# Supplementary material for: Automated Proofreading of Digitally Reconstructed Neural Morphology Enhances Accuracy, Scalability, and Standardization
Source: bioRxiv. 2026 Apr 7:2026.03.27.714818. Preprint. [Version 2] doi: 10.64898/2026.03.27.714818 (PMC13060139; doi:10.64898/2026.03.27.714818)
Supplement: Supplement 1 [file media-1.zip]

Archive with 587 entries (576 files):
- swc_standardized_3_6_2026__23_06_30/
- swc_standardized_3_6_2026__23_06_30/CNG Version/
- swc_standardized_3_6_2026__23_06_30/CNG Version/720575940616379707.CNG.swc
- swc_standardized_3_6_2026__23_06_30/CNG Version/720575940616383193.CNG.swc
- swc_standardized_3_6_2026__23_06_30/CNG Version/720575940616390261.CNG.swc
- swc_standardized_3_6_2026__23_06_30/CNG Version/720575940616392849.CNG.swc
- swc_standardized_3_6_2026__23_06_30/CNG Version/720575940616399645.CNG.swc
- swc_standardized_3_6_2026__23_06_30/CNG Version/720575940616402269.CNG.swc
- swc_standardized_3_6_2026__23_06_30/CNG Version/720575940616408065.CNG.swc
- swc_standardized_3_6_2026__23_06_30/CNG Version/720575940616408262.CNG.swc
- swc_standardized_3_6_2026__23_06_30/CNG Version/720575940616410171.CNG.swc
- swc_standardized_3_6_2026__23_06_30/CNG Version/720575940616410566.CNG.swc
- swc_standardized_3_6_2026__23_06_30/CNG Version/720575940616413894.CNG.swc
- swc_standardized_3_6_2026__23_06_30/CNG Version/720575940616415003.CNG.swc
- swc_standardized_3_6_2026__23_06_30/CNG Version/720575940616420865.CNG.swc
- swc_standardized_3_6_2026__23_06_30/CNG Version/720575940616425531.CNG.swc
- swc_standardized_3_6_2026__23_06_30/CNG Version/720575940616429825.CNG.swc
- swc_standardized_3_6_2026__23_06_30/CNG Version/720575940616441181.CNG.swc
- swc_standardized_3_6_2026__23_06_30/CNG Version/720575940616448581.CNG.swc
- swc_standardized_3_6_2026__23_06_30/CNG Version/720575940616451909.CNG.swc
- swc_standardized_3_6_2026__23_06_30/CNG Version/720575940616459333.CNG.swc
- swc_standardized_3_6_2026__23_06_30/CNG Version/720575940616462987.CNG.swc
- swc_standardized_3_6_2026__23_06_30/CNG Version/720575940616463477.CNG.swc
- swc_standardized_3_6_2026__23_06_30/CNG Version/720575940616464340.CNG.swc
- swc_standardized_3_6_2026__23_06_30/CNG Version/720575940616466260.CNG.swc
- swc_standardized_3_6_2026__23_06_30/CNG Version/720575940616466388.CNG.swc
- swc_standardized_3_6_2026__23_06_30/CNG Version/720575940616466805.CNG.swc
- swc_standardized_3_6_2026__23_06_30/CNG Version/720575940616481397.CNG.swc
- swc_standardized_3_6_2026__23_06_30/CNG Version/720575940616483284.CNG.swc
- swc_standardized_3_6_2026__23_06_30/CNG Version/720575940616483414.CNG.swc
- swc_standardized_3_6_2026__23_06_30/CNG Version/720575940616486230.CNG.swc
- swc_standardized_3_6_2026__23_06_30/CNG Version/720575940616501877.CNG.swc
- swc_standardized_3_6_2026__23_06_30/CNG Version/720575940616502109.CNG.swc
- swc_standardized_3_6_2026__23_06_30/CNG Version/720575940616504977.CNG.swc
- swc_standardized_3_6_2026__23_06_30/CNG Version/720575940616505017.CNG.swc
- swc_standardized_3_6_2026__23_06_30/CNG Version/720575940616507865.CNG.swc
- swc_standardized_3_6_2026__23_06_30/CNG Version/720575940616511813.CNG.swc
- swc_standardized_3_6_2026__23_06_30/CNG Version/720575940616525429.CNG.swc
- swc_standardized_3_6_2026__23_06_30/CNG Version/720575940616538944.CNG.swc
- swc_standardized_3_6_2026__23_06_30/CNG Version/720575940616539990.CNG.swc
- swc_standardized_3_6_2026__23_06_30/CNG Version/720575940616543745.CNG.swc
- swc_standardized_3_6_2026__23_06_30/CNG Version/720575940616551029.CNG.swc
- swc_standardized_3_6_2026__23_06_30/CNG Version/720575940616566133.CNG.swc
- swc_standardized_3_6_2026__23_06_30/CNG Version/720575940616702465.CNG.swc
- swc_standardized_3_6_2026__23_06_30/CNG Version/720575940616848214.CNG.swc
- swc_standardized_3_6_2026__23_06_30/CNG Version/720575940617422641.CNG.swc
- swc_standardized_3_6_2026__23_06_30/CNG Version/720575940617425593.CNG.swc
- swc_standardized_3_6_2026__23_06_30/CNG Version/720575940617429853.CNG.swc
- swc_standardized_3_6_2026__23_06_30/CNG Version/720575940617431325.CNG.swc
- swc_standardized_3_6_2026__23_06_30/CNG Version/720575940617433627.CNG.swc
- swc_standardized_3_6_2026__23_06_30/CNG Version/720575940617440395.CNG.swc
- swc_standardized_3_6_2026__23_06_30/CNG Version/720575940617440802.CNG.swc
- swc_standardized_3_6_2026__23_06_30/CNG Version/720575940617441752.CNG.swc
- swc_standardized_3_6_2026__23_06_30/CNG Version/720575940617452500.CNG.swc
- swc_standardized_3_6_2026__23_06_30/CNG Version/720575940617466395.CNG.swc
- swc_standardized_3_6_2026__23_06_30/CNG Version/720575940617467712.CNG.swc
- swc_standardized_3_6_2026__23_06_30/CNG Version/720575940617470164.CNG.swc
- swc_standardized_3_6_2026__23_06_30/CNG Version/720575940617470932.CNG.swc
- swc_standardized_3_6_2026__23_06_30/CNG Version/720575940617475028.CNG.swc
- swc_standardized_3_6_2026__23_06_30/CNG Version/720575940617476052.CNG.swc
- swc_standardized_3_6_2026__23_06_30/CNG Version/720575940617476379.CNG.swc
- swc_standardized_3_6_2026__23_06_30/CNG Version/720575940617479202.CNG.swc
- swc_standardized_3_6_2026__23_06_30/CNG Version/720575940617479707.CNG.swc
- swc_standardized_3_6_2026__23_06_30/CNG Version/720575940617488477.CNG.swc
- swc_standardized_3_6_2026__23_06_30/CNG Version/720575940617489409.CNG.swc
- swc_standardized_3_6_2026__23_06_30/CNG Version/720575940617492821.CNG.swc
- swc_standardized_3_6_2026__23_06_30/CNG Version/720575940617493460.CNG.swc
- swc_standardized_3_6_2026__23_06_30/CNG Version/720575940617494417.CNG.swc
- swc_standardized_3_6_2026__23_06_30/CNG Version/720575940617494877.CNG.swc
- swc_standardized_3_6_2026__23_06_30/CNG Version/720575940617496209.CNG.swc
- swc_standardized_3_6_2026__23_06_30/CNG Version/720575940617496861.CNG.swc
- swc_standardized_3_6_2026__23_06_30/CNG Version/720575940617496925.CNG.swc
- swc_standardized_3_6_2026__23_06_30/CNG Version/720575940617497437.CNG.swc
- swc_standardized_3_6_2026__23_06_30/CNG Version/720575940617498717.CNG.swc
- swc_standardized_3_6_2026__23_06_30/CNG Version/720575940617499205.CNG.swc
- swc_standardized_3_6_2026__23_06_30/CNG Version/720575940617501533.CNG.swc
- swc_standardized_3_6_2026__23_06_30/CNG Version/720575940617503837.CNG.swc
- swc_standardized_3_6_2026__23_06_30/CNG Version/720575940618112310.CNG.swc
- swc_standardized_3_6_2026__23_06_30/CNG Version/720575940618374558.CNG.swc
- swc_standardized_3_6_2026__23_06_30/CNG Version/720575940618380667.CNG.swc
- swc_standardized_3_6_2026__23_06_30/CNG Version/720575940618516894.CNG.swc
- swc_standardized_3_6_2026__23_06_30/CNG Version/720575940618518582.CNG.swc
- swc_standardized_3_6_2026__23_06_30/CNG Version/720575940618522673.CNG.swc
- swc_standardized_3_6_2026__23_06_30/CNG Version/720575940618524481.CNG.swc
- swc_standardized_3_6_2026__23_06_30/CNG Version/720575940618532779.CNG.swc
- swc_standardized_3_6_2026__23_06_30/CNG Version/720575940618536528.CNG.swc
- swc_standardized_3_6_2026__23_06_30/control.txt
- swc_standardized_3_6_2026__23_06_30/Images/
- swc_standardized_3_6_2026__23_06_30/Images/PNG/
- swc_standardized_3_6_2026__23_06_30/Images/PNG/720575940616379707.png
- swc_standardized_3_6_2026__23_06_30/Images/PNG/720575940616383193.png
- swc_standardized_3_6_2026__23_06_30/Images/PNG/720575940616390261.png
- swc_standardized_3_6_2026__23_06_30/Images/PNG/720575940616392849.png
- swc_standardized_3_6_2026__23_06_30/Images/PNG/720575940616399645.png
- swc_standardized_3_6_2026__23_06_30/Images/PNG/720575940616402269.png
- swc_standardized_3_6_2026__23_06_30/Images/PNG/720575940616408065.png
- swc_standardized_3_6_2026__23_06_30/Images/PNG/720575940616408262.png
- swc_standardized_3_6_2026__23_06_30/Images/PNG/720575940616410171.png
- swc_standardized_3_6_2026__23_06_30/Images/PNG/720575940616410566.png
- swc_standardized_3_6_2026__23_06_30/Images/PNG/720575940616413894.png
- swc_standardized_3_6_2026__23_06_30/Images/PNG/720575940616415003.png
- swc_standardized_3_6_2026__23_06_30/Images/PNG/720575940616420865.png
- swc_standardized_3_6_2026__23_06_30/Images/PNG/720575940616425531.png
- swc_standardized_3_6_2026__23_06_30/Images/PNG/720575940616429825.png
- swc_standardized_3_6_2026__23_06_30/Images/PNG/720575940616441181.png
- swc_standardized_3_6_2026__23_06_30/Images/PNG/720575940616448581.png
- swc_standardized_3_6_2026__23_06_30/Images/PNG/720575940616451909.png
- swc_standardized_3_6_2026__23_06_30/Images/PNG/720575940616459333.png
- swc_standardized_3_6_2026__23_06_30/Images/PNG/720575940616462987.png
- swc_standardized_3_6_2026__23_06_30/Images/PNG/720575940616463477.png
- swc_standardized_3_6_2026__23_06_30/Images/PNG/720575940616464340.png
- swc_standardized_3_6_2026__23_06_30/Images/PNG/720575940616466260.png
- swc_standardized_3_6_2026__23_06_30/Images/PNG/720575940616466388.png
- swc_standardized_3_6_2026__23_06_30/Images/PNG/720575940616466805.png
- swc_standardized_3_6_2026__23_06_30/Images/PNG/720575940616481397.png
- swc_standardized_3_6_2026__23_06_30/Images/PNG/720575940616483284.png
- swc_standardized_3_6_2026__23_06_30/Images/PNG/720575940616483414.png
- swc_standardized_3_6_2026__23_06_30/Images/PNG/720575940616486230.png
- swc_standardized_3_6_2026__23_06_30/Images/PNG/720575940616501877.png
- swc_standardized_3_6_2026__23_06_30/Images/PNG/720575940616502109.png
- swc_standardized_3_6_2026__23_06_30/Images/PNG/720575940616504977.png
- swc_standardized_3_6_2026__23_06_30/Images/PNG/720575940616505017.png
- swc_standardized_3_6_2026__23_06_30/Images/PNG/720575940616507865.png
- swc_standardized_3_6_2026__23_06_30/Images/PNG/720575940616511813.png
- swc_standardized_3_6_2026__23_06_30/Images/PNG/720575940616525429.png
- swc_standardized_3_6_2026__23_06_30/Images/PNG/720575940616538944.png
- swc_standardized_3_6_2026__23_06_30/Images/PNG/720575940616539990.png
- swc_standardized_3_6_2026__23_06_30/Images/PNG/720575940616543745.png
- swc_standardized_3_6_2026__23_06_30/Images/PNG/720575940616566133.png
- swc_standardized_3_6_2026__23_06_30/Images/PNG/720575940616702465.png
- swc_standardized_3_6_2026__23_06_30/Images/PNG/720575940616848214.png
- swc_standardized_3_6_2026__23_06_30/Images/PNG/720575940617422641.png
- swc_standardized_3_6_2026__23_06_30/Images/PNG/720575940617425593.png
- swc_standardized_3_6_2026__23_06_30/Images/PNG/720575940617429853.png
- swc_standardized_3_6_2026__23_06_30/Images/PNG/720575940617431325.png
- swc_standardized_3_6_2026__23_06_30/Images/PNG/720575940617433627.png
- swc_standardized_3_6_2026__23_06_30/Images/PNG/720575940617440395.png
- swc_standardized_3_6_2026__23_06_30/Images/PNG/720575940617440802.png
- swc_standardized_3_6_2026__23_06_30/Images/PNG/720575940617441752.png
- swc_standardized_3_6_2026__23_06_30/Images/PNG/720575940617452500.png
- swc_standardized_3_6_2026__23_06_30/Images/PNG/720575940617466395.png
- swc_standardized_3_6_2026__23_06_30/Images/PNG/720575940617467712.png
- swc_standardized_3_6_2026__23_06_30/Images/PNG/720575940617470164.png
- swc_standardized_3_6_2026__23_06_30/Images/PNG/720575940617470932.png
- swc_standardized_3_6_2026__23_06_30/Images/PNG/720575940617475028.png
- swc_standardized_3_6_2026__23_06_30/Images/PNG/720575940617476052.png
- swc_standardized_3_6_2026__23_06_30/Images/PNG/720575940617476379.png
- swc_standardized_3_6_2026__23_06_30/Images/PNG/720575940617479202.png
- swc_standardized_3_6_2026__23_06_30/Images/PNG/720575940617479707.png
- swc_standardized_3_6_2026__23_06_30/Images/PNG/720575940617488477.png
- swc_standardized_3_6_2026__23_06_30/Images/PNG/720575940617489409.png
- swc_standardized_3_6_2026__23_06_30/Images/PNG/720575940617492821.png
- swc_standardized_3_6_2026__23_06_30/Images/PNG/720575940617493460.png
- swc_standardized_3_6_2026__23_06_30/Images/PNG/720575940617494417.png
- swc_standardized_3_6_2026__23_06_30/Images/PNG/720575940617494877.png
- swc_standardized_3_6_2026__23_06_30/Images/PNG/720575940617496209.png
- swc_standardized_3_6_2026__23_06_30/Images/PNG/720575940617496861.png
- swc_standardized_3_6_2026__23_06_30/Images/PNG/720575940617496925.png
- swc_standardized_3_6_2026__23_06_30/Images/PNG/720575940617497437.png
- swc_standardized_3_6_2026__23_06_30/Images/PNG/720575940617498717.png
- swc_standardized_3_6_2026__23_06_30/Images/PNG/720575940617499205.png
- swc_standardized_3_6_2026__23_06_30/Images/PNG/720575940617501533.png
- swc_standardized_3_6_2026__23_06_30/Images/PNG/720575940617503837.png
- swc_standardized_3_6_2026__23_06_30/Images/PNG/720575940618374558.png
- swc_standardized_3_6_2026__23_06_30/Images/PNG/720575940618380667.png
- swc_standardized_3_6_2026__23_06_30/Images/PNG/720575940618516894.png
- swc_standardized_3_6_2026__23_06_30/Images/PNG/720575940618518582.png
- swc_standardized_3_6_2026__23_06_30/Images/PNG/720575940618522673.png
- swc_standardized_3_6_2026__23_06_30/Images/PNG/720575940618524481.png
- swc_standardized_3_6_2026__23_06_30/Images/PNG/720575940618532779.png
- swc_standardized_3_6_2026__23_06_30/Images/PNG/720575940618536528.png
- swc_standardized_3_6_2026__23_06_30/LMProcessLogs.txt
- swc_standardized_3_6_2026__23_06_30/Log1.txt
- swc_standardized_3_6_2026__23_06_30/Log2.txt
- swc_standardized_3_6_2026__23_06_30/Measurements/
- swc_standardized_3_6_2026__23_06_30/Measurements/Pipeline1_swc-All.csv
- swc_standardized_3_6_2026__23_06_30/Measurements/Pipeline1_swc-AP.csv
- swc_standardized_3_6_2026__23_06_30/Measurements/Pipeline1_swc-APA.csv
- swc_standardized_3_6_2026__23_06_30/Measurements/Pipeline1_swc-APB.csv
- swc_standardized_3_6_2026__23_06_30/Measurements/Pipeline1_swc-AX.csv
- swc_standardized_3_6_2026__23_06_30/Measurements/Pipeline1_swc-BS.csv
- swc_standardized_3_6_2026__23_06_30/Measurements/Pipeline1_swc-BSA.csv
- swc_standardized_3_6_2026__23_06_30/Measurements/Pipeline1_swc-NEU.csv
- swc_standardized_3_6_2026__23_06_30/Measurements/Pipeline1_swc-PR.csv
- swc_standardized_3_6_2026__23_06_30/Possible-issues/
- swc_standardized_3_6_2026__23_06_30/Possible-issues/720575940616379707.CNG.std
- swc_standardized_3_6_2026__23_06_30/Possible-issues/720575940616383193.CNG.std
- swc_standardized_3_6_2026__23_06_30/Possible-issues/720575940616390261.CNG.std
- swc_standardized_3_6_2026__23_06_30/Possible-issues/720575940616392849.CNG.std
- swc_standardized_3_6_2026__23_06_30/Possible-issues/720575940616399645.CNG.std
- swc_standardized_3_6_2026__23_06_30/Possible-issues/720575940616402269.CNG.std
- swc_standardized_3_6_2026__23_06_30/Possible-issues/720575940616408065.CNG.std
- swc_standardized_3_6_2026__23_06_30/Possible-issues/720575940616408262.CNG.std
- swc_standardized_3_6_2026__23_06_30/Possible-issues/720575940616410171.CNG.std
- swc_standardized_3_6_2026__23_06_30/Possible-issues/720575940616410566.CNG.std
- swc_standardized_3_6_2026__23_06_30/Possible-issues/720575940616413894.CNG.std
- swc_standardized_3_6_2026__23_06_30/Possible-issues/720575940616415003.CNG.std
- swc_standardized_3_6_2026__23_06_30/Possible-issues/720575940616420865.CNG.std
- swc_standardized_3_6_2026__23_06_30/Possible-issues/720575940616425531.CNG.std
- swc_standardized_3_6_2026__23_06_30/Possible-issues/720575940616429825.CNG.std
- swc_standardized_3_6_2026__23_06_30/Possible-issues/720575940616441181.CNG.std
- swc_standardized_3_6_2026__23_06_30/Possible-issues/720575940616448581.CNG.std
- swc_standardized_3_6_2026__23_06_30/Possible-issues/720575940616451909.CNG.std
- swc_standardized_3_6_2026__23_06_30/Possible-issues/720575940616459333.CNG.std
- swc_standardized_3_6_2026__23_06_30/Possible-issues/720575940616462987.CNG.std
- swc_standardized_3_6_2026__23_06_30/Possible-issues/720575940616463477.CNG.std
- swc_standardized_3_6_2026__23_06_30/Possible-issues/720575940616464340.CNG.std
- swc_standardized_3_6_2026__23_06_30/Possible-issues/720575940616466260.CNG.std
- swc_standardized_3_6_2026__23_06_30/Possible-issues/720575940616466388.CNG.std
- swc_standardized_3_6_2026__23_06_30/Possible-issues/720575940616466805.CNG.std
- swc_standardized_3_6_2026__23_06_30/Possible-issues/720575940616481397.CNG.std
- swc_standardized_3_6_2026__23_06_30/Possible-issues/720575940616483284.CNG.std
- swc_standardized_3_6_2026__23_06_30/Possible-issues/720575940616483414.CNG.std
- swc_standardized_3_6_2026__23_06_30/Possible-issues/720575940616486230.CNG.std
- swc_standardized_3_6_2026__23_06_30/Possible-issues/720575940616501877.CNG.std
- swc_standardized_3_6_2026__23_06_30/Possible-issues/720575940616502109.CNG.std
- swc_standardized_3_6_2026__23_06_30/Possible-issues/720575940616504977.CNG.std
- swc_standardized_3_6_2026__23_06_30/Possible-issues/720575940616505017.CNG.std
- swc_standardized_3_6_2026__23_06_30/Possible-issues/720575940616507865.CNG.std
- swc_standardized_3_6_2026__23_06_30/Possible-issues/720575940616511813.CNG.std
- swc_standardized_3_6_2026__23_06_30/Possible-issues/720575940616525429.CNG.std
- swc_standardized_3_6_2026__23_06_30/Possible-issues/720575940616538944.CNG.std
- swc_standardized_3_6_2026__23_06_30/Possible-issues/720575940616539990.CNG.std
- swc_standardized_3_6_2026__23_06_30/Possible-issues/720575940616543745.CNG.std
- swc_standardized_3_6_2026__23_06_30/Possible-issues/720575940616551029.CNG.std
- swc_standardized_3_6_2026__23_06_30/Possible-issues/720575940616566133.CNG.std
- swc_standardized_3_6_2026__23_06_30/Possible-issues/720575940616702465.CNG.std
- swc_standardized_3_6_2026__23_06_30/Possible-issues/720575940616848214.CNG.std
- swc_standardized_3_6_2026__23_06_30/Possible-issues/720575940617422641.CNG.std
- swc_standardized_3_6_2026__23_06_30/Possible-issues/720575940617425593.CNG.std
- swc_standardized_3_6_2026__23_06_30/Possible-issues/720575940617429853.CNG.std
- swc_standardized_3_6_2026__23_06_30/Possible-issues/720575940617431325.CNG.std
- swc_standardized_3_6_2026__23_06_30/Possible-issues/720575940617433627.CNG.std
- swc_standardized_3_6_2026__23_06_30/Possible-issues/720575940617440395.CNG.std
- swc_standardized_3_6_2026__23_06_30/Possible-issues/720575940617440802.CNG.std
- swc_standardized_3_6_2026__23_06_30/Possible-issues/720575940617441752.CNG.std
- swc_standardized_3_6_2026__23_06_30/Possible-issues/720575940617452500.CNG.std
- swc_standardized_3_6_2026__23_06_30/Possible-issues/720575940617466395.CNG.std
- swc_standardized_3_6_2026__23_06_30/Possible-issues/720575940617467712.CNG.std
- swc_standardized_3_6_2026__23_06_30/Possible-issues/720575940617470164.CNG.std
- swc_standardized_3_6_2026__23_06_30/Possible-issues/720575940617470932.CNG.std
- swc_standardized_3_6_2026__23_06_30/Possible-issues/720575940617475028.CNG.std
- swc_standardized_3_6_2026__23_06_30/Possible-issues/720575940617476052.CNG.std
- swc_standardized_3_6_2026__23_06_30/Possible-issues/720575940617476379.CNG.std
- swc_standardized_3_6_2026__23_06_30/Possible-issues/720575940617479202.CNG.std
- swc_standardized_3_6_2026__23_06_30/Possible-issues/720575940617479707.CNG.std
- swc_standardized_3_6_2026__23_06_30/Possible-issues/720575940617488477.CNG.std
- swc_standardized_3_6_2026__23_06_30/Possible-issues/720575940617489409.CNG.std
- swc_standardized_3_6_2026__23_06_30/Possible-issues/720575940617492821.CNG.std
- swc_standardized_3_6_2026__23_06_30/Possible-issues/720575940617493460.CNG.std
- swc_standardized_3_6_2026__23_06_30/Possible-issues/720575940617494417.CNG.std
- swc_standardized_3_6_2026__23_06_30/Possible-issues/720575940617494877.CNG.std
- swc_standardized_3_6_2026__23_06_30/Possible-issues/720575940617496209.CNG.std
- swc_standardized_3_6_2026__23_06_30/Possible-issues/720575940617496861.CNG.std
- swc_standardized_3_6_2026__23_06_30/Possible-issues/720575940617496925.CNG.std
- swc_standardized_3_6_2026__23_06_30/Possible-issues/720575940617497437.CNG.std
- swc_standardized_3_6_2026__23_06_30/Possible-issues/720575940617498717.CNG.std
- swc_standardized_3_6_2026__23_06_30/Possible-issues/720575940617499205.CNG.std
- swc_standardized_3_6_2026__23_06_30/Possible-issues/720575940617501533.CNG.std
- swc_standardized_3_6_2026__23_06_30/Possible-issues/720575940617503837.CNG.std
- swc_standardized_3_6_2026__23_06_30/Possible-issues/720575940618112310.CNG.std
- swc_standardized_3_6_2026__23_06_30/Possible-issues/720575940618374558.CNG.std
- swc_standardized_3_6_2026__23_06_30/Possible-issues/720575940618380667.CNG.std
- swc_standardized_3_6_2026__23_06_30/Possible-issues/720575940618516894.CNG.std
- swc_standardized_3_6_2026__23_06_30/Possible-issues/720575940618518582.CNG.std
- swc_standardized_3_6_2026__23_06_30/Possible-issues/720575940618522673.CNG.std
- swc_standardized_3_6_2026__23_06_30/Possible-issues/720575940618524481.CNG.std
- swc_standardized_3_6_2026__23_06_30/Possible-issues/720575940618532779.CNG.std
- swc_standardized_3_6_2026__23_06_30/Possible-issues/720575940618536528.CNG.std
- swc_standardized_3_6_2026__23_06_30/Remaining issues/
- swc_standardized_3_6_2026__23_06_30/Remaining issues/720575940616379707.CNG.swc.std
- swc_standardized_3_6_2026__23_06_30/Remaining issues/720575940616383193.CNG.swc.std
- swc_standardized_3_6_2026__23_06_30/Remaining issues/720575940616390261.CNG.swc.std
- swc_standardized_3_6_2026__23_06_30/Remaining issues/720575940616392849.CNG.swc.std
- swc_standardized_3_6_2026__23_06_30/Remaining issues/720575940616399645.CNG.swc.std
- swc_standardized_3_6_2026__23_06_30/Remaining issues/720575940616402269.CNG.swc.std
- swc_standardized_3_6_2026__23_06_30/Remaining issues/720575940616408065.CNG.swc.std
- swc_standardized_3_6_2026__23_06_30/Remaining issues/720575940616408262.CNG.swc.std
- swc_standardized_3_6_2026__23_06_30/Remaining issues/720575940616410171.CNG.swc.std
- swc_standardized_3_6_2026__23_06_30/Remaining issues/720575940616410566.CNG.swc.std
- swc_standardized_3_6_2026__23_06_30/Remaining issues/720575940616413894.CNG.swc.std
- swc_standardized_3_6_2026__23_06_30/Remaining issues/720575940616415003.CNG.swc.std
- swc_standardized_3_6_2026__23_06_30/Remaining issues/720575940616420865.CNG.swc.std
- swc_standardized_3_6_2026__23_06_30/Remaining issues/720575940616425531.CNG.swc.std
- swc_standardized_3_6_2026__23_06_30/Remaining issues/720575940616429825.CNG.swc.std
- swc_standardized_3_6_2026__23_06_30/Remaining issues/720575940616441181.CNG.swc.std
- swc_standardized_3_6_2026__23_06_30/Remaining issues/720575940616448581.CNG.swc.std
- swc_standardized_3_6_2026__23_06_30/Remaining issues/720575940616451909.CNG.swc.std
- swc_standardized_3_6_2026__23_06_30/Remaining issues/720575940616459333.CNG.swc.std
- swc_standardized_3_6_2026__23_06_30/Remaining issues/720575940616462987.CNG.swc.std
- swc_standardized_3_6_2026__23_06_30/Remaining issues/720575940616463477.CNG.swc.std
- swc_standardized_3_6_2026__23_06_30/Remaining issues/720575940616464340.CNG.swc.std
- swc_standardized_3_6_2026__23_06_30/Remaining issues/720575940616466260.CNG.swc.std
- swc_standardized_3_6_2026__23_06_30/Remaining issues/720575940616466388.CNG.swc.std
- swc_standardized_3_6_2026__23_06_30/Remaining issues/720575940616466805.CNG.swc.std
- swc_standardized_3_6_2026__23_06_30/Remaining issues/720575940616481397.CNG.swc.std
- swc_standardized_3_6_2026__23_06_30/Remaining issues/720575940616483284.CNG.swc.std
- swc_standardized_3_6_2026__23_06_30/Remaining issues/720575940616483414.CNG.swc.std
- swc_standardized_3_6_2026__23_06_30/Remaining issues/720575940616486230.CNG.swc.std
- swc_standardized_3_6_2026__23_06_30/Remaining issues/720575940616501877.CNG.swc.std
[truncated: 287 more entries]
