# Supplementary material for: Automated Proofreading of Digitally Reconstructed Neural Morphology Enhances Accuracy, Scalability, and Standardization
Source: bioRxiv. 2026 Apr 7:2026.03.27.714818. Preprint. [Version 2] doi: 10.64898/2026.03.27.714818 (PMC13060139; doi:10.64898/2026.03.27.714818)
Supplement: Supplement 1 [file media-1.zip › swc_standardized_3_6_2026__23_06_30/CNG Version/720575940616402269.CNG.swc]

# SWC to SWC conversion from L-Measure. Sridevi Polavaram: spolavar@gmu.edu
# Original fileName:Z://nmo_swc//out_Final//Source_Temp1//720575940616402269.CNG.swc
#
# SWC to SWC conversion from L-Measure. Sridevi Polavaram: spolavar@gmu.edu

# Original fileName:Z://nmo_swc//nmo_user_Final//Source_Temp1//720575940616402269.CNG.swc

#

# SWC to SWC conversion from L-Measure. Sridevi Polavaram: spolavar@gmu.edu


# Original fileName:Z://nmo_swc//Autoswc//720575940616402269.CNG.swc.swc.CNG.swc


#


# Original file /nmo_swc/Temp_LMeasure/720575940616402269.CNG.swc.swc edited using StdSwc version 1.31 on 3/7/26.


# Irregularities and fixes documented in /nmo_swc/Temp_LMeasure/720575940616402269.CNG.swc.swc.std.  See StdSwc1.31.doc for more information.


#


# SWC to SWC conversion from L-Measure. Sridevi Polavaram: spolavar@gmu.edu


# Original fileName:Z://nmo_swc//Source_Temp1//720575940616402269.CNG.swc


#


# SWC to SWC conversion from L-Measure. Sridevi Polavaram: spolavar@gmu.edu


 1 1 0 0 0 2.18 -1
 2 1 0.31 1.4 0.32 0.119 1
 3 1 0 -0.17 0.08 2.122 1
 4 1 0 -0.05 0.3 2.09 3
 5 1 -0.07 -0.29 0.33 1.996 4
 6 1 -0.06 -0.37 0.51 1.978 5
 7 1 -0.22 -0.3 0.67 1.959 6
 8 1 -0.22 -0.27 0.85 1.89 7
 9 1 -0.21 -0.52 0.93 1.757 8
 10 1 -0.44 -0.6 0.96 1.808 9
 11 1 -0.53 -0.61 1.09 1.775 10
 12 1 -0.57 -0.74 1.16 1.604 11
 13 1 -0.41 -0.63 1.44 1.619 12
 14 1 -0.34 -0.6 1.7 1.634 13
 15 1 -0.97 -0.86 1.39 1.567 14
 16 1 -1.2 -1 1.41 1.42 15
 17 1 -1.37 -1.08 1.51 1.368 16
 18 1 -1.59 -1.16 1.61 1.287 17
 19 1 -1.67 -1.25 1.77 1.31 18
 20 1 -1.75 -1.3 1.94 1.258 19
 21 1 -2.04 -1.45 1.98 1.189 20
 22 1 -2.25 -1.68 2.02 1.298 21
 23 1 -1.64 -1.28 2.67 0.893 22
 24 3 -1.79 -1.42 2.76 0.875 23
 25 3 -1.81 -1.45 2.94 0.909 24
 26 3 -1.89 -1.57 3.01 0.801 25
 27 3 -1.89 -1.59 3.24 0.832 26
 28 3 -1.88 -1.63 3.38 0.789 27
 29 3 -1.92 -1.76 3.53 0.723 28
 30 3 -2.13 -2.03 3.58 0.821 29
 31 3 -2.13 -2.03 3.75 0.675 30
 32 3 -2.19 -2.09 3.91 0.62 31
 33 3 -2.21 -2.11 4.05 0.596 32
 34 3 -2.28 -2.24 4.24 0.597 33
 35 3 -2.5 -2.57 4.17 0.719 34
 36 3 -2.55 -2.63 4.28 0.626 35
 37 3 -2.74 -2.76 4.4 0.591 36
 38 3 -3.76 -3.19 3.97 1.151 37
 39 3 -3.9 -3.18 4.1 1.167 38
 40 3 -3.74 -3.18 4.39 0.875 39
 41 3 -3.56 -2.68 5.06 0.501 40
 42 3 -3.68 -2.62 5.17 0.422 41
 43 3 -3.83 -2.54 5.31 0.37 42
 44 3 -4.02 -2.56 5.42 0.405 43
 45 3 -4.18 -2.68 5.48 0.417 44
 46 3 -4.6 -3.29 5.14 0.756 45
 47 3 -4.93 -3.83 4.43 0.456 46
 48 3 -5.65 -3.87 4.04 0.071 47
 49 3 -5.59 -3.79 3.94 0.000125 48
 50 3 -4.69 -3.33 5.31 0.815 46
 51 3 -5.39 -3.89 4.87 0.686 50
 52 3 -5.43 -3.97 5 0.621 51
 53 3 -5.47 -4 5.18 0.703 52
 54 3 -5.93 -4.04 5.19 0.875 53
 55 3 -5.49 -3.81 5.77 1.181 54
 56 3 -5.54 -3.87 5.92 1.139 55
 57 3 -4.7 -3.48 6.98 0.433 56
 58 3 -4.86 -3.64 7.09 0.441 57
 59 3 -5.48 -4 6.52 0.806 58
 60 3 -6.32 -4.21 5.71 0.754 59
 61 3 -7.36 -4.34 5.5 0.305 60
 62 3 -7.47 -4.46 5.57 0.298 61
 63 3 -7.56 -4.62 5.66 0.291 62
 64 3 -7.53 -4.78 5.72 0.31 63
 65 3 -6.29 -4.5 6.66 0.963 64
 66 3 -6.28 -4.61 6.83 0.864 65
 67 3 -6.32 -4.76 6.91 0.872 66
 68 3 -6.44 -4.97 6.96 0.862 67
 69 3 -6.45 -5.12 7.08 0.767 68
 70 3 -6.09 -5.08 7.72 0.445 69
 71 3 -6.66 -5.47 7.09 0.649 70
 72 3 -6.75 -5.71 7.09 0.633 71
 73 3 -6.86 -5.92 7.16 0.609 72
 74 3 -6.87 -5.99 7.44 0.739 73
 75 3 -6.99 -6.19 7.5 0.652 74
 76 3 -7.12 -6.33 7.53 0.638 75
 77 3 -7.29 -6.53 7.57 0.6 76
 78 3 -7.44 -6.63 7.71 0.629 77
 79 3 -7.54 -6.75 7.83 0.598 78
 80 3 -7.66 -6.82 8.01 0.633 79
 81 3 -7.67 -6.85 8.21 0.645 80
 82 3 -7.74 -6.96 8.3 0.573 81
 83 3 -7.76 -7.1 8.43 0.548 82
 84 3 -7.72 -7.18 8.61 0.493 83
 85 3 -7.7 -7.32 8.69 0.387 84
 86 3 -7.68 -7.37 8.89 0.336 85
 87 3 -7.75 -7.53 9.03 0.321 86
 88 3 -7.78 -7.64 9.21 0.346 87
 89 3 -7.88 -7.81 9.31 0.342 88
 90 3 -8.04 -7.95 9.39 0.372 89
 91 3 -8.16 -8.1 9.51 0.358 90
 92 3 -8.21 -8.21 9.61 0.284 91
 93 3 -8.31 -8.33 9.64 0.284 92
 94 3 -8.49 -8.43 9.66 0.344 93
 95 3 -8.62 -8.53 9.71 0.38 94
 96 3 -8.72 -8.63 9.76 0.351 95
 97 3 -8.87 -8.72 9.81 0.335 96
 98 3 -9.06 -8.78 9.98 0.246 97
 99 3 -9.11 -8.92 9.88 0.267 98
 100 3 -9.08 -9.02 10.03 0.237 99
 101 3 -9.22 -9.02 10.12 0.287 100
 102 3 -9.39 -9.12 10.2 0.322 101
 103 3 -9.55 -9.26 10.28 0.326 102
 104 3 -9.74 -9.5 10.38 0.363 103
 105 3 -9.82 -9.55 10.54 0.359 104
 106 3 -9.99 -9.7 10.7 0.373 105
 107 3 -10.14 -9.86 10.86 0.414 106
 108 3 -10.33 -10.03 10.96 0.534 107
 109 3 -10.4 -9.97 11.24 0.581 108
 110 3 -10.47 -9.92 11.44 0.585 109
 111 3 -10.56 -9.92 11.62 0.56 110
 112 3 -10.65 -9.86 11.94 0.601 111
 113 3 -10.66 -9.83 12.18 0.623 112
 114 3 -10.7 -9.93 12.42 0.581 113
 115 3 -10.97 -10.11 12.28 0.75 114
 116 3 -11.02 -10.18 12.52 0.667 115
 117 3 -11.16 -10.24 12.54 0.557 116
 118 3 -11.33 -10.32 12.49 0.506 117
 119 3 -11.66 -10.52 12.43 0.502 118
 120 3 -11.73 -10.55 12.58 0.479 119
 121 3 -11.93 -10.75 12.68 0.529 120
 122 3 -12.1 -10.92 12.8 0.559 121
 123 3 -12.14 -10.94 12.99 0.568 122
 124 3 -12.23 -11.01 13.15 0.533 123
 125 3 -12.33 -11 13.33 0.493 124
 126 3 -12.42 -10.96 13.46 0.449 125
 127 3 -12.61 -11.01 13.59 0.402 126
 128 3 -12.74 -11.01 13.7 0.389 127
 129 3 -12.85 -10.91 13.93 0.396 128
 130 3 -12.98 -10.86 14.12 0.38 129
 131 3 -13.1 -10.85 14.36 0.406 130
 132 3 -13.19 -10.77 14.6 0.363 131
 133 3 -13.34 -10.69 14.68 0.358 132
 134 3 -13.42 -10.63 14.83 0.323 133
 135 3 -13.49 -10.52 14.96 0.335 134
 136 3 -13.56 -10.35 15.19 0.37 135
 137 3 -13.59 -10.28 15.34 0.38 136
 138 3 -13.65 -10.22 15.56 0.442 137
 139 3 -13.58 -10.21 15.73 0.388 138
 140 3 -13.67 -10.11 15.87 0.378 139
 141 3 -13.76 -10.02 15.93 0.404 140
 142 3 -13.83 -10.02 16.11 0.387 141
 143 3 -13.91 -9.94 16.25 0.36 142
 144 3 -13.94 -9.85 16.4 0.286 143
 145 3 -14.1 -9.74 16.56 0.331 144
 146 3 -14.19 -9.68 16.72 0.343 145
 147 3 -14.33 -9.58 16.88 0.353 146
 148 3 -14.53 -9.43 17.13 0.371 147
 149 3 -14.36 -9.4 17.36 0.369 148
 150 3 -14.28 -9.28 17.49 0.316 149
 151 3 -14.29 -9.15 17.59 0.276 150
 152 3 -14.32 -9.01 17.72 0.169 151
 153 3 -14.41 -9.01 17.81 0.157 152
 154 3 -14.5 -9 17.88 0.189 153
 155 3 -14.58 -8.85 18.02 0.198 154
 156 3 -14.71 -8.73 18.15 0.184 155
 157 3 -14.78 -8.6 18.29 0.203 156
 158 3 -14.95 -8.46 18.43 0.206 157
 159 3 -15.11 -8.34 18.52 0.215 158
 160 3 -15.19 -8.18 18.64 0.179 159
 161 3 -15.26 -8.02 18.74 0.193 160
 162 3 -15.34 -7.95 18.85 0.191 161
 163 3 -15.51 -7.88 18.96 0.225 162
 164 3 -15.52 -7.76 19.12 0.229 163
 165 3 -15.77 -7.59 19.28 0.265 164
 166 3 -15.79 -7.51 19.42 0.187 165
 167 3 -15.85 -7.48 19.66 0.211 166
 168 3 -15.99 -7.44 19.78 0.226 167
 169 3 -16.1 -7.37 19.89 0.216 168
 170 3 -16.25 -7.34 20.03 0.227 169
 171 3 -16.3 -7.27 20.14 0.235 170
 172 3 -16.43 -7.18 20.21 0.218 171
 173 3 -16.57 -7.1 20.3 0.196 172
 174 3 -16.65 -7.04 20.44 0.184 173
 175 3 -16.72 -6.93 20.54 0.279 174
 176 3 -16.81 -6.87 20.68 0.321 175
 177 3 -16.94 -6.83 20.79 0.335 176
 178 3 -17.06 -6.8 20.91 0.331 177
 179 3 -17.17 -6.73 21.07 0.302 178
 180 3 -17.31 -6.68 21.13 0.291 179
 181 3 -17.45 -6.55 21.1 0.26 180
 182 3 -17.72 -6.26 21.12 0.325 181
 183 3 -17.79 -6.3 21.26 0.295 182
 184 3 -17.92 -6.34 21.35 0.292 183
 185 3 -18.06 -6.43 21.46 0.264 184
 186 3 -18.13 -6.53 21.51 0.242 185
 187 3 -18.24 -6.53 21.6 0.211 186
 188 3 -18.4 -6.59 21.61 0.216 187
 189 3 -18.54 -6.72 21.59 0.219 188
 190 3 -18.7 -6.8 21.64 0.193 189
 191 3 -18.85 -6.87 21.77 0.172 190
 192 3 -19.01 -6.96 21.82 0.182 191
 193 3 -19.13 -7.04 21.82 0.208 192
 194 3 -19.28 -7.08 21.77 0.229 193
 195 3 -19.44 -7.26 21.84 0.248 194
 196 3 -19.6 -7.33 21.91 0.262 195
 197 3 -19.74 -7.28 21.98 0.274 196
 198 3 -19.91 -7.36 22 0.224 197
 199 3 -20.04 -7.4 22 0.2 198
 200 3 -20.23 -7.62 22.07 0.265 199
 201 3 -20.41 -7.74 22.13 0.189 200
 202 3 -20.52 -7.58 22.22 0.202 201
 203 3 -20.61 -7.55 22.15 0.17 202
 204 3 -20.75 -7.54 22.13 0.18 203
 205 3 -20.98 -7.49 22.22 0.156 204
 206 3 -21.11 -7.4 22.1 0.213 205
 207 3 -21.3 -7.25 22.06 0.227 206
 208 3 -21.46 -7.12 22.1 0.233 207
 209 3 -21.59 -7 22.22 0.222 208
 210 3 -21.75 -6.91 22.33 0.243 209
 211 3 -21.89 -6.79 22.39 0.264 210
 212 3 -22.09 -6.66 22.46 0.225 211
 213 3 -22.2 -6.58 22.57 0.176 212
 214 3 -22.29 -6.54 22.69 0.184 213
 215 3 -22.39 -6.47 22.87 0.239 214
 216 3 -22.48 -6.33 23.07 0.258 215
 217 3 -22.59 -6.18 23.14 0.288 216
 218 3 -22.7 -6 23.21 0.301 217
 219 3 -22.8 -5.87 23.23 0.269 218
 220 3 -22.93 -5.74 23.16 0.234 219
 221 3 -23.05 -5.67 23.14 0.205 220
 222 3 -23.18 -5.53 23.05 0.196 221
 223 3 -23.3 -5.41 23.09 0.199 222
 224 3 -23.38 -5.36 23.05 0.206 223
 225 3 -23.54 -5.32 22.99 0.221 224
 226 3 -23.68 -5.36 22.88 0.22 225
 227 3 -23.91 -5.41 22.81 0.226 226
 228 3 -24.02 -5.5 22.74 0.226 227
 229 3 -24.18 -5.67 22.65 0.229 228
 230 3 -24.25 -5.78 22.58 0.223 229
 231 3 -24.34 -5.87 22.47 0.243 230
 232 3 -24.33 -6.02 22.33 0.262 231
 233 3 -24.38 -6.16 22.31 0.223 232
 234 3 -24.42 -6.31 22.26 0.249 233
 235 3 -24.44 -6.41 22.17 0.226 234
 236 3 -24.49 -6.56 22.11 0.236 235
 237 3 -24.54 -6.57 21.93 0.187 236
 238 3 -24.58 -6.6 21.77 0.201 237
 239 3 -24.65 -6.61 21.56 0.199 238
 240 3 -24.72 -6.6 21.36 0.244 239
 241 3 -24.88 -6.6 21.15 0.276 240
 242 3 -24.97 -6.65 21.04 0.225 241
 243 3 -25.17 -6.65 20.9 0.176 242
 244 3 -25.33 -6.66 20.75 0.192 243
 245 3 -25.35 -6.67 20.62 0.21 244
 246 3 -25.47 -6.74 20.42 0.191 245
 247 3 -25.53 -6.74 20.3 0.197 246
 248 3 -25.75 -6.77 20.19 0.222 247
 249 3 -25.84 -6.79 20.03 0.254 248
 250 3 -25.87 -6.81 19.87 0.218 249
 251 3 -25.98 -6.77 19.73 0.197 250
 252 3 -26.05 -6.64 19.62 0.198 251
 253 3 -26.16 -6.57 19.51 0.202 252
 254 3 -26.28 -6.33 19.41 0.261 253
 255 3 -26.44 -6.32 19.37 0.212 254
 256 3 -26.55 -6.35 19.25 0.182 255
 257 3 -26.78 -6.28 19.19 0.205 256
 258 3 -26.93 -6.1 19.12 0.194 257
 259 3 -27.02 -5.95 19.04 0.173 258
 260 3 -27.14 -5.82 19.09 0.144 259
 261 3 -27.23 -5.71 19.06 0.141 260
 262 3 -27.43 -5.62 19.13 0.162 261
 263 3 -27.64 -5.53 19.09 0.189 262
 264 3 -27.77 -5.36 19.15 0.207 263
 265 3 -27.81 -5.2 19.11 0.178 264
 266 3 -27.88 -5.02 19.16 0.179 265
 267 3 -27.92 -4.86 19.06 0.16 266
 268 3 -27.97 -4.74 19.02 0.182 267
 269 3 -27.97 -4.58 18.93 0.185 268
 270 3 -28.04 -4.41 18.86 0.204 269
 271 3 -28.11 -4.29 18.79 0.189 270
 272 3 -28.18 -4.12 18.63 0.184 271
 273 3 -28.27 -3.95 18.5 0.183 272
 274 3 -28.24 -3.86 18.4 0.202 273
 275 3 -28.31 -3.74 18.27 0.206 274
 276 3 -28.35 -3.59 18.28 0.203 275
 277 3 -28.38 -3.45 18.19 0.219 276
 278 3 -28.38 -3.32 18.21 0.221 277
 279 3 -28.45 -3.16 18.17 0.257 278
 280 3 -28.56 -3.03 18.1 0.224 279
 281 3 -28.66 -2.91 18.03 0.187 280
 282 3 -28.78 -2.78 17.94 0.188 281
 283 3 -28.91 -2.66 17.85 0.194 282
 284 3 -29.1 -2.43 17.71 0.21 283
 285 3 -29.12 -2.28 17.76 0.223 284
 286 3 -29.25 -2.09 17.8 0.208 285
 287 3 -29.34 -1.97 17.73 0.192 286
 288 3 -29.34 -1.83 17.64 0.176 287
 289 3 -29.51 -1.64 17.6 0.172 288
 290 3 -29.55 -1.47 17.6 0.198 289
 291 3 -29.6 -1.28 17.58 0.198 290
 292 3 -29.67 -1.07 17.54 0.192 291
 293 3 -29.81 -0.94 17.47 0.231 292
 294 3 -29.88 -0.82 17.4 0.208 293
 295 3 -29.97 -0.63 17.31 0.169 294
 296 3 -30.06 -0.48 17.31 0.165 295
 297 3 -30.13 -0.35 17.31 0.185 296
 298 3 -30.17 -0.19 17.33 0.206 297
 299 3 -30.27 -0.08 17.21 0.23 298
 300 3 -30.35 0.11 17.08 0.189 299
 301 3 -30.44 0.29 16.97 0.193 300
 302 3 -30.48 0.4 16.92 0.228 301
 303 3 -30.51 0.58 16.92 0.216 302
 304 3 -30.59 0.74 16.92 0.166 303
 305 3 -30.67 0.88 16.92 0.173 304
 306 3 -30.73 1.02 16.99 0.174 305
 307 3 -30.82 1.17 16.99 0.202 306
 308 3 -30.84 1.34 16.92 0.162 307
 309 3 -30.78 1.47 16.92 0.183 308
 310 3 -30.87 1.67 16.81 0.196 309
 311 3 -31.14 1.84 16.5 0.33 310
 312 3 -31.26 1.98 16.39 0.343 311
 313 3 -31.37 2.12 16.36 0.329 312
 314 3 -31.51 2.31 16.3 0.322 313
 315 3 -31.57 2.43 16.34 0.365 314
 316 3 -31.66 2.6 16.36 0.395 315
 317 3 -31.79 2.83 16.25 0.426 316
 318 3 -31.9 3.01 16.21 0.443 317
 319 3 -31.99 3.22 16.16 0.434 318
 320 3 -32.33 3.55 15.96 0.375 319
 321 3 -32.44 3.66 15.95 0.335 320
 322 3 -32.68 3.84 15.81 0.288 321
 323 3 -32.86 4.04 15.67 0.346 322
 324 3 -32.94 4.19 15.5 0.32 323
 325 3 -33.07 4.39 15.37 0.313 324
 326 3 -33.1 4.57 15.25 0.333 325
 327 3 -33.07 4.74 15.11 0.341 326
 328 3 -32.96 4.85 15.05 0.321 327
 329 3 -32.97 5 14.99 0.306 328
 330 3 -32.92 5.1 14.95 0.292 329
 331 3 -32.89 5.22 14.94 0.278 330
 332 3 -32.88 5.38 14.94 0.238 331
 333 3 -32.82 5.57 14.94 0.268 332
 334 3 -32.74 5.72 14.99 0.255 333
 335 3 -32.71 5.88 14.95 0.275 334
 336 3 -32.56 5.97 15.02 0.272 335
 337 3 -32.45 6.11 15.04 0.268 336
 338 3 -32.39 6.26 15.03 0.266 337
 339 3 -32.22 6.35 15.02 0.28 338
 340 3 -32.13 6.39 15 0.273 339
 341 3 -31.85 6.39 14.87 0.329 340
 342 3 -31.96 6.57 14.89 0.325 341
 343 3 -31.99 6.81 14.91 0.278 342
 344 3 -32.01 6.93 14.81 0.298 343
 345 3 -31.99 7.07 14.78 0.224 344
 346 3 -31.94 7.18 14.74 0.275 345
 347 3 -31.92 7.27 14.66 0.278 346
 348 3 -31.94 7.44 14.67 0.349 347
 349 3 -32.05 7.67 14.66 0.367 348
 350 3 -32.07 7.84 14.66 0.345 349
 351 3 -32.35 8.16 14.61 0.394 350
 352 3 -32.18 8.27 14.67 0.395 351
 353 3 -32.03 8.44 14.74 0.354 352
 354 3 -31.94 8.55 14.7 0.325 353
 355 3 -31.89 8.69 14.67 0.288 354
 356 3 -31.86 8.87 14.56 0.293 355
 357 3 -31.98 8.97 14.53 0.283 356
 358 3 -31.86 9.19 14.58 0.307 357
 359 3 -31.82 9.3 14.5 0.315 358
 360 3 -31.79 9.41 14.46 0.299 359
 361 3 -31.77 9.63 14.53 0.267 360
 362 3 -31.68 9.75 14.51 0.229 361
 363 3 -31.75 9.83 14.45 0.245 362
 364 3 -31.86 9.98 14.36 0.274 363
 365 3 -31.98 10.22 14.25 0.294 364
 366 3 -32 10.46 14.12 0.319 365
 367 3 -31.77 10.66 14.08 0.33 366
 368 3 -31.63 10.83 13.99 0.403 367
 369 3 -31.52 10.96 13.93 0.473 368
 370 3 -31.45 11.06 13.83 0.466 369
 371 3 -31.43 11.2 13.75 0.516 370
 372 3 -31.41 11.31 13.68 0.489 371
 373 3 -31.31 11.46 13.58 0.423 372
 374 3 -31.31 11.61 13.49 0.381 373
 375 3 -31.33 11.78 13.41 0.34 374
 376 3 -31.37 11.96 13.35 0.346 375
 377 3 -31.44 12.13 13.33 0.341 376
 378 3 -31.55 12.3 13.35 0.348 377
 379 3 -31.58 12.63 13.52 0.449 378
 380 3 -31.62 12.78 13.43 0.415 379
 381 3 -31.69 12.91 13.28 0.41 380
 382 3 -31.74 13.12 13.19 0.398 381
 383 3 -31.85 13.85 13.34 0.638 382
 384 3 -31.87 13.86 13.15 0.6 383
 385 3 -31.92 13.85 12.91 0.581 384
 386 3 -31.94 13.95 12.74 0.499 385
 387 3 -32 14.07 12.6 0.517 386
 388 3 -32.1 14.19 12.52 0.421 387
 389 3 -32.17 14.24 12.29 0.386 388
 390 3 -32.24 14.36 12.13 0.306 389
 391 3 -32.28 14.49 12.02 0.323 390
 392 3 -32.36 14.63 11.91 0.303 391
 393 3 -32.49 14.72 11.76 0.284 392
 394 3 -32.61 14.87 11.6 0.287 393
 395 3 -32.74 15.03 11.62 0.296 394
 396 3 -32.83 15.14 11.62 0.307 395
 397 3 -32.82 15.37 11.53 0.327 396
 398 3 -32.4 15.71 11.51 0.132 397
 399 3 -32.24 15.73 11.45 0.107 398
 400 3 -32.04 15.7 11.54 0.118 399
 401 3 -31.89 15.63 11.53 0.14 400
 402 3 -31.75 15.56 11.58 0.1 401
 403 3 -31.59 15.51 11.65 0.157 402
 404 3 -31.48 15.44 11.71 0.169 403
 405 3 -31.3 15.2 11.96 0.16 404
 406 3 -31.18 15.05 12.05 0.138 405
 407 3 -30.96 14.91 12.13 0.081 406
 408 3 -30.93 14.8 12.09 0.106 407
 409 3 -30.79 14.73 12.07 0.123 408
 410 3 -30.66 14.68 12.11 0.116 409
 411 3 -30.55 14.56 12.1 0.134 410
 412 3 -30.43 14.46 12.03 0.142 411
 413 3 -30.29 14.3 11.95 0.121 412
 414 3 -30.09 14.16 11.78 0.131 413
 415 3 -29.86 14.03 11.78 0.134 414
 416 3 -29.62 13.95 11.85 0.147 415
 417 3 -29.48 13.86 11.86 0.138 416
 418 3 -29.2 13.57 11.95 0.125 417
 419 3 -29 13.48 11.99 0.146 418
 420 3 -28.82 13.3 12.08 0.077 419
 421 3 -28.75 13.2 12.13 0.104 420
 422 3 -28.73 13.04 12.18 0.128 421
 423 3 -28.73 12.89 12.12 0.146 422
 424 3 -28.64 12.81 11.9 0.115 423
 425 3 -28.57 12.71 11.72 0.103 424
 426 3 -28.57 12.6 11.58 0.09 425
 427 3 -29.45 14.01 11.54 0.141 417
 428 3 -32.99 15.46 11.52 0.338 397
 429 3 -33 15.57 11.43 0.283 428
 430 3 -33.03 15.73 11.4 0.284 429
 431 3 -33.2 15.81 11.45 0.276 430
 432 3 -33.38 15.91 11.52 0.274 431
 433 3 -33.48 16.06 11.53 0.28 432
 434 3 -33.55 16.19 11.53 0.281 433
 435 3 -33.63 16.31 11.51 0.246 434
 436 3 -33.68 16.49 11.48 0.257 435
 437 3 -33.84 16.62 11.52 0.249 436
 438 3 -33.98 16.74 11.55 0.284 437
 439 3 -34.12 16.8 11.53 0.307 438
 440 3 -34.3 16.99 11.63 0.345 439
 441 3 -34.42 17.13 11.6 0.329 440
 442 3 -34.57 17.22 11.55 0.315 441
 443 3 -34.77 17.31 11.55 0.345 442
 444 3 -34.85 17.4 11.41 0.331 443
 445 3 -34.92 17.47 11.3 0.307 444
 446 3 -34.66 17.6 10.92 0.09 445
 447 3 -34.5 17.6 10.85 0.095 446
 448 3 -34.35 17.51 10.84 0.133 447
 449 3 -34.18 17.53 10.81 0.15 448
 450 3 -33.96 17.6 10.83 0.139 449
 451 3 -33.89 17.49 10.74 0.102 450
 452 3 -33.85 17.31 10.61 0.07 451
 453 3 -33.74 17.22 10.48 0.062 452
 454 3 -33.67 17.22 10.34 0.082 453
 455 3 -33.63 17.12 10.22 0.101 454
 456 3 -33.63 17.05 10.02 0.11 455
 457 3 -33.69 16.98 9.86 0.107 456
 458 3 -33.62 16.91 9.74 0.134 457
 459 3 -33.4 16.8 9.64 0.102 458
 460 3 -33.27 16.75 9.59 0.091 459
 461 3 -33.13 16.73 9.57 0.118 460
 462 3 -33.02 16.68 9.54 0.109 461
 463 3 -32.84 16.73 9.5 0.112 462
 464 3 -32.72 16.73 9.49 0.104 463
 465 3 -32.55 16.75 9.39 0.119 464
 466 3 -32.41 16.75 9.36 0.079 465
 467 3 -32.3 16.66 9.36 0.093 466
 468 3 -32.19 16.59 9.34 0.099 467
 469 3 -32 16.45 9.23 0.115 468
 470 3 -31.82 16.27 9.18 0.097 469
 471 3 -31.66 16.25 9.23 0.12 470
 472 3 -31.44 16.29 9.2 0.12 471
 473 3 -31.32 16.3 9.2 0.13 472
 474 3 -31.19 16.3 9.2 0.000125 473
 475 3 -34.99 17.65 11.24 0.279 445
 476 3 -35.12 17.7 11.14 0.263 475
 477 3 -35.25 17.79 11.05 0.241 476
 478 3 -35.41 17.82 10.97 0.244 477
 479 3 -35.53 17.93 10.98 0.254 478
 480 3 -35.62 17.98 10.89 0.274 479
 481 3 -35.7 18.11 10.84 0.275 480
 482 3 -35.82 18.11 10.9 0.218 481
 483 3 -35.93 18.27 10.82 0.243 482
 484 3 -36.03 18.29 10.67 0.226 483
 485 3 -36.13 18.35 10.58 0.245 484
 486 3 -36.25 18.4 10.49 0.264 485
 487 3 -36.45 18.71 10.24 0.459 486
 488 3 -36.45 17.87 10.57 0.161 487
 489 3 -36.41 17.81 10.66 0.08 488
 490 3 -36.52 18.78 10.22 0.391 487
 491 3 -36.65 18.76 10.16 0.37 490
 492 3 -36.73 18.9 10.14 0.313 491
 493 3 -36.84 18.9 10.15 0.314 492
 494 3 -37.02 18.81 10.15 0.314 493
 495 3 -37.19 18.83 10.11 0.34 494
 496 3 -37.33 18.87 10.04 0.346 495
 497 3 -37.47 18.97 9.97 0.352 496
 498 3 -37.59 18.97 9.87 0.34 497
 499 3 -37.72 19.06 9.75 0.296 498
 500 3 -37.88 19.08 9.72 0.284 499
 501 3 -38.08 19.21 9.61 0.299 500
 502 3 -38.19 19.22 9.48 0.259 501
 503 3 -38.34 19.24 9.37 0.227 502
 504 3 -38.52 19.26 9.26 0.256 503
 505 3 -38.66 19.37 9.15 0.25 504
 506 3 -38.78 19.47 9.06 0.265 505
 507 3 -38.97 19.69 8.98 0.279 506
 508 3 -39.11 19.88 8.97 0.285 507
 509 3 -39.26 19.97 8.93 0.266 508
 510 3 -39.36 20.08 8.85 0.278 509
 511 3 -39.57 20.24 8.86 0.273 510
 512 3 -39.76 20.3 8.72 0.226 511
 513 3 -39.83 20.33 8.58 0.216 512
 514 3 -39.98 20.49 8.58 0.257 513
 515 3 -40.11 20.56 8.4 0.26 514
 516 3 -40.29 20.63 8.37 0.242 515
 517 3 -40.4 20.71 8.23 0.276 516
 518 3 -40.58 20.81 8.2 0.273 517
 519 3 -40.73 20.83 8.01 0.289 518
 520 3 -40.89 20.96 7.96 0.304 519
 521 3 -41.01 21.03 7.89 0.265 520
 522 3 -41.13 21.05 7.78 0.245 521
 523 3 -41.17 21.17 7.65 0.318 522
 524 3 -41.32 21.28 7.69 0.261 523
 525 3 -41.45 21.3 7.58 0.267 524
 526 3 -41.61 21.37 7.53 0.282 525
 527 3 -41.74 21.47 7.43 0.268 526
 528 3 -41.93 21.55 7.36 0.277 527
 529 3 -42.1 21.69 7.28 0.237 528
 530 3 -42.24 21.78 7.14 0.279 529
 531 3 -42.32 21.88 7.1 0.265 530
 532 3 -42.42 21.99 6.98 0.253 531
 533 3 -42.52 22.06 6.9 0.232 532
 534 3 -42.67 22.15 6.87 0.228 533
 535 3 -42.84 22.24 6.78 0.25 534
 536 3 -42.95 22.33 6.69 0.269 535
 537 3 -43.22 22.47 6.61 0.327 536
 538 3 -43.64 22.38 6.72 0.161 537
 539 3 -43.78 22.39 6.81 0.153 538
 540 3 -43.97 22.41 6.77 0.142 539
 541 3 -44.1 22.36 6.85 0.173 540
 542 3 -44.28 22.34 6.8 0.116 541
 543 3 -44.39 22.34 6.81 0.125 542
 544 3 -44.53 22.36 6.82 0.121 543
 545 3 -44.75 22.38 6.82 0.135 544
 546 3 -44.92 22.41 6.81 0.118 545
 547 3 -45.06 22.45 6.84 0.137 546
 548 3 -45.22 22.48 6.96 0.169 547
 549 3 -45.34 22.5 7.01 0.143 548
 550 3 -45.4 22.57 7.18 0.134 549
 551 3 -45.59 22.61 7.29 0.14 550
 552 3 -45.67 22.77 7.41 0.134 551
 553 3 -45.72 22.91 7.5 0.131 552
 554 3 -45.75 23.06 7.58 0.134 553
 555 3 -45.85 23.16 7.68 0.141 554
 556 3 -45.88 23.27 7.79 0.139 555
 557 3 -45.89 23.38 7.93 0.178 556
 558 3 -46.17 23.52 7.85 0.125 557
 559 3 -46.27 23.59 7.86 0.131 558
 560 3 -46.35 23.66 7.89 0.123 559
 561 3 -46.42 23.75 7.92 0.117 560
 562 3 -46.52 23.84 8.01 0.093 561
 563 3 -46.63 23.98 7.93 0.13 562
 564 3 -46.77 23.98 8.03 0.088 563
 565 3 -46.85 24.02 8.14 0.124 564
 566 3 -46.85 24.09 8.26 0.163 565
 567 3 -46.64 24.39 8.1 0.096 566
 568 3 -46.47 24.47 8.08 0.117 567
 569 3 -46.35 24.47 7.99 0.136 568
 570 3 -46.29 24.64 7.87 0.082 569
 571 3 -46.28 24.79 7.87 0.094 570
 572 3 -46.25 24.91 7.81 0.098 571
 573 3 -46.1 25 7.68 0.101 572
 574 3 -46.9 24.06 8.43 0.123 566
 575 3 -47 24.09 8.56 0.112 574
 576 3 -47.09 24.16 8.67 0.117 575
 577 3 -47.1 24.22 8.89 0.151 576
 578 3 -47.22 24.34 9.01 0.13 577
 579 3 -47.33 24.5 9.08 0.132 578
 580 3 -47.36 24.59 9.23 0.154 579
 581 3 -47.46 24.68 9.23 0.152 580
 582 3 -47.43 24.73 9.35 0.207 581
 583 3 -47.6 24.84 9.17 0.106 582
 584 3 -47.68 24.95 9.13 0.09 583
 585 3 -47.79 24.98 9.06 0.103 584
 586 3 -47.9 25.1 9.01 0.138 585
 587 3 -48.07 25.48 8.92 0.124 586
 588 3 -48.17 25.62 8.75 0.095 587
 589 3 -48.27 25.73 8.63 0.095 588
 590 3 -48.22 25.92 8.44 0.131 589
 591 3 -48.2 26.07 8.38 0.089 590
 592 3 -48.21 26.24 8.35 0.128 591
 593 3 -48.2 26.37 8.38 0.128 592
 594 3 -48.24 26.53 8.42 0.136 593
 595 3 -48.21 26.71 8.34 0.109 594
 596 3 -48.17 26.82 8.23 0.163 595
 597 3 -48 26.73 8.09 0.193 596
 598 3 -47.85 26.54 7.97 0.158 597
 599 3 -47.82 26.34 7.78 0.14 598
 600 3 -47.81 26.11 7.67 0.161 599
 601 3 -47.77 25.93 7.67 0.136 600
 602 3 -47.74 25.79 7.67 0.089 601
 603 3 -47.68 25.54 7.63 0.108 602
 604 3 -47.71 25.45 7.5 0.083 603
 605 3 -47.77 25.41 7.38 0.075 604
 606 3 -47.33 24.75 9.58 0.07 582
 607 3 -47.21 24.82 9.7 0.1 606
 608 3 -47.11 24.86 9.83 0.09 607
 609 3 -47.14 24.93 9.94 0.12 608
 610 3 -47.08 24.91 10.05 0.165 609
 611 3 -47.15 24.98 10.25 0.143 610
 612 3 -47.22 25.07 10.34 0.157 611
 613 3 -47.15 25.12 10.5 0.137 612
 614 3 -47.05 25.21 10.7 0.138 613
 615 3 -46.98 25.28 10.8 0.173 614
 616 3 -46.92 25.4 10.97 0.167 615
 617 3 -46.83 25.49 11.06 0.217 616
 618 3 -46.69 25.39 11.25 0.18 617
 619 3 -46.65 25.4 11.38 0.231 618
 620 3 -46.38 25.59 11.43 0.149 619
 621 3 -46.26 25.63 11.56 0.139 620
 622 3 -46.12 25.66 11.7 0.174 621
 623 3 -46.06 25.73 11.78 0.263 622
 624 3 -46.31 25.5 11.93 0.19 623
 625 3 -46.36 25.39 12 0.191 624
 626 3 -46.58 25.3 12.07 0.107 625
 627 3 -46.76 25.35 12 0.109 626
 628 3 -46.88 25.26 11.88 0.099 627
 629 3 -46.97 25.24 11.75 0.131 628
 630 3 -47.06 25.24 11.58 0.184 629
 631 3 -47.16 25.15 11.5 0.201 630
 632 3 -47.36 24.99 11.47 0.000125 631
 633 3 -46.34 25.44 12.18 0.13 625
 634 3 -46.42 25.46 12.35 0.129 633
 635 3 -46.51 25.28 12.38 0.117 634
 636 3 -46.66 25.19 12.33 0.111 635
 637 3 -46.79 25.23 12.33 0.131 636
 638 3 -46.94 25.17 12.42 0.104 637
 639 3 -47.1 25.1 12.51 0.104 638
 640 3 -47.17 25.1 12.61 0.068 639
 641 3 -45.87 25.98 11.74 0.254 623
 642 3 -45.8 26.11 11.69 0.341 641
 643 3 -45.77 26.27 11.77 0.463 642
 644 3 -45.8 26.41 11.87 0.496 643
 645 3 -45.77 26.52 12.08 0.545 644
 646 3 -45.8 26.66 12.09 0.589 645
 647 3 -45.61 26.75 12.1 0.612 646
 648 3 -45.66 26.89 12.14 0.621 647
 649 3 -45.87 27.04 11.95 0.567 648
 650 3 -46.33 27.34 11.86 0.248 649
 651 3 -46.44 27.4 11.81 0.23 650
 652 3 -46.66 27.49 11.91 0.138 651
 653 3 -46.8 27.55 12.05 0.133 652
 654 3 -46.86 27.49 12.19 0.136 653
 655 3 -46.87 27.44 12.39 0.127 654
 656 3 -46.84 27.42 12.51 0.116 655
 657 3 -46.55 26.91 11.44 0.173 649
 658 3 -46.7 27.05 11.48 0.000125 657
 659 3 -45.85 26.85 13.06 0.203 648
 660 3 -46 26.87 13.17 0.223 659
 661 3 -45.96 26.96 13.41 0.211 660
 662 3 -46.13 26.99 13.5 0.136 661
 663 3 -46.13 27.03 13.6 0.000125 662
 664 3 -45.81 27.14 13.56 0.079 661
 665 3 -45.89 27.2 13.68 0.08 664
 666 3 -45.85 27.16 13.84 0.074 665
 667 3 -45.88 27.2 14.01 0.096 666
 668 3 -45.74 27.36 14.02 0.058 667
 669 3 -45.88 27.11 14.16 0.113 667
 670 3 -45.87 27.11 14.27 0.083 669
 671 3 -44.99 26.68 11.76 0.204 647
 672 3 -44.84 26.77 11.7 0.125 671
 673 3 -44.77 26.82 11.76 0.037 672
 674 3 -44.88 26.5 11.78 0.081 671
 675 3 -44.84 26.36 11.68 0.095 674
 676 3 -44.77 26.29 11.75 0.091 675
 677 3 -44.69 26.18 11.87 0.117 676
 678 3 -44.62 26.04 11.93 0.093 677
 679 3 -44.59 25.88 11.95 0.112 678
 680 3 -44.44 25.73 11.83 0.11 679
 681 3 -44.34 25.75 11.74 0.134 680
 682 3 -44.24 25.79 11.61 0.073 681
 683 3 -46.86 25.76 11.13 0.188 617
 684 3 -46.73 25.78 11.14 0.288 683
 685 3 -46.52 25.59 10.97 0.22 684
 686 3 -46.44 25.43 10.83 0.000125 685
 687 3 -45.71 23.45 8.08 0.12 557
 688 3 -45.6 23.54 8.14 0.141 687
 689 3 -45.42 23.59 8.09 0.14 688
 690 3 -45.25 23.63 8.34 0.186 689
 691 3 -45.05 23.48 8.7 0.157 690
 692 3 -44.9 23.59 8.84 0.115 691
 693 3 -44.72 23.63 8.85 0.108 692
 694 3 -44.53 23.59 8.79 0.057 693
 695 3 -44.39 23.57 8.75 0.112 694
 696 3 -44.29 23.63 8.71 0.16 695
 697 3 -44.03 23.63 8.77 0.084 696
 698 3 -43.87 23.5 8.77 0.07 697
 699 3 -43.76 23.43 8.75 0.096 698
 700 3 -43.71 23.36 8.63 0.091 699
 701 3 -43.61 23.32 8.62 0.145 700
 702 3 -43.43 23.18 8.8 0.108 701
 703 3 -43.33 23.07 8.85 0.118 702
 704 3 -43.15 22.95 8.87 0.079 703
 705 3 -43.08 22.86 8.87 0.000125 704
 706 3 -43.71 22.41 7.01 0.069 539
 707 3 -43.77 22.43 7.14 0.171 706
 708 3 -43.5 22.41 7.32 0.088 707
 709 3 -43.52 22.48 7.48 0.093 708
 710 3 -43.5 22.52 7.61 0.099 709
 711 3 -43.46 22.54 7.77 0.123 710
 712 3 -43.4 22.54 7.86 0.149 711
 713 3 -43.17 22.59 8.05 0.105 712
 714 3 -43.08 22.61 8.26 0.093 713
 715 3 -43.03 22.59 8.46 0.105 714
 716 3 -43.04 22.59 8.6 0.168 715
 717 3 -42.86 22.73 8.67 0.109 716
 718 3 -42.72 22.89 8.77 0.14 717
 719 3 -42.53 22.93 8.72 0.159 718
 720 3 -42.43 22.88 8.51 0.113 719
 721 3 -42.25 22.87 8.51 0.076 720
 722 3 -42.43 23.18 8.89 0.085 719
 723 3 -42.29 23.27 9.04 0.103 722
 724 3 -42.23 23.39 9.25 0.166 723
 725 3 -42.14 23.5 9.37 0.129 724
 726 3 -43.26 22.5 8.76 0.12 716
 727 3 -43.32 22.38 8.9 0.096 726
 728 3 -43.29 22.61 6.57 0.32 537
 729 3 -43.37 22.82 6.51 0.301 728
 730 3 -43.42 22.91 6.35 0.268 729
 731 3 -43.45 23 6.31 0.259 730
 732 3 -43.49 23.27 6.27 0.324 731
 733 3 -43.09 23.51 6.37 0.117 732
 734 3 -42.92 23.51 6.45 0.098 733
 735 3 -42.76 23.53 6.52 0.084 734
 736 3 -42.55 23.49 6.46 0.159 735
 737 3 -42.39 23.49 6.46 0.221 736
 738 3 -42.09 23.47 6.74 0.137 737
 739 3 -41.88 23.42 6.82 0.149 738
 740 3 -41.83 23.65 6.68 0.14 739
 741 3 -41.88 23.78 6.7 0.095 740
 742 3 -41.87 23.87 6.78 0.000125 741
 743 3 -41.78 23.3 7.07 0.141 739
 744 3 -41.53 23.3 7.23 0.105 743
 745 3 -41.32 23.21 7.19 0.114 744
 746 3 -41.1 23.22 7.21 0.103 745
 747 3 -40.89 23.24 7.21 0.138 746
 748 3 -40.67 23.26 7.15 0.116 747
 749 3 -40.46 23.31 7.16 0.118 748
 750 3 -40.39 23.35 7.25 0.064 749
 751 3 -40.28 23.38 7.3 0.106 750
 752 3 -40.18 23.46 7.4 0.000125 751
 753 3 -42.09 23.15 6.99 0.112 743
 754 3 -42.24 23.08 6.93 0.152 753
 755 3 -42.39 23.06 6.9 0.047 754
 756 3 -42.33 23.42 6.23 0.086 737
 757 3 -42.23 23.1 6.07 0.126 756
 758 3 -42.2 23.01 5.98 0.135 757
 759 3 -42.06 22.92 5.9 0.126 758
 760 3 -42.05 22.78 5.83 0.134 759
 761 3 -42.08 22.55 5.9 0.117 760
 762 3 -42.06 22.46 5.99 0.1 761
 763 3 -43.77 23.36 6.2 0.283 732
 764 3 -43.83 23.56 6.14 0.249 763
 765 3 -43.84 23.77 6.19 0.24 764
 766 3 -43.89 23.86 6.15 0.249 765
 767 3 -44.02 24.02 6.09 0.265 766
 768 3 -44.09 24.18 6.06 0.252 767
 769 3 -44.13 24.36 5.99 0.25 768
 770 3 -44.09 24.61 5.97 0.279 769
 771 3 -44.19 24.77 5.93 0.287 770
 772 3 -44.23 25.09 5.77 0.405 771
 773 3 -44.16 25.45 5.23 0.167 772
 774 3 -44.12 25.52 5.06 0.174 773
 775 3 -44.08 25.56 4.94 0.184 774
 776 3 -44.19 25.66 4.69 0.175 775
 777 3 -44.26 25.77 4.53 0.171 776
 778 3 -44.23 25.84 4.38 0.147 777
 779 3 -44.27 25.91 4.24 0.159 778
 780 3 -44.29 26.02 4.11 0.183 779
 781 3 -44.31 26.09 3.94 0.165 780
 782 3 -44.37 26.14 3.8 0.243 781
 783 3 -44.4 26.18 3.66 0.367 782
 784 3 -44.49 26.23 3.59 0.578 783
 785 3 -44.68 26.29 3.59 0.56 784
 786 3 -44.76 26.57 3.45 0.515 785
 787 3 -44.82 26.61 3.32 0.522 786
 788 3 -44.42 27.02 2.74 0.162 787
 789 3 -44.41 27.16 2.65 0.184 788
 790 3 -44.46 27.27 2.53 0.178 789
 791 3 -44.49 27.43 2.43 0.199 790
 792 3 -44.56 27.59 2.34 0.229 791
 793 3 -44.56 27.71 2.22 0.254 792
 794 3 -45.1 27.73 2.22 0.096 793
 795 3 -45.23 27.91 2.24 0.072 794
 796 3 -45.38 27.93 1.95 0.14 795
 797 3 -45.43 28.02 1.84 0.125 796
 798 3 -45.6 28.16 1.73 0.097 797
 799 3 -45.71 28.18 1.61 0.121 798
 800 3 -45.74 28.27 1.54 0.14 799
 801 3 -45.68 28.27 1.34 0.087 800
 802 3 -45.6 28.27 1.22 0.109 801
 803 3 -45.52 28.18 1.19 0.123 802
 804 3 -45.55 28 1.12 0.122 803
 805 3 -45.63 27.89 1.02 0.112 804
 806 3 -44.35 27.89 2.13 0.194 793
 807 3 -44.09 27.95 2.02 0.148 806
 808 3 -44.03 28.04 2.04 0.111 807
 809 3 -43.89 28.07 2 0.166 808
 810 3 -43.78 28.11 1.94 0.202 809
 811 3 -43.63 28.23 1.86 0.189 810
 812 3 -43.53 28.29 1.76 0.168 811
 813 3 -43.49 28.34 1.66 0.152 812
 814 3 -43.48 28.43 1.54 0.178 813
 815 3 -43.52 28.54 1.44 0.234 814
 816 3 -43.34 28.59 1.36 0.189 815
 817 3 -43.13 28.64 1.35 0.2 816
 818 3 -42.98 28.73 1.4 0.185 817
 819 3 -42.78 28.8 1.45 0.168 818
 820 3 -42.6 28.82 1.52 0.16 819
 821 3 -42.49 28.8 1.59 0.183 820
 822 3 -42.28 28.84 1.56 0.164 821
 823 3 -42.05 28.84 1.52 0.14 822
 824 3 -41.84 28.86 1.48 0.187 823
 825 3 -41.67 28.86 1.39 0.202 824
 826 3 -41.49 28.68 1.35 0.262 825
 827 3 -41.37 28.55 1.27 0.334 826
 828 3 -41.23 28.57 1.16 0.371 827
 829 3 -41.26 28.66 0.71 0.166 828
 830 3 -41.2 28.39 0.52 0.11 829
 831 3 -41.2 28.36 0.37 0.107 830
 832 3 -41.2 28.41 0.23 0.1 831
 833 3 -41.2 28.48 0.03 0.11 832
 834 3 -41.23 28.48 -0.11 0.138 833
 835 3 -41.3 28.41 -0.23 0.145 834
 836 3 -41.16 28.18 -0.35 0.128 835
 837 3 -41.04 28.09 -0.25 0.074 836
 838 3 -41.31 28.96 0.7 0.14 829
 839 3 -41.3 29.07 0.65 0.096 838
 840 3 -41.05 28.55 1.12 0.386 828
 841 3 -40.8 28.37 1.03 0.3 840
 842 3 -40.62 28.27 0.96 0.291 841
 843 3 -40.48 28.2 0.86 0.244 842
 844 3 -40.2 28.06 0.77 0.168 843
 845 3 -40.04 28.06 0.64 0.174 844
 846 3 -39.91 28.06 0.52 0.17 845
 847 3 -39.79 28.08 0.39 0.181 846
 848 3 -39.62 28.08 0.23 0.123 847
 849 3 -39.59 28.13 0.09 0.156 848
 850 3 -39.56 28.24 -0.03 0.213 849
 851 3 -39.59 28.24 -0.15 0.301 850
 852 3 -40.02 28.31 -0.35 0.086 851
 853 3 -40.15 28.35 -0.41 0.095 852
 854 3 -40.36 28.4 -0.47 0.07 853
 855 3 -40.65 28.42 -0.53 0.174 854
 856 3 -40.87 28.38 -0.5 0.202 855
 857 3 -41.26 28.36 -0.6 0.109 856
 858 3 -41.4 28.34 -0.64 0.115 857
 859 3 -41.51 28.3 -0.61 0.122 858
 860 3 -41.61 28.25 -0.62 0.116 859
 861 3 -41.68 28.07 -0.61 0.123 860
 862 3 -41.58 27.87 -0.67 0.178 861
 863 3 -41.58 27.73 -0.77 0.107 862
 864 3 -40.8 28.36 -0.38 0.108 856
 865 3 -40.85 28.29 -0.3 0.062 864
 866 3 -40.92 28.15 -0.22 0.058 865
 867 3 -39.55 28.36 -0.22 0.391 851
 868 3 -39.79 27.67 -0.37 0.082 867
 869 3 -39.77 27.56 -0.45 0.206 868
 870 3 -39.79 27.47 -0.54 0.235 869
 871 3 -40.09 27.38 -0.72 0.127 870
 872 3 -40.22 27.26 -0.87 0.14 871
 873 3 -40.33 27.13 -1.01 0.125 872
 874 3 -40.47 26.99 -1.07 0.121 873
 875 3 -40.51 26.86 -1.16 0.148 874
 876 3 -40.41 26.65 -1.3 0.125 875
 877 3 -40.36 26.51 -1.48 0.12 876
 878 3 -40.29 26.38 -1.56 0.16 877
 879 3 -40.3 26.28 -1.77 0.17 878
 880 3 -40.23 26.17 -1.93 0.152 879
 881 3 -40.26 26.11 -2.13 0.142 880
 882 3 -40.3 26.01 -2.26 0.13 881
 883 3 -40.3 25.88 -2.38 0.138 882
 884 3 -40.3 25.79 -2.48 0.138 883
 885 3 -40.28 25.69 -2.65 0.134 884
 886 3 -40.25 25.54 -2.82 0.133 885
 887 3 -40.14 25.38 -2.84 0.113 886
 888 3 -40.05 25.26 -2.9 0.102 887
 889 3 -40.03 25.1 -2.96 0.099 888
 890 3 -39.96 24.9 -3 0.151 889
 891 3 -39.86 24.79 -3.01 0.185 890
 892 3 -39.83 24.67 -3.03 0.18 891
 893 3 -40.08 24.58 -3.19 0.102 892
 894 3 -40.23 24.42 -3.23 0.118 893
 895 3 -40.36 24.36 -3.23 0.158 894
 896 3 -40.44 24.31 -3.28 0.203 895
 897 3 -40.76 24.45 -3.26 0.101 896
 898 3 -40.84 24.42 -3.13 0.111 897
 899 3 -40.94 24.36 -3.03 0.145 898
 900 3 -41.16 24.49 -3 0.116 899
 901 3 -41.33 24.54 -3.02 0.081 900
 902 3 -41.41 24.54 -2.93 0.08 901
 903 3 -41.44 24.54 -2.77 0.091 902
 904 3 -41.43 24.45 -2.68 0.063 903
 905 3 -40.28 24.04 -3.38 0.127 896
 906 3 -40.25 23.9 -3.44 0.122 905
 907 3 -40.29 23.74 -3.55 0.142 906
 908 3 -40.32 23.6 -3.59 0.211 907
 909 3 -40.24 23.83 -3.92 0.074 908
 910 3 -40.2 23.92 -4.01 0.079 909
 911 3 -40.11 24.01 -4.11 0.101 910
 912 3 -40.1 24.01 -4.23 0.106 911
 913 3 -40.32 23.38 -3.55 0.247 908
 914 3 -40.3 23.26 -3.57 0.29 913
 915 3 -40.32 23.15 -3.32 0.177 914
 916 3 -40.34 22.97 -3.26 0.094 915
 917 3 -40.33 22.85 -3.26 0.092 916
 918 3 -40.39 22.7 -3.36 0.063 917
 919 3 -40.51 22.65 -3.44 0.078 918
 920 3 -40.54 22.56 -3.51 0.068 919
 921 3 -40.53 22.4 -3.63 0.111 920
 922 3 -40.82 22.29 -3.88 0.111 921
 923 3 -40.95 22.29 -4 0.071 922
 924 3 -41.08 22.33 -4.05 0.087 923
 925 3 -41.2 22.4 -4.15 0.116 924
 926 3 -41.32 22.47 -4.21 0.094 925
 927 3 -41.46 22.45 -4.25 0.096 926
 928 3 -41.56 22.38 -4.24 0.116 927
 929 3 -41.65 22.31 -4.14 0.038 928
 930 3 -41.74 22.29 -3.95 0.207 929
 931 3 -41.73 22.26 -3.83 0.261 930
 932 3 -41.65 22.22 -3.51 0.121 931
 933 3 -41.54 22.2 -3.17 0.096 932
 934 3 -41.58 22.13 -3.06 0.082 933
 935 3 -41.66 22.1 -2.93 0.107 934
 936 3 -41.71 22.03 -2.85 0.128 935
 937 3 -41.8 21.99 -2.72 0.138 936
 938 3 -41.97 22.01 -2.54 0.1 937
 939 3 -42.05 22.1 -2.45 0.142 938
 940 3 -42.08 22.21 -2.29 0.152 939
 941 3 -42.09 22.36 -2.16 0.163 940
 942 3 -42.08 22.45 -2.09 0.262 941
 943 3 -41.77 22.28 -1.83 0.09 942
 944 3 -41.6 22.26 -1.75 0.104 943
 945 3 -41.49 22.28 -1.58 0.244 944
 946 3 -41.09 22.08 -1.8 0.094 945
 947 3 -40.91 22.06 -1.83 0.085 946
 948 3 -40.77 22.03 -1.91 0.072 947
 949 3 -40.65 21.97 -1.88 0.089 948
 950 3 -40.47 21.97 -1.87 0.091 949
 951 3 -40.34 22.04 -1.8 0.093 950
 952 3 -40.19 21.97 -1.65 0.093 951
 953 3 -40.05 21.95 -1.57 0.102 952
 954 3 -39.88 22.01 -1.55 0.074 953
 955 3 -42.33 22.71 -2.35 0.149 942
 956 3 -42.47 22.93 -2.52 0.095 955
 957 3 -42.55 23.04 -2.64 0.118 956
 958 3 -42.58 23.16 -2.7 0.109 957
 959 3 -42.61 23.32 -2.77 0.124 958
 960 3 -42.03 22.24 -4.18 0.056 931
 961 3 -42.15 22.33 -4.32 0.097 960
 962 3 -42.31 22.31 -4.34 0.081 961
 963 3 -42.39 22.26 -4.26 0.127 962
 964 3 -42.49 22.24 -4.22 0.195 963
 965 3 -42.5 21.95 -4.44 0.119 964
 966 3 -42.53 21.81 -4.52 0.108 965
 967 3 -42.58 21.63 -4.52 0.123 966
 968 3 -42.75 21.61 -4.43 0.115 967
 969 3 -42.93 21.51 -4.46 0.106 968
 970 3 -43 21.38 -4.47 0.082 969
 971 3 -43.06 21.31 -4.56 0.081 970
 972 3 -42.58 22.36 -4.04 0.124 964
 973 3 -42.82 22.4 -3.93 0.144 972
 974 3 -43.01 22.52 -3.85 0.105 973
 975 3 -43.13 22.68 -3.81 0.113 974
 976 3 -43.25 22.8 -3.71 0.139 975
 977 3 -43.21 22.64 -3.7 0.022 976
 978 3 -39.61 24.54 -3.01 0.122 892
 979 3 -39.51 24.42 -3.09 0.112 978
 980 3 -39.43 24.49 -3.18 0.165 979
 981 3 -39.54 28.51 -0.27 0.391 867
 982 3 -39.48 28.7 -0.29 0.384 981
 983 3 -40.08 28.88 -0.34 0.113 982
 984 3 -40.22 28.9 -0.35 0.151 983
 985 3 -40.29 29.01 -0.28 0.127 984
 986 3 -39.29 28.79 -0.38 0.327 982
 987 3 -39.14 28.81 -0.5 0.337 986
 988 3 -39 28.83 -0.66 0.298 987
 989 3 -39.01 28.9 -0.78 0.343 988
 990 3 -38.9 28.95 -0.84 0.422 989
 991 3 -39.21 28.56 -1.3 0.108 990
 992 3 -39.21 28.63 -1.39 0.000125 991
 993 3 -38.73 29.2 -0.68 0.454 990
 994 3 -38.69 29.33 -0.67 0.473 993
 995 3 -38.76 29.42 -0.97 0.41 994
 996 3 -38.79 29.56 -1.05 0.416 995
 997 3 -39.26 29.83 -0.83 0.158 996
 998 3 -39.39 29.86 -0.92 0.172 997
 999 3 -39.54 30.01 -0.94 0.171 998
 1000 3 -39.65 30.1 -0.87 0.268 999
 1001 3 -39.59 30.35 -0.61 0.141 1000
 1002 3 -39.68 30.47 -0.54 0.109 1001
 1003 3 -39.83 30.6 -0.5 0.1 1002
 1004 3 -39.93 30.74 -0.44 0.101 1003
 1005 3 -39.97 30.81 -0.32 0.089 1004
 1006 3 -40.04 30.78 -0.25 0.113 1005
 1007 3 -40.05 30.63 -0.13 0.163 1006
 1008 3 -40 30.56 0.04 0.151 1007
 1009 3 -39.92 30.45 0.23 0.104 1008
 1010 3 -39.77 30.33 0.35 0.107 1009
 1011 3 -40.04 29.95 -1.11 0.105 1000
 1012 3 -40.15 29.95 -1.16 0.101 1011
 1013 3 -40.19 29.92 -1.35 0.086 1012
 1014 3 -38.65 29.58 -1.15 0.453 996
 1015 3 -38.37 29.67 -1.07 0.404 1014
 1016 3 -37.84 29.35 -0.86 0.121 1015
 1017 3 -37.75 29.24 -0.97 0.096 1016
 1018 3 -37.65 29.22 -0.97 0.092 1017
 1019 3 -37.54 29.17 -0.98 0.112 1018
 1020 3 -37.44 29.17 -0.98 0.08 1019
 1021 3 -37.33 29.13 -0.94 0.115 1020
 1022 3 -37.22 29.08 -0.9 0.134 1021
 1023 3 -37.15 29.04 -0.79 0.14 1022
 1024 3 -37.08 29.1 -0.58 0.086 1023
 1025 3 -37 29.08 -0.42 0.057 1024
 1026 3 -38.29 29.58 -1.26 0.205 1015
 1027 3 -38.14 29.51 -1.59 0.178 1026
 1028 3 -38 29.51 -1.71 0.176 1027
 1029 3 -37.93 29.51 -1.83 0.189 1028
 1030 3 -37.85 29.56 -1.87 0.265 1029
 1031 3 -37.61 29.7 -1.61 0.14 1030
 1032 3 -37.47 29.72 -1.52 0.148 1031
 1033 3 -37.3 29.81 -1.53 0.114 1032
 1034 3 -37.12 29.86 -1.44 0.112 1033
 1035 3 -37.01 29.92 -1.36 0.123 1034
 1036 3 -36.97 29.86 -1.27 0.199 1035
 1037 3 -37.07 29.56 -1.11 0.119 1036
 1038 3 -37.16 29.29 -1.21 0.121 1037
 1039 3 -37.19 29.2 -1.37 0.125 1038
 1040 3 -37.25 29.11 -1.44 0.11 1039
 1041 3 -36.79 30.1 -1.25 0.116 1036
 1042 3 -36.66 30.19 -1.32 0.142 1041
 1043 3 -36.51 30.26 -1.26 0.122 1042
 1044 3 -36.28 30.29 -1.16 0.141 1043
 1045 3 -36.09 30.24 -1.08 0.15 1044
 1046 3 -36.01 30.31 -1.01 0.159 1045
 1047 3 -35.9 30.38 -0.91 0.11 1046
 1048 3 -35.79 30.47 -0.76 0.127 1047
 1049 3 -35.64 30.53 -0.75 0.176 1048
 1050 3 -35.53 30.83 -0.69 0.164 1049
 1051 3 -35.51 31.04 -0.65 0.187 1050
 1052 3 -35.65 31.22 -0.41 0.13 1051
 1053 3 -35.78 31.35 -0.36 0.099 1052
 1054 3 -35.87 31.45 -0.27 0.105 1053
 1055 3 -35.98 31.49 -0.2 0.074 1054
 1056 3 -36.08 31.61 -0.08 0.1 1055
 1057 3 -36.15 31.79 0 0.108 1056
 1058 3 -36.26 31.95 -0.01 0.102 1057
 1059 3 -36.36 32.1 -0.02 0.109 1058
 1060 3 -36.54 32.13 -0.11 0.135 1059
 1061 3 -36.65 32.17 -0.19 0.214 1060
 1062 3 -36.69 32.45 0 0.131 1061
 1063 3 -36.82 32.7 -0.02 0.098 1062
 1064 3 -36.97 32.84 -0.13 0.09 1063
 1065 3 -37.09 33.06 -0.25 0.079 1064
 1066 3 -37.19 33.14 -0.28 0.118 1065
 1067 3 -37.12 33.24 -0.31 0.068 1066
 1068 3 -36.84 32.06 -0.4 0.075 1061
 1069 3 -36.98 32.06 -0.49 0.118 1068
 1070 3 -37.14 32.09 -0.56 0.135 1069
 1071 3 -37.25 32.12 -0.61 0.112 1070
 1072 3 -37.43 32.2 -0.72 0.095 1071
 1073 3 -37.57 32.35 -0.8 0.101 1072
 1074 3 -35.44 31.15 -0.77 0.159 1051
 1075 3 -35.43 31.33 -0.8 0.083 1074
 1076 3 -35.47 31.47 -0.79 0.107 1075
 1077 3 -35.41 31.65 -0.71 0.15 1076
 1078 3 -35.33 31.47 -0.52 0.12 1077
 1079 3 -35.26 31.38 -0.39 0.156 1078
 1080 3 -35.09 31.28 -0.33 0.121 1079
 1081 3 -34.89 31.23 -0.35 0.032 1080
 1082 3 -35.46 31.81 -0.81 0.121 1077
 1083 3 -35.53 31.94 -0.84 0.104 1082
 1084 3 -35.65 32.09 -0.82 0.144 1083
 1085 3 -35.72 32.2 -0.78 0.128 1084
 1086 3 -35.76 32.32 -0.78 0.109 1085
 1087 3 -35.87 32.46 -0.76 0.144 1086
 1088 3 -35.96 32.6 -0.7 0.122 1087
 1089 3 -36.03 32.77 -0.66 0.142 1088
 1090 3 -36.08 32.85 -0.59 0.139 1089
 1091 3 -36.14 32.92 -0.5 0.141 1090
 1092 3 -36.14 33.09 -0.45 0.144 1091
 1093 3 -36.04 33.17 -0.33 0.192 1092
 1094 3 -35.96 33.27 -0.21 0.155 1093
 1095 3 -35.94 33.38 -0.08 0.125 1094
 1096 3 -35.84 33.39 0.07 0.192 1095
 1097 3 -35.91 33.67 0.06 0.099 1096
 1098 3 -35.91 33.82 0.14 0.109 1097
 1099 3 -35.88 33.96 0.26 0.204 1098
 1100 3 -36.09 33.81 0.56 0.158 1099
 1101 3 -36.12 33.8 0.68 0.182 1100
 1102 3 -36.3 33.81 0.8 0.145 1101
 1103 3 -36.47 33.95 0.86 0.135 1102
 1104 3 -36.54 34.07 0.93 0.166 1103
 1105 3 -36.56 34.13 1.08 0.236 1104
 1106 3 -36.59 34.13 1.19 0.326 1105
 1107 3 -36.97 34.27 1.16 0.217 1106
 1108 3 -37.23 34.42 1.13 0.12 1107
 1109 3 -37.33 34.56 1.18 0.113 1108
 1110 3 -37.47 34.71 1.25 0.14 1109
 1111 3 -37.62 34.81 1.25 0.149 1110
 1112 3 -37.74 34.78 1.08 0.084 1111
 1113 3 -37.84 34.96 1.33 0.129 1111
 1114 3 -37.98 35.02 1.38 0.161 1113
 1115 3 -38.23 35.23 1.23 0.000125 1114
 1116 3 -36.32 34.11 1.48 0.18 1106
 1117 3 -36.49 33.96 1.58 0.122 1116
 1118 3 -36.42 33.71 1.69 0.108 1117
 1119 3 -36.28 33.46 1.74 0.116 1118
 1120 3 -36.11 33.43 1.82 0.108 1119
 1121 3 -35.93 33.5 1.88 0.096 1120
 1122 3 -35.74 33.49 1.8 0.096 1121
 1123 3 -35.61 33.39 1.76 0.089 1122
 1124 3 -35.53 33.25 1.78 0.109 1123
 1125 3 -35.42 33.15 1.74 0.115 1124
 1126 3 -35.27 33.04 1.64 0.06 1125
 1127 3 -35.22 32.93 1.58 0.062 1126
 1128 3 -36.71 33.85 1.85 0.121 1118
 1129 3 -36.84 34.01 2.02 0.121 1128
 1130 3 -36.85 34.14 2.16 0.134 1129
 1131 3 -36.77 34.25 2.35 0.091 1130
 1132 3 -36.71 34.36 2.45 0.086 1131
 1133 3 -36.63 34.43 2.58 0.09 1132
 1134 3 -36.56 34.5 2.66 0.081 1133
 1135 3 -36.53 34.67 2.71 0.119 1134
 1136 3 -36.46 34.93 2.73 0.143 1135
 1137 3 -36.38 35.04 2.85 0.149 1136
 1138 3 -35.62 34.31 0.12 0.147 1099
 1139 3 -35.55 34.42 0.06 0.203 1138
 1140 3 -35.44 34.49 0 0.157 1139
 1141 3 -35.33 34.56 -0.03 0.124 1140
 1142 3 -35.23 34.67 -0.11 0.141 1141
 1143 3 -35.12 34.73 -0.2 0.115 1142
 1144 3 -34.96 34.7 -0.25 0.173 1143
 1145 3 -34.89 34.76 -0.36 0.193 1144
 1146 3 -34.86 34.91 -0.5 0.168 1145
 1147 3 -34.83 35.01 -0.6 0.235 1146
 1148 3 -34.41 34.76 -0.52 0.102 1147
 1149 3 -34.23 34.63 -0.58 0.14 1148
 1150 3 -34.05 34.52 -0.68 0.153 1149
 1151 3 -33.93 34.38 -0.76 0.155 1150
 1152 3 -33.87 34.29 -1.03 0.089 1151
 1153 3 -33.8 34.19 -1.15 0.114 1152
 1154 3 -33.71 34.09 -1.18 0.107 1153
 1155 3 -33.64 34.04 -1.36 0.094 1154
 1156 3 -33.53 34.01 -1.45 0.106 1155
 1157 3 -33.44 33.94 -1.62 0.065 1156
 1158 3 -33.47 33.92 -1.77 0.066 1157
 1159 3 -33.57 33.91 -1.89 0.112 1158
 1160 3 -33.64 33.84 -2.03 0.122 1159
 1161 3 -33.71 33.66 -2.2 0.125 1160
 1162 3 -33.74 33.59 -2.32 0.139 1161
 1163 3 -33.75 33.62 -2.44 0.171 1162
 1164 3 -33.74 33.59 -2.76 0.11 1163
 1165 3 -35.16 35.36 -0.92 0.194 1147
 1166 3 -35.25 35.47 -1.03 0.208 1165
 1167 3 -35.51 35.7 -1 0.132 1166
 1168 3 -35.65 35.75 -0.95 0.189 1167
 1169 3 -35.72 35.88 -0.88 0.208 1168
 1170 3 -35.46 36.12 -0.95 0.074 1169
 1171 3 -35.46 36.23 -1.04 0.14 1170
 1172 3 -35.44 36.34 -1 0.218 1171
 1173 3 -35.68 36.49 -1.33 0.139 1172
 1174 3 -35.68 36.65 -1.45 0.128 1173
 1175 3 -35.71 36.8 -1.47 0.166 1174
 1176 3 -35.75 36.87 -1.64 0.16 1175
 1177 3 -35.83 36.94 -1.89 0.132 1176
 1178 3 -35.89 37.06 -2.05 0.144 1177
 1179 3 -35.95 37.3 -2.1 0.099 1178
 1180 3 -35.97 37.41 -2.13 0.144 1179
 1181 3 -36.02 37.58 -2.22 0.119 1180
 1182 3 -36.07 37.69 -2.36 0.108 1181
 1183 3 -36.1 37.8 -2.48 0.071 1182
 1184 3 -36.2 37.83 -2.55 0.124 1183
 1185 3 -36.28 37.87 -2.73 0.183 1184
 1186 3 -36.45 37.85 -2.76 0.218 1185
 1187 3 -36.55 37.84 -2.8 0.268 1186
 1188 3 -36.42 38.16 -3.15 0.124 1187
 1189 3 -36.56 38.26 -3.23 0.09 1188
 1190 3 -36.6 38.37 -3.3 0.128 1189
 1191 3 -36.63 38.52 -3.36 0.144 1190
 1192 3 -36.69 38.67 -3.53 0.097 1191
 1193 3 -36.77 38.79 -3.69 0.124 1192
 1194 3 -36.88 38.81 -3.8 0.123 1193
 1195 3 -37.02 38.85 -3.88 0.097 1194
 1196 3 -37.14 38.92 -3.98 0.103 1195
 1197 3 -37.21 39.06 -4.07 0.108 1196
 1198 3 -37.29 39.2 -4.18 0.094 1197
 1199 3 -37.36 39.32 -4.3 0.094 1198
 1200 3 -37.48 39.37 -4.38 0.097 1199
 1201 3 -37.59 39.46 -4.44 0.065 1200
 1202 3 -37.68 39.64 -4.55 0.105 1201
 1203 3 -37.8 39.87 -4.56 0.096 1202
 1204 3 -35.14 36.4 -0.81 0.071 1172
 1205 3 -35.01 36.42 -0.71 0.12 1204
 1206 3 -34.91 36.51 -0.58 0.155 1205
 1207 3 -34.79 36.72 -0.55 0.129 1206
 1208 3 -34.69 36.87 -0.6 0.114 1207
 1209 3 -34.65 36.98 -0.67 0.1 1208
 1210 3 -34.58 37.09 -0.75 0.123 1209
 1211 3 -34.46 37.17 -0.86 0.087 1210
 1212 3 -34.41 37.34 -0.94 0.106 1211
 1213 3 -34.34 37.42 -1.07 0.091 1212
 1214 3 -34.25 37.59 -1.15 0.151 1213
 1215 3 -34.28 37.76 -1.18 0.169 1214
 1216 3 -34.32 37.91 -1.18 0.125 1215
 1217 3 -35.94 35.78 -0.66 0.119 1169
 1218 3 -36.04 35.75 -0.59 0.135 1217
 1219 3 -36.07 35.75 -0.39 0.168 1218
 1220 3 -36.11 35.77 -0.27 0.201 1219
 1221 3 -36.12 35.8 -0.13 0.426 1220
 1222 3 -36.11 35.85 -0.03 0.497 1221
 1223 3 -36.15 35.82 0.05 0.552 1222
 1224 3 -36.53 35.24 -0.26 0.169 1223
 1225 3 -36.55 35.07 -0.37 0.119 1224
 1226 3 -36.47 34.96 -0.4 0.135 1225
 1227 3 -36.44 34.84 -0.51 0.119 1226
 1228 3 -36.43 34.84 -0.68 0.163 1227
 1229 3 -36.4 34.8 -0.8 0.164 1228
 1230 3 -36.34 34.78 -0.95 0.138 1229
 1231 3 -36.21 34.75 -1.01 0.115 1230
 1232 3 -36.04 34.71 -1.06 0.106 1231
 1233 3 -35.87 34.77 -1.18 0.13 1232
 1234 3 -35.8 34.88 -1.28 0.128 1233
 1235 3 -35.76 34.95 -1.42 0.164 1234
 1236 3 -35.61 34.91 -1.48 0.169 1235
 1237 3 -35.5 34.91 -1.53 0.147 1236
 1238 3 -35.4 34.94 -1.57 0.079 1237
 1239 3 -36.02 36.06 0.24 0.587 1223
 1240 3 -36.15 36.13 0.35 0.64 1239
 1241 3 -36.86 36.45 0.1 0.159 1240
 1242 3 -36.9 36.56 0.11 0.161 1241
 1243 3 -36.97 36.62 0.17 0.146 1242
 1244 3 -36.92 36.56 0.42 0.057 1243
 1245 3 -36.09 36.13 0.4 0.293 1244
 1246 3 -36.44 37.03 -0.02 0.201 1245
 1247 3 -36.59 37.23 -0.15 0.129 1246
 1248 3 -36.72 37.3 -0.25 0.104 1247
 1249 3 -36.86 37.27 -0.37 0.082 1248
 1250 3 -37.01 37.28 -0.42 0.107 1249
 1251 3 -37.14 37.28 -0.49 0.116 1250
 1252 3 -37.33 37.28 -0.52 0.172 1251
 1253 3 -37.54 37.31 -0.61 0.114 1252
 1254 3 -37.69 37.32 -0.61 0.162 1253
 1255 3 -37.86 37.35 -0.56 0.133 1254
 1256 3 -37.93 37.31 -0.38 0.105 1255
 1257 3 -38 37.32 -0.22 0.126 1256
 1258 3 -38.16 37.37 -0.07 0.102 1257
 1259 3 -38.25 37.35 0.03 0.099 1258
 1260 3 -38.32 37.27 0.15 0.106 1259
 1261 3 -38.44 37.18 0.28 0.124 1260
 1262 3 -38.55 37.35 0.36 0.103 1261
 1263 3 -38.61 37.49 0.41 0.127 1262
 1264 3 -38.59 37.6 0.52 0.118 1263
 1265 3 -38.58 37.67 0.75 0.135 1264
 1266 3 -38.42 37.63 0.96 0.138 1265
 1267 3 -38.27 37.56 1.16 0.096 1266
 1268 3 -38.16 37.62 1.15 0.000125 1267
 1269 3 -38.39 36.99 0.34 0.098 1261
 1270 3 -38.38 36.84 0.38 0.091 1269
 1271 3 -35.91 36.13 0.61 0.293 1270
 1272 3 -35.85 36.24 0.72 0.171 1271
 1273 3 -35.87 36.41 0.83 0.185 1272
 1274 3 -36.16 36.38 0.76 0.153 1273
 1275 3 -36.35 36.21 0.64 0.108 1274
 1276 3 -36.48 36.17 0.63 0.151 1275
 1277 3 -36.6 36.13 0.57 0.111 1276
 1278 3 -36.76 36.12 0.69 0.134 1277
 1279 3 -36.77 36.28 0.77 0.165 1278
 1280 3 -36.91 36.49 0.9 0.115 1279
 1281 3 -36.98 36.48 1.02 0.14 1280
 1282 3 -37.05 36.55 1.11 0.147 1281
 1283 3 -37.22 36.68 1.29 0.135 1282
 1284 3 -37.33 36.78 1.35 0.131 1283
 1285 3 -37.48 36.92 1.44 0.041 1284
 1286 3 -37.56 36.92 1.52 0.122 1285
 1287 3 -37.63 36.85 1.61 0.078 1286
 1288 3 -37.7 36.88 1.78 0.116 1287
 1289 3 -37.77 36.88 1.86 0.098 1288
 1290 3 -37.8 36.82 2.05 0.105 1289
 1291 3 -37.84 36.78 2.17 0.103 1290
 1292 3 -37.92 36.75 2.26 0.124 1291
 1293 3 -38.06 36.83 2.22 0.086 1292
 1294 3 -38.13 36.81 2.38 0.083 1293
 1295 3 -38.17 36.88 2.47 0.128 1294
 1296 3 -38.2 36.92 2.61 0.144 1295
 1297 3 -38.34 36.93 2.67 0.121 1296
 1298 3 -38.56 36.76 2.72 0.058 1297
 1299 3 -38.71 36.82 2.84 0.058 1298
 1300 3 -38.81 36.93 2.78 0.073 1299
 1301 3 -38.88 37 2.65 0.092 1300
 1302 3 -38.99 37.06 2.63 0.15 1301
 1303 3 -39.16 37.22 2.8 0.092 1302
 1304 3 -39.27 37.33 2.83 0.112 1303
 1305 3 -39.38 37.37 2.91 0.142 1304
 1306 3 -39.46 37.55 2.94 0.113 1305
 1307 3 -39.56 37.69 3.02 0.124 1306
 1308 3 -39.66 37.77 3.1 0.122 1307
 1309 3 -39.64 37.97 3.25 0.097 1308
 1310 3 -39.66 38.11 3.35 0.127 1309
 1311 3 -39.91 38.23 3.48 0.108 1310
 1312 3 -39.89 38.3 3.6 0.107 1311
 1313 3 -39.92 38.4 3.72 0.093 1312
 1314 3 -39.85 38.55 3.86 0.086 1313
 1315 3 -39.81 38.54 3.98 0.089 1314
 1316 3 -39.7 38.5 4.13 0.079 1315
 1317 3 -39.53 38.44 4.19 0.084 1316
 1318 3 -39.48 37.16 2.71 0.082 1305
 1319 3 -39.5 37.06 2.66 0.1 1318
 1320 3 -39.67 36.82 2.68 0.132 1319
 1321 3 -39.78 36.72 2.66 0.112 1320
 1322 3 -39.88 36.58 2.48 0.081 1321
 1323 3 -39.93 36.5 2.44 0.093 1322
 1324 3 -39.98 36.5 2.29 0.1 1323
 1325 3 -39.99 36.43 2.18 0.094 1324
 1326 3 -40.02 36.39 2.04 0.125 1325
 1327 3 -40.04 36.33 1.91 0.111 1326
 1328 3 -40.16 36.38 1.75 0.1 1327
 1329 3 -40.23 36.39 1.6 0.087 1328
 1330 3 -40.34 36.43 1.51 0.059 1329
 1331 3 -40.42 36.46 1.37 0.087 1330
 1332 3 -40.54 36.54 1.28 0.108 1331
 1333 3 -40.62 36.63 1.14 0.104 1332
 1334 3 -40.76 36.69 1.1 0.122 1333
 1335 3 -40.84 36.76 1.13 0.115 1334
 1336 3 -35.58 36.51 0.98 0.128 1273
 1337 3 -35.45 36.46 1.01 0.146 1336
 1338 3 -35.29 36.43 1.09 0.137 1337
 1339 3 -35.12 36.42 1.18 0.163 1338
 1340 3 -35.02 36.47 1.29 0.18 1339
 1341 3 -34.91 36.39 1.36 0.141 1340
 1342 3 -34.8 36.5 1.41 0.118 1341
 1343 3 -35.09 36.82 1.33 0.146 1340
 1344 3 -35.1 36.99 1.31 0.12 1343
 1345 3 -35.4 36.53 0.16 0.112 1245
 1346 3 -35.5 36.68 0.05 0.126 1345
 1347 3 -35.54 36.81 0 0.113 1346
 1348 3 -35.58 36.93 0 0.08 1347
 1349 3 -36.66 35.57 0.9 0.183 1240
 1350 3 -35.72 33.12 0.08 0.052 1096
 1351 3 -35.65 33.06 0 0.129 1350
 1352 3 -35.58 33.06 -0.05 0.138 1351
 1353 3 -35.4 33.13 -0.17 0.111 1352
 1354 3 -35.33 33.2 -0.26 0.112 1353
 1355 3 -35.34 33.28 -0.33 0.000125 1354
 1356 3 -38.03 29.53 -2.23 0.162 1030
 1357 3 -37.95 29.49 -2.4 0.149 1356
 1358 3 -37.93 29.45 -2.55 0.144 1357
 1359 3 -37.85 29.4 -2.73 0.163 1358
 1360 3 -37.71 29.26 -2.78 0.157 1359
 1361 3 -37.58 29.15 -2.92 0.132 1360
 1362 3 -37.46 29.1 -2.98 0.133 1361
 1363 3 -37.35 29.06 -2.98 0.13 1362
 1364 3 -37.25 29.06 -2.98 0.164 1363
 1365 3 -37.14 28.92 -3.03 0.159 1364
 1366 3 -37.07 28.83 -3.01 0.192 1365
 1367 3 -37.04 28.72 -3.04 0.23 1366
 1368 3 -36.78 28.81 -3.14 0.133 1367
 1369 3 -36.64 28.78 -3.2 0.169 1368
 1370 3 -36.58 28.73 -3.33 0.255 1369
 1371 3 -36.64 28.66 -3.47 0.301 1370
 1372 3 -36.61 28.62 -3.62 0.349 1371
 1373 3 -36.51 28.6 -3.79 0.321 1372
 1374 3 -36.31 28.59 -3.93 0.184 1373
 1375 3 -36.2 28.55 -4.1 0.157 1374
 1376 3 -36.16 28.53 -4.24 0.179 1375
 1377 3 -36.02 28.44 -4.41 0.175 1376
 1378 3 -35.92 28.39 -4.54 0.172 1377
 1379 3 -35.76 28.28 -4.65 0.202 1378
 1380 3 -35.74 28.23 -4.74 0.248 1379
 1381 3 -35.77 28.23 -4.94 0.352 1380
 1382 3 -35.34 28.14 -4.64 0.167 1381
 1383 3 -35.2 28.12 -4.65 0.18 1382
 1384 3 -35.06 28.05 -4.68 0.195 1383
 1385 3 -34.96 27.96 -4.64 0.21 1384
 1386 3 -34.84 27.93 -4.71 0.269 1385
 1387 3 -34.85 27.57 -4.46 0.096 1386
 1388 3 -34.76 27.46 -4.39 0.121 1387
 1389 3 -34.62 27.44 -4.24 0.08 1388
 1390 3 -34.69 28.07 -4.99 0.142 1386
 1391 3 -34.59 28.05 -5.15 0.178 1390
 1392 3 -34.53 27.98 -5.28 0.208 1391
 1393 3 -34.45 27.89 -5.43 0.201 1392
 1394 3 -34.42 27.91 -5.6 0.206 1393
 1395 3 -34.33 27.96 -5.76 0.248 1394
 1396 3 -34.04 27.87 -5.86 0.213 1395
 1397 3 -33.91 27.62 -6.14 0.154 1396
 1398 3 -33.83 27.44 -6.23 0.146 1397
 1399 3 -33.75 27.37 -6.3 0.159 1398
 1400 3 -33.7 27.27 -6.39 0.162 1399
 1401 3 -33.72 27.25 -6.51 0.221 1400
 1402 3 -33.61 27.12 -6.64 0.263 1401
 1403 3 -33.58 27.03 -6.77 0.361 1402
 1404 3 -33.3 27.46 -6.95 0.151 1403
 1405 3 -33.18 27.48 -7.08 0.193 1404
 1406 3 -32.97 27.48 -7.22 0.122 1405
 1407 3 -32.83 27.43 -7.27 0.131 1406
 1408 3 -32.68 27.42 -7.42 0.157 1407
 1409 3 -32.62 27.43 -7.51 0.148 1408
 1410 3 -32.4 27.43 -7.6 0.146 1409
 1411 3 -32.19 27.4 -7.62 0.13 1410
 1412 3 -32 27.38 -7.71 0.147 1411
 1413 3 -31.92 27.33 -7.78 0.239 1412
 1414 3 -32 27.33 -8.12 0.201 1413
 1415 3 -32.03 27.31 -8.22 0.249 1414
 1416 3 -32.05 27.22 -8.31 0.327 1415
 1417 3 -32.11 27.56 -8.88 0.123 1416
 1418 3 -32.07 27.61 -9.02 0.103 1417
 1419 3 -32.04 27.65 -9.18 0.115 1418
 1420 3 -32.06 27.76 -9.25 0.105 1419
 1421 3 -32.02 27.84 -9.45 0.108 1420
 1422 3 -31.95 27.88 -9.59 0.111 1421
 1423 3 -31.93 27.95 -9.77 0.148 1422
 1424 3 -31.98 28.01 -9.96 0.154 1423
 1425 3 -32.06 27.95 -10.13 0.128 1424
 1426 3 -32.1 27.99 -10.24 0.118 1425
 1427 3 -32.18 28.04 -10.38 0.084 1426
 1428 3 -32.23 28.18 -10.45 0.112 1427
 1429 3 -32.2 28.36 -10.5 0.171 1428
 1430 3 -32.16 28.49 -10.62 0.252 1429
 1431 3 -32.19 28.47 -10.8 0.286 1430
 1432 3 -32.27 28.52 -10.98 0.282 1431
 1433 3 -32.05 28.38 -11.16 0.214 1432
 1434 3 -31.97 28.4 -11.3 0.231 1433
 1435 3 -31.91 28.52 -11.37 0.271 1434
 1436 3 -32.03 28.24 -11.68 0.175 1435
 1437 3 -32.02 28.27 -11.85 0.199 1436
 1438 3 -31.95 28.31 -12.12 0.107 1437
 1439 3 -31.98 28.31 -12.32 0.089 1438
 1440 3 -32 28.38 -12.49 0.083 1439
 1441 3 -31.94 28.47 -12.6 0.11 1440
 1442 3 -31.81 28.51 -12.73 0.139 1441
 1443 3 -31.72 28.56 -12.86 0.131 1442
 1444 3 -31.65 28.63 -12.91 0.145 1443
 1445 3 -31.56 28.67 -12.97 0.193 1444
 1446 3 -31.56 28.61 -13.11 0.188 1445
 1447 3 -31.74 28.42 -13.37 0.154 1446
 1448 3 -31.79 28.31 -13.49 0.1 1447
 1449 3 -31.85 28.26 -13.62 0.109 1448
 1450 3 -32.22 28.22 -11.88 0.13 1437
 1451 3 -32.33 28.18 -12.1 0.107 1450
 1452 3 -32.41 28.22 -12.31 0.08 1451
 1453 3 -32.49 28.27 -12.4 0.096 1452
 1454 3 -32.67 28.18 -12.39 0.143 1453
 1455 3 -32.8 28.09 -12.36 0.156 1454
 1456 3 -32.91 28.02 -12.31 0.177 1455
 1457 3 -33.02 28.01 -12.36 0.244 1456
 1458 3 -33.02 27.72 -12.55 0.096 1457
 1459 3 -33.01 27.54 -12.63 0.105 1458
 1460 3 -33.02 27.4 -12.72 0.15 1459
 1461 3 -32.99 27.31 -12.78 0.159 1460
 1462 3 -33.08 27.15 -12.87 0.063 1461
 1463 3 -32.98 26.97 -12.82 0.116 1462
 1464 3 -32.91 26.76 -12.88 0.08 1463
 1465 3 -32.91 26.65 -12.99 0.085 1464
 1466 3 -32.83 26.59 -13.13 0.082 1465
 1467 3 -32.79 26.63 -13.28 0.089 1466
 1468 3 -32.68 26.61 -13.37 0.096 1467
 1469 3 -32.64 26.61 -13.5 0.09 1468
 1470 3 -32.47 26.54 -13.62 0.1 1469
 1471 3 -32.33 26.49 -13.75 0.116 1470
 1472 3 -32.19 26.45 -13.87 0.13 1471
 1473 3 -32.08 26.4 -14.01 0.126 1472
 1474 3 -31.94 26.51 -14.15 0.111 1473
 1475 3 -31.85 26.49 -14.3 0.118 1474
 1476 3 -31.57 28.81 -11.15 0.074 1435
 1477 3 -32.66 28.79 -10.82 0.109 1432
 1478 3 -32.77 28.86 -10.86 0.16 1477
 1479 3 -32.88 28.9 -10.89 0.206 1478
 1480 3 -32.8 29.09 -10.59 0.099 1479
 1481 3 -32.95 29.26 -10.51 0.104 1480
 1482 3 -33.02 29.38 -10.41 0.147 1481
 1483 3 -33.08 29.54 -10.41 0.145 1482
 1484 3 -33.06 29.68 -10.49 0.133 1483
 1485 3 -33.1 29.86 -10.66 0.102 1484
 1486 3 -33.15 29.99 -10.79 0.115 1485
 1487 3 -33.19 30.15 -10.97 0.125 1486
 1488 3 -33.26 30.36 -11.08 0.13 1487
 1489 3 -33.26 30.52 -11.19 0.15 1488
 1490 3 -33.35 30.68 -11.26 0.2 1489
 1491 3 -33.48 30.79 -11.32 0.257 1490
 1492 3 -33.22 31.04 -11.48 0.056 1491
 1493 3 -33.24 31.22 -11.52 0.12 1492
 1494 3 -33.27 31.38 -11.66 0.097 1493
 1495 3 -33.36 31.51 -11.9 0.095 1494
 1496 3 -33.43 31.61 -12.01 0.108 1495
 1497 3 -33.54 31.72 -12.07 0.109 1496
 1498 3 -33.58 31.81 -12.2 0.089 1497
 1499 3 -33.71 31.9 -12.33 0.118 1498
 1500 3 -33.84 31.93 -12.51 0.111 1499
 1501 3 -34 31.97 -12.64 0.1 1500
 1502 3 -34.14 31.99 -12.66 0.046 1501
 1503 3 -34.27 32.04 -12.74 0.063 1502
 1504 3 -34.36 32.04 -12.96 0.13 1503
 1505 3 -34.4 31.93 -13.13 0.098 1504
 1506 3 -34.39 31.88 -13.26 0.062 1505
 1507 3 -33.76 30.77 -11.35 0.159 1491
 1508 3 -33.95 30.86 -11.37 0.146 1507
 1509 3 -34.09 30.99 -11.42 0.144 1508
 1510 3 -34.2 31.13 -11.47 0.105 1509
 1511 3 -34.33 31.24 -11.48 0.098 1510
 1512 3 -34.42 31.42 -11.56 0.111 1511
 1513 3 -34.54 31.54 -11.59 0.131 1512
 1514 3 -34.68 31.63 -11.73 0.154 1513
 1515 3 -34.75 31.76 -11.74 0.164 1514
 1516 3 -34.9 31.86 -11.93 0.115 1515
 1517 3 -35.07 31.93 -11.98 0.136 1516
 1518 3 -35.18 32.1 -11.99 0.101 1517
 1519 3 -35.22 32.29 -11.98 0.094 1518
 1520 3 -35.29 32.43 -12.02 0.117 1519
 1521 3 -35.37 32.55 -12.02 0.087 1520
 1522 3 -35.51 32.67 -12.06 0.058 1521
 1523 3 -35.61 32.76 -12.06 0.088 1522
 1524 3 -35.72 32.81 -12.05 0.112 1523
 1525 3 -35.83 32.84 -11.96 0.076 1524
 1526 3 -36.01 32.86 -11.82 0.12 1525
 1527 3 -31.94 26.99 -8.44 0.126 1416
 1528 3 -32 26.77 -8.51 0.106 1527
 1529 3 -32 26.65 -8.57 0.104 1528
 1530 3 -32.01 26.58 -8.7 0.095 1529
 1531 3 -31.94 26.61 -8.84 0.06 1530
 1532 3 -31.97 26.52 -8.99 0.088 1531
 1533 3 -31.84 26.56 -9.22 0.128 1532
 1534 3 -31.75 26.49 -9.42 0.096 1533
 1535 3 -31.68 26.34 -9.47 0.093 1534
 1536 3 -31.56 26.24 -9.59 0.138 1535
 1537 3 -31.51 26.18 -9.7 0.136 1536
 1538 3 -31.55 26.06 -9.84 0.153 1537
 1539 3 -31.46 25.97 -9.94 0.118 1538
 1540 3 -31.35 25.86 -10.04 0.09 1539
 1541 3 -31.33 25.77 -10.19 0.106 1540
 1542 3 -31.31 25.74 -10.38 0.099 1541
 1543 3 -31.28 25.7 -10.54 0.107 1542
 1544 3 -31.28 25.72 -10.76 0.099 1543
 1545 3 -31.21 25.74 -10.93 0.117 1544
 1546 3 -31.1 25.7 -11.04 0.112 1545
 1547 3 -31.03 25.7 -11.17 0.13 1546
 1548 3 -30.94 25.61 -11.26 0.08 1547
 1549 3 -30.8 25.54 -11.31 0.111 1548
 1550 3 -30.69 25.45 -11.4 0.082 1549
 1551 3 -30.53 25.38 -11.38 0.082 1550
 1552 3 -30.44 25.24 -11.36 0.067 1551
 1553 3 -30.35 25.11 -11.36 0.062 1552
 1554 3 -30.26 24.99 -11.34 0.088 1553
 1555 3 -30.21 24.88 -11.46 0.125 1554
 1556 3 -30.26 24.7 -11.51 0.164 1555
 1557 3 -30.33 24.54 -11.52 0.165 1556
 1558 3 -30.42 24.43 -11.46 0.23 1557
 1559 3 -30.69 24.54 -11.66 0.128 1558
 1560 3 -30.87 24.59 -11.7 0.132 1559
 1561 3 -31.06 24.76 -11.7 0.103 1560
 1562 3 -31.26 24.77 -11.65 0.105 1561
 1563 3 -31.4 24.77 -11.71 0.108 1562
 1564 3 -31.56 24.79 -11.76 0.108 1563
 1565 3 -31.66 24.76 -11.85 0.112 1564
 1566 3 -31.76 24.59 -11.84 0.091 1565
 1567 3 -31.83 24.43 -11.79 0.145 1566
 1568 3 -31.81 24.33 -11.77 0.105 1567
 1569 3 -30.24 24.51 -11.8 0.12 1557
 1570 3 -30.27 24.52 -12.01 0.088 1569
 1571 3 -30.39 24.43 -12.23 0.038 1570
 1572 3 -30.43 24.47 -12.36 0.087 1571
 1573 3 -30.38 24.49 -12.51 0.115 1572
 1574 3 -30.36 24.58 -12.62 0.168 1573
 1575 3 -30.38 24.54 -12.73 0.245 1574
 1576 3 -30.64 25.04 -12.68 0.087 1575
 1577 3 -30.73 25.22 -12.73 0.086 1576
 1578 3 -30.82 25.31 -12.76 0.085 1577
 1579 3 -30.95 25.38 -12.79 0.071 1578
 1580 3 -31.04 25.45 -12.77 0.11 1579
 1581 3 -31.14 25.59 -12.73 0.000125 1580
 1582 3 -30.23 24.38 -13.03 0.144 1575
 1583 3 -30.07 24.26 -13.16 0.089 1582
 1584 3 -29.95 24.17 -13.18 0.122 1583
 1585 3 -29.89 24.07 -13.22 0.125 1584
 1586 3 -29.71 24.03 -13.27 0.136 1585
 1587 3 -29.66 23.92 -13.33 0.157 1586
 1588 3 -29.66 23.8 -13.51 0.061 1587
 1589 3 -29.61 23.66 -13.5 0.07 1588
 1590 3 -29.52 23.5 -13.45 0.104 1589
 1591 3 -31.67 27.27 -7.47 0.082 1413
 1592 3 -31.53 27.26 -7.4 0.126 1591
 1593 3 -31.46 27.22 -7.33 0.141 1592
 1594 3 -31.23 27.31 -7.33 0.102 1593
 1595 3 -31.14 27.43 -7.19 0.115 1594
 1596 3 -31.03 27.52 -7.07 0.121 1595
 1597 3 -30.96 27.56 -6.99 0.15 1596
 1598 3 -30.87 27.67 -6.88 0.176 1597
 1599 3 -30.71 27.77 -6.83 0.201 1598
 1600 3 -30.55 27.9 -6.83 0.258 1599
 1601 3 -30.44 27.99 -6.8 0.328 1600
 1602 3 -30.3 28.09 -6.71 0.356 1601
 1603 3 -30.17 28.17 -6.61 0.306 1602
 1604 3 -30.03 28.2 -6.66 0.255 1603
 1605 3 -29.78 28.15 -6.73 0.249 1604
 1606 3 -29.55 27.81 -6.77 0.163 1605
 1607 3 -29.37 27.7 -6.86 0.101 1606
 1608 3 -29.21 27.67 -6.85 0.132 1607
 1609 3 -29.07 27.52 -6.99 0.102 1608
 1610 3 -28.96 27.43 -7.14 0.21 1609
 1611 3 -28.87 27.47 -7.27 0.256 1610
 1612 3 -28.76 27.42 -7.28 0.243 1611
 1613 3 -28.57 27.09 -7.31 0.134 1612
 1614 3 -28.46 27.02 -7.3 0.143 1613
 1615 3 -28.35 26.88 -7.35 0.141 1614
 1616 3 -28.19 26.83 -7.44 0.087 1615
 1617 3 -28.16 26.68 -7.53 0.15 1616
 1618 3 -27.87 26.81 -7.73 0.13 1617
 1619 3 -27.79 26.86 -7.82 0.197 1618
 1620 3 -28.04 26.95 -7.9 0.095 1619
 1621 3 -27.57 26.9 -7.77 0.17 1619
 1622 3 -27.61 27.04 -7.93 0.087 1621
 1623 3 -27.57 27.17 -8.03 0.113 1622
 1624 3 -27.57 27.29 -8.09 0.149 1623
 1625 3 -27.56 27.43 -8.17 0.167 1624
 1626 3 -27.56 27.51 -8.28 0.171 1625
 1627 3 -27.5 27.67 -8.36 0.274 1626
 1628 3 -27.45 27.82 -8.35 0.332 1627
 1629 3 -27.4 27.96 -8.44 0.36 1628
 1630 3 -27.43 28.07 -8.52 0.32 1629
 1631 3 -27.38 28.17 -8.58 0.279 1630
 1632 3 -27.27 28.26 -8.55 0.308 1631
 1633 3 -27.6 28.21 -9.13 0.174 1632
 1634 3 -27.71 28.23 -9.27 0.143 1633
 1635 3 -27.83 28.23 -9.5 0.091 1634
 1636 3 -27.87 28.17 -9.69 0.114 1635
 1637 3 -27.92 28.21 -9.87 0.146 1636
 1638 3 -27.99 28.26 -10.03 0.17 1637
 1639 3 -28.06 28.26 -10.16 0.22 1638
 1640 3 -28.12 28.42 -10.28 0.191 1639
 1641 3 -28.17 28.6 -10.41 0.185 1640
 1642 3 -28.24 28.57 -10.62 0.159 1641
 1643 3 -28.25 28.69 -10.91 0.19 1642
 1644 3 -28.27 28.64 -11.03 0.209 1643
 1645 3 -28.52 28.58 -11.22 0.124 1644
 1646 3 -28.48 28.55 -11.45 0.158 1645
 1647 3 -28.52 28.55 -11.58 0.154 1646
 1648 3 -28.52 28.51 -11.71 0.172 1647
 1649 3 -28.48 28.44 -11.86 0.216 1648
 1650 3 -28.46 28.39 -11.97 0.259 1649
 1651 3 -28.41 28.42 -12.05 0.252 1650
 1652 3 -28.32 28.85 -12.11 0.143 1651
 1653 3 -28.2 29.03 -12.11 0.178 1652
 1654 3 -28.21 29.19 -12.18 0.159 1653
 1655 3 -28.26 29.37 -12.27 0.112 1654
 1656 3 -28.33 29.44 -12.39 0.106 1655
 1657 3 -28.33 29.58 -12.53 0.134 1656
 1658 3 -28.44 29.76 -12.63 0.161 1657
 1659 3 -28.53 30.01 -12.59 0.057 1658
 1660 3 -28.58 30.12 -12.6 0.082 1659
 1661 3 -28.67 30.23 -12.6 0.089 1660
 1662 3 -28.74 30.37 -12.68 0.11 1661
 1663 3 -28.78 30.48 -12.81 0.121 1662
 1664 3 -28.85 30.57 -12.95 0.099 1663
 1665 3 -28.43 28.07 -12.21 0.182 1651
 1666 3 -28.43 27.96 -12.35 0.145 1665
 1667 3 -28.43 27.76 -12.49 0.155 1666
 1668 3 -28.39 27.62 -12.63 0.161 1667
 1669 3 -28.25 27.46 -12.7 0.18 1668
 1670 3 -28.23 27.32 -12.77 0.153 1669
 1671 3 -28.24 27.14 -12.92 0.122 1670
 1672 3 -28.22 26.94 -13.01 0.145 1671
 1673 3 -28.15 26.78 -13.07 0.161 1672
 1674 3 -28.29 26.64 -13.24 0.107 1673
 1675 3 -28.35 26.51 -13.27 0.11 1674
 1676 3 -28.44 26.46 -13.34 0.158 1675
 1677 3 -28.44 26.33 -13.37 0.185 1676
 1678 3 -28.42 26.17 -13.45 0.202 1677
 1679 3 -28.26 25.91 -13.43 0.19 1678
 1680 3 -28.15 25.78 -13.37 0.213 1679
 1681 3 -28.04 25.64 -13.33 0.247 1680
 1682 3 -27.97 25.46 -13.33 0.251 1681
 1683 3 -27.88 25.26 -13.22 0.258 1682
 1684 3 -27.77 25.12 -13.24 0.257 1683
 1685 3 -27.7 24.98 -13.27 0.243 1684
 1686 3 -27.55 24.92 -13.28 0.257 1685
 1687 3 -27.66 24.73 -13.45 0.154 1686
 1688 3 -27.66 24.5 -13.46 0.11 1687
 1689 3 -27.7 24.35 -13.35 0.113 1688
 1690 3 -27.8 24.26 -13.34 0.112 1689
 1691 3 -27.95 24.23 -13.43 0.107 1690
 1692 3 -28.07 24.14 -13.49 0.116 1691
 1693 3 -28.18 24.08 -13.52 0.117 1692
 1694 3 -28.32 24.12 -13.49 0.000125 1693
 1695 3 -27.36 25 -13.29 0.1 1686
 1696 3 -27.2 24.94 -13.21 0.121 1695
 1697 3 -27.14 24.82 -13.19 0.134 1696
 1698 3 -27 24.73 -13.24 0.147 1697
 1699 3 -26.88 24.62 -13.28 0.134 1698
 1700 3 -26.75 24.55 -13.46 0.14 1699
 1701 3 -26.68 24.51 -13.57 0.126 1700
 1702 3 -26.49 24.46 -13.62 0.14 1701
 1703 3 -26.4 24.37 -13.74 0.105 1702
 1704 3 -26.28 24.3 -13.83 0.164 1703
 1705 3 -26.17 24.28 -13.84 0.251 1704
 1706 3 -25.88 24.25 -13.78 0.191 1705
 1707 3 -25.74 24.17 -13.83 0.181 1706
 1708 3 -25.56 24.1 -13.8 0.149 1707
 1709 3 -25.45 24.07 -13.67 0.122 1708
 1710 3 -25.29 23.91 -13.6 0.06 1709
 1711 3 -25.13 23.92 -13.6 0.114 1710
 1712 3 -25 23.98 -13.58 0.121 1711
 1713 3 -24.89 24.07 -13.53 0.182 1712
 1714 3 -24.71 24.01 -13.5 0.042 1713
 1715 3 -24.61 24.07 -13.49 0.1 1714
 1716 3 -24.52 24.12 -13.48 0.143 1715
 1717 3 -24.34 23.97 -13.56 0.09 1716
 1718 3 -24.34 23.93 -13.73 0.102 1717
 1719 3 -24.31 23.91 -13.86 0.132 1718
 1720 3 -24.1 23.75 -13.88 0.14 1719
 1721 3 -23.86 23.7 -13.73 0.104 1720
 1722 3 -23.8 23.59 -13.74 0.14 1721
 1723 3 -23.63 23.47 -13.69 0.097 1722
 1724 3 -23.45 23.45 -13.66 0.082 1723
 1725 3 -23.29 23.43 -13.59 0.061 1724
 1726 3 -23.16 23.5 -13.51 0.08 1725
 1727 3 -23.07 23.52 -13.42 0.106 1726
 1728 3 -22.86 23.45 -13.31 0.121 1727
 1729 3 -22.77 23.41 -13.16 0.129 1728
 1730 3 -22.7 23.45 -13.02 0.097 1729
 1731 3 -22.55 23.41 -12.98 0.084 1730
 1732 3 -22.46 23.29 -12.93 0.051 1731
 1733 3 -22.39 23.18 -12.91 0.044 1732
 1734 3 -24.59 24.21 -13.32 0.128 1716
 1735 3 -24.57 24.23 -13.13 0.105 1734
 1736 3 -24.46 24.35 -13.03 0.088 1735
 1737 3 -24.45 24.46 -12.92 0.112 1736
 1738 3 -24.29 24.5 -12.8 0.118 1737
 1739 3 -24.2 24.51 -12.69 0.103 1738
 1740 3 -24.02 24.42 -12.63 0.113 1739
 1741 3 -23.91 24.34 -12.63 0.115 1740
 1742 3 -23.8 24.31 -12.58 0.058 1741
 1743 3 -25.11 24.19 -13.6 0.081 1713
 1744 3 -25.29 24.17 -13.59 0.000125 1743
 1745 3 -26.54 24.32 -14.2 0.139 1705
 1746 3 -26.69 24.37 -14.26 0.137 1745
 1747 3 -26.79 24.53 -14.34 0.11 1746
 1748 3 -26.88 24.6 -14.41 0.136 1747
 1749 3 -26.83 24.69 -14.56 0.101 1748
 1750 3 -26.9 24.76 -14.69 0.054 1749
 1751 3 -26.9 24.85 -14.82 0.096 1750
 1752 3 -26.99 24.92 -14.93 0.136 1751
 1753 3 -27.12 24.98 -14.99 0.162 1752
 1754 3 -27.22 24.96 -15.1 0.186 1753
 1755 3 -28.04 26.8 -12.75 0.113 1673
 1756 3 -27.93 26.83 -12.58 0.117 1755
 1757 3 -27.79 26.82 -12.47 0.132 1756
 1758 3 -27.71 26.82 -12.35 0.128 1757
 1759 3 -27.79 26.73 -12.2 0.031 1758
 1760 3 -27.68 26.57 -12.05 0.000125 1759
 1761 3 -27 28.41 -8.41 0.361 1632
 1762 3 -26.66 28.19 -8.37 0.413 1761
 1763 3 -26.56 28.07 -8.45 0.48 1762
 1764 3 -26.45 27.96 -8.41 0.527 1763
 1765 3 -26.5 27.87 -7.75 0.168 1764
 1766 3 -26.59 27.87 -7.67 0.221 1765
 1767 3 -26.63 28.26 -7.68 0.086 1766
 1768 3 -26.59 28.42 -7.66 0.086 1767
 1769 3 -26.47 28.53 -7.51 0.077 1768
 1770 3 -26.34 27.89 -8.53 0.521 1769
 1771 3 -25.88 27.89 -8.35 0.306 1770
 1772 3 -25.56 27.96 -8.33 0.239 1771
 1773 3 -25.34 27.98 -8.27 0.211 1772
 1774 3 -25.11 28.14 -8.32 0.158 1773
 1775 3 -24.91 28.12 -8.35 0.123 1774
 1776 3 -24.73 28.14 -8.33 0.135 1775
 1777 3 -24.57 28.1 -8.26 0.132 1776
 1778 3 -24.36 28.25 -8.24 0.117 1777
 1779 3 -24.25 28.26 -8.17 0.134 1778
 1780 3 -24.13 28.37 -8.18 0.107 1779
 1781 3 -23.98 28.35 -8.17 0.124 1780
 1782 3 -23.79 28.39 -8.15 0.153 1781
 1783 3 -23.59 28.33 -8.13 0.15 1782
 1784 3 -23.43 28.35 -8.17 0.162 1783
 1785 3 -23.23 28.39 -8.22 0.147 1784
 1786 3 -23.09 28.42 -8.16 0.132 1785
 1787 3 -22.93 28.57 -8.11 0.108 1786
 1788 3 -22.79 28.57 -8 0.133 1787
 1789 3 -22.63 28.53 -7.91 0.12 1788
 1790 3 -22.47 28.53 -7.83 0.141 1789
 1791 3 -22.34 28.51 -7.74 0.152 1790
 1792 3 -22.11 28.42 -7.61 0.129 1791
 1793 3 -22.04 28.33 -7.57 0.176 1792
 1794 3 -21.73 28.32 -7.53 0.148 1793
 1795 3 -21.56 28.21 -7.49 0.17 1794
 1796 3 -21.59 28.19 -7.35 0.108 1795
 1797 3 -21.6 28.21 -7.16 0.112 1796
 1798 3 -21.71 28.14 -7.03 0.076 1797
 1799 3 -21.41 28.07 -7.65 0.089 1795
 1800 3 -21.25 28.06 -7.7 0.112 1799
 1801 3 -21.16 28.02 -7.8 0.117 1800
 1802 3 -21.32 28.04 -7.95 0.126 1801
 1803 3 -21.41 28.06 -8.06 0.095 1802
 1804 3 -21 27.91 -7.73 0.113 1801
 1805 3 -20.91 27.84 -7.76 0.199 1804
 1806 3 -20.68 27.95 -7.88 0.152 1805
 1807 3 -20.61 28.02 -7.94 0.197 1806
 1808 3 -20.54 28.06 -8.05 0.272 1807
 1809 3 -20.4 28.5 -7.9 0.158 1808
 1810 3 -20.45 28.66 -8.01 0.121 1809
 1811 3 -20.32 28.75 -7.98 0.134 1810
 1812 3 -20.2 28.81 -7.9 0.115 1811
 1813 3 -20.11 28.91 -7.91 0.093 1812
 1814 3 -20.04 29.04 -7.9 0.1 1813
 1815 3 -19.97 29.25 -7.82 0.103 1814
 1816 3 -19.97 29.41 -7.79 0.131 1815
 1817 3 -19.9 29.59 -7.73 0.086 1816
 1818 3 -19.79 29.68 -7.79 0.114 1817
 1819 3 -19.75 29.79 -7.85 0.103 1818
 1820 3 -20.59 27.81 -8.32 0.129 1808
 1821 3 -20.52 27.74 -8.48 0.174 1820
 1822 3 -20.5 27.63 -8.56 0.193 1821
 1823 3 -20.47 27.77 -8.75 0.214 1822
 1824 3 -20.34 27.84 -8.78 0.231 1823
 1825 3 -20.32 27.45 -8.88 0.068 1824
 1826 3 -20.27 27.32 -8.9 0.097 1825
 1827 3 -20.18 27.24 -9 0.111 1826
 1828 3 -20.18 27.09 -9.18 0.09 1827
 1829 3 -20.29 27.07 -9.25 0.129 1828
 1830 3 -20.37 27.09 -9.4 0.126 1829
 1831 3 -20.49 27.09 -9.59 0.124 1830
 1832 3 -20.69 27.11 -9.68 0.147 1831
 1833 3 -20.81 27.18 -9.8 0.111 1832
 1834 3 -20.92 27.2 -9.98 0.103 1833
 1835 3 -21.03 27.16 -10.06 0.121 1834
 1836 3 -21.03 27.24 -10.24 0.17 1835
 1837 3 -21.1 27.22 -10.37 0.159 1836
 1838 3 -21.15 27.27 -10.56 0.148 1837
 1839 3 -21.24 27.24 -10.66 0.182 1838
 1840 3 -21.46 27.34 -10.66 0.148 1839
 1841 3 -21.55 27.41 -10.7 0.119 1840
 1842 3 -21.03 27.02 -10.75 0.094 1839
 1843 3 -20.94 26.93 -10.78 0.151 1842
 1844 3 -20.9 26.77 -10.86 0.164 1843
 1845 3 -20.9 26.63 -10.93 0.126 1844
 1846 3 -20.96 26.56 -11.15 0.105 1845
 1847 3 -20.91 26.56 -11.29 0.163 1846
 1848 3 -20.86 26.5 -11.59 0.149 1847
 1849 3 -20.79 26.34 -11.76 0.131 1848
 1850 3 -20.75 26.16 -11.89 0.088 1849
 1851 3 -20.77 26.06 -12 0.053 1850
 1852 3 -20.77 25.97 -12.08 0.119 1851
 1853 3 -20.79 25.93 -12.22 0.15 1852
 1854 3 -20.95 25.75 -12.16 0.118 1853
 1855 3 -20.91 25.59 -12.15 0.126 1854
 1856 3 -20.84 25.41 -12.14 0.095 1855
 1857 3 -20.8 25.18 -11.98 0.111 1856
 1858 3 -20.77 25 -11.91 0.101 1857
 1859 3 -20.8 24.81 -11.89 0.156 1858
 1860 3 -20.95 24.75 -11.84 0.157 1859
 1861 3 -21.24 24.63 -11.81 0.13 1860
 1862 3 -21.28 24.5 -11.75 0.126 1861
 1863 3 -21.44 24.22 -11.82 0.083 1862
 1864 3 -21.47 24.02 -11.89 0.093 1863
 1865 3 -21.58 23.93 -11.98 0.127 1864
 1866 3 -21.59 23.79 -12.08 0.12 1865
 1867 3 -21.55 23.63 -12.08 0.138 1866
 1868 3 -21.42 23.54 -11.99 0.109 1867
 1869 3 -21.35 23.45 -12.03 0.087 1868
 1870 3 -21.35 23.36 -12.08 0.045 1869
 1871 3 -26.45 27.53 -8.06 0.075 1764
 1872 3 -26.43 27.42 -8.14 0.107 1871
 1873 3 -26.34 27.32 -8.18 0.000125 1872
 1874 3 -27.13 28.67 -8.83 0.246 1761
 1875 3 -27.04 28.8 -8.86 0.229 1874
 1876 3 -27.06 28.78 -9.02 0.146 1875
 1877 3 -27.42 26.74 -7.55 0.067 1621
 1878 3 -27.32 26.7 -7.48 0.1 1877
 1879 3 -27.23 26.76 -7.39 0.158 1878
 1880 3 -27.23 27.11 -7.35 0.173 1879
 1881 3 -27.28 27.24 -7.3 0.194 1880
 1882 3 -27.48 27.29 -7.19 0.219 1881
 1883 3 -27.67 27.29 -7.27 0.199 1882
 1884 3 -27.87 27.2 -7.36 0.101 1883
 1885 3 -27.94 27.18 -7.44 0.000125 1884
 1886 3 -27.05 26.35 -7.44 0.168 1879
 1887 3 -26.96 26.25 -7.43 0.208 1886
 1888 3 -27.05 25.94 -7.37 0.176 1887
 1889 3 -26.98 25.78 -7.3 0.148 1888
 1890 3 -26.87 25.62 -7.26 0.116 1889
 1891 3 -26.78 25.5 -7.22 0.141 1890
 1892 3 -26.76 25.39 -7.16 0.128 1891
 1893 3 -26.76 25.19 -7.12 0.104 1892
 1894 3 -26.69 25.01 -7.08 0.12 1893
 1895 3 -26.62 24.82 -7.01 0.138 1894
 1896 3 -26.62 24.62 -6.97 0.091 1895
 1897 3 -26.6 24.48 -6.97 0.12 1896
 1898 3 -26.48 24.35 -6.92 0.102 1897
 1899 3 -26.37 24.32 -6.88 0.11 1898
 1900 3 -26.28 24.28 -6.76 0.088 1899
 1901 3 -26.29 24.21 -6.63 0.098 1900
 1902 3 -26.36 24.1 -6.63 0.162 1901
 1903 3 -26.5 23.87 -6.64 0.109 1902
 1904 3 -26.54 23.73 -6.69 0.083 1903
 1905 3 -26.56 23.6 -6.72 0.111 1904
 1906 3 -26.65 23.46 -6.71 0.092 1905
 1907 3 -26.74 23.35 -6.64 0.076 1906
 1908 3 -26.75 23.27 -6.47 0.103 1907
 1909 3 -26.79 23.15 -6.41 0.096 1908
 1910 3 -26.81 23.01 -6.51 0.112 1909
 1911 3 -26.88 22.86 -6.47 0.128 1910
 1912 3 -26.95 22.65 -6.43 0.081 1911
 1913 3 -27.04 22.56 -6.47 0.149 1912
 1914 3 -27.11 22.51 -6.35 0.069 1913
 1915 3 -27.25 22.49 -6.33 0.114 1914
 1916 3 -28.87 27.81 -7.06 0.097 1609
 1917 3 -28.73 27.77 -7.07 0.104 1916
 1918 3 -29.78 28.49 -6.74 0.168 1605
 1919 3 -29.66 28.58 -6.66 0.193 1918
 1920 3 -29.58 28.68 -6.49 0.253 1919
 1921 3 -29.55 28.79 -6.41 0.278 1920
 1922 3 -29.19 28.54 -6.16 0.106 1921
 1923 3 -29.05 28.51 -6.07 0.116 1922
 1924 3 -28.78 28.49 -6.14 0.132 1923
 1925 3 -28.62 28.49 -6.15 0.109 1924
 1926 3 -28.48 28.47 -6.07 0.093 1925
 1927 3 -28.35 28.42 -5.92 0.093 1926
 1928 3 -28.26 28.45 -5.85 0.121 1927
 1929 3 -28.08 28.45 -5.89 0.096 1928
 1930 3 -27.99 28.34 -5.94 0.089 1929
 1931 3 -27.89 28.24 -5.85 0.132 1930
 1932 3 -27.8 28.2 -5.77 0.172 1931
 1933 3 -27.58 28.06 -5.73 0.132 1932
 1934 3 -27.42 27.95 -5.81 0.105 1933
 1935 3 -27.44 27.65 -5.9 0.09 1934
 1936 3 -27.35 27.52 -5.94 0.059 1935
 1937 3 -27.28 27.42 -5.84 0.08 1936
 1938 3 -27.27 27.27 -5.82 0.103 1937
 1939 3 -27.34 27.15 -5.89 0.096 1938
 1940 3 -27.38 26.97 -5.89 0.095 1939
 1941 3 -27.4 26.81 -5.89 0.071 1940
 1942 3 -27.4 26.61 -5.95 0.118 1941
 1943 3 -27.38 26.52 -5.99 0.125 1942
 1944 3 -27.2 26.38 -5.95 0.089 1943
 1945 3 -27.04 26.26 -5.91 0.138 1944
 1946 3 -26.93 26.2 -5.87 0.135 1945
 1947 3 -26.74 26.17 -5.76 0.119 1946
 1948 3 -26.59 25.99 -5.75 0.081 1947
 1949 3 -26.43 25.97 -5.81 0.097 1948
 1950 3 -26.29 25.98 -5.83 0.097 1949
 1951 3 -29.8 29.08 -6.34 0.142 1921
 1952 3 -29.73 29.29 -6.33 0.165 1951
 1953 3 -29.69 29.43 -6.29 0.219 1952
 1954 3 -29.62 29.54 -6.28 0.274 1953
 1955 3 -29.62 29.33 -5.95 0.06 1954
 1956 3 -29.62 29.43 -5.9 0.126 1955
 1957 3 -29.58 29.54 -5.87 0.189 1956
 1958 3 -29.37 29.65 -5.72 0.143 1957
 1959 3 -29.26 29.63 -5.63 0.105 1958
 1960 3 -29.14 29.59 -5.53 0.18 1959
 1961 3 -29.39 29.74 -5.49 0.07 1960
 1962 3 -29.51 29.83 -5.47 0.079 1961
 1963 3 -29.57 29.92 -5.49 0.119 1962
 1964 3 -29.64 30.04 -5.51 0.176 1963
 1965 3 -29.71 30.33 -5.55 0.132 1964
 1966 3 -29.82 30.43 -5.63 0.132 1965
 1967 3 -29.89 30.61 -5.75 0.109 1966
 1968 3 -30.01 30.74 -5.79 0.085 1967
 1969 3 -30.1 30.81 -5.76 0.11 1968
 1970 3 -30.23 30.86 -5.85 0.121 1969
 1971 3 -30.37 30.86 -5.97 0.123 1970
 1972 3 -30.49 30.88 -6.05 0.157 1971
 1973 3 -30.71 31.02 -6.1 0.133 1972
 1974 3 -30.87 31.15 -6.16 0.118 1973
 1975 3 -31.05 31.22 -6.12 0.122 1974
 1976 3 -31.23 31.33 -6.06 0.155 1975
 1977 3 -31.33 31.47 -5.95 0.138 1976
 1978 3 -31.48 31.61 -5.81 0.145 1977
 1979 3 -31.67 31.77 -5.72 0.094 1978
 1980 3 -31.83 31.86 -5.78 0.127 1979
 1981 3 -32.05 31.95 -5.84 0.1 1980
 1982 3 -32.22 32.05 -5.94 0.103 1981
 1983 3 -32.34 32.06 -6.05 0.091 1982
 1984 3 -32.48 32.09 -6.14 0.104 1983
 1985 3 -32.58 32.16 -6.15 0.081 1984
 1986 3 -32.75 32.19 -6.26 0.115 1985
 1987 3 -32.86 32.17 -6.32 0.105 1986
 1988 3 -32.92 32.15 -6.43 0.13 1987
 1989 3 -33.01 32.2 -6.55 0.101 1988
 1990 3 -33.07 32.24 -6.7 0.131 1989
 1991 3 -33.22 32.47 -6.99 0.094 1990
 1992 3 -33.3 32.49 -7.07 0.111 1991
 1993 3 -33.36 32.48 -7.19 0.147 1992
 1994 3 -33.44 32.52 -7.25 0.169 1993
 1995 3 -33.51 32.45 -7.6 0.116 1994
 1996 3 -33.61 32.44 -7.73 0.101 1995
 1997 3 -33.72 32.47 -7.75 0.11 1996
 1998 3 -33.85 32.3 -7.9 0.105 1997
 1999 3 -33.96 32.19 -7.97 0.109 1998
 2000 3 -34.07 32.09 -8.08 0.092 1999
 2001 3 -34.17 31.96 -8.15 0.108 2000
 2002 3 -34.27 31.91 -8.25 0.123 2001
 2003 3 -34.42 31.94 -8.49 0.128 2002
 2004 3 -34.53 31.87 -8.63 0.096 2003
 2005 3 -34.48 31.71 -8.77 0.124 2004
 2006 3 -34.43 31.48 -8.75 0.137 2005
 2007 3 -34.35 31.27 -8.73 0.17 2006
 2008 3 -34.23 31.1 -8.75 0.132 2007
 2009 3 -34.02 31.03 -8.71 0.076 2008
 2010 3 -33.92 30.89 -8.65 0.089 2009
 2011 3 -33.88 30.78 -8.55 0.121 2010
 2012 3 -33.82 30.69 -8.45 0.066 2011
 2013 3 -28.82 29.58 -5.5 0.141 1960
 2014 3 -28.67 29.63 -5.49 0.132 2013
 2015 3 -28.51 29.65 -5.37 0.11 2014
 2016 3 -28.35 29.88 -5.37 0.098 2015
 2017 3 -28.17 29.86 -5.36 0.081 2016
 2018 3 -28.01 29.83 -5.46 0.095 2017
 2019 3 -27.91 29.83 -5.58 0.107 2018
 2020 3 -27.8 29.86 -5.7 0.047 2019
 2021 3 -29.41 29.83 -6.62 0.139 1954
 2022 3 -29.35 29.88 -6.83 0.18 2021
 2023 3 -29.2 29.93 -6.96 0.214 2022
 2024 3 -29.04 30.02 -7.12 0.151 2023
 2025 3 -28.86 30.06 -7.28 0.128 2024
 2026 3 -28.72 30.13 -7.41 0.093 2025
 2027 3 -28.61 30.17 -7.41 0.127 2026
 2028 3 -28.45 30.17 -7.38 0.151 2027
 2029 3 -28.34 30.26 -7.41 0.144 2028
 2030 3 -28.22 30.47 -7.45 0.164 2029
 2031 3 -28.13 30.59 -7.5 0.197 2030
 2032 3 -28.4 30.47 -7.75 0.073 2031
 2033 3 -28.48 30.42 -7.87 0.088 2032
 2034 3 -28.52 30.33 -7.95 0.115 2033
 2035 3 -28.7 30.27 -7.91 0.081 2034
 2036 3 -28.82 30.24 -8.03 0.102 2035
 2037 3 -28.93 30.22 -8.16 0.065 2036
 2038 3 -29 30.18 -8.23 0.082 2037
 2039 3 -29.11 30.13 -8.39 0.116 2038
 2040 3 -29.17 30.11 -8.52 0.134 2039
 2041 3 -29.08 29.92 -8.69 0.105 2040
 2042 3 -29.06 29.84 -8.81 0.123 2041
 2043 3 -27.88 30.58 -7.46 0.197 2031
 2044 3 -27.73 30.61 -7.45 0.171 2043
 2045 3 -27.5 30.56 -7.53 0.153 2044
 2046 3 -27.31 30.56 -7.58 0.134 2045
 2047 3 -27.11 30.5 -7.57 0.143 2046
 2048 3 -26.97 30.46 -7.41 0.107 2047
 2049 3 -26.86 30.39 -7.36 0.097 2048
 2050 3 -26.97 30.62 -7.71 0.12 2047
 2051 3 -26.81 30.73 -7.73 0.165 2050
 2052 3 -26.63 30.8 -7.77 0.211 2051
 2053 3 -26.47 30.85 -7.79 0.224 2052
 2054 3 -26.25 30.85 -7.89 0.224 2053
 2055 3 -26 31.14 -7.89 0.16 2054
 2056 3 -25.86 31.3 -7.89 0.11 2055
 2057 3 -25.72 31.39 -7.9 0.109 2056
 2058 3 -25.63 31.53 -7.94 0.142 2057
 2059 3 -25.59 31.62 -7.98 0.218 2058
 2060 3 -25.57 31.73 -7.95 0.289 2059
 2061 3 -25.26 31.82 -8.4 0.174 2060
 2062 3 -25.12 31.83 -8.46 0.214 2061
 2063 3 -25.1 32 -8.62 0.156 2062
 2064 3 -25.03 32.17 -8.71 0.17 2063
 2065 3 -25.03 32.29 -8.79 0.167 2064
 2066 3 -25.03 32.46 -8.84 0.16 2065
 2067 3 -24.99 32.57 -8.9 0.133 2066
 2068 3 -24.94 32.68 -9.05 0.113 2067
 2069 3 -24.89 32.71 -9.2 0.148 2068
 2070 3 -24.9 32.78 -9.32 0.208 2069
 2071 3 -24.93 32.85 -9.46 0.253 2070
 2072 3 -24.86 32.96 -9.52 0.286 2071
 2073 3 -24.86 33.06 -9.66 0.309 2072
 2074 3 -24.84 33.15 -9.77 0.312 2073
 2075 3 -24.93 33.32 -9.88 0.245 2074
 2076 3 -25.14 33.53 -9.99 0.137 2075
 2077 3 -25.18 33.56 -10.15 0.12 2076
 2078 3 -25.27 33.64 -10.33 0.17 2077
 2079 3 -25.38 33.71 -10.44 0.129 2078
 2080 3 -25.48 33.82 -10.57 0.121 2079
 2081 3 -25.57 33.9 -10.63 0.141 2080
 2082 3 -25.7 34.07 -10.61 0.105 2081
 2083 3 -25.83 34.13 -10.69 0.132 2082
 2084 3 -25.89 34.18 -10.78 0.148 2083
 2085 3 -25.96 34.31 -10.84 0.137 2084
 2086 3 -26.07 34.42 -10.93 0.094 2085
 2087 3 -26.2 34.46 -10.98 0.132 2086
 2088 3 -26.3 34.5 -11.03 0.185 2087
 2089 3 -26.45 34.49 -11.18 0.221 2088
 2090 3 -26.57 34.5 -11.28 0.259 2089
 2091 3 -26.54 34.25 -11.61 0.172 2090
 2092 3 -26.52 34.21 -11.78 0.17 2091
 2093 3 -26.49 34.1 -12.03 0.133 2092
 2094 3 -26.54 34.02 -12.21 0.147 2093
 2095 3 -26.63 33.96 -12.35 0.151 2094
 2096 3 -26.69 33.92 -12.56 0.169 2095
 2097 3 -26.44 34.15 -12.48 0.118 2096
 2098 3 -26.34 34.25 -12.43 0.094 2097
 2099 3 -26.25 34.4 -12.31 0.131 2098
 2100 3 -26.16 34.52 -12.23 0.113 2099
 2101 3 -26.09 34.61 -12.18 0.11 2100
 2102 3 -26 34.65 -12.03 0.11 2101
 2103 3 -25.95 34.78 -11.92 0.141 2102
 2104 3 -25.84 34.92 -11.84 0.143 2103
 2105 3 -25.73 35.04 -11.72 0.073 2104
 2106 3 -25.7 35.1 -11.6 0.109 2105
 2107 3 -25.57 35.24 -11.6 0.089 2106
 2108 3 -25.59 35.36 -11.57 0.084 2107
 2109 3 -25.54 35.53 -11.52 0.118 2108
 2110 3 -25.41 35.7 -11.52 0.103 2109
 2111 3 -25.3 35.82 -11.55 0.099 2110
 2112 3 -25.14 35.89 -11.6 0.145 2111
 2113 3 -25.05 36 -11.65 0.109 2112
 2114 3 -26.78 33.85 -12.89 0.137 2096
 2115 3 -26.8 33.84 -13.11 0.154 2114
 2116 3 -26.78 33.84 -13.25 0.145 2115
 2117 3 -26.82 33.77 -13.42 0.169 2116
 2118 3 -26.89 33.67 -13.63 0.146 2117
 2119 3 -26.87 33.53 -13.7 0.131 2118
 2120 3 -26.91 33.39 -13.78 0.158 2119
 2121 3 -26.87 33.46 -13.95 0.196 2120
 2122 3 -26.91 33.4 -14.03 0.346 2121
 2123 3 -26.94 33.34 -14.12 0.459 2122
 2124 3 -26.96 33.25 -14.23 0.58 2123
 2125 3 -27.03 33.22 -14.36 0.683 2124
 2126 3 -26.98 33.07 -14.36 0.705 2125
 2127 3 -27.3 32.92 -14.54 0.496 2126
 2128 3 -27.23 32.64 -14.45 0.397 2127
 2129 3 -27.28 32.54 -14.54 0.317 2128
 2130 3 -27.3 32.53 -14.64 0.28 2129
 2131 3 -27.36 32.52 -14.88 0.197 2130
 2132 3 -27.45 32.35 -15.12 0.138 2131
 2133 3 -27.49 32.28 -15.33 0.148 2132
 2134 3 -27.65 32.22 -15.42 0.099 2133
 2135 3 -27.79 32.18 -15.53 0.129 2134
 2136 3 -27.85 32.15 -15.69 0.138 2135
 2137 3 -27.99 32.14 -15.81 0.144 2136
 2138 3 -28.08 31.96 -15.87 0.198 2137
 2139 3 -28.27 32.03 -15.92 0.12 2138
 2140 3 -28.4 32.04 -16.03 0.134 2139
 2141 3 -28.51 32.11 -16.12 0.117 2140
 2142 3 -28.52 32.25 -16.2 0.171 2141
 2143 3 -28.61 32.59 -16.22 0.159 2142
 2144 3 -28.79 32.72 -16.1 0.097 2143
 2145 3 -28.92 32.82 -16.1 0.089 2144
 2146 3 -29.11 32.85 -16.15 0.08 2145
 2147 3 -29.22 32.89 -16.22 0.101 2146
 2148 3 -28.56 32.04 -16.42 0.232 2142
 2149 3 -28.86 31.94 -16.47 0.165 2148
 2150 3 -28.93 31.75 -16.53 0.224 2149
 2151 3 -28.93 31.51 -16.53 0.173 2150
 2152 3 -28.86 31.39 -16.56 0.164 2151
 2153 3 -28.76 31.28 -16.54 0.115 2152
 2154 3 -28.61 31.16 -16.53 0.103 2153
 2155 3 -28.45 31.03 -16.4 0.157 2154
 2156 3 -28.27 30.94 -16.26 0.154 2155
 2157 3 -28.01 30.87 -16.23 0.119 2156
 2158 3 -27.9 30.69 -16.25 0.143 2157
 2159 3 -27.77 30.57 -16.17 0.142 2158
 2160 3 -27.65 30.51 -16.04 0.158 2159
 2161 3 -27.58 30.57 -16.21 0.000125 2160
 2162 3 -27.88 31.69 -15.81 0.09 2138
 2163 3 -27.77 31.57 -15.79 0.112 2162
 2164 3 -27.67 31.46 -15.8 0.109 2163
 2165 3 -27.54 31.35 -15.79 0.083 2164
 2166 3 -27.47 31.21 -15.79 0.118 2165
 2167 3 -27.43 31.12 -15.89 0.206 2166
 2168 3 -26.03 32.96 -13.88 0.202 2126
 2169 3 -25.82 33.07 -13.71 0.142 2168
 2170 3 -25.69 33.07 -13.6 0.106 2169
 2171 3 -25.64 33.14 -13.47 0.109 2170
 2172 3 -25.71 33.34 -13.33 0.162 2171
 2173 3 -25.5 33.35 -13.15 0.138 2172
 2174 3 -25.3 33.38 -13.09 0.138 2173
 2175 3 -25.19 33.53 -13.09 0.132 2174
 2176 3 -25.03 33.6 -13.07 0.108 2175
 2177 3 -25 33.74 -13.09 0.125 2176
 2178 3 -25.03 33.9 -13.04 0.153 2177
 2179 3 -25.05 34.03 -12.99 0.168 2178
 2180 3 -25.12 34.22 -13.02 0.153 2179
 2181 3 -25.06 34.35 -13.01 0.138 2180
 2182 3 -25.06 34.5 -13.09 0.172 2181
 2183 3 -25.19 34.71 -13.17 0.151 2182
 2184 3 -25.33 34.89 -13.28 0.116 2183
 2185 3 -25.35 35 -13.38 0.114 2184
 2186 3 -25.42 35.21 -13.49 0.135 2185
 2187 3 -25.45 35.39 -13.54 0.131 2186
 2188 3 -26.71 34.89 -11.18 0.111 2090
 2189 3 -26.75 35 -11.18 0.116 2188
 2190 3 -26.82 35.2 -11.22 0.129 2189
 2191 3 -26.84 35.32 -11.3 0.13 2190
 2192 3 -26.93 35.45 -11.38 0.189 2191
 2193 3 -27.05 35.53 -11.46 0.255 2192
 2194 3 -27.36 35.64 -11.39 0.14 2193
 2195 3 -27.45 35.78 -11.44 0.127 2194
 2196 3 -27.5 35.86 -11.36 0.159 2195
 2197 3 -27.55 35.95 -11.29 0.216 2196
 2198 3 -27.75 36.1 -11.45 0.123 2197
 2199 3 -27.88 36.2 -11.46 0.117 2198
 2200 3 -28.02 36.34 -11.49 0.12 2199
 2201 3 -28.11 36.4 -11.54 0.131 2200
 2202 3 -28.27 36.53 -11.55 0.109 2201
 2203 3 -28.36 36.65 -11.65 0.113 2202
 2204 3 -28.47 36.81 -11.71 0.115 2203
 2205 3 -28.59 36.92 -11.65 0.136 2204
 2206 3 -28.74 37.15 -11.61 0.128 2205
 2207 3 -28.9 37.38 -11.65 0.068 2206
 2208 3 -29.01 37.57 -11.7 0.18 2207
 2209 3 -29.13 37.86 -11.77 0.205 2208
 2210 3 -29.15 38 -11.83 0.206 2209
 2211 3 -29.29 38.28 -11.98 0.075 2210
 2212 3 -29.35 38.42 -11.96 0.067 2211
 2213 3 -29.38 38.53 -11.97 0.055 2212
 2214 3 -29.49 38.65 -12.08 0.107 2213
 2215 3 -29.63 38.73 -12.1 0.138 2214
 2216 3 -29.72 38.79 -12.07 0.181 2215
 2217 3 -29.81 38.76 -12.45 0.137 2216
 2218 3 -29.88 38.78 -12.54 0.217 2217
 2219 3 -29.99 39 -12.63 0.134 2218
 2220 3 -30.17 39 -12.77 0.123 2219
 2221 3 -30.34 38.97 -12.88 0.131 2220
 2222 3 -30.53 38.83 -12.97 0.068 2221
 2223 3 -29.79 38.8 -11.9 0.102 2216
 2224 3 -29.74 39.08 -11.75 0.11 2223
 2225 3 -29.79 39.16 -11.66 0.16 2224
 2226 3 -29.69 39.33 -11.56 0.105 2225
 2227 3 -29.72 39.51 -11.47 0.136 2226
 2228 3 -29.69 39.65 -11.41 0.141 2227
 2229 3 -29.7 39.9 -11.37 0.1 2228
 2230 3 -29.85 40.04 -11.37 0.077 2229
 2231 3 -27.46 35.92 -10.99 0.133 2197
 2232 3 -27.46 36 -10.84 0.151 2231
 2233 3 -27.45 36.1 -10.65 0.149 2232
 2234 3 -27.55 36.15 -10.55 0.141 2233
 2235 3 -27.63 36.17 -10.48 0.219 2234
 2236 3 -27.66 36.17 -10.37 0.27 2235
 2237 3 -27.28 36.25 -9.9 0.112 2236
 2238 3 -27.19 36.31 -9.75 0.165 2237
 2239 3 -27.14 36.52 -9.77 0.137 2238
 2240 3 -27.03 36.61 -9.7 0.162 2239
 2241 3 -26.83 36.53 -9.51 0.11 2240
 2242 3 -26.74 36.59 -9.43 0.134 2241
 2243 3 -26.65 36.63 -9.38 0.186 2242
 2244 3 -26.83 36.65 -9.12 0.122 2243
 2245 3 -27.15 36.78 -9.16 0.094 2244
 2246 3 -27.17 36.95 -9.19 0.122 2245
 2247 3 -27.15 37.09 -9.18 0.161 2246
 2248 3 -27.28 37.21 -9.17 0.115 2247
 2249 3 -27.39 37.42 -9.03 0.063 2248
 2250 3 -26.39 36.67 -9.45 0.135 2243
 2251 3 -26.22 36.72 -9.26 0.096 2250
 2252 3 -26.12 36.78 -9.06 0.116 2251
 2253 3 -26.08 36.92 -8.95 0.105 2252
 2254 3 -26.06 37.14 -9.02 0.081 2253
 2255 3 -26.01 37.34 -8.93 0.102 2254
 2256 3 -26.03 37.42 -8.86 0.097 2255
 2257 3 -25.99 37.56 -8.88 0.071 2256
 2258 3 -25.92 37.67 -8.78 0.068 2257
 2259 3 -25.83 37.72 -8.71 0.115 2258
 2260 3 -25.78 37.92 -8.64 0.108 2259
 2261 3 -25.78 38.07 -8.63 0.1 2260
 2262 3 -25.76 38.25 -8.61 0.134 2261
 2263 3 -25.69 38.39 -8.55 0.107 2262
 2264 3 -25.69 38.54 -8.56 0.081 2263
 2265 3 -25.71 38.67 -8.54 0.155 2264
 2266 3 -25.69 38.79 -8.53 0.188 2265
 2267 3 -25.64 38.89 -8.59 0.223 2266
 2268 3 -25.64 38.79 -8.95 0.096 2267
 2269 3 -25.65 38.72 -9.11 0.066 2268
 2270 3 -25.67 38.57 -9.25 0.067 2269
 2271 3 -25.6 38.49 -9.3 0.103 2270
 2272 3 -25.57 38.46 -9.5 0.089 2271
 2273 3 -25.55 38.42 -9.61 0.099 2272
 2274 3 -25.71 39.07 -8.3 0.101 2267
 2275 3 -25.69 39.1 -8.16 0.071 2274
 2276 3 -25.65 39.13 -8.04 0.117 2275
 2277 3 -25.56 39.22 -7.91 0.118 2276
 2278 3 -28.21 35.93 -10.76 0.109 2236
 2279 3 -28.25 35.79 -10.84 0.086 2278
 2280 3 -28.39 35.6 -10.88 0.108 2279
 2281 3 -28.45 35.42 -10.98 0.098 2280
 2282 3 -28.59 35.36 -11.1 0.1 2281
 2283 3 -28.73 35.21 -11.11 0.115 2282
 2284 3 -28.8 35.06 -11.12 0.118 2283
 2285 3 -28.89 34.96 -11.21 0.107 2284
 2286 3 -29.07 34.89 -11.3 0.147 2285
 2287 3 -29.16 34.81 -11.44 0.132 2286
 2288 3 -29.3 34.68 -11.52 0.127 2287
 2289 3 -29.45 34.61 -11.48 0.122 2288
 2290 3 -29.66 34.54 -11.64 0.109 2289
 2291 3 -29.8 34.47 -11.65 0.114 2290
 2292 3 -29.84 34.36 -11.72 0.086 2291
 2293 3 -26.8 35.65 -11.77 0.13 2193
 2294 3 -26.66 35.54 -11.94 0.058 2293
 2295 3 -26.67 35.43 -12.16 0.102 2294
 2296 3 -26.84 35.79 -11.75 0.094 2293
 2297 3 -26.93 35.92 -11.77 0.075 2296
 2298 3 -26.95 36.03 -11.85 0.091 2297
 2299 3 -26.95 36.13 -12.01 0.075 2298
 2300 3 -27.04 36.21 -12.14 0.141 2299
 2301 3 -27.13 36.28 -12.27 0.139 2300
 2302 3 -27.19 36.36 -12.36 0.16 2301
 2303 3 -27.2 36.42 -12.52 0.22 2302
 2304 3 -26.99 36.45 -12.71 0.108 2303
 2305 3 -26.92 36.52 -12.69 0.000125 2304
 2306 3 -27.51 36.59 -12.47 0.071 2303
 2307 3 -27.62 36.77 -12.51 0.098 2306
 2308 3 -27.69 36.89 -12.59 0.067 2307
 2309 3 -27.9 37.21 -12.69 0.114 2308
 2310 3 -27.99 37.34 -12.8 0.106 2309
 2311 3 -28.1 37.53 -12.93 0.112 2310
 2312 3 -28.01 37.6 -13.01 0.082 2311
 2313 3 -27.99 37.71 -13.17 0.048 2312
 2314 3 -27.93 37.7 -13.27 0.1 2313
 2315 3 -27.93 37.75 -13.39 0.121 2314
 2316 3 -25.66 33.75 -10.85 0.093 2081
 2317 3 -25.74 33.75 -10.93 0.12 2316
 2318 3 -25.88 33.64 -11.01 0.086 2317
 2319 3 -25.94 33.53 -11.14 0.083 2318
 2320 3 -26.03 33.36 -11.31 0.116 2319
 2321 3 -26.06 33.24 -11.38 0.142 2320
 2322 3 -26.24 33.17 -11.48 0.092 2321
 2323 3 -26.38 33.04 -11.52 0.084 2322
 2324 3 -26.49 32.84 -11.56 0.13 2323
 2325 3 -26.65 32.71 -11.61 0.102 2324
 2326 3 -26.76 32.5 -11.67 0.082 2325
 2327 3 -26.85 32.42 -11.66 0.092 2326
 2328 3 -26.95 32.28 -11.67 0.101 2327
 2329 3 -27.01 32.1 -11.7 0.122 2328
 2330 3 -27.13 32.1 -11.78 0.094 2329
 2331 3 -27.28 32.07 -11.79 0.107 2330
 2332 3 -27.35 32.09 -11.98 0.097 2331
 2333 3 -27.51 32 -12.02 0.095 2332
 2334 3 -27.63 31.96 -11.96 0.103 2333
 2335 3 -27.67 31.82 -11.95 0.096 2334
 2336 3 -24.87 31.78 -8.19 0.142 2062
 2337 3 -24.76 31.92 -8.06 0.108 2336
 2338 3 -24.69 32.03 -7.99 0.092 2337
 2339 3 -25.72 31.85 -7.38 0.084 2060
 2340 3 -25.66 31.92 -7.27 0.094 2339
 2341 3 -25.61 32.02 -7.18 0.077 2340
 2342 3 -25.56 32.17 -7.05 0.1 2341
 2343 3 -25.59 32.32 -6.89 0.072 2342
 2344 3 -25.56 32.4 -6.73 0.08 2343
 2345 3 -25.54 32.6 -6.6 0.116 2344
 2346 3 -25.63 32.81 -6.44 0.112 2345
 2347 3 -25.65 32.93 -6.35 0.121 2346
 2348 3 -25.59 33.04 -6.31 0.142 2347
 2349 3 -25.68 33.13 -6.1 0.087 2348
 2350 3 -25.63 33.21 -5.95 0.091 2349
 2351 3 -25.62 33.24 -5.81 0.087 2350
 2352 3 -25.69 33.18 -5.65 0.099 2351
 2353 3 -25.67 33.17 -5.51 0.11 2352
 2354 3 -25.62 33.21 -5.32 0.108 2353
 2355 3 -25.64 33.29 -5.14 0.133 2354
 2356 3 -25.78 33.47 -5.07 0.087 2355
 2357 3 -25.89 33.54 -5.06 0.102 2356
 2358 3 -26.05 33.58 -5.08 0.137 2357
 2359 3 -26.19 33.54 -5.04 0.166 2358
 2360 3 -26.18 33.73 -4.85 0.132 2359
 2361 3 -26.22 33.93 -4.7 0.039 2360
 2362 3 -26.34 34.1 -4.6 0.116 2361
 2363 3 -26.36 34.21 -4.53 0.16 2362
 2364 3 -26.45 34.26 -4.43 0.182 2363
 2365 3 -26.59 34.12 -4.28 0.145 2364
 2366 3 -26.72 34.04 -4.2 0.143 2365
 2367 3 -26.77 33.86 -4.03 0.055 2366
 2368 3 -26.87 33.83 -3.88 0.102 2367
 2369 3 -26.89 33.9 -3.72 0.144 2368
 2370 3 -26.94 34.05 -3.69 0.000125 2369
 2371 3 -26.31 34.51 -4.33 0.124 2364
 2372 3 -26.36 34.64 -4.29 0.138 2371
 2373 3 -26.34 34.79 -4.2 0.114 2372
 2374 3 -26.31 35 -4.17 0.113 2373
 2375 3 -26.31 35.15 -4.11 0.144 2374
 2376 3 -26.09 35.4 -3.99 0.071 2375
 2377 3 -25.99 35.43 -3.9 0.076 2376
 2378 3 -26.49 35.22 -4.24 0.055 2375
 2379 3 -26.58 35.3 -4.36 0.114 2378
 2380 3 -26.65 35.33 -4.43 0.139 2379
 2381 3 -26.45 35.53 -4.4 0.08 2380
 2382 3 -26.38 35.71 -4.4 0.082 2381
 2383 3 -26.36 35.82 -4.45 0.063 2382
 2384 3 -26.36 35.94 -4.52 0.057 2383
 2385 3 -26.31 36.08 -4.61 0.13 2384
 2386 3 -26.38 36.3 -4.7 0.141 2385
 2387 3 -26.45 36.5 -4.7 0.118 2386
 2388 3 -26.61 36.66 -4.75 0.131 2387
 2389 3 -26.69 36.87 -4.77 0.112 2388
 2390 3 -26.78 36.97 -4.82 0.092 2389
 2391 3 -26.8 37.08 -4.77 0.122 2390
 2392 3 -26.94 37.25 -4.82 0.116 2391
 2393 3 -27.07 37.4 -4.83 0.126 2392
 2394 3 -27.19 37.58 -4.86 0.128 2393
 2395 3 -27.3 37.79 -4.96 0.107 2394
 2396 3 -27.48 37.97 -5.05 0.096 2395
 2397 3 -26.88 35.25 -4.5 0.106 2380
 2398 3 -26.42 33.65 -5.27 0.042 2359
 2399 3 -26.56 33.73 -5.37 0.096 2398
 2400 3 -26.4 30.62 -8.07 0.104 2054
 2401 3 -26.5 30.64 -8.28 0.049 2400
 2402 3 -26.58 30.75 -8.36 0.000125 2401
 2403 3 -30.07 29.06 -6.2 0.09 1951
 2404 3 -30.23 29.08 -6.09 0.139 2403
 2405 3 -30.28 29.26 -5.85 0.145 2404
 2406 3 -30.3 29.38 -5.73 0.148 2405
 2407 3 -30.41 29.49 -5.66 0.157 2406
 2408 3 -30.48 29.61 -5.6 0.082 2407
 2409 3 -30.53 29.72 -5.63 0.06 2408
 2410 3 -30.55 29.88 -5.6 0.074 2409
 2411 3 -30.55 29.93 -5.47 0.12 2410
 2412 3 -30.51 29.95 -5.31 0.085 2411
 2413 3 -33.8 26.64 -6.91 0.209 1403
 2414 3 -33.97 26.57 -7.03 0.187 2413
 2415 3 -34.02 26.44 -7.1 0.225 2414
 2416 3 -33.81 26.21 -7.22 0.128 2415
 2417 3 -33.8 26.03 -7.35 0.146 2416
 2418 3 -33.77 25.87 -7.39 0.151 2417
 2419 3 -33.72 25.73 -7.54 0.138 2418
 2420 3 -33.69 25.59 -7.59 0.148 2419
 2421 3 -33.66 25.5 -7.67 0.183 2420
 2422 3 -33.62 25.48 -7.8 0.174 2421
 2423 3 -33.58 25.41 -7.93 0.204 2422
 2424 3 -33.54 25.32 -8.02 0.22 2423
 2425 3 -33.47 25.28 -8.13 0.23 2424
 2426 3 -33.23 25.49 -8.05 0.089 2425
 2427 3 -33.13 25.61 -7.98 0.099 2426
 2428 3 -33.02 25.7 -7.89 0.13 2427
 2429 3 -32.87 25.72 -7.87 0.132 2428
 2430 3 -32.73 25.65 -7.92 0.091 2429
 2431 3 -32.58 25.63 -7.77 0.106 2430
 2432 3 -32.48 25.74 -7.7 0.163 2431
 2433 3 -32.37 25.74 -7.63 0.247 2432
 2434 3 -32.25 25.47 -7.76 0.116 2433
 2435 3 -32.22 25.42 -7.96 0.074 2434
 2436 3 -32.51 25.92 -7.63 0.151 2433
 2437 3 -32.7 26.22 -7.63 0.105 2436
 2438 3 -32.58 26.01 -7.62 0.151 2436
 2439 3 -32.05 25.54 -7.46 0.116 2438
 2440 3 -32.02 25.34 -7.49 0.09 2439
 2441 3 -31.98 25.2 -7.49 0.082 2440
 2442 3 -32 25.08 -7.49 0.000125 2441
 2443 3 -32.87 25.84 -7.72 0.039 2429
 2444 3 -32.87 25.95 -7.63 0.093 2443
 2445 3 -32.81 25.95 -7.51 0.000125 2444
 2446 3 -33.3 24.97 -8.09 0.151 2425
 2447 3 -33.23 24.81 -8.13 0.255 2446
 2448 3 -33.15 24.72 -8.1 0.392 2447
 2449 3 -33.01 24.68 -7.97 0.466 2448
 2450 3 -33.05 24.52 -7.88 0.491 2449
 2451 3 -32.95 25.04 -7.48 0.201 2450
 2452 3 -32.75 25.04 -7.46 0.246 2451
 2453 3 -32.58 24.99 -7.41 0.237 2452
 2454 3 -32.38 24.99 -7.33 0.192 2453
 2455 3 -32.3 24.97 -7.25 0.082 2454
 2456 3 -33 24.24 -7.95 0.507 2450
 2457 3 -33.02 24.02 -8.02 0.508 2456
 2458 3 -33.08 23.88 -8.01 0.563 2457
 2459 3 -33.12 23.77 -7.84 0.473 2458
 2460 3 -33.01 23.63 -7.8 0.464 2459
 2461 3 -32.73 23.61 -7.29 0.308 2460
 2462 3 -32.66 23.56 -7.13 0.401 2461
 2463 3 -32.42 23.58 -6.96 0.375 2462
 2464 3 -32.2 23.92 -6.71 0.121 2463
 2465 3 -32.12 23.95 -6.63 0.096 2464
 2466 3 -32.44 23.31 -6.99 0.267 2463
 2467 3 -32.42 23.04 -7.01 0.193 2466
 2468 3 -32.32 22.99 -6.86 0.174 2467
 2469 3 -32.12 23.01 -6.7 0.089 2468
 2470 3 -31.98 23.01 -6.58 0.091 2469
 2471 3 -31.84 22.95 -6.47 0.105 2470
 2472 3 -31.88 22.72 -6.49 0.101 2471
 2473 3 -31.81 22.61 -6.46 0.095 2472
 2474 3 -31.72 22.47 -6.41 0.089 2473
 2475 3 -31.65 22.31 -6.37 0.091 2474
 2476 3 -31.59 22.18 -6.32 0.084 2475
 2477 3 -31.45 22.08 -6.21 0.144 2476
 2478 3 -31.31 21.88 -6.12 0.122 2477
 2479 3 -31.22 21.81 -6.05 0.118 2478
 2480 3 -31.18 21.65 -6.03 0.101 2479
 2481 3 -31.04 21.51 -5.95 0.136 2480
 2482 3 -30.94 21.42 -5.83 0.12 2481
 2483 3 -30.98 21.31 -5.7 0.121 2482
 2484 3 -31.01 21.2 -5.56 0.116 2483
 2485 3 -31.03 21.13 -5.43 0.097 2484
 2486 3 -31.07 21.04 -5.36 0.106 2485
 2487 3 -31.12 20.84 -5.35 0.135 2486
 2488 3 -31.23 20.76 -5.35 0.118 2487
 2489 3 -31.3 20.61 -5.31 0.163 2488
 2490 3 -31.37 20.47 -5.27 0.149 2489
 2491 3 -31.39 20.27 -5.24 0.118 2490
 2492 3 -31.35 20.09 -5.14 0.103 2491
 2493 3 -31.32 19.95 -5.07 0.114 2492
 2494 3 -31.3 19.81 -5.04 0.113 2493
 2495 3 -31.18 19.63 -4.99 0.138 2494
 2496 3 -31.09 19.54 -4.94 0.108 2495
 2497 3 -31.05 19.42 -4.82 0.131 2496
 2498 3 -30.99 19.31 -4.7 0.134 2497
 2499 3 -30.95 19.24 -4.54 0.083 2498
 2500 3 -32.98 23.19 -7.42 0.142 2462
 2501 3 -32.84 23.02 -7.42 0.129 2500
 2502 3 -32.54 22.79 -7.22 0.071 2501
 2503 3 -32.44 22.68 -7.13 0.097 2502
 2504 3 -32.42 22.54 -7.07 0.118 2503
 2505 3 -32.42 22.45 -7 0.1 2504
 2506 3 -32.38 22.31 -6.96 0.114 2505
 2507 3 -32.37 22.09 -7 0.081 2506
 2508 3 -32.45 22.01 -7.08 0.076 2507
 2509 3 -32.59 21.88 -7.15 0.103 2508
 2510 3 -32.56 21.76 -7.16 0.141 2509
 2511 3 -32.52 21.59 -7.08 0.102 2510
 2512 3 -32.44 21.45 -6.91 0.102 2511
 2513 3 -32.58 23.61 -8.62 0.177 2458
 2514 3 -32.51 23.45 -8.65 0.171 2513
 2515 3 -32.33 23.22 -8.74 0.166 2514
 2516 3 -32.19 23.11 -8.67 0.135 2515
 2517 3 -32.04 22.99 -8.63 0.11 2516
 2518 3 -31.94 22.93 -8.64 0.081 2517
 2519 3 -31.82 22.77 -8.67 0.164 2518
 2520 3 -31.69 22.65 -8.62 0.155 2519
 2521 3 -31.55 22.58 -8.56 0.129 2520
 2522 3 -31.39 22.47 -8.51 0.123 2521
 2523 3 -31.26 22.42 -8.51 0.16 2522
 2524 3 -31.12 22.33 -8.43 0.141 2523
 2525 3 -30.96 22.27 -8.43 0.207 2524
 2526 3 -31.12 22.27 -8.78 0.139 2525
 2527 3 -31.23 22.24 -8.85 0.193 2526
 2528 3 -31.2 22.29 -9.19 0.146 2527
 2529 3 -31.34 22.26 -9.23 0.163 2528
 2530 3 -31.34 22.38 -9.39 0.049 2529
 2531 3 -30.78 22.13 -8.25 0.159 2525
 2532 3 -30.62 21.97 -8.25 0.16 2531
 2533 3 -30.42 21.83 -8.2 0.163 2532
 2534 3 -30.26 21.79 -8.15 0.185 2533
 2535 3 -30.17 21.72 -8.07 0.153 2534
 2536 3 -29.99 21.45 -8.07 0.12 2535
 2537 3 -29.94 21.36 -7.98 0.121 2536
 2538 3 -29.78 21.15 -7.86 0.147 2537
 2539 3 -29.71 21.01 -7.81 0.164 2538
 2540 3 -29.77 20.7 -7.78 0.135 2539
 2541 3 -29.77 20.52 -7.75 0.126 2540
 2542 3 -29.75 20.34 -7.71 0.139 2541
 2543 3 -29.72 20.2 -7.63 0.119 2542
 2544 3 -29.7 20.04 -7.52 0.141 2543
 2545 3 -29.61 19.93 -7.52 0.108 2544
 2546 3 -29.49 19.83 -7.48 0.079 2545
 2547 3 -29.38 19.7 -7.48 0.128 2546
 2548 3 -29.27 19.56 -7.49 0.169 2547
 2549 3 -29.09 19.51 -7.44 0.17 2548
 2550 3 -28.99 19.4 -7.38 0.207 2549
 2551 3 -28.86 19.33 -7.31 0.241 2550
 2552 3 -28.72 19.27 -7.34 0.216 2551
 2553 3 -28.61 19.13 -7.31 0.166 2552
 2554 3 -28.45 19.02 -7.27 0.125 2553
 2555 3 -28.43 18.86 -7.28 0.112 2554
 2556 3 -28.36 18.72 -7.27 0.141 2555
 2557 3 -28.4 18.54 -7.19 0.115 2556
 2558 3 -28.38 18.4 -7.05 0.109 2557
 2559 3 -28.43 18.27 -6.98 0.133 2558
 2560 3 -28.29 18.08 -6.88 0.097 2559
 2561 3 -28.3 17.88 -6.8 0.142 2560
 2562 3 -28.21 17.7 -6.73 0.159 2561
 2563 3 -28.21 17.56 -6.68 0.162 2562
 2564 3 -28.19 17.49 -6.59 0.171 2563
 2565 3 -28.26 17.43 -6.35 0.122 2564
 2566 3 -28.3 17.29 -6.25 0.14 2565
 2567 3 -28.41 17.11 -6.21 0.146 2566
 2568 3 -28.37 16.99 -6.16 0.125 2567
 2569 3 -28.37 16.86 -6.01 0.097 2568
 2570 3 -28.44 16.74 -5.98 0.129 2569
 2571 3 -28.53 16.65 -5.96 0.175 2570
 2572 3 -28.62 16.52 -5.89 0.242 2571
 2573 3 -28.71 16.67 -5.72 0.201 2572
 2574 3 -28.74 16.79 -5.47 0.085 2573
 2575 3 -28.7 16.83 -5.34 0.093 2574
 2576 3 -28.63 16.9 -5.19 0.108 2575
 2577 3 -28.49 16.95 -5.05 0.127 2576
 2578 3 -28.49 17.06 -4.97 0.107 2577
 2579 3 -28.47 17.24 -4.84 0.142 2578
 2580 3 -28.42 17.36 -4.72 0.136 2579
 2581 3 -28.33 17.34 -4.56 0.113 2580
 2582 3 -28.24 17.43 -4.43 0.104 2581
 2583 3 -28.15 17.31 -4.3 0.116 2582
 2584 3 -27.99 17.22 -4.27 0.111 2583
 2585 3 -27.83 17.33 -4.09 0.102 2584
 2586 3 -27.67 17.36 -4.05 0.129 2585
 2587 3 -27.58 17.4 -3.95 0.146 2586
 2588 3 -27.58 17.4 -3.74 0.098 2587
 2589 3 -27.52 17.45 -3.55 0.097 2588
 2590 3 -27.39 17.45 -3.43 0.073 2589
 2591 3 -27.39 17.43 -3.26 0.105 2590
 2592 3 -27.41 17.43 -3.13 0.112 2591
 2593 3 -27.43 17.47 -3.01 0.096 2592
 2594 3 -27.45 17.47 -2.82 0.078 2593
 2595 3 -27.39 17.49 -2.72 0.085 2594
 2596 3 -27.34 17.53 -2.59 0.086 2595
 2597 3 -27.23 17.46 -2.51 0.084 2596
 2598 3 -27.11 17.46 -2.43 0.1 2597
 2599 3 -27.05 17.53 -2.3 0.062 2598
 2600 3 -28.45 17.59 -4.61 0.1 2580
 2601 3 -28.38 17.65 -4.54 0.129 2600
 2602 3 -28.29 17.81 -4.47 0.105 2601
 2603 3 -28.17 17.97 -4.43 0.114 2602
 2604 3 -28.59 16.17 -5.84 0.091 2572
 2605 3 -28.53 16.04 -5.84 0.104 2604
 2606 3 -28.41 15.89 -5.8 0.139 2605
 2607 3 -28.36 15.65 -5.68 0.114 2606
 2608 3 -28.38 15.49 -5.59 0.152 2607
 2609 3 -28.4 15.28 -5.48 0.114 2608
 2610 3 -28.33 15.22 -5.42 0.168 2609
 2611 3 -28.11 15.35 -5.23 0.147 2610
 2612 3 -27.97 15.26 -5.22 0.167 2611
 2613 3 -27.83 15.25 -5.05 0.089 2612
 2614 3 -27.7 15.18 -4.98 0.118 2613
 2615 3 -27.58 15.17 -5 0.075 2614
 2616 3 -28.05 17.29 -6.69 0.07 2564
 2617 3 -27.96 17.22 -6.72 0.106 2616
 2618 3 -27.85 17.17 -6.85 0.231 2617
 2619 3 -28 16.99 -7.17 0.106 2618
 2620 3 -28.04 16.9 -7.25 0.096 2619
 2621 3 -28.04 16.79 -7.38 0.088 2620
 2622 3 -28.24 16.61 -7.58 0.05 2621
 2623 3 -28.31 16.56 -7.68 0.065 2622
 2624 3 -28.34 16.52 -7.77 0.067 2623
 2625 3 -28.43 16.42 -7.83 0.1 2624
 2626 3 -34.26 26.44 -7.14 0.153 2415
 2627 3 -34.45 26.39 -7.15 0.105 2626
 2628 3 -34.58 26.32 -7.19 0.081 2627
 2629 3 -34.7 26.32 -7.3 0.146 2628
 2630 3 -34.76 26.41 -7.44 0.179 2629
 2631 3 -34.87 26.6 -7.31 0.113 2630
 2632 3 -35.01 26.64 -7.35 0.131 2631
 2633 3 -35.15 26.69 -7.36 0.000125 2632
 2634 3 -34.77 26.34 -7.73 0.121 2630
 2635 3 -34.68 26.21 -7.86 0.138 2634
 2636 3 -34.54 26 -7.98 0.088 2635
 2637 3 -34.57 25.93 -8.09 0.132 2636
 2638 3 -34.61 25.84 -8.25 0.096 2637
 2639 3 -34.58 25.84 -8.46 0.098 2638
 2640 3 -34.57 25.82 -8.58 0.098 2639
 2641 3 -34.51 25.75 -8.73 0.064 2640
 2642 3 -34.53 25.66 -8.83 0.128 2641
 2643 3 -34.5 25.71 -8.98 0.107 2642
 2644 3 -33.67 28.23 -5.56 0.163 1396
 2645 3 -33.52 28.21 -5.35 0.1 2644
 2646 3 -33.34 28.05 -5.34 0.08 2645
 2647 3 -33.21 27.98 -5.34 0.108 2646
 2648 3 -33.13 27.89 -5.25 0.124 2647
 2649 3 -32.96 27.82 -5.21 0.146 2648
 2650 3 -32.88 27.71 -5.18 0.192 2649
 2651 3 -32.64 27.8 -5.12 0.103 2650
 2652 3 -32.51 27.73 -5.05 0.099 2651
 2653 3 -32.32 27.66 -4.93 0.081 2652
 2654 3 -32.1 27.62 -4.87 0.104 2653
 2655 3 -31.95 27.6 -4.83 0.1 2654
 2656 3 -31.77 27.59 -4.79 0.103 2655
 2657 3 -31.63 27.59 -4.79 0.102 2656
 2658 3 -32.99 27.46 -5.14 0.084 2650
 2659 3 -33.49 28.23 -5.21 0.112 2645
 2660 3 -33.42 28.25 -5.08 0.101 2659
 2661 3 -33.32 28.25 -5.01 0.113 2660
 2662 3 -33.13 28.21 -4.93 0.144 2661
 2663 3 -32.99 28.21 -4.85 0.138 2662
 2664 3 -32.95 28.39 -4.87 0.099 2663
 2665 3 -32.95 28.57 -4.72 0.161 2664
 2666 3 -32.94 28.71 -4.63 0.162 2665
 2667 3 -32.87 28.89 -4.52 0.166 2666
 2668 3 -32.81 29.02 -4.39 0.111 2667
 2669 3 -32.7 29.16 -4.38 0.092 2668
 2670 3 -32.62 29.3 -4.4 0.063 2669
 2671 3 -32.38 29.41 -4.39 0.104 2670
 2672 3 -32.26 29.6 -4.31 0.077 2671
 2673 3 -32.13 29.55 -4.27 0.046 2672
 2674 3 -32.03 29.44 -4.14 0.074 2673
 2675 3 -31.94 29.37 -4.04 0.135 2674
 2676 3 -32.77 28.12 -4.85 0.115 2663
 2677 3 -32.7 28.03 -4.76 0.109 2676
 2678 3 -32.59 27.98 -4.62 0.104 2677
 2679 3 -32.52 27.94 -4.54 0.09 2678
 2680 3 -32.52 27.78 -4.39 0.109 2679
 2681 3 -32.49 27.75 -4.19 0.113 2680
 2682 3 -32.43 27.73 -3.99 0.096 2681
 2683 3 -32.39 27.73 -3.86 0.066 2682
 2684 3 -34.7 28.07 -5.92 0.074 1395
 2685 3 -34.79 28.03 -5.98 0.121 2684
 2686 3 -34.87 27.98 -6.07 0.121 2685
 2687 3 -35 28 -6.21 0.126 2686
 2688 3 -35.18 28.19 -6.39 0.109 2687
 2689 3 -35.26 28.32 -6.48 0.108 2688
 2690 3 -35.36 28.53 -6.57 0.111 2689
 2691 3 -35.37 28.66 -6.66 0.161 2690
 2692 3 -35.41 28.84 -6.69 0.129 2691
 2693 3 -35.51 28.96 -6.82 0.091 2692
 2694 3 -35.55 29 -6.91 0.000125 2693
 2695 3 -36.07 28.32 -5.32 0.198 1381
 2696 3 -36.16 28.37 -5.48 0.184 2695
 2697 3 -36.22 28.35 -5.6 0.224 2696
 2698 3 -36.4 28.55 -5.78 0.157 2697
 2699 3 -36.45 28.66 -5.91 0.141 2698
 2700 3 -36.51 28.77 -6.03 0.113 2699
 2701 3 -36.56 28.94 -6.09 0.122 2700
 2702 3 -36.56 29.03 -6.19 0.145 2701
 2703 3 -36.61 29.16 -6.37 0.093 2702
 2704 3 -36.62 29.19 -6.58 0.104 2703
 2705 3 -36.66 29.12 -6.79 0.089 2704
 2706 3 -36.73 29.16 -7 0.085 2705
 2707 3 -36.85 29.1 -7.12 0.144 2706
 2708 3 -37.01 29.21 -7.22 0.195 2707
 2709 3 -37.12 29.27 -7.3 0.26 2708
 2710 3 -37.26 29.69 -7.38 0.151 2709
 2711 3 -37.43 30 -7.51 0.201 2710
 2712 3 -37.5 30.16 -7.51 0.181 2711
 2713 3 -37.64 30.35 -7.63 0.215 2712
 2714 3 -37.69 30.53 -7.89 0.104 2713
 2715 3 -37.75 30.48 -8.05 0.133 2714
 2716 3 -37.79 30.41 -8.26 0.119 2715
 2717 3 -37.81 30.41 -8.47 0.124 2716
 2718 3 -37.81 30.39 -8.68 0.108 2717
 2719 3 -37.93 30.43 -8.82 0.156 2718
 2720 3 -38.06 30.44 -8.93 0.177 2719
 2721 3 -38.24 30.53 -9.02 0.139 2720
 2722 3 -38.42 30.64 -9.1 0.078 2721
 2723 3 -38.56 30.75 -9.2 0.111 2722
 2724 3 -38.7 30.73 -9.32 0.076 2723
 2725 3 -38.88 30.82 -9.46 0.085 2724
 2726 3 -39 30.91 -9.52 0.103 2725
 2727 3 -39.14 31 -9.54 0.104 2726
 2728 3 -39.24 31.14 -9.6 0.096 2727
 2729 3 -39.35 31.28 -9.59 0.115 2728
 2730 3 -39.34 31.43 -9.6 0.143 2729
 2731 3 -39.45 31.55 -9.6 0.144 2730
 2732 3 -39.66 31.53 -9.5 0.125 2731
 2733 3 -39.81 31.54 -9.32 0.127 2732
 2734 3 -39.85 31.49 -9.2 0.101 2733
 2735 3 -39.85 31.49 -9.03 0.139 2734
 2736 3 -39.82 31.49 -8.91 0.103 2735
 2737 3 -39.31 31.75 -9.76 0.103 2731
 2738 3 -39.26 31.89 -9.79 0.091 2737
 2739 3 -39.23 31.98 -9.9 0.073 2738
 2740 3 -39.17 32.04 -10.03 0.096 2739
 2741 3 -39.09 32.16 -10.1 0.125 2740
 2742 3 -38.97 32.27 -10.1 0.118 2741
 2743 3 -38.94 32.38 -10.11 0.079 2742
 2744 3 -39.07 31.21 -9.69 0.089 2728
 2745 3 -39.18 31.27 -9.85 0.05 2744
 2746 3 -37.22 28.94 -7.3 0.151 2709
 2747 3 -37.33 28.85 -7.3 0.114 2746
 2748 3 -37.5 28.87 -7.33 0.094 2747
 2749 3 -37.61 28.87 -7.25 0.109 2748
 2750 3 -37.75 28.84 -7.25 0.134 2749
 2751 3 -37.87 28.82 -7.17 0.186 2750
 2752 3 -37.98 28.84 -7.13 0.255 2751
 2753 3 -38.13 28.78 -7.09 0.273 2752
 2754 3 -38.3 28.82 -7.17 0.277 2753
 2755 3 -38.5 28.82 -7.18 0.265 2754
 2756 3 -38.59 28.8 -7.12 0.35 2755
 2757 3 -38.62 28.7 -6.63 0.125 2756
 2758 3 -38.77 28.72 -6.59 0.11 2757
 2759 3 -38.88 28.76 -6.47 0.102 2758
 2760 3 -38.86 28.81 -6.38 0.063 2759
 2761 3 -38.79 29.09 -7.67 0.153 2756
 2762 3 -38.87 29.19 -7.85 0.182 2761
 2763 3 -39.03 29.29 -7.85 0.127 2762
 2764 3 -39.15 29.44 -8.02 0.136 2763
 2765 3 -39.26 29.56 -8.22 0.127 2764
 2766 3 -39.35 29.7 -8.28 0.169 2765
 2767 3 -39.46 29.85 -8.26 0.17 2766
 2768 3 -39.64 29.88 -8.22 0.108 2767
 2769 3 -39.79 29.95 -8.18 0.126 2768
 2770 3 -39.97 30.01 -8.11 0.136 2769
 2771 3 -40.07 30.08 -8.06 0.125 2770
 2772 3 -40.15 30.2 -8.07 0.044 2771
 2773 3 -39.44 30.13 -8.22 0.098 2767
 2774 3 -39.53 30.31 -8.21 0.115 2773
 2775 3 -39.58 30.45 -8.1 0.189 2774
 2776 3 -39.62 30.65 -8.01 0.18 2775
 2777 3 -39.61 30.81 -7.88 0.2 2776
 2778 3 -39.61 30.97 -7.77 0.231 2777
 2779 3 -39.79 31.08 -7.63 0.165 2778
 2780 3 -39.99 31.29 -7.67 0.097 2779
 2781 3 -40.07 31.38 -7.63 0.079 2780
 2782 3 -40.15 31.49 -7.6 0.061 2781
 2783 3 -40.19 31.6 -7.53 0.058 2782
 2784 3 -40.28 31.74 -7.48 0.095 2783
 2785 3 -40.35 31.88 -7.48 0.12 2784
 2786 3 -40.42 31.99 -7.4 0.118 2785
 2787 3 -40.54 32.18 -7.43 0.096 2786
 2788 3 -40.62 32.35 -7.29 0.092 2787
 2789 3 -40.65 32.46 -7.2 0.085 2788
 2790 3 -40.65 32.6 -7.11 0.125 2789
 2791 3 -40.55 32.74 -6.99 0.112 2790
 2792 3 -40.57 32.85 -6.97 0.084 2791
 2793 3 -39.25 31.04 -7.64 0.162 2778
 2794 3 -39.1 31.03 -7.68 0.04 2793
 2795 3 -38.97 29.32 -8.14 0.12 2762
 2796 3 -39.04 29.3 -8.27 0.108 2795
 2797 3 -39.11 29.32 -8.48 0.107 2796
 2798 3 -39.24 29.41 -8.63 0.121 2797
 2799 3 -39.35 29.52 -8.78 0.134 2798
 2800 3 -39.46 29.59 -8.96 0.12 2799
 2801 3 -39.64 29.73 -9.2 0.102 2800
 2802 3 -39.61 29.69 -9.42 0.11 2801
 2803 3 -39.63 29.66 -9.54 0.152 2802
 2804 3 -39.56 29.59 -9.71 0.116 2803
 2805 3 -39.49 29.57 -9.85 0.137 2804
 2806 3 -39.49 29.43 -10 0.119 2805
 2807 3 -39.48 29.44 -10.17 0.105 2806
 2808 3 -39.39 29.44 -10.29 0.116 2807
 2809 3 -39.31 29.44 -10.41 0.114 2808
 2810 3 -36.14 28.16 -5.62 0.108 2697
 2811 3 -36.08 28.14 -5.78 0.102 2810
 2812 3 -36.05 28.09 -5.87 0.074 2811
 2813 3 -37.2 29.35 -2.96 0.076 1364
 2814 3 -37.07 29.38 -2.9 0.156 2813
 2815 3 -38.4 30.1 -0.82 0.147 1026
 2816 3 -38.41 30.26 -0.64 0.086 2815
 2817 3 -38.51 30.33 -0.6 0.000125 2816
 2818 3 -39.08 29.36 -1.66 0.14 1014
 2819 3 -39.07 29.33 -1.86 0.000125 2818
 2820 3 -38.62 29.4 -0.04 0.128 994
 2821 3 -38.7 29.24 0 0.115 2820
 2822 3 -39.12 29.26 -0.08 0.098 987
 2823 3 -39.14 29.38 -0.1 0.099 2822
 2824 3 -39.14 29.49 -0.14 0.067 2823
 2825 3 -41.15 29.18 1.49 0.138 840
 2826 3 -41.31 29.39 1.61 0.136 2825
 2827 3 -41.34 29.57 1.63 0.131 2826
 2828 3 -41.35 29.77 1.77 0.062 2827
 2829 3 -41.32 30.02 1.96 0.11 2828
 2830 3 -41.35 30.23 2.04 0.11 2829
 2831 3 -41.41 30.32 2.08 0.114 2830
 2832 3 -41.45 30.48 2.19 0.071 2831
 2833 3 -41.46 30.59 2.14 0.113 2832
 2834 3 -41.35 30.59 2.1 0.088 2833
 2835 3 -41.18 30.64 2.16 0.087 2834
 2836 3 -41.27 30.71 2.29 0.022 2835
 2837 3 -41.31 30.75 2.46 0.134 2836
 2838 3 -41.41 30.77 2.54 0.126 2837
 2839 3 -41.06 30.7 2.33 0.066 2835
 2840 3 -40.98 30.71 2.43 0.082 2839
 2841 3 -40.88 30.64 2.44 0.1 2840
 2842 3 -40.75 30.59 2.44 0.081 2841
 2843 3 -40.64 30.61 2.43 0.1 2842
 2844 3 -40.57 30.7 2.48 0.14 2843
 2845 3 -40.67 30.86 2.6 0.108 2844
 2846 3 -40.67 30.79 2.85 0.074 2845
 2847 3 -40.7 30.79 2.98 0.078 2846
 2848 3 -40.81 30.71 3.06 0.091 2847
 2849 3 -40.77 30.73 3.16 0.086 2848
 2850 3 -40.73 30.71 3.31 0.077 2849
 2851 3 -40.77 30.6 3.41 0.102 2850
 2852 3 -40.78 30.49 3.46 0.102 2851
 2853 3 -40.82 30.35 3.54 0.134 2852
 2854 3 -40.79 30.24 3.66 0.182 2853
 2855 3 -40.53 30.08 3.73 0.086 2854
 2856 3 -40.46 29.94 3.73 0.118 2855
 2857 3 -40.32 29.81 3.77 0.122 2856
 2858 3 -40.22 29.69 3.75 0.1 2857
 2859 3 -40.11 29.56 3.7 0.099 2858
 2860 3 -39.97 29.44 3.7 0.055 2859
 2861 3 -39.9 29.28 3.69 0.104 2860
 2862 3 -39.82 29.1 3.75 0.12 2861
 2863 3 -39.79 28.96 3.74 0.13 2862
 2864 3 -39.79 28.76 3.7 0.123 2863
 2865 3 -40.99 30.31 3.81 0.149 2854
 2866 3 -41.21 30.38 3.9 0.104 2865
 2867 3 -41.18 30.38 4.06 0.101 2866
 2868 3 -41.4 30.33 4.09 0.113 2867
 2869 3 -41.57 30.37 4.1 0.111 2868
 2870 3 -41.61 30.15 4.05 0.078 2869
 2871 3 -41.72 29.96 4.01 0.097 2870
 2872 3 -41.67 29.83 4.07 0.108 2871
 2873 3 -41.64 29.74 4.2 0.145 2872
 2874 3 -41.61 29.67 4.44 0.079 2873
 2875 3 -41.6 29.6 4.56 0.093 2874
 2876 3 -41.61 29.49 4.68 0.108 2875
 2877 3 -41.54 29.4 4.78 0.168 2876
 2878 3 -41.32 29.24 4.98 0.165 2877
 2879 3 -41.19 29.06 5.06 0.119 2878
 2880 3 -41.19 28.94 5.17 0.079 2879
 2881 3 -41.11 28.81 5.26 0.102 2880
 2882 3 -41.01 28.65 5.26 0.103 2881
 2883 3 -40.91 28.46 5.31 0.084 2882
 2884 3 -40.84 28.26 5.28 0.134 2883
 2885 3 -40.8 28.1 5.28 0.114 2884
 2886 3 -40.8 27.94 5.32 0.12 2885
 2887 3 -40.83 27.8 5.36 0.099 2886
 2888 3 -40.79 27.65 5.46 0.107 2887
 2889 3 -40.68 27.53 5.57 0.115 2888
 2890 3 -40.55 27.4 5.62 0.107 2889
 2891 3 -40.44 27.35 5.7 0.077 2890
 2892 3 -40.22 27.3 5.91 0.108 2891
 2893 3 -40.08 27.24 5.97 0.143 2892
 2894 3 -40.44 27.05 5.92 0.166 2893
 2895 3 -40.58 27.03 5.86 0.117 2894
 2896 3 -43.74 28.66 1.68 0.16 815
 2897 3 -43.71 28.73 1.84 0.145 2896
 2898 3 -43.78 28.8 2.01 0.095 2897
 2899 3 -43.81 28.86 2.11 0.081 2898
 2900 3 -43.92 28.95 2.09 0.13 2899
 2901 3 -44.1 29.14 2.04 0.151 2900
 2902 3 -44.16 29.27 2.04 0.089 2901
 2903 3 -44.31 29.37 1.94 0.084 2902
 2904 3 -44.41 29.41 1.87 0.113 2903
 2905 3 -44.29 29.68 1.64 0.122 2904
 2906 3 -44.3 29.79 1.54 0.114 2905
 2907 3 -44.56 29.5 1.85 0.1 2904
 2908 3 -44.7 29.59 1.89 0.106 2907
 2909 3 -44.8 29.66 1.89 0.115 2908
 2910 3 -44.81 29.75 1.96 0.086 2909
 2911 3 -44.78 29.82 2.12 0.09 2910
 2912 3 -44.88 29.95 2.25 0.09 2911
 2913 3 -44.92 30.09 2.27 0.107 2912
 2914 3 -45 26.65 3.42 0.257 787
 2915 3 -45.29 26.78 3.43 0.191 2914
 2916 3 -45.26 26.87 3.32 0.197 2915
 2917 3 -45.1 27.01 3.09 0.116 2916
 2918 3 -45.11 27.09 2.93 0.14 2917
 2919 3 -45.08 27.14 2.82 0.144 2918
 2920 3 -44.85 27.04 2.59 0.121 2919
 2921 3 -44.82 26.96 2.42 0.064 2920
 2922 3 -44.68 27 2.28 0.124 2921
 2923 3 -44.53 26.93 2.26 0.131 2922
 2924 3 -44.36 26.86 2.26 0.128 2923
 2925 3 -44.18 26.77 2.23 0.111 2924
 2926 3 -44.07 26.64 2.12 0.108 2925
 2927 3 -43.99 26.59 2.04 0.093 2926
 2928 3 -43.85 26.59 2.06 0.066 2927
 2929 3 -43.73 26.43 2.1 0.134 2928
 2930 3 -43.59 26.25 2.18 0.087 2929
 2931 3 -43.49 26.16 2.12 0.061 2930
 2932 3 -45 26.23 2.97 0.143 2914
 2933 3 -45.1 26.18 2.88 0.104 2932
 2934 3 -45.21 26.21 2.78 0.105 2933
 2935 3 -45.32 26.12 2.63 0.153 2934
 2936 3 -45.4 26.13 2.53 0.183 2935
 2937 3 -45.62 26.3 2.61 0.16 2936
 2938 3 -45.82 26.42 2.59 0.148 2937
 2939 3 -45.9 26.58 2.65 0.198 2938
 2940 3 -46 26.72 2.7 0.193 2939
 2941 3 -46.17 26.9 2.77 0.135 2940
 2942 3 -46.31 26.99 2.83 0.124 2941
 2943 3 -46.46 27.1 2.85 0.111 2942
 2944 3 -46.61 27.19 2.87 0.117 2943
 2945 3 -46.75 27.22 2.92 0.103 2944
 2946 3 -46.86 27.28 2.92 0.085 2945
 2947 3 -46.76 27.47 3.1 0.1 2946
 2948 3 -46.72 27.53 3.25 0.114 2947
 2949 3 -46.68 27.56 3.42 0.102 2948
 2950 3 -46.75 27.69 3.54 0.07 2949
 2951 3 -46.82 27.76 3.48 0.071 2950
 2952 3 -46.96 27.81 3.48 0.09 2951
 2953 3 -47.12 28.1 3.55 0.071 2952
 2954 3 -47.28 28.15 3.57 0.08 2953
 2955 3 -47.32 28.28 3.7 0.121 2954
 2956 3 -47.42 28.4 3.79 0.083 2955
 2957 3 -47.43 28.53 3.74 0.073 2956
 2958 3 -47.42 28.67 3.82 0.114 2957
 2959 3 -47.47 28.8 3.94 0.183 2958
 2960 3 -47.56 28.99 3.94 0.178 2959
 2961 3 -47.68 29.22 3.84 0.12 2960
 2962 3 -47.75 29.44 3.8 0.134 2961
 2963 3 -47.79 29.62 3.81 0.088 2962
 2964 3 -45.35 26.02 2.26 0.11 2936
 2965 3 -45.34 26.05 2.13 0.1 2964
 2966 3 -45.38 25.98 1.93 0.12 2965
 2967 3 -45.43 26.02 1.78 0.123 2966
 2968 3 -45.31 26.04 1.66 0.176 2967
 2969 3 -45.42 26 1.49 0.107 2968
 2970 3 -45.46 26.04 1.3 0.105 2969
 2971 3 -45.52 26.05 1.13 0.056 2970
 2972 3 -45.57 26.11 0.98 0.094 2971
 2973 3 -45.57 26.11 0.83 0.082 2972
 2974 3 -45.53 26.09 0.7 0.093 2973
 2975 3 -45.52 26.05 0.52 0.089 2974
 2976 3 -45.55 26.11 0.38 0.107 2975
 2977 3 -45.59 26.21 0.31 0.115 2976
 2978 3 -45.6 26.2 0.04 0.066 2977
 2979 3 -45.59 26.2 -0.07 0.063 2978
 2980 3 -45.51 26.3 -0.13 0.097 2979
 2981 3 -45.42 26.43 -0.12 0.101 2980
 2982 3 -45.27 26.5 -0.03 0.106 2981
 2983 3 -45.16 26.59 0.08 0.108 2982
 2984 3 -45.09 26.66 0.24 0.057 2983
 2985 3 -44.97 26.7 0.23 0.098 2984
 2986 3 -44.83 26.71 0.19 0.206 2985
 2987 3 -44.49 26.82 0.15 0.061 2986
 2988 3 -44.34 26.87 0.1 0.064 2987
 2989 3 -44.94 27.05 -0.07 0.134 2986
 2990 3 -45.04 27.16 -0.13 0.203 2989
 2991 3 -45.34 27.2 -0.24 0.138 2990
 2992 3 -45.49 27.3 -0.21 0.131 2991
 2993 3 -45.63 27.39 -0.24 0.143 2992
 2994 3 -45.81 27.43 -0.34 0.129 2993
 2995 3 -45.88 27.46 -0.45 0.117 2994
 2996 3 -46.01 27.54 -0.57 0.14 2995
 2997 3 -46.15 27.68 -0.64 0.122 2996
 2998 3 -46.23 27.79 -0.8 0.107 2997
 2999 3 -46.22 27.93 -1.03 0.125 2998
 3000 3 -46.21 28.09 -1.24 0.129 2999
 3001 3 -46.19 28.18 -1.43 0.136 3000
 3002 3 -46.22 28.23 -1.65 0.143 3001
 3003 3 -46.16 28.36 -1.78 0.149 3002
 3004 3 -46.14 28.43 -1.88 0.152 3003
 3005 3 -46.22 28.5 -1.98 0.234 3004
 3006 3 -46.3 28.71 -2.02 0.277 3005
 3007 3 -46.36 28.73 -2.21 0.317 3006
 3008 3 -46.45 28.87 -2.33 0.304 3007
 3009 3 -46.49 28.82 -2.49 0.256 3008
 3010 3 -46.47 28.8 -2.66 0.238 3009
 3011 3 -46.39 28.86 -2.89 0.224 3010
 3012 3 -46.35 28.98 -3.03 0.251 3011
 3013 3 -46.28 29.12 -3.08 0.269 3012
 3014 3 -46.43 29.16 -3.28 0.259 3013
 3015 3 -46.52 29.25 -3.49 0.187 3014
 3016 3 -46.45 29.41 -3.68 0.08 3015
 3017 3 -45.89 29.09 -2.93 0.093 3013
 3018 3 -45.77 29.07 -2.72 0.128 3017
 3019 3 -45.68 29.14 -2.62 0.105 3018
 3020 3 -45.57 29.29 -2.55 0.085 3019
 3021 3 -45.54 29.43 -2.57 0.113 3020
 3022 3 -45.38 29.46 -2.5 0.064 3021
 3023 3 -44.77 27.29 -0.01 0.048 2990
 3024 3 -44.87 27.46 -0.04 0.097 3023
 3025 3 -44.94 27.57 -0.12 0.097 3024
 3026 3 -44.97 27.7 -0.06 0.06 3025
 3027 3 -44.88 27.82 -0.07 0.042 3026
 3028 3 -44.9 28.02 -0.02 0.074 3027
 3029 3 -44.98 28.12 0.01 0.111 3028
 3030 3 -45.1 28.14 0.01 0.099 3029
 3031 3 -45.26 28.09 0.14 0.147 3030
 3032 3 -45.37 28.09 0.27 0.086 3031
 3033 3 -45.48 28.09 0.43 0.106 3032
 3034 3 -45.48 28.05 0.53 0.07 3033
 3035 3 -45.03 26.07 1.76 0.124 2968
 3036 3 -44.89 26.07 1.88 0.108 3035
 3037 3 -44.86 26.14 1.99 0.073 3036
 3038 3 -44.69 25.46 3.59 0.19 785
 3039 3 -44.62 25.25 3.63 0.153 3038
 3040 3 -44.61 25.02 3.55 0.152 3039
 3041 3 -44.61 24.82 3.41 0.118 3040
 3042 3 -44.6 24.75 3.21 0.087 3041
 3043 3 -44.56 24.68 3.12 0.089 3042
 3044 3 -44.54 24.55 3.08 0.111 3043
 3045 3 -44.54 24.43 3.04 0.11 3044
 3046 3 -44.54 24.23 2.91 0.124 3045
 3047 3 -44.49 24.14 2.85 0.176 3046
 3048 3 -44.32 24.21 2.96 0.153 3047
 3049 3 -44.22 24.16 2.91 0.189 3048
 3050 3 -44.11 24.21 2.66 0.123 3049
 3051 3 -44.04 24.21 2.48 0.154 3050
 3052 3 -43.94 24.2 2.39 0.188 3051
 3053 3 -43.75 24.05 2.31 0.112 3052
 3054 3 -44.64 24 2.6 0.102 3047
 3055 3 -44.72 23.84 2.52 0.091 3054
 3056 3 -44.82 23.79 2.53 0.071 3055
 3057 3 -45 23.73 2.57 0.104 3056
 3058 3 -45.11 23.68 2.51 0.152 3057
 3059 3 -45.18 23.59 2.47 0.163 3058
 3060 3 -45.25 23.46 2.59 0.133 3059
 3061 3 -45.36 23.35 2.49 0.088 3060
 3062 3 -45.37 23.22 2.55 0.098 3061
 3063 3 -45.24 23.07 2.51 0.09 3062
 3064 3 -45.29 22.91 2.45 0.13 3063
 3065 3 -45.26 22.75 2.49 0.000125 3064
 3066 3 -43.83 26.25 3.23 0.187 784
 3067 3 -43.72 26.23 3.16 0.103 3066
 3068 3 -43.56 26.29 3.16 0.111 3067
 3069 3 -43.5 26.34 3.06 0.107 3068
 3070 3 -43.4 26.37 3.14 0.151 3069
 3071 3 -43.26 26.32 3.16 0.109 3070
 3072 3 -43.19 26.32 3 0.082 3071
 3073 3 -43.18 26.25 2.85 0.144 3072
 3074 3 -43.07 26.18 2.77 0.148 3073
 3075 3 -42.93 26.12 2.81 0.058 3074
 3076 3 -42.79 26.09 2.77 0.121 3075
 3077 3 -42.6 26.05 2.74 0.08 3076
 3078 3 -42.5 25.96 2.7 0.105 3077
 3079 3 -42.32 25.91 2.69 0.118 3078
 3080 3 -42.14 25.86 2.7 0.139 3079
 3081 3 -41.97 25.8 2.7 0.059 3080
 3082 3 -44.28 25.27 5.81 0.316 772
 3083 3 -44.39 25.41 5.8 0.3 3082
 3084 3 -44.51 25.54 5.82 0.294 3083
 3085 3 -44.59 25.7 5.8 0.262 3084
 3086 3 -44.63 25.86 5.77 0.223 3085
 3087 3 -44.66 25.97 5.72 0.231 3086
 3088 3 -44.68 26.16 5.76 0.239 3087
 3089 3 -44.83 26.31 5.76 0.227 3088
 3090 3 -44.9 26.48 5.8 0.227 3089
 3091 3 -44.95 26.59 5.83 0.257 3090
 3092 3 -45.08 26.75 5.84 0.238 3091
 3093 3 -45.15 26.88 5.87 0.232 3092
 3094 3 -45.2 27.02 5.91 0.21 3093
 3095 3 -45.3 27.09 5.83 0.231 3094
 3096 3 -45.38 27.27 6.02 0.267 3095
 3097 3 -45.45 27.41 6.09 0.274 3096
 3098 3 -45.44 27.54 6.22 0.303 3097
 3099 3 -45.51 27.72 6.26 0.302 3098
 3100 3 -45.49 27.93 6.37 0.271 3099
 3101 3 -45.51 28.13 6.42 0.257 3100
 3102 3 -45.45 28.29 6.36 0.229 3101
 3103 3 -45.55 28.48 6.24 0.208 3102
 3104 3 -45.51 28.63 6.22 0.214 3103
 3105 3 -45.61 28.77 6.04 0.235 3104
 3106 3 -45.9 29.02 6.03 0.321 3105
 3107 3 -45.94 29.16 5.99 0.396 3106
 3108 3 -45.95 29.29 5.99 0.43 3107
 3109 3 -45.93 29.48 5.96 0.379 3108
 3110 3 -45.83 29.63 5.94 0.278 3109
 3111 3 -45.77 29.81 5.95 0.256 3110
 3112 3 -45.73 30 6.03 0.228 3111
 3113 3 -45.73 30.14 5.99 0.232 3112
 3114 3 -45.76 30.32 6.07 0.245 3113
 3115 3 -45.82 30.5 6.11 0.221 3114
 3116 3 -45.88 30.63 6.08 0.18 3115
 3117 3 -45.9 30.77 6.15 0.208 3116
 3118 3 -45.84 30.95 6.16 0.204 3117
 3119 3 -45.87 31.16 6.28 0.235 3118
 3120 3 -45.83 31.41 6.44 0.348 3119
 3121 3 -45.5 31.68 6.79 0.096 3120
 3122 3 -45.33 31.73 6.78 0.1 3121
 3123 3 -45.23 31.73 6.74 0.128 3122
 3124 3 -45.07 31.72 6.68 0.115 3123
 3125 3 -44.94 31.66 6.65 0.107 3124
 3126 3 -44.76 31.72 6.61 0.107 3125
 3127 3 -44.62 31.68 6.46 0.112 3126
 3128 3 -44.48 31.61 6.32 0.107 3127
 3129 3 -44.4 31.57 6.25 0.093 3128
 3130 3 -45.98 31.5 6.36 0.286 3120
 3131 3 -46.05 31.66 6.36 0.253 3130
 3132 3 -46.08 31.82 6.45 0.226 3131
 3133 3 -46.12 32.04 6.53 0.245 3132
 3134 3 -46.16 32.21 6.61 0.278 3133
 3135 3 -46.15 32.4 6.7 0.26 3134
 3136 3 -46.33 32.6 6.71 0.34 3135
 3137 3 -46.08 32.87 6.56 0.106 3136
 3138 3 -46.06 32.99 6.6 0.092 3137
 3139 3 -45.95 33.1 6.69 0.115 3138
 3140 3 -45.84 33.24 6.74 0.141 3139
 3141 3 -45.74 33.4 6.75 0.155 3140
 3142 3 -45.66 33.46 6.67 0.17 3141
 3143 3 -45.58 33.48 6.39 0.126 3142
 3144 3 -45.53 33.65 6.82 0.106 3142
 3145 3 -45.46 33.74 6.89 0.122 3144
 3146 3 -45.33 33.88 6.98 0.09 3145
 3147 3 -45.27 33.98 7.07 0.11 3146
 3148 3 -45.14 34.05 7.19 0.127 3147
 3149 3 -44.91 34.09 7.21 0.14 3148
 3150 3 -44.74 33.95 7.21 0.096 3149
 3151 3 -44.67 33.9 7.04 0.086 3150
 3152 3 -44.69 33.84 6.88 0.101 3151
 3153 3 -44.51 33.51 6.79 0.102 3152
 3154 3 -44.39 33.38 6.62 0.089 3153
 3155 3 -44.28 33.41 6.54 0.112 3154
 3156 3 -44.16 33.44 6.41 0.135 3155
 3157 3 -44.06 33.46 6.37 0.126 3156
 3158 3 -43.95 33.53 6.37 0.000125 3157
 3159 3 -44.91 34.24 7.21 0.144 3149
 3160 3 -44.88 34.41 7.04 0.117 3159
 3161 3 -44.88 34.52 6.91 0.14 3160
 3162 3 -44.98 34.58 6.7 0.099 3161
 3163 3 -44.95 34.63 6.58 0.119 3162
 3164 3 -44.83 34.7 6.47 0.085 3163
 3165 3 -44.77 34.84 6.41 0.101 3164
 3166 3 -44.72 34.94 6.33 0.098 3165
 3167 3 -44.62 35.03 6.3 0.1 3166
 3168 3 -44.51 35.15 6.25 0.077 3167
 3169 3 -44.44 35.16 6.12 0.148 3168
 3170 3 -44.34 35.16 6.17 0.259 3169
 3171 3 -44.52 34.98 5.83 0.132 3170
 3172 3 -44.5 34.88 5.75 0.154 3171
 3173 3 -44.51 34.83 5.53 0.11 3172
 3174 3 -44.45 34.77 5.37 0.106 3173
 3175 3 -44.37 34.77 5.26 0.099 3174
 3176 3 -44.3 34.74 5.13 0.178 3175
 3177 3 -44.02 34.91 5.16 0.13 3176
 3178 3 -43.8 34.87 5.25 0.129 3177
 3179 3 -43.65 34.94 5.32 0.179 3178
 3180 3 -43.57 35.05 5.26 0.153 3179
 3181 3 -43.5 35.15 5.17 0.085 3180
 3182 3 -43.36 35.19 4.97 0.082 3181
 3183 3 -43.28 35.26 4.9 0.119 3182
 3184 3 -42.89 35.32 5.01 0.102 3183
 3185 3 -42.72 35.3 5.01 0.075 3184
 3186 3 -42.54 35.33 5.05 0.061 3185
 3187 3 -42.43 35.47 5.06 0.109 3186
 3188 3 -42.31 35.54 5.05 0.054 3187
 3189 3 -42.15 35.68 5.04 0.129 3188
 3190 3 -42.08 35.8 5.01 0.108 3189
 3191 3 -41.99 35.86 5.04 0.000125 3190
 3192 3 -44.43 34.62 5 0.141 3176
 3193 3 -44.25 34.65 4.71 0.118 3192
 3194 3 -44.12 34.58 4.55 0.094 3193
 3195 3 -43.96 34.61 4.49 0.086 3194
 3196 3 -43.81 34.56 4.46 0.1 3195
 3197 3 -43.68 34.57 4.42 0.076 3196
 3198 3 -43.57 34.57 4.25 0.081 3197
 3199 3 -43.49 34.67 4.28 0.077 3198
 3200 3 -43.35 34.82 4.37 0.062 3199
 3201 3 -43.15 34.91 4.33 0.108 3200
 3202 3 -43 34.93 4.26 0.111 3201
 3203 3 -42.85 34.87 4.26 0.088 3202
 3204 3 -42.68 34.97 4.26 0.076 3203
 3205 3 -42.5 35.05 4.26 0.103 3204
 3206 3 -42.33 35.05 4.26 0.124 3205
 3207 3 -42.22 34.94 4.21 0.081 3206
 3208 3 -42.07 34.87 4.25 0.108 3207
 3209 3 -41.97 34.95 4.34 0.188 3208
 3210 3 -42.01 35.33 4.34 0.14 3209
 3211 3 -42.04 35.51 4.26 0.178 3210
 3212 3 -41.97 35.62 4.31 0.08 3211
 3213 3 -41.69 34.75 4.46 0.115 3209
 3214 3 -41.54 34.66 4.5 0.075 3213
 3215 3 -41.47 34.58 4.5 0.081 3214
 3216 3 -44.58 34.49 4.96 0.103 3192
 3217 3 -44.61 34.26 4.84 0.086 3216
 3218 3 -44.62 34.22 4.71 0.096 3217
 3219 3 -44.64 34.26 4.59 0.081 3218
 3220 3 -44.12 35.2 6.43 0.15 3170
 3221 3 -43.98 35.23 6.46 0.163 3220
 3222 3 -43.82 35.13 6.4 0.03 3221
 3223 3 -43.73 35.06 6.37 0.073 3222
 3224 3 -43.69 34.94 6.32 0.095 3223
 3225 3 -43.59 34.88 6.29 0.09 3224
 3226 3 -43.44 34.91 6.13 0.099 3225
 3227 3 -43.34 34.9 6.08 0.072 3226
 3228 3 -43.19 34.87 6.04 0.104 3227
 3229 3 -43.15 35.01 5.95 0.083 3228
 3230 3 -43.01 35.12 5.85 0.092 3229
 3231 3 -42.94 35.26 5.83 0.096 3230
 3232 3 -42.94 35.4 5.67 0.113 3231
 3233 3 -42.94 35.52 5.56 0.08 3232
 3234 3 -42.83 35.62 5.58 0.095 3233
 3235 3 -42.7 35.64 5.62 0.098 3234
 3236 3 -42.54 35.7 5.64 0.097 3235
 3237 3 -42.33 35.84 5.66 0.098 3236
 3238 3 -42.18 35.84 5.6 0.116 3237
 3239 3 -42 35.89 5.55 0.118 3238
 3240 3 -41.87 35.9 5.47 0.107 3239
 3241 3 -41.8 35.83 5.35 0.15 3240
 3242 3 -41.7 35.79 5.31 0.146 3241
 3243 3 -44.07 35.49 6.32 0.12 3221
 3244 3 -44.18 35.59 6.18 0.124 3243
 3245 3 -44.37 35.66 6.11 0.093 3244
 3246 3 -44.55 35.7 6.08 0.171 3245
 3247 3 -44.59 35.81 6.05 0.198 3246
 3248 3 -44.59 36.08 5.79 0.117 3247
 3249 3 -44.7 36.27 5.66 0.127 3248
 3250 3 -44.83 36.46 5.53 0.094 3249
 3251 3 -44.9 36.56 5.45 0.146 3250
 3252 3 -45 36.56 5.27 0.132 3251
 3253 3 -45.04 36.55 5.17 0.071 3252
 3254 3 -46.34 32.74 6.86 0.337 3253
 3255 3 -46.34 32.96 7.15 0.31 3254
 3256 3 -46.41 33.09 7.23 0.278 3255
 3257 3 -46.51 33.23 7.41 0.29 3256
 3258 3 -46.6 33.31 7.46 0.268 3257
 3259 3 -46.64 33.45 7.6 0.289 3258
 3260 3 -46.7 33.65 7.68 0.304 3259
 3261 3 -46.77 33.91 7.81 0.364 3260
 3262 3 -46.88 34.02 7.97 0.362 3261
 3263 3 -46.96 34.06 8.12 0.321 3262
 3264 3 -47.06 34.21 8.23 0.293 3263
 3265 3 -47.18 34.34 8.36 0.263 3264
 3266 3 -47.31 34.56 8.45 0.263 3265
 3267 3 -47.28 34.66 8.54 0.239 3266
 3268 3 -47.31 34.81 8.61 0.224 3267
 3269 3 -47.36 34.95 8.72 0.229 3268
 3270 3 -47.4 35.12 8.81 0.228 3269
 3271 3 -47.46 35.26 8.93 0.221 3270
 3272 3 -47.56 35.45 9.05 0.246 3271
 3273 3 -47.59 35.66 9.14 0.244 3272
 3274 3 -47.67 35.88 9.26 0.26 3273
 3275 3 -47.78 36.14 9.43 0.279 3274
 3276 3 -47.85 36.14 9.87 0.118 3275
 3277 3 -47.92 36.07 10.04 0.155 3276
 3278 3 -47.9 36.1 10.24 0.175 3277
 3279 3 -47.96 36.14 10.43 0.15 3278
 3280 3 -48.04 36.24 10.58 0.143 3279
 3281 3 -48.04 36.25 10.75 0.138 3280
 3282 3 -48.05 36.27 10.86 0.161 3281
 3283 3 -47.98 36.25 10.97 0.185 3282
 3284 3 -48 36.21 11.14 0.144 3283
 3285 3 -48.04 36.17 11.26 0.143 3284
 3286 3 -48.04 36.07 11.4 0.15 3285
 3287 3 -48.11 36.03 11.51 0.205 3286
 3288 3 -48.11 35.99 11.65 0.195 3287
 3289 3 -48.19 36.18 11.83 0.138 3288
 3290 3 -48.28 36.25 11.99 0.141 3289
 3291 3 -48.32 36.32 12.19 0.129 3290
 3292 3 -48.4 36.31 12.36 0.182 3291
 3293 3 -48.48 36.32 12.49 0.207 3292
 3294 3 -48.55 36.32 12.58 0.296 3293
 3295 3 -48.77 36 12.37 0.11 3294
 3296 3 -48.84 35.92 12.36 0.073 3295
 3297 3 -48.84 35.89 12.5 0.094 3296
 3298 3 -48.86 35.79 12.58 0.095 3297
 3299 3 -48.27 36.42 12.97 0.171 3294
 3300 3 -48.17 36.38 13.19 0.175 3299
 3301 3 -48.12 36.39 13.3 0.272 3300
 3302 3 -48.13 36.46 13.4 0.379 3301
 3303 3 -48.01 36.6 13.65 0.229 3302
 3304 3 -47.98 36.68 13.88 0.239 3303
 3305 3 -47.94 36.66 13.98 0.306 3304
 3306 3 -47.86 36.75 14.13 0.305 3305
 3307 3 -47.77 36.93 14.2 0.313 3306
 3308 3 -47.62 36.97 14.23 0.352 3307
 3309 3 -47.64 36.96 14.48 0.38 3308
 3310 3 -47.64 37.03 14.64 0.411 3309
 3311 3 -47.45 37.12 14.56 0.503 3310
 3312 3 -47.56 36.98 14.96 0.345 3311
 3313 3 -47.6 36.97 15.13 0.321 3312
 3314 3 -47.42 37.15 15.13 0.103 3313
 3315 3 -47.25 37.33 15.29 0.102 3314
 3316 3 -47.17 37.32 15.39 0.11 3315
 3317 3 -47.07 37.42 15.5 0.116 3316
 3318 3 -47 37.46 15.59 0.093 3317
 3319 3 -47 37.43 15.73 0.096 3318
 3320 3 -46.95 37.47 15.88 0.089 3319
 3321 3 -46.85 37.48 16 0.107 3320
 3322 3 -46.75 37.58 16.13 0.074 3321
 3323 3 -46.71 37.62 16.22 0.083 3322
 3324 3 -46.56 37.82 16.38 0.11 3323
 3325 3 -46.4 37.8 16.41 0.119 3324
 3326 3 -46.25 37.76 16.48 0.098 3325
 3327 3 -46.13 37.72 16.58 0.112 3326
 3328 3 -46.01 37.67 16.6 0.096 3327
 3329 3 -47.31 36.83 15.24 0.206 3313
 3330 3 -46.93 36.54 15.31 0.203 3329
 3331 3 -46.74 36.36 15.23 0.128 3330
 3332 3 -46.55 36.21 15.37 0.158 3331
 3333 3 -46.38 36.05 15.5 0.109 3332
 3334 3 -46.32 35.9 15.62 0.127 3333
 3335 3 -46.29 35.82 15.69 0.139 3334
 3336 3 -46.1 35.72 15.74 0.111 3335
 3337 3 -47.2 36.75 15.26 0.206 3329
 3338 3 -47.78 37.01 15.46 0.161 3337
 3339 3 -47.84 37.01 15.62 0.156 3338
 3340 3 -47.89 36.94 15.81 0.148 3339
 3341 3 -48 36.97 15.92 0.188 3340
 3342 3 -48.19 36.9 15.97 0.143 3341
 3343 3 -48.26 36.87 16.08 0.143 3342
 3344 3 -48.33 36.89 16.24 0.139 3343
 3345 3 -48.74 37.05 16.24 0.083 3344
 3346 3 -48.5 36.93 16.46 0.159 3344
 3347 3 -48.6 36.93 16.56 0.174 3346
 3348 3 -48.69 36.85 16.67 0.213 3347
 3349 3 -48.74 36.76 16.8 0.274 3348
 3350 3 -48.36 36.64 16.97 0.121 3349
 3351 3 -48.28 36.54 17.12 0.114 3350
 3352 3 -48.14 36.44 17.28 0.097 3351
 3353 3 -48.07 36.36 17.43 0.118 3352
 3354 3 -48 36.35 17.61 0.111 3353
 3355 3 -47.87 36.28 17.79 0.111 3354
 3356 3 -47.83 36.3 17.93 0.105 3355
 3357 3 -47.8 36.36 18.09 0.113 3356
 3358 3 -47.73 36.33 18.31 0.143 3357
 3359 3 -47.64 36.3 18.43 0.148 3358
 3360 3 -47.5 36.42 18.47 0.13 3359
 3361 3 -47.4 36.47 18.59 0.145 3360
 3362 3 -47.3 36.4 18.75 0.169 3361
 3363 3 -47.25 36.43 18.86 0.194 3362
 3364 3 -47.12 36.69 18.84 0.099 3363
 3365 3 -47.08 36.82 18.95 0.13 3364
 3366 3 -47.12 36.92 19.16 0.17 3365
 3367 3 -47.18 36.94 19.34 0.051 3366
 3368 3 -47.22 36.29 19.11 0.202 3363
 3369 3 -47.16 36.1 19.18 0.187 3368
 3370 3 -47.08 35.94 19.16 0.11 3369
 3371 3 -47.03 35.89 19.25 0.138 3370
 3372 3 -46.95 35.86 19.41 0.174 3371
 3373 3 -46.91 35.8 19.57 0.133 3372
 3374 3 -46.92 35.85 19.9 0.123 3373
 3375 3 -46.91 35.82 20.07 0.203 3374
 3376 3 -46.84 35.9 20.36 0.226 3375
 3377 3 -46.73 35.95 20.65 0.15 3376
 3378 3 -46.68 36.23 20.91 0.102 3377
 3379 3 -46.68 36.26 21.06 0.131 3378
 3380 3 -46.67 36.29 21.2 0.161 3379
 3381 3 -46.64 36.36 21.36 0.16 3380
 3382 3 -46.72 36.37 21.52 0.158 3381
 3383 3 -46.82 36.48 21.72 0.135 3382
 3384 3 -46.85 36.58 21.84 0.151 3383
 3385 3 -46.84 36.63 21.98 0.138 3384
 3386 3 -46.78 36.59 22.11 0.199 3385
 3387 3 -46.71 36.48 22.31 0.211 3386
 3388 3 -46.68 36.48 22.41 0.215 3387
 3389 3 -46.64 36.36 22.52 0.267 3388
 3390 3 -46.6 36.7 22.72 0.188 3389
 3391 3 -46.59 36.92 22.81 0.106 3390
 3392 3 -46.56 37.12 22.79 0.139 3391
 3393 3 -46.54 37.27 22.88 0.131 3392
 3394 3 -46.51 37.42 23.02 0.169 3393
 3395 3 -46.48 37.49 23.16 0.18 3394
 3396 3 -46.43 37.67 23.11 0.141 3395
 3397 3 -46.35 37.82 23.18 0.127 3396
 3398 3 -46.23 37.94 23.31 0.095 3397
 3399 3 -46.12 38.05 23.32 0.128 3398
 3400 3 -46.08 38.2 23.26 0.207 3399
 3401 3 -45.97 38.2 23.24 0.267 3400
 3402 3 -45.96 38.33 23.24 0.379 3401
 3403 3 -45.97 38.55 23.23 0.442 3402
 3404 3 -45.99 38.68 23.19 0.525 3403
 3405 3 -45.97 38.79 23.24 0.589 3404
 3406 3 -45.31 38.72 23.26 0.096 3405
 3407 3 -45.24 38.8 23.23 0.083 3406
 3408 3 -45.14 38.76 23.14 0.128 3407
 3409 3 -45.03 38.76 23.08 0.153 3408
 3410 3 -44.84 38.79 23.19 0.105 3409
 3411 3 -44.7 38.8 23.17 0.143 3410
 3412 3 -44.53 38.83 23.12 0.117 3411
 3413 3 -44.39 38.79 23.03 0.122 3412
 3414 3 -44.28 38.66 22.95 0.103 3413
 3415 3 -44.2 38.55 22.86 0.08 3414
 3416 3 -44.07 38.47 22.81 0.079 3415
 3417 3 -43.93 38.45 22.79 0.129 3416
 3418 3 -43.85 38.36 22.77 0.164 3417
 3419 3 -43.89 38.18 22.61 0.123 3418
 3420 3 -43.86 38.13 22.52 0.118 3419
 3421 3 -43.86 38.09 22.36 0.07 3420
 3422 3 -43.89 37.97 22.38 0.143 3421
 3423 3 -43.89 37.8 22.4 0.118 3422
 3424 3 -46.06 38.91 23.25 0.614 3405
 3425 3 -45.29 38.66 23.76 0.085 3424
 3426 3 -45.08 38.77 23.74 0.218 3425
 3427 3 -45.03 38.91 23.92 0.16 3426
 3428 3 -44.94 39.12 23.92 0.107 3427
 3429 3 -46.22 39.09 23.25 0.62 3424
 3430 3 -46.21 39.25 23.52 0.303 3429
 3431 3 -46.14 39.43 23.45 0.202 3430
 3432 3 -45.96 39.66 23.43 0.148 3431
 3433 3 -45.82 39.83 23.35 0.134 3432
 3434 3 -45.79 39.99 23.28 0.119 3433
 3435 3 -45.74 40.16 23.3 0.114 3434
 3436 3 -45.64 40.36 23.33 0.097 3435
 3437 3 -45.53 40.48 23.37 0.12 3436
 3438 3 -45.49 40.62 23.37 0.16 3437
 3439 3 -45.49 40.74 23.32 0.139 3438
 3440 3 -45.49 40.86 23.37 0.124 3439
 3441 3 -45.49 40.98 23.42 0.108 3440
 3442 3 -45.49 41.06 23.3 0.11 3441
 3443 3 -45.47 41.13 23.17 0.112 3442
 3444 3 -45.5 41.27 23.08 0.113 3443
 3445 3 -45.52 41.44 23.03 0.101 3444
 3446 3 -45.46 41.44 22.87 0.098 3445
 3447 3 -45.34 41.41 22.73 0.089 3446
 3448 3 -45.28 41.48 22.6 0.148 3447
 3449 3 -45.29 41.58 22.51 0.151 3448
 3450 3 -45.16 41.7 22.3 0.111 3449
 3451 3 -45.15 41.76 22.19 0.068 3450
 3452 3 -45.09 41.87 22.12 0.071 3451
 3453 3 -45.09 41.83 21.98 0.102 3452
 3454 3 -45.01 41.77 21.92 0.081 3453
 3455 3 -44.88 41.76 21.87 0.111 3454
 3456 3 -44.76 41.68 21.87 0.106 3455
 3457 3 -44.62 41.65 21.8 0.087 3456
 3458 3 -44.44 41.62 21.67 0.106 3457
 3459 3 -44.37 41.55 21.57 0.115 3458
 3460 3 -44.2 41.55 21.39 0.111 3459
 3461 3 -44.12 41.56 21.24 0.084 3460
 3462 3 -44.08 41.59 21.12 0.092 3461
 3463 3 -43.92 41.56 21.01 0.059 3462
 3464 3 -43.71 41.48 20.93 0.101 3463
 3465 3 -43.59 41.41 20.79 0.091 3464
 3466 3 -43.54 41.3 20.65 0.074 3465
 3467 3 -43.44 41.23 20.59 0.116 3466
 3468 3 -43.3 41.22 20.5 0.156 3467
 3469 3 -43.18 41.13 20.52 0.136 3468
 3470 3 -42.97 41.24 20.45 0.146 3469
 3471 3 -42.8 41.27 20.42 0.054 3470
 3472 3 -46.02 39.31 22.59 0.243 3429
 3473 3 -46.13 39.41 22.38 0.184 3472
 3474 3 -46.14 39.55 22.16 0.122 3473
 3475 3 -45.54 37.77 23.21 0.134 3402
 3476 3 -45.4 37.74 23.14 0.03 3475
 3477 3 -45.33 37.7 23.23 0.055 3476
 3478 3 -45.26 37.73 23.37 0.096 3477
 3479 3 -46.68 37.38 23.25 0.117 3395
 3480 3 -46.72 37.31 23.34 0.129 3479
 3481 3 -46.72 37.31 23.52 0.132 3480
 3482 3 -46.79 37.2 23.66 0.144 3481
 3483 3 -46.83 37.17 23.84 0.146 3482
 3484 3 -46.83 37.13 24.04 0.18 3483
 3485 3 -46.9 37.14 24.16 0.224 3484
 3486 3 -46.79 37.1 24.34 0.172 3485
 3487 3 -46.71 36 22.47 0.13 3389
 3488 3 -46.63 35.86 22.32 0.122 3487
 3489 3 -46.66 35.66 22.16 0.129 3488
 3490 3 -46.63 35.49 22.02 0.149 3489
 3491 3 -46.59 35.34 21.97 0.22 3490
 3492 3 -46.84 35.48 21.84 0.132 3491
 3493 3 -46.45 35.12 21.98 0.197 3491
 3494 3 -46.35 34.91 21.8 0.163 3493
 3495 3 -46.28 34.81 21.69 0.134 3494
 3496 3 -46.27 34.69 21.58 0.098 3495
 3497 3 -46.14 34.61 21.51 0.093 3496
 3498 3 -46.17 34.59 21.39 0.07 3497
 3499 3 -46.16 34.62 21.26 0.124 3498
 3500 3 -46.1 34.51 21.17 0.138 3499
 3501 3 -46.03 34.41 21.08 0.103 3500
 3502 3 -45.96 34.31 20.92 0.085 3501
 3503 3 -45.82 34.23 20.85 0.091 3502
 3504 3 -45.78 34.15 20.71 0.128 3503
 3505 3 -45.74 34.12 20.55 0.119 3504
 3506 3 -45.57 34.05 20.44 0.112 3505
 3507 3 -45.43 34.05 20.44 0.083 3506
 3508 3 -45.28 34.01 20.37 0.085 3507
 3509 3 -45.15 34.01 20.23 0.096 3508
 3510 3 -45.02 34.06 20.1 0.138 3509
 3511 3 -44.91 34.11 20.09 0.117 3510
 3512 3 -44.8 34.01 19.86 0.095 3511
 3513 3 -44.73 34.04 19.77 0.109 3512
 3514 3 -44.63 33.98 19.63 0.079 3513
 3515 3 -44.59 33.97 19.49 0.119 3514
 3516 3 -44.52 33.97 19.36 0.107 3515
 3517 3 -44.45 33.96 19.22 0.126 3516
 3518 3 -44.44 34.14 19.13 0.086 3517
 3519 3 -44.35 34.25 19.08 0.09 3518
 3520 3 -44.31 34.37 18.97 0.141 3519
 3521 3 -44.27 34.47 18.84 0.157 3520
 3522 3 -44.15 34.62 18.74 0.09 3521
 3523 3 -44.15 34.67 18.59 0.103 3522
 3524 3 -44.15 34.72 18.49 0.154 3523
 3525 3 -44.12 34.78 18.31 0.16 3524
 3526 3 -44.12 34.8 18.13 0.155 3525
 3527 3 -44.12 34.96 17.99 0.155 3526
 3528 3 -43.94 35.11 17.9 0.058 3527
 3529 3 -43.9 35.17 17.79 0.093 3528
 3530 3 -43.83 35.26 17.74 0.057 3529
 3531 3 -43.76 35.43 17.68 0.073 3530
 3532 3 -43.8 35.51 17.61 0.087 3531
 3533 3 -43.8 35.55 17.49 0.107 3532
 3534 3 -43.54 35.57 17.17 0.117 3533
 3535 3 -43.38 35.64 17.02 0.078 3534
 3536 3 -43.22 35.64 16.95 0.132 3535
 3537 3 -43.04 35.68 16.79 0.125 3536
 3538 3 -42.88 35.67 16.78 0.174 3537
 3539 3 -42.75 35.66 16.78 0.165 3538
 3540 3 -46.87 35.58 20.63 0.123 3377
 3541 3 -46.97 35.46 20.7 0.133 3540
 3542 3 -46.99 35.37 20.82 0.125 3541
 3543 3 -47.31 35.92 19.15 0.018 3369
 3544 3 -49.1 36.78 16.85 0.157 3349
 3545 3 -49.28 36.75 17.01 0.144 3544
 3546 3 -49.29 36.76 17.14 0.127 3545
 3547 3 -49.4 36.73 17.15 0.149 3546
 3548 3 -49.49 36.62 17.37 0.135 3547
 3549 3 -49.57 36.55 17.44 0.164 3548
 3550 3 -49.7 36.43 17.51 0.217 3549
 3551 3 -49.73 36.34 17.74 0.264 3550
 3552 3 -49.89 36.23 17.8 0.252 3551
 3553 3 -50.18 35.69 17.61 0.091 3552
 3554 3 -50.14 35.47 17.61 0.145 3553
 3555 3 -50.09 35.31 17.63 0.139 3554
 3556 3 -50.05 35.16 17.68 0.118 3555
 3557 3 -49.97 35.06 17.71 0.168 3556
 3558 3 -50.07 34.87 17.68 0.181 3557
 3559 3 -50.07 34.69 17.65 0.19 3558
 3560 3 -50.02 34.4 17.94 0.145 3559
 3561 3 -50.01 34.27 18.05 0.115 3560
 3562 3 -50.01 34.11 18.08 0.155 3561
 3563 3 -49.98 33.94 18.12 0.175 3562
 3564 3 -49.98 33.84 18.19 0.236 3563
 3565 3 -49.97 33.73 18.33 0.304 3564
 3566 3 -49.87 33.62 18.35 0.339 3565
 3567 3 -49.78 33.44 18.35 0.277 3566
 3568 3 -49.59 33.18 18.15 0.207 3567
 3569 3 -49.23 33.27 18.1 0.125 3568
 3570 3 -49.08 33.36 18.12 0.102 3569
 3571 3 -48.94 33.5 18.06 0.092 3570
 3572 3 -48.87 33.62 17.92 0.127 3571
 3573 3 -48.83 33.72 17.81 0.156 3572
 3574 3 -48.75 33.72 17.71 0.239 3573
 3575 3 -48.4 33.69 17.88 0.131 3574
 3576 3 -48.2 33.65 17.93 0.09 3575
 3577 3 -48.11 33.61 17.95 0.146 3576
 3578 3 -48.01 33.54 17.97 0.139 3577
 3579 3 -47.95 33.42 17.95 0.107 3578
 3580 3 -49.76 32.99 18.17 0.192 3568
 3581 3 -49.71 32.84 18.44 0.162 3580
 3582 3 -49.84 32.61 18.49 0.115 3581
 3583 3 -49.84 32.43 18.56 0.122 3582
 3584 3 -49.84 32.26 18.71 0.122 3583
 3585 3 -49.88 32.07 18.76 0.121 3584
 3586 3 -49.94 32.01 18.92 0.145 3585
 3587 3 -49.93 31.91 19.12 0.109 3586
 3588 3 -49.94 31.92 19.24 0.078 3587
 3589 3 -49.87 31.89 19.35 0.12 3588
 3590 3 -49.9 31.94 19.47 0.119 3589
 3591 3 -49.95 31.98 19.62 0.1 3590
 3592 3 -50.02 32.05 19.76 0.129 3591
 3593 3 -50.06 31.94 19.89 0.171 3592
 3594 3 -50.02 31.66 20.03 0.112 3593
 3595 3 -50.08 31.42 20.1 0.099 3594
 3596 3 -50.17 31.28 20.15 0.149 3595
 3597 3 -50.33 31.16 20.26 0.142 3596
 3598 3 -50.35 31.19 20.42 0.182 3597
 3599 3 -50.58 30.96 20.47 0.112 3598
 3600 3 -49.95 32.87 17.97 0.352 3580
 3601 3 -50 32.84 17.87 0.448 3600
 3602 3 -50.12 32.93 17.8 0.552 3601
 3603 3 -50.19 32.94 17.71 0.631 3602
 3604 3 -50.08 32.83 17.49 0.586 3603
 3605 3 -49.4 32.52 17.33 0.176 3604
 3606 3 -50.19 32.76 17.28 0.577 3605
 3607 3 -50.95 32.52 17.5 0.329 3606
 3608 3 -51.08 32.37 17.52 0.314 3607
 3609 3 -51.01 32.27 17.84 0.232 3608
 3610 3 -51.16 32.24 18.04 0.127 3609
 3611 3 -51.02 32.12 18.18 0.116 3610
 3612 3 -50.97 31.98 18.2 0.149 3611
 3613 3 -51.01 31.85 18.25 0.155 3612
 3614 3 -51.05 31.62 18.32 0.113 3613
 3615 3 -51.08 31.53 18.41 0.135 3614
 3616 3 -51.22 32.29 17.11 0.126 3608
 3617 3 -51.32 32.3 16.89 0.112 3616
 3618 3 -51.4 32.29 16.73 0.104 3617
 3619 3 -51.51 32.26 16.54 0.084 3618
 3620 3 -51.56 32.23 16.41 0.129 3619
 3621 3 -51.56 32.26 16.23 0.113 3620
 3622 3 -49.97 32.84 17.08 0.413 3606
 3623 3 -49.83 32.59 16.96 0.176 3622
 3624 3 -49.76 32.56 16.85 0.000125 3623
 3625 3 -50.18 33.55 16.83 0.196 3622
 3626 3 -50.08 33.69 16.83 0.186 3625
 3627 3 -50.09 33.73 17.03 0.000125 3626
 3628 3 -50.84 33.37 18.16 0.182 3603
 3629 3 -50.9 33.51 18.27 0.192 3628
 3630 3 -51.01 33.61 18.34 0.141 3629
 3631 3 -51.15 33.69 18.38 0.143 3630
 3632 3 -51.33 33.74 18.39 0.181 3631
 3633 3 -51.41 33.77 18.48 0.212 3632
 3634 3 -51.48 33.73 18.7 0.143 3633
 3635 3 -51.63 33.7 18.71 0.173 3634
 3636 3 -51.9 33.98 18.61 0.098 3635
 3637 3 -52.05 34.04 18.56 0.119 3636
 3638 3 -52.26 34.27 18.62 0.135 3637
 3639 3 -52.38 34.44 18.72 0.132 3638
 3640 3 -52.48 34.55 18.78 0.15 3639
 3641 3 -52.56 34.7 18.76 0.121 3640
 3642 3 -52.7 34.72 18.83 0.1 3641
 3643 3 -52.78 34.81 18.87 0.06 3642
 3644 3 -52.88 34.91 18.81 0.12 3643
 3645 3 -52.96 35.01 18.83 0.112 3644
 3646 3 -53.06 35.15 18.85 0.117 3645
 3647 3 -53.15 35.3 18.88 0.109 3646
 3648 3 -53.26 35.49 18.94 0.123 3647
 3649 3 -53.37 35.59 18.97 0.12 3648
 3650 3 -53.41 35.7 19.05 0.081 3649
 3651 3 -53.44 35.8 19.02 0.146 3650
 3652 3 -53.59 35.95 19.28 0.162 3651
 3653 3 -53.69 36.11 19.32 0.108 3652
 3654 3 -53.7 36.26 19.32 0.098 3653
 3655 3 -53.73 36.41 19.41 0.16 3654
 3656 3 -53.77 36.54 19.48 0.136 3655
 3657 3 -53.92 36.73 19.59 0.148 3656
 3658 3 -53.95 36.83 19.66 0.185 3657
 3659 3 -53.63 36.94 19.8 0.166 3658
 3660 3 -53.34 36.8 19.87 0.16 3659
 3661 3 -53.23 36.73 19.88 0.214 3660
 3662 3 -53.2 37.01 19.91 0.115 3661
 3663 3 -53.21 37.19 19.84 0.169 3662
 3664 3 -53.12 37.19 19.58 0.117 3663
 3665 3 -53.01 37.23 19.63 0.151 3664
 3666 3 -53.17 37.38 19.96 0.148 3663
 3667 3 -53.16 37.55 20 0.153 3666
 3668 3 -53.26 36.41 19.58 0.078 3661
 3669 3 -53.34 36.31 19.5 0.047 3668
 3670 3 -54.33 36.8 19.61 0.123 3658
 3671 3 -54.41 36.74 19.55 0.116 3670
 3672 3 -54.53 36.7 19.61 0.146 3671
 3673 3 -54.63 36.6 19.64 0.226 3672
 3674 3 -54.58 36.21 20 0.094 3673
 3675 3 -54.63 36.1 20.09 0.094 3674
 3676 3 -54.66 35.95 20.16 0.139 3675
 3677 3 -54.66 35.87 20.23 0.147 3676
 3678 3 -54.59 35.62 20.21 0.084 3677
 3679 3 -54.65 35.49 20.19 0.078 3678
 3680 3 -54.69 35.31 20.12 0.107 3679
 3681 3 -54.69 35.16 20.03 0.099 3680
 3682 3 -54.66 34.99 19.87 0.114 3681
 3683 3 -54.62 34.87 19.71 0.083 3682
 3684 3 -54.59 34.84 19.59 0.064 3683
 3685 3 -54.62 34.77 19.44 0.116 3684
 3686 3 -54.55 34.66 19.34 0.139 3685
 3687 3 -54.55 34.44 19.21 0.108 3686
 3688 3 -53.45 35.9 18.71 0.163 3651
 3689 3 -53.3 35.88 18.58 0.145 3688
 3690 3 -53.32 35.95 18.51 0.13 3689
 3691 3 -53.25 36.01 18.44 0.157 3690
 3692 3 -53.09 36.05 18.31 0.139 3691
 3693 3 -53.12 36.09 18.19 0.126 3692
 3694 3 -53 36.12 18.06 0.195 3693
 3695 3 -52.97 36.2 17.97 0.184 3694
 3696 3 -52.91 36.12 17.81 0.128 3695
 3697 3 -52.83 36.09 17.74 0.117 3696
 3698 3 -52.84 36.15 17.51 0.147 3697
 3699 3 -52.75 35.97 17.26 0.178 3698
 3700 3 -52.75 35.97 17.12 0.121 3699
 3701 3 -52.79 35.94 16.97 0.128 3700
 3702 3 -52.85 35.91 16.81 0.118 3701
 3703 3 -52.82 35.9 16.6 0.111 3702
 3704 3 -52.83 35.87 16.47 0.099 3703
 3705 3 -52.92 35.95 16.31 0.087 3704
 3706 3 -53.07 36.01 16.1 0.1 3705
 3707 3 -53.21 36.04 16.01 0.096 3706
 3708 3 -53.36 36.12 15.89 0.07 3707
 3709 3 -53.47 36.16 15.89 0.112 3708
 3710 3 -53.57 36.25 15.78 0.164 3709
 3711 3 -53.67 36.29 15.75 0.073 3710
 3712 3 -51.66 33.61 19.05 0.151 3635
 3713 3 -51.76 33.56 19.16 0.128 3712
 3714 3 -51.81 33.48 19.25 0.153 3713
 3715 3 -51.84 33.38 19.32 0.197 3714
 3716 3 -51.9 33.13 19.14 0.08 3715
 3717 3 -51.9 32.99 19.16 0.113 3716
 3718 3 -52.02 32.95 19.2 0.112 3717
 3719 3 -52.12 32.91 19.15 0.093 3718
 3720 3 -52.19 32.81 19.08 0.091 3719
 3721 3 -51.96 33.44 19.55 0.13 3715
 3722 3 -51.98 33.3 19.73 0.121 3721
 3723 3 -52.02 33.22 19.89 0.118 3722
 3724 3 -51.97 33.05 20.04 0.135 3723
 3725 3 -51.96 33.01 20.21 0.156 3724
 3726 3 -51.86 32.93 20.34 0.138 3725
 3727 3 -51.77 32.72 20.43 0.112 3726
 3728 3 -51.81 32.59 20.52 0.166 3727
 3729 3 -51.82 32.51 20.59 0.125 3728
 3730 3 -51.89 32.56 20.73 0.000125 3729
 3731 3 -50.15 34.69 17.25 0.195 3559
 3732 3 -50.18 34.73 17.09 0.237 3731
 3733 3 -49.77 34.94 17.12 0.106 3732
 3734 3 -49.68 35.01 17.1 0.134 3733
 3735 3 -49.51 35.22 17.08 0.111 3734
 3736 3 -50.32 34.65 16.89 0.208 3732
 3737 3 -50.46 34.41 16.73 0.163 3736
 3738 3 -50.56 34.29 16.68 0.172 3737
 3739 3 -50.6 34.04 16.57 0.157 3738
 3740 3 -50.65 33.94 16.61 0.205 3739
 3741 3 -50.53 33.55 16.43 0.186 3740
 3742 3 -50.32 33.4 16.55 0.154 3741
 3743 3 -50.09 33.4 16.64 0.111 3742
 3744 3 -49.91 33.41 16.62 0.092 3743
 3745 3 -49.78 33.41 16.55 0.116 3744
 3746 3 -49.64 33.39 16.56 0.114 3745
 3747 3 -49.54 33.36 16.49 0.115 3746
 3748 3 -49.44 33.26 16.53 0.126 3747
 3749 3 -49.39 33.17 16.51 0.134 3748
 3750 3 -49.26 33.07 16.44 0.134 3749
 3751 3 -49.14 33.01 16.37 0.166 3750
 3752 3 -48.97 32.92 16.39 0.12 3751
 3753 3 -48.8 32.83 16.47 0.081 3752
 3754 3 -48.69 32.82 16.53 0.15 3753
 3755 3 -48.57 32.82 16.63 0.153 3754
 3756 3 -48.43 32.92 16.68 0.108 3755
 3757 3 -48.22 32.92 16.75 0.108 3756
 3758 3 -48.08 32.92 16.79 0.1 3757
 3759 3 -47.94 32.93 16.72 0.109 3758
 3760 3 -47.79 32.92 16.63 0.08 3759
 3761 3 -47.65 32.86 16.66 0.103 3760
 3762 3 -47.62 32.75 16.65 0.089 3761
 3763 3 -47.47 32.73 16.63 0.108 3762
 3764 3 -47.33 32.76 16.61 0.124 3763
 3765 3 -47.23 32.97 16.54 0.123 3764
 3766 3 -47.2 33.11 16.56 0.1 3765
 3767 3 -47.08 33.18 16.52 0.101 3766
 3768 3 -46.91 33.18 16.57 0.141 3767
 3769 3 -46.76 33.19 16.62 0.126 3768
 3770 3 -46.54 33.25 16.69 0.149 3769
 3771 3 -46.37 33.29 16.62 0.211 3770
 3772 3 -46.25 33.25 16.28 0.134 3771
 3773 3 -46.29 33.19 16.12 0.123 3772
 3774 3 -46.46 33.04 15.96 0.11 3773
 3775 3 -46.51 32.92 15.83 0.071 3774
 3776 3 -46.64 32.8 15.69 0.097 3775
 3777 3 -46.63 32.73 15.58 0.066 3776
 3778 3 -46.74 32.61 15.49 0.059 3777
 3779 3 -46.83 32.58 15.4 0.073 3778
 3780 3 -47 32.6 15.34 0.11 3779
 3781 3 -47.21 32.61 15.25 0.098 3780
 3782 3 -47.36 32.47 15.25 0.09 3781
 3783 3 -47.49 32.29 15.28 0.093 3782
 3784 3 -47.59 32.17 15.38 0.129 3783
 3785 3 -47.7 32.06 15.4 0.136 3784
 3786 3 -47.88 32.02 15.43 0.09 3785
 3787 3 -47.98 31.93 15.37 0.104 3786
 3788 3 -48.13 31.84 15.32 0.09 3787
 3789 3 -48.27 31.75 15.34 0.114 3788
 3790 3 -48.38 31.66 15.37 0.115 3789
 3791 3 -48.45 31.45 15.38 0.085 3790
 3792 3 -48.53 31.31 15.33 0.138 3791
 3793 3 -48.6 31.15 15.31 0.165 3792
 3794 3 -48.67 31.02 15.28 0.126 3793
 3795 3 -48.68 30.81 15.18 0.119 3794
 3796 3 -48.74 30.75 15.06 0.074 3795
 3797 3 -50.74 33.59 16.18 0.141 3741
 3798 3 -50.83 33.61 16.07 0.127 3797
 3799 3 -50.93 33.61 15.91 0.134 3798
 3800 3 -51.03 33.66 15.84 0.113 3799
 3801 3 -51.06 33.56 15.77 0.095 3800
 3802 3 -51.11 33.45 15.75 0.112 3801
 3803 3 -51.18 33.34 15.68 0.115 3802
 3804 3 -51.25 33.23 15.66 0.147 3803
 3805 3 -51.32 33.16 15.56 0.181 3804
 3806 3 -51.53 33.16 15.36 0.191 3805
 3807 3 -51.75 33.18 15.18 0.152 3806
 3808 3 -51.79 33.08 14.96 0.13 3807
 3809 3 -51.88 33 14.84 0.13 3808
 3810 3 -51.94 32.89 14.72 0.137 3809
 3811 3 -51.98 32.86 14.59 0.12 3810
 3812 3 -51.98 32.85 14.38 0.179 3811
 3813 3 -52.09 32.83 14.23 0.171 3812
 3814 3 -52.31 32.92 14.13 0.18 3813
 3815 3 -52.37 32.83 13.9 0.233 3814
 3816 3 -52.38 32.61 13.71 0.53 3815
 3817 3 -52.45 32.68 13.56 0.625 3816
 3818 3 -52.48 32.68 13.4 0.714 3817
 3819 3 -52.49 32.68 13.12 0.654 3818
 3820 3 -53.24 33 13.06 0.121 3819
 3821 3 -53.41 33.05 12.95 0.138 3820
 3822 3 -53.58 33.15 12.88 0.154 3821
 3823 3 -53.66 33.28 12.9 0.113 3822
 3824 3 -53.8 33.29 12.83 0.115 3823
 3825 3 -53.94 33.26 12.77 0.079 3824
 3826 3 -54.05 33.19 12.75 0.09 3825
 3827 3 -54.16 33.11 12.66 0.095 3826
 3828 3 -54.3 33.04 12.55 0.099 3827
 3829 3 -54.34 33.08 12.44 0.165 3828
 3830 3 -54.4 33.08 12.33 0.255 3829
 3831 3 -54.73 33 12.43 0.141 3830
 3832 3 -54.91 32.98 12.43 0.076 3831
 3833 3 -55.02 33 12.39 0.098 3832
 3834 3 -55.09 33.08 12.36 0.111 3833
 3835 3 -55.15 33.23 12.37 0.136 3834
 3836 3 -55.15 33.4 12.42 0.138 3835
 3837 3 -55.19 33.51 12.36 0.092 3836
 3838 3 -55.23 33.67 12.29 0.08 3837
 3839 3 -55.24 33.83 12.27 0.12 3838
 3840 3 -55.31 34 12.27 0.109 3839
 3841 3 -55.41 34.12 12.2 0.09 3840
 3842 3 -55.49 34.28 12.1 0.081 3841
 3843 3 -55.65 34.4 11.98 0.123 3842
 3844 3 -55.84 34.46 11.85 0.149 3843
 3845 3 -56.01 34.47 11.66 0.07 3844
 3846 3 -56.16 34.6 11.57 0.094 3845
 3847 3 -56.32 34.69 11.52 0.095 3846
 3848 3 -56.43 34.79 11.49 0.085 3847
 3849 3 -56.55 34.9 11.48 0.105 3848
 3850 3 -56.64 34.93 11.36 0.109 3849
 3851 3 -56.79 35 11.33 0.081 3850
 3852 3 -56.87 35.11 11.25 0.085 3851
 3853 3 -57.05 35.18 11.16 0.104 3852
 3854 3 -57.18 35.26 11.16 0.125 3853
 3855 3 -57.26 35.37 11.16 0.131 3854
 3856 3 -57.4 35.47 11.11 0.121 3855
 3857 3 -57.47 35.54 11.25 0.122 3856
 3858 3 -57.6 35.5 11.34 0.11 3857
 3859 3 -57.76 35.36 11.36 0.076 3858
 3860 3 -57.86 35.23 11.36 0.134 3859
 3861 3 -57.86 35.08 11.4 0.196 3860
 3862 3 -57.53 35.14 11.09 0.123 3861
 3863 3 -57.48 35.22 10.94 0.138 3862
 3864 3 -58.16 35.08 11.66 0.081 3861
 3865 3 -58.33 35.11 11.59 0.101 3864
 3866 3 -54.15 33.12 12.01 0.121 3830
 3867 3 -54.22 33.12 11.86 0.097 3866
 3868 3 -54.3 33.12 11.69 0.132 3867
 3869 3 -54.19 32.92 11.69 0.1 3868
 3870 3 -54.12 32.79 11.64 0.112 3869
 3871 3 -54.01 32.72 11.62 0.105 3870
 3872 3 -53.87 32.61 11.6 0.128 3871
 3873 3 -53.86 32.4 11.55 0.123 3872
 3874 3 -53.87 32.29 11.45 0.126 3873
 3875 3 -53.86 32.15 11.38 0.116 3874
 3876 3 -54.44 33.25 11.61 0.115 3868
 3877 3 -54.52 33.43 11.46 0.112 3876
 3878 3 -54.53 33.64 11.44 0.128 3877
 3879 3 -54.54 33.83 11.39 0.148 3878
 3880 3 -54.6 33.93 11.34 0.093 3879
 3881 3 -52.23 32.29 13.05 0.566 3819
 3882 3 -52.12 32.12 12.95 0.503 3881
 3883 3 -52.33 31.97 12.94 0.414 3882
 3884 3 -52.47 31.93 13 0.314 3883
 3885 3 -52.42 31.91 12.89 0.287 3884
 3886 3 -52.37 32.12 12.85 0.203 3885
 3887 3 -52.26 32.19 12.79 0.000125 3886
 3888 3 -52.69 31.77 12.73 0.149 3885
 3889 3 -52.69 31.65 12.72 0.238 3888
 3890 3 -52.71 31.61 12.47 0.139 3889
 3891 3 -52.55 31.5 12.38 0.158 3890
 3892 3 -52.32 31.41 12.31 0.069 3891
 3893 3 -52.21 31.43 12.21 0.127 3892
 3894 3 -52.16 31.41 12.09 0.106 3893
 3895 3 -52.41 31.43 13.03 0.184 3889
 3896 3 -52.41 31.31 13.2 0.193 3895
 3897 3 -52.33 31.16 13.35 0.186 3896
 3898 3 -52.34 31.02 13.38 0.194 3897
 3899 3 -52.3 30.81 13.38 0.139 3898
 3900 3 -52.56 31.81 13.02 0.104 3884
 3901 3 -51.47 32.05 12.71 0.161 3882
 3902 3 -51.36 31.9 12.69 0.169 3901
 3903 3 -51.28 31.82 12.65 0.203 3902
 3904 3 -50.99 31.85 12.69 0.128 3903
 3905 3 -50.94 31.71 12.74 0.153 3904
 3906 3 -50.76 31.65 12.81 0.147 3905
 3907 3 -50.47 31.71 12.75 0.162 3906
 3908 3 -50.25 31.74 12.64 0.14 3907
 3909 3 -50.08 31.8 12.55 0.117 3908
 3910 3 -49.9 31.76 12.55 0.089 3909
 3911 3 -49.76 31.74 12.49 0.12 3910
 3912 3 -49.65 31.71 12.58 0.162 3911
 3913 3 -49.55 31.69 12.72 0.143 3912
 3914 3 -52.98 33.62 13.12 0.105 3818
 3915 3 -53.16 33.75 13.25 0.121 3914
 3916 3 -53.2 33.85 13.27 0.099 3915
 3917 3 -53.12 33.97 13.26 0.079 3916
 3918 3 -53.16 34.1 13.27 0.122 3917
 3919 3 -53.2 34.23 13.26 0.092 3918
 3920 3 -53.17 34.51 13.28 0.144 3919
 3921 3 -53.23 34.69 13.44 0.095 3920
 3922 3 -53.23 34.9 13.56 0.071 3921
 3923 3 -53.29 35.05 13.53 0.127 3922
 3924 3 -53.37 35.14 13.54 0.153 3923
 3925 3 -53.37 35.3 13.71 0.131 3924
 3926 3 -53.37 35.47 13.69 0.103 3925
 3927 3 -53.41 35.65 13.61 0.093 3926
 3928 3 -53.52 35.69 13.51 0.119 3927
 3929 3 -53.58 35.62 13.44 0.175 3928
 3930 3 -53.45 35.89 13.28 0.118 3929
 3931 3 -53.41 36.05 13.28 0.118 3930
 3932 3 -53.41 36.15 13.24 0.000125 3931
 3933 3 -52.66 32.43 14.39 0.144 3817
 3934 3 -52.81 32.48 14.44 0.085 3933
 3935 3 -52.95 32.54 14.5 0.131 3934
 3936 3 -52.99 32.57 14.62 0.127 3935
 3937 3 -53.04 32.73 14.67 0.133 3936
 3938 3 -53.17 32.93 14.55 0.105 3937
 3939 3 -53.25 33.01 14.53 0.111 3938
 3940 3 -49.83 36.72 16.89 0.13 3547
 3941 3 -49.92 36.77 16.96 0.13 3940
 3942 3 -50.06 36.84 17.05 0.164 3941
 3943 3 -50.07 37.19 16.98 0.099 3942
 3944 3 -50.07 37.33 16.95 0.058 3943
 3945 3 -50.07 37.43 16.98 0.071 3944
 3946 3 -50.11 37.63 16.91 0.141 3945
 3947 3 -50.24 37.76 16.8 0.134 3946
 3948 3 -50.38 37.84 16.63 0.104 3947
 3949 3 -50.47 37.88 16.48 0.147 3948
 3950 3 -50.49 37.72 16.29 0.092 3949
 3951 3 -50.57 37.66 16.16 0.074 3950
 3952 3 -50.74 37.69 16 0.08 3951
 3953 3 -50.78 37.79 15.89 0.095 3952
 3954 3 -50.85 37.93 15.86 0.111 3953
 3955 3 -50.87 38.05 15.86 0.084 3954
 3956 3 -50.85 38.16 15.86 0.08 3955
 3957 3 -50.61 38.16 16.55 0.121 3949
 3958 3 -50.71 38.22 16.43 0.146 3957
 3959 3 -47.56 37.67 14.82 0.086 3312
 3960 3 -47.53 37.79 14.87 0.082 3959
 3961 3 -47.52 37.93 14.92 0.11 3960
 3962 3 -47.48 38.05 15.12 0.108 3961
 3963 3 -47.55 38.11 15.2 0.071 3962
 3964 3 -47.63 38.22 15.26 0.087 3963
 3965 3 -47.8 38.22 15.31 0.119 3964
 3966 3 -48.02 38.25 15.22 0.168 3965
 3967 3 -48.12 38.25 15.17 0.167 3966
 3968 3 -48.28 38.44 15.14 0.109 3967
 3969 3 -48.39 38.51 15.13 0.118 3968
 3970 3 -48.55 38.57 15.07 0.076 3969
 3971 3 -48.7 38.57 15.06 0.097 3970
 3972 3 -48.85 38.6 15.11 0.095 3971
 3973 3 -48.99 38.54 15.11 0.119 3972
 3974 3 -49.12 38.47 15.27 0.106 3973
 3975 3 -49.2 38.47 15.4 0.125 3974
 3976 3 -49.38 38.46 15.41 0.134 3975
 3977 3 -49.55 38.51 15.51 0.125 3976
 3978 3 -49.7 38.5 15.6 0.115 3977
 3979 3 -49.85 38.47 15.6 0.082 3978
 3980 3 -48.78 38.73 14.92 0.076 3971
 3981 3 -48.73 38.82 14.8 0.142 3980
 3982 3 -48.83 38.9 14.66 0.127 3981
 3983 3 -48.91 38.86 14.55 0.192 3982
 3984 3 -48.91 38.84 14.4 0.206 3983
 3985 3 -48.73 38.95 14.25 0.064 3984
 3986 3 -48.66 38.86 14.14 0.111 3985
 3987 3 -47.88 36.36 14.3 0.107 3306
 3988 3 -47.88 36.37 14.45 0.177 3987
 3989 3 -48.09 36.42 14.56 0.11 3988
 3990 3 -48.06 36.39 14.72 0.052 3989
 3991 3 -48.61 36.74 13.66 0.071 3302
 3992 3 -48.63 36.89 13.72 0.101 3991
 3993 3 -48.7 36.99 13.72 0.094 3992
 3994 3 -48.83 37.07 13.62 0.085 3993
 3995 3 -49.06 37.16 13.65 0.079 3994
 3996 3 -49.24 37.21 13.67 0.097 3995
 3997 3 -49.42 37.27 13.71 0.146 3996
 3998 3 -49.55 37.34 13.78 0.000125 3997
 3999 3 -48.94 37.29 13.55 0.077 3994
 4000 3 -49.02 37.35 13.54 0.133 3999
 4001 3 -49.16 37.46 13.55 0.113 4000
 4002 3 -49.19 37.64 13.6 0.045 4001
 4003 3 -49.05 37.7 13.57 0.11 4002
 4004 3 -48.87 37.77 13.48 0.106 4003
 4005 3 -48.8 37.89 13.41 0.112 4004
 4006 3 -48.73 38 13.29 0.121 4005
 4007 3 -48.58 38.21 13.08 0.139 4006
 4008 3 -48.48 38.28 12.96 0.179 4007
 4009 3 -48.4 38.25 12.73 0.177 4008
 4010 3 -48.47 38.35 12.5 0.167 4009
 4011 3 -48.44 38.42 12.27 0.132 4010
 4012 3 -48.35 38.46 12.11 0.108 4011
 4013 3 -48.22 38.45 11.97 0.129 4012
 4014 3 -48.15 38.42 11.89 0.084 4013
 4015 3 -48.08 35.66 11.63 0.154 3288
 4016 3 -48 35.45 11.62 0.133 4015
 4017 3 -48.01 35.32 11.79 0.123 4016
 4018 3 -48.04 35.2 11.97 0.112 4017
 4019 3 -47.95 35.1 12.04 0.147 4018
 4020 3 -47.91 34.78 12.01 0.109 4019
 4021 3 -47.83 34.6 12.12 0.142 4020
 4022 3 -47.8 34.45 12.2 0.103 4021
 4023 3 -47.77 34.32 12.25 0.088 4022
 4024 3 -47.66 34.21 12.3 0.103 4023
 4025 3 -47.54 34.09 12.37 0.141 4024
 4026 3 -47.48 33.91 12.33 0.126 4025
 4027 3 -47.41 33.74 12.23 0.141 4026
 4028 3 -47.3 33.7 12.17 0.172 4027
 4029 3 -47.16 33.71 12.62 0.076 4028
 4030 3 -47.02 33.78 12.72 0.142 4029
 4031 3 -46.94 33.82 12.87 0.097 4030
 4032 3 -46.81 33.82 12.97 0.087 4031
 4033 3 -46.69 33.78 13.06 0.108 4032
 4034 3 -46.7 33.74 13.26 0.08 4033
 4035 3 -47.33 33.43 11.92 0.122 4028
 4036 3 -47.27 33.36 11.81 0.131 4035
 4037 3 -47.19 33.28 11.68 0.094 4036
 4038 3 -47.16 33.17 11.54 0.095 4037
 4039 3 -47.15 33.14 11.4 0.121 4038
 4040 3 -47.14 33.09 11.17 0.106 4039
 4041 3 -47.14 32.97 11.05 0.1 4040
 4042 3 -47.26 32.82 10.89 0.106 4041
 4043 3 -47.29 32.71 10.74 0.095 4042
 4044 3 -47.25 32.66 10.54 0.138 4043
 4045 3 -47.22 32.57 10.41 0.119 4044
 4046 3 -47.25 32.39 10.34 0.053 4045
 4047 3 -47.27 32.24 10.36 0.122 4046
 4048 3 -47.32 32.13 10.33 0.11 4047
 4049 3 -47.56 32.09 10.21 0.066 4048
 4050 3 -47.65 32.05 10.14 0.089 4049
 4051 3 -47.71 32.03 9.97 0.119 4050
 4052 3 -47.85 32.03 9.87 0.071 4051
 4053 3 -47.97 35.29 11.45 0.127 4016
 4054 3 -48 35.17 11.37 0.116 4053
 4055 3 -48.01 35.14 11.22 0.109 4054
 4056 3 -47.93 35.1 11.07 0.112 4055
 4057 3 -47.85 35.11 10.92 0.075 4056
 4058 3 -47.8 35.09 10.74 0.085 4057
 4059 3 -47.82 34.92 10.64 0.103 4058
 4060 3 -47.85 34.82 10.53 0.104 4059
 4061 3 -47.93 34.74 10.43 0.07 4060
 4062 3 -47.9 34.57 10.38 0.048 4061
 4063 3 -47.79 34.39 10.33 0.108 4062
 4064 3 -47.83 34.24 10.23 0.11 4063
 4065 3 -47.9 34.09 10.16 0.099 4064
 4066 3 -47.93 34.04 9.99 0.094 4065
 4067 3 -47.92 34.03 9.78 0.102 4066
 4068 3 -48.02 34 9.65 0.072 4067
 4069 3 -48.06 33.99 9.55 0.075 4068
 4070 3 -48.11 33.96 9.42 0.075 4069
 4071 3 -48.21 33.99 9.28 0.127 4070
 4072 3 -48.32 33.99 9.15 0.127 4071
 4073 3 -48.4 34 9.04 0.073 4072
 4074 3 -47.92 36.35 9.31 0.284 3275
 4075 3 -47.96 36.53 9.29 0.262 4074
 4076 3 -48.07 36.74 9.21 0.294 4075
 4077 3 -47.77 36.78 9.06 0.177 4076
 4078 3 -47.57 36.81 9.08 0.146 4077
 4079 3 -47.42 36.81 9.11 0.14 4078
 4080 3 -47.32 36.88 9.24 0.144 4079
 4081 3 -47.34 36.74 8.81 0.099 4079
 4082 3 -47.27 36.73 8.68 0.114 4081
 4083 3 -47.13 36.66 8.59 0.158 4082
 4084 3 -47.3 36.51 8.31 0.118 4083
 4085 3 -47.37 36.45 8.13 0.134 4084
 4086 3 -47.35 36.35 7.95 0.131 4085
 4087 3 -47.39 36.31 7.74 0.128 4086
 4088 3 -47.44 36.31 7.56 0.098 4087
 4089 3 -47.45 36.23 7.45 0.128 4088
 4090 3 -47.49 36.2 7.26 0.138 4089
 4091 3 -47.46 36.26 7.1 0.114 4090
 4092 3 -47.36 36.35 6.94 0.125 4091
 4093 3 -47.25 36.38 6.88 0.22 4092
 4094 3 -47.2 36.35 6.77 0.25 4093
 4095 3 -47.33 36.23 6.43 0.141 4094
 4096 3 -47.44 36.27 6.32 0.154 4095
 4097 3 -47.65 36.34 6.43 0.117 4096
 4098 3 -47.73 36.52 6.39 0.094 4097
 4099 3 -47.33 36.19 6.09 0.11 4096
 4100 3 -47.33 36.19 5.86 0.15 4099
 4101 3 -47.4 36.22 5.76 0.189 4100
 4102 3 -47.63 36.36 5.63 0.135 4101
 4103 3 -47.55 36.51 5.53 0.155 4102
 4104 3 -47.53 36.69 5.44 0.194 4103
 4105 3 -47.54 36.79 5.34 0.227 4104
 4106 3 -47.61 36.77 5.23 0.297 4105
 4107 3 -48.08 36.87 5.04 0.081 4106
 4108 3 -48.14 36.8 4.87 0.119 4107
 4109 3 -48.22 36.73 4.84 0.081 4108
 4110 3 -47.25 36.58 5.15 0.081 4106
 4111 3 -47.17 36.47 5.1 0.057 4110
 4112 3 -47.14 36.36 5.07 0.000125 4111
 4113 3 -47.19 36.08 5.73 0.144 4101
 4114 3 -47.09 36.04 5.65 0.145 4113
 4115 3 -47.12 35.83 5.59 0.114 4114
 4116 3 -47.08 35.72 5.48 0.142 4115
 4117 3 -46.95 35.61 5.49 0.139 4116
 4118 3 -46.76 35.45 5.47 0.085 4117
 4119 3 -46.58 35.37 5.51 0.1 4118
 4120 3 -46.44 35.37 5.5 0.118 4119
 4121 3 -46.33 35.37 5.46 0.075 4120
 4122 3 -46.22 35.37 5.46 0.081 4121
 4123 3 -46.04 35.36 5.35 0.083 4122
 4124 3 -45.98 35.3 5.2 0.134 4123
 4125 3 -45.9 35.3 5.08 0.169 4124
 4126 3 -45.79 35.33 4.99 0.132 4125
 4127 3 -45.6 35.33 4.99 0.091 4126
 4128 3 -45.49 35.32 4.91 0.061 4127
 4129 3 -45.46 35.16 4.85 0.07 4128
 4130 3 -45.31 35.25 4.82 0.108 4129
 4131 3 -45.19 35.19 4.74 0.112 4130
 4132 3 -44.97 35.26 4.7 0.096 4131
 4133 3 -44.86 35.05 4.66 0.139 4132
 4134 3 -44.74 34.87 4.67 0.141 4133
 4135 3 -44.6 34.72 4.72 0.000125 4134
 4136 3 -46.87 36.7 8.58 0.114 4083
 4137 3 -46.78 36.69 8.47 0.123 4136
 4138 3 -46.73 36.73 8.26 0.117 4137
 4139 3 -46.59 36.88 8.15 0.104 4138
 4140 3 -46.48 36.91 8.06 0.11 4139
 4141 3 -46.41 36.91 7.97 0.103 4140
 4142 3 -46.34 36.92 7.81 0.102 4141
 4143 3 -46.3 36.98 7.71 0.116 4142
 4144 3 -46.21 37.09 7.71 0.188 4143
 4145 3 -46.09 37.16 7.46 0.135 4144
 4146 3 -46.12 37.28 7.32 0.149 4145
 4147 3 -46.18 37.41 7.13 0.145 4146
 4148 3 -46.16 37.56 6.98 0.108 4147
 4149 3 -46.19 37.73 6.84 0.09 4148
 4150 3 -46.19 37.84 6.76 0.127 4149
 4151 3 -46.09 37.95 6.68 0.172 4150
 4152 3 -46 38.08 6.65 0.14 4151
 4153 3 -45.87 38.2 6.57 0.128 4152
 4154 3 -45.91 38.37 6.44 0.152 4153
 4155 3 -45.88 38.48 6.49 0.143 4154
 4156 3 -45.8 38.59 6.56 0.166 4155
 4157 3 -45.58 38.77 6.61 0.22 4156
 4158 3 -45.48 38.95 6.31 0.118 4157
 4159 3 -45.37 38.96 6.19 0.132 4158
 4160 3 -45.25 39.08 6.11 0.139 4159
 4161 3 -45.18 39.16 5.96 0.107 4160
 4162 3 -45.11 39.24 5.77 0.174 4161
 4163 3 -45.08 39.34 5.69 0.134 4162
 4164 3 -45.06 39.45 5.58 0.166 4163
 4165 3 -44.97 39.56 5.44 0.156 4164
 4166 3 -44.86 39.62 5.39 0.247 4165
 4167 3 -44.86 39.58 5.07 0.159 4166
 4168 3 -44.82 39.55 4.91 0.164 4167
 4169 3 -44.89 39.41 4.67 0.125 4168
 4170 3 -44.93 39.29 4.52 0.094 4169
 4171 3 -44.91 39.14 4.36 0.09 4170
 4172 3 -44.98 39.05 4.28 0.108 4171
 4173 3 -45.02 38.97 4.15 0.123 4172
 4174 3 -45.02 39.05 3.95 0.104 4173
 4175 3 -45.02 39.12 3.82 0.106 4174
 4176 3 -45.05 39.19 3.7 0.089 4175
 4177 3 -45.06 39.26 3.53 0.097 4176
 4178 3 -45.13 39.33 3.38 0.084 4177
 4179 3 -45.14 39.37 3.13 0.076 4178
 4180 3 -45.21 39.4 2.86 0.119 4179
 4181 3 -45.35 39.43 2.68 0.1 4180
 4182 3 -45.45 39.44 2.57 0.101 4181
 4183 3 -45.58 39.5 2.4 0.119 4182
 4184 3 -45.6 39.62 2.36 0.156 4183
 4185 3 -45.45 39.69 2.51 0.069 4184
 4186 3 -45.76 39.76 2.13 0.139 4184
 4187 3 -45.88 39.8 1.96 0.102 4186
 4188 3 -45.99 39.94 1.83 0.083 4187
 4189 3 -46.09 40 1.73 0.159 4188
 4190 3 -46.17 40.08 1.67 0.19 4189
 4191 3 -46.34 40.05 1.9 0.083 4190
 4192 3 -46.27 39.89 2.06 0.052 4191
 4193 3 -46.27 40.15 1.62 0.122 4190
 4194 3 -46.45 40.3 1.52 0.078 4193
 4195 3 -46.66 40.37 1.5 0.062 4194
 4196 3 -46.02 40.09 1.33 0.11 4193
 4197 3 -46.05 40.15 1.24 0.096 4196
 4198 3 -46.09 40.25 1.03 0.06 4197
 4199 3 -46.14 40.29 0.86 0.079 4198
 4200 3 -46.19 40.39 0.72 0.066 4199
 4201 3 -46.19 40.39 0.61 0.102 4200
 4202 3 -46.19 40.31 0.49 0.112 4201
 4203 3 -45.87 39.72 1.79 0.066 4187
 4204 3 -45.91 39.79 1.67 0.083 4203
 4205 3 -44.64 39.7 5.69 0.126 4166
 4206 3 -44.49 39.69 5.87 0.085 4205
 4207 3 -44.37 39.66 5.99 0.117 4206
 4208 3 -44.32 39.66 6.11 0.158 4207
 4209 3 -45.41 38.67 6.91 0.143 4157
 4210 3 -45.34 38.7 7.04 0.175 4209
 4211 3 -45.19 38.65 7.15 0.2 4210
 4212 3 -45.3 38.87 7.36 0.123 4211
 4213 3 -45.33 39.02 7.5 0.124 4212
 4214 3 -45.37 39.09 7.58 0.202 4213
 4215 3 -45.4 39.23 7.61 0.235 4214
 4216 3 -45.4 39.35 7.64 0.312 4215
 4217 3 -45.4 39.62 7.39 0.186 4216
 4218 3 -45.11 39.71 7.35 0.132 4217
 4219 3 -45.11 39.76 7.14 0.132 4218
 4220 3 -45.12 39.77 6.96 0.15 4219
 4221 3 -45.11 39.83 6.82 0.144 4220
 4222 3 -45.12 39.83 6.61 0.123 4221
 4223 3 -45.08 39.81 6.37 0.118 4222
 4224 3 -45.07 39.91 6.27 0.155 4223
 4225 3 -45.07 39.95 6.08 0.143 4224
 4226 3 -45.08 40.03 5.85 0.116 4225
 4227 3 -45.07 39.98 5.7 0.111 4226
 4228 3 -45.04 39.92 5.49 0.119 4227
 4229 3 -45.07 39.91 5.35 0.073 4228
 4230 3 -45.34 39.16 7.97 0.25 4216
 4231 3 -45.15 39.59 7.76 0.138 4230
 4232 3 -45.07 39.73 7.74 0.117 4231
 4233 3 -44.97 39.77 7.82 0.104 4232
 4234 3 -44.87 39.81 8.01 0.095 4233
 4235 3 -44.8 39.85 8.16 0.131 4234
 4236 3 -44.7 39.88 8.31 0.045 4235
 4237 3 -45.26 38.95 8.16 0.169 4230
 4238 3 -45.23 38.98 8.29 0.107 4237
 4239 3 -45.01 38.38 7.11 0.11 4211
 4240 3 -44.9 38.23 7.16 0.111 4239
 4241 3 -44.83 38.13 7.24 0.138 4240
 4242 3 -44.8 38.02 7.27 0.111 4241
 4243 3 -44.62 37.94 7.31 0.092 4242
 4244 3 -44.55 37.88 7.42 0.041 4243
 4245 3 -44.48 37.83 7.5 0.08 4244
 4246 3 -44.48 37.78 7.66 0.083 4245
 4247 3 -44.31 37.55 7.67 0.092 4246
 4248 3 -44.2 37.46 7.7 0.139 4247
 4249 3 -44.31 37.41 7.88 0.171 4248
 4250 3 -44.24 37.24 7.98 0.091 4249
 4251 3 -44.27 37.09 7.94 0.106 4250
 4252 3 -44.26 36.98 7.99 0.117 4251
 4253 3 -44.28 36.9 8.1 0.115 4252
 4254 3 -44.21 36.81 8.23 0.137 4253
 4255 3 -44.26 36.66 8.33 0.131 4254
 4256 3 -44.27 36.58 8.4 0.105 4255
 4257 3 -44.37 36.27 8.34 0.075 4256
 4258 3 -44.46 36.16 8.27 0.094 4257
 4259 3 -44.49 36.03 8.19 0.112 4258
 4260 3 -44.51 35.85 8.18 0.12 4259
 4261 3 -44.41 35.63 8.14 0.145 4260
 4262 3 -44.24 35.46 8.24 0.14 4261
 4263 3 -43.95 35.3 8.41 0.108 4262
 4264 3 -43.81 35.24 8.51 0.108 4263
 4265 3 -43.67 35.06 8.58 0.105 4264
 4266 3 -43.61 34.98 8.6 0.123 4265
 4267 3 -43.54 35.01 8.7 0.17 4266
 4268 3 -43.67 34.55 8.61 0.072 4267
 4269 3 -43.6 34.63 8.44 0.064 4268
 4270 3 -48.15 36.89 9.22 0.283 4076
 4271 3 -48.34 37 9.21 0.274 4270
 4272 3 -48.43 37.17 9.2 0.252 4271
 4273 3 -48.54 37.32 9.16 0.256 4272
 4274 3 -48.6 37.67 9.08 0.332 4273
 4275 3 -48.44 38.17 9.03 0.128 4274
 4276 3 -48.34 38.24 8.97 0.159 4275
 4277 3 -48.26 38.41 8.91 0.229 4276
 4278 3 -47.95 38.36 9.08 0.118 4277
 4279 3 -47.81 38.49 9.16 0.084 4278
 4280 3 -47.76 38.57 9.28 0.097 4279
 4281 3 -47.74 38.63 9.39 0.145 4280
 4282 3 -47.56 38.73 9.38 0.177 4281
 4283 3 -47.42 38.83 9.38 0.119 4282
 4284 3 -47.27 38.92 9.34 0.096 4283
 4285 3 -47.2 39.02 9.29 0.118 4284
 4286 3 -47.31 39.2 9.09 0.171 4285
 4287 3 -47.27 39.27 9.01 0.266 4286
 4288 3 -47.02 39.38 9.34 0.081 4287
 4289 3 -46.89 39.41 9.33 0.074 4288
 4290 3 -46.77 39.35 9.37 0.069 4289
 4291 3 -46.66 39.3 9.47 0.108 4290
 4292 3 -46.45 39.45 9.41 0.1 4291
 4293 3 -46.31 39.53 9.51 0.103 4292
 4294 3 -46.21 39.66 9.56 0.111 4293
 4295 3 -46.16 39.76 9.61 0.101 4294
 4296 3 -48.53 38.64 8.66 0.126 4277
 4297 3 -48.58 38.82 8.58 0.132 4296
 4298 3 -48.63 38.92 8.52 0.147 4297
 4299 3 -48.62 39.03 8.47 0.128 4298
 4300 3 -48.58 39.13 8.39 0.094 4299
 4301 3 -48.59 39.25 8.37 0.075 4300
 4302 3 -48.63 39.35 8.32 0.094 4301
 4303 3 -48.66 39.5 8.23 0.105 4302
 4304 3 -48.69 39.7 8.17 0.112 4303
 4305 3 -48.76 39.78 8.07 0.137 4304
 4306 3 -48.9 39.84 7.85 0.137 4305
 4307 3 -49 39.96 7.63 0.116 4306
 4308 3 -49.04 39.99 7.44 0.113 4307
 4309 3 -48.98 40.04 7.34 0.135 4308
 4310 3 -48.95 39.96 7.21 0.117 4309
 4311 3 -48.94 39.67 7.09 0.09 4310
 4312 3 -48.83 39.59 6.97 0.114 4311
 4313 3 -48.8 39.54 6.8 0.117 4312
 4314 3 -48.66 39.44 6.71 0.105 4313
 4315 3 -48.57 39.52 6.62 0.094 4314
 4316 3 -48.5 39.58 6.51 0.095 4315
 4317 3 -48.81 37.78 9.11 0.282 4274
 4318 3 -48.88 37.88 9.07 0.302 4317
 4319 3 -49.16 38.16 8.69 0.48 4318
 4320 3 -49.2 38.28 8.71 0.463 4319
 4321 3 -49.23 38.46 8.73 0.469 4320
 4322 3 -49.26 38.57 8.78 0.429 4321
 4323 3 -49.31 38.74 8.79 0.322 4322
 4324 3 -49.31 38.89 8.8 0.254 4323
 4325 3 -49.45 39.09 8.73 0.277 4324
 4326 3 -49.49 39.31 8.7 0.284 4325
 4327 3 -49.59 39.49 8.59 0.312 4326
 4328 3 -49.6 39.67 8.51 0.283 4327
 4329 3 -49.66 39.89 8.38 0.257 4328
 4330 3 -49.66 40.1 8.36 0.264 4329
 4331 3 -49.7 40.29 8.29 0.249 4330
 4332 3 -49.77 40.5 8.29 0.219 4331
 4333 3 -49.86 40.64 8.29 0.23 4332
 4334 3 -49.95 40.84 8.32 0.274 4333
 4335 3 -50 41.04 8.38 0.305 4334
 4336 3 -50.12 41.2 8.36 0.341 4335
 4337 3 -50.19 41.43 8.36 0.353 4336
 4338 3 -50.23 41.57 8.37 0.242 4337
 4339 3 -50.32 41.6 8.41 0.27 4338
 4340 3 -50.4 41.67 8.39 0.237 4339
 4341 3 -50.44 41.89 8.43 0.265 4340
 4342 3 -50.55 42.13 8.47 0.302 4341
 4343 3 -50.72 42.32 8.47 0.294 4342
 4344 3 -50.87 42.49 8.54 0.338 4343
 4345 3 -51.04 42.68 8.68 0.484 4344
 4346 3 -51.83 42.74 8.68 0.152 4345
 4347 3 -51.98 42.7 8.58 0.201 4346
 4348 3 -52.18 42.71 8.45 0.115 4347
 4349 3 -52.33 42.8 8.26 0.112 4348
 4350 3 -52.5 42.77 8.25 0.096 4349
 4351 3 -52.61 42.76 8.23 0.109 4350
 4352 3 -52.79 42.73 8.17 0.088 4351
 4353 3 -52.9 42.63 8.15 0.084 4352
 4354 3 -53.02 42.6 8.1 0.075 4353
 4355 3 -53.15 42.56 8.1 0.122 4354
 4356 3 -53.32 42.52 8.09 0.132 4355
 4357 3 -53.52 42.51 8.13 0.146 4356
 4358 3 -53.66 42.41 8.11 0.127 4357
 4359 3 -53.82 42.34 8.11 0.153 4358
 4360 3 -54.01 42.33 8.11 0.151 4359
 4361 3 -54.12 42.41 8.06 0.105 4360
 4362 3 -54.25 42.46 8.09 0.102 4361
 4363 3 -54.3 42.57 8.12 0.109 4362
 4364 3 -54.29 42.71 8.15 0.071 4363
 4365 3 -54.27 42.81 8.23 0.108 4364
 4366 3 -54.2 42.89 8.33 0.137 4365
 4367 3 -54.23 43.07 8.37 0.101 4366
 4368 3 -51.12 42.81 8.64 0.407 4367
 4369 3 -50.46 42.77 9.1 0.118 4368
 4370 3 -50.35 42.71 9.2 0.119 4369
 4371 3 -50.23 42.79 9.28 0.129 4370
 4372 3 -50.09 42.82 9.42 0.122 4371
 4373 3 -49.99 42.78 9.61 0.109 4372
 4374 3 -49.91 42.78 9.86 0.102 4373
 4375 3 -49.88 42.71 10.01 0.128 4374
 4376 3 -49.89 42.66 10.16 0.171 4375
 4377 3 -49.88 42.53 10.26 0.169 4376
 4378 3 -49.91 42.29 10.38 0.102 4377
 4379 3 -49.91 42.18 10.46 0.154 4378
 4380 3 -49.95 42.07 10.54 0.218 4379
 4381 3 -49.6 41.96 10.7 0.118 4380
 4382 3 -49.45 41.79 10.88 0.13 4381
 4383 3 -49.42 41.67 10.94 0.171 4382
 4384 3 -49.57 41.85 11.23 0.06 4383
 4385 3 -49.52 41.93 11.41 0.081 4384
 4386 3 -49.43 41.97 11.56 0.101 4385
 4387 3 -49.35 41.99 11.68 0.094 4386
 4388 3 -49.28 42.11 11.79 0.145 4387
 4389 3 -49.17 42.17 11.9 0.161 4388
 4390 3 -49.06 42.18 12.1 0.138 4389
 4391 3 -48.91 42.17 12.3 0.158 4390
 4392 3 -48.76 42.13 12.52 0.126 4391
 4393 3 -48.62 42.1 12.73 0.107 4392
 4394 3 -48.61 42.1 12.83 0.113 4393
 4395 3 -48.61 42.24 12.92 0.153 4394
 4396 3 -48.58 42.14 13.1 0.092 4395
 4397 3 -48.51 42.18 13.24 0.118 4396
 4398 3 -48.47 42.28 13.42 0.128 4397
 4399 3 -48.47 42.32 13.61 0.095 4398
 4400 3 -48.58 42.32 13.72 0.077 4399
 4401 3 -48.6 42.24 13.89 0.076 4400
 4402 3 -48.65 42.14 13.98 0.1 4401
 4403 3 -48.77 42.1 14.12 0.09 4402
 4404 3 -48.95 42.03 14.24 0.112 4403
 4405 3 -48.98 41.92 14.35 0.104 4404
 4406 3 -49.02 41.89 14.52 0.084 4405
 4407 3 -49.05 41.94 14.64 0.103 4406
 4408 3 -49.08 41.98 14.74 0.068 4407
 4409 3 -49.09 42 14.88 0.085 4408
 4410 3 -49.11 42.1 14.96 0.062 4409
 4411 3 -49.15 42.29 15.11 0.06 4410
 4412 3 -49.12 42.47 15.24 0.092 4411
 4413 3 -49.09 42.55 15.38 0.065 4412
 4414 3 -49.06 42.65 15.52 0.097 4413
 4415 3 -49.04 42.68 15.64 0.073 4414
 4416 3 -49.04 42.76 15.78 0.115 4415
 4417 3 -48.92 42.78 15.94 0.176 4416
 4418 3 -49.1 42.94 16.17 0.129 4417
 4419 3 -49.03 43 16.33 0.117 4418
 4420 3 -48.95 43.1 16.54 0.113 4419
 4421 3 -48.88 43.11 16.72 0.089 4420
 4422 3 -48.65 42.53 12.91 0.131 4395
 4423 3 -48.62 42.68 12.96 0.074 4422
 4424 3 -48.65 42.85 12.99 0.102 4423
 4425 3 -48.68 42.96 12.91 0.073 4424
 4426 3 -50.28 41.96 10.53 0.102 4380
 4427 3 -50.35 41.82 10.46 0.077 4426
 4428 3 -50.49 41.77 10.52 0.093 4427
 4429 3 -50.54 41.67 10.65 0.122 4428
 4430 3 -50.64 41.6 10.7 0.155 4429
 4431 3 -50.71 41.49 10.79 0.123 4430
 4432 3 -50.78 41.36 10.89 0.087 4431
 4433 3 -50.82 41.25 11.01 0.08 4432
 4434 3 -50.96 41.2 11.05 0.124 4433
 4435 3 -50.89 41.21 11.22 0.093 4434
 4436 3 -50.9 41.1 11.31 0.126 4435
 4437 3 -50.88 41.03 11.45 0.213 4436
 4438 3 -50.92 41.14 11.59 0.24 4437
 4439 3 -50.96 41.39 11.78 0.187 4438
 4440 3 -51 41.72 11.78 0.144 4439
 4441 3 -51 41.86 11.88 0.119 4440
 4442 3 -51.02 42.03 11.98 0.084 4441
 4443 3 -51.02 42.27 11.87 0.108 4442
 4444 3 -50.93 42.45 11.83 0.122 4443
 4445 3 -50.79 42.64 11.89 0.178 4444
 4446 3 -50.68 42.71 11.88 0.102 4445
 4447 3 -50.45 42.85 11.79 0.114 4446
 4448 3 -50.32 42.86 11.63 0.1 4447
 4449 3 -50.32 42.82 11.45 0.109 4448
 4450 3 -50.28 42.74 11.3 0.064 4449
 4451 3 -50.24 42.74 11.14 0.15 4450
 4452 3 -50.14 42.74 11.08 0.182 4451
 4453 3 -50.28 42.67 10.94 0.000125 4452
 4454 3 -50.93 41.18 12.03 0.101 4439
 4455 3 -50.86 41.09 12.21 0.135 4454
 4456 3 -50.86 40.96 12.37 0.134 4455
 4457 3 -50.91 40.82 12.44 0.085 4456
 4458 3 -51.05 40.75 12.51 0.083 4457
 4459 3 -51.18 40.75 12.48 0.082 4458
 4460 3 -51.32 40.75 12.4 0.067 4459
 4461 3 -50.69 41.74 10.39 0.042 4430
 4462 3 -50.58 41.82 10.29 0.106 4461
 4463 3 -50.52 41.85 10.13 0.126 4462
 4464 3 -50.59 41.96 9.98 0.129 4463
 4465 3 -50.81 42.07 9.85 0.065 4464
 4466 3 -50.84 42.1 9.65 0.089 4465
 4467 3 -50.85 42.14 9.45 0.132 4466
 4468 3 -50.85 42.24 9.3 0.15 4467
 4469 3 -50.84 42.32 9.19 0.000125 4468
 4470 3 -50.31 42.46 9.1 0.095 4370
 4471 3 -50.21 42.38 9.18 0.124 4470
 4472 3 -50.1 42.32 9.26 0.098 4471
 4473 3 -51.23 42.99 8.62 0.371 4345
 4474 3 -51.26 43.17 8.78 0.482 4473
 4475 3 -51.36 43.41 8.84 0.602 4474
 4476 3 -51.23 43.57 8.83 0.613 4475
 4477 3 -51.15 43.82 9.09 0.624 4476
 4478 3 -51.02 44.16 9.8 0.199 4477
 4479 3 -51.05 44.24 9.86 0.21 4478
 4480 3 -51.1 44.42 9.78 0.202 4479
 4481 3 -51.17 44.57 9.77 0.086 4480
 4482 3 -51.12 43.93 8.89 0.627 4477
 4483 3 -51.12 44.03 8.99 0.525 4482
 4484 3 -51.15 44.14 9.01 0.404 4483
 4485 3 -51.19 44.29 8.96 0.373 4484
 4486 3 -51.23 44.42 9.11 0.273 4485
 4487 3 -51.33 44.64 9.25 0.254 4486
 4488 3 -51.34 44.71 9.41 0.23 4487
 4489 3 -51.41 44.91 9.64 0.227 4488
 4490 3 -51.37 45.03 9.74 0.234 4489
 4491 3 -51.27 45.14 9.83 0.233 4490
 4492 3 -51.2 45.46 9.88 0.318 4491
 4493 3 -51.19 45.7 9.69 0.179 4492
 4494 3 -51.13 45.78 9.46 0.139 4493
 4495 3 -51.11 45.82 9.29 0.124 4494
 4496 3 -51.12 45.84 9.04 0.098 4495
 4497 3 -51.13 45.88 8.86 0.085 4496
 4498 3 -51.08 45.99 8.77 0.123 4497
 4499 3 -50.97 46.11 8.71 0.173 4498
 4500 3 -50.93 46.18 8.59 0.16 4499
 4501 3 -51.02 46.21 8.38 0.115 4500
 4502 3 -51.02 46.17 8.28 0.08 4501
 4503 3 -51 46.2 8.14 0.115 4502
 4504 3 -51.14 46.11 8.07 0.084 4503
 4505 3 -51.29 46.24 7.99 0.1 4504
 4506 3 -51.31 46.43 7.94 0.122 4505
 4507 3 -51.29 46.59 7.84 0.114 4506
 4508 3 -51.35 46.71 7.83 0.000125 4507
 4509 3 -51.06 45.68 9.95 0.31 4492
 4510 3 -50.95 46.56 9.77 0.649 4509
 4511 3 -51.15 46.84 9.57 0.479 4510
 4512 3 -51.33 47.43 9.72 0.219 4511
 4513 3 -51.33 47.54 9.68 0.203 4512
 4514 3 -51.15 46.78 9.35 0.366 4511
 4515 3 -51.19 46.85 9.22 0.321 4514
 4516 3 -51.45 47.22 9.1 0.174 4515
 4517 3 -51.54 47.29 9.04 0.236 4516
 4518 3 -51.62 47.39 9 0.321 4517
 4519 3 -51.73 47.35 8.91 0.325 4518
 4520 3 -51.94 47.6 9.07 0.166 4519
 4521 3 -52.02 47.54 8.93 0.105 4520
 4522 3 -52.01 47.42 8.78 0.101 4521
 4523 3 -51.9 47.31 8.74 0.097 4522
 4524 3 -51.88 47.18 8.68 0.077 4523
 4525 3 -51 46.67 9.88 0.604 4510
 4526 3 -51.06 47.27 10.37 0.229 4525
 4527 3 -51.06 47.32 10.69 0.194 4526
 4528 3 -51.09 47.38 10.84 0.201 4527
 4529 3 -51.03 47.57 11.07 0.116 4528
 4530 3 -50.99 47.64 11.16 0.000125 4529
 4531 3 -50.95 46.68 9.97 0.562 4525
 4532 3 -50.43 47.28 9.63 0.274 4531
 4533 3 -50.41 47.32 9.21 0.088 4532
 4534 3 -50.37 47.35 9 0.137 4533
 4535 3 -50.37 47.42 8.87 0.122 4534
 4536 3 -50.32 47.43 8.71 0.157 4535
 4537 3 -50.24 47.43 8.55 0.123 4536
 4538 3 -50.84 46.64 10.19 0.503 4531
 4539 3 -50.73 46.67 10.29 0.461 4538
 4540 3 -50.56 46.84 10.36 0.394 4539
 4541 3 -50.42 46.99 10.46 0.417 4540
 4542 3 -50.45 47.02 10.63 0.402 4541
 4543 3 -50.46 47 10.77 0.373 4542
 4544 3 -50.49 47.04 10.92 0.316 4543
 4545 3 -50.56 47.1 11.1 0.233 4544
 4546 3 -50.67 47.17 11.26 0.204 4545
 4547 3 -50.7 47.28 11.39 0.227 4546
 4548 3 -50.58 47.38 11.5 0.262 4547
 4549 3 -50.74 47.46 11.69 0.256 4548
 4550 3 -50.83 47.53 11.8 0.265 4549
 4551 3 -50.77 47.64 11.86 0.262 4550
 4552 3 -50.66 47.72 11.94 0.174 4551
 4553 3 -50.6 47.93 12.07 0.21 4552
 4554 3 -50.35 48.57 12.58 0.576 4553
 4555 3 -50.46 48.49 12.79 0.266 4554
 4556 3 -50.53 48.42 12.87 0.165 4555
 4557 3 -50.59 48.47 13.02 0.116 4556
 4558 3 -50.6 48.45 13.12 0.156 4557
 4559 3 -50.61 48.47 13.33 0.111 4558
 4560 3 -50.81 48.57 13.36 0.122 4559
 4561 3 -50.9 48.57 13.46 0.134 4560
 4562 3 -51 48.56 13.66 0.118 4561
 4563 3 -51.03 48.57 13.78 0.15 4562
 4564 3 -51.15 48.51 14.02 0.13 4563
 4565 3 -51.24 48.48 14.11 0.087 4564
 4566 3 -51.33 48.47 14.27 0.066 4565
 4567 3 -51.4 48.42 14.45 0.106 4566
 4568 3 -51.43 48.37 14.6 0.133 4567
 4569 3 -51.47 48.39 14.78 0.094 4568
 4570 3 -51.46 48.43 14.95 0.083 4569
 4571 3 -51.41 48.43 15.16 0.142 4570
 4572 3 -51.4 48.43 15.39 0.142 4571
 4573 3 -51.41 48.41 15.56 0.108 4572
 4574 3 -51.47 48.41 15.7 0.092 4573
 4575 3 -51.55 48.44 15.88 0.108 4574
 4576 3 -51.59 48.49 16.11 0.178 4575
 4577 3 -51.62 48.48 16.31 0.183 4576
 4578 3 -51.37 48.41 16.41 0.243 4577
 4579 3 -51.27 48.54 16.5 0.156 4578
 4580 3 -51.11 48.77 16.64 0.119 4579
 4581 3 -51.12 48.91 16.71 0.079 4580
 4582 3 -51.13 48.65 16.55 0.156 4581
 4583 3 -51.4 48.12 16.16 0.096 4579
 4584 3 -51.44 48.02 16.09 0.105 4583
 4585 3 -51.48 47.91 15.98 0.09 4584
 4586 3 -51.41 47.73 15.91 0.124 4585
 4587 3 -51.37 47.65 15.82 0.139 4586
 4588 3 -51.31 47.55 15.68 0.149 4587
 4589 3 -51.12 47.51 15.75 0.136 4588
 4590 3 -51.3 47.3 15.54 0.127 4588
 4591 3 -51.27 47.16 15.5 0.08 4590
 4592 3 -51.19 47.02 15.52 0.083 4591
 4593 3 -51.14 46.97 15.38 0.139 4592
 4594 3 -51.07 46.87 15.35 0.000125 4593
 4595 3 -51.87 48.51 16.47 0.106 4577
 4596 3 -51.87 48.59 16.67 0.077 4595
 4597 3 -51.87 48.62 16.81 0.083 4596
 4598 3 -51.97 48.68 16.93 0.112 4597
 4599 3 -52.04 48.77 17.01 0.143 4598
 4600 3 -52.05 48.87 17.06 0.18 4599
 4601 3 -52.34 48.8 17.02 0.106 4600
 4602 3 -52.59 48.81 17.1 0.091 4601
 4603 3 -52.77 48.87 17.08 0.098 4602
 4604 3 -52.86 48.86 17.17 0.119 4603
 4605 3 -52.84 48.88 17.31 0.078 4604
 4606 3 -52.9 48.91 17.51 0.105 4605
 4607 3 -52.97 48.87 17.6 0.114 4606
 4608 3 -53.16 48.83 17.62 0.142 4607
 4609 3 -53.24 48.68 17.57 0.176 4608
 4610 3 -53.29 48.51 17.48 0.115 4609
 4611 3 -53.3 48.37 17.48 0.034 4610
 4612 3 -51.79 48.97 17.18 0.072 4600
 4613 3 -51.65 48.93 17.13 0.068 4612
 4614 3 -51.59 48.94 17.04 0.102 4613
 4615 3 -51.49 48.98 16.95 0.069 4614
 4616 3 -50.07 48.99 12.93 0.438 4554
 4617 3 -49.71 49.04 13.38 0.267 4616
 4618 3 -49.57 48.92 13.56 0.243 4617
 4619 3 -49.46 48.92 13.69 0.262 4618
 4620 3 -49.34 48.89 13.76 0.275 4619
 4621 3 -49.28 48.85 14.08 0.223 4620
 4622 3 -49.15 48.86 14.22 0.228 4621
 4623 3 -49.08 48.82 14.39 0.216 4622
 4624 3 -49.01 48.84 14.52 0.204 4623
 4625 3 -48.87 48.82 14.62 0.212 4624
 4626 3 -48.76 48.8 14.87 0.206 4625
 4627 3 -48.65 48.83 15 0.186 4626
 4628 3 -48.55 48.87 15.19 0.21 4627
 4629 3 -48.4 48.86 15.33 0.203 4628
 4630 3 -48.33 48.86 15.53 0.152 4629
 4631 3 -48.21 48.92 15.67 0.169 4630
 4632 3 -48.11 49.07 15.79 0.239 4631
 4633 3 -48.14 49.21 16.04 0.222 4632
 4634 3 -48.11 49.42 16.15 0.206 4633
 4635 3 -48.17 49.69 16.22 0.19 4634
 4636 3 -48.15 49.89 16.24 0.207 4635
 4637 3 -48.21 50.11 16.33 0.202 4636
 4638 3 -48.25 50.33 16.38 0.188 4637
 4639 3 -48.32 50.55 16.4 0.177 4638
 4640 3 -48.23 50.79 16.47 0.181 4639
 4641 3 -48.21 50.94 16.54 0.152 4640
 4642 3 -48.22 51.11 16.54 0.184 4641
 4643 3 -48.18 51.33 16.62 0.22 4642
 4644 3 -48.08 51.46 16.63 0.253 4643
 4645 3 -48.04 51.58 16.69 0.247 4644
 4646 3 -47.86 51.76 16.88 0.188 4645
 4647 3 -47.81 51.89 16.97 0.199 4646
 4648 3 -47.73 52.04 17.1 0.21 4647
 4649 3 -47.58 52.11 17.19 0.218 4648
 4650 3 -47.45 52.22 17.31 0.225 4649
 4651 3 -47.48 52.26 17.4 0.259 4650
 4652 3 -47.45 52.33 17.49 0.309 4651
 4653 3 -47.47 52.43 17.56 0.381 4652
 4654 3 -47.02 52.54 17.57 0.196 4653
 4655 3 -46.97 52.65 17.63 0.212 4654
 4656 3 -46.91 52.75 17.68 0.209 4655
 4657 3 -46.77 52.87 17.73 0.232 4656
 4658 3 -46.65 52.93 17.79 0.268 4657
 4659 3 -46.58 53 17.73 0.365 4658
 4660 3 -46.59 53.08 18 0.251 4659
 4661 3 -46.37 53.22 17.68 0.134 4660
 4662 3 -46.47 53.15 18.04 0.188 4660
 4663 3 -46.41 53.3 18.13 0.207 4662
 4664 3 -46.22 53.4 18.29 0.186 4663
 4665 3 -46.05 53.57 18.34 0.147 4664
 4666 3 -46.01 53.65 18.45 0.16 4665
 4667 3 -45.98 53.79 18.54 0.215 4666
 4668 3 -45.67 53.51 18.45 0.083 4667
 4669 3 -45.59 53.43 18.52 0.093 4668
 4670 3 -45.52 53.44 18.64 0.000125 4669
 4671 3 -45.91 53.85 18.7 0.214 4667
 4672 3 -45.94 54.08 18.75 0.191 4671
 4673 3 -45.9 54.14 18.88 0.188 4672
 4674 3 -45.88 54.25 18.91 0.166 4673
 4675 3 -45.84 54.33 19.04 0.177 4674
 4676 3 -45.81 54.43 19.09 0.209 4675
 4677 3 -45.74 54.5 19.16 0.268 4676
 4678 3 -45.4 54.61 19.27 0.314 4677
 4679 3 -45.23 54.65 19.39 0.323 4678
 4680 3 -45.2 54.69 19.56 0.276 4679
 4681 3 -45.03 54.64 19.81 0.192 4680
 4682 3 -44.81 54.62 20.01 0.191 4681
 4683 3 -44.7 54.62 20.19 0.21 4682
 4684 3 -44.53 54.62 20.3 0.157 4683
 4685 3 -44.27 54.65 20.44 0.168 4684
 4686 3 -44.07 54.68 20.58 0.193 4685
 4687 3 -43.87 54.66 20.72 0.19 4686
 4688 3 -43.73 54.62 20.8 0.177 4687
 4689 3 -43.48 54.61 20.82 0.11 4688
 4690 3 -43.46 54.69 20.91 0.141 4689
 4691 3 -43.28 54.65 20.95 0.172 4690
 4692 3 -43.17 54.62 21.06 0.2 4691
 4693 3 -43.06 54.62 21.13 0.233 4692
 4694 3 -42.89 54.48 21.16 0.236 4693
 4695 3 -42.79 54.41 21.22 0.251 4694
 4696 3 -42.68 54.34 21.23 0.301 4695
 4697 3 -42.4 54.52 21.43 0.226 4696
 4698 3 -42.28 54.54 21.52 0.205 4697
 4699 3 -42.17 54.52 21.65 0.205 4698
 4700 3 -42.35 54.43 21.93 0.1 4699
 4701 3 -42.39 54.36 22.04 0.121 4700
 4702 3 -42.1 54.62 21.41 0.157 4699
 4703 3 -41.92 54.58 21.47 0.211 4702
 4704 3 -41.76 54.63 21.44 0.18 4703
 4705 3 -41.57 54.38 21.35 0.129 4704
 4706 3 -41.44 54.33 21.3 0.137 4705
 4707 3 -41.24 54.22 21.23 0.106 4706
 4708 3 -41.06 54.17 21.17 0.108 4707
 4709 3 -40.89 54.18 21.19 0.081 4708
 4710 3 -40.71 54.1 21.21 0.071 4709
 4711 3 -40.57 53.98 21.24 0.091 4710
 4712 3 -40.46 53.93 21.21 0.105 4711
 4713 3 -40.35 53.83 21.23 0.09 4712
 4714 3 -40.36 53.72 21.23 0.088 4713
 4715 3 -40.47 53.6 21.26 0.106 4714
 4716 3 -40.6 53.51 21.33 0.071 4715
 4717 3 -40.54 53.42 21.42 0.087 4716
 4718 3 -40.6 53.25 21.46 0.109 4717
 4719 3 -40.58 53.14 21.44 0.000125 4718
 4720 3 -41.64 54.76 21.35 0.183 4704
 4721 3 -41.49 54.8 21.28 0.241 4720
 4722 3 -41.35 54.94 21.39 0.267 4721
 4723 3 -41.43 55.01 21.85 0.101 4722
 4724 3 -41.39 55.11 21.94 0.087 4723
 4725 3 -41.28 55.06 22.08 0.086 4724
 4726 3 -41.17 55.04 21.14 0.162 4722
 4727 3 -41.02 55.11 21.12 0.173 4726
 4728 3 -40.85 55.15 21.14 0.168 4727
 4729 3 -40.7 55.23 21.14 0.202 4728
 4730 3 -40.52 55.4 21.19 0.178 4729
 4731 3 -40.41 55.51 21.23 0.154 4730
 4732 3 -40.35 55.58 21.37 0.21 4731
 4733 3 -40.27 55.61 21.44 0.262 4732
 4734 3 -39.99 55.65 21.3 0.125 4733
 4735 3 -39.81 55.72 21.29 0.135 4734
 4736 3 -39.6 55.78 21.33 0.159 4735
 4737 3 -39.43 55.83 21.4 0.188 4736
 4738 3 -39.25 55.89 21.49 0.168 4737
 4739 3 -39.08 55.94 21.56 0.159 4738
 4740 3 -38.96 55.97 21.65 0.19 4739
 4741 3 -38.78 56 21.74 0.238 4740
 4742 3 -38.65 56.12 21.79 0.221 4741
 4743 3 -38.46 56.18 21.84 0.203 4742
 4744 3 -38.31 56.21 21.84 0.169 4743
 4745 3 -38.15 56.26 21.86 0.175 4744
 4746 3 -37.97 56.35 21.89 0.152 4745
 4747 3 -37.83 56.4 21.91 0.179 4746
 4748 3 -37.63 56.5 21.87 0.223 4747
 4749 3 -37.43 56.58 21.82 0.224 4748
 4750 3 -37.24 56.75 21.69 0.212 4749
 4751 3 -37.1 56.83 21.64 0.199 4750
 4752 3 -36.99 56.93 21.64 0.198 4751
 4753 3 -36.82 57.04 21.59 0.186 4752
 4754 3 -36.81 57.17 21.59 0.213 4753
 4755 3 -36.71 57.28 21.57 0.264 4754
 4756 3 -36.7 57.42 21.69 0.381 4755
 4757 3 -36.63 57.68 22.03 0.326 4756
 4758 3 -36.64 57.76 22.18 0.269 4757
 4759 3 -36.57 57.8 22.37 0.191 4758
 4760 3 -36.47 57.8 22.68 0.149 4759
 4761 3 -36.44 57.83 22.87 0.175 4760
 4762 3 -36.46 57.75 23.05 0.184 4761
 4763 3 -36.43 57.75 23.16 0.245 4762
 4764 3 -36.5 57.86 23.36 0.241 4763
 4765 3 -36.44 57.89 23.5 0.226 4764
 4766 3 -36.22 57.97 23.63 0.213 4765
 4767 3 -36.04 57.93 23.75 0.194 4766
 4768 3 -35.89 57.97 23.85 0.195 4767
 4769 3 -35.74 58.04 23.89 0.192 4768
 4770 3 -35.64 58.08 24 0.168 4769
 4771 3 -35.64 58.07 24.12 0.208 4770
 4772 3 -35.41 58.12 24.18 0.136 4771
 4773 3 -35.32 58.15 24.25 0.154 4772
 4774 3 -35.08 58.17 24.26 0.195 4773
 4775 3 -34.97 58.22 24.41 0.185 4774
 4776 3 -34.86 58.21 24.57 0.184 4775
 4777 3 -34.75 58.11 24.76 0.168 4776
 4778 3 -34.65 58.08 24.87 0.21 4777
 4779 3 -34.55 58.1 25 0.191 4778
 4780 3 -34.45 58.04 25.09 0.221 4779
 4781 3 -34.37 58.01 25.23 0.175 4780
 4782 3 -34.19 58.07 25.22 0.14 4781
 4783 3 -33.95 58.07 25.26 0.171 4782
 4784 3 -33.72 58.05 25.29 0.165 4783
 4785 3 -33.5 58.09 25.31 0.156 4784
 4786 3 -33.33 58.14 25.24 0.157 4785
 4787 3 -33.12 58.07 25.22 0.144 4786
 4788 3 -32.91 58 25.27 0.155 4787
 4789 3 -32.73 57.97 25.31 0.187 4788
 4790 3 -32.51 58 25.41 0.165 4789
 4791 3 -32.22 58.03 25.59 0.19 4790
 4792 3 -32.1 58 25.66 0.17 4791
 4793 3 -31.98 57.96 25.83 0.176 4792
 4794 3 -31.88 57.92 25.85 0.16 4793
 4795 3 -31.7 57.85 25.9 0.178 4794
 4796 3 -31.59 57.74 25.9 0.194 4795
 4797 3 -31.43 57.6 25.9 0.163 4796
 4798 3 -31.32 57.5 25.85 0.194 4797
 4799 3 -31.16 57.41 25.76 0.157 4798
 4800 3 -31 57.36 25.73 0.145 4799
 4801 3 -30.82 57.21 25.75 0.161 4800
 4802 3 -30.66 57.03 25.79 0.134 4801
 4803 3 -30.57 56.89 25.79 0.133 4802
 4804 3 -30.45 56.85 25.79 0.141 4803
 4805 3 -30.29 56.78 25.8 0.171 4804
 4806 3 -30.18 56.68 25.86 0.205 4805
 4807 3 -30.36 56.49 26.07 0.126 4806
 4808 3 -30.43 56.38 26.25 0.097 4807
 4809 3 -30.57 56.35 26.36 0.079 4808
 4810 3 -29.89 56.77 25.73 0.171 4806
 4811 3 -29.66 56.74 25.64 0.156 4810
 4812 3 -29.45 56.78 25.52 0.135 4811
 4813 3 -29.27 56.86 25.51 0.199 4812
 4814 3 -28.94 56.91 25.3 0.156 4813
 4815 3 -28.76 56.86 25.23 0.132 4814
 4816 3 -28.65 56.82 25.21 0.133 4815
 4817 3 -28.49 56.86 25.17 0.145 4816
 4818 3 -28.31 56.93 25.15 0.142 4817
 4819 3 -28.12 57.02 25.17 0.17 4818
 4820 3 -27.97 57.13 25.15 0.171 4819
 4821 3 -27.76 57.16 25.12 0.206 4820
 4822 3 -27.47 57.23 24.97 0.187 4821
 4823 3 -27.35 57.26 24.97 0.178 4822
 4824 3 -27.3 57.17 24.97 0.236 4823
 4825 3 -26.97 57.16 25.29 0.137 4824
 4826 3 -26.83 57.08 25.38 0.19 4825
 4827 3 -26.68 57.05 25.49 0.203 4826
 4828 3 -26.54 57.03 25.5 0.248 4827
 4829 3 -26.68 57.19 25.79 0.131 4828
 4830 3 -26.66 57.16 25.95 0.102 4829
 4831 3 -26.79 57.19 26 0.09 4830
 4832 3 -26.77 57.2 26.11 0.125 4831
 4833 3 -26.77 57.28 26.2 0.126 4832
 4834 3 -26.77 57.35 26.31 0.102 4833
 4835 3 -26.91 57.38 26.43 0.171 4834
 4836 3 -26.95 57.48 26.59 0.143 4835
 4837 3 -27 57.54 26.7 0.166 4836
 4838 3 -27.04 57.58 26.86 0.183 4837
 4839 3 -27.07 57.65 27.04 0.172 4838
 4840 3 -27.12 57.62 27.34 0.167 4839
 4841 3 -27.21 57.6 27.57 0.138 4840
 4842 3 -27.28 57.51 27.72 0.142 4841
 4843 3 -27.39 57.47 27.91 0.133 4842
 4844 3 -27.49 57.5 28.09 0.134 4843
 4845 3 -27.58 57.54 28.21 0.137 4844
 4846 3 -27.73 57.58 28.33 0.143 4845
 4847 3 -27.9 57.64 28.4 0.167 4846
 4848 3 -28.08 57.68 28.48 0.206 4847
 4849 3 -28.26 57.67 28.53 0.229 4848
 4850 3 -28.42 57.64 28.58 0.262 4849
 4851 3 -28.51 57.55 28.69 0.272 4850
 4852 3 -28.6 57.39 28.83 0.219 4851
 4853 3 -28.61 57.21 29.01 0.25 4852
 4854 3 -28.65 57.1 29.08 0.305 4853
 4855 3 -28.68 57.03 29.3 0.359 4854
 4856 3 -28.84 57 29.49 0.331 4855
 4857 3 -28.97 57.03 29.64 0.383 4856
 4858 3 -29.06 57.05 29.74 0.449 4857
 4859 3 -29.09 57.05 29.89 0.525 4858
 4860 3 -29.11 57.14 30.03 0.577 4859
 4861 3 -29.18 57.18 30.12 0.603 4860
 4862 3 -28.59 57.04 30.53 0.282 4861
 4863 3 -28.91 57.25 30.85 0.064 4862
 4864 3 -28.92 57.17 30.96 0.097 4863
 4865 3 -28.82 57.08 31.05 0.101 4864
 4866 3 -28.34 56.89 30.6 0.195 4862
 4867 3 -28 56.97 30.58 0.127 4866
 4868 3 -27.98 57.08 30.67 0.141 4867
 4869 3 -27.96 57.22 30.67 0.205 4868
 4870 3 -27.96 57.33 30.65 0.257 4869
 4871 3 -27.88 57.5 30.58 0.148 4870
 4872 3 -27.81 57.64 30.64 0.118 4871
 4873 3 -28.07 57.37 30.8 0.149 4870
 4874 3 -28.26 57.44 31.06 0.121 4873
 4875 3 -28.34 57.48 31.17 0.11 4874
 4876 3 -28.41 57.47 31.31 0.105 4875
 4877 3 -28.37 57.5 31.56 0.089 4876
 4878 3 -28.28 57.51 31.71 0.098 4877
 4879 3 -28.23 57.44 31.87 0.135 4878
 4880 3 -28.35 57.47 32.05 0.162 4879
 4881 3 -28.42 57.58 32.26 0.145 4880
 4882 3 -28.39 57.62 32.41 0.106 4881
 4883 3 -28.45 57.68 32.58 0.128 4882
 4884 3 -28.38 57.78 32.76 0.127 4883
 4885 3 -28.29 57.79 32.94 0.17 4884
 4886 3 -28.18 57.75 33.08 0.189 4885
 4887 3 -28.01 57.61 33.12 0.186 4886
 4888 3 -27.83 57.47 32.87 0.114 4887
 4889 3 -27.7 57.42 32.94 0.108 4888
 4890 3 -27.58 57.32 32.97 0.146 4889
 4891 3 -27.43 57.21 32.96 0.178 4890
 4892 3 -27.33 57.07 33.01 0.119 4891
 4893 3 -27.31 56.83 32.91 0.086 4892
 4894 3 -27.29 56.71 32.77 0.113 4893
 4895 3 -27.22 56.58 32.7 0.139 4894
 4896 3 -27.11 56.47 32.63 0.136 4895
 4897 3 -26.97 56.32 32.63 0.098 4896
 4898 3 -26.95 56.26 32.51 0.139 4897
 4899 3 -26.92 56.12 32.39 0.123 4898
 4900 3 -26.85 56.07 32.19 0.118 4899
 4901 3 -26.86 56.08 32.03 0.135 4900
 4902 3 -26.89 56.14 31.94 0.097 4901
 4903 3 -27.03 56.25 31.89 0.039 4902
 4904 3 -28.12 57.4 30.89 0.149 4873
 4905 3 -27.61 57.07 30.51 0.123 4904
 4906 3 -27.5 56.92 30.54 0.181 4905
 4907 3 -27.32 56.78 30.7 0.098 4906
 4908 3 -27.21 56.68 30.7 0.124 4907
 4909 3 -29.4 57.3 30.11 0.588 4861
 4910 3 -29.27 58.01 29.98 0.376 4909
 4911 3 -29.36 58.14 29.97 0.362 4910
 4912 3 -29.25 58.26 30.08 0.346 4911
 4913 3 -29 58.33 30.36 0.227 4912
 4914 3 -28.95 58.25 30.57 0.166 4913
 4915 3 -29.45 56.82 30.25 0.434 4909
 4916 3 -29.72 56.5 30.14 0.304 4915
 4917 3 -29.9 56.58 29.89 0.145 4916
 4918 3 -29.97 56.46 29.68 0.104 4917
 4919 3 -29.63 57.28 30.41 0.241 4915
 4920 3 -29.72 57.32 30.63 0.193 4919
 4921 3 -29.76 57.21 30.61 0.209 4920
 4922 3 -29.69 56.8 30.63 0.387 4921
 4923 3 -29.73 56.79 30.73 0.437 4922
 4924 3 -29.91 56.8 30.77 0.517 4923
 4925 3 -30.07 56.86 30.77 0.602 4924
 4926 3 -30.22 56.79 30.48 0.754 4925
 4927 3 -30.3 56.11 30.7 0.136 4926
 4928 3 -30.16 56.01 30.59 0.133 4927
 4929 3 -29.94 55.82 30.38 0.183 4928
 4930 3 -29.87 55.75 30.18 0.194 4929
 4931 3 -30.14 55.65 30.2 0.074 4930
 4932 3 -30.18 55.65 30.04 0.075 4931
 4933 3 -30.22 55.64 29.88 0.123 4932
 4934 3 -30.33 55.57 29.77 0.071 4933
 4935 3 -30.38 55.47 29.64 0.082 4934
 4936 3 -30.36 55.42 29.54 0.058 4935
 4937 3 -30.29 55.33 29.5 0.047 4936
 4938 3 -29.54 55.71 30.03 0.101 4930
 4939 3 -29.45 55.64 29.99 0.16 4938
 4940 3 -29.36 55.54 29.96 0.169 4939
 4941 3 -29.41 55.23 29.96 0.061 4940
 4942 3 -30.53 56.21 30.84 0.143 4927
 4943 3 -30.64 56.22 31.02 0.094 4942
 4944 3 -30.26 56.83 30.61 0.733 4943
 4945 3 -30.47 56.54 29.84 0.14 4944
 4946 3 -30.61 56.64 29.88 0.000125 4945
 4947 3 -30.24 56.5 29.48 0.269 4944
 4948 3 -30.15 56.32 29.09 0.096 4947
 4949 3 -30.25 56.39 28.88 0.111 4948
 4950 3 -30.33 56.48 28.77 0.109 4949
 4951 3 -30.35 56.51 28.59 0.125 4950
 4952 3 -30.42 56.57 28.48 0.179 4951
 4953 3 -30.67 56.44 28.34 0.166 4952
 4954 3 -30.85 56.41 28.29 0.208 4953
 4955 3 -31.01 56.03 28.32 0.104 4954
 4956 3 -30.99 55.91 28.3 0.000125 4955
 4957 3 -30.39 56.94 31.02 0.68 4926
 4958 3 -30.48 56.93 31.09 0.694 4957
 4959 3 -30.78 56.98 30.97 0.658 4958
 4960 3 -30.82 56.41 31.27 0.144 4959
 4961 3 -30.69 56.3 31.14 0.112 4960
 4962 3 -30.89 56.98 31.05 0.643 4959
 4963 3 -31.01 57.06 31.09 0.614 4962
 4964 3 -31.12 57.04 31.17 0.602 4963
 4965 3 -31.09 56.76 31.78 0.142 4964
 4966 3 -31.07 56.94 31.87 0.148 4965
 4967 3 -31.01 57.08 31.93 0.062 4966
 4968 3 -31.25 57.09 31.13 0.293 4967
 4969 3 -31.41 56.37 30.54 0.163 4968
 4970 3 -31.44 56.2 30.42 0.166 4969
 4971 3 -31.55 56.05 30.35 0.13 4970
 4972 3 -31.67 55.86 30.33 0.115 4971
 4973 3 -31.69 55.7 30.35 0.132 4972
 4974 3 -31.76 55.59 30.35 0.124 4973
 4975 3 -31.87 55.51 30.37 0.154 4974
 4976 3 -32.01 55.41 30.4 0.218 4975
 4977 3 -32.12 55.33 30.38 0.222 4976
 4978 3 -32.23 55.12 30.31 0.172 4977
 4979 3 -32.27 54.99 30.19 0.151 4978
 4980 3 -32.37 54.91 30.12 0.15 4979
 4981 3 -32.55 54.87 30.04 0.178 4980
 4982 3 -32.69 54.87 29.97 0.191 4981
 4983 3 -32.83 54.94 29.92 0.195 4982
 4984 3 -33.05 54.98 29.9 0.224 4983
 4985 3 -33.22 55.02 29.87 0.223 4984
 4986 3 -33.5 54.88 29.87 0.159 4985
 4987 3 -33.68 54.81 29.86 0.184 4986
 4988 3 -33.76 54.79 29.8 0.208 4987
 4989 3 -33.86 54.68 29.75 0.201 4988
 4990 3 -33.96 54.43 29.59 0.095 4989
 4991 3 -34.01 54.36 29.53 0.1 4990
 4992 3 -34.11 54.3 29.45 0.106 4991
 4993 3 -34.25 54.28 29.37 0.158 4992
 4994 3 -34.4 54.21 29.36 0.171 4993
 4995 3 -34.54 54.11 29.34 0.181 4994
 4996 3 -34.71 54 29.43 0.151 4995
 4997 3 -34.86 53.86 29.41 0.125 4996
 4998 3 -34.89 53.68 29.36 0.139 4997
 4999 3 -34.87 53.55 29.3 0.153 4998
 5000 3 -34.89 53.36 29.25 0.184 4999
 5001 3 -34.9 53.22 29.21 0.199 5000
 5002 3 -34.83 52.98 29.05 0.171 5001
 5003 3 -34.82 52.83 29 0.179 5002
 5004 3 -34.86 52.65 28.93 0.148 5003
 5005 3 -34.92 52.42 28.96 0.155 5004
 5006 3 -35.04 52.26 29.07 0.156 5005
 5007 3 -35.18 52.1 29.07 0.136 5006
 5008 3 -35.36 52.1 29.04 0.141 5007
 5009 3 -35.51 52.05 29.08 0.2 5008
 5010 3 -35.61 52.11 29.08 0.213 5009
 5011 3 -35.72 52.08 29.06 0.31 5010
 5012 3 -35.69 52.04 29.52 0.189 5011
 5013 3 -35.72 51.93 29.58 0.207 5012
 5014 3 -35.76 51.72 29.44 0.198 5013
 5015 3 -35.91 51.5 29.24 0.076 5014
 5016 3 -35.94 51.4 29.33 0.065 5015
 5017 3 -35.94 52.15 28.76 0.238 5011
 5018 3 -36.07 52.18 28.67 0.27 5017
 5019 3 -36.25 52.22 28.56 0.385 5018
 5020 3 -35.97 51.82 27.95 0.136 5019
 5021 3 -36.01 51.72 27.88 0.127 5020
 5022 3 -36.08 51.6 27.77 0.137 5021
 5023 3 -36.14 51.47 27.7 0.169 5022
 5024 3 -36.22 51.33 27.65 0.16 5023
 5025 3 -36.3 51.22 27.58 0.198 5024
 5026 3 -36.37 51.11 27.49 0.194 5025
 5027 3 -36.47 51.07 27.38 0.176 5026
 5028 3 -36.48 51.11 27.2 0.181 5027
 5029 3 -36.46 51.11 27.01 0.219 5028
 5030 3 -36.49 51.04 26.92 0.29 5029
 5031 3 -36.43 51.05 26.76 0.308 5030
 5032 3 -36.42 51.01 26.65 0.329 5031
 5033 3 -36.7 50.64 26.74 0.142 5032
 5034 3 -36.74 50.47 26.65 0.148 5033
 5035 3 -36.74 50.33 26.61 0.197 5034
 5036 3 -36.72 50.15 26.6 0.131 5035
 5037 3 -36.78 50.03 26.51 0.122 5036
 5038 3 -36.85 49.93 26.42 0.16 5037
 5039 3 -36.91 49.83 26.36 0.191 5038
 5040 3 -37.06 49.61 26.36 0.173 5039
 5041 3 -37.1 49.47 26.36 0.187 5040
 5042 3 -37.27 49.3 26.42 0.2 5041
 5043 3 -37.18 48.94 26.33 0.158 5042
 5044 3 -37.18 48.79 26.4 0.21 5043
 5045 3 -37.22 48.61 26.42 0.276 5044
 5046 3 -37.25 48.5 26.36 0.354 5045
 5047 3 -37.53 48.37 26.58 0.249 5046
 5048 3 -37.72 48.08 26.69 0.173 5047
 5049 3 -37.76 47.92 26.75 0.147 5048
 5050 3 -37.85 47.85 26.8 0.171 5049
 5051 3 -37.86 47.79 26.94 0.149 5050
 5052 3 -37.87 47.6 27.01 0.122 5051
 5053 3 -37.9 47.43 27.05 0.125 5052
 5054 3 -37.96 47.22 27.07 0.176 5053
 5055 3 -37.9 47.08 27.1 0.179 5054
 5056 3 -37.83 46.9 27.07 0.147 5055
 5057 3 -37.89 46.72 26.91 0.125 5056
 5058 3 -37.9 46.65 26.8 0.146 5057
 5059 3 -37.93 46.6 26.66 0.199 5058
 5060 3 -37.93 46.53 26.53 0.237 5059
 5061 3 -37.9 46.53 26.41 0.322 5060
 5062 3 -37.8 46.9 26.22 0.155 5061
 5063 3 -37.75 46.89 26.1 0.141 5062
 5064 3 -37.62 46.82 26.01 0.117 5063
 5065 3 -37.44 46.78 26.01 0.075 5064
 5066 3 -37.86 45.98 26.42 0.195 5061
 5067 3 -37.82 45.78 26.33 0.22 5066
 5068 3 -37.82 45.58 26.26 0.229 5067
 5069 3 -37.67 45.32 26.4 0.172 5068
 5070 3 -37.61 45.18 26.42 0.142 5069
 5071 3 -37.47 45.01 26.47 0.143 5070
 5072 3 -37.36 44.9 26.44 0.176 5071
 5073 3 -37.23 44.79 26.42 0.222 5072
 5074 3 -37.18 44.68 26.38 0.26 5073
 5075 3 -37.08 44.58 26.29 0.275 5074
 5076 3 -36.97 44.4 26.26 0.255 5075
 5077 3 -36.94 44.18 26.24 0.208 5076
 5078 3 -37.07 43.86 26.24 0.18 5077
 5079 3 -37.18 43.65 26.33 0.158 5078
 5080 3 -37.3 43.58 26.44 0.21 5079
 5081 3 -37.39 43.47 26.44 0.294 5080
 5082 3 -37.37 43.37 26.44 0.403 5081
 5083 3 -37.4 43.25 26.38 0.633 5082
 5084 3 -37.59 43.29 26.52 0.725 5083
 5085 3 -37.63 43.12 26.52 0.737 5084
 5086 3 -36.59 42.47 26.31 0.132 5085
 5087 3 -36.51 42.61 26.38 0.166 5086
 5088 3 -36.44 42.68 26.33 0.234 5087
 5089 3 -36.15 42.57 26.24 0.09 5088
 5090 3 -35.98 42.61 26.24 0.099 5089
 5091 3 -35.93 42.5 26.19 0.097 5090
 5092 3 -35.89 42.43 26.13 0.031 5091
 5093 3 -36.67 43.08 26.33 0.069 5088
 5094 3 -36.62 43.22 26.27 0.066 5093
 5095 3 -36.55 43.33 26.32 0.072 5094
 5096 3 -37.81 43.21 26.47 0.779 5085
 5097 3 -37.82 43.01 26.39 0.838 5096
 5098 3 -37.86 42.92 26.27 0.915 5097
 5099 3 -37.73 42.28 25.82 0.372 5098
 5100 3 -37.96 42.22 25.8 0.325 5099
 5101 3 -38 42.17 25.62 0.399 5100
 5102 3 -38.11 42.08 25.62 0.392 5101
 5103 3 -38.15 41.89 25.55 0.334 5102
 5104 3 -38.29 41.72 25.48 0.328 5103
 5105 3 -38.67 41.39 25.5 0.25 5104
 5106 3 -38.86 41.26 25.52 0.245 5105
 5107 3 -39 41.19 25.49 0.265 5106
 5108 3 -39.08 41.08 25.47 0.247 5107
 5109 3 -39.25 41 25.38 0.229 5108
 5110 3 -39.37 40.87 25.4 0.243 5109
 5111 3 -39.47 40.7 25.29 0.235 5110
 5112 3 -39.61 40.47 25.27 0.182 5111
 5113 3 -39.68 40.3 25.29 0.158 5112
 5114 3 -39.72 40.09 25.24 0.175 5113
 5115 3 -39.76 39.9 25.2 0.184 5114
 5116 3 -39.75 39.69 25.13 0.173 5115
 5117 3 -39.83 39.44 25.06 0.194 5116
 5118 3 -39.79 39.23 25.01 0.181 5117
 5119 3 -39.8 39.02 24.95 0.176 5118
 5120 3 -39.8 38.83 24.9 0.226 5119
 5121 3 -39.76 38.58 24.85 0.21 5120
 5122 3 -39.86 38.44 24.83 0.231 5121
 5123 3 -39.69 38.34 24.79 0.000125 5122
 5124 3 -37.53 41.64 25.71 0.114 5101
 5125 3 -37.36 41.57 25.71 0.073 5124
 5126 3 -38.34 43.28 26.61 0.731 5098
 5127 3 -38.55 43.39 26.6 0.668 5126
 5128 3 -38.55 43.22 26.51 0.715 5127
 5129 3 -38.86 43.99 26.53 0.29 5128
 5130 3 -39.04 44.33 26.41 0.125 5129
 5131 3 -39.04 44.54 26.35 0.141 5130
 5132 3 -39.14 44.72 26.26 0.163 5131
 5133 3 -39.21 44.84 26.23 0.164 5132
 5134 3 -39.29 45.02 26.14 0.148 5133
 5135 3 -39.32 45.12 26.03 0.13 5134
 5136 3 -39.33 45.27 25.98 0.146 5135
 5137 3 -39.4 45.44 25.94 0.164 5136
 5138 3 -39.47 45.59 25.85 0.18 5137
 5139 3 -39.58 45.76 25.8 0.189 5138
 5140 3 -39.67 45.84 25.76 0.221 5139
 5141 3 -39.69 46.02 25.71 0.174 5140
 5142 3 -39.71 46.3 25.59 0.107 5141
 5143 3 -39.75 46.44 25.61 0.137 5142
 5144 3 -39.74 46.55 25.68 0.166 5143
 5145 3 -39.79 46.77 25.74 0.179 5144
 5146 3 -39.85 46.97 25.77 0.158 5145
 5147 3 -39.92 47.23 25.83 0.154 5146
 5148 3 -39.97 47.4 25.86 0.131 5147
 5149 3 -40.02 47.52 25.86 0.087 5148
 5150 3 -40.07 47.66 25.86 0.114 5149
 5151 3 -40.11 47.76 25.86 0.127 5150
 5152 3 -40.14 47.91 25.92 0.104 5151
 5153 3 -40.22 48.04 25.95 0.145 5152
 5154 3 -40.28 48.16 25.88 0.158 5153
 5155 3 -40.41 48.37 25.83 0.095 5154
 5156 3 -40.46 48.48 25.83 0.147 5155
 5157 3 -40.52 48.63 25.68 0.226 5156
 5158 3 -40.57 48.73 25.56 0.234 5157
 5159 3 -40.67 48.87 25.54 0.234 5158
 5160 3 -40.78 48.95 25.49 0.234 5159
 5161 3 -40.81 49.05 25.52 0.208 5160
 5162 3 -40.91 49.16 25.43 0.188 5161
 5163 3 -40.97 49.23 25.32 0.168 5162
 5164 3 -41.17 49.37 25.16 0.179 5163
 5165 3 -41.22 49.41 25.05 0.191 5164
 5166 3 -41.59 49.62 24.96 0.125 5165
 5167 3 -41.6 49.79 24.92 0.11 5166
 5168 3 -41.63 49.94 24.8 0.109 5167
 5169 3 -41.73 50.01 24.74 0.128 5168
 5170 3 -41.77 50.19 24.78 0.153 5169
 5171 3 -41.73 50.3 24.67 0.151 5170
 5172 3 -41.74 50.49 24.6 0.106 5171
 5173 3 -41.71 50.62 24.6 0.134 5172
 5174 3 -41.6 50.74 24.64 0.153 5173
 5175 3 -41.6 50.91 24.64 0.144 5174
 5176 3 -41.62 51.09 24.6 0.123 5175
 5177 3 -41.59 51.18 24.51 0.182 5176
 5178 3 -41.6 51.3 24.44 0.208 5177
 5179 3 -41.48 51.41 24.35 0.266 5178
 5180 3 -41.49 51.55 24.28 0.288 5179
 5181 3 -41.46 51.72 24.32 0.313 5180
 5182 3 -41.52 51.84 24.32 0.309 5181
 5183 3 -41.58 52.01 24.28 0.226 5182
 5184 3 -41.73 52.2 24.23 0.17 5183
 5185 3 -41.88 52.38 24.17 0.142 5184
 5186 3 -41.88 52.54 24.17 0.135 5185
 5187 3 -41.95 52.66 24.12 0.153 5186
 5188 3 -42.02 52.79 24.08 0.137 5187
 5189 3 -42.08 52.95 24.09 0.124 5188
 5190 3 -42.05 53.12 24.09 0.136 5189
 5191 3 -42.08 53.26 24 0.16 5190
 5192 3 -42.12 53.41 23.98 0.144 5191
 5193 3 -42.19 53.55 23.86 0.153 5192
 5194 3 -42.26 53.73 23.72 0.13 5193
 5195 3 -42.29 53.84 23.66 0.122 5194
 5196 3 -42.33 53.94 23.68 0.201 5195
 5197 3 -42.2 54.08 23.77 0.307 5196
 5198 3 -42.14 54.26 23.7 0.333 5197
 5199 3 -42.44 54.48 23.5 0.134 5198
 5200 3 -42.09 54.45 23.91 0.435 5199
 5201 3 -42.39 54.79 23.45 0.2 5200
 5202 3 -42.3 54.94 23.41 0.179 5201
 5203 3 -42.29 55.13 23.38 0.156 5202
 5204 3 -42.26 55.34 23.36 0.136 5203
 5205 3 -42.18 55.51 23.34 0.161 5204
 5206 3 -42.05 55.68 23.32 0.162 5205
 5207 3 -41.87 55.84 23.34 0.163 5206
 5208 3 -41.76 56.05 23.36 0.097 5207
 5209 3 -41.65 56.13 23.36 0.132 5208
 5210 3 -41.5 56.26 23.35 0.119 5209
 5211 3 -41.36 56.37 23.26 0.15 5210
 5212 3 -41.14 56.55 23.21 0.192 5211
 5213 3 -40.99 56.68 23.1 0.166 5212
 5214 3 -40.75 56.76 22.96 0.165 5213
 5215 3 -40.6 56.87 22.89 0.135 5214
 5216 3 -40.42 56.93 22.82 0.143 5215
 5217 3 -40.18 57.03 22.8 0.158 5216
 5218 3 -40.04 57.05 22.82 0.182 5217
 5219 3 -39.83 57.14 22.73 0.159 5218
 5220 3 -39.69 57.22 22.69 0.17 5219
 5221 3 -39.53 57.23 22.75 0.205 5220
 5222 3 -39.39 57.23 22.77 0.245 5221
 5223 3 -39.22 57.18 22.84 0.222 5222
 5224 3 -39.11 57.21 22.84 0.28 5223
 5225 3 -38.96 57.25 22.81 0.238 5224
 5226 3 -38.75 57.22 22.84 0.202 5225
 5227 3 -38.54 57.28 22.84 0.181 5226
 5228 3 -38.36 57.35 22.84 0.152 5227
 5229 3 -38.18 57.46 22.88 0.132 5228
 5230 3 -38.03 57.46 22.9 0.123 5229
 5231 3 -37.9 57.55 22.84 0.139 5230
 5232 3 -37.74 57.65 22.82 0.138 5231
 5233 3 -37.53 57.75 22.71 0.153 5232
 5234 3 -37.4 57.83 22.63 0.175 5233
 5235 3 -37.17 57.94 22.54 0.169 5234
 5236 3 -36.96 57.98 22.36 0.199 5235
 5237 3 -36.83 58 22.22 0.196 5236
 5238 3 -36.67 58.03 22.08 0.173 5237
 5239 3 -36.56 58.07 21.9 0.207 5238
 5240 3 -36.3 58.11 21.77 0.155 5239
 5241 3 -36.16 58.15 21.68 0.178 5240
 5242 3 -35.88 58.15 21.5 0.254 5241
 5243 3 -35.7 58.15 21.3 0.267 5242
 5244 3 -35.45 58.2 21.28 0.288 5243
 5245 3 -35.23 58.28 21.23 0.288 5244
 5246 3 -35.1 58.36 21.14 0.27 5245
 5247 3 -34.92 58.46 21.16 0.258 5246
 5248 3 -34.7 58.46 21.14 0.27 5247
 5249 3 -34.48 58.52 21.07 0.272 5248
 5250 3 -34.31 58.57 21.03 0.285 5249
 5251 3 -34.17 58.64 20.95 0.269 5250
 5252 3 -33.93 58.67 20.99 0.283 5251
 5253 3 -33.74 58.71 20.95 0.224 5252
 5254 3 -33.49 58.74 21.06 0.155 5253
 5255 3 -33.31 58.81 21.04 0.128 5254
 5256 3 -33.13 58.86 21.04 0.135 5255
 5257 3 -32.99 58.93 21.06 0.135 5256
 5258 3 -32.85 58.96 21.08 0.123 5257
 5259 3 -32.7 58.99 21.08 0.116 5258
 5260 3 -32.55 59.06 21.13 0.13 5259
 5261 3 -32.38 59.11 21.21 0.151 5260
 5262 3 -32.27 59.18 21.23 0.152 5261
 5263 3 -32.13 59.25 21.27 0.096 5262
 5264 3 -31.99 59.28 21.25 0.11 5263
 5265 3 -31.83 59.34 21.27 0.111 5264
 5266 3 -31.7 59.42 21.25 0.109 5265
 5267 3 -31.6 59.46 21.27 0.126 5266
 5268 3 -31.47 59.5 21.25 0.087 5267
 5269 3 -31.33 59.53 21.23 0.122 5268
 5270 3 -31.17 59.57 21.21 0.138 5269
 5271 3 -30.99 59.6 21.21 0.14 5270
 5272 3 -30.83 59.64 21.28 0.189 5271
 5273 3 -30.61 59.82 21.19 0.133 5272
 5274 3 -30.42 59.92 21.15 0.168 5273
 5275 3 -30.26 59.95 21.12 0.123 5274
 5276 3 -30.1 60.03 21.26 0.167 5275
 5277 3 -29.88 60.14 21.19 0.264 5276
 5278 3 -29.73 60.2 21.1 0.279 5277
 5279 3 -29.6 60.31 21.01 0.303 5278
 5280 3 -29.44 60.34 20.97 0.321 5279
 5281 3 -29.25 60.45 21.04 0.241 5280
 5282 3 -29.02 60.48 21.04 0.186 5281
 5283 3 -28.78 60.55 21.08 0.157 5282
 5284 3 -28.59 60.48 21.07 0.149 5283
 5285 3 -28.43 60.52 21.07 0.136 5284
 5286 3 -28.25 60.55 21.07 0.147 5285
 5287 3 -28.07 60.48 21.05 0.126 5286
 5288 3 -27.89 60.48 21.07 0.13 5287
 5289 3 -27.73 60.4 21.09 0.126 5288
 5290 3 -27.57 60.34 21.07 0.115 5289
 5291 3 -27.35 60.28 21.22 0.093 5290
 5292 3 -27.22 60.34 21.29 0.105 5291
 5293 3 -27.1 60.35 21.36 0.000125 5292
 5294 3 -41.93 54.4 24.23 0.339 5200
 5295 3 -42.27 54.41 24.09 0.161 5294
 5296 3 -42.4 54.36 24.16 0.054 5295
 5297 3 -41.65 54.41 24.51 0.239 5294
 5298 3 -41.56 54.44 24.64 0.251 5297
 5299 3 -41.27 54.41 24.83 0.232 5298
 5300 3 -41.12 54.23 24.48 0.131 5299
 5301 3 -41.06 54.12 24.48 0.142 5300
 5302 3 -41.03 53.91 24.44 0.107 5301
 5303 3 -41.01 53.8 24.42 0.103 5302
 5304 3 -40.95 53.61 24.42 0.089 5303
 5305 3 -40.88 53.51 24.44 0.077 5304
 5306 3 -41.24 54.48 25.12 0.18 5299
 5307 3 -41.13 54.59 25.23 0.155 5306
 5308 3 -41.13 54.68 25.37 0.078 5307
 5309 3 -41.17 54.77 25.42 0.000125 5308
 5310 3 -37.25 43.04 25.66 0.075 5084
 5311 3 -37.26 42.92 25.55 0.06 5310
 5312 3 -37.25 42.83 25.48 0.105 5311
 5313 3 -37.29 42.71 25.41 0.142 5312
 5314 3 -37.36 42.75 25.32 0.11 5313
 5315 3 -37.86 45.76 25.9 0.111 5068
 5316 3 -37.96 45.85 25.67 0.122 5315
 5317 3 -37.94 45.92 25.54 0.161 5316
 5318 3 -37.97 46.04 25.41 0.14 5317
 5319 3 -37.96 46.22 25.3 0.064 5318
 5320 3 -37.89 46.36 25.26 0.111 5319
 5321 3 -37.85 46.5 25.24 0.162 5320
 5322 3 -37.84 46.6 25.17 0.121 5321
 5323 3 -37.89 46.69 25.05 0.104 5322
 5324 3 -37.99 46.93 24.98 0.064 5323
 5325 3 -38.04 47.11 24.96 0.153 5324
 5326 3 -38.14 47.17 24.93 0.234 5325
 5327 3 -38.28 47.37 25.12 0.233 5326
 5328 3 -38.41 47.5 25.14 0.188 5327
 5329 3 -38.46 47.68 25.23 0.143 5328
 5330 3 -38.53 47.79 25.25 0.116 5329
 5331 3 -38.66 47.76 25.39 0.102 5330
 5332 3 -38.71 47.82 25.55 0.124 5331
 5333 3 -38.71 47.85 25.66 0.059 5332
 5334 3 -38.07 46.9 24.6 0.148 5326
 5335 3 -38.21 46.79 24.46 0.126 5334
 5336 3 -38.41 46.73 24.35 0.092 5335
 5337 3 -36.93 48.39 25.86 0.135 5046
 5338 3 -36.91 48.22 25.81 0.151 5337
 5339 3 -36.79 48.01 25.76 0.122 5338
 5340 3 -36.74 47.79 25.69 0.124 5339
 5341 3 -36.71 47.67 25.63 0.128 5340
 5342 3 -36.7 47.58 25.49 0.131 5341
 5343 3 -36.54 47.46 25.4 0.104 5342
 5344 3 -36.46 47.36 25.31 0.137 5343
 5345 3 -36.42 47.29 25.13 0.13 5344
 5346 3 -36.32 47.25 24.95 0.14 5345
 5347 3 -36.2 47.21 24.86 0.144 5346
 5348 3 -35.96 47.21 24.84 0.19 5347
 5349 3 -35.71 47.25 24.87 0.164 5348
 5350 3 -35.57 47.33 24.89 0.158 5349
 5351 3 -35.41 47.4 24.96 0.158 5350
 5352 3 -35.28 47.48 24.98 0.186 5351
 5353 3 -35.16 47.62 24.96 0.183 5352
 5354 3 -35.02 47.82 24.93 0.208 5353
 5355 3 -34.92 47.93 24.86 0.275 5354
 5356 3 -34.89 48.05 24.77 0.297 5355
 5357 3 -34.84 48.11 24.68 0.339 5356
 5358 3 -34.95 48.26 24.59 0.355 5357
 5359 3 -34.92 48.4 24.55 0.422 5358
 5360 3 -34.77 48.5 24.52 0.442 5359
 5361 3 -34.92 48.62 24.25 0.442 5360
 5362 3 -35.42 48.97 24.8 0.103 5361
 5363 3 -35.45 49.1 24.89 0.105 5362
 5364 3 -35.54 49.28 24.89 0.127 5363
 5365 3 -35.66 49.36 24.87 0.143 5364
 5366 3 -35.02 48.71 24.07 0.425 5361
 5367 3 -34.99 48.68 23.84 0.385 5366
 5368 3 -35.01 48.57 23.62 0.318 5367
 5369 3 -35.05 48.53 23.46 0.246 5368
 5370 3 -35.13 48.4 23.39 0.065 5369
 5371 3 -35.1 49.18 24.52 0.103 5366
 5372 3 -35.12 49.28 24.41 0.1 5371
 5373 3 -35.16 49.3 24.3 0.000125 5372
 5374 3 -34.03 48.44 24.78 0.158 5360
 5375 3 -33.92 48.35 24.81 0.17 5374
 5376 3 -33.84 48.22 24.85 0.128 5375
 5377 3 -33.66 48.14 24.94 0.096 5376
 5378 3 -33.53 48.1 25.06 0.147 5377
 5379 3 -33.45 48.02 25.13 0.169 5378
 5380 3 -33.32 47.95 25.38 0.11 5379
 5381 3 -33.18 47.84 25.46 0.127 5380
 5382 3 -33.1 47.7 25.58 0.139 5381
 5383 3 -32.99 47.6 25.72 0.109 5382
 5384 3 -32.96 47.5 25.88 0.135 5383
 5385 3 -32.96 47.41 26.01 0.189 5384
 5386 3 -32.89 47.24 26.1 0.154 5385
 5387 3 -32.72 47.14 26.13 0.127 5386
 5388 3 -32.65 47.07 26.22 0.127 5387
 5389 3 -32.62 46.96 26.34 0.107 5388
 5390 3 -32.62 46.86 26.5 0.135 5389
 5391 3 -32.58 46.78 26.59 0.182 5390
 5392 3 -32.5 46.71 26.75 0.187 5391
 5393 3 -32.47 46.64 26.84 0.165 5392
 5394 3 -32.47 46.5 26.95 0.124 5393
 5395 3 -32.43 46.43 27.05 0.169 5394
 5396 3 -32.44 46.29 27.16 0.19 5395
 5397 3 -32.46 46.21 27.25 0.163 5396
 5398 3 -32.55 46.18 27.39 0.174 5397
 5399 3 -32.56 46.07 27.48 0.196 5398
 5400 3 -32.59 45.92 27.68 0.218 5399
 5401 3 -32.58 45.8 27.84 0.309 5400
 5402 3 -32.59 45.75 28.02 0.36 5401
 5403 3 -32.54 45.76 28.18 0.388 5402
 5404 3 -32.58 45.83 28.38 0.426 5403
 5405 3 -32.63 46 28.54 0.491 5404
 5406 3 -32.05 46.65 28.45 0.162 5405
 5407 3 -31.82 46.57 28.39 0.109 5406
 5408 3 -31.62 46.57 28.43 0.088 5407
 5409 3 -31.48 46.5 28.48 0.117 5408
 5410 3 -31.39 46.37 28.64 0.093 5409
 5411 3 -31.37 46.22 28.73 0.111 5410
 5412 3 -31.32 46.12 28.77 0.097 5411
 5413 3 -31.17 46.03 28.77 0.099 5412
 5414 3 -31.07 45.94 28.82 0.119 5413
 5415 3 -30.96 45.87 28.92 0.123 5414
 5416 3 -30.93 45.69 29.08 0.14 5415
 5417 3 -30.92 45.57 29.12 0.074 5416
 5418 3 -32.16 46.78 28.66 0.128 5406
 5419 3 -32.07 46.8 28.82 0.13 5418
 5420 3 -31.98 46.94 28.86 0.13 5419
 5421 3 -31.94 47.08 28.73 0.185 5420
 5422 3 -31.89 47.13 28.52 0.296 5421
 5423 3 -31.85 47.28 28.36 0.245 5422
 5424 3 -32.84 45.76 28.74 0.386 5405
 5425 3 -32.87 45.85 28.87 0.375 5424
 5426 3 -32.95 46.11 28.88 0.326 5425
 5427 3 -32.99 46.29 28.94 0.264 5426
 5428 3 -33.05 46.54 29.03 0.183 5427
 5429 3 -33.11 46.61 29.13 0.108 5428
 5430 3 -36.21 51.46 26.47 0.115 5032
 5431 3 -36.29 51.55 26.42 0.101 5430
 5432 3 -36.35 51.73 26.29 0.144 5431
 5433 3 -36.31 51.96 26.13 0.136 5432
 5434 3 -36.36 52.04 25.97 0.199 5433
 5435 3 -36.43 52.15 25.85 0.192 5434
 5436 3 -36.64 52.18 25.67 0.199 5435
 5437 3 -36.87 52.32 25.56 0.101 5436
 5438 3 -36.99 52.33 25.41 0.149 5437
 5439 3 -37.06 52.4 25.16 0.145 5438
 5440 3 -37.13 52.4 24.98 0.121 5439
 5441 3 -37.23 52.44 24.85 0.125 5440
 5442 3 -37.31 52.57 24.73 0.124 5441
 5443 3 -37.34 52.75 24.69 0.129 5442
 5444 3 -37.44 52.85 24.64 0.193 5443
 5445 3 -37.48 52.93 24.69 0.216 5444
 5446 3 -37.62 53.01 24.68 0.164 5445
 5447 3 -37.7 53.11 24.64 0.091 5446
 5448 3 -37.76 53.19 24.55 0.106 5447
 5449 3 -37.81 53.26 24.44 0.158 5448
 5450 3 -37.73 53.32 24.37 0.175 5449
 5451 3 -37.65 53.29 24.19 0.125 5450
 5452 3 -37.68 53.22 24.01 0.101 5451
 5453 3 -37.75 53.3 23.89 0.147 5452
 5454 3 -37.83 53.36 23.8 0.176 5453
 5455 3 -37.97 53.33 23.62 0.143 5454
 5456 3 -38.02 53.32 23.41 0.133 5455
 5457 3 -38 53.4 23.21 0.106 5456
 5458 3 -37.95 53.44 23.1 0.146 5457
 5459 3 -37.93 53.53 22.98 0.201 5458
 5460 3 -37.94 53.61 22.91 0.197 5459
 5461 3 -38.11 53.69 22.8 0.165 5460
 5462 3 -38.24 53.72 22.62 0.159 5461
 5463 3 -38.33 53.75 22.48 0.172 5462
 5464 3 -38.36 53.75 22.32 0.168 5463
 5465 3 -38.33 53.83 22.19 0.168 5464
 5466 3 -38.38 53.93 22.12 0.125 5465
 5467 3 -38.51 53.96 21.95 0.162 5466
 5468 3 -38.63 53.92 21.84 0.181 5467
 5469 3 -38.75 53.9 21.72 0.187 5468
 5470 3 -38.92 53.83 21.74 0.202 5469
 5471 3 -39.08 53.75 21.77 0.23 5470
 5472 3 -38.97 53.58 21.59 0.163 5471
 5473 3 -39.04 53.54 21.5 0.155 5472
 5474 3 -39.11 53.47 21.38 0.172 5473
 5475 3 -39.17 53.4 21.27 0.248 5474
 5476 3 -39.13 53.35 21.13 0.297 5475
 5477 3 -39.25 53.28 21.04 0.419 5476
 5478 3 -39.36 53.25 20.95 0.52 5477
 5479 3 -39.28 53.25 20.86 0.627 5478
 5480 3 -39.13 53.21 20.72 0.599 5479
 5481 3 -39.21 53.11 20.56 0.521 5480
 5482 3 -39.35 53.04 20.42 0.466 5481
 5483 3 -39.34 52.96 20.31 0.417 5482
 5484 3 -39.35 52.86 20.2 0.336 5483
 5485 3 -39.49 52.85 19.99 0.281 5484
 5486 3 -39.63 52.83 19.88 0.234 5485
 5487 3 -39.56 52.67 19.81 0.278 5486
 5488 3 -39.55 52.57 19.7 0.302 5487
 5489 3 -39.53 52.43 19.63 0.368 5488
 5490 3 -38.81 52.47 19.72 0.113 5489
 5491 3 -38.73 52.33 19.63 0.109 5490
 5492 3 -39.71 52.37 19.5 0.289 5489
 5493 3 -39.95 52.26 19.38 0.168 5492
 5494 3 -40.02 52.18 19.27 0.157 5493
 5495 3 -40.06 52.11 19.15 0.173 5494
 5496 3 -40.1 52.12 18.93 0.166 5495
 5497 3 -40.1 52.11 18.77 0.144 5496
 5498 3 -40.19 52.05 18.59 0.076 5497
 5499 3 -40.09 52.01 18.43 0.105 5498
 5500 3 -40.02 51.9 18.34 0.149 5499
 5501 3 -39.94 51.86 18.18 0.152 5500
 5502 3 -39.88 51.78 17.99 0.134 5501
 5503 3 -39.9 51.69 17.88 0.156 5502
 5504 3 -39.91 51.62 17.65 0.135 5503
 5505 3 -39.94 51.53 17.54 0.000125 5504
 5506 3 -39.38 53.83 21.97 0.173 5471
 5507 3 -39.54 53.9 22.15 0.154 5506
 5508 3 -39.71 53.86 22.24 0.086 5507
 5509 3 -39.88 53.82 22.11 0.091 5508
 5510 3 -39.97 53.78 22.06 0.087 5509
 5511 3 -40.15 53.65 22 0.1 5510
 5512 3 -40.25 53.61 21.83 0.149 5511
 5513 3 -40.39 53.6 21.71 0.087 5512
 5514 3 -40.54 53.54 21.62 0.067 5513
 5515 3 -40.71 53.5 21.6 0.108 5514
 5516 3 -40.86 53.47 21.6 0.112 5515
 5517 3 -41 53.54 21.62 0.106 5516
 5518 3 -41.13 53.61 21.49 0.099 5517
 5519 3 -41.24 53.65 21.42 0.067 5518
 5520 3 -41.33 53.72 21.35 0.043 5519
 5521 3 -36.67 51.61 26.11 0.101 5432
 5522 3 -36.79 51.47 26.04 0.131 5521
 5523 3 -36.78 51.3 26.02 0.087 5522
 5524 3 -36.58 52.51 28.69 0.362 5019
 5525 3 -36.68 52.62 28.76 0.382 5524
 5526 3 -36.85 52.68 28.76 0.354 5525
 5527 3 -36.93 52.75 28.91 0.327 5526
 5528 3 -36.65 53.36 29.01 0.182 5527
 5529 3 -36.6 53.51 29.04 0.139 5528
 5530 3 -36.68 53.72 29.01 0.109 5529
 5531 3 -36.78 53.83 29.03 0.151 5530
 5532 3 -36.93 53.9 29.05 0.083 5531
 5533 3 -37.15 52.43 29.19 0.133 5527
 5534 3 -33.32 55.38 29.96 0.116 4985
 5535 3 -33.37 55.49 30.05 0.102 5534
 5536 3 -33.49 55.59 30.16 0.114 5535
 5537 3 -33.68 55.59 30.23 0.084 5536
 5538 3 -33.83 55.54 30.34 0.105 5537
 5539 3 -33.98 55.47 30.39 0.104 5538
 5540 3 -34.12 55.47 30.48 0.091 5539
 5541 3 -34.26 55.52 30.62 0.12 5540
 5542 3 -34.34 55.51 30.73 0.078 5541
 5543 3 -34.41 55.52 30.87 0.082 5542
 5544 3 -34.41 55.55 30.98 0.000125 5543
 5545 3 -30.92 57.36 31.96 0.19 4964
 5546 3 -30.87 57.41 32.22 0.143 5545
 5547 3 -30.91 57.38 32.37 0.13 5546
 5548 3 -30.93 57.33 32.57 0.099 5547
 5549 3 -30.88 57.37 32.75 0.069 5548
 5550 3 -29.48 56.48 30.61 0.223 4922
 5551 3 -29.59 56.29 30.45 0.239 5550
 5552 3 -29.82 56 30.47 0.136 5551
 5553 3 -29.87 55.86 30.41 0.167 5552
 5554 3 -26.31 56.94 25.27 0.248 4828
 5555 3 -26.21 56.88 25.16 0.305 5554
 5556 3 -25.94 56.92 25 0.266 5555
 5557 3 -25.76 56.99 24.92 0.188 5556
 5558 3 -25.6 56.98 24.73 0.166 5557
 5559 3 -25.49 56.91 24.62 0.189 5558
 5560 3 -25.44 56.92 24.35 0.122 5559
 5561 3 -25.37 56.91 24.21 0.125 5560
 5562 3 -25.33 56.8 24.12 0.116 5561
 5563 3 -25.37 56.74 23.98 0.119 5562
 5564 3 -25.38 56.71 23.82 0.129 5563
 5565 3 -25.55 56.55 23.67 0.113 5564
 5566 3 -25.6 56.44 23.6 0.084 5565
 5567 3 -25.74 56.23 23.57 0.18 5566
 5568 3 -25.83 56.09 23.55 0.175 5567
 5569 3 -26.03 55.9 23.66 0.149 5568
 5570 3 -26.06 55.73 23.73 0.141 5569
 5571 3 -25.99 55.51 23.87 0.143 5570
 5572 3 -25.94 55.34 23.94 0.16 5571
 5573 3 -25.72 55.2 23.94 0.093 5572
 5574 3 -25.63 55.06 23.89 0.102 5573
 5575 3 -25.56 54.96 23.85 0.092 5574
 5576 3 -25.4 54.9 23.76 0.111 5575
 5577 3 -25.24 54.81 23.67 0.161 5576
 5578 3 -25.08 54.77 23.62 0.159 5577
 5579 3 -24.87 54.76 23.46 0.099 5578
 5580 3 -24.74 54.71 23.41 0.153 5579
 5581 3 -24.55 54.65 23.19 0.145 5580
 5582 3 -24.49 54.46 23.13 0.168 5581
 5583 3 -24.44 54.31 23.04 0.193 5582
 5584 3 -24.17 54.23 23.13 0.128 5583
 5585 3 -24.06 54.17 23.08 0.157 5584
 5586 3 -23.97 54.06 23.15 0.161 5585
 5587 3 -23.85 54.01 23.27 0.174 5586
 5588 3 -23.65 54.37 23.24 0.08 5587
 5589 3 -23.55 54.42 23.18 0.092 5588
 5590 3 -23.49 54.62 23.09 0.091 5589
 5591 3 -23.37 54.71 23.01 0.135 5590
 5592 3 -23.18 54.8 22.88 0.144 5591
 5593 3 -23.05 54.82 22.76 0.15 5592
 5594 3 -22.86 54.89 22.65 0.15 5593
 5595 3 -22.64 54.83 22.66 0.111 5594
 5596 3 -22.48 54.79 22.71 0.124 5595
 5597 3 -22.37 54.86 22.73 0.11 5596
 5598 3 -22.3 54.9 22.82 0.097 5597
 5599 3 -22.18 54.98 22.84 0.104 5598
 5600 3 -22.14 55.09 22.94 0.108 5599
 5601 3 -23.85 53.74 23.31 0.141 5587
 5602 3 -23.74 53.63 23.29 0.158 5601
 5603 3 -23.62 53.52 23.2 0.202 5602
 5604 3 -23.58 53.31 23.27 0.171 5603
 5605 3 -23.58 53.2 23.43 0.216 5604
 5606 3 -23.55 53.12 23.49 0.337 5605
 5607 3 -23.46 52.98 23.4 0.376 5606
 5608 3 -23.4 52.98 23.49 0.467 5607
 5609 3 -23.38 52.83 23.52 0.44 5608
 5610 3 -23.21 52.76 23.54 0.484 5609
 5611 3 -23.06 52.71 23.5 0.441 5610
 5612 3 -22.72 53.01 22.96 0.131 5611
 5613 3 -22.55 52.94 22.78 0.14 5612
 5614 3 -22.51 53.01 22.84 0.166 5613
 5615 3 -22.49 53.12 22.91 0.098 5614
 5616 3 -23.08 52.63 23.64 0.406 5611
 5617 3 -23.06 52.44 23.89 0.395 5616
 5618 3 -23.12 52.17 23.82 0.359 5617
 5619 3 -22.97 52.16 23.82 0.441 5618
 5620 3 -22.76 52.15 23.46 0.186 5619
 5621 3 -22.78 52 23.21 0.099 5620
 5622 3 -22.74 52.05 23.05 0.097 5621
 5623 3 -22.6 52.01 22.87 0.097 5622
 5624 3 -22.44 51.94 22.8 0.12 5623
 5625 3 -22.24 51.86 22.69 0.081 5624
 5626 3 -22.12 51.83 22.69 0.113 5625
 5627 3 -21.99 51.8 22.69 0.11 5626
 5628 3 -21.87 51.89 22.6 0.045 5627
 5629 3 -23.29 51.77 24.13 0.325 5619
 5630 3 -23.47 51.52 23.76 0.19 5629
 5631 3 -23.42 51.56 23.56 0.163 5630
 5632 3 -23.4 51.63 23.33 0.109 5631
 5633 3 -23.44 51.58 23.18 0.085 5632
 5634 3 -23.44 51.49 23.02 0.083 5633
 5635 3 -23.4 51.52 22.86 0.079 5634
 5636 3 -23.4 51.56 22.72 0.106 5635
 5637 3 -23.37 51.56 22.61 0.072 5636
 5638 3 -23.22 51.73 24.34 0.335 5629
 5639 3 -23.14 51.63 24.35 0.388 5638
 5640 3 -23.2 51.44 24.34 0.398 5639
 5641 3 -22.93 51.09 24.34 0.161 5640
 5642 3 -22.75 51.06 24.5 0.136 5641
 5643 3 -22.66 50.99 24.57 0.155 5642
 5644 3 -22.7 51.04 24.77 0.088 5643
 5645 3 -22.66 51.04 24.89 0.066 5644
 5646 3 -22.57 51.03 24.94 0.098 5645
 5647 3 -22.41 50.97 25.02 0.128 5646
 5648 3 -22.27 51.03 25.19 0.124 5647
 5649 3 -22.13 51.2 25.23 0.141 5648
 5650 3 -22.11 51.36 25.25 0.114 5649
 5651 3 -22.11 51.49 25.14 0.11 5650
 5652 3 -22 51.66 25.07 0.113 5651
 5653 3 -21.98 51.77 25.05 0.112 5652
 5654 3 -21.93 51.96 25.09 0.087 5653
 5655 3 -21.84 52.16 25.16 0.116 5654
 5656 3 -21.75 52.19 25.1 0.075 5655
 5657 3 -22.43 50.83 24.46 0.109 5643
 5658 3 -22.29 50.8 24.53 0.115 5657
 5659 3 -22.11 50.7 24.59 0.114 5658
 5660 3 -21.98 50.63 24.57 0.099 5659
 5661 3 -21.86 50.48 24.6 0.071 5660
 5662 3 -21.86 50.3 24.59 0.104 5661
 5663 3 -21.82 50.16 24.59 0.117 5662
 5664 3 -23.23 51.53 24.3 0.238 5640
 5665 3 -23.41 51.95 24.18 0.000125 5664
 5666 3 -23.25 51.63 24.24 0.238 5665
 5667 3 -23.43 51.55 24.81 0.083 5666
 5668 3 -23.48 51.48 24.95 0.103 5667
 5669 3 -23.45 51.41 25.08 0.165 5668
 5670 3 -23.68 51.3 24.93 0.08 5669
 5671 3 -23.81 51.31 24.93 0.09 5670
 5672 3 -23.82 51.31 24.79 0.131 5671
 5673 3 -23.89 51.26 24.63 0.098 5672
 5674 3 -24 51.28 24.49 0.114 5673
 5675 3 -23.31 51.42 25.24 0.117 5669
 5676 3 -23.32 51.38 25.42 0.133 5675
 5677 3 -23.33 51.28 25.58 0.103 5676
 5678 3 -23.32 51.27 25.72 0.089 5677
 5679 3 -23.24 51.11 25.82 0.117 5678
 5680 3 -23.17 50.92 25.85 0.146 5679
 5681 3 -23.07 50.78 25.96 0.151 5680
 5682 3 -22.83 50.74 26.07 0.095 5681
 5683 3 -22.69 50.67 26.1 0.067 5682
 5684 3 -22.57 50.57 26.19 0.097 5683
 5685 3 -22.49 50.43 26.3 0.124 5684
 5686 3 -22.3 50.46 26.37 0.117 5685
 5687 3 -22.17 50.52 26.39 0.148 5686
 5688 3 -22.01 50.66 26.43 0.122 5687
 5689 3 -21.92 50.84 26.44 0.12 5688
 5690 3 -21.8 50.93 26.46 0.118 5689
 5691 3 -21.69 50.91 26.48 0.145 5690
 5692 3 -21.49 50.75 26.6 0.081 5691
 5693 3 -21.39 50.64 26.69 0.108 5692
 5694 3 -21.28 50.57 26.78 0.102 5693
 5695 3 -21.24 50.5 26.92 0.11 5694
 5696 3 -21.25 50.46 27.08 0.092 5695
 5697 3 -21.16 50.35 27.24 0.091 5696
 5698 3 -21.09 50.22 27.4 0.085 5697
 5699 3 -23.07 50.73 24.09 0.077 5664
 5700 3 -23.02 50.62 24.09 0.071 5699
 5701 3 -22.98 50.48 24.03 0.053 5700
 5702 3 -22.79 52.08 24.34 0.099 5639
 5703 3 -22.73 52.13 24.43 0.14 5702
 5704 3 -22.68 52.24 24.5 0.018 5703
 5705 3 -23.1 52.38 23.6 0.174 5616
 5706 3 -23.06 52.3 23.68 0.066 5705
 5707 3 -25.44 56.77 24.87 0.176 5559
 5708 3 -25.44 56.69 25 0.209 5707
 5709 3 -25.15 56.81 24.76 0.113 5708
 5710 3 -25.01 56.77 24.69 0.107 5709
 5711 3 -24.9 56.77 24.67 0.092 5710
 5712 3 -24.76 56.81 24.64 0.141 5711
 5713 3 -24.62 56.85 24.62 0.151 5712
 5714 3 -24.46 56.95 24.62 0.149 5713
 5715 3 -24.31 57.03 24.67 0.138 5714
 5716 3 -24.1 57.12 24.72 0.135 5715
 5717 3 -23.9 57.12 24.74 0.146 5716
 5718 3 -23.76 57.09 24.68 0.148 5717
 5719 3 -23.62 57.06 24.61 0.155 5718
 5720 3 -23.46 57.05 24.52 0.15 5719
 5721 3 -23.3 57.19 24.38 0.125 5720
 5722 3 -23.08 57.26 24.31 0.129 5721
 5723 3 -22.88 57.31 24.24 0.163 5722
 5724 3 -22.74 57.28 24.11 0.168 5723
 5725 3 -22.6 57.23 23.97 0.175 5724
 5726 3 -22.42 57.15 23.97 0.197 5725
 5727 3 -22.31 57.16 24.03 0.185 5726
 5728 3 -22.19 57.14 24.21 0.217 5727
 5729 3 -22.01 57.01 24.03 0.177 5728
 5730 3 -21.88 56.98 24.05 0.252 5729
 5731 3 -21.74 56.94 23.89 0.309 5730
 5732 3 -21.56 56.87 23.87 0.292 5731
 5733 3 -21.42 56.8 23.82 0.253 5732
 5734 3 -21.31 56.55 23.64 0.158 5733
 5735 3 -21.16 56.51 23.48 0.122 5734
 5736 3 -21.07 56.43 23.25 0.108 5735
 5737 3 -20.95 56.45 23.19 0.131 5736
 5738 3 -20.84 56.48 23.12 0.165 5737
 5739 3 -20.84 56.45 22.73 0.151 5738
 5740 3 -20.77 56.47 22.6 0.17 5739
 5741 3 -20.68 56.51 22.51 0.157 5740
 5742 3 -20.59 56.55 22.36 0.164 5741
 5743 3 -20.52 56.64 22.28 0.14 5742
 5744 3 -20.36 56.59 22.13 0.124 5743
 5745 3 -20.25 56.55 21.99 0.199 5744
 5746 3 -20.11 56.51 21.88 0.217 5745
 5747 3 -19.92 56.27 21.67 0.232 5746
 5748 3 -19.74 56.15 21.49 0.18 5747
 5749 3 -19.69 56.07 21.24 0.101 5748
 5750 3 -19.61 56 21.08 0.125 5749
 5751 3 -19.51 55.9 20.9 0.149 5750
 5752 3 -19.47 55.89 20.7 0.168 5751
 5753 3 -19.35 55.93 20.56 0.141 5752
 5754 3 -19.2 55.89 20.4 0.149 5753
 5755 3 -19.06 55.91 20.23 0.135 5754
 5756 3 -18.86 55.89 20.16 0.107 5755
 5757 3 -18.72 55.82 20.09 0.132 5756
 5758 3 -18.58 55.76 19.86 0.131 5757
 5759 3 -18.5 55.69 19.73 0.211 5758
 5760 3 -18.48 55.57 19.64 0.248 5759
 5761 3 -18.74 55.36 19.75 0.067 5760
 5762 3 -18.85 55.14 19.8 0.093 5761
 5763 3 -18.94 55.04 19.89 0.073 5762
 5764 3 -18.97 54.95 19.98 0.106 5763
 5765 3 -19.15 54.89 19.98 0.096 5764
 5766 3 -19.29 54.87 20.01 0.097 5765
 5767 3 -19.47 54.84 20.06 0.107 5766
 5768 3 -19.6 54.83 20.22 0.115 5767
 5769 3 -19.67 54.9 20.29 0.089 5768
 5770 3 -19.83 54.95 20.4 0.114 5769
 5771 3 -19.99 55.01 20.56 0.145 5770
 5772 3 -20.08 55.07 20.65 0.097 5771
 5773 3 -20.26 55.11 20.65 0.09 5772
 5774 3 -20.4 55.19 20.63 0.131 5773
 5775 3 -20.56 55.25 20.63 0.064 5774
 5776 3 -18.19 55.64 19.37 0.126 5760
 5777 3 -18.05 55.75 19.16 0.16 5776
 5778 3 -18.39 55.75 19.07 0.094 5777
 5779 3 -18.55 55.72 18.82 0.071 5778
 5780 3 -18.66 55.74 18.75 0.084 5779
 5781 3 -18.71 55.67 18.66 0.107 5780
 5782 3 -18.82 55.68 18.61 0.133 5781
 5783 3 -18.89 55.82 18.77 0.09 5782
 5784 3 -19.07 55.89 18.73 0.108 5783
 5785 3 -19.21 55.9 18.72 0.129 5784
 5786 3 -19.34 55.93 18.72 0.16 5785
 5787 3 -19.48 55.94 18.72 0.091 5786
 5788 3 -19.68 55.94 18.69 0.108 5787
 5789 3 -19.84 55.89 18.63 0.097 5788
 5790 3 -18.96 55.72 18.39 0.141 5782
 5791 3 -19.09 55.79 18.27 0.108 5790
 5792 3 -19.18 55.82 18.11 0.124 5791
 5793 3 -19.29 55.85 17.9 0.069 5792
 5794 3 -19.34 55.86 17.76 0.099 5793
 5795 3 -19.33 56 17.6 0.105 5794
 5796 3 -19.27 56.08 17.4 0.101 5795
 5797 3 -19.27 56.07 17.24 0.072 5796
 5798 3 -19.24 56.11 17.06 0.154 5797
 5799 3 -19.2 56.26 17.01 0.191 5798
 5800 3 -19.31 56.33 16.94 0.153 5799
 5801 3 -19.58 56.46 16.97 0.07 5800
 5802 3 -19.68 56.5 16.99 0.1 5801
 5803 3 -19.79 56.57 16.99 0.077 5802
 5804 3 -17.75 55.76 18.93 0.122 5777
 5805 3 -17.66 55.83 18.82 0.159 5804
 5806 3 -17.53 55.81 18.66 0.18 5805
 5807 3 -17.44 55.86 18.52 0.188 5806
 5808 3 -17.39 55.93 18.36 0.173 5807
 5809 3 -17.3 56 18.22 0.196 5808
 5810 3 -17.38 56.18 18.16 0.114 5809
 5811 3 -17.43 56.21 18 0.128 5810
 5812 3 -17.43 56.33 17.86 0.123 5811
 5813 3 -17.38 56.43 17.73 0.045 5812
 5814 3 -17.45 56.5 17.57 0.106 5813
 5815 3 -17.52 56.61 17.46 0.104 5814
 5816 3 -17.63 56.79 17.36 0.055 5815
 5817 3 -17.67 56.9 17.23 0.079 5816
 5818 3 -17.68 56.99 17.12 0.11 5817
 5819 3 -17.63 57.06 16.96 0.087 5818
 5820 3 -17.61 57.11 16.86 0.092 5819
 5821 3 -17.48 57.19 16.73 0.127 5820
 5822 3 -17.48 57.31 16.64 0.161 5821
 5823 3 -17.46 57.36 16.55 0.146 5822
 5824 3 -17.51 57.4 16.43 0.172 5823
 5825 3 -17.55 57.72 16.2 0.096 5824
 5826 3 -17.58 57.93 16.11 0.097 5825
 5827 3 -17.58 58.04 15.95 0.047 5826
 5828 3 -17.58 58.07 15.84 0.096 5827
 5829 3 -17.57 58.07 15.63 0.123 5828
 5830 3 -17.48 58 15.45 0.111 5829
 5831 3 -17.44 57.97 15.36 0.097 5830
 5832 3 -17.34 57.99 15.28 0.082 5831
 5833 3 -17.39 57.13 16.48 0.08 5824
 5834 3 -17.25 57.07 16.34 0.084 5833
 5835 3 -17.21 56.99 16.25 0.086 5834
 5836 3 -17.25 56.93 16.14 0.118 5835
 5837 3 -17.11 55.81 17.94 0.13 5809
 5838 3 -17.04 55.71 17.83 0.11 5837
 5839 3 -16.97 55.63 17.78 0.137 5838
 5840 3 -16.86 55.49 17.81 0.165 5839
 5841 3 -16.79 55.31 17.85 0.173 5840
 5842 3 -16.58 55.14 17.85 0.144 5841
 5843 3 -16.45 55.07 17.83 0.136 5842
 5844 3 -16.33 54.92 17.76 0.116 5843
 5845 3 -16.22 54.82 17.76 0.135 5844
 5846 3 -16.15 54.74 17.72 0.142 5845
 5847 3 -16.06 54.68 17.67 0.164 5846
 5848 3 -15.97 54.5 17.6 0.133 5847
 5849 3 -15.85 54.29 17.52 0.121 5848
 5850 3 -15.76 54.14 17.54 0.166 5849
 5851 3 -15.69 54.04 17.5 0.2 5850
 5852 3 -15.62 53.79 17.77 0.125 5851
 5853 3 -15.57 53.69 17.84 0.174 5852
 5854 3 -15.5 53.51 17.77 0.153 5853
 5855 3 -15.55 53.26 17.63 0.121 5854
 5856 3 -15.57 53.14 17.56 0.143 5855
 5857 3 -15.59 53 17.5 0.113 5856
 5858 3 -15.61 52.86 17.48 0.126 5857
 5859 3 -15.61 52.68 17.5 0.071 5858
 5860 3 -15.6 52.57 17.41 0.069 5859
 5861 3 -15.54 52.43 17.5 0.096 5860
 5862 3 -15.52 52.31 17.68 0.145 5861
 5863 3 -15.51 52.14 17.77 0.136 5862
 5864 3 -15.43 51.97 17.93 0.09 5863
 5865 3 -15.43 51.86 18 0.09 5864
 5866 3 -15.51 51.69 18.04 0.096 5865
 5867 3 -15.46 51.54 18.11 0.112 5866
 5868 3 -15.44 51.36 18.13 0.104 5867
 5869 3 -15.34 51.24 18.13 0.102 5868
 5870 3 -15.29 51.08 18.11 0.142 5869
 5871 3 -15.16 51 17.86 0.097 5870
 5872 3 -15.12 50.94 17.64 0.063 5871
 5873 3 -15.07 50.88 17.41 0.073 5872
 5874 3 -15.02 50.88 17.23 0.08 5873
 5875 3 -14.94 50.86 17.11 0.077 5874
 5876 3 -14.93 50.82 16.98 0.065 5875
 5877 3 -15.67 53.97 17.22 0.192 5851
 5878 3 -15.62 53.82 17.13 0.27 5877
 5879 3 -15.61 53.68 17.02 0.315 5878
 5880 3 -15.5 53.58 16.95 0.293 5879
 5881 3 -15.12 53.74 16.64 0.167 5880
 5882 3 -15.11 53.78 16.54 0.274 5881
 5883 3 -15.48 54.13 16.61 0.089 5882
 5884 3 -15.59 54.24 16.63 0.076 5883
 5885 3 -15.67 54.4 16.7 0.096 5884
 5886 3 -15.83 54.49 16.86 0.108 5885
 5887 3 -16 54.54 16.92 0.123 5886
 5888 3 -16.08 54.6 16.94 0.11 5887
 5889 3 -16.27 54.54 16.94 0.134 5888
 5890 3 -16.4 54.39 16.94 0.139 5889
 5891 3 -16.52 54.36 16.92 0.128 5890
 5892 3 -16.63 54.54 16.85 0.087 5891
 5893 3 -14.98 53.64 16.56 0.149 5882
 5894 3 -14.6 53.49 16.56 0.105 5893
 5895 3 -14.45 53.45 16.59 0.131 5894
 5896 3 -14.29 53.41 16.63 0.1 5895
 5897 3 -14.12 53.35 16.6 0.157 5896
 5898 3 -13.97 53.31 16.53 0.161 5897
 5899 3 -13.83 53.3 16.44 0.131 5898
 5900 3 -13.7 53.35 16.37 0.159 5899
 5901 3 -13.59 53.38 16.3 0.172 5900
 5902 3 -13.41 53.28 16.21 0.171 5901
 5903 3 -13.26 53.24 16.1 0.108 5902
 5904 3 -13.1 53.17 16.01 0.178 5903
 5905 3 -13.17 52.95 15.99 0.049 5904
 5906 3 -13.27 52.95 16.05 0.14 5905
 5907 3 -13.36 52.75 16.12 0.12 5906
 5908 3 -13.39 52.62 16.03 0.107 5907
 5909 3 -13.41 52.42 15.96 0.114 5908
 5910 3 -13.49 52.24 15.99 0.067 5909
 5911 3 -13.51 52.14 16.08 0.078 5910
 5912 3 -13.43 52.03 16.21 0.145 5911
 5913 3 -13.33 51.98 16.48 0.079 5912
 5914 3 -13.32 51.95 16.62 0.111 5913
 5915 3 -13.27 51.88 16.74 0.092 5914
 5916 3 -12.92 53.16 15.94 0.176 5904
 5917 3 -12.77 53.06 15.89 0.14 5916
 5918 3 -12.62 52.95 15.84 0.117 5917
 5919 3 -12.51 52.85 15.79 0.148 5918
 5920 3 -12.42 52.77 15.69 0.178 5919
 5921 3 -12.37 52.67 15.6 0.191 5920
 5922 3 -12.31 52.49 15.55 0.261 5921
 5923 3 -12.18 52.23 15.79 0.179 5922
 5924 3 -12.14 52.14 15.9 0.222 5923
 5925 3 -12.03 52.07 16.18 0.106 5924
 5926 3 -12.02 52.06 16.43 0.108 5925
 5927 3 -11.94 52.07 16.56 0.153 5926
 5928 3 -11.94 52.17 16.75 0.147 5927
 5929 3 -12 52.17 16.88 0.106 5928
 5930 3 -12.07 52.21 17 0.084 5929
 5931 3 -12.2 52.31 17.15 0.116 5930
 5932 3 -12.26 52.38 17.25 0.095 5931
 5933 3 -12.29 52.42 17.38 0.084 5932
 5934 3 -12.26 52.49 17.52 0.077 5933
 5935 3 -12.3 52.46 17.72 0.095 5934
 5936 3 -12.34 52.52 17.86 0.08 5935
 5937 3 -12.24 52.56 17.97 0.093 5936
 5938 3 -12.16 52.57 18.04 0.06 5937
 5939 3 -11.72 51.96 16.36 0.096 5927
 5940 3 -11.58 51.96 16.2 0.133 5939
 5941 3 -11.44 52.03 16.11 0.113 5940
 5942 3 -11.33 52.07 15.97 0.134 5941
 5943 3 -11.19 52.18 15.8 0.082 5942
 5944 3 -11.1 52.32 15.74 0.091 5943
 5945 3 -10.95 52.35 15.74 0.081 5944
 5946 3 -12.14 51.95 15.57 0.158 5924
 5947 3 -12.14 51.78 15.48 0.142 5946
 5948 3 -12.17 51.59 15.54 0.137 5947
 5949 3 -12.33 52.6 15.31 0.199 5922
 5950 3 -12.33 52.67 15.16 0.197 5949
 5951 3 -12.25 52.81 14.97 0.176 5950
 5952 3 -12.06 52.85 14.83 0.202 5951
 5953 3 -12 52.82 14.69 0.246 5952
 5954 3 -11.84 52.81 14.61 0.232 5953
 5955 3 -11.65 52.74 14.58 0.243 5954
 5956 3 -11.56 52.71 14.54 0.306 5955
 5957 3 -11.44 53.12 14.99 0.097 5956
 5958 3 -11.36 53.2 15.16 0.096 5957
 5959 3 -11.26 53.25 15.32 0.138 5958
 5960 3 -11.18 53.35 15.42 0.141 5959
 5961 3 -11.11 53.48 15.57 0.136 5960
 5962 3 -11.01 53.6 15.66 0.079 5961
 5963 3 -10.97 53.67 15.82 0.08 5962
 5964 3 -10.89 53.68 15.88 0.102 5963
 5965 3 -10.86 53.7 15.99 0.128 5964
 5966 3 -10.57 53.88 16.01 0.119 5965
 5967 3 -10.43 53.88 16.05 0.194 5966
 5968 3 -10.24 54.1 15.91 0.11 5967
 5969 3 -10.12 54.13 15.96 0.106 5968
 5970 3 -10.07 54.05 16.01 0.093 5969
 5971 3 -9.89 53.95 16.03 0.068 5970
 5972 3 -9.76 53.96 16.05 0.105 5971
 5973 3 -9.66 53.93 16.16 0.119 5972
 5974 3 -9.54 53.85 16.26 0.105 5973
 5975 3 -9.43 53.75 16.32 0.114 5974
 5976 3 -9.41 53.67 16.41 0.199 5975
 5977 3 -9.22 53.57 16.32 0.193 5976
 5978 3 -9.08 53.68 16.44 0.115 5977
 5979 3 -9.08 53.71 16.34 0.000125 5978
 5980 3 -9.53 53.68 16.71 0.132 5976
 5981 3 -9.54 53.64 16.85 0.119 5980
 5982 3 -9.58 53.6 17.01 0.106 5981
 5983 3 -9.53 53.56 17.16 0.106 5982
 5984 3 -9.64 53.48 17.35 0.135 5983
 5985 3 -9.62 53.31 17.46 0.17 5984
 5986 3 -9.6 53.17 17.53 0.169 5985
 5987 3 -9.38 52.99 17.6 0.1 5986
 5988 3 -9.36 52.81 17.46 0.097 5987
 5989 3 -9.4 52.66 17.46 0.128 5988
 5990 3 -9.3 52.55 17.44 0.109 5989
 5991 3 -9.8 53.23 17.66 0.141 5986
 5992 3 -9.85 53.2 17.76 0.087 5991
 5993 3 -11.46 52.55 14.33 0.28 5956
 5994 3 -11.43 52.52 14.14 0.29 5993
 5995 3 -11.33 52.48 13.99 0.273 5994
 5996 3 -11.21 52.45 13.83 0.224 5995
 5997 3 -11.08 52.45 13.72 0.219 5996
 5998 3 -10.99 52.53 13.56 0.235 5997
 5999 3 -11 52.6 13.41 0.291 5998
 6000 3 -11 52.64 13.31 0.281 5999
 6001 3 -11.31 52.75 13.17 0.221 6000
 6002 3 -11.29 52.68 13 0.225 6001
 6003 3 -11.55 52.59 13.05 0.126 6002
 6004 3 -11.71 52.5 13.06 0.145 6003
 6005 3 -11.82 52.46 13.01 0.184 6004
 6006 3 -12 52.46 12.99 0.179 6005
 6007 3 -12.3 52.48 13.23 0.111 6006
 6008 3 -12.39 52.43 13.27 0.1 6007
 6009 3 -12.54 52.41 13.24 0.1 6008
 6010 3 -12.7 52.43 13.26 0.119 6009
 6011 3 -12.8 52.53 13.28 0.131 6010
 6012 3 -11.97 52.38 12.82 0.154 6006
 6013 3 -12 52.34 12.58 0.188 6012
 6014 3 -12.07 52.35 12.36 0.142 6013
 6015 3 -12.1 52.52 12.16 0.129 6014
 6016 3 -12.15 52.55 11.99 0.181 6015
 6017 3 -12.14 52.78 11.96 0.199 6016
 6018 3 -12.37 52.49 11.66 0.099 6017
 6019 3 -12.41 52.42 11.5 0.08 6018
 6020 3 -12.53 52.38 11.36 0.058 6019
 6021 3 -12.51 52.3 11.18 0.106 6020
 6022 3 -12.54 52.24 11.04 0.117 6021
 6023 3 -12.49 52.23 10.85 0.127 6022
 6024 3 -12.56 52.17 10.69 0.077 6023
 6025 3 -12.48 52.18 10.58 0.12 6024
 6026 3 -12.33 52.03 10.46 0.131 6025
 6027 3 -12.25 51.81 10.41 0.088 6026
 6028 3 -12.17 51.57 10.25 0.063 6027
 6029 3 -12.06 51.41 10.16 0.084 6028
 6030 3 -11.98 53.03 12.11 0.101 6017
 6031 3 -11.96 53.17 12.23 0.127 6030
 6032 3 -11.93 53.31 12.31 0.167 6031
 6033 3 -11.93 53.6 12.43 0.107 6032
 6034 3 -11.97 53.66 12.58 0.15 6033
 6035 3 -11.99 53.81 12.52 0.158 6034
 6036 3 -12.1 53.93 12.47 0.123 6035
 6037 3 -12.21 54.05 12.43 0.121 6036
 6038 3 -12.24 54.27 12.41 0.095 6037
 6039 3 -12.2 54.43 12.49 0.125 6038
 6040 3 -12.05 54.56 12.52 0.128 6039
 6041 3 -12.04 54.85 12.58 0.093 6040
 6042 3 -12.16 54.99 12.51 0.121 6041
 6043 3 -12.29 55.09 12.45 0.144 6042
 6044 3 -12.42 55.14 12.32 0.117 6043
 6045 3 -12.53 55.1 12.23 0.068 6044
 6046 3 -12.61 55.06 12.13 0.09 6045
 6047 3 -12.64 54.98 12.04 0.06 6046
 6048 3 -12.18 52.18 12.02 0.057 6016
 6049 3 -12.17 52.03 12.05 0.058 6048
 6050 3 -11.01 52.67 12.72 0.069 6002
 6051 3 -10.96 52.56 12.59 0.101 6050
 6052 3 -10.9 52.48 12.5 0.111 6051
 6053 3 -10.82 52.55 12.3 0.109 6052
 6054 3 -10.79 52.54 12.15 0.133 6053
 6055 3 -10.72 52.58 12 0.117 6054
 6056 3 -10.7 52.66 11.8 0.062 6055
 6057 3 -10.67 52.67 11.67 0.099 6056
 6058 3 -10.67 52.72 11.51 0.098 6057
 6059 3 -10.71 52.84 11.34 0.123 6058
 6060 3 -10.79 52.87 11.15 0.102 6059
 6061 3 -10.82 52.91 11 0.122 6060
 6062 3 -10.92 52.88 10.84 0.125 6061
 6063 3 -11.57 53.06 13.39 0.071 6001
 6064 3 -11.66 53.27 13.4 0.155 6063
 6065 3 -11.66 53.39 13.46 0.183 6064
 6066 3 -11.83 53.67 13.47 0.126 6065
 6067 3 -11.89 53.78 13.41 0.000125 6066
 6068 3 -10.55 52.42 13.24 0.151 6000
 6069 3 -10.46 52.4 13.15 0.121 6068
 6070 3 -10.33 52.29 13 0.123 6069
 6071 3 -10.24 52.17 12.92 0.129 6070
 6072 3 -10.15 52.09 12.83 0.104 6071
 6073 3 -10.08 51.98 12.75 0.108 6072
 6074 3 -10.04 51.84 12.75 0.176 6073
 6075 3 -10.15 51.87 13.01 0.057 6074
 6076 3 -10.17 51.87 13.14 0.086 6075
 6077 3 -10.24 51.88 13.25 0.093 6076
 6078 3 -10.27 51.79 13.43 0.129 6077
 6079 3 -10.26 51.62 13.55 0.091 6078
 6080 3 -10.24 51.51 13.57 0.133 6079
 6081 3 -10.33 51.3 13.7 0.114 6080
 6082 3 -10.41 51.25 13.75 0.096 6081
 6083 3 -9.99 51.69 12.72 0.159 6074
 6084 3 -9.99 51.44 12.5 0.126 6083
 6085 3 -9.93 51.19 12.39 0.136 6084
 6086 3 -9.82 51.01 12.4 0.158 6085
 6087 3 -9.75 50.76 12.44 0.226 6086
 6088 3 -9.5 50.69 12.6 0.171 6087
 6089 3 -9.4 50.62 12.82 0.135 6088
 6090 3 -9.33 50.52 12.95 0.17 6089
 6091 3 -9.33 50.49 13.06 0.238 6090
 6092 3 -9.75 50.37 13.25 0.084 6091
 6093 3 -9.76 50.27 13.31 0.000125 6092
 6094 3 -9.13 50.38 13.12 0.4 6091
 6095 3 -8.77 50.98 13.1 0.135 6094
 6096 3 -8.68 51.16 13.02 0.123 6095
 6097 3 -8.59 51.36 12.99 0.096 6096
 6098 3 -8.58 51.48 13.01 0.071 6097
 6099 3 -8.5 51.59 13.08 0.127 6098
 6100 3 -8.56 51.84 12.83 0.179 6099
 6101 3 -8.51 51.99 12.76 0.218 6100
 6102 3 -8.5 52.13 12.7 0.237 6101
 6103 3 -8.65 52.2 12.81 0.214 6102
 6104 3 -8.45 52.52 12.82 0.111 6103
 6105 3 -8.4 52.72 12.82 0.084 6104
 6106 3 -8.38 52.94 12.92 0.086 6105
 6107 3 -8.31 53.04 12.86 0.109 6106
 6108 3 -8.14 52.95 12.6 0.114 6107
 6109 3 -8 52.81 12.52 0.094 6108
 6110 3 -7.99 52.84 12.4 0.097 6109
 6111 3 -7.91 52.87 12.32 0.096 6110
 6112 3 -7.77 53.12 12.43 0.09 6111
 6113 3 -7.69 53.22 12.51 0.085 6112
 6114 3 -7.65 53.33 12.56 0.088 6113
 6115 3 -7.69 53.48 12.46 0.12 6114
 6116 3 -7.81 53.59 12.56 0.129 6115
 6117 3 -7.95 53.67 12.68 0.147 6116
 6118 3 -8.02 53.91 12.85 0.1 6117
 6119 3 -8.01 54.02 12.99 0.113 6118
 6120 3 -7.99 54.08 13.13 0.102 6119
 6121 3 -8.02 54.15 13.28 0.146 6120
 6122 3 -8.14 54.19 13.38 0.132 6121
 6123 3 -8.22 54.11 13.52 0.124 6122
 6124 3 -8.3 54.06 13.59 0.112 6123
 6125 3 -7.77 52.66 12.25 0.091 6111
 6126 3 -7.65 52.59 12.17 0.094 6125
 6127 3 -7.53 52.63 12.11 0.116 6126
 6128 3 -7.43 52.62 11.99 0.08 6127
 6129 3 -7.31 52.61 11.96 0.09 6128
 6130 3 -7.28 52.49 11.89 0.077 6129
 6131 3 -9.19 50.13 13.2 0.406 6094
 6132 3 -9.25 50.05 13.36 0.45 6131
 6133 3 -9.19 49.94 13.4 0.555 6132
 6134 3 -9.08 49.87 13.45 0.627 6133
 6135 3 -8.56 50.34 13.77 0.231 6134
 6136 3 -8.72 50.66 13.84 0.158 6135
 6137 3 -8.77 50.74 13.93 0.19 6136
 6138 3 -8.82 50.74 14.06 0.148 6137
 6139 3 -8.41 50.34 13.74 0.234 6135
 6140 3 -8.27 50.47 13.62 0.174 6139
 6141 3 -8.03 50.59 13.51 0.071 6140
 6142 3 -7.91 50.69 13.54 0.133 6141
 6143 3 -7.8 50.79 13.6 0.107 6142
 6144 3 -7.67 50.98 13.59 0.115 6143
 6145 3 -7.51 51.06 13.52 0.114 6144
 6146 3 -9.19 49.65 13.45 0.613 6134
 6147 3 -8.41 49.67 13.27 0.192 6146
 6148 3 -8.28 49.65 13.2 0.204 6147
 6149 3 -8.1 49.91 13.32 0.111 6148
 6150 3 -7.99 50.01 13.35 0.098 6149
 6151 3 -7.87 50.06 13.42 0.121 6150
 6152 3 -7.75 50.11 13.41 0.161 6151
 6153 3 -7.61 50.05 13.38 0.106 6152
 6154 3 -7.5 49.98 13.27 0.135 6153
 6155 3 -7.42 50.02 13.19 0.168 6154
 6156 3 -7.52 50.12 12.88 0.155 6155
 6157 3 -7.48 50.19 12.77 0.168 6156
 6158 3 -7.54 50.37 12.66 0.129 6157
 6159 3 -7.57 50.55 12.59 0.109 6158
 6160 3 -7.58 50.72 12.53 0.117 6159
 6161 3 -7.6 50.9 12.52 0.12 6160
 6162 3 -7.57 51.08 12.38 0.111 6161
 6163 3 -7.58 51.24 12.24 0.132 6162
 6164 3 -7.6 51.36 12.12 0.12 6163
 6165 3 -7.62 51.34 11.94 0.105 6164
 6166 3 -7.62 51.52 11.89 0.092 6165
 6167 3 -7.69 51.67 11.85 0.087 6166
 6168 3 -7.72 51.81 11.84 0.116 6167
 6169 3 -7.77 51.94 11.79 0.154 6168
 6170 3 -8.05 52.04 11.85 0.087 6169
 6171 3 -8.11 52.15 11.82 0.123 6170
 6172 3 -8.23 52.3 11.74 0.111 6171
 6173 3 -8.31 52.45 11.7 0.121 6172
 6174 3 -8.31 52.62 11.68 0.151 6173
 6175 3 -8.33 52.79 11.73 0.000125 6174
 6176 3 -7.2 50.02 13.35 0.108 6155
 6177 3 -7.03 50.06 13.37 0.123 6176
 6178 3 -6.91 50.11 13.53 0.157 6177
 6179 3 -6.83 50.17 13.61 0.18 6178
 6180 3 -6.66 50.09 13.72 0.122 6179
 6181 3 -6.53 50.09 13.7 0.113 6180
 6182 3 -6.4 50.12 13.69 0.142 6181
 6183 3 -6.3 50.19 13.62 0.18 6182
 6184 3 -6.16 50.19 13.53 0.201 6183
 6185 3 -6.09 50.19 13.45 0.26 6184
 6186 3 -6 50.26 13.39 0.259 6185
 6187 3 -6.15 50.52 13.05 0.088 6186
 6188 3 -6.24 50.63 12.95 0.153 6187
 6189 3 -6.28 50.73 12.86 0.203 6188
 6190 3 -6.11 50.9 12.64 0.117 6189
 6191 3 -6.12 50.97 12.52 0.139 6190
 6192 3 -6.07 51.05 12.42 0.081 6191
 6193 3 -6.11 51.19 12.28 0.086 6192
 6194 3 -6.12 51.3 12.19 0.071 6193
 6195 3 -6.08 51.31 12.02 0.08 6194
 6196 3 -5.95 51.48 11.97 0.242 6195
 6197 3 -5.86 51.69 11.92 0.072 6196
 6198 3 -5.76 51.9 11.78 0.1 6197
 6199 3 -5.68 52.09 11.79 0.094 6198
 6200 3 -5.64 52.23 11.64 0.093 6199
 6201 3 -5.52 52.36 11.53 0.108 6200
 6202 3 -5.47 52.54 11.26 0.143 6201
 6203 3 -5.42 52.54 11.12 0.14 6202
 6204 3 -5.35 52.5 10.97 0.126 6203
 6205 3 -5.89 51.23 11.77 0.248 6196
 6206 3 -5.98 51.59 11.51 0.124 6205
 6207 3 -6.02 51.42 11.22 0.062 6206
 6208 3 -6.06 51.41 11.11 0.086 6207
 6209 3 -6.09 51.34 11.02 0.109 6208
 6210 3 -6.01 51.43 10.74 0.106 6209
 6211 3 -5.93 51.47 10.63 0.107 6210
 6212 3 -5.94 51.58 10.49 0.088 6211
 6213 3 -5.92 51.51 10.34 0.068 6212
 6214 3 -5.85 51.53 10.21 0.083 6213
 6215 3 -5.79 50.09 13.45 0.157 6186
 6216 3 -5.62 49.99 13.37 0.129 6215
 6217 3 -5.5 49.81 13.23 0.134 6216
 6218 3 -5.37 49.66 13.15 0.135 6217
 6219 3 -5.25 49.59 13.05 0.138 6218
 6220 3 -5.16 49.48 13.11 0.112 6219
 6221 3 -5.01 49.42 13.15 0.127 6220
 6222 3 -4.84 49.41 13.2 0.101 6221
 6223 3 -4.74 49.33 13.17 0.131 6222
 6224 3 -4.59 49.29 13.06 0.109 6223
 6225 3 -4.5 49.18 13.06 0.113 6224
 6226 3 -4.36 49.16 13.01 0.134 6225
 6227 3 -4.24 49.29 12.87 0.123 6226
 6228 3 -4.15 49.36 12.71 0.14 6227
 6229 3 -3.96 49.35 12.66 0.145 6228
 6230 3 -3.78 49.39 12.59 0.161 6229
 6231 3 -3.65 49.4 12.59 0.216 6230
 6232 3 -3.51 49.37 12.59 0.209 6231
 6233 3 -3.33 49.14 12.78 0.112 6232
 6234 3 -3.22 49 12.93 0.088 6233
 6235 3 -3.02 48.83 12.98 0.127 6234
 6236 3 -2.87 48.72 12.99 0.173 6235
 6237 3 -2.75 48.76 12.83 0.228 6236
 6238 3 -2.66 48.85 12.72 0.223 6237
 6239 3 -2.55 49 12.45 0.151 6238
 6240 3 -2.36 48.96 12.29 0.145 6239
 6241 3 -2.17 48.78 12.3 0.143 6240
 6242 3 -2.03 48.58 12.44 0.14 6241
 6243 3 -1.9 48.55 12.4 0.133 6242
 6244 3 -1.77 48.54 12.4 0.156 6243
 6245 3 -1.64 48.57 12.44 0.144 6244
 6246 3 -1.56 48.54 12.38 0.122 6245
 6247 3 -1.46 48.53 12.32 0.182 6246
 6248 3 -1.36 48.51 12.3 0.133 6247
 6249 3 -1.21 48.65 12.22 0.137 6248
 6250 3 -1.12 48.66 12.15 0.1 6249
 6251 3 -0.97 48.65 12.17 0.125 6250
 6252 3 -0.83 48.64 12.11 0.091 6251
 6253 3 -0.75 48.62 11.99 0.145 6252
 6254 3 -0.6 48.62 12.11 0.127 6253
 6255 3 -0.46 48.51 12.22 0.072 6254
 6256 3 -0.31 48.43 12.2 0.073 6255
 6257 3 -0.21 48.29 12.29 0.146 6256
 6258 3 -0.12 48.11 12.31 0.136 6257
 6259 3 -0.14 47.97 12.49 0.177 6258
 6260 3 -0.13 47.9 12.61 0.234 6259
 6261 3 -0.01 47.9 12.83 0.086 6260
 6262 3 0.05 48.01 12.88 0.115 6261
 6263 3 0.02 48.21 12.83 0.084 6262
 6264 3 0 48.32 12.96 0.132 6263
 6265 3 0.05 48.43 13.03 0.118 6264
 6266 3 0.16 48.57 13.15 0.094 6265
 6267 3 0.27 48.58 13.3 0.036 6266
 6268 3 0.35 48.44 13.37 0.087 6267
 6269 3 0.48 48.36 13.46 0.11 6268
 6270 3 0.54 48.26 13.58 0.126 6269
 6271 3 0.61 48.12 13.74 0.127 6270
 6272 3 0.69 47.97 13.98 0.089 6271
 6273 3 0.72 47.82 14.1 0.093 6272
 6274 3 0.8 47.62 14.24 0.102 6273
 6275 3 0.88 47.47 14.32 0.086 6274
 6276 3 0.92 47.3 14.4 0.138 6275
 6277 3 0.91 47.13 14.44 0.135 6276
 6278 3 0.76 46.94 14.5 0.285 6277
 6279 3 0.54 46.9 14.48 0.204 6278
 6280 3 0.28 47.01 14.34 0.099 6279
 6281 3 0.16 47.05 14.15 0.11 6280
 6282 3 0.1 47.04 14.07 0.099 6281
 6283 3 1.02 46.69 14.32 0.105 6278
 6284 3 0.9 46.51 14.25 0.094 6283
 6285 3 0.78 46.61 14.13 0.066 6284
 6286 3 0.68 46.72 14.05 0.111 6285
 6287 3 0.59 46.69 14 0.000125 6286
 6288 3 -0.1 47.76 12.49 0.143 6260
 6289 3 -0.1 47.57 12.24 0.129 6288
 6290 3 -0.27 47.61 12.09 0.115 6289
 6291 3 -0.29 47.55 11.9 0.132 6290
 6292 3 -0.33 47.61 11.8 0.125 6291
 6293 3 -0.32 47.53 11.71 0.142 6292
 6294 3 -0.35 47.55 11.55 0.167 6293
 6295 3 -0.56 47.5 11.47 0.144 6294
 6296 3 -0.8 47.54 11.39 0.126 6295
 6297 3 -0.91 47.66 11.33 0.112 6296
 6298 3 -1.03 47.85 11.25 0.103 6297
 6299 3 -1.11 47.91 11.17 0.183 6298
 6300 3 -1.27 48.01 11.1 0.278 6299
 6301 3 -1.43 48.1 10.97 0.289 6300
 6302 3 -1.58 48.16 10.81 0.21 6301
 6303 3 -1.69 48.33 10.45 0.135 6302
 6304 3 -1.78 48.37 10.25 0.157 6303
 6305 3 -1.93 48.5 10.19 0.159 6304
 6306 3 -2.1 48.61 9.99 0.157 6305
 6307 3 -2.23 48.68 9.82 0.137 6306
 6308 3 -2.29 48.65 9.55 0.147 6307
 6309 3 -2.31 48.53 9.49 0.182 6308
 6310 3 -2.54 48.44 9.12 0.074 6309
 6311 3 -2.61 48.4 9.04 0.099 6310
 6312 3 -2.74 48.4 8.99 0.113 6311
 6313 3 -2.82 48.32 9.03 0.164 6312
 6314 3 -2.92 48.33 8.78 0.113 6313
 6315 3 -2.97 48.33 8.57 0.117 6314
 6316 3 -3.03 48.26 8.47 0.166 6315
 6317 3 -3.22 48.19 8.41 0.087 6316
 6318 3 -3.34 48.12 8.28 0.105 6317
 6319 3 -3.38 48.04 8.06 0.125 6318
 6320 3 -3.42 48.01 7.88 0.147 6319
 6321 3 -3.47 47.93 7.64 0.086 6320
 6322 3 -3.51 47.79 7.64 0.159 6321
 6323 3 -3.57 47.79 7.54 0.168 6322
 6324 3 -3.55 47.62 7.38 0.116 6323
 6325 3 -3.49 47.57 7.3 0.106 6324
 6326 3 -3.63 47.51 7.14 0.097 6325
 6327 3 -3.64 47.43 7.01 0.093 6326
 6328 3 -3.68 47.36 6.84 0.038 6327
 6329 3 -3.77 47.21 6.63 0.071 6328
 6330 3 -3.96 47.04 6.63 0.118 6329
 6331 3 -3.28 47.44 7.22 0.098 6325
 6332 3 -3.15 47.36 7.21 0.076 6331
 6333 3 -2.88 48.4 8.25 0.088 6316
 6334 3 -2.9 48.47 8.11 0.098 6333
 6335 3 -2.88 48.51 7.94 0.096 6334
 6336 3 -2.9 48.6 7.75 0.095 6335
 6337 3 -2.99 48.72 7.63 0.122 6336
 6338 3 -3.13 48.83 7.58 0.103 6337
 6339 3 -3.24 48.97 7.58 0.106 6338
 6340 3 -1.62 48.35 10.05 0.139 6304
 6341 3 -1.53 48.16 9.81 0.264 6340
 6342 3 -1.39 48.01 9.82 0.192 6341
 6343 3 -1.35 48.07 9.71 0.059 6342
 6344 3 -0.07 47.61 12.4 0.143 6343
 6345 3 -0.2 48.15 12.95 0.108 6288
 6346 3 -3.49 49.51 12.47 0.203 6232
 6347 3 -3.34 49.57 12.71 0.116 6346
 6348 3 -3.32 49.68 12.69 0.08 6347
 6349 3 -3.44 49.72 12.15 0.101 6346
 6350 3 -3.34 49.71 11.89 0.054 6349
 6351 3 -3.4 49.76 11.76 0.113 6350
 6352 3 -3.32 49.79 11.64 0.11 6351
 6353 3 -3.78 49.97 12.38 0.133 6349
 6354 3 -3.92 50.11 12.46 0.111 6353
 6355 3 -4.07 50.29 12.46 0.097 6354
 6356 3 -4.15 50.41 12.39 0.084 6355
 6357 3 -4.2 50.57 12.35 0.106 6356
 6358 3 -4.24 50.66 12.38 0.122 6357
 6359 3 -4.32 50.72 12.5 0.217 6358
 6360 3 -4.24 50.71 12.85 0.21 6359
 6361 3 -4.07 50.58 13.11 0.201 6360
 6362 3 -3.87 50.43 13.36 0.182 6361
 6363 3 -3.89 50.12 13.49 0.074 6362
 6364 3 -3.81 50.03 13.54 0.093 6363
 6365 3 -3.68 50.03 13.59 0.131 6364
 6366 3 -3.7 49.65 13.72 0.07 6365
 6367 3 -6.83 50.47 13.5 0.104 6179
 6368 3 -6.82 50.54 13.35 0.088 6367
 6369 3 -6.82 50.55 13.19 0.114 6368
 6370 3 -6.89 50.54 13.04 0.071 6369
 6371 3 -6.86 50.48 12.89 0.039 6370
 6372 3 -9.35 49.55 13.6 0.604 6146
 6373 3 -10.15 49.72 13.42 0.237 6372
 6374 3 -10.17 49.66 13.24 0.244 6373
 6375 3 -10.05 49.61 13.01 0.099 6374
 6376 3 -9.18 49.41 13.73 0.523 6372
 6377 3 -9.16 49.38 13.84 0.446 6376
 6378 3 -8.91 49.19 13.91 0.212 6377
 6379 3 -8.84 49.13 13.99 0.122 6378
 6380 3 -9.95 50.59 12.25 0.123 6087
 6381 3 -10.01 50.44 12.14 0.128 6380
 6382 3 -14.84 53.51 16.57 0.149 6381
 6383 3 -15.24 53.88 16.27 0.145 5893
 6384 3 -15.19 54.04 16.06 0.099 6383
 6385 3 -15.25 54.15 15.95 0.109 6384
 6386 3 -15.25 54.24 15.86 0.11 6385
 6387 3 -15.22 54.38 15.64 0.094 6386
 6388 3 -15.18 54.55 15.49 0.083 6387
 6389 3 -15.16 54.71 15.49 0.089 6388
 6390 3 -15.16 54.92 15.53 0.12 6389
 6391 3 -15.11 55.06 15.56 0.106 6390
 6392 3 -15.16 55.27 15.56 0.153 6391
 6393 3 -15.18 55.49 15.52 0.184 6392
 6394 3 -15.23 55.6 15.47 0.282 6393
 6395 3 -14.91 55.67 15.7 0.096 6394
 6396 3 -14.83 55.78 15.67 0.126 6395
 6397 3 -14.81 55.88 15.72 0.144 6396
 6398 3 -14.76 55.95 15.84 0.119 6397
 6399 3 -14.71 55.98 15.98 0.144 6398
 6400 3 -14.66 55.99 16.11 0.095 6399
 6401 3 -14.58 56.03 16.2 0.081 6400
 6402 3 -14.41 56.03 16.29 0.079 6401
 6403 3 -14.4 56.03 16.41 0.06 6402
 6404 3 -15.56 55.68 15.22 0.158 6394
 6405 3 -15.58 55.58 14.98 0.116 6404
 6406 3 -15.63 55.67 14.78 0.148 6405
 6407 3 -15.65 55.74 14.62 0.187 6406
 6408 3 -15.6 55.81 14.53 0.241 6407
 6409 3 -15.47 55.7 14.47 0.093 6408
 6410 3 -15.38 55.56 14.45 0.122 6409
 6411 3 -15.24 55.49 14.47 0.000125 6410
 6412 3 -15.92 56.06 14.36 0.138 6408
 6413 3 -16 56.28 14.28 0.164 6412
 6414 3 -16.04 56.42 14.14 0.132 6413
 6415 3 -16.16 56.5 13.94 0.168 6414
 6416 3 -16.24 56.58 13.82 0.187 6415
 6417 3 -16.04 56.62 13.61 0.112 6416
 6418 3 -15.99 56.49 13.49 0.117 6417
 6419 3 -16.02 56.35 13.3 0.105 6418
 6420 3 -16.16 56.27 13.21 0.118 6419
 6421 3 -16.29 56.21 13.16 0.098 6420
 6422 3 -16.43 56.16 13.11 0.099 6421
 6423 3 -16.61 56.07 13.06 0.121 6422
 6424 3 -16.74 56.18 12.97 0.146 6423
 6425 3 -16.45 56.58 13.88 0.14 6416
 6426 3 -16.61 56.61 13.8 0.133 6425
 6427 3 -16.72 56.63 13.74 0.178 6426
 6428 3 -16.91 56.61 13.71 0.231 6427
 6429 3 -17.04 56.64 13.72 0.256 6428
 6430 3 -17.22 56.81 13.23 0.115 6429
 6431 3 -17.35 56.83 13.11 0.117 6430
 6432 3 -17.44 56.99 13.04 0.09 6431
 6433 3 -17.42 57.1 12.87 0.116 6432
 6434 3 -17.46 56.71 13.02 0.093 6431
 6435 3 -17.6 56.68 12.95 0.073 6434
 6436 3 -17.71 56.68 12.87 0.109 6435
 6437 3 -17.83 56.75 12.82 0.136 6436
 6438 3 -17.96 57 12.89 0.123 6437
 6439 3 -17.94 56.61 12.84 0.111 6437
 6440 3 -18.03 56.49 12.81 0.112 6439
 6441 3 -18.17 56.39 12.69 0.117 6440
 6442 3 -18.28 56.26 12.65 0.132 6441
 6443 3 -18.3 56.06 12.6 0.1 6442
 6444 3 -18.37 55.96 12.48 0.08 6443
 6445 3 -18.49 55.88 12.46 0.045 6444
 6446 3 -18.46 55.78 12.45 0.128 6445
 6447 3 -18.19 55.64 12.55 0.098 6446
 6448 3 -18.81 55.82 12.3 0.093 6446
 6449 3 -18.33 56.31 12.45 0.083 6442
 6450 3 -18.33 56.46 12.4 0.095 6449
 6451 3 -18.3 56.57 12.32 0.088 6450
 6452 3 -18.35 56.68 12.25 0.085 6451
 6453 3 -18.42 56.76 12.12 0.108 6452
 6454 3 -18.53 56.85 12.04 0.118 6453
 6455 3 -18.69 56.92 11.92 0.111 6454
 6456 3 -18.81 56.88 11.79 0.000125 6455
 6457 3 -17.22 56.54 14.23 0.069 6429
 6458 3 -17.34 56.61 14.42 0.11 6457
 6459 3 -17.45 56.79 14.54 0.074 6458
 6460 3 -15.67 55.94 15.45 0.065 6404
 6461 3 -15.75 56.01 15.51 0.091 6460
 6462 3 -15.75 56.08 15.68 0.087 6461
 6463 3 -15.83 56.13 15.83 0.113 6462
 6464 3 -15.84 56.25 15.92 0.121 6463
 6465 3 -15.88 56.42 15.96 0.082 6464
 6466 3 -15.88 56.47 16.08 0.086 6465
 6467 3 -15.83 56.54 16.17 0.098 6466
 6468 3 -15.72 56.58 16.26 0.109 6467
 6469 3 -15.75 56.65 16.4 0.092 6468
 6470 3 -15.77 56.67 16.51 0.144 6469
 6471 3 -15.91 56.65 16.58 0.186 6470
 6472 3 -16.14 56.72 16.6 0.071 6471
 6473 3 -16.26 56.79 16.62 0.106 6472
 6474 3 -15.73 56.67 16.78 0.081 6471
 6475 3 -15.77 56.64 16.88 0.000125 6474
 6476 3 -20.48 56.39 23.29 0.138 5738
 6477 3 -20.34 56.37 23.29 0.117 6476
 6478 3 -20.18 56.3 23.33 0.073 6477
 6479 3 -20.02 56.19 23.38 0.11 6478
 6480 3 -19.97 56.08 23.47 0.113 6479
 6481 3 -19.85 55.95 23.58 0.082 6480
 6482 3 -19.85 55.81 23.74 0.143 6481
 6483 3 -19.83 55.66 23.94 0.19 6482
 6484 3 -19.63 55.38 23.95 0.094 6483
 6485 3 -19.56 55.23 23.99 0.106 6484
 6486 3 -19.51 55.06 24.15 0.136 6485
 6487 3 -19.44 54.95 24.28 0.113 6486
 6488 3 -19.35 54.84 24.49 0.097 6487
 6489 3 -19.28 54.7 24.7 0.122 6488
 6490 3 -19.23 54.6 24.8 0.107 6489
 6491 3 -19.13 54.52 24.98 0.097 6490
 6492 3 -19.07 54.34 25.05 0.112 6491
 6493 3 -19 54.19 25.02 0.096 6492
 6494 3 -18.98 54.02 25.02 0.116 6493
 6495 3 -18.91 53.88 25.02 0.139 6494
 6496 3 -18.84 53.73 24.98 0.184 6495
 6497 3 -18.84 53.65 24.87 0.244 6496
 6498 3 -18.77 53.46 25.16 0.098 6497
 6499 3 -18.75 53.35 25.27 0.1 6498
 6500 3 -18.73 53.24 25.36 0.095 6499
 6501 3 -18.75 53.13 25.48 0.083 6500
 6502 3 -18.7 53.08 25.57 0.128 6501
 6503 3 -18.56 52.98 25.64 0.141 6502
 6504 3 -18.41 52.77 25.66 0.106 6503
 6505 3 -18.32 52.71 25.73 0.069 6504
 6506 3 -18.88 53.63 24.48 0.146 6497
 6507 3 -18.72 53.59 24.25 0.167 6506
 6508 3 -18.58 53.48 24.09 0.149 6507
 6509 3 -18.37 53.42 24.07 0.155 6508
 6510 3 -18.15 53.38 24.09 0.151 6509
 6511 3 -17.92 53.27 24.18 0.132 6510
 6512 3 -17.73 53.21 24.35 0.112 6511
 6513 3 -17.56 53.2 24.42 0.149 6512
 6514 3 -17.5 53.12 24.51 0.175 6513
 6515 3 -17.36 53.05 24.6 0.22 6514
 6516 3 -17.38 52.91 24.67 0.245 6515
 6517 3 -17.39 52.77 24.76 0.211 6516
 6518 3 -17.48 52.63 24.85 0.096 6517
 6519 3 -17.61 52.48 24.69 0.15 6518
 6520 3 -17.63 52.4 24.62 0.206 6519
 6521 3 -17.61 52.63 24.28 0.093 6520
 6522 3 -17.54 52.76 24.19 0.084 6521
 6523 3 -17.49 52.87 24.08 0.099 6522
 6524 3 -17.49 52.95 23.92 0.086 6523
 6525 3 -17.42 53.06 23.83 0.095 6524
 6526 3 -17.33 53.06 23.74 0.117 6525
 6527 3 -17.28 53.15 23.6 0.107 6526
 6528 3 -17.19 53.2 23.47 0.096 6527
 6529 3 -17.08 53.2 23.35 0.102 6528
 6530 3 -16.87 53.05 23.22 0.088 6529
 6531 3 -16.69 52.98 23.22 0.077 6530
 6532 3 -16.6 52.86 23.22 0.125 6531
 6533 3 -16.53 52.69 23.3 0.115 6532
 6534 3 -16.42 52.51 23.31 0.113 6533
 6535 3 -16.37 52.4 23.26 0.107 6534
 6536 3 -16.26 52.26 23.38 0.09 6535
 6537 3 -16.3 52.07 23.37 0.12 6536
 6538 3 -16.22 51.89 23.36 0.093 6537
 6539 3 -16.12 51.7 23.43 0.077 6538
 6540 3 -16.08 51.58 23.54 0.087 6539
 6541 3 -15.91 51.47 23.59 0.075 6540
 6542 3 -15.8 51.41 23.63 0.087 6541
 6543 3 -15.72 51.27 23.59 0.056 6542
 6544 3 -15.57 51.27 23.61 0.133 6543
 6545 3 -15.4 51.22 23.63 0.11 6544
 6546 3 -15.22 51.11 23.73 0.081 6545
 6547 3 -15.14 51.05 23.79 0.088 6546
 6548 3 -15.03 50.95 23.73 0.092 6547
 6549 3 -14.82 51.09 23.73 0.102 6548
 6550 3 -14.71 51.07 23.75 0.071 6549
 6551 3 -14.58 50.94 23.76 0.093 6550
 6552 3 -14.47 50.94 23.87 0.101 6551
 6553 3 -14.4 50.97 23.99 0.116 6552
 6554 3 -14.29 50.95 24.14 0.077 6553
 6555 3 -14.2 51 24.32 0.136 6554
 6556 3 -14.11 50.91 24.48 0.126 6555
 6557 3 -13.91 50.82 24.51 0.069 6556
 6558 3 -13.82 50.69 24.55 0.104 6557
 6559 3 -13.66 50.58 24.53 0.122 6558
 6560 3 -13.55 50.44 24.53 0.115 6559
 6561 3 -13.41 50.34 24.57 0.126 6560
 6562 3 -13.28 50.36 24.64 0.1 6561
 6563 3 -13.16 50.4 24.71 0.096 6562
 6564 3 -13.14 50.55 24.85 0.111 6563
 6565 3 -13.11 50.69 24.98 0.1 6564
 6566 3 -13.02 50.77 25.12 0.111 6565
 6567 3 -13.07 50.79 25.21 0.049 6566
 6568 3 -17.57 52.17 24.97 0.066 6520
 6569 3 -17.02 52.85 24.78 0.077 6517
 6570 3 -16.86 52.83 24.78 0.091 6569
 6571 3 -16.68 52.78 24.78 0.083 6570
 6572 3 -16.57 52.71 24.72 0.084 6571
 6573 3 -16.5 52.63 24.67 0.055 6572
 6574 3 -16.38 52.53 24.67 0.1 6573
 6575 3 -16.23 52.47 24.63 0.14 6574
 6576 3 -16.07 52.48 24.7 0.114 6575
 6577 3 -15.96 52.61 24.7 0.079 6576
 6578 3 -15.78 52.69 24.75 0.127 6577
 6579 3 -15.65 52.73 24.82 0.088 6578
 6580 3 -15.64 52.83 24.88 0.052 6579
 6581 3 -25.53 56.49 25.12 0.185 5708
 6582 3 -25.59 56.34 25.23 0.148 6581
 6583 3 -25.64 56.23 25.35 0.139 6582
 6584 3 -25.75 56.19 25.51 0.115 6583
 6585 3 -25.81 56.13 25.67 0.125 6584
 6586 3 -25.91 56.02 25.82 0.104 6585
 6587 3 -25.93 55.94 25.94 0.099 6586
 6588 3 -26.04 55.88 26.03 0.117 6587
 6589 3 -26.11 55.77 26.13 0.105 6588
 6590 3 -26.07 55.66 26.19 0.184 6589
 6591 3 -26.04 55.57 26.28 0.201 6590
 6592 3 -26.04 55.45 26.28 0.217 6591
 6593 3 -26.04 55.35 26.32 0.234 6592
 6594 3 -26.07 55.35 26.5 0.288 6593
 6595 3 -26.12 55.45 26.85 0.144 6594
 6596 3 -26.01 55.25 26.92 0.128 6595
 6597 3 -25.99 55.11 27.05 0.125 6596
 6598 3 -25.96 54.96 27.16 0.133 6597
 6599 3 -25.92 54.84 27.17 0.188 6598
 6600 3 -25.67 54.81 27.12 0.076 6599
 6601 3 -25.49 54.74 27.12 0.103 6600
 6602 3 -25.37 54.71 27.17 0.068 6601
 6603 3 -25.3 54.64 27.12 0.051 6602
 6604 3 -25.15 54.59 27.05 0.127 6603
 6605 3 -25.08 54.47 26.96 0.168 6604
 6606 3 -25.03 54.34 26.94 0.159 6605
 6607 3 -24.98 54.16 26.8 0.084 6606
 6608 3 -24.96 54.06 26.69 0.104 6607
 6609 3 -24.94 54.09 26.55 0.095 6608
 6610 3 -26.08 54.56 27.3 0.12 6599
 6611 3 -26.08 54.39 27.39 0.132 6610
 6612 3 -26.07 54.28 27.44 0.101 6611
 6613 3 -26.05 54.17 27.42 0.173 6612
 6614 3 -26.1 54.09 27.37 0.218 6613
 6615 3 -25.98 53.86 27.51 0.119 6614
 6616 3 -25.98 53.71 27.51 0.169 6615
 6617 3 -25.99 53.57 27.51 0.217 6616
 6618 3 -26.03 53.47 27.51 0.319 6617
 6619 3 -26.07 53.36 27.53 0.391 6618
 6620 3 -26.12 53.21 27.62 0.394 6619
 6621 3 -26.1 53.1 27.64 0.471 6620
 6622 3 -26.29 52.89 27.94 0.102 6621
 6623 3 -26.4 52.85 28.01 0.042 6622
 6624 3 -26.54 52.85 28.04 0.122 6623
 6625 3 -26.56 52.85 28.18 0.000125 6624
 6626 3 -25.8 53.02 27.26 0.413 6621
 6627 3 -25.92 52.78 27.53 0.35 6626
 6628 3 -26.02 52.71 27.92 0.266 6627
 6629 3 -26 52.61 28.07 0.303 6628
 6630 3 -25.91 52.57 28.19 0.369 6629
 6631 3 -26.06 52.32 28.28 0.559 6630
 6632 3 -26 52.22 28.26 0.647 6631
 6633 3 -26 52.06 28.19 0.717 6632
 6634 3 -26.04 51.92 28.16 0.73 6633
 6635 3 -26.09 51.82 28.28 0.733 6634
 6636 3 -26.2 51.67 27.28 0.348 6635
 6637 3 -26.39 51.66 27.12 0.354 6636
 6638 3 -26.1 51.79 26.8 0.254 6637
 6639 3 -26.3 51.78 26.44 0.143 6638
 6640 3 -26.39 51.81 26.37 0.13 6639
 6641 3 -26.55 51.95 26.23 0.141 6640
 6642 3 -26.67 51.95 26.2 0.181 6641
 6643 3 -26.78 51.95 26.18 0.12 6642
 6644 3 -26.64 51.52 27.14 0.301 6637
 6645 3 -26.69 51.39 27.05 0.279 6644
 6646 3 -26.74 51.25 27.05 0.227 6645
 6647 3 -26.67 51.17 27.01 0.000125 6646
 6648 3 -26.9 51.51 27.47 0.094 6644
 6649 3 -26.97 51.43 27.38 0.135 6648
 6650 3 -27.06 51.47 27.29 0.094 6649
 6651 3 -26.06 51.79 28.44 0.58 6635
 6652 3 -26.16 52.36 29.37 0.132 6651
 6653 3 -26.16 52.36 29.53 0.155 6652
 6654 3 -26.19 52.29 29.66 0.127 6653
 6655 3 -26.25 52.11 29.82 0.145 6654
 6656 3 -26.14 51.97 30 0.14 6655
 6657 3 -26.14 51.92 30.1 0.145 6656
 6658 3 -26.26 51.86 30.3 0.068 6657
 6659 3 -26.28 51.79 30.46 0.106 6658
 6660 3 -26.34 51.72 30.55 0.094 6659
 6661 3 -26.34 51.61 30.64 0.111 6660
 6662 3 -26.4 51.47 30.78 0.122 6661
 6663 3 -26.47 51.3 30.89 0.096 6662
 6664 3 -26.47 51.22 31.03 0.07 6663
 6665 3 -26.47 51.11 31.19 0.118 6664
 6666 3 -26.42 51.01 31.32 0.1 6665
 6667 3 -26.35 50.86 31.37 0.073 6666
 6668 3 -26.31 50.75 31.55 0.038 6667
 6669 3 -26.06 51.93 28.46 0.234 6651
 6670 3 -26.22 51.11 28.55 0.182 6669
 6671 3 -26.25 50.92 28.6 0.206 6670
 6672 3 -26.34 50.82 28.67 0.219 6671
 6673 3 -26.65 50.86 28.71 0.158 6672
 6674 3 -26.79 50.82 28.57 0.154 6673
 6675 3 -26.7 50.68 28.51 0.118 6674
 6676 3 -26.75 50.62 28.42 0.096 6675
 6677 3 -27.02 50.78 28.54 0.135 6674
 6678 3 -27.15 50.69 28.41 0.104 6677
 6679 3 -27.31 50.72 28.27 0.053 6678
 6680 3 -26.08 50.58 28.53 0.062 6672
 6681 3 -26.02 50.38 28.53 0.085 6680
 6682 3 -26.04 50.24 28.51 0.149 6681
 6683 3 -26.04 50.09 28.48 0.158 6682
 6684 3 -26.02 49.96 28.39 0.136 6683
 6685 3 -25.86 49.92 28.35 0.126 6684
 6686 3 -25.88 49.78 28.26 0.062 6685
 6687 3 -25.88 49.56 28.19 0.164 6686
 6688 3 -25.95 49.38 28.12 0.097 6687
 6689 3 -26.02 49.32 27.94 0.096 6688
 6690 3 -26.04 49.18 27.87 0.121 6689
 6691 3 -26.08 49.02 27.89 0.091 6690
 6692 3 -26.09 48.82 27.91 0.158 6691
 6693 3 -26.13 48.7 27.85 0.166 6692
 6694 3 -26.11 48.59 27.78 0.13 6693
 6695 3 -25.91 48.52 27.67 0.157 6694
 6696 3 -25.7 49.95 28.41 0.136 6685
 6697 3 -26.06 52.09 28.48 0.234 6669
 6698 3 -26.65 51.75 28.51 0.107 6697
 6699 3 -26.72 51.86 28.52 0.000125 6698
 6700 3 -26.04 52.38 28.53 0.234 6697
 6701 3 -25.91 52.52 28.6 0.185 6700
 6702 3 -25.79 52.46 28.6 0.088 6701
 6703 3 -25.65 51.75 27.23 0.116 6634
 6704 3 -25.55 51.66 27.23 0.192 6703
 6705 3 -25.6 51.74 26.89 0.102 6704
 6706 3 -25.64 51.78 26.62 0.124 6705
 6707 3 -25.58 51.78 26.5 0.088 6706
 6708 3 -25.48 51.78 26.41 0.111 6707
 6709 3 -25.28 51.71 26.32 0.111 6708
 6710 3 -25.26 51.63 26.17 0.091 6709
 6711 3 -25.79 53.09 28.53 0.183 6630
 6712 3 -25.68 53.17 28.76 0.174 6711
 6713 3 -25.61 53.24 28.94 0.18 6712
 6714 3 -25.5 53.24 29.07 0.166 6713
 6715 3 -25.38 53.31 29.26 0.147 6714
 6716 3 -25.31 53.46 29.41 0.128 6715
 6717 3 -25.27 53.71 29.46 0.172 6716
 6718 3 -25.25 53.81 29.58 0.136 6717
 6719 3 -25.21 53.78 29.76 0.116 6718
 6720 3 -25.21 53.81 29.92 0.116 6719
 6721 3 -25.1 53.82 30.03 0.139 6720
 6722 3 -25.01 53.96 30.1 0.161 6721
 6723 3 -24.96 54.06 30.26 0.14 6722
 6724 3 -24.89 54.03 30.51 0.144 6723
 6725 3 -24.76 54.03 30.67 0.151 6724
 6726 3 -24.71 54.03 30.8 0.157 6725
 6727 3 -24.8 54.19 31.07 0.132 6726
 6728 3 -24.76 54.25 31.19 0.162 6727
 6729 3 -24.73 54.17 31.3 0.079 6728
 6730 3 -24.69 54.11 31.42 0.087 6729
 6731 3 -24.63 54.04 31.53 0.07 6730
 6732 3 -24.56 54 31.63 0.115 6731
 6733 3 -24.74 54.01 31.71 0.082 6732
 6734 3 -24.74 54.14 31.81 0.094 6733
 6735 3 -24.72 54.29 31.95 0.095 6734
 6736 3 -24.74 54.39 32.1 0.000125 6735
 6737 3 -24.38 54.03 31.61 0.16 6732
 6738 3 -24.27 53.96 31.67 0.143 6737
 6739 3 -24.11 53.79 31.7 0.136 6738
 6740 3 -23.97 53.66 31.79 0.135 6739
 6741 3 -23.9 53.57 31.86 0.149 6740
 6742 3 -23.79 53.5 31.9 0.137 6741
 6743 3 -23.7 53.45 31.97 0.167 6742
 6744 3 -23.61 53.39 32.12 0.117 6743
 6745 3 -23.54 53.27 32.26 0.15 6744
 6746 3 -23.4 53.13 32.37 0.147 6745
 6747 3 -23.33 52.97 32.39 0.109 6746
 6748 3 -23.24 52.78 32.35 0.094 6747
 6749 3 -23.2 52.56 32.29 0.12 6748
 6750 3 -23.1 52.43 32.22 0.102 6749
 6751 3 -23.02 52.31 32.2 0.103 6750
 6752 3 -22.99 52.17 32.23 0.096 6751
 6753 3 -22.9 52.07 32.2 0.11 6752
 6754 3 -27.53 57.26 24.45 0.068 4824
 6755 3 -27.58 57.31 24.26 0.084 6754
 6756 3 -27.6 57.33 24.12 0.104 6755
 6757 3 -27.6 57.37 24.01 0.092 6756
 6758 3 -27.53 57.48 23.87 0.098 6757
 6759 3 -27.41 57.49 23.75 0.084 6758
 6760 3 -27.32 57.52 23.63 0.086 6759
 6761 3 -27.23 57.49 23.45 0.102 6760
 6762 3 -27.21 57.52 23.31 0.12 6761
 6763 3 -27.27 57.59 23.2 0.194 6762
 6764 3 -27.14 57.65 23 0.121 6763
 6765 3 -27.23 57.71 22.79 0.139 6764
 6766 3 -27.34 57.77 22.68 0.178 6765
 6767 3 -27.14 57.9 22.43 0.104 6766
 6768 3 -27.05 57.98 22.29 0.101 6767
 6769 3 -27.03 58.05 22.15 0.113 6768
 6770 3 -27.06 58.01 22.04 0.106 6769
 6771 3 -27.01 57.91 21.93 0.093 6770
 6772 3 -26.95 57.91 21.81 0.096 6771
 6773 3 -26.92 57.91 21.68 0.08 6772
 6774 3 -26.88 57.9 21.54 0.058 6773
 6775 3 -26.78 57.81 21.41 0.101 6774
 6776 3 -26.7 57.71 21.4 0.094 6775
 6777 3 -26.72 57.63 21.25 0.091 6776
 6778 3 -26.78 57.51 21.07 0.092 6777
 6779 3 -26.83 57.45 20.91 0.069 6778
 6780 3 -26.92 57.4 20.79 0.114 6779
 6781 3 -26.83 57.34 20.61 0.116 6780
 6782 3 -26.72 57.34 20.5 0.069 6781
 6783 3 -26.67 57.35 20.36 0.076 6782
 6784 3 -26.53 57.34 20.29 0.093 6783
 6785 3 -26.34 57.34 20.24 0.103 6784
 6786 3 -26.14 57.41 20.09 0.09 6785
 6787 3 -25.96 57.42 20.02 0.11 6786
 6788 3 -25.87 57.48 19.97 0.077 6787
 6789 3 -25.85 57.44 19.75 0.115 6788
 6790 3 -25.52 57.4 19.67 0.1 6789
 6791 3 -25.39 57.38 19.64 0.059 6790
 6792 3 -25.3 57.48 19.58 0.077 6791
 6793 3 -25.48 57.63 19.41 0.068 6792
 6794 3 -25.46 57.7 19.3 0.084 6793
 6795 3 -25.3 57.67 19.26 0.089 6794
 6796 3 -25.05 57.59 19.23 0.128 6795
 6797 3 -24.84 57.58 19.07 0.135 6796
 6798 3 -24.69 57.65 19.12 0.068 6797
 6799 3 -26.21 57.33 19.57 0.111 6789
 6800 3 -26.28 57.23 19.57 0.051 6799
 6801 3 -26.37 57.27 19.43 0.107 6800
 6802 3 -26.71 57.31 19.47 0.117 6801
 6803 3 -26.85 57.41 19.54 0.06 6802
 6804 3 -26.96 57.45 19.54 0.066 6803
 6805 3 -27.09 57.52 19.52 0.085 6804
 6806 3 -27.12 57.65 19.47 0.093 6805
 6807 3 -27.54 57.73 22.69 0.14 6766
 6808 3 -27.71 57.7 22.76 0.104 6807
 6809 3 -27.84 57.67 22.74 0.146 6808
 6810 3 -28 57.7 22.78 0.101 6809
 6811 3 -27.55 57.52 23.17 0.126 6763
 6812 3 -27.73 57.41 23.17 0.11 6811
 6813 3 -27.87 57.33 23.15 0.095 6812
 6814 3 -28.07 57.23 23.15 0.099 6813
 6815 3 -28.18 57.19 23.12 0.067 6814
 6816 3 -28.39 57.19 23.1 0.069 6815
 6817 3 -29.31 56.93 25.98 0.082 4813
 6818 3 -29.29 57.1 26.12 0.087 6817
 6819 3 -29.29 57.16 26.28 0.078 6818
 6820 3 -29.27 57.02 26.31 0.118 6819
 6821 3 -29.16 56.91 26.3 0.122 6820
 6822 3 -29.13 56.74 26.24 0.092 6821
 6823 3 -29.09 56.6 26.17 0.083 6822
 6824 3 -29.02 56.46 26.12 0.092 6823
 6825 3 -29 56.32 26.08 0.101 6824
 6826 3 -29.06 56.21 25.87 0.11 6825
 6827 3 -29.09 56.13 25.76 0.117 6826
 6828 3 -29.2 56.22 25.6 0.056 6827
 6829 3 -29.25 56.24 25.51 0.088 6828
 6830 3 -29.29 56.21 25.42 0.1 6829
 6831 3 -29.36 56.25 25.31 0.055 6830
 6832 3 -29.29 56.09 25.17 0.095 6831
 6833 3 -29.28 56.1 24.99 0.125 6832
 6834 3 -29.33 56.22 24.81 0.078 6833
 6835 3 -29.38 56.24 24.67 0.083 6834
 6836 3 -29.37 56.24 24.53 0.083 6835
 6837 3 -29.37 56.13 24.39 0.093 6836
 6838 3 -29.35 56.06 24.24 0.106 6837
 6839 3 -29.26 55.96 24.15 0.139 6838
 6840 3 -29.19 55.91 24.05 0.131 6839
 6841 3 -29.06 55.95 23.87 0.07 6840
 6842 3 -28.97 55.92 23.74 0.081 6841
 6843 3 -28.94 55.89 23.64 0.07 6842
 6844 3 -28.93 55.99 25.74 0.092 6827
 6845 3 -28.88 55.91 25.62 0.094 6844
 6846 3 -28.82 55.85 25.49 0.107 6845
 6847 3 -28.86 55.79 25.31 0.114 6846
 6848 3 -28.79 55.68 25.23 0.181 6847
 6849 3 -28.98 55.47 25.12 0.096 6848
 6850 3 -29.02 55.32 25.05 0.113 6849
 6851 3 -29.02 55.16 24.9 0.08 6850
 6852 3 -29.06 54.91 24.81 0.1 6851
 6853 3 -29.07 54.7 24.74 0.063 6852
 6854 3 -36.15 57.57 22.94 0.114 4763
 6855 3 -36.07 57.57 22.81 0.058 6854
 6856 3 -36.24 57.29 21.05 0.148 4756
 6857 3 -36.1 57.33 20.88 0.179 6856
 6858 3 -36.02 57.36 20.72 0.2 6857
 6859 3 -35.93 57.39 20.49 0.177 6858
 6860 3 -35.87 57.38 20.33 0.201 6859
 6861 3 -35.84 57.29 20.17 0.263 6860
 6862 3 -36.16 57.02 20.08 0.132 6861
 6863 3 -36.23 56.87 20.13 0.179 6862
 6864 3 -36.3 56.78 19.8 0.137 6863
 6865 3 -36.3 56.78 19.69 0.151 6864
 6866 3 -36.19 56.78 19.6 0.107 6865
 6867 3 -36.12 56.74 19.47 0.15 6866
 6868 3 -36.09 56.67 19.33 0.224 6867
 6869 3 -36.19 56.56 19.15 0.231 6868
 6870 3 -36.3 56.42 19.01 0.149 6869
 6871 3 -36.41 56.35 18.82 0.082 6870
 6872 3 -36.52 56.25 18.66 0.108 6871
 6873 3 -36.63 56.17 18.6 0.107 6872
 6874 3 -36.72 56.06 18.55 0.12 6873
 6875 3 -36.73 55.86 18.55 0.125 6874
 6876 3 -36.73 55.67 18.64 0.131 6875
 6877 3 -36.72 55.52 18.68 0.162 6876
 6878 3 -36.66 55.36 19.05 0.13 6877
 6879 3 -36.59 55.28 19.21 0.101 6878
 6880 3 -36.48 55.16 19.26 0.102 6879
 6881 3 -36.41 55.06 19.35 0.106 6880
 6882 3 -36.37 55.03 19.49 0.126 6881
 6883 3 -36.23 54.92 19.56 0.093 6882
 6884 3 -36.13 54.79 19.56 0.114 6883
 6885 3 -36.03 54.74 19.67 0.128 6884
 6886 3 -35.85 54.67 19.76 0.123 6885
 6887 3 -35.74 54.57 19.83 0.12 6886
 6888 3 -35.56 54.53 19.86 0.13 6887
 6889 3 -35.41 54.49 20.04 0.11 6888
 6890 3 -35.27 54.5 20.15 0.115 6889
 6891 3 -35.13 54.47 20.27 0.13 6890
 6892 3 -35 54.46 20.33 0.142 6891
 6893 3 -36.46 55.14 19.67 0.106 6882
 6894 3 -36.59 55.01 19.73 0.108 6893
 6895 3 -36.57 54.83 19.83 0.102 6894
 6896 3 -36.59 54.83 19.94 0.142 6895
 6897 3 -36.64 54.72 20.01 0.137 6896
 6898 3 -36.94 55.42 18.39 0.107 6877
 6899 3 -37.05 55.39 18.23 0.133 6898
 6900 3 -37.15 55.43 18.05 0.122 6899
 6901 3 -37.24 55.42 17.96 0.185 6900
 6902 3 -37.36 55.64 17.73 0.119 6901
 6903 3 -37.41 55.7 17.57 0.122 6902
 6904 3 -37.44 55.77 17.46 0.143 6903
 6905 3 -37.18 55.96 17.37 0.108 6904
 6906 3 -37.26 55.95 17.26 0.059 6905
 6907 3 -37.32 55.92 17.16 0.058 6906
 6908 3 -37.57 55.75 17.25 0.124 6904
 6909 3 -37.66 55.78 17.1 0.122 6908
 6910 3 -37.75 55.78 16.93 0.091 6909
 6911 3 -37.78 55.74 16.75 0.093 6910
 6912 3 -37.89 55.66 16.57 0.075 6911
 6913 3 -37.96 55.63 16.46 0.135 6912
 6914 3 -38.09 55.67 16.23 0.083 6913
 6915 3 -38.18 55.7 16.08 0.061 6914
 6916 3 -38.28 55.7 15.99 0.066 6915
 6917 3 -38.29 55.69 15.75 0.07 6916
 6918 3 -38.32 55.59 15.6 0.11 6917
 6919 3 -38.35 55.6 15.45 0.096 6918
 6920 3 -38.32 55.56 15.36 0.076 6919
 6921 3 -38.32 55.52 15.14 0.138 6920
 6922 3 -38.24 55.52 15.07 0.128 6921
 6923 3 -38.11 55.48 15 0.134 6922
 6924 3 -38 55.41 14.93 0.139 6923
 6925 3 -37.89 55.38 14.94 0.000125 6924
 6926 3 -36.34 56.69 20.55 0.121 6863
 6927 3 -36.42 56.72 20.76 0.104 6926
 6928 3 -36.49 56.6 20.78 0.101 6927
 6929 3 -36.56 56.58 20.93 0.101 6928
 6930 3 -36.63 56.58 21.05 0.074 6929
 6931 3 -36.67 56.61 21.18 0.000125 6930
 6932 3 -35.55 57.53 20.06 0.131 6861
 6933 3 -35.48 57.5 19.99 0.158 6932
 6934 3 -35.4 57.57 19.9 0.148 6933
 6935 3 -35.3 57.67 19.79 0.161 6934
 6936 3 -35.16 57.77 19.7 0.151 6935
 6937 3 -35.12 57.81 19.54 0.174 6936
 6938 3 -35.01 57.88 19.45 0.147 6937
 6939 3 -34.87 57.92 19.39 0.138 6938
 6940 3 -34.77 57.97 19.28 0.162 6939
 6941 3 -34.69 58 19.16 0.14 6940
 6942 3 -34.49 58.06 19.07 0.193 6941
 6943 3 -34.34 58.13 18.98 0.179 6942
 6944 3 -34.17 58.16 18.83 0.177 6943
 6945 3 -34.03 58.1 18.67 0.177 6944
 6946 3 -34.08 58.28 18.54 0.136 6945
 6947 3 -34.04 58.24 18.4 0.164 6946
 6948 3 -33.97 58.32 18.24 0.201 6947
 6949 3 -33.91 58.35 18.04 0.218 6948
 6950 3 -33.9 58.36 17.88 0.225 6949
 6951 3 -33.89 58.39 17.67 0.277 6950
 6952 3 -33.79 58.43 17.54 0.353 6951
 6953 3 -33.87 58.49 17.38 0.44 6952
 6954 3 -33.79 58.57 17.29 0.503 6953
 6955 3 -33.68 58.67 17.13 0.516 6954
 6956 3 -33.68 58.57 16.95 0.523 6955
 6957 3 -33.63 58.57 16.79 0.55 6956
 6958 3 -33.71 58.52 16.61 0.53 6957
 6959 3 -33.53 58.46 16.6 0.575 6958
 6960 3 -33.54 58.39 16.42 0.505 6959
 6961 3 -33.82 58.03 16.19 0.191 6960
 6962 3 -33.82 57.96 16.1 0.209 6961
 6963 3 -33.97 57.89 16.07 0.098 6962
 6964 3 -33.35 58.49 16.36 0.496 6960
 6965 3 -33.57 58.7 16.17 0.14 6964
 6966 3 -33.59 58.64 16.08 0.15 6965
 6967 3 -33.35 58.79 15.92 0.129 6966
 6968 3 -33.24 58.78 15.9 0.1 6967
 6969 3 -33.14 58.82 15.92 0.089 6968
 6970 3 -33.03 58.89 15.9 0.039 6969
 6971 3 -33.21 58.46 16.35 0.448 6964
 6972 3 -32.92 58.82 16.45 0.194 6971
 6973 3 -32.99 58.96 16.29 0.045 6972
 6974 3 -33.14 58.34 16.22 0.371 6971
 6975 3 -32.97 57.72 16.52 0.056 6974
 6976 3 -32.85 57.67 16.46 0.096 6975
 6977 3 -32.89 57.47 16.41 0.115 6976
 6978 3 -33.07 58.21 16.08 0.371 6974
 6979 3 -33.04 58.27 16.2 0.283 6978
 6980 3 -32.92 58.28 16.08 0.186 6979
 6981 3 -32.92 58.2 15.97 0.404 6978
 6982 3 -32.39 57.93 16.33 0.126 6981
 6983 3 -32.35 57.96 16.44 0.000125 6982
 6984 3 -33.04 58.25 15.77 0.246 6981
 6985 3 -33.03 58.28 15.63 0.162 6984
 6986 3 -32.92 58.24 15.53 0.148 6985
 6987 3 -32.72 58.2 15.4 0.159 6986
 6988 3 -32.64 58.28 15.38 0.212 6987
 6989 3 -32.56 58.23 15.25 0.142 6988
 6990 3 -32.83 58.27 14.96 0.187 6989
 6991 3 -32.99 58.32 15.09 0.078 6990
 6992 3 -33.17 58.35 15.02 0.104 6991
 6993 3 -33.21 58.46 14.96 0.075 6992
 6994 3 -32.74 58.26 14.72 0.141 6990
 6995 3 -32.74 58.27 14.61 0.127 6994
 6996 3 -32.78 58.25 14.45 0.131 6995
 6997 3 -32.59 58.29 14.35 0.151 6996
 6998 3 -32.56 58.33 14.22 0.163 6997
 6999 3 -32.45 58.37 14.17 0.208 6998
 7000 3 -32.35 58.44 14.11 0.187 6999
 7001 3 -32.17 58.44 14.14 0.225 7000
 7002 3 -31.97 58.48 14.46 0.076 7001
 7003 3 -31.77 58.45 14.48 0.134 7002
 7004 3 -31.65 58.4 14.46 0.13 7003
 7005 3 -31.49 58.4 14.46 0.076 7004
 7006 3 -31.34 58.38 14.47 0.076 7005
 7007 3 -31.16 58.42 14.46 0.094 7006
 7008 3 -31.02 58.4 14.55 0.149 7007
 7009 3 -30.84 58.38 14.7 0.13 7008
 7010 3 -30.65 58.35 14.79 0.074 7009
 7011 3 -30.5 58.3 14.96 0.112 7010
 7012 3 -30.38 58.21 15.02 0.115 7011
 7013 3 -30.22 58.28 15.05 0.098 7012
 7014 3 -30.11 58.26 15.11 0.128 7013
 7015 3 -29.93 58.2 15.12 0.144 7014
 7016 3 -29.72 58.17 15.2 0.14 7015
 7017 3 -29.55 58.21 15.37 0.105 7016
 7018 3 -29.39 58.27 15.51 0.09 7017
 7019 3 -29.28 58.31 15.61 0.098 7018
 7020 3 -29.21 58.42 15.61 0.122 7019
 7021 3 -29.07 58.48 15.65 0.122 7020
 7022 3 -29.07 58.58 15.62 0.000125 7021
 7023 3 -32.16 58.45 13.83 0.156 7001
 7024 3 -32.12 58.5 13.66 0.154 7023
 7025 3 -32.09 58.55 13.45 0.161 7024
 7026 3 -31.94 58.62 13.39 0.151 7025
 7027 3 -31.89 58.66 13.27 0.12 7026
 7028 3 -31.78 58.64 13.12 0.089 7027
 7029 3 -31.76 58.64 13.02 0.116 7028
 7030 3 -31.76 58.69 12.89 0.15 7029
 7031 3 -31.74 58.66 12.71 0.158 7030
 7032 3 -31.69 58.64 12.51 0.147 7031
 7033 3 -31.65 58.5 12.36 0.185 7032
 7034 3 -31.6 58.43 12.2 0.181 7033
 7035 3 -31.62 58.3 12.05 0.145 7034
 7036 3 -31.71 58.23 11.92 0.146 7035
 7037 3 -31.65 58.02 11.86 0.25 7036
 7038 3 -31.82 58.18 11.53 0.128 7037
 7039 3 -31.84 58.18 11.31 0.109 7038
 7040 3 -31.82 58.12 11.09 0.118 7039
 7041 3 -31.84 58.08 10.92 0.107 7040
 7042 3 -31.79 58.12 10.76 0.139 7041
 7043 3 -31.79 58.02 10.53 0.144 7042
 7044 3 -31.73 57.9 10.44 0.201 7043
 7045 3 -31.66 57.72 10.36 0.261 7044
 7046 3 -31.55 57.58 10.3 0.271 7045
 7047 3 -31.54 57.97 10.04 0.122 7046
 7048 3 -31.46 57.89 10.01 0.15 7047
 7049 3 -31.35 57.84 9.93 0.147 7048
 7050 3 -31.35 57.86 9.76 0.136 7049
 7051 3 -31.37 57.89 9.62 0.133 7050
 7052 3 -31.31 57.9 9.49 0.111 7051
 7053 3 -31.29 57.87 9.34 0.108 7052
 7054 3 -31.26 57.88 9.21 0.146 7053
 7055 3 -31.22 57.86 9.07 0.136 7054
 7056 3 -31.29 57.76 8.95 0.131 7055
 7057 3 -31.35 57.74 8.79 0.148 7056
 7058 3 -31.51 57.65 8.63 0.16 7057
 7059 3 -31.63 57.54 8.54 0.123 7058
 7060 3 -31.71 57.46 8.42 0.139 7059
 7061 3 -31.79 57.28 8.37 0.129 7060
 7062 3 -31.88 57.15 8.35 0.164 7061
 7063 3 -31.92 57.07 8.12 0.147 7062
 7064 3 -31.98 57.04 7.99 0.154 7063
 7065 3 -31.99 56.99 7.86 0.167 7064
 7066 3 -32.08 56.99 7.71 0.149 7065
 7067 3 -32.12 56.94 7.5 0.149 7066
 7068 3 -32.17 56.92 7.28 0.15 7067
 7069 3 -32.23 56.88 7.09 0.176 7068
 7070 3 -32.27 56.82 7 0.257 7069
 7071 3 -32.55 56.97 6.95 0.179 7070
 7072 3 -32.76 57.11 7.12 0.098 7071
 7073 3 -32.87 57.24 7.1 0.09 7072
 7074 3 -33.02 57.36 7.14 0.143 7073
 7075 3 -33.13 57.46 7.11 0.155 7074
 7076 3 -33.13 57.5 6.83 0.058 7075
 7077 3 -33.16 57.5 6.73 0.085 7076
 7078 3 -33.16 57.56 6.64 0.000125 7077
 7079 3 -33.29 57.54 7.36 0.113 7075
 7080 3 -33.41 57.6 7.45 0.093 7079
 7081 3 -33.52 57.72 7.49 0.061 7080
 7082 3 -33.45 57.81 7.57 0.075 7081
 7083 3 -33.59 57.89 7.7 0.061 7082
 7084 3 -33.72 57.86 7.72 0.142 7083
 7085 3 -33.84 57.92 7.6 0.146 7084
 7086 3 -33.99 57.96 7.51 0.142 7085
 7087 3 -34.1 58.07 7.36 0.105 7086
 7088 3 -34.23 58.07 7.31 0.1 7087
 7089 3 -34.34 58.13 7.25 0.182 7088
 7090 3 -34.54 58.01 7.06 0.095 7089
 7091 3 -34.69 57.96 7.05 0.125 7090
 7092 3 -34.8 57.9 6.98 0.074 7091
 7093 3 -33.79 58.04 7.9 0.075 7084
 7094 3 -33.87 58.08 7.99 0.134 7093
 7095 3 -34.09 58.03 8.13 0.148 7094
 7096 3 -34.23 57.94 8.11 0.112 7095
 7097 3 -32.62 56.82 6.74 0.141 7071
 7098 3 -32.73 56.72 6.63 0.145 7097
 7099 3 -32.9 56.63 6.54 0.141 7098
 7100 3 -33.04 56.5 6.49 0.124 7099
 7101 3 -33.16 56.47 6.39 0.167 7100
 7102 3 -33.24 56.42 6.32 0.226 7101
 7103 3 -33.33 56.33 6.2 0.256 7102
 7104 3 -33.11 56.24 5.87 0.116 7103
 7105 3 -33.15 56.22 5.73 0.094 7104
 7106 3 -33.19 56.19 5.54 0.074 7105
 7107 3 -33.19 56.14 5.36 0.119 7106
 7108 3 -33.23 56.18 5.19 0.111 7107
 7109 3 -33.22 56.25 5 0.111 7108
 7110 3 -33.26 56.32 4.9 0.169 7109
 7111 3 -33.34 56.25 4.74 0.185 7110
 7112 3 -33.47 56.13 4.58 0.16 7111
 7113 3 -33.53 56.11 4.48 0.122 7112
 7114 3 -33.4 56.14 4.32 0.046 7113
 7115 3 -33.52 56.29 6.29 0.16 7103
 7116 3 -33.66 56.29 6.24 0.132 7115
 7117 3 -33.88 56.31 6.2 0.106 7116
 7118 3 -34 56.28 6.1 0.134 7117
 7119 3 -34.12 56.26 6.12 0.202 7118
 7120 3 -34.34 56.04 6.15 0.119 7119
 7121 3 -34.49 55.96 6.11 0.114 7120
 7122 3 -34.7 55.89 6.02 0.127 7121
 7123 3 -34.84 55.85 6.07 0.106 7122
 7124 3 -35.01 55.75 6.05 0.098 7123
 7125 3 -35.16 55.65 5.97 0.117 7124
 7126 3 -35.26 55.57 5.85 0.132 7125
 7127 3 -35.39 55.46 5.74 0.07 7126
 7128 3 -35.47 55.39 5.65 0.084 7127
 7129 3 -35.54 55.35 5.56 0.122 7128
 7130 3 -35.58 55.28 5.48 0.135 7129
 7131 3 -35.72 55.24 5.38 0.087 7130
 7132 3 -35.82 55.17 5.3 0.137 7131
 7133 3 -35.89 55.07 5.32 0.177 7132
 7134 3 -36.01 55.07 5.38 0.083 7133
 7135 3 -36.11 55 5.56 0.105 7134
 7136 3 -36.23 55.07 5.64 0.079 7135
 7137 3 -36.33 55 5.67 0.135 7136
 7138 3 -36.5 54.88 5.64 0.146 7137
 7139 3 -36.61 54.75 5.63 0.06 7138
 7140 3 -36.73 54.57 5.63 0.106 7139
 7141 3 -36.83 54.46 5.59 0.113 7140
 7142 3 -36.87 54.32 5.69 0.055 7141
 7143 3 -36.84 54.32 5.88 0.081 7142
 7144 3 -36.84 54.29 6.04 0.095 7143
 7145 3 -36.85 54.18 6.12 0.171 7144
 7146 3 -36.87 54.11 6.21 0.181 7145
 7147 3 -37.04 54.19 6.39 0.078 7146
 7148 3 -37.05 54.18 6.51 0.066 7147
 7149 3 -37.16 54.07 6.52 0.065 7148
 7150 3 -37.24 54.07 6.68 0.133 7149
 7151 3 -37.19 54.01 6.77 0.109 7150
 7152 3 -36.56 53.86 6.27 0.106 7146
 7153 3 -36.54 53.76 6.34 0.063 7152
 7154 3 -35.71 55.13 5.02 0.219 7133
 7155 3 -35.72 55.04 4.9 0.296 7154
 7156 3 -35.73 54.88 4.81 0.334 7155
 7157 3 -35.87 54.82 4.52 0.129 7156
 7158 3 -35.86 54.68 4.35 0.107 7157
 7159 3 -36.03 54.54 4.24 0.043 7158
 7160 3 -36.04 54.46 4.14 0.037 7159
 7161 3 -36.11 54.46 4.03 0.058 7160
 7162 3 -36.14 54.5 3.86 0.068 7161
 7163 3 -36.2 54.5 3.69 0.102 7162
 7164 3 -36.24 54.43 3.5 0.137 7163
 7165 3 -36.31 54.46 3.33 0.119 7164
 7166 3 -36.33 54.49 3.12 0.106 7165
 7167 3 -36.21 54.47 2.91 0.105 7166
 7168 3 -36.15 54.46 2.71 0.09 7167
 7169 3 -36.08 54.36 2.54 0.065 7168
 7170 3 -36.06 54.29 2.44 0.101 7169
 7171 3 -36.02 54.32 2.31 0.095 7170
 7172 3 -36 54.4 2.12 0.123 7171
 7173 3 -35.96 54.5 1.94 0.096 7172
 7174 3 -35.99 54.46 1.83 0.06 7173
 7175 3 -35.61 54.54 5.1 0.137 7156
 7176 3 -35.52 54.21 5.56 0.106 7175
 7177 3 -35.44 53.97 5.69 0.089 7176
 7178 3 -35.35 53.86 5.73 0.12 7177
 7179 3 -35.34 53.75 5.72 0.181 7178
 7180 3 -35.73 53.43 5.7 0.079 7179
 7181 3 -35.81 53.31 5.64 0.093 7180
 7182 3 -35.91 53.19 5.53 0.134 7181
 7183 3 -35.98 53.11 5.47 0.103 7182
 7184 3 -36.16 53.11 5.36 0.121 7183
 7185 3 -36.31 53.11 5.35 0.154 7184
 7186 3 -36.27 53.01 5.18 0.109 7185
 7187 3 -36.34 52.99 5.07 0.112 7186
 7188 3 -36.44 52.94 4.84 0.095 7187
 7189 3 -36.53 52.85 4.69 0.065 7188
 7190 3 -36.68 52.82 4.6 0.092 7189
 7191 3 -36.79 52.82 4.48 0.096 7190
 7192 3 -36.91 52.76 4.38 0.105 7191
 7193 3 -37.04 52.68 4.34 0.086 7192
 7194 3 -37.22 52.69 4.33 0.083 7193
 7195 3 -37.37 52.75 4.27 0.109 7194
 7196 3 -37.47 52.88 4.31 0.128 7195
 7197 3 -37.57 53.07 4.3 0.077 7196
 7198 3 -37.66 53.07 4.43 0.057 7197
 7199 3 -37.76 53.01 4.51 0.091 7198
 7200 3 -37.91 53.11 4.51 0.103 7199
 7201 3 -38.01 53.24 4.47 0.107 7200
 7202 3 -38.16 53.36 4.34 0.128 7201
 7203 3 -38.29 53.42 4.18 0.121 7202
 7204 3 -38.36 53.53 4.12 0.135 7203
 7205 3 -38.47 53.61 4 0.143 7204
 7206 3 -38.68 53.5 3.99 0.138 7205
 7207 3 -38.79 53.52 3.92 0.113 7206
 7208 3 -38.33 53.82 3.79 0.104 7205
 7209 3 -38.28 53.88 3.65 0.116 7208
 7210 3 -38.21 53.96 3.61 0.09 7209
 7211 3 -38.17 54 3.49 0.128 7210
 7212 3 -38.03 54.1 3.51 0.096 7211
 7213 3 -37.83 54.03 3.63 0.142 7212
 7214 3 -36.49 53.07 5.49 0.089 7185
 7215 3 -36.55 53 5.72 0.114 7214
 7216 3 -36.59 52.89 5.81 0.152 7215
 7217 3 -36.6 52.83 5.9 0.214 7216
 7218 3 -36.45 52.79 6.43 0.112 7217
 7219 3 -36.41 52.76 6.52 0.107 7218
 7220 3 -36.37 52.78 6.69 0.076 7219
 7221 3 -36.92 52.82 5.72 0.112 7217
 7222 3 -37.06 52.96 5.71 0.107 7221
 7223 3 -37.27 53.07 5.75 0.113 7222
 7224 3 -37.4 53.06 5.79 0.158 7223
 7225 3 -37.42 53.04 5.93 0.209 7224
 7226 3 -37.67 53.25 5.84 0.14 7225
 7227 3 -37.84 53.54 5.96 0.063 7226
 7228 3 -37.87 53.61 6.04 0.062 7227
 7229 3 -37.98 53.66 6.05 0.132 7228
 7230 3 -38.09 53.69 6.09 0.152 7229
 7231 3 -38.27 53.57 5.96 0.127 7230
 7232 3 -38.37 53.58 5.84 0.073 7231
 7233 3 -37.95 53.73 6.35 0.072 7230
 7234 3 -37.87 53.8 6.5 0.111 7233
 7235 3 -37.73 53.9 6.79 0.189 7234
 7236 3 -37.67 54 6.97 0.186 7235
 7237 3 -37.63 54.16 6.88 0.139 7236
 7238 3 -37.65 54.4 6.79 0.096 7237
 7239 3 -37.6 54.5 6.84 0.124 7238
 7240 3 -37.65 54.62 6.84 0.081 7239
 7241 3 -37.62 54.73 6.89 0.132 7240
 7242 3 -37.51 54.82 6.98 0.129 7241
 7243 3 -37.45 55.04 7.04 0.13 7242
 7244 3 -37.67 53.94 7.3 0.088 7236
 7245 3 -37.67 54.02 7.43 0.127 7244
 7246 3 -37.66 54.15 7.51 0.107 7245
 7247 3 -37.71 54.33 7.59 0.083 7246
 7248 3 -37.64 54.44 7.62 0.148 7247
 7249 3 -37.67 54.55 7.77 0.154 7248
 7250 3 -37.42 54.55 7.95 0.11 7249
 7251 3 -37.24 54.51 8.12 0.102 7250
 7252 3 -37.17 54.45 8.33 0.104 7251
 7253 3 -37.2 54.41 8.45 0.000125 7252
 7254 3 -34.98 53.75 5.59 0.108 7179
 7255 3 -34.95 53.64 5.56 0.106 7254
 7256 3 -34.91 53.74 5.37 0.118 7255
 7257 3 -34.89 53.79 5.16 0.112 7256
 7258 3 -34.86 53.82 4.96 0.089 7257
 7259 3 -34.83 53.86 4.79 0.057 7258
 7260 3 -34.79 53.88 4.66 0.08 7259
 7261 3 -34.76 53.94 4.57 0.042 7260
 7262 3 -34.64 54 4.43 0.09 7261
 7263 3 -34.59 54.08 4.31 0.122 7262
 7264 3 -34.57 54.15 4.24 0.153 7263
 7265 3 -34.55 54.31 4.14 0.178 7264
 7266 3 -34.57 54.46 4.07 0.155 7265
 7267 3 -34.51 54.5 3.9 0.092 7266
 7268 3 -34.49 54.57 3.74 0.126 7267
 7269 3 -34.5 54.68 3.63 0.124 7268
 7270 3 -34.35 54.74 3.4 0.09 7269
 7271 3 -34.32 54.82 3.26 0.108 7270
 7272 3 -34.32 54.92 3.15 0.096 7271
 7273 3 -34.42 55 3.07 0.107 7272
 7274 3 -34.52 55.01 2.95 0.098 7273
 7275 3 -34.68 55.06 2.76 0.11 7274
 7276 3 -34.77 55.14 2.6 0.123 7275
 7277 3 -34.88 55.14 2.43 0.103 7276
 7278 3 -34.99 55.13 2.35 0.105 7277
 7279 3 -35.12 55.07 2.21 0.103 7278
 7280 3 -35.17 55.06 2.12 0.106 7279
 7281 3 -35.31 54.97 1.98 0.113 7280
 7282 3 -35.38 55.01 1.81 0.123 7281
 7283 3 -35.46 55.04 1.63 0.09 7282
 7284 3 -35.49 55.01 1.51 0.047 7283
 7285 3 -35.57 55 1.42 0.093 7284
 7286 3 -35.71 54.94 1.37 0.119 7285
 7287 3 -35.85 54.96 1.31 0.000125 7286
 7288 3 -34.91 53.39 5.61 0.108 7255
 7289 3 -34.87 53.29 5.69 0.092 7288
 7290 3 -35.54 54.42 5.26 0.137 7175
 7291 3 -36.04 55.35 4.26 0.092 7290
 7292 3 -36.04 55.46 4.15 0.113 7291
 7293 3 -36.1 55.56 4.05 0.117 7292
 7294 3 -36.15 55.64 3.94 0.116 7293
 7295 3 -36.29 55.74 3.84 0.113 7294
 7296 3 -36.27 55.71 3.69 0.102 7295
 7297 3 -36.2 55.72 3.52 0.13 7296
 7298 3 -36.18 55.79 3.35 0.157 7297
 7299 3 -36.29 55.85 3.19 0.000125 7298
 7300 3 -36.02 55.63 3.88 0.118 7294
 7301 3 -35.93 55.6 3.78 0.135 7300
 7302 3 -35.86 55.53 3.73 0.071 7301
 7303 3 -35.48 54.29 5.39 0.137 7290
 7304 3 -32.05 56.63 6.9 0.119 7070
 7305 3 -31.98 56.5 6.82 0.131 7304
 7306 3 -31.91 56.39 6.71 0.135 7305
 7307 3 -31.98 56.32 6.47 0.155 7306
 7308 3 -31.99 56.26 6.29 0.136 7307
 7309 3 -31.98 56.29 6.04 0.159 7308
 7310 3 -31.92 56.29 5.91 0.127 7309
 7311 3 -31.77 56.45 5.82 0.14 7310
 7312 3 -31.69 56.53 5.76 0.206 7311
 7313 3 -31.85 56.95 5.92 0.089 7312
 7314 3 -31.81 57.09 5.88 0.067 7313
 7315 3 -31.47 56.49 5.62 0.329 7312
 7316 3 -31.38 56.13 5.46 0.256 7315
 7317 3 -31.31 56.06 5.37 0.3 7316
 7318 3 -31.31 56.14 5 0.259 7317
 7319 3 -31.67 56.14 4.72 0.156 7318
 7320 3 -31.85 55.95 4.69 0.108 7319
 7321 3 -31.92 55.85 4.69 0.169 7320
 7322 3 -31.97 55.7 4.7 0.279 7321
 7323 3 -31.88 55.45 4.67 0.368 7322
 7324 3 -32 55.39 4.79 0.455 7323
 7325 3 -31.96 55.18 4.66 0.423 7324
 7326 3 -31.94 55.05 4.7 0.468 7325
 7327 3 -32.04 54.99 4.87 0.508 7326
 7328 3 -32.37 55.03 4.79 0.25 7327
 7329 3 -32.59 55.06 4.66 0.245 7328
 7330 3 -32.76 54.99 4.61 0.259 7329
 7331 3 -32.97 54.78 4.83 0.12 7330
 7332 3 -33.19 54.61 4.77 0.106 7331
 7333 3 -33.29 54.47 4.69 0.125 7332
 7334 3 -33.43 54.51 4.62 0.12 7333
 7335 3 -33.61 54.56 4.64 0.133 7334
 7336 3 -33.75 54.47 4.58 0.096 7335
 7337 3 -33.78 54.28 4.7 0.119 7336
 7338 3 -32.14 55.07 5.16 0.291 7327
 7339 3 -31.97 54.78 5.54 0.145 7338
 7340 3 -31.98 54.55 5.55 0.124 7339
 7341 3 -32.09 54.5 5.66 0.106 7340
 7342 3 -32.24 54.44 5.66 0.074 7341
 7343 3 -32.34 54.36 5.59 0.185 7342
 7344 3 -32.74 54.36 5.62 0.156 7343
 7345 3 -32.95 54.5 5.79 0.089 7344
 7346 3 -33.04 54.46 5.83 0.125 7345
 7347 3 -33.16 54.35 5.69 0.09 7346
 7348 3 -33.26 54.29 5.79 0.108 7347
 7349 3 -33.49 54.11 5.74 0.136 7348
 7350 3 -33.42 54.04 5.93 0.035 7349
 7351 3 -33.31 54.07 6.07 0.067 7350
 7352 3 -33.29 54 6.14 0.000125 7351
 7353 3 -32.19 55.13 5.32 0.291 7352
 7354 3 -31.56 54.68 4.87 0.288 7353
 7355 3 -31.51 54.62 5.11 0.178 7354
 7356 3 -31.38 54.46 5.21 0.178 7355
 7357 3 -31.17 54.45 5.2 0.115 7356
 7358 3 -31.06 54.37 5.09 0.141 7357
 7359 3 -30.99 54.31 4.95 0.141 7358
 7360 3 -30.97 54.24 4.77 0.157 7359
 7361 3 -30.99 54 4.77 0.063 7360
 7362 3 -31.02 53.88 4.72 0.082 7361
 7363 3 -31.1 53.81 4.67 0.132 7362
 7364 3 -31.11 53.66 4.68 0.136 7363
 7365 3 -31.08 53.55 4.64 0.099 7364
 7366 3 -31.17 53.56 4.46 0.118 7365
 7367 3 -31.19 53.38 4.42 0.096 7366
 7368 3 -31.22 53.21 4.27 0.141 7367
 7369 3 -31.27 53.13 4.21 0.17 7368
 7370 3 -31.33 53.2 3.89 0.132 7369
 7371 3 -31.36 53.25 3.76 0.16 7370
 7372 3 -31.31 53.24 3.67 0.149 7371
 7373 3 -31.32 53.31 3.47 0.037 7372
 7374 3 -31.29 52.89 4.27 0.123 7369
 7375 3 -32.4 55.25 5.54 0.255 7338
 7376 3 -32.34 55.14 5.75 0.167 7375
 7377 3 -32.41 55.04 5.99 0.146 7376
 7378 3 -32.29 54.86 6.07 0.147 7377
 7379 3 -32.2 54.72 5.91 0.112 7378
 7380 3 -30.9 56.1 5 0.156 7318
 7381 3 -30.74 56.06 4.95 0.174 7380
 7382 3 -30.58 55.95 4.88 0.177 7381
 7383 3 -30.45 55.89 4.85 0.232 7382
 7384 3 -30.31 55.77 4.88 0.255 7383
 7385 3 -30.2 55.71 4.58 0.156 7384
 7386 3 -30.06 55.66 4.48 0.157 7385
 7387 3 -29.86 55.6 4.5 0.161 7386
 7388 3 -29.72 55.53 4.42 0.192 7387
 7389 3 -29.61 55.45 4.47 0.234 7388
 7390 3 -29.45 55.35 4.48 0.289 7389
 7391 3 -29.21 55.37 4.03 0.168 7390
 7392 3 -29.1 55.31 3.93 0.235 7391
 7393 3 -29.05 55.28 3.8 0.296 7392
 7394 3 -28.96 55.03 3.73 0.239 7393
 7395 3 -28.96 54.89 3.58 0.25 7394
 7396 3 -28.73 54.78 3.74 0.142 7395
 7397 3 -28.57 54.71 3.77 0.109 7396
 7398 3 -28.41 54.74 3.81 0.126 7397
 7399 3 -28.26 54.67 3.76 0.143 7398
 7400 3 -28.12 54.6 3.77 0.123 7399
 7401 3 -28 54.56 3.85 0.14 7400
 7402 3 -27.83 54.49 3.87 0.175 7401
 7403 3 -27.72 54.45 3.9 0.277 7402
 7404 3 -27.63 54.38 3.9 0.331 7403
 7405 3 -27.39 54.7 3.82 0.162 7404
 7406 3 -27.25 54.64 3.71 0.165 7405
 7407 3 -27.14 54.58 3.73 0.191 7406
 7408 3 -26.94 54.62 3.71 0.171 7407
 7409 3 -26.8 54.56 3.74 0.27 7408
 7410 3 -26.71 54.52 3.77 0.362 7409
 7411 3 -26.6 54.47 3.75 0.42 7410
 7412 3 -26.54 54.33 4.22 0.221 7411
 7413 3 -26.58 54.16 4.44 0.146 7412
 7414 3 -26.72 54.23 4.58 0.049 7413
 7415 3 -26.62 54.33 3.36 0.39 7411
 7416 3 -26.32 54.37 3.53 0.398 7415
 7417 3 -26.19 54.34 3.6 0.501 7416
 7418 3 -26.06 54.05 4.17 0.18 7417
 7419 3 -25.99 53.87 4.26 0.159 7418
 7420 3 -25.99 53.73 4.3 0.092 7419
 7421 3 -26.14 54.27 3.47 0.488 7417
 7422 3 -26.19 54.94 3.65 0.114 7421
 7423 3 -26.25 55.19 3.69 0.17 7422
 7424 3 -26.28 55.3 3.83 0.167 7423
 7425 3 -26.32 55.45 3.97 0.121 7424
 7426 3 -26.07 54.23 3.37 0.59 7421
 7427 3 -25.96 54.11 3.41 0.621 7426
 7428 3 -25.98 54.08 2.64 0.091 7427
 7429 3 -26.05 53.98 2.66 0.165 7428
 7430 3 -26.14 53.9 2.64 0.205 7429
 7431 3 -26.3 53.8 2.55 0.133 7430
 7432 3 -25.78 54.15 3.31 0.566 7431
 7433 3 -26.19 53.77 3.54 0.214 7432
 7434 3 -26.25 53.8 3.31 0.242 7433
 7435 3 -26.32 53.83 3.13 0.235 7434
 7436 3 -26.41 53.8 3.01 0.203 7435
 7437 3 -26.39 53.83 2.86 0.07 7436
 7438 3 -25.59 54.17 3.22 0.566 7432
 7439 3 -25.39 54.3 3.1 0.507 7438
 7440 3 -25.19 54.44 3 0.447 7439
 7441 3 -25.12 54.44 3.2 0.432 7440
 7442 3 -24.76 54.13 3.68 0.176 7441
 7443 3 -24.7 54.24 3.91 0.11 7442
 7444 3 -24.56 54.17 4.04 0.08 7443
 7445 3 -24.89 54.79 2.62 0.194 7440
 7446 3 -24.78 54.88 2.58 0.224 7445
 7447 3 -24.64 54.95 2.52 0.194 7446
 7448 3 -24.59 55.06 2.41 0.228 7447
 7449 3 -24.63 55.27 2.12 0.1 7448
 7450 3 -24.65 55.37 1.95 0.12 7449
 7451 3 -24.59 55.48 1.85 0.129 7450
 7452 3 -24.52 55.55 1.77 0.169 7451
 7453 3 -24.47 55.66 1.66 0.21 7452
 7454 3 -24.52 55.67 1.44 0.18 7453
 7455 3 -24.5 55.74 1.36 0.232 7454
 7456 3 -24.13 55.84 1.68 0.116 7455
 7457 3 -24 55.87 1.78 0.104 7456
 7458 3 -23.88 55.84 1.92 0.106 7457
 7459 3 -23.74 55.84 2.07 0.111 7458
 7460 3 -23.56 55.81 2.3 0.119 7459
 7461 3 -23.36 55.79 2.38 0.156 7460
 7462 3 -23.17 55.73 2.46 0.156 7461
 7463 3 -23 55.74 2.48 0.109 7462
 7464 3 -22.84 55.72 2.57 0.125 7463
 7465 3 -22.66 55.62 2.67 0.119 7464
 7466 3 -22.55 55.52 2.79 0.133 7465
 7467 3 -22.44 55.48 2.72 0.176 7466
 7468 3 -22.32 55.47 2.74 0.185 7467
 7469 3 -22.05 55.55 2.93 0.084 7468
 7470 3 -21.85 55.52 3.02 0.13 7469
 7471 3 -21.71 55.55 3.08 0.174 7470
 7472 3 -21.93 55.38 3.29 0.086 7471
 7473 3 -21.89 55.41 3.43 0.066 7472
 7474 3 -21.89 55.34 3.54 0.083 7473
 7475 3 -21.96 55.31 3.68 0.104 7474
 7476 3 -22.03 55.23 3.82 0.081 7475
 7477 3 -22 55.13 4.05 0.102 7476
 7478 3 -22.02 55.05 4.11 0.066 7477
 7479 3 -21.39 55.66 2.97 0.146 7471
 7480 3 -21.55 55.62 2.64 0.19 7479
 7481 3 -21.22 55.66 2.45 0.129 7480
 7482 3 -21.06 55.78 2.31 0.099 7481
 7483 3 -20.97 55.73 2.18 0.092 7482
 7484 3 -21.16 55.91 3.2 0.189 7479
 7485 3 -21.01 56.05 3.43 0.123 7484
 7486 3 -21 56.16 3.54 0.141 7485
 7487 3 -20.8 56.3 3.52 0.145 7486
 7488 3 -20.69 56.33 3.48 0.19 7487
 7489 3 -20.55 56.4 3.63 0.101 7488
 7490 3 -20.48 56.43 3.71 0.065 7489
 7491 3 -20.37 56.53 3.81 0.09 7490
 7492 3 -20.23 56.58 3.89 0.09 7491
 7493 3 -20.09 56.54 3.97 0.102 7492
 7494 3 -20 56.48 4.03 0.105 7493
 7495 3 -19.84 56.44 4.11 0.117 7494
 7496 3 -19.62 56.41 4.15 0.13 7495
 7497 3 -19.41 56.4 4.18 0.12 7496
 7498 3 -19.25 56.36 4.26 0.077 7497
 7499 3 -19.16 56.43 4.32 0.096 7498
 7500 3 -19.05 56.53 4.4 0.116 7499
 7501 3 -18.98 56.65 4.39 0.134 7500
 7502 3 -18.84 56.65 4.37 0.166 7501
 7503 3 -18.64 56.57 4.03 0.147 7502
 7504 3 -18.48 56.54 3.9 0.152 7503
 7505 3 -18.28 56.64 3.76 0.071 7504
 7506 3 -18.16 56.57 3.7 0.103 7505
 7507 3 -18.12 56.4 3.64 0.087 7506
 7508 3 -18.1 56.4 3.51 0.096 7507
 7509 3 -17.96 56.43 3.39 0.066 7508
 7510 3 -17.78 56.48 3.33 0.098 7509
 7511 3 -17.75 56.47 3.18 0.136 7510
 7512 3 -17.75 56.41 3.04 0.125 7511
 7513 3 -17.66 56.36 2.87 0.106 7512
 7514 3 -18.76 56.72 4.65 0.137 7502
 7515 3 -18.67 56.72 4.7 0.136 7514
 7516 3 -18.51 56.78 4.74 0.119 7515
 7517 3 -18.31 56.83 4.82 0.103 7516
 7518 3 -18.15 56.79 4.87 0.114 7517
 7519 3 -17.97 56.79 4.96 0.115 7518
 7520 3 -17.77 56.79 5.04 0.087 7519
 7521 3 -17.69 56.86 5.08 0.064 7520
 7522 3 -20.59 56.26 3.32 0.075 7488
 7523 3 -20.6 56.28 3.21 0.106 7522
 7524 3 -20.51 56.22 3.13 0.079 7523
 7525 3 -21.05 56.18 3.7 0.091 7486
 7526 3 -21.03 56.21 3.85 0.103 7525
 7527 3 -21.07 56.26 3.97 0.078 7526
 7528 3 -24.72 55.73 1.11 0.178 7455
 7529 3 -24.79 55.72 0.95 0.19 7528
 7530 3 -24.93 56.09 0.89 0.138 7529
 7531 3 -25.07 56.2 0.84 0.164 7530
 7532 3 -25.19 56.33 0.79 0.159 7531
 7533 3 -25.33 56.49 0.76 0.127 7532
 7534 3 -25.35 56.65 0.68 0.118 7533
 7535 3 -25.41 56.76 0.63 0.125 7534
 7536 3 -25.48 56.81 0.56 0.163 7535
 7537 3 -25.35 56.94 0.33 0.127 7536
 7538 3 -25.3 56.94 0.21 0.111 7537
 7539 3 -25.32 57.04 0.01 0.102 7538
 7540 3 -25.35 57.04 -0.14 0.134 7539
 7541 3 -25.35 57.02 -0.27 0.121 7540
 7542 3 -25.42 57.02 -0.42 0.135 7541
 7543 3 -25.45 57.06 -0.56 0.143 7542
 7544 3 -25.59 57.02 -0.73 0.173 7543
 7545 3 -25.47 57.13 -1.18 0.108 7544
 7546 3 -25.47 57.11 -1.35 0.151 7545
 7547 3 -25.5 57.17 -1.62 0.175 7546
 7548 3 -25.43 57.19 -1.92 0.152 7547
 7549 3 -25.41 57.24 -2.13 0.138 7548
 7550 3 -25.31 57.19 -2.32 0.139 7549
 7551 3 -25.24 57.23 -2.46 0.142 7550
 7552 3 -25.15 57.3 -2.59 0.132 7551
 7553 3 -25.06 57.22 -2.63 0.201 7552
 7554 3 -24.83 57.22 -2.67 0.189 7553
 7555 3 -24.64 57.23 -2.59 0.198 7554
 7556 3 -24.42 57.26 -2.55 0.172 7555
 7557 3 -24.19 57.26 -2.4 0.148 7556
 7558 3 -24.05 57.21 -2.28 0.135 7557
 7559 3 -23.96 57.14 -2.27 0.206 7558
 7560 3 -23.82 57.21 -2.09 0.146 7559
 7561 3 -23.68 57.22 -1.91 0.169 7560
 7562 3 -23.56 57.19 -1.83 0.129 7561
 7563 3 -23.38 57.1 -1.74 0.132 7562
 7564 3 -23.27 57 -1.69 0.105 7563
 7565 3 -23.04 56.94 -1.64 0.128 7564
 7566 3 -22.93 56.83 -1.61 0.13 7565
 7567 3 -22.75 56.75 -1.61 0.218 7566
 7568 3 -22.61 56.65 -1.64 0.226 7567
 7569 3 -22.63 56.36 -1.8 0.115 7568
 7570 3 -22.52 56.22 -1.84 0.118 7569
 7571 3 -22.43 56.08 -1.9 0.093 7570
 7572 3 -22.34 55.98 -1.95 0.000125 7571
 7573 3 -22.34 56.83 -1.52 0.097 7568
 7574 3 -22.2 56.83 -1.52 0.123 7573
 7575 3 -22.02 56.83 -1.52 0.162 7574
 7576 3 -21.88 56.76 -1.49 0.123 7575
 7577 3 -21.72 56.68 -1.42 0.135 7576
 7578 3 -21.48 56.64 -1.41 0.119 7577
 7579 3 -21.32 56.58 -1.36 0.135 7578
 7580 3 -21.09 56.58 -1.39 0.151 7579
 7581 3 -20.93 56.57 -1.38 0.194 7580
 7582 3 -20.63 56.57 -1.54 0.167 7581
 7583 3 -20.43 56.46 -1.66 0.188 7582
 7584 3 -20.29 56.41 -1.73 0.223 7583
 7585 3 -20.15 56.39 -1.81 0.267 7584
 7586 3 -19.98 56.32 -1.82 0.235 7585
 7587 3 -19.79 56.23 -1.81 0.154 7586
 7588 3 -19.63 56.15 -1.79 0.119 7587
 7589 3 -19.52 56.01 -1.7 0.136 7588
 7590 3 -19.41 55.93 -1.71 0.132 7589
 7591 3 -19.31 55.85 -1.69 0.138 7590
 7592 3 -19.16 55.8 -1.62 0.132 7591
 7593 3 -19.04 55.65 -1.58 0.171 7592
 7594 3 -18.88 55.54 -1.54 0.208 7593
 7595 3 -19.04 55.3 -1.56 0.144 7594
 7596 3 -19.2 55.05 -1.56 0.089 7595
 7597 3 -19.27 54.89 -1.62 0.132 7596
 7598 3 -19.4 54.79 -1.63 0.125 7597
 7599 3 -18.56 55.62 -1.45 0.133 7594
 7600 3 -18.41 55.6 -1.4 0.099 7599
 7601 3 -18.25 55.6 -1.31 0.126 7600
 7602 3 -18.13 55.57 -1.3 0.123 7601
 7603 3 -17.93 55.52 -1.34 0.13 7602
 7604 3 -17.86 55.39 -1.3 0.156 7603
 7605 3 -17.75 55.32 -1.34 0.193 7604
 7606 3 -17.61 55.18 -1.65 0.144 7605
 7607 3 -17.52 55.13 -1.74 0.149 7606
 7608 3 -17.38 55.07 -1.82 0.129 7607
 7609 3 -17.25 54.96 -1.88 0.154 7608
 7610 3 -17.13 54.82 -1.92 0.171 7609
 7611 3 -17.04 54.68 -1.92 0.257 7610
 7612 3 -17.34 54.57 -2.07 0.15 7611
 7613 3 -17.38 54.59 -2.31 0.109 7612
 7614 3 -17.38 54.6 -2.42 0.058 7613
 7615 3 -16.68 54.63 -1.83 0.211 7611
 7616 3 -16.65 54.53 -1.87 0.263 7615
 7617 3 -16.79 54.39 -2.21 0.15 7616
 7618 3 -16.82 54.32 -2.41 0.098 7617
 7619 3 -16.84 54.32 -2.6 0.082 7618
 7620 3 -16.88 54.32 -2.77 0.095 7619
 7621 3 -16.88 54.32 -2.94 0.103 7620
 7622 3 -16.81 54.17 -3 0.123 7621
 7623 3 -16.72 54.06 -3.04 0.109 7622
 7624 3 -16.66 53.96 -3.04 0.147 7623
 7625 3 -16.61 53.78 -3.06 0.135 7624
 7626 3 -16.61 53.53 -3.19 0.074 7625
 7627 3 -16.54 53.39 -3.29 0.069 7626
 7628 3 -16.46 53.25 -3.37 0.096 7627
 7629 3 -16.32 54.54 -1.55 0.104 7616
 7630 3 -16.18 54.49 -1.57 0.129 7629
 7631 3 -16.02 54.46 -1.61 0.137 7630
 7632 3 -15.88 54.36 -1.57 0.138 7631
 7633 3 -15.73 54.29 -1.59 0.153 7632
 7634 3 -15.51 54.25 -1.62 0.13 7633
 7635 3 -15.36 54.28 -1.63 0.139 7634
 7636 3 -15.22 54.38 -1.7 0.125 7635
 7637 3 -15.12 54.42 -1.75 0.19 7636
 7638 3 -15.09 54.5 -1.85 0.236 7637
 7639 3 -15.03 54.53 -2.05 0.169 7638
 7640 3 -14.98 54.59 -2.13 0.194 7639
 7641 3 -14.83 54.65 -2.12 0.286 7640
 7642 3 -14.66 54.6 -2.22 0.238 7641
 7643 3 -14.51 54.42 -2.3 0.261 7642
 7644 3 -14.34 54.15 -2.34 0.203 7643
 7645 3 -14.25 54.07 -2.36 0.229 7644
 7646 3 -14.2 53.9 -2.45 0.207 7645
 7647 3 -14.06 53.78 -2.42 0.194 7646
 7648 3 -13.95 53.6 -2.5 0.179 7647
 7649 3 -13.79 53.35 -2.46 0.168 7648
 7650 3 -13.65 53.21 -2.35 0.19 7649
 7651 3 -13.48 52.99 -2.07 0.147 7650
 7652 3 -13.37 52.93 -1.99 0.135 7651
 7653 3 -13.23 52.95 -1.79 0.151 7652
 7654 3 -13.15 52.86 -1.54 0.122 7653
 7655 3 -13.01 52.84 -1.35 0.146 7654
 7656 3 -12.89 52.85 -1.23 0.252 7655
 7657 3 -12.74 52.9 -0.85 0.138 7656
 7658 3 -12.64 52.92 -0.62 0.112 7657
 7659 3 -12.46 52.96 -0.43 0.147 7658
 7660 3 -12.43 53.03 -0.28 0.128 7659
 7661 3 -12.41 53.09 -0.18 0.127 7660
 7662 3 -12.34 53.22 -0.03 0.121 7661
 7663 3 -12.32 53.28 0.09 0.157 7662
 7664 3 -12.41 53.6 0.29 0.292 7663
 7665 3 -12.48 53.75 0.35 0.323 7664
 7666 3 -12.58 53.84 0.42 0.346 7665
 7667 3 -12.65 53.96 0.48 0.38 7666
 7668 3 -12.76 54.06 0.49 0.443 7667
 7669 3 -12.26 53.71 0.95 0.134 7668
 7670 3 -12.17 53.71 1.11 0.156 7669
 7671 3 -12.11 53.84 1.24 0.116 7670
 7672 3 -12.09 54.02 1.41 0.118 7671
 7673 3 -12.08 54.15 1.58 0.126 7672
 7674 3 -12.11 54.32 1.7 0.095 7673
 7675 3 -12.11 54.35 1.83 0.137 7674
 7676 3 -12.13 54.32 1.99 0.142 7675
 7677 3 -12.06 54.35 2.1 0.157 7676
 7678 3 -12.07 54.53 2.28 0.099 7677
 7679 3 -12.09 54.63 2.41 0.082 7678
 7680 3 -12.1 54.65 2.51 0.097 7679
 7681 3 -12.1 54.74 2.62 0.1 7680
 7682 3 -12.1 54.78 2.76 0.139 7681
 7683 3 -12.18 54.74 2.91 0.101 7682
 7684 3 -12.21 54.61 3.08 0.109 7683
 7685 3 -12.26 54.46 3.16 0.162 7684
 7686 3 -12.35 54.28 3.14 0.188 7685
 7687 3 -12.41 54.15 3.15 0.223 7686
 7688 3 -12.12 54.07 3.49 0.082 7687
 7689 3 -11.95 54.1 3.62 0.132 7688
 7690 3 -11.77 54.03 3.72 0.1 7689
 7691 3 -11.66 53.94 3.74 0.087 7690
 7692 3 -11.6 53.82 3.8 0.08 7691
 7693 3 -11.5 53.73 3.95 0.097 7692
 7694 3 -11.41 53.68 3.95 0.095 7693
 7695 3 -12.76 54 2.9 0.132 7687
 7696 3 -12.77 53.85 2.79 0.099 7695
 7697 3 -12.85 53.74 2.63 0.107 7696
 7698 3 -12.9 53.57 2.54 0.117 7697
 7699 3 -12.89 53.42 2.5 0.129 7698
 7700 3 -13.01 53.28 2.34 0.063 7699
 7701 3 -13.06 53.17 2.34 0.113 7700
 7702 3 -13.1 53.02 2.34 0.113 7701
 7703 3 -13.12 52.82 2.25 0.144 7702
 7704 3 -13.14 52.71 2.11 0.159 7703
 7705 3 -13.09 52.61 2 0.153 7704
 7706 3 -12.93 52.52 1.96 0.14 7705
 7707 3 -12.82 52.43 1.9 0.129 7706
 7708 3 -12.7 52.35 1.9 0.078 7707
 7709 3 -12.59 52.28 1.85 0.077 7708
 7710 3 -12.48 52.22 1.75 0.147 7709
 7711 3 -12.29 51.95 1.61 0.102 7710
 7712 3 -12.26 51.78 1.49 0.12 7711
 7713 3 -12.24 51.64 1.37 0.158 7712
 7714 3 -12.24 51.46 1.22 0.138 7713
 7715 3 -12.33 51.34 1.22 0.045 7714
 7716 3 -12.75 54.24 0.46 0.315 7668
 7717 3 -13.22 53.89 0.24 0.082 7716
 7718 3 -13.32 53.92 0.18 0.12 7717
 7719 3 -13.38 53.95 0.08 0.087 7718
 7720 3 -12.66 54.38 0.46 0.404 7716
 7721 3 -12.61 54.5 0.45 0.407 7720
 7722 3 -12.82 54.71 0.63 0.381 7721
 7723 3 -12.77 54.88 0.7 0.359 7722
 7724 3 -12.86 54.99 0.64 0.303 7723
 7725 3 -12.83 55.15 0.67 0.237 7724
 7726 3 -12.33 54.64 0.02 0.236 7721
 7727 3 -12.11 52.92 0.25 0.07 7663
 7728 3 -12.02 52.85 0.39 0.111 7727
 7729 3 -12.01 52.89 0.51 0.086 7728
 7730 3 -12.76 52.67 -1.45 0.083 7656
 7731 3 -12.66 52.63 -1.47 0.068 7730
 7732 3 -12.51 52.57 -1.42 0.1 7731
 7733 3 -12.42 52.42 -1.39 0.103 7732
 7734 3 -12.33 52.25 -1.37 0.099 7733
 7735 3 -12.23 52.13 -1.36 0.098 7734
 7736 3 -12.16 52.06 -1.28 0.063 7735
 7737 3 -12.06 51.88 -1.26 0.083 7736
 7738 3 -12.07 51.73 -1.33 0.121 7737
 7739 3 -12.01 51.56 -1.44 0.114 7738
 7740 3 -11.99 51.45 -1.48 0.093 7739
 7741 3 -11.85 51.39 -1.51 0.133 7740
 7742 3 -11.67 51.31 -1.5 0.105 7741
 7743 3 -11.54 51.27 -1.4 0.072 7742
 7744 3 -11.46 51.14 -1.31 0.094 7743
 7745 3 -11.41 51.02 -1.33 0.088 7744
 7746 3 -11.31 50.87 -1.36 0.1 7745
 7747 3 -11.18 50.74 -1.34 0.089 7746
 7748 3 -11.05 50.55 -1.27 0.063 7747
 7749 3 -10.92 50.52 -1.25 0.121 7748
 7750 3 -10.83 50.45 -1.23 0.155 7749
 7751 3 -10.62 50.46 -1.39 0.089 7750
 7752 3 -10.49 50.41 -1.48 0.101 7751
 7753 3 -10.4 50.45 -1.5 0.111 7752
 7754 3 -10.27 50.49 -1.57 0.108 7753
 7755 3 -10.07 50.41 -1.63 0.111 7754
 7756 3 -9.92 50.39 -1.58 0.085 7755
 7757 3 -9.81 50.26 -1.63 0.08 7756
 7758 3 -9.66 50.27 -1.64 0.103 7757
 7759 3 -9.49 50.24 -1.62 0.114 7758
 7760 3 -9.35 50.24 -1.49 0.099 7759
 7761 3 -9.15 50.02 -1.44 0.118 7760
 7762 3 -9.07 49.89 -1.38 0.084 7761
 7763 3 -8.97 49.84 -1.43 0.11 7762
 7764 3 -8.91 49.7 -1.51 0.101 7763
 7765 3 -17.8 55.25 -1.02 0.118 7605
 7766 3 -17.8 55.21 -0.87 0.083 7765
 7767 3 -17.78 55.25 -0.69 0.061 7766
 7768 3 -17.83 55.35 -0.63 0.09 7767
 7769 3 -17.94 55.41 -0.57 0.119 7768
 7770 3 -18.08 55.46 -0.54 0.133 7769
 7771 3 -18.17 55.47 -0.41 0.131 7770
 7772 3 -18.3 55.51 -0.38 0.119 7771
 7773 3 -18.48 55.6 -0.38 0.144 7772
 7774 3 -18.64 55.58 -0.4 0.173 7773
 7775 3 -24.17 56.89 -2.47 0.16 7559
 7776 3 -24.22 56.78 -2.53 0.095 7775
 7777 3 -24.21 56.66 -2.51 0.074 7776
 7778 3 -24.26 56.58 -2.55 0.101 7777
 7779 3 -24.24 56.5 -2.67 0.066 7778
 7780 3 -25.47 56.98 -2.76 0.15 7553
 7781 3 -25.71 56.94 -2.8 0.131 7780
 7782 3 -25.8 56.86 -2.96 0.138 7781
 7783 3 -25.9 56.72 -3.02 0.114 7782
 7784 3 -25.96 56.62 -2.89 0.13 7783
 7785 3 -26.01 56.44 -2.93 0.123 7784
 7786 3 -26.08 56.3 -3.02 0.074 7785
 7787 3 -26.15 56.17 -2.95 0.1 7786
 7788 3 -26.17 56.02 -2.93 0.127 7787
 7789 3 -26.08 55.87 -2.95 0.121 7788
 7790 3 -25.99 55.66 -2.9 0.128 7789
 7791 3 -25.97 55.55 -2.88 0.119 7790
 7792 3 -25.92 55.41 -2.78 0.076 7791
 7793 3 -25.93 55.23 -2.71 0.067 7792
 7794 3 -26.06 55.09 -2.61 0.08 7793
 7795 3 -26.06 54.97 -2.51 0.131 7794
 7796 3 -26.07 54.8 -2.42 0.139 7795
 7797 3 -26 54.66 -2.26 0.109 7796
 7798 3 -25.97 54.54 -2.15 0.1 7797
 7799 3 -26 54.41 -2.01 0.116 7798
 7800 3 -25.98 54.27 -1.93 0.13 7799
 7801 3 -26 54.12 -1.84 0.109 7800
 7802 3 -25.97 53.99 -1.73 0.129 7801
 7803 3 -25.91 53.84 -1.61 0.096 7802
 7804 3 -25.91 53.61 -1.43 0.111 7803
 7805 3 -25.96 53.49 -1.32 0.118 7804
 7806 3 -26.01 53.33 -1.24 0.132 7805
 7807 3 -26.03 53.09 -1.23 0.14 7806
 7808 3 -25.99 52.91 -1.12 0.171 7807
 7809 3 -25.98 52.79 -1.1 0.221 7808
 7810 3 -25.8 52.74 -1.29 0.186 7809
 7811 3 -25.85 52.38 -1.26 0.114 7810
 7812 3 -25.83 52.29 -1.17 0.189 7811
 7813 3 -25.57 52.17 -1.16 0.091 7812
 7814 3 -25.42 52.08 -1.16 0.096 7813
 7815 3 -25.28 51.98 -1.15 0.064 7814
 7816 3 -25.14 51.97 -1.14 0.088 7815
 7817 3 -25.05 51.73 -1.14 0.101 7816
 7818 3 -25.01 51.51 -1.05 0.079 7817
 7819 3 -24.98 51.38 -1.03 0.095 7818
 7820 3 -24.98 51.24 -1.03 0.133 7819
 7821 3 -24.89 51.2 -0.78 0.087 7820
 7822 3 -24.83 51.16 -0.62 0.107 7821
 7823 3 -24.77 51.09 -0.41 0.152 7822
 7824 3 -24.61 51.09 -0.35 0.141 7823
 7825 3 -24.4 51.13 -0.43 0.158 7824
 7826 3 -24.17 51.27 -0.49 0.127 7825
 7827 3 -24.04 51.37 -0.41 0.104 7826
 7828 3 -23.88 51.55 -0.29 0.097 7827
 7829 3 -23.72 51.55 -0.21 0.065 7828
 7830 3 -23.59 51.69 -0.16 0.08 7829
 7831 3 -23.5 51.66 -0.07 0.063 7830
 7832 3 -26.01 52.27 -1.04 0.117 7812
 7833 3 -26.14 52.3 -1.01 0.000125 7832
 7834 3 -25.69 53.01 -1.27 0.166 7810
 7835 3 -25.53 53.04 -1.15 0.136 7834
 7836 3 -25.39 52.99 -1 0.1 7835
 7837 3 -25.23 52.94 -0.98 0.116 7836
 7838 3 -25.08 52.87 -0.9 0.14 7837
 7839 3 -24.92 52.84 -0.8 0.068 7838
 7840 3 -24.8 52.83 -0.69 0.078 7839
 7841 3 -24.67 52.84 -0.61 0.061 7840
 7842 3 -24.58 52.87 -0.54 0.071 7841
 7843 3 -24.6 52.97 -0.78 0.092 7842
 7844 3 -24.62 52.98 -0.91 0.057 7843
 7845 3 -24.39 52.98 -0.35 0.072 7842
 7846 3 -24.26 52.91 -0.26 0.087 7845
 7847 3 -24.14 52.91 -0.13 0.108 7846
 7848 3 -23.99 52.84 -0.04 0.097 7847
 7849 3 -23.93 52.77 0 0.071 7848
 7850 3 -25.89 53.06 -1.45 0.082 7834
 7851 3 -26.19 52.62 -0.76 0.137 7809
 7852 3 -26.24 52.47 -0.61 0.135 7851
 7853 3 -26.21 52.3 -0.45 0.127 7852
 7854 3 -26.23 52.16 -0.3 0.13 7853
 7855 3 -26.3 52.02 -0.32 0.226 7854
 7856 3 -26.33 52.05 -0.06 0.082 7855
 7857 3 -26.43 52.05 0.07 0.083 7856
 7858 3 -26.42 52.02 0.19 0.069 7857
 7859 3 -26.4 51.98 0.34 0.077 7858
 7860 3 -26.38 52.02 0.51 0.106 7859
 7861 3 -26.36 52.11 0.64 0.09 7860
 7862 3 -26.4 52.05 0.76 0.000125 7861
 7863 3 -25.82 56.97 -0.82 0.184 7544
 7864 3 -26.03 56.59 -0.64 0.137 7863
 7865 3 -26.01 56.44 -0.67 0.157 7864
 7866 3 -26.1 56.3 -0.74 0.16 7865
 7867 3 -26.25 56.24 -0.9 0.156 7866
 7868 3 -26.38 56.26 -1.04 0.113 7867
 7869 3 -26.54 56.26 -1.21 0.126 7868
 7870 3 -26.66 56.23 -1.35 0.106 7869
 7871 3 -26.79 56.19 -1.44 0.102 7870
 7872 3 -26.9 56.12 -1.58 0.135 7871
 7873 3 -27 56.12 -1.66 0.144 7872
 7874 3 -27.07 56.05 -1.85 0.141 7873
 7875 3 -27.13 56.01 -2.04 0.149 7874
 7876 3 -27.09 55.98 -2.16 0.137 7875
 7877 3 -26.98 55.87 -2.23 0.134 7876
 7878 3 -26.93 55.94 -2.41 0.161 7877
 7879 3 -26.97 56.04 -2.62 0.183 7878
 7880 3 -26.99 56.09 -2.81 0.227 7879
 7881 3 -27.12 56.11 -3.04 0.137 7880
 7882 3 -26.97 55.8 -1.92 0.071 7877
 7883 3 -27 55.76 -1.8 0.104 7882
 7884 3 -27.02 55.77 -1.68 0.054 7883
 7885 3 -25.93 56.94 -0.79 0.184 7884
 7886 3 -24.9 57.04 -0.69 0.102 7885
 7887 3 -24.7 57.12 -0.56 0.107 7886
 7888 3 -26.25 57.11 -1.03 0.085 7863
 7889 3 -26.36 57.09 -1.11 0.044 7888
 7890 3 -26.54 57.09 -1.17 0.089 7889
 7891 3 -26.68 57.11 -1.29 0.108 7890
 7892 3 -26.77 57.09 -1.46 0.058 7891
 7893 3 -26.77 57.09 -1.67 0.11 7892
 7894 3 -26.77 57.12 -1.81 0.058 7893
 7895 3 -25.73 56.8 0.65 0.148 7536
 7896 3 -25.94 56.81 0.55 0.135 7895
 7897 3 -26.03 56.86 0.58 0.123 7896
 7898 3 -26.17 56.98 0.63 0.089 7897
 7899 3 -26.3 57.01 0.64 0.182 7898
 7900 3 -26.33 56.94 0.77 0.235 7899
 7901 3 -26.71 57.04 0.64 0.061 7900
 7902 3 -26.87 57.05 0.69 0.086 7901
 7903 3 -27.01 57.04 0.71 0.126 7902
 7904 3 -27.17 57.06 0.64 0.168 7903
 7905 3 -27.33 57.05 0.52 0.132 7904
 7906 3 -27.49 57.02 0.47 0.08 7905
 7907 3 -27.55 57.13 0.54 0.1 7906
 7908 3 -27.51 57.16 0.63 0.17 7907
 7909 3 -27.69 57.16 0.74 0.093 7908
 7910 3 -27.76 57.16 0.84 0.116 7909
 7911 3 -27.89 57.12 0.98 0.269 7910
 7912 3 -28.17 57.04 0.84 0.106 7911
 7913 3 -28.26 56.94 0.85 0.156 7912
 7914 3 -28.46 56.98 0.84 0.203 7913
 7915 3 -28.69 57.04 0.62 0.149 7914
 7916 3 -28.83 57.15 0.51 0.107 7915
 7917 3 -29.01 57.17 0.46 0.056 7916
 7918 3 -29.21 57.2 0.43 0.094 7917
 7919 3 -24.38 55.91 1.93 0.135 7453
 7920 3 -24.4 56.02 1.97 0.044 7919
 7921 3 -25.88 53.37 3.91 0.213 7427
 7922 3 -25.99 53.23 3.72 0.188 7921
 7923 3 -26.11 53.04 3.56 0.111 7922
 7924 3 -26.22 52.9 3.5 0.106 7923
 7925 3 -26.22 52.74 3.58 0.123 7924
 7926 3 -26.2 52.62 3.6 0.117 7925
 7927 3 -26.15 52.51 3.6 0.175 7926
 7928 3 -26.17 52.36 3.47 0.152 7927
 7929 3 -26.26 52.23 3.39 0.103 7928
 7930 3 -26.31 52.16 3.29 0.123 7929
 7931 3 -26.29 52.12 3.18 0.084 7930
 7932 3 -26.19 51.97 3.12 0.091 7931
 7933 3 -26.16 51.88 3.02 0.118 7932
 7934 3 -26.07 51.84 2.93 0.123 7933
 7935 3 -25.94 51.72 2.93 0.142 7934
 7936 3 -25.82 51.52 2.95 0.139 7935
 7937 3 -25.7 51.36 2.99 0.13 7936
 7938 3 -25.63 51.16 3.1 0.101 7937
 7939 3 -25.56 50.99 3.16 0.071 7938
 7940 3 -25.54 50.91 3.27 0.07 7939
 7941 3 -25.49 50.77 3.35 0.104 7940
 7942 3 -25.38 50.63 3.43 0.111 7941
 7943 3 -25.38 50.52 3.49 0.125 7942
 7944 3 -25.49 50.51 3.68 0.094 7943
 7945 3 -25.51 50.55 3.83 0.078 7944
 7946 3 -25.47 50.59 3.96 0.058 7945
 7947 3 -25.44 50.59 4.08 0.073 7946
 7948 3 -25.4 50.61 4.29 0.097 7947
 7949 3 -25.51 50.62 4.41 0.113 7948
 7950 3 -25.66 50.61 4.54 0.159 7949
 7951 3 -25.84 50.65 4.62 0.126 7950
 7952 3 -25.93 50.7 4.7 0.111 7951
 7953 3 -26.09 50.83 4.66 0.119 7952
 7954 3 -26.23 50.94 4.67 0.091 7953
 7955 3 -26.34 50.98 4.79 0.079 7954
 7956 3 -26.52 50.98 4.83 0.101 7955
 7957 3 -26.59 51.06 4.91 0.112 7956
 7958 3 -26.57 51.09 5.12 0.072 7957
 7959 3 -26.55 50.95 5.19 0.1 7958
 7960 3 -26.45 50.81 5.17 0.079 7959
 7961 3 -26.37 50.67 5.29 0.065 7960
 7962 3 -26.34 50.66 5.4 0.08 7961
 7963 3 -25.35 50.45 3.35 0.129 7943
 7964 3 -25.33 50.45 3.2 0.132 7963
 7965 3 -25.22 50.8 3.02 0.158 7964
 7966 3 -25.17 50.92 2.85 0.177 7965
 7967 3 -25.07 50.95 2.79 0.173 7966
 7968 3 -24.87 51.11 2.86 0.166 7967
 7969 3 -25.01 51.29 3.02 0.123 7968
 7970 3 -25.06 51.4 3.22 0.129 7969
 7971 3 -25.02 51.55 3.33 0.126 7970
 7972 3 -25.45 50.12 3.16 0.108 7964
 7973 3 -25.51 49.94 3.14 0.1 7972
 7974 3 -25.51 49.8 3.18 0.121 7973
 7975 3 -25.49 49.67 3.27 0.104 7974
 7976 3 -25.47 49.52 3.37 0.095 7975
 7977 3 -25.49 49.47 3.49 0.145 7976
 7978 3 -25.88 49.55 3.43 0.125 7977
 7979 3 -25.95 49.55 3.52 0.000125 7978
 7980 3 -25.83 53.3 4.34 0.112 7921
 7981 3 -27 54.04 3.28 0.145 7415
 7982 3 -26.91 53.91 3.38 0.099 7981
 7983 3 -27.71 53.96 3.69 0.139 7404
 7984 3 -27.69 53.78 3.53 0.136 7983
 7985 3 -27.71 53.66 3.44 0.105 7984
 7986 3 -27.87 53.49 3.36 0.067 7985
 7987 3 -27.91 53.34 3.34 0.086 7986
 7988 3 -27.93 53.16 3.24 0.087 7987
 7989 3 -27.96 53 3.13 0.099 7988
 7990 3 -27.96 52.92 3.03 0.089 7989
 7991 3 -27.87 52.92 2.92 0.181 7990
 7992 3 -27.87 52.89 2.78 0.257 7991
 7993 3 -28.05 52.66 2.49 0.177 7992
 7994 3 -28.14 52.53 2.32 0.112 7993
 7995 3 -28.23 52.42 2.19 0.14 7994
 7996 3 -28.39 52.37 2.08 0.124 7995
 7997 3 -28.51 52.35 2.08 0.208 7996
 7998 3 -28.53 52.1 2.25 0.152 7997
 7999 3 -28.5 51.91 2.52 0.166 7998
 8000 3 -28.51 51.7 2.64 0.125 7999
 8001 3 -28.53 51.6 2.72 0.181 8000
 8002 3 -28.55 51.5 2.81 0.263 8001
 8003 3 -28.85 51.6 2.89 0.084 8002
 8004 3 -29.03 51.53 2.95 0.103 8003
 8005 3 -29.15 51.41 2.95 0.128 8004
 8006 3 -29.26 51.21 3 0.098 8005
 8007 3 -29.26 51.14 3.16 0.08 8006
 8008 3 -29.22 51.02 3.23 0.085 8007
 8009 3 -29.22 50.92 3.27 0.081 8008
 8010 3 -29.29 50.84 3.37 0.092 8009
 8011 3 -29.33 50.71 3.5 0.15 8010
 8012 3 -29.35 50.6 3.6 0.158 8011
 8013 3 -29.31 50.42 3.8 0.104 8012
 8014 3 -29.27 50.25 3.89 0.105 8013
 8015 3 -29.2 50.24 4.09 0.103 8014
 8016 3 -29.31 50.21 4.27 0.111 8015
 8017 3 -29.41 50.14 4.42 0.128 8016
 8018 3 -29.57 50.2 4.51 0.097 8017
 8019 3 -29.45 50.5 3.31 0.091 8012
 8020 3 -29.52 50.42 3.27 0.074 8019
 8021 3 -29.58 50.25 3.37 0.096 8020
 8022 3 -29.63 50.12 3.35 0.096 8021
 8023 3 -29.65 50.03 3.27 0.073 8022
 8024 3 -28.33 51.27 2.92 0.148 8002
 8025 3 -28.37 51.12 2.86 0.093 8024
 8026 3 -28.49 50.96 2.89 0.099 8025
 8027 3 -28.54 50.81 2.91 0.11 8026
 8028 3 -28.47 50.63 3.05 0.076 8027
 8029 3 -28.62 52.64 1.83 0.098 7997
 8030 3 -28.6 52.74 1.79 0.088 8029
 8031 3 -28.5 52.87 1.73 0.147 8030
 8032 3 -28.47 52.87 1.6 0.128 8031
 8033 3 -28.38 52.85 1.41 0.124 8032
 8034 3 -28.31 52.91 1.27 0.132 8033
 8035 3 -28.2 52.99 1.1 0.084 8034
 8036 3 -28.18 53.11 0.89 0.064 8035
 8037 3 -28.29 53.16 0.71 0.107 8036
 8038 3 -28.34 53.19 0.55 0.134 8037
 8039 3 -28.49 53.15 0.49 0.07 8038
 8040 3 -28.61 53.2 0.41 0.074 8039
 8041 3 -28.74 53.3 0.29 0.071 8040
 8042 3 -28.75 53.22 0.2 0.08 8041
 8043 3 -28.76 53.19 0.01 0.102 8042
 8044 3 -28.73 53.26 -0.07 0.161 8043
 8045 3 -28.78 53.22 -0.23 0.259 8044
 8046 3 -29.05 53.12 -0.53 0.167 8045
 8047 3 -29.17 53.12 -0.79 0.108 8046
 8048 3 -29.23 53.13 -0.96 0.103 8047
 8049 3 -29.35 53.16 -1.17 0.1 8048
 8050 3 -29.33 53.19 -1.39 0.112 8049
 8051 3 -29.35 53.24 -1.59 0.087 8050
 8052 3 -29.41 53.26 -1.81 0.091 8051
 8053 3 -29.4 53.3 -1.97 0.091 8052
 8054 3 -29.36 53.3 -2.14 0.095 8053
 8055 3 -29.29 53.29 -2.3 0.127 8054
 8056 3 -29.15 53.28 -2.4 0.166 8055
 8057 3 -28.84 53.28 -2.42 0.127 8056
 8058 3 -28.72 53.18 -2.42 0.11 8057
 8059 3 -28.59 52.97 -2.34 0.141 8058
 8060 3 -28.48 52.87 -2.26 0.126 8059
 8061 3 -28.34 52.7 -2.12 0.108 8060
 8062 3 -28.34 52.59 -2.11 0.189 8061
 8063 3 -28.32 52.44 -2.04 0.185 8062
 8064 3 -29.25 54.89 3.25 0.119 7395
 8065 3 -29.34 54.88 3.12 0.11 8064
 8066 3 -29.34 54.85 2.97 0.111 8065
 8067 3 -29.32 54.82 2.83 0.096 8066
 8068 3 -29.3 54.74 2.7 0.098 8067
 8069 3 -29.28 54.71 2.58 0.148 8068
 8070 3 -29.41 54.63 2.45 0.141 8069
 8071 3 -29.46 54.49 2.31 0.132 8070
 8072 3 -29.57 54.39 2.2 0.133 8071
 8073 3 -29.65 54.39 2.06 0.139 8072
 8074 3 -29.83 54.49 1.9 0.107 8073
 8075 3 -29.99 54.5 1.86 0.12 8074
 8076 3 -30.13 54.49 1.82 0.113 8075
 8077 3 -30.22 54.35 1.74 0.114 8076
 8078 3 -30.34 54.32 1.6 0.172 8077
 8079 3 -30.47 54.27 1.43 0.209 8078
 8080 3 -30.54 54.24 1.32 0.243 8079
 8081 3 -30.79 54.43 1.24 0.135 8080
 8082 3 -30.95 54.55 1.27 0.048 8081
 8083 3 -30.61 54.13 1.41 0.138 8080
 8084 3 -30.43 54.21 1.03 0.131 8083
 8085 3 -30.45 54.34 0.8 0.163 8084
 8086 3 -30.4 54.42 0.62 0.148 8085
 8087 3 -30.36 54.53 0.4 0.103 8086
 8088 3 -30.39 54.6 0.2 0.098 8087
 8089 3 -30.39 54.62 0 0.104 8088
 8090 3 -30.35 54.5 -0.08 0.084 8089
 8091 3 -30.35 54.49 -0.25 0.101 8090
 8092 3 -30.35 54.56 -0.39 0.082 8091
 8093 3 -30.35 54.49 -0.59 0.106 8092
 8094 3 -30.35 54.46 -0.73 0.094 8093
 8095 3 -30.35 54.38 -0.93 0.099 8094
 8096 3 -30.33 54.32 -1.05 0.127 8095
 8097 3 -30.33 54.32 -1.19 0.102 8096
 8098 3 -30.32 54.29 -1.37 0.118 8097
 8099 3 -30.38 54.34 -1.68 0.15 8098
 8100 3 -30.47 54.41 -1.88 0.15 8099
 8101 3 -30.54 54.41 -2.1 0.143 8100
 8102 3 -30.63 54.54 -2.27 0.155 8101
 8103 3 -30.91 54.49 -2.33 0.095 8102
 8104 3 -31.02 54.36 -2.33 0.084 8103
 8105 3 -31.07 54.24 -2.29 0.129 8104
 8106 3 -31.13 54.08 -2.31 0.095 8105
 8107 3 -31.25 54.09 -2.27 0.098 8106
 8108 3 -31.43 54.02 -2.25 0.07 8107
 8109 3 -31.56 53.98 -2.23 0.096 8108
 8110 3 -31.63 53.88 -2.28 0.111 8109
 8111 3 -31.73 53.81 -2.26 0.123 8110
 8112 3 -31.81 53.8 -2.13 0.122 8111
 8113 3 -30.7 54.03 1.38 0.141 8083
 8114 3 -30.79 53.74 1.19 0.108 8113
 8115 3 -30.75 53.62 1.16 0.162 8114
 8116 3 -30.77 53.49 1.19 0.246 8115
 8117 3 -30.68 53.45 0.77 0.108 8116
 8118 3 -30.74 53.38 0.65 0.12 8117
 8119 3 -30.75 53.35 0.5 0.155 8118
 8120 3 -30.43 53.49 0.43 0.081 8119
 8121 3 -30.34 53.53 0.31 0.073 8120
 8122 3 -30.31 53.55 0.2 0.061 8121
 8123 3 -30.23 53.6 0.12 0.107 8122
 8124 3 -30.19 53.67 0.06 0.066 8123
 8125 3 -30.88 53.09 0.29 0.103 8119
 8126 3 -30.9 53.03 0.11 0.129 8125
 8127 3 -30.88 52.99 -0.01 0.116 8126
 8128 3 -30.89 52.93 -0.17 0.096 8127
 8129 3 -30.96 52.89 -0.38 0.108 8128
 8130 3 -30.98 52.82 -0.48 0.114 8129
 8131 3 -31.08 52.75 -0.66 0.121 8130
 8132 3 -30.98 52.66 -0.81 0.12 8131
 8133 3 -30.91 52.57 -0.9 0.102 8132
 8134 3 -30.98 52.45 -0.98 0.104 8133
 8135 3 -31.07 52.34 -1.06 0.127 8134
 8136 3 -31.17 52.27 -1.18 0.113 8135
 8137 3 -31.33 52.12 -1.23 0.146 8136
 8138 3 -31.39 51.94 -1.26 0.119 8137
 8139 3 -31.44 51.83 -1.37 0.125 8138
 8140 3 -31.6 51.77 -1.53 0.123 8139
 8141 3 -31.74 51.76 -1.6 0.093 8140
 8142 3 -31.78 51.73 -1.7 0.064 8141
 8143 3 -30.86 53.34 1.62 0.141 8116
 8144 3 -30.88 53.14 1.61 0.181 8143
 8145 3 -31.03 53.06 1.74 0.101 8144
 8146 3 -31.15 53.1 1.56 0.131 8145
 8147 3 -31.15 53.07 1.38 0.147 8146
 8148 3 -31.15 53.06 1.18 0.13 8147
 8149 3 -31.18 52.99 1.03 0.133 8148
 8150 3 -31.2 52.85 0.91 0.142 8149
 8151 3 -31.2 52.67 0.82 0.09 8150
 8152 3 -31.24 52.48 0.7 0.127 8151
 8153 3 -31.22 52.39 0.62 0.091 8152
 8154 3 -30.79 53.91 1.36 0.141 8113
 8155 3 -28.98 55.67 3.56 0.093 7393
 8156 3 -28.96 55.8 3.41 0.091 8155
 8157 3 -28.85 55.88 3.35 0.062 8156
 8158 3 -28.71 55.91 3.33 0.093 8157
 8159 3 -28.6 56.02 3.29 0.147 8158
 8160 3 -29.36 55.25 4.88 0.176 7390
 8161 3 -29.26 55.14 5.05 0.158 8160
 8162 3 -29.26 55 5.22 0.084 8161
 8163 3 -30.17 55.6 5.27 0.142 7384
 8164 3 -30.11 55.45 5.45 0.129 8163
 8165 3 -30.13 55.42 5.59 0.049 8164
 8166 3 -31.35 55.71 5.72 0.127 7317
 8167 3 -31.47 55.56 5.67 0.155 8166
 8168 3 -31.22 56.57 6.03 0.128 7315
 8169 3 -31.08 56.56 6.08 0.147 8168
 8170 3 -30.88 56.6 6.04 0.151 8169
 8171 3 -30.63 56.56 5.93 0.098 8170
 8172 3 -30.49 56.49 5.84 0.093 8171
 8173 3 -30.38 56.41 5.85 0.106 8172
 8174 3 -30.26 56.38 5.88 0.149 8173
 8175 3 -30.11 56.39 5.97 0.144 8174
 8176 3 -29.99 56.49 6.01 0.14 8175
 8177 3 -29.83 56.55 6.06 0.105 8176
 8178 3 -29.71 56.49 6.22 0.128 8177
 8179 3 -29.59 56.53 6.34 0.211 8178
 8180 3 -29.55 56.63 6.42 0.256 8179
 8181 3 -29.66 56.85 6.75 0.241 8180
 8182 3 -29.71 56.8 6.96 0.127 8181
 8183 3 -29.73 56.92 7.02 0.108 8182
 8184 3 -29.75 57.03 7.1 0.11 8183
 8185 3 -29.87 57.1 7.18 0.088 8184
 8186 3 -29.89 57.28 7.2 0.14 8185
 8187 3 -29.84 57.43 7.14 0.159 8186
 8188 3 -29.77 57.56 7.18 0.153 8187
 8189 3 -29.55 57.8 7.26 0.071 8188
 8190 3 -29.48 57.89 7.3 0.109 8189
 8191 3 -29.41 57.98 7.31 0.201 8190
 8192 3 -29.46 58.13 7 0.142 8191
 8193 3 -29.48 58.28 7.01 0.102 8192
 8194 3 -29.62 58.45 6.92 0.115 8193
 8195 3 -29.7 58.56 6.87 0.098 8194
 8196 3 -29.68 58.75 6.87 0.144 8195
 8197 3 -29.63 58.89 6.83 0.108 8196
 8198 3 -29.65 59.03 6.84 0.105 8197
 8199 3 -29.65 59.24 6.88 0.093 8198
 8200 3 -29.63 59.41 6.87 0.112 8199
 8201 3 -29.7 59.52 6.8 0.118 8200
 8202 3 -29.76 59.6 6.71 0.127 8201
 8203 3 -29.54 59.81 6.83 0.077 8202
 8204 3 -29.47 59.88 6.99 0.116 8203
 8205 3 -29.52 60 7.08 0.11 8204
 8206 3 -29.57 59.96 7.24 0.087 8205
 8207 3 -29.17 56.53 6.07 0.207 8180
 8208 3 -29.19 56.28 5.85 0.098 8207
 8209 3 -29.01 56.2 5.85 0.153 8208
 8210 3 -29.01 56 5.93 0.145 8209
 8211 3 -29.02 55.81 6.06 0.105 8210
 8212 3 -28.93 55.57 6.13 0.103 8211
 8213 3 -28.89 55.41 6.11 0.106 8212
 8214 3 -28.91 55.21 6.02 0.108 8213
 8215 3 -29.02 55.03 5.98 0.077 8214
 8216 3 -29.11 54.95 5.99 0.113 8215
 8217 3 -29.27 54.81 6.07 0.191 8216
 8218 3 -29.34 54.7 6.1 0.182 8217
 8219 3 -29.39 54.56 6.13 0.148 8218
 8220 3 -29.28 54.43 6.22 0.091 8219
 8221 3 -29.23 54.28 6.31 0.088 8220
 8222 3 -29.12 54.1 6.31 0.122 8221
 8223 3 -29.07 53.91 6.32 0.101 8222
 8224 3 -29.02 53.74 6.31 0.114 8223
 8225 3 -28.98 53.6 6.32 0.066 8224
 8226 3 -29.05 53.42 6.28 0.078 8225
 8227 3 -28.98 53.24 6.35 0.084 8226
 8228 3 -28.93 53.14 6.39 0.038 8227
 8229 3 -29.5 54.42 6.06 0.085 8219
 8230 3 -29.57 54.34 5.93 0.089 8229
 8231 3 -29.59 54.28 5.82 0.122 8230
 8232 3 -29.5 54.06 5.84 0.103 8231
 8233 3 -29.34 53.95 5.78 0.107 8232
 8234 3 -29.32 53.8 5.76 0.112 8233
 8235 3 -29.3 53.67 5.76 0.1 8234
 8236 3 -29.34 53.49 5.74 0.086 8235
 8237 3 -29.41 53.34 5.73 0.094 8236
 8238 3 -29.41 53.23 5.72 0.086 8237
 8239 3 -29.39 53.12 5.61 0.082 8238
 8240 3 -29.34 52.95 5.53 0.098 8239
 8241 3 -29.36 52.91 5.38 0.084 8240
 8242 3 -29.41 52.81 5.24 0.098 8241
 8243 3 -29.5 52.82 5.1 0.133 8242
 8244 3 -29.51 52.81 4.98 0.105 8243
 8245 3 -29.58 52.82 4.85 0.12 8244
 8246 3 -29.67 52.84 4.72 0.048 8245
 8247 3 -28.76 56.38 5.93 0.072 8209
 8248 3 -28.63 56.43 6.01 0.092 8247
 8249 3 -28.51 56.46 6.1 0.067 8248
 8250 3 -28.52 56.31 6.27 0.087 8249
 8251 3 -28.62 56.3 6.31 0.115 8250
 8252 3 -28.99 56.68 6.19 0.124 8207
 8253 3 -28.86 56.64 6.17 0.131 8252
 8254 3 -28.72 56.74 6.15 0.147 8253
 8255 3 -28.56 56.8 6.19 0.157 8254
 8256 3 -28.45 56.89 6.31 0.191 8255
 8257 3 -28.34 56.96 6.44 0.161 8256
 8258 3 -28.21 57.03 6.69 0.141 8257
 8259 3 -28.14 57.05 6.82 0.197 8258
 8260 3 -27.91 57.12 6.85 0.163 8259
 8261 3 -27.71 57.13 6.81 0.188 8260
 8262 3 -27.5 57.18 6.83 0.235 8261
 8263 3 -27.18 57.1 6.75 0.201 8262
 8264 3 -27.05 57.35 6.9 0.168 8263
 8265 3 -26.96 57.57 6.97 0.134 8264
 8266 3 -26.96 57.71 6.98 0.213 8265
 8267 3 -26.68 57.7 6.94 0.127 8266
 8268 3 -26.48 57.68 6.9 0.126 8267
 8269 3 -26.36 57.63 6.87 0.15 8268
 8270 3 -26.25 57.64 6.81 0.19 8269
 8271 3 -25.91 57.64 6.97 0.133 8270
 8272 3 -25.77 57.67 6.98 0.128 8271
 8273 3 -25.59 57.66 6.96 0.117 8272
 8274 3 -26.27 57.67 6.62 0.117 8270
 8275 3 -26.21 57.55 6.57 0.14 8274
 8276 3 -26.16 57.46 6.48 0.153 8275
 8277 3 -25.97 57.42 6.39 0.165 8276
 8278 3 -25.81 57.53 6.36 0.1 8277
 8279 3 -25.74 57.66 6.31 0.108 8278
 8280 3 -25.54 57.76 6.29 0.084 8279
 8281 3 -25.4 57.79 6.21 0.136 8280
 8282 3 -27.21 57.84 6.91 0.153 8266
 8283 3 -27.25 57.95 6.79 0.204 8282
 8284 3 -27.11 58.24 6.73 0.119 8283
 8285 3 -27.05 58.42 6.85 0.125 8284
 8286 3 -27.5 57.8 6.88 0.131 8283
 8287 3 -27.62 57.75 6.93 0.149 8286
 8288 3 -27.87 57.81 6.92 0.134 8287
 8289 3 -27.95 57.74 6.98 0.07 8288
 8290 3 -27.98 57.66 7.09 0.065 8289
 8291 3 -28.12 57.63 7.23 0.111 8290
 8292 3 -28.2 57.57 7.42 0.119 8291
 8293 3 -28.21 57.6 7.56 0.075 8292
 8294 3 -28.18 57.63 7.73 0.074 8293
 8295 3 -28.28 57.7 7.91 0.119 8294
 8296 3 -28.37 57.62 7.98 0.092 8295
 8297 3 -27.73 57.28 7.11 0.152 8262
 8298 3 -27.8 57.38 7.17 0.166 8297
 8299 3 -27.8 57.45 7.28 0.195 8298
 8300 3 -32.02 57.13 8.43 0.144 7062
 8301 3 -32.17 57.25 8.46 0.2 8300
 8302 3 -32.3 57.11 8.51 0.107 8301
 8303 3 -32.28 57.22 8.8 0.1 8302
 8304 3 -32.27 57.29 8.96 0.108 8303
 8305 3 -32.34 57.4 9.15 0.117 8304
 8306 3 -32.41 57.49 9.2 0.121 8305
 8307 3 -32.28 57.54 9.4 0.129 8306
 8308 3 -32.24 57.69 9.42 0.183 8307
 8309 3 -32.18 57.79 9.46 0.138 8308
 8310 3 -32.24 57.46 8.65 0.182 8301
 8311 3 -32.41 57.61 8.86 0.062 8310
 8312 3 -32.49 57.64 8.93 0.068 8311
 8313 3 -32.53 57.68 9.03 0.081 8312
 8314 3 -32.7 57.65 9.11 0.139 8313
 8315 3 -32.84 57.61 9.17 0.135 8314
 8316 3 -32.96 57.65 9.28 0.129 8315
 8317 3 -33.06 57.74 9.41 0.072 8316
 8318 3 -33.21 57.68 9.41 0.079 8317
 8319 3 -33.3 57.71 9.26 0.082 8318
 8320 3 -33.42 57.71 9.23 0.045 8319
 8321 3 -31.54 57.26 10.34 0.226 7046
 8322 3 -31.82 57.22 10.27 0.217 8321
 8323 3 -31.95 56.97 10.47 0.139 8322
 8324 3 -31.99 56.82 10.6 0.104 8323
 8325 3 -32 56.64 10.59 0.167 8324
 8326 3 -31.75 56.58 10.85 0.214 8325
 8327 3 -31.7 56.59 10.98 0.22 8326
 8328 3 -31.8 56.82 11.22 0.09 8327
 8329 3 -31.89 56.83 11.29 0.071 8328
 8330 3 -32.31 56.48 10.32 0.134 8325
 8331 3 -32.5 56.33 10.26 0.117 8330
 8332 3 -32.68 56.22 10.21 0.155 8331
 8333 3 -33 56.25 10.19 0.128 8332
 8334 3 -33.11 56.33 10.08 0.156 8333
 8335 3 -33.22 56.47 10.02 0.139 8334
 8336 3 -33.37 56.51 9.91 0.105 8335
 8337 3 -33.51 56.53 9.88 0.061 8336
 8338 3 -33.68 56.47 9.91 0.087 8337
 8339 3 -33.79 56.43 9.93 0.102 8338
 8340 3 -33.87 56.43 10.1 0.139 8339
 8341 3 -34 56.47 10.25 0.111 8340
 8342 3 -34.12 56.48 10.31 0.097 8341
 8343 3 -34.15 56.55 10.45 0.156 8342
 8344 3 -34.18 56.73 10.7 0.097 8343
 8345 3 -34.21 56.9 10.78 0.132 8344
 8346 3 -34.19 57.02 10.76 0.11 8345
 8347 3 -32.89 56.07 10.49 0.095 8332
 8348 3 -32.97 56.01 10.61 0.063 8347
 8349 3 -33.07 56 10.63 0.092 8348
 8350 3 -33.12 55.9 10.92 0.086 8349
 8351 3 -33.19 55.75 11.03 0.101 8350
 8352 3 -33.26 55.61 11.18 0.079 8351
 8353 3 -33.3 55.48 11.27 0.079 8352
 8354 3 -33.4 55.48 11.35 0.091 8353
 8355 3 -33.44 55.48 11.47 0.103 8354
 8356 3 -33.48 55.51 11.69 0.09 8355
 8357 3 -33.58 55.55 11.89 0.104 8356
 8358 3 -33.66 55.52 12.01 0.111 8357
 8359 3 -33.72 55.58 12.2 0.084 8358
 8360 3 -33.77 55.58 12.36 0.109 8359
 8361 3 -33.86 55.45 12.13 0.092 8360
 8362 3 -33.97 55.45 12.05 0.149 8361
 8363 3 -34.15 55.76 11.94 0.076 8362
 8364 3 -34.23 55.83 11.84 0.109 8363
 8365 3 -34.32 55.94 11.7 0.067 8364
 8366 3 -33.79 55.58 12.53 0.074 8360
 8367 3 -33.87 55.5 12.61 0.062 8366
 8368 3 -33.94 55.41 12.62 0.125 8367
 8369 3 -33.84 55.33 12.55 0.121 8368
 8370 3 -33.82 55.22 12.53 0.056 8369
 8371 3 -31.29 57.14 10.32 0.081 8321
 8372 3 -31.3 57.01 10.28 0.067 8371
 8373 3 -31.2 56.94 10.22 0.119 8372
 8374 3 -31.14 56.82 10.21 0.175 8373
 8375 3 -31.23 56.68 10.12 0.103 8374
 8376 3 -31.22 56.58 10.05 0.000125 8375
 8377 3 -30.93 56.72 10.21 0.109 8374
 8378 3 -30.82 56.62 10.13 0.098 8377
 8379 3 -31.3 57.8 11.98 0.138 7037
 8380 3 -31.21 57.65 12.04 0.141 8379
 8381 3 -31.14 57.51 12.05 0.049 8380
 8382 3 -31.12 57.4 12.06 0.073 8381
 8383 3 -31.12 57.37 12.19 0.131 8382
 8384 3 -31.15 57.32 12.34 0.138 8383
 8385 3 -32.29 57.91 15.6 0.102 6988
 8386 3 -32.31 57.73 15.63 0.082 8385
 8387 3 -32.32 57.62 15.78 0.104 8386
 8388 3 -32.24 57.51 15.87 0.138 8387
 8389 3 -32.21 57.53 16.04 0.089 8388
 8390 3 -32.06 57.63 16.13 0.107 8389
 8391 3 -32.03 57.73 16.17 0.108 8390
 8392 3 -31.94 57.84 16.28 0.108 8391
 8393 3 -31.91 57.9 16.4 0.102 8392
 8394 3 -33.21 57.89 16.96 0.157 6959
 8395 3 -33.26 57.82 17.2 0.17 8394
 8396 3 -33.29 57.72 17.36 0.102 8395
 8397 3 -33.29 57.64 17.46 0.136 8396
 8398 3 -33.43 57.56 17.52 0.112 8397
 8399 3 -33.85 57.96 18.69 0.15 6945
 8400 3 -33.79 57.88 18.62 0.226 8399
 8401 3 -33.48 57.96 18.6 0.171 8400
 8402 3 -33.36 58 18.51 0.196 8401
 8403 3 -33.22 57.85 18.62 0.122 8402
 8404 3 -33.11 57.77 18.71 0.137 8403
 8405 3 -33.12 57.85 18.91 0.116 8404
 8406 3 -32.95 57.71 18.66 0.112 8404
 8407 3 -32.84 57.64 18.64 0.101 8406
 8408 3 -32.67 57.56 18.67 0.137 8407
 8409 3 -32.4 57.57 18.58 0.18 8408
 8410 3 -32.22 57.6 18.46 0.174 8409
 8411 3 -31.95 57.82 18.44 0.087 8410
 8412 3 -31.81 57.96 18.47 0.1 8411
 8413 3 -31.7 58.11 18.52 0.067 8412
 8414 3 -31.68 58.17 18.64 0.068 8413
 8415 3 -33.12 58.25 18.38 0.132 8402
 8416 3 -33.04 58.36 18.31 0.16 8415
 8417 3 -32.83 58.41 18.2 0.172 8416
 8418 3 -32.61 58.56 18.22 0.129 8417
 8419 3 -32.51 58.64 18.32 0.145 8418
 8420 3 -32.36 58.79 18.32 0.151 8419
 8421 3 -32.21 58.91 18.36 0.153 8420
 8422 3 -32.01 58.99 18.52 0.125 8421
 8423 3 -31.84 59.03 18.68 0.112 8422
 8424 3 -31.79 58.99 18.8 0.113 8423
 8425 3 -31.49 58.93 18.62 0.119 8424
 8426 3 -31.34 58.85 18.5 0.121 8425
 8427 3 -31.24 58.84 18.5 0.177 8426
 8428 3 -31.51 58.52 18.57 0.111 8427
 8429 3 -31.61 58.49 18.64 0.117 8428
 8430 3 -31.54 58.6 18.8 0.000125 8429
 8431 3 -31.13 58.95 18.45 0.034 8427
 8432 3 -31.04 59.02 18.45 0.088 8431
 8433 3 -30.92 59.06 18.39 0.101 8432
 8434 3 -30.81 59.08 18.32 0.073 8433
 8435 3 -30.68 59.13 18.26 0.078 8434
 8436 3 -30.56 59.13 18.17 0.167 8435
 8437 3 -30.51 59.2 18.06 0.214 8436
 8438 3 -30.36 59.26 17.99 0.224 8437
 8439 3 -30.22 59.24 17.9 0.171 8438
 8440 3 -29.97 59.27 17.81 0.122 8439
 8441 3 -29.79 59.44 17.69 0.16 8440
 8442 3 -29.58 59.45 17.58 0.151 8441
 8443 3 -29.33 59.4 17.51 0.094 8442
 8444 3 -29.17 59.34 17.56 0.099 8443
 8445 3 -28.99 59.31 17.58 0.118 8444
 8446 3 -28.77 59.3 17.57 0.156 8445
 8447 3 -28.61 59.27 17.55 0.000125 8446
 8448 3 -38.64 55.76 22.04 0.092 4741
 8449 3 -38.57 55.64 22.18 0.104 8448
 8450 3 -38.47 55.58 22.29 0.13 8449
 8451 3 -38.28 55.47 22.38 0.141 8450
 8452 3 -38.08 55.43 22.41 0.148 8451
 8453 3 -37.89 55.25 22.3 0.152 8452
 8454 3 -37.72 55.14 22.19 0.108 8453
 8455 3 -37.61 55.04 22.19 0.097 8454
 8456 3 -37.46 54.94 22.12 0.079 8455
 8457 3 -37.29 54.86 22.12 0.135 8456
 8458 3 -37.14 54.85 22.12 0.172 8457
 8459 3 -37.07 54.65 22.14 0.16 8458
 8460 3 -37.07 54.5 22.19 0.232 8459
 8461 3 -37.32 54.29 22.21 0.127 8460
 8462 3 -37.43 54.21 22.21 0.196 8461
 8463 3 -37.36 54.08 22.35 0.07 8462
 8464 3 -37.44 53.97 22.46 0.128 8463
 8465 3 -37.54 53.9 22.55 0.122 8464
 8466 3 -37.66 53.83 22.71 0.102 8465
 8467 3 -37.61 53.72 22.8 0.066 8466
 8468 3 -37.58 53.61 22.94 0.087 8467
 8469 3 -37.58 53.5 23 0.103 8468
 8470 3 -37.64 53.43 23.05 0.049 8469
 8471 3 -37.68 53.4 23.21 0.119 8470
 8472 3 -37.7 53.4 23.37 0.11 8471
 8473 3 -36.65 54.54 22.16 0.094 8460
 8474 3 -36.57 54.46 22.11 0.106 8473
 8475 3 -36.46 54.35 22.02 0.11 8474
 8476 3 -36.24 54.25 22.01 0.142 8475
 8477 3 -36.42 54.21 21.86 0.063 8476
 8478 3 -36.42 54.22 21.61 0.082 8477
 8479 3 -36.35 54.25 21.54 0.09 8478
 8480 3 -36.21 54.33 21.54 0.076 8479
 8481 3 -36.03 54.4 21.51 0.113 8480
 8482 3 -35.89 54.36 21.44 0.131 8481
 8483 3 -35.74 54.33 21.38 0.097 8482
 8484 3 -35.56 54.27 21.33 0.1 8483
 8485 3 -35.38 54.17 21.36 0.105 8484
 8486 3 -35.96 54.21 22.11 0.17 8476
 8487 3 -35.75 54.25 22.29 0.122 8486
 8488 3 -35.6 54.29 22.38 0.116 8487
 8489 3 -35.39 54.25 22.4 0.08 8488
 8490 3 -35.25 54.18 22.51 0.088 8489
 8491 3 -35.21 54.08 22.58 0.116 8490
 8492 3 -35.21 53.98 22.7 0.108 8491
 8493 3 -35.11 53.97 22.81 0.111 8492
 8494 3 -35.09 54.01 22.99 0.053 8493
 8495 3 -35.12 54.07 23.15 0.128 8494
 8496 3 -35.05 54.04 23.29 0.16 8495
 8497 3 -35.05 54.01 23.4 0.149 8496
 8498 3 -34.86 53.78 23.41 0.107 8497
 8499 3 -34.79 53.68 23.34 0.065 8498
 8500 3 -34.69 53.53 23.39 0.05 8499
 8501 3 -34.66 53.39 23.36 0.093 8500
 8502 3 -34.64 53.28 23.27 0.177 8501
 8503 3 -34.29 53.2 23.12 0.082 8502
 8504 3 -34.16 53.11 23.11 0.062 8503
 8505 3 -34.05 53.14 23.02 0.073 8504
 8506 3 -33.97 53 23 0.098 8505
 8507 3 -33.83 52.86 23.05 0.143 8506
 8508 3 -33.69 52.67 23 0.126 8507
 8509 3 -33.52 52.43 22.91 0.152 8508
 8510 3 -33.32 52.32 22.85 0.13 8509
 8511 3 -33.05 52.46 22.79 0.107 8510
 8512 3 -32.86 52.57 22.76 0.115 8511
 8513 3 -32.72 52.67 22.69 0.061 8512
 8514 3 -32.61 52.75 22.6 0.103 8513
 8515 3 -32.51 52.85 22.53 0.082 8514
 8516 3 -32.41 53.03 22.47 0.069 8515
 8517 3 -32.35 53.13 22.4 0.091 8516
 8518 3 -32.31 53.25 22.28 0.087 8517
 8519 3 -32.25 53.36 22.22 0.157 8518
 8520 3 -32.26 53.77 22.29 0.134 8519
 8521 3 -32.24 53.92 22.17 0.121 8520
 8522 3 -32.24 53.99 21.99 0.088 8521
 8523 3 -32.35 54.07 21.79 0.114 8522
 8524 3 -32.26 54.1 21.65 0.102 8523
 8525 3 -32.13 54.07 21.63 0.103 8524
 8526 3 -32 54.18 21.58 0.091 8525
 8527 3 -31.96 54.32 21.49 0.067 8526
 8528 3 -31.91 54.39 21.38 0.088 8527
 8529 3 -31.96 53.39 22.06 0.069 8519
 8530 3 -31.86 53.53 22.01 0.054 8529
 8531 3 -31.84 53.67 21.99 0.124 8530
 8532 3 -31.84 53.78 21.97 0.126 8531
 8533 3 -31.96 53.86 21.97 0.123 8532
 8534 3 -35.23 54.21 23.54 0.095 8497
 8535 3 -35.25 54.26 23.69 0.15 8534
 8536 3 -35.26 54.33 23.81 0.089 8535
 8537 3 -40.43 55.65 21.78 0.175 4733
 8538 3 -40.5 55.71 21.94 0.072 8537
 8539 3 -42.82 53.9 21.16 0.177 4696
 8540 3 -42.78 53.76 21.11 0.16 8539
 8541 3 -42.74 53.63 20.97 0.185 8540
 8542 3 -42.71 53.55 20.88 0.248 8541
 8543 3 -42.75 53.4 20.86 0.277 8542
 8544 3 -42.69 53.26 20.93 0.318 8543
 8545 3 -42.81 53.12 20.68 0.167 8544
 8546 3 -42.74 52.99 20.59 0.131 8545
 8547 3 -42.67 52.84 20.52 0.186 8546
 8548 3 -42.56 52.83 20.34 0.169 8547
 8549 3 -42.48 52.79 20.25 0.149 8548
 8550 3 -42.35 52.73 20.23 0.204 8549
 8551 3 -42.28 52.66 20.2 0.26 8550
 8552 3 -42.2 52.66 20.04 0.258 8551
 8553 3 -41.99 52.58 19.96 0.325 8552
 8554 3 -41.82 52.55 19.96 0.324 8553
 8555 3 -41.71 52.54 19.92 0.292 8554
 8556 3 -41.67 52.48 19.69 0.279 8555
 8557 3 -41.53 52.51 19.6 0.248 8556
 8558 3 -41.35 52.54 19.51 0.292 8557
 8559 3 -41.27 52.64 19.42 0.363 8558
 8560 3 -41.62 52.87 18.89 0.131 8559
 8561 3 -41.77 52.97 18.76 0.105 8560
 8562 3 -42.06 53.04 18.65 0.102 8561
 8563 3 -42.19 53.03 18.59 0.098 8562
 8564 3 -41.3 52.46 19.28 0.249 8559
 8565 3 -41.1 52.08 19.21 0.192 8564
 8566 3 -40.99 51.94 19.17 0.224 8565
 8567 3 -40.88 51.86 19.14 0.212 8566
 8568 3 -40.91 51.72 18.96 0.167 8567
 8569 3 -40.84 51.6 18.89 0.183 8568
 8570 3 -40.85 51.46 18.8 0.148 8569
 8571 3 -40.81 51.33 18.73 0.108 8570
 8572 3 -40.78 51.15 18.73 0.126 8571
 8573 3 -40.68 51.04 18.67 0.157 8572
 8574 3 -40.6 50.93 18.61 0.192 8573
 8575 3 -40.56 50.78 18.5 0.172 8574
 8576 3 -40.45 50.58 18.36 0.154 8575
 8577 3 -40.28 50.46 18.29 0.142 8576
 8578 3 -40.1 50.4 18.2 0.14 8577
 8579 3 -39.94 50.4 18.17 0.17 8578
 8580 3 -39.74 50.42 18.18 0.147 8579
 8581 3 -39.59 50.42 18.13 0.151 8580
 8582 3 -39.44 50.39 18.09 0.117 8581
 8583 3 -39.33 50.37 18.09 0.148 8582
 8584 3 -39.13 50.53 18.09 0.169 8583
 8585 3 -38.99 50.54 18.11 0.163 8584
 8586 3 -38.86 50.55 18.09 0.16 8585
 8587 3 -38.73 50.61 18.1 0.153 8586
 8588 3 -38.59 50.61 18 0.163 8587
 8589 3 -38.48 50.69 17.91 0.137 8588
 8590 3 -38.34 50.72 17.85 0.159 8589
 8591 3 -38.26 50.75 17.75 0.162 8590
 8592 3 -38.2 50.72 17.64 0.195 8591
 8593 3 -38.19 50.47 17.53 0.092 8592
 8594 3 -38.08 50.39 17.41 0.141 8593
 8595 3 -37.97 50.25 17.35 0.167 8594
 8596 3 -37.83 50.11 17.26 0.17 8595
 8597 3 -37.74 50.03 17.19 0.18 8596
 8598 3 -37.66 49.84 16.98 0.134 8597
 8599 3 -37.63 49.82 16.8 0.195 8598
 8600 3 -37.54 49.74 16.73 0.2 8599
 8601 3 -37.63 49.73 16.41 0.09 8600
 8602 3 -37.59 49.6 16.32 0.058 8601
 8603 3 -37.33 49.49 16.29 0.09 8602
 8604 3 -37.19 49.41 16.31 0.128 8603
 8605 3 -37.19 49.31 16.4 0.157 8604
 8606 3 -37.2 49.15 16.36 0.137 8605
 8607 3 -37.29 48.99 16.31 0.041 8606
 8608 3 -38.02 50.87 17.6 0.226 8592
 8609 3 -37.92 50.94 17.51 0.292 8608
 8610 3 -37.86 51.1 17.5 0.372 8609
 8611 3 -37.86 51.18 17.39 0.381 8610
 8612 3 -37.74 51.17 17.26 0.398 8611
 8613 3 -38.01 51.03 16.85 0.126 8612
 8614 3 -38.08 50.97 16.69 0.12 8613
 8615 3 -38.16 50.99 16.57 0.17 8614
 8616 3 -38.28 50.89 16.43 0.155 8615
 8617 3 -38.35 50.67 16.28 0.16 8616
 8618 3 -38.36 50.77 16.01 0.146 8617
 8619 3 -38.48 50.78 15.8 0.129 8618
 8620 3 -38.58 50.72 15.71 0.089 8619
 8621 3 -38.65 50.81 15.43 0.049 8620
 8622 3 -38.65 50.85 15.27 0.069 8621
 8623 3 -38.69 50.95 15.17 0.068 8622
 8624 3 -38.69 50.91 15.01 0.078 8623
 8625 3 -38.72 50.91 14.89 0.094 8624
 8626 3 -38.71 50.81 14.76 0.091 8625
 8627 3 -38.74 50.77 14.67 0.135 8626
 8628 3 -38.75 50.8 14.51 0.135 8627
 8629 3 -38.86 50.9 14.36 0.152 8628
 8630 3 -38.93 51.02 14.17 0.169 8629
 8631 3 -39.07 51.13 13.94 0.1 8630
 8632 3 -39.13 51.23 13.83 0.043 8631
 8633 3 -37.38 51.13 17.32 0.371 8612
 8634 3 -37.11 51.1 17.31 0.317 8633
 8635 3 -36.98 51.18 17.01 0.203 8634
 8636 3 -36.8 51.25 16.92 0.181 8635
 8637 3 -36.63 51.17 16.83 0.147 8636
 8638 3 -36.54 51.11 16.77 0.179 8637
 8639 3 -36.43 51.17 16.69 0.215 8638
 8640 3 -36.33 51.24 16.63 0.256 8639
 8641 3 -36.21 51.24 16.42 0.226 8640
 8642 3 -35.9 51.14 16.35 0.205 8641
 8643 3 -35.69 51.04 16.22 0.19 8642
 8644 3 -35.54 50.85 16.2 0.218 8643
 8645 3 -35.36 50.82 16.27 0.163 8644
 8646 3 -35.18 50.77 16.23 0.155 8645
 8647 3 -35.07 50.71 16.21 0.17 8646
 8648 3 -34.91 50.7 16.23 0.18 8647
 8649 3 -34.76 50.6 16.27 0.213 8648
 8650 3 -34.72 50.82 15.91 0.108 8649
 8651 3 -34.61 50.93 15.82 0.121 8650
 8652 3 -34.54 51.03 15.77 0.085 8651
 8653 3 -34.43 51.21 15.8 0.118 8652
 8654 3 -34.29 51.39 15.82 0.116 8653
 8655 3 -34.15 51.41 15.87 0.115 8654
 8656 3 -33.94 51.45 15.89 0.113 8655
 8657 3 -33.86 51.53 15.95 0.173 8656
 8658 3 -33.78 51.63 16.02 0.165 8657
 8659 3 -33.68 51.78 16 0.182 8658
 8660 3 -33.61 51.96 15.96 0.137 8659
 8661 3 -33.51 52.1 15.9 0.16 8660
 8662 3 -33.3 52.22 15.85 0.12 8661
 8663 3 -33.1 52.28 15.81 0.103 8662
 8664 3 -32.98 52.28 15.74 0.179 8663
 8665 3 -32.8 52.41 15.79 0.128 8664
 8666 3 -32.66 52.42 15.74 0.109 8665
 8667 3 -34.62 50.53 16.43 0.158 8649
 8668 3 -34.52 50.36 16.59 0.129 8667
 8669 3 -34.41 50.32 16.64 0.156 8668
 8670 3 -34.33 50.28 16.75 0.199 8669
 8671 3 -34.26 50.24 16.84 0.272 8670
 8672 3 -34.56 50.21 17.12 0.083 8671
 8673 3 -34.66 50.27 17.25 0.08 8672
 8674 3 -34.84 50.22 17.36 0.047 8673
 8675 3 -33.84 50.22 16.75 0.132 8671
 8676 3 -33.66 50.22 16.78 0.129 8675
 8677 3 -33.51 50.32 16.81 0.14 8676
 8678 3 -33.34 50.35 16.76 0.156 8677
 8679 3 -33.2 50.42 16.72 0.137 8678
 8680 3 -33.12 50.45 16.6 0.157 8679
 8681 3 -32.98 50.47 16.51 0.165 8680
 8682 3 -32.85 50.52 16.46 0.18 8681
 8683 3 -32.72 50.57 16.37 0.21 8682
 8684 3 -32.57 50.61 16.35 0.21 8683
 8685 3 -32.41 50.66 16.35 0.258 8684
 8686 3 -32.29 50.66 16.28 0.278 8685
 8687 3 -32.15 50.85 16.69 0.195 8686
 8688 3 -32.05 50.88 16.74 0.194 8687
 8689 3 -31.93 50.9 16.82 0.212 8688
 8690 3 -31.78 50.91 17.05 0.104 8689
 8691 3 -31.69 50.94 17.2 0.132 8690
 8692 3 -31.59 50.98 17.36 0.157 8691
 8693 3 -31.5 51.02 17.52 0.177 8692
 8694 3 -31.41 51.05 17.73 0.167 8693
 8695 3 -31.25 51.1 17.89 0.155 8694
 8696 3 -31.03 51.2 17.98 0.119 8695
 8697 3 -30.89 51.26 18.09 0.119 8696
 8698 3 -30.71 51.24 18.23 0.115 8697
 8699 3 -30.55 51.17 18.25 0.117 8698
 8700 3 -30.35 51.1 18.32 0.126 8699
 8701 3 -30.21 51.12 18.3 0.166 8700
 8702 3 -30.07 51.15 18.3 0.215 8701
 8703 3 -29.96 51.23 18.28 0.262 8702
 8704 3 -29.69 51.17 18.44 0.231 8703
 8705 3 -29.6 51.42 18.31 0.144 8704
 8706 3 -29.46 51.46 18.19 0.154 8705
 8707 3 -29.32 51.49 18.03 0.173 8706
 8708 3 -29.28 51.59 17.81 0.162 8707
 8709 3 -29.3 51.63 17.65 0.171 8708
 8710 3 -29.3 51.69 17.51 0.119 8709
 8711 3 -29.23 51.6 17.33 0.148 8710
 8712 3 -29.23 51.81 17.21 0.132 8711
 8713 3 -29.16 51.85 17.08 0.107 8712
 8714 3 -29.15 51.88 16.9 0.094 8713
 8715 3 -29.2 51.96 16.8 0.083 8714
 8716 3 -29.24 52.09 16.76 0.108 8715
 8717 3 -29.09 52.31 16.69 0.102 8716
 8718 3 -28.97 52.37 16.6 0.152 8717
 8719 3 -28.88 52.44 16.58 0.194 8718
 8720 3 -28.56 52.34 16.65 0.129 8719
 8721 3 -29.02 52.7 16.42 0.143 8719
 8722 3 -28.97 52.88 16.33 0.159 8721
 8723 3 -28.95 53.01 16.31 0.178 8722
 8724 3 -28.92 53.24 16.49 0.09 8723
 8725 3 -28.86 53.34 16.55 0.088 8724
 8726 3 -28.77 53.41 16.73 0.084 8725
 8727 3 -28.63 53.44 16.87 0.111 8726
 8728 3 -28.42 53.44 16.99 0.104 8727
 8729 3 -28.29 53.52 17.05 0.079 8728
 8730 3 -28.13 53.56 17.1 0.091 8729
 8731 3 -29.1 51.41 17.26 0.071 8711
 8732 3 -28.91 51.31 17.21 0.111 8731
 8733 3 -28.8 51.28 17.17 0.081 8732
 8734 3 -28.78 51.2 17.08 0.077 8733
 8735 3 -28.78 51.19 16.92 0.107 8734
 8736 3 -28.84 51.05 16.85 0.095 8735
 8737 3 -28.84 50.98 16.76 0.128 8736
 8738 3 -28.83 50.88 16.62 0.166 8737
 8739 3 -28.76 50.83 16.4 0.085 8738
 8740 3 -28.7 50.77 16.26 0.077 8739
 8741 3 -28.65 50.71 16.14 0.181 8740
 8742 3 -28.52 50.71 16.15 0.234 8741
 8743 3 -28.22 50.99 16.22 0.162 8742
 8744 3 -28.04 51.1 16.2 0.124 8743
 8745 3 -28.02 51.21 16.24 0.000125 8744
 8746 3 -28.52 50.56 16.07 0.118 8742
 8747 3 -28.47 50.38 16.11 0.072 8746
 8748 3 -28.47 50.23 16.18 0.093 8747
 8749 3 -28.45 50.08 16.13 0.129 8748
 8750 3 -28.52 49.95 16.16 0.15 8749
 8751 3 -28.51 49.81 16.31 0.137 8750
 8752 3 -28.43 49.63 16.41 0.111 8751
 8753 3 -28.5 49.48 16.4 0.063 8752
 8754 3 -29.51 50.92 18.49 0.172 8704
 8755 3 -29.38 50.77 18.49 0.171 8754
 8756 3 -29.15 50.74 18.53 0.199 8755
 8757 3 -28.9 50.71 18.56 0.172 8756
 8758 3 -28.72 50.77 18.6 0.126 8757
 8759 3 -28.6 50.78 18.64 0.131 8758
 8760 3 -28.47 50.87 18.68 0.169 8759
 8761 3 -28.33 50.92 18.68 0.169 8760
 8762 3 -28.17 50.94 18.63 0.187 8761
 8763 3 -28.04 50.98 18.63 0.128 8762
 8764 3 -27.92 51.06 18.74 0.148 8763
 8765 3 -27.9 51.1 18.86 0.199 8764
 8766 3 -27.81 51.15 18.93 0.343 8765
 8767 3 -27.81 51.27 19.09 0.354 8766
 8768 3 -27.74 51.27 19.2 0.382 8767
 8769 3 -27.78 51.23 19.29 0.506 8768
 8770 3 -27.53 51.19 19.29 0.583 8769
 8771 3 -27.42 51.17 19.36 0.63 8770
 8772 3 -26.54 51.09 18.6 0.191 8771
 8773 3 -26.3 51.03 18.39 0.154 8772
 8774 3 -26.16 51.08 18.41 0.125 8773
 8775 3 -26.04 51.12 18.44 0.164 8774
 8776 3 -25.94 51.17 18.23 0.179 8775
 8777 3 -25.82 51.2 18.17 0.201 8776
 8778 3 -25.52 51.23 18.23 0.169 8777
 8779 3 -25.28 51.3 18.32 0.108 8778
 8780 3 -25.12 51.33 18.37 0.129 8779
 8781 3 -25 51.41 18.37 0.14 8780
 8782 3 -24.93 51.58 18.47 0.133 8781
 8783 3 -24.78 51.73 18.52 0.124 8782
 8784 3 -24.66 51.86 18.51 0.134 8783
 8785 3 -24.5 51.94 18.43 0.16 8784
 8786 3 -24.37 52.02 18.34 0.216 8785
 8787 3 -24.3 52.16 18.31 0.222 8786
 8788 3 -24.16 52.4 18.24 0.122 8787
 8789 3 -23.98 52.45 18.2 0.161 8788
 8790 3 -23.8 52.62 18.15 0.149 8789
 8791 3 -23.69 52.69 18.06 0.163 8790
 8792 3 -23.53 52.73 17.99 0.17 8791
 8793 3 -23.62 53.05 18.02 0.104 8792
 8794 3 -23.64 53.22 18.02 0.162 8793
 8795 3 -23.71 53.33 17.95 0.203 8794
 8796 3 -23.96 53.47 17.95 0.124 8795
 8797 3 -24.05 53.54 17.95 0.000125 8796
 8798 3 -23.5 53.3 17.74 0.127 8795
 8799 3 -23.59 53.33 17.58 0.141 8798
 8800 3 -23.66 53.33 17.49 0.15 8799
 8801 3 -23.58 53.33 17.31 0.141 8800
 8802 3 -23.47 53.44 17.24 0.199 8801
 8803 3 -23.36 53.55 17.18 0.245 8802
 8804 3 -22.93 53.3 17.48 0.129 8803
 8805 3 -22.75 53.36 17.57 0.174 8804
 8806 3 -22.5 53.09 17.53 0.112 8805
 8807 3 -22.37 53.01 17.57 0.117 8806
 8808 3 -22.27 52.93 17.55 0.065 8807
 8809 3 -22.21 52.82 17.57 0.049 8808
 8810 3 -22.12 52.76 17.62 0.111 8809
 8811 3 -21.96 52.69 17.64 0.109 8810
 8812 3 -21.82 52.66 17.73 0.123 8811
 8813 3 -21.66 52.84 17.93 0.145 8812
 8814 3 -21.66 52.94 18.03 0.162 8813
 8815 3 -21.55 53.05 18.05 0.039 8814
 8816 3 -22.64 53.7 17.8 0.079 8805
 8817 3 -22.52 53.79 17.84 0.087 8816
 8818 3 -22.46 53.97 17.87 0.122 8817
 8819 3 -22.48 54.22 17.94 0.148 8818
 8820 3 -22.55 54.43 17.96 0.135 8819
 8821 3 -22.62 54.58 18.03 0.109 8820
 8822 3 -22.6 54.72 18.1 0.111 8821
 8823 3 -22.5 54.86 18.16 0.104 8822
 8824 3 -22.44 55.01 18.19 0.105 8823
 8825 3 -22.44 55.12 18.3 0.143 8824
 8826 3 -22.46 55.22 18.37 0.069 8825
 8827 3 -23.4 53.94 16.88 0.157 8803
 8828 3 -23.33 54.08 16.77 0.152 8827
 8829 3 -23.29 54.18 16.63 0.193 8828
 8830 3 -23.18 54.26 16.49 0.184 8829
 8831 3 -23.06 54.3 16.4 0.213 8830
 8832 3 -22.9 54.43 16.45 0.193 8831
 8833 3 -22.79 54.58 16.56 0.254 8832
 8834 3 -22.77 54.69 16.67 0.364 8833
 8835 3 -22.79 54.83 16.68 0.422 8834
 8836 3 -22.76 54.94 16.63 0.484 8835
 8837 3 -23.22 55.22 16.45 0.187 8836
 8838 3 -23.31 55.3 16.4 0.122 8837
 8839 3 -22.68 55.05 16.6 0.528 8836
 8840 3 -22.44 55.27 16.19 0.192 8839
 8841 3 -22.67 55.44 16.2 0.097 8840
 8842 3 -22.71 55.51 16.13 0.141 8841
 8843 3 -22.55 55.52 16.03 0.061 8842
 8844 3 -22.3 55.23 15.91 0.184 8840
 8845 3 -22.14 55.22 15.94 0.196 8844
 8846 3 -22.08 55.27 15.87 0.239 8845
 8847 3 -21.87 55.16 15.8 0.122 8846
 8848 3 -21.75 55.19 15.62 0.122 8847
 8849 3 -21.64 55.23 15.49 0.085 8848
 8850 3 -21.6 55.22 15.34 0.11 8849
 8851 3 -21.66 55.23 15.12 0.115 8850
 8852 3 -21.67 55.3 14.96 0.131 8851
 8853 3 -21.62 55.45 14.78 0.119 8852
 8854 3 -21.57 55.5 14.68 0.13 8853
 8855 3 -21.55 55.61 14.6 0.149 8854
 8856 3 -21.56 55.69 14.5 0.152 8855
 8857 3 -21.72 55.72 14.35 0.133 8856
 8858 3 -21.82 55.77 14.3 0.06 8857
 8859 3 -21.25 55.69 14.44 0.12 8856
 8860 3 -21.2 55.74 14.55 0.143 8859
 8861 3 -21.19 55.71 14.77 0.159 8860
 8862 3 -22.26 55.57 15.87 0.142 8846
 8863 3 -22.28 55.73 15.82 0.128 8862
 8864 3 -22.28 55.93 15.73 0.153 8863
 8865 3 -22.21 56.04 15.71 0.171 8864
 8866 3 -22.07 56.16 15.48 0.087 8865
 8867 3 -22.07 56.26 15.36 0.097 8866
 8868 3 -22.1 56.34 15.27 0.126 8867
 8869 3 -21.96 56.4 15.17 0.126 8868
 8870 3 -21.85 56.41 15.02 0.144 8869
 8871 3 -21.78 56.47 15.09 0.000125 8870
 8872 3 -22.47 55.02 16.75 0.405 8839
 8873 3 -23.18 55.04 16.31 0.372 8872
 8874 3 -23.08 55.08 16.2 0.257 8873
 8875 3 -22.29 55.01 16.87 0.452 8872
 8876 3 -22.18 54.97 17.02 0.466 8875
 8877 3 -22.11 55.02 17.1 0.481 8876
 8878 3 -21.83 55.04 17.23 0.414 8877
 8879 3 -21.72 55.15 17.28 0.393 8878
 8880 3 -21.33 54.72 17.5 0.189 8879
 8881 3 -21.13 54.58 17.37 0.174 8880
 8882 3 -20.77 54.44 17.4 0.122 8881
 8883 3 -20.56 54.33 17.33 0.125 8882
 8884 3 -20.47 54.26 17.29 0.15 8883
 8885 3 -20.38 54.22 17.31 0.17 8884
 8886 3 -20.27 54.19 17.44 0.089 8885
 8887 3 -20.11 54.16 17.49 0.034 8886
 8888 3 -20.36 54.12 17.24 0.123 8885
 8889 3 -20.43 54.44 17.56 0.072 8888
 8890 3 -20.54 54.54 17.67 0.081 8889
 8891 3 -20.62 54.59 17.76 0.074 8890
 8892 3 -20.71 54.65 17.85 0.147 8891
 8893 3 -20.82 54.7 17.92 0.124 8892
 8894 3 -20.96 54.83 17.97 0.107 8893
 8895 3 -21.14 54.9 18 0.08 8894
 8896 3 -21.28 54.91 18.07 0.078 8895
 8897 3 -21.44 54.87 18.14 0.065 8896
 8898 3 -21.57 54.97 18.21 0.03 8897
 8899 3 -21.66 55.01 18.12 0.053 8898
 8900 3 -21.68 55.01 18 0.074 8899
 8901 3 -21.03 54.87 18.19 0.097 8894
 8902 3 -21.09 54.87 18.32 0.111 8901
 8903 3 -21.02 54.84 18.39 0.1 8902
 8904 3 -20.84 54.94 18.38 0.064 8903
 8905 3 -20.71 54.89 18.35 0.093 8904
 8906 3 -20.64 54.77 18.28 0.000125 8905
 8907 3 -20.31 54.02 17.22 0.126 8888
 8908 3 -20.22 53.92 17.17 0.129 8907
 8909 3 -20.04 53.64 17.01 0.078 8908
 8910 3 -19.99 53.67 16.88 0.129 8909
 8911 3 -19.95 53.65 16.7 0.128 8910
 8912 3 -19.83 53.54 16.63 0.112 8911
 8913 3 -19.7 53.43 16.6 0.131 8912
 8914 3 -19.65 53.26 16.56 0.132 8913
 8915 3 -19.67 53.08 16.44 0.132 8914
 8916 3 -19.65 52.92 16.4 0.168 8915
 8917 3 -19.93 52.82 16.33 0.135 8916
 8918 3 -20.09 52.71 16.31 0.12 8917
 8919 3 -20.11 52.53 16.26 0.116 8918
 8920 3 -20.08 52.36 16.28 0.105 8919
 8921 3 -20.13 52.11 16.2 0.104 8920
 8922 3 -20.18 52.01 16.13 0.08 8921
 8923 3 -20.29 51.86 16.13 0.039 8922
 8924 3 -19.38 52.93 16.5 0.147 8916
 8925 3 -19.26 52.86 16.52 0.179 8924
 8926 3 -19.13 52.71 16.3 0.122 8925
 8927 3 -19.04 52.63 16.29 0.087 8926
 8928 3 -20.13 53.82 17.13 0.129 8908
 8929 3 -22.52 55.76 17.3 0.123 8877
 8930 3 -22.65 55.91 17.27 0.194 8929
 8931 3 -22.77 55.97 17.38 0.254 8930
 8932 3 -23.08 55.93 17.45 0.193 8931
 8933 3 -23.24 55.9 17.47 0.163 8932
 8934 3 -23.38 55.7 17.38 0.131 8933
 8935 3 -23.47 55.61 17.4 0.104 8934
 8936 3 -23.29 56.08 17.49 0.086 8933
 8937 3 -23.43 56.15 17.47 0.072 8936
 8938 3 -23.52 56.15 17.34 0.035 8937
 8939 3 -22.45 56.22 17.37 0.08 8931
 8940 3 -22.29 56.29 17.39 0.07 8939
 8941 3 -22.24 56.4 17.44 0.088 8940
 8942 3 -22.24 56.59 17.57 0.092 8941
 8943 3 -22.33 56.72 17.59 0.126 8942
 8944 3 -22.45 56.83 17.72 0.14 8943
 8945 3 -22.58 56.83 17.88 0.103 8944
 8946 3 -22.63 56.84 18.04 0.125 8945
 8947 3 -22.68 57 18.15 0.109 8946
 8948 3 -22.7 57.15 18.29 0.078 8947
 8949 3 -22.7 57.29 18.34 0.108 8948
 8950 3 -22.68 57.4 18.45 0.128 8949
 8951 3 -22.7 57.61 18.52 0.1 8950
 8952 3 -22.77 57.72 18.54 0.094 8951
 8953 3 -22.86 57.83 18.61 0.106 8952
 8954 3 -22.95 57.95 18.68 0.126 8953
 8955 3 -22.95 58.12 18.74 0.136 8954
 8956 3 -22.89 58.26 18.83 0.123 8955
 8957 3 -22.75 58.47 18.89 0.092 8956
 8958 3 -22.69 58.58 18.96 0.139 8957
 8959 3 -22.66 58.72 19 0.159 8958
 8960 3 -23.46 53.08 17.74 0.082 8798
 8961 3 -23.46 52.97 17.7 0.071 8960
 8962 3 -23.39 52.48 17.99 0.107 8792
 8963 3 -23.28 52.47 17.95 0.133 8962
 8964 3 -23.1 52.37 18.02 0.127 8963
 8965 3 -22.98 52.23 18.03 0.085 8964
 8966 3 -22.85 52.08 18.05 0.102 8965
 8967 3 -22.75 52 18.07 0.116 8966
 8968 3 -22.59 51.91 18.14 0.12 8967
 8969 3 -22.44 51.82 18.23 0.118 8968
 8970 3 -22.28 51.72 18.18 0.129 8969
 8971 3 -22.12 51.65 18.09 0.175 8970
 8972 3 -21.96 51.57 18.12 0.18 8971
 8973 3 -21.84 51.41 18.1 0.174 8972
 8974 3 -21.8 51.15 18 0.129 8973
 8975 3 -21.82 50.89 17.94 0.076 8974
 8976 3 -21.91 50.77 17.91 0.125 8975
 8977 3 -21.91 50.59 17.82 0.093 8976
 8978 3 -27.45 51.17 19.59 0.526 8771
 8979 3 -27.53 51.2 19.81 0.502 8978
 8980 3 -27.42 51.26 19.97 0.492 8979
 8981 3 -27.17 51.23 20.02 0.488 8980
 8982 3 -27.03 50.58 19.79 0.104 8981
 8983 3 -27.01 50.42 19.77 0.071 8982
 8984 3 -26.97 50.3 19.68 0.08 8983
 8985 3 -27.23 51.38 20.25 0.471 8981
 8986 3 -27.05 51.16 20.22 0.399 8985
 8987 3 -26.46 50.95 20.3 0.107 8986
 8988 3 -26.43 51.05 20.44 0.112 8987
 8989 3 -26.41 51.06 20.57 0.106 8988
 8990 3 -26.34 51.03 20.71 0.121 8989
 8991 3 -26.23 51.08 20.82 0.144 8990
 8992 3 -26.11 51.09 20.98 0.114 8991
 8993 3 -26.07 51.13 21.1 0.13 8992
 8994 3 -26.04 51.3 21.14 0.168 8993
 8995 3 -26 51.35 21.28 0.1 8994
 8996 3 -26.04 51.48 21.46 0.095 8995
 8997 3 -26.05 51.45 21.6 0.085 8996
 8998 3 -26.07 51.35 21.71 0.000125 8997
 8999 3 -27.18 51.16 20.27 0.219 8986
 9000 3 -26.8 51.23 20.34 0.206 8999
 9001 3 -26.86 51.27 20.52 0.163 9000
 9002 3 -26.93 51.2 20.7 0.135 9001
 9003 3 -26.98 51.23 20.81 0.141 9002
 9004 3 -26.89 51.45 20.99 0.137 9003
 9005 3 -26.98 51.7 21.22 0.075 9004
 9006 3 -27.02 51.78 21.36 0.1 9005
 9007 3 -27.04 51.95 21.41 0.088 9006
 9008 3 -27.11 52.13 21.5 0.148 9007
 9009 3 -27.32 52.31 21.74 0.139 9008
 9010 3 -27.36 52.46 21.88 0.108 9009
 9011 3 -27.34 52.6 22.06 0.136 9010
 9012 3 -27.32 52.77 22.16 0.16 9011
 9013 3 -27.36 52.95 22.2 0.115 9012
 9014 3 -27.27 53.02 22.22 0.104 9013
 9015 3 -27.36 53.21 22.18 0.116 9014
 9016 3 -27.37 53.4 22.2 0.114 9015
 9017 3 -27.34 53.53 22.22 0.097 9016
 9018 3 -27.32 53.66 22.24 0.104 9017
 9019 3 -27.34 53.87 22.16 0.137 9018
 9020 3 -27.16 54.03 22.36 0.166 9019
 9021 3 -27.18 54.16 22.45 0.156 9020
 9022 3 -27.21 54.44 22.43 0.146 9021
 9023 3 -27.11 54.56 22.5 0.077 9022
 9024 3 -27.02 54.58 22.65 0.06 9023
 9025 3 -26.96 54.65 22.7 0.119 9024
 9026 3 -26.91 54.77 22.7 0.116 9025
 9027 3 -27.05 54.95 22.68 0.076 9026
 9028 3 -27.11 54.95 22.59 0.1 9027
 9029 3 -27.36 53.9 22.02 0.096 9019
 9030 3 -27.32 54.02 21.84 0.115 9029
 9031 3 -27.3 54.12 21.72 0.126 9030
 9032 3 -27.21 54.21 21.57 0.093 9031
 9033 3 -27.11 54.27 21.41 0.101 9032
 9034 3 -26.93 54.27 21.32 0.128 9033
 9035 3 -26.86 54.26 21.2 0.111 9034
 9036 3 -26.83 54.2 21.06 0.105 9035
 9037 3 -26.83 54.13 20.86 0.126 9036
 9038 3 -26.83 54.09 20.72 0.109 9037
 9039 3 -26.81 53.99 20.63 0.116 9038
 9040 3 -26.94 53.99 20.47 0.085 9039
 9041 3 -27.01 53.95 20.34 0.079 9040
 9042 3 -26.68 51.52 20.8 0.166 9004
 9043 3 -26.61 51.6 20.71 0.169 9042
 9044 3 -26.57 51.65 20.62 0.053 9043
 9045 3 -27.05 51.2 20.97 0.131 9003
 9046 3 -27.09 51.1 21.15 0.181 9045
 9047 3 -27.2 51.08 21.27 0.157 9046
 9048 3 -27.39 51.1 21.34 0.13 9047
 9049 3 -27.46 50.99 21.59 0.12 9048
 9050 3 -27.5 50.95 21.7 0.161 9049
 9051 3 -27.59 50.91 21.79 0.129 9050
 9052 3 -27.62 50.8 21.95 0.132 9051
 9053 3 -27.69 50.77 22.06 0.146 9052
 9054 3 -27.71 50.78 22.18 0.202 9053
 9055 3 -27.81 50.69 22.31 0.159 9054
 9056 3 -27.88 50.59 22.41 0.12 9055
 9057 3 -27.96 50.52 22.52 0.137 9056
 9058 3 -28.01 50.48 22.7 0.108 9057
 9059 3 -28.1 50.42 22.77 0.131 9058
 9060 3 -28.21 50.33 22.82 0.181 9059
 9061 3 -28.31 50.23 22.93 0.231 9060
 9062 3 -28.4 50.02 23.15 0.451 9061
 9063 3 -28.53 50.03 23.18 0.473 9062
 9064 3 -28.43 49.58 23.45 0.351 9063
 9065 3 -28.48 49.45 23.47 0.36 9064
 9066 3 -28.54 49.35 23.49 0.42 9065
 9067 3 -28.25 49.13 23.77 0.292 9066
 9068 3 -28.27 49.02 23.84 0.271 9067
 9069 3 -28.36 48.92 23.88 0.254 9068
 9070 3 -28.75 49.07 24 0.148 9069
 9071 3 -28.97 48.99 24.12 0.09 9070
 9072 3 -29.07 48.89 24.17 0.107 9071
 9073 3 -29.23 48.82 24.24 0.141 9072
 9074 3 -29.38 48.89 24.28 0.116 9073
 9075 3 -29.56 48.96 24.35 0.107 9074
 9076 3 -29.7 48.95 24.37 0.123 9075
 9077 3 -29.82 48.92 24.4 0.083 9076
 9078 3 -30 48.92 24.46 0.082 9077
 9079 3 -30.09 49 24.55 0.109 9078
 9080 3 -30.18 48.99 24.65 0.132 9079
 9081 3 -30.23 48.96 24.76 0.155 9080
 9082 3 -30.3 48.78 24.83 0.205 9081
 9083 3 -30.44 48.54 24.87 0.132 9082
 9084 3 -30.58 48.41 25.03 0.115 9083
 9085 3 -30.6 48.31 25.08 0.106 9084
 9086 3 -30.71 48.24 25.13 0.199 9085
 9087 3 -30.99 48.29 25.23 0.163 9086
 9088 3 -31.17 48.32 25.32 0.188 9087
 9089 3 -31.28 48.6 25.25 0.102 9088
 9090 3 -31.44 48.72 25.32 0.106 9089
 9091 3 -31.51 48.91 25.32 0.122 9090
 9092 3 -31.55 49.1 25.29 0.157 9091
 9093 3 -31.49 49.35 25.39 0.131 9092
 9094 3 -31.51 49.46 25.47 0.118 9093
 9095 3 -31.6 49.6 25.61 0.126 9094
 9096 3 -31.67 49.82 25.72 0.109 9095
 9097 3 -31.8 49.89 25.77 0.096 9096
 9098 3 -31.21 48.13 25.54 0.09 9088
 9099 3 -31.19 48.11 25.64 0.067 9098
 9100 3 -30.4 48 25.17 0.07 9086
 9101 3 -30.33 47.89 25.15 0.081 9100
 9102 3 -30.32 47.75 25.1 0.067 9101
 9103 3 -30.24 47.67 25.03 0.068 9102
 9104 3 -30.17 47.54 25.19 0.102 9103
 9105 3 -30.14 47.42 25.49 0.105 9104
 9106 3 -30.17 47.32 25.64 0.067 9105
 9107 3 -28.11 48.6 23.99 0.122 9069
 9108 3 -28.02 48.51 24.09 0.138 9107
 9109 3 -27.98 48.41 24.22 0.17 9108
 9110 3 -27.95 48.37 24.36 0.189 9109
 9111 3 -27.93 48.41 24.52 0.194 9110
 9112 3 -28.15 48.53 24.65 0.135 9111
 9113 3 -28.32 48.56 24.68 0.109 9112
 9114 3 -28.46 48.57 24.79 0.054 9113
 9115 3 -27.9 48.26 24.61 0.094 9111
 9116 3 -27.92 48.3 24.75 0.099 9115
 9117 3 -27.96 48.29 24.86 0.096 9116
 9118 3 -27.99 48.31 24.99 0.107 9117
 9119 3 -28.03 48.32 25.11 0.119 9118
 9120 3 -28.12 48.35 25.2 0.101 9119
 9121 3 -28.21 48.28 25.41 0.128 9120
 9122 3 -28.28 48.24 25.56 0.144 9121
 9123 3 -28.39 48.21 25.7 0.161 9122
 9124 3 -28.4 48.17 25.93 0.105 9123
 9125 3 -28.37 48.16 26.15 0.096 9124
 9126 3 -28.34 48.13 26.25 0.128 9125
 9127 3 -28.25 48.13 26.34 0.213 9126
 9128 3 -28.2 48.17 26.49 0.277 9127
 9129 3 -27.86 48.28 26.5 0.138 9128
 9130 3 -27.66 48.28 26.45 0.094 9129
 9131 3 -27.56 48.28 26.49 0.106 9130
 9132 3 -27.45 48.34 26.56 0.131 9131
 9133 3 -27.29 48.32 26.72 0.112 9132
 9134 3 -27.16 48.25 26.87 0.153 9133
 9135 3 -27.02 48.21 27.21 0.138 9134
 9136 3 -26.93 48.21 27.39 0.124 9135
 9137 3 -26.9 48.18 27.51 0.134 9136
 9138 3 -26.79 48.15 27.8 0.115 9137
 9139 3 -26.75 48.12 28.01 0.139 9138
 9140 3 -26.66 48.07 28.28 0.135 9139
 9141 3 -26.5 48.04 28.48 0.048 9140
 9142 3 -26.35 48.04 28.57 0.087 9141
 9143 3 -26.23 47.96 28.71 0.092 9142
 9144 3 -26.12 47.89 28.78 0.168 9143
 9145 3 -25.98 47.89 28.92 0.187 9144
 9146 3 -25.92 47.96 29.14 0.064 9145
 9147 3 -25.85 47.86 29.19 0.124 9146
 9148 3 -25.87 47.94 29.3 0.157 9147
 9149 3 -25.69 47.94 29.39 0.157 9148
 9150 3 -25.46 47.99 29.47 0.097 9149
 9151 3 -25.32 48.09 29.54 0.134 9150
 9152 3 -25.19 48.03 29.54 0.122 9151
 9153 3 -25.05 48.02 29.58 0.103 9152
 9154 3 -24.92 48.03 29.65 0.134 9153
 9155 3 -24.74 48.1 29.77 0.145 9154
 9156 3 -24.65 48.1 29.83 0.18 9155
 9157 3 -24.56 48.17 30.09 0.083 9156
 9158 3 -24.52 48.29 30.26 0.108 9157
 9159 3 -24.49 48.32 30.38 0.123 9158
 9160 3 -24.45 48.45 30.52 0.113 9159
 9161 3 -24.42 48.61 30.58 0.069 9160
 9162 3 -24.22 48.79 30.61 0.11 9161
 9163 3 -24.08 48.78 30.63 0.113 9162
 9164 3 -23.97 48.71 30.61 0.076 9163
 9165 3 -23.79 48.7 30.56 0.088 9164
 9166 3 -23.68 48.64 30.48 0.103 9165
 9167 3 -23.58 48.57 30.34 0.053 9166
 9168 3 -28.54 47.92 26.68 0.13 9128
 9169 3 -28.65 47.88 26.77 0.167 9168
 9170 3 -28.83 47.95 26.84 0.174 9169
 9171 3 -28.91 47.96 26.93 0.242 9170
 9172 3 -28.97 47.67 27.09 0.151 9171
 9173 3 -29.04 47.5 27.16 0.123 9172
 9174 3 -29.13 47.42 27.28 0.109 9173
 9175 3 -29.16 47.27 27.33 0.141 9174
 9176 3 -29.2 47.16 27.46 0.145 9175
 9177 3 -29.18 47 27.58 0.152 9176
 9178 3 -29.25 46.93 27.65 0.189 9177
 9179 3 -29.25 46.94 27.94 0.066 9178
 9180 3 -29.34 46.8 28.06 0.1 9179
 9181 3 -29.44 46.83 28.15 0.101 9180
 9182 3 -29.48 46.61 28.23 0.087 9181
 9183 3 -29.53 46.5 28.26 0.114 9182
 9184 3 -29.62 46.39 28.24 0.117 9183
 9185 3 -29.75 46.29 28.19 0.159 9184
 9186 3 -29.94 46.25 28.24 0.151 9185
 9187 3 -30.05 46.36 28.3 0.137 9186
 9188 3 -30.09 46.5 28.33 0.155 9187
 9189 3 -30.1 46.58 28.48 0.165 9188
 9190 3 -30.12 46.72 28.53 0.133 9189
 9191 3 -30.19 46.86 28.65 0.121 9190
 9192 3 -30.19 46.93 28.74 0.136 9191
 9193 3 -30.25 47.04 28.74 0.188 9192
 9194 3 -30.32 47.29 28.49 0.181 9193
 9195 3 -30.37 47.47 28.39 0.208 9194
 9196 3 -30.46 47.55 28.31 0.19 9195
 9197 3 -30.75 47.6 28.15 0.097 9196
 9198 3 -30.94 47.66 28.09 0.12 9197
 9199 3 -31.03 47.71 28.04 0.082 9198
 9200 3 -29.02 48.28 26.92 0.172 9171
 9201 3 -29.06 48.57 26.71 0.175 9200
 9202 3 -29.04 48.7 26.6 0.109 9201
 9203 3 -29.16 48.14 27.01 0.127 9200
 9204 3 -29.25 48.17 26.96 0.167 9203
 9205 3 -29.47 48.28 27.06 0.101 9204
 9206 3 -28.84 49.66 23.62 0.194 9066
 9207 3 -29 49.67 23.67 0.118 9206
 9208 3 -29.13 49.67 23.65 0.152 9207
 9209 3 -29.18 49.57 23.58 0.047 9208
 9210 3 -27.44 50.8 22.13 0.125 9054
 9211 3 -27.25 51.13 20.36 0.24 8999
 9212 3 -27.55 51.02 20.88 0.162 9211
 9213 3 -27.73 51.06 20.99 0.132 9212
 9214 3 -27.96 50.96 21.09 0.159 9213
 9215 3 -28.07 50.91 21.16 0.148 9214
 9216 3 -28.12 50.84 21.22 0.147 9215
 9217 3 -28.18 50.73 21.31 0.114 9216
 9218 3 -28.11 50.49 21.34 0.102 9217
 9219 3 -28.07 50.34 21.43 0.136 9218
 9220 3 -28.11 50.23 21.41 0.139 9219
 9221 3 -28.14 50.08 21.41 0.14 9220
 9222 3 -28.09 49.91 21.36 0.094 9221
 9223 3 -28.02 49.73 21.41 0.108 9222
 9224 3 -27.93 49.62 21.41 0.091 9223
 9225 3 -27.84 49.53 21.36 0.000125 9224
 9226 3 -27.5 51.91 20.5 0.132 8985
 9227 3 -27.46 51.95 20.63 0.155 9226
 9228 3 -27.57 52.23 20.77 0.095 9227
 9229 3 -28.02 50.99 20.22 0.112 8980
 9230 3 -27.53 50.77 18.45 0.126 8766
 9231 3 -27.41 50.7 18.29 0.064 9230
 9232 3 -27.32 50.62 18.13 0.091 9231
 9233 3 -27.32 50.56 18.04 0.083 9232
 9234 3 -27.27 50.48 17.95 0.09 9233
 9235 3 -27.19 50.41 17.88 0.094 9234
 9236 3 -27.09 50.28 17.88 0.092 9235
 9237 3 -32.22 50.41 16.08 0.175 8686
 9238 3 -32.15 50.27 16.01 0.204 9237
 9239 3 -32.01 50.08 15.95 0.173 9238
 9240 3 -31.86 49.98 15.89 0.15 9239
 9241 3 -31.72 49.94 15.8 0.148 9240
 9242 3 -31.56 49.98 15.7 0.195 9241
 9243 3 -31.38 50.01 15.53 0.151 9242
 9244 3 -31.27 49.95 15.32 0.144 9243
 9245 3 -31.13 49.88 15.21 0.169 9244
 9246 3 -31.02 49.81 15.12 0.183 9245
 9247 3 -31.11 49.81 14.93 0.197 9246
 9248 3 -31.13 49.84 14.81 0.232 9247
 9249 3 -30.98 49.9 14.52 0.483 9248
 9250 3 -30.96 49.91 14.36 0.568 9249
 9251 3 -30.91 49.9 14.19 0.561 9250
 9252 3 -30.94 49.88 14.04 0.52 9251
 9253 3 -30.96 49.91 13.91 0.501 9252
 9254 3 -30.91 50.59 14 0.133 9253
 9255 3 -30.82 50.63 13.89 0.000125 9254
 9256 3 -31.21 49.91 13.85 0.356 9253
 9257 3 -31.58 49.9 13.64 0.341 9256
 9258 3 -31.96 49.58 13.45 0.136 9257
 9259 3 -32.02 49.51 13.33 0.12 9258
 9260 3 -32.14 49.54 13.23 0.000125 9259
 9261 3 -31.48 50.22 13.61 0.181 9257
 9262 3 -31.55 50.39 13.58 0.122 9261
 9263 3 -31.33 49.9 13.8 0.356 9256
 9264 3 -30.73 49.77 13.73 0.142 9263
 9265 3 -30.26 49.27 13.8 0.098 9264
 9266 3 -30.19 49.16 13.83 0.046 9265
 9267 3 -30.58 49.7 13.55 0.151 9264
 9268 3 -30.44 49.69 13.39 0.158 9267
 9269 3 -30.12 49.52 13.14 0.107 9268
 9270 3 -30.12 49.45 13.05 0.118 9269
 9271 3 -30.07 49.3 12.97 0.112 9270
 9272 3 -30.07 49.22 12.89 0.096 9271
 9273 3 -29.94 49.14 12.74 0.17 9272
 9274 3 -29.92 49.01 12.63 0.161 9273
 9275 3 -29.91 48.86 12.5 0.128 9274
 9276 3 -29.77 48.69 12.46 0.149 9275
 9277 3 -29.7 48.57 12.48 0.158 9276
 9278 3 -29.57 48.51 12.48 0.172 9277
 9279 3 -29.67 48.33 12.67 0.208 9278
 9280 3 -29.25 48.29 12.88 0.156 9279
 9281 3 -29.12 48.34 12.95 0.132 9280
 9282 3 -28.83 48.34 13.01 0.135 9281
 9283 3 -28.64 48.3 13.06 0.121 9282
 9284 3 -28.51 48.31 13.07 0.141 9283
 9285 3 -28.33 48.28 13.04 0.161 9284
 9286 3 -28.21 48.37 13.04 0.225 9285
 9287 3 -27.91 48.33 12.82 0.199 9286
 9288 3 -27.76 48.26 12.73 0.244 9287
 9289 3 -27.66 48.19 12.63 0.29 9288
 9290 3 -27.53 48.22 12.57 0.337 9289
 9291 3 -27.42 48.18 12.47 0.376 9290
 9292 3 -27.16 48.12 12.96 0.115 9291
 9293 3 -27.01 48 12.94 0.105 9292
 9294 3 -27.54 48.35 12.01 0.178 9291
 9295 3 -27.54 48.5 11.84 0.122 9294
 9296 3 -27.47 48.61 11.65 0.087 9295
 9297 3 -27.4 48.64 11.54 0.097 9296
 9298 3 -27.31 48.68 11.42 0.132 9297
 9299 3 -27.25 48.64 11.3 0.138 9298
 9300 3 -27.04 48.76 11.27 0.116 9299
 9301 3 -26.95 48.88 11.22 0.107 9300
 9302 3 -26.86 48.93 11.07 0.116 9301
 9303 3 -26.87 49.07 10.88 0.124 9302
 9304 3 -26.96 49.18 10.78 0.122 9303
 9305 3 -27.1 49.26 10.76 0.111 9304
 9306 3 -27.28 49.32 10.81 0.139 9305
 9307 3 -27.39 49.4 10.81 0.149 9306
 9308 3 -27.46 49.49 10.84 0.116 9307
 9309 3 -27.6 49.54 10.98 0.09 9308
 9310 3 -27.71 49.65 11.04 0.119 9309
 9311 3 -27.81 49.78 11.13 0.111 9310
 9312 3 -27.8 49.93 11.15 0.135 9311
 9313 3 -27.78 50.07 11.07 0.196 9312
 9314 3 -27.58 50.24 10.91 0.179 9313
 9315 3 -27.6 50.18 10.71 0.078 9314
 9316 3 -27.58 50.13 10.59 0.088 9315
 9317 3 -27.67 50.08 10.41 0.125 9316
 9318 3 -27.81 50.04 10.18 0.139 9317
 9319 3 -27.9 50.04 10.04 0.105 9318
 9320 3 -27.94 50 9.91 0.052 9319
 9321 3 -27.99 49.9 9.76 0.09 9320
 9322 3 -28.05 49.86 9.65 0.134 9321
 9323 3 -28.12 49.85 9.51 0.201 9322
 9324 3 -28.16 49.86 9.4 0.289 9323
 9325 3 -28.05 50 8.99 0.071 9324
 9326 3 -28.11 50.06 8.91 0.12 9325
 9327 3 -28.16 50.08 8.74 0.104 9326
 9328 3 -28.22 50.01 8.57 0.107 9327
 9329 3 -28.32 49.9 8.52 0.098 9328
 9330 3 -28.3 49.79 8.41 0.118 9329
 9331 3 -28.26 49.49 9.74 0.119 9324
 9332 3 -28.37 49.39 9.76 0.118 9331
 9333 3 -28.46 49.33 9.75 0.072 9332
 9334 3 -28.14 50.24 11.14 0.155 9313
 9335 3 -28.26 50.32 11.16 0.135 9334
 9336 3 -28.37 50.54 11.1 0.118 9335
 9337 3 -28.39 50.65 11.2 0.158 9336
 9338 3 -28.44 50.81 11.26 0.147 9337
 9339 3 -28.49 51.03 11.31 0.159 9338
 9340 3 -28.49 51.31 11.29 0.125 9339
 9341 3 -28.6 51.51 11.34 0.105 9340
 9342 3 -28.67 51.61 11.39 0.078 9341
 9343 3 -28.76 51.72 11.49 0.131 9342
 9344 3 -28.83 51.81 11.61 0.135 9343
 9345 3 -28.81 51.93 11.69 0.142 9344
 9346 3 -28.77 52 11.83 0.142 9345
 9347 3 -28.68 52.04 12.03 0.087 9346
 9348 3 -28.61 51.94 12.23 0.118 9347
 9349 3 -28.49 51.89 12.37 0.08 9348
 9350 3 -28.55 48.71 13.24 0.095 9286
 9351 3 -28.69 48.7 13.33 0.087 9350
 9352 3 -28.75 48.78 13.45 0.08 9351
 9353 3 -28.91 48.81 13.45 0.09 9352
 9354 3 -29.01 48.81 13.49 0.084 9353
 9355 3 -29.16 48.85 13.49 0.05 9354
 9356 3 -29.26 48.95 13.48 0.099 9355
 9357 3 -29.32 48.98 13.57 0.091 9356
 9358 3 -29.42 48.94 13.64 0.000125 9357
 9359 3 -29.85 48.3 12.67 0.085 9279
 9360 3 -29.98 48.22 12.64 0.126 9359
 9361 3 -30.23 48.18 12.62 0.15 9360
 9362 3 -30.32 48.07 12.63 0.163 9361
 9363 3 -30.53 48.02 12.78 0.089 9362
 9364 3 -30.67 48.11 12.91 0.119 9363
 9365 3 -30.78 48.19 13.04 0.13 9364
 9366 3 -30.8 48.18 13.2 0.194 9365
 9367 3 -30.76 48.2 13.36 0.084 9366
 9368 3 -30.76 48.19 13.52 0.057 9367
 9369 3 -30.73 48.23 13.63 0.114 9368
 9370 3 -31.1 47.95 13.13 0.088 9366
 9371 3 -31.26 47.94 13.1 0.085 9370
 9372 3 -31.41 48.01 13.07 0.085 9371
 9373 3 -31.57 48 13.08 0.115 9372
 9374 3 -31.71 48.02 12.97 0.135 9373
 9375 3 -31.87 48.09 12.85 0.076 9374
 9376 3 -31.94 48.11 12.72 0.1 9375
 9377 3 -32.03 48.22 12.71 0.118 9376
 9378 3 -32.06 48.36 12.69 0.115 9377
 9379 3 -32.14 48.48 12.53 0.094 9378
 9380 3 -32.23 48.5 12.33 0.077 9379
 9381 3 -32.3 48.44 12.14 0.141 9380
 9382 3 -32.35 48.41 12.04 0.121 9381
 9383 3 -32.41 48.36 11.84 0.107 9382
 9384 3 -32.49 48.29 11.76 0.089 9383
 9385 3 -32.63 48.25 11.7 0.1 9384
 9386 3 -32.76 48.19 11.69 0.091 9385
 9387 3 -32.95 48.09 11.73 0.093 9386
 9388 3 -33.1 48.05 11.82 0.114 9387
 9389 3 -33.28 48.09 11.81 0.086 9388
 9390 3 -33.39 48.19 11.87 0.084 9389
 9391 3 -33.53 48.16 11.96 0.127 9390
 9392 3 -33.71 48.01 11.96 0.086 9391
 9393 3 -33.84 47.94 11.84 0.096 9392
 9394 3 -33.91 47.87 11.67 0.107 9393
 9395 3 -33.89 47.62 11.52 0.179 9394
 9396 3 -33.84 47.5 11.46 0.000125 9395
 9397 3 -30.21 47.87 12.53 0.111 9362
 9398 3 -30.21 47.76 12.48 0.044 9397
 9399 3 -30.39 49.69 13.31 0.158 9268
 9400 3 -30.44 49.64 13.38 0.151 9399
 9401 3 -30.55 50.48 14.6 0.119 9251
 9402 3 -30.32 50.52 14.7 0.13 9401
 9403 3 -30.17 50.53 14.67 0.167 9402
 9404 3 -30.01 50.59 14.74 0.146 9403
 9405 3 -29.91 50.55 14.57 0.138 9404
 9406 3 -29.82 50.52 14.51 0.102 9405
 9407 3 -29.62 50.63 14.42 0.158 9406
 9408 3 -29.46 50.65 14.23 0.121 9407
 9409 3 -29.39 50.6 14.08 0.103 9408
 9410 3 -29.28 50.56 13.95 0.108 9409
 9411 3 -31.83 49.85 14.86 0.153 9248
 9412 3 -31.97 49.84 14.81 0.154 9411
 9413 3 -32.14 49.88 15.06 0.123 9412
 9414 3 -32.26 49.91 15.17 0.128 9413
 9415 3 -32.47 49.84 15.24 0.143 9414
 9416 3 -32.58 49.77 15.31 0.112 9415
 9417 3 -32.72 49.73 15.39 0.149 9416
 9418 3 -32.8 49.64 15.52 0.162 9417
 9419 3 -32.9 49.6 15.64 0.157 9418
 9420 3 -33.01 49.45 15.74 0.132 9419
 9421 3 -33.15 49.34 15.81 0.143 9420
 9422 3 -33.23 49.25 15.76 0.123 9421
 9423 3 -33.29 49.06 15.76 0.128 9422
 9424 3 -33.36 48.92 15.67 0.123 9423
 9425 3 -33.5 48.79 15.67 0.117 9424
 9426 3 -33.53 48.74 15.49 0.148 9425
 9427 3 -33.57 48.71 15.29 0.121 9426
 9428 3 -33.62 48.78 15.15 0.000125 9427
 9429 3 -36.33 51.35 16.04 0.132 8641
 9430 3 -36.29 51.31 15.9 0.141 9429
 9431 3 -36.3 51.28 15.72 0.113 9430
 9432 3 -36.25 51.27 15.58 0.123 9431
 9433 3 -36.3 51.31 15.4 0.141 9432
 9434 3 -36.36 51.28 15.2 0.186 9433
 9435 3 -36.4 51.24 15.01 0.192 9434
 9436 3 -36.39 51.27 14.85 0.23 9435
 9437 3 -36.43 51.33 14.74 0.242 9436
 9438 3 -36.18 50.83 14.93 0.091 9437
 9439 3 -36.18 50.69 14.99 0.118 9438
 9440 3 -36.21 50.55 15.08 0.127 9439
 9441 3 -36.25 50.38 15.16 0.121 9440
 9442 3 -36.29 50.23 15.22 0.092 9441
 9443 3 -36.18 50.13 15.32 0.119 9442
 9444 3 -36.22 50.02 15.32 0.147 9443
 9445 3 -36.26 49.91 15.29 0.218 9444
 9446 3 -35.98 49.81 15.46 0.062 9445
 9447 3 -35.83 49.78 15.6 0.076 9446
 9448 3 -35.83 49.7 15.69 0.088 9447
 9449 3 -36.56 51.45 14.66 0.193 9448
 9450 3 -36.6 51.35 14.12 0.134 9449
 9451 3 -36.65 51.34 14.01 0.144 9450
 9452 3 -36.84 51.28 13.82 0.107 9451
 9453 3 -36.99 51.23 13.76 0.148 9452
 9454 3 -37.07 51.16 13.78 0.13 9453
 9455 3 -36.54 51.34 13.85 0.119 9451
 9456 3 -36.52 51.2 13.75 0.122 9455
 9457 3 -36.43 51.21 13.63 0.156 9456
 9458 3 -36.39 51.2 13.5 0.161 9457
 9459 3 -36.22 51.2 13.37 0.108 9458
 9460 3 -36.21 51.17 13.19 0.097 9459
 9461 3 -36.26 51.21 13.02 0.11 9460
 9462 3 -36.26 51.17 12.9 0.11 9461
 9463 3 -36.24 51.19 12.68 0.109 9462
 9464 3 -36.24 51.19 12.5 0.116 9463
 9465 3 -36.2 51.1 12.35 0.149 9464
 9466 3 -36.21 51.01 12.1 0.12 9465
 9467 3 -36.16 50.88 12.08 0.1 9466
 9468 3 -36.17 50.7 12.05 0.07 9467
 9469 3 -36.17 50.59 12.02 0.067 9468
 9470 3 -36.06 50.53 11.95 0.052 9469
 9471 3 -36.64 51.52 14.62 0.284 9449
 9472 3 -36.79 51.67 14.75 0.283 9471
 9473 3 -36.95 51.73 14.69 0.405 9472
 9474 3 -37.02 51.81 14.78 0.468 9473
 9475 3 -37.1 51.95 14.83 0.508 9474
 9476 3 -37.17 52.06 14.73 0.564 9475
 9477 3 -37.25 52.15 13.91 0.322 9476
 9478 3 -37.31 52.2 13.78 0.385 9477
 9479 3 -37.5 52.28 13.71 0.305 9478
 9480 3 -37.92 52.49 13.7 0.17 9479
 9481 3 -37.75 52.66 14.15 0.478 9480
 9482 3 -38.06 52.59 14.19 0.286 9481
 9483 3 -38.45 52.44 13.99 0.131 9482
 9484 3 -38.6 52.51 13.99 0.117 9483
 9485 3 -38.77 52.56 13.95 0.111 9484
 9486 3 -38.92 52.6 13.92 0.098 9485
 9487 3 -39.06 52.66 13.92 0.094 9486
 9488 3 -39.17 52.69 13.91 0.132 9487
 9489 3 -39.25 52.73 14 0.18 9488
 9490 3 -39.42 52.75 14 0.157 9489
 9491 3 -39.57 52.78 13.97 0.116 9490
 9492 3 -39.75 52.82 13.97 0.089 9491
 9493 3 -39.88 52.88 13.93 0.117 9492
 9494 3 -40 52.97 13.91 0.16 9493
 9495 3 -40.14 53 13.93 0.206 9494
 9496 3 -40.21 53.14 13.7 0.111 9495
 9497 3 -40.41 53.25 13.55 0.133 9496
 9498 3 -40.56 53.24 13.41 0.141 9497
 9499 3 -40.7 53.25 13.32 0.153 9498
 9500 3 -40.81 53.32 13.24 0.176 9499
 9501 3 -40.91 53.42 13.18 0.241 9500
 9502 3 -40.39 53.35 13.04 0.112 9501
 9503 3 -40.38 53.35 12.9 0.139 9502
 9504 3 -40.48 53.36 12.68 0.091 9503
 9505 3 -40.56 53.39 12.55 0.119 9504
 9506 3 -40.73 53.35 12.47 0.113 9505
 9507 3 -40.84 53.25 12.32 0.097 9506
 9508 3 -40.98 53.24 12.16 0.1 9507
 9509 3 -40.98 53.23 11.99 0.135 9508
 9510 3 -41.07 53.31 11.8 0.104 9509
 9511 3 -41.05 53.33 11.64 0.116 9510
 9512 3 -40.98 53.35 11.52 0.083 9511
 9513 3 -40.88 53.35 11.34 0.095 9512
 9514 3 -40.82 53.33 11.23 0.113 9513
 9515 3 -40.89 53.6 13.32 0.16 9501
 9516 3 -40.73 53.85 13.46 0.158 9515
 9517 3 -40.66 53.96 13.48 0.221 9516
 9518 3 -40.52 54.06 13.49 0.286 9517
 9519 3 -40.42 54.17 13.52 0.255 9518
 9520 3 -40.38 54.27 13.65 0.226 9519
 9521 3 -40.45 54.28 13.98 0.072 9520
 9522 3 -40.35 54.46 14.01 0.149 9521
 9523 3 -40.24 54.59 14.06 0.15 9522
 9524 3 -40.16 54.79 14.16 0.144 9523
 9525 3 -40.2 55.03 14.25 0.153 9524
 9526 3 -40.13 55.17 14.37 0.102 9525
 9527 3 -40.09 55.22 14.52 0.079 9526
 9528 3 -41.31 53.53 13.49 0.116 9515
 9529 3 -41.38 53.67 13.47 0.106 9528
 9530 3 -41.51 53.74 13.55 0.104 9529
 9531 3 -41.69 53.77 13.43 0.138 9530
 9532 3 -41.95 53.77 13.31 0.156 9531
 9533 3 -42.16 53.82 13.2 0.137 9532
 9534 3 -42.33 53.85 13.08 0.127 9533
 9535 3 -42.48 53.86 12.99 0.106 9534
 9536 3 -42.63 53.92 12.84 0.074 9535
 9537 3 -42.63 53.92 12.72 0.087 9536
 9538 3 -40.13 53 14.18 0.124 9495
 9539 3 -40.06 53.07 14.39 0.098 9538
 9540 3 -40.02 53.14 14.56 0.142 9539
 9541 3 -39.96 53.24 14.63 0.128 9540
 9542 3 -39.97 53.36 14.67 0.115 9541
 9543 3 -40.14 53.49 14.75 0.102 9542
 9544 3 -40.27 53.46 14.82 0.127 9543
 9545 3 -40.36 53.49 14.93 0.08 9544
 9546 3 -37.65 52.63 14.29 0.601 9481
 9547 3 -36.92 52.88 14.92 0.179 9546
 9548 3 -36.96 53.02 15.01 0.161 9547
 9549 3 -36.93 53.2 14.96 0.264 9548
 9550 3 -37 53.23 15.08 0.324 9549
 9551 3 -37.11 53.27 15.24 0.313 9550
 9552 3 -37.1 53.38 15.27 0.303 9551
 9553 3 -36.97 53.48 15.64 0.189 9552
 9554 3 -37.14 53.63 15.53 0.273 9553
 9555 3 -37.25 53.66 15.69 0.197 9554
 9556 3 -37.33 53.67 15.94 0.101 9555
 9557 3 -37.47 53.7 16.07 0.141 9556
 9558 3 -37.61 53.77 16.1 0.199 9557
 9559 3 -37.79 53.81 16.16 0.147 9558
 9560 3 -37.93 53.84 16.21 0.145 9559
 9561 3 -38.08 53.85 16.25 0.153 9560
 9562 3 -38.26 53.86 16.32 0.12 9561
 9563 3 -38.47 53.78 16.29 0.108 9562
 9564 3 -38.65 53.74 16.22 0.111 9563
 9565 3 -38.73 53.67 16.15 0.087 9564
 9566 3 -38.68 53.53 16.06 0.136 9565
 9567 3 -38.65 53.5 15.86 0.091 9566
 9568 3 -38.5 53.48 15.71 0.077 9567
 9569 3 -38.39 53.46 15.57 0.095 9568
 9570 3 -38.34 53.41 15.4 0.101 9569
 9571 3 -38.45 53.46 15.17 0.077 9570
 9572 3 -37.24 53.42 15.12 0.202 9552
 9573 3 -37.25 53.59 15.08 0.000125 9572
 9574 3 -37.63 52.65 14.34 0.601 9573
 9575 3 -37.08 52.52 15.37 0.219 9574
 9576 3 -37.37 52.52 15.5 0.126 9575
 9577 3 -37.54 52.55 15.54 0.000125 9576
 9578 3 -37.56 52.63 14.44 0.601 9577
 9579 3 -38.13 52.87 13.5 0.135 9578
 9580 3 -38.17 53.05 13.31 0.127 9579
 9581 3 -38.2 53.16 13.16 0.133 9580
 9582 3 -38.26 53.3 13 0.128 9581
 9583 3 -38.16 53.37 12.76 0.115 9582
 9584 3 -38.1 53.41 12.66 0.112 9583
 9585 3 -37.59 52.9 13.83 0.159 9574
 9586 3 -37.64 53.02 13.7 0.137 9585
 9587 3 -37.6 53.15 13.54 0.158 9586
 9588 3 -37.53 53.21 13.44 0.207 9587
 9589 3 -37.7 53.33 13.39 0.12 9588
 9590 3 -37.76 53.45 13.28 0.132 9589
 9591 3 -37.76 53.65 13.18 0.128 9590
 9592 3 -37.71 53.77 13.08 0.153 9591
 9593 3 -37.69 53.88 12.96 0.189 9592
 9594 3 -37.63 53.81 12.73 0.163 9593
 9595 3 -37.59 53.88 12.59 0.206 9594
 9596 3 -37.41 54.06 12.66 0.121 9595
 9597 3 -37.19 54.08 12.68 0.09 9596
 9598 3 -37.06 53.99 12.68 0.1 9597
 9599 3 -36.96 53.95 12.68 0.063 9598
 9600 3 -37.27 53.23 13.23 0.103 9588
 9601 3 -37.2 53.26 13.06 0.119 9600
 9602 3 -37.02 53.2 12.96 0.145 9601
 9603 3 -36.84 53.15 12.98 0.082 9602
 9604 3 -36.73 53.1 12.94 0.000125 9603
 9605 3 -37.46 52.48 14.84 0.578 9546
 9606 3 -38.07 52.31 15.4 0.113 9605
 9607 3 -38.15 52.34 15.33 0.175 9606
 9608 3 -38.23 52.37 15.42 0.223 9607
 9609 3 -38.32 52.17 15.19 0.181 9608
 9610 3 -38.32 51.94 15.34 0.129 9609
 9611 3 -38.39 51.84 15.33 0.000125 9610
 9612 3 -38.11 52.65 15.71 0.121 9608
 9613 3 -38.1 52.63 15.85 0.11 9612
 9614 3 -38.22 52.55 15.89 0.000125 9613
 9615 3 -36.17 51.35 14.69 0.128 9437
 9616 3 -36.13 51.48 14.6 0.135 9615
 9617 3 -36.14 51.53 14.45 0.06 9616
 9618 3 -36.17 51.6 14.38 0.112 9617
 9619 3 -36.2 51.71 14.25 0.139 9618
 9620 3 -36.11 51.84 14.15 0.143 9619
 9621 3 -36.07 51.94 14.08 0.116 9620
 9622 3 -35.99 51.95 13.97 0.073 9621
 9623 3 -36.88 50.89 18.01 0.098 8634
 9624 3 -36.84 50.79 18.11 0.08 9623
 9625 3 -41.3 52.36 19.21 0.249 9624
 9626 3 -41.09 52.72 19.64 0.209 9625
 9627 3 -41.1 52.86 19.62 0.018 9626
 9628 3 -40.99 52.78 19.55 0.184 9626
 9629 3 -40.85 52.8 19.23 0.135 9628
 9630 3 -40.85 52.85 19.07 0.152 9629
 9631 3 -40.94 52.87 18.78 0.108 9630
 9632 3 -41.02 52.89 18.64 0.081 9631
 9633 3 -41.06 53.05 18.57 0.077 9632
 9634 3 -41.05 53.17 18.55 0.06 9633
 9635 3 -41.02 53.33 18.35 0.143 9634
 9636 3 -41.13 53.51 18.28 0.136 9635
 9637 3 -41.16 53.61 18.26 0.087 9636
 9638 3 -41.22 53.72 18.3 0.124 9637
 9639 3 -41.3 53.9 18.35 0.105 9638
 9640 3 -41.3 54.04 18.35 0.065 9639
 9641 3 -41.17 54.18 18.39 0.112 9640
 9642 3 -41.06 54.29 18.35 0.108 9641
 9643 3 -41.01 54.36 18.23 0.113 9642
 9644 3 -40.97 54.36 18.08 0.108 9643
 9645 3 -40.98 54.41 17.92 0.12 9644
 9646 3 -40.98 54.45 17.74 0.094 9645
 9647 3 -40.86 54.47 17.6 0.117 9646
 9648 3 -40.87 54.54 17.49 0.127 9647
 9649 3 -40.86 54.64 17.37 0.149 9648
 9650 3 -40.8 54.72 17.21 0.153 9649
 9651 3 -40.65 54.72 17.03 0.115 9650
 9652 3 -40.54 54.82 16.92 0.088 9651
 9653 3 -40.46 54.89 16.83 0.129 9652
 9654 3 -40.4 54.96 16.76 0.082 9653
 9655 3 -40.32 55.1 16.73 0.105 9654
 9656 3 -41.6 52.36 18.85 0.136 8564
 9657 3 -41.66 52.33 18.73 0.118 9656
 9658 3 -41.81 52.29 18.69 0.146 9657
 9659 3 -41.84 52.22 18.62 0.128 9658
 9660 3 -41.98 52.07 18.44 0.108 9659
 9661 3 -42.11 52.07 18.26 0.108 9660
 9662 3 -42.19 52.02 18.12 0.103 9661
 9663 3 -42.33 51.95 17.93 0.107 9662
 9664 3 -42.47 51.92 17.86 0.092 9663
 9665 3 -42.62 51.85 17.79 0.128 9664
 9666 3 -42.74 51.82 17.66 0.143 9665
 9667 3 -42.86 51.85 17.47 0.107 9666
 9668 3 -42.94 51.82 17.32 0.14 9667
 9669 3 -42.94 51.81 17.16 0.15 9668
 9670 3 -42.97 51.74 17 0.172 9669
 9671 3 -43.03 51.7 16.77 0.151 9670
 9672 3 -43.1 51.63 16.63 0.114 9671
 9673 3 -43.12 51.6 16.47 0.115 9672
 9674 3 -43.18 51.53 16.22 0.117 9673
 9675 3 -43.25 51.53 16.06 0.115 9674
 9676 3 -43.4 51.53 15.97 0.153 9675
 9677 3 -43.55 51.45 15.79 0.14 9676
 9678 3 -43.69 51.27 15.64 0.155 9677
 9679 3 -43.78 51.24 15.57 0.215 9678
 9680 3 -43.86 51.11 15.68 0.266 9679
 9681 3 -43.69 50.84 15.51 0.173 9680
 9682 3 -43.64 50.67 15.39 0.149 9681
 9683 3 -43.65 50.5 15.23 0.143 9682
 9684 3 -43.48 50.42 15.16 0.087 9683
 9685 3 -43.43 50.21 15.15 0.119 9684
 9686 3 -43.35 50.1 15.14 0.137 9685
 9687 3 -43.16 49.99 15.11 0.139 9686
 9688 3 -43.05 49.88 15.03 0.172 9687
 9689 3 -43.3 49.61 14.98 0.069 9688
 9690 3 -43.33 49.57 14.88 0.083 9689
 9691 3 -43.4 49.42 14.89 0.078 9690
 9692 3 -43.4 49.28 14.93 0.083 9691
 9693 3 -43.44 49.14 14.92 0.115 9692
 9694 3 -43.46 48.99 14.89 0.09 9693
 9695 3 -43.48 48.85 14.83 0.102 9694
 9696 3 -43.41 48.68 14.78 0.126 9695
 9697 3 -43.4 48.5 14.73 0.123 9696
 9698 3 -43.43 48.38 14.68 0.102 9697
 9699 3 -42.68 49.95 15.05 0.066 9688
 9700 3 -42.54 49.88 15.01 0.095 9699
 9701 3 -42.33 49.84 15.02 0.064 9700
 9702 3 -42.21 49.95 15.07 0.118 9701
 9703 3 -42.11 49.96 15.04 0.127 9702
 9704 3 -41.96 49.81 15.16 0.111 9703
 9705 3 -41.86 49.79 15.16 0.095 9704
 9706 3 -41.69 49.71 15.14 0.124 9705
 9707 3 -41.54 49.61 15.12 0.118 9706
 9708 3 -41.39 49.5 15.09 0.114 9707
 9709 3 -41.22 49.42 15.1 0.115 9708
 9710 3 -41.19 49.32 15.01 0.124 9709
 9711 3 -41.22 49.32 14.83 0.137 9710
 9712 3 -41.11 49.27 14.77 0.156 9711
 9713 3 -41.18 49.35 14.46 0.093 9712
 9714 3 -41.18 49.25 14.26 0.06 9713
 9715 3 -41.21 49.21 14.07 0.083 9714
 9716 3 -41.25 49.09 13.83 0.117 9715
 9717 3 -41.28 49.04 13.67 0.133 9716
 9718 3 -41.25 48.96 13.5 0.151 9717
 9719 3 -41.32 49.07 13.16 0.117 9718
 9720 3 -41.22 49.09 13.06 0.13 9719
 9721 3 -41.15 48.99 12.75 0.135 9720
 9722 3 -41.09 48.95 12.64 0.142 9721
 9723 3 -40.94 48.85 12.49 0.132 9722
 9724 3 -40.92 48.75 12.34 0.068 9723
 9725 3 -40.79 49.03 14.88 0.111 9712
 9726 3 -40.8 48.89 14.76 0.116 9725
 9727 3 -44.04 51.29 15.76 0.299 9680
 9728 3 -44.19 51.32 15.74 0.249 9727
 9729 3 -44.07 51.67 15.92 0.058 9728
 9730 3 -43.97 51.61 16.07 0.086 9729
 9731 3 -43.93 51.66 16.25 0.127 9730
 9732 3 -43.9 51.77 16.38 0.116 9731
 9733 3 -43.85 51.28 15.24 0.127 9679
 9734 3 -43.87 51.18 15.09 0.119 9733
 9735 3 -43.91 51.07 14.95 0.15 9734
 9736 3 -43.84 50.95 14.75 0.16 9735
 9737 3 -43.74 50.93 14.55 0.084 9736
 9738 3 -43.65 50.96 14.41 0.126 9737
 9739 3 -43.6 51.03 14.28 0.159 9738
 9740 3 -43.59 51 14.12 0.115 9739
 9741 3 -43.56 50.97 13.96 0.122 9740
 9742 3 -43.5 51.03 13.74 0.186 9741
 9743 3 -43.46 50.97 13.59 0.178 9742
 9744 3 -43.56 50.78 13.46 0.162 9743
 9745 3 -43.45 50.68 13.2 0.097 9744
 9746 3 -43.48 50.63 13.05 0.096 9745
 9747 3 -43.55 50.53 12.82 0.111 9746
 9748 3 -43.59 50.58 12.65 0.108 9747
 9749 3 -43.6 50.6 12.5 0.119 9748
 9750 3 -43.67 50.59 12.26 0.12 9749
 9751 3 -43.74 50.6 12.06 0.136 9750
 9752 3 -43.74 50.66 11.91 0.119 9751
 9753 3 -43.56 50.62 11.89 0.111 9752
 9754 3 -43.39 50.46 11.88 0.089 9753
 9755 3 -43.34 50.38 11.83 0.062 9754
 9756 3 -43.28 50.23 11.87 0.083 9755
 9757 3 -43.27 50.12 11.83 0.091 9756
 9758 3 -43.44 50.06 11.78 0.09 9757
 9759 3 -43.46 49.92 11.82 0.115 9758
 9760 3 -43.38 49.73 11.88 0.000125 9759
 9761 3 -43.79 50.54 13.47 0.134 9744
 9762 3 -43.92 50.53 13.42 0.117 9761
 9763 3 -44.03 50.46 13.4 0.14 9762
 9764 3 -44.1 50.32 13.34 0.119 9763
 9765 3 -44.15 50.31 13.23 0.084 9764
 9766 3 -44.22 50.22 13.15 0.107 9765
 9767 3 -44.25 50.17 13.05 0.07 9766
 9768 3 -44.42 50.1 12.99 0.1 9767
 9769 3 -44.49 50.03 12.82 0.067 9768
 9770 3 -44.58 49.91 12.77 0.134 9769
 9771 3 -44.64 49.67 12.79 0.16 9770
 9772 3 -44.71 49.56 12.8 0.154 9771
 9773 3 -44.67 49.31 12.87 0.135 9772
 9774 3 -44.67 49.13 12.71 0.101 9773
 9775 3 -44.83 49.24 12.53 0.115 9774
 9776 3 -44.91 49.34 12.45 0.12 9775
 9777 3 -42.79 52.69 20.68 0.082 8547
 9778 3 -42.69 52.51 20.75 0.107 9777
 9779 3 -42.78 52.37 20.79 0.086 9778
 9780 3 -42.75 52.24 20.86 0.09 9779
 9781 3 -42.68 53.16 21.41 0.13 8544
 9782 3 -42.5 53.18 21.54 0.092 9781
 9783 3 -42.38 53.2 21.68 0.126 9782
 9784 3 -42.25 53.34 21.86 0.099 9783
 9785 3 -42.14 53.44 22 0.099 9784
 9786 3 -42 53.51 22.13 0.085 9785
 9787 3 -41.89 53.59 22.19 0.109 9786
 9788 3 -41.81 53.62 22.3 0.081 9787
 9789 3 -41.71 53.66 22.33 0.097 9788
 9790 3 -41.56 53.73 22.39 0.095 9789
 9791 3 -44.94 54.58 19.01 0.077 4679
 9792 3 -44.88 54.51 18.9 0.115 9791
 9793 3 -44.72 54.47 18.9 0.122 9792
 9794 3 -44.55 54.39 18.83 0.141 9793
 9795 3 -44.37 54.33 18.69 0.144 9794
 9796 3 -44.27 54.4 18.4 0.124 9795
 9797 3 -44.16 54.35 18.3 0.132 9796
 9798 3 -44.12 54.29 18.12 0.155 9797
 9799 3 -44.09 54.25 17.94 0.131 9798
 9800 3 -44.02 54.19 17.76 0.125 9799
 9801 3 -43.92 54.12 17.69 0.115 9800
 9802 3 -43.77 54.15 17.74 0.123 9801
 9803 3 -43.59 54.22 17.79 0.000125 9802
 9804 3 -46.38 52.9 17.2 0.129 4659
 9805 3 -46.25 52.94 17.18 0.08 9804
 9806 3 -46.01 52.93 17.02 0.106 9805
 9807 3 -45.79 52.93 16.86 0.116 9806
 9808 3 -45.68 52.9 16.79 0.16 9807
 9809 3 -45.57 52.9 16.55 0.12 9808
 9810 3 -45.53 52.86 16.45 0.195 9809
 9811 3 -45.58 53.05 16.18 0.109 9810
 9812 3 -45.55 53.19 16.05 0.124 9811
 9813 3 -45.62 53.39 16 0.133 9812
 9814 3 -45.58 53.54 16.25 0.137 9813
 9815 3 -45.65 53.68 16.39 0.000125 9814
 9816 3 -45.32 52.68 16.64 0.109 9810
 9817 3 -45.22 52.46 16.76 0.103 9816
 9818 3 -45.21 52.4 16.9 0.098 9817
 9819 3 -45.2 52.29 17.12 0.105 9818
 9820 3 -45.26 52.21 17.31 0.103 9819
 9821 3 -45.19 52.11 17.42 0.106 9820
 9822 3 -47.86 52.4 17.74 0.253 4653
 9823 3 -47.98 52.37 17.81 0.268 9822
 9824 3 -48.05 52.3 17.92 0.202 9823
 9825 3 -48.16 52.28 17.97 0.191 9824
 9826 3 -48.26 52.19 18.1 0.198 9825
 9827 3 -48.34 52.19 18.22 0.231 9826
 9828 3 -48.4 52.05 18.42 0.184 9827
 9829 3 -48.44 51.97 18.54 0.238 9828
 9830 3 -48.49 51.97 18.72 0.268 9829
 9831 3 -48.1 52.14 19.26 0.156 9830
 9832 3 -47.93 52.14 19.33 0.124 9831
 9833 3 -47.88 52.18 19.42 0.083 9832
 9834 3 -47.74 52.22 19.58 0.089 9833
 9835 3 -47.7 52.22 19.76 0.099 9834
 9836 3 -47.62 52.23 19.95 0.108 9835
 9837 3 -47.56 52.28 20.13 0.113 9836
 9838 3 -47.56 52.19 20.31 0.134 9837
 9839 3 -47.53 52.18 20.47 0.105 9838
 9840 3 -47.32 52.19 20.64 0.13 9839
 9841 3 -47.14 52.19 20.75 0.12 9840
 9842 3 -47 52.29 20.91 0.111 9841
 9843 3 -46.82 52.31 21.07 0.132 9842
 9844 3 -46.74 52.4 21.18 0.155 9843
 9845 3 -46.85 52.58 21.45 0.12 9844
 9846 3 -46.85 52.76 21.57 0.083 9845
 9847 3 -46.83 52.84 21.75 0.092 9846
 9848 3 -46.75 52.95 21.8 0.103 9847
 9849 3 -46.71 52.94 21.93 0.143 9848
 9850 3 -46.69 52.91 22.09 0.144 9849
 9851 3 -46.79 52.88 22.3 0.094 9850
 9852 3 -46.89 52.99 22.36 0.049 9851
 9853 3 -46.51 52.37 21.18 0.12 9844
 9854 3 -46.36 52.37 21.2 0.101 9853
 9855 3 -46.26 52.54 21.23 0.088 9854
 9856 3 -46.22 52.62 21.29 0.114 9855
 9857 3 -46 52.59 21.3 0.067 9856
 9858 3 -45.83 52.59 21.36 0.086 9857
 9859 3 -45.67 52.55 21.39 0.078 9858
 9860 3 -45.51 52.51 21.44 0.074 9859
 9861 3 -45.25 52.41 21.4 0.155 9860
 9862 3 -45.14 52.31 21.24 0.094 9861
 9863 3 -46.46 52.16 21.18 0.075 9853
 9864 3 -46.43 52.08 21.25 0.078 9863
 9865 3 -48.91 51.83 18.44 0.147 9830
 9866 3 -49.05 51.83 18.45 0.216 9865
 9867 3 -49.2 51.8 18.52 0.366 9866
 9868 3 -49.35 51.84 18.62 0.433 9867
 9869 3 -49.49 51.87 18.75 0.461 9868
 9870 3 -49.63 51.79 18.89 0.47 9869
 9871 3 -49.67 51.84 19.03 0.509 9870
 9872 3 -49.78 51.79 19.11 0.517 9871
 9873 3 -49.84 51.8 19.21 0.474 9872
 9874 3 -49.84 51.76 19.34 0.53 9873
 9875 3 -49.68 51.51 19.71 0.476 9874
 9876 3 -50.14 51.19 19.62 0.402 9875
 9877 3 -50.27 51.22 19.64 0.414 9876
 9878 3 -50.31 51.13 19.73 0.47 9877
 9879 3 -50.37 51.08 19.82 0.484 9878
 9880 3 -50.48 50.79 19.73 0.463 9879
 9881 3 -50.66 51.13 20.03 0.417 9880
 9882 3 -50.81 50.94 20.03 0.347 9881
 9883 3 -50.99 50.87 19.94 0.37 9882
 9884 3 -51.28 51.18 19.79 0.235 9883
 9885 3 -51.35 51.29 19.88 0.307 9884
 9886 3 -51.39 51.41 19.95 0.353 9885
 9887 3 -51.39 51.44 20.06 0.367 9886
 9888 3 -51.43 51.38 20.22 0.414 9887
 9889 3 -50.75 50.38 20.21 0.159 9883
 9890 3 -50.89 50.36 20.43 0.124 9889
 9891 3 -50.94 50.27 20.48 0.121 9890
 9892 3 -51 50.04 20.44 0.133 9891
 9893 3 -50.96 49.91 20.32 0.127 9892
 9894 3 -51 49.77 20.19 0.108 9893
 9895 3 -50.99 49.76 20.05 0.000125 9894
 9896 3 -50.89 51.23 20.34 0.131 9882
 9897 3 -50.89 51.33 20.41 0.000125 9896
 9898 3 -50.18 50.13 19.5 0.174 9880
 9899 3 -49.99 49.97 19.55 0.115 9898
 9900 3 -49.89 49.87 19.5 0.147 9899
 9901 3 -49.77 49.95 19.53 0.129 9900
 9902 3 -49.52 50.01 19.53 0.113 9901
 9903 3 -49.39 49.91 19.6 0.084 9902
 9904 3 -49.3 49.87 19.69 0.099 9903
 9905 3 -49.33 49.79 19.85 0.067 9904
 9906 3 -50.38 50.12 19.5 0.182 9898
 9907 3 -50.42 50.4 19.57 0.103 9906
 9908 3 -50.56 50.4 19.71 0.105 9907
 9909 3 -50.57 50.44 19.86 0.055 9908
 9910 3 -50.45 49.95 19.52 0.184 9906
 9911 3 -50.42 49.81 19.43 0.051 9910
 9912 3 -50.53 49.77 19.37 0.117 9911
 9913 3 -50.6 49.69 19.3 0.101 9912
 9914 3 -47.82 49 15.66 0.097 4632
 9915 3 -47.68 48.92 15.75 0.099 9914
 9916 3 -47.57 48.87 15.82 0.129 9915
 9917 3 -47.53 48.86 15.93 0.171 9916
 9918 3 -47.66 48.78 16.14 0.125 9917
 9919 3 -47.76 48.62 16.11 0.134 9918
 9920 3 -47.76 48.53 16.16 0.115 9919
 9921 3 -47.29 48.72 15.89 0.118 9917
 9922 3 -47.16 48.68 15.95 0.128 9921
 9923 3 -46.98 48.68 15.93 0.107 9922
 9924 3 -46.86 48.6 15.93 0.109 9923
 9925 3 -46.77 48.48 15.89 0.13 9924
 9926 3 -46.67 48.33 15.84 0.181 9925
 9927 3 -46.66 48.08 15.86 0.174 9926
 9928 3 -46.66 47.98 15.8 0.213 9927
 9929 3 -46.51 48.11 15.4 0.087 9928
 9930 3 -46.4 48.1 15.41 0.163 9929
 9931 3 -46.36 48.12 15.32 0.132 9930
 9932 3 -46.4 48.08 15.15 0.104 9931
 9933 3 -46.46 48.11 14.97 0.084 9932
 9934 3 -46.5 48.18 14.84 0.095 9933
 9935 3 -46.65 48.1 14.69 0.071 9934
 9936 3 -46.86 47.98 14.53 0.106 9935
 9937 3 -46.8 47.97 14.37 0.153 9936
 9938 3 -46.83 47.97 14.2 0.096 9937
 9939 3 -46.77 47.86 15.68 0.101 9928
 9940 3 -46.2 47.87 16.01 0.095 9939
 9941 3 -46.09 47.78 16.03 0.122 9940
 9942 3 -45.9 47.65 16.03 0.123 9941
 9943 3 -45.77 47.6 15.99 0.164 9942
 9944 3 -45.59 47.47 16.06 0.127 9943
 9945 3 -45.37 47.36 16.06 0.127 9944
 9946 3 -45.26 47.36 16.19 0.184 9945
 9947 3 -45.09 47.29 16.33 0.179 9946
 9948 3 -44.94 47.22 16.39 0.174 9947
 9949 3 -44.94 47.12 16.67 0.132 9948
 9950 3 -44.81 47.11 16.81 0.126 9949
 9951 3 -44.8 47.1 16.99 0.142 9950
 9952 3 -44.67 47.03 17.15 0.104 9951
 9953 3 -44.76 47.1 16.21 0.127 9948
 9954 3 -44.69 46.86 16.18 0.106 9953
 9955 3 -44.54 46.69 16.07 0.102 9954
 9956 3 -44.45 46.61 15.97 0.078 9955
 9957 3 -44.36 46.47 15.9 0.077 9956
 9958 3 -44.16 46.46 15.88 0.11 9957
 9959 3 -43.98 46.39 16 0.147 9958
 9960 3 -43.94 46.28 16.15 0.168 9959
 9961 3 -43.81 46.22 16.32 0.187 9960
 9962 3 -43.72 46.14 16.41 0.192 9961
 9963 3 -43.48 45.95 16.48 0.076 9962
 9964 3 -43.44 45.85 16.47 0.094 9963
 9965 3 -43.36 45.78 16.5 0.057 9964
 9966 3 -43.31 45.71 16.57 0.102 9965
 9967 3 -43.27 45.53 16.73 0.095 9966
 9968 3 -43.24 45.42 16.84 0.128 9967
 9969 3 -43.24 45.28 16.96 0.1 9968
 9970 3 -43.3 45.2 17.02 0.038 9969
 9971 3 -43.31 45.14 17.11 0.04 9970
 9972 3 -43.21 45.04 17.23 0.112 9971
 9973 3 -43.17 45.06 17.39 0.091 9972
 9974 3 -43.13 45.14 17.53 0.065 9973
 9975 3 -46.91 47.72 15.68 0.149 9939
 9976 3 -47.11 47.46 15.57 0.114 9975
 9977 3 -47.19 47.33 15.54 0.146 9976
 9978 3 -47.22 47.23 15.41 0.134 9977
 9979 3 -47.26 47.08 15.3 0.08 9978
 9980 3 -47.26 46.93 15.22 0.142 9979
 9981 3 -47.21 46.75 15.11 0.138 9980
 9982 3 -47.15 46.57 14.94 0.127 9981
 9983 3 -47.12 46.47 14.82 0.082 9982
 9984 3 -47.08 46.43 14.69 0.128 9983
 9985 3 -47.07 46.32 14.57 0.197 9984
 9986 3 -47.07 46.1 14.54 0.128 9985
 9987 3 -46.96 46.08 14.46 0.11 9986
 9988 3 -46.69 45.94 14.48 0.146 9987
 9989 3 -46.58 45.93 14.39 0.19 9988
 9990 3 -46.68 46 14.13 0.121 9989
 9991 3 -46.57 46.01 14.05 0.085 9990
 9992 3 -46.55 46.04 13.95 0.107 9991
 9993 3 -46.54 46.1 13.77 0.098 9992
 9994 3 -46.44 46.14 13.69 0.142 9993
 9995 3 -46.36 46.06 13.6 0.253 9994
 9996 3 -46.25 45.97 13.53 0.31 9995
 9997 3 -46.28 45.85 13.39 0.356 9996
 9998 3 -46.29 45.74 13.39 0.36 9997
 9999 3 -46.14 45.71 13.24 0.306 9998
 10000 3 -46.14 45.67 13.06 0.356 9999
 10001 3 -45.79 45.59 13.44 0.156 10000
 10002 3 -45.67 45.67 13.14 0.134 10001
 10003 3 -45.61 45.77 13.02 0.122 10002
 10004 3 -45.56 45.78 12.81 0.131 10003
 10005 3 -45.61 45.78 12.64 0.131 10004
 10006 3 -45.75 45.71 12.49 0.132 10005
 10007 3 -45.76 45.43 13.67 0.093 10001
 10008 3 -45.76 45.36 13.88 0.131 10007
 10009 3 -45.83 45.29 14 0.12 10008
 10010 3 -45.78 45.36 14.22 0.097 10009
 10011 3 -45.78 45.33 14.36 0.092 10010
 10012 3 -45.87 45.36 14.47 0.103 10011
 10013 3 -45.8 45.39 14.66 0.137 10012
 10014 3 -45.78 45.29 14.85 0.1 10013
 10015 3 -45.66 45.19 14.99 0.09 10014
 10016 3 -46.47 45.42 13.64 0.113 9998
 10017 3 -46.55 45.24 13.61 0.107 10016
 10018 3 -46.62 45.16 13.55 0.149 10017
 10019 3 -46.69 45.07 13.39 0.139 10018
 10020 3 -46.68 44.99 13.24 0.144 10019
 10021 3 -46.5 44.71 13.15 0.141 10020
 10022 3 -46.44 44.52 13.07 0.161 10021
 10023 3 -46.47 44.41 12.97 0.126 10022
 10024 3 -46.42 44.28 12.81 0.091 10023
 10025 3 -46.28 45.9 14.41 0.061 9989
 10026 3 -46.14 45.87 14.45 0.108 10025
 10027 3 -45.98 45.86 14.58 0.094 10026
 10028 3 -45.8 45.9 14.71 0.138 10027
 10029 3 -45.62 45.85 14.88 0.144 10028
 10030 3 -45.5 45.79 15 0.106 10029
 10031 3 -45.4 45.65 15.05 0.083 10030
 10032 3 -45.28 45.54 14.97 0.094 10031
 10033 3 -45.01 45.61 14.98 0.071 10032
 10034 3 -44.87 45.55 15.03 0.113 10033
 10035 3 -44.77 45.53 15.07 0.000125 10034
 10036 3 -46.93 46.4 14.27 0.128 9987
 10037 3 -47.03 46.51 14.18 0.075 10036
 10038 3 -47.04 47.6 15.66 0.149 9975
 10039 3 -49.18 48.88 13.23 0.105 4620
 10040 3 -49.06 48.88 13.18 0.117 10039
 10041 3 -48.95 48.77 13.12 0.106 10040
 10042 3 -48.88 48.78 12.96 0.087 10041
 10043 3 -48.82 48.7 12.83 0.125 10042
 10044 3 -48.74 48.57 12.7 0.159 10043
 10045 3 -48.6 48.49 12.69 0.24 10044
 10046 3 -48.2 48.46 12.78 0.164 10045
 10047 3 -48.03 48.41 12.64 0.151 10046
 10048 3 -48 48.35 12.53 0.198 10047
 10049 3 -47.96 48.25 12.45 0.261 10048
 10050 3 -47.72 48.07 12.91 0.107 10049
 10051 3 -47.57 47.97 12.96 0.119 10050
 10052 3 -47.7 47.86 12.65 0.137 10051
 10053 3 -47.78 47.78 12.61 0.096 10052
 10054 3 -47.35 47.85 13.13 0.123 10051
 10055 3 -47.25 47.74 13.14 0.125 10054
 10056 3 -47.14 47.57 13.07 0.118 10055
 10057 3 -47.02 47.53 13.11 0.126 10056
 10058 3 -46.89 47.45 13.2 0.122 10057
 10059 3 -46.78 47.39 12.97 0.129 10058
 10060 3 -46.63 47.38 12.87 0.084 10059
 10061 3 -46.5 47.36 12.7 0.107 10060
 10062 3 -46.42 47.42 12.59 0.065 10061
 10063 3 -46.29 47.45 12.49 0.109 10062
 10064 3 -46.25 47.52 12.35 0.057 10063
 10065 3 -46.21 47.57 12.17 0.08 10064
 10066 3 -46.17 47.55 12.05 0.115 10065
 10067 3 -46.09 47.62 11.89 0.081 10066
 10068 3 -46.13 47.7 11.78 0.078 10067
 10069 3 -46.06 47.77 11.61 0.126 10068
 10070 3 -46.1 47.8 11.47 0.134 10069
 10071 3 -46.01 47.74 11.37 0.093 10070
 10072 3 -45.81 47.66 11.4 0.099 10071
 10073 3 -45.67 47.69 11.42 0.135 10072
 10074 3 -45.49 47.74 11.32 0.079 10073
 10075 3 -45.38 47.9 11.33 0.086 10074
 10076 3 -45.31 47.98 11.32 0.131 10075
 10077 3 -45.27 48.09 11.25 0.187 10076
 10078 3 -45.16 48.13 10.97 0.116 10077
 10079 3 -45.02 48.13 11.07 0.051 10078
 10080 3 -45.02 48.09 11.19 0.094 10079
 10081 3 -44.95 48.08 11.33 0.113 10080
 10082 3 -44.87 48.09 11.39 0.000125 10081
 10083 3 -45.23 48.23 11.6 0.064 10077
 10084 3 -45.09 48.24 11.7 0.06 10083
 10085 3 -49.98 47.57 10.37 0.158 4541
 10086 3 -49.77 47.67 10.36 0.14 10085
 10087 3 -49.65 47.71 10.28 0.159 10086
 10088 3 -49.55 47.81 10.13 0.163 10087
 10089 3 -49.51 47.85 9.97 0.179 10088
 10090 3 -49.43 47.88 9.79 0.201 10089
 10091 3 -49.3 47.89 9.62 0.237 10090
 10092 3 -49.15 47.88 9.47 0.251 10091
 10093 3 -49.07 47.84 9.39 0.245 10092
 10094 3 -48.94 47.85 9.22 0.254 10093
 10095 3 -48.8 47.82 9.14 0.292 10094
 10096 3 -48.58 47.96 9.13 0.288 10095
 10097 3 -48.37 48.07 9.61 0.11 10096
 10098 3 -48.32 48.14 9.77 0.107 10097
 10099 3 -48.36 48.21 9.87 0.086 10098
 10100 3 -48.37 48.32 10.02 0.139 10099
 10101 3 -48.27 48.28 10.18 0.12 10100
 10102 3 -48.15 48.27 10.33 0.111 10101
 10103 3 -48.11 48.31 10.44 0.13 10102
 10104 3 -47.97 48.42 10.59 0.078 10103
 10105 3 -47.96 48.56 10.83 0.116 10104
 10106 3 -48.02 48.52 11 0.115 10105
 10107 3 -48.01 48.5 11.12 0.155 10106
 10108 3 -48.02 48.49 11.34 0.135 10107
 10109 3 -47.88 48.6 11.51 0.188 10108
 10110 3 -47.95 48.14 11.62 0.143 10109
 10111 3 -47.96 47.96 11.43 0.104 10110
 10112 3 -47.89 47.89 11.39 0.134 10111
 10113 3 -47.81 47.71 11.45 0.089 10112
 10114 3 -47.74 47.74 11.6 0.107 10113
 10115 3 -47.66 47.78 11.71 0.077 10114
 10116 3 -48.5 48.06 8.94 0.223 10096
 10117 3 -48.46 48.03 8.77 0.341 10116
 10118 3 -48.44 48.03 8.53 0.232 10117
 10119 3 -48.54 48.03 8.28 0.208 10118
 10120 3 -48.6 48.13 8.04 0.187 10119
 10121 3 -48.54 48.21 7.87 0.223 10120
 10122 3 -48.54 48.28 7.62 0.198 10121
 10123 3 -48.54 48.35 7.44 0.19 10122
 10124 3 -48.54 48.49 7.25 0.174 10123
 10125 3 -48.5 48.56 7.15 0.139 10124
 10126 3 -48.46 48.69 7.07 0.198 10125
 10127 3 -48.36 48.71 6.99 0.291 10126
 10128 3 -48.5 48.41 6.61 0.184 10127
 10129 3 -48.56 48.27 6.48 0.132 10128
 10130 3 -48.17 48.91 7.08 0.442 10127
 10131 3 -48.13 49.12 6.96 0.476 10130
 10132 3 -48.03 49.23 6.91 0.506 10131
 10133 3 -48.03 49.41 6.85 0.504 10132
 10134 3 -48.56 49.83 6.66 0.14 10133
 10135 3 -48.66 49.97 6.67 0.000125 10134
 10136 3 -47.81 49.35 6.86 0.523 10133
 10137 3 -47.64 49.48 6.97 0.472 10136
 10138 3 -47.67 49.59 6.63 0.331 10137
 10139 3 -47.67 49.76 6.71 0.32 10138
 10140 3 -47.63 49.87 6.68 0.371 10139
 10141 3 -47.64 49.98 6.7 0.477 10140
 10142 3 -47.63 50.1 6.71 0.523 10141
 10143 3 -47.61 50.19 6.59 0.524 10142
 10144 3 -47.71 50.34 6.46 0.507 10143
 10145 3 -47.71 50.53 6.4 0.465 10144
 10146 3 -47.6 50.55 6.27 0.51 10145
 10147 3 -47.56 50.61 6.17 0.525 10146
 10148 3 -47.27 51.01 6.17 0.436 10147
 10149 3 -47.3 51.11 6.04 0.416 10148
 10150 3 -47.17 51.18 6 0.35 10149
 10151 3 -46.87 51.25 5.84 0.271 10150
 10152 3 -46.76 51.33 5.75 0.222 10151
 10153 3 -46.55 51.18 5.64 0.188 10152
 10154 3 -46.42 51.22 5.62 0.26 10153
 10155 3 -46.23 51.34 5.72 0.241 10154
 10156 3 -46.16 51.19 5.49 0.138 10155
 10157 3 -46.09 51.11 5.33 0.217 10156
 10158 3 -46.02 50.98 5.26 0.226 10157
 10159 3 -46.02 51.05 4.95 0.196 10158
 10160 3 -46.02 51.12 4.7 0.167 10159
 10161 3 -45.96 51.14 4.53 0.153 10160
 10162 3 -45.9 51.08 4.38 0.167 10161
 10163 3 -45.79 51.05 4.25 0.161 10162
 10164 3 -45.65 51.04 4.14 0.145 10163
 10165 3 -45.54 51.05 4.04 0.135 10164
 10166 3 -45.41 51.07 3.93 0.136 10165
 10167 3 -45.32 51.08 3.83 0.226 10166
 10168 3 -45.15 51.07 3.76 0.281 10167
 10169 3 -45.07 51.04 3.67 0.325 10168
 10170 3 -44.69 51.02 3.93 0.11 10169
 10171 3 -44.61 51.03 3.84 0.088 10170
 10172 3 -44.47 51.11 3.76 0.112 10171
 10173 3 -44.36 51.03 3.77 0.121 10172
 10174 3 -44.23 50.88 3.83 0.119 10173
 10175 3 -44.15 50.79 3.84 0.117 10174
 10176 3 -44.09 50.67 3.8 0.117 10175
 10177 3 -44.03 50.6 3.69 0.119 10176
 10178 3 -44.08 50.46 3.54 0.116 10177
 10179 3 -44.01 50.32 3.54 0.089 10178
 10180 3 -43.97 50.15 3.54 0.117 10179
 10181 3 -44 50.11 3.65 0.089 10180
 10182 3 -43.94 50 3.74 0.12 10181
 10183 3 -43.94 49.9 3.84 0.045 10182
 10184 3 -45.07 51.12 3.57 0.182 10169
 10185 3 -44.9 51.26 3.39 0.148 10184
 10186 3 -44.76 51.32 3.24 0.178 10185
 10187 3 -44.65 51.36 3.11 0.17 10186
 10188 3 -44.47 51.33 2.99 0.167 10187
 10189 3 -44.32 51.36 2.82 0.18 10188
 10190 3 -44.28 51.33 2.7 0.195 10189
 10191 3 -44.21 51.24 2.63 0.223 10190
 10192 3 -44.22 51.4 2.36 0.133 10191
 10193 3 -44.1 51.36 2.26 0.134 10192
 10194 3 -44.07 51.36 2.11 0.141 10193
 10195 3 -43.93 51.29 2.02 0.124 10194
 10196 3 -43.81 51.14 1.98 0.18 10195
 10197 3 -43.67 51.07 1.89 0.236 10196
 10198 3 -43.53 51.04 1.77 0.239 10197
 10199 3 -43.86 50.86 1.79 0.146 10198
 10200 3 -43.96 50.68 1.75 0.094 10199
 10201 3 -44.08 50.57 1.56 0.062 10200
 10202 3 -44.17 50.49 1.44 0.057 10201
 10203 3 -44.14 50.36 1.3 0.112 10202
 10204 3 -44.21 50.1 1.18 0.075 10203
 10205 3 -44.18 49.89 1.15 0.072 10204
 10206 3 -44.18 49.79 1.2 0.068 10205
 10207 3 -44.32 49.68 1.28 0.067 10206
 10208 3 -44.39 49.6 1.35 0.059 10207
 10209 3 -44.32 49.54 1.6 0.175 10208
 10210 3 -44.31 49.6 1.72 0.172 10209
 10211 3 -44.13 49.68 1.92 0.124 10210
 10212 3 -44.07 49.72 2.04 0.11 10211
 10213 3 -43.97 49.85 2.1 0.135 10212
 10214 3 -43.93 50 2.12 0.086 10213
 10215 3 -44.46 50.35 1.39 0.103 10203
 10216 3 -44.61 50.29 1.4 0.115 10215
 10217 3 -44.88 50.26 1.52 0.106 10216
 10218 3 -43.24 51 1.61 0.218 10198
 10219 3 -43.04 50.96 1.52 0.209 10218
 10220 3 -42.88 51 1.32 0.132 10219
 10221 3 -42.71 51 1.21 0.128 10220
 10222 3 -42.58 51.01 1.08 0.129 10221
 10223 3 -42.49 51.01 0.94 0.128 10222
 10224 3 -42.37 51.07 0.78 0.149 10223
 10225 3 -42.34 51.17 0.56 0.13 10224
 10226 3 -42.41 51.11 0.45 0.162 10225
 10227 3 -42.59 51.04 0.58 0.079 10226
 10228 3 -42.64 50.94 0.6 0.106 10227
 10229 3 -42.7 50.85 0.66 0.125 10228
 10230 3 -42.8 50.75 0.75 0.145 10229
 10231 3 -42.84 50.68 0.85 0.168 10230
 10232 3 -42.85 50.74 1.01 0.089 10231
 10233 3 -42.78 50.57 1.09 0.095 10232
 10234 3 -42.77 50.46 1.27 0.085 10233
 10235 3 -42.77 50.32 1.3 0.055 10234
 10236 3 -42.81 50.19 1.47 0.174 10235
 10237 3 -42.85 49.79 1.31 0.113 10236
 10238 3 -42.77 49.71 1.21 0.125 10237
 10239 3 -42.6 49.67 1.08 0.137 10238
 10240 3 -42.68 49.57 0.97 0.124 10239
 10241 3 -42.71 49.5 0.83 0.115 10240
 10242 3 -42.74 49.5 0.62 0.073 10241
 10243 3 -42.31 51.18 0.25 0.165 10226
 10244 3 -42.32 51.22 0.03 0.147 10243
 10245 3 -42.35 51.26 -0.1 0.155 10244
 10246 3 -42.34 51.32 -0.24 0.171 10245
 10247 3 -42.35 51.39 -0.37 0.217 10246
 10248 3 -42.38 51.43 -0.49 0.227 10247
 10249 3 -42.3 51.49 -0.67 0.223 10248
 10250 3 -42.26 51.4 -0.88 0.222 10249
 10251 3 -42.23 51.58 -1.04 0.16 10250
 10252 3 -42.19 51.67 -1.19 0.17 10251
 10253 3 -42.13 51.78 -1.39 0.157 10252
 10254 3 -41.97 51.88 -1.59 0.189 10253
 10255 3 -41.81 51.94 -1.66 0.192 10254
 10256 3 -41.58 51.99 -1.7 0.151 10255
 10257 3 -41.37 52.02 -1.67 0.137 10256
 10258 3 -41.19 52.07 -1.68 0.159 10257
 10259 3 -41.05 52.14 -1.78 0.149 10258
 10260 3 -40.98 52.28 -1.9 0.126 10259
 10261 3 -40.82 52.42 -2.01 0.137 10260
 10262 3 -40.74 52.42 -2.12 0.156 10261
 10263 3 -40.67 52.31 -2.24 0.248 10262
 10264 3 -40.57 52.37 -2.35 0.318 10263
 10265 3 -40.25 52.73 -2.3 0.132 10264
 10266 3 -40.04 52.82 -2.26 0.133 10265
 10267 3 -39.89 52.91 -2.15 0.138 10266
 10268 3 -39.78 52.95 -2.13 0.15 10267
 10269 3 -39.65 53.03 -2.05 0.155 10268
 10270 3 -39.51 53.17 -1.93 0.178 10269
 10271 3 -39.44 53.31 -1.82 0.159 10270
 10272 3 -39.28 53.41 -1.72 0.16 10271
 10273 3 -39.17 53.46 -1.73 0.155 10272
 10274 3 -38.97 53.52 -1.77 0.135 10273
 10275 3 -38.8 53.46 -1.72 0.157 10274
 10276 3 -38.71 53.48 -1.85 0.212 10275
 10277 3 -38.57 53.56 -1.81 0.163 10276
 10278 3 -38.43 53.73 -1.72 0.179 10277
 10279 3 -38.29 53.85 -1.66 0.36 10278
 10280 3 -38.15 53.34 -2.27 0.096 10279
 10281 3 -38 53.23 -2.23 0.058 10280
 10282 3 -37.83 53.17 -2.23 0.088 10281
 10283 3 -37.75 53.1 -2.26 0.1 10282
 10284 3 -37.65 52.96 -2.22 0.137 10283
 10285 3 -37.51 52.92 -2.18 0.116 10284
 10286 3 -37.43 52.82 -2.26 0.126 10285
 10287 3 -37.47 52.7 -2.37 0.107 10286
 10288 3 -37.62 52.5 -2.43 0.113 10287
 10289 3 -37.69 52.42 -2.41 0.095 10288
 10290 3 -37.71 52.3 -2.41 0.062 10289
 10291 3 -37.76 52.12 -2.43 0.091 10290
 10292 3 -37.83 51.95 -2.39 0.09 10291
 10293 3 -37.87 51.78 -2.31 0.089 10292
 10294 3 -37.8 51.74 -2.16 0.112 10293
 10295 3 -37.69 51.67 -2.16 0.071 10294
 10296 3 -38.25 54.02 -1.41 0.522 10279
 10297 3 -38.23 54.1 -1.35 0.591 10296
 10298 3 -37.68 54.03 -1.55 0.486 10297
 10299 3 -37.54 54.03 -1.55 0.578 10298
 10300 3 -37.5 54.05 -1.45 0.646 10299
 10301 3 -37.23 53.87 -1.14 0.112 10300
 10302 3 -37.19 53.85 -0.97 0.11 10301
 10303 3 -37.22 53.85 -0.75 0.087 10302
 10304 3 -37.23 53.88 -0.62 0.093 10303
 10305 3 -37.23 53.82 -0.46 0.000125 10304
 10306 3 -37.4 54.03 -1.63 0.485 10300
 10307 3 -37.48 54.45 -0.89 0.175 10306
 10308 3 -37.37 54.42 -0.85 0.217 10307
 10309 3 -37.36 54.13 -0.69 0.103 10308
 10310 3 -37.29 54.06 -0.61 0.09 10309
 10311 3 -37.18 54.05 -0.51 0.095 10310
 10312 3 -37.05 53.96 -0.33 0.074 10311
 10313 3 -36.97 53.85 -0.22 0.096 10312
 10314 3 -36.83 53.77 -0.18 0.1 10313
 10315 3 -36.76 53.6 -0.03 0.12 10314
 10316 3 -36.73 53.53 0.08 0.13 10315
 10317 3 -36.7 53.53 0.25 0.11 10316
 10318 3 -36.64 53.42 0.5 0.111 10317
 10319 3 -36.56 53.28 0.63 0.103 10318
 10320 3 -36.55 53.12 0.78 0.134 10319
 10321 3 -36.49 52.95 0.87 0.138 10320
 10322 3 -36.49 52.77 0.97 0.177 10321
 10323 3 -36.42 52.55 0.91 0.127 10322
 10324 3 -36.34 52.31 0.97 0.125 10323
 10325 3 -36.27 52.09 1.02 0.134 10324
 10326 3 -36.14 51.95 1.03 0.206 10325
 10327 3 -36.06 51.88 0.99 0.245 10326
 10328 3 -35.93 51.68 1.28 0.138 10327
 10329 3 -35.75 51.58 1.45 0.101 10328
 10330 3 -35.52 51.53 1.53 0.089 10329
 10331 3 -35.43 51.5 1.57 0.106 10330
 10332 3 -35.31 51.54 1.67 0.115 10331
 10333 3 -35.18 51.5 1.7 0.121 10332
 10334 3 -35.1 51.36 1.72 0.133 10333
 10335 3 -35.02 51.29 1.78 0.195 10334
 10336 3 -34.97 51.1 2.09 0.082 10335
 10337 3 -34.97 51 2.17 0.125 10336
 10338 3 -34.95 50.96 2.38 0.115 10337
 10339 3 -34.96 50.9 2.55 0.106 10338
 10340 3 -34.97 50.88 2.76 0.081 10339
 10341 3 -35.04 50.89 2.88 0.126 10340
 10342 3 -35.01 50.92 3.03 0.112 10341
 10343 3 -34.94 50.81 3.13 0.109 10342
 10344 3 -34.91 50.72 3.24 0.183 10343
 10345 3 -34.89 50.57 3.34 0.000125 10344
 10346 3 -34.82 51.39 1.57 0.095 10335
 10347 3 -34.68 51.32 1.72 0.09 10346
 10348 3 -34.56 51.25 1.84 0.096 10347
 10349 3 -34.39 51.25 1.78 0.127 10348
 10350 3 -34.39 51.29 1.56 0.07 10349
 10351 3 -34.35 51.38 1.47 0.154 10350
 10352 3 -34.28 51.46 1.39 0.225 10351
 10353 3 -34.31 51.67 1.22 0.148 10352
 10354 3 -34.21 51.91 1.2 0.102 10353
 10355 3 -34.17 52.06 1.15 0.129 10354
 10356 3 -34.12 52.18 1.07 0.142 10355
 10357 3 -34.07 52.38 1.11 0.116 10356
 10358 3 -34.02 52.55 1.05 0.095 10357
 10359 3 -34.05 52.7 0.98 0.104 10358
 10360 3 -34.07 52.81 0.81 0.106 10359
 10361 3 -34.04 51.35 1.46 0.092 10352
 10362 3 -33.96 51.48 1.4 0.063 10361
 10363 3 -33.79 51.5 1.45 0.087 10362
 10364 3 -33.7 51.45 1.45 0.09 10363
 10365 3 -33.6 51.31 1.46 0.123 10364
 10366 3 -33.5 51.27 1.41 0.125 10365
 10367 3 -33.39 51.17 1.44 0.122 10366
 10368 3 -33.32 51.17 1.58 0.000125 10367
 10369 3 -33.25 51.1 1.65 0.056 10368
 10370 3 -33.2 50.98 1.58 0.000125 10369
 10371 3 -36.44 52.85 1.27 0.119 10322
 10372 3 -37.22 54.59 -0.75 0.099 10308
 10373 3 -37.02 54.6 -1.01 0.217 10372
 10374 3 -36.93 54.7 -0.88 0.112 10373
 10375 3 -36.8 54.87 -0.88 0.082 10374
 10376 3 -36.62 54.98 -0.88 0.111 10375
 10377 3 -36.5 55.03 -0.88 0.125 10376
 10378 3 -36.36 55.03 -0.84 0.166 10377
 10379 3 -36.19 54.91 -0.56 0.104 10378
 10380 3 -36.04 54.91 -0.42 0.141 10379
 10381 3 -35.91 54.85 -0.3 0.149 10380
 10382 3 -35.75 54.85 -0.26 0.119 10381
 10383 3 -35.66 54.82 -0.17 0.159 10382
 10384 3 -35.54 55.05 -0.08 0.149 10383
 10385 3 -35.38 55.14 -0.09 0.126 10384
 10386 3 -35.23 55.24 -0.14 0.104 10385
 10387 3 -35.08 55.31 -0.15 0.128 10386
 10388 3 -34.94 55.3 -0.08 0.17 10387
 10389 3 -34.83 55.31 -0.03 0.153 10388
 10390 3 -34.73 55.41 -0.01 0.244 10389
 10391 3 -34.8 55.62 0.25 0.151 10390
 10392 3 -34.58 55.69 0.33 0.122 10391
 10393 3 -34.38 55.91 0.29 0.124 10392
 10394 3 -34.37 56.08 0.26 0.101 10393
 10395 3 -34.38 56.2 0.18 0.055 10394
 10396 3 -34.52 56.29 0.15 0.092 10395
 10397 3 -34.59 56.41 0.16 0.131 10396
 10398 3 -34.68 56.52 0.15 0.108 10397
 10399 3 -34.7 56.61 0.28 0.086 10398
 10400 3 -34.58 56.65 0.45 0.084 10399
 10401 3 -34.5 56.7 0.75 0.108 10400
 10402 3 -34.45 56.74 0.88 0.095 10401
 10403 3 -34.41 56.67 1.09 0.117 10402
 10404 3 -34.35 56.69 1.27 0.075 10403
 10405 3 -34.24 56.72 1.39 0.077 10404
 10406 3 -34.16 56.81 1.49 0.123 10405
 10407 3 -34.07 56.92 1.57 0.116 10406
 10408 3 -34.03 57.05 1.67 0.088 10407
 10409 3 -34.02 57.14 1.82 0.115 10408
 10410 3 -33.98 57.22 1.9 0.095 10409
 10411 3 -33.94 57.36 2.03 0.13 10410
 10412 3 -33.96 57.35 2.17 0.097 10411
 10413 3 -34.38 56.84 0.39 0.063 10400
 10414 3 -34.25 56.84 0.26 0.119 10413
 10415 3 -34.23 56.88 0.11 0.148 10414
 10416 3 -34.23 56.91 -0.03 0.134 10415
 10417 3 -34 56.87 0 0.13 10416
 10418 3 -33.84 56.88 0.06 0.08 10417
 10419 3 -33.68 56.98 -0.02 0.134 10418
 10420 3 -34.45 55.52 -0.1 0.188 10390
 10421 3 -34.4 55.59 -0.17 0.229 10420
 10422 3 -34.16 55.62 -0.44 0.086 10421
 10423 3 -34.02 55.73 -0.53 0.135 10422
 10424 3 -33.95 55.77 -0.61 0.115 10423
 10425 3 -33.91 55.86 -0.78 0.139 10424
 10426 3 -33.89 55.9 -1.05 0.13 10425
 10427 3 -33.75 55.98 -1.23 0.074 10426
 10428 3 -33.64 56.05 -1.43 0.09 10427
 10429 3 -33.54 56.06 -1.6 0.121 10428
 10430 3 -33.42 56.05 -1.71 0.088 10429
 10431 3 -33.3 55.98 -1.84 0.143 10430
 10432 3 -33.28 55.91 -2 0.138 10431
 10433 3 -33.18 55.92 -2.19 0.111 10432
 10434 3 -37.25 54.03 -1.92 0.54 10306
 10435 3 -37.32 54.03 -1.77 0.485 10434
 10436 3 -38.08 53.91 -0.71 0.173 10435
 10437 3 -38.15 53.99 -0.65 0.202 10436
 10438 3 -38.3 54.03 -0.73 0.08 10437
 10439 3 -37.15 54.03 -2.21 0.575 10434
 10440 3 -37.07 54.03 -2.41 0.656 10439
 10441 3 -37 54.02 -2.81 0.558 10440
 10442 3 -36.99 54.13 -2.93 0.565 10441
 10443 3 -37.1 54.25 -3.08 0.526 10442
 10444 3 -36.99 54.49 -3.08 0.484 10443
 10445 3 -37.24 54.95 -3.1 0.396 10444
 10446 3 -37.21 55.09 -3.12 0.471 10445
 10447 3 -37.28 55.27 -3.16 0.48 10446
 10448 3 -37.27 55.32 -3.28 0.441 10447
 10449 3 -36.5 53.9 -3.21 0.25 10444
 10450 3 -36.32 53.87 -3.28 0.225 10449
 10451 3 -36.14 54.01 -3.3 0.106 10450
 10452 3 -35.92 54.15 -3.28 0.108 10451
 10453 3 -35.78 54.23 -3.34 0.119 10452
 10454 3 -35.7 54.34 -3.42 0.114 10453
 10455 3 -35.63 54.41 -3.55 0.15 10454
 10456 3 -35.6 54.49 -3.63 0.122 10455
 10457 3 -35.71 54.52 -3.8 0.095 10456
 10458 3 -36.28 53.7 -3.53 0.135 10450
 10459 3 -36.14 53.73 -3.61 0.162 10458
 10460 3 -36.03 53.77 -3.67 0.165 10459
 10461 3 -35.88 53.81 -3.75 0.188 10460
 10462 3 -35.68 53.88 -3.78 0.182 10461
 10463 3 -35.6 54.02 -3.8 0.166 10462
 10464 3 -35.54 54.13 -3.96 0.177 10463
 10465 3 -35.43 54.23 -3.96 0.141 10464
 10466 3 -35.31 54.3 -4.07 0.177 10465
 10467 3 -35.17 54.34 -4.13 0.222 10466
 10468 3 -35.1 54.34 -4.41 0.15 10467
 10469 3 -34.95 54.37 -4.43 0.186 10468
 10470 3 -34.81 54.54 -4.14 0.131 10469
 10471 3 -34.66 54.62 -4.27 0.169 10470
 10472 3 -34.54 54.54 -4.27 0.199 10471
 10473 3 -34.46 54.77 -4.08 0.12 10472
 10474 3 -34.88 54.31 -4.65 0.154 10469
 10475 3 -34.74 54.34 -4.77 0.207 10474
 10476 3 -34.63 54.26 -4.82 0.214 10475
 10477 3 -34.55 54.3 -4.89 0.218 10476
 10478 3 -34.33 54.45 -4.85 0.117 10477
 10479 3 -34.2 54.48 -4.89 0.144 10478
 10480 3 -34.01 54.48 -5.15 0.15 10479
 10481 3 -33.87 54.52 -5.21 0.174 10480
 10482 3 -33.73 54.55 -5.34 0.201 10481
 10483 3 -33.53 54.61 -5.22 0.18 10482
 10484 3 -33.44 54.48 -5.02 0.1 10483
 10485 3 -33.28 54.47 -4.97 0.115 10484
 10486 3 -33.03 54.44 -4.84 0.155 10485
 10487 3 -32.81 54.41 -4.77 0.076 10486
 10488 3 -33.41 54.72 -5.39 0.121 10483
 10489 3 -33.34 54.81 -5.53 0.142 10488
 10490 3 -33.19 54.91 -5.61 0.114 10489
 10491 3 -33.02 54.9 -5.59 0.101 10490
 10492 3 -32.9 54.94 -5.59 0.081 10491
 10493 3 -32.78 54.98 -5.55 0.097 10492
 10494 3 -32.6 55.15 -5.59 0.149 10493
 10495 3 -32.51 55.26 -5.58 0.194 10494
 10496 3 -32.38 55.23 -5.45 0.177 10495
 10497 3 -32.16 55.19 -5.41 0.168 10496
 10498 3 -31.98 55.08 -5.34 0.136 10497
 10499 3 -31.8 55.04 -5.26 0.122 10498
 10500 3 -31.66 54.98 -5.18 0.139 10499
 10501 3 -31.45 54.91 -5.2 0.105 10500
 10502 3 -31.36 54.83 -5.24 0.138 10501
 10503 3 -31.25 54.75 -5.28 0.127 10502
 10504 3 -31.16 54.68 -5.33 0.142 10503
 10505 3 -31.05 54.65 -5.33 0.192 10504
 10506 3 -30.89 54.47 -5.57 0.103 10505
 10507 3 -30.7 54.54 -5.58 0.109 10506
 10508 3 -30.57 54.43 -5.63 0.1 10507
 10509 3 -30.36 54.39 -5.63 0.106 10508
 10510 3 -30.2 54.43 -5.62 0.111 10509
 10511 3 -30.09 54.43 -5.63 0.11 10510
 10512 3 -29.95 54.37 -5.76 0.094 10511
 10513 3 -29.93 54.29 -5.88 0.102 10512
 10514 3 -29.89 54.14 -6.07 0.102 10513
 10515 3 -29.84 54.08 -6.2 0.106 10514
 10516 3 -29.68 54 -6.4 0.139 10515
 10517 3 -29.55 53.97 -6.47 0.177 10516
 10518 3 -29.39 53.93 -6.53 0.091 10517
 10519 3 -29.25 53.86 -6.56 0.092 10518
 10520 3 -29.14 53.8 -6.58 0.115 10519
 10521 3 -29.02 53.75 -6.69 0.159 10520
 10522 3 -28.94 53.61 -6.89 0.08 10521
 10523 3 -28.85 53.46 -6.97 0.138 10522
 10524 3 -28.83 53.41 -7.07 0.148 10523
 10525 3 -28.9 53.36 -7.28 0.098 10524
 10526 3 -30.88 54.85 -5.13 0.101 10505
 10527 3 -30.79 54.97 -5.12 0.127 10526
 10528 3 -30.64 55.08 -5.16 0.172 10527
 10529 3 -30.43 55.18 -5.28 0.087 10528
 10530 3 -30.3 55.18 -5.33 0.12 10529
 10531 3 -30.18 55.26 -5.3 0.062 10530
 10532 3 -34.62 54.19 -5.09 0.131 10477
 10533 3 -34.66 54.23 -5.3 0.129 10532
 10534 3 -34.66 54.2 -5.5 0.219 10533
 10535 3 -34.63 54.19 -5.64 0.234 10534
 10536 3 -34.59 53.83 -5.89 0.134 10535
 10537 3 -34.55 53.69 -5.97 0.132 10536
 10538 3 -34.48 53.54 -6.11 0.141 10537
 10539 3 -34.48 53.44 -6.28 0.124 10538
 10540 3 -34.34 53.38 -6.52 0.103 10539
 10541 3 -34.22 53.37 -6.67 0.107 10540
 10542 3 -34.08 53.34 -6.73 0.096 10541
 10543 3 -33.95 53.37 -6.8 0.117 10542
 10544 3 -33.82 53.05 -7.01 0.162 10543
 10545 3 -33.97 52.98 -7.15 0.174 10544
 10546 3 -34.09 52.92 -7.25 0.135 10545
 10547 3 -34.27 52.88 -7.28 0.126 10546
 10548 3 -34.39 52.84 -7.35 0.155 10547
 10549 3 -34.47 52.84 -7.47 0.116 10548
 10550 3 -34.61 52.79 -7.61 0.052 10549
 10551 3 -34.68 52.63 -7.77 0.116 10550
 10552 3 -34.68 52.55 -7.89 0.109 10551
 10553 3 -34.83 52.51 -8 0.093 10552
 10554 3 -34.79 52.44 -8.13 0.139 10553
 10555 3 -34.76 52.27 -8.22 0.181 10554
 10556 3 -34.76 52.17 -8.3 0.162 10555
 10557 3 -34.69 51.97 -8.59 0.072 10556
 10558 3 -33.94 53.23 -7.11 0.092 10545
 10559 3 -33.83 53.36 -7.17 0.085 10558
 10560 3 -33.66 53.44 -7.23 0.079 10559
 10561 3 -33.58 53.52 -7.25 0.083 10560
 10562 3 -35.04 54.33 -3.8 0.105 10467
 10563 3 -34.92 54.37 -3.63 0.119 10562
 10564 3 -34.81 54.44 -3.47 0.088 10563
 10565 3 -34.6 54.49 -3.41 0.147 10564
 10566 3 -34.42 54.49 -3.43 0.129 10565
 10567 3 -34.25 54.55 -3.49 0.082 10566
 10568 3 -34.25 54.49 -3.64 0.101 10567
 10569 3 -34.17 54.47 -3.76 0.104 10568
 10570 3 -34.07 54.49 -3.81 0.149 10569
 10571 3 -33.96 54.52 -3.81 0.219 10570
 10572 3 -33.92 54.61 -4.04 0.111 10571
 10573 3 -33.77 54.55 -4.06 0.078 10572
 10574 3 -37.53 53.95 -3.6 0.251 10443
 10575 3 -37.64 53.88 -3.7 0.254 10574
 10576 3 -37.74 53.82 -3.83 0.233 10575
 10577 3 -37.92 53.82 -3.93 0.212 10576
 10578 3 -38.17 53.92 -4.04 0.152 10577
 10579 3 -38.31 53.92 -4.1 0.117 10578
 10580 3 -36.53 54.5 -2.53 0.242 10442
 10581 3 -36.61 54.67 -2.62 0.171 10580
 10582 3 -36.75 54.8 -2.74 0.000125 10581
 10583 3 -36.68 53.21 -2.16 0.156 10440
 10584 3 -36.57 53.2 -2.08 0.082 10583
 10585 3 -36.42 53.06 -2.04 0.079 10584
 10586 3 -36.26 53.03 -1.91 0.18 10585
 10587 3 -36.25 52.91 -1.85 0.214 10586
 10588 3 -35.91 52.93 -1.58 0.22 10587
 10589 3 -35.8 53.27 -1.64 0.123 10588
 10590 3 -35.76 53.44 -1.61 0.131 10589
 10591 3 -35.76 53.57 -1.41 0.1 10590
 10592 3 -35.7 53.7 -1.31 0.105 10591
 10593 3 -35.69 53.89 -1.2 0.076 10592
 10594 3 -35.62 53.98 -1.12 0.062 10593
 10595 3 -35.48 54.09 -1.08 0.124 10594
 10596 3 -35.44 54.29 -1 0.119 10595
 10597 3 -35.29 54.42 -0.96 0.101 10596
 10598 3 -35.16 54.73 -0.97 0.147 10597
 10599 3 -35.04 54.8 -0.98 0.123 10598
 10600 3 -34.86 54.87 -0.98 0.114 10599
 10601 3 -34.73 54.81 -0.95 0.164 10600
 10602 3 -34.78 55.09 -1.18 0.14 10601
 10603 3 -34.89 55.29 -1.29 0.126 10602
 10604 3 -34.93 55.34 -1.4 0.118 10603
 10605 3 -35 55.54 -1.55 0.133 10604
 10606 3 -35.91 52.67 -1.44 0.166 10588
 10607 3 -35.93 52.43 -1.51 0.102 10606
 10608 3 -35.83 52.32 -1.48 0.111 10607
 10609 3 -35.77 52.18 -1.45 0.108 10608
 10610 3 -35.72 52.03 -1.44 0.116 10609
 10611 3 -35.58 51.94 -1.35 0.13 10610
 10612 3 -35.48 51.87 -1.26 0.201 10611
 10613 3 -35.37 51.94 -0.97 0.126 10612
 10614 3 -35.3 51.98 -0.82 0.129 10613
 10615 3 -35.27 52.05 -0.68 0.132 10614
 10616 3 -35.19 52.09 -0.52 0.111 10615
 10617 3 -35.13 52.16 -0.38 0.123 10616
 10618 3 -35.08 52.23 -0.26 0.116 10617
 10619 3 -35.11 52.38 -0.25 0.168 10618
 10620 3 -35.12 52.39 0.14 0.152 10619
 10621 3 -35.14 52.28 0.38 0.125 10620
 10622 3 -35.2 52.17 0.57 0.145 10621
 10623 3 -35.19 52.1 0.73 0.068 10622
 10624 3 -35.13 52.06 0.9 0.101 10623
 10625 3 -35.05 52.01 1.13 0.063 10624
 10626 3 -34.96 52.07 1.32 0.092 10625
 10627 3 -34.81 52.15 1.41 0.132 10626
 10628 3 -34.71 52.25 1.55 0.133 10627
 10629 3 -34.54 52.46 1.61 0.115 10628
 10630 3 -34.5 52.61 1.68 0.136 10629
 10631 3 -34.43 52.68 1.78 0.185 10630
 10632 3 -34.29 52.58 1.97 0.137 10631
 10633 3 -34.08 52.57 2.05 0.113 10632
 10634 3 -34.42 52.89 1.66 0.148 10631
 10635 3 -34.35 53.04 1.76 0.147 10634
 10636 3 -34.28 53.17 1.8 0.121 10635
 10637 3 -34.28 53.18 1.67 0.000125 10636
 10638 3 -35.47 51.72 -1.33 0.144 10612
 10639 3 -35.4 51.54 -1.36 0.141 10638
 10640 3 -35.31 51.36 -1.27 0.159 10639
 10641 3 -35.23 51.24 -1.21 0.162 10640
 10642 3 -35.22 51.12 -1.17 0.228 10641
 10643 3 -35.13 50.98 -1.07 0.273 10642
 10644 3 -34.44 51.05 -1.09 0.155 10643
 10645 3 -34.33 50.99 -1.09 0.216 10644
 10646 3 -34.19 50.98 -1.2 0.224 10645
 10647 3 -34 50.97 -1.31 0.138 10646
 10648 3 -33.76 50.86 -1.27 0.147 10647
 10649 3 -33.62 50.73 -1.09 0.153 10648
 10650 3 -33.41 50.67 -0.97 0.199 10649
 10651 3 -33.29 50.69 -0.85 0.223 10650
 10652 3 -33.13 50.91 -1.09 0.169 10651
 10653 3 -33.08 51.02 -1.21 0.149 10652
 10654 3 -32.97 51.08 -1.36 0.144 10653
 10655 3 -32.83 51.17 -1.4 0.114 10654
 10656 3 -32.76 51.26 -1.48 0.071 10655
 10657 3 -32.66 51.3 -1.57 0.112 10656
 10658 3 -32.61 51.34 -1.72 0.117 10657
 10659 3 -32.59 51.3 -1.87 0.132 10658
 10660 3 -32.56 51.19 -1.97 0.225 10659
 10661 3 -32.65 51.52 -2.34 0.158 10660
 10662 3 -32.79 51.69 -2.55 0.093 10661
 10663 3 -32.92 51.8 -2.73 0.08 10662
 10664 3 -33.03 51.77 -2.86 0.081 10663
 10665 3 -33.11 51.72 -2.98 0.096 10664
 10666 3 -33.21 51.65 -3.17 0.111 10665
 10667 3 -33.25 51.56 -3.23 0.103 10666
 10668 3 -33.32 51.42 -3.32 0.093 10667
 10669 3 -33.37 51.34 -3.4 0.095 10668
 10670 3 -33.42 51.19 -3.42 0.118 10669
 10671 3 -33.49 51.12 -3.51 0.1 10670
 10672 3 -33.58 50.98 -3.71 0.093 10671
 10673 3 -33.61 50.91 -3.86 0.071 10672
 10674 3 -33.68 50.83 -3.93 0.073 10673
 10675 3 -33.86 50.81 -4.02 0.088 10674
 10676 3 -33.97 50.72 -4.12 0.086 10675
 10677 3 -32.58 50.84 -1.88 0.088 10660
 10678 3 -32.59 50.66 -1.89 0.107 10677
 10679 3 -32.69 50.48 -1.95 0.168 10678
 10680 3 -32.81 50.34 -1.97 0.18 10679
 10681 3 -32.91 50.19 -1.99 0.172 10680
 10682 3 -33.05 50.11 -2.01 0.106 10681
 10683 3 -33.24 50.58 -0.65 0.182 10651
 10684 3 -33.17 50.36 -0.56 0.156 10683
 10685 3 -32.99 50.3 -0.52 0.166 10684
 10686 3 -32.88 50.19 -0.4 0.212 10685
 10687 3 -32.74 50.17 -0.39 0.161 10686
 10688 3 -32.63 50.09 -0.36 0.188 10687
 10689 3 -32.56 49.98 -0.39 0.196 10688
 10690 3 -32.49 49.87 -0.4 0.233 10689
 10691 3 -32.38 49.81 -0.4 0.28 10690
 10692 3 -32.38 49.64 -0.36 0.326 10691
 10693 3 -32.31 49.56 -0.34 0.357 10692
 10694 3 -32.7 49.24 -0.27 0.115 10693
 10695 3 -32.84 49 -0.21 0.104 10694
 10696 3 -32.92 48.89 -0.07 0.078 10695
 10697 3 -32.13 49.55 -0.36 0.328 10693
 10698 3 -31.95 49.55 -0.38 0.313 10697
 10699 3 -31.63 49.84 -0.17 0.109 10698
 10700 3 -31.58 49.89 -0.06 0.105 10699
 10701 3 -31.54 49.84 0.01 0.089 10700
 10702 3 -31.38 49.73 0.04 0.09 10701
 10703 3 -31.27 49.63 0.08 0.097 10702
 10704 3 -31.11 49.6 0.13 0.119 10703
 10705 3 -30.97 49.42 0.23 0.146 10704
 10706 3 -30.83 49.31 0.37 0.12 10705
 10707 3 -30.68 49.18 0.41 0.063 10706
 10708 3 -30.56 49.14 0.49 0.072 10707
 10709 3 -30.35 49.13 0.56 0.09 10708
 10710 3 -30.12 49.12 0.63 0.088 10709
[truncated: 522,293 more chars]
