# Supplementary material for: Automated Proofreading of Digitally Reconstructed Neural Morphology Enhances Accuracy, Scalability, and Standardization
Source: bioRxiv. 2026 Apr 7:2026.03.27.714818. Preprint. [Version 2] doi: 10.64898/2026.03.27.714818 (PMC13060139; doi:10.64898/2026.03.27.714818)
Supplement: Supplement 1 [file media-1.zip › swc_standardized_3_6_2026__23_06_30/CNG Version/720575940616410566.CNG.swc]

# SWC to SWC conversion from L-Measure. Sridevi Polavaram: spolavar@gmu.edu
# Original fileName:Z://nmo_swc//out_Final//Source_Temp1//720575940616410566.CNG.swc
#
 1 1 0 0 0 2.738 -1
 2 1 -0.1 0.22 0.32 2.707 1
 3 1 0.08 0.53 0.7 2.633 2
 4 1 0.03 0.73 0.94 2.52 3
 5 1 0.03 0.69 1.11 2.43 4
 6 1 0.03 0.65 1.27 2.288 5
 7 1 -0.14 0.97 1.21 2.282 6
 8 1 0.05 0.84 1.49 2.079 7
 9 1 0.01 1.08 1.54 2.043 8
 10 1 -0.11 1.1 1.58 1.989 9
 11 1 -0.2 0.92 1.75 1.884 10
 12 1 -0.4 0.85 1.87 1.748 11
 13 1 -0.47 0.63 2.18 1.545 12
 14 1 -0.46 0.89 2.1 1.525 13
 15 1 -0.69 0.92 2.04 1.402 14
 16 1 -0.79 0.91 2.1 1.29 15
 17 1 -0.93 0.79 2.35 1.168 16
 18 1 -0.93 0.96 2.33 1.062 17
 19 1 -0.9 1.2 2.37 0.866 18
 20 1 -0.94 1.31 2.37 0.713 19
 21 1 -1.03 1.24 2.58 0.713 20
 22 3 -1.09 1.38 2.62 0.609 21
 23 3 -1.12 1.37 2.75 0.608 22
 24 3 -1.13 1.39 2.87 0.659 23
 25 3 -1.17 1.4 3.06 0.723 24
 26 3 -1.33 1.28 3.27 0.821 25
 27 3 -1.37 1.43 3.37 0.809 26
 28 3 -1.45 1.38 3.53 0.799 27
 29 3 -1.57 1.43 3.65 0.756 28
 30 3 -1.71 1.51 3.72 0.731 29
 31 3 -1.82 1.66 3.82 0.738 30
 32 3 -1.95 1.69 4 0.731 31
 33 3 -2.06 1.7 4.12 0.677 32
 34 3 -2.24 1.71 4.2 0.623 33
 35 3 -2.43 1.7 4.34 0.612 34
 36 3 -2.6 1.76 4.47 0.588 35
 37 3 -2.64 1.85 4.63 0.512 36
 38 3 -2.74 1.95 4.75 0.487 37
 39 3 -2.79 2.13 4.83 0.465 38
 40 3 -2.83 2.3 4.97 0.433 39
 41 3 -2.83 2.49 5.05 0.396 40
 42 3 -2.97 2.65 5.13 0.399 41
 43 3 -3.05 2.9 5.24 0.355 42
 44 3 -3.03 3.05 5.37 0.445 43
 45 3 -3.05 3.19 5.53 0.455 44
 46 3 -3.13 3.38 5.62 0.452 45
 47 3 -3.25 3.44 5.86 0.442 46
 48 3 -3.32 3.59 5.91 0.393 47
 49 3 -3.46 3.61 6.11 0.364 48
 50 3 -3.61 3.71 6.25 0.381 49
 51 3 -3.66 3.78 6.4 0.379 50
 52 3 -3.7 3.82 6.58 0.358 51
 53 3 -3.66 3.98 6.7 0.331 52
 54 3 -3.64 4.14 6.84 0.313 53
 55 3 -3.66 4.31 7 0.278 54
 56 3 -3.7 4.49 7.12 0.252 55
 57 3 -3.68 4.61 7.32 0.227 56
 58 3 -3.65 4.78 7.47 0.235 57
 59 3 -3.63 4.95 7.57 0.212 58
 60 3 -3.65 5.16 7.75 0.227 59
 61 3 -3.63 5.35 7.94 0.315 60
 62 3 -3.65 5.58 8.12 0.282 61
 63 3 -3.63 5.82 8.27 0.257 62
 64 3 -3.61 6.03 8.34 0.223 63
 65 3 -3.72 6.23 8.39 0.176 64
 66 3 -3.6 6.5 8.47 0.242 65
 67 3 -3.64 6.69 8.52 0.207 66
 68 3 -3.68 6.91 8.54 0.195 67
 69 3 -3.66 7.1 8.57 0.178 68
 70 3 -3.66 7.33 8.61 0.216 69
 71 3 -3.74 7.61 8.61 0.252 70
 72 3 -3.8 7.73 8.66 0.261 71
 73 3 -3.91 7.93 8.69 0.287 72
 74 3 -3.99 8.2 8.72 0.323 73
 75 3 -4.1 8.46 8.8 0.306 74
 76 3 -4.06 8.62 8.86 0.291 75
 77 3 -4.12 8.91 8.93 0.267 76
 78 3 -4.14 9.05 9.05 0.244 77
 79 3 -4.19 9.23 9.14 0.245 78
 80 3 -4.18 9.4 9.22 0.27 79
 81 3 -4.23 9.58 9.28 0.278 80
 82 3 -4.24 9.71 9.36 0.256 81
 83 3 -4.32 10.08 9.38 0.365 82
 84 3 -4.33 10.22 9.47 0.351 83
 85 3 -4.33 10.35 9.59 0.335 84
 86 3 -4.41 10.57 9.66 0.34 85
 87 3 -4.44 10.74 9.78 0.347 86
 88 3 -4.37 10.89 9.87 0.347 87
 89 3 -4.36 11.08 9.95 0.34 88
 90 3 -4.34 11.13 10.11 0.339 89
 91 3 -4.37 11.25 10.2 0.345 90
 92 3 -4.29 11.34 10.36 0.333 91
 93 3 -4.24 11.49 10.44 0.322 92
 94 3 -4.16 11.66 10.48 0.344 93
 95 3 -4.08 11.73 10.64 0.391 94
 96 3 -3.92 11.82 10.72 0.419 95
 97 3 -3.86 11.98 10.86 0.453 96
 98 3 -3.77 12.05 10.97 0.437 97
 99 3 -3.61 12.24 11.06 0.461 98
 100 3 -3.56 12.25 11.23 0.463 99
 101 3 -3.42 12.33 11.41 0.46 100
 102 3 -3.33 12.38 11.6 0.453 101
 103 3 -3.25 12.4 11.78 0.469 102
 104 3 -3.11 12.36 11.97 0.489 103
 105 3 -3.01 12.4 12.17 0.526 104
 106 3 -2.87 12.47 12.29 0.489 105
 107 3 -2.68 12.48 12.4 0.528 106
 108 3 -2.53 12.56 12.55 0.537 107
 109 3 -2.47 12.63 12.7 0.532 108
 110 3 -2.37 12.69 12.82 0.502 109
 111 3 -2.28 12.76 12.97 0.463 110
 112 3 -2.16 12.78 13.13 0.398 111
 113 3 -2.06 12.91 13.26 0.433 112
 114 3 -1.99 13 13.42 0.388 113
 115 3 -1.93 13.08 13.56 0.404 114
 116 3 -1.87 13.18 13.71 0.37 115
 117 3 -1.56 13.03 13.94 0.372 116
 118 3 -1.66 13.31 14.01 0.35 117
 119 3 -1.49 13.33 14.11 0.411 118
 120 3 -1.34 13.36 14.19 0.417 119
 121 3 -1.32 13.52 14.26 0.365 120
 122 3 -1.33 13.6 14.36 0.388 121
 123 3 -1.32 13.66 14.51 0.406 122
 124 3 -1.25 13.7 14.66 0.332 123
 125 3 -1.23 13.81 14.89 0.318 124
 126 3 -1.13 13.87 15.03 0.401 125
 127 3 -1.08 14.01 15.23 0.42 126
 128 3 -1.05 14.1 15.38 0.441 127
 129 3 -0.78 14.07 15.55 0.436 128
 130 3 -0.76 14.18 15.69 0.459 129
 131 3 -0.68 14.22 15.94 0.427 130
 132 3 -0.6 14.27 16.1 0.413 131
 133 3 -0.58 14.42 16.24 0.385 132
 134 3 -0.54 14.51 16.42 0.378 133
 135 3 -0.52 14.6 16.6 0.338 134
 136 3 -0.42 14.72 16.76 0.345 135
 137 3 -0.57 14.86 16.81 0.197 136
 138 3 -0.15 14.93 17.08 0.404 137
 139 3 -0.18 15.06 17.19 0.382 138
 140 3 -0.21 15.28 17.31 0.335 139
 141 3 -0.28 15.42 17.35 0.26 140
 142 3 -0.34 15.44 17.49 0.281 141
 143 3 -0.41 15.67 17.51 0.3 142
 144 3 -0.37 15.84 17.67 0.297 143
 145 3 -0.37 15.98 17.81 0.266 144
 146 3 -0.37 16.15 17.94 0.268 145
 147 3 -0.42 16.36 18.06 0.263 146
 148 3 -0.56 16.65 18.12 0.000125 147
 149 3 -0.37 16.54 18.24 0.291 147
 150 3 -0.28 16.68 18.37 0.275 149
 151 3 -0.16 16.83 18.47 0.281 150
 152 3 -0.07 17.02 18.6 0.268 151
 153 3 -0.04 17.24 18.76 0.266 152
 154 3 0 17.34 18.88 0.236 153
 155 3 0.08 17.52 18.97 0.214 154
 156 3 0.1 17.67 19.1 0.193 155
 157 3 0.09 17.77 19.24 0.189 156
 158 3 0.15 17.9 19.33 0.193 157
 159 3 0.19 18.08 19.47 0.173 158
 160 3 0.26 18.24 19.56 0.185 159
 161 3 0.25 18.4 19.63 0.194 160
 162 3 0.32 18.57 19.78 0.186 161
 163 3 0.32 18.73 19.87 0.191 162
 164 3 0.35 18.91 19.92 0.206 163
 165 3 0.33 19.07 19.97 0.248 164
 166 3 0.27 19.23 19.97 0.218 165
 167 3 0.21 19.4 19.94 0.267 166
 168 3 0.17 19.54 19.83 0.285 167
 169 3 0.2 19.7 19.67 0.283 168
 170 3 0.2 19.86 19.44 0.253 169
 171 3 0.19 19.97 19.26 0.232 170
 172 3 0.04 20.01 19.03 0.285 171
 173 3 0 20.08 18.85 0.266 172
 174 3 -0.14 20.13 18.53 0.261 173
 175 3 -0.27 20.2 18.3 0.274 174
 176 3 -0.41 20.27 18.12 0.233 175
 177 3 -0.57 20.34 17.96 0.245 176
 178 3 -0.75 20.4 17.78 0.244 177
 179 3 -0.83 20.54 17.64 0.239 178
 180 3 -0.9 20.59 17.48 0.235 179
 181 3 -0.96 20.7 17.37 0.225 180
 182 3 -1.07 20.77 17.23 0.219 181
 183 3 -1.28 20.79 16.98 0.216 182
 184 3 -1.49 20.84 16.75 0.202 183
 185 3 -1.71 20.95 16.61 0.172 184
 186 3 -1.76 20.88 16.51 0.195 185
 187 3 -1.78 20.95 16.36 0.182 186
 188 3 -1.96 20.93 16.26 0.239 187
 189 3 -2.1 20.87 16.15 0.243 188
 190 3 -2.26 20.87 15.96 0.259 189
 191 3 -2.43 20.92 15.71 0.237 190
 192 3 -2.59 20.92 15.46 0.217 191
 193 3 -2.68 20.92 15.36 0.214 192
 194 3 -2.91 20.91 15.27 0.224 193
 195 3 -3.05 21.03 15.22 0.203 194
 196 3 -3.16 21.03 15.13 0.237 195
 197 3 -3.32 21.03 14.97 0.231 196
 198 3 -3.45 21.03 14.88 0.209 197
 199 3 -3.59 21.05 14.76 0.222 198
 200 3 -3.76 21.12 14.66 0.228 199
 201 3 -3.89 21.12 14.51 0.2 200
 202 3 -4.06 21.26 14.32 0.25 201
 203 3 -4.16 21.28 14.15 0.27 202
 204 3 -4.38 21.32 13.96 0.24 203
 205 3 -4.58 21.33 13.75 0.218 204
 206 3 -4.77 21.34 13.54 0.25 205
 207 3 -4.96 21.38 13.27 0.228 206
 208 3 -5.12 21.41 13.09 0.214 207
 209 3 -5.29 21.45 12.86 0.259 208
 210 3 -5.4 21.54 12.74 0.269 209
 211 3 -5.53 21.63 12.52 0.27 210
 212 3 -5.7 21.7 12.29 0.284 211
 213 3 -5.9 21.74 12.06 0.276 212
 214 3 -5.97 21.84 11.83 0.277 213
 215 3 -6.11 21.84 11.56 0.217 214
 216 3 -6.19 21.91 11.46 0.208 215
 217 3 -6.27 21.97 11.31 0.177 216
 218 3 -6.34 21.97 11.1 0.193 217
 219 3 -6.41 22.06 10.91 0.252 218
 220 3 -6.55 22.09 10.78 0.238 219
 221 3 -6.64 22.15 10.61 0.221 220
 222 3 -6.8 22.24 10.42 0.21 221
 223 3 -6.93 22.29 10.25 0.21 222
 224 3 -7.1 22.33 10.05 0.243 223
 225 3 -7.39 22.35 9.73 0.317 224
 226 3 -7.56 22.44 9.47 0.375 225
 227 3 -7.73 22.51 9.2 0.389 226
 228 3 -7.92 22.62 8.92 0.395 227
 229 3 -8.11 22.67 8.67 0.285 228
 230 3 -8.34 22.65 8.41 0.236 229
 231 3 -8.5 22.69 8.24 0.214 230
 232 3 -8.65 22.64 8.05 0.251 231
 233 3 -8.77 22.76 7.94 0.256 232
 234 3 -8.95 22.85 7.9 0.244 233
 235 3 -9.14 22.92 7.75 0.257 234
 236 3 -9.32 22.96 7.66 0.286 235
 237 3 -9.5 23.05 7.56 0.301 236
 238 3 -9.66 23.1 7.45 0.312 237
 239 3 -9.84 23.14 7.35 0.283 238
 240 3 -9.98 23.25 7.3 0.265 239
 241 3 -10.12 23.27 7.15 0.277 240
 242 3 -10.24 23.39 7.06 0.289 241
 243 3 -10.3 23.47 6.9 0.285 242
 244 3 -10.41 23.59 6.77 0.267 243
 245 3 -10.63 23.66 6.66 0.277 244
 246 3 -10.76 23.77 6.51 0.282 245
 247 3 -10.84 23.93 6.42 0.271 246
 248 3 -10.96 24.07 6.3 0.239 247
 249 3 -11.04 24.16 6.18 0.236 248
 250 3 -11.22 24.23 5.93 0.299 249
 251 3 -11.47 24.27 5.75 0.317 250
 252 3 -11.55 24.36 5.68 0.334 251
 253 3 -11.69 24.41 5.52 0.292 252
 254 3 -11.9 24.43 5.38 0.264 253
 255 3 -12.07 24.5 5.26 0.242 254
 256 3 -12.27 24.55 5.16 0.246 255
 257 3 -12.39 24.61 5 0.254 256
 258 3 -12.48 24.71 4.91 0.251 257
 259 3 -12.55 24.83 4.83 0.232 258
 260 3 -12.71 24.94 4.74 0.225 259
 261 3 -12.76 25.03 4.62 0.208 260
 262 3 -12.82 25.22 4.57 0.228 261
 263 3 -12.89 25.37 4.5 0.248 262
 264 3 -12.9 25.49 4.43 0.254 263
 265 3 -12.98 25.67 4.38 0.247 264
 266 3 -13.01 25.83 4.3 0.22 265
 267 3 -13.17 26.08 4.25 0.231 266
 268 3 -13.21 26.33 4.2 0.233 267
 269 3 -13.24 26.53 4.12 0.213 268
 270 3 -13.32 26.72 4.04 0.213 269
 271 3 -13.42 26.83 4.04 0.207 270
 272 3 -13.43 27.03 3.96 0.23 271
 273 3 -13.47 27.21 3.95 0.244 272
 274 3 -13.5 27.44 3.82 0.282 273
 275 3 -13.5 27.67 3.76 0.273 274
 276 3 -13.49 27.88 3.72 0.269 275
 277 3 -13.54 28.12 3.66 0.238 276
 278 3 -13.52 28.31 3.62 0.239 277
 279 3 -13.51 28.49 3.61 0.243 278
 280 3 -13.58 28.62 3.57 0.238 279
 281 3 -13.6 28.92 3.55 0.25 280
 282 3 -13.52 29.13 3.55 0.244 281
 283 3 -13.51 29.35 3.49 0.229 282
 284 3 -13.54 29.53 3.47 0.25 283
 285 3 -13.49 29.69 3.45 0.236 284
 286 3 -13.51 29.87 3.45 0.217 285
 287 3 -13.51 30.06 3.36 0.226 286
 288 3 -13.49 30.26 3.32 0.208 287
 289 3 -13.47 30.44 3.28 0.218 288
 290 3 -13.49 30.63 3.28 0.236 289
 291 3 -13.41 30.81 3.22 0.22 290
 292 3 -13.36 30.99 3.18 0.243 291
 293 3 -13.35 31.21 3.14 0.226 292
 294 3 -13.33 31.47 3.11 0.272 293
 295 3 -13.34 31.67 3.12 0.293 294
 296 3 -13.31 31.87 3.09 0.302 295
 297 3 -13.29 32.1 3.05 0.295 296
 298 3 -13.27 32.38 3.01 0.292 297
 299 3 -13.25 32.63 2.99 0.298 298
 300 3 -13.24 32.84 2.95 0.282 299
 301 3 -13.18 33.03 2.91 0.242 300
 302 3 -13.15 33.24 2.91 0.26 301
 303 3 -13.18 33.59 2.91 0.266 302
 304 3 -13.08 33.74 2.89 0.266 303
 305 3 -13.08 33.98 2.84 0.275 304
 306 3 -12.93 34.13 2.78 0.26 305
 307 3 -12.9 34.34 2.72 0.264 306
 308 3 -12.93 34.63 2.66 0.261 307
 309 3 -12.82 34.81 2.66 0.269 308
 310 3 -12.77 35.06 2.62 0.258 309
 311 3 -12.67 35.21 2.55 0.251 310
 312 3 -12.68 35.52 2.55 0.206 311
 313 3 -12.6 35.59 2.47 0.232 312
 314 3 -12.55 35.81 2.45 0.24 313
 315 3 -12.5 36.03 2.47 0.253 314
 316 3 -12.47 36.28 2.45 0.238 315
 317 3 -12.35 36.56 2.45 0.263 316
 318 3 -12.34 36.82 2.47 0.264 317
 319 3 -12.28 37.06 2.45 0.248 318
 320 3 -12.25 37.25 2.49 0.239 319
 321 3 -12.16 37.45 2.49 0.24 320
 322 3 -12.03 37.67 2.47 0.287 321
 323 3 -12.02 37.82 2.45 0.282 322
 324 3 -12.01 38.03 2.47 0.281 323
 325 3 -11.95 38.25 2.51 0.267 324
 326 3 -11.9 38.45 2.55 0.264 325
 327 3 -11.9 38.59 2.62 0.268 326
 328 3 -11.86 38.8 2.66 0.247 327
 329 3 -11.81 38.99 2.68 0.221 328
 330 3 -11.71 39.17 2.74 0.226 329
 331 3 -11.62 39.33 2.8 0.227 330
 332 3 -11.48 39.72 2.85 0.3 331
 333 3 -11.29 39.89 2.83 0.324 332
 334 3 -11.2 40.07 2.88 0.317 333
 335 3 -11.14 40.24 3 0.317 334
 336 3 -11.05 40.47 3.04 0.311 335
 337 3 -10.94 40.69 3.1 0.328 336
 338 3 -10.83 40.97 3.17 0.323 337
 339 3 -10.74 41.18 3.21 0.29 338
 340 3 -10.59 41.43 3.27 0.284 339
 341 3 -10.32 41.87 3.29 0.258 340
 342 3 -10.18 42.06 3.31 0.23 341
 343 3 -10.13 42.19 3.35 0.209 342
 344 3 -9.98 42.35 3.4 0.246 343
 345 3 -9.87 42.49 3.44 0.254 344
 346 3 -9.8 42.64 3.48 0.257 345
 347 3 -9.67 42.75 3.5 0.246 346
 348 3 -9.58 42.89 3.52 0.252 347
 349 3 -9.51 43.03 3.52 0.239 348
 350 3 -9.38 43.17 3.57 0.229 349
 351 3 -9.26 43.28 3.61 0.209 350
 352 3 -9.11 43.5 3.66 0.205 351
 353 3 -9.04 43.64 3.68 0.232 352
 354 3 -8.98 43.78 3.68 0.257 353
 355 3 -8.85 44.11 3.63 0.294 354
 356 3 -8.72 44.29 3.61 0.287 355
 357 3 -8.68 44.47 3.59 0.265 356
 358 3 -8.56 44.65 3.57 0.253 357
 359 3 -8.52 44.86 3.59 0.259 358
 360 3 -8.47 45.06 3.59 0.243 359
 361 3 -8.44 45.3 3.63 0.252 360
 362 3 -8.4 45.47 3.55 0.242 361
 363 3 -8.35 45.66 3.45 0.241 362
 364 3 -8.27 45.8 3.39 0.247 363
 365 3 -8.23 45.98 3.36 0.231 364
 366 3 -8.13 46.12 3.34 0.225 365
 367 3 -8.04 46.3 3.3 0.248 366
 368 3 -7.92 46.43 3.3 0.238 367
 369 3 -7.79 46.54 3.22 0.243 368
 370 3 -7.68 46.72 3.14 0.247 369
 371 3 -7.55 46.83 3.01 0.261 370
 372 3 -7.32 47.22 2.93 0.378 371
 373 3 -6.91 47.84 2.87 0.684 372
 374 3 -6.47 48.65 2.89 0.283 373
 375 3 -6.33 48.97 2.96 0.237 374
 376 3 -6.32 49.18 3 0.238 375
 377 3 -6.28 49.41 3.02 0.202 376
 378 3 -6.17 49.63 3.04 0.214 377
 379 3 -6.11 49.8 3.02 0.229 378
 380 3 -6.13 49.98 3.02 0.267 379
 381 3 -6.11 50.15 2.98 0.243 380
 382 3 -6.09 50.38 3 0.229 381
 383 3 -6.08 50.55 2.96 0.24 382
 384 3 -6.05 50.72 2.94 0.228 383
 385 3 -6.15 50.82 2.85 0.141 384
 386 3 -6.06 50.98 2.98 0.000125 385
 387 3 -5.89 51.08 2.92 0.189 386
 388 3 -5.88 51.23 2.83 0.201 387
 389 3 -5.84 51.37 2.79 0.201 388
 390 3 -5.77 51.57 2.73 0.214 389
 391 3 -5.68 51.73 2.65 0.23 390
 392 3 -5.58 51.9 2.58 0.236 391
 393 3 -5.51 52.02 2.55 0.252 392
 394 3 -5.44 52.15 2.41 0.287 393
 395 3 -5.46 52.27 2.32 0.281 394
 396 3 -5.35 52.4 2.22 0.286 395
 397 3 -5.33 52.51 2.09 0.294 396
 398 3 -5.3 52.69 1.99 0.261 397
 399 3 -5.18 52.77 1.97 0.25 398
 400 3 -5.14 52.93 1.83 0.254 399
 401 3 -5.06 53.08 1.77 0.264 400
 402 3 -5 53.37 1.7 0.219 401
 403 3 -4.9 53.57 1.68 0.219 402
 404 3 -4.8 53.8 1.66 0.21 403
 405 3 -4.76 54.02 1.66 0.192 404
 406 3 -4.72 54.27 1.66 0.188 405
 407 3 -4.68 54.43 1.65 0.167 406
 408 3 -4.56 54.48 1.59 0.202 407
 409 3 -4.4 54.51 1.58 0.178 408
 410 3 -4.42 54.69 1.6 0.231 409
 411 3 -4.34 54.9 1.61 0.221 410
 412 3 -4.26 55.05 1.62 0.211 411
 413 3 -4.19 55.22 1.59 0.191 412
 414 3 -4.18 55.42 1.59 0.197 413
 415 3 -4.13 55.56 1.57 0.204 414
 416 3 -4.03 55.76 1.52 0.218 415
 417 3 -3.93 55.95 1.47 0.242 416
 418 3 -3.82 56.24 1.38 0.249 417
 419 3 -3.78 56.41 1.31 0.234 418
 420 3 -3.74 56.59 1.16 0.282 419
 421 3 -3.68 56.88 1.01 0.305 420
 422 3 -3.66 57.06 0.86 0.287 421
 423 3 -3.66 57.24 0.81 0.318 422
 424 3 -3.59 57.49 0.83 0.294 423
 425 3 -3.59 57.73 0.79 0.252 424
 426 3 -3.55 58.03 0.71 0.211 425
 427 3 -3.53 58.23 0.71 0.217 426
 428 3 -3.47 58.42 0.65 0.211 427
 429 3 -3.47 58.6 0.58 0.199 428
 430 3 -3.41 58.77 0.51 0.163 429
 431 3 -3.39 58.92 0.49 0.179 430
 432 3 -3.34 59.09 0.45 0.185 431
 433 3 -3.3 59.3 0.41 0.192 432
 434 3 -3.3 59.49 0.36 0.215 433
 435 3 -3.26 59.77 0.31 0.26 434
 436 3 -3.22 59.91 0.18 0.233 435
 437 3 -3.2 60.16 0.13 0.23 436
 438 3 -3.1 60.27 0.13 0.246 437
 439 3 -3.04 60.46 0.07 0.21 438
 440 3 -3.04 60.66 0.03 0.202 439
 441 3 -3 60.84 -0.03 0.183 440
 442 3 -2.96 60.99 -0.09 0.183 441
 443 3 -2.92 61.24 -0.07 0.176 442
 444 3 -2.77 61.45 -0.09 0.173 443
 445 3 -2.82 62.12 -0.3 0.388 444
 446 3 -2.68 62.16 -0.3 0.361 445
 447 3 -2.55 62.31 -0.3 0.342 446
 448 3 -2.45 62.42 -0.32 0.367 447
 449 3 -2.24 62.48 -0.29 0.362 448
 450 3 -2.14 62.62 -0.32 0.369 449
 451 3 -2.05 62.8 -0.27 0.351 450
 452 3 -1.98 62.99 -0.26 0.355 451
 453 3 -1.85 63.17 -0.32 0.296 452
 454 3 -1.76 63.33 -0.34 0.294 453
 455 3 -1.6 63.49 -0.39 0.302 454
 456 3 -1.51 63.66 -0.45 0.283 455
 457 3 -1.46 63.8 -0.41 0.254 456
 458 3 -1.41 63.92 -0.39 0.246 457
 459 3 -1.34 64.14 -0.34 0.23 458
 460 3 -1.22 64.3 -0.36 0.235 459
 461 3 -1.14 64.42 -0.36 0.24 460
 462 3 -1.03 64.58 -0.39 0.257 461
 463 3 -0.91 64.69 -0.33 0.254 462
 464 3 -0.77 64.78 -0.29 0.269 463
 465 3 -0.71 64.97 -0.34 0.282 464
 466 3 -0.62 65.17 -0.33 0.312 465
 467 3 -0.53 65.28 -0.38 0.301 466
 468 3 -0.43 65.47 -0.4 0.361 467
 469 3 -0.2 65.39 -0.47 0.325 468
 470 3 -0.1 65.42 -0.46 0.247 469
 471 3 -0.01 65.51 -0.5 0.227 470
 472 3 0.02 65.63 -0.4 0.223 471
 473 3 0.05 65.77 -0.41 0.199 472
 474 3 0.28 65.87 -0.36 0.251 473
 475 3 0.4 66.05 -0.34 0.294 474
 476 3 0.57 66.27 -0.28 0.246 475
 477 3 0.66 66.41 -0.21 0.229 476
 478 3 0.87 66.62 -0.13 0.225 477
 479 3 0.98 66.74 -0.07 0.202 478
 480 3 1.14 66.88 0 0.223 479
 481 3 1.28 66.99 0.03 0.207 480
 482 3 1.36 67.26 0.14 0.208 481
 483 3 1.43 67.55 0.32 0.299 482
 484 3 1.56 67.71 0.42 0.357 483
 485 3 1.7 67.77 0.46 0.351 484
 486 3 1.85 67.76 0.53 0.364 485
 487 3 1.97 67.85 0.62 0.345 486
 488 3 2.1 67.83 0.75 0.29 487
 489 3 2.18 67.99 0.92 0.273 488
 490 3 2.3 68.12 1.04 0.275 489
 491 3 2.41 68.21 1.09 0.237 490
 492 3 2.58 68.29 1.21 0.21 491
 493 3 2.76 68.38 1.24 0.214 492
 494 3 2.9 68.35 1.38 0.234 493
 495 3 3.13 68.39 1.4 0.257 494
 496 3 3.32 68.44 1.48 0.254 495
 497 3 3.48 68.52 1.49 0.242 496
 498 3 3.61 68.55 1.52 0.209 497
 499 3 3.81 68.67 1.55 0.215 498
 500 3 3.99 68.88 1.58 0.227 499
 501 3 4.12 69.03 1.67 0.236 500
 502 3 4.16 69.11 1.81 0.257 501
 503 3 4.29 69.25 1.83 0.243 502
 504 3 4.41 69.33 1.94 0.23 503
 505 3 4.55 69.39 2.06 0.233 504
 506 3 4.71 69.52 2.16 0.222 505
 507 3 4.84 69.58 2.23 0.205 506
 508 3 4.99 69.61 2.31 0.208 507
 509 3 5.16 69.64 2.35 0.206 508
 510 3 5.29 69.7 2.37 0.241 509
 511 3 5.49 69.86 2.31 0.236 510
 512 3 5.66 69.94 2.35 0.232 511
 513 3 5.7 70.06 2.58 0.07 512
 514 3 5.66 69.91 2.71 0.083 513
 515 3 5.75 69.83 2.85 0.079 514
 516 3 5.82 69.92 2.26 0.214 512
 517 3 6 69.92 2.13 0.186 516
 518 3 6.17 69.89 2.03 0.226 517
 519 3 6.35 69.84 1.97 0.228 518
 520 3 6.5 69.87 1.9 0.255 519
 521 3 6.59 69.93 1.82 0.26 520
 522 3 6.75 70.04 1.76 0.251 521
 523 3 6.88 70.12 1.71 0.227 522
 524 3 7.08 70.18 1.65 0.196 523
 525 3 7.21 70.31 1.61 0.192 524
 526 3 7.29 70.37 1.59 0.177 525
 527 3 7.47 70.48 1.66 0.211 526
 528 3 7.99 70.6 1.84 0.439 527
 529 3 8.13 70.73 1.83 0.435 528
 530 3 8.29 70.81 1.79 0.496 529
 531 3 8.45 70.95 1.91 0.509 530
 532 3 8.61 71.06 1.92 0.553 531
 533 3 8.73 71.14 1.85 0.528 532
 534 3 8.86 71.29 1.9 0.517 533
 535 3 8.96 71.4 1.8 0.469 534
 536 3 9.12 71.48 1.77 0.421 535
 537 3 9.46 71.48 1.93 0.44 536
 538 3 9.95 71.08 2.26 0.121 537
 539 3 9.88 70.96 2.3 0.158 538
 540 3 9.96 70.85 2.4 0.26 539
 541 3 10.14 70.72 2.69 0.209 540
 542 3 10.12 70.66 2.78 0.256 541
 543 3 9.53 70.62 2.67 0.145 542
 544 3 9.29 70.62 2.67 0.104 543
 545 3 9.14 70.56 2.72 0.094 544
 546 3 9.09 70.45 2.71 0.092 545
 547 3 9.02 70.32 2.71 0.088 546
 548 3 8.87 70.23 2.6 0.115 547
 549 3 8.81 70.09 2.56 0.057 548
 550 3 10.32 70.47 2.72 0.219 542
 551 3 10.22 70.55 2.46 0.098 550
 552 3 10.05 70.57 2.34 0.058 551
 553 3 10.02 70.55 2.21 0.076 552
 554 3 9.95 70.55 2.07 0.128 553
 555 3 9.96 70.58 1.93 0.099 554
 556 3 10.42 70.38 2.78 0.19 550
 557 3 10.48 70.33 2.94 0.187 556
 558 3 10.56 70.16 2.96 0.211 557
 559 3 10.61 70.02 2.98 0.214 558
 560 3 10.6 69.79 3.04 0.188 559
 561 3 10.6 69.58 2.98 0.184 560
 562 3 10.61 69.41 2.98 0.195 561
 563 3 10.64 69.19 2.95 0.207 562
 564 3 10.68 69.05 2.97 0.229 563
 565 3 10.82 68.88 2.98 0.209 564
 566 3 10.86 68.69 2.95 0.218 565
 567 3 10.87 68.52 2.91 0.205 566
 568 3 10.88 68.36 2.85 0.224 567
 569 3 10.89 68.24 2.81 0.253 568
 570 3 10.47 68.16 2.87 0.109 569
 571 3 10.38 68.05 2.83 0.107 570
 572 3 10.22 67.97 2.76 0.079 571
 573 3 10.14 67.88 2.65 0.084 572
 574 3 10.04 67.82 2.59 0.103 573
 575 3 9.94 67.74 2.49 0.143 574
 576 3 9.82 67.71 2.51 0.135 575
 577 3 9.71 67.62 2.53 0.102 576
 578 3 9.62 67.51 2.55 0.125 577
 579 3 9.52 67.34 2.63 0.11 578
 580 3 9.39 67.25 2.71 0.108 579
 581 3 9.27 67.18 2.67 0.115 580
 582 3 9.07 67.12 2.63 0.109 581
 583 3 8.89 67.09 2.55 0.091 582
 584 3 8.78 67 2.42 0.096 583
 585 3 8.57 66.92 2.36 0.142 584
 586 3 8.36 66.89 2.25 0.149 585
 587 3 8.19 66.81 2.18 0.116 586
 588 3 8.13 66.65 2.08 0.111 587
 589 3 8.02 66.54 2.14 0.138 588
 590 3 7.96 66.45 2.27 0.135 589
 591 3 7.73 66.43 2.06 0.08 590
 592 3 7.67 66.4 1.9 0.063 591
 593 3 7.56 66.32 1.87 0.127 592
 594 3 7.47 66.26 1.91 0.106 593
 595 3 7.22 66.17 1.73 0.107 594
 596 3 7.1 66.01 1.64 0.115 595
 597 3 7.01 65.84 1.55 0.06 596
 598 3 6.96 65.81 1.41 0.058 597
 599 3 8.2 66.4 2.27 0.043 590
 600 3 8.3 66.31 2.33 0.083 599
 601 3 8.41 66.28 2.35 0.087 600
 602 3 11.11 68.13 2.75 0.241 569
 603 3 11.15 67.99 2.68 0.263 602
 604 3 11.21 67.88 2.7 0.283 603
 605 3 11.37 67.72 2.68 0.3 604
 606 3 11.48 67.57 2.72 0.275 605
 607 3 11.66 67.49 2.73 0.315 606
 608 3 11.81 67.43 2.76 0.312 607
 609 3 11.96 67.27 2.8 0.254 608
 610 3 12.29 67.21 2.92 0.206 609
 611 3 12.45 67.08 2.94 0.181 610
 612 3 12.6 66.99 3.01 0.223 611
 613 3 12.73 66.9 3.07 0.23 612
 614 3 12.94 66.77 3.03 0.203 613
 615 3 13.1 66.6 2.96 0.188 614
 616 3 13.32 66.5 3.04 0.21 615
 617 3 13.54 66.42 3.04 0.246 616
 618 3 13.78 66.39 3.04 0.179 617
 619 3 13.94 66.22 3.06 0.186 618
 620 3 14.21 66.17 3.1 0.274 619
 621 3 14.39 66.16 3.2 0.252 620
 622 3 14.54 66.16 3.27 0.194 621
 623 3 14.71 66.11 3.27 0.165 622
 624 3 14.93 66.09 3.3 0.197 623
 625 3 15.05 66.11 3.34 0.22 624
 626 3 15.19 66.03 3.42 0.249 625
 627 3 15.29 65.94 3.4 0.288 626
 628 3 15.71 66.12 3.67 0.236 627
 629 3 15.94 66.11 3.78 0.258 628
 630 3 16.12 66.19 3.94 0.263 629
 631 3 16.29 66.2 4.08 0.265 630
 632 3 16.43 66.29 4.35 0.183 631
 633 3 16.54 66.34 4.51 0.187 632
 634 3 16.62 66.4 4.63 0.186 633
 635 3 16.66 66.43 4.8 0.194 634
 636 3 16.75 66.51 4.94 0.216 635
 637 3 16.93 66.53 5.03 0.21 636
 638 3 17.07 66.54 5.18 0.217 637
 639 3 17.21 66.59 5.32 0.218 638
 640 3 17.35 66.63 5.5 0.25 639
 641 3 17.51 66.59 5.57 0.323 640
 642 3 17.61 66.57 5.73 0.341 641
 643 3 17.67 66.49 5.9 0.398 642
 644 3 17.78 66.46 6.05 0.445 643
 645 3 17.9 66.38 6.1 0.462 644
 646 3 18.08 66.32 6.2 0.418 645
 647 3 18.2 66.26 6.32 0.391 646
 648 3 18.19 66.21 6.44 0.303 647
 649 3 18.2 66.23 6.66 0.204 648
 650 3 18.36 66.12 6.76 0.176 649
 651 3 18.44 66.04 6.87 0.171 650
 652 3 18.49 65.98 6.99 0.221 651
 653 3 18.58 65.93 7.1 0.241 652
 654 3 18.6 65.87 7.22 0.298 653
 655 3 18.66 65.82 7.36 0.341 654
 656 3 18.69 65.68 7.44 0.402 655
 657 3 18.71 65.57 7.56 0.43 656
 658 3 18.77 65.52 7.74 0.432 657
 659 3 18.82 65.5 7.95 0.403 658
 660 3 18.82 65.57 8.27 0.326 659
 661 3 18.85 65.58 8.51 0.308 660
 662 3 18.78 65.66 8.94 0.199 661
 663 3 18.79 65.83 9.19 0.194 662
 664 3 18.81 65.88 9.33 0.211 663
 665 3 18.92 65.97 9.52 0.23 664
 666 3 19.01 66.05 9.63 0.258 665
 667 3 19.06 66.14 9.76 0.285 666
 668 3 19.11 66.21 9.86 0.322 667
 669 3 19.4 66.3 9.95 0.374 668
 670 3 19.47 66.36 10.08 0.373 669
 671 3 19.55 66.36 10.28 0.318 670
 672 3 19.66 66.41 10.45 0.277 671
 673 3 19.78 66.49 10.57 0.262 672
 674 3 19.8 66.63 10.71 0.268 673
 675 3 19.94 66.69 10.84 0.253 674
 676 3 20.01 66.86 10.96 0.245 675
 677 3 19.98 66.99 11.06 0.256 676
 678 3 19.85 67.21 11.17 0.249 677
 679 3 19.92 67.27 11.34 0.244 678
 680 3 19.86 67.38 11.43 0.214 679
 681 3 19.86 67.47 11.61 0.161 680
 682 3 19.95 67.58 11.75 0.157 681
 683 3 19.95 67.68 11.87 0.165 682
 684 3 19.88 67.77 12.03 0.17 683
 685 3 19.79 67.77 12.14 0.165 684
 686 3 19.68 67.85 12.27 0.199 685
 687 3 19.61 67.93 12.43 0.223 686
 688 3 19.59 68.04 12.62 0.194 687
 689 3 19.58 68.13 12.84 0.201 688
 690 3 19.53 68.24 12.93 0.264 689
 691 3 19.83 68.57 12.79 0.078 690
 692 3 19.85 68.69 12.72 0.105 691
 693 3 19.76 68.77 12.68 0.09 692
 694 3 19.74 68.96 12.69 0.104 693
 695 3 19.73 69.02 12.56 0.12 694
 696 3 19.67 69.07 12.43 0.109 695
 697 3 19.78 69.14 12.37 0.177 696
 698 3 19.51 69.27 12.19 0.087 697
 699 3 19.56 69.36 12.13 0.047 698
 700 3 19.52 69.41 12.03 0.055 699
 701 3 19.56 69.52 11.94 0.085 700
 702 3 19.66 69.6 11.8 0.084 701
 703 3 19.72 69.8 11.69 0.069 702
 704 3 19.63 69.85 11.59 0.105 703
 705 3 19.56 69.94 11.46 0.000125 704
 706 3 19.33 68.24 13.16 0.175 690
 707 3 19.24 68.25 13.3 0.117 706
 708 3 19.08 68.3 13.36 0.127 707
 709 3 19.03 68.32 13.52 0.172 708
 710 3 18.99 68.41 13.63 0.184 709
 711 3 18.96 68.55 13.71 0.187 710
 712 3 19.05 68.74 13.81 0.178 711
 713 3 19.13 68.79 13.99 0.235 712
 714 3 19.16 68.88 14.11 0.18 713
 715 3 19.23 69.02 14.21 0.187 714
 716 3 19.2 69.08 14.34 0.184 715
 717 3 19.23 69.24 14.41 0.186 716
 718 3 19.29 69.35 14.5 0.168 717
 719 3 19.34 69.57 14.6 0.158 718
 720 3 19.39 69.69 14.7 0.169 719
 721 3 19.39 69.8 14.83 0.161 720
 722 3 19.43 69.93 14.92 0.172 721
 723 3 19.45 70.1 14.94 0.219 722
 724 3 19.44 70.27 15.02 0.252 723
 725 3 19.56 70.46 15.12 0.279 724
 726 3 19.65 70.61 15.22 0.309 725
 727 3 19.74 70.76 15.31 0.35 726
 728 3 19.83 70.8 15.45 0.319 727
 729 3 19.88 70.98 15.55 0.285 728
 730 3 19.96 71.03 15.68 0.278 729
 731 3 19.99 71.09 15.86 0.277 730
 732 3 20.01 71.09 15.99 0.272 731
 733 3 20.47 70.86 15.97 0.077 732
 734 3 20.53 70.84 16.12 0.156 733
 735 3 20.62 70.78 16.25 0.149 734
 736 3 20.76 70.67 16.27 0.15 735
 737 3 20.93 70.56 16.41 0.136 736
 738 3 21.05 70.45 16.46 0.151 737
 739 3 21.3 70.42 16.5 0.124 738
 740 3 21.43 70.42 16.59 0.096 739
 741 3 21.55 70.39 16.66 0.159 740
 742 3 21.66 70.34 16.71 0.2 741
 743 3 21.8 70.44 16.76 0.208 742
 744 3 21.89 70.7 16.69 0.127 743
 745 3 22.05 70.73 16.67 0.152 744
 746 3 22.21 70.83 16.65 0.142 745
 747 3 22.41 70.86 16.58 0.121 746
 748 3 22.59 70.92 16.55 0.142 747
 749 3 22.77 70.98 16.51 0.136 748
 750 3 22.98 71.01 16.42 0.141 749
 751 3 23.12 71.01 16.42 0.096 750
 752 3 23.34 71.01 16.44 0.113 751
 753 3 23.52 71.07 16.48 0.143 752
 754 3 23.66 71.18 16.52 0.169 753
 755 3 23.75 71.24 16.57 0.226 754
 756 3 23.96 71.26 16.56 0.248 755
 757 3 24.21 71.04 16.41 0.129 756
 758 3 24.34 70.93 16.34 0.144 757
 759 3 24.5 71.04 16.29 0.103 758
 760 3 24.61 71.12 16.25 0.085 759
 761 3 24.75 71.18 16.16 0.123 760
 762 3 24.93 71.18 16.11 0.137 761
 763 3 25.13 71.24 16.04 0.128 762
 764 3 25.35 71.27 15.91 0.148 763
 765 3 25.53 71.26 15.88 0.132 764
 766 3 25.76 71.26 15.82 0.089 765
 767 3 25.97 71.24 15.76 0.094 766
 768 3 26.19 71.26 15.66 0.114 767
 769 3 26.4 71.31 15.65 0.102 768
 770 3 26.49 71.37 15.63 0.104 769
 771 3 26.65 71.43 15.57 0.13 770
 772 3 26.81 71.53 15.55 0.098 771
 773 3 26.78 71.69 15.49 0.12 772
 774 3 26.76 71.88 15.49 0.11 773
 775 3 26.87 71.99 15.61 0.08 774
 776 3 26.96 72.05 15.66 0.094 775
 777 3 27.05 72.1 15.72 0.134 776
 778 3 27.21 72.11 15.74 0.145 777
 779 3 27.31 72.16 15.61 0.064 778
 780 3 27.31 72.24 15.52 0.067 779
 781 3 27.42 72.25 15.5 0.064 780
 782 3 27.49 72.19 15.43 0.05 781
 783 3 27.63 72.22 15.31 0.088 782
 784 3 27.72 72.24 15.23 0.103 783
 785 3 27.88 72.27 15.15 0.089 784
 786 3 28.01 72.3 15.08 0.088 785
 787 3 28.15 72.33 15.02 0.094 786
 788 3 28.28 72.33 14.94 0.112 787
 789 3 28.38 72.35 14.89 0.1 788
 790 3 28.6 72.42 14.74 0.088 789
 791 3 28.63 72.41 14.64 0.089 790
 792 3 28.72 72.41 14.57 0.087 791
 793 3 28.83 72.41 14.52 0.062 792
 794 3 28.97 72.28 14.43 0.104 793
 795 3 29.01 72.11 14.35 0.085 794
 796 3 29.15 72.05 14.3 0.077 795
 797 3 29.28 72 14.35 0.09 796
 798 3 29.37 72.03 14.4 0.077 797
 799 3 29.44 72.21 14.51 0.113 798
 800 3 29.46 72.33 14.59 0.109 799
 801 3 29.58 72.44 14.65 0.037 800
 802 3 29.72 72.58 14.75 0.094 801
 803 3 29.78 72.55 14.9 0.093 802
 804 3 29.83 72.58 15 0.082 803
 805 3 29.99 72.6 15 0.09 804
 806 3 30.13 72.61 15.07 0.116 805
 807 3 30.21 72.53 15.16 0.061 806
 808 3 27.14 72.25 15.88 0.121 778
 809 3 27.16 72.44 15.94 0.126 808
 810 3 27.14 72.55 16.02 0.184 809
 811 3 27.27 72.71 15.92 0.143 810
 812 3 26.98 72.67 16.16 0.148 810
 813 3 26.75 72.75 16.14 0.103 812
 814 3 26.59 72.72 16.24 0.117 813
 815 3 26.43 72.58 16.44 0.059 814
 816 3 26.36 72.5 16.53 0.097 815
 817 3 26.34 72.44 16.65 0.077 816
 818 3 21.77 70.09 16.92 0.113 743
 819 3 21.8 70.03 17.1 0.076 818
 820 3 21.84 69.92 17.19 0.056 819
 821 3 21.93 69.8 17.26 0.124 820
 822 3 22 69.69 17.33 0.15 821
 823 3 21.91 69.78 17.49 0.123 822
 824 3 21.77 69.86 17.69 0.123 823
 825 3 21.62 69.75 17.86 0.094 824
 826 3 21.62 69.61 17.89 0.000125 825
 827 3 22.21 69.55 17.33 0.035 822
 828 3 22.5 69.49 17.44 0.143 827
 829 3 22.59 69.43 17.47 0.073 828
 830 3 22.66 69.26 17.46 0.095 829
 831 3 22.82 69.29 17.49 0.126 830
 832 3 22.93 69.31 17.51 0.094 831
 833 3 21.6 69.95 16.61 0.08 742
 834 3 21.67 69.8 16.46 0.135 833
 835 3 21.71 69.58 16.38 0.101 834
 836 3 21.65 69.45 16.26 0.128 835
 837 3 21.6 69.34 16.18 0.134 836
 838 3 21.51 69.28 16.14 0.065 837
 839 3 19.84 71.37 16.24 0.112 732
 840 3 19.82 71.5 16.33 0.123 839
 841 3 19.8 71.53 16.56 0.172 840
 842 3 19.86 71.54 16.69 0.158 841
 843 3 19.89 71.6 16.81 0.168 842
 844 3 19.95 71.74 16.92 0.234 843
 845 3 20.2 71.47 16.9 0.055 844
 846 3 20.18 71.41 17.1 0.062 845
 847 3 20.16 71.27 17.15 0.091 846
 848 3 20.14 71.09 17.13 0.095 847
 849 3 20.05 70.91 17.11 0.101 848
 850 3 20 70.82 17.2 0.104 849
 851 3 19.95 70.76 17.29 0.058 850
 852 3 19.91 70.63 17.35 0.051 851
 853 3 19.84 70.52 17.42 0.079 852
 854 3 19.77 70.43 17.51 0.041 853
 855 3 19.7 70.35 17.54 0.069 854
 856 3 19.66 70.29 17.63 0.088 855
 857 3 19.71 70.2 17.7 0.102 856
 858 3 19.82 70.07 17.78 0.112 857
 859 3 19.87 69.91 17.88 0.108 858
 860 3 19.98 69.87 17.99 0.121 859
 861 3 20.09 69.81 18 0.137 860
 862 3 20.14 69.62 18.02 0.145 861
 863 3 20.16 69.43 18.05 0.121 862
 864 3 20.25 69.24 18.07 0.072 863
 865 3 20.32 69.13 18.18 0.082 864
 866 3 20.39 68.99 18.29 0.088 865
 867 3 20.45 68.85 18.27 0.104 866
 868 3 20.61 68.79 18.25 0.139 867
 869 3 20.93 68.81 18.27 0.1 868
 870 3 21.09 68.79 18.23 0.083 869
 871 3 21.21 68.76 18.23 0.088 870
 872 3 21.36 68.73 18.23 0.128 871
 873 3 21.5 68.71 18.16 0.155 872
 874 3 21.57 68.94 18.01 0.096 873
 875 3 21.62 69 17.88 0.097 874
 876 3 21.7 69.03 17.81 0.07 875
 877 3 21.68 68.53 18.28 0.127 873
 878 3 21.84 68.4 18.33 0.112 877
 879 3 21.98 68.25 18.24 0.091 878
 880 3 22.07 68.17 18.17 0.107 879
 881 3 22.16 68.08 18.06 0.109 880
 882 3 22.3 68.06 18.08 0.121 881
 883 3 22.43 67.99 18.1 0.168 882
 884 3 22.46 67.74 18.1 0.111 883
 885 3 22.5 67.56 18.06 0.102 884
 886 3 22.59 67.37 18.1 0.097 885
 887 3 22.73 67.24 18.12 0.087 886
 888 3 22.82 67.18 18.01 0.084 887
 889 3 19.86 71.9 17.06 0.218 844
 890 3 19.86 72.12 17.13 0.216 889
 891 3 19.88 72.31 17.19 0.21 890
 892 3 19.92 72.57 17.19 0.167 891
 893 3 20.06 72.77 17.11 0.165 892
 894 3 20.24 72.93 17.13 0.167 893
 895 3 20.31 73.09 17.13 0.153 894
 896 3 20.36 73.21 17.17 0.152 895
 897 3 20.4 73.31 17.13 0.174 896
 898 3 20.54 73.44 17.19 0.155 897
 899 3 20.63 73.58 17.22 0.153 898
 900 3 20.74 73.75 17.32 0.183 899
 901 3 20.83 73.92 17.39 0.186 900
 902 3 20.97 74 17.41 0.197 901
 903 3 21.24 73.84 17.21 0.106 902
 904 3 21.42 73.89 17.2 0.098 903
 905 3 21.6 73.89 17.16 0.065 904
 906 3 21.72 73.89 17.07 0.075 905
 907 3 21.85 73.84 17.05 0.08 906
 908 3 21.99 73.84 17.04 0.093 907
 909 3 22.11 73.86 16.96 0.128 908
 910 3 22.26 73.89 16.77 0.124 909
 911 3 22.31 73.89 16.63 0.142 910
 912 3 22.25 73.72 16.52 0.164 911
 913 3 22.3 73.56 16.56 0.131 912
 914 3 22.46 73.37 16.56 0.064 913
 915 3 22.57 73.31 16.62 0.098 914
 916 3 22.62 73.19 16.69 0.081 915
 917 3 22.55 73.09 16.8 0.078 916
 918 3 22.6 72.98 16.87 0.094 917
 919 3 22.66 72.9 16.88 0.071 918
 920 3 22.75 72.74 16.83 0.106 919
 921 3 22.71 72.54 16.78 0.091 920
 922 3 22.75 72.43 16.72 0.13 921
 923 3 22.73 72.26 16.74 0.11 922
 924 3 22.45 74.11 16.65 0.089 911
 925 3 22.54 74.17 16.55 0.095 924
 926 3 22.63 74.23 16.49 0.074 925
 927 3 20.95 74.25 17.52 0.16 902
 928 3 20.92 74.45 17.57 0.165 927
 929 3 20.92 74.59 17.59 0.141 928
 930 3 20.97 74.74 17.66 0.141 929
 931 3 20.98 74.87 17.68 0.147 930
 932 3 20.98 75.01 17.75 0.147 931
 933 3 21.09 75.12 17.91 0.17 932
 934 3 21.07 75.24 18 0.227 933
 935 3 21.07 75.32 18.11 0.269 934
 936 3 21.12 75.45 18.23 0.322 935
 937 3 21.07 75.57 18.3 0.343 936
 938 3 21.09 75.68 18.39 0.361 937
 939 3 20.59 75.49 18.4 0.074 938
 940 3 20.46 75.56 18.45 0.069 939
 941 3 20.3 75.65 18.47 0.079 940
 942 3 20.12 75.7 18.45 0.069 941
 943 3 19.85 75.74 18.44 0.067 942
 944 3 19.76 75.65 18.35 0.065 943
 945 3 19.66 75.68 18.26 0.043 944
 946 3 19.57 75.74 18.22 0.083 945
 947 3 21.19 75.81 18.48 0.325 938
 948 3 21.35 75.95 18.64 0.289 947
 949 3 21.45 76.09 18.75 0.262 948
 950 3 21.54 76.23 18.86 0.29 949
 951 3 21.63 76.34 18.98 0.314 950
 952 3 21.72 76.43 19.05 0.342 951
 953 3 21.81 76.49 19.21 0.362 952
 954 3 21.88 76.58 19.34 0.31 953
 955 3 22.2 76.86 19.34 0.188 954
 956 3 22.24 76.97 19.46 0.181 955
 957 3 22.24 77.13 19.55 0.171 956
 958 3 22.34 77.27 19.66 0.177 957
 959 3 22.37 77.41 19.75 0.174 958
 960 3 22.51 77.5 19.89 0.148 959
 961 3 22.66 77.6 19.96 0.172 960
 962 3 22.73 77.69 20.09 0.162 961
 963 3 22.73 77.86 20.2 0.153 962
 964 3 22.74 77.94 20.27 0.157 963
 965 3 22.76 78.07 20.37 0.149 964
 966 3 22.83 78.19 20.43 0.173 965
 967 3 22.8 78.36 20.48 0.184 966
 968 3 22.78 78.5 20.52 0.151 967
 969 3 22.92 78.53 20.61 0.172 968
 970 3 22.98 78.63 20.73 0.16 969
 971 3 23.18 78.69 20.76 0.212 970
 972 3 23.46 78.63 20.63 0.137 971
 973 3 23.49 78.41 20.56 0.052 972
 974 3 22.97 78.92 20.86 0.155 971
 975 3 23.07 79.02 20.9 0.189 974
 976 3 23.2 79.25 20.94 0.166 975
 977 3 23.22 79.41 20.97 0.159 976
 978 3 23.22 79.64 21.01 0.156 977
 979 3 23.38 79.86 20.94 0.173 978
 980 3 23.38 79.92 21.03 0.215 979
 981 3 23.43 80.03 21.17 0.195 980
 982 3 23.61 80.27 21.12 0.16 981
 983 3 23.66 80.44 21.15 0.165 982
 984 3 23.75 80.55 21.26 0.203 983
 985 3 23.79 80.66 21.33 0.189 984
 986 3 23.78 80.77 21.42 0.185 985
 987 3 23.65 80.88 21.55 0.243 986
 988 3 23.15 80.63 21.57 0.071 987
 989 3 23.03 80.58 21.55 0.103 988
 990 3 22.8 80.57 21.57 0.095 989
 991 3 22.58 80.57 21.59 0.09 990
 992 3 22.46 80.6 21.66 0.068 991
 993 3 23.81 81.13 21.67 0.277 987
 994 3 23.81 81.27 21.78 0.306 993
 995 3 23.85 81.47 21.85 0.317 994
 996 3 23.87 81.63 21.94 0.32 995
 997 3 23.96 81.66 22.06 0.364 996
 998 3 24.01 81.83 22.12 0.378 997
 999 3 24.21 81.89 22.15 0.366 998
 1000 3 24.24 82 22.19 0.331 999
 1001 3 24.05 82.46 22.28 0.143 1000
 1002 3 24.14 82.58 22.38 0.126 1001
 1003 3 24.14 82.78 22.49 0.15 1002
 1004 3 24.18 82.92 22.56 0.195 1003
 1005 3 24.14 83.08 22.56 0.174 1004
 1006 3 24.2 83.24 22.65 0.167 1005
 1007 3 24.32 83.37 22.67 0.143 1006
 1008 3 24.38 83.48 22.67 0.149 1007
 1009 3 24.45 83.56 22.72 0.134 1008
 1010 3 24.52 83.64 22.78 0.163 1009
 1011 3 24.73 83.81 22.74 0.147 1010
 1012 3 24.91 83.9 22.67 0.15 1011
 1013 3 25.02 84.01 22.65 0.119 1012
 1014 3 25.09 84.15 22.63 0.131 1013
 1015 3 25.16 84.34 22.63 0.133 1014
 1016 3 25.2 84.53 22.67 0.184 1015
 1017 3 25.2 84.68 22.67 0.196 1016
 1018 3 25.12 85.09 22.65 0.132 1017
 1019 3 25.1 85.28 22.67 0.146 1018
 1020 3 25.13 85.43 22.65 0.143 1019
 1021 3 25.15 85.56 22.56 0.145 1020
 1022 3 25.15 85.68 22.51 0.135 1021
 1023 3 25.2 85.86 22.49 0.133 1022
 1024 3 25.1 86.01 22.44 0.125 1023
 1025 3 25.04 86.09 22.51 0.179 1024
 1026 3 24.94 86.23 22.46 0.17 1025
 1027 3 24.83 86.37 22.49 0.163 1026
 1028 3 24.79 86.53 22.47 0.156 1027
 1029 3 24.72 86.67 22.46 0.131 1028
 1030 3 24.6 86.79 22.42 0.122 1029
 1031 3 24.51 86.92 22.37 0.149 1030
 1032 3 24.42 87 22.35 0.15 1031
 1033 3 24.38 87.17 22.26 0.167 1032
 1034 3 24.38 87.36 22.19 0.203 1033
 1035 3 24.38 87.58 22.12 0.183 1034
 1036 3 24.4 87.75 21.96 0.181 1035
 1037 3 24.4 87.89 21.93 0.189 1036
 1038 3 24.42 88.08 21.8 0.171 1037
 1039 3 24.44 88.19 21.73 0.177 1038
 1040 3 24.44 88.27 21.59 0.154 1039
 1041 3 24.44 88.44 21.54 0.137 1040
 1042 3 24.49 88.64 21.46 0.148 1041
 1043 3 24.51 88.8 21.39 0.151 1042
 1044 3 24.58 88.97 21.33 0.169 1043
 1045 3 24.67 89.2 21.3 0.118 1044
 1046 3 24.72 89.23 21.19 0.125 1045
 1047 3 24.69 89.47 21.17 0.164 1046
 1048 3 24.65 89.58 21.14 0.189 1047
 1049 3 24.74 89.74 21.06 0.165 1048
 1050 3 24.72 89.85 21.01 0.192 1049
 1051 3 24.94 89.91 20.85 0.168 1050
 1052 3 25.03 90.02 20.83 0.129 1051
 1053 3 25.04 90.14 20.74 0.135 1052
 1054 3 25.12 90.27 20.71 0.137 1053
 1055 3 25.19 90.44 20.69 0.142 1054
 1056 3 25.26 90.61 20.74 0.151 1055
 1057 3 25.29 90.75 20.78 0.19 1056
 1058 3 25.33 90.91 20.78 0.179 1057
 1059 3 25.29 91.11 20.78 0.17 1058
 1060 3 25.29 91.33 20.74 0.189 1059
 1061 3 25.36 91.44 20.74 0.173 1060
 1062 3 25.46 91.58 20.72 0.148 1061
 1063 3 25.36 91.75 20.67 0.159 1062
 1064 3 25.36 91.86 20.58 0.158 1063
 1065 3 25.43 92.02 20.47 0.162 1064
 1066 3 25.48 92.13 20.38 0.19 1065
 1067 3 25.52 92.25 20.21 0.24 1066
 1068 3 25.64 92.32 20.15 0.355 1067
 1069 3 25.7 92.41 20.13 0.436 1068
 1070 3 25.69 92.55 19.97 0.444 1069
 1071 3 25.8 92.67 20.08 0.387 1070
 1072 3 25.61 92.94 20.26 0.179 1071
 1073 3 25.79 92.91 20.55 0.127 1072
 1074 3 25.89 92.94 20.67 0.152 1073
 1075 3 25.94 92.92 20.9 0.114 1074
 1076 3 25.95 92.88 21.06 0.127 1075
 1077 3 25.79 92.83 21.26 0.073 1076
 1078 3 25.76 92.72 21.37 0.089 1077
 1079 3 25.69 92.61 21.44 0.114 1078
 1080 3 25.6 92.5 21.53 0.11 1079
 1081 3 25.67 92.45 21.62 0.098 1080
 1082 3 25.62 92.25 21.69 0.076 1081
 1083 3 25.51 92.2 21.8 0.074 1082
 1084 3 25.45 92.12 21.85 0.073 1083
 1085 3 25.35 92.03 21.85 0.137 1084
 1086 3 25.44 92.52 19.37 0.182 1070
 1087 3 25.41 92.53 19.21 0.195 1086
 1088 3 25.45 92.57 19.1 0.186 1087
 1089 3 25.89 92.55 19.15 0.072 1088
 1090 3 25.27 92.6 19.01 0.12 1088
 1091 3 25.27 92.71 18.9 0.154 1090
 1092 3 25.3 92.85 18.78 0.134 1091
 1093 3 25.39 93.01 18.72 0.108 1092
 1094 3 25.46 93.15 18.67 0.123 1093
 1095 3 25.59 93.24 18.67 0.14 1094
 1096 3 25.63 93.38 18.71 0.177 1095
 1097 3 25.58 93.5 18.92 0.07 1096
 1098 3 25.58 93.64 19.03 0.092 1097
 1099 3 25.67 93.75 19.08 0.089 1098
 1100 3 25.81 93.74 19.22 0.071 1099
 1101 3 25.73 93.47 18.51 0.153 1096
 1102 3 25.86 93.55 18.42 0.126 1101
 1103 3 25.88 93.69 18.31 0.106 1102
 1104 3 25.95 93.8 18.28 0.135 1103
 1105 3 25.91 93.92 18.26 0.144 1104
 1106 3 25.86 94.03 18.21 0.111 1105
 1107 3 25.86 94.16 18.19 0.127 1106
 1108 3 25.91 94.36 18.22 0.129 1107
 1109 3 25.88 94.58 18.15 0.104 1108
 1110 3 25.93 94.77 18.15 0.097 1109
 1111 3 25.98 94.94 18.12 0.125 1110
 1112 3 26 95.08 18.03 0.133 1111
 1113 3 26.02 95.21 17.94 0.136 1112
 1114 3 25.98 95.38 17.87 0.142 1113
 1115 3 25.88 95.66 17.85 0.14 1114
 1116 3 25.8 95.81 17.9 0.155 1115
 1117 3 25.68 96.02 17.94 0.153 1116
 1118 3 25.55 96.12 17.93 0.152 1117
 1119 3 25.45 96.18 17.86 0.161 1118
 1120 3 25.38 96.31 17.8 0.149 1119
 1121 3 25.34 96.48 17.66 0.146 1120
 1122 3 25.36 96.68 17.55 0.161 1121
 1123 3 25.43 96.79 17.48 0.214 1122
 1124 3 25.48 96.96 17.39 0.208 1123
 1125 3 25.43 97.06 17.3 0.23 1124
 1126 3 25.29 97.29 17.25 0.234 1125
 1127 3 25.25 97.49 17.2 0.235 1126
 1128 3 25.2 97.63 17.07 0.219 1127
 1129 3 25.25 97.82 17 0.225 1128
 1130 3 25.27 97.98 16.86 0.258 1129
 1131 3 25.12 98.07 16.8 0.225 1130
 1132 3 25.06 98.2 16.71 0.196 1131
 1133 3 24.94 98.26 16.68 0.213 1132
 1134 3 24.72 98.26 16.59 0.182 1133
 1135 3 24.53 98.24 16.57 0.146 1134
 1136 3 24.44 98.35 16.48 0.156 1135
 1137 3 24.35 98.46 16.33 0.123 1136
 1138 3 24.24 98.51 16.22 0.089 1137
 1139 3 24.19 98.62 16.22 0.121 1138
 1140 3 24.08 98.68 16.2 0.192 1139
 1141 3 24.06 98.85 16.02 0.141 1140
 1142 3 23.94 98.91 15.92 0.13 1141
 1143 3 23.76 99.01 15.87 0.128 1142
 1144 3 23.67 99.12 15.91 0.122 1143
 1145 3 23.49 99.2 15.94 0.124 1144
 1146 3 23.35 99.24 15.86 0.173 1145
 1147 3 23.32 99.06 15.72 0.088 1146
 1148 3 23.24 99.43 15.91 0.122 1146
 1149 3 23.1 99.54 15.88 0.135 1148
 1150 3 22.99 99.62 15.91 0.151 1149
 1151 3 22.9 99.67 15.93 0.222 1150
 1152 3 22.81 99.81 15.94 0.189 1151
 1153 3 22.73 99.94 15.99 0.176 1152
 1154 3 22.82 100.11 15.91 0.126 1153
 1155 3 22.84 100.31 15.85 0.109 1154
 1156 3 22.98 100.51 15.83 0.109 1155
 1157 3 23.05 100.62 15.79 0.107 1156
 1158 3 23.16 100.82 15.82 0.115 1157
 1159 3 23.3 101.01 15.92 0.115 1158
 1160 3 23.32 101.12 16 0.084 1159
 1161 3 23.2 101.32 15.99 0.106 1160
 1162 3 23.16 101.41 16.07 0.092 1161
 1163 3 23.16 101.62 16.14 0.087 1162
 1164 3 23.09 101.82 16.12 0.095 1163
 1165 3 23.05 101.91 16.07 0.102 1164
 1166 3 23.04 102.12 16.09 0.099 1165
 1167 3 23.05 102.32 16.12 0.042 1166
 1168 3 23.07 102.51 16.12 0.091 1167
 1169 3 23.09 102.62 16.09 0.075 1168
 1170 3 23.14 102.82 16.01 0.083 1169
 1171 3 23.14 103.01 16.02 0.135 1170
 1172 3 23.11 103.12 16 0.079 1171
 1173 3 23 103.32 15.98 0.136 1172
 1174 3 22.91 103.5 15.93 0.12 1173
 1175 3 22.84 103.7 15.87 0.102 1174
 1176 3 22.87 103.9 15.87 0.113 1175
 1177 3 22.97 104.12 15.88 0.105 1176
 1178 3 23.01 104.21 15.91 0.084 1177
 1179 3 22.97 104.41 15.85 0.086 1178
 1180 3 23.12 104.51 15.77 0.123 1179
 1181 3 23.28 104.51 15.74 0.103 1180
 1182 3 23.35 104.62 15.74 0.000125 1181
 1183 3 22.59 99.94 16.18 0.058 1153
 1184 3 22.43 99.89 16.23 0.1 1183
 1185 3 22.23 99.87 16.18 0.085 1184
 1186 3 22.11 99.92 16.12 0.075 1185
 1187 3 21.86 100 16.09 0.095 1186
 1188 3 21.75 100.11 16.09 0.117 1187
 1189 3 21.68 100.2 16.09 0.135 1188
 1190 3 21.61 100.4 16.09 0.082 1189
 1191 3 21.52 100.5 16.01 0.086 1190
 1192 3 21.36 100.61 15.95 0.106 1191
 1193 3 21.21 100.7 15.89 0.107 1192
 1194 3 21.05 100.7 15.81 0.111 1193
 1195 3 20.91 100.81 15.76 0.095 1194
 1196 3 20.77 100.81 15.78 0.089 1195
 1197 3 20.66 100.9 15.84 0.104 1196
 1198 3 20.48 101 15.92 0.116 1197
 1199 3 20.34 101 15.97 0.127 1198
 1200 3 20.16 101.11 16.04 0.099 1199
 1201 3 19.98 101.11 16 0.065 1200
 1202 3 19.89 101.2 16.01 0.064 1201
 1203 3 19.93 101.4 16.1 0.104 1202
 1204 3 19.82 101.61 16.14 0.131 1203
 1205 3 19.7 101.7 16.19 0.107 1204
 1206 3 19.55 101.9 16.19 0.091 1205
 1207 3 19.52 102 16.17 0.000125 1206
 1208 3 23.87 98.45 16.45 0.113 1140
 1209 3 23.81 98.32 16.54 0.088 1208
 1210 3 23.71 98.18 16.56 0.084 1209
 1211 3 23.58 98.1 16.61 0.058 1210
 1212 3 23.46 98.04 16.78 0.09 1211
 1213 3 23.41 98.06 16.88 0.000125 1212
 1214 3 24.51 89.91 21.05 0.071 1050
 1215 3 25.38 84.89 22.83 0.069 1017
 1216 3 25.51 84.93 22.94 0.161 1215
 1217 3 25.62 84.97 23.02 0.2 1216
 1218 3 25.72 85.25 22.97 0.088 1217
 1219 3 25.72 85.36 23.02 0.078 1218
 1220 3 25.81 85.48 23.13 0.098 1219
 1221 3 26.01 85.64 23.22 0.09 1220
 1222 3 26.15 85.78 23.22 0.113 1221
 1223 3 26.24 85.87 23.16 0.063 1222
 1224 3 25.51 84.72 23.31 0.124 1217
 1225 3 25.44 84.56 23.35 0.083 1224
 1226 3 25.51 84.45 23.43 0.084 1225
 1227 3 25.56 84.48 23.54 0.137 1226
 1228 3 25.49 84.53 23.7 0.064 1227
 1229 3 25.58 84.51 23.84 0.094 1228
 1230 3 25.67 84.48 24 0.076 1229
 1231 3 25.65 84.42 24.11 0.104 1230
 1232 3 25.58 84.36 24.18 0.000125 1231
 1233 3 23.77 81.83 22.58 0.077 998
 1234 3 23.66 81.77 22.69 0.142 1233
 1235 3 23.54 81.72 22.83 0.116 1234
 1236 3 23.54 81.63 22.88 0.056 1235
 1237 3 23.43 81.53 22.98 0.074 1236
 1238 3 19.43 68.63 14.04 0.071 713
 1239 3 19.63 68.55 14.13 0.036 1238
 1240 3 19.66 68.46 14.19 0.078 1239
 1241 3 19.77 68.41 14.26 0.132 1240
 1242 3 19.91 68.32 14.3 0.072 1241
 1243 3 20.04 66.41 9.65 0.119 670
 1244 3 20.15 66.38 9.51 0.094 1243
 1245 3 20.18 66.32 9.32 0.089 1244
 1246 3 20.18 66.25 9.19 0.106 1245
 1247 3 20.11 66.16 9.04 0.117 1246
 1248 3 20.22 66.1 8.88 0.073 1247
 1249 3 20.3 66.04 8.77 0.076 1248
 1250 3 20.3 65.93 8.71 0.08 1249
 1251 3 20.23 65.83 8.65 0.039 1250
 1252 3 20.32 65.74 8.56 0.091 1251
 1253 3 20.39 65.63 8.45 0.088 1252
 1254 3 20.35 65.58 8.3 0.087 1253
 1255 3 14.99 65.39 3.3 0.171 627
 1256 3 14.93 65.22 3.4 0.215 1255
 1257 3 15.01 64.95 3.5 0.128 1256
 1258 3 14.99 64.81 3.51 0.113 1257
 1259 3 14.94 64.53 3.57 0.122 1258
 1260 3 14.88 64.41 3.61 0.137 1259
 1261 3 14.76 64.28 3.61 0.16 1260
 1262 3 14.73 64.11 3.61 0.168 1261
 1263 3 14.71 63.99 3.65 0.197 1262
 1264 3 14.76 63.87 3.71 0.162 1263
 1265 3 14.64 63.73 3.76 0.141 1264
 1266 3 14.48 63.69 3.8 0.143 1265
 1267 3 14.32 63.66 3.79 0.135 1266
 1268 3 14.14 63.65 3.83 0.12 1267
 1269 3 14.05 63.56 3.95 0.189 1268
 1270 3 13.97 63.52 4.05 0.279 1269
 1271 3 14.24 63.19 4 0.145 1270
 1272 3 14.21 62.95 4.07 0.145 1271
 1273 3 14.16 62.83 4.19 0.144 1272
 1274 3 14.16 62.69 4.25 0.137 1273
 1275 3 14.13 62.58 4.34 0.152 1274
 1276 3 14.05 62.48 4.41 0.14 1275
 1277 3 13.96 62.3 4.45 0.102 1276
 1278 3 13.96 62.19 4.5 0.14 1277
 1279 3 14.02 62.04 4.57 0.182 1278
 1280 3 14.16 62.04 4.63 0.297 1279
 1281 3 14.44 62.34 4.93 0.124 1280
 1282 3 14.56 62.44 5 0.077 1281
 1283 3 14.69 62.41 5.04 0.134 1282
 1284 3 14.71 62.56 5.24 0.136 1283
 1285 3 14.87 62.69 5.46 0.084 1284
 1286 3 14.96 62.79 5.55 0.065 1285
 1287 3 15.1 62.84 5.62 0.108 1286
 1288 3 15.2 62.94 5.66 0.111 1287
 1289 3 15.35 63.09 5.74 0.091 1288
 1290 3 15.5 63.12 5.79 0.108 1289
 1291 3 15.62 63.19 5.95 0.097 1290
 1292 3 15.8 63.28 6.01 0.063 1291
 1293 3 13.99 61.62 4.57 0.186 1280
 1294 3 14.04 61.51 4.61 0.208 1293
 1295 3 13.99 61.3 4.53 0.147 1294
 1296 3 14.05 61.16 4.52 0.101 1295
 1297 3 14.13 61.09 4.52 0.084 1296
 1298 3 14.17 60.95 4.45 0.091 1297
 1299 3 14.17 60.77 4.39 0.081 1298
 1300 3 14.19 60.59 4.35 0.138 1299
 1301 3 14.25 60.47 4.37 0.109 1300
 1302 3 14.4 60.37 4.33 0.079 1301
 1303 3 14.57 60.31 4.21 0.086 1302
 1304 3 14.62 60.27 4.12 0.096 1303
 1305 3 14.72 60.12 4.05 0.154 1304
 1306 3 14.79 60.09 3.96 0.177 1305
 1307 3 14.88 59.9 3.78 0.113 1306
 1308 3 14.96 59.8 3.71 0.108 1307
 1309 3 15.11 59.77 3.71 0.1 1308
 1310 3 15.25 59.73 3.75 0.114 1309
 1311 3 15.4 59.69 3.73 0.146 1310
 1312 3 15.54 59.62 3.76 0.16 1311
 1313 3 15.65 59.51 3.81 0.171 1312
 1314 3 15.79 59.52 3.83 0.175 1313
 1315 3 15.95 59.42 3.81 0.146 1314
 1316 3 15.98 59.16 3.93 0.103 1315
 1317 3 15.93 59.05 3.95 0.122 1316
 1318 3 15.89 58.87 3.93 0.13 1317
 1319 3 15.87 58.69 3.89 0.156 1318
 1320 3 15.9 58.59 3.85 0.175 1319
 1321 3 15.82 58.47 4.13 0.075 1320
 1322 3 15.88 58.33 4.27 0.078 1321
 1323 3 15.97 58.19 4.34 0.12 1322
 1324 3 16.04 58.09 4.39 0.114 1323
 1325 3 16.12 57.95 4.38 0.078 1324
 1326 3 16.11 59.48 3.83 0.09 1315
 1327 3 16.23 59.51 3.87 0.077 1326
 1328 3 16.41 59.55 3.83 0.123 1327
 1329 3 16.48 59.49 3.76 0.124 1328
 1330 3 16.64 59.35 3.64 0.117 1329
 1331 3 16.76 59.3 3.51 0.167 1330
 1332 3 16.87 59.27 3.43 0.14 1331
 1333 3 16.99 59.28 3.21 0.088 1332
 1334 3 17.07 59.5 3.09 0.064 1333
 1335 3 17.15 59.49 3.03 0.152 1334
 1336 3 17.28 59.45 2.92 0.205 1335
 1337 3 17.32 59.35 2.8 0.252 1336
 1338 3 16.96 59.03 2.8 0.049 1337
 1339 3 16.94 58.89 2.69 0.056 1338
 1340 3 16.85 58.91 2.54 0.075 1339
 1341 3 16.76 58.83 2.47 0.066 1340
 1342 3 16.63 58.8 2.39 0.115 1341
 1343 3 17.51 59.28 2.77 0.214 1337
 1344 3 17.64 59.24 2.73 0.201 1343
 1345 3 18.03 59.27 2.82 0.137 1344
 1346 3 18.19 59.21 2.88 0.158 1345
 1347 3 18.37 59.17 2.92 0.207 1346
 1348 3 18.65 59.28 2.87 0.142 1347
 1349 3 18.85 59.35 2.89 0.101 1348
 1350 3 19.01 59.31 2.83 0.093 1349
 1351 3 19.19 59.2 2.76 0.058 1350
 1352 3 19.32 59.13 2.74 0.102 1351
 1353 3 19.46 59.05 2.64 0.143 1352
 1354 3 19.62 59.1 2.66 0.145 1353
 1355 3 19.71 59.18 2.66 0.13 1354
 1356 3 19.94 59.34 2.79 0.145 1355
 1357 3 20.12 59.35 2.89 0.115 1356
 1358 3 20.21 59.32 3.02 0.17 1357
 1359 3 20.37 59.14 2.92 0.077 1358
 1360 3 20.53 59.1 2.9 0.103 1359
 1361 3 17.46 58.99 2.57 0.135 1344
 1362 3 17.62 58.92 2.5 0.146 1361
 1363 3 17.66 58.88 2.4 0.077 1362
 1364 3 15.06 60.56 4.05 0.09 1306
 1365 3 15.13 60.66 4.16 0.111 1364
 1366 3 15.2 60.73 4.27 0.103 1365
 1367 3 15.34 60.84 4.35 0.117 1366
 1368 3 13.73 63.73 4.16 0.067 1270
 1369 3 13.58 63.67 4.15 0.117 1368
 1370 3 13.38 63.62 4.04 0.153 1369
 1371 3 13.21 63.67 3.91 0.059 1370
 1372 3 14.69 65.33 3.46 0.081 1256
 1373 3 14.54 65.42 3.43 0.056 1372
 1374 3 14.4 65.47 3.45 0.086 1373
 1375 3 14.27 65.5 3.52 0.069 1374
 1376 3 14.2 65.56 3.64 0.124 1375
 1377 3 14.11 65.58 3.75 0.136 1376
 1378 3 14.04 65.55 3.93 0.125 1377
 1379 3 13.99 65.53 4.12 0.083 1378
 1380 3 13.85 65.55 4.2 0.093 1379
 1381 3 13.72 65.53 4.25 0.066 1380
 1382 3 13.62 65.48 4.3 0.065 1381
 1383 3 13.5 65.44 4.38 0.088 1382
 1384 3 13.36 65.42 4.48 0.125 1383
 1385 3 13.25 65.36 4.59 0.078 1384
 1386 3 9.61 71.59 1.9 0.392 537
 1387 3 9.78 71.68 1.93 0.33 1386
 1388 3 9.88 71.82 1.93 0.273 1387
 1389 3 10.05 72.01 1.9 0.286 1388
 1390 3 10.2 72.07 1.91 0.273 1389
 1391 3 10.35 72.26 1.94 0.266 1390
 1392 3 10.51 72.35 1.95 0.264 1391
 1393 3 10.62 72.49 1.88 0.273 1392
 1394 3 10.75 72.52 1.86 0.257 1393
 1395 3 10.86 72.63 1.86 0.232 1394
 1396 3 10.96 72.76 1.86 0.233 1395
 1397 3 11.09 72.85 1.85 0.22 1396
 1398 3 11.22 72.96 1.83 0.235 1397
 1399 3 11.35 73.13 1.84 0.272 1398
 1400 3 11.46 73.27 1.85 0.254 1399
 1401 3 11.63 73.4 1.82 0.235 1400
 1402 3 11.64 73.6 1.85 0.207 1401
 1403 3 11.86 73.65 1.85 0.22 1402
 1404 3 12 73.71 1.82 0.228 1403
 1405 3 12.07 73.77 1.78 0.207 1404
 1406 3 12.17 73.85 1.78 0.234 1405
 1407 3 12.29 74.04 1.81 0.246 1406
 1408 3 12.39 74.15 1.75 0.244 1407
 1409 3 12.55 74.21 1.68 0.226 1408
 1410 3 12.7 74.3 1.6 0.253 1409
 1411 3 12.88 74.38 1.59 0.245 1410
 1412 3 12.97 74.54 1.5 0.255 1411
 1413 3 13.11 74.71 1.46 0.275 1412
 1414 3 13.95 74.97 1.05 0.586 1413
 1415 3 14.23 74.89 0.83 0.507 1414
 1416 3 14.86 74.94 0.41 0.363 1415
 1417 3 15.26 75.27 0.6 0.08 1416
 1418 3 15.4 75.36 0.68 0.079 1417
 1419 3 15.54 75.48 0.68 0.096 1418
 1420 3 15.68 75.56 0.71 0.066 1419
 1421 3 15.76 75.64 0.77 0.075 1420
 1422 3 15.86 75.69 0.84 0.097 1421
 1423 3 16.02 75.81 0.9 0.079 1422
 1424 3 16.16 75.83 0.93 0.099 1423
 1425 3 16.34 75.86 0.94 0.063 1424
 1426 3 16.48 75.92 0.94 0.08 1425
 1427 3 16.66 75.95 0.91 0.097 1426
 1428 3 16.82 76.02 0.85 0.069 1427
 1429 3 17 76.12 0.89 0.075 1428
 1430 3 17.11 76.17 0.84 0.088 1429
 1431 3 17.21 76.25 0.87 0.096 1430
 1432 3 17.3 76.31 0.91 0.093 1431
 1433 3 17.46 76.35 0.95 0.101 1432
 1434 3 17.6 76.4 0.98 0.136 1433
 1435 3 17.74 76.43 0.97 0.135 1434
 1436 3 17.94 76.45 0.94 0.119 1435
 1437 3 18.13 76.43 1 0.108 1436
 1438 3 18.4 76.4 0.97 0.1 1437
 1439 3 14.97 74.89 0.29 0.354 1416
 1440 3 15.11 74.81 0.2 0.371 1439
 1441 3 15.29 74.77 0.08 0.35 1440
 1442 3 15.49 74.75 -0.04 0.359 1441
 1443 3 15.77 74.8 -0.16 0.342 1442
 1444 3 15.97 74.81 -0.32 0.354 1443
 1445 3 16.08 74.84 -0.51 0.325 1444
 1446 3 16.19 74.78 -0.53 0.31 1445
 1447 3 16.26 74.69 -0.61 0.305 1446
 1448 3 16.24 74.56 -0.69 0.279 1447
 1449 3 16.28 74.45 -0.78 0.24 1448
 1450 3 16.42 74.44 -0.77 0.289 1449
 1451 3 16.51 74.45 -0.94 0.337 1450
 1452 3 16.63 74.41 -0.93 0.328 1451
 1453 3 16.88 74.47 -1.13 0.285 1452
 1454 3 17.06 74.5 -1.26 0.314 1453
 1455 3 17.24 74.52 -1.3 0.358 1454
 1456 3 17.41 74.56 -1.46 0.391 1455
 1457 3 17.5 74.58 -1.59 0.389 1456
 1458 3 17.68 74.5 -1.63 0.43 1457
 1459 3 17.79 74.53 -1.7 0.396 1458
 1460 3 17.91 74.5 -1.8 0.441 1459
 1461 3 18 74.58 -1.97 0.367 1460
 1462 3 18.2 74.5 -2.03 0.384 1461
 1463 3 18.29 74.3 -2.26 0.397 1462
 1464 3 18.43 74.2 -2.42 0.387 1463
 1465 3 18.54 74.17 -2.53 0.388 1464
 1466 3 18.68 74.21 -2.65 0.41 1465
 1467 3 18.77 74.13 -2.78 0.39 1466
 1468 3 18.89 74.04 -2.92 0.401 1467
 1469 3 18.96 73.98 -3.05 0.398 1468
 1470 3 19.08 74.06 -3.11 0.435 1469
 1471 3 19.23 74.01 -3.19 0.508 1470
 1472 3 19.37 74.07 -3.29 0.543 1471
 1473 3 19.51 73.96 -3.44 0.57 1472
 1474 3 19.64 74.04 -3.5 0.53 1473
 1475 3 19.78 74.15 -3.56 0.497 1474
 1476 3 19.96 74.17 -3.62 0.477 1475
 1477 3 20.26 74.21 -3.66 0.446 1476
 1478 3 20.51 74.26 -3.71 0.453 1477
 1479 3 20.69 74.23 -3.85 0.442 1478
 1480 3 20.76 74.24 -3.98 0.407 1479
 1481 3 20.98 74.26 -4.1 0.395 1480
 1482 3 21.21 74.2 -4.3 0.395 1481
 1483 3 21.36 74.15 -4.41 0.412 1482
 1484 3 21.5 74.09 -4.56 0.399 1483
 1485 3 21.56 74.09 -4.69 0.37 1484
 1486 3 21.79 74.07 -4.77 0.402 1485
 1487 3 21.9 74.12 -4.91 0.433 1486
 1488 3 22.08 74.12 -4.96 0.467 1487
 1489 3 22.34 74.21 -5.05 0.42 1488
 1490 3 22.52 74.23 -5.12 0.426 1489
 1491 3 22.81 74.28 -5.17 0.412 1490
 1492 3 23.04 74.24 -5.18 0.379 1491
 1493 3 23.22 74.29 -5.29 0.397 1492
 1494 3 23.43 74.3 -5.36 0.409 1493
 1495 3 23.7 74.33 -5.37 0.383 1494
 1496 3 23.9 74.3 -5.45 0.393 1495
 1497 3 24.09 74.35 -5.48 0.403 1496
 1498 3 24.36 74.38 -5.46 0.361 1497
 1499 3 24.54 74.41 -5.53 0.386 1498
 1500 3 24.79 74.47 -5.54 0.42 1499
 1501 3 24.95 74.49 -5.62 0.457 1500
 1502 3 25.13 74.47 -5.73 0.452 1501
 1503 3 25.36 74.41 -5.79 0.455 1502
 1504 3 25.5 74.35 -5.89 0.47 1503
 1505 3 25.66 74.27 -5.94 0.454 1504
 1506 3 25.78 74.18 -6.06 0.452 1505
 1507 3 25.89 74.13 -6.24 0.472 1506
 1508 3 26.05 74.1 -6.34 0.494 1507
 1509 3 26.19 74 -6.34 0.517 1508
 1510 3 26.39 73.97 -6.38 0.522 1509
 1511 3 26.67 74.05 -6.4 0.51 1510
 1512 3 26.85 74.08 -6.44 0.536 1511
 1513 3 27.12 74.08 -6.44 0.548 1512
 1514 3 27.26 74.03 -6.48 0.56 1513
 1515 3 27.44 73.98 -6.56 0.552 1514
 1516 3 27.69 73.95 -6.52 0.513 1515
 1517 3 27.92 73.89 -6.64 0.526 1516
 1518 3 28.12 73.89 -6.68 0.563 1517
 1519 3 28.19 73.75 -6.8 0.569 1518
 1520 3 28.32 73.7 -6.85 0.582 1519
 1521 3 28.55 73.65 -6.93 0.522 1520
 1522 3 28.66 73.56 -7 0.501 1521
 1523 3 28.78 73.45 -7.05 0.513 1522
 1524 3 28.94 73.39 -7.08 0.517 1523
 1525 3 29.14 73.31 -7.11 0.573 1524
 1526 3 29.32 73.23 -7.09 0.598 1525
 1527 3 29.43 73.09 -7.16 0.623 1526
 1528 3 29.63 73.03 -7.21 0.59 1527
 1529 3 29.77 72.95 -7.29 0.517 1528
 1530 3 29.84 72.86 -7.38 0.484 1529
 1531 3 29.89 72.78 -7.45 0.497 1530
 1532 3 30.14 72.78 -7.58 0.411 1531
 1533 3 30.23 72.64 -7.53 0.489 1532
 1534 3 30.28 72.53 -7.61 0.488 1533
 1535 3 30.44 72.48 -7.66 0.487 1534
 1536 3 30.51 72.37 -7.78 0.439 1535
 1537 3 30.78 72.42 -7.78 0.509 1536
 1538 3 31.05 72.39 -7.74 0.474 1537
 1539 3 31.23 72.35 -7.75 0.441 1538
 1540 3 31.41 72.32 -7.79 0.418 1539
 1541 3 31.55 72.24 -7.9 0.41 1540
 1542 3 31.62 72.09 -7.89 0.417 1541
 1543 3 31.78 72.07 -7.91 0.423 1542
 1544 3 31.91 71.96 -7.96 0.404 1543
 1545 3 32.01 71.95 -8 0.391 1544
 1546 3 32.19 71.91 -8.19 0.397 1545
 1547 3 32.32 71.82 -8.24 0.394 1546
 1548 3 32.45 71.74 -8.39 0.411 1547
 1549 3 32.57 71.66 -8.6 0.399 1548
 1550 3 32.73 71.54 -8.64 0.394 1549
 1551 3 32.88 71.43 -8.72 0.397 1550
 1552 3 33 71.31 -8.86 0.42 1551
 1553 3 33.1 71.29 -9.03 0.416 1552
 1554 3 33.27 71.24 -9.07 0.434 1553
 1555 3 33.5 71.29 -9.1 0.427 1554
 1556 3 33.67 71.18 -9.16 0.434 1555
 1557 3 33.81 71.12 -9.17 0.447 1556
 1558 3 33.99 71.16 -9.14 0.402 1557
 1559 3 34.16 71.09 -9.17 0.39 1558
 1560 3 34.34 71.15 -9.18 0.411 1559
 1561 3 34.49 71.1 -9.19 0.386 1560
 1562 3 34.67 71.01 -9.22 0.391 1561
 1563 3 34.74 70.9 -9.35 0.401 1562
 1564 3 34.99 70.87 -9.26 0.399 1563
 1565 3 35.13 70.82 -9.29 0.391 1564
 1566 3 35.31 70.74 -9.36 0.374 1565
 1567 3 35.46 70.58 -9.45 0.378 1566
 1568 3 35.53 70.5 -9.54 0.412 1567
 1569 3 35.6 70.27 -9.76 0.39 1568
 1570 3 35.65 70.22 -9.88 0.406 1569
 1571 3 35.78 70.11 -10 0.421 1570
 1572 3 35.85 70 -10.15 0.454 1571
 1573 3 35.9 69.92 -10.31 0.453 1572
 1574 3 35.93 69.83 -10.45 0.49 1573
 1575 3 36.09 69.8 -10.59 0.538 1574
 1576 3 36.19 69.78 -10.72 0.56 1575
 1577 3 36.26 69.77 -10.84 0.596 1576
 1578 3 36.25 69.77 -11 0.661 1577
 1579 3 36.29 69.71 -11.16 0.705 1578
 1580 3 36.39 69.58 -11.26 0.734 1579
 1581 3 36.41 69.57 -11.39 0.824 1580
 1582 3 36.47 69.5 -11.57 0.817 1581
 1583 3 36.51 69.44 -11.72 0.799 1582
 1584 3 36.7 69.36 -11.81 0.76 1583
 1585 3 36.78 69.3 -11.87 0.745 1584
 1586 3 37.38 68.88 -11.76 0.495 1585
 1587 3 37.49 68.67 -11.84 0.494 1586
 1588 3 37.7 68.77 -11.91 0.404 1587
 1589 3 37.81 68.74 -11.99 0.343 1588
 1590 3 37.91 68.69 -12.07 0.355 1589
 1591 3 38.13 68.58 -12.09 0.349 1590
 1592 3 38.27 68.57 -12.15 0.307 1591
 1593 3 38.35 68.5 -12.26 0.348 1592
 1594 3 38.52 68.47 -12.3 0.311 1593
 1595 3 38.7 68.41 -12.32 0.337 1594
 1596 3 38.84 68.33 -12.36 0.337 1595
 1597 3 38.98 68.27 -12.48 0.362 1596
 1598 3 39.09 68.22 -12.58 0.318 1597
 1599 3 39.05 68.11 -12.72 0.336 1598
 1600 3 39.3 68.08 -12.65 0.372 1599
 1601 3 39.45 67.97 -12.65 0.399 1600
 1602 3 39.59 67.89 -12.66 0.401 1601
 1603 3 39.74 67.82 -12.68 0.408 1602
 1604 3 39.91 67.75 -12.71 0.412 1603
 1605 3 40.16 67.72 -12.68 0.44 1604
 1606 3 40.27 67.53 -12.8 0.505 1605
 1607 3 40.38 67.31 -12.81 0.487 1606
 1608 3 40.56 67.25 -12.81 0.547 1607
 1609 3 40.75 67.26 -12.81 0.53 1608
 1610 3 40.79 67.22 -12.97 0.624 1609
 1611 3 40.82 67.08 -13.08 0.656 1610
 1612 3 41 67.04 -13.12 0.631 1611
 1613 3 41.16 67.03 -13.06 0.683 1612
 1614 3 41.25 66.93 -13.13 0.674 1613
 1615 3 41.7 67.86 -12.53 0.175 1614
 1616 3 41.72 67.93 -12.37 0.115 1615
 1617 3 41.88 67.95 -12.34 0.148 1616
 1618 3 41.97 68.06 -12.3 0.199 1617
 1619 3 42.13 68.09 -12.23 0.203 1618
 1620 3 42.28 68.23 -12.16 0.214 1619
 1621 3 42.55 68.33 -12.1 0.167 1620
 1622 3 42.66 68.31 -12.05 0.138 1621
 1623 3 42.78 68.48 -11.86 0.199 1622
 1624 3 42.98 68.53 -11.7 0.153 1623
 1625 3 43.12 68.62 -11.66 0.125 1624
 1626 3 43.26 68.69 -11.63 0.165 1625
 1627 3 43.37 68.77 -11.64 0.173 1626
 1628 3 43.44 69.01 -11.66 0.176 1627
 1629 3 43.44 69.1 -11.71 0.182 1628
 1630 3 43.58 69.4 -11.6 0.172 1629
 1631 3 43.71 69.52 -11.6 0.14 1630
 1632 3 43.8 69.65 -11.58 0.115 1631
 1633 3 43.9 69.69 -11.6 0.13 1632
 1634 3 44.07 69.79 -11.55 0.172 1633
 1635 3 44.21 69.87 -11.54 0.186 1634
 1636 3 44.33 69.96 -11.52 0.145 1635
 1637 3 44.47 70.02 -11.5 0.183 1636
 1638 3 44.61 70.15 -11.43 0.2 1637
 1639 3 44.68 70.26 -11.37 0.186 1638
 1640 3 44.79 70.43 -11.34 0.174 1639
 1641 3 44.83 70.54 -11.23 0.191 1640
 1642 3 44.9 70.69 -11.12 0.226 1641
 1643 3 44.96 70.82 -11.14 0.219 1642
 1644 3 45.02 70.98 -11.11 0.245 1643
 1645 3 45.15 71.02 -11.1 0.247 1644
 1646 3 45.19 71.13 -11.07 0.232 1645
 1647 3 45.4 70.79 -11.38 0.081 1646
 1648 3 45.46 70.84 -11.53 0.094 1647
 1649 3 45.4 70.82 -11.87 0.093 1648
 1650 3 45.39 70.85 -12.02 0.088 1649
 1651 3 45.43 70.93 -12.19 0.089 1650
 1652 3 45.47 70.98 -12.27 0.107 1651
 1653 3 45.37 71.07 -12.4 0.055 1652
 1654 3 45.39 71.18 -12.51 0.123 1653
 1655 3 45.34 71.32 -12.6 0.098 1654
 1656 3 45.3 71.4 -12.7 0.059 1655
 1657 3 45.24 71.49 -10.8 0.156 1646
 1658 3 45.31 71.62 -10.72 0.138 1657
 1659 3 45.36 71.82 -10.64 0.126 1658
 1660 3 45.49 71.9 -10.62 0.153 1659
 1661 3 45.51 72.04 -10.59 0.176 1660
 1662 3 45.39 72.1 -10.51 0.171 1661
 1663 3 45.58 72.35 -10.45 0.204 1662
 1664 3 45.67 72.46 -10.44 0.159 1663
 1665 3 45.76 72.59 -10.36 0.142 1664
 1666 3 45.81 72.77 -10.32 0.146 1665
 1667 3 45.81 72.96 -10.4 0.199 1666
 1668 3 45.78 73.09 -10.29 0.203 1667
 1669 3 45.8 73.35 -10.22 0.267 1668
 1670 3 45.77 73.43 -10.29 0.32 1669
 1671 3 45.78 73.62 -10.36 0.306 1670
 1672 3 45.75 73.73 -10.39 0.34 1671
 1673 3 45.7 73.88 -10.32 0.408 1672
 1674 3 45.63 74.02 -10.32 0.386 1673
 1675 3 45.63 74.15 -10.27 0.44 1674
 1676 3 45.74 74.51 -9.85 0.329 1675
 1677 3 45.84 74.69 -9.75 0.259 1676
 1678 3 46 74.85 -9.62 0.243 1677
 1679 3 46.13 74.99 -9.54 0.202 1678
 1680 3 46.2 75.1 -9.55 0.195 1679
 1681 3 46.2 75.27 -9.62 0.185 1680
 1682 3 46.23 75.36 -9.71 0.18 1681
 1683 3 46.2 75.53 -9.73 0.175 1682
 1684 3 46.15 75.74 -9.64 0.204 1683
 1685 3 46.01 75.88 -9.54 0.128 1684
 1686 3 45.93 76.01 -9.53 0.11 1685
 1687 3 45.79 76.1 -9.52 0.157 1686
 1688 3 45.75 76.27 -9.53 0.179 1687
 1689 3 45.77 76.43 -9.64 0.185 1688
 1690 3 45.9 76.43 -9.89 0.105 1689
 1691 3 45.94 76.41 -10.01 0.081 1690
 1692 3 46.02 76.41 -10.12 0.135 1691
 1693 3 46.2 76.48 -10.29 0.069 1692
 1694 3 46.31 76.52 -10.39 0.123 1693
 1695 3 46.41 76.5 -10.53 0.165 1694
 1696 3 46.49 76.38 -10.63 0.143 1695
 1697 3 46.67 76.24 -10.69 0.073 1696
 1698 3 46.73 76.11 -10.68 0.094 1697
 1699 3 46.74 76 -10.71 0.055 1698
 1700 3 46.81 75.94 -10.78 0.071 1699
 1701 3 46.89 75.83 -10.84 0.085 1700
 1702 3 46.95 75.72 -10.87 0.108 1701
 1703 3 47.06 75.64 -10.92 0.124 1702
 1704 3 47.27 75.6 -10.95 0.061 1703
 1705 3 47.38 75.53 -11.02 0.082 1704
 1706 3 47.56 75.47 -11.05 0.134 1705
 1707 3 47.74 75.5 -11.11 0.09 1706
 1708 3 47.84 75.52 -11.14 0.073 1707
 1709 3 45.64 76.6 -9.6 0.189 1689
 1710 3 45.48 76.77 -9.64 0.14 1709
 1711 3 45.46 76.94 -9.69 0.202 1710
 1712 3 45.42 77.13 -9.77 0.223 1711
 1713 3 45.37 77.23 -9.84 0.243 1712
 1714 3 45.24 77.29 -9.8 0.301 1713
 1715 3 45.09 77.43 -9.93 0.23 1714
 1716 3 45.19 77.63 -9.93 0.213 1715
 1717 3 45.34 77.85 -9.98 0.147 1716
 1718 3 45.31 78.07 -10.05 0.206 1717
 1719 3 45.66 78.09 -10.15 0.073 1718
 1720 3 45.84 78.1 -10.2 0.1 1719
 1721 3 46.06 78.12 -10.22 0.125 1720
 1722 3 46.24 78.26 -10.15 0.084 1721
 1723 3 46.27 78.43 -10.2 0.074 1722
 1724 3 46.32 78.54 -10.34 0.105 1723
 1725 3 46.28 78.68 -10.37 0.091 1724
 1726 3 46.35 78.77 -10.47 0.093 1725
 1727 3 46.5 78.86 -10.61 0.096 1726
 1728 3 46.62 79 -10.64 0.15 1727
 1729 3 46.73 79.1 -10.62 0.105 1728
 1730 3 46.91 79.17 -10.6 0.128 1729
 1731 3 47.16 79.19 -10.49 0.162 1730
 1732 3 47.31 79.22 -10.39 0.099 1731
 1733 3 47.42 79.3 -10.41 0.157 1732
 1734 3 47.46 79.41 -10.38 0.363 1733
 1735 3 47.55 79.45 -10.43 0.425 1734
 1736 3 47.87 78.89 -10.28 0.11 1735
 1737 3 47.88 78.75 -10.21 0.094 1736
 1738 3 47.96 78.64 -10.21 0.11 1737
 1739 3 48.14 78.56 -10.22 0.089 1738
 1740 3 48.28 78.55 -10.19 0.084 1739
 1741 3 47.57 79.58 -10.53 0.415 1735
 1742 3 47.78 79.3 -11.04 0.198 1741
 1743 3 47.85 79.22 -11.18 0.19 1742
 1744 3 48.14 79.14 -11.28 0.084 1743
 1745 3 48.24 78.97 -11.31 0.085 1744
 1746 3 48.38 78.91 -11.33 0.116 1745
 1747 3 48.55 78.83 -11.31 0.096 1746
 1748 3 48.7 78.67 -11.35 0.084 1747
 1749 3 48.91 78.66 -11.46 0.117 1748
 1750 3 48.03 79.05 -10.96 0.056 1742
 1751 3 48.16 78.94 -10.93 0.075 1750
 1752 3 48.27 78.83 -10.93 0.092 1751
 1753 3 48.25 78.67 -10.86 0.085 1752
 1754 3 48.2 78.58 -10.77 0.056 1753
 1755 3 48.07 78.47 -10.72 0.096 1754
 1756 3 47.94 78.42 -10.53 0.11 1755
 1757 3 47.88 78.39 -10.43 0.047 1756
 1758 3 47.53 79.81 -10.36 0.268 1741
 1759 3 47.6 79.91 -10.28 0.176 1758
 1760 3 45.2 78.21 -10.01 0.124 1718
 1761 3 45.13 78.35 -10.05 0.136 1760
 1762 3 45.21 78.6 -10.06 0.103 1761
 1763 3 45.25 78.69 -10.08 0.125 1762
 1764 3 45.35 78.85 -10.2 0.154 1763
 1765 3 45.45 79.02 -10.21 0.155 1764
 1766 3 45.44 79.18 -10.24 0.191 1765
 1767 3 45.42 79.38 -10.31 0.201 1766
 1768 3 45.44 79.57 -10.37 0.221 1767
 1769 3 45.42 79.74 -10.44 0.215 1768
 1770 3 45.24 79.93 -10.41 0.22 1769
 1771 3 45.1 80.07 -10.31 0.195 1770
 1772 3 45.06 80.18 -10.3 0.228 1771
 1773 3 45.02 80.34 -10.23 0.203 1772
 1774 3 44.98 80.51 -10.21 0.197 1773
 1775 3 44.93 80.6 -10.11 0.174 1774
 1776 3 44.84 80.6 -10.05 0.203 1775
 1777 3 44.72 80.71 -9.99 0.182 1776
 1778 3 44.69 80.93 -9.94 0.149 1777
 1779 3 44.58 81.05 -9.96 0.147 1778
 1780 3 44.43 81.13 -9.97 0.12 1779
 1781 3 44.3 81.27 -9.99 0.087 1780
 1782 3 44.18 81.34 -10 0.094 1781
 1783 3 44.12 81.49 -9.94 0.16 1782
 1784 3 44.08 81.63 -9.96 0.193 1783
 1785 3 43.99 81.71 -10.03 0.243 1784
 1786 3 43.8 81.77 -10.03 0.309 1785
 1787 3 43.76 81.88 -10.14 0.33 1786
 1788 3 43.68 82.05 -10.17 0.329 1787
 1789 3 43.56 82.05 -10.39 0.326 1788
 1790 3 43.56 82.21 -10.41 0.339 1789
 1791 3 43.62 82.49 -10.39 0.251 1790
 1792 3 43.73 82.71 -10.46 0.199 1791
 1793 3 43.81 82.9 -10.49 0.202 1792
 1794 3 43.86 83.02 -10.57 0.196 1793
 1795 3 43.77 83.18 -10.63 0.135 1794
 1796 3 43.79 83.34 -10.74 0.109 1795
 1797 3 43.73 83.46 -10.72 0.041 1796
 1798 3 43.62 83.63 -10.66 0.086 1797
 1799 3 43.59 83.79 -10.53 0.181 1798
 1800 3 43.59 83.91 -10.55 0.247 1799
 1801 3 43.26 83.85 -10.25 0.126 1800
 1802 3 43.1 83.9 -10.22 0.116 1801
 1803 3 42.82 83.91 -10.17 0.071 1802
 1804 3 43.7 84.13 -10.64 0.21 1800
 1805 3 43.73 84.29 -10.64 0.189 1804
 1806 3 43.84 84.51 -10.7 0.143 1805
 1807 3 43.98 84.62 -10.65 0.172 1806
 1808 3 44.05 84.74 -10.71 0.167 1807
 1809 3 44.18 84.93 -10.7 0.185 1808
 1810 3 44.33 85.04 -10.66 0.201 1809
 1811 3 44.32 85.24 -10.59 0.194 1810
 1812 3 44.32 85.35 -10.54 0.212 1811
 1813 3 44.22 85.51 -10.54 0.247 1812
 1814 3 44.15 85.65 -10.54 0.266 1813
 1815 3 44.01 85.77 -10.61 0.269 1814
 1816 3 43.9 85.9 -10.7 0.32 1815
 1817 3 43.73 85.96 -10.75 0.363 1816
 1818 3 43.64 86.04 -10.81 0.419 1817
 1819 3 43.5 86.05 -10.9 0.44 1818
 1820 3 43.4 85.87 -11.32 0.09 1819
 1821 3 43.34 85.8 -11.4 0.083 1820
 1822 3 43.24 85.69 -11.54 0.051 1821
 1823 3 43.16 85.62 -11.62 0.076 1822
 1824 3 43.12 85.58 -11.71 0.069 1823
 1825 3 43.04 85.48 -11.79 0.067 1824
 1826 3 42.93 85.5 -11.95 0.078 1825
 1827 3 42.93 85.48 -12.12 0.067 1826
 1828 3 42.87 85.39 -12.23 0.083 1827
 1829 3 42.77 85.37 -12.33 0.067 1828
 1830 3 42.79 85.31 -12.46 0.057 1829
 1831 3 42.75 85.22 -12.57 0.085 1830
 1832 3 42.71 85.17 -12.72 0.085 1831
 1833 3 42.64 85.09 -12.81 0.07 1832
 1834 3 42.56 85.06 -12.97 0.096 1833
 1835 3 42.5 84.98 -13.07 0.088 1834
 1836 3 42.46 84.89 -13.25 0.095 1835
 1837 3 42.49 84.83 -13.41 0.108 1836
 1838 3 42.52 84.75 -13.5 0.086 1837
 1839 3 42.59 84.67 -13.64 0.103 1838
 1840 3 42.7 84.56 -13.73 0.15 1839
 1841 3 42.79 84.45 -13.78 0.16 1840
 1842 3 42.51 84.28 -13.83 0.109 1841
 1843 3 42.4 84.23 -13.9 0.108 1842
 1844 3 42.32 84.09 -14.09 0.053 1843
 1845 3 42.21 84.03 -14.17 0.048 1844
 1846 3 42.03 83.97 -14.28 0.08 1845
 1847 3 41.9 83.89 -14.32 0.059 1846
 1848 3 41.78 83.87 -14.4 0.078 1847
 1849 3 41.71 83.92 -14.5 0.108 1848
 1850 3 41.78 83.84 -14.63 0.076 1849
 1851 3 41.7 83.76 -14.74 0.085 1850
 1852 3 41.63 83.76 -14.9 0.129 1851
 1853 3 41.61 83.76 -15.07 0.133 1852
 1854 3 41.56 83.83 -15.28 0.116 1853
 1855 3 41.54 83.86 -15.4 0.119 1854
 1856 3 41.6 83.84 -15.51 0.075 1855
 1857 3 41.47 83.81 -15.72 0.073 1856
 1858 3 41.38 83.73 -15.84 0.102 1857
 1859 3 41.35 83.61 -15.88 0.128 1858
 1860 3 41.28 83.53 -16.04 0.083 1859
 1861 3 41.13 83.47 -16.16 0.138 1860
 1862 3 41.01 83.41 -16.22 0.056 1861
 1863 3 43 84.43 -13.64 0.08 1841
 1864 3 43.1 84.39 -13.59 0.086 1863
 1865 3 43.25 84.28 -13.64 0.116 1864
 1866 3 43.39 84.14 -13.75 0.125 1865
 1867 3 43.54 84.2 -13.66 0.113 1866
 1868 3 43.81 84.2 -13.63 0.135 1867
 1869 3 44.05 84.27 -13.58 0.072 1868
 1870 3 44.21 84.3 -13.62 0.068 1869
 1871 3 44.38 84.32 -13.64 0.149 1870
 1872 3 44.53 84.29 -13.64 0.182 1871
 1873 3 44.75 84.4 -13.38 0.113 1872
 1874 3 44.92 84.44 -13.26 0.079 1873
 1875 3 44.96 84.55 -13.13 0.076 1874
 1876 3 45.17 84.65 -13.05 0.105 1875
 1877 3 45.24 84.68 -12.96 0.102 1876
 1878 3 45.34 84.74 -13.01 0.105 1877
 1879 3 45.42 84.8 -13.02 0.045 1878
 1880 3 44.54 84.26 -13.92 0.092 1872
 1881 3 44.6 84.21 -14 0.068 1880
 1882 3 43.5 86.15 -10.82 0.443 1819
 1883 3 44.07 86.66 -10.83 0.094 1882
 1884 3 44.17 86.76 -10.8 0.069 1883
 1885 3 44.15 86.88 -10.84 0.087 1884
 1886 3 44.07 86.98 -10.88 0.111 1885
 1887 3 44.11 87.04 -10.97 0.21 1886
 1888 3 44.15 87.15 -11.05 0.242 1887
 1889 3 44.15 87.24 -11.12 0.225 1888
 1890 3 43.98 87.46 -10.98 0.139 1889
 1891 3 43.96 87.6 -11.08 0.148 1890
 1892 3 43.82 87.8 -11.08 0.156 1891
 1893 3 43.71 87.94 -11.08 0.162 1892
 1894 3 43.62 88.13 -11.03 0.161 1893
 1895 3 43.53 88.29 -11.04 0.173 1894
 1896 3 43.43 88.38 -11.01 0.176 1895
 1897 3 43.36 88.57 -10.84 0.156 1896
 1898 3 43.35 88.79 -10.83 0.106 1897
 1899 3 43.35 88.9 -10.82 0.213 1898
 1900 3 43.31 89.01 -10.8 0.259 1899
 1901 3 43.21 89.1 -10.79 0.29 1900
 1902 3 43.43 89.23 -11.08 0.141 1901
 1903 3 43.66 89.35 -11.1 0.068 1902
 1904 3 43.78 89.41 -11.12 0.065 1903
 1905 3 43.85 89.54 -11.17 0.087 1904
 1906 3 43.94 89.57 -11.28 0.102 1905
 1907 3 43.93 89.62 -11.44 0.089 1906
 1908 3 43.97 89.77 -11.46 0.122 1907
 1909 3 44.04 89.87 -11.56 0.1 1908
 1910 3 44.14 89.99 -11.63 0.078 1909
 1911 3 44.15 90.15 -11.61 0.057 1910
 1912 3 44.25 90.26 -11.58 0.089 1911
 1913 3 44.28 90.43 -11.56 0.1 1912
 1914 3 44.35 90.54 -11.53 0.000125 1913
 1915 3 43.09 89.07 -10.33 0.128 1901
 1916 3 43.09 89.05 -10.12 0.113 1915
 1917 3 43.02 89.13 -9.98 0.121 1916
 1918 3 42.92 89.18 -9.87 0.105 1917
 1919 3 42.82 89.12 -9.71 0.104 1918
 1920 3 42.71 89.09 -9.53 0.145 1919
 1921 3 42.63 89.1 -9.33 0.226 1920
 1922 3 42.52 89.1 -9.22 0.255 1921
 1923 3 42.44 89.07 -9.09 0.24 1922
 1924 3 42.28 89.02 -8.93 0.208 1923
 1925 3 42.26 88.98 -8.79 0.168 1924
 1926 3 42.23 88.93 -8.63 0.117 1925
 1927 3 42.16 88.96 -8.49 0.148 1926
 1928 3 42.16 88.98 -8.35 0.185 1927
 1929 3 42.19 89.07 -8.22 0.142 1928
 1930 3 42.34 88.93 -8.03 0.141 1929
 1931 3 42.45 88.9 -7.88 0.122 1930
 1932 3 42.46 88.93 -7.77 0.121 1931
 1933 3 42.47 89.01 -7.61 0.119 1932
 1934 3 42.5 89.07 -7.49 0.122 1933
 1935 3 42.47 89.23 -7.4 0.179 1934
 1936 3 42.47 89.29 -7.28 0.188 1935
 1937 3 42.4 89.4 -7.19 0.191 1936
 1938 3 42.22 89.52 -7.09 0.171 1937
 1939 3 42.14 89.59 -7.03 0.146 1938
 1940 3 42.07 89.71 -6.83 0.113 1939
 1941 3 41.9 89.71 -6.74 0.123 1940
 1942 3 41.76 89.74 -6.58 0.162 1941
 1943 3 41.57 89.74 -6.49 0.143 1942
 1944 3 41.39 89.84 -6.49 0.163 1943
 1945 3 41.22 89.92 -6.52 0.154 1944
 1946 3 41.11 90.03 -6.45 0.135 1945
 1947 3 41.01 90.22 -6.41 0.139 1946
 1948 3 40.9 90.25 -6.42 0.156 1947
 1949 3 40.79 90.37 -6.46 0.181 1948
 1950 3 40.75 90.54 -6.46 0.202 1949
 1951 3 40.64 90.65 -6.39 0.289 1950
 1952 3 40.6 90.75 -6.34 0.327 1951
 1953 3 40.53 90.93 -6.38 0.326 1952
 1954 3 40.43 91.03 -6.43 0.33 1953
 1955 3 40.36 91.18 -6.45 0.318 1954
 1956 3 40.32 91.31 -6.5 0.326 1955
 1957 3 39.92 91.01 -6.42 0.093 1956
 1958 3 39.83 90.97 -6.38 0.141 1957
 1959 3 39.67 90.81 -6.57 0.065 1958
 1960 3 39.64 90.68 -6.7 0.127 1959
 1961 3 39.55 90.58 -6.91 0.095 1960
 1962 3 39.58 90.54 -7.09 0.069 1961
 1963 3 39.66 90.48 -7.24 0.089 1962
 1964 3 39.69 90.47 -7.38 0.035 1963
 1965 3 39.75 90.97 -6.2 0.059 1958
 1966 3 39.61 91.03 -6.22 0.112 1965
 1967 3 39.49 91.06 -6.17 0.092 1966
 1968 3 40.28 91.39 -6.58 0.235 1956
 1969 3 40.07 91.5 -6.71 0.193 1968
 1970 3 39.93 91.58 -7.01 0.119 1969
 1971 3 39.83 91.65 -7.1 0.106 1970
 1972 3 39.74 91.73 -7.26 0.119 1971
 1973 3 39.64 91.79 -7.34 0.135 1972
 1974 3 39.57 91.79 -7.49 0.158 1973
 1975 3 39.52 91.75 -7.59 0.206 1974
 1976 3 39.39 92 -7.69 0.143 1975
 1977 3 39.26 92.09 -7.72 0.119 1976
 1978 3 39.09 92.17 -7.75 0.152 1977
 1979 3 39.01 92.28 -7.75 0.157 1978
 1980 3 38.77 92.29 -7.83 0.158 1979
 1981 3 38.65 92.42 -7.92 0.179 1980
 1982 3 38.54 92.56 -7.93 0.183 1981
 1983 3 38.37 92.63 -8.02 0.182 1982
 1984 3 38.19 92.66 -8.1 0.168 1983
 1985 3 38.12 92.67 -8.21 0.173 1984
 1986 3 37.98 92.69 -8.27 0.153 1985
 1987 3 37.84 92.69 -8.35 0.116 1986
 1988 3 37.75 92.78 -8.44 0.164 1987
 1989 3 37.59 92.91 -8.47 0.175 1988
 1990 3 37.5 92.97 -8.54 0.15 1989
 1991 3 37.37 93.07 -8.66 0.169 1990
 1992 3 37.32 93.19 -8.78 0.16 1991
 1993 3 37.33 93.32 -8.91 0.155 1992
 1994 3 37.36 93.49 -9.03 0.095 1993
 1995 3 37.3 93.55 -9.2 0.126 1994
 1996 3 37.26 93.6 -9.34 0.144 1995
 1997 3 37.19 93.64 -9.51 0.134 1996
 1998 3 37.11 93.69 -9.74 0.144 1997
 1999 3 37.08 93.82 -9.83 0.174 1998
 2000 3 36.94 93.94 -9.94 0.153 1999
 2001 3 36.91 94.08 -10.05 0.182 2000
 2002 3 36.92 94.27 -10.18 0.16 2001
 2003 3 36.83 94.52 -10.21 0.166 2002
 2004 3 36.66 94.61 -10.25 0.184 2003
 2005 3 36.29 94.47 -10.12 0.172 2004
 2006 3 36.07 94.38 -10.19 0.111 2005
 2007 3 35.84 94.27 -10.27 0.139 2006
 2008 3 35.73 94.25 -10.33 0.145 2007
 2009 3 35.42 94.2 -10.33 0.112 2008
 2010 3 35.31 94.26 -10.37 0.059 2009
 2011 3 35.06 94.37 -10.36 0.103 2010
 2012 3 34.95 94.37 -10.35 0.071 2011
 2013 3 34.73 94.32 -10.29 0.096 2012
 2014 3 34.56 94.2 -10.3 0.063 2013
 2015 3 34.42 94.09 -10.29 0.105 2014
 2016 3 34.34 93.96 -10.29 0.128 2015
 2017 3 34.19 93.93 -10.37 0.151 2016
 2018 3 33.95 93.84 -10.43 0.136 2017
 2019 3 33.74 93.7 -10.52 0.146 2018
 2020 3 33.52 93.62 -10.66 0.062 2019
 2021 3 33.38 93.51 -10.65 0.099 2020
 2022 3 33.27 93.49 -10.71 0.134 2021
 2023 3 33.15 93.51 -10.72 0.184 2022
 2024 3 33.06 93.38 -11.05 0.099 2023
 2025 3 32.95 93.27 -11.08 0.133 2024
 2026 3 32.85 93.18 -11.12 0.11 2025
 2027 3 32.65 93.13 -11.06 0.024 2026
 2028 3 32.53 93.07 -11.08 0.096 2027
 2029 3 36.69 94.75 -10.45 0.18 2004
 2030 3 36.65 94.8 -10.61 0.279 2029
 2031 3 36.53 94.83 -10.71 0.323 2030
 2032 3 36.46 94.89 -10.8 0.309 2031
 2033 3 36.34 94.86 -10.9 0.245 2032
 2034 3 36.3 94.91 -11.02 0.185 2033
 2035 3 36.27 94.97 -11.15 0.112 2034
 2036 3 36.26 94.97 -11.29 0.134 2035
 2037 3 36.28 94.92 -11.39 0.108 2036
 2038 3 36.33 94.86 -11.55 0.109 2037
 2039 3 36.35 94.8 -11.68 0.143 2038
 2040 3 36.56 94.64 -11.65 0.099 2039
 2041 3 36.59 94.42 -11.68 0.091 2040
 2042 3 36.73 94.32 -11.66 0.069 2041
 2043 3 36.94 94.33 -11.75 0.071 2042
 2044 3 37.06 94.44 -11.78 0.069 2043
 2045 3 37.24 94.5 -11.86 0.134 2044
 2046 3 37.42 94.57 -11.92 0.118 2045
 2047 3 37.43 94.63 -12 0.082 2046
 2048 3 36.31 94.94 -11.85 0.121 2039
 2049 3 36.34 95.14 -11.97 0.099 2048
 2050 3 36.34 95.14 -12.1 0.153 2049
 2051 3 36.22 95.23 -12.18 0.118 2050
 2052 3 36.11 95.32 -12.26 0.109 2051
 2053 3 36.1 95.49 -12.34 0.121 2052
 2054 3 36.07 95.68 -12.43 0.1 2053
 2055 3 36.1 95.85 -12.5 0.108 2054
 2056 3 36.21 95.99 -12.58 0.089 2055
 2057 3 36.36 96.15 -12.68 0.092 2056
 2058 3 36.46 96.22 -12.73 0.094 2057
 2059 3 36.59 96.33 -12.9 0.1 2058
 2060 3 36.64 96.41 -12.97 0.171 2059
 2061 3 36.57 96.24 -13.19 0.079 2060
 2062 3 36.74 96.53 -12.95 0.182 2060
 2063 3 36.7 96.72 -12.75 0.148 2062
 2064 3 36.68 96.91 -12.93 0.096 2063
 2065 3 36.66 97.02 -12.98 0.092 2064
 2066 3 36.57 97.11 -13.1 0.046 2065
 2067 3 36.4 97.18 -13.04 0.087 2066
 2068 3 36.31 97.32 -13.03 0.096 2067
 2069 3 36.17 97.32 -13.11 0.072 2068
 2070 3 36.91 96.63 -12.53 0.092 2063
 2071 3 37.02 96.67 -12.46 0.071 2070
 2072 3 36.86 96.6 -13.04 0.158 2062
 2073 3 36.78 96.58 -13.12 0.000125 2072
 2074 3 39.58 91.56 -7.66 0.132 1975
 2075 3 39.76 91.45 -7.7 0.093 2074
 2076 3 39.84 91.39 -7.74 0.000125 2075
 2077 3 40.89 91.48 -6.53 0.041 1968
 2078 3 41.06 91.53 -6.44 0.086 2077
 2079 3 42.09 89.23 -8.21 0.078 1929
 2080 3 42.02 89.27 -8.11 0.094 2079
 2081 3 41.95 89.36 -8.16 0.092 2080
 2082 3 41.84 89.5 -8.21 0.055 2081
 2083 3 44.32 87.27 -11.33 0.158 1889
 2084 3 44.29 87.38 -11.45 0.24 2083
 2085 3 44 87.4 -11.63 0.099 2084
 2086 3 43.96 87.43 -11.79 0.000125 2085
 2087 3 44.72 87.44 -11.39 0.094 2084
 2088 3 44.87 87.49 -11.47 0.067 2087
 2089 3 45.03 87.49 -11.5 0.08 2088
 2090 3 45.18 87.4 -11.36 0.118 2089
 2091 3 45.35 87.38 -11.18 0.125 2090
 2092 3 45.58 87.38 -11.08 0.12 2091
 2093 3 45.72 87.44 -11.02 0.134 2092
 2094 3 45.96 87.51 -10.97 0.089 2093
 2095 3 46.15 87.49 -11.04 0.11 2094
 2096 3 46.29 87.52 -11.1 0.056 2095
 2097 3 46.43 87.54 -11.11 0.057 2096
 2098 3 46.65 87.52 -11.12 0.118 2097
 2099 3 46.86 87.55 -11.05 0.074 2098
 2100 3 46.98 87.6 -10.94 0.096 2099
 2101 3 47.11 87.64 -10.87 0.146 2100
 2102 3 47.22 87.67 -10.82 0.199 2101
 2103 3 47.33 87.99 -10.95 0.075 2102
 2104 3 47.36 88.05 -10.79 0.088 2103
 2105 3 43.3 86.15 -10.75 0.251 1882
 2106 3 43.34 85.54 -11.28 0.092 2105
 2107 3 43.29 85.52 -11.38 0.000125 2106
 2108 3 43.11 86.15 -10.67 0.251 2105
 2109 3 42.79 85.98 -10.48 0.088 2108
 2110 3 42.65 85.97 -10.48 0.127 2109
 2111 3 42.51 85.92 -10.47 0.131 2110
 2112 3 42.36 85.89 -10.43 0.161 2111
 2113 3 42.22 85.92 -10.4 0.24 2112
 2114 3 42.11 85.86 -10.29 0.246 2113
 2115 3 41.94 85.92 -10.25 0.208 2114
 2116 3 41.76 85.86 -10.24 0.169 2115
 2117 3 41.5 85.81 -10.34 0.148 2116
 2118 3 41.39 85.78 -10.41 0.198 2117
 2119 3 41.15 85.95 -10.23 0.101 2118
 2120 3 41.01 85.95 -10.19 0.135 2119
 2121 3 40.86 85.92 -10.15 0.114 2120
 2122 3 40.76 85.84 -10.1 0.121 2121
 2123 3 40.68 85.7 -10.01 0.109 2122
 2124 3 40.62 85.62 -9.93 0.128 2123
 2125 3 40.47 85.56 -9.83 0.149 2124
 2126 3 40.28 85.47 -9.81 0.125 2125
 2127 3 40.1 85.39 -9.77 0.17 2126
 2128 3 39.97 85.28 -9.75 0.191 2127
 2129 3 39.8 85.17 -9.67 0.177 2128
 2130 3 40.01 85.25 -9.47 0.131 2129
 2131 3 40.03 85.15 -9.36 0.042 2130
 2132 3 39.47 85.09 -9.75 0.114 2129
 2133 3 39.29 85.12 -9.75 0.099 2132
 2134 3 39.11 85.09 -9.68 0.119 2133
 2135 3 38.97 85.14 -9.65 0.103 2134
 2136 3 38.79 85.11 -9.64 0.096 2135
 2137 3 38.6 85.16 -9.59 0.117 2136
 2138 3 38.28 85.16 -9.51 0.111 2137
 2139 3 38.04 85.16 -9.52 0.107 2138
 2140 3 37.89 85.16 -9.52 0.123 2139
 2141 3 37.75 85.19 -9.56 0.129 2140
 2142 3 37.61 85.21 -9.51 0.11 2141
 2143 3 37.47 85.25 -9.46 0.133 2142
 2144 3 37.32 85.25 -9.4 0.112 2143
 2145 3 37.24 85.21 -9.25 0.135 2144
 2146 3 37.21 85.16 -9.1 0.187 2145
 2147 3 37.13 85.13 -8.94 0.235 2146
 2148 3 37 85.05 -8.84 0.232 2147
 2149 3 36.78 85.03 -8.79 0.169 2148
 2150 3 36.63 84.88 -8.72 0.114 2149
 2151 3 36.6 84.72 -8.55 0.071 2150
 2152 3 36.63 84.66 -8.46 0.127 2151
 2153 3 36.89 84.44 -8.57 0.089 2152
 2154 3 37.07 84.41 -8.54 0.000125 2153
 2155 3 36.43 84.71 -8.17 0.095 2152
 2156 3 36.41 84.66 -8 0.121 2155
 2157 3 36.34 84.6 -7.86 0.175 2156
 2158 3 36.14 84.47 -7.7 0.1 2157
 2159 3 35.97 84.39 -7.55 0.11 2158
 2160 3 35.89 84.36 -7.36 0.1 2159
 2161 3 35.78 84.36 -7.23 0.097 2160
 2162 3 35.7 84.33 -7.02 0.103 2161
 2163 3 35.55 84.27 -6.9 0.093 2162
 2164 3 35.42 84.22 -6.82 0.101 2163
 2165 3 35.28 84.11 -6.61 0.089 2164
 2166 3 35.26 84.08 -6.43 0.055 2165
 2167 3 35.16 84 -6.34 0.099 2166
 2168 3 35.02 83.91 -6.28 0.082 2167
 2169 3 34.9 83.8 -6.25 0.085 2168
 2170 3 34.7 83.72 -6.16 0.067 2169
 2171 3 34.66 83.69 -6 0.106 2170
 2172 3 34.63 83.64 -5.88 0.193 2171
 2173 3 34.51 83.57 -5.79 0.196 2172
 2174 3 34.56 83.38 -5.57 0.122 2173
 2175 3 34.58 83.27 -5.37 0.063 2174
 2176 3 34.63 83.13 -5.31 0.113 2175
 2177 3 34.81 83.03 -5.32 0.129 2176
 2178 3 35.02 83.05 -5.22 0.091 2177
 2179 3 35.12 82.91 -5.15 0.023 2178
 2180 3 35.15 82.67 -5.15 0.063 2179
 2181 3 35.2 82.52 -5.11 0.071 2180
 2182 3 35.34 82.41 -5.12 0.092 2181
 2183 3 35.48 82.33 -5.15 0.067 2182
 2184 3 35.66 82.3 -5.14 0.073 2183
 2185 3 35.81 82.25 -5.14 0.078 2184
 2186 3 35.92 82.21 -5.12 0.118 2185
 2187 3 36.02 82.16 -5.05 0.146 2186
 2188 3 36.1 82.16 -4.98 0.13 2187
 2189 3 34.31 83.85 -6.03 0.073 2173
 2190 3 34.16 83.94 -6.1 0.105 2189
 2191 3 34.02 83.88 -6.11 0.089 2190
 2192 3 33.88 83.82 -6.11 0.098 2191
 2193 3 33.77 83.81 -5.98 0.091 2192
 2194 3 33.69 83.77 -5.82 0.097 2193
 2195 3 44.59 84.96 -10.8 0.086 1810
 2196 3 44.8 84.99 -10.88 0.113 2195
 2197 3 44.95 84.99 -10.94 0.08 2196
 2198 3 45.13 84.98 -11.03 0.06 2197
 2199 3 45.34 84.93 -11.02 0.088 2198
 2200 3 45.52 84.96 -11.02 0.137 2199
 2201 3 45.69 84.98 -10.94 0.073 2200
 2202 3 45.88 84.94 -10.91 0.075 2201
 2203 3 46.08 84.93 -10.86 0.112 2202
 2204 3 46.22 84.85 -10.8 0.133 2203
 2205 3 46.3 84.82 -10.68 0.11 2204
 2206 3 46.4 84.81 -10.47 0.146 2205
 2207 3 46.5 84.81 -10.38 0.042 2206
 2208 3 43.15 81.94 -10.55 0.073 1790
 2209 3 42.91 81.93 -10.53 0.12 2208
 2210 3 45.67 79.69 -10.54 0.028 1769
 2211 3 45.64 79.74 -10.63 0.087 2210
 2212 3 45.71 79.87 -10.73 0.1 2211
 2213 3 45.81 79.98 -10.81 0.11 2212
 2214 3 45.94 80.04 -10.87 0.121 2213
 2215 3 46.06 80.13 -10.88 0.118 2214
 2216 3 46.16 80.29 -10.87 0.152 2215
 2217 3 46.17 80.48 -10.93 0.154 2216
 2218 3 46.17 80.63 -10.96 0.123 2217
 2219 3 46.17 80.8 -11.06 0.091 2218
 2220 3 46.24 80.88 -11.12 0.083 2219
 2221 3 46.34 80.99 -11.11 0.08 2220
 2222 3 46.38 81.07 -11.26 0.077 2221
 2223 3 46.37 81.13 -11.37 0.09 2222
 2224 3 46.38 81.24 -11.43 0.053 2223
 2225 3 44.96 77.38 -9.51 0.061 1714
 2226 3 44.77 77.49 -9.41 0.114 2225
 2227 3 44.69 77.62 -9.38 0.076 2226
 2228 3 44.6 77.71 -9.32 0.068 2227
 2229 3 44.44 77.79 -9.21 0.125 2228
 2230 3 44.2 77.71 -9.3 0.082 2229
 2231 3 44.02 77.66 -9.4 0.115 2230
 2232 3 44.41 77.98 -9.02 0.105 2229
 2233 3 44.55 78.07 -8.87 0.086 2232
 2234 3 44.59 78.15 -8.71 0.062 2233
 2235 3 44.66 78.18 -8.61 0.072 2234
 2236 3 44.59 78.3 -8.48 0.092 2235
 2237 3 44.59 78.38 -8.38 0.108 2236
 2238 3 44.68 78.51 -8.27 0.058 2237
 2239 3 44.84 78.54 -8.12 0.101 2238
 2240 3 44.93 78.59 -8.1 0.108 2239
 2241 3 45.86 73.98 -10.98 0.079 1675
 2242 3 46 73.96 -11.06 0.074 2241
 2243 3 46.13 73.98 -11.14 0.072 2242
 2244 3 46.28 73.93 -11.21 0.066 2243
 2245 3 46.5 73.93 -11.28 0.101 2244
 2246 3 46.68 73.92 -11.31 0.087 2245
 2247 3 46.82 73.8 -11.41 0.096 2246
 2248 3 46.88 73.7 -11.46 0.000125 2247
 2249 3 45.76 72.85 -10.69 0.069 1667
 2250 3 45.86 72.77 -10.81 0.125 2249
 2251 3 45.88 72.77 -10.95 0.15 2250
 2252 3 46.03 72.63 -10.89 0.078 2251
 2253 3 46.18 72.6 -11.11 0.112 2252
 2254 3 46.33 72.6 -11.21 0.09 2253
 2255 3 46.43 72.62 -11.33 0.078 2254
 2256 3 46.5 72.6 -11.41 0.13 2255
 2257 3 46.54 72.6 -11.53 0.141 2256
 2258 3 46.65 72.49 -11.67 0.000125 2257
 2259 3 46.03 72.35 -10.79 0.085 2252
 2260 3 46.08 72.21 -10.7 0.08 2259
 2261 3 46.24 72.15 -10.45 0.084 2260
 2262 3 46.28 72.04 -10.37 0.123 2261
 2263 3 46.35 71.9 -10.39 0.056 2262
 2264 3 45.68 72.77 -11.13 0.137 2251
 2265 3 45.5 72.73 -11.12 0.142 2264
 2266 3 45.36 72.73 -11.12 0.047 2265
 2267 3 45.25 72.01 -10.53 0.079 1662
 2268 3 45.13 71.93 -10.62 0.098 2267
 2269 3 44.89 71.93 -10.61 0.098 2268
 2270 3 44.78 72.04 -10.55 0.129 2269
 2271 3 44.56 72.15 -10.54 0.135 2270
 2272 3 44.43 72.15 -10.51 0.142 2271
 2273 3 44.31 72.15 -10.55 0.000125 2272
 2274 3 41.03 66.28 -13.45 0.45 1614
 2275 3 41.1 66.12 -13.52 0.391 2274
 2276 3 41.14 65.93 -13.59 0.382 2275
 2277 3 41.15 65.78 -13.63 0.439 2276
 2278 3 41.14 65.59 -13.84 0.366 2277
 2279 3 41.26 65.39 -13.94 0.366 2278
 2280 3 41.32 65.18 -14.03 0.353 2279
 2281 3 41.37 64.98 -14.17 0.358 2280
 2282 3 41.49 64.86 -14.28 0.371 2281
 2283 3 41.64 64.78 -14.41 0.381 2282
 2284 3 41.83 64.68 -14.46 0.403 2283
 2285 3 41.97 64.56 -14.62 0.427 2284
 2286 3 42.05 64.47 -14.73 0.443 2285
 2287 3 42.12 64.39 -14.88 0.434 2286
 2288 3 42.13 64.26 -15.05 0.434 2287
 2289 3 42.23 64.25 -15.21 0.454 2288
 2290 3 42.3 64.12 -15.3 0.488 2289
 2291 3 42.4 64.03 -15.39 0.549 2290
 2292 3 43.04 64.04 -15.03 0.157 2291
 2293 3 43.23 63.97 -15.04 0.142 2292
 2294 3 43.4 63.89 -15.07 0.143 2293
 2295 3 43.54 63.85 -15.15 0.176 2294
 2296 3 43.69 63.79 -15.25 0.185 2295
 2297 3 43.83 63.8 -15.36 0.189 2296
 2298 3 44.02 63.79 -15.37 0.25 2297
 2299 3 44.2 63.85 -15.35 0.255 2298
 2300 3 44.41 63.89 -15.3 0.292 2299
 2301 3 44.59 63.81 -15.27 0.296 2300
 2302 3 44.73 63.74 -15.04 0.293 2301
 2303 3 44.86 63.65 -14.97 0.257 2302
 2304 3 44.98 63.37 -14.97 0.217 2303
 2305 3 45.19 63.19 -14.97 0.231 2304
 2306 3 45.4 63.13 -14.94 0.229 2305
 2307 3 45.66 63.18 -15.06 0.13 2306
 2308 3 45.87 63.13 -15.06 0.136 2307
 2309 3 46.09 63.18 -14.99 0.108 2308
 2310 3 46.26 63.2 -14.94 0.141 2309
 2311 3 46.33 63.29 -14.9 0.119 2310
 2312 3 45.51 62.97 -14.85 0.222 2306
 2313 3 45.69 62.9 -14.77 0.215 2312
 2314 3 45.86 62.74 -14.66 0.167 2313
 2315 3 45.94 62.62 -14.61 0.169 2314
 2316 3 46.08 62.45 -14.61 0.208 2315
 2317 3 46.27 62.43 -14.61 0.154 2316
 2318 3 46.31 62.36 -14.54 0.168 2317
 2319 3 46.43 62.18 -14.57 0.184 2318
 2320 3 46.66 62.09 -14.59 0.21 2319
 2321 3 46.88 62.01 -14.62 0.208 2320
 2322 3 47.09 61.98 -14.62 0.174 2321
 2323 3 47.3 61.95 -14.62 0.167 2322
 2324 3 47.47 61.98 -14.66 0.183 2323
 2325 3 47.65 61.94 -14.7 0.192 2324
 2326 3 47.87 61.91 -14.75 0.209 2325
 2327 3 48.09 61.92 -14.81 0.185 2326
 2328 3 48.26 61.95 -14.89 0.183 2327
 2329 3 48.38 61.96 -14.85 0.199 2328
 2330 3 48.57 61.88 -14.94 0.202 2329
 2331 3 48.7 61.8 -15.01 0.221 2330
 2332 3 48.78 61.57 -15.02 0.247 2331
 2333 3 48.92 61.48 -15.02 0.262 2332
 2334 3 49.1 61.34 -14.98 0.23 2333
 2335 3 49.24 61.3 -14.87 0.201 2334
 2336 3 49.42 61.28 -14.75 0.228 2335
 2337 3 49.63 61.25 -14.67 0.231 2336
 2338 3 49.78 61.19 -14.63 0.241 2337
 2339 3 49.98 61.16 -14.68 0.226 2338
 2340 3 50.06 61.03 -14.77 0.207 2339
 2341 3 50.17 60.89 -14.76 0.161 2340
 2342 3 50.26 60.8 -14.81 0.132 2341
 2343 3 50.38 60.74 -14.74 0.163 2342
 2344 3 50.48 60.67 -14.71 0.182 2343
 2345 3 50.63 60.56 -14.71 0.21 2344
 2346 3 50.91 60.49 -14.69 0.219 2345
 2347 3 51.13 60.48 -14.7 0.209 2346
 2348 3 51.34 60.49 -14.75 0.194 2347
 2349 3 51.46 60.53 -14.79 0.207 2348
 2350 3 51.59 60.56 -14.81 0.266 2349
 2351 3 51.77 60.43 -14.83 0.266 2350
 2352 3 51.94 60.4 -14.84 0.284 2351
 2353 3 52.09 60.25 -14.84 0.285 2352
 2354 3 52.24 60.11 -14.82 0.256 2353
 2355 3 52.38 59.92 -14.82 0.262 2354
 2356 3 52.52 59.71 -14.8 0.235 2355
 2357 3 52.63 59.58 -14.81 0.23 2356
 2358 3 52.74 59.33 -14.82 0.228 2357
 2359 3 52.87 59.22 -14.88 0.258 2358
 2360 3 53.02 59.21 -14.88 0.249 2359
 2361 3 53.14 59.06 -14.97 0.264 2360
 2362 3 53.31 59.06 -14.91 0.293 2361
 2363 3 53.39 59.03 -14.85 0.366 2362
 2364 3 53.56 59.01 -14.79 0.406 2363
 2365 3 53.73 58.95 -14.71 0.432 2364
 2366 3 53.89 58.82 -14.71 0.407 2365
 2367 3 54.06 58.79 -14.69 0.346 2366
 2368 3 54.2 58.57 -14.65 0.269 2367
 2369 3 54.34 58.35 -14.65 0.234 2368
 2370 3 54.53 58.11 -14.73 0.154 2369
 2371 3 54.68 58.01 -14.78 0.156 2370
 2372 3 54.85 57.96 -14.87 0.213 2371
 2373 3 55.02 57.9 -14.87 0.193 2372
 2374 3 55.21 57.87 -14.85 0.178 2373
 2375 3 55.35 57.75 -14.79 0.166 2374
 2376 3 55.52 57.65 -14.68 0.187 2375
 2377 3 55.65 57.55 -14.6 0.232 2376
 2378 3 55.86 57.41 -14.48 0.264 2377
 2379 3 56 57.32 -14.45 0.283 2378
 2380 3 56.13 57.16 -14.38 0.291 2379
 2381 3 56.28 56.98 -14.31 0.298 2380
 2382 3 56.39 56.93 -14.36 0.35 2381
 2383 3 56.53 57.47 -14.45 0.123 2382
 2384 3 56.7 57.59 -14.46 0.095 2383
 2385 3 56.88 57.58 -14.38 0.103 2384
 2386 3 57.02 57.64 -14.33 0.073 2385
 2387 3 57.1 57.72 -14.27 0.042 2386
 2388 3 56.47 56.48 -14.41 0.237 2382
 2389 3 56.6 56.4 -14.42 0.237 2388
 2390 3 56.68 56.26 -14.43 0.252 2389
 2391 3 56.77 56.15 -14.49 0.239 2390
 2392 3 56.88 56.01 -14.4 0.255 2391
 2393 3 57.04 55.84 -14.44 0.24 2392
 2394 3 57.15 55.75 -14.42 0.238 2393
 2395 3 57.2 55.58 -14.35 0.226 2394
 2396 3 57.33 55.44 -14.15 0.143 2395
 2397 3 57.46 55.33 -14.03 0.154 2396
 2398 3 57.6 55.26 -13.96 0.168 2397
 2399 3 57.72 55.3 -13.83 0.173 2398
 2400 3 57.82 55.34 -13.68 0.193 2399
 2401 3 57.97 55.4 -13.5 0.202 2400
 2402 3 58.13 55.48 -13.36 0.193 2401
 2403 3 58.28 55.45 -13.32 0.175 2402
 2404 3 58.41 55.48 -13.25 0.164 2403
 2405 3 58.51 55.6 -13.14 0.173 2404
 2406 3 58.64 55.69 -12.99 0.147 2405
 2407 3 58.77 55.76 -12.82 0.191 2406
 2408 3 58.84 55.8 -12.68 0.198 2407
 2409 3 58.95 55.91 -12.56 0.22 2408
 2410 3 58.96 56.05 -12.44 0.243 2409
 2411 3 59.06 56.13 -12.32 0.222 2410
 2412 3 59.16 56.24 -12.12 0.171 2411
 2413 3 59.26 56.31 -12.01 0.155 2412
 2414 3 59.29 56.41 -11.86 0.149 2413
 2415 3 59.37 56.48 -11.76 0.178 2414
 2416 3 59.43 56.59 -11.69 0.187 2415
 2417 3 59.5 56.66 -11.6 0.173 2416
 2418 3 59.55 56.77 -11.5 0.175 2417
 2419 3 59.62 56.84 -11.34 0.136 2418
 2420 3 59.69 56.91 -11.31 0.177 2419
 2421 3 59.76 57.05 -11.24 0.209 2420
 2422 3 59.81 57.22 -11.17 0.185 2421
 2423 3 59.91 57.23 -11.08 0.173 2422
 2424 3 59.92 57.33 -10.84 0.157 2423
 2425 3 60.04 57.27 -10.65 0.129 2424
 2426 3 60.17 57.3 -10.5 0.087 2425
 2427 3 60.26 57.27 -10.43 0.06 2426
 2428 3 60.32 57.48 -10.34 0.143 2427
 2429 3 60.22 57.52 -10.42 0.143 2428
 2430 3 60.14 57.54 -10.58 0.191 2429
 2431 3 60 57.61 -10.7 0.172 2430
 2432 3 61.07 57.52 -9.91 0.521 2428
 2433 3 60.8 57.66 -9.88 0.307 2432
 2434 3 60.85 57.88 -9.92 0.306 2433
 2435 3 60.76 57.98 -9.86 0.222 2434
 2436 3 60.74 58.13 -9.83 0.142 2435
 2437 3 60.66 58.22 -9.75 0.055 2436
 2438 3 60.59 58.34 -9.69 0.000125 2437
 2439 3 60.53 58.44 -9.63 0.066 2438
 2440 3 60.31 58.43 -9.52 0.112 2439
 2441 3 60.18 58.47 -9.43 0.16 2440
 2442 3 60.06 58.59 -9.39 0.133 2441
 2443 3 59.93 58.58 -9.34 0.085 2442
 2444 3 59.82 59.02 -9.34 0.237 2443
 2445 3 59.75 58.94 -9.32 0.165 2444
 2446 3 59.64 58.98 -9.24 0.000125 2445
 2447 3 59.84 59.42 -9.43 0.109 2444
 2448 3 59.85 59.55 -9.46 0.056 2447
 2449 3 61.36 57.53 -9.74 0.317 2432
 2450 3 61.25 57.38 -9.89 0.000125 2449
 2451 3 61.39 57.02 -9.68 0.332 2450
 2452 3 61.53 57.02 -9.63 0.389 2451
 2453 3 61.69 56.98 -9.46 0.402 2452
 2454 3 61.93 56.91 -9.35 0.353 2453
 2455 3 62.09 56.92 -9.29 0.314 2454
 2456 3 62.24 56.98 -9.25 0.287 2455
 2457 3 62.39 56.95 -9.19 0.244 2456
 2458 3 62.52 56.91 -9.12 0.201 2457
 2459 3 62.63 56.87 -9 0.209 2458
 2460 3 62.74 56.8 -8.82 0.209 2459
 2461 3 62.85 56.73 -8.64 0.179 2460
 2462 3 63.06 56.69 -8.42 0.213 2461
 2463 3 63.06 56.53 -8.18 0.268 2462
 2464 3 63.1 56.44 -8.01 0.289 2463
 2465 3 63.24 56.33 -7.76 0.31 2464
 2466 3 63.31 56.2 -7.65 0.347 2465
 2467 3 63.35 56.17 -7.49 0.373 2466
 2468 3 63.32 56.03 -7.4 0.393 2467
 2469 3 63.38 55.92 -7.24 0.358 2468
 2470 3 63.39 55.77 -7.19 0.322 2469
 2471 3 63.53 55.64 -7.19 0.311 2470
 2472 3 63.56 55.54 -7.15 0.281 2471
 2473 3 63.66 55.41 -7.1 0.268 2472
 2474 3 63.7 55.23 -7.05 0.249 2473
 2475 3 63.74 55 -7.03 0.219 2474
 2476 3 63.78 54.81 -6.97 0.17 2475
 2477 3 63.88 54.64 -6.91 0.165 2476
 2478 3 63.93 54.48 -6.86 0.183 2477
 2479 3 64.01 54.32 -6.81 0.171 2478
 2480 3 64.07 54.21 -6.71 0.182 2479
 2481 3 64.14 54.07 -6.59 0.209 2480
 2482 3 64.21 53.93 -6.55 0.196 2481
 2483 3 64.32 53.84 -6.5 0.157 2482
 2484 3 64.43 53.73 -6.37 0.206 2483
 2485 3 64.46 53.6 -6.33 0.198 2484
 2486 3 64.6 53.48 -6.22 0.212 2485
 2487 3 64.7 53.41 -6.14 0.178 2486
 2488 3 64.81 53.32 -6.05 0.171 2487
 2489 3 64.86 53.2 -6 0.177 2488
 2490 3 64.89 53.02 -5.94 0.192 2489
 2491 3 64.65 52.89 -6.14 0.096 2490
 2492 3 64.48 52.91 -6.37 0.108 2491
 2493 3 64.4 52.89 -6.51 0.12 2492
 2494 3 64.28 52.89 -6.72 0.069 2493
 2495 3 64.24 52.93 -6.89 0.059 2494
 2496 3 64.09 52.92 -7.12 0.138 2495
 2497 3 63.99 52.85 -7.27 0.14 2496
 2498 3 63.8 52.71 -7.47 0.087 2497
 2499 3 63.65 52.74 -7.7 0.083 2498
 2500 3 63.39 52.71 -7.81 0.083 2499
 2501 3 63.28 52.62 -7.87 0.089 2500
 2502 3 63.3 52.55 -7.98 0.078 2501
 2503 3 63.36 52.45 -8.12 0.097 2502
 2504 3 63.42 52.4 -8.25 0.058 2503
 2505 3 65.03 52.95 -5.81 0.202 2490
 2506 3 65.19 52.78 -5.72 0.233 2505
 2507 3 65.33 52.66 -5.65 0.25 2506
 2508 3 65.36 52.6 -5.54 0.217 2507
 2509 3 65.53 52.42 -5.41 0.211 2508
 2510 3 65.63 52.43 -5.29 0.22 2509
 2511 3 65.72 52.32 -5.14 0.196 2510
 2512 3 65.81 52.21 -5 0.163 2511
 2513 3 65.89 52.14 -4.91 0.165 2512
 2514 3 66 52.07 -4.78 0.169 2513
 2515 3 66.06 51.93 -4.63 0.144 2514
 2516 3 66.14 51.82 -4.5 0.161 2515
 2517 3 66.17 51.68 -4.39 0.173 2516
 2518 3 66.25 51.55 -4.25 0.162 2517
 2519 3 66.34 51.5 -4.17 0.13 2518
 2520 3 66.36 51.37 -4.12 0.156 2519
 2521 3 66.48 51.24 -4.05 0.161 2520
 2522 3 66.56 51.18 -3.93 0.135 2521
 2523 3 66.67 51.04 -3.92 0.15 2522
 2524 3 66.78 50.97 -3.87 0.142 2523
 2525 3 66.94 50.83 -3.82 0.147 2524
 2526 3 67.08 50.75 -3.75 0.176 2525
 2527 3 67.22 50.67 -3.63 0.168 2526
 2528 3 67.36 50.57 -3.55 0.122 2527
 2529 3 67.5 50.54 -3.47 0.097 2528
 2530 3 67.67 50.47 -3.47 0.077 2529
 2531 3 67.86 50.29 -3.47 0.141 2530
 2532 3 68.08 50.15 -3.45 0.177 2531
 2533 3 68.25 50.04 -3.46 0.169 2532
 2534 3 68.44 49.97 -3.42 0.213 2533
 2535 3 68.58 49.83 -3.42 0.233 2534
 2536 3 68.69 49.79 -3.48 0.183 2535
 2537 3 68.83 49.79 -3.38 0.252 2536
 2538 3 68.97 49.68 -3.38 0.227 2537
 2539 3 69.16 49.59 -3.29 0.25 2538
 2540 3 69.28 49.5 -3.27 0.241 2539
 2541 3 69.42 49.48 -3.13 0.227 2540
 2542 3 69.61 49.41 -3.02 0.228 2541
 2543 3 69.78 49.37 -2.95 0.212 2542
 2544 3 70 49.41 -2.91 0.173 2543
 2545 3 70.13 49.44 -2.87 0.177 2544
 2546 3 70.28 49.37 -2.8 0.157 2545
 2547 3 70.42 49.37 -2.82 0.17 2546
 2548 3 70.59 49.33 -2.74 0.192 2547
 2549 3 70.78 49.31 -2.68 0.213 2548
 2550 3 70.95 49.31 -2.68 0.216 2549
 2551 3 71.17 49.19 -2.66 0.223 2550
 2552 3 71.36 49.15 -2.67 0.239 2551
 2553 3 71.56 49.15 -2.67 0.232 2552
 2554 3 71.73 48.98 -2.71 0.227 2553
 2555 3 71.94 48.83 -2.77 0.238 2554
 2556 3 72.14 48.76 -2.77 0.267 2555
 2557 3 72.33 48.73 -2.75 0.267 2556
 2558 3 72.45 48.67 -2.84 0.235 2557
 2559 3 72.59 48.57 -2.86 0.17 2558
 2560 3 72.78 48.45 -2.83 0.147 2559
 2561 3 72.94 48.39 -2.89 0.17 2560
 2562 3 73.08 48.27 -2.93 0.181 2561
 2563 3 73.2 48.24 -2.91 0.178 2562
 2564 3 73.31 48.17 -2.97 0.165 2563
 2565 3 73.44 48.09 -2.99 0.179 2564
 2566 3 73.61 48.05 -3.03 0.186 2565
 2567 3 73.73 48.03 -3.01 0.14 2566
 2568 3 73.78 47.95 -3.05 0.135 2567
 2569 3 73.86 47.85 -3.1 0.145 2568
 2570 3 74.14 47.77 -3.05 0.167 2569
 2571 3 74.33 47.7 -3.02 0.198 2570
 2572 3 74.53 47.59 -2.96 0.227 2571
 2573 3 74.75 47.45 -2.88 0.256 2572
 2574 3 75 47.38 -2.67 0.317 2573
 2575 3 75.16 47.38 -2.67 0.299 2574
 2576 3 75.36 47.37 -2.58 0.276 2575
 2577 3 75.58 47.34 -2.58 0.264 2576
 2578 3 75.69 47.32 -2.6 0.247 2577
 2579 3 75.83 47.32 -2.61 0.214 2578
 2580 3 76 47.4 -2.71 0.185 2579
 2581 3 76.2 47.35 -2.75 0.182 2580
 2582 3 76.33 47.32 -2.86 0.188 2581
 2583 3 76.47 47.35 -2.9 0.177 2582
 2584 3 76.64 47.33 -2.92 0.177 2583
 2585 3 76.78 47.36 -3 0.193 2584
 2586 3 76.92 47.36 -3.04 0.189 2585
 2587 3 77.14 47.33 -3.02 0.164 2586
 2588 3 77.38 47.32 -3.03 0.184 2587
 2589 3 77.53 47.35 -3.06 0.208 2588
 2590 3 77.78 47.46 -3.14 0.305 2589
 2591 3 77.97 47.54 -3.12 0.368 2590
 2592 3 78.19 47.67 -3.14 0.428 2591
 2593 3 78.36 47.58 -3.2 0.44 2592
 2594 3 78.56 47.53 -3.22 0.393 2593
 2595 3 78.73 47.57 -3.2 0.334 2594
 2596 3 78.88 47.5 -3.22 0.287 2595
 2597 3 79.03 47.47 -3.17 0.226 2596
 2598 3 79.22 47.46 -3.15 0.2 2597
 2599 3 79.39 47.46 -3.04 0.19 2598
 2600 3 79.53 47.4 -2.94 0.191 2599
 2601 3 79.72 47.33 -2.88 0.201 2600
 2602 3 79.89 47.22 -2.86 0.174 2601
 2603 3 80.08 47.15 -2.84 0.174 2602
 2604 3 80.45 46.97 -2.65 0.324 2603
 2605 3 80.42 46.94 -2.75 0.224 2604
 2606 3 80.47 46.86 -2.88 0.189 2605
 2607 3 80.66 46.83 -2.95 0.173 2606
 2608 3 80.89 46.94 -3.1 0.158 2607
 2609 3 81.05 47.09 -3.14 0.18 2608
 2610 3 81.11 47.23 -3.2 0.163 2609
 2611 3 81.23 47.36 -3.22 0.159 2610
 2612 3 81.45 47.33 -3.39 0.258 2611
 2613 3 81.6 47.34 -3.35 0.305 2612
 2614 3 81.81 47.36 -3.41 0.355 2613
 2615 3 81.96 47.47 -3.43 0.348 2614
 2616 3 82.06 47.58 -3.55 0.327 2615
 2617 3 82.15 47.71 -3.59 0.284 2616
 2618 3 82.28 47.8 -3.64 0.241 2617
 2619 3 82.39 47.86 -3.73 0.22 2618
 2620 3 82.54 47.93 -3.78 0.156 2619
 2621 3 82.65 48.03 -3.82 0.152 2620
 2622 3 82.79 48.08 -3.94 0.204 2621
 2623 3 82.87 48.29 -3.9 0.196 2622
 2624 3 82.93 48.37 -3.97 0.189 2623
 2625 3 83.09 48.51 -4.03 0.162 2624
 2626 3 83.23 48.54 -4.1 0.175 2625
 2627 3 83.4 48.61 -4.15 0.185 2626
 2628 3 83.67 48.66 -4.23 0.183 2627
 2629 3 83.81 48.66 -4.35 0.191 2628
 2630 3 83.95 48.62 -4.28 0.196 2629
 2631 3 84.15 48.42 -3.98 0.071 2630
 2632 3 84.23 48.38 -3.93 0.09 2631
 2633 3 84.43 48.29 -3.9 0.086 2632
 2634 3 84.54 48.2 -3.88 0.1 2633
 2635 3 84.65 48.12 -3.78 0.091 2634
 2636 3 84.81 48.06 -3.68 0.114 2635
 2637 3 84.81 48.19 -3.52 0.057 2636
 2638 3 84.69 48.19 -3.43 0.093 2637
 2639 3 84.61 48.26 -3.33 0.122 2638
 2640 3 84.69 48.34 -3.33 0.000125 2639
 2641 3 84.84 47.97 -3.72 0.065 2636
 2642 3 84.82 47.79 -3.77 0.071 2641
 2643 3 84.81 47.73 -3.65 0.146 2642
 2644 3 85.18 47.47 -3.65 0.152 2643
 2645 3 85.45 47.22 -3.67 0.138 2644
 2646 3 85.65 47.13 -3.59 0.187 2645
 2647 3 85.93 47.12 -3.71 0.105 2646
 2648 3 86.12 47.23 -3.7 0.16 2647
 2649 3 86.21 47.37 -3.71 0.111 2648
 2650 3 86.28 47.59 -3.6 0.056 2649
 2651 3 86.29 47.73 -3.54 0.092 2650
 2652 3 86.28 47.91 -3.4 0.078 2651
 2653 3 84.12 48.66 -4.35 0.16 2630
 2654 3 84.23 48.77 -4.5 0.15 2653
 2655 3 84.4 48.79 -4.51 0.169 2654
 2656 3 84.49 48.87 -4.55 0.173 2655
 2657 3 84.62 48.94 -4.6 0.162 2656
 2658 3 84.76 48.98 -4.59 0.16 2657
 2659 3 84.84 49.13 -4.56 0.155 2658
 2660 3 84.95 49.3 -4.52 0.132 2659
 2661 3 85.09 49.4 -4.47 0.146 2660
 2662 3 85.2 49.55 -4.48 0.173 2661
 2663 3 85.2 49.76 -4.56 0.174 2662
 2664 3 85.03 49.98 -4.5 0.113 2663
 2665 3 84.86 50.1 -4.52 0.128 2664
 2666 3 84.64 50.34 -4.52 0.125 2665
 2667 3 84.52 50.45 -4.48 0.097 2666
 2668 3 84.45 50.56 -4.35 0.105 2667
 2669 3 84.36 50.73 -4.21 0.079 2668
 2670 3 84.19 50.8 -4.1 0.077 2669
 2671 3 84.14 50.7 -4.06 0.06 2670
 2672 3 84.03 50.58 -3.99 0.08 2671
 2673 3 83.92 50.49 -3.87 0.062 2672
 2674 3 83.94 50.37 -3.77 0.08 2673
 2675 3 83.94 50.31 -3.68 0.084 2674
 2676 3 83.97 50.29 -3.48 0.122 2675
 2677 3 84 50.2 -3.38 0.109 2676
 2678 3 84 50.12 -3.23 0.119 2677
 2679 3 84.11 50.04 -3.09 0.145 2678
 2680 3 84.25 49.97 -2.97 0.11 2679
 2681 3 84.36 49.91 -2.91 0.066 2680
 2682 3 84.46 49.84 -2.85 0.122 2681
 2683 3 84.49 49.76 -2.77 0.16 2682
 2684 3 84.6 49.69 -2.72 0.274 2683
 2685 3 85.12 49.77 -2.72 0.174 2684
 2686 3 85.38 49.73 -2.62 0.175 2685
 2687 3 85.52 49.77 -2.64 0.182 2686
 2688 3 85.78 49.85 -2.86 0.082 2687
 2689 3 85.94 49.83 -2.86 0.095 2688
 2690 3 86.1 49.87 -2.8 0.116 2689
 2691 3 85.26 49.83 -4.64 0.169 2663
 2692 3 85.21 49.98 -4.88 0.224 2691
 2693 3 85.32 50.09 -4.9 0.212 2692
 2694 3 85.45 50.16 -4.96 0.183 2693
 2695 3 85.6 50.24 -5.01 0.146 2694
 2696 3 85.7 50.3 -5.02 0.14 2695
 2697 3 85.84 50.41 -5.06 0.101 2696
 2698 3 85.98 50.49 -5.16 0.112 2697
 2699 3 86.09 50.59 -5.2 0.122 2698
 2700 3 86.26 50.7 -5.26 0.113 2699
 2701 3 86.48 50.79 -5.24 0.143 2700
 2702 3 86.49 50.87 -5.3 0.113 2701
 2703 3 86.67 50.95 -5.33 0.111 2702
 2704 3 86.98 50.77 -5.21 0.261 2703
 2705 3 87.17 50.84 -5.18 0.345 2704
 2706 3 87.39 50.87 -5.18 0.419 2705
 2707 3 87.54 50.99 -5.07 0.442 2706
 2708 3 87.65 51.06 -5.12 0.438 2707
 2709 3 87.73 51.23 -5.08 0.372 2708
 2710 3 87.87 51.28 -5.08 0.321 2709
 2711 3 87.97 51.35 -5.04 0.283 2710
 2712 3 88.11 51.5 -4.99 0.236 2711
 2713 3 88.19 51.64 -4.95 0.204 2712
 2714 3 88.58 52 -5.13 0.255 2713
 2715 3 88.58 52.13 -4.98 0.197 2714
 2716 3 88.94 52.23 -5.37 0.141 2714
 2717 3 89.05 52.35 -5.4 0.178 2716
 2718 3 89.19 52.49 -5.41 0.203 2717
 2719 3 89.33 52.5 -5.41 0.209 2718
 2720 3 89.5 52.6 -5.49 0.181 2719
 2721 3 89.64 52.64 -5.65 0.19 2720
 2722 3 89.79 52.66 -5.74 0.151 2721
 2723 3 89.95 52.73 -5.9 0.182 2722
 2724 3 90.1 52.74 -6.03 0.172 2723
 2725 3 90.18 52.88 -6.07 0.167 2724
 2726 3 90.26 52.99 -6.07 0.158 2725
 2727 3 90.48 53.05 -6.22 0.132 2726
 2728 3 90.59 53.13 -6.22 0.165 2727
 2729 3 90.73 53.17 -6.24 0.144 2728
 2730 3 90.87 53.25 -6.29 0.127 2729
 2731 3 91.04 53.32 -6.35 0.127 2730
 2732 3 91.12 53.34 -6.46 0.101 2731
 2733 3 91.29 53.38 -6.65 0.152 2732
 2734 3 91.37 53.43 -6.77 0.145 2733
 2735 3 91.43 53.53 -6.96 0.119 2734
 2736 3 91.59 53.57 -7.07 0.116 2735
 2737 3 91.7 53.67 -7.17 0.128 2736
 2738 3 91.87 53.75 -7.23 0.119 2737
 2739 3 92.01 53.82 -7.22 0.116 2738
 2740 3 92.2 53.9 -7.26 0.135 2739
 2741 3 92.4 53.94 -7.31 0.168 2740
 2742 3 92.49 53.79 -7.63 0.089 2741
 2743 3 92.56 53.79 -7.78 0.069 2742
 2744 3 92.63 53.67 -7.84 0.082 2743
 2745 3 92.69 53.54 -7.91 0.081 2744
 2746 3 92.79 53.49 -8 0.073 2745
 2747 3 92.72 53.39 -8.14 0.146 2746
 2748 3 92.65 53.33 -8.25 0.125 2747
 2749 3 92.54 53.36 -8.4 0.067 2748
 2750 3 92.6 53.46 -8.49 0.139 2749
 2751 3 92.66 53.57 -8.61 0.126 2750
 2752 3 92.71 53.65 -8.69 0.168 2751
 2753 3 92.83 53.76 -8.75 0.148 2752
 2754 3 92.83 53.83 -8.85 0.087 2753
 2755 3 92.67 54.12 -7.34 0.165 2741
 2756 3 92.79 54.19 -7.37 0.156 2755
 2757 3 92.99 54.28 -7.42 0.164 2756
 2758 3 93.04 54.39 -7.48 0.201 2757
 2759 3 93.06 54.43 -7.62 0.218 2758
 2760 3 93.31 54.5 -7.56 0.166 2759
 2761 3 93.4 54.62 -7.63 0.186 2760
 2762 3 93.51 54.67 -7.63 0.213 2761
 2763 3 93.65 54.71 -7.63 0.245 2762
 2764 3 93.82 54.75 -7.72 0.292 2763
 2765 3 94.01 54.75 -7.7 0.352 2764
 2766 3 94.2 54.78 -7.68 0.388 2765
 2767 3 94.4 54.79 -7.64 0.409 2766
 2768 3 94.54 54.86 -7.62 0.428 2767
 2769 3 94.79 54.81 -7.64 0.396 2768
 2770 3 95.09 54.57 -7.68 0.289 2769
 2771 3 95.4 54.46 -7.79 0.234 2770
 2772 3 95.65 54.36 -7.96 0.176 2771
 2773 3 95.83 54.33 -8.09 0.195 2772
 2774 3 95.75 54.4 -8.37 0.108 2773
 2775 3 95.83 54.68 -8.59 0.075 2774
 2776 3 95.88 54.77 -8.62 0.076 2775
 2777 3 95.88 54.87 -8.71 0.086 2776
 2778 3 95.86 54.96 -8.85 0.143 2777
 2779 3 95.9 55.04 -8.92 0.163 2778
 2780 3 95.93 55.06 -9.05 0.237 2779
 2781 3 95.85 54.89 -9.43 0.067 2780
 2782 3 95.85 54.86 -9.59 0.072 2781
 2783 3 95.82 54.71 -9.77 0.067 2782
 2784 3 95.75 54.56 -9.82 0.1 2783
 2785 3 96.21 55.26 -8.89 0.076 2780
 2786 3 96.33 55.36 -8.94 0.137 2785
 2787 3 96 54.22 -8.09 0.168 2773
 2788 3 96.21 54.19 -8.17 0.096 2787
 2789 3 96.35 54.19 -8.2 0.143 2788
 2790 3 96.58 54.19 -8.2 0.129 2789
 2791 3 96.74 54.22 -8.17 0.146 2790
 2792 3 96.94 54.3 -8.13 0.189 2791
 2793 3 97.13 54.26 -8.19 0.157 2792
 2794 3 97.24 54.22 -8.36 0.14 2793
 2795 3 97.36 54.13 -8.51 0.117 2794
 2796 3 97.47 54.09 -8.58 0.086 2795
 2797 3 97.58 54.09 -8.67 0.126 2796
 2798 3 97.66 54.15 -8.76 0.154 2797
 2799 3 97.52 54.13 -9.04 0.109 2798
 2800 3 97.4 54.11 -9.17 0.05 2799
 2801 3 97.8 54.13 -8.71 0.154 2798
 2802 3 97.97 54.15 -8.71 0.145 2801
 2803 3 98.21 54.19 -8.63 0.166 2802
 2804 3 98.41 54.15 -8.69 0.154 2803
 2805 3 98.71 54.18 -8.76 0.125 2804
 2806 3 98.83 54.19 -8.8 0.135 2805
 2807 3 99.02 54.25 -8.82 0.173 2806
 2808 3 99.19 54.22 -8.81 0.186 2807
 2809 3 99.32 54.25 -8.91 0.21 2808
 2810 3 99.43 54.18 -9 0.192 2809
 2811 3 99.55 54.17 -9.08 0.202 2810
 2812 3 99.61 54.13 -9.17 0.163 2811
 2813 3 99.65 54.08 -9.43 0.126 2812
 2814 3 99.73 54.15 -9.65 0.125 2813
 2815 3 99.76 54.22 -9.76 0.151 2814
 2816 3 99.78 54.29 -9.92 0.214 2815
 2817 3 99.83 54.3 -10.03 0.241 2816
 2818 3 99.26 54.36 -10.12 0.081 2817
 2819 3 99.16 54.44 -10.24 0.114 2818
 2820 3 99.03 54.51 -10.32 0.161 2819
 2821 3 98.94 54.55 -10.44 0.183 2820
 2822 3 98.78 54.66 -10.2 0.094 2821
 2823 3 98.61 54.66 -10.1 0.066 2822
 2824 3 100.28 54.16 -10.17 0.155 2817
 2825 3 100.37 54.2 -10.27 0.161 2824
 2826 3 100.47 54.31 -10.36 0.135 2825
 2827 3 100.78 54.45 -10.46 0.114 2826
 2828 3 100.87 54.52 -10.48 0.1 2827
 2829 3 100.97 54.6 -10.42 0.162 2828
 2830 3 101.08 54.67 -10.38 0.273 2829
 2831 3 100.67 54.81 -10.12 0.099 2830
 2832 3 100.58 54.87 -10.01 0.166 2831
 2833 3 100.37 55.05 -10.14 0.129 2832
 2834 3 100.28 55.23 -10.26 0.067 2833
 2835 3 100.17 55.27 -10.29 0.067 2834
 2836 3 100.08 55.31 -10.23 0.04 2835
 2837 3 100.08 55.41 -10.23 0.082 2836
 2838 3 99.94 55.48 -10.34 0.04 2837
 2839 3 100.66 54.77 -9.79 0.076 2832
 2840 3 100.77 54.76 -9.69 0.000125 2839
 2841 3 101.47 54.64 -10.56 0.151 2830
 2842 3 101.67 54.64 -10.61 0.137 2841
 2843 3 101.87 54.59 -10.64 0.14 2842
 2844 3 102.17 54.58 -10.59 0.127 2843
 2845 3 102.47 54.6 -10.57 0.096 2844
 2846 3 102.67 54.56 -10.57 0.147 2845
 2847 3 102.78 54.46 -10.57 0.133 2846
 2848 3 102.97 54.39 -10.57 0.096 2847
 2849 3 103.08 54.34 -10.55 0.088 2848
 2850 3 103.28 54.31 -10.51 0.123 2849
 2851 3 103.58 54.31 -10.48 0.188 2850
 2852 3 103.67 54.38 -10.47 0.229 2851
 2853 3 103.87 54.39 -10.4 0.247 2852
 2854 3 103.97 54.35 -10.31 0.23 2853
 2855 3 103.97 54.18 -10.03 0.053 2854
 2856 3 104.17 54.18 -9.92 0.094 2855
 2857 3 104.17 54.17 -9.81 0.121 2856
 2858 3 104.28 54.1 -9.76 0.13 2857
 2859 3 104.47 54.09 -9.72 0.067 2858
 2860 3 104.58 54.11 -9.71 0.066 2859
 2861 3 104.87 54.18 -9.72 0.105 2860
 2862 3 104.97 54.22 -9.73 0.024 2861
 2863 3 105.17 54.24 -9.78 0.073 2862
 2864 3 105.28 54.21 -9.86 0.083 2863
 2865 3 105.47 54.18 -9.98 0.089 2864
 2866 3 105.67 54.25 -10.02 0.091 2865
 2867 3 105.87 54.25 -10.05 0.111 2866
 2868 3 105.87 54.35 -10.1 0.143 2867
 2869 3 105.97 54.5 -10.15 0.097 2868
 2870 3 106.08 54.6 -10.17 0.086 2869
 2871 3 92.84 54.35 -7.94 0.089 2759
 2872 3 92.72 54.29 -8.14 0.13 2871
 2873 3 92.68 54.43 -8.22 0.163 2872
 2874 3 92.49 54.43 -8.3 0.133 2873
 2875 3 92.24 54.32 -8.25 0.15 2874
 2876 3 92.11 54.33 -8.26 0.13 2875
 2877 3 91.99 54.49 -8.39 0.139 2876
 2878 3 91.83 54.57 -8.48 0.123 2877
 2879 3 91.77 54.71 -8.58 0.098 2878
 2880 3 91.72 54.75 -8.72 0.094 2879
 2881 3 91.65 54.74 -8.8 0.082 2880
 2882 3 92.49 54.5 -8.51 0.076 2874
 2883 3 92.52 54.56 -8.71 0.079 2882
 2884 3 92.49 54.57 -8.84 0.177 2883
 2885 3 92.27 54.56 -8.83 0.08 2884
 2886 3 92.15 54.67 -8.91 0.083 2885
 2887 3 92.02 54.71 -8.97 0.09 2886
 2888 3 91.94 54.78 -9.03 0.102 2887
 2889 3 92.71 54.64 -9.09 0.085 2884
 2890 3 92.77 54.64 -9.22 0.000125 2889
 2891 3 84.95 49.98 -5.27 0.088 2692
 2892 3 84.89 49.95 -5.42 0.076 2891
 2893 3 84.9 49.9 -5.61 0.082 2892
 2894 3 84.92 49.8 -5.68 0.068 2893
 2895 3 84.87 49.7 -5.84 0.056 2894
 2896 3 84.79 49.6 -6.07 0.083 2895
 2897 3 84.77 49.55 -6.21 0.063 2896
 2898 3 84.83 49.45 -6.35 0.096 2897
 2899 3 82.87 47.86 -4.2 0.102 2622
 2900 3 82.87 47.72 -4.23 0.09 2899
 2901 3 80.86 46.87 -2.33 0.144 2604
 2902 3 81.03 46.8 -2.22 0.138 2901
 2903 3 81.17 46.8 -2.16 0.155 2902
 2904 3 81.31 46.78 -2.04 0.166 2903
 2905 3 81.41 46.89 -1.99 0.221 2904
 2906 3 81.59 46.87 -1.93 0.378 2905
 2907 3 81.75 46.82 -1.89 0.348 2906
 2908 3 81.94 46.72 -1.85 0.327 2907
 2909 3 82.13 46.82 -1.78 0.275 2908
 2910 3 82.39 46.86 -1.75 0.203 2909
 2911 3 82.64 46.97 -1.69 0.186 2910
 2912 3 82.79 47.02 -1.59 0.184 2911
 2913 3 82.96 47.08 -1.49 0.198 2912
 2914 3 83.21 47.02 -1.48 0.215 2913
 2915 3 83.35 46.91 -1.48 0.245 2914
 2916 3 83.41 46.84 -1.43 0.289 2915
 2917 3 83.57 46.77 -1.37 0.324 2916
 2918 3 83.91 46.6 -1.52 0.152 2917
 2919 3 84.09 46.41 -1.46 0.122 2918
 2920 3 84.22 46.35 -1.39 0.124 2919
 2921 3 84.39 46.34 -1.33 0.177 2920
 2922 3 84.53 46.27 -1.35 0.23 2921
 2923 3 84.67 46.19 -1.23 0.183 2922
 2924 3 84.85 46.12 -1.18 0.188 2923
 2925 3 85.02 46.05 -1.17 0.239 2924
 2926 3 85.11 45.94 -1.2 0.27 2925
 2927 3 84.89 45.49 -1.14 0.103 2926
 2928 3 84.89 45.35 -1.21 0.032 2927
 2929 3 85.22 45.95 -1.29 0.122 2926
 2930 3 85.42 46.05 -1.57 0.087 2929
 2931 3 85.53 46.37 -1.69 0.113 2930
 2932 3 85.48 46.59 -1.76 0.086 2931
 2933 3 85.56 46.84 -1.8 0.133 2932
 2934 3 85.67 46.97 -1.84 0.145 2933
 2935 3 85.77 47.05 -1.88 0.202 2934
 2936 3 85.88 46.7 -1.88 0.094 2935
 2937 3 85.95 46.54 -1.92 0.1 2936
 2938 3 85.94 46.4 -1.96 0.000125 2937
 2939 3 85.7 47.37 -1.96 0.119 2935
 2940 3 85.7 47.41 -2.09 0.141 2939
 2941 3 85.83 47.55 -2.19 0.132 2940
 2942 3 85.94 47.62 -2.38 0.092 2941
 2943 3 86 47.52 -2.55 0.09 2942
 2944 3 86.06 47.41 -2.75 0.093 2943
 2945 3 85.98 47.37 -2.92 0.086 2944
 2946 3 85.92 47.34 -3.05 0.03 2945
 2947 3 85.44 45.88 -1.73 0.088 2930
 2948 3 85.34 45.73 -1.82 0.088 2947
 2949 3 85.22 45.59 -1.84 0.097 2948
 2950 3 85.19 45.41 -1.82 0.115 2949
 2951 3 85.3 45.3 -1.88 0.099 2950
 2952 3 85.36 45.22 -2.05 0.109 2951
 2953 3 85.47 45.22 -2.15 0.159 2952
 2954 3 85.55 45.35 -2.32 0.105 2953
 2955 3 85.67 45.48 -2.4 0.112 2954
 2956 3 85.75 45.58 -2.44 0.12 2955
 2957 3 85.81 45.81 -2.42 0.131 2956
 2958 3 85.86 45.91 -2.46 0.141 2957
 2959 3 85.97 46.12 -2.44 0.09 2958
 2960 3 86 46.27 -2.51 0.077 2959
 2961 3 86.08 46.37 -2.53 0.045 2960
 2962 3 86.17 46.51 -2.53 0.055 2961
 2963 3 86.25 46.66 -2.51 0.095 2962
 2964 3 86.33 46.76 -2.51 0.113 2963
 2965 3 86.53 46.92 -2.44 0.125 2964
 2966 3 86.72 47.1 -2.44 0.075 2965
 2967 3 86.81 47.13 -2.48 0.053 2966
 2968 3 85.31 45.98 -1.38 0.122 2967
 2969 3 85.32 45.92 -0.88 0.117 2929
 2970 3 85.41 45.88 -0.78 0.065 2969
 2971 3 85.57 45.81 -0.72 0.127 2970
 2972 3 85.69 45.8 -0.69 0.173 2971
 2973 3 85.83 45.72 -0.63 0.152 2972
 2974 3 85.99 45.71 -0.4 0.125 2973
 2975 3 86.05 45.66 -0.31 0.136 2974
 2976 3 86.18 45.6 -0.23 0.176 2975
 2977 3 86.37 45.49 -0.1 0.165 2976
 2978 3 86.55 45.39 -0.01 0.166 2977
 2979 3 86.68 45.31 0 0.25 2978
 2980 3 86.82 45.43 -0.39 0.094 2979
 2981 3 86.83 45.56 -0.53 0.09 2980
 2982 3 86.8 45.73 -0.65 0.138 2981
 2983 3 86.82 45.96 -0.75 0.137 2982
 2984 3 86.88 46.03 -0.85 0.195 2983
 2985 3 87.21 46.09 -0.98 0.117 2984
 2986 3 87.35 46.1 -1.07 0.104 2985
 2987 3 87.43 46.1 -1.16 0.138 2986
 2988 3 87.53 46.09 -1.3 0.136 2987
 2989 3 87.55 46.1 -1.41 0.135 2988
 2990 3 87.64 46.02 -1.54 0.083 2989
 2991 3 87.67 46.1 -1.66 0.114 2990
 2992 3 87.72 46.09 -1.83 0.132 2991
 2993 3 87.72 46.06 -2.02 0.086 2992
 2994 3 87.67 46.05 -2.12 0.049 2993
 2995 3 87.63 45.99 -2.25 0.094 2994
 2996 3 87.61 45.89 -2.39 0.129 2995
 2997 3 87.58 45.88 -2.62 0.164 2996
 2998 3 87.54 45.88 -2.83 0.126 2997
 2999 3 87.46 45.89 -2.99 0.101 2998
 3000 3 87.51 45.99 -3.12 0.108 2999
 3001 3 87.48 46.06 -3.2 0.08 3000
 3002 3 86.74 46.3 -0.63 0.097 2984
 3003 3 86.65 46.48 -0.61 0.115 3002
 3004 3 86.55 46.63 -0.66 0.109 3003
 3005 3 86.44 46.71 -0.73 0.063 3004
 3006 3 86.77 45.18 0.13 0.239 2979
 3007 3 86.87 45.06 0.22 0.263 3006
 3008 3 86.93 44.89 0.3 0.272 3007
 3009 3 86.99 44.74 0.3 0.291 3008
 3010 3 87.07 44.6 0.31 0.254 3009
 3011 3 87.07 44.38 0.46 0.203 3010
 3012 3 87.18 44.24 0.54 0.186 3011
 3013 3 87.27 44.09 0.67 0.148 3012
 3014 3 87.27 43.95 0.75 0.165 3013
 3015 3 87.32 43.81 0.93 0.151 3014
 3016 3 87.38 43.71 1.06 0.141 3015
 3017 3 87.41 43.6 1.16 0.187 3016
 3018 3 87.55 43.61 1.33 0.204 3017
 3019 3 87.55 43.56 1.43 0.257 3018
 3020 3 87.6 43.49 1.53 0.26 3019
 3021 3 87.95 43.85 1.44 0.063 3020
 3022 3 88.07 43.88 1.44 0.091 3021
 3023 3 88.17 43.96 1.46 0.095 3022
 3024 3 88.26 44.05 1.51 0.163 3023
 3025 3 88.43 44.06 1.49 0.154 3024
 3026 3 88.57 43.91 1.29 0.054 3025
 3027 3 88.71 43.88 1.26 0.107 3026
 3028 3 88.8 43.85 1.3 0.072 3027
 3029 3 88.71 44.2 1.5 0.108 3025
 3030 3 88.86 44.29 1.43 0.139 3029
 3031 3 88.95 44.42 1.4 0.15 3030
 3032 3 89.03 44.57 1.3 0.138 3031
 3033 3 89.12 44.72 1.32 0.086 3032
 3034 3 89.29 44.76 1.28 0.118 3033
 3035 3 89.37 44.78 1.34 0.091 3034
 3036 3 87.46 43.07 1.7 0.211 3020
 3037 3 87.49 42.85 1.74 0.265 3036
 3038 3 87.57 42.77 1.88 0.312 3037
 3039 3 87.54 42.53 1.99 0.365 3038
 3040 3 87.56 42.31 2.12 0.346 3039
 3041 3 87.52 41.99 2.2 0.338 3040
 3042 3 87.46 41.86 2.36 0.33 3041
 3043 3 87.53 41.7 2.37 0.315 3042
 3044 3 87.51 41.57 2.51 0.319 3043
 3045 3 87.48 41.49 2.65 0.323 3044
 3046 3 87.46 41.31 2.74 0.322 3045
 3047 3 87.45 41.1 2.92 0.312 3046
 3048 3 87.45 40.89 2.97 0.277 3047
 3049 3 87.42 40.74 3.11 0.265 3048
 3050 3 87.4 40.6 3.15 0.221 3049
 3051 3 87.39 40.32 3.19 0.211 3050
 3052 3 87.4 40.13 3.26 0.227 3051
 3053 3 87.37 39.89 3.36 0.228 3052
 3054 3 87.37 39.63 3.52 0.219 3053
 3055 3 87.36 39.48 3.54 0.261 3054
 3056 3 87.34 39.18 3.66 0.219 3055
 3057 3 87.29 38.99 3.77 0.232 3056
 3058 3 87.12 38.68 4.01 0.185 3057
 3059 3 87.2 38.49 4.08 0.114 3058
 3060 3 87.23 38.38 4.18 0.109 3059
 3061 3 87.29 38.21 4.29 0.183 3060
 3062 3 87.86 38.4 4.39 0.168 3061
 3063 3 88.09 38.36 4.31 0.099 3062
 3064 3 88.17 38.26 4.18 0.089 3063
 3065 3 88.29 38.29 4.08 0.112 3064
 3066 3 88.51 38.36 3.97 0.143 3065
 3067 3 88.67 38.33 3.93 0.123 3066
 3068 3 88.84 38.36 3.92 0.135 3067
 3069 3 88.98 38.39 3.9 0.04 3068
 3070 3 87.09 37.91 4.48 0.216 3061
 3071 3 86.89 37.84 4.54 0.186 3070
 3072 3 86.98 37.68 4.56 0.174 3071
 3073 3 86.9 37.53 4.52 0.13 3072
 3074 3 86.89 37.53 4.63 0.188 3073
 3075 3 86.79 37.46 4.72 0.258 3074
 3076 3 86.73 37.36 4.8 0.272 3075
 3077 3 86.67 37.17 4.88 0.222 3076
 3078 3 86.68 37 4.97 0.175 3077
 3079 3 86.71 36.67 5.09 0.142 3078
 3080 3 86.73 36.5 5.14 0.15 3079
 3081 3 86.79 36.35 5.18 0.175 3080
 3082 3 86.84 36.18 5.26 0.201 3081
 3083 3 86.9 36.06 5.32 0.175 3082
 3084 3 86.95 35.98 5.4 0.155 3083
 3085 3 86.9 35.75 5.55 0.133 3084
 3086 3 86.87 35.6 5.64 0.163 3085
 3087 3 86.76 35.38 5.71 0.183 3086
 3088 3 86.67 35.34 5.79 0.192 3087
 3089 3 86.5 35.25 5.85 0.202 3088
 3090 3 86.37 35.13 5.93 0.216 3089
 3091 3 86.2 34.93 5.98 0.189 3090
 3092 3 86.14 34.8 6.05 0.22 3091
 3093 3 85.98 34.73 6.05 0.198 3092
 3094 3 85.87 34.6 6.02 0.231 3093
 3095 3 85.43 34.6 6.01 0.082 3094
 3096 3 85.29 34.56 5.96 0.066 3095
 3097 3 85.21 34.46 5.93 0.091 3096
 3098 3 85.04 34.36 5.92 0.161 3097
 3099 3 84.9 34.24 5.97 0.133 3098
 3100 3 84.76 34.1 6.01 0.116 3099
 3101 3 84.59 34.06 6.01 0.086 3100
 3102 3 84.45 34 6.09 0.099 3101
 3103 3 84.31 33.93 6.13 0.111 3102
 3104 3 84.2 33.86 6.15 0.108 3103
 3105 3 84.09 33.71 6.16 0.13 3104
 3106 3 84.03 33.46 6.19 0.157 3105
 3107 3 83.98 33.34 6.2 0.214 3106
 3108 3 83.92 33.27 6.28 0.235 3107
 3109 3 83.79 33.03 6.08 0.211 3108
 3110 3 83.74 32.92 6.07 0.249 3109
 3111 3 83.72 32.88 5.97 0.303 3110
 3112 3 83.68 32.64 6.11 0.106 3111
 3113 3 83.57 32.45 6.08 0.133 3112
 3114 3 83.49 32.3 6.01 0.089 3113
 3115 3 83.41 32.2 5.99 0.083 3114
 3116 3 83.3 32.16 6.03 0.148 3115
 3117 3 83.18 31.89 5.91 0.093 3116
 3118 3 83.02 31.84 5.91 0.093 3117
 3119 3 82.88 31.73 5.9 0.104 3118
 3120 3 82.71 31.57 5.9 0.095 3119
 3121 3 82.62 31.5 5.91 0.091 3120
 3122 3 82.44 31.41 5.9 0.085 3121
 3123 3 82.3 31.3 5.94 0.082 3122
 3124 3 82.16 31.25 5.94 0.098 3123
 3125 3 82.05 31.18 5.98 0.106 3124
 3126 3 81.93 31.16 5.99 0.154 3125
 3127 3 81.83 31.02 5.95 0.118 3126
 3128 3 81.69 30.91 5.86 0.1 3127
 3129 3 81.6 30.73 5.75 0.116 3128
 3130 3 81.53 30.61 5.66 0.131 3129
 3131 3 81.44 30.48 5.6 0.156 3130
 3132 3 81.36 30.46 5.53 0.229 3131
 3133 3 81.23 30.37 5.48 0.247 3132
 3134 3 81.11 30.25 5.39 0.213 3133
 3135 3 81 30.18 5.35 0.148 3134
 3136 3 80.92 29.98 5.26 0.114 3135
 3137 3 80.84 29.86 5.19 0.091 3136
 3138 3 80.69 29.68 5.11 0.074 3137
 3139 3 80.58 29.55 5.06 0.131 3138
 3140 3 80.47 29.41 4.98 0.135 3139
 3141 3 80.28 29.22 4.98 0.055 3140
 3142 3 80.19 29.01 5.09 0.159 3141
 3143 3 80.08 28.9 5.11 0.158 3142
 3144 3 80 28.77 5.05 0.104 3143
 3145 3 79.87 28.58 4.99 0.11 3144
 3146 3 79.68 28.36 4.97 0.056 3145
 3147 3 79.62 28.26 4.88 0.093 3146
 3148 3 79.62 28.1 4.73 0.118 3147
 3149 3 79.59 27.94 4.72 0.109 3148
 3150 3 79.59 27.74 4.74 0.068 3149
 3151 3 79.62 27.56 4.76 0.088 3150
 3152 3 79.65 27.35 4.72 0.074 3151
 3153 3 79.68 27.22 4.73 0.088 3152
 3154 3 79.74 27.1 4.72 0.082 3153
 3155 3 79.84 26.95 4.68 0.078 3154
 3156 3 79.95 26.85 4.64 0.079 3155
 3157 3 80.04 26.81 4.56 0.072 3156
 3158 3 80.09 26.9 4.48 0.12 3157
 3159 3 80.2 26.74 4.29 0.088 3158
 3160 3 80.18 26.6 4.18 0.114 3159
 3161 3 80.11 26.44 4.12 0.154 3160
 3162 3 80.1 26.26 4.06 0.108 3161
 3163 3 80.02 26.02 4.02 0.126 3162
 3164 3 79.99 25.88 3.93 0.122 3163
 3165 3 80 25.76 3.75 0.092 3164
 3166 3 80.05 25.63 3.68 0.096 3165
 3167 3 80.13 25.54 3.64 0.119 3166
 3168 3 80.18 25.42 3.6 0.149 3167
 3169 3 80.3 25.22 3.62 0.178 3168
 3170 3 80.36 24.99 3.69 0.153 3169
 3171 3 86.09 34.36 5.89 0.147 3094
 3172 3 86.29 34.24 5.77 0.123 3171
 3173 3 86.43 34.21 5.67 0.085 3172
 3174 3 86.49 34.13 5.55 0.079 3173
 3175 3 86.43 34.1 5.39 0.079 3174
 3176 3 86.46 34.06 5.22 0.069 3175
 3177 3 86.52 34.07 5.1 0.089 3176
 3178 3 86.6 34.1 5.01 0.066 3177
 3179 3 86.71 34.1 4.9 0.069 3178
 3180 3 78.19 48.21 -3.06 0.097 2592
 3181 3 78.08 48.18 -2.89 0.137 3180
 3182 3 78.03 48.1 -2.66 0.15 3181
 3183 3 78.03 48.03 -2.56 0.155 3182
 3184 3 77.94 48 -2.49 0.182 3183
 3185 3 77.52 48 -2.51 0.145 3184
 3186 3 77.27 48 -2.54 0.131 3185
 3187 3 77.19 47.93 -2.46 0.137 3186
 3188 3 63.42 56.69 -8.51 0.062 2462
 3189 3 63.54 56.74 -8.54 0.117 3188
 3190 3 63.78 56.77 -8.51 0.111 3189
 3191 3 63.86 56.79 -8.76 0.067 3190
 3192 3 63.92 56.82 -8.91 0.069 3191
 3193 3 63.99 56.75 -9.01 0.111 3192
 3194 3 64.09 56.7 -9.07 0.146 3193
 3195 3 64.2 56.67 -9.11 0.165 3194
 3196 3 64.18 56.31 -8.83 0.053 3195
 3197 3 64.23 56.17 -8.78 0.067 3196
 3198 3 64.32 56.03 -8.7 0.058 3197
 3199 3 64.32 55.85 -8.71 0.11 3198
 3200 3 64.33 55.77 -8.8 0.174 3199
 3201 3 64.29 55.64 -8.83 0.205 3200
 3202 3 63.99 55.52 -8.91 0.101 3201
 3203 3 63.89 55.39 -8.99 0.077 3202
 3204 3 63.86 55.25 -8.98 0.118 3203
 3205 3 64.05 55.17 -8.97 0.092 3204
 3206 3 64.16 55.11 -8.91 0.095 3205
 3207 3 64.27 54.96 -8.8 0.114 3206
 3208 3 64.4 54.92 -8.64 0.09 3207
 3209 3 64.49 54.82 -8.56 0.126 3208
 3210 3 64.52 54.66 -8.52 0.086 3209
 3211 3 64.63 54.53 -8.47 0.113 3210
 3212 3 64.66 54.43 -8.42 0.052 3211
 3213 3 64.32 56.89 -9.21 0.063 3195
 3214 3 64.4 57 -9.25 0.117 3213
 3215 3 64.55 56.95 -9.4 0.105 3214
 3216 3 64.58 56.95 -9.54 0.08 3215
 3217 3 64.52 56.99 -9.72 0.085 3216
 3218 3 64.4 56.99 -9.99 0.104 3217
 3219 3 64.3 56.95 -10.08 0.089 3218
 3220 3 64.3 56.96 -10.25 0.093 3219
 3221 3 64.3 56.99 -10.4 0.11 3220
 3222 3 64.35 56.92 -10.48 0.071 3221
 3223 3 64.41 56.91 -10.61 0.079 3222
 3224 3 64.47 56.78 -10.66 0.142 3223
 3225 3 64.58 56.64 -10.7 0.251 3224
 3226 3 64.59 56.95 -11.04 0.081 3225
 3227 3 64.7 56.96 -11.17 0.103 3226
 3228 3 64.78 57.02 -11.29 0.091 3227
 3229 3 64.78 57 -11.49 0.106 3228
 3230 3 64.76 56.93 -11.67 0.1 3229
 3231 3 64.87 56.91 -11.81 0.133 3230
 3232 3 65 56.92 -11.97 0.098 3231
 3233 3 65.03 56.89 -12.19 0.091 3232
 3234 3 64.97 56.78 -12.25 0.168 3233
 3235 3 65.01 56.66 -12.35 0.209 3234
 3236 3 65.15 56.45 -12.39 0.164 3235
 3237 3 65.18 56.32 -12.46 0.082 3236
 3238 3 64.6 56.45 -10.53 0.107 3225
 3239 3 64.65 56.35 -10.5 0.111 3238
 3240 3 64.71 56.23 -10.53 0.103 3239
 3241 3 64.86 55.85 -10.6 0.086 3240
 3242 3 64.92 55.53 -10.63 0.074 3241
 3243 3 65.01 55.39 -10.63 0.1 3242
 3244 3 65.14 55.31 -10.63 0.082 3243
 3245 3 65.25 55.2 -10.65 0.081 3244
 3246 3 65.23 54.98 -10.82 0.098 3245
 3247 3 65.2 54.89 -10.97 0.081 3246
 3248 3 65.33 54.79 -11.04 0.108 3247
 3249 3 63.84 56.46 -8.39 0.108 3190
 3250 3 63.84 56.31 -8.32 0.137 3249
 3251 3 63.81 56.14 -8.34 0.127 3250
 3252 3 63.9 56.06 -8.31 0.000125 3251
 3253 3 61.62 57.55 -9.57 0.317 2449
 3254 3 61.68 57.45 -9.39 0.347 3253
 3255 3 61.81 57.48 -9.3 0.265 3254
 3256 3 60.51 57.25 -10.27 0.098 2427
 3257 3 58.74 56.23 -12.5 0.058 2410
 3258 3 58.57 56.3 -12.44 0.067 3257
 3259 3 58.46 56.37 -12.43 0.075 3258
 3260 3 58.32 56.41 -12.42 0.079 3259
 3261 3 58.2 56.52 -12.43 0.064 3260
 3262 3 58.07 56.59 -12.43 0.135 3261
 3263 3 57.93 56.6 -12.35 0.149 3262
 3264 3 44.74 63.87 -15.76 0.075 2301
 3265 3 44.7 63.83 -15.91 0.089 3264
 3266 3 44.67 63.9 -16.07 0.052 3265
 3267 3 44.66 63.93 -16.21 0.116 3266
 3268 3 44.66 64.01 -16.3 0.119 3267
 3269 3 44.84 64.08 -16.46 0.106 3268
 3270 3 42.19 63.93 -15.64 0.53 2291
 3271 3 42.16 63.86 -15.76 0.555 3270
 3272 3 42.09 63.87 -15.9 0.569 3271
 3273 3 41.95 63.72 -16.01 0.579 3272
 3274 3 41.91 63.64 -16.1 0.564 3273
 3275 3 41.85 63.51 -16.19 0.52 3274
 3276 3 41.8 63.39 -16.26 0.488 3275
 3277 3 41.56 63.17 -16.35 0.401 3276
 3278 3 41.37 63.05 -16.41 0.376 3277
 3279 3 41.2 62.96 -16.48 0.324 3278
 3280 3 40.94 62.82 -16.45 0.264 3279
 3281 3 40.76 62.78 -16.5 0.258 3280
 3282 3 40.56 62.66 -16.48 0.239 3281
 3283 3 40.45 62.54 -16.57 0.275 3282
 3284 3 40.38 62.47 -16.66 0.292 3283
 3285 3 40.21 62.46 -16.63 0.312 3284
 3286 3 40.07 62.35 -16.63 0.313 3285
 3287 3 39.89 62.31 -16.63 0.295 3286
 3288 3 39.74 62.24 -16.62 0.302 3287
 3289 3 39.6 62.17 -16.65 0.333 3288
 3290 3 39.47 62.11 -16.69 0.339 3289
 3291 3 39.27 62.06 -16.67 0.33 3290
 3292 3 39.1 61.97 -16.74 0.294 3291
 3293 3 38.96 61.93 -16.73 0.351 3292
 3294 3 38.71 61.88 -16.76 0.348 3293
 3295 3 38.53 61.77 -16.8 0.375 3294
 3296 3 38.29 61.85 -16.87 0.337 3295
 3297 3 38.18 61.85 -16.94 0.321 3296
 3298 3 37.97 61.91 -17.06 0.317 3297
 3299 3 37.82 61.87 -17.09 0.327 3298
 3300 3 37.6 61.99 -17.15 0.27 3299
 3301 3 37.47 62.01 -17.2 0.276 3300
 3302 3 37.32 61.98 -17.27 0.293 3301
 3303 3 37.14 61.94 -17.29 0.33 3302
 3304 3 36.92 61.95 -17.25 0.286 3303
 3305 3 36.78 61.98 -17.29 0.278 3304
 3306 3 36.64 61.99 -17.31 0.278 3305
 3307 3 36.47 62.02 -17.32 0.284 3306
 3308 3 36.33 62.02 -17.42 0.338 3307
 3309 3 36.18 62.09 -17.41 0.375 3308
 3310 3 35.96 61.98 -17.37 0.4 3309
 3311 3 35.78 61.98 -17.39 0.387 3310
 3312 3 35.58 61.91 -17.41 0.336 3311
 3313 3 35.43 61.98 -17.41 0.296 3312
 3314 3 35.25 62.05 -17.44 0.213 3313
 3315 3 35.15 62.13 -17.46 0.183 3314
 3316 3 35 62.2 -17.51 0.169 3315
 3317 3 34.82 62.27 -17.58 0.149 3316
 3318 3 34.67 62.38 -17.63 0.15 3317
 3319 3 34.56 62.48 -17.68 0.138 3318
 3320 3 34.4 62.61 -17.74 0.141 3319
 3321 3 34.28 62.72 -17.77 0.156 3320
 3322 3 34.18 62.79 -17.86 0.193 3321
 3323 3 34.03 62.86 -17.97 0.23 3322
 3324 3 33.95 62.93 -18.04 0.26 3323
 3325 3 34.23 62.73 -18.4 0.087 3324
 3326 3 34.26 62.66 -18.54 0.027 3325
 3327 3 33.71 63.05 -18.06 0.277 3324
 3328 3 33.43 63 -18.08 0.305 3327
 3329 3 33.21 63.09 -18.17 0.466 3328
 3330 3 33.36 63.29 -17.58 0.066 3329
 3331 3 33.39 63.3 -17.47 0.087 3330
 3332 3 33.38 63.37 -17.35 0.064 3331
 3333 3 33.36 63.39 -17.2 0.104 3332
 3334 3 33.37 63.44 -17.04 0.108 3333
 3335 3 33.42 63.37 -16.91 0.124 3334
 3336 3 33.44 63.45 -16.77 0.163 3335
 3337 3 33.39 63.54 -16.63 0.184 3336
 3338 3 33.39 63.65 -16.46 0.136 3337
 3339 3 33.42 63.69 -16.28 0.11 3338
 3340 3 33.39 63.69 -16.09 0.106 3339
 3341 3 33.45 63.66 -15.96 0.122 3340
 3342 3 33.41 63.62 -15.86 0.165 3341
 3343 3 33.26 63.62 -15.74 0.111 3342
 3344 3 33.06 63.61 -15.59 0.103 3343
 3345 3 32.93 63.65 -15.42 0.113 3344
 3346 3 32.84 63.62 -15.27 0.118 3345
 3347 3 32.79 63.55 -15.1 0.109 3346
 3348 3 32.62 63.51 -14.93 0.111 3347
 3349 3 32.56 63.5 -14.81 0.07 3348
 3350 3 32.61 63.62 -14.69 0.093 3349
 3351 3 32.61 63.69 -14.57 0.08 3350
 3352 3 32.7 63.69 -14.48 0.037 3351
 3353 3 32.84 63.66 -14.35 0.116 3352
 3354 3 32.91 63.61 -14.27 0.181 3353
 3355 3 32.98 63.54 -14.21 0.217 3354
 3356 3 32.97 63.57 -13.82 0.072 3355
 3357 3 33 63.48 -13.6 0.076 3356
 3358 3 33.1 63.43 -13.46 0.052 3357
 3359 3 33.08 63.3 -14.43 0.094 3355
 3360 3 33.09 63.19 -14.56 0.091 3359
 3361 3 33.04 63.19 -14.65 0.036 3360
 3362 3 33.7 63.59 -15.85 0.063 3342
 3363 3 33.89 63.55 -15.78 0.091 3362
 3364 3 34.13 63.6 -15.75 0.103 3363
 3365 3 34.27 63.56 -15.71 0.088 3364
 3366 3 34.49 63.48 -15.6 0.02 3365
 3367 3 34.62 63.52 -15.52 0.111 3366
 3368 3 34.7 63.56 -15.43 0.06 3367
 3369 3 34.83 63.55 -15.32 0.118 3368
 3370 3 33.08 63.16 -18.35 0.523 3329
 3371 3 33.02 63.23 -18.45 0.561 3370
 3372 3 32.89 63.27 -18.43 0.606 3371
 3373 3 32.36 63.58 -17.58 0.11 3372
 3374 3 32.24 63.58 -17.47 0.095 3373
 3375 3 32.03 63.58 -17.36 0.117 3374
 3376 3 31.89 63.54 -17.25 0.116 3375
 3377 3 31.74 63.57 -17.14 0.132 3376
 3378 3 31.45 63.55 -17.12 0.177 3377
 3379 3 31.19 63.54 -17.16 0.114 3378
 3380 3 31.03 63.47 -17.16 0.114 3379
 3381 3 30.84 63.43 -17.16 0.143 3380
 3382 3 30.64 63.36 -17.18 0.178 3381
 3383 3 30.59 63.64 -17.19 0.068 3382
 3384 3 30.44 63.32 -17.21 0.144 3382
 3385 3 30.16 63.28 -17.2 0.119 3384
 3386 3 29.98 63.32 -17.13 0.126 3385
 3387 3 29.75 63.35 -17.06 0.134 3386
 3388 3 29.67 63.43 -16.97 0.124 3387
 3389 3 29.43 63.46 -16.88 0.141 3388
 3390 3 29.27 63.53 -16.81 0.146 3389
 3391 3 28.99 63.53 -16.76 0.151 3390
 3392 3 28.88 63.61 -16.76 0.16 3391
 3393 3 28.77 63.69 -16.7 0.114 3392
 3394 3 28.68 63.74 -16.59 0.107 3393
 3395 3 28.61 63.68 -16.46 0.125 3394
 3396 3 28.52 63.69 -16.32 0.141 3395
 3397 3 28.4 63.79 -16.18 0.125 3396
 3398 3 28.31 63.83 -16.04 0.125 3397
 3399 3 28.24 63.89 -15.95 0.127 3398
 3400 3 28.13 63.99 -15.81 0.143 3399
 3401 3 27.99 64.04 -15.74 0.219 3400
 3402 3 27.87 64.36 -15.88 0.077 3401
 3403 3 27.74 64.49 -15.89 0.093 3402
 3404 3 27.67 64.66 -15.91 0.102 3403
 3405 3 27.92 63.89 -15.56 0.18 3401
 3406 3 27.87 64.03 -15.53 0.212 3405
 3407 3 27.71 64 -15.54 0.27 3406
 3408 3 27.57 64.03 -15.54 0.265 3407
 3409 3 27.49 64.11 -15.46 0.178 3408
 3410 3 27.42 64.08 -15.39 0.194 3409
 3411 3 27.33 64.01 -15.19 0.166 3410
 3412 3 27.26 63.94 -15 0.128 3411
 3413 3 27.17 63.89 -14.88 0.099 3412
 3414 3 27.01 63.93 -14.75 0.084 3413
 3415 3 26.87 63.96 -14.64 0.115 3414
 3416 3 26.69 64 -14.52 0.146 3415
 3417 3 26.57 63.97 -14.41 0.146 3416
 3418 3 26.39 63.86 -14.38 0.071 3417
 3419 3 26.3 63.82 -14.3 0.091 3418
 3420 3 26.3 63.68 -14.23 0.1 3419
 3421 3 26.35 63.39 -14.17 0.07 3420
 3422 3 26.37 63.28 -14.14 0.077 3421
 3423 3 26.39 63.13 -14.17 0.097 3422
 3424 3 26.33 63.01 -14.19 0.19 3423
 3425 3 26.23 62.97 -14.11 0.217 3424
 3426 3 26.35 62.78 -13.9 0.156 3425
 3427 3 26.36 62.75 -13.61 0.08 3426
 3428 3 26.41 62.71 -13.44 0.092 3427
 3429 3 26.43 62.71 -13.29 0.082 3428
 3430 3 26.48 62.54 -13.22 0.098 3429
 3431 3 26.52 62.46 -13.12 0.155 3430
 3432 3 26.59 62.43 -12.94 0.078 3431
 3433 3 26.61 62.54 -12.8 0.051 3432
 3434 3 26.05 63.41 -14.23 0.097 3425
 3435 3 26.03 63.53 -14.24 0.104 3434
 3436 3 27.35 64.19 -15.84 0.112 3409
 3437 3 27.34 64.21 -16.04 0.101 3436
 3438 3 27.31 64.24 -16.15 0.106 3437
 3439 3 27.25 64.13 -16.4 0.095 3438
 3440 3 27.2 64.08 -16.51 0.103 3439
 3441 3 27.2 64.05 -16.62 0.15 3440
 3442 3 27.25 63.96 -16.81 0.132 3441
 3443 3 27 63.92 -16.99 0.109 3442
 3444 3 26.93 63.91 -17.12 0.128 3443
 3445 3 26.81 63.92 -17.22 0.162 3444
 3446 3 26.75 63.87 -17.35 0.242 3445
 3447 3 26.68 63.41 -17.49 0.148 3446
 3448 3 26.62 63.24 -17.64 0.125 3447
 3449 3 26.53 63.03 -17.69 0.07 3448
 3450 3 26.43 62.99 -17.62 0.095 3449
 3451 3 26.28 62.92 -17.47 0.097 3450
 3452 3 26.12 62.87 -17.42 0.069 3451
 3453 3 26.07 62.77 -17.37 0.059 3452
 3454 3 25.93 62.64 -17.35 0.093 3453
 3455 3 25.78 62.5 -17.3 0.102 3454
 3456 3 25.64 62.38 -17.22 0.089 3455
 3457 3 25.53 62.23 -17.15 0.065 3456
 3458 3 25.41 62.07 -17.15 0.061 3457
 3459 3 25.25 61.98 -17.15 0.104 3458
 3460 3 25.12 61.8 -17.13 0.000125 3459
 3461 3 27.2 63.58 -16.03 0.115 3408
 3462 3 27.04 63.5 -15.99 0.097 3461
 3463 3 26.9 63.31 -15.99 0.067 3462
 3464 3 26.79 63.16 -15.99 0.087 3463
 3465 3 26.65 63.06 -15.94 0.082 3464
 3466 3 26.61 62.96 -15.9 0.068 3465
 3467 3 26.49 62.8 -15.94 0.074 3466
 3468 3 26.5 62.63 -15.9 0.101 3467
 3469 3 26.31 62.48 -15.94 0.067 3468
 3470 3 26.18 62.38 -15.94 0.075 3469
 3471 3 26.06 62.32 -15.99 0.126 3470
 3472 3 25.86 62.32 -16.03 0.079 3471
 3473 3 25.67 62.35 -16.03 0.122 3472
 3474 3 25.56 62.28 -16.03 0.086 3473
 3475 3 25.47 62.21 -16.15 0.077 3474
 3476 3 25.45 62.17 -16.24 0.079 3475
 3477 3 25.4 61.99 -16.31 0.094 3476
 3478 3 25.34 61.82 -16.36 0.098 3477
 3479 3 25.35 61.67 -16.39 0.09 3478
 3480 3 25.32 61.42 -16.33 0.088 3479
 3481 3 25.32 61.28 -16.4 0.098 3480
 3482 3 25.21 61.2 -16.47 0.071 3481
 3483 3 25.07 61.21 -16.5 0.1 3482
 3484 3 24.8 61.1 -16.48 0.108 3483
 3485 3 24.68 60.99 -16.56 0.153 3484
 3486 3 24.66 60.93 -16.72 0.039 3485
 3487 3 24.37 60.91 -16.36 0.076 3485
 3488 3 24.21 60.77 -16.38 0.058 3487
 3489 3 24.12 60.67 -16.45 0.1 3488
 3490 3 23.98 60.57 -16.47 0.097 3489
 3491 3 23.91 60.41 -16.47 0.08 3490
 3492 3 32.96 63.05 -18.88 0.498 3372
 3493 3 33.01 62.91 -19.06 0.542 3492
 3494 3 33.07 62.83 -19.27 0.52 3493
 3495 3 33.09 62.59 -19.45 0.479 3494
 3496 3 33.04 62.55 -19.6 0.47 3495
 3497 3 32.86 62.39 -19.65 0.411 3496
 3498 3 32.79 62.41 -19.88 0.417 3497
 3499 3 32.73 62.39 -20.06 0.349 3498
 3500 3 32.69 62.19 -20.17 0.351 3499
 3501 3 32.66 62.07 -20.26 0.362 3500
 3502 3 32.65 61.97 -20.36 0.327 3501
 3503 3 32.58 61.89 -20.45 0.377 3502
 3504 3 32.37 61.79 -20.51 0.458 3503
 3505 3 32.2 61.58 -20.56 0.456 3504
 3506 3 32.15 61.51 -20.63 0.493 3505
 3507 3 32.05 61.35 -20.67 0.543 3506
 3508 3 32.05 61.05 -20.63 0.524 3507
 3509 3 31.98 60.93 -20.7 0.493 3508
 3510 3 32.17 60.82 -20.79 0.41 3509
 3511 3 32.11 60.76 -20.92 0.412 3510
 3512 3 32.03 60.61 -20.97 0.4 3511
 3513 3 31.92 60.58 -21.06 0.358 3512
 3514 3 31.94 60.33 -21.08 0.402 3513
 3515 3 31.92 60.11 -21.2 0.377 3514
 3516 3 31.81 60.08 -21.4 0.423 3515
 3517 3 31.79 60.04 -21.54 0.509 3516
 3518 3 31.76 59.96 -21.63 0.553 3517
 3519 3 31.72 59.92 -21.83 0.575 3518
 3520 3 31.64 59.79 -21.97 0.618 3519
 3521 3 31.55 59.82 -22.13 0.67 3520
 3522 3 31.48 59.71 -22.24 0.642 3521
 3523 3 31.45 59.64 -22.38 0.64 3522
 3524 3 31.2 60.25 -22.62 0.409 3523
 3525 3 31.09 60.39 -22.82 0.411 3524
 3526 3 31.07 60.35 -23.02 0.387 3525
 3527 3 31 60.31 -23.18 0.352 3526
 3528 3 30.91 60.42 -23.34 0.366 3527
 3529 3 30.8 60.46 -23.5 0.393 3528
 3530 3 30.73 60.5 -23.66 0.367 3529
 3531 3 30.69 60.54 -23.82 0.412 3530
 3532 3 30.64 60.61 -23.96 0.415 3531
 3533 3 30.53 60.61 -24.12 0.383 3532
 3534 3 30.4 60.61 -24.3 0.382 3533
 3535 3 30.33 60.6 -24.44 0.357 3534
 3536 3 30.24 60.61 -24.66 0.346 3535
 3537 3 30.1 60.58 -24.82 0.372 3536
 3538 3 30.03 60.54 -24.94 0.378 3537
 3539 3 29.85 60.46 -25.08 0.375 3538
 3540 3 29.67 60.35 -25.28 0.355 3539
 3541 3 29.54 60.23 -25.44 0.405 3540
 3542 3 29.52 60.06 -25.62 0.39 3541
 3543 3 29.41 59.99 -25.67 0.423 3542
 3544 3 29.34 59.99 -25.79 0.458 3543
 3545 3 29.29 59.99 -25.99 0.507 3544
 3546 3 29.2 60.1 -26.06 0.543 3545
 3547 3 29.09 60.02 -26.17 0.547 3546
 3548 3 29.02 60.1 -26.35 0.601 3547
 3549 3 28.95 60.03 -26.51 0.638 3548
 3550 3 28.84 59.96 -26.63 0.627 3549
 3551 3 28.16 60.78 -26.09 0.127 3550
 3552 3 28.07 60.92 -26.09 0.162 3551
 3553 3 28.04 61.06 -26.09 0.147 3552
 3554 3 27.99 61.21 -26.11 0.124 3553
 3555 3 27.93 61.37 -26.02 0.124 3554
 3556 3 27.86 61.43 -25.96 0.105 3555
 3557 3 27.73 61.56 -25.84 0.097 3556
 3558 3 27.65 61.66 -25.77 0.102 3557
 3559 3 27.56 61.75 -25.71 0.146 3558
 3560 3 27.44 61.87 -25.64 0.187 3559
 3561 3 27.31 61.95 -25.59 0.218 3560
 3562 3 27.19 62.03 -25.5 0.248 3561
 3563 3 26.99 62.14 -25.47 0.277 3562
 3564 3 26.87 62.28 -25.46 0.331 3563
 3565 3 27.01 61.78 -25.14 0.064 3564
 3566 3 27.01 61.74 -25.04 0.084 3565
 3567 3 26.99 61.56 -25.02 0.152 3566
 3568 3 27.1 61.62 -24.8 0.071 3567
 3569 3 27.19 61.6 -24.7 0.064 3568
 3570 3 27.4 61.59 -24.59 0.094 3569
 3571 3 27.58 61.63 -24.5 0.093 3570
 3572 3 27.64 61.73 -24.45 0.000125 3571
 3573 3 27.01 61.37 -25.14 0.143 3567
 3574 3 27.08 61.25 -25.18 0.111 3573
 3575 3 27.3 61.13 -25.14 0.221 3574
 3576 3 27.39 61.07 -25.07 0.264 3575
 3577 3 27.42 60.98 -25.11 0.339 3576
 3578 3 27.3 60.78 -25.45 0.156 3577
 3579 3 26.58 62.62 -25.53 0.202 3564
 3580 3 26.46 62.8 -25.49 0.198 3579
 3581 3 26.24 62.94 -25.44 0.171 3580
 3582 3 26.15 63.16 -25.42 0.159 3581
 3583 3 26.01 63.31 -25.51 0.177 3582
 3584 3 25.92 63.41 -25.55 0.177 3583
 3585 3 25.92 63.54 -25.6 0.218 3584
 3586 3 25.9 63.67 -25.69 0.249 3585
 3587 3 26.12 63.65 -26.01 0.073 3586
 3588 3 26.19 63.69 -26.14 0.096 3587
 3589 3 26.3 63.7 -26.26 0.098 3588
 3590 3 26.42 63.69 -26.4 0.109 3589
 3591 3 26.49 63.69 -26.56 0.125 3590
 3592 3 26.53 63.77 -26.64 0.148 3591
 3593 3 26.55 63.87 -26.69 0.167 3592
 3594 3 26.94 63.94 -26.6 0.075 3593
 3595 3 26.99 64.06 -26.53 0.093 3594
 3596 3 27.1 64.18 -26.47 0.053 3595
 3597 3 27.19 64.15 -26.42 0.068 3596
 3598 3 27.44 64.09 -26.43 0.105 3597
 3599 3 27.67 64.04 -26.41 0.17 3598
 3600 3 27.9 64.02 -26.39 0.163 3599
 3601 3 28.12 63.93 -26.36 0.109 3600
 3602 3 28.28 63.84 -26.2 0.107 3601
 3603 3 28.33 63.85 -26.09 0.136 3602
 3604 3 28.46 63.92 -25.91 0.078 3603
 3605 3 28.55 64.04 -25.82 0.093 3604
 3606 3 26.42 64.06 -26.92 0.073 3593
 3607 3 26.5 64.06 -27.08 0.091 3606
 3608 3 26.66 64.06 -27.24 0.073 3607
 3609 3 26.75 64.06 -27.31 0.075 3608
 3610 3 26.88 63.94 -27.42 0.081 3609
 3611 3 26.84 63.9 -27.56 0.099 3610
 3612 3 26.84 63.87 -27.67 0.074 3611
 3613 3 26.82 63.94 -27.81 0.102 3612
 3614 3 25.69 63.83 -25.48 0.211 3586
 3615 3 25.55 63.91 -25.47 0.215 3614
 3616 3 25.44 63.99 -25.43 0.232 3615
 3617 3 25.23 64.03 -25.34 0.252 3616
 3618 3 25.09 64.11 -25.22 0.284 3617
 3619 3 24.97 64.17 -25.16 0.313 3618
 3620 3 24.79 64.19 -25.15 0.273 3619
 3621 3 24.63 64.19 -25.11 0.19 3620
 3622 3 24.45 64.17 -25.09 0.164 3621
 3623 3 24.34 64.22 -25.06 0.175 3622
 3624 3 24.2 64.33 -25.06 0.194 3623
 3625 3 24 64.31 -25.05 0.184 3624
 3626 3 23.84 64.27 -25.01 0.17 3625
 3627 3 23.66 64.27 -24.96 0.218 3626
 3628 3 23.47 64.23 -24.91 0.182 3627
 3629 3 23.32 64.31 -24.89 0.17 3628
 3630 3 23.2 64.31 -24.87 0.193 3629
 3631 3 23.07 64.33 -24.83 0.234 3630
 3632 3 22.93 64.28 -24.83 0.294 3631
 3633 3 22.82 64.19 -24.82 0.364 3632
 3634 3 22.66 64.16 -24.85 0.394 3633
 3635 3 22.55 64.07 -24.82 0.407 3634
 3636 3 22.43 63.9 -24.81 0.39 3635
 3637 3 22.29 63.83 -24.81 0.353 3636
 3638 3 22.16 63.76 -24.79 0.32 3637
 3639 3 22.25 63.19 -24.79 0.076 3638
 3640 3 22.2 63.04 -24.77 0.105 3639
 3641 3 22.16 62.94 -24.77 0.062 3640
 3642 3 22.11 62.83 -24.72 0.118 3641
 3643 3 22.25 62.76 -24.68 0.234 3642
 3644 3 22.64 62.85 -24.64 0.066 3643
 3645 3 22.77 62.86 -24.55 0.095 3644
 3646 3 22.89 62.73 -24.51 0.087 3645
 3647 3 23.02 62.61 -24.46 0.114 3646
 3648 3 21.95 63.96 -24.75 0.198 3638
 3649 3 21.7 64.01 -24.59 0.182 3648
 3650 3 21.59 63.93 -24.56 0.185 3649
 3651 3 21.48 63.89 -24.49 0.251 3650
 3652 3 21.41 63.75 -24.15 0.133 3651
 3653 3 21.32 63.79 -23.97 0.08 3652
 3654 3 21.14 63.83 -23.86 0.113 3653
 3655 3 21.05 63.9 -23.77 0.081 3654
 3656 3 20.97 63.96 -23.68 0.118 3655
 3657 3 20.88 64.05 -23.57 0.15 3656
 3658 3 20.83 64.13 -23.39 0.151 3657
 3659 3 20.76 64.18 -23.25 0.187 3658
 3660 3 20.69 64.19 -23 0.155 3659
 3661 3 20.63 64.15 -22.78 0.104 3660
 3662 3 20.65 64.13 -22.59 0.079 3661
 3663 3 20.56 64.21 -22.48 0.061 3662
 3664 3 20.51 64.19 -22.32 0.065 3663
 3665 3 20.36 64.19 -22.1 0.093 3664
 3666 3 20.23 64.19 -21.98 0.089 3665
 3667 3 20.12 64.24 -21.87 0.083 3666
 3668 3 19.95 64.19 -21.8 0.109 3667
 3669 3 19.77 64.19 -21.66 0.11 3668
 3670 3 19.7 64.27 -21.64 0.103 3669
 3671 3 19.64 64.35 -21.48 0.117 3670
 3672 3 19.5 64.38 -21.32 0.163 3671
 3673 3 19.46 64.41 -21.21 0.178 3672
 3674 3 19.32 64.44 -21.04 0.178 3673
 3675 3 19.16 64.44 -20.97 0.201 3674
 3676 3 19.05 64.38 -20.9 0.255 3675
 3677 3 18.95 64.35 -20.79 0.257 3676
 3678 3 18.82 64.29 -20.74 0.244 3677
 3679 3 18.48 63.98 -20.79 0.144 3678
 3680 3 18.36 63.9 -20.81 0.171 3679
 3681 3 18.27 63.93 -21.06 0.042 3680
 3682 3 18.07 63.9 -21.22 0.226 3681
 3683 3 17.89 63.88 -21.31 0.205 3682
 3684 3 17.77 63.92 -21.47 0.132 3683
 3685 3 17.8 63.85 -21.67 0.116 3684
 3686 3 17.78 63.81 -21.79 0.127 3685
 3687 3 18.27 63.8 -20.63 0.09 3680
 3688 3 18.18 63.68 -20.54 0.074 3687
 3689 3 18.16 63.57 -20.51 0.078 3688
 3690 3 18.16 63.43 -20.47 0.089 3689
 3691 3 18.14 63.29 -20.38 0.106 3690
 3692 3 18.14 63.18 -20.27 0.143 3691
 3693 3 18.13 63.08 -20.15 0.129 3692
 3694 3 18.11 62.94 -20.01 0.075 3693
 3695 3 18.13 62.86 -19.9 0.087 3694
 3696 3 18.17 62.76 -19.81 0.093 3695
 3697 3 18.08 62.65 -19.76 0.061 3696
 3698 3 18.08 62.53 -19.72 0.088 3697
 3699 3 18.06 62.43 -19.65 0.104 3698
 3700 3 17.88 62.25 -19.58 0.123 3699
 3701 3 17.61 62.15 -19.56 0.105 3700
 3702 3 21.29 63.98 -24.68 0.138 3651
 3703 3 21.11 64.04 -24.68 0.11 3702
 3704 3 20.97 64 -24.72 0.122 3703
 3705 3 20.97 63.86 -24.81 0.113 3704
 3706 3 20.95 63.76 -24.9 0.147 3705
 3707 3 20.86 63.68 -24.96 0.14 3706
 3708 3 20.66 63.68 -25.05 0.12 3707
 3709 3 20.34 63.76 -25.09 0.089 3708
 3710 3 20.18 63.72 -25.14 0.082 3709
 3711 3 20.02 63.76 -25.23 0.086 3710
 3712 3 19.86 63.87 -25.28 0.096 3711
 3713 3 19.73 63.94 -25.37 0.098 3712
 3714 3 19.49 63.97 -25.41 0.121 3713
 3715 3 19.28 63.96 -25.42 0.099 3714
 3716 3 19.12 64.01 -25.42 0.074 3715
 3717 3 18.92 63.96 -25.47 0.143 3716
 3718 3 18.65 63.95 -25.49 0.141 3717
 3719 3 18.4 63.96 -25.54 0.038 3718
 3720 3 28.31 61.2 -25.82 0.156 3555
 3721 3 28.45 61.14 -25.77 0.000125 3720
 3722 3 28.89 59.7 -26.9 0.528 3550
 3723 3 28.94 59.49 -27.24 0.427 3722
 3724 3 28.96 59.43 -27.4 0.423 3723
 3725 3 28.87 59.35 -27.56 0.45 3724
 3726 3 28.85 59.38 -27.69 0.445 3725
 3727 3 28.92 59.3 -27.88 0.351 3726
 3728 3 29.02 59.24 -28.08 0.323 3727
 3729 3 29.01 59.23 -28.2 0.322 3728
 3730 3 28.99 59.13 -28.31 0.308 3729
 3731 3 29.06 58.99 -28.49 0.298 3730
 3732 3 29.15 58.95 -28.67 0.339 3731
 3733 3 29.13 58.85 -28.81 0.378 3732
 3734 3 29.2 58.84 -28.94 0.37 3733
 3735 3 29.13 58.85 -29.2 0.311 3734
 3736 3 29.22 58.92 -29.44 0.336 3735
 3737 3 29.28 58.85 -29.56 0.394 3736
 3738 3 29.32 58.81 -29.69 0.434 3737
 3739 3 29.35 58.78 -29.92 0.431 3738
 3740 3 29.32 58.71 -30.06 0.443 3739
 3741 3 29.37 58.74 -30.29 0.416 3740
 3742 3 29.39 58.75 -30.53 0.374 3741
 3743 3 29.44 58.66 -30.69 0.386 3742
 3744 3 29.44 58.57 -30.9 0.365 3743
 3745 3 29.49 58.42 -31.12 0.347 3744
 3746 3 29.44 58.37 -31.22 0.311 3745
 3747 3 29.45 58.28 -31.29 0.282 3746
 3748 3 29.44 58.32 -31.54 0.303 3747
 3749 3 29.44 58.23 -31.69 0.3 3748
 3750 3 29.44 58.16 -31.85 0.301 3749
 3751 3 29.42 58.12 -32.02 0.279 3750
 3752 3 29.38 58.05 -32.12 0.29 3751
 3753 3 29.37 57.95 -32.26 0.277 3752
 3754 3 29.32 57.81 -32.43 0.278 3753
 3755 3 29.3 57.68 -32.58 0.268 3754
 3756 3 29.27 57.63 -32.73 0.304 3755
 3757 3 29.23 57.5 -32.84 0.312 3756
 3758 3 29.25 57.43 -32.98 0.33 3757
 3759 3 29.25 57.38 -33.11 0.345 3758
 3760 3 29.29 57.31 -33.23 0.382 3759
 3761 3 29.21 57.22 -33.33 0.373 3760
 3762 3 29.24 57.16 -33.47 0.41 3761
 3763 3 29.26 57.05 -33.55 0.479 3762
 3764 3 29.35 57.05 -33.75 0.521 3763
 3765 3 29.4 56.9 -33.84 0.549 3764
 3766 3 29.42 56.77 -33.93 0.583 3765
 3767 3 29.38 56.69 -34.11 0.617 3766
 3768 3 29.26 56.67 -34.26 0.573 3767
 3769 3 29.22 56.59 -34.4 0.5 3768
 3770 3 29.28 56.62 -34.59 0.45 3769
 3771 3 29.25 56.54 -34.79 0.431 3770
 3772 3 29.2 56.48 -35 0.392 3771
 3773 3 29.11 56.4 -35.09 0.384 3772
 3774 3 29.04 56.34 -35.23 0.378 3773
 3775 3 29.02 56.33 -35.46 0.351 3774
 3776 3 29.04 56.3 -35.66 0.344 3775
 3777 3 29.09 56.23 -35.82 0.32 3776
 3778 3 29.2 56.2 -35.98 0.326 3777
 3779 3 29.23 56.12 -36.09 0.368 3778
 3780 3 29.19 56.3 -36.37 0.312 3779
 3781 3 29.19 56.24 -36.54 0.305 3780
 3782 3 29.07 56.15 -36.65 0.311 3781
 3783 3 28.5 56.04 -36.51 0.038 3782
 3784 3 28.45 56.12 -36.65 0.113 3783
 3785 3 28.34 56.2 -36.73 0.117 3784
 3786 3 28.23 56.24 -36.77 0.135 3785
 3787 3 28.15 56.38 -36.66 0.059 3786
 3788 3 28.1 56.47 -36.62 0.07 3787
 3789 3 27.99 56.49 -36.59 0.094 3788
 3790 3 27.89 56.56 -36.51 0.077 3789
 3791 3 28.25 56.13 -37.05 0.074 3786
 3792 3 28.31 56.05 -37.19 0.1 3791
 3793 3 28.27 56.02 -37.41 0.092 3792
 3794 3 28.2 55.97 -37.55 0.076 3793
 3795 3 28.2 55.95 -37.66 0.129 3794
 3796 3 28.17 55.94 -37.76 0.07 3795
 3797 3 29.31 56.23 -36.94 0.262 3782
 3798 3 29.32 56.2 -37.12 0.276 3797
 3799 3 29.39 56.23 -37.33 0.255 3798
 3800 3 29.45 56.19 -37.53 0.279 3799
 3801 3 29.5 56.17 -37.71 0.324 3800
 3802 3 29.64 56.16 -37.92 0.32 3801
 3803 3 29.74 56.2 -38.13 0.335 3802
 3804 3 29.92 56.27 -38.31 0.311 3803
 3805 3 30.12 56.41 -38.53 0.266 3804
 3806 3 30.12 56.48 -38.72 0.26 3805
 3807 3 30.12 56.52 -38.92 0.27 3806
 3808 3 30.26 56.54 -39.01 0.294 3807
 3809 3 30.37 56.52 -39.14 0.302 3808
 3810 3 30.46 56.55 -39.25 0.282 3809
 3811 3 30.55 56.48 -39.38 0.25 3810
 3812 3 30.62 56.49 -39.53 0.277 3811
 3813 3 30.7 56.41 -39.68 0.294 3812
 3814 3 30.81 56.4 -39.81 0.345 3813
 3815 3 30.97 56.37 -39.93 0.353 3814
 3816 3 31.04 56.34 -40.05 0.352 3815
 3817 3 31.11 56.27 -40.2 0.39 3816
 3818 3 31.13 56.23 -40.35 0.423 3817
 3819 3 31.29 56.19 -40.45 0.461 3818
 3820 3 31.29 56.09 -40.6 0.469 3819
 3821 3 31.36 55.97 -40.69 0.482 3820
 3822 3 31.49 55.97 -40.77 0.461 3821
 3823 3 31.46 55.83 -40.91 0.432 3822
 3824 3 31.59 55.84 -41.05 0.383 3823
 3825 3 31.75 55.87 -41.21 0.297 3824
 3826 3 31.89 55.91 -41.42 0.244 3825
 3827 3 31.91 55.8 -41.56 0.248 3826
 3828 3 32 55.72 -41.69 0.285 3827
 3829 3 32.13 55.73 -41.88 0.306 3828
 3830 3 32.23 55.76 -41.99 0.324 3829
 3831 3 32.33 55.74 -42.19 0.338 3830
 3832 3 32.36 55.73 -42.34 0.367 3831
 3833 3 32.48 55.67 -42.34 0.404 3832
 3834 3 32.53 55.67 -42.44 0.456 3833
 3835 3 32.62 55.42 -42.55 0.473 3834
 3836 3 32.69 55.35 -42.63 0.493 3835
 3837 3 32.77 55.27 -42.8 0.509 3836
 3838 3 32.77 55.03 -42.94 0.531 3837
 3839 3 32.77 54.85 -43.06 0.505 3838
 3840 3 32.89 54.78 -43.12 0.475 3839
 3841 3 32.96 54.7 -43.24 0.459 3840
 3842 3 33.06 54.7 -43.34 0.388 3841
 3843 3 33.06 54.67 -43.52 0.334 3842
 3844 3 33.06 54.56 -43.61 0.327 3843
 3845 3 33.14 54.39 -43.76 0.31 3844
 3846 3 33.25 54.23 -43.91 0.313 3845
 3847 3 33.35 54.09 -44.01 0.351 3846
 3848 3 33.39 53.95 -44.06 0.381 3847
 3849 3 33.5 53.8 -44.15 0.395 3848
 3850 3 33.57 53.63 -44.19 0.396 3849
 3851 3 33.67 53.49 -44.27 0.389 3850
 3852 3 33.92 53.31 -43.9 0.167 3851
 3853 3 33.92 53.18 -43.67 0.07 3852
 3854 3 33.93 53.21 -43.54 0.071 3853
 3855 3 34 53.24 -43.39 0.132 3854
 3856 3 34.11 53.24 -43.26 0.136 3855
 3857 3 33.57 53.42 -44.73 0.247 3851
 3858 3 33.65 53.37 -44.88 0.225 3857
 3859 3 33.69 53.25 -45.08 0.205 3858
 3860 3 33.76 53.21 -45.22 0.183 3859
 3861 3 33.82 53.17 -45.35 0.194 3860
 3862 3 33.82 53.06 -45.5 0.213 3861
 3863 3 33.79 53.03 -45.61 0.244 3862
 3864 3 33.87 52.93 -45.68 0.278 3863
 3865 3 33.87 52.88 -45.83 0.315 3864
 3866 3 33.95 52.81 -45.94 0.349 3865
 3867 3 34.05 52.74 -46.04 0.326 3866
 3868 3 33.99 52.74 -46.15 0.295 3867
 3869 3 34.05 52.53 -46.22 0.347 3868
 3870 3 34.12 52.42 -46.29 0.28 3869
 3871 3 34.23 52.42 -46.58 0.294 3870
 3872 3 34.13 52.32 -46.79 0.267 3871
 3873 3 34.12 52.24 -46.92 0.236 3872
 3874 3 34.13 52.1 -47.11 0.247 3873
 3875 3 34.21 52 -47.28 0.257 3874
 3876 3 34.25 51.85 -47.43 0.242 3875
 3877 3 34.28 51.78 -47.61 0.26 3876
 3878 3 34.31 51.68 -47.73 0.293 3877
 3879 3 34.35 51.75 -47.9 0.334 3878
 3880 3 34.42 51.74 -48 0.433 3879
 3881 3 34.46 51.74 -48.12 0.499 3880
 3882 3 34.42 51.61 -48.23 0.569 3881
 3883 3 34.49 51.6 -48.39 0.596 3882
 3884 3 34.58 51.45 -48.46 0.605 3883
 3885 3 34.64 51.34 -48.58 0.587 3884
 3886 3 34.72 51.21 -48.62 0.604 3885
 3887 3 35.59 51.25 -48.15 0.092 3886
 3888 3 35.67 51.31 -48.08 0.107 3887
 3889 3 35.81 51.45 -48.03 0.123 3888
 3890 3 35.92 51.53 -47.96 0.132 3889
 3891 3 36.03 51.63 -47.94 0.191 3890
 3892 3 36.07 51.74 -47.94 0.215 3891
 3893 3 36.14 51.88 -47.92 0.254 3892
 3894 3 36.24 52.03 -47.86 0.231 3893
 3895 3 36.24 52.25 -47.83 0.184 3894
 3896 3 36.35 52.39 -47.83 0.163 3895
 3897 3 36.39 52.59 -47.83 0.187 3896
 3898 3 36.54 52.56 -47.61 0.106 3897
 3899 3 36.57 52.67 -47.47 0.114 3898
 3900 3 36.73 52.91 -47.42 0.105 3899
 3901 3 36.77 52.99 -47.29 0.078 3900
 3902 3 36.94 53.09 -47.17 0.095 3901
 3903 3 37.06 53.2 -47.06 0.122 3902
 3904 3 37.2 53.24 -46.99 0.14 3903
 3905 3 37.34 53.38 -46.99 0.074 3904
 3906 3 37.48 53.45 -46.99 0.11 3905
 3907 3 37.53 53.59 -47.07 0.137 3906
 3908 3 37.6 53.71 -47.14 0.114 3907
 3909 3 37.69 53.9 -47.17 0.117 3908
 3910 3 37.7 54.1 -47.17 0.129 3909
 3911 3 37.65 54.29 -47.17 0.1 3910
 3912 3 37.65 54.42 -47.24 0.138 3911
 3913 3 37.62 54.53 -47.34 0.171 3912
 3914 3 37.59 54.63 -47.42 0.207 3913
 3915 3 37.78 54.6 -47.64 0.109 3914
 3916 3 37.88 54.64 -47.68 0.101 3915
 3917 3 38.03 54.53 -47.57 0.08 3916
 3918 3 38.09 54.35 -47.53 0.108 3917
 3919 3 38.13 54.18 -47.57 0.107 3918
 3920 3 38.28 54.01 -47.64 0.107 3919
 3921 3 38.35 53.89 -47.6 0.118 3920
 3922 3 38.44 53.89 -47.29 0.078 3921
 3923 3 38.49 53.88 -47.11 0.072 3922
 3924 3 38.51 53.74 -46.96 0.092 3923
 3925 3 38.58 53.68 -46.84 0.115 3924
 3926 3 38.59 53.64 -46.63 0.046 3925
 3927 3 38.52 53.64 -46.56 0.058 3926
 3928 3 38.48 53.68 -46.46 0.057 3927
 3929 3 38.47 53.67 -46.28 0.000125 3928
 3930 3 37.27 54.87 -47.39 0.074 3914
 3931 3 37.22 54.99 -47.41 0.077 3930
 3932 3 37.16 55.14 -47.39 0.054 3931
 3933 3 37.13 55.3 -47.33 0.106 3932
 3934 3 36.97 55.49 -47.35 0.097 3933
 3935 3 36.87 55.57 -47.35 0.055 3934
 3936 3 36.36 52.63 -47.39 0.11 3899
 3937 3 36.43 52.8 -48.08 0.177 3897
 3938 3 36.39 52.88 -48.22 0.197 3937
 3939 3 36.21 52.78 -48.47 0.094 3938
 3940 3 36.25 52.8 -48.67 0.113 3939
 3941 3 36.25 52.84 -48.8 0.146 3940
 3942 3 36.29 53.02 -48.93 0.14 3941
 3943 3 36.31 53.12 -49.08 0.106 3942
 3944 3 36.3 53.12 -49.28 0.1 3943
 3945 3 36.19 53.12 -49.5 0.106 3944
 3946 3 36.25 53.2 -49.6 0.132 3945
 3947 3 36.3 53.31 -49.65 0.121 3946
 3948 3 36.35 53.45 -49.73 0.071 3947
 3949 3 36.36 53.6 -49.83 0.081 3948
 3950 3 36.33 53.7 -49.9 0.116 3949
 3951 3 36.35 53.81 -49.96 0.185 3950
 3952 3 35.96 53.95 -50.25 0.113 3951
 3953 3 35.86 53.92 -50.4 0.07 3952
 3954 3 36.69 53.57 -49.96 0.093 3951
 3955 3 36.74 53.45 -49.96 0.133 3954
 3956 3 36.78 53.35 -50.1 0.119 3955
 3957 3 36.89 53.32 -50.25 0.116 3956
 3958 3 36.97 53.31 -50.39 0.142 3957
 3959 3 37.14 53.05 -50.36 0.081 3958
 3960 3 37.24 52.78 -50.39 0.153 3959
 3961 3 37.43 52.6 -50.42 0.172 3960
 3962 3 37.57 52.56 -50.45 0.137 3961
 3963 3 37.72 52.52 -50.49 0.121 3962
 3964 3 37.91 52.38 -50.53 0.07 3963
 3965 3 38.04 52.32 -50.59 0.102 3964
 3966 3 38.2 52.24 -50.66 0.088 3965
 3967 3 38.31 52.09 -50.7 0.061 3966
 3968 3 38.4 51.96 -50.74 0.085 3967
 3969 3 38.44 51.81 -50.85 0.107 3968
 3970 3 38.5 51.75 -50.94 0.11 3969
 3971 3 38.62 51.73 -51.09 0.077 3970
 3972 3 38.66 51.63 -51.15 0.077 3971
 3973 3 38.76 51.46 -51.25 0.102 3972
 3974 3 38.77 51.31 -51.34 0.09 3973
 3975 3 38.87 51.21 -51.47 0.095 3974
 3976 3 38.95 51.1 -51.59 0.075 3975
 3977 3 39.09 51.07 -51.68 0.08 3976
 3978 3 39.23 51.08 -51.72 0.075 3977
 3979 3 39.35 51.06 -51.76 0.101 3978
 3980 3 39.42 50.97 -51.79 0.187 3979
 3981 3 39.48 51.17 -51.47 0.058 3980
 3982 3 39.54 51.26 -51.33 0.124 3981
 3983 3 39.55 51.38 -51.23 0.112 3982
 3984 3 39.5 51.46 -51.18 0.065 3983
 3985 3 39.49 50.82 -51.98 0.143 3980
 3986 3 39.45 50.82 -52.22 0.148 3985
 3987 3 39.42 50.74 -52.37 0.15 3986
 3988 3 36.53 53.05 -48 0.136 3938
 3989 3 36.67 53.13 -47.92 0.121 3988
 3990 3 34.57 51.11 -48.78 0.536 3886
 3991 3 35.01 50.7 -48.43 0.074 3990
 3992 3 34.97 50.56 -48.5 0.073 3991
 3993 3 34.83 50.42 -48.51 0.055 3992
 3994 3 34.68 50.28 -48.5 0.094 3993
 3995 3 34.67 50.09 -48.54 0.113 3994
 3996 3 34.71 49.87 -48.64 0.092 3995
 3997 3 34.64 49.71 -48.69 0.087 3996
 3998 3 34.55 49.59 -48.72 0.058 3997
 3999 3 34.54 49.42 -48.64 0.091 3998
 4000 3 34.49 49.33 -48.54 0.101 3999
 4001 3 34.42 49.24 -48.48 0.106 4000
 4002 3 34.47 49.16 -48.36 0.094 4001
 4003 3 34.4 49.12 -48.25 0.07 4002
 4004 3 34.43 48.98 -48.15 0.052 4003
 4005 3 34.43 48.95 -48.04 0.048 4004
 4006 3 34.4 48.85 -47.96 0.082 4005
 4007 3 34.43 48.71 -47.9 0.116 4006
 4008 3 34.49 48.62 -47.83 0.12 4007
 4009 3 34.5 48.57 -47.61 0.075 4008
 4010 3 34.44 48.49 -47.58 0.076 4009
 4011 3 34.62 51.01 -48.85 0.383 4010
 4012 3 33.97 51.42 -49.21 0.149 4011
 4013 3 33.79 51.45 -49.46 0.195 4012
 4014 3 33.72 51.44 -49.6 0.224 4013
 4015 3 33.49 51.62 -49.86 0.149 4014
 4016 3 33.35 51.66 -49.98 0.175 4015
 4017 3 33.33 51.7 -50.09 0.216 4016
 4018 3 33.29 51.77 -50.23 0.246 4017
 4019 3 33.23 51.83 -50.37 0.287 4018
 4020 3 33.08 51.83 -50.51 0.329 4019
 4021 3 32.94 51.79 -50.63 0.294 4020
 4022 3 32.8 51.69 -50.87 0.239 4021
 4023 3 32.69 51.66 -51.04 0.176 4022
 4024 3 32.55 51.63 -51.31 0.126 4023
 4025 3 32.44 51.69 -51.44 0.157 4024
 4026 3 32.37 51.69 -51.62 0.141 4025
 4027 3 32.32 51.69 -51.83 0.125 4026
 4028 3 32.27 51.69 -51.98 0.147 4027
 4029 3 32.2 51.55 -52.13 0.159 4028
 4030 3 32.11 51.55 -52.27 0.165 4029
 4031 3 32.09 51.61 -52.44 0.144 4030
 4032 3 32.02 51.73 -52.51 0.132 4031
 4033 3 31.99 51.87 -52.58 0.104 4032
 4034 3 31.95 52 -52.67 0.131 4033
 4035 3 31.93 52.11 -52.85 0.16 4034
 4036 3 31.93 52.26 -52.92 0.212 4035
 4037 3 31.86 52.36 -52.95 0.29 4036
 4038 3 31.77 52.4 -53.03 0.321 4037
 4039 3 31.63 52.46 -53.07 0.347 4038
 4040 3 31.52 52.55 -53.14 0.34 4039
 4041 3 31.38 52.5 -53.3 0.273 4040
 4042 3 31.29 52.5 -53.41 0.237 4041
 4043 3 31.24 52.44 -53.63 0.204 4042
 4044 3 31.19 52.35 -53.99 0.144 4043
 4045 3 31.16 52.36 -54.14 0.21 4044
 4046 3 31.12 52.4 -54.3 0.262 4045
 4047 3 31.01 52.46 -54.42 0.286 4046
 4048 3 30.98 52.58 -54.52 0.264 4047
 4049 3 30.8 52.58 -54.67 0.176 4048
 4050 3 30.75 52.54 -54.92 0.089 4049
 4051 3 30.71 52.53 -55.07 0.179 4050
 4052 3 30.66 52.48 -55.2 0.194 4051
 4053 3 30.61 52.4 -55.31 0.257 4052
 4054 3 30.56 52.32 -55.41 0.344 4053
 4055 3 30.52 52.33 -55.57 0.412 4054
 4056 3 30.29 52.25 -55.67 0.452 4055
 4057 3 30.17 52.26 -55.79 0.471 4056
 4058 3 30.11 52.33 -55.96 0.411 4057
 4059 3 29.99 52.51 -56.07 0.346 4058
 4060 3 29.86 52.53 -56.2 0.271 4059
 4061 3 29.58 52.68 -56.25 0.144 4060
 4062 3 29.45 52.71 -56.35 0.098 4061
 4063 3 29.31 52.71 -56.46 0.085 4062
 4064 3 29.17 52.67 -56.67 0.128 4063
 4065 3 29.04 52.59 -56.75 0.119 4064
 4066 3 28.88 52.59 -56.86 0.093 4065
 4067 3 28.75 52.61 -56.97 0.122 4066
 4068 3 28.57 52.7 -57.04 0.149 4067
 4069 3 28.43 52.82 -57.08 0.148 4068
 4070 3 28.36 52.92 -57.18 0.208 4069
 4071 3 28.28 53.09 -57.22 0.279 4070
 4072 3 28.25 53.13 -57.33 0.279 4071
 4073 3 28.14 53.25 -57.43 0.266 4072
 4074 3 28.09 53.32 -57.54 0.222 4073
 4075 3 28 53.42 -57.58 0.24 4074
 4076 3 27.87 53.52 -57.65 0.253 4075
 4077 3 27.66 53.59 -57.76 0.306 4076
 4078 3 27.53 53.61 -57.86 0.379 4077
 4079 3 27.34 53.52 -57.97 0.387 4078
 4080 3 27.27 53.65 -58.02 0.427 4079
 4081 3 27.73 53.95 -58.26 0.056 4080
 4082 3 27.68 53.89 -58.41 0.083 4081
 4083 3 27.57 53.9 -58.47 0.000125 4082
 4084 3 27.02 53.52 -58.08 0.436 4080
 4085 3 26.91 53.51 -58.2 0.412 4084
 4086 3 26.77 53.41 -58.22 0.359 4085
 4087 3 26.66 53.03 -57.92 0.097 4086
 4088 3 26.55 53.1 -57.91 0.1 4087
 4089 3 26.45 53.12 -57.91 0.143 4088
 4090 3 26.36 53.16 -57.87 0.096 4089
 4091 3 26.66 53.45 -58.38 0.287 4086
 4092 3 26.57 53.52 -58.59 0.182 4091
 4093 3 26.45 53.67 -58.7 0.151 4092
 4094 3 26.3 53.77 -58.8 0.14 4093
 4095 3 26.18 53.84 -58.88 0.12 4094
 4096 3 26.07 53.88 -58.97 0.184 4095
 4097 3 25.93 53.91 -59.02 0.19 4096
 4098 3 25.8 54.02 -59.06 0.2 4097
 4099 3 25.57 54.06 -59.06 0.158 4098
 4100 3 25.41 54.12 -59.11 0.102 4099
 4101 3 25.21 54.24 -59.14 0.119 4100
 4102 3 25.03 54.34 -59.23 0.157 4101
 4103 3 24.9 54.35 -59.39 0.193 4102
 4104 3 24.72 54.39 -59.56 0.095 4103
 4105 3 24.63 54.45 -59.73 0.119 4104
 4106 3 24.51 54.52 -59.93 0.125 4105
 4107 3 24.47 54.59 -60.14 0.177 4106
 4108 3 24.44 54.58 -60.31 0.186 4107
 4109 3 24.31 54.62 -60.55 0.168 4108
 4110 3 24.24 54.73 -60.75 0.227 4109
 4111 3 24.19 54.73 -60.9 0.314 4110
 4112 3 23.99 54.83 -61.07 0.341 4111
 4113 3 23.9 54.86 -61.17 0.348 4112
 4114 3 23.86 55.01 -61.35 0.258 4113
 4115 3 23.84 54.88 -61.47 0.202 4114
 4116 3 23.86 54.86 -61.61 0.119 4115
 4117 3 23.73 54.84 -61.82 0.112 4116
 4118 3 23.59 54.87 -61.93 0.106 4117
 4119 3 23.47 54.98 -61.99 0.109 4118
 4120 3 23.36 55.01 -62.11 0.152 4119
 4121 3 23.38 55.01 -62.32 0.172 4120
 4122 3 23.27 55.08 -62.37 0.192 4121
 4123 3 23.2 55.08 -62.47 0.111 4122
 4124 3 23.2 55.08 -62.71 0.122 4123
 4125 3 23.24 55.04 -62.9 0.135 4124
 4126 3 23.26 54.9 -63.14 0.127 4125
 4127 3 23.28 54.9 -63.32 0.18 4126
 4128 3 23.3 54.86 -63.43 0.262 4127
 4129 3 23.28 54.95 -63.54 0.268 4128
 4130 3 23.3 55.01 -63.67 0.287 4129
 4131 3 23.26 55.09 -63.78 0.247 4130
 4132 3 23.26 54.94 -63.97 0.169 4131
 4133 3 23.24 54.95 -64.1 0.134 4132
 4134 3 23.15 54.98 -64.25 0.085 4133
 4135 3 23.17 54.98 -64.41 0.125 4134
 4136 3 23.25 55.02 -64.49 0.136 4135
 4137 3 23.25 55.11 -64.6 0.159 4136
 4138 3 23.36 55.2 -64.77 0.11 4137
 4139 3 23.41 55.22 -64.96 0.155 4138
 4140 3 23.43 55.23 -65.08 0.13 4139
 4141 3 23.45 55.36 -65.19 0.126 4140
 4142 3 23.45 55.26 -65.35 0.263 4141
 4143 3 23.49 55.27 -65.49 0.339 4142
 4144 3 23.49 55.26 -65.66 0.389 4143
 4145 3 23.52 55.15 -65.8 0.474 4144
 4146 3 23.56 55.16 -65.96 0.465 4145
 4147 3 23.64 55.18 -66.11 0.44 4146
 4148 3 23.66 55.23 -66.3 0.383 4147
 4149 3 23.64 55.26 -66.44 0.363 4148
 4150 3 23.48 55.37 -66.63 0.347 4149
 4151 3 23.46 55.47 -66.8 0.339 4150
 4152 3 23.42 55.48 -66.94 0.229 4151
 4153 3 23.39 55.48 -67.1 0.156 4152
 4154 3 23.42 55.51 -67.21 0.173 4153
 4155 3 23.48 55.48 -67.4 0.118 4154
 4156 3 23.5 55.44 -67.54 0.101 4155
 4157 3 23.42 55.48 -67.65 0.094 4156
 4158 3 23.41 55.5 -67.79 0.135 4157
 4159 3 23.42 55.58 -67.88 0.166 4158
 4160 3 23.42 55.69 -67.96 0.156 4159
 4161 3 23.47 55.76 -68.16 0.157 4160
 4162 3 23.45 55.92 -68.41 0.16 4161
 4163 3 23.4 56.04 -68.55 0.118 4162
 4164 3 23.31 56.11 -68.66 0.088 4163
 4165 3 23.22 56.17 -68.82 0.114 4164
 4166 3 23.09 56.21 -68.96 0.101 4165
 4167 3 22.95 56.25 -69.12 0.144 4166
 4168 3 22.86 56.35 -69.22 0.173 4167
 4169 3 22.74 56.39 -69.34 0.183 4168
 4170 3 22.68 56.43 -69.42 0.182 4169
 4171 3 22.83 56.29 -69.67 0.07 4170
 4172 3 22.89 56.18 -69.83 0.111 4171
 4173 3 22.94 56.18 -70 0.106 4172
 4174 3 22.94 56.17 -70.11 0.087 4173
 4175 3 22.98 56.06 -70.28 0.112 4174
 4176 3 22.98 56.03 -70.41 0.133 4175
 4177 3 22.96 55.93 -70.61 0.138 4176
 4178 3 23.09 55.89 -70.74 0.186 4177
 4179 3 23.12 55.93 -70.88 0.209 4178
 4180 3 23.07 55.99 -71.1 0.182 4179
 4181 3 22.96 56 -71.26 0.173 4180
 4182 3 22.92 56.08 -71.39 0.125 4181
 4183 3 22.88 56.18 -71.53 0.133 4182
 4184 3 22.81 56.28 -71.7 0.152 4183
 4185 3 22.79 56.36 -71.91 0.176 4184
 4186 3 22.81 56.43 -72.03 0.196 4185
 4187 3 22.88 56.54 -72.09 0.188 4186
 4188 3 22.86 56.62 -72.17 0.166 4187
 4189 3 23.06 56.61 -72.37 0.091 4188
 4190 3 23.08 56.67 -72.47 0.057 4189
 4191 3 23.11 56.76 -72.55 0.105 4190
 4192 3 23.17 56.75 -72.66 0.122 4191
 4193 3 23.13 56.64 -72.86 0.096 4192
 4194 3 22.63 56.83 -72.2 0.113 4188
 4195 3 22.45 56.96 -72.3 0.102 4194
 4196 3 22.38 57.03 -72.34 0.102 4195
 4197 3 22.22 57.14 -72.37 0.108 4196
 4198 3 22.11 57.26 -72.37 0.123 4197
 4199 3 21.99 57.42 -72.37 0.131 4198
 4200 3 21.94 57.61 -72.36 0.12 4199
 4201 3 21.83 57.75 -72.34 0.172 4200
 4202 3 21.72 57.81 -72.37 0.22 4201
 4203 3 21.78 58.08 -72.03 0.122 4202
 4204 3 21.84 58.21 -71.91 0.127 4203
 4205 3 21.78 58.36 -71.84 0.115 4204
 4206 3 21.75 58.5 -71.77 0.11 4205
 4207 3 21.64 58.65 -71.68 0.077 4206
 4208 3 21.55 58.74 -71.62 0.147 4207
 4209 3 21.44 58.86 -71.56 0.223 4208
 4210 3 21.32 58.89 -71.52 0.302 4209
 4211 3 21.23 59.01 -71.52 0.354 4210
 4212 3 21.12 59.18 -71.54 0.394 4211
 4213 3 21.05 59.39 -71.59 0.394 4212
 4214 3 20.96 59.46 -71.6 0.414 4213
 4215 3 20.84 59.56 -71.62 0.433 4214
 4216 3 20.27 59.03 -71.8 0.075 4215
 4217 3 20.1 58.88 -71.88 0.061 4216
 4218 3 19.91 58.85 -71.86 0.07 4217
 4219 3 19.78 58.8 -71.77 0.109 4218
 4220 3 19.64 58.74 -71.66 0.14 4219
 4221 3 19.57 58.74 -71.55 0.131 4220
 4222 3 19.41 58.53 -71.55 0.097 4221
 4223 3 19.27 58.3 -71.57 0.069 4222
 4224 3 19.25 58.17 -71.52 0.084 4223
 4225 3 19.12 58.18 -71.47 0.104 4224
 4226 3 18.96 58.07 -71.44 0.145 4225
 4227 3 18.84 58.1 -71.44 0.176 4226
 4228 3 20.89 59.78 -71.57 0.386 4215
 4229 3 20.97 60.1 -71.48 0.233 4228
 4230 3 21.06 60.39 -71.43 0.166 4229
 4231 3 21.22 60.42 -71.12 0.114 4230
 4232 3 21.11 60.58 -71.37 0.104 4230
 4233 3 21.17 60.75 -71.35 0.118 4232
 4234 3 21.24 60.92 -71.31 0.118 4233
 4235 3 21.38 61.03 -71.32 0.094 4234
 4236 3 21.45 61.15 -71.34 0.136 4235
 4237 3 21.56 61.22 -71.37 0.122 4236
 4238 3 21.72 61.33 -71.31 0.122 4237
 4239 3 21.88 61.43 -71.29 0.109 4238
 4240 3 21.97 61.54 -71.26 0.114 4239
 4241 3 22.13 61.68 -71.17 0.126 4240
 4242 3 22.31 61.72 -71.02 0.187 4241
 4243 3 22.38 61.75 -70.92 0.236 4242
 4244 3 22.37 61.83 -70.61 0.191 4243
 4245 3 22.44 61.87 -70.53 0.234 4244
 4246 3 22.53 61.9 -70.39 0.212 4245
 4247 3 22.64 61.96 -70.2 0.137 4246
 4248 3 22.71 62.06 -70.16 0.116 4247
 4249 3 22.83 62.14 -70.03 0.061 4248
 4250 3 21.44 57.57 -72.67 0.113 4202
 4251 3 21.31 57.53 -72.65 0.138 4250
 4252 3 21.2 57.42 -72.73 0.12 4251
 4253 3 21.22 57.39 -72.84 0.127 4252
 4254 3 23.14 55.61 -67.33 0.149 4154
 4255 3 23.01 55.72 -67.44 0.168 4254
 4256 3 22.91 55.86 -67.56 0.17 4255
 4257 3 22.78 55.96 -67.7 0.188 4256
 4258 3 22.62 56.04 -67.84 0.164 4257
 4259 3 22.48 56.17 -68 0.114 4258
 4260 3 22.35 56.25 -68.17 0.109 4259
 4261 3 22.24 56.32 -68.34 0.143 4260
 4262 3 22.17 56.36 -68.5 0.144 4261
 4263 3 22.08 56.39 -68.7 0.152 4262
 4264 3 21.86 56.44 -68.92 0.144 4263
 4265 3 21.68 56.44 -69.05 0.193 4264
 4266 3 21.58 56.56 -69.14 0.186 4265
 4267 3 21.52 56.68 -69.27 0.18 4266
 4268 3 21.4 56.75 -69.45 0.242 4267
 4269 3 21.29 56.78 -69.56 0.254 4268
 4270 3 21.2 56.82 -69.68 0.255 4269
 4271 3 21.13 56.82 -69.84 0.297 4270
 4272 3 21.32 56.47 -70.1 0.235 4271
 4273 3 21.14 56.51 -70.32 0.218 4272
 4274 3 20.94 56.57 -70.63 0.169 4273
 4275 3 20.84 56.64 -70.84 0.222 4274
 4276 3 20.75 56.67 -71.02 0.194 4275
 4277 3 20.53 56.64 -71.18 0.126 4276
 4278 3 20.43 56.68 -71.29 0.155 4277
 4279 3 20.28 56.7 -71.37 0.197 4278
 4280 3 20.09 56.56 -71.4 0.21 4279
 4281 3 20.02 56.67 -71.52 0.203 4280
 4282 3 19.94 56.85 -71.69 0.113 4281
 4283 3 19.78 56.88 -71.78 0.116 4282
 4284 3 19.63 56.92 -71.94 0.125 4283
 4285 3 19.45 56.96 -72.1 0.171 4284
 4286 3 19.26 57 -72.33 0.147 4285
 4287 3 19.13 57.06 -72.57 0.144 4286
 4288 3 19.04 57.13 -72.63 0.141 4287
 4289 3 18.85 57.11 -72.71 0.104 4288
 4290 3 18.72 57.14 -72.86 0.149 4289
 4291 3 18.6 57.14 -72.91 0.184 4290
 4292 3 18.44 57.1 -72.97 0.152 4291
 4293 3 18.35 57.17 -72.98 0.114 4292
 4294 3 18.2 57.21 -73.11 0.119 4293
 4295 3 18.04 57.25 -73.19 0.168 4294
 4296 3 17.97 57.2 -73.31 0.166 4295
 4297 3 17.83 57.19 -73.36 0.132 4296
 4298 3 17.64 57.16 -73.5 0.102 4297
 4299 3 17.54 57.13 -73.64 0.162 4298
 4300 3 17.41 57.13 -73.83 0.223 4299
 4301 3 17.27 57.12 -73.98 0.29 4300
 4302 3 17.27 57.08 -74.08 0.369 4301
 4303 3 17.18 57.01 -74.19 0.407 4302
 4304 3 16.95 57.01 -74.23 0.358 4303
 4305 3 17.07 56.73 -74.23 0.172 4304
 4306 3 16.64 57.27 -74.4 0.294 4304
 4307 3 16.57 57.37 -74.46 0.323 4306
 4308 3 16.22 57.04 -74.48 0.086 4307
 4309 3 16.11 57.12 -74.49 0.095 4308
 4310 3 15.97 57.2 -74.38 0.082 4309
 4311 3 16.43 57.44 -74.54 0.337 4307
 4312 3 16.32 57.47 -74.6 0.311 4311
 4313 3 16.28 57.4 -74.85 0.222 4312
 4314 3 16.23 57.29 -75.12 0.147 4313
 4315 3 16.23 57.2 -75.32 0.102 4314
 4316 3 16.21 57.2 -75.51 0.07 4315
 4317 3 16.08 57.2 -75.7 0.117 4316
 4318 3 16.02 57.16 -75.87 0.11 4317
 4319 3 15.88 57.22 -76.13 0.113 4318
 4320 3 15.79 57.26 -76.24 0.111 4319
 4321 3 15.7 57.29 -76.35 0.141 4320
 4322 3 15.64 57.22 -76.55 0.132 4321
 4323 3 15.53 57.26 -76.71 0.143 4322
 4324 3 15.4 57.29 -76.87 0.125 4323
 4325 3 15.28 57.15 -77.04 0.157 4324
 4326 3 15.21 57.01 -77.16 0.184 4325
 4327 3 15.15 56.9 -77.27 0.234 4326
 4328 3 15.11 56.83 -77.39 0.265 4327
 4329 3 15.05 56.69 -77.47 0.301 4328
 4330 3 14.98 56.58 -77.58 0.305 4329
 4331 3 14.93 56.36 -77.64 0.272 4330
 4332 3 14.88 56.18 -77.75 0.244 4331
 4333 3 14.66 56.15 -77.89 0.192 4332
 4334 3 14.56 56.04 -77.99 0.161 4333
 4335 3 14.47 55.96 -78.11 0.118 4334
 4336 3 14.33 55.83 -78.27 0.101 4335
 4337 3 14.24 55.79 -78.35 0.134 4336
 4338 3 14.07 55.66 -78.44 0.163 4337
 4339 3 13.97 55.65 -78.61 0.145 4338
 4340 3 13.89 55.65 -78.72 0.081 4339
 4341 3 13.77 55.55 -78.83 0.101 4340
 4342 3 13.72 55.58 -78.94 0.132 4341
 4343 3 13.82 55.65 -79.16 0.132 4342
 4344 3 13.85 55.57 -79.31 0.126 4343
 4345 3 13.92 55.59 -79.44 0.122 4344
 4346 3 13.9 55.61 -79.58 0.2 4345
 4347 3 13.88 55.76 -79.64 0.148 4346
 4348 3 21.37 56.18 -69.9 0.105 4272
 4349 3 21.35 56.04 -69.81 0.112 4348
 4350 3 20.74 57.08 -69.37 0.12 4271
 4351 3 20.61 57.25 -69.18 0.092 4350
 4352 3 20.58 57.39 -69.1 0.095 4351
 4353 3 20.56 57.53 -69.01 0.052 4352
 4354 3 34.69 50.95 -48.97 0.275 3990
 4355 3 34.79 50.93 -49.13 0.168 4354
 4356 3 34.96 50.91 -49.34 0.147 4355
 4357 3 35.01 50.85 -49.54 0.145 4356
 4358 3 35.1 50.81 -49.71 0.177 4357
 4359 3 35.16 50.68 -49.89 0.118 4358
 4360 3 35.19 50.63 -50 0.098 4359
 4361 3 35.23 50.56 -50.15 0.16 4360
 4362 3 35.23 50.5 -50.26 0.22 4361
 4363 3 35.26 50.53 -50.43 0.245 4362
 4364 3 35.36 50.13 -50.6 0.193 4363
 4365 3 35.45 49.88 -50.8 0.16 4364
 4366 3 35.51 49.87 -50.92 0.213 4365
 4367 3 35.48 49.71 -51.05 0.227 4366
 4368 3 35.53 49.56 -51.18 0.2 4367
 4369 3 35.59 49.37 -51.3 0.15 4368
 4370 3 35.6 49.17 -51.43 0.117 4369
 4371 3 35.67 49.06 -51.55 0.152 4370
 4372 3 35.69 48.93 -51.65 0.172 4371
 4373 3 35.7 48.85 -51.73 0.226 4372
 4374 3 35.74 48.73 -51.78 0.268 4373
 4375 3 35.81 48.66 -51.86 0.303 4374
 4376 3 35.85 48.6 -51.97 0.323 4375
 4377 3 35.82 48.43 -52 0.353 4376
 4378 3 35.75 48.36 -52.08 0.349 4377
 4379 3 35.75 48.33 -52.25 0.39 4378
 4380 3 35.63 48.31 -52.44 0.319 4379
 4381 3 35.64 48.05 -52.47 0.348 4380
 4382 3 35.63 47.91 -52.6 0.298 4381
 4383 3 35.64 47.8 -52.72 0.286 4382
 4384 3 35.6 47.7 -52.92 0.207 4383
 4385 3 35.6 47.54 -53.03 0.193 4384
 4386 3 35.61 47.37 -53.1 0.237 4385
 4387 3 35.57 47.22 -53.16 0.291 4386
 4388 3 35.58 46.99 -52.74 0.077 4387
 4389 3 35.72 47.02 -52.61 0.081 4388
 4390 3 35.85 47.08 -52.54 0.095 4389
 4391 3 35.93 46.99 -52.46 0.09 4390
 4392 3 35.99 47.07 -52.24 0.094 4391
 4393 3 36.04 47.06 -52.12 0.06 4392
 4394 3 35.48 47.16 -53.46 0.212 4387
 4395 3 35.47 47.08 -53.6 0.247 4394
 4396 3 35.47 46.98 -53.74 0.299 4395
 4397 3 35.46 46.94 -53.91 0.321 4396
 4398 3 35.37 46.84 -54.03 0.367 4397
 4399 3 35.41 46.69 -54.16 0.396 4398
 4400 3 35.35 46.55 -54.24 0.47 4399
 4401 3 35.31 46.48 -54.35 0.483 4400
 4402 3 35.27 46.45 -54.49 0.468 4401
 4403 3 35.34 46.29 -54.57 0.45 4402
 4404 3 35.81 46.36 -55.02 0.123 4403
 4405 3 35.87 46.2 -55.12 0.091 4404
 4406 3 35.98 46.12 -55.2 0.169 4405
 4407 3 36.05 46.05 -55.24 0.198 4406
 4408 3 36.22 46.04 -55.1 0.126 4407
 4409 3 36.37 46.02 -55.1 0.069 4408
 4410 3 36.58 45.98 -55.05 0.083 4409
 4411 3 36.7 45.98 -54.99 0.108 4410
 4412 3 36.87 45.92 -54.95 0.099 4411
 4413 3 37.01 45.91 -54.84 0.094 4412
 4414 3 37.04 45.78 -54.77 0.091 4413
 4415 3 37.02 45.59 -54.69 0.11 4414
 4416 3 37.02 45.45 -54.53 0.147 4415
 4417 3 36.98 45.42 -54.31 0.129 4416
 4418 3 36.94 45.37 -54.16 0.127 4417
 4419 3 36.91 45.28 -54.28 0.129 4418
 4420 3 36.98 45.17 -54.34 0.061 4419
 4421 3 37.17 45.13 -54.3 0.096 4420
 4422 3 37.27 45.05 -54.19 0.122 4421
 4423 3 37.44 44.95 -54.22 0.049 4422
 4424 3 37.56 44.92 -54.29 0.133 4423
 4425 3 37.77 44.88 -54.29 0.151 4424
 4426 3 37.91 44.84 -54.2 0.027 4425
 4427 3 38.02 44.78 -54.19 0.098 4426
 4428 3 38.2 44.8 -54.19 0.132 4427
 4429 3 38.3 44.68 -54.37 0.000125 4428
 4430 3 36.91 45.38 -53.88 0.081 4418
 4431 3 36.94 45.42 -53.76 0.12 4430
 4432 3 36.98 45.48 -53.56 0.074 4431
 4433 3 36.83 45.55 -53.46 0.078 4432
 4434 3 36.75 45.56 -53.38 0.042 4433
 4435 3 35.87 46.06 -55.56 0.104 4407
 4436 3 35.85 45.92 -55.7 0.114 4435
 4437 3 35.82 45.8 -55.84 0.126 4436
 4438 3 35.81 45.77 -55.98 0.116 4437
 4439 3 35.8 45.77 -56.17 0.087 4438
 4440 3 35.88 45.76 -56.3 0.077 4439
 4441 3 35.96 45.63 -56.44 0.077 4440
 4442 3 35.96 45.61 -56.59 0.127 4441
 4443 3 35.99 45.54 -56.69 0.158 4442
 4444 3 35.98 45.54 -56.8 0.122 4443
 4445 3 35.91 45.55 -56.92 0.087 4444
 4446 3 35.82 45.52 -57.09 0.099 4445
 4447 3 35.68 45.44 -57.2 0.102 4446
 4448 3 35.58 45.34 -57.32 0.106 4447
 4449 3 35.5 45.3 -57.52 0.115 4448
 4450 3 35.44 45.3 -57.64 0.072 4449
 4451 3 35.5 45.27 -57.78 0.08 4450
 4452 3 35.43 45.3 -57.96 0.124 4451
 4453 3 35.26 45.37 -58.08 0.111 4452
 4454 3 35.26 45.45 -58.16 0.047 4453
 4455 3 35.25 45.52 -58.27 0.066 4454
 4456 3 35.24 45.62 -58.34 0.085 4455
 4457 3 35.15 45.81 -58.38 0.086 4456
 4458 3 35.04 45.94 -58.38 0.132 4457
 4459 3 34.86 46.16 -58.33 0.123 4458
 4460 3 34.64 46.29 -58.34 0.128 4459
 4461 3 34.44 46.44 -58.35 0.139 4460
 4462 3 34.28 46.53 -58.36 0.099 4461
 4463 3 34.11 46.64 -58.36 0.097 4462
 4464 3 34.07 47.04 -58.32 0.104 4463
 4465 3 34.06 47.18 -58.36 0.077 4464
 4466 3 34.03 47.36 -58.37 0.097 4465
 4467 3 33.93 47.55 -58.33 0.04 4466
 4468 3 33.82 47.76 -58.33 0.063 4467
 4469 3 33.72 47.9 -58.43 0.048 4468
 4470 3 33.64 47.97 -58.46 0.065 4469
 4471 3 33.58 48.08 -58.53 0.115 4470
 4472 3 33.5 48.18 -58.54 0.116 4471
 4473 3 35.27 46.11 -54.6 0.42 4403
 4474 3 35.34 45.94 -54.67 0.354 4473
 4475 3 35.52 45.62 -54.79 0.27 4474
 4476 3 35.66 45.42 -54.92 0.193 4475
 4477 3 35.74 45.3 -54.98 0.196 4476
 4478 3 35.74 45.19 -55.09 0.191 4477
 4479 3 36.02 44.94 -54.94 0.08 4478
 4480 3 36.09 44.8 -54.91 0.126 4479
 4481 3 36.16 44.69 -54.88 0.188 4480
 4482 3 36.45 44.54 -54.92 0.153 4481
 4483 3 36.59 44.48 -54.98 0.144 4482
 4484 3 36.71 44.34 -55.03 0.102 4483
 4485 3 36.88 44.23 -55.13 0.121 4484
 4486 3 36.98 44.1 -55.2 0.114 4485
 4487 3 37.1 43.99 -55.34 0.127 4486
 4488 3 37.17 43.91 -55.48 0.145 4487
 4489 3 37.24 43.81 -55.64 0.119 4488
 4490 3 37.28 43.73 -55.72 0.179 4489
 4491 3 37.5 43.68 -55.73 0.145 4490
 4492 3 37.64 43.63 -55.82 0.145 4491
 4493 3 37.74 43.49 -55.87 0.154 4492
 4494 3 37.86 43.42 -55.97 0.135 4493
 4495 3 37.97 43.28 -56.14 0.112 4494
 4496 3 38.04 43.2 -56.22 0.113 4495
 4497 3 38.14 43.09 -56.32 0.102 4496
 4498 3 38.15 42.95 -56.44 0.13 4497
 4499 3 38.14 42.84 -56.59 0.177 4498
 4500 3 38.08 42.67 -56.8 0.153 4499
 4501 3 38.08 42.55 -56.98 0.121 4500
 4502 3 38.15 42.45 -57.09 0.126 4501
 4503 3 38.19 42.27 -57.22 0.141 4502
 4504 3 38.25 42.06 -57.29 0.131 4503
 4505 3 38.26 41.91 -57.33 0.102 4504
 4506 3 38.33 41.77 -57.37 0.139 4505
 4507 3 38.44 41.7 -57.43 0.111 4506
 4508 3 38.54 41.63 -57.49 0.145 4507
 4509 3 38.57 41.5 -57.53 0.185 4508
 4510 3 38.73 41.35 -57.54 0.172 4509
 4511 3 38.86 41.17 -57.58 0.144 4510
 4512 3 38.98 41.06 -57.63 0.177 4511
 4513 3 39.01 40.88 -57.64 0.211 4512
 4514 3 39.29 40.78 -57.68 0.136 4513
 4515 3 39.4 40.67 -57.72 0.144 4514
 4516 3 39.54 40.56 -57.82 0.208 4515
 4517 3 39.63 40.45 -57.89 0.304 4516
 4518 3 39.77 40.37 -57.97 0.364 4517
 4519 3 39.89 40.32 -57.99 0.385 4518
 4520 3 40.02 40.27 -57.99 0.345 4519
 4521 3 39.41 40.35 -58.5 0.087 4520
 4522 3 39.41 40.31 -58.61 0.093 4521
 4523 3 40.13 40.1 -57.87 0.27 4520
 4524 3 40.19 39.92 -57.92 0.244 4523
 4525 3 40.24 39.82 -57.93 0.196 4524
 4526 3 40.41 39.78 -57.91 0.234 4525
 4527 3 40.52 39.64 -57.85 0.227 4526
 4528 3 40.69 39.6 -57.89 0.201 4527
 4529 3 40.84 39.52 -57.92 0.179 4528
 4530 3 41.08 39.49 -57.95 0.184 4529
 4531 3 41.16 39.42 -57.95 0.168 4530
 4532 3 41.3 39.32 -57.88 0.162 4531
 4533 3 41.52 39.36 -58.01 0.159 4532
 4534 3 41.7 39.39 -58.04 0.196 4533
 4535 3 41.84 39.38 -58.12 0.208 4534
 4536 3 42.02 39.32 -58.17 0.172 4535
 4537 3 42.24 39.25 -58.23 0.118 4536
 4538 3 42.38 39.25 -58.29 0.125 4537
 4539 3 42.55 39.21 -58.31 0.166 4538
 4540 3 42.67 39.18 -58.38 0.209 4539
 4541 3 42.85 39.31 -58.44 0.252 4540
 4542 3 42.98 39.31 -58.5 0.274 4541
 4543 3 42.7 39.65 -58.84 0.077 4542
 4544 3 42.73 39.67 -59.01 0.089 4543
 4545 3 42.91 39.86 -58.89 0.042 4544
 4546 3 42.95 39.94 -58.82 0.051 4545
 4547 3 43.02 40.1 -58.72 0.087 4546
 4548 3 43.06 40.19 -58.65 0.107 4547
 4549 3 43.12 40.28 -58.57 0.102 4548
 4550 3 43.13 40.56 -58.47 0.106 4549
 4551 3 43.2 40.64 -58.41 0.000125 4550
 4552 3 43.27 39.04 -58.48 0.136 4542
 4553 3 43.48 38.97 -58.51 0.103 4552
 4554 3 43.62 38.89 -58.54 0.145 4553
 4555 3 43.76 38.83 -58.58 0.213 4554
 4556 3 43.88 38.76 -58.61 0.241 4555
 4557 3 44.03 38.68 -58.69 0.294 4556
 4558 3 44.15 38.68 -58.68 0.335 4557
 4559 3 44.35 38.71 -58.6 0.327 4558
 4560 3 44.55 38.68 -58.56 0.312 4559
 4561 3 44.74 38.72 -58.56 0.314 4560
 4562 3 44.95 38.79 -58.59 0.28 4561
 4563 3 45.07 38.88 -58.74 0.282 4562
 4564 3 45.14 38.96 -58.95 0.258 4563
 4565 3 45.22 38.96 -59.1 0.251 4564
 4566 3 45.25 39.03 -59.25 0.247 4565
 4567 3 45.21 39.14 -59.45 0.231 4566
 4568 3 45.29 39.29 -59.53 0.112 4567
 4569 3 45.32 39.35 -59.65 0.105 4568
 4570 3 45.36 39.31 -59.75 0.124 4569
 4571 3 45.42 39.35 -59.89 0.129 4570
 4572 3 45.46 39.39 -60.03 0.173 4571
 4573 3 45.59 39.42 -60.07 0.234 4572
 4574 3 45.68 39.49 -60.1 0.314 4573
 4575 3 45.78 39.51 -60.18 0.343 4574
 4576 3 45.97 39.89 -59.72 0.108 4575
 4577 3 46.09 39.97 -59.59 0.084 4576
 4578 3 46.11 40.11 -59.46 0.074 4577
 4579 3 46.15 40.29 -59.39 0.072 4578
 4580 3 46.13 40.51 -59.4 0.102 4579
 4581 3 46.09 40.69 -59.35 0.087 4580
 4582 3 46.12 40.87 -59.29 0.125 4581
 4583 3 46.19 41.01 -59.25 0.146 4582
 4584 3 46.26 41.15 -59.18 0.101 4583
 4585 3 45.78 39.33 -60.35 0.212 4575
 4586 3 45.82 38.97 -60.68 0.187 4585
 4587 3 45.78 38.86 -60.84 0.168 4586
 4588 3 45.76 38.79 -61 0.21 4587
 4589 3 45.79 38.71 -61.13 0.237 4588
 4590 3 45.87 38.54 -61.22 0.276 4589
 4591 3 45.9 38.43 -61.37 0.285 4590
 4592 3 45.91 38.32 -61.49 0.271 4591
 4593 3 46.02 38.18 -61.63 0.291 4592
 4594 3 45.95 38.07 -61.7 0.205 4593
 4595 3 45.84 38.08 -62.03 0.189 4594
 4596 3 45.7 38.1 -62.24 0.199 4595
 4597 3 45.55 38.17 -62.46 0.185 4596
 4598 3 45.48 38.19 -62.63 0.249 4597
 4599 3 45.48 38.29 -62.74 0.322 4598
 4600 3 45.64 37.97 -63.17 0.12 4599
 4601 3 45.56 37.9 -63.32 0.133 4600
 4602 3 45.56 37.86 -63.46 0.15 4601
 4603 3 45.53 37.83 -63.6 0.154 4602
 4604 3 45.53 37.79 -63.78 0.106 4603
 4605 3 45.41 37.79 -63.95 0.117 4604
 4606 3 45.31 37.72 -64.03 0.179 4605
 4607 3 45.21 37.68 -64.14 0.217 4606
 4608 3 45.35 37.68 -64.35 0.195 4607
 4609 3 45.42 37.58 -64.45 0.265 4608
 4610 3 45.46 37.51 -64.56 0.329 4609
 4611 3 45.49 37.53 -64.71 0.374 4610
 4612 3 45.57 37.5 -64.85 0.373 4611
 4613 3 45.62 37.39 -64.95 0.357 4612
 4614 3 45.73 37.33 -65.03 0.348 4613
 4615 3 46.23 37.44 -65.11 0.177 4614
 4616 3 46.28 37.43 -65.22 0.225 4615
 4617 3 46.39 37.43 -65.34 0.198 4616
 4618 3 46.31 37.64 -65.53 0.121 4617
 4619 3 46.17 37.68 -65.72 0.113 4618
 4620 3 46.03 37.61 -65.86 0.084 4619
 4621 3 45.95 37.58 -65.97 0.109 4620
 4622 3 45.84 37.57 -66.11 0.123 4621
 4623 3 45.74 37.51 -66.18 0.107 4622
 4624 3 45.64 37.43 -66.31 0.104 4623
 4625 3 45.63 37.36 -66.46 0.144 4624
 4626 3 45.65 37.22 -66.62 0.154 4625
 4627 3 45.83 37.11 -66.69 0.1 4626
 4628 3 45.96 37 -66.78 0.148 4627
 4629 3 46.01 36.88 -66.84 0.171 4628
 4630 3 46.11 36.82 -66.97 0.143 4629
 4631 3 46.26 36.67 -67.08 0.125 4630
 4632 3 46.39 36.57 -67.11 0.12 4631
 4633 3 46.46 36.4 -67.16 0.15 4632
 4634 3 46.48 36.26 -67.25 0.111 4633
 4635 3 46.41 36.03 -67.33 0.116 4634
 4636 3 46.4 35.92 -67.42 0.15 4635
 4637 3 46.4 35.83 -67.58 0.119 4636
 4638 3 46.44 35.65 -67.67 0.078 4637
 4639 3 46.43 35.5 -67.72 0.093 4638
 4640 3 46.41 35.38 -67.77 0.146 4639
 4641 3 46.43 35.21 -67.8 0.198 4640
 4642 3 46.32 35.06 -67.84 0.23 4641
 4643 3 46.33 34.92 -67.83 0.256 4642
 4644 3 46.3 34.71 -67.86 0.277 4643
 4645 3 46.3 34.51 -67.88 0.255 4644
 4646 3 46.34 34.38 -67.97 0.223 4645
 4647 3 46.27 34.18 -68.02 0.183 4646
 4648 3 46.42 34.06 -68.14 0.088 4647
 4649 3 46.45 33.89 -68.22 0.063 4648
 4650 3 46.56 33.76 -68.25 0.065 4649
 4651 3 46.63 33.63 -68.3 0.088 4650
 4652 3 46.7 33.5 -68.39 0.104 4651
 4653 3 46.73 33.39 -68.48 0.172 4652
 4654 3 46.76 33.25 -68.54 0.186 4653
 4655 3 46.66 33.11 -68.69 0.184 4654
 4656 3 46.53 33.01 -68.75 0.216 4655
 4657 3 46.45 32.93 -68.83 0.208 4656
 4658 3 46.19 32.79 -68.69 0.12 4657
 4659 3 46.02 32.75 -68.74 0.142 4658
 4660 3 45.85 32.67 -68.8 0.227 4659
 4661 3 45.78 32.64 -68.72 0.248 4660
 4662 3 45.95 32.21 -68.67 0.08 4661
 4663 3 45.89 32.04 -68.67 0.123 4662
 4664 3 45.82 31.86 -68.69 0.124 4663
 4665 3 45.74 31.64 -68.69 0.14 4664
 4666 3 45.61 31.43 -68.72 0.115 4665
 4667 3 45.57 31.29 -68.72 0.103 4666
 4668 3 45.39 31.21 -68.81 0.16 4667
 4669 3 45.28 31.11 -68.89 0.143 4668
 4670 3 45.14 31.04 -68.97 0.176 4669
 4671 3 45.03 30.88 -69.11 0.198 4670
 4672 3 45.02 30.7 -69.16 0.14 4671
 4673 3 44.95 30.54 -69.19 0.119 4672
 4674 3 44.82 30.42 -69.3 0.097 4673
 4675 3 44.65 30.35 -69.4 0.146 4674
 4676 3 44.61 30.29 -69.51 0.13 4675
 4677 3 44.58 30.15 -69.6 0.125 4676
 4678 3 44.53 29.99 -69.7 0.106 4677
 4679 3 44.53 29.83 -69.79 0.091 4678
 4680 3 44.51 29.69 -69.81 0.139 4679
 4681 3 44.32 29.58 -70.01 0.11 4680
 4682 3 44.23 29.47 -70.1 0.107 4681
 4683 3 44.12 29.36 -70.2 0.122 4682
 4684 3 44.03 29.24 -70.28 0.133 4683
 4685 3 43.93 29.06 -70.37 0.145 4684
 4686 3 43.84 28.85 -70.39 0.134 4685
 4687 3 43.73 28.76 -70.43 0.154 4686
 4688 3 43.61 28.69 -70.42 0.151 4687
 4689 3 43.51 28.56 -70.4 0.114 4688
 4690 3 43.45 28.38 -70.31 0.102 4689
 4691 3 43.44 28.17 -70.28 0.125 4690
 4692 3 43.36 28.03 -70.21 0.102 4691
 4693 3 43.26 27.95 -70.25 0.131 4692
 4694 3 43.29 27.72 -70.12 0.136 4693
 4695 3 43.19 27.54 -70.09 0.148 4694
 4696 3 43.11 27.35 -70.06 0.206 4695
 4697 3 43.02 27.15 -70.06 0.204 4696
 4698 3 42.9 26.95 -70.07 0.19 4697
 4699 3 42.8 26.81 -70.18 0.147 4698
 4700 3 42.76 26.67 -70.15 0.133 4699
 4701 3 42.76 26.51 -70.17 0.119 4700
 4702 3 42.61 26.54 -70.43 0.11 4701
 4703 3 42.49 26.4 -70.48 0.089 4702
 4704 3 42.38 26.26 -70.61 0.146 4703
 4705 3 42.32 26.17 -70.74 0.142 4704
 4706 3 42.37 26.08 -70.82 0.05 4705
 4707 3 42.79 26.38 -70.12 0.114 4701
 4708 3 42.8 26.24 -70.12 0.117 4707
 4709 3 43.02 25.99 -70.04 0.084 4708
 4710 3 43.01 25.83 -70.03 0.049 4709
 4711 3 43.02 25.67 -69.98 0.082 4710
 4712 3 43.01 25.51 -70.01 0.066 4711
 4713 3 42.88 25.49 -70.15 0.107 4712
 4714 3 42.8 25.42 -70.2 0.099 4713
 4715 3 42.63 25.38 -70.34 0.071 4714
 4716 3 42.6 25.29 -70.48 0.069 4715
 4717 3 42.6 25.26 -70.59 0.107 4716
 4718 3 42.62 25.15 -70.6 0.105 4717
 4719 3 42.64 24.92 -70.64 0.069 4718
 4720 3 42.56 24.76 -70.68 0.088 4719
 4721 3 42.45 24.7 -70.75 0.039 4720
 4722 3 42.37 24.61 -70.75 0.103 4721
 4723 3 42.24 24.53 -70.73 0.129 4722
 4724 3 42.06 24.5 -70.82 0.117 4723
 4725 3 41.85 24.5 -70.93 0.098 4724
 4726 3 41.67 24.5 -70.94 0.104 4725
 4727 3 41.41 24.53 -70.94 0.134 4726
 4728 3 41.31 24.55 -70.94 0.192 4727
 4729 3 41.14 24.62 -70.96 0.261 4728
 4730 3 40.99 24.71 -70.88 0.288 4729
 4731 3 40.95 24.87 -70.85 0.294 4730
 4732 3 42.59 26.15 -70.06 0.111 4708
 4733 3 42.48 26.13 -70.09 0.063 4732
 4734 3 45.46 32.36 -68.92 0.099 4661
 4735 3 45.32 32.33 -68.88 0.073 4734
 4736 3 45.18 32.24 -68.86 0.083 4735
 4737 3 45.11 32.21 -68.77 0.062 4736
 4738 3 44.99 32.2 -68.7 0.081 4737
 4739 3 44.85 32.13 -68.67 0.07 4738
 4740 3 45.42 32.33 -69.16 0.059 4734
 4741 3 45.46 32.26 -69.22 0.058 4740
 4742 3 46.81 37.21 -65.25 0.095 4617
 4743 3 46.95 37.14 -65.25 0.123 4742
 4744 3 47.03 37.04 -65.25 0.162 4743
 4745 3 46.93 36.96 -65.53 0.066 4744
 4746 3 46.89 37 -65.78 0.09 4745
 4747 3 44.88 37.56 -63.98 0.116 4607
 4748 3 44.75 37.56 -63.9 0.129 4747
 4749 3 44.49 37.58 -63.95 0.081 4748
 4750 3 44.37 37.56 -63.9 0.115 4749
 4751 3 44.24 37.39 -63.9 0.103 4750
 4752 3 44.13 37.32 -63.87 0.114 4751
 4753 3 45.48 38.63 -62.57 0.264 4599
 4754 3 45.44 38.81 -62.47 0.216 4753
 4755 3 46.43 38.15 -61.58 0.066 4593
 4756 3 46.52 38.08 -61.58 0.085 4755
 4757 3 46.62 37.98 -61.59 0.079 4756
 4758 3 46.74 37.95 -61.58 0.075 4757
 4759 3 46.98 37.95 -61.66 0.105 4758
 4760 3 47.13 37.9 -61.74 0.084 4759
 4761 3 47.27 37.87 -61.81 0.067 4760
 4762 3 47.41 37.86 -61.88 0.1 4761
 4763 3 47.52 37.77 -61.97 0.151 4762
 4764 3 47.9 37.66 -61.93 0.082 4763
 4765 3 48.09 37.51 -61.91 0.11 4764
 4766 3 48.22 37.43 -61.93 0.084 4765
 4767 3 48.37 37.37 -61.95 0.064 4766
 4768 3 48.44 37.26 -61.94 0.06 4767
 4769 3 48.52 37.19 -61.94 0.09 4768
 4770 3 48.56 37.05 -62.04 0.096 4769
 4771 3 48.62 36.97 -62.12 0.11 4770
 4772 3 48.69 36.8 -62.3 0.024 4771
 4773 3 47.38 37.58 -62.23 0.049 4763
 4774 3 47.3 37.62 -62.38 0.05 4773
 4775 3 45.79 39.24 -60.43 0.212 4585
 4776 3 45.85 39.73 -60.11 0.122 4775
 4777 3 45.92 39.84 -60.07 0.088 4776
 4778 3 35.56 45.12 -55.34 0.096 4478
 4779 3 35.53 45.06 -55.42 0.082 4778
 4780 3 35.46 45.02 -55.53 0.092 4779
 4781 3 35.41 44.99 -55.63 0.157 4780
 4782 3 35.24 45.01 -55.77 0.192 4781
 4783 3 35.13 44.95 -55.95 0.182 4782
 4784 3 35.03 44.98 -56.06 0.23 4783
 4785 3 35.03 44.92 -56.26 0.2 4784
 4786 3 34.92 45.33 -56.24 0.047 4785
 4787 3 34.81 45.44 -56.26 0.103 4786
 4788 3 34.64 45.54 -56.2 0.031 4787
 4789 3 34.55 45.69 -56.15 0.076 4788
 4790 3 34.49 45.8 -56.12 0.081 4789
 4791 3 34.46 45.99 -56.08 0.101 4790
 4792 3 34.46 46.16 -56 0.089 4791
 4793 3 34.49 46.29 -55.89 0.093 4792
 4794 3 35.03 44.59 -56.44 0.169 4785
 4795 3 35.03 44.54 -56.56 0.161 4794
 4796 3 35.04 44.44 -56.7 0.195 4795
 4797 3 35 44.34 -56.87 0.197 4796
 4798 3 34.93 44.22 -56.91 0.235 4797
 4799 3 34.89 44.12 -56.99 0.291 4798
 4800 3 35.06 43.84 -57.3 0.178 4799
 4801 3 35.01 43.79 -57.56 0.095 4800
 4802 3 35.04 43.73 -57.7 0.101 4801
 4803 3 35.15 43.69 -57.85 0.148 4802
 4804 3 35.16 43.62 -57.99 0.157 4803
 4805 3 35.12 43.49 -58.08 0.151 4804
 4806 3 35.04 43.34 -58.2 0.119 4805
 4807 3 34.98 43.24 -58.37 0.133 4806
 4808 3 35.02 43.16 -58.45 0.159 4807
 4809 3 35.12 43.06 -58.52 0.17 4808
 4810 3 35.22 42.97 -58.67 0.128 4809
 4811 3 35.19 42.73 -58.73 0.127 4810
 4812 3 35.19 42.59 -58.85 0.13 4811
 4813 3 35.21 42.47 -59.01 0.151 4812
 4814 3 35.23 42.33 -59.16 0.169 4813
 4815 3 35.28 42.27 -59.34 0.177 4814
 4816 3 35.23 42.16 -59.45 0.159 4815
 4817 3 35.21 42.08 -59.56 0.205 4816
 4818 3 35.27 41.98 -59.69 0.242 4817
 4819 3 35.37 41.87 -59.7 0.258 4818
 4820 3 35.44 41.76 -59.77 0.259 4819
 4821 3 35.41 41.62 -59.87 0.286 4820
 4822 3 35.39 41.45 -59.98 0.248 4821
 4823 3 35.35 41.34 -60.08 0.19 4822
 4824 3 35.5 41.19 -60.15 0.136 4823
 4825 3 35.5 41.08 -60.25 0.106 4824
 4826 3 35.34 40.92 -60.34 0.135 4825
 4827 3 35.18 40.7 -60.4 0.141 4826
 4828 3 35.13 40.56 -60.51 0.113 4827
 4829 3 35.1 40.36 -60.57 0.123 4828
 4830 3 35.11 40.19 -60.65 0.133 4829
 4831 3 35.14 40.07 -60.73 0.1 4830
 4832 3 35.04 39.89 -60.83 0.103 4831
 4833 3 35.07 39.72 -60.87 0.161 4832
 4834 3 35.08 39.57 -60.97 0.19 4833
 4835 3 35.18 39.43 -61.02 0.232 4834
 4836 3 35.26 39.3 -61.05 0.296 4835
 4837 3 35.21 39.25 -61.19 0.341 4836
 4838 3 35.26 39.08 -61.22 0.36 4837
 4839 3 34.61 39.01 -61.17 0.081 4838
 4840 3 34.44 39 -61.21 0.114 4839
 4841 3 34.19 38.97 -61.23 0.128 4840
 4842 3 34.08 38.94 -61.27 0.127 4841
 4843 3 33.9 38.96 -61.31 0.194 4842
 4844 3 33.79 38.9 -61.34 0.212 4843
 4845 3 33.72 38.82 -61.38 0.143 4844
 4846 3 33.5 38.73 -61.4 0.122 4845
 4847 3 35.48 39.05 -61.3 0.296 4838
 4848 3 35.61 38.67 -60.98 0.079 4847
 4849 3 35.66 38.52 -61 0.026 4848
 4850 3 35.68 38.41 -61.01 0.054 4849
 4851 3 35.6 38.31 -61.04 0.000125 4850
 4852 3 35.47 38.99 -61.48 0.194 4847
 4853 3 35.55 38.8 -61.57 0.149 4852
 4854 3 35.68 38.69 -61.66 0.109 4853
 4855 3 35.82 38.66 -61.7 0.091 4854
 4856 3 35.91 38.58 -61.8 0.103 4855
 4857 3 36.05 38.49 -61.96 0.152 4856
 4858 3 36.15 38.41 -62.13 0.212 4857
 4859 3 36.16 38.27 -62.23 0.236 4858
 4860 3 36.17 38.16 -62.37 0.227 4859
 4861 3 36.34 38.08 -62.45 0.18 4860
 4862 3 36.29 38.01 -62.73 0.166 4861
 4863 3 36.23 37.83 -62.83 0.157 4862
 4864 3 36.27 37.79 -62.94 0.167 4863
 4865 3 36.35 37.8 -63.08 0.151 4864
 4866 3 36.35 37.69 -63.2 0.214 4865
 4867 3 36.48 37.67 -63.34 0.215 4866
 4868 3 36.42 37.59 -63.41 0.326 4867
 4869 3 36.31 37.48 -63.5 0.389 4868
 4870 3 36.41 37.34 -63.55 0.41 4869
 4871 3 36.5 37.48 -63.72 0.501 4870
 4872 3 36.64 37.47 -63.81 0.514 4871
 4873 3 36.62 37.44 -63.92 0.501 4872
 4874 3 36.41 37.3 -64.08 0.38 4873
 4875 3 36.34 37.25 -64.14 0.356 4874
 4876 3 36.31 37.44 -64.34 0.072 4875
 4877 3 36.42 37.43 -64.42 0.052 4876
 4878 3 36.45 37.3 -64.5 0.105 4877
 4879 3 36.53 37.24 -64.56 0.119 4878
 4880 3 36.71 37.19 -64.61 0.079 4879
 4881 3 35.78 37.86 -64.25 0.159 4875
 4882 3 35.64 38 -64.26 0.117 4881
 4883 3 35.52 38.11 -64.34 0.103 4882
 4884 3 35.38 38.23 -64.42 0.13 4883
 4885 3 35.27 38.32 -64.5 0.142 4884
 4886 3 35.24 38.4 -64.56 0.164 4885
 4887 3 35.12 38.47 -64.64 0.154 4886
 4888 3 34.98 38.47 -64.67 0.135 4887
 4889 3 34.74 38.43 -64.73 0.067 4888
 4890 3 34.6 38.37 -64.82 0.083 4889
 4891 3 34.46 38.37 -64.88 0.074 4890
 4892 3 34.33 38.3 -64.99 0.088 4891
 4893 3 34.21 38.22 -65.02 0.085 4892
 4894 3 34.03 38.08 -65.07 0.115 4893
 4895 3 33.89 37.94 -65.09 0.135 4894
 4896 3 33.78 37.65 -65.18 0.133 4895
 4897 3 33.7 37.51 -65.18 0.207 4896
 4898 3 33.7 37.37 -65.2 0.275 4897
 4899 3 33.49 37.58 -65.41 0.099 4898
 4900 3 33.41 37.57 -65.54 0.096 4899
 4901 3 33.28 37.53 -65.65 0.095 4900
 4902 3 33.14 37.56 -65.77 0.105 4901
 4903 3 33.02 37.57 -65.84 0.089 4902
 4904 3 32.88 37.71 -65.85 0.079 4903
 4905 3 32.75 37.84 -65.86 0.152 4904
 4906 3 32.6 37.97 -65.91 0.204 4905
 4907 3 32.5 38.1 -65.88 0.223 4906
 4908 3 32.1 38.07 -65.86 0.153 4907
 4909 3 31.95 38.09 -65.91 0.155 4908
 4910 3 31.7 38.04 -66.02 0.069 4909
 4911 3 31.58 38.04 -66.13 0.09 4910
 4912 3 31.35 38.03 -66.29 0.048 4911
 4913 3 31.27 38 -66.37 0.082 4912
 4914 3 31.16 37.95 -66.48 0.098 4913
 4915 3 31.02 37.89 -66.61 0.105 4914
 4916 3 30.93 37.78 -66.76 0.075 4915
 4917 3 30.8 37.72 -66.84 0.094 4916
 4918 3 30.62 37.71 -66.87 0.092 4917
 4919 3 30.52 37.75 -66.89 0.087 4918
 4920 3 32.56 38.5 -66.08 0.05 4907
 4921 3 32.43 38.61 -66.13 0.088 4920
 4922 3 32.34 38.75 -66.21 0.089 4921
 4923 3 32.31 38.92 -66.16 0.083 4922
 4924 3 32.3 39.1 -66.14 0.052 4923
 4925 3 32.24 39.21 -66.14 0.088 4924
 4926 3 32.1 39.34 -66.22 0.044 4925
 4927 3 32.03 39.38 -66.3 0.065 4926
 4928 3 32.01 39.53 -66.36 0.054 4927
 4929 3 31.92 39.68 -66.39 0.044 4928
 4930 3 31.79 39.79 -66.47 0.108 4929
 4931 3 31.67 39.96 -66.53 0.111 4930
 4932 3 33.68 37.26 -64.98 0.099 4898
 4933 3 33.74 37.16 -64.77 0.092 4932
 4934 3 33.82 37.14 -64.68 0.114 4933
 4935 3 33.87 37.04 -64.62 0.076 4934
 4936 3 37.35 37.8 -63.77 0.099 4873
 4937 3 37.48 37.84 -63.9 0.131 4936
 4938 3 37.49 37.94 -63.98 0.153 4937
 4939 3 37.67 38.04 -64.09 0.209 4938
 4940 3 37.78 38.05 -64.22 0.26 4939
 4941 3 37.81 38.12 -64.36 0.285 4940
 4942 3 37.95 38.3 -64.41 0.197 4941
 4943 3 38.17 38.44 -64.44 0.129 4942
 4944 3 38.43 38.59 -64.41 0.131 4943
 4945 3 38.64 38.72 -64.39 0.128 4944
 4946 3 38.7 38.87 -64.46 0.198 4945
 4947 3 38.78 38.99 -64.52 0.256 4946
 4948 3 38.89 39.09 -64.63 0.3 4947
 4949 3 38.92 39.3 -64.71 0.268 4948
 4950 3 38.95 39.62 -64.82 0.189 4949
 4951 3 39.02 39.76 -64.85 0.171 4950
 4952 3 38.91 40.05 -64.85 0.15 4951
 4953 3 38.85 40.26 -64.83 0.142 4952
 4954 3 38.85 40.44 -64.8 0.113 4953
 4955 3 38.85 40.62 -64.83 0.148 4954
 4956 3 38.87 40.8 -64.85 0.186 4955
 4957 3 38.91 40.95 -64.88 0.215 4956
 4958 3 38.82 40.87 -65.13 0.098 4957
 4959 3 38.88 40.87 -65.35 0.078 4958
 4960 3 38.82 40.83 -65.52 0.077 4959
 4961 3 38.81 40.83 -65.64 0.085 4960
 4962 3 38.81 40.87 -65.79 0.067 4961
 4963 3 38.8 40.94 -65.88 0.151 4962
 4964 3 38.71 40.8 -66.02 0.128 4963
 4965 3 38.64 40.88 -66.16 0.131 4964
 4966 3 38.64 40.83 -66.35 0.111 4965
 4967 3 38.6 40.73 -66.52 0.064 4966
 4968 3 38.56 40.66 -66.69 0.087 4967
 4969 3 38.48 40.63 -66.8 0.091 4968
 4970 3 38.48 40.67 -66.93 0.179 4969
 4971 3 38.49 40.3 -67.19 0.075 4970
 4972 3 38.49 40.13 -67.27 0.08 4971
 4973 3 38.53 40.02 -67.39 0.106 4972
 4974 3 38.42 39.92 -67.58 0.081 4973
 4975 3 38.36 39.79 -67.69 0.08 4974
 4976 3 38.39 39.66 -67.83 0.1 4975
 4977 3 38.44 39.61 -67.91 0.106 4976
 4978 3 38.35 40.88 -67 0.146 4970
 4979 3 38.12 41.02 -67.06 0.065 4978
 4980 3 38.06 41.12 -67.14 0.11 4979
 4981 3 38.17 41.24 -67.17 0.088 4980
 4982 3 39.09 41.19 -64.79 0.196 4957
 4983 3 39.17 41.36 -64.8 0.287 4982
 4984 3 39.24 41.48 -64.91 0.353 4983
 4985 3 39.3 41.63 -64.97 0.414 4984
 4986 3 39.25 41.77 -65.04 0.441 4985
 4987 3 38.96 41.94 -65.1 0.353 4986
 4988 3 38.92 42.09 -65.13 0.365 4987
 4989 3 38.88 42.2 -65.21 0.376 4988
 4990 3 38.63 42.34 -65.25 0.343 4989
 4991 3 38.45 42.37 -65.39 0.287 4990
 4992 3 38.32 42.52 -65.39 0.236 4991
 4993 3 38.27 42.66 -65.37 0.219 4992
 4994 3 38.06 42.76 -65.42 0.165 4993
 4995 3 37.89 42.88 -65.5 0.136 4994
 4996 3 37.73 42.98 -65.53 0.105 4995
 4997 3 37.59 43.09 -65.56 0.132 4996
 4998 3 37.42 43.17 -65.59 0.111 4997
 4999 3 37.37 43.29 -65.58 0.079 4998
 5000 3 37.21 43.37 -65.56 0.044 4999
 5001 3 39.75 41.84 -64.99 0.21 4986
 5002 3 40.1 41.8 -64.87 0.119 5001
 5003 3 40.28 41.74 -64.92 0.122 5002
 5004 3 40.42 41.68 -64.98 0.101 5003
 5005 3 40.56 41.67 -65.03 0.073 5004
 5006 3 40.74 41.68 -65.04 0.133 5005
 5007 3 40.92 41.67 -65.07 0.15 5006
 5008 3 41.16 41.85 -65.23 0.088 5007
 5009 3 41.31 41.85 -65.29 0.097 5008
 5010 3 41.42 41.78 -65.42 0.091 5009
 5011 3 41.49 41.7 -65.56 0.05 5010
 5012 3 41.57 41.68 -65.62 0.061 5011
 5013 3 41.7 41.66 -65.64 0.064 5012
 5014 3 41.85 41.67 -65.7 0.118 5013
 5015 3 42.02 41.7 -65.72 0.094 5014
 5016 3 42.14 41.78 -65.77 0.055 5015
 5017 3 35.04 39.66 -61.5 0.108 4837
 5018 3 34.86 39.83 -61.52 0.113 5017
 5019 3 34.73 40.04 -61.52 0.000125 5018
 5020 3 34.57 44.31 -56.62 0.118 4799
 5021 3 34.4 44.37 -56.44 0.101 5020
 5022 3 34.3 44.38 -56.3 0.127 5021
 5023 3 34.23 44.36 -56.16 0.111 5022
 5024 3 34.17 44.16 -56.02 0.095 5023
 5025 3 34.06 44.04 -55.94 0.111 5024
 5026 3 34.06 43.94 -55.88 0.097 5025
 5027 3 34.05 43.83 -55.8 0.067 5026
 5028 3 33.99 43.74 -55.59 0.089 5027
 5029 3 33.92 43.67 -55.53 0.078 5028
 5030 3 33.8 43.55 -55.53 0.107 5029
 5031 3 33.7 43.47 -55.53 0.133 5030
 5032 3 33.56 43.42 -55.54 0.167 5031
 5033 3 33.43 43.41 -55.59 0.19 5032
 5034 3 33.48 43.26 -55.88 0.072 5033
 5035 3 33.36 43.29 -56.03 0.093 5034
 5036 3 33.16 43.43 -55.32 0.097 5033
 5037 3 33.06 43.41 -55.22 0.115 5036
 5038 3 32.92 43.44 -55.16 0.000125 5037
 5039 3 34.74 46.41 -54.69 0.061 4473
 5040 3 34.66 46.33 -54.84 0.082 5039
 5041 3 34.59 46.26 -54.96 0.106 5040
 5042 3 34.52 46.26 -55.07 0.081 5041
 5043 3 34.58 46.3 -55.18 0.079 5042
 5044 3 34.6 46.3 -55.29 0.055 5043
 5045 3 35.16 50.8 -50.68 0.115 4363
 5046 3 35.11 50.79 -50.9 0.097 5045
 5047 3 35.02 50.77 -51.04 0.061 5046
 5048 3 34.94 50.7 -51.12 0.098 5047
 5049 3 34.8 50.63 -51.29 0.122 5048
 5050 3 34.74 50.67 -51.44 0.155 5049
 5051 3 34.71 51.05 -51.48 0.056 5050
 5052 3 34.7 51.16 -51.51 0.05 5051
 5053 3 34.79 51.34 -51.55 0.093 5052
 5054 3 34.52 50.76 -51.68 0.093 5050
 5055 3 34.46 50.98 -51.68 0.077 5054
 5056 3 34.38 51.12 -51.79 0.128 5055
 5057 3 34.32 51.27 -51.85 0.172 5056
 5058 3 34.38 51.45 -51.83 0.14 5057
 5059 3 34.56 51.67 -51.87 0.087 5058
 5060 3 34.69 51.8 -51.84 0.069 5059
 5061 3 34.81 51.97 -51.9 0.105 5060
 5062 3 34.99 52.09 -51.95 0.077 5061
 5063 3 35.09 52.22 -52.01 0.065 5062
 5064 3 35.21 52.33 -52.11 0.09 5063
 5065 3 35.26 52.44 -52.19 0.108 5064
 5066 3 35.24 52.67 -52.2 0.084 5065
 5067 3 35.27 52.77 -52.21 0.06 5066
 5068 3 32.85 54.14 -43.09 0.044 3841
 5069 3 32.66 56.45 -42.37 0.14 3834
 5070 3 32.7 56.59 -42.43 0.18 5069
 5071 3 32.87 56.73 -42.44 0.143 5070
 5072 3 32.9 56.85 -42.47 0.17 5071
 5073 3 32.66 56.95 -42.67 0.111 5072
 5074 3 32.62 56.95 -42.85 0.13 5073
 5075 3 32.56 57.02 -42.99 0.101 5074
 5076 3 32.52 57.09 -43.12 0.148 5075
 5077 3 32.49 57.19 -43.23 0.113 5076
 5078 3 32.41 57.29 -43.45 0.157 5077
 5079 3 32.48 57.36 -43.59 0.141 5078
 5080 3 32.64 57.52 -43.63 0.085 5079
 5081 3 32.8 57.61 -43.69 0.121 5080
 5082 3 32.88 57.65 -43.79 0.119 5081
 5083 3 32.85 57.59 -43.99 0.083 5082
 5084 3 32.77 57.62 -44.1 0.112 5083
 5085 3 32.74 57.48 -44.2 0.109 5084
 5086 3 32.6 57.41 -44.27 0.097 5085
 5087 3 32.5 57.4 -44.38 0.149 5086
 5088 3 32.52 57.17 -44.37 0.079 5087
 5089 3 32.55 57.09 -44.44 0.044 5088
 5090 3 32.64 56.97 -44.48 0.049 5089
 5091 3 32.66 56.84 -44.41 0.073 5090
 5092 3 32.8 56.7 -44.36 0.097 5091
 5093 3 33.2 56.88 -42.4 0.17 5072
 5094 3 33.05 57.02 -42.23 0.089 5093
 5095 3 33.04 57.05 -42.13 0.079 5094
 5096 3 32.95 57.13 -42.09 0.047 5095
 5097 3 32.94 57.21 -41.97 0.041 5096
 5098 3 32.9 57.35 -41.91 0.072 5097
 5099 3 32.81 57.31 -41.76 0.063 5098
 5100 3 32.84 57.28 -41.61 0.11 5099
 5101 3 32.83 57.35 -41.48 0.089 5100
 5102 3 32.73 57.38 -41.31 0.093 5101
 5103 3 32.57 57.45 -41.24 0.079 5102
 5104 3 32.47 57.53 -41.13 0.089 5103
 5105 3 33.45 56.85 -42.48 0.159 5093
 5106 3 33.76 56.85 -42.54 0.12 5105
 5107 3 33.98 56.92 -42.63 0.157 5106
 5108 3 34.12 56.96 -42.7 0.171 5107
 5109 3 34.41 56.81 -42.77 0.113 5108
 5110 3 34.64 56.67 -42.83 0.123 5109
 5111 3 34.77 56.59 -42.93 0.12 5110
 5112 3 34.91 56.53 -42.98 0.104 5111
 5113 3 34.99 56.45 -43.02 0.113 5112
 5114 3 35.02 56.28 -43.13 0.107 5113
 5115 3 35.2 56.35 -43.16 0.086 5114
 5116 3 35.32 56.42 -43.08 0.096 5115
 5117 3 35.45 56.49 -43.01 0.088 5116
 5118 3 35.69 56.49 -42.99 0.063 5117
 5119 3 35.81 56.49 -43 0.05 5118
 5120 3 36.02 56.45 -43 0.105 5119
 5121 3 36.16 56.49 -43 0.129 5120
 5122 3 36.27 56.46 -43.07 0.082 5121
 5123 3 36.34 56.4 -43.23 0.055 5122
 5124 3 36.37 56.28 -43.32 0.113 5123
 5125 3 36.39 56.11 -43.33 0.091 5124
 5126 3 36.38 55.96 -43.26 0.092 5125
 5127 3 36.32 55.89 -43.3 0.15 5126
 5128 3 34.05 57.18 -42.73 0.065 5108
 5129 3 34.13 57.31 -42.63 0.074 5128
 5130 3 34.09 57.49 -42.63 0.074 5129
 5131 3 34.09 57.59 -42.63 0.000125 5130
 5132 3 32.47 56.49 -42.63 0.064 5070
 5133 3 32.42 56.45 -42.77 0.086 5132
 5134 3 32.27 56.44 -42.84 0.073 5133
 5135 3 32.16 56.47 -42.95 0.047 5134
 5136 3 32.04 56.44 -43.09 0.071 5135
 5137 3 31.92 56.44 -43.24 0.096 5136
 5138 3 31.81 56.41 -43.37 0.104 5137
 5139 3 31.68 56.37 -43.46 0.092 5138
 5140 3 31.61 56.26 -43.63 0.111 5139
 5141 3 31.63 56.12 -43.8 0.118 5140
 5142 3 31.56 55.94 -43.91 0.114 5141
 5143 3 31.49 55.8 -43.99 0.096 5142
 5144 3 31.44 55.66 -44.13 0.11 5143
 5145 3 31.36 55.55 -44.21 0.126 5144
 5146 3 31.19 55.52 -44.28 0.095 5145
 5147 3 30.96 55.37 -44.39 0.11 5146
 5148 3 30.8 55.27 -44.4 0.161 5147
 5149 3 30.64 55.12 -44.39 0.138 5148
 5150 3 30.55 55.05 -44.43 0.029 5149
 5151 3 29.78 56.72 -39.11 0.11 3807
 5152 3 29.74 56.73 -39.26 0.153 5151
 5153 3 29.51 56.99 -39.21 0.112 5152
 5154 3 29.4 57.16 -39.22 0.065 5153
 5155 3 29.32 57.3 -39.27 0.07 5154
 5156 3 29.28 57.48 -39.27 0.107 5155
 5157 3 29.19 57.59 -39.22 0.113 5156
 5158 3 29.05 57.62 -39.11 0.085 5157
 5159 3 28.83 57.62 -39 0.158 5158
 5160 3 28.69 57.59 -38.79 0.104 5159
 5161 3 28.6 57.48 -38.72 0.078 5160
 5162 3 28.48 57.4 -38.69 0.097 5161
 5163 3 28.46 57.37 -38.55 0.102 5162
 5164 3 28.39 57.34 -38.44 0.098 5163
 5165 3 28.3 57.31 -38.33 0.067 5164
 5166 3 28.2 57.23 -38.27 0.084 5165
 5167 3 28.1 57.16 -38.26 0.073 5166
 5168 3 27.99 57.09 -38.22 0.137 5167
 5169 3 27.88 57.04 -38.12 0.136 5168
 5170 3 27.81 56.94 -37.91 0.128 5169
 5171 3 28.92 57.84 -39.15 0.134 5159
 5172 3 28.99 57.98 -39.18 0.137 5171
 5173 3 28.94 58.3 -39.01 0.068 5172
 5174 3 28.92 58.59 -39.19 0.118 5173
 5175 3 28.85 58.73 -39.27 0.126 5174
 5176 3 28.74 58.87 -39.37 0.113 5175
 5177 3 28.65 58.97 -39.29 0.108 5176
 5178 3 28.46 59.02 -39.22 0.104 5177
 5179 3 28.29 59.02 -39.05 0.144 5178
 5180 3 28.25 59.09 -38.9 0.136 5179
 5181 3 29.74 56.33 -39.46 0.124 5152
 5182 3 29.8 56.16 -39.31 0.078 5181
 5183 3 29.77 56.31 -39.57 0.157 5181
 5184 3 30.02 56.48 -39.78 0.134 5183
 5185 3 30.13 56.55 -39.82 0.13 5184
 5186 3 30.27 56.76 -39.89 0.137 5185
 5187 3 30.45 56.86 -39.93 0.139 5186
 5188 3 30.63 56.97 -39.86 0.124 5187
 5189 3 30.74 57.09 -39.76 0.114 5188
 5190 3 30.87 57.19 -39.78 0.089 5189
 5191 3 30.89 57.27 -39.86 0.087 5190
 5192 3 30.9 57.44 -39.93 0.135 5191
 5193 3 30.92 57.62 -39.9 0.195 5192
 5194 3 30.96 57.87 -39.78 0.171 5193
 5195 3 30.89 58.06 -39.56 0.132 5194
 5196 3 30.8 58.19 -39.43 0.105 5195
 5197 3 30.73 58.37 -39.28 0.106 5196
 5198 3 30.74 58.52 -39.21 0.139 5197
 5199 3 30.71 58.62 -39.03 0.11 5198
 5200 3 30.73 58.77 -38.97 0.092 5199
 5201 3 30.73 58.88 -38.89 0.116 5200
 5202 3 30.77 58.98 -38.86 0.141 5201
 5203 3 30.88 59.05 -38.83 0.196 5202
 5204 3 30.66 59.23 -38.61 0.169 5203
 5205 3 30.53 59.34 -38.53 0.175 5204
 5206 3 30.28 59.42 -38.5 0.119 5205
 5207 3 30.07 59.34 -38.49 0.1 5206
 5208 3 29.92 59.27 -38.32 0.116 5207
 5209 3 29.82 59.27 -38.23 0.107 5208
 5210 3 29.71 59.22 -38.22 0.134 5209
 5211 3 29.6 59.11 -38.18 0.057 5210
 5212 3 31.18 58.91 -38.93 0.146 5203
 5213 3 31.29 58.71 -38.89 0.181 5212
 5214 3 30.85 58.73 -39.28 0.089 5198
 5215 3 30.78 58.94 -39.29 0.095 5214
 5216 3 30.78 59.05 -39.15 0.083 5215
 5217 3 30.79 59.26 -39.06 0.066 5216
 5218 3 30.81 59.37 -38.96 0.102 5217
 5219 3 30.75 59.47 -38.86 0.085 5218
 5220 3 30.63 59.54 -38.78 0.122 5219
 5221 3 30.6 59.67 -38.78 0.109 5220
 5222 3 29.74 55.98 -39.51 0.129 5183
 5223 3 29.83 55.87 -39.4 0.000125 5222
 5224 3 29.28 56.17 -38.15 0.017 3803
 5225 3 29.1 56.27 -38.26 0.092 5224
 5226 3 29.45 55.69 -35.97 0.093 3779
 5227 3 29.57 55.58 -36 0.106 5226
 5228 3 29.67 55.52 -36.03 0.152 5227
 5229 3 29.67 55.66 -36.25 0.067 5228
 5230 3 29.7 55.77 -36.39 0.058 5229
 5231 3 29.74 55.37 -36.01 0.113 5228
 5232 3 29.77 55.24 -36.07 0.121 5231
 5233 3 29.82 55.09 -36.17 0.084 5232
 5234 3 29.82 54.95 -36.18 0.076 5233
 5235 3 29.88 54.81 -36.18 0.154 5234
 5236 3 29.93 54.65 -36.15 0.183 5235
 5237 3 29.93 54.48 -36.26 0.151 5236
 5238 3 29.93 54.27 -36.36 0.144 5237
 5239 3 29.88 54.19 -36.53 0.11 5238
 5240 3 29.86 54.13 -36.75 0.146 5239
 5241 3 29.89 54.01 -36.93 0.157 5240
 5242 3 29.85 53.87 -37.1 0.166 5241
 5243 3 29.98 53.69 -37.31 0.164 5242
 5244 3 30.08 53.55 -37.43 0.163 5243
 5245 3 30.1 53.4 -37.53 0.117 5244
 5246 3 30.05 53.2 -37.67 0.101 5245
 5247 3 30.03 53.08 -37.7 0.141 5246
 5248 3 29.99 52.95 -37.71 0.185 5247
 5249 3 30.15 52.94 -37.4 0.085 5248
 5250 3 30.24 53.02 -37.33 0.000125 5249
 5251 3 29.94 52.86 -37.81 0.186 5248
 5252 3 29.64 53.02 -37.68 0.079 5251
 5253 3 29.49 53.06 -37.61 0.041 5252
 5254 3 29.37 53.05 -37.51 0.108 5253
 5255 3 29.3 53.02 -37.38 0.133 5254
 5256 3 29.12 52.97 -37.36 0.076 5255
 5257 3 29.03 52.88 -37.28 0.121 5256
 5258 3 28.89 52.73 -37.25 0.13 5257
 5259 3 28.67 52.61 -37.22 0.136 5258
 5260 3 28.55 52.55 -37.22 0.164 5259
 5261 3 28.44 52.58 -37.19 0.147 5260
 5262 3 28.32 52.7 -37.02 0.115 5261
 5263 3 28.23 52.63 -36.97 0.142 5262
 5264 3 28.17 52.54 -36.91 0.08 5263
 5265 3 28.14 52.44 -36.76 0.049 5264
 5266 3 29.95 52.67 -37.89 0.113 5251
 5267 3 29.97 52.51 -38.03 0.093 5266
 5268 3 29.97 52.38 -38.07 0.093 5267
 5269 3 30 52.16 -38.14 0.112 5268
 5270 3 30.02 52.05 -38.22 0.144 5269
 5271 3 30.02 51.94 -38.32 0.173 5270
 5272 3 29.99 51.86 -38.39 0.203 5271
 5273 3 30.06 51.8 -38.49 0.255 5272
 5274 3 30.13 51.73 -38.61 0.246 5273
 5275 3 30.09 51.61 -38.72 0.22 5274
 5276 3 30.06 51.54 -38.86 0.191 5275
 5277 3 30.01 51.47 -39.03 0.155 5276
 5278 3 29.96 51.34 -39.15 0.114 5277
 5279 3 29.87 51.23 -39.29 0.116 5278
 5280 3 29.85 51.04 -39.45 0.127 5279
 5281 3 29.82 50.94 -39.6 0.147 5280
 5282 3 29.82 51.3 -39.75 0.168 5281
 5283 3 29.73 51.44 -39.79 0.155 5282
 5284 3 29.71 51.59 -39.78 0.065 5283
 5285 3 29.64 51.69 -39.88 0.093 5284
 5286 3 29.5 51.8 -39.95 0.11 5285
 5287 3 29.73 50.69 -39.81 0.089 5281
 5288 3 29.71 50.55 -39.92 0.118 5287
 5289 3 29.7 50.34 -40.06 0.081 5288
 5290 3 29.68 50.23 -40.18 0.091 5289
 5291 3 29.67 50.08 -40.25 0.107 5290
 5292 3 29.58 49.94 -40.33 0.084 5291
 5293 3 29.52 49.84 -40.43 0.084 5292
 5294 3 29.42 49.67 -40.5 0.114 5293
 5295 3 29.29 49.55 -40.56 0.153 5294
 5296 3 29.22 49.48 -40.68 0.149 5295
 5297 3 29.11 49.36 -40.85 0.154 5296
 5298 3 29.02 49.19 -40.95 0.157 5297
 5299 3 29.02 49.09 -41.03 0.202 5298
 5300 3 29 48.98 -41.11 0.211 5299
 5301 3 29.09 48.8 -41.18 0.188 5300
 5302 3 29.16 48.55 -41.28 0.123 5301
 5303 3 29.19 48.41 -41.42 0.117 5302
 5304 3 29.18 48.12 -41.49 0.106 5303
 5305 3 29.12 47.98 -41.57 0.128 5304
 5306 3 29.12 47.73 -41.61 0.168 5305
 5307 3 29.21 47.52 -41.68 0.231 5306
 5308 3 29.27 47.47 -41.75 0.281 5307
 5309 3 29.3 47.49 -41.88 0.162 5308
 5310 3 29.47 47.48 -42 0.121 5309
 5311 3 29.53 47.45 -42.14 0.086 5310
 5312 3 29.51 47.44 -42.28 0.074 5311
 5313 3 29.56 47.41 -42.4 0.116 5312
 5314 3 29.67 47.38 -42.55 0.084 5313
 5315 3 29.69 47.33 -42.66 0.087 5314
 5316 3 29.7 47.34 -42.81 0.079 5315
 5317 3 29.76 47.3 -42.98 0.109 5316
 5318 3 29.76 47.41 -43.16 0.072 5317
 5319 3 29.85 47.51 -43.24 0.07 5318
 5320 3 29.95 47.59 -43.31 0.089 5319
 5321 3 30.1 47.66 -43.38 0.072 5320
 5322 3 30.2 47.72 -43.38 0.051 5321
 5323 3 30.33 47.8 -43.38 0.082 5322
 5324 3 30.45 47.88 -43.38 0.095 5323
 5325 3 30.63 47.9 -43.42 0.085 5324
 5326 3 30.74 47.8 -43.49 0.069 5325
 5327 3 30.9 47.8 -43.62 0.087 5326
 5328 3 31.05 47.74 -43.77 0.114 5327
 5329 3 31.18 47.69 -43.88 0.099 5328
 5330 3 31.32 47.62 -43.99 0.094 5329
 5331 3 31.5 47.59 -44.04 0.082 5330
 5332 3 29.47 46.86 -41.7 0.123 5308
 5333 3 29.56 46.63 -41.74 0.051 5332
 5334 3 29.56 46.55 -41.81 0.071 5333
 5335 3 29.6 46.47 -41.88 0.076 5334
 5336 3 29.58 46.33 -41.95 0.127 5335
 5337 3 29.67 46.17 -42.02 0.042 5336
 5338 3 29.69 46.02 -42.06 0.135 5337
 5339 3 29.76 45.9 -42.02 0.186 5338
 5340 3 29.7 45.76 -42.02 0.194 5339
 5341 3 29.79 45.59 -42 0.222 5340
 5342 3 29.76 45.51 -42.38 0.094 5341
 5343 3 29.69 45.34 -42.45 0.072 5342
 5344 3 29.58 45.22 -42.42 0.124 5343
 5345 3 29.48 45.09 -42.41 0.128 5344
 5346 3 29.38 44.99 -42.31 0.136 5345
 5347 3 29.33 44.88 -42.2 0.176 5346
 5348 3 29.25 44.73 -42.3 0.086 5347
 5349 3 29.21 44.52 -42.21 0.061 5348
 5350 3 29.11 44.44 -42.15 0.134 5349
 5351 3 28.95 44.41 -42.13 0.137 5350
 5352 3 28.76 44.48 -42.07 0.131 5351
 5353 3 28.63 44.43 -42.03 0.089 5352
 5354 3 29.86 57.42 -33.4 0.088 3760
 5355 3 30.07 57.35 -33.46 0.085 5354
 5356 3 30.24 57.35 -33.56 0.069 5355
 5357 3 30.37 57.35 -33.64 0.07 5356
 5358 3 30.44 57.38 -33.81 0.09 5357
 5359 3 30.53 57.42 -33.92 0.108 5358
 5360 3 30.76 57.49 -34.07 0.109 5359
 5361 3 30.9 57.6 -34.24 0.178 5360
 5362 3 30.9 57.68 -33.92 0.022 5361
 5363 3 30.94 57.85 -33.9 0.055 5362
 5364 3 31.03 57.98 -34 0.078 5363
 5365 3 31.12 58.14 -33.89 0.075 5364
 5366 3 31.21 58.23 -33.79 0.094 5365
 5367 3 31.29 58.31 -33.7 0.066 5366
 5368 3 31.34 58.45 -33.62 0.079 5367
 5369 3 31.48 58.52 -33.52 0.129 5368
 5370 3 31.59 58.53 -33.42 0.167 5369
 5371 3 31.66 58.6 -33.37 0.159 5370
 5372 3 31.64 58.81 -33.35 0.022 5371
 5373 3 30.92 57.66 -34.45 0.056 5361
 5374 3 31.01 57.74 -34.53 0.088 5373
 5375 3 31.15 57.81 -34.61 0.126 5374
 5376 3 31.3 57.92 -34.67 0.08 5375
 5377 3 31.44 57.99 -34.8 0.112 5376
 5378 3 31.53 58 -34.89 0.118 5377
 5379 3 31.51 58.1 -34.99 0.161 5378
 5380 3 31.35 58.25 -34.78 0.089 5379
 5381 3 31.24 58.28 -34.74 0.098 5380
 5382 3 31.13 58.34 -34.67 0.101 5381
 5383 3 31.05 58.45 -34.57 0.122 5382
 5384 3 31.06 58.6 -34.46 0.159 5383
 5385 3 30.81 58.56 -34.39 0.091 5384
 5386 3 30.65 58.64 -34.33 0.067 5385
 5387 3 30.58 58.74 -34.22 0.116 5386
 5388 3 30.46 58.81 -34.15 0.097 5387
 5389 3 30.37 58.85 -34.18 0.000125 5388
 5390 3 31.62 58.03 -35.19 0.142 5379
 5391 3 31.62 58.03 -35.35 0.155 5390
 5392 3 31.75 58.05 -35.52 0.147 5391
 5393 3 31.93 58.03 -35.64 0.091 5392
 5394 3 32.09 57.98 -35.69 0.108 5393
 5395 3 32.19 57.92 -35.71 0.105 5394
 5396 3 32.31 57.91 -35.82 0.049 5395
 5397 3 32.28 57.91 -35.98 0.128 5396
 5398 3 32.35 57.92 -36.13 0.103 5397
 5399 3 32.38 58 -36.35 0.126 5398
 5400 3 32.4 58.1 -36.46 0.089 5399
 5401 3 32.48 58.1 -36.63 0.088 5400
 5402 3 32.58 58.07 -36.71 0.141 5401
 5403 3 32.67 58.25 -36.81 0.15 5402
 5404 3 32.71 58.18 -37.02 0.099 5403
 5405 3 32.67 58.2 -37.14 0.118 5404
 5406 3 32.64 58.28 -37.27 0.135 5405
 5407 3 32.67 58.13 -37.42 0.076 5406
 5408 3 32.74 58.07 -37.5 0.055 5407
 5409 3 32.85 58.02 -37.59 0.08 5408
 5410 3 32.97 57.93 -37.69 0.073 5409
 5411 3 33.05 57.95 -37.79 0.089 5410
 5412 3 32.53 58.45 -37.23 0.145 5406
 5413 3 32.48 58.66 -37.2 0.162 5412
 5414 3 32.46 58.85 -37.21 0.072 5413
 5415 3 32.7 58.48 -36.69 0.127 5403
 5416 3 32.83 58.59 -36.63 0.144 5415
 5417 3 31.77 58.68 -22.38 0.227 3523
 5418 3 31.79 58.54 -22.49 0.198 5417
 5419 3 31.77 58.35 -22.58 0.168 5418
 5420 3 31.75 58.15 -22.63 0.179 5419
 5421 3 31.72 57.96 -22.63 0.152 5420
 5422 3 31.78 57.71 -22.6 0.151 5421
 5423 3 31.83 57.54 -22.65 0.125 5422
 5424 3 31.85 57.33 -22.72 0.177 5423
 5425 3 31.8 57.19 -22.81 0.149 5424
 5426 3 31.76 57.07 -22.92 0.137 5425
 5427 3 31.65 57 -23.04 0.11 5426
 5428 3 31.67 56.9 -23.2 0.113 5427
 5429 3 31.76 56.78 -23.33 0.144 5428
 5430 3 31.87 56.75 -23.43 0.156 5429
 5431 3 32.07 56.79 -23.51 0.166 5430
 5432 3 32.18 56.82 -23.54 0.244 5431
 5433 3 32.21 57.04 -23.85 0.076 5432
 5434 3 32.2 56.96 -24.01 0.062 5433
 5435 3 32.13 56.96 -24.15 0.065 5434
 5436 3 32.1 57 -24.24 0.115 5435
 5437 3 31.95 56.81 -24.22 0.113 5436
 5438 3 31.86 56.76 -24.27 0.119 5437
 5439 3 32.29 56.76 -23.54 0.26 5432
 5440 3 32.19 57.29 -23.42 0.103 5439
 5441 3 32.08 57.43 -23.47 0.088 5440
 5442 3 31.94 57.6 -23.43 0.108 5441
 5443 3 31.8 57.68 -23.4 0.131 5442
 5444 3 31.69 57.82 -23.31 0.126 5443
 5445 3 31.67 58.04 -23.24 0.171 5444
 5446 3 31.58 58.14 -23.17 0.159 5445
 5447 3 31.49 58.18 -23.2 0.114 5446
 5448 3 31.3 58.26 -23.26 0.099 5447
 5449 3 31.14 58.32 -23.28 0.108 5448
 5450 3 30.99 58.46 -23.25 0.086 5449
 5451 3 30.89 58.61 -23.23 0.085 5450
 5452 3 30.78 58.75 -23.25 0.091 5451
 5453 3 30.6 58.71 -23.28 0.138 5452
 5454 3 30.49 58.79 -23.21 0.144 5453
 5455 3 30.28 58.68 -23.27 0.096 5454
 5456 3 30.1 58.68 -23.43 0.109 5455
 5457 3 29.96 58.75 -23.53 0.119 5456
 5458 3 29.8 58.83 -23.59 0.109 5457
 5459 3 29.56 58.9 -23.65 0.1 5458
 5460 3 29.42 58.99 -23.72 0.056 5459
 5461 3 29.26 58.92 -23.83 0.103 5460
 5462 3 29.17 58.81 -23.9 0.1 5461
 5463 3 29.01 58.81 -24.04 0.102 5462
 5464 3 28.96 58.81 -24.15 0.136 5463
 5465 3 28.92 58.7 -24.26 0.068 5464
 5466 3 28.98 58.56 -24.44 0.164 5465
 5467 3 29.02 58.63 -24.54 0.195 5466
 5468 3 29.18 58.81 -24.65 0.147 5467
 5469 3 29.06 58.85 -24.85 0.068 5468
 5470 3 32.49 56.46 -23.65 0.105 5439
 5471 3 32.58 56.39 -23.71 0.128 5470
 5472 3 32.74 56.33 -23.76 0.134 5471
 5473 3 32.91 56.29 -23.73 0.157 5472
 5474 3 33.16 56.2 -23.75 0.147 5473
 5475 3 33.34 56.08 -23.75 0.151 5474
 5476 3 33.45 55.97 -23.73 0.143 5475
 5477 3 33.55 55.93 -23.69 0.103 5476
 5478 3 33.59 55.79 -23.69 0.103 5477
 5479 3 33.74 55.7 -23.69 0.115 5478
 5480 3 33.91 55.62 -23.57 0.124 5479
 5481 3 34.02 55.51 -23.52 0.122 5480
 5482 3 34.16 55.4 -23.47 0.135 5481
 5483 3 34.28 55.23 -23.48 0.14 5482
 5484 3 34.45 55.02 -23.48 0.129 5483
 5485 3 34.55 54.89 -23.46 0.144 5484
 5486 3 34.63 54.72 -23.46 0.147 5485
 5487 3 34.74 54.62 -23.42 0.173 5486
 5488 3 34.84 54.47 -23.41 0.199 5487
 5489 3 34.85 54.32 -23.46 0.168 5488
 5490 3 34.63 54.25 -23.32 0.047 5489
 5491 3 34.49 54.16 -23.41 0.000125 5490
 5492 3 35.02 54.23 -23.6 0.156 5489
 5493 3 35.14 54.18 -23.66 0.143 5492
 5494 3 35.28 54.08 -23.76 0.152 5493
 5495 3 35.41 54.14 -23.93 0.13 5494
 5496 3 35.55 54.14 -24.04 0.166 5495
 5497 3 35.57 54.11 -24.18 0.189 5496
 5498 3 35.72 54.05 -24.27 0.178 5497
 5499 3 35.85 53.98 -24.33 0.171 5498
 5500 3 35.99 54.01 -24.43 0.229 5499
 5501 3 36.04 54.08 -24.56 0.24 5500
 5502 3 36.17 53.94 -24.65 0.201 5501
 5503 3 36.31 53.7 -24.77 0.114 5502
 5504 3 36.4 53.58 -24.86 0.101 5503
 5505 3 36.5 53.48 -24.93 0.127 5504
 5506 3 36.57 53.36 -25.08 0.177 5505
 5507 3 36.68 53.26 -25.11 0.174 5506
 5508 3 36.82 53.18 -25.18 0.178 5507
 5509 3 36.97 53.04 -25.39 0.162 5508
 5510 3 37.15 52.95 -25.53 0.133 5509
 5511 3 37.29 52.9 -25.58 0.15 5510
 5512 3 37.43 52.81 -25.65 0.172 5511
 5513 3 37.54 52.76 -25.74 0.177 5512
 5514 3 37.66 52.73 -25.8 0.203 5513
 5515 3 37.83 52.76 -25.92 0.231 5514
 5516 3 38.04 52.83 -26.07 0.278 5515
 5517 3 38.16 52.81 -26.14 0.312 5516
 5518 3 38.29 52.81 -26.26 0.355 5517
 5519 3 38.4 52.7 -26.31 0.385 5518
 5520 3 38.4 52.53 -26.39 0.414 5519
 5521 3 38.43 52.41 -26.48 0.404 5520
 5522 3 38.52 52.35 -26.5 0.405 5521
 5523 3 38.59 52.26 -26.52 0.398 5522
 5524 3 38.87 52.37 -26.52 0.21 5523
 5525 3 39.09 52.38 -26.53 0.197 5524
 5526 3 39.3 52.45 -26.53 0.228 5525
 5527 3 39.51 52.53 -26.55 0.216 5526
 5528 3 39.75 52.55 -26.47 0.201 5527
 5529 3 39.98 52.53 -26.41 0.196 5528
 5530 3 40.26 52.56 -26.39 0.217 5529
 5531 3 40.55 52.62 -26.39 0.166 5530
 5532 3 40.73 52.67 -26.3 0.149 5531
 5533 3 40.87 52.71 -26.16 0.198 5532
 5534 3 41.01 52.76 -26.07 0.234 5533
 5535 3 41.19 52.74 -26.02 0.254 5534
 5536 3 41.26 52.78 -25.93 0.299 5535
 5537 3 41.44 52.71 -25.86 0.32 5536
 5538 3 41.58 52.77 -25.79 0.297 5537
 5539 3 41.89 52.46 -25.83 0.207 5538
 5540 3 42.08 52.24 -25.76 0.137 5539
 5541 3 42.29 52.21 -25.63 0.164 5540
 5542 3 42.47 52.25 -25.6 0.18 5541
 5543 3 42.76 52.25 -25.58 0.162 5542
 5544 3 42.93 52.29 -25.6 0.202 5543
 5545 3 43.05 52.28 -25.56 0.239 5544
 5546 3 43.3 51.93 -25.66 0.125 5545
 5547 3 43.43 51.82 -25.62 0.123 5546
 5548 3 43.57 51.74 -25.57 0.098 5547
 5549 3 43.72 51.66 -25.5 0.09 5548
 5550 3 43.83 51.53 -25.41 0.095 5549
 5551 3 43.89 51.41 -25.37 0.095 5550
 5552 3 44.01 51.31 -25.3 0.121 5551
 5553 3 44.14 51.32 -25.34 0.278 5552
 5554 3 44.35 50.99 -25.32 0.127 5553
 5555 3 44.5 50.89 -25.27 0.126 5554
 5556 3 44.61 50.71 -25.2 0.112 5555
 5557 3 44.76 50.72 -25.13 0.069 5556
 5558 3 44.89 50.62 -25.06 0.092 5557
 5559 3 45 50.57 -25.02 0.072 5558
 5560 3 45.04 50.5 -24.95 0.061 5559
 5561 3 45.22 50.4 -24.88 0.095 5560
 5562 3 45.32 50.25 -24.88 0.081 5561
 5563 3 45.46 50.18 -24.86 0.087 5562
 5564 3 45.65 49.98 -24.86 0.107 5563
 5565 3 45.82 49.93 -24.92 0.162 5564
 5566 3 46.04 49.97 -24.85 0.168 5565
 5567 3 46.22 49.97 -24.8 0.134 5566
 5568 3 46.46 50.01 -24.73 0.166 5567
 5569 3 46.39 50.18 -24.64 0.134 5568
 5570 3 46.43 50.42 -24.66 0.091 5569
 5571 3 46.48 50.55 -24.71 0.121 5570
 5572 3 46.48 50.68 -24.76 0.000125 5571
 5573 3 46.79 49.93 -24.71 0.167 5568
 5574 3 47.01 49.94 -24.62 0.2 5573
 5575 3 47.15 49.93 -24.33 0.132 5574
 5576 3 47.22 49.93 -24.14 0.000125 5575
 5577 3 43.01 52.53 -25.35 0.113 5545
 5578 3 43.08 52.63 -25.28 0.131 5577
 5579 3 43.15 52.71 -25.15 0.13 5578
 5580 3 43.15 52.82 -25.06 0.139 5579
 5581 3 43.25 52.85 -24.82 0.168 5580
 5582 3 43.32 52.91 -24.66 0.176 5581
 5583 3 43.39 52.93 -24.46 0.115 5582
 5584 3 43.38 52.99 -24.21 0.144 5583
 5585 3 43.4 53.07 -23.94 0.086 5584
 5586 3 43.45 53.07 -23.78 0.087 5585
 5587 3 43.4 53.1 -23.64 0.084 5586
 5588 3 43.38 53.25 -23.59 0.104 5587
 5589 3 43.38 53.39 -23.46 0.102 5588
 5590 3 43.3 53.46 -23.39 0.117 5589
 5591 3 43.23 53.61 -23.35 0.096 5590
 5592 3 43.16 53.71 -23.33 0.152 5591
 5593 3 43.16 53.74 -23.08 0.076 5592
 5594 3 43.23 53.75 -22.99 0.133 5593
 5595 3 43.33 53.71 -22.91 0.047 5594
 5596 3 42.99 53.88 -23.42 0.152 5592
 5597 3 42.84 53.97 -23.47 0.083 5596
 5598 3 41.5 53.1 -25.66 0.142 5538
 5599 3 41.61 53.2 -25.62 0.095 5598
 5600 3 41.72 53.34 -25.58 0.104 5599
 5601 3 41.85 53.39 -25.56 0.111 5600
 5602 3 42.04 53.47 -25.58 0.086 5601
 5603 3 42.22 53.6 -25.56 0.138 5602
 5604 3 42.31 53.72 -25.45 0.08 5603
 5605 3 42.38 53.92 -25.45 0.093 5604
 5606 3 42.32 54.07 -25.35 0.102 5605
 5607 3 42.46 54.21 -25.26 0.101 5606
 5608 3 42.63 54.35 -25.2 0.155 5607
 5609 3 42.77 54.46 -25.17 0.099 5608
 5610 3 42.89 54.56 -25.2 0.066 5609
 5611 3 43.06 54.67 -25.17 0.096 5610
 5612 3 43.06 54.82 -25.19 0.104 5611
 5613 3 43.14 54.92 -25.2 0.127 5612
 5614 3 43.1 55.11 -25.22 0.085 5613
 5615 3 37.95 51.9 -26.64 0.066 5523
 5616 3 37.9 51.8 -26.64 0.08 5615
 5617 3 37.8 51.69 -26.73 0.092 5616
 5618 3 37.79 51.52 -26.78 0.11 5617
 5619 3 37.8 51.34 -26.76 0.12 5618
 5620 3 37.8 51.16 -26.82 0.087 5619
 5621 3 37.84 51.06 -26.94 0.127 5620
 5622 3 37.87 50.98 -27.01 0.168 5621
 5623 3 37.98 51.2 -26.96 0.000125 5622
 5624 3 35.84 54.44 -24.65 0.12 5501
 5625 3 35.71 54.47 -24.74 0.156 5624
 5626 3 35.7 54.52 -24.83 0.138 5625
 5627 3 35.46 54.51 -24.93 0.106 5626
 5628 3 35.32 54.62 -25.01 0.087 5627
 5629 3 35.25 54.79 -24.96 0.000125 5628
 5630 3 35.89 54.66 -24.97 0.086 5626
 5631 3 35.96 54.76 -25 0.076 5630
 5632 3 41.63 65.92 -13 0.137 2277
 5633 3 41.73 66.01 -12.87 0.125 5632
 5634 3 41.79 66.08 -12.73 0.115 5633
 5635 3 41.81 66.15 -12.65 0.084 5634
 5636 3 41.85 66.26 -12.42 0.124 5635
 5637 3 41.91 66.33 -12.25 0.115 5636
 5638 3 41.96 66.36 -12.12 0.114 5637
 5639 3 42.09 66.53 -12.01 0.112 5638
 5640 3 42.19 66.59 -11.94 0.133 5639
 5641 3 42.27 66.76 -11.77 0.135 5640
 5642 3 42.3 66.95 -11.63 0.161 5641
 5643 3 42.33 67.09 -11.54 0.165 5642
 5644 3 42.42 67.18 -11.39 0.138 5643
 5645 3 42.49 67.23 -11.21 0.115 5644
 5646 3 42.59 67.33 -11.05 0.116 5645
 5647 3 42.73 67.39 -10.9 0.16 5646
 5648 3 42.96 67.43 -10.76 0.187 5647
 5649 3 43.08 67.49 -10.69 0.206 5648
 5650 3 43.23 67.21 -10.85 0.038 5649
 5651 3 43.34 67.18 -10.85 0.069 5650
 5652 3 43.41 67.13 -10.77 0.083 5651
 5653 3 43.19 67.65 -10.41 0.148 5649
 5654 3 43.27 67.51 -10.24 0.128 5653
 5655 3 43.37 67.35 -10.13 0.162 5654
 5656 3 43.44 67.24 -10.02 0.181 5655
 5657 3 43.52 67.13 -9.88 0.125 5656
 5658 3 43.54 67.02 -9.63 0.073 5657
 5659 3 43.54 66.96 -9.55 0.123 5658
 5660 3 43.54 66.84 -9.45 0.13 5659
 5661 3 43.51 66.77 -9.3 0.147 5660
 5662 3 43.54 66.69 -9.11 0.164 5661
 5663 3 43.53 66.65 -8.85 0.149 5662
 5664 3 43.5 66.59 -8.69 0.143 5663
 5665 3 43.46 66.44 -8.55 0.101 5664
 5666 3 43.53 66.4 -8.39 0.13 5665
 5667 3 43.53 66.29 -8.24 0.084 5666
 5668 3 43.64 66.18 -8.09 0.112 5667
 5669 3 43.76 66.09 -7.95 0.108 5668
 5670 3 43.88 65.96 -7.86 0.128 5669
 5671 3 43.93 65.88 -7.77 0.109 5670
 5672 3 43.96 65.76 -7.7 0.099 5671
 5673 3 44.1 65.62 -7.62 0.118 5672
 5674 3 44.21 65.55 -7.49 0.169 5673
 5675 3 44.26 65.43 -7.3 0.158 5674
 5676 3 44.33 65.37 -7.24 0.188 5675
 5677 3 44.39 65.12 -7.46 0.073 5676
 5678 3 44.43 64.96 -7.5 0.106 5677
 5679 3 44.57 64.94 -7.55 0.111 5678
 5680 3 44.68 64.77 -7.7 0.158 5679
 5681 3 44.75 64.65 -7.71 0.181 5680
 5682 3 44.76 64.55 -7.74 0.232 5681
 5683 3 44.93 64.57 -7.47 0.101 5682
 5684 3 44.95 64.6 -7.36 0.092 5683
 5685 3 44.71 64.4 -8.03 0.145 5682
 5686 3 44.69 64.4 -8.18 0.171 5685
 5687 3 44.87 64.41 -8.24 0.232 5686
 5688 3 45.11 64.44 -8.28 0.074 5687
 5689 3 45.44 64.37 -8.35 0.135 5688
 5690 3 45.66 64.41 -8.28 0.06 5689
 5691 3 45.84 64.39 -8.29 0.079 5690
 5692 3 46.05 64.33 -8.3 0.109 5691
 5693 3 46.15 64.35 -8.33 0.169 5692
 5694 3 46.26 64.31 -8.38 0.146 5693
 5695 3 46.44 64.39 -8.37 0.105 5694
 5696 3 46.59 64.5 -8.27 0.09 5695
 5697 3 46.65 64.6 -8.26 0.084 5696
 5698 3 46.76 64.69 -8.3 0.12 5697
 5699 3 46.96 64.75 -8.33 0.109 5698
 5700 3 47.19 64.8 -8.33 0.108 5699
 5701 3 47.37 64.75 -8.38 0.08 5700
 5702 3 47.54 64.66 -8.44 0.11 5701
 5703 3 47.73 64.58 -8.5 0.089 5702
 5704 3 44.29 64.27 -8.25 0.074 5687
 5705 3 44.14 64.27 -8.23 0.083 5704
 5706 3 44.04 64.29 -8.14 0.084 5705
 5707 3 43.82 64.24 -8.12 0.114 5706
 5708 3 43.59 64.21 -8.12 0.114 5707
 5709 3 43.44 64.16 -8.25 0.06 5708
 5710 3 43.36 64.1 -8.32 0.092 5709
 5711 3 43.15 64.1 -8.4 0.14 5710
 5712 3 42.94 64.1 -8.49 0.129 5711
 5713 3 42.71 64.1 -8.55 0.084 5712
 5714 3 42.62 64.05 -8.65 0.076 5713
 5715 3 42.51 63.98 -8.77 0.093 5714
 5716 3 42.37 63.91 -8.88 0.098 5715
 5717 3 42.26 63.79 -9.04 0.091 5716
 5718 3 42.15 63.64 -9.14 0.131 5717
 5719 3 42.09 63.5 -9.22 0.149 5718
 5720 3 42.05 63.36 -9.27 0.134 5719
 5721 3 41.99 63.14 -9.3 0.117 5720
 5722 3 41.94 62.97 -9.36 0.137 5721
 5723 3 41.91 62.83 -9.43 0.081 5722
 5724 3 41.92 62.61 -9.44 0.096 5723
 5725 3 41.88 62.48 -9.54 0.132 5724
 5726 3 41.91 62.33 -9.62 0.098 5725
 5727 3 41.98 62.23 -9.73 0.109 5726
 5728 3 42.13 62.18 -9.87 0.108 5727
 5729 3 42.22 62.03 -9.99 0.093 5728
 5730 3 42.28 61.96 -10.07 0.077 5729
 5731 3 42.31 61.89 -10.23 0.067 5730
 5732 3 42.28 61.87 -10.33 0.117 5731
 5733 3 42.21 61.79 -10.45 0.14 5732
 5734 3 42.14 61.75 -10.63 0.124 5733
 5735 3 42.06 61.73 -10.81 0.113 5734
 5736 3 42.06 61.72 -10.98 0.122 5735
 5737 3 42.11 61.69 -11.13 0.111 5736
 5738 3 42.24 61.69 -11.22 0.064 5737
 5739 3 42.35 61.69 -11.29 0.057 5738
 5740 3 42.49 61.78 -11.32 0.061 5739
 5741 3 42.56 61.86 -11.38 0.074 5740
 5742 3 42.64 61.94 -11.46 0.091 5741
 5743 3 42.68 62.07 -11.53 0.115 5742
 5744 3 42.66 62.18 -11.6 0.089 5743
 5745 3 42.58 62.28 -11.78 0.137 5744
 5746 3 42.65 62.37 -11.96 0.083 5745
 5747 3 42.72 62.47 -12.1 0.12 5746
 5748 3 42.83 62.54 -12.19 0.132 5747
 5749 3 43 62.64 -12.24 0.125 5748
 5750 3 43.24 62.55 -12.29 0.107 5749
 5751 3 43.39 62.54 -12.36 0.147 5750
 5752 3 43.57 62.48 -12.52 0.125 5751
 5753 3 43.71 62.37 -12.59 0.136 5752
 5754 3 43.69 62.11 -12.71 0.087 5753
 5755 3 43.79 62.05 -12.79 0.074 5754
 5756 3 43.93 61.95 -12.87 0.103 5755
 5757 3 43.96 61.79 -12.97 0.125 5756
 5758 3 43.97 61.84 -13.11 0.098 5757
 5759 3 44.01 61.73 -13.13 0.141 5758
 5760 3 44.12 61.58 -13.17 0.06 5759
 5761 3 44.45 65.52 -6.96 0.058 5676
 5762 3 44.57 65.48 -6.91 0.067 5761
 5763 3 44.68 65.51 -6.87 0.139 5762
 5764 3 44.75 65.32 -6.83 0.124 5763
 5765 3 44.81 65.46 -6.71 0.115 5764
 5766 3 44.91 65.27 -6.67 0.036 5765
 5767 3 45.06 65.13 -6.54 0.037 5766
 5768 3 37.23 68.07 -11.9 0.192 1587
 5769 3 37.15 67.88 -11.93 0.19 5768
 5770 3 37.03 67.69 -11.83 0.228 5769
 5771 3 36.91 67.6 -11.81 0.277 5770
 5772 3 36.81 67.91 -11.98 0.064 5771
 5773 3 36.73 68 -11.91 0.07 5772
 5774 3 36.59 68.05 -11.92 0.084 5773
 5775 3 36.47 68.07 -11.94 0.135 5774
 5776 3 36.34 68.11 -12 0.125 5775
 5777 3 36.3 68.24 -12.12 0.09 5776
 5778 3 36.22 68.27 -12.22 0.117 5777
 5779 3 36.09 68.24 -12.34 0.104 5778
 5780 3 35.91 68.24 -12.47 0.111 5779
 5781 3 35.78 68.2 -12.63 0.093 5780
 5782 3 35.67 68.21 -12.76 0.083 5781
 5783 3 35.59 68.27 -12.9 0.114 5782
 5784 3 35.53 68.37 -13.08 0.124 5783
 5785 3 35.46 68.41 -13.17 0.156 5784
 5786 3 35.64 68.18 -13.35 0.048 5785
 5787 3 35.73 68.01 -13.45 0.101 5786
 5788 3 35.81 67.88 -13.45 0.056 5787
 5789 3 35.92 67.71 -13.47 0.118 5788
 5790 3 35.89 67.52 -13.59 0.127 5789
 5791 3 35.98 67.48 -13.67 0.167 5790
 5792 3 36.1 67.51 -13.74 0.054 5791
 5793 3 35.18 68.54 -13.16 0.072 5785
 5794 3 35.07 68.59 -13.21 0.102 5793
 5795 3 34.96 68.65 -13.28 0.087 5794
 5796 3 34.88 68.68 -13.35 0.062 5795
 5797 3 34.67 68.74 -13.42 0.076 5796
 5798 3 34.67 68.82 -13.51 0.074 5797
 5799 3 34.71 68.87 -13.61 0.123 5798
 5800 3 34.61 68.99 -13.6 0.139 5799
 5801 3 34.41 69.15 -13.53 0.147 5800
 5802 3 34.38 69.24 -13.44 0.175 5801
 5803 3 34.42 69.4 -13.41 0.296 5802
 5804 3 36.91 67.38 -11.74 0.297 5771
 5805 3 36.84 67.17 -11.67 0.286 5804
 5806 3 36.8 67.02 -11.61 0.249 5805
 5807 3 36.73 66.86 -11.53 0.273 5806
 5808 3 36.67 66.71 -11.48 0.239 5807
 5809 3 36.56 66.61 -11.37 0.223 5808
 5810 3 36.55 66.44 -11.26 0.232 5809
 5811 3 36.42 66.36 -11.2 0.226 5810
 5812 3 36.35 66.16 -11.23 0.198 5811
 5813 3 36.24 66.05 -11.17 0.183 5812
 5814 3 36.16 65.94 -11.06 0.21 5813
 5815 3 36.05 65.86 -10.98 0.257 5814
 5816 3 35.91 65.77 -10.94 0.261 5815
 5817 3 35.73 65.79 -10.89 0.267 5816
 5818 3 35.58 65.79 -10.83 0.254 5817
 5819 3 35.45 65.77 -10.77 0.246 5818
 5820 3 35.34 65.76 -10.67 0.268 5819
 5821 3 35.2 65.74 -10.54 0.285 5820
 5822 3 35.08 65.73 -10.43 0.29 5821
 5823 3 34.95 65.71 -10.34 0.259 5822
 5824 3 34.8 65.71 -10.25 0.284 5823
 5825 3 34.66 65.71 -10.15 0.282 5824
 5826 3 34.52 65.74 -10.1 0.306 5825
 5827 3 34.4 65.77 -10.01 0.322 5826
 5828 3 34.26 65.65 -9.95 0.316 5827
 5829 3 34.09 65.65 -9.85 0.336 5828
 5830 3 33.69 65.95 -10.1 0.131 5829
 5831 3 33.51 65.98 -10.01 0.125 5830
 5832 3 33.22 66.04 -9.95 0.144 5831
 5833 3 33.04 66.06 -10.09 0.143 5832
 5834 3 32.82 66.07 -10.24 0.12 5833
 5835 3 32.64 66.12 -10.31 0.093 5834
 5836 3 32.51 66.23 -10.28 0.09 5835
 5837 3 32.4 66.37 -10.3 0.088 5836
 5838 3 32.19 66.41 -10.42 0.096 5837
 5839 3 32.09 66.36 -10.47 0.082 5838
 5840 3 31.9 66.33 -10.62 0.142 5839
 5841 3 31.73 66.23 -10.7 0.12 5840
 5842 3 31.61 66.03 -10.84 0.149 5841
 5843 3 31.94 66.08 -11.08 0.114 5842
 5844 3 32.13 66 -11.11 0.117 5843
 5845 3 34.05 65.57 -9.69 0.301 5829
 5846 3 33.94 65.49 -9.63 0.334 5845
 5847 3 33.79 65.49 -9.55 0.355 5846
 5848 3 33.72 65.54 -9.43 0.351 5847
 5849 3 33.61 65.6 -9.34 0.336 5848
 5850 3 33.47 65.65 -9.26 0.337 5849
 5851 3 33.33 65.7 -9.11 0.296 5850
 5852 3 33.22 65.82 -8.93 0.281 5851
 5853 3 33.12 65.87 -8.76 0.271 5852
 5854 3 33.06 65.88 -8.6 0.265 5853
 5855 3 33.03 65.9 -8.38 0.279 5854
 5856 3 32.99 65.96 -8.23 0.302 5855
 5857 3 32.95 65.9 -8.12 0.342 5856
 5858 3 33 65.91 -7.98 0.391 5857
 5859 3 33.43 65.73 -7.81 0.108 5858
 5860 3 33.6 65.74 -7.82 0.08 5859
 5861 3 33.76 65.9 -7.74 0.099 5860
 5862 3 33.89 66.15 -7.73 0.088 5861
 5863 3 34.04 66.24 -7.76 0.114 5862
 5864 3 34.14 66.4 -7.8 0.105 5863
 5865 3 34.08 66.59 -7.8 0.066 5864
 5866 3 33.99 66.66 -7.86 0.091 5865
 5867 3 33.89 66.73 -7.93 0.087 5866
 5868 3 32.76 66.01 -7.9 0.338 5858
 5869 3 32.7 65.93 -7.76 0.302 5868
 5870 3 32.53 65.99 -7.63 0.278 5869
 5871 3 32.42 65.99 -7.51 0.294 5870
 5872 3 32.29 66.01 -7.4 0.28 5871
 5873 3 32.11 66.07 -7.31 0.279 5872
 5874 3 31.97 66.18 -7.2 0.302 5873
 5875 3 31.81 66.21 -7.15 0.295 5874
 5876 3 31.65 66.27 -7.1 0.264 5875
 5877 3 31.52 66.35 -7.06 0.282 5876
 5878 3 31.35 66.37 -7.07 0.307 5877
 5879 3 31.17 66.35 -7.11 0.351 5878
 5880 3 31.08 66.4 -7.05 0.396 5879
 5881 3 30.97 66.45 -6.99 0.416 5880
 5882 3 30.76 66.45 -6.91 0.433 5881
 5883 3 30.54 66.31 -7.03 0.473 5882
 5884 3 30.36 66.33 -7.06 0.429 5883
 5885 3 30.29 66.2 -6.94 0.428 5884
 5886 3 30.22 66.06 -6.88 0.397 5885
 5887 3 30.13 66.08 -6.94 0.276 5886
 5888 3 29.81 66.01 -6.82 0.124 5887
 5889 3 29.7 65.89 -6.74 0.174 5888
 5890 3 29.63 65.75 -6.65 0.237 5889
 5891 3 29.52 65.64 -6.6 0.223 5890
 5892 3 29.36 65.64 -6.53 0.199 5891
 5893 3 29.31 65.51 -6.49 0.174 5892
 5894 3 29.17 65.47 -6.44 0.167 5893
 5895 3 28.99 65.44 -6.39 0.176 5894
 5896 3 28.86 65.44 -6.37 0.191 5895
 5897 3 28.67 65.4 -6.36 0.164 5896
 5898 3 28.49 65.34 -6.36 0.167 5897
 5899 3 28.36 65.25 -6.41 0.215 5898
 5900 3 28.2 65.22 -6.45 0.219 5899
 5901 3 28.01 65.19 -6.41 0.196 5900
 5902 3 27.86 65.2 -6.46 0.223 5901
 5903 3 27.67 65.17 -6.49 0.252 5902
 5904 3 27.54 65.05 -6.5 0.209 5903
 5905 3 27.4 64.95 -6.55 0.202 5904
 5906 3 27.23 64.81 -6.69 0.191 5905
 5907 3 27.09 64.69 -6.8 0.18 5906
 5908 3 27 64.6 -6.97 0.22 5907
 5909 3 26.87 64.52 -7.08 0.234 5908
 5910 3 26.71 64.5 -7.18 0.215 5909
 5911 3 26.57 64.46 -7.23 0.192 5910
 5912 3 26.46 64.35 -7.3 0.222 5911
 5913 3 26.3 64.27 -7.34 0.197 5912
 5914 3 26.16 64.22 -7.43 0.228 5913
 5915 3 25.96 64.14 -7.43 0.258 5914
 5916 3 25.86 64.03 -7.42 0.302 5915
 5917 3 25.77 63.93 -7.39 0.354 5916
 5918 3 25.39 63.89 -7.69 0.241 5917
 5919 3 25.24 63.82 -7.77 0.225 5918
 5920 3 25.1 63.79 -7.85 0.194 5919
 5921 3 24.94 63.79 -7.86 0.172 5920
 5922 3 24.76 63.72 -7.89 0.206 5921
 5923 3 24.65 63.75 -7.96 0.273 5922
 5924 3 24.51 63.67 -7.96 0.284 5923
 5925 3 24.44 63.54 -8.01 0.304 5924
 5926 3 24.33 63.54 -8.06 0.362 5925
 5927 3 24.2 63.5 -8.13 0.414 5926
 5928 3 23.79 63.67 -7.93 0.367 5927
 5929 3 23.58 63.81 -7.86 0.343 5928
 5930 3 23.35 63.8 -7.82 0.324 5929
 5931 3 23.13 63.77 -7.78 0.317 5930
 5932 3 23.01 63.63 -7.74 0.325 5931
 5933 3 22.87 63.5 -7.67 0.36 5932
 5934 3 22.72 63.41 -7.65 0.351 5933
 5935 3 22.56 63.39 -7.66 0.356 5934
 5936 3 22.42 63.27 -7.67 0.384 5935
 5937 3 22.26 63.28 -7.79 0.4 5936
 5938 3 22.04 63.21 -7.84 0.43 5937
 5939 3 21.9 63.13 -7.95 0.446 5938
 5940 3 21.69 63.27 -8.03 0.462 5939
 5941 3 21.76 63.27 -8.42 0.34 5940
 5942 3 21.83 63.28 -8.65 0.26 5941
 5943 3 21.88 63.24 -8.83 0.182 5942
 5944 3 21.88 63.24 -9 0.184 5943
 5945 3 21.86 63.32 -9.19 0.156 5944
 5946 3 21.71 63.39 -9.38 0.155 5945
 5947 3 21.55 63.45 -9.63 0.152 5946
 5948 3 21.46 63.48 -9.82 0.138 5947
 5949 3 21.3 63.48 -9.75 0.103 5948
 5950 3 21.11 63.45 -9.81 0.128 5949
 5951 3 20.95 63.49 -9.81 0.185 5950
 5952 3 20.95 63.79 -9.82 0.09 5951
 5953 3 20.91 63.91 -9.75 0.08 5952
 5954 3 20.61 63.98 -9.76 0.103 5953
 5955 3 20.41 63.98 -9.71 0.084 5954
 5956 3 20.3 64.05 -9.67 0.069 5955
 5957 3 20.25 64.17 -9.68 0.104 5956
 5958 3 20.25 64.28 -9.59 0.139 5957
 5959 3 20.75 63.19 -9.83 0.066 5951
 5960 3 20.7 63.02 -9.79 0.079 5959
 5961 3 20.64 62.94 -9.77 0.147 5960
 5962 3 20.48 62.9 -9.66 0.141 5961
 5963 3 20.41 62.88 -9.52 0.093 5962
 5964 3 20.88 62.9 -9.89 0.077 5961
 5965 3 20.89 62.77 -9.91 0.128 5964
 5966 3 21.04 62.69 -9.99 0.11 5965
 5967 3 21.48 63.43 -10.08 0.113 5948
 5968 3 21.52 63.49 -10.25 0.144 5967
 5969 3 21.57 63.53 -10.42 0.147 5968
 5970 3 21.54 63.67 -10.52 0.136 5969
 5971 3 21.46 63.75 -10.63 0.108 5970
 5972 3 21.45 63.84 -10.74 0.117 5971
 5973 3 21.41 63.95 -10.81 0.13 5972
 5974 3 21.39 64.14 -10.94 0.124 5973
 5975 3 21.32 64.27 -11.05 0.102 5974
 5976 3 21.27 64.37 -11.17 0.079 5975
 5977 3 21.26 64.47 -11.31 0.093 5976
 5978 3 21.17 64.55 -11.42 0.065 5977
 5979 3 21.06 64.61 -11.55 0.128 5978
 5980 3 21.03 64.67 -11.69 0.162 5979
 5981 3 20.92 64.7 -11.86 0.148 5980
 5982 3 20.96 64.69 -12.08 0.169 5981
 5983 3 20.89 64.72 -12.27 0.195 5982
 5984 3 21.03 64.75 -12.35 0.149 5983
 5985 3 21.06 64.77 -12.52 0.167 5984
 5986 3 21.06 64.75 -12.65 0.134 5985
 5987 3 20.99 64.7 -12.77 0.117 5986
 5988 3 20.9 64.7 -12.92 0.101 5987
 5989 3 20.84 64.62 -13.07 0.145 5988
 5990 3 20.91 64.59 -13.23 0.113 5989
 5991 3 20.93 64.53 -13.36 0.077 5990
 5992 3 20.93 64.48 -13.54 0.129 5991
 5993 3 20.91 64.44 -13.74 0.138 5992
 5994 3 20.86 64.5 -13.93 0.142 5993
 5995 3 20.75 64.56 -13.98 0.235 5994
 5996 3 20.7 64.59 -14.07 0.307 5995
 5997 3 21.04 64.72 -14.38 0.172 5996
 5998 3 21.12 64.81 -14.6 0.146 5997
 5999 3 21.19 64.91 -14.83 0.154 5998
 6000 3 21.28 65.09 -15 0.104 5999
 6001 3 21.33 65.19 -15.08 0.149 6000
 6002 3 21.39 65.3 -15.24 0.11 6001
 6003 3 21.46 65.33 -15.39 0.152 6002
 6004 3 21.39 65.44 -15.55 0.23 6003
 6005 3 21.08 65.58 -15.64 0.096 6004
 6006 3 21.78 65.42 -15.57 0.118 6004
 6007 3 21.92 65.52 -15.65 0.131 6006
 6008 3 21.94 65.53 -15.8 0.164 6007
 6009 3 21.85 65.5 -16.04 0.15 6008
 6010 3 21.82 65.55 -16.24 0.083 6009
 6011 3 21.89 65.64 -16.45 0.131 6010
 6012 3 21.95 65.61 -16.59 0.229 6011
 6013 3 21.95 65.53 -16.72 0.244 6012
 6014 3 22.17 65.5 -16.79 0.189 6013
 6015 3 22.22 65.45 -16.88 0.172 6014
 6016 3 22.24 65.75 -16.97 0.095 6015
 6017 3 22.25 65.89 -17 0.124 6016
 6018 3 22.42 66.03 -16.99 0.16 6017
 6019 3 22.65 66.16 -17.02 0.102 6018
 6020 3 22.81 66.22 -17.04 0.094 6019
 6021 3 23 66.25 -17.05 0.062 6020
 6022 3 23.22 66.28 -17.01 0.091 6021
 6023 3 23.36 66.36 -17.01 0.108 6022
 6024 3 23.49 66.44 -17.1 0.097 6023
 6025 3 23.67 66.48 -17.19 0.114 6024
 6026 3 23.81 66.59 -17.17 0.098 6025
 6027 3 23.97 66.73 -17.19 0.098 6026
 6028 3 24.09 66.79 -17.21 0.122 6027
 6029 3 24.27 66.79 -17.35 0.115 6028
 6030 3 24.36 66.78 -17.46 0.169 6029
 6031 3 24.5 66.63 -17.5 0.141 6030
 6032 3 24.68 66.65 -17.54 0.058 6031
 6033 3 24.83 66.63 -17.52 0.113 6032
 6034 3 24.95 66.7 -17.48 0.11 6033
 6035 3 25.09 66.87 -17.43 0.085 6034
 6036 3 21.84 65.19 -16.9 0.143 6013
 6037 3 21.81 65.14 -17.02 0.146 6036
 6038 3 21.83 65.05 -17.18 0.088 6037
 6039 3 21.86 64.97 -17.29 0.055 6038
 6040 3 21.92 64.91 -17.38 0.067 6039
 6041 3 21.97 64.89 -17.54 0.093 6040
 6042 3 22.02 64.94 -17.75 0.055 6041
 6043 3 22.12 64.84 -17.86 0.055 6042
 6044 3 22.14 64.83 -18 0.106 6043
 6045 3 20.29 64.45 -13.9 0.12 5996
 6046 3 20.32 64.37 -13.69 0.127 6045
 6047 3 20.27 64.3 -13.56 0.124 6046
 6048 3 20.25 64.3 -13.41 0.000125 6047
 6049 3 21.47 63.13 -7.5 0.266 5940
 6050 3 21.28 63.1 -7.45 0.211 6049
 6051 3 21.14 63.12 -7.29 0.21 6050
 6052 3 20.96 63.12 -7.2 0.2 6051
 6053 3 20.78 63.1 -7.07 0.18 6052
 6054 3 20.66 63.09 -6.97 0.211 6053
 6055 3 20.55 63.03 -6.88 0.211 6054
 6056 3 20.48 62.92 -6.8 0.236 6055
 6057 3 20.39 62.78 -6.76 0.23 6056
 6058 3 20.3 62.7 -6.64 0.211 6057
 6059 3 20.12 62.68 -6.48 0.179 6058
 6060 3 19.96 62.63 -6.41 0.178 6059
 6061 3 19.75 62.55 -6.25 0.232 6060
 6062 3 19.43 62.4 -6.21 0.15 6061
 6063 3 19.27 62.3 -6.17 0.181 6062
 6064 3 19.12 62.2 -6.1 0.229 6063
 6065 3 18.94 62.2 -6.1 0.295 6064
 6066 3 18.78 62.19 -6.07 0.342 6065
 6067 3 18.66 62.15 -6.06 0.404 6066
 6068 3 18.48 62.09 -6.05 0.423 6067
 6069 3 18.34 62.17 -5.95 0.406 6068
 6070 3 18.16 62.05 -5.94 0.402 6069
 6071 3 18 61.99 -5.99 0.373 6070
 6072 3 17.87 61.94 -5.99 0.34 6071
 6073 3 17.66 61.87 -6.1 0.315 6072
 6074 3 17.55 61.77 -6.11 0.327 6073
 6075 3 17.48 61.52 -6.09 0.37 6074
 6076 3 17.37 61.44 -6.14 0.404 6075
 6077 3 17.21 61.34 -6.18 0.392 6076
 6078 3 17.09 61.27 -6.18 0.393 6077
 6079 3 17.05 61.05 -6.19 0.369 6078
 6080 3 17.28 60.62 -6.28 0.233 6079
 6081 3 17.4 60.41 -6.26 0.202 6080
 6082 3 17.45 60.29 -6.31 0.228 6081
 6083 3 17.56 60.13 -6.64 0.128 6082
 6084 3 17.56 60.06 -6.82 0.122 6083
 6085 3 17.51 60.02 -6.99 0.134 6084
 6086 3 17.51 59.95 -7.14 0.174 6085
 6087 3 17.65 60.01 -7.23 0.215 6086
 6088 3 17.72 60.05 -7.38 0.216 6087
 6089 3 17.63 60.15 -7.56 0.159 6088
 6090 3 17.51 60.2 -7.7 0.106 6089
 6091 3 17.55 60.26 -7.89 0.115 6090
 6092 3 17.5 60.3 -8.04 0.153 6091
 6093 3 17.52 60.34 -8.17 0.231 6092
 6094 3 17.55 60.33 -8.28 0.23 6093
 6095 3 17.55 60.3 -8.44 0.297 6094
 6096 3 17.57 60.36 -8.54 0.399 6095
 6097 3 17.66 60.36 -8.68 0.453 6096
 6098 3 17.64 60.29 -8.85 0.448 6097
 6099 3 17.75 60.26 -8.96 0.396 6098
 6100 3 17.8 60.15 -9.1 0.346 6099
 6101 3 17.88 60.09 -9.22 0.319 6100
 6102 3 17.41 59.9 -9.15 0.123 6101
 6103 3 17.32 59.8 -9.02 0.142 6102
 6104 3 17.34 59.59 -8.85 0.116 6103
 6105 3 17.32 59.42 -8.76 0.16 6104
 6106 3 17.18 59.36 -8.7 0.121 6105
 6107 3 17.02 59.23 -8.68 0.077 6106
 6108 3 17.02 59.11 -8.62 0.075 6107
 6109 3 16.93 59.01 -8.5 0.1 6108
 6110 3 16.8 58.91 -8.46 0.097 6109
 6111 3 16.64 58.82 -8.48 0.1 6110
 6112 3 16.45 58.76 -8.48 0.108 6111
 6113 3 16.32 58.75 -8.45 0.118 6112
 6114 3 16.2 58.68 -8.38 0.097 6113
 6115 3 16.14 58.65 -8.3 0.075 6114
 6116 3 16.13 58.54 -8.22 0.096 6115
 6117 3 16.09 58.41 -8.11 0.073 6116
 6118 3 15.98 58.36 -8.11 0.051 6117
 6119 3 16.16 58.65 -8.51 0.018 6114
 6120 3 18.1 60.13 -9.33 0.287 6101
 6121 3 18.24 59.98 -9.44 0.221 6120
 6122 3 18.33 59.88 -9.53 0.24 6121
 6123 3 18.46 59.66 -9.54 0.228 6122
 6124 3 18.55 59.59 -9.51 0.28 6123
 6125 3 18.92 59.55 -9.31 0.136 6124
 6126 3 19.12 59.63 -9.26 0.076 6125
 6127 3 19.15 59.55 -9.2 0.065 6126
 6128 3 19.28 59.45 -9.24 0.087 6127
 6129 3 19.46 59.42 -9.19 0.113 6128
 6130 3 19.67 59.38 -9.11 0.091 6129
 6131 3 19.83 59.37 -9.02 0.113 6130
 6132 3 19.97 59.31 -8.94 0.148 6131
 6133 3 20.17 59.29 -8.94 0.156 6132
 6134 3 20.28 59.3 -9.01 0.164 6133
 6135 3 20.34 59.42 -8.94 0.123 6134
 6136 3 20.36 59.29 -8.8 0.1 6133
 6137 3 20.5 59.34 -8.82 0.083 6136
 6138 3 20.66 59.37 -8.7 0.125 6137
 6139 3 20.91 59.39 -8.59 0.1 6138
 6140 3 21.07 59.43 -8.61 0.095 6139
 6141 3 21.25 59.49 -8.64 0.097 6140
 6142 3 21.39 59.57 -8.69 0.145 6141
 6143 3 21.5 59.63 -8.7 0.111 6142
 6144 3 21.66 59.56 -8.76 0.119 6143
 6145 3 21.79 59.48 -8.83 0.127 6144
 6146 3 21.83 59.32 -9.06 0.072 6145
 6147 3 21.9 59.21 -9.07 0.083 6146
 6148 3 18.37 59.52 -9.72 0.166 6124
 6149 3 18.4 59.37 -9.85 0.137 6148
 6150 3 18.49 59.26 -9.99 0.123 6149
 6151 3 18.62 59.16 -10.06 0.123 6150
 6152 3 18.67 59.11 -10.2 0.148 6151
 6153 3 18.76 59.09 -10.33 0.166 6152
 6154 3 18.88 59.15 -10.51 0.144 6153
 6155 3 18.98 59.12 -10.65 0.095 6154
 6156 3 19.04 59.12 -10.76 0.133 6155
 6157 3 19 59.17 -10.93 0.108 6156
 6158 3 19 58.98 -11.1 0.115 6157
 6159 3 18.91 58.91 -11.21 0.16 6158
 6160 3 18.79 58.84 -11.32 0.195 6159
 6161 3 18.7 58.77 -11.41 0.209 6160
 6162 3 18.47 58.66 -11.35 0.17 6161
 6163 3 18.2 58.63 -11.24 0.142 6162
 6164 3 18.07 58.62 -11.15 0.15 6163
 6165 3 17.97 58.55 -11.11 0.153 6164
 6166 3 17.84 58.5 -11.11 0.126 6165
 6167 3 17.7 58.54 -11.15 0.113 6166
 6168 3 17.45 58.51 -11.12 0.126 6167
 6169 3 17.29 58.46 -11.1 0.14 6168
 6170 3 17.15 58.55 -11.1 0.086 6169
 6171 3 16.95 58.6 -11.11 0.121 6170
 6172 3 16.82 58.61 -11.09 0.119 6171
 6173 3 16.65 58.54 -11 0.045 6172
 6174 3 16.54 58.51 -10.89 0.081 6173
 6175 3 16.36 58.51 -10.87 0.101 6174
 6176 3 16.25 58.51 -10.81 0.099 6175
 6177 3 16.11 58.51 -10.75 0.143 6176
 6178 3 15.95 58.47 -10.68 0.121 6177
 6179 3 15.74 58.36 -10.63 0.136 6178
 6180 3 15.43 58.22 -10.71 0.102 6179
 6181 3 15.26 58.25 -10.76 0.12 6180
 6182 3 15.07 58.3 -10.76 0.175 6181
 6183 3 14.98 58.35 -10.79 0.219 6182
 6184 3 14.89 58.64 -10.87 0.111 6183
 6185 3 14.72 58.73 -10.87 0.098 6184
 6186 3 14.51 58.86 -10.92 0.096 6185
 6187 3 14.4 58.93 -10.89 0.107 6186
 6188 3 14.29 59 -10.81 0.074 6187
 6189 3 14.16 59.03 -10.77 0.075 6188
 6190 3 14.03 59.07 -10.79 0.096 6189
 6191 3 13.98 59.18 -10.79 0.103 6190
 6192 3 13.96 59.35 -10.78 0.064 6191
 6193 3 13.83 59.49 -10.71 0.115 6192
 6194 3 13.73 59.63 -10.7 0.024 6193
 6195 3 13.71 59.75 -10.69 0.105 6194
 6196 3 13.53 59.84 -10.54 0.077 6195
 6197 3 13.39 59.84 -10.49 0.074 6196
 6198 3 13.22 59.89 -10.45 0.07 6197
 6199 3 13.1 60.06 -10.39 0.112 6198
 6200 3 12.97 60.17 -10.38 0.139 6199
 6201 3 12.89 60.43 -10.39 0.115 6200
 6202 3 12.75 60.6 -10.46 0.097 6201
 6203 3 12.72 60.75 -10.44 0.101 6202
 6204 3 12.83 60.99 -10.36 0.058 6203
 6205 3 12.91 61.15 -10.32 0.097 6204
 6206 3 13.07 61.25 -10.32 0.104 6205
 6207 3 13.19 61.39 -10.33 0.112 6206
 6208 3 13.25 61.53 -10.31 0.074 6207
 6209 3 13.39 61.65 -10.25 0.065 6208
 6210 3 13.48 61.7 -10.25 0.068 6209
 6211 3 13.64 61.78 -10.37 0.107 6210
 6212 3 13.74 61.75 -10.43 0.107 6211
 6213 3 13.95 61.7 -10.44 0.12 6212
 6214 3 14.07 61.6 -10.44 0.109 6213
 6215 3 14.27 61.6 -10.42 0.085 6214
 6216 3 14.38 61.44 -10.37 0.082 6215
 6217 3 14.47 61.29 -10.35 0.089 6216
 6218 3 14.58 61.22 -10.35 0.088 6217
 6219 3 14.69 61.29 -10.47 0.085 6218
 6220 3 14.61 61.41 -10.62 0.102 6219
 6221 3 14.56 61.39 -10.71 0.000125 6220
 6222 3 14.84 58.01 -10.71 0.079 6183
 6223 3 14.72 57.98 -10.71 0.08 6222
 6224 3 14.63 57.89 -10.72 0.081 6223
 6225 3 14.53 57.85 -10.87 0.089 6224
 6226 3 14.53 57.72 -11.04 0.061 6225
 6227 3 14.55 57.75 -11.2 0.098 6226
 6228 3 14.45 57.78 -11.38 0.108 6227
 6229 3 14.39 57.81 -11.54 0.13 6228
 6230 3 14.32 57.93 -11.71 0.098 6229
 6231 3 14.27 57.97 -11.92 0.095 6230
 6232 3 14.27 58.03 -12.02 0.109 6231
 6233 3 14.33 58.09 -12.1 0.139 6232
 6234 3 14.32 58.11 -12.24 0.128 6233
 6235 3 14.25 58.14 -12.38 0.107 6234
 6236 3 14.23 58.17 -12.51 0.093 6235
 6237 3 14.32 58.18 -12.7 0.092 6236
 6238 3 14.3 58.21 -12.81 0.1 6237
 6239 3 14.24 58.22 -12.95 0.082 6238
 6240 3 14.15 58.24 -13.06 0.094 6239
 6241 3 14.05 58.28 -13.14 0.104 6240
 6242 3 13.98 58.59 -13.32 0.099 6241
 6243 3 13.92 58.75 -13.38 0.109 6242
 6244 3 13.82 58.85 -13.39 0.124 6243
 6245 3 13.85 59 -13.39 0.111 6244
 6246 3 13.89 59.14 -13.34 0.071 6245
 6247 3 14.02 59.35 -13.34 0.124 6246
 6248 3 14.13 59.5 -13.34 0.113 6247
 6249 3 14.25 59.64 -13.46 0.139 6248
 6250 3 14.44 59.64 -13.54 0.159 6249
 6251 3 14.72 59.5 -13.61 0.106 6250
 6252 3 14.92 59.5 -13.65 0.098 6251
 6253 3 15.24 59.53 -13.82 0.197 6252
 6254 3 15.44 59.63 -13.99 0.102 6253
 6255 3 15.55 59.73 -14.04 0.1 6254
 6256 3 15.66 59.8 -14.16 0.098 6255
 6257 3 15.8 59.86 -14.17 0.056 6256
 6258 3 15.97 59.89 -14.21 0.116 6257
 6259 3 16.09 59.93 -14.28 0.097 6258
 6260 3 16.18 60.01 -14.37 0.099 6259
 6261 3 16.25 60.05 -14.45 0.000125 6260
 6262 3 18.97 58.92 -11.6 0.115 6161
 6263 3 18.97 59.05 -11.81 0.105 6262
 6264 3 18.91 59.09 -11.95 0.089 6263
 6265 3 18.87 59.09 -12.11 0.122 6264
 6266 3 18.89 59.12 -12.26 0.121 6265
 6267 3 18.8 59.12 -12.43 0.119 6266
 6268 3 18.67 59.15 -12.59 0.126 6267
 6269 3 18.55 59.18 -12.82 0.146 6268
 6270 3 18.42 59.21 -12.99 0.127 6269
 6271 3 18.26 59.21 -13.09 0.117 6270
 6272 3 18.17 59.12 -13.13 0.175 6271
 6273 3 17.87 59.36 -13.21 0.118 6272
 6274 3 17.71 59.41 -13.33 0.133 6273
 6275 3 17.6 59.47 -13.35 0.169 6274
 6276 3 17.57 59.65 -13.44 0.089 6275
 6277 3 17.55 59.73 -13.53 0.073 6276
 6278 3 17.57 59.86 -13.63 0.104 6277
 6279 3 17.57 60.01 -13.63 0.146 6278
 6280 3 17.64 60.1 -13.66 0.129 6279
 6281 3 18.39 58.85 -13.11 0.103 6272
 6282 3 18.44 58.71 -13.1 0.088 6281
 6283 3 18.53 58.61 -13.12 0.08 6282
 6284 3 18.66 58.4 -13.25 0.13 6283
 6285 3 18.74 58.29 -13.31 0.13 6284
 6286 3 18.88 58.16 -13.33 0.105 6285
 6287 3 18.99 58.05 -13.4 0.105 6286
 6288 3 18.99 57.94 -13.44 0.106 6287
 6289 3 19.08 57.84 -13.48 0.135 6288
 6290 3 19.24 57.8 -13.51 0.109 6289
 6291 3 19.47 57.84 -13.53 0.117 6290
 6292 3 19.59 57.77 -13.56 0.14 6291
 6293 3 19.72 57.67 -13.58 0.18 6292
 6294 3 19.77 57.59 -13.62 0.217 6293
 6295 3 19.65 57.19 -13.64 0.111 6294
 6296 3 19.52 57.05 -13.71 0.131 6295
 6297 3 19.38 56.92 -13.79 0.072 6296
 6298 3 19.99 57.84 -13.66 0.051 6294
 6299 3 20.15 57.73 -13.67 0.094 6298
 6300 3 20.29 57.73 -13.65 0.114 6299
 6301 3 20.45 57.62 -13.64 0.113 6300
 6302 3 20.5 57.48 -13.57 0.114 6301
 6303 3 20.63 57.37 -13.6 0.101 6302
 6304 3 20.75 57.37 -13.59 0.134 6303
 6305 3 17.59 60.2 -6.06 0.177 6082
 6306 3 17.66 60.11 -5.98 0.17 6305
 6307 3 17.69 59.99 -5.81 0.162 6306
 6308 3 17.82 59.9 -5.8 0.152 6307
 6309 3 17.89 59.86 -5.6 0.118 6308
 6310 3 17.96 59.76 -5.52 0.14 6309
 6311 3 18 59.69 -5.4 0.17 6310
 6312 3 18.14 59.62 -5.39 0.137 6311
 6313 3 18.27 59.52 -5.34 0.155 6312
 6314 3 18.39 59.47 -5.31 0.158 6313
 6315 3 18.48 59.41 -5.27 0.138 6314
 6316 3 18.61 59.33 -5.21 0.137 6315
 6317 3 18.73 59.29 -5.14 0.132 6316
 6318 3 18.8 59.16 -5.12 0.146 6317
 6319 3 18.96 59.09 -5.08 0.179 6318
 6320 3 19.07 58.98 -5.09 0.182 6319
 6321 3 19.18 58.87 -5.04 0.175 6320
 6322 3 19.25 58.77 -4.94 0.179 6321
 6323 3 19.5 58.56 -4.88 0.126 6322
 6324 3 19.64 58.41 -4.84 0.121 6323
 6325 3 19.71 58.3 -4.83 0.145 6324
 6326 3 19.86 58.18 -4.76 0.152 6325
 6327 3 19.91 58 -4.73 0.151 6326
 6328 3 20.05 57.88 -4.67 0.126 6327
 6329 3 20.12 57.67 -4.62 0.154 6328
 6330 3 20.14 57.57 -4.55 0.165 6329
 6331 3 20.16 57.35 -4.58 0.108 6330
 6332 3 20.16 57.18 -4.51 0.125 6331
 6333 3 20.12 57.06 -4.42 0.124 6332
 6334 3 20.11 56.95 -4.37 0.139 6333
 6335 3 20.07 56.81 -4.29 0.176 6334
 6336 3 19.98 56.74 -4.17 0.192 6335
 6337 3 19.89 56.59 -4.09 0.179 6336
 6338 3 19.89 56.42 -3.96 0.195 6337
 6339 3 19.87 56.27 -3.91 0.218 6338
 6340 3 19.82 56.17 -3.77 0.279 6339
 6341 3 19.82 56.09 -3.67 0.294 6340
 6342 3 19.73 55.93 -3.67 0.388 6341
 6343 3 19.62 55.88 -3.63 0.416 6342
 6344 3 19.53 55.63 -3.7 0.374 6343
 6345 3 20 55.2 -3.69 0.099 6344
 6346 3 20.16 55.13 -3.71 0.064 6345
 6347 3 20.27 54.99 -3.71 0.091 6346
 6348 3 20.13 54.81 -3.79 0.066 6347
 6349 3 19.48 55.53 -3.43 0.178 6344
 6350 3 18.89 55.84 -3.8 0.161 6349
 6351 3 18.59 55.8 -3.9 0.079 6350
 6352 3 18.48 55.84 -3.88 0.116 6351
 6353 3 18.32 55.81 -3.92 0.128 6352
 6354 3 18.18 55.76 -3.97 0.117 6353
 6355 3 18.06 55.62 -4.18 0.096 6354
 6356 3 17.92 55.55 -4.27 0.066 6355
 6357 3 17.81 55.47 -4.31 0.102 6356
 6358 3 17.83 55.36 -4.43 0.114 6357
 6359 3 17.85 55.27 -4.6 0.088 6358
 6360 3 17.83 55.16 -4.72 0.069 6359
 6361 3 17.81 55.05 -4.81 0.077 6360
 6362 3 17.69 54.94 -4.82 0.087 6361
 6363 3 17.6 54.8 -4.82 0.079 6362
 6364 3 17.6 54.69 -4.86 0.072 6363
 6365 3 17.49 54.55 -4.9 0.089 6364
 6366 3 17.47 54.41 -4.94 0.088 6365
 6367 3 17.52 54.27 -5.1 0.089 6366
 6368 3 17.46 54.12 -5.18 0.091 6367
 6369 3 17.39 53.99 -5.22 0.107 6368
 6370 3 17.3 53.9 -5.23 0.119 6369
 6371 3 17.09 53.92 -5.24 0.125 6370
 6372 3 16.84 53.95 -5.28 0.155 6371
 6373 3 16.68 54.05 -5.27 0.13 6372
 6374 3 16.66 54.12 -5.45 0.083 6373
 6375 3 16.57 54.11 -5.52 0.128 6374
 6376 3 16.5 53.99 -5.6 0.106 6375
 6377 3 16.45 53.91 -5.7 0.07 6376
 6378 3 16.43 53.79 -5.63 0.000125 6377
 6379 3 16.41 53.74 -5.73 0.097 6378
 6380 3 16.29 53.66 -5.8 0.055 6379
 6381 3 16.05 53.58 -5.9 0.136 6380
 6382 3 15.87 53.55 -5.95 0.069 6381
 6383 3 15.62 53.54 -6.06 0.103 6382
 6384 3 15.44 53.51 -6.1 0.111 6383
 6385 3 15.24 53.46 -6.16 0.105 6384
 6386 3 15.04 53.51 -6.28 0.112 6385
 6387 3 14.99 53.58 -6.37 0.078 6386
 6388 3 14.96 53.58 -6.61 0.075 6387
 6389 3 14.83 53.48 -6.75 0.092 6388
 6390 3 14.81 53.4 -6.86 0.093 6389
 6391 3 14.86 53.29 -6.98 0.091 6390
 6392 3 14.79 53.19 -7.06 0.057 6391
 6393 3 14.69 53.05 -7.2 0.064 6392
 6394 3 14.56 52.93 -7.28 0.092 6393
 6395 3 14.48 52.79 -7.31 0.122 6394
 6396 3 14.12 52.53 -7.44 0.27 6395
 6397 3 13.73 52.37 -7.66 0.054 6396
 6398 3 13.68 52.33 -7.75 0.068 6397
 6399 3 13.56 52.33 -7.87 0.095 6398
 6400 3 13.48 52.39 -7.96 0.056 6399
 6401 3 13.39 52.36 -8.11 0.079 6400
 6402 3 13.41 52.29 -8.19 0.095 6401
 6403 3 19.44 55.43 -3.24 0.193 6349
 6404 3 19.32 55.3 -2.93 0.184 6403
 6405 3 19.34 55.28 -2.68 0.191 6404
 6406 3 19.28 55.13 -2.55 0.17 6405
 6407 3 19.28 55.03 -2.45 0.165 6406
 6408 3 19.3 54.78 -2.59 0.078 6407
 6409 3 19.3 54.64 -2.51 0.07 6408
 6410 3 19.28 54.52 -2.42 0.104 6409
 6411 3 19.21 54.45 -2.28 0.119 6410
 6412 3 19.12 54.34 -2.18 0.097 6411
 6413 3 19.07 54.25 -2.05 0.086 6412
 6414 3 19.02 54.14 -1.97 0.09 6413
 6415 3 18.91 54.02 -1.84 0.113 6414
 6416 3 18.82 53.85 -1.78 0.072 6415
 6417 3 18.82 53.71 -1.7 0.077 6416
 6418 3 18.78 53.63 -1.63 0.075 6417
 6419 3 18.69 53.46 -1.6 0.077 6418
 6420 3 18.57 53.38 -1.52 0.08 6419
 6421 3 18.43 53.14 -1.56 0.000125 6420
 6422 3 18.5 53.1 -1.44 0.084 6421
 6423 3 18.57 53 -1.43 0.115 6422
 6424 3 18.77 52.71 -1.19 0.246 6423
 6425 3 18.91 52.41 -1.13 0.138 6424
 6426 3 18.91 52.28 -1.18 0.151 6425
 6427 3 18.77 52.17 -1.01 0.117 6426
 6428 3 18.84 52.05 -0.94 0.125 6427
 6429 3 18.95 52.02 -0.74 0.141 6428
 6430 3 19.13 52 -0.57 0.087 6429
 6431 3 19 52.12 -1.28 0.12 6426
 6432 3 19.07 51.99 -1.37 0.095 6431
 6433 3 19.02 51.88 -1.44 0.055 6432
 6434 3 18.93 51.73 -1.51 0.081 6433
 6435 3 18.77 51.6 -1.55 0.108 6434
 6436 3 18.64 51.48 -1.59 0.119 6435
 6437 3 18.57 51.38 -1.64 0.093 6436
 6438 3 19.2 55.06 -2.22 0.153 6407
 6439 3 19.08 55.1 -1.99 0.186 6438
 6440 3 18.97 55.07 -1.88 0.22 6439
 6441 3 18.81 55.07 -1.75 0.189 6440
 6442 3 18.7 55.1 -1.61 0.162 6441
 6443 3 18.47 55.16 -1.45 0.117 6442
 6444 3 18.31 55.24 -1.35 0.1 6443
 6445 3 18.18 55.19 -1.24 0.126 6444
 6446 3 18.08 55.09 -1.12 0.166 6445
 6447 3 17.9 55.15 -1.01 0.167 6446
 6448 3 17.88 55.15 -0.89 0.218 6447
 6449 3 17.7 55.05 -0.86 0.183 6448
 6450 3 17.67 54.74 -0.75 0.1 6449
 6451 3 17.63 54.63 -0.66 0.117 6450
 6452 3 17.6 54.49 -0.64 0.089 6451
 6453 3 17.54 54.29 -0.57 0.101 6452
 6454 3 17.52 54.08 -0.51 0.104 6453
 6455 3 17.47 53.92 -0.48 0.07 6454
 6456 3 17.4 53.79 -0.4 0.103 6455
 6457 3 17.33 53.62 -0.39 0.123 6456
 6458 3 17.22 53.58 -0.28 0.095 6457
 6459 3 17.11 53.45 -0.22 0.091 6458
 6460 3 17.04 53.33 -0.17 0.132 6459
 6461 3 17.01 53.2 -0.13 0.202 6460
 6462 3 16.99 53.12 0.01 0.209 6461
 6463 3 16.72 53.11 0.03 0.136 6462
 6464 3 16.61 53.02 0.14 0.097 6463
 6465 3 16.49 52.94 0.2 0.088 6464
 6466 3 16.39 52.9 0.32 0.072 6465
 6467 3 16.26 52.8 0.39 0.119 6466
 6468 3 16.14 52.8 0.48 0.059 6467
 6469 3 16.36 52.67 0.36 0.000125 6467
 6470 3 16.15 52.63 0.37 0.073 6469
 6471 3 16.01 52.52 0.48 0.101 6470
 6472 3 15.92 52.42 0.6 0.12 6471
 6473 3 15.76 52.27 0.62 0.158 6472
 6474 3 15.67 52.09 0.67 0.153 6473
 6475 3 15.51 51.88 0.7 0.123 6474
 6476 3 15.35 51.77 0.67 0.125 6475
 6477 3 15.21 51.69 0.56 0.166 6476
 6478 3 15.15 51.58 0.53 0.124 6477
 6479 3 15.04 51.45 0.66 0.11 6478
 6480 3 14.94 51.34 0.68 0.123 6479
 6481 3 14.76 50.99 0.68 0.153 6480
 6482 3 14.87 50.98 0.61 0.109 6481
 6483 3 15.04 50.95 0.59 0.11 6482
 6484 3 15.53 51.02 0.55 0.24 6483
 6485 3 15.97 51.13 0.42 0.13 6484
 6486 3 16.08 51.3 0.32 0.069 6485
 6487 3 16.11 51.47 0.26 0.076 6486
 6488 3 14.52 50.84 0.74 0.129 6481
 6489 3 14.4 50.77 0.83 0.115 6488
 6490 3 14.26 50.7 0.98 0.13 6489
 6491 3 14.06 50.61 1 0.093 6490
 6492 3 13.91 50.52 0.99 0.104 6491
 6493 3 13.77 50.36 0.99 0.093 6492
 6494 3 13.68 50.22 1.05 0.094 6493
 6495 3 13.57 50.11 1.14 0.08 6494
 6496 3 13.53 50.01 1.23 0.109 6495
 6497 3 13.42 49.91 1.29 0.097 6496
 6498 3 13.33 49.76 1.31 0.096 6497
 6499 3 13.29 49.61 1.37 0.085 6498
 6500 3 13.26 49.51 1.43 0.132 6499
 6501 3 13.23 49.36 1.54 0.194 6500
 6502 3 13.49 49.22 1.49 0.112 6501
 6503 3 13.61 49.14 1.54 0.089 6502
 6504 3 13.7 48.98 1.57 0.109 6503
 6505 3 13.82 48.81 1.68 0.103 6504
 6506 3 13.91 48.73 1.8 0.088 6505
 6507 3 13.96 48.66 1.88 0.102 6506
 6508 3 14.1 48.59 2.04 0.097 6507
 6509 3 14.26 48.42 2.12 0.078 6508
 6510 3 14.42 48.38 2.1 0.056 6509
 6511 3 14.52 48.41 2.08 0.06 6510
 6512 3 14.62 48.42 1.97 0.044 6511
 6513 3 17.38 53.44 -0.51 0.117 6457
 6514 3 17.33 53.33 -0.58 0.099 6513
 6515 3 17.31 53.09 -0.61 0.066 6514
 6516 3 17.64 55.23 -0.69 0.118 6449
 6517 3 17.57 55.2 -0.52 0.155 6516
 6518 3 17.46 55.12 -0.38 0.187 6517
 6519 3 17.3 55.02 -0.21 0.196 6518
 6520 3 17.19 54.98 -0.07 0.186 6519
 6521 3 17.1 54.95 0.02 0.182 6520
 6522 3 16.92 54.94 0.07 0.143 6521
 6523 3 16.71 54.97 0.08 0.117 6522
 6524 3 16.59 55.02 0.17 0.14 6523
 6525 3 16.35 54.95 0.05 0.128 6524
 6526 3 16.19 54.94 0.02 0.108 6525
 6527 3 16 54.97 0 0.101 6526
 6528 3 15.82 54.92 0 0.067 6527
 6529 3 15.66 54.97 0 0.069 6528
 6530 3 15.55 54.92 -0.14 0.088 6529
 6531 3 15.49 54.87 -0.27 0.099 6530
 6532 3 16.62 55.12 0.36 0.126 6524
 6533 3 16.6 55.19 0.43 0.132 6532
 6534 3 16.59 55.36 0.51 0.12 6533
 6535 3 16.6 55.56 0.51 0.127 6534
 6536 3 16.69 55.74 0.59 0.145 6535
 6537 3 16.68 55.86 0.6 0.19 6536
 6538 3 16.52 55.61 0.86 0.14 6537
 6539 3 16.5 55.52 1.07 0.077 6538
 6540 3 16.45 55.47 1.15 0.107 6539
 6541 3 16.36 55.38 1.29 0.108 6540
 6542 3 16.24 55.27 1.36 0.118 6541
 6543 3 16.22 55.09 1.44 0.135 6542
 6544 3 16.22 54.92 1.49 0.192 6543
 6545 3 16.41 54.77 1.48 0.109 6544
 6546 3 16.61 54.79 1.59 0.146 6545
 6547 3 16.7 54.67 1.71 0.161 6546
 6548 3 16.77 54.55 1.79 0.16 6547
 6549 3 16.75 54.44 2.05 0.109 6548
 6550 3 16.75 54.38 2.27 0.11 6549
 6551 3 16.77 54.36 2.44 0.139 6550
 6552 3 16.81 54.3 2.63 0.098 6551
 6553 3 16.81 54.11 2.77 0.093 6552
 6554 3 16.84 53.99 2.98 0.106 6553
 6555 3 16.98 53.89 3.23 0.101 6554
 6556 3 17.08 53.81 3.46 0.076 6555
 6557 3 17.05 53.78 3.65 0.122 6556
 6558 3 17.08 53.84 3.77 0.105 6557
 6559 3 16.99 53.85 3.94 0.158 6558
 6560 3 16.92 53.7 4.11 0.112 6559
 6561 3 16.89 53.6 4.23 0.177 6560
 6562 3 16.94 53.55 4.32 0.262 6561
 6563 3 17.07 53.85 4.61 0.103 6562
 6564 3 17.02 53.95 4.7 0.099 6563
 6565 3 16.93 54.18 4.72 0.104 6564
 6566 3 16.88 54.32 4.65 0.066 6565
 6567 3 16.82 54.43 4.53 0.093 6566
 6568 3 16.7 54.45 4.53 0.172 6567
 6569 3 16.62 54.45 4.23 0.102 6568
 6570 3 16.51 54.35 4.16 0.095 6569
 6571 3 16.37 54.39 4.16 0.117 6570
 6572 3 16.17 54.41 4.31 0.126 6571
 6573 3 15.99 54.37 4.36 0.123 6572
 6574 3 15.85 54.3 4.35 0.099 6573
 6575 3 15.73 54.27 4.27 0.084 6574
 6576 3 15.63 54.29 4.15 0.089 6575
 6577 3 15.51 54.34 4.14 0.163 6576
 6578 3 15.33 54.52 4.19 0.134 6577
 6579 3 15.18 54.55 4.31 0.085 6578
 6580 3 15.03 54.47 4.39 0.111 6579
 6581 3 14.87 54.48 4.47 0.042 6580
 6582 3 15.51 53.98 4.14 0.09 6577
 6583 3 15.55 53.92 4.22 0.082 6582
 6584 3 16.76 53.3 4.11 0.18 6562
 6585 3 16.57 53.21 3.96 0.105 6584
 6586 3 16.53 53.09 4.06 0.1 6585
 6587 3 16.44 52.99 4.07 0.108 6586
 6588 3 16.35 52.87 4.12 0.083 6587
 6589 3 16.21 52.84 4.18 0.109 6588
 6590 3 16.03 52.77 4.19 0.105 6589
 6591 3 15.94 52.8 4.26 0.081 6590
 6592 3 15.9 55.01 1.63 0.135 6544
 6593 3 15.8 55.02 1.77 0.116 6592
 6594 3 15.67 55.01 1.88 0.086 6593
 6595 3 15.65 55.01 2.02 0.078 6594
 6596 3 15.5 54.95 2.08 0.067 6595
 6597 3 15.44 55.02 2.16 0.076 6596
 6598 3 15.38 54.98 2.26 0.091 6597
 6599 3 15.33 54.9 2.43 0.096 6598
 6600 3 16.77 56.13 0.6 0.098 6537
 6601 3 16.83 56.34 0.58 0.113 6600
 6602 3 16.79 56.55 0.5 0.181 6601
 6603 3 16.7 56.69 0.5 0.191 6602
 6604 3 16.93 56.87 0.53 0.097 6603
 6605 3 16.97 57.01 0.56 0.000125 6604
 6606 3 16.38 56.83 0.42 0.117 6603
 6607 3 16.31 56.88 0.31 0.117 6606
 6608 3 16.2 56.99 0.15 0.068 6607
 6609 3 16.18 57.08 0.06 0.065 6608
 6610 3 16.19 57.15 0 0.057 6609
 6611 3 16.1 57.19 -0.09 0.084 6610
 6612 3 15.98 57.34 -0.2 0.083 6611
 6613 3 15.87 57.42 -0.34 0.081 6612
 6614 3 15.85 57.38 -0.51 0.089 6613
 6615 3 15.83 57.47 -0.7 0.109 6614
 6616 3 15.82 57.49 -0.88 0.123 6615
 6617 3 15.82 57.41 -1.01 0.101 6616
 6618 3 15.82 57.3 -1.22 0.115 6617
 6619 3 15.82 57.17 -1.32 0.122 6618
 6620 3 15.75 57.08 -1.33 0.000125 6619
 6621 3 19.43 55.38 -3.15 0.193 6403
 6622 3 19.53 55.42 -3.18 0.178 6621
 6623 3 18.93 58.77 -4.62 0.108 6322
 6624 3 18.8 58.73 -4.44 0.066 6623
 6625 3 18.71 58.59 -4.33 0.079 6624
 6626 3 18.66 58.49 -4.22 0.061 6625
 6627 3 18.64 58.41 -4.1 0.125 6626
 6628 3 18.52 58.44 -3.98 0.124 6627
 6629 3 18.37 58.47 -3.83 0.117 6628
 6630 3 18.22 58.38 -3.71 0.101 6629
 6631 3 18.17 58.3 -3.56 0.124 6630
 6632 3 18.1 58.23 -3.46 0.093 6631
 6633 3 18.04 58.19 -3.33 0.131 6632
 6634 3 18.08 58.24 -3.04 0.101 6633
 6635 3 18.02 58.27 -2.85 0.108 6634
 6636 3 17.97 58.23 -2.71 0.08 6635
 6637 3 17.97 58.3 -2.58 0.106 6636
 6638 3 18.11 58.29 -2.39 0.106 6637
 6639 3 18.2 58.37 -2.25 0.1 6638
 6640 3 18.21 58.45 -2.12 0.086 6639
 6641 3 18.35 58.52 -2.02 0.098 6640
 6642 3 18.51 58.56 -1.9 0.09 6641
 6643 3 18.64 58.64 -1.86 0.11 6642
 6644 3 18.67 58.74 -1.79 0.101 6643
 6645 3 18.71 58.78 -1.61 0.102 6644
 6646 3 18.76 58.88 -1.48 0.106 6645
 6647 3 18.78 58.99 -1.45 0.182 6646
 6648 3 18.92 59.09 -1.39 0.152 6647
 6649 3 19.14 59.23 -1.38 0.097 6648
 6650 3 19.19 59.37 -1.4 0.13 6649
 6651 3 19.41 59.31 -1.37 0.118 6650
 6652 3 19.51 59.17 -1.33 0.055 6651
 6653 3 19.57 59.06 -1.28 0.064 6652
 6654 3 19.05 59.56 -1.41 0.088 6650
 6655 3 18.87 59.56 -1.3 0.062 6654
 6656 3 18.84 59.66 -1.21 0.088 6655
 6657 3 18.76 59.59 -1.16 0.105 6656
 6658 3 16.71 61.27 -6.03 0.208 6079
 6659 3 16.53 61.19 -5.93 0.22 6658
 6660 3 16.39 61.19 -5.82 0.228 6659
 6661 3 16.25 61.12 -5.74 0.238 6660
 6662 3 16.19 61.05 -5.64 0.26 6661
 6663 3 15.93 61.05 -5.69 0.208 6662
 6664 3 15.83 60.97 -5.65 0.26 6663
 6665 3 15.72 60.87 -5.62 0.32 6664
 6666 3 15.63 60.78 -5.71 0.346 6665
 6667 3 15.61 60.65 -5.75 0.382 6666
 6668 3 15.52 60.51 -5.69 0.383 6667
 6669 3 15.33 60.58 -5.71 0.416 6668
 6670 3 15.18 60.54 -5.7 0.397 6669
 6671 3 15.08 60.4 -5.71 0.376 6670
 6672 3 14.95 60.39 -5.71 0.332 6671
 6673 3 14.76 60.48 -5.84 0.256 6672
 6674 3 14.59 60.43 -5.96 0.231 6673
 6675 3 14.5 60.35 -6.05 0.217 6674
 6676 3 14.36 60.33 -6.12 0.218 6675
 6677 3 14.19 60.47 -5.94 0.153 6676
 6678 3 14.01 60.68 -5.83 0.135 6677
 6679 3 13.91 60.73 -5.84 0.177 6678
 6680 3 13.8 60.93 -6.08 0.037 6679
 6681 3 13.79 60.96 -6.22 0.051 6680
 6682 3 13.7 60.94 -6.3 0.108 6681
 6683 3 13.54 60.93 -6.34 0.111 6682
 6684 3 13.76 60.79 -5.59 0.109 6679
 6685 3 13.6 60.82 -5.51 0.115 6684
 6686 3 13.37 60.78 -5.42 0.126 6685
 6687 3 13.2 60.76 -5.37 0.125 6686
 6688 3 13.02 60.83 -5.3 0.146 6687
 6689 3 12.92 60.9 -5.3 0.176 6688
 6690 3 12.62 61.22 -5.22 0.077 6689
 6691 3 12.52 61.28 -5.17 0.081 6690
 6692 3 12.38 61.36 -5.18 0.117 6691
 6693 3 12.27 61.36 -5.15 0.142 6692
 6694 3 12.15 61.5 -5.07 0.103 6693
 6695 3 11.94 61.53 -5.06 0.162 6694
 6696 3 11.94 61.36 -5.26 0.085 6695
 6697 3 12.05 61.35 -5.27 0.000125 6696
 6698 3 11.73 61.53 -4.99 0.106 6695
 6699 3 11.58 61.5 -4.9 0.113 6698
 6700 3 11.48 61.57 -4.82 0.077 6699
 6701 3 11.32 61.56 -4.8 0.114 6700
 6702 3 11.01 61.53 -4.78 0.106 6701
 6703 3 10.83 61.53 -4.81 0.104 6702
 6704 3 10.6 61.53 -4.89 0.101 6703
 6705 3 10.46 61.54 -4.91 0.079 6704
 6706 3 10.32 61.64 -4.93 0.101 6705
 6707 3 10.21 61.71 -4.87 0.092 6706
 6708 3 10.1 61.79 -4.78 0.066 6707
 6709 3 10.02 61.85 -4.69 0.099 6708
 6710 3 9.91 61.89 -4.57 0.078 6709
 6711 3 9.76 62.03 -4.53 0.075 6710
 6712 3 9.56 62.03 -4.56 0.116 6711
 6713 3 9.41 62.1 -4.54 0.148 6712
 6714 3 9.29 62.14 -4.55 0.171 6713
 6715 3 9.13 62.1 -4.83 0.111 6714
 6716 3 8.96 62.1 -4.84 0.112 6715
 6717 3 8.75 62.03 -4.87 0.1 6716
 6718 3 8.59 61.98 -4.88 0.057 6717
 6719 3 8.46 61.91 -4.91 0.078 6718
 6720 3 8.34 61.88 -4.94 0.088 6719
 6721 3 8.2 61.78 -5 0.065 6720
 6722 3 8.04 61.78 -5.01 0.117 6721
 6723 3 7.93 61.84 -5.03 0.102 6722
 6724 3 7.8 61.96 -4.96 0.102 6723
 6725 3 7.69 61.95 -4.91 0.147 6724
 6726 3 7.58 62.09 -4.92 0.079 6725
 6727 3 7.55 62.28 -4.92 0.095 6726
 6728 3 7.55 62.45 -4.96 0.121 6727
 6729 3 7.44 62.63 -4.97 0.09 6728
 6730 3 7.39 62.73 -5.1 0.084 6729
 6731 3 7.38 62.87 -5.17 0.101 6730
 6732 3 7.35 63.09 -5.18 0.086 6731
 6733 3 7.38 63.24 -5.18 0.131 6732
 6734 3 7.23 63.38 -5.14 0.11 6733
 6735 3 7.01 63.41 -5.12 0.103 6734
 6736 3 6.81 63.38 -5.09 0.12 6735
 6737 3 6.56 63.38 -5.06 0.135 6736
 6738 3 6.36 63.39 -5.07 0.136 6737
 6739 3 6.13 63.48 -5.01 0.128 6738
 6740 3 5.97 63.58 -5 0.118 6739
 6741 3 5.77 63.63 -5.05 0.132 6740
 6742 3 5.55 63.59 -5.11 0.12 6741
 6743 3 5.26 63.59 -5.07 0.131 6742
 6744 3 5.14 63.62 -5.09 0.144 6743
 6745 3 5.02 63.65 -5.15 0.182 6744
 6746 3 4.85 63.51 -5.07 0.086 6745
 6747 3 4.77 63.65 -5.11 0.106 6746
 6748 3 5.04 63.86 -5.22 0.14 6745
 6749 3 5.23 63.97 -5.31 0.073 6748
 6750 3 5.34 64.08 -5.4 0.08 6749
 6751 3 5.47 64.2 -5.52 0.117 6750
 6752 3 5.48 64.38 -5.65 0.06 6751
 6753 3 5.47 64.5 -5.72 0.094 6752
 6754 3 5.43 64.66 -5.68 0.09 6753
 6755 3 5.42 64.79 -5.65 0.073 6754
 6756 3 5.4 64.94 -5.67 0.103 6755
 6757 3 5.6 65.03 -5.68 0.117 6756
 6758 3 5.73 65.17 -5.63 0.128 6757
 6759 3 5.8 65.28 -5.56 0.091 6758
 6760 3 12.99 61.01 -5.5 0.116 6689
 6761 3 13.1 61.01 -5.76 0.000125 6760
 6762 3 12.69 60.53 -5.18 0.109 6760
 6763 3 12.72 60.35 -5.13 0.095 6762
 6764 3 12.62 60.22 -5.13 0.063 6763
 6765 3 12.53 60.11 -5.1 0.065 6764
 6766 3 12.42 60.05 -5.06 0.098 6765
 6767 3 12.25 59.96 -5.02 0.105 6766
 6768 3 12.08 59.89 -4.92 0.132 6767
 6769 3 11.99 59.78 -4.77 0.133 6768
 6770 3 11.87 59.67 -4.68 0.093 6769
 6771 3 11.75 59.59 -4.64 0.096 6770
 6772 3 11.71 59.52 -4.51 0.103 6771
 6773 3 11.76 59.5 -4.36 0.097 6772
 6774 3 11.82 59.61 -4.21 0.075 6773
 6775 3 11.74 59.7 -4.09 0.105 6774
 6776 3 11.69 59.82 -3.95 0.118 6775
 6777 3 11.61 59.84 -3.79 0.103 6776
 6778 3 11.62 59.88 -3.54 0.118 6777
 6779 3 11.61 59.99 -3.43 0.1 6778
 6780 3 11.54 60.1 -3.33 0.1 6779
 6781 3 11.48 60.25 -3.23 0.114 6780
 6782 3 14.43 60.08 -6.37 0.176 6676
 6783 3 14.34 59.94 -6.44 0.21 6782
 6784 3 14.25 59.83 -6.47 0.177 6783
 6785 3 14.18 59.76 -6.53 0.168 6784
 6786 3 14.08 59.64 -6.57 0.172 6785
 6787 3 13.98 59.58 -6.62 0.184 6786
 6788 3 13.85 59.43 -6.67 0.183 6787
 6789 3 13.65 59.36 -6.72 0.184 6788
 6790 3 13.5 59.21 -6.73 0.205 6789
 6791 3 13.42 59.05 -6.79 0.216 6790
 6792 3 13.31 58.93 -6.79 0.244 6791
 6793 3 13.23 58.79 -6.72 0.271 6792
 6794 3 13.18 58.68 -6.63 0.27 6793
 6795 3 13.6 58.65 -6.47 0.125 6794
 6796 3 13.83 58.62 -6.29 0.104 6795
 6797 3 13.98 58.61 -6.24 0.087 6796
 6798 3 14.2 58.55 -6.26 0.085 6797
 6799 3 14.29 58.5 -6.28 0.066 6798
 6800 3 14.4 58.5 -6.21 0.073 6799
 6801 3 14.59 58.53 -6.12 0.115 6800
 6802 3 14.67 58.47 -6.04 0.121 6801
 6803 3 14.86 58.48 -6 0.157 6802
 6804 3 15.03 58.41 -5.96 0.108 6803
 6805 3 15.25 58.41 -6.03 0.057 6804
 6806 3 15.39 58.43 -6.11 0.089 6805
 6807 3 15.62 58.47 -6.12 0.126 6806
 6808 3 15.72 58.47 -6.11 0.122 6807
 6809 3 15.78 58.6 -6.15 0.133 6808
 6810 3 16.01 58.61 -6.33 0.114 6809
 6811 3 16.13 58.55 -6.4 0.107 6810
 6812 3 16.24 58.54 -6.54 0.083 6811
 6813 3 16.24 58.54 -6.7 0.088 6812
 6814 3 12.98 58.58 -6.6 0.206 6794
 6815 3 12.85 58.5 -6.55 0.211 6814
 6816 3 12.72 58.34 -6.51 0.19 6815
 6817 3 12.59 58.24 -6.5 0.175 6816
 6818 3 12.54 58.04 -6.52 0.18 6817
 6819 3 12.47 57.96 -6.48 0.178 6818
 6820 3 12.48 57.97 -6.31 0.078 6819
 6821 3 12.38 57.86 -6.26 0.057 6820
 6822 3 12.37 57.82 -6.1 0.000125 6821
 6823 3 12.34 57.79 -6.55 0.202 6819
 6824 3 12.21 57.67 -6.58 0.259 6823
 6825 3 12.23 57.56 -6.63 0.272 6824
 6826 3 12.3 57.24 -6.42 0.176 6825
 6827 3 12.27 57 -6.42 0.141 6826
 6828 3 12.28 56.92 -6.35 0.148 6827
 6829 3 12.26 56.77 -6.38 0.19 6828
 6830 3 12.21 56.56 -6.26 0.175 6829
 6831 3 12.13 56.34 -6.18 0.149 6830
 6832 3 12.04 56.18 -6.13 0.174 6831
 6833 3 11.82 56.07 -6.09 0.213 6832
 6834 3 11.74 55.96 -6.05 0.257 6833
 6835 3 11.61 55.86 -6.06 0.322 6834
 6836 3 11.45 55.75 -6.07 0.36 6835
 6837 3 11.35 55.64 -5.99 0.412 6836
 6838 3 11.23 55.53 -5.98 0.426 6837
 6839 3 11.14 55.38 -5.94 0.378 6838
 6840 3 11.13 55.17 -5.89 0.311 6839
 6841 3 11.23 54.95 -5.78 0.222 6840
 6842 3 11.18 54.82 -5.68 0.178 6841
 6843 3 11.24 54.65 -5.56 0.144 6842
 6844 3 11.2 54.54 -5.43 0.127 6843
 6845 3 11.07 54.49 -5.42 0.274 6844
 6846 3 10.76 54.67 -5.43 0.086 6845
 6847 3 10.64 54.71 -5.44 0.059 6846
 6848 3 10.47 54.74 -5.4 0.063 6847
 6849 3 10.31 54.78 -5.4 0.086 6848
 6850 3 9.93 54.9 -5.4 0.131 6849
 6851 3 9.68 54.92 -5.43 0.071 6850
 6852 3 9.49 54.93 -5.44 0.078 6851
 6853 3 9.41 55.06 -5.52 0.076 6852
 6854 3 9.28 55.1 -5.56 0.089 6853
 6855 3 9.13 55.11 -5.65 0.131 6854
 6856 3 9.02 55.21 -5.66 0.1 6855
 6857 3 8.88 55.13 -5.79 0.098 6856
 6858 3 8.69 55.13 -5.86 0.097 6857
 6859 3 8.54 55.09 -5.94 0.08 6858
 6860 3 8.46 55.16 -5.99 0.069 6859
 6861 3 8.35 55.09 -5.96 0.065 6860
 6862 3 8.21 54.99 -5.95 0.108 6861
 6863 3 8.16 54.81 -5.95 0.225 6862
 6864 3 7.98 54.83 -6 0.25 6863
 6865 3 7.62 55.24 -6.38 0.096 6864
 6866 3 7.5 55.28 -6.44 0.098 6865
 6867 3 7.36 55.35 -6.55 0.075 6866
 6868 3 7.21 55.34 -6.71 0.122 6867
 6869 3 7.13 55.45 -6.9 0.098 6868
 6870 3 7.01 55.56 -7.01 0.113 6869
 6871 3 7 55.63 -7.2 0.153 6870
 6872 3 7.28 55.71 -7.29 0.052 6871
 6873 3 7.38 55.77 -7.33 0.118 6872
 6874 3 7.46 55.84 -7.33 0.1 6873
 6875 3 8.01 54.66 -5.92 0.163 6864
 6876 3 7.9 55.08 -5.79 0.081 6875
 6877 3 7.88 55.19 -5.73 0.086 6876
 6878 3 7.83 55.27 -5.61 0.113 6877
 6879 3 7.83 55.48 -5.53 0.112 6878
 6880 3 7.97 55.52 -5.41 0.105 6879
 6881 3 8.17 55.55 -5.37 0.152 6880
 6882 3 8.33 55.52 -5.16 0.073 6881
 6883 3 8.37 55.64 -5.11 0.072 6882
 6884 3 8.44 55.7 -5 0.116 6883
 6885 3 8.54 55.7 -4.9 0.104 6884
 6886 3 8.61 55.56 -4.75 0.091 6885
 6887 3 8.56 55.52 -4.61 0.085 6886
 6888 3 8.45 55.41 -4.52 0.09 6887
 6889 3 8.42 55.33 -4.44 0.169 6888
 6890 3 8.38 55.27 -4.33 0.16 6889
 6891 3 8.28 55.31 -4.29 0.000125 6890
 6892 3 11.35 54.18 -5.4 0.095 6845
 6893 3 11.34 54.07 -5.36 0.13 6892
 6894 3 11.37 53.89 -5.26 0.116 6893
 6895 3 11.45 53.77 -5.23 0.146 6894
 6896 3 11.54 53.67 -5.12 0.172 6895
 6897 3 11.56 53.59 -5.01 0.218 6896
 6898 3 11.71 53.56 -4.88 0.189 6897
 6899 3 11.99 53.77 -4.92 0.066 6898
 6900 3 12.13 53.9 -4.91 0.108 6899
 6901 3 12.25 54 -4.88 0.11 6900
 6902 3 11.47 53.31 -4.97 0.166 6897
 6903 3 11.28 53.24 -4.81 0.106 6902
 6904 3 11.16 53.14 -4.71 0.094 6903
 6905 3 11.03 53.09 -4.64 0.111 6904
 6906 3 10.94 53.02 -4.43 0.257 6905
 6907 3 10.69 52.75 -4.52 0.126 6906
 6908 3 10.68 52.63 -4.63 0.135 6907
 6909 3 10.51 52.4 -4.63 0.125 6908
 6910 3 10.49 52.25 -4.63 0.145 6909
 6911 3 10.43 52.13 -4.6 0.185 6910
 6912 3 10.48 51.9 -4.42 0.12 6911
 6913 3 10.47 51.78 -4.27 0.079 6912
 6914 3 10.48 51.67 -4.21 0.094 6913
 6915 3 10.55 51.53 -4.18 0.09 6914
 6916 3 10.66 51.39 -4.23 0.137 6915
 6917 3 10.78 51.29 -4.52 0.156 6916
 6918 3 10.99 51.25 -4.47 0.145 6917
 6919 3 11.09 51.15 -4.42 0.101 6918
 6920 3 11.31 51.07 -4.26 0.127 6919
 6921 3 11.49 51 -4.17 0.101 6920
 6922 3 11.55 50.89 -4.14 0.123 6921
 6923 3 11.71 50.88 -4.12 0.107 6922
 6924 3 11.74 50.75 -4.1 0.054 6923
 6925 3 11.79 50.6 -4.12 0.046 6924
 6926 3 11.77 51.1 -4.13 0.112 6923
 6927 3 11.79 51.21 -4.08 0.084 6926
 6928 3 10.69 51.47 -3.83 0.098 6916
 6929 3 10.68 51.57 -3.73 0.033 6928
 6930 3 10.29 52.1 -4.59 0.152 6911
 6931 3 10.23 52.04 -4.35 0.069 6930
 6932 3 10.14 51.97 -4.23 0.112 6931
 6933 3 10.9 53 -4.32 0.223 6906
 6934 3 10.83 52.97 -4.17 0.194 6933
 6935 3 10.78 52.81 -3.72 0.299 6934
 6936 3 10.84 52.82 -3.52 0.245 6935
 6937 3 10.92 52.82 -3.37 0.236 6936
 6938 3 11.02 52.86 -3.06 0.257 6937
 6939 3 11.14 52.84 -3.04 0.197 6938
 6940 3 11.27 52.78 -3.01 0.1 6939
 6941 3 11.42 52.78 -3.05 0.112 6940
 6942 3 11.5 52.84 -3.24 0.157 6941
 6943 3 11.86 52.86 -3.34 0.267 6942
 6944 3 12.31 52.79 -3.42 0.064 6943
 6945 3 12.46 52.72 -3.49 0.085 6944
 6946 3 12.64 52.65 -3.51 0.098 6945
 6947 3 12.81 52.58 -3.5 0.105 6946
 6948 3 12.97 52.5 -3.41 0.1 6947
 6949 3 13.14 52.32 -3.43 0.092 6948
 6950 3 13.22 52.22 -3.52 0.094 6949
 6951 3 13.3 52.11 -3.56 0.083 6950
 6952 3 13.31 51.93 -3.54 0.153 6951
 6953 3 13.42 51.85 -3.5 0.167 6952
 6954 3 13.45 51.68 -3.66 0.121 6953
 6955 3 13.51 51.61 -3.75 0.07 6954
 6956 3 11.02 53.11 -2.85 0.111 6938
 6957 3 11.09 53.1 -2.66 0.121 6956
 6958 3 10.93 53.02 -2.35 0.21 6957
 6959 3 11.02 53.15 -2.33 0.000125 6958
 6960 3 10.75 52.78 -2.23 0.161 6958
 6961 3 10.63 52.71 -2.1 0.155 6960
 6962 3 10.61 52.61 -1.93 0.14 6961
 6963 3 10.66 52.52 -1.65 0.181 6962
 6964 3 10.61 52.47 -1.48 0.183 6963
 6965 3 10.52 52.52 -1.4 0.191 6964
 6966 3 10.42 52.57 -1.28 0.11 6965
 6967 3 10.44 52.77 -1.2 0.079 6966
 6968 3 10.35 52.72 -1.02 0.122 6967
 6969 3 10.27 52.78 -0.88 0.132 6968
 6970 3 10.1 52.84 -0.46 0.285 6969
 6971 3 9.98 52.79 -0.48 0.234 6970
 6972 3 9.86 52.75 -0.46 0.239 6971
 6973 3 9.74 52.64 -0.42 0.159 6972
 6974 3 9.6 52.63 -0.38 0.09 6973
 6975 3 9.36 52.67 -0.33 0.138 6974
 6976 3 9.17 52.67 -0.31 0.129 6975
 6977 3 9.01 52.68 -0.26 0.116 6976
 6978 3 8.84 52.71 -0.24 0.138 6977
 6979 3 8.68 52.78 -0.16 0.152 6978
 6980 3 8.52 52.86 -0.07 0.173 6979
 6981 3 8.35 52.89 -0.01 0.147 6980
 6982 3 8.23 52.96 0 0.14 6981
 6983 3 8.12 53.02 0.03 0.125 6982
 6984 3 8.01 53.02 0.11 0.157 6983
 6985 3 7.92 53.07 0.14 0.176 6984
 6986 3 7.79 53.17 0.19 0.16 6985
 6987 3 7.68 53.2 0.27 0.153 6986
 6988 3 7.6 53.22 0.41 0.137 6987
 6989 3 7.45 53.21 0.47 0.155 6988
 6990 3 7.33 53.07 0.58 0.176 6989
 6991 3 7.21 53 0.64 0.164 6990
 6992 3 7.09 53.02 0.73 0.122 6991
 6993 3 6.88 53.02 0.79 0.123 6992
 6994 3 6.75 53.13 0.92 0.162 6993
 6995 3 6.38 53.31 1.05 0.293 6994
 6996 3 5.89 53.51 1.25 0.109 6995
 6997 3 5.72 53.48 1.25 0.147 6996
 6998 3 5.59 53.49 1.25 0.187 6997
 6999 3 5.46 53.44 1.17 0.153 6998
 7000 3 5.24 53.38 1.26 0.105 6999
 7001 3 5.01 53.33 1.25 0.13 7000
 7002 3 4.85 53.38 1.25 0.149 7001
 7003 3 4.71 53.38 1.22 0.16 7002
 7004 3 4.59 53.2 1.15 0.12 7003
 7005 3 4.51 53.13 1.2 0.142 7004
 7006 3 4.43 53.01 1.22 0.107 7005
 7007 3 4.38 52.91 1.2 0.121 7006
 7008 3 4.28 52.81 1.24 0.107 7007
 7009 3 4.18 52.64 1.29 0.112 7008
 7010 3 4.09 52.51 1.34 0.104 7009
 7011 3 4 52.38 1.4 0.122 7010
 7012 3 3.92 52.24 1.43 0.12 7011
 7013 3 3.79 52.08 1.49 0.116 7012
 7014 3 3.69 51.95 1.5 0.139 7013
 7015 3 3.59 51.92 1.6 0.132 7014
 7016 3 3.52 51.83 1.66 0.102 7015
 7017 3 3.48 51.74 1.72 0.000125 7016
 7018 3 3.46 51.67 1.57 0.000125 7017
 7019 3 3.46 51.59 1.65 0.104 7018
 7020 3 3.4 51.46 1.68 0.136 7019
 7021 3 3.23 51.08 1.48 0.321 7020
 7022 3 3.23 51.02 1.57 0.236 7021
 7023 3 3.11 50.95 1.67 0.188 7022
 7024 3 2.84 50.87 1.64 0.265 7023
 7025 3 2.38 50.94 1.59 0.114 7024
 7026 3 2.29 50.87 1.56 0.000125 7025
 7027 3 2.81 50.7 1.76 0.155 7024
 7028 3 2.65 50.65 1.77 0.128 7027
 7029 3 2.54 50.55 1.76 0.069 7028
 7030 3 2.42 50.41 1.79 0.117 7029
 7031 3 2.34 50.27 1.78 0.108 7030
 7032 3 2.25 50.08 1.71 0.063 7031
 7033 3 2.17 49.92 1.73 0.124 7032
 7034 3 2.19 49.81 1.71 0.116 7033
 7035 3 2.19 49.69 1.69 0.085 7034
 7036 3 2.16 49.52 1.63 0.068 7035
 7037 3 2.07 49.39 1.6 0.107 7036
 7038 3 1.99 49.27 1.54 0.092 7037
 7039 3 1.91 49.14 1.46 0.083 7038
 7040 3 1.85 48.99 1.47 0.103 7039
 7041 3 1.78 48.84 1.44 0.101 7040
 7042 3 1.7 48.59 1.35 0.106 7041
 7043 3 1.61 48.41 1.3 0.098 7042
 7044 3 1.56 48.23 1.26 0.07 7043
 7045 3 1.57 48.13 1.19 0.085 7044
 7046 3 1.53 47.96 1.16 0.084 7045
 7047 3 1.63 47.85 1.09 0.098 7046
 7048 3 1.63 47.59 1.19 0.187 7047
 7049 3 1.48 47.37 1.23 0.122 7048
 7050 3 1.47 47.2 1.27 0.152 7049
 7051 3 1.42 47.05 1.32 0.156 7050
 7052 3 1.35 46.88 1.37 0.099 7051
 7053 3 1.28 46.74 1.42 0.094 7052
 7054 3 1.34 46.58 1.38 0.084 7053
 7055 3 1.42 46.41 1.37 0.116 7054
 7056 3 1.41 46.2 1.25 0.099 7055
 7057 3 1.43 45.98 1.17 0.115 7056
 7058 3 1.42 45.81 1.12 0.086 7057
 7059 3 1.33 45.62 1.07 0.089 7058
 7060 3 1.28 45.49 1.05 0.083 7059
 7061 3 1.19 45.41 1.07 0.103 7060
 7062 3 1.06 45.31 1.14 0.065 7061
 7063 3 0.92 45.19 1.1 0.094 7062
 7064 3 0.84 44.99 1.05 0.122 7063
 7065 3 0.86 44.88 1.02 0.101 7064
 7066 3 0.95 44.77 0.95 0.099 7065
 7067 3 1.05 44.77 0.83 0.094 7066
 7068 3 1.19 44.83 0.75 0.1 7067
 7069 3 1.3 44.96 0.7 0.109 7068
 7070 3 1.48 44.98 0.59 0.092 7069
 7071 3 1.63 45.05 0.5 0.073 7070
 7072 3 1.74 45.13 0.45 0.083 7071
 7073 3 1.89 45.19 0.4 0.061 7072
 7074 3 2.12 45.23 0.34 0.131 7073
 7075 3 2.32 45.26 0.23 0.108 7074
 7076 3 2.49 45.23 0.09 0.044 7075
 7077 3 2.59 45.25 0.09 0.085 7076
 7078 3 2.76 45.26 0.06 0.113 7077
 7079 3 2.86 45.25 0.05 0.11 7078
 7080 3 2.93 45.12 0.05 0.000125 7079
 7081 3 1.71 47.53 1.23 0.114 7048
 7082 3 1.74 47.42 1.23 0.000125 7081
 7083 3 6.34 53.41 1.13 0.229 6995
 7084 3 6.35 53.53 1.17 0.000125 7083
 7085 3 10.15 52.97 -0.06 0.131 6970
 7086 3 10.19 53.21 0 0.102 7085
 7087 3 10.2 53.32 0.01 0.116 7086
 7088 3 10.18 53.43 0.01 0.099 7087
 7089 3 10.16 53.53 0.21 0.105 7088
 7090 3 10.19 53.54 0.32 0.116 7089
 7091 3 10.26 53.68 0.4 0.11 7090
 7092 3 10.36 53.79 0.47 0.106 7091
 7093 3 10.48 53.93 0.57 0.147 7092
 7094 3 10.65 53.94 0.7 0.115 7093
 7095 3 10.8 53.94 0.87 0.117 7094
 7096 3 10.86 54.08 1.04 0.094 7095
 7097 3 10.92 54.16 1.11 0.122 7096
 7098 3 10.91 54.43 1.07 0.074 7097
 7099 3 10.99 54.65 1.12 0.078 7098
 7100 3 11.04 54.69 1.22 0.08 7099
 7101 3 11 54.62 1.31 0.127 7100
 7102 3 10.91 54.35 1.32 0.096 7101
 7103 3 10.91 54.16 1.36 0.099 7102
 7104 3 10.83 52.79 -2.1 0.000125 6960
 7105 3 10.61 52.65 -3.5 0.172 6935
 7106 3 10.45 52.5 -3.5 0.081 7105
 7107 3 10.47 52.29 -3.56 0.063 7106
 7108 3 10.51 52.22 -3.7 0.111 7107
 7109 3 10.44 52.2 -3.79 0.079 7108
 7110 3 12.29 57.67 -7.05 0.128 6825
 7111 3 12.39 57.75 -7.14 0.166 7110
 7112 3 12.47 57.79 -7.3 0.134 7111
 7113 3 12.57 57.86 -7.51 0.093 7112
 7114 3 12.66 57.82 -7.59 0.124 7113
 7115 3 12.76 57.81 -7.72 0.093 7114
 7116 3 12.82 57.82 -7.87 0.133 7115
 7117 3 12.9 57.85 -7.96 0.169 7116
 7118 3 12.87 57.63 -8.07 0.138 7117
 7119 3 12.87 57.53 -8.2 0.166 7118
 7120 3 12.87 57.4 -8.22 0.173 7119
 7121 3 12.91 57.28 -8.22 0.072 7120
 7122 3 12.96 57.04 -8.24 0.115 7121
 7123 3 13 56.88 -8.29 0.074 7122
 7124 3 12.56 57.65 -8.44 0.12 7120
 7125 3 12.45 57.67 -8.53 0.084 7124
 7126 3 12.35 57.61 -8.64 0.114 7125
 7127 3 12.21 57.65 -8.73 0.082 7126
 7128 3 12.05 57.7 -8.8 0.107 7127
 7129 3 11.83 57.67 -8.89 0.139 7128
 7130 3 11.61 57.7 -8.98 0.098 7129
 7131 3 11.46 57.71 -9.06 0.079 7130
 7132 3 11.36 57.72 -9.14 0.114 7131
 7133 3 11.27 57.72 -9.21 0.193 7132
 7134 3 11.1 57.74 -9.24 0.202 7133
 7135 3 10.81 57.77 -9.14 0.131 7134
 7136 3 10.66 57.81 -9.07 0.155 7135
 7137 3 10.47 57.85 -8.98 0.15 7136
 7138 3 10.27 57.96 -9.04 0.132 7137
 7139 3 10.06 58.09 -9.08 0.083 7138
 7140 3 9.97 58.16 -9.14 0.072 7139
 7141 3 9.79 58.19 -9.08 0.147 7140
 7142 3 9.66 58.23 -9.04 0.162 7141
 7143 3 9.63 58.28 -8.74 0.097 7142
 7144 3 9.56 58.16 -8.67 0.099 7143
 7145 3 9.39 58.08 -8.57 0.08 7144
 7146 3 9.32 58.06 -8.48 0.000125 7145
 7147 3 9.55 58.42 -9.26 0.105 7142
 7148 3 9.49 58.53 -9.33 0.068 7147
 7149 3 9.36 58.67 -9.33 0.129 7148
 7150 3 9.32 58.88 -9.4 0.122 7149
 7151 3 9.24 59.13 -9.45 0.1 7150
 7152 3 9.32 59.27 -9.4 0.117 7151
 7153 3 9.39 59.44 -9.54 0.105 7152
 7154 3 9.47 59.56 -9.67 0.084 7153
 7155 3 9.48 59.77 -9.75 0.083 7154
 7156 3 12.96 58.11 -8.06 0.137 7117
 7157 3 12.95 58.25 -8.22 0.111 7156
 7158 3 12.96 58.43 -8.31 0.112 7157
 7159 3 12.91 58.56 -8.38 0.088 7158
 7160 3 12.79 58.71 -8.49 0.115 7159
 7161 3 12.63 58.86 -8.55 0.088 7160
 7162 3 12.47 58.97 -8.63 0.094 7161
 7163 3 12.34 59.1 -8.68 0.149 7162
 7164 3 12.27 59.25 -8.68 0.19 7163
 7165 3 12.23 59.43 -8.71 0.238 7164
 7166 3 11.93 59.36 -8.56 0.089 7165
 7167 3 11.81 59.35 -8.42 0.043 7166
 7168 3 11.74 59.42 -8.37 0.078 7167
 7169 3 11.63 59.46 -8.31 0.117 7168
 7170 3 11.37 59.64 -8.24 0.13 7169
 7171 3 11.26 59.79 -8.24 0.089 7170
 7172 3 11.1 59.85 -8.28 0.097 7171
 7173 3 11.01 59.89 -8.21 0.094 7172
 7174 3 10.93 60.02 -8.14 0.059 7173
 7175 3 10.88 60.03 -8.03 0.071 7174
 7176 3 10.86 59.93 -7.85 0.072 7175
 7177 3 10.88 59.99 -7.76 0.093 7176
 7178 3 10.8 60.11 -7.73 0.062 7177
 7179 3 10.76 60.25 -7.68 0.082 7178
 7180 3 12.45 59.74 -8.81 0.105 7165
 7181 3 12.53 59.92 -8.81 0.096 7180
 7182 3 12.55 60.1 -8.87 0.091 7181
 7183 3 12.61 60.2 -8.98 0.148 7182
 7184 3 12.77 60.31 -9.03 0.105 7183
 7185 3 12.96 60.35 -9.03 0.102 7184
 7186 3 13.13 60.49 -9.11 0.181 7185
 7187 3 13.06 60.65 -9.13 0.191 7186
 7188 3 15.7 60.69 -6.28 0.085 6667
 7189 3 15.62 60.66 -6.5 0.097 7188
 7190 3 15.53 60.75 -6.65 0.092 7189
 7191 3 15.38 60.73 -6.75 0.107 7190
 7192 3 15.29 60.68 -6.9 0.12 7191
 7193 3 15.2 60.66 -7.04 0.052 7192
 7194 3 15.08 60.64 -7.09 0.066 7193
 7195 3 14.96 60.55 -7.12 0.102 7194
 7196 3 14.87 60.48 -7.24 0.103 7195
 7197 3 14.7 60.43 -7.3 0.073 7196
 7198 3 14.62 60.47 -7.46 0.128 7197
 7199 3 14.55 60.58 -7.54 0.102 7198
 7200 3 19.98 62.7 -5.87 0.114 6061
 7201 3 19.94 62.85 -5.76 0.099 7200
 7202 3 19.99 62.95 -5.68 0.11 7201
 7203 3 19.97 63.07 -5.59 0.166 7202
 7204 3 20.17 62.84 -5.25 0.07 7203
 7205 3 20.22 62.77 -5.09 0.074 7204
 7206 3 20.29 62.78 -4.97 0.082 7205
 7207 3 20.36 62.82 -4.88 0.079 7206
 7208 3 20.49 62.92 -4.83 0.067 7207
 7209 3 20.51 62.98 -4.71 0.054 7208
 7210 3 20.6 62.99 -4.55 0.104 7209
 7211 3 20.68 63.03 -4.47 0.165 7210
 7212 3 20.76 63.35 -4.39 0.133 7211
 7213 3 20.78 63.46 -4.36 0.000125 7212
 7214 3 20.86 62.93 -4.41 0.139 7211
 7215 3 21.11 62.74 -4.34 0.108 7214
 7216 3 21.27 62.74 -4.29 0.115 7215
 7217 3 20.99 62.81 -4.41 0.139 7216
 7218 3 20.57 62.98 -4.09 0.12 7214
 7219 3 20.62 62.99 -3.92 0.086 7218
 7220 3 20.64 62.92 -3.78 0.072 7219
 7221 3 20.53 62.91 -3.65 0.082 7220
 7222 3 20.5 62.88 -3.49 0.086 7221
 7223 3 20.53 62.92 -3.36 0.067 7222
 7224 3 20.59 62.88 -3.24 0.066 7223
 7225 3 20.67 62.75 -3.11 0.071 7224
 7226 3 20.69 62.7 -2.87 0.085 7225
 7227 3 20.76 62.63 -2.75 0.085 7226
 7228 3 20.89 62.6 -2.64 0.082 7227
 7229 3 21 62.67 -2.52 0.075 7228
 7230 3 24.69 63.18 -8.72 0.077 5927
 7231 3 24.85 63.07 -8.79 0.05 7230
 7232 3 24.88 63.07 -8.93 0.095 7231
 7233 3 24.93 63.11 -9.08 0.102 7232
 7234 3 24.98 63.04 -9.25 0.133 7233
 7235 3 24.95 62.88 -9.49 0.164 7234
 7236 3 24.98 62.71 -9.74 0.102 7235
 7237 3 25.04 62.64 -9.83 0.161 7236
 7238 3 24.91 62.79 -10.06 0.021 7237
 7239 3 24.84 62.81 -10.22 0.097 7238
 7240 3 24.79 63.03 -10.31 0.075 7239
 7241 3 24.75 63.18 -10.3 0.052 7240
 7242 3 24.66 63.28 -10.39 0.068 7241
 7243 3 24.63 63.31 -10.5 0.108 7242
 7244 3 24.64 63.45 -10.62 0.101 7243
 7245 3 24.58 63.5 -10.78 0.097 7244
 7246 3 24.46 63.49 -10.89 0.151 7245
 7247 3 24.37 63.45 -11.06 0.108 7246
 7248 3 24.37 63.64 -11.15 0.053 7247
 7249 3 24.33 63.84 -11.26 0.094 7248
 7250 3 24.24 63.71 -11.36 0.086 7249
 7251 3 24.08 63.7 -11.46 0.105 7250
 7252 3 23.9 63.7 -11.62 0.106 7251
 7253 3 23.81 63.67 -11.81 0.14 7252
 7254 3 23.72 63.62 -11.93 0.131 7253
 7255 3 23.65 63.46 -12.08 0.115 7254
 7256 3 23.55 63.38 -12.22 0.155 7255
 7257 3 23.48 63.31 -12.33 0.206 7256
 7258 3 23.12 63.31 -12.19 0.086 7257
 7259 3 23.03 63.37 -12.14 0.101 7258
 7260 3 22.83 63.37 -12.07 0.085 7259
 7261 3 22.71 63.35 -12.06 0.000125 7260
 7262 3 23.63 63.31 -12.51 0.182 7257
 7263 3 23.72 63.17 -12.73 0.118 7262
 7264 3 23.72 63.17 -12.89 0.104 7263
 7265 3 23.68 63.05 -12.98 0.105 7264
 7266 3 23.61 62.98 -13.06 0.129 7265
 7267 3 23.57 62.88 -13.15 0.11 7266
 7268 3 23.45 62.8 -13.32 0.127 7267
 7269 3 23.36 62.74 -13.37 0.176 7268
 7270 3 23.25 62.59 -13.3 0.154 7269
 7271 3 23.13 62.52 -13.34 0.115 7270
 7272 3 23.33 62.81 -13.77 0.146 7269
 7273 3 23.23 62.88 -13.87 0.193 7272
 7274 3 23.07 63.13 -13.75 0.092 7273
 7275 3 22.93 63.21 -13.71 0.1 7274
 7276 3 22.82 63.35 -13.56 0.08 7275
 7277 3 22.75 63.42 -13.52 0.143 7276
 7278 3 22.77 63.55 -13.5 0.236 7277
 7279 3 22.52 63.27 -13.07 0.078 7278
 7280 3 22.5 63.24 -12.97 0.043 7279
 7281 3 23.02 63.71 -13.97 0.118 7278
 7282 3 23.19 63.67 -14.08 0.076 7281
 7283 3 23.3 63.66 -14.13 0.1 7282
 7284 3 23.42 63.6 -14.23 0.079 7283
 7285 3 23.48 63.53 -14.32 0.077 7284
 7286 3 23.6 63.46 -14.3 0.000125 7285
 7287 3 23.07 62.82 -13.99 0.171 7273
 7288 3 22.71 62.8 -14.09 0.103 7287
 7289 3 22.58 62.8 -14.16 0.108 7288
 7290 3 22.46 62.77 -14.25 0.109 7289
 7291 3 22.3 62.8 -14.23 0.082 7290
 7292 3 22.14 62.8 -14.18 0.09 7291
 7293 3 22.01 62.83 -14.19 0.078 7292
 7294 3 21.83 62.81 -14.19 0.099 7293
 7295 3 21.69 62.8 -14.14 0.072 7294
 7296 3 21.55 62.84 -14.08 0.071 7295
 7297 3 21.3 62.8 -14.02 0.082 7296
 7298 3 21.12 62.79 -13.95 0.07 7297
 7299 3 20.98 62.76 -13.94 0.079 7298
 7300 3 20.83 62.8 -13.95 0.072 7299
 7301 3 26.11 63.96 -6.88 0.09 5917
 7302 3 26.12 63.89 -6.77 0.083 7301
 7303 3 26.18 63.74 -6.71 0.078 7302
 7304 3 26.23 63.49 -6.73 0.057 7303
 7305 3 26.25 63.38 -6.73 0.116 7304
 7306 3 26.32 63.21 -6.79 0.12 7305
 7307 3 26.39 63.06 -6.73 0.143 7306
 7308 3 26.14 62.93 -6.43 0.105 7307
 7309 3 26.05 62.81 -6.23 0.113 7308
 7310 3 26.05 62.65 -6.09 0.083 7309
 7311 3 26.12 62.56 -5.97 0.093 7310
 7312 3 26.14 62.46 -5.87 0.129 7311
 7313 3 26.12 62.36 -5.8 0.182 7312
 7314 3 26.41 62.21 -5.92 0.112 7313
 7315 3 26.55 62.06 -5.94 0.135 7314
 7316 3 26.73 61.89 -6.01 0.127 7315
 7317 3 26.94 61.69 -6.01 0.133 7316
 7318 3 27.11 61.51 -6 0.187 7317
 7319 3 27.16 61.34 -5.93 0.166 7318
 7320 3 27.14 61.14 -5.79 0.102 7319
 7321 3 27.14 61.01 -5.67 0.114 7320
 7322 3 27.23 60.84 -5.58 0.119 7321
 7323 3 27.3 60.64 -5.46 0.146 7322
 7324 3 27.32 60.51 -5.41 0.2 7323
 7325 3 27.09 60.22 -5.54 0.055 7324
 7326 3 27.09 60.08 -5.47 0.091 7325
 7327 3 27.12 59.94 -5.47 0.091 7326
 7328 3 27.05 59.84 -5.45 0.054 7327
 7329 3 26.96 59.76 -5.41 0.064 7328
 7330 3 26.8 59.73 -5.36 0.135 7329
 7331 3 26.71 59.64 -5.28 0.11 7330
 7332 3 26.64 59.51 -5.3 0.135 7331
 7333 3 26.57 59.4 -5.36 0.166 7332
 7334 3 26.41 59.25 -5.3 0.132 7333
 7335 3 26.32 59.14 -5.26 0.131 7334
 7336 3 26.16 59.06 -5.27 0.167 7335
 7337 3 26 59.07 -5.29 0.115 7336
 7338 3 25.87 58.93 -5.29 0.077 7337
 7339 3 25.68 58.86 -5.29 0.125 7338
 7340 3 25.53 58.89 -5.3 0.149 7339
 7341 3 25.3 58.89 -5.3 0.168 7340
 7342 3 25.14 58.93 -5.21 0.187 7341
 7343 3 24.96 58.93 -5.17 0.13 7342
 7344 3 27.68 60.54 -5.29 0.122 7324
 7345 3 27.82 60.54 -5.24 0.098 7344
 7346 3 27.96 60.51 -5.21 0.109 7345
 7347 3 28.09 60.44 -5.25 0.085 7346
 7348 3 28.28 60.45 -5.38 0.088 7347
 7349 3 28.39 60.55 -5.41 0.079 7348
 7350 3 28.5 60.58 -5.41 0.051 7349
 7351 3 28.73 60.57 -5.36 0.062 7350
 7352 3 28.82 60.52 -5.33 0.088 7351
 7353 3 29.02 60.48 -5.35 0.073 7352
 7354 3 29.14 60.45 -5.36 0.072 7353
 7355 3 29.25 60.48 -5.32 0.119 7354
 7356 3 29.37 60.55 -5.21 0.101 7355
 7357 3 29.53 60.58 -5.24 0.127 7356
 7358 3 29.59 60.68 -5.41 0.101 7357
 7359 3 29.64 60.73 -5.49 0.093 7358
 7360 3 29.73 60.76 -5.45 0.000125 7359
 7361 3 26 62.38 -5.63 0.184 7313
 7362 3 25.84 62.11 -5.67 0.105 7361
 7363 3 26.11 62.58 -5.4 0.12 7361
 7364 3 25.99 62.69 -5.34 0.083 7363
 7365 3 25.97 62.82 -5.27 0.071 7364
 7366 3 25.99 63.04 -5.14 0.079 7365
 7367 3 25.95 63.13 -5.01 0.081 7366
 7368 3 25.86 63.21 -4.92 0.138 7367
 7369 3 25.81 63.22 -4.73 0.153 7368
 7370 3 25.7 63.21 -4.55 0.115 7369
 7371 3 25.65 63.22 -4.39 0.098 7370
 7372 3 25.6 63.24 -4.25 0.159 7371
 7373 3 25.53 63.22 -4.14 0.182 7372
 7374 3 25.62 63.39 -3.82 0.089 7373
 7375 3 25.55 63.43 -3.71 0.094 7374
 7376 3 25.5 63.47 -3.58 0.115 7375
 7377 3 25.48 63.39 -3.52 0.000125 7376
 7378 3 25.67 63.18 -5.09 0.066 7368
 7379 3 25.58 63.29 -5.13 0.065 7378
 7380 3 30.27 66.26 -6.28 0.164 5886
 7381 3 30.17 66.28 -6.15 0.154 7380
 7382 3 30.06 66.26 -6 0.208 7381
 7383 3 30.01 66.2 -5.91 0.244 7382
 7384 3 29.95 66.17 -5.79 0.252 7383
 7385 3 29.6 66.36 -6.44 0.095 7384
 7386 3 29.56 66.28 -6.65 0.088 7385
 7387 3 29.49 66.28 -6.77 0.074 7386
 7388 3 29.47 66.23 -6.92 0.07 7387
 7389 3 29.99 66.09 -5.56 0.156 7384
 7390 3 29.98 66.09 -5.42 0.168 7389
 7391 3 29.96 66.01 -5.27 0.183 7390
 7392 3 29.94 66 -5.08 0.209 7391
 7393 3 29.94 66 -4.95 0.19 7392
 7394 3 30.07 66.05 -4.73 0.202 7393
 7395 3 30.1 66.04 -4.5 0.229 7394
 7396 3 30.21 66.01 -4.31 0.205 7395
 7397 3 30.37 65.93 -4.07 0.162 7396
 7398 3 30.31 65.95 -3.87 0.143 7397
 7399 3 30.27 65.96 -3.7 0.135 7398
 7400 3 30.2 65.9 -3.57 0.176 7399
 7401 3 30.15 65.85 -3.45 0.249 7400
 7402 3 30.13 65.85 -3.3 0.279 7401
 7403 3 30.2 65.9 -3.2 0.344 7402
 7404 3 29.84 66.02 -2.93 0.157 7403
 7405 3 29.75 66.04 -2.8 0.169 7404
 7406 3 29.71 66.01 -2.62 0.202 7405
 7407 3 29.64 66.02 -2.47 0.22 7406
 7408 3 29.52 66.02 -2.3 0.177 7407
 7409 3 29.47 65.99 -2.2 0.19 7408
 7410 3 29.34 65.98 -2.09 0.166 7409
 7411 3 29.25 65.9 -1.99 0.216 7410
 7412 3 29.15 65.84 -1.91 0.219 7411
 7413 3 28.91 65.84 -1.81 0.216 7412
 7414 3 28.88 65.86 -1.64 0.212 7413
 7415 3 28.86 65.9 -1.38 0.203 7414
 7416 3 28.74 65.83 -1.27 0.24 7415
 7417 3 28.68 65.53 -1.41 0.076 7416
 7418 3 28.75 65.37 -1.46 0.114 7417
 7419 3 28.93 65.25 -1.52 0.06 7418
 7420 3 29 65.06 -1.64 0.074 7419
 7421 3 28.98 64.86 -1.84 0.135 7420
 7422 3 29 64.7 -2.03 0.099 7421
 7423 3 29.04 64.56 -2.2 0.078 7422
 7424 3 29.09 64.45 -2.24 0.094 7423
 7425 3 29.06 64.31 -2.34 0.092 7424
 7426 3 29.04 64.12 -2.43 0.108 7425
 7427 3 29.09 63.97 -2.45 0.104 7426
 7428 3 29.24 63.83 -2.49 0.123 7427
 7429 3 29.24 63.68 -2.39 0.104 7428
 7430 3 29.31 63.55 -2.34 0.1 7429
 7431 3 29.27 63.45 -2.18 0.119 7430
 7432 3 29.31 63.28 -2.28 0.141 7431
 7433 3 29.33 63.16 -2.26 0.118 7432
 7434 3 29.34 62.98 -2.22 0.098 7433
 7435 3 29.43 62.85 -2.28 0.094 7434
 7436 3 29.5 62.67 -2.39 0.118 7435
 7437 3 29.44 62.38 -2.59 0.079 7436
 7438 3 29.5 62.35 -2.7 0.063 7437
 7439 3 29.35 62.5 -2.93 0.12 7438
 7440 3 29.28 62.4 -3.07 0.000125 7439
 7441 3 29.38 63.8 -2.74 0.09 7428
 7442 3 29.45 63.79 -2.87 0.132 7441
 7443 3 29.55 63.85 -3.01 0.15 7442
 7444 3 29.53 63.7 -3.2 0.081 7443
 7445 3 29.53 63.65 -3.32 0.104 7444
 7446 3 29.64 63.62 -3.43 0.096 7445
 7447 3 29.84 63.67 -3.55 0.115 7446
 7448 3 29.94 63.7 -3.64 0.075 7447
 7449 3 30.1 63.76 -3.7 0.062 7448
 7450 3 30.19 63.73 -3.84 0.058 7449
 7451 3 30.25 63.66 -3.91 0.083 7450
 7452 3 30.34 63.63 -4 0.067 7451
 7453 3 30.48 63.59 -4.02 0.088 7452
 7454 3 30.62 63.69 -4.05 0.097 7453
 7455 3 30.85 63.76 -4.03 0.084 7454
 7456 3 31.05 63.74 -4.03 0.099 7455
 7457 3 31.26 63.7 -3.99 0.105 7456
 7458 3 31.39 63.63 -4.06 0.097 7457
 7459 3 31.39 63.52 -4.2 0.052 7458
 7460 3 31.48 63.55 -4.31 0.087 7459
 7461 3 31.6 63.49 -4.4 0.105 7460
 7462 3 31.7 63.45 -4.56 0.123 7461
 7463 3 31.77 63.49 -4.77 0.071 7462
 7464 3 31.81 63.59 -4.94 0.074 7463
 7465 3 31.88 63.65 -5.01 0.083 7464
 7466 3 31.94 63.74 -5.12 0.095 7465
 7467 3 31.92 63.87 -5.19 0.078 7466
 7468 3 31.92 63.84 -5.32 0.086 7467
 7469 3 32.05 63.77 -5.39 0.127 7468
 7470 3 32.1 63.77 -5.51 0.112 7469
 7471 3 32.19 63.84 -5.72 0.096 7470
 7472 3 32.16 63.83 -5.92 0.06 7471
 7473 3 32.07 63.77 -6.02 0.075 7472
 7474 3 32 63.8 -6.2 0.107 7473
 7475 3 29.64 63.98 -3.09 0.077 7443
 7476 3 28.74 65.89 -1.05 0.249 7416
 7477 3 28.72 65.92 -0.81 0.181 7476
 7478 3 28.74 65.99 -0.57 0.175 7477
 7479 3 28.76 66.09 -0.42 0.175 7478
 7480 3 28.78 66.06 -0.23 0.181 7479
 7481 3 28.83 66.18 -0.08 0.193 7480
 7482 3 28.9 66.12 0.01 0.204 7481
 7483 3 28.87 66.13 0.11 0.262 7482
 7484 3 28.87 66.1 0.26 0.285 7483
 7485 3 28.82 66.1 0.47 0.363 7484
 7486 3 28.85 66.21 0.6 0.376 7485
 7487 3 28.88 66.24 0.81 0.393 7486
 7488 3 28.84 66.26 1.02 0.363 7487
 7489 3 28.84 66.29 1.19 0.361 7488
 7490 3 28.95 66.32 1.34 0.351 7489
 7491 3 28.43 66.15 1.51 0.081 7490
 7492 3 28.43 66.1 1.69 0.092 7491
 7493 3 28.27 66.07 1.87 0.1 7492
 7494 3 28.09 66.07 1.97 0.09 7493
 7495 3 27.91 66.1 2.06 0.06 7494
 7496 3 29.29 66.37 1.49 0.257 7490
 7497 3 29.48 66.4 1.72 0.129 7496
 7498 3 29.52 66.46 1.86 0.174 7497
 7499 3 29.57 66.51 2.08 0.188 7498
 7500 3 29.56 66.6 2.18 0.211 7499
 7501 3 29.58 66.65 2.32 0.273 7500
 7502 3 29.58 66.74 2.47 0.305 7501
 7503 3 29.56 66.82 2.57 0.29 7502
 7504 3 29.62 66.93 2.66 0.299 7503
 7505 3 29.92 66.93 2.91 0.195 7504
 7506 3 30.03 67.07 3.1 0.167 7505
 7507 3 30.15 67.21 3.26 0.148 7506
 7508 3 30.26 67.31 3.37 0.128 7507
 7509 3 30.34 67.35 3.49 0.132 7508
 7510 3 30.46 67.41 3.6 0.089 7509
 7511 3 30.5 67.62 3.66 0.138 7510
 7512 3 30.57 67.76 3.7 0.176 7511
 7513 3 30.57 67.85 3.78 0.223 7512
 7514 3 30.71 67.88 4.01 0.159 7513
 7515 3 30.8 67.94 4.13 0.173 7514
 7516 3 30.86 68.05 4.29 0.203 7515
 7517 3 31 68.13 4.36 0.234 7516
 7518 3 31.07 68.25 4.53 0.252 7517
 7519 3 31.14 68.32 4.62 0.25 7518
 7520 3 31.19 68.38 4.81 0.238 7519
 7521 3 31.31 68.44 4.94 0.223 7520
 7522 3 31.36 68.55 5.05 0.215 7521
 7523 3 31.54 68.55 5.19 0.189 7522
 7524 3 31.67 68.61 5.47 0.156 7523
 7525 3 31.72 68.63 5.62 0.163 7524
 7526 3 31.72 68.69 5.77 0.17 7525
 7527 3 31.76 68.69 6.01 0.145 7526
 7528 3 31.86 68.69 6.18 0.222 7527
 7529 3 31.86 68.64 6.31 0.291 7528
 7530 3 31.91 68.77 6.47 0.258 7529
 7531 3 32.01 68.85 6.62 0.267 7530
 7532 3 32.12 68.89 6.8 0.228 7531
 7533 3 32.13 69.02 6.87 0.219 7532
 7534 3 32.2 69.08 7.07 0.228 7533
 7535 3 32.29 69.21 7.12 0.266 7534
 7536 3 32.44 69.27 7.24 0.265 7535
 7537 3 32.61 69.32 7.27 0.221 7536
 7538 3 32.91 69.33 7.41 0.148 7537
 7539 3 33.05 69.42 7.57 0.143 7538
 7540 3 33.15 69.45 7.73 0.129 7539
 7541 3 33.3 69.48 7.86 0.156 7540
 7542 3 33.48 69.5 7.9 0.136 7541
 7543 3 33.66 69.53 7.9 0.121 7542
 7544 3 33.75 69.67 7.97 0.115 7543
 7545 3 33.85 69.78 8.07 0.148 7544
 7546 3 33.94 69.92 8.19 0.154 7545
 7547 3 34.03 69.98 8.3 0.177 7546
 7548 3 34.04 70.03 8.44 0.172 7547
 7549 3 34.07 70.09 8.61 0.167 7548
 7550 3 34.1 70.14 8.77 0.163 7549
 7551 3 34.07 70.12 9.02 0.14 7550
 7552 3 34.1 70.17 9.17 0.192 7551
 7553 3 34.14 70.2 9.36 0.183 7552
 7554 3 34.28 70.28 9.58 0.18 7553
 7555 3 34.35 70.34 9.75 0.149 7554
 7556 3 34.42 70.37 9.93 0.159 7555
 7557 3 34.44 70.43 10.11 0.132 7556
 7558 3 34.55 70.53 10.26 0.122 7557
 7559 3 34.56 70.56 10.37 0.113 7558
 7560 3 34.51 70.61 10.61 0.142 7559
 7561 3 34.59 70.68 10.69 0.156 7560
 7562 3 34.64 70.72 10.8 0.194 7561
 7563 3 34.73 70.72 10.92 0.24 7562
 7564 3 34.77 70.76 11.02 0.251 7563
 7565 3 34.96 70.81 11.06 0.271 7564
 7566 3 35.09 70.92 11.15 0.24 7565
 7567 3 35.2 71.01 11.23 0.231 7566
 7568 3 35.35 71.18 11.28 0.178 7567
 7569 3 35.5 71.34 11.34 0.131 7568
 7570 3 35.55 71.46 11.46 0.13 7569
 7571 3 35.58 71.62 11.45 0.092 7570
 7572 3 35.63 71.71 11.58 0.096 7571
 7573 3 35.69 71.73 11.7 0.126 7572
 7574 3 35.73 71.77 11.83 0.186 7573
 7575 3 35.83 72.02 12.05 0.197 7574
 7576 3 35.91 72.18 12.1 0.215 7575
 7577 3 35.94 72.29 12.14 0.231 7576
 7578 3 35.97 72.46 12.19 0.206 7577
 7579 3 36.03 72.52 12.37 0.164 7578
 7580 3 36.06 72.6 12.46 0.131 7579
 7581 3 36.1 72.62 12.65 0.108 7580
 7582 3 36.17 72.69 12.78 0.122 7581
 7583 3 36.18 72.79 12.9 0.184 7582
 7584 3 36.22 72.88 13.02 0.201 7583
 7585 3 36.25 72.96 13.15 0.222 7584
 7586 3 36.71 73.01 13.05 0.079 7585
 7587 3 36.83 73.07 13.03 0.085 7586
 7588 3 36.94 73.04 13.01 0.106 7587
 7589 3 37.04 72.96 12.97 0.163 7588
 7590 3 37.18 72.96 13.04 0.199 7589
 7591 3 37.22 72.73 13.2 0.072 7590
 7592 3 37.42 72.54 13.29 0.102 7591
 7593 3 37.5 72.43 13.4 0.121 7592
 7594 3 37.69 72.35 13.38 0.066 7593
 7595 3 37.72 72.27 13.26 0.074 7594
 7596 3 37.65 72.15 13.18 0.051 7595
 7597 3 37.67 71.96 13.24 0.068 7596
 7598 3 37.75 71.84 13.21 0.138 7597
 7599 3 37.75 71.74 13.13 0.072 7598
 7600 3 37.26 73.21 12.89 0.074 7590
 7601 3 37.39 73.37 12.79 0.053 7600
 7602 3 36.83 72.98 12.66 0.104 7589
 7603 3 36.69 73.02 12.49 0.124 7602
 7604 3 36.79 73.05 12.4 0.082 7603
 7605 3 36.18 73.05 13.25 0.152 7585
 7606 3 36.11 73.1 13.37 0.232 7605
 7607 3 36.25 73.29 13.5 0.195 7606
 7608 3 36.32 73.3 13.65 0.219 7607
 7609 3 36.36 73.41 13.7 0.227 7608
 7610 3 36.46 73.49 13.75 0.289 7609
 7611 3 36.74 73.43 13.86 0.175 7610
 7612 3 36.86 73.54 13.97 0.139 7611
 7613 3 36.89 73.69 14.06 0.134 7612
 7614 3 36.95 73.8 14.22 0.112 7613
 7615 3 36.91 73.82 14.44 0.114 7614
 7616 3 36.85 73.91 14.53 0.165 7615
 7617 3 36.77 73.96 14.61 0.205 7616
 7618 3 36.73 74.07 14.71 0.238 7617
 7619 3 36.8 74.07 14.84 0.123 7618
 7620 3 36.85 74.16 14.9 0.11 7619
 7621 3 36.85 74.27 14.94 0.152 7620
 7622 3 36.88 74.38 15.02 0.176 7621
 7623 3 36.95 74.57 15.13 0.201 7622
 7624 3 36.92 74.66 15.24 0.154 7623
 7625 3 36.98 74.82 15.44 0.144 7624
 7626 3 36.95 74.93 15.54 0.127 7625
 7627 3 36.94 75.07 15.65 0.129 7626
 7628 3 36.95 75.21 15.71 0.149 7627
 7629 3 36.94 75.3 15.76 0.173 7628
 7630 3 36.96 75.43 15.88 0.213 7629
 7631 3 37.03 75.51 15.95 0.251 7630
 7632 3 37.15 75.49 16.06 0.286 7631
 7633 3 37.55 75.28 15.95 0.1 7632
 7634 3 37.65 75.3 15.79 0.077 7633
 7635 3 37.79 75.3 15.68 0.086 7634
 7636 3 37.87 75.33 15.54 0.109 7635
 7637 3 37.98 75.36 15.37 0.094 7636
 7638 3 37.08 75.63 16.23 0.213 7632
 7639 3 37.11 75.74 16.34 0.133 7638
 7640 3 37.11 75.85 16.45 0.079 7639
 7641 3 37.19 75.94 16.5 0.113 7640
 7642 3 37.23 76 16.61 0.135 7641
 7643 3 37.26 76.08 16.73 0.112 7642
 7644 3 37.29 76.14 16.88 0.1 7643
 7645 3 37.3 76.17 16.98 0.131 7644
 7646 3 37.35 76.22 17.14 0.179 7645
 7647 3 37.28 76.25 17.27 0.196 7646
 7648 3 37.32 76.35 17.45 0.162 7647
 7649 3 37.22 76.38 17.57 0.112 7648
 7650 3 37.14 76.39 17.7 0.13 7649
 7651 3 37 76.49 17.76 0.128 7650
 7652 3 36.93 76.6 17.85 0.163 7651
 7653 3 36.83 76.6 17.95 0.124 7652
 7654 3 36.65 76.78 18.01 0.114 7653
 7655 3 36.61 76.85 18.19 0.207 7654
 7656 3 36.57 76.97 18.22 0.29 7655
 7657 3 36.52 77.08 18.33 0.307 7656
 7658 3 36.53 77.11 18.49 0.256 7657
 7659 3 36.56 77.19 18.6 0.239 7658
 7660 3 36.57 77.49 18.53 0.125 7659
 7661 3 36.48 77.69 18.49 0.103 7660
 7662 3 36.37 77.8 18.51 0.128 7661
 7663 3 36.24 77.9 18.47 0.159 7662
 7664 3 36.13 77.98 18.47 0.192 7663
 7665 3 36.07 78.23 18.62 0.119 7664
 7666 3 35.99 78.41 18.6 0.151 7665
 7667 3 35.95 78.6 18.58 0.134 7666
 7668 3 35.95 78.74 18.67 0.076 7667
 7669 3 36.03 78.82 18.81 0.121 7668
 7670 3 36.03 78.88 18.92 0.157 7669
 7671 3 35.87 78.76 19.06 0.12 7670
 7672 3 35.8 78.82 19.15 0.089 7671
 7673 3 36.27 79.14 18.99 0.113 7670
 7674 3 36.3 79.3 19.12 0.157 7673
 7675 3 36.2 79.36 19.17 0.201 7674
 7676 3 36.51 79.5 19.29 0.129 7675
 7677 3 36.63 79.58 19.4 0.098 7676
 7678 3 36.56 79.75 19.6 0.099 7677
 7679 3 36.55 79.89 19.65 0.074 7678
 7680 3 36.61 79.97 19.74 0.072 7679
 7681 3 36.59 79.99 19.85 0.072 7680
 7682 3 36.59 80.08 19.97 0.093 7681
 7683 3 36.62 80.16 20.1 0.086 7682
 7684 3 36.79 80.22 20.17 0.082 7683
 7685 3 36.93 80.33 20.2 0.079 7684
 7686 3 36.99 80.39 20.31 0.063 7685
 7687 3 37.04 80.5 20.38 0.083 7686
 7688 3 37.19 80.64 20.45 0.117 7687
 7689 3 37.25 80.8 20.54 0.142 7688
 7690 3 37.4 80.94 20.54 0.186 7689
 7691 3 37.54 81.03 20.54 0.169 7690
 7692 3 37.4 81.2 20.63 0.098 7691
 7693 3 37.32 81.31 20.63 0.085 7692
 7694 3 37.72 81.14 20.56 0.144 7691
 7695 3 37.99 81.25 20.55 0.093 7694
 7696 3 38.21 81.36 20.54 0.122 7695
 7697 3 38.39 81.44 20.57 0.069 7696
 7698 3 38.57 81.44 20.68 0.11 7697
 7699 3 38.68 81.47 20.77 0.086 7698
 7700 3 38.68 81.55 20.86 0.066 7699
 7701 3 38.78 81.64 20.86 0.035 7700
 7702 3 38.9 81.72 20.89 0.099 7701
 7703 3 38.99 81.83 20.93 0.125 7702
 7704 3 39.1 81.82 20.98 0.194 7703
 7705 3 39.24 81.76 21.05 0.175 7704
 7706 3 39.35 81.7 20.96 0.156 7705
 7707 3 39.5 81.73 20.89 0.074 7706
 7708 3 39.6 81.7 20.85 0.086 7707
 7709 3 39.74 81.65 20.81 0.079 7708
 7710 3 39.92 81.54 20.85 0.216 7709
 7711 3 39.65 81.18 20.71 0.097 7710
 7712 3 39.57 81.06 20.69 0.093 7711
 7713 3 39.54 80.92 20.62 0.09 7712
 7714 3 40.1 81.79 20.99 0.101 7710
 7715 3 40.23 81.86 21.05 0.06 7714
 7716 3 40.31 81.9 21.1 0.076 7715
 7717 3 40.52 81.98 21.21 0.08 7716
 7718 3 40.63 81.98 21.31 0.064 7717
 7719 3 40.74 82.09 21.4 0.047 7718
 7720 3 40.78 82.25 21.49 0.109 7719
 7721 3 40.85 82.42 21.47 0.128 7720
 7722 3 40.88 82.45 21.37 0.000125 7721
 7723 3 35.8 77.77 18.28 0.114 7664
 7724 3 35.55 77.77 18.14 0.127 7723
 7725 3 35.34 77.74 18.07 0.112 7724
 7726 3 35.21 77.66 18.02 0.058 7725
 7727 3 35.14 77.59 17.89 0.07 7726
 7728 3 35.1 77.49 17.87 0.068 7727
 7729 3 34.97 77.46 17.77 0.072 7728
 7730 3 34.86 77.43 17.64 0.087 7729
 7731 3 34.82 77.35 17.5 0.123 7730
 7732 3 34.78 77.35 17.34 0.159 7731
 7733 3 34.68 77.27 17.21 0.179 7732
 7734 3 34.43 77.15 17.14 0.178 7733
 7735 3 34.4 76.91 17.19 0.172 7734
 7736 3 34.49 76.65 17.23 0.088 7735
 7737 3 34.49 76.43 17.21 0.084 7736
 7738 3 34.53 76.29 17.19 0.08 7737
 7739 3 34.47 76.15 17.07 0.071 7738
 7740 3 34.51 76.07 16.96 0.069 7739
 7741 3 36.38 77.1 18.9 0.154 7659
 7742 3 36.31 77.06 19.1 0.151 7741
 7743 3 36.27 77.05 19.28 0.122 7742
 7744 3 36.2 77.08 19.44 0.112 7743
 7745 3 36.2 77.17 19.54 0.111 7744
 7746 3 36.06 77.28 19.72 0.195 7745
 7747 3 36 77.39 19.85 0.224 7746
 7748 3 36 77.47 19.97 0.29 7747
 7749 3 36.05 77.55 20.08 0.335 7748
 7750 3 36.09 77.58 20.28 0.322 7749
 7751 3 36.05 77.52 20.47 0.262 7750
 7752 3 35.97 77.55 20.62 0.215 7751
 7753 3 35.81 77.53 20.74 0.213 7752
 7754 3 35.72 77.53 20.9 0.178 7753
 7755 3 35.56 77.39 21.03 0.14 7754
 7756 3 35.48 77.28 21.14 0.13 7755
 7757 3 35.37 77.26 21.28 0.141 7756
 7758 3 35.28 77.21 21.43 0.11 7757
 7759 3 35.28 77.09 21.61 0.168 7758
 7760 3 35.36 77.06 21.75 0.174 7759
 7761 3 35.29 76.85 21.78 0.135 7760
 7762 3 35.32 76.75 21.96 0.129 7761
 7763 3 35.26 76.77 22.09 0.159 7762
 7764 3 35.15 76.61 22.11 0.154 7763
 7765 3 35.07 76.52 22.19 0.234 7764
 7766 3 34.97 76.44 22.23 0.275 7765
 7767 3 35.03 76.25 22.43 0.192 7766
 7768 3 35.03 76.11 22.53 0.248 7767
 7769 3 35.12 76.33 22.82 0.088 7768
 7770 3 35.18 76.36 22.91 0.047 7769
 7771 3 35.19 76.47 22.94 0.000125 7770
 7772 3 34.92 75.96 22.53 0.232 7768
 7773 3 34.65 75.79 22.62 0.113 7772
 7774 3 34.57 75.73 22.73 0.138 7773
 7775 3 34.5 75.73 22.93 0.132 7774
 7776 3 34.32 75.65 22.98 0.136 7775
 7777 3 34.21 75.59 23.12 0.12 7776
 7778 3 34.1 75.48 23.14 0.077 7777
 7779 3 34.04 75.41 23.21 0.096 7778
 7780 3 33.94 75.35 23.41 0.105 7779
 7781 3 33.92 75.24 23.52 0.125 7780
 7782 3 33.89 75.15 23.66 0.131 7781
 7783 3 33.75 75.1 23.89 0.153 7782
 7784 3 33.64 75.07 24.07 0.202 7783
 7785 3 33.56 75.04 24.2 0.189 7784
 7786 3 33.28 74.91 24.29 0.133 7785
 7787 3 33.17 74.88 24.45 0.148 7786
 7788 3 33 74.84 24.58 0.145 7787
 7789 3 32.81 74.82 24.65 0.183 7788
 7790 3 32.66 74.77 24.74 0.187 7789
 7791 3 32.49 74.77 24.86 0.204 7790
 7792 3 32.35 74.62 24.77 0.126 7791
 7793 3 32.39 74.9 25.15 0.164 7791
 7794 3 32.36 74.99 25.24 0.205 7793
 7795 3 32.32 75.07 25.33 0.238 7794
 7796 3 32.31 75.07 25.61 0.214 7795
 7797 3 32.28 75.1 25.85 0.212 7796
 7798 3 32.35 75.15 26.01 0.289 7797
 7799 3 32.41 75.24 26.06 0.264 7798
 7800 3 32.73 75.63 25.93 0.105 7799
 7801 3 32.8 75.77 25.9 0.097 7800
 7802 3 32.91 75.93 25.9 0.054 7801
 7803 3 33.02 75.99 25.92 0.084 7802
 7804 3 33.12 75.99 25.97 0.000125 7803
 7805 3 32.37 75.15 26.27 0.171 7799
 7806 3 32.38 75.21 26.47 0.117 7805
 7807 3 32.45 75.24 26.65 0.112 7806
 7808 3 32.47 75.32 26.81 0.104 7807
 7809 3 32.52 75.38 26.93 0.171 7808
 7810 3 32.44 75.59 27.11 0.125 7809
 7811 3 32.52 75.63 27.24 0.11 7810
 7812 3 32.54 75.68 27.42 0.113 7811
 7813 3 32.61 75.71 27.58 0.11 7812
 7814 3 32.66 75.8 27.81 0.123 7813
 7815 3 32.66 75.86 27.92 0.124 7814
 7816 3 32.69 75.88 28.13 0.13 7815
 7817 3 32.71 75.83 28.33 0.156 7816
 7818 3 32.75 75.8 28.49 0.213 7817
 7819 3 33.13 75.95 28.49 0.041 7818
 7820 3 33.18 76.09 28.54 0.097 7819
 7821 3 33.24 76.23 28.51 0.115 7820
 7822 3 33.33 76.34 28.51 0.121 7821
 7823 3 33.36 76.42 28.45 0.091 7822
 7824 3 32.6 75.75 28.6 0.123 7818
 7825 3 32.53 75.86 28.7 0.141 7824
 7826 3 32.39 75.97 28.81 0.168 7825
 7827 3 32.33 76.08 28.86 0.229 7826
 7828 3 32.25 76.17 28.92 0.281 7827
 7829 3 32.17 76.28 28.89 0.33 7828
 7830 3 32.53 76.67 28.83 0.116 7829
 7831 3 32.7 76.75 28.83 0.12 7830
 7832 3 32.89 76.81 28.79 0.123 7831
 7833 3 33.07 76.86 28.79 0.114 7832
 7834 3 33.1 77.06 28.74 0.117 7833
 7835 3 33.11 77.26 28.81 0.122 7834
 7836 3 33.13 77.42 28.9 0.124 7835
 7837 3 33.24 77.61 29.01 0.073 7836
 7838 3 33.32 77.68 29.13 0.086 7837
 7839 3 33.32 77.82 29.17 0.107 7838
 7840 3 33.38 77.98 29.15 0.191 7839
 7841 3 33.23 78.12 29.06 0.112 7840
 7842 3 31.88 76.19 28.9 0.341 7829
 7843 3 31.76 76.28 28.79 0.383 7842
 7844 3 31.65 76.39 28.83 0.388 7843
 7845 3 31.53 76.58 28.9 0.341 7844
 7846 3 31.39 76.64 28.86 0.298 7845
 7847 3 31.3 76.69 28.93 0.264 7846
 7848 3 31.16 76.81 29.1 0.171 7847
 7849 3 31.02 76.86 29.2 0.194 7848
 7850 3 30.84 76.83 29.29 0.186 7849
 7851 3 30.77 76.94 29.42 0.157 7850
 7852 3 30.67 77.08 29.5 0.126 7851
 7853 3 30.6 77.19 29.55 0.17 7852
 7854 3 30.43 77.17 29.8 0.084 7853
 7855 3 30.31 77.25 29.87 0.092 7854
 7856 3 30.22 77.33 29.91 0.105 7855
 7857 3 30.14 77.39 30.01 0.118 7856
 7858 3 30.11 77.44 30.12 0.112 7857
 7859 3 29.98 77.45 30.3 0.108 7858
 7860 3 29.98 77.33 30.39 0.106 7859
 7861 3 30.07 77.27 30.53 0.099 7860
 7862 3 30 77.28 30.67 0.08 7861
 7863 3 30.03 77.33 30.8 0.092 7862
 7864 3 29.92 77.36 30.94 0.109 7863
 7865 3 29.81 77.41 31.07 0.127 7864
 7866 3 29.7 77.44 31.09 0.137 7865
 7867 3 30.35 77.35 29.35 0.18 7853
 7868 3 30.26 77.41 29.32 0.141 7867
 7869 3 30.11 77.44 29.37 0.153 7868
 7870 3 29.93 77.41 29.44 0.17 7869
 7871 3 29.77 77.36 29.51 0.11 7870
 7872 3 29.56 77.31 29.53 0.111 7871
 7873 3 29.38 77.25 29.55 0.119 7872
 7874 3 29.22 77.24 29.6 0.134 7873
 7875 3 28.97 77.23 29.58 0.082 7874
 7876 3 28.77 77.15 29.63 0.146 7875
 7877 3 28.61 77.1 29.75 0.129 7876
 7878 3 28.45 77.12 29.77 0.085 7877
 7879 3 28.24 77.15 29.74 0.119 7878
 7880 3 28.04 77.21 29.75 0.145 7879
 7881 3 27.83 77.24 29.72 0.149 7880
 7882 3 27.67 77.24 29.65 0.175 7881
 7883 3 27.47 77.15 29.65 0.143 7882
 7884 3 27.27 77.12 29.62 0.124 7883
 7885 3 27.06 77.07 29.6 0.13 7884
 7886 3 26.93 77.1 29.65 0.163 7885
 7887 3 26.79 77.18 29.73 0.213 7886
 7888 3 26.67 77.32 29.76 0.259 7887
 7889 3 26.5 77.27 29.28 0.099 7888
 7890 3 26.48 77.35 29.12 0.116 7889
 7891 3 26.32 77.49 29.19 0.058 7890
 7892 3 26.23 77.55 29.1 0.107 7891
 7893 3 26.23 77.62 28.96 0.13 7892
 7894 3 26.53 77.74 28.96 0.084 7893
 7895 3 26.62 77.85 28.89 0.068 7894
 7896 3 26.14 77.49 28.73 0.051 7893
 7897 3 26.18 77.51 28.6 0.077 7896
 7898 3 26.03 77.57 28.51 0.102 7897
 7899 3 25.91 77.54 28.36 0.101 7898
 7900 3 26.83 77.49 29.78 0.135 7888
 7901 3 26.77 77.35 30.19 0.104 7900
 7902 3 26.84 77.38 30.3 0.115 7901
 7903 3 26.87 77.41 30.48 0.081 7902
 7904 3 26.84 77.43 30.58 0.041 7903
 7905 3 27 77.68 29.8 0.135 7900
 7906 3 27.16 77.77 29.8 0.146 7905
 7907 3 27.25 77.96 29.83 0.112 7906
 7908 3 27.28 78.1 29.8 0.102 7907
 7909 3 27.21 78.12 29.65 0.091 7908
 7910 3 27.25 78.13 29.51 0.083 7909
 7911 3 27.3 78.26 29.44 0.112 7910
 7912 3 27.25 78.29 29.33 0.092 7911
 7913 3 27.02 78.24 29.24 0.078 7912
 7914 3 27.04 78.4 29.1 0.000125 7913
 7915 3 34.69 76.6 22.09 0.132 7766
 7916 3 34.55 76.54 22 0.065 7915
 7917 3 34.46 76.52 21.94 0.056 7916
 7918 3 34.33 76.52 21.91 0.081 7917
 7919 3 34.22 76.57 21.89 0.126 7918
 7920 3 34.05 76.59 21.87 0.135 7919
 7921 3 33.9 76.57 21.84 0.116 7920
 7922 3 33.75 76.52 21.7 0.11 7921
 7923 3 33.66 76.48 21.54 0.084 7922
 7924 3 33.66 76.51 21.38 0.073 7923
 7925 3 33.59 76.43 21.27 0.076 7924
 7926 3 33.58 76.27 21.2 0.1 7925
 7927 3 33.69 76.18 21.13 0.113 7926
 7928 3 33.8 76.21 21.06 0.061 7927
 7929 3 35.53 77.25 21.91 0.144 7760
 7930 3 35.51 77.33 22.07 0.122 7929
 7931 3 35.46 77.38 22.18 0.07 7930
 7932 3 35.42 77.47 22.32 0.083 7931
 7933 3 35.79 72.99 13.29 0.102 7606
 7934 3 35.61 72.9 13.35 0.092 7933
 7935 3 35.47 72.88 13.34 0.132 7934
 7936 3 35.32 72.79 13.53 0.083 7935
 7937 3 35.19 72.74 13.47 0.045 7936
 7938 3 35.07 72.73 13.55 0.055 7937
 7939 3 34.99 72.82 13.56 0.054 7938
 7940 3 34.93 72.9 13.53 0.059 7939
 7941 3 34.79 72.98 13.57 0.07 7940
 7942 3 34.75 73.24 13.59 0.086 7941
 7943 3 34.67 73.35 13.63 0.099 7942
 7944 3 34.59 73.41 13.67 0.098 7943
 7945 3 34.46 73.46 13.74 0.108 7944
 7946 3 34.42 73.51 13.85 0.069 7945
 7947 3 35.72 71.29 11.78 0.129 7574
 7948 3 35.87 71.18 11.86 0.121 7947
 7949 3 35.95 71.13 11.96 0.105 7948
 7950 3 31.53 68.36 6.3 0.114 7529
 7951 3 31.35 68.3 6.28 0.135 7950
 7952 3 31.22 68.13 6.27 0.133 7951
 7953 3 31.08 68.05 6.24 0.16 7952
 7954 3 30.95 67.91 6.26 0.147 7953
 7955 3 30.76 68.11 6.27 0.088 7954
 7956 3 30.53 68.14 6.35 0.104 7955
 7957 3 30.39 68.19 6.46 0.096 7956
 7958 3 30.46 68.28 6.61 0.082 7957
 7959 3 30.6 68.38 6.68 0.098 7958
 7960 3 30.75 68.44 6.86 0.091 7959
 7961 3 30.82 68.47 7.01 0.097 7960
 7962 3 30.94 68.55 7.06 0.047 7961
 7963 3 31.07 68.58 7.06 0.06 7962
 7964 3 31.18 68.69 7.01 0.083 7963
 7965 3 30.86 67.71 6.22 0.087 7954
 7966 3 30.74 67.66 6.22 0.114 7965
 7967 3 30.67 67.52 6.33 0.126 7966
 7968 3 30.63 67.38 6.47 0.148 7967
 7969 3 30.6 67.25 6.55 0.169 7968
 7970 3 30.6 67.1 6.64 0.177 7969
 7971 3 30.56 66.86 6.75 0.177 7970
 7972 3 30.49 66.77 6.85 0.241 7971
 7973 3 30.46 66.66 6.97 0.306 7972
 7974 3 30.48 66.53 7.01 0.363 7973
 7975 3 30.52 66.44 7.14 0.365 7974
 7976 3 30.52 66.32 7.22 0.345 7975
 7977 3 30.58 66.14 7.15 0.344 7976
 7978 3 30.13 65.78 6.73 0.106 7977
 7979 3 30.06 65.67 6.6 0.118 7978
 7980 3 29.97 65.55 6.38 0.154 7979
 7981 3 29.9 65.46 6.22 0.126 7980
 7982 3 29.9 65.4 6.14 0.143 7981
 7983 3 29.79 65.34 6.08 0.129 7982
 7984 3 29.51 65.32 6.01 0.091 7983
 7985 3 29.37 65.21 5.93 0.11 7984
 7986 3 29.11 65.21 5.85 0.131 7985
 7987 3 28.95 65.15 5.82 0.102 7986
 7988 3 28.79 65.15 5.74 0.129 7987
 7989 3 28.61 65.12 5.55 0.1 7988
 7990 3 28.5 65.07 5.42 0.075 7989
 7991 3 28.43 65.01 5.35 0.106 7990
 7992 3 28.34 64.99 5.25 0.108 7991
 7993 3 28.3 64.93 5.14 0.134 7992
 7994 3 28.11 64.88 5.13 0.073 7993
 7995 3 28.11 64.82 5.04 0.078 7994
 7996 3 27.98 64.76 4.96 0.114 7995
 7997 3 27.89 64.68 4.91 0.112 7996
 7998 3 27.77 64.62 4.79 0.129 7997
 7999 3 27.7 64.56 4.7 0.14 7998
 8000 3 27.52 64.43 4.92 0.087 7999
 8001 3 27.45 64.37 5 0.146 8000
 8002 3 27.57 64.31 5.21 0.149 8001
 8003 3 27.59 64.32 5.45 0.131 8002
 8004 3 27.61 64.35 5.67 0.094 8003
 8005 3 27.55 64.29 5.83 0.196 8004
 8006 3 27.64 64.09 5.84 0.105 8005
 8007 3 27.64 64.02 5.96 0.136 8006
 8008 3 27.57 63.95 6.08 0.09 8007
 8009 3 27.46 64.52 6.01 0.068 8005
 8010 3 27.9 64.57 4.54 0.065 7999
 8011 3 28.06 64.56 4.45 0.096 8010
 8012 3 28.1 64.59 4.34 0.162 8011
 8013 3 28.22 64.49 4.2 0.131 8012
 8014 3 28.3 64.46 4 0.068 8013
 8015 3 28.33 64.43 3.9 0.049 8014
 8016 3 28.53 64.32 3.81 0.091 8015
 8017 3 28.69 64.29 3.79 0.134 8016
 8018 3 28.78 64.27 3.71 0.000125 8017
 8019 3 30.53 66.19 7.39 0.154 7977
 8020 3 30.43 66.28 7.77 0.124 8019
 8021 3 30.35 66.27 7.92 0.123 8020
 8022 3 30.3 66.3 8.1 0.108 8021
 8023 3 30.3 66.16 8.2 0.13 8022
 8024 3 30.14 66.11 8.35 0.15 8023
 8025 3 30.05 66.13 8.48 0.167 8024
 8026 3 29.96 66.25 8.63 0.174 8025
 8027 3 29.86 66.36 8.76 0.141 8026
 8028 3 29.65 66.33 8.95 0.127 8027
 8029 3 29.61 66.44 9.11 0.108 8028
 8030 3 29.63 66.5 9.27 0.09 8029
 8031 3 29.72 66.58 9.36 0.087 8030
 8032 3 29.81 66.58 9.52 0.12 8031
 8033 3 29.9 66.6 9.68 0.123 8032
 8034 3 29.93 66.8 9.83 0.148 8033
 8035 3 30.04 66.97 9.85 0.19 8034
 8036 3 30.26 67.07 9.85 0.21 8035
 8037 3 30.4 67.08 9.92 0.176 8036
 8038 3 30.58 67.1 9.96 0.162 8037
 8039 3 30.8 67.13 10.03 0.118 8038
 8040 3 30.92 67.24 10.11 0.107 8039
 8041 3 31.03 67.3 10.14 0.095 8040
 8042 3 31.16 67.35 10.17 0.076 8041
 8043 3 31.28 67.39 10.26 0.105 8042
 8044 3 31.39 67.44 10.37 0.122 8043
 8045 3 31.51 67.55 10.44 0.129 8044
 8046 3 31.57 67.66 10.53 0.13 8045
 8047 3 31.57 67.71 10.7 0.105 8046
 8048 3 31.55 67.77 10.87 0.104 8047
 8049 3 31.53 67.94 11.01 0.176 8048
 8050 3 31.62 68.05 11.05 0.164 8049
 8051 3 31.66 68.17 11.1 0.149 8050
 8052 3 31.63 68.39 11.04 0.089 8051
 8053 3 31.66 68.5 10.99 0.107 8052
 8054 3 31.66 68.61 10.88 0.097 8053
 8055 3 31.62 68.66 10.76 0.13 8054
 8056 3 31.53 68.72 10.59 0.119 8055
 8057 3 31.44 68.71 10.41 0.127 8056
 8058 3 31.44 68.63 10.22 0.135 8057
 8059 3 31.37 68.44 10.05 0.108 8058
 8060 3 31.32 68.33 10.05 0.193 8059
 8061 3 31.81 68.26 11.1 0.112 8051
 8062 3 31.81 68.31 11.29 0.106 8061
 8063 3 31.95 68.42 11.39 0.105 8062
 8064 3 32.06 68.48 11.47 0.084 8063
 8065 3 32.12 68.53 11.57 0.08 8064
 8066 3 32.12 68.62 11.69 0.079 8065
 8067 3 32.1 68.68 11.87 0.112 8066
 8068 3 32.08 68.92 12.1 0.123 8067
 8069 3 32.09 69.09 12.18 0.048 8068
 8070 3 32.23 69.23 12.22 0.067 8069
 8071 3 32.23 69.34 12.19 0.109 8070
 8072 3 32.32 69.47 12.14 0.113 8071
 8073 3 32.43 69.7 12.32 0.113 8072
 8074 3 32.51 69.81 12.45 0.121 8073
 8075 3 32.62 69.95 12.54 0.154 8074
 8076 3 32.69 70.12 12.7 0.098 8075
 8077 3 32.73 70.17 12.84 0.063 8076
 8078 3 32.76 70.28 12.93 0.095 8077
 8079 3 32.8 70.31 13.07 0.09 8078
 8080 3 32.85 70.45 13.24 0.051 8079
 8081 3 32.93 70.56 13.27 0.064 8080
 8082 3 32.92 70.67 13.4 0.089 8081
 8083 3 32.93 70.78 13.51 0.117 8082
 8084 3 32.94 70.95 13.57 0.069 8083
 8085 3 32.96 71 13.71 0.042 8084
 8086 3 33.03 71 13.93 0.058 8085
 8087 3 33.07 71.03 14.05 0.101 8086
 8088 3 33.11 71.06 14.21 0.044 8087
 8089 3 33.22 71.09 14.41 0.105 8088
 8090 3 33.29 71.14 14.5 0.148 8089
 8091 3 33.36 71.34 14.44 0.145 8090
 8092 3 33.43 71.48 14.44 0.152 8091
 8093 3 33.35 71.72 14.49 0.075 8092
 8094 3 33.41 71.78 14.61 0.094 8093
 8095 3 33.5 71.84 14.77 0.085 8094
 8096 3 33.56 71.89 14.89 0.101 8095
 8097 3 33.53 71.87 15.11 0.1 8096
 8098 3 33.49 71.89 15.25 0.115 8097
 8099 3 33.5 71.81 15.34 0.159 8098
 8100 3 33.46 71.76 15.49 0.166 8099
 8101 3 33.42 71.67 15.57 0.151 8100
 8102 3 30.53 66.22 7.51 0.154 8019
 8103 3 30.92 66.11 6.9 0.062 8102
 8104 3 30.99 65.96 6.77 0.097 8103
 8105 3 30.95 65.77 6.65 0.078 8104
 8106 3 30.94 65.63 6.61 0.15 8105
 8107 3 30.95 65.52 6.55 0.187 8106
 8108 3 31.22 65.33 6.4 0.129 8107
 8109 3 31.31 65.25 6.39 0.126 8108
 8110 3 31.36 65.1 6.27 0.077 8109
 8111 3 31.31 65 6.14 0.1 8110
 8112 3 31.3 64.94 5.95 0.108 8111
 8113 3 31.27 64.92 5.78 0.079 8112
 8114 3 31.29 64.91 5.61 0.086 8113
 8115 3 31.25 64.91 5.45 0.076 8114
 8116 3 30.65 65.42 6.62 0.044 8107
 8117 3 30.58 65.3 6.65 0.124 8116
 8118 3 30.51 65.22 6.63 0.104 8117
 8119 3 30.75 65.74 -3.21 0.108 7403
 8120 3 30.83 65.79 -3.11 0.08 8119
 8121 3 30.91 65.87 -3.02 0.085 8120
 8122 3 30.84 65.99 -2.88 0.058 8121
 8123 3 30.78 65.99 -2.67 0.112 8122
 8124 3 30.9 65.62 -3.33 0.087 8119
 8125 3 31 65.54 -3.36 0.000125 8124
 8126 3 35.85 70.47 -10.11 0.000125 1571
 8127 3 35.85 70.58 -10.11 0.052 8126
 8128 3 34.26 70.9 -9.82 0.062 1563
 8129 3 34.15 70.99 -9.87 0.084 8128
 8130 3 34.04 71.02 -9.94 0.129 8129
 8131 3 33.96 70.91 -10.12 0.07 8130
 8132 3 33.93 70.85 -10.22 0.04 8131
 8133 3 33.88 70.81 -10.34 0.099 8132
 8134 3 33.88 70.73 -10.54 0.086 8133
 8135 3 33.9 70.63 -10.7 0.097 8134
 8136 3 16.46 75.22 -0.24 0.122 1445
 8137 3 16.48 75.3 -0.1 0.125 8136
 8138 3 16.41 75.45 0 0.08 8137
 8139 3 16.57 75.58 0.03 0.089 8138
 8140 3 16.62 75.67 0.11 0.081 8139
 8141 3 16.64 75.69 0.28 0.119 8140
 8142 3 16.66 75.72 0.45 0.116 8141
 8143 3 16.77 75.67 0.65 0.086 8142
 8144 3 16.7 75.22 -0.06 0.069 8137
 8145 3 16.84 75.22 0.01 0.131 8144
 8146 3 16.95 75.27 0.05 0.114 8145
 8147 3 17.07 75.34 0.08 0.111 8146
 8148 3 17.29 75.41 0.17 0.146 8147
 8149 3 17.52 75.52 0.24 0.144 8148
 8150 3 17.66 75.59 0.31 0.15 8149
 8151 3 17.95 75.67 0.36 0.091 8150
 8152 3 18.21 75.65 0.37 0.106 8151
 8153 3 18.32 75.62 0.41 0.088 8152
 8154 3 18.46 75.57 0.36 0.057 8153
 8155 3 18.57 75.54 0.32 0.094 8154
 8156 3 18.77 75.48 0.25 0.093 8155
 8157 3 18.89 75.43 0.21 0.075 8156
 8158 3 19.02 75.46 0.16 0.071 8157
 8159 3 19.25 75.48 0.04 0.066 8158
 8160 3 19.34 75.57 0.04 0.057 8159
 8161 3 17.41 75.55 0.51 0.078 8150
 8162 3 13.98 75.11 1.02 0.523 1414
 8163 3 13.94 75.2 0.97 0.523 8162
 8164 3 13.93 75.39 0.96 0.437 8163
 8165 3 13.92 75.61 0.92 0.383 8164
 8166 3 13.85 75.75 1.02 0.329 8165
 8167 3 13.81 75.86 1.03 0.336 8166
 8168 3 13.77 76.02 1.11 0.363 8167
 8169 3 13.71 76.08 1.05 0.38 8168
 8170 3 13.75 76.32 1.14 0.338 8169
 8171 3 13.67 76.46 1.16 0.355 8170
 8172 3 13.63 76.57 1.29 0.334 8171
 8173 3 13.6 76.8 1.37 0.336 8172
 8174 3 13.51 76.94 1.34 0.326 8173
 8175 3 13.53 77.13 1.44 0.343 8174
 8176 3 13.67 77.3 1.45 0.289 8175
 8177 3 13.6 77.47 1.4 0.324 8176
 8178 3 13.69 77.67 1.43 0.298 8177
 8179 3 13.76 77.86 1.37 0.305 8178
 8180 3 13.76 78 1.43 0.334 8179
 8181 3 13.78 78.2 1.38 0.336 8180
 8182 3 13.87 78.31 1.18 0.331 8181
 8183 3 13.94 78.45 1.27 0.33 8182
 8184 3 14.02 78.52 1.13 0.337 8183
 8185 3 14.03 78.67 1.04 0.311 8184
 8186 3 14.11 78.77 1.03 0.357 8185
 8187 3 14.18 78.84 0.95 0.369 8186
 8188 3 14.3 78.89 0.88 0.355 8187
 8189 3 14.29 79.03 0.76 0.327 8188
 8190 3 14.36 79.12 0.66 0.339 8189
 8191 3 14.39 79.3 0.55 0.336 8190
 8192 3 14.5 79.42 0.52 0.309 8191
 8193 3 14.54 79.61 0.4 0.303 8192
 8194 3 14.61 79.7 0.34 0.299 8193
 8195 3 14.64 79.83 0.22 0.295 8194
 8196 3 14.69 79.89 0.1 0.266 8195
 8197 3 14.85 79.97 0.06 0.275 8196
 8198 3 14.86 80.11 0.07 0.316 8197
 8199 3 15.16 80.14 0.09 0.31 8198
 8200 3 15.11 80.27 0.04 0.353 8199
 8201 3 15.25 80.36 0.03 0.319 8200
 8202 3 15.35 80.42 0 0.327 8201
 8203 3 15.44 80.5 -0.11 0.297 8202
 8204 3 15.62 80.64 -0.2 0.316 8203
 8205 3 15.74 80.81 -0.26 0.282 8204
 8206 3 15.88 80.89 -0.33 0.287 8205
 8207 3 16.1 80.97 -0.37 0.281 8206
 8208 3 16.24 81.08 -0.44 0.278 8207
 8209 3 16.45 81.16 -0.53 0.287 8208
 8210 3 16.56 81.27 -0.56 0.268 8209
 8211 3 16.67 81.39 -0.66 0.301 8210
 8212 3 16.74 81.62 -0.79 0.372 8211
 8213 3 16.94 82.27 -1.1 0.689 8212
 8214 3 17.04 82.25 -1.11 0.6 8213
 8215 3 17.15 82.2 -1.09 0.488 8214
 8216 3 17.28 82.17 -1.08 0.415 8215
 8217 3 17.44 82.12 -1.03 0.352 8216
 8218 3 17.63 82.12 -1.02 0.315 8217
 8219 3 17.88 82.03 -1.08 0.341 8218
 8220 3 18.04 82.09 -1.08 0.261 8219
 8221 3 18.26 82.12 -1.11 0.273 8220
 8222 3 18.4 82.15 -1.13 0.268 8221
 8223 3 18.6 82.21 -1.19 0.277 8222
 8224 3 18.74 82.29 -1.23 0.258 8223
 8225 3 18.95 82.38 -1.26 0.231 8224
 8226 3 19.15 82.45 -1.29 0.212 8225
 8227 3 19.44 82.51 -1.45 0.25 8226
 8228 3 19.65 82.65 -1.5 0.277 8227
 8229 3 19.88 82.62 -1.56 0.29 8228
 8230 3 20.06 82.63 -1.54 0.269 8229
 8231 3 20.22 82.7 -1.54 0.241 8230
 8232 3 20.4 82.81 -1.54 0.222 8231
 8233 3 20.56 82.84 -1.53 0.23 8232
 8234 3 20.76 82.9 -1.53 0.238 8233
 8235 3 20.94 83.01 -1.51 0.238 8234
 8236 3 21.15 82.99 -1.53 0.274 8235
 8237 3 21.29 83.07 -1.52 0.277 8236
 8238 3 21.44 83.18 -1.52 0.319 8237
 8239 3 21.56 83.26 -1.56 0.311 8238
 8240 3 21.78 83.34 -1.52 0.37 8239
 8241 3 21.97 83.44 -1.51 0.439 8240
 8242 3 22.1 83.52 -1.57 0.464 8241
 8243 3 22.22 83.63 -1.61 0.444 8242
 8244 3 22.35 83.64 -1.66 0.403 8243
 8245 3 22.6 83.72 -1.78 0.367 8244
 8246 3 22.78 83.74 -1.85 0.361 8245
 8247 3 22.97 83.77 -1.9 0.35 8246
 8248 3 23.1 83.83 -1.93 0.338 8247
 8249 3 23.28 83.91 -1.87 0.329 8248
 8250 3 23.49 83.99 -1.84 0.339 8249
 8251 3 23.67 84.05 -1.8 0.338 8250
 8252 3 23.78 84.19 -1.72 0.369 8251
 8253 3 23.58 84.32 -1.16 0.114 8252
 8254 3 23.53 84.35 -0.94 0.073 8253
 8255 3 23.97 84.22 -1.69 0.371 8252
 8256 3 24.04 84.35 -1.68 0.353 8255
 8257 3 24.19 84.44 -1.64 0.363 8256
 8258 3 24.31 84.52 -1.54 0.37 8257
 8259 3 24.45 84.63 -1.5 0.371 8258
 8260 3 24.54 84.79 -1.39 0.375 8259
 8261 3 24.65 84.85 -1.49 0.354 8260
 8262 3 24.81 84.89 -1.45 0.323 8261
 8263 3 25.08 85.02 -1.35 0.349 8262
 8264 3 25.32 85.1 -1.29 0.323 8263
 8265 3 25.46 85.28 -1.29 0.369 8264
 8266 3 25.5 85.44 -1.26 0.35 8265
 8267 3 25.66 85.59 -1.24 0.377 8266
 8268 3 25.64 85.72 -1.23 0.371 8267
 8269 3 25.64 85.9 -1.17 0.394 8268
 8270 3 25.66 86.09 -1.05 0.4 8269
 8271 3 25.73 86.23 -1.06 0.419 8270
 8272 3 25.8 86.37 -1.12 0.401 8271
 8273 3 25.91 86.53 -1.12 0.39 8272
 8274 3 26 86.67 -1.19 0.397 8273
 8275 3 26.09 86.81 -1.22 0.395 8274
 8276 3 26.19 86.95 -1.36 0.436 8275
 8277 3 26.53 87.89 -1.56 0.833 8276
 8278 3 26.44 87.87 -1.77 0.665 8277
 8279 3 26.37 87.81 -1.89 0.576 8278
 8280 3 26.28 87.64 -1.88 0.361 8279
 8281 3 26.21 87.59 -1.95 0.286 8280
 8282 3 26.07 87.48 -1.87 0.162 8281
 8283 3 25.19 87 -1.55 0.599 8282
 8284 3 25.16 87.07 -1.67 0.548 8283
 8285 3 25.12 87.13 -1.84 0.523 8284
 8286 3 24.98 87.18 -1.94 0.474 8285
 8287 3 24.87 87.19 -2.06 0.427 8286
 8288 3 24.75 87.25 -2.14 0.322 8287
 8289 3 24.69 87.36 -2.29 0.237 8288
 8290 3 24.69 87.49 -2.39 0.171 8289
 8291 3 24.71 87.74 -2.37 0.211 8290
 8292 3 24.66 87.85 -2.31 0.189 8291
 8293 3 24.59 88.08 -2.29 0.164 8292
 8294 3 24.5 88.19 -2.22 0.142 8293
 8295 3 24.39 88.32 -2.13 0.137 8294
 8296 3 24.3 88.36 -2.05 0.146 8295
 8297 3 24.18 88.41 -1.99 0.175 8296
 8298 3 24 88.43 -1.97 0.18 8297
 8299 3 23.82 88.44 -1.99 0.126 8298
 8300 3 23.69 88.52 -1.95 0.145 8299
 8301 3 23.53 88.58 -1.89 0.155 8300
 8302 3 23.3 88.63 -1.79 0.203 8301
 8303 3 23.19 88.72 -1.73 0.254 8302
 8304 3 23.03 88.83 -1.64 0.232 8303
 8305 3 23 88.94 -1.65 0.224 8304
 8306 3 22.89 89.07 -1.67 0.146 8305
 8307 3 22.87 89.24 -1.67 0.133 8306
 8308 3 22.74 89.38 -1.59 0.197 8307
 8309 3 22.63 89.5 -1.51 0.206 8308
 8310 3 22.56 89.57 -1.35 0.165 8309
 8311 3 22.54 89.66 -1.2 0.124 8310
 8312 3 22.45 89.86 -1.06 0.122 8311
 8313 3 22.11 90 -0.78 0.293 8312
 8314 3 22.27 90.08 -0.76 0.283 8313
 8315 3 22.33 90.13 -0.67 0.24 8314
 8316 3 21.65 90 -0.58 0.143 8313
 8317 3 21.52 89.88 -0.55 0.103 8316
 8318 3 24.89 88.1 -2.5 0.09 8291
 8319 3 25.07 88.18 -2.54 0.1 8318
 8320 3 25.21 88.27 -2.6 0.122 8319
 8321 3 25.35 88.3 -2.64 0.000125 8320
 8322 3 24.87 86.83 -1.23 0.487 8283
 8323 3 24.73 86.74 -1.13 0.552 8322
 8324 3 24.75 86.69 -0.99 0.53 8323
 8325 3 24.66 86.66 -0.9 0.459 8324
 8326 3 24.6 86.16 -1.04 0.245 8325
 8327 3 24.62 85.99 -0.99 0.224 8326
 8328 3 24.62 85.85 -0.97 0.281 8327
 8329 3 24.64 85.69 -0.93 0.359 8328
 8330 3 24.64 85.6 -0.87 0.429 8329
 8331 3 24.21 85.43 -1.05 0.314 8330
 8332 3 24.1 85.38 -1.02 0.294 8331
 8333 3 24.03 85.25 -0.87 0.246 8332
 8334 3 24.05 85.14 -0.72 0.192 8333
 8335 3 24.09 84.99 -0.55 0.211 8334
 8336 3 24.05 84.83 -0.43 0.165 8335
 8337 3 23.93 84.69 -0.39 0.186 8336
 8338 3 23.85 84.55 -0.33 0.194 8337
 8339 3 23.75 84.35 -0.35 0.193 8338
 8340 3 23.75 84.16 -0.27 0.21 8339
 8341 3 23.73 83.96 -0.21 0.196 8340
 8342 3 23.69 83.77 -0.12 0.185 8341
 8343 3 23.64 83.66 0.02 0.142 8342
 8344 3 23.66 83.49 0.15 0.18 8343
 8345 3 23.62 83.3 0.23 0.19 8344
 8346 3 23.64 83.13 0.27 0.206 8345
 8347 3 23.75 82.99 0.38 0.211 8346
 8348 3 23.77 82.91 0.44 0.215 8347
 8349 3 24.03 82.8 0.39 0.192 8348
 8350 3 24.18 82.75 0.55 0.201 8349
 8351 3 24.44 82.75 0.78 0.228 8350
 8352 3 24.62 82.72 0.91 0.182 8351
 8353 3 24.77 82.64 1.05 0.163 8352
 8354 3 24.85 82.61 1.21 0.186 8353
 8355 3 24.93 82.53 1.35 0.176 8354
 8356 3 25.02 82.45 1.42 0.174 8355
 8357 3 25.21 82.42 1.45 0.197 8356
 8358 3 25.33 82.39 1.53 0.186 8357
 8359 3 25.47 82.34 1.62 0.229 8358
 8360 3 25.61 82.28 1.73 0.196 8359
 8361 3 25.81 82.28 1.86 0.199 8360
 8362 3 25.99 82.25 1.94 0.212 8361
 8363 3 26.18 82.28 2.01 0.232 8362
 8364 3 26.33 82.23 2.08 0.282 8363
 8365 3 26.49 82.2 2.22 0.346 8364
 8366 3 26.61 82.22 2.22 0.424 8365
 8367 3 26.74 82.12 2.26 0.481 8366
 8368 3 26.97 82.15 2.29 0.487 8367
 8369 3 27.06 82.06 2.34 0.44 8368
 8370 3 27.15 82 2.38 0.375 8369
 8371 3 27.26 81.92 2.42 0.333 8370
 8372 3 27.42 81.89 2.44 0.351 8371
 8373 3 27.63 81.93 2.5 0.378 8372
 8374 3 27.79 81.99 2.56 0.386 8373
 8375 3 27.99 82.1 2.75 0.404 8374
 8376 3 28.09 82.12 2.86 0.411 8375
 8377 3 28.13 82.12 3.02 0.439 8376
 8378 3 28.24 82.18 3.07 0.455 8377
 8379 3 28.88 82.09 2.62 0.143 8378
 8380 3 28.97 82.04 2.53 0.2 8379
 8381 3 29.09 82.02 2.53 0.204 8380
 8382 3 29.27 81.9 2.47 0.189 8381
 8383 3 29.38 81.85 2.33 0.167 8382
 8384 3 29.58 81.79 2.18 0.12 8383
 8385 3 29.7 81.84 2.12 0.000125 8384
 8386 3 29.29 82.26 2.66 0.095 8381
 8387 3 29.38 82.29 2.6 0.081 8386
 8388 3 29.56 82.26 2.55 0.088 8387
 8389 3 29.68 82.32 2.58 0.099 8388
 8390 3 29.84 82.37 2.55 0.114 8389
 8391 3 29.92 82.43 2.45 0.000125 8390
 8392 3 28.07 82.21 3.31 0.303 8378
 8393 3 27.78 82.32 3.67 0.101 8392
 8394 3 27.67 82.37 4 0.137 8393
 8395 3 27.62 82.46 4.11 0.159 8394
 8396 3 27.57 82.46 4.31 0.134 8395
 8397 3 27.5 82.46 4.4 0.05 8396
 8398 3 24.57 86.99 -0.65 0.167 8325
 8399 3 24.57 86.88 -0.69 0.000125 8398
 8400 3 25.05 86.63 -1.18 0.095 8322
 8401 3 25 86.55 -0.96 0.163 8400
 8402 3 24.89 86.47 -0.97 0.116 8401
 8403 3 26.75 88.58 -1.72 0.64 8277
 8404 3 26.87 88.73 -1.78 0.716 8403
 8405 3 26.87 88.84 -1.93 0.715 8404
 8406 3 27.03 89 -1.97 0.694 8405
 8407 3 27.19 89.06 -1.99 0.684 8406
 8408 3 27.37 89.11 -1.97 0.603 8407
 8409 3 27.94 88.89 -2.44 0.116 8408
 8410 3 28.14 88.84 -2.46 0.152 8409
 8411 3 28.32 88.84 -2.52 0.165 8410
 8412 3 28.46 88.78 -2.69 0.11 8411
 8413 3 28.68 88.78 -2.85 0.115 8412
 8414 3 28.82 88.81 -2.9 0.094 8413
 8415 3 28.97 88.86 -2.98 0.124 8414
 8416 3 29.13 88.95 -3.1 0.153 8415
 8417 3 29.15 89.03 -3.29 0.141 8416
 8418 3 29.1 89.11 -3.37 0.19 8417
 8419 3 29.42 89.15 -3.58 0.161 8418
 8420 3 29.53 89.23 -3.74 0.16 8419
 8421 3 29.6 89.26 -3.84 0.157 8420
 8422 3 29.58 89.28 -4.09 0.139 8421
 8423 3 29.6 89.2 -4.29 0.17 8422
 8424 3 29.54 89.11 -4.58 0.134 8423
 8425 3 29.55 88.98 -4.63 0.181 8424
 8426 3 29.46 88.98 -5.01 0.207 8425
 8427 3 29.52 89.03 -5.19 0.228 8426
 8428 3 29.59 89.08 -5.39 0.175 8427
 8429 3 29.66 89.11 -5.64 0.118 8428
 8430 3 29.66 89.03 -5.76 0.174 8429
 8431 3 29.66 89 -5.87 0.23 8430
 8432 3 29.66 89.03 -6.01 0.298 8431
 8433 3 29.65 88.83 -6.13 0.118 8432
 8434 3 29.71 88.78 -6.31 0.133 8433
 8435 3 29.74 88.81 -6.5 0.149 8434
 8436 3 29.73 89.25 -6.09 0.2 8432
 8437 3 29.75 89.81 -6.13 0.148 8436
 8438 3 29.77 90.11 -6.19 0.149 8437
 8439 3 29.8 90.26 -6.26 0.164 8438
 8440 3 29.82 90.42 -6.37 0.159 8439
 8441 3 29.8 90.53 -6.47 0.174 8440
 8442 3 29.75 90.64 -6.6 0.215 8441
 8443 3 29.61 90.61 -6.72 0.218 8442
 8444 3 29.55 90.64 -6.94 0.312 8443
 8445 3 29.56 90.67 -7.1 0.334 8444
 8446 3 29.53 90.7 -7.26 0.31 8445
 8447 3 29.85 91 -7.47 0.087 8446
 8448 3 29.92 91.11 -7.55 0.1 8447
 8449 3 30.06 91.23 -7.62 0.112 8448
 8450 3 30.05 91.37 -7.69 0.107 8449
 8451 3 30.12 91.48 -7.76 0.141 8450
 8452 3 30.19 91.62 -7.85 0.146 8451
 8453 3 30.31 91.76 -7.94 0.158 8452
 8454 3 30.49 91.89 -7.92 0.139 8453
 8455 3 30.49 92.08 -7.92 0.1 8454
 8456 3 30.42 92.2 -8.03 0.195 8455
 8457 3 30.42 92.37 -8.06 0.226 8456
 8458 3 30.4 92.67 -8.07 0.101 8457
 8459 3 30.33 92.78 -8.07 0.148 8458
 8460 3 30.17 92.84 -8.12 0.083 8459
 8461 3 30.05 92.92 -8.32 0.21 8460
 8462 3 29.99 93 -8.45 0.214 8461
 8463 3 29.78 93.03 -8.68 0.052 8462
 8464 3 29.65 92.95 -8.79 0.107 8463
 8465 3 29.56 92.89 -8.89 0.088 8464
 8466 3 29.56 92.73 -8.93 0.123 8465
 8467 3 29.62 92.58 -9.04 0.121 8466
 8468 3 30.43 92.95 -7.93 0.121 8459
 8469 3 30.5 93.14 -7.93 0.118 8468
 8470 3 30.53 93.25 -8.14 0.124 8469
 8471 3 30.62 93.34 -8.36 0.095 8470
 8472 3 30.71 93.48 -8.45 0.083 8471
 8473 3 30.74 93.62 -8.58 0.088 8472
 8474 3 30.76 93.75 -8.68 0.086 8473
 8475 3 30.74 93.89 -8.78 0.101 8474
 8476 3 30.78 94.01 -8.88 0.092 8475
 8477 3 30.78 94.17 -8.97 0.125 8476
 8478 3 30.85 94.33 -9.08 0.091 8477
 8479 3 30.83 94.42 -9.17 0.114 8478
 8480 3 30.76 94.69 -9.26 0.099 8479
 8481 3 30.65 94.84 -9.33 0.121 8480
 8482 3 30.63 95 -9.36 0.081 8481
 8483 3 30.65 95.14 -9.4 0.087 8482
 8484 3 30.69 95.31 -9.45 0.085 8483
 8485 3 30.69 95.45 -9.45 0.108 8484
 8486 3 30.72 95.56 -9.47 0.092 8485
 8487 3 30.81 95.69 -9.51 0.069 8486
 8488 3 30.9 95.75 -9.53 0.074 8487
 8489 3 30.99 95.84 -9.62 0.072 8488
 8490 3 31.05 96.03 -9.64 0.083 8489
 8491 3 31.1 96.17 -9.65 0.103 8490
 8492 3 31.15 96.37 -9.74 0.08 8491
 8493 3 31.19 96.47 -9.82 0.101 8492
 8494 3 31.22 96.56 -9.92 0.104 8493
 8495 3 31.26 96.7 -9.95 0.087 8494
 8496 3 31.37 96.76 -9.99 0.063 8495
 8497 3 31.4 96.92 -10.06 0.077 8496
 8498 3 31.38 97.01 -10.15 0.103 8497
 8499 3 31.31 97.14 -10.15 0.098 8498
 8500 3 31.26 97.25 -10.15 0.15 8499
 8501 3 31.22 97.36 -10.25 0.215 8500
 8502 3 31.28 97.5 -10.54 0.125 8501
 8503 3 31.3 97.56 -10.7 0.079 8502
 8504 3 31.26 97.7 -10.74 0.06 8503
 8505 3 31.38 97.81 -10.74 0.055 8504
 8506 3 31.44 97.9 -10.79 0.128 8505
 8507 3 31.33 97.98 -10.84 0.202 8506
 8508 3 31.22 98.03 -10.88 0.249 8507
 8509 3 31.08 98.09 -10.86 0.255 8508
 8510 3 30.87 98.09 -10.99 0.181 8509
 8511 3 30.67 98.25 -11.13 0.099 8510
 8512 3 30.65 98.42 -11.17 0.074 8511
 8513 3 30.58 98.53 -11.16 0.098 8512
 8514 3 30.62 98.59 -11.24 0.000125 8513
 8515 3 31.01 98.33 -10.71 0.088 8509
 8516 3 30.92 98.39 -10.84 0.083 8515
 8517 3 30.8 98.36 -10.91 0.137 8516
 8518 3 31.26 97.64 -10.5 0.105 8502
 8519 3 31.22 97.78 -10.51 0.085 8518
 8520 3 31.15 97.92 -10.46 0.064 8519
 8521 3 30.99 98.08 -10.45 0.096 8520
 8522 3 30.85 98.14 -10.43 0.091 8521
 8523 3 30.72 98.22 -10.47 0.071 8522
 8524 3 30.65 98.34 -10.48 0.065 8523
 8525 3 30.58 98.47 -10.49 0.088 8524
 8526 3 30.44 98.56 -10.5 0.073 8525
 8527 3 30.36 98.78 -10.5 0.063 8526
 8528 3 30.23 98.89 -10.51 0.102 8527
 8529 3 30.14 99 -10.49 0.139 8528
 8530 3 30.04 99.12 -10.43 0.177 8529
 8531 3 29.93 99.17 -10.43 0.172 8530
 8532 3 29.49 90.72 -7.35 0.234 8446
 8533 3 29.37 90.59 -7.43 0.202 8532
 8534 3 29.53 90.34 -7.69 0.086 8533
 8535 3 29.62 90.22 -7.69 0.075 8534
 8536 3 29.69 90.14 -7.79 0.033 8535
 8537 3 29.74 90.23 -7.94 0.077 8536
 8538 3 29.76 90.28 -8.06 0.115 8537
 8539 3 29.76 90.39 -8.13 0.102 8538
 8540 3 29.58 90.53 -8.45 0.099 8539
 8541 3 29.49 90.61 -8.49 0.077 8540
 8542 3 29.75 89.36 -6.14 0.2 8541
 8543 3 29.52 88.53 -5.84 0.115 8542
 8544 3 29.52 88.39 -5.89 0.073 8543
 8545 3 29.77 89.42 -6.39 0.087 8436
 8546 3 29.74 89.42 -6.63 0.058 8545
 8547 3 29.71 89.39 -6.8 0.09 8546
 8548 3 29.72 89.56 -6.9 0.082 8547
 8549 3 29.42 88.8 -4.27 0.097 8425
 8550 3 29.4 88.7 -4.21 0.000125 8549
 8551 3 28.94 89.17 -3.44 0.087 8418
 8552 3 28.78 89.14 -3.44 0.161 8551
 8553 3 28.74 89.28 -3.58 0.125 8552
 8554 3 28.74 89.44 -3.71 0.12 8553
 8555 3 29.53 88.9 -2.89 0.051 8416
 8556 3 29.69 88.85 -2.89 0.106 8555
 8557 3 29.82 88.74 -2.86 0.144 8556
 8558 3 29.9 88.6 -2.86 0.15 8557
 8559 3 30.15 88.43 -3.03 0.135 8558
 8560 3 30.29 88.38 -3.03 0.135 8559
 8561 3 30.51 88.32 -3.01 0.11 8560
 8562 3 30.47 88.23 -2.84 0.062 8561
 8563 3 30.44 88.07 -2.76 0.114 8562
 8564 3 30.44 87.88 -2.66 0.112 8563
 8565 3 30.47 87.68 -2.63 0.128 8564
 8566 3 30.58 87.6 -2.66 0.124 8565
 8567 3 30.63 87.49 -2.7 0.147 8566
 8568 3 30.6 87.31 -2.72 0.131 8567
 8569 3 30.49 87.2 -2.76 0.133 8568
 8570 3 30.29 87.1 -2.66 0.073 8569
 8571 3 30.26 87.07 -2.51 0.064 8570
 8572 3 30.69 88.21 -3.18 0.1 8561
 8573 3 30.79 88.15 -3.23 0.094 8572
 8574 3 30.88 88.18 -3.31 0.103 8573
 8575 3 31.04 88.26 -3.36 0.106 8574
 8576 3 31.22 88.4 -3.3 0.102 8575
 8577 3 31.29 88.49 -3.24 0.146 8576
 8578 3 31.36 88.62 -3.07 0.055 8577
 8579 3 31.49 88.73 -3.01 0.074 8578
 8580 3 31.65 88.74 -2.95 0.066 8579
 8581 3 31.81 88.68 -2.89 0.09 8580
 8582 3 32 88.65 -2.91 0.108 8581
 8583 3 32.13 88.52 -2.86 0.101 8582
 8584 3 32.18 88.37 -2.82 0.098 8583
 8585 3 32.18 88.24 -2.86 0.133 8584
 8586 3 32.06 88.04 -2.93 0.084 8585
 8587 3 32.14 87.96 -2.99 0.073 8586
 8588 3 27.41 89.19 -1.91 0.48 8408
 8589 3 27.21 89.61 -1.87 0.366 8588
 8590 3 27.34 89.78 -1.95 0.366 8589
 8591 3 27.46 89.94 -1.87 0.381 8590
 8592 3 27.61 90.03 -1.88 0.377 8591
 8593 3 27.72 90.15 -1.85 0.404 8592
 8594 3 27.77 90.31 -1.84 0.416 8593
 8595 3 27.79 90.51 -1.89 0.436 8594
 8596 3 27.83 90.67 -1.95 0.478 8595
 8597 3 28.36 90.25 -1.88 0.156 8596
 8598 3 28.54 90.39 -1.85 0.145 8597
 8599 3 28.65 90.58 -1.78 0.115 8598
 8600 3 28.81 90.67 -1.81 0.146 8599
 8601 3 28.93 90.81 -1.82 0.133 8600
 8602 3 28.99 90.95 -1.88 0.103 8601
 8603 3 29.06 91.08 -1.85 0.109 8602
 8604 3 29.2 91.12 -1.79 0.143 8603
 8605 3 29.36 91.23 -1.81 0.168 8604
 8606 3 29.54 91.32 -1.94 0.171 8605
 8607 3 29.68 91.46 -2.06 0.144 8606
 8608 3 29.77 91.56 -2.14 0.153 8607
 8609 3 29.88 91.65 -2.18 0.122 8608
 8610 3 29.99 91.79 -2.18 0.087 8609
 8611 3 30.11 91.79 -2.11 0.087 8610
 8612 3 30.24 91.79 -2.09 0.097 8611
 8613 3 30.42 91.79 -2.12 0.101 8612
 8614 3 27.61 91.06 -2.05 0.384 8596
 8615 3 27.74 91.2 -2.11 0.374 8614
 8616 3 27.63 91.37 -2.24 0.363 8615
 8617 3 27.63 91.5 -2.3 0.39 8616
 8618 3 27.63 91.61 -2.4 0.448 8617
 8619 3 27.74 91.73 -2.47 0.49 8618
 8620 3 27.72 91.9 -2.49 0.489 8619
 8621 3 27.79 92.03 -2.57 0.49 8620
 8622 3 27.81 92.19 -2.63 0.489 8621
 8623 3 27.9 92.31 -2.7 0.486 8622
 8624 3 27.9 92.5 -2.72 0.506 8623
 8625 3 27.93 92.7 -2.72 0.516 8624
 8626 3 28.06 92.84 -2.72 0.528 8625
 8627 3 28.13 92.95 -2.8 0.533 8626
 8628 3 28.22 93.11 -2.84 0.483 8627
 8629 3 28.29 93.25 -2.91 0.457 8628
 8630 3 28.45 93.37 -2.99 0.417 8629
 8631 3 28.26 93.56 -3.13 0.393 8630
 8632 3 28.4 93.75 -3.18 0.315 8631
 8633 3 28.27 93.81 -3.22 0.292 8632
 8634 3 28.2 93.87 -3.3 0.255 8633
 8635 3 28.24 94.03 -3.24 0.307 8634
 8636 3 28.29 94.31 -3.2 0.347 8635
 8637 3 28.29 94.45 -3.09 0.397 8636
 8638 3 28.29 94.61 -3.01 0.409 8637
 8639 3 28.22 94.75 -3.07 0.375 8638
 8640 3 28.18 94.9 -3.03 0.34 8639
 8641 3 28.11 95.03 -2.99 0.33 8640
 8642 3 28.13 95.23 -2.97 0.343 8641
 8643 3 28.13 95.4 -2.93 0.354 8642
 8644 3 28.17 95.64 -2.91 0.367 8643
 8645 3 28.24 95.84 -2.97 0.373 8644
 8646 3 28.39 96.03 -2.97 0.387 8645
 8647 3 28.51 96.14 -2.99 0.373 8646
 8648 3 28.55 96.25 -2.95 0.411 8647
 8649 3 28.58 96.42 -2.97 0.431 8648
 8650 3 28.6 96.56 -2.95 0.43 8649
 8651 3 28.6 96.7 -3.01 0.372 8650
 8652 3 28.82 96.7 -2.97 0.343 8651
 8653 3 29.08 96.81 -3.15 0.311 8652
 8654 3 29.17 96.92 -3.21 0.324 8653
 8655 3 29.23 97.08 -3.23 0.351 8654
 8656 3 29.25 97.26 -3.21 0.361 8655
 8657 3 29.35 97.39 -3.21 0.36 8656
 8658 3 29.42 97.56 -3.21 0.358 8657
 8659 3 29.55 97.7 -3.23 0.38 8658
 8660 3 29.6 97.85 -3.25 0.378 8659
 8661 3 29.73 97.98 -3.19 0.359 8660
 8662 3 29.76 98.16 -3.26 0.346 8661
 8663 3 29.83 98.29 -3.24 0.358 8662
 8664 3 29.98 98.49 -3.32 0.351 8663
 8665 3 30.05 98.65 -3.3 0.387 8664
 8666 3 30.19 98.76 -3.24 0.382 8665
 8667 3 30.3 98.85 -3.2 0.351 8666
 8668 3 30.39 98.99 -3.24 0.392 8667
 8669 3 30.48 99.2 -3.32 0.351 8668
 8670 3 30.55 99.37 -3.36 0.338 8669
 8671 3 30.66 99.57 -3.43 0.354 8670
 8672 3 30.71 99.74 -3.43 0.387 8671
 8673 3 30.76 99.84 -3.41 0.421 8672
 8674 3 30.78 99.99 -3.47 0.474 8673
 8675 3 30.8 100.18 -3.55 0.53 8674
 8676 3 30.82 100.29 -3.55 0.555 8675
 8677 3 30.89 100.49 -3.53 0.586 8676
 8678 3 30.89 100.59 -3.51 0.705 8677
 8679 3 30.91 100.68 -3.63 0.798 8678
 8680 3 30.94 100.79 -3.72 0.811 8679
 8681 3 30.26 100.99 -4.07 0.57 8680
 8682 3 30.28 100.99 -4.25 0.55 8681
 8683 3 30.35 101.09 -4.39 0.54 8682
 8684 3 30.57 101.18 -4.53 0.488 8683
 8685 3 30.03 101.2 -4.21 0.152 8684
 8686 3 30.82 101.38 -4.7 0.411 8684
 8687 3 31.03 101.59 -4.69 0.326 8686
 8688 3 31.1 101.68 -4.81 0.317 8687
 8689 3 31.08 101.79 -4.87 0.304 8688
 8690 3 31.03 101.99 -4.94 0.304 8689
 8691 3 31.1 102.09 -5.02 0.292 8690
 8692 3 31.14 102.18 -5.12 0.297 8691
 8693 3 31.23 102.29 -5.28 0.271 8692
 8694 3 31.3 102.38 -5.4 0.304 8693
 8695 3 31.39 102.59 -5.53 0.275 8694
 8696 3 31.46 102.59 -5.66 0.289 8695
 8697 3 31.64 102.68 -5.77 0.285 8696
 8698 3 31.71 102.79 -5.9 0.266 8697
 8699 3 31.76 102.79 -6.02 0.263 8698
 8700 3 31.93 102.88 -6.13 0.281 8699
 8701 3 32.11 102.88 -6.31 0.271 8700
 8702 3 32.18 102.99 -6.41 0.273 8701
 8703 3 32.33 103.09 -6.49 0.291 8702
 8704 3 32.4 103.18 -6.6 0.294 8703
 8705 3 32.46 103.29 -6.64 0.265 8704
 8706 3 32.51 103.49 -6.73 0.279 8705
 8707 3 32.55 103.59 -6.81 0.28 8706
 8708 3 32.58 103.68 -6.94 0.269 8707
 8709 3 32.65 103.79 -7.02 0.24 8708
 8710 3 32.64 103.99 -7.02 0.265 8709
 8711 3 32.61 104.09 -7.05 0.289 8710
 8712 3 32.08 104.29 -6.9 0.094 8711
 8713 3 31.97 104.49 -6.85 0.063 8712
 8714 3 31.83 104.59 -6.85 0.057 8713
 8715 3 31.64 104.68 -6.83 0.074 8714
 8716 3 31.51 104.79 -6.82 0.11 8715
 8717 3 31.37 104.79 -6.79 0.08 8716
 8718 3 31.26 104.79 -6.7 0.153 8717
 8719 3 31 105.09 -6.7 0.078 8718
 8720 3 30.85 105.09 -6.64 0.078 8719
 8721 3 30.8 105.18 -6.56 0.062 8720
 8722 3 30.67 105.18 -6.48 0.105 8721
 8723 3 30.57 105.17 -6.36 0.123 8722
 8724 3 30.46 105.28 -6.33 0.079 8723
 8725 3 30.39 105.48 -6.31 0.000125 8724
 8726 3 32.72 104.18 -7.06 0.268 8711
 8727 3 32.83 104.29 -7.18 0.274 8726
 8728 3 32.87 104.49 -7.27 0.281 8727
 8729 3 32.94 104.59 -7.31 0.291 8728
 8730 3 33.04 104.79 -7.31 0.309 8729
 8731 3 32.97 104.88 -7.36 0.31 8730
 8732 3 32.96 104.99 -7.48 0.307 8731
 8733 3 32.97 105.18 -7.57 0.271 8732
 8734 3 33.03 105.29 -7.63 0.296 8733
 8735 3 33.01 105.49 -7.63 0.298 8734
 8736 3 33 105.59 -7.7 0.307 8735
 8737 3 33.04 105.79 -7.73 0.321 8736
 8738 3 33.05 105.99 -7.74 0.334 8737
 8739 3 33.12 106.18 -7.7 0.392 8738
 8740 3 33.18 106.29 -7.65 0.422 8739
 8741 3 33.22 106.49 -7.64 0.44 8740
 8742 3 33.25 106.59 -7.65 0.47 8741
 8743 3 33.28 106.79 -7.63 0.453 8742
 8744 3 33.38 106.88 -7.63 0.477 8743
 8745 3 33.47 107.09 -7.64 0.47 8744
 8746 3 33.59 107.29 -7.73 0.454 8745
 8747 3 33.75 107.49 -7.77 0.431 8746
 8748 3 33.85 107.59 -7.76 0.355 8747
 8749 3 33.89 107.79 -7.8 0.329 8748
 8750 3 33.96 107.99 -7.8 0.28 8749
 8751 3 33.95 108.18 -7.85 0.298 8750
 8752 3 33.97 108.29 -7.83 0.363 8751
 8753 3 34.09 108.49 -7.89 0.431 8752
 8754 3 34.1 108.59 -7.97 0.466 8753
 8755 3 34.15 108.79 -7.89 0.517 8754
 8756 3 34.2 108.88 -7.92 0.554 8755
 8757 3 34.27 109.09 -7.96 0.609 8756
 8758 3 34.35 109.18 -7.88 0.615 8757
 8759 3 34.53 109.29 -7.91 0.514 8758
 8760 3 34.7 109.38 -7.88 0.41 8759
 8761 3 34.89 109.5 -7.92 0.32 8760
 8762 3 35 109.6 -7.83 0.277 8761
 8763 3 35.09 109.69 -7.68 0.26 8762
 8764 3 35.17 109.8 -7.59 0.228 8763
 8765 3 35.39 109.89 -7.5 0.25 8764
 8766 3 35.52 109.99 -7.4 0.281 8765
 8767 3 35.64 109.99 -7.31 0.299 8766
 8768 3 35.73 109.99 -7.22 0.289 8767
 8769 3 35.85 110.08 -7.17 0.288 8768
 8770 3 35.94 110.28 -7.08 0.318 8769
 8771 3 36.09 110.38 -7.01 0.381 8770
 8772 3 36.17 110.38 -6.91 0.423 8771
 8773 3 35.71 110.3 -6.58 0.128 8772
 8774 3 35.58 110.3 -6.47 0.072 8773
 8775 3 35.53 110.19 -6.38 0.048 8774
 8776 3 35.52 110.3 -6.25 0.097 8775
 8777 3 35.45 110.3 -6.09 0.081 8776
 8778 3 35.54 110.3 -6.01 0.097 8777
 8779 3 35.68 110.19 -5.89 0.13 8778
 8780 3 35.77 110.1 -5.8 0.121 8779
 8781 3 35.95 110.1 -5.67 0.108 8780
 8782 3 36.08 110.1 -5.59 0.126 8781
 8783 3 36.23 109.99 -5.66 0.121 8782
 8784 3 36.48 109.88 -5.67 0.117 8783
 8785 3 36.59 109.88 -5.71 0.068 8784
 8786 3 36.23 110.39 -5.5 0.139 8782
 8787 3 36.32 110.49 -5.47 0.158 8786
 8788 3 36.43 110.49 -5.46 0.164 8787
 8789 3 36.52 110.58 -5.45 0.175 8788
 8790 3 36.54 110.38 -5.18 0.075 8789
 8791 3 36.59 110.19 -5 0.138 8790
 8792 3 36.65 110.08 -4.88 0.092 8791
 8793 3 36.73 110.19 -4.71 0.087 8792
 8794 3 36.83 110.08 -4.62 0.042 8793
 8795 3 36.91 110.08 -4.51 0.107 8794
 8796 3 36.35 110.58 -6.92 0.373 8772
 8797 3 36.45 110.78 -6.95 0.399 8796
 8798 3 36.56 110.88 -6.88 0.414 8797
 8799 3 36.6 111.08 -6.84 0.353 8798
 8800 3 36.7 111.38 -7.03 0.266 8799
 8801 3 36.76 111.49 -7.03 0.277 8800
 8802 3 36.83 111.69 -6.97 0.288 8801
 8803 3 36.95 111.69 -6.97 0.263 8802
 8804 3 37.02 111.78 -6.86 0.256 8803
 8805 3 37.09 111.99 -6.82 0.255 8804
 8806 3 37.15 112.08 -6.83 0.286 8805
 8807 3 37.19 112.28 -6.78 0.3 8806
 8808 3 37.23 112.49 -6.76 0.315 8807
 8809 3 37.34 112.58 -6.67 0.325 8808
 8810 3 37.38 112.78 -6.86 0.33 8809
 8811 3 37.3 112.99 -7.13 0.35 8810
 8812 3 37.26 113.08 -7.33 0.334 8811
 8813 3 37.37 113.19 -7.38 0.308 8812
 8814 3 37.33 113.28 -7.42 0.286 8813
 8815 3 37.66 113.49 -7.63 0.262 8814
 8816 3 37.59 113.49 -7.83 0.231 8815
 8817 3 37.76 113.58 -7.88 0.214 8816
 8818 3 37.85 113.78 -7.87 0.207 8817
 8819 3 37.91 113.88 -7.88 0.195 8818
 8820 3 37.98 113.99 -7.91 0.227 8819
 8821 3 38.05 114.19 -7.87 0.285 8820
 8822 3 38.1 114.28 -7.95 0.311 8821
 8823 3 38.19 114.38 -8.03 0.306 8822
 8824 3 38.01 114.28 -8.07 0.113 8823
 8825 3 38.38 114.59 -7.97 0.266 8823
 8826 3 38.51 114.79 -8 0.258 8825
 8827 3 38.61 114.89 -8.03 0.276 8826
 8828 3 38.69 115 -8.05 0.263 8827
 8829 3 38.73 115.2 -8.18 0.305 8828
 8830 3 38.75 115.29 -8.26 0.383 8829
 8831 3 38.74 115.29 -8.42 0.388 8830
 8832 3 38.7 115.39 -8.7 0.358 8831
 8833 3 38.66 115.29 -8.94 0.321 8832
 8834 3 38.69 115.28 -9.17 0.271 8833
 8835 3 38.74 115.28 -9.33 0.258 8834
 8836 3 38.77 115.28 -9.46 0.247 8835
 8837 3 38.87 115.28 -9.63 0.248 8836
 8838 3 39.03 115.29 -9.79 0.246 8837
 8839 3 39.13 115.29 -9.96 0.232 8838
 8840 3 39.35 115.29 -10.12 0.244 8839
 8841 3 39.52 115.5 -10.12 0.249 8840
 8842 3 39.61 115.59 -10.22 0.244 8841
 8843 3 39.71 115.59 -10.29 0.253 8842
 8844 3 39.75 115.7 -10.4 0.248 8843
 8845 3 39.75 115.79 -10.46 0.259 8844
 8846 3 39.75 115.89 -10.54 0.302 8845
 8847 3 39.81 116 -10.58 0.31 8846
 8848 3 39.79 116.2 -10.63 0.323 8847
 8849 3 39.82 116.29 -10.7 0.307 8848
 8850 3 39.89 116.5 -10.78 0.327 8849
 8851 3 39.99 116.59 -10.87 0.339 8850
 8852 3 40 116.79 -10.95 0.371 8851
 8853 3 40 116.89 -11.06 0.366 8852
 8854 3 40.07 117 -11.15 0.378 8853
 8855 3 40.03 117.09 -11.27 0.411 8854
 8856 3 40.09 117.2 -11.37 0.397 8855
 8857 3 40.1 117.29 -11.51 0.416 8856
 8858 3 40.1 117.39 -11.7 0.417 8857
 8859 3 40.07 117.5 -11.83 0.401 8858
 8860 3 40.1 117.59 -11.96 0.398 8859
 8861 3 40.14 117.68 -12.1 0.41 8860
 8862 3 40.25 117.78 -12.14 0.442 8861
 8863 3 40.36 117.89 -12.27 0.436 8862
 8864 3 41.09 117.98 -12.05 0.13 8863
 8865 3 41.21 117.98 -12.02 0.119 8864
 8866 3 41.5 117.98 -12.02 0.07 8865
 8867 3 41.57 117.98 -11.89 0.076 8866
 8868 3 41.57 117.98 -11.71 0.125 8867
 8869 3 41.56 117.98 -11.52 0.123 8868
 8870 3 41.61 118.09 -11.34 0.178 8869
 8871 3 41.37 118.28 -11.27 0.092 8870
 8872 3 41.23 118.39 -11.12 0.085 8871
 8873 3 41.12 118.48 -11.1 0.089 8872
 8874 3 41.03 118.68 -11.14 0.104 8873
 8875 3 40.89 118.78 -11.13 0.128 8874
 8876 3 41.86 118.09 -11.23 0.11 8870
 8877 3 42.03 118.09 -11.18 0.087 8876
 8878 3 42.13 117.98 -11.17 0.145 8877
 8879 3 42.18 117.78 -11.15 0.243 8878
 8880 3 42.42 117.78 -10.86 0.125 8879
 8881 3 42.51 117.68 -10.74 0.162 8880
 8882 3 42.51 117.48 -10.6 0.173 8881
 8883 3 42.55 117.39 -10.43 0.177 8882
 8884 3 42.63 117.28 -10.27 0.133 8883
 8885 3 42.58 117.18 -10.16 0.113 8884
 8886 3 42.56 117.09 -10.04 0.144 8885
 8887 3 42.53 116.98 -9.93 0.143 8886
 8888 3 42.45 116.89 -9.82 0.15 8887
 8889 3 42.39 116.78 -9.7 0.18 8888
 8890 3 42.38 116.78 -9.6 0.203 8889
 8891 3 42.41 116.69 -9.41 0.161 8890
 8892 3 42.35 116.69 -9.24 0.163 8891
 8893 3 42.31 116.6 -9.1 0.16 8892
 8894 3 42.31 116.49 -9.01 0.18 8893
 8895 3 42.15 116.59 -8.83 0.17 8894
 8896 3 42.15 116.69 -8.63 0.188 8895
 8897 3 42.15 116.79 -8.5 0.218 8896
 8898 3 42.16 116.79 -8.38 0.261 8897
 8899 3 42.23 116.9 -8.28 0.316 8898
 8900 3 42.26 117.1 -8.2 0.353 8899
 8901 3 42.26 117.29 -8.18 0.392 8900
 8902 3 42.29 117.4 -8.2 0.38 8901
 8903 3 42.76 117.69 -8.61 0.055 8902
 8904 3 42.9 117.79 -8.6 0.084 8903
 8905 3 43.02 117.79 -8.56 0.069 8904
 8906 3 42.3 117.4 -8.06 0.289 8902
 8907 3 42.23 117.4 -7.8 0.132 8906
 8908 3 42.29 117.69 -7.77 0.121 8907
 8909 3 42.25 117.79 -7.8 0.129 8908
 8910 3 42.21 117.9 -7.83 0.144 8909
 8911 3 42.2 118.04 -7.89 0.101 8910
 8912 3 42.18 118.19 -7.95 0.101 8911
 8913 3 42.18 118.4 -7.94 0.112 8912
 8914 3 42.19 118.6 -8 0.139 8913
 8915 3 42.14 118.79 -8.17 0.11 8914
 8916 3 42.17 118.9 -8.32 0.147 8915
 8917 3 42.12 118.99 -8.49 0.138 8916
 8918 3 42.2 119.19 -8.62 0.104 8917
 8919 3 42.3 119.29 -8.81 0.114 8918
 8920 3 42.32 119.4 -8.92 0.119 8919
 8921 3 42.37 119.4 -9.08 0.1 8920
 8922 3 42.37 119.49 -9.17 0.104 8921
 8923 3 42.41 119.49 -9.31 0.1 8922
 8924 3 42.45 119.69 -9.4 0.082 8923
 8925 3 42.47 119.79 -9.45 0.054 8924
 8926 3 42.48 119.9 -9.52 0.087 8925
 8927 3 42.48 119.99 -9.61 0.101 8926
 8928 3 42.52 120.1 -9.73 0.079 8927
 8929 3 42.51 120.18 -9.83 0.087 8928
 8930 3 42.58 120.29 -9.92 0.102 8929
 8931 3 42.65 120.29 -10.02 0.087 8930
 8932 3 42.68 120.49 -10.1 0.083 8931
 8933 3 42.72 120.69 -10.19 0.13 8932
 8934 3 42.73 120.79 -10.33 0.133 8933
 8935 3 42.79 120.99 -10.4 0.121 8934
 8936 3 42.82 121.1 -10.44 0.098 8935
 8937 3 42.83 121.29 -10.53 0.122 8936
 8938 3 42.84 121.4 -10.65 0.131 8937
 8939 3 42.8 121.59 -10.68 0.176 8938
 8940 3 42.94 121.79 -10.87 0.113 8939
 8941 3 43.01 121.9 -10.94 0.162 8940
 8942 3 43 122.1 -11.01 0.102 8941
 8943 3 43.01 122.29 -11.12 0.134 8942
 8944 3 43.08 122.4 -11.18 0.11 8943
 8945 3 42.33 118.1 -8.1 0.066 8911
 8946 3 42.44 118.1 -8.1 0.079 8945
 8947 3 41.85 117.79 -7.72 0.051 8910
 8948 3 41.72 117.79 -7.74 0.000125 8947
 8949 3 42.34 116.29 -8.94 0.141 8894
 8950 3 42.32 116.19 -8.76 0.102 8949
 8951 3 42.41 116.1 -8.76 0.000125 8950
 8952 3 41.81 117.59 -11.33 0.085 8879
 8953 3 41.72 117.39 -11.41 0.106 8952
 8954 3 41.7 117.28 -11.37 0.075 8953
 8955 3 41.63 117.18 -11.27 0.097 8954
 8956 3 41.53 117.09 -11.24 0.137 8955
 8957 3 41.6 116.98 -11.13 0.095 8956
 8958 3 40.25 117.98 -12.38 0.399 8863
 8959 3 40.07 118.18 -12.48 0.317 8958
 8960 3 39.97 118.39 -12.52 0.283 8959
 8961 3 39.96 118.59 -12.53 0.288 8960
 8962 3 40.02 118.68 -12.6 0.276 8961
 8963 3 39.99 118.89 -12.61 0.286 8962
 8964 3 40.07 118.98 -12.65 0.266 8963
 8965 3 40.06 119.18 -12.77 0.296 8964
 8966 3 40.2 119.28 -12.81 0.313 8965
 8967 3 40.22 119.39 -12.95 0.318 8966
 8968 3 40.28 119.59 -13.03 0.305 8967
 8969 3 40.32 119.59 -13.23 0.32 8968
 8970 3 40.31 119.68 -13.38 0.345 8969
 8971 3 40.32 119.78 -13.53 0.411 8970
 8972 3 40.96 119.59 -13.77 0.178 8971
 8973 3 41.11 119.59 -13.91 0.148 8972
 8974 3 41.18 119.59 -14.03 0.166 8973
 8975 3 41.21 119.59 -14.16 0.146 8974
 8976 3 41.25 119.59 -14.3 0.132 8975
 8977 3 41.22 119.59 -14.41 0.145 8976
 8978 3 41.21 119.48 -14.53 0.144 8977
 8979 3 41.18 119.48 -14.67 0.158 8978
 8980 3 41.1 119.39 -14.78 0.182 8979
 8981 3 41.01 119.28 -14.92 0.179 8980
 8982 3 40.92 119.28 -15.02 0.166 8981
 8983 3 40.79 119.27 -15.18 0.142 8982
 8984 3 40.74 119.27 -15.28 0.148 8983
 8985 3 40.72 119.17 -15.41 0.152 8984
 8986 3 40.84 119.08 -15.54 0.154 8985
 8987 3 40.95 119.08 -15.69 0.173 8986
 8988 3 40.98 119.08 -15.87 0.175 8987
 8989 3 40.87 118.97 -16.09 0.207 8988
 8990 3 40.79 119.08 -16.23 0.165 8989
 8991 3 40.67 118.97 -16.39 0.136 8990
 8992 3 40.59 118.88 -16.5 0.12 8991
 8993 3 40.5 118.77 -16.68 0.158 8992
 8994 3 40.42 118.77 -16.82 0.192 8993
 8995 3 40.42 118.67 -16.98 0.206 8994
 8996 3 40.43 118.67 -17.12 0.194 8995
 8997 3 40.55 118.58 -17.25 0.189 8996
 8998 3 40.53 118.67 -17.43 0.284 8997
 8999 3 40.64 118.77 -17.55 0.32 8998
 9000 3 40.39 118.58 -17.75 0.379 8999
 9001 3 40.31 118.67 -17.85 0.42 9000
 9002 3 40.47 118.67 -17.98 0.392 9001
 9003 3 40.51 118.58 -18.12 0.318 9002
 9004 3 40.57 118.47 -18.3 0.217 9003
 9005 3 40.68 118.38 -18.46 0.197 9004
 9006 3 40.75 118.38 -18.62 0.196 9005
 9007 3 40.79 118.27 -18.77 0.199 9006
 9008 3 40.82 118.27 -18.89 0.212 9007
 9009 3 40.93 118.27 -19.07 0.185 9008
 9010 3 40.97 118.17 -19.25 0.147 9009
 9011 3 41.05 118.17 -19.41 0.149 9010
 9012 3 41.19 118.17 -19.55 0.146 9011
 9013 3 41.29 118.17 -19.71 0.159 9012
 9014 3 41.36 118.17 -19.86 0.171 9013
 9015 3 41.45 118.17 -20.03 0.198 9014
 9016 3 41.51 118.17 -20.25 0.186 9015
 9017 3 41.55 118.17 -20.48 0.222 9016
 9018 3 41.55 118.08 -20.62 0.259 9017
 9019 3 41.61 117.97 -20.68 0.357 9018
 9020 3 41.65 117.97 -20.8 0.451 9019
 9021 3 41.59 117.97 -20.89 0.484 9020
 9022 3 41.48 117.58 -20.89 0.317 9021
 9023 3 41.45 117.47 -20.87 0.19 9022
 9024 3 41.44 117.17 -20.86 0.127 9023
 9025 3 41.63 117.17 -20.71 0.069 9024
 9026 3 41.73 117.08 -20.61 0.161 9025
 9027 3 41.95 116.97 -20.6 0.098 9026
 9028 3 42.15 116.88 -20.51 0.129 9027
 9029 3 42.3 116.88 -20.4 0.103 9028
 9030 3 42.37 116.77 -20.33 0.11 9029
 9031 3 41.94 118.38 -21.08 0.226 9021
 9032 3 42.05 118.58 -21.29 0.18 9031
 9033 3 42.09 118.58 -21.43 0.17 9032
 9034 3 42.3 118.58 -21.6 0.184 9033
 9035 3 42.48 118.67 -21.81 0.152 9034
 9036 3 42.66 118.58 -21.86 0.127 9035
 9037 3 42.77 118.57 -21.88 0.154 9036
 9038 3 42.88 118.47 -21.97 0.172 9037
 9039 3 42.99 118.36 -22.06 0.153 9038
 9040 3 43.06 118.27 -22.17 0.149 9039
 9041 3 43.16 118.16 -22.22 0.159 9040
 9042 3 43.23 118.16 -22.33 0.16 9041
 9043 3 43.36 118.08 -22.47 0.167 9042
 9044 3 43.42 117.87 -22.58 0.168 9043
 9045 3 43.47 117.87 -22.67 0.165 9044
 9046 3 43.57 117.78 -22.82 0.167 9045
 9047 3 43.64 117.78 -22.91 0.206 9046
 9048 3 43.72 117.78 -23.01 0.219 9047
 9049 3 43.96 117.58 -22.87 0.101 9048
 9050 3 44.1 117.48 -22.87 0.101 9049
 9051 3 44.22 117.37 -22.82 0.111 9050
 9052 3 44.35 117.28 -22.82 0.179 9051
 9053 3 44.46 117.17 -22.78 0.227 9052
 9054 3 44.42 117.08 -22.98 0.138 9053
 9055 3 44.53 116.98 -23.09 0.113 9054
 9056 3 44.64 116.98 -23.19 0.109 9055
 9057 3 44.77 117.08 -23.3 0.109 9056
 9058 3 44.88 117.17 -23.41 0.106 9057
 9059 3 44.96 117.28 -23.5 0.107 9058
 9060 3 44.99 117.37 -23.61 0.126 9059
 9061 3 45.07 117.37 -23.7 0.104 9060
 9062 3 45.21 117.48 -23.81 0.105 9061
 9063 3 45.32 117.58 -23.88 0.104 9062
 9064 3 45.47 117.67 -23.9 0.109 9063
 9065 3 45.61 117.67 -23.93 0.102 9064
 9066 3 45.78 117.78 -23.93 0.083 9065
 9067 3 45.9 117.87 -23.88 0.106 9066
 9068 3 46 117.98 -23.88 0.077 9067
 9069 3 46.12 117.98 -23.97 0.089 9068
 9070 3 46.15 118.08 -24.08 0.112 9069
 9071 3 46.21 118.17 -24.2 0.076 9070
 9072 3 46.29 118.17 -24.29 0.125 9071
 9073 3 46.39 118.08 -24.36 0.102 9072
 9074 3 46.53 118.08 -24.45 0.121 9073
 9075 3 46.72 118.08 -24.49 0.108 9074
 9076 3 46.83 117.98 -24.55 0.122 9075
 9077 3 46.93 118.08 -24.58 0.153 9076
 9078 3 47.07 118.17 -24.6 0.196 9077
 9079 3 47.15 118.28 -24.67 0.26 9078
 9080 3 47.19 118.28 -24.85 0.259 9079
 9081 3 47.33 118.28 -24.96 0.215 9080
 9082 3 47.37 118.37 -25.1 0.208 9081
 9083 3 47.43 118.58 -25.24 0.189 9082
 9084 3 47.58 118.67 -25.26 0.099 9083
 9085 3 47.72 118.78 -25.4 0.181 9084
 9086 3 47.82 118.76 -25.39 0.226 9085
 9087 3 47.93 118.77 -25.44 0.259 9086
 9088 3 47.93 118.48 -24.98 0.099 9087
 9089 3 47.98 118.48 -24.83 0.113 9088
 9090 3 48.08 118.48 -24.64 0.104 9089
 9091 3 48.14 118.57 -24.53 0.000125 9090
 9092 3 48.04 118.88 -25.62 0.274 9087
 9093 3 48.08 119.18 -25.87 0.105 9092
 9094 3 48.15 119.27 -25.94 0.093 9093
 9095 3 48.26 119.27 -25.99 0.081 9094
 9096 3 48.39 119.38 -26.08 0.117 9095
 9097 3 48.48 119.38 -26.16 0.142 9096
 9098 3 48.51 119.48 -26.23 0.14 9097
 9099 3 48.62 119.57 -26.27 0.133 9098
 9100 3 48.72 119.68 -26.45 0.161 9099
 9101 3 48.8 119.77 -26.54 0.13 9100
 9102 3 48.94 119.77 -26.7 0.119 9101
 9103 3 49.02 119.77 -26.84 0.149 9102
 9104 3 49.08 119.88 -26.93 0.196 9103
 9105 3 49.18 119.98 -27.04 0.226 9104
 9106 3 49.3 119.77 -27.34 0.106 9105
 9107 3 49.37 119.77 -27.45 0.065 9106
 9108 3 49.23 120.07 -27 0.166 9105
 9109 3 49.3 120.27 -27.07 0.152 9108
 9110 3 49.41 120.38 -27.16 0.144 9109
 9111 3 49.51 120.48 -27.2 0.13 9110
 9112 3 49.62 120.48 -27.22 0.174 9111
 9113 3 49.73 120.57 -27.25 0.197 9112
 9114 3 49.7 120.88 -27.02 0.087 9113
 9115 3 49.73 121.07 -27.06 0.059 9114
 9116 3 49.81 121.27 -27.09 0.043 9115
 9117 3 49.95 121.38 -27.11 0.054 9116
 9118 3 50.08 121.57 -27.07 0.048 9117
 9119 3 50.18 121.68 -27.06 0.073 9118
 9120 3 50.25 121.77 -27.06 0.098 9119
 9121 3 50.36 121.98 -27.09 0.069 9120
 9122 3 50.48 122.18 -27.09 0.101 9121
 9123 3 50.4 122.48 -27.16 0.153 9122
 9124 3 50.35 122.68 -27.22 0.196 9123
 9125 3 50.35 122.98 -27.29 0.156 9124
 9126 3 50.29 123.18 -27.34 0.115 9125
 9127 3 50.22 123.27 -27.25 0.113 9126
 9128 3 50.05 123.38 -27.18 0.095 9127
 9129 3 49.93 123.57 -27.16 0.06 9128
 9130 3 49.79 123.57 -27.13 0.082 9129
 9131 3 49.72 123.68 -27.07 0.129 9130
 9132 3 49.65 123.77 -27.02 0.18 9131
 9133 3 49.42 123.77 -27.07 0.164 9132
 9134 3 49.28 123.98 -27.11 0.083 9133
 9135 3 49.11 123.98 -27.19 0.059 9134
 9136 3 49.01 123.88 -27.21 0.129 9135
 9137 3 48.76 123.98 -27.3 0.101 9136
 9138 3 48.62 123.88 -27.33 0.114 9137
 9139 3 48.46 124.06 -27.32 0.093 9138
 9140 3 48.33 124.17 -27.33 0.116 9139
 9141 3 48.18 124.17 -27.33 0.084 9140
 9142 3 48 124.17 -27.28 0.073 9141
 9143 3 47.83 124.26 -27.21 0.09 9142
 9144 3 47.68 124.26 -27.24 0.086 9143
 9145 3 47.53 124.26 -27.2 0.081 9144
 9146 3 47.6 124.47 -27.15 0.118 9145
 9147 3 47.61 124.56 -27 0.056 9146
 9148 3 47.58 124.67 -26.93 0.09 9147
 9149 3 47.49 124.76 -26.88 0.058 9148
 9150 3 47.38 124.87 -26.84 0.041 9149
 9151 3 47.25 124.97 -26.81 0.096 9150
 9152 3 47.14 125.17 -26.83 0.155 9151
 9153 3 47.04 125.37 -26.77 0.132 9152
 9154 3 46.96 125.58 -26.61 0.092 9153
 9155 3 46.85 125.67 -26.52 0.136 9154
 9156 3 46.85 125.78 -26.45 0.093 9155
 9157 3 47.75 124.56 -27.28 0.104 9146
 9158 3 47.82 124.56 -27.37 0.066 9157
 9159 3 49.17 123.57 -27.2 0.096 9133
 9160 3 49.03 123.57 -27.15 0.093 9159
 9161 3 49.98 120.57 -27.43 0.149 9113
 9162 3 50.12 120.57 -27.45 0.141 9161
 9163 3 50.36 120.57 -27.56 0.112 9162
 9164 3 50.45 120.57 -27.67 0.163 9163
 9165 3 50.61 120.68 -27.78 0.186 9164
 9166 3 50.74 120.77 -27.83 0.129 9165
 9167 3 50.93 120.77 -27.9 0.078 9166
 9168 3 51.05 120.68 -28.03 0.102 9167
 9169 3 51.16 120.77 -28.13 0.154 9168
 9170 3 51.26 120.68 -28.19 0.122 9169
 9171 3 51.44 120.57 -28.37 0.197 9170
 9172 3 51.56 120.48 -28.44 0.268 9171
 9173 3 51.66 120.48 -28.51 0.331 9172
 9174 3 51.74 120.38 -28.62 0.372 9173
 9175 3 51.91 120.38 -28.71 0.336 9174
 9176 3 51.99 120.38 -28.79 0.352 9175
 9177 3 52.02 120.57 -29.18 0.145 9176
 9178 3 52.2 120.57 -29.3 0.147 9177
 9179 3 52.3 120.68 -29.37 0.152 9178
 9180 3 52.45 120.57 -29.43 0.177 9179
 9181 3 52.49 120.48 -29.52 0.148 9180
 9182 3 52.56 120.27 -29.64 0.138 9181
 9183 3 52.61 120.16 -29.86 0.134 9182
 9184 3 52.68 120.27 -30 0.114 9183
 9185 3 52.74 120.16 -30.14 0.138 9184
 9186 3 52.96 120.16 -30.21 0.145 9185
 9187 3 53.29 120.17 -30.41 0.111 9186
 9188 3 53.39 120.17 -30.51 0.161 9187
 9189 3 53.43 120.08 -30.6 0.17 9188
 9190 3 53.43 119.97 -30.79 0.109 9189
 9191 3 53.58 119.97 -30.95 0.099 9190
 9192 3 53.67 119.97 -31.06 0.129 9191
 9193 3 53.82 119.97 -31.13 0.171 9192
 9194 3 53.98 119.88 -31.19 0.206 9193
 9195 3 54.12 119.88 -31.22 0.212 9194
 9196 3 54.16 119.78 -31.42 0.136 9195
 9197 3 54.33 119.78 -31.54 0.113 9196
 9198 3 54.47 119.67 -31.6 0.121 9197
 9199 3 54.48 119.58 -31.7 0.175 9198
 9200 3 54.51 119.47 -31.81 0.169 9199
 9201 3 54.51 119.38 -31.93 0.15 9200
 9202 3 54.54 119.28 -32.06 0.16 9201
 9203 3 54.54 119.17 -32.16 0.146 9202
 9204 3 54.64 119.08 -32.23 0.091 9203
 9205 3 54.71 118.97 -32.28 0.066 9204
 9206 3 54.8 118.88 -32.4 0.086 9205
 9207 3 54.84 118.78 -32.52 0.139 9206
 9208 3 54.88 118.67 -32.65 0.108 9207
 9209 3 55.08 118.78 -32.77 0.088 9208
 9210 3 55.09 118.67 -32.87 0.1 9209
 9211 3 55.13 118.67 -33.04 0.106 9210
 9212 3 55.3 118.67 -33.3 0.125 9211
 9213 3 55.41 118.78 -33.37 0.116 9212
 9214 3 55.55 118.78 -33.54 0.146 9213
 9215 3 55.66 118.88 -33.66 0.158 9214
 9216 3 55.8 118.88 -33.72 0.148 9215
 9217 3 55.99 118.97 -33.79 0.146 9216
 9218 3 56.13 118.96 -33.84 0.167 9217
 9219 3 56.37 118.96 -33.69 0.106 9218
 9220 3 56.48 119.07 -33.61 0.000125 9219
 9221 3 56.11 118.96 -34.08 0.109 9218
 9222 3 56.16 118.96 -34.27 0.134 9221
 9223 3 56.2 119.07 -34.42 0.139 9222
 9224 3 56.16 119.07 -34.55 0.209 9223
 9225 3 56.06 119.07 -34.84 0.162 9224
 9226 3 56.04 119.07 -34.98 0.158 9225
 9227 3 55.98 118.87 -35.17 0.091 9226
 9228 3 55.91 118.87 -35.29 0.101 9227
 9229 3 55.93 118.77 -35.42 0.133 9228
 9230 3 55.9 118.77 -35.56 0.122 9229
 9231 3 56.08 118.77 -35.73 0.118 9230
 9232 3 56.12 118.77 -35.91 0.155 9231
 9233 3 56.21 118.57 -35.98 0.11 9232
 9234 3 56.32 118.57 -36.11 0.124 9233
 9235 3 56.46 118.55 -36.19 0.119 9234
 9236 3 56.65 118.55 -36.21 0.077 9235
 9237 3 56.82 118.55 -36.18 0.071 9236
 9238 3 52.27 120.27 -28.46 0.178 9176
 9239 3 52.44 120.38 -28.34 0.129 9238
 9240 3 52.53 120.49 -28.27 0.000125 9239
 9241 3 44.67 117.08 -22.44 0.1 9053
 9242 3 44.66 116.98 -22.35 0.096 9241
 9243 3 44.61 116.78 -22.21 0.095 9242
 9244 3 44.59 116.58 -22.14 0.094 9243
 9245 3 44.57 116.48 -22.09 0.112 9244
 9246 3 43.77 117.78 -23.25 0.156 9048
 9247 3 43.79 117.78 -23.39 0.163 9246
 9248 3 43.91 117.87 -23.57 0.172 9247
 9249 3 44 117.98 -23.67 0.18 9248
 9250 3 44.11 118.08 -23.76 0.185 9249
 9251 3 44.24 118.17 -23.82 0.185 9250
 9252 3 44.36 118.28 -23.85 0.192 9251
 9253 3 44.46 118.48 -23.89 0.16 9252
 9254 3 44.52 118.67 -23.94 0.13 9253
 9255 3 44.42 118.78 -24.07 0.155 9254
 9256 3 44.32 118.87 -24.17 0.174 9255
 9257 3 44.23 118.87 -24.46 0.191 9256
 9258 3 44.23 118.98 -24.66 0.178 9257
 9259 3 44.33 119.08 -24.87 0.176 9258
 9260 3 44.47 119.17 -24.98 0.172 9259
 9261 3 44.51 119.37 -25.12 0.142 9260
 9262 3 44.5 119.48 -25.26 0.136 9261
 9263 3 44.46 119.58 -25.39 0.156 9262
 9264 3 44.42 119.67 -25.51 0.144 9263
 9265 3 44.43 119.78 -25.64 0.137 9264
 9266 3 44.4 119.86 -25.76 0.176 9265
 9267 3 44.42 119.97 -25.98 0.229 9266
 9268 3 44.18 120.27 -25.76 0.069 9267
 9269 3 44.05 120.36 -25.78 0.063 9268
 9270 3 44.04 120.47 -25.85 0.000125 9269
 9271 3 44.54 119.97 -26.19 0.179 9267
 9272 3 44.58 119.97 -26.37 0.193 9271
 9273 3 44.58 119.97 -26.51 0.204 9272
 9274 3 44.3 119.77 -26.69 0.09 9273
 9275 3 44.2 119.77 -26.8 0.093 9274
 9276 3 44.73 120.07 -26.6 0.132 9273
 9277 3 44.7 120.16 -26.75 0.13 9276
 9278 3 44.7 120.16 -26.91 0.128 9277
 9279 3 44.59 120.16 -27.03 0.152 9278
 9280 3 44.59 120.27 -27.26 0.342 9279
 9281 3 44.55 120.36 -27.39 0.418 9280
 9282 3 44.55 120.47 -27.55 0.408 9281
 9283 3 44.56 120.16 -27.98 0.143 9282
 9284 3 44.57 120.07 -28.1 0.15 9283
 9285 3 44.63 119.97 -28.3 0.159 9284
 9286 3 44.59 119.97 -28.44 0.147 9285
 9287 3 44.63 119.97 -28.6 0.159 9286
 9288 3 44.74 119.97 -28.85 0.146 9287
 9289 3 44.81 119.97 -29.07 0.156 9288
 9290 3 44.91 120.07 -29.26 0.133 9289
 9291 3 44.96 120.07 -29.41 0.128 9290
 9292 3 44.98 120.07 -29.53 0.183 9291
 9293 3 44.96 120.16 -29.64 0.207 9292
 9294 3 44.99 120.27 -29.76 0.25 9293
 9295 3 44.74 120.57 -29.69 0.069 9294
 9296 3 44.67 120.66 -29.69 0.079 9295
 9297 3 44.57 120.77 -29.73 0.09 9296
 9298 3 44.56 120.97 -29.75 0.081 9297
 9299 3 44.45 121.07 -29.82 0.095 9298
 9300 3 44.45 121.16 -29.89 0.081 9299
 9301 3 44.41 121.27 -29.92 0.078 9300
 9302 3 44.34 121.47 -29.98 0.085 9301
 9303 3 44.27 121.57 -30.03 0.05 9302
 9304 3 45.17 120.16 -29.98 0.135 9294
 9305 3 45.21 120.16 -30.19 0.139 9304
 9306 3 45.18 120.07 -30.41 0.111 9305
 9307 3 45.15 120.16 -30.57 0.123 9306
 9308 3 45.21 120.16 -30.69 0.169 9307
 9309 3 45.18 120.16 -30.84 0.206 9308
 9310 3 45.18 120.27 -30.98 0.247 9309
 9311 3 45.07 120.16 -31.19 0.114 9310
 9312 3 45.14 120.07 -31.39 0.099 9311
 9313 3 45.25 120.07 -31.55 0.115 9312
 9314 3 45.34 120.05 -31.67 0.139 9313
 9315 3 45.46 119.96 -31.75 0.199 9314
 9316 3 45.62 119.96 -31.72 0.198 9315
 9317 3 45.79 120.05 -31.75 0.273 9316
 9318 3 45.98 120.05 -31.77 0.32 9317
 9319 3 46.15 120.16 -31.86 0.345 9318
 9320 3 46.27 120.25 -31.9 0.341 9319
 9321 3 46.33 120.46 -32.33 0.207 9320
 9322 3 46.44 120.55 -32.58 0.15 9321
 9323 3 46.58 120.75 -32.62 0.168 9322
 9324 3 46.65 120.86 -32.68 0.214 9323
 9325 3 46.65 120.96 -32.83 0.219 9324
 9326 3 46.55 121.16 -32.97 0.187 9325
 9327 3 46.4 121.25 -33.17 0.184 9326
 9328 3 46.29 121.36 -33.22 0.222 9327
 9329 3 46.18 121.36 -33.25 0.217 9328
 9330 3 46.36 121.55 -33.37 0.109 9329
 9331 3 46.4 121.66 -33.47 0.141 9330
 9332 3 46.45 121.75 -33.58 0.139 9331
 9333 3 46.49 121.86 -33.76 0.141 9332
 9334 3 46.55 121.96 -33.9 0.168 9333
 9335 3 46.53 122.05 -34.01 0.17 9334
 9336 3 46.45 122.05 -34.22 0.173 9335
 9337 3 46.31 122.05 -34.35 0.166 9336
 9338 3 46.23 122.16 -34.47 0.174 9337
 9339 3 46.41 122.25 -34.55 0.152 9338
 9340 3 46.35 122.36 -34.65 0.179 9339
 9341 3 46.28 122.46 -34.73 0.076 9340
 9342 3 46.38 122.55 -34.86 0.131 9341
 9343 3 46.44 122.66 -34.87 0.17 9342
 9344 3 46.45 122.96 -34.97 0.069 9343
 9345 3 46.51 123.16 -35.07 0.132 9344
 9346 3 46.63 123.36 -35.22 0.136 9345
 9347 3 46.66 123.46 -35.39 0.108 9346
 9348 3 46.72 123.55 -35.51 0.113 9347
 9349 3 46.65 123.75 -35.6 0.133 9348
 9350 3 46.59 123.86 -35.71 0.137 9349
 9351 3 46.55 123.86 -35.82 0.124 9350
 9352 3 46.51 124.05 -35.93 0.107 9351
 9353 3 46.55 124.16 -36.14 0.176 9352
 9354 3 46.59 124.25 -36.22 0.176 9353
 9355 3 46.69 124.46 -36.35 0.174 9354
 9356 3 46.69 124.66 -36.42 0.15 9355
 9357 3 46.73 124.86 -36.51 0.157 9356
 9358 3 46.74 124.96 -36.61 0.148 9357
 9359 3 46.7 125.16 -36.72 0.139 9358
 9360 3 46.71 125.36 -36.83 0.146 9359
 9361 3 46.7 125.55 -36.94 0.126 9360
 9362 3 46.75 125.75 -37.03 0.121 9361
 9363 3 46.77 125.86 -37.04 0.138 9362
 9364 3 46.78 125.96 -37.08 0.158 9363
 9365 3 46.78 126.05 -37.14 0.154 9364
 9366 3 46.81 126.25 -37.18 0.151 9365
 9367 3 46.78 126.46 -37.25 0.139 9366
 9368 3 46.84 126.55 -37.33 0.151 9367
 9369 3 46.79 126.66 -37.4 0.131 9368
 9370 3 46.78 126.86 -37.51 0.112 9369
 9371 3 46.78 126.96 -37.58 0.157 9370
 9372 3 46.78 127.16 -37.68 0.151 9371
 9373 3 46.81 127.36 -37.78 0.127 9372
 9374 3 46.71 127.55 -37.86 0.128 9373
 9375 3 46.71 127.66 -37.9 0.141 9374
 9376 3 46.64 127.75 -37.92 0.11 9375
 9377 3 46.67 127.86 -37.97 0.143 9376
 9378 3 46.67 128.05 -38.01 0.15 9377
 9379 3 46.64 128.16 -38.09 0.16 9378
 9380 3 46.56 128.25 -38.18 0.146 9379
 9381 3 46.5 128.45 -38.26 0.139 9380
 9382 3 46.48 128.56 -38.26 0.168 9381
 9383 3 46.36 128.66 -38.3 0.181 9382
 9384 3 46.21 128.75 -38.43 0.129 9383
 9385 3 46.24 128.85 -38.58 0.141 9384
 9386 3 46.28 129.06 -38.69 0.183 9385
 9387 3 46.32 129.16 -38.74 0.128 9386
 9388 3 46.28 129.35 -38.81 0.129 9387
 9389 3 46.21 129.45 -38.88 0.131 9388
 9390 3 46.28 129.66 -38.94 0.128 9389
 9391 3 46.29 129.75 -39.01 0.153 9390
 9392 3 46.31 129.85 -39.11 0.175 9391
 9393 3 46.25 130.06 -39.16 0.165 9392
 9394 3 46.27 130.16 -39.22 0.15 9393
 9395 3 46.21 130.35 -39.3 0.123 9394
 9396 3 46.17 130.45 -39.37 0.143 9395
 9397 3 46.14 130.66 -39.43 0.12 9396
 9398 3 46.18 130.75 -39.49 0.128 9397
 9399 3 46.17 130.95 -39.48 0.118 9398
 9400 3 46.16 131.16 -39.54 0.107 9399
 9401 3 46.16 131.35 -39.59 0.18 9400
 9402 3 46.13 131.45 -39.69 0.243 9401
 9403 3 46.09 131.56 -39.79 0.306 9402
 9404 3 46.03 131.75 -39.79 0.331 9403
 9405 3 46.03 131.85 -39.8 0.359 9404
 9406 3 45.96 132.06 -39.87 0.314 9405
 9407 3 45.89 132.25 -39.9 0.281 9406
 9408 3 45.64 132.34 -40.09 0.23 9407
 9409 3 45.59 132.44 -40.17 0.252 9408
 9410 3 45.18 132.24 -40.48 0.155 9409
 9411 3 44.95 132.24 -40.7 0.112 9410
 9412 3 44.84 132.24 -40.81 0.077 9411
 9413 3 45.72 132.94 -40.06 0.144 9409
 9414 3 45.7 133.15 -40.13 0.177 9413
 9415 3 45.63 133.24 -40.19 0.136 9414
 9416 3 45.59 133.34 -40.28 0.118 9415
 9417 3 45.52 133.44 -40.41 0.092 9416
 9418 3 45.49 133.55 -40.42 0.156 9417
 9419 3 45.45 133.65 -40.48 0.164 9418
 9420 3 45.24 133.74 -40.5 0.129 9419
 9421 3 45.13 133.94 -40.53 0.127 9420
 9422 3 45.03 134.15 -40.56 0.081 9421
 9423 3 44.99 134.24 -40.59 0.125 9422
 9424 3 44.9 134.34 -40.63 0.175 9423
 9425 3 44.9 134.55 -40.66 0.163 9424
 9426 3 44.85 134.74 -40.63 0.14 9425
 9427 3 44.77 134.84 -40.66 0.118 9426
 9428 3 44.73 135.05 -40.66 0.148 9427
 9429 3 44.63 135.15 -40.66 0.237 9428
 9430 3 44.53 135.15 -40.7 0.319 9429
 9431 3 44.41 135.24 -40.75 0.339 9430
 9432 3 44.28 135.34 -40.76 0.325 9431
 9433 3 44.23 135.55 -40.75 0.286 9432
 9434 3 44.22 135.74 -40.7 0.24 9433
 9435 3 44.27 135.94 -40.7 0.229 9434
 9436 3 44.23 136.15 -40.75 0.248 9435
 9437 3 44.59 136.24 -41.03 0.102 9436
 9438 3 44.77 136.34 -41 0.095 9437
 9439 3 44.91 136.44 -40.98 0.076 9438
 9440 3 45.05 136.44 -41 0.069 9439
 9441 3 45.2 136.55 -40.96 0.084 9440
 9442 3 45.23 136.74 -40.98 0.088 9441
 9443 3 45.28 136.84 -40.95 0.071 9442
 9444 3 45.34 136.94 -40.87 0.068 9443
 9445 3 45.41 137.05 -40.8 0.074 9444
 9446 3 45.45 137.15 -40.77 0.086 9445
 9447 3 45.51 137.24 -40.59 0.107 9446
 9448 3 45.47 137.34 -40.45 0.1 9447
 9449 3 45.51 137.44 -40.34 0.06 9448
 9450 3 45.62 137.55 -40.3 0.081 9449
 9451 3 45.68 137.65 -40.23 0.153 9450
 9452 3 45.73 137.74 -40.17 0.173 9451
 9453 3 45.83 137.85 -40.1 0.107 9452
 9454 3 45.9 138.06 -40.06 0.059 9453
 9455 3 46.02 138.16 -39.96 0.137 9454
 9456 3 46.11 138.25 -39.84 0.093 9455
 9457 3 46.16 138.45 -39.81 0.071 9456
 9458 3 46.32 138.56 -39.84 0.082 9457
 9459 3 46.37 138.66 -39.81 0.065 9458
 9460 3 46.4 138.85 -39.81 0.094 9459
 9461 3 46.41 138.95 -39.81 0.098 9460
 9462 3 46.44 139.16 -39.84 0.122 9461
 9463 3 46.51 139.35 -39.89 0.09 9462
 9464 3 46.54 139.56 -39.91 0.071 9463
 9465 3 46.64 139.66 -39.94 0.112 9464
 9466 3 46.57 139.75 -39.92 0.12 9465
 9467 3 46.45 139.85 -40.02 0.114 9466
 9468 3 46.45 139.95 -40.07 0.054 9467
 9469 3 46.56 140.06 -40.07 0.049 9468
 9470 3 46.51 140.16 -40.02 0.061 9469
 9471 3 46.5 140.25 -39.95 0.082 9470
 9472 3 46.51 140.35 -39.88 0.13 9471
 9473 3 46.57 140.45 -39.8 0.171 9472
 9474 3 46.57 140.66 -39.77 0.143 9473
 9475 3 46.58 140.95 -39.81 0.109 9474
 9476 3 46.63 141.16 -39.81 0.087 9475
 9477 3 45.82 137.84 -40.27 0.119 9452
 9478 3 45.9 137.94 -40.42 0.000125 9477
 9479 3 45.87 137.84 -40.35 0.119 9478
 9480 3 45.61 137.74 -39.88 0.081 9477
 9481 3 45.54 137.94 -39.8 0.083 9480
 9482 3 45.54 137.94 -39.69 0.033 9481
 9483 3 45.26 138.24 -39.92 0.217 9481
 9484 3 45.19 138.05 -40.03 0.094 9483
 9485 3 45.16 137.94 -40.09 0.033 9484
 9486 3 44.1 136.34 -40.64 0.208 9436
 9487 3 44.09 136.44 -40.63 0.128 9486
 9488 3 44.12 136.65 -40.61 0.127 9487
 9489 3 44.16 136.94 -40.64 0.131 9488
 9490 3 44.22 137.05 -40.71 0.201 9489
 9491 3 44.2 137.24 -40.88 0.201 9490
 9492 3 43.95 137.15 -41.15 0.16 9491
 9493 3 43.72 136.94 -41.21 0.149 9492
 9494 3 43.77 136.74 -41.31 0.143 9493
 9495 3 44.2 137.34 -41.46 0.096 9492
 9496 3 44.26 137.44 -41.7 0.113 9495
 9497 3 44.22 137.44 -40.85 0.146 9491
 9498 3 44.09 137.65 -40.86 0.135 9497
 9499 3 43.91 137.74 -40.95 0.191 9498
 9500 3 44.41 136.94 -40.47 0.032 9490
 9501 3 44.47 137.05 -40.4 0.087 9500
 9502 3 44.64 137.24 -40.32 0.13 9501
 9503 3 44.72 137.34 -40.25 0.157 9502
 9504 3 44.87 137.44 -40.16 0.16 9503
 9505 3 45.08 137.74 -40.17 0.142 9504
 9506 3 45.14 137.94 -40.13 0.044 9505
 9507 3 46.28 131.45 -40.01 0.086 9403
 9508 3 46.43 131.35 -40.06 0.047 9507
 9509 3 46.53 131.25 -40.08 0.071 9508
 9510 3 46.64 131.16 -40.11 0.088 9509
 9511 3 46.73 131.06 -40.06 0.103 9510
 9512 3 46.82 130.95 -39.94 0.079 9511
 9513 3 46.89 130.85 -39.87 0.122 9512
 9514 3 46.99 130.75 -39.86 0.128 9513
 9515 3 46.25 120.66 -32.04 0.206 9321
 9516 3 45.91 120.55 -31.79 0.136 9515
 9517 3 45.8 120.55 -31.68 0.134 9516
 9518 3 45.69 120.55 -31.52 0.137 9517
 9519 3 45.61 120.66 -31.43 0.136 9518
 9520 3 45.53 120.66 -31.31 0.106 9519
 9521 3 45.36 120.66 -31.28 0.074 9520
 9522 3 45.18 120.66 -31.12 0.124 9521
 9523 3 45.03 120.66 -31.1 0.122 9522
 9524 3 44.93 120.77 -31.12 0.167 9523
 9525 3 44.78 120.77 -31.1 0.21 9524
 9526 3 44.61 120.77 -31.16 0.262 9525
 9527 3 44.46 120.66 -31.19 0.276 9526
 9528 3 44.28 120.66 -31.03 0.245 9527
 9529 3 44.14 120.66 -30.92 0.246 9528
 9530 3 44 120.66 -30.78 0.233 9529
 9531 3 43.78 120.77 -30.67 0.125 9530
 9532 3 43.61 120.66 -30.61 0.109 9531
 9533 3 43.58 120.57 -30.52 0.042 9532
 9534 3 44.4 120.66 -27.55 0.288 9282
 9535 3 44.31 120.57 -27.71 0.192 9534
 9536 3 44.34 120.66 -27.89 0.000125 9535
 9537 3 39.79 119.97 -13.58 0.218 8971
 9538 3 39.59 120.08 -13.56 0.205 9537
 9539 3 39.49 120.17 -13.65 0.218 9538
 9540 3 39.46 120.27 -13.75 0.253 9539
 9541 3 39.43 120.38 -13.88 0.288 9540
 9542 3 39.5 120.47 -13.95 0.239 9541
 9543 3 39.47 120.58 -14.19 0.206 9542
 9544 3 39.5 120.77 -14.26 0.209 9543
 9545 3 39.43 120.97 -14.39 0.238 9544
 9546 3 39.29 121.08 -14.51 0.27 9545
 9547 3 39.26 121.08 -14.7 0.266 9546
 9548 3 39.22 121.17 -14.89 0.275 9547
 9549 3 39.18 121.38 -15.12 0.266 9548
 9550 3 39.19 121.58 -15.32 0.224 9549
 9551 3 39.28 121.67 -15.46 0.264 9550
 9552 3 39.33 121.77 -15.54 0.257 9551
 9553 3 39.37 121.88 -15.61 0.219 9552
 9554 3 39.37 122.08 -15.71 0.188 9553
 9555 3 39.32 122.17 -15.78 0.187 9554
 9556 3 39.3 122.27 -15.95 0.207 9555
 9557 3 39.18 122.47 -15.98 0.238 9556
 9558 3 39.08 122.58 -16.02 0.249 9557
 9559 3 39.14 122.77 -16.09 0.201 9558
 9560 3 39.11 122.88 -16.11 0.259 9559
 9561 3 38.98 122.97 -16.05 0.29 9560
 9562 3 39.04 123.27 -16.21 0.215 9561
 9563 3 38.96 123.38 -16.25 0.24 9562
 9564 3 38.82 123.58 -16.3 0.242 9563
 9565 3 38.66 123.77 -16.34 0.226 9564
 9566 3 38.5 123.88 -16.41 0.227 9565
 9567 3 38.4 124.08 -16.48 0.215 9566
 9568 3 38.29 124.19 -16.52 0.218 9567
 9569 3 38.19 124.28 -16.61 0.224 9568
 9570 3 38.08 124.28 -16.7 0.259 9569
 9571 3 38.14 124.38 -16.84 0.27 9570
 9572 3 38.11 124.58 -16.82 0.292 9571
 9573 3 38.08 124.58 -16.96 0.28 9572
 9574 3 38.04 124.78 -16.97 0.337 9573
 9575 3 37.9 124.78 -17.08 0.398 9574
 9576 3 37.83 124.87 -17.1 0.405 9575
 9577 3 37.76 125.07 -17.17 0.387 9576
 9578 3 37.69 125.18 -17.1 0.297 9577
 9579 3 37.8 125.37 -17.19 0.336 9578
 9580 3 37.86 125.57 -17.31 0.28 9579
 9581 3 37.87 125.68 -17.4 0.279 9580
 9582 3 37.96 125.87 -17.49 0.253 9581
 9583 3 38.03 125.96 -17.6 0.235 9582
 9584 3 38.1 126.07 -17.8 0.221 9583
 9585 3 38.19 126.17 -17.85 0.254 9584
 9586 3 38.25 126.38 -17.89 0.292 9585
 9587 3 38.21 126.58 -17.97 0.352 9586
 9588 3 38.22 126.67 -18.08 0.362 9587
 9589 3 38.4 126.77 -18.16 0.337 9588
 9590 3 38.47 126.88 -18.25 0.31 9589
 9591 3 38.43 126.97 -18.27 0.257 9590
 9592 3 38.43 127.17 -18.4 0.231 9591
 9593 3 38.46 127.27 -18.46 0.216 9592
 9594 3 38.47 127.47 -18.49 0.258 9593
 9595 3 38.51 127.67 -18.49 0.26 9594
 9596 3 38.47 127.88 -18.47 0.286 9595
 9597 3 38.51 127.97 -18.49 0.274 9596
 9598 3 38.51 128.18 -18.49 0.261 9597
 9599 3 38.47 128.38 -18.51 0.263 9598
 9600 3 38.41 128.47 -18.49 0.273 9599
 9601 3 38.29 128.56 -18.53 0.261 9600
 9602 3 38.18 128.77 -18.58 0.267 9601
 9603 3 37.79 128.67 -18.3 0.044 9602
 9604 3 37.71 128.77 -18.26 0.061 9603
 9605 3 38.25 128.96 -18.76 0.216 9602
 9606 3 38.29 129.17 -18.85 0.203 9605
 9607 3 38.35 129.27 -18.96 0.206 9606
 9608 3 38.36 129.37 -19.06 0.214 9607
 9609 3 38.41 129.46 -19.14 0.213 9608
 9610 3 38.44 129.56 -19.19 0.206 9609
 9611 3 38.5 129.77 -19.21 0.21 9610
 9612 3 38.6 129.97 -19.21 0.212 9611
 9613 3 38.64 130.18 -19.3 0.197 9612
 9614 3 38.61 130.27 -19.3 0.21 9613
 9615 3 38.62 130.37 -19.35 0.197 9614
 9616 3 38.61 130.56 -19.44 0.205 9615
 9617 3 38.57 130.67 -19.51 0.175 9616
 9618 3 38.46 130.87 -19.47 0.12 9617
 9619 3 38.47 131.06 -19.49 0.151 9618
 9620 3 38.43 131.27 -19.44 0.178 9619
 9621 3 38.35 131.37 -19.42 0.196 9620
 9622 3 38.26 131.46 -19.4 0.247 9621
 9623 3 38.18 131.67 -19.44 0.3 9622
 9624 3 38.15 131.77 -19.44 0.338 9623
 9625 3 38.08 131.96 -19.46 0.392 9624
 9626 3 38.05 132.06 -19.53 0.404 9625
 9627 3 37.98 132.17 -19.51 0.414 9626
 9628 3 38.68 132.46 -19.62 0.102 9627
 9629 3 38.79 132.57 -19.6 0.125 9628
 9630 3 38.9 132.78 -19.62 0.122 9629
 9631 3 39.01 132.88 -19.6 0.157 9630
 9632 3 39.15 132.97 -19.62 0.161 9631
 9633 3 39.19 133.18 -19.64 0.134 9632
 9634 3 39.25 133.28 -19.62 0.174 9633
 9635 3 39.29 133.38 -19.62 0.187 9634
 9636 3 39.29 133.57 -19.69 0.205 9635
 9637 3 39.22 133.78 -19.72 0.18 9636
 9638 3 39.21 133.88 -19.78 0.142 9637
 9639 3 39.29 133.97 -19.87 0.154 9638
 9640 3 39.35 134.07 -19.9 0.182 9639
 9641 3 39.29 134.28 -19.92 0.212 9640
 9642 3 38.98 134.28 -20.1 0.046 9641
 9643 3 38.91 134.27 -20.19 0.083 9642
 9644 3 38.85 134.37 -20.31 0.099 9643
 9645 3 38.72 134.46 -20.35 0.096 9644
 9646 3 38.61 134.56 -20.49 0.087 9645
 9647 3 38.5 134.56 -20.62 0.108 9646
 9648 3 38.41 134.56 -20.74 0.115 9647
 9649 3 38.23 134.67 -20.83 0.088 9648
 9650 3 38.14 134.77 -20.96 0.065 9649
 9651 3 38.05 134.77 -21.06 0.066 9650
 9652 3 37.94 134.87 -21.18 0.082 9651
 9653 3 37.72 134.96 -21.22 0.051 9652
 9654 3 37.53 135.06 -21.18 0.063 9653
 9655 3 37.44 135.17 -21.04 0.078 9654
 9656 3 37.3 135.37 -20.93 0.068 9655
 9657 3 37.18 135.46 -20.9 0.061 9656
 9658 3 37.04 135.46 -20.84 0.078 9657
 9659 3 36.91 135.56 -20.82 0.082 9658
 9660 3 36.78 135.67 -20.75 0.096 9659
 9661 3 36.65 135.68 -20.77 0.042 9660
 9662 3 39.42 134.47 -19.83 0.186 9641
 9663 3 39.46 134.68 -19.85 0.191 9662
 9664 3 39.53 134.88 -19.85 0.203 9663
 9665 3 39.57 134.97 -19.9 0.193 9664
 9666 3 39.68 135.18 -19.86 0.151 9665
 9667 3 39.75 135.38 -19.75 0.155 9666
 9668 3 39.85 135.47 -19.75 0.132 9667
 9669 3 39.92 135.57 -19.73 0.122 9668
 9670 3 40 135.68 -19.75 0.15 9669
 9671 3 40.06 135.88 -19.7 0.154 9670
 9672 3 40.1 136.07 -19.64 0.153 9671
 9673 3 40.09 136.28 -19.64 0.174 9672
 9674 3 40.14 136.47 -19.59 0.213 9673
 9675 3 40.15 136.57 -19.59 0.228 9674
 9676 3 40.13 136.78 -19.45 0.184 9675
 9677 3 40.12 136.97 -19.36 0.213 9676
 9678 3 40.09 137.18 -19.29 0.234 9677
 9679 3 40.02 137.38 -19.23 0.229 9678
 9680 3 40.01 137.57 -19.15 0.223 9679
 9681 3 39.96 137.78 -19.1 0.201 9680
 9682 3 39.89 137.97 -19.1 0.194 9681
 9683 3 39.83 138.18 -19.1 0.188 9682
 9684 3 39.74 138.38 -19.03 0.179 9683
 9685 3 39.69 138.47 -18.96 0.2 9684
 9686 3 39.59 138.78 -18.92 0.166 9685
 9687 3 39.44 138.88 -18.9 0.182 9686
 9688 3 39.36 138.97 -18.96 0.176 9687
 9689 3 39.34 139.18 -19.06 0.191 9688
 9690 3 39.23 139.28 -19.06 0.194 9689
 9691 3 39.29 139.47 -19.08 0.205 9690
 9692 3 39.22 139.68 -19.1 0.202 9691
 9693 3 39.2 139.88 -19.15 0.217 9692
 9694 3 39.23 139.97 -19.33 0.184 9693
 9695 3 39.18 140.07 -19.4 0.195 9694
 9696 3 39.23 140.18 -19.49 0.191 9695
 9697 3 39.24 140.28 -19.64 0.196 9696
 9698 3 39.2 140.38 -19.67 0.251 9697
 9699 3 39.51 140.78 -19.71 0.212 9698
 9700 3 39.62 140.88 -19.78 0.237 9699
 9701 3 39.66 141.07 -19.8 0.249 9700
 9702 3 39.7 141.28 -19.81 0.235 9701
 9703 3 39.86 141.38 -19.8 0.228 9702
 9704 3 40.01 141.57 -19.69 0.157 9703
 9705 3 40.13 141.68 -19.58 0.149 9704
 9706 3 40.22 141.78 -19.55 0.169 9705
 9707 3 40.33 141.88 -19.56 0.173 9706
 9708 3 40.37 141.97 -19.49 0.165 9707
 9709 3 40.5 142.18 -19.37 0.159 9708
 9710 3 40.62 142.38 -19.26 0.173 9709
 9711 3 40.69 142.47 -19.17 0.192 9710
 9712 3 40.73 142.57 -19.08 0.248 9711
 9713 3 40.78 142.68 -18.97 0.297 9712
 9714 3 40.79 142.78 -18.8 0.317 9713
 9715 3 41.04 142.97 -18.89 0.319 9714
 9716 3 41.15 143.07 -18.86 0.369 9715
 9717 3 41.22 143.18 -18.8 0.365 9716
 9718 3 41.33 143.38 -18.82 0.304 9717
 9719 3 41.36 143.57 -18.86 0.244 9718
 9720 3 41.43 143.78 -18.88 0.224 9719
 9721 3 41.51 143.97 -18.84 0.214 9720
 9722 3 41.61 144.07 -18.79 0.201 9721
 9723 3 41.72 144.28 -18.77 0.207 9722
 9724 3 41.82 144.38 -18.73 0.214 9723
 9725 3 42.01 144.57 -18.84 0.245 9724
 9726 3 42.14 144.58 -18.86 0.264 9725
 9727 3 42.29 144.79 -18.86 0.288 9726
 9728 3 42.47 144.89 -18.82 0.278 9727
 9729 3 42.69 144.89 -18.79 0.28 9728
 9730 3 42.93 144.89 -18.83 0.349 9729
 9731 3 43.18 144.89 -18.81 0.342 9730
 9732 3 43.37 144.89 -18.87 0.396 9731
 9733 3 43.54 144.89 -18.88 0.441 9732
 9734 3 43.72 144.89 -18.95 0.412 9733
 9735 3 43.9 144.88 -18.9 0.42 9734
 9736 3 44.07 145.27 -19.17 0.068 9735
 9737 3 44.17 145.38 -19.26 0.09 9736
 9738 3 44.29 145.48 -19.29 0.135 9737
 9739 3 44.44 145.48 -19.36 0.201 9738
 9740 3 44.72 145.38 -19.25 0.113 9739
 9741 3 44.97 145.48 -19.23 0.127 9740
 9742 3 45.18 145.48 -19.09 0.113 9741
 9743 3 45.08 145.67 -19.03 0.000125 9742
 9744 3 44.31 145.58 -19.54 0.096 9739
 9745 3 44.29 145.67 -19.7 0.073 9744
 9746 3 44.29 145.77 -19.81 0.108 9745
 9747 3 44.29 145.88 -20.03 0.153 9746
 9748 3 44.36 145.88 -20.22 0.156 9747
 9749 3 44.39 145.88 -20.44 0.11 9748
 9750 3 44.47 145.88 -20.67 0.136 9749
 9751 3 44.45 145.88 -20.83 0.1 9750
 9752 3 44.58 145.88 -21 0.096 9751
 9753 3 44.73 145.98 -21.12 0.094 9752
 9754 3 44.65 146.08 -21.37 0.146 9753
 9755 3 44.68 146.08 -21.52 0.14 9754
 9756 3 44.72 145.98 -21.59 0.168 9755
 9757 3 44.73 145.77 -21.73 0.116 9756
 9758 3 44.79 145.67 -21.84 0.132 9757
 9759 3 44.81 145.58 -21.93 0.153 9758
 9760 3 44.81 145.48 -22 0.129 9759
 9761 3 44.8 145.38 -22.09 0.08 9760
 9762 3 44.39 144.48 -18.43 0.13 9735
 9763 3 44.5 144.38 -18.36 0.163 9762
 9764 3 44.6 144.27 -18.3 0.149 9763
 9765 3 44.39 144.17 -18.11 0.077 9764
 9766 3 44.25 144.08 -18.05 0.111 9765
 9767 3 44.14 144.08 -18.04 0.072 9766
 9768 3 43.94 143.98 -18.08 0.099 9767
 9769 3 43.85 143.89 -18.17 0.067 9768
 9770 3 43.76 143.79 -18.24 0.123 9769
 9771 3 43.56 143.69 -18.37 0.089 9770
 9772 3 43.49 143.58 -18.42 0.114 9771
 9773 3 43.28 143.48 -18.54 0.112 9772
 9774 3 43.15 143.39 -18.58 0.157 9773
 9775 3 43.15 143.19 -18.65 0.163 9774
 9776 3 44.78 144.27 -18.23 0.203 9764
 9777 3 44.95 144.27 -17.98 0.163 9776
 9778 3 44.99 144.17 -17.84 0.147 9777
 9779 3 45.05 144.27 -17.66 0.177 9778
 9780 3 45.17 144.28 -17.5 0.176 9779
 9781 3 45.31 144.18 -17.39 0.159 9780
 9782 3 45.42 144.09 -17.32 0.155 9781
 9783 3 45.53 143.99 -17.3 0.142 9782
 9784 3 45.67 143.89 -17.3 0.143 9783
 9785 3 45.77 143.89 -17.27 0.174 9784
 9786 3 45.86 143.78 -17.27 0.257 9785
 9787 3 46 143.68 -17.29 0.313 9786
 9788 3 46.11 143.68 -17.29 0.325 9787
 9789 3 46.14 143.49 -17.11 0.218 9788
 9790 3 46.24 143.39 -17.01 0.178 9789
 9791 3 46.41 143.28 -17.01 0.163 9790
 9792 3 46.53 143.09 -16.99 0.151 9791
 9793 3 46.64 142.99 -16.93 0.176 9792
 9794 3 46.8 142.89 -16.92 0.161 9793
 9795 3 46.91 142.78 -16.88 0.157 9794
 9796 3 47.03 142.78 -16.79 0.188 9795
 9797 3 47.17 142.68 -16.68 0.256 9796
 9798 3 46.96 142.39 -16.65 0.071 9797
 9799 3 46.88 142.28 -16.56 0.098 9798
 9800 3 46.8 142.28 -16.43 0.142 9799
 9801 3 46.64 142.39 -16.36 0.132 9800
 9802 3 46.53 142.49 -16.27 0.07 9801
 9803 3 47.35 142.68 -16.57 0.204 9797
 9804 3 47.56 142.68 -16.57 0.219 9803
 9805 3 47.78 142.68 -16.51 0.245 9804
 9806 3 48 142.78 -16.46 0.247 9805
 9807 3 48.21 142.89 -16.41 0.191 9806
 9808 3 48.3 143.09 -16.37 0.191 9807
 9809 3 48.43 143 -16.25 0.125 9808
 9810 3 48.53 143.1 -16.23 0.155 9809
 9811 3 48.67 143.19 -16.19 0.203 9810
 9812 3 48.85 143.19 -16.17 0.209 9811
 9813 3 49.03 143.29 -16.15 0.234 9812
 9814 3 49.18 143.29 -16.25 0.249 9813
 9815 3 49.28 143.4 -16.22 0.284 9814
 9816 3 49.5 143.5 -16.22 0.277 9815
 9817 3 49.67 143.5 -16.2 0.262 9816
 9818 3 49.79 143.6 -16.18 0.258 9817
 9819 3 49.91 143.69 -16.11 0.222 9818
 9820 3 50.1 143.79 -16.04 0.203 9819
 9821 3 50.29 143.79 -16 0.2 9820
 9822 3 50.37 143.9 -15.97 0.166 9821
 9823 3 50.48 144.1 -15.99 0.185 9822
 9824 3 50.56 144.19 -16 0.194 9823
 9825 3 50.66 144.4 -16.08 0.203 9824
 9826 3 50.8 144.4 -16.14 0.187 9825
 9827 3 50.98 144.6 -16.33 0.198 9826
 9828 3 51.12 144.6 -16.4 0.195 9827
 9829 3 51.27 144.78 -16.53 0.193 9828
 9830 3 51.42 144.69 -16.62 0.199 9829
 9831 3 51.48 144.88 -16.69 0.179 9830
 9832 3 51.62 144.88 -16.74 0.216 9831
 9833 3 51.75 144.88 -16.85 0.242 9832
 9834 3 51.88 144.88 -17.05 0.245 9833
 9835 3 52.09 145.09 -17.05 0.186 9834
 9836 3 52.24 145.2 -17.03 0.165 9835
 9837 3 52.42 145.29 -17 0.154 9836
 9838 3 52.57 145.29 -17.04 0.138 9837
 9839 3 52.77 145.39 -17.13 0.161 9838
 9840 3 52.84 145.49 -17.16 0.179 9839
 9841 3 52.96 145.6 -17.27 0.17 9840
 9842 3 53.03 145.7 -17.32 0.164 9841
 9843 3 53.1 145.79 -17.41 0.161 9842
 9844 3 53.14 145.99 -17.54 0.192 9843
 9845 3 53.31 146.1 -17.73 0.133 9844
 9846 3 53.46 146.2 -17.81 0.099 9845
 9847 3 53.63 146.29 -17.88 0.128 9846
 9848 3 53.77 146.39 -17.95 0.141 9847
 9849 3 53.92 146.49 -17.98 0.146 9848
 9850 3 54.13 146.6 -18 0.164 9849
 9851 3 54.25 146.6 -18.05 0.17 9850
 9852 3 54.36 146.79 -18.08 0.187 9851
 9853 3 54.61 146.79 -18.03 0.141 9852
 9854 3 54.74 146.89 -18.03 0.114 9853
 9855 3 54.95 146.99 -18.05 0.171 9854
 9856 3 55.1 147.1 -18.01 0.161 9855
 9857 3 55.3 147.1 -18.03 0.155 9856
 9858 3 55.46 147.29 -17.97 0.128 9857
 9859 3 55.63 147.39 -17.97 0.143 9858
 9860 3 55.74 147.49 -17.96 0.148 9859
 9861 3 55.83 147.7 -17.96 0.179 9860
 9862 3 55.9 147.79 -17.9 0.219 9861
 9863 3 56.02 147.9 -17.82 0.242 9862
 9864 3 56.12 148 -17.82 0.28 9863
 9865 3 56.29 148.11 -17.79 0.33 9864
 9866 3 56.37 148.21 -17.91 0.357 9865
 9867 3 56.47 148.4 -17.98 0.318 9866
 9868 3 56.58 148.5 -18.07 0.263 9867
 9869 3 56.7 148.61 -18.18 0.228 9868
 9870 3 56.79 148.71 -18.25 0.239 9869
 9871 3 56.98 148.59 -18.64 0.135 9870
 9872 3 57.07 148.59 -18.87 0.134 9871
 9873 3 57.17 148.59 -19.07 0.147 9872
 9874 3 57.31 148.59 -19.16 0.12 9873
 9875 3 57.45 148.49 -19.25 0.121 9874
 9876 3 57.49 148.4 -19.32 0.185 9875
 9877 3 57.38 148.3 -19.46 0.143 9876
 9878 3 57.28 148.2 -19.55 0.124 9877
 9879 3 57.78 148.59 -19.1 0.102 9876
 9880 3 57.92 148.59 -19.01 0.093 9879
 9881 3 56.87 148.9 -18.11 0.146 9870
 9882 3 57.02 149.09 -18.12 0.162 9881
 9883 3 57.12 149.2 -18.11 0.207 9882
 9884 3 57.3 149.3 -18.14 0.209 9883
 9885 3 57.51 149.4 -18.16 0.237 9884
 9886 3 57.66 149.49 -18.25 0.259 9885
 9887 3 57.73 149.59 -18.36 0.266 9886
 9888 3 57.84 149.2 -18.58 0.103 9887
 9889 3 57.92 149.09 -18.67 0.119 9888
 9890 3 57.84 149.7 -18.4 0.189 9887
 9891 3 57.98 149.9 -18.49 0.152 9890
 9892 3 58.05 150.09 -18.6 0.141 9891
 9893 3 58.12 150.2 -18.72 0.154 9892
 9894 3 58.06 150.3 -18.81 0.131 9893
 9895 3 58.12 150.4 -18.9 0.135 9894
 9896 3 58.15 150.59 -18.92 0.163 9895
 9897 3 58.08 150.7 -18.95 0.196 9896
 9898 3 58.05 150.8 -18.99 0.305 9897
 9899 3 58.3 151.09 -19.03 0.312 9898
 9900 3 58.38 151.2 -19.08 0.341 9899
 9901 3 58.45 151.3 -19.08 0.387 9900
 9902 3 58.66 151.39 -19.1 0.423 9901
 9903 3 58.87 151.48 -19.2 0.342 9902
 9904 3 59.09 151.39 -19.22 0.23 9903
 9905 3 59.19 151.48 -19.26 0.177 9904
 9906 3 59.34 151.58 -19.33 0.162 9905
 9907 3 59.47 151.79 -19.31 0.191 9906
 9908 3 59.62 151.89 -19.29 0.216 9907
 9909 3 59.73 151.98 -19.31 0.287 9908
 9910 3 59.83 152.19 -19.37 0.33 9909
 9911 3 59.87 152.29 -19.46 0.373 9910
 9912 3 60.05 152.39 -19.52 0.334 9911
 9913 3 60.19 152.49 -19.57 0.339 9912
 9914 3 60.52 152.3 -19.84 0.173 9913
 9915 3 60.67 152.2 -20.02 0.171 9914
 9916 3 60.88 152.2 -20.19 0.154 9915
 9917 3 61.05 152.2 -20.32 0.153 9916
 9918 3 61.2 152.3 -20.39 0.116 9917
 9919 3 61.39 152.3 -20.46 0.172 9918
 9920 3 61.55 152.4 -20.47 0.178 9919
 9921 3 61.68 152.49 -20.51 0.177 9920
 9922 3 61.81 152.59 -20.54 0.166 9921
 9923 3 61.95 152.59 -20.61 0.156 9922
 9924 3 62.06 152.8 -20.72 0.17 9923
 9925 3 62.1 153.09 -20.81 0.14 9924
 9926 3 62.21 153.2 -20.83 0.165 9925
 9927 3 62.24 153.4 -20.9 0.165 9926
 9928 3 62.35 153.39 -20.97 0.205 9927
 9929 3 62.6 153.58 -20.97 0.161 9928
 9930 3 62.75 153.68 -21.01 0.134 9929
 9931 3 62.92 153.78 -20.99 0.102 9930
 9932 3 63.03 153.78 -21.04 0.139 9931
 9933 3 63.17 153.89 -21.04 0.163 9932
 9934 3 63.28 153.89 -21.12 0.177 9933
 9935 3 63.42 153.99 -21.12 0.187 9934
 9936 3 63.56 153.99 -21.14 0.175 9935
 9937 3 63.75 153.99 -21.23 0.127 9936
 9938 3 63.94 153.99 -21.26 0.118 9937
 9939 3 64.02 153.99 -21.38 0.103 9938
 9940 3 64.19 153.99 -21.38 0.134 9939
 9941 3 64.27 154.18 -21.34 0.181 9940
 9942 3 64.39 154.5 -21.36 0.141 9941
 9943 3 64.41 154.59 -21.47 0.139 9942
 9944 3 64.58 154.69 -21.61 0.198 9943
 9945 3 64.8 154.79 -21.68 0.135 9944
 9946 3 65.02 154.9 -21.66 0.138 9945
 9947 3 65.17 154.9 -21.69 0.162 9946
 9948 3 65.38 154.9 -21.75 0.195 9947
 9949 3 65.52 155 -21.8 0.196 9948
 9950 3 65.69 155.09 -21.89 0.185 9949
 9951 3 65.89 155.09 -21.92 0.107 9950
 9952 3 66.08 155.19 -22.01 0.107 9951
 9953 3 66.19 155.19 -22.05 0.095 9952
 9954 3 66.3 155.29 -22.07 0.119 9953
 9955 3 66.46 155.29 -22.14 0.197 9954
 9956 3 66.58 155.29 -22.1 0.204 9955
 9957 3 66.67 155.4 -22.18 0.198 9956
 9958 3 66.64 155.5 -22.25 0.201 9957
 9959 3 66.86 155.4 -22.16 0.157 9958
 9960 3 67.03 155.5 -22.29 0.131 9959
 9961 3 67.19 155.5 -22.25 0.18 9960
 9962 3 67.39 155.5 -22.27 0.194 9961
 9963 3 67.55 155.5 -22.41 0.197 9962
 9964 3 67.64 155.4 -22.66 0.109 9963
 9965 3 67.8 155.4 -22.84 0.165 9964
 9966 3 67.92 155.4 -22.86 0.218 9965
 9967 3 68.05 155.49 -23.06 0.229 9966
 9968 3 68.12 155.49 -23.22 0.275 9967
 9969 3 68.2 155.49 -23.34 0.32 9968
 9970 3 68.32 155.49 -23.46 0.3 9969
 9971 3 68.43 155.38 -23.58 0.25 9970
 9972 3 68.73 155.6 -23.69 0.168 9971
 9973 3 68.92 155.6 -23.76 0.145 9972
 9974 3 69.18 155.6 -23.87 0.112 9973
 9975 3 69.28 155.7 -23.94 0.074 9974
 9976 3 69.36 155.79 -24.01 0.119 9975
 9977 3 69.34 155.7 -24.15 0.115 9976
 9978 3 69.42 155.6 -24.28 0.092 9977
 9979 3 69.51 155.6 -24.37 0.148 9978
 9980 3 69.59 155.5 -24.53 0.144 9979
 9981 3 69.62 155.5 -24.65 0.173 9980
 9982 3 69.74 155.39 -24.8 0.282 9981
 9983 3 69.99 155.39 -24.86 0.293 9982
 9984 3 69.66 155.2 -24.67 0.115 9983
 9985 3 69.51 155 -24.65 0.089 9984
 9986 3 69.52 154.89 -24.64 0.071 9985
 9987 3 70.32 155.39 -24.89 0.187 9983
 9988 3 70.65 155.5 -24.86 0.156 9987
 9989 3 70.77 155.5 -24.73 0.186 9988
 9990 3 70.91 155.5 -24.73 0.161 9989
 9991 3 71.1 155.5 -24.79 0.089 9990
 9992 3 71.29 155.6 -24.79 0.077 9991
 9993 3 71.49 155.7 -24.77 0.102 9992
 9994 3 71.65 155.7 -24.72 0.084 9993
 9995 3 71.76 155.79 -24.63 0.084 9994
 9996 3 71.81 155.79 -24.49 0.085 9995
 9997 3 71.87 155.89 -24.42 0.133 9996
 9998 3 71.98 156 -24.33 0.177 9997
 9999 3 71.9 156.1 -24.24 0.17 9998
 10000 3 71.87 156.2 -24.15 0.185 9999
 10001 3 72.12 156.29 -24.06 0.059 10000
 10002 3 72.23 156.2 -24.06 0.07 10001
 10003 3 72.34 156.2 -24.01 0.128 10002
 10004 3 72.45 156.01 -24.03 0.087 10003
 10005 3 72.59 155.9 -24.01 0.082 10004
 10006 3 72.78 155.9 -24.04 0.102 10005
 10007 3 72.87 156.11 -24.15 0.051 10006
 10008 3 72.92 156.21 -24.17 0.07 10007
 10009 3 73.03 156.21 -24.19 0.06 10008
 10010 3 73.14 156.3 -24.24 0.081 10009
 10011 3 73.34 156.3 -24.3 0.11 10010
 10012 3 73.45 156.3 -24.37 0.109 10011
 10013 3 73.56 156.3 -24.5 0.073 10012
 10014 3 71.64 156.2 -24.13 0.102 10000
 10015 3 71.5 156.1 -24.14 0.066 10014
 10016 3 71.43 155.89 -24.07 0.048 10015
 10017 3 71.4 155.79 -23.98 0.089 10016
 10018 3 71.45 155.7 -23.89 0.116 10017
 10019 3 71.53 155.6 -23.83 0.094 10018
 10020 3 71.7 155.6 -23.76 0.063 10019
 10021 3 67.58 155.9 -22.18 0.102 9963
 10022 3 66.27 155.5 -22.44 0.101 9958
 10023 3 66.1 155.5 -22.39 0.131 10022
 10024 3 65.94 155.5 -22.26 0.129 10023
 10025 3 65.8 155.4 -22.19 0.083 10024
 10026 3 65.71 155.4 -22.25 0.083 10025
 10027 3 64.27 153.78 -21.49 0.063 9940
 10028 3 64.28 153.78 -21.61 0.041 10027
 10029 3 64.44 153.79 -21.65 0.051 10028
 10030 3 64.53 153.69 -21.67 0.072 10029
 10031 3 64.61 153.69 -21.79 0.118 10030
 10032 3 51.88 144.48 -16.99 0.053 9834
 10033 3 51.91 144.38 -16.87 0.062 10032
 10034 3 51.95 144.28 -16.8 0.115 10033
 10035 3 51.96 144.09 -16.78 0.089 10034
 10036 3 46.43 144.18 -17.31 0.093 9788
 10037 3 46.53 144.39 -17.27 0.089 10036
 10038 3 46.61 144.49 -17.17 0.098 10037
 10039 3 46.73 144.49 -16.95 0.123 10038
 10040 3 46.82 144.49 -16.81 0.147 10039
 10041 3 47.05 144.49 -16.77 0.093 10040
 10042 3 47.18 144.39 -16.74 0.11 10041
 10043 3 47.35 144.28 -16.74 0.095 10042
 10044 3 47.41 144.18 -16.76 0.053 10043
 10045 3 47.49 144.09 -16.76 0.072 10044
 10046 3 47.66 143.99 -16.73 0.059 10045
 10047 3 47.75 143.89 -16.69 0.066 10046
 10048 3 47.91 143.89 -16.6 0.103 10047
 10049 3 48.03 143.89 -16.53 0.083 10048
 10050 3 40.61 142.47 -18.26 0.088 9714
 10051 3 40.75 142.38 -18.03 0.095 10050
 10052 3 40.82 142.47 -17.88 0.118 10051
 10053 3 40.93 142.57 -17.66 0.113 10052
 10054 3 40.97 142.68 -17.63 0.000125 10053
 10055 3 38.64 140.27 -19.66 0.174 9698
 10056 3 38.52 140.27 -19.7 0.142 10055
 10057 3 39.33 132.78 -19.55 0.136 9632
 10058 3 39.4 132.68 -19.5 0.000125 10057
 10059 3 37.65 132.27 -19.26 0.284 9627
 10060 3 37.59 132.37 -19.13 0.23 10059
 10061 3 37.5 132.56 -19.04 0.223 10060
 10062 3 37.39 132.67 -18.98 0.232 10061
 10063 3 37.25 132.68 -18.84 0.226 10062
 10064 3 37.17 132.68 -18.77 0.252 10063
 10065 3 36.97 132.77 -18.77 0.253 10064
 10066 3 36.85 132.77 -18.66 0.237 10065
 10067 3 36.65 132.77 -18.65 0.196 10066
 10068 3 36.52 132.87 -18.65 0.185 10067
 10069 3 36.39 132.97 -18.68 0.226 10068
 10070 3 36.43 133.27 -18.91 0.085 10069
 10071 3 36.45 133.27 -19.02 0.066 10070
 10072 3 36.22 133.08 -18.63 0.216 10069
 10073 3 36 133.08 -18.53 0.173 10072
 10074 3 35.85 133.18 -18.49 0.155 10073
 10075 3 35.7 133.27 -18.46 0.177 10074
 10076 3 35.53 133.27 -18.44 0.192 10075
 10077 3 35.46 133.27 -18.3 0.211 10076
 10078 3 35.42 133.37 -18.28 0.182 10077
 10079 3 35.35 133.37 -18.16 0.185 10078
 10080 3 35.2 133.37 -18.12 0.241 10079
 10081 3 35.07 133.47 -18.12 0.232 10080
 10082 3 34.92 133.47 -18.1 0.195 10081
 10083 3 34.81 133.58 -18.1 0.231 10082
 10084 3 34.63 133.67 -18.18 0.222 10083
 10085 3 34.51 133.76 -18.18 0.207 10084
 10086 3 34.27 133.76 -18.25 0.197 10085
 10087 3 34.09 133.76 -18.24 0.203 10086
 10088 3 33.9 133.67 -18.24 0.181 10087
 10089 3 33.77 133.76 -18.18 0.212 10088
 10090 3 33.63 133.86 -18.15 0.201 10089
 10091 3 33.52 133.96 -18.17 0.193 10090
 10092 3 33.41 134.07 -18.15 0.186 10091
 10093 3 33.31 134.26 -18.2 0.173 10092
 10094 3 33.19 134.36 -18.27 0.178 10093
 10095 3 33.06 134.46 -18.37 0.182 10094
 10096 3 32.91 134.57 -18.41 0.191 10095
 10097 3 32.73 134.67 -18.48 0.223 10096
 10098 3 32.63 134.67 -18.53 0.226 10097
 10099 3 32.46 134.76 -18.51 0.158 10098
 10100 3 32.34 134.86 -18.57 0.131 10099
 10101 3 32.2 134.76 -18.6 0.12 10100
 10102 3 32.06 134.86 -18.69 0.136 10101
 10103 3 31.93 134.86 -18.8 0.155 10102
 10104 3 31.78 134.96 -18.87 0.156 10103
 10105 3 31.6 134.96 -18.94 0.149 10104
 10106 3 31.48 134.96 -19.01 0.145 10105
 10107 3 31.35 134.95 -19.17 0.182 10106
 10108 3 31.19 134.95 -19.17 0.215 10107
 10109 3 31.03 134.95 -19.24 0.245 10108
 10110 3 31.05 134.75 -19.49 0.082 10109
 10111 3 31.23 134.75 -19.49 0.083 10110
 10112 3 31.37 134.66 -19.54 0.103 10111
 10113 3 31.51 134.66 -19.6 0.112 10112
 10114 3 31.67 134.46 -19.6 0.09 10113
 10115 3 31.82 134.36 -19.64 0.085 10114
 10116 3 31.9 134.26 -19.57 0.069 10115
 10117 3 32.06 134.07 -19.66 0.08 10116
 10118 3 32.13 133.96 -19.71 0.057 10117
 10119 3 32.21 133.86 -19.69 0.098 10118
 10120 3 32.29 133.76 -19.6 0.134 10119
 10121 3 32.28 133.57 -19.55 0.113 10120
 10122 3 32.39 133.46 -19.5 0.057 10121
 10123 3 32.5 133.26 -19.46 0.098 10122
 10124 3 32.71 133.17 -19.5 0.123 10123
 10125 3 32.8 133.17 -19.6 0.096 10124
 10126 3 30.91 135.06 -19.2 0.248 10109
 10127 3 30.78 135.16 -19.19 0.282 10126
 10128 3 30.76 135.26 -19.19 0.383 10127
 10129 3 30.53 135.16 -19.17 0.315 10128
 10130 3 30.46 135.37 -19.22 0.34 10129
 10131 3 30.39 135.47 -19.22 0.313 10130
 10132 3 30.33 135.57 -19.15 0.28 10131
 10133 3 30.12 135.57 -19.28 0.336 10132
 10134 3 30.03 135.76 -19.32 0.284 10133
 10135 3 29.89 135.76 -19.5 0.261 10134
 10136 3 29.8 135.76 -19.66 0.21 10135
 10137 3 29.73 135.66 -19.8 0.227 10136
 10138 3 29.58 135.76 -19.96 0.281 10137
 10139 3 29.51 135.76 -20.09 0.374 10138
 10140 3 29.28 135.87 -20.05 0.337 10139
 10141 3 29.12 135.97 -20.05 0.35 10140
 10142 3 28.98 136.16 -20.02 0.297 10141
 10143 3 28.92 136.47 -19.93 0.228 10142
 10144 3 28.87 136.66 -19.91 0.307 10143
 10145 3 28.78 136.87 -19.98 0.408 10144
 10146 3 28.71 137.07 -20.12 0.38 10145
 10147 3 28.67 137.26 -20.04 0.34 10146
 10148 3 28.57 137.37 -20.03 0.27 10147
 10149 3 28.53 137.57 -20.13 0.256 10148
 10150 3 28.42 137.66 -20.22 0.302 10149
 10151 3 28.37 137.76 -20.33 0.258 10150
 10152 3 28.28 137.86 -20.42 0.252 10151
 10153 3 28.26 137.96 -20.65 0.219 10152
 10154 3 28.07 137.96 -20.74 0.18 10153
 10155 3 27.89 137.96 -20.85 0.194 10154
 10156 3 27.78 138.06 -20.97 0.241 10155
 10157 3 27.69 138.15 -21.08 0.308 10156
 10158 3 27.6 138.15 -21.19 0.303 10157
 10159 3 27.26 137.86 -20.91 0.08 10158
 10160 3 27.05 137.96 -20.88 0.072 10159
 10161 3 27.01 137.86 -20.75 0.132 10160
 10162 3 27.1 137.65 -20.64 0.079 10161
 10163 3 27.14 137.65 -20.45 0.09 10162
 10164 3 27.17 137.56 -20.34 0.095 10163
 10165 3 27.19 137.46 -20.25 0.1 10164
 10166 3 27.19 137.36 -20.07 0.000125 10165
 10167 3 27.62 138.56 -21.42 0.337 10158
 10168 3 27.48 138.96 -21.61 0.197 10167
 10169 3 27.35 139.06 -21.72 0.166 10168
 10170 3 27.21 139.15 -21.82 0.171 10169
 10171 3 27.08 139.25 -22.02 0.216 10170
 10172 3 26.96 139.25 -22.07 0.247 10171
 10173 3 26.85 139.56 -22.32 0.308 10172
 10174 3 26.88 139.75 -22.73 0.072 10173
 10175 3 26.97 139.86 -22.73 0.07 10174
 10176 3 27.02 139.96 -22.79 0.097 10175
 10177 3 27.15 140.06 -22.73 0.071 10176
 10178 3 27.21 140.15 -22.72 0.094 10177
 10179 3 27.32 140.25 -22.77 0.083 10178
 10180 3 27.33 140.36 -22.84 0.09 10179
 10181 3 27.36 140.46 -22.98 0.056 10180
 10182 3 27.24 140.56 -23.16 0.165 10181
 10183 3 27.15 140.56 -23.38 0.191 10182
 10184 3 27.11 140.65 -23.45 0.154 10183
 10185 3 26.97 139.56 -22.75 0.088 10174
 10186 3 28.53 138.07 -20.67 0.138 10153
 10187 3 28.71 138.07 -20.69 0.096 10186
 10188 3 29.6 135.16 -20.41 0.125 10139
 10189 3 29.56 135.07 -20.5 0.177 10188
 10190 3 29.42 134.97 -20.5 0.137 10189
 10191 3 29.43 134.76 -20.71 0.104 10190
 10192 3 29.45 134.76 -20.84 0.122 10191
 10193 3 29.58 134.76 -20.96 0.121 10192
 10194 3 29.59 134.66 -21.14 0.067 10193
 10195 3 29.63 134.66 -21.25 0.115 10194
 10196 3 29.63 134.87 -21.3 0.131 10195
 10197 3 29.58 134.97 -21.39 0.07 10196
 10198 3 29.49 135.07 -21.55 0.107 10197
 10199 3 29.52 135.16 -21.66 0.116 10198
 10200 3 29.49 135.16 -21.89 0.054 10199
 10201 3 29.54 135.16 -21.98 0.067 10200
 10202 3 29.71 135.16 -22.09 0.066 10201
 10203 3 29.75 135.16 -22.25 0.084 10202
 10204 3 29.82 135.25 -22.37 0.083 10203
 10205 3 29.96 135.35 -22.5 0.133 10204
 10206 3 30.05 135.45 -22.55 0.09 10205
 10207 3 30.16 135.66 -22.62 0.104 10206
 10208 3 30.23 135.66 -22.74 0.094 10207
 10209 3 30.25 135.75 -22.86 0.077 10208
 10210 3 30.3 135.66 -22.97 0.079 10209
 10211 3 30.34 135.66 -23.2 0.121 10210
 10212 3 30.32 135.66 -23.45 0.115 10211
 10213 3 30.27 135.56 -23.44 0.045 10212
 10214 3 29.17 135.16 -20.41 0.082 10190
 10215 3 29.1 135.26 -20.48 0.117 10214
 10216 3 29.17 135.37 -20.5 0.146 10215
 10217 3 29.3 135.47 -20.55 0.000125 10216
 10218 3 31.22 135.56 -19.06 0.231 10128
 10219 3 31.09 135.66 -19.01 0.24 10218
 10220 3 30.82 135.97 -19.04 0.105 10219
 10221 3 30.81 136.16 -18.99 0.132 10220
 10222 3 30.82 136.37 -18.95 0.153 10221
 10223 3 30.97 136.57 -18.92 0.097 10222
 10224 3 31.11 136.56 -18.88 0.046 10223
 10225 3 31.31 136.66 -18.95 0.131 10224
 10226 3 31.45 136.76 -18.97 0.12 10225
 10227 3 31.61 136.76 -19.02 0.13 10226
 10228 3 31.61 136.86 -18.92 0.167 10227
 10229 3 31.74 137.07 -18.65 0.077 10228
 10230 3 39.34 115 -10.35 0.103 8840
 10231 3 39.42 115 -10.52 0.112 10230
 10232 3 39.54 115.09 -10.7 0.046 10231
 10233 3 39.56 115.09 -10.8 0.053 10232
 10234 3 39.6 115.2 -10.94 0.114 10233
 10235 3 39.52 115.2 -11.08 0.117 10234
 10236 3 39.39 115.08 -11.23 0.049 10235
 10237 3 39.32 115.08 -11.35 0.075 10236
 10238 3 39.36 115.08 -11.51 0.101 10237
 10239 3 39.39 115.19 -11.67 0.074 10238
 10240 3 39.48 115.19 -11.76 0.062 10239
 10241 3 39.54 115.28 -11.85 0.04 10240
 10242 3 39.62 115.28 -11.96 0.073 10241
 10243 3 39.66 115.28 -12.12 0.043 10242
 10244 3 39.69 115.19 -12.27 0.056 10243
 10245 3 39.66 115.08 -12.39 0.088 10244
 10246 3 39.62 114.99 -12.53 0.113 10245
 10247 3 39.61 115.08 -12.75 0.155 10246
 10248 3 39.5 115.08 -12.78 0.114 10247
 10249 3 39.22 115.19 -12.71 0.078 10248
 10250 3 39.05 115.28 -12.73 0.058 10249
 10251 3 39.01 115.38 -12.78 0.08 10250
 10252 3 39.86 114.97 -12.79 0.083 10247
 10253 3 40.04 115.09 -12.88 0.079 10252
 10254 3 40.22 115.09 -12.86 0.075 10253
 10255 3 40.4 115.18 -12.83 0.098 10254
 10256 3 40.55 115.18 -12.86 0.046 10255
 10257 3 40.75 115.28 -12.93 0.076 10256
 10258 3 40.93 115.28 -12.94 0.059 10257
 10259 3 39.12 115.7 -7.9 0.173 8831
 10260 3 39.15 115.89 -7.9 0.151 10259
 10261 3 39.29 116 -7.86 0.157 10260
 10262 3 39.33 116.09 -7.79 0.172 10261
 10263 3 39.38 116.2 -7.71 0.165 10262
 10264 3 39.48 116.29 -7.74 0.228 10263
 10265 3 39.48 116.5 -7.7 0.269 10264
 10266 3 39.58 116.59 -7.7 0.285 10265
 10267 3 39.48 116.7 -8 0.196 10266
 10268 3 39.48 116.79 -8.12 0.22 10267
 10269 3 39.48 117 -8.19 0.179 10268
 10270 3 39.43 117.09 -8.29 0.151 10269
 10271 3 39.4 117.29 -8.38 0.156 10270
 10272 3 39.4 117.39 -8.45 0.147 10271
 10273 3 39.33 117.59 -8.5 0.129 10272
 10274 3 39.33 117.7 -8.53 0.134 10273
 10275 3 39.29 117.89 -8.61 0.112 10274
 10276 3 39.25 118 -8.68 0.125 10275
 10277 3 39.16 118.2 -8.77 0.138 10276
 10278 3 39.09 118.29 -8.87 0.163 10277
 10279 3 39.09 118.5 -8.95 0.163 10278
 10280 3 39.11 118.7 -9.12 0.197 10279
 10281 3 39.16 118.89 -9.26 0.188 10280
 10282 3 39.18 119.09 -9.33 0.185 10281
 10283 3 39.2 119.29 -9.36 0.183 10282
 10284 3 39.29 119.39 -9.4 0.196 10283
 10285 3 39.37 119.59 -9.43 0.145 10284
 10286 3 39.33 119.79 -9.47 0.134 10285
 10287 3 39.29 119.89 -9.53 0.161 10286
 10288 3 39.33 120.09 -9.54 0.182 10287
 10289 3 39.45 120.29 -9.55 0.137 10288
 10290 3 39.52 120.39 -9.6 0.185 10289
 10291 3 39.51 120.59 -9.68 0.246 10290
 10292 3 39.58 120.7 -9.7 0.28 10291
 10293 3 39.65 120.89 -9.62 0.266 10292
 10294 3 39.76 121 -9.69 0.304 10293
 10295 3 39.88 121.09 -9.7 0.293 10294
 10296 3 39.94 121.29 -9.65 0.29 10295
 10297 3 39.98 121.5 -9.64 0.271 10296
 10298 3 40.05 121.7 -9.68 0.226 10297
 10299 3 40.15 121.79 -9.7 0.166 10298
 10300 3 40.15 122.09 -9.8 0.125 10299
 10301 3 40.11 122.2 -9.86 0.166 10300
 10302 3 40.06 122.29 -9.9 0.223 10301
 10303 3 39.9 122.29 -10.22 0.057 10302
 10304 3 39.98 122.2 -10.38 0.085 10303
 10305 3 40.14 122.59 -9.63 0.098 10302
 10306 3 40.22 122.7 -9.53 0.077 10305
 10307 3 40.25 122.79 -9.45 0.12 10306
 10308 3 40.25 122.89 -9.37 0.16 10307
 10309 3 40.28 123.09 -9.36 0.192 10308
 10310 3 40.39 123.29 -9.46 0.111 10309
 10311 3 40.49 123.39 -9.46 0.107 10310
 10312 3 40.54 123.5 -9.56 0.117 10311
 10313 3 40.57 123.59 -9.63 0.137 10312
 10314 3 40.57 123.7 -9.73 0.156 10313
 10315 3 40.72 123.79 -9.81 0.169 10314
 10316 3 40.83 124 -9.89 0.214 10315
 10317 3 40.86 124.2 -9.95 0.205 10316
 10318 3 40.75 124 -10.13 0.118 10317
 10319 3 40.87 124.39 -9.86 0.115 10317
 10320 3 40.93 124.5 -9.88 0.144 10319
 10321 3 41.07 124.68 -9.92 0.166 10320
 10322 3 41.15 124.89 -9.94 0.166 10321
 10323 3 41.22 125.09 -9.89 0.128 10322
 10324 3 41.29 125.28 -9.89 0.094 10323
 10325 3 41.32 125.48 -9.87 0.126 10324
 10326 3 41.29 125.68 -9.88 0.136 10325
 10327 3 41.25 125.78 -9.95 0.2 10326
 10328 3 41.35 126.09 -9.87 0.203 10327
 10329 3 41.28 126.18 -9.88 0.309 10328
 10330 3 41.07 126.18 -10.33 0.067 10329
 10331 3 41.11 126.09 -10.44 0.079 10330
 10332 3 41.04 126.18 -10.62 0.108 10331
 10333 3 40.93 126.18 -10.79 0.114 10332
 10334 3 40.75 126.28 -10.95 0.053 10333
 10335 3 41.28 126.39 -9.8 0.328 10329
 10336 3 41.31 126.68 -9.67 0.352 10335
 10337 3 41.43 126.89 -9.52 0.339 10336
 10338 3 41.53 126.98 -9.37 0.328 10337
 10339 3 41.63 126.98 -9.21 0.34 10338
 10340 3 41.81 127.09 -9.02 0.275 10339
 10341 3 42.02 126.98 -8.7 0.132 10340
 10342 3 42.08 127.1 -8.54 0.136 10341
 10343 3 42.13 127.1 -8.44 0.194 10342
 10344 3 41.76 127.39 -8.6 0.072 10343
 10345 3 41.7 127.48 -8.66 0.1 10344
 10346 3 41.65 127.59 -8.7 0.082 10345
 10347 3 41.67 127.68 -8.78 0.106 10346
 10348 3 42.48 127.1 -8.27 0.108 10343
 10349 3 42.67 127.1 -8.21 0.117 10348
 10350 3 42.79 127.1 -8.21 0.112 10349
 10351 3 42.92 127.1 -8.13 0.116 10350
 10352 3 42.99 127.1 -8.05 0.094 10351
 10353 3 43.12 127.19 -8 0.15 10352
 10354 3 43.23 127.19 -7.94 0.15 10353
 10355 3 43.24 127.1 -7.8 0.217 10354
 10356 3 43.3 127.1 -7.69 0.244 10355
 10357 3 43.38 127.1 -7.6 0.289 10356
 10358 3 43.59 127.1 -7.5 0.299 10357
 10359 3 43.7 126.99 -7.4 0.291 10358
 10360 3 43.85 126.99 -7.22 0.262 10359
 10361 3 44.04 126.9 -7.1 0.19 10360
 10362 3 44.19 126.79 -7.01 0.124 10361
 10363 3 44.37 126.79 -6.97 0.1 10362
 10364 3 44.51 126.79 -6.93 0.117 10363
 10365 3 44.65 126.69 -6.84 0.082 10364
 10366 3 44.79 126.6 -6.78 0.126 10365
 10367 3 44.91 126.4 -6.68 0.144 10366
 10368 3 45.05 126.3 -6.63 0.164 10367
 10369 3 45.22 126.2 -6.59 0.119 10368
 10370 3 45.29 126.11 -6.6 0.106 10369
 10371 3 45.37 125.8 -6.57 0.131 10370
 10372 3 45.47 125.7 -6.58 0.105 10371
 10373 3 45.62 125.5 -6.59 0.102 10372
 10374 3 45.73 125.41 -6.53 0.112 10373
 10375 3 45.87 125.3 -6.46 0.113 10374
 10376 3 45.91 125.2 -6.37 0.09 10375
 10377 3 45.97 125.11 -6.33 0.093 10376
 10378 3 46.09 125 -6.28 0.108 10377
 10379 3 46.19 124.91 -6.2 0.099 10378
 10380 3 46.37 124.8 -6.12 0.073 10379
 10381 3 46.51 124.7 -6.04 0.113 10380
 10382 3 46.64 124.61 -6.02 0.131 10381
 10383 3 46.78 124.5 -5.96 0.122 10382
 10384 3 46.9 124.5 -5.9 0.143 10383
 10385 3 46.98 124.41 -5.74 0.101 10384
 10386 3 47.11 124.41 -5.66 0.095 10385
 10387 3 47.25 124.3 -5.58 0.145 10386
 10388 3 47.39 124.3 -5.52 0.144 10387
 10389 3 47.5 124.2 -5.45 0.15 10388
 10390 3 47.65 124.11 -5.19 0.134 10389
 10391 3 47.82 124.11 -5.07 0.098 10390
 10392 3 47.97 124.11 -5.01 0.131 10391
 10393 3 48.04 124.01 -4.93 0.177 10392
 10394 3 48.32 123.92 -4.9 0.231 10393
 10395 3 48.58 123.81 -4.95 0.154 10394
 10396 3 48.83 123.71 -4.98 0.122 10395
 10397 3 48.97 123.62 -4.98 0.071 10396
 10398 3 49.15 123.51 -4.88 0.087 10397
 10399 3 49.32 123.51 -4.79 0.089 10398
 10400 3 49.44 123.51 -4.69 0.108 10399
 10401 3 49.57 123.4 -4.56 0.109 10400
 10402 3 49.65 123.31 -4.51 0.147 10401
 10403 3 49.73 123.2 -4.46 0.106 10402
 10404 3 49.84 123.11 -4.36 0.11 10403
 10405 3 49.87 123.01 -4.32 0.174 10404
 10406 3 49.98 123.01 -4.25 0.151 10405
 10407 3 50.19 123.01 -4.07 0.083 10406
 10408 3 50.34 122.9 -4 0.1 10407
 10409 3 50.5 122.9 -3.9 0.137 10408
 10410 3 50.61 122.81 -3.71 0.122 10409
 10411 3 50.72 122.81 -3.55 0.154 10410
 10412 3 50.71 122.7 -3.4 0.186 10411
 10413 3 50.6 122.61 -3.34 0.184 10412
 10414 3 50.86 122.61 -3.23 0.091 10413
 10415 3 50.97 122.52 -3.02 0.159 10414
 10416 3 51.21 122.41 -2.8 0.069 10415
 10417 3 51.29 122.41 -2.63 0.052 10416
 10418 3 51.42 122.32 -2.5 0.087 10417
 10419 3 51.56 122.32 -2.38 0.118 10418
 10420 3 51.67 122.32 -2.32 0.118 10419
 10421 3 51.88 122.32 -2.27 0.1 10420
 10422 3 50.08 122.51 -3.45 0.117 10413
 10423 3 49.99 122.51 -3.56 0.079 10422
 10424 3 49.83 122.51 -3.62 0.123 10423
 10425 3 41.78 127.28 -9.32 0.113 10340
 10426 3 41.85 127.39 -9.36 0.153 10425
 10427 3 42.05 127.59 -9.42 0.127 10426
 10428 3 42.09 127.68 -9.52 0.125 10427
 10429 3 42.2 127.78 -9.6 0.127 10428
 10430 3 42.2 127.89 -9.7 0.102 10429
 10431 3 42.21 127.98 -9.84 0.128 10430
 10432 3 42.24 128.08 -9.92 0.144 10431
 10433 3 42.23 128.29 -9.97 0.132 10432
 10434 3 42.24 128.48 -10.02 0.154 10433
 10435 3 42.17 128.69 -10.09 0.162 10434
 10436 3 42.21 128.79 -10.12 0.136 10435
 10437 3 42.31 128.79 -10.34 0.099 10436
 10438 3 42.42 128.89 -10.44 0.16 10437
 10439 3 42.48 128.98 -10.61 0.309 10438
 10440 3 42.46 128.98 -10.77 0.338 10439
 10441 3 42.46 129.08 -10.91 0.376 10440
 10442 3 42.13 128.69 -11.13 0.139 10441
 10443 3 42.35 128.58 -11.19 0.069 10442
 10444 3 42.42 128.48 -11.28 0.000125 10443
 10445 3 42.53 129.19 -11.01 0.291 10441
 10446 3 42.39 129.39 -11.17 0.26 10445
 10447 3 42.3 129.48 -11.26 0.238 10446
 10448 3 42.31 129.58 -11.36 0.192 10447
 10449 3 42.28 129.69 -11.52 0.152 10448
 10450 3 42.17 129.69 -11.69 0.113 10449
 10451 3 42.18 129.79 -11.75 0.094 10450
 10452 3 42.15 129.89 -11.79 0.072 10451
 10453 3 42.01 129.98 -11.97 0.099 10452
 10454 3 42.01 130.08 -12.03 0.083 10453
 10455 3 42.04 130.29 -12.1 0.057 10454
 10456 3 41.97 130.29 -12.28 0.068 10455
 10457 3 41.89 130.29 -12.39 0.128 10456
 10458 3 41.86 130.48 -12.52 0.13 10457
 10459 3 41.79 130.58 -12.62 0.138 10458
 10460 3 41.65 130.79 -12.64 0.107 10459
 10461 3 41.62 130.89 -12.78 0.071 10460
 10462 3 41.58 130.98 -12.89 0.088 10461
 10463 3 41.49 131.08 -12.93 0.109 10462
 10464 3 41.36 131.29 -12.96 0.081 10463
 10465 3 42.41 129.79 -11.57 0.118 10449
 10466 3 42.45 129.89 -11.67 0.12 10465
 10467 3 42.63 129.98 -11.63 0.16 10466
 10468 3 42.71 130.19 -11.66 0.169 10467
 10469 3 42.78 130.29 -11.68 0.141 10468
 10470 3 42.91 130.48 -11.64 0.136 10469
 10471 3 42.92 130.58 -11.54 0.11 10470
 10472 3 42.88 130.79 -11.52 0.065 10471
 10473 3 42.93 130.89 -11.53 0.078 10472
 10474 3 42.99 131.08 -11.54 0.104 10473
 10475 3 43.06 131.19 -11.5 0.166 10474
 10476 3 42.89 131.39 -11.45 0.161 10475
 10477 3 42.96 131.48 -11.5 0.215 10476
 10478 3 43.3 131.4 -11.52 0.107 10477
 10479 3 42.74 131.69 -11.61 0.09 10477
 10480 3 42.67 131.89 -11.74 0.121 10479
 10481 3 42.66 132.08 -11.84 0.165 10480
 10482 3 42.61 132.29 -11.85 0.149 10481
 10483 3 42.56 132.48 -11.8 0.134 10482
 10484 3 42.61 132.69 -11.78 0.07 10483
 10485 3 42.64 132.89 -11.83 0.109 10484
 10486 3 42.6 133.08 -11.82 0.155 10485
 10487 3 42.64 133.29 -11.87 0.27 10486
 10488 3 42.99 133.39 -11.72 0.054 10487
 10489 3 43.01 133.58 -11.69 0.164 10488
 10490 3 42.99 133.69 -11.61 0.175 10489
 10491 3 43.08 133.79 -11.54 0.087 10490
 10492 3 43.16 133.9 -11.46 0.076 10491
 10493 3 42.25 133.29 -12.12 0.097 10487
 10494 3 42.14 133.39 -12.12 0.09 10493
 10495 3 42.06 133.48 -12.14 0.099 10494
 10496 3 39.37 120.5 -9.89 0.063 10291
 10497 3 39.48 120.5 -9.96 0.041 10496
 10498 3 37.26 112.49 -6.17 0.068 8809
 10499 3 37.23 112.49 -5.97 0.114 10498
 10500 3 37.34 112.38 -5.83 0.094 10499
 10501 3 37.48 112.38 -5.71 0.107 10500
 10502 3 37.66 112.29 -5.59 0.064 10501
 10503 3 36.59 110.49 -6.39 0.055 8799
 10504 3 36.73 110.38 -6.39 0.092 10503
 10505 3 36.84 110.28 -6.33 0.149 10504
 10506 3 36.91 110.19 -6.3 0.125 10505
 10507 3 36.99 110.08 -6.22 0.056 10506
 10508 3 35 109 -8.49 0.129 8759
 10509 3 35.1 108.88 -8.58 0.125 10508
 10510 3 35.15 108.88 -8.77 0.128 10509
 10511 3 35.22 108.88 -8.94 0.109 10510
 10512 3 35.28 108.78 -9.05 0.139 10511
 10513 3 35.37 108.78 -9.16 0.149 10512
 10514 3 35.41 108.69 -9.3 0.14 10513
 10515 3 35.48 108.58 -9.5 0.16 10514
 10516 3 35.73 108.38 -9.71 0.121 10515
 10517 3 35.87 108.38 -9.79 0.106 10516
 10518 3 35.98 108.38 -9.9 0.093 10517
 10519 3 36.16 108.38 -9.89 0.107 10518
 10520 3 36.36 108.38 -9.91 0.125 10519
 10521 3 36.51 108.38 -10.03 0.172 10520
 10522 3 36.64 108.49 -10.1 0.223 10521
 10523 3 36.72 108.19 -10.16 0.046 10522
 10524 3 36.84 108.19 -10.2 0.063 10523
 10525 3 36.95 108.19 -10.27 0.072 10524
 10526 3 37.08 108.28 -10.38 0.072 10525
 10527 3 37.16 108.28 -10.48 0.062 10526
 10528 3 36.72 108.49 -10.21 0.156 10522
 10529 3 36.87 108.58 -10.55 0.116 10528
 10530 3 36.91 108.58 -10.69 0.123 10529
 10531 3 36.94 108.69 -10.88 0.167 10530
 10532 3 37.02 108.78 -11.04 0.178 10531
 10533 3 37.16 108.78 -11.16 0.206 10532
 10534 3 37.34 109.08 -11.17 0.13 10533
 10535 3 37.58 109.19 -11.28 0.069 10534
 10536 3 37.55 109.38 -11.26 0.173 10535
 10537 3 37.76 109.49 -11.36 0.112 10536
 10538 3 37.8 109.58 -11.4 0.101 10537
 10539 3 37.11 108.58 -11.35 0.114 10533
 10540 3 37.19 108.38 -11.44 0.134 10539
 10541 3 37.27 108.28 -11.53 0.098 10540
 10542 3 37.35 108.19 -11.59 0.138 10541
 10543 3 37.45 108.08 -11.7 0.129 10542
 10544 3 37.56 107.99 -11.81 0.113 10543
 10545 3 37.63 107.99 -11.94 0.117 10544
 10546 3 37.7 107.88 -12.04 0.122 10545
 10547 3 37.78 107.69 -12.14 0.09 10546
 10548 3 37.78 107.58 -12.25 0.1 10547
 10549 3 37.95 107.69 -12.5 0.338 10548
 10550 3 37.93 107.78 -12.62 0.352 10549
 10551 3 37.92 107.78 -12.76 0.367 10550
 10552 3 38.18 107.78 -12.95 0.279 10551
 10553 3 38.29 107.58 -13.18 0.242 10552
 10554 3 38.32 107.58 -13.36 0.173 10553
 10555 3 38.36 107.49 -13.56 0.108 10554
 10556 3 38.36 107.49 -13.7 0.103 10555
 10557 3 38.36 107.38 -13.88 0.123 10556
 10558 3 38.5 107.38 -14.03 0.111 10557
 10559 3 38.61 107.49 -14.11 0.128 10558
 10560 3 38.71 107.58 -14.11 0.246 10559
 10561 3 39.11 107.58 -13.94 0.114 10560
 10562 3 39.31 107.69 -13.88 0.107 10561
 10563 3 38.46 107.78 -14.38 0.117 10560
 10564 3 38.51 107.69 -14.53 0.146 10563
 10565 3 38.65 107.58 -14.67 0.124 10564
 10566 3 38.73 107.49 -14.79 0.164 10565
 10567 3 38.87 107.38 -14.92 0.129 10566
 10568 3 38.97 107.28 -14.99 0.177 10567
 10569 3 39.19 107.27 -14.95 0.184 10568
 10570 3 39.29 107.17 -14.99 0.229 10569
 10571 3 39.2 107.27 -15.39 0.096 10570
 10572 3 39.26 107.17 -15.57 0.093 10571
 10573 3 39.43 107.17 -15.61 0.128 10572
 10574 3 39.52 107.27 -15.59 0.135 10573
 10575 3 39.64 107.38 -15.7 0.102 10574
 10576 3 39.77 107.38 -15.91 0.056 10575
 10577 3 39.87 107.38 -15.96 0.128 10576
 10578 3 40.02 107.38 -16.12 0.099 10577
 10579 3 40.15 107.38 -16.11 0.102 10578
 10580 3 40.24 107.27 -16.08 0.099 10579
 10581 3 40.27 107.08 -16.18 0.117 10580
 10582 3 40.31 106.97 -16.2 0.134 10581
 10583 3 40.35 106.88 -16.22 0.109 10582
 10584 3 40.51 106.67 -16.29 0.075 10583
 10585 3 40.55 106.58 -16.36 0.115 10584
 10586 3 40.48 106.38 -16.29 0.136 10585
 10587 3 40.46 106.27 -16.27 0.095 10586
 10588 3 40.46 106.17 -16.35 0.062 10587
 10589 3 40.41 105.97 -16.4 0.096 10588
 10590 3 40.42 105.77 -16.43 0.084 10589
 10591 3 39.55 107.08 -14.82 0.143 10570
 10592 3 39.65 106.88 -14.61 0.093 10591
 10593 3 39.66 106.67 -14.61 0.092 10592
 10594 3 39.7 106.58 -14.58 0.105 10593
 10595 3 39.77 106.38 -14.58 0.085 10594
 10596 3 39.82 106.27 -14.57 0.073 10595
 10597 3 39.86 106.17 -14.62 0.128 10596
 10598 3 39.87 106.08 -14.41 0.113 10597
 10599 3 39.77 106.08 -14.26 0.102 10598
 10600 3 39.72 105.97 -14.14 0.045 10599
 10601 3 39.66 107.47 -14.74 0.094 10591
 10602 3 39.69 107.58 -14.7 0.113 10601
 10603 3 39.75 107.77 -14.58 0.055 10602
 10604 3 39.86 107.88 -14.49 0.051 10603
 10605 3 37.31 108.38 -12.68 0.081 10551
 10606 3 37.14 108.49 -12.69 0.116 10605
 10607 3 37.03 108.58 -12.64 0.107 10606
 10608 3 36.92 108.78 -12.76 0.078 10607
 10609 3 36.95 108.78 -12.86 0.061 10608
 10610 3 37.06 108.78 -12.95 0.055 10609
 10611 3 37.17 108.99 -12.88 0.04 10610
 10612 3 37.13 109.08 -12.9 0.093 10611
 10613 3 37.14 109.19 -13.06 0.107 10612
 10614 3 36.99 109.58 -13.16 0.226 10613
 10615 3 36.93 109.58 -13.05 0.000125 10614
 10616 3 37.64 107.19 -12.6 0.084 10548
 10617 3 37.55 107.19 -12.72 0.045 10616
 10618 3 36.64 108.58 -9.71 0.089 10528
 10619 3 36.64 108.58 -9.59 0.085 10618
 10620 3 36.6 108.58 -9.45 0.000125 10619
 10621 3 33.62 109.29 -7.2 0.113 8758
 10622 3 33.49 109.29 -7.1 0.135 10621
 10623 3 33.38 109.49 -6.95 0.118 10622
 10624 3 33.42 109.59 -6.84 0.116 10623
 10625 3 33.37 109.68 -6.8 0.136 10624
 10626 3 33.27 109.88 -6.73 0.148 10625
 10627 3 33.24 109.99 -6.61 0.181 10626
 10628 3 33.12 109.99 -6.48 0.152 10627
 10629 3 33.01 110.09 -6.4 0.164 10628
 10630 3 32.88 110.09 -6.26 0.126 10629
 10631 3 32.8 110.09 -6.11 0.124 10630
 10632 3 32.76 110.09 -5.93 0.104 10631
 10633 3 32.58 109.99 -5.7 0.149 10632
 10634 3 32.44 109.79 -5.57 0.155 10633
 10635 3 32.36 109.68 -5.45 0.186 10634
 10636 3 32.29 109.68 -5.33 0.233 10635
 10637 3 32.55 109.49 -5.41 0.079 10636
 10638 3 32.69 109.38 -5.4 0.079 10637
 10639 3 32.83 109.29 -5.38 0.068 10638
 10640 3 32.93 109.18 -5.34 0.133 10639
 10641 3 33.05 109.29 -5.19 0.118 10640
 10642 3 33.16 109.29 -5.15 0.086 10641
 10643 3 32.13 109.88 -5.16 0.211 10636
 10644 3 32.02 109.99 -5.1 0.162 10643
 10645 3 31.91 110.09 -5.04 0.168 10644
 10646 3 31.76 110.29 -4.95 0.149 10645
 10647 3 31.51 110.29 -4.79 0.127 10646
 10648 3 31.46 110.29 -4.64 0.141 10647
 10649 3 31.39 110.38 -4.54 0.136 10648
 10650 3 31.32 110.38 -4.42 0.166 10649
 10651 3 31.57 110.49 -4.29 0.125 10650
 10652 3 31.57 110.49 -4.11 0.15 10651
 10653 3 31.64 110.49 -3.98 0.129 10652
 10654 3 31.81 110.59 -3.82 0.102 10653
 10655 3 31.79 110.49 -3.66 0.119 10654
 10656 3 31.72 110.38 -3.66 0.117 10655
 10657 3 31.74 110.29 -3.47 0.176 10656
 10658 3 31.75 110.18 -3.34 0.233 10657
 10659 3 31.34 109.88 -3.18 0.123 10658
 10660 3 31.14 109.99 -3.18 0.169 10659
 10661 3 30.95 110.18 -3.41 0.122 10660
 10662 3 30.86 110.18 -3.46 0.000125 10661
 10663 3 30.95 109.79 -3.17 0.148 10660
 10664 3 30.75 109.7 -3.08 0.127 10663
 10665 3 30.64 109.7 -3.04 0.126 10664
 10666 3 30.5 109.7 -2.85 0.143 10665
 10667 3 30.29 109.7 -2.75 0.129 10666
 10668 3 30.13 109.7 -2.64 0.127 10667
 10669 3 29.94 109.7 -2.56 0.166 10668
 10670 3 29.76 109.79 -2.52 0.209 10669
 10671 3 29.62 109.9 -2.48 0.23 10670
 10672 3 29.4 109.99 -2.51 0.25 10671
 10673 3 29.26 109.98 -2.47 0.258 10672
 10674 3 29.15 110.19 -2.43 0.241 10673
 10675 3 29.1 110.28 -2.53 0.256 10674
 10676 3 29.08 110.39 -2.51 0.307 10675
 10677 3 29.63 110.49 -2.96 0.086 10676
 10678 3 29.77 110.49 -3.08 0.091 10677
 10679 3 29.95 110.49 -3.14 0.07 10678
 10680 3 30.11 110.49 -3.25 0.094 10679
 10681 3 30.2 110.49 -3.39 0.122 10680
 10682 3 30.27 110.4 -3.46 0.121 10681
 10683 3 30.57 110.4 -3.48 0.094 10682
 10684 3 30.73 110.49 -3.54 0.031 10683
 10685 3 30.84 110.49 -3.52 0.073 10684
 10686 3 28.62 110.39 -2.11 0.109 10676
 10687 3 28.51 110.48 -2.07 0.118 10686
 10688 3 28.33 110.59 -2.14 0.124 10687
 10689 3 28.13 110.59 -2.17 0.092 10688
 10690 3 27.92 110.59 -2.19 0.127 10689
 10691 3 27.72 110.48 -2.3 0.141 10690
 10692 3 27.62 110.48 -2.34 0.155 10691
 10693 3 27.35 110.48 -2.43 0.182 10692
 10694 3 27.15 110.48 -2.49 0.233 10693
 10695 3 26.96 110.48 -2.57 0.288 10694
 10696 3 26.72 110.48 -2.63 0.313 10695
 10697 3 26.54 110.48 -2.7 0.282 10696
 10698 3 26.42 110.48 -2.72 0.289 10697
 10699 3 26.19 110.39 -2.6 0.313 10698
 10700 3 26.15 110.09 -2.83 0.103 10699
 10701 3 26.07 110.09 -2.98 0.096 10700
 10702 3 25.98 110.09 -3.08 0.068 10701
 10703 3 25.99 110.59 -2.81 0.264 10699
 10704 3 25.81 110.68 -2.81 0.269 10703
 10705 3 25.69 110.88 -2.77 0.255 10704
 10706 3 25.51 110.88 -2.73 0.21 10705
 10707 3 25.33 110.97 -2.68 0.176 10706
 10708 3 25.1 110.88 -2.6 0.145 10707
 10709 3 24.92 110.88 -2.48 0.142 10708
 10710 3 24.74 110.68 -2.38 0.067 10709
 10711 3 24.69 110.47 -2.3 0.105 10710
 10712 3 24.63 110.38 -2.22 0.088 10711
 10713 3 24.54 110.29 -2.13 0.117 10712
 10714 3 24.78 111.08 -2.51 0.096 10709
 10715 3 24.56 111.08 -2.59 0.113 10714
 10716 3 24.38 111.08 -2.59 0.152 10715
 10717 3 24.19 111.08 -2.65 0.16 10716
 10718 3 24.04 110.99 -2.69 0.196 10717
 10719 3 23.85 110.88 -2.61 0.19 10718
 10720 3 23.69 110.88 -2.51 0.189 10719
 10721 3 23.6 110.88 -2.59 0.152 10720
 10722 3 23.44 110.79 -2.59 0.115 10721
 10723 3 23.35 110.69 -2.49 0.121 10722
 10724 3 23.42 110.49 -2.38 0.062 10723
 10725 3 23.28 110.29 -2.38 0.096 10724
 10726 3 23.24 110.19 -2.32 0.082 10725
 10727 3 23.1 110.69 -2.58 0.075 10723
 10728 3 22.99 110.58 -2.6 0.099 10727
 10729 3 22.83 110.49 -2.62 0.087 10728
 10730 3 22.67 110.49 -2.71 0.085 10729
 10731 3 22.56 110.38 -2.87 0.097 10730
 10732 3 22.54 110.29 -2.93 0.261 10731
 10733 3 22.12 110.18 -2.79 0.15 10732
 10734 3 21.87 110.18 -2.62 0.086 10733
 10735 3 21.72 110.18 -2.6 0.079 10734
 10736 3 21.49 110.18 -2.56 0.133 10735
 10737 3 21.31 110.18 -2.53 0.083 10736
 10738 3 21.21 110.18 -2.44 0.092 10737
 10739 3 21.03 110.18 -2.38 0.051 10738
 10740 3 20.88 110.07 -2.4 0.09 10739
 10741 3 20.74 109.98 -2.36 0.076 10740
 10742 3 20.63 109.78 -2.32 0.067 10741
 10743 3 20.53 109.68 -2.34 0.071 10742
 10744 3 20.4 109.68 -2.28 0.113 10743
 10745 3 20.24 109.57 -2.21 0.098 10744
 10746 3 20.13 109.48 -2.21 0.115 10745
 10747 3 19.97 109.37 -2.21 0.11 10746
 10748 3 19.85 109.28 -2.21 0.112 10747
 10749 3 22.86 110.19 -3.06 0.065 10732
 10750 3 23 110.19 -3.02 0.096 10749
 10751 3 23.07 110.08 -3.01 0.166 10750
 10752 3 23.25 110.19 -2.99 0.137 10751
 10753 3 23.39 110.19 -3.05 0.11 10752
 10754 3 23.54 110.08 -3.07 0.109 10753
 10755 3 23.66 110.08 -3.11 0.085 10754
 10756 3 23.02 109.79 -3.13 0.101 10751
 10757 3 23.09 109.69 -3.24 0.086 10756
 10758 3 23.27 109.69 -3.36 0.148 10757
 10759 3 23.43 109.58 -3.34 0.12 10758
 10760 3 23.49 110.79 -2.3 0.061 10720
 10761 3 23.44 110.69 -2.2 0.086 10760
 10762 3 23.37 110.58 -2.13 0.089 10761
 10763 3 23.24 110.49 -2.09 0.086 10762
 10764 3 26.45 110.48 -3.2 0.121 10698
 10765 3 26.41 110.48 -3.36 0.156 10764
 10766 3 26.32 110.48 -3.57 0.111 10765
 10767 3 26.2 110.39 -3.77 0.127 10766
 10768 3 26.16 110.27 -3.87 0.136 10767
 10769 3 32.14 110.29 -3.57 0.066 10658
 10770 3 32.18 110.38 -3.63 0.095 10769
 10771 3 32.22 110.49 -3.7 0.116 10770
 10772 3 32.19 110.59 -3.86 0.000125 10771
 10773 3 31 110.38 -4.36 0.101 10650
 10774 3 30.91 110.29 -4.3 0.072 10773
 10775 3 30.86 110.09 -4.24 0.092 10774
 10776 3 31.39 110.09 -4.48 0.1 10648
 10777 3 31.1 101.79 -4.41 0.087 8686
 10778 3 31.01 101.88 -4.37 0.073 10777
 10779 3 30.89 101.88 -4.33 0.117 10778
 10780 3 30.78 101.88 -4.21 0.092 10779
 10781 3 30.64 102.09 -4.14 0.107 10780
 10782 3 30.54 102.18 -4.12 0.132 10781
 10783 3 30.5 102.29 -4.12 0.137 10782
 10784 3 31.76 100.79 -3.46 0.414 8680
 10785 3 31.91 100.79 -3.48 0.349 10784
 10786 3 32.42 100.29 -3.44 0.1 10785
 10787 3 32.47 100.09 -3.44 0.111 10786
 10788 3 32.54 99.99 -3.44 0.14 10787
 10789 3 32.67 99.9 -3.37 0.095 10788
 10790 3 32.71 99.74 -3.47 0.099 10789
 10791 3 32.78 99.71 -3.64 0.105 10790
 10792 3 32.82 99.76 -3.76 0.136 10791
 10793 3 33.04 99.62 -3.78 0.104 10792
 10794 3 33.25 99.56 -3.78 0.094 10793
 10795 3 33.52 99.5 -3.82 0.102 10794
 10796 3 33.71 99.5 -3.8 0.127 10795
 10797 3 33.82 99.58 -3.8 0.162 10796
 10798 3 33.93 99.41 -3.59 0.083 10797
 10799 3 34 99.36 -3.47 0.083 10798
 10800 3 34.03 99.33 -3.36 0.129 10799
 10801 3 34.03 99.13 -3.24 0.083 10800
[truncated: 356,112 more chars]
