# Supplementary material for: Automated Proofreading of Digitally Reconstructed Neural Morphology Enhances Accuracy, Scalability, and Standardization
Source: bioRxiv. 2026 Apr 7:2026.03.27.714818. Preprint. [Version 2] doi: 10.64898/2026.03.27.714818 (PMC13060139; doi:10.64898/2026.03.27.714818)
Supplement: Supplement 1 [file media-1.zip › swc_standardized_3_6_2026__23_06_30/CNG Version/720575940616413894.CNG.swc]

# SWC to SWC conversion from L-Measure. Sridevi Polavaram: spolavar@gmu.edu
# Original fileName:Z://nmo_swc//out_Final//Source_Temp1//720575940616413894.CNG.swc
#
 1 1 0 0 0 2.441 -1
 2 1 0 0.04 -0.05 2.348 1
 3 1 0.03 0.15 -0.12 2.27 2
 4 1 -0.05 0.25 -0.17 2.163 3
 5 1 -0.03 0.43 -0.15 2.077 4
 6 1 -0.05 0.55 -0.26 1.993 5
 7 1 -0.17 0.66 -0.37 1.913 6
 8 1 -0.18 0.84 -0.44 1.827 7
 9 1 -0.12 0.98 -0.54 1.78 8
 10 1 -0.12 1.11 -0.66 1.675 9
 11 1 -0.12 1.21 -0.77 1.652 10
 12 1 -0.12 1.38 -0.86 1.564 11
 13 1 -0.2 1.35 -1.08 1.494 12
 14 1 -0.12 1.54 -1.19 1.401 13
 15 1 -0.2 1.54 -1.36 1.372 14
 16 1 -0.24 1.65 -1.46 1.329 15
 17 1 -0.31 1.67 -1.66 1.226 16
 18 1 -0.32 1.77 -1.75 1.249 17
 19 1 -0.36 1.87 -1.87 1.172 18
 20 1 -0.36 1.98 -2.02 1.08 19
 21 1 -0.46 1.96 -2.18 1.072 20
 22 1 -0.56 2.06 -2.29 1.13 21
 23 1 -0.62 2.22 -2.37 1.05 22
 24 1 -0.75 2.25 -2.54 1.098 23
 25 1 -0.92 2.35 -2.77 1.077 24
 26 1 -1 2.5 -2.87 1.079 25
 27 1 -1.06 2.68 -2.98 1.053 26
 28 1 -1.11 2.85 -3.06 1.021 27
 29 1 -1.16 2.95 -3.22 0.995 28
 30 1 -1.32 3.08 -3.39 0.975 29
 31 1 -1.39 3.22 -3.52 0.898 30
 32 1 -1.49 3.31 -3.68 0.899 31
 33 1 -1.55 3.45 -3.79 0.854 32
 34 1 -1.63 3.5 -3.99 0.795 33
 35 1 -1.69 3.62 -4.1 0.742 34
 36 1 -1.79 3.73 -4.23 0.721 35
 37 1 -1.86 3.79 -4.4 0.66 36
 38 1 -1.86 3.83 -4.52 0.625 37
 39 1 -1.89 3.99 -4.72 0.572 38
 40 3 -1.85 4.07 -4.8 0.541 39
 41 3 -1.81 4.22 -4.98 0.543 40
 42 3 -1.66 4.35 -5.06 0.564 41
 43 3 -1.61 4.46 -5.22 0.55 42
 44 3 -1.62 4.64 -5.44 0.526 43
 45 3 -1.62 4.77 -5.6 0.524 44
 46 3 -1.58 4.92 -5.78 0.438 45
 47 3 -1.58 4.96 -5.97 0.372 46
 48 3 -1.56 4.97 -6.19 0.324 47
 49 3 -1.5 5.06 -6.39 0.297 48
 50 3 -1.45 5.07 -6.56 0.261 49
 51 3 -1.38 5.02 -6.73 0.284 50
 52 3 -1.34 5.05 -6.88 0.29 51
 53 3 -1.35 5.01 -7.06 0.283 52
 54 3 -1.32 5.02 -7.24 0.276 53
 55 3 -1.24 5.03 -7.46 0.327 54
 56 3 -1.24 5.06 -7.64 0.333 55
 57 3 -1.23 5.06 -7.86 0.343 56
 58 3 -1.17 5.18 -7.98 0.343 57
 59 3 -1.08 5.27 -8.06 0.287 58
 60 3 -1.02 5.32 -8.24 0.27 59
 61 3 -0.93 5.49 -8.31 0.261 60
 62 3 -0.93 5.71 -8.46 0.272 61
 63 3 -0.9 5.88 -8.56 0.252 62
 64 3 -1.03 5.93 -8.66 0.249 63
 65 3 -1.02 6.07 -8.82 0.221 64
 66 3 -1.09 6.27 -9 0.228 65
 67 3 -1.17 6.4 -9.17 0.248 66
 68 3 -1.27 6.51 -9.39 0.246 67
 69 3 -1.37 6.73 -9.5 0.266 68
 70 3 -1.5 6.9 -9.7 0.283 69
 71 3 -1.63 7.02 -9.75 0.293 70
 72 3 -1.76 7.43 -9.81 0.416 71
 73 3 -1.86 7.77 -9.9 0.455 72
 74 3 -1.99 7.97 -10.06 0.455 73
 75 3 -2.07 7.8 -10.24 0.428 74
 76 3 -2.24 7.61 -10.3 0.342 75
 77 3 -2.46 7.52 -10.42 0.307 76
 78 3 -2.57 7.59 -10.58 0.318 77
 79 3 -2.63 7.73 -10.67 0.319 78
 80 3 -2.76 7.81 -10.81 0.313 79
 81 3 -2.92 7.81 -10.86 0.378 80
 82 3 -3.01 7.9 -10.96 0.371 81
 83 3 -3.24 7.84 -11.08 0.366 82
 84 3 -3.34 7.92 -11.24 0.45 83
 85 3 -3.44 7.96 -11.39 0.525 84
 86 3 -3.63 7.78 -11.56 0.496 85
 87 3 -3.76 7.69 -11.76 0.51 86
 88 3 -3.94 7.56 -11.98 0.512 87
 89 3 -4.16 7.52 -12.2 0.553 88
 90 3 -4.37 7.14 -12.57 0.143 89
 91 3 -4.36 7.3 -12.76 0.299 90
 92 3 -4.32 7.39 -12.86 0.26 91
 93 3 -4.27 7.39 -12.99 0.216 92
 94 3 -4.28 7.43 -12.37 0.496 89
 95 3 -4.29 7.51 -12.48 0.493 94
 96 3 -4.39 7.47 -12.62 0.474 95
 97 3 -4.36 7.61 -12.73 0.475 96
 98 3 -4.36 7.73 -12.91 0.448 97
 99 3 -4.41 7.72 -13.06 0.509 98
 100 3 -4.53 7.6 -13.26 0.536 99
 101 3 -4.66 7.57 -13.47 0.473 100
 102 3 -4.78 7.64 -13.64 0.445 101
 103 3 -4.94 7.61 -13.83 0.422 102
 104 3 -5.11 7.61 -13.98 0.408 103
 105 3 -5.24 7.74 -14.09 0.387 104
 106 3 -5.4 7.8 -14.2 0.389 105
 107 3 -5.54 7.88 -14.29 0.351 106
 108 3 -5.73 7.92 -14.38 0.304 107
 109 3 -5.87 7.94 -14.55 0.232 108
 110 3 -5.95 8.08 -14.63 0.207 109
 111 3 -6.03 8.11 -14.73 0.217 110
 112 3 -6.16 8.17 -14.67 0.171 111
 113 3 -6.24 8.24 -14.84 0.202 112
 114 3 -6.4 8.34 -14.86 0.176 113
 115 3 -6.53 8.44 -14.94 0.184 114
 116 3 -6.68 8.62 -14.96 0.23 115
 117 3 -6.78 8.81 -14.97 0.227 116
 118 3 -6.94 8.95 -14.95 0.221 117
 119 3 -7.07 9.05 -14.95 0.244 118
 120 3 -7.19 9.2 -14.96 0.284 119
 121 3 -7.24 9.36 -14.96 0.277 120
 122 3 -7.36 9.58 -14.92 0.262 121
 123 3 -7.32 9.75 -14.81 0.29 122
 124 3 -7.28 9.94 -14.8 0.342 123
 125 3 -7.27 10.15 -14.82 0.358 124
 126 3 -7.29 10.36 -14.78 0.338 125
 127 3 -7.29 10.47 -14.71 0.377 126
 128 3 -7.28 10.65 -14.67 0.435 127
 129 3 -7.36 10.81 -14.65 0.464 128
 130 3 -7.33 10.97 -14.59 0.467 129
 131 3 -7.3 11.07 -14.53 0.473 130
 132 3 -7.34 11.25 -14.4 0.459 131
 133 3 -7.13 11.41 -14.36 0.455 132
 134 3 -7.09 11.55 -14.3 0.472 133
 135 3 -7.07 11.74 -14.31 0.461 134
 136 3 -7.17 11.96 -14.29 0.453 135
 137 3 -7.2 12.13 -14.23 0.475 136
 138 3 -7.25 12.31 -14.15 0.427 137
 139 3 -7.24 12.48 -14.09 0.443 138
 140 3 -7.24 12.7 -14.07 0.462 139
 141 3 -7.25 12.87 -14 0.436 140
 142 3 -7.26 13.04 -13.95 0.437 141
 143 3 -7.23 13.23 -13.91 0.426 142
 144 3 -7.17 13.36 -13.83 0.425 143
 145 3 -7.23 13.52 -13.78 0.448 144
 146 3 -7.23 13.66 -13.69 0.386 145
 147 3 -7.25 13.87 -13.67 0.349 146
 148 3 -7.17 14.08 -13.64 0.311 147
 149 3 -7.16 14.21 -13.58 0.308 148
 150 3 -7.17 14.43 -13.5 0.305 149
 151 3 -7.16 14.58 -13.47 0.336 150
 152 3 -7.13 14.77 -13.41 0.325 151
 153 3 -7.09 14.97 -13.37 0.328 152
 154 3 -7.04 15.13 -13.38 0.3 153
 155 3 -6.95 15.31 -13.34 0.285 154
 156 3 -6.82 15.46 -13.4 0.272 155
 157 3 -6.67 15.64 -13.28 0.272 156
 158 3 -6.54 15.83 -13.19 0.28 157
 159 3 -6.44 16.03 -13.14 0.265 158
 160 3 -6.33 16.24 -12.96 0.249 159
 161 3 -6.17 16.21 -12.94 0.201 160
 162 3 -6.16 16.42 -12.97 0.27 161
 163 3 -6.05 16.51 -13.05 0.233 162
 164 3 -5.95 16.73 -12.82 0.349 163
 165 3 -5.9 16.9 -12.82 0.336 164
 166 3 -5.83 17.06 -12.79 0.334 165
 167 3 -5.73 17.21 -12.65 0.363 166
 168 3 -5.55 17.37 -12.57 0.36 167
 169 3 -5.32 17.44 -12.5 0.326 168
 170 3 -5.16 17.55 -12.45 0.29 169
 171 3 -4.95 17.55 -12.45 0.269 170
 172 3 -4.63 17.62 -12.51 0.296 171
 173 3 -4.38 17.62 -12.55 0.358 172
 174 3 -4.16 17.64 -12.51 0.362 173
 175 3 -4.01 17.74 -12.48 0.32 174
 176 3 -3.91 17.8 -12.37 0.281 175
 177 3 -3.77 17.9 -12.24 0.259 176
 178 3 -3.72 18.01 -12.13 0.233 177
 179 3 -3.62 18.17 -12.04 0.202 178
 180 3 -3.56 18.28 -11.87 0.234 179
 181 3 -3.51 18.46 -11.72 0.234 180
 182 3 -3.55 18.6 -11.56 0.262 181
 183 3 -3.42 18.67 -11.5 0.311 182
 184 3 -3.3 18.8 -11.36 0.304 183
 185 3 -3.17 18.9 -11.23 0.296 184
 186 3 -3.05 18.99 -11.21 0.284 185
 187 3 -2.92 19.08 -11.15 0.285 186
 188 3 -2.71 19.12 -11.13 0.282 187
 189 3 -2.63 19.26 -11.11 0.261 188
 190 3 -2.48 19.4 -11.06 0.279 189
 191 3 -2.36 19.49 -11.06 0.259 190
 192 3 -2.36 19.73 -11 0.26 191
 193 3 -2.25 19.94 -11.07 0.276 192
 194 3 -2.07 20.08 -11.19 0.317 193
 195 3 -1.78 20.17 -11.32 0.347 194
 196 3 -1.46 20.23 -11.39 0.425 195
 197 3 -1.23 20.28 -11.39 0.426 196
 198 3 -1.24 20.39 -11.37 0.419 197
 199 3 -1.11 20.53 -11.28 0.349 198
 200 3 -1.07 20.65 -11.2 0.284 199
 201 3 -0.94 20.78 -11.13 0.268 200
 202 3 -0.87 20.94 -11.07 0.263 201
 203 3 -0.74 21.01 -11.06 0.29 202
 204 3 -0.42 21.06 -10.95 0.304 203
 205 3 -0.37 21.17 -10.76 0.328 204
 206 3 -0.29 21.26 -10.56 0.328 205
 207 3 -0.18 21.37 -10.41 0.382 206
 208 3 -0.06 21.47 -10.38 0.364 207
 209 3 -0.02 21.63 -10.26 0.333 208
 210 3 0 21.77 -10.19 0.287 209
 211 3 0 21.9 -9.97 0.33 210
 212 3 0.07 21.97 -9.98 0.318 211
 213 3 0.29 21.97 -9.98 0.28 212
 214 3 0.44 22 -9.91 0.3 213
 215 3 0.68 22.04 -9.83 0.303 214
 216 3 0.94 22.13 -9.8 0.343 215
 217 3 1.06 22.24 -9.69 0.359 216
 218 3 1.19 22.31 -9.54 0.325 217
 219 3 1.3 22.36 -9.37 0.308 218
 220 3 1.52 22.43 -9.25 0.283 219
 221 3 1.61 22.45 -9.07 0.297 220
 222 3 1.69 22.47 -8.96 0.301 221
 223 3 1.82 22.47 -8.83 0.292 222
 224 3 1.96 22.57 -8.71 0.283 223
 225 3 2.04 22.63 -8.42 0.316 224
 226 3 2.1 22.7 -8.24 0.257 225
 227 3 2.14 22.79 -7.99 0.254 226
 228 3 2.27 22.84 -7.82 0.238 227
 229 3 2.37 22.84 -7.65 0.235 228
 230 3 2.43 22.88 -7.47 0.253 229
 231 3 2.6 22.91 -7.29 0.252 230
 232 3 2.64 23 -7.04 0.31 231
 233 3 2.73 23.08 -6.82 0.323 232
 234 3 2.85 23.06 -6.65 0.306 233
 235 3 2.93 23.14 -6.44 0.289 234
 236 3 2.98 23.17 -6.07 0.334 235
 237 3 3.06 23.28 -5.77 0.337 236
 238 3 3.1 23.37 -5.52 0.343 237
 239 3 3.18 23.51 -5.31 0.287 238
 240 3 3.21 23.65 -5.16 0.291 239
 241 3 3.21 23.78 -4.87 0.32 240
 242 3 3.31 23.94 -4.81 0.314 241
 243 3 3.39 24.05 -4.73 0.275 242
 244 3 3.5 24.17 -4.56 0.244 243
 245 3 3.58 24.33 -4.41 0.209 244
 246 3 3.56 24.49 -4.32 0.211 245
 247 3 3.54 24.62 -4.24 0.219 246
 248 3 3.52 24.87 -4.29 0.251 247
 249 3 3.54 25.03 -4.31 0.25 248
 250 3 3.54 25.19 -4.31 0.258 249
 251 3 3.62 25.26 -4.27 0.293 250
 252 3 3.79 25.28 -4.19 0.304 251
 253 3 3.79 25.48 -4.19 0.281 252
 254 3 3.87 25.69 -4.18 0.275 253
 255 3 4.03 25.83 -4.11 0.249 254
 256 3 4.12 25.96 -3.99 0.268 255
 257 3 4.17 26.08 -3.86 0.25 256
 258 3 4.22 26.19 -3.74 0.262 257
 259 3 4.26 26.3 -3.65 0.245 258
 260 3 4.34 26.44 -3.53 0.24 259
 261 3 4.47 26.49 -3.3 0.243 260
 262 3 4.51 26.62 -2.94 0.228 261
 263 3 4.58 26.71 -2.88 0.239 262
 264 3 4.61 26.85 -2.8 0.249 263
 265 3 4.66 27.05 -2.76 0.263 264
 266 3 4.64 27.17 -2.76 0.254 265
 267 3 4.57 27.33 -2.63 0.298 266
 268 3 4.54 27.55 -2.57 0.314 267
 269 3 4.7 27.64 -2.42 0.311 268
 270 3 4.81 27.71 -2.26 0.311 269
 271 3 4.93 27.81 -2.11 0.352 270
 272 3 5 27.85 -1.99 0.328 271
 273 3 5.19 27.87 -1.83 0.341 272
 274 3 5.31 27.9 -1.7 0.357 273
 275 3 5.44 27.94 -1.53 0.402 274
 276 3 5.49 28.03 -1.38 0.341 275
 277 3 5.43 28.15 -1.22 0.344 276
 278 3 5.35 28.15 -1.11 0.353 277
 279 3 5.29 28.17 -0.92 0.336 278
 280 3 5.28 28.21 -0.76 0.296 279
 281 3 5.11 28.26 -0.45 0.341 280
 282 3 5.07 28.33 -0.25 0.305 281
 283 3 5.04 28.49 -0.07 0.299 282
 284 3 5.02 28.6 0.02 0.289 283
 285 3 4.99 28.8 0.09 0.253 284
 286 3 4.96 28.99 0.11 0.233 285
 287 3 4.95 29.21 0.09 0.27 286
 288 3 4.94 29.39 0.06 0.305 287
 289 3 4.93 29.49 0 0.289 288
 290 3 4.9 29.69 0 0.273 289
 291 3 4.99 29.83 0.02 0.245 290
 292 3 5.03 30.01 0 0.244 291
 293 3 5.14 30.12 -0.06 0.205 292
 294 3 5.23 30.24 -0.1 0.201 293
 295 3 5.28 30.37 -0.16 0.232 294
 296 3 5.28 30.6 -0.28 0.263 295
 297 3 5.24 30.8 -0.43 0.292 296
 298 3 5.2 30.92 -0.55 0.286 297
 299 3 5.15 31.12 -0.67 0.248 298
 300 3 5.21 31.21 -0.9 0.245 299
 301 3 5.25 31.4 -1.08 0.228 300
 302 3 5.32 31.62 -1.25 0.257 301
 303 3 5.33 31.9 -1.41 0.237 302
 304 3 5.37 32.08 -1.49 0.232 303
 305 3 5.36 32.3 -1.61 0.236 304
 306 3 5.44 32.44 -1.66 0.196 305
 307 3 5.44 32.65 -1.69 0.168 306
 308 3 5.46 32.8 -1.79 0.171 307
 309 3 5.47 32.98 -1.89 0.171 308
 310 3 5.5 33.12 -1.97 0.199 309
 311 3 5.54 33.27 -2.07 0.197 310
 312 3 5.53 33.48 -2.05 0.195 311
 313 3 5.5 33.65 -2.09 0.161 312
 314 3 5.45 33.87 -2.11 0.171 313
 315 3 5.53 34.07 -2.24 0.208 314
 316 3 5.56 34.29 -2.38 0.228 315
 317 3 5.46 34.51 -2.51 0.253 316
 318 3 5.48 34.62 -2.63 0.252 317
 319 3 5.46 34.76 -2.74 0.233 318
 320 3 5.45 34.91 -2.86 0.233 319
 321 3 5.39 35.12 -2.96 0.221 320
 322 3 5.32 35.27 -3.07 0.209 321
 323 3 5.29 35.44 -3.13 0.186 322
 324 3 5.29 35.62 -3.26 0.188 323
 325 3 5.28 35.84 -3.4 0.208 324
 326 3 5.28 36.07 -3.55 0.22 325
 327 3 5.27 36.36 -3.63 0.274 326
 328 3 5.25 36.52 -3.74 0.278 327
 329 3 5.21 36.65 -3.86 0.275 328
 330 3 5.21 36.86 -4.03 0.252 329
 331 3 5.2 37.04 -4.19 0.235 330
 332 3 5.11 37.26 -4.36 0.25 331
 333 3 5.1 37.47 -4.4 0.249 332
 334 3 5.03 37.61 -4.4 0.24 333
 335 3 4.91 37.82 -4.41 0.233 334
 336 3 4.96 38.07 -4.4 0.19 335
 337 3 4.99 38.29 -4.54 0.197 336
 338 3 4.99 38.38 -4.72 0.202 337
 339 3 4.99 38.52 -4.82 0.212 338
 340 3 4.96 38.68 -4.97 0.203 339
 341 3 4.87 38.8 -5.11 0.209 340
 342 3 4.81 38.94 -5.28 0.204 341
 343 3 4.75 39.11 -5.48 0.227 342
 344 3 4.71 39.29 -5.57 0.248 343
 345 3 4.66 39.44 -5.65 0.234 344
 346 3 4.61 39.63 -5.7 0.208 345
 347 3 4.54 39.76 -5.83 0.22 346
 348 3 4.57 39.93 -5.99 0.18 347
 349 3 4.6 40.07 -6.11 0.163 348
 350 3 4.59 40.23 -6.24 0.184 349
 351 3 4.53 40.37 -6.33 0.183 350
 352 3 4.59 40.45 -6.5 0.186 351
 353 3 4.65 40.61 -6.68 0.172 352
 354 3 4.7 40.75 -6.85 0.18 353
 355 3 4.69 40.9 -6.95 0.205 354
 356 3 4.72 41.01 -7.11 0.209 355
 357 3 4.7 41.16 -7.31 0.239 356
 358 3 4.69 41.27 -7.49 0.227 357
 359 3 4.69 41.34 -7.69 0.21 358
 360 3 4.69 41.5 -7.86 0.213 359
 361 3 4.64 41.57 -8 0.189 360
 362 3 4.61 41.65 -8.15 0.183 361
 363 3 4.6 41.69 -8.32 0.18 362
 364 3 4.53 41.69 -8.43 0.186 363
 365 3 4.53 41.76 -8.57 0.218 364
 366 3 4.52 41.8 -8.73 0.23 365
 367 3 4.4 41.86 -8.85 0.252 366
 368 3 4.35 41.9 -9.02 0.256 367
 369 3 4.19 41.98 -9.14 0.242 368
 370 3 4.13 42.08 -9.24 0.227 369
 371 3 4.07 42.25 -9.27 0.197 370
 372 3 4.1 42.36 -9.37 0.179 371
 373 3 4.05 42.51 -9.47 0.18 372
 374 3 4.02 42.58 -9.6 0.157 373
 375 3 3.79 42.91 -9.99 0.3 374
 376 3 3.87 43.05 -10.05 0.352 375
 377 3 4.38 43.01 -9.99 0.236 376
 378 3 4.48 42.91 -9.99 0.233 377
 379 3 4.56 42.77 -9.91 0.237 378
 380 3 4.6 42.63 -9.82 0.272 379
 381 3 4.65 42.51 -9.65 0.247 380
 382 3 4.76 42.4 -9.55 0.243 381
 383 3 4.85 42.26 -9.46 0.215 382
 384 3 4.97 42.18 -9.38 0.235 383
 385 3 4.98 42.19 -9.17 0.241 384
 386 3 5.06 42.13 -9.05 0.241 385
 387 3 5.14 42.05 -8.92 0.238 386
 388 3 5.23 42.05 -8.77 0.235 387
 389 3 5.31 41.98 -8.65 0.247 388
 390 3 5.4 41.91 -8.51 0.24 389
 391 3 5.49 41.93 -8.37 0.258 390
 392 3 5.73 41.9 -8.24 0.294 391
 393 3 5.89 41.83 -8.12 0.339 392
 394 3 6.06 41.79 -8.06 0.392 393
 395 3 6.23 41.76 -8.02 0.438 394
 396 3 6.28 41.73 -7.85 0.453 395
 397 3 6.35 41.61 -7.73 0.422 396
 398 3 6.23 41.47 -7.48 0.319 397
 399 3 6.14 41.34 -7.25 0.285 398
 400 3 6.09 41.16 -7.06 0.281 399
 401 3 6.03 41.01 -6.86 0.272 400
 402 3 6.02 40.98 -6.65 0.28 401
 403 3 5.94 40.83 -6.44 0.285 402
 404 3 5.85 40.68 -6.2 0.275 403
 405 3 5.89 40.57 -6.03 0.278 404
 406 3 5.93 40.44 -5.85 0.321 405
 407 3 5.89 40.37 -5.69 0.34 406
 408 3 5.85 40.2 -5.49 0.327 407
 409 3 5.89 39.91 -5.32 0.305 408
 410 3 5.91 39.73 -5.22 0.293 409
 411 3 5.9 39.58 -5.14 0.283 410
 412 3 5.89 39.37 -5.1 0.311 411
 413 3 5.9 39.11 -5.04 0.32 412
 414 3 6 38.94 -4.99 0.303 413
 415 3 6.12 38.75 -4.81 0.241 414
 416 3 6.21 38.58 -4.66 0.258 415
 417 3 6.31 38.37 -4.58 0.285 416
 418 3 6.41 38.23 -4.53 0.29 417
 419 3 6.46 38.09 -4.52 0.339 418
 420 3 6.49 38.02 -4.36 0.385 419
 421 3 6.54 37.87 -4.36 0.434 420
 422 3 6.61 37.77 -4.19 0.411 421
 423 3 6.6 37.62 -4.12 0.369 422
 424 3 6.62 37.4 -4.08 0.31 423
 425 3 6.66 37.27 -4.04 0.313 424
 426 3 6.68 37.11 -3.96 0.282 425
 427 3 6.7 36.93 -3.8 0.254 426
 428 3 6.7 36.83 -3.67 0.261 427
 429 3 6.66 36.7 -3.51 0.275 428
 430 3 6.61 36.52 -3.34 0.294 429
 431 3 6.58 36.29 -3.19 0.309 430
 432 3 6.62 36.19 -3.05 0.281 431
 433 3 6.7 36.05 -2.94 0.258 432
 434 3 6.74 35.9 -2.8 0.288 433
 435 3 6.83 35.66 -2.65 0.278 434
 436 3 6.91 35.52 -2.51 0.257 435
 437 3 6.99 35.39 -2.44 0.26 436
 438 3 7.03 35.24 -2.34 0.257 437
 439 3 7.07 35.1 -2.21 0.245 438
 440 3 7.16 34.88 -2.07 0.24 439
 441 3 7.28 34.74 -1.99 0.275 440
 442 3 7.4 34.56 -1.86 0.278 441
 443 3 7.57 34.34 -1.79 0.289 442
 444 3 7.64 34.19 -1.68 0.275 443
 445 3 7.7 33.91 -1.65 0.268 444
 446 3 7.75 33.7 -1.67 0.253 445
 447 3 7.82 33.49 -1.61 0.248 446
 448 3 7.91 33.31 -1.61 0.251 447
 449 3 7.92 33.13 -1.58 0.248 448
 450 3 8.04 32.95 -1.53 0.259 449
 451 3 8.13 32.81 -1.43 0.259 450
 452 3 8.14 32.66 -1.32 0.221 451
 453 3 8.29 32.59 -1.38 0.256 452
 454 3 8.46 32.45 -1.54 0.198 453
 455 3 8.47 32.35 -1.43 0.221 454
 456 3 8.65 32.23 -1.44 0.231 455
 457 3 8.84 32.09 -1.49 0.218 456
 458 3 8.98 31.97 -1.46 0.23 457
 459 3 9.14 31.97 -1.39 0.235 458
 460 3 9.27 31.95 -1.42 0.261 459
 461 3 9.39 31.93 -1.46 0.238 460
 462 3 9.58 31.93 -1.37 0.311 461
 463 3 9.7 31.84 -1.28 0.283 462
 464 3 9.91 31.88 -1.21 0.225 463
 465 3 10.06 31.88 -1.28 0.253 464
 466 3 10.23 31.86 -1.18 0.268 465
 467 3 10.43 31.84 -1.1 0.252 466
 468 3 10.61 31.7 -1.01 0.299 467
 469 3 10.75 31.56 -0.97 0.337 468
 470 3 10.91 31.49 -1 0.34 469
 471 3 11.04 31.31 -1.09 0.357 470
 472 3 11.21 31.2 -1.14 0.401 471
 473 3 11.42 31.13 -1.28 0.389 472
 474 3 11.63 31.09 -1.41 0.404 473
 475 3 11.96 31.16 -1.62 0.316 474
 476 3 12.17 31.09 -1.68 0.323 475
 477 3 12.37 31 -1.67 0.335 476
 478 3 12.62 30.91 -1.79 0.286 477
 479 3 12.86 30.91 -1.94 0.27 478
 480 3 13.03 30.88 -2.01 0.291 479
 481 3 13.22 30.91 -2.15 0.283 480
 482 3 13.36 30.86 -2.28 0.261 481
 483 3 13.53 30.86 -2.46 0.275 482
 484 3 13.67 30.83 -2.63 0.275 483
 485 3 13.84 30.92 -2.78 0.244 484
 486 3 13.96 30.92 -2.94 0.253 485
 487 3 14.11 30.85 -3.09 0.236 486
 488 3 14.18 30.98 -3.32 0.19 487
 489 3 14.25 30.92 -3.46 0.255 488
 490 3 14.37 30.92 -3.53 0.263 489
 491 3 14.47 30.83 -3.71 0.27 490
 492 3 14.61 30.75 -3.9 0.244 491
 493 3 14.72 30.66 -4 0.268 492
 494 3 14.76 30.6 -4.16 0.279 493
 495 3 14.83 30.53 -4.32 0.283 494
 496 3 14.92 30.39 -4.58 0.297 495
 497 3 14.98 30.3 -4.78 0.277 496
 498 3 15.17 30.26 -4.86 0.266 497
 499 3 15.33 30.16 -5.03 0.254 498
 500 3 15.48 30.1 -5.15 0.253 499
 501 3 15.61 30.07 -5.2 0.281 500
 502 3 15.7 29.96 -5.4 0.328 501
 503 3 15.84 29.92 -5.56 0.366 502
 504 3 16 29.91 -5.62 0.394 503
 505 3 16.14 29.94 -5.75 0.436 504
 506 3 16.34 29.85 -5.82 0.389 505
 507 3 16.41 29.83 -5.99 0.365 506
 508 3 16.5 30.03 -6.4 0.324 507
 509 3 16.62 30.05 -6.52 0.263 508
 510 3 16.7 30.03 -6.66 0.24 509
 511 3 16.8 30.03 -6.77 0.229 510
 512 3 16.96 30 -6.86 0.244 511
 513 3 17.07 29.91 -6.97 0.246 512
 514 3 17.21 29.92 -7.07 0.28 513
 515 3 17.34 29.92 -7.22 0.276 514
 516 3 17.46 29.91 -7.35 0.308 515
 517 3 17.61 29.92 -7.52 0.276 516
 518 3 17.75 30 -7.66 0.304 517
 519 3 17.89 30.03 -7.79 0.3 518
 520 3 18.05 30.07 -7.9 0.305 519
 521 3 18.14 30.12 -8.01 0.31 520
 522 3 18.25 30.17 -8.15 0.333 521
 523 3 18.34 30.26 -8.39 0.376 522
 524 3 18.46 30.23 -8.52 0.391 523
 525 3 18.55 30.28 -8.77 0.385 524
 526 3 18.71 30.19 -8.82 0.414 525
 527 3 18.84 30.23 -8.95 0.422 526
 528 3 18.95 30.16 -9.1 0.44 527
 529 3 19 30.16 -9.32 0.409 528
 530 3 19.11 30.14 -9.51 0.409 529
 531 3 19.16 30.12 -9.74 0.399 530
 532 3 19.25 30.07 -9.9 0.392 531
 533 3 19.37 30.03 -10.06 0.4 532
 534 3 19.41 30.01 -10.33 0.376 533
 535 3 19.5 30.01 -10.57 0.344 534
 536 3 19.61 30.03 -10.71 0.364 535
 537 3 19.75 29.96 -10.9 0.334 536
 538 3 19.84 29.96 -11.06 0.332 537
 539 3 19.93 29.89 -11.24 0.333 538
 540 3 20.02 29.8 -11.46 0.325 539
 541 3 20.12 29.78 -11.51 0.303 540
 542 3 20.12 29.82 -11.71 0.313 541
 543 3 20.18 29.89 -11.79 0.311 542
 544 3 20.37 29.68 -11.93 0.365 543
 545 3 20.43 29.63 -12.15 0.339 544
 546 3 20.52 29.58 -12.35 0.34 545
 547 3 20.66 29.49 -12.54 0.306 546
 548 3 20.73 29.47 -12.71 0.293 547
 549 3 20.75 29.47 -12.89 0.353 548
 550 3 20.82 29.4 -13.04 0.33 549
 551 3 21 29.22 -13.24 0.308 550
 552 3 21.14 29.08 -13.51 0.321 551
 553 3 21.25 29.02 -13.72 0.388 552
 554 3 21.39 28.97 -13.89 0.405 553
 555 3 21.46 28.95 -14.07 0.392 554
 556 3 21.48 28.93 -14.3 0.408 555
 557 3 21.66 28.83 -14.49 0.467 556
 558 3 21.62 28.99 -14.65 0.495 557
 559 3 21.66 29.06 -14.82 0.512 558
 560 3 21.71 29.13 -14.97 0.471 559
 561 3 21.73 29.22 -15.13 0.468 560
 562 3 21.82 29.31 -15.25 0.462 561
 563 3 21.87 29.4 -15.38 0.441 562
 564 3 21.98 29.45 -15.52 0.394 563
 565 3 22.11 29.45 -15.76 0.388 564
 566 3 22.21 29.47 -15.97 0.385 565
 567 3 22.32 29.54 -16.31 0.405 566
 568 3 22.37 29.7 -16.45 0.395 567
 569 3 22.48 29.79 -16.61 0.38 568
 570 3 22.57 29.93 -16.77 0.401 569
 571 3 22.68 30.08 -17 0.326 570
 572 3 22.82 30.2 -17.18 0.3 571
 573 3 22.87 30.38 -17.43 0.305 572
 574 3 23.02 30.49 -17.63 0.297 573
 575 3 23.16 30.65 -17.82 0.258 574
 576 3 23.18 30.86 -17.99 0.265 575
 577 3 23.27 30.97 -18.13 0.297 576
 578 3 23.4 31.04 -18.27 0.338 577
 579 3 23.45 31.2 -18.36 0.332 578
 580 3 23.51 31.29 -18.47 0.352 579
 581 3 23.63 31.34 -18.59 0.393 580
 582 3 23.69 31.51 -18.72 0.435 581
 583 3 23.79 31.63 -18.86 0.459 582
 584 3 23.86 31.79 -19.04 0.44 583
 585 3 23.83 32.07 -19.29 0.438 584
 586 3 23.76 32.37 -19.56 0.348 585
 587 3 23.76 32.51 -19.77 0.335 586
 588 3 23.72 32.68 -19.97 0.32 587
 589 3 23.72 32.86 -20.11 0.325 588
 590 3 23.65 33.07 -20.27 0.303 589
 591 3 23.63 33.21 -20.5 0.276 590
 592 3 23.56 33.33 -20.68 0.268 591
 593 3 23.51 33.47 -20.9 0.296 592
 594 3 23.49 33.57 -21.04 0.297 593
 595 3 23.54 33.65 -21.27 0.28 594
 596 3 23.47 33.79 -21.47 0.274 595
 597 3 23.42 33.87 -21.66 0.278 596
 598 3 23.32 34.01 -21.81 0.288 597
 599 3 23.23 34.12 -22 0.277 598
 600 3 23.21 34.18 -22.22 0.266 599
 601 3 23.14 34.26 -22.36 0.262 600
 602 3 23.03 34.33 -22.5 0.26 601
 603 3 22.96 34.36 -22.66 0.253 602
 604 3 22.89 34.46 -22.77 0.269 603
 605 3 22.7 34.55 -22.82 0.288 604
 606 3 22.59 34.6 -22.93 0.295 605
 607 3 22.55 34.71 -23.13 0.298 606
 608 3 22.36 34.8 -23.24 0.302 607
 609 3 22.3 34.93 -23.43 0.351 608
 610 3 22.27 35.03 -23.56 0.367 609
 611 3 22.25 35.08 -23.79 0.4 610
 612 3 22.11 35.26 -23.93 0.41 611
 613 3 22.16 35.3 -24.13 0.438 612
 614 3 22.14 35.32 -24.29 0.429 613
 615 3 22.07 35.5 -24.43 0.432 614
 616 3 21.95 35.71 -24.54 0.375 615
 617 3 21.93 35.79 -24.66 0.363 616
 618 3 21.86 35.97 -24.82 0.354 617
 619 3 21.73 36.23 -24.97 0.3 618
 620 3 21.68 36.36 -25.09 0.313 619
 621 3 21.65 36.53 -25.22 0.306 620
 622 3 21.56 36.69 -25.31 0.316 621
 623 3 21.54 36.89 -25.38 0.323 622
 624 3 21.47 37.15 -25.43 0.325 623
 625 3 21.45 37.29 -25.5 0.325 624
 626 3 21.47 37.46 -25.61 0.35 625
 627 3 21.45 37.8 -25.63 0.322 626
 628 3 21.38 38.1 -25.66 0.306 627
 629 3 21.42 38.35 -25.74 0.313 628
 630 3 21.44 38.65 -25.7 0.292 629
 631 3 21.47 38.79 -25.77 0.294 630
 632 3 21.47 39.04 -25.77 0.279 631
 633 3 21.52 39.19 -25.82 0.314 632
 634 3 21.54 39.37 -25.91 0.319 633
 635 3 21.7 39.61 -26.02 0.257 634
 636 3 21.56 39.71 -26 0.304 635
 637 3 21.49 39.76 -26.06 0.287 636
 638 3 21.61 39.98 -26.13 0.293 637
 639 3 21.63 40.18 -26.24 0.259 638
 640 3 21.56 40.32 -26.27 0.264 639
 641 3 21.56 40.53 -26.38 0.27 640
 642 3 21.58 40.72 -26.47 0.291 641
 643 3 21.61 40.94 -26.59 0.322 642
 644 3 21.63 41.16 -26.66 0.308 643
 645 3 21.7 41.43 -26.84 0.328 644
 646 3 21.67 41.57 -26.93 0.383 645
 647 3 21.74 41.72 -27.09 0.409 646
 648 3 21.72 41.9 -27.18 0.462 647
 649 3 21.7 42.12 -27.24 0.493 648
 650 3 21.81 42.33 -27.36 0.505 649
 651 3 21.79 42.51 -27.45 0.486 650
 652 3 21.88 42.71 -27.68 0.51 651
 653 3 21.98 42.96 -27.91 0.469 652
 654 3 22 43.26 -28 0.44 653
 655 3 22.1 43.48 -28.13 0.458 654
 656 3 22.19 43.75 -28.25 0.479 655
 657 3 22.44 44.05 -28.5 0.392 656
 658 3 22.55 44.21 -28.66 0.394 657
 659 3 22.6 44.36 -28.81 0.407 658
 660 3 22.69 44.55 -29 0.399 659
 661 3 22.73 44.72 -29.15 0.407 660
 662 3 22.85 44.93 -29.27 0.388 661
 663 3 22.94 45.11 -29.43 0.388 662
 664 3 23.1 45.36 -29.63 0.342 663
 665 3 23.23 45.58 -29.74 0.324 664
 666 3 23.3 45.72 -29.88 0.327 665
 667 3 23.41 45.93 -30.02 0.353 666
 668 3 23.53 46.08 -30.16 0.427 667
 669 3 23.64 46.29 -30.31 0.435 668
 670 3 23.68 46.47 -30.43 0.487 669
 671 3 23.68 46.72 -30.54 0.485 670
 672 3 23.82 46.87 -30.7 0.469 671
 673 3 23.93 47.05 -30.79 0.476 672
 674 3 24.09 47.25 -30.9 0.464 673
 675 3 24.14 47.36 -31.02 0.44 674
 676 3 24.25 47.44 -31.22 0.403 675
 677 3 24.35 47.71 -31.27 0.376 676
 678 3 24.59 47.86 -31.43 0.387 677
 679 3 24.75 47.98 -31.61 0.392 678
 680 3 24.82 48.15 -31.68 0.407 679
 681 3 24.87 48.29 -31.75 0.406 680
 682 3 24.94 48.47 -31.86 0.415 681
 683 3 25.1 48.68 -31.97 0.432 682
 684 3 25.37 48.83 -32.06 0.355 683
 685 3 25.49 48.98 -32.19 0.377 684
 686 3 25.65 49.11 -32.34 0.367 685
 687 3 25.77 49.29 -32.38 0.372 686
 688 3 25.88 49.41 -32.55 0.375 687
 689 3 25.99 49.57 -32.66 0.354 688
 690 3 26.08 49.68 -32.78 0.386 689
 691 3 26.2 49.9 -32.92 0.397 690
 692 3 26.34 50.05 -33.09 0.43 691
 693 3 26.4 50.22 -33.2 0.457 692
 694 3 26.45 50.43 -33.27 0.471 693
 695 3 26.47 50.58 -33.34 0.486 694
 696 3 26.58 50.83 -33.6 0.499 695
 697 3 26.68 51.01 -33.7 0.479 696
 698 3 26.74 51.18 -33.77 0.463 697
 699 3 26.84 51.36 -33.95 0.458 698
 700 3 26.9 51.61 -34.03 0.445 699
 701 3 26.92 51.83 -34.1 0.426 700
 702 3 26.92 52.05 -34.2 0.381 701
 703 3 26.99 52.23 -34.26 0.365 702
 704 3 27.02 52.44 -34.3 0.382 703
 705 3 27.08 52.66 -34.38 0.386 704
 706 3 27.11 52.79 -34.52 0.387 705
 707 3 27.15 53.12 -34.52 0.337 706
 708 3 27.15 53.33 -34.49 0.338 707
 709 3 27.15 53.48 -34.56 0.367 708
 710 3 27.17 53.69 -34.53 0.38 709
 711 3 27.17 53.86 -34.55 0.361 710
 712 3 27.22 54.09 -34.6 0.364 711
 713 3 27.24 54.24 -34.64 0.36 712
 714 3 27.27 54.44 -34.66 0.367 713
 715 3 27.36 54.69 -34.66 0.331 714
 716 3 27.45 54.84 -34.77 0.298 715
 717 3 27.45 54.94 -34.63 0.302 716
 718 3 27.38 55.05 -34.66 0.365 717
 719 3 27.51 55.22 -34.8 0.424 718
 720 3 27.67 55.37 -34.95 0.378 719
 721 3 27.78 55.55 -35.03 0.379 720
 722 3 27.85 55.74 -35.16 0.365 721
 723 3 28.01 55.91 -35.28 0.365 722
 724 3 28.07 56.09 -35.41 0.376 723
 725 3 28.21 56.19 -35.41 0.385 724
 726 3 28.28 56.34 -35.48 0.408 725
 727 3 28.42 56.48 -35.52 0.429 726
 728 3 28.48 56.7 -35.6 0.41 727
 729 3 28.6 56.94 -35.66 0.428 728
 730 3 28.62 57.16 -35.69 0.444 729
 731 3 28.73 57.37 -35.74 0.446 730
 732 3 28.83 57.49 -35.8 0.46 731
 733 3 28.98 57.73 -35.91 0.432 732
 734 3 29.08 57.91 -35.95 0.439 733
 735 3 29.16 58.09 -35.95 0.444 734
 736 3 29.21 58.27 -35.91 0.453 735
 737 3 29.26 58.45 -35.95 0.436 736
 738 3 29.28 58.72 -35.92 0.447 737
 739 3 29.33 58.91 -35.98 0.462 738
 740 3 29.39 59.12 -36.05 0.444 739
 741 3 29.41 59.37 -36.08 0.412 740
 742 3 29.41 59.62 -36.06 0.402 741
 743 3 29.33 59.83 -36.03 0.417 742
 744 3 29.32 60.08 -36.1 0.367 743
 745 3 29.35 60.27 -36.13 0.366 744
 746 3 29.26 60.49 -36.17 0.36 745
 747 3 29.28 60.67 -36.19 0.351 746
 748 3 29.28 60.86 -36.31 0.354 747
 749 3 29.3 60.99 -36.31 0.376 748
 750 3 29.33 61.19 -36.31 0.408 749
 751 3 29.35 61.37 -36.33 0.39 750
 752 3 29.42 61.59 -36.41 0.379 751
 753 3 29.4 61.79 -36.35 0.362 752
 754 3 29.41 61.97 -36.34 0.348 753
 755 3 29.43 62.12 -36.37 0.321 754
 756 3 29.41 62.34 -36.26 0.331 755
 757 3 29.38 62.59 -36.2 0.348 756
 758 3 29.32 62.74 -36.26 0.365 757
 759 3 29.27 62.91 -36.3 0.381 758
 760 3 29.15 63.09 -36.34 0.373 759
 761 3 29.11 63.29 -36.27 0.379 760
 762 3 29.02 63.44 -36.34 0.419 761
 763 3 29 63.69 -36.38 0.406 762
 764 3 28.97 63.84 -36.45 0.455 763
 765 3 28.93 64.02 -36.59 0.498 764
 766 3 28.91 64.16 -36.66 0.538 765
 767 3 28.95 64.3 -36.81 0.538 766
 768 3 28.97 64.45 -36.89 0.555 767
 769 3 28.91 64.59 -36.98 0.6 768
 770 3 28.57 64.28 -37.69 0.151 769
 771 3 28.36 64.36 -37.74 0.152 770
 772 3 28.27 64.45 -37.84 0.153 771
 773 3 28.2 64.5 -38.01 0.142 772
 774 3 28.07 64.56 -38.08 0.156 773
 775 3 27.88 64.62 -38.2 0.187 774
 776 3 27.72 64.64 -38.34 0.153 775
 777 3 27.59 64.72 -38.44 0.139 776
 778 3 27.47 64.8 -38.55 0.153 777
 779 3 27.34 64.83 -38.64 0.183 778
 780 3 27.18 64.84 -38.71 0.23 779
 781 3 27.11 64.86 -38.85 0.292 780
 782 3 27.02 64.86 -38.91 0.367 781
 783 3 26.91 64.86 -38.96 0.466 782
 784 3 26.84 64.97 -39.13 0.535 783
 785 3 26.75 65.04 -39.2 0.584 784
 786 3 26.52 65.02 -39.27 0.751 785
 787 3 26.45 65.05 -39.38 0.798 786
 788 3 26.27 65.01 -39.38 0.787 787
 789 3 26.09 64.94 -39.27 0.769 788
 790 3 26.02 64.96 -39.34 0.777 789
 791 3 25.73 64.72 -38.89 0.661 790
 792 3 25.61 64.71 -38.88 0.664 791
 793 3 25.27 65.46 -39.13 0.24 792
 794 3 25.11 65.44 -39.13 0.278 793
 795 3 24.98 65.44 -39.19 0.322 794
 796 3 24.88 65.46 -39.24 0.378 795
 797 3 24.75 65.41 -39.19 0.412 796
 798 3 24.59 65.38 -39.06 0.517 797
 799 3 24.47 65.47 -39.02 0.56 798
 800 3 24.34 65.38 -38.91 0.623 799
 801 3 24.22 65.35 -38.8 0.59 800
 802 3 24.11 65.21 -38.6 0.53 801
 803 3 23.97 65.13 -38.41 0.497 802
 804 3 23.82 65.04 -38.31 0.526 803
 805 3 23.72 64.82 -38.27 0.563 804
 806 3 23.65 64.71 -38.23 0.586 805
 807 3 23.54 64.74 -37.92 0.471 806
 808 3 23.41 64.74 -37.84 0.382 807
 809 3 23.36 64.63 -37.74 0.3 808
 810 3 23.79 64.43 -37.44 0.11 807
 811 3 23.72 64.35 -37.26 0.094 810
 812 3 23.66 64.26 -37.09 0.124 811
 813 3 23.61 64.13 -36.96 0.176 812
 814 3 23.57 63.97 -36.77 0.145 813
 815 3 23.57 63.91 -36.6 0.125 814
 816 3 23.54 64.04 -36.41 0.101 815
 817 3 23.59 64.02 -36.24 0.13 816
 818 3 23.57 64.08 -36.05 0.166 817
 819 3 23.47 64.27 -35.81 0.177 818
 820 3 23.38 64.4 -35.6 0.149 819
 821 3 23.36 64.44 -35.46 0.081 820
 822 3 25.61 64.02 -38.53 0.349 792
 823 3 25.59 63.73 -38.39 0.238 822
 824 3 25.56 63.65 -38.24 0.262 823
 825 3 25.5 63.58 -38.09 0.272 824
 826 3 25.54 63.48 -37.88 0.266 825
 827 3 25.57 63.37 -37.74 0.269 826
 828 3 25.84 63.11 -37.94 0.122 827
 829 3 25.9 63 -37.87 0.074 828
 830 3 26 62.87 -37.85 0.111 829
 831 3 26.09 62.79 -37.85 0.121 830
 832 3 26.16 62.68 -37.96 0.000125 831
 833 3 25.5 63.43 -37.31 0.154 827
 834 3 25.43 63.36 -37.12 0.15 833
 835 3 25.47 63.26 -36.96 0.121 834
 836 3 25.47 63.22 -36.84 0.08 835
 837 3 25.5 63.15 -36.64 0.121 836
 838 3 25.54 63.05 -36.41 0.156 837
 839 3 25.61 62.97 -36.24 0.161 838
 840 3 25.57 62.9 -36.05 0.074 839
 841 3 25.57 62.83 -35.91 0.097 840
 842 3 25.59 62.76 -35.74 0.148 841
 843 3 25.57 62.72 -35.59 0.129 842
 844 3 25.54 62.65 -35.46 0.112 843
 845 3 25.47 62.72 -35.34 0.000125 844
 846 3 26.32 65.22 -40.24 0.279 790
 847 3 26.25 65.38 -40.37 0.244 846
 848 3 26.27 65.49 -40.56 0.184 847
 849 3 26.29 65.6 -40.64 0.084 848
 850 3 28.97 64.86 -36.84 0.464 769
 851 3 28.86 65.12 -36.74 0.377 850
 852 3 28.82 65.31 -36.73 0.372 851
 853 3 28.73 65.53 -36.73 0.356 852
 854 3 28.68 65.75 -36.7 0.356 853
 855 3 28.54 65.89 -36.66 0.339 854
 856 3 28.45 65.98 -36.7 0.383 855
 857 3 28.38 66.06 -36.62 0.462 856
 858 3 28.23 66.09 -36.51 0.519 857
 859 3 28.22 66.2 -36.44 0.582 858
 860 3 28.09 66.31 -36.49 0.621 859
 861 3 28.06 66.47 -36.56 0.644 860
 862 3 27.95 66.56 -36.53 0.667 861
 863 3 27.95 66.7 -36.59 0.651 862
 864 3 27.91 66.84 -36.7 0.624 863
 865 3 27.75 66.92 -36.63 0.682 864
 866 3 27.68 67.03 -36.55 0.639 865
 867 3 27.61 67.2 -36.52 0.601 866
 868 3 27.58 67.3 -36.55 0.53 867
 869 3 27.48 67.42 -36.38 0.44 868
 870 3 27.51 67.64 -36.34 0.437 869
 871 3 27.44 67.81 -36.17 0.447 870
 872 3 27.33 67.92 -36.17 0.521 871
 873 3 27.21 68.02 -36.13 0.535 872
 874 3 27.1 68.14 -36.03 0.558 873
 875 3 27.07 68.3 -35.96 0.6 874
 876 3 26.94 68.39 -35.89 0.663 875
 877 3 26.91 68.5 -35.88 0.695 876
 878 3 26.76 68.55 -35.81 0.706 877
 879 3 26.61 68.69 -35.59 0.746 878
 880 3 26.52 68.8 -35.66 0.736 879
 881 3 26.34 68.85 -35.58 0.73 880
 882 3 26.32 68.99 -35.48 0.762 881
 883 3 26.15 68.99 -35.38 0.732 882
 884 3 26 69.02 -35.34 0.758 883
 885 3 25.57 68.71 -35.99 0.144 884
 886 3 25.5 68.74 -36.16 0.129 885
 887 3 25.47 68.69 -36.38 0.13 886
 888 3 25.98 69.11 -35.21 0.828 884
 889 3 25.32 68.41 -34.84 0.476 888
 890 3 25.19 68.35 -34.84 0.481 889
 891 3 24.98 68.27 -35.49 0.104 890
 892 3 24.8 68.24 -35.7 0.103 891
 893 3 24.67 68.16 -35.66 0.089 892
 894 3 24.64 68.01 -35.59 0.096 893
 895 3 24.66 67.91 -35.48 0.151 894
 896 3 24.57 67.8 -35.41 0.104 895
 897 3 24.51 67.72 -35.31 0.091 896
 898 3 24.46 67.55 -35.24 0.152 897
 899 3 24.42 67.38 -35.16 0.085 898
 900 3 24.35 67.26 -35.1 0.113 899
 901 3 24.32 67.07 -35.03 0.144 900
 902 3 24.27 66.88 -35.06 0.147 901
 903 3 24.29 66.77 -35.08 0.095 902
 904 3 25.07 68.35 -34.69 0.466 890
 905 3 24.83 68.49 -34.69 0.363 904
 906 3 24.69 68.55 -34.63 0.35 905
 907 3 24.46 68.35 -34.53 0.325 906
 908 3 24.3 68.41 -34.49 0.273 907
 909 3 24.28 68.49 -34.27 0.182 908
 910 3 24.16 68.55 -34.14 0.176 909
 911 3 24.03 68.57 -34.05 0.152 910
 912 3 23.87 68.6 -33.92 0.154 911
 913 3 23.78 68.61 -33.77 0.144 912
 914 3 23.66 68.66 -33.62 0.226 913
 915 3 23.48 68.69 -33.52 0.229 914
 916 3 23.32 68.74 -33.45 0.215 915
 917 3 23.17 68.8 -33.46 0.242 916
 918 3 23.07 69.11 -33.45 0.128 917
 919 3 22.93 69.22 -33.41 0.147 918
 920 3 22.82 69.26 -33.44 0.091 919
 921 3 22.99 68.61 -33.42 0.152 917
 922 3 22.8 68.52 -33.33 0.115 921
 923 3 22.71 68.44 -33.19 0.144 922
 924 3 22.53 68.43 -33.05 0.113 923
 925 3 22.39 68.52 -32.99 0.11 924
 926 3 24.01 68.32 -34.78 0.134 908
 927 3 24.01 68.41 -34.95 0.139 926
 928 3 23.96 68.57 -34.99 0.125 927
 929 3 23.98 68.74 -34.98 0.111 928
 930 3 26.4 69.8 -35.41 0.499 888
 931 3 26.34 69.97 -35.52 0.476 930
 932 3 26.38 70.19 -35.63 0.471 931
 933 3 26.34 70.38 -35.63 0.501 932
 934 3 26.25 70.51 -35.59 0.526 933
 935 3 26.25 70.66 -35.66 0.548 934
 936 3 26.2 70.79 -35.77 0.599 935
 937 3 26.18 70.91 -35.83 0.654 936
 938 3 26.15 71.07 -36.01 0.669 937
 939 3 26.09 71.16 -35.99 0.675 938
 940 3 26.07 71.15 -36.26 0.526 939
 941 3 26.04 71.13 -36.38 0.526 940
 942 3 26.22 71.55 -35.13 0.366 941
 943 3 26.22 71.71 -35.06 0.393 942
 944 3 26.2 71.88 -34.95 0.387 943
 945 3 26.18 72.05 -34.88 0.364 944
 946 3 26.16 72.24 -34.84 0.38 945
 947 3 26.13 72.35 -34.76 0.393 946
 948 3 26.16 72.44 -34.67 0.405 947
 949 3 26.11 72.66 -34.59 0.411 948
 950 3 26.18 72.85 -34.66 0.395 949
 951 3 26.23 72.99 -34.63 0.378 950
 952 3 26.34 73.13 -34.59 0.378 951
 953 3 26.36 73.3 -34.53 0.384 952
 954 3 26.43 73.47 -34.49 0.369 953
 955 3 26.38 73.66 -34.41 0.387 954
 956 3 26.41 73.83 -34.39 0.367 955
 957 3 26.45 74.01 -34.39 0.379 956
 958 3 26.47 74.15 -34.33 0.379 957
 959 3 26.54 74.32 -34.24 0.343 958
 960 3 26.54 74.51 -34.23 0.355 959
 961 3 26.52 74.68 -34.13 0.331 960
 962 3 26.5 74.82 -34.06 0.316 961
 963 3 26.54 74.96 -34.17 0.255 962
 964 3 26.5 75.07 -34.08 0.357 963
 965 3 26.54 75.16 -33.98 0.315 964
 966 3 26.61 75.27 -34.08 0.344 965
 967 3 26.52 75.52 -34.08 0.361 966
 968 3 26.45 75.68 -34.08 0.358 967
 969 3 26.39 75.85 -34.09 0.374 968
 970 3 26.31 76.02 -34.09 0.381 969
 971 3 26.24 76.19 -34.01 0.395 970
 972 3 26.21 76.35 -33.92 0.395 971
 973 3 26.12 76.51 -33.88 0.377 972
 974 3 26.12 76.68 -33.95 0.376 973
 975 3 26.08 76.82 -33.89 0.374 974
 976 3 26.08 77.02 -33.84 0.385 975
 977 3 26.05 77.16 -33.87 0.391 976
 978 3 26.03 77.33 -33.81 0.402 977
 979 3 25.96 77.46 -33.84 0.415 978
 980 3 25.94 77.63 -33.95 0.448 979
 981 3 25.96 77.8 -33.91 0.444 980
 982 3 25.94 78.02 -33.94 0.474 981
 983 3 25.83 78.16 -33.96 0.494 982
 984 3 25.85 78.32 -33.88 0.52 983
 985 3 25.51 78.3 -34.23 0.337 984
 986 3 25.31 78.46 -34.28 0.281 985
 987 3 25.1 78.49 -34.31 0.268 986
 988 3 24.99 78.55 -34.37 0.248 987
 989 3 24.87 78.6 -34.55 0.288 988
 990 3 24.62 78.66 -34.7 0.24 989
 991 3 24.58 78.71 -34.88 0.321 990
 992 3 24.53 78.77 -34.95 0.368 991
 993 3 24.42 78.79 -35.08 0.423 992
 994 3 24.3 78.77 -35.19 0.423 993
 995 3 24.31 78.99 -35.24 0.432 994
 996 3 24.22 79.08 -35.27 0.489 995
 997 3 24.12 79.07 -35.45 0.469 996
 998 3 24.12 79.21 -35.53 0.435 997
 999 3 23.94 79.24 -35.56 0.44 998
 1000 3 23.92 79.35 -35.67 0.417 999
 1001 3 23.87 79.46 -35.74 0.39 1000
 1002 3 23.9 79.66 -35.84 0.351 1001
 1003 3 23.76 79.65 -35.95 0.395 1002
 1004 3 23.69 79.8 -36.02 0.385 1003
 1005 3 23.56 79.93 -36.09 0.394 1004
 1006 3 23.49 80.05 -36.19 0.37 1005
 1007 3 23.42 80.21 -36.16 0.398 1006
 1008 3 23.26 80.29 -36.13 0.429 1007
 1009 3 22.99 80.3 -36.16 0.418 1008
 1010 3 22.76 80.24 -36.16 0.411 1009
 1011 3 22.56 80.24 -36.16 0.418 1010
 1012 3 22.4 80.24 -36.24 0.449 1011
 1013 3 22.26 80.22 -36.24 0.505 1012
 1014 3 22.05 80.22 -36.2 0.51 1013
 1015 3 21.9 80.27 -36.12 0.574 1014
 1016 3 21.78 80.3 -36.2 0.588 1015
 1017 3 21.67 80.41 -36.16 0.568 1016
 1018 3 21.6 80.49 -36.14 0.563 1017
 1019 3 21.49 80.49 -35.98 0.507 1018
 1020 3 21.44 80.47 -35.89 0.507 1019
 1021 3 21.96 80.77 -37.1 0.218 1020
 1022 3 22.01 80.85 -37.16 0.28 1021
 1023 3 22.08 80.94 -37.21 0.377 1022
 1024 3 22.08 81.05 -37.28 0.445 1023
 1025 3 22.08 81.1 -37.44 0.459 1024
 1026 3 22.19 81.15 -37.52 0.463 1025
 1027 3 21.24 81.38 -37.49 0.174 1026
 1028 3 21.08 81.52 -37.56 0.159 1027
 1029 3 20.94 81.63 -37.63 0.147 1028
 1030 3 20.9 81.77 -37.67 0.19 1029
 1031 3 20.93 81.99 -37.74 0.216 1030
 1032 3 20.86 82.13 -37.78 0.185 1031
 1033 3 20.8 82.27 -37.87 0.23 1032
 1034 3 20.79 82.41 -37.95 0.292 1033
 1035 3 20.75 82.54 -38.02 0.347 1034
 1036 3 20.71 82.69 -38.09 0.392 1035
 1037 3 20.66 82.85 -38.12 0.458 1036
 1038 3 20.54 82.91 -38.24 0.588 1037
 1039 3 20.48 83.01 -38.31 0.668 1038
 1040 3 20.45 83.13 -38.31 0.67 1039
 1041 3 20.5 83.21 -38.51 0.739 1040
 1042 3 20.54 83.35 -38.7 0.727 1041
 1043 3 20.75 83.4 -39.16 0.65 1042
 1044 3 21.02 83.33 -39.51 0.576 1043
 1045 3 21.09 83.43 -39.63 0.556 1044
 1046 3 21.09 83.44 -39.78 0.542 1045
 1047 3 21.13 83.52 -39.91 0.554 1046
 1048 3 21.36 83.41 -40.14 0.356 1047
 1049 3 21.16 83.71 -40.3 0.203 1048
 1050 3 21.23 84.02 -40.46 0.063 1049
 1051 3 21.3 84.05 -40.63 0.055 1050
 1052 3 21.27 84.13 -40.77 0.05 1051
 1053 3 21.34 84.16 -40.89 0.074 1052
 1054 3 21.93 83.16 -40.06 0.157 1048
 1055 3 22.07 83.1 -40.16 0.134 1054
 1056 3 22.23 83.02 -40.27 0.11 1055
 1057 3 22.39 83.13 -40.33 0.096 1056
 1058 3 20.64 84.07 -39.77 0.307 1047
 1059 3 20.7 84.13 -39.94 0.323 1058
 1060 3 20.91 84.27 -40.3 0.16 1059
 1061 3 20.8 84.43 -40.37 0.146 1060
 1062 3 20.73 84.49 -40.52 0.163 1061
 1063 3 20.66 84.54 -40.59 0.091 1062
 1064 3 22.69 81.11 -37.59 0.153 1026
 1065 3 22.78 81.22 -37.62 0.172 1064
 1066 3 22.87 81.19 -37.67 0.164 1065
 1067 3 23.12 81.22 -37.66 0.14 1066
 1068 3 23.19 81.27 -37.77 0.127 1067
 1069 3 23.33 81.3 -37.85 0.108 1068
 1070 3 23.51 81.32 -37.91 0.109 1069
 1071 3 23.62 81.4 -37.87 0.000125 1070
 1072 3 21.26 80.44 -35.66 0.487 1019
 1073 3 21.17 80.47 -35.45 0.493 1072
 1074 3 21.06 80.52 -35.34 0.515 1073
 1075 3 20.99 80.52 -35.2 0.526 1074
 1076 3 20.87 80.55 -35.16 0.567 1075
 1077 3 20.76 80.66 -35.08 0.545 1076
 1078 3 20.78 80.77 -34.83 0.453 1077
 1079 3 20.69 80.99 -34.91 0.372 1078
 1080 3 20.6 81.1 -34.81 0.339 1079
 1081 3 20.46 81.15 -34.7 0.345 1080
 1082 3 20.35 81.22 -34.63 0.414 1081
 1083 3 20.24 81.29 -34.58 0.482 1082
 1084 3 20.19 81.4 -34.45 0.496 1083
 1085 3 20.12 81.47 -34.28 0.496 1084
 1086 3 20.12 81.57 -34.21 0.501 1085
 1087 3 20.42 81.71 -34.34 0.131 1086
 1088 3 20.35 81.74 -34.26 0.078 1087
 1089 3 19.76 81.35 -33.99 0.4 1086
 1090 3 19.69 81.46 -33.89 0.417 1089
 1091 3 19.71 81.79 -33.78 0.318 1090
 1092 3 19.62 81.9 -33.66 0.345 1091
 1093 3 19.58 82.04 -33.53 0.381 1092
 1094 3 19.46 82.12 -33.38 0.422 1093
 1095 3 19.37 82.23 -33.27 0.434 1094
 1096 3 19.24 82.31 -33.08 0.46 1095
 1097 3 19.1 82.34 -32.98 0.536 1096
 1098 3 19.01 82.45 -32.98 0.608 1097
 1099 3 19.05 82.79 -32.91 0.566 1098
 1100 3 18.95 82.87 -32.77 0.6 1099
 1101 3 18.86 83 -32.73 0.558 1100
 1102 3 18.86 83.15 -32.52 0.53 1101
 1103 3 18.77 83.28 -32.38 0.574 1102
 1104 3 18.64 83.4 -32.28 0.59 1103
 1105 3 18.55 83.53 -32.09 0.56 1104
 1106 3 18.52 83.65 -31.95 0.575 1105
 1107 3 18.57 83.79 -31.93 0.568 1106
 1108 3 18.48 83.9 -31.84 0.584 1107
 1109 3 18.41 84.06 -31.7 0.605 1108
 1110 3 18.39 84.15 -31.59 0.587 1109
 1111 3 18.27 84.28 -31.38 0.58 1110
 1112 3 18.3 84.37 -31.24 0.53 1111
 1113 3 18.25 84.46 -31.07 0.505 1112
 1114 3 18.11 84.54 -30.82 0.493 1113
 1115 3 17.93 84.56 -30.24 0.296 1114
 1116 3 17.86 84.46 -30 0.34 1115
 1117 3 17.82 84.45 -29.86 0.359 1116
 1118 3 17.7 84.57 -29.75 0.402 1117
 1119 3 17.61 84.57 -29.61 0.405 1118
 1120 3 17.48 84.56 -29.49 0.413 1119
 1121 3 17.32 84.48 -29.32 0.435 1120
 1122 3 17.25 84.51 -29.16 0.436 1121
 1123 3 17.25 84.56 -28.99 0.472 1122
 1124 3 17.25 84.62 -28.84 0.478 1123
 1125 3 17.3 84.51 -28.65 0.513 1124
 1126 3 17.3 84.42 -28.43 0.547 1125
 1127 3 17.45 84.59 -28.45 0.167 1126
 1128 3 17.36 84.64 -28.5 0.225 1127
 1129 3 17.32 84.65 -28.66 0.149 1128
 1130 3 17.18 84.4 -28.25 0.571 1126
 1131 3 17.13 84.39 -28.07 0.538 1130
 1132 3 17.09 84.37 -27.93 0.449 1131
 1133 3 17.07 84.43 -27.75 0.39 1132
 1134 3 16.93 84.4 -27.54 0.328 1133
 1135 3 16.84 84.31 -27.31 0.264 1134
 1136 3 16.8 84.35 -27.13 0.251 1135
 1137 3 16.75 84.42 -26.91 0.275 1136
 1138 3 16.8 84.53 -26.86 0.309 1137
 1139 3 16.8 84.62 -26.79 0.384 1138
 1140 3 16.88 84.71 -26.65 0.46 1139
 1141 3 16.8 84.84 -26.59 0.511 1140
 1142 3 16.71 84.96 -26.5 0.54 1141
 1143 3 16.59 85.07 -26.43 0.575 1142
 1144 3 16.52 85.15 -26.34 0.67 1143
 1145 3 15.86 85.18 -27.34 0.213 1144
 1146 3 15.66 85.1 -27.5 0.219 1145
 1147 3 15.49 85.09 -27.5 0.178 1146
 1148 3 15.31 85.07 -27.63 0.164 1147
 1149 3 15.11 85.06 -27.63 0.209 1148
 1150 3 14.94 85.09 -27.59 0.222 1149
 1151 3 14.78 85.03 -27.54 0.21 1150
 1152 3 14.57 84.95 -27.38 0.17 1151
 1153 3 14.39 84.87 -27.27 0.177 1152
 1154 3 14.21 84.78 -27.27 0.25 1153
 1155 3 14.1 84.71 -27.31 0.319 1154
 1156 3 13.98 84.65 -27.38 0.368 1155
 1157 3 13.82 84.68 -27.47 0.405 1156
 1158 3 13.63 84.65 -27.34 0.458 1157
 1159 3 13.54 84.6 -27.41 0.516 1158
 1160 3 13.43 84.46 -27.41 0.504 1159
 1161 3 13.44 84.2 -27.34 0.562 1160
 1162 3 13.32 84.09 -27.34 0.559 1161
 1163 3 13.31 83.93 -27.43 0.58 1162
 1164 3 13.21 83.84 -27.47 0.603 1163
 1165 3 13.15 83.75 -27.61 0.606 1164
 1166 3 13.21 83.59 -27.93 0.536 1165
 1167 3 13.3 83.4 -27.75 0.198 1166
 1168 3 13.24 83.53 -27.77 0.239 1167
 1169 3 13.14 83.55 -28.15 0.468 1166
 1170 3 13.14 83.3 -27.9 0.307 1169
 1171 3 16.64 85.18 -25.84 0.629 1144
 1172 3 16.73 85.26 -25.68 0.592 1171
 1173 3 16.75 85.32 -25.52 0.546 1172
 1174 3 16.7 85.4 -25.4 0.5 1173
 1175 3 16.63 85.43 -24.97 0.38 1174
 1176 3 16.73 85.43 -24.61 0.307 1175
 1177 3 16.68 85.56 -24.65 0.306 1176
 1178 3 16.66 85.65 -24.54 0.306 1177
 1179 3 16.57 85.64 -24.25 0.294 1178
 1180 3 16.45 85.7 -24.11 0.334 1179
 1181 3 16.41 85.7 -23.93 0.38 1180
 1182 3 16.43 85.7 -23.75 0.42 1181
 1183 3 16.36 85.75 -23.59 0.453 1182
 1184 3 16.2 85.87 -23.47 0.496 1183
 1185 3 16.14 86.04 -23.43 0.525 1184
 1186 3 16.14 86.23 -23.38 0.543 1185
 1187 3 16.13 86.31 -23.25 0.561 1186
 1188 3 16.59 86.6 -23.25 0.314 1187
 1189 3 16.59 86.56 -23.43 0.166 1188
 1190 3 16.52 86.54 -23.31 0.113 1189
 1191 3 16.66 86.62 -23.13 0.226 1188
 1192 3 16.77 86.45 -22.93 0.108 1191
 1193 3 16.86 86.46 -22.77 0.118 1192
 1194 3 17.02 86.4 -22.7 0.145 1193
 1195 3 17.11 86.31 -22.66 0.059 1194
 1196 3 15.72 86.12 -23.02 0.477 1187
 1197 3 15.64 86.18 -22.93 0.466 1196
 1198 3 15.54 86.23 -22.84 0.423 1197
 1199 3 15.39 86.34 -22.7 0.44 1198
 1200 3 15.23 86.46 -22.79 0.165 1199
 1201 3 15.29 86.4 -22.7 0.195 1200
 1202 3 15.28 86.34 -22.52 0.221 1201
 1203 3 15.37 86.18 -22.45 0.232 1202
 1204 3 15.49 86.04 -22.59 0.178 1203
 1205 3 15.57 85.95 -22.54 0.143 1204
 1206 3 15.43 86.26 -22.41 0.446 1199
 1207 3 15.36 86.35 -22.31 0.473 1206
 1208 3 15.29 86.37 -22.18 0.457 1207
 1209 3 15.21 86.54 -22.04 0.3 1208
 1210 3 15.21 86.68 -21.92 0.284 1209
 1211 3 15.23 86.81 -21.78 0.302 1210
 1212 3 15.1 86.87 -21.62 0.304 1211
 1213 3 15.14 86.98 -21.44 0.241 1212
 1214 3 15.05 87.09 -21.35 0.262 1213
 1215 3 15.05 87.15 -21.24 0.347 1214
 1216 3 15.06 87.26 -21.17 0.427 1215
 1217 3 15.11 87.34 -21.05 0.491 1216
 1218 3 14.96 87.34 -20.89 0.492 1217
 1219 3 14.87 87.4 -20.83 0.473 1218
 1220 3 15.02 87.34 -20.9 0.274 1219
 1221 3 14.88 87.34 -20.85 0.271 1220
 1222 3 14.8 87.37 -20.74 0.189 1221
 1223 3 14.64 87.46 -20.76 0.484 1219
 1224 3 14.46 87.5 -20.69 0.477 1223
 1225 3 14.29 87.59 -20.65 0.448 1224
 1226 3 14.09 87.62 -20.62 0.434 1225
 1227 3 13.9 87.65 -20.53 0.44 1226
 1228 3 13.79 87.62 -20.37 0.425 1227
 1229 3 13.6 87.59 -20.26 0.406 1228
 1230 3 13.54 87.65 -20.15 0.35 1229
 1231 3 13.7 87.71 -19.74 0.185 1230
 1232 3 13.71 87.73 -19.58 0.156 1231
 1233 3 13.7 87.79 -19.37 0.196 1232
 1234 3 13.66 87.82 -19.24 0.272 1233
 1235 3 13.62 87.93 -19.05 0.361 1234
 1236 3 13.63 87.98 -18.92 0.465 1235
 1237 3 13.59 88.04 -18.71 0.5 1236
 1238 3 13.54 88 -18.53 0.507 1237
 1239 3 13.57 87.92 -18.39 0.548 1238
 1240 3 13.53 88 -18.19 0.543 1239
 1241 3 13.61 87.98 -18.06 0.532 1240
 1242 3 13.64 88.01 -17.94 0.5 1241
 1243 3 13.7 87.85 -17.85 0.475 1242
 1244 3 13.49 87.73 -18.12 0.186 1243
 1245 3 13.46 87.87 -18.03 0.22 1244
 1246 3 13.62 87.98 -17.9 0.224 1245
 1247 3 13.57 88.07 -17.81 0.1 1246
 1248 3 13.53 88.48 -17.4 0.131 1243
 1249 3 13.54 88.45 -17.24 0.219 1248
 1250 3 13.54 88.46 -17.08 0.321 1249
 1251 3 13.59 88.48 -16.92 0.395 1250
 1252 3 13.54 88.53 -16.74 0.462 1251
 1253 3 13.63 88.59 -16.62 0.511 1252
 1254 3 13.71 88.56 -16.51 0.57 1253
 1255 3 13.85 88.56 -16.4 0.619 1254
 1256 3 13.88 88.56 -16.26 0.631 1255
 1257 3 14.05 88.54 -16.05 0.536 1256
 1258 3 14.14 88.45 -15.99 0.482 1257
 1259 3 13.82 88.4 -16.03 0.191 1258
 1260 3 13.93 88.34 -16.17 0.041 1259
 1261 3 14.39 88.37 -15.9 0.499 1258
 1262 3 14.6 88.4 -15.81 0.405 1261
 1263 3 14.82 88.42 -15.67 0.289 1262
 1264 3 14.99 88.29 -15.49 0.221 1263
 1265 3 15.02 88.2 -15.4 0.275 1264
 1266 3 14.96 88.26 -15.26 0.287 1265
 1267 3 14.93 88.15 -15.14 0.33 1266
 1268 3 14.82 87.96 -15.03 0.089 1267
 1269 3 15.02 87.93 -14.95 0.198 1268
 1270 3 15.07 87.89 -14.87 0.138 1269
 1271 3 14.94 88.03 -15.07 0.357 1267
 1272 3 14.93 87.92 -14.96 0.391 1271
 1273 3 14.9 87.93 -14.81 0.425 1272
 1274 3 15.09 87.85 -14.76 0.461 1273
 1275 3 15.23 87.82 -14.65 0.388 1274
 1276 3 15.14 87.73 -14.55 0.3 1275
 1277 3 15.16 87.87 -14.54 0.198 1276
 1278 3 15.15 88.09 -14.71 0.159 1277
 1279 3 15.18 88.15 -14.86 0.088 1278
 1280 3 13.01 88.61 -15.99 0.152 1256
 1281 3 12.91 88.69 -15.83 0.154 1280
 1282 3 12.96 88.78 -15.7 0.155 1281
 1283 3 12.82 88.92 -15.5 0.153 1282
 1284 3 12.71 89.05 -15.38 0.151 1283
 1285 3 12.66 89.2 -15.25 0.125 1284
 1286 3 12.57 89.42 -15.16 0.12 1285
 1287 3 12.52 89.58 -15.03 0.173 1286
 1288 3 12.46 89.7 -14.95 0.201 1287
 1289 3 12.46 89.78 -14.83 0.116 1288
 1290 3 13.26 87.69 -20.3 0.297 1230
 1291 3 13.11 87.81 -20.4 0.268 1290
 1292 3 12.95 88.03 -20.6 0.192 1291
 1293 3 12.85 88.17 -20.62 0.208 1292
 1294 3 12.76 88.36 -20.69 0.199 1293
 1295 3 12.71 88.55 -20.74 0.175 1294
 1296 3 12.68 88.8 -20.74 0.163 1295
 1297 3 12.63 88.94 -20.76 0.189 1296
 1298 3 12.54 89.11 -20.87 0.175 1297
 1299 3 12.48 89.25 -20.92 0.221 1298
 1300 3 12.4 89.5 -20.9 0.209 1299
 1301 3 12.3 89.67 -20.9 0.237 1300
 1302 3 12.16 89.86 -20.9 0.226 1301
 1303 3 12.12 90.03 -20.92 0.184 1302
 1304 3 12.03 90.17 -20.81 0.155 1303
 1305 3 11.93 90.31 -20.78 0.144 1304
 1306 3 11.87 90.42 -20.87 0.159 1305
 1307 3 11.76 90.53 -20.94 0.177 1306
 1308 3 11.63 90.69 -21.06 0.173 1307
 1309 3 11.53 90.8 -21.19 0.188 1308
 1310 3 11.45 90.92 -21.3 0.19 1309
 1311 3 11.34 91 -21.37 0.189 1310
 1312 3 11.18 91.03 -21.51 0.225 1311
 1313 3 11.01 91.11 -21.64 0.257 1312
 1314 3 10.88 91.2 -21.69 0.238 1313
 1315 3 10.72 91.27 -21.85 0.181 1314
 1316 3 10.63 91.33 -21.96 0.183 1315
 1317 3 10.51 91.44 -22.01 0.191 1316
 1318 3 10.38 91.53 -22.03 0.226 1317
 1319 3 10.15 91.61 -21.98 0.255 1318
 1320 3 10.04 91.69 -22.01 0.3 1319
 1321 3 9.88 91.8 -22.05 0.394 1320
 1322 3 9.77 91.88 -22.1 0.492 1321
 1323 3 9.75 92.03 -22.05 0.597 1322
 1324 3 9.69 92.19 -22.12 0.808 1323
 1325 3 9.62 92.3 -22.15 0.961 1324
 1326 3 9.47 91.91 -23.17 0.532 1325
 1327 3 9.47 91.8 -23.4 0.542 1326
 1328 3 9.39 91.8 -23.53 0.613 1327
 1329 3 9.4 91.8 -23.69 0.595 1328
 1330 3 9.38 91.8 -23.87 0.562 1329
 1331 3 9.33 91.77 -24.05 0.475 1330
 1332 3 9.33 91.69 -24.23 0.451 1331
 1333 3 9.23 91.57 -24.44 0.451 1332
 1334 3 9.12 91.31 -24.67 0.437 1333
 1335 3 9.03 91.29 -24.78 0.464 1334
 1336 3 8.96 91.29 -24.98 0.465 1335
 1337 3 8.79 91.23 -25.08 0.472 1336
 1338 3 8.86 91.15 -25.28 0.308 1337
 1339 3 8.34 91.28 -24.74 0.229 1338
 1340 3 8.1 91.18 -24.71 0.155 1339
 1341 3 8.01 91.18 -24.76 0.000125 1340
 1342 3 8.7 90.98 -25.51 0.287 1338
 1343 3 8.54 90.9 -25.56 0.244 1342
 1344 3 8.45 90.84 -25.71 0.213 1343
 1345 3 8.22 90.81 -25.98 0.155 1344
 1346 3 8.16 90.76 -26.08 0.19 1345
 1347 3 8.1 90.71 -26.26 0.16 1346
 1348 3 7.97 90.68 -26.42 0.217 1347
 1349 3 7.88 90.64 -26.55 0.246 1348
 1350 3 7.86 90.6 -26.67 0.256 1349
 1351 3 7.94 90.68 -27.01 0.17 1350
 1352 3 7.97 90.76 -27.19 0.236 1351
 1353 3 8.03 90.84 -27.37 0.227 1352
 1354 3 8.12 90.87 -27.55 0.239 1353
 1355 3 8.2 90.98 -27.65 0.274 1354
 1356 3 8.29 91.06 -27.78 0.344 1355
 1357 3 8.23 91.21 -27.92 0.511 1356
 1358 3 7.93 91.31 -27.96 0.487 1357
 1359 3 7.79 91.31 -28.03 0.541 1358
 1360 3 7.67 91.35 -28.03 0.562 1359
 1361 3 7.41 91.43 -27.99 0.199 1360
 1362 3 7.38 91.39 -28.14 0.104 1361
 1363 3 7.6 91.26 -28.15 0.683 1360
 1364 3 7.53 91.2 -28.19 0.754 1363
 1365 3 7.35 90.89 -28.03 0.518 1364
 1366 3 7.2 91.1 -28.26 0.433 1365
 1367 3 6.99 90.56 -28.87 0.18 1366
 1368 3 6.9 90.48 -28.98 0.191 1367
 1369 3 6.79 90.39 -28.99 0.184 1368
 1370 3 6.68 90.26 -29.05 0.121 1369
 1371 3 6.64 90.15 -29.12 0.138 1370
 1372 3 6.63 89.98 -29.21 0.166 1371
 1373 3 6.7 89.82 -29.28 0.165 1372
 1374 3 6.63 89.76 -29.35 0.162 1373
 1375 3 6.53 89.65 -29.39 0.148 1374
 1376 3 6.43 89.5 -29.35 0.204 1375
 1377 3 6.37 89.36 -29.37 0.238 1376
 1378 3 6.3 89.27 -29.37 0.23 1377
 1379 3 6.18 89.19 -29.31 0.19 1378
 1380 3 6.07 89.09 -29.24 0.000125 1379
 1381 3 7.9 90.54 -29.06 0.145 1364
 1382 3 7.97 90.35 -29.17 0.148 1381
 1383 3 8.06 90.23 -29.26 0.155 1382
 1384 3 8.21 90.07 -29.24 0.165 1383
 1385 3 8.38 90.03 -29.31 0.188 1384
 1386 3 8.51 89.98 -29.4 0.127 1385
 1387 3 8.64 89.89 -29.53 0.113 1386
 1388 3 8.78 89.76 -29.65 0.113 1387
 1389 3 8.9 89.7 -29.76 0.119 1388
 1390 3 8.94 89.56 -29.87 0.13 1389
 1391 3 9.05 89.43 -29.94 0.172 1390
 1392 3 9.13 89.34 -30.01 0.144 1391
 1393 3 9.32 89.29 -29.99 0.111 1392
 1394 3 7.5 90.54 -26.44 0.161 1350
 1395 3 7.34 90.45 -26.46 0.161 1394
 1396 3 7.14 90.4 -26.53 0.154 1395
 1397 3 7.08 90.29 -26.62 0.153 1396
 1398 3 6.87 90.35 -26.8 0.105 1397
 1399 3 8.93 91.32 -24.85 0.195 1337
 1400 3 8.95 91.4 -24.69 0.149 1399
 1401 3 9.02 90.68 -24.42 0.134 1335
 1402 3 9.01 90.51 -24.35 0.103 1401
 1403 3 9.26 90.48 -24.3 0.096 1402
 1404 3 9.4 90.44 -24.21 0.077 1403
 1405 3 9.45 92.11 -23.49 0.235 1330
 1406 3 9.35 92.03 -23.55 0.263 1405
 1407 3 9.34 91.89 -23.49 0.237 1406
 1408 3 9.17 91.97 -23.35 0.000125 1407
 1409 3 9.72 92.69 -21.24 0.657 1325
 1410 3 9.69 92.78 -21.01 0.639 1409
 1411 3 9.62 92.81 -20.78 0.633 1410
 1412 3 9.63 92.91 -20.67 0.665 1411
 1413 3 9.53 92.95 -20.62 0.723 1412
 1414 3 9.53 92.88 -20.28 0.378 1413
 1415 3 9.53 92.83 -20.1 0.378 1414
 1416 3 9.12 93.36 -21.8 0.242 1415
 1417 3 9.05 93.5 -21.83 0.275 1416
 1418 3 9.01 93.64 -22.01 0.254 1417
 1419 3 8.95 93.77 -22.14 0.221 1418
 1420 3 8.81 93.86 -22.08 0.257 1419
 1421 3 8.64 93.99 -22.12 0.207 1420
 1422 3 8.5 94.06 -22.15 0.239 1421
 1423 3 8.25 94.04 -22.12 0.144 1422
 1424 3 8.17 94.09 -22.08 0.053 1423
 1425 3 8.53 93.8 -21.74 0.093 1420
 1426 3 9.47 92.75 -19.74 0.33 1414
 1427 3 9.43 92.66 -19.6 0.281 1426
 1428 3 9.39 92.61 -19.44 0.25 1427
 1429 3 9.4 92.59 -19.33 0.261 1428
 1430 3 9.45 92.53 -19.17 0.279 1429
 1431 3 9.42 92.44 -19.08 0.198 1430
 1432 3 9.4 92.34 -18.94 0.161 1431
 1433 3 9.43 92.42 -19.01 0.305 1430
 1434 3 9.43 92.39 -18.87 0.274 1433
 1435 3 9.47 92.33 -18.74 0.183 1434
 1436 3 9.53 92.33 -18.58 0.000125 1435
 1437 3 9.81 92.56 -20.4 0.251 1413
 1438 3 9.7 92.63 -20.56 0.245 1437
 1439 3 9.61 92.75 -20.67 0.188 1438
 1440 3 9.56 92.92 -20.76 0.18 1439
 1441 3 9.48 93 -20.87 0.000125 1440
 1442 3 15.46 85.78 -21.88 0.125 1208
 1443 3 15.38 85.7 -21.77 0.129 1442
 1444 3 15.36 85.59 -21.61 0.12 1443
 1445 3 15.38 85.48 -21.47 0.115 1444
 1446 3 15.37 85.4 -21.36 0.092 1445
 1447 3 15.43 85.37 -21.27 0.113 1446
 1448 3 15.46 85.26 -21.2 0.124 1447
 1449 3 15.62 85.1 -21.13 0.144 1448
 1450 3 15.66 84.95 -21.06 0.153 1449
 1451 3 15.8 84.78 -21.16 0.093 1450
 1452 3 15.54 86.2 -23.04 0.2 1198
 1453 3 15.53 86.35 -23.02 0.183 1452
 1454 3 18.93 83.9 -32.05 0.158 1108
 1455 3 18.86 84.01 -32.06 0.115 1454
 1456 3 18.6 81.79 -33.12 0.2 1098
 1457 3 18.62 81.76 -33.31 0.071 1456
 1458 3 19.53 80.82 -33.73 0.142 1090
 1459 3 20.62 80.32 -34.27 0.179 1078
 1460 3 20.56 80.29 -34.16 0.172 1459
 1461 3 20.56 80.16 -33.99 0.121 1460
 1462 3 20.51 80.16 -33.76 0.117 1461
 1463 3 20.51 80.24 -33.63 0.125 1462
 1464 3 20.51 80.27 -33.52 0.06 1463
 1465 3 20.15 80.22 -35.88 0.147 1077
 1466 3 19.96 80.18 -35.99 0.14 1465
 1467 3 19.78 80.23 -36.08 0.128 1466
 1468 3 19.6 80.25 -36.13 0.106 1467
 1469 3 19.39 80.23 -36.12 0.118 1468
 1470 3 19.19 80.21 -36.09 0.116 1469
 1471 3 19.05 80.21 -36.05 0.143 1470
 1472 3 18.85 80.21 -36.1 0.141 1471
 1473 3 18.71 80.17 -36.09 0.14 1472
 1474 3 18.62 80.15 -35.96 0.112 1473
 1475 3 18.49 80.09 -35.96 0.137 1474
 1476 3 18.37 80.04 -35.98 0.07 1475
 1477 3 21.44 80.33 -35.81 0.205 1018
 1478 3 21.42 80.21 -35.77 0.000125 1477
 1479 3 23.51 80.66 -35.66 0.112 1008
 1480 3 23.56 80.79 -35.56 0.157 1479
 1481 3 23.58 80.96 -35.49 0.154 1480
 1482 3 23.62 81.1 -35.52 0.158 1481
 1483 3 23.62 81.24 -35.38 0.122 1482
 1484 3 23.71 81.41 -35.34 0.13 1483
 1485 3 23.69 81.54 -35.27 0.058 1484
 1486 3 24.49 79.47 -34.69 0.167 996
 1487 3 24.55 79.66 -34.58 0.154 1486
 1488 3 24.6 79.85 -34.56 0.135 1487
 1489 3 24.69 80.02 -34.58 0.124 1488
 1490 3 24.78 80.24 -34.49 0.127 1489
 1491 3 24.83 80.44 -34.46 0.138 1490
 1492 3 24.87 80.57 -34.46 0.164 1491
 1493 3 24.85 80.71 -34.45 0.182 1492
 1494 3 24.85 80.82 -34.41 0.178 1493
 1495 3 24.83 80.97 -34.38 0.134 1494
 1496 3 24.78 81.13 -34.37 0.138 1495
 1497 3 24.72 81.21 -34.38 0.088 1496
 1498 3 26.31 78.61 -33.33 0.3 984
 1499 3 26.37 78.83 -33.42 0.357 1498
 1500 3 26.44 79.02 -33.51 0.366 1499
 1501 3 26.6 79.16 -33.58 0.405 1500
 1502 3 26.49 79.24 -33.33 0.138 1501
 1503 3 26.87 79.3 -33.96 0.367 1501
 1504 3 26.99 79.25 -34.23 0.306 1503
 1505 3 27.08 79.25 -34.41 0.317 1504
 1506 3 27.15 79.27 -34.64 0.336 1505
 1507 3 27.21 79.36 -34.77 0.363 1506
 1508 3 27.26 79.42 -35.02 0.362 1507
 1509 3 27.3 79.48 -35.17 0.35 1508
 1510 3 27.31 79.56 -35.38 0.336 1509
 1511 3 27.37 79.64 -35.58 0.339 1510
 1512 3 27.46 79.72 -35.7 0.319 1511
 1513 3 27.46 79.78 -35.84 0.311 1512
 1514 3 27.44 79.83 -36.12 0.3 1513
 1515 3 27.51 79.89 -36.26 0.295 1514
 1516 3 27.58 79.94 -36.42 0.303 1515
 1517 3 27.67 80.08 -36.58 0.334 1516
 1518 3 27.72 80.14 -36.76 0.389 1517
 1519 3 27.71 80.28 -36.84 0.396 1518
 1520 3 27.69 80.36 -36.99 0.384 1519
 1521 3 27.81 80.33 -37.2 0.343 1520
 1522 3 27.94 80.41 -37.34 0.326 1521
 1523 3 28.03 80.47 -37.52 0.33 1522
 1524 3 28.06 80.5 -37.71 0.387 1523
 1525 3 28.24 80.58 -37.85 0.465 1524
 1526 3 28.4 80.67 -37.95 0.498 1525
 1527 3 28.47 80.78 -38.01 0.546 1526
 1528 3 28.56 80.87 -38.09 0.587 1527
 1529 3 28.58 80.97 -38.14 0.632 1528
 1530 3 28.67 81.08 -38.2 0.693 1529
 1531 3 28.67 80.5 -39.01 0.295 1530
 1532 3 28.71 80.45 -39.14 0.291 1531
 1533 3 28.69 80.42 -39.34 0.276 1532
 1534 3 28.67 80.41 -39.49 0.282 1533
 1535 3 28.67 80.37 -39.66 0.29 1534
 1536 3 28.76 80.39 -39.84 0.341 1535
 1537 3 28.78 80.45 -39.98 0.354 1536
 1538 3 28.74 80.41 -40.12 0.342 1537
 1539 3 28.78 80.34 -40.3 0.267 1538
 1540 3 28.96 80.28 -40.52 0.221 1539
 1541 3 28.99 80.25 -40.7 0.212 1540
 1542 3 29.12 80.22 -40.88 0.192 1541
 1543 3 29.24 80.22 -41.05 0.171 1542
 1544 3 29.33 80.12 -41.13 0.181 1543
 1545 3 29.4 80.08 -41.3 0.214 1544
 1546 3 29.4 80.02 -41.44 0.213 1545
 1547 3 29.35 80 -41.62 0.284 1546
 1548 3 29.39 80 -41.73 0.318 1547
 1549 3 29.42 80.06 -41.85 0.367 1548
 1550 3 29.44 80.11 -41.98 0.374 1549
 1551 3 29.35 80.03 -42.16 0.267 1550
 1552 3 29.37 79.97 -42.37 0.245 1551
 1553 3 29.31 79.92 -42.48 0.193 1552
 1554 3 29.26 79.97 -42.59 0.222 1553
 1555 3 29.26 80 -42.71 0.255 1554
 1556 3 29.19 80.03 -42.84 0.341 1555
 1557 3 29.1 80.03 -42.92 0.45 1556
 1558 3 29.08 80.02 -43.06 0.53 1557
 1559 3 29.01 80.02 -43.16 0.594 1558
 1560 3 28.85 79.92 -43.24 0.623 1559
 1561 3 28.78 79.86 -43.33 0.656 1560
 1562 3 28.4 79.28 -42.88 0.235 1561
 1563 3 28.26 79.2 -42.77 0.133 1562
 1564 3 28.15 79.17 -42.73 0.154 1563
 1565 3 28.01 79.09 -42.64 0.145 1564
 1566 3 27.89 79.06 -42.49 0.186 1565
 1567 3 27.81 79.05 -42.31 0.244 1566
 1568 3 27.81 79.16 -41.96 0.116 1567
 1569 3 27.74 79.22 -41.77 0.14 1568
 1570 3 27.74 79.33 -41.64 0.092 1569
 1571 3 27.69 78.78 -42.52 0.134 1567
 1572 3 27.58 78.67 -42.63 0.192 1571
 1573 3 27.51 78.5 -42.59 0.209 1572
 1574 3 28.85 80.12 -43.59 0.563 1561
 1575 3 28.85 80.1 -43.66 0.569 1574
 1576 3 28.85 80.08 -43.73 0.569 1575
 1577 3 29.03 80.36 -43.44 0.163 1576
 1578 3 29.03 80.25 -43.46 0.000125 1577
 1579 3 29.12 80.19 -44.02 0.455 1575
 1580 3 29.1 80.19 -44.19 0.36 1579
 1581 3 29.17 80.25 -44.41 0.291 1580
 1582 3 29.15 80.25 -44.58 0.281 1581
 1583 3 29.06 80.25 -44.77 0.281 1582
 1584 3 29.08 80.2 -44.92 0.363 1583
 1585 3 29.08 80.22 -45.05 0.442 1584
 1586 3 29.1 80.2 -45.16 0.526 1585
 1587 3 29.1 79.83 -45.09 0.165 1586
 1588 3 29.19 79.92 -45.14 0.162 1587
 1589 3 29.1 80.22 -45.3 0.579 1586
 1590 3 29.03 80.23 -45.42 0.624 1589
 1591 3 28.97 80.28 -45.52 0.634 1590
 1592 3 29.28 80.33 -45.71 0.564 1591
 1593 3 29.24 80.47 -45.84 0.587 1592
 1594 3 29.18 80.5 -45.99 0.507 1593
 1595 3 29.13 80.67 -46.09 0.327 1594
 1596 3 29.02 80.86 -46.2 0.247 1595
 1597 3 29.02 80.94 -46.28 0.238 1596
 1598 3 28.96 81.14 -46.37 0.225 1597
 1599 3 28.98 81.31 -46.42 0.213 1598
 1600 3 28.98 81.44 -46.53 0.253 1599
 1601 3 28.98 81.59 -46.59 0.261 1600
 1602 3 28.95 81.77 -46.63 0.282 1601
 1603 3 28.89 81.91 -46.67 0.312 1602
 1604 3 28.86 82 -46.74 0.353 1603
 1605 3 28.84 82.14 -46.85 0.361 1604
 1606 3 28.88 82.33 -46.98 0.42 1605
 1607 3 28.86 82.39 -47.06 0.447 1606
 1608 3 28.91 82.52 -47.09 0.498 1607
 1609 3 28.95 82.66 -47.12 0.532 1608
 1610 3 28.98 82.77 -47.13 0.588 1609
 1611 3 28.91 82.97 -47.13 0.563 1610
 1612 3 28.89 83.11 -47.03 0.592 1611
 1613 3 28.86 83.27 -47.06 0.616 1612
 1614 3 28.89 83.37 -47.05 0.649 1613
 1615 3 28.59 83.58 -47.27 0.501 1614
 1616 3 28.66 83.72 -47.21 0.255 1615
 1617 3 28.59 83.81 -47.21 0.148 1616
 1618 3 27.95 83.56 -47.76 0.183 1615
 1619 3 27.84 83.64 -47.88 0.191 1618
 1620 3 27.75 83.75 -48.02 0.175 1619
 1621 3 27.68 83.84 -48.16 0.202 1620
 1622 3 27.61 83.94 -48.3 0.213 1621
 1623 3 27.57 83.98 -48.49 0.198 1622
 1624 3 27.54 84.02 -48.62 0.165 1623
 1625 3 27.48 84.06 -48.73 0.184 1624
 1626 3 27.41 84.05 -48.87 0.191 1625
 1627 3 27.32 84.06 -48.95 0.253 1626
 1628 3 27.21 84.06 -49.08 0.281 1627
 1629 3 27.2 84.06 -49.21 0.306 1628
 1630 3 27.11 84.14 -49.34 0.355 1629
 1631 3 27.13 84.28 -49.41 0.429 1630
 1632 3 27.23 84.36 -49.51 0.526 1631
 1633 3 27.23 84.5 -49.55 0.552 1632
 1634 3 27.3 84.61 -49.6 0.592 1633
 1635 3 27.38 84.8 -49.63 0.625 1634
 1636 3 27.48 85.14 -49.42 0.636 1635
 1637 3 27.41 85.31 -49.45 0.657 1636
 1638 3 27.41 85.47 -49.49 0.676 1637
 1639 3 27.41 85.59 -49.59 0.652 1638
 1640 3 27.39 85.75 -49.66 0.563 1639
 1641 3 27.34 85.92 -49.77 0.3 1640
 1642 3 27.11 85.91 -49.88 0.169 1641
 1643 3 27.13 85.84 -49.71 0.194 1642
 1644 3 27.16 85.73 -49.64 0.15 1643
 1645 3 27.32 86.09 -49.84 0.183 1641
 1646 3 27.61 85.53 -49.52 0.249 1640
 1647 3 27.41 85.77 -49.6 0.177 1646
 1648 3 27.32 85.77 -49.69 0.13 1647
 1649 3 29.11 83.12 -46.83 0.173 1612
 1650 3 28.91 83.19 -46.88 0.255 1649
 1651 3 28.73 83.3 -46.95 0.282 1650
 1652 3 28.66 83.41 -46.99 0.244 1651
 1653 3 29.64 82.36 -46.85 0.142 1610
 1654 3 29.66 82.25 -46.91 0.097 1653
 1655 3 29.58 80.22 -45.8 0.18 1592
 1656 3 29.56 80.14 -45.87 0.125 1655
 1657 3 28.71 80.36 -43.51 0.167 1574
 1658 3 28.92 80.14 -43.7 0.179 1657
 1659 3 29.03 79.97 -43.74 0.204 1658
 1660 3 29.01 79.86 -43.74 0.248 1659
 1661 3 28.69 81.48 -37.83 0.527 1530
 1662 3 28.96 81.81 -37.56 0.345 1661
 1663 3 29.15 81.98 -37.49 0.304 1662
 1664 3 29.23 82.09 -37.45 0.352 1663
 1665 3 29.3 82.25 -37.45 0.369 1664
 1666 3 29.34 82.39 -37.45 0.388 1665
 1667 3 29.43 82.53 -37.45 0.423 1666
 1668 3 29.46 82.67 -37.41 0.43 1667
 1669 3 29.55 82.83 -37.38 0.43 1668
 1670 3 29.57 82.95 -37.24 0.453 1669
 1671 3 29.66 83.06 -37.24 0.478 1670
 1672 3 29.75 83.14 -37.31 0.524 1671
 1673 3 29.89 83.19 -37.27 0.494 1672
 1674 3 30 83.33 -37.34 0.479 1673
 1675 3 29.98 83.48 -37.27 0.451 1674
 1676 3 30.16 83.61 -37.35 0.393 1675
 1677 3 30.23 83.75 -37.38 0.394 1676
 1678 3 30.41 83.89 -37.38 0.458 1677
 1679 3 30.48 84.03 -37.39 0.502 1678
 1680 3 30.45 84.19 -37.45 0.531 1679
 1681 3 30.39 84.33 -37.41 0.579 1680
 1682 3 30.41 84.45 -37.52 0.602 1681
 1683 3 30.52 84.62 -37.3 0.544 1682
 1684 3 30.68 84.75 -37.38 0.529 1683
 1685 3 30.73 84.5 -37.13 0.202 1684
 1686 3 30.61 84.39 -37.1 0.253 1685
 1687 3 30.59 84.22 -37.01 0.215 1686
 1688 3 30.8 84.89 -37.44 0.533 1684
 1689 3 30.8 85.05 -37.41 0.494 1688
 1690 3 30.79 85.22 -37.44 0.433 1689
 1691 3 30.75 85.36 -37.52 0.402 1690
 1692 3 30.77 85.48 -37.55 0.423 1691
 1693 3 30.7 85.66 -37.55 0.443 1692
 1694 3 30.66 85.81 -37.46 0.432 1693
 1695 3 30.64 86 -37.41 0.453 1694
 1696 3 30.52 86.14 -37.3 0.486 1695
 1697 3 30.45 86.28 -37.31 0.547 1696
 1698 3 30.43 86.5 -37.28 0.513 1697
 1699 3 30.5 86.73 -37.26 0.46 1698
 1700 3 30.45 86.94 -37.23 0.478 1699
 1701 3 30.61 87.11 -37.16 0.417 1700
 1702 3 30.54 87.31 -37.06 0.42 1701
 1703 3 30.55 87.42 -37.09 0.474 1702
 1704 3 30.54 87.56 -37.17 0.534 1703
 1705 3 30.48 87.67 -37.28 0.626 1704
 1706 3 30.55 87.78 -37.33 0.707 1705
 1707 3 30.64 87.89 -37.33 0.769 1706
 1708 3 30.68 87.98 -37.31 0.78 1707
 1709 3 30.73 88.01 -37.33 0.76 1708
 1710 3 30.79 88.03 -37.35 0.76 1709
 1711 3 31.09 87.87 -37.52 0.185 1710
 1712 3 30.91 88.17 -37.23 0.723 1709
 1713 3 31.02 88.28 -37.12 0.651 1712
 1714 3 31.32 88.14 -36.73 0.198 1713
 1715 3 31.21 88.25 -36.7 0.126 1714
 1716 3 31.23 88.28 -37.08 0.643 1713
 1717 3 31.23 88.39 -37.23 0.51 1716
 1718 3 31.45 88.12 -36.3 0.273 1717
 1719 3 31.5 88.06 -36.14 0.267 1718
 1720 3 31.41 88.08 -35.95 0.21 1719
 1721 3 31.36 88.08 -35.81 0.253 1720
 1722 3 31.38 88.08 -35.66 0.252 1721
 1723 3 31.57 87.91 -35.46 0.173 1722
 1724 3 31.63 87.89 -35.27 0.144 1723
 1725 3 31.63 87.86 -35.06 0.186 1724
 1726 3 31.68 87.81 -34.91 0.165 1725
 1727 3 31.68 87.7 -34.76 0.159 1726
 1728 3 31.64 87.61 -34.59 0.105 1727
 1729 3 31.57 87.47 -34.55 0.109 1728
 1730 3 31.16 88.17 -35.49 0.122 1722
 1731 3 31.14 88.25 -35.3 0.187 1730
 1732 3 31.2 88.2 -35.1 0.161 1731
 1733 3 31.25 88.2 -34.96 0.134 1732
 1734 3 31.34 88.14 -34.74 0.138 1733
 1735 3 31.41 88.11 -34.63 0.119 1734
 1736 3 31.5 87.97 -34.48 0.103 1735
 1737 3 31.41 87.89 -34.27 0.062 1736
 1738 3 31.36 87.83 -34.16 0.089 1737
 1739 3 31.3 87.84 -34.02 0.078 1738
 1740 3 31.36 87.78 -33.87 0.132 1739
 1741 3 31.5 87.86 -33.84 0.075 1740
 1742 3 31.11 87.78 -33.84 0.188 1740
 1743 3 31.09 87.86 -33.7 0.143 1742
 1744 3 31.09 87.91 -33.63 0.143 1743
 1745 3 31.09 87.62 -34.06 0.018 1744
 1746 3 30.93 88.23 -33.45 0.082 1743
 1747 3 30.91 88.36 -33.41 0.077 1746
 1748 3 30.88 88.47 -33.34 0.045 1747
 1749 3 30.89 88.56 -33.2 0.111 1748
 1750 3 30.89 88.56 -33.06 0.123 1749
 1751 3 31.04 88.55 -32.87 0.107 1750
 1752 3 31.11 88.61 -32.7 0.105 1751
 1753 3 31.21 88.7 -32.6 0.089 1752
 1754 3 31 87.61 -34.09 0.048 1742
 1755 3 30.98 87.55 -34.24 0.088 1754
 1756 3 30.98 87.42 -34.28 0.088 1755
 1757 3 31.02 87.3 -34.35 0.063 1756
 1758 3 31.2 87.19 -34.46 0.11 1757
 1759 3 31.3 87.16 -34.56 0.143 1758
 1760 3 31.32 86.84 -34.41 0.085 1759
 1761 3 31.34 86.66 -34.39 0.121 1760
 1762 3 31.39 86.52 -34.41 0.177 1761
 1763 3 31.25 86.47 -34.03 0.101 1762
 1764 3 31.25 86.44 -33.89 0.088 1763
 1765 3 31.39 86.39 -33.87 0.071 1764
 1766 3 31.48 86.36 -33.81 0.101 1765
 1767 3 31.66 86.45 -33.7 0.105 1766
 1768 3 31.7 86.47 -33.58 0.18 1767
 1769 3 31.73 86.7 -33.51 0.108 1768
 1770 3 31.3 87.36 -34.8 0.082 1759
 1771 3 31.32 87.5 -34.83 0.114 1770
 1772 3 31.41 87.72 -34.81 0.115 1771
 1773 3 31.45 87.83 -34.84 0.096 1772
 1774 3 31.23 88.58 -37.6 0.402 1717
 1775 3 31.43 88.7 -37.59 0.428 1774
 1776 3 31.54 88.81 -37.66 0.356 1775
 1777 3 31.51 88.95 -37.7 0.367 1776
 1778 3 31.6 89.12 -37.84 0.341 1777
 1779 3 31.62 89.28 -37.95 0.302 1778
 1780 3 31.67 89.39 -38.02 0.301 1779
 1781 3 31.87 89.45 -38.13 0.3 1780
 1782 3 31.94 89.58 -38.27 0.281 1781
 1783 3 31.98 89.67 -38.38 0.29 1782
 1784 3 31.97 89.75 -38.46 0.282 1783
 1785 3 31.98 89.86 -38.56 0.334 1784
 1786 3 32.04 89.98 -38.66 0.422 1785
 1787 3 32.07 90.03 -38.78 0.483 1786
 1788 3 32.04 89.97 -38.91 0.555 1787
 1789 3 31.81 90.28 -38.91 0.487 1788
 1790 3 31.89 90.33 -39.06 0.496 1789
 1791 3 31.9 90.41 -39.19 0.477 1790
 1792 3 31.97 90.59 -39.24 0.497 1791
 1793 3 32.08 90.64 -39.35 0.463 1792
 1794 3 31.94 90.78 -39.41 0.432 1793
 1795 3 32.01 90.91 -39.55 0.403 1794
 1796 3 32 91.06 -39.63 0.388 1795
 1797 3 32.07 91.19 -39.73 0.447 1796
 1798 3 32.05 91.3 -39.76 0.495 1797
 1799 3 32.19 91.42 -39.8 0.572 1798
 1800 3 32.47 91.53 -39.88 0.534 1799
 1801 3 32.37 91.56 -40.01 0.511 1800
 1802 3 32.33 91.7 -40.08 0.482 1801
 1803 3 32.36 91.77 -40.26 0.467 1802
 1804 3 32.57 91.92 -40.4 0.537 1803
 1805 3 32.68 92.11 -40.44 0.484 1804
 1806 3 32.87 92.39 -40.47 0.464 1805
 1807 3 32.9 92.61 -40.51 0.436 1806
 1808 3 32.9 92.77 -40.55 0.496 1807
 1809 3 32.94 92.91 -40.55 0.56 1808
 1810 3 32.97 93.03 -40.52 0.654 1809
 1811 3 32.9 93.17 -40.62 0.703 1810
 1812 3 33.05 93.28 -40.62 0.741 1811
 1813 3 33.22 93.33 -40.62 0.824 1812
 1814 3 33.65 93.46 -40.23 0.773 1813
 1815 3 33.79 93.49 -40.18 0.772 1814
 1816 3 33.72 93.62 -39.9 0.677 1815
 1817 3 33.69 93.63 -39.83 0.677 1816
 1818 3 33.66 93.65 -39.76 0.677 1817
 1819 3 33.73 93.48 -40.8 0.192 1818
 1820 3 33.58 93.45 -40.7 0.187 1819
 1821 3 33.43 93.41 -40.65 0.189 1820
 1822 3 33.26 93.33 -40.61 0.235 1821
 1823 3 33.11 93.22 -40.54 0.251 1822
 1824 3 32.94 93.11 -40.59 0.277 1823
 1825 3 32.76 93.08 -40.55 0.264 1824
 1826 3 32.58 93.06 -40.55 0.139 1825
 1827 3 33.64 93.95 -39.72 0.5 1817
 1828 3 33.77 94.01 -39.68 0.446 1827
 1829 3 33.65 94.1 -39.62 0.382 1828
 1830 3 33.57 94.25 -39.45 0.385 1829
 1831 3 33.77 94.26 -39.23 0.347 1830
 1832 3 33.9 94.26 -39.05 0.327 1831
 1833 3 33.97 94.12 -38.66 0.214 1832
 1834 3 33.98 94.12 -38.4 0.196 1833
 1835 3 34.05 94.15 -38.26 0.211 1834
 1836 3 34.07 94.21 -38.05 0.215 1835
 1837 3 34.11 94.21 -37.83 0.203 1836
 1838 3 34.25 94.26 -37.55 0.136 1837
 1839 3 34.3 94.37 -37.43 0.165 1838
 1840 3 34.37 94.46 -37.33 0.209 1839
 1841 3 34.4 94.59 -37.16 0.193 1840
 1842 3 34.54 94.68 -36.98 0.178 1841
 1843 3 34.62 94.73 -36.84 0.161 1842
 1844 3 34.73 94.76 -36.66 0.181 1843
 1845 3 34.83 94.79 -36.51 0.225 1844
 1846 3 34.91 94.79 -36.33 0.216 1845
 1847 3 35 94.92 -36.15 0.194 1846
 1848 3 35.05 95.01 -36.02 0.19 1847
 1849 3 35.22 95.06 -35.91 0.197 1848
 1850 3 35.33 95.17 -35.87 0.179 1849
 1851 3 35.47 95.31 -35.82 0.17 1850
 1852 3 35.61 95.37 -35.76 0.173 1851
 1853 3 35.76 95.45 -35.76 0.174 1852
 1854 3 35.87 95.56 -35.79 0.218 1853
 1855 3 35.9 95.71 -35.73 0.242 1854
 1856 3 35.94 95.9 -35.7 0.191 1855
 1857 3 35.96 96.07 -35.77 0.2 1856
 1858 3 35.96 96.18 -35.83 0.257 1857
 1859 3 35.96 96.32 -35.8 0.317 1858
 1860 3 35.92 96.42 -35.8 0.407 1859
 1861 3 35.93 96.53 -35.68 0.48 1860
 1862 3 35.9 96.67 -35.62 0.521 1861
 1863 3 35.93 96.4 -35.91 0.147 1862
 1864 3 35.82 96.35 -35.88 0.142 1863
 1865 3 35.72 96.79 -35.51 0.504 1862
 1866 3 35.76 96.88 -35.44 0.549 1865
 1867 3 35.88 96.99 -35.34 0.589 1866
 1868 3 35.88 97.09 -35.23 0.623 1867
 1869 3 35.86 97.18 -35.19 0.576 1868
 1870 3 35.7 97.34 -35.48 0.104 1869
 1871 3 35.42 97.21 -34.61 0.219 1869
 1872 3 35.38 97.31 -34.47 0.247 1871
 1873 3 35.32 97.37 -34.36 0.269 1872
 1874 3 35.26 97.42 -34.13 0.318 1873
 1875 3 35.24 97.48 -34 0.358 1874
 1876 3 35.18 97.59 -33.94 0.457 1875
 1877 3 35.17 97.68 -33.8 0.519 1876
 1878 3 35.13 97.84 -33.82 0.579 1877
 1879 3 35.14 97.96 -33.76 0.586 1878
 1880 3 35.17 98.12 -33.61 0.57 1879
 1881 3 35.21 98.26 -33.48 0.524 1880
 1882 3 35.36 98.29 -33.16 0.45 1881
 1883 3 35.53 98.38 -33.37 0.218 1882
 1884 3 35.57 98.42 -33.26 0.041 1883
 1885 3 35.21 98.18 -32.33 0.186 1882
 1886 3 35.28 98.15 -32.19 0.183 1885
 1887 3 35.21 98.24 -31.92 0.077 1886
 1888 3 35.28 98.34 -31.87 0.153 1887
 1889 3 35.28 98.45 -31.71 0.122 1888
 1890 3 35.28 98.54 -31.58 0.189 1889
 1891 3 35.33 98.59 -31.4 0.185 1890
 1892 3 35.29 98.62 -31.3 0.172 1891
 1893 3 35.22 98.71 -31.15 0.19 1892
 1894 3 35.16 98.82 -31.01 0.216 1893
 1895 3 35.02 98.87 -30.85 0.235 1894
 1896 3 34.94 98.92 -30.67 0.231 1895
 1897 3 34.9 98.92 -30.56 0.187 1896
 1898 3 34.75 98.98 -30.33 0.136 1897
 1899 3 34.76 99.01 -30.21 0.084 1898
 1900 3 34.79 99.09 -30.12 0.127 1899
 1901 3 34.76 99.17 -30.06 0.099 1900
 1902 3 33.61 93.9 -39.69 0.255 1829
 1903 3 33.47 94.02 -39.77 0.256 1902
 1904 3 33.39 94.14 -39.84 0.112 1903
 1905 3 33.58 93.03 -38.69 0.174 1816
 1906 3 33.57 92.86 -38.5 0.099 1905
 1907 3 33.54 92.72 -38.38 0.107 1906
 1908 3 33.52 92.58 -38.26 0.128 1907
 1909 3 33.54 92.5 -38.13 0.148 1908
 1910 3 33.51 92.37 -38.05 0.1 1909
 1911 3 33.47 92.42 -37.86 0.092 1910
 1912 3 34.64 93.32 -40.87 0.335 1815
 1913 3 34.79 93.06 -40.66 0.269 1912
 1914 3 34.87 92.95 -40.63 0.347 1913
 1915 3 34.96 92.87 -40.66 0.4 1914
 1916 3 35.05 92.74 -40.62 0.428 1915
 1917 3 35.19 92.67 -40.62 0.441 1916
 1918 3 35.37 92.68 -40.51 0.503 1917
 1919 3 35.51 92.74 -40.44 0.48 1918
 1920 3 35.69 93.24 -40.15 0.271 1919
 1921 3 35.79 93.37 -40.19 0.288 1920
 1922 3 36.04 93.21 -39.91 0.195 1921
 1923 3 36.22 93.18 -39.73 0.193 1922
 1924 3 36.37 93.17 -39.65 0.212 1923
 1925 3 36.52 93.18 -39.59 0.23 1924
 1926 3 36.65 93.26 -39.45 0.227 1925
 1927 3 36.76 93.34 -39.34 0.256 1926
 1928 3 36.91 93.37 -39.26 0.31 1927
 1929 3 37.04 93.34 -39.16 0.313 1928
 1930 3 37.22 93.28 -39.08 0.353 1929
 1931 3 37.36 93.34 -39.15 0.372 1930
 1932 3 37.44 93.34 -39.01 0.271 1931
 1933 3 37.54 93.32 -38.87 0.265 1932
 1934 3 37.4 93.34 -38.59 0.188 1933
 1935 3 37.32 93.4 -38.45 0.098 1934
 1936 3 37.47 93.32 -39.02 0.479 1931
 1937 3 37.51 93.37 -38.88 0.51 1936
 1938 3 37.62 93.37 -38.79 0.535 1937
 1939 3 37.73 93.45 -38.76 0.603 1938
 1940 3 37.76 93.49 -38.62 0.663 1939
 1941 3 37.83 93.48 -38.52 0.738 1940
 1942 3 37.94 93.56 -38.57 0.798 1941
 1943 3 38.37 93.38 -38.66 0.645 1942
 1944 3 38.5 93.45 -38.7 0.603 1943
 1945 3 38.61 93.49 -38.68 0.581 1944
 1946 3 38.79 93.62 -38.77 0.579 1945
 1947 3 38.9 93.62 -38.7 0.623 1946
 1948 3 39.02 93.76 -38.79 0.697 1947
 1949 3 39.25 93.98 -39.23 0.48 1948
 1950 3 39.37 94.15 -39.44 0.36 1949
 1951 3 39.68 94.28 -39.87 0.274 1950
 1952 3 39.8 94.32 -40.11 0.245 1951
 1953 3 39.96 94.34 -40.19 0.258 1952
 1954 3 40.07 94.51 -40.23 0.255 1953
 1955 3 40.16 94.59 -40.3 0.266 1954
 1956 3 40.27 94.63 -40.4 0.289 1955
 1957 3 40.39 94.73 -40.43 0.263 1956
 1958 3 40.54 94.82 -40.44 0.276 1957
 1959 3 40.69 94.88 -40.45 0.273 1958
 1960 3 40.87 94.94 -40.43 0.284 1959
 1961 3 40.97 95.13 -40.33 0.247 1960
 1962 3 41.07 95.27 -40.22 0.21 1961
 1963 3 41.21 95.36 -40.16 0.2 1962
 1964 3 41.25 95.55 -40.19 0.246 1963
 1965 3 41.33 95.83 -40.26 0.262 1964
 1966 3 41.46 95.99 -40.4 0.291 1965
 1967 3 41.57 96.11 -40.47 0.306 1966
 1968 3 41.64 96.14 -40.66 0.338 1967
 1969 3 41.79 96.22 -40.76 0.378 1968
 1970 3 41.95 96.22 -40.83 0.388 1969
 1971 3 42.1 96.3 -40.79 0.415 1970
 1972 3 42.25 96.3 -40.62 0.442 1971
 1973 3 42.31 96.41 -40 0.197 1972
 1974 3 42.43 96.41 -39.83 0.138 1973
 1975 3 42.43 96.47 -39.62 0.089 1974
 1976 3 42.36 96.25 -41.19 0.203 1972
 1977 3 42.53 96.22 -41.34 0.117 1976
 1978 3 39.01 93.34 -37.52 0.177 1948
 1979 3 39.05 93.37 -37.3 0.179 1978
 1980 3 39.15 93.43 -37.12 0.187 1979
 1981 3 39.11 93.43 -36.98 0.246 1980
 1982 3 39.12 93.46 -36.83 0.246 1981
 1983 3 39.27 93.59 -36.73 0.211 1982
 1984 3 39.4 93.79 -36.61 0.209 1983
 1985 3 39.54 93.87 -36.65 0.24 1984
 1986 3 39.62 93.98 -36.61 0.25 1985
 1987 3 39.71 94.09 -36.55 0.253 1986
 1988 3 39.69 94.28 -36.43 0.259 1987
 1989 3 39.68 94.46 -36.38 0.263 1988
 1990 3 39.61 94.62 -36.26 0.265 1989
 1991 3 39.58 94.73 -36.11 0.308 1990
 1992 3 39.54 94.82 -35.97 0.316 1991
 1993 3 39.54 94.93 -35.82 0.337 1992
 1994 3 39.48 94.99 -35.65 0.385 1993
 1995 3 39.47 95.04 -35.55 0.469 1994
 1996 3 39.47 95.04 -35.43 0.525 1995
 1997 3 39.73 94.88 -35.18 0.139 1996
 1998 3 39.61 94.9 -35.15 0.158 1997
 1999 3 39.36 94.98 -35.12 0.172 1998
 2000 3 39.15 94.96 -35.01 0.078 1999
 2001 3 39.51 95.1 -35.33 0.623 1996
 2002 3 39.62 95.15 -35.27 0.706 2001
 2003 3 39.44 95.32 -35.12 0.681 2002
 2004 3 39.43 95.57 -35.12 0.599 2003
 2005 3 39.47 95.63 -35.02 0.543 2004
 2006 3 39.44 95.73 -34.88 0.491 2005
 2007 3 39.52 95.78 -34.79 0.412 2006
 2008 3 39.82 95.65 -34.94 0.177 2007
 2009 3 39.89 95.57 -34.88 0.115 2008
 2010 3 39.51 95.78 -34.52 0.369 2007
 2011 3 39.44 95.65 -34.65 0.275 2010
 2012 3 39.62 95.71 -34.51 0.27 2011
 2013 3 39.71 95.76 -34.38 0.129 2012
 2014 3 39.64 95.79 -34.19 0.313 2010
 2015 3 39.76 95.79 -34.04 0.27 2014
 2016 3 39.94 95.74 -33.9 0.209 2015
 2017 3 39.96 95.73 -33.7 0.242 2016
 2018 3 39.94 95.7 -33.5 0.208 2017
 2019 3 40.14 95.65 -33.4 0.2 2018
 2020 3 40.26 95.62 -33.32 0.155 2019
 2021 3 32.54 93.36 -41.4 0.178 1813
 2022 3 32.51 93.42 -41.48 0.171 2021
 2023 3 32.3 93.45 -41.83 0.189 2022
 2024 3 32.23 93.5 -42.05 0.162 2023
 2025 3 32.21 93.55 -42.15 0.167 2024
 2026 3 32.14 93.61 -42.3 0.161 2025
 2027 3 32.15 93.73 -42.44 0.167 2026
 2028 3 32.12 93.8 -42.55 0.205 2027
 2029 3 32.08 93.86 -42.73 0.211 2028
 2030 3 32.01 94 -42.84 0.221 2029
 2031 3 31.89 94.09 -42.95 0.27 2030
 2032 3 31.76 94.27 -43.01 0.328 2031
 2033 3 31.67 94.34 -43.05 0.381 2032
 2034 3 31.51 94.42 -43.07 0.463 2033
 2035 3 31.35 94.42 -43.08 0.517 2034
 2036 3 31.2 94.45 -43.09 0.551 2035
 2037 3 31.04 94.45 -43.15 0.571 2036
 2038 3 30.97 94.22 -43.01 0.21 2037
 2039 3 30.85 94.3 -43.16 0.235 2038
 2040 3 30.87 94.42 -43.34 0.161 2039
 2041 3 30.9 94.58 -43.22 0.593 2037
 2042 3 30.73 94.67 -43.19 0.554 2041
 2043 3 30.57 94.78 -43.13 0.572 2042
 2044 3 30.32 95.56 -43.05 0.314 2043
 2045 3 30.28 95.75 -43.12 0.331 2044
 2046 3 30.27 95.87 -43.32 0.35 2045
 2047 3 30.25 95.92 -43.47 0.379 2046
 2048 3 30.68 95.64 -43.9 0.176 2047
 2049 3 30.78 95.66 -44.08 0.171 2048
 2050 3 30.86 95.7 -44.23 0.145 2049
 2051 3 30.89 95.7 -44.41 0.189 2050
 2052 3 30.91 95.67 -44.62 0.222 2051
 2053 3 31 95.7 -44.73 0.257 2052
 2054 3 31.07 95.7 -44.9 0.309 2053
 2055 3 31.07 95.7 -45.04 0.339 2054
 2056 3 31.21 95.58 -45.2 0.302 2055
 2057 3 31.23 95.48 -45.33 0.217 2056
 2058 3 31.14 95.5 -45.5 0.207 2057
 2059 3 31.14 95.45 -45.65 0.146 2058
 2060 3 31.11 95.5 -45.83 0.162 2059
 2061 3 31.05 95.39 -45.98 0.121 2060
 2062 3 29.91 96.28 -43.36 0.179 2047
 2063 3 29.77 96.44 -43.4 0.184 2062
 2064 3 29.61 96.55 -43.45 0.166 2063
 2065 3 29.48 96.59 -43.55 0.16 2064
 2066 3 29.41 96.73 -43.69 0.176 2065
 2067 3 29.32 96.75 -43.86 0.216 2066
 2068 3 29.25 96.75 -43.98 0.248 2067
 2069 3 29.25 96.87 -44.15 0.212 2068
 2070 3 29.14 96.95 -44.34 0.188 2069
 2071 3 29.07 96.98 -44.5 0.173 2070
 2072 3 28.94 97.03 -44.63 0.185 2071
 2073 3 28.78 97.12 -44.76 0.256 2072
 2074 3 28.62 97.2 -44.77 0.319 2073
 2075 3 28.5 97.27 -44.91 0.357 2074
 2076 3 28.41 97.28 -45.05 0.324 2075
 2077 3 28.25 97.28 -45.08 0.363 2076
 2078 3 28.18 97.31 -45.23 0.436 2077
 2079 3 28.14 97.37 -45.33 0.488 2078
 2080 3 28.09 97.36 -45.48 0.546 2079
 2081 3 28.03 97.5 -45.62 0.621 2080
 2082 3 27.93 97.61 -45.73 0.652 2081
 2083 3 27.89 97.61 -45.83 0.688 2082
 2084 3 28.12 97.92 -45.75 0.183 2083
 2085 3 28.12 97.81 -45.68 0.124 2084
 2086 3 27.73 97.66 -45.9 0.682 2083
 2087 3 27.41 97.86 -45.47 0.098 2086
 2088 3 27.48 97.77 -45.59 0.157 2087
 2089 3 27.52 97.58 -45.62 0.154 2088
 2090 3 27.53 97.47 -45.65 0.066 2089
 2091 3 27.62 97.83 -46 0.59 2086
 2092 3 27.62 97.92 -46.12 0.517 2091
 2093 3 27.68 98.14 -46.36 0.354 2092
 2094 3 27.66 98.28 -46.45 0.282 2093
 2095 3 27.64 98.47 -46.59 0.298 2094
 2096 3 27.66 98.72 -46.76 0.212 2095
 2097 3 27.62 98.86 -46.84 0.195 2096
 2098 3 27.64 99.03 -46.95 0.199 2097
 2099 3 27.57 99.16 -47.12 0.176 2098
 2100 3 27.52 99.22 -47.2 0.191 2099
 2101 3 27.46 99.42 -47.37 0.192 2100
 2102 3 27.39 99.56 -47.52 0.221 2101
 2103 3 27.34 99.77 -47.68 0.212 2102
 2104 3 27.23 99.97 -47.73 0.19 2103
 2105 3 27.14 100.06 -47.87 0.189 2104
 2106 3 27.03 100.28 -48.04 0.21 2105
 2107 3 26.94 100.37 -48.22 0.256 2106
 2108 3 26.85 100.47 -48.36 0.256 2107
 2109 3 26.84 100.58 -48.61 0.212 2108
 2110 3 26.84 100.78 -48.82 0.175 2109
 2111 3 26.77 100.87 -49.05 0.168 2110
 2112 3 26.71 100.97 -49.23 0.215 2111
 2113 3 26.64 101.16 -49.37 0.214 2112
 2114 3 26.55 101.27 -49.44 0.252 2113
 2115 3 26.48 101.36 -49.57 0.232 2114
 2116 3 26.41 101.36 -49.7 0.239 2115
 2117 3 26.36 101.46 -49.8 0.304 2116
 2118 3 26.23 101.66 -49.84 0.327 2117
 2119 3 26.07 101.77 -49.82 0.323 2118
 2120 3 25.89 101.88 -49.87 0.442 2119
 2121 3 25.73 101.97 -49.93 0.468 2120
 2122 3 25.64 102.07 -49.98 0.502 2121
 2123 3 25.66 102.18 -50.15 0.539 2122
 2124 3 25.57 102.27 -50.23 0.558 2123
 2125 3 25.61 102.47 -50.33 0.563 2124
 2126 3 25.55 102.57 -50.4 0.572 2125
 2127 3 25.44 102.77 -50.52 0.622 2126
 2128 3 25.46 102.88 -50.68 0.602 2127
 2129 3 25.41 102.97 -50.83 0.548 2128
 2130 3 25.75 103.07 -50.44 0.15 2129
 2131 3 25.37 103.08 -50.97 0.515 2129
 2132 3 24.91 102.88 -51.02 0.137 2131
 2133 3 24.86 102.99 -51.18 0.158 2132
 2134 3 24.77 103.19 -51.32 0.146 2133
 2135 3 24.75 103.29 -51.3 0.103 2134
 2136 3 24.8 103.38 -51.23 0.078 2135
 2137 3 24.84 103.58 -51.2 0.118 2136
 2138 3 24.89 103.69 -51.25 0.138 2137
 2139 3 25.57 103.27 -51.13 0.407 2131
 2140 3 25.64 103.38 -51.29 0.404 2139
 2141 3 25.62 103.47 -51.38 0.403 2140
 2142 3 25.57 103.47 -51.51 0.514 2141
 2143 3 25.77 103.77 -51.65 0.475 2142
 2144 3 25.68 103.88 -51.73 0.521 2143
 2145 3 25.69 103.97 -51.84 0.542 2144
 2146 3 25.61 104.18 -51.9 0.512 2145
 2147 3 25.55 104.18 -52 0.445 2146
 2148 3 25.44 103.97 -52.25 0.205 2147
 2149 3 25.43 104.18 -52.32 0.075 2148
 2150 3 25.82 104.38 -51.5 0.082 2145
 2151 3 25.84 104.27 -51.63 0.248 2150
 2152 3 25.87 104.18 -51.76 0.179 2151
 2153 3 25.73 102.18 -50.22 0.178 2126
 2154 3 25.61 101.68 -50.05 0.15 2122
 2155 3 25.59 101.77 -49.97 0.126 2154
 2156 3 27.59 98.14 -46.19 0.161 2094
 2157 3 27.64 98.02 -46.01 0.186 2156
 2158 3 27.62 97.92 -45.86 0.186 2157
 2159 3 27.55 97.8 -45.76 0.086 2158
 2160 3 30.48 94.69 -42.97 0.325 2043
 2161 3 30.39 94.89 -42.72 0.057 2160
 2162 3 32.15 91.52 -40.2 0.057 1801
 2163 3 32.16 91.64 -40.09 0.084 2162
 2164 3 31.97 91.22 -39.91 0.131 1798
 2165 3 31.96 91.31 -39.86 0.182 2164
 2166 3 31.87 91.31 -39.69 0.159 2165
 2167 3 31.94 91.39 -39.59 0.144 2166
 2168 3 32.36 90.64 -39.26 0.118 1793
 2169 3 32.9 89.59 -38.99 0.26 1788
 2170 3 32.97 89.53 -39.05 0.342 2169
 2171 3 32.82 89.78 -39.16 0.339 2170
 2172 3 32.69 89.83 -39.34 0.263 2171
 2173 3 32.9 89.89 -39.38 0.066 2172
 2174 3 33.22 89.06 -39.16 0.151 2170
 2175 3 33.34 88.87 -39.23 0.13 2174
 2176 3 33.47 88.81 -39.2 0.055 2175
 2177 3 33.62 88.73 -39.31 0.108 2176
 2178 3 33.66 88.63 -39.27 0.088 2177
 2179 3 31.34 88.05 -37.02 0.176 1716
 2180 3 31.23 87.97 -36.98 0.178 2179
 2181 3 29.18 88.2 -36.88 0.193 1708
 2182 3 28.98 88.25 -36.84 0.228 2181
 2183 3 28.82 88.3 -36.83 0.29 2182
 2184 3 28.68 88.33 -36.77 0.316 2183
 2185 3 28.61 88.37 -36.63 0.26 2184
 2186 3 28.41 88.33 -36.71 0.326 2185
 2187 3 28.27 88.42 -36.58 0.315 2186
 2188 3 28.16 88.48 -36.49 0.332 2187
 2189 3 28.05 88.53 -36.41 0.364 2188
 2190 3 27.93 88.64 -36.35 0.415 2189
 2191 3 27.82 88.72 -36.26 0.468 2190
 2192 3 27.7 88.83 -36.24 0.508 2191
 2193 3 27.61 88.95 -36.24 0.523 2192
 2194 3 27.46 88.89 -36.17 0.554 2193
 2195 3 27.27 88.98 -36.17 0.569 2194
 2196 3 27.01 89 -36.74 0.444 2195
 2197 3 27.17 89.14 -36.99 0.194 2196
 2198 3 27.35 89.28 -37.26 0.194 2197
 2199 3 27.4 89.44 -37.45 0.146 2198
 2200 3 27.37 89.53 -37.62 0.128 2199
 2201 3 27.37 89.62 -37.77 0.13 2200
 2202 3 27.47 89.59 -37.96 0.092 2201
 2203 3 27.42 89.67 -38.05 0.089 2202
 2204 3 27.47 89.72 -38.19 0.07 2203
 2205 3 27.49 89.81 -38.33 0.09 2204
 2206 3 27.47 89.83 -38.57 0.103 2205
 2207 3 27.49 89.8 -38.76 0.079 2206
 2208 3 27.44 89.83 -38.94 0.098 2207
 2209 3 27.51 89.83 -39.08 0.134 2208
 2210 3 27.6 89.84 -39.26 0.157 2209
 2211 3 27.65 89.84 -39.43 0.148 2210
 2212 3 27.67 89.97 -39.58 0.19 2211
 2213 3 27.6 90.09 -39.69 0.227 2212
 2214 3 27.63 90.16 -39.82 0.191 2213
 2215 3 27.7 90.22 -40.01 0.164 2214
 2216 3 27.83 90.25 -40.2 0.137 2215
 2217 3 27.85 90.27 -40.37 0.119 2216
 2218 3 27.87 90.33 -40.52 0.113 2217
 2219 3 27.79 90.31 -40.69 0.1 2218
 2220 3 27.69 90.39 -40.83 0.099 2219
 2221 3 27.54 90.45 -40.9 0.112 2220
 2222 3 27.51 90.56 -41.05 0.105 2221
 2223 3 27.53 90.64 -41.16 0.119 2222
 2224 3 27.45 90.62 -41.32 0.155 2223
 2225 3 27.42 90.64 -41.45 0.113 2224
 2226 3 27.35 90.7 -41.55 0.119 2225
 2227 3 27.26 90.78 -41.65 0.094 2226
 2228 3 27.17 90.83 -41.76 0.095 2227
 2229 3 27.1 90.91 -41.87 0.103 2228
 2230 3 26.97 90.91 -41.94 0.12 2229
 2231 3 26.95 90.94 -42.15 0.113 2230
 2232 3 26.97 90.97 -42.26 0.123 2231
 2233 3 26.92 91.02 -42.45 0.197 2232
 2234 3 26.79 91.03 -42.51 0.248 2233
 2235 3 27.28 91.06 -42.7 0.113 2234
 2236 3 27.31 91.11 -42.88 0.093 2235
 2237 3 27.35 91.08 -43.04 0.081 2236
 2238 3 27.29 91.11 -43.25 0.146 2237
 2239 3 27.28 91.11 -43.38 0.124 2238
 2240 3 27.2 91.11 -43.45 0.085 2239
 2241 3 26.63 91.08 -42.59 0.184 2234
 2242 3 26.51 91.07 -42.84 0.173 2241
 2243 3 26.47 91.04 -43.05 0.175 2242
 2244 3 26.44 90.93 -43.3 0.17 2243
 2245 3 26.38 90.91 -43.45 0.137 2244
 2246 3 26.38 90.86 -43.62 0.104 2245
 2247 3 26.47 90.88 -43.69 0.045 2246
 2248 3 26.57 88.58 -36.31 0.161 2197
 2249 3 26.39 88.52 -36.21 0.186 2248
 2250 3 26.27 88.49 -36.16 0.235 2249
 2251 3 26.23 88.27 -35.98 0.192 2250
 2252 3 26.18 88.19 -35.83 0.135 2251
 2253 3 26.16 88.1 -35.67 0.000125 2252
 2254 3 26.85 89.11 -36.74 0.104 2196
 2255 3 27.34 89.02 -35.28 0.289 2195
 2256 3 27.34 89.08 -35.1 0.361 2255
 2257 3 27.36 89.17 -34.99 0.391 2256
 2258 3 27.36 89.2 -34.84 0.414 2257
 2259 3 27.34 89.14 -34.69 0.419 2258
 2260 3 27.25 89.16 -34.56 0.446 2259
 2261 3 27.16 89.23 -34.44 0.47 2260
 2262 3 27.09 89.2 -34.28 0.489 2261
 2263 3 27.04 89.25 -34.13 0.473 2262
 2264 3 27.02 89.33 -33.99 0.414 2263
 2265 3 26.91 89.39 -33.73 0.376 2264
 2266 3 26.84 89.44 -33.56 0.317 2265
 2267 3 26.75 89.38 -33.38 0.253 2266
 2268 3 26.64 89.41 -33.21 0.257 2267
 2269 3 26.64 89.44 -33.07 0.28 2268
 2270 3 26.64 89.46 -32.91 0.264 2269
 2271 3 26.61 89.38 -32.7 0.232 2270
 2272 3 26.63 89.41 -32.55 0.196 2271
 2273 3 26.57 89.41 -32.41 0.17 2272
 2274 3 26.54 89.3 -32.24 0.217 2273
 2275 3 26.5 89.26 -32.13 0.249 2274
 2276 3 26.5 89.24 -31.97 0.324 2275
 2277 3 26.59 89.19 -31.88 0.325 2276
 2278 3 26.59 89.13 -31.79 0.409 2277
 2279 3 26.46 89.07 -31.61 0.441 2278
 2280 3 26.57 88.72 -31.54 0.111 2279
 2281 3 26.57 88.94 -31.61 0.169 2280
 2282 3 26.55 89.07 -31.63 0.08 2281
 2283 3 26.39 89.01 -31.45 0.46 2279
 2284 3 26.48 88.85 -31.29 0.557 2283
 2285 3 27.05 88.34 -31.56 0.25 2284
 2286 3 27.2 88.2 -31.63 0.156 2285
 2287 3 27.36 88.12 -31.72 0.171 2286
 2288 3 27.48 88.03 -31.77 0.161 2287
 2289 3 27.52 87.92 -31.75 0.191 2288
 2290 3 27.68 87.78 -31.93 0.185 2289
 2291 3 27.77 87.61 -32.09 0.155 2290
 2292 3 27.89 87.53 -32.24 0.204 2291
 2293 3 27.98 87.42 -32.38 0.14 2292
 2294 3 28.16 87.37 -32.46 0.138 2293
 2295 3 28.3 87.36 -32.58 0.125 2294
 2296 3 28.39 87.28 -32.66 0.092 2295
 2297 3 28.48 87.16 -32.7 0.117 2296
 2298 3 28.55 87.03 -32.7 0.101 2297
 2299 3 28.61 86.92 -32.77 0.092 2298
 2300 3 26.11 88.94 -31.09 0.5 2284
 2301 3 26 89.02 -30.95 0.449 2300
 2302 3 25.91 89.02 -30.86 0.434 2301
 2303 3 25.82 88.96 -30.75 0.5 2302
 2304 3 25.3 88.77 -30.59 0.355 2303
 2305 3 25.23 88.74 -30.43 0.352 2304
 2306 3 25.14 88.8 -30.25 0.417 2305
 2307 3 25.11 88.82 -30.09 0.415 2306
 2308 3 25 88.77 -30 0.46 2307
 2309 3 24.68 88.9 -29.88 0.462 2308
 2310 3 24.59 88.88 -29.79 0.467 2309
 2311 3 24.25 89.13 -29.78 0.342 2310
 2312 3 24.39 89.02 -29.42 0.118 2311
 2313 3 24.43 88.9 -29.27 0.15 2312
 2314 3 24.48 88.77 -29.18 0.135 2313
 2315 3 24.05 89.33 -29.92 0.282 2311
 2316 3 23.82 89.46 -29.96 0.26 2315
 2317 3 23.68 89.55 -30.05 0.261 2316
 2318 3 23.55 89.68 -30.23 0.191 2317
 2319 3 23.41 89.74 -30.28 0.17 2318
 2320 3 23.29 89.88 -30.3 0.188 2319
 2321 3 23.14 89.97 -30.39 0.155 2320
 2322 3 23.04 90.07 -30.53 0.153 2321
 2323 3 22.97 90.19 -30.65 0.187 2322
 2324 3 22.9 90.29 -30.76 0.203 2323
 2325 3 22.87 90.47 -30.83 0.203 2324
 2326 3 22.78 90.6 -30.92 0.165 2325
 2327 3 22.63 90.68 -30.99 0.207 2326
 2328 3 22.56 90.71 -31.17 0.2 2327
 2329 3 22.54 90.77 -31.3 0.199 2328
 2330 3 22.44 90.93 -31.37 0.207 2329
 2331 3 22.29 90.94 -31.46 0.226 2330
 2332 3 22.24 91.05 -31.58 0.252 2331
 2333 3 22.19 91.07 -31.71 0.184 2332
 2334 3 22.04 91.1 -31.76 0.124 2333
 2335 3 21.95 91.08 -31.87 0.187 2334
 2336 3 21.81 91.02 -31.98 0.239 2335
 2337 3 21.81 91.01 -32.12 0.299 2336
 2338 3 21.76 91.05 -32.26 0.358 2337
 2339 3 21.74 91.02 -32.51 0.434 2338
 2340 3 21.67 90.94 -32.62 0.485 2339
 2341 3 21.54 90.9 -32.76 0.516 2340
 2342 3 21.4 90.9 -32.84 0.494 2341
 2343 3 21.37 91.05 -32.83 0.16 2342
 2344 3 21.53 90.94 -32.8 0.167 2343
 2345 3 21.6 90.77 -32.79 0.199 2344
 2346 3 21.69 90.63 -32.8 0.108 2345
 2347 3 20.79 91.16 -32.68 0.19 2342
 2348 3 20.6 91.07 -32.73 0.148 2347
 2349 3 20.58 91.02 -32.98 0.137 2348
 2350 3 20.58 90.93 -33.2 0.115 2349
 2351 3 20.56 90.82 -33.33 0.094 2350
 2352 3 20.49 90.69 -33.45 0.063 2351
 2353 3 24.48 89.13 -29.89 0.172 2315
 2354 3 24.63 88.99 -29.99 0.186 2353
 2355 3 24.7 88.88 -30.02 0.000125 2354
 2356 3 24.8 88.55 -29.7 0.22 2310
 2357 3 24.77 88.58 -29.38 0.201 2356
 2358 3 26.3 89.47 -30.26 0.229 2303
 2359 3 26.39 89.6 -30.08 0.164 2358
 2360 3 26.45 89.74 -29.98 0.041 2359
 2361 3 27.32 89.31 -34.24 0.185 2264
 2362 3 27.27 89.22 -34.27 0.102 2361
 2363 3 27.61 88.56 -36.02 0.204 2194
 2364 3 27.54 88.61 -36.2 0.21 2363
 2365 3 27.41 88.7 -36.28 0.121 2364
 2366 3 29.95 84.37 -38.26 0.16 1682
 2367 3 30 84.39 -38.45 0.114 2366
 2368 3 30.09 84.39 -38.52 0.036 2367
 2369 3 26.07 71.19 -36.7 0.502 940
 2370 3 26.43 71.05 -37.28 0.308 2369
 2371 3 26.45 71.15 -37.56 0.295 2370
 2372 3 26.5 71.21 -37.78 0.277 2371
 2373 3 26.38 71.24 -37.91 0.293 2372
 2374 3 26.36 71.24 -38.13 0.27 2373
 2375 3 26.32 71.3 -38.3 0.259 2374
 2376 3 26.29 71.32 -38.46 0.266 2375
 2377 3 26.25 71.27 -38.63 0.299 2376
 2378 3 26.23 71.19 -38.77 0.367 2377
 2379 3 26.18 71.11 -38.87 0.411 2378
 2380 3 26.15 71.05 -38.98 0.497 2379
 2381 3 26.04 70.96 -39.05 0.584 2380
 2382 3 26.06 70.88 -39.19 0.656 2381
 2383 3 26.02 70.91 -39.35 0.657 2382
 2384 3 26 70.88 -39.52 0.648 2383
 2385 3 26.02 70.85 -39.69 0.613 2384
 2386 3 26.13 70.69 -39.16 0.099 2385
 2387 3 26.31 70.63 -39.38 0.081 2386
 2388 3 26.38 70.69 -39.56 0.163 2387
 2389 3 26.47 70.77 -39.7 0.155 2388
 2390 3 26.07 70.85 -39.88 0.625 2385
 2391 3 26.66 70.86 -40.35 0.117 2390
 2392 3 26.77 70.9 -40.44 0.000125 2391
 2393 3 25.79 70.86 -39.91 0.601 2390
 2394 3 26.7 70.19 -39.95 0.163 2393
 2395 3 26.86 70.22 -40.02 0.109 2394
 2396 3 27.04 70.17 -40.05 0.104 2395
 2397 3 27.27 70.09 -40.12 0.119 2396
 2398 3 27.45 70.08 -40.2 0.135 2397
 2399 3 27.54 70.06 -40.34 0.133 2398
 2400 3 27.66 70.06 -40.45 0.197 2399
 2401 3 27.72 70.02 -40.56 0.221 2400
 2402 3 27.72 70.3 -40.7 0.174 2401
 2403 3 27.7 70.55 -40.91 0.176 2402
 2404 3 27.61 70.59 -41.03 0.129 2403
 2405 3 27.86 69.72 -40.71 0.155 2401
 2406 3 28.06 69.64 -40.81 0.107 2405
 2407 3 28.29 69.67 -40.87 0.115 2406
 2408 3 28.41 69.73 -40.95 0.109 2407
 2409 3 28.47 69.77 -41.09 0.000125 2408
 2410 3 25.36 71.35 -40.3 0.278 2393
 2411 3 25.27 71.35 -40.42 0.309 2410
 2412 3 25.16 71.44 -40.55 0.329 2411
 2413 3 25.06 71.46 -40.66 0.36 2412
 2414 3 24.95 71.52 -40.73 0.39 2413
 2415 3 24.81 71.58 -40.8 0.426 2414
 2416 3 24.68 71.69 -40.84 0.473 2415
 2417 3 24.56 71.72 -40.94 0.488 2416
 2418 3 24.59 71.8 -41.06 0.486 2417
 2419 3 24.97 70.93 -41.66 0.18 2418
 2420 3 24.97 70.85 -41.8 0.239 2419
 2421 3 24.91 70.76 -41.95 0.304 2420
 2422 3 24.97 70.68 -42.02 0.355 2421
 2423 3 25.07 70.63 -42.14 0.389 2422
 2424 3 25.11 70.6 -42.31 0.428 2423
 2425 3 25.23 70.58 -42.45 0.375 2424
 2426 3 25.45 70.63 -42.59 0.322 2425
 2427 3 25.41 70.72 -42.73 0.072 2426
 2428 3 25.57 70.6 -42.66 0.243 2426
 2429 3 25.72 70.6 -42.85 0.116 2428
 2430 3 24.32 71.91 -41.14 0.508 2418
 2431 3 24.18 71.96 -41.16 0.558 2430
 2432 3 24.13 71.94 -41.31 0.604 2431
 2433 3 24.09 71.91 -41.51 0.598 2432
 2434 3 23.77 71.96 -41.52 0.46 2433
 2435 3 23.52 71.91 -41.74 0.42 2434
 2436 3 23.38 71.85 -41.91 0.369 2435
 2437 3 23.34 71.83 -42.09 0.37 2436
 2438 3 23.25 71.88 -42.2 0.404 2437
 2439 3 23.11 72.05 -42.16 0.453 2438
 2440 3 22.91 72.21 -42.13 0.528 2439
 2441 3 22.7 72.13 -42.09 0.5 2440
 2442 3 22.59 72.19 -42.16 0.539 2441
 2443 3 22.22 71.88 -41.88 0.125 2442
 2444 3 22.11 71.77 -41.71 0.167 2443
 2445 3 21.9 71.85 -41.53 0.152 2444
 2446 3 21.75 71.91 -41.45 0.171 2445
 2447 3 21.61 71.94 -41.34 0.189 2446
 2448 3 21.59 72.07 -41.33 0.242 2447
 2449 3 21.48 72.1 -41.26 0.286 2448
 2450 3 21.4 72.02 -41.14 0.389 2449
 2451 3 21.27 71.96 -41.02 0.454 2450
 2452 3 21.18 71.99 -40.88 0.505 2451
 2453 3 21.07 71.82 -40.63 0.529 2452
 2454 3 20.98 71.82 -40.49 0.578 2453
 2455 3 20.9 71.76 -40.31 0.576 2454
 2456 3 20.84 71.69 -40.13 0.533 2455
 2457 3 20.75 71.63 -40.05 0.508 2456
 2458 3 20.68 71.47 -39.89 0.491 2457
 2459 3 20.59 71.46 -39.74 0.475 2458
 2460 3 20.54 71.4 -39.6 0.458 2459
 2461 3 20.4 71.4 -39.45 0.447 2460
 2462 3 20.34 71.3 -39.34 0.383 2461
 2463 3 20.22 71.19 -39.24 0.28 2462
 2464 3 20.2 71.08 -39.1 0.24 2463
 2465 3 19.93 70.79 -39.02 0.141 2464
 2466 3 19.88 70.73 -38.95 0.152 2465
 2467 3 19.75 70.7 -38.83 0.196 2466
 2468 3 19.7 70.64 -38.69 0.176 2467
 2469 3 19.63 70.6 -38.62 0.21 2468
 2470 3 19.7 70.37 -38.49 0.2 2469
 2471 3 19.65 70.29 -38.38 0.224 2470
 2472 3 19.61 70.12 -38.26 0.219 2471
 2473 3 19.52 69.95 -38.13 0.202 2472
 2474 3 19.48 69.79 -37.99 0.217 2473
 2475 3 19.5 69.59 -37.81 0.216 2474
 2476 3 19.57 69.43 -37.73 0.172 2475
 2477 3 19.61 69.29 -37.62 0.178 2476
 2478 3 19.56 69.17 -37.49 0.151 2477
 2479 3 19.57 69.04 -37.35 0.138 2478
 2480 3 19.61 68.9 -37.31 0.122 2479
 2481 3 19.7 68.71 -37.27 0.107 2480
 2482 3 19.88 68.62 -37.28 0.109 2481
 2483 3 19.97 68.5 -37.27 0.095 2482
 2484 3 20.04 68.43 -37.26 0.000125 2483
 2485 3 22.68 72.51 -42.34 0.565 2442
 2486 3 22.54 72.65 -42.35 0.587 2485
 2487 3 22.43 72.63 -42.49 0.575 2486
 2488 3 22.38 72.76 -42.56 0.595 2487
 2489 3 22.38 72.8 -42.76 0.619 2488
 2490 3 22.34 72.88 -42.88 0.614 2489
 2491 3 22.41 72.99 -43.05 0.617 2490
 2492 3 22.54 73.18 -43.3 0.607 2491
 2493 3 22.5 73.27 -43.38 0.64 2492
 2494 3 22.47 73.3 -43.51 0.626 2493
 2495 3 22.54 73.41 -43.52 0.176 2494
 2496 3 22.61 73.49 -43.46 0.148 2495
 2497 3 22.48 73.44 -43.59 0.674 2494
 2498 3 22.43 73.57 -43.7 0.659 2497
 2499 3 22.41 73.61 -43.87 0.622 2498
 2500 3 22.34 73.72 -43.91 0.56 2499
 2501 3 22.38 73.8 -43.98 0.523 2500
 2502 3 21.65 73.71 -43.81 0.167 2501
 2503 3 21.45 73.72 -43.95 0.133 2502
 2504 3 21.31 73.69 -44.16 0.161 2503
 2505 3 21.22 73.66 -44.27 0.077 2504
 2506 3 22.63 73.85 -44.33 0.328 2501
 2507 3 22.54 73.83 -44.48 0.313 2506
 2508 3 22.43 73.8 -44.63 0.248 2507
 2509 3 22.34 73.85 -44.71 0.239 2508
 2510 3 22.21 73.88 -44.85 0.304 2509
 2511 3 22.05 73.96 -44.96 0.458 2510
 2512 3 21.92 73.91 -45.02 0.476 2511
 2513 3 21.81 73.96 -44.99 0.548 2512
 2514 3 21.74 74.05 -44.99 0.53 2513
 2515 3 21.67 74.22 -45.38 0.572 2514
 2516 3 21.65 74.26 -45.48 0.608 2515
 2517 3 21.58 74.35 -45.59 0.649 2516
 2518 3 21.3 74.41 -45.56 0.669 2517
 2519 3 21.1 74.52 -45.49 0.663 2518
 2520 3 21.12 75.13 -44.81 0.147 2519
 2521 3 21.12 75.24 -44.77 0.133 2520
 2522 3 21.12 75.38 -44.76 0.07 2521
 2523 3 21.03 75.6 -44.67 0.114 2522
 2524 3 20.99 75.74 -44.63 0.133 2523
 2525 3 21.03 75.91 -44.73 0.07 2524
 2526 3 21.17 75.99 -44.81 0.091 2525
 2527 3 21.28 76.05 -44.95 0.058 2526
 2528 3 20.96 74.52 -45.67 0.643 2519
 2529 3 20.81 74.54 -45.74 0.61 2528
 2530 3 20.73 74.55 -45.75 0.78 2529
 2531 3 20.65 74.57 -45.77 0.78 2530
 2532 3 20.76 74.54 -46.49 0.537 2531
 2533 3 20.78 74.57 -46.73 0.517 2532
 2534 3 20.76 74.65 -46.87 0.594 2533
 2535 3 20.17 74.72 -46.46 0.184 2534
 2536 3 20.03 74.91 -46.45 0.177 2535
 2537 3 19.9 74.91 -46.52 0.149 2536
 2538 3 19.71 74.93 -46.62 0.116 2537
 2539 3 19.53 74.96 -46.63 0.116 2538
 2540 3 19.44 74.98 -46.77 0.104 2539
 2541 3 19.39 75.01 -46.91 0.117 2540
 2542 3 19.39 74.98 -47.12 0.123 2541
 2543 3 19.46 74.9 -47.28 0.111 2542
 2544 3 21.15 74.77 -47.34 0.447 2534
 2545 3 21.21 74.94 -47.44 0.462 2544
 2546 3 21.28 75.02 -47.6 0.455 2545
 2547 3 21.37 75.1 -47.78 0.451 2546
 2548 3 21.51 75.13 -47.99 0.419 2547
 2549 3 21.62 75.19 -48.16 0.375 2548
 2550 3 21.74 75.19 -48.34 0.349 2549
 2551 3 21.81 75.15 -48.49 0.318 2550
 2552 3 21.94 75.19 -48.63 0.293 2551
 2553 3 22.01 75.19 -48.85 0.283 2552
 2554 3 22.1 75.19 -49.06 0.267 2553
 2555 3 22.15 75.19 -49.23 0.236 2554
 2556 3 22.22 75.19 -49.41 0.223 2555
 2557 3 22.24 75.19 -49.58 0.222 2556
 2558 3 22.35 75.27 -49.78 0.234 2557
 2559 3 22.37 75.29 -50.01 0.252 2558
 2560 3 22.37 75.35 -50.16 0.275 2559
 2561 3 22.33 75.41 -50.3 0.358 2560
 2562 3 22.62 75.27 -50.51 0.268 2561
 2563 3 22.76 75.22 -50.7 0.231 2562
 2564 3 22.85 75.18 -50.89 0.201 2563
 2565 3 22.96 75.1 -51.06 0.191 2564
 2566 3 23.03 75.1 -51.27 0.219 2565
 2567 3 23.1 75.07 -51.45 0.219 2566
 2568 3 23.19 75.07 -51.66 0.233 2567
 2569 3 23.28 75.07 -51.81 0.263 2568
 2570 3 23.37 75.04 -51.96 0.281 2569
 2571 3 23.49 74.96 -52.14 0.259 2570
 2572 3 23.56 74.93 -52.31 0.268 2571
 2573 3 23.62 74.79 -52.49 0.251 2572
 2574 3 23.64 74.82 -52.66 0.27 2573
 2575 3 23.62 74.85 -52.83 0.274 2574
 2576 3 23.67 74.79 -53.03 0.243 2575
 2577 3 23.76 74.8 -53.16 0.251 2576
 2578 3 23.81 74.88 -53.37 0.23 2577
 2579 3 23.8 74.85 -53.52 0.19 2578
 2580 3 23.81 74.91 -53.62 0.204 2579
 2581 3 23.85 74.91 -53.74 0.222 2580
 2582 3 23.94 75.04 -53.94 0.275 2581
 2583 3 24.03 75.07 -54.09 0.307 2582
 2584 3 24.12 75.05 -54.26 0.336 2583
 2585 3 24.15 75.13 -54.41 0.345 2584
 2586 3 24.1 75.21 -54.52 0.375 2585
 2587 3 24.19 75.52 -54.55 0.329 2586
 2588 3 24.3 75.65 -54.66 0.302 2587
 2589 3 24.49 75.77 -54.84 0.291 2588
 2590 3 24.51 75.85 -54.98 0.284 2589
 2591 3 24.56 75.94 -55.16 0.323 2590
 2592 3 24.65 75.97 -55.24 0.326 2591
 2593 3 24.71 76.07 -55.38 0.337 2592
 2594 3 24.67 76.18 -55.48 0.371 2593
 2595 3 24.65 76.29 -55.58 0.373 2594
 2596 3 24.62 76.36 -55.7 0.366 2595
 2597 3 24.65 76.47 -55.81 0.373 2596
 2598 3 24.71 76.68 -55.91 0.35 2597
 2599 3 24.78 76.79 -56.09 0.311 2598
 2600 3 24.81 76.9 -56.24 0.283 2599
 2601 3 24.83 77.05 -56.38 0.276 2600
 2602 3 24.85 77.21 -56.55 0.254 2601
 2603 3 24.9 77.27 -56.64 0.283 2602
 2604 3 24.92 77.43 -56.76 0.311 2603
 2605 3 24.99 77.54 -56.88 0.315 2604
 2606 3 25.05 77.6 -57.01 0.326 2605
 2607 3 25.06 77.69 -57.12 0.343 2606
 2608 3 25.1 77.85 -57.09 0.378 2607
 2609 3 25.17 78.02 -57.13 0.409 2608
 2610 3 25.17 78.18 -57.2 0.453 2609
 2611 3 25.24 78.3 -57.23 0.504 2610
 2612 3 25.31 78.41 -57.28 0.534 2611
 2613 3 25.3 78.57 -57.24 0.572 2612
 2614 3 25.36 78.74 -57.21 0.598 2613
 2615 3 25.39 78.86 -57.2 0.66 2614
 2616 3 25.39 79.01 -57.27 0.707 2615
 2617 3 25.3 79.19 -57.21 0.799 2616
 2618 3 25.3 79.35 -57.12 0.814 2617
 2619 3 25.23 79.47 -57.09 0.922 2618
 2620 3 25.18 79.55 -57.27 0.935 2619
 2621 3 25.41 79.43 -58.31 0.374 2620
 2622 3 25.41 79.49 -58.49 0.341 2621
 2623 3 25.45 79.51 -58.74 0.269 2622
 2624 3 25.46 79.6 -58.92 0.227 2623
 2625 3 25.48 79.66 -59.08 0.244 2624
 2626 3 25.38 79.8 -59.1 0.314 2625
 2627 3 25.3 79.86 -59.21 0.365 2626
 2628 3 25.3 79.94 -59.31 0.441 2627
 2629 3 25.32 80.01 -59.45 0.483 2628
 2630 3 25.32 80.1 -59.55 0.554 2629
 2631 3 25.29 80.16 -59.67 0.551 2630
 2632 3 25.2 80.19 -59.81 0.586 2631
 2633 3 25.07 80.33 -59.84 0.605 2632
 2634 3 24.84 80.68 -59.52 0.127 2633
 2635 3 24.98 80.63 -59.63 0.135 2634
 2636 3 25.02 80.43 -59.88 0.59 2633
 2637 3 24.86 80.52 -59.92 0.592 2636
 2638 3 24.8 80.52 -60.16 0.602 2637
 2639 3 24.7 80.66 -60.16 0.646 2638
 2640 3 24.66 80.72 -60.24 0.655 2639
 2641 3 24.89 81.44 -59.59 0.174 2640
 2642 3 24.91 81.6 -59.51 0.131 2641
 2643 3 24.96 81.71 -59.41 0.122 2642
 2644 3 25.07 81.85 -59.17 0.133 2643
 2645 3 25.11 81.88 -59.06 0.119 2644
 2646 3 24.52 80.85 -60.3 0.483 2640
 2647 3 24.61 80.91 -60.41 0.477 2646
 2648 3 24.45 81.04 -60.48 0.473 2647
 2649 3 24.34 81.16 -60.55 0.432 2648
 2650 3 23.91 81.8 -60.2 0.128 2649
 2651 3 23.79 81.88 -60.17 0.085 2650
 2652 3 24.41 81.01 -60.88 0.368 2649
 2653 3 24.39 81.02 -61.02 0.333 2652
 2654 3 24.36 81.05 -61.13 0.32 2653
 2655 3 24.36 81.13 -61.27 0.31 2654
 2656 3 24.3 81.15 -61.42 0.326 2655
 2657 3 24.27 81.1 -61.63 0.294 2656
 2658 3 24.21 81.13 -61.74 0.25 2657
 2659 3 24.14 81.24 -61.87 0.214 2658
 2660 3 24.11 81.3 -61.98 0.221 2659
 2661 3 23.96 81.38 -62.14 0.226 2660
 2662 3 23.88 81.47 -62.31 0.276 2661
 2663 3 23.86 81.53 -62.39 0.313 2662
 2664 3 23.8 81.61 -62.53 0.31 2663
 2665 3 23.71 81.62 -62.69 0.336 2664
 2666 3 23.66 81.66 -62.81 0.392 2665
 2667 3 23.66 81.83 -62.85 0.379 2666
 2668 3 23.59 81.84 -63.02 0.56 2667
 2669 3 23.59 81.73 -63.31 0.571 2668
 2670 3 23.55 81.8 -63.42 0.593 2669
 2671 3 23.13 82.5 -62.87 0.146 2670
 2672 3 23.05 82.64 -62.8 0.103 2671
 2673 3 23.57 81.72 -63.6 0.561 2670
 2674 3 23.48 81.75 -63.74 0.54 2673
 2675 3 23.36 81.66 -63.92 0.434 2674
 2676 3 23.36 81.83 -63.95 0.432 2675
 2677 3 23.23 81.86 -64.08 0.362 2676
 2678 3 23.09 81.89 -64.22 0.314 2677
 2679 3 22.98 81.95 -64.3 0.28 2678
 2680 3 22.84 82.06 -64.39 0.258 2679
 2681 3 22.73 82.25 -64.42 0.255 2680
 2682 3 22.64 82.39 -64.49 0.226 2681
 2683 3 22.59 82.59 -64.52 0.222 2682
 2684 3 22.55 82.75 -64.64 0.241 2683
 2685 3 22.52 82.89 -64.75 0.257 2684
 2686 3 22.55 82.97 -64.94 0.255 2685
 2687 3 22.48 83.03 -65.06 0.272 2686
 2688 3 22.5 83.06 -65.3 0.255 2687
 2689 3 22.5 83.11 -65.47 0.31 2688
 2690 3 22.45 83.11 -65.58 0.334 2689
 2691 3 22.41 83.14 -65.75 0.327 2690
 2692 3 22.39 83.11 -65.97 0.351 2691
 2693 3 22.29 83.19 -66.03 0.457 2692
 2694 3 22.27 82.52 -66.11 0.184 2693
 2695 3 22.2 82.31 -66.14 0.168 2694
 2696 3 22.07 82.14 -66.27 0.15 2695
 2697 3 21.98 82.06 -66.39 0.143 2696
 2698 3 21.93 82.05 -66.5 0.206 2697
 2699 3 21.89 82.08 -66.7 0.397 2698
 2700 3 21.82 81.72 -66.75 0.397 2699
 2701 3 21.73 81.64 -66.88 0.43 2700
 2702 3 21.57 81.61 -66.92 0.449 2701
 2703 3 21.54 81.53 -67.09 0.474 2702
 2704 3 21.48 81.53 -67.24 0.478 2703
 2705 3 21.45 81.53 -67.41 0.445 2704
 2706 3 21.43 81.48 -67.55 0.437 2705
 2707 3 21.82 81.16 -67.92 0.189 2706
 2708 3 21.82 81.16 -68.16 0.16 2707
 2709 3 21.84 81.2 -68.3 0.148 2708
 2710 3 21.82 81.12 -68.52 0.183 2709
 2711 3 21.79 81.2 -68.58 0.134 2710
 2712 3 21 81.59 -67.42 0.243 2706
 2713 3 20.7 81.7 -67.36 0.162 2712
 2714 3 20.57 81.72 -67.41 0.121 2713
 2715 3 20.45 81.8 -67.39 0.122 2714
 2716 3 20.3 81.91 -67.49 0.141 2715
 2717 3 20.21 81.95 -67.63 0.131 2716
 2718 3 20.16 82.06 -67.72 0.084 2717
 2719 3 20.14 82.2 -67.75 0.113 2718
 2720 3 20.09 82.3 -67.81 0.055 2719
 2721 3 22.09 83.67 -66 0.351 2693
 2722 3 22.01 83.91 -66.05 0.349 2721
 2723 3 21.92 84.05 -66.08 0.362 2722
 2724 3 21.85 84.14 -66.19 0.411 2723
 2725 3 21.76 84.22 -66.3 0.47 2724
 2726 3 21.72 84.25 -66.49 0.542 2725
 2727 3 21.63 84.28 -66.61 0.541 2726
 2728 3 21.58 84.31 -66.8 0.533 2727
 2729 3 21.63 84.45 -66.91 0.498 2728
 2730 3 21.67 84.58 -67.03 0.467 2729
 2731 3 21.65 84.69 -67.19 0.478 2730
 2732 3 21.69 84.89 -67.33 0.51 2731
 2733 3 21.7 84.98 -67.44 0.499 2732
 2734 3 21.79 85.16 -67.55 0.529 2733
 2735 3 21.74 85.25 -67.66 0.56 2734
 2736 3 22.63 85.22 -67.88 0.308 2735
 2737 3 22.76 85.3 -67.91 0.316 2736
 2738 3 22.94 85.22 -67.97 0.355 2737
 2739 3 23.06 85.17 -68.03 0.418 2738
 2740 3 23.2 85.17 -68.08 0.425 2739
 2741 3 23.33 85.17 -68.24 0.415 2740
 2742 3 23.51 85.08 -68.25 0.424 2741
 2743 3 23.62 85.08 -68.3 0.418 2742
 2744 3 23.85 84.77 -67.78 0.172 2743
 2745 3 24.06 84.7 -67.55 0.165 2744
 2746 3 24.24 84.64 -67.5 0.172 2745
 2747 3 24.53 84.5 -67.49 0.118 2746
 2748 3 24.67 84.45 -67.49 0.14 2747
 2749 3 24.85 84.42 -67.52 0.161 2748
 2750 3 24.99 84.41 -67.47 0.144 2749
 2751 3 25.19 84.39 -67.53 0.155 2750
 2752 3 25.31 84.42 -67.74 0.123 2751
 2753 3 25.4 84.48 -67.86 0.13 2752
 2754 3 25.49 84.58 -67.97 0.114 2753
 2755 3 25.72 84.69 -68 0.109 2754
 2756 3 21.2 85.48 -67.69 0.367 2735
 2757 3 20.97 85.61 -67.8 0.279 2756
 2758 3 20.92 85.72 -67.97 0.267 2757
 2759 3 20.88 85.89 -68.16 0.261 2758
 2760 3 20.85 86 -68.31 0.246 2759
 2761 3 20.87 86.06 -68.5 0.255 2760
 2762 3 20.83 86.14 -68.67 0.265 2761
 2763 3 20.81 86.19 -68.84 0.271 2762
 2764 3 20.85 86.22 -68.97 0.277 2763
 2765 3 20.76 86.25 -69.13 0.263 2764
 2766 3 20.65 86.37 -69.28 0.226 2765
 2767 3 20.54 86.44 -69.42 0.269 2766
 2768 3 20.44 86.52 -69.55 0.336 2767
 2769 3 20.4 86.64 -69.69 0.405 2768
 2770 3 20.31 86.7 -69.81 0.465 2769
 2771 3 20.19 86.73 -69.94 0.492 2770
 2772 3 20.06 86.86 -70.05 0.503 2771
 2773 3 19.97 86.97 -70.22 0.498 2772
 2774 3 19.92 87 -70.39 0.515 2773
 2775 3 19.87 87.08 -70.53 0.461 2774
 2776 3 19.76 87.06 -70.66 0.416 2775
 2777 3 19.69 87.11 -70.75 0.36 2776
 2778 3 19.62 87.12 -70.83 0.304 2777
 2779 3 19.42 87.08 -70.92 0.248 2778
 2780 3 19.38 87.3 -70.97 0.263 2779
 2781 3 19.4 87.36 -71.13 0.275 2780
 2782 3 19.29 87.63 -71.1 0.272 2781
 2783 3 19.31 87.55 -71.28 0.308 2782
 2784 3 19.15 87.61 -71.37 0.347 2783
 2785 3 19.06 87.74 -71.43 0.341 2784
 2786 3 19.03 87.9 -71.49 0.406 2785
 2787 3 18.99 88.07 -71.52 0.479 2786
 2788 3 18.9 88.18 -71.52 0.561 2787
 2789 3 19.13 88.61 -71.12 0.092 2788
 2790 3 19.13 88.8 -71.13 0.08 2789
 2791 3 18.79 88.19 -71.68 0.6 2788
 2792 3 18.67 88.21 -71.82 0.559 2791
 2793 3 18.7 88.27 -72.08 0.392 2792
 2794 3 18.72 88.38 -72.21 0.393 2793
 2795 3 18.72 88.46 -72.43 0.321 2794
 2796 3 18.65 88.63 -72.57 0.338 2795
 2797 3 18.65 88.74 -72.74 0.388 2796
 2798 3 18.69 88.86 -72.85 0.444 2797
 2799 3 18.7 89.05 -72.96 0.458 2798
 2800 3 18.69 89.18 -73.07 0.466 2799
 2801 3 18.68 89.3 -73.16 0.472 2800
 2802 3 18.8 89.44 -73.21 0.455 2801
 2803 3 18.46 89.57 -73.29 0.375 2802
 2804 3 18.34 89.69 -73.49 0.335 2803
 2805 3 18.19 89.88 -73.62 0.278 2804
 2806 3 18.11 89.99 -73.77 0.224 2805
 2807 3 18 90.07 -73.91 0.172 2806
 2808 3 17.98 90.16 -74.05 0.165 2807
 2809 3 17.93 90.24 -74.27 0.175 2808
 2810 3 17.91 90.38 -74.43 0.172 2809
 2811 3 17.89 90.47 -74.55 0.165 2810
 2812 3 17.91 90.55 -74.79 0.177 2811
 2813 3 17.84 90.6 -74.93 0.197 2812
 2814 3 17.77 90.74 -75.1 0.229 2813
 2815 3 17.66 90.88 -75.27 0.218 2814
 2816 3 17.55 91.04 -75.4 0.247 2815
 2817 3 17.46 91.13 -75.52 0.244 2816
 2818 3 17.39 91.32 -75.66 0.239 2817
 2819 3 17.32 91.52 -75.85 0.22 2818
 2820 3 17.27 91.65 -76.01 0.239 2819
 2821 3 17.19 91.77 -76.12 0.242 2820
 2822 3 17.16 91.9 -76.23 0.231 2821
 2823 3 17.12 92.02 -76.33 0.217 2822
 2824 3 17.14 92.21 -76.43 0.199 2823
 2825 3 17.12 92.35 -76.52 0.205 2824
 2826 3 17.11 92.55 -76.63 0.184 2825
 2827 3 17.05 92.72 -76.77 0.21 2826
 2828 3 17.02 92.88 -76.87 0.214 2827
 2829 3 16.98 92.99 -76.94 0.204 2828
 2830 3 16.87 93.15 -77.05 0.171 2829
 2831 3 16.82 93.35 -77.1 0.165 2830
 2832 3 16.75 93.52 -77.15 0.181 2831
 2833 3 16.69 93.74 -77.18 0.207 2832
 2834 3 16.68 93.99 -77.16 0.212 2833
 2835 3 16.64 94.22 -77.26 0.219 2834
 2836 3 16.59 94.4 -77.29 0.21 2835
 2837 3 16.57 94.61 -77.38 0.256 2836
 2838 3 16.55 94.8 -77.4 0.237 2837
 2839 3 16.52 94.97 -77.41 0.247 2838
 2840 3 16.5 95.16 -77.46 0.259 2839
 2841 3 16.42 95.35 -77.43 0.24 2840
 2842 3 16.4 95.52 -77.46 0.266 2841
 2843 3 16.45 95.68 -77.58 0.237 2842
 2844 3 16.27 95.74 -77.54 0.304 2843
 2845 3 16.24 95.85 -77.35 0.368 2844
 2846 3 16.33 95.97 -77.23 0.35 2845
 2847 3 16.33 96.1 -77.32 0.433 2846
 2848 3 16.2 96.32 -77.43 0.479 2847
 2849 3 16.17 96.44 -77.46 0.513 2848
 2850 3 16.08 96.63 -77.49 0.473 2849
 2851 3 15.88 96.8 -77.55 0.449 2850
 2852 3 15.79 96.94 -77.54 0.445 2851
 2853 3 15.69 97.08 -77.63 0.443 2852
 2854 3 15.62 97.21 -77.58 0.454 2853
 2855 3 15.58 97.33 -77.62 0.487 2854
 2856 3 15.38 97.44 -77.71 0.53 2855
 2857 3 15.38 97.61 -77.74 0.579 2856
 2858 3 15.29 97.77 -77.68 0.595 2857
 2859 3 15.29 97.97 -77.69 0.604 2858
 2860 3 15.18 98.08 -77.63 0.611 2859
 2861 3 15.1 98.19 -77.66 0.661 2860
 2862 3 15.1 98.44 -77.29 0.416 2861
 2863 3 15.04 98.6 -77.24 0.417 2862
 2864 3 15.01 98.77 -77.15 0.395 2863
 2865 3 15.09 98.99 -77.23 0.371 2864
 2866 3 15.11 99.21 -77.24 0.337 2865
 2867 3 15.11 99.38 -77.29 0.305 2866
 2868 3 15.11 99.55 -77.27 0.257 2867
 2869 3 15.1 99.8 -77.21 0.209 2868
 2870 3 15.09 100.01 -77.16 0.204 2869
 2871 3 15.03 100.3 -77.19 0.204 2870
 2872 3 15 100.51 -77.16 0.17 2871
 2873 3 15.04 100.6 -77.13 0.175 2872
 2874 3 15.11 100.9 -77.15 0.158 2873
 2875 3 15.21 101.1 -77.18 0.131 2874
 2876 3 15.4 101.3 -77.26 0.115 2875
 2877 3 15.53 101.49 -77.24 0.124 2876
 2878 3 15.6 101.6 -77.27 0.154 2877
 2879 3 15.71 101.69 -77.24 0.171 2878
 2880 3 15.82 101.79 -77.3 0.201 2879
 2881 3 15.99 101.99 -77.24 0.163 2880
 2882 3 16.16 102.19 -77.18 0.224 2881
 2883 3 16.37 102.38 -77.16 0.2 2882
 2884 3 16.57 102.57 -77.13 0.148 2883
 2885 3 16.69 102.68 -77.01 0.146 2884
 2886 3 16.87 102.68 -76.87 0.14 2885
 2887 3 16.96 102.68 -76.71 0.152 2886
 2888 3 17.05 102.77 -76.57 0.188 2887
 2889 3 17.16 102.86 -76.52 0.21 2888
 2890 3 17.24 103.07 -76.46 0.213 2889
 2891 3 17.31 103.16 -76.35 0.253 2890
 2892 3 17.4 103.26 -76.29 0.274 2891
 2893 3 17.54 103.46 -76.24 0.319 2892
 2894 3 17.67 103.55 -76.16 0.307 2893
 2895 3 17.74 103.66 -76.1 0.305 2894
 2896 3 17.83 103.76 -76.07 0.295 2895
 2897 3 17.9 103.96 -75.96 0.261 2896
 2898 3 17.99 104.05 -75.8 0.281 2897
 2899 3 18.04 104.26 -75.74 0.271 2898
 2900 3 18.08 104.35 -75.6 0.284 2899
 2901 3 18.11 104.55 -75.6 0.29 2900
 2902 3 18.13 104.65 -75.49 0.271 2901
 2903 3 18.27 104.85 -75.35 0.245 2902
 2904 3 18.29 104.94 -75.29 0.197 2903
 2905 3 18.18 105.24 -75.21 0.199 2904
 2906 3 18.17 105.35 -75.12 0.167 2905
 2907 3 18.2 105.55 -75.13 0.199 2906
 2908 3 18.26 105.65 -75.1 0.153 2907
 2909 3 18.31 105.85 -75.12 0.127 2908
 2910 3 18.36 106.15 -74.93 0.268 2909
 2911 3 18.47 106.24 -74.91 0.322 2910
 2912 3 18.54 106.35 -74.93 0.362 2911
 2913 3 18.63 106.55 -74.91 0.382 2912
 2914 3 18.7 106.74 -74.9 0.435 2913
 2915 3 18.72 106.85 -74.88 0.51 2914
 2916 3 18.74 107.05 -75.04 0.497 2915
 2917 3 18.72 106.94 -75.58 0.113 2916
 2918 3 18.81 106.94 -75.82 0.128 2917
 2919 3 18.9 106.94 -75.98 0.112 2918
 2920 3 18.9 106.94 -76.1 0.103 2919
 2921 3 18.7 107.24 -74.35 0.415 2916
 2922 3 18.79 107.35 -74.18 0.432 2921
 2923 3 18.81 107.44 -74.01 0.438 2922
 2924 3 18.77 107.44 -73.73 0.385 2923
 2925 3 18.85 107.55 -73.63 0.367 2924
 2926 3 18.88 107.74 -73.54 0.327 2925
 2927 3 18.86 108.05 -73.38 0.195 2926
 2928 3 18.88 108.15 -73.27 0.177 2927
 2929 3 18.92 108.35 -73.15 0.165 2928
 2930 3 18.93 108.44 -73.07 0.233 2929
 2931 3 19.04 108.55 -72.96 0.311 2930
 2932 3 19.13 108.65 -72.9 0.399 2931
 2933 3 19.15 108.65 -72.8 0.522 2932
 2934 3 19.17 108.74 -72.63 0.557 2933
 2935 3 19.27 108.83 -72.58 0.625 2934
 2936 3 19.42 108.94 -72.48 0.623 2935
 2937 3 19.52 109.13 -72.46 0.581 2936
 2938 3 19.63 109.14 -72.3 0.402 2937
 2939 3 19.95 109.23 -72.24 0.327 2938
 2940 3 20.2 109.14 -72.02 0.248 2939
 2941 3 20.11 109.23 -71.82 0.000125 2940
 2942 3 15.04 98.19 -78.66 0.22 2861
 2943 3 14.93 98.1 -78.76 0.202 2942
 2944 3 14.81 98.21 -78.82 0.176 2943
 2945 3 14.71 98.24 -78.96 0.184 2944
 2946 3 14.58 98.3 -79.04 0.212 2945
 2947 3 14.44 98.38 -79.07 0.248 2946
 2948 3 14.24 98.4 -79.07 0.223 2947
 2949 3 14.07 98.35 -79.05 0.259 2948
 2950 3 13.91 98.33 -79.04 0.257 2949
 2951 3 13.71 98.32 -79.07 0.231 2950
 2952 3 13.6 98.26 -79.16 0.223 2951
 2953 3 13.43 98.13 -79.21 0.203 2952
 2954 3 13.32 98.07 -79.29 0.256 2953
 2955 3 13.18 97.94 -79.32 0.301 2954
 2956 3 13.06 97.91 -79.37 0.374 2955
 2957 3 12.93 97.91 -79.46 0.426 2956
 2958 3 12.76 98.21 -79.76 0.302 2957
 2959 3 12.73 98.29 -79.87 0.334 2958
 2960 3 12.69 98.33 -79.99 0.394 2959
 2961 3 12.7 98.38 -80.16 0.432 2960
 2962 3 12.46 98.45 -80.19 0.424 2961
 2963 3 12.43 98.37 -80.32 0.466 2962
 2964 3 12.62 97.85 -80.46 0.167 2963
 2965 3 12.62 97.59 -80.38 0.084 2964
 2966 3 12.29 98.51 -80.38 0.443 2963
 2967 3 12.16 98.54 -80.44 0.487 2966
 2968 3 12.06 98.62 -80.54 0.506 2967
 2969 3 12 98.76 -80.63 0.534 2968
 2970 3 11.92 98.81 -80.73 0.537 2969
 2971 3 11.81 98.95 -80.82 0.514 2970
 2972 3 11.74 99 -80.91 0.478 2971
 2973 3 11.6 99.09 -80.94 0.431 2972
 2974 3 11.48 99.26 -80.96 0.367 2973
 2975 3 11.15 99.6 -80.88 0.246 2974
 2976 3 10.96 99.76 -80.82 0.193 2975
 2977 3 10.82 99.85 -80.73 0.165 2976
 2978 3 10.71 99.95 -80.65 0.195 2977
 2979 3 10.6 99.95 -80.54 0.205 2978
 2980 3 10.5 100.06 -80.51 0.186 2979
 2981 3 10.34 100.17 -80.54 0.201 2980
 2982 3 10.18 100.17 -80.6 0.177 2981
 2983 3 10.04 100.26 -80.74 0.165 2982
 2984 3 9.91 100.37 -80.79 0.154 2983
 2985 3 9.81 100.37 -80.96 0.2 2984
 2986 3 9.7 100.37 -81.05 0.229 2985
 2987 3 9.61 100.37 -81.1 0.301 2986
 2988 3 9.46 100.37 -81.15 0.325 2987
 2989 3 9.27 100.37 -81.08 0.365 2988
 2990 3 9.16 100.48 -81.07 0.423 2989
 2991 3 9.07 100.59 -81.18 0.473 2990
 2992 3 9.01 100.59 -81.38 0.509 2991
 2993 3 8.9 100.59 -81.57 0.48 2992
 2994 3 8.84 100.68 -81.74 0.479 2993
 2995 3 8.85 100.68 -81.96 0.442 2994
 2996 3 8.76 100.79 -82.07 0.361 2995
 2997 3 8.79 100.98 -82.41 0.168 2996
 2998 3 8.71 100.98 -82.49 0.135 2997
 2999 3 8.62 101.09 -82.57 0.155 2998
 3000 3 8.51 101.18 -82.6 0.211 2999
 3001 3 8.67 101.39 -82.69 0.155 3000
 3002 3 8.73 101.59 -82.69 0.104 3001
 3003 3 8.27 101.09 -82.46 0.177 3000
 3004 3 8.13 101 -82.43 0.204 3003
 3005 3 7.99 100.9 -82.41 0.217 3004
 3006 3 7.77 100.79 -82.37 0.218 3005
 3007 3 7.64 100.7 -82.38 0.227 3006
 3008 3 7.51 100.7 -82.38 0.29 3007
 3009 3 7.19 100.9 -82.51 0.172 3008
 3010 3 7 100.9 -82.58 0.231 3009
 3011 3 6.85 100.92 -82.6 0.229 3010
 3012 3 6.71 100.81 -82.71 0.085 3011
 3013 3 6.59 100.81 -82.72 0.088 3012
 3014 3 6.42 100.81 -82.73 0.1 3013
 3015 3 6.3 100.71 -82.68 0.094 3014
 3016 3 13.32 98.24 -80.29 0.086 2961
 3017 3 13.48 98.19 -80.29 0.116 3016
 3018 3 13.68 98.16 -80.32 0.101 3017
 3019 3 13.75 98.1 -80.38 0.099 3018
 3020 3 12.99 97.32 -79.29 0.22 2957
 3021 3 12.93 97.18 -79.32 0.206 3020
 3022 3 12.92 96.94 -79.41 0.163 3021
 3023 3 12.78 96.71 -79.41 0.229 3022
 3024 3 12.74 96.55 -79.41 0.246 3023
 3025 3 12.62 96.34 -79.41 0.25 3024
 3026 3 12.45 96.18 -79.37 0.259 3025
 3027 3 12.33 96.07 -79.38 0.302 3026
 3028 3 12.19 95.98 -79.38 0.327 3027
 3029 3 12.1 95.87 -79.41 0.432 3028
 3030 3 12.09 95.65 -79.29 0.452 3029
 3031 3 11.96 95.51 -79.37 0.519 3030
 3032 3 11.78 95.48 -79.35 0.557 3031
 3033 3 11.74 95.32 -79.35 0.553 3032
 3034 3 11.57 95.29 -79.38 0.515 3033
 3035 3 11.61 95.09 -79.71 0.469 3034
 3036 3 11.58 94.95 -79.63 0.481 3035
 3037 3 11.6 94.73 -79.58 0.408 3036
 3038 3 11.49 94.59 -79.57 0.254 3037
 3039 3 11.52 94.42 -79.52 0.117 3038
 3040 3 12 95.06 -79.37 0.135 3033
 3041 3 11.93 95.15 -79.27 0.149 3040
 3042 3 11.87 95.26 -79.29 0.000125 3041
 3043 3 19.39 89.44 -73.13 0.228 2802
 3044 3 19.55 89.53 -73.27 0.285 3043
 3045 3 19.64 89.59 -73.4 0.321 3044
 3046 3 19.71 89.64 -73.49 0.411 3045
 3047 3 19.82 89.73 -73.55 0.477 3046
 3048 3 19.98 89.7 -73.63 0.48 3047
 3049 3 20.14 89.7 -73.71 0.52 3048
 3050 3 20.19 89.72 -73.83 0.587 3049
 3051 3 20.28 89.67 -73.99 0.65 3050
 3052 3 20.41 89.67 -74.04 0.65 3051
 3053 3 20.53 89.58 -74.16 0.647 3052
 3054 3 20.55 89.61 -74.26 0.66 3053
 3055 3 20.61 89.59 -74.38 0.636 3054
 3056 3 19.71 89.64 -74.98 0.119 3055
 3057 3 19.66 89.67 -75.13 0.116 3056
 3058 3 19.64 89.7 -75.24 0.104 3057
 3059 3 19.64 89.7 -75.38 0.119 3058
 3060 3 19.64 89.75 -75.57 0.102 3059
 3061 3 19.64 89.84 -75.77 0.094 3060
 3062 3 19.64 89.92 -75.93 0.092 3061
 3063 3 19.59 89.95 -76.1 0.125 3062
 3064 3 19.55 90.03 -76.27 0.153 3063
 3065 3 19.55 90.16 -76.43 0.16 3064
 3066 3 19.53 90.27 -76.63 0.164 3065
 3067 3 19.48 90.38 -76.82 0.152 3066
 3068 3 19.41 90.49 -77.02 0.143 3067
 3069 3 19.36 90.55 -77.16 0.143 3068
 3070 3 19.41 90.65 -77.38 0.177 3069
 3071 3 19.46 90.86 -77.54 0.125 3070
 3072 3 19.53 91.08 -77.68 0.085 3071
 3073 3 19.59 91.11 -77.85 0.092 3072
 3074 3 19.64 91.12 -77.99 0.091 3073
 3075 3 19.62 91.28 -78.12 0.09 3074
 3076 3 19.64 91.47 -78.18 0.093 3075
 3077 3 19.71 91.61 -78.27 0.082 3076
 3078 3 19.69 91.7 -78.43 0.1 3077
 3079 3 19.64 91.84 -78.57 0.114 3078
 3080 3 19.59 92.09 -78.69 0.119 3079
 3081 3 19.57 92.3 -78.74 0.099 3080
 3082 3 19.62 92.48 -78.82 0.117 3081
 3083 3 19.66 92.64 -78.88 0.115 3082
 3084 3 19.71 92.78 -79.02 0.09 3083
 3085 3 19.73 92.78 -79.21 0.112 3084
 3086 3 19.73 92.83 -79.35 0.091 3085
 3087 3 18.58 88.93 -71.8 0.099 2794
 3088 3 18.26 88.58 -71.01 0.122 2792
 3089 3 18.04 88.6 -70.98 0.094 3088
 3090 3 24.88 79.8 -56.59 0.721 2620
 3091 3 25.36 79.86 -56.71 0.447 3090
 3092 3 25.77 80.21 -56.59 0.075 3091
 3093 3 25.73 80.32 -56.56 0.07 3092
 3094 3 25.68 80.38 -56.45 0.094 3093
 3095 3 25.3 79.69 -56.77 0.465 3091
 3096 3 25.41 79.44 -56.92 0.368 3095
 3097 3 25.3 79.43 -57.01 0.29 3096
 3098 3 25.2 79.47 -57.17 0.000125 3097
 3099 3 23.86 79.74 -56.2 0.153 3090
 3100 3 23.82 79.83 -56.16 0.18 3099
 3101 3 23.68 79.91 -56.12 0.16 3100
 3102 3 23.59 80.05 -56.06 0.17 3101
 3103 3 23.41 80.15 -55.87 0.194 3102
 3104 3 23.3 80.22 -55.77 0.208 3103
 3105 3 23.18 80.32 -55.67 0.235 3104
 3106 3 23.07 80.41 -55.52 0.244 3105
 3107 3 23 80.61 -55.21 0.204 3106
 3108 3 22.93 80.77 -55.13 0.255 3107
 3109 3 22.88 80.86 -54.99 0.269 3108
 3110 3 22.8 80.99 -54.88 0.274 3109
 3111 3 22.7 81.1 -54.84 0.302 3110
 3112 3 22.64 81.21 -54.71 0.339 3111
 3113 3 22.55 81.21 -54.62 0.405 3112
 3114 3 22.45 80.74 -54.49 0.244 3113
 3115 3 22.36 80.71 -54.41 0.189 3114
 3116 3 22.27 80.6 -54.45 0.088 3115
 3117 3 22.48 81.55 -54.63 0.369 3113
 3118 3 22.38 81.63 -54.56 0.393 3117
 3119 3 22.27 81.74 -54.49 0.436 3118
 3120 3 22.2 81.85 -54.45 0.493 3119
 3121 3 22.13 81.99 -54.37 0.546 3120
 3122 3 22.07 82.1 -54.27 0.576 3121
 3123 3 21.91 82.16 -54.27 0.602 3122
 3124 3 21.89 82.26 -54.08 0.549 3123
 3125 3 21.86 82.35 -53.99 0.523 3124
 3126 3 21.86 82.4 -53.88 0.591 3125
 3127 3 21.2 82.11 -53.63 0.18 3126
 3128 3 21.04 82.15 -53.49 0.156 3127
 3129 3 20.93 82.15 -53.34 0.113 3128
 3130 3 20.73 82.29 -53.31 0.118 3129
 3131 3 20.63 82.36 -53.24 0.154 3130
 3132 3 20.5 82.4 -53.16 0.15 3131
 3133 3 20.34 82.45 -53.14 0.112 3132
 3134 3 20.25 82.55 -53.09 0.085 3133
 3135 3 22.39 82.76 -53.74 0.474 3126
 3136 3 22.64 82.88 -53.71 0.51 3135
 3137 3 22.82 82.85 -53.69 0.559 3136
 3138 3 23.14 82.76 -53.63 0.543 3137
 3139 3 23.27 82.72 -53.63 0.574 3138
 3140 3 23.36 82.77 -53.53 0.655 3139
 3141 3 23.38 82.74 -53.19 0.57 3140
 3142 3 23.16 83.47 -52.95 0.246 3141
 3143 3 22.86 83.63 -53.06 0.109 3142
 3144 3 22.8 83.74 -53.13 0.106 3143
 3145 3 22.66 83.77 -53.1 0.155 3144
 3146 3 22.41 83.82 -53.05 0.125 3145
 3147 3 22.18 83.91 -53.03 0.113 3146
 3148 3 22.05 84.01 -53.03 0.125 3147
 3149 3 21.93 84.1 -52.98 0.153 3148
 3150 3 21.75 84.24 -52.95 0.095 3149
 3151 3 21.63 84.32 -52.95 0.127 3150
 3152 3 21.52 84.38 -52.91 0.126 3151
 3153 3 21.41 84.46 -52.91 0.117 3152
 3154 3 21.14 84.54 -52.81 0.122 3153
 3155 3 20.96 84.55 -52.84 0.137 3154
 3156 3 20.84 84.58 -52.99 0.124 3155
 3157 3 20.57 84.69 -52.94 0.168 3156
 3158 3 20.43 84.77 -52.96 0.198 3157
 3159 3 20.21 84.83 -53.05 0.188 3158
 3160 3 20.05 84.91 -53.02 0.168 3159
 3161 3 23.59 82.33 -53.1 0.391 3141
 3162 3 23.64 82.61 -53.41 0.1 3161
 3163 3 21.75 82.24 -54.27 0.164 3125
 3164 3 21.77 82.07 -54.28 0.194 3163
 3165 3 21.82 81.94 -54.2 0.111 3164
 3166 3 21.99 75.74 -50.27 0.197 2561
 3167 3 21.9 75.93 -50.31 0.153 3166
 3168 3 21.83 76.11 -50.31 0.159 3167
 3169 3 21.74 76.22 -50.31 0.165 3168
 3170 3 21.71 76.36 -50.28 0.177 3169
 3171 3 21.71 76.47 -50.26 0.204 3170
 3172 3 21.71 76.57 -50.21 0.26 3171
 3173 3 21.64 76.68 -50.13 0.324 3172
 3174 3 21.62 76.79 -50.05 0.366 3173
 3175 3 21.53 76.85 -49.89 0.387 3174
 3176 3 21.42 76.94 -49.77 0.437 3175
 3177 3 21.39 77.07 -49.81 0.532 3176
 3178 3 21.26 77.1 -49.88 0.57 3177
 3179 3 21.31 76.99 -50.6 0.153 3178
 3180 3 21.33 76.94 -50.83 0.119 3179
 3181 3 21.31 76.85 -50.95 0.11 3180
 3182 3 21.28 76.77 -51.17 0.153 3181
 3183 3 21.26 76.61 -51.45 0.164 3182
 3184 3 21.33 76.61 -51.53 0.116 3183
 3185 3 21.15 77.24 -49.67 0.539 3178
 3186 3 20.99 77.32 -49.62 0.567 3185
 3187 3 20.94 77.41 -49.55 0.569 3186
 3188 3 20.83 77.55 -49.34 0.449 3187
 3189 3 20.81 77.77 -49.2 0.339 3188
 3190 3 20.78 77.94 -49.13 0.251 3189
 3191 3 20.78 77.76 -49.06 0.134 3190
 3192 3 20.9 77.74 -49.02 0.099 3191
 3193 3 20.72 78.08 -49.01 0.212 3190
 3194 3 20.6 78.15 -48.8 0.201 3193
 3195 3 20.6 78.19 -48.62 0.236 3194
 3196 3 20.31 78.24 -48.71 0.054 3195
 3197 3 20.21 78.26 -48.67 0.105 3196
 3198 3 20.06 78.27 -48.63 0.105 3197
 3199 3 19.94 78.35 -48.56 0.149 3198
 3200 3 19.9 78.35 -48.31 0.131 3199
 3201 3 19.81 78.34 -48.2 0.143 3200
 3202 3 19.83 78.48 -48.09 0.094 3201
 3203 3 19.8 78.57 -48.03 0.104 3202
 3204 3 19.56 78.56 -47.95 0.08 3203
 3205 3 20.67 78.22 -48.27 0.134 3195
 3206 3 20.67 78.3 -48.06 0.126 3205
 3207 3 20.69 78.3 -47.96 0.125 3206
 3208 3 20.8 78.24 -47.84 0.000125 3207
 3209 3 19.87 74.59 -44.76 0.335 2531
 3210 3 19.74 74.65 -44.7 0.335 3209
 3211 3 19.6 74.73 -44.6 0.291 3210
 3212 3 19.44 74.81 -44.53 0.254 3211
 3213 3 19.21 74.95 -44.33 0.192 3212
 3214 3 19.06 75 -44.16 0.183 3213
 3215 3 18.94 75.1 -44.09 0.176 3214
 3216 3 18.8 75.18 -43.96 0.148 3215
 3217 3 18.69 75.23 -43.88 0.162 3216
 3218 3 18.53 75.26 -43.81 0.163 3217
 3219 3 18.39 75.29 -43.81 0.136 3218
 3220 3 18.22 75.37 -43.76 0.152 3219
 3221 3 18.06 75.4 -43.64 0.183 3220
 3222 3 17.9 75.45 -43.52 0.196 3221
 3223 3 17.74 75.43 -43.49 0.184 3222
 3224 3 17.58 75.48 -43.44 0.17 3223
 3225 3 17.44 75.53 -43.38 0.18 3224
 3226 3 17.28 75.68 -43.27 0.189 3225
 3227 3 17.12 75.81 -43.24 0.192 3226
 3228 3 17.03 75.95 -43.17 0.206 3227
 3229 3 16.94 76.03 -43.2 0.2 3228
 3230 3 16.87 76.15 -43.23 0.172 3229
 3231 3 16.74 76.25 -43.27 0.205 3230
 3232 3 16.72 76.35 -43.3 0.323 3231
 3233 3 16.65 76.44 -43.34 0.399 3232
 3234 3 16.56 76.51 -43.38 0.439 3233
 3235 3 16.46 76.69 -43.09 0.363 3234
 3236 3 16.65 76.56 -43.2 0.166 3235
 3237 3 16.62 76.6 -43.05 0.119 3236
 3238 3 16.31 76.8 -42.94 0.315 3235
 3239 3 16.12 76.82 -42.76 0.378 3238
 3240 3 16.03 76.94 -42.76 0.393 3239
 3241 3 15.92 77.01 -42.69 0.415 3240
 3242 3 15.89 77.16 -42.56 0.416 3241
 3243 3 15.87 77.1 -42.38 0.161 3242
 3244 3 15.75 77.05 -42.34 0.131 3243
 3245 3 15.81 77.36 -42.62 0.473 3242
 3246 3 15.71 77.47 -42.6 0.465 3245
 3247 3 15.71 77.65 -42.56 0.486 3246
 3248 3 15.62 77.8 -42.46 0.471 3247
 3249 3 15.49 77.88 -42.34 0.488 3248
 3250 3 15.35 77.8 -42.12 0.4 3249
 3251 3 15.36 77.94 -42.06 0.376 3250
 3252 3 15.28 78.05 -42.08 0.358 3251
 3253 3 15.16 78.05 -41.98 0.409 3252
 3254 3 15.08 78.1 -41.81 0.45 3253
 3255 3 15.2 78.36 -41.74 0.403 3254
 3256 3 15.21 78.49 -41.64 0.414 3255
 3257 3 15.28 78.63 -41.56 0.437 3256
 3258 3 15.24 78.69 -41.41 0.396 3257
 3259 3 15.3 78.8 -41.33 0.373 3258
 3260 3 15.42 78.99 -41.3 0.357 3259
 3261 3 15.66 79.1 -41.17 0.333 3260
 3262 3 15.74 79.13 -41.09 0.347 3261
 3263 3 16.17 78.89 -41.13 0.177 3262
 3264 3 16.14 79 -40.96 0.121 3263
 3265 3 16.22 79.09 -40.89 0.13 3264
 3266 3 16.3 79.21 -40.76 0.134 3265
 3267 3 16.46 79.23 -40.62 0.204 3266
 3268 3 16.58 79.26 -40.49 0.224 3267
 3269 3 16.78 79.21 -40.38 0.224 3268
 3270 3 16.87 79.18 -40.3 0.257 3269
 3271 3 17.06 78.95 -40.41 0.189 3270
 3272 3 17.21 78.81 -40.49 0.093 3271
 3273 3 17.26 78.9 -40.48 0.018 3272
 3274 3 17.28 78.73 -40.48 0.084 3272
 3275 3 16.78 79.37 -39.99 0.068 3270
 3276 3 14.69 77.66 -41.55 0.171 3254
 3277 3 14.53 77.66 -41.46 0.135 3276
 3278 3 16.72 76.27 -44.06 0.138 3234
 3279 3 16.71 76.27 -44.24 0.142 3278
 3280 3 16.72 76.29 -44.39 0.15 3279
 3281 3 16.71 76.3 -44.58 0.144 3280
 3282 3 16.65 76.3 -44.7 0.174 3281
 3283 3 16.72 76.3 -44.83 0.247 3282
 3284 3 16.6 76.29 -44.99 0.07 3283
 3285 3 16.65 76.3 -45.1 0.174 3284
 3286 3 16.8 76.3 -45.21 0.211 3285
 3287 3 16.85 76.27 -45.35 0.166 3286
 3288 3 16.74 76.3 -44.96 0.299 3283
 3289 3 16.71 76.24 -45.1 0.32 3288
 3290 3 16.78 76.19 -45.27 0.382 3289
 3291 3 16.83 76.16 -45.38 0.441 3290
 3292 3 16.92 76.13 -45.56 0.482 3291
 3293 3 16.94 76.11 -45.73 0.53 3292
 3294 3 16.94 76.1 -45.87 0.572 3293
 3295 3 16.99 75.94 -46.01 0.581 3294
 3296 3 16.94 76.74 -46.24 0.17 3295
 3297 3 16.99 76.74 -46.45 0.228 3296
 3298 3 17.01 76.8 -46.58 0.247 3297
 3299 3 16.97 76.96 -46.71 0.214 3298
 3300 3 16.87 77.13 -46.89 0.214 3299
 3301 3 16.89 77.24 -47.02 0.247 3300
 3302 3 16.81 77.38 -47.19 0.183 3301
 3303 3 16.67 77.54 -47.37 0.116 3302
 3304 3 16.64 77.54 -47.49 0.11 3303
 3305 3 16.64 77.55 -47.63 0.115 3304
 3306 3 16.58 77.71 -47.77 0.119 3305
 3307 3 16.53 77.76 -47.95 0.125 3306
 3308 3 16.53 77.79 -48.13 0.118 3307
 3309 3 16.56 77.8 -48.26 0.097 3308
 3310 3 16.97 75.55 -46.06 0.426 3295
 3311 3 16.96 75.38 -46.13 0.449 3310
 3312 3 16.99 75.27 -46.24 0.47 3311
 3313 3 17.01 75.16 -46.38 0.466 3312
 3314 3 16.96 74.96 -46.41 0.466 3313
 3315 3 16.94 74.88 -46.51 0.469 3314
 3316 3 16.85 74.71 -46.55 0.464 3315
 3317 3 17.05 74.65 -46.77 0.377 3316
 3318 3 17.1 74.46 -46.83 0.362 3317
 3319 3 17.15 74.3 -46.95 0.352 3318
 3320 3 17.17 74.18 -47.06 0.317 3319
 3321 3 17.08 74.24 -47.23 0.216 3320
 3322 3 17.1 74.41 -46.91 0.115 3321
 3323 3 17.05 74.55 -46.83 0.205 3322
 3324 3 16.94 74.71 -46.73 0.244 3323
 3325 3 16.85 74.86 -46.64 0.207 3324
 3326 3 16.9 74.07 -47.38 0.154 3321
 3327 3 16.74 73.93 -47.51 0.158 3326
 3328 3 16.71 73.8 -47.59 0.131 3327
 3329 3 16.64 73.66 -47.63 0.119 3328
 3330 3 16.49 73.61 -47.66 0.168 3329
 3331 3 16.37 73.63 -47.77 0.173 3330
 3332 3 16.31 73.61 -47.94 0.223 3331
 3333 3 16.28 73.52 -48.14 0.218 3332
 3334 3 16.22 73.38 -48.21 0.215 3333
 3335 3 15.96 73.41 -48.34 0.089 3334
 3336 3 15.81 73.29 -48.45 0.101 3335
 3337 3 15.75 73.16 -48.52 0.000125 3336
 3338 3 17.15 73.74 -46.85 0.122 3320
 3339 3 17.14 73.61 -46.91 0.134 3338
 3340 3 17.2 73.43 -46.99 0.132 3339
 3341 3 17.22 73.29 -47.1 0.085 3340
 3342 3 16.28 74.54 -46.12 0.135 3316
 3343 3 16.08 74.54 -46.06 0.141 3342
 3344 3 15.9 74.57 -46.08 0.097 3343
 3345 3 15.77 74.57 -46.06 0.126 3344
 3346 3 15.64 74.6 -45.99 0.129 3345
 3347 3 15.48 74.65 -45.91 0.14 3346
 3348 3 15.38 74.72 -45.88 0.099 3347
 3349 3 20.67 74.47 -45.95 0.203 2530
 3350 3 20.69 74.44 -46.14 0.194 3349
 3351 3 20.72 74.51 -46.24 0.082 3350
 3352 3 20.71 74.57 -45.2 0.254 2529
 3353 3 20.81 74.49 -45.31 0.257 3352
 3354 3 21.65 74.11 -44.09 0.126 2514
 3355 3 21.64 74.18 -43.91 0.116 3354
 3356 3 21.79 73.41 -44.67 0.087 2513
 3357 3 21.77 73.3 -44.59 0.101 3356
 3358 3 21.79 73.18 -44.55 0.061 3357
 3359 3 21.7 73.08 -44.56 0.159 3358
 3360 3 21.61 73.02 -44.56 0.153 3359
 3361 3 21.61 72.82 -44.21 0.101 3360
 3362 3 21.59 72.71 -44.02 0.087 3361
 3363 3 21.57 72.63 -43.88 0.067 3362
 3364 3 21.57 72.96 -44.64 0.114 3360
 3365 3 21.47 72.88 -44.56 0.112 3364
 3366 3 21.32 72.82 -44.55 0.092 3365
 3367 3 25.72 71.46 -36.44 0.228 2369
 3368 3 25.77 71.77 -36.41 0.062 3367
 3369 3 26.04 70.99 -35.94 0.128 939
 3370 3 26.04 70.85 -36.02 0.145 3369
 3371 3 26.02 70.71 -36.06 0.117 3370
 3372 3 26.02 70.61 -36.14 0.042 3371
 3373 3 26.6 68.52 -36.24 0.123 878
 3374 3 26.46 68.55 -36.2 0.094 3373
 3375 3 28.06 67.12 -36.88 0.227 864
 3376 3 28.03 67.23 -36.8 0.136 3375
 3377 3 3.77 43.26 -10.18 0.366 376
 3378 3 3.77 43.38 -10.24 0.421 3377
 3379 3 3.68 43.58 -10.31 0.41 3378
 3380 3 3.6 43.81 -10.35 0.396 3379
 3381 3 3.52 43.96 -10.33 0.371 3380
 3382 3 3.5 44.14 -10.34 0.367 3381
 3383 3 3.39 44.27 -10.25 0.333 3382
 3384 3 3.35 44.55 -10.27 0.324 3383
 3385 3 3.31 44.73 -10.25 0.349 3384
 3386 3 3.23 45.09 -10.29 0.391 3385
 3387 3 3.21 45.45 -10.37 0.428 3386
 3388 3 3.14 45.52 -10.25 0.51 3387
 3389 3 3.2 45.91 -10.37 0.593 3388
 3390 3 3.13 45.99 -10.29 0.478 3389
 3391 3 3.17 46.41 -10.46 0.604 3390
 3392 3 3.11 46.83 -10.57 0.273 3391
 3393 3 3.13 47.12 -10.71 0.266 3392
 3394 3 3.24 47.26 -10.71 0.27 3393
 3395 3 3.32 47.45 -10.74 0.275 3394
 3396 3 3.3 47.63 -10.72 0.261 3395
 3397 3 3.28 47.81 -10.72 0.254 3396
 3398 3 3.34 48.09 -10.74 0.274 3397
 3399 3 3.38 48.38 -10.71 0.268 3398
 3400 3 3.3 48.46 -10.65 0.259 3399
 3401 3 3.26 48.56 -10.57 0.25 3400
 3402 3 3.22 48.73 -10.48 0.251 3401
 3403 3 3.09 49.02 -10.5 0.367 3402
 3404 3 2.99 48.91 -10.24 0.383 3403
 3405 3 2.9 49.02 -10.13 0.374 3404
 3406 3 2.68 49.31 -10.04 0.536 3405
 3407 3 2.59 49.44 -9.97 0.51 3406
 3408 3 2.11 49.91 -10.15 0.296 3407
 3409 3 1.95 50.05 -10.06 0.294 3408
 3410 3 1.91 50.19 -10.09 0.309 3409
 3411 3 1.84 50.33 -10.06 0.313 3410
 3412 3 1.79 50.51 -10.14 0.32 3411
 3413 3 1.75 50.64 -10.11 0.273 3412
 3414 3 1.68 50.84 -10.06 0.274 3413
 3415 3 1.54 51.02 -10.06 0.282 3414
 3416 3 1.59 51.14 -10.06 0.249 3415
 3417 3 1.55 51.28 -9.95 0.197 3416
 3418 3 1.47 51.45 -9.89 0.236 3417
 3419 3 1.38 51.56 -9.8 0.276 3418
 3420 3 1.28 51.74 -9.69 0.277 3419
 3421 3 1.28 51.91 -9.69 0.278 3420
 3422 3 1.2 52.13 -9.61 0.297 3421
 3423 3 1.07 52.38 -9.48 0.311 3422
 3424 3 1.13 52.49 -9.47 0.339 3423
 3425 3 1.04 52.66 -9.31 0.379 3424
 3426 3 0.99 52.81 -9.25 0.325 3425
 3427 3 0.9 52.94 -9.16 0.342 3426
 3428 3 0.87 53.03 -9.05 0.389 3427
 3429 3 0.87 53.16 -8.89 0.391 3428
 3430 3 0.92 53.31 -8.89 0.368 3429
 3431 3 0.86 53.53 -8.81 0.335 3430
 3432 3 0.84 53.66 -8.75 0.362 3431
 3433 3 0.87 53.83 -8.61 0.42 3432
 3434 3 1.17 53.55 -8.24 0.223 3433
 3435 3 1.23 53.41 -8.24 0.228 3434
 3436 3 1.3 53.21 -8.31 0.246 3435
 3437 3 1.39 53.02 -8.38 0.245 3436
 3438 3 1.4 52.83 -8.36 0.229 3437
 3439 3 1.44 52.63 -8.45 0.199 3438
 3440 3 1.45 52.45 -8.46 0.26 3439
 3441 3 1.55 52.27 -8.49 0.224 3440
 3442 3 1.62 52.08 -8.63 0.197 3441
 3443 3 1.74 51.95 -8.67 0.206 3442
 3444 3 1.8 51.78 -8.78 0.198 3443
 3445 3 1.89 51.63 -8.83 0.186 3444
 3446 3 1.95 51.49 -8.94 0.201 3445
 3447 3 1.97 51.3 -8.96 0.211 3446
 3448 3 2.07 51.2 -9.06 0.21 3447
 3449 3 0.85 54.02 -8.56 0.392 3433
 3450 3 0.85 54.2 -8.57 0.38 3449
 3451 3 0.77 54.41 -8.61 0.41 3450
 3452 3 0.81 54.63 -8.62 0.421 3451
 3453 3 0.78 54.8 -8.53 0.421 3452
 3454 3 0.81 54.99 -8.44 0.42 3453
 3455 3 0.82 55.16 -8.36 0.428 3454
 3456 3 0.76 55.39 -8.39 0.475 3455
 3457 3 0.68 55.63 -8.32 0.518 3456
 3458 3 0.76 55.81 -8.25 0.53 3457
 3459 3 0.7 56.03 -8.23 0.504 3458
 3460 3 0.7 56.2 -8.07 0.535 3459
 3461 3 0.68 56.41 -8.03 0.555 3460
 3462 3 0.68 56.6 -7.98 0.542 3461
 3463 3 0.73 56.78 -7.9 0.522 3462
 3464 3 0.67 57.13 -8.06 0.446 3463
 3465 3 0.81 57.16 -7.8 0.573 3464
 3466 3 0.85 57.34 -7.68 0.515 3465
 3467 3 0.88 57.46 -7.52 0.51 3466
 3468 3 0.84 57.62 -7.44 0.515 3467
 3469 3 0.85 57.76 -7.32 0.457 3468
 3470 3 0.83 57.89 -7.26 0.424 3469
 3471 3 0.48 58.34 -7.14 0.666 3470
 3472 3 0.46 58.44 -7.06 0.569 3471
 3473 3 0.42 58.67 -6.64 0.642 3472
 3474 3 0.52 58.7 -6.73 0.565 3473
 3475 3 0.53 58.88 -6.74 0.507 3474
 3476 3 0.52 59.12 -6.85 0.486 3475
 3477 3 0.53 59.49 -6.96 0.541 3476
 3478 3 0.58 59.69 -6.9 0.58 3477
 3479 3 0.49 60.26 -6.8 0.716 3478
 3480 3 0.56 60.37 -6.76 0.619 3479
 3481 3 0.25 60.06 -6.35 0.098 3480
 3482 3 0.12 59.95 -6.4 0.115 3481
 3483 3 0.01 59.81 -6.36 0.13 3482
 3484 3 -0.09 59.66 -6.3 0.131 3483
 3485 3 -0.22 59.54 -6.39 0.128 3484
 3486 3 -0.35 59.4 -6.38 0.115 3485
 3487 3 -0.55 59.38 -6.34 0.113 3486
 3488 3 -0.7 59.37 -6.26 0.082 3487
 3489 3 0.74 60.3 -6.64 0.536 3480
 3490 3 0.85 60.45 -6.65 0.486 3489
 3491 3 1.03 60.16 -6.35 0.187 3490
 3492 3 1.12 60.28 -6.23 0.192 3491
 3493 3 1.18 60.41 -6.14 0.187 3492
 3494 3 0.98 60.84 -6.84 0.377 3490
 3495 3 1.09 61.05 -6.77 0.38 3494
 3496 3 1.13 61.16 -6.67 0.397 3495
 3497 3 1.17 61.37 -6.6 0.403 3496
 3498 3 1.3 61.49 -6.49 0.372 3497
 3499 3 1.43 61.66 -6.34 0.355 3498
 3500 3 1.49 61.84 -6.26 0.342 3499
 3501 3 1.57 61.99 -6.14 0.359 3500
 3502 3 1.61 62.23 -6.1 0.369 3501
 3503 3 1.73 62.3 -6.02 0.379 3502
 3504 3 1.83 62.53 -5.94 0.46 3503
 3505 3 1.91 62.69 -5.85 0.459 3504
 3506 3 2.03 62.77 -5.78 0.451 3505
 3507 3 2.09 62.91 -5.65 0.419 3506
 3508 3 2.13 63.05 -5.57 0.376 3507
 3509 3 2.24 63.19 -5.49 0.376 3508
 3510 3 2.32 63.32 -5.35 0.379 3509
 3511 3 2.4 63.12 -4.88 0.505 3510
 3512 3 2.45 63.22 -4.9 0.516 3511
 3513 3 2.18 62.69 -4.85 0.248 3512
 3514 3 2.07 62.48 -4.97 0.229 3513
 3515 3 1.97 62.3 -5.06 0.194 3514
 3516 3 1.95 62.05 -5.14 0.214 3515
 3517 3 1.88 61.88 -5.23 0.204 3516
 3518 3 1.84 61.7 -5.28 0.223 3517
 3519 3 1.8 61.56 -5.4 0.225 3518
 3520 3 1.81 61.38 -5.48 0.222 3519
 3521 3 1.72 61.24 -5.6 0.241 3520
 3522 3 1.72 61.09 -5.68 0.218 3521
 3523 3 1.6 60.91 -5.82 0.222 3522
 3524 3 1.53 60.77 -5.89 0.25 3523
 3525 3 1.47 60.66 -6.01 0.267 3524
 3526 3 1.32 60.53 -6.06 0.265 3525
 3527 3 1.53 60.59 -6.14 0.000125 3526
 3528 3 2.63 63.5 -4.69 0.466 3512
 3529 3 2.68 63.58 -4.49 0.419 3528
 3530 3 2.74 63.65 -4.43 0.446 3529
 3531 3 2.84 63.68 -4.31 0.453 3530
 3532 3 2.95 63.69 -4.02 0.415 3531
 3533 3 2.93 63.84 -3.95 0.442 3532
 3534 3 3.01 63.95 -3.89 0.412 3533
 3535 3 3.16 63.97 -3.75 0.412 3534
 3536 3 3.29 64.07 -3.64 0.389 3535
 3537 3 3.44 64.13 -3.54 0.406 3536
 3538 3 3.5 64.24 -3.43 0.438 3537
 3539 3 3.62 64.29 -3.35 0.446 3538
 3540 3 3.77 64.38 -3.31 0.412 3539
 3541 3 3.99 64.37 -3.33 0.308 3540
 3542 3 4.08 64.41 -3.23 0.343 3541
 3543 3 4.16 64.49 -3.29 0.358 3542
 3544 3 4.32 64.6 -3.3 0.343 3543
 3545 3 4.43 64.49 -3.17 0.354 3544
 3546 3 4.59 64.57 -3.09 0.335 3545
 3547 3 4.75 64.63 -2.96 0.324 3546
 3548 3 4.86 64.65 -2.86 0.348 3547
 3549 3 5.11 64.9 -3.07 0.258 3548
 3550 3 5.24 64.96 -2.99 0.284 3549
 3551 3 5.29 65.08 -3.01 0.294 3550
 3552 3 5.33 65.18 -2.88 0.316 3551
 3553 3 5.46 65.44 -2.9 0.317 3552
 3554 3 4.71 64.57 -2.46 0.254 3548
 3555 3 4.79 64.66 -2.32 0.227 3554
 3556 3 4.95 64.71 -2.26 0.233 3555
 3557 3 5.03 64.85 -2.17 0.251 3556
 3558 3 5.11 64.99 -2.03 0.254 3557
 3559 3 5.17 65.18 -1.99 0.221 3558
 3560 3 5.25 65.32 -1.91 0.193 3559
 3561 3 5.34 65.49 -1.85 0.219 3560
 3562 3 5.42 65.55 -1.7 0.206 3561
 3563 3 5.57 65.91 -1.99 0.363 3562
 3564 3 5.59 66.01 -1.8 0.361 3563
 3565 3 5.61 66.1 -1.63 0.389 3564
 3566 3 5.59 66.21 -1.54 0.397 3565
 3567 3 5.65 66.29 -1.42 0.396 3566
 3568 3 5.7 66.43 -1.4 0.383 3567
 3569 3 5.74 66.68 -1.34 0.427 3568
 3570 3 5.8 66.91 -1.32 0.541 3569
 3571 3 5.92 67.19 -1.35 0.575 3570
 3572 3 6.04 67.33 -1.3 0.644 3571
 3573 3 6.18 67.41 -1.3 0.674 3572
 3574 3 6.54 67.76 -1.59 0.499 3573
 3575 3 6.74 67.8 -1.57 0.455 3574
 3576 3 6.95 67.89 -1.5 0.408 3575
 3577 3 7.14 68 -1.34 0.43 3576
 3578 3 7.11 68.09 -1.08 0.435 3577
 3579 3 7.04 68.09 -0.74 0.499 3578
 3580 3 7.07 68.17 -0.55 0.465 3579
 3581 3 7.11 68.27 -0.39 0.385 3580
 3582 3 7.11 68.42 -0.27 0.366 3581
 3583 3 7.15 68.63 -0.13 0.418 3582
 3584 3 7.23 68.83 -0.07 0.447 3583
 3585 3 7.32 69.03 0 0.48 3584
 3586 3 7.39 69.11 0.05 0.482 3585
 3587 3 7.49 69.16 0.17 0.463 3586
 3588 3 7.69 69.38 0.17 0.497 3587
 3589 3 7.62 69.11 0.48 0.242 3588
 3590 3 7.73 69.17 0.64 0.185 3589
 3591 3 7.78 69.27 0.63 0.199 3590
 3592 3 7.91 69.44 0.77 0.141 3591
 3593 3 8.04 69.56 0.9 0.204 3592
 3594 3 8.17 69.63 0.93 0.194 3593
 3595 3 8.22 69.75 1.11 0.202 3594
 3596 3 8.35 69.91 1.1 0.187 3595
 3597 3 8.46 70.03 1.18 0.213 3596
 3598 3 8.51 70.14 1.21 0.259 3597
 3599 3 8.54 70.25 1.33 0.313 3598
 3600 3 8.62 70.42 1.39 0.32 3599
 3601 3 8.73 70.47 1.42 0.257 3600
 3602 3 8.82 70.61 1.42 0.219 3601
 3603 3 8.91 70.69 1.52 0.193 3602
 3604 3 8.97 70.81 1.65 0.207 3603
 3605 3 8.99 70.89 1.77 0.193 3604
 3606 3 9.1 71.06 1.82 0.168 3605
 3607 3 7.99 69.72 0.06 0.304 3588
 3608 3 8.1 69.88 0 0.334 3607
 3609 3 8.18 69.97 -0.04 0.269 3608
 3610 3 8.35 70.08 0.02 0.339 3609
 3611 3 8.51 70.22 -0.01 0.354 3610
 3612 3 8.65 70.33 0 0.335 3611
 3613 3 8.66 70.5 0.15 0.332 3612
 3614 3 8.74 70.66 0.18 0.347 3613
 3615 3 8.79 70.75 0.32 0.351 3614
 3616 3 8.85 70.88 0.36 0.357 3615
 3617 3 8.84 71 0.55 0.409 3616
 3618 3 8.82 71.11 0.77 0.398 3617
 3619 3 8.75 71.22 0.95 0.384 3618
 3620 3 8.75 71.33 1.05 0.355 3619
 3621 3 8.84 71.44 1.15 0.308 3620
 3622 3 8.98 71.53 1.21 0.286 3621
 3623 3 9.05 71.69 1.27 0.291 3622
 3624 3 9.17 71.78 1.32 0.301 3623
 3625 3 9.3 71.92 1.36 0.332 3624
 3626 3 9.42 71.97 1.5 0.328 3625
 3627 3 9.52 72.08 1.66 0.312 3626
 3628 3 9.66 72.14 1.73 0.32 3627
 3629 3 9.81 72.2 1.87 0.307 3628
 3630 3 9.91 72.36 1.89 0.335 3629
 3631 3 10.02 72.41 2 0.352 3630
 3632 3 10.12 72.47 2.06 0.362 3631
 3633 3 10.09 72.74 2.22 0.408 3632
 3634 3 10.19 72.99 2.31 0.451 3633
 3635 3 10.31 73.06 2.39 0.497 3634
 3636 3 10.32 73.17 2.58 0.498 3635
 3637 3 10.4 73.17 2.75 0.463 3636
 3638 3 10.48 73.28 2.98 0.464 3637
 3639 3 10.64 73.25 2.97 0.393 3638
 3640 3 10.91 73.3 3.06 0.367 3639
 3641 3 11.13 73.28 3 0.322 3640
 3642 3 11.32 73.19 3.08 0.328 3641
 3643 3 11.5 73.19 3.12 0.342 3642
 3644 3 11.66 73.14 3.12 0.34 3643
 3645 3 11.83 73.08 3.14 0.351 3644
 3646 3 12 73.05 3.2 0.317 3645
 3647 3 12.01 72.94 3.58 0.459 3646
 3648 3 11.72 72.67 3.98 0.229 3647
 3649 3 11.65 72.55 3.85 0.236 3648
 3650 3 11.54 72.45 3.77 0.236 3649
 3651 3 11.4 72.38 3.75 0.238 3650
 3652 3 11.32 72.25 3.56 0.193 3651
 3653 3 11.16 72.19 3.48 0.151 3652
 3654 3 10.97 72.17 3.41 0.145 3653
 3655 3 10.74 72.2 3.37 0.173 3654
 3656 3 10.59 72.17 3.31 0.21 3655
 3657 3 10.43 72.13 3.23 0.206 3656
 3658 3 10.26 72.14 3.2 0.25 3657
 3659 3 10.12 72.03 3.14 0.24 3658
 3660 3 10 72 3.1 0.256 3659
 3661 3 9.84 71.99 2.95 0.245 3660
 3662 3 9.76 71.91 2.85 0.24 3661
 3663 3 9.68 71.84 2.7 0.225 3662
 3664 3 9.66 71.69 2.58 0.247 3663
 3665 3 9.56 71.56 2.48 0.252 3664
 3666 3 9.49 71.44 2.37 0.251 3665
 3667 3 9.39 71.31 2.23 0.252 3666
 3668 3 9.29 71.3 2.08 0.228 3667
 3669 3 9.24 71.25 1.92 0.183 3668
 3670 3 12.14 72.97 3.66 0.437 3647
 3671 3 12.19 73.05 3.83 0.468 3670
 3672 3 12.29 73.05 3.93 0.532 3671
 3673 3 12.33 73.14 4.06 0.587 3672
 3674 3 12.4 73.22 4.19 0.57 3673
 3675 3 12.43 73.3 4.38 0.579 3674
 3676 3 12.52 73.44 4.47 0.59 3675
 3677 3 12.62 73.61 4.61 0.641 3676
 3678 3 12.68 73.7 4.73 0.703 3677
 3679 3 13.34 73.99 4.36 0.846 3678
 3680 3 13.57 74.06 4.35 0.779 3679
 3681 3 13.56 74.13 4.44 0.76 3680
 3682 3 13.55 74.11 4.63 0.776 3681
 3683 3 13.59 74.25 4.72 0.644 3682
 3684 3 13.57 74.31 4.86 0.703 3683
 3685 3 13.62 74.45 5.02 0.652 3684
 3686 3 13.76 74.54 5.1 0.608 3685
 3687 3 13.91 74.56 5.24 0.634 3686
 3688 3 14.71 74.03 5.1 0.066 3687
 3689 3 14.8 74.03 5.03 0.104 3688
 3690 3 13.94 74.67 5.39 0.629 3687
 3691 3 14.09 74.62 5.6 0.655 3690
 3692 3 14.04 74.71 5.74 0.632 3691
 3693 3 14.1 74.9 5.77 0.649 3692
 3694 3 14.82 75.15 5.03 0.226 3693
 3695 3 14.9 75.45 4.94 0.12 3694
 3696 3 14.96 75.54 4.8 0.126 3695
 3697 3 14.97 75.57 4.61 0.156 3696
 3698 3 14.99 75.65 4.48 0.175 3697
 3699 3 14.91 75.46 4.27 0.118 3698
 3700 3 14.99 75.37 4.1 0.111 3699
 3701 3 14.99 75.2 3.99 0.13 3700
 3702 3 15.14 75.15 3.85 0.117 3701
 3703 3 15.21 75.06 3.83 0.104 3702
 3704 3 15.12 75.81 4.52 0.113 3698
 3705 3 15.39 75.76 4.35 0.213 3704
 3706 3 14.91 75.75 4.01 0.148 3705
 3707 3 14.78 75.79 3.91 0.161 3706
 3708 3 14.61 75.84 3.89 0.152 3707
 3709 3 14.36 75.9 3.87 0.104 3708
 3710 3 14.21 75.95 3.85 0.139 3709
 3711 3 14.03 76.03 3.73 0.133 3710
 3712 3 13.88 76.12 3.64 0.17 3711
 3713 3 13.65 76.16 3.79 0.14 3712
 3714 3 13.45 76.17 3.89 0.101 3713
 3715 3 13.32 76.24 3.89 0.122 3714
 3716 3 13.2 76.28 3.95 0.192 3715
 3717 3 13.09 76.42 4.01 0.245 3716
 3718 3 13.07 76.8 3.95 0.108 3717
 3719 3 12.98 76.86 3.95 0.087 3718
 3720 3 12.87 76.91 3.81 0.096 3719
 3721 3 12.86 77 3.68 0.085 3720
 3722 3 12.87 77.19 3.56 0.118 3721
 3723 3 12.97 77.3 3.54 0.09 3722
 3724 3 13.07 77.34 3.45 0.133 3723
 3725 3 13.16 77.42 3.39 0.143 3724
 3726 3 13.15 77.49 3.27 0.112 3725
 3727 3 13.15 77.61 3.14 0.088 3726
 3728 3 13.21 77.67 3.02 0.083 3727
 3729 3 13.22 77.59 2.87 0.088 3728
 3730 3 13.31 77.55 2.83 0.000125 3729
 3731 3 12.96 75.99 4.21 0.131 3717
 3732 3 12.86 75.84 4.31 0.109 3731
 3733 3 12.73 75.94 4.44 0.131 3732
 3734 3 12.57 76.13 4.64 0.108 3733
 3735 3 12.5 76.19 4.82 0.136 3734
 3736 3 13.97 76.2 3.39 0.135 3712
 3737 3 13.98 76.23 3.23 0.113 3736
 3738 3 15.65 75.73 4.03 0.116 3705
 3739 3 15.76 75.85 3.95 0.121 3738
 3740 3 15.78 76.04 3.97 0.14 3739
 3741 3 15.67 76.2 3.89 0.14 3740
 3742 3 15.62 76.42 3.87 0.113 3741
 3743 3 15.23 76.23 4.42 0.129 3704
 3744 3 15.23 76.48 4.43 0.105 3743
 3745 3 15.34 76.71 4.43 0.075 3744
 3746 3 15.33 76.81 4.47 0.126 3745
 3747 3 15.31 76.95 4.52 0.101 3746
 3748 3 15.28 77.09 4.56 0.000125 3747
 3749 3 14.13 74.9 6.01 0.661 3693
 3750 3 14.16 74.92 6.14 0.648 3749
 3751 3 14.24 74.95 6.23 0.601 3750
 3752 3 14.25 74.95 6.42 0.54 3751
 3753 3 14.41 74.96 6.44 0.579 3752
 3754 3 14.43 74.93 6.64 0.635 3753
 3755 3 14.51 75.01 7.35 1.028 3754
 3756 3 14.26 75.42 8.74 0.379 3755
 3757 3 14.19 75.1 9.23 0.104 3756
 3758 3 14.16 75.14 9.46 0.109 3757
 3759 3 14.12 75.15 9.62 0.157 3758
 3760 3 14.1 75.15 9.73 0.21 3759
 3761 3 13.99 74.93 9.84 0.052 3760
 3762 3 13.92 74.9 9.98 0.104 3761
 3763 3 13.85 74.89 10.08 0.098 3762
 3764 3 13.74 74.84 10.22 0.137 3763
 3765 3 13.65 74.78 10.33 0.168 3764
 3766 3 13.54 74.75 10.39 0.158 3765
 3767 3 13.46 74.61 10.42 0.000125 3766
 3768 3 14.09 75.53 9.81 0.131 3760
 3769 3 14.07 75.71 9.84 0.118 3768
 3770 3 14.07 75.84 9.88 0.119 3769
 3771 3 14.21 76.03 9.86 0.095 3770
 3772 3 14.29 76.15 9.89 0.085 3771
 3773 3 14.4 76.26 9.99 0.082 3772
 3774 3 14.15 75.59 8.71 0.351 3756
 3775 3 14.12 75.79 8.72 0.353 3774
 3776 3 14.09 75.98 8.74 0.34 3775
 3777 3 14.09 76.18 8.69 0.264 3776
 3778 3 14.08 76.32 8.79 0.288 3777
 3779 3 14.14 76.45 8.89 0.271 3778
 3780 3 14.18 76.56 8.99 0.283 3779
 3781 3 14.15 76.64 9.08 0.277 3780
 3782 3 14.14 76.75 9.19 0.326 3781
 3783 3 14.17 76.79 9.29 0.337 3782
 3784 3 14.06 77.04 9.26 0.338 3783
 3785 3 13.93 77.26 9.26 0.363 3784
 3786 3 13.9 77.42 9.26 0.433 3785
 3787 3 13.83 77.57 9.32 0.435 3786
 3788 3 13.76 77.75 9.39 0.443 3787
 3789 3 13.78 77.84 9.55 0.491 3788
 3790 3 13.76 78.07 9.76 0.491 3789
 3791 3 13.36 78.3 10.06 0.375 3790
 3792 3 13.23 78.36 10.23 0.406 3791
 3793 3 13.25 78.5 10.48 0.381 3792
 3794 3 13.06 78.56 10.69 0.498 3793
 3795 3 13.07 78.67 10.81 0.577 3794
 3796 3 12.98 78.75 10.89 0.631 3795
 3797 3 13.05 78.75 11.01 0.629 3796
 3798 3 12.33 78.53 10.88 0.082 3797
 3799 3 13.15 78.92 11.3 0.609 3797
 3800 3 13.24 79.03 11.41 0.681 3799
 3801 3 13.23 79.11 11.57 0.682 3800
 3802 3 13.2 79.19 11.71 0.761 3801
 3803 3 13.04 79.33 11.82 0.744 3802
 3804 3 13.06 79.53 11.96 0.704 3803
 3805 3 12.76 79.05 12.26 0.134 3804
 3806 3 12.73 78.91 12.31 0.047 3805
 3807 3 13.07 79.61 12.05 0.756 3804
 3808 3 13.05 79.69 12.15 0.803 3807
 3809 3 13.09 80.14 12.11 0.757 3808
 3810 3 13.15 80.38 12.09 0.527 3809
 3811 3 13.2 80.5 12.08 0.527 3810
 3812 3 12.74 79.28 12.78 0.185 3811
 3813 3 12.7 79.24 12.88 0.2 3812
 3814 3 12.95 79.02 12.94 0.084 3813
 3815 3 13.04 78.95 13.01 0.069 3814
 3816 3 13.04 78.99 13.14 0.05 3815
 3817 3 13.04 78.89 13.25 0.117 3816
 3818 3 13.09 78.83 13.34 0.104 3817
 3819 3 13.25 78.83 13.48 0.122 3818
 3820 3 13.42 78.83 13.57 0.121 3819
 3821 3 13.43 78.83 13.7 0.089 3820
 3822 3 13.51 78.72 13.81 0.077 3821
 3823 3 13.59 78.66 13.98 0.022 3822
 3824 3 12.5 79.27 12.98 0.17 3813
 3825 3 12.4 79.27 13.01 0.212 3824
 3826 3 12.06 79.34 12.8 0.153 3825
 3827 3 11.95 79.36 12.73 0.124 3826
 3828 3 11.82 79.33 12.58 0.099 3827
 3829 3 11.79 79.31 12.48 0.14 3828
 3830 3 11.74 79.42 12.31 0.098 3829
 3831 3 11.61 79.5 12.22 0.078 3830
 3832 3 11.54 79.55 12.07 0.094 3831
 3833 3 11.49 79.55 11.96 0.079 3832
 3834 3 11.49 79.53 11.81 0.083 3833
 3835 3 11.53 79.55 11.65 0.101 3834
 3836 3 11.49 79.52 11.49 0.114 3835
 3837 3 11.43 79.5 11.31 0.075 3836
 3838 3 11.43 79.41 11.14 0.152 3837
 3839 3 11.16 79.28 11.03 0.154 3838
 3840 3 11.18 79.17 11.06 0.223 3839
 3841 3 11.45 78.92 10.98 0.12 3840
 3842 3 11.55 78.78 10.92 0.112 3841
 3843 3 10.84 79.42 11.23 0.117 3840
 3844 3 10.72 79.47 11.31 0.029 3843
 3845 3 12.46 79.19 13.33 0.156 3825
 3846 3 12.33 79.17 13.44 0.195 3845
 3847 3 12.36 79.19 13.61 0.24 3846
 3848 3 12.05 79.08 13.69 0.183 3847
 3849 3 11.73 79.09 13.78 0.168 3848
 3850 3 11.63 79.04 13.83 0.158 3849
 3851 3 11.48 79.01 13.92 0.219 3850
 3852 3 11.48 79.1 14.13 0.159 3851
 3853 3 11.5 79.14 14.23 0.159 3852
 3854 3 11.25 79.37 13.36 0.125 3853
 3855 3 11.23 79.45 13.19 0.16 3854
 3856 3 11.2 79.6 13 0.162 3855
 3857 3 11.23 79.66 12.83 0.135 3856
 3858 3 11.26 79.74 12.69 0.127 3857
 3859 3 11.15 79.88 12.54 0.128 3858
 3860 3 11.03 80.03 12.48 0.135 3859
 3861 3 10.87 80.13 12.44 0.182 3860
 3862 3 10.67 80.23 12.48 0.241 3861
 3863 3 10.43 80.45 12.71 0.192 3862
 3864 3 10.32 80.51 12.8 0.243 3863
 3865 3 10.21 80.54 13.01 0.185 3864
 3866 3 10.13 80.46 13.11 0.139 3865
 3867 3 9.93 80.42 13.29 0.16 3866
 3868 3 9.81 80.4 13.38 0.196 3867
 3869 3 9.81 80.31 13.45 0.16 3868
 3870 3 9.85 80.26 13.49 0.167 3869
 3871 3 9.88 80.21 13.52 0.167 3870
 3872 3 9.8 80.57 13.46 0.078 3871
 3873 3 10.11 80.03 13.61 0.152 3870
 3874 3 10.16 80.07 13.75 0.051 3873
 3875 3 10.18 80.06 13.87 0.049 3874
 3876 3 9.73 80.07 13.62 0.054 3869
 3877 3 9.73 80 13.72 0.09 3876
 3878 3 9.73 79.95 13.81 0.156 3877
 3879 3 9.66 79.73 13.97 0.125 3878
 3880 3 9.71 79.5 14.01 0.158 3879
 3881 3 9.78 79.37 13.96 0.167 3880
 3882 3 9.75 79.2 13.79 0.000125 3881
 3883 3 9.56 79.75 14.13 0.073 3879
 3884 3 9.55 79.73 14.25 0.081 3883
 3885 3 9.47 79.82 14.44 0.083 3884
 3886 3 9.34 79.87 14.56 0.074 3885
 3887 3 9.3 79.82 14.65 0.072 3886
 3888 3 9.61 80.15 13.4 0.112 3868
 3889 3 9.46 80.25 13.57 0.132 3888
 3890 3 9.4 80.32 13.69 0.18 3889
 3891 3 9.34 80.42 13.76 0.227 3890
 3892 3 9.07 80.31 13.73 0.173 3891
 3893 3 8.95 80.35 13.73 0.224 3892
 3894 3 8.8 80.45 13.94 0.173 3893
 3895 3 8.72 80.76 13.99 0.157 3894
 3896 3 8.66 80.87 14.03 0.173 3895
 3897 3 8.65 81.1 13.95 0.071 3896
 3898 3 8.53 81.2 13.99 0.116 3897
 3899 3 8.43 81.31 13.99 0.085 3898
 3900 3 8.56 80.82 14.22 0.061 3896
 3901 3 8.47 80.93 14.31 0.077 3900
 3902 3 8.38 81.01 14.5 0.125 3901
 3903 3 8.24 81.03 14.64 0.119 3902
 3904 3 8.15 81.1 14.74 0.122 3903
 3905 3 8.03 81.23 14.89 0.097 3904
 3906 3 7.93 81.18 15.03 0.101 3905
 3907 3 7.91 81.26 15.11 0.151 3906
 3908 3 7.77 81.45 15.05 0.099 3907
 3909 3 7.73 81.56 15.08 0.102 3908
 3910 3 8.49 80.12 13.83 0.117 3894
 3911 3 8.49 79.93 13.82 0.126 3910
 3912 3 8.46 79.79 13.8 0.087 3911
 3913 3 8.41 79.68 13.76 0.094 3912
 3914 3 8.36 79.59 13.75 0.086 3913
 3915 3 8.33 79.37 13.73 0.075 3914
 3916 3 8.34 79.23 13.71 0.052 3915
 3917 3 8.33 79.15 13.55 0.101 3916
 3918 3 8.33 79.06 13.39 0.111 3917
 3919 3 8.29 79.01 13.29 0.122 3918
 3920 3 8.28 78.82 13.38 0.241 3919
 3921 3 8.23 78.51 13.73 0.098 3920
 3922 3 8.11 78.43 13.79 0.093 3921
 3923 3 8.08 78.31 13.82 0.107 3922
 3924 3 8.01 78.23 13.89 0.101 3923
 3925 3 8.23 79.4 13.76 0.000125 3915
 3926 3 8.07 79.43 13.78 0.189 3925
 3927 3 7.98 79.45 13.89 0.14 3926
 3928 3 7.89 79.76 13.9 0.085 3927
 3929 3 9.41 80.67 13.98 0.093 3891
 3930 3 9.4 80.84 14.07 0.148 3929
 3931 3 9.37 80.98 14.09 0.125 3930
 3932 3 9.29 81.12 14.03 0.084 3931
 3933 3 10.23 80.9 13.06 0.102 3866
 3934 3 10.23 81 12.98 0.145 3933
 3935 3 10.17 81.2 12.86 0.132 3934
 3936 3 10.12 81.23 12.65 0.103 3935
 3937 3 10.07 81.18 12.5 0.087 3936
 3938 3 10.28 81.6 12.87 0.115 3935
 3939 3 10.31 81.75 12.84 0.145 3938
 3940 3 10.5 81.7 12.76 0.052 3939
 3941 3 10.53 81.79 12.7 0.084 3940
 3942 3 10.48 81.87 12.58 0.113 3941
 3943 3 10.3 81.84 12.46 0.082 3942
 3944 3 10.26 81.87 12.29 0.112 3943
 3945 3 10.06 81.79 12.91 0.14 3939
 3946 3 9.92 81.87 12.79 0.125 3945
 3947 3 9.91 81.79 12.61 0.133 3946
 3948 3 9.95 81.84 12.41 0.135 3947
 3949 3 10.04 81.92 12.31 0.107 3948
 3950 3 10 81.95 12.22 0.103 3949
 3951 3 9.97 82.01 12.12 0.096 3950
 3952 3 9.99 81.98 12 0.051 3951
 3953 3 10.61 80.15 12.33 0.158 3862
 3954 3 10.46 80 12.28 0.146 3953
 3955 3 10.45 79.98 12.16 0.211 3954
 3956 3 10.66 79.67 12.01 0.108 3955
 3957 3 10.72 79.61 11.9 0.095 3956
 3958 3 10.71 79.63 11.78 0.103 3957
 3959 3 10.66 79.49 11.69 0.137 3958
 3960 3 10.2 80.25 12.23 0.1 3955
 3961 3 10.18 80.37 12.19 0.141 3960
 3962 3 10.08 80.4 12.2 0.144 3961
 3963 3 9.93 80.39 12.26 0.104 3962
 3964 3 9.81 80.4 12.28 0.078 3963
 3965 3 9.71 80.37 12.23 0.091 3964
 3966 3 9.64 80.29 12.19 0.1 3965
 3967 3 9.62 80.17 12.13 0.092 3966
 3968 3 9.61 80.03 12.05 0.104 3967
 3969 3 9.67 79.95 11.99 0.137 3968
 3970 3 9.88 79.82 12.01 0.121 3969
 3971 3 11.58 79.45 14.39 0.154 3852
 3972 3 11.56 79.68 14.36 0.155 3971
 3973 3 11.56 79.87 14.39 0.146 3972
 3974 3 11.53 80.1 14.38 0.123 3973
 3975 3 11.47 80.15 14.48 0.11 3974
 3976 3 11.29 80.2 14.64 0.122 3975
 3977 3 11.17 80.32 14.87 0.095 3976
 3978 3 11.06 80.45 14.87 0.091 3977
 3979 3 10.96 80.56 14.87 0.099 3978
 3980 3 10.89 80.76 14.86 0.093 3979
 3981 3 10.8 80.95 14.88 0.13 3980
 3982 3 10.65 81.03 14.9 0.135 3981
 3983 3 10.55 81.1 14.87 0.089 3982
 3984 3 10.54 81.2 14.84 0.047 3983
 3985 3 11.66 79.32 14.61 0.07 3971
 3986 3 11.72 79.28 14.81 0.07 3985
 3987 3 11.16 78.95 13.87 0.152 3851
 3988 3 11.15 78.87 14 0.169 3987
 3989 3 10.98 78.79 14.09 0.17 3988
 3990 3 10.87 78.73 14.19 0.194 3989
 3991 3 10.67 78.79 14.3 0.193 3990
 3992 3 10.66 78.65 14.34 0.175 3991
 3993 3 10.55 78.57 14.46 0.142 3992
 3994 3 10.37 78.43 14.48 0.13 3993
 3995 3 10.31 78.31 14.62 0.136 3994
 3996 3 10.17 78.23 14.84 0.136 3995
 3997 3 10.07 78.2 14.98 0.163 3996
 3998 3 10.08 78.04 15.09 0.17 3997
 3999 3 10.06 77.9 15.2 0.175 3998
 4000 3 10.05 77.68 15.23 0.182 3999
 4001 3 9.92 77.54 15.23 0.196 4000
 4002 3 9.74 77.42 15.3 0.164 4001
 4003 3 9.6 77.31 15.34 0.159 4002
 4004 3 9.41 77.29 15.36 0.12 4003
 4005 3 9.34 77.15 15.42 0.145 4004
 4006 3 9.26 77.03 15.42 0.213 4005
 4007 3 9.21 76.85 15.36 0.211 4006
 4008 3 9.13 76.75 15.19 0.183 4007
 4009 3 9.04 76.65 15.12 0.169 4008
 4010 3 8.9 76.57 15.19 0.252 4009
 4011 3 8.74 76.5 15.3 0.361 4010
 4012 3 8.68 76.37 15.32 0.417 4011
 4013 3 8.58 76.25 15.34 0.439 4012
 4014 3 8.58 76.03 15.39 0.423 4013
 4015 3 8.58 75.84 15.31 0.385 4014
 4016 3 9.21 75.54 15.56 0.07 4015
 4017 3 9.33 75.45 15.51 0.132 4016
 4018 3 9.46 75.42 15.54 0.071 4017
 4019 3 9.59 75.34 15.51 0.076 4018
 4020 3 9.74 75.2 15.49 0.107 4019
 4021 3 9.74 75.06 15.44 0.156 4020
 4022 3 9.82 74.96 15.45 0.175 4021
 4023 3 9.84 74.87 15.53 0.103 4022
 4024 3 8.49 75.78 15.17 0.371 4015
 4025 3 8.66 75.64 15.04 0.378 4024
 4026 3 9.14 75.45 15.04 0.103 4025
 4027 3 9.23 75.39 15.05 0.122 4026
 4028 3 9.24 75.39 14.75 0.07 4027
 4029 3 9.29 75.31 14.67 0.11 4028
 4030 3 9.41 75.21 14.74 0.12 4029
 4031 3 9.56 75.14 14.73 0.09 4030
 4032 3 9.68 75.07 14.59 0.113 4031
 4033 3 9.82 74.93 14.5 0.132 4032
 4034 3 9.9 74.87 14.39 0.192 4033
 4035 3 9.72 74.6 14.48 0.088 4034
 4036 3 9.68 74.4 14.51 0.078 4035
 4037 3 9.66 74.2 14.54 0.076 4036
 4038 3 9.66 74.06 14.47 0.072 4037
 4039 3 7.97 76 15.31 0.095 4024
 4040 3 7.92 75.84 15.13 0.074 4039
 4041 3 8.04 75.73 14.94 0.059 4040
 4042 3 8.06 75.65 14.8 0.102 4041
 4043 3 8.14 75.64 14.69 0.085 4042
 4044 3 7.73 75.93 15.44 0.135 4039
 4045 3 7.6 75.87 15.49 0.15 4044
 4046 3 7.48 75.82 15.58 0.203 4045
 4047 3 7.36 75.82 15.58 0.227 4046
 4048 3 7.42 76.2 15.66 0.089 4047
 4049 3 7.2 75.65 15.64 0.25 4047
 4050 3 7.24 75.34 15.86 0.13 4049
 4051 3 7.21 75.15 15.95 0.157 4050
 4052 3 7.2 74.98 16.03 0.161 4051
 4053 3 7.14 74.84 16.12 0.116 4052
 4054 3 7.16 74.68 16.21 0.125 4053
 4055 3 7.23 74.48 16.3 0.109 4054
 4056 3 7.27 74.32 16.33 0.144 4055
 4057 3 7.29 74.17 16.4 0.167 4056
 4058 3 7.41 74.04 16.42 0.146 4057
 4059 3 7.41 73.95 16.56 0.126 4058
 4060 3 7.33 73.96 16.74 0.116 4059
 4061 3 7.25 73.92 16.83 0.126 4060
 4062 3 7.23 73.75 16.94 0.122 4061
 4063 3 7.21 73.73 17.15 0.14 4062
 4064 3 7.2 73.65 17.26 0.182 4063
 4065 3 7.2 73.56 17.4 0.24 4064
 4066 3 7.2 73.43 17.46 0.308 4065
 4067 3 7.17 73.35 17.58 0.415 4066
 4068 3 7.15 73.29 17.69 0.482 4067
 4069 3 7.21 73.43 18.01 0.376 4068
 4070 3 7.24 73.2 18.12 0.275 4069
 4071 3 7.29 73.09 18.17 0.323 4070
 4072 3 7.2 73.04 18.26 0.382 4071
 4073 3 6.91 73.14 18.51 0.249 4072
 4074 3 6.77 73.14 18.58 0.299 4073
 4075 3 6.64 73.58 18.58 0.167 4074
 4076 3 6.61 73.75 18.64 0.203 4075
 4077 3 6.81 73.99 18.62 0.142 4076
 4078 3 6.99 74 18.49 0.114 4077
 4079 3 7.14 74.04 18.51 0.089 4078
 4080 3 7.24 74.04 18.49 0.132 4079
 4081 3 7.36 74.06 18.4 0.099 4080
 4082 3 7.46 74.15 18.33 0.092 4081
 4083 3 7.6 74.28 18.31 0.119 4082
 4084 3 7.73 74.48 18.33 0.101 4083
 4085 3 7.78 74.62 18.28 0.154 4084
 4086 3 7.77 74.79 18.23 0.158 4085
 4087 3 7.74 74.98 18.1 0.112 4086
 4088 3 7.78 74.82 17.92 0.092 4087
 4089 3 7.87 74.71 17.89 0.072 4088
 4090 3 7.93 74.56 17.83 0.1 4089
 4091 3 7.94 74.45 17.76 0.166 4090
 4092 3 7.99 74.45 17.56 0.096 4091
 4093 3 7.99 74.37 17.44 0.139 4092
 4094 3 7.89 74.56 17.3 0.097 4093
 4095 3 7.93 74.82 17.3 0.079 4094
 4096 3 7.99 74.96 17.3 0.099 4095
 4097 3 7.99 75.09 17.24 0.069 4096
 4098 3 7.99 75.2 17.17 0.075 4097
 4099 3 8.1 75.09 17.03 0.08 4098
 4100 3 8.17 75.03 16.96 0.111 4099
 4101 3 8.24 75.01 16.87 0.14 4100
 4102 3 8.21 75 16.73 0.073 4101
 4103 3 8.24 74.85 16.74 0.076 4102
 4104 3 8.32 74.78 16.62 0.082 4103
 4105 3 8.32 74.62 16.56 0.089 4104
 4106 3 8.3 74.5 16.49 0.057 4105
 4107 3 8.31 74.37 16.4 0.062 4106
 4108 3 8.32 74.31 16.26 0.097 4107
 4109 3 8.34 74.2 16.17 0.115 4108
 4110 3 8.33 74.01 16.08 0.099 4109
 4111 3 8.34 73.84 16.05 0.063 4110
 4112 3 8.27 74.81 17.1 0.102 4101
 4113 3 8.24 74.65 17.23 0.117 4112
 4114 3 8.16 74.51 17.28 0.101 4113
 4115 3 8.25 74.34 17.24 0.109 4114
 4116 3 8.3 74.09 17.21 0.047 4115
 4117 3 8.41 73.93 17.1 0.065 4116
 4118 3 8.49 73.81 17.08 0.075 4117
 4119 3 8.59 73.7 17.06 0.106 4118
 4120 3 8.76 73.62 17.03 0.072 4119
 4121 3 8.82 73.5 16.9 0.081 4120
 4122 3 6.71 72.86 18.67 0.21 4074
 4123 3 6.6 72.55 18.65 0.069 4122
 4124 3 6.56 72.61 18.46 0.154 4123
 4125 3 6.49 72.72 18.37 0.082 4124
 4126 3 6.36 72.75 18.3 0.000125 4125
 4127 3 7.33 72.68 18.19 0.123 4072
 4128 3 7.17 72.62 17.31 0.174 4068
 4129 3 7.2 72.39 17.33 0.149 4128
 4130 3 7.11 72.31 17.33 0.065 4129
 4131 3 7.06 72.18 17.33 0.117 4130
 4132 3 7 72.01 17.4 0.000125 4131
 4133 3 7.28 72.12 17.31 0.097 4129
 4134 3 7.28 71.9 17.31 0.133 4133
 4135 3 7.23 71.79 17.42 0.129 4134
 4136 3 7.2 71.62 17.51 0.123 4135
 4137 3 7.24 71.56 17.67 0.122 4136
 4138 3 7.25 71.51 17.8 0.126 4137
 4139 3 7.34 71.4 17.87 0.168 4138
 4140 3 7.37 71.29 17.89 0.236 4139
 4141 3 7.05 71.26 18.1 0.104 4140
 4142 3 7 71.17 18.24 0.089 4141
 4143 3 7.03 71.06 18.26 0.118 4142
 4144 3 7.04 70.85 18.33 0.106 4143
 4145 3 7.04 70.76 18.48 0.08 4144
 4146 3 7.51 71.14 17.92 0.159 4140
 4147 3 7.51 70.95 18.03 0.142 4146
 4148 3 7.53 70.84 18.12 0.086 4147
 4149 3 7.46 70.76 18.19 0.083 4148
 4150 3 7.34 70.67 18.3 0.095 4149
 4151 3 6.99 75.93 15.41 0.138 4049
 4152 3 6.95 75.94 15.32 0.19 4151
 4153 3 6.87 75.89 15.26 0.229 4152
 4154 3 6.73 76.11 15.39 0.086 4153
 4155 3 6.7 76.17 15.54 0.148 4154
 4156 3 6.66 76.11 15.64 0.062 4155
 4157 3 6.82 75.66 15.17 0.222 4153
 4158 3 6.91 75.92 14.92 0.087 4157
 4159 3 6.85 75.92 14.8 0.093 4158
 4160 3 6.78 75.99 14.7 0.134 4159
 4161 3 6.7 76.14 14.7 0.136 4160
 4162 3 6.65 76.27 14.67 0.125 4161
 4163 3 6.61 76.42 14.53 0.125 4162
 4164 3 6.52 76.56 14.41 0.121 4163
 4165 3 6.42 76.66 14.31 0.149 4164
 4166 3 6.37 76.72 14.06 0.135 4165
 4167 3 6.4 76.66 13.91 0.163 4166
 4168 3 6.53 76.61 13.81 0.164 4167
 4169 3 6.75 76.5 13.91 0.13 4168
 4170 3 6.99 76.4 13.98 0.115 4169
 4171 3 7.16 76.35 13.9 0.06 4170
 4172 3 7.25 76.28 13.84 0.083 4171
 4173 3 7.37 76.18 13.78 0.135 4172
 4174 3 7.57 76.15 13.71 0.08 4173
 4175 3 7.7 76.12 13.69 0.115 4174
 4176 3 7.85 76.2 13.63 0.088 4175
 4177 3 6.33 76.67 13.7 0.105 4168
 4178 3 6.32 76.64 13.55 0.146 4177
 4179 3 6.24 76.67 13.44 0.169 4178
 4180 3 6.12 76.75 13.33 0.227 4179
 4181 3 6.12 76.61 13.11 0.153 4180
 4182 3 6.16 76.61 12.88 0.141 4181
 4183 3 6.19 76.61 12.67 0.117 4182
 4184 3 6.12 76.64 12.59 0.086 4183
 4185 3 6.12 77.05 13.42 0.178 4180
 4186 3 6.24 77.31 13.39 0.125 4185
 4187 3 6.4 77.53 13.31 0.119 4186
 4188 3 6.48 77.67 13.17 0.089 4187
 4189 3 6.56 77.77 13.01 0.09 4188
 4190 3 6.53 77.84 12.9 0.095 4189
 4191 3 6.64 77.86 12.75 0.078 4190
 4192 3 6.72 77.92 12.64 0.141 4191
 4193 3 6.72 78.08 12.54 0.165 4192
 4194 3 6.85 78.28 12.41 0.116 4193
 4195 3 6.93 78.38 12.31 0.121 4194
 4196 3 7.07 78.51 12.07 0.122 4195
 4197 3 7.23 78.57 11.98 0.084 4196
 4198 3 7.31 78.56 11.81 0.073 4197
 4199 3 7.41 78.62 11.71 0.118 4198
 4200 3 7.47 78.81 11.64 0.053 4199
 4201 3 7.57 78.87 11.63 0.082 4200
 4202 3 6.67 75.53 15.23 0.208 4157
 4203 3 6.86 75.3 15.23 0.111 4202
 4204 3 6.9 75.14 15.26 0.137 4203
 4205 3 6.89 74.99 15.45 0.173 4204
 4206 3 6.85 74.86 15.61 0.182 4205
 4207 3 6.86 74.77 15.73 0.168 4206
 4208 3 6.91 74.55 15.84 0.13 4207
 4209 3 6.91 74.42 15.81 0.182 4208
 4210 3 7 74.43 15.64 0.177 4209
 4211 3 6.41 75.69 15.37 0.136 4202
 4212 3 6.23 75.78 15.46 0.136 4211
 4213 3 6.07 75.8 15.58 0.146 4212
 4214 3 5.91 75.77 15.79 0.179 4213
 4215 3 5.75 75.77 15.99 0.202 4214
 4216 3 5.67 75.64 16.15 0.207 4215
 4217 3 5.58 75.5 16.26 0.224 4216
 4218 3 5.53 75.47 16.56 0.189 4217
 4219 3 5.36 75.61 16.71 0.158 4218
 4220 3 5.19 75.75 16.69 0.135 4219
 4221 3 5.16 75.67 16.62 0.344 4220
 4222 3 4.98 76.13 16.61 0.146 4221
 4223 3 5 76.3 16.63 0.069 4222
 4224 3 4.98 76.42 16.63 0.118 4223
 4225 3 4.98 76.53 16.72 0.106 4224
 4226 3 4.92 76.7 16.81 0.107 4225
 4227 3 4.95 76.8 16.97 0.102 4226
 4228 3 5.03 76.88 17.11 0.121 4227
 4229 3 5.19 77 17.08 0.086 4228
 4230 3 5.35 77.05 17.17 0.107 4229
 4231 3 5.28 77.17 17.51 0.127 4230
 4232 3 5.16 77.27 17.6 0.119 4231
 4233 3 5.03 77.36 17.72 0.101 4232
 4234 3 4.87 77.38 17.81 0.087 4233
 4235 3 4.81 77.5 18 0.189 4234
 4236 3 4.74 77.58 18.29 0.114 4235
 4237 3 4.66 77.69 18.41 0.139 4236
 4238 3 4.67 77.89 18.43 0.162 4237
 4239 3 4.74 78.11 18.45 0.122 4238
 4240 3 4.82 78.2 18.49 0.171 4239
 4241 3 4.8 78.55 18.38 0.112 4240
 4242 3 4.72 78.66 18.47 0.154 4241
 4243 3 4.74 78.89 18.38 0.124 4242
 4244 3 4.78 79.06 18.31 0.137 4243
 4245 3 4.93 79.25 18.09 0.145 4244
 4246 3 5.02 79.36 18.09 0.142 4245
 4247 3 5.06 79.44 18.16 0.121 4246
 4248 3 5.07 79.55 18.27 0.103 4247
 4249 3 5.1 79.69 18.41 0.103 4248
 4250 3 5.11 79.8 18.54 0.095 4249
 4251 3 5.14 79.83 18.68 0.099 4250
 4252 3 5.13 79.88 18.91 0.104 4251
 4253 3 5.03 79.89 19.11 0.113 4252
 4254 3 4.94 79.89 19.24 0.058 4253
 4255 3 4.94 77.94 18.49 0.086 4240
 4256 3 5.1 77.86 18.43 0.075 4255
 4257 3 5.16 77.78 18.47 0.087 4256
 4258 3 5.2 77.66 18.49 0.082 4257
 4259 3 4.87 76.14 16.52 0.129 4222
 4260 3 4.87 76.22 16.34 0.134 4259
 4261 3 4.87 76.13 16.18 0.162 4260
 4262 3 4.91 76 16.09 0.198 4261
 4263 3 4.99 75.94 15.95 0.233 4262
 4264 3 5.12 75.94 15.73 0.239 4263
 4265 3 5.07 75.83 15.56 0.242 4264
 4266 3 4.98 75.67 15.4 0.189 4265
 4267 3 4.99 75.45 15.27 0.153 4266
 4268 3 4.79 75.3 15.23 0.082 4267
 4269 3 4.74 75.17 15.24 0.061 4268
 4270 3 5.02 75.34 15.3 0.095 4267
 4271 3 4.99 75.24 15.3 0.136 4270
 4272 3 5.03 75.13 15.31 0.073 4271
 4273 3 5.71 75.38 16.73 0.114 4218
 4274 3 5.73 75.33 16.92 0.051 4273
 4275 3 5.61 75.33 17.03 0.085 4274
 4276 3 5.6 75.33 17.21 0.114 4275
 4277 3 5.44 75.25 17.28 0.049 4276
 4278 3 5.57 75.33 15.87 0.192 4217
 4279 3 5.57 75.19 15.72 0.165 4278
 4280 3 5.57 75.14 15.61 0.124 4279
 4281 3 9.81 78.34 14.92 0.099 3997
 4282 3 9.68 78.43 14.98 0.109 4281
 4283 3 9.51 78.42 15.14 0.083 4282
 4284 3 9.39 78.5 15.29 0.14 4283
 4285 3 9.23 78.62 15.42 0.071 4284
 4286 3 9.15 78.76 15.47 0.098 4285
 4287 3 9.09 78.9 15.5 0.084 4286
 4288 3 8.99 78.98 15.58 0.09 4287
 4289 3 8.91 79.18 15.53 0.117 4288
 4290 3 8.92 79.31 15.69 0.082 4289
 4291 3 8.89 79.43 15.72 0.116 4290
 4292 3 8.82 79.57 15.72 0.086 4291
 4293 3 8.92 79.75 15.64 0.128 4292
 4294 3 8.96 79.84 15.7 0.152 4293
 4295 3 8.96 79.68 15.98 0.049 4294
 4296 3 9.08 79.56 16.1 0.081 4295
 4297 3 9.07 79.56 16.26 0.102 4296
 4298 3 9.01 79.54 16.4 0.115 4297
 4299 3 8.96 79.62 16.58 0.087 4298
 4300 3 8.86 79.67 16.74 0.063 4299
 4301 3 10.49 78.89 14.31 0.055 3991
 4302 3 10.42 78.9 14.39 0.104 4301
 4303 3 10.33 78.98 14.41 0.106 4302
 4304 3 10.24 79.09 14.37 0.079 4303
 4305 3 10.08 79.15 14.42 0.106 4304
 4306 3 10 79.26 14.46 0.082 4305
 4307 3 12.58 79.36 13.64 0.079 3847
 4308 3 12.55 79.39 13.78 0.119 4307
 4309 3 12.65 79.52 13.9 0.11 4308
 4310 3 12.66 79.5 14.09 0.098 4309
 4311 3 12.66 79.45 14.23 0.084 4310
 4312 3 12.72 79.33 14.39 0.074 4311
 4313 3 12.81 79.27 14.47 0.096 4312
 4314 3 12.76 79.17 14.56 0.137 4313
 4315 3 12.91 79.19 14.7 0.18 4314
 4316 3 12.65 79.06 15.08 0.116 4315
 4317 3 12.74 78.95 15.14 0.114 4316
 4318 3 12.81 78.81 15.22 0.087 4317
 4319 3 12.91 78.73 15.23 0.092 4318
 4320 3 12.98 78.65 15.31 0.104 4319
 4321 3 12.99 78.64 15.48 0.101 4320
 4322 3 12.98 78.59 15.61 0.083 4321
 4323 3 12.99 78.54 15.73 0.114 4322
 4324 3 13.04 78.53 15.89 0.103 4323
 4325 3 13.07 78.48 16.03 0.098 4324
 4326 3 13.04 78.46 16.26 0.101 4325
 4327 3 13.07 78.43 16.44 0.132 4326
 4328 3 13.13 78.45 16.58 0.134 4327
 4329 3 13.39 78.45 16.67 0.084 4328
 4330 3 13.5 78.5 16.76 0.1 4329
 4331 3 13.56 78.6 16.87 0.107 4330
 4332 3 13.13 78.57 16.69 0.071 4328
 4333 3 13.06 78.54 16.85 0.05 4332
 4334 3 12.9 78.45 16.9 0.076 4333
 4335 3 12.81 78.4 16.99 0.049 4334
 4336 3 12.67 78.31 17.03 0.103 4335
 4337 3 12.62 78.18 17.14 0.104 4336
 4338 3 12.63 78.01 17.28 0.093 4337
 4339 3 12.55 77.9 17.39 0.119 4338
 4340 3 12.57 77.73 17.44 0.137 4339
 4341 3 12.6 77.56 17.4 0.126 4340
 4342 3 12.66 77.39 17.4 0.132 4341
 4343 3 12.64 77.17 17.33 0.106 4342
 4344 3 12.55 76.98 17.44 0.146 4343
 4345 3 12.55 76.89 17.49 0.135 4344
 4346 3 12.46 76.57 17.46 0.107 4345
 4347 3 12.4 76.37 17.44 0.142 4346
 4348 3 12.29 76.21 17.35 0.14 4347
 4349 3 12.19 75.93 17.48 0.106 4348
 4350 3 12.26 75.84 17.51 0.127 4349
 4351 3 12.29 75.73 17.51 0.084 4350
 4352 3 12.24 75.57 17.46 0.061 4351
 4353 3 12.24 75.45 17.49 0.116 4352
 4354 3 12.29 75.26 17.69 0.109 4353
 4355 3 12.24 75.2 17.85 0.077 4354
 4356 3 12.12 75.7 17.74 0.038 4350
 4357 3 12.06 75.68 17.85 0.063 4356
 4358 3 12.02 75.57 17.87 0.093 4357
 4359 3 12.07 75.51 17.78 0.068 4358
 4360 3 12.01 75.29 17.98 0.115 4359
 4361 3 11.99 75.2 18.05 0.077 4360
 4362 3 12.14 76.15 17.17 0.08 4348
 4363 3 12.04 76.09 17.1 0.059 4362
 4364 3 13.24 80.72 12.21 0.482 3810
 4365 3 13.28 80.84 12.31 0.434 4364
 4366 3 13.36 81.08 12.26 0.388 4365
 4367 3 13.37 81.3 12.21 0.42 4366
 4368 3 13.32 81.5 12.2 0.446 4367
 4369 3 13.3 81.58 12.26 0.474 4368
 4370 3 13.29 81.69 12.38 0.543 4369
 4371 3 13.2 81.84 12.39 0.58 4370
 4372 3 13.07 82 12.45 0.56 4371
 4373 3 13.03 82.09 12.56 0.517 4372
 4374 3 13.05 82.3 12.58 0.508 4373
 4375 3 13.04 82.33 12.78 0.309 4374
 4376 3 13.15 82.55 12.75 0.333 4375
 4377 3 13.22 82.67 12.82 0.331 4376
 4378 3 13.24 82.72 12.92 0.315 4377
 4379 3 13.42 82.83 12.97 0.348 4378
 4380 3 13.63 82.89 12.95 0.318 4379
 4381 3 13.72 82.95 12.96 0.317 4380
 4382 3 13.79 83.15 12.88 0.36 4381
 4383 3 13.93 83.21 12.76 0.363 4382
 4384 3 13.99 83.34 12.73 0.424 4383
 4385 3 13.97 83.56 12.71 0.4 4384
 4386 3 14.01 83.68 12.76 0.386 4385
 4387 3 14.15 83.78 12.79 0.35 4386
 4388 3 14.18 83.98 12.64 0.351 4387
 4389 3 14.21 84.23 12.62 0.342 4388
 4390 3 14.24 84.43 12.51 0.342 4389
 4391 3 14.25 84.6 12.5 0.35 4390
 4392 3 14.28 84.79 12.44 0.402 4391
 4393 3 14.35 84.93 12.4 0.479 4392
 4394 3 14.39 85.06 12.4 0.539 4393
 4395 3 14.49 85.15 12.46 0.578 4394
 4396 3 14.53 85.26 12.49 0.628 4395
 4397 3 14.48 85.34 12.75 0.404 4396
 4398 3 14.48 85.36 12.82 0.404 4397
 4399 3 14.47 85.39 12.89 0.404 4398
 4400 3 15.19 85.06 11.57 0.193 4399
 4401 3 15.22 85.04 11.41 0.242 4400
 4402 3 15 84.79 11.29 0.128 4401
 4403 3 14.97 84.65 11.23 0.168 4402
 4404 3 15.1 84.56 10.73 0.126 4403
 4405 3 15.1 84.59 10.57 0.1 4404
 4406 3 15.11 84.65 10.34 0.126 4405
 4407 3 15.17 84.76 10.14 0.084 4406
 4408 3 15.4 85.21 11.36 0.287 4401
 4409 3 15.47 85.31 11.25 0.365 4408
 4410 3 15.55 85.34 11.15 0.431 4409
 4411 3 14.83 85.68 10.98 0.166 4410
 4412 3 14.65 85.64 11 0.148 4411
 4413 3 14.49 85.51 11.08 0.138 4412
 4414 3 14.4 85.53 11.15 0.088 4413
 4415 3 14.27 85.57 11.23 0.083 4414
 4416 3 14.15 85.59 11.22 0.116 4415
 4417 3 14.02 85.62 11.17 0.113 4416
 4418 3 13.86 85.65 11.05 0.078 4417
 4419 3 13.73 85.61 11.07 0.107 4418
 4420 3 13.62 85.53 11.12 0.076 4419
 4421 3 13.52 85.47 11.09 0.12 4420
 4422 3 13.39 85.55 11.21 0.13 4421
 4423 3 13.35 85.75 11.24 0.102 4422
 4424 3 13.32 85.89 11.29 0.107 4423
 4425 3 13.29 86.05 11.31 0.106 4424
 4426 3 13.15 86.17 11.33 0.113 4425
 4427 3 13.05 86.28 11.23 0.113 4426
 4428 3 12.92 86.28 11.09 0.137 4427
 4429 3 12.8 86.28 11.08 0.096 4428
 4430 3 12.64 86.24 11.15 0.107 4429
 4431 3 12.45 86.25 11.24 0.091 4430
 4432 3 12.35 86.33 11.33 0.086 4431
 4433 3 12.35 86.5 11.39 0.111 4432
 4434 3 12.4 86.61 11.35 0.000125 4433
 4435 3 15.89 85.31 11.04 0.448 4410
 4436 3 16.24 85.09 11.31 0.199 4435
 4437 3 16.42 84.95 11.33 0.097 4436
 4438 3 16.56 84.93 11.37 0.112 4437
 4439 3 16.71 84.93 11.41 0.128 4438
 4440 3 16.9 85.04 11.46 0.088 4439
 4441 3 16.17 85.34 11.31 0.146 4436
 4442 3 16.03 85.45 11.29 0.116 4441
 4443 3 15.81 85.59 11.36 0.081 4442
 4444 3 15.82 85.54 10.75 0.303 4435
 4445 3 15.97 85.57 10.66 0.265 4444
 4446 3 16.08 85.67 10.57 0.293 4445
 4447 3 16.06 85.84 10.48 0.31 4446
 4448 3 16.1 85.95 10.4 0.236 4447
 4449 3 15.96 86.12 10.19 0.168 4448
 4450 3 15.97 86.2 10.08 0.188 4449
 4451 3 15.99 86.31 9.94 0.205 4450
 4452 3 16.06 86.4 9.86 0.218 4451
 4453 3 16.17 86.62 9.83 0.224 4452
 4454 3 16.24 86.68 9.75 0.268 4453
 4455 3 16.51 86.57 9.74 0.204 4454
 4456 3 16.69 86.57 9.71 0.125 4455
 4457 3 16.83 86.56 9.64 0.076 4456
 4458 3 16.99 86.43 9.64 0.103 4457
 4459 3 17.1 86.34 9.7 0.152 4458
 4460 3 17.19 86.29 9.76 0.22 4459
 4461 3 17.31 86.01 9.81 0.217 4460
 4462 3 17.44 85.98 10.06 0.12 4461
 4463 3 17.39 85.81 9.57 0.166 4461
 4464 3 17.51 85.73 9.65 0.115 4463
 4465 3 17.6 85.62 9.62 0.135 4464
 4466 3 17.67 85.53 9.61 0.175 4465
 4467 3 17.69 85.35 9.62 0.181 4466
 4468 3 17.83 85.31 9.58 0.146 4467
 4469 3 17.96 85.35 9.53 0.207 4468
 4470 3 17.99 85.12 9.59 0.149 4469
 4471 3 18.08 84.98 9.63 0.156 4470
 4472 3 18.21 84.89 9.56 0.195 4471
 4473 3 18.28 84.81 9.47 0.259 4472
 4474 3 18.35 84.57 9.47 0.245 4473
 4475 3 18.15 84.84 8.91 0.096 4474
 4476 3 18.21 84.93 8.83 0.08 4475
 4477 3 18.6 84.28 9.21 0.404 4474
 4478 3 18.71 84.26 9.04 0.392 4477
 4479 3 18.65 84.04 9.03 0.377 4478
 4480 3 18.69 83.85 9.06 0.417 4479
 4481 3 18.03 83.89 8.58 0.142 4480
 4482 3 17.76 83.79 8.44 0.125 4481
 4483 3 17.67 83.68 8.32 0.107 4482
 4484 3 17.6 83.54 8.24 0.149 4483
 4485 3 17.62 83.43 8.26 0.141 4484
 4486 3 17.65 83.32 8.26 0.141 4485
 4487 3 17.61 83.23 8.15 0.185 4486
 4488 3 17.56 83.23 8.06 0.227 4487
 4489 3 18.21 83.92 8.46 0.122 4481
 4490 3 18.31 83.87 8.36 0.151 4489
 4491 3 18.49 83.5 8.28 0.118 4490
 4492 3 18.54 83.34 8.2 0.191 4491
 4493 3 18.61 83.2 8.13 0.193 4492
 4494 3 18.7 83.06 8.23 0.146 4493
 4495 3 18.77 82.96 8.25 0.077 4494
 4496 3 18.78 83.7 9.16 0.396 4480
 4497 3 18.88 83.4 9.73 0.138 4496
 4498 3 18.77 83.25 9.89 0.158 4497
 4499 3 18.66 83.17 9.96 0.177 4498
 4500 3 18.56 83.12 10.14 0.154 4499
 4501 3 18.54 82.98 10.21 0.2 4500
 4502 3 18.59 82.78 10.31 0.154 4501
 4503 3 18.47 82.73 10.45 0.182 4502
 4504 3 18.61 82.48 10.31 0.073 4503
 4505 3 18.7 82.4 10.37 0.06 4504
 4506 3 18.67 83.48 8.91 0.133 4496
 4507 3 18.57 83.28 8.98 0.094 4506
 4508 3 18.56 83.15 9.04 0.124 4507
 4509 3 18.54 82.95 9.03 0.1 4508
 4510 3 18.48 82.85 8.96 0.148 4509
 4511 3 18.32 82.71 8.91 0.157 4510
 4512 3 18.09 82.6 8.94 0.141 4511
 4513 3 17.97 82.54 8.89 0.16 4512
 4514 3 17.84 82.48 8.82 0.172 4513
 4515 3 17.77 82.37 8.63 0.106 4514
 4516 3 19.06 84.59 8.87 0.162 4478
 4517 3 19.12 84.73 8.88 0.222 4516
 4518 3 19.24 84.58 8.95 0.131 4517
 4519 3 19.35 84.43 9.01 0.131 4518
 4520 3 19.4 84.26 9.01 0.123 4519
 4521 3 19.44 84.07 9.04 0.111 4520
 4522 3 19.51 83.89 9.05 0.126 4521
 4523 3 19.56 83.73 9.05 0.11 4522
 4524 3 19.62 83.57 9.11 0.127 4523
 4525 3 19.66 83.35 9.15 0.065 4524
 4526 3 19.75 83.26 9.14 0.082 4525
 4527 3 19.84 83.18 9.06 0.115 4526
 4528 3 19.95 83.07 9.08 0.136 4527
 4529 3 20.04 82.98 9.05 0.144 4528
 4530 3 20.09 82.9 8.98 0.122 4529
 4531 3 20.06 82.81 8.83 0.114 4530
 4532 3 20.07 82.79 8.71 0.128 4531
 4533 3 19.24 85.01 8.99 0.048 4518
 4534 3 19.28 85.09 9.06 0.099 4533
 4535 3 19.39 85.15 9.14 0.094 4534
 4536 3 19.51 85.2 9.17 0.072 4535
 4537 3 19.65 85.26 9.22 0.071 4536
 4538 3 19.85 85.21 9.17 0.061 4537
 4539 3 19.96 85.26 9.24 0.052 4538
 4540 3 20.06 85.34 9.31 0.081 4539
 4541 3 20.22 85.35 9.33 0.057 4540
 4542 3 20.3 85.26 9.39 0.073 4541
 4543 3 20.33 85.15 9.51 0.119 4542
 4544 3 20.33 85.04 9.62 0.143 4543
 4545 3 20.42 85.04 9.75 0.137 4544
 4546 3 18.85 84.84 8.7 0.076 4517
 4547 3 18.76 84.95 8.64 0.059 4546
 4548 3 17.44 86.53 9.8 0.15 4460
 4549 3 17.49 86.81 9.89 0.116 4548
 4550 3 17.55 86.95 9.87 0.154 4549
 4551 3 17.72 87.12 10 0.156 4550
 4552 3 17.85 87.21 9.98 0.134 4551
 4553 3 18.1 87.26 9.98 0.088 4552
 4554 3 18.26 87.31 9.89 0.123 4553
 4555 3 18.42 87.32 9.78 0.104 4554
 4556 3 18.58 87.43 9.71 0.085 4555
 4557 3 18.71 87.5 9.65 0.088 4556
 4558 3 18.76 87.62 9.63 0.145 4557
 4559 3 18.67 87.7 9.5 0.086 4558
 4560 3 18.64 87.84 9.5 0.116 4559
 4561 3 18.62 87.95 9.56 0.083 4560
 4562 3 18.51 88.09 9.55 0.096 4561
 4563 3 18.49 88.26 9.62 0.125 4562
 4564 3 18.64 88.43 9.58 0.061 4563
 4565 3 18.71 88.54 9.49 0.088 4564
 4566 3 18.87 88.62 9.43 0.128 4565
 4567 3 18.99 88.71 9.29 0.11 4566
 4568 3 19.1 88.73 9.1 0.095 4567
 4569 3 19.17 88.73 8.9 0.084 4568
 4570 3 19.24 88.65 8.75 0.13 4569
 4571 3 19.37 88.64 8.63 0.104 4570
 4572 3 19.37 88.76 8.49 0.143 4571
 4573 3 19.44 88.84 8.32 0.146 4572
 4574 3 19.47 88.92 8.26 0.092 4573
 4575 3 16.06 87.04 9.64 0.215 4454
 4576 3 16.03 87.15 9.57 0.283 4575
 4577 3 16.1 87.2 9.37 0.294 4576
 4578 3 16.01 87.43 9.37 0.33 4577
 4579 3 15.99 87.54 9.34 0.4 4578
 4580 3 16.02 87.61 9.33 0.305 4579
 4581 3 16.05 87.68 9.31 0.305 4580
 4582 3 15.39 87.54 9.6 0.107 4581
 4583 3 15.24 87.57 9.54 0.102 4582
 4584 3 15.08 87.59 9.62 0.124 4583
 4585 3 14.99 87.51 9.71 0.144 4584
 4586 3 14.89 87.51 9.72 0.183 4585
 4587 3 14.66 87.4 9.49 0.132 4586
 4588 3 14.54 87.42 9.4 0.144 4587
 4589 3 14.45 87.45 9.3 0.192 4588
 4590 3 14.25 87.48 9.51 0.092 4589
 4591 3 14.1 87.54 9.68 0.07 4590
 4592 3 14.02 87.62 9.75 0.095 4591
 4593 3 13.94 87.76 9.68 0.082 4592
 4594 3 14.52 87.45 9 0.153 4589
 4595 3 14.47 87.45 8.82 0.155 4594
 4596 3 14.44 87.54 8.65 0.2 4595
 4597 3 14.66 87.62 8.57 0.121 4596
 4598 3 14.77 87.62 8.4 0.132 4597
 4599 3 14.89 87.68 8.26 0.115 4598
 4600 3 14.92 87.75 8.16 0.103 4599
 4601 3 14.11 87.5 8.73 0.111 4596
 4602 3 13.94 87.54 8.87 0.136 4601
 4603 3 13.73 87.65 8.97 0.127 4602
 4604 3 13.6 87.61 9.05 0.148 4603
 4605 3 13.49 87.69 9.13 0.146 4604
 4606 3 13.39 87.67 9.21 0.184 4605
 4607 3 13.28 87.83 9.13 0.151 4606
 4608 3 13.16 87.86 8.98 0.208 4607
 4609 3 13.02 87.86 8.85 0.204 4608
 4610 3 12.94 87.94 8.7 0.228 4609
 4611 3 12.8 88.05 8.62 0.213 4610
 4612 3 12.63 88.05 8.55 0.236 4611
 4613 3 12.48 88 8.55 0.248 4612
 4614 3 12.39 88.08 8.54 0.296 4613
 4615 3 12.24 87.84 8.51 0.075 4614
 4616 3 12.17 87.78 8.45 0.109 4615
 4617 3 12.5 88.55 8.42 0.113 4614
 4618 3 12.61 88.61 8.26 0.095 4617
 4619 3 12.61 88.64 8.13 0.079 4618
 4620 3 12.56 88.64 7.99 0.081 4619
 4621 3 12.47 88.58 7.91 0.068 4620
 4622 3 12.44 88.55 7.75 0.071 4621
 4623 3 12.42 88.64 7.57 0.08 4622
 4624 3 12.56 88.69 7.41 0.104 4623
 4625 3 12.54 88.69 7.29 0.074 4624
 4626 3 12.54 88.67 7.15 0.072 4625
 4627 3 12.61 88.69 6.97 0.105 4626
 4628 3 12.74 88.7 6.85 0.102 4627
 4629 3 12.91 88.75 6.74 0.09 4628
 4630 3 13.08 88.75 6.64 0.086 4629
 4631 3 13.24 88.7 6.62 0.097 4630
 4632 3 13.32 88.61 6.6 0.124 4631
 4633 3 13.45 88.7 6.53 0.13 4632
 4634 3 13.64 88.8 6.49 0.113 4633
 4635 3 13.79 88.79 6.4 0.106 4634
 4636 3 13.45 87.5 9.46 0.095 4606
 4637 3 13.54 87.38 9.54 0.07 4636
 4638 3 13.63 87.31 9.65 0.047 4637
 4639 3 14.88 87.62 9.9 0.06 4586
 4640 3 14.67 87.65 9.93 0.157 4639
 4641 3 14.54 87.45 10.1 0.12 4640
 4642 3 14.45 87.43 10.31 0.129 4641
 4643 3 14.3 87.45 10.5 0.075 4642
 4644 3 14.17 87.46 10.6 0.105 4643
 4645 3 14.1 87.53 10.72 0.107 4644
 4646 3 14.04 87.62 10.81 0.173 4645
 4647 3 13.58 87.74 11 0.174 4646
 4648 3 13.64 87.94 11.02 0.144 4647
 4649 3 13.64 88.14 11.1 0.072 4648
 4650 3 13.67 88.08 11.29 0.09 4649
 4651 3 13.79 88.04 11.42 0.062 4650
 4652 3 13.32 87.55 11.15 0.072 4647
 4653 3 13.24 87.55 11.24 0.086 4652
 4654 3 13.14 87.55 11.43 0.094 4653
 4655 3 13.14 87.49 11.55 0.13 4654
 4656 3 13.05 87.5 11.68 0.079 4655
 4657 3 12.88 87.53 11.83 0.084 4656
 4658 3 12.75 87.64 11.96 0.1 4657
 4659 3 12.6 87.72 12.06 0.1 4658
 4660 3 12.45 87.86 12.24 0.109 4659
 4661 3 12.44 87.86 12.43 0.107 4660
 4662 3 14.19 87.76 10.8 0.165 4646
 4663 3 14.47 87.45 10.71 0.088 4662
 4664 3 13.98 88.06 10.75 0.107 4662
 4665 3 13.92 88.2 10.65 0.091 4664
 4666 3 14.03 88.29 10.7 0.11 4665
 4667 3 14.03 88.42 10.71 0.119 4666
 4668 3 15.97 87.03 9.15 0.17 4581
 4669 3 16.06 86.96 9.04 0.213 4668
 4670 3 16.22 86.93 8.88 0.188 4669
 4671 3 16.08 86.87 8.74 0.205 4670
 4672 3 15.96 86.84 8.62 0.25 4671
 4673 3 16.12 86.95 8.37 0.09 4672
 4674 3 16.05 86.98 8.25 0.112 4673
 4675 3 16.12 86.98 8.12 0.139 4674
 4676 3 16.19 86.96 8.05 0.179 4675
 4677 3 16.33 86.89 7.98 0.178 4676
 4678 3 16.33 86.93 7.69 0.154 4677
 4679 3 16.22 87.09 7.6 0.175 4678
 4680 3 16.24 87.17 7.4 0.183 4679
 4681 3 16.26 87.29 7.27 0.209 4680
 4682 3 16.31 87.34 7.07 0.201 4681
 4683 3 16.4 87.39 6.89 0.244 4682
 4684 3 16.49 87.4 6.77 0.268 4683
 4685 3 16.51 87.28 6.57 0.33 4684
 4686 3 16.6 87.21 6.44 0.377 4685
 4687 3 16.67 87.15 6.33 0.404 4686
 4688 3 16.53 87.1 6.12 0.382 4687
 4689 3 16.71 87.1 6.08 0.315 4688
 4690 3 16.81 87.15 6.04 0.132 4689
 4691 3 16.74 86.71 6.03 0.126 4690
 4692 3 16.78 86.71 5.85 0.092 4691
 4693 3 16.76 86.65 5.68 0.068 4692
 4694 3 16.71 86.57 5.47 0.12 4693
 4695 3 16.67 86.5 5.32 0.075 4694
 4696 3 16.58 86.42 5.23 0.084 4695
 4697 3 16.47 86.37 5.18 0.114 4696
 4698 3 16.4 86.34 5.03 0.106 4697
 4699 3 16.26 86.29 5.03 0.1 4698
 4700 3 17.03 87.09 5.93 0.123 4690
 4701 3 16.97 87.18 5.75 0.107 4700
 4702 3 16.96 87.28 5.69 0.154 4701
 4703 3 16.99 87.45 5.78 0.068 4702
 4704 3 16.85 87.57 5.69 0.098 4689
 4705 3 16.92 87.65 5.64 0.099 4704
 4706 3 15.94 86.95 6.02 0.142 4688
 4707 3 15.75 86.93 6.03 0.201 4706
 4708 3 15.57 86.73 6 0.119 4707
 4709 3 15.48 86.54 5.96 0.121 4708
 4710 3 15.39 86.42 5.94 0.12 4709
 4711 3 15.24 86.29 5.93 0.143 4710
 4712 3 15.13 86.14 5.85 0.142 4711
 4713 3 15.05 86.04 5.85 0.129 4712
 4714 3 14.89 85.96 5.82 0.123 4713
 4715 3 14.82 85.87 5.68 0.111 4714
 4716 3 14.74 85.7 5.6 0.069 4715
 4717 3 14.65 85.57 5.44 0.078 4716
 4718 3 14.65 85.45 5.38 0.133 4717
 4719 3 14.85 85.31 5.35 0.096 4718
 4720 3 14.97 85.26 5.17 0.063 4719
 4721 3 14.95 85.28 5.03 0.097 4720
 4722 3 15.05 85.2 4.88 0.103 4721
 4723 3 15.17 85.23 4.68 0.095 4722
 4724 3 15.24 85.2 4.55 0.111 4723
 4725 3 15.39 85.18 4.44 0.085 4724
 4726 3 15.57 85.26 4.35 0.091 4725
 4727 3 15.67 85.34 4.34 0.126 4726
 4728 3 15.86 85.37 4.22 0.091 4727
 4729 3 15.99 85.43 4.1 0.093 4728
 4730 3 16.08 85.51 4.03 0.083 4729
 4731 3 16.19 85.51 3.85 0.089 4730
 4732 3 16.24 85.45 3.72 0.131 4731
 4733 3 16.26 85.35 3.58 0.147 4732
 4734 3 16.24 85.31 3.45 0.101 4733
 4735 3 15.78 87.26 6.04 0.105 4707
 4736 3 15.6 87.21 5.85 0.074 4735
 4737 3 15.54 87.12 5.7 0.134 4736
 4738 3 15.47 87.06 5.61 0.178 4737
 4739 3 15.35 87.09 5.52 0.103 4738
 4740 3 15.31 87 5.44 0.1 4739
 4741 3 15.27 86.93 5.27 0.091 4740
 4742 3 15.25 86.92 5.12 0.103 4741
 4743 3 15.25 86.81 5.02 0.088 4742
 4744 3 15.19 86.76 4.9 0.119 4743
 4745 3 15.07 86.82 4.82 0.132 4744
 4746 3 14.97 86.79 4.74 0.182 4745
 4747 3 14.97 86.65 4.57 0.041 4746
 4748 3 14.83 86.73 4.5 0.134 4747
 4749 3 14.78 86.67 4.29 0.104 4748
 4750 3 14.63 86.7 4.25 0.103 4749
 4751 3 14.42 86.71 4.27 0.128 4750
 4752 3 14.25 86.78 4.11 0.169 4751
 4753 3 14.16 86.82 4.02 0.139 4752
 4754 3 14.02 86.87 4.02 0.102 4753
 4755 3 13.86 86.93 4.04 0.104 4754
 4756 3 13.8 87.06 4.18 0.112 4755
 4757 3 13.79 87.21 4.24 0.091 4756
 4758 3 13.8 87.37 4.25 0.121 4757
 4759 3 13.85 87.51 4.28 0.139 4758
 4760 3 13.82 87.67 4.39 0.137 4759
 4761 3 13.66 87.7 4.49 0.137 4760
 4762 3 13.41 87.7 4.68 0.058 4761
 4763 3 13.36 87.72 4.77 0.035 4762
 4764 3 15.74 87.46 5.99 0.142 4735
 4765 3 15.62 87.62 6.07 0.115 4764
 4766 3 15.52 87.73 6.15 0.07 4765
 4767 3 17.17 87.26 6.4 0.169 4687
 4768 3 17.4 87.26 6.41 0.125 4767
 4769 3 17.58 87.18 6.39 0.125 4768
 4770 3 17.87 87.06 6.38 0.119 4769
 4771 3 18.01 87 6.3 0.139 4770
 4772 3 18.19 86.92 6.23 0.119 4771
 4773 3 18.37 86.92 6.15 0.148 4772
 4774 3 18.53 86.89 6.06 0.157 4773
 4775 3 18.83 86.65 6.1 0.13 4774
 4776 3 18.92 86.6 6.1 0.194 4775
 4777 3 19.06 86.59 6.1 0.243 4776
 4778 3 19.15 86.32 6.23 0.154 4777
 4779 3 19.22 86.03 6.1 0.097 4778
 4780 3 19.31 85.98 5.94 0.115 4779
 4781 3 19.35 85.92 5.85 0.147 4780
 4782 3 19.4 85.98 5.63 0.1 4781
 4783 3 19.44 85.95 5.47 0.073 4782
 4784 3 19.53 85.98 5.35 0.095 4783
 4785 3 19.6 85.98 5.24 0.105 4784
 4786 3 19.74 85.92 5.07 0.171 4785
 4787 3 19.96 85.81 4.89 0.186 4786
 4788 3 20.06 85.78 4.77 0.152 4787
 4789 3 20.14 85.81 4.56 0.09 4788
 4790 3 20.17 85.79 4.42 0.054 4789
 4791 3 20.1 85.84 4.32 0.088 4790
 4792 3 20.06 85.76 4.24 0.113 4791
 4793 3 20.05 85.68 4.15 0.139 4792
 4794 3 19.97 85.68 3.89 0.119 4793
 4795 3 20.03 85.59 3.66 0.129 4794
 4796 3 20.08 85.53 3.45 0.116 4795
 4797 3 20.12 85.5 3.31 0.068 4796
 4798 3 20.12 85.68 4.9 0.104 4788
 4799 3 20.31 85.6 4.94 0.11 4798
 4800 3 20.49 85.61 4.97 0.082 4799
 4801 3 20.65 85.6 4.98 0.104 4800
 4802 3 20.81 85.74 5.02 0.116 4801
 4803 3 20.94 85.74 4.98 0.129 4802
 4804 3 21.14 85.79 5.06 0.12 4803
 4805 3 19.19 86.34 6.43 0.139 4778
 4806 3 18.96 86.31 6.57 0.128 4805
 4807 3 18.94 86.23 6.68 0.055 4806
 4808 3 18.85 86.28 6.77 0.086 4807
 4809 3 18.74 86.23 6.85 0.127 4808
 4810 3 18.62 86.29 6.82 0.091 4809
 4811 3 18.51 86.28 6.77 0.098 4810
 4812 3 18.37 86.2 6.6 0.133 4811
 4813 3 18.37 86.14 6.42 0.091 4812
 4814 3 18.44 86.17 6.34 0.058 4813
 4815 3 19.4 86.31 6.43 0.1 4805
 4816 3 19.49 86.26 6.47 0.18 4815
 4817 3 19.62 86.29 6.48 0.222 4816
 4818 3 19.56 86.2 6.69 0.143 4817
 4819 3 19.55 86.15 6.81 0.096 4818
 4820 3 19.83 86.39 6.32 0.124 4817
 4821 3 19.97 86.4 6.27 0.082 4820
 4822 3 20.12 86.37 6.18 0.106 4821
 4823 3 20.22 86.28 6.14 0.133 4822
 4824 3 20.4 86.14 6.07 0.161 4823
 4825 3 20.51 86.07 6.01 0.156 4824
 4826 3 20.37 85.98 5.81 0.14 4825
 4827 3 20.4 85.89 5.71 0.15 4826
 4828 3 20.35 85.68 5.68 0.109 4827
 4829 3 20.31 85.57 5.6 0.125 4828
 4830 3 20.4 85.45 5.56 0.089 4829
 4831 3 20.67 85.96 6.06 0.098 4825
 4832 3 20.78 85.8 6.02 0.119 4831
 4833 3 20.92 85.71 6.06 0.105 4832
 4834 3 21.03 85.63 6.14 0.112 4833
 4835 3 21.1 85.54 6.23 0.113 4834
 4836 3 21.05 85.4 6.24 0.197 4835
 4837 3 21.3 85.35 6.31 0.113 4836
 4838 3 21.31 85.21 6.43 0.104 4837
 4839 3 21.37 85.05 6.55 0.107 4838
 4840 3 21.44 84.91 6.64 0.112 4839
 4841 3 21.62 84.77 6.72 0.133 4840
 4842 3 21.72 84.63 6.82 0.12 4841
 4843 3 21.8 84.55 6.65 0.087 4842
 4844 3 21.92 84.54 6.64 0.095 4843
 4845 3 22.05 84.44 6.65 0.091 4844
 4846 3 22.15 84.33 6.59 0.078 4845
 4847 3 22.33 84.26 6.52 0.108 4846
 4848 3 22.47 84.18 6.53 0.111 4847
 4849 3 22.6 84.1 6.6 0.078 4848
 4850 3 22.81 83.99 6.49 0.086 4849
 4851 3 22.9 83.88 6.48 0.06 4850
 4852 3 23.01 83.88 6.43 0.124 4851
 4853 3 23.24 83.86 6.39 0.133 4852
 4854 3 23.39 83.85 6.35 0.127 4853
 4855 3 23.51 83.91 6.38 0.083 4854
 4856 3 23.58 83.99 6.35 0.115 4855
 4857 3 23.6 84.19 6.35 0.106 4856
 4858 3 23.65 84.32 6.39 0.000125 4857
 4859 3 19.19 86.93 6.02 0.08 4777
 4860 3 19.35 86.96 5.94 0.084 4859
 4861 3 19.46 87.06 5.86 0.075 4860
 4862 3 19.58 87.17 5.72 0.058 4861
 4863 3 16.58 86.9 8.71 0.101 4671
 4864 3 16.56 87 8.89 0.071 4670
 4865 3 16.76 86.95 8.87 0.096 4864
 4866 3 16.81 86.9 8.74 0.084 4865
 4867 3 16.22 88.06 9.09 0.242 4580
 4868 3 16.28 88.23 8.95 0.216 4867
 4869 3 16.39 88.37 8.87 0.2 4868
 4870 3 16.53 88.46 8.82 0.189 4869
 4871 3 16.65 88.51 8.68 0.214 4870
 4872 3 16.9 88.59 8.62 0.219 4871
 4873 3 16.96 88.68 8.56 0.275 4872
 4874 3 17.12 88.75 8.55 0.305 4873
 4875 3 17.21 88.79 8.57 0.394 4874
 4876 3 17.31 88.98 8.18 0.34 4875
 4877 3 17.42 89.09 8.08 0.387 4876
 4878 3 17.55 89.15 8 0.386 4877
 4879 3 17.58 89.37 7.9 0.317 4878
 4880 3 17.56 89.54 7.77 0.269 4879
 4881 3 17.49 89.65 7.53 0.333 4880
 4882 3 17.42 89.79 7.44 0.397 4881
 4883 3 16.9 90.01 7.69 0.108 4882
 4884 3 16.76 90.09 7.79 0.102 4883
 4885 3 16.65 90.06 7.86 0.139 4884
 4886 3 16.51 90.09 7.94 0.056 4885
 4887 3 16.37 89.98 8.07 0.123 4886
 4888 3 16.17 89.96 8.08 0.101 4887
 4889 3 15.89 90.09 8.08 0.113 4888
 4890 3 15.88 90.17 8.24 0.076 4889
 4891 3 17.58 89.82 7.27 0.305 4882
 4892 3 17.62 89.87 7.11 0.329 4891
 4893 3 17.55 89.96 6.99 0.393 4892
 4894 3 17.38 90.2 6.9 0.357 4893
 4895 3 17.16 90.65 7.07 0.272 4894
 4896 3 17.13 90.89 7.14 0.245 4895
 4897 3 17.16 91 7.11 0.317 4896
 4898 3 17.14 91.12 7.1 0.431 4897
 4899 3 17.11 91.23 7.07 0.503 4898
 4900 3 17.04 91.34 7.04 0.681 4899
 4901 3 16.71 91.31 7.07 0.48 4900
 4902 3 16.63 91.3 7.09 0.48 4901
 4903 3 16.55 91.29 7.1 0.48 4902
 4904 3 17.77 91.18 6.53 0.155 4903
 4905 3 17.77 91.15 6.4 0.144 4904
 4906 3 16.39 91.56 7.06 0.256 4902
 4907 3 16.25 91.56 7.02 0.085 4906
 4908 3 16.05 90.95 7.24 0.137 4901
 4909 3 15.84 90.9 7.49 0.161 4908
 4910 3 15.72 90.92 7.56 0.174 4909
 4911 3 15.61 90.92 7.57 0.218 4910
 4912 3 15.4 91.01 7.32 0.263 4911
 4913 3 15.24 91.07 7.31 0.314 4912
 4914 3 15.06 91.12 7.64 0.182 4913
 4915 3 14.91 91.29 7.65 0.18 4914
 4916 3 14.79 91.48 7.7 0.176 4915
 4917 3 14.66 91.59 7.77 0.181 4916
 4918 3 14.63 91.73 7.75 0.192 4917
 4919 3 14.54 91.87 7.68 0.161 4918
 4920 3 14.41 91.98 7.62 0.183 4919
 4921 3 14.26 92.1 7.56 0.245 4920
 4922 3 14.12 92.25 7.47 0.336 4921
 4923 3 13.96 92.48 7.12 0.189 4922
 4924 3 13.93 92.65 6.98 0.145 4923
 4925 3 13.9 92.76 6.82 0.135 4924
 4926 3 13.9 92.92 6.72 0.169 4925
 4927 3 13.85 93 6.65 0.231 4926
 4928 3 13.78 93.07 6.58 0.251 4927
 4929 3 13.29 92.95 7.03 0.079 4928
 4930 3 13.21 92.97 7.16 0.088 4929
 4931 3 13.11 92.97 7.33 0.104 4930
 4932 3 13.01 92.92 7.4 0.13 4931
 4933 3 12.9 92.92 7.53 0.083 4932
 4934 3 12.87 92.83 7.61 0.076 4933
 4935 3 12.78 92.83 7.69 0.131 4934
 4936 3 12.63 92.74 7.74 0.113 4935
 4937 3 12.51 92.72 7.78 0.16 4936
 4938 3 12.36 92.77 7.82 0.205 4937
 4939 3 12.26 92.72 7.94 0.268 4938
 4940 3 12.16 92.64 7.45 0.148 4939
 4941 3 12.24 92.66 8.2 0.101 4939
 4942 3 11.94 92.83 8.34 0.08 4941
 4943 3 11.77 92.8 8.48 0.127 4942
 4944 3 11.66 92.77 8.62 0.115 4943
 4945 3 11.52 92.67 8.72 0.065 4944
 4946 3 11.35 92.67 8.79 0.059 4945
 4947 3 11.27 92.63 8.85 0.073 4946
 4948 3 11.14 92.56 8.98 0.06 4947
 4949 3 11.04 92.59 9.08 0.105 4948
 4950 3 10.97 92.61 9.17 0.141 4949
 4951 3 10.96 92.52 9.29 0.142 4950
 4952 3 10.84 92.25 9.35 0.101 4951
 4953 3 10.76 92.17 9.48 0.094 4952
 4954 3 10.71 92.11 9.56 0.134 4953
 4955 3 10.68 92 9.66 0.133 4954
 4956 3 10.65 91.89 9.79 0.123 4955
 4957 3 10.56 91.8 9.99 0.089 4956
 4958 3 10.53 91.81 10.15 0.143 4957
 4959 3 10.39 91.86 10.3 0.118 4958
 4960 3 10.27 91.72 10.41 0.076 4959
 4961 3 10.14 91.67 10.51 0.114 4960
 4962 3 9.99 91.69 10.71 0.131 4961
 4963 3 9.89 91.7 10.89 0.143 4962
 4964 3 9.71 91.67 11.23 0.099 4963
 4965 3 9.63 91.65 11.34 0.068 4964
 4966 3 9.54 91.65 11.43 0.098 4965
 4967 3 9.46 91.78 11.59 0.074 4966
 4968 3 9.45 91.85 11.68 0.102 4967
 4969 3 9.49 92.01 11.88 0.116 4968
 4970 3 9.49 92.12 11.95 0.000125 4969
 4971 3 12.63 92.39 8.24 0.117 4941
 4972 3 12.73 92.25 8.22 0.096 4971
 4973 3 12.89 92.22 8.34 0.111 4972
 4974 3 13.02 92.14 8.38 0.087 4973
 4975 3 13.13 91.97 8.38 0.089 4974
 4976 3 13.24 91.77 8.37 0.105 4975
 4977 3 13.28 91.58 8.42 0.151 4976
 4978 3 13.34 91.41 8.5 0.101 4977
 4979 3 13.97 93.23 6.12 0.145 4928
 4980 3 14.03 93.23 5.98 0.209 4979
 4981 3 14.04 93.31 5.85 0.29 4980
 4982 3 14.07 93.39 5.69 0.395 4981
 4983 3 14.09 93.48 5.57 0.483 4982
 4984 3 14.03 93.4 5.43 0.511 4983
 4985 3 13.96 93.48 5.37 0.559 4984
 4986 3 14.15 93.65 5.32 0.409 4985
 4987 3 14.23 93.75 5.29 0.409 4986
 4988 3 13.57 93.14 5.37 0.356 4987
 4989 3 13.4 93.14 5.53 0.362 4988
 4990 3 13.3 93.05 5.64 0.377 4989
 4991 3 13.2 92.92 5.83 0.345 4990
 4992 3 13.18 92.61 5.94 0.293 4991
 4993 3 13.32 92.42 5.66 0.109 4992
 4994 3 13.39 92.28 5.52 0.089 4993
 4995 3 13.46 92.22 5.4 0.093 4994
 4996 3 13.48 92.09 5.4 0.094 4995
 4997 3 13.54 91.88 5.44 0.123 4996
 4998 3 13.49 91.69 5.54 0.13 4997
 4999 3 13.46 91.5 5.73 0.109 4998
 5000 3 13.37 91.34 5.74 0.085 4999
 5001 3 13.03 92.58 6.24 0.169 4992
 5002 3 12.95 92.41 6.25 0.134 5001
 5003 3 12.78 92.31 6.28 0.145 5002
 5004 3 12.63 92.22 6.35 0.116 5003
 5005 3 12.53 92.11 6.29 0.107 5004
 5006 3 12.46 92 6.19 0.085 5005
 5007 3 12.35 91.92 6.18 0.102 5006
 5008 3 12.38 91.91 5.93 0.102 5007
 5009 3 12.46 91.86 5.73 0.111 5008
 5010 3 12.4 91.88 5.58 0.084 5009
 5011 3 12.3 91.91 5.45 0.091 5010
 5012 3 12.23 91.83 5.36 0.083 5011
 5013 3 12.21 91.7 5.33 0.125 5012
 5014 3 12.22 91.58 5.11 0.094 5013
 5015 3 12.35 91.5 4.94 0.105 5014
 5016 3 12.46 91.5 4.78 0.07 5015
 5017 3 12.56 91.5 4.65 0.082 5016
 5018 3 12.59 91.45 4.39 0.143 5017
 5019 3 12.55 91.44 4.27 0.128 5018
 5020 3 12.52 91.38 4.03 0.139 5019
 5021 3 12.38 91.39 3.76 0.114 5020
 5022 3 12.4 91.44 3.61 0.096 5021
 5023 3 12.44 91.45 3.44 0.082 5022
 5024 3 14.7 94.18 5.29 0.256 4986
 5025 3 14.79 94.26 5.12 0.221 5024
 5026 3 14.71 94.35 5.04 0.136 5025
 5027 3 14.62 94.45 5.07 0.156 5026
 5028 3 14.69 94.62 4.9 0.203 5027
 5029 3 14.66 94.6 4.65 0.186 5028
 5030 3 14.66 94.64 4.44 0.137 5029
 5031 3 14.59 94.67 4.31 0.143 5030
 5032 3 14.53 94.79 4.23 0.158 5031
 5033 3 14.4 94.84 4.19 0.229 5032
 5034 3 14.27 94.82 4.19 0.307 5033
 5035 3 14.26 95.04 4.74 0.107 5034
 5036 3 14.25 95.06 4.9 0.103 5035
 5037 3 14.16 95.01 5.03 0.106 5036
 5038 3 14.07 95.03 5.15 0.093 5037
 5039 3 13.99 95.03 5.33 0.117 5038
 5040 3 13.88 94.93 5.39 0.135 5039
 5041 3 13.68 94.92 5.48 0.159 5040
 5042 3 13.46 94.92 5.53 0.135 5041
 5043 3 13.24 94.94 5.49 0.117 5042
 5044 3 13.15 94.89 5.52 0.084 5043
 5045 3 13.09 94.78 5.41 0.057 5044
 5046 3 13.12 94.59 5.43 0.075 5045
 5047 3 13.2 94.5 5.45 0.063 5046
 5048 3 13.16 94.41 5.53 0.049 5047
 5049 3 13.14 94.3 5.48 0.086 5048
 5050 3 13.16 94.09 5.44 0.069 5049
 5051 3 14.14 94.7 3.98 0.226 5034
 5052 3 14.1 94.59 3.84 0.195 5051
 5053 3 14.03 94.51 3.76 0.198 5052
 5054 3 13.94 94.15 3.84 0.114 5053
 5055 3 13.85 94.06 3.88 0.152 5054
 5056 3 13.88 93.93 3.86 0.119 5055
 5057 3 13.68 93.98 3.99 0.064 5056
 5058 3 13.57 93.86 4.14 0.088 5057
 5059 3 13.43 93.81 4.37 0.089 5058
 5060 3 13.38 93.78 4.48 0.086 5059
 5061 3 13.23 93.83 4.66 0.078 5060
 5062 3 13.1 93.8 4.73 0.108 5061
 5063 3 13.86 93.71 3.8 0.12 5056
 5064 3 13.88 93.59 3.67 0.11 5063
 5065 3 14.1 93.57 3.57 0.11 5064
 5066 3 14.23 93.46 3.53 0.112 5065
 5067 3 14.38 93.4 3.49 0.126 5066
 5068 3 14.49 93.43 3.49 0.131 5067
 5069 3 14.63 93.39 3.4 0.127 5068
 5070 3 14.71 93.35 3.26 0.1 5069
 5071 3 14.72 93.29 3.07 0.129 5070
 5072 3 14.86 93.25 2.92 0.089 5071
 5073 3 14.9 93.23 2.8 0.000125 5072
 5074 3 13.97 94.42 3.48 0.094 5053
 5075 3 13.94 94.26 3.44 0.096 5074
 5076 3 13.87 94.2 3.26 0.118 5075
 5077 3 13.79 94.09 3.07 0.143 5076
 5078 3 13.81 94.01 2.78 0.096 5077
 5079 3 13.86 93.98 2.61 0.097 5078
 5080 3 13.9 93.93 2.49 0.11 5079
 5081 3 13.95 93.9 2.32 0.148 5080
 5082 3 14.05 93.81 2.23 0.157 5081
 5083 3 14.23 93.65 2.09 0.14 5082
 5084 3 14.38 93.54 1.97 0.155 5083
 5085 3 14.49 93.65 1.87 0.108 5084
 5086 3 14.63 93.75 1.86 0.07 5085
 5087 3 14.69 93.89 1.83 0.076 5086
 5088 3 14.65 94.09 1.84 0.075 5087
 5089 3 14.69 94.23 1.91 0.105 5088
 5090 3 14.78 94.4 2.05 0.072 5089
 5091 3 14.87 94.48 2.15 0.068 5090
 5092 3 14.96 94.56 2.23 0.074 5091
 5093 3 15.01 94.67 2.3 0.109 5092
 5094 3 15.15 94.76 2.36 0.1 5093
 5095 3 14.88 94.4 5.53 0.101 5024
 5096 3 14.78 94.53 5.61 0.109 5095
 5097 3 14.71 94.62 5.61 0.051 5096
 5098 3 14.65 94.76 5.65 0.053 5097
 5099 3 13.71 93.96 5.61 0.118 4985
 5100 3 13.56 94 5.56 0.087 5099
 5101 3 13.82 93.87 6.04 0.062 4983
 5102 3 13.94 93.95 6.11 0.071 5101
 5103 3 13.98 94.06 6.15 0.052 5102
 5104 3 13.99 94.15 6.25 0.097 5103
 5105 3 13.97 94.18 6.4 0.084 5104
 5106 3 13.93 94.17 6.53 0.078 5105
 5107 3 13.86 94.2 6.68 0.115 5106
 5108 3 13.84 94.25 6.77 0.168 5107
 5109 3 13.54 94.08 6.86 0.114 5108
 5110 3 13.38 94.33 6.74 0.075 5109
 5111 3 13.56 93.83 7.02 0.119 5109
 5112 3 13.98 92.15 7.94 0.187 4922
 5113 3 14.02 92.48 7.77 0.185 5112
 5114 3 14.02 92.57 7.7 0.241 5113
 5115 3 14.1 92.64 7.74 0.283 5114
 5116 3 14.13 92.79 7.79 0.354 5115
 5117 3 14.22 92.93 7.78 0.371 5116
 5118 3 14.3 93.04 7.75 0.417 5117
 5119 3 14.4 93.14 7.7 0.505 5118
 5120 3 14.48 93.26 7.94 0.583 5119
 5121 3 14.49 93.4 8.15 0.513 5120
 5122 3 14.63 93.45 7.6 0.279 5121
 5123 3 14.62 93.6 7.43 0.247 5122
 5124 3 14.55 93.81 7.28 0.237 5123
 5125 3 14.54 93.95 7.25 0.237 5124
 5126 3 14.29 94.17 7.28 0.124 5125
 5127 3 14.24 94.29 7.32 0.1 5126
 5128 3 14.37 94.4 7.35 0.123 5127
 5129 3 14.38 94.51 7.41 0.159 5128
 5130 3 14.35 94.7 7.4 0.193 5129
 5131 3 14.2 94.81 7.58 0.218 5130
 5132 3 14.03 94.92 7.81 0.175 5131
 5133 3 13.98 95.01 8.05 0.147 5132
 5134 3 13.92 95.09 8.23 0.135 5133
 5135 3 14.04 95.31 8.32 0.173 5134
 5136 3 14.05 95.43 8.32 0.14 5135
 5137 3 14.06 95.54 8.38 0.101 5136
 5138 3 14.1 95.76 8.3 0.108 5137
 5139 3 14.1 95.92 8.31 0.103 5138
 5140 3 14.08 96.04 8.43 0.11 5139
 5141 3 14.12 96.09 8.35 0.101 5140
 5142 3 14.04 96.18 8.57 0.093 5141
 5143 3 14.03 96.23 8.71 0.102 5142
 5144 3 13.97 96.21 8.83 0.079 5143
 5145 3 13.9 96.29 8.9 0.118 5144
 5146 3 13.83 96.54 8.97 0.104 5145
 5147 3 13.83 96.65 8.99 0.148 5146
 5148 3 13.8 96.76 9.01 0.129 5147
 5149 3 13.66 96.84 9.01 0.061 5148
 5150 3 14.17 96.1 8.26 0.000125 5141
 5151 3 14.17 96.2 8.17 0.079 5150
 5152 3 14.57 94.5 7.5 0.091 5129
 5153 3 14.6 94.48 7.65 0.125 5152
 5154 3 14.6 94.34 7.74 0.091 5153
 5155 3 14.49 93.48 8.65 0.155 5121
 5156 3 14.6 93.6 8.9 0.106 5155
 5157 3 14.63 93.67 9.01 0.065 5156
 5158 3 14.57 93.73 9.1 0.129 5157
 5159 3 14.56 93.84 9.09 0.195 5158
 5160 3 14.76 94.01 9.23 0.171 5159
 5161 3 14.89 94.15 9.22 0.171 5160
 5162 3 14.98 94.29 9.26 0.169 5161
 5163 3 15.1 94.35 9.45 0.149 5162
 5164 3 15.14 94.34 9.64 0.14 5163
 5165 3 15.15 94.39 9.79 0.222 5164
 5166 3 15.2 94.35 9.92 0.202 5165
 5167 3 15.13 94.37 10 0.248 5166
 5168 3 15.04 94.04 9.96 0.129 5167
 5169 3 14.96 93.95 9.97 0.146 5168
 5170 3 15.04 93.96 9.9 0.046 5169
 5171 3 15.2 94.56 10.16 0.182 5167
 5172 3 15.22 94.57 10.35 0.11 5171
 5173 3 15.23 94.56 10.48 0.186 5172
 5174 3 15.47 94.51 10.73 0.254 5173
 5175 3 15.55 94.89 10.65 0.101 5174
 5176 3 15.37 94.93 10.6 0.109 5175
 5177 3 15.19 94.9 10.6 0.134 5176
 5178 3 15.05 94.85 10.6 0.094 5177
 5179 3 15.39 94.25 10.87 0.147 5174
 5180 3 15.49 94.17 10.91 0.109 5179
 5181 3 13.76 91.81 7.91 0.106 5112
 5182 3 13.65 91.72 7.93 0.09 5181
 5183 3 13.55 91.64 7.93 0.094 5182
 5184 3 13.49 91.55 8.12 0.088 5183
 5185 3 15.31 91.2 6.95 0.187 4913
 5186 3 15.49 91.34 6.75 0.09 5185
 5187 3 15.46 91.35 6.57 0.1 5186
 5188 3 15.41 91.48 6.5 0.109 5187
 5189 3 15.31 91.68 6.4 0.162 5188
 5190 3 15.29 91.79 6.28 0.118 5189
 5191 3 15.35 91.79 6.07 0.118 5190
 5192 3 15.38 91.71 5.93 0.09 5191
 5193 3 15.37 91.85 5.74 0.079 5192
 5194 3 15.37 91.95 5.61 0.095 5193
 5195 3 15.35 91.95 5.47 0.111 5194
 5196 3 15.37 91.96 5.28 0.144 5195
 5197 3 15.44 92.01 5.07 0.082 5196
 5198 3 15.32 92.03 4.99 0.059 5197
 5199 3 15.14 92.07 4.99 0.105 5198
 5200 3 14.97 92.1 4.99 0.108 5199
 5201 3 14.79 92.06 4.95 0.113 5200
 5202 3 14.71 91.98 5.02 0.11 5201
 5203 3 14.63 91.76 5.03 0.087 5202
 5204 3 14.51 91.68 5.08 0.079 5203
 5205 3 17.73 91.32 7.31 0.407 4900
 5206 3 17.82 91.37 7.39 0.463 5205
 5207 3 17.84 91.45 7.49 0.505 5206
 5208 3 17.82 91.6 7.54 0.535 5207
 5209 3 17.95 91.73 7.44 0.319 5208
 5210 3 18.16 91.35 7.11 0.174 5209
 5211 3 18.23 91.28 7.04 0.000125 5210
 5212 3 18.25 92.09 7.19 0.214 5209
 5213 3 18.34 92.21 7.45 0.14 5212
 5214 3 18.39 92.2 7.61 0.085 5213
 5215 3 18.36 92.07 6.86 0.12 5212
 5216 3 18.43 92.04 6.73 0.115 5215
 5217 3 18.61 92.12 6.73 0.168 5216
 5218 3 18.75 91.96 6.62 0.152 5217
 5219 3 18.82 91.9 6.53 0.173 5218
 5220 3 18.89 91.82 6.44 0.203 5219
 5221 3 19.09 91.6 6.6 0.128 5220
 5222 3 19.23 91.48 6.65 0.154 5221
 5223 3 19.38 91.31 6.69 0.143 5222
 5224 3 19.48 91.25 6.78 0.134 5223
 5225 3 19.59 91.2 6.86 0.146 5224
 5226 3 19.8 91.15 7.03 0.121 5225
 5227 3 19.93 91.18 7.12 0.128 5226
 5228 3 20.04 91.18 7.27 0.141 5227
 5229 3 20.11 91.18 7.36 0.197 5228
 5230 3 20.18 91.15 7.47 0.253 5229
 5231 3 20.34 91.18 7.69 0.098 5230
 5232 3 20.52 91.13 7.75 0.112 5231
 5233 3 20.59 91.19 7.35 0.205 5230
 5234 3 20.7 91.32 7.4 0.204 5233
 5235 3 20.96 91.21 7.33 0.114 5234
 5236 3 21.14 91.22 7.19 0.133 5235
 5237 3 21.23 91.19 7.04 0.127 5236
 5238 3 21.36 91.11 7.02 0.142 5237
 5239 3 21.55 91.08 7.07 0.105 5238
 5240 3 21.7 91.02 7.03 0.119 5239
 5241 3 21.82 91.02 7.04 0.149 5240
 5242 3 22 90.85 6.97 0.113 5241
 5243 3 22.11 90.74 6.98 0.158 5242
 5244 3 22.25 90.66 6.94 0.209 5243
 5245 3 22.43 90.68 6.86 0.173 5244
 5246 3 22.59 90.74 6.69 0.115 5245
 5247 3 22.7 90.8 6.64 0.113 5246
 5248 3 22.79 90.85 6.69 0.144 5247
 5249 3 22.86 90.99 6.61 0.154 5248
 5250 3 22.96 91.05 6.36 0.16 5249
 5251 3 23.02 91.07 6.2 0.132 5250
 5252 3 23.05 91.18 6.07 0.132 5251
 5253 3 23.11 91.21 5.95 0.109 5252
 5254 3 23.2 91.22 5.77 0.089 5253
 5255 3 23.3 91.21 5.64 0.111 5254
 5256 3 23.41 91.27 5.49 0.161 5255
 5257 3 23.5 91.32 5.4 0.192 5256
 5258 3 23.57 91.52 5.39 0.135 5257
 5259 3 20.71 91.55 7.35 0.173 5234
 5260 3 20.57 91.77 7.49 0.049 5259
 5261 3 20.57 91.86 7.54 0.077 5260
 5262 3 20.64 91.96 7.65 0.228 5261
 5263 3 20.89 91.82 7.61 0.126 5262
 5264 3 21.02 91.63 7.56 0.107 5263
 5265 3 21.14 91.55 7.54 0.15 5264
 5266 3 21.25 91.44 7.56 0.214 5265
 5267 3 21.3 91.38 7.73 0.218 5266
 5268 3 21.2 91.11 8 0.126 5267
 5269 3 21.16 91.07 8.12 0.128 5268
 5270 3 20.95 91.19 8.2 0.072 5269
 5271 3 20.88 91.27 8.18 0.074 5270
 5272 3 20.79 91.33 8.24 0.097 5271
 5273 3 20.7 91.44 8.26 0.09 5272
 5274 3 20.61 91.52 8.25 0.081 5273
 5275 3 21.21 90.94 8.14 0.1 5269
 5276 3 21.2 90.8 8.23 0.106 5275
 5277 3 21.23 90.66 8.3 0.127 5276
 5278 3 21.18 90.55 8.38 0.162 5277
 5279 3 21.16 90.43 8.49 0.146 5278
 5280 3 21.3 90.3 8.48 0.144 5279
 5281 3 21.37 90.1 8.45 0.133 5280
 5282 3 21.39 89.94 8.45 0.084 5281
 5283 3 21.49 89.86 8.32 0.065 5282
 5284 3 20.34 92.14 7.77 0.165 5262
 5285 3 20.18 92.2 7.82 0.126 5284
 5286 3 20.02 92.34 7.83 0.103 5285
 5287 3 20.89 91.52 7.28 0.112 5259
 5288 3 18.77 91.87 6.22 0.155 5220
 5289 3 18.7 91.93 6.11 0.124 5288
 5290 3 18.7 91.95 5.98 0.137 5289
 5291 3 18.73 91.95 5.79 0.134 5290
 5292 3 18.7 91.89 5.58 0.092 5291
 5293 3 18.61 91.9 5.44 0.09 5292
 5294 3 18.55 91.87 5.33 0.103 5293
 5295 3 18.48 91.79 5.2 0.066 5294
 5296 3 18.38 91.85 5.1 0.086 5295
 5297 3 18.36 91.81 4.93 0.087 5296
 5298 3 18.36 91.79 4.75 0.054 5297
 5299 3 18.41 91.7 4.62 0.065 5298
 5300 3 18.43 91.62 4.54 0.108 5299
 5301 3 18.32 91.57 4.44 0.07 5300
 5302 3 18.23 91.45 4.44 0.077 5301
 5303 3 18.11 91.48 4.41 0.045 5302
 5304 3 18 91.43 4.36 0.075 5303
 5305 3 17.86 91.43 4.29 0.105 5304
 5306 3 17.7 91.42 4.28 0.031 5305
 5307 3 17.39 91.67 8.22 0.258 5208
 5308 3 17.2 91.51 8.49 0.174 5307
 5309 3 17.16 91.54 8.64 0.111 5308
 5310 3 17.48 90 6.53 0.204 4894
 5311 3 17.48 89.93 6.32 0.198 5310
 5312 3 17.64 89.95 6.16 0.202 5311
 5313 3 17.7 89.9 6.02 0.218 5312
 5314 3 17.77 89.81 5.82 0.221 5313
 5315 3 17.82 89.79 5.64 0.231 5314
 5316 3 17.82 89.87 5.53 0.192 5315
 5317 3 17.98 89.81 5.36 0.232 5316
 5318 3 18.09 89.76 5.15 0.191 5317
 5319 3 18.14 89.73 4.97 0.246 5318
 5320 3 18.2 89.76 4.83 0.25 5319
 5321 3 18.23 89.7 4.57 0.164 5320
 5322 3 18.32 89.71 4.4 0.184 5321
 5323 3 18.27 89.62 4.24 0.286 5322
 5324 3 18.23 89.56 4.12 0.339 5323
 5325 3 18.27 89.5 3.98 0.407 5324
 5326 3 18.27 89.51 3.84 0.485 5325
 5327 3 18.3 89.46 3.67 0.505 5326
 5328 3 18.32 89.43 3.53 0.542 5327
 5329 3 18.32 89.32 3.44 0.54 5328
 5330 3 18.37 89.25 3.32 0.524 5329
 5331 3 18.01 89.12 3.53 0.23 5330
 5332 3 17.83 89.04 3.63 0.23 5331
 5333 3 18.62 88.7 3.15 0.15 5332
 5334 3 18.62 88.62 3.03 0.163 5333
 5335 3 18.69 88.45 2.98 0.063 5334
 5336 3 17.4 89.12 3.8 0.203 5331
 5337 3 17.19 89.25 3.84 0.127 5336
 5338 3 16.99 89.26 3.82 0.093 5337
 5339 3 16.9 89.26 4.03 0.169 5338
 5340 3 16.74 89.29 4.16 0.139 5339
 5341 3 16.56 89.35 4.23 0.152 5340
 5342 3 16.42 89.39 4.4 0.121 5341
 5343 3 16.3 89.39 4.49 0.11 5342
 5344 3 16.19 89.43 4.64 0.065 5343
 5345 3 15.97 89.46 4.66 0.051 5344
 5346 3 15.88 89.48 4.61 0.089 5345
 5347 3 15.77 89.43 4.56 0.101 5346
 5348 3 15.72 89.32 4.52 0.045 5347
 5349 3 18.66 89.79 2.78 0.183 5330
 5350 3 18.75 89.75 2.61 0.207 5349
 5351 3 18.8 89.81 2.48 0.227 5350
 5352 3 18.77 90.04 2.34 0.242 5351
 5353 3 18.79 90.18 2.24 0.302 5352
 5354 3 18.73 90.23 2.11 0.343 5353
 5355 3 18.71 90.31 1.94 0.339 5354
 5356 3 18.64 90.43 1.83 0.332 5355
 5357 3 18.55 90.7 1.77 0.286 5356
 5358 3 18.41 90.84 1.68 0.304 5357
 5359 3 18.7 90.65 1.33 0.152 5358
 5360 3 18.77 90.73 1.2 0.171 5359
 5361 3 18.98 90.79 1.22 0.158 5360
 5362 3 19.07 90.73 1.25 0.202 5361
 5363 3 18.77 90.62 1.05 0.109 5360
 5364 3 18.84 90.45 0.91 0.136 5363
 5365 3 18.89 90.31 0.77 0.117 5364
 5366 3 18.88 90.21 0.63 0.132 5365
 5367 3 18.89 90.1 0.49 0.132 5366
 5368 3 18.91 90.03 0.35 0.126 5367
 5369 3 18.89 89.93 0.25 0.149 5368
 5370 3 18.98 89.84 0.22 0.19 5369
 5371 3 18.86 89.73 0.07 0.127 5370
 5372 3 18.84 89.65 0 0.188 5371
 5373 3 18.86 89.56 -0.12 0.25 5372
 5374 3 18.59 89.87 -0.4 0.088 5373
 5375 3 18.52 89.89 -0.53 0.092 5374
 5376 3 18.45 89.9 -0.71 0.094 5375
 5377 3 18.48 89.93 -0.88 0.072 5376
 5378 3 18.48 89.93 -1 0.08 5377
 5379 3 18.43 89.95 -1.09 0.117 5378
 5380 3 18.2 89.98 -1.16 0.088 5379
 5381 3 18.2 90.04 -1.25 0.065 5380
 5382 3 18.54 89.84 -1.2 0.116 5379
 5383 3 18.61 89.82 -1.31 0.125 5382
 5384 3 18.75 89.76 -1.5 0.091 5383
 5385 3 18.88 89.7 -1.66 0.108 5384
 5386 3 18.98 89.73 -1.71 0.184 5385
 5387 3 19.05 89.95 -1.82 0.106 5386
 5388 3 19.2 90.12 -1.86 0.106 5387
 5389 3 19.27 90.25 -1.9 0.11 5388
 5390 3 19.34 90.4 -1.93 0.122 5389
 5391 3 19.39 90.51 -2.06 0.102 5390
 5392 3 19.41 90.62 -2.22 0.092 5391
 5393 3 19.48 90.65 -2.33 0.08 5392
 5394 3 19.57 90.7 -2.47 0.103 5393
 5395 3 19.63 90.76 -2.6 0.139 5394
 5396 3 19.7 90.79 -2.73 0.125 5395
 5397 3 19.91 90.78 -2.93 0.087 5396
 5398 3 20.02 90.73 -3.08 0.107 5397
 5399 3 20.14 90.59 -3.18 0.137 5398
 5400 3 20.2 90.5 -3.27 0.205 5399
 5401 3 20.25 90.21 -3.33 0.141 5400
 5402 3 20.3 90 -3.23 0.097 5401
 5403 3 20.41 89.91 -3.22 0.113 5402
 5404 3 20.5 89.82 -3.14 0.129 5403
 5405 3 20.61 89.61 -3.04 0.079 5404
 5406 3 20.68 89.6 -2.87 0.075 5405
 5407 3 20.66 89.52 -2.81 0.086 5406
 5408 3 20.73 89.32 -2.73 0.083 5407
 5409 3 20.77 89.16 -2.72 0.101 5408
 5410 3 20.95 89.07 -2.7 0.079 5409
 5411 3 21.09 88.94 -2.62 0.068 5410
 5412 3 21.09 88.9 -2.52 0.094 5411
 5413 3 21.32 88.63 -2.37 0.114 5412
 5414 3 21.21 88.52 -2.31 0.08 5413
 5415 3 21.11 88.47 -2.27 0.042 5414
 5416 3 21.48 88.61 -2.18 0.099 5413
 5417 3 21.48 88.58 -2.08 0.091 5416
 5418 3 21.54 88.49 -1.87 0.065 5417
 5419 3 21.59 88.54 -1.76 0.068 5418
 5420 3 21.61 88.46 -1.65 0.000125 5419
 5421 3 20.63 89.02 -2.89 0.106 5409
 5422 3 20.59 88.93 -3.02 0.108 5421
 5423 3 20.68 88.94 -3.16 0.16 5422
 5424 3 20.68 88.96 -3.29 0.108 5423
 5425 3 20.7 88.82 -3.41 0.056 5424
 5426 3 20.75 88.74 -3.45 0.076 5425
 5427 3 20.82 88.65 -3.45 0.053 5426
 5428 3 20.23 89.68 -3.27 0.127 5403
 5429 3 20.27 90.76 -3.39 0.198 5400
 5430 3 20.32 90.76 -3.5 0.224 5429
 5431 3 20.13 90.85 -3.62 0.000125 5430
 5432 3 19.07 89.45 -1.73 0.116 5386
 5433 3 19.07 89.23 -1.81 0.112 5432
 5434 3 19.07 89.1 -1.88 0.102 5433
 5435 3 19.02 88.96 -1.95 0.112 5434
 5436 3 18.91 88.87 -2.04 0.135 5435
 5437 3 18.89 88.56 -2.08 0.093 5436
 5438 3 18.89 88.37 -2.18 0.126 5437
 5439 3 18.84 88.29 -2.27 0.147 5438
 5440 3 18.9 88.25 -2.41 0.000125 5439
 5441 3 19.13 89.35 -0.11 0.155 5373
 5442 3 19.34 89.29 -0.06 0.175 5441
 5443 3 19.41 89.14 -0.06 0.208 5442
 5444 3 19.45 89.04 0 0.24 5443
 5445 3 19.34 89.17 0.33 0.088 5444
 5446 3 19.3 89.21 0.5 0.099 5445
 5447 3 19.27 89.23 0.64 0.077 5446
 5448 3 19.52 88.82 -0.26 0.141 5444
 5449 3 19.64 88.76 -0.32 0.146 5448
 5450 3 19.8 88.7 -0.32 0.244 5449
 5451 3 20.02 88.79 -0.08 0.205 5450
 5452 3 20.23 88.84 -0.2 0.159 5451
 5453 3 20.29 88.79 -0.31 0.204 5452
 5454 3 19.95 88.73 0.1 0.185 5451
 5455 3 19.97 88.64 0.21 0.212 5454
 5456 3 20.1 88.57 0.27 0.096 5455
 5457 3 19.87 88.54 -0.57 0.227 5450
 5458 3 19.91 88.59 -0.88 0.129 5457
 5459 3 20 88.65 -1.01 0.148 5458
 5460 3 20.07 88.62 -1.1 0.219 5459
 5461 3 20.21 88.53 -1.01 0.199 5460
 5462 3 20.08 88.23 -0.98 0.063 5461
 5463 3 19.94 88.18 -1.01 0.091 5462
 5464 3 19.85 88.23 -1.11 0.098 5463
 5465 3 20.02 88.7 -1.35 0.166 5460
 5466 3 20 88.67 -1.63 0.1 5465
 5467 3 19.98 88.65 -1.76 0.144 5466
 5468 3 19.91 88.76 -1.88 0.126 5467
 5469 3 19.88 88.78 -2.08 0.109 5468
 5470 3 19.91 88.76 -2.27 0.144 5469
 5471 3 19.89 88.78 -2.37 0.149 5470
 5472 3 19.91 88.76 -2.52 0.18 5471
 5473 3 19.88 88.79 -2.64 0.249 5472
 5474 3 19.98 88.71 -2.73 0.403 5473
 5475 3 19.93 88.64 -2.83 0.119 5474
 5476 3 19.89 88.54 -2.93 0.144 5475
 5477 3 19.84 88.45 -3.04 0.182 5476
 5478 3 19.82 88.37 -3.16 0.185 5477
 5479 3 19.61 88.23 -3.39 0.184 5478
 5480 3 19.39 88.17 -3.52 0.127 5479
 5481 3 19.23 88.1 -3.58 0.115 5480
 5482 3 19.15 88.04 -3.6 0.19 5481
 5483 3 19.06 87.98 -3.62 0.272 5482
 5484 3 18.97 87.92 -3.72 0.307 5483
 5485 3 18.92 87.84 -3.81 0.348 5484
 5486 3 19.53 87.42 -3.74 0.123 5485
 5487 3 19.53 87.26 -3.63 0.1 5486
 5488 3 19.58 87.23 -3.51 0.117 5487
 5489 3 19.69 87.15 -3.49 0.078 5488
 5490 3 18.65 87.79 -3.97 0.27 5485
 5491 3 18.6 87.84 -4.06 0.261 5490
 5492 3 18.36 88.09 -4.14 0.135 5491
 5493 3 18.32 88.07 -4.24 0.132 5492
 5494 3 18.09 88.23 -4.07 0.109 5493
 5495 3 17.98 88.37 -4.15 0.132 5494
 5496 3 17.89 88.45 -4.27 0.091 5495
 5497 3 18.6 87.7 -4.06 0.284 5491
 5498 3 18.53 87.37 -3.92 0.09 5497
 5499 3 18.51 87.18 -4.06 0.09 5498
 5500 3 18.56 87.1 -4.12 0.119 5499
 5501 3 18.71 87.03 -4.12 0.125 5500
 5502 3 18.81 86.95 -4.1 0.088 5501
 5503 3 18.94 86.82 -4.03 0.109 5502
 5504 3 18.96 86.6 -3.88 0.151 5503
 5505 3 18.87 86.35 -3.76 0.126 5504
 5506 3 18.81 86.18 -3.76 0.122 5505
 5507 3 18.74 86.04 -3.84 0.107 5506
 5508 3 18.83 87.79 -4.59 0.112 5497
 5509 3 18.84 87.87 -4.65 0.128 5508
 5510 3 18.91 87.84 -4.81 0.118 5509
 5511 3 19 87.89 -4.93 0.117 5510
 5512 3 19.11 87.87 -5.06 0.054 5511
 5513 3 19.14 87.79 -5.23 0.102 5512
 5514 3 18.89 87.9 -5.09 0.089 5511
 5515 3 20.38 88.4 -2.81 0.106 5475
 5516 3 20.52 88.32 -3.08 0.142 5515
 5517 3 20.59 88.13 -3.2 0.083 5516
 5518 3 20.69 87.99 -3.27 0.097 5517
 5519 3 20.78 87.91 -3.3 0.055 5518
 5520 3 20.89 87.85 -3.36 0.087 5519
 5521 3 20.87 87.93 -3.46 0.115 5520
 5522 3 21.12 87.76 -3.55 0.121 5521
 5523 3 21.26 87.77 -3.59 0.127 5522
 5524 3 21.37 87.6 -3.53 0.077 5523
 5525 3 19.39 89.18 -2.41 0.097 5474
 5526 3 19.43 89.25 -2.35 0.000125 5525
 5527 3 19.3 89.76 0.29 0.133 5370
 5528 3 19.43 89.68 0.33 0.073 5527
 5529 3 19.55 89.62 0.29 0.081 5528
 5530 3 19.7 89.54 0.29 0.123 5529
 5531 3 19.79 89.48 0.33 0.054 5530
 5532 3 18.05 91.04 1.87 0.252 5358
 5533 3 17.93 91.17 1.85 0.266 5532
 5534 3 17.59 91.01 2.01 0.156 5533
 5535 3 17.46 90.98 2.09 0.165 5534
 5536 3 17.32 91 2.19 0.154 5535
 5537 3 17.13 91.03 2.21 0.152 5536
 5538 3 16.98 91.06 2.26 0.138 5537
 5539 3 16.86 91.1 2.32 0.158 5538
 5540 3 16.77 91.18 2.34 0.137 5539
 5541 3 16.64 91.2 2.32 0.136 5540
 5542 3 16.52 91.26 2.24 0.164 5541
 5543 3 16.39 91.26 2.21 0.148 5542
 5544 3 16.23 91.29 2.21 0.162 5543
 5545 3 16.09 91.32 2.13 0.198 5544
 5546 3 15.91 91.32 2.05 0.233 5545
 5547 3 15.82 91.37 1.96 0.275 5546
 5548 3 15.78 91.34 1.79 0.326 5547
 5549 3 15.7 91.4 1.71 0.404 5548
 5550 3 15.63 91.56 1.67 0.4 5549
 5551 3 15.52 91.7 1.7 0.389 5550
 5552 3 15.45 91.82 1.66 0.443 5551
 5553 3 15.38 91.93 1.69 0.444 5552
 5554 3 15.27 92.06 1.75 0.472 5553
 5555 3 15.34 92.09 1.54 0.397 5554
 5556 3 15.36 92.1 1.48 0.397 5555
 5557 3 15.37 92.12 1.41 0.397 5556
 5558 3 14.66 91.98 2.15 0.14 5557
 5559 3 14.54 92.07 2.07 0.106 5558
 5560 3 14.39 92.01 2.15 0.104 5559
 5561 3 14.28 91.98 2.24 0.137 5560
 5562 3 14.18 91.87 2.38 0.122 5561
 5563 3 15.46 92.59 1.56 0.127 5556
 5564 3 15.49 92.17 0.91 0.29 5555
 5565 3 15.54 92.21 0.76 0.237 5564
 5566 3 15.61 92.2 0.58 0.243 5565
 5567 3 15.57 92.18 0.44 0.223 5566
 5568 3 15.64 92.12 0.27 0.158 5567
 5569 3 15.64 92.15 0.16 0.164 5568
 5570 3 15.54 92.29 0.01 0.166 5569
 5571 3 15.47 92.39 -0.05 0.154 5570
 5572 3 15.38 92.5 -0.11 0.166 5571
 5573 3 15.36 92.59 -0.23 0.178 5572
 5574 3 15.31 92.68 -0.39 0.205 5573
 5575 3 15.24 92.76 -0.45 0.209 5574
 5576 3 15.13 92.85 -0.55 0.214 5575
 5577 3 15.07 92.93 -0.66 0.233 5576
 5578 3 15.04 92.98 -0.78 0.237 5577
 5579 3 14.99 93.01 -0.88 0.245 5578
 5580 3 14.89 93.07 -0.98 0.268 5579
 5581 3 14.84 93.09 -1.15 0.316 5580
 5582 3 14.78 93.15 -1.34 0.364 5581
 5583 3 14.72 93.12 -1.46 0.385 5582
 5584 3 14.96 93.29 -1.85 0.249 5583
 5585 3 14.96 93.26 -2.04 0.22 5584
 5586 3 14.98 93.29 -2.27 0.19 5585
 5587 3 14.99 93.18 -2.5 0.253 5586
 5588 3 14.96 93.1 -2.66 0.23 5587
 5589 3 14.88 92.98 -2.79 0.205 5588
 5590 3 14.77 92.84 -3.02 0.143 5589
 5591 3 14.73 92.84 -3.16 0.197 5590
 5592 3 14.7 92.71 -3.31 0.202 5591
 5593 3 14.63 92.62 -3.47 0.185 5592
 5594 3 14.59 92.54 -3.58 0.171 5593
 5595 3 14.63 92.45 -3.75 0.168 5594
 5596 3 14.7 92.4 -3.83 0.206 5595
 5597 3 14.65 92.46 -4.06 0.175 5596
 5598 3 14.59 92.5 -4.23 0.18 5597
 5599 3 14.55 92.6 -4.44 0.163 5598
 5600 3 14.6 92.53 -4.64 0.147 5599
 5601 3 14.53 92.54 -4.78 0.188 5600
 5602 3 14.53 92.54 -4.97 0.145 5601
 5603 3 14.49 92.59 -5.18 0.136 5602
 5604 3 14.48 92.54 -5.34 0.176 5603
 5605 3 14.27 92.56 -5.31 0.12 5604
 5606 3 14.21 92.46 -5.31 0.000125 5605
 5607 3 14.54 92.51 -5.55 0.122 5604
 5608 3 14.55 92.45 -5.72 0.127 5607
 5609 3 14.62 92.4 -5.9 0.187 5608
 5610 3 14.66 92.34 -6.03 0.212 5609
 5611 3 14.55 92.31 -6.43 0.17 5610
 5612 3 14.54 92.23 -6.63 0.165 5611
 5613 3 14.54 92.18 -6.77 0.166 5612
 5614 3 14.54 92.14 -6.93 0.148 5613
 5615 3 14.57 92.09 -7.07 0.13 5614
 5616 3 14.64 92.06 -7.18 0.125 5615
 5617 3 14.65 92.04 -7.39 0.131 5616
 5618 3 14.73 92.03 -7.56 0.137 5617
 5619 3 14.74 92.09 -7.73 0.149 5618
 5620 3 14.77 92.07 -7.89 0.142 5619
 5621 3 14.77 92.15 -8.07 0.124 5620
 5622 3 14.71 92.17 -8.25 0.138 5621
 5623 3 14.69 92.18 -8.37 0.127 5622
 5624 3 14.6 92.25 -8.56 0.155 5623
 5625 3 14.47 92.26 -8.69 0.129 5624
 5626 3 14.32 92.29 -8.82 0.15 5625
 5627 3 14.19 92.42 -8.92 0.177 5626
 5628 3 14.1 92.45 -8.98 0.186 5627
 5629 3 13.96 92.59 -9 0.195 5628
 5630 3 13.86 92.62 -9.04 0.241 5629
 5631 3 13.8 93.09 -9.2 0.12 5630
 5632 3 13.74 93.26 -9.24 0.086 5631
 5633 3 13.65 93.37 -9.33 0.1 5632
 5634 3 13.6 93.48 -9.48 0.095 5633
 5635 3 13.49 93.46 -9.57 0.157 5634
 5636 3 13.43 93.44 -9.66 0.2 5635
 5637 3 13.38 93.64 -9.73 0.192 5636
 5638 3 13.22 93.78 -9.74 0.171 5637
 5639 3 13.13 93.83 -9.79 0.177 5638
 5640 3 13.05 93.95 -9.74 0.168 5639
 5641 3 12.95 94.06 -9.69 0.226 5640
 5642 3 12.73 94.13 -9.73 0.254 5641
 5643 3 12.64 94.17 -9.76 0.235 5642
 5644 3 12.43 94.22 -9.82 0.203 5643
 5645 3 12.29 94.3 -9.86 0.213 5644
 5646 3 12.2 94.44 -9.87 0.299 5645
 5647 3 12.3 94.41 -10.33 0.307 5646
 5648 3 12.34 94.47 -10.49 0.302 5647
 5649 3 12.45 94.38 -10.73 0.222 5648
 5650 3 12.48 94.34 -10.89 0.191 5649
 5651 3 12.52 94.36 -11.04 0.206 5650
 5652 3 12.48 94.42 -11.17 0.212 5651
 5653 3 12.45 94.44 -11.32 0.193 5652
 5654 3 12.45 94.44 -11.45 0.204 5653
 5655 3 12.28 94.3 -11.66 0.093 5654
 5656 3 12.28 94.3 -11.83 0.119 5655
 5657 3 12.28 94.33 -12.04 0.155 5656
 5658 3 12.34 94.25 -12.23 0.119 5657
 5659 3 12.37 94.2 -12.46 0.147 5658
 5660 3 12.43 94.19 -12.61 0.149 5659
 5661 3 12.43 94.11 -12.74 0.121 5660
 5662 3 12.48 94.05 -12.87 0.086 5661
 5663 3 12.56 94.03 -13.04 0.076 5662
 5664 3 12.67 93.99 -13.14 0.129 5663
 5665 3 12.76 93.88 -13.21 0.133 5664
 5666 3 12.9 93.8 -13.29 0.149 5665
 5667 3 13.05 93.69 -13.48 0.209 5666
 5668 3 13.26 93.61 -13.62 0.227 5667
 5669 3 13.39 93.5 -13.69 0.261 5668
 5670 3 13.6 93.46 -13.64 0.356 5669
 5671 3 13.76 93.4 -13.84 0.152 5670
 5672 3 13.86 93.26 -14 0.153 5671
 5673 3 13.95 93.15 -14.14 0.194 5672
 5674 3 14.06 92.82 -14.45 0.179 5673
 5675 3 14.12 92.73 -14.63 0.206 5674
 5676 3 14.04 92.53 -14.81 0.238 5675
 5677 3 14.04 92.45 -14.92 0.288 5676
 5678 3 14.04 92.48 -15.15 0.2 5677
 5679 3 13.97 92.34 -15.2 0.187 5678
 5680 3 14.03 92.31 -15.3 0.155 5679
 5681 3 14.07 92.17 -15.38 0.151 5680
 5682 3 14.13 92.15 -15.56 0.128 5681
 5683 3 14.16 92.07 -15.71 0.115 5682
 5684 3 14.21 91.95 -15.86 0.142 5683
 5685 3 13.89 91.95 -15.8 0.372 5684
 5686 3 14.09 91.87 -15.98 0.198 5685
 5687 3 14.16 91.84 -16.06 0.198 5686
 5688 3 13.69 92.04 -15.58 0.172 5687
 5689 3 13.77 92.09 -15.5 0.148 5688
 5690 3 13.85 92.09 -15.37 0.1 5689
 5691 3 14.36 91.75 -16.3 0.188 5686
 5692 3 14.39 91.81 -16.44 0.141 5691
 5693 3 14.49 91.79 -16.6 0.117 5692
 5694 3 14.68 91.76 -16.71 0.105 5693
 5695 3 14.76 91.73 -16.8 0.144 5694
 5696 3 14.88 91.67 -16.99 0.199 5695
 5697 3 15.01 91.65 -17.21 0.236 5696
 5698 3 15.04 91.68 -17.35 0.255 5697
 5699 3 14.99 91.65 -17.51 0.214 5698
 5700 3 14.8 91.56 -17.65 0.209 5699
 5701 3 14.71 91.59 -17.73 0.213 5700
 5702 3 14.38 91.65 -17.44 0.107 5701
 5703 3 14.24 91.57 -17.35 0.073 5702
 5704 3 14.16 91.51 -17.31 0.083 5703
 5705 3 14.03 91.46 -17.19 0.097 5704
 5706 3 13.96 91.4 -17.15 0.082 5705
 5707 3 13.82 91.39 -17.14 0.102 5706
 5708 3 13.71 91.34 -17.12 0.129 5707
 5709 3 13.57 91.34 -17.23 0.107 5708
 5710 3 13.43 91.46 -17.33 0.076 5709
 5711 3 13.29 91.47 -17.35 0.119 5710
 5712 3 14.77 91.65 -18.03 0.125 5701
 5713 3 14.73 91.7 -18.17 0.109 5712
 5714 3 14.7 91.76 -18.42 0.088 5713
 5715 3 14.69 91.82 -18.58 0.103 5714
 5716 3 14.72 91.84 -18.76 0.086 5715
 5717 3 14.76 91.84 -18.94 0.088 5716
 5718 3 14.79 91.84 -19.08 0.112 5717
 5719 3 14.82 91.85 -19.21 0.105 5718
 5720 3 14.72 91.82 -19.37 0.11 5719
 5721 3 14.41 91.54 -16.49 0.121 5691
 5722 3 14.46 91.4 -16.6 0.1 5721
 5723 3 14.56 91.34 -16.78 0.111 5722
 5724 3 14.63 91.21 -16.85 0.083 5723
 5725 3 14.69 91.09 -17.03 0.138 5724
 5726 3 14.7 91.01 -17.19 0.145 5725
 5727 3 14.66 91.04 -17.35 0.214 5726
 5728 3 14.77 91.03 -17.51 0.244 5727
 5729 3 14.86 91.06 -17.65 0.22 5728
 5730 3 14.98 90.87 -17.83 0.136 5729
 5731 3 14.96 90.87 -18.05 0.125 5730
 5732 3 15.04 90.82 -18.21 0.142 5731
 5733 3 15.11 90.81 -18.37 0.21 5732
 5734 3 15.21 90.76 -18.51 0.247 5733
 5735 3 15.22 90.7 -18.76 0.239 5734
 5736 3 15.36 90.62 -18.92 0.244 5735
 5737 3 15.55 90.54 -19.05 0.248 5736
 5738 3 15.69 90.64 -19.23 0.226 5737
 5739 3 15.77 90.73 -19.33 0.24 5738
 5740 3 15.85 90.81 -19.46 0.21 5739
 5741 3 15.95 90.84 -19.65 0.235 5740
 5742 3 16.02 90.92 -19.74 0.223 5741
 5743 3 16.11 90.9 -19.89 0.218 5742
 5744 3 16.29 90.87 -20.03 0.171 5743
 5745 3 16.32 90.9 -20.19 0.129 5744
 5746 3 16.38 90.89 -20.37 0.144 5745
 5747 3 16.48 90.81 -20.51 0.117 5746
 5748 3 16.55 90.73 -20.6 0.191 5747
 5749 3 16.75 90.59 -20.65 0.214 5748
 5750 3 16.88 90.48 -20.76 0.208 5749
 5751 3 17.07 90.51 -20.87 0.201 5750
 5752 3 17.27 90.51 -21.05 0.152 5751
 5753 3 17.43 90.5 -21.21 0.135 5752
 5754 3 17.57 90.51 -21.49 0.091 5753
 5755 3 17.61 90.5 -21.64 0.118 5754
 5756 3 17.71 90.48 -21.8 0.138 5755
 5757 3 17.73 90.48 -21.96 0.15 5756
 5758 3 17.73 90.5 -22.14 0.142 5757
 5759 3 17.79 90.45 -22.3 0.079 5758
 5760 3 17.82 90.43 -22.49 0.109 5759
 5761 3 17.88 90.37 -22.69 0.13 5760
 5762 3 17.86 90.34 -22.83 0.128 5761
 5763 3 17.84 90.29 -22.96 0.162 5762
 5764 3 17.91 90.23 -23.1 0.196 5763
 5765 3 18 90.21 -23.3 0.173 5764
 5766 3 18.14 90.18 -23.49 0.121 5765
 5767 3 18.14 90.15 -23.62 0.167 5766
 5768 3 18.18 90.17 -23.76 0.161 5767
 5769 3 18.27 90.23 -23.94 0.141 5768
 5770 3 18.36 90.31 -24.08 0.157 5769
 5771 3 18.5 90.4 -24.26 0.187 5770
 5772 3 18.57 90.43 -24.39 0.174 5771
 5773 3 18.66 90.42 -24.48 0.131 5772
 5774 3 18.75 90.34 -24.51 0.131 5773
 5775 3 18.88 90.29 -24.58 0.137 5774
 5776 3 19 90.25 -24.6 0.174 5775
 5777 3 19.11 90.15 -24.6 0.168 5776
 5778 3 19.21 90.09 -24.64 0.193 5777
 5779 3 19.3 90.01 -24.71 0.227 5778
 5780 3 19.32 90 -24.92 0.15 5779
 5781 3 19.41 89.93 -24.87 0.155 5780
 5782 3 19.45 89.9 -25.05 0.191 5781
 5783 3 19.52 89.84 -25.26 0.204 5782
 5784 3 19.66 89.93 -25.39 0.229 5783
 5785 3 20.02 90.15 -25.33 0.113 5784
 5786 3 20.18 90.19 -25.33 0.087 5785
 5787 3 20.27 90.26 -25.3 0.106 5786
 5788 3 20.46 90.32 -25.19 0.124 5787
 5789 3 20.57 90.3 -25.06 0.121 5788
 5790 3 20.8 90.33 -24.92 0.129 5789
 5791 3 20.93 90.38 -24.87 0.114 5790
 5792 3 21.16 90.41 -24.81 0.086 5791
 5793 3 21.25 90.4 -24.76 0.094 5792
 5794 3 21.39 90.38 -25.06 0.11 5793
 5795 3 21.43 90.41 -25.24 0.105 5794
 5796 3 21.45 90.44 -25.39 0.099 5795
 5797 3 21.5 90.44 -25.53 0.109 5796
 5798 3 21.64 90.51 -25.65 0.092 5797
 5799 3 21.8 90.49 -25.8 0.132 5798
 5800 3 21.98 90.52 -25.85 0.12 5799
 5801 3 22.04 90.6 -25.87 0.148 5800
 5802 3 22.14 90.49 -25.99 0.106 5801
 5803 3 22.21 90.44 -26.05 0.098 5802
 5804 3 22.3 90.4 -26.15 0.082 5803
 5805 3 22.39 90.44 -26.28 0.093 5804
 5806 3 22.45 90.44 -26.37 0.081 5805
 5807 3 22.61 90.41 -26.46 0.091 5806
 5808 3 22.8 90.3 -26.64 0.092 5807
 5809 3 22.98 90.3 -26.73 0.112 5808
 5810 3 23.09 90.4 -26.8 0.104 5809
 5811 3 23.21 90.54 -26.73 0.125 5810
 5812 3 23.2 90.71 -26.71 0.153 5811
 5813 3 23.22 90.82 -26.69 0.173 5812
 5814 3 23.22 90.93 -26.71 0.187 5813
 5815 3 23.22 91.04 -26.65 0.261 5814
 5816 3 23.44 91.13 -26.8 0.123 5815
 5817 3 23.78 91.21 -26.51 0.132 5816
 5818 3 23.79 91.3 -26.4 0.204 5817
 5819 3 23.9 91.44 -26.6 0.13 5818
 5820 3 24.06 91.43 -26.53 0.108 5819
 5821 3 24.15 91.49 -26.6 0.089 5820
 5822 3 24.26 91.54 -26.55 0.073 5821
 5823 3 24.35 91.76 -26.55 0.143 5822
 5824 3 24.44 91.85 -26.58 0.143 5823
 5825 3 24.54 92.05 -26.49 0.113 5824
 5826 3 24.65 92.19 -26.4 0.115 5825
 5827 3 23.92 91.57 -26.74 0.122 5819
 5828 3 23.94 91.66 -26.69 0.139 5827
 5829 3 23.85 91.85 -26.58 0.13 5828
 5830 3 23.83 91.93 -26.44 0.000125 5829
 5831 3 23.79 91.38 -26.12 0.091 5818
 5832 3 23.74 91.47 -26.05 0.000125 5831
 5833 3 22.76 91.16 -26.46 0.074 5815
 5834 3 22.58 91.26 -26.55 0.116 5833
 5835 3 22.53 91.36 -26.6 0.092 5834
 5836 3 22.38 91.52 -26.56 0.089 5835
 5837 3 22.31 91.6 -26.56 0.057 5836
 5838 3 22.17 91.66 -26.49 0.057 5837
 5839 3 22.08 91.77 -26.46 0.095 5838
 5840 3 22.1 91.96 -26.46 0.081 5839
 5841 3 22.17 92.02 -26.51 0.061 5840
 5842 3 22.04 90.69 -25.74 0.062 5801
 5843 3 22.16 90.72 -25.69 0.103 5842
 5844 3 22.27 90.63 -25.62 0.124 5843
 5845 3 22.43 90.58 -25.58 0.097 5844
 5846 3 22.48 90.52 -25.65 0.057 5845
 5847 3 21.36 90.38 -24.74 0.123 5793
 5848 3 21.48 90.35 -24.55 0.09 5847
 5849 3 21.61 90.35 -24.49 0.11 5848
 5850 3 21.7 90.38 -24.4 0.042 5849
 5851 3 19.66 89.87 -25.58 0.336 5784
 5852 3 19.7 89.98 -25.85 0.359 5851
 5853 3 19.57 90.31 -26.12 0.218 5852
 5854 3 19.61 90.35 -26.28 0.162 5853
 5855 3 19.5 90.37 -26.46 0.103 5854
 5856 3 19.41 90.35 -26.62 0.145 5855
 5857 3 19.32 90.39 -26.78 0.129 5856
 5858 3 19.25 90.37 -26.99 0.067 5857
 5859 3 19.2 90.43 -27.17 0.14 5858
 5860 3 19.18 90.39 -27.35 0.162 5859
 5861 3 19.16 90.28 -27.6 0.149 5860
 5862 3 19.16 90.2 -27.94 0.116 5861
 5863 3 19.16 90.18 -28.23 0.073 5862
 5864 3 19.18 90.15 -28.35 0.054 5863
 5865 3 19.14 90.15 -28.51 0.097 5864
 5866 3 19.11 90.21 -28.65 0.071 5865
 5867 3 19.52 89.37 -25.3 0.061 5851
 5868 3 19.46 89.31 -25.24 0.101 5867
 5869 3 19.36 89.23 -25.17 0.102 5868
 5870 3 19.27 89.15 -25.12 0.116 5869
 5871 3 19.16 88.98 -25.05 0.081 5870
 5872 3 19.05 88.9 -25.05 0.053 5871
 5873 3 19.02 88.81 -24.98 0.109 5872
 5874 3 18.95 88.7 -24.92 0.117 5873
 5875 3 18.8 88.6 -24.94 0.119 5874
 5876 3 18.61 88.57 -24.99 0.099 5875
 5877 3 18.52 88.45 -25.03 0.061 5876
 5878 3 18.34 88.43 -25.06 0.086 5877
 5879 3 18.18 88.37 -25.21 0.129 5878
 5880 3 18.11 88.37 -25.33 0.15 5879
 5881 3 16.45 90.98 -20.69 0.123 5748
 5882 3 16.45 91.04 -20.83 0.089 5881
 5883 3 16.41 91.06 -20.98 0.089 5882
 5884 3 16.34 91.15 -21.15 0.068 5883
 5885 3 16.32 91.23 -21.26 0.094 5884
 5886 3 16.21 91.32 -21.37 0.098 5885
 5887 3 16.14 91.48 -21.46 0.083 5886
 5888 3 16.11 91.62 -21.58 0.083 5887
 5889 3 16.04 91.71 -21.67 0.08 5888
 5890 3 16.04 91.76 -21.78 0.086 5889
 5891 3 16.06 91.85 -21.92 0.042 5890
 5892 3 16.04 91.9 -22.03 0.124 5891
 5893 3 16.04 91.87 -22.21 0.156 5892
 5894 3 16.04 92.12 -22.21 0.077 5893
 5895 3 16.01 92.2 -22.35 0.086 5894
 5896 3 16.01 92.25 -22.55 0.096 5895
 5897 3 15.97 92.31 -22.67 0.097 5896
 5898 3 15.97 92.37 -22.83 0.095 5897
 5899 3 15.95 92.62 -22.98 0.081 5898
 5900 3 15.94 92.89 -22.96 0.054 5899
 5901 3 15.97 92.98 -23.03 0.083 5900
 5902 3 16.06 93.01 -23.17 0.082 5901
 5903 3 16.08 93.06 -23.3 0.079 5902
 5904 3 16.06 93.14 -23.42 0.087 5903
 5905 3 16.13 93.2 -23.55 0.104 5904
 5906 3 16.19 93.32 -23.62 0.075 5905
 5907 3 16.03 91.79 -22.39 0.092 5893
 5908 3 16.06 91.75 -22.56 0.117 5907
 5909 3 16.2 90.89 -20.44 0.116 5746
 5910 3 16.18 90.82 -20.6 0.111 5909
 5911 3 16.11 90.68 -20.65 0.082 5910
 5912 3 16.04 90.59 -20.58 0.108 5911
 5913 3 15.87 90.56 -20.64 0.099 5912
 5914 3 15.77 90.54 -20.53 0.072 5913
 5915 3 15.71 90.45 -20.44 0.055 5914
 5916 3 15.61 90.4 -20.3 0.046 5915
 5917 3 15.54 90.26 -20.19 0.105 5916
 5918 3 15.51 90.15 -20.1 0.051 5917
 5919 3 15.63 90.03 -19.99 0.087 5918
 5920 3 13.27 92.11 -15.46 0.094 5685
 5921 3 13.14 92.14 -15.37 0.093 5920
 5922 3 13.77 92.12 -14.51 0.099 5677
 5923 3 13.71 91.92 -14.47 0.133 5922
 5924 3 13.66 91.81 -14.46 0.127 5923
 5925 3 13.31 93.36 -13.12 0.108 5671
 5926 3 13.42 93.33 -12.98 0.062 5925
 5927 3 13.53 93.32 -12.89 0.071 5926
 5928 3 13.58 93.29 -12.76 0.173 5927
 5929 3 13.68 93.48 -12.55 0.091 5928
 5930 3 13.75 93.54 -12.46 0.09 5929
 5931 3 13.8 93.64 -12.4 0.068 5930
 5932 3 13.56 93.1 -12.7 0.1 5928
 5933 3 13.34 93.11 -12.61 0.079 5932
 5934 3 13.23 92.89 -12.54 0.091 5933
 5935 3 13.21 92.8 -12.5 0.000125 5934
 5936 3 13.41 93.03 -12.89 0.089 5933
 5937 3 13.53 93.7 -14.12 0.11 5670
 5938 3 13.55 93.81 -14.23 0.093 5937
 5939 3 13.65 93.93 -14.34 0.104 5938
 5940 3 13.72 94.06 -14.41 0.069 5939
 5941 3 13.14 93.28 -13.79 0.117 5669
 5942 3 12.98 93.22 -13.9 0.061 5941
 5943 3 12.95 93.25 -14.07 0.069 5942
 5944 3 12.84 93.14 -14.08 0.107 5943
 5945 3 12.77 92.99 -14.08 0.067 5944
 5946 3 12.63 92.94 -14.23 0.063 5945
 5947 3 12.58 92.97 -14.33 0.049 5946
 5948 3 11.8 94.58 -9.56 0.1 5646
 5949 3 11.69 94.61 -9.47 0.041 5948
 5950 3 13.28 93.13 -9.69 0.073 5636
 5951 3 13.15 93.14 -9.67 0.075 5950
 5952 3 13.65 92.29 -9.24 0.153 5630
 5953 3 13.63 92.18 -9.33 0.136 5952
 5954 3 13.72 92.07 -9.53 0.136 5953
 5955 3 13.81 91.93 -9.61 0.186 5954
 5956 3 13.88 91.81 -9.71 0.27 5955
 5957 3 13.94 91.73 -9.82 0.342 5956
 5958 3 13.85 91.65 -10.13 0.181 5957
 5959 3 13.73 91.64 -10.31 0.275 5958
 5960 3 13.53 91.76 -10.45 0.141 5959
 5961 3 13.21 91.92 -10.62 0.112 5960
 5962 3 13.09 91.89 -10.75 0.135 5961
 5963 3 12.76 91.69 -10.56 0.063 5962
 5964 3 12.63 91.67 -10.59 0.161 5963
 5965 3 12.79 91.55 -10.78 0.123 5964
 5966 3 12.8 91.61 -10.97 0.051 5965
 5967 3 12.88 91.61 -11.07 0.081 5966
 5968 3 12.95 91.61 -11.21 0.084 5967
 5969 3 13.02 91.61 -11.32 0.098 5968
 5970 3 13.12 91.61 -11.39 0.08 5969
 5971 3 13.2 91.64 -11.47 0.109 5970
 5972 3 13.34 91.56 -11.54 0.049 5971
 5973 3 13.44 91.44 -11.55 0.084 5972
 5974 3 13.46 91.31 -11.63 0.113 5973
 5975 3 13.52 91.29 -11.72 0.176 5974
 5976 3 13.36 91.34 -11.91 0.095 5975
 5977 3 13.23 91.39 -12 0.153 5976
 5978 3 13.07 91.36 -12.06 0.097 5977
 5979 3 12.99 91.3 -12.16 0.067 5978
 5980 3 12.95 91.25 -12.26 0.086 5979
 5981 3 12.86 91.2 -12.28 0.07 5980
 5982 3 13.73 91.17 -11.63 0.083 5975
 5983 3 13.87 91.12 -11.59 0.09 5982
 5984 3 13.97 90.96 -11.67 0.139 5983
 5985 3 14.04 90.87 -11.7 0.116 5984
 5986 3 14.14 90.71 -11.73 0.096 5985
 5987 3 14.22 90.56 -11.87 0.133 5986
 5988 3 14.3 90.23 -11.74 0.136 5987
 5989 3 14.29 90.09 -11.66 0.076 5988
 5990 3 14.32 89.87 -11.72 0.106 5989
 5991 3 14.34 89.71 -11.72 0.075 5990
 5992 3 14.15 90.57 -12.22 0.132 5987
 5993 3 14.13 90.6 -12.39 0.132 5992
 5994 3 14.18 90.67 -12.59 0.119 5993
 5995 3 14.12 90.84 -12.81 0.084 5994
 5996 3 14.11 90.95 -12.89 0.148 5995
 5997 3 14.1 91.06 -12.95 0.142 5996
 5998 3 14.14 90.98 -13.14 0.093 5997
 5999 3 14.07 90.92 -13.24 0.112 5998
 6000 3 14.12 90.93 -13.48 0.086 5999
 6001 3 14.16 90.79 -13.61 0.09 6000
 6002 3 14.13 90.68 -13.65 0.069 6001
 6003 3 14.04 90.59 -13.73 0.12 6002
 6004 3 13.93 90.51 -13.71 0.000125 6003
 6005 3 12.81 91.36 -10.82 0.084 5965
 6006 3 12.74 91.28 -10.87 0.064 6005
 6007 3 12.64 91.2 -10.89 0.107 6006
 6008 3 12.56 91.14 -10.99 0.138 6007
 6009 3 12.85 90.92 -11.04 0.18 6008
 6010 3 12.86 90.69 -10.96 0.06 6009
 6011 3 12.86 90.52 -10.86 0.083 6010
 6012 3 12.94 90.33 -10.89 0.138 6011
 6013 3 12.93 90.19 -10.88 0.235 6012
 6014 3 12.99 90.33 -11.42 0.106 6013
 6015 3 13.01 90.42 -11.59 0.08 6014
 6016 3 13.04 90.42 -11.73 0.059 6015
 6017 3 13.01 90.44 -11.88 0.077 6016
 6018 3 13.04 90.44 -12.01 0.087 6017
 6019 3 13.1 90.36 -12.23 0.092 6018
 6020 3 13.15 90.28 -12.38 0.109 6019
 6021 3 13.13 90.24 -12.58 0.099 6020
 6022 3 13.12 90.13 -12.71 0.109 6021
 6023 3 13.16 89.99 -12.79 0.102 6022
 6024 3 13.19 89.94 -12.97 0.117 6023
 6025 3 13.28 89.84 -13.06 0.12 6024
 6026 3 13.35 89.81 -13.15 0.123 6025
 6027 3 13.44 89.88 -13.24 0.122 6026
 6028 3 13.59 89.9 -13.33 0.11 6027
 6029 3 13.73 90.03 -13.32 0.087 6028
 6030 3 13.81 90.12 -13.38 0.153 6029
 6031 3 13.87 90.2 -13.47 0.222 6030
 6032 3 14.32 90.07 -13.41 0.115 6031
 6033 3 14.48 90.09 -13.32 0.086 6032
 6034 3 13.84 90.37 -13.54 0.125 6031
 6035 3 13.96 90.34 -13.67 0.076 6034
 6036 3 14.12 90.45 -13.7 0.087 6035
 6037 3 14.27 90.5 -13.74 0.092 6036
 6038 3 14.39 90.51 -13.81 0.085 6037
 6039 3 14.46 90.48 -13.91 0.042 6038
 6040 3 14.55 90.54 -13.98 0.035 6039
 6041 3 12.82 90 -10.39 0.106 6013
 6042 3 12.79 89.95 -10.23 0.098 6041
 6043 3 12.72 89.94 -10.14 0.073 6042
 6044 3 12.65 89.81 -9.94 0.11 6043
 6045 3 12.54 89.77 -9.83 0.112 6044
 6046 3 12.38 89.83 -9.65 0.09 6045
 6047 3 12.28 89.97 -9.59 0.082 6046
 6048 3 12.16 90 -9.53 0.074 6047
 6049 3 12.1 90.11 -9.45 0.086 6048
 6050 3 11.96 90.19 -9.37 0.102 6049
 6051 3 11.81 90.25 -9.23 0.151 6050
 6052 3 11.64 90.33 -9.12 0.105 6051
 6053 3 11.56 90.44 -9 0.121 6052
 6054 3 11.53 90.55 -9.04 0.091 6053
 6055 3 11.4 90.67 -9 0.139 6054
 6056 3 11.27 90.7 -8.89 0.182 6055
 6057 3 11.19 90.81 -8.65 0.128 6056
 6058 3 11.11 90.92 -8.49 0.049 6057
 6059 3 11.06 90.95 -8.38 0.091 6058
 6060 3 11.01 90.97 -8.24 0.106 6059
 6061 3 10.96 91.09 -8.12 0.099 6060
 6062 3 10.89 91.17 -8.09 0.089 6061
 6063 3 10.81 91.28 -8.01 0.096 6062
 6064 3 11.22 91.02 -8.78 0.128 6057
 6065 3 11.19 91.2 -8.78 0.037 6064
 6066 3 11.19 90.78 -9.11 0.081 6056
 6067 3 11.07 90.8 -9.07 0.103 6066
 6068 3 14.24 91.71 -9.21 0.114 5957
 6069 3 14.37 91.7 -9.07 0.095 6068
 6070 3 14.88 92.18 -3.73 0.12 5596
 6071 3 14.97 92.1 -3.73 0.19 6070
 6072 3 15.16 92.01 -3.58 0.239 6071
 6073 3 15.35 92.18 -3.37 0.145 6072
 6074 3 15.51 92.12 -3.23 0.097 6073
 6075 3 15.64 92.06 -3.22 0.103 6074
 6076 3 15.78 91.96 -3.18 0.106 6075
 6077 3 15.89 91.93 -3.04 0.173 6076
 6078 3 16 91.89 -3 0.191 6077
 6079 3 16.18 92.09 -2.93 0.163 6078
 6080 3 16.25 92.21 -2.91 0.195 6079
 6081 3 16.41 92.31 -3.22 0.137 6080
 6082 3 16.43 92.35 -3.37 0.125 6081
 6083 3 16.48 92.42 -3.48 0.125 6082
 6084 3 16.55 92.51 -3.48 0.118 6083
 6085 3 16.57 92.59 -3.62 0.1 6084
 6086 3 16.63 92.67 -3.73 0.106 6085
 6087 3 16.2 92.2 -2.43 0.117 6080
 6088 3 16.07 92.28 -2.18 0.113 6087
 6089 3 16.02 92.28 -2.02 0.135 6088
 6090 3 15.95 92.26 -1.79 0.154 6089
 6091 3 15.98 92.28 -1.58 0.115 6090
 6092 3 15.91 92.26 -1.41 0.126 6091
 6093 3 15.91 92.2 -1.31 0.043 6092
 6094 3 15.18 91.56 -3.77 0.072 6072
 6095 3 15.13 91.43 -3.75 0.087 6094
 6096 3 15.13 91.35 -3.91 0.145 6095
 6097 3 15.13 91.25 -4.02 0.143 6096
 6098 3 15.28 91.18 -4.11 0.133 6097
 6099 3 15.38 91.12 -4.14 0.179 6098
 6100 3 15.41 91.09 -3.93 0.163 6099
 6101 3 15.38 91.53 -3.91 0.162 6100
 6102 3 15.32 91.6 -4.03 0.131 6101
 6103 3 15.2 91.71 -4.09 0.136 6102
 6104 3 15.11 91.78 -4.03 0.11 6103
 6105 3 15.11 91.9 -4.14 0.074 6104
 6106 3 15.02 92.03 -4.17 0.143 6105
 6107 3 14.97 92.18 -4.18 0.147 6106
 6108 3 14.96 92.32 -4.24 0.183 6107
 6109 3 15.57 90.9 -3.77 0.206 6100
 6110 3 15.71 90.84 -3.7 0.288 6109
 6111 3 15.76 90.73 -3.54 0.291 6110
 6112 3 15.7 90.62 -3.29 0.262 6111
 6113 3 15.52 90.87 -3.02 0.162 6112
 6114 3 15.52 90.87 -2.91 0.143 6113
 6115 3 15.72 90.42 -3.25 0.102 6112
 6116 3 15.04 92.4 -3.95 0.094 6071
 6117 3 14.96 92.51 -3.97 0.141 6116
 6118 3 14.88 92.65 -3.93 0.135 6117
 6119 3 14.88 92.76 -3.83 0.121 6118
 6120 3 14.31 92.78 -1.01 0.105 5583
 6121 3 14.24 92.67 -1.01 0.143 6120
 6122 3 14.13 92.54 -1.04 0.082 6121
 6123 3 14.09 92.39 -1.06 0.106 6122
 6124 3 13.96 92.26 -1 0.087 6123
 6125 3 13.97 92.12 -0.94 0.029 6124
 6126 3 13.97 92.04 -0.83 0.081 6125
 6127 3 14.01 92.01 -0.7 0.114 6126
 6128 3 14.13 91.98 -0.64 0.133 6127
 6129 3 15.16 92.09 2.44 0.162 5554
 6130 3 15.14 92.12 2.57 0.2 6129
 6131 3 14.98 92.4 2.49 0.147 6130
 6132 3 14.91 92.34 2.71 0.08 6131
 6133 3 14.87 92.31 2.9 0.11 6132
 6134 3 14.8 92.29 2.99 0.084 6133
 6135 3 14.68 92.32 3.13 0.08 6134
 6136 3 14.59 92.35 3.26 0.065 6135
 6137 3 14.54 92.34 3.38 0.077 6136
 6138 3 14.46 92.25 3.53 0.05 6137
 6139 3 18.02 91.51 1.81 0.209 5533
 6140 3 18 91.62 1.71 0.258 6139
 6141 3 17.73 91.76 1.42 0.16 6140
 6142 3 17.66 91.82 1.33 0.164 6141
 6143 3 17.64 91.81 1.13 0.057 6142
 6144 3 17.57 91.81 1.01 0.092 6143
 6145 3 17.45 91.89 0.92 0.11 6144
 6146 3 17.3 91.93 0.94 0.094 6145
 6147 3 18.25 91.56 2.03 0.097 6140
 6148 3 18.32 91.6 2.13 0.085 6147
 6149 3 18.98 89.53 2.4 0.047 5351
 6150 3 19 89.45 2.23 0.085 6149
 6151 3 19.11 89.43 2.11 0.183 6150
 6152 3 19.16 89.4 1.99 0.211 6151
 6153 3 19.02 89.18 1.83 0.07 6152
 6154 3 18.96 89.1 1.71 0.087 6153
 6155 3 18.89 89.07 1.58 0.101 6154
 6156 3 18.73 88.98 1.54 0.074 6155
 6157 3 18.6 88.76 1.61 0.101 6156
 6158 3 18.56 88.56 1.65 0.101 6157
 6159 3 18.49 88.43 1.59 0.165 6158
 6160 3 18.42 88.25 1.43 0.154 6159
 6161 3 18.28 88.23 1.65 0.103 6160
 6162 3 18.24 88.18 1.82 0.057 6161
 6163 3 18.15 88.15 1.94 0.088 6162
 6164 3 18.03 88.1 2.05 0.096 6163
 6165 3 17.9 88.06 2.13 0.065 6164
 6166 3 17.8 88.01 2.15 0.067 6165
 6167 3 17.69 88.01 2.24 0.116 6166
 6168 3 17.55 88.04 2.32 0.093 6167
 6169 3 17.49 88.1 2.46 0.092 6168
 6170 3 17.51 88.26 2.61 0.098 6169
 6171 3 17.46 88.34 2.73 0.123 6170
 6172 3 17.3 88.37 2.84 0.094 6171
 6173 3 17.15 88.43 2.92 0.093 6172
 6174 3 16.99 88.57 3.01 0.089 6173
 6175 3 16.85 88.65 3.13 0.1 6174
 6176 3 16.62 88.7 3.11 0.096 6175
 6177 3 16.51 88.76 3.17 0.125 6176
 6178 3 16.4 88.85 3.24 0.082 6177
 6179 3 16.33 89.01 3.13 0.128 6178
 6180 3 16.33 89.14 3.05 0.139 6179
 6181 3 16.36 89.31 2.92 0.000125 6180
 6182 3 18.37 88.15 1.36 0.138 6160
 6183 3 18.26 88.01 1.37 0.096 6182
 6184 3 18.19 87.82 1.33 0.083 6183
 6185 3 18.15 87.7 1.36 0.071 6184
 6186 3 17.92 87.73 1.33 0.106 6185
 6187 3 17.76 87.78 1.44 0.098 6186
 6188 3 17.6 87.73 1.54 0.125 6187
 6189 3 17.53 87.59 1.56 0.158 6188
 6190 3 17.42 87.51 1.54 0.132 6189
 6191 3 17.22 87.35 1.64 0.111 6190
 6192 3 18.21 87.56 1.47 0.064 6185
 6193 3 18.33 87.59 1.59 0.114 6192
 6194 3 18.4 88.6 3.63 0.139 5329
 6195 3 18.37 88.4 3.63 0.122 6194
 6196 3 18.33 88.15 3.65 0.127 6195
 6197 3 18.26 88.01 3.63 0.111 6196
 6198 3 18.24 87.84 3.49 0.134 6197
 6199 3 18.21 87.76 3.3 0.124 6198
 6200 3 18.24 87.59 3.24 0.129 6199
 6201 3 18.21 87.46 3.23 0.118 6200
 6202 3 18.15 87.57 3.01 0.099 6201
 6203 3 18.12 87.59 2.9 0.065 6202
 6204 3 18.19 87.57 2.8 0.045 6203
 6205 3 18.33 87.56 2.59 0.104 6204
 6206 3 18.39 87.59 2.44 0.105 6205
 6207 3 18.46 87.56 2.34 0.115 6206
 6208 3 18.46 87.6 2.17 0.091 6207
 6209 3 18.46 87.6 2.03 0.091 6208
 6210 3 18.15 87.29 3.31 0.112 6201
 6211 3 18.22 87.15 3.25 0.153 6210
 6212 3 18.19 87.07 3.16 0.197 6211
 6213 3 18.37 86.87 3.37 0.073 6212
 6214 3 18.39 86.78 3.43 0.125 6213
 6215 3 18.37 86.62 3.45 0.088 6214
 6216 3 18.42 86.43 3.41 0.08 6215
 6217 3 18.39 86.26 3.47 0.069 6216
 6218 3 18.35 86.1 3.48 0.135 6217
 6219 3 18.31 85.95 3.41 0.185 6218
 6220 3 18.53 85.81 3.2 0.141 6219
 6221 3 18.6 85.65 2.97 0.09 6220
 6222 3 18.76 85.57 2.85 0.082 6221
 6223 3 18.89 85.45 2.64 0.125 6222
 6224 3 19.01 85.32 2.58 0.14 6223
 6225 3 19.12 85.21 2.54 0.147 6224
 6226 3 19.19 85.12 2.56 0.226 6225
 6227 3 19.33 85.2 2.18 0.088 6226
 6228 3 19.4 85.2 1.96 0.13 6227
 6229 3 19.55 85.2 1.84 0.126 6228
 6230 3 19.67 85.21 1.81 0.114 6229
 6231 3 18.08 85.93 3.58 0.066 6219
 6232 3 18.03 85.81 3.64 0.08 6231
 6233 3 18.01 85.7 3.72 0.105 6232
 6234 3 17.99 85.54 3.85 0.121 6233
 6235 3 17.94 85.39 3.89 0.102 6234
 6236 3 17.92 85.15 3.95 0.091 6235
 6237 3 17.96 85.01 3.98 0.092 6236
 6238 3 17.96 84.87 3.85 0.067 6237
 6239 3 17.99 84.79 3.75 0.106 6238
 6240 3 17.85 84.76 3.66 0.124 6239
 6241 3 17.78 84.7 3.56 0.157 6240
 6242 3 17.87 84.43 3.48 0.138 6241
 6243 3 17.87 84.26 3.37 0.103 6242
 6244 3 17.9 84.15 3.16 0.124 6243
 6245 3 17.94 84.1 3.06 0.074 6244
 6246 3 17.56 84.79 3.68 0.093 6241
 6247 3 17.4 84.81 3.75 0.146 6246
 6248 3 17.24 84.81 3.81 0.133 6247
 6249 3 17.08 84.79 3.81 0.135 6248
 6250 3 17.01 84.73 3.7 0.105 6249
 6251 3 16.94 84.67 3.64 0.07 6250
 6252 3 16.8 84.68 3.7 0.143 6251
 6253 3 16.65 84.7 3.75 0.098 6252
 6254 3 16.53 84.7 3.81 0.106 6253
 6255 3 16.35 84.68 3.81 0.104 6254
 6256 3 18.08 87.12 2.97 0.147 6212
 6257 3 17.9 86.9 3.04 0.21 6256
 6258 3 17.6 87.09 3.1 0.113 6257
 6259 3 17.44 87.15 3.02 0.096 6258
 6260 3 17.37 87.2 2.92 0.098 6259
 6261 3 17.24 87.29 2.92 0.119 6260
 6262 3 17.12 87.34 2.82 0.113 6261
 6263 3 17.08 87.43 2.73 0.124 6262
 6264 3 17.01 87.43 2.44 0.134 6263
 6265 3 16.97 87.42 2.21 0.102 6264
 6266 3 17.01 87.35 2.09 0.091 6265
 6267 3 18.03 86.73 2.83 0.199 6257
 6268 3 18.24 86.54 2.58 0.105 6267
 6269 3 18.19 86.48 2.5 0.061 6268
 6270 3 18.65 89.32 4.82 0.153 5320
 6271 3 18.87 89.4 4.79 0.122 6270
 6272 3 19.01 89.45 4.75 0.101 6271
 6273 3 19.21 89.5 4.75 0.11 6272
 6274 3 19.35 89.45 4.81 0.097 6273
 6275 3 19.46 89.5 4.85 0.102 6274
 6276 3 19.6 89.46 4.95 0.12 6275
 6277 3 19.74 89.48 4.97 0.17 6276
 6278 3 19.77 89.67 4.91 0.109 6277
 6279 3 19.88 89.62 4.95 0.057 6278
 6280 3 19.87 89.34 5 0.107 6277
 6281 3 20.01 89.29 5.07 0.121 6280
 6282 3 20.17 89.23 5.11 0.134 6281
 6283 3 20.26 89.17 5.19 0.182 6282
 6284 3 20.31 89.21 5.41 0.164 6283
 6285 3 20.4 89.17 5.52 0.13 6284
 6286 3 20.58 89.1 5.69 0.129 6285
 6287 3 20.65 88.99 5.77 0.136 6286
 6288 3 20.74 88.97 5.93 0.154 6287
 6289 3 20.78 89.11 6.15 0.114 6288
 6290 3 20.8 89.19 6.41 0.087 6289
 6291 3 20.81 89.16 6.53 0.088 6290
 6292 3 20.35 89.03 4.82 0.101 6283
 6293 3 20.37 89 4.69 0.135 6292
 6294 3 20.4 88.95 4.56 0.136 6293
 6295 3 20.44 89.04 4.32 0.148 6294
 6296 3 20.56 89.16 4.19 0.095 6295
 6297 3 20.69 89.26 4.08 0.109 6296
 6298 3 20.81 89.27 3.94 0.111 6297
 6299 3 20.96 89.27 3.78 0.105 6298
 6300 3 21.1 89.29 3.71 0.1 6299
 6301 3 21.24 89.32 3.67 0.072 6300
 6302 3 18.56 89.15 4.81 0.113 6270
 6303 3 18.51 89.04 4.9 0.108 6302
 6304 3 18.44 89.01 5.03 0.134 6303
 6305 3 18.31 89.04 5.22 0.131 6304
 6306 3 17.17 88.42 9.07 0.142 4875
 6307 3 17.26 88.23 9.15 0.153 6306
 6308 3 17.35 88.03 9.16 0.124 6307
 6309 3 17.44 88.01 9.24 0.167 6308
 6310 3 16.17 88.62 8.82 0.068 4869
 6311 3 16.17 88.68 8.73 0.115 6310
 6312 3 16.06 88.78 8.62 0.116 6311
 6313 3 15.9 88.87 8.49 0.108 6312
 6314 3 15.83 89.01 8.35 0.079 6313
 6315 3 15.8 89 8.23 0.065 6314
 6316 3 16.19 87.95 9.6 0.086 4579
 6317 3 16.33 87.89 9.7 0.101 6316
 6318 3 16.46 87.98 9.67 0.144 6317
 6319 3 16.58 88.06 9.68 0.11 6318
 6320 3 16.71 88.06 9.8 0.109 6319
 6321 3 16.85 88.01 9.9 0.085 6320
 6322 3 16.9 87.95 9.99 0.145 6321
 6323 3 16.96 87.76 9.98 0.128 6322
 6324 3 17.03 87.7 9.9 0.000125 6323
 6325 3 15.77 87.29 9.88 0.068 4576
 6326 3 14.65 85.76 12.78 0.254 4398
 6327 3 14.65 85.96 12.73 0.271 6326
 6328 3 14.64 86.17 12.65 0.313 6327
 6329 3 14.64 86.39 12.63 0.297 6328
 6330 3 14.62 86.59 12.51 0.3 6329
 6331 3 14.14 86.65 12.49 0.157 6330
 6332 3 14 86.76 12.43 0.181 6331
 6333 3 13.92 86.89 12.39 0.208 6332
 6334 3 13.77 87.09 12.4 0.14 6333
 6335 3 13.64 87.22 12.42 0.098 6334
 6336 3 13.58 87.3 12.35 0.119 6335
 6337 3 13.56 87.45 12.42 0.177 6336
 6338 3 13.94 87.46 12.57 0.094 6337
 6339 3 14.05 87.29 12.65 0.087 6338
 6340 3 13.28 87.55 12.41 0.145 6337
 6341 3 13.14 87.52 12.4 0.104 6340
 6342 3 13.07 87.44 12.46 0.083 6341
 6343 3 13.03 87.34 12.55 0.087 6342
 6344 3 12.89 87.31 12.58 0.07 6343
 6345 3 12.8 87.27 12.63 0.081 6344
 6346 3 12.66 87.28 12.68 0.068 6345
 6347 3 12.58 87.22 12.8 0.102 6346
 6348 3 12.45 87.24 12.82 0.12 6347
 6349 3 12.3 87.22 12.87 0.079 6348
 6350 3 12.14 87.19 12.9 0.086 6349
 6351 3 11.96 87.22 12.87 0.079 6350
 6352 3 11.81 87.22 12.9 0.084 6351
 6353 3 11.72 87.28 12.95 0.115 6352
 6354 3 11.64 87.39 12.9 0.119 6353
 6355 3 11.63 87.5 12.87 0.109 6354
 6356 3 11.62 87.67 12.85 0.124 6355
 6357 3 11.55 87.78 12.82 0.133 6356
 6358 3 11.58 87.86 12.65 0.09 6357
 6359 3 11.62 87.99 12.59 0.091 6358
 6360 3 11.64 88.14 12.58 0.087 6359
 6361 3 11.65 88.25 12.71 0.09 6360
 6362 3 11.72 88.24 12.82 0.088 6361
 6363 3 11.81 88.05 12.79 0.08 6362
 6364 3 13.7 87.36 12.37 0.034 6336
 6365 3 14.89 86.79 12.49 0.263 6330
 6366 3 15.03 86.93 12.42 0.288 6365
 6367 3 15.16 87.06 12.49 0.375 6366
 6368 3 15.3 87.14 12.48 0.439 6367
 6369 3 15.45 87.21 12.54 0.53 6368
 6370 3 15.54 87.26 12.48 0.6 6369
 6371 3 15.6 87.4 12.43 0.647 6370
 6372 3 15.64 87.5 12.42 0.682 6371
 6373 3 15.64 87.6 12.5 0.554 6372
 6374 3 16.39 86.81 12.31 0.124 6373
 6375 3 16.51 86.68 12.38 0.124 6374
 6376 3 16.62 86.54 12.41 0.114 6375
 6377 3 16.71 86.45 12.56 0.141 6376
 6378 3 16.94 86.34 12.53 0.122 6377
 6379 3 17.1 86.29 12.49 0.058 6378
 6380 3 17.26 86.29 12.48 0.078 6379
 6381 3 17.35 86.2 12.4 0.13 6380
 6382 3 17.51 86.2 12.34 0.096 6381
 6383 3 17.65 86.15 12.32 0.111 6382
 6384 3 17.76 86.1 12.3 0.109 6383
 6385 3 17.97 86.12 12.37 0.114 6384
 6386 3 18.08 86.09 12.25 0.075 6385
 6387 3 18.03 86.03 12.08 0.12 6386
 6388 3 17.94 85.98 12 0.124 6387
 6389 3 17.92 85.89 11.87 0.135 6388
 6390 3 17.78 85.9 11.83 0.000125 6389
 6391 3 17.35 85.93 12.4 0.079 6381
 6392 3 17.24 85.79 12.36 0.235 6391
 6393 3 17.03 85.75 12.08 0.08 6392
 6394 3 15.83 87.81 12.64 0.5 6373
 6395 3 15.97 87.85 12.66 0.492 6394
 6396 3 16.28 87.82 12.76 0.416 6395
 6397 3 16.35 87.93 12.79 0.456 6396
 6398 3 16.9 87.76 13.08 0.304 6397
 6399 3 17.01 87.81 13.2 0.343 6398
 6400 3 17.15 87.81 13.27 0.382 6399
 6401 3 17.31 87.85 13.4 0.401 6400
 6402 3 17.4 87.84 13.54 0.393 6401
 6403 3 17.46 87.93 13.67 0.399 6402
 6404 3 17.53 88.03 13.83 0.415 6403
 6405 3 17.53 88.2 13.98 0.439 6404
 6406 3 17.53 88.28 14.08 0.442 6405
 6407 3 17.85 88.15 14.21 0.363 6406
 6408 3 17.92 88.18 14.32 0.423 6407
 6409 3 18.56 88.34 14.17 0.225 6408
 6410 3 18.65 88.4 14.12 0.284 6409
 6411 3 18.74 88.68 14.27 0.194 6410
 6412 3 18.89 88.82 14.27 0.18 6411
 6413 3 18.96 88.87 14.35 0.161 6412
 6414 3 18.96 89.06 14.54 0.137 6413
 6415 3 19.01 89.12 14.7 0.157 6414
 6416 3 19.06 89.23 14.74 0.234 6415
 6417 3 19.12 89.34 14.77 0.292 6416
 6418 3 18.94 89.2 15.21 0.081 6417
 6419 3 18.9 89.09 15.37 0.1 6418
 6420 3 18.9 89.04 15.54 0.102 6419
 6421 3 18.85 88.96 15.66 0.104 6420
 6422 3 18.76 88.9 15.75 0.098 6421
 6423 3 18.58 88.89 15.8 0.115 6422
 6424 3 18.46 88.81 16 0.161 6423
 6425 3 18.4 88.7 16.13 0.155 6424
 6426 3 18.42 88.57 16.38 0.11 6425
 6427 3 18.33 88.5 16.56 0.093 6426
 6428 3 18.26 88.43 16.66 0.097 6427
 6429 3 18.26 88.29 16.81 0.117 6428
 6430 3 18.3 88.15 16.91 0.155 6429
 6431 3 18.33 88.04 17.06 0.228 6430
 6432 3 18.69 87.75 17.13 0.146 6431
 6433 3 18.74 87.64 17.25 0.161 6432
 6434 3 18.69 87.5 17.45 0.117 6433
 6435 3 18.72 87.4 17.55 0.082 6434
 6436 3 18.81 87.29 17.64 0.114 6435
 6437 3 18.92 87.18 17.78 0.207 6436
 6438 3 19.06 87.15 17.87 0.158 6437
 6439 3 19.1 87.04 18.1 0.092 6438
 6440 3 19.15 86.95 18.17 0.139 6439
 6441 3 19.33 86.93 18.17 0.165 6440
 6442 3 19.46 87.04 18.08 0.079 6441
 6443 3 19.51 86.95 18.15 0.064 6442
 6444 3 19.67 86.84 18.3 0.11 6443
 6445 3 19.81 86.7 18.37 0.117 6444
 6446 3 19.89 86.51 18.37 0.143 6445
 6447 3 19.92 86.32 18.39 0.126 6446
 6448 3 19.9 86.15 18.48 0.092 6447
 6449 3 19.89 86.03 18.46 0.000125 6448
 6450 3 19.35 86.73 18.39 0.116 6441
 6451 3 19.44 86.64 18.53 0.089 6450
 6452 3 19.51 86.51 18.58 0.122 6451
 6453 3 19.56 86.34 18.65 0.126 6452
 6454 3 19.56 86.25 18.8 0.127 6453
 6455 3 19.58 86.12 18.85 0.074 6454
 6456 3 19.03 87.65 17.25 0.113 6433
 6457 3 19.1 87.65 17.41 0.121 6456
 6458 3 19.15 87.6 17.59 0.108 6457
 6459 3 19.21 87.6 17.72 0.122 6458
 6460 3 19.37 87.6 17.78 0.155 6459
 6461 3 18.21 88.23 17.25 0.148 6431
 6462 3 18.15 88.45 17.34 0.088 6461
 6463 3 18.01 88.51 17.43 0.108 6462
 6464 3 17.94 88.59 17.52 0.092 6463
 6465 3 17.78 88.67 17.65 0.098 6464
 6466 3 18.85 88.87 15.89 0.07 6422
 6467 3 18.87 88.79 15.98 0.063 6466
 6468 3 18.87 88.76 16.15 0.065 6467
 6469 3 19.24 89.54 14.54 0.262 6417
 6470 3 19.4 89.59 14.71 0.249 6469
 6471 3 19.6 89.56 14.74 0.244 6470
 6472 3 19.8 89.56 14.81 0.306 6471
 6473 3 19.92 89.64 14.82 0.349 6472
 6474 3 19.96 89.54 15.34 0.17 6473
 6475 3 19.96 89.56 15.49 0.211 6474
 6476 3 19.97 89.64 15.66 0.248 6475
 6477 3 19.92 89.73 15.84 0.255 6476
 6478 3 19.96 89.67 15.99 0.267 6477
 6479 3 20.01 89.73 16.16 0.243 6478
 6480 3 19.92 89.76 16.27 0.206 6479
 6481 3 19.9 89.67 16.4 0.163 6480
 6482 3 19.81 89.76 16.54 0.201 6481
 6483 3 19.69 89.73 16.72 0.209 6482
 6484 3 19.69 89.6 16.86 0.229 6483
 6485 3 19.44 89.62 17.11 0.139 6484
 6486 3 19.4 89.54 17.27 0.14 6485
 6487 3 19.31 89.53 17.4 0.16 6486
 6488 3 19.22 89.42 17.5 0.17 6487
 6489 3 19.19 89.34 17.68 0.157 6488
 6490 3 19.03 89.32 17.79 0.138 6489
 6491 3 18.99 89.29 17.88 0.103 6490
 6492 3 18.94 89.23 18 0.116 6491
 6493 3 18.9 89.26 18.11 0.119 6492
 6494 3 19.17 89.29 18.24 0.108 6493
 6495 3 19.21 89.26 18.34 0.175 6494
 6496 3 19.26 89.25 18.45 0.197 6495
 6497 3 19.28 89.51 18.54 0.119 6496
 6498 3 19.24 89.56 18.66 0.055 6497
 6499 3 19.28 89.04 18.65 0.115 6496
 6500 3 19.3 88.95 18.84 0.098 6499
 6501 3 19.33 88.93 18.97 0.085 6500
 6502 3 18.85 89.29 18.22 0.167 6493
 6503 3 18.78 89.31 18.41 0.228 6502
 6504 3 18.76 89.32 18.56 0.203 6503
 6505 3 18.76 89.51 18.77 0.159 6504
 6506 3 18.85 89.62 18.81 0.11 6505
 6507 3 18.85 89.67 18.91 0.17 6506
 6508 3 18.92 89.7 19.09 0.228 6507
 6509 3 19.01 89.68 19.25 0.268 6508
 6510 3 19.03 89.7 19.4 0.257 6509
 6511 3 19.05 89.81 19.59 0.299 6510
 6512 3 19.15 89.82 19.72 0.326 6511
 6513 3 18.87 90.03 20.09 0.198 6512
 6514 3 18.83 90.09 20.25 0.168 6513
 6515 3 18.74 90.15 20.36 0.215 6514
 6516 3 18.62 90.14 20.52 0.184 6515
 6517 3 18.44 90.12 20.68 0.169 6516
 6518 3 18.4 90.18 20.84 0.173 6517
 6519 3 18.33 90.18 21.07 0.156 6518
 6520 3 18.28 90.26 21.22 0.154 6519
 6521 3 18.21 90.3 21.38 0.154 6520
 6522 3 18.19 90.32 21.56 0.196 6521
 6523 3 18.12 90.43 21.74 0.197 6522
 6524 3 18.1 90.55 21.93 0.231 6523
 6525 3 18.12 90.6 22.16 0.239 6524
 6526 3 17.92 90.44 22.15 0.049 6525
 6527 3 17.76 90.47 22.06 0.113 6526
 6528 3 17.72 90.52 21.97 0.102 6527
 6529 3 17.65 90.66 21.97 0.072 6528
 6530 3 17.49 90.66 21.97 0.093 6529
 6531 3 17.37 90.71 21.95 0.104 6530
 6532 3 17.28 90.77 21.97 0.121 6531
 6533 3 17.15 90.83 22.02 0.074 6532
 6534 3 17.01 90.85 22.02 0.096 6533
 6535 3 16.89 90.88 22.09 0.106 6534
 6536 3 16.67 90.83 22.13 0.094 6535
 6537 3 16.53 90.83 22.06 0.074 6536
 6538 3 16.37 90.86 22.11 0.112 6537
 6539 3 16.28 90.83 21.91 0.104 6538
 6540 3 16.01 90.79 22.02 0.146 6539
 6541 3 15.88 90.77 21.95 0.138 6540
 6542 3 15.77 90.66 21.77 0.083 6541
 6543 3 15.65 90.6 21.66 0.111 6542
 6544 3 15.53 90.54 21.54 0.133 6543
 6545 3 15.24 90.46 21.54 0.114 6544
 6546 3 15.06 90.41 21.54 0.133 6545
 6547 3 14.86 90.44 21.56 0.144 6546
 6548 3 14.67 90.55 21.7 0.107 6547
 6549 3 14.73 90.57 21.79 0.000125 6548
 6550 3 15.99 90.83 22.31 0.08 6540
 6551 3 15.92 90.96 22.34 0.093 6550
 6552 3 15.8 91.02 22.41 0.111 6551
 6553 3 15.72 90.97 22.5 0.153 6552
 6554 3 15.67 91.1 22.7 0.12 6553
 6555 3 15.64 91.13 22.88 0.085 6554
 6556 3 15.66 91.11 23.02 0.108 6555
 6557 3 15.75 91.05 23.11 0.065 6556
 6558 3 15.82 91.07 23.25 0.115 6557
 6559 3 15.77 90.93 23.38 0.116 6558
 6560 3 15.62 90.86 23.38 0.114 6559
 6561 3 15.47 90.94 23.31 0.067 6560
 6562 3 15.62 90.8 22.43 0.096 6553
 6563 3 15.62 90.71 22.31 0.068 6562
 6564 3 15.55 90.6 22.25 0.092 6563
 6565 3 15.45 90.47 22.27 0.097 6564
 6566 3 15.28 90.43 22.22 0.072 6565
 6567 3 15.14 90.35 22.16 0.086 6566
 6568 3 15.13 90.24 22.16 0.084 6567
 6569 3 15.1 90.19 22.06 0.079 6568
 6570 3 15.1 90.08 22.02 0.1 6569
 6571 3 15.11 89.97 21.91 0.095 6570
 6572 3 15.21 89.86 21.81 0.119 6571
 6573 3 15.33 89.83 21.72 0.095 6572
 6574 3 15.3 89.76 21.43 0.108 6573
 6575 3 15.29 89.71 21.34 0.000125 6574
 6576 3 18.15 90.69 22.41 0.193 6525
 6577 3 18.19 90.69 22.59 0.157 6576
 6578 3 18.3 90.74 22.82 0.16 6577
 6579 3 18.21 90.77 23.02 0.176 6578
 6580 3 18.15 90.8 23.25 0.147 6579
 6581 3 18.03 90.91 23.41 0.164 6580
 6582 3 17.92 91.01 23.56 0.198 6581
 6583 3 17.76 91.15 23.68 0.165 6582
 6584 3 17.69 91.3 23.86 0.142 6583
 6585 3 17.46 91.3 23.95 0.15 6584
 6586 3 17.26 91.46 24 0.154 6585
 6587 3 17.19 91.55 24.02 0.237 6586
 6588 3 17.01 91.71 24.49 0.195 6587
 6589 3 16.9 91.76 24.65 0.194 6588
 6590 3 16.81 91.79 24.86 0.202 6589
 6591 3 16.72 91.79 25 0.233 6590
 6592 3 16.74 91.82 25.18 0.202 6591
 6593 3 16.65 91.8 25.27 0.22 6592
 6594 3 16.55 91.76 25.4 0.27 6593
 6595 3 16.69 91.91 25.79 0.179 6594
 6596 3 16.64 91.96 25.93 0.191 6595
 6597 3 16.51 91.94 26.06 0.239 6596
 6598 3 16.49 91.94 26.22 0.281 6597
 6599 3 16.42 91.97 26.38 0.325 6598
 6600 3 16.4 91.9 26.54 0.346 6599
 6601 3 16.3 91.91 26.72 0.341 6600
 6602 3 16.24 91.91 26.82 0.331 6601
 6603 3 16.21 91.86 26.95 0.38 6602
 6604 3 16.42 91.94 27.16 0.297 6603
 6605 3 16.42 91.88 27.31 0.303 6604
 6606 3 16.39 91.91 27.5 0.29 6605
 6607 3 16.42 91.85 27.66 0.298 6606
 6608 3 16.37 91.88 27.86 0.293 6607
 6609 3 16.39 91.9 28.02 0.311 6608
 6610 3 16.42 92.01 28.18 0.27 6609
 6611 3 16.53 92.13 28.34 0.183 6610
 6612 3 16.6 92.24 28.56 0.197 6611
 6613 3 16.65 92.21 28.72 0.192 6612
 6614 3 16.71 92.24 28.93 0.191 6613
 6615 3 16.78 92.21 29.11 0.212 6614
 6616 3 16.83 92.19 29.32 0.208 6615
 6617 3 16.9 92.16 29.59 0.172 6616
 6618 3 16.92 92.27 29.77 0.185 6617
 6619 3 16.92 92.32 29.97 0.161 6618
 6620 3 16.87 92.33 30.16 0.191 6619
 6621 3 16.92 92.38 30.29 0.24 6620
 6622 3 16.9 92.55 30.41 0.166 6621
 6623 3 16.88 92.6 30.54 0.178 6622
 6624 3 16.82 92.66 30.68 0.136 6623
 6625 3 16.88 92.77 30.74 0.17 6624
 6626 3 17 92.94 30.74 0.178 6625
 6627 3 17.04 93.07 30.77 0.188 6626
 6628 3 17.02 93.22 30.81 0.196 6627
 6629 3 17.02 93.32 30.88 0.267 6628
 6630 3 17.04 93.38 30.97 0.306 6629
 6631 3 17.45 93.57 31.25 0.207 6630
 6632 3 17.56 93.66 31.4 0.201 6631
 6633 3 17.66 93.66 31.57 0.152 6632
 6634 3 17.79 93.69 31.77 0.164 6633
 6635 3 17.77 93.8 31.86 0.218 6634
 6636 3 17.97 93.86 31.93 0.251 6635
 6637 3 18.04 93.96 32.03 0.279 6636
 6638 3 18.11 94.05 32.12 0.216 6637
 6639 3 18.29 94.08 32.16 0.16 6638
 6640 3 18.43 94.15 32.16 0.165 6639
 6641 3 18.57 94.18 32.21 0.155 6640
 6642 3 18.66 94.21 32.27 0.25 6641
 6643 3 18.15 94.07 32.64 0.121 6642
 6644 3 18.02 94.05 32.7 0.068 6643
 6645 3 17.72 94.1 32.84 0.101 6644
 6646 3 17.68 94.04 32.98 0.117 6645
 6647 3 17.65 93.96 33.1 0.123 6646
 6648 3 17.63 93.94 33.26 0.075 6647
 6649 3 17.59 93.94 33.38 0.088 6648
 6650 3 17.7 94.01 33.45 0.086 6649
 6651 3 17.66 94.07 33.59 0.094 6650
 6652 3 17.63 93.99 33.74 0.081 6651
 6653 3 17.57 94.02 33.91 0.083 6652
 6654 3 17.43 94.04 34.03 0.101 6653
 6655 3 17.31 94.11 34.14 0.13 6654
 6656 3 17.25 94.18 34.2 0.182 6655
 6657 3 17.16 94.16 34.38 0.185 6656
 6658 3 17.09 94.44 34.39 0.11 6657
 6659 3 17.09 94.52 34.49 0.134 6658
 6660 3 17.09 93.97 34.46 0.106 6657
 6661 3 17.04 93.99 34.59 0.087 6660
 6662 3 17.02 93.86 34.74 0.086 6661
 6663 3 17.11 93.8 34.8 0.121 6662
 6664 3 17.11 93.68 34.83 0.087 6663
 6665 3 17.06 93.47 34.85 0.105 6664
 6666 3 16.91 93.44 34.95 0.083 6665
 6667 3 18.98 94.4 32.34 0.217 6642
 6668 3 19.07 94.51 32.59 0.188 6667
 6669 3 19.08 94.66 32.69 0.241 6668
 6670 3 19.03 94.91 32.85 0.16 6669
 6671 3 18.94 94.99 32.95 0.168 6670
 6672 3 19.01 95.1 32.99 0.168 6671
 6673 3 18.96 95.16 33.06 0.191 6672
 6674 3 18.89 95.27 33.09 0.124 6673
 6675 3 18.9 95.41 33.12 0.094 6674
 6676 3 18.97 95.55 33.16 0.165 6675
 6677 3 19.06 95.59 33.23 0.194 6676
 6678 3 19.37 95.51 33.28 0.104 6677
 6679 3 19.55 95.42 33.38 0.123 6678
 6680 3 19.69 95.4 33.38 0.137 6679
 6681 3 19.62 95.31 33.34 0.121 6680
 6682 3 19.81 95.29 33.38 0.102 6681
 6683 3 19.97 95.2 33.37 0.066 6682
 6684 3 20.12 95.09 33.45 0.168 6683
 6685 3 20.12 95.1 33.58 0.256 6684
 6686 3 20.05 95.18 33.83 0.051 6685
 6687 3 20.03 95.18 34.06 0.103 6686
 6688 3 18.96 95.85 33.2 0.111 6677
 6689 3 19.06 95.9 33.24 0.138 6688
 6690 3 19.1 96 33.3 0.17 6689
 6691 3 19.05 96.15 33.39 0.155 6690
 6692 3 19.08 96.31 33.44 0.137 6691
 6693 3 19.19 96.37 33.48 0.122 6692
 6694 3 19.31 96.48 33.66 0.196 6693
 6695 3 19.37 96.59 33.83 0.219 6694
 6696 3 19.49 96.7 33.96 0.325 6695
 6697 3 19.6 96.73 34.31 0.234 6696
 6698 3 19.58 96.7 34.53 0.284 6697
 6699 3 19.4 96.93 34.67 0.145 6698
 6700 3 19.37 97.06 34.84 0.17 6699
 6701 3 19.37 97.32 34.88 0.153 6700
 6702 3 19.37 97.48 34.96 0.107 6701
 6703 3 19.33 97.62 35.05 0.128 6702
 6704 3 19.3 97.78 35.09 0.141 6703
 6705 3 19.26 97.9 35.13 0.206 6704
 6706 3 19.19 98 35.17 0.242 6705
 6707 3 19.26 98.29 35.1 0.244 6706
 6708 3 19.28 98.51 35.09 0.237 6707
 6709 3 19.33 98.62 35.17 0.219 6708
 6710 3 19.35 98.84 35.14 0.179 6709
 6711 3 19.4 98.93 35.24 0.181 6710
 6712 3 19.42 99.09 35.24 0.194 6711
 6713 3 19.37 99.23 35.26 0.17 6712
 6714 3 19.31 99.43 35.27 0.173 6713
 6715 3 19.31 99.59 35.33 0.166 6714
 6716 3 19.31 99.73 35.38 0.164 6715
 6717 3 19.3 99.84 35.48 0.196 6716
 6718 3 19.35 99.95 35.59 0.226 6717
 6719 3 19.35 100.15 35.63 0.291 6718
 6720 3 19.33 100.25 35.7 0.323 6719
 6721 3 19.37 100.34 35.85 0.355 6720
 6722 3 19.35 100.54 35.89 0.374 6721
 6723 3 19.42 100.54 36.13 0.32 6722
 6724 3 19.6 100.54 36.49 0.242 6723
 6725 3 19.65 100.65 36.56 0.243 6724
 6726 3 20.05 100.73 36.56 0.131 6725
 6727 3 20.15 100.93 36.66 0.089 6726
 6728 3 20.33 100.93 36.7 0.096 6727
 6729 3 20.46 101.04 36.59 0.071 6728
 6730 3 20.58 101.03 36.53 0.103 6729
 6731 3 20.71 101.03 36.58 0.116 6730
 6732 3 19.42 100.84 36.7 0.163 6725
 6733 3 19.42 100.95 36.8 0.133 6732
 6734 3 19.44 101.04 36.92 0.172 6733
 6735 3 19.51 101.15 37.02 0.16 6734
 6736 3 19.49 101.25 37.12 0.216 6735
 6737 3 19.53 101.34 37.26 0.208 6736
 6738 3 19.65 101.54 37.28 0.155 6737
 6739 3 19.83 101.54 37.53 0.125 6738
 6740 3 19.96 101.65 37.7 0.144 6739
 6741 3 20.01 101.65 37.84 0.147 6740
 6742 3 19.99 101.75 37.99 0.114 6741
 6743 3 19.99 101.84 38.2 0.151 6742
 6744 3 20.03 101.84 38.37 0.124 6743
 6745 3 20.03 101.95 38.55 0.151 6744
 6746 3 20.01 102.04 38.77 0.127 6745
 6747 3 20.03 102.04 38.94 0.145 6746
 6748 3 20.03 102.15 39.16 0.127 6747
 6749 3 20.01 102.15 39.31 0.119 6748
 6750 3 20.08 102.34 39.41 0.091 6749
 6751 3 20.15 102.34 39.55 0.115 6750
 6752 3 20.24 102.34 39.7 0.135 6751
 6753 3 20.3 102.45 39.88 0.11 6752
 6754 3 20.31 102.54 40.02 0.115 6753
 6755 3 20.33 102.65 40.2 0.106 6754
 6756 3 20.46 102.73 40.27 0.142 6755
 6757 3 20.57 102.84 40.53 0.15 6756
 6758 3 20.61 102.84 40.67 0.159 6757
 6759 3 20.64 102.93 40.84 0.105 6758
 6760 3 20.73 102.93 41.02 0.108 6759
 6761 3 20.68 102.93 41.2 0.099 6760
 6762 3 20.68 103.04 41.37 0.152 6761
 6763 3 21.07 102.94 41.27 0.102 6762
 6764 3 21.17 102.85 41.2 0.119 6763
 6765 3 21.33 102.83 41.08 0.11 6764
 6766 3 21.46 102.74 40.94 0.101 6765
 6767 3 21.44 102.63 40.83 0.044 6766
 6768 3 20.61 103.04 41.69 0.105 6762
 6769 3 20.63 103.14 41.85 0.141 6768
 6770 3 20.61 103.25 42.08 0.158 6769
 6771 3 20.63 103.34 42.27 0.153 6770
 6772 3 20.8 103.54 42.45 0.132 6771
 6773 3 20.93 103.43 42.59 0.126 6772
 6774 3 21 103.44 42.77 0.118 6773
 6775 3 21.13 103.44 42.85 0.144 6774
 6776 3 21.23 103.44 42.96 0.126 6775
 6777 3 21.38 103.35 43.01 0.131 6776
 6778 3 21.51 103.24 43.13 0.135 6777
 6779 3 21.58 103.24 43.3 0.131 6778
 6780 3 21.59 103.33 43.52 0.114 6779
 6781 3 21.62 103.33 43.7 0.155 6780
 6782 3 21.61 103.44 43.84 0.151 6781
 6783 3 21.59 103.54 44.02 0.147 6782
 6784 3 21.57 103.55 44.24 0.161 6783
 6785 3 21.55 103.65 44.42 0.182 6784
 6786 3 21.55 103.85 44.66 0.203 6785
 6787 3 21.54 103.85 44.84 0.2 6786
 6788 3 21.59 104.05 44.99 0.213 6787
 6789 3 21.59 104.05 45.09 0.296 6788
 6790 3 21.57 103.94 45.35 0.11 6789
 6791 3 21.48 103.94 45.59 0.111 6790
 6792 3 21.43 104.15 45.85 0.095 6791
 6793 3 21.39 104.15 45.99 0.12 6792
 6794 3 21.25 104.15 46.02 0.136 6793
 6795 3 21.13 104.26 46.02 0.125 6794
 6796 3 21.02 104.35 46.02 0.108 6795
 6797 3 20.91 104.54 46.09 0.176 6796
 6798 3 20.91 104.75 46.12 0.143 6797
 6799 3 21.05 105.05 46.24 0.15 6798
 6800 3 20.84 105.15 46.24 0.089 6799
 6801 3 20.73 105.15 46.13 0.095 6800
 6802 3 20.64 105.15 46.06 0.139 6801
 6803 3 20.54 105.15 45.98 0.195 6802
 6804 3 20.43 105.26 45.92 0.25 6803
 6805 3 20.13 105.45 46.13 0.111 6804
 6806 3 20 105.65 46.09 0.111 6805
 6807 3 19.86 105.76 46.08 0.143 6806
 6808 3 19.68 105.78 46.06 0.198 6807
 6809 3 19.57 105.87 46.08 0.195 6808
 6810 3 19.45 105.98 46.06 0.185 6809
 6811 3 19.32 106.07 46.09 0.132 6810
 6812 3 19.2 106.18 46.06 0.124 6811
 6813 3 19.13 106.29 46.01 0.205 6812
 6814 3 19.18 106.37 45.76 0.147 6813
 6815 3 19.2 106.57 45.63 0.114 6814
 6816 3 19.25 106.68 45.56 0.094 6815
 6817 3 19.25 106.87 45.45 0.102 6816
 6818 3 18.91 106.29 46.17 0.12 6813
 6819 3 18.66 106.39 46.3 0.105 6818
 6820 3 18.45 106.29 46.35 0.1 6819
 6821 3 18.34 106.2 46.49 0.101 6820
 6822 3 18.27 106.09 46.6 0.077 6821
 6823 3 18.14 106.09 46.77 0.094 6822
 6824 3 18.02 105.9 46.81 0.108 6823
 6825 3 17.88 105.9 46.74 0.104 6824
 6826 3 17.73 105.81 46.81 0.064 6825
 6827 3 17.63 105.81 46.91 0.07 6826
 6828 3 17.45 105.7 47.02 0.086 6827
 6829 3 17.41 105.6 47.13 0.078 6828
 6830 3 17.45 105.4 47.24 0.077 6829
 6831 3 17.43 105.31 47.44 0.101 6830
 6832 3 17.38 105.1 47.55 0.128 6831
 6833 3 17.39 104.9 47.59 0.093 6832
 6834 3 17.43 104.81 47.71 0.148 6833
 6835 3 17.3 104.81 47.91 0.124 6834
 6836 3 17.45 104.9 47.91 0.08 6835
 6837 3 17.46 105.01 47.85 0.113 6836
 6838 3 17.16 104.62 47.99 0.114 6835
 6839 3 17.25 104.51 48.02 0.146 6838
 6840 3 17.41 104.4 48.02 0.086 6839
 6841 3 17.48 104.31 48.09 0.06 6840
 6842 3 17.54 104.2 48.2 0.087 6841
 6843 3 17.48 104.6 47.7 0.115 6834
 6844 3 17.39 104.51 47.73 0.095 6843
 6845 3 17.46 104.31 47.7 0.092 6844
 6846 3 17.61 104.31 47.81 0.092 6845
 6847 3 17.7 104.2 47.87 0.000125 6846
 6848 3 20.52 104.84 45.74 0.06 6804
 6849 3 20.38 104.85 45.71 0.094 6848
 6850 3 20.23 104.76 45.74 0.081 6849
 6851 3 20.09 104.76 45.71 0.054 6850
 6852 3 20.57 105.04 46.48 0.055 6800
 6853 3 20.48 105.06 46.58 0.088 6852
 6854 3 20.45 105.15 46.66 0.108 6853
 6855 3 20.27 105.15 46.74 0.077 6854
 6856 3 20.09 105.15 46.84 0.078 6855
 6857 3 19.98 105.15 46.95 0.073 6856
 6858 3 21.16 105.05 46.26 0.136 6799
 6859 3 21.3 105.15 46.28 0.151 6858
 6860 3 21.45 105.15 46.31 0.116 6859
 6861 3 21.61 105.05 46.21 0.056 6860
 6862 3 21.73 105.05 46.16 0.09 6861
 6863 3 21.84 105.05 46.09 0.131 6862
 6864 3 21.95 104.94 45.99 0.105 6863
 6865 3 22.04 104.83 45.95 0.075 6864
 6866 3 21.48 104.94 46.59 0.104 6860
 6867 3 21.5 104.94 46.69 0.067 6866
 6868 3 21.59 104.65 44.76 0.112 6789
 6869 3 21.59 104.85 44.71 0.123 6868
 6870 3 21.79 104.94 44.6 0.105 6869
 6871 3 21.91 104.94 44.56 0.074 6870
 6872 3 22.02 104.83 44.56 0.109 6871
 6873 3 22.11 104.74 44.58 0.16 6872
 6874 3 22.14 104.54 44.71 0.116 6873
 6875 3 22.3 104.44 44.76 0.1 6874
 6876 3 22.32 104.63 44.49 0.094 6873
 6877 3 22.43 104.52 44.46 0.112 6876
 6878 3 22.54 104.43 44.6 0.158 6877
 6879 3 22.54 104.32 44.74 0.106 6878
 6880 3 19.62 101.75 37.21 0.132 6738
 6881 3 19.65 101.95 37.24 0.165 6880
 6882 3 19.69 102.15 37.37 0.14 6881
 6883 3 19.73 102.25 37.52 0.182 6882
 6884 3 19.73 102.34 37.63 0.2 6883
 6885 3 19.7 102.45 37.73 0.198 6884
 6886 3 19.57 102.65 37.81 0.172 6885
 6887 3 19.48 102.75 37.92 0.172 6886
 6888 3 19.52 102.95 38.12 0.183 6887
 6889 3 19.68 103.15 38.31 0.169 6888
 6890 3 19.73 103.25 38.49 0.152 6889
 6891 3 19.84 103.34 38.62 0.201 6890
 6892 3 19.93 103.45 38.81 0.215 6891
 6893 3 20.02 103.54 38.99 0.229 6892
 6894 3 20.09 103.65 39.21 0.213 6893
 6895 3 20.23 103.84 39.34 0.179 6894
 6896 3 20.27 103.95 39.51 0.198 6895
 6897 3 20.36 103.93 39.7 0.166 6896
 6898 3 20.36 104.14 39.85 0.204 6897
 6899 3 20.39 104.23 39.91 0.208 6898
 6900 3 20.48 104.34 40.01 0.229 6899
 6901 3 20.41 104.43 40.12 0.253 6900
 6902 3 20.41 104.54 40.26 0.304 6901
 6903 3 20.48 104.64 40.39 0.35 6902
 6904 3 20.39 104.25 40.77 0.104 6903
 6905 3 20.41 104.25 40.91 0.127 6904
 6906 3 20.36 104.25 41.05 0.174 6905
 6907 3 20.29 104.25 41.16 0.203 6906
 6908 3 20.25 104.25 41.26 0.209 6907
 6909 3 19.93 104.04 41.35 0.146 6908
 6910 3 19.8 104.06 41.41 0.13 6909
 6911 3 19.7 103.95 41.45 0.128 6910
 6912 3 19.5 103.85 41.49 0.101 6911
 6913 3 19.39 103.76 41.56 0.118 6912
 6914 3 19.3 103.67 41.63 0.155 6913
 6915 3 19.16 103.57 41.66 0.17 6914
 6916 3 18.91 103.68 41.64 0.104 6915
 6917 3 18.8 103.57 41.7 0.097 6916
 6918 3 18.73 103.57 41.85 0.097 6917
 6919 3 18.64 103.57 41.99 0.09 6918
 6920 3 18.52 103.59 42.12 0.129 6919
 6921 3 18.32 103.48 42.27 0.14 6920
 6922 3 18.18 103.39 42.39 0.114 6921
 6923 3 18.18 103.48 42.67 0.116 6922
 6924 3 18.23 103.48 42.76 0.116 6923
 6925 3 18.05 103.29 42.39 0.153 6922
 6926 3 17.93 103.29 42.35 0.19 6925
 6927 3 17.84 103.2 42.39 0.231 6926
 6928 3 17.89 102.79 42.6 0.091 6927
 6929 3 17.87 102.7 42.69 0.111 6928
 6930 3 17.96 102.39 42.41 0.167 6929
 6931 3 18.08 102.39 42.2 0.109 6930
 6932 3 18.12 102.48 42.06 0.11 6931
 6933 3 17.72 102.59 42.99 0.131 6929
 6934 3 17.51 102.5 43.23 0.133 6933
 6935 3 17.4 102.4 43.34 0.111 6934
 6936 3 17.28 102.31 43.49 0.11 6935
 6937 3 17.17 102.31 43.69 0.127 6936
 6938 3 17.06 102.2 43.88 0.101 6937
 6939 3 17.01 102.2 44.06 0.073 6938
 6940 3 16.94 102.1 44.09 0.126 6939
 6941 3 16.87 102.1 44.2 0.135 6940
 6942 3 16.8 102.21 44.37 0.077 6941
 6943 3 16.74 102.21 44.51 0.11 6942
 6944 3 16.62 102.21 44.63 0.13 6943
 6945 3 16.55 102.12 44.81 0.106 6944
 6946 3 16.44 102.01 44.88 0.112 6945
 6947 3 16.31 101.92 44.91 0.101 6946
 6948 3 16.12 101.82 44.95 0.11 6947
 6949 3 16.06 101.82 45.08 0.14 6948
 6950 3 16.1 101.73 45.34 0.098 6949
 6951 3 16.05 101.73 45.46 0.000125 6950
 6952 3 17.39 103.2 42.17 0.175 6927
 6953 3 17.21 103.1 42.02 0.108 6952
 6954 3 17.11 103.1 41.92 0.085 6953
 6955 3 17.03 102.9 41.88 0.104 6954
 6956 3 19.25 103.37 41.74 0.097 6915
 6957 3 19.32 103.26 41.64 0.138 6956
 6958 3 19.32 103.17 41.53 0.123 6957
 6959 3 20.59 104.93 40.45 0.276 6903
 6960 3 20.66 105.04 40.52 0.269 6959
 6961 3 21.09 105.15 40.45 0.168 6960
 6962 3 21.27 105.24 40.52 0.135 6961
 6963 3 21.43 105.13 40.66 0.127 6962
 6964 3 21.5 105.13 40.76 0.153 6963
 6965 3 21.68 105.04 40.77 0.119 6964
 6966 3 21.8 105.04 40.74 0.163 6965
 6967 3 21.96 104.93 40.76 0.132 6966
 6968 3 22.09 104.93 40.76 0.148 6967
 6969 3 22.3 104.93 40.74 0.147 6968
 6970 3 22.48 104.93 40.74 0.134 6969
 6971 3 22.68 105.02 40.81 0.13 6970
 6972 3 22.82 105.11 40.8 0.098 6971
 6973 3 22.95 105.21 40.71 0.092 6972
 6974 3 23.02 105.32 40.66 0.101 6973
 6975 3 23.14 105.32 40.6 0.191 6974
 6976 3 23.29 105.21 40.51 0.227 6975
 6977 3 23.43 105.21 40.41 0.282 6976
 6978 3 23.52 105.3 40.38 0.336 6977
 6979 3 23.64 105.41 40.48 0.275 6978
 6980 3 23.8 105.71 40.66 0.218 6979
 6981 3 24 105.69 40.76 0.211 6980
 6982 3 24.25 105.69 40.88 0.194 6981
 6983 3 24.39 105.6 40.91 0.098 6982
 6984 3 24.48 105.6 41.02 0.194 6983
 6985 3 24.64 105.49 41.02 0.173 6984
 6986 3 24.77 105.38 41.02 0.205 6985
 6987 3 24.89 105.29 40.71 0.108 6986
 6988 3 25 105.38 40.63 0.105 6987
 6989 3 25.13 105.38 40.42 0.115 6988
 6990 3 25.16 105.38 40.27 0.112 6989
 6991 3 25.16 105.38 40.12 0.09 6990
 6992 3 25.25 105.36 40.01 0.103 6991
 6993 3 25.36 105.36 39.91 0.11 6992
 6994 3 25.46 105.36 39.77 0.094 6993
 6995 3 25.48 105.46 39.58 0.105 6994
 6996 3 25.61 105.46 39.49 0.082 6995
 6997 3 25.68 105.57 39.38 0.072 6996
 6998 3 25.73 105.66 39.3 0.121 6997
 6999 3 25.68 105.77 39.27 0.049 6998
 7000 3 20.82 105.23 40.58 0.088 6960
 7001 3 20.91 105.34 40.53 0.111 7000
 7002 3 19.28 98.54 35.45 0.063 6709
 7003 3 19.21 98.68 35.7 0.085 7002
 7004 3 19.3 98.79 35.91 0.115 7003
 7005 3 19.28 98.84 36.09 0.097 7004
 7006 3 19.33 98.81 36.24 0.083 7005
 7007 3 19.42 98.84 36.31 0.1 7006
 7008 3 19.4 98.84 36.44 0.076 7007
 7009 3 19.42 98.84 36.55 0.078 7008
 7010 3 19.42 98.81 36.71 0.084 7009
 7011 3 19.35 98.87 36.88 0.124 7010
 7012 3 19.4 99.07 36.88 0.112 7011
 7013 3 19.46 99.18 36.92 0.091 7012
 7014 3 19.37 98.78 37.08 0.097 7011
 7015 3 19.37 98.67 37.2 0.087 7014
 7016 3 19.35 98.53 37.31 0.118 7015
 7017 3 19.37 98.43 37.56 0.11 7016
 7018 3 19.44 98.4 37.67 0.121 7017
 7019 3 19.65 98.54 37.84 0.077 7018
 7020 3 19.78 98.57 37.84 0.08 7019
 7021 3 19.94 98.64 37.88 0.097 7020
 7022 3 20.12 98.64 37.89 0.107 7021
 7023 3 20.31 98.65 37.77 0.093 7022
 7024 3 20.4 98.6 37.74 0.137 7023
 7025 3 20.51 98.57 37.7 0.125 7024
 7026 3 20.69 98.48 37.83 0.1 7025
 7027 3 20.76 98.48 38.02 0.143 7026
 7028 3 20.81 98.5 38.17 0.1 7027
 7029 3 20.87 98.43 38.34 0.115 7028
 7030 3 20.81 98.48 38.49 0.119 7029
 7031 3 20.97 98.85 38.45 0.112 7030
 7032 3 20.96 98.96 38.44 0.000125 7031
 7033 3 20.62 98.25 38.67 0.153 7030
 7034 3 20.64 98.03 38.91 0.119 7033
 7035 3 20.65 97.93 38.99 0.056 7034
 7036 3 18.94 97.78 35.34 0.093 6706
 7037 3 18.85 97.79 35.45 0.102 7036
 7038 3 19.74 96.34 34.66 0.073 6698
 7039 3 19.78 96.29 34.74 0.065 7038
 7040 3 19.83 96.18 34.8 0.063 7039
 7041 3 19.8 96.09 34.92 0.086 7040
 7042 3 19.83 96.06 35.08 0.097 7041
 7043 3 19.92 96.09 35.26 0.08 7042
 7044 3 19.99 96.04 35.37 0.08 7043
 7045 3 20.06 95.9 35.45 0.086 7044
 7046 3 20.06 95.9 35.62 0.087 7045
 7047 3 20.06 95.92 35.76 0.054 7046
 7048 3 20.06 95.84 35.84 0.068 7047
 7049 3 20.12 95.76 35.99 0.094 7048
 7050 3 20.15 95.65 36.05 0.066 7049
 7051 3 20.14 95.51 36.2 0.103 7050
 7052 3 20.03 95.46 36.24 0.000125 7051
 7053 3 19.4 96.65 33.39 0.119 6696
 7054 3 19.39 96.7 33.27 0.086 7053
 7055 3 16.57 93.46 30.79 0.104 6630
 7056 3 16.48 93.6 30.75 0.061 7055
 7057 3 16.34 93.76 30.72 0.133 7056
 7058 3 16.18 93.82 30.74 0.127 7057
 7059 3 15.98 93.8 30.81 0.087 7058
 7060 3 15.95 93.86 30.91 0.086 7059
 7061 3 15.91 93.96 30.97 0.064 7060
 7062 3 15.88 93.96 31.18 0.087 7061
 7063 3 15.97 93.99 31.31 0.059 7062
 7064 3 15.95 94.01 31.52 0.088 7063
 7065 3 15.95 93.97 31.65 0.068 7064
 7066 3 15.97 93.96 31.79 0.082 7065
 7067 3 16 93.88 31.9 0.073 7066
 7068 3 16.02 93.93 32.08 0.123 7067
 7069 3 16.02 93.91 32.2 0.083 7068
 7070 3 16.04 93.77 32.31 0.106 7069
 7071 3 16.02 93.72 32.46 0.107 7070
 7072 3 15.95 93.82 32.58 0.104 7071
 7073 3 15.93 93.91 32.74 0.084 7072
 7074 3 16.97 91.94 30.27 0.137 6621
 7075 3 16.96 91.8 30.29 0.192 7074
 7076 3 16.72 91.85 30.34 0.199 7075
 7077 3 16.6 91.82 30.31 0.214 7076
 7078 3 16.51 91.8 30.36 0.26 7077
 7079 3 16.49 92.05 30.06 0.135 7078
 7080 3 16.46 92.13 29.95 0.057 7079
 7081 3 16.49 91.55 30.7 0.118 7078
 7082 3 16.51 91.4 30.84 0.126 7081
 7083 3 16.55 91.32 31.04 0.119 7082
 7084 3 16.49 91.35 31.16 0.092 7083
 7085 3 16.37 91.27 31.34 0.091 7084
 7086 3 16.31 91.1 31.38 0.093 7085
 7087 3 16.35 90.94 31.38 0.109 7086
 7088 3 16.28 90.85 31.47 0.028 7087
 7089 3 16.67 91.13 31.11 0.084 7083
 7090 3 16.69 90.94 31.06 0.113 7089
 7091 3 16.69 90.83 31.02 0.099 7090
 7092 3 15.94 91.6 26.82 0.14 6603
 7093 3 15.96 91.47 26.74 0.000125 7092
 7094 3 16.37 91.57 25.13 0.112 6594
 7095 3 16.39 91.41 25 0.122 7094
 7096 3 16.42 91.24 24.88 0.113 7095
 7097 3 17.46 91.96 23.77 0.118 6587
 7098 3 17.49 92.02 23.61 0.083 7097
 7099 3 19.72 89.56 19.49 0.106 6512
 7100 3 19.96 89.48 19.41 0.147 7099
 7101 3 20.19 89.37 19.36 0.074 7100
 7102 3 20.31 89.39 19.25 0.114 7101
 7103 3 20.44 89.29 19.25 0.072 7102
 7104 3 20.56 89.26 19.22 0.091 7103
 7105 3 20.69 89.24 19.16 0.088 7104
 7106 3 20.76 89.24 19.04 0.07 7105
 7107 3 20.81 89.13 18.86 0.109 7106
 7108 3 20.94 89.16 18.75 0.097 7107
 7109 3 21.08 89.1 18.56 0.137 7108
 7110 3 21.1 89.16 18.43 0.141 7109
 7111 3 21.26 89.32 18.41 0.128 7110
 7112 3 21.01 89.43 18.45 0.092 7111
 7113 3 20.89 89.46 18.5 0.076 7112
 7114 3 20.67 88.94 18.84 0.102 7107
 7115 3 20.64 88.81 18.82 0.084 7114
 7116 3 20.62 88.75 18.74 0.066 7115
 7117 3 20.62 88.62 18.66 0.11 7116
 7118 3 20.53 88.54 18.61 0.172 7117
 7119 3 20.71 88.44 18.45 0.103 7118
 7120 3 20.81 88.29 18.36 0.14 7119
 7121 3 20.9 88.26 18.22 0.123 7120
 7122 3 20.99 88.21 18.13 0.088 7121
 7123 3 21.1 88.21 17.97 0.095 7122
 7124 3 21.12 88.18 17.82 0.099 7123
 7125 3 21.15 88.19 17.7 0.111 7124
 7126 3 20.96 88.21 17.61 0.08 7125
 7127 3 20.9 88.32 17.59 0.117 7126
 7128 3 20.8 88.38 17.56 0.098 7127
 7129 3 20.78 88.49 17.45 0.111 7128
 7130 3 20.81 88.55 17.31 0.093 7129
 7131 3 20.37 88.62 18.72 0.127 7118
 7132 3 20.4 88.76 18.59 0.085 7131
 7133 3 20.42 88.82 18.45 0.095 7132
 7134 3 20.22 88.9 18.32 0.068 7133
 7135 3 20.22 89 18.24 0.06 7134
 7136 3 20.33 89.04 18.16 0.054 7135
 7137 3 20.37 89.09 18.06 0.076 7136
 7138 3 20.06 89.48 17.04 0.146 6484
 7139 3 20.24 89.48 17.11 0.117 7138
 7140 3 20.39 89.43 17.13 0.066 7139
 7141 3 20.47 89.31 17.11 0.103 7140
 7142 3 20.44 89.26 17.38 0.088 7141
 7143 3 20.51 89.26 17.54 0.107 7142
 7144 3 20.58 89.2 17.11 0.079 7141
 7145 3 20.72 89.15 17 0.131 7144
 7146 3 20.9 89.21 16.84 0.096 7145
 7147 3 20.99 89.32 16.77 0.116 7146
 7148 3 21.1 89.54 16.75 0.131 7147
 7149 3 21.17 89.63 16.74 0.000125 7148
 7150 3 19.96 89.9 14.38 0.268 6473
 7151 3 19.87 89.95 13.9 0.138 7150
 7152 3 19.76 90.06 13.73 0.144 7151
 7153 3 19.56 90.29 13.7 0.14 7152
 7154 3 19.46 90.4 13.66 0.147 7153
 7155 3 19.35 90.48 13.68 0.151 7154
 7156 3 19.3 90.6 13.62 0.153 7155
 7157 3 19.21 90.65 13.45 0.095 7156
 7158 3 19.05 90.68 13.4 0.081 7157
 7159 3 20.1 89.78 13.82 0.095 7151
 7160 3 20.12 89.7 13.7 0.126 7159
 7161 3 20.15 89.59 13.67 0.145 7160
 7162 3 20.35 89.4 13.73 0.069 7161
 7163 3 20.53 89.34 13.64 0.117 7162
 7164 3 20.62 89.32 13.55 0.058 7163
 7165 3 20.08 89.98 14.48 0.222 7150
 7166 3 20.21 90.1 14.38 0.221 7165
 7167 3 20.28 90.2 14.33 0.233 7166
 7168 3 20.24 90.4 14.27 0.225 7167
 7169 3 20.44 90.45 14.23 0.203 7168
 7170 3 20.6 90.55 14.17 0.19 7169
 7171 3 20.65 90.68 14.16 0.161 7170
 7172 3 20.8 90.77 14.09 0.148 7171
 7173 3 20.96 90.77 14 0.197 7172
 7174 3 21.08 90.83 13.96 0.259 7173
 7175 3 21.24 90.88 13.9 0.291 7174
 7176 3 21.35 90.9 13.87 0.373 7175
 7177 3 21.69 90.55 13.84 0.175 7176
 7178 3 21.87 90.43 13.65 0.126 7177
 7179 3 21.92 90.32 13.43 0.14 7178
 7180 3 22.06 90.3 13.3 0.164 7179
 7181 3 22.24 90.41 13.09 0.184 7180
 7182 3 22.4 90.47 12.89 0.177 7181
 7183 3 22.55 90.55 12.81 0.208 7182
 7184 3 22.6 90.66 12.63 0.232 7183
 7185 3 22.69 90.68 12.56 0.35 7184
 7186 3 22.69 90.72 12.4 0.422 7185
 7187 3 22.78 90.72 12.32 0.474 7186
 7188 3 22.71 90.86 12.27 0.182 7187
 7189 3 22.39 91.13 12.32 0.244 7188
 7190 3 22.3 91.19 12.35 0.244 7189
 7191 3 22.23 91.26 12.37 0.244 7190
 7192 3 22.63 90.91 12.29 0.182 7191
 7193 3 22.45 91.04 12.3 0.182 7192
 7194 3 22.14 91.27 12.32 0.182 7193
 7195 3 23.48 91.13 12.3 0.144 7193
 7196 3 23.64 91.21 12.3 0.155 7195
 7197 3 23.73 91.3 12.34 0.156 7196
 7198 3 23.82 91.38 12.33 0.166 7197
 7199 3 23.95 91.49 12.33 0.115 7198
 7200 3 24.02 91.57 12.27 0.169 7199
 7201 3 24.09 91.65 12.23 0.164 7200
 7202 3 24.2 91.71 11.99 0.113 7201
 7203 3 24.23 91.74 11.85 0.133 7202
 7204 3 24.11 91.93 11.7 0.109 7203
 7205 3 24.09 91.97 11.54 0.103 7204
 7206 3 24.14 92.1 11.45 0.144 7205
 7207 3 24.16 92.11 11.31 0.143 7206
 7208 3 24.18 92.02 11 0.068 7207
 7209 3 24.2 92.07 10.91 0.08 7208
 7210 3 24.29 92.1 10.82 0.118 7209
 7211 3 24.38 92.16 10.74 0.113 7210
 7212 3 24.5 92.32 10.65 0.164 7211
 7213 3 24.61 92.38 10.65 0.133 7212
 7214 3 24.36 91.61 11.88 0.101 7203
 7215 3 24.39 91.49 11.81 0.097 7214
 7216 3 24.48 91.32 11.74 0.089 7215
 7217 3 24.66 91.3 11.8 0.086 7216
 7218 3 24.7 91.27 11.92 0.09 7217
 7219 3 24.86 91.1 11.92 0.063 7218
 7220 3 24.95 91.04 11.97 0.1 7219
 7221 3 25.11 91.01 11.97 0.123 7220
 7222 3 25.21 90.96 12.12 0.108 7221
 7223 3 25.34 90.93 12.1 0.067 7222
 7224 3 23.98 91.88 12.4 0.096 7201
 7225 3 23.95 91.93 12.49 0.132 7224
 7226 3 24.07 92.02 12.6 0.116 7225
 7227 3 24.16 92.07 12.75 0.092 7226
 7228 3 24.27 92.21 12.84 0.126 7227
 7229 3 24.25 92.29 12.95 0.127 7228
 7230 3 24.14 92.47 12.96 0.087 7229
 7231 3 21.88 91.04 12.27 0.083 7192
 7232 3 22.04 91.6 12.37 0.236 7190
 7233 3 22 91.77 12.35 0.246 7232
 7234 3 21.95 91.91 12.37 0.213 7233
 7235 3 21.82 91.99 12.32 0.165 7234
 7236 3 21.61 92.16 12.24 0.11 7235
 7237 3 21.39 92.16 12.24 0.115 7236
 7238 3 21.25 92.24 12.26 0.124 7237
 7239 3 21.13 92.26 12.31 0.146 7238
 7240 3 20.98 92.27 12.32 0.151 7239
 7241 3 20.88 92.27 12.35 0.108 7240
 7242 3 21.93 91.19 12.66 0.099 7189
 7243 3 21.82 91.19 12.77 0.033 7242
 7244 3 22.97 90.13 12.05 0.165 7188
 7245 3 22.97 89.96 11.91 0.08 7244
 7246 3 23.1 89.88 11.83 0.111 7245
 7247 3 23.28 89.82 11.85 0.099 7246
 7248 3 23.33 89.69 11.82 0.072 7247
 7249 3 23.47 89.61 11.87 0.108 7248
 7250 3 23.58 89.51 11.88 0.103 7249
 7251 3 23.74 89.38 11.93 0.063 7250
 7252 3 23.83 89.33 11.99 0.114 7251
 7253 3 23.96 89.26 11.91 0.12 7252
 7254 3 24.08 89.16 11.92 0.143 7253
 7255 3 24.17 89.05 11.99 0.128 7254
 7256 3 24.4 88.96 12.07 0.158 7255
 7257 3 24.53 88.82 12.11 0.086 7256
 7258 3 24.49 88.71 12.08 0.125 7257
 7259 3 24.69 88.63 12.14 0.108 7258
 7260 3 24.81 88.57 12.19 0.09 7259
 7261 3 24.9 88.49 12.17 0.112 7260
 7262 3 24.9 88.35 12.11 0.165 7261
 7263 3 24.83 88.19 12.07 0.099 7262
 7264 3 24.94 88.11 12.14 0.109 7263
 7265 3 25.08 88.1 12.08 0.105 7264
 7266 3 25.12 88.02 12.16 0.06 7265
 7267 3 24.28 88.8 12.04 0.095 7258
 7268 3 24.26 88.93 11.99 0.000125 7267
 7269 3 22.89 90.88 12.07 0.173 7187
 7270 3 22.97 90.8 11.87 0.09 7269
 7271 3 22.74 90.38 12.95 0.064 7183
 7272 3 21.67 90.68 13.62 0.071 7177
 7273 3 21.69 90.63 13.47 0.099 7272
 7274 3 21.14 91.35 13.9 0.166 7176
 7275 3 21.09 91.49 13.93 0.168 7274
 7276 3 21.14 91.63 14.07 0.18 7275
 7277 3 21.14 91.74 14.13 0.185 7276
 7278 3 21.27 91.88 14.22 0.175 7277
 7279 3 21.41 91.94 14.21 0.174 7278
 7280 3 21.52 92.01 14.22 0.125 7279
 7281 3 21.61 92.13 14.17 0.156 7280
 7282 3 21.7 92.35 14.24 0.15 7281
 7283 3 21.79 92.6 14.14 0.19 7282
 7284 3 21.82 92.71 14.18 0.196 7283
 7285 3 21.82 92.88 14.15 0.233 7284
 7286 3 21.77 93.02 14.22 0.237 7285
 7287 3 21.73 93.13 14.22 0.22 7286
 7288 3 21.3 93.19 14.15 0.096 7287
 7289 3 21.09 93.22 14.2 0.103 7288
 7290 3 20.95 93.19 14.31 0.137 7289
 7291 3 20.73 93.27 14.31 0.098 7290
 7292 3 20.59 93.32 14.24 0.058 7291
 7293 3 20.46 93.35 14.08 0.093 7292
 7294 3 20.27 93.35 14.12 0.101 7293
 7295 3 20.11 93.39 14.24 0.057 7294
 7296 3 19.95 93.37 14.4 0.066 7295
 7297 3 19.89 93.37 14.51 0.066 7296
 7298 3 19.98 93.26 14.58 0.04 7297
 7299 3 20 93.15 14.57 0.047 7298
 7300 3 19.82 93 14.62 0.114 7299
 7301 3 19.48 93.01 14.49 0.095 7300
 7302 3 19.39 92.96 14.41 0.094 7301
 7303 3 19.3 93 14.31 0.081 7302
 7304 3 19.27 93.01 14.18 0.059 7303
 7305 3 19.23 93.03 14.07 0.066 7304
 7306 3 19.88 92.79 14.85 0.069 7300
 7307 3 19.93 92.76 14.97 0.112 7306
 7308 3 19.89 92.68 15.17 0.184 7307
 7309 3 19.86 92.65 15.46 0.092 7308
 7310 3 19.82 92.76 15.62 0.000125 7309
 7311 3 21.88 93.24 14.26 0.207 7287
 7312 3 22.02 93.36 14.32 0.29 7311
 7313 3 22.09 93.55 14.56 0.139 7312
 7314 3 22.14 93.69 14.51 0.186 7313
 7315 3 22.25 93.82 14.54 0.194 7314
 7316 3 22.52 93.91 14.65 0.164 7315
 7317 3 22.71 93.99 14.65 0.153 7316
 7318 3 22.84 94.07 14.56 0.155 7317
 7319 3 22.96 94.07 14.42 0.132 7318
 7320 3 23.08 94.16 14.39 0.124 7319
 7321 3 23.19 94.16 14.31 0.138 7320
 7322 3 23.33 94.19 14.17 0.178 7321
 7323 3 23.44 94.24 14.08 0.201 7322
 7324 3 23.64 94.32 14.04 0.146 7323
 7325 3 23.76 94.43 13.92 0.153 7324
 7326 3 23.94 94.57 13.82 0.134 7325
 7327 3 24.03 94.68 13.79 0.213 7326
 7328 3 24.1 94.77 13.73 0.264 7327
 7329 3 24.19 94.83 13.66 0.342 7328
 7330 3 24.28 94.97 13.63 0.394 7329
 7331 3 24.4 95.11 13.82 0.435 7330
 7332 3 24.49 95.32 14.27 0.218 7331
 7333 3 24.51 95.38 14.38 0.201 7332
 7334 3 24.62 95.46 14.46 0.231 7333
 7335 3 24.74 95.54 14.57 0.293 7334
 7336 3 24.8 95.58 14.66 0.37 7335
 7337 3 24.19 95.63 14.84 0.14 7336
 7338 3 24.17 95.77 14.9 0.082 7337
 7339 3 25.05 95.69 14.68 0.306 7336
 7340 3 25.26 95.74 14.48 0.11 7339
 7341 3 25.39 95.82 14.27 0.132 7340
 7342 3 25.42 95.94 14.16 0.078 7341
 7343 3 25.01 95.91 14.96 0.186 7339
 7344 3 25.06 96.01 15 0.21 7343
 7345 3 25.06 96.15 15.14 0.163 7344
 7346 3 25.03 96.27 15.2 0.152 7345
 7347 3 25.08 96.41 15.32 0.169 7346
 7348 3 25.08 96.49 15.4 0.163 7347
 7349 3 25.1 96.57 15.6 0.198 7348
 7350 3 25.12 96.82 15.24 0.126 7349
 7351 3 25.24 96.77 15.08 0.112 7350
 7352 3 25.31 96.83 14.88 0.13 7351
 7353 3 25.37 96.66 14.8 0.133 7352
 7354 3 25.51 96.54 14.77 0.000125 7353
 7355 3 25.42 97.04 14.88 0.087 7352
 7356 3 25.44 97.19 15.07 0.091 7355
 7357 3 25.33 97.19 15.23 0.104 7356
 7358 3 25.37 97.16 15.39 0.106 7357
 7359 3 25.33 97.13 15.54 0.12 7358
 7360 3 25.3 97.13 15.64 0.068 7359
 7361 3 25.17 96.71 15.76 0.132 7349
 7362 3 25.21 96.79 15.9 0.157 7361
 7363 3 25.19 96.93 15.96 0.143 7362
 7364 3 25.26 97.02 16.13 0.167 7363
 7365 3 25.3 97.13 16.29 0.177 7364
 7366 3 25.37 97.3 16.29 0.168 7365
 7367 3 25.42 97.46 16.34 0.175 7366
 7368 3 25.47 97.58 16.47 0.158 7367
 7369 3 25.56 97.68 16.56 0.163 7368
 7370 3 25.65 97.81 16.57 0.166 7369
 7371 3 25.67 97.93 16.63 0.32 7370
 7372 3 25.76 97.98 16.63 0.43 7371
 7373 3 25.83 98.15 16.57 0.448 7372
 7374 3 25.6 97.85 17.4 0.128 7373
 7375 3 25.62 97.87 17.54 0.11 7374
 7376 3 25.71 97.79 17.66 0.084 7375
 7377 3 25.74 97.84 17.82 0.177 7376
 7378 3 25.8 97.73 17.97 0.177 7377
 7379 3 25.81 97.59 17.97 0.203 7378
 7380 3 25.96 97.78 18.06 0.188 7379
 7381 3 26.12 97.92 18.09 0.149 7380
 7382 3 26.28 98.04 18.11 0.154 7381
 7383 3 26.3 98.03 18.41 0.115 7382
 7384 3 26.3 98.15 18.52 0.124 7383
 7385 3 26.35 98.21 18.63 0.119 7384
 7386 3 26.42 98.25 18.75 0.133 7385
 7387 3 26.35 98.28 18.88 0.139 7386
 7388 3 26.31 98.34 19.09 0.116 7387
 7389 3 26.44 98.42 19.27 0.104 7388
 7390 3 26.58 98.42 19.38 0.098 7389
 7391 3 26.72 98.45 19.41 0.135 7390
 7392 3 26.81 98.56 19.54 0.154 7391
 7393 3 26.87 98.71 19.7 0.161 7392
 7394 3 26.94 98.76 19.84 0.138 7393
 7395 3 26.96 98.84 20.02 0.11 7394
 7396 3 26.99 98.93 20.15 0.112 7395
 7397 3 26.99 99.03 20.25 0.154 7396
 7398 3 27.08 99.1 20.36 0.122 7397
 7399 3 27.12 99.15 20.47 0.115 7398
 7400 3 27.17 99.18 20.61 0.152 7399
 7401 3 27.18 99.26 20.75 0.162 7400
 7402 3 27.19 99.23 20.95 0.127 7401
 7403 3 27.24 99.15 21.13 0.117 7402
 7404 3 27.28 99.09 21.25 0.099 7403
 7405 3 27.4 99.17 21.4 0.131 7404
 7406 3 27.55 99.24 21.47 0.147 7405
 7407 3 27.58 99.18 21.61 0.151 7406
 7408 3 27.51 99.12 21.79 0.136 7407
 7409 3 27.44 99.01 21.95 0.126 7408
 7410 3 27.46 98.9 22.07 0.155 7409
 7411 3 27.51 98.76 22.18 0.154 7410
 7412 3 27.55 98.6 22.27 0.128 7411
 7413 3 27.58 98.49 22.41 0.135 7412
 7414 3 27.49 98.4 22.52 0.137 7413
 7415 3 27.35 98.43 22.68 0.102 7414
 7416 3 27.28 98.48 22.77 0.124 7415
 7417 3 27.14 98.45 22.84 0.106 7416
 7418 3 27.01 98.5 22.9 0.14 7417
 7419 3 26.83 98.59 22.97 0.281 7418
 7420 3 26.67 98.56 23.16 0.223 7419
 7421 3 26.46 98.57 23.27 0.161 7420
 7422 3 26.35 98.73 23.38 0.12 7421
 7423 3 26.26 98.79 23.43 0.099 7422
 7424 3 26.15 98.92 23.59 0.112 7423
 7425 3 26.15 99 23.79 0.26 7424
 7426 3 26.44 98.81 24.04 0.079 7425
 7427 3 26.55 98.71 24.09 0.094 7426
 7428 3 25.76 99.12 23.56 0.093 7425
 7429 3 25.65 99.23 23.63 0.15 7428
 7430 3 25.47 99.37 23.75 0.101 7429
 7431 3 25.33 99.46 23.77 0.104 7430
 7432 3 25.14 99.51 23.77 0.101 7431
 7433 3 24.99 99.59 23.77 0.135 7432
 7434 3 24.85 99.64 23.74 0.154 7433
 7435 3 24.65 99.64 23.81 0.142 7434
 7436 3 24.51 99.56 23.79 0.159 7435
 7437 3 24.39 99.42 23.77 0.135 7436
 7438 3 24.24 99.32 23.82 0.124 7437
 7439 3 24.12 99.28 23.86 0.093 7438
 7440 3 24.05 99.15 23.91 0.061 7439
 7441 3 23.94 99.15 23.99 0.113 7440
 7442 3 23.78 99.18 24 0.123 7441
 7443 3 23.62 99.17 24.02 0.092 7442
 7444 3 23.53 99.31 23.97 0.078 7443
 7445 3 23.46 99.4 23.99 0.063 7444
 7446 3 23.24 99.54 24.11 0.099 7445
 7447 3 23.14 99.56 24.06 0.000125 7446
 7448 3 26.78 98.78 22.56 0.08 7419
 7449 3 26.62 98.73 22.52 0.088 7448
 7450 3 26.46 98.7 22.56 0.057 7449
 7451 3 26.4 98.53 22.54 0.141 7450
 7452 3 26.35 98.54 22.66 0.174 7451
 7453 3 26.22 98.39 22.52 0.000125 7452
 7454 3 26.44 98.2 17.93 0.086 7382
 7455 3 26.53 98.31 18.04 0.115 7454
 7456 3 26.6 98.48 18.04 0.107 7455
 7457 3 26.74 98.56 18 0.115 7456
 7458 3 26.85 98.46 18.06 0.154 7457
 7459 3 26.94 98.35 18.11 0.086 7458
 7460 3 25.8 97.35 17.9 0.106 7379
 7461 3 25.94 97.37 17.77 0.096 7460
 7462 3 25.94 98.26 16.59 0.438 7373
 7463 3 26.08 98.26 16.59 0.45 7462
 7464 3 26.1 98.39 16.63 0.382 7463
 7465 3 26.19 98.43 16.77 0.297 7464
 7466 3 26.46 98.4 17.02 0.219 7465
 7467 3 26.71 98.4 17.16 0.187 7466
 7468 3 27.12 98.29 17.16 0.139 7467
 7469 3 27.3 98.2 17.16 0.147 7468
 7470 3 27.42 98.15 17.22 0.161 7469
 7471 3 27.56 98.07 17.25 0.154 7470
 7472 3 27.69 98.01 17.29 0.191 7471
 7473 3 27.6 97.85 17.36 0.096 7472
 7474 3 27.69 97.83 17.45 0.071 7473
 7475 3 27.96 98.05 17.41 0.154 7472
 7476 3 28.03 98.18 17.59 0.168 7475
 7477 3 28.08 98.3 17.47 0.112 7476
 7478 3 28.21 98.38 17.45 0.119 7477
 7479 3 28.4 98.38 17.54 0.133 7478
 7480 3 28.51 98.41 17.56 0.115 7479
 7481 3 28.65 98.46 17.59 0.136 7480
 7482 3 28.74 98.49 17.66 0.138 7481
 7483 3 28.92 98.69 17.77 0.117 7482
 7484 3 29.1 98.71 17.82 0.111 7483
 7485 3 28.93 98.82 17.91 0.141 7484
 7486 3 29.05 98.88 18 0.133 7485
 7487 3 29.14 99.11 18.06 0.173 7486
 7488 3 29.2 99.29 18.2 0.154 7487
 7489 3 29.32 99.49 18.25 0.129 7488
 7490 3 29.38 99.66 18.29 0.121 7489
 7491 3 29.45 99.76 18.36 0.104 7490
 7492 3 29.52 99.85 18.49 0.126 7491
 7493 3 29.59 99.96 18.56 0.137 7492
 7494 3 29.68 100.05 18.68 0.152 7493
 7495 3 29.77 100.05 18.84 0.175 7494
 7496 3 29.86 100.15 18.95 0.122 7495
 7497 3 29.93 100.24 19.02 0.121 7496
 7498 3 30.02 100.15 19.16 0.099 7497
 7499 3 30.11 100.15 19.25 0.102 7498
 7500 3 30.27 100.24 19.27 0.126 7499
 7501 3 30.45 100.35 19.4 0.105 7500
 7502 3 30.57 100.33 19.5 0.106 7501
 7503 3 30.68 100.33 19.54 0.163 7502
 7504 3 30.8 100.33 19.2 0.123 7503
 7505 3 30.8 100.33 19.06 0.13 7504
 7506 3 30.77 100.44 18.9 0.092 7505
 7507 3 30.75 100.44 19.61 0.149 7503
 7508 3 30.86 100.54 19.68 0.141 7507
 7509 3 30.95 100.63 19.79 0.175 7508
 7510 3 31.04 100.74 19.77 0.149 7509
 7511 3 31.05 101.04 20.15 0.121 7510
 7512 3 31.07 101.13 20.34 0.19 7511
 7513 3 31.16 101.33 20.5 0.149 7512
 7514 3 31.14 101.44 20.63 0.139 7513
 7515 3 31.25 101.63 20.68 0.123 7514
 7516 3 31.29 101.83 20.68 0.126 7515
 7517 3 31.41 101.93 20.7 0.114 7516
 7518 3 31.57 102.02 20.66 0.109 7517
 7519 3 31.68 102.13 20.61 0.156 7518
 7520 3 31.8 102.22 20.54 0.132 7519
 7521 3 31.92 102.43 20.49 0.157 7520
 7522 3 31.95 102.52 20.41 0.191 7521
 7523 3 31.84 102.82 20.59 0.122 7522
 7524 3 31.98 102.93 20.66 0.14 7523
 7525 3 31.98 103.02 20.74 0.177 7524
 7526 3 32.02 103.22 20.66 0.182 7525
 7527 3 32.09 103.41 20.47 0.097 7526
 7528 3 32.16 103.61 20.47 0.11 7527
 7529 3 32.3 103.61 20.5 0.107 7528
 7530 3 32.35 103.71 20.36 0.105 7529
 7531 3 32.41 103.91 20.34 0.145 7530
 7532 3 32.51 104.02 20.34 0.166 7531
 7533 3 32.62 104.11 20.38 0.177 7532
 7534 3 32.73 104.32 20.45 0.138 7533
 7535 3 32.77 104.41 20.5 0.177 7534
 7536 3 32.88 104.6 20.5 0.16 7535
 7537 3 33.02 104.8 20.5 0.126 7536
 7538 3 33.13 104.91 20.59 0.127 7537
 7539 3 33.23 105.1 20.66 0.167 7538
 7540 3 33.37 105.3 20.52 0.189 7539
 7541 3 33.48 105.3 20.45 0.244 7540
 7542 3 33.34 105.6 20.56 0.088 7541
 7543 3 33.37 105.71 20.54 0.12 7542
 7544 3 33.41 105.8 20.5 0.092 7543
 7545 3 33.53 105.99 20.36 0.104 7544
 7546 3 33.61 106.1 20.27 0.084 7545
 7547 3 33.72 106.19 20.24 0.124 7546
 7548 3 34.01 105.99 20.18 0.043 7547
 7549 3 34.09 105.9 20.2 0.075 7548
 7550 3 33.73 105.1 20.24 0.158 7541
 7551 3 33.95 105.1 20.22 0.107 7550
 7552 3 34.09 105.1 20.34 0.083 7551
 7553 3 34.16 104.99 20.43 0.127 7552
 7554 3 33.16 105.1 21 0.097 7539
 7555 3 33.26 105.01 21.15 0.114 7554
 7556 3 33.37 105.01 21.29 0.085 7555
 7557 3 33.34 105.01 21.4 0.118 7556
 7558 3 33.23 105.01 21.5 0.119 7557
 7559 3 32.01 102.43 20.18 0.123 7522
 7560 3 32.06 102.41 20.02 0.124 7559
 7561 3 32.15 102.41 19.81 0.096 7560
 7562 3 32.28 102.21 19.59 0.16 7561
 7563 3 32.45 102.21 19.41 0.154 7562
 7564 3 32.45 102.11 19.2 0.105 7563
 7565 3 32.47 102.02 19.06 0.087 7564
 7566 3 32.42 102.02 18.91 0.087 7565
 7567 3 32.31 101.91 18.81 0.152 7566
 7568 3 32.22 101.82 18.81 0.222 7567
 7569 3 29.77 99.76 18.81 0.089 7495
 7570 3 29.77 99.55 18.88 0.081 7569
 7571 3 29.7 99.38 18.95 0.099 7570
 7572 3 29.68 99.24 19 0.051 7571
 7573 3 29.64 99.24 19.15 0.106 7572
 7574 3 29.66 98.99 19.2 0.143 7573
 7575 3 29.72 98.91 19.31 0.03 7574
 7576 3 28.42 98.4 17.95 0.138 7482
 7577 3 28.35 98.3 18.02 0.128 7576
 7578 3 28.19 98.21 18.02 0.082 7577
 7579 3 28.08 98.24 18.2 0.038 7578
 7580 3 27.96 98.27 18.22 0.056 7579
 7581 3 27.85 98.27 18.27 0.109 7580
 7582 3 27.74 98.35 18.24 0.074 7581
 7583 3 26.74 98.18 16.43 0.135 7464
 7584 3 26.85 98.23 16.38 0.125 7583
 7585 3 27.03 98.15 16.47 0.074 7584
 7586 3 27.17 98.12 16.56 0.092 7585
 7587 3 27.24 98.12 16.7 0.107 7586
 7588 3 27.35 98.09 16.79 0.126 7587
 7589 3 27.47 98.21 16.82 0.129 7588
 7590 3 24.42 94.52 13.13 0.065 7331
 7591 3 24.51 94.35 13.12 0.151 7590
 7592 3 24.59 94.13 13.07 0.133 7591
 7593 3 24.66 94.02 12.99 0.153 7592
 7594 3 24.75 93.99 12.9 0.219 7593
 7595 3 24.95 93.91 12.89 0.194 7594
 7596 3 25.02 94.02 12.64 0.101 7595
 7597 3 25.13 93.97 12.58 0.000125 7596
 7598 3 24.98 93.68 12.87 0.133 7595
 7599 3 25.05 93.63 12.75 0.109 7598
 7600 3 25.2 93.72 12.71 0.139 7599
 7601 3 25.34 93.77 12.68 0.097 7600
 7602 3 24.48 94.02 12.64 0.098 7594
 7603 3 24.36 93.91 12.56 0.094 7602
 7604 3 24.36 93.74 12.52 0.11 7603
 7605 3 24.38 93.61 12.42 0.141 7604
 7606 3 24.54 93.43 12.22 0.139 7605
 7607 3 24.63 93.35 12.12 0.131 7606
 7608 3 24.63 93.35 12.01 0.236 7607
 7609 3 24.88 93.32 11.84 0.087 7608
 7610 3 25.05 93.22 11.81 0.126 7609
 7611 3 25.29 93.21 11.84 0.111 7610
 7612 3 25.45 93.19 11.92 0.098 7611
 7613 3 25.64 93.15 11.97 0.076 7612
 7614 3 25.75 93.16 11.96 0.085 7613
 7615 3 25.93 93.1 12.16 0.082 7614
 7616 3 25.98 93.13 12.26 0.086 7615
 7617 3 25.89 93.19 11.74 0.072 7614
 7618 3 25.96 93.18 11.6 0.075 7617
 7619 3 26.11 93.18 11.55 0.12 7618
 7620 3 26.2 93.1 11.55 0.131 7619
 7621 3 26.38 93.05 11.48 0.114 7620
 7622 3 26.52 92.99 11.34 0.09 7621
 7623 3 19.26 89.56 14.02 0.068 6469
 7624 3 19.3 89.53 13.87 0.103 7623
 7625 3 19.21 89.39 13.75 0.148 7624
 7626 3 18.83 88.15 13.89 0.126 6410
 7627 3 18.94 88.09 13.82 0.132 7626
 7628 3 19.01 88.18 13.7 0.101 7627
 7629 3 19.03 88.12 13.49 0.121 7628
 7630 3 19.03 88.09 13.32 0.139 7629
 7631 3 19.03 88.07 13.22 0.191 7630
 7632 3 19.22 88 13.13 0.161 7631
 7633 3 19.35 87.93 12.99 0.149 7632
 7634 3 19.35 87.76 12.92 0.18 7633
 7635 3 19.37 87.62 12.82 0.239 7634
 7636 3 19.21 87.31 12.8 0.105 7635
 7637 3 19.35 87.23 12.76 0.095 7636
 7638 3 19.71 87.73 12.65 0.086 7635
 7639 3 19.87 87.76 12.59 0.079 7638
 7640 3 20.01 87.81 12.57 0.089 7639
 7641 3 20.15 87.78 12.47 0.095 7640
 7642 3 20.19 87.76 12.25 0.174 7641
 7643 3 19.92 87.78 12.32 0.081 7642
 7644 3 19.85 87.65 12.23 0.097 7643
 7645 3 19.78 87.53 12.15 0.137 7644
 7646 3 19.69 87.46 12.15 0.153 7645
 7647 3 19.49 87.42 12.06 0.095 7646
 7648 3 20.51 87.7 12.13 0.101 7642
 7649 3 20.65 87.76 12.08 0.116 7648
 7650 3 20.76 87.85 12.08 0.126 7649
 7651 3 20.87 87.91 12.04 0.13 7650
 7652 3 20.99 88.02 11.9 0.167 7651
 7653 3 21.08 87.99 11.78 0.147 7652
 7654 3 21.17 87.93 11.56 0.088 7653
 7655 3 21.28 87.91 11.48 0.097 7654
 7656 3 21.42 87.83 11.38 0.114 7655
 7657 3 21.49 87.77 11.31 0.09 7656
 7658 3 18.87 88.25 13.14 0.101 7631
 7659 3 18.85 88.39 13.01 0.103 7658
 7660 3 18.85 88.48 12.95 0.117 7659
 7661 3 18.78 88.59 12.9 0.165 7660
 7662 3 18.71 88.7 12.88 0.214 7661
 7663 3 18.85 88.93 12.74 0.181 7662
 7664 3 18.94 89.25 12.56 0.102 7663
 7665 3 19.01 89.34 12.4 0.089 7664
 7666 3 19.1 89.4 12.32 0.064 7665
 7667 3 18.46 88.7 12.93 0.17 7662
 7668 3 18.35 88.87 12.88 0.088 7667
 7669 3 18.26 88.59 13.13 0.111 7667
 7670 3 18.15 88.62 13.16 0.000125 7669
 7671 3 19.06 87.95 13.96 0.112 7627
 7672 3 19.12 87.84 14.04 0.085 7671
 7673 3 19.22 87.76 14.13 0.106 7672
 7674 3 19.4 87.73 14.22 0.155 7673
 7675 3 19.56 87.65 14.28 0.13 7674
 7676 3 19.76 87.65 14.39 0.104 7675
 7677 3 19.9 87.62 14.48 0.123 7676
 7678 3 20.01 87.59 14.69 0.107 7677
 7679 3 20.12 87.59 14.88 0.124 7678
 7680 3 20.3 87.48 14.98 0.087 7679
 7681 3 17.39 88.2 14.57 0.167 6408
 7682 3 17.33 88.26 14.71 0.116 7681
 7683 3 17.26 88.26 14.87 0.078 7682
 7684 3 17.26 88.17 15 0.169 7683
 7685 3 16.94 88.42 15.22 0.164 7684
 7686 3 16.83 88.46 15.27 0.188 7685
 7687 3 16.71 88.54 15.37 0.167 7686
 7688 3 16.67 88.68 15.56 0.145 7687
 7689 3 16.55 88.73 15.64 0.15 7688
 7690 3 16.49 88.85 15.75 0.196 7689
 7691 3 16.55 88.93 16 0.14 7690
 7692 3 16.47 89.01 16.13 0.151 7691
 7693 3 16.42 89.12 16.27 0.198 7692
 7694 3 16.33 89.21 16.4 0.199 7693
 7695 3 16.22 89.31 16.59 0.204 7694
 7696 3 16.1 89.34 16.79 0.239 7695
 7697 3 15.99 89.4 16.9 0.323 7696
 7698 3 15.87 89.45 16.88 0.416 7697
 7699 3 15.74 89.32 17.09 0.362 7698
 7700 3 15.67 89.1 17.18 0.179 7699
 7701 3 15.63 89 17.22 0.179 7700
 7702 3 16.01 89.45 17.49 0.15 7701
 7703 3 16.03 89.43 17.63 0.242 7702
 7704 3 16.01 89.43 17.88 0.329 7703
 7705 3 16.28 89.57 17.91 0.342 7704
 7706 3 16.33 89.65 18.02 0.398 7705
 7707 3 16.42 89.73 18.16 0.355 7706
 7708 3 16.6 89.93 18.2 0.303 7707
 7709 3 16.69 90.18 18.31 0.167 7708
 7710 3 16.72 90.31 18.52 0.118 7709
 7711 3 16.65 90.37 18.66 0.132 7710
 7712 3 16.62 90.43 18.81 0.174 7711
 7713 3 16.58 90.48 18.99 0.191 7712
 7714 3 16.33 90.58 19.09 0.122 7713
 7715 3 16.21 90.55 19.2 0.1 7714
 7716 3 16.21 90.43 19.29 0.13 7715
 7717 3 16.14 90.3 19.36 0.112 7716
 7718 3 16.03 90.22 19.43 0.1 7717
 7719 3 15.89 90.18 19.5 0.14 7718
 7720 3 15.94 90.02 19.61 0.116 7719
 7721 3 15.96 89.91 19.79 0.105 7720
 7722 3 15.92 89.74 19.88 0.117 7721
 7723 3 15.78 89.68 19.99 0.084 7722
 7724 3 15.66 89.51 19.99 0.134 7723
 7725 3 15.89 89.46 19.86 0.107 7724
 7726 3 15.96 89.36 19.75 0.08 7725
 7727 3 16.06 89.27 19.66 0.1 7726
 7728 3 16.12 89.18 19.68 0.000125 7727
 7729 3 15.46 89.55 20.09 0.083 7724
 7730 3 15.29 89.52 20.13 0.107 7729
 7731 3 15.11 89.61 20.22 0.087 7730
 7732 3 14.99 89.71 20.25 0.086 7731
 7733 3 14.81 89.8 20.29 0.12 7732
 7734 3 14.67 89.88 20.36 0.067 7733
 7735 3 14.6 89.9 20.45 0.128 7734
 7736 3 14.49 89.99 20.36 0.108 7735
 7737 3 14.36 90.05 20.38 0.122 7736
 7738 3 14.24 89.86 20.54 0.086 7737
 7739 3 14.15 89.8 20.59 0.087 7738
 7740 3 13.94 89.85 20.68 0.125 7739
 7741 3 13.82 89.84 20.75 0.118 7740
 7742 3 13.72 89.81 20.81 0.134 7741
 7743 3 13.66 89.96 20.93 0.106 7742
 7744 3 13.6 90.09 21.07 0.141 7743
 7745 3 13.5 90.12 21.25 0.1 7744
 7746 3 13.44 90.2 21.31 0.112 7745
 7747 3 13.33 90.2 21.56 0.15 7746
 7748 3 13.31 90.04 21.77 0.176 7747
 7749 3 13.3 90.04 21.93 0.135 7748
 7750 3 13.28 89.98 22.09 0.092 7749
 7751 3 13.33 89.9 22.29 0.074 7750
 7752 3 13.41 89.81 22.41 0.063 7751
 7753 3 13.55 89.78 22.59 0.124 7752
 7754 3 13.55 89.6 22.75 0.142 7753
 7755 3 13.52 89.48 22.81 0.142 7754
 7756 3 13.54 89.29 23 0.126 7755
 7757 3 13.55 89.25 23.22 0.163 7756
 7758 3 13.64 89.15 23.41 0.13 7757
 7759 3 13.71 89.09 23.59 0.113 7758
 7760 3 13.7 88.87 23.68 0.153 7759
 7761 3 13.65 88.65 23.77 0.138 7760
 7762 3 13.6 88.56 23.84 0.164 7761
 7763 3 13.52 88.48 23.93 0.19 7762
 7764 3 13.65 89.65 20.79 0.1 7742
 7765 3 13.55 89.57 20.74 0.101 7764
 7766 3 13.41 89.39 20.65 0.108 7765
 7767 3 13.38 89.29 20.56 0.102 7766
 7768 3 13.28 89.2 20.54 0.1 7767
 7769 3 13.28 89.07 20.43 0.137 7768
 7770 3 15.62 89.18 18.06 0.118 7704
 7771 3 15.49 89.08 18.13 0.095 7770
 7772 3 15.44 88.91 18.27 0.145 7771
 7773 3 15.36 88.82 18.43 0.149 7772
 7774 3 15.3 88.69 18.56 0.148 7773
 7775 3 15.22 88.57 18.68 0.123 7774
 7776 3 15.12 88.46 18.75 0.153 7775
 7777 3 14.91 88.32 18.66 0.127 7776
 7778 3 14.78 88.32 18.68 0.16 7777
 7779 3 14.66 88.55 18.81 0.089 7778
 7780 3 14.54 88.58 18.95 0.149 7779
 7781 3 14.47 88.63 19.13 0.094 7780
 7782 3 14.54 88.57 19.29 0.116 7781
 7783 3 14.55 88.51 19.41 0.072 7782
 7784 3 14.5 88.47 19.52 0.000125 7783
 7785 3 15.15 88.35 18.95 0.157 7776
 7786 3 15.19 88.16 19.13 0.147 7785
 7787 3 15.21 88.02 19.29 0.19 7786
 7788 3 15.19 87.94 19.4 0.226 7787
 7789 3 14.94 87.71 19.54 0.156 7788
 7790 3 14.71 87.6 19.65 0.155 7789
 7791 3 14.65 87.32 19.74 0.143 7790
 7792 3 14.71 87.16 19.84 0.169 7791
 7793 3 14.66 87.13 19.97 0.084 7792
 7794 3 14.54 87.05 20.06 0.093 7793
 7795 3 14.42 87.05 20.18 0.111 7794
 7796 3 14.33 87.02 20.27 0.094 7795
 7797 3 14.3 86.86 20.34 0.138 7796
 7798 3 14.3 86.69 20.34 0.15 7797
 7799 3 14.31 86.52 20.34 0.095 7798
 7800 3 14.98 86.96 19.77 0.115 7792
 7801 3 14.64 87.77 19.63 0.161 7790
 7802 3 14.61 87.88 19.52 0.158 7801
 7803 3 14.64 87.88 19.34 0.054 7802
 7804 3 15.54 88.07 19.45 0.106 7788
 7805 3 15.66 88.13 19.38 0.112 7804
 7806 3 15.81 88.16 19.32 0.093 7805
 7807 3 15.94 88.19 19.29 0.149 7806
 7808 3 16.08 88.21 19.31 0.121 7807
 7809 3 16.28 88.24 19.38 0.124 7808
 7810 3 16.33 88.3 19.29 0.098 7809
 7811 3 15.56 88.98 17.04 0.092 7700
 7812 3 15.52 88.92 16.86 0.132 7811
 7813 3 15.52 88.84 16.63 0.155 7812
 7814 3 15.49 88.81 16.41 0.14 7813
 7815 3 15.54 88.57 16.52 0.093 7814
 7816 3 15.47 88.98 16.2 0.128 7814
 7817 3 15.54 88.95 16.04 0.148 7816
 7818 3 15.54 89.06 15.9 0.13 7817
 7819 3 15.56 89.15 15.76 0.199 7818
 7820 3 15.8 89.31 15.7 0.066 7819
 7821 3 15.53 89.39 15.66 0.147 7820
 7822 3 15.33 89.53 15.62 0.068 7821
 7823 3 15.28 89.59 15.5 0.072 7822
 7824 3 15.21 89.65 15.37 0.032 7823
 7825 3 15.67 89.43 15.68 0.081 7821
 7826 3 15.63 89.54 15.74 0.051 7825
 7827 3 15.49 89.45 16.72 0.178 7699
 7828 3 16.12 89.81 16.41 0.092 7698
 7829 3 16.08 89.85 16.29 0.106 7828
 7830 3 16.17 89.93 16.22 0.116 7829
 7831 3 16.24 90.01 16.22 0.106 7830
 7832 3 16.21 90.09 16.06 0.06 7831
 7833 3 16.12 90.14 16.06 0.105 7832
 7834 3 16.08 90.28 16.02 0.113 7833
 7835 3 16.06 90.4 16.06 0.118 7834
 7836 3 16.17 90.57 16.09 0.067 7835
 7837 3 16.24 88.95 15.58 0.107 7690
 7838 3 16.15 88.93 15.49 0.125 7837
 7839 3 16.15 88.76 15.38 0.057 7838
 7840 3 17.4 87.67 14.97 0.163 7684
 7841 3 17.46 87.56 14.9 0.241 7840
 7842 3 17.51 87.45 14.87 0.359 7841
 7843 3 17.55 87.34 14.87 0.43 7842
 7844 3 17.49 87.26 14.98 0.444 7843
 7845 3 17.69 87.06 14.81 0.341 7844
 7846 3 17.78 87.01 14.73 0.341 7845
 7847 3 17.78 87.12 15.61 0.164 7846
 7848 3 17.71 86.98 15.8 0.107 7847
 7849 3 17.71 86.87 15.92 0.122 7848
 7850 3 17.74 86.79 16.08 0.086 7849
 7851 3 17.64 86.62 16.26 0.123 7850
 7852 3 17.51 86.57 16.26 0.128 7851
 7853 3 17.37 86.56 16.21 0.043 7852
 7854 3 17.9 86.68 14.53 0.166 7845
 7855 3 18.01 86.59 14.41 0.095 7854
 7856 3 16.96 87.25 15.24 0.18 7844
 7857 3 16.81 87.25 15.08 0.056 7856
 7858 3 16.76 87.26 15.23 0.117 7857
 7859 3 16.69 87.29 15.39 0.134 7858
 7860 3 17.03 88.68 14.05 0.155 6406
 7861 3 16.92 88.76 14.02 0.187 7860
 7862 3 16.8 88.84 14.13 0.172 7861
 7863 3 16.67 88.93 14.22 0.193 7862
 7864 3 16.55 88.98 14.38 0.165 7863
 7865 3 16.44 89.07 14.43 0.192 7864
 7866 3 16.21 89.17 14.37 0.263 7865
 7867 3 16.1 89.23 14.39 0.345 7866
 7868 3 16.01 89.26 14.46 0.428 7867
 7869 3 15.94 89.37 14.46 0.448 7868
 7870 3 15.85 89.5 14.33 0.436 7869
 7871 3 15.79 89.64 14.21 0.442 7870
 7872 3 15.72 89.73 14.08 0.482 7871
 7873 3 15.38 89.65 14.08 0.292 7872
 7874 3 15.23 89.59 14.12 0.292 7873
 7875 3 15.9 89.68 14.26 0.243 7874
 7876 3 15.94 89.56 14.18 0.192 7875
 7877 3 15.8 89.68 14 0.000125 7876
 7878 3 14.81 89.46 14.23 0.239 7873
 7879 3 14.64 89.4 14.3 0.207 7878
 7880 3 14.54 89.31 14.59 0.129 7879
 7881 3 14.55 89.2 14.64 0.000125 7880
 7882 3 14.39 89.34 14.23 0.13 7879
 7883 3 14.25 89.37 14.15 0.139 7882
 7884 3 14.1 89.35 14.15 0.169 7883
 7885 3 13.95 89.34 14.04 0.176 7884
 7886 3 13.77 89.38 14.09 0.17 7885
 7887 3 13.56 89.41 14.22 0.155 7886
 7888 3 13.41 89.44 14.34 0.141 7887
 7889 3 13.24 89.53 14.41 0.132 7888
 7890 3 13.13 89.61 14.52 0.173 7889
 7891 3 13.08 89.69 14.6 0.225 7890
 7892 3 12.75 89.94 14.42 0.227 7891
 7893 3 12.54 89.81 14.64 0.118 7892
 7894 3 12.39 89.85 14.71 0.124 7893
 7895 3 12.25 89.87 14.74 0.167 7894
 7896 3 12.13 89.9 14.68 0.235 7895
 7897 3 12.19 89.9 14.29 0.089 7896
 7898 3 12.15 89.96 14.15 0.066 7897
 7899 3 12.08 89.92 14.09 0.134 7898
 7900 3 12.03 90.03 13.92 0.098 7899
 7901 3 11.95 90.02 13.77 0.101 7900
 7902 3 11.79 89.92 13.79 0.093 7901
 7903 3 11.69 89.9 13.71 0.095 7902
 7904 3 11.54 90.01 13.6 0.101 7903
 7905 3 11.41 90.04 13.57 0.000125 7904
 7906 3 12 89.95 15.05 0.092 7896
 7907 3 11.91 89.95 15.18 0.128 7906
 7908 3 11.79 89.85 15.23 0.109 7907
 7909 3 11.64 89.79 15.32 0.112 7908
 7910 3 11.55 89.68 15.46 0.127 7909
 7911 3 11.45 89.6 15.46 0.148 7910
 7912 3 11.3 89.53 15.54 0.113 7911
 7913 3 11.03 89.59 15.6 0.107 7912
 7914 3 10.88 89.64 15.62 0.104 7913
 7915 3 10.69 89.67 15.7 0.119 7914
 7916 3 10.58 89.73 15.75 0.172 7915
 7917 3 10.47 89.7 15.81 0.231 7916
 7918 3 10.66 89.59 16 0.107 7917
 7919 3 10.72 89.54 16.16 0.096 7918
 7920 3 10.67 89.48 16.34 0.104 7919
 7921 3 10.61 89.45 16.45 0.127 7920
 7922 3 10.45 89.5 16.54 0.141 7921
 7923 3 10.25 89.56 16.63 0.064 7922
 7924 3 10.17 89.54 16.75 0.072 7923
 7925 3 10.08 89.57 16.84 0.066 7924
 7926 3 10.07 89.75 17 0.065 7925
 7927 3 10.13 89.87 16.95 0.1 7926
 7928 3 10.17 90.09 16.82 0.124 7927
 7929 3 10.21 90.2 16.72 0.136 7928
 7930 3 10.31 89.7 15.64 0.192 7917
 7931 3 10.23 89.56 15.75 0.235 7930
 7932 3 10.14 89.62 15.75 0.263 7931
 7933 3 10.28 89.95 15.09 0.075 7932
 7934 3 10.3 90 14.99 0.109 7933
 7935 3 10.38 90.06 14.9 0.000125 7934
 7936 3 10 89.48 15.87 0.22 7932
 7937 3 9.89 89.34 15.9 0.177 7936
 7938 3 9.73 89.15 16.07 0.161 7937
 7939 3 9.61 89.09 16.22 0.162 7938
 7940 3 9.45 89.06 16.27 0.162 7939
 7941 3 9.3 89.06 16.29 0.131 7940
 7942 3 9.22 89.06 16.4 0.114 7941
 7943 3 9.12 89.03 16.52 0.123 7942
 7944 3 9.05 89.04 16.61 0.112 7943
 7945 3 8.95 89.1 16.7 0.134 7944
 7946 3 8.92 89.18 16.79 0.215 7945
 7947 3 8.89 89.2 16.93 0.294 7946
 7948 3 8.8 89.31 17 0.363 7947
 7949 3 8.72 89.35 17.16 0.377 7948
 7950 3 8.62 89.26 17.34 0.398 7949
 7951 3 8.39 89 17.43 0.194 7950
 7952 3 8.3 88.87 17.47 0.194 7951
 7953 3 8.7 88.9 17.65 0.072 7952
 7954 3 8.75 88.78 17.7 0.096 7953
 7955 3 7.9 88.68 17.52 0.133 7951
 7956 3 7.81 88.51 17.47 0.102 7955
 7957 3 7.67 88.42 17.41 0.103 7956
 7958 3 7.55 88.32 17.4 0.131 7957
 7959 3 7.51 88.18 17.45 0.172 7958
 7960 3 7.47 88.09 17.52 0.241 7959
 7961 3 7.39 87.98 18.02 0.144 7960
 7962 3 7.37 87.98 18.22 0.113 7961
 7963 3 7.38 87.95 18.36 0.141 7962
 7964 3 7.39 87.98 18.47 0.187 7963
 7965 3 7.38 88.06 18.54 0.251 7964
 7966 3 7.77 87.84 18.45 0.087 7965
 7967 3 7.87 87.76 18.45 0.11 7966
 7968 3 7.89 87.62 18.47 0.128 7967
 7969 3 7.81 87.48 18.54 0.08 7968
 7970 3 7.98 87.39 18.52 0.085 7969
 7971 3 8.12 87.23 18.5 0.125 7970
 7972 3 8.16 87.04 18.5 0.119 7971
 7973 3 8.19 86.84 18.43 0.086 7972
 7974 3 8.17 86.68 18.4 0.084 7973
 7975 3 8.16 86.51 18.41 0.103 7974
 7976 3 8.11 86.37 18.36 0.052 7975
 7977 3 8.1 86.26 18.32 0.074 7976
 7978 3 7.96 86.14 18.4 0.108 7977
 7979 3 7.87 86.01 18.34 0.108 7978
 7980 3 7.87 85.85 18.29 0.11 7979
 7981 3 7.87 85.76 18.24 0.066 7980
 7982 3 7.89 85.64 18.2 0.075 7981
 7983 3 7.9 85.51 18.2 0.076 7982
 7984 3 7.8 85.39 18.24 0.075 7983
 7985 3 7.75 85.23 18.29 0.123 7984
 7986 3 7.64 85.23 18.31 0.081 7985
 7987 3 7.15 88.04 18.72 0.167 7965
 7988 3 7.06 88.01 18.88 0.179 7987
 7989 3 7.04 87.95 19 0.169 7988
 7990 3 6.97 87.84 19.2 0.124 7989
 7991 3 6.83 87.67 19.34 0.116 7990
 7992 3 6.8 87.58 19.47 0.114 7991
 7993 3 6.84 87.42 19.63 0.143 7992
 7994 3 6.79 87.22 19.79 0.186 7993
 7995 3 6.75 87.05 19.97 0.157 7994
 7996 3 6.69 86.94 20.16 0.126 7995
 7997 3 6.67 86.81 20.29 0.12 7996
 7998 3 6.64 86.7 20.4 0.148 7997
 7999 3 6.58 86.55 20.45 0.231 7998
 8000 3 6.55 86.42 20.5 0.281 7999
 8001 3 6.47 86.47 20.93 0.084 8000
 8002 3 6.51 86.33 21.06 0.11 8001
 8003 3 6.65 86.25 21.18 0.082 8002
 8004 3 6.76 86.13 21.36 0.085 8003
 8005 3 6.8 86.02 21.45 0.099 8004
 8006 3 6.83 86.05 21.56 0.092 8005
 8007 3 6.83 85.95 21.63 0.116 8006
 8008 3 6.8 85.8 21.72 0.104 8007
 8009 3 6.72 85.7 21.88 0.088 8008
 8010 3 6.74 85.69 21.99 0.103 8009
 8011 3 6.82 85.61 22.04 0.096 8010
 8012 3 6.81 85.55 22.18 0.085 8011
 8013 3 6.93 85.49 22.34 0.097 8012
 8014 3 7.06 85.43 22.45 0.136 8013
 8015 3 7.11 85.29 22.52 0.103 8014
 8016 3 7.16 85.23 22.65 0.081 8015
 8017 3 7.23 85.2 22.79 0.089 8016
 8018 3 7.26 85.09 22.91 0.088 8017
 8019 3 7.35 85.03 23.04 0.059 8018
 8020 3 7.41 84.95 23.13 0.069 8019
 8021 3 7.48 84.81 23.24 0.072 8020
 8022 3 7.49 84.76 23.34 0.125 8021
 8023 3 7.56 84.78 23.5 0.146 8022
 8024 3 7.56 84.56 23.49 0.137 8023
 8025 3 7.64 84.48 23.51 0.113 8024
 8026 3 7.65 84.39 23.65 0.073 8025
 8027 3 7.69 84.29 23.74 0.107 8026
 8028 3 7.7 84.23 23.83 0.159 8027
 8029 3 7.77 84.15 23.96 0.148 8028
 8030 3 7.64 84 23.94 0.072 8029
 8031 3 6.54 86.09 20.25 0.139 8000
 8032 3 6.47 85.92 20.16 0.115 8031
 8033 3 6.5 85.81 20.13 0.091 8032
 8034 3 6.54 85.69 20.2 0.12 8033
 8035 3 6.58 85.61 20.06 0.15 8034
 8036 3 6.52 85.66 19.79 0.084 8035
 8037 3 6.55 85.75 19.54 0.111 8036
 8038 3 6.55 85.92 19.38 0.125 8037
 8039 3 6.59 86.03 19.24 0.13 8038
 8040 3 6.62 86.17 19.09 0.000125 8039
 8041 3 7.43 87.87 17.06 0.139 7960
 8042 3 7.47 87.81 16.86 0.13 8041
 8043 3 7.43 87.81 16.72 0.129 8042
 8044 3 7.48 87.81 16.54 0.138 8043
 8045 3 7.52 87.87 16.32 0.111 8044
 8046 3 7.54 87.92 16.13 0.09 8045
 8047 3 7.55 87.92 15.97 0.162 8046
 8048 3 7.52 87.93 15.8 0.156 8047
 8049 3 7.43 87.85 15.62 0.145 8048
 8050 3 7.43 87.79 15.48 0.139 8049
 8051 3 7.35 87.87 15.25 0.12 8050
 8052 3 7.33 87.89 15.12 0.1 8051
 8053 3 7.3 87.87 14.91 0.109 8052
 8054 3 7.27 87.79 14.76 0.146 8053
 8055 3 7.35 87.7 14.59 0.167 8054
 8056 3 7.43 87.56 14.42 0.161 8055
 8057 3 7.55 87.45 14.21 0.177 8056
 8058 3 7.62 87.31 14.07 0.189 8057
 8059 3 7.64 87.15 14 0.192 8058
 8060 3 7.73 87.12 13.89 0.21 8059
 8061 3 7.59 86.85 13.88 0.189 8060
 8062 3 7.54 86.64 13.9 0.192 8061
 8063 3 7.47 86.43 13.92 0.174 8062
 8064 3 7.38 86.31 14.12 0.145 8063
 8065 3 7.38 86.2 14.2 0.145 8064
 8066 3 7.34 86.07 14.31 0.144 8065
 8067 3 7.22 85.9 14.48 0.124 8066
 8068 3 7.1 85.71 14.6 0.096 8067
 8069 3 7.05 85.48 14.67 0.111 8068
 8070 3 7.05 85.26 14.76 0.097 8069
 8071 3 7.52 86.31 13.75 0.145 8063
 8072 3 7.63 86.28 13.5 0.088 8071
 8073 3 7.68 86.29 13.35 0.11 8072
 8074 3 7.72 86.29 13.24 0.000125 8073
 8075 3 7.94 87.32 13.66 0.121 8060
 8076 3 7.99 87.43 13.49 0.146 8075
 8077 3 8.72 89.62 17.34 0.178 7950
 8078 3 8.65 89.68 17.47 0.108 8077
 8079 3 8.6 89.79 17.65 0.118 8078
 8080 3 8.55 89.85 17.75 0.159 8079
 8081 3 8.31 89.96 17.75 0.105 8080
 8082 3 8.22 90.01 17.77 0.067 8081
 8083 3 8.57 89.82 17.95 0.108 8080
 8084 3 8.54 89.93 18 0.117 8083
 8085 3 8.44 90 18.13 0.098 8084
 8086 3 8.44 90.06 18.27 0.095 8085
 8087 3 8.38 90.14 18.34 0.107 8086
 8088 3 8.38 90.26 18.52 0.097 8087
 8089 3 8.4 90.43 18.59 0.159 8088
 8090 3 8.44 90.54 18.63 0.199 8089
 8091 3 8.42 90.62 18.7 0.182 8090
 8092 3 8.39 90.45 18.99 0.072 8091
 8093 3 8.42 90.5 19.13 0.13 8092
 8094 3 8.37 90.54 19.27 0.162 8093
 8095 3 8.2 90.42 19.34 0.137 8094
 8096 3 8.29 90.31 19.38 0.055 8095
 8097 3 8.39 90.89 18.52 0.147 8091
 8098 3 8.38 91.04 18.38 0.143 8097
 8099 3 8.39 91.15 18.25 0.135 8098
 8100 3 12.92 90.13 14.15 0.113 7892
 8101 3 13.03 90.19 14.02 0.096 8100
 8102 3 13.03 90.33 13.89 0.155 8101
 8103 3 13.03 90.5 13.79 0.151 8102
 8104 3 13.07 90.64 13.7 0.141 8103
 8105 3 13.07 90.8 13.59 0.093 8104
 8106 3 16.03 89.89 13.09 0.099 7872
 8107 3 16.03 89.87 12.96 0.077 8106
 8108 3 16.1 89.92 12.81 0.108 8107
 8109 3 16.12 90.01 12.64 0.077 8108
 8110 3 16.08 90.15 12.48 0.085 8109
 8111 3 16.1 90.26 12.37 0.113 8110
 8112 3 16.14 90.39 12.31 0.142 8111
 8113 3 16.21 90.53 12.25 0.136 8112
 8114 3 16.06 90.62 12.09 0.108 8113
 8115 3 15.94 90.68 12.05 0.138 8114
 8116 3 15.85 90.76 11.98 0.22 8115
 8117 3 16.02 90.93 11.79 0.133 8116
 8118 3 16.07 91.04 11.64 0.115 8117
 8119 3 16.09 91.2 11.49 0.072 8118
 8120 3 15.55 90.68 12.02 0.112 8116
 8121 3 16.46 90.65 12.24 0.136 8113
 8122 3 16.49 90.81 12.2 0.123 8121
 8123 3 16.5 90.95 12.16 0.064 8122
 8124 3 16.52 91.06 12.13 0.09 8123
 8125 3 15.96 88.17 12.54 0.223 6397
 8126 3 15.75 88.45 12.37 0.126 8125
 8127 3 15.64 88.6 12.35 0.094 8126
 8128 3 15.53 88.68 12.38 0.093 8127
 8129 3 15.39 88.79 12.33 0.106 8128
 8130 3 15.23 88.87 12.34 0.085 8129
 8131 3 15.14 88.92 12.33 0.068 8130
 8132 3 15.06 89.04 12.34 0.129 8131
 8133 3 14.96 89.07 12.35 0.16 8132
 8134 3 15.19 89.28 12.26 0.083 8133
 8135 3 14.81 89.09 12.35 0.115 8133
 8136 3 15.36 87.42 11.55 0.134 6372
 8137 3 15.39 87.53 11.37 0.065 8136
 8138 3 15.35 87.68 11.32 0.109 8137
 8139 3 15.37 87.79 11.16 0.129 8138
 8140 3 15.38 87.89 11.05 0.106 8139
 8141 3 15.38 88.04 10.89 0.073 8140
 8142 3 15.41 88.15 10.71 0.103 8141
 8143 3 15.45 88.2 10.57 0.15 8142
 8144 3 15.28 88.25 10.39 0.086 8143
 8145 3 15.22 88.29 10.24 0.086 8144
 8146 3 15.2 88.35 10.09 0.101 8145
 8147 3 15.07 88.4 9.95 0.106 8146
 8148 3 14.97 88.5 9.83 0.143 8147
 8149 3 14.96 88.59 9.73 0.118 8148
 8150 3 14.92 88.65 9.57 0.059 8149
 8151 3 14.92 88.64 9.47 0.083 8150
 8152 3 14.81 88.6 9.42 0.000125 8151
 8153 3 14.19 85.15 13.48 0.238 4397
 8154 3 14.16 85.14 13.62 0.208 8153
 8155 3 14.14 85.06 13.8 0.139 8154
 8156 3 14.07 85.04 13.92 0.123 8155
 8157 3 14.12 85 14.03 0.146 8156
 8158 3 14.03 85.01 14.13 0.167 8157
 8159 3 13.94 85.06 14.24 0.243 8158
 8160 3 13.69 84.59 14.58 0.118 8159
 8161 3 13.64 84.56 14.73 0.132 8160
 8162 3 13.66 84.5 14.84 0.179 8161
 8163 3 13.76 84.45 14.94 0.263 8162
 8164 3 13.98 84.15 14.63 0.144 8163
 8165 3 14.06 84.07 14.55 0.158 8164
 8166 3 13.8 83.67 14.64 0.1 8165
 8167 3 13.65 83.61 14.62 0.116 8166
 8168 3 13.55 83.53 14.64 0.107 8167
 8169 3 13.39 83.5 14.7 0.142 8168
 8170 3 13.15 83.58 14.65 0.107 8169
 8171 3 12.99 83.53 14.63 0.105 8170
 8172 3 12.86 83.44 14.61 0.129 8171
 8173 3 12.67 83.36 14.58 0.097 8172
 8174 3 12.61 83.25 14.51 0.101 8173
 8175 3 12.61 83.03 14.49 0.084 8174
 8176 3 12.3 82.93 14.63 0.114 8175
 8177 3 12.07 82.93 14.65 0.156 8176
 8178 3 11.95 83.04 14.7 0.147 8177
 8179 3 11.78 83.17 14.64 0.096 8178
 8180 3 11.64 83.15 14.56 0.079 8179
 8181 3 11.56 83.12 14.48 0.103 8180
 8182 3 11.43 83.1 14.4 0.065 8181
 8183 3 12.66 82.8 14.46 0.098 8175
 8184 3 12.73 82.67 14.41 0.113 8183
 8185 3 12.78 82.52 14.48 0.117 8184
 8186 3 12.98 82.36 14.55 0.094 8185
 8187 3 13.06 82.22 14.49 0.09 8186
 8188 3 13.07 82.13 14.42 0.085 8187
 8189 3 13.7 84.58 15.19 0.144 8163
 8190 3 13.66 84.66 15.36 0.159 8189
 8191 3 13.68 84.64 15.49 0.214 8190
 8192 3 13.9 84.59 15.64 0.141 8191
 8193 3 14.07 84.54 15.67 0.173 8192
 8194 3 14.18 84.37 15.75 0.158 8193
 8195 3 14.26 84.32 15.89 0.165 8194
 8196 3 14.34 84.15 16.1 0.146 8195
 8197 3 14.41 84.06 16.19 0.245 8196
 8198 3 14.47 83.98 16.31 0.33 8197
 8199 3 14.47 83.92 16.46 0.359 8198
 8200 3 14.45 83.95 16.65 0.329 8199
 8201 3 14.4 83.96 16.76 0.349 8200
 8202 3 14.41 84.05 16.83 0.388 8201
 8203 3 14.97 84.04 16.74 0.201 8202
 8204 3 15.08 84.15 16.74 0.227 8203
 8205 3 15.18 84.07 16.98 0.156 8204
 8206 3 15.38 84.03 17.05 0.162 8205
 8207 3 15.43 84.01 17.19 0.212 8206
 8208 3 15.48 83.76 16.9 0.104 8207
 8209 3 15.48 83.54 16.89 0.082 8208
 8210 3 15.51 83.45 16.81 0.077 8209
 8211 3 15.58 83.37 16.76 0.000125 8210
 8212 3 15.43 84.01 17.46 0.197 8207
 8213 3 15.36 83.93 17.65 0.146 8212
 8214 3 15.28 83.91 17.87 0.154 8213
 8215 3 15.23 83.83 18.03 0.142 8214
 8216 3 15.22 83.82 18.19 0.158 8215
 8217 3 15.23 83.86 18.39 0.198 8216
 8218 3 15.23 84.08 18.44 0.216 8217
 8219 3 14.9 84.29 18.26 0.078 8218
 8220 3 15.34 84.13 18.56 0.244 8218
 8221 3 15.8 84.08 18.46 0.141 8220
 8222 3 16 84.07 18.53 0.119 8221
 8223 3 16.22 84.06 18.56 0.155 8222
 8224 3 16.48 84.04 18.51 0.123 8223
 8225 3 16.68 84.01 18.53 0.148 8224
 8226 3 16.81 83.9 18.58 0.159 8225
 8227 3 16.88 83.76 18.6 0.115 8226
 8228 3 16.88 83.62 18.67 0.127 8227
 8229 3 16.95 83.56 18.74 0.204 8228
 8230 3 17.13 83.7 18.8 0.197 8229
 8231 3 17.32 83.84 18.65 0.121 8230
 8232 3 17.47 84 18.74 0.104 8231
 8233 3 17.66 84.07 18.67 0.055 8232
 8234 3 17.86 84.26 18.51 0.08 8233
 8235 3 17.98 84.32 18.53 0.062 8234
 8236 3 18.11 84.4 18.49 0.074 8235
 8237 3 18.16 84.54 18.46 0.086 8236
 8238 3 18.27 84.65 18.44 0.119 8237
 8239 3 18.38 84.7 18.4 0.126 8238
 8240 3 18.47 84.75 18.28 0.087 8239
 8241 3 18.57 84.73 18.23 0.048 8240
 8242 3 18.75 84.82 18.21 0.168 8241
 8243 3 18.93 84.96 18.12 0.084 8242
 8244 3 18.95 85.04 18.05 0.08 8243
 8245 3 19.04 85.06 17.98 0.121 8244
 8246 3 19.17 85.12 17.9 0.159 8245
 8247 3 19.3 85.18 17.83 0.161 8246
 8248 3 19.53 85.23 17.74 0.128 8247
 8249 3 19.65 85.23 17.58 0.095 8248
 8250 3 19.76 85.28 17.51 0.103 8249
 8251 3 19.9 85.21 17.42 0.112 8250
 8252 3 20.03 85.23 17.33 0.105 8251
 8253 3 20.17 85.23 17.26 0.086 8252
 8254 3 20.35 85.18 17.19 0.062 8253
 8255 3 20.46 85.18 17.08 0.114 8254
 8256 3 20.62 85.18 17.05 0.104 8255
 8257 3 20.74 85.3 16.99 0.114 8256
 8258 3 20.85 85.35 16.94 0.094 8257
 8259 3 20.85 85.55 16.74 0.107 8258
 8260 3 20.85 85.51 16.62 0.084 8259
 8261 3 16.95 83.65 19.12 0.08 8230
 8262 3 16.88 83.68 19.23 0.08 8261
 8263 3 16.75 83.6 19.31 0.112 8262
 8264 3 16.61 83.57 19.33 0.115 8263
 8265 3 16.47 83.52 19.4 0.102 8264
 8266 3 16.4 83.47 19.46 0.000125 8265
 8267 3 16.88 83.26 18.76 0.121 8229
 8268 3 16.86 83.06 18.78 0.107 8267
 8269 3 16.91 82.85 18.89 0.09 8268
 8270 3 16.97 82.82 18.99 0.108 8269
 8271 3 17.07 82.7 18.99 0.126 8270
 8272 3 16.86 82.62 19.26 0.059 8271
 8273 3 16.79 82.65 19.37 0.032 8272
 8274 3 16.7 82.77 19.53 0.137 8273
 8275 3 16.81 82.69 19.73 0.092 8274
 8276 3 16.84 82.55 19.81 0.09 8275
 8277 3 16.82 82.38 19.87 0.089 8276
 8278 3 16.77 82.26 20.03 0.074 8277
 8279 3 16.72 82.27 20.12 0.081 8278
 8280 3 16.63 82.29 20.19 0.102 8279
 8281 3 16.59 82.05 20.24 0.081 8280
 8282 3 16.63 81.9 20.3 0.053 8281
 8283 3 16.61 81.8 20.39 0.059 8282
 8284 3 16.52 81.74 20.46 0.09 8283
 8285 3 16.34 81.77 20.6 0.139 8284
 8286 3 16.09 81.79 20.55 0.161 8285
 8287 3 15.97 81.82 20.44 0.166 8286
 8288 3 15.72 81.85 20.3 0.11 8287
 8289 3 15.56 81.83 20.17 0.053 8288
 8290 3 15.46 81.86 20.08 0.114 8289
 8291 3 17.41 82.76 18.98 0.181 8271
 8292 3 17.7 82.82 18.94 0.081 8291
 8293 3 17.82 82.87 19.1 0.11 8292
 8294 3 17.93 82.82 19.1 0.1 8293
 8295 3 17.45 82.57 19.08 0.15 8291
 8296 3 17.52 82.45 19.08 0.12 8295
 8297 3 17.61 82.35 19.05 0.08 8296
 8298 3 17.77 82.31 19.06 0.088 8297
 8299 3 17.79 82.31 18.96 0.046 8298
 8300 3 15.11 84.3 18.8 0.151 8220
 8301 3 15.07 84.43 18.83 0.13 8300
 8302 3 15.07 84.57 18.96 0.16 8301
 8303 3 15.09 84.69 18.99 0.181 8302
 8304 3 15.13 84.8 19.08 0.188 8303
 8305 3 15.23 84.69 19.33 0.15 8304
 8306 3 15.37 84.65 19.4 0.109 8305
 8307 3 15.48 84.55 19.49 0.101 8306
 8308 3 15.55 84.46 19.6 0.116 8307
 8309 3 15.67 84.32 19.62 0.11 8308
 8310 3 15.83 84.24 19.6 0.151 8309
 8311 3 15.95 84.21 19.58 0.223 8310
 8312 3 16.07 83.94 19.37 0.08 8311
 8313 3 16.15 83.85 19.3 0.026 8312
 8314 3 15.97 84.35 19.83 0.186 8311
 8315 3 15.72 84.29 20.01 0.158 8314
 8316 3 15.68 84.35 20.17 0.117 8315
 8317 3 15.73 84.29 20.35 0.135 8316
 8318 3 15.88 84.22 20.46 0.138 8317
 8319 3 16.09 84.22 20.46 0.132 8318
 8320 3 16.32 84.26 20.42 0.124 8319
 8321 3 16.43 84.27 20.42 0.144 8320
 8322 3 16.54 84.21 20.44 0.113 8321
 8323 3 16.73 84.15 20.44 0.123 8322
 8324 3 16.84 84.13 20.42 0.082 8323
 8325 3 16.11 84.63 19.8 0.099 8314
 8326 3 16.25 84.77 19.71 0.127 8325
 8327 3 16.38 84.88 19.65 0.146 8326
 8328 3 16.5 85.05 19.55 0.13 8327
 8329 3 16.57 85.16 19.44 0.185 8328
 8330 3 16.66 85.24 19.37 0.286 8329
 8331 3 16.37 85.32 19.15 0.076 8330
 8332 3 16.42 85.44 19.03 0.096 8331
 8333 3 16.39 85.5 18.92 0.153 8332
 8334 3 16.55 85.5 18.76 0.1 8333
 8335 3 16.69 85.48 18.71 0.119 8334
 8336 3 16.78 85.4 18.65 0.214 8335
 8337 3 16.72 85.04 18.6 0.153 8336
 8338 3 16.75 84.89 18.53 0.000125 8337
 8339 3 17.06 85.81 18.48 0.103 8336
 8340 3 17.17 85.93 18.55 0.09 8339
 8341 3 17.28 86.03 18.51 0.15 8340
 8342 3 17.53 85.9 18.51 0.067 8341
 8343 3 17.78 85.81 18.46 0.07 8342
 8344 3 17.96 85.78 18.46 0.068 8343
 8345 3 18.03 85.68 18.46 0.097 8344
 8346 3 18.01 85.53 18.44 0.09 8345
 8347 3 18.01 85.37 18.39 0.112 8346
 8348 3 18.01 85.2 18.39 0.086 8347
 8349 3 18.06 85.09 18.24 0.098 8348
 8350 3 18.11 85.03 18.12 0.16 8349
 8351 3 17.93 84.73 18.14 0.082 8350
 8352 3 17.65 84.81 18.19 0.113 8351
 8353 3 17.54 84.93 18.08 0.091 8352
 8354 3 17.41 84.95 18.1 0.117 8353
 8355 3 17.25 84.96 17.96 0.074 8354
 8356 3 17.13 84.9 17.83 0.065 8355
 8357 3 17.16 84.81 17.74 0.082 8356
 8358 3 17.09 84.73 17.69 0.083 8357
 8359 3 17 84.65 17.67 0.081 8358
 8360 3 16.15 85.51 18.92 0.1 8333
 8361 3 16.08 85.54 18.85 0.000125 8360
 8362 3 17.13 85.23 19.35 0.114 8330
 8363 3 17.23 85.2 19.35 0.118 8362
 8364 3 17.4 85.04 19.28 0.082 8363
 8365 3 17.47 84.95 19.33 0.127 8364
 8366 3 17.52 84.93 19.49 0.122 8365
 8367 3 17.52 84.9 19.64 0.096 8366
 8368 3 17.59 84.87 19.76 0.062 8367
 8369 3 17.63 84.87 19.9 0.105 8368
 8370 3 17.63 84.89 20.03 0.13 8369
 8371 3 17.61 84.93 20.14 0.091 8370
 8372 3 15.21 84.94 19.01 0.122 8304
 8373 3 15.31 85.04 19.03 0.11 8372
 8374 3 15.47 85.13 19.05 0.064 8373
 8375 3 15.59 85.21 18.98 0.108 8374
 8376 3 15.7 85.3 18.94 0.111 8375
 8377 3 15.8 85.33 18.98 0.000125 8376
 8378 3 15.22 84.35 16.4 0.137 8204
 8379 3 15.24 84.48 16.3 0.155 8378
 8380 3 15.31 84.62 16.17 0.178 8379
 8381 3 15.38 84.79 16.12 0.221 8380
 8382 3 15.39 84.9 16.01 0.228 8381
 8383 3 15.25 85 15.86 0.217 8382
 8384 3 15.27 85.15 15.84 0.199 8383
 8385 3 15.22 85.32 15.91 0.18 8384
 8386 3 15.21 85.48 15.94 0.177 8385
 8387 3 14.89 85.43 15.89 0.122 8386
 8388 3 14.8 85.5 15.82 0.077 8387
 8389 3 15.36 85.73 15.84 0.121 8386
 8390 3 15.31 85.98 15.89 0.062 8389
 8391 3 15.3 86.09 15.84 0.112 8390
 8392 3 15.2 86.21 15.78 0.09 8391
 8393 3 15.12 86.32 15.74 0.045 8392
 8394 3 15.05 86.43 15.78 0.069 8393
 8395 3 14.97 86.56 15.72 0.098 8394
 8396 3 14.87 86.65 15.74 0.098 8395
 8397 3 14.75 86.7 15.8 0.074 8396
 8398 3 14.65 86.75 15.9 0.086 8397
 8399 3 14.55 86.68 15.96 0.064 8398
 8400 3 14.38 84.16 17.05 0.089 8202
 8401 3 14.34 84.3 17.12 0.133 8400
 8402 3 14.26 84.41 17.21 0.115 8401
 8403 3 14.2 84.55 17.26 0.123 8402
 8404 3 14.04 84.58 17.28 0.085 8403
 8405 3 13.95 84.65 17.3 0.118 8404
 8406 3 13.91 84.8 17.48 0.11 8405
 8407 3 13.89 84.9 17.53 0.123 8406
 8408 3 13.84 84.99 17.6 0.17 8407
 8409 3 13.84 84.97 17.78 0.098 8408
 8410 3 13.9 85.07 17.83 0.107 8409
 8411 3 13.91 85.07 17.99 0.143 8410
 8412 3 13.7 84.9 18.1 0.064 8411
 8413 3 13.61 84.81 18.12 0.116 8412
 8414 3 13.46 84.68 18.08 0.098 8413
 8415 3 13.39 84.54 18.12 0.072 8414
 8416 3 13.31 84.45 18.05 0.063 8415
 8417 3 13.28 84.54 17.99 0.146 8416
 8418 3 13.23 84.7 17.94 0.151 8417
 8419 3 13.29 84.64 17.71 0.111 8418
 8420 3 13.36 84.62 17.6 0.072 8419
 8421 3 13 84.62 18.12 0.16 8418
 8422 3 12.88 84.54 18.24 0.107 8421
 8423 3 12.92 84.48 18.39 0.132 8422
 8424 3 12.99 84.51 18.53 0.151 8423
 8425 3 13.14 84.57 18.73 0.128 8424
 8426 3 13.25 84.65 18.83 0.165 8425
 8427 3 13.22 84.45 18.92 0.16 8426
 8428 3 13.09 84.26 19.01 0.124 8427
 8429 3 13.04 84.06 19.15 0.128 8428
 8430 3 13.03 83.93 19.31 0.113 8429
 8431 3 12.95 83.84 19.37 0.117 8430
 8432 3 12.84 83.68 19.44 0.168 8431
 8433 3 12.81 83.54 19.51 0.156 8432
 8434 3 12.84 83.43 19.73 0.062 8433
 8435 3 12.76 83.51 19.87 0.056 8434
 8436 3 12.78 83.4 19.99 0.06 8435
 8437 3 14.12 85.16 18.1 0.109 8411
 8438 3 14.06 85.13 18.19 0.08 8437
 8439 3 13.99 85.22 17.42 0.142 8408
 8440 3 14 85.49 17.26 0.129 8439
 8441 3 13.95 85.76 17.23 0.111 8440
 8442 3 13.85 85.96 17.19 0.127 8441
 8443 3 13.75 86.15 17.19 0.081 8442
 8444 3 13.72 86.31 17.27 0.082 8443
 8445 3 13.71 86.48 17.32 0.106 8444
 8446 3 13.56 86.54 17.43 0.093 8445
 8447 3 13.42 86.62 17.5 0.121 8446
 8448 3 13.31 86.65 17.61 0.151 8447
 8449 3 13.21 86.76 17.79 0.146 8448
 8450 3 13.14 86.73 17.97 0.126 8449
 8451 3 13.1 86.7 18.07 0.125 8450
 8452 3 14.54 83.62 16.23 0.075 8199
 8453 3 14.45 83.5 16.26 0.104 8452
 8454 3 14.23 83.45 16.3 0.146 8453
 8455 3 13.97 83.43 16.3 0.164 8454
 8456 3 13.84 83.32 16.19 0.139 8455
 8457 3 13.46 84.78 15.48 0.174 8191
 8458 3 13.36 84.98 15.54 0.128 8457
 8459 3 13.27 85.12 15.64 0.134 8458
 8460 3 13.22 85.12 15.81 0.162 8459
 8461 3 13.22 85.04 15.94 0.098 8460
 8462 3 14.06 85.6 14.13 0.175 8159
 8463 3 14.17 85.76 13.95 0.096 8462
 8464 3 13.75 85.22 12.91 0.087 4396
 8465 3 13.66 85.09 12.81 0.103 8464
 8466 3 13.96 83.9 12.03 0.094 4385
 8467 3 13.92 83.98 11.91 0.11 8466
 8468 3 13.8 84.1 11.9 0.073 8467
 8469 3 13.55 84.16 11.97 0.127 8468
 8470 3 13.37 84.24 11.98 0.131 8469
 8471 3 13.21 84.33 12.04 0.131 8470
 8472 3 13.33 84.09 11.78 0.122 8471
 8473 3 13.33 84 11.64 0.092 8472
 8474 3 13.32 84 11.4 0.082 8473
 8475 3 14.15 82.68 13.24 0.117 4384
 8476 3 14.26 82.6 13.15 0.076 8475
 8477 3 14.39 82.46 13.09 0.092 8476
 8478 3 14.5 82.35 13.17 0.096 8477
 8479 3 14.57 82.26 13.32 0.123 8478
 8480 3 14.74 82.17 13.39 0.133 8479
 8481 3 14.81 82.21 13.48 0.157 8480
 8482 3 14.98 82.26 13.53 0.125 8481
 8483 3 15.16 82.23 13.55 0.134 8482
 8484 3 15.39 82.17 13.53 0.126 8483
 8485 3 15.57 82.15 13.54 0.07 8484
 8486 3 12.88 82.74 12.98 0.168 4378
 8487 3 12.84 82.72 13.31 0.175 8486
 8488 3 12.87 82.89 13.51 0.146 8487
 8489 3 12.81 83.05 13.62 0.143 8488
 8490 3 12.75 83.14 13.67 0.121 8489
 8491 3 12.78 83.19 13.84 0.075 8490
 8492 3 12.73 83.22 14 0.081 8491
 8493 3 12.65 83.17 14.15 0.064 8492
 8494 3 12.53 83.16 14.16 0.077 8493
 8495 3 12.7 82.69 13.25 0.096 8487
 8496 3 12.63 82.8 13.24 0.047 8495
 8497 3 12.65 82.75 12.8 0.082 8486
 8498 3 12.49 82.81 12.8 0.105 8497
 8499 3 12.37 82.84 12.72 0.136 8498
 8500 3 12.26 82.86 12.64 0.098 8499
 8501 3 12.24 82.97 12.5 0.117 8500
 8502 3 12.29 83.08 12.44 0.131 8501
 8503 3 12.23 83 12.22 0.097 8502
 8504 3 12.17 83.17 12.14 0.083 8503
 8505 3 12.21 83.22 11.98 0.088 8504
 8506 3 12.22 83.27 11.79 0.116 8505
 8507 3 12.18 83.25 11.53 0.114 8506
 8508 3 12.22 83.19 11.26 0.089 8507
 8509 3 12.21 83.24 11.13 0.118 8508
 8510 3 12.33 83.34 11.01 0.134 8509
 8511 3 12.5 83.53 10.98 0.123 8510
 8512 3 12.56 83.64 10.89 0.135 8511
 8513 3 12.55 83.47 10.73 0.1 8512
 8514 3 12.49 83.36 10.69 0.117 8513
 8515 3 12.47 83.25 10.64 0.063 8514
 8516 3 13.58 82.8 12.08 0.159 4374
 8517 3 13.73 82.99 11.82 0.103 8516
 8518 3 13.76 83.14 11.64 0.088 8517
 8519 3 13.81 83.26 11.54 0.12 8518
 8520 3 13.93 83.39 11.5 0.096 8519
 8521 3 13.88 83.48 11.42 0.052 8520
 8522 3 13.2 80.89 11.06 0.125 3809
 8523 3 13.31 80.94 10.95 0.171 8522
 8524 3 13.4 80.92 10.78 0.218 8523
 8525 3 13.55 81.22 10.87 0.09 8524
 8526 3 13.65 81.28 10.81 0.105 8525
 8527 3 13.76 81.37 10.73 0.156 8526
 8528 3 13.97 81.26 10.78 0.083 8527
 8529 3 14.12 81.26 10.67 0.086 8528
 8530 3 14.2 81.28 10.58 0.146 8529
 8531 3 14.11 81.23 10.17 0.106 8530
 8532 3 14.03 81.29 10 0.143 8531
 8533 3 13.99 81.34 9.84 0.148 8532
 8534 3 13.98 81.4 9.69 0.183 8533
 8535 3 13.98 81.48 9.49 0.189 8534
 8536 3 14.23 81.64 9.37 0.116 8535
 8537 3 14.37 81.64 9.23 0.107 8536
 8538 3 14.48 81.68 9.08 0.118 8537
 8539 3 14.59 81.73 9.04 0.147 8538
 8540 3 14.67 81.79 9.03 0.199 8539
 8541 3 14.79 81.9 9.06 0.275 8540
 8542 3 14.86 82.15 8.89 0.212 8541
 8543 3 14.92 82.39 8.63 0.145 8542
 8544 3 14.95 82.5 8.57 0.176 8543
 8545 3 14.93 82.7 8.82 0.096 8544
 8546 3 14.95 82.92 8.84 0.083 8545
 8547 3 15.01 83.01 8.9 0.083 8546
 8548 3 15.04 83.1 8.97 0.000125 8547
 8549 3 14.95 82.45 8.28 0.104 8544
 8550 3 14.98 82.45 8.11 0.122 8549
 8551 3 14.9 82.32 7.94 0.117 8550
 8552 3 14.95 82.37 7.77 0.113 8551
 8553 3 15.06 82.42 7.59 0.136 8552
 8554 3 15.17 82.54 7.38 0.106 8553
 8555 3 15.29 82.56 7.23 0.126 8554
 8556 3 15.38 82.62 7.14 0.097 8555
 8557 3 14.98 81.68 9.36 0.099 8541
 8558 3 15.12 81.65 9.48 0.084 8557
 8559 3 15.11 81.67 9.66 0.138 8558
 8560 3 15.11 81.7 9.81 0.114 8559
 8561 3 14.49 81.4 10.8 0.155 8530
 8562 3 14.61 81.45 10.76 0.199 8561
 8563 3 14.71 81.56 10.61 0.229 8562
 8564 3 14.74 81.84 10.59 0.175 8563
 8565 3 14.75 82.01 10.59 0.14 8564
 8566 3 14.84 82.23 10.66 0.117 8565
 8567 3 14.84 82.35 10.63 0.065 8566
 8568 3 14.88 81.34 10.5 0.11 8563
 8569 3 15.04 81.35 10.49 0.111 8568
 8570 3 15.15 81.34 10.64 0.14 8569
 8571 3 15.25 81.31 10.74 0.19 8570
 8572 3 15.45 81.6 10.54 0.118 8571
 8573 3 15.63 81.81 10.5 0.066 8572
 8574 3 15.78 81.84 10.45 0.079 8573
 8575 3 15.89 81.79 10.32 0.107 8574
 8576 3 16 81.73 10.21 0.142 8575
 8577 3 16.13 81.76 10.11 0.131 8576
 8578 3 16.32 81.57 9.98 0.118 8577
 8579 3 16.41 81.45 9.94 0.116 8578
 8580 3 16.45 81.26 9.92 0.131 8579
 8581 3 16.45 81.17 9.75 0.15 8580
 8582 3 16.5 81.17 9.56 0.072 8581
 8583 3 16.45 81.04 9.39 0.092 8582
 8584 3 16.5 81.04 9.23 0.096 8583
 8585 3 16.65 81 9.06 0.155 8584
 8586 3 16.81 81 9 0.142 8585
 8587 3 16.95 81.15 8.94 0.111 8586
 8588 3 17.04 81.21 8.94 0.084 8587
 8589 3 17.07 81.31 8.89 0.062 8588
 8590 3 16.32 81.84 10.26 0.104 8577
 8591 3 15.22 81.23 10.99 0.113 8571
 8592 3 15.23 81.09 11.16 0.076 8591
 8593 3 15.2 80.95 11.28 0.13 8592
 8594 3 15.24 80.87 11.37 0.099 8593
 8595 3 15.28 80.9 11.47 0.064 8594
 8596 3 15.36 80.85 11.67 0.1 8595
 8597 3 13.8 81.65 10.61 0.091 8527
 8598 3 13.8 81.79 10.48 0.087 8597
 8599 3 13.81 81.95 10.41 0.074 8598
 8600 3 13.88 82.04 10.32 0.098 8599
 8601 3 13.9 82.14 10.26 0.075 8600
 8602 3 13.42 80.84 10.63 0.27 8524
 8603 3 13.22 80.83 10.06 0.172 8602
 8604 3 13.21 80.92 9.95 0.197 8603
 8605 3 13.11 81.11 9.81 0.139 8604
 8606 3 13.07 81.31 9.73 0.152 8605
 8607 3 13.04 81.44 9.58 0.154 8606
 8608 3 13.01 81.47 9.48 0.2 8607
 8609 3 13.01 81.67 9.59 0.163 8608
 8610 3 13.09 81.83 9.63 0.204 8609
 8611 3 13.01 81.99 9.65 0.194 8610
 8612 3 12.72 82.02 9.51 0.15 8611
 8613 3 12.51 81.97 9.42 0.235 8612
 8614 3 12.41 81.97 9.36 0.338 8613
 8615 3 12.31 82.05 9.37 0.436 8614
 8616 3 12.24 82.44 9.4 0.382 8615
 8617 3 12.15 82.61 9.45 0.431 8616
 8618 3 11.99 82.66 9.5 0.441 8617
 8619 3 11.66 82.17 9.41 0.178 8618
 8620 3 11.46 82.25 9.45 0.133 8619
 8621 3 11.3 82.19 9.46 0.091 8620
 8622 3 11.25 82.11 9.54 0.000125 8621
 8623 3 11.99 82.92 9.54 0.369 8618
 8624 3 11.98 83.03 9.42 0.373 8623
 8625 3 11.75 82.88 8.99 0.217 8624
 8626 3 11.59 82.83 9 0.17 8625
 8627 3 11.45 82.75 9.05 0.106 8626
 8628 3 11.36 82.77 9.11 0.08 8627
 8629 3 11.23 82.78 9.19 0.099 8628
 8630 3 11.14 82.92 9.25 0.128 8629
 8631 3 11.06 82.99 9.46 0.132 8630
 8632 3 10.97 82.91 9.62 0.096 8631
 8633 3 11.04 82.94 9.15 0.116 8630
 8634 3 10.99 83.06 9.03 0.172 8633
 8635 3 10.9 83 9.06 0.268 8634
 8636 3 10.86 82.86 9.44 0.086 8635
 8637 3 10.82 82.66 9.42 0.108 8636
 8638 3 10.65 82.61 9.47 0.112 8637
 8639 3 10.56 82.58 9.56 0.105 8638
 8640 3 10.46 82.49 9.63 0.113 8639
 8641 3 10.37 82.42 9.74 0.106 8640
 8642 3 10.31 82.28 9.83 0.108 8641
 8643 3 10.26 82.11 9.91 0.093 8642
 8644 3 10.21 81.97 9.98 0.078 8643
 8645 3 10.87 83.11 8.69 0.231 8635
 8646 3 10.82 83.16 8.48 0.283 8645
 8647 3 10.78 83.2 8.38 0.25 8646
 8648 3 10.73 83.36 8.31 0.187 8647
 8649 3 10.64 83.49 8.25 0.168 8648
 8650 3 10.72 83.63 8.06 0.161 8649
 8651 3 10.82 83.67 7.86 0.138 8650
 8652 3 10.9 83.8 7.77 0.131 8651
 8653 3 10.9 83.89 7.63 0.178 8652
 8654 3 10.97 84.03 7.52 0.146 8653
 8655 3 10.98 84.14 7.43 0.239 8654
 8656 3 10.85 84.27 7.14 0.168 8655
 8657 3 10.83 84.34 6.93 0.124 8656
 8658 3 10.8 84.38 6.78 0.086 8657
 8659 3 12.14 83.34 9.59 0.273 8624
 8660 3 12.06 83.52 9.55 0.209 8659
 8661 3 12.3 83.77 9.48 0.143 8660
 8662 3 12.39 83.84 9.5 0.126 8661
 8663 3 12.5 84 9.45 0.083 8662
 8664 3 12.58 84.14 9.4 0.108 8663
 8665 3 12.72 84.24 9.33 0.119 8664
 8666 3 12.81 84.33 9.23 0.14 8665
 8667 3 12.95 84.33 9.13 0.125 8666
 8668 3 13.14 84.27 9.03 0.132 8667
 8669 3 13.23 84.19 9.03 0.192 8668
 8670 3 13.31 84.24 9.09 0.236 8669
 8671 3 13.39 84.03 8.61 0.127 8670
 8672 3 13.5 83.97 8.45 0.124 8671
 8673 3 13.65 83.97 8.36 0.115 8672
 8674 3 13.72 84.06 8.09 0.093 8673
 8675 3 13.73 84.09 7.89 0.092 8674
 8676 3 13.89 84.04 7.76 0.102 8675
 8677 3 13.98 84.06 7.64 0.079 8676
 8678 3 14.1 84.04 7.6 0.095 8677
 8679 3 14.22 84.01 7.51 0.075 8678
 8680 3 14.32 84.03 7.47 0.071 8679
 8681 3 14.36 83.89 7.32 0.054 8680
 8682 3 14.39 83.82 7.22 0.037 8681
 8683 3 13.39 84.52 9.23 0.109 8670
 8684 3 11.91 83.64 9.46 0.138 8660
 8685 3 11.88 83.75 9.26 0.118 8684
 8686 3 11.89 83.81 9.13 0.124 8685
 8687 3 11.98 83.89 9.06 0.134 8686
 8688 3 12.11 83.95 8.96 0.116 8687
 8689 3 12.14 83.99 8.76 0.144 8688
 8690 3 12.19 84.06 8.66 0.136 8689
 8691 3 12.22 84.11 8.56 0.153 8690
 8692 3 12.48 84.22 8.51 0.112 8691
 8693 3 12.56 84.3 8.45 0.114 8692
 8694 3 12.62 84.44 8.36 0.187 8693
 8695 3 12.73 84.33 8.07 0.093 8694
 8696 3 12.74 84.33 7.92 0.09 8695
 8697 3 12.89 84.38 7.73 0.108 8696
 8698 3 13.03 84.39 7.56 0.112 8697
 8699 3 13.19 84.3 7.39 0.096 8698
 8700 3 13.24 84.24 7.27 0.106 8699
 8701 3 12.12 84.14 8.46 0.108 8691
 8702 3 12.14 84.25 8.36 0.139 8701
 8703 3 12.19 84.28 8.24 0.187 8702
 8704 3 12.22 84 7.98 0.16 8703
 8705 3 12.33 83.86 7.85 0.166 8704
 8706 3 12.36 83.75 7.76 0.191 8705
 8707 3 12.3 83.66 7.44 0.129 8706
 8708 3 12.46 83.77 7.35 0.096 8707
 8709 3 12.55 83.86 7.27 0.097 8708
 8710 3 12.57 83.92 7.18 0.11 8709
 8711 3 12.73 83.91 7.06 0.076 8710
 8712 3 12.82 83.97 6.98 0.084 8711
 8713 3 12.28 81.44 9.2 0.119 8615
 8714 3 12.23 81.36 9.04 0.126 8713
 8715 3 12.16 81.28 8.96 0.129 8714
 8716 3 12.06 81.13 8.81 0.105 8715
 8717 3 11.99 81.11 8.64 0.134 8716
 8718 3 11.9 80.92 8.58 0.125 8717
 8719 3 11.76 80.69 8.69 0.116 8718
 8720 3 11.7 80.5 8.7 0.129 8719
 8721 3 11.65 80.33 8.7 0.121 8720
 8722 3 11.61 80.16 8.74 0.112 8721
 8723 3 11.55 80.03 8.82 0.12 8722
 8724 3 11.47 79.89 8.96 0.136 8723
 8725 3 11.47 79.75 9.08 0.096 8724
 8726 3 11.48 79.61 9.05 0.155 8725
 8727 3 11.45 79.44 8.99 0.166 8726
 8728 3 11.43 79.16 9.23 0.106 8727
 8729 3 11.4 79.08 9.31 0.118 8728
 8730 3 11.28 79 9.37 0.13 8729
 8731 3 11.21 78.88 9.34 0.094 8730
 8732 3 11.4 79.38 8.81 0.134 8727
 8733 3 11.34 79.19 8.82 0.075 8732
 8734 3 13.74 80.77 11.14 0.107 8602
 8735 3 13.82 80.73 11.26 0.139 8734
 8736 3 13.99 80.73 11.32 0.173 8735
 8737 3 14.14 80.7 11.45 0.108 8736
 8738 3 14.17 80.51 11.62 0.104 8737
 8739 3 14.23 80.4 11.75 0.12 8738
 8740 3 14.38 80.26 11.82 0.099 8739
 8741 3 14.47 80.1 11.83 0.118 8740
 8742 3 14.58 80 11.89 0.076 8741
 8743 3 13.84 78.42 11.99 0.113 3802
 8744 3 14.03 78.4 12.04 0.084 8743
 8745 3 14.17 78.32 12.06 0.091 8744
 8746 3 14.33 78.28 12.04 0.113 8745
 8747 3 14.49 78.2 12.06 0.103 8746
 8748 3 14.57 78.12 12.04 0.068 8747
 8749 3 14.74 78.03 12.01 0.144 8748
 8750 3 14.9 78.03 11.99 0.151 8749
 8751 3 15.16 78.15 11.99 0.085 8750
 8752 3 15.36 78.17 11.96 0.063 8751
 8753 3 15.47 78.2 11.9 0.081 8752
 8754 3 15.53 78.32 11.94 0.072 8753
 8755 3 15.62 78.53 12.05 0.079 8754
 8756 3 15.72 78.56 12.12 0.106 8755
 8757 3 15.79 78.43 11.97 0.076 8756
 8758 3 15.86 78.4 11.83 0.125 8757
 8759 3 15.98 78.42 11.65 0.098 8758
 8760 3 16.09 78.43 11.57 0.065 8759
 8761 3 15.67 78.68 12.23 0.073 8756
 8762 3 15.71 78.87 12.25 0.111 8761
 8763 3 15.73 78.96 12.33 0.137 8762
 8764 3 15.74 79.1 12.31 0.166 8763
 8765 3 15.62 79.29 12.24 0.000125 8764
 8766 3 12.54 79.06 11.28 0.123 3799
 8767 3 12.37 79.06 11.16 0.134 8766
 8768 3 12.23 79.08 11.16 0.181 8767
 8769 3 12.84 79.38 10.62 0.196 3796
 8770 3 12.74 79.5 10.81 0.131 8769
 8771 3 12.64 79.45 10.76 0.085 8770
 8772 3 12.83 79.45 10.39 0.082 8769
 8773 3 12.66 79.5 10.36 0.104 8772
 8774 3 12.68 78.24 10.05 0.118 3792
 8775 3 12.55 78.2 10.07 0.16 8774
 8776 3 12.36 78.09 10.17 0.183 8775
 8777 3 12.28 78.25 10.33 0.12 8776
 8778 3 12.17 78.38 10.39 0.131 8777
 8779 3 12.01 78.41 10.39 0.141 8778
 8780 3 11.87 78.36 10.48 0.122 8779
 8781 3 12.24 77.86 10.14 0.177 8776
 8782 3 12.15 77.77 10.06 0.137 8781
 8783 3 12.05 77.7 10.07 0.187 8782
 8784 3 11.99 77.59 10.13 0.206 8783
 8785 3 12.08 77.52 10.38 0.192 8784
 8786 3 11.98 77.39 10.48 0.195 8785
 8787 3 12.15 77.38 10.64 0.097 8786
 8788 3 12.23 77.42 10.74 0.109 8787
 8789 3 12.31 77.41 10.84 0.13 8788
 8790 3 12.33 77.28 10.91 0.123 8789
 8791 3 12.4 77.19 11.03 0.083 8790
 8792 3 12.35 77.03 11.17 0.101 8791
 8793 3 12.39 76.8 11.3 0.131 8792
 8794 3 12.44 76.67 11.31 0.117 8793
 8795 3 12.41 76.44 11.28 0.1 8794
 8796 3 12.4 76.3 11.23 0.12 8795
 8797 3 12.46 76.08 11.09 0.109 8796
 8798 3 12.49 75.92 10.99 0.112 8797
 8799 3 12.57 75.83 10.94 0.1 8798
 8800 3 12.6 75.69 11.01 0.107 8799
 8801 3 12.66 75.61 11.03 0.111 8800
 8802 3 12.72 75.47 11.17 0.069 8801
 8803 3 12.77 75.34 11.2 0.104 8802
 8804 3 12.74 75.24 11.09 0.083 8803
 8805 3 12.64 75.14 11.06 0.126 8804
 8806 3 12.51 75.03 11.23 0.128 8805
 8807 3 12.48 74.94 11.42 0.079 8806
 8808 3 12.39 74.89 11.56 0.113 8807
 8809 3 12.38 74.78 11.74 0.138 8808
 8810 3 12.44 74.67 11.98 0.063 8809
 8811 3 12.43 74.59 12.05 0.101 8810
 8812 3 12.44 74.56 12.15 0.000125 8811
 8813 3 11.75 77.39 10.47 0.101 8786
 8814 3 11.65 77.36 10.51 0.102 8813
 8815 3 11.53 77.39 10.57 0.101 8814
 8816 3 11.22 77.25 10.51 0.127 8815
 8817 3 11.11 77.11 10.64 0.164 8816
 8818 3 11.01 77.08 10.8 0.169 8817
 8819 3 10.93 76.94 10.95 0.109 8818
 8820 3 10.88 76.8 10.98 0.123 8819
 8821 3 10.66 76.94 11.23 0.164 8820
 8822 3 10.62 77 11.33 0.092 8821
 8823 3 10.99 76.36 11 0.106 8820
 8824 3 10.97 76.19 11.13 0.119 8823
 8825 3 10.91 76.03 11.14 0.097 8824
 8826 3 10.87 75.89 11.16 0.171 8825
 8827 3 10.63 75.78 11.16 0.105 8826
 8828 3 10.49 75.67 11.21 0.106 8827
 8829 3 10.32 75.64 11.28 0.123 8828
 8830 3 10.16 75.53 11.28 0.108 8829
 8831 3 9.97 75.47 11.31 0.09 8830
 8832 3 9.89 75.44 11.2 0.083 8831
 8833 3 9.82 75.44 11.07 0.073 8832
 8834 3 9.76 75.31 10.99 0.076 8833
 8835 3 9.74 75.2 10.91 0.124 8834
 8836 3 9.72 75.05 10.89 0.139 8835
 8837 3 9.66 74.84 10.96 0.12 8836
 8838 3 9.52 74.66 10.9 0.112 8837
 8839 3 9.43 74.53 10.83 0.153 8838
 8840 3 9.35 74.31 10.81 0.133 8839
 8841 3 9.32 74.12 10.83 0.163 8840
 8842 3 9.38 73.89 10.76 0.094 8841
 8843 3 11.08 75.81 11.3 0.085 8826
 8844 3 11.14 75.69 11.38 0.106 8843
 8845 3 11.14 75.64 11.48 0.181 8844
 8846 3 11.33 75.49 11.23 0.105 8845
 8847 3 11.47 75.41 11.15 0.118 8846
 8848 3 11.44 75.33 10.99 0.136 8847
 8849 3 11.43 75.11 10.98 0.161 8848
 8850 3 11.31 74.92 11.09 0.096 8849
 8851 3 11.25 74.78 11.15 0.117 8850
 8852 3 11.33 74.66 11.41 0.141 8851
 8853 3 11.42 74.63 11.49 0.000125 8852
 8854 3 11.71 77.61 10.04 0.179 8784
 8855 3 11.56 77.53 10.05 0.166 8854
 8856 3 11.45 77.45 9.94 0.148 8855
 8857 3 11.3 77.36 9.86 0.133 8856
 8858 3 11.23 77.19 9.87 0.133 8857
 8859 3 11.07 77.08 9.79 0.103 8858
 8860 3 11.05 76.97 9.73 0.117 8859
 8861 3 11.06 76.84 9.73 0.175 8860
 8862 3 11.23 76.67 9.89 0.157 8861
 8863 3 11.34 76.47 9.94 0.144 8862
 8864 3 11.37 76.33 9.94 0.139 8863
 8865 3 11.44 76.14 9.89 0.11 8864
 8866 3 11.5 76.05 9.95 0.127 8865
 8867 3 11.51 75.92 9.87 0.127 8866
 8868 3 11.55 75.81 9.86 0.17 8867
 8869 3 11.37 75.77 10.12 0.098 8868
 8870 3 11.32 75.7 10.26 0.119 8869
 8871 3 11.25 75.58 10.39 0.151 8870
 8872 3 11.26 75.44 10.39 0.133 8871
 8873 3 11.6 75.77 9.71 0.147 8868
 8874 3 11.27 75.8 9.63 0.094 8873
 8875 3 11.16 75.89 9.64 0.122 8874
 8876 3 11 75.97 9.64 0.12 8875
 8877 3 10.89 76.05 9.79 0.109 8876
 8878 3 10.75 76.14 9.9 0.096 8877
 8879 3 10.82 76.88 9.57 0.128 8861
 8880 3 10.73 76.8 9.45 0.125 8879
 8881 3 10.62 76.86 9.44 0.209 8880
 8882 3 10.57 76.97 9.48 0.199 8881
 8883 3 10.43 76.99 9.57 0.296 8882
 8884 3 10.43 77.14 9.51 0.355 8883
 8885 3 10.32 77.22 9.55 0.361 8884
 8886 3 10.36 77.39 9.4 0.504 8885
 8887 3 9.99 77.5 9.44 0.399 8886
 8888 3 9.9 77.67 9.41 0.312 8887
 8889 3 9.84 77.77 9.59 0.274 8888
 8890 3 10.01 77.94 10 0.131 8889
 8891 3 11.06 77.84 8.51 0.141 8886
 8892 3 11.15 78.05 8.39 0.104 8891
 8893 3 11.2 78.19 8.39 0.192 8892
 8894 3 11.26 78.28 8.37 0.23 8893
 8895 3 10.97 78.28 8.64 0.04 8894
 8896 3 10.92 78.19 8.73 0.064 8895
 8897 3 11.56 78.2 8.12 0.105 8894
 8898 3 11.67 78.17 7.99 0.112 8897
 8899 3 11.73 78.14 7.85 0.138 8898
 8900 3 11.83 78.14 7.69 0.132 8899
 8901 3 11.8 78.25 7.55 0.122 8900
 8902 3 11.83 78.3 7.42 0.081 8901
 8903 3 11.93 78.39 7.36 0.066 8902
 8904 3 12.04 78.45 7.27 0.097 8903
 8905 3 12.09 78.39 7.14 0.1 8904
 8906 3 12.16 78.5 7.11 0.128 8905
 8907 3 12.28 78.55 7.1 0.125 8906
 8908 3 10.32 76.5 9.78 0.124 8883
 8909 3 10.37 76.36 9.7 0.132 8908
 8910 3 10.34 76.24 9.64 0.157 8909
 8911 3 10.16 76.13 9.76 0.115 8910
 8912 3 10.12 76.03 9.78 0.057 8911
 8913 3 10.43 76.19 9.41 0.088 8910
 8914 3 10.41 76.22 9.31 0.091 8913
 8915 3 10.32 76.22 9.23 0.097 8914
 8916 3 10.32 76.2 9.12 0.133 8915
 8917 3 10.4 76.17 8.91 0.079 8916
 8918 3 14.33 77.48 8.97 0.16 3786
 8919 3 14.46 77.54 8.72 0.115 8918
 8920 3 14.57 77.54 8.56 0.135 8919
 8921 3 14.73 77.48 8.4 0.14 8920
 8922 3 15 77.53 8.3 0.118 8921
 8923 3 15.12 77.54 8.2 0.126 8922
 8924 3 15.23 77.45 8.06 0.122 8923
 8925 3 15.33 77.34 7.99 0.135 8924
 8926 3 15.58 77.28 7.94 0.178 8925
 8927 3 15.65 77.34 7.86 0.209 8926
 8928 3 15.64 77.45 7.77 0.149 8927
 8929 3 14.21 77.45 9.2 0.092 8918
 8930 3 14.3 77.46 9.31 0.081 8929
 8931 3 14.34 77.5 9.44 0.029 8930
 8932 3 14.41 76.67 9.64 0.107 3784
 8933 3 14.43 76.7 9.78 0.134 8932
 8934 3 14.59 77.15 8.64 0.083 3783
 8935 3 14.75 77.09 8.65 0.107 8934
 8936 3 14.91 77.04 8.7 0.121 8935
 8937 3 14.93 76.89 8.78 0.09 8936
 8938 3 15.06 76.81 8.7 0.13 8937
 8939 3 15.22 76.87 8.49 0.097 8938
 8940 3 15.4 76.76 8.57 0.06 8939
 8941 3 15.42 76.65 8.71 0.08 8940
 8942 3 15.47 76.59 8.84 0.083 8941
 8943 3 15.47 76.59 8.96 0.078 8942
 8944 3 13.85 76.43 8.3 0.195 3778
 8945 3 13.81 76.4 8.15 0.31 8944
 8946 3 13.75 76.51 8.04 0.138 8945
 8947 3 13.73 76.56 7.97 0.138 8946
 8948 3 13.83 76.04 8.19 0.07 8947
 8949 3 13.76 75.9 8.28 0.087 8948
 8950 3 13.67 75.8 8.34 0.104 8949
 8951 3 13.64 75.69 8.29 0.137 8950
 8952 3 13.66 75.55 8.28 0.123 8951
 8953 3 13.69 75.45 8.31 0.059 8952
 8954 3 13.65 75.36 8.2 0.091 8953
 8955 3 13.57 75.25 8.19 0.07 8954
 8956 3 13.74 76.89 7.81 0.128 8946
 8957 3 13.81 77.01 7.67 0.097 8956
 8958 3 13.64 76.97 8.25 0.125 8945
 8959 3 13.65 77.03 8.09 0.128 8958
 8960 3 13.72 77.06 7.93 0.111 8959
 8961 3 13.81 77.18 7.82 0.116 8960
 8962 3 13.78 77.34 7.78 0.108 8961
 8963 3 13.75 77.43 7.67 0.064 8962
 8964 3 13.81 77.56 7.57 0.088 8963
 8965 3 13.88 77.62 7.48 0.083 8964
 8966 3 13.9 77.76 7.39 0.092 8965
 8967 3 13.95 77.87 7.24 0.111 8966
 8968 3 13.97 78.06 7.11 0.138 8967
 8969 3 14.07 78.23 6.99 0.125 8968
 8970 3 14.21 78.31 6.85 0.117 8969
 8971 3 14.14 78.43 6.65 0.1 8970
 8972 3 14.14 78.5 6.53 0.086 8971
 8973 3 14.09 78.54 6.35 0.093 8972
 8974 3 13.98 78.64 6.13 0.128 8973
 8975 3 13.97 78.7 5.99 0.121 8974
 8976 3 13.88 78.73 5.84 0.101 8975
 8977 3 13.9 78.81 5.64 0.127 8976
 8978 3 13.92 78.78 5.47 0.097 8977
 8979 3 13.9 78.76 5.34 0.088 8978
 8980 3 13.79 78.82 5.24 0.085 8979
 8981 3 13.8 78.93 5.1 0.071 8980
 8982 3 13.81 79.01 5.01 0.097 8981
 8983 3 13.9 79.06 4.85 0.121 8982
 8984 3 13.93 79.09 4.68 0.102 8983
 8985 3 13.87 79.07 4.56 0.14 8984
 8986 3 13.74 79.26 4.43 0.091 8985
 8987 3 13.67 79.37 4.35 0.111 8986
 8988 3 13.55 79.44 4.3 0.115 8987
 8989 3 13.43 79.49 4.22 0.087 8988
 8990 3 13.4 79.53 4.11 0.06 8989
 8991 3 14.34 78.43 6.8 0.108 8970
 8992 3 14.39 78.48 6.65 0.11 8991
 8993 3 14.45 78.45 6.52 0.128 8992
 8994 3 14.46 78.54 6.4 0.215 8993
 8995 3 14.36 78.87 6.49 0.109 8994
 8996 3 14.28 78.98 6.57 0.045 8995
 8997 3 14.56 78.53 6.3 0.22 8994
 8998 3 14.47 78.15 6.23 0.104 8997
 8999 3 14.45 77.95 6.27 0.071 8998
 9000 3 14.46 77.82 6.3 0.086 8999
 9001 3 14.48 77.65 6.35 0.064 9000
 9002 3 14.57 74.96 7.52 0.823 3755
 9003 3 14.67 74.95 7.53 0.789 9002
 9004 3 14.82 74.84 7.6 0.72 9003
 9005 3 14.98 74.79 7.6 0.625 9004
 9006 3 15.1 74.84 7.63 0.623 9005
 9007 3 15.25 74.76 7.64 0.617 9006
 9008 3 15.42 74.73 7.64 0.597 9007
 9009 3 15.57 74.68 7.78 0.595 9008
 9010 3 15.73 74.7 7.92 0.524 9009
 9011 3 15.88 74.73 7.99 0.499 9010
 9012 3 15.99 74.75 8.08 0.46 9011
 9013 3 16.14 74.87 8.14 0.447 9012
 9014 3 16.3 75.06 8.13 0.463 9013
 9015 3 16.57 75.12 8.23 0.466 9014
 9016 3 16.73 75.12 8.23 0.511 9015
 9017 3 16.87 75.31 9.06 0.939 9016
 9018 3 16.83 75.48 10.31 0.594 9017
 9019 3 16.76 75.51 10.69 0.451 9018
 9020 3 16.73 75.84 10.34 0.2 9019
 9021 3 16.76 75.35 11.04 0.311 9019
 9022 3 16.39 75.56 10.97 0.085 9021
 9023 3 16.37 75.64 10.9 0.000125 9022
 9024 3 16.76 75.28 11.23 0.243 9021
 9025 3 16.85 75.28 11.33 0.29 9024
 9026 3 16.89 75.09 11.45 0.285 9025
 9027 3 16.89 75.06 11.57 0.331 9026
 9028 3 17.07 75.01 11.82 0.3 9027
 9029 3 17.03 74.95 11.98 0.33 9028
 9030 3 17.01 74.51 12.09 0.164 9029
 9031 3 17.07 74.31 12.13 0.161 9030
 9032 3 17.17 74.17 12.12 0.187 9031
 9033 3 17.21 74.07 12.16 0.198 9032
 9034 3 17.17 73.95 12.28 0.186 9033
 9035 3 17.17 73.84 12.23 0.173 9034
 9036 3 17.17 73.71 12.13 0.205 9035
 9037 3 17.21 73.56 12.09 0.193 9036
 9038 3 17.3 73.34 12.04 0.202 9037
 9039 3 17.39 73.15 11.9 0.208 9038
 9040 3 17.37 72.96 11.91 0.246 9039
 9041 3 17.42 72.75 11.82 0.198 9040
 9042 3 17.37 72.6 11.8 0.222 9041
 9043 3 17.26 72.4 11.78 0.222 9042
 9044 3 17.24 72.29 11.62 0.187 9043
 9045 3 17.21 72.17 11.59 0.198 9044
 9046 3 17.14 72.09 11.64 0.18 9045
 9047 3 17.05 71.93 11.56 0.21 9046
 9048 3 16.96 71.82 11.59 0.204 9047
 9049 3 16.87 71.7 11.55 0.219 9048
 9050 3 16.76 71.57 11.61 0.207 9049
 9051 3 16.71 71.35 11.67 0.328 9050
 9052 3 16.64 71.25 11.78 0.367 9051
 9053 3 16.66 71.17 11.9 0.419 9052
 9054 3 16.71 71.06 11.94 0.462 9053
 9055 3 16.73 70.96 12 0.491 9054
 9056 3 16.66 70.87 12.01 0.543 9055
 9057 3 16.39 70.78 11.95 0.257 9056
 9058 3 16.26 70.71 11.9 0.257 9057
 9059 3 16.16 71.43 12.46 0.139 9058
 9060 3 16.03 71.51 12.42 0.121 9059
 9061 3 15.84 71.54 12.42 0.071 9060
 9062 3 15.72 71.48 12.39 0.103 9061
 9063 3 15.68 71.32 12.48 0.06 9062
 9064 3 15.64 71.2 12.56 0.095 9063
 9065 3 15.58 71.1 12.66 0.063 9064
 9066 3 15.91 70.51 11.89 0.222 9057
 9067 3 15.82 70.4 11.95 0.232 9066
 9068 3 15.82 70.2 11.99 0.241 9067
 9069 3 15.81 70.04 11.98 0.251 9068
 9070 3 15.75 69.89 11.97 0.288 9069
 9071 3 15.66 69.84 11.96 0.345 9070
 9072 3 15.6 69.7 11.83 0.384 9071
 9073 3 15.33 70.1 11.51 0.19 9072
 9074 3 15.25 70.12 11.38 0.222 9073
 9075 3 15.23 70.48 11.37 0.131 9074
 9076 3 15.26 70.64 11.22 0.124 9075
 9077 3 15.22 70.73 11.16 0.141 9076
 9078 3 15.06 70.68 11.08 0.14 9077
 9079 3 15 70.79 11.22 0.072 9078
 9080 3 14.93 70.9 11.2 0.105 9079
 9081 3 14.76 70.96 11.23 0.127 9080
 9082 3 14.57 70.93 11.32 0.107 9081
 9083 3 14.41 70.95 11.38 0.122 9082
 9084 3 14.27 70.95 11.41 0.138 9083
 9085 3 14.12 70.92 11.33 0.097 9084
 9086 3 14.1 70.95 11.23 0.103 9085
 9087 3 14.82 71.09 11.11 0.102 9081
 9088 3 14.93 71.17 10.99 0.089 9087
 9089 3 15.32 70.95 11.3 0.095 9077
 9090 3 15.26 71.06 11.29 0.086 9089
 9091 3 15.32 69.68 11.28 0.143 9074
 9092 3 15.25 69.6 11.22 0.121 9091
 9093 3 15.74 69.39 11.82 0.326 9072
 9094 3 15.5 69.23 11.86 0.213 9093
 9095 3 15.48 69.1 11.8 0.24 9094
 9096 3 15.43 68.93 11.8 0.254 9095
 9097 3 15.47 68.79 11.71 0.295 9096
 9098 3 15.48 68.62 11.69 0.334 9097
 9099 3 15.48 68.48 11.73 0.376 9098
 9100 3 15.02 68.35 12.11 0.168 9099
 9101 3 14.95 68.2 12.14 0.152 9100
 9102 3 14.85 68.09 12.16 0.174 9101
 9103 3 14.82 67.93 12.16 0.194 9102
 9104 3 14.69 67.84 12.11 0.194 9103
 9105 3 14.58 67.78 12.04 0.179 9104
 9106 3 14.45 67.67 11.89 0.211 9105
 9107 3 14.31 67.59 11.8 0.197 9106
 9108 3 14.17 67.48 11.73 0.191 9107
 9109 3 14.09 67.42 11.69 0.209 9108
 9110 3 14.06 67.37 11.59 0.288 9109
 9111 3 14.52 67.57 11.29 0.07 9110
 9112 3 14.6 67.5 11.15 0.097 9111
 9113 3 13.9 67.2 11.71 0.27 9110
 9114 3 13.83 67.12 11.53 0.227 9113
 9115 3 13.74 67.11 11.39 0.238 9114
 9116 3 13.66 67.08 11.24 0.288 9115
 9117 3 13.56 67.03 11.15 0.364 9116
 9118 3 13.51 67.05 11.03 0.412 9117
 9119 3 13.51 66.94 10.91 0.445 9118
 9120 3 13.49 66.36 10.92 0.233 9119
 9121 3 13.5 66.25 10.84 0.241 9120
 9122 3 13.65 66.14 10.73 0.245 9121
 9123 3 13.75 66.14 10.56 0.226 9122
 9124 3 13.91 66.12 10.47 0.241 9123
 9125 3 14.28 66.09 10.51 0.094 9124
 9126 3 14.44 66.03 10.53 0.127 9125
 9127 3 14.51 65.93 10.58 0.206 9126
 9128 3 14.78 66.04 10.44 0.105 9127
 9129 3 14.95 65.98 10.42 0.16 9128
 9130 3 15.02 65.9 10.41 0.227 9129
 9131 3 14.95 65.73 10.75 0.086 9130
 9132 3 14.93 65.62 10.91 0.113 9131
 9133 3 14.98 65.65 11.08 0.16 9132
 9134 3 14.97 65.81 11.38 0.086 9133
 9135 3 15.05 65.79 11.48 0.103 9134
 9136 3 15.17 65.9 11.49 0.136 9135
 9137 3 15.27 65.95 11.63 0.15 9136
 9138 3 15.39 65.98 11.69 0.105 9137
 9139 3 15.5 66.06 11.72 0.097 9138
 9140 3 15.67 66.09 11.78 0.121 9139
 9141 3 15.76 66.17 11.89 0.128 9140
 9142 3 15.17 65.95 10.14 0.117 9130
 9143 3 15.19 65.92 10 0.158 9142
 9144 3 15.19 65.82 9.96 0.223 9143
 9145 3 14.92 65.71 10.22 0.125 9144
 9146 3 14.78 65.7 10.32 0.105 9145
 9147 3 14.7 65.57 10.4 0.104 9146
 9148 3 14.59 65.4 10.47 0.102 9147
 9149 3 14.52 65.23 10.49 0.085 9148
 9150 3 14.43 65.12 10.49 0.097 9149
 9151 3 14.33 65 10.56 0.092 9150
 9152 3 14.18 64.87 10.59 0.07 9151
 9153 3 15.4 65.85 9.63 0.14 9144
 9154 3 15.49 65.79 9.48 0.14 9153
 9155 3 15.43 65.71 9.34 0.123 9154
 9156 3 15.6 65.5 9.19 0.097 9155
 9157 3 15.7 65.34 9.22 0.118 9156
 9158 3 15.83 65.18 9.22 0.183 9157
 9159 3 15.92 65 9.34 0.18 9158
 9160 3 16.13 65.03 9.19 0.073 9159
 9161 3 16.24 65.09 9.12 0.103 9160
 9162 3 16.36 65.17 9.05 0.083 9161
 9163 3 16.49 65.14 8.98 0.131 9162
 9164 3 16.58 65.1 8.88 0.097 9163
 9165 3 15.74 64.73 9.44 0.107 9159
 9166 3 15.68 64.57 9.46 0.107 9165
 9167 3 15.69 64.4 9.5 0.171 9166
 9168 3 15.75 64.23 9.45 0.16 9167
 9169 3 15.76 64.01 9.37 0.207 9168
 9170 3 15.43 64.12 9.34 0.11 9169
 9171 3 15.34 64.18 9.33 0.000125 9170
 9172 3 15.93 63.67 9.33 0.157 9169
 9173 3 16.02 63.42 9.36 0.127 9172
 9174 3 16.2 63.25 9.33 0.127 9173
 9175 3 16.31 63.14 9.32 0.102 9174
 9176 3 16.41 63.06 9.44 0.113 9175
 9177 3 16.53 63 9.44 0.078 9176
 9178 3 16.6 62.92 9.41 0.104 9177
 9179 3 16.69 62.9 9.49 0.128 9178
 9180 3 16.84 62.84 9.59 0.088 9179
 9181 3 16.91 62.79 9.53 0.000125 9180
 9182 3 15.15 65.73 9.49 0.121 9155
 9183 3 14.99 65.73 9.62 0.103 9182
 9184 3 14.84 65.62 9.63 0.087 9183
 9185 3 14.65 65.62 9.58 0.102 9184
 9186 3 14.57 65.6 9.5 0.086 9185
 9187 3 13.69 65.99 10.22 0.171 9124
 9188 3 13.75 65.95 10 0.174 9187
 9189 3 13.75 65.87 9.84 0.16 9188
 9190 3 13.83 65.85 9.66 0.183 9189
 9191 3 13.91 65.84 9.59 0.226 9190
 9192 3 13.77 65.54 9.42 0.108 9191
 9193 3 13.75 65.45 9.36 0.14 9192
 9194 3 13.74 65.34 9.19 0.157 9193
 9195 3 13.83 65.29 9.07 0.195 9194
 9196 3 13.69 65.13 8.88 0.149 9195
 9197 3 13.72 65.05 8.73 0.178 9196
 9198 3 13.66 64.94 8.57 0.187 9197
 9199 3 13.66 64.83 8.48 0.21 9198
 9200 3 13.82 64.51 8.67 0.144 9199
 9201 3 13.92 64.4 8.69 0.13 9200
 9202 3 14 64.59 8.74 0.084 9201
 9203 3 14.16 64.64 8.87 0.106 9202
 9204 3 14.25 64.73 8.91 0.118 9203
 9205 3 14.4 64.76 8.92 0.116 9204
 9206 3 14.5 64.65 8.98 0.093 9205
 9207 3 14.67 64.65 9.14 0.089 9206
 9208 3 14.75 64.73 9.23 0.105 9207
 9209 3 14.83 64.59 9.37 0.128 9208
 9210 3 14.81 64.45 9.42 0.13 9209
 9211 3 13.93 64.23 8.74 0.133 9201
 9212 3 13.99 64.15 8.9 0.13 9211
 9213 3 14.1 63.92 9.04 0.111 9212
 9214 3 14.25 63.85 8.94 0.135 9213
 9215 3 14.01 63.79 8.69 0.081 9212
 9216 3 14.01 63.65 8.56 0.085 9215
 9217 3 14.17 63.59 8.53 0.000125 9216
 9218 3 13.57 64.89 8.22 0.179 9199
 9219 3 13.51 64.86 7.99 0.198 9218
 9220 3 13.5 64.74 7.9 0.278 9219
 9221 3 13.41 64.67 7.74 0.333 9220
 9222 3 13.42 64.53 7.63 0.361 9221
 9223 3 13.31 64.44 7.52 0.363 9222
 9224 3 13.3 64.28 7.43 0.343 9223
 9225 3 13.25 64.05 7.92 0.079 9224
 9226 3 13.08 64.05 8.14 0.063 9225
 9227 3 13.1 64.28 7.23 0.255 9224
 9228 3 13.08 64.13 7.14 0.241 9227
 9229 3 12.93 63.84 7.21 0.139 9228
 9230 3 12.85 63.76 7.14 0.173 9229
 9231 3 12.8 63.63 7.06 0.144 9230
 9232 3 12.83 63.45 6.93 0.091 9231
 9233 3 12.68 63.41 6.93 0.165 9232
 9234 3 12.51 63.37 6.93 0.207 9233
 9235 3 12.56 63.12 7.06 0.13 9234
 9236 3 12.53 62.99 7.09 0.095 9235
 9237 3 12.49 62.77 7.06 0.092 9236
 9238 3 12.45 62.6 7.07 0.108 9237
 9239 3 12.45 62.44 7.02 0.086 9238
 9240 3 12.44 62.31 6.99 0.077 9239
 9241 3 12.34 62.16 6.97 0.117 9240
 9242 3 12.3 61.99 6.99 0.12 9241
 9243 3 12.2 61.88 6.92 0.18 9242
 9244 3 12.1 61.81 6.56 0.086 9243
 9245 3 12.06 61.73 6.51 0.091 9244
 9246 3 11.98 61.64 6.4 0.131 9245
 9247 3 11.95 61.59 6.26 0.151 9246
 9248 3 11.95 61.56 6.07 0.171 9247
 9249 3 12.13 61.51 5.73 0.095 9248
 9250 3 12.25 61.51 5.57 0.087 9249
 9251 3 12.41 61.59 5.43 0.102 9250
 9252 3 12.49 61.69 5.31 0.127 9251
 9253 3 12.49 61.87 5.22 0.081 9252
 9254 3 12.52 62.03 5.18 0.09 9253
 9255 3 12.59 62.14 5.27 0.08 9254
 9256 3 12.59 62.27 5.35 0.082 9255
 9257 3 12.56 62.34 5.42 0.081 9256
 9258 3 12.3 61.71 7.23 0.083 9243
 9259 3 12.35 61.63 7.3 0.09 9258
 9260 3 12.39 61.59 7.43 0.084 9259
 9261 3 12.44 61.51 7.53 0.182 9260
 9262 3 12.28 61.41 7.6 0.133 9261
 9263 3 12.22 61.27 7.6 0.139 9262
 9264 3 12.14 61.17 7.69 0.084 9263
 9265 3 12.13 61.05 7.74 0.108 9264
 9266 3 12.06 60.89 7.72 0.112 9265
 9267 3 12 60.77 7.64 0.1 9266
 9268 3 12.06 60.63 7.6 0.139 9267
 9269 3 12.14 60.46 7.55 0.14 9268
 9270 3 12.35 60.34 7.56 0.116 9269
 9271 3 12.51 60.41 7.55 0.057 9270
 9272 3 12.7 60.45 7.53 0.098 9271
 9273 3 12.83 60.52 7.49 0.076 9272
 9274 3 12.92 60.6 7.48 0.059 9273
 9275 3 12.99 60.67 7.44 0.104 9274
 9276 3 13.05 60.71 7.31 0.136 9275
 9277 3 13.24 60.7 7.18 0.03 9276
 9278 3 13.24 60.6 7.02 0.067 9277
 9279 3 13.27 60.52 6.89 0.081 9278
 9280 3 13.3 60.51 6.76 0.093 9279
 9281 3 12.41 61.2 7.52 0.117 9263
 9282 3 12.35 61.03 7.69 0.094 9281
 9283 3 12.34 60.94 7.84 0.075 9282
 9284 3 12.39 60.77 7.84 0.075 9283
 9285 3 12.42 60.67 7.9 0.000125 9284
 9286 3 12.28 63.42 6.86 0.165 9234
 9287 3 12.15 63.49 6.64 0.085 9286
 9288 3 12.09 63.59 6.47 0.112 9287
 9289 3 12.05 63.66 6.39 0.149 9288
 9290 3 11.95 63.41 6.23 0.116 9289
 9291 3 11.89 63.34 6.14 0.161 9290
 9292 3 11.77 63.12 6.22 0.1 9291
 9293 3 11.72 62.95 6.14 0.126 9292
 9294 3 11.67 62.78 6.1 0.144 9293
 9295 3 11.72 62.56 5.98 0.103 9294
 9296 3 11.72 62.41 5.93 0.108 9295
 9297 3 11.61 62.28 5.94 0.104 9296
 9298 3 11.5 62.19 5.98 0.097 9297
 9299 3 11.38 62.1 6.03 0.086 9298
 9300 3 11.25 62.06 6.15 0.097 9299
 9301 3 11.14 62.14 6.27 0.095 9300
 9302 3 11.01 62.13 6.34 0.121 9301
 9303 3 10.91 62.06 6.19 0.161 9302
 9304 3 11.02 62.44 6.14 0.098 9303
 9305 3 11.07 62.56 6.09 0.000125 9304
 9306 3 10.89 61.98 5.81 0.103 9303
 9307 3 10.9 61.92 5.67 0.062 9306
 9308 3 11.84 63.45 5.9 0.117 9291
 9309 3 11.75 63.44 5.81 0.157 9308
 9310 3 11.59 63.44 5.64 0.132 9309
 9311 3 11.43 63.38 5.48 0.117 9310
 9312 3 11.22 63.41 5.39 0.103 9311
 9313 3 11.11 63.44 5.27 0.106 9312
 9314 3 11.01 63.48 5.14 0.104 9313
 9315 3 10.89 63.58 5.05 0.096 9314
 9316 3 10.73 63.51 4.98 0.125 9315
 9317 3 10.57 63.51 4.98 0.111 9316
 9318 3 10.31 63.56 4.92 0.118 9317
 9319 3 10.16 63.6 4.96 0.129 9318
 9320 3 10 63.74 4.97 0.098 9319
 9321 3 9.88 63.77 4.97 0.167 9320
 9322 3 9.8 63.64 4.73 0.11 9321
 9323 3 9.78 63.45 4.72 0.101 9322
 9324 3 9.75 63.31 4.64 0.089 9323
 9325 3 9.72 63.2 4.6 0.082 9324
 9326 3 9.83 63.84 5.17 0.154 9321
 9327 3 9.8 63.89 5.44 0.065 9326
 9328 3 9.76 63.95 5.56 0.103 9327
 9329 3 9.75 64.03 5.69 0.107 9328
 9330 3 9.69 64.19 5.8 0.121 9329
 9331 3 9.72 64.33 5.89 0.076 9330
 9332 3 9.69 64.42 6.09 0.122 9331
 9333 3 9.64 64.39 6.19 0.202 9332
 9334 3 12.25 63.38 7.1 0.102 9286
 9335 3 12.17 63.33 7.3 0.137 9334
 9336 3 12.11 63.28 7.38 0.161 9335
 9337 3 11.94 63.09 7.39 0.098 9336
 9338 3 11.82 62.99 7.36 0.081 9337
 9339 3 11.68 62.88 7.43 0.11 9338
 9340 3 11.61 62.71 7.56 0.061 9339
 9341 3 11.63 62.53 7.59 0.078 9340
 9342 3 11.65 62.42 7.49 0.095 9341
 9343 3 12.25 63.44 7.44 0.085 9336
 9344 3 12.28 63.39 7.57 0.1 9343
 9345 3 12.26 63.17 7.67 0.101 9344
 9346 3 12.32 63.06 7.77 0.106 9345
 9347 3 12.43 63.02 7.89 0.104 9346
 9348 3 12.58 63.01 7.97 0.097 9347
 9349 3 12.64 62.95 8.06 0.099 9348
 9350 3 12.75 62.84 8.06 0.107 9349
 9351 3 12.83 62.77 8.07 0.077 9350
 9352 3 12.92 62.84 8.23 0.062 9351
 9353 3 13.1 62.81 8.28 0.078 9352
 9354 3 13.2 62.8 8.31 0.073 9353
 9355 3 13.24 64.08 6.84 0.171 9228
 9356 3 13.34 63.95 6.77 0.14 9355
 9357 3 13.5 63.81 6.73 0.133 9356
 9358 3 13.59 63.7 6.65 0.135 9357
 9359 3 13.69 63.58 6.55 0.12 9358
 9360 3 13.76 63.47 6.49 0.14 9359
 9361 3 13.85 63.42 6.39 0.128 9360
 9362 3 13.99 63.32 6.34 0.137 9361
 9363 3 14.14 63.24 6.32 0.14 9362
 9364 3 14.32 63.13 6.3 0.157 9363
 9365 3 14.43 63.07 6.23 0.163 9364
 9366 3 14.33 63.1 5.97 0.115 9365
 9367 3 14.25 63.28 5.85 0.127 9366
 9368 3 14.2 63.28 5.73 0.163 9367
 9369 3 13.85 63.28 5.71 0.119 9368
 9370 3 13.69 63.24 5.69 0.115 9369
 9371 3 13.51 63.09 5.63 0.085 9370
 9372 3 13.44 62.95 5.61 0.14 9371
 9373 3 13.49 62.7 5.67 0.085 9372
 9374 3 13.49 62.6 5.76 0.132 9373
 9375 3 14.57 63 6.23 0.17 9365
 9376 3 14.59 62.89 6.22 0.174 9375
 9377 3 14.72 62.89 6.27 0.145 9376
 9378 3 14.82 62.85 6.24 0.157 9377
 9379 3 14.91 62.74 6.27 0.133 9378
 9380 3 15.07 62.64 6.31 0.149 9379
 9381 3 15.16 62.56 6.34 0.175 9380
 9382 3 15.24 62.4 6.18 0.182 9381
 9383 3 15.25 62.34 6.1 0.258 9382
 9384 3 15.13 62.1 5.89 0.254 9383
 9385 3 15.14 61.93 5.69 0.397 9384
 9386 3 15.13 61.89 5.55 0.45 9385
 9387 3 15.02 61.78 5.52 0.532 9386
 9388 3 14.94 61.42 5.49 0.399 9387
 9389 3 15.08 61.36 5.31 0.338 9388
 9390 3 15 61.21 5.21 0.221 9389
 9391 3 15.19 61.1 5.03 0.204 9390
 9392 3 15.28 60.97 4.93 0.217 9391
 9393 3 15.33 60.82 4.92 0.309 9392
 9394 3 15.42 60.46 5.1 0.213 9393
 9395 3 15.58 60.29 5.22 0.218 9394
 9396 3 15.47 60.17 4.98 0.124 9395
 9397 3 15.45 60.11 4.81 0.143 9396
 9398 3 15.43 59.92 4.72 0.153 9397
 9399 3 15.38 59.85 4.64 0.25 9398
 9400 3 15.17 59.56 4.56 0.153 9399
 9401 3 15.11 59.46 4.4 0.155 9400
 9402 3 15.03 59.39 4.19 0.124 9401
 9403 3 14.91 59.35 4.06 0.148 9402
 9404 3 14.94 59.18 3.83 0.227 9403
 9405 3 14.94 59.39 3.54 0.139 9404
 9406 3 14.83 59.46 3.37 0.104 9405
 9407 3 14.77 59.49 3.25 0.155 9406
 9408 3 14.66 59.52 3.18 0.156 9407
 9409 3 14.55 59.4 3.1 0.098 9408
 9410 3 14.48 59.38 2.98 0.132 9409
 9411 3 14.38 59.38 2.87 0.084 9410
 9412 3 14.3 59.46 2.77 0.125 9411
 9413 3 14.2 59.59 2.7 0.146 9412
 9414 3 14.09 59.5 2.68 0.188 9413
 9415 3 14.17 59.9 2.56 0.072 9414
 9416 3 14.11 60 2.48 0.103 9415
 9417 3 14.05 60.25 2.48 0.104 9416
 9418 3 13.99 60.32 2.41 0.127 9417
 9419 3 13.81 60.34 2.25 0.098 9418
 9420 3 13.69 60.35 2.16 0.153 9419
 9421 3 13.69 60.34 1.93 0.16 9420
 9422 3 13.78 60.38 1.68 0.133 9421
 9423 3 13.84 60.52 1.51 0.131 9422
 9424 3 13.92 60.67 1.39 0.121 9423
 9425 3 13.99 60.64 1.25 0.122 9424
 9426 3 13.95 60.5 1.14 0.142 9425
 9427 3 13.86 60.4 1.09 0.174 9426
 9428 3 13.69 60.67 1.02 0.127 9427
 9429 3 13.52 60.8 1 0.098 9428
 9430 3 13.31 60.85 1.02 0.082 9429
 9431 3 13.19 60.81 1.06 0.086 9430
 9432 3 13.05 60.74 1.14 0.088 9431
 9433 3 12.88 60.76 1.2 0.109 9432
 9434 3 12.74 60.7 1.3 0.109 9433
 9435 3 12.67 60.58 1.39 0.14 9434
 9436 3 12.6 60.34 1.45 0.126 9435
 9437 3 12.41 60.33 1.6 0.095 9436
 9438 3 12.25 60.24 1.81 0.138 9437
 9439 3 12.26 60.23 1.94 0.129 9438
 9440 3 13.47 60.28 2.31 0.103 9420
 9441 3 13.3 60.31 2.29 0.104 9440
 9442 3 13.11 60.38 2.22 0.128 9441
 9443 3 12.95 60.37 2.2 0.09 9442
 9444 3 12.86 60.28 2.23 0.041 9443
 9445 3 14.03 59.25 2.72 0.116 9414
 9446 3 14.08 59.1 2.75 0.096 9445
 9447 3 14.08 59 2.75 0.109 9446
 9448 3 14.03 58.81 2.81 0.083 9447
 9449 3 14.88 58.89 3.85 0.158 9404
 9450 3 14.57 58.92 3.73 0.099 9449
 9451 3 14.42 58.92 3.64 0.131 9450
 9452 3 14.32 58.82 3.56 0.105 9451
 9453 3 14.18 58.75 3.48 0.152 9452
 9454 3 14.09 58.65 3.41 0.133 9453
 9455 3 13.95 58.57 3.31 0.107 9454
 9456 3 15.56 60.24 4.52 0.13 9399
 9457 3 15.58 60.32 4.36 0.105 9456
 9458 3 15.64 60.38 4.21 0.076 9457
 9459 3 15.68 60.31 4.01 0.095 9458
 9460 3 15.75 60.32 3.85 0.06 9459
 9461 3 15.8 60.21 5.43 0.151 9395
 9462 3 15.97 60.39 5.38 0.064 9461
 9463 3 15.8 60.03 5.56 0.176 9461
 9464 3 15.69 59.79 5.69 0.203 9463
 9465 3 15.55 59.64 5.82 0.185 9464
 9466 3 15.41 59.53 5.88 0.18 9465
 9467 3 15.4 59.5 6.14 0.147 9466
 9468 3 15.42 59.5 6.31 0.149 9467
 9469 3 15.5 59.46 6.49 0.082 9468
 9470 3 15.61 59.45 6.64 0.107 9469
 9471 3 15.66 59.35 6.85 0.192 9470
 9472 3 15.9 59.35 6.93 0.279 9471
 9473 3 15.99 59.35 6.98 0.185 9472
 9474 3 15.84 59.24 7.02 0.142 9473
 9475 3 15.68 59.14 7.05 0.142 9474
 9476 3 15.75 59.09 7.18 0.152 9475
 9477 3 15.8 59.18 7.31 0.062 9476
 9478 3 15.44 58.89 7.06 0.094 9475
 9479 3 15.35 58.84 7.1 0.097 9478
 9480 3 15.25 58.75 7.22 0.081 9479
 9481 3 15.1 58.74 7.32 0.096 9480
 9482 3 15 58.71 7.42 0.095 9481
 9483 3 14.98 58.68 7.57 0.086 9482
 9484 3 14.92 58.6 7.67 0.133 9483
 9485 3 14.92 58.52 7.81 0.158 9484
 9486 3 15.03 58.28 7.98 0.097 9485
 9487 3 15.05 58.25 8.12 0.102 9486
 9488 3 15.06 58.1 8.31 0.09 9487
 9489 3 15.18 58.06 8.36 0.093 9488
 9490 3 15.34 58.07 8.31 0.074 9489
 9491 3 16.06 59.28 7.15 0.091 9474
 9492 3 16.02 59.14 7.26 0.09 9491
 9493 3 16.45 59.28 7.02 0.101 9473
 9494 3 16.61 59.25 7.01 0.081 9493
 9495 3 16.77 59.21 6.97 0.131 9494
 9496 3 17.04 59.11 6.9 0.126 9495
 9497 3 17.18 59.06 6.96 0.087 9496
 9498 3 17.38 58.96 6.98 0.117 9497
 9499 3 17.54 58.89 6.98 0.113 9498
 9500 3 17.59 58.78 7.03 0.139 9499
 9501 3 17.36 58.59 7.22 0.066 9500
 9502 3 17.24 58.43 7.18 0.103 9501
 9503 3 17.18 58.42 7.1 0.000125 9502
 9504 3 17.95 58.78 7.1 0.13 9500
 9505 3 18.09 58.79 7.18 0.136 9504
 9506 3 18.24 58.85 7.34 0.103 9505
 9507 3 18.38 58.78 7.3 0.099 9506
 9508 3 18.52 58.78 7.26 0.094 9507
 9509 3 18.68 58.85 7.17 0.094 9508
 9510 3 18.79 58.85 7.11 0.128 9509
 9511 3 18.84 58.97 7.03 0.145 9510
 9512 3 19.13 58.93 7.02 0.122 9511
 9513 3 19.31 58.96 6.98 0.149 9512
 9514 3 19.58 58.85 6.92 0.114 9513
 9515 3 19.68 58.89 6.86 0.085 9514
 9516 3 19.77 58.9 6.81 0.178 9515
 9517 3 19.86 59.17 7.17 0.125 9516
 9518 3 19.88 59.2 7.27 0.151 9517
 9519 3 19.88 59.29 7.35 0.185 9518
 9520 3 19.47 58.77 6.44 0.137 9516
 9521 3 19.27 58.86 6.39 0.09 9520
 9522 3 19.15 58.88 6.26 0.086 9521
 9523 3 18.97 58.64 7.21 0.126 9510
 9524 3 19.08 58.6 7.35 0.103 9523
 9525 3 19.13 58.52 7.49 0.082 9524
 9526 3 19.31 58.4 7.52 0.091 9525
 9527 3 19.36 58.34 7.6 0.102 9526
 9528 3 19.45 58.28 7.69 0.119 9527
 9529 3 19.45 58.28 7.88 0.11 9528
 9530 3 19.43 58.14 8.03 0.143 9529
 9531 3 19.47 57.97 8.11 0.125 9530
 9532 3 19.52 57.79 8.14 0.086 9531
 9533 3 19.54 57.64 8.28 0.112 9532
 9534 3 19.5 57.56 8.48 0.1 9533
 9535 3 19.47 57.46 8.57 0.061 9534
 9536 3 19.43 57.36 8.66 0.097 9535
 9537 3 19.43 57.14 8.73 0.096 9536
 9538 3 19.49 56.96 8.76 0.08 9537
 9539 3 19.59 56.85 8.8 0.077 9538
 9540 3 19.63 56.71 8.74 0.066 9539
 9541 3 19.68 56.61 8.69 0.077 9540
 9542 3 19.75 56.53 8.64 0.071 9541
 9543 3 19.88 56.43 8.62 0.058 9542
 9544 3 20 56.35 8.53 0.05 9543
 9545 3 20.04 56.24 8.54 0.086 9544
 9546 3 20.05 56.09 8.55 0.113 9545
 9547 3 20.03 55.96 8.56 0.086 9546
 9548 3 20.07 55.84 8.47 0.089 9547
 9549 3 20.23 55.74 8.33 0.079 9548
 9550 3 20.3 55.75 8.25 0.161 9549
 9551 3 20.21 55.78 8.05 0.11 9550
 9552 3 20.23 55.92 7.85 0.108 9551
 9553 3 20.21 55.89 7.68 0.121 9552
 9554 3 20.24 55.96 7.52 0.104 9553
 9555 3 20.29 56.11 7.39 0.069 9554
 9556 3 20.27 56.18 7.28 0.102 9555
 9557 3 20.27 56.11 7.09 0.112 9556
 9558 3 20.27 56.07 6.92 0.109 9557
 9559 3 20.29 56.07 6.81 0.000125 9558
 9560 3 20.41 55.64 8.26 0.068 9550
 9561 3 16.25 59.67 6.92 0.061 9472
 9562 3 16.15 59.78 6.86 0.098 9561
 9563 3 16.06 59.93 6.8 0.129 9562
 9564 3 15.97 60.07 6.81 0.142 9563
 9565 3 15.99 60.31 6.96 0.094 9564
 9566 3 16.02 60.42 7.05 0.043 9565
 9567 3 16.02 60.57 7.07 0.095 9566
 9568 3 16.06 60.67 7.06 0.138 9567
 9569 3 15.99 60.71 7.39 0.125 9568
 9570 3 15.78 60.67 7.56 0.085 9569
 9571 3 15.78 60.71 7.77 0.087 9570
 9572 3 15.75 60.74 7.96 0.111 9571
 9573 3 15.75 60.75 8.13 0.128 9572
 9574 3 15.75 60.77 8.25 0.111 9573
 9575 3 15.75 60.68 8.39 0.102 9574
 9576 3 15.81 60.6 8.5 0.089 9575
 9577 3 15.83 60.57 8.72 0.089 9576
 9578 3 15.78 60.52 8.84 0.08 9577
 9579 3 15.68 60.47 8.9 0.1 9578
 9580 3 15.6 60.39 9.08 0.117 9579
 9581 3 15.48 60.43 9.3 0.125 9580
 9582 3 15.38 60.52 9.51 0.083 9581
 9583 3 15.33 60.53 9.64 0.136 9582
 9584 3 15.3 60.6 9.73 0.164 9583
 9585 3 15.47 60.56 9.91 0.139 9584
 9586 3 15.6 60.5 10.04 0.125 9585
 9587 3 15.68 60.5 10.13 0.118 9586
 9588 3 15.89 60.53 10.31 0.175 9587
 9589 3 16 60.6 10.46 0.164 9588
 9590 3 16.18 60.71 10.61 0.148 9589
 9591 3 16.24 60.72 10.72 0.184 9590
 9592 3 16.04 60.93 10.88 0.135 9591
 9593 3 15.99 61.06 11.06 0.148 9592
 9594 3 15.89 61.11 11.26 0.144 9593
 9595 3 15.86 61.1 11.41 0.158 9594
 9596 3 15.88 61.18 11.54 0.184 9595
 9597 3 15.84 61.32 11.62 0.212 9596
 9598 3 15.72 61.4 11.73 0.248 9597
 9599 3 15.58 61.46 11.84 0.32 9598
 9600 3 15.52 61.49 11.92 0.337 9599
 9601 3 15.31 61.57 11.98 0.214 9600
 9602 3 15.19 61.61 12.03 0.214 9601
 9603 3 15.44 61 12.17 0.07 9602
 9604 3 15.38 60.89 12.22 0.093 9603
 9605 3 15.28 60.82 12.21 0.068 9604
 9606 3 14.83 61.74 12.08 0.175 9601
 9607 3 14.73 61.75 12.13 0.278 9606
 9608 3 14.73 61.9 12.29 0.167 9607
 9609 3 14.73 62.03 12.4 0.209 9608
 9610 3 14.8 62.39 12.57 0.14 9609
 9611 3 14.59 62.43 12.72 0.166 9610
 9612 3 14.5 62.56 12.82 0.158 9611
 9613 3 14.34 62.7 12.99 0.177 9612
 9614 3 14.21 62.84 13.08 0.122 9613
 9615 3 14.23 63.03 13.14 0.102 9614
 9616 3 14.31 63.1 13.23 0.139 9615
 9617 3 14.34 63.28 13.28 0.143 9616
 9618 3 14.43 63.39 13.32 0.145 9617
 9619 3 14.45 63.52 13.39 0.165 9618
 9620 3 14.34 63.56 13.55 0.115 9619
 9621 3 14.27 63.61 13.67 0.136 9620
 9622 3 14.2 63.61 13.82 0.181 9621
 9623 3 14.11 63.64 13.94 0.18 9622
 9624 3 13.79 63.69 14.12 0.129 9623
 9625 3 13.67 63.7 14.17 0.111 9624
 9626 3 13.51 63.76 14.23 0.063 9625
 9627 3 14.63 61.46 11.73 0.111 9608
 9628 3 14.55 61.39 11.65 0.134 9627
 9629 3 14.44 61.32 11.63 0.089 9628
 9630 3 14.52 61.65 12.32 0.117 9607
 9631 3 14.33 61.72 12.36 0.119 9630
 9632 3 15.83 61.93 11.49 0.102 9600
 9633 3 15.97 62.1 11.48 0.075 9632
 9634 3 16.04 62.15 11.39 0.074 9633
 9635 3 16.15 62.2 11.32 0.072 9634
 9636 3 16.2 62.18 11.22 0.072 9635
 9637 3 16.29 62.17 11.11 0.095 9636
 9638 3 16.36 62.21 11.04 0.067 9637
 9639 3 16.45 60.68 10.78 0.106 9591
 9640 3 16.49 60.74 10.9 0.14 9639
 9641 3 16.52 60.67 11.06 0.161 9640
 9642 3 16.34 60.64 11.14 0.189 9641
 9643 3 16.06 60.57 11.24 0.087 9642
 9644 3 15.97 60.59 11.31 0.05 9643
 9645 3 15.82 60.64 11.38 0.104 9644
 9646 3 15.77 60.74 11.39 0.000125 9645
 9647 3 15.07 60.7 9.64 0.138 9584
 9648 3 14.93 60.84 9.61 0.158 9647
 9649 3 14.83 60.93 9.54 0.165 9648
 9650 3 14.68 61.07 9.59 0.131 9649
 9651 3 14.59 61.2 9.67 0.094 9650
 9652 3 14.35 61.27 9.81 0.143 9651
 9653 3 14.22 61.28 9.76 0.188 9652
 9654 3 13.97 61.13 9.66 0.092 9653
 9655 3 13.9 61.03 9.64 0.107 9654
 9656 3 14.43 61.49 9.84 0.062 9653
 9657 3 14.56 61.6 9.88 0.000125 9656
 9658 3 16.06 60.79 7.03 0.106 9568
 9659 3 16.18 60.92 7.02 0.045 9658
 9660 3 16.18 61.06 7.02 0.089 9659
 9661 3 15.19 59.35 5.73 0.072 9466
 9662 3 15.09 59.21 5.73 0.218 9661
 9663 3 15.09 59.11 5.6 0.273 9662
 9664 3 15.39 59.07 5.27 0.122 9663
 9665 3 15.41 59.07 5.13 0.157 9664
 9666 3 15.26 59.2 4.98 0.12 9665
 9667 3 15.18 59.18 4.85 0.058 9666
 9668 3 15.59 58.89 5.07 0.121 9665
 9669 3 15.69 58.68 4.99 0.105 9668
 9670 3 15.75 58.42 5.02 0.123 9669
 9671 3 15.93 58.28 5.02 0.104 9670
 9672 3 16.02 58.18 4.97 0.083 9671
 9673 3 16.04 58.1 4.88 0.136 9672
 9674 3 16.17 58.02 4.9 0.075 9673
 9675 3 15.74 61.17 4.63 0.078 9393
 9676 3 15.89 61.25 4.57 0.1 9675
 9677 3 16.08 61.32 4.57 0.087 9676
 9678 3 16.22 61.27 4.55 0.124 9677
 9679 3 16.27 60.96 4.27 0.121 9678
 9680 3 16.25 60.78 4.21 0.073 9679
 9681 3 16.49 61.31 4.73 0.095 9678
 9682 3 15.54 62.56 6.3 0.137 9383
 9683 3 15.67 62.57 6.3 0.187 9682
 9684 3 15.83 62.53 6.1 0.118 9683
 9685 3 15.93 62.42 6.02 0.115 9684
 9686 3 16.13 62.35 5.98 0.099 9685
 9687 3 16.31 62.35 6.01 0.163 9686
 9688 3 16.43 62.46 5.92 0.157 9687
 9689 3 16.56 62.42 5.73 0.122 9688
 9690 3 16.71 62.42 5.64 0.117 9689
 9691 3 16.83 62.43 5.55 0.106 9690
 9692 3 16.87 62.5 5.39 0.178 9691
 9693 3 16.85 62.49 5.27 0.243 9692
 9694 3 16.74 62.34 5.24 0.128 9693
 9695 3 16.68 62.25 5.23 0.128 9694
 9696 3 17.19 62.53 5.23 0.117 9695
 9697 3 17.35 62.5 5.1 0.102 9696
 9698 3 17.49 62.47 5.06 0.11 9697
 9699 3 17.64 62.46 4.92 0.113 9698
 9700 3 17.74 62.36 4.85 0.154 9699
 9701 3 17.62 62.46 4.56 0.12 9700
 9702 3 17.6 62.56 4.42 0.069 9701
 9703 3 17.58 62.68 4.38 0.115 9702
 9704 3 17.42 62.85 4.38 0.096 9703
 9705 3 17.3 62.95 4.26 0.097 9704
 9706 3 17.23 62.85 4.1 0.071 9705
 9707 3 17.12 62.79 4.03 0.075 9706
 9708 3 16.96 62.79 4.03 0.113 9707
 9709 3 16.87 62.89 3.91 0.115 9708
 9710 3 16.91 62.99 3.7 0.082 9709
 9711 3 16.96 63.07 3.54 0.078 9710
 9712 3 16.96 63.17 3.48 0.082 9711
 9713 3 16.96 63.2 3.31 0.114 9712
 9714 3 16.98 63.14 3.14 0.142 9713
 9715 3 16.98 63.2 3.04 0.155 9714
 9716 3 17.08 63.28 2.89 0.112 9715
 9717 3 17.16 63.25 2.66 0.077 9716
 9718 3 17.1 63.28 2.54 0.093 9717
 9719 3 17.03 63.29 2.43 0.139 9718
 9720 3 17.01 63.18 2.27 0.124 9719
 9721 3 17.03 63.25 2.14 0.094 9720
 9722 3 17.01 63.31 2 0.054 9721
 9723 3 17.05 63.39 1.85 0.108 9722
 9724 3 17.06 63.53 1.66 0.097 9723
 9725 3 16.99 63.56 1.46 0.097 9724
 9726 3 16.99 63.6 1.3 0.088 9725
 9727 3 16.99 63.78 1.25 0.08 9726
 9728 3 18.02 62.25 4.97 0.18 9700
 9729 3 18.15 62.22 5.02 0.138 9728
 9730 3 18.34 62.15 4.93 0.128 9729
 9731 3 18.52 62.14 4.94 0.125 9730
 9732 3 18.67 62.13 4.93 0.162 9731
 9733 3 18.79 62.1 4.64 0.142 9732
 9734 3 18.89 62.25 4.47 0.105 9733
 9735 3 19.03 62.28 4.4 0.078 9734
 9736 3 19.16 62.35 4.31 0.097 9735
 9737 3 19.24 62.28 4.18 0.09 9736
 9738 3 19.33 62.21 4.14 0.068 9737
 9739 3 19.42 62.11 4.06 0.068 9738
 9740 3 19.54 62.02 4.02 0.105 9739
 9741 3 19.7 61.96 3.97 0.13 9740
 9742 3 19.84 62.06 3.99 0.103 9741
 9743 3 20.02 62.09 3.95 0.087 9742
 9744 3 20.18 62.07 3.91 0.124 9743
 9745 3 20.34 62.04 3.91 0.11 9744
 9746 3 20.49 61.86 3.85 0.124 9745
 9747 3 20.61 61.73 3.81 0.115 9746
 9748 3 20.74 61.75 3.72 0.066 9747
 9749 3 20.84 61.76 3.64 0.07 9748
 9750 3 21.02 61.79 3.6 0.13 9749
 9751 3 21.09 61.87 3.7 0.228 9750
 9752 3 21.18 62.04 3.87 0.091 9751
 9753 3 19.74 61.78 4.02 0.108 9741
 9754 3 19.84 61.7 4.05 0.092 9753
 9755 3 19.97 61.6 4.1 0.108 9754
 9756 3 20.06 61.53 4.19 0.138 9755
 9757 3 20.22 61.47 4.34 0.144 9756
 9758 3 20.34 61.42 4.39 0.107 9757
 9759 3 20.47 61.34 4.51 0.083 9758
 9760 3 20.56 61.25 4.59 0.106 9759
 9761 3 20.59 61.28 4.71 0.091 9760
 9762 3 20.65 61.18 4.92 0.074 9761
 9763 3 18.77 62.15 5.06 0.131 9732
 9764 3 18.99 62.15 5.1 0.069 9763
 9765 3 19.08 62.14 5.19 0.109 9764
 9766 3 19.13 62.17 5.34 0.067 9765
 9767 3 19.2 62.11 5.43 0.076 9766
 9768 3 19.31 62.03 5.46 0.107 9767
 9769 3 19.47 61.96 5.43 0.13 9768
 9770 3 19.68 62.04 5.39 0.095 9769
 9771 3 19.83 62.09 5.47 0.118 9770
 9772 3 19.97 62.14 5.46 0.104 9771
 9773 3 20.11 62.17 5.38 0.075 9772
 9774 3 20.22 62.24 5.28 0.086 9773
 9775 3 20.47 62.22 5.21 0.101 9774
 9776 3 20.58 62.15 5.13 0.132 9775
 9777 3 20.72 62.07 5.01 0.11 9776
 9778 3 20.84 61.98 4.9 0.073 9777
 9779 3 20.93 61.87 4.93 0.07 9778
 9780 3 21.02 61.83 4.9 0.086 9779
 9781 3 21.17 61.87 4.89 0.094 9780
 9782 3 21.24 61.93 4.85 0.086 9781
 9783 3 21.33 61.97 4.92 0.000125 9782
 9784 3 16.54 62.07 5.23 0.103 9694
 9785 3 16.59 61.92 5.18 0.103 9784
 9786 3 16.61 61.79 5.19 0.149 9785
 9787 3 16.75 61.71 5.17 0.157 9786
 9788 3 16.7 61.49 5.09 0.144 9787
 9789 3 16.68 61.39 5.02 0.088 9788
 9790 3 17.04 61.84 4.97 0.093 9787
 9791 3 17.09 61.89 4.78 0.083 9790
 9792 3 17.15 61.97 4.64 0.055 9791
 9793 3 16.66 62.82 5.23 0.076 9693
 9794 3 16.6 62.86 5.11 0.086 9793
 9795 3 16.62 62.86 4.98 0.088 9794
 9796 3 16.57 62.78 4.86 0.1 9795
 9797 3 16.51 62.78 4.73 0.098 9796
 9798 3 16.39 62.71 4.64 0.116 9797
 9799 3 16.37 62.67 4.47 0.09 9798
 9800 3 16.37 62.71 4.28 0.116 9799
 9801 3 16.39 62.61 4.13 0.12 9800
 9802 3 16.44 62.47 3.98 0.109 9801
 9803 3 16.55 62.31 3.93 0.085 9802
 9804 3 16.67 62.28 3.89 0.081 9803
 9805 3 16.85 62.27 3.81 0.08 9804
 9806 3 16.96 62.22 3.64 0.152 9805
 9807 3 17.05 62.1 3.45 0.088 9806
 9808 3 17.04 61.92 3.37 0.112 9807
 9809 3 17.06 61.78 3.33 0.076 9808
 9810 3 17.11 61.64 3.25 0.079 9809
 9811 3 17.06 61.54 3.14 0.095 9810
 9812 3 16.99 61.42 3.04 0.133 9811
 9813 3 16.99 61.25 2.95 0.076 9812
 9814 3 13.58 67.63 10.63 0.198 9119
 9815 3 13.36 67.81 10.66 0.093 9814
 9816 3 13.33 67.94 10.72 0.059 9815
 9817 3 13.26 68.03 10.78 0.087 9816
 9818 3 13.23 68.16 10.82 0.094 9817
 9819 3 13.16 68.33 10.79 0.066 9818
 9820 3 13.09 68.42 10.8 0.094 9819
 9821 3 13.22 68.58 10.8 0.072 9820
 9822 3 13.28 68.67 10.76 0.081 9821
 9823 3 13.32 68.84 10.78 0.086 9822
 9824 3 13.42 69 10.81 0.085 9823
 9825 3 13.48 69.02 10.95 0.091 9824
 9826 3 13.57 69.05 11.01 0.142 9825
 9827 3 13.67 69.02 11.06 0.14 9826
 9828 3 13.91 67.73 10.59 0.1 9814
 9829 3 14.08 67.85 10.59 0.129 9828
 9830 3 14.24 67.85 10.55 0.161 9829
 9831 3 14.39 67.79 10.49 0.15 9830
 9832 3 14.67 67.78 10.41 0.115 9831
 9833 3 14.59 67.65 10.73 0.122 9832
 9834 3 14.59 67.62 10.84 0.113 9833
 9835 3 13.77 67.15 12.21 0.2 9113
 9836 3 13.7 67.19 12.37 0.129 9835
 9837 3 13.65 67.2 12.48 0.000125 9836
 9838 3 15.75 68.34 11.73 0.218 9099
 9839 3 15.75 68.32 12.03 0.069 9838
 9840 3 15.59 68.31 12.11 0.094 9839
 9841 3 15.58 68.29 12.23 0.000125 9840
 9842 3 16.29 69.35 11.67 0.101 9093
 9843 3 16.4 69.26 11.79 0.094 9842
 9844 3 16.42 70.81 12.64 0.149 9056
 9845 3 16.51 70.65 12.74 0.104 9844
 9846 3 16.42 70.59 12.91 0.071 9845
 9847 3 16.47 70.54 13.03 0.116 9846
 9848 3 16.36 70.54 13.25 0.066 9847
 9849 3 16.36 70.57 13.44 0.106 9848
 9850 3 16.31 70.5 13.59 0.094 9849
 9851 3 16.31 70.51 13.73 0.133 9850
 9852 3 16.34 70.53 13.95 0.106 9851
 9853 3 16.38 70.51 14.07 0.128 9852
 9854 3 16.47 70.59 14.21 0.121 9853
 9855 3 16.75 70.6 14.31 0.106 9854
 9856 3 16.2 70.34 13.63 0.069 9851
 9857 3 17.12 75.25 12.13 0.262 9029
 9858 3 17.08 75.34 12.26 0.29 9857
 9859 3 17.12 75.42 12.34 0.314 9858
 9860 3 17.17 75.43 12.51 0.298 9859
 9861 3 17.24 75.54 12.66 0.362 9860
 9862 3 17.23 75.56 12.81 0.393 9861
 9863 3 17.12 75.37 13.04 0.336 9862
 9864 3 17.08 75.2 13.22 0.256 9863
 9865 3 17.01 75.15 13.47 0.279 9864
 9866 3 16.89 75.18 13.61 0.295 9865
 9867 3 16.96 75.14 13.76 0.314 9866
 9868 3 16.98 75.1 13.92 0.343 9867
 9869 3 16.98 75.15 14.08 0.345 9868
 9870 3 16.96 75.2 14.23 0.38 9869
 9871 3 17.05 75.21 14.46 0.429 9870
 9872 3 17.03 75.26 14.64 0.473 9871
 9873 3 16.94 75.29 14.75 0.534 9872
 9874 3 17.14 75.23 15.01 0.512 9873
 9875 3 16.69 75.68 14.97 0.134 9874
 9876 3 16.6 75.84 15.05 0.106 9875
 9877 3 16.46 76.04 15.13 0.13 9876
 9878 3 16.35 76.04 15.29 0.152 9877
 9879 3 16.32 76.04 15.39 0.239 9878
 9880 3 16.35 76.35 15.31 0.142 9879
 9881 3 16.28 76.48 15.31 0.146 9880
 9882 3 16.3 76.73 15.39 0.047 9881
 9883 3 16.26 76.89 15.39 0.11 9882
 9884 3 16.21 77.04 15.34 0.098 9883
 9885 3 16.12 77.17 15.42 0.101 9884
 9886 3 16.1 77.31 15.55 0.113 9885
 9887 3 16.01 77.42 15.71 0.06 9886
 9888 3 15.96 77.54 15.64 0.132 9887
 9889 3 15.96 77.67 15.71 0.094 9888
 9890 3 16.03 77.76 15.83 0.085 9889
 9891 3 15.97 77.93 15.87 0.11 9890
 9892 3 15.97 78.06 15.95 0.098 9891
 9893 3 15.95 78.12 16.08 0.11 9892
 9894 3 15.93 78.1 16.3 0.07 9893
 9895 3 16.03 75.9 15.39 0.151 9879
 9896 3 15.85 75.82 15.4 0.148 9895
 9897 3 15.59 75.76 15.44 0.117 9896
 9898 3 15.46 75.78 15.41 0.127 9897
 9899 3 15.3 75.9 15.39 0.131 9898
 9900 3 15.24 76.04 15.37 0.116 9899
 9901 3 15.09 76.14 15.31 0.116 9900
 9902 3 14.94 76.15 15.34 0.128 9901
 9903 3 14.82 76.2 15.38 0.172 9902
 9904 3 14.74 76.01 15.53 0.132 9903
 9905 3 14.66 75.98 15.64 0.133 9904
 9906 3 14.59 75.87 15.8 0.07 9905
 9907 3 14.55 75.76 15.92 0.088 9906
 9908 3 14.41 75.73 16.1 0.096 9907
 9909 3 14.34 75.68 16.19 0.065 9908
 9910 3 14.24 75.64 16.24 0.087 9909
 9911 3 14.12 75.63 16.39 0.124 9910
 9912 3 14.06 75.6 16.51 0.106 9911
 9913 3 13.98 75.57 16.67 0.147 9912
 9914 3 13.93 75.55 16.85 0.123 9913
 9915 3 13.93 75.58 17.05 0.139 9914
 9916 3 13.9 75.58 17.24 0.149 9915
 9917 3 13.79 75.65 17.35 0.098 9916
 9918 3 13.66 75.7 17.44 0.071 9917
 9919 3 13.52 75.84 17.44 0.101 9918
 9920 3 13.43 75.95 17.4 0.077 9919
 9921 3 13.3 76.04 17.44 0.095 9920
 9922 3 13.13 76.09 17.49 0.109 9921
 9923 3 13.07 76.25 17.55 0.093 9922
 9924 3 17.37 75.04 15.22 0.452 9874
 9925 3 17.42 75.06 15.36 0.451 9924
 9926 3 17.62 75.54 15.5 0.238 9925
 9927 3 17.8 75.59 15.54 0.213 9926
 9928 3 17.92 75.65 15.63 0.259 9927
 9929 3 18.05 75.79 15.72 0.227 9928
 9930 3 18.14 76.04 15.87 0.159 9929
 9931 3 18.21 76.15 15.99 0.202 9930
 9932 3 18.26 76.23 16.06 0.192 9931
 9933 3 18.33 76.29 16.15 0.195 9932
 9934 3 18.46 76.34 16.24 0.189 9933
 9935 3 18.55 76.35 16.42 0.179 9934
 9936 3 18.69 76.29 16.6 0.188 9935
 9937 3 18.83 76.29 16.71 0.207 9936
 9938 3 18.91 76.37 16.74 0.254 9937
 9939 3 18.99 76.42 16.85 0.307 9938
 9940 3 19.03 76.53 16.87 0.358 9939
 9941 3 19.33 76.7 16.48 0.124 9940
 9942 3 19.39 76.81 16.4 0.201 9941
 9943 3 19.35 76.95 16.37 0.34 9942
 9944 3 19.46 77.1 16.23 0.485 9943
 9945 3 19.49 77.18 16.12 0.513 9944
 9946 3 19.42 77.48 16.26 0.492 9945
 9947 3 19.42 77.57 16.33 0.521 9946
 9948 3 19.44 77.68 16.35 0.511 9947
 9949 3 19.89 77.73 16.81 0.228 9948
 9950 3 19.96 77.81 17.01 0.287 9949
 9951 3 19.98 77.87 17.1 0.29 9950
 9952 3 20.12 77.85 17.17 0.299 9951
 9953 3 20.28 77.82 17.35 0.244 9952
 9954 3 20.48 77.9 17.4 0.168 9953
 9955 3 20.51 78.01 17.51 0.203 9954
 9956 3 20.58 78.09 17.55 0.247 9955
 9957 3 20.29 78.26 17.87 0.064 9956
 9958 3 20.32 78.31 17.99 0.142 9957
 9959 3 20.11 78.34 18.15 0.11 9958
 9960 3 20.02 78.35 18.26 0.15 9959
 9961 3 19.84 78.4 18.46 0.151 9960
 9962 3 19.7 78.54 18.62 0.13 9961
 9963 3 19.59 78.65 18.78 0.144 9962
 9964 3 19.52 78.75 18.85 0.118 9963
 9965 3 19.34 78.96 18.99 0.084 9964
 9966 3 19.25 78.98 19.05 0.106 9965
 9967 3 19.11 79.1 19.12 0.092 9966
 9968 3 19.04 79.25 19.21 0.074 9967
 9969 3 19.06 79.4 19.24 0.114 9968
 9970 3 18.95 79.51 19.21 0.091 9969
 9971 3 18.72 79.54 19.19 0.09 9970
 9972 3 18.63 79.65 19.12 0.05 9971
 9973 3 18.52 79.67 19.17 0.056 9972
 9974 3 20.87 78.11 17.35 0.124 9956
 9975 3 21.06 78.22 17.28 0.127 9974
 9976 3 21.23 78.27 17.24 0.171 9975
 9977 3 21.45 78.27 17.17 0.222 9976
 9978 3 21.54 78.22 16.85 0.221 9977
 9979 3 21.63 78.24 16.76 0.234 9978
 9980 3 21.9 78.35 16.81 0.115 9979
 9981 3 21.86 78.51 16.85 0.143 9980
 9982 3 21.91 78.52 16.67 0.131 9981
 9983 3 21.97 78.69 16.49 0.105 9982
 9984 3 22 78.88 16.42 0.079 9983
 9985 3 22.04 79.01 16.35 0.097 9984
 9986 3 22.09 79.24 16.31 0.126 9985
 9987 3 22.04 79.44 16.33 0.123 9986
 9988 3 21.97 79.54 16.33 0.086 9987
 9989 3 21.95 79.6 16.24 0.08 9988
 9990 3 21.95 79.69 16.1 0.112 9989
 9991 3 21.82 79.8 15.96 0.081 9990
 9992 3 21.75 79.94 15.98 0.000125 9991
 9993 3 21.29 78.3 16.46 0.133 9979
 9994 3 21.2 78.41 16.33 0.133 9993
 9995 3 21.13 78.54 16.19 0.135 9994
 9996 3 21.04 78.68 16.03 0.097 9995
 9997 3 21.02 78.71 15.88 0.107 9996
 9998 3 20.95 78.69 15.71 0.129 9997
 9999 3 20.97 78.71 15.58 0.126 9998
 10000 3 20.97 78.82 15.58 0.073 9999
 10001 3 21.04 78.82 15.45 0.111 10000
 10002 3 21.15 78.82 15.32 0.152 10001
 10003 3 21 78.47 15.37 0.128 9999
 10004 3 21.16 78.38 15.42 0.101 10003
 10005 3 21.29 78.38 15.37 0.151 10004
 10006 3 21.43 78.43 15.31 0.157 10005
 10007 3 21.52 78.47 15.22 0.198 10006
 10008 3 21.41 78.46 15.06 0.096 10007
 10009 3 21.45 78.44 14.94 0.111 10008
 10010 3 21.47 78.4 14.81 0.073 10009
 10011 3 21.61 78.44 14.56 0.083 10010
 10012 3 21.72 78.44 14.46 0.000125 10011
 10013 3 21.84 78.44 15.26 0.163 10007
 10014 3 22.16 78.35 15.23 0.125 10013
 10015 3 22.25 78.44 15.24 0.129 10014
 10016 3 22.38 78.38 15.17 0.151 10015
 10017 3 22.52 78.27 15.06 0.153 10016
 10018 3 21.47 78.33 17.39 0.144 9977
 10019 3 21.57 78.33 17.49 0.164 10018
 10020 3 21.58 78.11 17.58 0.099 10019
 10021 3 21.74 78.11 17.55 0.095 10020
 10022 3 21.83 78.02 17.51 0.158 10021
 10023 3 22.05 78.05 17.46 0.106 10022
 10024 3 22.1 78.04 17.35 0.057 10023
 10025 3 22.17 77.93 17.23 0.083 10024
 10026 3 22.12 77.82 17.19 0.103 10025
 10027 3 21.98 77.74 17.01 0.088 10026
 10028 3 22.1 77.69 16.98 0.113 10027
 10029 3 22.23 77.65 16.96 0.147 10028
 10030 3 22.32 77.57 16.92 0.152 10029
 10031 3 22.33 77.52 16.8 0.132 10030
 10032 3 22.3 77.43 16.62 0.173 10031
 10033 3 22.33 77.32 16.55 0.235 10032
 10034 3 22.23 77.65 16.26 0.116 10033
 10035 3 22.24 77.72 16.14 0.107 10034
 10036 3 22.33 77.74 16.05 0.127 10035
 10037 3 22.53 77.76 16.03 0.095 10036
 10038 3 22.66 77.8 15.94 0.087 10037
 10039 3 22.82 77.88 15.89 0.122 10038
 10040 3 22.97 77.96 15.89 0.106 10039
 10041 3 23.11 77.96 15.92 0.086 10040
 10042 3 22.6 77.05 16.58 0.125 10033
 10043 3 22.78 77.05 16.58 0.105 10042
 10044 3 22.92 76.96 16.46 0.08 10043
 10045 3 23.1 76.96 16.42 0.059 10044
 10046 3 23.21 76.93 16.37 0.124 10045
 10047 3 23.33 76.91 16.37 0.142 10046
 10048 3 23.39 76.79 16.39 0.000125 10047
 10049 3 21.72 78.57 17.53 0.143 10019
 10050 3 21.84 78.69 17.51 0.138 10049
 10051 3 21.97 78.79 17.53 0.123 10050
 10052 3 22.07 78.91 17.58 0.132 10051
 10053 3 22.2 79.02 17.51 0.188 10052
 10054 3 22.29 79.16 17.49 0.186 10053
 10055 3 22.41 79.26 17.53 0.153 10054
 10056 3 22.45 79.49 17.48 0.168 10055
 10057 3 22.36 79.71 17.69 0.111 10056
 10058 3 22.29 79.83 17.87 0.098 10057
 10059 3 22.27 79.88 17.99 0.12 10058
 10060 3 22.22 79.82 18.12 0.069 10059
 10061 3 22.16 79.82 18.21 0.073 10060
 10062 3 22.09 79.74 18.4 0.083 10061
 10063 3 22.02 79.68 18.58 0.084 10062
 10064 3 21.98 79.69 18.71 0.085 10063
 10065 3 21.91 79.71 18.85 0.131 10064
 10066 3 21.86 79.77 18.96 0.089 10065
 10067 3 21.77 79.77 19.1 0.128 10066
 10068 3 21.7 79.74 19.24 0.136 10067
 10069 3 21.75 79.74 19.37 0.146 10068
 10070 3 21.97 79.8 19.49 0.087 10069
 10071 3 21.95 79.82 19.65 0.111 10070
 10072 3 21.97 79.82 19.78 0.137 10071
 10073 3 22.06 79.97 19.9 0.217 10072
 10074 3 22.02 80.02 20.05 0.218 10073
 10075 3 21.79 79.85 20.35 0.073 10074
 10076 3 21.86 79.96 20.48 0.122 10075
 10077 3 21.84 80.05 20.62 0.161 10076
 10078 3 21.72 80.16 20.8 0.142 10077
 10079 3 21.66 80.27 20.98 0.134 10078
 10080 3 21.59 80.3 21.12 0.049 10079
 10081 3 22.68 79.6 17.17 0.198 10056
 10082 3 22.82 79.57 17.03 0.186 10081
 10083 3 22.95 79.46 17.01 0.16 10082
 10084 3 23.09 79.49 17.12 0.155 10083
 10085 3 23.2 79.55 17.1 0.192 10084
 10086 3 23.31 79.6 17.06 0.295 10085
 10087 3 23.07 79.88 16.8 0.14 10086
 10088 3 23 79.99 16.69 0.147 10087
 10089 3 22.93 80.22 16.56 0.142 10088
 10090 3 22.95 80.4 16.58 0.077 10089
 10091 3 22.97 80.49 16.46 0.062 10090
 10092 3 22.93 80.52 16.35 0.062 10091
 10093 3 23.61 79.44 17.3 0.175 10086
 10094 3 23.79 79.38 17.33 0.107 10093
 10095 3 24.04 79.4 17.28 0.126 10094
 10096 3 24.2 79.41 17.26 0.13 10095
 10097 3 24.32 79.32 17.3 0.155 10096
 10098 3 24.41 79.3 17.37 0.17 10097
 10099 3 24.52 79.38 17.42 0.287 10098
 10100 3 24.63 79.38 17.37 0.384 10099
 10101 3 24.73 79.41 17.37 0.49 10100
 10102 3 24.84 79.49 17.35 0.557 10101
 10103 3 24.9 79.94 16.74 0.105 10102
 10104 3 24.9 80.04 16.71 0.121 10103
 10105 3 25 80.01 16.65 0.000125 10104
 10106 3 24.88 79.46 17.53 0.551 10102
 10107 3 24.4 79.38 17.85 0.165 10106
 10108 3 24.27 79.41 17.83 0.217 10107
 10109 3 24.18 79.49 17.9 0.206 10108
 10110 3 25 79.52 17.64 0.522 10106
 10111 3 25.16 79.56 17.65 0.455 10110
 10112 3 25.41 79.75 17.67 0.256 10111
 10113 3 25.61 79.81 17.62 0.183 10112
 10114 3 25.75 79.95 17.51 0.168 10113
 10115 3 25.79 80.09 17.46 0.238 10114
 10116 3 25.79 80.23 17.33 0.316 10115
 10117 3 25.56 80.45 16.94 0.187 10116
 10118 3 25.5 80.71 16.94 0.152 10117
 10119 3 25.52 80.81 16.85 0.186 10118
 10120 3 25.68 80.84 16.74 0.147 10119
 10121 3 25.81 80.93 16.65 0.069 10120
 10122 3 25.25 81.04 16.87 0.097 10119
 10123 3 25.22 81.13 16.78 0.072 10122
 10124 3 25.18 81.26 16.67 0.114 10123
 10125 3 25.22 81.49 16.67 0.138 10124
 10126 3 25.18 81.57 16.6 0.113 10125
 10127 3 25.13 81.69 16.49 0.092 10126
 10128 3 24.95 81.83 16.51 0.119 10127
 10129 3 24.79 81.88 16.39 0.083 10128
 10130 3 24.66 81.96 16.35 0.077 10129
 10131 3 24.63 82.07 16.4 0.095 10130
 10132 3 24.59 82.24 16.3 0.078 10131
 10133 3 24.54 82.38 16.35 0.083 10132
 10134 3 24.57 82.47 16.49 0.115 10133
 10135 3 24.54 82.57 16.56 0.000125 10134
 10136 3 25.98 80.29 17.49 0.208 10116
 10137 3 26.04 80.48 17.6 0.177 10136
 10138 3 26.16 80.59 17.55 0.135 10137
 10139 3 26.31 80.67 17.6 0.157 10138
 10140 3 26.43 80.85 17.55 0.193 10139
 10141 3 26.57 80.92 17.55 0.177 10140
 10142 3 26.75 80.98 17.58 0.139 10141
 10143 3 26.97 81.06 17.6 0.15 10142
 10144 3 27.13 81.1 17.71 0.124 10143
 10145 3 27.27 81.07 17.8 0.157 10144
 10146 3 27.41 81.12 17.9 0.16 10145
 10147 3 27.45 81.17 18.05 0.186 10146
 10148 3 27.52 81.21 18.14 0.211 10147
 10149 3 27.57 81.3 18.17 0.277 10148
 10150 3 27.41 81.67 18.12 0.141 10149
 10151 3 27.27 81.87 18.03 0.122 10150
 10152 3 27.2 81.95 18.01 0.168 10151
 10153 3 27.11 82.06 18.01 0.128 10152
 10154 3 26.97 82.12 18.17 0.064 10153
 10155 3 27.81 80.9 18.24 0.133 10149
 10156 3 27.91 80.88 18.28 0.128 10155
 10157 3 28.07 80.94 18.37 0.121 10156
 10158 3 28.16 81.02 18.44 0.092 10157
 10159 3 28.32 81.05 18.55 0.154 10158
 10160 3 28.41 80.99 18.62 0.164 10159
 10161 3 28.54 80.96 18.73 0.195 10160
 10162 3 28.77 81.16 18.71 0.088 10161
 10163 3 28.88 81.15 18.74 0.161 10162
 10164 3 29 81.18 18.78 0.219 10163
 10165 3 29 81.07 19.08 0.15 10164
 10166 3 29.13 81.15 19.26 0.196 10165
 10167 3 29.22 81.21 19.37 0.197 10166
 10168 3 29.29 81.38 19.46 0.123 10167
 10169 3 29.31 81.55 19.62 0.089 10168
 10170 3 29.34 81.58 19.78 0.192 10169
 10171 3 29.38 81.66 19.85 0.206 10170
 10172 3 29.11 81.94 19.83 0.117 10171
 10173 3 29 82.05 19.76 0.109 10172
 10174 3 29.52 81.71 19.99 0.183 10171
 10175 3 29.59 81.69 20.1 0.138 10174
 10176 3 29.72 81.66 20.1 0.095 10175
 10177 3 29.84 81.66 20.12 0.063 10176
 10178 3 30.02 81.69 20.1 0.11 10177
 10179 3 30.16 81.74 20.12 0.108 10178
 10180 3 30.29 81.76 19.96 0.156 10179
 10181 3 30.41 81.83 19.9 0.14 10180
 10182 3 30.5 81.96 20.08 0.112 10181
 10183 3 30.66 82.05 20.17 0.143 10182
 10184 3 30.77 81.91 20.28 0.065 10183
 10185 3 30.86 81.8 20.26 0.043 10184
 10186 3 30.98 81.76 20.19 0.07 10185
 10187 3 31.09 81.69 20.03 0.116 10186
 10188 3 31.13 81.6 19.92 0.105 10187
 10189 3 31.2 81.43 19.76 0.132 10188
 10190 3 31.27 81.35 19.67 0.17 10189
 10191 3 28.45 80.65 18.67 0.101 10161
 10192 3 28.45 80.55 18.73 0.131 10191
 10193 3 28.56 80.44 18.51 0.104 10192
 10194 3 28.54 80.33 18.39 0.11 10193
 10195 3 28.5 80.22 18.28 0.062 10194
 10196 3 25.07 80.09 18.26 0.108 10111
 10197 3 25.16 80.2 18.19 0.045 10196
 10198 3 24.79 79.52 18.17 0.113 10110
 10199 3 24.77 79.3 18.17 0.178 10198
 10200 3 24.79 79.16 18.24 0.214 10199
 10201 3 23.84 79.22 17.26 0.087 10094
 10202 3 23.82 79.13 17.17 0.078 10201
 10203 3 23.91 78.99 16.96 0.137 10202
 10204 3 23.98 78.88 16.89 0.134 10203
 10205 3 23.97 78.79 16.81 0.000125 10204
 10206 3 22.59 79.04 17.78 0.144 10055
 10207 3 22.7 78.91 17.87 0.158 10206
 10208 3 22.77 78.86 17.99 0.122 10207
 10209 3 22.84 78.8 18.14 0.142 10208
 10210 3 22.93 78.82 18.19 0.21 10209
 10211 3 22.73 78.49 18.15 0.07 10210
 10212 3 22.75 78.38 18.06 0.092 10211
 10213 3 19.71 76.84 15.64 0.256 9945
 10214 3 19.12 76.81 16.94 0.071 9943
 10215 3 19.03 76.79 17.05 0.074 10214
 10216 3 18.98 76.78 17.15 0.107 10215
 10217 3 18.94 76.85 17.26 0.000125 10216
 10218 3 18.8 76.56 17.4 0.179 9940
 10219 3 18.78 76.6 17.71 0.18 10218
 10220 3 18.69 76.59 17.81 0.22 10219
 10221 3 18.55 76.56 17.89 0.236 10220
 10222 3 18.42 76.56 18.03 0.262 10221
 10223 3 18.16 76.57 18.15 0.23 10222
 10224 3 18.23 76.59 18.42 0.209 10223
 10225 3 18.64 76.18 18.12 0.139 10222
 10226 3 18.58 76.14 18.33 0.108 10225
 10227 3 18.64 76 18.46 0.102 10226
 10228 3 18.3 76.4 18.62 0.442 10227
 10229 3 17.78 76.67 18.58 0.158 10228
 10230 3 17.66 76.78 18.56 0.155 10229
 10231 3 17.53 76.82 18.49 0.145 10230
 10232 3 17.39 76.9 18.49 0.119 10231
 10233 3 17.26 76.89 18.39 0.165 10232
 10234 3 17.08 76.98 18.35 0.123 10233
 10235 3 16.89 77.04 18.4 0.123 10234
 10236 3 16.76 77.12 18.4 0.136 10235
 10237 3 16.67 77.23 18.4 0.152 10236
 10238 3 16.51 77.39 18.37 0.217 10237
 10239 3 16.46 77.5 18.4 0.27 10238
 10240 3 16.42 77.6 18.44 0.307 10239
 10241 3 16.08 77.5 18.39 0.249 10240
 10242 3 16.01 77.57 18.24 0.25 10241
 10243 3 15.94 77.62 18.14 0.275 10242
 10244 3 15.83 77.62 18.08 0.269 10243
 10245 3 15.69 77.56 18.03 0.278 10244
 10246 3 15.75 77.06 18.1 0.118 10245
 10247 3 15.85 76.9 17.99 0.127 10246
 10248 3 15.88 76.76 17.96 0.123 10247
 10249 3 15.83 76.7 17.78 0.129 10248
 10250 3 15.82 76.6 17.71 0.132 10249
 10251 3 15.8 76.51 17.67 0.176 10250
 10252 3 15.82 76.43 17.58 0.233 10251
 10253 3 15.74 76.31 17.46 0.109 10252
 10254 3 15.66 76.23 17.37 0.103 10253
 10255 3 16.01 76.5 17.17 0.101 10252
 10256 3 16.16 76.43 17.05 0.109 10255
 10257 3 16.3 76.37 16.98 0.128 10256
 10258 3 16.49 76.21 17.19 0.119 10257
 10259 3 16.6 76.1 17.28 0.108 10258
 10260 3 16.73 76.01 17.37 0.08 10259
 10261 3 16.24 76.54 16.89 0.087 10257
 10262 3 16.19 76.62 16.96 0.094 10261
 10263 3 15.46 77.71 18.06 0.398 10245
 10264 3 15.42 77.79 17.99 0.484 10263
 10265 3 15.31 77.85 17.9 0.515 10264
 10266 3 14.75 77.71 18.39 0.116 10265
 10267 3 14.69 77.69 18.48 0.11 10266
 10268 3 14.71 77.55 18.58 0.143 10267
 10269 3 14.67 77.35 18.69 0.117 10268
 10270 3 14.58 77.32 18.83 0.147 10269
 10271 3 14.58 77.24 18.94 0.123 10270
 10272 3 14.57 77.18 19.06 0.129 10271
 10273 3 14.49 77.04 19.19 0.081 10272
 10274 3 14.41 76.96 19.3 0.127 10273
 10275 3 14.27 76.99 19.42 0.133 10274
 10276 3 14.16 76.97 19.49 0.089 10275
 10277 3 15.34 77.89 17.62 0.486 10265
 10278 3 15.29 77.96 17.49 0.368 10277
 10279 3 15.23 78.04 17.33 0.317 10278
 10280 3 15.23 78.15 17.24 0.334 10279
 10281 3 15.12 78.63 17.49 0.18 10280
 10282 3 15.18 78.87 17.51 0.189 10281
 10283 3 15.26 79.07 17.53 0.161 10282
 10284 3 15.26 79.23 17.62 0.219 10283
 10285 3 15.25 79.34 17.58 0.228 10284
 10286 3 15.43 79.43 17.56 0.115 10285
 10287 3 15.56 79.51 17.51 0.123 10286
 10288 3 15.73 79.54 17.53 0.103 10287
 10289 3 15.87 79.56 17.58 0.087 10288
 10290 3 15.95 79.48 17.62 0.133 10289
 10291 3 16.04 79.4 17.67 0.09 10290
 10292 3 16.2 79.4 17.78 0.105 10291
 10293 3 16.32 79.42 17.9 0.155 10292
 10294 3 16.43 79.4 17.89 0.136 10293
 10295 3 16.61 79.37 17.94 0.129 10294
 10296 3 16.77 79.26 17.99 0.14 10295
 10297 3 16.95 79.23 17.92 0.132 10296
 10298 3 17.13 79.21 17.92 0.135 10297
 10299 3 17.25 79.23 17.96 0.000125 10298
 10300 3 15.04 79.52 17.53 0.169 10285
 10301 3 14.93 79.57 17.64 0.108 10300
 10302 3 14.97 79.68 17.64 0.113 10301
 10303 3 14.9 79.76 17.62 0.109 10302
 10304 3 14.79 79.82 17.74 0.144 10303
 10305 3 14.71 79.94 17.78 0.109 10304
 10306 3 14.59 80.07 17.74 0.087 10305
 10307 3 14.42 80.13 17.74 0.134 10306
 10308 3 14.31 80.24 17.8 0.167 10307
 10309 3 14.17 80.4 17.64 0.138 10308
 10310 3 14.05 80.52 17.4 0.141 10309
 10311 3 13.88 80.6 17.39 0.115 10310
 10312 3 13.76 80.76 17.42 0.122 10311
 10313 3 13.8 80.93 17.35 0.149 10312
 10314 3 13.75 81.1 17.26 0.135 10313
 10315 3 13.68 81.18 17.26 0.081 10314
 10316 3 13.93 80.41 17.83 0.089 10309
 10317 3 13.81 80.4 17.87 0.068 10316
 10318 3 13.66 80.4 17.96 0.079 10317
 10319 3 13.63 80.5 17.99 0.093 10318
 10320 3 13.64 80.6 17.99 0.108 10319
 10321 3 13.48 80.7 18.1 0.114 10320
 10322 3 13.41 80.76 18.19 0.084 10321
 10323 3 13.41 80.82 18.33 0.108 10322
 10324 3 13.39 80.9 18.44 0.125 10323
 10325 3 13.32 80.95 18.53 0.139 10324
 10326 3 13.21 81.06 18.6 0.172 10325
 10327 3 13.05 81.26 18.65 0.139 10326
 10328 3 12.93 81.4 18.76 0.126 10327
 10329 3 12.81 81.56 18.74 0.122 10328
 10330 3 12.75 81.7 18.69 0.142 10329
 10331 3 12.65 81.82 18.65 0.14 10330
 10332 3 12.5 81.98 18.6 0.114 10331
 10333 3 12.47 82.03 18.44 0.105 10332
 10334 3 12.41 82.09 18.24 0.133 10333
 10335 3 12.37 82.21 18.12 0.121 10334
 10336 3 12.23 82.32 18.06 0.109 10335
 10337 3 15.49 78.01 16.81 0.165 10280
 10338 3 15.48 77.95 16.65 0.202 10337
 10339 3 18.46 76.32 18.83 0.372 10228
 10340 3 18.55 76.26 18.96 0.278 10339
 10341 3 18.64 76.28 19.05 0.237 10340
 10342 3 18.85 76.6 18.99 0.098 10341
 10343 3 18.98 76.68 19.06 0.128 10342
 10344 3 19.12 76.65 19.1 0.133 10343
 10345 3 19.26 76.68 19.15 0.063 10344
 10346 3 18.94 76.54 18.9 0.096 10342
 10347 3 19.1 76.51 18.85 0.102 10346
 10348 3 18.62 75.95 19.15 0.128 10341
 10349 3 18.78 75.84 19.19 0.15 10348
 10350 3 18.92 75.84 19.3 0.187 10349
 10351 3 19.01 75.76 19.4 0.198 10350
 10352 3 19.05 75.54 19.44 0.23 10351
 10353 3 19.12 75.39 19.51 0.253 10352
 10354 3 19.17 75.28 19.58 0.332 10353
 10355 3 19.28 75.18 19.6 0.407 10354
 10356 3 19.39 75.15 19.65 0.491 10355
 10357 3 19.51 75.03 19.58 0.543 10356
 10358 3 19.92 75.14 19.51 0.458 10357
 10359 3 19.96 75.23 19.62 0.374 10358
 10360 3 20.01 75.29 19.71 0.421 10359
 10361 3 20.17 75.53 19.6 0.119 10360
 10362 3 20.3 75.75 19.46 0.119 10361
 10363 3 20.39 75.87 19.46 0.134 10362
 10364 3 20.42 76 19.49 0.118 10363
 10365 3 19.64 75.07 20.24 0.11 10361
 10366 3 19.62 74.98 20.42 0.106 10365
 10367 3 19.67 74.81 20.55 0.116 10366
 10368 3 19.78 74.68 20.65 0.121 10367
 10369 3 19.83 74.59 20.71 0.124 10368
 10370 3 19.89 74.43 20.9 0.099 10369
 10371 3 19.89 74.51 21.12 0.119 10370
 10372 3 19.83 74.54 21.28 0.054 10371
 10373 3 20.03 74.18 20.83 0.135 10370
 10374 3 20.12 74.12 20.74 0.12 10373
 10375 3 20.26 74.09 20.67 0.1 10374
 10376 3 20.39 74.06 20.64 0.101 10375
 10377 3 20.48 74.23 20.53 0.071 10376
 10378 3 20.55 74.29 20.46 0.095 10377
 10379 3 20.73 74.36 20.42 0.118 10378
 10380 3 20.83 74.44 20.4 0.136 10379
 10381 3 20.92 74.6 20.4 0.08 10380
 10382 3 21.03 74.63 20.49 0.115 10381
 10383 3 21.16 74.65 20.58 0.148 10382
 10384 3 21.26 74.74 20.74 0.148 10383
 10385 3 21.39 74.8 20.89 0.145 10384
 10386 3 21.48 74.76 20.85 0.049 10385
 10387 3 19.94 75.81 19.87 0.109 10360
 10388 3 20.05 75.93 19.99 0.126 10387
 10389 3 20.21 76.06 20.05 0.132 10388
 10390 3 20.35 76.09 20.05 0.09 10389
 10391 3 20.42 76.18 20.08 0.099 10390
 10392 3 20.48 76.23 20.21 0.145 10391
 10393 3 20.51 76.34 20.24 0.147 10392
 10394 3 20.76 76.43 20.17 0.11 10393
 10395 3 20.92 76.46 20.12 0.083 10394
 10396 3 21.05 76.52 20.23 0.09 10395
 10397 3 21.17 76.49 20.28 0.135 10396
 10398 3 21.28 76.43 20.3 0.096 10397
 10399 3 21.48 76.44 20.28 0.116 10398
 10400 3 21.64 76.47 20.26 0.141 10399
 10401 3 21.73 76.55 20.3 0.195 10400
 10402 3 21.8 76.69 20.24 0.111 10401
 10403 3 21.92 76.57 20.51 0.125 10401
 10404 3 21.94 76.69 20.6 0.095 10403
 10405 3 19.51 74.65 19.81 0.101 10359
 10406 3 19.6 74.68 19.9 0.000125 10405
 10407 3 20.26 75.06 18.9 0.152 10358
 10408 3 20.3 74.87 18.8 0.139 10407
 10409 3 20.33 74.82 18.65 0.12 10408
 10410 3 20.48 74.76 18.4 0.112 10409
 10411 3 20.53 74.71 18.28 0.09 10410
 10412 3 20.64 74.62 18.1 0.083 10411
 10413 3 20.73 74.54 18.08 0.072 10412
 10414 3 20.8 74.47 17.96 0.094 10413
 10415 3 20.87 74.41 17.85 0.119 10414
 10416 3 20.94 74.36 17.67 0.121 10415
 10417 3 20.94 74.33 17.49 0.113 10416
 10418 3 20.96 74.3 17.24 0.108 10417
 10419 3 21.05 74.32 17.06 0.116 10418
 10420 3 21.05 74.3 16.96 0.164 10419
 10421 3 21.17 74.04 16.96 0.145 10420
 10422 3 21.26 73.94 16.96 0.185 10421
 10423 3 21.12 73.8 17.08 0.172 10422
 10424 3 21.24 73.69 17.21 0.159 10423
 10425 3 21.37 73.6 17.4 0.143 10424
 10426 3 21.55 73.55 17.55 0.151 10425
 10427 3 21.78 73.54 17.6 0.117 10426
 10428 3 21.87 73.54 17.74 0.1 10427
 10429 3 21.82 73.47 17.92 0.094 10428
 10430 3 21.87 73.46 18.01 0.102 10429
 10431 3 21.85 73.52 18.14 0.132 10430
 10432 3 21.67 73.44 18.28 0.112 10431
 10433 3 21.6 73.38 18.37 0.156 10432
 10434 3 21.41 73.43 18.53 0.102 10433
 10435 3 21.3 73.38 18.69 0.104 10434
 10436 3 21.23 73.32 18.8 0.119 10435
 10437 3 21.21 73.16 18.81 0.14 10436
 10438 3 21.85 73.66 18.21 0.105 10431
 10439 3 21.87 73.86 18.24 0.11 10438
 10440 3 21.85 73.97 18.3 0.075 10439
 10441 3 21.89 74.07 18.35 0.088 10440
 10442 3 21.91 74.1 18.46 0.124 10441
 10443 3 21.87 74.13 18.58 0.187 10442
 10444 3 21.83 74.11 18.69 0.239 10443
 10445 3 22.01 74.46 18.87 0.097 10444
 10446 3 22.08 74.49 19.01 0.069 10445
 10447 3 22.01 74.49 19.14 0.099 10446
 10448 3 21.91 74.44 19.3 0.085 10447
 10449 3 21.85 74.41 19.42 0.078 10448
 10450 3 21.85 74.35 19.53 0.062 10449
 10451 3 21.85 74.3 19.64 0.081 10450
 10452 3 21.8 74.26 19.76 0.11 10451
 10453 3 21.8 74.15 19.92 0.118 10452
 10454 3 20.85 73.91 17.21 0.113 10423
 10455 3 20.83 74.05 17.37 0.000125 10454
 10456 3 21.42 73.99 16.8 0.103 10422
 10457 3 21.44 74.02 16.62 0.092 10456
 10458 3 21.51 74.02 16.48 0.084 10457
 10459 3 21.58 74.01 16.37 0.07 10458
 10460 3 21.55 73.88 16.21 0.102 10459
 10461 3 21.46 73.99 16.12 0.139 10460
 10462 3 21.41 74.13 16.06 0.122 10461
 10463 3 21.35 74.22 16.03 0.095 10462
 10464 3 21.37 74.33 15.98 0.129 10463
 10465 3 21.28 74.52 15.98 0.14 10464
 10466 3 21.24 74.63 15.99 0.101 10465
 10467 3 20.89 74.33 16.8 0.094 10420
 10468 3 20.82 74.26 16.69 0.119 10467
 10469 3 20.71 74.29 16.58 0.159 10468
 10470 3 20.66 74.32 16.49 0.165 10469
 10471 3 20.66 74.41 16.42 0.000125 10470
 10472 3 18.76 74.67 19.6 0.081 10357
 10473 3 18.66 74.6 19.55 0.101 10472
 10474 3 18.62 74.54 19.37 0.134 10473
 10475 3 18.58 74.59 19.15 0.106 10474
 10476 3 18.53 74.53 19.01 0.098 10475
 10477 3 18.46 74.53 18.92 0.066 10476
 10478 3 18.33 74.59 18.81 0.114 10477
 10479 3 18.3 74.68 18.65 0.119 10478
 10480 3 18.21 74.7 18.53 0.121 10479
 10481 3 17.94 74.79 18.53 0.112 10480
 10482 3 17.78 74.84 18.51 0.138 10481
 10483 3 17.49 74.95 18.4 0.117 10482
 10484 3 17.33 74.87 18.28 0.079 10483
 10485 3 17.17 74.79 18.3 0.091 10484
 10486 3 17.08 74.78 18.37 0.109 10485
 10487 3 16.92 74.79 18.44 0.158 10486
 10488 3 19.03 75.43 20.24 0.156 10356
 10489 3 19.01 75.35 20.4 0.173 10488
 10490 3 18.92 75.43 20.58 0.000125 10489
 10491 3 18.01 76.81 19.17 0.172 10339
 10492 3 17.83 76.98 19.37 0.16 10491
 10493 3 17.64 77.01 19.46 0.122 10492
 10494 3 17.53 77.04 19.64 0.133 10493
 10495 3 17.42 77.01 19.78 0.136 10494
 10496 3 17.35 76.96 19.94 0.116 10495
 10497 3 17.26 76.9 20.03 0.097 10496
 10498 3 17.21 76.86 20.15 0.155 10497
 10499 3 17.17 76.8 20.24 0.232 10498
 10500 3 17.14 76.9 20.39 0.24 10499
 10501 3 17.26 77.16 20.56 0.214 10500
 10502 3 17.44 77.02 20.74 0.205 10501
 10503 3 17.37 77.01 20.94 0.144 10502
 10504 3 17.35 77.02 21.06 0.107 10503
 10505 3 17.28 77.07 21.26 0.146 10504
 10506 3 17.28 77.18 21.39 0.154 10505
 10507 3 17.35 77.27 21.48 0.147 10506
 10508 3 17.39 77.44 21.53 0.206 10507
 10509 3 17.35 77.6 21.64 0.164 10508
 10510 3 17.32 77.8 21.65 0.104 10509
 10511 3 17.32 77.99 21.71 0.16 10510
 10512 3 17.39 78.1 21.74 0.15 10511
 10513 3 17.39 78.24 21.78 0.157 10512
 10514 3 17.41 78.35 21.92 0.161 10513
 10515 3 17.46 78.52 22.08 0.149 10514
 10516 3 17.49 78.66 22.17 0.134 10515
 10517 3 17.46 78.82 22.28 0.136 10516
 10518 3 17.51 78.88 22.46 0.16 10517
 10519 3 17.51 78.96 22.6 0.189 10518
 10520 3 17.53 79.01 22.78 0.165 10519
 10521 3 17.46 79.04 22.92 0.154 10520
 10522 3 17.35 79.07 23.1 0.189 10521
 10523 3 17.23 79.16 23.24 0.195 10522
 10524 3 17.03 79.18 23.37 0.181 10523
 10525 3 16.79 79.3 23.46 0.187 10524
 10526 3 16.66 79.36 23.51 0.158 10525
 10527 3 16.54 79.49 23.6 0.13 10526
 10528 3 16.45 79.57 23.67 0.123 10527
 10529 3 16.36 79.74 23.69 0.123 10528
 10530 3 16.27 79.8 23.69 0.145 10529
 10531 3 16.18 79.9 23.69 0.178 10530
 10532 3 16.02 79.85 23.46 0.073 10531
 10533 3 15.88 79.8 23.4 0.094 10532
 10534 3 15.74 79.77 23.4 0.113 10533
 10535 3 15.57 79.74 23.56 0.103 10534
 10536 3 15.48 79.76 23.67 0.1 10535
 10537 3 15.39 79.82 23.65 0.069 10536
 10538 3 15.23 79.85 23.65 0.107 10537
 10539 3 15.05 79.8 23.6 0.115 10538
 10540 3 14.92 79.82 23.6 0.000125 10539
 10541 3 16.13 79.99 23.96 0.127 10531
 10542 3 16.04 80.05 24.08 0.135 10541
 10543 3 15.91 80.13 24.24 0.17 10542
 10544 3 15.86 80.21 24.37 0.183 10543
 10545 3 15.82 80.29 24.53 0.201 10544
 10546 3 15.76 80.35 24.74 0.223 10545
 10547 3 15.66 80.46 24.9 0.244 10546
 10548 3 15.63 80.51 25.08 0.231 10547
 10549 3 15.61 80.57 25.24 0.229 10548
 10550 3 15.48 80.69 25.37 0.219 10549
 10551 3 15.39 80.74 25.48 0.17 10550
 10552 3 15.25 80.79 25.56 0.129 10551
 10553 3 15.07 80.82 25.74 0.133 10552
 10554 3 14.99 80.91 25.89 0.128 10553
 10555 3 15.03 81.05 25.92 0.158 10554
 10556 3 15 81.16 25.96 0.199 10555
 10557 3 14.63 81.27 25.74 0.142 10556
 10558 3 14.48 81.3 25.69 0.086 10557
 10559 3 15.06 81.35 26.21 0.156 10556
 10560 3 14.89 81.38 26.4 0.114 10559
 10561 3 14.9 81.35 26.58 0.136 10560
 10562 3 14.92 81.38 26.76 0.11 10561
 10563 3 14.89 81.52 26.87 0.122 10562
 10564 3 14.84 81.66 26.92 0.109 10563
 10565 3 14.81 81.74 27.03 0.099 10564
 10566 3 14.81 81.82 27.19 0.107 10565
 10567 3 14.75 81.94 27.42 0.154 10566
 10568 3 14.8 82.1 27.58 0.148 10567
 10569 3 14.9 82.27 27.71 0.102 10568
 10570 3 14.9 82.4 27.78 0.135 10569
 10571 3 14.81 82.47 27.9 0.173 10570
 10572 3 14.71 82.46 28.15 0.14 10571
 10573 3 14.66 82.51 28.24 0.253 10572
 10574 3 14.62 82.85 28.24 0.154 10573
 10575 3 14.71 83.1 28.26 0.086 10574
 10576 3 14.66 83.21 28.37 0.128 10575
 10577 3 14.65 83.32 28.55 0.108 10576
 10578 3 14.54 83.44 28.71 0.13 10577
 10579 3 14.34 83.46 28.85 0.12 10578
 10580 3 14.14 83.44 29.01 0.095 10579
 10581 3 14 83.47 29.03 0.102 10580
 10582 3 13.9 83.54 29.08 0.081 10581
 10583 3 13.81 83.62 29.15 0.079 10582
 10584 3 13.76 83.76 29.21 0.081 10583
 10585 3 13.63 83.85 29.31 0.095 10584
 10586 3 13.55 83.93 29.42 0.128 10585
 10587 3 13.41 83.98 29.49 0.121 10586
 10588 3 13.25 84 29.4 0.11 10587
 10589 3 13.2 83.98 29.24 0.102 10588
 10590 3 13.17 83.96 29.03 0.091 10589
 10591 3 13.2 83.89 28.92 0.129 10590
 10592 3 13.24 83.79 28.81 0.139 10591
 10593 3 13.23 83.62 28.92 0.049 10592
 10594 3 13.17 83.62 29.03 0.081 10593
 10595 3 13.2 83.59 29.17 0.057 10594
 10596 3 14.73 82.19 28.42 0.082 10573
 10597 3 14.78 82.13 28.62 0.098 10596
 10598 3 14.8 82.1 28.78 0.086 10597
 10599 3 14.86 82.01 28.9 0.088 10598
 10600 3 14.91 81.93 29.01 0.091 10599
 10601 3 14.92 81.96 29.21 0.1 10600
 10602 3 14.82 82.02 29.35 0.117 10601
 10603 3 14.73 81.99 29.46 0.118 10602
 10604 3 14.7 82.05 29.65 0.084 10603
 10605 3 14.63 82.18 29.69 0.138 10604
 10606 3 14.51 82.21 29.8 0.13 10605
 10607 3 14.41 82.29 29.92 0.117 10606
 10608 3 14.3 82.3 29.96 0.119 10607
 10609 3 17.23 77.05 21.01 0.018 10503
 10610 3 17.67 77.02 20.71 0.131 10502
 10611 3 17.85 76.99 20.73 0.134 10610
 10612 3 17.96 77 20.73 0.091 10611
 10613 3 17.14 77.49 20.4 0.13 10501
 10614 3 16.98 77.61 20.44 0.069 10613
 10615 3 16.96 77.72 20.42 0.091 10614
 10616 3 16.78 77.96 20.48 0.095 10615
 10617 3 16.69 78.1 20.51 0.107 10616
 10618 3 16.6 78.16 20.56 0.103 10617
 10619 3 16.48 78.22 20.64 0.1 10618
 10620 3 16.32 78.29 20.6 0.103 10619
 10621 3 16.17 78.44 20.58 0.132 10620
 10622 3 16.05 78.47 20.67 0.153 10621
 10623 3 15.98 78.69 20.78 0.136 10622
 10624 3 15.97 78.91 20.8 0.098 10623
 10625 3 15.93 79.13 20.85 0.086 10624
 10626 3 15.87 79.21 20.83 0.114 10625
 10627 3 15.74 79.33 20.76 0.109 10626
 10628 3 15.67 79.43 20.76 0.153 10627
 10629 3 15.63 79.57 20.78 0.107 10628
 10630 3 15.54 79.85 20.78 0.088 10629
 10631 3 15.55 80.01 20.8 0.109 10630
 10632 3 15.91 79.94 20.8 0.11 10631
 10633 3 16.04 80.01 20.83 0.084 10632
 10634 3 16.18 80.02 20.87 0.087 10633
 10635 3 16.31 80.02 20.85 0.15 10634
 10636 3 16.41 80.02 20.83 0.218 10635
 10637 3 16.57 79.72 20.49 0.125 10636
 10638 3 16.52 79.66 20.39 0.052 10637
 10639 3 15.4 80.19 20.74 0.109 10631
 10640 3 15.17 80.21 20.71 0.102 10639
 10641 3 15.06 80.24 20.67 0.109 10640
 10642 3 16.85 76.74 20.33 0.122 10500
 10643 3 16.82 76.79 20.44 0.12 10642
 10644 3 16.66 76.82 20.44 0.09 10643
 10645 3 16.49 76.83 20.46 0.065 10644
 10646 3 16.35 76.86 20.49 0.131 10645
 10647 3 16.19 76.91 20.49 0.151 10646
 10648 3 16.12 76.83 20.62 0.138 10647
 10649 3 15.98 76.91 20.67 0.129 10648
 10650 3 15.83 76.94 20.69 0.098 10649
 10651 3 15.68 77.02 20.76 0.124 10650
 10652 3 15.47 77.02 20.83 0.126 10651
 10653 3 15.3 77.1 20.9 0.165 10652
 10654 3 15.24 77.05 20.99 0.202 10653
 10655 3 15.18 76.77 20.87 0.154 10654
 10656 3 15.12 76.68 20.85 0.141 10655
 10657 3 15.14 77.3 21.06 0.078 10654
 10658 3 15.16 77.38 21.24 0.119 10657
 10659 3 15.29 77.43 21.37 0.147 10658
 10660 3 15.38 77.44 21.44 0.148 10659
 10661 3 15.66 77.49 21.46 0.095 10660
 10662 3 17.35 74.6 15.49 0.307 9925
 10663 3 17.33 74.53 15.73 0.214 10662
 10664 3 17.24 74.39 15.89 0.18 10663
 10665 3 17.17 74.23 16.03 0.15 10664
 10666 3 17.03 74.12 16.1 0.18 10665
 10667 3 16.99 74.06 16.21 0.285 10666
 10668 3 16.92 74.03 16.3 0.369 10667
 10669 3 16.83 74.01 16.35 0.451 10668
 10670 3 17.1 73.76 16.55 0.387 10669
 10671 3 17.03 73.73 16.65 0.442 10670
 10672 3 16.71 73.79 16.9 0.347 10671
 10673 3 16.69 73.57 16.99 0.363 10672
 10674 3 16.55 73.56 17.21 0.475 10673
 10675 3 16.42 73.4 17.3 0.439 10674
 10676 3 16.19 73.37 17.46 0.393 10675
 10677 3 15.96 73.32 17.55 0.355 10676
 10678 3 15.9 72.93 17.64 0.1 10677
 10679 3 15.89 72.81 17.73 0.089 10678
 10680 3 15.81 72.68 17.78 0.097 10679
 10681 3 15.82 72.54 17.87 0.093 10680
 10682 3 15.88 72.35 17.9 0.077 10681
 10683 3 15.87 72.23 17.94 0.075 10682
 10684 3 15.75 73.43 17.65 0.388 10677
 10685 3 15.58 73.4 17.8 0.387 10684
 10686 3 15.52 73.43 17.89 0.458 10685
 10687 3 15.29 73.32 17.99 0.503 10686
 10688 3 15.24 73.3 18.19 0.572 10687
 10689 3 15.26 73.18 18.42 0.586 10688
 10690 3 15.96 72.61 18.55 0.143 10689
 10691 3 16.01 72.54 18.65 0.135 10690
 10692 3 15.38 73.21 18.73 0.494 10689
 10693 3 15.82 73.57 18.96 0.113 10692
 10694 3 15.75 73.6 19.05 0.101 10693
 10695 3 15.38 73.11 18.9 0.435 10692
 10696 3 15.48 73.08 19.14 0.43 10695
 10697 3 15.49 73.13 19.28 0.46 10696
 10698 3 15.42 73.21 19.4 0.498 10697
 10699 3 15.37 73.3 19.58 0.424 10698
 10700 3 15.08 73.13 19.67 0.393 10699
 10701 3 14.94 73.08 19.74 0.392 10700
 10702 3 14.87 73.05 19.87 0.398 10701
 10703 3 14.9 73.21 20.03 0.39 10702
 10704 3 14.9 73.07 20.21 0.314 10703
 10705 3 14.87 73.04 20.37 0.269 10704
 10706 3 14.87 72.97 20.55 0.28 10705
 10707 3 14.83 72.99 20.71 0.266 10706
 10708 3 14.76 72.94 20.87 0.294 10707
 10709 3 14.64 73.01 20.96 0.285 10708
 10710 3 14.68 72.86 21.12 0.263 10709
 10711 3 14.83 72.82 21.31 0.283 10710
 10712 3 14.31 72.99 21.23 0.187 10711
 10713 3 14.18 72.91 21.28 0.223 10712
 10714 3 14 73.01 21.44 0.197 10713
 10715 3 13.79 73.06 21.42 0.156 10714
 10716 3 13.66 73.06 21.51 0.184 10715
 10717 3 13.47 73.07 21.62 0.214 10716
 10718 3 13.34 73.14 21.74 0.236 10717
 10719 3 13.24 73.14 21.89 0.245 10718
 10720 3 13.12 73.12 22.06 0.213 10719
 10721 3 12.99 73.18 22.19 0.236 10720
 10722 3 12.88 73.12 22.35 0.232 10721
 10723 3 12.81 73.2 22.48 0.231 10722
 10724 3 12.79 73.32 22.53 0.301 10723
 10725 3 12.58 73.35 22.58 0.343 10724
 10726 3 12.5 73.53 22.65 0.396 10725
 10727 3 12.42 73.93 22.62 0.319 10726
 10728 3 12.33 74.06 22.6 0.279 10727
 10729 3 12.22 74.18 22.53 0.227 10728
 10730 3 12.07 74.31 22.46 0.145 10729
 10731 3 11.96 74.37 22.53 0.122 10730
 10732 3 11.89 74.54 22.55 0.183 10731
 10733 3 11.76 74.29 22.4 0.097 10732
 10734 3 11.65 74.17 22.37 0.056 10733
 10735 3 11.57 74.15 22.28 0.122 10734
 10736 3 11.46 74.12 22.23 0.119 10735
 10737 3 11.33 74.12 22.17 0.059 10736
 10738 3 11.82 74.78 22.55 0.185 10732
 10739 3 11.73 74.96 22.58 0.134 10738
 10740 3 11.64 75.09 22.6 0.146 10739
 10741 3 11.58 75.25 22.55 0.13 10740
 10742 3 11.52 75.39 22.53 0.139 10741
 10743 3 11.49 75.56 22.44 0.137 10742
 10744 3 11.43 75.71 22.39 0.167 10743
 10745 3 11.54 75.85 22.33 0.231 10744
 10746 3 11.83 75.81 22.31 0.229 10745
 10747 3 11.87 75.87 22.65 0.171 10746
 10748 3 12.02 75.85 22.74 0.093 10747
 10749 3 11.99 75.75 22.19 0.174 10746
 10750 3 12.09 75.62 22.01 0.123 10749
 10751 3 12.13 75.43 21.98 0.198 10750
 10752 3 12.39 75.48 21.96 0.109 10751
 10753 3 12.49 75.43 21.9 0.085 10752
 10754 3 12.63 75.35 21.92 0.106 10753
 10755 3 12.75 75.21 21.9 0.093 10754
 10756 3 12.87 75.18 21.98 0.089 10755
 10757 3 12.85 75.07 22.08 0.097 10756
 10758 3 12.96 75.09 22.19 0.068 10757
 10759 3 12.79 75.14 22.24 0.158 10758
 10760 3 12.77 75.15 22.44 0.131 10759
 10761 3 12.8 75.12 22.6 0.084 10760
 10762 3 12.82 75.12 22.76 0.098 10761
 10763 3 12.82 75.03 22.92 0.116 10762
 10764 3 11.99 75.25 22.01 0.189 10751
 10765 3 11.83 74.98 21.99 0.105 10764
 10766 3 11.91 74.9 21.9 0.076 10765
 10767 3 12.05 74.87 21.87 0.122 10766
 10768 3 12.21 74.89 21.8 0.139 10767
 10769 3 12.31 74.82 21.76 0.111 10768
 10770 3 12.27 74.73 21.78 0.079 10769
 10771 3 12.09 75.79 22.31 0.172 10749
 10772 3 12.24 75.93 22.19 0.144 10771
 10773 3 12.34 75.95 22.15 0.208 10772
 10774 3 12.47 75.87 22.14 0.186 10773
 10775 3 12.56 76.01 22.28 0.086 10774
 10776 3 12.65 76.06 22.23 0.071 10775
 10777 3 11.24 76.01 22.3 0.179 10745
 10778 3 11.12 76.12 22.26 0.197 10777
 10779 3 10.9 76.21 22.21 0.189 10778
 10780 3 11.01 76.12 21.85 0.098 10779
 10781 3 11.08 76.04 21.67 0.118 10780
 10782 3 11.22 75.96 21.51 0.071 10781
 10783 3 11.21 75.9 21.42 0.113 10782
 10784 3 11.23 75.95 21.28 0.075 10783
 10785 3 11.19 75.92 21.08 0.119 10784
 10786 3 11.07 75.95 20.96 0.095 10785
 10787 3 10.99 76.01 20.85 0.105 10786
 10788 3 10.91 76.03 20.71 0.091 10787
 10789 3 10.81 76.06 20.64 0.075 10788
 10790 3 10.72 76.2 20.53 0.129 10789
 10791 3 10.64 76.26 20.49 0.216 10790
 10792 3 10.58 76.48 20.4 0.139 10791
 10793 3 10.67 76.59 20.62 0.096 10792
 10794 3 10.66 76.76 20.69 0.088 10793
 10795 3 10.72 76.96 20.71 0.127 10794
 10796 3 10.74 77.1 20.78 0.117 10795
 10797 3 10.73 77.29 20.83 0.132 10796
 10798 3 10.69 77.4 20.85 0.116 10797
 10799 3 10.59 76.62 20.26 0.116 10792
 10800 3 10.56 76.68 20.08 0.109 10799
 10801 3 10.49 76.84 20.01 0.12 10800
 10802 3 10.49 77.03 19.85 0.161 10801
 10803 3 10.58 77.17 19.74 0.122 10802
 10804 3 10.74 77.26 19.62 0.092 10803
 10805 3 10.74 77.37 19.51 0.117 10804
 10806 3 10.77 77.45 19.44 0.132 10805
 10807 3 10.81 77.65 19.3 0.09 10806
 10808 3 10.55 76.17 20.78 0.187 10791
 10809 3 10.54 76.1 20.9 0.144 10808
 10810 3 10.35 76.4 20.62 0.118 10809
 10811 3 10.22 76.51 20.62 0.129 10810
 10812 3 10.1 76.53 20.73 0.162 10811
 10813 3 10.24 76.34 20.85 0.084 10812
 10814 3 10.38 76.32 20.85 0.045 10813
 10815 3 10.62 75.82 20.9 0.055 10808
 10816 3 10.57 75.68 20.96 0.105 10815
 10817 3 10.57 75.56 20.94 0.071 10816
 10818 3 11.09 75.76 21.35 0.114 10783
 10819 3 10.98 75.65 21.3 0.000125 10818
 10820 3 10.51 76.31 22.15 0.141 10779
 10821 3 10.32 76.4 22.1 0.144 10820
 10822 3 10.19 76.4 22.12 0.16 10821
 10823 3 10.02 76.45 22.1 0.226 10822
 10824 3 9.9 76.53 22.08 0.255 10823
 10825 3 9.81 76.56 22.3 0.258 10824
 10826 3 9.67 76.62 22.33 0.301 10825
 10827 3 9.5 76.68 22.3 0.341 10826
 10828 3 9.37 76.93 21.98 0.2 10827
 10829 3 9.23 76.87 21.8 0.215 10828
 10830 3 9.16 76.87 21.71 0.253 10829
 10831 3 9.07 77.01 21.62 0.252 10830
 10832 3 8.93 77.09 21.62 0.221 10831
 10833 3 8.9 77.2 21.64 0.243 10832
 10834 3 9.44 77.28 21.46 0.158 10833
 10835 3 9.63 77.32 21.42 0.154 10834
 10836 3 9.65 77.51 21.26 0.118 10835
 10837 3 9.64 77.59 21.12 0.104 10836
 10838 3 9.58 77.71 21.06 0.043 10837
 10839 3 9.57 77.84 21.03 0.093 10838
 10840 3 9.59 77.95 20.98 0.000125 10839
 10841 3 9.73 77.28 21.6 0.118 10835
 10842 3 9.67 77.29 21.8 0.099 10841
 10843 3 9.74 77.43 21.92 0.099 10842
 10844 3 9.74 77.56 21.99 0.064 10843
 10845 3 8.63 77.28 21.83 0.128 10833
 10846 3 8.57 77.37 21.87 0.276 10845
 10847 3 8.66 77.67 21.69 0.13 10846
 10848 3 8.63 77.81 21.71 0.13 10847
 10849 3 8.55 77.98 21.71 0.157 10848
 10850 3 8.48 78.12 21.73 0.178 10849
 10851 3 8.44 78.23 21.71 0.177 10850
 10852 3 8.35 78.34 21.73 0.214 10851
 10853 3 7.96 78.31 21.46 0.189 10852
 10854 3 7.86 78.37 21.42 0.195 10853
 10855 3 7.81 78.51 21.44 0.151 10854
 10856 3 7.73 78.65 21.44 0.174 10855
 10857 3 7.65 78.76 21.42 0.219 10856
 10858 3 7.57 78.84 21.4 0.301 10857
 10859 3 7.27 78.54 21.37 0.133 10858
 10860 3 7.2 78.45 21.37 0.000125 10859
 10861 3 7.55 79.39 21.28 0.096 10858
 10862 3 7.51 79.59 21.26 0.111 10861
 10863 3 7.48 79.7 21.21 0.124 10862
 10864 3 7.4 79.87 21.17 0.145 10863
 10865 3 7.35 80.04 21.1 0.141 10864
 10866 3 7.4 80.12 20.99 0.134 10865
 10867 3 7.4 80.23 20.94 0.134 10866
 10868 3 7.27 80.37 20.81 0.133 10867
 10869 3 7.22 80.48 20.71 0.138 10868
 10870 3 7.27 80.56 20.48 0.116 10869
 10871 3 7.23 80.65 20.35 0.119 10870
 10872 3 7.23 80.81 20.24 0.105 10871
 10873 3 7.27 81.04 20.19 0.131 10872
 10874 3 7.27 81.18 20.24 0.08 10873
 10875 3 7.34 81.26 20.3 0.069 10874
 10876 3 7.44 81.31 20.3 0.048 10875
 10877 3 7.56 81.31 20.31 0.073 10876
 10878 3 7.01 80.95 20.24 0.128 10872
 10879 3 6.89 80.99 20.31 0.122 10878
 10880 3 6.74 80.99 20.37 0.127 10879
 10881 3 6.66 81.05 20.33 0.179 10880
 10882 3 6.65 81.2 20.17 0.171 10881
 10883 3 6.63 81.27 20.05 0.211 10882
 10884 3 6.35 81.47 19.94 0.127 10883
 10885 3 6.35 81.67 19.8 0.126 10884
 10886 3 6.4 81.84 19.67 0.132 10885
 10887 3 6.38 81.95 19.51 0.092 10886
 10888 3 6.36 82.05 19.44 0.052 10887
 10889 3 7.65 78.31 21.42 0.091 10855
 10890 3 7.53 78.21 21.42 0.109 10889
 10891 3 7.45 78.03 21.55 0.156 10890
 10892 3 7.41 77.85 21.56 0.153 10891
 10893 3 7.39 77.68 21.56 0.138 10892
 10894 3 7.4 77.45 21.4 0.106 10893
 10895 3 7.31 77.32 21.42 0.05 10894
 10896 3 7.94 78.09 21.12 0.083 10854
 10897 3 7.94 77.98 21.03 0.095 10896
 10898 3 7.97 77.87 20.98 0.077 10897
 10899 3 7.99 77.73 20.92 0.111 10898
 10900 3 8.14 77.56 20.96 0.083 10899
 10901 3 8.16 77.45 20.92 0.152 10900
 10902 3 8.44 77.57 20.9 0.14 10901
 10903 3 8.51 77.6 20.83 0.139 10902
 10904 3 8.62 77.62 20.71 0.117 10903
 10905 3 8.75 77.76 20.65 0.085 10904
 10906 3 8.59 77.56 20.53 0.056 10904
 10907 3 8.74 77.48 20.44 0.065 10906
 10908 3 8.85 77.34 20.4 0.092 10907
 10909 3 8.96 77.23 20.4 0.09 10908
 10910 3 9.07 77.1 20.4 0.107 10909
 10911 3 9.16 76.93 20.44 0.128 10910
 10912 3 9.27 76.75 20.49 0.07 10911
 10913 3 8.64 78.54 21.9 0.131 10852
 10914 3 8.73 78.53 22.01 0.131 10913
 10915 3 8.49 77.04 22.17 0.103 10846
 10916 3 8.48 77.01 22.28 0.137 10915
 10917 3 8.46 76.98 22.39 0.201 10916
 10918 3 8.33 76.89 22.49 0.144 10917
 10919 3 8.32 76.75 22.71 0.128 10918
 10920 3 8.35 76.62 22.85 0.149 10919
 10921 3 8.31 76.51 22.94 0.115 10920
 10922 3 8.29 76.45 23.05 0.146 10921
 10923 3 8.14 76.34 23.17 0.147 10922
 10924 3 8.05 76.26 23.31 0.153 10923
 10925 3 7.94 76.28 23.39 0.221 10924
 10926 3 7.99 76 23.58 0.185 10925
 10927 3 7.91 75.79 23.58 0.146 10926
 10928 3 7.82 75.65 23.55 0.102 10927
 10929 3 7.79 75.53 23.6 0.079 10928
 10930 3 7.82 75.4 23.58 0.1 10929
 10931 3 7.91 75.26 23.55 0.208 10930
 10932 3 8.08 75.18 23.44 0.199 10931
 10933 3 8.43 74.96 23.51 0.137 10932
 10934 3 8.64 74.92 23.62 0.109 10933
 10935 3 8.66 74.85 23.69 0.000125 10934
 10936 3 7.77 75.23 23.76 0.167 10931
 10937 3 8.1 75.4 23.92 0.133 10936
 10938 3 8.14 75.48 23.99 0.098 10937
 10939 3 7.66 75.15 23.8 0.149 10936
 10940 3 7.58 74.98 23.76 0.266 10939
 10941 3 7.54 74.89 23.83 0.306 10940
[truncated: 608,863 more chars]
