# Supplementary material for: Automated Proofreading of Digitally Reconstructed Neural Morphology Enhances Accuracy, Scalability, and Standardization
Source: bioRxiv. 2026 Apr 7:2026.03.27.714818. Preprint. [Version 2] doi: 10.64898/2026.03.27.714818 (PMC13060139; doi:10.64898/2026.03.27.714818)
Supplement: Supplement 1 [file media-1.zip › swc_standardized_3_6_2026__23_06_30/CNG Version/720575940616463477.CNG.swc]

# SWC to SWC conversion from L-Measure. Sridevi Polavaram: spolavar@gmu.edu
# Original fileName:Z://nmo_swc//out_Final//Source_Temp1//720575940616463477.CNG.swc
#
# SWC to SWC conversion from L-Measure. Sridevi Polavaram: spolavar@gmu.edu

# Original fileName:Z://nmo_swc//nmo_user_Final//Source_Temp1//720575940616463477.CNG.swc

#

# SWC to SWC conversion from L-Measure. Sridevi Polavaram: spolavar@gmu.edu


# Original fileName:Z://nmo_swc//Autoswc//720575940616463477.CNG.swc.swc.CNG.swc


#


# Original file /nmo_swc/Temp_LMeasure/720575940616463477.CNG.swc.swc edited using StdSwc version 1.31 on 3/7/26.


# Irregularities and fixes documented in /nmo_swc/Temp_LMeasure/720575940616463477.CNG.swc.swc.std.  See StdSwc1.31.doc for more information.


#


# SWC to SWC conversion from L-Measure. Sridevi Polavaram: spolavar@gmu.edu


# Original fileName:Z://nmo_swc//Source_Temp1//720575940616463477.CNG.swc


#


# SWC to SWC conversion from L-Measure. Sridevi Polavaram: spolavar@gmu.edu


 1 1 0 0 0 2.87 -1
 2 1 0.22 0.02 -0.04 2.863 1
 3 1 0.41 0.15 -0.05 2.791 2
 4 1 0.47 0.16 -0.23 2.717 3
 5 1 0.4 0.33 -0.37 2.604 4
 6 1 0.39 0.4 -0.53 2.511 5
 7 1 0.59 0.4 -0.62 2.441 6
 8 1 0.68 0.39 -0.82 2.379 7
 9 1 0.79 0.43 -0.91 2.224 8
 10 1 0.9 0.51 -1.01 2.152 9
 11 1 0.93 0.46 -1.13 1.997 10
 12 1 1.1 0.54 -1.19 1.891 11
 13 1 1.17 0.67 -1.33 1.803 12
 14 1 1.21 0.65 -1.47 1.716 13
 15 1 1.37 0.67 -1.57 1.649 14
 16 1 1.4 0.69 -1.65 1.508 15
 17 1 1.48 0.8 -1.78 1.392 16
 18 1 1.68 0.71 -1.87 1.321 17
 19 1 1.62 0.82 -2.07 1.22 18
 20 1 1.59 0.99 -2.22 1.068 19
 21 1 1.64 1 -2.36 0.94 20
 22 1 1.75 1.08 -2.46 0.864 21
 23 1 1.84 1.07 -2.55 0.828 22
 24 1 1.95 1.07 -2.69 0.758 23
 25 1 2.02 1.15 -2.9 0.736 24
 26 1 2.12 1.14 -3.03 0.689 25
 27 1 2.18 1.25 -3.26 0.641 26
 28 1 2.37 1.17 -3.34 0.633 27
 29 1 2.58 1.18 -3.44 0.661 28
 30 1 2.75 1.11 -3.55 0.652 29
 31 3 2.93 1.16 -3.72 0.633 30
 32 3 3.06 1.05 -3.84 0.598 31
 33 3 3.12 1 -4.01 0.541 32
 34 3 3.27 0.9 -4.16 0.486 33
 35 3 3.33 0.83 -4.29 0.434 34
 36 3 3.39 0.69 -4.38 0.419 35
 37 3 3.39 0.6 -4.52 0.38 36
 38 3 3.41 0.58 -4.7 0.369 37
 39 3 3.33 0.5 -4.84 0.376 38
 40 3 3.24 0.44 -4.97 0.367 39
 41 3 3.2 0.39 -5.09 0.351 40
 42 3 3.18 0.31 -5.22 0.334 41
 43 3 3.12 0.21 -5.38 0.334 42
 44 3 3.04 0.13 -5.54 0.339 43
 45 3 2.95 0.06 -5.71 0.37 44
 46 3 2.91 0.04 -5.87 0.348 45
 47 3 2.89 0 -6.04 0.321 46
 48 3 3 -0.32 -6.31 0.437 47
 49 3 3.22 -0.67 -6.87 0.643 48
 50 3 3.41 -0.91 -7.42 0.893 49
 51 3 3.43 -0.86 -7.59 0.781 50
 52 3 3.41 -0.81 -7.72 0.785 51
 53 3 3.47 -0.69 -7.87 0.702 52
 54 3 3.22 0 -7.54 0.866 53
 55 3 3.12 0.07 -7.55 0.818 54
 56 3 3.02 0.16 -7.67 0.757 55
 57 3 2.87 0.19 -7.77 0.692 56
 58 3 2.7 0.27 -7.83 0.609 57
 59 3 2.54 0.33 -7.93 0.559 58
 60 3 2.52 0.33 -8.08 0.488 59
 61 3 2.41 0.32 -8.23 0.45 60
 62 3 2.31 0.32 -8.38 0.423 61
 63 3 2.27 0.27 -8.53 0.442 62
 64 3 2.18 0.19 -8.65 0.452 63
 65 3 2.22 0 -8.81 0.406 64
 66 3 2.2 -0.03 -8.97 0.394 65
 67 3 2.1 -0.08 -9.13 0.368 66
 68 3 2.04 -0.06 -9.28 0.383 67
 69 3 2.04 -0.09 -9.48 0.368 68
 70 3 2 -0.08 -9.66 0.352 69
 71 3 1.93 -0.08 -9.88 0.319 70
 72 3 1.88 0 -9.99 0.328 71
 73 3 1.84 0.07 -10.12 0.317 72
 74 3 1.76 0.18 -10.25 0.32 73
 75 3 1.63 0.29 -10.38 0.335 74
 76 3 1.62 0.45 -10.52 0.346 75
 77 3 1.55 0.54 -10.68 0.301 76
 78 3 1.53 0.67 -10.78 0.294 77
 79 3 1.54 0.78 -10.97 0.297 78
 80 3 1.39 0.91 -11.07 0.287 79
 81 3 1.3 0.93 -11.21 0.279 80
 82 3 1.33 1.01 -11.38 0.305 81
 83 3 1.33 1.03 -11.53 0.313 82
 84 3 1.18 1.02 -11.74 0.283 83
 85 3 1.1 1.06 -11.94 0.297 84
 86 3 1.05 1 -12.13 0.323 85
 87 3 0.98 0.98 -12.31 0.293 86
 88 3 0.93 0.93 -12.53 0.265 87
 89 3 0.92 0.81 -12.8 0.261 88
 90 3 0.91 0.54 -13.02 0.273 89
 91 3 0.83 0.46 -13.14 0.283 90
 92 3 0.77 0.38 -13.3 0.246 91
 93 3 0.72 0.28 -13.4 0.234 92
 94 3 0.78 0.2 -13.62 0.282 93
 95 3 0.27 0 -13.82 0.349 94
 96 3 0.27 0 -13.93 0.386 95
 97 3 0.23 -0.05 -14.02 0.479 96
 98 3 0.02 -0.05 -14.12 0.459 97
 99 3 0.04 -0.05 -14.23 0.468 98
 100 3 0 -0.13 -14.32 0.55 99
 101 3 -0.16 -0.33 -14.44 0.514 100
 102 3 -0.11 -0.32 -14.72 0.48 101
 103 3 -0.14 -0.41 -14.84 0.44 102
 104 3 -0.27 -0.33 -15.06 0.344 103
 105 3 -0.41 -0.37 -15.19 0.307 104
 106 3 -0.68 -0.19 -15.33 0.298 105
 107 3 -0.88 -0.08 -15.43 0.341 106
 108 3 -1.08 -0.02 -15.6 0.334 107
 109 3 -1.28 0.02 -15.75 0.387 108
 110 3 -1.54 0.08 -15.89 0.403 109
 111 3 -1.79 0.19 -16.05 0.42 110
 112 3 -1.9 0.05 -16.17 0.409 111
 113 3 -2.11 -0.04 -16.32 0.398 112
 114 3 -2.28 -0.07 -16.46 0.402 113
 115 3 -2.65 -0.23 -16.51 0.466 114
 116 3 -2.88 -0.29 -16.58 0.46 115
 117 3 -2.94 -0.32 -16.69 0.484 116
 118 3 -3.11 -0.43 -16.76 0.437 117
 119 3 -3.17 -0.37 -16.85 0.439 118
 120 3 -3.28 -0.54 -16.96 0.439 119
 121 3 -3.28 -0.6 -17.12 0.445 120
 122 3 -3.32 -0.72 -17.21 0.411 121
 123 3 -3.47 -0.78 -17.3 0.416 122
 124 3 -3.59 -0.76 -17.42 0.438 123
 125 3 -3.78 -0.76 -17.5 0.404 124
 126 3 -3.86 -0.78 -17.64 0.361 125
 127 3 -3.88 -0.75 -17.87 0.315 126
 128 3 -3.98 -0.77 -17.96 0.337 127
 129 3 -4.13 -0.78 -18.08 0.345 128
 130 3 -4.23 -0.79 -18.26 0.307 129
 131 3 -4.39 -0.81 -18.35 0.3 130
 132 3 -4.5 -0.79 -18.55 0.295 131
 133 3 -4.62 -0.83 -18.76 0.272 132
 134 3 -4.76 -0.86 -18.83 0.272 133
 135 3 -4.97 -0.86 -18.91 0.297 134
 136 3 -5.13 -0.86 -19.07 0.268 135
 137 3 -5.34 -0.88 -19.19 0.272 136
 138 3 -5.51 -0.88 -19.25 0.272 137
 139 3 -5.73 -0.82 -19.32 0.264 138
 140 3 -5.89 -0.84 -19.5 0.263 139
 141 3 -6.09 -0.88 -19.53 0.275 140
 142 3 -6.35 -0.91 -19.6 0.282 141
 143 3 -6.75 -0.93 -19.67 0.336 142
 144 3 -6.95 -0.89 -19.71 0.283 143
 145 3 -7.04 -0.86 -19.85 0.324 144
 146 3 -7.26 -0.82 -19.94 0.273 145
 147 3 -7.31 -0.85 -20.14 0.342 146
 148 3 -7.41 -0.81 -20.32 0.378 147
 149 3 -7.48 -0.77 -20.48 0.342 148
 150 3 -7.79 -0.68 -20.64 0.332 149
 151 3 -7.99 -0.61 -20.82 0.293 150
 152 3 -8.16 -0.51 -20.94 0.292 151
 153 3 -8.47 -0.42 -21.03 0.272 152
 154 3 -8.68 -0.3 -21.1 0.283 153
 155 3 -8.9 -0.22 -21.21 0.354 154
 156 3 -9.14 -0.1 -21.25 0.318 155
 157 3 -9.24 -0.01 -21.37 0.32 156
 158 3 -9.35 0.03 -21.51 0.3 157
 159 3 -9.54 0.14 -21.58 0.303 158
 160 3 -9.68 0.23 -21.69 0.294 159
 161 3 -10.19 0.41 -21.78 0.329 160
 162 3 -10.27 0.54 -21.87 0.349 161
 163 3 -10.4 0.61 -21.98 0.328 162
 164 3 -10.61 0.69 -22.03 0.281 163
 165 3 -10.61 0.81 -22.19 0.285 164
 166 3 -10.67 0.92 -22.35 0.258 165
 167 3 -10.87 1.08 -22.44 0.283 166
 168 3 -11.07 1.18 -22.51 0.261 167
 169 3 -11.23 1.36 -22.58 0.229 168
 170 3 -11.63 1.6 -22.57 0.314 169
 171 3 -11.84 1.7 -22.6 0.3 170
 172 3 -11.9 1.78 -22.67 0.351 171
 173 3 -12.11 1.93 -22.71 0.38 172
 174 3 -12.29 2.07 -22.83 0.357 173
 175 3 -12.39 2.13 -22.94 0.328 174
 176 3 -12.42 2.38 -23.1 0.372 175
 177 3 -12.51 2.46 -23.19 0.355 176
 178 3 -12.7 2.69 -23.32 0.374 177
 179 3 -12.93 2.84 -23.44 0.357 178
 180 3 -13.18 3.03 -23.62 0.362 179
 181 3 -13.29 3.05 -23.71 0.378 180
 182 3 -13.59 3.19 -23.89 0.374 181
 183 3 -13.95 3.23 -23.96 0.331 182
 184 3 -14.21 3.26 -23.98 0.257 183
 185 3 -14.42 3.36 -24.1 0.254 184
 186 3 -14.55 3.4 -24.19 0.274 185
 187 3 -14.73 3.48 -24.3 0.281 186
 188 3 -14.89 3.57 -24.42 0.272 187
 189 3 -15.11 3.67 -24.42 0.249 188
 190 3 -15.3 3.76 -24.51 0.284 189
 191 3 -15.49 3.78 -24.62 0.266 190
 192 3 -15.63 3.8 -24.67 0.262 191
 193 3 -15.81 3.86 -24.8 0.241 192
 194 3 -15.97 3.92 -24.87 0.251 193
 195 3 -16.08 3.82 -25 0.249 194
 196 3 -16.28 3.92 -25.07 0.256 195
 197 3 -16.42 3.88 -25.21 0.247 196
 198 3 -16.58 3.9 -25.3 0.225 197
 199 3 -16.76 3.96 -25.46 0.236 198
 200 3 -16.99 4.05 -25.62 0.251 199
 201 3 -17.22 4.16 -25.73 0.356 200
 202 3 -17.38 4.13 -25.85 0.3 201
 203 3 -17.56 4.18 -25.96 0.266 202
 204 3 -17.69 4.22 -26.03 0.246 203
 205 3 -17.9 4.31 -26.01 0.237 204
 206 3 -18.01 4.23 -26.05 0.22 205
 207 3 -17.99 4.17 -26.19 0.178 206
 208 3 -18.24 4.27 -26.19 0.244 207
 209 3 -18.38 4.22 -26.32 0.225 208
 210 3 -18.56 4.18 -26.42 0.236 209
 211 3 -18.79 4.18 -26.48 0.246 210
 212 3 -19.03 4.18 -26.6 0.259 211
 213 3 -19.28 4.15 -26.75 0.279 212
 214 3 -19.47 4.22 -26.85 0.252 213
 215 3 -19.69 4.18 -27.01 0.258 214
 216 3 -19.9 4.15 -27.12 0.273 215
 217 3 -20.17 4.15 -27.19 0.278 216
 218 3 -20.38 4.13 -27.3 0.3 217
 219 3 -20.65 4.14 -27.42 0.275 218
 220 3 -20.85 4.14 -27.48 0.283 219
 221 3 -21.1 4.15 -27.58 0.266 220
 222 3 -21.35 4.15 -27.69 0.266 221
 223 3 -21.58 4.14 -27.82 0.28 222
 224 3 -21.78 4.14 -27.98 0.264 223
 225 3 -22.01 4.14 -28.1 0.276 224
 226 3 -22.17 4.15 -28.23 0.279 225
 227 3 -22.4 4.19 -28.33 0.274 226
 228 3 -22.58 4.22 -28.37 0.264 227
 229 3 -22.74 4.22 -28.46 0.276 228
 230 3 -22.97 4.28 -28.51 0.292 229
 231 3 -23.19 4.3 -28.55 0.316 230
 232 3 -23.42 4.42 -28.64 0.319 231
 233 3 -23.6 4.43 -28.71 0.31 232
 234 3 -23.81 4.56 -28.69 0.307 233
 235 3 -24.01 4.65 -28.71 0.322 234
 236 3 -24.24 4.81 -28.71 0.337 235
 237 3 -24.4 4.86 -28.76 0.338 236
 238 3 -24.6 4.89 -28.89 0.317 237
 239 3 -24.83 5.02 -29 0.289 238
 240 3 -25.1 5.1 -29.03 0.311 239
 241 3 -25.29 5.1 -29.1 0.311 240
 242 3 -25.49 5.18 -29.08 0.315 241
 243 3 -25.72 5.19 -29.14 0.307 242
 244 3 -25.92 5.22 -29.14 0.286 243
 245 3 -26.13 5.22 -29.17 0.294 244
 246 3 -26.31 5.28 -29.17 0.319 245
 247 3 -26.53 5.31 -29.19 0.315 246
 248 3 -26.79 5.35 -29.21 0.341 247
 249 3 -27.06 5.44 -29.28 0.333 248
 250 3 -27.31 5.55 -29.28 0.331 249
 251 3 -27.44 5.67 -29.28 0.337 250
 252 3 -27.65 5.76 -29.25 0.294 251
 253 3 -27.76 5.88 -29.21 0.293 252
 254 3 -27.9 6.02 -29.19 0.293 253
 255 3 -28.01 6.21 -29.19 0.289 254
 256 3 -28.13 6.39 -29.19 0.304 255
 257 3 -28.28 6.56 -29.17 0.329 256
 258 3 -28.42 6.72 -29.14 0.332 257
 259 3 -28.58 6.81 -29.16 0.301 258
 260 3 -28.76 6.9 -29.26 0.307 259
 261 3 -28.88 7 -29.23 0.311 260
 262 3 -29.08 7.03 -29.21 0.33 261
 263 3 -29.26 7.06 -29.21 0.332 262
 264 3 -29.51 7.1 -29.19 0.301 263
 265 3 -29.69 7.14 -29.26 0.245 264
 266 3 -29.76 7.23 -29.25 0.242 265
 267 3 -29.92 7.28 -29.16 0.279 266
 268 3 -30.08 7.42 -29.16 0.257 267
 269 3 -30.28 7.5 -29.12 0.271 268
 270 3 -30.47 7.57 -29.1 0.264 269
 271 3 -30.69 7.71 -29.16 0.262 270
 272 3 -30.85 7.78 -29.17 0.282 271
 273 3 -30.99 7.85 -29.19 0.293 272
 274 3 -31.17 7.92 -29.19 0.274 273
 275 3 -31.4 7.96 -29.26 0.298 274
 276 3 -31.67 8.02 -29.32 0.308 275
 277 3 -31.9 8.09 -29.3 0.291 276
 278 3 -32.24 8.18 -29.33 0.294 277
 279 3 -32.42 8.25 -29.39 0.253 278
 280 3 -32.6 8.35 -29.46 0.238 279
 281 3 -32.82 8.45 -29.53 0.266 280
 282 3 -33.02 8.6 -29.64 0.297 281
 283 3 -33.17 8.73 -29.76 0.295 282
 284 3 -33.28 8.88 -29.92 0.331 283
 285 3 -33.34 9.04 -30.1 0.313 284
 286 3 -33.38 9.13 -30.26 0.285 285
 287 3 -33.46 9.26 -30.37 0.264 286
 288 3 -33.53 9.4 -30.39 0.279 287
 289 3 -33.7 9.52 -30.48 0.28 288
 290 3 -33.85 9.66 -30.64 0.256 289
 291 3 -34.02 9.8 -30.62 0.232 290
 292 3 -34.27 9.92 -30.57 0.242 291
 293 3 -34.43 10.01 -30.53 0.245 292
 294 3 -34.68 10.13 -30.51 0.228 293
 295 3 -35.03 10.28 -30.55 0.292 294
 296 3 -35.21 10.3 -30.53 0.256 295
 297 3 -35.42 10.25 -30.53 0.232 296
 298 3 -35.73 10.33 -30.51 0.284 297
 299 3 -36.06 10.44 -30.62 0.291 298
 300 3 -36.23 10.44 -30.55 0.337 299
 301 3 -36.49 10.53 -30.53 0.32 300
 302 3 -36.75 10.61 -30.55 0.316 301
 303 3 -36.93 10.7 -30.53 0.3 302
 304 3 -37.17 10.8 -30.57 0.294 303
 305 3 -37.39 10.89 -30.55 0.296 304
 306 3 -37.63 11.03 -30.53 0.265 305
 307 3 -37.74 11.11 -30.44 0.271 306
 308 3 -37.86 11.19 -30.42 0.248 307
 309 3 -38.06 11.29 -30.42 0.215 308
 310 3 -38.17 11.38 -30.37 0.2 309
 311 3 -38.34 11.44 -30.33 0.222 310
 312 3 -38.49 11.53 -30.28 0.2 311
 313 3 -38.71 11.69 -30.3 0.224 312
 314 3 -38.88 11.89 -30.35 0.226 313
 315 3 -39.06 12 -30.39 0.222 314
 316 3 -39.24 12.16 -30.46 0.258 315
 317 3 -39.42 12.21 -30.48 0.223 316
 318 3 -39.56 12.3 -30.48 0.222 317
 319 3 -39.74 12.5 -30.64 0.261 318
 320 3 -39.88 12.64 -30.73 0.264 319
 321 3 -40.05 12.84 -30.8 0.242 320
 322 3 -40.16 12.99 -30.92 0.237 321
 323 3 -40.28 13.1 -30.91 0.264 322
 324 3 -40.43 13.27 -31.01 0.26 323
 325 3 -40.63 13.36 -31.03 0.292 324
 326 3 -40.84 13.5 -31.08 0.341 325
 327 3 -40.99 13.67 -31.03 0.359 326
 328 3 -41.16 13.76 -31.08 0.345 327
 329 3 -41.35 13.87 -31.19 0.318 328
 330 3 -41.52 13.94 -31.21 0.322 329
 331 3 -41.68 14.05 -31.25 0.33 330
 332 3 -41.85 14.18 -31.37 0.327 331
 333 3 -41.98 14.2 -31.35 0.342 332
 334 3 -42.13 14.36 -31.35 0.311 333
 335 3 -42.31 14.46 -31.44 0.285 334
 336 3 -42.46 14.55 -31.42 0.286 335
 337 3 -42.63 14.61 -31.42 0.264 336
 338 3 -42.81 14.74 -31.48 0.283 337
 339 3 -43.06 14.86 -31.46 0.288 338
 340 3 -43.24 14.94 -31.51 0.294 339
 341 3 -43.43 15.02 -31.5 0.293 340
 342 3 -43.77 15.17 -31.73 0.334 341
 343 3 -43.98 15.29 -31.83 0.375 342
 344 3 -44.09 15.38 -31.87 0.39 343
 345 3 -44.23 15.49 -31.85 0.36 344
 346 3 -44.38 15.67 -31.96 0.35 345
 347 3 -44.56 15.84 -32.07 0.347 346
 348 3 -44.67 15.99 -32.1 0.301 347
 349 3 -44.77 16.13 -32.1 0.28 348
 350 3 -44.85 16.28 -32.1 0.263 349
 351 3 -44.92 16.45 -32.07 0.234 350
 352 3 -44.99 16.6 -32.13 0.217 351
 353 3 -45.09 16.72 -32.1 0.225 352
 354 3 -45.2 16.86 -32.11 0.238 353
 355 3 -45.38 16.97 -32.14 0.27 354
 356 3 -45.49 17.1 -32.14 0.268 355
 357 3 -45.7 17.24 -32.14 0.266 356
 358 3 -45.9 17.31 -32.15 0.276 357
 359 3 -46.12 17.4 -32.17 0.245 358
 360 3 -46.27 17.56 -32.24 0.291 359
 361 3 -46.52 17.67 -32.24 0.298 360
 362 3 -46.69 17.83 -32.32 0.273 361
 363 3 -46.79 17.95 -32.47 0.306 362
 364 3 -46.87 18.1 -32.53 0.31 363
 365 3 -46.94 18.24 -32.54 0.293 364
 366 3 -47.05 18.44 -32.7 0.324 365
 367 3 -47.09 18.58 -32.68 0.302 366
 368 3 -47.12 18.74 -32.64 0.273 367
 369 3 -47.09 18.97 -32.7 0.288 368
 370 3 -46.91 19.13 -32.64 0.24 369
 371 3 -46.91 19.33 -32.63 0.221 370
 372 3 -46.87 19.51 -32.58 0.244 371
 373 3 -46.79 19.74 -32.62 0.252 372
 374 3 -46.76 19.9 -32.66 0.245 373
 375 3 -46.73 20.01 -32.77 0.26 374
 376 3 -46.76 20.15 -32.88 0.273 375
 377 3 -46.73 20.33 -33.03 0.27 376
 378 3 -46.8 20.51 -33.2 0.244 377
 379 3 -46.94 20.65 -33.33 0.267 378
 380 3 -47.04 20.76 -33.39 0.279 379
 381 3 -47.22 20.88 -33.49 0.318 380
 382 3 -47.42 21.04 -33.63 0.313 381
 383 3 -47.55 21.15 -33.6 0.294 382
 384 3 -47.7 21.26 -33.59 0.264 383
 385 3 -47.84 21.35 -33.59 0.205 384
 386 3 -47.97 21.51 -33.63 0.208 385
 387 3 -48.1 21.58 -33.56 0.201 386
 388 3 -48.24 21.65 -33.52 0.211 387
 389 3 -48.45 21.79 -33.55 0.27 388
 390 3 -48.59 21.81 -33.49 0.276 389
 391 3 -48.8 21.88 -33.52 0.257 390
 392 3 -49.02 21.94 -33.49 0.248 391
 393 3 -49.2 21.97 -33.44 0.251 392
 394 3 -49.37 22.1 -33.45 0.247 393
 395 3 -49.51 22.19 -33.41 0.261 394
 396 3 -49.62 22.28 -33.41 0.226 395
 397 3 -49.8 22.45 -33.41 0.23 396
 398 3 -49.97 22.61 -33.45 0.26 397
 399 3 -50.09 22.76 -33.41 0.243 398
 400 3 -50.19 22.97 -33.46 0.248 399
 401 3 -50.29 23.13 -33.52 0.244 400
 402 3 -50.33 23.31 -33.56 0.234 401
 403 3 -50.41 23.44 -33.59 0.272 402
 404 3 -50.41 23.63 -33.64 0.268 403
 405 3 -50.41 23.81 -33.66 0.231 404
 406 3 -50.44 23.99 -33.74 0.222 405
 407 3 -50.48 24.13 -33.77 0.223 406
 408 3 -50.52 24.33 -33.87 0.228 407
 409 3 -50.58 24.49 -34.04 0.238 408
 410 3 -50.63 24.74 -34.23 0.253 409
 411 3 -50.72 24.79 -34.34 0.218 410
 412 3 -50.69 24.88 -34.43 0.209 411
 413 3 -50.7 24.99 -34.48 0.203 412
 414 3 -50.67 25.15 -34.5 0.205 413
 415 3 -50.7 25.26 -34.7 0.265 414
 416 3 -50.77 25.32 -34.9 0.257 415
 417 3 -50.84 25.48 -34.97 0.185 416
 418 3 -50.95 25.55 -35.01 0.185 417
 419 3 -51.01 25.64 -35.2 0.213 418
 420 3 -51.16 25.77 -35.34 0.312 419
 421 3 -51.23 25.84 -35.54 0.331 420
 422 3 -51.4 25.91 -35.62 0.276 421
 423 3 -51.45 26 -35.7 0.199 422
 424 3 -51.52 26.18 -35.76 0.229 423
 425 3 -51.66 26.34 -35.83 0.218 424
 426 3 -51.81 26.52 -35.87 0.214 425
 427 3 -51.92 26.66 -36 0.192 426
 428 3 -51.99 26.75 -36.12 0.199 427
 429 3 -52.02 26.87 -36.16 0.221 428
 430 3 -52.09 27.02 -36.2 0.239 429
 431 3 -52.08 27.09 -36.33 0.236 430
 432 3 -52.05 27.27 -36.37 0.192 431
 433 3 -52.15 27.48 -36.38 0.236 432
 434 3 -52.23 27.66 -36.4 0.282 433
 435 3 -52.27 27.84 -36.44 0.332 434
 436 3 -52.26 28 -36.52 0.32 435
 437 3 -52.27 28.16 -36.55 0.339 436
 438 3 -52.27 28.3 -36.62 0.363 437
 439 3 -52.23 28.41 -36.76 0.329 438
 440 3 -52.15 28.5 -36.8 0.273 439
 441 3 -52.2 28.64 -36.88 0.244 440
 442 3 -52.2 28.82 -36.94 0.236 441
 443 3 -52.01 28.98 -37.12 0.277 442
 444 3 -51.92 29.2 -37.13 0.251 443
 445 3 -51.72 29.46 -37.23 0.316 444
 446 3 -51.62 29.66 -37.3 0.292 445
 447 3 -51.56 29.86 -37.37 0.247 446
 448 3 -51.54 30 -37.41 0.254 447
 449 3 -51.44 30.16 -37.5 0.227 448
 450 3 -51.37 30.34 -37.55 0.257 449
 451 3 -51.22 30.61 -37.73 0.308 450
 452 3 -51.09 30.8 -37.73 0.343 451
 453 3 -51.04 31.07 -37.82 0.314 452
 454 3 -51.05 31.25 -37.72 0.29 453
 455 3 -51.05 31.39 -37.65 0.258 454
 456 3 -51.19 31.59 -37.52 0.286 455
 457 3 -51.33 31.68 -37.4 0.339 456
 458 3 -51.37 31.8 -37.29 0.335 457
 459 3 -51.33 31.98 -37.19 0.319 458
 460 3 -51.3 32.17 -37.08 0.276 459
 461 3 -51.22 32.29 -37.05 0.218 460
 462 3 -51.15 32.42 -36.95 0.212 461
 463 3 -51.06 32.56 -36.86 0.176 462
 464 3 -50.95 32.61 -36.77 0.195 463
 465 3 -51.45 32.79 -36.16 0.677 464
 466 3 -51.74 32.81 -36.15 0.625 465
 467 3 -51.8 32.75 -36.33 0.635 466
 468 3 -51.95 32.68 -36.48 0.612 467
 469 3 -52.1 32.71 -36.59 0.571 468
 470 3 -52.23 32.72 -36.69 0.569 469
 471 3 -52.37 32.68 -36.83 0.546 470
 472 3 -52.49 32.74 -36.98 0.546 471
 473 3 -52.7 32.64 -37.11 0.552 472
 474 3 -52.81 32.63 -37.25 0.549 473
 475 3 -52.94 32.57 -37.4 0.525 474
 476 3 -53.22 32.51 -37.45 0.509 475
 477 3 -53.35 32.47 -37.52 0.501 476
 478 3 -53.52 32.51 -37.62 0.524 477
 479 3 -53.69 32.5 -37.73 0.536 478
 480 3 -53.84 32.44 -37.82 0.543 479
 481 3 -54.01 32.46 -37.94 0.537 480
 482 3 -54.27 32.53 -38.05 0.575 481
 483 3 -54.41 32.53 -38.19 0.617 482
 484 3 -54.58 32.61 -38.36 0.64 483
 485 3 -54.81 32.46 -38.41 0.69 484
 486 3 -54.91 32.35 -38.51 0.705 485
 487 3 -55.04 32.35 -38.58 0.744 486
 488 3 -55.2 32.26 -38.62 0.761 487
 489 3 -55.33 32.19 -38.69 0.727 488
 490 3 -55.49 32.11 -38.72 0.719 489
 491 3 -55.66 32 -38.75 0.721 490
 492 3 -55.83 31.98 -38.77 0.73 491
 493 3 -56.09 31.86 -38.73 0.667 492
 494 3 -56.26 31.8 -38.73 0.645 493
 495 3 -56.45 31.77 -38.83 0.602 494
 496 3 -56.62 31.71 -38.83 0.595 495
 497 3 -56.83 31.64 -38.88 0.547 496
 498 3 -56.97 31.57 -38.9 0.528 497
 499 3 -57.16 31.52 -38.93 0.533 498
 500 3 -57.38 31.59 -39.01 0.519 499
 501 3 -57.52 31.54 -39.08 0.543 500
 502 3 -57.73 31.55 -39.13 0.519 501
 503 3 -58.05 31.86 -39.84 0.125 502
 504 3 -58.19 31.96 -39.95 0.141 503
 505 3 -58.3 32.02 -40.05 0.133 504
 506 3 -58.47 32.02 -40.11 0.148 505
 507 3 -58.59 32.04 -40.22 0.153 506
 508 3 -58.66 32.18 -40.47 0.127 507
 509 3 -58.69 32.31 -40.58 0.112 508
 510 3 -58.67 32.38 -40.73 0.127 509
 511 3 -58.67 32.44 -40.9 0.142 510
 512 3 -58.69 32.49 -41.09 0.173 511
 513 3 -58.7 32.53 -41.29 0.231 512
 514 3 -58.73 32.53 -41.54 0.297 513
 515 3 -58.73 32.6 -41.63 0.312 514
 516 3 -59.23 32.44 -41.84 0.209 515
 517 3 -59.37 32.42 -41.88 0.253 516
 518 3 -59.55 32.31 -42.15 0.092 517
 519 3 -59.66 32.29 -42.2 0.11 518
 520 3 -59.79 32.37 -42.3 0.148 519
 521 3 -59.89 32.44 -42.4 0.087 520
 522 3 -60.01 32.37 -42.55 0.134 521
 523 3 -60.12 32.37 -42.62 0.13 522
 524 3 -59.48 32.26 -41.51 0.122 517
 525 3 -59.65 32.32 -41.34 0.145 524
 526 3 -59.91 32.31 -41.27 0.118 525
 527 3 -60.06 32.29 -41.25 0.174 526
 528 3 -60.27 32.25 -41.26 0.188 527
 529 3 -60.41 32.24 -41.2 0.199 528
 530 3 -60.63 32.11 -41.33 0.17 529
 531 3 -60.83 32.11 -41.26 0.134 530
 532 3 -60.99 32.11 -41.22 0.134 531
 533 3 -61.23 32.08 -41.23 0.105 532
 534 3 -61.45 32.11 -41.23 0.12 533
 535 3 -61.66 32.11 -41.23 0.148 534
 536 3 -61.77 32.07 -41.29 0.199 535
 537 3 -61.87 32 -41.33 0.206 536
 538 3 -62.08 31.84 -41.15 0.077 537
 539 3 -62.22 31.86 -41.15 0.116 538
 540 3 -62.34 31.82 -41.16 0.164 539
 541 3 -62.45 31.75 -41.07 0.124 540
 542 3 -62.56 31.7 -41.09 0.109 541
 543 3 -62.66 31.65 -41.18 0.131 542
 544 3 -62.77 31.65 -41.23 0.132 543
 545 3 -62.97 31.67 -41.23 0.106 544
 546 3 -63.12 31.71 -41.15 0.132 545
 547 3 -63.27 31.65 -41.04 0.111 546
 548 3 -63.4 31.56 -41.01 0.08 547
 549 3 -63.49 31.51 -41.02 0.089 548
 550 3 -63.62 31.44 -40.95 0.156 549
 551 3 -63.7 31.42 -40.82 0.211 550
 552 3 -63.88 31.69 -40.69 0.103 551
 553 3 -64.02 31.7 -40.63 0.075 552
 554 3 -64.18 31.74 -40.63 0.137 553
 555 3 -64.3 31.76 -40.65 0.173 554
 556 3 -64.46 31.53 -40.59 0.142 555
 557 3 -64.35 31.4 -40.51 0.152 556
 558 3 -64.43 31.33 -40.52 0.000125 557
 559 3 -64.32 31.99 -40.79 0.137 555
 560 3 -64.43 32.08 -40.93 0.124 559
 561 3 -64.55 32.22 -40.93 0.108 560
 562 3 -64.68 32.2 -40.94 0.076 561
 563 3 -58.33 32.89 -41.69 0.114 515
 564 3 -58.29 33.04 -41.79 0.095 563
 565 3 -57.84 31.43 -39.11 0.565 502
 566 3 -57.98 31.37 -39.16 0.585 565
 567 3 -58.19 31.37 -39.18 0.575 566
 568 3 -58.34 31.3 -39.23 0.604 567
 569 3 -58.55 31.3 -39.32 0.613 568
 570 3 -58.7 31.23 -39.38 0.563 569
 571 3 -58.88 31.21 -39.44 0.533 570
 572 3 -59.06 31.16 -39.48 0.524 571
 573 3 -59.27 31.16 -39.55 0.531 572
 574 3 -59.51 31.18 -39.69 0.551 573
 575 3 -59.66 31.12 -39.73 0.472 574
 576 3 -59.8 31.09 -39.72 0.457 575
 577 3 -59.97 31.09 -39.8 0.465 576
 578 3 -60.15 31.02 -39.8 0.431 577
 579 3 -60.3 30.96 -39.9 0.445 578
 580 3 -60.48 30.89 -39.9 0.467 579
 581 3 -60.7 30.82 -39.86 0.538 580
 582 3 -60.85 30.77 -39.94 0.526 581
 583 3 -61.05 30.73 -40.01 0.517 582
 584 3 -61.2 30.62 -40.05 0.55 583
 585 3 -61.34 30.57 -40.08 0.569 584
 586 3 -61.51 30.54 -40.12 0.558 585
 587 3 -61.69 30.55 -40.08 0.578 586
 588 3 -61.87 30.55 -40.22 0.564 587
 589 3 -62.04 30.5 -40.19 0.579 588
 590 3 -62.27 30.52 -40.33 0.574 589
 591 3 -62.45 30.46 -40.3 0.56 590
 592 3 -62.7 30.5 -40.4 0.51 591
 593 3 -62.9 30.45 -40.33 0.536 592
 594 3 -63.08 30.41 -40.33 0.506 593
 595 3 -63.24 30.41 -40.38 0.486 594
 596 3 -63.49 30.43 -40.4 0.502 595
 597 3 -63.72 30.43 -40.49 0.522 596
 598 3 -63.88 30.41 -40.48 0.492 597
 599 3 -64.07 30.41 -40.52 0.492 598
 600 3 -64.26 30.42 -40.62 0.494 599
 601 3 -64.41 30.35 -40.64 0.473 600
 602 3 -64.63 30.35 -40.64 0.48 601
 603 3 -64.84 30.37 -40.73 0.525 602
 604 3 -65.01 30.28 -40.7 0.482 603
 605 3 -65.21 30.26 -40.77 0.461 604
 606 3 -65.37 30.26 -40.81 0.472 605
 607 3 -65.54 30.28 -40.8 0.47 606
 608 3 -65.7 30.24 -40.83 0.488 607
 609 3 -65.91 30.21 -40.85 0.508 608
 610 3 -66.13 30.19 -40.77 0.486 609
 611 3 -66.29 30.19 -40.88 0.515 610
 612 3 -66.49 30.26 -41.02 0.513 611
 613 3 -66.63 30.35 -41.19 0.372 612
 614 3 -66.76 30.26 -41.02 0.443 613
 615 3 -66.9 30.24 -41.06 0.427 614
 616 3 -67.04 30.21 -41.06 0.401 615
 617 3 -67.2 30.17 -40.92 0.406 616
 618 3 -67.4 30.17 -41.03 0.548 617
 619 3 -67.59 30.15 -41.02 0.593 618
 620 3 -67.84 30.22 -41.21 0.484 619
 621 3 -68.07 30.19 -41.23 0.502 620
 622 3 -68.26 30.19 -41.19 0.576 621
 623 3 -68.51 30.19 -41.14 0.59 622
 624 3 -68.73 30.17 -41.13 0.612 623
 625 3 -68.96 30.24 -41.17 0.63 624
 626 3 -69.24 30.19 -41.2 0.665 625
 627 3 -69.49 30.24 -41.26 0.613 626
 628 3 -69.7 30.24 -41.24 0.582 627
 629 3 -69.88 30.3 -41.31 0.584 628
 630 3 -70.2 30.28 -41.49 0.516 629
 631 3 -70.38 30.28 -41.49 0.498 630
 632 3 -70.62 30.28 -41.63 0.518 631
 633 3 -70.74 30.37 -41.7 0.506 632
 634 3 -70.93 30.3 -41.73 0.508 633
 635 3 -71.1 30.26 -41.73 0.492 634
 636 3 -71.26 30.29 -41.76 0.534 635
 637 3 -71.41 30.32 -41.77 0.56 636
 638 3 -71.63 30.29 -41.8 0.593 637
 639 3 -71.93 30.15 -41.63 0.629 638
 640 3 -72.13 30.13 -41.67 0.652 639
 641 3 -72.34 30.07 -41.69 0.65 640
 642 3 -72.45 30.2 -41.76 0.676 641
 643 3 -72.68 30.09 -41.67 0.617 642
 644 3 -72.85 30.16 -41.7 0.615 643
 645 3 -73.05 30.16 -41.74 0.62 644
 646 3 -73.24 30.11 -41.71 0.593 645
 647 3 -73.45 30.04 -41.85 0.571 646
 648 3 -73.62 30.09 -41.72 0.545 647
 649 3 -73.73 30.13 -41.74 0.512 648
 650 3 -73.88 30.11 -41.71 0.515 649
 651 3 -74.15 29.93 -41.56 0.526 650
 652 3 -74.37 29.79 -41.45 0.466 651
 653 3 -74.55 29.68 -41.39 0.454 652
 654 3 -74.85 29.49 -41.14 0.409 653
 655 3 -74.99 29.26 -40.96 0.368 654
 656 3 -75.15 29.26 -40.89 0.401 655
 657 3 -75.27 29.22 -40.89 0.381 656
 658 3 -75.41 29.15 -40.88 0.357 657
 659 3 -75.54 29.12 -40.82 0.381 658
 660 3 -75.79 29.1 -40.78 0.42 659
 661 3 -75.98 29.06 -40.64 0.432 660
 662 3 -76.18 29.01 -40.7 0.447 661
 663 3 -76.29 28.97 -40.68 0.48 662
 664 3 -76.46 28.94 -40.7 0.481 663
 665 3 -76.63 28.85 -40.45 0.474 664
 666 3 -76.79 28.81 -40.4 0.417 665
 667 3 -76.88 28.62 -40.4 0.528 666
 668 3 -77.04 28.49 -40.25 0.485 667
 669 3 -77.21 28.37 -40.14 0.46 668
 670 3 -77.4 28.26 -40.03 0.448 669
 671 3 -77.57 28.19 -39.97 0.429 670
 672 3 -77.73 28.12 -39.95 0.438 671
 673 3 -77.88 28.03 -39.89 0.464 672
 674 3 -78.01 27.92 -39.85 0.435 673
 675 3 -78.16 27.85 -39.85 0.397 674
 676 3 -78.32 27.8 -39.82 0.406 675
 677 3 -78.43 27.69 -39.71 0.371 676
 678 3 -78.55 27.67 -39.68 0.366 677
 679 3 -78.73 27.62 -39.63 0.382 678
 680 3 -78.85 27.51 -39.53 0.38 679
 681 3 -79.01 27.44 -39.54 0.384 680
 682 3 -79.18 27.37 -39.54 0.374 681
 683 3 -79.34 27.28 -39.52 0.377 682
 684 3 -79.51 27.26 -39.49 0.387 683
 685 3 -79.68 27.17 -39.48 0.438 684
 686 3 -79.9 27.1 -39.51 0.453 685
 687 3 -80.07 27.03 -39.48 0.466 686
 688 3 -80.21 26.97 -39.48 0.509 687
 689 3 -80.41 26.9 -39.44 0.455 688
 690 3 -80.6 26.87 -39.43 0.509 689
 691 3 -80.77 26.83 -39.43 0.475 690
 692 3 -80.88 26.72 -39.29 0.507 691
 693 3 -81.05 26.69 -39.33 0.528 692
 694 3 -81.24 26.62 -39.25 0.554 693
 695 3 -81.45 26.56 -39.23 0.574 694
 696 3 -81.55 26.44 -39.25 0.631 695
 697 3 -81.71 26.37 -39.15 0.623 696
 698 3 -81.96 26.35 -39.08 0.566 697
 699 3 -82.1 26.26 -39.04 0.524 698
 700 3 -82.35 26.28 -38.96 0.507 699
 701 3 -82.48 26.19 -38.87 0.509 700
 702 3 -82.71 26.15 -38.9 0.484 701
 703 3 -82.9 26.12 -38.9 0.472 702
 704 3 -83.13 26.03 -38.94 0.452 703
 705 3 -83.32 25.94 -38.86 0.427 704
 706 3 -83.51 25.81 -38.89 0.423 705
 707 3 -83.71 25.76 -38.79 0.413 706
 708 3 -83.85 25.65 -38.73 0.41 707
 709 3 -84.04 25.58 -38.72 0.442 708
 710 3 -84.21 25.53 -38.76 0.456 709
 711 3 -84.37 25.47 -38.73 0.509 710
 712 3 -84.51 25.42 -38.66 0.558 711
 713 3 -84.66 25.35 -38.65 0.557 712
 714 3 -84.85 25.31 -38.51 0.54 713
 715 3 -85.07 25.33 -38.44 0.525 714
 716 3 -85.27 25.33 -38.36 0.513 715
 717 3 -85.51 25.38 -38.29 0.501 716
 718 3 -85.74 25.4 -38.32 0.514 717
 719 3 -85.9 25.35 -38.32 0.541 718
 720 3 -86.09 25.31 -38.35 0.562 719
 721 3 -86.21 25.17 -38.3 0.555 720
 722 3 -86.35 25.1 -38.22 0.537 721
 723 3 -86.48 24.97 -38.18 0.553 722
 724 3 -86.62 24.88 -38.11 0.572 723
 725 3 -86.76 24.81 -38.01 0.571 724
 726 3 -86.93 24.74 -38.03 0.575 725
 727 3 -87.09 24.69 -38.01 0.578 726
 728 3 -87.24 24.58 -37.91 0.557 727
 729 3 -87.38 24.49 -37.91 0.583 728
 730 3 -87.51 24.4 -37.9 0.588 729
 731 3 -87.65 24.33 -37.9 0.557 730
 732 3 -87.79 24.26 -37.97 0.553 731
 733 3 -87.9 24.15 -37.9 0.55 732
 734 3 -88.07 24.13 -37.93 0.536 733
 735 3 -88.21 24.03 -37.9 0.527 734
 736 3 -88.32 23.92 -37.9 0.534 735
 737 3 -88.48 23.87 -37.83 0.547 736
 738 3 -88.59 23.78 -37.76 0.539 737
 739 3 -88.74 23.72 -37.68 0.546 738
 740 3 -88.9 23.74 -37.57 0.524 739
 741 3 -88.95 23.6 -37.43 0.442 740
 742 3 -89.04 23.51 -37.41 0.404 741
 743 3 -89.18 23.49 -37.43 0.451 742
 744 3 -89.3 23.35 -37.44 0.45 743
 745 3 -89.49 23.35 -37.55 0.441 744
 746 3 -89.62 23.17 -37.65 0.504 745
 747 3 -89.68 23.17 -37.4 0.59 746
 748 3 -89.82 23.08 -37.3 0.607 747
 749 3 -90.01 23.03 -37.26 0.666 748
 750 3 -90.12 22.87 -37.26 0.71 749
 751 3 -90.3 22.9 -37.11 0.765 750
 752 3 -90.43 22.85 -37.01 0.766 751
 753 3 -90.57 22.78 -36.96 0.742 752
 754 3 -90.71 22.74 -36.93 0.729 753
 755 3 -90.85 22.67 -36.86 0.699 754
 756 3 -90.96 22.53 -36.83 0.659 755
 757 3 -91.1 22.44 -36.83 0.595 756
 758 3 -91.18 22.33 -36.72 0.568 757
 759 3 -91.27 22.22 -36.65 0.542 758
 760 3 -91.43 22.15 -36.61 0.527 759
 761 3 -91.6 22.12 -36.72 0.508 760
 762 3 -91.73 21.99 -36.65 0.452 761
 763 3 -91.88 21.94 -36.66 0.419 762
 764 3 -92.09 21.92 -36.67 0.384 763
 765 3 -92.26 21.87 -36.74 0.352 764
 766 3 -92.41 21.87 -36.73 0.334 765
 767 3 -92.6 21.85 -36.61 0.34 766
 768 3 -92.74 21.78 -36.48 0.372 767
 769 3 -92.9 21.76 -36.31 0.375 768
 770 3 -92.99 21.74 -36.24 0.398 769
 771 3 -93.15 21.65 -36.05 0.414 770
 772 3 -93.27 21.56 -35.88 0.427 771
 773 3 -93.37 21.47 -35.69 0.447 772
 774 3 -93.48 21.31 -35.48 0.433 773
 775 3 -93.65 21.19 -35.16 0.439 774
 776 3 -93.8 21.1 -34.99 0.45 775
 777 3 -93.96 20.99 -34.8 0.461 776
 778 3 -94.13 20.99 -34.56 0.458 777
 779 3 -94.32 20.92 -34.36 0.447 778
 780 3 -94.55 20.81 -34.16 0.457 779
 781 3 -94.71 20.69 -34.05 0.495 780
 782 3 -94.82 20.6 -33.91 0.492 781
 783 3 -94.93 20.49 -33.73 0.501 782
 784 3 -95.02 20.35 -33.51 0.474 783
 785 3 -95.18 20.26 -33.34 0.474 784
 786 3 -95.3 20.22 -33.26 0.48 785
 787 3 -95.43 20.19 -33.09 0.469 786
 788 3 -95.52 20.12 -32.87 0.435 787
 789 3 -95.74 20.01 -32.79 0.385 788
 790 3 -95.88 19.94 -32.65 0.364 789
 791 3 -96.05 19.87 -32.49 0.382 790
 792 3 -96.23 19.76 -32.41 0.358 791
 793 3 -96.38 19.69 -32.34 0.362 792
 794 3 -96.49 19.56 -32.23 0.354 793
 795 3 -96.65 19.47 -32.11 0.324 794
 796 3 -96.8 19.35 -32.08 0.349 795
 797 3 -96.96 19.24 -32 0.365 796
 798 3 -97.1 19.15 -32.02 0.407 797
 799 3 -97.24 19.06 -31.94 0.442 798
 800 3 -97.4 18.99 -31.85 0.491 799
 801 3 -97.54 18.9 -31.73 0.476 800
 802 3 -97.65 18.72 -31.62 0.436 801
 803 3 -97.82 18.67 -31.32 0.393 802
 804 3 -97.98 18.53 -31.07 0.379 803
 805 3 -98.07 18.4 -30.85 0.365 804
 806 3 -98.19 18.33 -30.73 0.419 805
 807 3 -98.38 18.3 -30.66 0.421 806
 808 3 -98.5 18.24 -30.48 0.436 807
 809 3 -98.66 18.19 -30.34 0.474 808
 810 3 -98.75 18.13 -30.18 0.508 809
 811 3 -98.86 18.05 -30.02 0.555 810
 812 3 -98.99 18.01 -29.93 0.586 811
 813 3 -99.16 17.88 -29.8 0.582 812
 814 3 -99.31 17.74 -29.66 0.582 813
 815 3 -99.46 17.8 -29.64 0.574 814
 816 3 -99.61 17.74 -29.53 0.566 815
 817 3 -99.75 17.67 -29.28 0.542 816
 818 3 -99.83 17.58 -29.09 0.444 817
 819 3 -99.92 17.53 -29.02 0.341 818
 820 3 -100.06 17.46 -28.94 0.35 819
 821 3 -100.14 17.49 -28.78 0.386 820
 822 3 -100.36 17.35 -28.52 0.453 821
 823 3 -100.47 17.24 -28.19 0.48 822
 824 3 -100.56 17.15 -28.05 0.476 823
 825 3 -100.77 17.03 -27.82 0.487 824
 826 3 -100.97 16.85 -27.44 0.437 825
 827 3 -101.16 16.8 -27.19 0.418 826
 828 3 -101.36 16.74 -27.02 0.411 827
 829 3 -101.56 16.69 -26.87 0.426 828
 830 3 -101.66 16.62 -26.73 0.448 829
 831 3 -101.86 16.53 -26.55 0.442 830
 832 3 -102.06 16.47 -26.44 0.448 831
 833 3 -102.16 16.38 -26.27 0.418 832
 834 3 -102.47 16.3 -26.17 0.369 833
 835 3 -102.56 16.12 -25.9 0.322 834
 836 3 -102.66 16.01 -25.63 0.313 835
 837 3 -102.86 15.96 -25.4 0.335 836
 838 3 -102.97 15.87 -25.19 0.379 837
 839 3 -102.97 15.82 -24.99 0.407 838
 840 3 -103.16 15.79 -24.76 0.4 839
 841 3 -103.27 15.72 -24.54 0.386 840
 842 3 -103.36 15.61 -24.31 0.389 841
 843 3 -103.56 15.55 -24.13 0.399 842
 844 3 -103.66 15.4 -23.95 0.424 843
 845 3 -103.77 15.3 -23.74 0.418 844
 846 3 -103.97 15.15 -23.58 0.433 845
 847 3 -103.97 15.04 -23.44 0.45 846
 848 3 -104.16 15 -23.31 0.457 847
 849 3 -104.27 14.95 -23.17 0.5 848
 850 3 -104.36 14.95 -22.97 0.537 849
 851 3 -104.47 14.82 -22.85 0.589 850
 852 3 -104.56 14.71 -22.74 0.614 851
 853 3 -104.66 14.59 -22.54 0.634 852
 854 3 -104.86 14.44 -22.38 0.609 853
 855 3 -104.97 14.37 -22.19 0.583 854
 856 3 -105.16 14.31 -22.04 0.517 855
 857 3 -105.27 14.15 -21.94 0.481 856
 858 3 -105.47 14.11 -21.81 0.452 857
 859 3 -105.66 14.01 -21.76 0.432 858
 860 3 -105.86 13.97 -21.56 0.431 859
 861 3 -105.97 13.94 -21.42 0.429 860
 862 3 -106.06 13.86 -21.28 0.39 861
 863 3 -106.27 13.81 -21.1 0.4 862
 864 3 -106.56 13.78 -20.9 0.365 863
 865 3 -106.66 13.7 -20.74 0.358 864
 866 3 -106.77 13.57 -20.6 0.357 865
 867 3 -106.97 13.46 -20.42 0.348 866
 868 3 -107.06 13.36 -20.31 0.314 867
 869 3 -107.27 13.29 -20.2 0.308 868
 870 3 -107.47 13.21 -20.06 0.286 869
 871 3 -107.66 13.11 -19.95 0.281 870
 872 3 -107.86 13.06 -19.81 0.287 871
 873 3 -108.06 13.04 -19.67 0.326 872
 874 3 -108.27 13.11 -19.72 0.348 873
 875 3 -108.47 12.98 -19.49 0.366 874
 876 3 -108.66 12.93 -19.36 0.384 875
 877 3 -108.77 12.87 -19.13 0.379 876
 878 3 -108.97 12.72 -18.92 0.323 877
 879 3 -109.06 12.65 -18.83 0.288 878
 880 3 -109.27 12.68 -18.83 0.277 879
 881 3 -109.36 12.61 -18.76 0.312 880
 882 3 -109.47 12.47 -18.56 0.272 881
 883 3 -109.66 12.31 -18.47 0.272 882
 884 3 -109.86 12.29 -18.33 0.305 883
 885 3 -109.97 12.2 -18.22 0.281 884
 886 3 -110.16 12.17 -18.15 0.31 885
 887 3 -110.47 12.11 -18.17 0.313 886
 888 3 -110.66 12.05 -18.06 0.319 887
 889 3 -110.86 12.07 -17.97 0.32 888
 890 3 -111.06 12.04 -17.95 0.305 889
 891 3 -111.27 12.02 -17.88 0.299 890
 892 3 -111.47 11.95 -17.7 0.311 891
 893 3 -111.66 11.89 -17.6 0.34 892
 894 3 -111.86 11.8 -17.47 0.334 893
 895 3 -111.97 11.78 -17.33 0.334 894
 896 3 -112.16 11.76 -17.24 0.333 895
 897 3 -112.27 11.69 -17.22 0.348 896
 898 3 -112.47 11.71 -17.13 0.308 897
 899 3 -112.56 11.6 -16.92 0.303 898
 900 3 -112.77 11.54 -16.83 0.31 899
 901 3 -112.97 11.51 -16.76 0.319 900
 902 3 -113.06 11.42 -16.63 0.354 901
 903 3 -113.27 11.39 -16.51 0.341 902
 904 3 -113.36 11.37 -16.4 0.33 903
 905 3 -113.56 11.3 -16.31 0.299 904
 906 3 -113.77 11.32 -16.24 0.293 905
 907 3 -113.86 11.27 -16.19 0.315 906
 908 3 -114.06 11.21 -16.15 0.33 907
 909 3 -114.27 11.22 -16.1 0.369 908
 910 3 -114.47 11.14 -16.04 0.368 909
 911 3 -114.66 11.11 -15.97 0.374 910
 912 3 -114.86 11.04 -15.87 0.346 911
 913 3 -114.97 11.04 -15.9 0.388 912
 914 3 -115.16 10.88 -15.89 0.425 913
 915 3 -115.27 10.76 -15.79 0.474 914
 916 3 -115.36 10.71 -15.7 0.503 915
 917 3 -115.56 10.65 -15.62 0.553 916
 918 3 -115.77 10.67 -15.52 0.607 917
 919 3 -115.86 10.65 -15.45 0.605 918
 920 3 -116.06 10.62 -15.38 0.596 919
 921 3 -116.16 10.61 -15.3 0.543 920
 922 3 -116.36 10.46 -15.27 0.491 921
 923 3 -116.56 10.27 -15.09 0.493 922
 924 3 -116.66 10.12 -14.95 0.475 923
 925 3 -116.97 10.12 -14.97 0.438 924
 926 3 -117.06 10.02 -14.87 0.428 925
 927 3 -117.36 10.07 -14.87 0.383 926
 928 3 -117.56 10.11 -14.87 0.341 927
 929 3 -117.77 10.06 -14.89 0.351 928
 930 3 -117.97 10.12 -14.93 0.38 929
 931 3 -118.06 10.19 -14.98 0.444 930
 932 3 -118.27 10.21 -14.97 0.478 931
 933 3 -118.47 10.2 -14.97 0.523 932
 934 3 -118.66 10.23 -15.04 0.576 933
 935 3 -118.86 10.26 -15.04 0.61 934
 936 3 -118.97 10.29 -15.05 0.589 935
 937 3 -119.16 10.27 -14.96 0.572 936
 938 3 -119.36 10.2 -14.9 0.563 937
 939 3 -119.47 10.23 -14.96 0.51 938
 940 3 -119.66 10.12 -14.87 0.495 939
 941 3 -119.86 10.17 -14.86 0.472 940
 942 3 -120.06 10.1 -14.82 0.456 941
 943 3 -120.27 10.06 -14.79 0.427 942
 944 3 -120.48 10.04 -14.73 0.419 943
 945 3 -120.67 10.06 -14.64 0.443 944
 946 3 -120.98 10.04 -14.61 0.455 945
 947 3 -121.28 10.02 -14.51 0.469 946
 948 3 -121.48 10.02 -14.47 0.433 947
 949 3 -121.67 10.05 -14.54 0.456 948
 950 3 -121.87 10.07 -14.48 0.429 949
 951 3 -122.17 9.97 -14.37 0.439 950
 952 3 -122.37 9.98 -14.34 0.434 951
 953 3 -122.57 9.97 -14.34 0.422 952
 954 3 -122.78 9.95 -14.31 0.391 953
 955 3 -122.87 9.87 -14.26 0.369 954
 956 3 -123.07 9.85 -14.26 0.349 955
 957 3 -123.28 9.79 -14.21 0.339 956
 958 3 -123.48 9.76 -14.17 0.345 957
 959 3 -123.78 9.79 -14.17 0.343 958
 960 3 -124.07 9.82 -14.25 0.351 959
 961 3 -124.37 9.85 -14.2 0.341 960
 962 3 -124.48 9.92 -14.15 0.379 961
 963 3 -124.78 9.95 -14.1 0.416 962
 964 3 -124.87 9.92 -14.06 0.447 963
 965 3 -125.17 9.93 -13.97 0.504 964
 966 3 -125.28 9.9 -13.9 0.508 965
 967 3 -125.48 9.92 -13.9 0.522 966
 968 3 -125.57 9.78 -13.93 0.552 967
 969 3 -125.78 9.94 -13.94 0.532 968
 970 3 -126.07 9.95 -13.97 0.539 969
 971 3 -126.28 10.03 -14.02 0.583 970
 972 3 -126.48 10.01 -14.17 0.526 971
 973 3 -126.67 10.06 -14.22 0.545 972
 974 3 -126.87 10.12 -14.22 0.552 973
 975 3 -127.07 10.23 -14.3 0.559 974
 976 3 -127.28 10.17 -14.21 0.494 975
 977 3 -127.48 10.22 -14.26 0.472 976
 978 3 -127.67 10.29 -14.23 0.502 977
 979 3 -127.87 10.29 -14.19 0.506 978
 980 3 -128.08 10.38 -14.27 0.515 979
 981 3 -128.28 10.48 -14.32 0.503 980
 982 3 -128.47 10.54 -14.34 0.548 981
 983 3 -128.77 10.61 -14.38 0.534 982
 984 3 -128.96 10.72 -14.45 0.484 983
 985 3 -129.07 10.84 -14.6 0.496 984
 986 3 -129.27 10.97 -14.68 0.47 985
 987 3 -129.46 11.05 -14.75 0.472 986
 988 3 -129.67 11.18 -14.8 0.478 987
 989 3 -129.86 11.37 -14.98 0.457 988
 990 3 -130.07 11.42 -15.05 0.446 989
 991 3 -130.17 11.54 -15.2 0.424 990
 992 3 -130.46 11.64 -15.36 0.428 991
 993 3 -130.67 11.73 -15.48 0.447 992
 994 3 -130.86 11.82 -15.68 0.423 993
 995 3 -130.96 12.05 -15.86 0.375 994
 996 3 -131.17 12.13 -15.98 0.393 995
 997 3 -131.27 12.27 -16.07 0.396 996
 998 3 -131.46 12.33 -16.16 0.401 997
 999 3 -131.67 12.44 -16.34 0.408 998
 1000 3 -131.86 12.55 -16.46 0.4 999
 1001 3 -132.07 12.69 -16.59 0.417 1000
 1002 3 -132.27 12.77 -16.68 0.438 1001
 1003 3 -132.46 12.95 -16.79 0.365 1002
 1004 3 -132.57 12.99 -16.84 0.313 1003
 1005 3 -132.67 12.88 -16.93 0.29 1004
 1006 3 -132.77 12.99 -17.04 0.333 1005
 1007 3 -132.96 13.2 -17.14 0.389 1006
 1008 3 -133.17 13.29 -17.23 0.401 1007
 1009 3 -133.46 13.38 -17.36 0.379 1008
 1010 3 -133.57 13.49 -17.46 0.414 1009
 1011 3 -133.86 13.63 -17.59 0.379 1010
 1012 3 -133.96 13.71 -17.73 0.42 1011
 1013 3 -134.17 13.8 -17.89 0.464 1012
 1014 3 -134.36 13.79 -17.96 0.498 1013
 1015 3 -134.57 13.86 -18.09 0.492 1014
 1016 3 -134.77 13.95 -18.14 0.501 1015
 1017 3 -134.96 14.02 -18.18 0.545 1016
 1018 3 -135.17 14.08 -18.29 0.558 1017
 1019 3 -135.46 14.13 -18.36 0.522 1018
 1020 3 -135.67 14.16 -18.39 0.511 1019
 1021 3 -135.86 14.28 -18.55 0.504 1020
 1022 3 -136.17 14.36 -18.64 0.5 1021
 1023 3 -136.36 14.31 -18.7 0.505 1022
 1024 3 -136.57 14.4 -18.75 0.476 1023
 1025 3 -136.86 14.39 -18.86 0.416 1024
 1026 3 -136.96 14.46 -18.96 0.408 1025
 1027 3 -137.27 14.53 -19 0.385 1026
 1028 3 -137.57 14.6 -19.09 0.397 1027
 1029 3 -137.86 14.69 -19.11 0.385 1028
 1030 3 -138.07 14.72 -19.18 0.402 1029
 1031 3 -138.36 14.8 -19.27 0.426 1030
 1032 3 -138.57 14.85 -19.27 0.411 1031
 1033 3 -138.86 14.97 -19.34 0.417 1032
 1034 3 -138.96 15.05 -19.45 0.39 1033
 1035 3 -139.27 15.16 -19.55 0.413 1034
 1036 3 -139.46 15.28 -19.59 0.508 1035
 1037 3 -139.67 15.4 -19.7 0.568 1036
 1038 3 -139.86 15.47 -19.84 0.575 1037
 1039 3 -140.07 15.52 -19.86 0.618 1038
 1040 3 -140.27 15.61 -19.86 0.677 1039
 1041 3 -140.46 15.65 -19.86 0.721 1040
 1042 3 -140.67 15.71 -19.89 0.705 1041
 1043 3 -140.86 15.86 -20.12 0.677 1042
 1044 3 -141.07 15.96 -20.36 0.662 1043
 1045 3 -141.27 16.08 -20.5 0.643 1044
 1046 3 -141.46 16.26 -20.87 0.51 1045
 1047 3 -141.67 16.35 -20.98 0.525 1046
 1048 3 -141.86 16.53 -21.21 0.503 1047
 1049 3 -142.07 16.76 -21.43 0.435 1048
 1050 3 -142.27 16.83 -21.52 0.418 1049
 1051 3 -142.46 16.93 -21.68 0.451 1050
 1052 3 -142.57 17.11 -21.93 0.443 1051
 1053 3 -142.77 17.25 -22.05 0.403 1052
 1054 3 -142.96 17.38 -22.25 0.387 1053
 1055 3 -143.17 17.61 -22.48 0.375 1054
 1056 3 -143.46 17.7 -22.64 0.401 1055
 1057 3 -143.57 17.73 -22.77 0.405 1056
 1058 3 -143.77 17.93 -22.93 0.418 1057
 1059 3 -143.86 18 -23.11 0.457 1058
 1060 3 -144.07 18.11 -23.25 0.465 1059
 1061 3 -144.27 18.22 -23.34 0.485 1060
 1062 3 -144.36 18.29 -23.43 0.519 1061
 1063 3 -144.46 18.41 -23.54 0.521 1062
 1064 3 -144.77 18.41 -23.61 0.568 1063
 1065 3 -144.96 18.54 -23.82 0.597 1064
 1066 3 -145.07 18.64 -24 0.624 1065
 1067 3 -145.27 18.75 -24.02 0.627 1066
 1068 3 -145.46 18.79 -24.11 0.622 1067
 1069 3 -145.67 18.84 -24.18 0.618 1068
 1070 3 -145.86 18.93 -24.36 0.639 1069
 1071 3 -145.96 18.97 -24.45 0.603 1070
 1072 3 -146.07 19.13 -24.62 0.59 1071
 1073 3 -146.27 19.16 -24.82 0.571 1072
 1074 3 -146.36 19.36 -25.07 0.57 1073
 1075 3 -146.36 19.54 -25.21 0.608 1074
 1076 3 -146.57 19.59 -25.3 0.629 1075
 1077 3 -146.77 19.66 -25.43 0.638 1076
 1078 3 -146.86 19.79 -25.48 0.645 1077
 1079 3 -146.96 19.95 -25.41 0.624 1078
 1080 3 -146.96 20.13 -25.62 0.681 1079
 1081 3 -146.96 20.2 -25.79 0.672 1080
 1082 3 -146.96 20.41 -25.77 0.663 1081
 1083 3 -147.46 20.43 -25.8 0.677 1082
 1084 3 -147.57 20.5 -25.86 0.632 1083
 1085 3 -147.77 20.66 -25.89 0.582 1084
 1086 3 -147.96 20.77 -25.93 0.55 1085
 1087 3 -148.17 20.84 -26.07 0.529 1086
 1088 3 -148.27 20.95 -26.16 0.475 1087
 1089 3 -148.57 21.04 -26.27 0.427 1088
 1090 3 -148.77 21.18 -26.41 0.437 1089
 1091 3 -149.07 21.32 -26.55 0.454 1090
 1092 3 -149.07 21.38 -26.68 0.481 1091
 1093 3 -149.36 21.43 -26.79 0.468 1092
 1094 3 -149.67 21.54 -26.87 0.446 1093
 1095 3 -149.77 21.66 -27 0.472 1094
 1096 3 -150.07 21.7 -27.09 0.467 1095
 1097 3 -150.17 21.77 -27.21 0.469 1096
 1098 3 -150.27 21.89 -27.34 0.457 1097
 1099 3 -150.46 22 -27.46 0.467 1098
 1100 3 -150.67 22.07 -27.54 0.491 1099
 1101 3 -150.86 22.09 -27.64 0.511 1100
 1102 3 -150.95 22.22 -27.77 0.51 1101
 1103 3 -151.16 22.32 -27.87 0.54 1102
 1104 3 -151.26 22.41 -27.96 0.553 1103
 1105 3 -151.45 22.52 -28.07 0.534 1104
 1106 3 -151.45 22.63 -28.25 0.545 1105
 1107 3 -151.56 22.73 -28.37 0.519 1106
 1108 3 -151.76 22.89 -28.46 0.497 1107
 1109 3 -151.85 22.98 -28.59 0.503 1108
 1110 3 -152.06 23.09 -28.7 0.516 1109
 1111 3 -152.26 23.15 -28.82 0.514 1110
 1112 3 -152.35 23.27 -28.96 0.54 1111
 1113 3 -152.45 23.36 -29.07 0.524 1112
 1114 3 -152.56 23.52 -29.23 0.543 1113
 1115 3 -152.45 23.65 -29.46 0.554 1114
 1116 3 -152.66 23.72 -29.55 0.597 1115
 1117 3 -152.56 23.84 -29.66 0.642 1116
 1118 3 -152.56 24 -29.77 0.67 1117
 1119 3 -152.66 24.11 -29.86 0.723 1118
 1120 3 -152.85 24.29 -29.96 0.716 1119
 1121 3 -153.06 24.43 -30.07 0.728 1120
 1122 3 -153.16 24.54 -30.23 0.641 1121
 1123 3 -153.26 24.59 -30.3 0.647 1122
 1124 3 -153.45 24.74 -30.43 0.633 1123
 1125 3 -153.76 24.79 -30.57 0.556 1124
 1126 3 -153.85 24.97 -30.61 0.488 1125
 1127 3 -154.16 25.04 -30.77 0.472 1126
 1128 3 -154.35 25.13 -30.87 0.479 1127
 1129 3 -154.56 25.25 -31 0.502 1128
 1130 3 -154.76 25.36 -31.07 0.495 1129
 1131 3 -155.06 25.41 -31.25 0.46 1130
 1132 3 -155.16 25.5 -31.34 0.508 1131
 1133 3 -155.26 25.65 -31.48 0.548 1132
 1134 3 -155.56 25.75 -31.59 0.571 1133
 1135 3 -155.76 25.84 -31.64 0.613 1134
 1136 3 -155.95 25.9 -31.82 0.556 1135
 1137 3 -156.16 26.02 -31.86 0.649 1136
 1138 3 -156.45 26.09 -31.93 0.649 1137
 1139 3 -156.66 26.2 -31.98 0.647 1138
 1140 3 -156.76 26.31 -32 0.624 1139
 1141 3 -156.95 26.45 -32 0.618 1140
 1142 3 -157.26 26.56 -32.07 0.618 1141
 1143 3 -157.16 26.65 -32.17 0.557 1142
 1144 3 -157.45 26.77 -32.18 0.553 1143
 1145 3 -157.56 26.88 -32.33 0.473 1144
 1146 3 -157.95 27.06 -32.25 0.481 1145
 1147 3 -158.16 27.2 -32.29 0.523 1146
 1148 3 -158.06 27.31 -32.43 0.517 1147
 1149 3 -158.26 27.41 -32.44 0.586 1148
 1150 3 -158.56 27.56 -32.36 0.63 1149
 1151 3 -158.56 27.7 -32.5 0.662 1150
 1152 3 -158.66 27.75 -32.6 0.696 1151
 1153 3 -158.76 27.88 -32.68 0.696 1152
 1154 3 -158.95 28.02 -32.75 0.721 1153
 1155 3 -159.16 28.18 -32.85 0.721 1154
 1156 3 -159.26 28.34 -32.86 0.735 1155
 1157 3 -159.45 28.45 -32.82 0.75 1156
 1158 3 -159.76 28.58 -32.68 0.699 1157
 1159 3 -159.85 28.75 -32.76 0.661 1158
 1160 3 -160.06 28.86 -32.64 0.636 1159
 1161 3 -160.26 28.99 -32.54 0.549 1160
 1162 3 -160.35 29.11 -32.33 0.509 1161
 1163 3 -160.45 29.24 -32.25 0.517 1162
 1164 3 -160.56 29.38 -32.19 0.486 1163
 1165 3 -160.66 29.49 -32.1 0.497 1164
 1166 3 -160.76 29.61 -32 0.5 1165
 1167 3 -160.85 29.84 -32 0.609 1166
 1168 3 -160.95 29.9 -31.93 0.681 1167
 1169 3 -160.95 30.02 -31.89 0.759 1168
 1170 3 -160.85 30.15 -31.86 0.805 1169
 1171 3 -160.85 30.25 -31.66 0.808 1170
 1172 3 -160.95 30.31 -31.39 0.797 1171
 1173 3 -160.85 30.38 -31.41 0.893 1172
 1174 3 -160.85 30.52 -31.57 0.996 1173
 1175 3 -161.16 30.56 -31.57 1.054 1174
 1176 3 -161.35 30.54 -31.59 0.971 1175
 1177 3 -161.26 30.7 -31.5 1.017 1176
 1178 3 -161.16 30.84 -31.41 1.065 1177
 1179 3 -161.26 30.88 -31.27 1.06 1178
 1180 3 -161.35 31 -31.21 1.057 1179
 1181 3 -161.45 31.08 -31.27 0.92 1180
 1182 3 -161.45 31.18 -31.21 0.931 1181
 1183 3 -160.95 31.54 -30.48 0.915 1182
 1184 3 -160.95 31.68 -30.34 0.831 1183
 1185 3 -160.95 31.74 -30.07 0.752 1184
 1186 3 -161.06 31.86 -29.73 0.616 1185
 1187 3 -161.26 31.93 -29.64 0.542 1186
 1188 3 -161.35 32.04 -29.54 0.483 1187
 1189 3 -161.45 32.18 -29.21 0.408 1188
 1190 3 -161.45 32.25 -29.05 0.361 1189
 1191 3 -161.45 32.36 -28.82 0.347 1190
 1192 3 -161.56 32.47 -28.71 0.326 1191
 1193 3 -161.56 32.6 -28.54 0.353 1192
 1194 3 -161.56 32.72 -28.45 0.413 1193
 1195 3 -161.56 32.82 -28.3 0.443 1194
 1196 3 -161.56 32.89 -28.18 0.466 1195
 1197 3 -161.56 33 -27.98 0.464 1196
 1198 3 -161.56 33.15 -27.91 0.475 1197
 1199 3 -161.66 33.22 -27.7 0.493 1198
 1200 3 -161.66 33.39 -27.54 0.502 1199
 1201 3 -161.66 33.48 -27.41 0.533 1200
 1202 3 -161.76 33.6 -27.3 0.537 1201
 1203 3 -161.66 33.69 -27.09 0.538 1202
 1204 3 -161.66 33.83 -27.04 0.555 1203
 1205 3 -161.66 33.91 -26.81 0.569 1204
 1206 3 -161.66 34.03 -26.67 0.556 1205
 1207 3 -161.56 34.1 -26.45 0.524 1206
 1208 3 -161.66 34.16 -26.22 0.55 1207
 1209 3 -161.76 34.22 -26.03 0.573 1208
 1210 3 -161.76 34.36 -25.79 0.535 1209
 1211 3 -161.85 34.46 -25.58 0.528 1210
 1212 3 -161.76 34.53 -25.47 0.524 1211
 1213 3 -161.85 34.67 -25.17 0.505 1212
 1214 3 -161.95 34.78 -25.06 0.528 1213
 1215 3 -161.95 34.91 -24.95 0.532 1214
 1216 3 -161.95 34.98 -24.78 0.548 1215
 1217 3 -161.95 35.09 -24.7 0.572 1216
 1218 3 -161.95 35.17 -24.58 0.579 1217
 1219 3 -162.06 35.24 -24.35 0.595 1218
 1220 3 -162.06 35.37 -24.29 0.648 1219
 1221 3 -162.06 35.48 -24.08 0.73 1220
 1222 3 -162.06 35.62 -23.99 0.768 1221
 1223 3 -162.06 35.77 -23.83 0.847 1222
 1224 3 -162.16 35.81 -23.67 0.882 1223
 1225 3 -162.26 35.92 -23.56 0.888 1224
 1226 3 -162.16 36.03 -23.45 0.944 1225
 1227 3 -162.26 36.16 -23.36 0.936 1226
 1228 3 -162.26 36.27 -23.22 0.924 1227
 1229 3 -162.16 36.46 -23.17 0.921 1228
 1230 3 -162.16 36.6 -22.97 0.964 1229
 1231 3 -162.16 36.84 -22.85 0.881 1230
 1232 3 -162.26 36.84 -22.54 0.914 1231
 1233 3 -162.16 37.01 -22.49 0.897 1232
 1234 3 -162.16 37.12 -22.45 0.877 1233
 1235 3 -161.06 37.53 -22.92 0.33 1234
 1236 3 -160.95 37.65 -22.92 0.278 1235
 1237 3 -160.76 37.76 -22.86 0.252 1236
 1238 3 -160.66 37.88 -22.83 0.249 1237
 1239 3 -160.45 38.01 -22.83 0.257 1238
 1240 3 -160.26 38.15 -22.76 0.268 1239
 1241 3 -160.16 38.26 -22.67 0.249 1240
 1242 3 -160.06 38.41 -22.69 0.253 1241
 1243 3 -159.95 38.56 -22.65 0.242 1242
 1244 3 -159.85 38.69 -22.6 0.247 1243
 1245 3 -159.76 38.92 -22.65 0.311 1244
 1246 3 -159.56 39.13 -22.65 0.345 1245
 1247 3 -159.56 39.26 -22.63 0.395 1246
 1248 3 -159.35 39.31 -22.67 0.415 1247
 1249 3 -159.26 39.46 -22.65 0.435 1248
 1250 3 -159.06 39.59 -22.67 0.446 1249
 1251 3 -158.95 39.7 -22.6 0.473 1250
 1252 3 -158.85 39.76 -22.51 0.493 1251
 1253 3 -158.66 39.92 -22.47 0.5 1252
 1254 3 -158.66 40.02 -22.35 0.481 1253
 1255 3 -158.56 40.12 -22.35 0.442 1254
 1256 3 -158.45 40.28 -22.35 0.404 1255
 1257 3 -158.35 40.49 -22.42 0.372 1256
 1258 3 -158.16 40.6 -22.44 0.316 1257
 1259 3 -158.06 40.76 -22.4 0.332 1258
 1260 3 -157.85 40.98 -22.54 0.25 1259
 1261 3 -157.76 41.16 -22.51 0.247 1260
 1262 3 -157.66 41.23 -22.51 0.246 1261
 1263 3 -157.45 41.33 -22.45 0.235 1262
 1264 3 -157.35 41.51 -22.47 0.239 1263
 1265 3 -157.26 41.62 -22.4 0.262 1264
 1266 3 -157.06 41.69 -22.4 0.262 1265
 1267 3 -156.95 41.77 -22.35 0.279 1266
 1268 3 -156.95 41.9 -22.29 0.301 1267
 1269 3 -156.76 42.02 -22.35 0.304 1268
 1270 3 -156.76 42.13 -22.33 0.306 1269
 1271 3 -156.56 42.21 -22.35 0.308 1270
 1272 3 -156.45 42.3 -22.39 0.277 1271
 1273 3 -156.26 42.4 -22.43 0.277 1272
 1274 3 -156.16 42.59 -22.37 0.296 1273
 1275 3 -156.06 42.76 -22.37 0.322 1274
 1276 3 -155.95 42.92 -22.37 0.326 1275
 1277 3 -155.85 43.08 -22.37 0.328 1276
 1278 3 -155.66 43.24 -22.39 0.354 1277
 1279 3 -155.56 43.37 -22.3 0.392 1278
 1280 3 -155.45 43.48 -22.32 0.437 1279
 1281 3 -155.35 43.59 -22.27 0.467 1280
 1282 3 -155.26 43.63 -22.25 0.465 1281
 1283 3 -155.06 43.9 -22.28 0.468 1282
 1284 3 -154.95 44.05 -22.32 0.478 1283
 1285 3 -154.95 44.3 -22.35 0.483 1284
 1286 3 -154.76 44.42 -22.37 0.503 1285
 1287 3 -154.66 44.6 -22.44 0.503 1286
 1288 3 -154.56 44.77 -22.44 0.528 1287
 1289 3 -154.45 45.01 -22.53 0.551 1288
 1290 3 -154.26 45.17 -22.62 0.582 1289
 1291 3 -154.16 45.3 -22.69 0.618 1290
 1292 3 -154.06 45.41 -22.62 0.668 1291
 1293 3 -153.95 45.58 -22.57 0.708 1292
 1294 3 -153.95 45.78 -22.52 0.706 1293
 1295 3 -153.85 45.8 -22.5 0.718 1294
 1296 3 -153.76 45.98 -22.48 0.734 1295
 1297 3 -153.66 46.19 -22.48 0.718 1296
 1298 3 -153.56 46.27 -22.46 0.688 1297
 1299 3 -153.56 46.49 -22.46 0.671 1298
 1300 3 -153.45 46.56 -22.43 0.657 1299
 1301 3 -152.76 46.02 -22.32 0.208 1300
 1302 3 -152.45 45.98 -22.34 0.202 1301
 1303 3 -152.26 45.95 -22.27 0.22 1302
 1304 3 -152.06 45.98 -22.23 0.233 1303
 1305 3 -151.95 46.05 -22.16 0.251 1304
 1306 3 -151.85 46.16 -22.12 0.226 1305
 1307 3 -151.76 46.3 -22.14 0.205 1306
 1308 3 -151.66 46.41 -22.12 0.236 1307
 1309 3 -151.56 46.59 -22 0.241 1308
 1310 3 -151.45 46.58 -21.98 0.193 1309
 1311 3 -151.45 46.78 -21.87 0.179 1310
 1312 3 -151.35 46.78 -21.78 0.212 1311
 1313 3 -151.26 46.9 -21.68 0.25 1312
 1314 3 -151.16 46.99 -21.62 0.222 1313
 1315 3 -151.06 47.12 -21.59 0.268 1314
 1316 3 -150.95 47.2 -21.5 0.25 1315
 1317 3 -150.85 47.28 -21.48 0.261 1316
 1318 3 -150.76 47.4 -21.46 0.29 1317
 1319 3 -150.66 47.46 -21.39 0.324 1318
 1320 3 -150.56 47.58 -21.39 0.385 1319
 1321 3 -150.45 47.76 -21.53 0.433 1320
 1322 3 -150.35 47.84 -21.5 0.454 1321
 1323 3 -150.26 47.91 -21.35 0.446 1322
 1324 3 -150.06 47.95 -21.32 0.462 1323
 1325 3 -149.85 47.98 -21.35 0.439 1324
 1326 3 -149.76 48.05 -21.3 0.44 1325
 1327 3 -149.76 48.38 -20.98 0.265 1326
 1328 3 -149.56 48.46 -20.89 0.249 1327
 1329 3 -149.45 48.52 -20.8 0.233 1328
 1330 3 -149.26 48.59 -20.82 0.231 1329
 1331 3 -149.16 48.67 -20.77 0.223 1330
 1332 3 -148.95 48.77 -20.75 0.224 1331
 1333 3 -148.85 48.88 -20.82 0.205 1332
 1334 3 -148.76 48.96 -20.78 0.268 1333
 1335 3 -148.66 49.02 -20.73 0.374 1334
 1336 3 -148.56 49.06 -20.62 0.412 1335
 1337 3 -148.45 49.1 -20.55 0.466 1336
 1338 3 -148.35 49.2 -20.43 0.53 1337
 1339 3 -148.26 49.24 -20.33 0.62 1338
 1340 3 -148.16 49.31 -20.26 0.675 1339
 1341 3 -148.06 49.38 -20.2 0.752 1340
 1342 3 -148.06 49.48 -20.08 0.829 1341
 1343 3 -148.06 49.63 -19.9 0.816 1342
 1344 3 -148.06 49.67 -19.74 0.897 1343
 1345 3 -147.95 49.81 -19.7 0.978 1344
 1346 3 -148.56 49.9 -18.79 0.222 1345
 1347 3 -148.45 49.97 -18.68 0.191 1346
 1348 3 -148.56 50.12 -18.63 0.187 1347
 1349 3 -148.45 50.34 -18.47 0.21 1348
 1350 3 -148.45 50.45 -18.38 0.165 1349
 1351 3 -148.56 50.51 -18.33 0.162 1350
 1352 3 -148.56 50.5 -18.11 0.213 1351
 1353 3 -148.66 50.48 -17.95 0.268 1352
 1354 3 -148.66 50.51 -17.81 0.316 1353
 1355 3 -148.56 50.65 -17.72 0.287 1354
 1356 3 -148.45 50.8 -17.56 0.239 1355
 1357 3 -148.45 50.97 -17.27 0.169 1356
 1358 3 -148.45 51.15 -17.04 0.203 1357
 1359 3 -148.45 51.26 -16.9 0.219 1358
 1360 3 -148.45 51.34 -16.72 0.193 1359
 1361 3 -148.45 51.4 -16.58 0.206 1360
 1362 3 -148.45 51.45 -16.43 0.216 1361
 1363 3 -148.45 51.51 -16.22 0.241 1362
 1364 3 -148.56 51.58 -16.01 0.264 1363
 1365 3 -148.66 51.62 -15.84 0.288 1364
 1366 3 -148.76 51.77 -15.73 0.293 1365
 1367 3 -148.85 51.86 -15.6 0.338 1366
 1368 3 -148.85 51.9 -15.45 0.404 1367
 1369 3 -148.76 51.97 -15.29 0.504 1368
 1370 3 -149.45 51.68 -15.34 0.117 1369
 1371 3 -149.56 51.55 -15.39 0.123 1370
 1372 3 -149.66 51.51 -15.41 0.149 1371
 1373 3 -148.66 52.01 -15.11 0.557 1369
 1374 3 -148.56 52.07 -14.98 0.632 1373
 1375 3 -148.35 52.12 -14.85 0.698 1374
 1376 3 -148.35 52.15 -14.7 0.736 1375
 1377 3 -148.26 52.15 -14.57 0.747 1376
 1378 3 -148.16 52.15 -14.45 0.805 1377
 1379 3 -147.95 52.14 -14.34 0.786 1378
 1380 3 -147.95 52.12 -14.17 0.795 1379
 1381 3 -147.85 52.09 -14.07 0.801 1380
 1382 3 -148.56 52.12 -13.59 0.38 1381
 1383 3 -148.66 52.23 -13.36 0.227 1382
 1384 3 -148.56 52.3 -13.23 0.266 1383
 1385 3 -148.45 52.33 -13.01 0.233 1384
 1386 3 -148.45 52.33 -12.89 0.232 1385
 1387 3 -148.45 52.32 -12.68 0.268 1386
 1388 3 -148.45 52.26 -12.56 0.288 1387
 1389 3 -148.35 52.22 -12.37 0.311 1388
 1390 3 -148.35 52.19 -12.2 0.321 1389
 1391 3 -148.16 52.2 -12.07 0.322 1390
 1392 3 -148.16 52.33 -11.92 0.308 1391
 1393 3 -148.06 52.44 -11.81 0.297 1392
 1394 3 -148.06 52.55 -11.61 0.303 1393
 1395 3 -147.95 52.58 -11.49 0.364 1394
 1396 3 -147.95 52.69 -11.35 0.333 1395
 1397 3 -147.95 52.7 -11.17 0.353 1396
 1398 3 -147.85 52.69 -11.04 0.38 1397
 1399 3 -147.76 52.8 -10.97 0.472 1398
 1400 3 -147.85 52.87 -10.9 0.468 1399
 1401 3 -147.85 52.72 -10.67 0.608 1400
 1402 3 -147.56 52.64 -10.6 0.657 1401
 1403 3 -147.76 52.75 -10.44 0.767 1402
 1404 3 -147.66 52.8 -10.34 0.866 1403
 1405 3 -147.45 52.76 -10.23 0.775 1404
 1406 3 -147.76 52.8 -10.07 0.871 1405
 1407 3 -147.85 52.9 -9.98 0.943 1406
 1408 3 -147.85 53 -9.98 1.083 1407
 1409 3 -147.95 52.93 -9.83 1.113 1408
 1410 3 -147.85 53.08 -9.84 1.207 1409
 1411 3 -147.66 53.15 -9.7 1.149 1410
 1412 3 -147.35 54.04 -10.42 0.737 1411
 1413 3 -147.35 54.15 -10.4 0.757 1412
 1414 3 -147.25 54.5 -10.67 0.793 1413
 1415 3 -147.14 54.65 -10.87 0.764 1414
 1416 3 -147.25 54.98 -10.98 0.756 1415
 1417 3 -147.25 55.26 -11.39 0.677 1416
 1418 3 -147.25 55.43 -11.49 0.637 1417
 1419 3 -147.25 55.58 -11.61 0.551 1418
 1420 3 -147.85 52.77 -9.34 0.83 1411
 1421 3 -148.06 52.25 -8.83 0.676 1420
 1422 3 -148.26 52.05 -8.66 0.605 1421
 1423 3 -148.16 51.85 -8.42 0.605 1422
 1424 3 -148.06 51.39 -8.01 0.514 1423
 1425 3 -148.06 51.33 -7.83 0.516 1424
 1426 3 -147.95 51.51 -7.66 0.484 1425
 1427 3 -148.06 51.51 -7.55 0.511 1426
 1428 3 -148.06 51.44 -7.3 0.639 1427
 1429 3 -147.85 51.47 -7.13 0.588 1428
 1430 3 -147.95 51.5 -7.02 0.631 1429
 1431 3 -147.85 51.39 -6.84 0.569 1430
 1432 3 -147.76 51.36 -6.71 0.452 1431
 1433 3 -147.06 50.94 -6.37 0.297 1432
 1434 3 -146.95 51.08 -6.26 0.253 1433
 1435 3 -146.85 51.04 -6.18 0.283 1434
 1436 3 -146.76 51.01 -6.09 0.315 1435
 1437 3 -146.66 50.99 -5.97 0.373 1436
 1438 3 -146.56 50.96 -5.85 0.43 1437
 1439 3 -146.35 50.97 -5.83 0.435 1438
 1440 3 -146.26 50.96 -5.63 0.475 1439
 1441 3 -146.06 50.94 -5.51 0.477 1440
 1442 3 -145.85 50.92 -5.38 0.43 1441
 1443 3 -145.66 50.93 -5.34 0.41 1442
 1444 3 -145.56 50.92 -5.17 0.39 1443
 1445 3 -145.35 50.86 -5.09 0.364 1444
 1446 3 -145.26 50.92 -5.02 0.386 1445
 1447 3 -144.95 50.79 -5.06 0.359 1446
 1448 3 -144.85 50.76 -5.16 0.355 1447
 1449 3 -144.56 50.75 -5.22 0.333 1448
 1450 3 -144.45 50.75 -5.3 0.298 1449
 1451 3 -144.35 50.71 -5.3 0.259 1450
 1452 3 -144.16 50.76 -5.43 0.212 1451
 1453 3 -143.95 50.75 -5.51 0.193 1452
 1454 3 -143.95 50.79 -5.71 0.197 1453
 1455 3 -143.76 50.69 -5.76 0.24 1454
 1456 3 -143.76 50.76 -5.93 0.335 1455
 1457 3 -143.76 50.75 -6.08 0.396 1456
 1458 3 -143.66 50.79 -6.14 0.434 1457
 1459 3 -143.45 50.93 -6.17 0.388 1458
 1460 3 -143.35 50.93 -6.26 0.419 1459
 1461 3 -143.26 50.9 -6.47 0.5 1460
 1462 3 -143.16 50.96 -6.58 0.571 1461
 1463 3 -143.06 50.93 -6.67 0.645 1462
 1464 3 -143.06 50.99 -6.84 0.659 1463
 1465 3 -142.95 51.04 -6.92 0.66 1464
 1466 3 -142.85 51.14 -7.01 0.624 1465
 1467 3 -142.66 51.25 -7.01 0.625 1466
 1468 3 -142.45 51.54 -7.04 0.555 1467
 1469 3 -142.45 51.65 -7.17 0.53 1468
 1470 3 -142.26 51.6 -7.34 0.414 1469
 1471 3 -142.26 51.54 -7.51 0.299 1470
 1472 3 -141.95 51.64 -7.5 0.306 1471
 1473 3 -141.66 51.65 -7.52 0.303 1472
 1474 3 -141.35 51.61 -7.59 0.324 1473
 1475 3 -141.16 51.6 -7.66 0.288 1474
 1476 3 -140.95 51.63 -7.72 0.217 1475
 1477 3 -140.76 51.68 -7.79 0.198 1476
 1478 3 -140.56 51.71 -7.84 0.22 1477
 1479 3 -140.45 51.71 -7.99 0.243 1478
 1480 3 -140.26 51.57 -8.07 0.167 1479
 1481 3 -140.26 51.58 -8.18 0.217 1480
 1482 3 -140.06 51.61 -8.23 0.246 1481
 1483 3 -140.06 51.61 -8.34 0.259 1482
 1484 3 -139.95 51.63 -8.44 0.284 1483
 1485 3 -139.76 51.65 -8.42 0.298 1484
 1486 3 -139.56 51.78 -8.53 0.319 1485
 1487 3 -139.45 51.75 -8.6 0.297 1486
 1488 3 -139.26 51.85 -8.59 0.343 1487
 1489 3 -139.06 51.9 -8.66 0.339 1488
 1490 3 -138.76 52.18 -8.56 0.257 1489
 1491 3 -138.56 52.32 -8.61 0.218 1490
 1492 3 -138.35 52.38 -8.67 0.223 1491
 1493 3 -138.16 52.36 -8.77 0.227 1492
 1494 3 -138.06 52.38 -8.82 0.278 1493
 1495 3 -137.95 52.36 -8.87 0.331 1494
 1496 3 -137.85 52.38 -8.93 0.412 1495
 1497 3 -137.76 52.39 -8.98 0.496 1496
 1498 3 -137.66 52.22 -9.03 0.541 1497
 1499 3 -137.56 52.33 -9.16 0.601 1498
 1500 3 -137.45 52.36 -9.19 0.607 1499
 1501 3 -137.26 52.53 -9.17 0.595 1500
 1502 3 -137.16 52.31 -9.24 0.561 1501
 1503 3 -137.16 51.56 -9.27 0.208 1502
 1504 3 -137.06 51.21 -9.37 0.087 1503
 1505 3 -137.06 52.64 -9.36 0.513 1502
 1506 3 -136.95 52.71 -9.51 0.529 1505
 1507 3 -136.76 52.86 -9.54 0.54 1506
 1508 3 -136.66 52.92 -9.59 0.51 1507
 1509 3 -136.56 52.94 -9.74 0.527 1508
 1510 3 -136.35 52.93 -9.93 0.497 1509
 1511 3 -136.26 52.99 -10.09 0.521 1510
 1512 3 -136.16 53.03 -10.09 0.538 1511
 1513 3 -135.95 53.1 -10.26 0.518 1512
 1514 3 -135.85 53.13 -10.33 0.479 1513
 1515 3 -135.66 53.17 -10.35 0.452 1514
 1516 3 -135.56 53.22 -10.49 0.41 1515
 1517 3 -135.56 53.39 -10.73 0.349 1516
 1518 3 -135.45 53.57 -10.81 0.335 1517
 1519 3 -135.35 53.71 -10.93 0.308 1518
 1520 3 -135.35 53.82 -10.98 0.293 1519
 1521 3 -135.25 54.03 -11.08 0.296 1520
 1522 3 -135.35 54.25 -11.17 0.276 1521
 1523 3 -135.04 54.36 -11.27 0.31 1522
 1524 3 -134.95 54.5 -11.33 0.301 1523
 1525 3 -134.85 54.67 -11.4 0.333 1524
 1526 3 -134.64 54.81 -11.55 0.288 1525
 1527 3 -134.54 54.96 -11.59 0.318 1526
 1528 3 -134.35 55.19 -11.55 0.263 1527
 1529 3 -134.14 55.32 -11.47 0.258 1528
 1530 3 -134.04 55.49 -11.4 0.212 1529
 1531 3 -133.95 55.65 -11.4 0.268 1530
 1532 3 -133.95 55.76 -11.33 0.326 1531
 1533 3 -133.85 55.89 -11.34 0.341 1532
 1534 3 -133.75 56.04 -11.38 0.348 1533
 1535 3 -133.64 56.21 -11.25 0.31 1534
 1536 3 -133.54 56.21 -11.29 0.294 1535
 1537 3 -133.35 56.31 -11.25 0.276 1536
 1538 3 -133.25 56.39 -11.24 0.255 1537
 1539 3 -133.14 56.44 -11.22 0.228 1538
 1540 3 -133.04 56.51 -11.17 0.195 1539
 1541 3 -132.85 56.64 -11.22 0.184 1540
 1542 3 -132.75 56.76 -11.26 0.245 1541
 1543 3 -132.64 56.89 -11.25 0.266 1542
 1544 3 -132.54 57.14 -11.37 0.292 1543
 1545 3 -132.45 57.31 -11.43 0.271 1544
 1546 3 -132.35 57.46 -11.55 0.265 1545
 1547 3 -132.25 57.56 -11.59 0.233 1546
 1548 3 -132.04 57.78 -11.63 0.168 1547
 1549 3 -131.95 57.93 -11.65 0.198 1548
 1550 3 -131.85 58.07 -11.79 0.219 1549
 1551 3 -131.75 58.22 -11.88 0.19 1550
 1552 3 -131.54 58.31 -11.93 0.187 1551
 1553 3 -131.35 58.35 -12.07 0.22 1552
 1554 3 -131.14 58.56 -12.17 0.236 1553
 1555 3 -131.04 58.69 -12.26 0.269 1554
 1556 3 -130.95 58.75 -12.37 0.319 1555
 1557 3 -130.95 58.86 -12.52 0.348 1556
 1558 3 -130.95 59.03 -12.62 0.427 1557
 1559 3 -130.85 59.11 -12.72 0.48 1558
 1560 3 -130.85 59.14 -12.85 0.515 1559
 1561 3 -130.85 59.24 -12.99 0.557 1560
 1562 3 -130.75 59.39 -13.08 0.585 1561
 1563 3 -130.75 59.54 -13.2 0.552 1562
 1564 3 -130.54 59.6 -13.32 0.522 1563
 1565 3 -130.45 59.71 -13.4 0.494 1564
 1566 3 -130.35 59.86 -13.51 0.439 1565
 1567 3 -130.45 60.13 -13.56 0.393 1566
 1568 3 -130.35 60.22 -13.67 0.407 1567
 1569 3 -130.35 60.36 -13.75 0.357 1568
 1570 3 -130.25 60.46 -13.82 0.308 1569
 1571 3 -130.04 60.57 -13.93 0.275 1570
 1572 3 -129.95 60.69 -13.96 0.238 1571
 1573 3 -129.75 60.92 -13.93 0.211 1572
 1574 3 -129.54 61.1 -13.96 0.184 1573
 1575 3 -129.35 61.18 -13.96 0.176 1574
 1576 3 -129.35 61.38 -13.93 0.193 1575
 1577 3 -129.25 61.49 -13.89 0.197 1576
 1578 3 -129.14 61.64 -13.84 0.196 1577
 1579 3 -129.04 61.75 -13.81 0.229 1578
 1580 3 -128.95 61.83 -13.84 0.235 1579
 1581 3 -128.85 61.94 -13.75 0.277 1580
 1582 3 -128.75 61.99 -13.74 0.253 1581
 1583 3 -128.54 62.06 -13.71 0.291 1582
 1584 3 -128.35 62.1 -13.71 0.327 1583
 1585 3 -128.14 62.19 -13.73 0.343 1584
 1586 3 -128.04 62.11 -13.71 0.383 1585
 1587 3 -127.74 62.25 -13.78 0.406 1586
 1588 3 -127.45 62.31 -13.86 0.436 1587
 1589 3 -127.35 62.36 -13.86 0.415 1588
 1590 3 -127.24 62.43 -13.92 0.423 1589
 1591 3 -127.15 62.57 -13.87 0.433 1590
 1592 3 -127.04 62.71 -13.87 0.421 1591
 1593 3 -126.85 62.79 -13.82 0.452 1592
 1594 3 -126.74 62.94 -13.79 0.465 1593
 1595 3 -126.65 63.11 -13.79 0.482 1594
 1596 3 -126.65 63.33 -13.78 0.502 1595
 1597 3 -126.65 63.61 -13.76 0.504 1596
 1598 3 -126.65 63.81 -13.67 0.512 1597
 1599 3 -126.54 63.96 -13.54 0.482 1598
 1600 3 -126.45 64.08 -13.53 0.476 1599
 1601 3 -126.45 64.22 -13.4 0.446 1600
 1602 3 -126.35 64.33 -13.4 0.452 1601
 1603 3 -126.35 64.49 -13.3 0.45 1602
 1604 3 -126.65 64.44 -13.31 0.128 1603
 1605 3 -126.54 64.41 -13.29 0.107 1604
 1606 3 -126.45 64.47 -13.38 0.127 1605
 1607 3 -126.35 64.41 -13.44 0.082 1606
 1608 3 -126.45 64.58 -13.31 0.466 1603
 1609 3 -126.35 64.24 -12.89 0.089 1608
 1610 3 -126.45 64.13 -12.84 0.107 1609
 1611 3 -126.45 64.72 -13.25 0.475 1608
 1612 3 -126.45 64.88 -13.23 0.491 1611
 1613 3 -126.45 65.22 -13.23 0.447 1612
 1614 3 -126.35 65.39 -13.2 0.387 1613
 1615 3 -126.24 65.55 -13.14 0.359 1614
 1616 3 -126.04 65.69 -13.16 0.355 1615
 1617 3 -125.85 65.86 -13.22 0.317 1616
 1618 3 -125.74 66.07 -13.36 0.297 1617
 1619 3 -125.65 66.19 -13.31 0.306 1618
 1620 3 -125.54 66.35 -13.32 0.286 1619
 1621 3 -125.54 66.55 -13.39 0.254 1620
 1622 3 -125.54 66.71 -13.45 0.24 1621
 1623 3 -125.54 66.85 -13.53 0.281 1622
 1624 3 -125.45 66.89 -13.67 0.368 1623
 1625 3 -125.35 67.02 -13.69 0.486 1624
 1626 3 -125.24 67.07 -13.73 0.56 1625
 1627 3 -125.15 67.08 -13.81 0.565 1626
 1628 3 -125.15 67.25 -13.79 0.624 1627
 1629 3 -124.95 67.41 -13.66 0.615 1628
 1630 3 -124.95 67.55 -13.72 0.609 1629
 1631 3 -124.85 67.55 -13.78 0.666 1630
 1632 3 -124.74 67.6 -13.78 0.659 1631
 1633 3 -124.84 67.91 -13.95 0.526 1632
 1634 3 -124.94 67.99 -14.06 0.413 1633
 1635 3 -126.45 64.69 -13.32 0.466 1634
 1636 3 -125.14 67.97 -13.78 0.045 1634
 1637 3 -125.04 67.91 -13.69 0.126 1636
 1638 3 -125.04 67.83 -13.59 0.131 1637
 1639 3 -130.85 59.61 -12.74 0.122 1561
 1640 3 -130.75 59.58 -12.82 0.189 1639
 1641 3 -130.54 59.49 -12.9 0.197 1640
 1642 3 -142.76 52.47 -6.8 0.155 1469
 1643 3 -142.66 52.57 -6.74 0.175 1642
 1644 3 -142.66 52.88 -6.68 0.137 1643
 1645 3 -142.64 53.08 -6.63 0.128 1644
 1646 3 -142.75 53.32 -6.59 0.148 1645
 1647 3 -142.75 53.54 -6.51 0.195 1646
 1648 3 -142.75 53.75 -6.51 0.203 1647
 1649 3 -142.75 53.9 -6.46 0.212 1648
 1650 3 -142.75 54.07 -6.45 0.166 1649
 1651 3 -142.85 54.24 -6.46 0.152 1650
 1652 3 -142.95 54.38 -6.41 0.159 1651
 1653 3 -143.04 54.5 -6.38 0.171 1652
 1654 3 -143.04 54.61 -6.34 0.145 1653
 1655 3 -143.14 54.75 -6.3 0.224 1654
 1656 3 -143.25 54.83 -6.29 0.295 1655
 1657 3 -143.35 54.92 -6.29 0.336 1656
 1658 3 -143.45 55.01 -6.35 0.382 1657
 1659 3 -143.54 55.18 -6.37 0.451 1658
 1660 3 -143.64 55.29 -6.39 0.456 1659
 1661 3 -143.75 55.36 -6.42 0.438 1660
 1662 3 -143.75 55.51 -6.5 0.403 1661
 1663 3 -143.85 55.79 -6.59 0.294 1662
 1664 3 -143.85 55.96 -6.76 0.323 1663
 1665 3 -143.85 56.24 -6.95 0.235 1664
 1666 3 -143.95 56.5 -6.96 0.147 1665
 1667 3 -143.95 56.63 -7.06 0.168 1666
 1668 3 -143.95 56.75 -7.17 0.158 1667
 1669 3 -144.04 56.96 -7.24 0.148 1668
 1670 3 -144.04 57.1 -7.27 0.18 1669
 1671 3 -144.14 57.25 -7.34 0.162 1670
 1672 3 -144.35 57.42 -7.39 0.173 1671
 1673 3 -144.45 57.61 -7.42 0.191 1672
 1674 3 -144.54 57.69 -7.49 0.23 1673
 1675 3 -144.54 57.86 -7.58 0.206 1674
 1676 3 -144.64 58 -7.68 0.219 1675
 1677 3 -144.75 58.11 -7.8 0.236 1676
 1678 3 -144.75 58.21 -7.92 0.285 1677
 1679 3 -144.75 58.32 -8.1 0.303 1678
 1680 3 -144.75 58.49 -8.26 0.293 1679
 1681 3 -144.75 58.71 -8.32 0.235 1680
 1682 3 -144.75 58.88 -8.33 0.229 1681
 1683 3 -144.85 59.03 -8.33 0.244 1682
 1684 3 -144.75 59.11 -8.39 0.29 1683
 1685 3 -144.75 59.21 -8.43 0.357 1684
 1686 3 -144.64 59.33 -8.57 0.35 1685
 1687 3 -144.75 59.5 -8.56 0.351 1686
 1688 3 -144.95 59.61 -8.65 0.343 1687
 1689 3 -145.04 59.71 -8.71 0.41 1688
 1690 3 -145.14 59.82 -8.75 0.464 1689
 1691 3 -145.25 59.94 -8.66 0.478 1690
 1692 3 -145.35 60.08 -8.65 0.465 1691
 1693 3 -145.35 60.21 -8.57 0.482 1692
 1694 3 -145.45 60.39 -8.63 0.476 1693
 1695 3 -145.54 60.47 -8.5 0.448 1694
 1696 3 -145.64 60.57 -8.52 0.496 1695
 1697 3 -145.85 60.64 -8.52 0.578 1696
 1698 3 -145.75 60.88 -8.57 0.738 1697
 1699 3 -145.85 61 -8.58 0.781 1698
 1700 3 -145.75 61.15 -8.66 0.759 1699
 1701 3 -145.54 61.29 -9.48 0.16 1700
 1702 3 -145.45 61.37 -9.56 0.154 1701
 1703 3 -145.35 61.44 -9.73 0.131 1702
 1704 3 -145.35 61.48 -9.83 0.154 1703
 1705 3 -145.45 61.61 -9.97 0.083 1704
 1706 3 -145.85 61.24 -8.41 0.706 1700
 1707 3 -145.95 61.32 -8.39 0.633 1706
 1708 3 -145.95 61.43 -8.38 0.554 1707
 1709 3 -146.14 61.46 -8.46 0.392 1708
 1710 3 -147.95 52.58 -9.17 0.83 1420
 1711 3 -147.45 52.54 -9.06 0.204 1710
 1712 3 -147.56 52.59 -8.98 0.16 1711
 1713 3 -147.06 52.11 -14.42 0.422 1381
 1714 3 -146.56 51.72 -14.62 0.25 1713
 1715 3 -146.45 51.69 -14.66 0.227 1714
 1716 3 -146.26 51.64 -14.74 0.182 1715
 1717 3 -146.06 51.66 -14.87 0.11 1716
 1718 3 -147.06 52.4 -14.17 0.197 1713
 1719 3 -146.85 52.47 -14.09 0.14 1718
 1720 3 -146.66 52.55 -14.09 0.115 1719
 1721 3 -146.45 52.61 -14.09 0.163 1720
 1722 3 -146.26 52.62 -14.06 0.128 1721
 1723 3 -147.56 49.95 -20.33 0.818 1345
 1724 3 -147.45 50.16 -20.34 0.817 1723
 1725 3 -147.35 50.23 -20.42 0.85 1724
 1726 3 -147.35 50.38 -20.49 0.831 1725
 1727 3 -147.16 50.74 -21.17 0.241 1726
 1728 3 -147.26 51.02 -21.15 0.175 1727
 1729 3 -147.26 51.12 -21.04 0.076 1728
 1730 3 -147.16 50.17 -20.06 0.46 1726
 1731 3 -146.85 49.51 -19.33 0.17 1730
 1732 3 -146.76 49.48 -19.29 0.195 1731
 1733 3 -146.56 49.4 -19.24 0.214 1732
 1734 3 -146.45 49.33 -19.18 0.216 1733
 1735 3 -146.26 49.3 -19.15 0.244 1734
 1736 3 -146.06 49.22 -19.08 0.31 1735
 1737 3 -145.85 49.18 -18.93 0.35 1736
 1738 3 -145.66 49.22 -18.84 0.368 1737
 1739 3 -145.45 49.22 -18.77 0.398 1738
 1740 3 -145.26 49.12 -18.7 0.382 1739
 1741 3 -145.06 49.15 -18.61 0.373 1740
 1742 3 -144.85 49.26 -18.29 0.21 1741
 1743 3 -144.66 49.33 -18.06 0.128 1742
 1744 3 -144.56 49.26 -17.97 0.147 1743
 1745 3 -144.35 49.11 -17.86 0.186 1744
 1746 3 -144.26 49.05 -17.72 0.178 1745
 1747 3 -144.06 48.95 -17.61 0.171 1746
 1748 3 -143.95 48.9 -17.52 0.152 1747
 1749 3 -143.85 48.87 -17.4 0.127 1748
 1750 3 -143.85 48.82 -17.49 0.124 1749
 1751 3 -143.76 48.8 -17.31 0.193 1750
 1752 3 -143.56 48.76 -17.2 0.211 1751
 1753 3 -143.45 48.73 -17.13 0.219 1752
 1754 3 -143.26 48.61 -16.95 0.19 1753
 1755 3 -143.06 48.54 -16.84 0.199 1754
 1756 3 -142.95 48.59 -16.7 0.225 1755
 1757 3 -142.95 48.72 -16.52 0.208 1756
 1758 3 -142.76 48.82 -16.38 0.23 1757
 1759 3 -142.76 48.87 -16.18 0.232 1758
 1760 3 -142.56 48.87 -16.08 0.244 1759
 1761 3 -142.45 48.89 -15.95 0.235 1760
 1762 3 -142.35 48.91 -15.78 0.271 1761
 1763 3 -142.35 48.97 -15.66 0.266 1762
 1764 3 -142.16 48.87 -15.5 0.284 1763
 1765 3 -141.95 48.79 -15.33 0.358 1764
 1766 3 -141.95 48.73 -15.19 0.379 1765
 1767 3 -141.85 48.73 -15.07 0.368 1766
 1768 3 -141.76 48.7 -14.92 0.34 1767
 1769 3 -141.56 48.65 -14.77 0.321 1768
 1770 3 -141.45 48.69 -14.65 0.296 1769
 1771 3 -141.35 48.69 -14.44 0.256 1770
 1772 3 -141.35 48.72 -14.33 0.252 1771
 1773 3 -141.26 48.69 -14.2 0.298 1772
 1774 3 -141.16 48.66 -14.15 0.321 1773
 1775 3 -141.06 48.68 -14.01 0.32 1774
 1776 3 -141.06 48.77 -13.76 0.252 1775
 1777 3 -140.95 48.83 -13.61 0.259 1776
 1778 3 -140.85 48.87 -13.54 0.26 1777
 1779 3 -140.66 48.97 -13.42 0.253 1778
 1780 3 -140.66 49.05 -13.24 0.263 1779
 1781 3 -140.66 49.09 -13.08 0.3 1780
 1782 3 -140.56 49.08 -12.92 0.28 1781
 1783 3 -140.45 49.07 -12.89 0.419 1782
 1784 3 -140.45 49.15 -12.67 0.476 1783
 1785 3 -140.45 49.14 -12.51 0.459 1784
 1786 3 -140.45 49.26 -12.45 0.379 1785
 1787 3 -140.56 49.2 -12.24 0.449 1786
 1788 3 -140.45 49.16 -12.03 0.447 1787
 1789 3 -140.45 49.12 -11.86 0.486 1788
 1790 3 -140.45 49.12 -11.72 0.544 1789
 1791 3 -140.45 49.15 -11.57 0.571 1790
 1792 3 -140.45 49.14 -11.42 0.614 1791
 1793 3 -140.45 49.04 -11.23 0.643 1792
 1794 3 -140.56 49.07 -11.07 0.683 1793
 1795 3 -140.66 49.11 -10.84 0.648 1794
 1796 3 -140.66 49.15 -10.72 0.64 1795
 1797 3 -140.56 49.11 -10.51 0.629 1796
 1798 3 -140.45 48.96 -10.33 0.638 1797
 1799 3 -140.45 48.86 -10.14 0.641 1798
 1800 3 -140.45 48.79 -9.98 0.655 1799
 1801 3 -140.35 48.76 -9.84 0.701 1800
 1802 3 -140.26 48.71 -9.66 0.679 1801
 1803 3 -140.16 48.69 -9.51 0.643 1802
 1804 3 -139.95 48.6 -9.47 0.659 1803
 1805 3 -139.85 48.44 -9.35 0.648 1804
 1806 3 -139.66 48.39 -9.28 0.63 1805
 1807 3 -139.45 48.22 -9.28 0.671 1806
 1808 3 -139.16 47.99 -9.28 0.575 1807
 1809 3 -139.06 47.93 -9.26 0.582 1808
 1810 3 -138.76 47.82 -9.27 0.559 1809
 1811 3 -138.56 47.75 -9.28 0.57 1810
 1812 3 -138.45 47.74 -9.2 0.531 1811
 1813 3 -138.35 47.68 -9.2 0.508 1812
 1814 3 -138.16 47.5 -9.25 0.466 1813
 1815 3 -138.06 47.46 -9.22 0.461 1814
 1816 3 -138.06 47.31 -9.01 0.537 1815
 1817 3 -137.95 47.29 -8.91 0.553 1816
 1818 3 -138.06 47.07 -8.81 0.595 1817
 1819 3 -137.95 47.03 -8.59 0.535 1818
 1820 3 -137.85 47 -8.58 0.498 1819
 1821 3 -137.66 47.11 -8.5 0.45 1820
 1822 3 -137.26 47.71 -8.39 0.115 1821
 1823 3 -137.16 47.75 -8.33 0.096 1822
 1824 3 -137.76 46.93 -8.59 0.159 1821
 1825 3 -137.85 46.82 -8.58 0.000125 1824
 1826 3 -139.95 48.76 -9.39 0.152 1806
 1827 3 -139.95 48.79 -9.59 0.244 1826
 1828 3 -139.95 48.86 -9.82 0.184 1827
 1829 3 -139.95 48.93 -9.95 0.105 1828
 1830 3 -147.16 50.08 -19.84 0.46 1730
 1831 3 -147.16 50.87 -20.52 0.262 1830
 1832 3 -147.26 51.21 -20.68 0.14 1831
 1833 3 -147.26 51.21 -20.58 0.081 1832
 1834 3 -149.66 47.41 -21.82 0.143 1326
 1835 3 -149.56 47.28 -21.96 0.135 1834
 1836 3 -149.45 47.21 -22.09 0.143 1835
 1837 3 -149.35 47.13 -22.16 0.11 1836
 1838 3 -153.85 47.31 -22.55 0.341 1300
 1839 3 -153.85 47.59 -22.55 0.305 1838
 1840 3 -153.85 47.78 -22.5 0.259 1839
 1841 3 -153.76 47.98 -22.48 0.224 1840
 1842 3 -153.76 48.16 -22.48 0.237 1841
 1843 3 -153.85 48.34 -22.44 0.233 1842
 1844 3 -153.85 48.51 -22.39 0.267 1843
 1845 3 -153.76 48.66 -22.43 0.281 1844
 1846 3 -153.95 48.87 -22.39 0.291 1845
 1847 3 -153.95 49.03 -22.35 0.308 1846
 1848 3 -153.85 49.17 -22.3 0.292 1847
 1849 3 -153.85 49.34 -22.32 0.309 1848
 1850 3 -153.85 49.51 -22.28 0.281 1849
 1851 3 -153.85 49.7 -22.16 0.26 1850
 1852 3 -153.76 49.95 -22.03 0.255 1851
 1853 3 -153.76 50.12 -22 0.241 1852
 1854 3 -153.66 50.31 -21.84 0.221 1853
 1855 3 -153.66 50.42 -21.82 0.246 1854
 1856 3 -153.66 50.59 -21.8 0.274 1855
 1857 3 -153.66 50.73 -21.68 0.357 1856
 1858 3 -153.56 50.85 -21.62 0.409 1857
 1859 3 -153.45 50.95 -21.68 0.438 1858
 1860 3 -153.35 51.06 -21.64 0.435 1859
 1861 3 -153.26 51.23 -21.64 0.418 1860
 1862 3 -153.26 51.41 -21.53 0.452 1861
 1863 3 -153.26 51.59 -21.36 0.455 1862
 1864 3 -153.16 51.74 -21.36 0.431 1863
 1865 3 -153.06 51.85 -21.33 0.353 1864
 1866 3 -152.95 52.12 -21.33 0.304 1865
 1867 3 -152.95 52.27 -21.24 0.242 1866
 1868 3 -152.95 52.42 -21.18 0.226 1867
 1869 3 -152.85 52.56 -21.09 0.223 1868
 1870 3 -152.76 52.74 -20.99 0.232 1869
 1871 3 -152.76 52.99 -20.88 0.26 1870
 1872 3 -152.66 53.16 -20.81 0.245 1871
 1873 3 -152.56 53.3 -20.72 0.194 1872
 1874 3 -152.56 53.45 -20.61 0.169 1873
 1875 3 -152.45 53.52 -20.52 0.161 1874
 1876 3 -152.35 53.65 -20.47 0.171 1875
 1877 3 -152.26 53.81 -20.33 0.23 1876
 1878 3 -152.16 53.92 -20.29 0.289 1877
 1879 3 -152.06 54.05 -20.22 0.334 1878
 1880 3 -151.95 54.16 -20.18 0.415 1879
 1881 3 -151.85 54.26 -20.08 0.433 1880
 1882 3 -151.85 54.38 -19.99 0.466 1881
 1883 3 -151.76 54.53 -19.97 0.461 1882
 1884 3 -151.66 54.58 -19.77 0.411 1883
 1885 3 -151.56 54.62 -19.63 0.264 1884
 1886 3 -151.56 54.83 -19.56 0.244 1885
 1887 3 -151.56 54.91 -19.45 0.191 1886
 1888 3 -151.45 54.91 -19.36 0.231 1887
 1889 3 -151.35 54.92 -19.29 0.249 1888
 1890 3 -151.26 55.05 -19.2 0.288 1889
 1891 3 -151.16 55.17 -19.13 0.346 1890
 1892 3 -151.06 55.24 -19.11 0.442 1891
 1893 3 -151.06 55.48 -19.02 0.458 1892
 1894 3 -150.95 55.49 -18.9 0.518 1893
 1895 3 -150.95 55.71 -18.68 0.384 1894
 1896 3 -150.85 55.73 -18.74 0.413 1895
 1897 3 -150.75 55.83 -18.59 0.43 1896
 1898 3 -150.64 55.94 -18.59 0.468 1897
 1899 3 -150.64 56.08 -18.49 0.505 1898
 1900 3 -150.64 56.17 -18.43 0.526 1899
 1901 3 -150.64 56.31 -18.4 0.578 1900
 1902 3 -150.75 56.57 -18.31 0.572 1901
 1903 3 -150.75 56.76 -18.27 0.585 1902
 1904 3 -150.85 57.06 -18.29 0.613 1903
 1905 3 -150.85 57.19 -18.27 0.713 1904
 1906 3 -150.95 57.38 -18.27 0.762 1905
 1907 3 -150.95 57.53 -18.29 0.814 1906
 1908 3 -150.95 57.69 -18.29 0.871 1907
 1909 3 -151.04 58.08 -18.81 0.155 1908
 1910 3 -150.95 58.19 -18.74 0.174 1909
 1911 3 -150.95 58.27 -18.58 0.067 1910
 1912 3 -150.95 57.87 -18.36 0.863 1908
 1913 3 -150.64 57.97 -18.2 0.781 1912
 1914 3 -150.54 58.07 -18.17 0.75 1913
 1915 3 -150.64 58.26 -18.17 0.717 1914
 1916 3 -149.85 58.08 -18.18 0.546 1915
 1917 3 -149.45 58.15 -18.43 0.511 1916
 1918 3 -149.25 58.22 -18.61 0.486 1917
 1919 3 -149.04 58.3 -18.76 0.502 1918
 1920 3 -148.95 58.36 -18.9 0.514 1919
 1921 3 -148.75 58.4 -19.09 0.513 1920
 1922 3 -148.64 58.51 -19.22 0.506 1921
 1923 3 -148.45 58.59 -19.38 0.506 1922
 1924 3 -148.25 58.65 -19.43 0.504 1923
 1925 3 -148.04 58.66 -19.56 0.488 1924
 1926 3 -147.85 58.73 -19.68 0.499 1925
 1927 3 -147.85 58.84 -19.81 0.51 1926
 1928 3 -147.64 58.94 -19.95 0.542 1927
 1929 3 -147.45 59.02 -19.99 0.552 1928
 1930 3 -147.45 59.12 -20.08 0.583 1929
 1931 3 -147.25 59.2 -20.13 0.54 1930
 1932 3 -147.25 59.31 -20.36 0.475 1931
 1933 3 -147.04 59.41 -20.49 0.497 1932
 1934 3 -146.94 59.52 -20.71 0.54 1933
 1935 3 -146.84 59.6 -20.85 0.569 1934
 1936 3 -146.74 59.7 -20.92 0.631 1935
 1937 3 -146.53 59.7 -21.07 0.649 1936
 1938 3 -146.44 59.74 -21.19 0.687 1937
 1939 3 -146.24 59.81 -21.35 0.66 1938
 1940 3 -146.13 59.81 -21.46 0.641 1939
 1941 3 -145.63 59.73 -21.46 0.539 1940
 1942 3 -145.44 59.71 -21.57 0.59 1941
 1943 3 -145.24 59.66 -22.11 0.174 1942
 1944 3 -145.13 59.59 -22.21 0.138 1943
 1945 3 -145.24 59.67 -21.66 0.599 1942
 1946 3 -145.03 59.77 -21.72 0.617 1945
 1947 3 -144.94 59.78 -21.88 0.589 1946
 1948 3 -144.74 59.84 -21.91 0.558 1947
 1949 3 -144.63 59.92 -22 0.522 1948
 1950 3 -144.44 59.98 -22.13 0.514 1949
 1951 3 -144.34 59.95 -22.29 0.542 1950
 1952 3 -144.24 60.05 -22.38 0.571 1951
 1953 3 -144.03 60.06 -22.43 0.57 1952
 1954 3 -143.94 60.09 -22.52 0.614 1953
 1955 3 -143.84 60.1 -22.61 0.633 1954
 1956 3 -143.63 60.2 -22.59 0.657 1955
 1957 3 -143.53 60.34 -22.63 0.685 1956
 1958 3 -143.34 60.38 -22.68 0.667 1957
 1959 3 -143.24 60.41 -22.7 0.716 1958
 1960 3 -143.03 60.45 -22.75 0.747 1959
 1961 3 -142.84 60.42 -22.72 0.782 1960
 1962 3 -142.74 60.51 -22.77 0.813 1961
 1963 3 -142.74 60.59 -22.86 0.879 1962
 1964 3 -142.63 60.7 -22.91 0.896 1963
 1965 3 -142.03 59.73 -22.68 0.454 1964
 1966 3 -141.84 59.7 -22.7 0.425 1965
 1967 3 -141.63 59.66 -22.72 0.422 1966
 1968 3 -141.53 59.59 -22.88 0.373 1967
 1969 3 -141.44 59.52 -22.97 0.346 1968
 1970 3 -141.34 59.48 -23.06 0.333 1969
 1971 3 -141.13 59.42 -23.13 0.346 1970
 1972 3 -141.03 59.35 -23.2 0.396 1971
 1973 3 -140.94 59.31 -23.31 0.461 1972
 1974 3 -140.84 59.35 -23.43 0.498 1973
 1975 3 -140.74 59.27 -23.52 0.575 1974
 1976 3 -140.53 59.2 -23.47 0.536 1975
 1977 3 -140.44 59.15 -23.63 0.554 1976
 1978 3 -140.24 59.16 -23.72 0.551 1977
 1979 3 -140.13 59.06 -23.77 0.544 1978
 1980 3 -139.94 59.01 -23.86 0.528 1979
 1981 3 -139.84 58.99 -23.95 0.568 1980
 1982 3 -139.74 58.95 -24.02 0.571 1981
 1983 3 -139.53 58.9 -24.06 0.615 1982
 1984 3 -139.34 58.9 -24.15 0.65 1983
 1985 3 -139.24 58.95 -24.31 0.644 1984
 1986 3 -139.44 59.16 -24.38 0.14 1985
 1987 3 -139.34 59.06 -24.27 0.159 1986
 1988 3 -139.34 58.92 -24.09 0.169 1987
 1989 3 -139.13 58.81 -23.91 0.178 1988
 1990 3 -139.03 58.73 -23.79 0.143 1989
 1991 3 -139.03 58.85 -24.4 0.646 1985
 1992 3 -138.84 58.8 -24.49 0.609 1991
 1993 3 -138.74 58.78 -24.65 0.605 1992
 1994 3 -138.63 58.84 -24.79 0.602 1993
 1995 3 -138.44 58.77 -24.93 0.597 1994
 1996 3 -138.34 58.74 -25.02 0.63 1995
 1997 3 -138.13 58.71 -25.18 0.627 1996
 1998 3 -137.94 58.59 -25.27 0.56 1997
 1999 3 -137.94 58.66 -25.5 0.55 1998
 2000 3 -137.84 58.65 -25.63 0.553 1999
 2001 3 -137.74 58.69 -25.81 0.559 2000
 2002 3 -137.74 58.7 -26.04 0.548 2001
 2003 3 -137.44 58.95 -25.52 0.193 2002
 2004 3 -137.24 58.98 -25.5 0.243 2003
 2005 3 -137.13 59.02 -25.61 0.229 2004
 2006 3 -137.03 59.13 -25.57 0.261 2005
 2007 3 -136.84 59.23 -25.61 0.309 2006
 2008 3 -136.84 59.33 -25.81 0.416 2007
 2009 3 -136.63 59.31 -25.84 0.473 2008
 2010 3 -136.44 59.27 -25.97 0.488 2009
 2011 3 -136.34 59.3 -26.02 0.528 2010
 2012 3 -136.13 59.31 -26.13 0.531 2011
 2013 3 -136.03 59.38 -26.25 0.506 2012
 2014 3 -135.94 59.4 -26.29 0.509 2013
 2015 3 -135.74 59.37 -26.27 0.59 2014
 2016 3 -135.53 59.31 -26.31 0.634 2015
 2017 3 -135.34 59.23 -26.27 0.59 2016
 2018 3 -135.24 59.34 -26.31 0.594 2017
 2019 3 -135.53 59.71 -26.25 0.113 2018
 2020 3 -135.13 59.4 -26.41 0.634 2018
 2021 3 -135.03 59.45 -26.49 0.661 2020
 2022 3 -134.94 59.48 -26.54 0.661 2021
 2023 3 -134.84 59.52 -26.68 0.67 2022
 2024 3 -134.94 59.77 -26.84 0.601 2023
 2025 3 -135.13 60.1 -27.4 0.475 2024
 2026 3 -135.13 60.19 -27.61 0.508 2025
 2027 3 -135.03 60.31 -27.7 0.543 2026
 2028 3 -134.94 60.38 -27.79 0.626 2027
 2029 3 -134.94 60.52 -28 0.758 2028
 2030 3 -134.94 60.67 -28.07 0.752 2029
 2031 3 -133.94 60.38 -27.72 0.464 2030
 2032 3 -133.84 60.51 -27.72 0.438 2031
 2033 3 -133.63 60.65 -27.65 0.416 2032
 2034 3 -133.53 60.65 -27.75 0.439 2033
 2035 3 -133.44 60.71 -27.66 0.498 2034
 2036 3 -133.34 60.73 -27.59 0.497 2035
 2037 3 -133.03 60.34 -27.93 0.223 2036
 2038 3 -132.94 60.19 -27.95 0.214 2037
 2039 3 -132.94 59.98 -27.95 0.187 2038
 2040 3 -132.84 59.91 -28.04 0.084 2039
 2041 3 -133.34 60.81 -27.41 0.571 2036
 2042 3 -133.24 60.95 -27.41 0.563 2041
 2043 3 -133.24 60.95 -27.16 0.67 2042
 2044 3 -133.13 61.02 -27.07 0.729 2043
 2045 3 -133.03 61.12 -27.04 0.769 2044
 2046 3 -133.13 61.41 -27 0.598 2045
 2047 3 -135.53 61.05 -28.63 0.365 2030
 2048 3 -135.63 61.13 -28.9 0.375 2047
 2049 3 -135.74 61.21 -29.04 0.344 2048
 2050 3 -135.74 61.37 -29.18 0.328 2049
 2051 3 -136.13 61.44 -29.4 0.245 2050
 2052 3 -136.24 61.53 -29.5 0.237 2051
 2053 3 -136.34 61.7 -29.59 0.24 2052
 2054 3 -136.44 61.77 -29.66 0.227 2053
 2055 3 -136.53 61.95 -29.74 0.162 2054
 2056 3 -136.63 62.1 -29.84 0.174 2055
 2057 3 -136.63 62.21 -29.88 0.165 2056
 2058 3 -136.74 62.37 -29.95 0.145 2057
 2059 3 -136.74 62.53 -29.95 0.135 2058
 2060 3 -136.74 62.69 -29.91 0.162 2059
 2061 3 -136.84 62.88 -29.91 0.135 2060
 2062 3 -136.84 63.06 -30 0.163 2061
 2063 3 -136.94 63.24 -30.04 0.162 2062
 2064 3 -136.84 63.41 -30.22 0.186 2063
 2065 3 -136.94 63.52 -30.29 0.152 2064
 2066 3 -134.24 58.94 -26.29 0.211 2023
 2067 3 -133.94 58.84 -26.22 0.126 2066
 2068 3 -133.84 58.8 -26.16 0.155 2067
 2069 3 -133.63 58.78 -26.2 0.171 2068
 2070 3 -133.53 58.84 -26.18 0.169 2069
 2071 3 -133.44 58.85 -26.11 0.114 2070
 2072 3 -137.53 58.52 -26.16 0.455 2002
 2073 3 -137.44 58.44 -26.18 0.449 2072
 2074 3 -137.34 58.38 -26.29 0.478 2073
 2075 3 -137.44 58.31 -26.5 0.457 2074
 2076 3 -137.34 58.13 -26.56 0.431 2075
 2077 3 -137.34 58.13 -26.66 0.449 2076
 2078 3 -137.24 58.16 -26.84 0.518 2077
 2079 3 -137.03 58.13 -26.97 0.572 2078
 2080 3 -137.03 58.12 -27.13 0.561 2079
 2081 3 -136.94 58.01 -27.2 0.523 2080
 2082 3 -136.84 58.01 -27.31 0.573 2081
 2083 3 -136.74 57.98 -27.54 0.704 2082
 2084 3 -136.74 57.95 -27.66 0.774 2083
 2085 3 -136.63 57.91 -27.84 0.818 2084
 2086 3 -136.65 57.8 -27.88 0.894 2085
 2087 3 -136.94 58.66 -28.2 0.467 2086
 2088 3 -136.94 58.73 -28.34 0.414 2087
 2089 3 -137.03 58.81 -28.47 0.369 2088
 2090 3 -137.03 59.13 -28.5 0.41 2089
 2091 3 -137.13 59.27 -28.61 0.384 2090
 2092 3 -136.94 59.35 -28.68 0.419 2091
 2093 3 -136.94 59.45 -28.79 0.457 2092
 2094 3 -136.94 59.59 -28.86 0.457 2093
 2095 3 -137.03 59.59 -29.06 0.423 2094
 2096 3 -137.03 59.83 -29.15 0.45 2095
 2097 3 -137.03 59.91 -29.27 0.509 2096
 2098 3 -137.34 60.27 -29.18 0.188 2097
 2099 3 -137.24 60.41 -29.25 0.148 2098
 2100 3 -137.24 60.48 -29.36 0.000125 2099
 2101 3 -136.94 59.76 -29.56 0.217 2097
 2102 3 -136.84 59.84 -29.72 0.112 2101
 2103 3 -136.44 57.16 -27.84 0.786 2086
 2104 3 -136.44 57.08 -27.95 0.847 2103
 2105 3 -136.34 56.81 -27.91 0.873 2104
 2106 3 -136.34 56.6 -27.95 0.9 2105
 2107 3 -136.25 56.52 -28.04 0.939 2106
 2108 3 -136.05 56.45 -28.15 0.929 2107
 2109 3 -135.94 56.41 -28.27 0.912 2108
 2110 3 -135.75 56.27 -28.04 0.966 2109
 2111 3 -135.65 56.15 -27.88 0.924 2110
 2112 3 -135.94 56.02 -28.79 0.65 2111
 2113 3 -135.75 55.87 -28.74 0.625 2112
 2114 3 -135.75 55.76 -28.92 0.633 2113
 2115 3 -135.65 55.7 -29.03 0.611 2114
 2116 3 -135.44 55.51 -29.01 0.578 2115
 2117 3 -135.44 55.35 -29.17 0.568 2116
 2118 3 -135.34 55.23 -29.23 0.553 2117
 2119 3 -135.34 55.06 -29.32 0.467 2118
 2120 3 -135.15 54.95 -29.42 0.45 2119
 2121 3 -134.94 54.76 -29.48 0.457 2120
 2122 3 -134.75 54.52 -29.42 0.439 2121
 2123 3 -134.65 54.41 -29.37 0.41 2122
 2124 3 -134.55 54.38 -29.53 0.426 2123
 2125 3 -134.34 54.28 -29.5 0.401 2124
 2126 3 -134.25 54.28 -29.64 0.463 2125
 2127 3 -134.15 54.31 -29.75 0.486 2126
 2128 3 -134.05 54.44 -29.89 0.543 2127
 2129 3 -133.94 54.45 -29.89 0.574 2128
 2130 3 -134.05 55.33 -30.31 0.293 2129
 2131 3 -133.94 55.48 -30.34 0.299 2130
 2132 3 -133.94 55.65 -30.41 0.273 2131
 2133 3 -133.94 55.87 -30.43 0.286 2132
 2134 3 -133.84 55.98 -30.5 0.275 2133
 2135 3 -133.84 56.13 -30.56 0.297 2134
 2136 3 -133.94 56.3 -30.59 0.284 2135
 2137 3 -133.94 56.45 -30.52 0.304 2136
 2138 3 -133.94 56.67 -30.52 0.287 2137
 2139 3 -133.94 56.85 -30.43 0.323 2138
 2140 3 -133.84 56.98 -30.34 0.31 2139
 2141 3 -133.75 57.15 -30.4 0.297 2140
 2142 3 -133.75 57.31 -30.45 0.277 2141
 2143 3 -133.65 57.51 -30.54 0.259 2142
 2144 3 -133.75 57.73 -30.79 0.213 2143
 2145 3 -133.65 57.81 -30.95 0.2 2144
 2146 3 -133.55 57.91 -31.13 0.196 2145
 2147 3 -133.65 58.02 -31.22 0.28 2146
 2148 3 -133.55 58.1 -31.32 0.349 2147
 2149 3 -133.44 58.2 -31.5 0.403 2148
 2150 3 -133.44 58.42 -31.63 0.54 2149
 2151 3 -133.94 58.66 -31.06 0.148 2150
 2152 3 -133.94 58.6 -30.91 0.000125 2151
 2153 3 -133.25 58.42 -31.91 0.508 2150
 2154 3 -133.15 58.41 -32.02 0.613 2153
 2155 3 -133.15 58.45 -32.16 0.677 2154
 2156 3 -133.15 58.46 -32.3 0.784 2155
 2157 3 -132.55 58.28 -32.16 0.56 2156
 2158 3 -132.34 58.25 -32.19 0.542 2157
 2159 3 -132.25 58.32 -32.16 0.535 2158
 2160 3 -132.15 58.49 -32.16 0.582 2159
 2161 3 -131.94 58.45 -32.12 0.715 2160
 2162 3 -131.84 58.43 -32.16 0.768 2161
 2163 3 -131.84 58.6 -32.33 0.857 2162
 2164 3 -131.34 58.02 -32.26 0.549 2163
 2165 3 -131.25 57.89 -32.31 0.546 2164
 2166 3 -131.15 57.85 -32.35 0.518 2165
 2167 3 -131.05 57.74 -32.34 0.484 2166
 2168 3 -130.94 57.68 -32.45 0.442 2167
 2169 3 -130.75 57.68 -32.49 0.43 2168
 2170 3 -130.65 57.68 -32.44 0.448 2169
 2171 3 -130.15 57.82 -32.23 0.277 2170
 2172 3 -129.94 57.82 -32.27 0.245 2171
 2173 3 -129.84 57.78 -32.41 0.226 2172
 2174 3 -129.75 57.78 -32.59 0.219 2173
 2175 3 -129.65 57.86 -32.73 0.2 2174
 2176 3 -129.44 57.95 -32.78 0.183 2175
 2177 3 -129.25 58.11 -32.78 0.131 2176
 2178 3 -129.05 58.16 -32.92 0.176 2177
 2179 3 -129.05 58.2 -33.06 0.176 2178
 2180 3 -128.94 58.16 -33.24 0.195 2179
 2181 3 -128.84 58.17 -33.37 0.199 2180
 2182 3 -128.75 58.18 -33.45 0.183 2181
 2183 3 -128.55 58.24 -33.56 0.226 2182
 2184 3 -128.44 58.25 -33.6 0.205 2183
 2185 3 -128.25 58.29 -33.69 0.208 2184
 2186 3 -128.05 58.34 -33.66 0.253 2185
 2187 3 -127.84 58.29 -33.64 0.15 2186
 2188 3 -130.84 57.46 -32.91 0.167 2170
 2189 3 -130.65 57.43 -32.91 0.108 2188
 2190 3 -130.65 58.16 -32.64 0.172 2169
 2191 3 -130.75 58.28 -32.81 0.204 2190
 2192 3 -130.65 58.28 -32.96 0.255 2191
 2193 3 -130.65 58.28 -33.13 0.188 2192
 2194 3 -130.55 58.17 -33.2 0.08 2193
 2195 3 -131.94 59.11 -32.63 0.469 2163
 2196 3 -131.94 59.22 -32.67 0.463 2195
 2197 3 -131.94 59.34 -32.83 0.454 2196
 2198 3 -131.94 59.49 -32.83 0.446 2197
 2199 3 -131.94 59.56 -33.2 0.352 2198
 2200 3 -132.03 59.53 -33.48 0.389 2199
 2201 3 -131.94 59.63 -33.56 0.465 2200
 2202 3 -132.03 59.84 -33.56 0.482 2201
 2203 3 -132.03 59.89 -33.67 0.519 2202
 2204 3 -132.03 59.86 -33.88 0.626 2203
 2205 3 -132.24 59.91 -34.02 0.688 2204
 2206 3 -132.44 59.99 -34.12 0.717 2205
 2207 3 -132.63 60.11 -34.24 0.79 2206
 2208 3 -132.44 60.31 -34.24 0.71 2207
 2209 3 -132.34 60.41 -34.24 0.611 2208
 2210 3 -132.84 60.5 -34.41 0.488 2209
 2211 3 -132.74 60.56 -34.62 0.349 2210
 2212 3 -132.63 60.66 -34.77 0.273 2211
 2213 3 -132.74 60.72 -34.88 0.235 2212
 2214 3 -132.84 60.81 -35.01 0.191 2213
 2215 3 -132.84 60.99 -35.05 0.149 2214
 2216 3 -132.94 61.07 -35.13 0.084 2215
 2217 3 -131.94 60.07 -33.38 0.018 2203
 2218 3 -131.94 59.78 -32.48 0.093 2198
 2219 3 -131.84 59.95 -32.45 0.085 2218
 2220 3 -132.05 58.06 -32.41 0.112 2161
 2221 3 -132.15 58.14 -32.27 0.194 2220
 2222 3 -132.25 58.24 -32.31 0.123 2221
 2223 3 -133.84 54.06 -29.73 0.349 2129
 2224 3 -133.65 53.98 -29.67 0.379 2223
 2225 3 -133.34 53.92 -29.6 0.391 2224
 2226 3 -133.05 53.99 -29.62 0.432 2225
 2227 3 -132.94 53.95 -29.67 0.481 2226
 2228 3 -132.75 54.03 -29.78 0.511 2227
 2229 3 -132.55 54.13 -29.92 0.602 2228
 2230 3 -132.44 54.06 -29.91 0.787 2229
 2231 3 -132.55 53.63 -29.57 0.111 2230
 2232 3 -132.55 53.76 -29.64 0.109 2231
 2233 3 -132.34 53.95 -30.21 0.847 2230
 2234 3 -132.15 53.84 -30.23 0.776 2233
 2235 3 -132.05 53.7 -30.19 0.767 2234
 2236 3 -132.05 53.56 -30.17 0.783 2235
 2237 3 -132.44 52.83 -29.6 0.361 2236
 2238 3 -132.44 52.7 -29.6 0.399 2237
 2239 3 -132.44 52.52 -29.67 0.372 2238
 2240 3 -132.44 52.27 -29.59 0.306 2239
 2241 3 -132.55 52.09 -29.7 0.25 2240
 2242 3 -132.55 51.91 -29.59 0.259 2241
 2243 3 -132.44 51.7 -29.63 0.226 2242
 2244 3 -132.44 51.56 -29.68 0.246 2243
 2245 3 -132.34 51.37 -29.7 0.192 2244
 2246 3 -132.34 51.21 -29.61 0.182 2245
 2247 3 -132.25 51.03 -29.59 0.184 2246
 2248 3 -132.25 50.84 -29.63 0.161 2247
 2249 3 -132.15 50.71 -29.54 0.16 2248
 2250 3 -131.94 50.66 -29.43 0.144 2249
 2251 3 -131.94 53.76 -30.37 0.576 2236
 2252 3 -131.65 53.96 -30.55 0.527 2251
 2253 3 -131.94 53.45 -30.64 0.126 2252
 2254 3 -131.05 54.19 -30.5 0.373 2252
 2255 3 -130.94 54.23 -30.59 0.368 2254
 2256 3 -130.84 54.13 -30.65 0.336 2255
 2257 3 -130.65 54.1 -30.61 0.336 2256
 2258 3 -130.55 54.06 -30.59 0.325 2257
 2259 3 -130.34 53.98 -30.59 0.374 2258
 2260 3 -130.25 53.88 -30.56 0.37 2259
 2261 3 -130.05 53.84 -30.49 0.378 2260
 2262 3 -129.84 53.84 -30.45 0.381 2261
 2263 3 -129.65 53.74 -30.43 0.36 2262
 2264 3 -129.44 53.66 -30.45 0.362 2263
 2265 3 -129.25 53.63 -30.45 0.387 2264
 2266 3 -129.05 53.59 -30.52 0.377 2265
 2267 3 -128.94 53.58 -30.56 0.42 2266
 2268 3 -128.84 53.67 -30.66 0.468 2267
 2269 3 -128.75 53.77 -30.77 0.527 2268
 2270 3 -128.75 53.83 -30.88 0.608 2269
 2271 3 -128.65 53.85 -30.95 0.695 2270
 2272 3 -128.55 53.95 -30.97 0.724 2271
 2273 3 -128.55 54.06 -31.02 0.748 2272
 2274 3 -128.15 53.96 -30.91 0.617 2273
 2275 3 -128.05 54.03 -30.86 0.606 2274
 2276 3 -127.84 54.02 -30.84 0.594 2275
 2277 3 -127.64 53.95 -30.74 0.529 2276
 2278 3 -127.54 53.91 -30.63 0.494 2277
 2279 3 -127.25 53.74 -30.5 0.491 2278
 2280 3 -127.14 53.7 -30.41 0.529 2279
 2281 3 -126.95 53.7 -30.34 0.588 2280
 2282 3 -126.84 53.71 -30.36 0.63 2281
 2283 3 -126.75 54.23 -30.97 0.166 2282
 2284 3 -126.64 54.13 -30.91 0.136 2283
 2285 3 -126.54 54.12 -31 0.122 2284
 2286 3 -126.54 53.66 -30.31 0.687 2282
 2287 3 -126.45 53.4 -30.27 0.587 2286
 2288 3 -126.25 52.91 -30.15 0.506 2287
 2289 3 -126.04 52.85 -30.15 0.543 2288
 2290 3 -125.95 52.78 -29.91 0.489 2289
 2291 3 -125.84 52.56 -29.88 0.487 2290
 2292 3 -125.64 52.4 -29.88 0.456 2291
 2293 3 -125.54 52.31 -29.79 0.437 2292
 2294 3 -125.54 52.13 -29.74 0.387 2293
 2295 3 -125.45 52.01 -29.72 0.402 2294
 2296 3 -125.34 51.91 -29.56 0.47 2295
 2297 3 -125.25 51.95 -29.45 0.657 2296
 2298 3 -125.04 51.76 -29.52 0.678 2297
 2299 3 -124.95 51.7 -29.47 0.728 2298
 2300 3 -124.75 51.7 -29.49 0.812 2299
 2301 3 -124.64 51.66 -29.5 0.899 2300
 2302 3 -124.34 51.73 -29.45 0.884 2301
 2303 3 -124.34 51.59 -29.41 0.867 2302
 2304 3 -124.25 51.3 -29.47 0.863 2303
 2305 3 -124.25 51.13 -29.41 0.856 2304
 2306 3 -123.75 52.02 -29.04 0.427 2305
 2307 3 -123.64 52.06 -29 0.338 2306
 2308 3 -123.54 52.03 -28.91 0.344 2307
 2309 3 -123.25 52.08 -28.88 0.348 2308
 2310 3 -123.04 51.94 -28.86 0.405 2309
 2311 3 -122.95 51.82 -28.77 0.432 2310
 2312 3 -122.84 51.75 -28.63 0.407 2311
 2313 3 -122.75 51.69 -28.52 0.372 2312
 2314 3 -122.54 51.69 -28.43 0.399 2313
 2315 3 -122.45 51.66 -28.31 0.407 2314
 2316 3 -122.45 51.72 -28.13 0.385 2315
 2317 3 -122.25 51.7 -27.99 0.342 2316
 2318 3 -122.14 51.72 -27.75 0.308 2317
 2319 3 -122.14 51.76 -27.52 0.313 2318
 2320 3 -122.14 51.8 -27.41 0.353 2319
 2321 3 -122.25 51.8 -27.22 0.368 2320
 2322 3 -122.25 51.7 -27.09 0.371 2321
 2323 3 -122.25 51.72 -26.93 0.413 2322
 2324 3 -122.15 51.65 -26.74 0.434 2323
 2325 3 -122.15 51.55 -26.61 0.436 2324
 2326 3 -122.05 51.69 -26.68 0.152 2325
 2327 3 -122.26 51.69 -26.52 0.097 2326
 2328 3 -122.05 51.58 -26.47 0.486 2325
 2329 3 -121.85 51.57 -26.47 0.49 2328
 2330 3 -121.76 51.52 -26.36 0.435 2329
 2331 3 -121.65 51.51 -26.25 0.365 2330
 2332 3 -121.55 51.5 -26.2 0.248 2331
 2333 3 -124.54 50.48 -29.71 0.612 2305
 2334 3 -124.54 50.35 -29.62 0.685 2333
 2335 3 -124.54 50.24 -29.71 0.8 2334
 2336 3 -124.45 50.09 -29.69 0.875 2335
 2337 3 -124.34 49.95 -29.78 0.857 2336
 2338 3 -124.25 49.87 -30 0.88 2337
 2339 3 -124.34 49.74 -30.08 0.964 2338
 2340 3 -125.54 49.28 -29.32 0.204 2339
 2341 3 -125.64 49.2 -29.27 0.138 2340
 2342 3 -125.75 49.06 -29.2 0.156 2341
 2343 3 -125.84 48.95 -29.2 0.226 2342
 2344 3 -125.95 48.9 -29.15 0.226 2343
 2345 3 -126.14 48.81 -29.2 0.214 2344
 2346 3 -126.26 48.69 -29.22 0.239 2345
 2347 3 -126.46 48.59 -29.29 0.267 2346
 2348 3 -126.55 48.52 -29.27 0.231 2347
 2349 3 -126.76 48.46 -29.27 0.199 2348
 2350 3 -126.96 48.38 -29.26 0.162 2349
 2351 3 -127.05 48.28 -29.27 0.236 2350
 2352 3 -127.05 48.13 -29.22 0.292 2351
 2353 3 -127.15 48.02 -29.22 0.255 2352
 2354 3 -124.04 49.77 -30.57 0.729 2339
 2355 3 -123.75 49.56 -30.5 0.667 2354
 2356 3 -123.64 49.45 -30.46 0.622 2355
 2357 3 -123.54 49.31 -30.53 0.617 2356
 2358 3 -123.45 49.21 -30.55 0.634 2357
 2359 3 -123.34 49.05 -30.51 0.61 2358
 2360 3 -123.34 48.9 -30.55 0.613 2359
 2361 3 -124.25 48.66 -30.8 0.186 2360
 2362 3 -124.45 48.63 -30.88 0.156 2361
 2363 3 -123.14 48.84 -30.6 0.563 2360
 2364 3 -122.95 48.74 -30.73 0.53 2363
 2365 3 -122.95 48.56 -30.87 0.532 2364
 2366 3 -122.84 48.45 -31.05 0.483 2365
 2367 3 -122.84 48.27 -31.19 0.489 2366
 2368 3 -122.75 48.16 -31.32 0.489 2367
 2369 3 -122.64 48.09 -31.51 0.474 2368
 2370 3 -122.54 47.98 -31.69 0.489 2369
 2371 3 -122.45 47.94 -31.78 0.491 2370
 2372 3 -122.54 47.7 -31.92 0.475 2371
 2373 3 -122.54 47.59 -32.05 0.484 2372
 2374 3 -122.54 47.52 -32.18 0.463 2373
 2375 3 -122.45 47.48 -32.54 0.401 2374
 2376 3 -122.34 47.41 -32.69 0.359 2375
 2377 3 -122.34 47.23 -32.72 0.322 2376
 2378 3 -122.14 47.02 -32.97 0.25 2377
 2379 3 -122.04 46.84 -33.1 0.223 2378
 2380 3 -122.04 46.71 -33.15 0.281 2379
 2381 3 -121.95 46.6 -33.25 0.31 2380
 2382 3 -121.95 46.96 -33.66 0.192 2381
 2383 3 -121.84 46.99 -33.75 0.178 2382
 2384 3 -121.64 46.89 -33.83 0.126 2383
 2385 3 -121.84 46.34 -33.32 0.363 2381
 2386 3 -121.75 46.26 -33.4 0.434 2385
 2387 3 -121.34 46.58 -33.29 0.276 2386
 2388 3 -121.14 46.41 -33.33 0.229 2387
 2389 3 -120.95 46.51 -33.39 0.143 2388
 2390 3 -120.95 46.7 -33.36 0.047 2389
 2391 3 -122.04 46.03 -33.53 0.382 2386
 2392 3 -121.95 45.89 -33.58 0.431 2391
 2393 3 -121.95 45.78 -33.65 0.487 2392
 2394 3 -121.84 45.6 -33.68 0.489 2393
 2395 3 -121.95 45.32 -33.6 0.462 2394
 2396 3 -121.95 45.07 -33.6 0.48 2395
 2397 3 -122.04 44.89 -33.62 0.522 2396
 2398 3 -122.04 44.78 -33.69 0.564 2397
 2399 3 -121.95 44.54 -33.71 0.543 2398
 2400 3 -122.14 44.39 -33.72 0.547 2399
 2401 3 -122.34 44.39 -33.79 0.504 2400
 2402 3 -122.14 44.18 -33.65 0.607 2401
 2403 3 -122.04 44.09 -33.4 0.593 2402
 2404 3 -121.95 43.99 -33.5 0.661 2403
 2405 3 -121.84 43.88 -33.54 0.711 2404
 2406 3 -121.85 43.92 -32.72 0.514 2405
 2407 3 -121.76 43.96 -32.58 0.511 2406
 2408 3 -122.46 43.81 -32.21 0.16 2407
 2409 3 -122.55 43.84 -32.11 0.093 2408
 2410 3 -121.55 43.98 -32.61 0.543 2407
 2411 3 -120.95 44.16 -32.98 0.211 2410
 2412 3 -120.84 44.15 -33.1 0.141 2411
 2413 3 -121.75 43.6 -34.22 0.654 2405
 2414 3 -121.84 43.41 -34.32 0.561 2413
 2415 3 -121.75 43.14 -34.3 0.49 2414
 2416 3 -121.75 42.93 -34.36 0.484 2415
 2417 3 -122.04 43.21 -34.97 0.122 2416
 2418 3 -122.14 43.24 -35.11 0.133 2417
 2419 3 -121.54 42.49 -34.21 0.31 2416
 2420 3 -121.54 42.39 -34.29 0.332 2419
 2421 3 -121.55 42.27 -34.26 0.324 2420
 2422 3 -121.55 42.13 -34.16 0.345 2421
 2423 3 -121.55 41.91 -34.08 0.43 2422
 2424 3 -121.65 41.79 -34.01 0.478 2423
 2425 3 -121.76 41.72 -34.08 0.523 2424
 2426 3 -121.76 41.59 -34.07 0.53 2425
 2427 3 -121.76 41.39 -34.18 0.455 2426
 2428 3 -121.85 41.22 -34.18 0.407 2427
 2429 3 -121.96 41.1 -34.3 0.374 2428
 2430 3 -121.96 40.97 -34.36 0.317 2429
 2431 3 -121.96 40.93 -34.48 0.292 2430
 2432 3 -122.05 40.85 -34.58 0.259 2431
 2433 3 -122.15 40.74 -34.68 0.31 2432
 2434 3 -122.15 40.53 -34.69 0.32 2433
 2435 3 -122.26 40.42 -34.79 0.346 2434
 2436 3 -122.15 40.32 -34.86 0.397 2435
 2437 3 -122.15 40.16 -35 0.381 2436
 2438 3 -122.15 40 -34.98 0.389 2437
 2439 3 -122.15 39.84 -35.04 0.385 2438
 2440 3 -122.15 39.7 -35.11 0.409 2439
 2441 3 -122.05 39.46 -35.22 0.368 2440
 2442 3 -122.05 39.28 -35.33 0.34 2441
 2443 3 -121.96 39.07 -35.4 0.333 2442
 2444 3 -121.85 38.91 -35.51 0.314 2443
 2445 3 -121.85 38.74 -35.57 0.265 2444
 2446 3 -121.76 38.46 -35.54 0.284 2445
 2447 3 -121.76 38.35 -35.6 0.319 2446
 2448 3 -121.76 38.24 -35.66 0.326 2447
 2449 3 -121.85 38.14 -35.76 0.342 2448
 2450 3 -121.85 38 -35.83 0.393 2449
 2451 3 -121.76 37.89 -35.89 0.373 2450
 2452 3 -121.85 37.75 -35.97 0.381 2451
 2453 3 -121.76 37.67 -36.15 0.434 2452
 2454 3 -121.76 37.53 -36.18 0.457 2453
 2455 3 -121.76 37.42 -36.26 0.466 2454
 2456 3 -121.65 37.32 -36.32 0.428 2455
 2457 3 -121.55 37.27 -36.5 0.432 2456
 2458 3 -121.46 37.21 -36.68 0.372 2457
 2459 3 -121.65 37.1 -36.82 0.307 2458
 2460 3 -121.65 37.07 -36.97 0.362 2459
 2461 3 -121.76 36.99 -37.12 0.401 2460
 2462 3 -121.76 36.85 -37.19 0.424 2461
 2463 3 -121.76 36.77 -37.29 0.451 2462
 2464 3 -121.76 36.64 -37.4 0.485 2463
 2465 3 -121.76 36.46 -37.41 0.477 2464
 2466 3 -121.76 36.36 -37.55 0.471 2465
 2467 3 -121.85 36.25 -37.67 0.475 2466
 2468 3 -121.85 36.14 -37.77 0.472 2467
 2469 3 -121.85 36.07 -37.91 0.501 2468
 2470 3 -121.85 35.96 -37.98 0.556 2469
 2471 3 -121.96 35.82 -38.02 0.551 2470
 2472 3 -122.05 35.68 -38.09 0.55 2471
 2473 3 -122.26 35.6 -38.09 0.603 2472
 2474 3 -122.26 35.53 -38.23 0.632 2473
 2475 3 -122.46 35.52 -38.38 0.658 2474
 2476 3 -122.46 35.49 -38.48 0.647 2475
 2477 3 -122.85 35.6 -38.69 0.59 2476
 2478 3 -123.15 35.63 -38.9 0.541 2477
 2479 3 -123.35 35.66 -39.08 0.477 2478
 2480 3 -123.55 35.66 -39.2 0.429 2479
 2481 3 -123.55 35.46 -39.33 0.393 2480
 2482 3 -123.76 35.35 -39.42 0.386 2481
 2483 3 -123.76 35.25 -39.55 0.407 2482
 2484 3 -123.85 35.07 -39.62 0.438 2483
 2485 3 -123.85 35.01 -39.77 0.461 2484
 2486 3 -123.96 34.85 -39.81 0.499 2485
 2487 3 -124.05 34.83 -39.9 0.517 2486
 2488 3 -124.15 34.68 -39.92 0.526 2487
 2489 3 -124.26 34.33 -39.91 0.436 2488
 2490 3 -124.35 34.33 -39.97 0.43 2489
 2491 3 -124.46 34.28 -40.05 0.484 2490
 2492 3 -124.46 34.26 -40.22 0.496 2491
 2493 3 -124.65 34.21 -40.33 0.502 2492
 2494 3 -124.76 34.15 -40.41 0.487 2493
 2495 3 -124.85 34.12 -40.48 0.444 2494
 2496 3 -124.96 34.01 -40.44 0.344 2495
 2497 3 -125.05 33.93 -40.48 0.3 2496
 2498 3 -125.26 33.75 -40.59 0.116 2497
 2499 3 -120.84 43.89 -34.37 0.198 2413
 2500 3 -120.64 43.93 -34.36 0.195 2499
 2501 3 -120.64 43.96 -34.25 0.000125 2500
 2502 3 -121.64 45.82 -34.23 0.225 2394
 2503 3 -121.54 45.68 -34.33 0.255 2502
 2504 3 -121.45 45.64 -34.5 0.277 2503
 2505 3 -121.34 45.57 -34.58 0.273 2504
 2506 3 -121.45 45.61 -35.04 0.149 2505
 2507 3 -121.45 45.64 -35.18 0.119 2506
 2508 3 -121.45 45.59 -35.29 0.118 2507
 2509 3 -121.45 45.53 -35.44 0.165 2508
 2510 3 -121.54 45.45 -35.58 0.236 2509
 2511 3 -121.64 45.32 -35.68 0.292 2510
 2512 3 -121.64 45.1 -35.72 0.228 2511
 2513 3 -121.54 45.1 -35.83 0.298 2512
 2514 3 -121.45 45.09 -36.03 0.255 2513
 2515 3 -121.34 44.85 -36.05 0.26 2514
 2516 3 -121.34 44.67 -36.11 0.225 2515
 2517 3 -121.25 44.54 -36.22 0.238 2516
 2518 3 -121.25 44.32 -36.37 0.217 2517
 2519 3 -121.34 44.2 -36.4 0.204 2518
 2520 3 -121.25 44.02 -36.47 0.189 2519
 2521 3 -121.25 43.96 -36.65 0.142 2520
 2522 3 -121.14 43.86 -36.86 0.092 2521
 2523 3 -121.04 43.85 -36.91 0.000125 2522
 2524 3 -121.95 48.16 -31.82 0.192 2371
 2525 3 -121.75 48.09 -31.92 0.116 2524
 2526 3 -124.84 50.06 -29.94 0.158 2335
 2527 3 -124.95 50.03 -30.1 0.14 2526
 2528 3 -125.45 52.56 -29 0.226 2297
 2529 3 -125.45 52.62 -28.9 0.269 2528
 2530 3 -125.64 52.69 -28.77 0.263 2529
 2531 3 -125.84 52.73 -28.74 0.217 2530
 2532 3 -126.04 52.84 -28.7 0.207 2531
 2533 3 -126.04 52.91 -28.56 0.000125 2532
 2534 3 -125.75 52.73 -30.81 0.144 2289
 2535 3 -125.75 52.78 -30.91 0.125 2534
 2536 3 -125.84 52.81 -30.99 0.000125 2535
 2537 3 -126.34 53.92 -30.27 0.214 2287
 2538 3 -126.14 53.95 -30.22 0.212 2537
 2539 3 -126.04 54.03 -30.24 0.147 2538
 2540 3 -125.95 54.16 -30.25 0.000125 2539
 2541 3 -131.84 53.84 -30.48 0.576 2251
 2542 3 -131.94 53.06 -29.92 0.312 2541
 2543 3 -131.94 53.03 -30.3 0.184 2542
 2544 3 -135.25 56.08 -27.27 0.483 2111
 2545 3 -135.15 55.99 -27.27 0.486 2544
 2546 3 -135.05 55.98 -27.27 0.494 2545
 2547 3 -134.94 55.9 -27.11 0.458 2546
 2548 3 -134.55 56.06 -27.06 0.33 2547
 2549 3 -134.34 56.05 -27.04 0.327 2548
 2550 3 -134.05 56.03 -26.99 0.356 2549
 2551 3 -133.94 56.01 -26.93 0.425 2550
 2552 3 -133.84 55.85 -26.97 0.441 2551
 2553 3 -133.65 55.81 -26.88 0.464 2552
 2554 3 -133.55 55.76 -26.86 0.477 2553
 2555 3 -133.44 55.7 -26.82 0.483 2554
 2556 3 -133.15 55.81 -26.63 0.381 2555
 2557 3 -132.94 55.73 -26.56 0.43 2556
 2558 3 -132.84 55.71 -26.45 0.418 2557
 2559 3 -132.65 55.7 -26.43 0.421 2558
 2560 3 -132.55 55.65 -26.41 0.404 2559
 2561 3 -132.34 55.52 -26.43 0.327 2560
 2562 3 -132.25 55.4 -26.38 0.297 2561
 2563 3 -132.05 55.31 -26.29 0.286 2562
 2564 3 -131.84 55.27 -26.27 0.344 2563
 2565 3 -131.75 55.23 -26.25 0.428 2564
 2566 3 -131.65 55.13 -26.18 0.519 2565
 2567 3 -131.44 55.06 -26.13 0.562 2566
 2568 3 -131.25 55.02 -26.02 0.563 2567
 2569 3 -131.15 54.96 -25.84 0.548 2568
 2570 3 -131.05 54.9 -25.66 0.542 2569
 2571 3 -130.94 54.79 -25.59 0.542 2570
 2572 3 -130.75 54.73 -25.66 0.539 2571
 2573 3 -130.55 54.83 -25.72 0.6 2572
 2574 3 -130.34 55 -25.81 0.613 2573
 2575 3 -130.15 55.04 -25.79 0.637 2574
 2576 3 -129.94 55.17 -26.63 0.185 2575
 2577 3 -129.94 55.24 -26.82 0.119 2576
 2578 3 -130.15 55.01 -25.52 0.56 2575
 2579 3 -130.05 55.01 -25.38 0.534 2578
 2580 3 -130.25 55.19 -24.95 0.315 2579
 2581 3 -130.34 55.09 -25.41 0.193 2580
 2582 3 -130.25 55.19 -25.54 0.169 2581
 2583 3 -130.34 55.26 -25.63 0.000125 2582
 2584 3 -130.25 55.32 -24.63 0.224 2580
 2585 3 -130.25 55.33 -24.43 0.116 2584
 2586 3 -129.84 54.89 -25.56 0.363 2579
 2587 3 -129.65 54.98 -25.43 0.339 2586
 2588 3 -129.44 55.37 -25.49 0.178 2587
 2589 3 -129.25 55.45 -25.45 0.203 2588
 2590 3 -129.15 55.51 -25.45 0.223 2589
 2591 3 -128.94 55.58 -25.41 0.198 2590
 2592 3 -128.75 55.62 -25.34 0.196 2591
 2593 3 -128.55 55.58 -25.27 0.182 2592
 2594 3 -128.44 55.57 -25.15 0.238 2593
 2595 3 -128.44 55.5 -25.02 0.274 2594
 2596 3 -128.25 55.39 -25 0.238 2595
 2597 3 -128.15 55.26 -24.93 0.232 2596
 2598 3 -127.94 55.29 -24.91 0.217 2597
 2599 3 -127.75 55.19 -24.84 0.229 2598
 2600 3 -127.64 55.14 -24.77 0.253 2599
 2601 3 -127.45 55.07 -24.66 0.262 2600
 2602 3 -127.14 55.05 -24.5 0.241 2601
 2603 3 -126.95 55.01 -24.4 0.166 2602
 2604 3 -126.84 54.95 -24.31 0.204 2603
 2605 3 -126.85 54.84 -24.22 0.251 2604
 2606 3 -126.65 54.83 -24.22 0.325 2605
 2607 3 -126.46 54.8 -24.18 0.386 2606
 2608 3 -126.35 54.79 -24.16 0.45 2607
 2609 3 -126.15 54.65 -24.04 0.525 2608
 2610 3 -126.05 54.58 -23.93 0.545 2609
 2611 3 -125.85 54.54 -23.99 0.523 2610
 2612 3 -125.55 54.47 -24.04 0.433 2611
 2613 3 -125.46 54.36 -24.02 0.339 2612
 2614 3 -129.75 54.87 -25.22 0.156 2587
 2615 3 -129.75 54.76 -25.18 0.000125 2614
 2616 3 -132.44 56.08 -26.02 0.132 2560
 2617 3 -132.34 56.06 -25.95 0.000125 2616
 2618 3 -135.25 55.63 -26.56 0.233 2547
 2619 3 -135.44 55.56 -26.3 0.194 2618
 2620 3 -135.44 55.52 -26.05 0.258 2619
 2621 3 -135.44 55.41 -25.94 0.315 2620
 2622 3 -135.44 55.41 -25.78 0.368 2621
 2623 3 -135.34 55.27 -25.57 0.425 2622
 2624 3 -135.34 55.27 -25.46 0.476 2623
 2625 3 -135.25 55.31 -25.26 0.497 2624
 2626 3 -135.15 55.15 -25.17 0.492 2625
 2627 3 -135.05 55.03 -25.14 0.471 2626
 2628 3 -135.25 54.92 -24.98 0.486 2627
 2629 3 -135.25 54.87 -24.83 0.42 2628
 2630 3 -135.34 54.98 -24.58 0.262 2629
 2631 3 -141.03 59.59 -24.18 0.089 1975
 2632 3 -141.13 59.56 -24.31 0.069 2631
 2633 3 -143.13 61.76 -23.22 0.372 1964
 2634 3 -143.24 61.91 -23.29 0.408 2633
 2635 3 -143.34 62.05 -23.27 0.476 2634
 2636 3 -143.44 62.23 -23.27 0.548 2635
 2637 3 -143.34 62.37 -23.31 0.611 2636
 2638 3 -143.34 62.51 -23.45 0.603 2637
 2639 3 -143.34 62.66 -23.43 0.649 2638
 2640 3 -143.44 62.81 -23.52 0.713 2639
 2641 3 -143.34 62.95 -23.49 0.775 2640
 2642 3 -143.34 63.09 -23.63 0.753 2641
 2643 3 -143.13 63.28 -23.68 0.69 2642
 2644 3 -143.13 63.41 -23.66 0.686 2643
 2645 3 -143.13 63.56 -23.61 0.597 2644
 2646 3 -142.94 63.78 -23.47 0.514 2645
 2647 3 -142.94 63.88 -23.41 0.568 2646
 2648 3 -142.84 64.05 -23.25 0.576 2647
 2649 3 -142.74 64.21 -23.41 0.548 2648
 2650 3 -142.44 64.29 -23.61 0.5 2649
 2651 3 -142.34 64.43 -23.81 0.541 2650
 2652 3 -142.24 64.54 -23.81 0.589 2651
 2653 3 -142.13 64.66 -23.79 0.631 2652
 2654 3 -142.13 64.77 -23.77 0.69 2653
 2655 3 -141.94 64.85 -23.86 0.766 2654
 2656 3 -141.84 65.02 -23.81 0.867 2655
 2657 3 -142.34 65.32 -24.41 0.529 2656
 2658 3 -142.53 65.48 -24.65 0.408 2657
 2659 3 -142.53 65.63 -24.77 0.381 2658
 2660 3 -142.53 65.79 -24.91 0.367 2659
 2661 3 -142.53 65.87 -25.2 0.349 2660
 2662 3 -142.53 65.95 -25.38 0.294 2661
 2663 3 -142.53 66.04 -25.52 0.242 2662
 2664 3 -142.53 66.13 -25.66 0.216 2663
 2665 3 -142.53 66.24 -25.77 0.215 2664
 2666 3 -142.63 66.38 -25.81 0.226 2665
 2667 3 -142.74 66.49 -25.86 0.297 2666
 2668 3 -142.84 66.59 -25.93 0.392 2667
 2669 3 -142.74 66.68 -26.04 0.488 2668
 2670 3 -142.74 66.79 -26.13 0.541 2669
 2671 3 -142.74 66.93 -26.2 0.555 2670
 2672 3 -142.74 67.02 -26.34 0.583 2671
 2673 3 -142.84 67.12 -26.43 0.609 2672
 2674 3 -142.84 67.21 -26.54 0.561 2673
 2675 3 -142.84 67.32 -26.66 0.466 2674
 2676 3 -142.84 67.48 -26.68 0.589 2675
 2677 3 -142.84 67.56 -26.75 0.601 2676
 2678 3 -142.74 67.57 -26.9 0.689 2677
 2679 3 -142.84 67.7 -26.91 0.77 2678
 2680 3 -142.74 67.32 -27.52 0.373 2679
 2681 3 -142.84 67.07 -27.88 0.353 2680
 2682 3 -142.74 67.13 -28.02 0.373 2681
 2683 3 -142.63 67.18 -28.18 0.369 2682
 2684 3 -142.63 67.18 -28.36 0.377 2683
 2685 3 -142.63 67.15 -28.52 0.377 2684
 2686 3 -142.53 67.12 -28.72 0.369 2685
 2687 3 -142.44 67.15 -28.9 0.369 2686
 2688 3 -142.34 67.04 -29.11 0.37 2687
 2689 3 -142.34 67.04 -29.27 0.39 2688
 2690 3 -142.34 66.99 -29.38 0.408 2689
 2691 3 -142.03 66.98 -29.41 0.184 2690
 2692 3 -142.94 66.73 -29.54 0.176 2691
 2693 3 -143.13 66.74 -29.65 0.102 2692
 2694 3 -141.94 66.96 -29.47 0.203 2691
 2695 3 -141.74 66.9 -29.54 0.211 2694
 2696 3 -141.63 66.84 -29.61 0.224 2695
 2697 3 -141.53 66.74 -29.81 0.207 2696
 2698 3 -141.53 66.73 -30.04 0.156 2697
 2699 3 -141.53 66.73 -30.22 0.158 2698
 2700 3 -141.53 66.69 -30.36 0.159 2699
 2701 3 -141.44 66.71 -30.57 0.158 2700
 2702 3 -141.34 66.71 -30.81 0.165 2701
 2703 3 -141.34 66.74 -30.97 0.123 2702
 2704 3 -142.84 68.31 -26.18 0.549 2679
 2705 3 -142.84 68.51 -26.19 0.518 2704
 2706 3 -142.84 68.68 -26.17 0.528 2705
 2707 3 -143.03 68.76 -26.3 0.566 2706
 2708 3 -143.13 68.85 -26.4 0.589 2707
 2709 3 -143.13 68.95 -26.51 0.605 2708
 2710 3 -143.94 68.79 -26.41 0.387 2709
 2711 3 -144.13 68.85 -26 0.208 2710
 2712 3 -144.34 68.9 -25.91 0.207 2711
 2713 3 -144.53 68.96 -25.86 0.205 2712
 2714 3 -144.63 69.04 -25.93 0.246 2713
 2715 3 -144.84 69.12 -26 0.303 2714
 2716 3 -144.94 69.21 -26.15 0.351 2715
 2717 3 -145.13 69.23 -26.25 0.332 2716
 2718 3 -145.24 69.21 -26.41 0.325 2717
 2719 3 -145.44 69.21 -26.59 0.259 2718
 2720 3 -145.74 69.34 -26.36 0.196 2719
 2721 3 -145.84 69.4 -26.24 0.155 2720
 2722 3 -145.94 69.46 -26.11 0.166 2721
 2723 3 -146.03 69.51 -25.97 0.137 2722
 2724 3 -146.13 69.52 -25.84 0.153 2723
 2725 3 -146.24 69.51 -25.7 0.203 2724
 2726 3 -146.44 69.51 -25.59 0.213 2725
 2727 3 -146.53 69.52 -25.49 0.232 2726
 2728 3 -146.63 69.52 -25.36 0.274 2727
 2729 3 -146.74 69.6 -25.24 0.353 2728
 2730 3 -146.84 69.65 -25.16 0.438 2729
 2731 3 -147.03 69.51 -24.91 0.373 2730
 2732 3 -147.13 69.56 -24.75 0.382 2731
 2733 3 -147.24 69.57 -24.59 0.435 2732
 2734 3 -147.34 69.65 -24.49 0.451 2733
 2735 3 -147.53 69.74 -24.32 0.454 2734
 2736 3 -147.53 69.85 -24.15 0.456 2735
 2737 3 -147.63 69.85 -23.99 0.421 2736
 2738 3 -147.74 69.9 -23.81 0.417 2737
 2739 3 -147.74 69.93 -23.65 0.446 2738
 2740 3 -147.74 69.85 -23.45 0.469 2739
 2741 3 -147.84 69.95 -23.34 0.501 2740
 2742 3 -147.94 69.98 -23.24 0.544 2741
 2743 3 -148.13 69.98 -23.13 0.555 2742
 2744 3 -148.24 69.98 -23 0.65 2743
 2745 3 -148.34 70.02 -22.86 0.602 2744
 2746 3 -148.44 69.82 -22.66 0.449 2745
 2747 3 -148.53 69.84 -22.61 0.377 2746
 2748 3 -148.63 69.82 -22.52 0.279 2747
 2749 3 -143.84 68.84 -27.03 0.117 2710
 2750 3 -143.74 68.82 -27.19 0.067 2749
 2751 3 -142.84 69.13 -26.67 0.366 2709
 2752 3 -142.94 69.26 -26.78 0.301 2751
 2753 3 -143.03 69.35 -26.96 0.255 2752
 2754 3 -143.13 69.46 -27.01 0.266 2753
 2755 3 -143.13 69.56 -27.12 0.344 2754
 2756 3 -143.24 69.66 -27.19 0.416 2755
 2757 3 -143.24 69.76 -27.33 0.505 2756
 2758 3 -143.44 69.82 -27.44 0.499 2757
 2759 3 -143.34 69.85 -27.65 0.579 2758
 2760 3 -143.34 69.85 -27.76 0.625 2759
 2761 3 -142.94 69.65 -28.08 0.384 2760
 2762 3 -142.74 69.57 -28.24 0.329 2761
 2763 3 -142.63 69.57 -28.37 0.415 2762
 2764 3 -142.44 69.59 -28.53 0.536 2763
 2765 3 -142.34 69.62 -28.69 0.56 2764
 2766 3 -142.24 69.59 -28.8 0.578 2765
 2767 3 -142.13 69.59 -28.87 0.598 2766
 2768 3 -142.03 69.6 -28.99 0.617 2767
 2769 3 -141.84 69.54 -29.03 0.533 2768
 2770 3 -141.84 69.65 -29.33 0.451 2769
 2771 3 -141.74 69.54 -29.55 0.429 2770
 2772 3 -141.63 69.46 -29.76 0.439 2771
 2773 3 -141.53 69.37 -29.96 0.441 2772
 2774 3 -141.84 69.36 -30.33 0.124 2773
 2775 3 -141.94 69.35 -30.44 0.088 2774
 2776 3 -141.34 69.34 -29.99 0.377 2773
 2777 3 -141.24 69.29 -30.15 0.307 2776
 2778 3 -141.13 69.27 -30.26 0.185 2777
 2779 3 -141.84 69.93 -28.65 0.135 2769
 2780 3 -142.03 69.88 -28.64 0.136 2779
 2781 3 -142.13 69.85 -28.65 0.054 2780
 2782 3 -143.84 70.21 -27.49 0.273 2760
 2783 3 -143.94 70.35 -27.46 0.269 2782
 2784 3 -144.03 70.37 -27.65 0.327 2783
 2785 3 -144.13 70.35 -27.69 0.336 2784
 2786 3 -144.34 70.4 -27.74 0.322 2785
 2787 3 -144.44 70.46 -27.85 0.332 2786
 2788 3 -144.53 70.51 -27.94 0.319 2787
 2789 3 -144.74 70.49 -27.99 0.266 2788
 2790 3 -144.94 70.57 -28.1 0.268 2789
 2791 3 -145.03 70.57 -28.3 0.281 2790
 2792 3 -145.24 70.56 -28.35 0.27 2791
 2793 3 -145.34 70.52 -28.44 0.208 2792
 2794 3 -145.44 70.48 -28.6 0.2 2793
 2795 3 -145.63 70.46 -28.67 0.198 2794
 2796 3 -145.74 70.4 -28.83 0.228 2795
 2797 3 -145.84 70.37 -28.87 0.208 2796
 2798 3 -145.94 70.29 -28.99 0.231 2797
 2799 3 -145.94 70.27 -29.28 0.261 2798
 2800 3 -145.94 70.26 -29.39 0.277 2799
 2801 3 -145.94 70.23 -29.55 0.328 2800
 2802 3 -146.03 70.27 -29.65 0.32 2801
 2803 3 -146.13 70.32 -29.85 0.364 2802
 2804 3 -146.24 70.32 -29.99 0.45 2803
 2805 3 -146.34 70.25 -30.08 0.485 2804
 2806 3 -146.44 70.22 -30.21 0.496 2805
 2807 3 -146.53 70.32 -30.39 0.515 2806
 2808 3 -146.74 70.33 -30.51 0.544 2807
 2809 3 -146.84 70.39 -30.67 0.563 2808
 2810 3 -146.84 70.31 -30.8 0.547 2809
 2811 3 -146.84 70.26 -30.98 0.483 2810
 2812 3 -146.63 70.06 -31.16 0.383 2811
 2813 3 -146.53 69.92 -31.34 0.356 2812
 2814 3 -146.44 69.84 -31.49 0.336 2813
 2815 3 -146.03 69.58 -31.57 0.223 2814
 2816 3 -145.84 69.53 -31.61 0.209 2815
 2817 3 -145.63 69.5 -31.66 0.121 2816
 2818 3 -145.63 69.39 -31.57 0.000125 2817
 2819 3 -142.74 68.27 -25.47 0.136 2704
 2820 3 -142.74 68.15 -25.38 0.041 2819
 2821 3 -141.53 64.93 -23.56 0.689 2656
 2822 3 -141.03 64.85 -23.43 0.661 2821
 2823 3 -140.94 64.95 -23.45 0.645 2822
 2824 3 -141.03 65.18 -22.99 0.524 2823
 2825 3 -140.94 65.32 -22.95 0.473 2824
 2826 3 -140.94 65.38 -22.79 0.453 2825
 2827 3 -140.84 65.46 -22.72 0.362 2826
 2828 3 -140.84 65.54 -22.54 0.299 2827
 2829 3 -140.53 65.43 -22.36 0.253 2828
 2830 3 -140.44 65.36 -22.09 0.218 2829
 2831 3 -140.34 65.25 -22 0.22 2830
 2832 3 -140.24 65.19 -21.93 0.298 2831
 2833 3 -140.13 65.12 -21.81 0.335 2832
 2834 3 -140.03 65.08 -21.7 0.34 2833
 2835 3 -140.03 65.08 -21.52 0.324 2834
 2836 3 -140.13 65.09 -21.36 0.228 2835
 2837 3 -140.03 65.12 -21.16 0.237 2836
 2838 3 -140.03 65.17 -20.97 0.204 2837
 2839 3 -139.94 65.11 -20.84 0.212 2838
 2840 3 -139.84 65.03 -20.63 0.231 2839
 2841 3 -139.74 65 -20.47 0.203 2840
 2842 3 -139.63 64.92 -20.32 0.203 2841
 2843 3 -139.44 64.92 -20.27 0.188 2842
 2844 3 -139.34 64.89 -20.2 0.243 2843
 2845 3 -139.13 64.84 -20.09 0.277 2844
 2846 3 -139.03 64.81 -19.97 0.288 2845
 2847 3 -138.94 64.78 -19.81 0.286 2846
 2848 3 -138.84 64.81 -19.68 0.298 2847
 2849 3 -138.74 64.81 -19.56 0.348 2848
 2850 3 -138.63 64.78 -19.43 0.341 2849
 2851 3 -138.53 64.89 -19.27 0.388 2850
 2852 3 -138.34 64.86 -19.18 0.447 2851
 2853 3 -138.24 64.81 -19.09 0.468 2852
 2854 3 -138.13 64.76 -19.06 0.507 2853
 2855 3 -137.94 64.94 -19.06 0.588 2854
 2856 3 -137.94 65.14 -19.04 0.559 2855
 2857 3 -137.74 65.25 -19.06 0.6 2856
 2858 3 -137.63 65.34 -19.09 0.623 2857
 2859 3 -137.44 65.45 -19.13 0.654 2858
 2860 3 -137.34 65.5 -19.36 0.64 2859
 2861 3 -137.13 65.48 -19.27 0.605 2860
 2862 3 -137.03 65.53 -19.45 0.594 2861
 2863 3 -136.63 65.45 -18.94 0.42 2862
 2864 3 -136.53 65.53 -18.92 0.393 2863
 2865 3 -136.44 65.7 -18.87 0.354 2864
 2866 3 -136.34 65.78 -18.89 0.321 2865
 2867 3 -136.24 66.01 -18.96 0.254 2866
 2868 3 -136.24 66.14 -18.94 0.264 2867
 2869 3 -136.13 66.28 -19.01 0.339 2868
 2870 3 -136.13 66.34 -19.1 0.431 2869
 2871 3 -136.03 66.45 -19.1 0.492 2870
 2872 3 -135.94 66.61 -19.15 0.519 2871
 2873 3 -135.94 66.78 -19.21 0.506 2872
 2874 3 -136.03 66.94 -19.24 0.527 2873
 2875 3 -136.13 67.06 -19.17 0.587 2874
 2876 3 -136.24 67.2 -19.19 0.593 2875
 2877 3 -136.24 67.39 -19.26 0.501 2876
 2878 3 -136.34 67.51 -19.3 0.522 2877
 2879 3 -136.94 67.59 -19.3 0.26 2878
 2880 3 -137.03 67.64 -19.3 0.125 2879
 2881 3 -137.74 66 -19.94 0.233 2860
 2882 3 -137.84 66.08 -20.05 0.192 2881
 2883 3 -141.24 65.76 -22.36 0.121 2828
 2884 3 -141.44 65.87 -22.38 0.109 2883
 2885 3 -141.63 65.98 -22.43 0.053 2884
 2886 3 -141.74 66.07 -22.36 0.072 2885
 2887 3 -141.84 66.12 -22.38 0.061 2886
 2888 3 -141.44 64.88 -23.43 0.689 2821
 2889 3 -141.13 64.65 -23.25 0.175 2888
 2890 3 -141.24 64.71 -23.22 0.248 2889
 2891 3 -141.44 64.82 -23.29 0.282 2890
 2892 3 -141.53 64.9 -23.2 0.315 2891
 2893 3 -141.63 64.95 -23.11 0.183 2892
 2894 3 -143.53 63.45 -24.43 0.207 2645
 2895 3 -143.63 63.59 -24.47 0.147 2894
 2896 3 -143.63 63.67 -24.56 0.093 2895
 2897 3 -148.04 59.05 -20.11 0.14 1930
 2898 3 -148.04 59.08 -19.93 0.095 2897
 2899 3 -151.14 58.62 -18.15 0.356 1915
 2900 3 -151.04 58.8 -18.11 0.336 2899
 2901 3 -150.95 58.9 -18.22 0.317 2900
 2902 3 -150.95 59.04 -18.24 0.275 2901
 2903 3 -150.85 59.17 -18.33 0.255 2902
 2904 3 -150.75 59.27 -18.26 0.25 2903
 2905 3 -150.75 59.44 -18.27 0.263 2904
 2906 3 -150.64 59.59 -18.15 0.26 2905
 2907 3 -150.64 59.76 -18.06 0.282 2906
 2908 3 -150.54 59.86 -17.93 0.261 2907
 2909 3 -150.54 60.01 -17.83 0.215 2908
 2910 3 -150.45 60.15 -17.81 0.231 2909
 2911 3 -150.35 60.27 -17.76 0.263 2910
 2912 3 -150.35 60.47 -17.74 0.245 2911
 2913 3 -150.25 60.62 -17.77 0.321 2912
 2914 3 -150.14 60.72 -17.81 0.373 2913
 2915 3 -150.04 60.87 -17.79 0.391 2914
 2916 3 -150.04 61.08 -17.85 0.346 2915
 2917 3 -149.95 61.2 -17.94 0.336 2916
 2918 3 -149.95 61.39 -18.03 0.313 2917
 2919 3 -149.85 61.51 -18.1 0.311 2918
 2920 3 -149.85 61.72 -18.11 0.319 2919
 2921 3 -149.75 61.82 -18.2 0.377 2920
 2922 3 -149.64 61.91 -18.27 0.433 2921
 2923 3 -149.64 62.08 -18.25 0.486 2922
 2924 3 -149.54 62.15 -18.38 0.565 2923
 2925 3 -149.44 62.3 -18.41 0.707 2924
 2926 3 -149.24 62.55 -18.36 0.736 2925
 2927 3 -149.24 62.7 -18.4 0.742 2926
 2928 3 -148.84 62.66 -18.13 0.701 2927
 2929 3 -148.74 62.76 -18.22 0.701 2928
 2930 3 -148.53 62.83 -18.25 0.739 2929
 2931 3 -148.44 62.9 -18.32 0.8 2930
 2932 3 -148.34 62.95 -18.31 0.78 2931
 2933 3 -148.13 62.97 -18.34 0.768 2932
 2934 3 -148.34 63.4 -18.52 0.607 2933
 2935 3 -148.24 63.54 -18.77 0.621 2934
 2936 3 -148.24 63.65 -18.91 0.662 2935
 2937 3 -148.24 63.83 -18.97 0.662 2936
 2938 3 -148.34 63.95 -19.09 0.592 2937
 2939 3 -148.34 64.09 -19.2 0.565 2938
 2940 3 -148.24 64.12 -19.32 0.48 2939
 2941 3 -148.34 64.23 -19.45 0.43 2940
 2942 3 -148.34 64.32 -19.81 0.335 2941
 2943 3 -148.34 64.35 -20.11 0.338 2942
 2944 3 -148.34 64.32 -20.52 0.271 2943
 2945 3 -148.24 64.35 -20.82 0.172 2944
 2946 3 -148.13 64.43 -21 0.204 2945
 2947 3 -148.03 64.51 -21.15 0.25 2946
 2948 3 -148.03 64.66 -21.31 0.281 2947
 2949 3 -148.03 64.82 -21.41 0.33 2948
 2950 3 -148.03 64.98 -21.47 0.391 2949
 2951 3 -148.13 65.15 -21.47 0.426 2950
 2952 3 -148.03 65.24 -21.43 0.474 2951
 2953 3 -147.94 65.34 -21.49 0.516 2952
 2954 3 -147.84 65.48 -21.59 0.509 2953
 2955 3 -147.84 65.59 -22.13 0.373 2954
 2956 3 -147.84 65.73 -22.31 0.333 2955
 2957 3 -147.94 65.76 -22.66 0.316 2956
 2958 3 -147.94 65.81 -22.86 0.361 2957
 2959 3 -147.94 65.87 -23.02 0.363 2958
 2960 3 -147.94 65.87 -23.16 0.404 2959
 2961 3 -148.03 65.85 -23.29 0.455 2960
 2962 3 -148.03 65.84 -23.5 0.561 2961
 2963 3 -148.03 65.65 -23.65 0.541 2962
 2964 3 -148.03 65.71 -23.79 0.59 2963
 2965 3 -148.44 65.9 -24.06 0.39 2964
 2966 3 -148.53 65.85 -24.25 0.39 2965
 2967 3 -148.63 65.87 -24.47 0.379 2966
 2968 3 -148.63 65.95 -24.61 0.389 2967
 2969 3 -148.74 66.01 -24.79 0.371 2968
 2970 3 -148.74 66.07 -24.95 0.391 2969
 2971 3 -148.84 66.07 -25.11 0.433 2970
 2972 3 -148.94 66.13 -25.22 0.43 2971
 2973 3 -148.94 66.15 -25.36 0.42 2972
 2974 3 -149.24 66.12 -25.47 0.158 2973
 2975 3 -149.03 66.1 -25.52 0.484 2973
 2976 3 -149.13 66.04 -25.65 0.461 2975
 2977 3 -149.24 66.1 -25.75 0.361 2976
 2978 3 -147.84 66.45 -23.54 0.147 2962
 2979 3 -147.94 66.57 -23.56 0.126 2978
 2980 3 -147.94 66.74 -23.59 0.109 2979
 2981 3 -147.94 66.91 -23.79 0.145 2980
 2982 3 -147.94 67.04 -23.97 0.15 2981
 2983 3 -147.84 67.16 -24.09 0.106 2982
 2984 3 -147.84 67.34 -24.09 0.11 2983
 2985 3 -147.84 67.48 -24.2 0.136 2984
 2986 3 -147.84 67.66 -24.34 0.145 2985
 2987 3 -147.74 67.76 -24.41 0.085 2986
 2988 3 -147.75 62.4 -17.75 0.439 2933
 2989 3 -147.64 62.19 -17.65 0.445 2988
 2990 3 -147.45 62.18 -17.68 0.459 2989
 2991 3 -147.35 62.15 -17.72 0.486 2990
 2992 3 -147.35 62.05 -17.68 0.545 2991
 2993 3 -147.24 62.93 -17.93 0.139 2992
 2994 3 -147.24 63.08 -17.93 0.138 2993
 2995 3 -147.24 63.19 -17.84 0.15 2994
 2996 3 -147.13 63.26 -17.75 0.183 2995
 2997 3 -146.94 63.29 -17.72 0.134 2996
 2998 3 -147.25 61.68 -17.63 0.535 2992
 2999 3 -147.35 61.52 -17.31 0.423 2998
 3000 3 -147.35 61.39 -17.22 0.437 2999
 3001 3 -147.25 61.26 -17.16 0.433 3000
 3002 3 -147.14 61.16 -17.11 0.49 3001
 3003 3 -147.04 61.14 -17 0.542 3002
 3004 3 -147.04 61 -16.93 0.597 3003
 3005 3 -146.95 60.94 -16.88 0.67 3004
 3006 3 -146.85 60.87 -16.72 0.721 3005
 3007 3 -146.85 60.77 -16.63 0.729 3006
 3008 3 -146.54 60.62 -16.75 0.663 3007
 3009 3 -146.25 60.62 -16.68 0.548 3008
 3010 3 -146.04 60.55 -16.66 0.486 3009
 3011 3 -145.85 60.55 -16.63 0.403 3010
 3012 3 -145.45 60.58 -16.75 0.448 3011
 3013 3 -145.14 60.65 -16.86 0.427 3012
 3014 3 -145.04 60.79 -16.9 0.436 3013
 3015 3 -144.75 60.65 -16.77 0.351 3014
 3016 3 -144.64 60.69 -16.72 0.379 3015
 3017 3 -144.35 60.69 -16.68 0.335 3016
 3018 3 -144.35 60.7 -16.57 0.267 3017
 3019 3 -144.14 60.77 -16.5 0.218 3018
 3020 3 -143.85 60.83 -16.47 0.268 3019
 3021 3 -143.75 60.83 -16.32 0.365 3020
 3022 3 -143.75 60.94 -16.29 0.428 3021
 3023 3 -143.64 61 -16.32 0.501 3022
 3024 3 -143.35 60.83 -16.88 0.138 3023
 3025 3 -143.14 60.83 -16.93 0.093 3024
 3026 3 -143.45 61.02 -16.38 0.493 3023
 3027 3 -143.35 61.09 -16.34 0.673 3026
 3028 3 -143.14 61.01 -16.25 0.725 3027
 3029 3 -143.04 61.08 -16.06 0.718 3028
 3030 3 -142.85 61.05 -16.06 0.748 3029
 3031 3 -142.75 61.11 -16.11 0.73 3030
 3032 3 -142.54 61.12 -16.18 0.695 3031
 3033 3 -142.35 61.37 -16.22 0.669 3032
 3034 3 -142.25 61.39 -16.24 0.651 3033
 3035 3 -142.04 61.37 -16.16 0.608 3034
 3036 3 -141.85 61.4 -16.22 0.529 3035
 3037 3 -141.75 61.47 -16.29 0.463 3036
 3038 3 -141.64 61.64 -16.36 0.405 3037
 3039 3 -141.45 61.72 -16.43 0.292 3038
 3040 3 -141.25 61.72 -16.47 0.179 3039
 3041 3 -145.14 61.33 -17.31 0.132 3014
 3042 3 -145.04 61.4 -17.4 0.061 3041
 3043 3 -147.14 61.37 -15.96 0.197 3007
 3044 3 -147.25 61.4 -15.6 0.113 3043
 3045 3 -147.35 61.37 -15.45 0.141 3044
 3046 3 -147.45 61.33 -15.34 0.134 3045
 3047 3 -147.45 61.4 -15.14 0.146 3046
 3048 3 -147.54 61.48 -14.99 0.146 3047
 3049 3 -147.75 61.51 -14.82 0.109 3048
 3050 3 -147.85 61.69 -14.74 0.129 3049
 3051 3 -147.85 61.8 -14.73 0.157 3050
 3052 3 -147.85 61.93 -14.74 0.088 3051
 3053 3 -146.85 61.94 -18.43 0.163 2998
 3054 3 -146.74 62.07 -18.54 0.15 3053
 3055 3 -163.16 36.88 -21.83 0.447 1234
 3056 3 -163.45 36.95 -21.54 0.331 3055
 3057 3 -163.56 37.08 -21.35 0.301 3056
 3058 3 -163.56 37.17 -21.13 0.308 3057
 3059 3 -163.66 37.3 -21.01 0.345 3058
 3060 3 -163.76 37.45 -20.83 0.352 3059
 3061 3 -163.85 37.55 -20.65 0.389 3060
 3062 3 -163.95 37.63 -20.38 0.385 3061
 3063 3 -164.16 37.71 -20.22 0.341 3062
 3064 3 -164.26 37.77 -20.06 0.344 3063
 3065 3 -164.35 37.91 -19.81 0.33 3064
 3066 3 -164.45 38.02 -19.74 0.314 3065
 3067 3 -164.56 38.06 -19.56 0.316 3066
 3068 3 -164.66 38.23 -19.38 0.345 3067
 3069 3 -164.76 38.24 -19.24 0.384 3068
 3070 3 -164.95 38.27 -19.08 0.44 3069
 3071 3 -165.06 38.33 -18.9 0.472 3070
 3072 3 -165.16 38.34 -18.7 0.489 3071
 3073 3 -165.16 38.49 -18.54 0.555 3072
 3074 3 -165.35 38.51 -18.35 0.603 3073
 3075 3 -165.45 38.59 -18.31 0.618 3074
 3076 3 -165.56 38.65 -18.26 0.63 3075
 3077 3 -165.76 38.66 -18.15 0.625 3076
 3078 3 -165.76 38.77 -17.99 0.634 3077
 3079 3 -165.95 38.81 -17.88 0.624 3078
 3080 3 -165.95 38.95 -17.9 0.646 3079
 3081 3 -166.16 38.99 -17.78 0.624 3080
 3082 3 -166.35 39.03 -17.67 0.603 3081
 3083 3 -166.35 39.1 -17.51 0.538 3082
 3084 3 -166.56 39.09 -17.42 0.433 3083
 3085 3 -166.56 39.26 -17.31 0.455 3084
 3086 3 -166.66 39.41 -17.24 0.387 3085
 3087 3 -166.66 39.51 -17.17 0.371 3086
 3088 3 -166.85 39.59 -17.11 0.357 3087
 3089 3 -166.85 39.74 -17.06 0.308 3088
 3090 3 -166.95 39.74 -16.83 0.34 3089
 3091 3 -167.16 39.83 -16.67 0.352 3090
 3092 3 -167.26 39.91 -16.51 0.35 3091
 3093 3 -167.45 39.95 -16.42 0.367 3092
 3094 3 -167.56 40.01 -16.24 0.401 3093
 3095 3 -167.76 40.09 -16.11 0.437 3094
 3096 3 -167.85 40.15 -16.01 0.453 3095
 3097 3 -168.06 40.23 -15.89 0.487 3096
 3098 3 -168.16 40.41 -15.86 0.435 3097
 3099 3 -168.26 40.44 -15.78 0.445 3098
 3100 3 -168.35 40.48 -15.61 0.432 3099
 3101 3 -168.35 40.51 -15.43 0.355 3100
 3102 3 -168.56 40.58 -15.39 0.429 3101
 3103 3 -168.76 40.58 -15.31 0.414 3102
 3104 3 -168.95 40.62 -15.19 0.373 3103
 3105 3 -169.06 40.74 -15.12 0.405 3104
 3106 3 -169.16 40.92 -14.93 0.401 3105
 3107 3 -169.26 40.98 -14.78 0.396 3106
 3108 3 -169.35 41.13 -14.68 0.395 3107
 3109 3 -169.45 41.2 -14.51 0.393 3108
 3110 3 -169.66 41.2 -14.41 0.408 3109
 3111 3 -169.76 41.27 -14.19 0.422 3110
 3112 3 -169.85 41.38 -14.09 0.444 3111
 3113 3 -170.06 41.48 -14.11 0.455 3112
 3114 3 -170.16 41.55 -14.05 0.434 3113
 3115 3 -170.35 41.52 -14.03 0.387 3114
 3116 3 -170.45 41.65 -13.84 0.355 3115
 3117 3 -170.56 41.71 -13.64 0.391 3116
 3118 3 -170.66 41.71 -13.39 0.402 3117
 3119 3 -170.76 41.8 -13.24 0.423 3118
 3120 3 -170.85 41.87 -13.12 0.391 3119
 3121 3 -170.95 41.85 -12.91 0.479 3120
 3122 3 -171.06 41.95 -12.78 0.479 3121
 3123 3 -171.16 42.02 -12.6 0.527 3122
 3124 3 -171.35 41.99 -12.38 0.593 3123
 3125 3 -171.45 42.03 -12.25 0.639 3124
 3126 3 -171.56 42.02 -12.11 0.686 3125
 3127 3 -171.66 42.08 -11.97 0.707 3126
 3128 3 -171.76 42.19 -11.84 0.695 3127
 3129 3 -171.96 42.13 -11.7 0.675 3128
 3130 3 -172.07 42.19 -11.52 0.647 3129
 3131 3 -172.27 42.13 -11.44 0.606 3130
 3132 3 -172.36 42.01 -11.26 0.521 3131
 3133 3 -172.46 42.02 -11.08 0.433 3132
 3134 3 -172.57 41.84 -10.79 0.3 3133
 3135 3 -172.67 41.8 -10.62 0.23 3134
 3136 3 -172.77 41.74 -10.43 0.255 3135
 3137 3 -172.86 41.73 -10.21 0.294 3136
 3138 3 -172.96 41.77 -10.06 0.259 3137
 3139 3 -173.07 41.77 -9.88 0.308 3138
 3140 3 -173.17 41.7 -9.78 0.358 3139
 3141 3 -173.17 41.83 -9.53 0.358 3140
 3142 3 -173.27 41.64 -9.38 0.441 3141
 3143 3 -173.36 41.64 -9.2 0.467 3142
 3144 3 -173.46 41.57 -9.03 0.511 3143
 3145 3 -173.57 41.52 -8.84 0.551 3144
 3146 3 -173.67 41.41 -8.64 0.582 3145
 3147 3 -173.86 41.47 -8.53 0.542 3146
 3148 3 -173.96 41.44 -8.28 0.539 3147
 3149 3 -173.96 41.33 -8.05 0.537 3148
 3150 3 -174.17 41.36 -8.02 0.483 3149
 3151 3 -174.17 41.23 -7.86 0.465 3150
 3152 3 -174.17 41.15 -7.48 0.432 3151
 3153 3 -174.27 41.08 -7.28 0.456 3152
 3154 3 -174.27 41.01 -7.1 0.441 3153
 3155 3 -174.27 40.93 -6.86 0.416 3154
 3156 3 -174.17 40.9 -6.56 0.414 3155
 3157 3 -174.27 40.83 -6.4 0.441 3156
 3158 3 -174.27 40.73 -6.23 0.522 3157
 3159 3 -174.27 40.65 -6.07 0.556 3158
 3160 3 -174.27 40.55 -5.9 0.542 3159
 3161 3 -174.36 40.51 -5.73 0.536 3160
 3162 3 -174.36 40.52 -5.56 0.506 3161
 3163 3 -174.27 40.45 -5.39 0.463 3162
 3164 3 -174.36 40.4 -5.2 0.448 3163
 3165 3 -174.36 40.37 -5.02 0.427 3164
 3166 3 -174.36 40.25 -4.86 0.412 3165
 3167 3 -174.46 40.05 -4.64 0.358 3166
 3168 3 -174.46 40.08 -4.54 0.331 3167
 3169 3 -174.46 40.04 -4.39 0.381 3168
 3170 3 -174.46 39.97 -4.24 0.409 3169
 3171 3 -174.36 39.97 -4.08 0.363 3170
 3172 3 -174.46 39.72 -3.85 0.456 3171
 3173 3 -174.46 39.58 -3.62 0.456 3172
 3174 3 -174.46 39.44 -3.43 0.472 3173
 3175 3 -174.46 39.3 -3.24 0.425 3174
 3176 3 -174.46 39.2 -3.01 0.437 3175
 3177 3 -174.46 39.04 -2.81 0.462 3176
 3178 3 -174.36 38.94 -2.66 0.505 3177
 3179 3 -174.36 38.83 -2.51 0.506 3178
 3180 3 -174.27 38.79 -2.35 0.499 3179
 3181 3 -174.17 38.76 -2.18 0.523 3180
 3182 3 -174.07 38.72 -2.01 0.573 3181
 3183 3 -174.07 38.65 -1.87 0.686 3182
 3184 3 -173.96 38.54 -1.79 0.783 3183
 3185 3 -173.77 38.44 -1.66 0.836 3184
 3186 3 -173.57 38.43 -1.56 0.874 3185
 3187 3 -173.46 38.41 -1.41 0.881 3186
 3188 3 -173.36 38.41 -1.31 0.93 3187
 3189 3 -173.07 38.41 -1.24 0.966 3188
 3190 3 -172.86 38.44 -1.15 0.965 3189
 3191 3 -172.67 38.33 -1.13 0.994 3190
 3192 3 -172.57 38.16 -1.02 0.983 3191
 3193 3 -172.36 38.05 -0.93 1.002 3192
 3194 3 -172.17 38.02 -0.82 1.009 3193
 3195 3 -172.07 38.14 -0.7 0.962 3194
 3196 3 -171.96 37.87 -0.64 0.858 3195
 3197 3 -171.77 37.61 -0.59 0.824 3196
 3198 3 -171.78 37.48 -0.49 0.785 3197
 3199 3 -171.68 37.34 -0.36 0.698 3198
 3200 3 -171.59 37.27 -0.3 0.602 3199
 3201 3 -171.49 37.05 -0.21 0.569 3200
 3202 3 -171.28 36.95 -0.18 0.515 3201
 3203 3 -171.18 36.69 -0.11 0.506 3202
 3204 3 -171.09 36.4 -0.08 0.464 3203
 3205 3 -170.99 36.15 -0.03 0.454 3204
 3206 3 -170.88 36.08 -0.02 0.502 3205
 3207 3 -170.88 35.82 0.07 0.56 3206
 3208 3 -170.68 35.74 0.13 0.608 3207
 3209 3 -170.78 35.47 0.16 0.615 3208
 3210 3 -170.68 35.35 0.19 0.641 3209
 3211 3 -170.49 35.19 0.18 0.607 3210
 3212 3 -170.59 35.07 0.33 0.669 3211
 3213 3 -170.49 34.96 0.47 0.693 3212
 3214 3 -170.28 34.86 0.54 0.693 3213
 3215 3 -170.18 34.74 0.65 0.693 3214
 3216 3 -170.09 34.6 0.69 0.727 3215
 3217 3 -169.99 34.49 0.74 0.738 3216
 3218 3 -169.99 34.38 0.78 0.736 3217
 3219 3 -169.99 34.25 1.01 0.665 3218
 3220 3 -169.88 34.21 1.13 0.628 3219
 3221 3 -169.88 34.06 1.21 0.698 3220
 3222 3 -169.68 34.08 1.34 0.658 3221
 3223 3 -169.68 33.9 1.49 0.682 3222
 3224 3 -169.68 33.68 1.57 0.677 3223
 3225 3 -169.68 33.51 1.69 0.637 3224
 3226 3 -169.49 33.46 1.82 0.603 3225
 3227 3 -169.49 33.36 1.95 0.571 3226
 3228 3 -169.38 33.21 2.01 0.511 3227
 3229 3 -169.28 33.11 2.26 0.459 3228
 3230 3 -169.18 32.99 2.43 0.433 3229
 3231 3 -169.18 32.86 2.57 0.399 3230
 3232 3 -169.09 32.75 2.72 0.391 3231
 3233 3 -169.09 32.61 2.8 0.367 3232
 3234 3 -169.09 32.5 2.99 0.357 3233
 3235 3 -168.99 32.38 3.09 0.356 3234
 3236 3 -169 32.25 3.26 0.318 3235
 3237 3 -169 32.14 3.34 0.329 3236
 3238 3 -169 32.08 3.49 0.336 3237
 3239 3 -169 31.93 3.72 0.338 3238
 3240 3 -169 31.84 3.88 0.418 3239
 3241 3 -168.89 31.75 3.96 0.435 3240
 3242 3 -168.79 31.66 4.12 0.431 3241
 3243 3 -168.79 31.5 4.25 0.411 3242
 3244 3 -168.79 31.34 4.38 0.44 3243
 3245 3 -168.69 31.21 4.48 0.467 3244
 3246 3 -168.69 31.04 4.6 0.483 3245
 3247 3 -168.6 30.91 4.76 0.508 3246
 3248 3 -168.6 30.77 4.93 0.512 3247
 3249 3 -168.79 30.54 5.1 0.522 3248
 3250 3 -168.89 30.41 5.27 0.477 3249
 3251 3 -168.79 30.27 5.48 0.457 3250
 3252 3 -168.79 30.16 5.68 0.394 3251
 3253 3 -169 30.04 5.79 0.349 3252
 3254 3 -169.1 29.89 5.88 0.298 3253
 3255 3 -169.1 29.73 5.98 0.273 3254
 3256 3 -169.1 29.59 6.13 0.284 3255
 3257 3 -169.1 29.48 6.26 0.29 3256
 3258 3 -169.1 29.32 6.39 0.315 3257
 3259 3 -169.1 29.23 6.51 0.323 3258
 3260 3 -169.29 29.09 6.59 0.317 3259
 3261 3 -169.29 28.96 6.76 0.373 3260
 3262 3 -169.5 28.86 6.88 0.439 3261
 3263 3 -169.5 28.8 7.09 0.496 3262
 3264 3 -169.5 28.71 7.26 0.572 3263
 3265 3 -169.6 28.59 7.44 0.615 3264
 3266 3 -169.5 28.48 7.55 0.684 3265
 3267 3 -169.5 28.34 7.72 0.69 3266
 3268 3 -169.5 28.25 7.84 0.683 3267
 3269 3 -169.6 28.11 7.93 0.675 3268
 3270 3 -169.6 28 8.09 0.705 3269
 3271 3 -169.5 27.87 8.16 0.7 3270
 3272 3 -169.5 27.79 8.32 0.623 3271
 3273 3 -169.5 27.7 8.51 0.618 3272
 3274 3 -169.69 27.55 8.65 0.606 3273
 3275 3 -169.89 27.43 8.82 0.573 3274
 3276 3 -170 27.32 9.01 0.563 3275
 3277 3 -170 27.21 9.09 0.544 3276
 3278 3 -170.19 27.12 9.24 0.51 3277
 3279 3 -170.6 26.96 9.4 0.427 3278
 3280 3 -170.89 26.86 9.5 0.336 3279
 3281 3 -171 26.75 9.69 0.329 3280
 3282 3 -171.19 26.64 9.88 0.348 3281
 3283 3 -171.39 26.57 10.02 0.369 3282
 3284 3 -171.5 26.5 10.19 0.41 3283
 3285 3 -171.61 26.41 10.34 0.434 3284
 3286 3 -171.8 26.32 10.4 0.478 3285
 3287 3 -172.01 26.23 10.57 0.526 3286
 3288 3 -172.2 26.2 10.59 0.528 3287
 3289 3 -172.4 26.07 10.67 0.507 3288
 3290 3 -172.51 26.02 10.92 0.53 3289
 3291 3 -172.61 25.98 11.02 0.44 3290
 3292 3 -172.8 26 11.06 0.423 3291
 3293 3 -172.9 25.95 11.08 0.383 3292
 3294 3 -173.11 25.98 11.03 0.408 3293
 3295 3 -173.3 25.98 11.18 0.502 3294
 3296 3 -173.51 25.98 11.35 0.457 3295
 3297 3 -173.7 25.95 11.4 0.447 3296
 3298 3 -173.9 25.91 11.4 0.414 3297
 3299 3 -174.11 25.87 11.43 0.374 3298
 3300 3 -174.4 25.8 11.45 0.353 3299
 3301 3 -174.61 25.75 11.47 0.409 3300
 3302 3 -174.8 25.68 11.57 0.459 3301
 3303 3 -174.9 25.61 11.5 0.445 3302
 3304 3 -175.11 25.54 11.68 0.473 3303
 3305 3 -175.2 25.46 11.77 0.469 3304
 3306 3 -175.4 25.41 11.92 0.43 3305
 3307 3 -175.51 25.39 11.94 0.454 3306
 3308 3 -175.8 25.46 11.98 0.47 3307
 3309 3 -175.9 25.46 11.95 0.508 3308
 3310 3 -176.11 25.46 11.88 0.524 3309
 3311 3 -176.3 25.48 11.83 0.525 3310
 3312 3 -176.51 25.46 11.82 0.509 3311
 3313 3 -176.61 25.39 11.72 0.506 3312
 3314 3 -176.8 25.32 11.68 0.496 3313
 3315 3 -177.01 25.36 11.77 0.505 3314
 3316 3 -177.2 25.52 12.03 0.469 3315
 3317 3 -177.4 25.55 12.08 0.508 3316
 3318 3 -177.51 25.48 12.25 0.54 3317
 3319 3 -177.51 25.45 12.42 0.562 3318
 3320 3 -177.7 25.41 12.56 0.578 3319
 3321 3 -177.8 25.36 12.6 0.577 3320
 3322 3 -178.01 25.27 12.58 0.544 3321
 3323 3 -178.3 25.29 12.58 0.451 3322
 3324 3 -178.51 25.3 12.56 0.438 3323
 3325 3 -178.8 25.36 12.38 0.321 3324
 3326 3 -179.11 25.37 12.34 0.305 3325
 3327 3 -179.3 25.39 12.19 0.349 3326
 3328 3 -179.51 25.41 12.2 0.358 3327
 3329 3 -179.7 25.41 12.14 0.302 3328
 3330 3 -179.9 25.5 12.14 0.311 3329
 3331 3 -180.11 25.55 12.15 0.291 3330
 3332 3 -180.3 25.64 12.15 0.343 3331
 3333 3 -180.51 25.75 12.16 0.313 3332
 3334 3 -180.61 25.77 12.08 0.329 3333
 3335 3 -180.8 25.8 12.06 0.319 3334
 3336 3 -180.9 25.84 12.07 0.365 3335
 3337 3 -181.11 25.93 12.11 0.452 3336
 3338 3 -181.2 25.93 12.16 0.565 3337
 3339 3 -181.4 25.96 12.17 0.659 3338
 3340 3 -181.61 26 12.14 0.729 3339
 3341 3 -181.8 26.09 12.18 0.761 3340
 3342 3 -182.01 26.05 12.15 0.812 3341
 3343 3 -182.11 26.07 12.16 0.814 3342
 3344 3 -182.3 26.09 12.14 0.778 3343
 3345 3 -182.4 26 12.18 0.766 3344
 3346 3 -182.61 26.04 12.1 0.71 3345
 3347 3 -182.8 26.11 12.14 0.644 3346
 3348 3 -182.9 26.11 12.15 0.631 3347
 3349 3 -183.11 26.14 12.16 0.603 3348
 3350 3 -183.3 26.14 12.22 0.623 3349
 3351 3 -183.51 26.18 12.25 0.648 3350
 3352 3 -183.7 26.23 12.28 0.631 3351
 3353 3 -183.9 26.25 12.34 0.685 3352
 3354 3 -184.11 26.27 12.32 0.737 3353
 3355 3 -184.2 26.3 12.43 0.753 3354
 3356 3 -184.4 26.27 12.36 0.76 3355
 3357 3 -184.61 26.36 12.49 0.775 3356
 3358 3 -184.8 26.37 12.52 0.76 3357
 3359 3 -184.9 26.45 12.58 0.737 3358
 3360 3 -185.11 26.46 12.69 0.69 3359
 3361 3 -185.2 26.57 12.73 0.651 3360
 3362 3 -185.4 26.64 12.8 0.608 3361
 3363 3 -185.61 26.77 12.83 0.578 3362
 3364 3 -185.7 26.86 12.92 0.563 3363
 3365 3 -185.9 26.95 12.93 0.558 3364
 3366 3 -186.01 27 13.06 0.579 3365
 3367 3 -186.11 27.05 13.13 0.587 3366
 3368 3 -186.3 27.05 13.15 0.592 3367
 3369 3 -186.51 27.11 13.17 0.581 3368
 3370 3 -186.7 27.11 13.19 0.577 3369
 3371 3 -186.9 27 13.23 0.593 3370
 3372 3 -187.11 27.02 13.33 0.621 3371
 3373 3 -187.2 27.04 13.44 0.642 3372
 3374 3 -187.4 26.95 13.66 0.602 3373
 3375 3 -187.61 27 13.69 0.565 3374
 3376 3 -187.8 27.05 13.68 0.522 3375
 3377 3 -187.9 27.05 13.8 0.5 3376
 3378 3 -188.11 27.09 13.88 0.48 3377
 3379 3 -188.3 27.02 13.97 0.449 3378
 3380 3 -188.61 27.05 13.94 0.439 3379
 3381 3 -188.7 27.02 14 0.485 3380
 3382 3 -188.9 27 14 0.519 3381
 3383 3 -189.01 27.07 14.03 0.594 3382
 3384 3 -189.2 27.07 14.07 0.665 3383
 3385 3 -189.4 27.11 14.09 0.717 3384
 3386 3 -189.51 27.11 14.17 0.819 3385
 3387 3 -189.7 27.11 14.25 0.871 3386
 3388 3 -189.9 27.12 14.32 0.906 3387
 3389 3 -190.11 27.16 14.28 0.89 3388
 3390 3 -190.2 27.25 14.42 0.885 3389
 3391 3 -190.4 27.23 14.38 0.841 3390
 3392 3 -190.61 27.23 14.39 0.756 3391
 3393 3 -190.7 27.3 14.58 0.698 3392
 3394 3 -190.9 27.23 14.58 0.634 3393
 3395 3 -191.11 27.36 14.57 0.566 3394
 3396 3 -191.3 27.34 14.55 0.479 3395
 3397 3 -191.51 27.39 14.51 0.426 3396
 3398 3 -191.61 27.46 14.49 0.417 3397
 3399 3 -191.9 27.52 14.41 0.383 3398
 3400 3 -192.2 27.62 14.28 0.397 3399
 3401 3 -192.4 27.66 14.17 0.388 3400
 3402 3 -192.51 27.71 14.1 0.367 3401
 3403 3 -192.61 27.87 13.88 0.36 3402
 3404 3 -192.7 27.95 13.78 0.346 3403
 3405 3 -193.01 27.93 13.73 0.358 3404
 3406 3 -193.01 28.05 13.58 0.351 3405
 3407 3 -193.11 28.14 13.4 0.417 3406
 3408 3 -193.51 28.21 13.59 0.453 3407
 3409 3 -193.8 28.2 13.6 0.488 3408
 3410 3 -193.9 28.25 13.53 0.48 3409
 3411 3 -194.11 28.21 13.55 0.477 3410
 3412 3 -194.3 28.16 13.5 0.481 3411
 3413 3 -194.4 28.09 13.42 0.446 3412
 3414 3 -194.61 28.09 13.33 0.444 3413
 3415 3 -194.7 28.14 13.28 0.394 3414
 3416 3 -194.8 28.09 13.19 0.394 3415
 3417 3 -195.01 28.25 12.91 0.405 3416
 3418 3 -195.11 28.23 12.89 0.424 3417
 3419 3 -195.4 28.23 12.79 0.407 3418
 3420 3 -195.51 28.3 12.82 0.386 3419
 3421 3 -195.7 28.37 12.58 0.456 3420
 3422 3 -195.8 28.41 12.59 0.481 3421
 3423 3 -196.01 28.48 12.41 0.536 3422
 3424 3 -196.11 28.57 12.41 0.55 3423
 3425 3 -196.3 28.62 12.34 0.586 3424
 3426 3 -196.4 28.59 12.24 0.613 3425
 3427 3 -196.61 28.66 12.22 0.623 3426
 3428 3 -196.7 28.71 12.23 0.648 3427
 3429 3 -196.9 28.75 12.06 0.658 3428
 3430 3 -197.11 28.84 11.99 0.659 3429
 3431 3 -197.3 28.84 11.94 0.643 3430
 3432 3 -197.4 28.8 11.87 0.603 3431
 3433 3 -197.7 28.91 11.85 0.584 3432
 3434 3 -197.8 28.95 11.74 0.52 3433
 3435 3 -198.01 28.91 11.66 0.509 3434
 3436 3 -198.2 28.96 11.76 0.536 3435
 3437 3 -198.4 29.04 11.69 0.505 3436
 3438 3 -198.61 29.02 11.74 0.476 3437
 3439 3 -198.8 29.05 11.68 0.471 3438
 3440 3 -199.01 29.11 11.66 0.477 3439
 3441 3 -199.3 29.14 11.63 0.447 3440
 3442 3 -199.51 29.09 11.66 0.43 3441
 3443 3 -199.7 29.12 11.57 0.435 3442
 3444 3 -199.9 29.09 11.58 0.419 3443
 3445 3 -200.11 29.11 11.56 0.422 3444
 3446 3 -200.4 29.09 11.65 0.386 3445
 3447 3 -200.51 29.12 11.6 0.395 3446
 3448 3 -200.7 29.1 11.58 0.407 3447
 3449 3 -200.9 29.12 11.62 0.41 3448
 3450 3 -201.2 29.15 11.48 0.379 3449
 3451 3 -201.51 29.17 11.5 0.34 3450
 3452 3 -201.61 29.19 11.55 0.356 3451
 3453 3 -201.8 29.22 11.54 0.343 3452
 3454 3 -202.01 29.26 11.53 0.382 3453
 3455 3 -202.2 29.26 11.55 0.417 3454
 3456 3 -202.4 29.22 11.65 0.458 3455
 3457 3 -202.61 29.19 11.65 0.491 3456
 3458 3 -202.8 29.1 11.65 0.511 3457
 3459 3 -202.9 29.08 11.65 0.536 3458
 3460 3 -203.11 28.96 11.76 0.526 3459
 3461 3 -203.3 28.96 11.74 0.535 3460
 3462 3 -203.51 28.94 11.78 0.546 3461
 3463 3 -203.7 28.83 11.78 0.512 3462
 3464 3 -203.8 28.71 11.93 0.465 3463
 3465 3 -204.01 28.58 12.05 0.417 3464
 3466 3 -204.11 28.42 12.18 0.411 3465
 3467 3 -204.2 28.33 12.2 0.399 3466
 3468 3 -204.3 28.3 12.24 0.371 3467
 3469 3 -204.51 28.15 12.36 0.384 3468
 3470 3 -204.51 28.03 12.41 0.423 3469
 3471 3 -204.61 27.92 12.47 0.445 3470
 3472 3 -204.7 27.81 12.55 0.476 3471
 3473 3 -204.8 27.69 12.65 0.514 3472
 3474 3 -205.01 27.63 12.66 0.591 3473
 3475 3 -205.11 27.56 12.81 0.639 3474
 3476 3 -205.2 27.51 12.98 0.658 3475
 3477 3 -205.3 27.35 13.06 0.74 3476
 3478 3 -205.3 27.19 13.16 0.804 3477
 3479 3 -205.3 27.03 13.25 0.79 3478
 3480 3 -205.51 26.99 13.4 0.79 3479
 3481 3 -205.61 26.86 13.48 0.779 3480
 3482 3 -205.7 26.75 13.56 0.712 3481
 3483 3 -205.8 26.61 13.63 0.687 3482
 3484 3 -205.9 26.5 13.73 0.655 3483
 3485 3 -206.01 26.5 13.82 0.627 3484
 3486 3 -205.8 26.11 13.89 0.486 3485
 3487 3 -205.8 25.89 14.04 0.448 3486
 3488 3 -205.8 25.66 14.16 0.373 3487
 3489 3 -205.8 25.48 14.31 0.385 3488
 3490 3 -205.8 25.3 14.47 0.343 3489
 3491 3 -205.8 25.16 14.56 0.343 3490
 3492 3 -205.8 24.96 14.68 0.314 3491
 3493 3 -205.8 24.8 14.79 0.314 3492
 3494 3 -205.8 24.59 14.82 0.323 3493
 3495 3 -205.8 24.41 14.91 0.29 3494
 3496 3 -205.8 24.25 15 0.321 3495
 3497 3 -205.8 24.09 15.11 0.365 3496
 3498 3 -205.8 23.93 15.14 0.453 3497
 3499 3 -205.8 23.77 15.18 0.497 3498
 3500 3 -205.7 23.64 15.26 0.559 3499
 3501 3 -205.7 23.5 15.4 0.61 3500
 3502 3 -205.8 23.34 15.43 0.639 3501
 3503 3 -205.61 23.21 15.48 0.697 3502
 3504 3 -205.7 23.05 15.66 0.728 3503
 3505 3 -205.61 22.91 15.83 0.706 3504
 3506 3 -205.61 22.75 15.83 0.723 3505
 3507 3 -205.4 22.57 15.82 0.702 3506
 3508 3 -205.3 22.41 15.95 0.65 3507
 3509 3 -205.3 22.25 16.04 0.61 3508
 3510 3 -205.11 22.09 16.02 0.544 3509
 3511 3 -205.11 21.91 16.03 0.485 3510
 3512 3 -205.11 21.75 15.99 0.506 3511
 3513 3 -205.11 21.61 16.01 0.522 3512
 3514 3 -205.11 21.5 16.06 0.518 3513
 3515 3 -205.11 21.34 16.14 0.49 3514
 3516 3 -205.11 21.21 16.28 0.466 3515
 3517 3 -205.11 21.07 16.31 0.443 3516
 3518 3 -205.01 20.95 16.49 0.412 3517
 3519 3 -205.02 20.82 16.6 0.409 3518
 3520 3 -204.91 20.68 16.67 0.424 3519
 3521 3 -204.81 20.55 16.78 0.423 3520
 3522 3 -204.71 20.43 16.89 0.406 3521
 3523 3 -204.71 20.3 16.92 0.372 3522
 3524 3 -204.71 20.18 17.03 0.384 3523
 3525 3 -204.71 20.02 17.1 0.386 3524
 3526 3 -204.71 19.91 17.19 0.377 3525
 3527 3 -204.62 19.8 17.28 0.352 3526
 3528 3 -204.62 19.61 17.37 0.325 3527
 3529 3 -204.62 19.46 17.42 0.311 3528
 3530 3 -204.62 19.34 17.53 0.297 3529
 3531 3 -204.62 19.2 17.62 0.305 3530
 3532 3 -204.62 19.02 17.71 0.314 3531
 3533 3 -204.52 18.82 17.8 0.302 3532
 3534 3 -204.62 18.73 17.87 0.31 3533
 3535 3 -204.52 18.57 17.89 0.335 3534
 3536 3 -204.41 18.39 17.94 0.33 3535
 3537 3 -204.41 18.23 18.05 0.315 3536
 3538 3 -204.41 18.09 18.14 0.314 3537
 3539 3 -204.41 17.96 18.21 0.361 3538
 3540 3 -204.41 17.84 18.24 0.393 3539
 3541 3 -204.41 17.66 18.3 0.429 3540
 3542 3 -204.41 17.46 18.37 0.493 3541
 3543 3 -204.52 17.34 18.4 0.54 3542
 3544 3 -204.52 17.16 18.4 0.589 3543
 3545 3 -204.52 17.07 18.56 0.581 3544
 3546 3 -204.52 16.89 18.62 0.594 3545
 3547 3 -204.62 16.71 18.67 0.571 3546
 3548 3 -204.52 16.55 18.8 0.523 3547
 3549 3 -204.52 16.41 18.85 0.484 3548
 3550 3 -204.52 16.21 18.9 0.415 3549
 3551 3 -204.52 16.02 18.97 0.415 3550
 3552 3 -204.52 15.85 18.99 0.441 3551
 3553 3 -204.52 15.68 19.1 0.51 3552
 3554 3 -204.52 15.53 19.17 0.567 3553
 3555 3 -204.52 15.38 19.35 0.655 3554
 3556 3 -204.41 15.26 19.4 0.748 3555
 3557 3 -204.41 15.13 19.33 0.788 3556
 3558 3 -204.52 15.09 19.47 0.856 3557
 3559 3 -204.62 14.97 19.74 0.858 3558
 3560 3 -204.62 14.7 19.58 0.859 3559
 3561 3 -204.81 14.57 19.67 0.832 3560
 3562 3 -204.81 14.5 19.78 0.738 3561
 3563 3 -204.91 14.34 19.65 0.772 3562
 3564 3 -205.02 14.21 19.67 0.681 3563
 3565 3 -204.81 14.05 19.71 0.684 3564
 3566 3 -204.91 13.85 19.6 0.66 3565
 3567 3 -204.91 13.64 19.53 0.593 3566
 3568 3 -205.02 13.45 19.46 0.519 3567
 3569 3 -205.02 13.18 19.26 0.563 3568
 3570 3 -205.02 13.05 19.35 0.57 3569
 3571 3 -205.02 12.92 19.31 0.712 3570
 3572 3 -205.02 12.85 19.44 0.796 3571
 3573 3 -204.91 12.76 19.47 0.873 3572
 3574 3 -204.91 12.62 19.35 0.927 3573
 3575 3 -204.91 12.51 19.4 0.982 3574
 3576 3 -204.81 12.39 19.44 1.032 3575
 3577 3 -204.91 12.27 19.37 1.024 3576
 3578 3 -204.71 12.19 19.56 0.985 3577
 3579 3 -205.02 12.06 19.17 0.884 3578
 3580 3 -205.12 12.02 19.01 0.864 3579
 3581 3 -205.31 11.88 17.69 0.428 3580
 3582 3 -205.21 11.86 17.49 0.419 3581
 3583 3 -205.12 11.7 17.33 0.46 3582
 3584 3 -204.91 11.55 17.19 0.514 3583
 3585 3 -204.91 11.54 17.01 0.518 3584
 3586 3 -204.81 11.45 16.87 0.549 3585
 3587 3 -203.81 11.7 16.76 0.976 3586
 3588 3 -202.91 11.89 17.08 0.677 3587
 3589 3 -202.81 12.04 17.19 0.656 3588
 3590 3 -202.81 12.14 17.35 0.651 3589
 3591 3 -202.81 12.28 17.49 0.621 3590
 3592 3 -202.81 12.29 17.74 0.615 3591
 3593 3 -202.81 12.38 17.83 0.618 3592
 3594 3 -202.81 12.5 17.92 0.623 3593
 3595 3 -202.81 12.7 18.03 0.69 3594
 3596 3 -202.81 12.79 18.19 0.765 3595
 3597 3 -202.91 12.9 18.28 0.835 3596
 3598 3 -202.81 13.06 18.37 0.894 3597
 3599 3 -202.91 13.17 18.49 0.914 3598
 3600 3 -202.91 13.34 18.51 0.942 3599
 3601 3 -202.91 13.47 18.69 0.966 3600
 3602 3 -202.91 13.63 18.76 0.944 3601
 3603 3 -202.81 13.86 18.9 0.938 3602
 3604 3 -202.71 14.18 19.06 0.877 3603
 3605 3 -202.81 14.42 19.28 0.767 3604
 3606 3 -202.81 14.53 19.4 0.749 3605
 3607 3 -202.91 15.04 19.9 1.071 3606
 3608 3 -202.81 15.79 20.92 0.583 3607
 3609 3 -202.71 16 21.03 0.522 3608
 3610 3 -202.62 16.3 21.14 0.468 3609
 3611 3 -202.52 16.48 21.24 0.404 3610
 3612 3 -202.52 16.61 21.4 0.375 3611
 3613 3 -202.62 16.89 21.49 0.342 3612
 3614 3 -202.52 16.98 21.53 0.326 3613
 3615 3 -202.62 17.09 21.65 0.325 3614
 3616 3 -202.52 17.18 21.8 0.314 3615
 3617 3 -202.41 17.21 21.94 0.335 3616
 3618 3 -202.31 17.27 22.12 0.324 3617
 3619 3 -202.21 17.29 22.24 0.304 3618
 3620 3 -202.02 17.46 22.26 0.357 3619
 3621 3 -202.02 17.5 22.42 0.327 3620
 3622 3 -202.02 17.66 22.42 0.263 3621
 3623 3 -201.81 17.57 22.6 0.431 3622
 3624 3 -201.62 17.68 22.62 0.453 3623
 3625 3 -201.52 17.72 22.8 0.497 3624
 3626 3 -201.41 17.78 22.89 0.522 3625
 3627 3 -201.21 17.81 22.92 0.538 3626
 3628 3 -201.12 17.9 23.03 0.561 3627
 3629 3 -201.12 18.01 23.19 0.547 3628
 3630 3 -201.02 18.1 23.31 0.524 3629
 3631 3 -200.81 18.1 23.42 0.453 3630
 3632 3 -200.62 18.13 23.6 0.384 3631
 3633 3 -200.31 18.24 23.64 0.333 3632
 3634 3 -200.12 18.26 23.8 0.276 3633
 3635 3 -199.91 18.31 23.9 0.264 3634
 3636 3 -199.71 18.38 24.05 0.271 3635
 3637 3 -199.62 18.47 24.15 0.281 3636
 3638 3 -199.52 18.49 24.26 0.296 3637
 3639 3 -199.31 18.6 24.31 0.337 3638
 3640 3 -199.12 18.67 24.37 0.371 3639
 3641 3 -199.02 18.72 24.49 0.446 3640
 3642 3 -198.91 18.74 24.6 0.468 3641
 3643 3 -198.71 18.88 24.67 0.488 3642
 3644 3 -198.52 18.92 24.7 0.502 3643
 3645 3 -198.41 18.94 24.84 0.51 3644
 3646 3 -198.21 18.9 24.9 0.503 3645
 3647 3 -198.02 18.94 24.91 0.492 3646
 3648 3 -197.81 18.95 25.04 0.46 3647
 3649 3 -197.71 18.95 25.11 0.458 3648
 3650 3 -197.41 19.08 25.22 0.46 3649
 3651 3 -197.21 19.15 25.34 0.456 3650
 3652 3 -196.91 19.28 25.38 0.442 3651
 3653 3 -196.71 19.33 25.41 0.46 3652
 3654 3 -196.62 19.33 25.52 0.526 3653
 3655 3 -196.52 19.35 25.54 0.544 3654
 3656 3 -196.31 19.38 25.56 0.572 3655
 3657 3 -196.21 19.36 25.7 0.587 3656
 3658 3 -196.02 19.4 25.77 0.615 3657
 3659 3 -195.91 19.49 25.9 0.583 3658
 3660 3 -195.81 19.47 26 0.546 3659
 3661 3 -195.62 19.51 26.07 0.568 3660
 3662 3 -195.41 19.49 26.11 0.551 3661
 3663 3 -195.21 19.58 26.22 0.54 3662
 3664 3 -195.02 19.56 26.31 0.465 3663
 3665 3 -195.02 19.58 26.47 0.382 3664
 3666 3 -194.91 19.69 26.63 0.302 3665
 3667 3 -194.81 19.72 26.73 0.317 3666
 3668 3 -194.62 19.79 26.82 0.344 3667
 3669 3 -194.41 19.83 26.82 0.322 3668
 3670 3 -194.31 19.9 26.82 0.293 3669
 3671 3 -194.21 19.88 26.97 0.295 3670
 3672 3 -194.12 19.88 27.13 0.293 3671
 3673 3 -194.02 19.88 27.18 0.313 3672
 3674 3 -193.81 19.9 27.25 0.327 3673
 3675 3 -193.71 19.85 27.31 0.357 3674
 3676 3 -193.52 19.83 27.52 0.381 3675
 3677 3 -193.52 19.76 27.61 0.414 3676
 3678 3 -193.41 19.7 27.72 0.441 3677
 3679 3 -193.31 19.67 27.86 0.501 3678
 3680 3 -193.21 19.6 27.91 0.57 3679
 3681 3 -193.21 19.42 28.09 0.583 3680
 3682 3 -193.02 19.35 28.25 0.606 3681
 3683 3 -192.91 19.24 28.32 0.635 3682
 3684 3 -192.81 19.06 28.43 0.662 3683
 3685 3 -192.71 19.01 28.54 0.646 3684
 3686 3 -192.62 18.9 28.72 0.649 3685
 3687 3 -192.52 18.81 28.84 0.656 3686
 3688 3 -192.41 18.79 28.91 0.64 3687
 3689 3 -192.31 18.67 29.07 0.596 3688
 3690 3 -192.41 18.51 29.29 0.588 3689
 3691 3 -192.31 18.45 29.41 0.582 3690
 3692 3 -192.12 18.35 29.52 0.551 3691
 3693 3 -192.02 18.24 29.59 0.574 3692
 3694 3 -191.91 18.2 29.72 0.598 3693
 3695 3 -191.81 18.1 29.9 0.573 3694
 3696 3 -191.71 17.94 29.95 0.524 3695
 3697 3 -191.62 17.71 30.06 0.454 3696
 3698 3 -191.52 17.66 30.16 0.408 3697
 3699 3 -191.41 17.46 30.22 0.368 3698
 3700 3 -191.31 17.37 30.4 0.362 3699
 3701 3 -191.21 17.23 30.47 0.343 3700
 3702 3 -191.12 17.07 30.61 0.343 3701
 3703 3 -191.02 16.98 30.66 0.314 3702
 3704 3 -190.91 16.8 30.7 0.27 3703
 3705 3 -190.91 16.69 30.7 0.278 3704
 3706 3 -190.71 16.62 30.7 0.284 3705
 3707 3 -190.81 16.52 30.77 0.296 3706
 3708 3 -190.71 16.43 30.93 0.327 3707
 3709 3 -190.62 16.3 31 0.408 3708
 3710 3 -190.71 16.17 31.11 0.423 3709
 3711 3 -190.71 16.13 31.22 0.404 3710
 3712 3 -190.52 16 31.25 0.494 3711
 3713 3 -190.41 15.84 31.32 0.496 3712
 3714 3 -190.31 15.76 31.41 0.523 3713
 3715 3 -190.12 15.61 31.52 0.51 3714
 3716 3 -189.91 15.56 31.66 0.508 3715
 3717 3 -189.81 15.4 31.73 0.507 3716
 3718 3 -189.62 15.31 31.82 0.481 3717
 3719 3 -189.52 15.16 31.82 0.469 3718
 3720 3 -189.41 15.04 31.79 0.486 3719
 3721 3 -189.12 14.83 31.9 0.472 3720
 3722 3 -189.12 14.79 32.04 0.408 3721
 3723 3 -188.91 14.61 32.07 0.407 3722
 3724 3 -188.81 14.52 32.15 0.415 3723
 3725 3 -188.52 14.26 32.07 0.497 3724
 3726 3 -188.52 14.16 32.19 0.448 3725
 3727 3 -188.41 13.98 32.18 0.452 3726
 3728 3 -188.12 13.67 32.21 0.533 3727
 3729 3 -188.02 13.61 32.34 0.516 3728
 3730 3 -188.02 13.42 32.25 0.57 3729
 3731 3 -187.81 13.36 32.28 0.512 3730
 3732 3 -187.81 13.18 32.39 0.466 3731
 3733 3 -187.91 13.09 32.56 0.474 3732
 3734 3 -187.81 12.99 32.68 0.487 3733
 3735 3 -187.91 12.84 32.67 0.452 3734
 3736 3 -187.52 12.79 32.7 0.451 3735
 3737 3 -187.52 12.66 32.68 0.437 3736
 3738 3 -187.32 12.58 32.74 0.482 3737
 3739 3 -187.13 12.49 32.81 0.475 3738
 3740 3 -187.03 12.36 32.89 0.492 3739
 3741 3 -187.03 12.2 32.92 0.451 3740
 3742 3 -186.92 12.01 32.89 0.421 3741
 3743 3 -186.92 11.84 32.86 0.412 3742
 3744 3 -186.72 11.62 32.86 0.453 3743
 3745 3 -186.63 11.51 32.92 0.443 3744
 3746 3 -186.63 11.45 33.03 0.386 3745
 3747 3 -186.53 11.17 33 0.371 3746
 3748 3 -186.42 10.94 33 0.349 3747
 3749 3 -186.22 10.73 33.03 0.362 3748
 3750 3 -186.22 10.53 32.95 0.458 3749
 3751 3 -186.13 10.39 32.95 0.414 3750
 3752 3 -186.03 10.24 32.86 0.454 3751
 3753 3 -185.82 10.17 32.95 0.4 3752
 3754 3 -185.53 10 32.6 0.39 3753
 3755 3 -185.42 9.9 32.5 0.42 3754
 3756 3 -185.13 9.82 32.46 0.496 3755
 3757 3 -185.03 9.73 32.46 0.568 3756
 3758 3 -184.92 9.62 32.36 0.645 3757
 3759 3 -184.63 9.58 32.36 0.654 3758
 3760 3 -184.42 9.53 32.25 0.647 3759
 3761 3 -184.53 9.45 32.16 0.705 3760
 3762 3 -184.53 9.36 32 0.665 3761
 3763 3 -184.42 9.31 31.81 0.604 3762
 3764 3 -184.32 9.33 31.64 0.534 3763
 3765 3 -184.03 9.27 31.6 0.541 3764
 3766 3 -183.82 9.26 31.31 0.551 3765
 3767 3 -183.72 9.23 31.15 0.51 3766
 3768 3 -183.63 9.12 30.97 0.615 3767
 3769 3 -183.53 9.17 30.85 0.678 3768
 3770 3 -183.32 9.1 30.81 0.755 3769
 3771 3 -183.13 9.22 30.67 0.728 3770
 3772 3 -183.03 9.24 30.56 0.728 3771
 3773 3 -182.72 9.32 30.56 0.643 3772
 3774 3 -182.63 9.41 30.49 0.597 3773
 3775 3 -182.42 9.36 30.58 0.654 3774
 3776 3 -182.32 9.4 30.49 0.631 3775
 3777 3 -182.13 9.53 30.58 0.624 3776
 3778 3 -181.92 9.6 30.69 0.52 3777
 3779 3 -181.82 9.67 30.83 0.477 3778
 3780 3 -181.63 9.9 31.14 0.526 3779
 3781 3 -181.53 9.95 31.22 0.519 3780
 3782 3 -181.42 10.12 31.21 0.509 3781
 3783 3 -181.32 10.26 31.28 0.524 3782
 3784 3 -181.32 10.47 31.14 0.493 3783
 3785 3 -181.31 10.64 31.07 0.486 3784
 3786 3 -181.62 10.95 30.82 0.388 3785
 3787 3 -181.71 11.14 30.75 0.335 3786
 3788 3 -181.81 11.34 30.68 0.333 3787
 3789 3 -181.81 11.49 30.68 0.406 3788
 3790 3 -181.81 11.6 30.72 0.462 3789
 3791 3 -181.71 11.72 30.73 0.48 3790
 3792 3 -181.71 11.87 30.66 0.513 3791
 3793 3 -181.71 12.01 30.68 0.539 3792
 3794 3 -181.81 12.15 30.75 0.524 3793
 3795 3 -181.91 12.29 30.73 0.536 3794
 3796 3 -181.91 12.44 30.7 0.483 3795
 3797 3 -181.81 12.57 30.7 0.493 3796
 3798 3 -181.91 12.74 30.65 0.456 3797
 3799 3 -182.02 12.93 30.57 0.412 3798
 3800 3 -182.02 13.09 30.57 0.42 3799
 3801 3 -182.12 13.29 30.54 0.408 3800
 3802 3 -182.21 13.5 30.4 0.418 3801
 3803 3 -182.12 13.65 30.38 0.483 3802
 3804 3 -182.21 13.77 30.38 0.54 3803
 3805 3 -182.21 13.94 30.29 0.559 3804
 3806 3 -182.31 14.08 30.32 0.593 3805
 3807 3 -182.31 14.23 30.31 0.608 3806
 3808 3 -182.31 14.35 30.2 0.626 3807
 3809 3 -182.41 14.48 30.18 0.611 3808
 3810 3 -182.41 14.64 30.2 0.547 3809
 3811 3 -182.31 14.77 30.2 0.483 3810
 3812 3 -182.21 14.97 30.18 0.432 3811
 3813 3 -182.21 15.12 30.16 0.37 3812
 3814 3 -182.21 15.32 30.18 0.336 3813
 3815 3 -182.21 15.49 30.13 0.372 3814
 3816 3 -182.21 15.67 30.18 0.415 3815
 3817 3 -182.21 15.89 30.2 0.424 3816
 3818 3 -182.12 16.04 30.2 0.455 3817
 3819 3 -182.12 16.26 30.2 0.501 3818
 3820 3 -182.12 16.4 30.2 0.535 3819
 3821 3 -182.12 16.54 30.16 0.585 3820
 3822 3 -182.02 16.7 30.18 0.615 3821
 3823 3 -181.91 16.83 30.22 0.635 3822
 3824 3 -181.81 16.95 30.23 0.649 3823
 3825 3 -181.62 17.13 30.18 0.647 3824
 3826 3 -181.62 17.26 30.16 0.616 3825
 3827 3 -181.71 17.42 30.18 0.566 3826
 3828 3 -181.62 17.61 30.22 0.51 3827
 3829 3 -181.62 17.77 30.25 0.476 3828
 3830 3 -181.71 17.93 30.2 0.459 3829
 3831 3 -181.81 18.08 30.22 0.437 3830
 3832 3 -181.91 18.22 30.16 0.435 3831
 3833 3 -182.02 18.38 30.04 0.426 3832
 3834 3 -182.02 18.58 29.95 0.442 3833
 3835 3 -182.02 18.76 29.9 0.457 3834
 3836 3 -182.12 18.9 29.86 0.455 3835
 3837 3 -182.21 19.06 29.75 0.456 3836
 3838 3 -182.31 19.22 29.7 0.48 3837
 3839 3 -182.41 19.32 29.61 0.498 3838
 3840 3 -182.52 19.44 29.61 0.585 3839
 3841 3 -182.52 19.55 29.59 0.655 3840
 3842 3 -182.62 19.66 29.59 0.682 3841
 3843 3 -182.71 19.78 29.45 0.68 3842
 3844 3 -182.81 19.94 29.45 0.714 3843
 3845 3 -182.81 20.09 29.36 0.722 3844
 3846 3 -182.71 20.25 29.27 0.685 3845
 3847 3 -183.02 20.3 29.22 0.669 3846
 3848 3 -183.12 20.32 29.13 0.643 3847
 3849 3 -183.12 20.55 29.22 0.591 3848
 3850 3 -183.41 20.25 28.93 0.141 3849
 3851 3 -183.52 20.25 29.02 0.078 3850
 3852 3 -183.02 20.93 29.27 0.449 3849
 3853 3 -183.02 21.12 29.22 0.372 3852
 3854 3 -183.02 21.27 29.25 0.39 3853
 3855 3 -183.12 21.32 29.2 0.342 3854
 3856 3 -183.02 21.55 29.2 0.367 3855
 3857 3 -183.02 21.66 29.07 0.331 3856
 3858 3 -183.02 21.78 29.04 0.325 3857
 3859 3 -183.12 21.91 29.14 0.325 3858
 3860 3 -183.12 22.14 29.19 0.256 3859
 3861 3 -183.21 22.19 29.23 0.326 3860
 3862 3 -183.21 22.35 29.21 0.345 3861
 3863 3 -183.21 22.52 29.25 0.365 3862
 3864 3 -183.12 22.71 29.25 0.376 3863
 3865 3 -183.21 22.82 29.24 0.404 3864
 3866 3 -183.52 22.96 29.17 0.412 3865
 3867 3 -183.52 23.14 29.17 0.457 3866
 3868 3 -183.52 23.25 29.2 0.461 3867
 3869 3 -183.62 23.39 29.2 0.488 3868
 3870 3 -183.71 23.53 29.11 0.527 3869
 3871 3 -183.71 23.69 29.11 0.577 3870
 3872 3 -183.91 23.78 28.99 0.581 3871
 3873 3 -184.02 23.89 28.86 0.609 3872
 3874 3 -184.02 24.03 28.84 0.656 3873
 3875 3 -184.02 24.16 28.9 0.677 3874
 3876 3 -184.12 24.28 28.79 0.721 3875
 3877 3 -184.41 24.44 28.63 0.71 3876
 3878 3 -184.41 24.57 28.59 0.688 3877
 3879 3 -184.52 24.75 28.52 0.669 3878
 3880 3 -184.71 24.87 28.43 0.612 3879
 3881 3 -184.71 25.05 28.36 0.607 3880
 3882 3 -184.91 25.16 28.22 0.567 3881
 3883 3 -185.02 25.3 28.11 0.503 3882
 3884 3 -185.12 25.44 28.09 0.476 3883
 3885 3 -185.21 25.53 27.97 0.449 3884
 3886 3 -185.41 25.68 27.93 0.446 3885
 3887 3 -185.21 25.85 27.9 0.392 3886
 3888 3 -185.41 25.93 27.95 0.431 3887
 3889 3 -185.62 26 27.93 0.399 3888
 3890 3 -185.71 26.1 27.77 0.375 3889
 3891 3 -185.91 26.19 27.68 0.359 3890
 3892 3 -185.81 26.26 27.61 0.381 3891
 3893 3 -185.91 26.5 27.7 0.424 3892
 3894 3 -185.91 26.61 27.54 0.394 3893
 3895 3 -186.02 26.76 27.52 0.378 3894
 3896 3 -186.12 26.83 27.43 0.406 3895
 3897 3 -186.12 26.97 27.36 0.407 3896
 3898 3 -186.31 27.08 27.36 0.43 3897
 3899 3 -186.41 27.26 27.17 0.438 3898
 3900 3 -186.52 27.45 27.09 0.463 3899
 3901 3 -186.62 27.56 27.04 0.524 3900
 3902 3 -186.71 27.72 27.09 0.507 3901
 3903 3 -186.81 27.85 27.06 0.49 3902
 3904 3 -186.91 28.01 27.04 0.477 3903
 3905 3 -187.02 28.08 26.97 0.526 3904
 3906 3 -187.12 28.13 27.04 0.514 3905
 3907 3 -187.12 28.28 26.95 0.521 3906
 3908 3 -187.21 28.44 26.95 0.514 3907
 3909 3 -187.31 28.58 26.86 0.516 3908
 3910 3 -187.52 28.65 26.83 0.568 3909
 3911 3 -187.62 28.72 26.81 0.588 3910
 3912 3 -187.71 28.83 26.79 0.574 3911
 3913 3 -187.81 28.86 26.77 0.59 3912
 3914 3 -188.02 28.99 26.86 0.56 3913
 3915 3 -188.12 29.15 26.84 0.568 3914
 3916 3 -188.21 29.24 26.9 0.599 3915
 3917 3 -188.31 29.42 26.97 0.583 3916
 3918 3 -188.41 29.54 26.88 0.57 3917
 3919 3 -188.52 29.67 27.09 0.559 3918
 3920 3 -188.62 29.81 27.15 0.509 3919
 3921 3 -188.71 29.94 27.2 0.503 3920
 3922 3 -188.81 30.01 27.33 0.512 3921
 3923 3 -188.91 30.15 27.38 0.532 3922
 3924 3 -189.12 30.29 27.38 0.552 3923
 3925 3 -189.12 30.42 27.38 0.527 3924
 3926 3 -189.31 30.54 27.61 0.514 3925
 3927 3 -189.41 30.69 27.63 0.549 3926
 3928 3 -189.52 30.76 27.72 0.574 3927
 3929 3 -189.62 30.86 27.77 0.577 3928
 3930 3 -189.81 30.95 27.83 0.623 3929
 3931 3 -189.91 31.01 27.93 0.64 3930
 3932 3 -190.02 31.06 28 0.653 3931
 3933 3 -190.21 31.11 28.04 0.638 3932
 3934 3 -190.31 31.13 28.09 0.651 3933
 3935 3 -190.52 31.15 28.27 0.649 3934
 3936 3 -190.71 31.15 28.38 0.633 3935
 3937 3 -190.91 31.19 28.43 0.674 3936
 3938 3 -191.12 31.26 28.54 0.688 3937
 3939 3 -191.21 31.26 28.59 0.672 3938
 3940 3 -191.41 31.35 28.67 0.639 3939
 3941 3 -191.62 31.26 28.81 0.659 3940
 3942 3 -191.81 31.33 28.93 0.645 3941
 3943 3 -192.02 31.36 29.02 0.652 3942
 3944 3 -192.12 31.4 29.22 0.646 3943
 3945 3 -192.31 31.45 29.24 0.645 3944
 3946 3 -192.41 31.44 29.38 0.639 3945
 3947 3 -192.62 31.53 29.52 0.623 3946
 3948 3 -192.71 31.49 29.61 0.63 3947
 3949 3 -192.91 31.58 29.86 0.613 3948
 3950 3 -193.02 31.65 29.97 0.65 3949
 3951 3 -193.12 31.61 30.02 0.663 3950
 3952 3 -193.31 31.65 30.2 0.706 3951
 3953 3 -193.41 31.69 30.31 0.736 3952
 3954 3 -193.52 31.7 30.42 0.713 3953
 3955 3 -193.71 31.63 30.49 0.719 3954
 3956 3 -193.81 31.77 30.81 0.71 3955
 3957 3 -193.91 31.78 31.06 0.687 3956
 3958 3 -194.02 31.82 31.18 0.737 3957
 3959 3 -194.12 31.91 31.4 0.738 3958
 3960 3 -194.21 31.89 31.54 0.806 3959
 3961 3 -194.52 31.68 31.38 0.596 3960
 3962 3 -194.62 31.64 31.52 0.611 3961
 3963 3 -194.81 31.73 31.68 0.597 3962
 3964 3 -194.91 31.77 31.92 0.585 3963
 3965 3 -195.02 31.68 32.01 0.595 3964
 3966 3 -195.21 31.74 32.28 0.588 3965
 3967 3 -195.31 31.81 32.53 0.564 3966
 3968 3 -195.41 31.76 32.67 0.507 3967
 3969 3 -195.52 31.83 32.69 0.503 3968
 3970 3 -195.62 31.84 32.81 0.533 3969
 3971 3 -195.71 31.81 32.98 0.531 3970
 3972 3 -195.91 31.84 33.14 0.5 3971
 3973 3 -196.02 31.86 33.31 0.518 3972
 3974 3 -196.21 31.83 33.45 0.488 3973
 3975 3 -196.41 31.84 33.59 0.465 3974
 3976 3 -196.52 31.86 33.78 0.459 3975
 3977 3 -196.62 31.86 33.95 0.469 3976
 3978 3 -196.81 31.9 34.09 0.484 3977
 3979 3 -196.91 31.88 34.21 0.501 3978
 3980 3 -197.02 31.9 34.46 0.497 3979
 3981 3 -197.21 31.92 34.6 0.479 3980
 3982 3 -197.31 31.97 34.7 0.476 3981
 3983 3 -197.41 32.04 34.95 0.504 3982
 3984 3 -197.52 32.07 35.12 0.473 3983
 3985 3 -197.62 32.15 35.31 0.485 3984
 3986 3 -197.71 32.16 35.52 0.529 3985
 3987 3 -197.91 32.18 35.67 0.539 3986
 3988 3 -197.91 32.23 35.87 0.562 3987
 3989 3 -198.02 32.26 36.06 0.582 3988
 3990 3 -198.02 32.16 36.31 0.587 3989
 3991 3 -198.21 32.14 36.46 0.589 3990
 3992 3 -198.31 32.12 36.66 0.594 3991
 3993 3 -198.41 32.11 36.8 0.613 3992
 3994 3 -198.62 32.2 36.95 0.604 3993
 3995 3 -198.62 32.15 37.13 0.609 3994
 3996 3 -198.62 32.09 37.37 0.634 3995
 3997 3 -198.81 32.19 37.56 0.649 3996
 3998 3 -198.91 32.22 37.74 0.652 3997
 3999 3 -199.02 32.26 37.95 0.658 3998
 4000 3 -199.12 32.4 38.14 0.68 3999
 4001 3 -199.21 32.41 38.38 0.678 4000
 4002 3 -199.41 32.49 38.51 0.667 4001
 4003 3 -199.41 32.44 38.74 0.685 4002
 4004 3 -199.52 32.44 38.92 0.702 4003
 4005 3 -199.62 32.44 39.1 0.745 4004
 4006 3 -199.81 32.54 39.28 0.746 4005
 4007 3 -199.81 32.45 39.49 0.786 4006
 4008 3 -199.91 32.48 39.64 0.807 4007
 4009 3 -200.02 32.45 39.82 0.829 4008
 4010 3 -200.02 32.77 40.07 0.744 4009
 4011 3 -200.02 32.84 40.23 0.687 4010
 4012 3 -200.02 32.86 40.45 0.662 4011
 4013 3 -200.12 32.91 40.52 0.706 4012
 4014 3 -200.62 33.02 40.88 0.74 4013
 4015 3 -200.71 33.08 41.06 0.742 4014
 4016 3 -200.91 33.16 41.16 0.748 4015
 4017 3 -201.02 33.23 41.32 0.772 4016
 4018 3 -201.21 33.16 41.46 0.77 4017
 4019 3 -201.31 33.19 41.67 0.785 4018
 4020 3 -201.41 33.34 41.84 0.815 4019
 4021 3 -201.62 33.3 41.96 0.827 4020
 4022 3 -201.62 33.27 42.2 0.823 4021
 4023 3 -201.81 33.41 42.31 0.83 4022
 4024 3 -201.91 33.48 42.42 0.827 4023
 4025 3 -202.02 33.48 42.53 0.833 4024
 4026 3 -202.21 33.58 42.66 0.844 4025
 4027 3 -202.31 33.66 42.8 0.844 4026
 4028 3 -202.41 33.77 42.88 0.829 4027
 4029 3 -202.41 33.83 43.02 0.842 4028
 4030 3 -202.62 33.88 43.13 0.838 4029
 4031 3 -202.71 33.87 43.31 0.832 4030
 4032 3 -202.81 33.94 43.41 0.798 4031
 4033 3 -202.91 33.95 43.59 0.813 4032
 4034 3 -203.02 34.02 43.78 0.819 4033
 4035 3 -203.12 34.06 43.95 0.839 4034
 4036 3 -203.12 34.09 44.14 0.848 4035
 4037 3 -203.12 34.09 44.34 0.815 4036
 4038 3 -203.02 34.05 44.56 0.762 4037
 4039 3 -203.21 33.94 44.7 0.729 4038
 4040 3 -203.31 33.84 44.87 0.699 4039
 4041 3 -203.41 33.79 45.02 0.732 4040
 4042 3 -203.41 33.73 45.2 0.736 4041
 4043 3 -203.62 33.75 45.37 0.73 4042
 4044 3 -203.71 33.79 45.49 0.701 4043
 4045 3 -203.91 33.77 45.42 0.697 4044
 4046 3 -204.12 33.77 45.46 0.747 4045
 4047 3 -204.02 33.64 45.74 0.733 4046
 4048 3 -204.31 33.65 45.77 0.728 4047
 4049 3 -204.41 33.61 45.85 0.763 4048
 4050 3 -204.62 33.54 45.99 0.769 4049
 4051 3 -204.71 33.65 46.09 0.803 4050
 4052 3 -204.91 33.62 46.17 0.809 4051
 4053 3 -205.02 33.65 46.27 0.816 4052
 4054 3 -205.12 33.68 46.37 0.845 4053
 4055 3 -205.31 33.75 46.51 0.851 4054
 4056 3 -205.41 33.79 46.74 0.866 4055
 4057 3 -205.52 33.78 46.88 0.904 4056
 4058 3 -205.71 33.85 46.92 0.945 4057
 4059 3 -205.52 33.15 47.41 0.64 4058
 4060 3 -205.62 33.11 47.52 0.655 4059
 4061 3 -205.62 33.01 47.65 0.706 4060
 4062 3 -205.71 32.86 47.73 0.753 4061
 4063 3 -205.71 32.79 47.83 0.789 4062
 4064 3 -205.31 32.69 48.3 0.638 4063
 4065 3 -205.41 32.76 48.43 0.61 4064
 4066 3 -205.31 32.6 48.58 0.666 4065
 4067 3 -205.22 32.51 48.76 0.662 4066
 4068 3 -205.22 32.35 48.93 0.677 4067
 4069 3 -205.13 32.18 49.12 0.665 4068
 4070 3 -205.13 32.15 49.26 0.695 4069
 4071 3 -205.13 32.08 49.38 0.695 4070
 4072 3 -205.13 32.03 49.51 0.754 4071
 4073 3 -205.92 31.95 49.52 0.456 4072
 4074 3 -206.13 31.95 49.65 0.448 4073
 4075 3 -206.32 31.81 49.76 0.44 4074
 4076 3 -206.42 31.74 49.88 0.489 4075
 4077 3 -206.42 31.67 50.02 0.518 4076
 4078 3 -206.63 31.65 50.16 0.572 4077
 4079 3 -206.63 31.54 50.31 0.574 4078
 4080 3 -206.82 31.56 50.48 0.573 4079
 4081 3 -206.82 31.47 50.61 0.616 4080
 4082 3 -206.92 31.31 50.75 0.609 4081
 4083 3 -206.92 31.18 50.85 0.602 4082
 4084 3 -206.82 31.04 50.93 0.58 4083
 4085 3 -207.13 31.22 51.29 0.456 4084
 4086 3 -207.13 31.18 51.47 0.424 4085
 4087 3 -207.42 31.09 51.62 0.506 4086
 4088 3 -207.42 31.01 51.76 0.566 4087
 4089 3 -207.53 30.88 51.86 0.596 4088
 4090 3 -207.42 30.72 51.97 0.555 4089
 4091 3 -207.53 30.61 52.14 0.552 4090
 4092 3 -207.63 30.51 52.29 0.553 4091
 4093 3 -207.63 30.42 52.43 0.573 4092
 4094 3 -207.63 30.18 52.51 0.524 4093
 4095 3 -207.72 30.08 52.62 0.515 4094
 4096 3 -207.72 29.97 52.74 0.514 4095
 4097 3 -207.92 29.83 52.85 0.552 4096
 4098 3 -207.92 29.74 52.9 0.554 4097
 4099 3 -208.03 29.61 53.1 0.49 4098
 4100 3 -208.22 29.51 53.18 0.456 4099
 4101 3 -208.32 29.33 53.33 0.447 4100
 4102 3 -208.53 29.17 53.43 0.416 4101
 4103 3 -208.63 29.08 53.51 0.447 4102
 4104 3 -208.63 28.9 53.57 0.454 4103
 4105 3 -208.72 28.74 53.68 0.495 4104
 4106 3 -208.82 28.67 53.78 0.57 4105
 4107 3 -208.82 28.52 53.89 0.588 4106
 4108 3 -208.82 28.31 53.99 0.584 4107
 4109 3 -208.92 28.22 54.04 0.643 4108
 4110 3 -209.22 28.18 54.04 0.627 4109
 4111 3 -209.22 28.04 54.07 0.645 4110
 4112 3 -209.42 27.92 54.15 0.616 4111
 4113 3 -209.42 27.81 54.28 0.697 4112
 4114 3 -209.42 27.63 54.4 0.635 4113
 4115 3 -209.32 27.45 54.5 0.617 4114
 4116 3 -209.42 27.36 54.57 0.624 4115
 4117 3 -209.53 27.24 54.64 0.623 4116
 4118 3 -209.63 27.22 54.79 0.601 4117
 4119 3 -209.72 27.13 54.85 0.596 4118
 4120 3 -209.82 27.04 54.93 0.651 4119
 4121 3 -209.92 26.99 55.03 0.656 4120
 4122 3 -209.53 26.54 55.08 0.512 4121
 4123 3 -209.53 26.33 55.18 0.471 4122
 4124 3 -209.42 26.13 55.25 0.408 4123
 4125 3 -209.32 25.88 55.22 0.385 4124
 4126 3 -209.22 25.74 55.28 0.412 4125
 4127 3 -209.22 25.58 55.32 0.428 4126
 4128 3 -209.32 25.4 55.33 0.447 4127
 4129 3 -209.32 25.27 55.43 0.497 4128
 4130 3 -209.22 25.09 55.46 0.584 4129
 4131 3 -209.32 24.97 55.55 0.611 4130
 4132 3 -209.32 24.83 55.62 0.621 4131
 4133 3 -209.42 24.7 55.61 0.677 4132
 4134 3 -209.32 24.56 55.61 0.745 4133
 4135 3 -209.32 24.43 55.68 0.803 4134
 4136 3 -209.42 24.31 55.76 0.825 4135
 4137 3 -209.53 24.24 55.93 0.854 4136
 4138 3 -209.53 24.08 55.85 0.924 4137
 4139 3 -209.42 23.9 55.74 1.025 4138
 4140 3 -210.13 23.97 56.1 0.731 4139
 4141 3 -210.22 23.84 56.25 0.69 4140
 4142 3 -210.32 23.83 56.29 0.723 4141
 4143 3 -210.32 23.7 56.31 0.754 4142
 4144 3 -210.53 23.54 55.46 0.134 4143
 4145 3 -210.53 23.63 55.38 0.149 4144
 4146 3 -210.32 23.45 56.31 0.712 4143
 4147 3 -210.32 23.29 56.32 0.76 4146
 4148 3 -210.22 23.01 56.23 0.65 4147
 4149 3 -210.32 22.84 56.21 0.673 4148
 4150 3 -210.42 22.74 56.31 0.683 4149
 4151 3 -210.42 22.63 56.36 0.644 4150
 4152 3 -210.82 22.72 56.53 0.624 4151
 4153 3 -211.03 22.68 56.71 0.612 4152
 4154 3 -211.03 22.54 56.73 0.665 4153
 4155 3 -211.13 22.45 56.77 0.698 4154
 4156 3 -211.22 22.36 56.81 0.662 4155
 4157 3 -211.42 22.38 57.14 0.649 4156
 4158 3 -211.53 22.36 57.25 0.666 4157
 4159 3 -211.63 22.26 57.31 0.696 4158
 4160 3 -211.72 22.17 57.39 0.735 4159
 4161 3 -211.72 22.06 57.43 0.783 4160
 4162 3 -211.92 21.97 57.38 0.762 4161
 4163 3 -212.13 21.88 57.31 0.606 4162
 4164 3 -212.32 21.84 57.38 0.612 4163
 4165 3 -212.42 21.7 57.36 0.655 4164
 4166 3 -212.63 21.7 57.46 0.702 4165
 4167 3 -212.72 21.58 57.41 0.757 4166
 4168 3 -212.82 21.49 57.39 0.764 4167
 4169 3 -213.03 21.42 57.53 0.845 4168
 4170 3 -213.03 21.31 57.67 0.933 4169
 4171 3 -213.13 21.2 57.78 0.966 4170
 4172 3 -213.42 21.49 57.64 0.975 4171
 4173 3 -213.53 21.42 57.77 1.015 4172
 4174 3 -213.63 21.42 57.74 1.109 4173
 4175 3 -214.32 22.58 56.88 0.455 4174
 4176 3 -214.42 22.67 56.78 0.506 4175
 4177 3 -214.82 22.33 56.71 0.145 4176
 4178 3 -214.53 22.79 56.71 0.603 4176
 4179 3 -214.53 22.86 56.36 0.54 4178
 4180 3 -214.63 22.88 56.23 0.553 4179
 4181 3 -214.72 22.88 56.16 0.557 4180
 4182 3 -214.63 22.77 55.79 0.508 4181
 4183 3 -214.82 22.74 55.73 0.524 4182
 4184 3 -215.03 22.79 55.64 0.581 4183
 4185 3 -215.13 22.84 55.56 0.565 4184
 4186 3 -215.53 23.04 55.99 0.155 4185
 4187 3 -215.53 23.17 55.91 0.094 4186
 4188 3 -215.22 22.7 55.35 0.515 4185
 4189 3 -215.32 22.74 55.25 0.545 4188
 4190 3 -215.03 23.09 54.96 0.151 4189
 4191 3 -215.13 23.2 54.84 0.127 4190
 4192 3 -215.22 23.24 54.74 0.139 4191
 4193 3 -215.13 23.33 54.6 0.154 4192
 4194 3 -215.22 23.36 54.46 0.143 4193
 4195 3 -215.22 23.38 54.32 0.079 4194
 4196 3 -215.53 22.72 55.29 0.382 4189
 4197 3 -215.92 22.86 55.24 0.353 4196
 4198 3 -215.92 22.92 55.1 0.354 4197
 4199 3 -216.13 23.02 55.03 0.377 4198
 4200 3 -216.22 23.04 54.98 0.444 4199
 4201 3 -216.22 23.38 55.06 0.36 4200
 4202 3 -216.32 23.54 55.13 0.236 4201
 4203 3 -215.63 22.7 55.32 0.382 4196
 4204 3 -215.32 22.31 55.14 0.098 4203
 4205 3 -214.63 22.93 57.59 0.22 4178
 4206 3 -214.72 23.08 57.64 0.195 4205
 4207 3 -214.82 23.18 57.67 0.206 4206
 4208 3 -214.92 23.29 57.81 0.144 4207
 4209 3 -213.53 20.9 58.16 0.926 4174
 4210 3 -213.22 20.2 57.99 0.631 4209
 4211 3 -212.63 19.68 57.35 0.174 4210
 4212 3 -212.53 19.54 57.34 0.177 4211
 4213 3 -212.42 19.4 57.34 0.215 4212
 4214 3 -212.32 19.24 57.39 0.259 4213
 4215 3 -212.32 19.09 57.35 0.326 4214
 4216 3 -212.32 18.97 57.45 0.402 4215
 4217 3 -212.32 18.84 57.5 0.44 4216
 4218 3 -212.22 18.72 57.56 0.441 4217
 4219 3 -212.42 18.68 58.24 0.127 4218
 4220 3 -212.63 18.61 58.31 0.000125 4219
 4221 3 -212.13 18.54 57.34 0.397 4218
 4222 3 -212.03 18.45 57.31 0.47 4221
 4223 3 -212.03 18.31 57.31 0.542 4222
 4224 3 -212.13 18.15 57.31 0.562 4223
 4225 3 -211.92 17.95 57.25 0.535 4224
 4226 3 -211.92 17.81 57.2 0.522 4225
 4227 3 -211.92 17.63 57.1 0.474 4226
 4228 3 -211.92 17.49 57.06 0.483 4227
 4229 3 -211.72 17.4 56.96 0.434 4228
 4230 3 -211.53 17.33 56.93 0.397 4229
 4231 3 -211.53 17.18 56.92 0.331 4230
 4232 3 -211.42 17.13 56.86 0.323 4231
 4233 3 -211.32 17.15 56.71 0.318 4232
 4234 3 -211.22 17.13 56.56 0.325 4233
 4235 3 -211.03 17.09 56.48 0.315 4234
 4236 3 -210.82 17.04 56.41 0.43 4235
 4237 3 -210.72 16.97 56.31 0.459 4236
 4238 3 -210.72 16.81 56.31 0.519 4237
 4239 3 -210.72 16.45 56.39 0.45 4238
 4240 3 -210.82 16.15 56.75 0.376 4239
 4241 3 -210.82 16.01 56.92 0.435 4240
 4242 3 -210.82 15.87 56.93 0.47 4241
 4243 3 -210.82 15.76 57.11 0.464 4242
 4244 3 -210.82 15.67 57.17 0.469 4243
 4245 3 -210.82 15.84 57.6 0.343 4244
 4246 3 -210.72 15.86 57.78 0.334 4245
 4247 3 -210.72 15.91 57.98 0.376 4246
 4248 3 -210.63 15.94 58.07 0.423 4247
 4249 3 -210.54 16 58.21 0.48 4248
 4250 3 -210.64 16.22 58.35 0.46 4249
 4251 3 -210.54 16.18 58.49 0.517 4250
 4252 3 -210.43 16.13 58.63 0.589 4251
 4253 3 -210.33 16.01 58.74 0.68 4252
 4254 3 -210.33 16.01 58.86 0.659 4253
 4255 3 -210.23 15.94 58.95 0.71 4254
 4256 3 -210.14 16.26 59.04 0.537 4255
 4257 3 -210.14 16.3 59.14 0.552 4256
 4258 3 -210.14 16.37 59.25 0.551 4257
 4259 3 -210.14 16.32 59.46 0.541 4258
 4260 3 -210.14 16.25 59.61 0.535 4259
 4261 3 -210.14 16.1 59.79 0.471 4260
 4262 3 -210.14 15.92 60 0.402 4261
 4263 3 -210.14 15.91 60.13 0.235 4262
 4264 3 -210.14 15.81 60.28 0.268 4263
 4265 3 -210.14 15.75 60.43 0.305 4264
 4266 3 -210.23 15.68 60.6 0.347 4265
 4267 3 -210.14 15.57 60.78 0.393 4266
 4268 3 -210.04 15.44 60.89 0.452 4267
 4269 3 -209.93 15.35 61 0.537 4268
 4270 3 -209.93 15.18 61.1 0.608 4269
 4271 3 -209.93 15.16 61.21 0.57 4270
 4272 3 -209.83 15.13 61.31 0.531 4271
 4273 3 -209.73 15.07 61.42 0.47 4272
 4274 3 -209.64 14.68 61.5 0.506 4273
 4275 3 -209.43 14.56 61.57 0.483 4274
 4276 3 -209.43 14.25 61.57 0.449 4275
 4277 3 -209.14 14.07 61.53 0.414 4276
 4278 3 -209.14 13.91 61.63 0.374 4277
 4279 3 -209.14 13.68 61.68 0.346 4278
 4280 3 -209.14 13.51 61.71 0.317 4279
 4281 3 -209.04 13.24 61.67 0.341 4280
 4282 3 -209.04 12.96 61.59 0.343 4281
 4283 3 -208.93 12.78 61.53 0.364 4282
 4284 3 -209.04 12.66 61.45 0.382 4283
 4285 3 -209.04 12.53 61.47 0.408 4284
 4286 3 -209.04 12.41 61.45 0.469 4285
 4287 3 -209.14 12.26 61.44 0.493 4286
 4288 3 -209.14 12.19 61.34 0.555 4287
 4289 3 -209.23 12.11 61.3 0.586 4288
 4290 3 -209.33 12.06 61.05 0.559 4289
 4291 3 -209.33 11.91 60.91 0.486 4290
 4292 3 -209.33 11.76 60.9 0.433 4291
 4293 3 -209.23 11.64 60.95 0.358 4292
 4294 3 -209.23 11.55 60.77 0.311 4293
 4295 3 -210.83 15.47 60.09 0.159 4262
 4296 3 -210.93 15.4 60.14 0.149 4295
 4297 3 -211.04 15.24 60.21 0.116 4296
 4298 3 -211.04 15.13 60.21 0.058 4297
 4299 3 -210.82 15.27 56.78 0.285 4244
 4300 3 -210.92 15.11 56.68 0.366 4299
 4301 3 -211.03 14.94 56.71 0.412 4300
 4302 3 -211.13 14.85 56.68 0.504 4301
 4303 3 -211.13 14.68 56.67 0.59 4302
 4304 3 -211.63 14.58 56.96 0.39 4303
 4305 3 -211.73 14.51 56.98 0.42 4304
 4306 3 -212.04 14.76 57.25 0.211 4305
 4307 3 -212.14 14.82 57.45 0.152 4306
 4308 3 -212.23 14.77 57.64 0.109 4307
 4309 3 -212.33 14.9 57.81 0.135 4308
 4310 3 -212.43 14.85 57.99 0.104 4309
 4311 3 -212.43 14.83 58.1 0.045 4310
 4312 3 -210.63 14.67 56.39 0.481 4303
 4313 3 -210.63 14.61 56.23 0.531 4312
 4314 3 -210.53 14.44 56.28 0.539 4313
 4315 3 -210.53 14.26 56.32 0.454 4314
 4316 3 -210.73 13.98 56.54 0.392 4315
 4317 3 -210.64 13.86 56.61 0.444 4316
 4318 3 -210.64 13.75 56.58 0.428 4317
 4319 3 -210.54 13.58 56.7 0.479 4318
 4320 3 -210.43 13.42 56.66 0.46 4319
 4321 3 -210.33 13.26 56.67 0.452 4320
 4322 3 -210.33 13.11 56.7 0.478 4321
 4323 3 -210.23 13.04 56.77 0.491 4322
 4324 3 -210.14 12.93 56.81 0.528 4323
 4325 3 -210.23 12.89 56.95 0.588 4324
 4326 3 -210.14 12.7 56.95 0.578 4325
 4327 3 -210.14 12.59 57.08 0.607 4326
 4328 3 -210.14 12.42 56.98 0.575 4327
 4329 3 -210.14 12.09 56.91 0.476 4328
 4330 3 -210.23 11.84 56.83 0.454 4329
 4331 3 -210.23 11.67 56.87 0.445 4330
 4332 3 -210.54 11.35 56.92 0.35 4331
 4333 3 -210.54 11.12 56.88 0.351 4332
 4334 3 -210.83 11.06 56.97 0.31 4333
 4335 3 -211.04 11.02 57.05 0.264 4334
 4336 3 -211.14 11.03 57.17 0.151 4335
 4337 3 -211.33 11.01 57.27 0.185 4336
 4338 3 -210.63 16.65 55.79 0.168 4239
 4339 3 -210.72 16.56 55.67 0.177 4338
 4340 3 -210.72 16.43 55.56 0.112 4339
 4341 3 -213.53 20.22 58.2 0.55 4210
 4342 3 -213.72 20.2 58.28 0.53 4341
 4343 3 -213.82 20.06 58.39 0.468 4342
 4344 3 -213.92 19.9 58.49 0.47 4343
 4345 3 -214.13 19.83 58.6 0.386 4344
 4346 3 -214.32 19.76 58.78 0.442 4345
 4347 3 -214.42 19.47 58.88 0.382 4346
 4348 3 -214.63 19.38 59.03 0.377 4347
 4349 3 -214.72 19.31 59.16 0.396 4348
 4350 3 -214.92 19.22 59.31 0.423 4349
 4351 3 -215.03 19.15 59.42 0.442 4350
 4352 3 -215.22 19.13 59.49 0.59 4351
 4353 3 -215.13 18.54 59.85 0.354 4352
 4354 3 -215.14 18.38 60.09 0.323 4353
 4355 3 -215.14 18.4 60.28 0.364 4354
 4356 3 -215.23 18.42 60.45 0.337 4355
 4357 3 -215.33 18.27 60.53 0.321 4356
 4358 3 -215.43 18.17 60.73 0.363 4357
 4359 3 -215.64 18.12 60.79 0.381 4358
 4360 3 -215.54 17.92 60.93 0.334 4359
 4361 3 -215.64 17.75 61.03 0.333 4360
 4362 3 -215.64 17.62 61.13 0.403 4361
 4363 3 -215.73 17.53 61.14 0.497 4362
 4364 3 -215.83 17.44 61.21 0.56 4363
 4365 3 -215.93 17.35 61.2 0.627 4364
 4366 3 -215.73 17.05 61.42 0.614 4365
 4367 3 -215.73 17 61.53 0.641 4366
 4368 3 -215.73 17 61.67 0.641 4367
 4369 3 -215.83 16.98 61.79 0.633 4368
 4370 3 -215.83 16.89 61.85 0.664 4369
 4371 3 -215.54 16.21 61.66 0.482 4370
 4372 3 -215.54 16.01 61.6 0.468 4371
 4373 3 -215.43 15.92 61.6 0.47 4372
 4374 3 -215.33 15.92 61.77 0.561 4373
 4375 3 -215.23 15.82 61.77 0.563 4374
 4376 3 -215.14 15.75 61.84 0.616 4375
 4377 3 -215.04 15.75 61.99 0.734 4376
 4378 3 -214.93 15.74 61.99 0.814 4377
 4379 3 -214.33 15.66 61.21 0.185 4378
 4380 3 -214.33 15.47 61.09 0.224 4379
 4381 3 -214.23 15.42 60.9 0.19 4380
 4382 3 -214.23 15.38 60.77 0.201 4381
 4383 3 -214.14 15.33 60.6 0.199 4382
 4384 3 -214.14 15.22 60.48 0.203 4383
 4385 3 -214.23 15.08 60.37 0.171 4384
 4386 3 -214.23 14.99 60.19 0.131 4385
 4387 3 -214.23 14.87 59.98 0.167 4386
 4388 3 -214.14 14.77 59.8 0.185 4387
 4389 3 -214.14 14.58 59.67 0.177 4388
 4390 3 -214.04 14.51 59.58 0.161 4389
 4391 3 -214.04 14.44 59.48 0.056 4390
 4392 3 -215.14 15.73 62.44 0.785 4378
 4393 3 -215.04 15.69 62.58 0.885 4392
 4394 3 -214.23 15.97 62.28 0.447 4393
 4395 3 -214.14 16.1 62.25 0.54 4394
 4396 3 -213.93 16.12 62.18 0.551 4395
 4397 3 -213.83 16.23 62.18 0.55 4396
 4398 3 -213.64 16.26 62.21 0.505 4397
 4399 3 -213.64 16.66 62.14 0.425 4398
 4400 3 -213.43 16.83 62.16 0.438 4399
 4401 3 -213.33 17 62.2 0.396 4400
 4402 3 -213.23 17.07 62.24 0.385 4401
 4403 3 -213.14 17.16 62.2 0.411 4402
 4404 3 -213.04 17.23 62.25 0.388 4403
 4405 3 -212.93 17.42 62.34 0.355 4404
 4406 3 -212.93 17.83 62.5 0.233 4405
 4407 3 -212.93 18.01 62.46 0.187 4406
 4408 3 -212.93 17.55 61.93 0.17 4405
 4409 3 -213.33 15.78 62.46 0.195 4398
 4410 3 -213.23 15.72 62.41 0.184 4409
 4411 3 -215.23 15.14 62.51 0.626 4393
 4412 3 -215.33 15 62.56 0.63 4411
 4413 3 -215.43 14.84 62.81 0.596 4412
 4414 3 -215.43 14.58 62.73 0.699 4413
 4415 3 -215.43 14.41 62.76 0.73 4414
 4416 3 -215.33 14.36 62.85 0.73 4415
 4417 3 -215.14 14.44 62.92 0.673 4416
 4418 3 -215.04 14.41 62.91 0.719 4417
 4419 3 -214.93 14.28 62.95 0.755 4418
 4420 3 -214.73 14.91 63.4 0.258 4419
 4421 3 -214.73 14.96 63.2 0.142 4420
 4422 3 -214.83 13.51 62.45 0.508 4419
 4423 3 -214.73 13.36 62.34 0.528 4422
 4424 3 -214.54 13.32 62.47 0.509 4423
 4425 3 -214.54 13.14 62.51 0.515 4424
 4426 3 -214.33 13.06 62.53 0.586 4425
 4427 3 -214.33 12.9 62.52 0.622 4426
 4428 3 -214.23 12.77 62.27 0.596 4427
 4429 3 -214.14 12.61 61.99 0.538 4428
 4430 3 -214.14 12.47 61.92 0.525 4429
 4431 3 -214.14 12.26 61.83 0.473 4430
 4432 3 -214.23 12.08 61.73 0.481 4431
 4433 3 -214.23 11.92 61.65 0.477 4432
 4434 3 -214.83 11.59 61.53 0.274 4433
 4435 3 -214.83 11.41 61.47 0.26 4434
 4436 3 -214.83 11.25 61.45 0.247 4435
 4437 3 -214.73 11.07 61.41 0.158 4436
 4438 3 -213.73 11.98 61.65 0.355 4433
 4439 3 -213.64 11.83 61.66 0.372 4438
 4440 3 -213.54 11.67 61.63 0.412 4439
 4441 3 -213.43 11.56 61.59 0.405 4440
 4442 3 -213.33 11.46 61.56 0.426 4441
 4443 3 -213.14 11.36 61.52 0.419 4442
 4444 3 -213.04 11.33 61.48 0.46 4443
 4445 3 -212.93 11.21 61.45 0.478 4444
 4446 3 -212.83 11.17 61.45 0.507 4445
 4447 3 -212.83 11.03 61.37 0.513 4446
 4448 3 -212.83 10.88 61.28 0.525 4447
 4449 3 -212.83 10.72 61.15 0.492 4448
 4450 3 -213.04 10.36 60.99 0.412 4449
 4451 3 -213.04 10.22 60.91 0.447 4450
 4452 3 -213.04 10.11 60.84 0.465 4451
 4453 3 -212.93 10 60.81 0.558 4452
 4454 3 -212.93 9.86 60.76 0.583 4453
 4455 3 -213.04 9.72 60.67 0.591 4454
 4456 3 -213.04 9.61 60.63 0.611 4455
 4457 3 -213.93 9.36 60.94 0.29 4456
 4458 3 -213.93 9.16 60.98 0.242 4457
 4459 3 -214.04 9.08 60.92 0.184 4458
 4460 3 -214.04 8.82 60.8 0.178 4459
 4461 3 -214.04 8.66 60.67 0.227 4460
 4462 3 -214.14 8.58 60.63 0.259 4461
 4463 3 -214.14 8.48 60.52 0.221 4462
 4464 3 -214.23 8.4 60.41 0.214 4463
 4465 3 -214.23 8.25 60.33 0.115 4464
 4466 3 -212.64 9.46 60.4 0.367 4456
 4467 3 -212.64 9.28 60.3 0.355 4466
 4468 3 -212.73 8.91 60.27 0.282 4467
 4469 3 -212.73 8.81 60.22 0.293 4468
 4470 3 -212.83 8.64 60.15 0.281 4469
 4471 3 -212.83 8.5 60.06 0.237 4470
 4472 3 -212.93 8.36 59.95 0.23 4471
 4473 3 -212.93 8.25 59.88 0.223 4472
 4474 3 -213.04 8.05 59.81 0.261 4473
 4475 3 -213.04 7.89 59.7 0.283 4474
 4476 3 -213.04 7.75 59.53 0.288 4475
 4477 3 -213.04 7.63 59.37 0.27 4476
 4478 3 -212.93 7.47 59.2 0.26 4477
 4479 3 -212.93 7.29 59.13 0.259 4478
 4480 3 -212.83 7.14 58.98 0.284 4479
 4481 3 -212.83 7.01 58.84 0.258 4480
 4482 3 -212.83 6.88 58.72 0.256 4481
 4483 3 -212.93 6.7 58.66 0.275 4482
 4484 3 -212.93 6.58 58.56 0.274 4483
 4485 3 -213.04 6.41 58.52 0.274 4484
 4486 3 -213.04 6.29 58.45 0.307 4485
 4487 3 -213.14 6.2 58.37 0.312 4486
 4488 3 -213.14 6.05 58.24 0.353 4487
 4489 3 -213.14 5.84 58.19 0.338 4488
 4490 3 -213.33 5.68 58.16 0.41 4489
 4491 3 -213.33 5.63 57.99 0.457 4490
 4492 3 -213.33 5.47 57.92 0.469 4491
 4493 3 -213.43 5.27 57.91 0.419 4492
 4494 3 -213.54 5.09 57.91 0.407 4493
 4495 3 -213.64 4.89 57.95 0.363 4494
 4496 3 -213.64 4.75 57.92 0.408 4495
 4497 3 -213.73 4.67 57.88 0.444 4496
 4498 3 -213.73 4.59 57.72 0.456 4497
 4499 3 -213.83 4.56 57.6 0.511 4498
 4500 3 -213.93 4.58 57.51 0.525 4499
 4501 3 -213.93 4.45 57.41 0.507 4500
 4502 3 -214.04 4.2 57.34 0.419 4501
 4503 3 -214.14 4.16 57.23 0.432 4502
 4504 3 -214.04 4.05 57.08 0.47 4503
 4505 3 -214.04 4.5 56.65 0.23 4504
 4506 3 -213.93 4.52 56.48 0.233 4505
 4507 3 -213.64 4.56 56.28 0.189 4506
 4508 3 -213.54 4.59 56.15 0.157 4507
 4509 3 -213.43 4.56 56.02 0.156 4508
 4510 3 -213.23 4.56 55.91 0.176 4509
 4511 3 -213.23 4.58 55.78 0.15 4510
 4512 3 -213.93 3.63 57.19 0.349 4504
 4513 3 -214.14 3.53 57.08 0.33 4512
 4514 3 -214.33 3.44 57.01 0.356 4513
 4515 3 -214.43 3.38 56.94 0.385 4514
 4516 3 -214.54 3.23 56.87 0.397 4515
 4517 3 -214.54 3.09 56.83 0.396 4516
 4518 3 -214.64 2.94 56.77 0.419 4517
 4519 3 -214.64 2.84 56.68 0.421 4518
 4520 3 -214.73 2.71 56.64 0.461 4519
 4521 3 -214.73 2.57 56.57 0.501 4520
 4522 3 -214.93 2.46 56.64 0.547 4521
 4523 3 -215.33 2.63 56.44 0.577 4522
 4524 3 -215.43 2.67 56.3 0.568 4523
 4525 3 -215.43 2.53 56.18 0.523 4524
 4526 3 -215.43 2.55 55.96 0.516 4525
 4527 3 -215.64 2.51 55.9 0.614 4526
 4528 3 -215.73 2.5 55.76 0.646 4527
 4529 3 -215.73 2.36 55.58 0.741 4528
 4530 3 -215.83 2.32 55.47 0.713 4529
 4531 3 -214.93 1.86 55.57 0.119 4530
 4532 3 -215.04 1.95 55.44 0.139 4531
 4533 3 -215.04 2.01 55.32 0.063 4532
 4534 3 -215.83 2.21 55.44 0.722 4530
 4535 3 -216.14 2.32 55.08 0.077 4534
 4536 3 -216.23 2.26 55.07 0.051 4535
 4537 3 -216.33 2.15 55.08 0.059 4536
 4538 3 -216.33 2.05 54.97 0.08 4537
 4539 3 -216.33 1.9 54.89 0.058 4538
 4540 3 -216.33 1.78 54.76 0.11 4539
 4541 3 -216.33 1.6 54.65 0.106 4540
 4542 3 -216.33 1.52 54.5 0.093 4541
 4543 3 -216.33 1.42 54.3 0.096 4542
 4544 3 -216.43 1.32 54.12 0.083 4543
 4545 3 -216.33 1.21 53.98 0.07 4544
 4546 3 -216.33 1.09 53.87 0.101 4545
 4547 3 -216.43 0.98 53.77 0.077 4546
 4548 3 -216.43 0.9 53.65 0.000125 4547
 4549 3 -215.83 1.81 55.46 0.576 4534
 4550 3 -215.93 1.64 55.37 0.515 4549
 4551 3 -216.14 1.34 55.54 0.13 4550
 4552 3 -215.64 1.3 55.04 0.383 4550
 4553 3 -215.64 1.16 54.91 0.385 4552
 4554 3 -215.54 1.09 54.72 0.407 4553
 4555 3 -215.64 1.04 54.48 0.385 4554
 4556 3 -215.64 0.87 54.37 0.376 4555
 4557 3 -215.73 0.79 54.26 0.344 4556
 4558 3 -215.83 0.67 54.22 0.474 4557
 4559 3 -215.93 0.57 54.16 0.623 4558
 4560 3 -215.73 0.15 54.07 0.433 4559
 4561 3 -215.54 0.03 54.08 0.435 4560
 4562 3 -215.54 -0.09 54.09 0.454 4561
 4563 3 -215.54 -0.19 54.04 0.446 4562
 4564 3 -215.43 -0.32 53.94 0.42 4563
 4565 3 -215.33 -0.47 53.86 0.422 4564
 4566 3 -215.33 -0.68 53.91 0.423 4565
 4567 3 -215.23 -0.84 53.93 0.493 4566
 4568 3 -215.23 -1.02 54.01 0.455 4567
 4569 3 -215.33 -1.17 54.12 0.394 4568
 4570 3 -215.54 -1.49 54.44 0.259 4569
 4571 3 -215.64 -1.56 54.52 0.339 4570
 4572 3 -215.54 -1.65 54.62 0.414 4571
 4573 3 -215.64 -1.75 54.69 0.474 4572
 4574 3 -215.64 -1.92 54.71 0.481 4573
 4575 3 -215.54 -2.08 54.76 0.453 4574
 4576 3 -215.54 -2.18 54.8 0.425 4575
 4577 3 -215.43 -2.33 54.98 0.376 4576
 4578 3 -215.33 -2.43 55.18 0.377 4577
 4579 3 -215.23 -2.43 55.29 0.466 4578
 4580 3 -215.23 -2.39 55.43 0.534 4579
 4581 3 -215.14 -2.43 55.57 0.572 4580
 4582 3 -215.14 -2.43 55.72 0.536 4581
 4583 3 -214.93 -2.45 55.91 0.429 4582
 4584 3 -214.73 -2.48 56.04 0.361 4583
 4585 3 -214.43 -2.52 56.18 0.3 4584
 4586 3 -214.33 -2.5 56.27 0.262 4585
 4587 3 -214.14 -2.5 56.37 0.231 4586
 4588 3 -213.93 -2.52 56.5 0.222 4587
 4589 3 -213.83 -2.58 56.58 0.289 4588
 4590 3 -213.73 -2.64 56.69 0.327 4589
 4591 3 -213.64 -2.73 56.82 0.365 4590
 4592 3 -213.54 -2.77 56.94 0.389 4591
 4593 3 -213.43 -2.73 57.07 0.341 4592
 4594 3 -213.14 -2.6 57.14 0.322 4593
 4595 3 -212.93 -2.56 57.26 0.326 4594
 4596 3 -212.83 -2.46 57.34 0.36 4595
 4597 3 -212.64 -2.43 57.47 0.416 4596
 4598 3 -212.64 -2.43 57.66 0.462 4597
 4599 3 -212.54 -2.31 57.8 0.505 4598
 4600 3 -212.54 -2.23 57.93 0.527 4599
 4601 3 -212.43 -2.18 58.07 0.526 4600
 4602 3 -212.23 -2.16 58.21 0.555 4601
 4603 3 -212.14 -2.14 58.33 0.58 4602
 4604 3 -212.04 -2.14 58.4 0.579 4603
 4605 3 -211.93 -2.04 58.58 0.493 4604
 4606 3 -211.83 -2.08 58.72 0.462 4605
 4607 3 -211.83 -2.14 58.84 0.399 4606
 4608 3 -211.73 -2.16 59.08 0.333 4607
 4609 3 -211.73 -2.25 59.15 0.201 4608
 4610 3 -211.64 -2.18 59 0.000125 4609
 4611 3 -216.23 1.05 54.91 0.238 4559
 4612 3 -216.23 1.13 55.04 0.176 4611
 4613 3 -216.23 0.96 55.04 0.000125 4612
 4614 3 -214.83 12.66 63.05 0.144 4427
 4615 3 -214.73 12.5 63.01 0.117 4614
 4616 3 -216.43 17.51 62.13 0.286 4370
 4617 3 -216.64 17.42 62.21 0.223 4616
 4618 3 -216.23 17.99 60.78 0.148 4365
 4619 3 -216.14 18.15 60.64 0.075 4618
 4620 3 -215.53 19.72 59.16 0.275 4352
 4621 3 -215.63 20.02 59.11 0.253 4620
 4622 3 -215.72 20.31 59.17 0.201 4621
 4623 3 -215.82 20.52 59.21 0.159 4622
 4624 3 -215.92 20.68 59.23 0.183 4623
 4625 3 -216.03 20.83 59.28 0.163 4624
 4626 3 -216.03 20.95 59.28 0.175 4625
 4627 3 -216.22 20.99 59.29 0.222 4626
 4628 3 -216.32 21.06 59.24 0.251 4627
 4629 3 -216.42 21.08 59.24 0.334 4628
 4630 3 -216.63 21.18 59.21 0.343 4629
 4631 3 -216.72 21.33 59.11 0.434 4630
 4632 3 -216.82 21.38 58.95 0.507 4631
 4633 3 -216.92 21.47 58.82 0.542 4632
 4634 3 -217.13 21.54 58.82 0.565 4633
 4635 3 -217.32 21.63 58.79 0.544 4634
 4636 3 -217.42 21.7 58.61 0.531 4635
 4637 3 -217.53 21.83 58.56 0.529 4636
 4638 3 -217.72 21.9 58.5 0.527 4637
 4639 3 -217.82 21.95 58.45 0.539 4638
 4640 3 -217.92 22.13 58.34 0.521 4639
 4641 3 -218.03 22.31 58.29 0.528 4640
 4642 3 -218.13 22.43 58.17 0.562 4641
 4643 3 -218.22 22.54 58.1 0.58 4642
 4644 3 -218.22 22.77 57.95 0.563 4643
 4645 3 -218.13 22.97 57.78 0.559 4644
 4646 3 -218.13 23.13 57.68 0.577 4645
 4647 3 -218.32 23.27 57.7 0.514 4646
 4648 3 -218.42 23.4 57.73 0.471 4647
 4649 3 -218.42 23.58 57.61 0.487 4648
 4650 3 -218.32 23.7 57.42 0.529 4649
 4651 3 -218.32 23.79 57.24 0.547 4650
 4652 3 -218.53 23.88 57.42 0.468 4651
 4653 3 -218.63 23.93 57.35 0.343 4652
 4654 3 -218.63 23.74 57.39 0.059 4653
 4655 3 -218.63 23.7 57.53 0.119 4654
 4656 3 -218.63 23.63 57.64 0.178 4655
 4657 3 -218.63 23.47 57.68 0.133 4656
 4658 3 -218.92 24.24 57.41 0.298 4653
 4659 3 -219.13 24.42 57.35 0.298 4658
 4660 3 -219.22 24.52 57.25 0.27 4659
 4661 3 -219.22 24.7 57.21 0.234 4660
 4662 3 -219.42 24.88 57.24 0.23 4661
 4663 3 -219.53 24.99 57.24 0.34 4662
 4664 3 -219.72 25.13 57.24 0.49 4663
 4665 3 -219.72 25.29 57.36 0.554 4664
 4666 3 -219.82 25.31 57.54 0.632 4665
 4667 3 -220.42 25.08 57.56 0.082 4666
 4668 3 -220.03 25.33 57.61 0.676 4666
 4669 3 -220.13 25.34 57.67 0.69 4668
 4670 3 -220.32 25.4 57.66 0.696 4669
 4671 3 -220.92 24.65 57.48 0.182 4670
 4672 3 -221.13 24.58 57.42 0.177 4671
 4673 3 -221.32 24.54 57.43 0.15 4672
 4674 3 -221.53 24.47 57.43 0.14 4673
 4675 3 -221.72 24.43 57.36 0.175 4674
 4676 3 -221.82 24.29 57.32 0.162 4675
 4677 3 -221.72 24.24 57.24 0.000125 4676
 4678 3 -220.42 25.49 57.82 0.671 4670
 4679 3 -220.53 25.52 57.88 0.607 4678
 4680 3 -220.63 25.7 57.89 0.513 4679
 4681 3 -220.72 25.58 58.14 0.309 4680
 4682 3 -220.92 25.38 58.42 0.000125 4681
 4683 3 -218.03 23.88 56.57 0.188 4651
 4684 3 -218.03 23.9 56.46 0.25 4683
 4685 3 -217.63 23.86 56.38 0.086 4684
 4686 3 -214.42 20.29 58.64 0.16 4346
 4687 3 -214.42 20.22 58.74 0.000125 4686
 4688 3 -214.03 21.58 58.85 0.351 4209
 4689 3 -214.13 21.56 58.96 0.38 4688
 4690 3 -214.32 21.58 59.06 0.369 4689
 4691 3 -214.53 21.65 59.11 0.267 4690
 4692 3 -214.72 21.86 59.24 0.215 4691
 4693 3 -214.82 21.99 59.29 0.212 4692
 4694 3 -214.92 22.11 59.39 0.272 4693
 4695 3 -215.13 22.2 59.48 0.269 4694
 4696 3 -215.22 22.26 59.6 0.288 4695
 4697 3 -215.32 22.36 59.64 0.34 4696
 4698 3 -215.42 22.49 59.71 0.415 4697
 4699 3 -215.42 22.58 59.95 0.421 4698
 4700 3 -215.53 22.63 60.17 0.477 4699
 4701 3 -215.53 22.7 60.31 0.536 4700
 4702 3 -215.53 22.76 60.48 0.605 4701
 4703 3 -215.53 22.77 60.59 0.666 4702
 4704 3 -214.72 22.95 60.24 0.202 4703
 4705 3 -214.53 22.99 60.21 0.15 4704
 4706 3 -214.32 22.99 60.21 0.132 4705
 4707 3 -214.22 22.96 60.21 0.091 4706
 4708 3 -215.72 22.8 60.86 0.658 4703
 4709 3 -215.72 22.82 61.03 0.584 4708
 4710 3 -215.92 22.89 61.06 0.496 4709
 4711 3 -215.72 22.82 61.46 0.248 4710
 4712 3 -215.82 22.96 61.49 0.114 4711
 4713 3 -216.42 23.09 60.56 0.228 4710
 4714 3 -216.63 23.17 60.56 0.133 4713
 4715 3 -208.22 23.84 54.65 0.471 4139
 4716 3 -208.22 23.72 54.54 0.504 4715
 4717 3 -208.03 23.74 54.39 0.522 4716
 4718 3 -208.03 23.77 54.22 0.539 4717
 4719 3 -208.03 23.65 54.15 0.536 4718
 4720 3 -208.03 23.4 54.18 0.546 4719
 4721 3 -207.92 23.36 54.07 0.612 4720
 4722 3 -207.82 23.26 53.96 0.614 4721
 4723 3 -207.72 23.18 53.81 0.572 4722
 4724 3 -207.63 23.02 53.74 0.579 4723
 4725 3 -207.63 22.9 53.75 0.634 4724
 4726 3 -207.42 23.01 53.42 0.498 4725
 4727 3 -207.32 22.97 53.31 0.59 4726
 4728 3 -207.03 23.68 53.08 0.181 4727
 4729 3 -206.92 23.83 53.05 0.09 4728
 4730 3 -207.42 22.59 53.36 0.474 4727
 4731 3 -208.03 22.34 53.86 0.144 4730
 4732 3 -208.13 22.38 53.99 0.082 4731
 4733 3 -207.82 22.27 54.21 0.169 4725
 4734 3 -207.82 22.15 54.17 0.132 4733
 4735 3 -210.63 27.49 55.22 0.286 4121
 4736 3 -210.82 27.52 55.28 0.202 4735
 4737 3 -210.92 27.58 55.22 0.073 4736
 4738 3 -206.63 30.47 50.79 0.259 4084
 4739 3 -206.63 30.31 50.83 0.29 4738
 4740 3 -206.82 30.17 50.79 0.321 4739
 4741 3 -207.13 30.15 50.43 0.165 4740
 4742 3 -207.13 30.09 50.29 0.129 4741
 4743 3 -207.13 30.06 50.15 0.072 4742
 4744 3 -206.72 30.02 50.97 0.239 4740
 4745 3 -206.92 29.81 50.83 0.079 4744
 4746 3 -207.03 29.7 50.86 0.119 4745
 4747 3 -207.13 29.63 50.93 0.079 4746
 4748 3 -204.22 32.04 49.68 0.319 4072
 4749 3 -204.13 32.03 49.87 0.282 4748
 4750 3 -204.03 31.95 50.01 0.243 4749
 4751 3 -203.92 31.86 50.16 0.272 4750
 4752 3 -203.82 31.86 50.26 0.309 4751
 4753 3 -203.53 31.86 50.34 0.306 4752
 4754 3 -203.42 31.84 50.52 0.303 4753
 4755 3 -203.32 31.79 50.69 0.318 4754
 4756 3 -203.13 31.84 50.8 0.316 4755
 4757 3 -203.03 31.88 50.84 0.341 4756
 4758 3 -202.82 31.88 50.89 0.322 4757
 4759 3 -202.63 31.93 50.98 0.303 4758
 4760 3 -202.53 31.97 50.98 0.247 4759
 4761 3 -202.32 31.99 50.94 0.181 4760
 4762 3 -202.22 32.08 50.95 0.202 4761
 4763 3 -202.13 32.01 50.99 0.232 4762
 4764 3 -201.92 31.99 51.03 0.306 4763
 4765 3 -201.92 31.99 51.13 0.403 4764
 4766 3 -201.72 31.88 51.09 0.499 4765
 4767 3 -201.42 31.86 51.17 0.642 4766
 4768 3 -201.32 31.81 51.1 0.693 4767
 4769 3 -201.22 31.81 51.17 0.765 4768
 4770 3 -201.42 31.95 52.09 0.359 4769
 4771 3 -201.42 31.93 52.26 0.392 4770
 4772 3 -201.53 31.99 52.52 0.384 4771
 4773 3 -201.82 32.14 52.87 0.276 4772
 4774 3 -202.03 32.28 53.12 0.231 4773
 4775 3 -202.03 32.32 53.28 0.262 4774
 4776 3 -202.13 32.37 53.46 0.235 4775
 4777 3 -202.22 32.4 53.6 0.214 4776
 4778 3 -202.42 32.53 53.71 0.272 4777
 4779 3 -202.42 32.65 53.84 0.351 4778
 4780 3 -202.42 32.75 53.92 0.33 4779
 4781 3 -202.42 32.72 54.06 0.377 4780
 4782 3 -202.53 32.79 54.13 0.396 4781
 4783 3 -202.63 32.86 54.21 0.434 4782
 4784 3 -202.82 32.86 54.27 0.482 4783
 4785 3 -202.82 32.9 54.39 0.574 4784
 4786 3 -202.92 32.9 54.56 0.6 4785
 4787 3 -203.42 32.73 54.51 0.476 4786
 4788 3 -203.53 32.75 54.52 0.434 4787
 4789 3 -203.63 32.64 54.74 0.371 4788
 4790 3 -203.82 32.61 54.74 0.441 4789
 4791 3 -203.82 32.61 54.87 0.418 4790
 4792 3 -204.13 32.6 54.95 0.458 4791
 4793 3 -204.32 32.64 54.99 0.395 4792
 4794 3 -204.42 32.61 55.14 0.33 4793
 4795 3 -204.63 32.66 54.92 0.094 4794
 4796 3 -202.03 33.21 54.95 0.352 4786
 4797 3 -202.03 33.29 55.06 0.356 4796
 4798 3 -201.82 33.33 55.16 0.32 4797
 4799 3 -201.72 33.41 55.28 0.335 4798
 4800 3 -201.63 33.59 55.42 0.335 4799
 4801 3 -201.53 33.7 55.51 0.334 4800
 4802 3 -201.42 33.75 55.63 0.393 4801
 4803 3 -201.42 33.89 55.7 0.45 4802
 4804 3 -201.42 34 55.84 0.525 4803
 4805 3 -201.42 34.09 55.92 0.562 4804
 4806 3 -201.42 34.14 56.16 0.57 4805
 4807 3 -201.42 34.22 56.26 0.595 4806
 4808 3 -201.42 34.35 56.35 0.622 4807
 4809 3 -201.42 34.5 56.41 0.659 4808
 4810 3 -200.92 34.35 56.45 0.497 4809
 4811 3 -200.72 34.36 56.51 0.496 4810
 4812 3 -200.53 34.4 56.48 0.527 4811
 4813 3 -200.42 34.46 56.52 0.529 4812
 4814 3 -200.22 34.54 56.48 0.509 4813
 4815 3 -200.32 35.14 55.94 0.211 4814
 4816 3 -200.32 35.32 55.91 0.185 4815
 4817 3 -200.32 35.45 55.73 0.122 4816
 4818 3 -199.92 34.42 56.67 0.425 4814
 4819 3 -199.82 34.46 56.76 0.384 4818
 4820 3 -199.72 34.5 56.77 0.363 4819
 4821 3 -199.63 34.56 56.84 0.329 4820
 4822 3 -199.42 34.53 56.82 0.377 4821
 4823 3 -199.32 34.54 56.94 0.427 4822
 4824 3 -199.03 34.53 56.96 0.441 4823
 4825 3 -198.92 34.53 57.02 0.46 4824
 4826 3 -198.72 34.39 57.17 0.479 4825
 4827 3 -198.63 34.32 57.26 0.457 4826
 4828 3 -198.53 34.28 57.37 0.448 4827
 4829 3 -198.53 34.39 57.45 0.49 4828
 4830 3 -198.42 34.47 57.49 0.487 4829
 4831 3 -198.42 34.65 57.66 0.539 4830
 4832 3 -198.42 34.86 57.77 0.498 4831
 4833 3 -199.13 35.25 58.05 0.148 4832
 4834 3 -199.32 35.39 58.05 0.123 4833
 4835 3 -199.53 35.49 58.06 0.16 4834
 4836 3 -199.63 35.53 58.13 0.147 4835
 4837 3 -199.82 35.52 58.12 0.177 4836
 4838 3 -200.03 35.5 58.07 0.127 4837
 4839 3 -198.32 34.85 57.85 0.382 4832
 4840 3 -198.32 34.97 57.94 0.337 4839
 4841 3 -198.03 35.03 57.99 0.351 4840
 4842 3 -197.72 35.13 57.88 0.347 4841
 4843 3 -197.63 35.28 57.84 0.377 4842
 4844 3 -197.53 35.39 57.84 0.368 4843
 4845 3 -197.32 35.49 57.87 0.319 4844
 4846 3 -197.22 35.47 57.92 0.242 4845
 4847 3 -197.03 35.5 58.06 0.154 4846
 4848 3 -197.13 35.52 58.19 0.000125 4847
 4849 3 -202.03 35.1 56.57 0.256 4809
 4850 3 -202.22 35.21 56.6 0.244 4849
 4851 3 -202.32 35.32 56.69 0.276 4850
 4852 3 -202.42 35.47 56.74 0.286 4851
 4853 3 -202.53 35.59 56.78 0.299 4852
 4854 3 -202.63 35.71 56.84 0.296 4853
 4855 3 -202.72 35.84 56.85 0.289 4854
 4856 3 -202.92 35.96 56.84 0.28 4855
 4857 3 -203.13 36.07 56.84 0.246 4856
 4858 3 -203.13 36.2 56.87 0.255 4857
 4859 3 -203.22 36.28 56.94 0.272 4858
 4860 3 -203.32 36.4 56.95 0.322 4859
 4861 3 -203.32 36.49 57.09 0.366 4860
 4862 3 -203.42 36.57 57.2 0.392 4861
 4863 3 -203.42 36.64 57.38 0.367 4862
 4864 3 -203.53 36.68 57.51 0.347 4863
 4865 3 -203.53 36.71 57.69 0.347 4864
 4866 3 -203.72 36.75 57.88 0.342 4865
 4867 3 -203.82 36.75 58.03 0.367 4866
 4868 3 -203.92 36.81 58.24 0.419 4867
 4869 3 -203.92 36.88 58.35 0.447 4868
 4870 3 -204.13 36.96 58.42 0.476 4869
 4871 3 -204.22 37.04 58.51 0.479 4870
 4872 3 -204.32 37.22 58.53 0.443 4871
 4873 3 -204.42 37.38 58.53 0.401 4872
 4874 3 -204.53 37.4 58.62 0.388 4873
 4875 3 -204.53 37.5 58.77 0.426 4874
 4876 3 -204.72 37.56 58.8 0.445 4875
 4877 3 -204.72 37.53 58.95 0.559 4876
 4878 3 -204.82 37.53 59.17 0.572 4877
 4879 3 -204.82 37.5 59.37 0.548 4878
 4880 3 -204.82 37.49 59.55 0.548 4879
 4881 3 -204.82 37.59 59.64 0.53 4880
 4882 3 -204.63 37.61 59.53 0.157 4881
 4883 3 -204.82 37.5 59.52 0.187 4882
 4884 3 -204.92 37.25 59.59 0.116 4883
 4885 3 -204.82 37.68 59.84 0.51 4881
 4886 3 -204.82 37.79 59.98 0.493 4885
 4887 3 -204.72 38.18 60.3 0.348 4886
 4888 3 -204.82 38.21 60.51 0.354 4887
 4889 3 -204.82 38.28 60.69 0.331 4888
 4890 3 -204.72 38.32 60.84 0.357 4889
 4891 3 -204.82 38.35 60.94 0.434 4890
 4892 3 -204.72 38.35 61.1 0.575 4891
 4893 3 -204.62 38.39 61.2 0.635 4892
 4894 3 -204.72 38.46 61.31 0.647 4893
 4895 3 -204.72 38.52 61.42 0.618 4894
 4896 3 -204.51 38.53 61.53 0.607 4895
 4897 3 -204.41 38.59 61.63 0.576 4896
 4898 3 -204.22 38.64 61.76 0.545 4897
 4899 3 -204.01 38.74 61.88 0.511 4898
 4900 3 -203.91 38.71 62.03 0.459 4899
 4901 3 -203.82 38.74 62.16 0.472 4900
 4902 3 -203.82 38.85 62.28 0.504 4901
 4903 3 -203.82 38.92 62.39 0.499 4902
 4904 3 -203.82 38.88 62.57 0.507 4903
 4905 3 -203.91 39.28 62.56 0.228 4904
 4906 3 -203.82 39.21 62.71 0.143 4905
 4907 3 -203.91 39.25 62.87 0.185 4906
 4908 3 -203.91 39.31 63.01 0.273 4907
 4909 3 -204.01 39.35 63.13 0.292 4908
 4910 3 -204.12 39.35 63.28 0.295 4909
 4911 3 -204.22 39.35 63.46 0.226 4910
 4912 3 -204.22 39.39 63.67 0.136 4911
 4913 3 -204.41 39.49 63.8 0.118 4912
 4914 3 -204.51 39.52 63.91 0.103 4913
 4915 3 -204.62 39.64 63.98 0.109 4914
 4916 3 -204.72 39.75 64.02 0.174 4915
 4917 3 -204.91 39.84 64.15 0.098 4916
 4918 3 -205.12 39.88 64.18 0.123 4917
 4919 3 -205.22 40.03 64.21 0.176 4918
 4920 3 -205.32 40.1 64.29 0.159 4919
 4921 3 -205.51 40.25 64.37 0.163 4920
 4922 3 -205.62 40.36 64.45 0.162 4921
 4923 3 -205.82 40.38 64.6 0.158 4922
 4924 3 -205.91 40.56 64.68 0.183 4923
 4925 3 -206.12 40.75 64.62 0.178 4924
 4926 3 -206.22 40.85 64.73 0.208 4925
 4927 3 -206.32 40.99 64.79 0.202 4926
 4928 3 -206.41 41.04 64.85 0.129 4927
 4929 3 -203.62 38.57 62.99 0.327 4904
 4930 3 -203.62 38.63 63.17 0.354 4929
 4931 3 -203.62 38.71 63.34 0.396 4930
 4932 3 -203.62 38.85 63.48 0.39 4931
 4933 3 -203.51 38.86 63.67 0.351 4932
 4934 3 -203.51 39 63.76 0.28 4933
 4935 3 -203.41 38.99 63.95 0.233 4934
 4936 3 -203.32 38.96 64.23 0.193 4935
 4937 3 -203.32 38.97 64.42 0.237 4936
 4938 3 -203.22 38.89 64.65 0.215 4937
 4939 3 -203.32 38.84 64.82 0.205 4938
 4940 3 -203.32 38.81 65.02 0.218 4939
 4941 3 -203.32 38.79 65.18 0.266 4940
 4942 3 -203.41 38.82 65.35 0.233 4941
 4943 3 -203.32 38.78 65.54 0.185 4942
 4944 3 -203.32 38.75 65.74 0.223 4943
 4945 3 -203.32 38.78 65.88 0.246 4944
 4946 3 -203.32 38.82 65.98 0.27 4945
 4947 3 -203.12 38.67 65.99 0.349 4946
 4948 3 -202.91 38.67 66.02 0.343 4947
 4949 3 -202.91 38.82 66.15 0.407 4948
 4950 3 -202.91 38.85 66.29 0.38 4949
 4951 3 -202.91 38.71 66.38 0.398 4950
 4952 3 -202.72 38.64 66.37 0.453 4951
 4953 3 -202.51 38.63 66.29 0.125 4952
 4954 3 -202.51 38.63 66.4 0.105 4953
 4955 3 -202.62 38.54 66.49 0.43 4952
 4956 3 -202.72 38.63 66.63 0.42 4955
 4957 3 -202.82 38.92 66.43 0.124 4956
 4958 3 -202.72 38.96 66.26 0.136 4957
 4959 3 -202.62 38.45 66.74 0.36 4956
 4960 3 -202.72 38.41 66.95 0.388 4959
 4961 3 -202.72 38.16 67.18 0.353 4960
 4962 3 -202.62 38.13 67.32 0.395 4961
 4963 3 -202.62 38.01 67.38 0.42 4962
 4964 3 -202.62 37.87 67.54 0.403 4963
 4965 3 -202.62 37.64 67.65 0.43 4964
 4966 3 -202.62 37.59 67.74 0.511 4965
 4967 3 -202.51 37.51 67.84 0.561 4966
 4968 3 -202.82 37.99 68.29 0.231 4967
 4969 3 -202.91 37.99 68.4 0.124 4968
 4970 3 -202.41 37.1 67.73 0.232 4967
 4971 3 -200.82 31.72 50.52 0.503 4769
 4972 3 -200.72 31.65 50.49 0.512 4971
 4973 3 -200.63 31.63 50.45 0.5 4972
 4974 3 -200.42 31.58 50.38 0.493 4973
 4975 3 -200.22 31.47 50.34 0.472 4974
 4976 3 -200.13 31.36 50.31 0.461 4975
 4977 3 -200.03 31.34 50.3 0.455 4976
 4978 3 -199.82 31.31 50.34 0.452 4977
 4979 3 -199.63 31.27 50.28 0.392 4978
 4980 3 -199.42 31.29 50.31 0.333 4979
 4981 3 -199.22 31.4 50.26 0.307 4980
 4982 3 -199.03 31.43 50.31 0.319 4981
 4983 3 -198.92 31.56 50.49 0.241 4982
 4984 3 -198.63 31.68 50.45 0.198 4983
 4985 3 -198.53 31.7 50.39 0.108 4984
 4986 3 -205.62 33.36 48.37 0.185 4065
 4987 3 -205.81 33.44 48.24 0.202 4986
 4988 3 -205.91 33.53 48.19 0.154 4987
 4989 3 -206.62 32.87 47.43 0.355 4063
 4990 3 -206.71 32.78 47.51 0.408 4989
 4991 3 -206.71 32.68 47.59 0.436 4990
 4992 3 -206.81 32.61 47.83 0.42 4991
 4993 3 -206.91 32.68 48.02 0.43 4992
 4994 3 -206.91 32.68 48.23 0.365 4993
 4995 3 -207.12 33.08 48.38 0.176 4994
 4996 3 -207.21 33.07 48.43 0.055 4995
 4997 3 -207.02 32.36 48.19 0.247 4994
 4998 3 -207.21 32.23 48.3 0.273 4997
 4999 3 -207.32 32.15 48.41 0.294 4998
 5000 3 -207.42 32.11 48.55 0.335 4999
 5001 3 -207.53 32.03 48.68 0.378 5000
 5002 3 -207.63 32.01 48.76 0.374 5001
 5003 3 -207.82 32.04 48.87 0.379 5002
 5004 3 -207.92 32.07 49.01 0.416 5003
 5005 3 -208.03 32.1 49.08 0.447 5004
 5006 3 -208.22 32.07 49.07 0.457 5005
 5007 3 -208.42 32.1 49.17 0.457 5006
 5008 3 -208.53 32.14 49.25 0.449 5007
 5009 3 -208.72 32.18 49.32 0.42 5008
 5010 3 -208.82 32.22 49.36 0.385 5009
 5011 3 -208.92 32.22 49.44 0.387 5010
 5012 3 -209.13 32.11 49.61 0.324 5011
 5013 3 -209.22 32.01 49.85 0.266 5012
 5014 3 -209.42 31.95 49.97 0.294 5013
 5015 3 -209.53 31.9 50.11 0.314 5014
 5016 3 -209.63 31.9 50.18 0.34 5015
 5017 3 -209.82 31.97 50.29 0.37 5016
 5018 3 -210.03 32.01 50.32 0.388 5017
 5019 3 -210.13 32.01 50.43 0.395 5018
 5020 3 -210.42 31.93 50.4 0.39 5019
 5021 3 -210.53 32.01 50.51 0.389 5020
 5022 3 -210.63 32.01 50.57 0.4 5021
 5023 3 -210.82 32.01 50.57 0.411 5022
 5024 3 -210.92 32.01 50.61 0.425 5023
 5025 3 -211.13 31.93 50.62 0.456 5024
 5026 3 -211.22 31.93 50.72 0.514 5025
 5027 3 -211.42 31.9 50.68 0.488 5026
 5028 3 -211.42 31.27 50.74 0.32 5027
 5029 3 -211.53 31.13 50.72 0.374 5028
 5030 3 -211.53 30.97 50.74 0.416 5029
 5031 3 -210.92 30.77 50.75 0.171 5030
 5032 3 -211.92 30.99 50.76 0.371 5030
 5033 3 -212.03 30.93 50.72 0.395 5032
 5034 3 -212.13 30.92 50.75 0.443 5033
 5035 3 -212.22 30.72 50.76 0.47 5034
 5036 3 -212.42 30.63 50.89 0.497 5035
 5037 3 -212.53 30.58 51.05 0.471 5036
 5038 3 -212.63 30.45 51.28 0.502 5037
 5039 3 -213.13 30.68 51.36 0.125 5038
 5040 3 -213.22 30.58 51.29 0.209 5039
 5041 3 -213.22 30.47 51.22 0.217 5040
 5042 3 -212.53 30.33 51.32 0.594 5038
 5043 3 -212.82 30.29 51.43 0.586 5042
 5044 3 -212.92 30.31 51.55 0.633 5043
 5045 3 -213.03 30.27 51.71 0.672 5044
 5046 3 -213.03 30.27 51.85 0.748 5045
 5047 3 -213.03 30.13 52 0.768 5046
 5048 3 -213.13 30.49 52.26 0.703 5047
 5049 3 -213.13 30.4 52.4 0.668 5048
 5050 3 -213.32 29.93 52.43 0.547 5049
 5051 3 -213.42 29.72 52.46 0.563 5050
 5052 3 -213.22 29.08 52.24 0.126 5051
 5053 3 -213.13 28.95 52.18 0.153 5052
 5054 3 -213.22 28.79 52.11 0.134 5053
 5055 3 -213.22 28.68 52.08 0.000125 5054
 5056 3 -213.63 29.88 52.51 0.357 5051
 5057 3 -214.03 29.93 52.61 0.325 5056
 5058 3 -214.22 30.04 52.79 0.348 5057
 5059 3 -214.42 30.15 52.83 0.371 5058
 5060 3 -214.53 30.26 52.96 0.384 5059
 5061 3 -214.63 30.01 53.07 0.293 5060
 5062 3 -214.72 29.99 53.28 0.318 5061
 5063 3 -214.82 29.93 53.32 0.354 5062
 5064 3 -215.03 29.83 53.4 0.437 5063
 5065 3 -215.13 29.84 53.4 0.482 5064
 5066 3 -215.22 29.92 53.57 0.533 5065
 5067 3 -215.32 29.92 53.67 0.582 5066
 5068 3 -215.32 29.79 53.92 0.576 5067
 5069 3 -215.22 29.67 54.07 0.542 5068
 5070 3 -215.42 29.76 54.04 0.628 5069
 5071 3 -215.72 29.9 54.03 0.497 5070
 5072 3 -215.72 29.65 54.28 0.551 5071
 5073 3 -215.82 29.54 54.36 0.571 5072
 5074 3 -215.92 29.52 54.43 0.622 5073
 5075 3 -216.03 29.49 54.51 0.679 5074
 5076 3 -216.22 29.47 54.49 0.726 5075
 5077 3 -216.22 29.42 54.72 0.752 5076
 5078 3 -216.32 29.47 54.83 0.793 5077
 5079 3 -216.32 29.45 54.97 0.819 5078
 5080 3 -216.22 30.43 54.99 0.273 5079
 5081 3 -216.22 30.59 55.05 0.251 5080
 5082 3 -216.13 30.81 55.18 0.131 5081
 5083 3 -215.92 30.81 55.25 0.000125 5082
 5084 3 -216.42 29.08 55.07 0.758 5079
 5085 3 -217.03 28.88 54.82 0.165 5084
 5086 3 -217.13 28.86 54.86 0.088 5085
 5087 3 -216.03 28.93 55.6 0.757 5084
 5088 3 -216.13 28.83 55.68 0.794 5087
 5089 3 -215.82 28.7 56.04 0.735 5088
 5090 3 -215.92 28.63 56.12 0.759 5089
 5091 3 -215.82 28.56 56.22 0.779 5090
 5092 3 -216.32 29.01 56.57 0.173 5091
 5093 3 -216.42 28.81 56.57 0.098 5092
 5094 3 -216.53 28.76 56.67 0.158 5093
 5095 3 -216.63 28.68 56.79 0.000125 5094
 5096 3 -215.72 28.43 56.18 0.878 5091
 5097 3 -214.82 28.72 56.39 0.494 5096
 5098 3 -214.63 28.72 56.46 0.51 5097
 5099 3 -214.63 28.47 56.57 0.458 5098
 5100 3 -214.42 28.4 56.6 0.468 5099
 5101 3 -214.32 28.34 56.58 0.438 5100
 5102 3 -214.03 28.65 56.47 0.14 5101
 5103 3 -213.82 28.65 56.46 0.172 5102
 5104 3 -213.72 28.61 56.37 0.122 5103
 5105 3 -214.22 28.11 56.58 0.402 5101
 5106 3 -214.03 27.99 56.57 0.345 5105
 5107 3 -214.13 29.18 56.28 0.156 5098
 5108 3 -214.03 29.27 56.3 0.226 5107
 5109 3 -213.92 29.27 56.35 0.31 5108
 5110 3 -213.72 29.29 56.39 0.373 5109
 5111 3 -213.63 29.2 56.54 0.414 5110
 5112 3 -213.53 29.17 56.68 0.438 5111
 5113 3 -213.42 29.09 56.75 0.427 5112
 5114 3 -213.32 29.2 56.86 0.411 5113
 5115 3 -213.13 29.29 56.9 0.393 5114
 5116 3 -213.03 29.31 56.93 0.372 5115
 5117 3 -212.72 29.38 56.87 0.398 5116
 5118 3 -212.63 29.42 56.99 0.434 5117
 5119 3 -212.53 29.33 57.04 0.468 5118
 5120 3 -212.42 29.29 57.1 0.482 5119
 5121 3 -212.32 29.31 57.14 0.543 5120
 5122 3 -212.13 29.38 56.99 0.595 5121
 5123 3 -212.03 29.49 56.97 0.563 5122
 5124 3 -211.82 29.49 56.99 0.458 5123
 5125 3 -211.63 29.67 57.07 0.319 5124
 5126 3 -211.53 29.68 57.07 0.254 5125
 5127 3 -211.53 29.74 57.22 0.267 5126
 5128 3 -211.42 29.93 57.29 0.2 5127
 5129 3 -216.53 28.04 55.97 0.515 5096
 5130 3 -216.92 27.7 55.61 0.342 5129
 5131 3 -216.92 27.47 55.53 0.327 5130
 5132 3 -217.22 27.43 55.53 0.312 5131
 5133 3 -217.32 27.36 55.48 0.29 5132
 5134 3 -217.53 27.26 55.39 0.241 5133
 5135 3 -217.63 27.17 55.42 0.187 5134
 5136 3 -217.72 27.11 55.38 0.137 5135
 5137 3 -217.92 26.99 55.41 0.137 5136
 5138 3 -218.03 26.99 55.35 0.173 5137
 5139 3 -218.22 26.93 55.32 0.176 5138
 5140 3 -218.32 26.88 55.32 0.165 5139
 5141 3 -218.42 26.83 55.38 0.213 5140
 5142 3 -218.63 26.83 55.39 0.223 5141
 5143 3 -218.72 26.77 55.36 0.24 5142
 5144 3 -218.92 26.68 55.28 0.181 5143
 5145 3 -219.03 26.65 55.17 0.222 5144
 5146 3 -219.22 26.61 55.09 0.244 5145
 5147 3 -219.32 26.51 54.99 0.251 5146
 5148 3 -219.53 26.49 54.85 0.22 5147
 5149 3 -216.53 27.22 55.5 0.055 5131
 5150 3 -216.42 27.11 55.5 0.000125 5149
 5151 3 -215.13 29.63 53.78 0.101 5064
 5152 3 -215.13 29.61 53.93 0.176 5151
 5153 3 -215.22 29.61 54.05 0.166 5152
 5154 3 -215.13 29.58 54.17 0.111 5153
 5155 3 -213.82 29.95 52.54 0.357 5056
 5156 3 -212.72 29.18 52.47 0.245 5155
 5157 3 -212.42 28.95 52.37 0.137 5156
 5158 3 -212.32 28.84 52.4 0.125 5157
 5159 3 -212.32 31.38 51.1 0.184 5034
 5160 3 -212.42 31.42 51.17 0.223 5159
 5161 3 -212.63 31.4 51.21 0.195 5160
 5162 3 -212.63 31.61 51.17 0.121 5161
 5163 3 -212.72 31.68 51.17 0.146 5162
 5164 3 -212.82 31.72 51.18 0.105 5163
 5165 3 -211.53 32.15 50.64 0.385 5027
 5166 3 -211.63 32.26 50.82 0.335 5165
 5167 3 -211.72 32.26 51.04 0.242 5166
 5168 3 -211.82 32.36 51.32 0.172 5167
 5169 3 -211.92 32.28 51.36 0.154 5168
 5170 3 -212.13 32.19 51.4 0.043 5169
 5171 3 -207.12 32.55 48.11 0.133 4997
 5172 3 -207.02 32.57 48.09 0.115 5171
 5173 3 -206.12 34.54 46.57 0.655 4058
 5174 3 -206.31 34.58 46.59 0.68 5173
 5175 3 -206.41 34.79 46.63 0.712 5174
 5176 3 -206.62 34.9 46.6 0.694 5175
 5177 3 -206.62 35.05 46.59 0.656 5176
 5178 3 -206.81 35.24 46.52 0.625 5177
 5179 3 -206.91 35.52 46.32 0.46 5178
 5180 3 -207.02 35.67 46.26 0.396 5179
 5181 3 -207.21 35.69 46.17 0.407 5180
 5182 3 -207.31 35.91 46.07 0.339 5181
 5183 3 -207.41 36.02 46.02 0.302 5182
 5184 3 -207.62 36.05 46.03 0.278 5183
 5185 3 -207.81 36.16 45.95 0.295 5184
 5186 3 -207.71 36.31 45.88 0.367 5185
 5187 3 -207.81 36.52 45.96 0.425 5186
 5188 3 -207.81 36.62 45.89 0.458 5187
 5189 3 -207.91 36.69 45.84 0.443 5188
 5190 3 -208.02 36.86 45.82 0.449 5189
 5191 3 -208.21 36.97 45.87 0.467 5190
 5192 3 -208.41 37.17 45.8 0.352 5191
 5193 3 -208.62 37.3 45.71 0.343 5192
 5194 3 -208.71 37.38 45.59 0.389 5193
 5195 3 -208.91 37.56 45.59 0.408 5194
 5196 3 -209.12 37.67 45.49 0.436 5195
 5197 3 -209.21 37.8 45.46 0.421 5196
 5198 3 -209.31 37.81 45.35 0.402 5197
 5199 3 -209.52 37.92 45.34 0.374 5198
 5200 3 -209.71 38.02 45.34 0.375 5199
 5201 3 -209.81 38.12 45.27 0.416 5200
 5202 3 -209.81 38.23 45.27 0.471 5201
 5203 3 -210.02 38.36 45.38 0.489 5202
 5204 3 -210.12 38.41 45.34 0.573 5203
 5205 3 -210.41 38.42 45.38 0.649 5204
 5206 3 -210.52 38.41 45.31 0.689 5205
 5207 3 -210.71 38.44 45.17 0.71 5206
 5208 3 -211.02 38.24 45.32 0.594 5207
 5209 3 -210.81 37.66 46.06 0.077 5208
 5210 3 -210.81 37.61 46.17 0.082 5209
 5211 3 -210.81 37.62 46.34 0.092 5210
 5212 3 -210.81 37.66 46.49 0.111 5211
 5213 3 -210.81 37.72 46.59 0.139 5212
 5214 3 -210.62 37.59 46.74 0.091 5213
 5215 3 -210.41 37.56 46.74 0.119 5214
 5216 3 -210.21 37.49 46.76 0.101 5215
 5217 3 -210.02 37.41 46.8 0.098 5216
 5218 3 -209.91 37.31 46.81 0.075 5217
 5219 3 -209.71 37.27 46.84 0.103 5218
 5220 3 -209.62 37.12 46.84 0.069 5219
 5221 3 -209.52 37.02 46.89 0.065 5220
 5222 3 -209.41 36.97 46.96 0.069 5221
 5223 3 -209.31 36.84 46.98 0.113 5222
 5224 3 -209.31 36.73 47.02 0.114 5223
 5225 3 -209.12 36.65 47.09 0.101 5224
 5226 3 -209.02 36.52 47.09 0.08 5225
 5227 3 -208.91 36.45 47.06 0.038 5226
 5228 3 -210.91 37.91 46.53 0.115 5213
 5229 3 -211.02 37.92 46.55 0.096 5228
 5230 3 -211.21 37.97 46.56 0.086 5229
 5231 3 -211.31 38.05 46.56 0.099 5230
 5232 3 -211.52 38.02 46.51 0.11 5231
 5233 3 -211.71 38.05 46.55 0.043 5232
 5234 3 -211.81 38.12 46.62 0.108 5233
 5235 3 -211.91 38.09 46.67 0.126 5234
 5236 3 -212.02 38.16 46.76 0.123 5235
 5237 3 -211.21 38.3 45.41 0.578 5208
 5238 3 -211.31 38.34 45.49 0.534 5237
 5239 3 -211.52 38.16 45.52 0.561 5238
 5240 3 -211.71 38.09 45.64 0.557 5239
 5241 3 -211.81 37.94 45.71 0.514 5240
 5242 3 -211.91 37.86 45.67 0.525 5241
 5243 3 -212.21 38.04 45.62 0.502 5242
 5244 3 -212.41 38.06 45.59 0.494 5243
 5245 3 -212.52 38.05 45.52 0.494 5244
 5246 3 -212.71 38.05 45.49 0.494 5245
 5247 3 -212.91 38.09 45.51 0.493 5246
 5248 3 -213.12 38.15 45.39 0.472 5247
 5249 3 -213.21 38.19 45.32 0.498 5248
 5250 3 -213.41 38.34 45.24 0.507 5249
 5251 3 -213.62 38.31 45.23 0.503 5250
 5252 3 -213.81 38.3 45.26 0.459 5251
 5253 3 -214.02 38.33 45.31 0.448 5252
 5254 3 -214.21 38.3 45.38 0.467 5253
 5255 3 -214.41 38.3 45.45 0.467 5254
 5256 3 -214.62 38.29 45.63 0.441 5255
 5257 3 -214.81 38.23 45.71 0.41 5256
 5258 3 -214.91 38.23 45.88 0.358 5257
 5259 3 -215.02 38.23 46.12 0.294 5258
 5260 3 -215.12 38.3 46.19 0.294 5259
 5261 3 -215.31 38.45 46.13 0.337 5260
 5262 3 -215.52 38.48 46.13 0.357 5261
 5263 3 -215.71 38.59 46.16 0.358 5262
 5264 3 -215.81 38.74 46.13 0.367 5263
 5265 3 -216.02 38.83 46.06 0.398 5264
 5266 3 -216.12 38.91 46.06 0.501 5265
 5267 3 -216.31 38.98 46.06 0.556 5266
 5268 3 -216.41 39.05 46.1 0.568 5267
 5269 3 -216.52 39.27 46.09 0.562 5268
 5270 3 -216.52 39.41 46.14 0.529 5269
 5271 3 -216.62 39.65 46.01 0.403 5270
 5272 3 -216.71 39.77 46.02 0.396 5271
 5273 3 -216.91 39.99 45.96 0.442 5272
 5274 3 -217.12 40.09 45.88 0.471 5273
 5275 3 -217.02 39.83 46.37 0.131 5274
 5276 3 -217.12 39.83 46.31 0.000125 5275
 5277 3 -217.31 40.27 45.7 0.485 5274
 5278 3 -217.41 40.36 45.6 0.545 5277
 5279 3 -217.52 40.48 45.56 0.595 5278
 5280 3 -217.62 40.55 45.51 0.634 5279
 5281 3 -217.62 40.84 45.34 0.568 5280
 5282 3 -217.71 40.91 45.32 0.644 5281
 5283 3 -217.71 41.01 45.2 0.719 5282
 5284 3 -217 41.33 44.77 0.266 5283
 5285 3 -216.9 41.48 44.67 0.246 5284
 5286 3 -216.71 41.66 44.53 0.276 5285
 5287 3 -216.71 41.74 44.42 0.292 5286
 5288 3 -216.61 41.8 44.27 0.271 5287
 5289 3 -216.61 41.84 44.07 0.291 5288
 5290 3 -216.61 41.86 43.92 0.375 5289
 5291 3 -216.61 41.91 43.77 0.426 5290
 5292 3 -216.61 42.02 43.6 0.46 5291
 5293 3 -216.61 42.05 43.46 0.47 5292
 5294 3 -216.61 42.24 43.38 0.448 5293
 5295 3 -216.61 42.37 43.26 0.446 5294
 5296 3 -216.61 42.52 43.1 0.442 5295
 5297 3 -216.61 42.62 42.95 0.398 5296
 5298 3 -216.81 42.81 42.87 0.424 5297
 5299 3 -216.9 42.97 42.73 0.433 5298
 5300 3 -216.9 43.05 42.64 0.515 5299
 5301 3 -217 43.12 42.56 0.622 5300
 5302 3 -217.21 43.27 42.48 0.745 5301
 5303 3 -217.4 43.34 42.38 0.754 5302
 5304 3 -217.31 43.26 42.03 0.748 5303
 5305 3 -217.5 43.3 42.02 0.77 5304
 5306 3 -217.11 43.59 41.76 0.627 5305
 5307 3 -217.11 43.73 41.63 0.621 5306
 5308 3 -216.81 43.66 41.13 0.515 5307
 5309 3 -216.9 43.77 41.02 0.571 5308
 5310 3 -216.9 44.15 41.17 0.366 5309
 5311 3 -216.81 44.34 41.07 0.365 5310
 5312 3 -216.71 44.45 41.01 0.382 5311
 5313 3 -216.71 44.58 40.88 0.327 5312
 5314 3 -216.81 44.72 40.77 0.284 5313
 5315 3 -216.71 44.84 40.74 0.299 5314
 5316 3 -216.71 44.99 40.74 0.328 5315
 5317 3 -216.81 45.06 40.6 0.334 5316
 5318 3 -216.9 45.22 40.55 0.334 5317
 5319 3 -217 45.34 40.45 0.349 5318
 5320 3 -217.11 45.51 40.45 0.407 5319
 5321 3 -217.21 45.66 40.52 0.471 5320
 5322 3 -217.21 45.86 40.42 0.555 5321
 5323 3 -217.5 46.01 40.73 0.525 5322
 5324 3 -217.61 46.16 40.74 0.538 5323
 5325 3 -217.71 46.29 40.74 0.61 5324
 5326 3 -217.9 46.34 40.7 0.659 5325
 5327 3 -218.31 46.16 40.64 0.191 5326
 5328 3 -218.4 46.17 40.59 0.108 5327
 5329 3 -217.81 46.54 40.66 0.734 5326
 5330 3 -217.9 46.66 40.63 0.764 5329
 5331 3 -217.9 46.79 40.49 0.743 5330
 5332 3 -217.9 46.91 40.42 0.726 5331
 5333 3 -218.31 47.01 40.78 0.542 5332
 5334 3 -218.21 47.12 40.84 0.57 5333
 5335 3 -218.4 47.09 40.28 0.297 5334
 5336 3 -218.5 47.19 40.34 0.047 5335
 5337 3 -218.21 47.36 41.28 0.464 5334
 5338 3 -218.31 47.44 41.39 0.516 5337
 5339 3 -218.31 47.55 41.63 0.495 5338
 5340 3 -218.21 47.63 41.77 0.44 5339
 5341 3 -218.4 47.87 41.77 0.341 5340
 5342 3 -218.21 48.02 41.81 0.37 5341
 5343 3 -218.11 48.12 41.95 0.396 5342
 5344 3 -218.11 48.17 42.05 0.422 5343
 5345 3 -218.11 48.3 42.14 0.401 5344
 5346 3 -218.31 48.45 42.21 0.189 5345
 5347 3 -217 45.91 39.94 0.384 5322
 5348 3 -217 46.01 39.8 0.38 5347
 5349 3 -217 46.13 39.7 0.349 5348
 5350 3 -216.9 46.12 39.55 0.276 5349
 5351 3 -216.9 46.23 39.48 0.234 5350
 5352 3 -217 46.34 39.39 0.144 5351
 5353 3 -217 43.44 40.46 0.427 5309
 5354 3 -217 43.47 40.31 0.47 5353
 5355 3 -217 43.47 40.13 0.538 5354
 5356 3 -216.9 43.48 39.99 0.6 5355
 5357 3 -217 43.51 39.88 0.668 5356
 5358 3 -217.11 43.54 39.73 0.728 5357
 5359 3 -216.9 43.51 39.48 0.795 5358
 5360 3 -216.9 43.55 39.34 0.763 5359
 5361 3 -216.9 43.58 39.2 0.753 5360
 5362 3 -216.9 43.58 39.09 0.821 5361
 5363 3 -217.9 43.3 38.84 0.49 5362
 5364 3 -218.11 43.17 38.67 0.456 5363
 5365 3 -218.4 43.12 38.56 0.393 5364
 5366 3 -218.61 43.09 38.45 0.382 5365
 5367 3 -218.9 43.02 38.42 0.371 5366
 5368 3 -219 42.94 38.34 0.354 5367
 5369 3 -219.11 42.94 38.3 0.367 5368
 5370 3 -219.4 42.87 38.2 0.345 5369
 5371 3 -219.5 42.94 38.06 0.311 5370
 5372 3 -219.71 42.88 38.09 0.284 5371
 5373 3 -219.9 42.91 38.09 0.344 5372
 5374 3 -220 42.94 38.07 0.295 5373
 5375 3 -220.21 43.01 37.91 0.249 5374
 5376 3 -220.31 43.02 37.8 0.23 5375
 5377 3 -220.4 42.99 37.66 0.254 5376
 5378 3 -220.5 42.98 37.51 0.286 5377
 5379 3 -220.52 42.9 37.28 0.3 5378
 5380 3 -220.62 42.74 37.19 0.304 5379
 5381 3 -220.62 42.66 36.99 0.304 5380
 5382 3 -220.62 42.61 36.84 0.386 5381
 5383 3 -220.71 42.52 36.74 0.482 5382
 5384 3 -220.71 42.58 36.64 0.573 5383
 5385 3 -220.81 42.58 36.55 0.589 5384
 5386 3 -220.81 42.61 36.44 0.602 5385
 5387 3 -221.11 43.12 36.3 0.416 5386
 5388 3 -221.11 43.15 36.17 0.408 5387
 5389 3 -220.9 43.28 35.91 0.442 5388
 5390 3 -221 43.38 35.77 0.421 5389
 5391 3 -221.11 43.63 35.74 0.391 5390
 5392 3 -221.11 43.67 35.63 0.376 5391
 5393 3 -221.11 43.82 35.59 0.317 5392
 5394 3 -221.21 43.89 35.45 0.322 5393
 5395 3 -221.31 43.95 35.37 0.249 5394
 5396 3 -221.21 44.05 35.24 0.296 5395
 5397 3 -221.1 44.14 35.09 0.254 5396
 5398 3 -220.99 44.28 34.95 0.196 5397
 5399 3 -220.99 44.34 34.81 0.124 5398
 5400 3 -220.71 43.17 35.62 0.107 5390
 5401 3 -220.52 41.9 36.32 0.382 5386
 5402 3 -220.52 41.86 36.19 0.388 5401
 5403 3 -220.31 41.8 36.02 0.358 5402
 5404 3 -220.21 41.73 35.91 0.327 5403
 5405 3 -220.21 41.8 35.76 0.312 5404
 5406 3 -220.12 41.68 35.67 0.341 5405
 5407 3 -220.12 41.48 35.63 0.395 5406
 5408 3 -220.62 41.43 35.42 0.136 5407
 5409 3 -219.91 41.3 35.59 0.361 5407
 5410 3 -219.91 41.2 35.51 0.323 5409
 5411 3 -219.81 41.12 35.37 0.321 5410
 5412 3 -219.41 41.13 34.95 0.13 5411
 5413 3 -219.71 40.99 35.28 0.207 5411
 5414 3 -219.62 40.91 35.2 0.159 5413
 5415 3 -219.52 40.74 35.1 0.134 5414
 5416 3 -219.62 40.66 34.98 0.165 5415
 5417 3 -219.52 40.67 34.81 0.209 5416
 5418 3 -219.52 40.55 34.59 0.259 5417
 5419 3 -219.52 40.38 34.51 0.307 5418
 5420 3 -219.31 40.24 34.46 0.341 5419
 5421 3 -219.21 40.12 34.42 0.367 5420
 5422 3 -219.21 39.93 34.39 0.398 5421
 5423 3 -219.12 39.8 34.38 0.453 5422
 5424 3 -218.91 39.74 34.39 0.517 5423
 5425 3 -218.81 39.67 34.38 0.559 5424
 5426 3 -218.71 39.57 34.38 0.616 5425
 5427 3 -218.31 39.75 34.38 0.548 5426
 5428 3 -218.12 39.75 34.42 0.551 5427
 5429 3 -218.02 39.68 34.51 0.56 5428
 5430 3 -217.91 39.6 34.69 0.539 5429
 5431 3 -217.81 39.67 35.46 0.185 5430
 5432 3 -217.91 39.67 35.73 0.203 5431
 5433 3 -217.71 39.62 35.81 0.208 5432
 5434 3 -217.62 39.58 35.95 0.124 5433
 5435 3 -217.81 39.55 34.48 0.436 5430
 5436 3 -217.91 39.45 34.24 0.138 5435
 5437 3 -217.71 39.52 34.42 0.422 5435
 5438 3 -217.52 39.63 34.66 0.241 5437
 5439 3 -216.21 43.77 39.05 0.436 5362
 5440 3 -216.21 43.72 38.92 0.411 5439
 5441 3 -216 43.55 38.7 0.391 5440
 5442 3 -216 43.59 38.57 0.396 5441
 5443 3 -216 43.52 38.34 0.408 5442
 5444 3 -216 43.4 38.16 0.419 5443
 5445 3 -216.11 43.4 38.05 0.361 5444
 5446 3 -216.21 43.55 37.95 0.282 5445
 5447 3 -216.11 43.66 37.81 0.199 5446
 5448 3 -216.11 43.67 37.69 0.122 5447
 5449 3 -217.61 43.99 39.99 0.158 5358
 5450 3 -217.9 44.09 40.06 0.143 5449
 5451 3 -218 44.18 40.09 0.198 5450
 5452 3 -218.21 44.26 40.05 0.185 5451
 5453 3 -218.4 44.34 40.05 0.145 5452
 5454 3 -218.5 44.38 40.05 0.148 5453
 5455 3 -218.61 44.41 40.19 0.121 5454
 5456 3 -218.71 44.43 40.24 0.088 5455
 5457 3 -217.5 44.02 42.02 0.231 5307
 5458 3 -217.4 43.92 41.92 0.062 5457
 5459 3 -218.21 40.98 45.37 0.577 5283
 5460 3 -218.31 40.98 45.38 0.601 5459
 5461 3 -218.4 41.05 45.37 0.632 5460
 5462 3 -218.5 41.26 44.73 0.389 5461
 5463 3 -218.61 41.31 44.56 0.39 5462
 5464 3 -218.81 41.38 44.55 0.381 5463
 5465 3 -218.9 41.52 44.49 0.334 5464
 5466 3 -219.11 41.59 44.45 0.277 5465
 5467 3 -219.31 41.77 44.42 0.23 5466
 5468 3 -219.31 41.84 44.27 0.139 5467
 5469 3 -216.31 39.26 46.88 0.245 5270
 5470 3 -216.31 39.23 47.02 0.285 5469
 5471 3 -216.12 39.09 47.24 0.264 5470
 5472 3 -216.02 38.98 47.42 0.252 5471
 5473 3 -216.02 39.04 47.63 0.308 5472
 5474 3 -216.02 39.08 47.81 0.317 5473
 5475 3 -216.02 38.95 47.98 0.261 5474
 5476 3 -215.91 38.86 48.09 0.216 5475
 5477 3 -215.91 38.83 48.23 0.215 5476
 5478 3 -215.91 38.69 48.37 0.211 5477
 5479 3 -215.91 38.62 48.52 0.215 5478
 5480 3 -215.91 38.51 48.67 0.302 5479
 5481 3 -215.91 38.41 48.74 0.388 5480
 5482 3 -215.81 38.31 48.88 0.453 5481
 5483 3 -215.81 38.24 49.02 0.454 5482
 5484 3 -215.41 37.84 48.81 0.173 5483
 5485 3 -215.31 37.72 48.86 0.138 5484
 5486 3 -215.31 37.52 48.97 0.153 5485
 5487 3 -215.31 37.38 49.02 0.132 5486
 5488 3 -215.31 37.29 49.16 0.187 5487
 5489 3 -215.31 37.13 49.31 0.19 5488
 5490 3 -215.31 37.01 49.44 0.169 5489
 5491 3 -215.31 36.9 49.5 0.117 5490
 5492 3 -216.02 38.41 49.39 0.32 5483
 5493 3 -216.21 38.45 49.57 0.304 5492
 5494 3 -216.31 38.47 49.69 0.335 5493
 5495 3 -216.41 38.48 49.74 0.397 5494
 5496 3 -216.31 38.47 49.84 0.514 5495
 5497 3 -216.41 38.42 50.03 0.765 5496
 5498 3 -216.52 38.45 50.13 0.836 5497
 5499 3 -216.62 38.59 50.13 0.91 5498
 5500 3 -216.71 38.56 50.23 0.927 5499
 5501 3 -216.91 38.66 50.21 0.901 5500
 5502 3 -216.21 39.87 49.17 0.185 5501
 5503 3 -216.12 39.97 49.17 0.163 5502
 5504 3 -215.91 40.06 49.06 0.105 5503
 5505 3 -215.91 40.19 48.96 0.128 5504
 5506 3 -215.81 40.27 48.84 0.119 5505
 5507 3 -215.71 40.38 48.71 0.101 5506
 5508 3 -215.71 40.48 48.56 0.148 5507
 5509 3 -215.71 40.55 48.42 0.137 5508
 5510 3 -215.71 40.62 48.32 0.067 5509
 5511 3 -217.12 38.44 50.44 0.762 5501
 5512 3 -217.52 37.56 50.56 0.413 5511
 5513 3 -217.62 37.37 50.55 0.44 5512
 5514 3 -217.71 37.24 50.51 0.527 5513
 5515 3 -217.71 37.16 50.59 0.537 5514
 5516 3 -218.02 37.08 50.75 0.488 5515
 5517 3 -218.12 36.99 50.8 0.486 5516
 5518 3 -218.31 36.95 50.87 0.524 5517
 5519 3 -218.41 36.85 50.97 0.574 5518
 5520 3 -218.41 36.72 50.98 0.578 5519
 5521 3 -218.02 36.75 51.59 0.294 5520
 5522 3 -217.82 36.64 51.94 0.185 5521
 5523 3 -217.82 36.57 52.05 0.212 5522
 5524 3 -217.92 36.41 52.12 0.181 5523
 5525 3 -217.92 36.37 52.27 0.186 5524
 5526 3 -217.82 36.32 52.41 0.111 5525
 5527 3 -218.81 36.54 50.52 0.413 5520
 5528 3 -218.91 36.44 50.42 0.477 5527
 5529 3 -219.02 36.34 50.3 0.527 5528
 5530 3 -219.12 36.33 50.19 0.532 5529
 5531 3 -219.21 36.31 50.1 0.625 5530
 5532 3 -219.31 36.34 49.79 0.671 5531
 5533 3 -219.41 36.48 49.43 0.666 5532
 5534 3 -219.41 36.54 49.29 0.727 5533
 5535 3 -219.52 36.59 49.12 0.714 5534
 5536 3 -219.62 36.52 49.07 0.678 5535
 5537 3 -219.71 36.61 48.82 0.616 5536
 5538 3 -219.81 36.36 48.82 0.643 5537
 5539 3 -220.12 35.88 48.94 0.403 5538
 5540 3 -220.21 35.79 48.97 0.428 5539
 5541 3 -220.62 36.19 48.44 0.24 5540
 5542 3 -220.71 36.15 48.28 0.277 5541
 5543 3 -220.81 36.11 48.08 0.289 5542
 5544 3 -220.81 36.06 47.94 0.234 5543
 5545 3 -220.91 36.02 48.01 0.211 5544
 5546 3 -220.91 35.94 47.86 0.275 5545
 5547 3 -220.91 35.9 47.65 0.25 5546
 5548 3 -221.02 35.9 47.47 0.209 5547
 5549 3 -221.12 35.84 47.4 0.163 5548
 5550 3 -221.21 35.8 47.47 0.000125 5549
 5551 3 -220.31 35.59 49.11 0.284 5540
 5552 3 -220.41 35.33 49.11 0.309 5551
 5553 3 -220.62 35.31 49.28 0.306 5552
 5554 3 -220.71 35.27 49.36 0.291 5553
 5555 3 -221.02 35.2 49.43 0.229 5554
 5556 3 -220.91 35.05 49.51 0.136 5555
 5557 3 -217.31 38.68 50.83 0.313 5511
 5558 3 -217.41 38.79 50.92 0.289 5557
 5559 3 -217.52 38.86 51.01 0.294 5558
 5560 3 -217.62 38.91 51.2 0.251 5559
 5561 3 -217.62 38.98 51.34 0.198 5560
 5562 3 -217.81 39.01 51.55 0.186 5561
 5563 3 -218.02 39.07 51.62 0.125 5562
 5564 3 -218.21 39.07 51.76 0.092 5563
 5565 3 -209.91 39.22 44.67 0.286 5207
 5566 3 -209.81 39.38 44.67 0.311 5565
 5567 3 -209.81 39.52 44.63 0.358 5566
 5568 3 -209.62 39.63 44.59 0.412 5567
 5569 3 -209.52 39.7 44.57 0.446 5568
 5570 3 -209.41 39.84 44.67 0.492 5569
 5571 3 -209.31 39.92 44.78 0.51 5570
 5572 3 -209.21 40.01 44.81 0.518 5571
 5573 3 -209.12 40.12 44.92 0.52 5572
 5574 3 -208.91 40.2 44.95 0.493 5573
 5575 3 -208.81 40.33 45.06 0.449 5574
 5576 3 -208.71 40.49 45.2 0.375 5575
 5577 3 -208.62 40.62 45.23 0.346 5576
 5578 3 -208.62 40.76 45.26 0.303 5577
 5579 3 -208.52 40.91 45.24 0.256 5578
 5580 3 -208.41 41.06 45.26 0.241 5579
 5581 3 -208.31 41.26 45.27 0.252 5580
 5582 3 -208.21 41.37 45.27 0.259 5581
 5583 3 -208.21 41.56 45.34 0.234 5582
 5584 3 -208.11 41.73 45.35 0.233 5583
 5585 3 -208.11 41.87 45.42 0.221 5584
 5586 3 -208 41.99 45.55 0.233 5585
 5587 3 -207.9 42.13 45.57 0.199 5586
 5588 3 -207.81 42.29 45.63 0.204 5587
 5589 3 -207.81 42.44 45.7 0.216 5588
 5590 3 -207.81 42.59 45.69 0.282 5589
 5591 3 -207.71 42.72 45.59 0.245 5590
 5592 3 -207.71 42.83 45.66 0.316 5591
 5593 3 -207.61 42.91 45.57 0.267 5592
 5594 3 -207.61 43.05 45.6 0.245 5593
 5595 3 -207.61 43.27 45.63 0.177 5594
 5596 3 -207.5 43.38 45.66 0.138 5595
 5597 3 -207.4 43.55 45.56 0.171 5596
 5598 3 -207.21 43.65 45.49 0.19 5597
 5599 3 -207.11 43.8 45.52 0.156 5598
 5600 3 -207 43.91 45.56 0.163 5599
 5601 3 -206.9 44.06 45.55 0.196 5600
 5602 3 -206.81 44.17 45.52 0.225 5601
 5603 3 -206.71 44.3 45.55 0.222 5602
 5604 3 -206.61 44.45 45.52 0.233 5603
 5605 3 -206.5 44.65 45.46 0.282 5604
 5606 3 -206.4 44.7 45.5 0.342 5605
 5607 3 -206.31 44.87 45.46 0.36 5606
 5608 3 -206.11 44.98 45.43 0.358 5607
 5609 3 -206.11 45.11 45.39 0.365 5608
 5610 3 -206 45.23 45.36 0.394 5609
 5611 3 -205.9 45.36 45.2 0.459 5610
 5612 3 -205.81 45.42 45.2 0.492 5611
 5613 3 -205.71 45.51 45.14 0.541 5612
 5614 3 -205.5 45.66 44.96 0.582 5613
 5615 3 -205.5 45.74 44.67 0.637 5614
 5616 3 -205.31 45.83 44.53 0.685 5615
 5617 3 -205.21 45.8 44.43 0.723 5616
 5618 3 -205 45.88 44.42 0.795 5617
 5619 3 -205 46.05 44.35 0.844 5618
 5620 3 -204.9 46.19 44.32 0.762 5619
 5621 3 -204.9 46.31 44.29 0.652 5620
 5622 3 -204.71 46.09 43.78 0.158 5621
 5623 3 -205.21 45.77 43.81 0.116 5621
 5624 3 -205.31 45.84 43.83 0.11 5623
 5625 3 -205.5 46.41 44.96 0.144 5620
 5626 3 -205.5 46.31 45 0.052 5625
 5627 3 -205.21 33.07 45.95 0.144 4055
 5628 3 -200.21 31.39 39.64 0.201 4009
 5629 3 -200.21 31.19 39.67 0.211 5628
 5630 3 -200.21 31 39.62 0.239 5629
 5631 3 -200.12 30.82 39.48 0.29 5630
 5632 3 -200.12 30.71 39.39 0.315 5631
 5633 3 -199.91 30.52 39.27 0.34 5632
 5634 3 -199.81 30.37 39.2 0.352 5633
 5635 3 -199.81 30.23 39.08 0.373 5634
 5636 3 -199.81 30.09 39.01 0.427 5635
 5637 3 -199.81 29.91 39.05 0.456 5636
 5638 3 -199.71 29.73 39.02 0.534 5637
 5639 3 -199.71 29.59 39 0.556 5638
 5640 3 -199.71 29.43 39.05 0.565 5639
 5641 3 -199.81 29.25 39.06 0.522 5640
 5642 3 -199.81 29.05 39.12 0.503 5641
 5643 3 -199.91 28.91 39.26 0.485 5642
 5644 3 -200.02 28.84 39.52 0.499 5643
 5645 3 -200.12 28.96 40.05 0.293 5644
 5646 3 -200.31 28.96 40.15 0.296 5645
 5647 3 -200.21 28.82 40.35 0.162 5646
 5648 3 -193.81 32.66 32.49 0.274 3960
 5649 3 -193.81 32.79 32.7 0.26 5648
 5650 3 -193.81 32.96 32.92 0.252 5649
 5651 3 -193.81 33.03 33.12 0.27 5650
 5652 3 -193.91 33.22 33.31 0.247 5651
 5653 3 -193.91 33.32 33.46 0.294 5652
 5654 3 -193.81 33.47 33.73 0.273 5653
 5655 3 -193.81 33.61 33.88 0.284 5654
 5656 3 -193.81 33.69 33.99 0.288 5655
 5657 3 -193.91 33.85 34.17 0.317 5656
 5658 3 -194.02 33.94 34.31 0.334 5657
 5659 3 -193.91 33.97 34.42 0.375 5658
 5660 3 -193.91 34.16 34.56 0.482 5659
 5661 3 -193.91 34.18 34.71 0.567 5660
 5662 3 -193.81 34.29 34.85 0.57 5661
 5663 3 -193.81 34.33 34.96 0.527 5662
 5664 3 -193.81 34.37 35.14 0.504 5663
 5665 3 -193.62 34.47 35.24 0.472 5664
 5666 3 -193.71 34.61 35.41 0.487 5665
 5667 3 -193.81 34.83 35.52 0.529 5666
 5668 3 -193.81 34.97 35.59 0.576 5667
 5669 3 -194.02 35.04 35.76 0.703 5668
 5670 3 -194.02 35.19 35.77 0.761 5669
 5671 3 -193.91 35.27 35.8 0.771 5670
 5672 3 -193.91 35.51 35.7 0.77 5671
 5673 3 -194.12 35.62 35.91 0.738 5672
 5674 3 -194.52 35.87 36.17 0.64 5673
 5675 3 -194.62 36.09 36.21 0.602 5674
 5676 3 -194.81 36.27 36.27 0.571 5675
 5677 3 -194.81 36.41 36.2 0.48 5676
 5678 3 -194.81 36.72 36.06 0.302 5677
 5679 3 -194.81 36.91 36.07 0.256 5678
 5680 3 -194.81 37.17 36.19 0.184 5679
 5681 3 -194.91 37.29 36.34 0.197 5680
 5682 3 -194.91 37.44 36.53 0.214 5681
 5683 3 -195.12 37.47 36.63 0.263 5682
 5684 3 -195.21 37.51 36.74 0.327 5683
 5685 3 -195.31 37.49 36.78 0.37 5684
 5686 3 -195.52 37.52 36.8 0.398 5685
 5687 3 -195.62 37.59 36.89 0.405 5686
 5688 3 -195.71 37.52 36.95 0.394 5687
 5689 3 -195.81 37.54 37.07 0.348 5688
 5690 3 -195.91 37.8 37.3 0.311 5689
 5691 3 -196.02 37.76 37.35 0.285 5690
 5692 3 -196.21 37.86 37.56 0.346 5691
 5693 3 -196.31 37.94 37.74 0.396 5692
 5694 3 -196.41 38.05 37.88 0.397 5693
 5695 3 -196.52 38.11 37.95 0.434 5694
 5696 3 -196.62 38.15 37.92 0.515 5695
 5697 3 -196.81 38.16 38.03 0.522 5696
 5698 3 -196.81 38.26 38.13 0.521 5697
 5699 3 -197.02 38.31 38.06 0.491 5698
 5700 3 -197.02 38.48 37.91 0.458 5699
 5701 3 -197.12 38.58 37.92 0.405 5700
 5702 3 -197.21 38.62 38.02 0.423 5701
 5703 3 -197.21 38.86 38.2 0.467 5702
 5704 3 -197.31 38.94 38.31 0.512 5703
 5705 3 -197.41 38.98 38.45 0.613 5704
 5706 3 -197.52 39.05 38.6 0.683 5705
 5707 3 -197.62 39.17 38.57 0.729 5706
 5708 3 -197.71 39.3 38.7 0.758 5707
 5709 3 -197.91 39.26 38.84 0.774 5708
 5710 3 -197.91 39.48 38.88 0.762 5709
 5711 3 -197.81 39.66 39.13 0.689 5710
 5712 3 -198.02 39.73 39.27 0.661 5711
 5713 3 -198.12 39.81 39.26 0.668 5712
 5714 3 -198.31 39.84 39.42 0.62 5713
 5715 3 -198.41 39.98 39.39 0.598 5714
 5716 3 -198.52 40.08 39.55 0.574 5715
 5717 3 -198.62 40.24 39.67 0.566 5716
 5718 3 -198.71 40.31 39.82 0.596 5717
 5719 3 -198.71 40.49 39.88 0.607 5718
 5720 3 -198.71 40.66 40.01 0.608 5719
 5721 3 -198.71 40.79 40.02 0.583 5720
 5722 3 -198.81 40.88 40.1 0.594 5721
 5723 3 -199.02 40.94 40.21 0.55 5722
 5724 3 -199.12 41.04 40.45 0.533 5723
 5725 3 -199.21 41.09 40.71 0.507 5724
 5726 3 -199.31 41.13 40.96 0.45 5725
 5727 3 -199.21 41.16 40.88 0.045 5726
 5728 3 -199.12 41.29 40.82 0.059 5727
 5729 3 -199.12 41.37 40.75 0.073 5728
 5730 3 -199.41 41.29 41.29 0.426 5726
 5731 3 -199.62 41.27 41.6 0.408 5730
 5732 3 -199.71 41.37 41.78 0.37 5731
 5733 3 -199.81 41.52 42 0.377 5732
 5734 3 -199.91 41.69 42.43 0.204 5733
 5735 3 -200.02 41.67 42.5 0.202 5734
 5736 3 -200 41.73 42.77 0.217 5735
 5737 3 -200.11 41.8 42.93 0.239 5736
 5738 3 -200.21 41.79 43.06 0.249 5737
 5739 3 -200.21 41.81 43.2 0.276 5738
 5740 3 -200.11 41.84 43.32 0.343 5739
 5741 3 -200.11 41.9 43.47 0.365 5740
 5742 3 -200.11 41.97 43.65 0.355 5741
 5743 3 -200.11 41.97 43.83 0.348 5742
 5744 3 -200 42.03 44 0.345 5743
 5745 3 -200.21 42.04 44.21 0.271 5744
 5746 3 -200.21 41.97 44.38 0.275 5745
 5747 3 -200.21 41.97 44.54 0.291 5746
 5748 3 -200.11 41.96 44.7 0.281 5747
 5749 3 -200.11 42.03 44.85 0.296 5748
 5750 3 -200 42.05 45 0.348 5749
 5751 3 -200 42.08 45.1 0.411 5750
 5752 3 -199.9 42.12 45.25 0.546 5751
 5753 3 -199.81 42.15 45.39 0.579 5752
 5754 3 -199.81 42.35 45.58 0.674 5753
 5755 3 -199.81 42.22 45.78 0.89 5754
 5756 3 -199.61 42.26 45.89 0.946 5755
 5757 3 -199.4 41.43 46.25 0.168 5756
 5758 3 -199.4 41.32 46.36 0.108 5757
 5759 3 -199.4 42.26 45.93 0.983 5756
 5760 3 -198.5 42.16 45.6 0.739 5759
 5761 3 -198.4 42.18 45.53 0.815 5760
 5762 3 -198.21 42.37 45.35 0.787 5761
 5763 3 -198.11 42.22 45.38 0.839 5762
 5764 3 -197.9 42.6 45.21 0.735 5763
 5765 3 -197.9 42.43 45.46 0.42 5764
 5766 3 -198 42.65 45.39 0.306 5765
 5767 3 -198.21 42.76 45.25 0.122 5766
 5768 3 -200.31 42.39 46.52 0.452 5759
 5769 3 -200.71 42.29 46.68 0.329 5768
 5770 3 -200.81 42.14 46.82 0.264 5769
 5771 3 -200.9 42.04 46.93 0.287 5770
 5772 3 -201.11 42 47 0.323 5771
 5773 3 -201.31 41.86 47.07 0.339 5772
 5774 3 -201.4 41.76 47.12 0.314 5773
 5775 3 -201.61 41.72 47.17 0.275 5774
 5776 3 -201.81 41.57 47.24 0.279 5775
 5777 3 -202 41.47 47.28 0.272 5776
 5778 3 -202.21 41.4 47.41 0.258 5777
 5779 3 -202.31 41.29 47.56 0.275 5778
 5780 3 -202.5 41.26 47.7 0.275 5779
 5781 3 -202.71 41.18 47.74 0.236 5780
 5782 3 -202.81 41.04 47.84 0.179 5781
 5783 3 -203 40.9 47.92 0.173 5782
 5784 3 -203 40.76 48.03 0.214 5783
 5785 3 -203.31 40.69 48.03 0.124 5784
 5786 3 -203.4 40.54 48.05 0.136 5785
 5787 3 -203.61 40.41 48.13 0.177 5786
 5788 3 -203.71 40.4 48.16 0.185 5787
 5789 3 -203.91 40.29 48.13 0.151 5788
 5790 3 -204.12 40.19 48.24 0.208 5789
 5791 3 -204.21 40.04 48.3 0.245 5790
 5792 3 -204.31 39.96 48.38 0.29 5791
 5793 3 -204.41 39.8 48.46 0.33 5792
 5794 3 -204.52 39.72 48.55 0.39 5793
 5795 3 -204.71 39.62 48.62 0.416 5794
 5796 3 -204.81 39.54 48.76 0.392 5795
 5797 3 -204.91 39.51 48.74 0.342 5796
 5798 3 -205.12 39.48 48.81 0.33 5797
 5799 3 -205.21 39.43 48.82 0.343 5798
 5800 3 -205.41 39.36 48.94 0.375 5799
 5801 3 -205.52 39.29 48.95 0.361 5800
 5802 3 -205.62 39.16 49.05 0.369 5801
 5803 3 -205.71 39.15 49.13 0.413 5802
 5804 3 -205.81 39.04 49.24 0.442 5803
 5805 3 -205.81 39 49.34 0.415 5804
 5806 3 -205.71 38.98 49.26 0.12 5805
 5807 3 -205.91 39.08 49.14 0.073 5806
 5808 3 -205.71 38.9 49.42 0.229 5805
 5809 3 -205.41 38.47 49.69 0.191 5808
 5810 3 -205.41 38.36 49.76 0.175 5809
 5811 3 -205.41 38.19 49.84 0.18 5810
 5812 3 -205.41 38.08 49.95 0.207 5811
 5813 3 -205.41 37.91 50.01 0.233 5812
 5814 3 -205.52 37.75 50.1 0.223 5813
 5815 3 -205.52 37.72 50.27 0.23 5814
 5816 3 -205.62 37.61 50.35 0.131 5815
 5817 3 -205.62 38.8 49.49 0.229 5816
 5818 3 -206.41 39.28 49.09 0.156 5817
 5819 3 -206.52 39.28 49.12 0.096 5818
 5820 3 -205.52 38.61 49.63 0.229 5817
 5821 3 -205.91 39.04 49.66 0.193 5808
 5822 3 -206.12 39.15 49.81 0.102 5821
 5823 3 -206.21 39.11 49.92 0.105 5822
 5824 3 -206.41 39.11 50.12 0.188 5823
 5825 3 -206.52 39.01 50.19 0.266 5824
 5826 3 -206.62 38.94 50.26 0.224 5825
 5827 3 -206.71 38.9 50.28 0.095 5826
 5828 3 -197.21 39.63 39.31 0.106 5711
 5829 3 -197.12 39.66 39.27 0.123 5828
 5830 3 -197.02 39.74 39.17 0.127 5829
 5831 3 -196.91 39.84 39.14 0.12 5830
 5832 3 -196.71 39.91 39.17 0.109 5831
 5833 3 -196.62 39.94 39.13 0.113 5832
 5834 3 -196.52 40.09 39.2 0.116 5833
 5835 3 -196.41 40.2 39.27 0.000125 5834
 5836 3 -192.81 35.68 35.2 0.16 5672
 5837 3 -192.62 35.69 35.28 0.164 5836
 5838 3 -192.52 35.8 35.28 0.166 5837
 5839 3 -192.52 35.91 35.27 0.144 5838
 5840 3 -192.31 35.97 35.45 0.149 5839
 5841 3 -192.12 36.02 35.45 0.178 5840
 5842 3 -192.02 36.11 35.62 0.173 5841
 5843 3 -191.91 36.22 35.7 0.196 5842
 5844 3 -191.81 36.31 35.69 0.233 5843
 5845 3 -191.62 36.41 35.62 0.276 5844
 5846 3 -191.52 36.44 35.62 0.3 5845
 5847 3 -191.41 36.48 35.63 0.407 5846
 5848 3 -191.21 36.54 35.56 0.397 5847
 5849 3 -191.02 36.59 35.46 0.387 5848
 5850 3 -190.81 36.66 35.31 0.411 5849
 5851 3 -190.62 36.7 35.24 0.454 5850
 5852 3 -190.52 36.73 35.14 0.466 5851
 5853 3 -190.31 36.68 34.95 0.497 5852
 5854 3 -190.31 36.66 34.79 0.593 5853
 5855 3 -190.12 36.69 34.64 0.63 5854
 5856 3 -190.02 36.68 34.43 0.656 5855
 5857 3 -189.91 36.72 34.29 0.666 5856
 5858 3 -189.91 36.6 33.96 0.605 5857
 5859 3 -189.81 36.65 33.82 0.584 5858
 5860 3 -189.71 36.69 33.65 0.544 5859
 5861 3 -189.62 36.61 33.57 0.511 5860
 5862 3 -189.52 36.51 33.36 0.419 5861
 5863 3 -189.52 36.54 33.18 0.394 5862
 5864 3 -189.41 36.6 32.97 0.345 5863
 5865 3 -189.31 36.61 32.83 0.283 5864
 5866 3 -189.31 36.46 32.68 0.145 5865
 5867 3 -194.02 34.44 36.41 0.217 5671
 5868 3 -194.02 34.31 36.52 0.185 5867
 5869 3 -193.91 34.22 36.69 0.173 5868
 5870 3 -193.91 34.13 36.8 0.203 5869
 5871 3 -193.91 34.05 36.92 0.209 5870
 5872 3 -193.91 33.99 37.13 0.187 5871
 5873 3 -193.81 33.94 37.31 0.189 5872
 5874 3 -193.71 33.94 37.56 0.205 5873
 5875 3 -193.71 33.87 37.73 0.193 5874
 5876 3 -193.71 33.84 37.92 0.193 5875
 5877 3 -193.71 33.74 38.1 0.216 5876
 5878 3 -193.71 33.72 38.26 0.243 5877
 5879 3 -193.71 33.67 38.35 0.3 5878
 5880 3 -193.52 33.9 38.56 0.259 5879
 5881 3 -193.41 33.91 38.73 0.229 5880
 5882 3 -193.21 33.86 38.91 0.191 5881
 5883 3 -193.02 33.81 39.03 0.179 5882
 5884 3 -193.02 33.74 39.17 0.203 5883
 5885 3 -192.91 33.65 39.27 0.252 5884
 5886 3 -192.81 33.55 39.42 0.273 5885
 5887 3 -192.81 33.44 39.56 0.304 5886
 5888 3 -192.81 33.37 39.81 0.361 5887
 5889 3 -192.62 33.34 39.99 0.338 5888
 5890 3 -192.62 33.16 40.2 0.361 5889
 5891 3 -192.62 33.08 40.37 0.339 5890
 5892 3 -192.52 33.04 40.52 0.322 5891
 5893 3 -192.52 32.9 40.73 0.287 5892
 5894 3 -192.62 32.81 40.87 0.245 5893
 5895 3 -192.81 32.66 41.09 0.252 5894
 5896 3 -192.71 32.54 41.2 0.264 5895
 5897 3 -192.62 32.43 41.32 0.303 5896
 5898 3 -192.41 32.28 41.35 0.377 5897
 5899 3 -192.41 32.15 41.45 0.454 5898
 5900 3 -192.41 32.11 41.56 0.544 5899
 5901 3 -192.52 31.97 41.74 0.576 5900
 5902 3 -192.62 31.86 41.81 0.644 5901
 5903 3 -192.52 31.83 42.03 0.611 5902
 5904 3 -192.62 31.74 42.09 0.703 5903
 5905 3 -192.91 31.38 42.1 0.558 5904
 5906 3 -192.91 31.2 42.16 0.588 5905
 5907 3 -192.91 31.08 42.27 0.65 5906
 5908 3 -193.02 30.97 42.37 0.699 5907
 5909 3 -193.02 30.93 42.52 0.734 5908
 5910 3 -193.12 30.83 42.62 0.812 5909
 5911 3 -193.12 30.72 42.73 0.859 5910
 5912 3 -193.12 30.63 42.88 0.862 5911
 5913 3 -193.12 30.51 43.06 0.819 5912
 5914 3 -193.02 30.33 43.2 0.742 5913
 5915 3 -192.91 30.2 43.45 0.662 5914
 5916 3 -192.91 30.09 43.6 0.617 5915
 5917 3 -192.91 30.01 43.74 0.673 5916
 5918 3 -192.81 29.97 43.89 0.705 5917
 5919 3 -192.91 29.83 44.01 0.721 5918
 5920 3 -193.12 29.67 44.06 0.746 5919
 5921 3 -193.21 29.47 44.13 0.693 5920
 5922 3 -193.21 29.27 44.24 0.729 5921
 5923 3 -193.31 29.09 44.27 0.726 5922
 5924 3 -193.31 28.99 44.35 0.675 5923
 5925 3 -193.41 28.84 44.44 0.595 5924
 5926 3 -193.41 28.84 44.66 0.585 5925
 5927 3 -193.41 28.76 44.81 0.581 5926
 5928 3 -193.31 28.68 44.99 0.527 5927
 5929 3 -193.21 28.54 45.17 0.515 5928
 5930 3 -193.12 28.43 45.28 0.511 5929
 5931 3 -193.02 28.43 45.38 0.583 5930
 5932 3 -192.53 28.22 45.7 0.304 5931
 5933 3 -192.42 28.06 45.77 0.258 5932
 5934 3 -192.53 27.99 45.94 0.299 5933
 5935 3 -192.42 27.88 46.09 0.289 5934
 5936 3 -192.42 27.93 46.2 0.285 5935
 5937 3 -192.42 27.81 46.42 0.218 5936
 5938 3 -192.32 27.79 46.57 0.085 5937
 5939 3 -193.52 28.72 44.81 0.189 5931
 5940 3 -193.41 28.61 44.81 0.071 5939
 5941 3 -193.02 28.67 45.09 0.145 5929
 5942 3 -192.91 28.59 44.99 0.13 5941
 5943 3 -192.52 30.2 44.06 0.169 5920
 5944 3 -192.62 30.18 43.95 0.183 5943
 5945 3 -192.81 30.13 43.89 0.000125 5944
 5946 3 -201.81 18.54 22.92 0.12 3630
 5947 3 -201.91 18.68 22.71 0.174 5946
 5948 3 -201.91 18.82 22.76 0.251 5947
 5949 3 -201.91 18.96 22.85 0.221 5948
 5950 3 -201.91 19.22 22.97 0.187 5949
 5951 3 -202.02 19.35 23.08 0.219 5950
 5952 3 -202.02 19.47 23.21 0.176 5951
 5953 3 -202.02 19.67 23.37 0.178 5952
 5954 3 -202.02 19.76 23.31 0.087 5953
 5955 3 -203.81 11.71 16.58 1.012 3587
 5956 3 -204.02 11.62 16.42 1.036 5955
 5957 3 -204.12 11.6 16.24 1.05 5956
 5958 3 -204.21 11.54 16.06 1.057 5957
 5959 3 -204.41 11.5 15.9 0.985 5958
 5960 3 -204.62 11.44 15.75 0.892 5959
 5961 3 -204.81 11.39 15.62 0.809 5960
 5962 3 -205.52 10.97 15.55 0.347 5961
 5963 3 -205.62 10.79 15.51 0.349 5962
 5964 3 -205.62 10.75 15.37 0.393 5963
 5965 3 -205.52 10.53 15.3 0.415 5964
 5966 3 -205.71 10.46 15.22 0.447 5965
 5967 3 -205.71 10.4 15.07 0.432 5966
 5968 3 -205.81 10.37 14.96 0.359 5967
 5969 3 -205.81 10.4 14.79 0.299 5968
 5970 3 -205.62 10.5 14.37 0.000125 5969
 5971 3 -203.81 15.31 20.17 0.755 3559
 5972 3 -203.71 15.09 20.17 0.798 5971
 5973 3 -203.62 15.25 20.3 0.917 5972
 5974 3 -203.41 15.21 20.31 0.975 5973
 5975 3 -203.31 15.11 20.24 1.016 5974
 5976 3 -206.7 27.09 14.06 0.104 3485
 5977 3 -206.8 27.18 14.15 0.077 5976
 5978 3 -206.8 27.3 14.21 0.084 5977
 5979 3 -206.9 27.37 14.32 0.091 5978
 5980 3 -207.01 27.5 14.38 0.125 5979
 5981 3 -207.11 27.68 14.4 0.127 5980
 5982 3 -207.2 27.84 14.4 0.087 5981
 5983 3 -207.3 27.96 14.38 0.118 5982
 5984 3 -207.3 28.12 14.39 0.156 5983
 5985 3 -207.4 28.29 14.37 0.145 5984
 5986 3 -207.4 28.46 14.34 0.136 5985
 5987 3 -207.4 28.59 14.37 0.153 5986
 5988 3 -207.51 28.75 14.41 0.141 5987
 5989 3 -207.61 28.86 14.4 0.16 5988
 5990 3 -207.61 29 14.48 0.179 5989
 5991 3 -207.7 29.12 14.58 0.142 5990
 5992 3 -207.9 29.23 14.65 0.141 5991
 5993 3 -208.11 29.34 14.73 0.168 5992
 5994 3 -208.2 29.48 14.83 0.203 5993
 5995 3 -208.3 29.54 15.01 0.236 5994
 5996 3 -208.4 29.62 15.14 0.201 5995
 5997 3 -208.51 29.73 15.14 0.188 5996
 5998 3 -208.61 29.84 15.17 0.186 5997
 5999 3 -208.61 29.98 15.37 0.189 5998
 6000 3 -208.61 30.14 15.59 0.131 5999
 6001 3 -208.51 30.21 15.73 0.145 6000
 6002 3 -208.51 30.34 15.91 0.197 6001
 6003 3 -208.51 30.39 16.09 0.216 6002
 6004 3 -208.51 30.46 16.22 0.223 6003
 6005 3 -208.51 30.55 16.4 0.232 6004
 6006 3 -208.51 30.61 16.61 0.242 6005
 6007 3 -208.61 30.66 16.86 0.176 6006
 6008 3 -208.61 30.73 17.04 0.145 6007
 6009 3 -208.61 30.77 17.2 0.129 6008
 6010 3 -208.61 30.84 17.36 0.117 6009
 6011 3 -208.51 30.95 17.48 0.091 6010
 6012 3 -208.51 31.02 17.72 0.106 6011
 6013 3 -208.4 31.04 17.91 0.131 6012
 6014 3 -208.3 30.93 18.09 0.154 6013
 6015 3 -208.2 30.89 18.2 0.177 6014
 6016 3 -208.11 30.89 18.4 0.207 6015
 6017 3 -208.11 30.89 18.57 0.205 6016
 6018 3 -208.11 30.84 18.79 0.204 6017
 6019 3 -208.01 30.8 19 0.204 6018
 6020 3 -208.01 30.73 19.25 0.195 6019
 6021 3 -208.01 30.7 19.48 0.119 6020
 6022 3 -208.01 30.71 19.72 0.134 6021
 6023 3 -208.01 30.68 19.91 0.146 6022
 6024 3 -208.11 30.75 20.07 0.173 6023
 6025 3 -208.11 30.77 20.18 0.216 6024
 6026 3 -208.2 30.84 20.31 0.256 6025
 6027 3 -208.3 30.82 20.43 0.31 6026
 6028 3 -208.3 30.91 20.59 0.381 6027
 6029 3 -208.4 30.96 20.77 0.393 6028
 6030 3 -208.4 30.98 20.95 0.359 6029
 6031 3 -208.3 31.02 21.11 0.318 6030
 6032 3 -208.3 31.04 21.29 0.254 6031
 6033 3 -208.2 31.05 21.48 0.196 6032
 6034 3 -208.2 31.04 21.75 0.174 6033
 6035 3 -208.2 31.09 21.88 0.163 6034
 6036 3 -208.2 31.07 22.02 0.153 6035
 6037 3 -208.11 31.14 22.13 0.162 6036
 6038 3 -208.2 31.18 22.25 0.178 6037
 6039 3 -208.11 31.18 22.45 0.149 6038
 6040 3 -208.11 31.25 22.68 0.165 6039
 6041 3 -208.11 31.32 22.84 0.137 6040
 6042 3 -208.01 31.46 23.02 0.118 6041
 6043 3 -207.9 31.55 23.13 0.153 6042
 6044 3 -207.8 31.61 23.22 0.174 6043
 6045 3 -207.7 31.71 23.27 0.177 6044
 6046 3 -207.7 31.77 23.36 0.177 6045
 6047 3 -207.7 31.89 23.45 0.14 6046
 6048 3 -207.7 32 23.62 0.129 6047
 6049 3 -207.7 32.14 23.78 0.124 6048
 6050 3 -207.8 32.25 23.89 0.162 6049
 6051 3 -207.8 32.36 24.03 0.171 6050
 6052 3 -207.7 32.53 24.1 0.204 6051
 6053 3 -207.7 32.71 24.17 0.166 6052
 6054 3 -207.8 32.79 24.26 0.131 6053
 6055 3 -207.8 32.94 24.49 0.144 6054
 6056 3 -207.9 33.07 24.53 0.198 6055
 6057 3 -208.01 33.15 24.67 0.239 6056
 6058 3 -207.9 33.24 24.83 0.234 6057
 6059 3 -207.9 33.31 25.14 0.175 6058
 6060 3 -207.9 33.35 25.26 0.199 6059
 6061 3 -208.01 33.45 25.42 0.19 6060
 6062 3 -208.11 33.52 25.55 0.193 6061
 6063 3 -208.11 33.59 25.73 0.136 6062
 6064 3 -208.11 33.67 25.87 0.116 6063
 6065 3 -208.01 33.85 26.03 0.132 6064
 6066 3 -208.11 33.92 26.05 0.192 6065
 6067 3 -208.11 34.03 26.1 0.213 6066
 6068 3 -208.11 34.13 26.21 0.199 6067
 6069 3 -208.01 34.28 26.36 0.176 6068
 6070 3 -208.01 34.39 26.54 0.162 6069
 6071 3 -208.01 34.52 26.74 0.184 6070
 6072 3 -208.11 34.63 26.79 0.163 6071
 6073 3 -208.2 34.81 26.88 0.132 6072
 6074 3 -208.2 34.99 27 0.156 6073
 6075 3 -208.3 35.12 27.15 0.183 6074
 6076 3 -208.4 35.32 27.22 0.152 6075
 6077 3 -208.4 35.49 27.33 0.147 6076
 6078 3 -208.4 35.59 27.47 0.16 6077
 6079 3 -208.4 35.7 27.63 0.17 6078
 6080 3 -208.51 35.85 27.74 0.219 6079
 6081 3 -208.4 35.95 27.81 0.235 6080
 6082 3 -208.51 36.03 28 0.228 6081
 6083 3 -208.61 36.16 28.04 0.204 6082
 6084 3 -208.61 36.24 28.27 0.149 6083
 6085 3 -208.7 36.5 28.36 0.118 6084
 6086 3 -208.7 36.62 28.4 0.132 6085
 6087 3 -208.7 36.75 28.49 0.167 6086
 6088 3 -208.7 36.88 28.54 0.162 6087
 6089 3 -208.7 36.99 28.61 0.129 6088
 6090 3 -208.7 37.13 28.68 0.173 6089
 6091 3 -208.61 37.27 28.74 0.208 6090
 6092 3 -208.61 37.38 28.86 0.301 6091
 6093 3 -208.61 37.49 29 0.323 6092
 6094 3 -208.61 37.62 29.09 0.361 6093
 6095 3 -208.61 37.71 29.27 0.377 6094
 6096 3 -208.7 37.73 29.49 0.366 6095
 6097 3 -208.8 37.78 29.67 0.314 6096
 6098 3 -208.9 37.88 29.83 0.245 6097
 6099 3 -209.01 38 30 0.202 6098
 6100 3 -209.01 38.13 30.11 0.196 6099
 6101 3 -209.2 38.23 30.2 0.181 6100
 6102 3 -209.2 38.35 30.29 0.233 6101
 6103 3 -209.2 38.37 30.52 0.203 6102
 6104 3 -209.31 38.45 30.81 0.246 6103
 6105 3 -209.41 38.53 30.93 0.261 6104
 6106 3 -209.31 38.67 31.09 0.251 6105
 6107 3 -209.21 38.78 31.29 0.253 6106
 6108 3 -209.12 38.89 31.52 0.207 6107
 6109 3 -209.12 39.02 31.54 0.216 6108
 6110 3 -209.12 39.13 31.65 0.221 6109
 6111 3 -209.31 39.28 31.72 0.179 6110
 6112 3 -209.31 39.39 31.81 0.187 6111
 6113 3 -209.41 39.49 31.92 0.219 6112
 6114 3 -209.41 39.56 32.07 0.244 6113
 6115 3 -209.62 39.6 32.24 0.241 6114
 6116 3 -209.62 39.67 32.38 0.273 6115
 6117 3 -209.62 39.78 32.45 0.294 6116
 6118 3 -209.62 39.85 32.59 0.325 6117
 6119 3 -209.52 39.98 32.7 0.364 6118
 6120 3 -209.52 40.03 32.84 0.405 6119
 6121 3 -209.41 40.03 32.99 0.403 6120
 6122 3 -209.21 40.05 33.12 0.38 6121
 6123 3 -209.21 39.95 33.3 0.335 6122
 6124 3 -209.12 40.03 33.38 0.352 6123
 6125 3 -209.12 39.99 33.55 0.421 6124
 6126 3 -209.12 39.99 33.69 0.483 6125
 6127 3 -209.21 40.14 33.74 0.573 6126
 6128 3 -209.41 40.35 33.95 0.184 6127
 6129 3 -209.52 40.31 34.13 0.189 6128
 6130 3 -209.12 40.24 33.84 0.669 6127
 6131 3 -209.12 40.13 34.02 0.812 6130
 6132 3 -209.02 40.16 34.17 0.804 6131
 6133 3 -208.81 40.08 34.31 0.886 6132
 6134 3 -208.71 40.08 34.42 0.955 6133
 6135 3 -208.41 40.02 34.52 0.979 6134
 6136 3 -207.81 39.8 34.27 0.142 6135
 6137 3 -207.81 39.86 34.45 0.133 6136
 6138 3 -207.91 39.8 34.64 0.124 6137
 6139 3 -208.02 39.77 34.8 0.176 6138
 6140 3 -208.12 39.79 34.92 0.117 6139
 6141 3 -208.31 40.02 34.67 1 6135
 6142 3 -207.12 39.77 34.13 0.277 6141
 6143 3 -206.91 39.72 34.05 0.301 6142
 6144 3 -206.71 39.69 33.88 0.302 6143
 6145 3 -206.62 39.62 33.85 0.327 6144
 6146 3 -206.52 39.52 33.67 0.329 6145
 6147 3 -206.31 39.49 33.59 0.334 6146
 6148 3 -206.21 39.39 33.49 0.302 6147
 6149 3 -206.12 39.32 33.38 0.329 6148
 6150 3 -206.02 39.3 33.34 0.308 6149
 6151 3 -205.81 39.28 33.34 0.331 6150
 6152 3 -205.71 39.27 33.32 0.354 6151
 6153 3 -205.52 39.21 33.26 0.348 6152
 6154 3 -205.31 39.2 33.23 0.369 6153
 6155 3 -205.12 39.27 33.02 0.309 6154
 6156 3 -204.91 39.28 32.88 0.272 6155
 6157 3 -204.81 39.34 32.76 0.25 6156
 6158 3 -204.62 39.39 32.67 0.223 6157
 6159 3 -204.31 39.39 32.62 0.183 6158
 6160 3 -204.12 39.41 32.59 0.133 6159
 6161 3 -204.02 39.39 32.56 0.057 6160
 6162 3 -203.81 39.41 32.62 0.078 6161
 6163 3 -203.62 39.38 32.59 0.11 6162
 6164 3 -203.52 39.41 32.53 0.064 6163
 6165 3 -208.31 40.09 34.88 0.913 6141
 6166 3 -208.41 40.09 35.06 0.925 6165
 6167 3 -208.41 40.12 35.19 0.95 6166
 6168 3 -208.41 40.09 35.42 0.875 6167
 6169 3 -207.91 40.06 35.42 0.804 6168
 6170 3 -207.91 40.05 35.56 0.728 6169
 6171 3 -207.81 40.37 35.56 0.769 6170
 6172 3 -207.62 40.36 35.6 0.72 6171
 6173 3 -207.52 40.37 35.63 0.701 6172
 6174 3 -207.12 40.48 35.63 0.677 6173
 6175 3 -206.71 40.8 35.52 0.148 6174
 6176 3 -206.62 40.67 35.42 0.149 6175
 6177 3 -206.62 40.55 35.3 0.088 6176
 6178 3 -206.91 40.52 35.69 0.657 6174
 6179 3 -206.71 40.58 35.7 0.633 6178
 6180 3 -206.52 40.75 35.82 0.683 6179
 6181 3 -206.41 40.8 35.95 0.675 6180
 6182 3 -206.41 40.93 36.09 0.638 6181
 6183 3 -206.31 40.93 36.19 0.619 6182
 6184 3 -206.12 40.83 36.24 0.59 6183
 6185 3 -206.41 41.11 36.05 0.222 6184
 6186 3 -206.52 41.01 35.95 0.096 6185
 6187 3 -205.81 40.68 36.34 0.542 6184
 6188 3 -205.81 40.9 36.52 0.382 6187
 6189 3 -205.81 41 36.59 0.264 6188
 6190 3 -205.71 41.03 36.69 0.196 6189
 6191 3 -205.52 41.16 36.78 0.187 6190
 6192 3 -205.31 41.16 36.85 0.202 6191
 6193 3 -205.21 41.11 36.96 0.173 6192
 6194 3 -205.02 41.04 37.09 0.11 6193
 6195 3 -204.91 41.07 37.12 0.063 6194
 6196 3 -209.12 39.82 33.99 0.187 6126
 6197 3 -209.12 39.93 33.98 0.119 6196
 6198 3 -171.99 39.64 -0.19 0.077 3195
 6199 3 -171.88 39.75 -0.08 0.111 6198
 6200 3 -171.68 39.87 0 0.101 6199
 6201 3 -171.59 39.93 0.01 0.107 6200
 6202 3 -171.49 40 0.08 0.095 6201
 6203 3 -171.28 40.12 0.16 0.135 6202
 6204 3 -171.18 40.2 0.28 0.147 6203
 6205 3 -170.99 40.26 0.45 0.109 6204
 6206 3 -170.78 40.29 0.54 0.159 6205
 6207 3 -170.59 40.38 0.62 0.151 6206
 6208 3 -170.49 40.46 0.63 0.142 6207
 6209 3 -170.28 40.58 0.67 0.155 6208
 6210 3 -170.09 40.68 0.75 0.163 6209
 6211 3 -169.99 40.82 0.97 0.167 6210
 6212 3 -169.88 40.89 1.01 0.154 6211
 6213 3 -169.59 40.96 1.08 0.144 6212
 6214 3 -169.49 41.08 1.09 0.131 6213
 6215 3 -169.18 41.21 1.14 0.134 6214
 6216 3 -169.09 41.29 1.13 0.144 6215
 6217 3 -168.88 41.36 1.13 0.147 6216
 6218 3 -168.78 41.39 1.09 0.161 6217
 6219 3 -168.59 41.44 1.08 0.162 6218
 6220 3 -168.38 41.51 1.03 0.165 6219
 6221 3 -168.18 41.58 1 0.161 6220
 6222 3 -168.09 41.72 1.02 0.172 6221
 6223 3 -167.88 41.79 1.06 0.173 6222
 6224 3 -167.78 41.82 1.08 0.171 6223
 6225 3 -167.68 41.97 1.05 0.19 6224
 6226 3 -167.49 42.11 1.12 0.175 6225
 6227 3 -167.38 42.26 1.15 0.162 6226
 6228 3 -167.28 42.4 1.24 0.13 6227
 6229 3 -167.18 42.54 1.31 0.136 6228
 6230 3 -167.09 42.64 1.33 0.126 6229
 6231 3 -166.99 42.71 1.4 0.135 6230
 6232 3 -166.99 42.82 1.44 0.133 6231
 6233 3 -166.88 42.93 1.51 0.125 6232
 6234 3 -166.78 43.06 1.53 0.141 6233
 6235 3 -166.68 43.18 1.61 0.136 6234
 6236 3 -166.49 43.26 1.67 0.141 6235
 6237 3 -166.38 43.38 1.72 0.149 6236
 6238 3 -166.28 43.5 1.81 0.151 6237
 6239 3 -166.28 43.61 1.89 0.146 6238
 6240 3 -166.18 43.72 2.02 0.154 6239
 6241 3 -166.18 43.88 2.08 0.163 6240
 6242 3 -166.18 43.99 2.21 0.19 6241
 6243 3 -166.18 44.04 2.37 0.223 6242
 6244 3 -166.09 44.1 2.54 0.255 6243
 6245 3 -166.09 44.19 2.71 0.308 6244
 6246 3 -166.09 44.29 2.91 0.34 6245
 6247 3 -166.09 44.36 3.08 0.327 6246
 6248 3 -165.99 44.46 3.19 0.416 6247
 6249 3 -165.88 44.54 3.27 0.446 6248
 6250 3 -165.78 44.64 3.44 0.449 6249
 6251 3 -165.78 44.76 3.58 0.433 6250
 6252 3 -165.68 44.85 3.68 0.379 6251
 6253 3 -165.68 45.01 3.73 0.338 6252
 6254 3 -165.59 45.18 3.83 0.307 6253
 6255 3 -165.49 45.15 3.94 0.309 6254
 6256 3 -165.38 45.11 4.05 0.273 6255
 6257 3 -165.18 45.22 4.15 0.261 6256
 6258 3 -165.09 45.19 4.26 0.231 6257
 6259 3 -164.99 45.36 4.36 0.277 6258
 6260 3 -164.78 45.39 4.42 0.335 6259
 6261 3 -164.78 45.51 4.45 0.408 6260
 6262 3 -164.68 45.61 4.6 0.449 6261
 6263 3 -164.59 45.74 4.56 0.586 6262
 6264 3 -164.59 45.85 4.64 0.65 6263
 6265 3 -164.49 45.89 4.76 0.669 6264
 6266 3 -164.38 46.06 4.81 0.651 6265
 6267 3 -164.28 46.06 4.77 0.636 6266
 6268 3 -164.09 46.07 4.9 0.51 6267
 6269 3 -163.88 46.14 4.78 0.438 6268
 6270 3 -163.78 46.38 4.81 0.38 6269
 6271 3 -163.59 46.39 4.89 0.372 6270
 6272 3 -163.49 46.51 4.95 0.396 6271
 6273 3 -163.38 46.54 5.08 0.482 6272
 6274 3 -163.28 46.61 5.15 0.564 6273
 6275 3 -163.28 46.71 5.27 0.618 6274
 6276 3 -163.09 46.79 5.37 0.636 6275
 6277 3 -162.99 46.83 5.44 0.632 6276
 6278 3 -163.49 46.61 5.48 0.198 6277
 6279 3 -163.38 46.57 5.4 0.188 6278
 6280 3 -162.59 46.81 5.45 0.649 6277
 6281 3 -162.18 46.81 5.61 0.689 6280
 6282 3 -161.99 46.71 5.78 0.713 6281
 6283 3 -161.88 46.65 5.86 0.703 6282
 6284 3 -161.78 46.69 5.94 0.712 6283
 6285 3 -161.59 46.64 6 0.683 6284
 6286 3 -161.28 46.71 5.96 0.623 6285
 6287 3 -161.28 46.74 6.07 0.619 6286
 6288 3 -161.09 46.68 6.18 0.518 6287
 6289 3 -160.99 46.74 6.16 0.461 6288
 6290 3 -160.78 47 6.08 0.394 6289
 6291 3 -161.76 31.02 -31.82 0.119 1182
 6292 3 -126.86 10.42 -14.5 0.018 973
 6293 3 -51.45 32.86 -35.95 0.718 465
 6294 3 -51.31 32.86 -35.8 0.719 6293
 6295 3 -51.34 32.83 -35.62 0.703 6294
 6296 3 -51.23 32.85 -35.48 0.7 6295
 6297 3 -51.16 32.81 -35.26 0.743 6296
 6298 3 -50.98 32.81 -35.15 0.766 6297
 6299 3 -50.87 32.78 -35 0.785 6298
 6300 3 -50.79 32.7 -34.8 0.767 6299
 6301 3 -50.66 32.73 -34.65 0.759 6300
 6302 3 -50.59 32.7 -34.52 0.767 6301
 6303 3 -50.45 32.62 -34.38 0.77 6302
 6304 3 -50.34 32.55 -34.18 0.775 6303
 6305 3 -50.24 32.38 -33.9 0.804 6304
 6306 3 -50.1 32.28 -33.76 0.789 6305
 6307 3 -50.02 32.31 -33.58 0.784 6306
 6308 3 -49.94 32.24 -33.43 0.751 6307
 6309 3 -49.77 32.12 -33.11 0.694 6308
 6310 3 -49.67 32.03 -33 0.646 6309
 6311 3 -49.59 32.12 -32.94 0.68 6310
 6312 3 -49.37 32.28 -33.02 0.644 6311
 6313 3 -49.31 32.2 -32.9 0.667 6312
 6314 3 -49.19 32.28 -32.9 0.65 6313
 6315 3 -49.02 32.06 -32.69 0.714 6314
 6316 3 -48.94 32.03 -32.55 0.707 6315
 6317 3 -48.8 31.92 -32.44 0.711 6316
 6318 3 -48.65 31.79 -32.34 0.708 6317
 6319 3 -48.44 31.7 -32.34 0.701 6318
 6320 3 -48.34 31.65 -32.25 0.704 6319
 6321 3 -48.16 31.53 -32.22 0.714 6320
 6322 3 -47.95 31.4 -32.13 0.731 6321
 6323 3 -47.79 31.33 -32.02 0.722 6322
 6324 3 -47.59 31.26 -31.98 0.719 6323
 6325 3 -47.4 31.19 -31.9 0.684 6324
 6326 3 -47.24 31.04 -31.78 0.653 6325
 6327 3 -47.09 31.04 -31.69 0.722 6326
 6328 3 -46.92 31.01 -31.58 0.714 6327
 6329 3 -46.8 31.03 -31.46 0.716 6328
 6330 3 -46.69 30.94 -31.23 0.731 6329
 6331 3 -46.65 30.88 -31.01 0.762 6330
 6332 3 -46.62 30.88 -30.87 0.797 6331
 6333 3 -47.12 30.67 -30.21 1.205 6332
 6334 3 -47.01 30.7 -30.15 1.205 6333
 6335 3 -46.92 30.81 -30.08 1.19 6334
 6336 3 -47.02 31.33 -29.69 1.325 6335
 6337 3 -47.59 32.37 -29.06 0.532 6336
 6338 3 -47.8 32.52 -29.01 0.51 6337
 6339 3 -47.97 32.74 -29.28 0.323 6338
 6340 3 -48.12 32.92 -29.37 0.312 6339
 6341 3 -48.23 33.06 -29.51 0.321 6340
 6342 3 -48.35 33.21 -29.56 0.32 6341
 6343 3 -48.48 33.34 -29.56 0.336 6342
 6344 3 -48.55 32.87 -29.89 0.096 6343
 6345 3 -48.72 32.89 -29.99 0.103 6344
 6346 3 -48.85 32.92 -30.1 0.078 6345
 6347 3 -48.91 32.95 -30.24 0.087 6346
 6348 3 -48.91 33.02 -30.35 0.104 6347
 6349 3 -48.99 33.1 -30.46 0.081 6348
 6350 3 -49.19 33.14 -30.49 0.092 6349
 6351 3 -49.2 33.18 -30.62 0.09 6350
 6352 3 -49.2 33.3 -30.69 0.089 6351
 6353 3 -49.34 33.37 -30.74 0.17 6352
 6354 3 -49.58 33.35 -30.76 0.128 6353
 6355 3 -49.47 33.49 -30.87 0.129 6354
 6356 3 -49.48 33.56 -30.98 0.097 6355
 6357 3 -49.73 33.35 -30.92 0.094 6354
 6358 3 -49.77 33.38 -31.08 0.146 6357
 6359 3 -49.87 33.37 -31.21 0.128 6358
 6360 3 -49.92 33.34 -31.4 0.087 6359
 6361 3 -49.97 33.39 -31.56 0.086 6360
 6362 3 -49.98 33.45 -31.67 0.104 6361
 6363 3 -50.05 33.53 -31.83 0.067 6362
 6364 3 -50.13 33.56 -31.92 0.074 6363
 6365 3 -50.23 33.6 -31.94 0.131 6364
 6366 3 -50.35 33.62 -32.01 0.174 6365
 6367 3 -50.45 33.68 -32.3 0.091 6366
 6368 3 -50.45 33.7 -32.44 0.133 6367
 6369 3 -50.45 33.7 -32.57 0.078 6368
 6370 3 -48.76 33.56 -29.62 0.322 6343
 6371 3 -48.87 33.66 -29.64 0.295 6370
 6372 3 -48.99 33.84 -29.65 0.283 6371
 6373 3 -49.08 33.96 -29.69 0.289 6372
 6374 3 -49.17 34.1 -29.64 0.304 6373
 6375 3 -49.13 34.28 -29.74 0.295 6374
 6376 3 -48.8 34.39 -30.13 0.099 6375
 6377 3 -48.65 34.45 -30.27 0.111 6376
 6378 3 -48.51 34.48 -30.41 0.147 6377
 6379 3 -48.38 34.53 -30.45 0.188 6378
 6380 3 -48.55 34.46 -30.75 0.088 6379
 6381 3 -48.67 34.53 -30.84 0.138 6380
 6382 3 -48.74 34.62 -30.91 0.168 6381
 6383 3 -48.73 34.95 -30.8 0.105 6382
 6384 3 -48.73 35.13 -30.75 0.103 6383
 6385 3 -48.7 35.27 -30.66 0.09 6384
 6386 3 -48.69 35.39 -30.54 0.136 6385
 6387 3 -48.73 35.52 -30.5 0.166 6386
 6388 3 -48.84 35.64 -30.34 0.179 6387
 6389 3 -48.87 35.73 -30.23 0.192 6388
 6390 3 -48.87 35.68 -29.91 0.091 6389
 6391 3 -48.9 35.67 -29.66 0.097 6390
 6392 3 -48.91 35.63 -29.47 0.067 6391
 6393 3 -48.9 35.6 -29.29 0.079 6392
 6394 3 -48.97 35.6 -29.14 0.109 6393
 6395 3 -48.91 35.66 -29 0.106 6394
 6396 3 -48.85 35.63 -28.89 0.134 6395
 6397 3 -48.81 35.63 -28.7 0.119 6396
 6398 3 -48.85 35.59 -28.54 0.092 6397
 6399 3 -48.9 35.56 -28.34 0.132 6398
 6400 3 -48.94 35.48 -28.16 0.089 6399
 6401 3 -48.87 35.35 -28 0.102 6400
 6402 3 -48.84 35.38 -27.84 0.145 6401
 6403 3 -48.74 35.42 -27.7 0.173 6402
 6404 3 -48.55 35.48 -27.59 0.159 6403
 6405 3 -48.4 35.53 -27.64 0.096 6404
 6406 3 -48.24 35.56 -27.64 0.093 6405
 6407 3 -48.02 35.6 -27.75 0.116 6406
 6408 3 -47.85 35.5 -27.7 0.123 6407
 6409 3 -47.76 35.53 -27.77 0.164 6408
 6410 3 -47.7 35.28 -27.57 0.09 6409
 6411 3 -47.62 35.17 -27.52 0.104 6410
 6412 3 -47.52 35.1 -27.5 0.11 6411
 6413 3 -47.73 35.67 -27.98 0.105 6409
 6414 3 -47.72 35.73 -28.11 0.08 6413
 6415 3 -49.37 34.37 -29.49 0.235 6375
 6416 3 -49.52 34.52 -29.44 0.228 6415
 6417 3 -49.66 34.66 -29.45 0.25 6416
 6418 3 -49.77 34.74 -29.29 0.267 6417
 6419 3 -49.91 34.88 -29.23 0.267 6418
 6420 3 -50.02 34.98 -29.32 0.294 6419
 6421 3 -50.12 34.78 -29.76 0.127 6420
 6422 3 -50.16 34.81 -29.9 0.159 6421
 6423 3 -50.4 34.64 -29.94 0.145 6422
 6424 3 -50.45 34.63 -30.08 0.135 6423
 6425 3 -50.55 34.67 -30.17 0.133 6424
 6426 3 -50.62 34.73 -30.24 0.149 6425
 6427 3 -50.7 34.56 -30.24 0.074 6426
 6428 3 -50.87 34.56 -30.35 0.114 6427
 6429 3 -51.09 34.57 -30.51 0.114 6428
 6430 3 -51.2 34.7 -30.65 0.086 6429
 6431 3 -51.2 34.78 -30.8 0.106 6430
 6432 3 -51.16 34.78 -30.92 0.173 6431
 6433 3 -51.3 34.71 -31.05 0.19 6432
 6434 3 -51.51 34.6 -31.12 0.123 6433
 6435 3 -51.7 34.53 -31.37 0.106 6434
 6436 3 -51.8 34.48 -31.48 0.157 6435
 6437 3 -51.97 34.38 -31.58 0.122 6436
 6438 3 -52.1 34.42 -31.76 0.113 6437
 6439 3 -52.27 34.31 -31.8 0.118 6438
 6440 3 -52.4 34.28 -31.9 0.093 6439
 6441 3 -52.55 34.27 -31.96 0.135 6440
 6442 3 -52.69 34.3 -32.08 0.16 6441
 6443 3 -52.72 34.2 -32.19 0.119 6442
 6444 3 -52.8 34.12 -32.13 0.155 6443
 6445 3 -53.19 34.1 -32.04 0.084 6444
 6446 3 -53.45 34.1 -32.08 0.071 6445
 6447 3 -53.55 34.2 -32.19 0.091 6446
 6448 3 -53.69 34.27 -32.4 0.111 6447
 6449 3 -53.72 34.28 -32.57 0.17 6448
 6450 3 -53.69 34.18 -32.7 0.142 6449
 6451 3 -51.23 34.84 -31.19 0.115 6433
 6452 3 -51.26 34.87 -31.3 0.101 6451
 6453 3 -51.1 34.91 -31.49 0.096 6452
 6454 3 -51.06 34.99 -31.65 0.073 6453
 6455 3 -51.02 35.09 -31.76 0.134 6454
 6456 3 -50.95 35.1 -31.87 0.174 6455
 6457 3 -50.9 35.13 -32.01 0.122 6456
 6458 3 -50.8 35.14 -32.15 0.074 6457
 6459 3 -50.77 35.06 -32.25 0.107 6458
 6460 3 -50.73 35.02 -32.37 0.183 6459
 6461 3 -50.62 34.92 -32.36 0.279 6460
 6462 3 -50.12 35.06 -29.11 0.271 6420
 6463 3 -50.22 35.12 -28.97 0.268 6462
 6464 3 -50.33 35.2 -28.84 0.313 6463
 6465 3 -50.37 35.25 -28.75 0.347 6464
 6466 3 -50.26 35.17 -28.32 0.139 6465
 6467 3 -50.23 35.1 -28.07 0.147 6466
 6468 3 -50.23 35.14 -27.88 0.185 6467
 6469 3 -50.33 35.28 -27.68 0.163 6468
 6470 3 -50.51 35.42 -27.5 0.119 6469
 6471 3 -50.55 35.39 -27.38 0.102 6470
 6472 3 -50.62 35.41 -27.18 0.124 6471
 6473 3 -50.66 35.48 -27.02 0.1 6472
 6474 3 -50.62 35.42 -26.82 0.111 6473
 6475 3 -50.34 35.32 -28.25 0.065 6466
 6476 3 -50.55 35.48 -28.82 0.331 6465
 6477 3 -50.67 35.63 -28.68 0.443 6476
 6478 3 -50.7 35.78 -28.68 0.489 6477
 6479 3 -50.84 35.8 -28.27 0.439 6478
 6480 3 -50.91 35.85 -28.07 0.429 6479
 6481 3 -51.05 35.98 -27.88 0.413 6480
 6482 3 -51.09 36.06 -27.66 0.385 6481
 6483 3 -51.2 36.1 -27.52 0.359 6482
 6484 3 -51.29 36.2 -27.34 0.375 6483
 6485 3 -51.37 36.28 -27.23 0.37 6484
 6486 3 -51.42 36.35 -27.07 0.341 6485
 6487 3 -51.6 36.31 -26.95 0.319 6486
 6488 3 -51.66 36.31 -26.84 0.347 6487
 6489 3 -51.56 36.46 -26.5 0.336 6488
 6490 3 -51.38 36.52 -26.32 0.295 6489
 6491 3 -51.6 36.63 -26.18 0.256 6490
 6492 3 -51.6 36.67 -26.02 0.28 6491
 6493 3 -51.65 36.73 -25.89 0.315 6492
 6494 3 -51.54 36.67 -25.68 0.287 6493
 6495 3 -51.45 36.67 -25.41 0.412 6494
 6496 3 -51.42 36.74 -25.25 0.443 6495
 6497 3 -51.4 36.7 -25.02 0.478 6496
 6498 3 -51.34 36.68 -24.88 0.474 6497
 6499 3 -51.31 36.75 -24.75 0.458 6498
 6500 3 -51.45 36.92 -24.64 0.46 6499
 6501 3 -51.13 36.52 -24.34 0.388 6500
 6502 3 -51.1 36.48 -24.23 0.315 6501
 6503 3 -51.08 36.42 -24.04 0.317 6502
 6504 3 -50.9 36.34 -23.89 0.299 6503
 6505 3 -50.73 36.29 -23.79 0.268 6504
 6506 3 -50.67 36.23 -23.66 0.324 6505
 6507 3 -50.58 36.23 -23.5 0.309 6506
 6508 3 -50.47 36.2 -23.38 0.285 6507
 6509 3 -50.34 36.13 -23.23 0.309 6508
 6510 3 -50.2 36.13 -23.13 0.338 6509
 6511 3 -50.12 36.16 -23.02 0.372 6510
 6512 3 -49.95 36.16 -22.89 0.39 6511
 6513 3 -49.87 36.24 -22.77 0.343 6512
 6514 3 -49.77 36.26 -22.68 0.347 6513
 6515 3 -49.63 36.17 -22.61 0.365 6514
 6516 3 -49.54 36.15 -22.5 0.395 6515
 6517 3 -49.42 36.13 -22.43 0.387 6516
 6518 3 -49.26 36.15 -22.3 0.33 6517
 6519 3 -49.12 36.09 -22.2 0.351 6518
 6520 3 -48.99 36.06 -22.11 0.331 6519
 6521 3 -48.83 36.01 -22.09 0.321 6520
 6522 3 -48.65 35.99 -22.09 0.303 6521
 6523 3 -48.47 35.97 -22.02 0.31 6522
 6524 3 -48.34 35.91 -21.95 0.324 6523
 6525 3 -48.26 35.88 -21.86 0.346 6524
 6526 3 -48.23 35.9 -21.75 0.33 6525
 6527 3 -47.98 35.81 -21.75 0.355 6526
 6528 3 -47.92 35.73 -21.59 0.383 6527
 6529 3 -47.9 35.73 -21.41 0.417 6528
 6530 3 -47.87 35.66 -21.2 0.445 6529
 6531 3 -47.77 35.69 -21.09 0.434 6530
 6532 3 -47.65 35.62 -20.89 0.426 6531
 6533 3 -47.55 35.59 -20.75 0.403 6532
 6534 3 -47.49 35.56 -20.57 0.388 6533
 6535 3 -47.4 35.58 -20.5 0.34 6534
 6536 3 -47.37 35.67 -20.38 0.282 6535
 6537 3 -47.29 35.66 -20.29 0.27 6536
 6538 3 -47.06 35.55 -20.16 0.267 6537
 6539 3 -46.98 35.59 -20.05 0.264 6538
 6540 3 -46.97 35.63 -19.91 0.217 6539
 6541 3 -46.95 35.73 -19.73 0.242 6540
 6542 3 -46.88 35.69 -19.48 0.253 6541
 6543 3 -46.85 35.73 -19.36 0.302 6542
 6544 3 -46.79 35.77 -19.2 0.312 6543
 6545 3 -46.8 35.84 -18.95 0.28 6544
 6546 3 -46.59 35.7 -19.14 0.112 6545
 6547 3 -46.49 35.66 -19.09 0.063 6546
 6548 3 -46.8 35.91 -18.7 0.277 6545
 6549 3 -46.73 35.91 -18.54 0.297 6548
 6550 3 -46.77 35.99 -18.3 0.274 6549
 6551 3 -46.69 36.01 -18.14 0.298 6550
 6552 3 -46.69 35.98 -17.89 0.285 6551
 6553 3 -46.63 35.99 -17.75 0.302 6552
 6554 3 -46.66 36.05 -17.59 0.299 6553
 6555 3 -46.65 36.05 -17.43 0.292 6554
 6556 3 -46.67 36.02 -17.22 0.256 6555
 6557 3 -46.66 36.05 -17.02 0.235 6556
 6558 3 -46.63 35.99 -16.91 0.262 6557
 6559 3 -46.62 36.05 -16.75 0.243 6558
 6560 3 -46.52 36.05 -16.63 0.253 6559
 6561 3 -46.49 36.05 -16.45 0.25 6560
 6562 3 -46.52 36.05 -16.25 0.228 6561
 6563 3 -46.48 36.02 -16.13 0.201 6562
 6564 3 -46.48 36.05 -15.95 0.199 6563
 6565 3 -46.46 36.04 -15.77 0.23 6564
 6566 3 -46.36 36.05 -15.63 0.269 6565
 6567 3 -46.32 36.08 -15.52 0.327 6566
 6568 3 -46.31 36.05 -15.35 0.364 6567
 6569 3 -45.85 36.24 -15.43 0.127 6568
 6570 3 -45.78 36.33 -15.35 0.156 6569
 6571 3 -45.73 36.44 -15.3 0.179 6570
 6572 3 -45.71 36.61 -15.22 0.171 6571
 6573 3 -45.6 36.66 -15.13 0.151 6572
 6574 3 -45.49 36.76 -15.08 0.155 6573
 6575 3 -45.38 36.83 -15.12 0.249 6574
 6576 3 -45.24 36.95 -15.28 0.211 6575
 6577 3 -45.09 37.02 -15.3 0.23 6576
 6578 3 -44.96 37.03 -15.23 0.262 6577
 6579 3 -44.8 37.03 -15.27 0.292 6578
 6580 3 -44.52 37.04 -15.54 0.242 6579
 6581 3 -44.42 37.05 -15.71 0.283 6580
 6582 3 -44.14 37.08 -15.38 0.177 6581
 6583 3 -43.98 37.15 -15.29 0.153 6582
 6584 3 -43.78 37.18 -15.16 0.189 6583
 6585 3 -43.67 37.16 -15.1 0.229 6584
 6586 3 -43.48 37.22 -15.5 0.133 6585
 6587 3 -43.38 37.08 -15.73 0.086 6586
 6588 3 -43.27 36.97 -15.86 0.099 6587
 6589 3 -43.29 36.9 -16 0.169 6588
 6590 3 -43.4 36.8 -16.13 0.191 6589
 6591 3 -43.41 36.69 -16.34 0.183 6590
 6592 3 -43.29 36.62 -16.57 0.085 6591
 6593 3 -43.2 36.58 -16.66 0.084 6592
 6594 3 -43.35 37.36 -15.41 0.111 6586
 6595 3 -43.21 37.41 -15.47 0.119 6594
 6596 3 -43.12 37.47 -15.53 0.114 6595
 6597 3 -42.88 37.64 -15.63 0.108 6596
 6598 3 -42.72 37.69 -15.69 0.000125 6597
 6599 3 -43.6 37.33 -14.98 0.174 6585
 6600 3 -43.36 37.4 -15.15 0.069 6599
 6601 3 -43.28 37.39 -15.22 0.076 6600
 6602 3 -43.13 37.33 -15.2 0.126 6601
 6603 3 -43.03 37.41 -15.22 0.099 6602
 6604 3 -43.81 37.37 -14.83 0.121 6599
 6605 3 -43.89 37.36 -14.75 0.107 6604
 6606 3 -44.69 36.98 -16.04 0.163 6581
 6607 3 -44.77 36.94 -16.18 0.227 6606
 6608 3 -44.94 37.06 -16.54 0.158 6607
 6609 3 -44.94 37.06 -16.68 0.181 6608
 6610 3 -45.12 36.98 -16.84 0.154 6609
 6611 3 -44.9 37.04 -16.91 0.044 6610
 6612 3 -44.83 36.95 -17.05 0.098 6611
 6613 3 -45.31 36.9 -16.84 0.103 6610
 6614 3 -45.35 36.84 -16.97 0.158 6613
 6615 3 -45.41 36.81 -17.16 0.092 6614
 6616 3 -45.44 36.81 -17.29 0.068 6615
 6617 3 -45.55 36.84 -17.43 0.094 6616
 6618 3 -45.66 36.94 -17.54 0.15 6617
 6619 3 -45.79 36.98 -17.52 0.19 6618
 6620 3 -45.95 37.05 -17.5 0.253 6619
 6621 3 -46.08 36.95 -17.72 0.145 6620
 6622 3 -46.23 36.94 -17.77 0.142 6621
 6623 3 -46.3 37.02 -17.84 0.149 6622
 6624 3 -46.38 37.04 -17.95 0.1 6623
 6625 3 -44.72 37.06 -16.82 0.058 6609
 6626 3 -44.58 37.05 -16.75 0.087 6625
 6627 3 -45.43 36.69 -14.78 0.141 6575
 6628 3 -45.43 36.55 -14.79 0.16 6627
 6629 3 -45.53 36.44 -14.88 0.127 6628
 6630 3 -45.6 36.37 -14.95 0.077 6629
 6631 3 -45.73 36.29 -14.91 0.087 6630
 6632 3 -45.77 36.21 -14.96 0.046 6631
 6633 3 -46.52 36.04 -15.04 0.226 6568
 6634 3 -46.53 36.01 -14.87 0.207 6633
 6635 3 -46.56 35.94 -14.71 0.203 6634
 6636 3 -46.5 35.94 -14.55 0.257 6635
 6637 3 -46.55 35.94 -14.38 0.223 6636
 6638 3 -46.6 35.89 -14.21 0.238 6637
 6639 3 -46.64 35.86 -14.07 0.271 6638
 6640 3 -46.82 35.87 -13.97 0.304 6639
 6641 3 -46.82 35.83 -13.79 0.334 6640
 6642 3 -46.89 35.79 -13.69 0.401 6641
 6643 3 -47.1 35.76 -13.63 0.415 6642
 6644 3 -47.31 35.68 -13.6 0.424 6643
 6645 3 -47.49 35.66 -13.48 0.367 6644
 6646 3 -47.59 35.64 -13.4 0.379 6645
 6647 3 -47.61 35.57 -13.21 0.251 6646
 6648 3 -47.68 35.5 -13.1 0.215 6647
 6649 3 -47.86 35.44 -12.99 0.19 6648
 6650 3 -48 35.46 -12.88 0.197 6649
 6651 3 -48.2 35.48 -12.75 0.229 6650
 6652 3 -48.35 35.46 -12.72 0.243 6651
 6653 3 -48.55 35.43 -12.7 0.225 6652
 6654 3 -48.74 35.41 -12.63 0.229 6653
 6655 3 -48.92 35.4 -12.55 0.219 6654
 6656 3 -49.11 35.47 -12.53 0.227 6655
 6657 3 -49.3 35.47 -12.53 0.204 6656
 6658 3 -49.48 35.54 -12.45 0.215 6657
 6659 3 -49.63 35.54 -12.4 0.22 6658
 6660 3 -49.82 35.5 -12.35 0.223 6659
 6661 3 -49.99 35.54 -12.3 0.196 6660
 6662 3 -50.17 35.53 -12.29 0.233 6661
 6663 3 -50.28 35.51 -12.22 0.217 6662
 6664 3 -50.46 35.51 -12.19 0.187 6663
 6665 3 -50.6 35.43 -12.15 0.237 6664
 6666 3 -50.78 35.46 -12.13 0.292 6665
 6667 3 -50.93 35.39 -12.13 0.327 6666
 6668 3 -51 35.28 -12.22 0.339 6667
 6669 3 -51.21 35.23 -12.25 0.372 6668
 6670 3 -51.38 35.18 -12.25 0.419 6669
 6671 3 -51.46 35.01 -12.28 0.472 6670
 6672 3 -51.52 34.9 -12.36 0.528 6671
 6673 3 -51.7 34.9 -12.48 0.564 6672
 6674 3 -51.74 34.79 -12.56 0.604 6673
 6675 3 -50.92 34.32 -13.04 0.216 6674
 6676 3 -50.67 34.23 -13.14 0.195 6675
 6677 3 -50.45 34.12 -13.19 0.146 6676
 6678 3 -50.25 34.01 -13.23 0.135 6677
 6679 3 -50.14 33.86 -13.23 0.179 6678
 6680 3 -50.05 33.73 -13.21 0.231 6679
 6681 3 -50.03 33.58 -13.22 0.306 6680
 6682 3 -50 33.47 -13.23 0.396 6681
 6683 3 -49.71 33.46 -13.19 0.348 6682
 6684 3 -49.49 33.4 -13.14 0.345 6683
 6685 3 -49.24 33.36 -13.09 0.316 6684
 6686 3 -49.07 33.33 -13.04 0.314 6685
 6687 3 -48.91 33.33 -12.91 0.31 6686
 6688 3 -48.68 33.26 -12.91 0.293 6687
 6689 3 -48.55 33.15 -12.86 0.304 6688
 6690 3 -48.28 33.47 -12.76 0.134 6689
 6691 3 -48.16 33.54 -12.63 0.141 6690
 6692 3 -48.06 33.6 -12.46 0.173 6691
 6693 3 -47.88 33.65 -12.32 0.134 6692
 6694 3 -47.7 33.69 -12.21 0.167 6693
 6695 3 -47.59 33.71 -12.05 0.156 6694
 6696 3 -47.52 33.75 -11.87 0.175 6695
 6697 3 -47.35 33.76 -11.72 0.127 6696
 6698 3 -47.2 33.71 -11.62 0.139 6697
 6699 3 -47.06 33.72 -11.5 0.166 6698
 6700 3 -46.88 33.71 -11.4 0.135 6699
 6701 3 -46.81 33.65 -11.31 0.132 6700
 6702 3 -46.67 33.64 -11.2 0.124 6701
 6703 3 -46.52 33.54 -11.13 0.125 6702
 6704 3 -46.39 33.4 -11.06 0.117 6703
 6705 3 -46.31 33.33 -10.98 0.145 6704
 6706 3 -46.17 33.21 -10.99 0.089 6705
 6707 3 -46.07 33.1 -10.99 0.154 6706
 6708 3 -46.06 33 -10.98 0.24 6707
 6709 3 -46.41 32.86 -10.98 0.143 6708
 6710 3 -46.6 32.76 -10.82 0.147 6709
 6711 3 -46.75 32.72 -10.75 0.149 6710
 6712 3 -46.96 32.75 -10.73 0.146 6711
 6713 3 -47.2 32.72 -10.8 0.108 6712
 6714 3 -47.42 32.65 -10.81 0.129 6713
 6715 3 -47.59 32.58 -10.73 0.116 6714
 6716 3 -45.74 32.97 -10.93 0.156 6708
 6717 3 -45.64 33 -10.87 0.172 6716
 6718 3 -45.52 32.97 -10.77 0.18 6717
 6719 3 -45.36 32.87 -10.7 0.195 6718
 6720 3 -45.21 32.79 -10.65 0.193 6719
 6721 3 -45.11 32.72 -10.58 0.233 6720
 6722 3 -45.06 32.58 -10.5 0.259 6721
 6723 3 -45 32.51 -10.38 0.292 6722
 6724 3 -44.81 32.54 -10.23 0.282 6723
 6725 3 -44.73 32.53 -10.08 0.242 6724
 6726 3 -44.6 32.57 -9.97 0.185 6725
 6727 3 -44.41 32.69 -9.93 0.145 6726
 6728 3 -44.21 32.69 -9.87 0.108 6727
 6729 3 -44.11 32.68 -9.75 0.094 6728
 6730 3 -43.99 32.65 -9.68 0.098 6729
 6731 3 -43.99 32.76 -9.55 0.094 6730
 6732 3 -43.99 32.76 -9.38 0.101 6731
 6733 3 -43.99 32.75 -9.23 0.071 6732
 6734 3 -44.03 32.68 -9.11 0.092 6733
 6735 3 -44.05 32.68 -8.99 0.119 6734
 6736 3 -43.96 32.73 -8.83 0.086 6735
 6737 3 -43.82 32.75 -8.75 0.111 6736
 6738 3 -43.71 32.78 -8.7 0.111 6737
 6739 3 -43.6 32.82 -8.66 0.16 6738
 6740 3 -43.49 32.79 -8.63 0.153 6739
 6741 3 -43.31 32.71 -8.5 0.147 6740
 6742 3 -43.11 32.65 -8.52 0.133 6741
 6743 3 -42.96 32.62 -8.53 0.167 6742
 6744 3 -42.78 32.58 -8.52 0.159 6743
 6745 3 -42.63 32.51 -8.46 0.2 6744
 6746 3 -42.3 32.68 -8.33 0.107 6745
 6747 3 -42.17 32.68 -8.28 0.134 6746
 6748 3 -41.98 32.72 -8.08 0.112 6747
 6749 3 -41.86 32.72 -7.89 0.155 6748
 6750 3 -41.78 32.83 -7.71 0.119 6749
 6751 3 -41.6 32.89 -7.58 0.107 6750
 6752 3 -41.46 32.86 -7.43 0.127 6751
 6753 3 -41.27 32.85 -7.33 0.111 6752
 6754 3 -41.03 32.86 -7.27 0.122 6753
 6755 3 -40.88 32.85 -7.21 0.11 6754
 6756 3 -40.81 32.87 -7.12 0.103 6755
 6757 3 -40.7 32.91 -7.05 0.088 6756
 6758 3 -40.49 32.86 -7.09 0.092 6757
 6759 3 -40.34 32.86 -6.98 0.118 6758
 6760 3 -40.17 32.89 -6.88 0.101 6759
 6761 3 -40.03 32.93 -6.83 0.126 6760
 6762 3 -39.84 32.96 -6.76 0.129 6761
 6763 3 -39.64 32.93 -6.73 0.1 6762
 6764 3 -39.46 32.87 -6.6 0.114 6763
 6765 3 -39.31 32.85 -6.51 0.111 6764
 6766 3 -39.06 32.78 -6.39 0.131 6765
 6767 3 -38.92 32.75 -6.27 0.13 6766
 6768 3 -38.81 32.71 -6.2 0.135 6767
 6769 3 -38.71 32.7 -6.12 0.158 6768
 6770 3 -38.66 32.7 -6.01 0.181 6769
 6771 3 -38.42 32.67 -6.02 0.123 6770
 6772 3 -38.39 32.74 -5.81 0.164 6771
 6773 3 -38.31 32.72 -5.67 0.164 6772
 6774 3 -38.14 32.82 -5.59 0.097 6773
 6775 3 -37.96 32.89 -5.47 0.103 6774
 6776 3 -37.85 32.9 -5.33 0.035 6775
 6777 3 -37.66 32.96 -5.21 0.082 6776
 6778 3 -37.49 32.99 -5.12 0.126 6777
 6779 3 -37.32 33.02 -5.01 0.119 6778
 6780 3 -37.1 33 -4.84 0.103 6779
 6781 3 -37.03 32.99 -4.72 0.06 6780
 6782 3 -42.6 32.32 -8.49 0.134 6745
 6783 3 -42.48 32.26 -8.53 0.000125 6782
 6784 3 -48.53 32.91 -12.91 0.246 6689
 6785 3 -48.38 32.9 -12.84 0.302 6784
 6786 3 -48.21 32.85 -12.8 0.306 6785
 6787 3 -48.02 32.79 -12.74 0.281 6786
 6788 3 -47.78 32.78 -12.66 0.267 6787
 6789 3 -47.59 32.71 -12.47 0.209 6788
 6790 3 -47.21 32.71 -12.25 0.166 6789
 6791 3 -47.11 32.58 -12.22 0.149 6790
 6792 3 -47 32.54 -12.11 0.179 6791
 6793 3 -46.88 32.46 -12.07 0.154 6792
 6794 3 -46.74 32.39 -11.98 0.22 6793
 6795 3 -46.6 32.37 -11.98 0.203 6794
 6796 3 -46.46 32.32 -11.82 0.183 6795
 6797 3 -46.31 32.25 -11.74 0.15 6796
 6798 3 -46.07 32.01 -11.62 0.195 6797
 6799 3 -45.89 31.88 -11.5 0.201 6798
 6800 3 -45.75 31.74 -11.39 0.188 6799
 6801 3 -45.71 31.61 -11.31 0.26 6800
 6802 3 -46.16 31.45 -11.36 0.135 6801
 6803 3 -46.35 31.33 -11.26 0.097 6802
 6804 3 -46.5 31.29 -11.23 0.095 6803
 6805 3 -46.63 31.24 -11.19 0.156 6804
 6806 3 -46.31 31.18 -10.84 0.143 6805
 6807 3 -45.99 31.27 -10.76 0.113 6806
 6808 3 -45.85 31.31 -10.7 0.096 6807
 6809 3 -45.81 31.47 -10.62 0.077 6808
 6810 3 -46.99 31.36 -11.39 0.134 6805
 6811 3 -47.16 31.4 -11.51 0.154 6810
 6812 3 -47.24 31.47 -11.61 0.156 6811
 6813 3 -47.31 31.47 -11.75 0.141 6812
 6814 3 -47.42 31.49 -11.94 0.095 6813
 6815 3 -47.56 31.58 -12.05 0.092 6814
 6816 3 -47.73 31.63 -12.14 0.098 6815
 6817 3 -47.88 31.7 -12.14 0.091 6816
 6818 3 -47.99 31.65 -12.23 0.141 6817
 6819 3 -48.11 31.61 -12.31 0.154 6818
 6820 3 -48.24 31.58 -12.44 0.165 6819
 6821 3 -48.53 31.61 -12.62 0.166 6820
 6822 3 -48.81 31.65 -12.79 0.123 6821
 6823 3 -48.99 31.67 -12.86 0.075 6822
 6824 3 -45.41 31.58 -11.23 0.204 6801
 6825 3 -45.23 31.58 -11.14 0.205 6824
 6826 3 -45.06 31.52 -11 0.195 6825
 6827 3 -44.92 31.43 -10.84 0.147 6826
 6828 3 -44.82 31.38 -10.74 0.188 6827
 6829 3 -44.63 31.27 -10.66 0.168 6828
 6830 3 -44.52 31.13 -10.58 0.227 6829
 6831 3 -44.35 30.99 -10.48 0.235 6830
 6832 3 -44.23 30.97 -10.38 0.232 6831
 6833 3 -44.05 30.88 -10.31 0.238 6832
 6834 3 -43.88 30.79 -10.24 0.252 6833
 6835 3 -43.74 30.61 -10.08 0.283 6834
 6836 3 -43.6 30.56 -9.98 0.287 6835
 6837 3 -43.53 30.51 -9.78 0.299 6836
 6838 3 -43.5 30.45 -9.63 0.247 6837
 6839 3 -43.52 30.33 -9.61 0.274 6838
 6840 3 -44.06 30.02 -9.29 0.133 6839
 6841 3 -44 29.9 -9.23 0.152 6840
 6842 3 -44.06 29.81 -9.21 0.194 6841
 6843 3 -44.64 29.99 -9.29 0.151 6842
 6844 3 -44.81 29.99 -9.39 0.128 6843
 6845 3 -44.98 29.99 -9.54 0.07 6844
 6846 3 -45.09 29.93 -9.56 0.107 6845
 6847 3 -45.2 29.86 -9.57 0.128 6846
 6848 3 -44.03 29.68 -9.14 0.094 6842
 6849 3 -43.96 29.49 -8.99 0.114 6848
 6850 3 -43.07 30.49 -9.4 0.134 6839
 6851 3 -42.96 30.45 -9.32 0.112 6850
 6852 3 -42.8 30.38 -9.28 0.124 6851
 6853 3 -42.64 30.33 -9.19 0.16 6852
 6854 3 -42.53 30.31 -9.05 0.17 6853
 6855 3 -42.34 30.22 -8.83 0.173 6854
 6856 3 -42.21 30.13 -8.67 0.147 6855
 6857 3 -42.06 30.15 -8.51 0.174 6856
 6858 3 -41.96 30.11 -8.36 0.206 6857
 6859 3 -41.85 30.09 -8.22 0.229 6858
 6860 3 -41.71 30.08 -8.16 0.278 6859
 6861 3 -41.6 30.11 -8.11 0.338 6860
 6862 3 -41.46 30.61 -8.25 0.188 6861
 6863 3 -41.25 30.74 -8.22 0.096 6862
 6864 3 -41.03 30.72 -8.07 0.133 6863
 6865 3 -40.81 30.68 -8.03 0.125 6864
 6866 3 -40.67 30.68 -7.97 0.119 6865
 6867 3 -40.66 30.74 -7.84 0.138 6866
 6868 3 -40.6 30.74 -7.72 0.204 6867
 6869 3 -40.86 30.65 -7.56 0.15 6868
 6870 3 -41.05 30.68 -7.5 0.124 6869
 6871 3 -41.2 30.7 -7.42 0.092 6870
 6872 3 -41.41 30.7 -7.42 0.117 6871
 6873 3 -41.57 30.72 -7.43 0.106 6872
 6874 3 -41.74 30.74 -7.53 0.067 6873
 6875 3 -41.86 30.72 -7.57 0.098 6874
 6876 3 -41.98 30.65 -7.63 0.094 6875
 6877 3 -42.17 30.65 -7.73 0.129 6876
 6878 3 -42.34 30.61 -7.64 0.04 6877
 6879 3 -42.45 30.65 -7.71 0.036 6877
 6880 3 -40.38 30.83 -7.67 0.147 6868
 6881 3 -40.24 30.93 -7.62 0.134 6880
 6882 3 -40.07 30.97 -7.55 0.11 6881
 6883 3 -39.93 30.95 -7.42 0.084 6882
 6884 3 -39.71 30.97 -7.39 0.112 6883
 6885 3 -39.6 30.95 -7.26 0.115 6884
 6886 3 -39.49 30.99 -7.13 0.137 6885
 6887 3 -39.35 30.99 -7.01 0.154 6886
 6888 3 -39.25 30.93 -6.8 0.091 6887
 6889 3 -39.2 30.92 -6.71 0.089 6888
 6890 3 -39.18 30.83 -6.55 0.112 6889
 6891 3 -39.21 30.8 -6.45 0.11 6890
 6892 3 -39.18 30.8 -6.27 0.123 6891
 6893 3 -39.06 30.78 -6.09 0.1 6892
 6894 3 -39 30.75 -5.92 0.107 6893
 6895 3 -38.96 30.67 -5.73 0.078 6894
 6896 3 -38.93 30.64 -5.6 0.079 6895
 6897 3 -38.89 30.6 -5.51 0.097 6896
 6898 3 -38.8 30.62 -5.38 0.086 6897
 6899 3 -38.71 30.62 -5.23 0.112 6898
 6900 3 -38.73 30.57 -5.09 0.064 6899
 6901 3 -41.6 29.86 -7.82 0.218 6861
 6902 3 -41.43 29.81 -7.56 0.12 6901
 6903 3 -41.38 29.79 -7.39 0.1 6902
 6904 3 -41.35 29.72 -7.23 0.13 6903
 6905 3 -41.35 29.67 -7.09 0.139 6904
 6906 3 -41.36 29.63 -6.93 0.161 6905
 6907 3 -41.32 29.63 -6.77 0.142 6906
 6908 3 -41.21 29.61 -6.56 0.137 6907
 6909 3 -41.1 29.7 -6.36 0.139 6908
 6910 3 -40.96 29.72 -6.23 0.158 6909
 6911 3 -40.82 29.82 -6.06 0.137 6910
 6912 3 -40.77 29.89 -5.92 0.094 6911
 6913 3 -40.66 29.89 -5.84 0.117 6912
 6914 3 -40.6 29.96 -5.74 0.117 6913
 6915 3 -40.49 30.01 -5.64 0.14 6914
 6916 3 -40.3 29.94 -5.55 0.111 6915
 6917 3 -40.13 29.89 -5.47 0.131 6916
 6918 3 -39.92 29.85 -5.36 0.1 6917
 6919 3 -39.78 29.89 -5.23 0.125 6918
 6920 3 -39.67 29.98 -5.14 0.165 6919
 6921 3 -39.61 30.08 -5.05 0.243 6920
 6922 3 -39.31 30.03 -4.97 0.178 6921
 6923 3 -39.23 30.03 -4.73 0.148 6922
 6924 3 -39.1 30.08 -4.58 0.139 6923
 6925 3 -38.91 30.12 -4.42 0.11 6924
 6926 3 -38.81 30.1 -4.48 0.000125 6925
 6927 3 -39.98 30.28 -4.92 0.135 6921
 6928 3 -39.91 30.42 -4.87 0.124 6927
 6929 3 -39.81 30.48 -4.92 0.155 6928
 6930 3 -39.84 30.64 -5.18 0.107 6929
 6931 3 -39.92 30.76 -5.31 0.142 6930
 6932 3 -40.03 30.82 -5.41 0.165 6931
 6933 3 -40.1 30.87 -5.52 0.13 6932
 6934 3 -40.3 30.92 -5.67 0.123 6933
 6935 3 -40.32 31.05 -5.72 0.046 6934
 6936 3 -39.55 30.5 -4.59 0.087 6929
 6937 3 -39.43 30.6 -4.47 0.098 6936
 6938 3 -39.24 30.66 -4.34 0.161 6937
 6939 3 -39.07 30.78 -4.17 0.135 6938
 6940 3 -38.92 30.89 -4.01 0.095 6939
 6941 3 -38.73 30.96 -3.92 0.114 6940
 6942 3 -38.59 31.05 -3.82 0.121 6941
 6943 3 -38.49 31.1 -3.74 0.135 6942
 6944 3 -38.34 31.14 -3.61 0.131 6943
 6945 3 -38.21 31.23 -3.55 0.112 6944
 6946 3 -42 29.92 -7.78 0.107 6901
 6947 3 -42.17 29.99 -7.77 0.146 6946
 6948 3 -42.38 30.02 -7.81 0.112 6947
 6949 3 -47.1 32.73 -11.86 0.079 6792
 6950 3 -47.21 32.8 -11.79 0.093 6949
 6951 3 -47.36 32.9 -11.74 0.146 6950
 6952 3 -47.39 33.03 -11.64 0.185 6951
 6953 3 -47.45 33.11 -11.57 0.232 6952
 6954 3 -47.86 32.9 -11.64 0.101 6953
 6955 3 -48.02 32.85 -11.7 0.091 6954
 6956 3 -48.17 32.79 -11.7 0.107 6955
 6957 3 -48.35 32.73 -11.61 0.111 6956
 6958 3 -48.49 32.69 -11.53 0.121 6957
 6959 3 -48.67 32.68 -11.5 0.213 6958
 6960 3 -48.78 32.69 -11.48 0.258 6959
 6961 3 -49.17 32.69 -11.8 0.137 6960
 6962 3 -49.43 32.75 -11.94 0.097 6961
 6963 3 -49.56 32.78 -11.97 0.084 6962
 6964 3 -49.75 32.83 -11.98 0.128 6963
 6965 3 -49.92 32.86 -11.98 0.118 6964
 6966 3 -50.07 32.9 -11.97 0.112 6965
 6967 3 -50.28 32.98 -12.08 0.084 6966
 6968 3 -50.48 32.98 -12.08 0.119 6967
 6969 3 -50.67 33.03 -12.17 0.143 6968
 6970 3 -50.84 33.1 -12.29 0.108 6969
 6971 3 -51 33.08 -12.39 0.088 6970
 6972 3 -48.63 32.79 -11.07 0.143 6960
 6973 3 -48.71 32.83 -10.95 0.075 6972
 6974 3 -48.61 32.85 -10.82 0.128 6973
 6975 3 -48.53 32.83 -10.71 0.088 6974
 6976 3 -48.48 32.86 -10.54 0.101 6975
 6977 3 -47.28 33.36 -11.42 0.129 6953
 6978 3 -47.35 33.47 -11.33 0.1 6977
 6979 3 -47.31 33.58 -11.22 0.119 6978
 6980 3 -47.27 33.64 -11.12 0.094 6979
 6981 3 -47.21 33.68 -10.96 0.14 6980
 6982 3 -47.2 33.72 -10.85 0.14 6981
 6983 3 -47.03 33.72 -10.82 0.114 6982
 6984 3 -46.88 33.62 -10.79 0.11 6983
 6985 3 -46.78 33.58 -10.7 0.113 6984
 6986 3 -46.67 33.55 -10.63 0.131 6985
 6987 3 -46.6 33.64 -10.61 0.105 6986
 6988 3 -50.49 33.27 -13.45 0.189 6682
 6989 3 -50.31 33.2 -13.63 0.074 6988
 6990 3 -50.43 33.02 -13.67 0.168 6989
 6991 3 -50.49 32.87 -13.64 0.15 6990
 6992 3 -50.63 32.73 -13.4 0.11 6991
 6993 3 -50.64 32.66 -13.29 0.097 6992
 6994 3 -50.55 32.65 -13.16 0.128 6993
 6995 3 -50.46 32.61 -13.06 0.14 6994
 6996 3 -50.17 32.51 -13.03 0.101 6995
 6997 3 -50.03 32.37 -12.99 0.092 6996
 6998 3 -49.88 32.4 -12.98 0.101 6997
 6999 3 -49.71 32.51 -12.95 0.108 6998
 7000 3 -49.74 32.57 -13.04 0.000125 6999
 7001 3 -50.75 33.3 -13.45 0.124 6988
 7002 3 -50.82 33.23 -13.49 0.159 7001
 7003 3 -50.96 33.41 -13.78 0.061 7002
 7004 3 -51.1 33.52 -13.82 0.108 7003
 7005 3 -51.3 33.55 -13.89 0.142 7004
 7006 3 -51.46 33.52 -14 0.147 7005
 7007 3 -51.55 33.51 -14.07 0.131 7006
 7008 3 -51.67 33.47 -14.13 0.104 7007
 7009 3 -51.78 33.48 -14.17 0.092 7008
 7010 3 -51.95 33.48 -14.15 0.086 7009
 7011 3 -52.1 33.47 -14.12 0.1 7010
 7012 3 -52.21 33.44 -14.14 0.15 7011
 7013 3 -52.42 33.45 -14.46 0.152 7012
 7014 3 -52.56 33.51 -14.56 0.118 7013
 7015 3 -52.74 33.51 -14.59 0.115 7014
 7016 3 -52.96 33.47 -14.62 0.099 7015
 7017 3 -50.91 33.16 -13.42 0.117 7002
 7018 3 -51.05 33.13 -13.37 0.132 7017
 7019 3 -51.17 33.09 -13.26 0.105 7018
 7020 3 -51.27 33.04 -13.36 0.106 7019
 7021 3 -51.48 33.01 -13.38 0.141 7020
 7022 3 -51.56 32.94 -13.47 0.132 7021
 7023 3 -51.92 34.87 -12.48 0.496 6674
 7024 3 -52.02 34.6 -12 0.278 7023
 7025 3 -52.06 34.39 -11.81 0.263 7024
 7026 3 -52.18 34.3 -11.75 0.255 7025
 7027 3 -52.24 34.18 -11.64 0.281 7026
 7028 3 -52.28 34.04 -11.49 0.268 7027
 7029 3 -52.3 33.79 -11.44 0.286 7028
 7030 3 -52.3 33.68 -11.31 0.295 7029
 7031 3 -52.3 33.54 -11.22 0.297 7030
 7032 3 -52.2 33.36 -11.15 0.304 7031
 7033 3 -52.02 33.33 -10.96 0.283 7032
 7034 3 -51.95 33.35 -10.78 0.303 7033
 7035 3 -51.91 33.4 -10.61 0.319 7034
 7036 3 -51.53 33.43 -10.49 0.235 7035
 7037 3 -51.35 33.48 -10.38 0.203 7036
 7038 3 -51.16 33.51 -10.32 0.189 7037
 7039 3 -50.98 33.55 -10.34 0.245 7038
 7040 3 -50.85 33.65 -10.11 0.17 7039
 7041 3 -50.73 33.71 -9.96 0.16 7040
 7042 3 -50.56 33.73 -9.84 0.189 7041
 7043 3 -50.46 33.79 -9.79 0.171 7042
 7044 3 -50.27 33.8 -9.72 0.174 7043
 7045 3 -50.1 33.79 -9.67 0.196 7044
 7046 3 -49.93 33.75 -9.54 0.213 7045
 7047 3 -49.81 33.78 -9.5 0.224 7046
 7048 3 -49.57 33.87 -9.46 0.147 7047
 7049 3 -49.38 33.85 -9.41 0.153 7048
 7050 3 -49.24 33.75 -9.34 0.186 7049
 7051 3 -49.57 33.72 -9.26 0.097 7050
 7052 3 -49.66 33.69 -9.36 0.12 7051
 7053 3 -49.57 33.54 -9.38 0.000125 7052
 7054 3 -48.99 33.69 -9.32 0.182 7050
 7055 3 -48.88 33.55 -9.29 0.262 7054
 7056 3 -48.53 33.65 -9 0.163 7055
 7057 3 -48.39 33.65 -8.94 0.168 7056
 7058 3 -48.3 33.72 -8.8 0.162 7057
 7059 3 -48.16 33.76 -8.66 0.183 7058
 7060 3 -48.05 33.79 -8.51 0.208 7059
 7061 3 -47.96 33.83 -8.39 0.236 7060
 7062 3 -47.86 33.87 -8.19 0.202 7061
 7063 3 -47.78 33.91 -8.12 0.214 7062
 7064 3 -47.68 33.97 -7.93 0.184 7063
 7065 3 -47.53 33.91 -7.76 0.221 7064
 7066 3 -47.42 33.93 -7.63 0.221 7065
 7067 3 -47.27 33.94 -7.51 0.247 7066
 7068 3 -47.06 33.89 -7.35 0.262 7067
 7069 3 -46.95 33.89 -7.26 0.247 7068
 7070 3 -46.78 33.8 -7.21 0.285 7069
 7071 3 -46.46 33.65 -7.34 0.189 7070
 7072 3 -46.31 33.64 -7.35 0.22 7071
 7073 3 -46.14 33.58 -7.37 0.271 7072
 7074 3 -45.96 33.57 -7.39 0.31 7073
 7075 3 -45.84 33.55 -7.39 0.362 7074
 7076 3 -45.66 33.35 -7.47 0.378 7075
 7077 3 -45.45 33.14 -7.35 0.428 7076
 7078 3 -45.09 33.29 -7.01 0.274 7077
 7079 3 -44.88 33.3 -6.98 0.262 7078
 7080 3 -44.71 33.26 -6.81 0.219 7079
 7081 3 -44.6 33.23 -6.76 0.14 7080
 7082 3 -44.56 33.28 -6.66 0.148 7081
 7083 3 -44.38 33.25 -6.47 0.174 7082
 7084 3 -44.21 33.19 -6.31 0.116 7083
 7085 3 -44.09 33.21 -6.16 0.164 7084
 7086 3 -43.96 33.26 -6.04 0.208 7085
 7087 3 -43.86 33.23 -5.92 0.224 7086
 7088 3 -43.66 33.26 -5.83 0.207 7087
 7089 3 -43.49 33.22 -5.68 0.215 7088
 7090 3 -43.36 33.22 -5.55 0.24 7089
 7091 3 -43.24 33.15 -5.43 0.283 7090
 7092 3 -43.16 33.08 -5.3 0.279 7091
 7093 3 -43.03 32.98 -5.26 0.301 7092
 7094 3 -42.78 32.96 -5.31 0.257 7093
 7095 3 -42.6 32.9 -5.29 0.21 7094
 7096 3 -42.41 32.85 -5.23 0.191 7095
 7097 3 -42.31 32.77 -5.16 0.22 7096
 7098 3 -42.31 32.54 -4.98 0.176 7097
 7099 3 -42.28 32.39 -4.89 0.214 7098
 7100 3 -42.34 32.28 -4.81 0.252 7099
 7101 3 -42.7 32.13 -4.81 0.112 7100
 7102 3 -42.82 32.07 -4.8 0.141 7101
 7103 3 -42.89 32.04 -4.73 0.113 7102
 7104 3 -43.03 32.03 -4.64 0.000125 7103
 7105 3 -42.18 32.1 -4.72 0.155 7100
 7106 3 -42.11 31.94 -4.71 0.2 7105
 7107 3 -42.16 31.82 -4.72 0.258 7106
 7108 3 -41.68 32 -4.51 0.08 7107
 7109 3 -42.98 31.03 -2.31 0.093 7108
 7110 3 -42.89 31.07 -2.2 0.105 7109
 7111 3 -42.68 31.19 -2.1 0.13 7110
 7112 3 -42.64 31.05 -2.16 0.13 7111
 7113 3 -42.7 30.89 -2.16 0.114 7112
 7114 3 -42.7 30.75 -2.1 0.111 7113
 7115 3 -42.74 30.6 -2.04 0.159 7114
 7116 3 -42.77 30.53 -1.92 0.119 7115
 7117 3 -42.78 30.39 -1.92 0.079 7116
 7118 3 -42.74 30.16 -1.69 0.283 7117
 7119 3 -42.56 30.1 -1.57 0.262 7118
 7120 3 -42.38 30.14 -1.75 0.152 7119
 7121 3 -42.28 30.19 -1.63 0.187 7120
 7122 3 -42.06 29.98 -1.3 0.125 7121
 7123 3 -41.86 30.07 -1.24 0.123 7122
 7124 3 -41.71 30.14 -1.19 0.096 7123
 7125 3 -41.59 30.14 -1.12 0.084 7124
 7126 3 -41.49 30.17 -1.08 0.091 7125
 7127 3 -41.42 30.26 -0.99 0.155 7126
 7128 3 -41.31 30.28 -0.89 0.119 7127
 7129 3 -41.21 30.25 -0.74 0.097 7128
 7130 3 -41.12 30.25 -0.61 0.107 7129
 7131 3 -41.03 30.3 -0.52 0.082 7130
 7132 3 -40.89 30.32 -0.42 0.085 7131
 7133 3 -40.86 30.33 -0.31 0.107 7132
 7134 3 -40.86 30.39 -0.17 0.115 7133
 7135 3 -40.87 30.42 -0.05 0.084 7134
 7136 3 -40.74 30.53 0.02 0.092 7135
 7137 3 -40.61 30.64 0.11 0.146 7136
 7138 3 -40.68 30.71 0.34 0.15 7137
 7139 3 -40.62 30.78 0.4 0.158 7138
 7140 3 -40.62 30.75 0.63 0.116 7139
 7141 3 -40.44 30.78 0.81 0.122 7140
 7142 3 -40.28 30.85 0.92 0.149 7141
 7143 3 -40.15 30.91 1.01 0.128 7142
 7144 3 -39.94 31.01 1.13 0.147 7143
 7145 3 -39.89 31.12 1.13 0.191 7144
 7146 3 -39.61 30.96 1.4 0.114 7145
 7147 3 -39.47 30.89 1.56 0.093 7146
 7148 3 -39.35 30.89 1.62 0.066 7147
 7149 3 -39.25 30.89 1.67 0.131 7148
 7150 3 -39.19 30.91 1.76 0.178 7149
 7151 3 -39.03 30.89 1.87 0.104 7150
 7152 3 -38.89 30.82 1.88 0.116 7151
 7153 3 -38.75 30.85 2.02 0.121 7152
 7154 3 -38.65 30.89 2.18 0.142 7153
 7155 3 -38.55 30.92 2.24 0.133 7154
 7156 3 -38.5 30.92 2.41 0.152 7155
 7157 3 -38.4 30.94 2.54 0.114 7156
 7158 3 -39.39 30.98 1.98 0.105 7150
 7159 3 -39.44 30.69 1.54 0.092 7147
 7160 3 -39.36 30.64 1.44 0.062 7159
 7161 3 -42.35 30.44 -1.76 0.211 7121
 7162 3 -42.31 30.51 -2 0.104 7161
 7163 3 -42.25 30.57 -2.16 0.099 7162
 7164 3 -42.53 30.05 -1.19 0.116 7119
 7165 3 -42.42 29.98 -1.13 0.000125 7164
 7166 3 -42.85 30.12 -1.68 0.195 7118
 7167 3 -42.99 30.12 -1.69 0.14 7166
 7168 3 -43.13 30.05 -1.66 0.127 7167
 7169 3 -43.32 30 -1.74 0.165 7168
 7170 3 -43.36 29.89 -1.71 0.128 7169
 7171 3 -43.43 29.8 -1.75 0.115 7170
 7172 3 -43.64 29.71 -1.7 0.137 7171
 7173 3 -43.74 29.62 -1.85 0.18 7172
 7174 3 -43.75 29.53 -2 0.122 7173
 7175 3 -43.74 29.44 -2.14 0.104 7174
 7176 3 -43.81 29.32 -2.27 0.117 7175
 7177 3 -43.92 29.3 -2.39 0.155 7176
 7178 3 -44.17 29.3 -2.52 0.15 7177
 7179 3 -44.24 29.35 -2.68 0.16 7178
 7180 3 -44.36 29.33 -2.79 0.15 7179
 7181 3 -44.46 29.28 -2.95 0.144 7180
 7182 3 -44.52 29.25 -3.25 0.113 7181
 7183 3 -44.53 29.26 -3.39 0.088 7182
 7184 3 -44.57 29.28 -3.54 0.102 7183
 7185 3 -44.67 29.3 -3.66 0.149 7184
 7186 3 -44.78 29.37 -3.79 0.149 7185
 7187 3 -44.88 29.35 -3.85 0.136 7186
 7188 3 -45.03 29.35 -3.98 0.224 7187
 7189 3 -45.06 29.28 -4.1 0.169 7188
 7190 3 -45.21 29.26 -4.22 0.13 7189
 7191 3 -45.28 29.3 -4.31 0.138 7190
 7192 3 -45.53 29.33 -4.36 0.155 7191
 7193 3 -45.71 29.31 -4.39 0.178 7192
 7194 3 -45.92 29.33 -4.48 0.166 7193
 7195 3 -46.13 29.27 -4.6 0.158 7194
 7196 3 -46.28 29.24 -4.71 0.165 7195
 7197 3 -46.39 29.29 -4.85 0.177 7196
 7198 3 -46.59 29.24 -5.01 0.178 7197
 7199 3 -46.78 29.22 -5.13 0.145 7198
 7200 3 -46.8 29.22 -5.23 0.157 7199
 7201 3 -46.8 29.26 -5.34 0.158 7200
 7202 3 -46.88 29.24 -5.59 0.21 7201
 7203 3 -46.99 29.24 -5.73 0.214 7202
 7204 3 -47 29.18 -5.98 0.211 7203
 7205 3 -47.1 29.22 -6.1 0.217 7204
 7206 3 -47.21 29.24 -6.26 0.239 7205
 7207 3 -47.28 29.2 -6.42 0.233 7206
 7208 3 -47.35 29.26 -6.59 0.216 7207
 7209 3 -47.42 29.24 -6.76 0.221 7208
 7210 3 -47.49 29.29 -6.85 0.21 7209
 7211 3 -47.49 29.36 -7.05 0.163 7210
 7212 3 -47.68 29.34 -7.17 0.151 7211
 7213 3 -47.8 29.36 -7.31 0.156 7212
 7214 3 -47.92 29.4 -7.42 0.171 7213
 7215 3 -48.06 29.43 -7.53 0.154 7214
 7216 3 -48.17 29.45 -7.68 0.169 7215
 7217 3 -48.3 29.38 -7.77 0.154 7216
 7218 3 -48.38 29.33 -7.85 0.155 7217
 7219 3 -48.45 29.31 -8.09 0.16 7218
 7220 3 -48.57 29.33 -8.2 0.169 7219
 7221 3 -48.77 29.42 -8.39 0.175 7220
 7222 3 -48.89 29.4 -8.54 0.183 7221
 7223 3 -49.1 29.47 -8.73 0.254 7222
 7224 3 -49.5 29.65 -8.81 0.111 7223
 7225 3 -49.63 29.67 -8.87 0.125 7224
 7226 3 -49.77 29.72 -8.89 0.125 7225
 7227 3 -49.78 29.81 -8.98 0.123 7226
 7228 3 -49.8 29.99 -8.9 0.146 7227
 7229 3 -49.88 30.08 -8.92 0.183 7228
 7230 3 -50.02 30.18 -8.86 0.204 7229
 7231 3 -50.17 30.15 -9.19 0.18 7230
 7232 3 -50.3 30.2 -9.4 0.121 7231
 7233 3 -50.32 30.08 -9.56 0.121 7232
 7234 3 -50.38 30.02 -9.65 0.086 7233
 7235 3 -50.05 30.27 -8.62 0.108 7230
 7236 3 -50.1 30.29 -8.49 0.082 7235
 7237 3 -49.13 29.45 -8.86 0.219 7223
 7238 3 -49.13 29.38 -8.96 0.185 7237
 7239 3 -49.23 29.34 -9.09 0.157 7238
 7240 3 -49.41 29.27 -9.21 0.105 7239
 7241 3 -49.45 29.26 -9.34 0.107 7240
 7242 3 -49.55 29.26 -9.47 0.159 7241
 7243 3 -49.6 29.26 -9.61 0.178 7242
 7244 3 -49.67 29.27 -9.7 0.117 7243
 7245 3 -50 29.27 -9.89 0.257 7244
 7246 3 -50.35 29.34 -9.83 0.072 7245
 7247 3 -50.45 29.38 -9.72 0.122 7246
 7248 3 -50.49 29.49 -9.78 0.159 7247
 7249 3 -50.48 29.65 -9.83 0.058 7248
 7250 3 -49.95 29.29 -9.99 0.193 7245
 7251 3 -49.95 29.22 -10.12 0.211 7250
 7252 3 -49.93 29.18 -10.28 0.199 7251
 7253 3 -50 29.18 -10.59 0.262 7252
 7254 3 -50.2 29.2 -10.82 0.177 7253
 7255 3 -50.49 29.15 -10.86 0.129 7254
 7256 3 -50.63 29.02 -10.87 0.081 7255
 7257 3 -50.78 28.97 -10.94 0.112 7256
 7258 3 -50.93 28.99 -11.11 0.101 7257
 7259 3 -51.07 29.06 -11.13 0.141 7258
 7260 3 -51.24 29.17 -11.14 0.053 7259
 7261 3 -49.53 29.02 -10.91 0.305 7253
 7262 3 -49.21 28.95 -10.95 0.189 7261
 7263 3 -49.13 28.99 -10.83 0.19 7262
 7264 3 -48.98 29.02 -10.76 0.208 7263
 7265 3 -49.14 29.2 -10.56 0.105 7264
 7266 3 -49.28 29.31 -10.49 0.095 7265
 7267 3 -48.77 29.04 -10.76 0.181 7264
 7268 3 -48.55 29.06 -10.67 0.168 7267
 7269 3 -48.41 29.02 -10.54 0.181 7268
 7270 3 -48.2 28.99 -10.48 0.143 7269
 7271 3 -48.06 28.99 -10.45 0.198 7270
 7272 3 -47.92 29.01 -10.42 0.167 7271
 7273 3 -47.74 29.04 -10.42 0.144 7272
 7274 3 -47.56 29.15 -10.37 0.172 7273
 7275 3 -47.49 29.22 -10.31 0.173 7274
 7276 3 -47.38 29.2 -10.14 0.151 7275
 7277 3 -47.28 29.18 -9.96 0.153 7276
 7278 3 -47.21 29.24 -9.81 0.164 7277
 7279 3 -47.11 29.27 -9.63 0.183 7278
 7280 3 -46.96 29.27 -9.42 0.18 7279
 7281 3 -46.85 29.31 -9.31 0.188 7280
 7282 3 -46.75 29.31 -9.2 0.195 7281
 7283 3 -46.7 29.29 -9.08 0.18 7282
 7284 3 -46.53 29.33 -8.94 0.189 7283
 7285 3 -46.46 29.31 -8.86 0.179 7284
 7286 3 -46.45 29.31 -8.65 0.203 7285
 7287 3 -46.38 29.29 -8.51 0.231 7286
 7288 3 -46.23 29.33 -8.4 0.24 7287
 7289 3 -46.14 29.27 -8.26 0.209 7288
 7290 3 -46.11 29.33 -8.11 0.222 7289
 7291 3 -45.98 29.29 -8.04 0.243 7290
 7292 3 -45.92 29.31 -7.86 0.22 7291
 7293 3 -45.85 29.36 -7.68 0.244 7292
 7294 3 -45.78 29.38 -7.57 0.29 7293
 7295 3 -45.77 29.49 -7.44 0.325 7294
 7296 3 -45.75 29.65 -7.32 0.371 7295
 7297 3 -45.63 29.68 -7.24 0.39 7296
 7298 3 -46.1 30.22 -7.38 0.096 7297
 7299 3 -46.21 30.36 -7.43 0.126 7298
 7300 3 -46.23 30.54 -7.3 0.072 7299
 7301 3 -46.21 30.61 -7.23 0.094 7300
 7302 3 -46.34 30.36 -7.6 0.07 7299
 7303 3 -46.49 30.4 -7.64 0.113 7302
 7304 3 -46.56 30.38 -7.77 0.107 7303
 7305 3 -46.75 30.34 -7.82 0.104 7304
 7306 3 -46.84 30.27 -7.93 0.179 7305
 7307 3 -46.92 30.22 -8.01 0.222 7306
 7308 3 -47.21 30.45 -8.21 0.104 7307
 7309 3 -47.28 30.54 -8.28 0.1 7308
 7310 3 -47.38 30.52 -8.37 0.091 7309
 7311 3 -47.48 30.52 -8.49 0.135 7310
 7312 3 -47.5 30.49 -8.64 0.136 7311
 7313 3 -45.53 29.61 -7.22 0.279 7297
 7314 3 -45.81 30.08 -6.96 0.096 7313
 7315 3 -45.73 30.11 -6.89 0.07 7314
 7316 3 -45.38 29.61 -7.1 0.244 7315
 7317 3 -45.3 29.65 -6.99 0.275 7316
 7318 3 -45.16 29.81 -6.97 0.319 7317
 7319 3 -45.09 29.86 -6.86 0.325 7318
 7320 3 -45.42 30.04 -6.9 0.058 7319
 7321 3 -44.6 29.76 -6.68 0.195 7319
 7322 3 -44.43 29.79 -6.55 0.171 7321
 7323 3 -44.32 29.86 -6.43 0.175 7322
 7324 3 -44.24 29.93 -6.21 0.183 7323
 7325 3 -44.09 29.99 -6.09 0.169 7324
 7326 3 -43.88 29.97 -5.96 0.145 7325
 7327 3 -43.81 29.99 -5.84 0.149 7326
 7328 3 -43.81 29.99 -5.67 0.157 7327
 7329 3 -43.77 29.97 -5.55 0.225 7328
 7330 3 -43.81 29.99 -5.39 0.245 7329
 7331 3 -44.16 30.13 -5.26 0.265 7330
 7332 3 -44.55 30.29 -5.53 0.093 7331
 7333 3 -44.68 30.45 -5.68 0.098 7332
 7334 3 -44.78 30.49 -5.77 0.117 7333
 7335 3 -44.93 30.52 -5.88 0.137 7334
 7336 3 -45.16 30.47 -5.84 0.13 7335
 7337 3 -45.21 30.43 -5.93 0.234 7336
 7338 3 -45.31 30.24 -5.85 0.186 7337
 7339 3 -45.43 30.17 -5.77 0.152 7338
 7340 3 -45.43 30.06 -5.69 0.086 7339
 7341 3 -45.74 30.29 -5.65 0.141 7339
 7342 3 -45.98 30.29 -5.55 0.124 7341
 7343 3 -46.13 30.29 -5.46 0.131 7342
 7344 3 -46.31 30.27 -5.31 0.113 7343
 7345 3 -46.39 30.18 -5.19 0.138 7344
 7346 3 -46.5 30.13 -5.13 0.185 7345
 7347 3 -46.17 30.08 -4.9 0.119 7346
 7348 3 -45.95 30.08 -4.98 0.134 7347
 7349 3 -45.84 30.15 -4.98 0.202 7348
 7350 3 -45.71 30.15 -4.89 0.232 7349
 7351 3 -45.56 29.95 -4.92 0.129 7350
 7352 3 -45.46 29.86 -4.92 0.098 7351
 7353 3 -46.71 30.08 -5.34 0.105 7346
 7354 3 -46.86 30.04 -5.48 0.12 7353
 7355 3 -46.93 29.99 -5.61 0.115 7354
 7356 3 -46.89 29.95 -5.84 0.113 7355
 7357 3 -43.53 29.93 -5.39 0.141 7330
 7358 3 -43.46 29.95 -5.28 0.145 7357
 7359 3 -43.36 30.03 -5.09 0.144 7358
 7360 3 -43.28 30.07 -4.98 0.128 7359
 7361 3 -43.21 30.03 -4.86 0.117 7360
 7362 3 -43.13 30.07 -4.76 0.141 7361
 7363 3 -43.05 30.08 -4.63 0.15 7362
 7364 3 -42.96 30.1 -4.52 0.145 7363
 7365 3 -42.85 30.16 -4.36 0.172 7364
 7366 3 -42.78 30.26 -4.21 0.179 7365
 7367 3 -42.71 30.39 -4.05 0.179 7366
 7368 3 -42.56 30.48 -3.89 0.194 7367
 7369 3 -42.38 30.53 -3.83 0.18 7368
 7370 3 -42.21 30.55 -3.75 0.145 7369
 7371 3 -42.05 30.62 -3.72 0.146 7370
 7372 3 -41.88 30.69 -3.62 0.121 7371
 7373 3 -41.82 30.78 -3.58 0.125 7372
 7374 3 -41.74 30.94 -3.44 0.115 7373
 7375 3 -41.67 30.98 -3.38 0.155 7374
 7376 3 -41.49 31.07 -3.26 0.166 7375
 7377 3 -41.36 31.19 -3.13 0.193 7376
 7378 3 -41.23 31.3 -2.97 0.168 7377
 7379 3 -41.14 31.37 -2.82 0.183 7378
 7380 3 -40.99 31.28 -2.78 0.068 7379
 7381 3 -40.89 31.32 -2.72 0.067 7380
 7382 3 -40.88 31.39 -2.63 0.09 7381
 7383 3 -41.1 31.51 -2.82 0.155 7379
 7384 3 -41.02 31.8 -2.82 0.141 7383
 7385 3 -41.1 31.3 -2.55 0.111 7383
 7386 3 -41.03 31.46 -2.47 0.157 7385
 7387 3 -40.91 31.46 -2.4 0.162 7386
 7388 3 -40.78 31.55 -2.3 0.145 7387
 7389 3 -40.53 31.69 -2.15 0.121 7388
 7390 3 -40.3 31.8 -2.01 0.105 7389
 7391 3 -40.13 31.85 -1.92 0.139 7390
 7392 3 -40.02 31.89 -1.76 0.144 7391
 7393 3 -39.96 32 -1.6 0.106 7392
 7394 3 -39.99 32 -1.5 0.166 7393
 7395 3 -40.18 31.85 -1.39 0.142 7394
 7396 3 -40.31 31.91 -1.3 0.12 7395
 7397 3 -40.42 32 -1.25 0.081 7396
 7398 3 -39.78 32.17 -1.41 0.114 7394
 7399 3 -39.64 32.25 -1.33 0.072 7398
 7400 3 -39.49 32.36 -1.27 0.081 7399
 7401 3 -39.39 32.46 -1.19 0.113 7400
 7402 3 -39.3 32.57 -1.24 0.121 7401
 7403 3 -39.17 32.67 -1.2 0.13 7402
 7404 3 -39.03 32.75 -1.16 0.106 7403
 7405 3 -38.96 32.78 -1.04 0.111 7404
 7406 3 -38.85 32.82 -0.93 0.135 7405
 7407 3 -38.8 32.88 -0.83 0.071 7406
 7408 3 -38.71 32.92 -0.7 0.104 7407
 7409 3 -38.62 33.02 -0.56 0.091 7408
 7410 3 -38.57 33.03 -0.43 0.125 7409
 7411 3 -38.53 33.02 -0.24 0.13 7410
 7412 3 -38.54 33.07 -0.11 0.129 7411
 7413 3 -38.49 33.1 0 0.14 7412
 7414 3 -38.32 33.2 0.11 0.105 7413
 7415 3 -38.18 33.25 0.25 0.083 7414
 7416 3 -38.07 33.32 0.52 0.138 7415
 7417 3 -38.04 33.39 0.71 0.15 7416
 7418 3 -38.07 33.43 0.91 0.145 7417
 7419 3 -37.96 33.39 1.05 0.132 7418
 7420 3 -37.99 33.42 1.18 0.165 7419
 7421 3 -37.89 33.45 1.32 0.168 7420
 7422 3 -37.65 33.35 1.41 0.114 7421
 7423 3 -37.5 33.29 1.51 0.125 7422
 7424 3 -37.36 33.18 1.69 0.095 7423
 7425 3 -37.29 33.13 1.8 0.124 7424
 7426 3 -37.24 33.1 1.93 0.1 7425
 7427 3 -37.14 33.09 2.06 0.1 7426
 7428 3 -37.07 33.07 2.24 0.133 7427
 7429 3 -37.01 33.06 2.37 0.16 7428
 7430 3 -37 33.03 2.52 0.132 7429
 7431 3 -36.82 32.97 2.66 0.071 7430
 7432 3 -36.68 32.93 2.75 0.082 7431
 7433 3 -36.54 32.89 2.89 0.143 7432
 7434 3 -36.39 32.86 3 0.137 7433
 7435 3 -36.25 32.88 3.22 0.088 7434
 7436 3 -36.11 32.85 3.35 0.109 7435
 7437 3 -36 32.81 3.5 0.092 7436
 7438 3 -35.91 32.83 3.66 0.096 7437
 7439 3 -35.82 32.83 3.75 0.097 7438
 7440 3 -35.69 32.77 3.83 0.131 7439
 7441 3 -35.57 32.74 3.95 0.117 7440
 7442 3 -35.58 32.74 4.16 0.141 7441
 7443 3 -35.51 32.74 4.33 0.117 7442
 7444 3 -35.48 32.74 4.53 0.122 7443
 7445 3 -35.4 32.81 4.7 0.103 7444
 7446 3 -35.37 32.84 4.8 0.093 7445
 7447 3 -35.29 32.84 4.91 0.108 7446
 7448 3 -35.16 32.89 4.98 0.08 7447
 7449 3 -35.11 32.89 5.19 0.11 7448
 7450 3 -35.09 33.01 5.34 0.116 7449
 7451 3 -35.08 33.03 5.5 0.131 7450
 7452 3 -35.01 33.09 5.7 0.134 7451
 7453 3 -34.94 33.09 5.91 0.14 7452
 7454 3 -34.94 33.14 6.13 0.105 7453
 7455 3 -35.02 33.14 6.38 0.105 7454
 7456 3 -35.09 33.13 6.55 0.099 7455
 7457 3 -35.18 33.12 6.66 0.1 7456
 7458 3 -35.19 33.13 6.82 0.13 7457
 7459 3 -35.19 33.09 7.08 0.15 7458
 7460 3 -35.33 33.17 7.19 0.141 7459
 7461 3 -46.06 29.83 -6.89 0.133 7313
 7462 3 -46.17 29.79 -6.77 0.128 7461
 7463 3 -46.27 29.77 -6.57 0.098 7462
 7464 3 -46.36 29.83 -6.43 0.101 7463
 7465 3 -46.45 29.81 -6.34 0.165 7464
 7466 3 -46.68 29.86 -6.28 0.066 7465
 7467 3 -46.77 29.93 -6.19 0.084 7466
 7468 3 -46.88 30.02 -6.14 0.12 7467
 7469 3 -47.02 30.11 -6.23 0.115 7468
 7470 3 -47.14 30.13 -6.14 0.109 7469
 7471 3 -47.28 30.2 -6.18 0.121 7470
 7472 3 -47.45 30.24 -6.23 0.128 7471
 7473 3 -47.55 30.33 -6.22 0.132 7472
 7474 3 -47.66 30.36 -6.17 0.146 7473
 7475 3 -47.53 29.54 -10.38 0.104 7275
 7476 3 -47.56 29.65 -10.48 0.177 7475
 7477 3 -47.53 29.77 -10.38 0.183 7476
 7478 3 -47.46 29.95 -10.26 0.11 7477
 7479 3 -47.46 30.06 -10.3 0.066 7478
 7480 3 -49.6 28.99 -11.04 0.297 7261
 7481 3 -49.71 28.99 -11.15 0.294 7480
 7482 3 -49.77 28.93 -11.34 0.256 7481
 7483 3 -49.84 28.9 -11.47 0.228 7482
 7484 3 -49.96 28.84 -11.59 0.255 7483
 7485 3 -50.17 28.83 -11.73 0.313 7484
 7486 3 -50.32 29.29 -11.66 0.112 7485
 7487 3 -50.27 29.45 -11.64 0.115 7486
 7488 3 -50.23 29.58 -11.69 0.165 7487
 7489 3 -50.18 29.68 -11.81 0.15 7488
 7490 3 -50.06 29.79 -11.94 0.121 7489
 7491 3 -49.93 29.81 -11.99 0.157 7490
 7492 3 -49.8 29.99 -12 0.118 7491
 7493 3 -49.6 30.04 -11.99 0.13 7492
 7494 3 -49.42 30.02 -12 0.081 7493
 7495 3 -50.32 28.83 -11.81 0.317 7485
 7496 3 -50.53 28.83 -11.92 0.321 7495
 7497 3 -50.6 28.68 -11.98 0.298 7496
 7498 3 -50.7 28.61 -12.07 0.29 7497
 7499 3 -50.92 28.63 -12.14 0.318 7498
 7500 3 -51.11 28.58 -12.16 0.328 7499
 7501 3 -51.28 28.58 -12.23 0.323 7500
 7502 3 -51.39 28.51 -12.34 0.297 7501
 7503 3 -51.52 28.52 -12.41 0.286 7502
 7504 3 -51.71 28.52 -12.48 0.281 7503
 7505 3 -51.91 28.51 -12.56 0.267 7504
 7506 3 -52.23 28.44 -12.59 0.279 7505
 7507 3 -52.63 28.35 -12.47 0.168 7506
 7508 3 -52.67 28.34 -12.23 0.136 7507
 7509 3 -52.84 28.34 -12.14 0.115 7508
 7510 3 -52.89 28.4 -12.05 0.166 7509
 7511 3 -53.03 28.54 -11.96 0.133 7510
 7512 3 -53.14 28.63 -11.84 0.142 7511
 7513 3 -53.24 28.77 -11.81 0.156 7512
 7514 3 -53.28 28.84 -11.73 0.232 7513
 7515 3 -52.89 29.01 -11.47 0.146 7514
 7516 3 -52.96 29.09 -11.44 0.156 7515
 7517 3 -53.06 29.09 -11.38 0.000125 7516
 7518 3 -53.78 28.97 -11.81 0.14 7514
 7519 3 -53.93 29.02 -11.78 0.167 7518
 7520 3 -54.03 29.18 -11.67 0.195 7519
 7521 3 -54.1 29.27 -11.58 0.248 7520
 7522 3 -54.7 29.27 -11.89 0.104 7521
 7523 3 -54.46 29.54 -11.63 0.121 7521
 7524 3 -54.5 29.67 -11.67 0.157 7523
 7525 3 -54.55 29.77 -11.64 0.195 7524
 7526 3 -54.78 29.84 -11.74 0.109 7525
 7527 3 -54.92 29.98 -11.81 0.122 7526
 7528 3 -55 30.02 -11.95 0.136 7527
 7529 3 -55.1 30.09 -12.07 0.131 7528
 7530 3 -55.2 30.1 -12.16 0.13 7529
 7531 3 -55.13 30.09 -12.32 0.12 7530
 7532 3 -55.13 30.12 -12.46 0.14 7531
 7533 3 -55.24 30.23 -12.59 0.096 7532
 7534 3 -54.45 29.84 -11.4 0.149 7525
 7535 3 -54.41 29.81 -11.23 0.163 7534
 7536 3 -54.39 29.72 -11.14 0.000125 7535
 7537 3 -52.23 28.46 -12.78 0.265 7506
 7538 3 -52.31 28.53 -13.09 0.298 7537
 7539 3 -52.53 28.53 -13.12 0.351 7538
 7540 3 -52.86 28.87 -13 0.125 7539
 7541 3 -52.96 28.94 -12.98 0.165 7540
 7542 3 -53.03 29.03 -12.99 0.186 7541
 7543 3 -53.18 29.12 -13.25 0.153 7542
 7544 3 -53.32 29.19 -13.45 0.179 7543
 7545 3 -53.42 29.16 -13.59 0.167 7544
 7546 3 -53.46 29.03 -13.8 0.151 7545
 7547 3 -52.55 28.39 -13.23 0.329 7539
 7548 3 -52.21 28.1 -13.46 0.166 7547
 7549 3 -52.11 28.03 -13.39 0.112 7548
 7550 3 -51.99 27.91 -13.26 0.121 7549
 7551 3 -51.82 27.75 -13.17 0.123 7550
 7552 3 -51.74 27.66 -13.16 0.13 7551
 7553 3 -51.71 27.5 -13.19 0.141 7552
 7554 3 -51.59 27.35 -13.11 0.164 7553
 7555 3 -51.52 27.23 -13.11 0.21 7554
 7556 3 -51.81 27.21 -13.29 0.094 7555
 7557 3 -51.99 27.14 -13.29 0.099 7556
 7558 3 -52.1 27.14 -13.25 0.053 7557
 7559 3 -52.27 27.07 -13.36 0.139 7558
 7560 3 -52.42 27 -13.34 0.122 7559
 7561 3 -52.63 26.96 -13.5 0.128 7560
 7562 3 -52.77 26.98 -13.55 0.143 7561
 7563 3 -52.95 27.05 -13.45 0.09 7562
 7564 3 -53.17 27.14 -13.41 0.07 7563
 7565 3 -53.31 27.09 -13.44 0.089 7564
 7566 3 -53.46 27 -13.48 0.07 7565
 7567 3 -53.66 27.03 -13.46 0.093 7566
 7568 3 -53.78 27.12 -13.45 0.113 7567
 7569 3 -53.96 27.14 -13.46 0.128 7568
 7570 3 -54.09 27.18 -13.55 0.124 7569
 7571 3 -54.28 27.21 -13.57 0.111 7570
 7572 3 -54.38 27.28 -13.57 0.075 7571
 7573 3 -51.34 27.19 -13.05 0.199 7555
 7574 3 -51.06 27.2 -12.76 0.123 7573
 7575 3 -50.91 27.24 -12.64 0.115 7574
 7576 3 -50.78 27.22 -12.56 0.148 7575
 7577 3 -50.67 27.2 -12.48 0.155 7576
 7578 3 -50.55 27.17 -12.33 0.11 7577
 7579 3 -50.39 27.11 -12.26 0.119 7578
 7580 3 -50.32 27.08 -12.17 0.119 7579
 7581 3 -50.21 27.01 -12.03 0.129 7580
 7582 3 -50.17 26.97 -11.92 0.138 7581
 7583 3 -49.86 27.02 -11.89 0.081 7582
 7584 3 -49.82 26.97 -11.75 0.141 7583
 7585 3 -49.84 26.97 -11.63 0.102 7584
 7586 3 -49.85 26.97 -11.49 0.166 7585
 7587 3 -49.95 26.99 -11.36 0.143 7586
 7588 3 -49.8 27.06 -11.14 0.116 7587
 7589 3 -49.63 27.18 -11.04 0.091 7588
 7590 3 -49.67 27.31 -10.89 0.079 7589
 7591 3 -49.64 27.4 -10.74 0.102 7590
 7592 3 -49.66 27.42 -10.62 0.117 7591
 7593 3 -49.59 27.52 -10.48 0.118 7592
 7594 3 -49.53 27.65 -10.37 0.131 7593
 7595 3 -49.49 27.77 -10.23 0.089 7594
 7596 3 -49.48 27.88 -10.12 0.000125 7595
 7597 3 -52.64 28.34 -13.3 0.264 7547
 7598 3 -52.82 28.27 -13.39 0.234 7597
 7599 3 -52.95 28.23 -13.5 0.219 7598
 7600 3 -53.11 28.14 -13.58 0.282 7599
 7601 3 -53.25 28.12 -13.73 0.284 7600
 7602 3 -53.49 28.1 -13.84 0.307 7601
 7603 3 -53.98 28.03 -14.16 0.533 7602
 7604 3 -54.49 28.16 -14.48 0.324 7603
 7605 3 -54.7 28.28 -14.64 0.204 7604
 7606 3 -54.84 28.35 -14.65 0.163 7605
 7607 3 -55.03 28.44 -14.78 0.117 7606
 7608 3 -55.1 28.53 -14.82 0.126 7607
 7609 3 -55.21 28.68 -14.86 0.135 7608
 7610 3 -55.35 28.75 -14.86 0.154 7609
 7611 3 -55.48 28.82 -14.87 0.149 7610
 7612 3 -55.53 29.05 -14.74 0.078 7611
 7613 3 -55.67 29.19 -14.73 0.137 7612
 7614 3 -55.78 29.3 -14.64 0.11 7613
 7615 3 -55.91 29.39 -14.59 0.127 7614
 7616 3 -55.7 28.71 -14.99 0.056 7611
 7617 3 -55.78 28.77 -15.06 0.099 7616
 7618 3 -55.88 28.87 -15.07 0.111 7617
 7619 3 -55.99 28.96 -15.06 0.141 7618
 7620 3 -56.27 29.03 -15.09 0.143 7619
 7621 3 -56.48 29.09 -15.23 0.107 7620
 7622 3 -56.61 29.16 -15.28 0.104 7621
 7623 3 -56.67 29.21 -15.39 0.122 7622
 7624 3 -56.74 29.3 -15.44 0.154 7623
 7625 3 -56.81 29.35 -15.53 0.197 7624
 7626 3 -56.96 29.62 -15.29 0.061 7625
 7627 3 -57.02 29.73 -15.26 0.136 7626
 7628 3 -57.03 29.78 -15.17 0.198 7627
 7629 3 -57.13 29.71 -15.01 0.126 7628
 7630 3 -57.21 29.75 -14.95 0.074 7629
 7631 3 -56.74 29.23 -15.79 0.151 7625
 7632 3 -56.74 29.19 -16.1 0.131 7631
 7633 3 -56.88 29.19 -16.26 0.123 7632
 7634 3 -56.99 29.16 -16.35 0.095 7633
 7635 3 -57.13 29.23 -16.49 0.091 7634
 7636 3 -57.27 29.28 -16.51 0.109 7635
 7637 3 -57.34 29.34 -16.55 0.000125 7636
 7638 3 -55.92 29.14 -14.92 0.107 7619
 7639 3 -54.02 27.96 -14.26 0.466 7603
 7640 3 -54.05 27.78 -14.49 0.449 7639
 7641 3 -54.52 27.39 -15.12 0.115 7640
 7642 3 -54.64 27.41 -15.21 0.103 7641
 7643 3 -54.74 27.34 -15.25 0.119 7642
 7644 3 -54.85 27.28 -15.39 0.12 7643
 7645 3 -54.85 27.37 -15.53 0.142 7644
 7646 3 -53.96 27.66 -14.56 0.403 7640
 7647 3 -53.88 27.59 -14.63 0.338 7646
 7648 3 -53.85 27.46 -14.75 0.27 7647
 7649 3 -53.77 27.34 -14.89 0.239 7648
 7650 3 -53.7 27.23 -15.12 0.281 7649
 7651 3 -53.95 27.05 -15.55 0.097 7650
 7652 3 -53.6 27.14 -15.16 0.211 7650
 7653 3 -53.41 27.03 -15.23 0.22 7652
 7654 3 -53.3 27.05 -15.3 0.209 7653
 7655 3 -53.1 26.98 -15.39 0.15 7654
 7656 3 -52.99 26.94 -15.49 0.186 7655
 7657 3 -52.81 26.89 -15.61 0.202 7656
 7658 3 -52.66 26.93 -15.75 0.197 7657
 7659 3 -52.53 26.94 -15.87 0.197 7658
 7660 3 -52.34 27.02 -16.03 0.257 7659
 7661 3 -52.5 27.21 -16.31 0.078 7660
 7662 3 -52.66 27.25 -16.44 0.139 7661
 7663 3 -52.8 27.28 -16.51 0.162 7662
 7664 3 -53.05 27.25 -16.6 0.137 7663
 7665 3 -53.2 27.3 -16.69 0.13 7664
 7666 3 -53.3 27.32 -16.83 0.15 7665
 7667 3 -53.28 27.32 -17.03 0.11 7666
 7668 3 -53.35 27.34 -17.19 0.129 7667
 7669 3 -53.42 27.5 -17.3 0.113 7668
 7670 3 -53.5 27.59 -17.46 0.148 7669
 7671 3 -53.56 27.75 -17.53 0.169 7670
 7672 3 -53.64 27.85 -17.6 0.16 7671
 7673 3 -53.77 28.03 -17.8 0.091 7672
 7674 3 -53.92 28.1 -17.92 0.12 7673
 7675 3 -53.99 28.12 -18.01 0.048 7674
 7676 3 -52.13 27.03 -16.08 0.26 7660
 7677 3 -52.09 27.03 -16.19 0.195 7676
 7678 3 -51.74 27.23 -16.19 0.294 7677
 7679 3 -51.49 27.46 -15.91 0.178 7678
 7680 3 -51.49 27.55 -15.74 0.201 7679
 7681 3 -51.49 27.62 -15.64 0.226 7680
 7682 3 -51.46 27.75 -15.56 0.229 7681
 7683 3 -51.43 27.87 -15.4 0.272 7682
 7684 3 -51.32 27.96 -15.31 0.284 7683
 7685 3 -51.21 28.09 -15.19 0.315 7684
 7686 3 -51.14 28.21 -15.06 0.333 7685
 7687 3 -50.99 28.37 -14.96 0.267 7686
 7688 3 -50.85 28.46 -14.81 0.253 7687
 7689 3 -50.81 28.59 -14.72 0.257 7688
 7690 3 -50.75 28.71 -14.59 0.229 7689
 7691 3 -50.61 28.8 -14.54 0.221 7690
 7692 3 -50.6 28.93 -14.45 0.165 7691
 7693 3 -50.48 29.12 -14.48 0.228 7692
 7694 3 -50.35 29.25 -14.41 0.244 7693
 7695 3 -50.42 29.37 -14.37 0.318 7694
 7696 3 -50.85 29.57 -14.39 0.124 7695
 7697 3 -51 29.68 -14.36 0.107 7696
 7698 3 -51.17 29.78 -14.34 0.097 7697
 7699 3 -51.31 29.87 -14.39 0.112 7698
 7700 3 -51.5 30 -14.39 0.183 7699
 7701 3 -51.66 30.03 -14.41 0.213 7700
 7702 3 -51.81 30.09 -14.46 0.261 7701
 7703 3 -51.95 30.16 -14.48 0.269 7702
 7704 3 -52.13 30.32 -14.57 0.234 7703
 7705 3 -52.31 30.46 -14.63 0.225 7704
 7706 3 -52.46 30.5 -14.63 0.271 7705
 7707 3 -52.59 30.57 -14.62 0.292 7706
 7708 3 -52.67 30.78 -14.69 0.27 7707
 7709 3 -52.82 30.85 -14.73 0.235 7708
 7710 3 -53.05 31.02 -14.79 0.204 7709
 7711 3 -53.31 31.19 -14.96 0.165 7710
 7712 3 -53.28 30.82 -14.89 0.095 7711
 7713 3 -53.24 30.68 -14.9 0.115 7712
 7714 3 -53.24 30.5 -14.86 0.116 7713
 7715 3 -53.1 30.39 -14.86 0.103 7714
 7716 3 -53.05 30.27 -14.81 0.104 7715
 7717 3 -52.89 30.19 -14.8 0.119 7716
 7718 3 -53.53 31.23 -14.92 0.162 7711
 7719 3 -53.74 31.37 -14.84 0.146 7718
 7720 3 -53.85 31.55 -14.84 0.113 7719
 7721 3 -53.92 31.66 -14.88 0.071 7720
 7722 3 -54 31.71 -14.81 0.092 7721
 7723 3 -54.16 31.82 -14.82 0.138 7722
 7724 3 -54.2 31.96 -14.96 0.14 7723
 7725 3 -54.34 32 -15.07 0.158 7724
 7726 3 -54.42 31.89 -15.11 0.175 7725
 7727 3 -54.56 31.91 -15.28 0.103 7726
 7728 3 -53.41 31.35 -15.26 0.12 7718
 7729 3 -53.43 31.41 -15.39 0.115 7728
 7730 3 -53.46 31.46 -15.51 0.151 7729
 7731 3 -53.41 31.69 -15.73 0.15 7730
 7732 3 -53.35 31.78 -15.87 0.108 7731
 7733 3 -53.36 31.87 -15.96 0.073 7732
 7734 3 -53.34 31.89 -16.1 0.142 7733
 7735 3 -53.35 31.89 -16.24 0.149 7734
 7736 3 -53.39 31.96 -16.37 0.142 7735
 7737 3 -53.63 32.06 -16.46 0.139 7736
 7738 3 -53.63 32.22 -16.49 0.114 7737
 7739 3 -53.67 32.34 -16.49 0.085 7738
 7740 3 -53.81 32.38 -16.55 0.084 7739
 7741 3 -53.88 32.37 -16.69 0.085 7740
 7742 3 -53.93 32.3 -16.8 0.131 7741
 7743 3 -54.05 32.41 -16.76 0.089 7742
 7744 3 -54.1 32.48 -16.85 0.052 7743
 7745 3 -54.21 32.54 -17.1 0.149 7744
 7746 3 -54.34 32.55 -17.21 0.201 7745
 7747 3 -54.21 32.34 -17.28 0.109 7746
 7748 3 -54.11 32.3 -17.48 0.104 7747
 7749 3 -53.99 32.3 -17.55 0.145 7748
 7750 3 -53.93 32.33 -17.64 0.199 7749
 7751 3 -54.06 32.48 -17.3 0.077 7750
 7752 3 -54.67 32.7 -17.3 0.135 7746
 7753 3 -54.85 32.8 -17.4 0.074 7752
 7754 3 -55.02 32.99 -17.4 0.09 7753
 7755 3 -55.13 33.12 -17.46 0.136 7754
 7756 3 -55.3 33.15 -17.49 0.112 7755
 7757 3 -55.42 33.23 -17.67 0.105 7756
 7758 3 -55.6 33.24 -17.78 0.116 7757
 7759 3 -55.85 33.23 -17.83 0.091 7758
 7760 3 -56.03 33.23 -17.85 0.109 7759
 7761 3 -56.24 33.3 -17.9 0.071 7760
 7762 3 -56.41 33.34 -17.96 0.082 7761
 7763 3 -56.56 33.27 -17.94 0.084 7762
 7764 3 -56.71 33.31 -18.03 0.097 7763
 7765 3 -56.85 33.3 -18.15 0.094 7764
 7766 3 -57.03 33.44 -18.31 0.115 7765
 7767 3 -57.21 33.47 -18.4 0.157 7766
 7768 3 -57.32 33.48 -18.46 0.103 7767
 7769 3 -53.49 31.07 -15.67 0.129 7730
 7770 3 -53.53 30.91 -15.81 0.067 7769
 7771 3 -53.48 30.84 -15.91 0.154 7770
 7772 3 -53.45 30.71 -16.03 0.169 7771
 7773 3 -50.05 29.37 -14.29 0.21 7695
 7774 3 -49.92 29.43 -14.23 0.218 7773
 7775 3 -49.77 29.43 -14.16 0.272 7774
 7776 3 -49.67 29.5 -14.12 0.35 7775
 7777 3 -49.7 29.8 -13.97 0.289 7776
 7778 3 -49.64 30.03 -13.92 0.313 7777
 7779 3 -49.6 30.16 -13.9 0.384 7778
 7780 3 -49.74 30.01 -13.51 0.13 7779
 7781 3 -49.71 29.97 -13.39 0.195 7780
 7782 3 -49.53 29.95 -13.23 0.166 7781
 7783 3 -49.35 29.93 -13.08 0.149 7782
 7784 3 -49.23 29.9 -12.99 0.153 7783
 7785 3 -49.05 29.93 -12.96 0.123 7784
 7786 3 -48.85 29.9 -12.84 0.155 7785
 7787 3 -48.77 29.93 -12.73 0.205 7786
 7788 3 -48.6 29.93 -12.69 0.211 7787
 7789 3 -48.41 29.86 -12.45 0.121 7788
 7790 3 -48.28 29.88 -12.3 0.144 7789
 7791 3 -48.17 29.86 -12.13 0.133 7790
 7792 3 -47.96 29.81 -12.04 0.139 7791
 7793 3 -47.81 29.79 -11.89 0.12 7792
 7794 3 -47.67 29.81 -11.74 0.13 7793
 7795 3 -47.49 29.76 -11.59 0.093 7794
 7796 3 -47.25 29.7 -11.53 0.099 7795
 7797 3 -47.14 29.58 -11.5 0.086 7796
 7798 3 -47.07 29.47 -11.46 0.074 7797
 7799 3 -48.53 30.15 -12.81 0.126 7788
 7800 3 -48.49 30.27 -12.71 0.086 7799
 7801 3 -48.41 30.33 -12.63 0.075 7800
 7802 3 -48.38 30.47 -12.55 0.109 7801
 7803 3 -48.25 30.56 -12.48 0.122 7802
 7804 3 -48.16 30.61 -12.37 0.109 7803
 7805 3 -48.03 30.61 -12.25 0.112 7804
 7806 3 -47.92 30.61 -12.14 0.149 7805
 7807 3 -47.71 30.56 -12.12 0.106 7806
 7808 3 -47.57 30.52 -12 0.119 7807
 7809 3 -47.46 30.49 -11.9 0.066 7808
 7810 3 -50.09 29.96 -13.42 0.112 7781
 7811 3 -50.1 29.9 -13.31 0.000125 7810
 7812 3 -49.53 30.25 -13.94 0.487 7779
 7813 3 -49.52 30.41 -13.99 0.703 7812
 7814 3 -49.55 30.48 -14.11 0.796 7813
 7815 3 -49.98 30.85 -14.67 0.26 7814
 7816 3 -50.06 30.91 -14.82 0.268 7815
 7817 3 -50.16 30.98 -14.96 0.315 7816
 7818 3 -50.24 31.05 -15.06 0.367 7817
 7819 3 -50.05 31.09 -15.07 0.405 7818
 7820 3 -50.92 31.1 -15.23 0.064 7819
 7821 3 -50.99 31.18 -15.31 0.111 7820
 7822 3 -51.13 31.28 -15.33 0.096 7821
 7823 3 -51.24 31.37 -15.44 0.102 7822
 7824 3 -51.42 31.48 -15.49 0.092 7823
 7825 3 -51.52 31.53 -15.62 0.07 7824
 7826 3 -51.6 31.6 -15.71 0.105 7825
 7827 3 -51.74 31.62 -15.75 0.069 7826
 7828 3 -51.85 31.59 -15.81 0.136 7827
 7829 3 -51.95 31.6 -15.88 0.159 7828
 7830 3 -52.06 31.71 -15.99 0.116 7829
 7831 3 -52.23 31.82 -16.08 0.076 7830
 7832 3 -52.38 31.84 -16.05 0.108 7831
 7833 3 -52.55 31.89 -16.03 0.137 7832
 7834 3 -52.77 31.93 -16.01 0.133 7833
 7835 3 -52.98 31.94 -16.03 0.096 7834
 7836 3 -49.3 30.34 -13.98 0.334 7814
 7837 3 -48.3 29.86 -13.51 0.312 7836
 7838 3 -48.07 29.74 -13.46 0.254 7837
 7839 3 -47.92 29.72 -13.38 0.258 7838
 7840 3 -47.77 29.7 -13.28 0.241 7839
 7841 3 -47.49 29.58 -13.28 0.2 7840
 7842 3 -47.32 29.54 -13.23 0.247 7841
 7843 3 -47.17 29.47 -13.12 0.229 7842
 7844 3 -47.07 29.38 -13.06 0.261 7843
 7845 3 -47.17 28.93 -13.14 0.134 7844
 7846 3 -47.25 28.81 -13.15 0.166 7845
 7847 3 -47.24 28.7 -13.25 0.233 7846
 7848 3 -47.28 28.54 -13.25 0.28 7847
 7849 3 -47.31 28.4 -13.24 0.288 7848
 7850 3 -47.17 28.26 -13.31 0.253 7849
 7851 3 -47.1 28.13 -13.55 0.194 7850
 7852 3 -47.1 27.97 -13.81 0.132 7851
 7853 3 -47.06 27.81 -13.96 0.145 7852
 7854 3 -47.1 27.7 -14.07 0.186 7853
 7855 3 -47.13 27.63 -14.14 0.256 7854
 7856 3 -46.7 27.56 -14.23 0.141 7855
 7857 3 -46.5 27.56 -14.38 0.215 7856
 7858 3 -46.43 27.54 -14.46 0.306 7857
 7859 3 -46.02 27.38 -14.12 0.098 7858
 7860 3 -45.88 27.31 -13.99 0.145 7859
 7861 3 -45.71 27.24 -13.96 0.13 7860
 7862 3 -45.49 27.2 -13.87 0.137 7861
 7863 3 -45.31 27.13 -13.8 0.156 7862
 7864 3 -45.13 26.95 -13.79 0.168 7863
 7865 3 -44.92 26.79 -13.83 0.107 7864
 7866 3 -44.68 26.68 -13.79 0.122 7865
 7867 3 -44.5 26.68 -13.73 0.104 7866
 7868 3 -44.38 26.68 -13.67 0.077 7867
 7869 3 -46.52 27.68 -14.72 0.208 7858
 7870 3 -46.24 27.86 -14.76 0.139 7869
 7871 3 -46.1 27.86 -14.84 0.154 7870
 7872 3 -45.98 27.84 -14.79 0.2 7871
 7873 3 -45.78 27.81 -14.8 0.187 7872
 7874 3 -45.66 27.83 -14.83 0.161 7873
 7875 3 -45.43 27.88 -15.01 0.15 7874
 7876 3 -45.23 27.93 -15.06 0.121 7875
 7877 3 -44.95 27.86 -15.03 0.103 7876
 7878 3 -44.75 27.81 -14.91 0.108 7877
 7879 3 -44.66 27.84 -14.81 0.078 7878
 7880 3 -44.46 27.81 -14.67 0.118 7879
 7881 3 -44.25 27.77 -14.62 0.138 7880
 7882 3 -44.11 27.72 -14.63 0.102 7881
 7883 3 -43.99 27.65 -14.69 0.085 7882
 7884 3 -43.81 27.63 -14.73 0.101 7883
 7885 3 -46.81 27.57 -14.87 0.116 7869
 7886 3 -46.93 27.57 -14.95 0.077 7885
 7887 3 -47.06 27.55 -15.03 0.104 7886
 7888 3 -47.23 27.66 -15.11 0.132 7887
 7889 3 -47.41 27.64 -15.24 0.139 7888
 7890 3 -47.55 27.64 -15.3 0.17 7889
 7891 3 -47.71 27.66 -15.38 0.194 7890
 7892 3 -47.99 27.57 -15.48 0.148 7891
 7893 3 -48.17 27.55 -15.58 0.102 7892
 7894 3 -48.34 27.57 -15.72 0.11 7893
 7895 3 -48.45 27.52 -15.78 0.115 7894
 7896 3 -48.66 27.46 -15.82 0.079 7895
 7897 3 -48.85 27.46 -15.79 0.113 7896
 7898 3 -48.96 27.5 -15.81 0.105 7897
 7899 3 -49.13 27.46 -15.86 0.056 7898
 7900 3 -47.5 27.67 -14.2 0.105 7855
 7901 3 -47.66 27.58 -14.23 0.102 7900
 7902 3 -47.81 27.57 -14.32 0.119 7901
 7903 3 -47.96 27.57 -14.42 0.112 7902
 7904 3 -46.86 29.29 -12.88 0.223 7844
 7905 3 -46.68 29.2 -12.75 0.273 7904
 7906 3 -46.52 29.08 -12.64 0.295 7905
 7907 3 -46.23 29.08 -12.61 0.22 7906
 7908 3 -45.99 29.11 -12.53 0.151 7907
 7909 3 -45.8 29.13 -12.5 0.156 7908
 7910 3 -45.56 29.13 -12.47 0.16 7909
 7911 3 -45.34 29.13 -12.42 0.187 7910
 7912 3 -45.17 29.09 -12.46 0.209 7911
 7913 3 -45 29.08 -12.56 0.265 7912
 7914 3 -44.74 29.11 -12.29 0.2 7913
 7915 3 -44.56 29.04 -12.25 0.207 7914
 7916 3 -44.35 28.97 -12.19 0.206 7915
 7917 3 -44.2 28.93 -12.04 0.205 7916
 7918 3 -43.99 28.95 -12.01 0.208 7917
 7919 3 -43.85 28.99 -11.98 0.226 7918
 7920 3 -43.64 29.02 -11.92 0.243 7919
 7921 3 -43.52 29.11 -11.83 0.272 7920
 7922 3 -43.41 29.2 -11.78 0.316 7921
 7923 3 -43.13 29.02 -11.56 0.263 7922
 7924 3 -42.96 29.06 -11.49 0.315 7923
 7925 3 -42.77 29.02 -11.46 0.253 7924
 7926 3 -42.74 28.93 -11.4 0.215 7925
 7927 3 -42.71 28.99 -11.31 0.186 7926
 7928 3 -42.56 28.72 -11.25 0.135 7927
 7929 3 -42.38 28.63 -11.26 0.132 7928
 7930 3 -42.28 28.54 -11.26 0.161 7929
 7931 3 -42.06 28.45 -11.3 0.158 7930
 7932 3 -41.98 28.36 -11.32 0.159 7931
 7933 3 -41.84 28.29 -11.31 0.181 7932
 7934 3 -41.7 28.18 -11.31 0.209 7933
 7935 3 -41.59 28.13 -11.37 0.233 7934
 7936 3 -41.71 27.99 -11.7 0.166 7935
 7937 3 -41.93 28.06 -11.97 0.149 7936
 7938 3 -42.13 28.13 -12.08 0.115 7937
 7939 3 -42.27 28.24 -12.13 0.099 7938
 7940 3 -42.38 28.29 -12.23 0.064 7939
 7941 3 -42.41 28.34 -12.41 0.121 7940
 7942 3 -42.55 28.43 -12.51 0.124 7941
 7943 3 -42.66 28.43 -12.54 0.000125 7942
 7944 3 -41.32 28.13 -11.17 0.142 7935
 7945 3 -41.18 28.09 -11.09 0.154 7944
 7946 3 -40.99 28.06 -11.12 0.173 7945
 7947 3 -40.82 28.04 -11.11 0.164 7946
 7948 3 -40.56 27.86 -11 0.162 7947
 7949 3 -40.43 27.77 -10.92 0.174 7948
 7950 3 -40.23 27.7 -10.86 0.169 7949
 7951 3 -40.09 27.65 -10.81 0.226 7950
 7952 3 -39.86 27.83 -10.66 0.128 7951
 7953 3 -39.74 27.86 -10.56 0.1 7952
 7954 3 -39.68 27.93 -10.47 0.103 7953
 7955 3 -39.67 27.99 -10.37 0.085 7954
 7956 3 -39.59 28.06 -10.29 0.107 7955
 7957 3 -39.56 28.18 -10.23 0.082 7956
 7958 3 -39.41 28.24 -10.13 0.087 7957
 7959 3 -39.28 28.22 -10.05 0.101 7958
 7960 3 -39.13 28.27 -9.99 0.124 7959
 7961 3 -39.03 28.29 -9.87 0.115 7960
 7962 3 -38.91 28.27 -9.73 0.087 7961
 7963 3 -38.75 28.29 -9.73 0.116 7962
 7964 3 -38.57 28.29 -9.62 0.119 7963
 7965 3 -38.36 28.27 -9.55 0.067 7964
 7966 3 -38.25 28.29 -9.61 0.104 7965
 7967 3 -38.13 28.31 -9.64 0.15 7966
 7968 3 -37.99 28.36 -9.53 0.082 7967
 7969 3 -37.86 28.45 -9.56 0.071 7968
 7970 3 -37.7 28.43 -9.59 0.093 7969
 7971 3 -37.6 28.47 -9.66 0.094 7970
 7972 3 -40.07 27.4 -10.99 0.141 7951
 7973 3 -39.93 27.36 -11.05 0.119 7972
 7974 3 -39.85 27.31 -11.09 0.167 7973
 7975 3 -39.74 27.31 -11.16 0.186 7974
 7976 3 -39.74 27.31 -11.38 0.22 7975
 7977 3 -39.36 27.24 -11.23 0.248 7976
 7978 3 -39.38 27.09 -11.56 0.115 7977
 7979 3 -39.36 26.97 -11.59 0.038 7978
 7980 3 -39.09 27.27 -10.92 0.11 7977
 7981 3 -38.98 27.31 -10.81 0.128 7980
 7982 3 -38.91 27.29 -10.66 0.1 7981
 7983 3 -38.82 27.27 -10.61 0.115 7982
 7984 3 -38.6 27.06 -10.7 0.078 7983
 7985 3 -38.49 26.97 -10.62 0.121 7984
 7986 3 -38.32 26.93 -10.58 0.12 7985
 7987 3 -38.21 26.84 -10.65 0.113 7986
 7988 3 -37.98 26.86 -10.61 0.108 7987
 7989 3 -37.77 26.79 -10.56 0.069 7988
 7990 3 -37.67 26.84 -10.54 0.099 7989
 7991 3 -37.53 26.84 -10.56 0.135 7990
 7992 3 -37.32 26.81 -10.59 0.117 7991
 7993 3 -37.16 26.81 -10.51 0.075 7992
 7994 3 -37 26.79 -10.51 0.097 7993
 7995 3 -36.78 26.77 -10.39 0.113 7994
 7996 3 -36.66 26.83 -10.23 0.089 7995
 7997 3 -36.52 26.88 -10.13 0.102 7996
 7998 3 -36.39 26.93 -9.99 0.122 7997
 7999 3 -36.21 26.93 -9.89 0.104 7998
 8000 3 -36.13 26.86 -9.72 0.107 7999
 8001 3 -35.98 26.88 -9.56 0.114 8000
 8002 3 -35.81 26.99 -9.42 0.117 8001
 8003 3 -35.64 27.06 -9.31 0.149 8002
 8004 3 -35.46 27.11 -9.26 0.156 8003
 8005 3 -35.34 27.18 -9.19 0.165 8004
 8006 3 -35.17 27.24 -9.07 0.195 8005
 8007 3 -35.05 27.26 -8.98 0.227 8006
 8008 3 -34.6 27.11 -9.22 0.115 8007
 8009 3 -34.39 27.13 -9.2 0.133 8008
 8010 3 -34.17 27.17 -9.14 0.133 8009
 8011 3 -33.99 27.2 -9.03 0.111 8010
 8012 3 -33.85 27.22 -8.9 0.128 8011
 8013 3 -33.67 27.22 -8.8 0.118 8012
 8014 3 -33.49 27.26 -8.72 0.061 8013
 8015 3 -33.28 27.21 -8.69 0.105 8014
 8016 3 -33.17 27.12 -8.7 0.113 8015
 8017 3 -33.05 27.14 -8.72 0.055 8016
 8018 3 -35.03 27.4 -8.69 0.144 8007
 8019 3 -34.95 27.43 -8.56 0.106 8018
 8020 3 -34.82 27.54 -8.46 0.091 8019
 8021 3 -34.78 27.66 -8.36 0.1 8020
 8022 3 -34.74 27.78 -8.28 0.152 8021
 8023 3 -34.61 27.83 -8.19 0.137 8022
 8024 3 -34.48 27.91 -8.07 0.099 8023
 8025 3 -34.31 28 -8.11 0.08 8024
 8026 3 -34.17 27.94 -8.04 0.112 8025
 8027 3 -34.03 27.87 -8.02 0.102 8026
 8028 3 -33.89 27.87 -8.03 0.075 8027
 8029 3 -33.77 27.87 -7.99 0.082 8028
 8030 3 -33.6 27.89 -7.88 0.139 8029
 8031 3 -33.41 27.82 -7.81 0.142 8030
 8032 3 -33.23 27.76 -7.77 0.166 8031
 8033 3 -33.03 27.71 -7.7 0.156 8032
 8034 3 -32.78 27.73 -7.51 0.138 8033
 8035 3 -32.56 27.75 -7.34 0.108 8034
 8036 3 -32.48 27.8 -7.21 0.108 8035
 8037 3 -32.39 27.82 -7.13 0.138 8036
 8038 3 -38.67 27.47 -10.56 0.108 7983
 8039 3 -38.55 27.52 -10.46 0.101 8038
 8040 3 -38.38 27.54 -10.4 0.1 8039
 8041 3 -38.21 27.56 -10.39 0.106 8040
 8042 3 -38.06 27.58 -10.31 0.084 8041
 8043 3 -37.91 27.54 -10.28 0.111 8042
 8044 3 -37.81 27.49 -10.23 0.104 8043
 8045 3 -39.99 27.22 -11.76 0.118 7976
 8046 3 -39.99 27.09 -11.79 0.114 8045
 8047 3 -43.56 29.49 -12 0.113 7922
 8048 3 -43.39 29.47 -12.01 0.107 8047
 8049 3 -43.32 29.54 -12.08 0.09 8048
 8050 3 -43.3 29.54 -12.23 0.154 8049
 8051 3 -43.31 29.59 -12.34 0.183 8050
 8052 3 -43.24 29.67 -12.39 0.000125 8051
 8053 3 -45.02 29.09 -12.89 0.198 7913
 8054 3 -45 29.08 -13.01 0.233 8053
 8055 3 -44.53 28.92 -12.97 0.129 8054
 8056 3 -44.31 28.88 -13 0.112 8055
 8057 3 -45.21 29.2 -13.2 0.084 8054
 8058 3 -45.21 29.24 -13.3 0.085 8057
 8059 3 -45.35 29.33 -13.39 0.113 8058
 8060 3 -45.5 29.33 -13.53 0.126 8059
 8061 3 -45.66 29.36 -13.58 0.103 8060
 8062 3 -49.17 30.28 -13.91 0.334 7836
 8063 3 -50.61 30.64 -14.26 0.251 8062
 8064 3 -50.73 30.69 -14.25 0.305 8063
 8065 3 -50.86 30.71 -14.25 0.33 8064
 8066 3 -51.09 30.75 -13.84 0.109 8065
 8067 3 -51.25 30.77 -13.73 0.096 8066
 8068 3 -51.38 30.69 -13.5 0.146 8067
 8069 3 -51.48 30.62 -13.37 0.181 8068
 8070 3 -51.8 30.48 -13.22 0.128 8069
 8071 3 -51.99 30.53 -13.17 0.069 8070
 8072 3 -52.14 30.55 -13.13 0.111 8071
 8073 3 -52.25 30.64 -13.11 0.157 8072
 8074 3 -52.38 30.69 -13.06 0.219 8073
 8075 3 -52.31 30.91 -13.05 0.203 8074
 8076 3 -52.6 30.94 -13.31 0.121 8075
 8077 3 -52.71 30.96 -13.39 0.069 8076
 8078 3 -52.34 31.19 -13.01 0.083 8075
 8079 3 -52.35 31.35 -12.91 0.11 8078
 8080 3 -52.43 31.5 -12.82 0.131 8079
 8081 3 -52.46 31.62 -12.81 0.072 8080
 8082 3 -52.57 30.41 -12.99 0.132 8074
 8083 3 -52.81 30.39 -13.06 0.135 8082
 8084 3 -52.99 30.5 -13.04 0.112 8083
 8085 3 -53.07 30.53 -12.97 0.144 8084
 8086 3 -53.06 30.5 -12.76 0.088 8085
 8087 3 -52.96 30.48 -12.64 0.084 8086
 8088 3 -53.03 30.5 -12.48 0.113 8087
 8089 3 -53.13 30.5 -12.36 0.074 8088
 8090 3 -51.32 30.8 -13.15 0.098 8069
 8091 3 -51.35 30.75 -12.98 0.073 8090
 8092 3 -51.42 30.7 -12.87 0.075 8091
 8093 3 -50.99 30.69 -14.32 0.266 8065
 8094 3 -51.2 30.78 -14.41 0.217 8093
 8095 3 -51.3 30.96 -14.56 0.154 8094
 8096 3 -51.41 31.12 -14.59 0.139 8095
 8097 3 -51.42 31.3 -14.67 0.104 8096
 8098 3 -51.49 31.44 -14.69 0.121 8097
 8099 3 -51.53 31.59 -14.64 0.137 8098
 8100 3 -51.66 31.69 -14.61 0.125 8099
 8101 3 -51.8 31.8 -14.57 0.125 8100
 8102 3 -51.92 31.94 -14.58 0.14 8101
 8103 3 -52.09 32.08 -14.61 0.089 8102
 8104 3 -52.18 32.27 -14.67 0.132 8103
 8105 3 -52.11 32.44 -14.76 0.167 8104
 8106 3 -52.17 32.59 -14.89 0.151 8105
 8107 3 -52.27 32.73 -14.89 0.134 8106
 8108 3 -52.42 32.8 -14.82 0.128 8107
 8109 3 -52.56 32.91 -14.79 0.098 8108
 8110 3 -52.71 33.06 -14.76 0.088 8109
 8111 3 -52.81 33.17 -14.81 0.076 8110
 8112 3 -53.03 33.26 -14.82 0.111 8111
 8113 3 -53.13 33.2 -14.8 0.099 8112
 8114 3 -53.13 33.17 -14.69 0.000125 8113
 8115 3 -49.05 30.21 -13.86 0.334 8062
 8116 3 -49.14 30.69 -14.37 0.176 8115
 8117 3 -49.1 30.87 -14.33 0.168 8116
 8118 3 -48.92 30.91 -14.38 0.188 8117
 8119 3 -48.53 30.71 -14.4 0.126 8118
 8120 3 -48.35 30.68 -14.42 0.104 8119
 8121 3 -48.17 30.62 -14.34 0.102 8120
 8122 3 -48.05 30.5 -14.3 0.12 8121
 8123 3 -47.92 30.39 -14.32 0.138 8122
 8124 3 -48 30.25 -14.5 0.089 8123
 8125 3 -48.1 30.16 -14.58 0.12 8124
 8126 3 -48.14 30.03 -14.66 0.103 8125
 8127 3 -48.24 29.96 -14.73 0.104 8126
 8128 3 -48.28 29.84 -14.86 0.073 8127
 8129 3 -48.31 29.73 -14.97 0.113 8128
 8130 3 -48.28 29.62 -15.05 0.154 8129
 8131 3 -48.1 29.5 -14.97 0.183 8130
 8132 3 -47.95 29.44 -14.94 0.17 8131
 8133 3 -47.78 29.35 -14.97 0.112 8132
 8134 3 -47.6 29.34 -15.03 0.108 8133
 8135 3 -47.45 29.34 -14.89 0.099 8134
 8136 3 -47.35 29.3 -14.86 0.000125 8135
 8137 3 -47.71 30.32 -14.31 0.105 8123
 8138 3 -47.57 30.33 -14.32 0.104 8137
 8139 3 -47.41 30.38 -14.2 0.103 8138
 8140 3 -47.28 30.43 -14.12 0.073 8139
 8141 3 -47.16 30.43 -14.07 0.094 8140
 8142 3 -46.96 30.36 -14.01 0.136 8141
 8143 3 -46.82 30.36 -14.01 0.133 8142
 8144 3 -46.71 30.36 -13.94 0.137 8143
 8145 3 -48.96 31.05 -14.48 0.107 8118
 8146 3 -49.05 31.19 -14.5 0.082 8145
 8147 3 -48.55 29.95 -13.62 0.334 8115
 8148 3 -49.36 29.05 -14.42 0.126 7776
 8149 3 -49.14 29.05 -14.48 0.115 8148
 8150 3 -49.1 28.93 -14.61 0.124 8149
 8151 3 -49.13 28.85 -14.73 0.105 8150
 8152 3 -48.99 28.8 -14.86 0.135 8151
 8153 3 -48.92 28.84 -14.96 0.173 8152
 8154 3 -49.18 28.91 -15.13 0.116 8153
 8155 3 -49.24 29.03 -15.19 0.101 8154
 8156 3 -48.73 28.91 -14.98 0.129 8153
 8157 3 -48.64 29 -15.06 0.158 8156
 8158 3 -48.36 28.96 -15.03 0.045 8157
 8159 3 -48.24 28.91 -15.05 0.056 8158
 8160 3 -48.1 28.82 -15.06 0.108 8159
 8161 3 -48.02 28.75 -15.11 0.099 8160
 8162 3 -47.91 28.73 -15.14 0.039 8161
 8163 3 -48.8 29.03 -15.26 0.064 8157
 8164 3 -48.71 29.03 -15.42 0.151 8163
 8165 3 -48.63 29.03 -15.56 0.175 8164
 8166 3 -48.56 29.09 -15.66 0.21 8165
 8167 3 -48.85 28.91 -15.79 0.095 8166
 8168 3 -49 28.93 -15.89 0.096 8167
 8169 3 -49.06 28.93 -16.01 0.139 8168
 8170 3 -49.11 28.98 -16.17 0.115 8169
 8171 3 -49.18 29.1 -16.3 0.095 8170
 8172 3 -49.18 29.23 -16.35 0.097 8171
 8173 3 -49.17 29.37 -16.37 0.132 8172
 8174 3 -51.64 27.19 -16.31 0.285 7678
 8175 3 -51.55 27.21 -16.53 0.26 8174
 8176 3 -51.46 27.19 -16.73 0.289 8175
 8177 3 -51.32 27.23 -16.94 0.285 8176
 8178 3 -51.23 27.25 -17.12 0.289 8177
 8179 3 -51.1 27.18 -17.28 0.259 8178
 8180 3 -51 27.16 -17.44 0.223 8179
 8181 3 -50.85 27.25 -17.58 0.251 8180
 8182 3 -50.42 27.27 -17.48 0.131 8181
 8183 3 -50.17 27.21 -17.46 0.119 8182
 8184 3 -49.95 27.14 -17.51 0.116 8183
 8185 3 -50.91 27.62 -17.9 0.407 8181
 8186 3 -51.31 28.02 -18.05 0.222 8185
 8187 3 -51.41 28.09 -18.03 0.26 8186
 8188 3 -51.56 28.09 -18.01 0.306 8187
 8189 3 -51.95 27.96 -18.24 0.117 8188
 8190 3 -52.11 28 -18.35 0.105 8189
 8191 3 -52.21 28 -18.44 0.104 8190
 8192 3 -52.34 28.1 -18.55 0.097 8191
 8193 3 -52.48 28.25 -18.6 0.1 8192
 8194 3 -52.6 28.37 -18.58 0.111 8193
 8195 3 -52.71 28.48 -18.62 0.139 8194
 8196 3 -52.86 28.62 -18.71 0.123 8195
 8197 3 -52.99 28.78 -18.83 0.083 8196
 8198 3 -53.13 28.87 -18.94 0.101 8197
 8199 3 -53.31 29 -18.99 0.063 8198
 8200 3 -53.46 29.09 -18.94 0.105 8199
 8201 3 -53.57 29.16 -18.92 0.132 8200
 8202 3 -53.73 29.18 -18.89 0.089 8201
 8203 3 -51.63 28.28 -17.8 0.201 8188
 8204 3 -51.86 28.39 -17.74 0.134 8203
 8205 3 -51.98 28.46 -17.67 0.14 8204
 8206 3 -52.13 28.53 -17.6 0.159 8205
 8207 3 -52.28 28.66 -17.42 0.209 8206
 8208 3 -52.43 28.75 -17.37 0.209 8207
 8209 3 -52.49 28.87 -17.31 0.286 8208
 8210 3 -52.64 28.93 -17.3 0.342 8209
 8211 3 -52.74 29.03 -17.23 0.356 8210
 8212 3 -52.74 29.19 -17.37 0.345 8211
 8213 3 -52.74 29.34 -17.37 0.407 8212
 8214 3 -53.24 29.28 -17.53 0.197 8213
 8215 3 -53.46 29.32 -17.51 0.169 8214
 8216 3 -53.6 29.41 -17.62 0.151 8215
 8217 3 -53.68 29.53 -17.6 0.218 8216
 8218 3 -53.61 29.75 -17.53 0.128 8217
 8219 3 -53.78 29.85 -17.55 0.091 8218
 8220 3 -53.88 29.96 -17.69 0.109 8219
 8221 3 -53.99 29.98 -17.81 0.113 8220
 8222 3 -54.21 30 -17.89 0.129 8221
 8223 3 -54.35 30.02 -17.92 0.095 8222
 8224 3 -53.98 29.53 -17.65 0.195 8217
 8225 3 -54.24 29.62 -17.62 0.17 8224
 8226 3 -54.41 29.66 -17.58 0.106 8225
 8227 3 -54.53 29.71 -17.46 0.118 8226
 8228 3 -54.63 29.8 -17.4 0.105 8227
 8229 3 -54.75 29.89 -17.42 0.11 8228
 8230 3 -54.91 29.98 -17.4 0.122 8229
 8231 3 -55.03 30.05 -17.37 0.118 8230
 8232 3 -55.13 30.12 -17.39 0.127 8231
 8233 3 -55.24 30.21 -17.3 0.185 8232
 8234 3 -55.3 30.3 -17.23 0.21 8233
 8235 3 -55.56 30.32 -17.39 0.115 8234
 8236 3 -55.75 30.37 -17.39 0.149 8235
 8237 3 -55.91 30.5 -17.42 0.112 8236
 8238 3 -56.07 30.64 -17.46 0.089 8237
 8239 3 -56.17 30.78 -17.55 0.091 8238
 8240 3 -56.24 30.91 -17.48 0.108 8239
 8241 3 -56.25 31.07 -17.44 0.163 8240
 8242 3 -56.18 31.21 -17.3 0.092 8241
 8243 3 -56.24 31.32 -17.15 0.051 8242
 8244 3 -56.38 31.43 -17.15 0.104 8243
 8245 3 -56.49 31.53 -17.17 0.09 8244
 8246 3 -56.64 31.59 -17.17 0.111 8245
 8247 3 -56.71 31.71 -17.05 0.125 8246
 8248 3 -56.84 31.78 -17.03 0.136 8247
 8249 3 -57.06 31.84 -17.08 0.067 8248
 8250 3 -57.13 31.78 -17.01 0.099 8249
 8251 3 -57.23 31.8 -16.96 0.044 8250
 8252 3 -55.28 30.48 -17.05 0.179 8234
 8253 3 -55.31 30.64 -16.89 0.135 8252
 8254 3 -55.34 30.69 -16.74 0.157 8253
 8255 3 -55.39 30.8 -16.6 0.2 8254
 8256 3 -55.64 30.94 -16.51 0.192 8255
 8257 3 -55.78 30.93 -16.33 0.164 8256
 8258 3 -55.89 31.03 -16.21 0.155 8257
 8259 3 -55.88 31.03 -16.01 0.147 8258
 8260 3 -55.78 31.16 -15.83 0.132 8259
 8261 3 -55.71 31.27 -15.81 0.000125 8260
 8262 3 -55.06 30.68 -16.48 0.138 8255
 8263 3 -54.86 30.69 -16.39 0.083 8262
 8264 3 -54.78 30.73 -16.33 0.116 8263
 8265 3 -54.73 30.71 -16.23 0.163 8264
 8266 3 -54.64 30.85 -16.23 0.228 8265
 8267 3 -54.31 30.6 -16.24 0.095 8266
 8268 3 -54.17 30.44 -16.15 0.115 8267
 8269 3 -54.09 30.34 -16.15 0.000125 8268
 8270 3 -52.25 29.5 -17.14 0.207 8213
 8271 3 -51.98 29.46 -17.19 0.104 8270
 8272 3 -51.8 29.43 -17.15 0.109 8271
 8273 3 -51.63 29.44 -17.08 0.1 8272
 8274 3 -51.45 29.43 -16.94 0.12 8273
 8275 3 -51.31 29.39 -16.87 0.125 8274
 8276 3 -51.2 29.32 -16.89 0.121 8275
 8277 3 -51.03 29.25 -16.81 0.122 8276
 8278 3 -50.91 29.32 -16.69 0.095 8277
 8279 3 -50.68 29.3 -16.71 0.116 8278
 8280 3 -50.56 29.3 -16.69 0.125 8279
 8281 3 -50.74 27.59 -18.03 0.423 8185
 8282 3 -50.13 27.78 -18.24 0.115 8281
 8283 3 -49.96 27.78 -18.28 0.115 8282
 8284 3 -49.78 27.77 -18.24 0.132 8283
 8285 3 -49.6 27.82 -18.21 0.171 8284
 8286 3 -49.42 27.82 -18.12 0.17 8285
 8287 3 -49.17 27.78 -18.03 0.137 8286
 8288 3 -49.02 27.75 -18.01 0.151 8287
 8289 3 -48.82 27.64 -17.96 0.121 8288
 8290 3 -48.66 27.62 -17.9 0.131 8289
 8291 3 -48.46 27.6 -17.85 0.124 8290
 8292 3 -48.31 27.62 -17.78 0.142 8291
 8293 3 -48.2 27.66 -17.8 0.225 8292
 8294 3 -48.07 27.71 -17.73 0.245 8293
 8295 3 -47.99 27.78 -17.6 0.329 8294
 8296 3 -48.45 28.12 -17.46 0.113 8295
 8297 3 -48.56 28.19 -17.51 0.137 8296
 8298 3 -48.74 28.23 -17.24 0.155 8297
 8299 3 -48.46 28.27 -17.15 0.111 8298
 8300 3 -48.42 28.35 -17.08 0.116 8299
 8301 3 -48.92 28.28 -17.17 0.122 8298
 8302 3 -48.96 28.44 -17.15 0.191 8301
 8303 3 -49.14 28.57 -17.21 0.089 8302
 8304 3 -49.16 28.73 -17.21 0.137 8303
 8305 3 -49.17 28.98 -17.21 0.105 8304
 8306 3 -49.28 29.18 -17.24 0.114 8305
 8307 3 -49.32 29.27 -17.35 0.08 8306
 8308 3 -48.48 28.32 -17.85 0.125 8297
 8309 3 -47.78 27.64 -17.62 0.162 8295
 8310 3 -47.24 27.46 -17.55 0.145 8309
 8311 3 -47.13 27.46 -17.46 0.149 8310
 8312 3 -46.93 27.48 -17.33 0.148 8311
 8313 3 -46.85 27.5 -17.19 0.14 8312
 8314 3 -46.75 27.5 -16.99 0.18 8313
 8315 3 -46.67 27.57 -16.89 0.249 8314
 8316 3 -46.67 27.66 -16.78 0.304 8315
 8317 3 -46.25 27.3 -16.73 0.131 8316
 8318 3 -46.13 27.21 -16.67 0.144 8317
 8319 3 -46.05 27.14 -16.53 0.164 8318
 8320 3 -45.88 27.19 -16.37 0.18 8319
 8321 3 -45.71 27.27 -16.26 0.122 8320
 8322 3 -45.64 27.37 -16.15 0.175 8321
 8323 3 -45.59 27.41 -16.03 0.238 8322
 8324 3 -45.32 27.34 -15.88 0.19 8323
 8325 3 -45.13 27.37 -15.75 0.18 8324
 8326 3 -45.02 27.39 -15.64 0.181 8325
 8327 3 -44.81 27.44 -15.53 0.142 8326
 8328 3 -44.67 27.48 -15.46 0.123 8327
 8329 3 -44.53 27.52 -15.36 0.144 8328
 8330 3 -44.36 27.58 -15.29 0.12 8329
 8331 3 -44.17 27.52 -15.21 0.135 8330
 8332 3 -44.03 27.47 -15.11 0.123 8331
 8333 3 -43.88 27.4 -14.98 0.095 8332
 8334 3 -43.85 27.34 -14.84 0.107 8333
 8335 3 -43.66 27.36 -14.73 0.122 8334
 8336 3 -43.6 27.29 -14.64 0.134 8335
 8337 3 -43.5 27.31 -14.51 0.171 8336
 8338 3 -43.35 27.29 -14.41 0.123 8337
 8339 3 -43.21 27.29 -14.37 0.137 8338
 8340 3 -42.99 27.22 -14.38 0.148 8339
 8341 3 -42.78 27.2 -14.37 0.14 8340
 8342 3 -42.59 27.15 -14.39 0.17 8341
 8343 3 -42.43 27.08 -14.3 0.135 8342
 8344 3 -42.28 26.99 -14.39 0.077 8343
 8345 3 -42.09 26.97 -14.37 0.114 8344
 8346 3 -41.92 27.02 -14.34 0.099 8345
 8347 3 -41.77 27.06 -14.28 0.124 8346
 8348 3 -41.63 27.09 -14.23 0.157 8347
 8349 3 -41.49 27.06 -14.14 0.097 8348
 8350 3 -41.24 27.11 -14.09 0.133 8349
 8351 3 -41.09 27.11 -14.04 0.135 8350
 8352 3 -40.93 27.08 -13.89 0.139 8351
 8353 3 -40.78 27.09 -13.82 0.132 8352
 8354 3 -40.64 27.06 -13.8 0.135 8353
 8355 3 -40.48 27.04 -13.71 0.074 8354
 8356 3 -40.34 27.01 -13.69 0.074 8355
 8357 3 -40.17 27.01 -13.62 0.138 8356
 8358 3 -39.88 26.99 -13.53 0.127 8357
 8359 3 -39.67 26.95 -13.42 0.126 8358
 8360 3 -39.46 26.88 -13.29 0.117 8359
 8361 3 -39.31 26.86 -13.07 0.099 8360
 8362 3 -39.13 26.84 -13.01 0.109 8361
 8363 3 -38.96 26.9 -12.98 0.097 8362
 8364 3 -38.81 26.95 -12.92 0.113 8363
 8365 3 -38.61 26.99 -12.81 0.105 8364
 8366 3 -38.45 27.02 -12.72 0.071 8365
 8367 3 -38.28 27.04 -12.64 0.084 8366
 8368 3 -38.14 27.08 -12.69 0.074 8367
 8369 3 -38 27.13 -12.7 0.078 8368
 8370 3 -37.81 27.15 -12.76 0.07 8369
 8371 3 -37.66 27.08 -12.78 0.094 8370
 8372 3 -37.52 27.08 -12.73 0.092 8371
 8373 3 -37.36 27.04 -12.72 0.105 8372
 8374 3 -46.02 27.52 -16.03 0.126 8323
 8375 3 -46.1 27.57 -15.95 0.136 8374
 8376 3 -46.24 27.59 -15.89 0.108 8375
 8377 3 -46.35 27.55 -15.87 0.149 8376
 8378 3 -46.53 27.69 -15.98 0.000125 8377
 8379 3 -46.99 28.02 -16.92 0.081 8316
 8380 3 -47.11 28.09 -16.99 0.113 8379
 8381 3 -47.17 28.12 -17.08 0.094 8380
 8382 3 -47.67 27.57 -17.62 0.162 8309
 8383 3 -47.78 27.98 -17.46 0.093 8382
 8384 3 -47.66 28.05 -17.48 0.055 8383
 8385 3 -50.66 27.53 -18.1 0.379 8281
 8386 3 -50.59 27.46 -18.26 0.297 8385
 8387 3 -50.63 27.55 -18.55 0.339 8386
 8388 3 -50.59 27.57 -18.73 0.341 8387
 8389 3 -50.56 27.59 -18.89 0.326 8388
 8390 3 -50.46 27.62 -19.03 0.334 8389
 8391 3 -50.45 27.73 -19.3 0.331 8390
 8392 3 -50.56 28.19 -19.74 0.547 8391
 8393 3 -50.85 28.57 -20.01 0.32 8392
 8394 3 -51.03 28.73 -20.08 0.274 8393
 8395 3 -51.13 29.23 -20.24 0.098 8394
 8396 3 -51.24 29.34 -20.3 0.103 8395
 8397 3 -51.35 29.48 -20.33 0.1 8396
 8398 3 -51.45 29.62 -20.3 0.109 8397
 8399 3 -51.53 29.73 -20.37 0.083 8398
 8400 3 -51.53 29.8 -20.49 0.073 8399
 8401 3 -51.21 28.68 -20.08 0.218 8394
 8402 3 -51.38 28.69 -20.1 0.232 8401
 8403 3 -51.56 28.71 -20.15 0.238 8402
 8404 3 -51.71 28.73 -20.19 0.215 8403
 8405 3 -51.88 28.75 -20.12 0.193 8404
 8406 3 -52.02 28.84 -20.15 0.203 8405
 8407 3 -52.2 28.84 -20.24 0.22 8406
 8408 3 -52.35 28.89 -20.23 0.226 8407
 8409 3 -52.52 28.94 -20.26 0.213 8408
 8410 3 -52.74 28.98 -20.3 0.233 8409
 8411 3 -52.96 29.07 -20.4 0.277 8410
 8412 3 -53.11 29.07 -20.42 0.287 8411
 8413 3 -53.28 29.16 -20.56 0.327 8412
 8414 3 -53.43 29.23 -20.62 0.35 8413
 8415 3 -53.56 29.3 -20.69 0.348 8414
 8416 3 -53.77 29.35 -20.65 0.319 8415
 8417 3 -53.96 29.44 -20.65 0.295 8416
 8418 3 -54.13 29.48 -20.6 0.3 8417
 8419 3 -54.24 29.5 -20.64 0.275 8418
 8420 3 -54.42 29.66 -20.67 0.208 8419
 8421 3 -54.56 29.71 -20.69 0.276 8420
 8422 3 -54.75 29.71 -20.78 0.294 8421
 8423 3 -54.92 29.66 -20.8 0.275 8422
 8424 3 -55.06 29.62 -20.78 0.266 8423
 8425 3 -55.25 29.64 -20.81 0.273 8424
 8426 3 -55.42 29.57 -20.89 0.282 8425
 8427 3 -55.56 29.59 -20.78 0.28 8426
 8428 3 -55.71 29.57 -20.85 0.306 8427
 8429 3 -55.88 29.59 -20.87 0.325 8428
 8430 3 -56.09 29.55 -20.69 0.288 8429
 8431 3 -56.23 29.53 -20.67 0.318 8430
 8432 3 -56.38 29.55 -20.67 0.336 8431
 8433 3 -56.49 29.55 -20.64 0.352 8432
 8434 3 -56.45 29.91 -21.01 0.108 8433
 8435 3 -56.53 30.03 -21.19 0.139 8434
 8436 3 -56.57 30.03 -21.37 0.093 8435
 8437 3 -56.6 30 -21.55 0.113 8436
 8438 3 -56.56 30.05 -21.69 0.126 8437
 8439 3 -56.65 30.22 -21.74 0.096 8438
 8440 3 -56.7 30.38 -21.83 0.049 8439
 8441 3 -56.63 29.39 -20.49 0.316 8433
 8442 3 -56.81 29.39 -20.49 0.304 8441
 8443 3 -56.93 29.35 -20.48 0.303 8442
 8444 3 -57.09 29.43 -20.48 0.315 8443
 8445 3 -57.24 29.5 -20.62 0.335 8444
 8446 3 -57.39 29.59 -20.74 0.328 8445
 8447 3 -57.56 29.64 -20.78 0.343 8446
 8448 3 -57.68 29.64 -20.69 0.363 8447
 8449 3 -57.85 29.69 -20.74 0.405 8448
 8450 3 -58.02 29.68 -20.71 0.439 8449
 8451 3 -58.1 29.19 -20.3 0.136 8450
 8452 3 -58.23 29.1 -20.21 0.109 8451
 8453 3 -58.32 29.07 -20.12 0.145 8452
 8454 3 -58.5 29.1 -20.05 0.115 8453
 8455 3 -58.66 29.1 -20.01 0.14 8454
 8456 3 -58.81 29.12 -19.94 0.203 8455
 8457 3 -58.96 29.16 -19.98 0.216 8456
 8458 3 -59.17 29.23 -19.8 0.2 8457
 8459 3 -59.32 29.19 -19.71 0.184 8458
 8460 3 -59.5 29.25 -19.67 0.17 8459
 8461 3 -59.75 29.37 -19.58 0.144 8460
 8462 3 -59.96 29.43 -19.55 0.172 8461
 8463 3 -60.11 29.46 -19.53 0.19 8462
 8464 3 -60.28 29.55 -19.55 0.23 8463
 8465 3 -60.49 29.71 -19.96 0.173 8464
 8466 3 -60.63 29.71 -20.1 0.157 8465
 8467 3 -60.78 29.72 -20.3 0.111 8466
 8468 3 -60.95 29.78 -20.3 0.117 8467
 8469 3 -61.09 29.79 -20.33 0.123 8468
 8470 3 -61.27 29.88 -20.42 0.147 8469
 8471 3 -61.45 29.99 -20.6 0.12 8470
 8472 3 -61.53 30.06 -20.65 0.151 8471
 8473 3 -61.68 30.01 -20.69 0.103 8472
 8474 3 -61.81 30.11 -20.8 0.106 8473
 8475 3 -61.91 30.24 -20.85 0.109 8474
 8476 3 -62.06 30.33 -20.9 0.119 8475
 8477 3 -62.16 30.47 -20.96 0.091 8476
 8478 3 -62.34 30.63 -21.03 0.107 8477
 8479 3 -62.51 30.69 -21.03 0.104 8478
 8480 3 -62.66 30.76 -21.01 0.081 8479
 8481 3 -62.91 30.78 -21.05 0.143 8480
 8482 3 -63.04 30.81 -21.14 0.1 8481
 8483 3 -63.23 30.86 -21.19 0.116 8482
 8484 3 -63.45 30.94 -21.21 0.118 8483
 8485 3 -63.54 30.99 -21.26 0.135 8484
 8486 3 -63.7 31.22 -21.3 0.147 8485
 8487 3 -63.83 31.31 -21.31 0.000125 8486
 8488 3 -60.32 29.46 -19.19 0.146 8464
 8489 3 -60.43 29.57 -19.1 0.11 8488
 8490 3 -60.56 29.59 -18.99 0.135 8489
 8491 3 -60.67 29.68 -18.89 0.156 8490
 8492 3 -60.75 29.78 -18.8 0.15 8491
 8493 3 -60.88 29.84 -18.74 0.14 8492
 8494 3 -61 29.89 -18.65 0.192 8493
 8495 3 -61.03 30.05 -18.46 0.155 8494
 8496 3 -61.1 30.16 -18.39 0.235 8495
 8497 3 -61.49 30.35 -18.65 0.087 8496
 8498 3 -61.61 30.37 -18.76 0.107 8497
 8499 3 -61.8 30.35 -18.85 0.099 8498
 8500 3 -61.93 30.34 -18.87 0.106 8499
 8501 3 -62.13 30.35 -18.9 0.13 8500
 8502 3 -62.24 30.41 -18.92 0.133 8501
 8503 3 -62.46 30.46 -18.94 0.105 8502
 8504 3 -62.6 30.44 -18.94 0.082 8503
 8505 3 -62.74 30.52 -18.87 0.109 8504
 8506 3 -62.98 30.55 -18.87 0.089 8505
 8507 3 -63.14 30.59 -18.99 0.123 8506
 8508 3 -63.25 30.68 -19.08 0.133 8507
 8509 3 -63.35 30.72 -19.21 0.13 8508
 8510 3 -63.46 30.72 -19.3 0.076 8509
 8511 3 -63.6 30.76 -19.42 0.113 8510
 8512 3 -63.67 30.78 -19.51 0.123 8511
 8513 3 -63.75 30.81 -19.69 0.13 8512
 8514 3 -63.88 30.94 -19.83 0.08 8513
 8515 3 -63.97 30.99 -19.92 0.123 8514
 8516 3 -64.13 30.99 -20.01 0.07 8515
 8517 3 -60.74 30.14 -17.94 0.135 8496
 8518 3 -60.64 30.09 -17.78 0.134 8517
 8519 3 -60.57 30.03 -17.6 0.158 8518
 8520 3 -60.6 29.96 -17.39 0.144 8519
 8521 3 -60.74 30 -17.26 0.1 8520
 8522 3 -60.82 30.02 -17.12 0.105 8521
 8523 3 -61.03 30.09 -16.9 0.095 8522
 8524 3 -60.99 30.03 -16.8 0.042 8523
 8525 3 -60.35 29.85 -17.3 0.127 8520
 8526 3 -60.25 29.82 -17.23 0.087 8525
 8527 3 -60.13 29.78 -17.14 0.079 8526
 8528 3 -60.02 29.75 -17.01 0.088 8527
 8529 3 -59.92 29.75 -16.78 0.11 8528
 8530 3 -59.85 29.75 -16.6 0.144 8529
 8531 3 -59.71 29.69 -16.44 0.147 8530
 8532 3 -59.56 29.68 -16.26 0.144 8531
 8533 3 -59.43 29.64 -16.1 0.063 8532
 8534 3 -59.02 29.14 -19.21 0.135 8458
 8535 3 -58.89 29.07 -19.05 0.127 8534
 8536 3 -58.8 28.89 -18.9 0.11 8535
 8537 3 -58.66 28.8 -18.74 0.152 8536
 8538 3 -58.45 28.66 -18.51 0.061 8537
 8539 3 -58.38 28.71 -18.39 0.094 8538
 8540 3 -58.32 28.73 -18.24 0.104 8539
 8541 3 -58.13 29.8 -20.99 0.346 8450
 8542 3 -58.31 29.87 -20.26 0.219 8541
 8543 3 -58.41 30.02 -20.28 0.249 8542
 8544 3 -58.6 30.19 -20.3 0.237 8543
 8545 3 -58.64 30.37 -20.3 0.26 8544
 8546 3 -58.74 30.43 -20.19 0.325 8545
 8547 3 -58.81 30.53 -20.05 0.3 8546
 8548 3 -58.85 30.69 -20.06 0.336 8547
 8549 3 -58.91 30.78 -19.99 0.309 8548
 8550 3 -59.28 30.82 -20.1 0.273 8549
 8551 3 -59.43 30.91 -20.12 0.296 8550
 8552 3 -59.6 30.96 -20.1 0.318 8551
 8553 3 -59.88 30.94 -19.99 0.302 8552
 8554 3 -59.93 30.91 -19.83 0.393 8553
 8555 3 -60.11 30.84 -19.6 0.264 8554
 8556 3 -60.35 30.82 -19.49 0.216 8555
 8557 3 -60.49 30.84 -19.42 0.243 8556
 8558 3 -60.6 30.96 -19.42 0.266 8557
 8559 3 -60.68 31.03 -19.1 0.297 8558
 8560 3 -60.81 31.09 -18.96 0.297 8559
 8561 3 -60.92 31.09 -18.85 0.309 8560
 8562 3 -61.25 31.18 -18.89 0.28 8561
 8563 3 -61.43 31.23 -18.8 0.293 8562
 8564 3 -61.67 31.28 -18.78 0.313 8563
 8565 3 -61.86 31.37 -18.73 0.34 8564
 8566 3 -62 31.43 -18.74 0.392 8565
 8567 3 -62.31 31.5 -19.49 0.145 8566
 8568 3 -62.49 31.56 -19.55 0.095 8567
 8569 3 -62.66 31.6 -19.65 0.079 8568
 8570 3 -62.88 31.65 -19.67 0.085 8569
 8571 3 -63.06 31.7 -19.74 0.124 8570
 8572 3 -63.25 31.79 -19.78 0.115 8571
 8573 3 -63.41 31.78 -19.81 0.12 8572
 8574 3 -63.56 31.85 -19.94 0.078 8573
 8575 3 -63.65 31.88 -20.01 0.078 8574
 8576 3 -63.83 31.92 -20.05 0.109 8575
 8577 3 -63.99 31.94 -20.12 0.122 8576
 8578 3 -64.15 31.95 -20.21 0.103 8577
 8579 3 -64.32 31.99 -20.33 0.081 8578
 8580 3 -64.48 32.05 -20.37 0.07 8579
 8581 3 -64.57 32.01 -20.46 0.092 8580
 8582 3 -64.68 32.01 -20.55 0.099 8581
 8583 3 -64.85 31.94 -20.51 0.112 8582
 8584 3 -64.99 31.9 -20.58 0.103 8583
 8585 3 -65.15 31.88 -20.6 0.116 8584
 8586 3 -65.38 31.88 -20.62 0.128 8585
 8587 3 -62.11 31.52 -18.69 0.285 8566
 8588 3 -62.38 31.12 -18.76 0.08 8587
 8589 3 -62.48 31.1 -18.67 0.083 8588
 8590 3 -62.59 31.09 -18.55 0.122 8589
 8591 3 -62.73 31.16 -18.4 0.11 8590
 8592 3 -62.82 31.18 -18.28 0.096 8591
 8593 3 -62.96 31.23 -18.19 0.124 8592
 8594 3 -63.11 31.28 -18.12 0.121 8593
 8595 3 -63.31 31.41 -18.08 0.103 8594
 8596 3 -63.48 31.5 -18.1 0.11 8595
 8597 3 -63.63 31.53 -18.15 0.075 8596
 8598 3 -63.78 31.53 -18.15 0.055 8597
 8599 3 -63.89 31.59 -18.26 0.095 8598
 8600 3 -64.05 31.6 -18.26 0.092 8599
 8601 3 -64.22 31.66 -18.37 0.102 8600
 8602 3 -64.33 31.71 -18.42 0.094 8601
 8603 3 -64.44 31.73 -18.56 0.112 8602
 8604 3 -64.52 31.78 -18.69 0.122 8603
 8605 3 -64.69 31.83 -18.71 0.093 8604
 8606 3 -64.81 31.81 -18.78 0.124 8605
 8607 3 -64.94 31.76 -18.98 0.111 8606
 8608 3 -65.03 31.7 -19.12 0.14 8607
 8609 3 -65.19 31.63 -19.14 0.000125 8608
 8610 3 -62.31 31.62 -18.56 0.262 8587
 8611 3 -61.71 31.75 -18.26 0.14 8610
 8612 3 -61.67 31.82 -18.1 0.12 8611
 8613 3 -61.63 31.87 -18.01 0.098 8612
 8614 3 -61.64 31.87 -17.89 0.206 8613
 8615 3 -61.57 31.8 -17.8 0.282 8614
 8616 3 -61.14 31.87 -18.1 0.086 8615
 8617 3 -61.03 31.85 -18.24 0.16 8616
 8618 3 -60.85 31.78 -18.26 0.16 8617
 8619 3 -60.64 31.75 -18.24 0.115 8618
 8620 3 -60.48 31.71 -18.17 0.125 8619
 8621 3 -60.35 31.66 -18.03 0.151 8620
 8622 3 -60.2 31.68 -17.94 0.063 8621
 8623 3 -60.06 31.62 -17.87 0.075 8622
 8624 3 -59.96 31.5 -17.81 0.07 8623
 8625 3 -59.78 31.37 -17.73 0.144 8624
 8626 3 -59.66 31.3 -17.69 0.147 8625
 8627 3 -59.46 31.23 -17.65 0.173 8626
 8628 3 -59.35 31.1 -17.65 0.214 8627
 8629 3 -59.1 31.14 -17.67 0.083 8628
 8630 3 -58.99 31.12 -17.64 0.045 8629
 8631 3 -58.86 31.07 -17.64 0.093 8630
 8632 3 -58.71 31.05 -17.65 0.137 8631
 8633 3 -58.49 31.09 -17.65 0.193 8632
 8634 3 -58.35 31.03 -17.6 0.193 8633
 8635 3 -58.11 31.02 -17.44 0.169 8634
 8636 3 -57.92 31.05 -17.28 0.1 8635
 8637 3 -58.07 30.82 -17.6 0.091 8635
 8638 3 -57.99 30.75 -17.51 0.06 8637
 8639 3 -57.85 30.77 -17.46 0.000125 8638
 8640 3 -62.5 31.73 -18.44 0.262 8610
 8641 3 -62.63 31.8 -18.37 0.254 8640
 8642 3 -62.78 31.89 -18.33 0.266 8641
 8643 3 -62.88 31.96 -18.28 0.268 8642
 8644 3 -63.03 32.05 -18.24 0.281 8643
 8645 3 -63.11 32.11 -18.21 0.326 8644
 8646 3 -63.45 32.26 -18.51 0.148 8645
 8647 3 -63.61 32.33 -18.53 0.168 8646
 8648 3 -63.75 32.34 -18.6 0.185 8647
 8649 3 -63.93 32.34 -18.65 0.175 8648
 8650 3 -64.11 32.34 -18.74 0.145 8649
 8651 3 -64.28 32.38 -18.9 0.139 8650
 8652 3 -64.47 32.41 -19.03 0.17 8651
 8653 3 -64.58 32.45 -19.19 0.18 8652
 8654 3 -64.77 32.45 -19.24 0.225 8653
 8655 3 -64.96 32.53 -19.3 0.228 8654
 8656 3 -65.09 32.62 -19.39 0.288 8655
 8657 3 -65.18 32.7 -19.44 0.344 8656
 8658 3 -64.85 32.99 -19.78 0.149 8657
 8659 3 -64.6 32.99 -19.74 0.12 8658
 8660 3 -64.49 32.89 -19.8 0.121 8659
 8661 3 -64.37 32.81 -19.87 0.11 8660
 8662 3 -64.24 32.85 -19.92 0.101 8661
 8663 3 -64.12 32.87 -20.01 0.105 8662
 8664 3 -64.02 32.95 -20.1 0.098 8663
 8665 3 -63.91 32.96 -20.24 0.153 8664
 8666 3 -63.83 33.07 -20.33 0.197 8665
 8667 3 -63.76 33.17 -20.55 0.219 8666
 8668 3 -63.74 33.37 -20.67 0.194 8667
 8669 3 -63.79 33.57 -20.74 0.215 8668
 8670 3 -63.84 33.66 -20.8 0.314 8669
 8671 3 -64.6 33.68 -20.65 0.123 8670
 8672 3 -64.85 33.67 -20.6 0.149 8671
 8673 3 -65.01 33.88 -20.39 0.145 8672
 8674 3 -65.13 33.95 -20.4 0.079 8673
 8675 3 -63.52 33.8 -20.74 0.165 8670
 8676 3 -63.12 33.85 -20.76 0.154 8675
 8677 3 -63.01 33.88 -20.67 0.153 8676
 8678 3 -62.91 33.93 -20.74 0.19 8677
 8679 3 -62.72 34 -20.53 0.151 8678
 8680 3 -62.56 33.99 -20.44 0.133 8679
 8681 3 -62.33 33.99 -20.46 0.074 8680
 8682 3 -62.8 33.99 -20.99 0.105 8678
 8683 3 -62.7 33.96 -21.08 0.107 8682
 8684 3 -62.6 34.03 -21.26 0.053 8683
 8685 3 -62.51 33.99 -21.21 0.028 8684
 8686 3 -63.37 33.81 -20.69 0.165 8675
 8687 3 -64.01 33.71 -21.23 0.125 8686
 8688 3 -64.23 33.78 -21.26 0.102 8687
 8689 3 -64.35 33.81 -21.33 0.106 8688
 8690 3 -64.48 33.84 -21.37 0.08 8689
 8691 3 -64.6 33.88 -21.49 0.091 8690
 8692 3 -64.74 33.95 -21.55 0.092 8691
 8693 3 -64.87 34.03 -21.67 0.122 8692
 8694 3 -65.04 34.09 -21.69 0.066 8693
 8695 3 -65.21 34.13 -21.78 0.081 8694
 8696 3 -65.45 34.23 -21.8 0.059 8695
 8697 3 -65.57 34.27 -21.94 0.08 8696
 8698 3 -63.2 33.85 -20.65 0.165 8686
 8699 3 -65.1 32.92 -19.96 0.094 8658
 8700 3 -65.21 32.91 -20.05 0.077 8699
 8701 3 -65.35 32.88 -20.19 0.093 8700
 8702 3 -65.49 32.93 -20.33 0.098 8701
 8703 3 -65.63 32.98 -20.48 0.113 8702
 8704 3 -65.65 33.09 -20.56 0.088 8703
 8705 3 -65.57 33.2 -20.6 0.08 8704
 8706 3 -65.44 32.67 -19.28 0.259 8657
 8707 3 -65.66 32.68 -19.15 0.241 8706
 8708 3 -65.86 32.71 -19.1 0.257 8707
 8709 3 -65.94 32.93 -18.69 0.141 8708
 8710 3 -65.97 33 -18.49 0.081 8709
 8711 3 -66.1 32.63 -19.31 0.151 8708
 8712 3 -66.34 32.67 -19.44 0.137 8711
 8713 3 -66.54 32.7 -19.51 0.142 8712
 8714 3 -66.71 32.73 -19.49 0.157 8713
 8715 3 -66.7 32.88 -19.28 0.06 8714
 8716 3 -66.77 32.98 -19.23 0.129 8715
 8717 3 -66.84 33.06 -19.15 0.101 8716
 8718 3 -66.91 33.18 -19.15 0.083 8717
 8719 3 -67.01 33.3 -19.06 0.099 8718
 8720 3 -66.91 32.7 -19.62 0.149 8714
 8721 3 -67.05 32.77 -19.69 0.119 8720
 8722 3 -67.21 32.8 -19.74 0.108 8721
 8723 3 -67.38 32.89 -19.81 0.11 8722
 8724 3 -67.43 32.95 -19.94 0.108 8723
 8725 3 -67.63 33.07 -20.01 0.141 8724
 8726 3 -67.74 33.12 -20.06 0.176 8725
 8727 3 -67.71 33.3 -20.03 0.11 8726
 8728 3 -67.77 33.38 -20.06 0.072 8727
 8729 3 -67.9 33.53 -20.08 0.092 8728
 8730 3 -68.1 33.49 -20.15 0.121 8729
 8731 3 -68.32 33.53 -20.19 0.199 8730
 8732 3 -68.6 33.53 -20.12 0.124 8731
 8733 3 -68.76 33.63 -20.08 0.09 8732
 8734 3 -68.88 33.73 -20.12 0.154 8733
 8735 3 -69.01 33.82 -20.08 0.117 8734
 8736 3 -69.15 33.91 -20.1 0.076 8735
 8737 3 -69.26 34.02 -20.14 0.094 8736
 8738 3 -69.45 34.2 -20.26 0.127 8737
 8739 3 -69.49 34.38 -20.39 0.074 8738
 8740 3 -69.57 34.49 -20.42 0.097 8739
 8741 3 -69.73 34.63 -20.39 0.123 8740
 8742 3 -69.7 34.75 -20.44 0.158 8741
 8743 3 -69.93 34.77 -20.51 0.073 8742
 8744 3 -69.9 34.67 -20.65 0.074 8743
 8745 3 -69.93 34.63 -20.74 0.093 8744
 8746 3 -69.99 34.64 -20.85 0.000125 8745
 8747 3 -69.55 34.92 -20.51 0.119 8742
 8748 3 -68.16 33.73 -20.35 0.11 8731
 8749 3 -68.18 33.92 -20.37 0.126 8748
 8750 3 -68.09 33.95 -20.49 0.117 8749
 8751 3 -67.98 34 -20.62 0.097 8750
 8752 3 -67.84 34.06 -20.74 0.101 8751
 8753 3 -67.66 34.1 -20.74 0.145 8752
 8754 3 -67.59 34.1 -20.83 0.153 8753
 8755 3 -67.54 34.21 -20.94 0.103 8754
 8756 3 -60.8 31.09 -19.74 0.079 8558
 8757 3 -60.96 31.14 -19.85 0.094 8756
 8758 3 -61.05 31.23 -19.99 0.071 8757
 8759 3 -61.18 31.31 -20.03 0.082 8758
 8760 3 -61.35 31.33 -20.08 0.096 8759
 8761 3 -61.46 31.44 -20.19 0.098 8760
 8762 3 -61.56 31.49 -20.15 0.078 8761
 8763 3 -61.67 31.54 -20.17 0.104 8762
 8764 3 -61.77 31.63 -20.21 0.142 8763
 8765 3 -61.84 31.76 -20.15 0.104 8764
 8766 3 -61.91 31.81 -20.21 0.000125 8765
 8767 3 -61.91 31.56 -20.3 0.073 8764
 8768 3 -61.97 31.65 -20.35 0.052 8767
 8769 3 -60.17 31.21 -20.24 0.121 8554
 8770 3 -60.28 31.3 -20.21 0.124 8769
 8771 3 -60.45 31.42 -20.55 0.125 8770
 8772 3 -60.52 31.45 -20.69 0.091 8771
 8773 3 -60.59 31.58 -20.83 0.097 8772
 8774 3 -60.7 31.65 -20.92 0.108 8773
 8775 3 -60.8 31.7 -21.06 0.122 8774
 8776 3 -61.02 31.74 -21.19 0.151 8775
 8777 3 -61.23 31.81 -21.3 0.168 8776
 8778 3 -61.42 31.9 -21.42 0.144 8777
 8779 3 -61.62 32.01 -21.48 0.12 8778
 8780 3 -61.84 32.06 -21.49 0.162 8779
 8781 3 -62.1 32.18 -21.51 0.152 8780
 8782 3 -62.31 32.21 -21.6 0.092 8781
 8783 3 -62.48 32.27 -21.64 0.135 8782
 8784 3 -62.66 32.31 -21.76 0.144 8783
 8785 3 -62.88 32.42 -21.8 0.125 8784
 8786 3 -63.01 32.5 -21.83 0.149 8785
 8787 3 -63.2 32.53 -21.92 0.135 8786
 8788 3 -63.49 32.57 -22.03 0.139 8787
 8789 3 -63.7 32.57 -22.15 0.147 8788
 8790 3 -63.98 32.7 -22.33 0.16 8789
 8791 3 -64.16 32.78 -22.42 0.128 8790
 8792 3 -64.32 32.92 -22.51 0.129 8791
 8793 3 -64.46 32.99 -22.55 0.121 8792
 8794 3 -64.62 33.07 -22.53 0.103 8793
 8795 3 -64.76 33.1 -22.58 0.084 8794
 8796 3 -64.93 33.14 -22.6 0.122 8795
 8797 3 -65.1 33.2 -22.62 0.105 8796
 8798 3 -65.21 33.21 -22.74 0.079 8797
 8799 3 -65.41 33.3 -22.83 0.111 8798
 8800 3 -65.57 33.38 -22.92 0.091 8799
 8801 3 -65.73 33.41 -23.01 0.122 8800
 8802 3 -65.82 33.41 -23.12 0.095 8801
 8803 3 -65.95 33.39 -23.23 0.11 8802
 8804 3 -66.07 33.43 -23.31 0.137 8803
 8805 3 -66.21 33.39 -23.42 0.111 8804
 8806 3 -66.29 33.35 -23.55 0.078 8805
 8807 3 -66.41 33.35 -23.69 0.055 8806
 8808 3 -66.51 33.38 -23.83 0.071 8807
 8809 3 -66.59 33.48 -23.94 0.101 8808
 8810 3 -66.77 33.53 -23.94 0.104 8809
 8811 3 -66.95 33.6 -24.01 0.112 8810
 8812 3 -67.1 33.7 -24.01 0.12 8811
 8813 3 -67.29 33.75 -24.08 0.115 8812
 8814 3 -67.43 33.77 -24.19 0.134 8813
 8815 3 -67.57 33.78 -24.31 0.123 8814
 8816 3 -67.7 33.84 -24.46 0.109 8815
 8817 3 -67.82 33.92 -24.53 0.11 8816
 8818 3 -67.99 33.95 -24.49 0.123 8817
 8819 3 -68.1 33.98 -24.55 0.119 8818
 8820 3 -60.42 31.43 -19.94 0.117 8770
 8821 3 -57.98 30.3 -20.17 0.19 8543
 8822 3 -57.91 30.48 -20.39 0.078 8821
 8823 3 -57.82 30.55 -20.44 0.095 8822
 8824 3 -57.71 30.62 -20.58 0.116 8823
 8825 3 -57.56 30.68 -20.73 0.112 8824
 8826 3 -57.41 30.75 -20.8 0.113 8825
 8827 3 -57.3 30.82 -20.96 0.154 8826
 8828 3 -57.3 30.89 -21.1 0.113 8827
 8829 3 -57.31 31 -21.3 0.074 8828
 8830 3 -57.23 31.07 -21.37 0.119 8829
 8831 3 -57.23 31.19 -21.42 0.207 8830
 8832 3 -56.9 31.05 -21.26 0.104 8831
 8833 3 -56.74 31.03 -21.15 0.111 8832
 8834 3 -56.69 30.98 -21.03 0.074 8833
 8835 3 -56.77 30.85 -20.94 0.127 8834
 8836 3 -56.85 30.82 -20.87 0.121 8835
 8837 3 -57.45 31.36 -21.51 0.096 8831
 8838 3 -57.6 31.49 -21.62 0.164 8837
 8839 3 -57.62 31.58 -21.87 0.062 8838
 8840 3 -57.67 31.6 -22.03 0.12 8839
 8841 3 -57.8 31.74 -22.15 0.1 8840
 8842 3 -57.85 31.85 -22.23 0.105 8841
 8843 3 -57.97 31.97 -22.37 0.137 8842
 8844 3 -58.16 32.09 -22.46 0.16 8843
 8845 3 -58.37 32.21 -22.55 0.159 8844
 8846 3 -58.55 32.31 -22.65 0.116 8845
 8847 3 -58.59 32.32 -22.76 0.158 8846
 8848 3 -58.79 32.38 -22.85 0.099 8847
 8849 3 -59.04 32.5 -22.98 0.15 8848
 8850 3 -59.2 32.56 -23.08 0.102 8849
 8851 3 -59.33 32.67 -23.15 0.078 8850
 8852 3 -59.41 32.73 -23.24 0.094 8851
 8853 3 -59.52 32.78 -23.37 0.102 8852
 8854 3 -59.59 32.81 -23.49 0.131 8853
 8855 3 -59.66 32.84 -23.62 0.142 8854
 8856 3 -59.73 32.88 -23.76 0.102 8855
 8857 3 -59.95 32.92 -23.85 0.092 8856
 8858 3 -60.09 33.03 -23.94 0.094 8857
 8859 3 -60.23 33.13 -23.98 0.09 8858
 8860 3 -60.34 33.23 -24.01 0.145 8859
 8861 3 -60.44 33.32 -24.12 0.099 8860
 8862 3 -57.63 31.43 -21.33 0.12 8838
 8863 3 -58.16 29.9 -21.17 0.213 8541
 8864 3 -58.28 29.9 -21.35 0.247 8863
 8865 3 -58.41 29.9 -21.44 0.256 8864
 8866 3 -58.48 29.99 -21.6 0.247 8865
 8867 3 -58.59 30.04 -21.78 0.265 8866
 8868 3 -58.76 30.15 -21.8 0.24 8867
 8869 3 -58.9 30.29 -21.94 0.242 8868
 8870 3 -59.04 30.35 -22.01 0.232 8869
 8871 3 -59.15 30.44 -22.08 0.233 8870
 8872 3 -59.27 30.51 -22.14 0.232 8871
 8873 3 -59.34 30.7 -22.24 0.216 8872
 8874 3 -59.45 30.79 -22.31 0.214 8873
 8875 3 -59.62 30.86 -22.4 0.225 8874
 8876 3 -59.69 30.99 -22.51 0.271 8875
 8877 3 -59.98 30.99 -22.62 0.293 8876
 8878 3 -60.16 31.06 -22.74 0.3 8877
 8879 3 -60.44 31.06 -22.8 0.209 8878
 8880 3 -60.62 31.11 -22.89 0.181 8879
 8881 3 -60.77 31.15 -22.9 0.185 8880
 8882 3 -60.84 31.2 -23.01 0.209 8881
 8883 3 -61.02 31.24 -23.1 0.23 8882
 8884 3 -61.2 31.29 -23.14 0.233 8883
 8885 3 -61.34 31.33 -23.17 0.248 8884
 8886 3 -61.51 31.35 -23.24 0.246 8885
 8887 3 -61.67 31.33 -23.3 0.256 8886
 8888 3 -61.8 31.4 -23.39 0.272 8887
 8889 3 -61.97 31.4 -23.48 0.297 8888
 8890 3 -62.06 31.4 -23.58 0.33 8889
 8891 3 -62.19 31.33 -23.65 0.346 8890
 8892 3 -62.26 31.51 -23.87 0.337 8891
 8893 3 -62.34 31.54 -23.99 0.408 8892
 8894 3 -62.3 31.67 -24.15 0.48 8893
 8895 3 -61.95 31.76 -24.49 0.079 8894
 8896 3 -61.97 31.88 -24.56 0.089 8895
 8897 3 -62.04 31.99 -24.53 0.137 8896
 8898 3 -62.19 32.07 -24.53 0.149 8897
 8899 3 -62.2 32.2 -24.69 0.079 8898
 8900 3 -62.29 32.28 -24.76 0.092 8899
 8901 3 -62.52 32.37 -24.9 0.086 8900
 8902 3 -62.59 32.45 -25.05 0.104 8901
 8903 3 -62.67 32.53 -25.15 0.106 8902
 8904 3 -62.76 32.63 -25.15 0.104 8903
 8905 3 -62.84 32.78 -25.08 0.085 8904
 8906 3 -62.87 32.92 -25.03 0.159 8905
 8907 3 -62.87 33.09 -25.01 0.197 8906
 8908 3 -62.9 33.2 -25.06 0.139 8907
 8909 3 -62.87 33.37 -24.98 0.09 8908
 8910 3 -62.91 33.49 -24.94 0.098 8909
 8911 3 -62.95 33.57 -25.01 0.082 8910
 8912 3 -62.99 33.73 -25.03 0.108 8911
 8913 3 -62.97 33.87 -24.98 0.129 8912
 8914 3 -62.91 33.93 -24.87 0.094 8913
 8915 3 -62.7 31.65 -24.19 0.367 8894
 8916 3 -62.87 31.69 -24.28 0.349 8915
 8917 3 -63.09 31.7 -24.35 0.354 8916
 8918 3 -63.3 31.78 -24.44 0.324 8917
 8919 3 -63.49 31.83 -24.44 0.295 8918
 8920 3 -63.67 31.85 -24.55 0.268 8919
 8921 3 -63.84 31.92 -24.6 0.224 8920
 8922 3 -63.96 31.95 -24.74 0.23 8921
 8923 3 -64.09 31.97 -24.92 0.224 8922
 8924 3 -64.18 32.01 -25.08 0.27 8923
 8925 3 -64.27 32.01 -25.19 0.299 8924
 8926 3 -64.29 32.12 -25.58 0.185 8925
 8927 3 -64.41 32.1 -25.76 0.197 8926
 8928 3 -64.57 32.13 -25.89 0.187 8927
 8929 3 -64.74 32.21 -26.05 0.217 8928
 8930 3 -64.88 32.3 -26.19 0.277 8929
 8931 3 -65.07 32.32 -26.28 0.306 8930
 8932 3 -65.27 32.37 -26.35 0.35 8931
 8933 3 -65.07 32.53 -26.73 0.227 8932
 8934 3 -65.13 32.66 -26.85 0.24 8933
 8935 3 -65.23 32.77 -26.98 0.259 8934
 8936 3 -65.29 32.95 -27.03 0.313 8935
 8937 3 -65.32 33.06 -27.05 0.388 8936
 8938 3 -65.38 33.21 -27.08 0.415 8937
 8939 3 -65.52 33.38 -27.44 0.303 8938
 8940 3 -65.55 33.52 -27.6 0.283 8939
 8941 3 -65.6 33.67 -27.78 0.294 8940
 8942 3 -65.4 33.89 -27.81 0.257 8941
 8943 3 -65.27 34.03 -27.83 0.254 8942
 8944 3 -65.18 34.14 -27.85 0.279 8943
 8945 3 -65.26 34.35 -28.06 0.108 8944
 8946 3 -65.26 34.52 -28.14 0.103 8945
 8947 3 -65.26 34.63 -28.1 0.128 8946
 8948 3 -65.24 34.78 -28.1 0.106 8947
 8949 3 -65.21 34.91 -28.17 0.139 8948
 8950 3 -65.21 35.03 -28.15 0.154 8949
 8951 3 -65.29 35.2 -28.08 0.119 8950
 8952 3 -65.32 35.45 -28.12 0.104 8951
 8953 3 -65.37 35.59 -28.08 0.157 8952
 8954 3 -65.43 35.68 -28.08 0.157 8953
 8955 3 -65.57 35.81 -28.15 0.139 8954
 8956 3 -65.63 35.92 -28.12 0.084 8955
 8957 3 -65.68 36.07 -28.17 0.121 8956
 8958 3 -65.74 36.24 -28.23 0.161 8957
 8959 3 -65.82 36.38 -28.28 0.145 8958
 8960 3 -66.02 36.46 -28.42 0.133 8959
 8961 3 -66.12 36.5 -28.51 0.118 8960
 8962 3 -66.29 36.53 -28.73 0.132 8961
 8963 3 -66.38 36.57 -28.83 0.125 8962
 8964 3 -66.46 36.63 -28.94 0.088 8963
 8965 3 -66.59 36.63 -29.01 0.102 8964
 8966 3 -66.73 36.65 -29.08 0.118 8965
 8967 3 -66.85 36.72 -29.14 0.118 8966
 8968 3 -67.04 36.79 -29.17 0.088 8967
 8969 3 -67.21 36.85 -29.21 0.092 8968
 8970 3 -67.32 36.9 -29.17 0.091 8969
 8971 3 -67.43 36.99 -29.17 0.158 8970
 8972 3 -67.57 36.99 -29.23 0.13 8971
 8973 3 -67.68 37 -29.42 0.095 8972
 8974 3 -67.71 37.11 -29.6 0.093 8973
 8975 3 -67.84 37.21 -29.71 0.094 8974
 8976 3 -67.93 37.29 -29.78 0.112 8975
 8977 3 -68.1 37.49 -29.96 0.125 8976
 8978 3 -68.2 37.57 -30.08 0.112 8977
 8979 3 -68.4 37.61 -30.03 0.121 8978
 8980 3 -68.49 37.68 -29.92 0.127 8979
 8981 3 -68.57 37.74 -29.98 0.000125 8980
 8982 3 -65.62 36.45 -28.19 0.126 8959
 8983 3 -65.49 36.49 -28.14 0.14 8982
 8984 3 -65.51 36.7 -28.1 0.104 8983
 8985 3 -65.54 36.85 -28.12 0.13 8984
 8986 3 -65.73 36.95 -28.17 0.104 8985
 8987 3 -65.76 37.14 -28.17 0.092 8986
 8988 3 -65.68 37.28 -28.14 0.105 8987
 8989 3 -65.71 37.38 -28.05 0.127 8988
 8990 3 -65.76 37.49 -28.01 0.115 8989
 8991 3 -65.85 37.64 -27.99 0.074 8990
 8992 3 -65.88 37.74 -28.03 0.089 8991
 8993 3 -65.85 37.95 -28.03 0.133 8992
 8994 3 -65.88 38.14 -27.98 0.098 8993
 8995 3 -65.98 38.28 -27.99 0.099 8994
 8996 3 -66.18 38.46 -28.01 0.064 8995
 8997 3 -66.26 38.55 -27.99 0.139 8996
 8998 3 -66.4 38.66 -28.03 0.145 8997
 8999 3 -66.63 38.64 -28.12 0.098 8998
 9000 3 -66.77 38.7 -28.12 0.109 8999
 9001 3 -66.93 38.8 -28.17 0.129 9000
 9002 3 -67.12 38.92 -28.15 0.073 9001
 9003 3 -67.21 39.03 -28.15 0.099 9002
 9004 3 -67.35 39.1 -28.19 0.084 9003
 9005 3 -67.49 39.13 -28.23 0.108 9004
 9006 3 -67.62 39.13 -28.19 0.000125 9005
 9007 3 -64.82 34.21 -27.53 0.072 8944
 9008 3 -64.73 34.16 -27.55 0.139 9007
 9009 3 -64.68 34.1 -27.46 0.156 9008
 9010 3 -64.59 34.09 -27.21 0.066 9009
 9011 3 -64.51 34.05 -27.05 0.082 9010
 9012 3 -64.35 34.03 -26.96 0.053 9011
 9013 3 -64.29 33.95 -26.83 0.082 9012
 9014 3 -64.26 33.88 -26.71 0.000125 9013
 9015 3 -66.07 33.49 -27.76 0.107 8941
 9016 3 -66.21 33.46 -27.69 0.166 9015
 9017 3 -66.41 33.42 -27.69 0.167 9016
 9018 3 -66.68 33.37 -27.73 0.12 9017
 9019 3 -66.84 33.45 -27.87 0.141 9018
 9020 3 -66.88 33.53 -28.05 0.119 9019
 9021 3 -66.88 33.67 -28.21 0.102 9020
 9022 3 -64.96 33.24 -26.33 0.116 8938
 9023 3 -64.87 33.32 -26.21 0.09 9022
 9024 3 -64.65 33.37 -26.28 0.134 9023
 9025 3 -64.55 33.49 -26.37 0.085 9024
 9026 3 -64.43 33.57 -26.42 0.089 9025
 9027 3 -64.32 33.6 -26.4 0.083 9026
 9028 3 -65.74 32.25 -26.03 0.146 8932
 9029 3 -65.88 32.13 -25.87 0.187 9028
 9030 3 -66.01 32.06 -25.6 0.145 9029
 9031 3 -66.05 32.03 -25.49 0.164 9030
 9032 3 -66.15 32.03 -25.37 0.124 9031
 9033 3 -66.3 31.99 -25.24 0.129 9032
 9034 3 -66.43 31.92 -25.05 0.194 9033
 9035 3 -66.59 31.88 -24.92 0.156 9034
 9036 3 -66.74 31.86 -24.81 0.123 9035
 9037 3 -66.84 31.9 -24.7 0.162 9036
 9038 3 -66.98 31.85 -24.68 0.137 9037
 9039 3 -67.13 31.88 -24.61 0.121 9038
 9040 3 -67.26 31.95 -24.56 0.176 9039
 9041 3 -67.41 31.88 -24.45 0.174 9040
 9042 3 -67.6 31.86 -24.38 0.165 9041
 9043 3 -67.76 31.9 -24.29 0.17 9042
 9044 3 -67.88 31.97 -24.24 0.2 9043
 9045 3 -67.99 32.01 -24.18 0.174 9044
 9046 3 -68.1 31.95 -23.99 0.144 9045
 9047 3 -68.24 32.1 -24.02 0.2 9046
 9048 3 -68.38 32.17 -23.93 0.191 9047
 9049 3 -68.51 32.25 -23.93 0.214 9048
 9050 3 -68.65 32.31 -23.97 0.252 9049
 9051 3 -68.79 32.35 -24.07 0.272 9050
 9052 3 -68.96 32.39 -23.88 0.279 9051
 9053 3 -69.01 32.41 -23.45 0.147 9052
 9054 3 -69.1 32.38 -23.29 0.144 9053
 9055 3 -69.26 32.38 -23.25 0.137 9054
 9056 3 -69.46 32.35 -23.18 0.093 9055
 9057 3 -69.65 32.42 -23.09 0.118 9056
 9058 3 -69.82 32.48 -23.11 0.108 9057
 9059 3 -69.93 32.52 -23.07 0.078 9058
 9060 3 -70.02 32.62 -23.04 0.084 9059
 9061 3 -70.15 32.63 -22.95 0.103 9060
 9062 3 -70.26 32.63 -22.84 0.155 9061
 9063 3 -70.43 32.63 -22.82 0.14 9062
 9064 3 -70.65 32.73 -22.84 0.098 9063
 9065 3 -70.74 32.88 -22.79 0.119 9064
 9066 3 -70.82 33 -22.84 0.13 9065
 9067 3 -70.9 33.14 -22.97 0.118 9066
 9068 3 -70.99 33.24 -23.04 0.114 9067
 9069 3 -70.99 33.32 -23.16 0.108 9068
 9070 3 -69.16 32.45 -23.97 0.248 9052
 9071 3 -69.32 32.49 -24 0.273 9070
 9072 3 -69.48 32.5 -24.02 0.279 9071
 9073 3 -69.6 32.63 -24.22 0.209 9072
 9074 3 -69.76 32.74 -24.31 0.191 9073
 9075 3 -69.9 32.78 -24.29 0.183 9074
 9076 3 -70.1 32.74 -24.43 0.184 9075
 9077 3 -70.27 32.74 -24.43 0.198 9076
 9078 3 -70.45 32.71 -24.47 0.229 9077
 9079 3 -70.54 32.67 -24.45 0.302 9078
 9080 3 -70.63 32.62 -24.45 0.335 9079
 9081 3 -70.85 32.7 -24.61 0.284 9080
 9082 3 -71.01 32.73 -24.68 0.281 9081
 9083 3 -71.15 32.78 -24.68 0.283 9082
 9084 3 -71.32 32.82 -24.84 0.26 9083
 9085 3 -71.46 32.85 -24.93 0.259 9084
 9086 3 -71.55 33.13 -25.06 0.221 9085
 9087 3 -71.59 33.23 -25.15 0.279 9086
 9088 3 -71.63 33.35 -25.34 0.263 9087
 9089 3 -71.71 33.42 -25.5 0.273 9088
 9090 3 -71.85 33.45 -25.72 0.308 9089
 9091 3 -71.9 33.56 -25.82 0.367 9090
 9092 3 -71.91 33.7 -25.91 0.433 9091
 9093 3 -71.96 33.75 -26.18 0.418 9092
 9094 3 -72.07 33.88 -26.49 0.328 9093
 9095 3 -72.18 33.82 -26.81 0.269 9094
 9096 3 -72.32 33.82 -26.93 0.239 9095
 9097 3 -72.46 33.83 -27.09 0.207 9096
 9098 3 -72.54 33.79 -27.31 0.19 9097
 9099 3 -72.6 33.78 -27.54 0.152 9098
 9100 3 -72.68 33.81 -27.68 0.154 9099
 9101 3 -72.79 33.83 -27.84 0.175 9100
 9102 3 -72.88 33.83 -27.95 0.209 9101
 9103 3 -72.99 33.83 -28.04 0.158 9102
 9104 3 -72.96 33.81 -28.22 0.126 9103
 9105 3 -72.93 33.78 -28.47 0.104 9104
 9106 3 -72.95 33.78 -28.63 0.127 9105
 9107 3 -72.98 33.82 -28.77 0.085 9106
 9108 3 -73.1 33.82 -28.88 0.083 9107
 9109 3 -73.26 33.9 -28.93 0.091 9108
 9110 3 -73.43 33.89 -28.99 0.128 9109
 9111 3 -73.63 33.92 -29.09 0.119 9110
 9112 3 -73.79 33.89 -29.16 0.077 9111
 9113 3 -73.96 33.9 -29.29 0.081 9112
 9114 3 -74.05 33.89 -29.41 0.104 9113
 9115 3 -74.13 33.86 -29.54 0.092 9114
 9116 3 -74.18 33.82 -29.66 0.066 9115
 9117 3 -74.29 33.82 -29.77 0.061 9116
 9118 3 -74.37 33.88 -29.88 0.105 9117
 9119 3 -74.45 33.86 -29.95 0.000125 9118
 9120 3 -72.96 34.14 -27.68 0.095 9102
 9121 3 -72.96 34.25 -27.63 0.096 9120
 9122 3 -72.88 34.39 -27.59 0.108 9121
 9123 3 -72.79 34.51 -27.57 0.105 9122
 9124 3 -72.85 34.61 -27.54 0.123 9123
 9125 3 -72.99 34.74 -27.41 0.139 9124
 9126 3 -72.99 34.89 -27.41 0.121 9125
 9127 3 -73.13 35.06 -27.4 0.121 9126
 9128 3 -73.2 35.21 -27.31 0.07 9127
 9129 3 -73.24 35.31 -27.28 0.086 9128
 9130 3 -73.3 35.44 -27.26 0.109 9129
 9131 3 -73.4 35.57 -27.21 0.089 9130
 9132 3 -73.49 35.75 -27.21 0.113 9131
 9133 3 -73.59 35.85 -27.21 0.143 9132
 9134 3 -73.71 35.9 -27.06 0.152 9133
 9135 3 -73.74 35.93 -26.85 0.155 9134
 9136 3 -73.8 35.96 -26.74 0.137 9135
 9137 3 -73.93 35.96 -26.6 0.114 9136
 9138 3 -74.04 35.89 -26.53 0.066 9137
 9139 3 -71.27 33.56 -24.88 0.087 9087
 9140 3 -71.23 33.67 -24.75 0.113 9139
 9141 3 -71.21 33.73 -24.61 0.128 9140
 9142 3 -71.23 33.89 -24.38 0.142 9141
 9143 3 -71.18 33.98 -24.29 0.169 9142
 9144 3 -71.21 34.2 -24.15 0.087 9143
 9145 3 -71.1 34.3 -24.14 0.087 9144
 9146 3 -71.01 34.38 -23.92 0.123 9145
 9147 3 -70.93 34.38 -23.73 0.11 9146
 9148 3 -70.84 34.42 -23.56 0.099 9147
 9149 3 -70.71 34.45 -23.51 0.092 9148
 9150 3 -70.59 34.5 -23.42 0.119 9149
 9151 3 -70.43 34.56 -23.33 0.14 9150
 9152 3 -70.27 34.53 -23.15 0.092 9151
 9153 3 -70.07 34.46 -23.06 0.104 9152
 9154 3 -70.02 34.43 -22.96 0.115 9153
 9155 3 -69.88 34.38 -22.83 0.075 9154
 9156 3 -69.9 34.24 -22.81 0.124 9155
 9157 3 -69.82 34.1 -22.65 0.139 9156
 9158 3 -69.71 34.06 -22.55 0.127 9157
 9159 3 -69.46 33.98 -22.46 0.12 9158
 9160 3 -69.24 33.91 -22.35 0.109 9159
 9161 3 -69.13 33.88 -22.24 0.116 9160
 9162 3 -68.96 33.85 -22.12 0.122 9161
 9163 3 -68.76 33.88 -22.1 0.127 9162
 9164 3 -68.59 33.88 -22.03 0.081 9163
 9165 3 -68.48 33.93 -22.12 0.081 9164
 9166 3 -71.12 33.85 -24.18 0.105 9143
 9167 3 -70.96 33.85 -24.04 0.105 9166
 9168 3 -70.8 33.85 -23.93 0.124 9167
 9169 3 -70.7 33.89 -23.83 0.122 9168
 9170 3 -71.68 32.7 -24.82 0.131 9085
 9171 3 -71.85 32.78 -24.95 0.108 9170
 9172 3 -71.99 32.78 -25.06 0.15 9171
 9173 3 -72.12 32.77 -25.11 0.167 9172
 9174 3 -72.01 32.67 -25.36 0.105 9173
 9175 3 -72.04 32.7 -25.5 0.113 9174
 9176 3 -72.13 32.75 -25.61 0.121 9175
 9177 3 -72.26 32.8 -25.65 0.115 9176
 9178 3 -72.38 32.92 -25.59 0.099 9177
 9179 3 -72.52 32.95 -25.63 0.103 9178
 9180 3 -72.62 33.02 -25.57 0.131 9179
 9181 3 -72.73 33.06 -25.72 0.171 9180
 9182 3 -72.85 33.1 -25.88 0.156 9181
 9183 3 -73.02 33.03 -25.99 0.089 9182
 9184 3 -73.13 33.05 -26.04 0.106 9183
 9185 3 -73.29 33.07 -26.13 0.139 9184
 9186 3 -73.43 33.06 -26.16 0.137 9185
 9187 3 -73.59 33 -26.15 0.118 9186
 9188 3 -73.73 32.96 -26.09 0.114 9187
 9189 3 -73.84 33.01 -26.07 0.067 9188
 9190 3 -67.29 32.17 -24.81 0.086 9040
 9191 3 -67.38 32.2 -24.93 0.076 9190
 9192 3 -64.66 31.97 -24.85 0.124 8925
 9193 3 -64.8 31.99 -24.85 0.171 9192
 9194 3 -64.93 32.05 -24.76 0.194 9193
 9195 3 -64.85 32.2 -24.55 0.207 9194
 9196 3 -64.96 32.3 -24.55 0.317 9195
 9197 3 -65.09 32.13 -24.12 0.182 9196
 9198 3 -65.24 32.07 -23.87 0.091 9197
 9199 3 -65.32 32.07 -23.74 0.112 9198
 9200 3 -64.96 32.6 -24.96 0.158 9196
 9201 3 -65.05 32.7 -25.05 0.23 9200
 9202 3 -65.02 32.8 -25.17 0.281 9201
 9203 3 -64.51 32.67 -25.08 0.09 9202
 9204 3 -64.38 32.67 -25.12 0.13 9203
 9205 3 -64.29 32.66 -25.19 0.083 9204
 9206 3 -65.29 32.92 -25.42 0.154 9202
 9207 3 -65.41 33.02 -25.49 0.193 9206
 9208 3 -65.52 33.09 -25.51 0.254 9207
 9209 3 -65.51 33.21 -25.76 0.212 9208
 9210 3 -65.54 33.35 -25.92 0.22 9209
 9211 3 -65.65 33.53 -26.05 0.234 9210
 9212 3 -65.65 33.67 -26.06 0.268 9211
 9213 3 -65.65 33.92 -25.96 0.395 9212
 9214 3 -65.16 33.99 -25.53 0.115 9213
 9215 3 -65.09 33.99 -25.44 0.000125 9214
 9216 3 -65.96 34.02 -26.24 0.261 9213
 9217 3 -66.12 34.05 -26.62 0.149 9216
 9218 3 -66.21 34.07 -26.78 0.152 9217
 9219 3 -66.4 34.13 -26.96 0.149 9218
 9220 3 -66.63 34.24 -27.1 0.141 9219
 9221 3 -66.77 34.28 -27.19 0.147 9220
 9222 3 -66.95 34.32 -27.26 0.104 9221
 9223 3 -67.07 34.38 -27.26 0.052 9222
 9224 3 -65.57 33.06 -25.08 0.125 9208
 9225 3 -65.6 33.1 -24.99 0.202 9224
 9226 3 -65.59 33.13 -24.89 0.308 9225
 9227 3 -65.07 33.03 -24.6 0.123 9226
 9228 3 -64.93 33.03 -24.37 0.098 9227
 9229 3 -64.88 33.06 -24.19 0.126 9228
 9230 3 -64.9 33.05 -23.92 0.084 9229
 9231 3 -64.84 32.92 -23.78 0.076 9230
 9232 3 -64.71 32.85 -23.67 0.116 9231
 9233 3 -64.62 32.74 -23.53 0.129 9232
 9234 3 -64.55 32.66 -23.48 0.124 9233
 9235 3 -64.48 32.56 -23.39 0.103 9234
 9236 3 -64.4 32.53 -23.3 0.112 9235
 9237 3 -64.26 32.53 -23.3 0.000125 9236
 9238 3 -65.84 33.14 -25.01 0.164 9226
 9239 3 -66.18 33.28 -25.23 0.151 9238
 9240 3 -66.38 33.3 -25.3 0.199 9239
 9241 3 -66.57 33.32 -25.35 0.182 9240
 9242 3 -66.82 33.41 -25.62 0.133 9241
 9243 3 -66.98 33.48 -25.78 0.142 9242
 9244 3 -67.13 33.63 -25.94 0.092 9243
 9245 3 -67.24 33.77 -26.03 0.148 9244
 9246 3 -67.35 33.85 -26.12 0.149 9245
 9247 3 -67.46 33.92 -26.28 0.157 9246
 9248 3 -67.57 34.1 -26.42 0.129 9247
 9249 3 -67.71 34.17 -26.55 0.114 9248
 9250 3 -67.9 34.25 -26.74 0.127 9249
 9251 3 -68.02 34.35 -26.81 0.142 9250
 9252 3 -68.15 34.42 -27.01 0.153 9251
 9253 3 -68.26 34.49 -27.14 0.122 9252
 9254 3 -68.43 34.55 -27.28 0.09 9253
 9255 3 -68.57 34.55 -27.44 0.075 9254
 9256 3 -68.66 34.5 -27.55 0.085 9255
 9257 3 -68.76 34.56 -27.69 0.1 9256
 9258 3 -68.85 34.62 -27.8 0.124 9257
 9259 3 -68.91 34.67 -27.99 0.101 9258
 9260 3 -68.9 34.68 -28.12 0.098 9259
 9261 3 -68.9 34.68 -28.24 0.136 9260
 9262 3 -68.98 34.72 -28.37 0.148 9261
 9263 3 -69.23 34.88 -28.51 0.151 9262
 9264 3 -69.3 34.86 -28.65 0.131 9263
 9265 3 -69.48 34.99 -28.8 0.098 9264
 9266 3 -69.63 35.01 -28.87 0.138 9265
 9267 3 -69.77 35.07 -28.92 0.152 9266
 9268 3 -69.9 35.11 -28.9 0.128 9267
 9269 3 -70.1 35.01 -28.92 0.095 9268
 9270 3 -70.18 35.08 -29.08 0.083 9269
 9271 3 -70.32 35.04 -29.12 0.104 9270
 9272 3 -70.48 34.99 -29.17 0.138 9271
 9273 3 -70.63 35 -29.24 0.148 9272
 9274 3 -70.76 35.03 -29.28 0.119 9273
 9275 3 -70.99 35 -29.35 0.096 9274
 9276 3 -71.13 35.04 -29.33 0.101 9275
 9277 3 -71.26 35.11 -29.46 0.136 9276
 9278 3 -71.32 35.24 -29.58 0.13 9277
 9279 3 -71.43 35.32 -29.65 0.14 9278
 9280 3 -71.6 35.43 -29.69 0.155 9279
 9281 3 -71.76 35.61 -29.69 0.149 9280
 9282 3 -72.01 35.71 -29.71 0.13 9281
 9283 3 -72.21 35.68 -29.76 0.121 9282
 9284 3 -72.43 35.51 -29.96 0.091 9283
 9285 3 -72.59 35.43 -30.1 0.095 9284
 9286 3 -72.65 35.39 -30.21 0.086 9285
 9287 3 -72.76 35.35 -30.35 0.056 9286
 9288 3 -72.7 35.39 -30.55 0.113 9287
 9289 3 -72.6 35.43 -30.62 0.057 9288
 9290 3 -65.95 33.17 -25.06 0.164 9238
 9291 3 -65.73 33.16 -24.78 0.148 9290
 9292 3 -65.6 33.09 -24.58 0.091 9291
 9293 3 -65.48 33.16 -24.51 0.092 9292
 9294 3 -65.1 32.1 -24.94 0.114 9194
 9295 3 -65.23 32.21 -25.06 0.084 9294
 9296 3 -62.33 31.03 -23.4 0.253 8891
 9297 3 -61.98 30.85 -23.44 0.1 9296
 9298 3 -61.98 30.76 -23.35 0.000125 9297
 9299 3 -62.54 31.03 -23.17 0.151 9296
 9300 3 -62.62 30.97 -23.03 0.164 9299
 9301 3 -62.73 30.92 -22.8 0.16 9300
 9302 3 -62.67 30.81 -22.71 0.148 9301
 9303 3 -62.6 30.7 -22.53 0.127 9302
 9304 3 -62.56 30.58 -22.44 0.131 9303
 9305 3 -62.62 30.49 -22.35 0.164 9304
 9306 3 -62.7 30.49 -22.26 0.145 9305
 9307 3 -62.87 30.45 -22.21 0.167 9306
 9308 3 -63.02 30.47 -22.17 0.142 9307
 9309 3 -63.12 30.42 -22.12 0.172 9308
 9310 3 -62.98 30.29 -21.96 0.151 9309
 9311 3 -62.88 30.2 -21.83 0.135 9310
 9312 3 -62.81 30.08 -21.64 0.121 9311
 9313 3 -62.81 30.01 -21.52 0.000125 9312
 9314 3 -63.37 30.47 -22.33 0.155 9309
 9315 3 -63.47 30.45 -22.39 0.157 9314
 9316 3 -63.52 30.31 -22.29 0.115 9315
 9317 3 -63.69 30.29 -22.22 0.062 9316
 9318 3 -59.41 31.26 -22.62 0.122 8876
 9319 3 -59.44 31.44 -22.67 0.124 9318
 9320 3 -59.54 31.56 -22.62 0.098 9319
 9321 3 -59.63 31.65 -22.64 0.095 9320
 9322 3 -59.7 31.76 -22.65 0.137 9321
 9323 3 -59.79 31.83 -22.69 0.179 9322
 9324 3 -59.85 31.88 -22.76 0.172 9323
 9325 3 -54.14 29.32 -20.92 0.108 8419
 9326 3 -54.23 29.32 -20.99 0.077 9325
 9327 3 -53.39 29.59 -21.12 0.082 8415
 9328 3 -53.38 29.69 -21.21 0.118 9327
 9329 3 -53.35 29.84 -21.3 0.103 9328
 9330 3 -53.28 29.96 -21.42 0.138 9329
 9331 3 -53.2 30.05 -21.56 0.19 9330
 9332 3 -53.16 30.12 -21.62 0.217 9331
 9333 3 -53.02 30.25 -21.49 0.092 9332
 9334 3 -52.94 30.32 -21.55 0.107 9333
 9335 3 -52.88 30.41 -21.62 0.102 9334
 9336 3 -52.8 30.5 -21.76 0.091 9335
 9337 3 -52.84 30.6 -21.85 0.081 9336
 9338 3 -52.87 30.73 -21.83 0.082 9337
 9339 3 -52.88 30.85 -21.89 0.069 9338
 9340 3 -52.8 31 -21.96 0.114 9339
 9341 3 -52.83 31.12 -22.05 0.075 9340
 9342 3 -52.77 31.23 -22.17 0.089 9341
 9343 3 -52.73 31.32 -22.31 0.108 9342
 9344 3 -52.8 31.44 -22.37 0.122 9343
 9345 3 -52.77 31.55 -22.55 0.112 9344
 9346 3 -52.74 31.62 -22.73 0.12 9345
 9347 3 -52.79 31.68 -22.96 0.089 9346
 9348 3 -52.85 31.73 -23.12 0.066 9347
 9349 3 -52.91 31.83 -23.26 0.096 9348
 9350 3 -53.01 31.86 -23.3 0.000125 9349
 9351 3 -53.45 30.28 -21.76 0.11 9332
 9352 3 -53.69 30.32 -21.8 0.056 9351
 9353 3 -53.88 30.28 -21.83 0.1 9352
 9354 3 -54.01 30.34 -21.89 0.075 9353
 9355 3 -50.42 28.23 -19.81 0.512 8392
 9356 3 -50.28 28.3 -19.87 0.494 9355
 9357 3 -50.13 28.34 -19.96 0.467 9356
 9358 3 -49.98 28.39 -20.03 0.442 9357
 9359 3 -49.6 27.89 -19.94 0.09 9358
 9360 3 -49.59 27.8 -19.99 0.07 9359
 9361 3 -49.48 27.73 -20.01 0.076 9360
 9362 3 -49.32 27.62 -19.99 0.107 9361
 9363 3 -49.21 27.5 -20.01 0.119 9362
 9364 3 -49.14 27.32 -20.12 0.129 9363
 9365 3 -49.11 27.25 -20.19 0.129 9364
 9366 3 -49.88 28.48 -20.14 0.389 9358
 9367 3 -49.74 28.55 -20.23 0.327 9366
 9368 3 -49.6 28.75 -20.28 0.373 9367
 9369 3 -49.66 29.37 -20.44 0.164 9368
 9370 3 -49.81 29.55 -20.46 0.189 9369
 9371 3 -49.93 29.66 -20.48 0.221 9370
 9372 3 -50.1 29.73 -20.33 0.22 9371
 9373 3 -50.21 29.85 -20.35 0.275 9372
 9374 3 -50.34 29.91 -20.24 0.333 9373
 9375 3 -50.41 29.96 -20.06 0.345 9374
 9376 3 -50.45 30.03 -19.9 0.371 9375
 9377 3 -49.99 30.09 -19.76 0.11 9376
 9378 3 -49.81 30.09 -19.73 0.103 9377
 9379 3 -49.63 30.05 -19.62 0.079 9378
 9380 3 -49.49 30 -19.55 0.094 9379
 9381 3 -49.39 29.94 -19.53 0.1 9380
 9382 3 -49.24 29.84 -19.55 0.105 9381
 9383 3 -49.07 29.75 -19.49 0.067 9382
 9384 3 -48.96 29.71 -19.58 0.09 9383
 9385 3 -48.74 29.55 -19.46 0.065 9384
 9386 3 -48.59 29.48 -19.37 0.132 9385
 9387 3 -48.53 29.37 -19.28 0.093 9386
 9388 3 -48.38 29.37 -19.23 0.000125 9387
 9389 3 -50.55 30.05 -19.76 0.358 9376
 9390 3 -50.63 30.1 -19.69 0.367 9389
 9391 3 -51.03 30.41 -20.01 0.152 9390
 9392 3 -51.21 30.53 -19.94 0.106 9391
 9393 3 -51.31 30.59 -19.94 0.105 9392
 9394 3 -51.41 30.69 -19.98 0.139 9393
 9395 3 -51.3 30.96 -19.96 0.132 9394
 9396 3 -51.35 31.05 -19.85 0.164 9395
 9397 3 -51.42 31.23 -19.85 0.179 9396
 9398 3 -51.67 31.34 -20.01 0.122 9397
 9399 3 -51.81 31.46 -20.15 0.097 9398
 9400 3 -51.92 31.48 -20.14 0.091 9399
 9401 3 -52.06 31.57 -20.15 0.082 9400
 9402 3 -52.2 31.57 -20.14 0.086 9401
 9403 3 -52.31 31.57 -20.15 0.127 9402
 9404 3 -52.45 31.64 -20.15 0.124 9403
 9405 3 -52.55 31.64 -20.21 0.081 9404
 9406 3 -51.23 31.25 -19.67 0.147 9397
 9407 3 -51.06 31.41 -19.67 0.105 9406
 9408 3 -50.96 31.46 -19.58 0.121 9407
 9409 3 -50.74 31.44 -19.53 0.135 9408
 9410 3 -50.56 31.46 -19.58 0.098 9409
 9411 3 -50.46 31.5 -19.64 0.096 9410
 9412 3 -50.36 31.57 -19.65 0.086 9411
 9413 3 -50.24 31.57 -19.62 0.102 9412
 9414 3 -49.99 31.59 -19.64 0.055 9413
 9415 3 -49.86 31.62 -19.67 0.128 9414
 9416 3 -49.74 31.66 -19.67 0.123 9415
 9417 3 -49.56 31.62 -19.55 0.075 9416
 9418 3 -49.35 31.57 -19.44 0.136 9417
 9419 3 -49.1 31.53 -19.44 0.112 9418
 9420 3 -48.93 31.5 -19.49 0.131 9419
 9421 3 -48.67 31.39 -19.51 0.108 9420
 9422 3 -48.46 31.39 -19.44 0.119 9421
 9423 3 -48.21 31.37 -19.28 0.123 9422
 9424 3 -48.07 31.39 -19.17 0.087 9423
 9425 3 -47.82 31.39 -19.17 0.115 9424
 9426 3 -47.64 31.37 -19.08 0.135 9425
 9427 3 -47.45 31.35 -19.01 0.156 9426
 9428 3 -47.23 31.43 -19.03 0.075 9427
 9429 3 -47.13 31.44 -19.05 0.044 9428
 9430 3 -47.03 31.43 -19.06 0.106 9429
 9431 3 -46.93 31.46 -19.12 0.052 9430
 9432 3 -51.67 30.55 -19.99 0.15 9394
 9433 3 -51.81 30.64 -20.03 0.091 9432
 9434 3 -51.99 30.64 -19.99 0.112 9433
 9435 3 -52.17 30.62 -19.92 0.148 9434
 9436 3 -52.3 30.62 -19.87 0.157 9435
 9437 3 -52.55 30.64 -19.78 0.098 9436
 9438 3 -52.7 30.6 -19.78 0.143 9437
 9439 3 -52.86 30.64 -19.87 0.115 9438
 9440 3 -52.99 30.66 -19.96 0.152 9439
 9441 3 -53.13 30.64 -19.9 0.144 9440
 9442 3 -53.28 30.66 -19.8 0.105 9441
 9443 3 -52.99 30.89 -20.14 0.183 9440
 9444 3 -53.06 31 -20.17 0.215 9443
 9445 3 -53.2 31.05 -20.3 0.206 9444
 9446 3 -53.5 30.91 -20.4 0.099 9445
 9447 3 -53.63 30.94 -20.55 0.076 9446
 9448 3 -53.73 31 -20.65 0.112 9447
 9449 3 -53.91 31.07 -20.71 0.108 9448
 9450 3 -54.06 31.09 -20.76 0.13 9449
 9451 3 -54.16 31.21 -20.92 0.107 9450
 9452 3 -54.24 31.28 -20.99 0.078 9451
 9453 3 -54.45 31.3 -21.08 0.136 9452
 9454 3 -54.59 31.3 -21.14 0.062 9453
 9455 3 -54.7 31.3 -21.1 0.073 9454
 9456 3 -54.84 31.19 -21.03 0.217 9455
 9457 3 -55.08 31.25 -21.19 0.169 9456
 9458 3 -55.26 31.34 -21.28 0.143 9457
 9459 3 -55.37 31.43 -21.3 0.097 9458
 9460 3 -50.49 29.77 -19.31 0.128 9390
 9461 3 -50.48 29.6 -19.1 0.107 9460
 9462 3 -50.45 29.64 -19.01 0.158 9461
 9463 3 -50.41 29.59 -18.9 0.186 9462
 9464 3 -50.17 29.69 -18.85 0.157 9463
 9465 3 -50.16 29.78 -18.69 0.188 9464
 9466 3 -49.91 29.69 -18.71 0.17 9465
 9467 3 -49.63 29.62 -18.67 0.062 9466
 9468 3 -49.52 29.64 -18.55 0.133 9467
 9469 3 -49.3 29.57 -18.48 0.15 9468
 9470 3 -49.13 29.52 -18.44 0.139 9469
 9471 3 -48.96 29.52 -18.37 0.125 9470
 9472 3 -48.81 29.5 -18.35 0.161 9471
 9473 3 -48.71 29.46 -18.28 0.123 9472
 9474 3 -48.53 29.44 -18.26 0.094 9473
 9475 3 -48.42 29.41 -18.19 0.162 9474
 9476 3 -48.16 29.44 -18.15 0.112 9475
 9477 3 -47.92 29.46 -18.15 0.1 9476
 9478 3 -47.81 29.5 -18.15 0.073 9477
 9479 3 -50.49 29.91 -18.67 0.132 9465
 9480 3 -50.67 29.89 -18.6 0.158 9479
 9481 3 -50.8 29.91 -18.67 0.182 9480
 9482 3 -50.96 29.96 -18.62 0.099 9481
 9483 3 -51.03 29.96 -18.53 0.054 9482
 9484 3 -49.45 28.73 -20.3 0.34 9368
 9485 3 -49.3 28.73 -20.4 0.327 9484
 9486 3 -49.13 28.75 -20.37 0.327 9485
 9487 3 -48.98 28.75 -20.37 0.345 9486
 9488 3 -48.85 28.82 -20.4 0.314 9487
 9489 3 -48.71 28.89 -20.35 0.35 9488
 9490 3 -48.53 28.82 -20.19 0.398 9489
 9491 3 -48.49 28.82 -19.6 0.128 9490
 9492 3 -48.55 28.75 -19.48 0.127 9491
 9493 3 -48.52 28.59 -19.33 0.159 9492
 9494 3 -48.56 28.48 -19.28 0.252 9493
 9495 3 -48.43 28.14 -19.08 0.052 9494
 9496 3 -48.35 28.03 -18.98 0.055 9495
 9497 3 -48.2 28.41 -19.28 0.118 9494
 9498 3 -47.73 28.37 -19.35 0.085 9497
 9499 3 -47.56 28.34 -19.33 0.121 9498
 9500 3 -47.43 28.32 -19.33 0.096 9499
 9501 3 -47.25 28.28 -19.28 0.123 9500
 9502 3 -47.1 28.16 -19.26 0.139 9501
 9503 3 -47.05 28 -19.31 0.115 9502
 9504 3 -47.03 27.89 -19.37 0.164 9503
 9505 3 -46.81 27.69 -19.28 0.094 9504
 9506 3 -46.59 27.64 -19.26 0.097 9505
 9507 3 -46.42 27.69 -19.23 0.087 9506
 9508 3 -46.27 27.64 -19.21 0.058 9507
 9509 3 -46.1 27.66 -19.17 0.123 9508
 9510 3 -46 27.73 -19.1 0.124 9509
 9511 3 -45.82 27.78 -19.1 0.121 9510
 9512 3 -45.66 27.87 -19.03 0.12 9511
 9513 3 -45.41 27.84 -18.94 0.111 9512
 9514 3 -45.28 27.89 -18.89 0.112 9513
 9515 3 -45.24 27.82 -18.76 0.043 9514
 9516 3 -48.05 28.39 -19.3 0.118 9497
 9517 3 -49.24 28.75 -19.26 0.095 9516
 9518 3 -49.38 28.78 -19.24 0.106 9517
 9519 3 -49.59 28.78 -19.21 0.125 9518
 9520 3 -49.74 28.78 -19.17 0.118 9519
 9521 3 -49.85 28.82 -19.15 0.119 9520
 9522 3 -50 28.87 -19.1 0.113 9521
 9523 3 -50.21 28.89 -19.06 0.057 9522
 9524 3 -50.36 28.89 -19.1 0.104 9523
 9525 3 -50.57 28.89 -19.15 0.128 9524
 9526 3 -50.73 28.93 -19.19 0.115 9525
 9527 3 -50.92 28.98 -19.21 0.139 9526
 9528 3 -51.1 28.98 -19.15 0.11 9527
 9529 3 -51.31 28.96 -19.05 0.091 9528
 9530 3 -51.39 29.07 -19.03 0.097 9529
 9531 3 -51.45 29.16 -19.03 0.123 9530
 9532 3 -51.61 29.3 -18.99 0.124 9531
 9533 3 -51.74 29.41 -18.98 0.158 9532
 9534 3 -52.11 29.59 -19.14 0.133 9533
 9535 3 -52.24 29.64 -19.23 0.133 9534
 9536 3 -52.43 29.64 -19.3 0.143 9535
 9537 3 -52.61 29.62 -19.33 0.145 9536
 9538 3 -52.77 29.57 -19.4 0.101 9537
 9539 3 -52.96 29.53 -19.48 0.108 9538
 9540 3 -53.17 29.57 -19.56 0.125 9539
 9541 3 -53.39 29.62 -19.69 0.104 9540
 9542 3 -53.57 29.66 -19.74 0.101 9541
 9543 3 -53.73 29.75 -19.78 0.09 9542
 9544 3 -53.95 29.82 -19.78 0.109 9543
 9545 3 -54.03 29.89 -19.83 0.103 9544
 9546 3 -54.17 29.96 -20.01 0.097 9545
 9547 3 -54.31 30.03 -20.05 0.09 9546
 9548 3 -54.42 30.09 -20.15 0.119 9547
 9549 3 -54.6 30.09 -20.17 0.096 9548
 9550 3 -54.78 30.16 -20.24 0.068 9549
 9551 3 -55.02 30.19 -20.28 0.11 9550
 9552 3 -55.11 30.25 -20.3 0.039 9551
 9553 3 -47.88 28.39 -19.31 0.118 9516
 9554 3 -48.38 28.89 -20.31 0.387 9490
 9555 3 -48.21 28.84 -20.33 0.357 9554
 9556 3 -48.03 28.87 -20.3 0.381 9555
 9557 3 -47.81 28.8 -20.31 0.393 9556
 9558 3 -47.63 28.89 -20.28 0.421 9557
 9559 3 -47.43 28.91 -20.31 0.454 9558
 9560 3 -47.13 29.43 -20.67 0.129 9559
 9561 3 -47.17 29.59 -20.69 0.17 9560
 9562 3 -46.93 29.57 -20.71 0.143 9561
 9563 3 -46.68 29.52 -20.69 0.112 9562
 9564 3 -47.31 28.87 -20.28 0.417 9559
 9565 3 -47.09 28.78 -20.26 0.384 9564
 9566 3 -46.95 28.75 -20.21 0.373 9565
 9567 3 -46.74 28.75 -20.19 0.372 9566
 9568 3 -46.6 28.78 -20.17 0.353 9567
 9569 3 -46.39 28.75 -20.19 0.327 9568
 9570 3 -46.18 28.75 -20.21 0.317 9569
 9571 3 -46 28.73 -20.15 0.312 9570
 9572 3 -45.77 28.68 -20.12 0.329 9571
 9573 3 -45.6 28.66 -20.06 0.335 9572
 9574 3 -45.45 28.66 -20.03 0.325 9573
 9575 3 -45.23 28.64 -20.05 0.338 9574
 9576 3 -44.96 28.6 -19.94 0.379 9575
 9577 3 -44.77 28.64 -19.92 0.401 9576
 9578 3 -44.48 28.66 -19.87 0.463 9577
 9579 3 -44.28 29 -19.17 0.16 9578
 9580 3 -44.32 29.12 -19.06 0.168 9579
 9581 3 -44.36 29.19 -18.94 0.206 9580
 9582 3 -44.39 29.32 -18.87 0.293 9581
 9583 3 -44.03 29.44 -18.64 0.217 9582
 9584 3 -43.81 29.55 -18.53 0.193 9583
 9585 3 -43.66 29.59 -18.4 0.269 9584
 9586 3 -43.5 29.57 -18.35 0.345 9585
 9587 3 -43.43 29.55 -18.24 0.327 9586
 9588 3 -42.99 29.21 -18.76 0.106 9587
 9589 3 -42.88 29.16 -18.78 0.129 9588
 9590 3 -42.77 29.12 -18.78 0.132 9589
 9591 3 -42.6 29.05 -18.67 0.114 9590
 9592 3 -42.46 28.82 -18.71 0.13 9591
 9593 3 -42.38 28.71 -18.65 0.126 9592
 9594 3 -42.28 28.62 -18.55 0.155 9593
 9595 3 -42.21 28.53 -18.49 0.195 9594
 9596 3 -41.98 28.46 -18.44 0.15 9595
 9597 3 -41.89 28.39 -18.44 0.132 9596
 9598 3 -41.71 28.39 -18.44 0.127 9597
 9599 3 -41.63 28.28 -18.4 0.093 9598
 9600 3 -41.56 28.21 -18.28 0.125 9599
 9601 3 -41.46 28.1 -18.19 0.15 9600
 9602 3 -41.39 28.05 -18.1 0.148 9601
 9603 3 -41.21 27.98 -17.99 0.109 9602
 9604 3 -41.06 27.94 -17.81 0.131 9603
 9605 3 -40.78 27.82 -17.6 0.134 9604
 9606 3 -40.57 27.73 -17.51 0.15 9605
 9607 3 -40.42 27.69 -17.44 0.099 9606
 9608 3 -40.32 27.66 -17.44 0.096 9607
 9609 3 -40.24 27.69 -17.37 0.099 9608
 9610 3 -40.1 27.62 -17.35 0.094 9609
 9611 3 -40 27.64 -17.28 0.088 9610
 9612 3 -39.84 27.61 -17.26 0.111 9611
 9613 3 -39.67 27.58 -17.17 0.111 9612
 9614 3 -39.56 27.59 -17.05 0.105 9613
 9615 3 -39.42 27.59 -16.96 0.114 9614
 9616 3 -39.38 27.56 -16.8 0.104 9615
 9617 3 -39.28 27.52 -16.69 0.086 9616
 9618 3 -39.17 27.45 -16.6 0.121 9617
 9619 3 -38.98 27.33 -16.42 0.186 9618
 9620 3 -38.81 27.15 -16.21 0.203 9619
 9621 3 -38.56 27.08 -16.03 0.175 9620
 9622 3 -38.46 27.08 -15.74 0.095 9621
 9623 3 -38.41 27.01 -15.61 0.08 9622
 9624 3 -38.31 26.93 -15.47 0.086 9623
 9625 3 -38.24 26.95 -15.39 0.109 9624
 9626 3 -38.34 26.95 -15.23 0.000125 9625
 9627 3 -38.35 26.99 -15.11 0.071 9626
 9628 3 -38.63 26.99 -16.01 0.098 9621
 9629 3 -38.78 26.84 -15.83 0.082 9628
 9630 3 -38.85 26.81 -15.67 0.088 9629
 9631 3 -38.7 26.88 -15.99 0.098 9630
 9632 3 -38.39 27.15 -16.12 0.09 9628
 9633 3 -38.14 27.18 -16.15 0.129 9632
 9634 3 -37.96 27.2 -16.12 0.167 9633
 9635 3 -37.71 27.22 -16.05 0.118 9634
 9636 3 -37.52 27.33 -15.99 0.097 9635
 9637 3 -37.38 27.31 -15.9 0.147 9636
 9638 3 -37.25 27.34 -15.86 0.127 9637
 9639 3 -37.09 27.38 -15.8 0.127 9638
 9640 3 -36.91 27.4 -15.73 0.133 9639
 9641 3 -36.74 27.43 -15.61 0.129 9640
 9642 3 -36.67 27.49 -15.51 0.108 9641
 9643 3 -36.55 27.52 -15.45 0.108 9642
 9644 3 -36.35 27.56 -15.3 0.123 9643
 9645 3 -36.27 27.61 -15.21 0.097 9644
 9646 3 -36.13 27.68 -15.09 0.104 9645
 9647 3 -36.03 27.68 -15.04 0.115 9646
 9648 3 -35.95 27.79 -14.96 0.107 9647
 9649 3 -35.85 27.88 -14.83 0.126 9648
 9650 3 -35.74 27.93 -14.75 0.144 9649
 9651 3 -35.61 28.04 -14.63 0.166 9650
 9652 3 -35.49 28.08 -14.46 0.151 9651
 9653 3 -35.27 28.13 -14.48 0.138 9652
 9654 3 -35.09 28.22 -14.46 0.124 9653
 9655 3 -34.95 28.22 -14.35 0.137 9654
 9656 3 -34.78 28.17 -14.39 0.093 9655
 9657 3 -34.59 28.2 -14.33 0.052 9656
 9658 3 -34.5 28.18 -14.18 0.111 9657
 9659 3 -34.42 28.15 -14.06 0.136 9658
 9660 3 -34.3 28.13 -14.02 0.121 9659
 9661 3 -34.85 28.31 -14.2 0.071 9655
 9662 3 -34.77 28.36 -14.12 0.112 9661
 9663 3 -34.63 28.31 -13.97 0.115 9662
 9664 3 -34.5 28.31 -13.77 0.079 9663
 9665 3 -34.49 28.31 -13.65 0.079 9664
 9666 3 -34.49 28.33 -13.54 0.095 9665
 9667 3 -34.49 28.4 -13.41 0.052 9666
 9668 3 -34.46 28.4 -13.3 0.075 9667
 9669 3 -34.42 28.43 -13.16 0.117 9668
 9670 3 -34.23 28.51 -13.04 0.086 9669
 9671 3 -34.05 28.47 -13.02 0.1 9670
 9672 3 -33.96 28.52 -12.97 0.134 9671
 9673 3 -33.81 28.54 -12.89 0.141 9672
 9674 3 -33.63 28.58 -12.8 0.139 9673
 9675 3 -33.36 28.56 -12.6 0.127 9674
 9676 3 -33.24 28.58 -12.53 0.125 9675
 9677 3 -33.07 28.61 -12.38 0.153 9676
 9678 3 -32.98 28.61 -12.29 0.125 9677
 9679 3 -32.82 28.65 -12.11 0.097 9678
 9680 3 -32.7 28.63 -11.97 0.09 9679
 9681 3 -32.59 28.65 -11.89 0.073 9680
 9682 3 -32.52 28.7 -11.74 0.112 9681
 9683 3 -32.36 28.72 -11.63 0.127 9682
 9684 3 -32.32 28.74 -11.48 0.112 9683
 9685 3 -32.16 28.74 -11.41 0.116 9684
 9686 3 -32.03 28.7 -11.25 0.1 9685
 9687 3 -31.94 28.7 -11.14 0.119 9686
 9688 3 -31.87 28.7 -10.96 0.096 9687
 9689 3 -31.78 28.7 -10.8 0.08 9688
 9690 3 -31.67 28.7 -10.69 0.092 9689
 9691 3 -31.63 28.68 -10.55 0.045 9690
 9692 3 -31.54 28.63 -10.45 0.175 9691
 9693 3 -31.44 28.63 -10.37 0.128 9692
 9694 3 -31.33 28.54 -10.3 0.091 9693
 9695 3 -31.22 28.56 -10.22 0.099 9694
 9696 3 -31.08 28.49 -10.15 0.127 9695
 9697 3 -30.97 28.54 -10.1 0.106 9696
 9698 3 -30.76 28.52 -10 0.14 9697
 9699 3 -30.63 28.55 -9.86 0.127 9698
 9700 3 -30.58 28.48 -9.79 0.137 9699
 9701 3 -30.29 28.51 -9.7 0.095 9700
 9702 3 -30.17 28.53 -9.6 0.062 9701
 9703 3 -30.19 28.51 -9.47 0.071 9702
 9704 3 -30.1 28.51 -9.38 0.097 9703
 9705 3 -29.97 28.57 -9.3 0.105 9704
 9706 3 -29.85 28.6 -9.21 0.102 9705
 9707 3 -43.43 29.71 -18.17 0.278 9587
 9708 3 -43.38 29.34 -18.01 0.178 9707
 9709 3 -43.31 29.21 -17.85 0.213 9708
 9710 3 -43.27 29.07 -17.78 0.256 9709
 9711 3 -43.14 28.98 -17.78 0.313 9710
 9712 3 -43.06 28.89 -17.65 0.337 9711
 9713 3 -43.05 28.82 -17.51 0.341 9712
 9714 3 -43.05 28.68 -17.55 0.33 9713
 9715 3 -42.63 28.71 -17.42 0.254 9714
 9716 3 -42.38 28.59 -17.3 0.152 9715
 9717 3 -42.24 28.53 -17.14 0.158 9716
 9718 3 -42.16 28.5 -17.05 0.159 9717
 9719 3 -42.05 28.44 -16.9 0.207 9718
 9720 3 -41.92 28.35 -16.8 0.258 9719
 9721 3 -41.88 28.3 -16.6 0.295 9720
 9722 3 -41.86 28.22 -16.44 0.287 9721
 9723 3 -41.74 28.22 -16.33 0.296 9722
 9724 3 -41.48 28.06 -16.3 0.25 9723
 9725 3 -41.35 28.01 -16.15 0.27 9724
 9726 3 -41.34 27.93 -16.03 0.321 9725
 9727 3 -41.14 27.88 -15.95 0.354 9726
 9728 3 -40.71 27.83 -15.86 0.235 9727
 9729 3 -40.42 27.79 -15.73 0.223 9728
 9730 3 -40.28 27.81 -15.65 0.153 9729
 9731 3 -40.18 27.86 -15.62 0.154 9730
 9732 3 -40.06 27.9 -15.63 0.195 9731
 9733 3 -39.85 27.83 -15.48 0.244 9732
 9734 3 -39.67 27.86 -15.46 0.302 9733
 9735 3 -39.56 27.86 -15.36 0.373 9734
 9736 3 -39.64 27.58 -14.79 0.13 9735
 9737 3 -39.74 27.56 -14.62 0.125 9736
 9738 3 -39.71 27.59 -14.46 0.176 9737
 9739 3 -39.74 27.58 -14.34 0.272 9738
 9740 3 -40.21 27.63 -14.24 0.092 9739
 9741 3 -40.31 27.68 -14.13 0.094 9740
 9742 3 -40.45 27.63 -14.01 0.077 9741
 9743 3 -40.6 27.63 -13.96 0.096 9742
 9744 3 -40.74 27.65 -13.97 0.09 9743
 9745 3 -40.92 27.72 -13.89 0.054 9744
 9746 3 -41.03 27.7 -13.82 0.098 9745
 9747 3 -41.13 27.77 -13.78 0.067 9746
 9748 3 -41.24 27.83 -13.73 0.126 9747
 9749 3 -41.38 27.84 -13.78 0.146 9748
 9750 3 -41.38 27.88 -13.95 0.096 9749
 9751 3 -39.38 27.59 -14.21 0.092 9739
 9752 3 -39.27 27.54 -14.05 0.104 9751
 9753 3 -39.31 27.65 -13.83 0.115 9752
 9754 3 -39.34 27.63 -13.71 0.056 9753
 9755 3 -39.31 28.02 -15.48 0.289 9735
 9756 3 -39.13 28.02 -15.48 0.26 9755
 9757 3 -39.05 28.09 -15.45 0.262 9756
 9758 3 -38.95 28.13 -15.39 0.263 9757
 9759 3 -39.1 28.54 -15.41 0.129 9758
 9760 3 -39.13 28.65 -15.4 0.186 9759
 9761 3 -39.2 28.79 -15.39 0.213 9760
 9762 3 -39.1 28.95 -15.17 0.191 9761
 9763 3 -39.06 29.04 -15.07 0.251 9762
 9764 3 -38.93 29.15 -14.94 0.225 9763
 9765 3 -38.77 29.27 -14.96 0.103 9764
 9766 3 -38.7 29.42 -14.87 0.131 9765
 9767 3 -38.73 29.56 -14.72 0.154 9766
 9768 3 -38.78 29.65 -14.63 0.17 9767
 9769 3 -38.66 29.81 -14.57 0.121 9768
 9770 3 -38.6 29.93 -14.5 0.143 9769
 9771 3 -38.55 30.04 -14.33 0.116 9770
 9772 3 -38.42 30.11 -14.22 0.145 9771
 9773 3 -38.24 30.2 -14.18 0.116 9772
 9774 3 -38.1 30.2 -14.13 0.086 9773
 9775 3 -37.99 30.22 -14.05 0.06 9774
 9776 3 -37.88 30.22 -13.94 0.093 9775
 9777 3 -37.78 30.27 -13.85 0.113 9776
 9778 3 -37.81 30.33 -13.65 0.063 9777
 9779 3 -37.75 30.34 -13.57 0.000125 9778
 9780 3 -39.52 28.7 -15.56 0.074 9761
 9781 3 -39.73 28.72 -15.59 0.106 9780
 9782 3 -39.91 28.76 -15.72 0.064 9781
 9783 3 -39.96 28.65 -15.73 0.076 9782
 9784 3 -40.09 28.61 -15.76 0.125 9783
 9785 3 -40.24 28.56 -15.86 0.152 9784
 9786 3 -40.39 28.51 -15.95 0.18 9785
 9787 3 -40.67 28.54 -15.96 0.118 9786
 9788 3 -40.8 28.54 -15.96 0.12 9787
 9789 3 -38.67 28.01 -15.2 0.132 9758
 9790 3 -38.56 28.02 -15.05 0.136 9789
 9791 3 -38.52 28.04 -14.88 0.14 9790
 9792 3 -38.46 28.13 -14.81 0.135 9791
 9793 3 -38.42 28.13 -14.64 0.114 9792
 9794 3 -38.46 28.2 -14.53 0.175 9793
 9795 3 -38.46 28.33 -14.44 0.331 9794
 9796 3 -37.92 28.22 -14.39 0.146 9795
 9797 3 -37.82 28.13 -14.23 0.121 9796
 9798 3 -37.7 28.04 -14.14 0.104 9797
 9799 3 -37.56 28.02 -14 0.116 9798
 9800 3 -37.43 28.08 -13.86 0.126 9799
 9801 3 -37.28 28.09 -13.75 0.168 9800
 9802 3 -37.06 28.18 -13.64 0.193 9801
 9803 3 -36.85 28.2 -13.57 0.182 9802
 9804 3 -36.6 28.22 -13.53 0.088 9803
 9805 3 -36.39 28.27 -13.47 0.064 9804
 9806 3 -36.27 28.26 -13.38 0.093 9805
 9807 3 -36.11 28.27 -13.3 0.119 9806
 9808 3 -35.98 28.33 -13.29 0.111 9807
 9809 3 -35.78 28.34 -13.1 0.123 9808
 9810 3 -35.67 28.36 -13.02 0.101 9809
 9811 3 -35.59 28.33 -12.81 0.127 9810
 9812 3 -35.49 28.34 -12.71 0.129 9811
 9813 3 -35.31 28.36 -12.57 0.092 9812
 9814 3 -35.21 28.4 -12.47 0.09 9813
 9815 3 -35.07 28.4 -12.39 0.082 9814
 9816 3 -34.98 28.51 -12.38 0.068 9815
 9817 3 -34.8 28.49 -12.36 0.081 9816
 9818 3 -34.68 28.49 -12.3 0.093 9817
 9819 3 -34.6 28.51 -12.22 0.145 9818
 9820 3 -34.52 28.45 -12.07 0.079 9819
 9821 3 -38.8 28.47 -14.28 0.167 9795
 9822 3 -39.2 28.54 -14.28 0.126 9821
 9823 3 -39.36 28.61 -14.23 0.112 9822
 9824 3 -39.53 28.7 -14.24 0.113 9823
 9825 3 -39.67 28.72 -14.24 0.13 9824
 9826 3 -39.82 28.79 -14.23 0.114 9825
 9827 3 -40.03 28.83 -14.29 0.088 9826
 9828 3 -40.18 28.83 -14.39 0.103 9827
 9829 3 -40.46 28.88 -14.48 0.151 9828
 9830 3 -40.63 28.93 -14.53 0.081 9829
 9831 3 -40.86 28.93 -14.57 0.115 9830
 9832 3 -41.11 28.93 -14.57 0.138 9831
 9833 3 -41.31 28.93 -14.61 0.125 9832
 9834 3 -41.53 28.88 -14.71 0.118 9833
 9835 3 -41.67 28.88 -14.72 0.000125 9834
 9836 3 -41.85 28.4 -15.97 0.113 9723
 9837 3 -41.75 28.38 -15.79 0.089 9836
 9838 3 -41.67 28.31 -15.79 0.000125 9837
 9839 3 -43.71 28.59 -17.65 0.118 9714
 9840 3 -43.88 28.59 -17.58 0.128 9839
 9841 3 -44.06 28.55 -17.49 0.134 9840
 9842 3 -44.17 28.55 -17.4 0.168 9841
 9843 3 -44.27 28.55 -17.33 0.22 9842
 9844 3 -44.61 28.6 -17.39 0.173 9843
 9845 3 -44.7 28.62 -17.12 0.075 9844
 9846 3 -44.81 28.69 -17.05 0.066 9845
 9847 3 -44.82 28.66 -17.65 0.124 9844
 9848 3 -44.99 28.66 -17.71 0.136 9847
 9849 3 -45.21 28.64 -17.81 0.111 9848
 9850 3 -45.36 28.53 -17.85 0.143 9849
 9851 3 -45.49 28.48 -17.83 0.177 9850
 9852 3 -45.61 28.41 -17.87 0.216 9851
 9853 3 -45.84 28.57 -18.12 0.086 9852
 9854 3 -46.02 28.62 -18.17 0.118 9853
 9855 3 -46.17 28.71 -18.15 0.091 9854
 9856 3 -45.63 28.16 -17.69 0.119 9852
 9857 3 -45.74 28.03 -17.73 0.085 9856
 9858 3 -43.38 29.82 -18.08 0.295 9707
 9859 3 -43.28 29.96 -17.87 0.264 9858
 9860 3 -43.24 29.66 -17.67 0.086 9859
 9861 3 -43.13 29.64 -17.58 0.072 9860
 9862 3 -42.99 29.66 -17.49 0.105 9861
 9863 3 -42.81 29.66 -17.42 0.089 9862
 9864 3 -42.63 29.66 -17.44 0.136 9863
 9865 3 -42.49 29.62 -17.37 0.048 9864
 9866 3 -43.21 30.16 -17.9 0.204 9859
 9867 3 -43.13 30.32 -17.85 0.187 9866
 9868 3 -43.06 30.5 -17.83 0.231 9867
 9869 3 -43.63 30.64 -17.74 0.077 9868
 9870 3 -43.77 30.64 -17.69 0.092 9869
 9871 3 -43.92 30.69 -17.71 0.094 9870
 9872 3 -44.1 30.68 -17.8 0.122 9871
 9873 3 -44.35 30.69 -17.78 0.106 9872
 9874 3 -44.49 30.77 -17.81 0.119 9873
 9875 3 -44.63 30.84 -17.8 0.072 9874
 9876 3 -44.74 30.87 -17.85 0.068 9875
 9877 3 -44.81 30.89 -17.76 0.11 9876
 9878 3 -45.03 30.89 -17.76 0.107 9877
 9879 3 -45.16 30.89 -17.74 0.128 9878
 9880 3 -45.24 30.84 -17.78 0.098 9879
 9881 3 -42.73 30.53 -17.69 0.234 9868
 9882 3 -42.59 30.5 -17.58 0.244 9881
 9883 3 -42.42 30.55 -17.49 0.268 9882
 9884 3 -42.66 30.77 -17.26 0.091 9883
 9885 3 -42.64 30.84 -17.1 0.099 9884
 9886 3 -42.63 30.8 -16.9 0.117 9885
 9887 3 -42.67 30.78 -16.76 0.153 9886
 9888 3 -42.74 30.77 -16.62 0.181 9887
 9889 3 -42.55 30.77 -16.44 0.147 9888
 9890 3 -42.63 30.87 -16.35 0.161 9889
 9891 3 -42.81 30.94 -16.35 0.126 9890
 9892 3 -43.02 31.02 -16.31 0.096 9891
 9893 3 -43.13 31.03 -16.21 0.114 9892
 9894 3 -43.25 30.98 -16.19 0.098 9893
 9895 3 -43.35 31.05 -16.17 0.058 9894
 9896 3 -42.93 30.8 -16.51 0.131 9888
 9897 3 -42.98 30.77 -16.39 0.099 9896
 9898 3 -42.24 30.48 -17.56 0.243 9883
 9899 3 -42.05 30.44 -17.58 0.227 9898
 9900 3 -41.89 30.48 -17.55 0.204 9899
 9901 3 -41.75 30.44 -17.6 0.168 9900
 9902 3 -41.6 30.44 -17.55 0.136 9901
 9903 3 -41.42 30.41 -17.42 0.191 9902
 9904 3 -41.28 30.39 -17.33 0.223 9903
 9905 3 -41.13 30.44 -17.3 0.185 9904
 9906 3 -40.7 30.3 -17.42 0.188 9905
 9907 3 -40.43 30.25 -17.41 0.151 9906
 9908 3 -40.31 30.23 -17.36 0.155 9907
 9909 3 -40.11 30.21 -17.32 0.166 9908
 9910 3 -39.92 30.18 -17.29 0.124 9909
 9911 3 -39.81 30.17 -17.18 0.159 9910
 9912 3 -39.63 30.17 -17.09 0.178 9911
 9913 3 -39.42 30.11 -17.11 0.215 9912
 9914 3 -39.24 30.06 -17.02 0.196 9913
 9915 3 -39.07 30.06 -16.89 0.202 9914
 9916 3 -38.96 30.04 -16.82 0.233 9915
 9917 3 -38.88 30.02 -16.75 0.204 9916
 9918 3 -38.81 30.13 -16.75 0.211 9917
 9919 3 -38.77 30.17 -16.64 0.218 9918
 9920 3 -38.61 30.02 -16.52 0.244 9919
 9921 3 -38.52 30.01 -16.36 0.24 9920
 9922 3 -38.41 29.99 -16.25 0.229 9921
 9923 3 -38.39 30.02 -16.07 0.298 9922
 9924 3 -38.41 30.06 -15.93 0.326 9923
 9925 3 -38.96 30.06 -15.85 0.135 9924
 9926 3 -39.16 30.06 -15.83 0.071 9925
 9927 3 -39.34 30.11 -15.89 0.115 9926
 9928 3 -39.49 30.02 -15.87 0.176 9927
 9929 3 -39.73 29.83 -15.82 0.128 9928
 9930 3 -39.91 29.72 -15.81 0.059 9929
 9931 3 -40.06 29.68 -15.81 0.065 9930
 9932 3 -40.24 29.7 -15.81 0.109 9931
 9933 3 -40.36 29.74 -15.86 0.081 9932
 9934 3 -40.52 29.83 -15.83 0.093 9933
 9935 3 -40.63 29.97 -15.87 0.102 9934
 9936 3 -40.78 29.97 -15.82 0.102 9935
 9937 3 -40.96 29.92 -15.71 0.157 9936
 9938 3 -41.34 30.06 -15.84 0.158 9937
 9939 3 -41.49 30.06 -15.89 0.211 9938
 9940 3 -41.81 30.18 -15.91 0.182 9939
 9941 3 -42.14 30.22 -15.89 0.107 9940
 9942 3 -42.3 30.27 -15.72 0.121 9941
 9943 3 -42.35 30.29 -15.57 0.127 9942
 9944 3 -42.42 30.31 -15.47 0.164 9943
 9945 3 -42.6 30.29 -15.42 0.16 9944
 9946 3 -42.85 30.24 -15.36 0.076 9945
 9947 3 -42.99 30.2 -15.26 0.124 9946
 9948 3 -43.11 30.26 -15.16 0.123 9947
 9949 3 -43.18 30.22 -15.08 0.115 9948
 9950 3 -43.31 30.24 -15.05 0.159 9949
 9951 3 -43.53 30.27 -15.07 0.123 9950
 9952 3 -43.71 30.27 -15.14 0.159 9951
 9953 3 -43.88 30.27 -15.24 0.161 9952
 9954 3 -44.05 30.31 -15.42 0.131 9953
 9955 3 -44.21 30.36 -15.5 0.144 9954
 9956 3 -44.41 30.46 -15.59 0.109 9955
 9957 3 -44.63 30.46 -15.56 0.105 9956
 9958 3 -40.78 29.52 -15.56 0.098 9937
 9959 3 -40.81 29.36 -15.47 0.107 9958
 9960 3 -38.1 30.02 -15.87 0.247 9924
 9961 3 -37.96 30.06 -15.75 0.206 9960
 9962 3 -37.78 30.04 -15.63 0.206 9961
 9963 3 -37.67 30.06 -15.57 0.213 9962
 9964 3 -37.49 30.06 -15.5 0.224 9963
 9965 3 -37.38 30.08 -15.36 0.235 9964
 9966 3 -37.27 30.13 -15.23 0.195 9965
 9967 3 -37.13 30.13 -15.13 0.198 9966
 9968 3 -36.95 30.09 -14.93 0.214 9967
 9969 3 -36.81 30.08 -14.72 0.191 9968
 9970 3 -36.63 30.08 -14.46 0.159 9969
 9971 3 -36.46 30.11 -14.36 0.194 9970
 9972 3 -36.45 30.2 -14.2 0.221 9971
 9973 3 -36.31 30.27 -14.05 0.256 9972
 9974 3 -36.71 30.58 -14.03 0.111 9973
 9975 3 -36.81 30.65 -13.98 0.121 9974
 9976 3 -36.89 30.77 -13.97 0.088 9975
 9977 3 -37 30.79 -13.97 0.077 9976
 9978 3 -37.21 30.81 -14.05 0.103 9977
 9979 3 -37.31 30.88 -14.02 0.154 9978
 9980 3 -37.45 30.88 -14 0.229 9979
 9981 3 -37.42 30.7 -14.28 0.018 9980
 9982 3 -37.5 30.68 -14.3 0.062 9980
 9983 3 -37.67 30.74 -14.43 0.115 9982
 9984 3 -37.78 30.77 -14.53 0.098 9983
 9985 3 -37.92 30.77 -14.63 0.089 9984
 9986 3 -38.05 30.81 -14.71 0.109 9985
 9987 3 -38.2 30.88 -14.78 0.121 9986
 9988 3 -35.93 30.2 -13.88 0.153 9973
 9989 3 -35.71 30.2 -13.8 0.108 9988
 9990 3 -35.6 30.22 -13.74 0.118 9989
 9991 3 -35.36 30.2 -13.61 0.12 9990
 9992 3 -35.24 30.2 -13.48 0.132 9991
 9993 3 -35.1 30.24 -13.38 0.142 9992
 9994 3 -34.95 30.29 -13.28 0.128 9993
 9995 3 -34.82 30.31 -13.19 0.181 9994
 9996 3 -34.71 30.33 -13.05 0.196 9995
 9997 3 -34.59 30.4 -12.99 0.215 9996
 9998 3 -34.46 30.43 -12.9 0.208 9997
 9999 3 -34.43 30.63 -12.87 0.138 9998
 10000 3 -34.31 30.72 -12.73 0.118 9999
 10001 3 -34.34 30.88 -12.69 0.085 10000
 10002 3 -34.24 30.93 -12.6 0.109 10001
 10003 3 -34.17 31.04 -12.47 0.109 10002
 10004 3 -34.2 31.08 -12.35 0.129 10003
 10005 3 -34.06 31.15 -12.2 0.121 10004
 10006 3 -33.92 31.24 -12.18 0.131 10005
 10007 3 -33.86 31.34 -12.03 0.136 10006
 10008 3 -33.77 31.47 -11.89 0.101 10007
 10009 3 -33.67 31.56 -11.69 0.074 10008
 10010 3 -33.56 31.58 -11.49 0.039 10009
 10011 3 -34.13 30.29 -12.68 0.135 9998
 10012 3 -33.96 30.33 -12.6 0.144 10011
 10013 3 -33.74 30.34 -12.52 0.115 10012
 10014 3 -33.63 30.4 -12.46 0.149 10013
 10015 3 -33.46 30.43 -12.41 0.133 10014
 10016 3 -33.28 30.45 -12.38 0.139 10015
 10017 3 -33.16 30.47 -12.36 0.168 10016
 10018 3 -32.95 30.27 -12.47 0.103 10017
 10019 3 -32.84 30.18 -12.39 0.096 10018
 10020 3 -32.77 30.11 -12.27 0.141 10019
 10021 3 -32.63 30.11 -12.13 0.134 10020
 10022 3 -32.57 29.97 -12.04 0.153 10021
 10023 3 -32.43 29.86 -11.86 0.087 10022
 10024 3 -32.32 29.81 -11.74 0.112 10023
 10025 3 -32.17 29.81 -11.65 0.105 10024
 10026 3 -31.98 29.77 -11.52 0.106 10025
 10027 3 -31.87 29.77 -11.35 0.107 10026
 10028 3 -31.79 29.76 -11.22 0.092 10027
 10029 3 -31.69 29.77 -11.06 0.089 10028
 10030 3 -31.56 29.83 -10.89 0.111 10029
 10031 3 -31.42 29.86 -10.7 0.146 10030
 10032 3 -31.22 29.83 -10.5 0.104 10031
 10033 3 -31.01 29.83 -10.4 0.144 10032
 10034 3 -30.85 29.77 -10.35 0.104 10033
 10035 3 -30.72 29.77 -10.23 0.087 10034
 10036 3 -30.53 29.79 -10.13 0.092 10035
 10037 3 -30.44 29.83 -10.05 0.103 10036
 10038 3 -30.26 29.82 -9.88 0.118 10037
 10039 3 -30.15 29.8 -9.74 0.12 10038
 10040 3 -30.06 29.82 -9.49 0.092 10039
 10041 3 -29.97 29.82 -9.39 0.082 10040
 10042 3 -29.92 29.82 -9.3 0.143 10041
 10043 3 -29.85 29.8 -9.13 0.186 10042
 10044 3 -29.53 29.69 -9.02 0.127 10043
 10045 3 -29.35 29.67 -8.93 0.138 10044
 10046 3 -29.1 29.58 -8.91 0.077 10045
 10047 3 -28.96 29.55 -8.79 0.093 10046
 10048 3 -28.78 29.55 -8.65 0.1 10047
 10049 3 -28.63 29.51 -8.52 0.131 10048
 10050 3 -28.42 29.46 -8.38 0.148 10049
 10051 3 -28.26 29.48 -8.23 0.156 10050
 10052 3 -28.08 29.51 -8.08 0.124 10051
 10053 3 -27.94 29.48 -7.93 0.086 10052
 10054 3 -27.83 29.46 -7.84 0.089 10053
 10055 3 -27.74 29.42 -7.67 0.121 10054
 10056 3 -27.67 29.35 -7.48 0.163 10055
 10057 3 -27.47 29.28 -7.3 0.118 10056
 10058 3 -27.38 29.26 -7.16 0.12 10057
 10059 3 -27.31 29.21 -7.05 0.124 10058
 10060 3 -27.22 29.21 -6.95 0.114 10059
 10061 3 -27.13 29.26 -6.88 0.018 10060
 10062 3 -30.08 29.85 -8.98 0.148 10043
 10063 3 -30.15 29.85 -8.86 0.111 10062
 10064 3 -44.81 29.41 -18.99 0.129 9582
 10065 3 -44.99 29.46 -19.05 0.123 10064
 10066 3 -45.13 29.5 -19.14 0.182 10065
 10067 3 -45.24 29.6 -18.99 0.208 10066
 10068 3 -45.35 29.69 -18.9 0.26 10067
 10069 3 -45.27 29.78 -18.6 0.135 10068
 10070 3 -45.18 29.82 -18.4 0.129 10069
 10071 3 -45.28 29.75 -18.28 0.135 10070
 10072 3 -45.38 29.75 -18.1 0.174 10071
 10073 3 -45.38 29.71 -17.99 0.267 10072
 10074 3 -45.03 29.84 -17.89 0.154 10073
 10075 3 -44.81 29.89 -17.8 0.122 10074
 10076 3 -44.71 29.96 -17.69 0.099 10075
 10077 3 -44.56 29.94 -17.55 0.094 10076
 10078 3 -44.43 29.89 -17.42 0.106 10077
 10079 3 -44.34 29.75 -17.33 0.000125 10078
 10080 3 -45.78 29.57 -18.03 0.131 10073
 10081 3 -45.95 29.55 -17.99 0.081 10080
 10082 3 -46.21 29.5 -18.01 0.095 10081
 10083 3 -46.32 29.48 -17.96 0.104 10082
 10084 3 -46.49 29.44 -17.92 0.135 10083
 10085 3 -46.71 29.39 -17.9 0.167 10084
 10086 3 -46.95 29.39 -17.85 0.184 10085
 10087 3 -47.03 29.37 -17.74 0.236 10086
 10088 3 -46.95 29.25 -17.46 0.13 10087
 10089 3 -46.88 29.14 -17.3 0.165 10088
 10090 3 -46.74 29.09 -17.19 0.15 10089
 10091 3 -46.59 28.98 -17.08 0.147 10090
 10092 3 -46.42 28.93 -16.94 0.125 10091
 10093 3 -46.31 28.87 -16.81 0.131 10092
 10094 3 -46.25 28.82 -16.71 0.115 10093
 10095 3 -46.17 28.75 -16.65 0.067 10094
 10096 3 -47.38 29.41 -17.94 0.11 10087
 10097 3 -47.53 29.37 -17.92 0.122 10096
 10098 3 -47.74 29.32 -17.87 0.108 10097
 10099 3 -47.95 29.28 -17.9 0.11 10098
 10100 3 -48.17 29.34 -17.9 0.118 10099
 10101 3 -48.36 29.39 -17.89 0.143 10100
 10102 3 -48.46 29.48 -17.85 0.102 10101
 10103 3 -48.56 29.5 -17.78 0.000125 10102
 10104 3 -45.53 29.71 -19.06 0.162 10068
 10105 3 -45.71 29.77 -19.1 0.159 10104
 10106 3 -45.93 29.8 -19.19 0.15 10105
 10107 3 -46.16 29.93 -19.28 0.165 10106
 10108 3 -46.31 30 -19.26 0.187 10107
 10109 3 -46.43 30.07 -19.26 0.238 10108
 10110 3 -46.67 30 -19.44 0.092 10109
 10111 3 -46.82 30.12 -19.56 0.146 10110
 10112 3 -46.96 30.19 -19.65 0.173 10111
 10113 3 -47.16 30.35 -19.65 0.091 10112
 10114 3 -47.16 30.46 -19.74 0.136 10113
 10115 3 -47.18 30.55 -19.85 0.095 10114
 10116 3 -46.35 30.32 -18.99 0.159 10109
 10117 3 -46.07 30.37 -18.92 0.111 10116
 10118 3 -45.96 30.41 -18.85 0.081 10117
 10119 3 -45.78 30.39 -18.8 0.075 10118
 10120 3 -46.67 30.32 -18.99 0.107 10116
 10121 3 -46.82 30.46 -18.94 0.109 10120
 10122 3 -47.05 30.48 -18.87 0.116 10121
 10123 3 -47.24 30.53 -18.87 0.144 10122
 10124 3 -47.41 30.57 -18.87 0.155 10123
 10125 3 -47.56 30.53 -18.83 0.123 10124
 10126 3 -47.74 30.41 -18.85 0.105 10125
 10127 3 -47.88 30.32 -18.83 0.093 10126
 10128 3 -48.06 30.35 -18.83 0.064 10127
 10129 3 -48.21 30.43 -18.76 0.098 10128
 10130 3 -48.38 30.44 -18.76 0.113 10129
 10131 3 -48.42 30.57 -18.85 0.108 10130
 10132 3 -48.49 30.68 -18.87 0.142 10131
 10133 3 -48.67 30.64 -18.74 0.168 10132
 10134 3 -48.78 30.52 -18.67 0.085 10133
 10135 3 -48.92 30.5 -18.64 0.134 10134
 10136 3 -49.07 30.44 -18.56 0.123 10135
 10137 3 -49.21 30.52 -18.58 0.099 10136
 10138 3 -48.31 30.82 -18.96 0.115 10132
 10139 3 -48.2 30.82 -18.99 0.079 10138
 10140 3 -44.35 28.71 -19.83 0.446 9578
 10141 3 -44.21 28.64 -19.98 0.378 10140
 10142 3 -44.03 28.73 -19.87 0.403 10141
 10143 3 -43.7 28.84 -19.74 0.407 10142
 10144 3 -43.56 28.73 -19.83 0.441 10143
 10145 3 -43.35 28.68 -19.85 0.431 10144
 10146 3 -43.11 28.73 -19.83 0.432 10145
 10147 3 -42.93 28.66 -19.85 0.404 10146
 10148 3 -42.78 28.66 -19.9 0.383 10147
 10149 3 -42.66 28.69 -19.96 0.363 10148
 10150 3 -42.41 28.64 -19.92 0.334 10149
 10151 3 -42.24 28.64 -19.96 0.343 10150
 10152 3 -42.06 28.64 -19.99 0.332 10151
 10153 3 -41.85 28.62 -20.05 0.285 10152
 10154 3 -41.67 28.59 -20.03 0.299 10153
 10155 3 -41.42 28.55 -20.03 0.287 10154
 10156 3 -41.18 28.53 -20.01 0.278 10155
 10157 3 -41.06 28.53 -20.08 0.289 10156
 10158 3 -40.8 28.46 -20.3 0.312 10157
 10159 3 -40.6 28.41 -20.35 0.358 10158
 10160 3 -40.27 28.37 -20.39 0.358 10159
 10161 3 -39.99 27.89 -20.53 0.136 10160
 10162 3 -40.07 27.69 -20.49 0.154 10161
 10163 3 -40.11 27.52 -20.46 0.152 10162
 10164 3 -40.07 27.37 -20.55 0.2 10163
 10165 3 -40.13 27.23 -20.6 0.336 10164
 10166 3 -40.25 27.57 -21.17 0.144 10165
 10167 3 -40.3 27.5 -21.3 0.106 10166
 10168 3 -40.02 26.93 -20.26 0.189 10165
 10169 3 -40.03 26.8 -20.14 0.131 10168
 10170 3 -40.1 26.71 -20.05 0.142 10169
 10171 3 -40.11 26.55 -19.98 0.168 10170
 10172 3 -40.06 26.44 -19.87 0.222 10171
 10173 3 -39.99 26.35 -19.83 0.283 10172
 10174 3 -40.28 26.05 -19.8 0.156 10173
 10175 3 -40.38 25.89 -19.8 0.167 10174
 10176 3 -40.49 25.78 -19.78 0.211 10175
 10177 3 -40.77 25.91 -20.03 0.081 10176
 10178 3 -40.81 25.89 -20.12 0.132 10177
 10179 3 -40.85 25.84 -20.23 0.166 10178
 10180 3 -40.96 25.84 -20.31 0.145 10179
 10181 3 -41.13 25.96 -20.49 0.119 10180
 10182 3 -41.18 25.89 -20.6 0.17 10181
 10183 3 -41.24 25.75 -20.78 0.166 10182
 10184 3 -41.46 25.71 -20.87 0.119 10183
 10185 3 -41.6 25.71 -20.99 0.073 10184
 10186 3 -41.74 25.68 -21.15 0.096 10185
 10187 3 -41.85 25.73 -21.24 0.123 10186
 10188 3 -42.06 25.77 -21.33 0.132 10187
 10189 3 -42.18 25.84 -21.4 0.131 10188
 10190 3 -42.41 25.8 -21.33 0.134 10189
 10191 3 -42.55 25.75 -21.28 0.15 10190
 10192 3 -42.66 25.71 -21.33 0.153 10191
 10193 3 -42.81 25.48 -21.39 0.077 10192
 10194 3 -42.88 25.39 -21.44 0.116 10193
 10195 3 -43.06 25.32 -21.6 0.119 10194
 10196 3 -43.16 25.3 -21.67 0.126 10195
 10197 3 -43.28 25.25 -21.74 0.102 10196
 10198 3 -43.28 25.16 -21.87 0.000125 10197
 10199 3 -40.48 25.59 -19.62 0.211 10176
 10200 3 -40.52 25.46 -19.51 0.185 10199
 10201 3 -40.53 25.3 -19.4 0.122 10200
 10202 3 -40.61 25.18 -19.33 0.132 10201
 10203 3 -40.6 25.07 -19.26 0.12 10202
 10204 3 -40.67 24.98 -19.19 0.123 10203
 10205 3 -40.64 24.87 -19.1 0.146 10204
 10206 3 -40.63 24.82 -18.94 0.12 10205
 10207 3 -40.66 24.75 -18.76 0.167 10206
 10208 3 -40.63 24.69 -18.65 0.135 10207
 10209 3 -40.64 24.66 -18.49 0.115 10208
 10210 3 -40.63 24.64 -18.33 0.135 10209
 10211 3 -40.77 24.64 -18.17 0.143 10210
 10212 3 -40.84 24.64 -18.05 0.177 10211
 10213 3 -40.91 24.57 -17.87 0.238 10212
 10214 3 -40.93 24.43 -17.55 0.161 10213
 10215 3 -40.98 24.23 -17.48 0.147 10214
 10216 3 -40.92 24.12 -17.46 0.188 10215
 10217 3 -40.92 24.16 -17.17 0.14 10216
 10218 3 -40.99 24.14 -17.03 0.094 10217
 10219 3 -41.02 24.05 -16.89 0.118 10218
 10220 3 -41.02 24.01 -16.74 0.105 10219
 10221 3 -41.03 23.88 -16.62 0.13 10220
 10222 3 -40.92 23.76 -16.46 0.089 10221
 10223 3 -40.92 23.58 -16.35 0.161 10222
 10224 3 -40.63 23.63 -16.19 0.125 10223
 10225 3 -40.43 23.68 -16.08 0.118 10224
 10226 3 -40.28 23.61 -15.89 0.075 10225
 10227 3 -40.2 23.58 -15.79 0.108 10226
 10228 3 -40.11 23.61 -15.66 0.098 10227
 10229 3 -39.99 23.63 -15.56 0.109 10228
 10230 3 -39.88 23.63 -15.46 0.134 10229
 10231 3 -39.67 23.59 -15.32 0.096 10230
 10232 3 -39.53 23.63 -15.25 0.09 10231
 10233 3 -39.46 23.65 -15.14 0.082 10232
 10234 3 -39.35 23.68 -14.98 0.113 10233
 10235 3 -39.23 23.7 -14.81 0.085 10234
 10236 3 -39.02 23.74 -14.61 0.107 10235
 10237 3 -38.89 23.72 -14.49 0.09 10236
 10238 3 -38.78 23.7 -14.31 0.108 10237
 10239 3 -38.67 23.65 -14.19 0.092 10238
 10240 3 -38.55 23.63 -14.03 0.103 10239
 10241 3 -38.48 23.63 -13.84 0.084 10240
 10242 3 -38.35 23.63 -13.69 0.079 10241
 10243 3 -38.35 23.61 -13.55 0.096 10242
 10244 3 -38.28 23.61 -13.44 0.083 10243
 10245 3 -38.31 23.56 -13.21 0.091 10244
 10246 3 -38.21 23.63 -13.06 0.083 10245
 10247 3 -38.16 23.61 -12.96 0.097 10246
 10248 3 -38.13 23.59 -12.81 0.11 10247
 10249 3 -38.03 23.56 -12.69 0.104 10248
 10250 3 -38.03 23.43 -12.54 0.104 10249
 10251 3 -37.96 23.34 -12.45 0.103 10250
 10252 3 -37.96 23.29 -12.32 0.165 10251
 10253 3 -37.99 23.29 -12.21 0.111 10252
 10254 3 -41.1 23.49 -16.28 0.104 10223
 10255 3 -41.21 23.24 -16.19 0.088 10254
 10256 3 -41.1 23.18 -16.06 0.109 10255
 10257 3 -41.03 23.17 -15.84 0.108 10256
 10258 3 -40.98 23.13 -15.73 0.108 10257
 10259 3 -40.88 23.06 -15.66 0.058 10258
 10260 3 -40.86 23.94 -17.65 0.14 10216
 10261 3 -40.92 23.75 -17.74 0.159 10260
 10262 3 -41.02 23.68 -17.78 0.139 10261
 10263 3 -41.2 23.64 -17.64 0.088 10262
 10264 3 -41.25 23.55 -17.65 0.054 10263
 10265 3 -41.1 23.55 -17.94 0.127 10262
 10266 3 -41.17 23.46 -18.01 0.17 10265
 10267 3 -41.25 23.39 -18.08 0.172 10266
 10268 3 -39.53 26.48 -19.8 0.128 10173
 10269 3 -39.35 26.5 -19.78 0.121 10268
 10270 3 -39.25 26.41 -19.8 0.083 10269
 10271 3 -40.13 28.32 -20.4 0.385 10160
 10272 3 -39.98 28.44 -19.78 0.096 10271
 10273 3 -39.88 28.46 -19.6 0.1 10272
 10274 3 -39.98 28.32 -20.49 0.317 10271
 10275 3 -39.78 28.32 -20.51 0.31 10274
 10276 3 -39.6 28.28 -20.58 0.304 10275
 10277 3 -39.5 28.37 -20.71 0.279 10276
 10278 3 -39.39 28.44 -20.74 0.245 10277
 10279 3 -39.2 28.5 -20.83 0.252 10278
 10280 3 -39.06 28.64 -20.92 0.225 10279
 10281 3 -38.88 28.69 -21.06 0.261 10280
 10282 3 -38.6 28.82 -21.21 0.317 10281
 10283 3 -38.41 28.94 -21.37 0.294 10282
 10284 3 -38.28 29.05 -21.49 0.295 10283
 10285 3 -38.17 29.1 -21.62 0.234 10284
 10286 3 -37.91 29.32 -21.75 0.25 10285
 10287 3 -37.44 29.62 -22.13 0.487 10286
 10288 3 -36.37 29.84 -21.61 0.878 10287
 10289 3 -35.99 29.8 -21.18 0.49 10288
 10290 3 -35.81 29.73 -21.2 0.485 10289
 10291 3 -35.77 29.69 -21 0.496 10290
 10292 3 -35.5 29.75 -20.8 0.52 10291
 10293 3 -35.43 29.68 -20.68 0.519 10292
 10294 3 -35.35 29.66 -20.57 0.501 10293
 10295 3 -35.28 29.59 -20.39 0.492 10294
 10296 3 -35.18 29.55 -20.2 0.492 10295
 10297 3 -35.03 29.57 -20.13 0.488 10296
 10298 3 -34.93 29.55 -20 0.513 10297
 10299 3 -34.86 29.48 -19.82 0.548 10298
 10300 3 -34.75 29.46 -19.64 0.559 10299
 10301 3 -34.49 29.48 -19.64 0.544 10300
 10302 3 -34.38 29.48 -19.47 0.6 10301
 10303 3 -34.2 29.45 -19.34 0.626 10302
 10304 3 -34.03 29.47 -19.23 0.634 10303
 10305 3 -33.93 29.45 -19.13 0.638 10304
 10306 3 -33.81 29.45 -18.98 0.62 10305
 10307 3 -33.74 29.47 -18.86 0.575 10306
 10308 3 -33.59 29.43 -18.73 0.544 10307
 10309 3 -33.42 29.49 -18.64 0.517 10308
 10310 3 -33.31 29.4 -18.54 0.492 10309
 10311 3 -33.14 29.4 -18.41 0.487 10310
 10312 3 -33.02 29.42 -18.2 0.474 10311
 10313 3 -32.89 29.4 -18.09 0.491 10312
 10314 3 -32.81 29.45 -17.93 0.487 10313
 10315 3 -32.68 29.43 -17.73 0.467 10314
 10316 3 -32.55 29.45 -17.63 0.483 10315
 10317 3 -32.36 29.45 -17.57 0.478 10316
 10318 3 -32.24 29.45 -17.41 0.5 10317
 10319 3 -32.16 29.49 -17.23 0.501 10318
 10320 3 -32.06 29.52 -17.09 0.534 10319
 10321 3 -31.83 29.56 -17 0.553 10320
 10322 3 -31.69 29.58 -16.86 0.532 10321
 10323 3 -31.53 29.56 -16.7 0.516 10322
 10324 3 -31.38 29.61 -16.61 0.504 10323
 10325 3 -31.28 29.59 -16.45 0.492 10324
 10326 3 -31.08 29.67 -16.34 0.476 10325
 10327 3 -30.96 29.61 -16.2 0.484 10326
 10328 3 -30.85 29.63 -16.02 0.459 10327
 10329 3 -30.76 29.68 -15.83 0.482 10328
 10330 3 -30.6 29.68 -15.75 0.467 10329
 10331 3 -30.42 29.72 -15.62 0.482 10330
 10332 3 -30.29 29.7 -15.41 0.492 10331
 10333 3 -30.1 29.76 -15.3 0.504 10332
 10334 3 -29.97 29.74 -15.15 0.494 10333
 10335 3 -29.81 29.76 -15 0.492 10334
 10336 3 -29.67 29.77 -14.89 0.467 10335
 10337 3 -29.51 29.79 -14.77 0.491 10336
 10338 3 -29.4 29.84 -14.63 0.527 10337
 10339 3 -29.31 29.81 -14.47 0.536 10338
 10340 3 -29.24 29.74 -14.28 0.528 10339
 10341 3 -29.65 29.06 -13.99 0.149 10340
 10342 3 -29.67 28.97 -13.85 0.114 10341
 10343 3 -29.65 28.88 -13.74 0.137 10342
 10344 3 -29.6 28.79 -13.61 0.14 10343
 10345 3 -29.58 28.61 -13.47 0.148 10344
 10346 3 -29.53 28.52 -13.36 0.147 10345
 10347 3 -29.51 28.4 -13.27 0.128 10346
 10348 3 -29.6 28.26 -13.2 0.14 10347
 10349 3 -29.67 28.13 -13.13 0.206 10348
 10350 3 -29.81 28.02 -13.15 0.223 10349
 10351 3 -30.35 28.09 -13.32 0.069 10350
 10352 3 -30.49 28.06 -13.47 0.102 10351
 10353 3 -30.69 28.04 -13.52 0.103 10352
 10354 3 -29.72 27.83 -13.04 0.193 10350
 10355 3 -29.72 27.65 -12.95 0.182 10354
 10356 3 -29.76 27.54 -12.86 0.213 10355
 10357 3 -29.88 27.38 -12.86 0.233 10356
 10358 3 -29.92 27.27 -12.75 0.245 10357
 10359 3 -29.88 27.13 -12.61 0.18 10358
 10360 3 -29.96 26.99 -12.52 0.217 10359
 10361 3 -29.94 26.83 -12.38 0.21 10360
 10362 3 -29.96 26.68 -12.27 0.219 10361
 10363 3 -29.97 26.47 -12.06 0.185 10362
 10364 3 -30.1 26.42 -11.97 0.163 10363
[truncated: 1,040,810 more chars]
