# Supplementary material for: Automated Proofreading of Digitally Reconstructed Neural Morphology Enhances Accuracy, Scalability, and Standardization
Source: bioRxiv. 2026 Apr 7:2026.03.27.714818. Preprint. [Version 2] doi: 10.64898/2026.03.27.714818 (PMC13060139; doi:10.64898/2026.03.27.714818)
Supplement: Supplement 1 [file media-1.zip › swc_standardized_3_6_2026__23_06_30/CNG Version/720575940616481397.CNG.swc]

# SWC to SWC conversion from L-Measure. Sridevi Polavaram: spolavar@gmu.edu
# Original fileName:Z://nmo_swc//out_Final//Source_Temp1//720575940616481397.CNG.swc
#
 1 1 0 0 0 3.105 -1
 2 1 -1.11 0.64 0.11 2.511 1
 3 1 -1.19 0.54 0.2 2.569 2
 4 1 -1.26 0.39 0.26 2.713 3
 5 1 -1.53 0.42 0.46 2.576 4
 6 1 -1.35 1.01 1.4 2.102 5
 7 1 -1.14 0.65 1.63 2.336 6
 8 1 -1.11 0.74 1.86 2.382 7
 9 1 -0.87 0.74 2.07 2.264 8
 10 1 -0.99 1.01 2.16 1.959 9
 11 1 -0.91 1 2.31 1.975 10
 12 1 -0.04 2.53 3.18 0.817 11
 13 1 -0.01 2.44 3.35 0.992 12
 14 1 0.05 2.21 3.48 1.169 13
 15 1 0.15 1.86 3.64 1.268 14
 16 1 0.03 1.45 3.73 1.469 15
 17 1 0 1.14 3.73 1.507 16
 18 1 0 1.09 3.85 1.567 17
 19 1 -0.1 1.07 3.91 1.602 18
 20 1 0 1.16 4.1 1.708 19
 21 1 -0.01 1.04 4.1 1.765 20
 22 1 0.24 1.01 4.23 1.714 21
 23 1 1.56 0.88 4.44 0.857 22
 24 1 1.61 0.69 4.41 0.806 23
 25 1 1.74 0.65 4.43 0.708 24
 26 3 1.6 0.84 4.57 0.469 25
 27 3 1.55 0.94 4.62 0.469 26
 28 3 1.53 0.95 4.28 0.13 27
 29 3 1.29 1.05 4.31 0.028 28
 30 3 1.39 1.18 4.55 0.209 26
 31 1 2.33 0.13 4.15 0.409 25
 32 1 2.29 0.15 4.27 0.377 31
 33 1 2.29 0.16 4.53 0.45 32
 34 1 2.47 0 4.56 0.543 33
 35 1 2.66 -0.15 4.53 0.534 34
 36 1 2.77 -0.26 4.54 0.538 35
 37 1 2.95 -0.38 4.5 0.434 36
 38 1 3.04 -0.42 4.49 0.239 37
 39 1 3.12 -0.21 4.58 0.079 38
 40 3 5.06 -1.17 6.33 0.663 39
 41 3 5.13 -1.15 6.57 0.72 40
 42 3 5.18 -1.08 6.78 0.651 41
 43 3 5.18 -0.99 6.89 0.648 42
 44 3 5.19 -0.9 6.99 0.575 43
 45 3 5.23 -0.76 7.08 0.534 44
 46 3 5.23 -0.69 7.25 0.484 45
 47 3 5.13 -0.61 7.43 0.454 46
 48 3 5.05 -0.51 7.57 0.445 47
 49 3 4.94 -0.37 7.69 0.435 48
 50 3 4.88 -0.3 7.87 0.434 49
 51 3 4.81 -0.26 8.07 0.367 50
 52 3 4.35 0.1 9.16 0.913 51
 53 3 3.98 0.35 10.05 0.436 52
 54 3 3.91 0.47 10.27 0.366 53
 55 3 3.91 0.51 10.49 0.345 54
 56 3 3.89 0.57 10.67 0.356 55
 57 3 3.79 0.64 10.88 0.363 56
 58 3 3.83 0.63 11.05 0.338 57
 59 3 3.83 0.62 11.32 0.321 58
 60 3 3.66 0.67 11.4 0.273 59
 61 3 3.75 0.58 11.5 0.259 60
 62 3 3.77 0.5 11.6 0.303 61
 63 3 3.7 0.53 11.82 0.317 62
 64 3 3.68 0.51 11.99 0.32 63
 65 3 3.64 0.53 12.24 0.275 64
 66 3 3.62 0.52 12.4 0.32 65
 67 3 3.66 0.44 12.57 0.308 66
 68 3 3.68 0.37 12.77 0.293 67
 69 3 3.7 0.27 12.97 0.289 68
 70 3 3.72 0.27 13.2 0.263 69
 71 3 3.79 0.19 13.38 0.268 70
 72 3 3.83 0.07 13.56 0.268 71
 73 3 3.85 0.03 13.74 0.246 72
 74 3 3.83 0 13.92 0.247 73
 75 3 3.81 -0.09 14.07 0.247 74
 76 3 3.81 -0.15 14.25 0.265 75
 77 3 3.75 -0.24 14.48 0.289 76
 78 3 3.79 -0.32 14.64 0.291 77
 79 3 3.75 -0.39 14.8 0.301 78
 80 3 3.68 -0.51 14.97 0.305 79
 81 3 3.62 -0.56 15.08 0.266 80
 82 3 3.72 -0.66 15.2 0.305 81
 83 3 3.6 -0.63 15.4 0.269 82
 84 3 3.58 -0.76 15.51 0.322 83
 85 3 3.51 -0.82 15.68 0.287 84
 86 3 3.42 -0.89 15.89 0.294 85
 87 3 3.34 -0.97 16.09 0.284 86
 88 3 3.3 -1.05 16.29 0.313 87
 89 3 3.24 -1.11 16.54 0.298 88
 90 3 3.11 -1.12 16.77 0.309 89
 91 3 3.03 -1.12 17 0.32 90
 92 3 2.97 -1.11 17.18 0.33 91
 93 3 2.97 -1.12 17.36 0.335 92
 94 3 2.92 -1.11 17.59 0.312 93
 95 3 2.86 -1.16 17.79 0.316 94
 96 3 2.8 -1.13 18.06 0.313 95
 97 3 2.82 -1.19 18.2 0.326 96
 98 3 2.8 -1.16 18.4 0.31 97
 99 3 2.92 -1.2 18.68 0.315 98
 100 3 2.9 -1.21 18.9 0.283 99
 101 3 2.9 -1.33 19.08 0.251 100
 102 3 2.94 -1.4 19.23 0.245 101
 103 3 2.92 -1.46 19.39 0.256 102
 104 3 2.96 -1.52 19.57 0.26 103
 105 3 2.94 -1.6 19.69 0.259 104
 106 3 3.05 -1.62 19.8 0.22 105
 107 3 2.86 -1.83 19.89 0.152 106
 108 3 3.11 -1.87 19.98 0.256 107
 109 3 3.13 -1.87 20.17 0.272 108
 110 3 3.13 -1.92 20.35 0.265 109
 111 3 3.22 -2.01 20.62 0.281 110
 112 3 3.26 -2.09 20.85 0.302 111
 113 3 3.19 -2.15 20.98 0.316 112
 114 3 3.21 -2.19 21.19 0.301 113
 115 3 3.24 -2.3 21.48 0.335 114
 116 3 3.17 -2.32 21.69 0.322 115
 117 3 3.09 -2.34 21.89 0.319 116
 118 3 2.97 -2.34 22.05 0.345 117
 119 3 2.88 -2.36 22.23 0.303 118
 120 3 2.78 -2.36 22.35 0.29 119
 121 3 2.8 -2.42 22.57 0.283 120
 122 3 2.69 -2.42 22.69 0.324 121
 123 3 2.59 -2.49 22.82 0.33 122
 124 3 2.55 -2.51 23.09 0.321 123
 125 3 2.49 -2.51 23.29 0.305 124
 126 3 2.34 -2.55 23.49 0.334 125
 127 3 2.22 -2.55 23.66 0.358 126
 128 3 2.09 -2.55 23.77 0.362 127
 129 3 1.87 -2.61 23.93 0.368 128
 130 3 1.7 -2.63 24.16 0.374 129
 131 3 1.53 -2.61 24.32 0.371 130
 132 3 0.78 -2.24 25.13 0.87 131
 133 3 0.8 -2.11 24.91 0.654 132
 134 3 0.75 -1.96 24.79 0.571 133
 135 3 0.77 -1.89 24.72 0.437 134
 136 3 0.86 -1.76 24.56 0.384 135
 137 3 0.99 -1.7 24.56 0.374 136
 138 3 1.18 -1.7 24.65 0.358 137
 139 3 1.36 -1.68 24.77 0.326 138
 140 3 1.51 -1.6 24.88 0.327 139
 141 3 1.75 -1.63 25.23 0.367 140
 142 3 1.8 -1.62 25.39 0.343 141
 143 3 1.87 -1.58 25.51 0.328 142
 144 3 2.17 -1.42 25.6 0.333 143
 145 3 2.34 -1.31 25.62 0.325 144
 146 3 2.47 -1.13 25.62 0.319 145
 147 3 2.61 -0.94 25.61 0.282 146
 148 3 2.69 -0.84 25.57 0.233 147
 149 3 2.82 -0.65 25.5 0.222 148
 150 3 2.94 -0.51 25.5 0.164 149
 151 3 2.88 -0.35 25.36 0.175 150
 152 3 3.01 -0.25 25.27 0.215 151
 153 3 3.05 -0.18 25.11 0.209 152
 154 3 3.09 -0.06 24.93 0.2 153
 155 3 3.13 0 24.81 0.169 154
 156 3 3.11 0.12 24.68 0.181 155
 157 3 3.11 0.26 24.61 0.19 156
 158 3 3.05 0.39 24.52 0.211 157
 159 3 3.05 0.54 24.43 0.205 158
 160 3 3.03 0.64 24.32 0.232 159
 161 3 3.19 0.91 24.31 0.323 160
 162 3 2.99 0.99 24.18 0.273 161
 163 3 2.9 1.1 24.06 0.258 162
 164 3 2.72 1.24 23.93 0.263 163
 165 3 2.59 1.39 23.84 0.233 164
 166 3 2.44 1.59 23.79 0.245 165
 167 3 2.36 1.77 23.73 0.295 166
 168 3 2.4 2.06 23.74 0.393 167
 169 3 2.4 2.08 23.62 0.429 168
 170 3 2.26 2.2 23.33 0.49 169
 171 3 2.15 2.41 23.08 0.54 170
 172 3 2.11 2.56 22.94 0.481 171
 173 3 2.17 2.66 22.85 0.482 172
 174 3 2.26 2.75 22.81 0.497 173
 175 3 2.42 2.77 22.8 0.47 174
 176 3 2.42 2.91 22.65 0.425 175
 177 3 2.59 3.2 22.01 0.534 176
 178 3 2.51 3.39 21.78 0.396 177
 179 3 2.47 3.37 21.55 0.341 178
 180 3 2.47 3.39 21.35 0.357 179
 181 3 2.44 3.43 21.26 0.357 180
 182 3 2.4 3.48 21.17 0.356 181
 183 3 2.4 3.43 20.92 0.34 182
 184 3 2.21 3.52 20.85 0.355 183
 185 3 2.13 3.56 20.73 0.373 184
 186 3 1.99 3.6 20.6 0.401 185
 187 3 1.87 3.64 20.49 0.397 186
 188 3 1.75 3.64 20.33 0.407 187
 189 3 1.73 3.75 20.21 0.429 188
 190 3 1.58 3.77 20.08 0.484 189
 191 3 1.37 3.79 20.01 0.503 190
 192 3 1.27 3.85 19.92 0.519 191
 193 3 1.06 3.87 19.83 0.539 192
 194 3 0.95 3.93 19.71 0.578 193
 195 3 0.66 4.02 19.69 0.553 194
 196 3 0.47 4.03 19.62 0.545 195
 197 3 0.3 4.09 19.58 0.476 196
 198 3 0.11 4.18 19.46 0.437 197
 199 3 0.08 4.23 19.33 0.423 198
 200 3 -0.1 4.28 19.21 0.379 199
 201 3 -0.1 4.39 19.12 0.427 200
 202 3 -0.07 4.4 19.01 0.481 201
 203 3 -0.28 4.46 18.92 0.452 202
 204 3 -0.47 4.52 18.85 0.432 203
 205 3 -0.53 4.64 18.73 0.414 204
 206 3 -0.65 4.69 18.65 0.442 205
 207 3 -0.78 4.77 18.56 0.461 206
 208 3 -0.85 4.88 18.44 0.446 207
 209 3 -1 4.98 18.33 0.486 208
 210 3 -1.14 5.09 18.26 0.489 209
 211 3 -1.23 5.17 18.17 0.518 210
 212 3 -1.37 5.24 18.06 0.524 211
 213 3 -1.68 5.34 18.03 0.479 212
 214 3 -1.88 5.43 17.96 0.482 213
 215 3 -2.06 5.47 17.85 0.476 214
 216 3 -2.2 5.49 17.74 0.462 215
 217 3 -2.43 5.6 17.65 0.412 216
 218 3 -2.58 5.76 17.62 0.395 217
 219 3 -2.72 5.78 17.51 0.437 218
 220 3 -2.81 5.82 17.39 0.427 219
 221 3 -2.97 5.88 17.26 0.417 220
 222 3 -3.16 5.94 17.15 0.434 221
 223 3 -3.29 6.11 17.08 0.437 222
 224 3 -3.45 6.23 16.96 0.441 223
 225 3 -3.64 6.34 16.92 0.429 224
 226 3 -3.79 6.38 16.8 0.428 225
 227 3 -4.01 6.47 16.74 0.478 226
 228 3 -4.26 6.59 16.71 0.469 227
 229 3 -4.46 6.65 16.65 0.496 228
 230 3 -4.62 6.68 16.51 0.55 229
 231 3 -4.9 6.77 16.49 0.526 230
 232 3 -5.12 6.88 16.44 0.556 231
 233 3 -5.29 6.89 16.37 0.533 232
 234 3 -5.49 6.93 16.31 0.555 233
 235 3 -5.75 7.02 16.28 0.556 234
 236 3 -5.98 7.05 16.21 0.57 235
 237 3 -6.19 7.09 16.19 0.608 236
 238 3 -6.49 7.15 16.19 0.603 237
 239 3 -6.69 7.14 16.15 0.59 238
 240 3 -6.95 7.22 16.15 0.554 239
 241 3 -7.19 7.24 16.15 0.526 240
 242 3 -7.33 7.23 16.05 0.554 241
 243 3 -7.53 7.23 15.99 0.559 242
 244 3 -7.75 7.28 15.98 0.55 243
 245 3 -7.95 7.39 15.85 0.507 244
 246 3 -8.13 7.39 15.77 0.491 245
 247 3 -8.24 7.46 15.57 0.536 246
 248 3 -8.39 7.57 15.47 0.548 247
 249 3 -8.47 7.62 15.24 0.571 248
 250 3 -8.64 7.7 15.2 0.563 249
 251 3 -8.82 7.86 15.13 0.553 250
 252 3 -8.99 7.91 15.05 0.576 251
 253 3 -9.15 8.06 15.04 0.562 252
 254 3 -9.37 8.16 14.99 0.548 253
 255 3 -9.55 8.31 14.95 0.557 254
 256 3 -9.68 8.48 14.88 0.529 255
 257 3 -9.87 8.44 14.77 0.458 256
 258 3 -9.91 8.34 14.61 0.399 257
 259 3 -9.9 8.48 14.46 0.445 258
 260 3 -10.05 8.49 14.3 0.456 259
 261 3 -10.18 8.56 14.24 0.488 260
 262 3 -10.38 8.62 14.16 0.503 261
 263 3 -10.42 8.78 14 0.491 262
 264 3 -10.49 8.88 13.8 0.415 263
 265 3 -10.57 8.91 13.64 0.391 264
 266 3 -10.6 9.04 13.53 0.419 265
 267 3 -10.59 9.15 13.33 0.463 266
 268 3 -10.66 9.21 13.18 0.467 267
 269 3 -10.82 9.39 13.02 0.477 268
 270 3 -10.9 9.7 13.19 0.652 269
 271 3 -10.85 10.07 13.72 0.277 270
 272 3 -10.76 9.99 13.71 0.201 271
 273 3 -10.68 9.91 13.77 0.176 272
 274 3 -10.65 9.78 13.82 0.14 273
 275 3 -10.99 9.81 13.21 0.768 270
 276 3 -11.13 9.8 12.72 0.616 275
 277 3 -11.18 9.81 12.47 0.618 276
 278 3 -11.22 9.9 12.33 0.63 277
 279 3 -11.33 9.98 12.19 0.618 278
 280 3 -11.49 10.03 12.06 0.646 279
 281 3 -11.51 10.14 11.94 0.661 280
 282 3 -11.5 10.23 11.72 0.721 281
 283 3 -11.7 10.36 11.65 0.706 282
 284 3 -11.77 10.39 11.48 0.682 283
 285 3 -11.96 10.54 11.45 0.697 284
 286 3 -12.12 10.62 11.3 0.684 285
 287 3 -12.26 10.8 11.23 0.686 286
 288 3 -12.55 10.82 11.18 0.667 287
 289 3 -12.63 11.03 11.03 0.688 288
 290 3 -12.76 11.08 10.91 0.661 289
 291 3 -12.9 11.23 10.77 0.652 290
 292 3 -13.1 11.41 10.73 0.654 291
 293 3 -13.27 11.51 10.64 0.641 292
 294 3 -13.41 11.59 10.52 0.649 293
 295 3 -13.57 11.79 10.43 0.63 294
 296 3 -13.71 11.89 10.36 0.654 295
 297 3 -13.91 11.98 10.35 0.673 296
 298 3 -14.05 12.06 10.27 0.696 297
 299 3 -14.16 12.15 10.12 0.685 298
 300 3 -14.33 12.24 10.07 0.717 299
 301 3 -14.5 12.34 10 0.719 300
 302 3 -14.66 12.45 9.94 0.727 301
 303 3 -14.92 12.15 10.8 0.09 302
 304 3 -14.87 12.06 10.87 0.088 303
 305 3 -14.83 12.59 9.95 0.739 302
 306 3 -14.9 12.76 9.87 0.76 305
 307 3 -14.99 12.84 9.77 0.748 306
 308 3 -15.07 12.98 9.72 0.742 307
 309 3 -15.14 13.69 10.1 0.386 308
 310 3 -15.2 13.83 9.99 0.429 309
 311 3 -15.31 13.94 9.9 0.469 310
 312 3 -15.39 14.01 9.85 0.498 311
 313 3 -15.4 14.11 9.77 0.479 312
 314 3 -15.37 14.25 9.65 0.492 313
 315 3 -15.27 14.47 9.44 0.441 314
 316 3 -15.24 14.53 9.24 0.434 315
 317 3 -15.12 14.59 9.01 0.37 316
 318 3 -14.82 14.72 8.74 0.324 317
 319 3 -14.68 14.7 8.66 0.413 318
 320 3 -15.07 15.06 8.59 0.125 319
 321 3 -15.13 15.17 8.61 0.197 320
 322 3 -15.24 15.11 8.33 0.095 321
 323 3 -15.39 15.2 8.26 0.089 322
 324 3 -15.58 15.14 8.23 0.116 323
 325 3 -15.26 15.23 8.03 0.098 324
 326 3 -15.08 15.22 7.93 0.091 325
 327 3 -15.07 15.25 7.82 0.078 326
 328 3 -14.99 15.34 7.69 0.065 327
 329 3 -14.9 15.39 7.63 0.067 328
 330 3 -14.82 15.5 7.59 0.125 329
 331 3 -14.67 15.53 7.56 0.166 330
 332 3 -14.51 15.39 7.6 0.111 331
 333 3 -14.38 15.32 7.59 0.037 332
 334 3 -14.55 15.64 7.52 0.079 331
 335 3 -14.4 15.71 7.44 0.098 334
 336 3 -14.24 15.69 7.51 0.08 335
 337 3 -14.15 15.64 7.56 0.000125 336
 338 3 -15.15 15.32 8.64 0.22 321
 339 3 -15.15 15.56 8.56 0.148 338
 340 3 -15.08 15.63 8.51 0.176 339
 341 3 -15.09 15.76 8.45 0.207 340
 342 3 -15.16 15.95 8.29 0.185 341
 343 3 -15.16 16.05 8.23 0.201 342
 344 3 -15.24 16.24 8.32 0.165 343
 345 3 -15.26 16.39 8.29 0.195 344
 346 3 -15.24 16.51 8.15 0.26 345
 347 3 -15.24 16.62 8.08 0.292 346
 348 3 -15.52 16.87 8.31 0.219 347
 349 3 -15.65 17.01 8.41 0.249 348
 350 3 -15.75 17.14 8.47 0.183 349
 351 3 -15.73 17.42 8.48 0.191 350
 352 3 -15.65 17.56 8.5 0.178 351
 353 3 -15.65 17.76 8.47 0.175 352
 354 3 -15.64 17.96 8.44 0.201 353
 355 3 -15.62 18.01 8.54 0.247 354
 356 3 -15.57 18.08 8.63 0.298 355
 357 3 -15.24 18.3 8.32 0.139 356
 358 3 -15.13 18.4 8.33 0.131 357
 359 3 -15.02 18.46 8.31 0.138 358
 360 3 -14.85 18.53 8.24 0.18 359
 361 3 -14.65 18.65 8.19 0.194 360
 362 3 -14.5 18.73 8.14 0.208 361
 363 3 -14.37 18.8 8.11 0.242 362
 364 3 -14.23 18.85 8.06 0.242 363
 365 3 -14.15 18.92 8 0.28 364
 366 3 -13.99 18.55 7.78 0.108 365
 367 3 -13.87 18.55 7.64 0.084 366
 368 3 -13.81 18.55 7.48 0.105 367
 369 3 -13.68 18.58 7.35 0.1 368
 370 3 -13.6 18.48 7.26 0.048 369
 371 3 -13.62 18.51 7.13 0.114 370
 372 3 -13.56 18.46 7.06 0.175 371
 373 3 -13.55 18.31 7.05 0.126 372
 374 3 -13.54 18.24 7.04 0.126 373
 375 3 -13.48 18.4 6.88 0.077 374
 376 3 -13.33 18.35 6.8 0.044 375
 377 3 -13.59 18.17 6.89 0.076 373
 378 3 -13.64 18.19 6.77 0.114 377
 379 3 -13.6 18.19 6.64 0.111 378
 380 3 -13.66 18.17 6.52 0.104 379
 381 3 -13.74 18.15 6.43 0.148 380
 382 3 -13.73 18.31 6.17 0.091 381
 383 3 -13.67 18.26 6.02 0.063 382
 384 3 -13.63 18.15 5.96 0.136 383
 385 3 -13.58 18.17 5.82 0.144 384
 386 3 -13.57 18.21 5.61 0.105 385
 387 3 -13.41 18.6 7.05 0.089 372
 388 3 -13.25 18.62 6.97 0.075 387
 389 3 -13.13 18.69 6.94 0.074 388
 390 3 -12.96 18.76 6.92 0.102 389
 391 3 -12.76 18.8 6.89 0.115 390
 392 3 -12.6 18.87 6.9 0.141 391
 393 3 -12.49 18.96 6.86 0.113 392
 394 3 -12.32 18.98 6.88 0.042 393
 395 3 -14.07 19.28 7.98 0.102 365
 396 3 -13.91 19.33 7.9 0.16 395
 397 3 -13.79 19.33 7.86 0.201 396
 398 3 -13.65 19.4 8 0.201 397
 399 3 -13.58 19.51 8.06 0.085 398
 400 3 -13.51 19.55 8.17 0.198 399
 401 3 -13.42 19.6 8.15 0.269 400
 402 3 -13.34 19.6 8.37 0.343 401
 403 3 -13.22 19.62 8.44 0.41 402
 404 3 -13.07 19.6 8.54 0.454 403
 405 3 -12.95 19.58 8.63 0.502 404
 406 3 -12.98 19.58 8.88 0.49 405
 407 3 -12.8 19.67 8.96 0.459 406
 408 3 -12.8 19.78 9.07 0.455 407
 409 3 -12.74 19.9 9.09 0.412 408
 410 3 -12.59 20.17 8.59 0.079 409
 411 3 -12.58 20.19 8.48 0.000125 410
 412 3 -12.74 19.98 9.25 0.308 409
 413 3 -12.66 19.94 9.48 0.253 412
 414 3 -12.57 19.87 9.62 0.259 413
 415 3 -12.41 19.96 9.75 0.211 414
 416 3 -12.27 19.92 9.87 0.208 415
 417 3 -12.14 19.69 9.91 0.146 416
 418 3 -11.96 19.58 9.96 0.089 417
 419 3 -11.87 19.49 10.04 0.139 418
 420 3 -11.82 19.44 10.13 0.17 419
 421 3 -11.52 19.44 10.22 0.1 420
 422 3 -11.41 19.44 10.2 0.136 421
 423 3 -11.24 19.4 10.33 0.124 422
 424 3 -11.09 19.31 10.33 0.122 423
 425 3 -10.93 19.37 10.39 0.171 424
 426 3 -10.81 19.4 10.32 0.222 425
 427 3 -10.71 19.42 10.32 0.25 426
 428 3 -10.58 19.37 9.99 0.124 427
 429 3 -10.49 19.37 9.75 0.139 428
 430 3 -10.39 19.35 9.76 0.137 429
 431 3 -10.32 19.44 9.72 0.145 430
 432 3 -10.2 19.3 9.72 0.074 431
 433 3 -10.09 19.33 9.75 0.113 432
 434 3 -9.98 19.39 9.83 0.143 433
 435 3 -9.9 19.42 9.89 0.145 434
 436 3 -9.62 19.42 9.94 0.128 435
 437 3 -9.49 19.48 9.9 0.18 436
 438 3 -9.29 19.46 10.14 0.088 437
 439 3 -9.15 19.46 10.2 0.076 438
 440 3 -9.45 19.51 9.73 0.122 437
 441 3 -9.27 19.62 9.67 0.133 440
 442 3 -9.24 19.71 9.63 0.128 441
 443 3 -9.12 19.73 9.47 0.139 442
 444 3 -8.98 19.69 9.4 0.128 443
 445 3 -8.81 19.71 9.22 0.098 444
 446 3 -8.76 19.71 9.04 0.119 445
 447 3 -8.85 19.67 8.88 0.139 446
 448 3 -8.9 19.51 8.61 0.144 447
 449 3 -9.02 19.44 8.53 0.138 448
 450 3 -9.17 19.33 8.38 0.089 449
 451 3 -9.4 19.28 8.39 0.095 450
 452 3 -9.5 19.24 8.42 0.105 451
 453 3 -9.65 19.24 8.48 0.072 452
 454 3 -9.83 19.23 8.48 0.098 453
 455 3 -9.99 19.23 8.49 0.08 454
 456 3 -10.38 19.58 9.63 0.128 431
 457 3 -10.49 19.65 9.59 0.173 456
 458 3 -10.47 19.85 9.73 0.172 457
 459 3 -10.72 19.8 9.74 0.236 458
 460 3 -10.67 19.92 10.03 0.108 459
 461 3 -10.65 20.05 10.04 0.173 460
 462 3 -11.09 19.67 9.94 0.102 459
 463 3 -11.1 19.71 10.06 0.095 462
 464 3 -11.13 19.65 10.14 0.000125 463
 465 3 -10.74 19.65 10.64 0.127 427
 466 3 -10.57 19.78 10.64 0.068 465
 467 3 -10.52 19.87 10.73 0.098 466
 468 3 -10.46 20.01 10.7 0.068 467
 469 3 -10.35 20.05 10.73 0.092 468
 470 3 -10.42 19.87 10.88 0.072 469
 471 3 -10.52 19.64 10.87 0.05 470
 472 3 -10.65 19.6 10.82 0.061 471
 473 3 -10.24 20.14 10.65 0.067 469
 474 3 -10.12 20.12 10.64 0.114 473
 475 3 -10.07 20.23 10.48 0.119 474
 476 3 -9.98 20.23 10.37 0.039 475
 477 3 -9.96 20.1 10.72 0.068 474
 478 3 -9.84 20.05 10.71 0.062 477
 479 3 -12.42 20.12 9.92 0.14 416
 480 3 -12.49 20.08 10.01 0.193 479
 481 3 -12.52 20.08 10.15 0.193 480
 482 3 -12.41 20.05 10.45 0.173 481
 483 3 -12.47 20.05 10.62 0.243 482
 484 3 -12.5 20.21 10.78 0.202 483
 485 3 -12.57 20.26 11.04 0.17 484
 486 3 -12.56 20.3 11.29 0.172 485
 487 3 -12.65 20.31 11.48 0.174 486
 488 3 -12.65 20.24 11.64 0.26 487
 489 3 -12.66 20.23 11.79 0.307 488
 490 3 -12.91 20.4 12.17 0.161 489
 491 3 -12.91 20.44 12.32 0.163 490
 492 3 -12.91 20.44 12.49 0.133 491
 493 3 -12.9 20.51 12.62 0.091 492
 494 3 -12.84 20.53 12.73 0.104 493
 495 3 -12.75 20.58 12.81 0.15 494
 496 3 -12.64 20.69 12.84 0.19 495
 497 3 -12.4 20.83 12.83 0.172 496
 498 3 -12.23 20.9 12.81 0.136 497
 499 3 -12.22 21.05 12.9 0.143 498
 500 3 -12.12 21.21 12.98 0.142 499
 501 3 -12.01 21.31 13.07 0.195 500
 502 3 -11.99 21.44 13.16 0.151 501
 503 3 -11.9 21.69 13.26 0.142 502
 504 3 -11.82 21.85 13.31 0.126 503
 505 3 -11.85 22.05 13.39 0.128 504
 506 3 -11.89 22.17 13.42 0.215 505
 507 3 -12.39 22.01 13.64 0.12 506
 508 3 -12.52 21.99 13.75 0.097 507
 509 3 -12.67 22.01 13.8 0.086 508
 510 3 -12.79 21.92 13.84 0.033 509
 511 3 -12.75 21.83 13.96 0.073 510
 512 3 -12.74 21.78 14.11 0.082 511
 513 3 -12.87 21.8 14.21 0.113 512
 514 3 -12.99 21.92 14.26 0.053 513
 515 3 -13.08 21.94 14.33 0.033 514
 516 3 -13.34 21.81 14.39 0.088 515
 517 3 -13.49 21.81 14.46 0.127 516
 518 3 -13.64 21.81 14.63 0.087 517
 519 3 -13.73 21.89 14.72 0.092 518
 520 3 -13.83 21.89 14.76 0.094 519
 521 3 -13.97 21.83 14.79 0.125 520
 522 3 -14.04 21.8 14.91 0.158 521
 523 3 -14.15 21.71 15.06 0.13 522
 524 3 -14.2 21.65 15.21 0.135 523
 525 3 -14.12 21.6 15.44 0.084 524
 526 3 -14.13 21.55 15.59 0.076 525
 527 3 -11.79 22.37 13.37 0.328 506
 528 3 -11.38 22.35 13.06 0.087 527
 529 3 -11.31 22.35 12.84 0.075 528
 530 3 -11.15 22.28 12.65 0.102 529
 531 3 -11.08 22.17 12.57 0.093 530
 532 3 -10.99 22.03 12.48 0.1 531
 533 3 -10.92 21.94 12.39 0.081 532
 534 3 -10.74 21.85 12.34 0.07 533
 535 3 -10.57 21.92 12.23 0.088 534
 536 3 -10.48 21.9 12.14 0.088 535
 537 3 -10.37 21.96 12.06 0.091 536
 538 3 -11.57 22.55 13.24 0.2 527
 539 3 -11.48 22.71 13.11 0.137 538
 540 3 -11.4 22.96 13.09 0.173 539
 541 3 -11.34 23.08 13.01 0.168 540
 542 3 -11.24 23.17 13.05 0.166 541
 543 3 -11.12 23.4 12.98 0.179 542
 544 3 -11.07 23.58 12.99 0.151 543
 545 3 -11.02 23.71 13.09 0.194 544
 546 3 -11.01 23.85 13.19 0.324 545
 547 3 -11.17 23.89 13.38 0.365 546
 548 3 -10.92 24.06 12.98 0.119 547
 549 3 -11.02 24.1 13.51 0.656 547
 550 3 -10.91 24.06 13.83 0.665 549
 551 3 -10.97 24.19 13.94 0.684 550
 552 3 -11.3 23.53 14.58 0.056 551
 553 3 -11.4 23.53 14.71 0.061 552
 554 3 -11.57 23.56 14.76 0.105 553
 555 3 -11.59 23.49 14.89 0.074 554
 556 3 -11.4 23.37 14.9 0.075 555
 557 3 -11.29 23.31 14.96 0.051 556
 558 3 -11.26 23.33 15.13 0.103 557
 559 3 -11.34 23.35 15.31 0.055 558
 560 3 -11.37 23.39 15.41 0.000125 559
 561 3 -10.82 24.37 13.86 0.636 551
 562 3 -10.93 24.48 14.06 0.533 561
 563 3 -11.04 24.65 14.09 0.472 562
 564 3 -10.9 24.56 14.26 0.412 563
 565 3 -10.35 24.51 14.32 0.119 564
 566 3 -10.25 24.53 14.44 0.165 565
 567 3 -10.16 24.55 14.56 0.189 566
 568 3 -10.08 24.58 14.67 0.257 567
 569 3 -10.24 24.56 14.94 0.136 568
 570 3 -10.37 24.56 15.06 0.135 569
 571 3 -10.48 24.62 15.17 0.174 570
 572 3 -10.55 24.71 15.25 0.192 571
 573 3 -10.45 24.94 15.06 0.087 572
 574 3 -10.63 24.83 15.46 0.157 572
 575 3 -10.74 24.99 15.64 0.121 574
 576 3 -10.74 25.09 15.75 0.121 575
 577 3 -10.82 25.18 15.76 0.158 576
 578 3 -10.89 25.27 15.81 0.201 577
 579 3 -10.72 25.29 16.24 0.201 578
 580 3 -10.89 25.68 16.16 0.094 579
 581 3 -10.99 25.82 16.2 0.128 580
 582 3 -11.15 25.98 16.31 0.147 581
 583 3 -11.29 25.98 16.4 0.108 582
 584 3 -11.45 26.07 16.41 0.146 583
 585 3 -11.6 26.11 16.43 0.1 584
 586 3 -11.76 26.11 16.42 0.000125 585
 587 3 -11.15 26.22 16.38 0.065 582
 588 3 -11.09 26.32 16.4 0.091 587
 589 3 -11.1 26.47 16.5 0.07 588
 590 3 -11.13 26.57 16.45 0.074 589
 591 3 -11.2 26.68 16.47 0.127 590
 592 3 -11.24 26.79 16.45 0.155 591
 593 3 -11.31 26.95 16.61 0.185 592
 594 3 -11.18 27.14 16.79 0.109 593
 595 3 -11.09 27.23 16.84 0.000125 594
 596 3 -10.6 25.07 16.4 0.117 579
 597 3 -10.59 25.02 16.55 0.159 596
 598 3 -10.49 25.05 16.63 0.201 597
 599 3 -10.29 25.26 16.54 0.087 598
 600 3 -10.15 25.31 16.66 0.102 599
 601 3 -10.1 25.4 16.61 0.126 600
 602 3 -9.99 25.56 16.54 0.108 601
 603 3 -9.9 25.71 16.57 0.103 602
 604 3 -9.87 25.83 16.57 0.118 603
 605 3 -9.79 25.92 16.56 0.105 604
 606 3 -9.65 25.99 16.61 0.099 605
 607 3 -9.48 25.94 16.68 0.077 606
 608 3 -9.32 25.96 16.81 0.086 607
 609 3 -9.2 25.96 17.02 0.082 608
 610 3 -9.07 25.96 17.02 0.117 609
 611 3 -8.91 26.03 16.95 0.099 610
 612 3 -8.84 26.1 16.99 0.193 611
 613 3 -8.74 26.15 17.06 0.139 612
 614 3 -10.52 24.99 16.9 0.099 598
 615 3 -10.42 24.96 17.06 0.099 614
 616 3 -10.42 24.94 17.24 0.135 615
 617 3 -10.39 24.92 17.34 0.147 616
 618 3 -10.38 25.03 17.54 0.079 617
 619 3 -10.31 25.08 17.68 0.116 618
 620 3 -10.26 25.05 17.81 0.08 619
 621 3 -10.24 25.08 17.93 0.118 620
 622 3 -10.26 25.17 18.06 0.141 621
 623 3 -10.33 25.05 18.22 0.162 622
 624 3 -10.34 25.17 18.5 0.146 623
 625 3 -10.34 25.26 18.61 0.155 624
 626 3 -10.31 25.35 18.82 0.097 625
 627 3 -10.35 25.33 18.99 0.08 626
 628 3 -10.49 25.37 19.04 0.1 627
 629 3 -10.58 25.42 19.09 0.074 628
 630 3 -10.74 25.51 19.15 0.075 629
 631 3 -10.84 25.58 19.2 0.113 630
 632 3 -10.76 25.48 19.38 0.101 631
 633 3 -10.76 25.46 19.54 0.096 632
 634 3 -10.75 25.33 19.68 0.239 633
 635 3 -10.64 25.23 19.75 0.265 634
 636 3 -11.08 25.01 19.71 0.063 635
 637 3 -11.23 24.99 19.9 0.1 636
 638 3 -11.32 24.87 19.92 0.103 637
 639 3 -11.3 24.73 19.99 0.091 638
 640 3 -10.13 25.4 19.97 0.121 635
 641 3 -10 25.37 20.06 0.138 640
 642 3 -9.93 25.37 20.16 0.242 641
 643 3 -10.06 25.51 20.56 0.124 642
 644 3 -10.07 25.51 20.75 0.146 643
 645 3 -10.09 25.55 20.84 0.09 644
 646 3 -9.73 25.42 19.82 0.108 642
 647 3 -10.47 24.81 18.08 0.081 623
 648 3 -10.41 24.67 18.14 0.1 647
 649 3 -10.38 24.53 18.26 0.115 648
 650 3 -10.28 24.46 18.42 0.061 649
 651 3 -10.3 24.42 18.53 0.114 650
 652 3 -10.38 24.33 18.74 0.119 651
 653 3 -10.41 24.26 18.92 0.11 652
 654 3 -10.56 24.24 19.01 0.122 653
 655 3 -10.46 24.24 19.17 0.119 654
 656 3 -10.32 24.19 19.31 0.073 655
 657 3 -10.19 24.15 19.42 0.09 656
 658 3 -10.14 24.1 19.6 0.114 657
 659 3 -10.01 24.12 19.74 0.123 658
 660 3 -9.92 24.08 19.83 0.000125 659
 661 3 -11.23 25.44 15.58 0.252 578
 662 3 -11.46 25.55 15.48 0.236 661
 663 3 -11.57 25.51 15.38 0.28 662
 664 3 -11.71 25.51 15.34 0.29 663
 665 3 -11.84 25.49 15.23 0.32 664
 666 3 -11.99 25.55 15.15 0.344 665
 667 3 -12.09 25.55 15.08 0.407 666
 668 3 -12.3 25.62 15.11 0.42 667
 669 3 -12.47 25.55 14.95 0.361 668
 670 3 -12.71 25.53 14.91 0.319 669
 671 3 -12.93 25.46 14.89 0.261 670
 672 3 -13.22 25.51 14.89 0.235 671
 673 3 -13.43 25.56 14.9 0.232 672
 674 3 -13.56 25.58 14.87 0.246 673
 675 3 -13.76 25.62 14.89 0.283 674
 676 3 -13.9 25.69 14.88 0.312 675
 677 3 -14.07 25.76 14.88 0.384 676
 678 3 -14.2 25.87 14.84 0.403 677
 679 3 -14.32 25.87 14.89 0.436 678
 680 3 -14.5 25.94 14.99 0.443 679
 681 3 -14.65 26.05 15.04 0.47 680
 682 3 -14.77 26.08 15.03 0.476 681
 683 3 -14.9 26.37 15.24 0.36 682
 684 3 -15.09 26.26 15.39 0.262 683
 685 3 -15.26 26.3 15.45 0.254 684
 686 3 -15.37 26.26 15.51 0.255 685
 687 3 -15.56 26.21 15.56 0.175 686
 688 3 -15.65 26.17 15.48 0.118 687
 689 3 -15.76 26.06 15.33 0.095 688
 690 3 -15.9 26.14 15.31 0.055 689
 691 3 -14.83 26.73 14.61 0.075 683
 692 3 -14.93 26.81 14.46 0.111 691
 693 3 -14.99 26.85 14.37 0.000125 692
 694 3 -14.8 25.94 14.4 0.3 682
 695 3 -14.9 25.96 14.31 0.265 694
 696 3 -14.93 26.3 14.21 0.252 695
 697 3 -14.82 26.55 14.06 0.216 696
 698 3 -14.89 26.69 13.96 0.217 697
 699 3 -15.04 26.8 13.89 0.139 698
 700 3 -15.2 26.85 13.81 0.105 699
 701 3 -15.31 27.03 13.69 0.128 700
 702 3 -15.42 27.08 13.59 0.158 701
 703 3 -15.64 27.23 13.55 0.119 702
 704 3 -15.74 27.3 13.49 0.189 703
 705 3 -15.9 27.4 13.53 0.201 704
 706 3 -15.98 27.49 13.63 0.249 705
 707 3 -16.13 27.55 13.58 0.235 706
 708 3 -16.16 27.62 13.65 0.258 707
 709 3 -16.16 27.71 13.73 0.268 708
 710 3 -16.24 27.74 13.91 0.23 709
 711 3 -16.16 27.83 14.16 0.07 710
 712 3 -16.16 27.94 14.36 0.051 711
 713 3 -16.25 27.99 14.48 0.046 712
 714 3 -16.5 27.8 13.88 0.149 713
 715 3 -16.57 27.67 13.98 0.114 714
 716 3 -16.22 28.03 13.79 0.154 710
 717 3 -16.16 28.15 13.73 0.154 716
 718 3 -16.54 27.49 14.14 0.115 717
 719 3 -16.61 27.44 14.21 0.108 718
 720 3 -16.56 27.35 14.34 0.07 719
 721 3 -16.52 27.26 14.44 0.038 720
 722 3 -16.15 28.44 13.66 0.123 716
 723 3 -16.27 28.65 13.63 0.108 722
 724 3 -16.29 28.85 13.64 0.113 723
 725 3 -16.22 28.98 13.71 0.118 724
 726 3 -16.22 29.14 13.74 0.103 725
 727 3 -16.27 29.33 13.72 0.117 726
 728 3 -16.25 29.42 13.67 0.107 727
 729 3 -16.22 29.55 13.64 0.167 728
 730 3 -16.16 29.65 13.63 0.182 729
 731 3 -15.95 29.74 13.48 0.089 730
 732 3 -15.87 29.85 13.45 0.116 731
 733 3 -15.76 29.94 13.34 0.121 732
 734 3 -15.65 30.01 13.34 0.127 733
 735 3 -15.57 30.08 13.32 0.231 734
 736 3 -15.49 30.26 13.16 0.111 735
 737 3 -15.45 30.42 13.08 0.106 736
 738 3 -15.42 30.53 13.01 0.131 737
 739 3 -15.32 30.67 12.97 0.117 738
 740 3 -15.29 30.81 12.91 0.132 739
 741 3 -15.33 30.98 12.9 0.13 740
 742 3 -15.31 31.08 12.83 0.132 741
 743 3 -15.25 31.24 12.77 0.127 742
 744 3 -15.15 31.35 12.66 0.129 743
 745 3 -15.04 31.42 12.56 0.141 744
 746 3 -14.98 31.44 12.4 0.134 745
 747 3 -14.72 31.4 12.4 0.071 746
 748 3 -14.59 31.35 12.49 0.055 747
 749 3 -14.91 31.44 12.31 0.095 746
 750 3 -14.82 31.48 12.17 0.076 749
 751 3 -14.76 31.51 12.07 0.214 750
 752 3 -14.73 31.6 12.02 0.264 751
 753 3 -14.62 31.87 11.96 0.105 752
 754 3 -14.49 31.94 11.91 0.127 753
 755 3 -14.4 32.08 11.81 0.11 754
 756 3 -14.47 32.15 11.65 0.16 755
 757 3 -14.18 32.32 11.59 0.088 756
 758 3 -14.01 32.4 11.49 0.124 757
 759 3 -13.9 32.37 11.37 0.141 758
 760 3 -13.87 32.32 11.46 0.136 759
 761 3 -13.85 32.27 11.57 0.000125 760
 762 3 -14.58 32.33 11.24 0.091 756
 763 3 -14.64 32.43 10.99 0.099 762
 764 3 -14.71 32.5 10.89 0.077 763
 765 3 -14.72 32.62 10.68 0.098 764
 766 3 -14.59 32.65 10.49 0.082 765
 767 3 -14.52 32.62 10.4 0.112 766
 768 3 -14.54 32.62 10.29 0.128 767
 769 3 -14.35 32.65 10.26 0.078 768
 770 3 -14.25 32.69 10.25 0.104 769
 771 3 -14.06 32.73 10.22 0.102 770
 772 3 -13.96 32.86 10.24 0.072 771
 773 3 -13.81 32.91 10.18 0.105 772
 774 3 -14.73 32.76 10.27 0.095 768
 775 3 -14.81 32.87 10.27 0.092 774
 776 3 -14.91 32.95 10.24 0.096 775
 777 3 -14.99 33.08 10.21 0.07 776
 778 3 -15.13 33.11 10.15 0.105 777
 779 3 -15.23 33.29 10.09 0.098 778
 780 3 -15.24 33.4 10.18 0.075 779
 781 3 -14.87 32.72 10.72 0.062 765
 782 3 -14.85 32.73 10.83 0.000125 781
 783 3 -14.87 31.98 12.16 0.06 752
 784 3 -15.04 32.08 12.37 0.11 783
 785 3 -15.12 32.12 12.46 0.114 784
 786 3 -15.21 32.15 12.5 0.095 785
 787 3 -15.08 25.71 14.15 0.138 695
 788 3 -15.23 25.65 14.03 0.148 787
 789 3 -15.35 25.64 13.89 0.159 788
 790 3 -15.56 25.53 13.78 0.141 789
 791 3 -15.63 25.51 13.71 0.143 790
 792 3 -15.67 25.44 13.64 0.177 791
 793 3 -15.75 25.44 13.56 0.206 792
 794 3 -15.8 25.46 13.39 0.301 793
 795 3 -15.84 25.44 13.25 0.314 794
 796 3 -15.93 25.4 13.17 0.338 795
 797 3 -16 25.37 13.09 0.325 796
 798 3 -16.07 25.35 12.92 0.242 797
 799 3 -16.18 25.31 12.74 0.216 798
 800 3 -16.2 25.37 12.57 0.246 799
 801 3 -16.25 25.42 12.46 0.286 800
 802 3 -16.25 25.51 12.39 0.258 801
 803 3 -16.29 25.51 12.24 0.281 802
 804 3 -16.52 25.8 12.29 0.033 803
 805 3 -16.38 25.44 12.04 0.225 803
 806 3 -16.4 25.37 11.81 0.167 805
 807 3 -16.41 25.42 11.61 0.138 806
 808 3 -16.52 25.44 11.48 0.119 807
 809 3 -16.68 25.42 11.39 0.124 808
 810 3 -16.81 25.49 11.34 0.09 809
 811 3 -16.95 25.49 11.23 0.146 810
 812 3 -17.09 25.44 11.17 0.146 811
 813 3 -17.24 25.44 11.09 0.167 812
 814 3 -17.47 25.48 11.04 0.188 813
 815 3 -17.72 25.49 11.01 0.192 814
 816 3 -17.82 25.48 10.95 0.239 815
 817 3 -17.54 25.35 10.67 0.1 816
 818 3 -17.43 25.3 10.56 0.067 817
 819 3 -17.36 25.23 10.48 0.119 818
 820 3 -17.27 25.14 10.36 0.089 819
 821 3 -17.09 25.05 10.34 0.115 820
 822 3 -16.97 24.96 10.28 0.091 821
 823 3 -16.9 24.94 10.21 0.079 822
 824 3 -16.86 24.87 10.04 0.083 823
 825 3 -16.86 24.76 9.96 0.094 824
 826 3 -16.86 24.62 9.76 0.092 825
 827 3 -16.91 24.58 9.65 0.081 826
 828 3 -16.91 24.37 9.56 0.059 827
 829 3 -16.88 24.26 9.53 0.062 828
 830 3 -16.82 24.15 9.51 0.045 829
 831 3 -16.86 24.03 9.48 0.105 830
 832 3 -16.88 23.83 9.4 0.106 831
 833 3 -16.88 23.71 9.41 0.079 832
 834 3 -16.86 23.67 9.28 0.1 833
 835 3 -16.93 23.67 9.19 0.065 834
 836 3 -18.02 25.62 10.97 0.205 816
 837 3 -18.25 25.81 10.95 0.16 836
 838 3 -18.38 25.94 10.92 0.147 837
 839 3 -18.43 26.1 10.95 0.146 838
 840 3 -18.5 26.26 10.9 0.159 839
 841 3 -18.5 26.37 10.81 0.149 840
 842 3 -18.59 26.44 10.73 0.182 841
 843 3 -18.68 26.44 10.57 0.159 842
 844 3 -18.77 26.46 10.47 0.123 843
 845 3 -18.88 26.49 10.31 0.149 844
 846 3 -19.02 26.55 10.19 0.145 845
 847 3 -19.15 26.55 10.12 0.143 846
 848 3 -19.16 26.62 9.9 0.172 847
 849 3 -19.31 26.73 9.81 0.124 848
 850 3 -19.4 26.83 9.73 0.134 849
 851 3 -19.5 26.92 9.59 0.133 850
 852 3 -19.57 26.94 9.49 0.137 851
 853 3 -19.68 27.01 9.44 0.146 852
 854 3 -19.77 27.06 9.33 0.132 853
 855 3 -19.84 27.15 9.24 0.146 854
 856 3 -19.93 27.21 9.15 0.133 855
 857 3 -20.13 27.42 8.94 0.244 856
 858 3 -20.31 27.62 8.76 0.158 857
 859 3 -20.36 27.76 8.71 0.138 858
 860 3 -20.34 27.81 8.61 0.142 859
 861 3 -20.43 27.89 8.47 0.119 860
 862 3 -20.4 27.98 8.42 0.131 861
 863 3 -20.36 28.06 8.29 0.127 862
 864 3 -20.29 28.19 8.2 0.124 863
 865 3 -20.22 28.42 8.08 0.185 864
 866 3 -20.16 28.67 8.11 0.146 865
 867 3 -20.27 28.71 8.36 0.081 866
 868 3 -20.27 28.85 8.39 0.07 867
 869 3 -20.25 28.42 7.97 0.152 865
 870 3 -20.18 28.49 7.81 0.162 869
 871 3 -20.06 28.55 7.68 0.181 870
 872 3 -20.02 28.6 7.47 0.186 871
 873 3 -19.95 28.62 7.22 0.204 872
 874 3 -19.84 28.69 6.93 0.202 873
 875 3 -19.84 28.67 6.77 0.16 874
 876 3 -19.88 28.71 6.57 0.119 875
 877 3 -19.9 28.73 6.44 0.131 876
 878 3 -19.9 28.74 6.26 0.129 877
 879 3 -19.93 28.78 6.06 0.137 878
 880 3 -19.91 28.8 5.89 0.133 879
 881 3 -19.88 28.85 5.8 0.123 880
 882 3 -19.88 28.85 5.63 0.149 881
 883 3 -19.88 28.89 5.47 0.083 882
 884 3 -19.9 28.99 5.43 0.102 883
 885 3 -19.63 28.85 6.73 0.124 874
 886 3 -19.38 28.87 7.06 0.05 885
 887 3 -19.25 28.87 7.06 0.091 886
 888 3 -18.97 26.55 9.78 0.114 848
 889 3 -19 26.42 9.71 0.039 888
 890 3 -16.52 25.44 13.71 0.114 797
 891 3 -16.68 25.44 13.78 0.134 890
 892 3 -16.86 25.44 13.75 0.093 891
 893 3 -17.09 25.42 13.74 0.09 892
 894 3 -17.22 25.4 13.79 0.000125 893
 895 3 -9.8 24.55 14.51 0.146 568
 896 3 -9.55 24.55 14.46 0.16 895
 897 3 -9.34 24.51 14.34 0.196 896
 898 3 -9.23 24.49 14.23 0.243 897
 899 3 -9.04 24.61 14.51 0.123 898
 900 3 -8.82 24.61 14.64 0.155 899
 901 3 -8.71 24.61 14.68 0.15 900
 902 3 -8.52 24.66 14.81 0.183 901
 903 3 -8.3 24.79 14.65 0.104 902
 904 3 -8.24 24.86 14.58 0.000125 903
 905 3 -8.39 24.56 14.93 0.091 902
 906 3 -8.18 24.47 15.02 0.092 905
 907 3 -8.07 24.54 14.83 0.112 906
 908 3 -8 24.59 14.76 0.161 907
 909 3 -8.05 24.54 14.56 0.117 908
 910 3 -7.97 24.63 14.5 0.099 909
 911 3 -7.87 24.66 14.85 0.166 908
 912 3 -7.74 24.63 14.84 0.171 911
 913 3 -7.74 24.56 15.09 0.221 912
 914 3 -7.53 24.72 15.07 0.093 913
 915 3 -7.48 24.9 15.06 0.12 914
 916 3 -7.44 25.06 15.05 0.147 915
 917 3 -7.5 25.2 15.08 0.178 916
 918 3 -7.44 25.32 14.9 0.171 917
 919 3 -7.4 25.41 14.82 0.211 918
 920 3 -7.18 25.52 15.07 0.147 919
 921 3 -7.08 25.56 15.22 0.112 920
 922 3 -6.89 25.63 15.21 0.171 921
 923 3 -6.75 25.66 15.3 0.172 922
 924 3 -6.74 25.39 15.54 0.138 923
 925 3 -6.68 25.3 15.62 0.138 924
 926 3 -6.65 25.84 15.14 0.104 923
 927 3 -6.65 25.97 15.14 0.13 926
 928 3 -6.62 26.06 15.06 0.133 927
 929 3 -6.58 26.18 15.16 0.115 928
 930 3 -6.62 26.25 15.24 0.085 929
 931 3 -6.56 26.34 15.32 0.14 930
 932 3 -6.53 26.42 15.42 0.122 931
 933 3 -6.5 26.53 15.5 0.184 932
 934 3 -6.15 26.58 15.59 0.145 933
 935 3 -5.86 26.62 15.64 0.14 934
 936 3 -5.56 26.71 15.65 0.104 935
 937 3 -5.36 26.73 15.67 0.083 936
 938 3 -6.72 26.56 15.52 0.197 933
 939 3 -6.89 26.78 15.46 0.104 938
 940 3 -6.99 26.9 15.31 0.113 939
 941 3 -7.11 26.97 15.24 0.09 940
 942 3 -7.23 27.07 15.24 0.077 941
 943 3 -7.36 27.11 15.23 0.000125 942
 944 3 -6.87 26.35 15.75 0.076 938
 945 3 -7 26.28 15.76 0.064 944
 946 3 -7.08 26.15 15.77 0.067 945
 947 3 -7.07 26.03 15.75 0.092 946
 948 3 -7.66 25.29 14.52 0.105 919
 949 3 -7.82 25.45 14.46 0.109 948
 950 3 -7.65 25.18 15.34 0.061 917
 951 3 -7.69 25.09 15.43 0.117 950
 952 3 -7.61 25.01 15.54 0.12 951
 953 3 -7.62 25.03 15.67 0.066 952
 954 3 -7.56 25.1 15.74 0.082 953
 955 3 -7.48 25.17 15.93 0.08 954
 956 3 -7.57 25.12 16.07 0.13 955
 957 3 -7.61 25.1 16.16 0.096 956
 958 3 -7.57 25.15 16.29 0.162 957
 959 3 -7.61 25.14 16.41 0.195 958
 960 3 -7.99 25.12 16.43 0.105 959
 961 3 -8.13 25.12 16.41 0.088 960
 962 3 -7.32 25.23 16.56 0.095 959
 963 3 -7.19 25.23 16.79 0.116 962
 964 3 -7.1 25.28 16.91 0.088 963
 965 3 -6.94 25.24 17.02 0.058 964
 966 3 -6.81 25.21 17.07 0.067 965
 967 3 -6.62 25.21 17.13 0.000125 966
 968 3 -7.72 24.5 15.34 0.082 913
 969 3 -7.74 24.42 15.49 0.105 968
 970 3 -7.69 24.4 15.65 0.097 969
 971 3 -7.69 24.3 15.8 0.097 970
 972 3 -7.62 24.19 15.87 0.101 971
 973 3 -7.64 24.12 16.09 0.087 972
 974 3 -7.6 24.03 16.2 0.000125 973
 975 3 -9.27 24.33 13.9 0.136 898
 976 3 -9.41 24.21 13.82 0.107 975
 977 3 -9.42 24.08 13.74 0.095 976
 978 3 -9.32 23.98 13.66 0.076 977
 979 3 -9.15 23.94 13.66 0.065 978
 980 3 -11.15 24.48 14.14 0.168 564
 981 3 -11.29 24.53 14.04 0.000125 980
 982 3 -11.37 24.99 13.69 0.112 563
 983 3 -11.24 25.06 13.62 0.131 982
 984 3 -11.35 25.17 13.56 0.145 983
 985 3 -11.49 25.21 13.51 0.177 984
 986 3 -11.54 25.24 13.41 0.177 985
 987 3 -11.62 25.12 13.11 0.117 986
 988 3 -11.65 25.03 13.04 0.000125 987
 989 3 -11.58 25.08 13.73 0.093 982
 990 3 -11.68 25.15 13.81 0.094 989
 991 3 -11.75 25.12 13.9 0.102 990
 992 3 -11.83 25.06 13.98 0.176 991
 993 3 -11.99 25.17 13.98 0.18 992
 994 3 -12.16 25.26 13.96 0.156 993
 995 3 -12.33 25.26 13.97 0.201 994
 996 3 -12.51 25.23 13.95 0.159 995
 997 3 -12.4 19.67 10.79 0.127 483
 998 3 -12.37 19.51 10.96 0.126 997
 999 3 -12.34 19.42 11.05 0.08 998
 1000 3 -12.27 19.35 11.17 0.085 999
 1001 3 -12.21 19.26 11.25 0.073 1000
 1002 3 -12.1 19.14 11.39 0.086 1001
 1003 3 -11.95 19.1 11.48 0.11 1002
 1004 3 -11.89 19.14 11.58 0.081 1003
 1005 3 -11.8 19.19 11.63 0.066 1004
 1006 3 -11.66 19.17 11.61 0.049 1005
 1007 3 -11.57 19.12 11.72 0.129 1006
 1008 3 -11.56 19.08 11.82 0.134 1007
 1009 3 -12.62 19.87 8.17 0.156 405
 1010 3 -12.51 19.92 8.19 0.155 1009
 1011 3 -12.49 20.01 8.07 0.086 1010
 1012 3 -13.41 19.67 7.68 0.075 401
 1013 3 -13.45 19.73 7.47 0.109 1012
 1014 3 -13.43 19.74 7.32 0.126 1013
 1015 3 -13.52 19.76 7.17 0.05 1014
 1016 3 -13.62 19.78 7.05 0.000125 1015
 1017 3 -15.82 18.03 8.96 0.137 356
 1018 3 -15.9 17.99 9.16 0.102 1017
 1019 3 -16.02 17.99 9.31 0.131 1018
 1020 3 -16.06 17.94 9.44 0.118 1019
 1021 3 -16.16 17.87 9.53 0.137 1020
 1022 3 -16.22 17.9 9.71 0.175 1021
 1023 3 -16.32 17.9 9.83 0.214 1022
 1024 3 -16.43 17.85 10.06 0.227 1023
 1025 3 -16.54 17.83 10.29 0.226 1024
 1026 3 -16.56 17.71 10.53 0.205 1025
 1027 3 -16.61 17.64 10.72 0.205 1026
 1028 3 -16.59 17.65 10.83 0.258 1027
 1029 3 -16.22 17.44 10.79 0.097 1028
 1030 3 -16.09 17.4 10.79 0.000125 1029
 1031 3 -16.9 17.69 11.05 0.121 1028
 1032 3 -16.95 17.62 11.28 0.128 1031
 1033 3 -17 17.58 11.42 0.149 1032
 1034 3 -17.09 17.64 11.64 0.163 1033
 1035 3 -17.16 17.69 11.89 0.198 1034
 1036 3 -17.22 17.73 12.08 0.174 1035
 1037 3 -17.38 17.69 12.25 0.153 1036
 1038 3 -17.38 17.71 12.41 0.166 1037
 1039 3 -17.31 17.74 12.56 0.207 1038
 1040 3 -17.34 17.76 12.7 0.188 1039
 1041 3 -17.36 17.81 12.89 0.139 1040
 1042 3 -17.41 17.76 13.11 0.148 1041
 1043 3 -17.43 17.65 13.19 0.176 1042
 1044 3 -17.36 17.58 13.4 0.18 1043
 1045 3 -17.29 17.58 13.55 0.211 1044
 1046 3 -17.22 17.58 13.63 0.27 1045
 1047 3 -17.36 17.65 13.95 0.251 1046
 1048 3 -17.43 17.71 14.06 0.282 1047
 1049 3 -17.56 17.76 14.11 0.317 1048
 1050 3 -17.72 17.8 14.2 0.363 1049
 1051 3 -17.75 17.85 14.31 0.415 1050
 1052 3 -17.79 18.01 14.36 0.445 1051
 1053 3 -17.95 18.08 14.34 0.453 1052
 1054 3 -17.97 18.1 14.53 0.441 1053
 1055 3 -17.52 18.37 14.76 0.134 1054
 1056 3 -17.56 18.49 14.83 0.108 1055
 1057 3 -17.74 18.64 14.82 0.073 1056
 1058 3 -17.84 18.69 14.8 0.045 1057
 1059 3 -18.27 18.21 14.4 0.332 1054
 1060 3 -18.59 18.4 14.23 0.167 1059
 1061 3 -18.66 18.51 14.25 0.169 1060
 1062 3 -18.72 18.58 14.3 0.171 1061
 1063 3 -18.79 18.71 14.31 0.147 1062
 1064 3 -18.84 18.92 14.3 0.219 1063
 1065 3 -19.02 19.1 14.16 0.075 1064
 1066 3 -19.11 19.21 14.12 0.114 1065
 1067 3 -19.16 19.3 14.05 0.13 1066
 1068 3 -19.24 19.39 13.88 0.233 1067
 1069 3 -19.09 19.17 13.66 0.154 1068
 1070 3 -19 19.03 13.5 0.133 1069
 1071 3 -18.91 18.9 13.46 0.19 1070
 1072 3 -18.79 18.81 13.44 0.226 1071
 1073 3 -18.75 19.05 13.04 0.116 1072
 1074 3 -18.66 19.06 12.91 0.154 1073
 1075 3 -18.56 19.08 12.71 0.173 1074
 1076 3 -18.54 19.1 12.53 0.16 1075
 1077 3 -18.5 19.08 12.31 0.118 1076
 1078 3 -18.41 19.06 12.2 0.154 1077
 1079 3 -18.2 18.76 12.29 0.059 1078
 1080 3 -18.18 18.81 12.45 0.063 1079
 1081 3 -18.25 18.98 12.44 0.09 1080
 1082 3 -18.32 19.05 12.48 0.081 1081
 1083 3 -18.45 19.24 12 0.279 1078
 1084 3 -18.5 19.17 11.7 0.329 1083
 1085 3 -18.43 19.19 11.57 0.337 1084
 1086 3 -18.38 19.21 11.38 0.303 1085
 1087 3 -18.38 19.24 11.17 0.205 1086
 1088 3 -18.29 19.3 11.06 0.163 1087
 1089 3 -18.24 19.4 10.97 0.193 1088
 1090 3 -18.16 19.49 10.88 0.198 1089
 1091 3 -18.15 19.62 10.67 0.204 1090
 1092 3 -18.09 19.67 10.49 0.221 1091
 1093 3 -18 19.69 10.32 0.242 1092
 1094 3 -18.02 19.71 10.14 0.255 1093
 1095 3 -18 19.8 10.05 0.246 1094
 1096 3 -17.97 19.9 10 0.242 1095
 1097 3 -18.04 20.1 10.12 0.195 1096
 1098 3 -17.97 20.19 9.97 0.154 1097
 1099 3 -17.91 20.28 9.87 0.153 1098
 1100 3 -17.75 20.24 10.14 0.144 1099
 1101 3 -17.75 20.26 10.26 0.212 1100
 1102 3 -17.52 20.08 10.24 0.097 1101
 1103 3 -17.38 20.03 10.32 0.1 1102
 1104 3 -17.25 20.01 10.41 0.094 1103
 1105 3 -17.13 20.05 10.51 0.098 1104
 1106 3 -17.06 20.03 10.63 0.133 1105
 1107 3 -16.95 20.03 10.75 0.125 1106
 1108 3 -16.97 20.14 10.83 0.000125 1107
 1109 3 -17.97 20.4 10.31 0.175 1101
 1110 3 -18.13 20.4 10.58 0.158 1109
 1111 3 -18.22 20.39 10.8 0.12 1110
 1112 3 -18.29 20.42 11.03 0.128 1111
 1113 3 -18.32 20.4 11.16 0.126 1112
 1114 3 -18.34 20.31 11.24 0.098 1113
 1115 3 -18.25 20.31 11.4 0.064 1114
 1116 3 -18.16 19.26 12.39 0.101 1083
 1117 3 -18.06 19.26 12.48 0.086 1116
 1118 3 -15.96 17.03 8.53 0.092 350
 1119 3 -14.99 16.55 7.85 0.21 347
 1120 3 -14.67 16.53 7.74 0.085 1119
 1121 3 -15.24 16.69 7.68 0.094 1119
 1122 3 -15.18 16.74 7.52 0.092 1121
 1123 3 -15.06 16.74 7.39 0.117 1122
 1124 3 -14.99 16.81 7.31 0.087 1123
 1125 3 -14.92 16.73 7.19 0.056 1124
 1126 3 -14.92 16.67 7.06 0.065 1125
 1127 3 -14.85 16.6 6.97 0.077 1126
 1128 3 -14.74 16.55 6.9 0.097 1127
 1129 3 -14.59 16.49 6.9 0.079 1128
 1130 3 -14.46 16.46 6.86 0.109 1129
 1131 3 -14.4 16.33 6.81 0.077 1130
 1132 3 -14.29 16.3 6.81 0.096 1131
 1133 3 -14.16 16.26 6.8 0.056 1132
 1134 3 -14.12 16.21 6.89 0.11 1133
 1135 3 -14.12 16.1 6.98 0.094 1134
 1136 3 -14.07 16.03 7.06 0.09 1135
 1137 3 -13.95 16.03 7.14 0.122 1136
 1138 3 -14.91 16.92 7.3 0.13 1124
 1139 3 -14.9 16.99 7.18 0.176 1138
 1140 3 -14.66 17.01 7.14 0.127 1139
 1141 3 -14.6 17.01 7.03 0.14 1140
 1142 3 -14.7 17.05 6.82 0.085 1141
 1143 3 -14.68 17.08 6.68 0.038 1142
 1144 3 -14.77 17.1 6.52 0.109 1143
 1145 3 -14.39 17.06 7.02 0.089 1141
 1146 3 -14.23 17.08 6.89 0.09 1145
 1147 3 -14.08 17.14 6.82 0.077 1146
 1148 3 -13.92 17.17 6.77 0.066 1147
 1149 3 -13.76 17.17 6.68 0.086 1148
 1150 3 -13.63 17.23 6.67 0.091 1149
 1151 3 -13.49 17.24 6.72 0.123 1150
 1152 3 -13.41 17.31 6.72 0.09 1151
 1153 3 -13.23 17.31 6.8 0.072 1152
 1154 3 -13.15 17.3 6.89 0.038 1153
 1155 3 -13.24 17.08 6.82 0.072 1151
 1156 3 -13.13 17.03 6.81 0.068 1155
 1157 3 -13.07 16.9 6.78 0.000125 1156
 1158 3 -15.06 17.28 7.06 0.101 1139
 1159 3 -15.2 17.37 7.03 0.092 1158
 1160 3 -15.31 17.49 7.01 0.1 1159
 1161 3 -15.46 17.58 6.97 0.074 1160
 1162 3 -15.55 17.67 6.88 0.112 1161
 1163 3 -15.63 17.78 6.74 0.104 1162
 1164 3 -15.88 17.96 6.67 0.087 1163
 1165 3 -15.99 18.08 6.67 0.111 1164
 1166 3 -16.11 18.21 6.61 0.11 1165
 1167 3 -16.22 18.28 6.64 0.108 1166
 1168 3 -16.34 18.4 6.68 0.081 1167
 1169 3 -16.45 18.49 6.73 0.06 1168
 1170 3 -16.45 18.62 6.73 0.116 1169
 1171 3 -16.57 18.71 6.71 0.127 1170
 1172 3 -16.74 18.8 6.65 0.095 1171
 1173 3 -16.86 18.92 6.35 0.087 1172
 1174 3 -17 18.94 6.3 0.113 1173
 1175 3 -17.29 19.01 6.21 0.16 1174
 1176 3 -17.54 19.08 6.14 0.135 1175
 1177 3 -17.66 19.08 5.99 0.117 1176
 1178 3 -17.68 19.17 5.85 0.072 1177
 1179 3 -17.75 19.17 5.69 0.077 1178
 1180 3 -17.91 19.21 5.68 0.094 1179
 1181 3 -17.32 19.03 6.35 0.106 1175
 1182 3 -17.43 19.06 6.42 0.034 1181
 1183 3 -14.38 14.55 8.65 0.384 319
 1184 3 -14.18 14.41 8.69 0.362 1183
 1185 3 -14.02 14.3 8.73 0.339 1184
 1186 3 -13.9 14.21 8.83 0.369 1185
 1187 3 -13.75 14.22 8.79 0.407 1186
 1188 3 -13.64 14.23 8.82 0.448 1187
 1189 3 -13.42 14.31 8.88 0.456 1188
 1190 3 -13.26 14.16 9.06 0.403 1189
 1191 3 -13.15 14.12 9.15 0.401 1190
 1192 3 -13.57 13.82 9.45 0.177 1191
 1193 3 -13.66 13.74 9.45 0.204 1192
 1194 3 -12.91 14.19 9.11 0.362 1191
 1195 3 -12.74 14.17 9.15 0.368 1194
 1196 3 -12.54 14.26 9.12 0.399 1195
 1197 3 -12.38 14.3 9.14 0.429 1196
 1198 3 -12.17 14.28 9.31 0.36 1197
 1199 3 -12.02 14.32 9.29 0.341 1198
 1200 3 -11.9 14.65 8.89 0.098 1199
 1201 3 -11.85 14.72 8.75 0.126 1200
 1202 3 -11.82 14.86 8.63 0.149 1201
 1203 3 -11.77 14.97 8.56 0.167 1202
 1204 3 -11.57 15.09 8.56 0.153 1203
 1205 3 -11.52 15.19 8.49 0.066 1204
 1206 3 -11.91 14.98 8.4 0.1 1203
 1207 3 -12.09 14.94 8.3 0.138 1206
 1208 3 -12.24 14.95 8.23 0.115 1207
 1209 3 -12.32 15.04 8.17 0.162 1208
 1210 3 -12.55 15.01 7.98 0.082 1209
 1211 3 -12.65 15.09 7.93 0.102 1210
 1212 3 -12.63 15.24 7.89 0.143 1211
 1213 3 -12.47 15.34 7.81 0.165 1212
 1214 3 -12.23 15.31 7.69 0.096 1213
 1215 3 -11.97 15.3 7.69 0.129 1214
 1216 3 -11.85 15.34 7.71 0.131 1215
 1217 3 -11.76 15.34 7.64 0.139 1216
 1218 3 -11.67 15.48 7.64 0.126 1217
 1219 3 -11.54 15.57 7.57 0.074 1218
 1220 3 -11.5 15.62 7.48 0.14 1219
 1221 3 -11.49 15.74 7.43 0.146 1220
 1222 3 -11.54 15.91 7.35 0.104 1221
 1223 3 -11.74 16.03 7.31 0.092 1222
 1224 3 -11.9 16.12 7.34 0.081 1223
 1225 3 -12.18 15.14 8.19 0.154 1209
 1226 3 -12.08 15.15 8.06 0.21 1225
 1227 3 -11.91 15.14 7.97 0.201 1226
 1228 3 -11.75 15.15 7.93 0.162 1227
 1229 3 -11.77 15.25 7.85 0.000125 1228
 1230 3 -11.85 14.23 9.42 0.29 1199
 1231 3 -11.65 14.21 9.62 0.276 1230
 1232 3 -11.56 14.2 9.81 0.293 1231
 1233 3 -11.42 14.21 9.92 0.278 1232
 1234 3 -11.29 14.15 10 0.302 1233
 1235 3 -11.14 14.23 10.04 0.255 1234
 1236 3 -10.99 14.33 10.16 0.264 1235
 1237 3 -10.83 14.36 10.23 0.271 1236
 1238 3 -10.67 14.31 10.29 0.286 1237
 1239 3 -10.49 14.39 10.32 0.356 1238
 1240 3 -10.33 14.42 10.36 0.405 1239
 1241 3 -10.21 14.53 10.46 0.451 1240
 1242 3 -9.98 14.63 10.41 0.541 1241
 1243 3 -10.07 14.67 11.3 0.077 1242
 1244 3 -10.12 14.66 11.54 0.086 1243
 1245 3 -10.22 14.7 11.59 0.114 1244
 1246 3 -9.87 14.71 10.28 0.527 1242
 1247 3 -9.67 14.72 10.45 0.464 1246
 1248 3 -9.58 14.78 10.45 0.487 1247
 1249 3 -9.41 14.76 10.74 0.461 1248
 1250 3 -9.26 14.84 10.75 0.38 1249
 1251 3 -9.12 14.9 10.91 0.398 1250
 1252 3 -9 14.92 11.12 0.399 1251
 1253 3 -8.88 14.99 11.14 0.453 1252
 1254 3 -8.65 15.03 11.07 0.514 1253
 1255 3 -8.57 15.13 11.19 0.599 1254
 1256 3 -8.47 15.19 11.22 0.605 1255
 1257 3 -8.35 15.26 11.28 0.579 1256
 1258 3 -8.3 15.32 11.4 0.568 1257
 1259 3 -8.45 15.87 11.22 0.192 1258
 1260 3 -8.33 15.95 11.17 0.197 1259
 1261 3 -8.15 15.17 11.65 0.478 1258
 1262 3 -7.78 14.98 11.75 0.366 1261
 1263 3 -7.58 14.95 11.86 0.37 1262
 1264 3 -7.48 14.93 12.04 0.294 1263
 1265 3 -7.29 14.9 12.05 0.306 1264
 1266 3 -7.14 14.9 12.15 0.36 1265
 1267 3 -7.03 14.92 12.22 0.38 1266
 1268 3 -6.85 14.95 12.31 0.356 1267
 1269 3 -6.77 14.9 12.62 0.311 1268
 1270 3 -6.65 14.99 12.74 0.308 1269
 1271 3 -6.53 14.96 12.83 0.395 1270
 1272 3 -6.41 14.98 12.97 0.343 1271
 1273 3 -6.27 14.96 12.97 0.341 1272
 1274 3 -6.2 14.95 13.13 0.369 1273
 1275 3 -6.07 15.1 13.22 0.404 1274
 1276 3 -6 15.07 13.39 0.458 1275
 1277 3 -6.03 15.07 13.58 0.449 1276
 1278 3 -5.86 15.05 13.62 0.501 1277
 1279 3 -5.66 15.14 13.7 0.478 1278
 1280 3 -5.68 15.17 13.87 0.456 1279
 1281 3 -5.53 15.24 13.96 0.416 1280
 1282 3 -5.16 15.58 13.58 0.102 1281
 1283 3 -5.02 15.66 13.58 0.089 1282
 1284 3 -5.54 15.22 14.23 0.419 1281
 1285 3 -5.49 15.22 14.39 0.416 1284
 1286 3 -5.39 15.18 14.49 0.413 1285
 1287 3 -5.33 15.15 14.65 0.45 1286
 1288 3 -5.81 15.24 15.14 0.173 1287
 1289 3 -5.87 14.97 15.19 0.088 1288
 1290 3 -5.74 14.93 15.22 0.081 1289
 1291 3 -5.68 14.89 15.29 0.089 1290
 1292 3 -5.69 14.74 15.32 0.137 1291
 1293 3 -5.62 14.62 15.38 0.121 1292
 1294 3 -5.73 15.32 15.26 0.136 1288
 1295 3 -5.74 15.38 15.47 0.151 1294
 1296 3 -5.86 15.36 15.54 0.163 1295
 1297 3 -5.11 15.1 14.59 0.455 1287
 1298 3 -5.11 15.05 14.92 0.393 1297
 1299 3 -5 14.99 14.97 0.455 1298
 1300 3 -5 14.97 15.09 0.433 1299
 1301 3 -4.91 14.96 15.44 0.375 1300
 1302 3 -4.89 14.92 15.61 0.39 1301
 1303 3 -4.7 14.9 15.73 0.348 1302
 1304 3 -4.57 14.92 15.86 0.33 1303
 1305 3 -4.52 14.98 15.99 0.347 1304
 1306 3 -4.5 15.05 16.14 0.326 1305
 1307 3 -4.44 15.08 16.3 0.324 1306
 1308 3 -4.28 15.11 16.35 0.332 1307
 1309 3 -4.12 15.14 16.46 0.333 1308
 1310 3 -3.99 15.15 16.55 0.352 1309
 1311 3 -3.99 15.23 16.71 0.387 1310
 1312 3 -3.89 15.29 16.85 0.438 1311
 1313 3 -3.74 15.24 16.96 0.463 1312
 1314 3 -3.72 15.26 17.15 0.536 1313
 1315 3 -3.64 15.31 17.35 0.565 1314
 1316 3 -3.58 15.31 17.49 0.566 1315
 1317 3 -3.58 15.36 17.62 0.589 1316
 1318 3 -3.41 15.47 17.76 0.539 1317
 1319 3 -3.31 15.53 17.87 0.536 1318
 1320 3 -2.85 15.99 17.96 0.339 1319
 1321 3 -2.64 16.14 18.06 0.264 1320
 1322 3 -2.5 16.19 18.1 0.248 1321
 1323 3 -2.29 16.21 18.23 0.258 1322
 1324 3 -2.2 16.26 18.3 0.245 1323
 1325 3 -2 16.24 18.44 0.238 1324
 1326 3 -1.8 16.17 18.51 0.226 1325
 1327 3 -1.67 16.21 18.62 0.262 1326
 1328 3 -1.47 16.24 18.67 0.288 1327
 1329 3 -1.34 16.31 18.75 0.313 1328
 1330 3 -1.09 16.37 18.72 0.27 1329
 1331 3 -0.94 16.46 18.75 0.252 1330
 1332 3 -0.9 16.62 18.74 0.239 1331
 1333 3 -0.82 16.74 18.77 0.266 1332
 1334 3 -0.78 16.9 18.79 0.248 1333
 1335 3 -0.69 17.06 18.81 0.28 1334
 1336 3 -0.59 17.26 18.77 0.291 1335
 1337 3 -0.61 17.42 18.86 0.297 1336
 1338 3 -0.57 17.53 18.79 0.3 1337
 1339 3 -0.55 17.56 18.91 0.372 1338
 1340 3 -0.5 17.71 19 0.416 1339
 1341 3 -0.39 17.83 18.95 0.456 1340
 1342 3 -0.27 17.87 18.93 0.506 1341
 1343 3 0 17.81 18.22 0.142 1342
 1344 3 0.08 17.9 18.16 0.182 1343
 1345 3 0.13 18.01 18.04 0.157 1344
 1346 3 0.3 18.1 17.99 0.132 1345
 1347 3 0.43 18.12 17.9 0.119 1346
 1348 3 0.56 18.15 17.86 0.119 1347
 1349 3 0.72 18.15 17.81 0.148 1348
 1350 3 0.75 18.19 17.63 0.157 1349
 1351 3 0.83 18.24 17.49 0.123 1350
 1352 3 0.94 18.21 17.43 0.078 1351
 1353 3 -0.27 18.01 19.18 0.495 1342
 1354 3 -0.11 18.05 19.34 0.514 1353
 1355 3 0 18.08 19.57 0.549 1354
 1356 3 0.1 18.17 19.66 0.555 1355
 1357 3 0.14 18.28 19.81 0.567 1356
 1358 3 0.22 18.4 19.88 0.568 1357
 1359 3 0.29 18.46 20.02 0.548 1358
 1360 3 0.42 18.46 20.2 0.487 1359
 1361 3 0.48 18.49 20.32 0.427 1360
 1362 3 0.47 18.53 20.52 0.393 1361
 1363 3 0.6 18.55 20.81 0.349 1362
 1364 3 0.7 18.62 20.86 0.361 1363
 1365 3 0.75 18.65 21.02 0.407 1364
 1366 3 0.81 18.74 21.16 0.413 1365
 1367 3 0.85 18.83 21.29 0.459 1366
 1368 3 0.79 18.9 21.41 0.504 1367
 1369 3 0.93 18.96 21.49 0.502 1368
 1370 3 1.12 19.03 21.52 0.541 1369
 1371 3 1.3 19.05 21.61 0.58 1370
 1372 3 1.36 19.06 21.77 0.652 1371
 1373 3 1.34 19.12 21.95 0.628 1372
 1374 3 1.36 19.17 22.07 0.622 1373
 1375 3 1.47 19.21 22.13 0.681 1374
 1376 3 1.99 19.33 21.84 0.468 1375
 1377 3 2.19 19.37 21.84 0.51 1376
 1378 3 2.07 19.31 21.97 0.319 1377
 1379 3 2.08 19.28 22.01 0.361 1378
 1380 3 2.09 19.24 22.06 0.361 1379
 1381 3 2.49 19.05 22.22 0.167 1380
 1382 3 2.69 19.06 22.24 0.216 1381
 1383 3 2.9 19.1 22.16 0.142 1382
 1384 3 3.13 18.96 22.27 0.129 1383
 1385 3 3.26 18.98 22.25 0.135 1384
 1386 3 3.38 18.85 22.25 0.144 1385
 1387 3 3.57 18.76 22.34 0.141 1386
 1388 3 3.86 18.74 22.34 0.079 1387
 1389 3 4.05 18.69 22.34 0.043 1388
 1390 3 1.59 19.14 22.09 0.192 1379
 1391 3 1.52 19.08 22.18 0.133 1390
 1392 3 2.76 19.53 21.5 0.232 1378
 1393 3 2.9 19.67 21.47 0.207 1392
 1394 3 3.01 19.74 21.45 0.224 1393
 1395 3 2.82 20.05 21.52 0.112 1394
 1396 3 2.82 20.1 21.43 0.066 1395
 1397 3 3.19 19.69 21.38 0.204 1394
 1398 3 3.3 19.8 21.38 0.245 1397
 1399 3 3.26 20.05 21.13 0.189 1398
 1400 3 3.07 19.83 21 0.088 1399
 1401 3 3.05 19.73 20.95 0.068 1400
 1402 3 3.17 20.21 21.25 0.207 1399
 1403 3 3.4 20.21 21.54 0.086 1402
 1404 3 2.97 20.14 21.16 0.081 1402
 1405 3 2.76 20.19 21.06 0.102 1404
 1406 3 2.63 20.33 21.09 0.107 1405
 1407 3 3.55 19.85 21.34 0.256 1398
 1408 3 3.67 19.94 21.38 0.209 1407
 1409 3 3.86 20.01 21.41 0.206 1408
 1410 3 4.01 20.1 21.47 0.225 1409
 1411 3 4.17 20.3 21.5 0.274 1410
 1412 3 4.27 20.4 21.5 0.307 1411
 1413 3 4.38 20.56 21.5 0.303 1412
 1414 3 4.31 20.23 21.16 0.135 1413
 1415 3 4.38 20.17 21.11 0.12 1414
 1416 3 4.46 20.81 21.61 0.271 1413
 1417 3 4.59 21.01 21.79 0.241 1416
 1418 3 4.35 21.1 21.56 0.175 1417
 1419 3 4.09 20.94 21.93 0.115 1418
 1420 3 4.01 20.96 22.07 0.088 1419
 1421 3 4 20.98 22.2 0.118 1420
 1422 3 4.22 20.92 22.18 0.078 1421
 1423 3 4.3 20.85 22.25 0.000125 1422
 1424 3 4.8 21.23 21.47 0.125 1418
 1425 3 5.01 21.28 21.36 0.118 1424
 1426 3 5.17 21.3 21.29 0.12 1425
 1427 3 5.43 21.24 21.29 0.104 1426
 1428 3 5.68 21.24 21.36 0.132 1427
 1429 3 5.91 21.15 21.25 0.113 1428
 1430 3 4.72 21.12 21.93 0.226 1417
 1431 3 4.8 21.3 22 0.243 1430
 1432 3 4.91 21.37 21.97 0.221 1431
 1433 3 4.95 21.58 21.63 0.107 1432
 1434 3 5.04 21.42 22.09 0.199 1432
 1435 3 5.2 21.44 22.11 0.207 1434
 1436 3 5.31 21.62 22.18 0.24 1435
 1437 3 5.48 21.78 22.2 0.215 1436
 1438 3 5.6 21.99 22.22 0.214 1437
 1439 3 5.67 22.15 22.25 0.235 1438
 1440 3 5.76 22.28 22.32 0.286 1439
 1441 3 5.83 22.44 22.36 0.328 1440
 1442 3 5.92 22.51 22.47 0.436 1441
 1443 3 6.02 22.67 22.52 0.474 1442
 1444 3 6.06 22.83 22.5 0.444 1443
 1445 3 6.09 23.01 22.45 0.384 1444
 1446 3 6.21 23.14 22.54 0.362 1445
 1447 3 6.17 23.4 22.52 0.289 1446
 1448 3 6.22 23.58 22.59 0.281 1447
 1449 3 6.35 23.71 22.7 0.261 1448
 1450 3 6.42 23.85 22.75 0.223 1449
 1451 3 6.43 24.12 22.8 0.193 1450
 1452 3 6.54 24.3 22.85 0.197 1451
 1453 3 6.67 24.49 22.92 0.216 1452
 1454 3 6.75 24.6 23 0.227 1453
 1455 3 6.8 24.78 23.1 0.22 1454
 1456 3 6.8 24.9 23.17 0.235 1455
 1457 3 6.83 25.05 23.23 0.254 1456
 1458 3 6.92 25.15 23.35 0.237 1457
 1459 3 6.97 25.28 23.55 0.189 1458
 1460 3 6.93 25.44 23.64 0.162 1459
 1461 3 6.92 25.49 23.73 0.166 1460
 1462 3 6.92 25.62 23.82 0.159 1461
 1463 3 6.87 25.71 23.92 0.174 1462
 1464 3 6.87 25.78 24.01 0.185 1463
 1465 3 6.79 25.92 24.17 0.21 1464
 1466 3 6.72 25.99 24.28 0.26 1465
 1467 3 6.76 26.06 24.35 0.318 1466
 1468 3 6.88 26.21 24.44 0.276 1467
 1469 3 6.97 26.35 24.51 0.305 1468
 1470 3 6.97 26.44 24.62 0.363 1469
 1471 3 6.97 26.58 24.75 0.459 1470
 1472 3 6.97 26.69 24.8 0.521 1471
 1473 3 6.97 26.81 24.87 0.584 1472
 1474 3 7.05 26.87 25.1 0.604 1473
 1475 3 7.13 26.92 25.28 0.582 1474
 1476 3 7.14 26.99 25.39 0.566 1475
 1477 3 7.21 27.21 25.39 0.43 1476
 1478 3 7.38 27.65 25.03 0.254 1477
 1479 3 7.52 27.83 24.96 0.256 1478
 1480 3 7.63 28.01 25.03 0.235 1479
 1481 3 7.51 28.17 24.98 0.28 1480
 1482 3 7.54 28.28 25.01 0.36 1481
 1483 3 7.58 28.4 25.01 0.362 1482
 1484 3 7.67 28.64 24.94 0.368 1483
 1485 3 7.76 28.8 25.07 0.381 1484
 1486 3 7.75 28.92 25.14 0.405 1485
 1487 3 7.76 28.95 25.08 0.248 1486
 1488 3 7.76 28.99 25.03 0.248 1487
 1489 3 8.14 28.96 25.19 0.151 1488
 1490 3 8.35 28.92 25.32 0.176 1489
 1491 3 8.62 28.71 25.19 0.088 1490
 1492 3 8.64 28.76 25.07 0.132 1491
 1493 3 8.82 28.73 25.05 0.116 1492
 1494 3 8.94 28.71 25.05 0.145 1493
 1495 3 9.11 28.71 25.12 0.123 1494
 1496 3 8.77 28.78 25.21 0.108 1492
 1497 3 8.7 28.9 25.21 0.000125 1496
 1498 3 7.76 29.21 25.05 0.187 1487
 1499 3 7.59 29.33 25.05 0.216 1498
 1500 3 7.88 29.51 25.12 0.338 1499
 1501 3 7.93 29.6 25.14 0.34 1500
 1502 3 7.47 29.74 25.39 0.082 1501
 1503 3 7.37 29.76 25.37 0.106 1502
 1504 3 7.23 29.78 25.26 0.122 1503
 1505 3 7.1 29.89 25.25 0.117 1504
 1506 3 8.18 29.73 25.07 0.303 1501
 1507 3 8.31 29.78 25.01 0.348 1506
 1508 3 8.3 29.9 25.07 0.451 1507
 1509 3 7.99 30.12 25.37 0.28 1508
 1510 3 8.33 30.24 25.35 0.174 1509
 1511 3 8.38 30.35 25.46 0.211 1510
 1512 3 8.31 30.44 25.39 0.233 1511
 1513 3 8.63 30.46 25.6 0.142 1512
 1514 3 8.72 30.55 25.69 0.189 1513
 1515 3 8.89 30.62 25.85 0.212 1514
 1516 3 8.97 30.67 26.05 0.192 1515
 1517 3 9.08 30.76 26.23 0.162 1516
 1518 3 9.13 30.94 26.28 0.141 1517
 1519 3 9.18 31.01 26.46 0.142 1518
 1520 3 9.14 31.1 26.57 0.16 1519
 1521 3 9.11 31.21 26.62 0.143 1520
 1522 3 9.05 31.3 26.8 0.106 1521
 1523 3 9.1 31.42 26.83 0.179 1522
 1524 3 9.22 31.51 26.78 0.18 1523
 1525 3 9.37 31.56 26.8 0.155 1524
 1526 3 9.5 31.67 26.78 0.165 1525
 1527 3 9.55 31.81 26.89 0.22 1526
 1528 3 9.63 32.04 26.89 0.348 1527
 1529 3 9.68 32.19 26.92 0.42 1528
 1530 3 9.72 32.27 27.01 0.444 1529
 1531 3 9.75 32.37 27.17 0.463 1530
 1532 3 9.68 32.51 27.26 0.482 1531
 1533 3 9.65 32.65 27.41 0.414 1532
 1534 3 9.61 32.73 27.51 0.366 1533
 1535 3 9.75 32.8 27.53 0.301 1534
 1536 3 9.94 32.83 27.57 0.305 1535
 1537 3 10.05 32.87 27.48 0.174 1536
 1538 3 9.79 32.94 27.87 0.138 1537
 1539 3 9.94 33.01 28.01 0.089 1538
 1540 3 10.29 32.91 27.64 0.065 1537
 1541 3 10.36 32.9 27.51 0.069 1540
 1542 3 10.35 32.94 27.39 0.087 1541
 1543 3 10.45 32.7 27.46 0.102 1536
 1544 3 10.62 32.65 27.53 0.076 1543
 1545 3 10.72 32.65 27.55 0.095 1544
 1546 3 10.85 32.61 27.6 0.111 1545
 1547 3 10.99 32.59 27.6 0.15 1546
 1548 3 11.1 32.65 27.73 0.185 1547
 1549 3 11.15 32.98 27.26 0.124 1548
 1550 3 11.06 33.11 27.25 0.091 1549
 1551 3 11.19 33.29 27.21 0.093 1550
 1552 3 11.28 33.29 27.03 0.102 1551
 1553 3 11.36 33.33 26.89 0.109 1552
 1554 3 11.47 33.44 26.78 0.11 1553
 1555 3 11.56 33.43 26.71 0.000125 1554
 1556 3 11.31 32.47 28.05 0.09 1548
 1557 3 11.28 32.37 28.23 0.077 1556
 1558 3 11.28 32.37 28.35 0.132 1557
 1559 3 11.38 32.33 28.46 0.096 1558
 1560 3 11.46 32.32 28.6 0.102 1559
 1561 3 11.47 32.3 28.75 0.078 1560
 1562 3 11.38 32.33 28.96 0.101 1561
 1563 3 11.39 32.37 29.17 0.107 1562
 1564 3 11.47 32.39 29.37 0.086 1563
 1565 3 11.58 32.49 29.5 0.078 1564
 1566 3 11.73 32.47 29.64 0.108 1565
 1567 3 11.82 32.43 29.73 0.000125 1566
 1568 3 7.73 30.05 25.3 0.139 1509
 1569 3 7.51 30.01 25.26 0.113 1568
 1570 3 7.35 29.99 25.26 0.052 1569
 1571 3 7.8 30.21 25.26 0.072 1568
 1572 3 7.72 30.4 25.14 0.071 1571
 1573 3 7.59 30.51 25.12 0.118 1572
 1574 3 8.94 29.73 24.78 0.234 1508
 1575 3 9.05 29.73 24.75 0.213 1574
 1576 3 9.19 29.76 24.66 0.201 1575
 1577 3 9.29 29.76 24.53 0.221 1576
 1578 3 9.47 29.81 24.51 0.152 1577
 1579 3 9.61 29.87 24.46 0.175 1578
 1580 3 9.8 29.92 24.46 0.221 1579
 1581 3 9.95 29.99 24.41 0.201 1580
 1582 3 10.11 29.99 24.33 0.17 1581
 1583 3 10.22 30.05 24.3 0.146 1582
 1584 3 10.37 30.15 24.32 0.148 1583
 1585 3 10.49 30.19 24.35 0.208 1584
 1586 3 10.69 30.23 24.32 0.22 1585
 1587 3 10.83 30.28 24.23 0.241 1586
 1588 3 10.97 30.28 24.12 0.234 1587
 1589 3 11.06 30.37 24.03 0.202 1588
 1590 3 11.24 30.4 23.91 0.26 1589
 1591 3 11.31 30.49 23.82 0.371 1590
 1592 3 11.47 30.55 23.73 0.458 1591
 1593 3 11.62 30.56 23.62 0.491 1592
 1594 3 11.85 29.99 23.67 0.09 1593
 1595 3 11.97 29.99 23.67 0.091 1594
 1596 3 12.11 29.96 23.64 0.129 1595
 1597 3 12.21 29.9 23.55 0.136 1596
 1598 3 12.24 29.74 23.5 0.116 1597
 1599 3 12.24 29.62 23.6 0.125 1598
 1600 3 12.3 29.55 23.51 0.148 1599
 1601 3 11.83 30.6 23.57 0.433 1593
 1602 3 11.96 30.56 23.46 0.376 1601
 1603 3 12.13 30.65 23.41 0.316 1602
 1604 3 12.37 30.87 23.44 0.18 1603
 1605 3 12.5 30.92 23.39 0.158 1604
 1606 3 12.68 30.83 23.32 0.171 1605
 1607 3 12.83 30.85 23.21 0.196 1606
 1608 3 13.04 30.85 23.16 0.184 1607
 1609 3 13.18 30.85 23.05 0.209 1608
 1610 3 13.27 30.94 22.96 0.218 1609
 1611 3 13.43 30.9 22.89 0.2 1610
 1612 3 13.62 30.94 22.85 0.199 1611
 1613 3 13.8 30.96 22.78 0.184 1612
 1614 3 13.86 31.03 22.67 0.214 1613
 1615 3 13.95 31.1 22.55 0.189 1614
 1616 3 14 31.12 22.44 0.148 1615
 1617 3 14.04 31.12 22.26 0.202 1616
 1618 3 14.05 31.19 22.12 0.21 1617
 1619 3 14.23 31.24 22.01 0.199 1618
 1620 3 14.38 31.21 21.93 0.196 1619
 1621 3 14.38 31.26 21.81 0.205 1620
 1622 3 14.6 31.15 21.79 0.189 1621
 1623 3 14.63 31.1 21.52 0.173 1622
 1624 3 14.78 31.05 21.36 0.186 1623
 1625 3 14.93 30.99 21.24 0.199 1624
 1626 3 15.04 30.9 21.09 0.187 1625
 1627 3 15.12 30.83 20.92 0.262 1626
 1628 3 15.16 30.76 20.79 0.313 1627
 1629 3 15.29 30.67 20.76 0.368 1628
 1630 3 15.29 30.62 20.61 0.458 1629
 1631 3 15.36 30.58 20.52 0.509 1630
 1632 3 15.3 30.62 20.33 0.551 1631
 1633 3 15.36 30.53 20.27 0.555 1632
 1634 3 14.46 30.65 19.98 0.163 1633
 1635 3 14.22 30.62 19.94 0.093 1634
 1636 3 14.07 30.62 19.87 0.118 1635
 1637 3 13.97 30.65 19.78 0.081 1636
 1638 3 13.81 30.67 19.71 0.094 1637
 1639 3 13.65 30.65 19.71 0.083 1638
 1640 3 13.54 30.71 19.66 0.091 1639
 1641 3 13.5 30.78 19.57 0.143 1640
 1642 3 13.3 30.76 19.5 0.126 1641
 1643 3 13.12 30.76 19.39 0.127 1642
 1644 3 13.03 30.85 19.3 0.126 1643
 1645 3 12.93 30.87 19.1 0.089 1644
 1646 3 12.83 30.89 18.94 0.161 1645
 1647 3 12.74 30.92 18.83 0.142 1646
 1648 3 12.61 30.94 18.71 0.174 1647
 1649 3 15.71 30.51 20.22 0.357 1633
 1650 3 15.96 30.53 20.26 0.231 1649
 1651 3 16.2 30.62 20.2 0.156 1650
 1652 3 16.32 30.65 20.15 0.165 1651
 1653 3 16.45 30.71 20.09 0.206 1652
 1654 3 16.57 30.83 20.13 0.262 1653
 1655 3 16.79 30.74 20.09 0.163 1654
 1656 3 16.89 30.74 19.99 0.156 1655
 1657 3 17.09 30.74 19.93 0.208 1656
 1658 3 17.22 30.81 19.79 0.225 1657
 1659 3 17.34 30.85 19.65 0.251 1658
 1660 3 17.43 30.87 19.49 0.267 1659
 1661 3 17.48 30.92 19.38 0.279 1660
 1662 3 17.73 31.3 19.58 0.146 1661
 1663 3 17.91 31.44 19.58 0.165 1662
 1664 3 18.11 31.58 19.61 0.128 1663
 1665 3 18.3 31.67 19.61 0.159 1664
 1666 3 18.45 31.74 19.65 0.173 1665
 1667 3 18.64 31.69 19.74 0.055 1666
 1668 3 17.48 30.78 19.06 0.257 1661
 1669 3 17.52 30.78 18.86 0.246 1668
 1670 3 17.59 30.81 18.63 0.259 1669
 1671 3 17.59 30.83 18.34 0.234 1670
 1672 3 17.57 30.85 18.15 0.213 1671
 1673 3 17.54 30.94 17.95 0.182 1672
 1674 3 17.53 30.98 17.86 0.19 1673
 1675 3 17.51 31.01 17.7 0.169 1674
 1676 3 17.55 31.05 17.56 0.187 1675
 1677 3 17.67 31.05 17.38 0.238 1676
 1678 3 17.76 31.08 17.22 0.264 1677
 1679 3 17.69 31.1 17.04 0.205 1678
 1680 3 17.67 31.03 16.81 0.155 1679
 1681 3 17.71 31.03 16.67 0.188 1680
 1682 3 17.71 30.92 16.47 0.214 1681
 1683 3 17.76 30.83 16.27 0.278 1682
 1684 3 17.81 30.76 16.11 0.301 1683
 1685 3 17.87 30.74 15.94 0.302 1684
 1686 3 18.08 30.6 15.69 0.318 1685
 1687 3 18.17 30.54 15.58 0.31 1686
 1688 3 18.21 30.5 15.45 0.392 1687
 1689 3 18.08 30.47 15.32 0.443 1688
 1690 3 17.99 30.41 15.2 0.436 1689
 1691 3 18.01 30.45 15 0.414 1690
 1692 3 18.08 30.5 14.84 0.405 1691
 1693 3 18.17 30.43 14.7 0.386 1692
 1694 3 18.12 30.5 14.57 0.287 1693
 1695 3 18.28 30.39 14.4 0.226 1694
 1696 3 18.24 30.14 14.25 0.189 1695
 1697 3 18.14 30.11 14.15 0.21 1696
 1698 3 18.08 30.09 14.02 0.205 1697
 1699 3 18.12 29.93 13.86 0.24 1698
 1700 3 17.94 29.96 13.65 0.285 1699
 1701 3 17.9 30.05 13.4 0.181 1700
 1702 3 17.89 29.99 13.26 0.192 1701
 1703 3 17.89 29.96 13.07 0.208 1702
 1704 3 17.87 29.94 12.95 0.197 1703
 1705 3 17.96 30.06 12.67 0.206 1704
 1706 3 17.85 30.01 12.5 0.43 1705
 1707 3 17.81 29.9 12.32 0.519 1706
 1708 3 17.94 29.89 12.09 0.476 1707
 1709 3 18.42 29.99 12.01 0.178 1708
 1710 3 18.53 29.92 11.9 0.122 1709
 1711 3 18.73 29.87 11.79 0.131 1710
 1712 3 18.83 29.89 11.76 0.16 1711
 1713 3 18.73 30.1 11.59 0.000125 1712
 1714 3 18.31 29.87 12.37 0.118 1709
 1715 3 18.31 29.78 12.57 0.116 1714
 1716 3 18.23 29.76 12.66 0.101 1715
 1717 3 17.78 29.9 11.92 0.56 1708
 1718 3 17.76 29.6 11.87 0.531 1717
 1719 3 17.58 29.83 11.76 0.54 1718
 1720 3 17.33 30.42 11.6 0.08 1719
 1721 3 17.26 30.53 11.56 0.122 1720
 1722 3 17.19 30.64 11.44 0.138 1721
 1723 3 17.15 30.76 11.37 0.139 1722
 1724 3 17.06 30.87 11.29 0.086 1723
 1725 3 17.15 30.96 11.22 0.082 1724
 1726 3 17.26 31.01 11.17 0.108 1725
 1727 3 17.4 31.08 11.19 0.138 1726
 1728 3 17.6 29.83 11.66 0.467 1719
 1729 3 17.62 29.94 11.48 0.521 1728
 1730 3 17.44 29.83 11.4 0.438 1729
 1731 3 17.1 30.03 11.53 0.135 1730
 1732 3 16.99 30.17 11.65 0.081 1731
 1733 3 16.87 30.24 11.85 0.082 1732
 1734 3 17.51 29.94 11.15 0.429 1730
 1735 3 17.48 29.83 11.39 0.168 1734
 1736 3 17.69 29.94 11.33 0.193 1735
 1737 3 17.76 30.01 11.27 0.152 1736
 1738 3 17.74 30.05 10.65 0.26 1734
 1739 3 17.8 30.1 10.44 0.213 1738
 1740 3 17.85 30.12 10.24 0.216 1739
 1741 3 17.9 30.1 10.02 0.242 1740
 1742 3 17.96 30.1 9.83 0.281 1741
 1743 3 18.1 29.99 9.53 0.198 1742
 1744 3 18.21 29.99 9.34 0.162 1743
 1745 3 18.33 29.98 9.2 0.149 1744
 1746 3 18.39 29.98 9.07 0.19 1745
 1747 3 18.53 29.99 9.02 0.268 1746
 1748 3 18.6 30.01 8.94 0.317 1747
 1749 3 18.78 30.03 9.26 0.156 1748
 1750 3 18.92 29.99 9.5 0.124 1749
 1751 3 19.03 30.05 9.65 0.11 1750
 1752 3 19.1 29.98 9.79 0.092 1751
 1753 3 19.21 29.9 9.84 0.000125 1752
 1754 3 18.48 29.9 8.34 0.151 1748
 1755 3 18.46 29.83 8.14 0.178 1754
 1756 3 18.46 29.74 7.93 0.165 1755
 1757 3 18.46 29.71 7.76 0.195 1756
 1758 3 18.42 29.65 7.58 0.201 1757
 1759 3 18.42 29.6 7.34 0.194 1758
 1760 3 18.44 29.53 7.17 0.242 1759
 1761 3 18.37 29.46 7.05 0.277 1760
 1762 3 18.35 29.44 6.74 0.195 1761
 1763 3 18.3 29.49 6.56 0.184 1762
 1764 3 18.24 29.44 6.45 0.232 1763
 1765 3 18.23 29.53 6.34 0.236 1764
 1766 3 18.23 29.62 6.25 0.236 1765
 1767 3 18.06 29.65 6.16 0.234 1766
 1768 3 17.94 29.83 6.12 0.187 1767
 1769 3 17.8 30.23 5.87 0.235 1768
 1770 3 17.76 30.33 5.7 0.262 1769
 1771 3 17.8 30.37 5.55 0.268 1770
 1772 3 17.85 30.35 5.41 0.257 1771
 1773 3 17.85 30.49 5.18 0.298 1772
 1774 3 17.87 30.58 5.02 0.331 1773
 1775 3 17.92 30.6 4.84 0.338 1774
 1776 3 17.92 30.62 4.63 0.294 1775
 1777 3 17.89 30.64 4.43 0.233 1776
 1778 3 17.85 30.6 4.26 0.17 1777
 1779 3 17.78 30.67 4.14 0.205 1778
 1780 3 17.71 30.69 3.96 0.199 1779
 1781 3 17.62 30.69 3.73 0.235 1780
 1782 3 17.51 30.71 3.53 0.276 1781
 1783 3 17.48 30.78 3.38 0.254 1782
 1784 3 17.42 30.85 3.17 0.224 1783
 1785 3 17.53 30.99 2.96 0.244 1784
 1786 3 17.51 31.03 2.82 0.183 1785
 1787 3 17.44 31.08 2.67 0.183 1786
 1788 3 17.37 31.15 2.5 0.186 1787
 1789 3 17.26 31.21 2.26 0.201 1788
 1790 3 17.25 31.24 2.05 0.191 1789
 1791 3 17.2 31.31 1.88 0.171 1790
 1792 3 17.18 31.37 1.68 0.182 1791
 1793 3 17.04 31.39 1.34 0.308 1792
 1794 3 17.04 31.44 1.14 0.364 1793
 1795 3 17.02 31.42 0.73 0.476 1794
 1796 3 16.93 31.28 0.02 0.136 1795
 1797 3 16.95 31.12 0.01 0.117 1796
 1798 3 16.95 31.01 0 0.145 1797
 1799 3 17.02 30.92 -0.06 0.155 1798
 1800 3 17.15 30.85 -0.13 0.14 1799
 1801 3 17.15 30.87 -0.34 0.133 1800
 1802 3 17.04 30.81 -0.53 0.149 1801
 1803 3 16.99 30.8 -0.73 0.135 1802
 1804 3 16.91 30.69 -0.91 0.117 1803
 1805 3 16.82 30.66 -1.11 0.084 1804
 1806 3 16.7 30.61 -1.25 0.112 1805
 1807 3 16.66 30.7 -1.36 0.106 1806
 1808 3 16.56 30.75 -1.54 0.132 1807
 1809 3 16.52 30.77 -1.69 0.117 1808
 1810 3 16.5 30.75 -1.88 0.094 1809
 1811 3 16.52 30.81 -2.04 0.106 1810
 1812 3 16.52 30.72 -2.21 0.096 1811
 1813 3 16.5 30.72 -2.35 0.064 1812
 1814 3 16.41 30.82 -2.43 0.096 1813
 1815 3 16.36 30.82 -2.52 0.167 1814
 1816 3 16.25 30.81 -2.64 0.167 1815
 1817 3 16.11 30.93 -2.71 0.136 1816
 1818 3 16.91 30.89 -0.16 0.114 1799
 1819 3 17.13 31.46 0.47 0.516 1795
 1820 3 17.2 31.51 0.41 0.424 1819
 1821 3 17.32 31.53 0.34 0.167 1820
 1822 3 17.43 31.58 0.39 0.105 1821
 1823 3 17.88 31.6 0.41 0.268 1822
 1824 3 18 31.69 0.31 0.189 1823
 1825 3 17.84 31.62 0.41 0.17 1824
 1826 3 17.81 31.62 0.29 0.089 1825
 1827 3 17.75 31.62 0.15 0.102 1826
 1828 3 17.68 31.58 0.02 0.101 1827
 1829 3 17.66 31.58 -0.16 0.118 1828
 1830 3 17.61 31.46 -0.3 0.086 1829
 1831 3 17.66 31.44 -0.48 0.064 1830
 1832 3 17.77 31.48 -0.6 0.127 1831
 1833 3 17.88 31.58 -0.64 0.166 1832
 1834 3 17.97 31.74 -0.72 0.155 1833
 1835 3 18.2 31.8 -0.91 0.209 1834
 1836 3 18.16 31.85 -1.03 0.000125 1835
 1837 3 18.13 31.78 0 0.138 1824
 1838 3 18.09 31.8 -0.26 0.109 1837
 1839 3 18.07 31.87 -0.36 0.05 1838
 1840 3 18.13 31.44 0.68 0.116 1823
 1841 3 18.16 31.42 0.89 0.151 1840
 1842 3 18.24 31.42 0.99 0.114 1841
 1843 3 18.27 31.42 1.14 0.107 1842
 1844 3 18.36 31.44 1.37 0.114 1843
 1845 3 18.47 31.46 1.46 0.122 1844
 1846 3 18.5 31.51 1.68 0.096 1845
 1847 3 18.45 31.6 1.82 0.09 1846
 1848 3 17.18 31.46 -0.28 0.18 1819
 1849 3 17.2 31.46 -0.47 0.189 1848
 1850 3 17.16 31.44 -0.61 0.144 1849
 1851 3 17.11 31.44 -0.72 0.123 1850
 1852 3 17.09 31.44 -0.91 0.137 1851
 1853 3 17.11 31.49 -1.07 0.137 1852
 1854 3 17.06 31.56 -1.23 0.132 1853
 1855 3 16.95 31.61 -1.34 0.143 1854
 1856 3 16.84 31.66 -1.51 0.13 1855
 1857 3 16.74 31.74 -1.58 0.114 1856
 1858 3 16.63 31.74 -1.74 0.121 1857
 1859 3 16.56 31.72 -1.86 0.166 1858
 1860 3 16.4 31.68 -2.12 0.303 1859
 1861 3 16.22 31.72 -2.18 0.34 1860
 1862 3 16.13 31.72 -2.31 0.31 1861
 1863 3 15.82 31.52 -2.12 0.082 1862
 1864 3 15.75 31.41 -2.16 0.113 1863
 1865 3 15.65 31.41 -2.25 0.135 1864
 1866 3 15.41 31.52 -2.33 0.047 1865
 1867 3 15.3 31.54 -2.33 0.073 1866
 1868 3 15.17 31.56 -2.48 0.062 1867
 1869 3 15.09 31.61 -2.64 0.07 1868
 1870 3 15.07 31.47 -2.73 0.157 1869
 1871 3 15.09 31.43 -2.85 0.132 1870
 1872 3 15.14 31.38 -2.96 0.12 1871
 1873 3 15.14 31.31 -3.12 0.101 1872
 1874 3 16.11 31.68 -2.5 0.205 1862
 1875 3 16.11 31.65 -2.64 0.163 1874
 1876 3 16.81 31.17 1.16 0.158 1793
 1877 3 16.72 31.03 1.18 0.112 1876
 1878 3 16.68 30.99 1.32 0.168 1877
 1879 3 16.59 30.94 1.36 0.152 1878
 1880 3 16.47 30.87 1.33 0.141 1879
 1881 3 16.45 30.74 1.22 0.178 1880
 1882 3 16.16 30.53 1.33 0.119 1881
 1883 3 16.13 30.37 1.22 0.161 1882
 1884 3 16.11 30.26 1.11 0.237 1883
 1885 3 16.04 30.08 1.18 0.106 1884
 1886 3 16.07 29.96 1.12 0.064 1885
 1887 3 16.09 29.9 1.2 0.056 1886
 1888 3 16.11 29.76 1.2 0.09 1887
 1889 3 16.25 29.67 1.24 0.111 1888
 1890 3 16.36 29.62 1.44 0.128 1889
 1891 3 16.45 29.56 1.68 0.103 1890
 1892 3 16.47 29.58 1.83 0.000125 1891
 1893 3 16.16 30.24 0.79 0.147 1884
 1894 3 16.18 30.24 0.67 0.072 1893
 1895 3 17.76 31.3 2.84 0.09 1785
 1896 3 17.78 31.42 2.73 0.09 1895
 1897 3 17.74 31.53 2.69 0.113 1896
 1898 3 17.87 31.64 2.8 0.104 1897
 1899 3 17.98 31.73 2.94 0.067 1898
 1900 3 18.12 31.78 2.92 0.102 1899
 1901 3 18.12 31.76 2.73 0.103 1900
 1902 3 18.21 31.73 2.57 0.1 1901
 1903 3 18.35 31.78 2.69 0.068 1902
 1904 3 18.44 31.76 2.61 0.083 1903
 1905 3 18.39 31.6 2.4 0.12 1904
 1906 3 18.4 31.53 2.26 0.146 1905
 1907 3 18.24 31.55 2.13 0.117 1906
 1908 3 17.96 29.05 6.39 0.156 1765
 1909 3 17.8 29.01 6.34 0.164 1908
 1910 3 17.69 28.78 6.33 0.16 1909
 1911 3 17.58 28.71 6.38 0.221 1910
 1912 3 17.4 28.69 6.43 0.283 1911
 1913 3 17.3 28.65 6.51 0.262 1912
 1914 3 18.05 29.17 6.67 0.044 1764
 1915 3 18.03 29.08 6.76 0.05 1914
 1916 3 17.58 30.19 9.95 0.103 1742
 1917 3 17.42 30.15 9.87 0.121 1916
 1918 3 17.12 30.14 9.93 0.097 1917
 1919 3 17.03 30.06 9.91 0.083 1918
 1920 3 16.9 30.1 9.74 0.128 1919
 1921 3 16.8 30.17 9.59 0.095 1920
 1922 3 16.74 30.3 9.53 0.101 1921
 1923 3 16.62 30.39 9.57 0.089 1922
 1924 3 16.55 30.48 9.58 0.091 1923
 1925 3 16.42 30.56 9.6 0.095 1924
 1926 3 16.33 30.62 9.74 0.097 1925
 1927 3 16.17 30.67 9.86 0.166 1926
 1928 3 16.01 30.73 10.01 0.133 1927
 1929 3 15.83 30.71 10.15 0.139 1928
 1930 3 15.57 30.85 10.15 0.092 1929
 1931 3 15.53 30.99 10.11 0.128 1930
 1932 3 15.46 31.1 9.95 0.126 1931
 1933 3 15.41 30.99 9.85 0.147 1932
 1934 3 15.33 30.96 9.75 0.19 1933
 1935 3 15 31.08 9.89 0.121 1934
 1936 3 14.83 31.12 10.04 0.086 1935
 1937 3 14.67 31.1 10.14 0.102 1936
 1938 3 14.55 31.12 10.24 0.119 1937
 1939 3 14.49 31.1 10.39 0.149 1938
 1940 3 17.65 29.74 10.62 0.119 1738
 1941 3 18.28 30.55 11.19 0.093 1729
 1942 3 18.37 30.62 11.17 0.146 1941
 1943 3 18.44 30.67 11.1 0.194 1942
 1944 3 18.33 30.64 10.78 0.146 1943
 1945 3 18.3 30.55 10.53 0.14 1944
 1946 3 18.24 30.46 10.4 0.19 1945
 1947 3 18.26 30.35 10.28 0.176 1946
 1948 3 18.39 30.03 10.34 0.094 1947
 1949 3 18.17 29.45 14.01 0.099 1700
 1950 3 18.26 29.32 13.91 0.087 1949
 1951 3 18.35 29.3 13.73 0.071 1950
 1952 3 18.37 29.19 13.67 0.096 1951
 1953 3 18.28 29.12 13.69 0.137 1952
 1954 3 17.67 30.12 15.53 0.14 1690
 1955 3 17.55 30.1 15.54 0.145 1954
 1956 3 17.42 30.12 15.53 0.093 1955
 1957 3 17.31 30.08 15.51 0.105 1956
 1958 3 17.12 30.08 15.52 0.076 1957
 1959 3 17.05 30.03 15.59 0.072 1958
 1960 3 16.94 30.01 15.52 0.118 1959
 1961 3 16.78 29.99 15.54 0.098 1960
 1962 3 16.65 29.96 15.51 0.09 1961
 1963 3 16.6 29.89 15.37 0.11 1962
 1964 3 16.49 29.85 15.42 0.000125 1963
 1965 3 16.44 29.87 15.59 0.056 1962
 1966 3 16.35 29.71 15.52 0.104 1965
 1967 3 16.28 29.6 15.51 0.046 1966
 1968 3 16.24 29.44 15.47 0.077 1967
 1969 3 16.14 29.37 15.43 0.077 1968
 1970 3 15.89 29.3 15.41 0.062 1969
 1971 3 16.43 31.17 20.4 0.098 1654
 1972 3 16.63 31.24 20.49 0.126 1971
 1973 3 16.7 31.33 20.56 0.088 1972
 1974 3 16.59 31.44 20.65 0.103 1973
 1975 3 16.47 31.44 20.74 0.145 1974
 1976 3 16.41 31.49 20.86 0.141 1975
 1977 3 16.36 31.55 21.11 0.12 1976
 1978 3 16.27 31.65 21.22 0.086 1977
 1979 3 16.07 31.64 21.24 0.088 1978
 1980 3 16 31.62 21.38 0.076 1979
 1981 3 15.93 31.6 21.45 0.118 1980
 1982 3 14.16 31.42 21.7 0.115 1621
 1983 3 13.97 31.53 21.67 0.096 1982
 1984 3 13.88 31.42 21.53 0.075 1983
 1985 3 7.22 29.19 25.67 0.105 1486
 1986 3 7.06 29.17 25.73 0.111 1985
 1987 3 6.97 29.3 25.76 0.129 1986
 1988 3 6.76 29.35 25.87 0.139 1987
 1989 3 6.51 29.4 25.85 0.093 1988
 1990 3 6.41 29.37 25.82 0.11 1989
 1991 3 6.26 29.44 25.8 0.14 1990
 1992 3 6.17 29.55 25.76 0.108 1991
 1993 3 6.09 29.64 25.76 0.119 1992
 1994 3 6.09 29.69 25.53 0.108 1993
 1995 3 5.95 29.8 25.42 0.106 1994
 1996 3 5.83 29.8 25.33 0.097 1995
 1997 3 5.71 29.8 25.19 0.097 1996
 1998 3 5.67 29.74 25.05 0.107 1997
 1999 3 5.55 29.71 24.94 0.153 1998
 2000 3 5.51 29.69 24.82 0.228 1999
 2001 3 5.67 29.49 24.64 0.148 2000
 2002 3 5.81 29.33 24.6 0.115 2001
 2003 3 5.84 29.23 24.51 0.171 2002
 2004 3 5.97 29.24 24.35 0.112 2003
 2005 3 6.13 29.19 24.3 0.049 2004
 2006 3 5.72 29.06 24.48 0.135 2003
 2007 3 5.64 28.92 24.44 0.144 2006
 2008 3 5.63 28.78 24.42 0.000125 2007
 2009 3 5.17 29.83 25.07 0.111 2000
 2010 3 5.04 29.94 25.21 0.124 2009
 2011 3 4.89 29.92 25.35 0.071 2010
 2012 3 4.77 29.94 25.39 0.079 2011
 2013 3 4.63 29.94 25.42 0.124 2012
 2014 3 4.47 29.96 25.44 0.131 2013
 2015 3 4.29 29.99 25.44 0.116 2014
 2016 3 6.63 27.33 24.51 0.156 1474
 2017 3 6.64 27.49 24.44 0.147 2016
 2018 3 6.27 25.96 24.23 0.083 1467
 2019 3 6.25 25.96 24.12 0.114 2018
 2020 3 6.23 25.83 23.94 0.12 2019
 2021 3 6.18 25.71 23.82 0.101 2020
 2022 3 6.12 25.6 23.69 0.115 2021
 2023 3 6.05 25.49 23.53 0.07 2022
 2024 3 5.98 25.51 23.42 0.099 2023
 2025 3 5.88 25.51 23.35 0.092 2024
 2026 3 5.84 25.55 23.26 0.000125 2025
 2027 3 2.55 19.39 21.07 0.081 1377
 2028 3 2.63 19.37 21 0.087 2027
 2029 3 1.02 19.17 22.72 0.578 1375
 2030 3 1.02 19.15 22.91 0.658 2029
 2031 3 1.15 19.23 23 0.684 2030
 2032 3 1.11 19.21 23.22 0.689 2031
 2033 3 0.99 19.08 23.45 0.649 2032
 2034 3 1.07 19.15 23.5 0.641 2033
 2035 3 1.16 19.23 23.61 0.566 2034
 2036 3 1.27 19.3 23.7 0.566 2035
 2037 3 1.34 19.46 23.84 0.529 2036
 2038 3 1.44 19.55 23.97 0.525 2037
 2039 3 1.5 19.62 24.13 0.502 2038
 2040 3 1.52 19.76 24.22 0.499 2039
 2041 3 1.53 19.83 24.43 0.449 2040
 2042 3 1.52 19.9 24.57 0.412 2041
 2043 3 1.51 19.99 24.7 0.415 2042
 2044 3 1.38 20.03 25 0.363 2043
 2045 3 1.39 20.06 25.2 0.362 2044
 2046 3 1.5 20.12 25.36 0.328 2045
 2047 3 1.44 20.17 25.57 0.28 2046
 2048 3 1.45 20.19 25.77 0.273 2047
 2049 3 1.52 20.19 25.95 0.309 2048
 2050 3 1.5 20.19 26.18 0.317 2049
 2051 3 1.52 20.24 26.34 0.31 2050
 2052 3 1.54 20.3 26.52 0.295 2051
 2053 3 1.54 20.33 26.7 0.303 2052
 2054 3 1.57 20.33 26.9 0.338 2053
 2055 3 1.6 20.39 27.06 0.361 2054
 2056 3 1.67 20.58 27.29 0.316 2055
 2057 3 1.69 20.6 27.49 0.326 2056
 2058 3 1.78 20.62 27.66 0.321 2057
 2059 3 1.74 20.76 27.86 0.306 2058
 2060 3 1.93 20.78 27.97 0.325 2059
 2061 3 1.97 20.64 28.02 0.332 2060
 2062 3 2.42 20.89 28.06 0.084 2061
 2063 3 2.63 20.94 28.06 0.121 2062
 2064 3 2.72 20.94 28.11 0.122 2063
 2065 3 2.84 20.96 28.15 0.095 2064
 2066 3 3.05 21.1 28.27 0.156 2065
 2067 3 3.19 21.21 28.31 0.149 2066
 2068 3 3.3 21.35 28.38 0.136 2067
 2069 3 3.44 21.4 28.32 0.116 2068
 2070 3 3.53 21.44 28.27 0.119 2069
 2071 3 3.57 21.53 28.38 0.197 2070
 2072 3 3.59 21.51 28.68 0.148 2071
 2073 3 3.57 21.53 28.81 0.105 2072
 2074 3 3.63 21.48 28.99 0.12 2073
 2075 3 3.67 21.44 29.13 0.095 2074
 2076 3 3.61 21.71 28.24 0.087 2071
 2077 3 3.76 21.74 28.2 0.067 2076
 2078 3 1.83 20.74 28.22 0.339 2061
 2079 3 1.81 20.85 28.41 0.295 2078
 2080 3 1.78 20.94 28.61 0.288 2079
 2081 3 1.81 21.03 28.79 0.298 2080
 2082 3 1.8 21.06 28.95 0.342 2081
 2083 3 1.78 21.1 29.11 0.384 2082
 2084 3 1.77 21.12 29.27 0.439 2083
 2085 3 1.67 21.1 29.38 0.498 2084
 2086 3 1.59 21.05 29.52 0.572 2085
 2087 3 1.01 20.53 29.29 0.155 2086
 2088 3 0.91 20.4 29.31 0.17 2087
 2089 3 1.09 20.35 29.22 0.083 2088
 2090 3 0.85 20.26 29.38 0.121 2088
 2091 3 0.79 20.19 29.49 0.131 2090
 2092 3 0.87 20.12 29.72 0.15 2091
 2093 3 0.86 20.07 29.91 0.143 2092
 2094 3 0.85 20.13 30.11 0.111 2093
 2095 3 0.61 20.15 29.56 0.136 2091
 2096 3 0.55 20.15 29.68 0.149 2095
 2097 3 0.56 20.23 29.84 0.077 2096
 2098 3 1.64 21.23 29.72 0.539 2086
 2099 3 1.65 21.23 29.88 0.494 2098
 2100 3 1.68 21.34 30.07 0.468 2099
 2101 3 1.07 21.22 30.25 0.119 2100
 2102 3 1.06 21.16 30.41 0.186 2101
 2103 3 1.09 21.11 30.54 0.211 2102
 2104 3 0.97 21.07 30.74 0.158 2103
 2105 3 1.06 21 30.88 0.000125 2104
 2106 3 1.86 21.52 30.2 0.395 2100
 2107 3 1.89 21.55 30.4 0.335 2106
 2108 3 2.05 21.61 30.57 0.336 2107
 2109 3 2.15 21.66 30.77 0.304 2108
 2110 3 2.22 21.7 31 0.25 2109
 2111 3 2.28 21.7 31.2 0.256 2110
 2112 3 2.03 21.66 31.54 0.19 2111
 2113 3 1.97 21.7 31.66 0.227 2112
 2114 3 1.86 21.68 31.81 0.228 2113
 2115 3 1.82 21.7 32.02 0.266 2114
 2116 3 1.76 21.66 32.27 0.267 2115
 2117 3 1.68 21.57 32.49 0.265 2116
 2118 3 1.4 21.57 32.6 0.243 2117
 2119 3 1.34 21.57 32.8 0.254 2118
 2120 3 1.23 21.48 32.89 0.297 2119
 2121 3 0.92 21.2 32.56 0.102 2120
 2122 3 0.79 21.11 32.63 0.094 2121
 2123 3 0.7 21.04 32.74 0.115 2122
 2124 3 0.62 21.02 32.92 0.146 2123
 2125 3 0.53 20.98 33.13 0.166 2124
 2126 3 0.49 20.86 33.34 0.179 2125
 2127 3 0.46 20.79 33.48 0.138 2126
 2128 3 0.48 20.95 32.76 0.079 2124
 2129 3 0.42 20.84 32.8 0.115 2128
 2130 3 0.26 20.8 32.81 0.186 2129
 2131 3 0.16 20.82 32.69 0.127 2130
 2132 3 0.07 20.77 32.58 0.1 2131
 2133 3 -0.04 20.79 32.6 0.09 2132
 2134 3 -0.13 20.66 32.71 0.134 2133
 2135 3 -0.27 20.59 32.88 0.134 2134
 2136 3 -0.4 20.59 33.02 0.102 2135
 2137 3 -0.51 20.61 33.13 0.1 2136
 2138 3 -0.57 20.63 33.3 0.11 2137
 2139 3 -0.64 20.63 33.39 0.084 2138
 2140 3 1.21 21.52 33.17 0.239 2120
 2141 3 1.16 21.47 33.35 0.223 2140
 2142 3 1.09 21.57 33.6 0.192 2141
 2143 3 1.03 21.52 33.74 0.2 2142
 2144 3 0.96 21.48 33.95 0.205 2143
 2145 3 0.9 21.47 34.1 0.207 2144
 2146 3 0.89 21.5 34.28 0.199 2145
 2147 3 0.77 21.54 34.34 0.229 2146
 2148 3 0.71 21.63 34.48 0.252 2147
 2149 3 0.68 21.64 34.64 0.286 2148
 2150 3 0.52 21.66 34.81 0.313 2149
 2151 3 0.51 21.63 34.99 0.307 2150
 2152 3 0.49 21.68 35.2 0.306 2151
 2153 3 0.53 21.7 35.39 0.279 2152
 2154 3 0.44 21.61 35.52 0.254 2153
 2155 3 0.35 21.63 35.78 0.227 2154
 2156 3 0.34 21.64 36.02 0.222 2155
 2157 3 0.28 21.63 36.2 0.213 2156
 2158 3 0.26 21.68 36.34 0.231 2157
 2159 3 0.26 21.73 36.58 0.229 2158
 2160 3 0.16 21.73 36.77 0.253 2159
 2161 3 0.13 21.75 36.95 0.244 2160
 2162 3 0.15 21.82 37.24 0.203 2161
 2163 3 0.07 21.8 37.37 0.229 2162
 2164 3 -0.09 21.73 37.45 0.304 2163
 2165 3 -0.24 21.77 37.6 0.288 2164
 2166 3 -0.34 21.88 37.71 0.344 2165
 2167 3 -0.42 21.98 37.78 0.396 2166
 2168 3 -0.81 21.57 37.87 0.096 2167
 2169 3 -0.78 21.45 37.94 0.138 2168
 2170 3 -0.81 21.32 37.96 0.144 2169
 2171 3 -0.94 21.2 37.99 0.137 2170
 2172 3 -1.02 21.14 38.12 0.113 2171
 2173 3 -1.1 20.98 38.06 0.079 2172
 2174 3 -1.15 20.89 38.16 0.084 2173
 2175 3 -1.11 20.82 38.23 0.115 2174
 2176 3 -1.04 20.7 38.21 0.134 2175
 2177 3 -1.06 20.61 38.27 0.23 2176
 2178 3 -1.33 20.5 38.69 0.112 2177
 2179 3 -1.34 20.47 38.83 0.13 2178
 2180 3 -1.28 20.52 38.98 0.309 2179
 2181 3 -1.27 20.5 39.09 0.415 2180
 2182 3 -1.18 20.7 39.34 0.457 2181
 2183 3 -1.12 20.72 39.51 0.428 2182
 2184 3 -1.12 20.8 39.66 0.4 2183
 2185 3 -1.07 20.79 39.84 0.408 2184
 2186 3 -1.09 20.8 40.12 0.347 2185
 2187 3 -1.02 20.84 40.28 0.253 2186
 2188 3 -0.89 20.79 40.41 0.065 2187
 2189 3 -1.43 20.86 39.59 0.111 2185
 2190 3 -1.54 20.88 39.63 0.086 2189
 2191 3 -0.72 20.43 37.83 0.111 2177
 2192 3 -0.6 20.38 37.69 0.082 2191
 2193 3 -0.53 20.29 37.59 0.081 2192
 2194 3 -0.47 20.25 37.49 0.116 2193
 2195 3 -0.35 20.13 37.45 0.133 2194
 2196 3 -0.23 19.91 37.45 0.096 2195
 2197 3 -0.14 19.75 37.48 0.149 2196
 2198 3 -0.21 19.57 37.31 0.103 2197
 2199 3 -0.51 22.09 37.84 0.492 2167
 2200 3 -0.53 22.22 37.95 0.535 2199
 2201 3 -0.72 22.25 37.95 0.56 2200
 2202 3 -0.85 22.3 38.06 0.518 2201
 2203 3 -0.96 22.32 38.24 0.44 2202
 2204 3 -1.04 22.34 38.42 0.383 2203
 2205 3 -0.96 22.43 38.74 0.238 2204
 2206 3 -1.04 22.57 38.89 0.216 2205
 2207 3 -1.11 22.7 39.02 0.2 2206
 2208 3 -1.22 22.77 39.02 0.204 2207
 2209 3 -1.23 22.89 39.13 0.177 2208
 2210 3 -1.28 23.04 39.24 0.187 2209
 2211 3 -1.34 23.14 39.34 0.199 2210
 2212 3 -1.38 23.2 39.52 0.216 2211
 2213 3 -1.4 23.25 39.66 0.223 2212
 2214 3 -1.48 23.32 39.83 0.211 2213
 2215 3 -1.63 23.27 39.96 0.205 2214
 2216 3 -1.71 23.32 40.16 0.222 2215
 2217 3 -1.84 23.29 40.33 0.219 2216
 2218 3 -1.86 23.3 40.49 0.262 2217
 2219 3 -1.87 23.34 40.63 0.287 2218
 2220 3 -1.59 23.5 40.67 0.096 2219
 2221 3 -1.49 23.55 40.81 0.106 2220
 2222 3 -1.38 23.54 40.91 0.147 2221
 2223 3 -1.36 23.55 41.02 0.219 2222
 2224 3 -1.05 23.5 41.01 0.148 2223
 2225 3 -0.71 23.55 41.02 0.103 2224
 2226 3 -0.6 23.45 41.05 0.143 2225
 2227 3 -0.54 23.43 41.21 0.131 2226
 2228 3 -0.47 23.41 41.41 0.1 2227
 2229 3 -0.39 23.27 41.45 0.098 2228
 2230 3 -1.61 23.48 41.28 0.113 2223
 2231 3 -1.63 23.45 41.39 0.076 2230
 2232 3 -1.98 23.29 40.78 0.269 2219
 2233 3 -2.07 23.29 40.99 0.246 2232
 2234 3 -2.17 23.38 41.19 0.249 2233
 2235 3 -2.19 23.38 41.33 0.268 2234
 2236 3 -2.23 23.39 41.52 0.346 2235
 2237 3 -2.19 23.43 41.66 0.418 2236
 2238 3 -2.21 23.48 41.81 0.461 2237
 2239 3 -2.13 23.52 41.92 0.486 2238
 2240 3 -2.01 23.75 41.99 0.443 2239
 2241 3 -2.01 24.2 42.01 0.000125 2240
 2242 3 -2.15 23.68 42.24 0.457 2240
 2243 3 -2.25 23.77 42.27 0.415 2242
 2244 3 -1.69 24.23 42.2 0.153 2243
 2245 3 -1.48 24.22 42.24 0.117 2244
 2246 3 -2.44 23.93 42.41 0.335 2243
 2247 3 -2.53 24.02 42.51 0.265 2246
 2248 3 -2.71 24.16 42.66 0.281 2247
 2249 3 -2.75 24.23 42.76 0.236 2248
 2250 3 -2.69 24.25 42.88 0.236 2249
 2251 3 -2.76 24.27 43.03 0.198 2250
 2252 3 -2.78 24.32 43.2 0.171 2251
 2253 3 -2.78 24.52 43.34 0.213 2252
 2254 3 -2.78 24.84 43.24 0.133 2253
 2255 3 -2.8 24.95 43.17 0.089 2254
 2256 3 -2.86 24.84 43.02 0.066 2255
 2257 3 -2.88 24.91 42.94 0.138 2256
 2258 3 -2.88 25.04 42.85 0.179 2257
 2259 3 -2.71 25.07 42.45 0.178 2258
 2260 3 -2.55 25.16 42.27 0.154 2259
 2261 3 -2.32 25.2 42.2 0.126 2260
 2262 3 -2.28 25.25 42.06 0.157 2261
 2263 3 -3.13 25.25 43.26 0.114 2258
 2264 3 -3.25 25.32 43.31 0.134 2263
 2265 3 -3.36 25.36 43.35 0.122 2264
 2266 3 -3.4 25.36 43.46 0.097 2265
 2267 3 -3.55 25.48 43.56 0.081 2266
 2268 3 -3.63 25.57 43.41 0.096 2267
 2269 3 -3.73 25.59 43.38 0.102 2268
 2270 3 -3.84 25.7 43.44 0.066 2269
 2271 3 -3.94 25.8 43.42 0.095 2270
 2272 3 -4.01 25.86 43.37 0.137 2271
 2273 3 -4.13 25.93 43.3 0.102 2272
 2274 3 -4.21 26.07 43.17 0.067 2273
 2275 3 -4.24 26.18 43.2 0.104 2274
 2276 3 -4.26 26.32 43.16 0.15 2275
 2277 3 -4.3 26.41 43.06 0.111 2276
 2278 3 -4.35 26.52 42.99 0.107 2277
 2279 3 -4.45 26.66 43.13 0.117 2278
 2280 3 -4.52 26.77 43.24 0.074 2279
 2281 3 -4.58 26.89 43.34 0.078 2280
 2282 3 -4.63 27.04 43.38 0.111 2281
 2283 3 -4.66 27.16 43.41 0.15 2282
 2284 3 -4.67 27.2 43.52 0.204 2283
 2285 3 -4.42 27.41 43.49 0.097 2284
 2286 3 -4.41 27.52 43.56 0.151 2285
 2287 3 -4.18 27.57 43.48 0.087 2286
 2288 3 -4.01 27.73 43.48 0.153 2287
 2289 3 -4.06 27.86 43.27 0.1 2288
 2290 3 -4.17 27.89 43.17 0.071 2289
 2291 3 -4.21 27.93 43.02 0.077 2290
 2292 3 -4.14 27.97 42.87 0.069 2291
 2293 3 -4.05 27.89 42.71 0.081 2292
 2294 3 -3.9 27.93 42.6 0.061 2293
 2295 3 -3.84 28.02 42.49 0.068 2294
 2296 3 -3.9 27.95 42.38 0.083 2295
 2297 3 -4.02 27.88 42.45 0.078 2296
 2298 3 -2.76 24.57 43.52 0.203 2253
 2299 3 -2.78 24.63 43.66 0.181 2298
 2300 3 -2.82 24.66 43.81 0.129 2299
 2301 3 -2.75 24.72 43.95 0.141 2300
 2302 3 -2.71 24.79 44.17 0.167 2301
 2303 3 -2.73 24.84 44.35 0.149 2302
 2304 3 -2.75 24.88 44.49 0.11 2303
 2305 3 -2.78 24.91 44.64 0.135 2304
 2306 3 -2.84 24.93 44.81 0.147 2305
 2307 3 -2.86 24.91 44.95 0.176 2306
 2308 3 -2.86 24.98 45.06 0.194 2307
 2309 3 -2.8 25.14 45.09 0.225 2308
 2310 3 -2.84 25.1 45.2 0.244 2309
 2311 3 -2.92 25.21 45.34 0.238 2310
 2312 3 -3.01 25.26 45.55 0.289 2311
 2313 3 -3.05 25.4 45.7 0.338 2312
 2314 3 -3.01 25.47 45.84 0.326 2313
 2315 3 -2.96 25.53 45.98 0.27 2314
 2316 3 -2.88 25.58 46.13 0.207 2315
 2317 3 -2.84 25.67 46.31 0.202 2316
 2318 3 -2.84 25.72 46.41 0.18 2317
 2319 3 -2.84 25.81 46.58 0.166 2318
 2320 3 -2.86 25.92 46.81 0.215 2319
 2321 3 -2.86 26.03 47.33 0.402 2320
 2322 3 -2.73 25.97 47.38 0.222 2321
 2323 3 -2.59 25.94 47.38 0.000125 2322
 2324 3 -2.8 26.24 47.91 0.177 2321
 2325 3 -2.88 26.47 47.7 0.119 2324
 2326 3 -2.88 26.63 47.74 0.113 2325
 2327 3 -2.75 26.21 48.14 0.151 2324
 2328 3 -2.76 26.26 48.31 0.151 2327
 2329 3 -2.73 26.37 48.48 0.171 2328
 2330 3 -2.67 26.42 48.59 0.227 2329
 2331 3 -2.61 26.47 48.69 0.245 2330
 2332 3 -2.67 26.51 48.88 0.188 2331
 2333 3 -2.74 26.6 49.02 0.173 2332
 2334 3 -2.74 26.72 49.21 0.164 2333
 2335 3 -2.7 26.78 49.34 0.178 2334
 2336 3 -2.68 26.85 49.48 0.174 2335
 2337 3 -2.64 26.92 49.59 0.167 2336
 2338 3 -2.6 26.97 49.7 0.217 2337
 2339 3 -2.68 27.08 49.81 0.178 2338
 2340 3 -2.66 27.21 49.94 0.179 2339
 2341 3 -2.68 27.35 50.01 0.173 2340
 2342 3 -2.76 27.42 50.06 0.189 2341
 2343 3 -2.87 27.49 50.28 0.188 2342
 2344 3 -2.95 27.58 50.39 0.208 2343
 2345 3 -3.02 27.65 50.51 0.213 2344
 2346 3 -3.1 27.76 50.67 0.208 2345
 2347 3 -3.1 27.92 50.76 0.168 2346
 2348 3 -3.14 28.03 50.87 0.206 2347
 2349 3 -3.2 28.1 51.03 0.219 2348
 2350 3 -3.24 28.19 51.24 0.265 2349
 2351 3 -3.37 28.26 51.37 0.266 2350
 2352 3 -3.45 28.38 51.56 0.25 2351
 2353 3 -3.6 28.47 51.74 0.302 2352
 2354 3 -3.7 28.49 51.88 0.33 2353
 2355 3 -3.79 28.53 52.02 0.327 2354
 2356 3 -3.87 28.6 52.16 0.276 2355
 2357 3 -3.85 28.81 52.28 0.207 2356
 2358 3 -3.83 28.88 52.49 0.209 2357
 2359 3 -3.85 28.94 52.7 0.23 2358
 2360 3 -3.95 28.99 52.88 0.204 2359
 2361 3 -4.1 29.03 53.02 0.197 2360
 2362 3 -4.18 29.12 53.17 0.174 2361
 2363 3 -4.26 29.24 53.28 0.208 2362
 2364 3 -4.3 29.31 53.44 0.235 2363
 2365 3 -4.39 29.35 53.56 0.215 2364
 2366 3 -4.52 29.47 53.74 0.224 2365
 2367 3 -4.64 29.51 53.88 0.237 2366
 2368 3 -4.75 29.69 54.01 0.262 2367
 2369 3 -4.77 29.67 54.17 0.355 2368
 2370 3 -4.89 29.67 54.27 0.45 2369
 2371 3 -5.03 29.72 54.38 0.501 2370
 2372 3 -5.19 29.72 54.51 0.5 2371
 2373 3 -5.22 29.76 54.63 0.432 2372
 2374 3 -5.38 29.83 54.69 0.342 2373
 2375 3 -5.48 29.9 54.77 0.237 2374
 2376 3 -5.48 29.94 54.88 0.27 2375
 2377 3 -5.34 29.9 55.13 0.116 2376
 2378 3 -5.35 29.78 55.16 0.155 2377
 2379 3 -5.39 29.67 55.28 0.176 2378
 2380 3 -5.31 29.42 55.26 0.107 2379
 2381 3 -5.75 29.92 54.91 0.227 2376
 2382 3 -5.92 29.9 55.09 0.21 2381
 2383 3 -6.1 29.88 55.23 0.214 2382
 2384 3 -6.31 29.85 55.37 0.205 2383
 2385 3 -6.35 29.88 55.48 0.227 2384
 2386 3 -6.46 29.85 55.56 0.233 2385
 2387 3 -6.52 29.88 55.69 0.253 2386
 2388 3 -6.65 29.97 55.88 0.249 2387
 2389 3 -6.72 30.04 56.09 0.261 2388
 2390 3 -6.81 30.15 56.3 0.249 2389
 2391 3 -6.8 30.19 56.42 0.271 2390
 2392 3 -6.76 30.24 56.67 0.286 2391
 2393 3 -6.71 30.22 56.83 0.297 2392
 2394 3 -6.81 30.22 57.05 0.248 2393
 2395 3 -6.88 30.28 57.24 0.25 2394
 2396 3 -6.85 30.35 57.41 0.209 2395
 2397 3 -6.43 30.24 57.52 0.113 2396
 2398 3 -6.97 30.51 57.62 0.164 2396
 2399 3 -7.02 30.6 57.81 0.207 2398
 2400 3 -7.14 30.62 57.94 0.176 2399
 2401 3 -7.15 30.62 58.06 0.213 2400
 2402 3 -7.14 30.56 58.2 0.234 2401
 2403 3 -7.35 30.78 58.16 0.128 2402
 2404 3 -7.31 30.87 58.31 0.122 2403
 2405 3 -7.39 30.88 58.39 0.137 2404
 2406 3 -7.47 30.88 58.52 0.124 2405
 2407 3 -7.57 30.92 58.59 0.164 2406
 2408 3 -7.76 30.96 58.7 0.227 2407
 2409 3 -7.78 31.04 58.77 0.278 2408
 2410 3 -7.82 31.1 58.94 0.459 2409
 2411 3 -7.8 31.15 59.06 0.51 2410
 2412 3 -7.73 31.19 59.2 0.534 2411
 2413 3 -7.28 31.83 59.2 0.097 2412
 2414 3 -7.36 31.99 59.24 0.101 2413
 2415 3 -7.27 32.17 59.24 0.172 2414
 2416 3 -7.15 32.31 59.28 0.183 2415
 2417 3 -7.17 32.52 59.31 0.156 2416
 2418 3 -7.22 32.71 59.23 0.144 2417
 2419 3 -7.22 32.84 59.12 0.149 2418
 2420 3 -7.19 32.95 58.91 0.08 2419
 2421 3 -7.25 33.03 58.84 0.068 2420
 2422 3 -7.9 31.19 59.31 0.565 2412
 2423 3 -8.02 31.28 59.42 0.576 2422
 2424 3 -7.97 31.33 59.56 0.581 2423
 2425 3 -8.03 31.37 59.67 0.585 2424
 2426 3 -8.1 31.35 59.76 0.581 2425
 2427 3 -8.51 31.53 59.76 0.401 2426
 2428 3 -8.62 31.65 59.85 0.346 2427
 2429 3 -8.68 31.74 59.91 0.285 2428
 2430 3 -8.95 31.85 60.13 0.17 2429
 2431 3 -9.02 31.85 60.33 0.159 2430
 2432 3 -8.99 31.91 60.52 0.2 2431
 2433 3 -9.02 32.04 60.69 0.182 2432
 2434 3 -9.04 32.12 60.85 0.208 2433
 2435 3 -9.07 32.17 61.02 0.204 2434
 2436 3 -9.11 32.3 61.16 0.2 2435
 2437 3 -9.05 32.62 61.09 0.093 2436
 2438 3 -9.01 32.66 61.23 0.096 2437
 2439 3 -9.01 32.67 61.37 0.077 2438
 2440 3 -9.11 32.27 61.3 0.187 2436
 2441 3 -9.23 32.37 61.38 0.15 2440
 2442 3 -9.34 32.55 61.56 0.165 2441
 2443 3 -9.4 32.62 61.64 0.149 2442
 2444 3 -9.5 32.69 61.66 0.158 2443
 2445 3 -9.58 32.73 61.78 0.185 2444
 2446 3 -9.67 32.83 61.88 0.205 2445
 2447 3 -9.77 32.84 62.06 0.19 2446
 2448 3 -9.93 32.87 62.17 0.178 2447
 2449 3 -10.09 32.99 62.35 0.148 2448
 2450 3 -10.19 33.05 62.52 0.154 2449
 2451 3 -10.35 33.06 62.66 0.15 2450
 2452 3 -10.46 33.16 62.81 0.163 2451
 2453 3 -10.55 33.24 62.96 0.171 2452
 2454 3 -10.6 33.3 63.1 0.197 2453
 2455 3 -10.68 33.37 63.23 0.265 2454
 2456 3 -10.73 33.56 63.34 0.248 2455
 2457 3 -10.83 33.63 63.51 0.251 2456
 2458 3 -10.79 33.7 63.67 0.248 2457
 2459 3 -10.87 33.95 63.71 0.165 2458
 2460 3 -10.98 34.08 63.81 0.192 2459
 2461 3 -11 34.13 63.91 0.273 2460
 2462 3 -11.07 34.22 64 0.357 2461
 2463 3 -11.24 34.41 64.14 0.302 2462
 2464 3 -11.29 34.49 64.3 0.244 2463
 2465 3 -11.35 34.62 64.42 0.197 2464
 2466 3 -11.48 34.73 64.56 0.199 2465
 2467 3 -11.71 34.72 64.67 0.145 2466
 2468 3 -11.83 34.73 64.78 0.139 2467
 2469 3 -12 34.74 64.92 0.131 2468
 2470 3 -12.15 34.81 65 0.141 2469
 2471 3 -12.27 34.83 65.08 0.129 2470
 2472 3 -12.43 34.87 65.09 0.137 2471
 2473 3 -12.57 34.92 65.2 0.127 2472
 2474 3 -12.72 35.08 65.39 0.143 2473
 2475 3 -12.84 35.23 65.53 0.131 2474
 2476 3 -12.96 35.3 65.67 0.125 2475
 2477 3 -13.02 35.35 65.8 0.106 2476
 2478 3 -13.14 35.42 65.88 0.123 2477
 2479 3 -13.19 35.49 65.97 0.146 2478
 2480 3 -13.29 35.6 66 0.147 2479
 2481 3 -13.36 35.63 66.13 0.123 2480
 2482 3 -13.44 35.8 66.11 0.125 2481
 2483 3 -13.52 35.91 66.17 0.129 2482
 2484 3 -13.61 36.02 66.2 0.133 2483
 2485 3 -13.62 36.15 66.25 0.134 2484
 2486 3 -13.7 36.27 66.28 0.202 2485
 2487 3 -13.83 36.35 66.22 0.185 2486
 2488 3 -14.06 36.49 66.11 0.164 2487
 2489 3 -14.18 36.62 66.14 0.159 2488
 2490 3 -14.29 36.77 66.06 0.132 2489
 2491 3 -14.42 36.87 66.05 0.143 2490
 2492 3 -14.5 36.99 66.08 0.138 2491
 2493 3 -14.58 37.12 66.19 0.143 2492
 2494 3 -14.67 37.2 66.25 0.142 2493
 2495 3 -14.81 37.26 66.31 0.155 2494
 2496 3 -14.92 37.41 66.42 0.135 2495
 2497 3 -15.03 37.48 66.47 0.183 2496
 2498 3 -15.06 37.65 66.58 0.123 2497
 2499 3 -15.2 37.72 66.64 0.13 2498
 2500 3 -15.3 37.8 66.74 0.147 2499
 2501 3 -15.42 37.91 66.84 0.154 2500
 2502 3 -15.58 38.01 66.89 0.17 2501
 2503 3 -15.69 38.09 66.94 0.197 2502
 2504 3 -15.69 38.3 66.91 0.209 2503
 2505 3 -15.76 38.4 66.89 0.293 2504
 2506 3 -15.79 38.54 66.75 0.382 2505
 2507 3 -15.88 38.66 66.7 0.449 2506
 2508 3 -15.95 38.85 66.63 0.459 2507
 2509 3 -15.96 38.92 66.65 0.381 2508
 2510 3 -15.97 38.98 66.66 0.381 2509
 2511 3 -16.45 38.54 66.7 0.076 2510
 2512 3 -16 39.15 66.67 0.316 2509
 2513 3 -15.97 39.27 66.67 0.247 2512
 2514 3 -15.78 39.59 66.72 0.122 2513
 2515 3 -15.78 39.72 66.67 0.118 2514
 2516 3 -15.86 39.84 66.58 0.139 2515
 2517 3 -15.95 39.97 66.55 0.152 2516
 2518 3 -16.08 40.1 66.47 0.139 2517
 2519 3 -16.13 40.29 66.41 0.126 2518
 2520 3 -16.22 40.38 66.36 0.171 2519
 2521 3 -16.29 40.49 66.3 0.186 2520
 2522 3 -16.49 40.55 66.44 0.148 2521
 2523 3 -16.53 40.7 66.36 0.134 2522
 2524 3 -16.63 40.9 66.27 0.094 2523
 2525 3 -16.83 41.05 66.19 0.118 2524
 2526 3 -16.99 41.12 66.14 0.141 2525
 2527 3 -17.15 41.23 66.19 0.106 2526
 2528 3 -17.22 41.31 66.17 0.106 2527
 2529 3 -17.26 41.49 66.14 0.145 2528
 2530 3 -17.35 41.66 66.11 0.154 2529
 2531 3 -17.42 41.81 66.11 0.132 2530
 2532 3 -17.49 41.98 66.05 0.096 2531
 2533 3 -17.51 42.06 65.97 0.115 2532
 2534 3 -17.51 42.17 65.89 0.128 2533
 2535 3 -17.34 42.2 65.75 0.089 2534
 2536 3 -17.28 42.3 65.64 0.06 2535
 2537 3 -17.18 42.37 65.64 0.000125 2536
 2538 3 -17.67 42.27 65.91 0.108 2534
 2539 3 -17.72 42.38 65.91 0.112 2538
 2540 3 -17.85 42.54 65.94 0.137 2539
 2541 3 -18.03 42.66 66.08 0.163 2540
 2542 3 -18.17 42.77 66.2 0.14 2541
 2543 3 -18.26 42.8 66.25 0.118 2542
 2544 3 -18.44 42.85 66.27 0.137 2543
 2545 3 -18.54 42.91 66.25 0.128 2544
 2546 3 -18.76 42.99 66.17 0.169 2545
 2547 3 -18.85 43.02 66.08 0.233 2546
 2548 3 -18.85 43.2 65.97 0.255 2547
 2549 3 -18.78 43.19 65.86 0.33 2548
 2550 3 -18.71 43.27 65.78 0.37 2549
 2551 3 -18.85 43.58 65.86 0.179 2550
 2552 3 -19.01 43.87 66.08 0.112 2551
 2553 3 -18.3 42.87 65.47 0.161 2550
 2554 3 -18.09 42.8 65.42 0.154 2553
 2555 3 -17.85 42.81 65.39 0.086 2554
 2556 3 -19.08 42.95 66.38 0.078 2547
 2557 3 -19.2 42.99 66.49 0.079 2556
 2558 3 -15.8 38.9 66.16 0.077 2508
 2559 3 -15.69 38.99 66.09 0.096 2558
 2560 3 -15.64 39.13 66.13 0.000125 2559
 2561 3 -15.95 37.85 67.09 0.092 2503
 2562 3 -16.08 37.85 67.17 0.106 2561
 2563 3 -16.22 37.8 67.17 0.134 2562
 2564 3 -16.31 37.87 67.3 0.091 2563
 2565 3 -16.45 37.88 67.38 0.107 2564
 2566 3 -16.54 37.91 67.55 0.096 2565
 2567 3 -16.61 37.84 67.67 0.103 2566
 2568 3 -16.29 37.66 67.03 0.116 2563
 2569 3 -16.49 37.77 67.13 0.079 2568
 2570 3 -16.74 37.85 67.08 0.078 2569
 2571 3 -16.88 37.97 67.05 0.066 2570
 2572 3 -16.97 38.16 67.05 0.064 2571
 2573 3 -17.1 38.2 67.08 0.135 2572
 2574 3 -17.24 38.3 67.08 0.16 2573
 2575 3 -17.47 38.48 67.16 0.126 2574
 2576 3 -17.65 38.6 67.25 0.07 2575
 2577 3 -17.72 38.73 67.27 0.099 2576
 2578 3 -17.81 38.85 67.25 0.108 2577
 2579 3 -17.92 38.9 67.25 0.186 2578
 2580 3 -18.08 39.01 67.14 0.096 2579
 2581 3 -15.2 37.27 66.44 0.108 2497
 2582 3 -15.27 37.16 66.47 0.000125 2581
 2583 3 -12.56 34.48 65.3 0.114 2473
 2584 3 -12.5 34.37 65.28 0.086 2583
 2585 3 -7.46 31.13 59.44 0.106 2422
 2586 3 -6.22 30.26 56.76 0.09 2393
 2587 3 -6.14 30.33 56.81 0.000125 2586
 2588 3 -2.7 27.54 49.83 0.114 2342
 2589 3 -2.79 27.72 49.77 0.000125 2588
 2590 3 -2.23 26.47 48.7 0.112 2331
 2591 3 -2.17 26.4 48.76 0.000125 2590
 2592 3 -2.23 23.38 42.24 0.308 2242
 2593 3 -1.91 23.47 42.24 0.000125 2592
 2594 3 2.15 21.41 32.66 0.125 2117
 2595 3 2.22 21.36 32.77 0.13 2594
 2596 3 2.26 21.22 32.85 0.123 2595
 2597 3 2.35 21.09 32.96 0.095 2596
 2598 3 2.41 21.04 33.06 0.111 2597
 2599 3 2.5 20.88 33.27 0.135 2598
 2600 3 2.58 20.72 33.39 0.124 2599
 2601 3 2.6 20.59 33.45 0.156 2600
 2602 3 2.77 20.39 33.44 0.157 2601
 2603 3 2.93 20.25 33.42 0.152 2602
 2604 3 2.83 19.93 33.69 0.095 2603
 2605 3 2.75 19.84 33.71 0.101 2604
 2606 3 2.7 19.73 33.7 0.112 2605
 2607 3 2.77 19.54 33.83 0.142 2606
 2608 3 2.81 19.39 33.77 0.114 2607
 2609 3 3.21 20.34 33.24 0.097 2603
 2610 3 3.35 20.36 33.27 0.097 2609
 2611 3 3.54 20.41 33.27 0.114 2610
 2612 3 3.64 20.43 33.24 0.126 2611
 2613 3 3.75 20.39 33.23 0.102 2612
 2614 3 3.89 20.41 33.13 0.096 2613
 2615 3 4.01 20.41 33.01 0.095 2614
 2616 3 4.12 20.39 32.96 0.099 2615
 2617 3 2.49 21.79 31.2 0.169 2111
 2618 3 2.59 21.84 31.25 0.203 2617
 2619 3 2.65 21.98 31.27 0.198 2618
 2620 3 2.63 22.02 31.41 0.176 2619
 2621 3 2.63 22.09 31.56 0.207 2620
 2622 3 2.67 22.34 31.7 0.262 2621
 2623 3 2.67 22.48 31.74 0.264 2622
 2624 3 2.69 22.66 31.77 0.27 2623
 2625 3 2.76 22.82 31.84 0.245 2624
 2626 3 2.97 22.93 31.84 0.222 2625
 2627 3 3.09 23.02 31.9 0.264 2626
 2628 3 3.24 23.09 31.9 0.243 2627
 2629 3 3.19 23.04 32.14 0.132 2628
 2630 3 3.03 23 32.38 0.113 2629
 2631 3 2.97 23 32.52 0.13 2630
 2632 3 2.97 22.98 32.69 0.132 2631
 2633 3 2.92 23.13 32.8 0.076 2632
 2634 3 2.74 23.09 32.88 0.056 2633
 2635 3 2.65 23.04 32.99 0.101 2634
 2636 3 2.58 22.93 33.09 0.142 2635
 2637 3 2.52 22.82 33.27 0.146 2636
 2638 3 2.46 22.79 33.45 0.152 2637
 2639 3 2.48 22.79 33.73 0.081 2638
 2640 3 2.41 22.84 33.88 0.089 2639
 2641 3 2.23 22.95 33.94 0.091 2640
 2642 3 2.23 22.86 34.13 0.097 2641
 2643 3 2.14 22.82 34.24 0.117 2642
 2644 3 2.06 22.73 34.3 0.093 2643
 2645 3 3.42 23.29 31.72 0.162 2628
 2646 3 3.53 23.34 31.75 0.199 2645
 2647 3 3.59 23.41 31.66 0.185 2646
 2648 3 3.65 23.5 31.59 0.197 2647
 2649 3 3.74 23.61 31.54 0.218 2648
 2650 3 3.84 23.72 31.47 0.239 2649
 2651 3 4.04 23.97 31.34 0.167 2650
 2652 3 4.14 24.11 31.18 0.171 2651
 2653 3 4.22 24.25 31.18 0.202 2652
 2654 3 4.21 24.38 31.11 0.212 2653
 2655 3 4.2 24.52 31.11 0.249 2654
 2656 3 4.17 24.68 31.16 0.248 2655
 2657 3 4.21 24.86 31.11 0.24 2656
 2658 3 4.3 25.02 31.18 0.195 2657
 2659 3 4.35 25.11 31.15 0.192 2658
 2660 3 4.42 25.25 31.2 0.192 2659
 2661 3 4.47 25.34 31.2 0.271 2660
 2662 3 4.84 25.14 31.15 0.111 2661
 2663 3 5 25.18 31.19 0.121 2662
 2664 3 5.13 25.2 31.26 0.146 2663
 2665 3 5.26 25.18 31.35 0.098 2664
 2666 3 5.3 25.2 31.48 0.072 2665
 2667 3 5.39 25.14 31.55 0.133 2666
 2668 3 5.59 25.02 31.55 0.196 2667
 2669 3 5.84 24.93 31.6 0.095 2668
 2670 3 5.96 24.89 31.55 0.154 2669
 2671 3 6.18 24.91 31.69 0.137 2670
 2672 3 6.33 24.86 31.78 0.135 2671
 2673 3 6.47 24.79 31.89 0.179 2672
 2674 3 6.67 24.66 31.89 0.119 2673
 2675 3 6.8 24.64 31.8 0.064 2674
 2676 3 6.97 24.61 31.75 0.103 2675
 2677 3 7.1 24.54 31.75 0.106 2676
 2678 3 7.27 24.54 31.67 0.105 2677
 2679 3 7.38 24.57 31.6 0.158 2678
 2680 3 7.51 24.57 31.6 0.231 2679
 2681 3 7.34 24.63 31.23 0.15 2680
 2682 3 7.38 24.61 31.05 0.134 2681
 2683 3 7.45 24.55 30.82 0.089 2682
 2684 3 7.47 24.52 30.58 0.111 2683
 2685 3 7.47 24.5 30.42 0.106 2684
 2686 3 7.55 24.55 30.28 0.157 2685
 2687 3 7.72 24.7 30.12 0.097 2686
 2688 3 7.8 24.7 30.03 0.123 2687
 2689 3 8.05 24.75 29.91 0.128 2688
 2690 3 8.21 24.77 29.83 0.101 2689
 2691 3 8.32 24.82 29.76 0.058 2690
 2692 3 8.46 24.88 29.71 0.105 2691
 2693 3 8.54 25 29.73 0.115 2692
 2694 3 8.54 25.11 29.69 0.064 2693
 2695 3 8.61 25.18 29.6 0.084 2694
 2696 3 7.58 24.48 30.21 0.096 2686
 2697 3 7.59 24.41 30.07 0.1 2696
 2698 3 7.58 24.39 29.83 0.125 2697
 2699 3 7.66 24.32 29.67 0.124 2698
 2700 3 7.81 24.29 29.51 0.075 2699
 2701 3 7.91 24.28 29.33 0.125 2700
 2702 3 7.88 24.28 29.21 0.141 2701
 2703 3 8.05 24.26 29.1 0.121 2702
 2704 3 7.84 24.42 28.87 0.045 2703
 2705 3 7.72 24.5 31.92 0.12 2680
 2706 3 7.81 24.5 31.98 0.103 2705
 2707 3 7.97 24.57 32.06 0.083 2706
 2708 3 8.08 24.54 32.1 0.107 2707
 2709 3 8.22 24.48 32.14 0.111 2708
 2710 3 8.35 24.39 32.27 0.131 2709
 2711 3 8.43 24.36 32.45 0.113 2710
 2712 3 8.5 24.39 32.61 0.144 2711
 2713 3 8.49 24.41 32.89 0.079 2712
 2714 3 8.53 24.45 33.04 0.084 2713
 2715 3 8.44 24.45 33.2 0.08 2714
 2716 3 8.36 24.38 33.25 0.159 2715
 2717 3 8.42 24.29 33.28 0.147 2716
 2718 3 8.52 24.23 33.35 0.147 2717
 2719 3 8.55 24.22 33.54 0.058 2718
 2720 3 8.28 24.54 33.53 0.121 2716
 2721 3 8.29 24.59 33.75 0.093 2720
 2722 3 8.24 24.59 33.92 0.089 2721
 2723 3 8.05 24.61 34.04 0.11 2722
 2724 3 7.94 24.63 34.03 0.000125 2723
 2725 3 6.25 24.8 32.03 0.044 2673
 2726 3 6.26 24.82 32.15 0.098 2725
 2727 3 6.18 24.77 32.31 0.115 2726
 2728 3 6.09 24.66 32.28 0.104 2727
 2729 3 6.01 24.55 32.35 0.15 2728
 2730 3 5.93 24.45 32.45 0.084 2729
 2731 3 5.68 24.93 31.25 0.099 2668
 2732 3 5.73 24.84 31.19 0.108 2731
 2733 3 5.8 24.66 31.19 0.115 2732
 2734 3 5.88 24.48 31.19 0.114 2733
 2735 3 6.06 24.39 31.26 0.155 2734
 2736 3 6.25 24.32 31.32 0.091 2735
 2737 3 4.42 25.54 31.16 0.25 2661
 2738 3 4.27 25.54 30.93 0.043 2737
 2739 3 4.27 25.57 30.75 0.076 2738
 2740 3 4.13 25.54 30.79 0.114 2739
 2741 3 4 25.5 30.88 0.094 2740
 2742 3 3.82 25.41 30.91 0.101 2741
 2743 3 3.69 25.3 30.99 0.103 2742
 2744 3 3.61 25.27 31.06 0.000125 2743
 2745 3 4.42 25.7 31.13 0.292 2737
 2746 3 4.46 25.79 31.1 0.323 2745
 2747 3 4.38 25.89 31.08 0.413 2746
 2748 3 4.42 26.02 31.07 0.464 2747
 2749 3 4.34 26.18 31.12 0.521 2748
 2750 3 4.34 26.38 31.21 0.532 2749
 2751 3 4.35 26.54 31.14 0.555 2750
 2752 3 4.34 26.7 31.16 0.575 2751
 2753 3 4.26 26.89 31.17 0.537 2752
 2754 3 4.33 27.02 31.3 0.477 2753
 2755 3 4.31 27.14 31.42 0.475 2754
 2756 3 4.38 27.29 31.44 0.458 2755
 2757 3 4.51 27.29 31.01 0.183 2756
 2758 3 4.76 27.3 30.76 0.11 2757
 2759 3 4.96 27.32 30.75 0.125 2758
 2760 3 5.13 27.41 30.71 0.122 2759
 2761 3 5.26 27.48 30.71 0.136 2760
 2762 3 5.27 27.36 30.53 0.115 2761
 2763 3 5.43 27.34 30.42 0.089 2762
 2764 3 5.46 27.2 30.3 0.061 2763
 2765 3 5.46 27.05 30.17 0.143 2764
 2766 3 5.5 26.93 30.25 0.145 2765
 2767 3 5.52 26.82 30.35 0.067 2766
 2768 3 5.43 27.07 29.87 0.1 2765
 2769 3 5.46 27.02 29.73 0.12 2768
 2770 3 5.5 26.89 29.6 0.141 2769
 2771 3 5.48 26.8 29.48 0.145 2770
 2772 3 5.31 26.64 29.62 0.063 2771
 2773 3 5.26 26.64 29.73 0.095 2772
 2774 3 5.33 26.55 29.78 0.12 2773
 2775 3 5.54 26.45 29.73 0.127 2774
 2776 3 5.71 26.36 29.66 0.103 2775
 2777 3 5.88 26.34 29.66 0.137 2776
 2778 3 6 26.36 29.78 0.111 2777
 2779 3 6.05 26.47 29.94 0.05 2778
 2780 3 5.93 26.48 30.03 0.092 2779
 2781 3 5.79 26.5 30.1 0.116 2780
 2782 3 5.67 26.54 30.14 0.125 2781
 2783 3 5.56 26.61 30.23 0.073 2782
 2784 3 5.38 27.66 30.78 0.106 2761
 2785 3 5.42 27.75 30.96 0.072 2784
 2786 3 5.5 27.73 31.19 0.157 2785
 2787 3 5.59 27.77 31.28 0.13 2786
 2788 3 5.67 27.77 31.44 0.063 2787
 2789 3 5.8 27.82 31.5 0.1 2788
 2790 3 5.92 27.86 31.57 0.093 2789
 2791 3 6.04 27.91 31.64 0.149 2790
 2792 3 6.17 28 31.69 0.147 2791
 2793 3 6.26 27.97 31.76 0.084 2792
 2794 3 4.41 27.45 31.71 0.429 2756
 2795 3 4.31 27.59 31.89 0.391 2794
 2796 3 4.13 27.73 31.96 0.379 2795
 2797 3 3.97 27.91 32.07 0.344 2796
 2798 3 3.86 28.07 32.1 0.341 2797
 2799 3 3.76 28.04 32.25 0.325 2798
 2800 3 3.92 28.18 32.46 0.238 2799
 2801 3 4.05 28.39 32.49 0.14 2800
 2802 3 4.18 28.54 32.63 0.095 2801
 2803 3 4.23 28.64 32.72 0.126 2802
 2804 3 4.33 28.77 32.77 0.099 2803
 2805 3 4.34 28.86 32.92 0.11 2804
 2806 3 4.37 28.89 33.07 0.082 2805
 2807 3 4.47 28.91 33.22 0.114 2806
 2808 3 4.52 28.95 33.36 0.121 2807
 2809 3 4.55 29 33.46 0.162 2808
 2810 3 4.57 29.09 33.52 0.202 2809
 2811 3 4.74 29.23 33.6 0.145 2810
 2812 3 4.76 29.25 33.78 0.197 2811
 2813 3 4.79 29.38 33.82 0.238 2812
 2814 3 5.12 29.48 33.68 0.17 2813
 2815 3 4.9 29.72 33.67 0.135 2814
 2816 3 4.8 29.8 33.6 0.142 2815
 2817 3 4.58 29.45 34.2 0.187 2813
 2818 3 4.62 29.43 34.36 0.142 2817
 2819 3 4.75 29.41 34.46 0.244 2818
 2820 3 5.13 29.45 34.42 0.571 2819
 2821 3 5.5 29.52 34.02 0.21 2820
 2822 3 5.44 29.5 33.92 0.173 2821
 2823 3 5.28 29.45 34.53 0.617 2820
 2824 3 5.17 29.36 34.71 0.598 2823
 2825 3 5.16 29.36 34.92 0.61 2824
 2826 3 5.59 29.25 34.82 0.301 2825
 2827 3 5.63 29.14 34.92 0.205 2826
 2828 3 5.79 29.04 34.85 0.159 2827
 2829 3 5.96 29 34.85 0.041 2828
 2830 3 6.12 29.84 34.25 0.161 2823
 2831 3 6.17 29.89 34.46 0.138 2830
 2832 3 6.33 30.02 34.45 0.151 2831
 2833 3 6.33 30.18 34.47 0.15 2832
 2834 3 6.32 30.29 34.56 0.176 2833
 2835 3 6.5 30.36 34.63 0.13 2834
 2836 3 6.65 30.39 34.64 0.191 2835
 2837 3 6.71 30.47 34.72 0.228 2836
 2838 3 6.7 30.66 34.77 0.18 2837
 2839 3 6.75 30.82 34.75 0.193 2838
 2840 3 6.82 30.95 34.71 0.232 2839
 2841 3 6.91 31 34.71 0.296 2840
 2842 3 7.16 30.95 34.31 0.105 2841
 2843 3 7.29 30.98 34.27 0.169 2842
 2844 3 7 30.84 34.13 0.113 2843
 2845 3 6.87 30.82 34.07 0.107 2844
 2846 3 7.44 31.07 34.28 0.116 2843
 2847 3 7.58 31.05 34.28 0.098 2846
 2848 3 6.96 31.14 34.9 0.268 2841
 2849 3 7.12 31.2 34.96 0.284 2848
 2850 3 7.17 31.3 35.07 0.246 2849
 2851 3 7.28 31.36 35.15 0.228 2850
 2852 3 7.41 31.45 35.25 0.219 2851
 2853 3 7.54 31.54 35.34 0.389 2852
 2854 3 7.67 31.54 35.47 0.439 2853
 2855 3 7.79 31.7 35.52 0.456 2854
 2856 3 7.87 31.75 35.67 0.443 2855
 2857 3 8.01 31.75 35.75 0.474 2856
 2858 3 8.03 31.82 35.92 0.469 2857
 2859 3 8.19 31.84 35.93 0.314 2858
 2860 3 8.57 31.45 35.74 0.135 2859
 2861 3 8.64 31.34 35.7 0.165 2860
 2862 3 8.46 31.99 35.95 0.288 2859
 2863 3 8.62 31.95 36.02 0.243 2862
 2864 3 8.65 31.82 36.11 0.154 2863
 2865 3 8.74 31.99 36.14 0.09 2864
 2866 3 8.82 32.01 36.21 0.000125 2865
 2867 3 8.85 32.04 35.97 0.208 2863
 2868 3 9.13 32.04 35.9 0.152 2867
 2869 3 9.26 32.04 35.89 0.139 2868
 2870 3 9.38 32.12 35.96 0.119 2869
 2871 3 9.47 32.26 35.96 0.135 2870
 2872 3 9.34 32.28 35.54 0.096 2871
 2873 3 9.29 32.29 35.43 0.071 2872
 2874 3 9.26 32.18 35.34 0.139 2873
 2875 3 9.74 32.43 36.21 0.16 2871
 2876 3 9.92 32.44 36.21 0.124 2875
 2877 3 10.07 32.43 36.31 0.127 2876
 2878 3 10.21 32.42 36.36 0.136 2877
 2879 3 10.36 32.42 36.27 0.186 2878
 2880 3 10.42 32.43 36 0.086 2879
 2881 3 10.46 32.43 35.84 0.069 2880
 2882 3 10.48 32.37 35.75 0.08 2881
 2883 3 10.62 32.31 35.71 0.132 2882
 2884 3 10.69 32.24 35.63 0.098 2883
 2885 3 10.79 32.14 35.54 0.142 2884
 2886 3 10.92 32.04 35.5 0.207 2885
 2887 3 11.01 31.86 35.32 0.154 2886
 2888 3 11.1 31.73 35.32 0.203 2887
 2889 3 11.28 31.79 35.22 0.187 2888
 2890 3 11.36 31.82 35.07 0.115 2889
 2891 3 11.04 31.45 35.5 0.157 2888
 2892 3 11.05 31.32 35.7 0.103 2891
 2893 3 11.02 31.23 35.82 0.085 2892
 2894 3 10.4 32.5 36.54 0.113 2879
 2895 3 10.51 32.5 36.63 0.142 2894
 2896 3 10.53 32.31 36.56 0.131 2895
 2897 3 10.55 32.22 36.36 0.154 2896
 2898 3 10.46 32.15 36.32 0.076 2897
 2899 3 10.67 32.6 36.71 0.105 2895
 2900 3 10.74 32.67 36.82 0.087 2899
 2901 3 10.78 32.75 36.92 0.115 2900
 2902 3 10.78 32.81 37.07 0.212 2901
 2903 3 10.71 32.82 37.21 0.215 2902
 2904 3 10.55 32.74 37.53 0.132 2903
 2905 3 10.59 32.71 37.71 0.086 2904
 2906 3 10.69 32.61 37.82 0.105 2905
 2907 3 10.71 32.64 38.02 0.176 2906
 2908 3 10.79 32.68 38.18 0.123 2907
 2909 3 10.84 32.68 38.35 0.06 2908
 2910 3 7.53 31.99 36.18 0.223 2858
 2911 3 7.4 31.84 36.17 0.208 2910
 2912 3 7.21 31.89 36.36 0.057 2911
 2913 3 7.12 31.84 36.4 0.063 2912
 2914 3 7.03 30.23 34.74 0.118 2837
 2915 3 7.2 30.2 34.67 0.149 2914
 2916 3 7.3 30.23 34.6 0.14 2915
 2917 3 7.42 30.11 34.46 0.126 2916
 2918 3 7.55 30.07 34.35 0.142 2917
 2919 3 7.62 30.04 34.28 0.183 2918
 2920 3 7.84 30.04 34.24 0.18 2919
 2921 3 8.12 30.11 34.17 0.118 2920
 2922 3 8.2 30.09 34.02 0.099 2921
 2923 3 8.29 30.09 33.89 0.126 2922
 2924 3 8.42 30.05 33.85 0.146 2923
 2925 3 8.54 30.02 33.78 0.187 2924
 2926 3 8.59 29.98 33.6 0.167 2925
 2927 3 8.61 29.93 33.35 0.142 2926
 2928 3 8.7 29.86 33.14 0.115 2927
 2929 3 8.8 29.82 32.96 0.073 2928
 2930 3 8.86 29.89 32.88 0.078 2929
 2931 3 8.81 29.95 32.75 0.164 2930
 2932 3 8.75 29.98 32.64 0.236 2931
 2933 3 8.61 30.16 32.54 0.088 2932
 2934 3 8.9 29.84 32.24 0.126 2932
 2935 3 9.03 29.75 32 0.136 2934
 2936 3 9.13 29.75 31.87 0.172 2935
 2937 3 9.33 29.95 31.78 0.224 2936
 2938 3 9.55 29.72 31.46 0.142 2937
 2939 3 9.63 29.63 31.32 0.148 2938
 2940 3 9.8 29.5 31.12 0.106 2939
 2941 3 9.88 29.45 30.98 0.104 2940
 2942 3 9.95 29.36 30.91 0.154 2941
 2943 3 9.94 29.29 30.8 0.22 2942
 2944 3 9.65 29.18 30.92 0.12 2943
 2945 3 9.45 29.11 30.91 0.108 2944
 2946 3 9.23 29.04 30.75 0.104 2945
 2947 3 9.15 29 30.69 0.087 2946
 2948 3 10.13 29.32 30.53 0.159 2943
 2949 3 10.3 29.29 30.42 0.168 2948
 2950 3 10.55 29.32 30.48 0.085 2949
 2951 3 10.65 29.34 30.35 0.102 2950
 2952 3 10.66 29.48 30.16 0.155 2951
 2953 3 10.68 29.52 29.98 0.095 2952
 2954 3 10.69 29.54 29.78 0.096 2953
 2955 3 10.7 29.61 29.6 0.102 2954
 2956 3 10.58 29.66 29.41 0.076 2955
 2957 3 10.53 29.72 29.33 0.086 2956
 2958 3 10.52 29.87 29.19 0.061 2957
 2959 3 10.43 29.3 30.21 0.127 2949
 2960 3 10.48 29.32 30.1 0.107 2959
 2961 3 8.83 29.54 31.75 0.13 2936
 2962 3 8.87 29.45 31.67 0.119 2961
 2963 3 8.94 29.38 31.51 0.104 2962
 2964 3 3.63 28.09 32.79 0.092 2800
 2965 3 3.47 28.16 32.88 0.096 2964
 2966 3 3.36 28.23 32.9 0.128 2965
 2967 3 3.13 28.2 32.99 0.127 2966
 2968 3 2.97 28.07 33.03 0.206 2967
 2969 3 2.86 27.97 33.07 0.215 2968
 2970 3 2.78 27.66 33.32 0.147 2969
 2971 3 2.71 27.59 33.47 0.09 2970
 2972 3 2.6 27.48 33.53 0.099 2971
 2973 3 2.52 27.39 33.56 0.08 2972
 2974 3 2.41 27.36 33.66 0.086 2973
 2975 3 2.29 27.27 33.7 0.115 2974
 2976 3 2.21 27.25 33.81 0.124 2975
 2977 3 2.14 27.23 33.92 0.099 2976
 2978 3 2.04 27.27 33.99 0.101 2977
 2979 3 1.85 27.22 33.99 0.083 2978
 2980 3 1.74 27.25 33.98 0.125 2979
 2981 3 1.58 27.23 34.16 0.121 2980
 2982 3 1.41 27.13 34.34 0.094 2981
 2983 3 1.33 27.02 34.26 0.095 2982
 2984 3 1.23 26.91 34.16 0.108 2983
 2985 3 1.15 26.77 34.26 0.12 2984
 2986 3 1.08 26.75 34.41 0.136 2985
 2987 3 0.99 26.73 34.53 0.118 2986
 2988 3 3.21 28.11 32.11 0.075 2799
 2989 3 3.01 28.07 32.14 0.075 2988
 2990 3 2.9 27.93 32.29 0.079 2989
 2991 3 3.74 28.48 31.85 0.163 2798
 2992 3 3.63 28.61 31.82 0.203 2991
 2993 3 3.49 28.75 31.76 0.217 2992
 2994 3 3.4 28.91 31.69 0.236 2993
 2995 3 3.28 29 31.67 0.265 2994
 2996 3 3.15 29.14 31.6 0.241 2995
 2997 3 3.03 29.36 31.64 0.239 2996
 2998 3 2.9 29.54 31.67 0.258 2997
 2999 3 2.76 29.52 31.67 0.315 2998
 3000 3 2.65 29.86 31.78 0.215 2999
 3001 3 2.63 29.98 31.85 0.215 3000
 3002 3 3.03 29.57 31.23 0.073 3001
 3003 3 3.13 29.57 31.16 0.037 3002
 3004 3 3.24 29.57 31.08 0.082 3003
 3005 3 3.32 29.61 30.96 0.115 3004
 3006 3 2.55 30.43 31.89 0.175 3000
 3007 3 2.55 30.54 32 0.162 3006
 3008 3 2.76 30.52 32 0.047 3007
 3009 3 2.88 30.54 31.89 0.085 3008
 3010 3 2.55 30.68 32.06 0.139 3007
 3011 3 2.47 30.91 32.03 0.177 3010
 3012 3 2.57 31.05 32 0.168 3011
 3013 3 2.57 31.18 31.92 0.192 3012
 3014 3 2.65 31.34 31.94 0.168 3013
 3015 3 2.69 31.48 31.94 0.195 3014
 3016 3 2.78 31.59 31.87 0.193 3015
 3017 3 2.78 31.64 31.78 0.183 3016
 3018 3 2.82 31.91 31.73 0.169 3017
 3019 3 2.88 32.06 31.67 0.131 3018
 3020 3 2.97 32.18 31.76 0.135 3019
 3021 3 3.01 32.29 31.75 0.136 3020
 3022 3 3.03 32.39 31.8 0.153 3021
 3023 3 3.03 32.64 31.76 0.136 3022
 3024 3 2.99 32.83 31.8 0.202 3023
 3025 3 2.94 32.97 31.6 0.153 3024
 3026 3 3.15 33.08 31.58 0.126 3025
 3027 3 3.28 33.14 31.51 0.157 3026
 3028 3 3.28 33.25 31.46 0.159 3027
 3029 3 3.22 33.4 31.42 0.197 3028
 3030 3 3.32 33.51 31.41 0.254 3029
 3031 3 3.36 33.64 31.32 0.286 3030
 3032 3 3.44 33.72 31.32 0.403 3031
 3033 3 3.44 33.82 30.67 0.159 3032
 3034 3 3.42 33.87 30.46 0.187 3033
 3035 3 3.24 33.97 30.35 0.236 3034
 3036 3 3.26 33.94 30.01 0.164 3035
 3037 3 3.22 34.05 29.71 0.167 3036
 3038 3 3.13 34.04 29.57 0.187 3037
 3039 3 3.01 34.05 29.53 0.235 3038
 3040 3 3.01 34.01 29.21 0.163 3039
 3041 3 2.99 34.02 28.94 0.079 3040
 3042 3 2.96 34.08 28.82 0.119 3041
 3043 3 3.05 34.11 28.71 0.151 3042
 3044 3 3.11 34.22 28.6 0.125 3043
 3045 3 3.11 34.4 28.55 0.118 3044
 3046 3 3.05 34.51 28.51 0.176 3045
 3047 3 3.22 34.58 28.5 0.176 3046
 3048 3 3.24 34.65 28.19 0.113 3047
 3049 3 3.3 34.73 28.1 0.108 3048
 3050 3 2.8 34.19 29.85 0.121 3039
 3051 3 2.69 34.11 29.87 0.046 3050
 3052 3 2.55 34.14 29.92 0.09 3051
 3053 3 2.3 34.22 29.98 0.131 3052
 3054 3 2.15 34.24 29.87 0.097 3053
 3055 3 1.99 34.19 29.82 0.122 3054
 3056 3 1.8 34.11 29.85 0.139 3055
 3057 3 1.64 34.08 29.78 0.161 3056
 3058 3 1.47 34.08 29.57 0.131 3057
 3059 3 1.37 34.01 29.6 0.164 3058
 3060 3 1.17 34.09 29.48 0.1 3059
 3061 3 1.05 34.15 29.41 0.082 3060
 3062 3 0.9 34.12 29.42 0.101 3061
 3063 3 0.72 34.13 29.5 0.097 3062
 3064 3 0.54 34.16 29.44 0.155 3063
 3065 3 0.31 34.2 29.42 0.108 3064
 3066 3 0.14 34.27 29.35 0.047 3065
 3067 3 0.14 34.33 29.5 0.093 3066
 3068 3 0.2 34.32 29.64 0.105 3067
 3069 3 0.33 34.38 29.75 0.115 3068
 3070 3 0.38 34.57 29.75 0.073 3069
 3071 3 0.17 34.48 29.71 0.086 3070
 3072 3 0.02 34.52 29.71 0.108 3071
 3073 3 -0.05 34.48 29.73 0.133 3072
 3074 3 -0.17 34.55 29.82 0.141 3073
 3075 3 -0.23 34.58 29.96 0.16 3074
 3076 3 -0.29 34.54 30.19 0.147 3075
 3077 3 -0.38 34.58 30.44 0.097 3076
 3078 3 -0.3 34.74 30.62 0.094 3077
 3079 3 -0.26 34.79 30.8 0.088 3078
 3080 3 -0.27 34.93 30.92 0.14 3079
 3081 3 -0.2 35.04 31 0.145 3080
 3082 3 -0.1 35.08 31.05 0.081 3081
 3083 3 1.36 33.91 29.8 0.114 3059
 3084 3 3.28 33.9 31.85 0.132 3032
 3085 3 3.24 34 31.94 0.212 3084
 3086 3 3.11 34.17 31.92 0.193 3085
 3087 3 3.13 34.29 31.94 0.178 3086
 3088 3 3.15 34.54 31.91 0.14 3087
 3089 3 3.15 34.65 31.94 0.155 3088
 3090 3 3.21 34.81 32.09 0.142 3089
 3091 3 3.36 35 32.15 0.139 3090
 3092 3 3.4 35.18 32.2 0.13 3091
 3093 3 3.49 35.28 32.14 0.111 3092
 3094 3 3.53 35.43 32.1 0.168 3093
 3095 3 3.59 35.54 32.14 0.211 3094
 3096 3 3.57 35.61 32.24 0.249 3095
 3097 3 3.65 35.89 31.91 0.137 3096
 3098 3 3.57 36.01 31.87 0.115 3097
 3099 3 3.44 36.07 31.78 0.15 3098
 3100 3 3.26 36.17 31.69 0.157 3099
 3101 3 3.19 36.29 31.67 0.17 3100
 3102 3 3.36 36.4 31.82 0.107 3101
 3103 3 3.4 36.49 31.87 0.17 3102
 3104 3 3.32 36.61 32.03 0.166 3103
 3105 3 3.17 36.74 32.2 0.088 3104
 3106 3 3.05 36.82 32.22 0.124 3105
 3107 3 2.92 36.96 32.24 0.154 3106
 3108 3 3.05 37.08 32.38 0.141 3107
 3109 3 3.17 37.15 32.45 0.114 3108
 3110 3 3.24 37.25 32.49 0.07 3109
 3111 3 2.92 36.4 31.44 0.142 3101
 3112 3 2.76 36.42 31.46 0.142 3111
 3113 3 2.67 36.43 31.53 0.194 3112
 3114 3 2.57 36.61 31.33 0.127 3113
 3115 3 2.49 36.71 31.3 0.139 3114
 3116 3 2.4 36.83 31.3 0.123 3115
 3117 3 2.32 36.89 31.37 0.135 3116
 3118 3 2.17 36.9 31.33 0.148 3117
 3119 3 2.07 36.97 31.32 0.244 3118
 3120 3 1.95 37.04 31.28 0.309 3119
 3121 3 1.84 37.15 31.21 0.399 3120
 3122 3 1.79 37.25 31.19 0.475 3121
 3123 3 1.58 37.28 31.17 0.406 3122
 3124 3 1.61 37.4 30.96 0.45 3123
 3125 3 1.62 37.51 31.01 0.544 3124
 3126 3 1.65 37.54 30.75 0.554 3125
 3127 3 1.29 37.64 31.21 0.172 3126
 3128 3 1.19 37.82 31.12 0.115 3127
 3129 3 1.18 37.87 31.26 0.167 3128
 3130 3 1.07 38.01 31.3 0.132 3129
 3131 3 0.94 38.12 31.32 0.118 3130
 3132 3 0.7 38.07 31.39 0.135 3131
 3133 3 0.54 38.06 31.33 0.155 3132
 3134 3 0.43 38 31.32 0.144 3133
 3135 3 0.31 38.04 31.35 0.123 3134
 3136 3 0.23 38.17 31.44 0.138 3135
 3137 3 0.19 38.36 31.48 0.119 3136
 3138 3 0.17 38.42 31.64 0.074 3137
 3139 3 0.17 38.54 31.69 0.116 3138
 3140 3 0.11 38.62 31.78 0.12 3139
 3141 3 0 38.68 31.8 0.085 3140
 3142 3 0 38.82 31.87 0.11 3141
 3143 3 0.08 38.49 31.3 0.101 3137
 3144 3 0 38.61 31.25 0.097 3143
 3145 3 -0.16 38.69 31.28 0.076 3144
 3146 3 -0.28 38.79 31.26 0.088 3145
 3147 3 -0.39 38.83 31.28 0.109 3146
 3148 3 -0.59 38.9 31.26 0.139 3147
 3149 3 -0.76 39 31.26 0.149 3148
 3150 3 -0.82 39.14 31.39 0.111 3149
 3151 3 -0.92 39.18 31.42 0.154 3150
 3152 3 -0.9 39.18 31.12 0.119 3151
 3153 3 -1.01 39.18 31.07 0.123 3152
 3154 3 -1.12 39.29 30.94 0.114 3153
 3155 3 -1.06 39.36 30.75 0.126 3154
 3156 3 -0.89 39.39 30.57 0.123 3155
 3157 3 -0.79 39.47 30.48 0.074 3156
 3158 3 -0.91 39.67 30.42 0.07 3157
 3159 3 -0.9 39.79 30.26 0.116 3158
 3160 3 -0.9 39.89 30.16 0.04 3159
 3161 3 -0.95 39.99 30.07 0.072 3160
 3162 3 -1.11 40.15 29.87 0.096 3161
 3163 3 -1.23 40.15 29.76 0.099 3162
 3164 3 -1.3 40.18 29.62 0.105 3163
 3165 3 -1.28 40.3 29.6 0.123 3164
 3166 3 -1.11 39.22 31.48 0.134 3151
 3167 3 -1.32 39.22 31.64 0.157 3166
 3168 3 -1.46 39.26 31.78 0.151 3167
 3169 3 -1.61 39.29 31.82 0.14 3168
 3170 3 -1.76 39.29 31.89 0.145 3169
 3171 3 -1.92 39.36 31.94 0.123 3170
 3172 3 -2.06 39.43 32 0.138 3171
 3173 3 -2.12 39.42 32.11 0.169 3172
 3174 3 -2.29 39.39 32.03 0.092 3173
 3175 3 -2.41 39.32 32.07 0.118 3174
 3176 3 -2.62 39.32 32.04 0.148 3175
 3177 3 -2.77 39.36 32.1 0.136 3176
 3178 3 -2.99 39.39 32.2 0.144 3177
 3179 3 -3.12 39.37 32.22 0.134 3178
 3180 3 -3.31 39.37 32.17 0.09 3179
 3181 3 -3.41 39.36 32.24 0.111 3180
 3182 3 -3.37 39.47 32.32 0.18 3181
 3183 3 -3.43 39.58 32.6 0.138 3182
 3184 3 -3.56 39.64 32.84 0.118 3183
 3185 3 -3.72 39.68 33.04 0.147 3184
 3186 3 -3.87 39.75 33.25 0.124 3185
 3187 3 -4 39.82 33.35 0.126 3186
 3188 3 -4.12 39.79 33.42 0.127 3187
 3189 3 -4.25 39.76 33.39 0.075 3188
 3190 3 -2.56 39.07 32.03 0.113 3176
 3191 3 -2.64 39.04 31.92 0.079 3190
 3192 3 -2.7 38.89 31.83 0.072 3191
 3193 3 1.99 37.57 30.25 0.294 3126
 3194 3 2.17 37.58 30.1 0.317 3193
 3195 3 2.36 37.65 30.17 0.167 3194
 3196 3 2.47 37.68 30.21 0.167 3195
 3197 3 2.76 37.43 29.92 0.066 3196
 3198 3 2.88 37.43 29.78 0.115 3197
 3199 3 3.01 37.52 29.73 0.117 3198
 3200 3 3.17 37.52 29.6 0.056 3199
 3201 3 3.26 37.55 29.55 0.148 3200
 3202 3 3.4 37.58 29.51 0.18 3201
 3203 3 3.55 37.55 29.53 0.12 3202
 3204 3 3.65 37.47 29.75 0.114 3203
 3205 3 3.72 37.39 30 0.1 3204
 3206 3 3.84 37.28 30.14 0.114 3205
 3207 3 3.61 37.51 29.32 0.066 3203
 3208 3 3.65 37.45 29.17 0.119 3207
 3209 3 3.63 37.41 29.03 0.135 3208
 3210 3 3.76 37.41 28.92 0.125 3209
 3211 3 3.88 37.36 28.87 0.132 3210
 3212 3 4.01 37.38 28.78 0.095 3211
 3213 3 4.14 37.41 28.73 0.091 3212
 3214 3 4.3 37.4 28.64 0.102 3213
 3215 3 4.48 37.44 28.62 0.094 3214
 3216 3 4.66 37.48 28.57 0.069 3215
 3217 3 4.8 37.37 28.6 0.081 3216
 3218 3 4.85 37.48 28.75 0.084 3217
 3219 3 4.84 37.5 28.87 0.122 3218
 3220 3 4.81 37.48 28.98 0.059 3219
 3221 3 4.92 37.43 28.37 0.12 3217
 3222 3 4.92 37.4 28.14 0.057 3221
 3223 3 5.01 37.41 27.98 0.115 3222
 3224 3 5.08 37.43 27.89 0.077 3223
 3225 3 2.63 37.86 30.17 0.148 3195
 3226 3 2.71 38.1 30.08 0.1 3225
 3227 3 2.82 38.22 29.98 0.13 3226
 3228 3 2.84 38.24 29.85 0.091 3227
 3229 3 1.88 37.67 29.98 0.121 3194
 3230 3 1.88 37.66 29.83 0.152 3229
 3231 3 1.9 37.61 29.64 0.149 3230
 3232 3 2.01 37.63 29.51 0.055 3231
 3233 3 3.49 35.6 32.56 0.193 3096
 3234 3 3.51 35.89 32.6 0.135 3233
 3235 3 3.53 35.97 32.84 0.102 3234
 3236 3 3.55 36.08 32.92 0.125 3235
 3237 3 3.59 36.22 32.96 0.104 3236
 3238 3 3.32 35.47 32.36 0.078 3095
 3239 3 3.22 35.5 32.42 0.000125 3238
 3240 3 2.92 32.85 32.24 0.101 3024
 3241 3 2.96 32.87 32.39 0.113 3240
 3242 3 2.26 31 32.17 0.106 3011
 3243 3 2.13 31 32.15 0.086 3242
 3244 3 2.32 29.11 31.46 0.131 2999
 3245 3 2.22 29.14 31.39 0.168 3244
 3246 3 1.97 29.18 31.37 0.146 3245
 3247 3 1.82 29.16 31.39 0.211 3246
 3248 3 1.65 29.07 31.33 0.385 3247
 3249 3 1.56 29.11 31.28 0.479 3248
 3250 3 1.44 29.09 31.21 0.494 3249
 3251 3 1.61 28.77 30.83 0.064 3250
 3252 3 1.5 28.68 30.78 0.112 3251
 3253 3 1.47 28.59 30.73 0.177 3252
 3254 3 1.41 28.48 30.61 0.132 3253
 3255 3 1.37 28.41 30.43 0.113 3254
 3256 3 1.29 28.36 30.38 0.105 3255
 3257 3 1.09 28.25 30.29 0.096 3256
 3258 3 0.94 28.23 30.2 0.076 3257
 3259 3 0.88 28.16 30.15 0.095 3258
 3260 3 0.79 28.07 30.07 0.063 3259
 3261 3 0.65 27.92 29.84 0.189 3260
 3262 3 0.74 27.78 29.47 0.128 3261
 3263 3 0.79 27.71 29.31 0.155 3262
 3264 3 0.81 27.67 29.09 0.125 3263
 3265 3 1.14 29.11 31.32 0.484 3250
 3266 3 1 29.11 31.39 0.423 3265
 3267 3 0.81 29.16 31.39 0.389 3266
 3268 3 0.67 29.14 31.36 0.329 3267
 3269 3 0.53 29.11 31.38 0.368 3268
 3270 3 0.37 29.14 31.22 0.424 3269
 3271 3 0.24 29.14 31.24 0.526 3270
 3272 3 -0.05 29.3 32.06 0.095 3271
 3273 3 -0.11 29.41 32.2 0.081 3272
 3274 3 -0.26 29.43 32.34 0.131 3273
 3275 3 -0.42 29.54 32.55 0.177 3274
 3276 3 -0.56 29.68 32.7 0.171 3275
 3277 3 -0.75 29.73 32.66 0.168 3276
 3278 3 -0.94 29.82 32.62 0.152 3277
 3279 3 -1.12 29.98 32.7 0.132 3278
 3280 3 -1.1 30.14 32.85 0.062 3279
 3281 3 -1.13 30.11 33.01 0.07 3280
 3282 3 -1.25 30.04 33.09 0.073 3281
 3283 3 -1.25 29.98 33.26 0.078 3282
 3284 3 -1.28 29.98 33.46 0.117 3283
 3285 3 -1.37 30.04 33.6 0.098 3284
 3286 3 0.16 29.14 31.06 0.492 3271
 3287 3 0.13 29.13 30.91 0.538 3286
 3288 3 -0.3 28.89 31.63 0.128 3287
 3289 3 -0.44 28.82 31.72 0.127 3288
 3290 3 -0.47 28.72 31.75 0.173 3289
 3291 3 -0.59 28.73 31.61 0.2 3290
 3292 3 -0.44 28.77 31.24 0.1 3291
 3293 3 -0.38 28.77 31.02 0.087 3292
 3294 3 -0.39 28.79 30.88 0.089 3293
 3295 3 -0.4 28.77 30.75 0.151 3294
 3296 3 -0.46 28.77 30.65 0.12 3295
 3297 3 0.23 29.14 30.52 0.485 3287
 3298 3 0.08 29.2 30.52 0.252 3297
 3299 3 0.69 29.09 29.95 0.18 3298
 3300 3 0.76 29.05 29.7 0.138 3299
 3301 3 0.77 29.01 29.5 0.144 3300
 3302 3 0.87 28.99 29.36 0.141 3301
 3303 3 1.1 28.98 29.26 0.088 3302
 3304 3 1.22 28.9 29.19 0.084 3303
 3305 3 1.34 28.87 29.1 0.098 3304
 3306 3 1.43 28.9 28.98 0.101 3305
 3307 3 1.54 28.9 28.89 0.094 3306
 3308 3 1.79 28.81 28.73 0.125 3307
 3309 3 1.85 28.78 28.57 0.132 3308
 3310 3 1.91 28.81 28.48 0.151 3309
 3311 3 2.03 28.8 28.28 0.16 3310
 3312 3 2.17 28.76 28.16 0.151 3311
 3313 3 2.19 28.74 28 0.123 3312
 3314 3 2.15 28.6 27.8 0.072 3313
 3315 3 2.11 28.44 27.67 0.115 3314
 3316 3 2.03 28.33 27.55 0.084 3315
 3317 3 1.9 28.3 27.46 0.096 3316
 3318 3 1.78 28.28 27.44 0.095 3317
 3319 3 1.61 28.26 27.43 0.089 3318
 3320 3 1.5 28.28 27.41 0.121 3319
 3321 3 -0.08 29.39 30.36 0.07 3298
 3322 3 0.45 28.91 30.11 0.089 3297
 3323 3 0.35 28.95 29.99 0.126 3322
 3324 3 0.26 29.01 29.91 0.138 3323
 3325 3 0.13 29.01 29.84 0.119 3324
 3326 3 0.02 29.01 29.74 0.065 3325
 3327 3 0.11 28.96 29.63 0.096 3326
 3328 3 0.11 28.87 29.72 0.122 3327
 3329 3 0.07 28.78 29.81 0.104 3328
 3330 3 0.05 28.6 29.88 0.074 3329
 3331 3 3.49 23.27 32.13 0.12 2647
 3332 3 3.4 23.36 32.31 0.094 3331
 3333 3 3.26 23.36 32.38 0.116 3332
 3334 3 3.15 23.38 32.52 0.117 3333
 3335 3 3.05 23.39 32.59 0.114 3334
 3336 3 2.86 23.45 32.69 0.101 3335
 3337 3 2.76 23.45 32.81 0.089 3336
 3338 3 3.65 23.27 31.9 0.105 2646
 3339 3 3.92 23.41 31.84 0.157 3338
 3340 3 4.06 23.41 31.77 0.117 3339
 3341 3 4.26 23.45 31.66 0.105 3340
 3342 3 4.38 23.45 31.61 0.096 3341
 3343 3 4.51 23.41 31.54 0.171 3342
 3344 3 4.63 23.34 31.56 0.205 3343
 3345 3 4.72 23.48 31.31 0.098 3344
 3346 3 4.84 23.52 31.22 0.122 3345
 3347 3 5.05 23.52 31.16 0.115 3346
 3348 3 5.2 23.57 31.04 0.109 3347
 3349 3 5.33 23.61 30.93 0.081 3348
 3350 3 5.46 23.61 30.86 0.073 3349
 3351 3 5.58 23.7 30.82 0.091 3350
 3352 3 5.72 23.7 30.75 0.071 3351
 3353 3 5.76 23.57 30.66 0.072 3352
 3354 3 5.85 23.48 30.57 0.129 3353
 3355 3 6.01 23.41 30.5 0.142 3354
 3356 3 6.13 23.34 30.47 0.084 3355
 3357 3 4.8 23.13 31.77 0.176 3344
 3358 3 4.88 23.09 31.99 0.152 3357
 3359 3 5.06 23.04 32.14 0.092 3358
 3360 3 5.25 23.07 32.17 0.064 3359
 3361 3 5.43 23.04 32.13 0.12 3360
 3362 3 5.58 22.98 32.02 0.084 3361
 3363 3 5.72 22.91 32.05 0.086 3362
 3364 3 5.97 22.89 31.95 0.085 3363
 3365 3 6.1 22.91 31.95 0.07 3364
 3366 3 6.21 22.91 31.88 0.15 3365
 3367 3 6.29 22.98 31.77 0.206 3366
 3368 3 6.43 23 31.45 0.085 3367
 3369 3 6.48 23.07 31.52 0.068 3368
 3370 3 6.45 23.07 31.63 0.081 3369
 3371 3 6.34 23.04 31.79 0.091 3370
 3372 3 6.34 23.09 31.93 0.09 3371
 3373 3 6.39 23.2 32.03 0.113 3372
 3374 3 5.96 22.88 31.77 0.082 3364
 3375 3 5.88 22.91 31.7 0.145 3374
 3376 3 5.58 22.89 31.75 0.134 3375
 3377 3 5.47 22.86 31.72 0.153 3376
 3378 3 5.12 23.18 31.56 0.111 3377
 3379 3 5 23.16 31.57 0.049 3378
 3380 3 5.7 22.54 31.54 0.102 3377
 3381 3 5.8 22.52 31.47 0.000125 3380
 3382 3 2.55 21.68 30.38 0.056 2108
 3383 3 2.55 21.68 30.2 0.122 3382
 3384 3 2.49 21.7 30 0.154 3383
 3385 3 1.93 19.64 23.59 0.144 2040
 3386 3 1.84 19.46 23.5 0.037 3385
 3387 3 1.7 19.55 23.43 0.096 3386
 3388 3 1.61 19.67 23.47 0.000125 3387
 3389 3 2.22 19.44 23.91 0.118 2039
 3390 3 2.34 19.4 23.95 0.119 3389
 3391 3 2.53 19.3 23.95 0.126 3390
 3392 3 2.71 19.44 23.95 0.198 3391
 3393 3 2.92 19.28 23.91 0.121 3392
 3394 3 3.11 19.3 23.97 0.149 3393
 3395 3 3.19 19.4 24.09 0.133 3394
 3396 3 3.36 19.4 24.16 0.119 3395
 3397 3 0.2 19.12 23.41 0.152 2035
 3398 3 0.14 19.17 23.5 0.139 3397
 3399 3 0.02 19.19 23.61 0.107 3398
 3400 3 -0.02 19.26 23.65 0.104 3399
 3401 3 -0.13 19.3 23.66 0.16 3400
 3402 3 -0.22 19.35 23.7 0.171 3401
 3403 3 -0.38 19.33 23.63 0.113 3402
 3404 3 -0.46 19.33 23.7 0.1 3403
 3405 3 0.32 18.76 23.77 0.108 2034
 3406 3 0.17 18.71 23.97 0.104 3405
 3407 3 0.07 18.6 24.11 0.128 3406
 3408 3 0.02 18.78 24.41 0.117 3407
 3409 3 0.01 18.83 24.61 0.115 3408
 3410 3 -0.05 18.85 24.77 0.12 3409
 3411 3 -0.17 18.94 24.91 0.093 3410
 3412 3 -0.26 19.05 24.97 0.045 3411
 3413 3 -0.28 19.12 25.11 0.09 3412
 3414 3 -0.25 19.14 25.24 0.077 3413
 3415 3 0.35 18.8 23.52 0.109 2033
 3416 3 0.33 18.74 23.43 0.088 3415
 3417 3 -0.5 18.14 19.97 0.15 1355
 3418 3 -0.48 18.21 20.13 0.187 3417
 3419 3 -0.48 18.28 20.27 0.178 3418
 3420 3 -0.25 18.39 20.38 0.089 3419
 3421 3 -0.16 18.4 20.57 0.089 3420
 3422 3 -0.04 18.37 20.75 0.105 3421
 3423 3 -0.05 18.35 20.91 0.124 3422
 3424 3 -0.07 18.33 21.13 0.098 3423
 3425 3 -0.04 18.33 21.24 0.122 3424
 3426 3 -0.05 18.35 21.45 0.107 3425
 3427 3 0 18.33 21.61 0.126 3426
 3428 3 0 18.21 21.75 0.143 3427
 3429 3 0.05 18.26 22 0.119 3428
 3430 3 0.1 18.21 22.16 0.14 3429
 3431 3 -0.69 18.19 20.41 0.127 3419
 3432 3 -0.71 18.17 20.56 0.15 3431
 3433 3 -0.86 18.28 20.61 0.139 3432
 3434 3 -0.91 18.48 20.63 0.125 3433
 3435 3 -4.09 15 17.85 0.123 1319
 3436 3 -3.89 14.95 17.94 0.109 3435
 3437 3 -3.91 14.87 17.85 0.000125 3436
 3438 3 -4.29 14.96 17.49 0.106 1317
 3439 3 -4.28 14.98 17.6 0.113 3438
 3440 3 -5.49 15.16 15.67 0.132 1302
 3441 3 -5.62 15.21 15.72 0.134 3440
 3442 3 -5.73 15.09 15.71 0.108 3441
 3443 3 -5.85 15.08 15.59 0.121 3442
 3444 3 -5.86 14.95 15.66 0.177 3443
 3445 3 -5.72 14.89 15.79 0.166 3444
 3446 3 -5.61 14.84 15.88 0.128 3445
 3447 3 -5.65 14.73 15.8 0.115 3446
 3448 3 -5.75 14.7 15.63 0.145 3447
 3449 3 -5.86 14.65 15.47 0.14 3448
 3450 3 -5.91 14.64 15.38 0.06 3449
 3451 3 -5.68 15.32 15.79 0.11 3441
 3452 3 -5.7 15.39 15.89 0.000125 3451
 3453 3 -4.65 15.07 14.39 0.051 1299
 3454 3 -4.54 14.98 14.34 0.084 3453
 3455 3 -4.66 15.35 14.25 0.106 1297
 3456 3 -5.41 14.68 13.16 0.103 1278
 3457 3 -5.4 14.63 13.34 0.098 3456
 3458 3 -5.36 14.8 13.31 0.035 3457
 3459 3 -7.22 15.17 13.09 0.123 1271
 3460 3 -7.35 15.12 13.21 0.116 3459
 3461 3 -7.49 15.06 13.22 0.149 3460
 3462 3 -7.77 15.15 13.14 0.08 3461
 3463 3 -7.93 15.08 13.08 0.124 3462
 3464 3 -8.09 15.07 13.11 0.072 3463
 3465 3 -8.6 15.42 11.76 0.25 1261
 3466 3 -8.74 15.44 11.95 0.138 3465
 3467 3 -8.65 15.62 11.81 0.061 3466
 3468 3 -8.65 15.78 11.64 0.089 3467
 3469 3 -11.27 13.79 10.39 0.098 1234
 3470 3 -11.15 13.7 10.56 0.122 3469
 3471 3 -11.15 13.64 10.74 0.147 3470
 3472 3 -11.24 13.58 10.95 0.181 3471
 3473 3 -10.97 13.49 11.05 0.067 3472
 3474 3 -10.9 13.45 11.12 0.072 3473
 3475 3 -10.83 13.36 11.23 0.094 3474
 3476 3 -10.81 13.29 11.36 0.142 3475
 3477 3 -11 13.21 11.45 0.104 3476
 3478 3 -11.01 13.12 11.58 0.108 3477
 3479 3 -11.02 13.12 11.7 0.066 3478
 3480 3 -15.58 14.81 9.39 0.118 316
 3481 3 -15.75 14.87 9.4 0.119 3480
 3482 3 -15.9 14.98 9.4 0.076 3481
 3483 3 -16 14.97 9.44 0.093 3482
 3484 3 -15.15 12.67 9.22 0.537 308
 3485 3 -15.32 12.73 8.96 0.524 3484
 3486 3 -15.48 12.78 8.87 0.511 3485
 3487 3 -15.62 12.83 8.74 0.493 3486
 3488 3 -15.81 12.84 8.63 0.555 3487
 3489 3 -16.66 12.15 8.61 0.127 3488
 3490 3 -16.9 12.12 8.63 0.089 3489
 3491 3 -17 12.12 8.63 0.106 3490
 3492 3 -17.2 12.15 8.68 0.102 3491
 3493 3 -17.38 12.2 8.72 0.119 3492
 3494 3 -17.57 12.22 8.75 0.103 3493
 3495 3 -17.75 12.24 8.85 0.091 3494
 3496 3 -17.88 12.28 8.96 0.086 3495
 3497 3 -17.99 12.28 9.02 0.058 3496
 3498 3 -18.06 12.31 9.11 0.068 3497
 3499 3 -18.09 12.37 9.23 0.079 3498
 3500 3 -18.13 12.32 9.39 0.121 3499
 3501 3 -18.29 12.36 9.53 0.105 3500
 3502 3 -18.36 12.23 9.61 0.127 3501
 3503 3 -18.45 12.08 9.6 0.104 3502
 3504 3 -18.32 11.99 9.73 0.077 3503
 3505 3 -18.24 11.95 9.81 0.073 3504
 3506 3 -18.18 11.86 9.93 0.118 3505
 3507 3 -18.06 11.81 9.94 0.17 3506
 3508 3 -18.06 11.74 10.03 0.173 3507
 3509 3 -18.2 11.63 10.18 0.138 3508
 3510 3 -18.04 11.54 10.22 0.109 3509
 3511 3 -18 11.44 10.21 0.106 3510
 3512 3 -18 11.33 10.15 0.104 3511
 3513 3 -18.04 11.22 10.12 0.000125 3512
 3514 3 -18.34 11.57 10.32 0.119 3509
 3515 3 -18.4 11.48 10.41 0.117 3514
 3516 3 -18.52 11.41 10.36 0.124 3515
 3517 3 -18.56 11.29 10.3 0.129 3516
 3518 3 -15.95 12.91 8.47 0.567 3488
 3519 3 -16.06 13.04 8.37 0.63 3518
 3520 3 -16.25 13.06 8.33 0.683 3519
 3521 3 -16.36 13.12 8.19 0.749 3520
 3522 3 -16.43 13.23 8.08 0.809 3521
 3523 3 -16.41 13.26 7.88 0.85 3522
 3524 3 -16.54 13.33 7.76 0.881 3523
 3525 3 -16.59 13.36 7.62 0.88 3524
 3526 3 -16.88 13.42 7.62 0.912 3525
 3527 3 -17 13.55 7.48 0.803 3526
 3528 3 -17.22 13.67 7.51 0.82 3527
 3529 3 -17.34 13.74 7.38 0.752 3528
 3530 3 -17.7 13.96 7.47 0.784 3529
 3531 3 -17.86 14.06 7.34 0.761 3530
 3532 3 -18.16 14.13 7.39 0.753 3531
 3533 3 -18.34 14.29 7.31 0.73 3532
 3534 3 -18.54 14.39 7.23 0.709 3533
 3535 3 -18.66 14.48 7.14 0.708 3534
 3536 3 -18.77 14.73 7.12 0.626 3535
 3537 3 -19.04 14.9 7.14 0.583 3536
 3538 3 -19.2 15.03 7.1 0.556 3537
 3539 3 -19.25 15.15 7.01 0.522 3538
 3540 3 -19.36 15.28 6.93 0.497 3539
 3541 3 -19.5 15.34 6.8 0.49 3540
 3542 3 -19.52 15.51 6.73 0.562 3541
 3543 3 -19.66 15.59 6.67 0.567 3542
 3544 3 -19.68 15.72 6.58 0.606 3543
 3545 3 -19.88 15.74 6.48 0.579 3544
 3546 3 -19.84 15.91 6.43 0.626 3545
 3547 3 -20.02 15.98 6.42 0.691 3546
 3548 3 -20.11 16.06 6.37 0.71 3547
 3549 3 -20.22 16.21 6.34 0.772 3548
 3550 3 -20.4 16.23 6.34 0.687 3549
 3551 3 -20.38 16.42 6.25 0.704 3550
 3552 3 -21.36 15.88 7 0.185 3551
 3553 3 -21.47 15.91 7.01 0.268 3552
 3554 3 -21.45 15.64 7.3 0.162 3553
 3555 3 -21.52 15.61 7.39 0.207 3554
 3556 3 -21.38 15.46 7.59 0.183 3555
 3557 3 -21.36 15.39 7.7 0.158 3556
 3558 3 -21.38 15.34 7.81 0.16 3557
 3559 3 -21.29 15.31 7.93 0.144 3558
 3560 3 -21.07 15.42 7.85 0.109 3559
 3561 3 -21.15 15.58 7.76 0.084 3560
 3562 3 -20.97 15.73 7.83 0.093 3561
 3563 3 -21.06 15.84 7.84 0.028 3562
 3564 3 -21.38 15.33 8.08 0.132 3559
 3565 3 -21.32 15.09 8.46 0.154 3564
 3566 3 -21.34 14.94 8.72 0.155 3565
 3567 3 -21.27 14.81 8.82 0.166 3566
 3568 3 -21.06 14.64 8.91 0.129 3567
 3569 3 -21 14.55 8.94 0.204 3568
 3570 3 -20.72 14.46 8.88 0.11 3569
 3571 3 -20.63 14.36 8.86 0.07 3570
 3572 3 -20.57 14.23 8.89 0.121 3571
 3573 3 -20.68 14.03 9.13 0.085 3572
 3574 3 -20.41 14.25 8.56 0.081 3572
 3575 3 -20.02 14.23 8.52 0.085 3574
 3576 3 -21.34 14.47 9.1 0.055 3569
 3577 3 -21.47 14.45 9.14 0.068 3576
 3578 3 -21.61 14.42 9.19 0.084 3577
 3579 3 -21.77 14.37 9.3 0.071 3578
 3580 3 -21.31 14.81 9.05 0.102 3567
 3581 3 -21.25 14.76 9.2 0.156 3580
 3582 3 -21.31 14.71 9.36 0.165 3581
 3583 3 -21.49 14.62 9.47 0.122 3582
 3584 3 -21.57 14.59 9.65 0.167 3583
 3585 3 -21.72 14.59 9.75 0.162 3584
 3586 3 -21.82 14.64 9.86 0.16 3585
 3587 3 -21.95 14.66 9.97 0.188 3586
 3588 3 -22.02 14.79 10.25 0.202 3587
 3589 3 -21.93 14.89 10.45 0.263 3588
 3590 3 -21.88 14.98 10.61 0.406 3589
 3591 3 -21.84 15.12 10.66 0.465 3590
 3592 3 -21.91 15.11 10.81 0.506 3591
 3593 3 -22 15.14 10.98 0.447 3592
 3594 3 -22.02 15.21 11.07 0.438 3593
 3595 3 -21.81 15.58 11.24 0.256 3594
 3596 3 -21.82 15.64 11.41 0.243 3595
 3597 3 -21.68 15.67 11.7 0.075 3596
 3598 3 -21.72 15.67 11.86 0.081 3597
 3599 3 -21.95 15.66 11.49 0.262 3596
 3600 3 -21.88 15.76 11.54 0.26 3599
 3601 3 -22.32 14.73 11.37 0.053 3594
 3602 3 -21.86 15.39 10.3 0.074 3591
 3603 3 -21.95 15.49 10.19 0.107 3602
 3604 3 -22.09 15.57 10.13 0.112 3603
 3605 3 -22.16 14.58 10.08 0.107 3588
 3606 3 -22.34 14.73 10.03 0.132 3605
 3607 3 -22.36 14.8 9.91 0.078 3606
 3608 3 -21.66 16.35 6.76 0.1 3553
 3609 3 -21.75 16.46 6.7 0.108 3608
 3610 3 -21.88 16.65 6.6 0.09 3609
 3611 3 -21.99 16.78 6.58 0.099 3610
 3612 3 -22.09 16.9 6.67 0.143 3611
 3613 3 -22.18 17.01 6.72 0.206 3612
 3614 3 -22.43 17.1 6.97 0.105 3613
 3615 3 -22.49 17.03 7.09 0.052 3614
 3616 3 -22.13 17.17 6.51 0.088 3613
 3617 3 -22.15 17.31 6.47 0.087 3616
 3618 3 -22.16 17.42 6.42 0.086 3617
 3619 3 -22.2 17.56 6.42 0.076 3618
 3620 3 -22.25 17.76 6.42 0.08 3619
 3621 3 -22.27 17.89 6.38 0.07 3620
 3622 3 -22.31 18.01 6.3 0.124 3621
 3623 3 -22.36 18.15 6.26 0.09 3622
 3624 3 -22.38 18.17 6.09 0.000125 3623
 3625 3 -20.31 16.62 6.09 0.731 3551
 3626 3 -20.38 16.76 6.02 0.784 3625
 3627 3 -20.52 16.85 5.96 0.893 3626
 3628 3 -20.56 17.01 5.97 0.94 3627
 3629 3 -20.66 17.12 5.89 0.921 3628
 3630 3 -20.9 17.12 5.81 1.008 3629
 3631 3 -20.06 17.62 5.58 0.733 3630
 3632 3 -20.02 17.8 5.56 0.697 3631
 3633 3 -20.36 17.92 5.67 0.649 3632
 3634 3 -20.47 18.06 5.66 0.623 3633
 3635 3 -20.59 18.21 5.59 0.64 3634
 3636 3 -20.52 18.42 5.3 0.631 3635
 3637 3 -20.57 18.56 5.1 0.624 3636
 3638 3 -20.54 18.71 5.05 0.607 3637
 3639 3 -20.52 18.87 4.88 0.577 3638
 3640 3 -19.93 18.9 5.31 0.095 3639
 3641 3 -19.7 18.92 5.32 0.144 3640
 3642 3 -19.45 19.05 5.38 0.071 3641
 3643 3 -19.45 19.19 5.47 0.114 3642
 3644 3 -19.49 19.28 5.61 0.059 3643
 3645 3 -19.56 19.37 5.71 0.091 3644
 3646 3 -19.72 19.46 5.84 0.119 3645
 3647 3 -19.84 19.42 6.02 0.054 3646
 3648 3 -19.91 19.4 6.17 0.066 3647
 3649 3 -20 19.44 6.31 0.084 3648
 3650 3 -19.99 19.42 6.48 0.11 3649
 3651 3 -19.93 19.35 6.55 0.175 3650
 3652 3 -19.84 19.28 6.52 0.217 3651
 3653 3 -19.79 19.12 6.34 0.152 3652
 3654 3 -19.91 18.98 6.42 0.119 3653
 3655 3 -20.59 19.03 4.72 0.561 3639
 3656 3 -20.57 19.17 4.58 0.585 3655
 3657 3 -20.59 19.31 4.51 0.634 3656
 3658 3 -20.77 19.49 4.42 0.653 3657
 3659 3 -20.81 19.67 4.22 0.687 3658
 3660 3 -20.84 19.83 4.13 0.722 3659
 3661 3 -20.93 19.99 4.11 0.771 3660
 3662 3 -21.04 20.14 4.06 0.786 3661
 3663 3 -20.99 20.26 3.87 0.784 3662
 3664 3 -20.81 20.37 3.75 0.758 3663
 3665 3 -20.82 20.53 3.62 0.711 3664
 3666 3 -21.04 20.74 3.68 0.724 3665
 3667 3 -20.9 20.92 3.52 0.653 3666
 3668 3 -20.95 21.08 3.43 0.627 3667
 3669 3 -20.91 21.19 3.29 0.627 3668
 3670 3 -20.93 21.35 3.16 0.582 3669
 3671 3 -20.9 21.58 3.06 0.572 3670
 3672 3 -20.86 21.74 2.98 0.555 3671
 3673 3 -20.82 21.87 2.95 0.575 3672
 3674 3 -20.84 21.99 2.83 0.616 3673
 3675 3 -20.75 22.15 2.7 0.633 3674
 3676 3 -20.7 22.3 2.6 0.72 3675
 3677 3 -20.59 22.4 2.5 0.757 3676
 3678 3 -20.47 22.51 2.41 0.793 3677
 3679 3 -20.4 22.6 2.29 0.826 3678
 3680 3 -20.79 22.96 2.39 0.713 3679
 3681 3 -20.63 23.21 2.29 0.667 3680
 3682 3 -20.59 23.44 2.22 0.675 3681
 3683 3 -20.59 23.65 2.18 0.664 3682
 3684 3 -20.61 23.8 2.1 0.652 3683
 3685 3 -20.61 23.92 2.02 0.625 3684
 3686 3 -20.57 24.14 2.02 0.629 3685
 3687 3 -20.59 24.33 1.96 0.585 3686
 3688 3 -20.63 24.56 1.93 0.573 3687
 3689 3 -20.63 24.69 1.87 0.592 3688
 3690 3 -20.65 24.85 1.8 0.639 3689
 3691 3 -20.63 25.01 1.73 0.636 3690
 3692 3 -20.62 25.15 1.61 0.676 3691
 3693 3 -20.55 25.35 1.53 0.661 3692
 3694 3 -20.55 25.48 1.4 0.695 3693
 3695 3 -19.89 25.64 1.57 0.096 3694
 3696 3 -19.85 25.69 1.4 0.06 3695
 3697 3 -19.76 25.71 1.3 0.084 3696
 3698 3 -19.65 25.69 1.29 0.000125 3697
 3699 3 -20.71 25.63 1.34 0.677 3694
 3700 3 -20.71 25.7 1.23 0.697 3699
 3701 3 -20.53 25.82 1.08 0.72 3700
 3702 3 -20.56 25.97 0.98 0.681 3701
 3703 3 -20.53 26.18 0.9 0.712 3702
 3704 3 -20.62 26.27 0.78 0.739 3703
 3705 3 -20.65 26.32 0.74 0.776 3704
 3706 3 -20.67 26.38 0.71 0.776 3705
 3707 3 -20.74 26.95 1.33 0.063 3706
 3708 3 -20.74 26.47 0.53 0.76 3705
 3709 3 -20.74 26.66 0.5 0.778 3708
 3710 3 -20.8 26.81 0.44 0.767 3709
 3711 3 -20.85 26.91 0.3 0.748 3710
 3712 3 -20.83 27.11 0.21 0.69 3711
 3713 3 -20.83 27.29 0.15 0.658 3712
 3714 3 -20.81 27.43 0.06 0.556 3713
 3715 3 -20.76 27.59 0 0.537 3714
 3716 3 -20.87 27.84 -0.01 0.499 3715
 3717 3 -20.65 28 0 0.448 3716
 3718 3 -20.74 28.07 -0.09 0.477 3717
 3719 3 -20.81 28.24 -0.16 0.437 3718
 3720 3 -21.01 28.41 -0.13 0.456 3719
 3721 3 -21.23 28.57 -0.27 0.476 3720
 3722 3 -21.33 28.75 -0.45 0.575 3721
 3723 3 -21.51 28.86 -0.57 0.608 3722
 3724 3 -21.65 28.99 -0.67 0.534 3723
 3725 3 -21.76 29.04 -0.75 0.566 3724
 3726 3 -21.89 29.11 -0.78 0.598 3725
 3727 3 -21.89 29.24 -0.77 0.701 3726
 3728 3 -21.9 29.36 -0.8 0.766 3727
 3729 3 -21.92 29.47 -0.82 0.813 3728
 3730 3 -21.99 29.63 -0.83 0.847 3729
 3731 3 -21.99 29.79 -0.82 0.883 3730
 3732 3 -21.99 30.13 -0.83 0.872 3731
 3733 3 -21.96 30.18 -0.95 0.88 3732
 3734 3 -22.03 30.31 -1.09 0.836 3733
 3735 3 -21.64 30.43 -1.46 0.669 3734
 3736 3 -21.62 30.63 -1.43 0.672 3735
 3737 3 -21.6 30.79 -1.54 0.653 3736
 3738 3 -21.56 30.93 -1.59 0.685 3737
 3739 3 -21.49 31.04 -1.66 0.696 3738
 3740 3 -21.55 31.16 -1.77 0.702 3739
 3741 3 -21.53 31.25 -1.86 0.754 3740
 3742 3 -22.46 31.22 -1.87 0.359 3741
 3743 3 -22.56 31.31 -2.03 0.341 3742
 3744 3 -22.67 31.45 -2.11 0.349 3743
 3745 3 -22.83 31.54 -2.3 0.379 3744
 3746 3 -22.83 31.66 -2.38 0.385 3745
 3747 3 -22.99 31.84 -2.38 0.397 3746
 3748 3 -23.06 31.9 -2.53 0.325 3747
 3749 3 -23.17 32.02 -2.61 0.286 3748
 3750 3 -23.3 32.13 -2.69 0.279 3749
 3751 3 -23.14 32.19 -3.13 0.181 3750
 3752 3 -23.28 32.31 -3.23 0.206 3751
 3753 3 -23.42 32.37 -3.3 0.244 3752
 3754 3 -23.56 32.41 -3.49 0.352 3753
 3755 3 -23.67 32.58 -3.55 0.335 3754
 3756 3 -23.81 32.74 -3.57 0.358 3755
 3757 3 -23.74 32.91 -3.69 0.468 3756
 3758 3 -23.81 33.02 -3.78 0.433 3757
 3759 3 -23.98 33.27 -3.74 0.44 3758
 3760 3 -24.03 33.38 -3.9 0.394 3759
 3761 3 -24.08 33.45 -3.99 0.418 3760
 3762 3 -24.17 33.52 -4.15 0.441 3761
 3763 3 -24.24 33.63 -4.24 0.477 3762
 3764 3 -24.23 33.78 -4.27 0.536 3763
 3765 3 -24.24 33.95 -4.47 0.606 3764
 3766 3 -24.33 34.03 -4.62 0.621 3765
 3767 3 -24.4 34.16 -4.74 0.676 3766
 3768 3 -24.48 34.26 -4.86 0.628 3767
 3769 3 -24.53 34.39 -4.99 0.566 3768
 3770 3 -24.56 34.52 -4.98 0.508 3769
 3771 3 -24.71 34.66 -5.07 0.479 3770
 3772 3 -24.8 34.88 -5.25 0.369 3771
 3773 3 -24.85 34.98 -5.14 0.408 3772
 3774 3 -24.83 35.13 -5.14 0.351 3773
 3775 3 -24.92 35.19 -5.08 0.352 3774
 3776 3 -25.03 35.31 -5.1 0.365 3775
 3777 3 -25.14 35.51 -5.12 0.39 3776
 3778 3 -25.23 35.74 -5.27 0.439 3777
 3779 3 -25.3 35.96 -5.23 0.403 3778
 3780 3 -25.42 36.19 -5.15 0.396 3779
 3781 3 -25.46 36.34 -4.99 0.348 3780
 3782 3 -25.55 36.53 -4.93 0.352 3781
 3783 3 -25.65 36.74 -4.86 0.366 3782
 3784 3 -25.69 36.91 -4.79 0.327 3783
 3785 3 -25.8 37.05 -4.69 0.322 3784
 3786 3 -25.98 37.24 -4.64 0.37 3785
 3787 3 -26.15 37.39 -4.6 0.375 3786
 3788 3 -26.48 37.71 -4.57 0.554 3787
 3789 3 -26.55 37.88 -4.49 0.651 3788
 3790 3 -26.67 38.16 -4.41 0.716 3789
 3791 3 -26.53 38.31 -4.44 0.685 3790
 3792 3 -26.53 38.6 -4.52 0.596 3791
 3793 3 -26.71 38.81 -4.52 0.54 3792
 3794 3 -26.71 39.02 -4.53 0.492 3793
 3795 3 -26.74 39.17 -4.57 0.509 3794
 3796 3 -26.71 39.31 -4.68 0.491 3795
 3797 3 -26.65 39.38 -4.85 0.454 3796
 3798 3 -26.74 39.52 -4.95 0.587 3797
 3799 3 -26.76 39.59 -5.11 0.572 3798
 3800 3 -26.67 39.63 -5.41 0.615 3799
 3801 3 -26.74 39.73 -5.58 0.662 3800
 3802 3 -26.78 39.92 -5.68 0.605 3801
 3803 3 -26.87 40.08 -5.65 0.6 3802
 3804 3 -26.8 40.28 -5.65 0.588 3803
 3805 3 -26.8 40.34 -5.94 0.642 3804
 3806 3 -26.92 40.49 -5.95 0.667 3805
 3807 3 -27.01 40.62 -6.03 0.649 3806
 3808 3 -26.96 40.74 -6.06 0.614 3807
 3809 3 -26.98 40.85 -6.27 0.65 3808
 3810 3 -26.37 40.81 -7.11 0.091 3809
 3811 3 -26.1 40.74 -7.14 0.101 3810
 3812 3 -25.94 40.63 -7.13 0.105 3811
 3813 3 -25.81 40.64 -7.17 0.198 3812
 3814 3 -25.76 40.6 -7.28 0.26 3813
 3815 3 -25.65 40.81 -7.68 0.119 3814
 3816 3 -25.51 40.83 -7.78 0.105 3815
 3817 3 -25.37 40.91 -7.9 0.11 3816
 3818 3 -25.28 40.99 -8 0.107 3817
 3819 3 -25.21 41.06 -8.12 0.15 3818
 3820 3 -25.28 41.23 -8.11 0.094 3819
 3821 3 -25.37 41.37 -8.03 0.097 3820
 3822 3 -25.39 41.46 -7.97 0.138 3821
 3823 3 -25.24 41.63 -7.98 0.113 3822
 3824 3 -25.12 41.77 -8.06 0.133 3823
 3825 3 -25.03 41.87 -8.23 0.189 3824
 3826 3 -24.76 41.63 -8.64 0.088 3825
 3827 3 -24.69 41.52 -8.62 0.091 3826
 3828 3 -24.6 41.41 -8.55 0.106 3827
 3829 3 -24.53 41.21 -8.53 0.132 3828
 3830 3 -24.96 42.13 -8.21 0.087 3825
 3831 3 -25.1 42.23 -8.17 0.061 3830
 3832 3 -25.05 41.03 -8.22 0.108 3819
 3833 3 -24.92 41.08 -8.23 0.112 3832
 3834 3 -24.74 41.09 -8.38 0.079 3833
 3835 3 -25.12 40.95 -8.33 0.099 3832
 3836 3 -25.12 40.85 -8.39 0.091 3835
 3837 3 -25.03 40.73 -8.4 0.073 3836
 3838 3 -25.64 40.24 -7.24 0.167 3814
 3839 3 -25.58 40.05 -7.15 0.126 3838
 3840 3 -25.64 39.81 -7.14 0.107 3839
 3841 3 -25.71 39.7 -7.19 0.152 3840
 3842 3 -25.6 39.53 -7.19 0.167 3841
 3843 3 -25.42 39.39 -7.28 0.15 3842
 3844 3 -27.06 40.98 -6.46 0.619 3809
 3845 3 -27.12 41.12 -6.68 0.398 3844
 3846 3 -26.81 40.91 -6.67 0.259 3845
 3847 3 -27.01 41.09 -6.55 0.601 3844
 3848 3 -27.12 41.23 -6.52 0.57 3847
 3849 3 -27.23 41.48 -6.43 0.55 3848
 3850 3 -27.3 41.56 -6.49 0.494 3849
 3851 3 -27.37 41.64 -6.6 0.408 3850
 3852 3 -27.46 41.78 -6.64 0.405 3851
 3853 3 -27.64 41.92 -6.71 0.443 3852
 3854 3 -27.81 42.02 -6.69 0.501 3853
 3855 3 -27.92 42.09 -6.77 0.485 3854
 3856 3 -28.03 42.24 -6.77 0.487 3855
 3857 3 -28.1 42.41 -6.85 0.599 3856
 3858 3 -28.26 42.59 -6.68 0.7 3857
 3859 3 -28.37 42.74 -6.64 0.76 3858
 3860 3 -28.73 43.14 -6.56 0.913 3859
 3861 3 -29.6 43.8 -6.26 0.33 3860
 3862 3 -29.67 43.98 -6.21 0.356 3861
 3863 3 -29.28 44.28 -6.17 0.102 3862
 3864 3 -29.19 44.21 -6.26 0.151 3863
 3865 3 -29.15 44.23 -6.1 0.218 3864
 3866 3 -29.12 44.24 -5.92 0.225 3865
 3867 3 -29.35 44.41 -5.73 0.146 3866
 3868 3 -29.4 44.52 -5.56 0.113 3867
 3869 3 -29.51 44.66 -5.39 0.093 3868
 3870 3 -29.55 44.77 -5.27 0.105 3869
 3871 3 -29.6 44.89 -5.13 0.088 3870
 3872 3 -29.65 45.02 -5.05 0.081 3871
 3873 3 -28.85 44.09 -5.96 0.173 3866
 3874 3 -28.78 44.02 -5.84 0.14 3873
 3875 3 -28.67 44.05 -5.64 0.076 3874
 3876 3 -28.67 43.95 -5.48 0.098 3875
 3877 3 -28.69 43.88 -5.31 0.103 3876
 3878 3 -28.69 43.74 -5.28 0.082 3877
 3879 3 -28.81 43.83 -5.82 0.118 3874
 3880 3 -29.83 43.99 -6.03 0.354 3862
 3881 3 -29.9 43.64 -5.61 0.116 3880
 3882 3 -30.03 43.67 -5.36 0.111 3881
 3883 3 -30.12 43.66 -5.19 0.118 3882
 3884 3 -30.17 43.69 -5.03 0.117 3883
 3885 3 -29.85 44.31 -6.1 0.356 3880
 3886 3 -29.89 44.46 -6.06 0.372 3885
 3887 3 -29.99 44.56 -5.97 0.38 3886
 3888 3 -30.14 44.63 -5.9 0.392 3887
 3889 3 -30.24 44.74 -5.76 0.374 3888
 3890 3 -30.37 44.91 -5.56 0.361 3889
 3891 3 -30.49 45.03 -5.47 0.35 3890
 3892 3 -30.64 45.2 -5.43 0.367 3891
 3893 3 -30.74 45.45 -5.39 0.388 3892
 3894 3 -30.74 45.33 -5.02 0.239 3893
 3895 3 -30.69 45.56 -5.01 0.312 3894
 3896 3 -30.78 45.83 -4.98 0.343 3895
 3897 3 -30.8 45.99 -4.9 0.331 3896
 3898 3 -30.92 46.1 -4.85 0.34 3897
 3899 3 -30.87 46.28 -4.73 0.344 3898
 3900 3 -30.96 46.42 -4.64 0.356 3899
 3901 3 -30.96 46.59 -4.59 0.358 3900
 3902 3 -30.98 46.7 -4.47 0.361 3901
 3903 3 -30.94 46.83 -4.35 0.321 3902
 3904 3 -30.99 46.96 -4.27 0.277 3903
 3905 3 -30.98 47.16 -4.21 0.272 3904
 3906 3 -31.03 47.33 -4.14 0.258 3905
 3907 3 -31.03 47.46 -4.07 0.266 3906
 3908 3 -31.01 47.63 -3.97 0.288 3907
 3909 3 -31.05 47.73 -3.83 0.268 3908
 3910 3 -31.08 47.88 -3.77 0.27 3909
 3911 3 -31.17 48.06 -3.66 0.277 3910
 3912 3 -31.24 48.24 -3.6 0.291 3911
 3913 3 -31.28 48.38 -3.48 0.302 3912
 3914 3 -31.31 48.56 -3.39 0.33 3913
 3915 3 -31.42 48.78 -3.23 0.404 3914
 3916 3 -31.4 48.96 -3.18 0.431 3915
 3917 3 -31.51 49.14 -3 0.436 3916
 3918 3 -31.64 49.38 -2.87 0.519 3917
 3919 3 -31.76 49.63 -2.85 0.528 3918
 3920 3 -31.78 49.88 -2.93 0.503 3919
 3921 3 -31.92 49.99 -2.79 0.638 3920
 3922 3 -31.92 50.12 -2.73 0.708 3921
 3923 3 -31.98 50.26 -2.6 0.69 3922
 3924 3 -32.01 50.28 -2.25 0.701 3923
 3925 3 -31.92 50.34 -2.18 0.704 3924
 3926 3 -31.89 50.49 -2.2 0.693 3925
 3927 3 -31.81 50.62 -2.18 0.648 3926
 3928 3 -31.65 50.73 -2.12 0.578 3927
 3929 3 -31.62 50.74 -1.98 0.507 3928
 3930 3 -31.64 50.88 -1.85 0.437 3929
 3931 3 -31.67 51.02 -1.73 0.397 3930
 3932 3 -31.71 51.13 -1.57 0.379 3931
 3933 3 -31.76 51.24 -1.4 0.322 3932
 3934 3 -31.74 51.34 -1.23 0.317 3933
 3935 3 -31.74 51.38 -1.04 0.301 3934
 3936 3 -31.76 51.45 -0.82 0.276 3935
 3937 3 -31.69 51.55 -0.68 0.287 3936
 3938 3 -31.65 51.59 -0.48 0.31 3937
 3939 3 -31.69 51.77 -0.25 0.353 3938
 3940 3 -32.01 52.09 0 0.1 3939
 3941 3 -32.13 52.09 0.01 0.164 3940
 3942 3 -32.32 52.1 0.01 0.206 3941
 3943 3 -32.43 52.2 0.01 0.177 3942
 3944 3 -32.52 52.27 0.19 0.099 3943
 3945 3 -31.55 51.99 -0.2 0.427 3939
 3946 3 -31.46 51.95 -0.12 0.391 3945
 3947 3 -31.37 52.01 -0.03 0.368 3946
 3948 3 -31.26 51.95 0.07 0.351 3947
 3949 3 -31.24 52.03 0.16 0.337 3948
 3950 3 -31.37 52.19 0.41 0.363 3949
 3951 3 -31.23 52.14 0.44 0.334 3950
 3952 3 -31.21 52.14 0.58 0.261 3951
 3953 3 -31.12 52.2 0.71 0.282 3952
 3954 3 -30.83 52.27 0.74 0.33 3953
 3955 3 -30.71 52.33 0.78 0.362 3954
 3956 3 -30.49 52.42 0.81 0.464 3955
 3957 3 -30.42 52.49 0.95 0.511 3956
 3958 3 -30.37 52.53 1.11 0.569 3957
 3959 3 -30.4 52.6 1.27 0.59 3958
 3960 3 -30.37 52.64 1.58 0.56 3959
 3961 3 -30.28 52.67 1.65 0.538 3960
 3962 3 -30.33 52.7 1.83 0.445 3961
 3963 3 -30.1 52.74 1.96 0.308 3962
 3964 3 -30.14 52.8 2.03 0.324 3963
 3965 3 -29.99 52.91 2.15 0.314 3964
 3966 3 -30.39 52.55 2.76 0.131 3965
 3967 3 -30.51 52.51 2.88 0.152 3966
 3968 3 -30.6 52.52 3.03 0.091 3967
 3969 3 -30.76 52.48 3.13 0.091 3968
 3970 3 -30.87 52.38 3.15 0.089 3969
 3971 3 -31.03 52.4 3.15 0.072 3970
 3972 3 -31.1 52.55 3.24 0.061 3971
 3973 3 -31.17 52.66 3.3 0.072 3972
 3974 3 -29.89 52.84 2.36 0.361 3965
 3975 3 -29.83 52.91 2.46 0.333 3974
 3976 3 -29.8 53.01 2.57 0.308 3975
 3977 3 -29.78 53.08 2.82 0.332 3976
 3978 3 -29.74 53.19 2.92 0.327 3977
 3979 3 -29.62 53.32 2.98 0.299 3978
 3980 3 -29.55 53.44 3.24 0.314 3979
 3981 3 -29.4 53.58 3.19 0.335 3980
 3982 3 -29.3 53.69 3.17 0.396 3981
 3983 3 -29.17 53.8 3.3 0.482 3982
 3984 3 -29.06 53.94 3.42 0.526 3983
 3985 3 -28.9 54.04 3.4 0.511 3984
 3986 3 -28.89 54.15 3.49 0.456 3985
 3987 3 -28.8 54.26 3.63 0.415 3986
 3988 3 -28.66 54.51 4.08 0.563 3987
 3989 3 -28.47 55.01 4.86 0.211 3988
 3990 3 -28.47 55.11 5.02 0.189 3989
 3991 3 -28.47 55.22 5.18 0.192 3990
 3992 3 -28.52 55.26 5.33 0.198 3991
 3993 3 -28.56 55.52 5.48 0.179 3992
 3994 3 -28.61 55.69 5.53 0.172 3993
 3995 3 -28.72 55.79 5.58 0.212 3994
 3996 3 -28.84 55.95 5.64 0.194 3995
 3997 3 -28.97 56.12 5.73 0.177 3996
 3998 3 -29.11 56.19 5.82 0.164 3997
 3999 3 -29.25 56.32 5.87 0.224 3998
 4000 3 -29.34 56.43 5.89 0.283 3999
 4001 3 -29.49 56.58 5.94 0.262 4000
 4002 3 -29.54 56.73 5.94 0.266 4001
 4003 3 -29.72 57.01 5.86 0.164 4002
 4004 3 -29.84 57.15 5.85 0.207 4003
 4005 3 -29.88 57.38 5.78 0.198 4004
 4006 3 -29.86 57.55 5.78 0.183 4005
 4007 3 -29.79 57.75 5.79 0.207 4006
 4008 3 -29.66 57.91 5.81 0.167 4007
 4009 3 -29.52 58 5.85 0.227 4008
 4010 3 -29.45 58.08 5.91 0.26 4009
 4011 3 -29.7 58.19 6.15 0.114 4010
 4012 3 -29.57 58.18 6.25 0.089 4011
 4013 3 -29.43 58.12 6.33 0.039 4012
 4014 3 -29.32 58.09 6.26 0.069 4013
 4015 3 -29.25 58.04 6.12 0.081 4014
 4016 3 -29.2 58.08 5.84 0.268 4010
 4017 3 -29.09 58.11 5.87 0.334 4016
 4018 3 -29.16 58.27 6.01 0.442 4017
 4019 3 -29.15 58.41 6.09 0.513 4018
 4020 3 -29.13 58.58 6.12 0.533 4019
 4021 3 -29.11 58.69 6.16 0.542 4020
 4022 3 -29.18 58.84 6.17 0.491 4021
 4023 3 -29.18 58.94 6.23 0.475 4022
 4024 3 -29 59 6.09 0.359 4023
 4025 3 -28.57 59.15 5.79 0.109 4024
 4026 3 -28.54 59.26 5.75 0.228 4025
 4027 3 -28.59 59.44 5.74 0.226 4026
 4028 3 -28.63 59.58 5.71 0.198 4027
 4029 3 -28.54 59.66 5.66 0.098 4028
 4030 3 -28.41 59.72 5.69 0.118 4029
 4031 3 -28.36 59.76 5.61 0.181 4030
 4032 3 -28.31 60.05 5.66 0.132 4031
 4033 3 -28.27 60.15 5.69 0.163 4032
 4034 3 -28.18 60.26 5.67 0.197 4033
 4035 3 -28.11 60.34 5.75 0.149 4034
 4036 3 -28.13 60.51 5.83 0.133 4035
 4037 3 -28.11 60.66 5.9 0.139 4036
 4038 3 -28.09 60.79 6 0.197 4037
 4039 3 -28.06 60.84 6.12 0.276 4038
 4040 3 -27.95 61.05 5.83 0.178 4039
 4041 3 -27.91 61.13 5.69 0.189 4040
 4042 3 -27.97 61.26 5.51 0.135 4041
 4043 3 -28.13 61.37 5.37 0.117 4042
 4044 3 -28.16 61.51 5.29 0.162 4043
 4045 3 -28.09 61.62 5.3 0.249 4044
 4046 3 -28.04 61.7 5.23 0.255 4045
 4047 3 -27.97 61.75 5.03 0.234 4046
 4048 3 -27.97 61.76 4.83 0.276 4047
 4049 3 -27.91 61.87 4.76 0.355 4048
 4050 3 -27.9 61.94 4.63 0.451 4049
 4051 3 -28.04 62.08 4.36 0.47 4050
 4052 3 -28.03 62.16 4.2 0.469 4051
 4053 3 -28.01 62.2 4.08 0.437 4052
 4054 3 -27.83 62.16 4.09 0.2 4053
 4055 3 -27.65 62.13 4.12 0.2 4054
 4056 3 -27.28 62.08 4.15 0.2 4055
 4057 3 -27.39 61.87 3.89 0.06 4056
 4058 3 -27.46 61.9 3.79 0.08 4057
 4059 3 -27.53 61.97 3.72 0.069 4058
 4060 3 -27.56 62.02 3.62 0.024 4059
 4061 3 -27.6 62.12 3.54 0.098 4060
 4062 3 -27.65 62.18 3.41 0.07 4061
 4063 3 -27.69 62.25 3.22 0.101 4062
 4064 3 -27.76 62.33 3.06 0.075 4063
 4065 3 -27.76 62.41 3.14 0.094 4064
 4066 3 -27.85 62.51 3.22 0.109 4065
 4067 3 -27.92 62.62 3.2 0.06 4066
 4068 3 -27.16 62.25 4.36 0.124 4056
 4069 3 -27.11 62.54 4.41 0.081 4068
 4070 3 -27.21 62.65 4.29 0.095 4069
 4071 3 -27.26 62.77 4.2 0.114 4070
 4072 3 -27.26 62.9 4.08 0.116 4071
 4073 3 -27.37 63.02 4.15 0.073 4072
 4074 3 -27.37 63.12 4.03 0.144 4073
 4075 3 -27.3 63.15 3.89 0.143 4074
 4076 3 -27.24 62.88 3.87 0.099 4072
 4077 3 -28.3 62.05 3.72 0.097 4055
 4078 3 -28.24 62.12 3.64 0.151 4077
 4079 3 -28.44 62.12 3.52 0.133 4078
 4080 3 -28.46 62.19 3.33 0.097 4079
 4081 3 -28.6 62.25 3.25 0.125 4080
 4082 3 -28.69 62.36 3.27 0.136 4081
 4083 3 -28.78 62.52 3.29 0.072 4082
 4084 3 -27.9 62.48 3.93 0.142 4054
 4085 3 -27.92 62.62 4.04 0.093 4084
 4086 3 -28.03 62.66 4 0.031 4085
 4087 3 -28.69 62.48 4.12 0.091 4053
 4088 3 -28.85 62.62 4.09 0.102 4087
 4089 3 -28.92 62.76 4.01 0.126 4088
 4090 3 -28.92 62.82 3.89 0.129 4089
 4091 3 -29.17 62.87 3.81 0.114 4090
 4092 3 -28.34 61.73 5.61 0.11 4045
 4093 3 -28.47 61.83 5.69 0.188 4092
 4094 3 -28.36 62.07 5.67 0.205 4093
 4095 3 -28.29 62.19 5.7 0.222 4094
 4096 3 -28.2 62.26 5.87 0.203 4095
 4097 3 -28.07 62.4 6.01 0.157 4096
 4098 3 -27.95 62.51 6.05 0.166 4097
 4099 3 -27.7 62.57 6.17 0.152 4098
 4100 3 -27.5 62.58 6.2 0.169 4099
 4101 3 -27.31 62.58 6.21 0.126 4100
 4102 3 -28.13 60.83 6.55 0.096 4039
 4103 3 -28.04 60.84 6.66 0.118 4102
 4104 3 -27.93 60.8 6.75 0.044 4103
 4105 3 -27.81 60.83 6.78 0.1 4104
 4106 3 -27.68 60.8 6.82 0.08 4105
 4107 3 -28.31 59.59 5.46 0.123 4031
 4108 3 -28.13 59.43 5.45 0.12 4107
 4109 3 -28.04 59.33 5.54 0.101 4108
 4110 3 -28.81 59.73 5.83 0.172 4028
 4111 3 -28.86 59.86 5.95 0.142 4110
 4112 3 -28.9 59.98 6.05 0.175 4111
 4113 3 -29.04 60.18 6.12 0.167 4112
 4114 3 -29.18 60.33 6.19 0.21 4113
 4115 3 -29.32 60.5 6.2 0.188 4114
 4116 3 -29.41 60.62 6.25 0.13 4115
 4117 3 -29.4 60.76 6.24 0.145 4116
 4118 3 -29.38 60.88 6.19 0.26 4117
 4119 3 -29.65 61.04 6.17 0.147 4118
 4120 3 -29.79 61.13 6.23 0.102 4119
 4121 3 -29.86 61.26 6.16 0.097 4120
 4122 3 -29.88 61.36 6.17 0.153 4121
 4123 3 -29.84 61.48 5.94 0.117 4122
 4124 3 -29.91 61.51 5.84 0.082 4123
 4125 3 -29.9 61.68 5.87 0.106 4124
 4126 3 -30 61.8 5.82 0.133 4125
 4127 3 -30.02 61.94 5.83 0.19 4126
 4128 3 -30.2 62.16 5.71 0.166 4127
 4129 3 -30.31 62.37 5.75 0.129 4128
 4130 3 -30.29 62.55 5.66 0.187 4129
 4131 3 -30.45 62.66 5.71 0.166 4130
 4132 3 -30.52 62.7 5.78 0.166 4131
 4133 3 -30.72 62.48 5.86 0.057 4132
 4134 3 -30.86 62.3 5.87 0.088 4133
 4135 3 -30.88 62.11 5.96 0.131 4134
 4136 3 -30.57 62.88 5.86 0.122 4131
 4137 3 -30.65 63.01 5.9 0.115 4136
 4138 3 -30.68 63.12 5.95 0.144 4137
 4139 3 -30.75 63.3 6 0.109 4138
 4140 3 -30.79 63.44 6.04 0.123 4139
 4141 3 -30.88 63.55 6.08 0.153 4140
 4142 3 -31.02 63.63 6.17 0.146 4141
 4143 3 -31.15 63.76 6.19 0.194 4142
 4144 3 -31.31 63.83 6.28 0.133 4143
 4145 3 -31.43 63.94 6.33 0.133 4144
 4146 3 -31.52 63.94 6.48 0.195 4145
 4147 3 -31.63 63.95 6.57 0.24 4146
 4148 3 -31.74 64.05 6.65 0.314 4147
 4149 3 -31.88 64.35 6.58 0.138 4148
 4150 3 -31.99 64.43 6.71 0.15 4149
 4151 3 -32.12 64.46 6.83 0.145 4150
 4152 3 -32.19 64.55 6.91 0.11 4151
 4153 3 -32.27 64.68 6.95 0.117 4152
 4154 3 -32.34 64.8 7.12 0.123 4153
 4155 3 -32.34 64.93 7.16 0.115 4154
 4156 3 -32.39 65.07 7.19 0.174 4155
 4157 3 -32.49 65.23 7.29 0.129 4156
 4158 3 -32.56 65.3 7.41 0.103 4157
 4159 3 -32.63 65.32 7.54 0.107 4158
 4160 3 -32.74 65.43 7.65 0.134 4159
 4161 3 -32.81 65.62 7.63 0.165 4160
 4162 3 -32.88 65.76 7.53 0.148 4161
 4163 3 -32.98 66.01 7.54 0.128 4162
 4164 3 -32.96 66.13 7.54 0.12 4163
 4165 3 -32.94 66.27 7.57 0.103 4164
 4166 3 -32.95 66.41 7.55 0.096 4165
 4167 3 -33.02 66.52 7.51 0.065 4166
 4168 3 -33.1 66.68 7.51 0.119 4167
 4169 3 -33.08 66.85 7.48 0.088 4168
 4170 3 -33.13 67.07 7.5 0.129 4169
 4171 3 -33.2 67.27 7.48 0.129 4170
 4172 3 -33.33 67.38 7.4 0.149 4171
 4173 3 -33.45 67.52 7.29 0.151 4172
 4174 3 -33.56 67.66 7.19 0.137 4173
 4175 3 -33.63 67.76 7.12 0.137 4174
 4176 3 -33.66 67.91 6.94 0.119 4175
 4177 3 -33.67 68.1 6.83 0.097 4176
 4178 3 -33.64 68.23 6.79 0.122 4177
 4179 3 -33.7 68.35 6.7 0.069 4178
 4180 3 -33.74 68.49 6.62 0.108 4179
 4181 3 -33.71 68.66 6.62 0.084 4180
 4182 3 -33.77 68.79 6.62 0.101 4181
 4183 3 -33.81 68.93 6.7 0.111 4182
 4184 3 -33.85 69.07 6.71 0.13 4183
 4185 3 -33.83 69.16 6.66 0.121 4184
 4186 3 -33.84 69.35 6.66 0.093 4185
 4187 3 -33.88 69.48 6.61 0.115 4186
 4188 3 -33.99 69.63 6.54 0.145 4187
 4189 3 -34.16 69.77 6.41 0.124 4188
 4190 3 -34.16 69.88 6.44 0.14 4189
 4191 3 -34.13 70.12 6.41 0.12 4190
 4192 3 -34.13 70.29 6.36 0.118 4191
 4193 3 -34.16 70.43 6.32 0.136 4192
 4194 3 -34.2 70.6 6.3 0.146 4193
 4195 3 -34.24 70.85 6.26 0.171 4194
 4196 3 -34.3 71.13 6.2 0.2 4195
 4197 3 -34.38 71.38 6.11 0.169 4196
 4198 3 -34.45 71.57 6.04 0.152 4197
 4199 3 -34.49 71.91 6 0.189 4198
 4200 3 -34.52 72.1 5.95 0.185 4199
 4201 3 -34.6 72.35 5.86 0.244 4200
 4202 3 -34.63 72.6 5.83 0.245 4201
 4203 3 -34.63 72.71 5.75 0.248 4202
 4204 3 -34.7 73.01 5.75 0.27 4203
 4205 3 -34.77 73.19 5.73 0.28 4204
 4206 3 -34.83 73.38 5.7 0.302 4205
 4207 3 -34.74 73.52 5.66 0.333 4206
 4208 3 -34.63 73.66 5.65 0.359 4207
 4209 3 -34.63 73.76 5.4 0.337 4208
 4210 3 -34.6 73.96 5.32 0.296 4209
 4211 3 -34.55 74.13 5.28 0.251 4210
 4212 3 -34.44 74.32 5.24 0.24 4211
 4213 3 -34.34 74.51 5.2 0.201 4212
 4214 3 -34.01 74.68 5.04 0.113 4213
 4215 3 -33.97 74.79 5.03 0.107 4214
 4216 3 -33.93 74.96 4.91 0.116 4215
 4217 3 -33.87 75.05 4.79 0.112 4216
 4218 3 -33.88 75.19 4.66 0.09 4217
 4219 3 -33.98 75.37 4.53 0.085 4218
 4220 3 -34.05 75.54 4.42 0.115 4219
 4221 3 -34.05 75.74 4.34 0.124 4220
 4222 3 -34.08 75.9 4.26 0.101 4221
 4223 3 -34.12 76.04 4.2 0.073 4222
 4224 3 -34.02 76.21 4.17 0.106 4223
 4225 3 -33.9 74.88 5.17 0.14 4215
 4226 3 -33.84 74.93 5.23 0.232 4225
 4227 3 -33.51 75.1 5.19 0.076 4226
 4228 3 -33.41 75.16 5.24 0.061 4227
 4229 3 -33.31 75.21 5.25 0.053 4228
 4230 3 -33.2 75.29 5.29 0.066 4229
 4231 3 -33.52 74.82 5.32 0.138 4226
 4232 3 -33.41 74.88 5.45 0.139 4231
 4233 3 -33.31 75.02 5.53 0.000125 4232
 4234 3 -32.81 65.57 7.91 0.08 4161
 4235 3 -32.77 65.57 8.08 0.068 4234
 4236 3 -32.77 65.52 8.27 0.091 4235
 4237 3 -32.74 65.48 8.39 0.093 4236
 4238 3 -32.7 65.44 8.56 0.081 4237
 4239 3 -32.7 65.41 8.72 0.075 4238
 4240 3 -32.63 65.29 8.78 0.084 4239
 4241 3 -32.56 65.3 8.89 0.06 4240
 4242 3 -31.31 63.73 6.49 0.094 4144
 4243 3 -31.32 63.62 6.58 0.082 4242
 4244 3 -31.38 63.51 6.62 0.089 4243
 4245 3 -29.88 62.33 5.24 0.116 4130
 4246 3 -29.97 61.37 6.41 0.058 4122
 4247 3 -30 61.41 6.61 0.122 4246
 4248 3 -29.95 61.33 6.74 0.113 4247
 4249 3 -29.97 61.23 6.75 0.088 4248
 4250 3 -28.57 58.38 6.54 0.098 4021
 4251 3 -28.54 58.45 6.62 0.12 4250
 4252 3 -28.27 58.37 6.58 0.07 4251
 4253 3 -28.63 58.04 5.58 0.169 4017
 4254 3 -28.61 58.13 5.66 0.196 4253
 4255 3 -28.54 58.37 5.53 0.185 4254
 4256 3 -28.5 58.5 5.42 0.165 4255
 4257 3 -28.56 54.55 4.11 0.498 3988
 4258 3 -28.31 54.62 4.04 0.319 4257
 4259 3 -28.07 54.62 4.03 0.291 4258
 4260 3 -27.93 54.62 4.03 0.264 4259
 4261 3 -27.68 54.58 4.29 0.341 4260
 4262 3 -27.66 54.4 4.47 0.132 4261
 4263 3 -27.75 54.3 4.36 0.094 4262
 4264 3 -27.7 54.16 4.44 0.062 4263
 4265 3 -27.61 54.69 4.23 0.296 4261
 4266 3 -27.43 54.77 4.23 0.294 4265
 4267 3 -26.7 54.8 4.36 0.495 4266
 4268 3 -25.97 54.58 4.57 0.203 4267
 4269 3 -25.82 54.48 4.61 0.193 4268
 4270 3 -25.63 54.4 4.68 0.167 4269
 4271 3 -25.41 54.26 4.75 0.165 4270
 4272 3 -25.22 54.19 4.8 0.214 4271
 4273 3 -25.02 54.15 4.88 0.18 4272
 4274 3 -24.81 54.08 4.94 0.166 4273
 4275 3 -24.66 53.97 5.05 0.16 4274
 4276 3 -24.5 53.9 5.17 0.18 4275
 4277 3 -24.38 53.86 5.17 0.17 4276
 4278 3 -24.16 53.73 5.29 0.157 4277
 4279 3 -24.04 53.66 5.37 0.152 4278
 4280 3 -23.9 53.57 5.45 0.159 4279
 4281 3 -23.77 53.51 5.5 0.17 4280
 4282 3 -23.63 53.43 5.54 0.19 4281
 4283 3 -23.52 53.36 5.66 0.202 4282
 4284 3 -23.32 53.26 5.71 0.253 4283
 4285 3 -23.16 53.15 5.79 0.264 4284
 4286 3 -22.99 53.02 5.86 0.288 4285
 4287 3 -22.86 52.94 5.91 0.3 4286
 4288 3 -22.68 52.87 5.91 0.34 4287
 4289 3 -22.5 52.9 5.34 0.08 4288
 4290 3 -22.47 52.98 5.21 0.069 4289
 4291 3 -22.47 53.02 5.08 0.089 4290
 4292 3 -22.34 53.13 5.05 0.113 4291
 4293 3 -22.31 53.25 5 0.143 4292
 4294 3 -22.31 53.38 4.9 0.089 4293
 4295 3 -22.41 52.98 4.92 0.104 4291
 4296 3 -22.34 52.9 4.74 0.071 4295
 4297 3 -22.4 52.87 4.62 0.077 4296
 4298 3 -22.36 52.94 4.44 0.078 4297
 4299 3 -22.25 52.9 4.28 0.068 4298
 4300 3 -22.13 52.94 4.23 0.05 4299
 4301 3 -22.04 52.9 4.17 0.081 4300
 4302 3 -21.93 53 4.07 0.075 4301
 4303 3 -21.79 53.11 4.07 0.064 4302
 4304 3 -21.79 53.26 4.05 0.097 4303
 4305 3 -21.75 53.41 4.04 0.117 4304
 4306 3 -21.79 53.62 4.01 0.113 4305
 4307 3 -21.74 53.76 3.97 0.112 4306
 4308 3 -21.75 53.86 3.93 0.152 4307
 4309 3 -21.9 54.08 3.97 0.128 4308
 4310 3 -21.97 54.18 4.05 0.097 4309
 4311 3 -22.09 54.33 4.13 0.115 4310
 4312 3 -22.2 54.37 4.08 0.121 4311
 4313 3 -22.31 54.38 3.91 0.067 4312
 4314 3 -21.5 53.73 3.79 0.077 4308
 4315 3 -21.38 53.76 3.81 0.093 4314
 4316 3 -21.35 53.9 3.74 0.11 4315
 4317 3 -21.33 53.86 3.54 0.103 4316
 4318 3 -21.35 53.97 3.49 0.077 4317
 4319 3 -21.44 54.08 3.52 0.126 4318
 4320 3 -21.53 54.22 3.37 0.099 4319
 4321 3 -21.48 54.22 3.08 0.157 4320
 4322 3 -21.58 54.2 2.85 0.169 4321
 4323 3 -21.64 54.2 2.72 0.222 4322
 4324 3 -21.87 54.44 2.64 0.141 4323
 4325 3 -21.92 54.65 2.52 0.105 4324
 4326 3 -21.92 54.76 2.37 0.043 4325
 4327 3 -21.92 54.75 2.24 0.106 4326
 4328 3 -21.92 54.83 2.12 0.134 4327
 4329 3 -22.08 55.01 1.97 0.081 4328
 4330 3 -22.26 55.05 2.08 0.083 4329
 4331 3 -22.33 55.07 2.16 0.159 4330
 4332 3 -22.55 55.22 2.02 0.122 4331
 4333 3 -22.71 55.22 2.08 0.11 4332
 4334 3 -22.85 55.3 2.02 0.089 4333
 4335 3 -22.96 55.4 1.89 0.081 4334
 4336 3 -23.01 55.52 1.8 0.098 4335
 4337 3 -23.17 55.62 1.76 0.114 4336
 4338 3 -23.3 55.62 1.75 0.038 4337
 4339 3 -21.42 54.26 2.43 0.118 4323
 4340 3 -21.3 54.26 2.25 0.121 4339
 4341 3 -21.28 54.27 2.04 0.096 4340
 4342 3 -21.21 54.19 1.88 0.143 4341
 4343 3 -21.1 54.07 1.82 0.103 4342
 4344 3 -21.08 53.9 1.87 0.000125 4343
 4345 3 -22.68 52.76 6.12 0.336 4288
 4346 3 -22.61 52.65 6.2 0.347 4345
 4347 3 -22.54 52.58 6.29 0.304 4346
 4348 3 -22.43 52.43 6.3 0.254 4347
 4349 3 -22.15 52.22 6.37 0.259 4348
 4350 3 -22.02 52.08 6.49 0.275 4349
 4351 3 -22.38 52.19 6.78 0.128 4350
 4352 3 -22.56 52.16 6.98 0.058 4351
 4353 3 -22.66 52.05 7.03 0.085 4352
 4354 3 -22.77 51.87 7.08 0.065 4353
 4355 3 -21.72 51.9 6.4 0.233 4350
 4356 3 -21.56 51.73 6.33 0.195 4355
 4357 3 -21.47 51.66 6.28 0.229 4356
 4358 3 -21.29 51.8 6.5 0.111 4357
 4359 3 -21.15 51.73 6.61 0.142 4358
 4360 3 -20.93 51.57 6.73 0.143 4359
 4361 3 -20.75 51.54 6.83 0.145 4360
 4362 3 -20.5 51.58 6.91 0.089 4361
 4363 3 -20.38 51.72 6.96 0.083 4362
 4364 3 -21.4 51.51 6.13 0.205 4357
 4365 3 -21.27 51.38 6.11 0.255 4364
 4366 3 -21.16 51.22 6.11 0.301 4365
 4367 3 -21.09 50.98 6.17 0.3 4366
 4368 3 -21.02 50.88 6.19 0.255 4367
 4369 3 -20.97 50.79 6.16 0.325 4368
 4370 3 -20.7 50.86 5.7 0.066 4369
 4371 3 -20.52 50.83 5.66 0.029 4370
 4372 3 -21.34 50.55 6.59 0.075 4369
 4373 3 -21.34 50.55 6.79 0.078 4372
 4374 3 -21.5 50.51 6.83 0.076 4373
 4375 3 -21.54 50.45 6.91 0.123 4374
 4376 3 -21.59 50.32 6.97 0.152 4375
 4377 3 -21.63 50.25 7.06 0.163 4376
 4378 3 -21.63 50.34 7.32 0.084 4377
 4379 3 -21.54 50.41 7.33 0.134 4378
 4380 3 -21.59 50.51 7.33 0.171 4379
 4381 3 -21.68 50.04 7 0.109 4377
 4382 3 -21.61 49.93 7.08 0.000125 4381
 4383 3 -26.7 54.9 4.4 0.361 4267
 4384 3 -26.66 54.91 4.52 0.295 4383
 4385 3 -26.66 54.97 4.62 0.212 4384
 4386 3 -26.72 54.98 4.81 0.159 4385
 4387 3 -26.61 54.98 4.95 0.187 4386
 4388 3 -26.77 54.9 5.52 0.469 4387
 4389 3 -27.11 54.79 6.14 0.206 4388
 4390 3 -26.84 54.75 6.32 0.121 4389
 4391 3 -27.38 54.83 6.19 0.141 4389
 4392 3 -27.5 54.87 6.28 0.147 4391
 4393 3 -27.63 54.97 6.32 0.127 4392
 4394 3 -27.77 54.94 6.39 0.084 4393
 4395 3 -27.91 54.98 6.44 0.11 4394
 4396 3 -28.02 55.05 6.49 0.12 4395
 4397 3 -28.13 55.12 6.57 0.132 4396
 4398 3 -28.25 55.22 6.68 0.126 4397
 4399 3 -28.34 55.3 6.73 0.116 4398
 4400 3 -28.43 55.38 6.78 0.107 4399
 4401 3 -28.5 55.47 6.83 0.099 4400
 4402 3 -28.54 55.58 6.9 0.146 4401
 4403 3 -28.57 55.69 7.04 0.195 4402
 4404 3 -28.56 55.76 7.24 0.161 4403
 4405 3 -28.59 55.9 7.47 0.165 4404
 4406 3 -28.74 56 7.61 0.179 4405
 4407 3 -28.79 56.13 7.69 0.194 4406
 4408 3 -28.77 56.27 7.78 0.25 4407
 4409 3 -28.79 56.44 7.86 0.344 4408
 4410 3 -28.86 56.55 7.87 0.389 4409
 4411 3 -28.93 56.69 7.93 0.418 4410
 4412 3 -28.91 56.8 7.93 0.431 4411
 4413 3 -28.9 56.94 7.9 0.438 4412
 4414 3 -28.79 57.05 8.02 0.427 4413
 4415 3 -28.9 57.09 8.32 0.291 4414
 4416 3 -28.93 57.08 8.45 0.291 4415
 4417 3 -28.25 57.29 7.5 0.152 4416
 4418 3 -28.27 57.33 7.32 0.147 4417
 4419 3 -28.13 57.43 7.21 0.152 4418
 4420 3 -28.18 57.48 7.12 0.127 4419
 4421 3 -28.09 57.58 6.99 0.078 4420
 4422 3 -28.06 57.73 6.95 0.113 4421
 4423 3 -27.95 57.82 6.88 0.092 4422
 4424 3 -27.82 57.75 6.75 0.078 4423
 4425 3 -27.74 57.72 6.63 0.077 4424
 4426 3 -27.65 57.72 6.53 0.089 4425
 4427 3 -27.61 57.82 6.38 0.101 4426
 4428 3 -27.66 57.87 6.3 0.087 4427
 4429 3 -28.97 57.12 8.68 0.284 4415
 4430 3 -29.29 57.15 8.62 0.089 4429
 4431 3 -29.29 57.19 8.72 0.119 4430
 4432 3 -29.38 57.45 8.7 0.136 4431
 4433 3 -29.52 57.62 8.65 0.153 4432
 4434 3 -29.5 57.8 8.77 0.117 4433
 4435 3 -29.57 57.88 8.82 0.184 4434
 4436 3 -29.7 57.83 8.58 0.096 4435
 4437 3 -29.82 57.76 8.57 0.039 4436
 4438 3 -29.56 58.02 9.02 0.17 4435
 4439 3 -29.47 58.15 9.24 0.174 4438
 4440 3 -29.43 58.19 9.36 0.156 4439
 4441 3 -29.36 58.3 9.5 0.128 4440
 4442 3 -29.32 58.47 9.59 0.14 4441
 4443 3 -29.31 58.52 9.71 0.178 4442
 4444 3 -29.24 58.62 9.83 0.185 4443
 4445 3 -29.29 58.77 9.99 0.206 4444
 4446 3 -29.29 58.82 10.14 0.211 4445
 4447 3 -29.22 58.88 10.25 0.233 4446
 4448 3 -29.22 58.91 10.39 0.222 4447
 4449 3 -29.18 59.01 10.52 0.271 4448
 4450 3 -29.16 59.08 10.67 0.332 4449
 4451 3 -29.13 59.27 10.8 0.299 4450
 4452 3 -29.16 59.29 10.98 0.251 4451
 4453 3 -29.2 59.33 11.11 0.262 4452
 4454 3 -29.13 59.38 11.24 0.221 4453
 4455 3 -29.11 59.51 11.34 0.189 4454
 4456 3 -29.09 59.58 11.47 0.213 4455
 4457 3 -29.02 59.48 11.61 0.16 4456
 4458 3 -28.99 59.55 11.76 0.147 4457
 4459 3 -28.88 59.5 11.99 0.144 4458
 4460 3 -28.86 59.54 12.16 0.103 4459
 4461 3 -28.91 59.51 12.31 0.113 4460
 4462 3 -29.13 59.93 11.5 0.089 4456
 4463 3 -29.09 59.95 11.64 0.09 4462
 4464 3 -29.06 60.05 11.75 0.122 4463
 4465 3 -29.04 60.15 11.88 0.119 4464
 4466 3 -28.95 60.19 12 0.147 4465
 4467 3 -28.86 60.32 12.11 0.128 4466
 4468 3 -28.77 60.37 12.19 0.133 4467
 4469 3 -28.66 60.45 12.31 0.155 4468
 4470 3 -28.56 60.59 12.44 0.137 4469
 4471 3 -28.47 60.73 12.57 0.128 4470
 4472 3 -28.49 60.8 12.68 0.14 4471
 4473 3 -28.5 60.94 12.82 0.121 4472
 4474 3 -28.47 61.07 12.88 0.114 4473
 4475 3 -28.49 61.2 12.96 0.108 4474
 4476 3 -28.5 61.36 13.05 0.128 4475
 4477 3 -28.5 61.48 13.17 0.131 4476
 4478 3 -28.59 61.57 13.24 0.172 4477
 4479 3 -28.61 61.8 13.38 0.152 4478
 4480 3 -28.61 61.94 13.51 0.194 4479
 4481 3 -28.59 62.04 13.69 0.213 4480
 4482 3 -28.59 62.15 13.81 0.229 4481
 4483 3 -28.63 62.25 13.9 0.216 4482
 4484 3 -28.61 62.37 14.01 0.234 4483
 4485 3 -28.56 62.48 14.17 0.249 4484
 4486 3 -28.57 62.66 14.19 0.293 4485
 4487 3 -28.56 62.8 14.3 0.316 4486
 4488 3 -28.61 62.88 14.41 0.33 4487
 4489 3 -28.59 62.95 14.49 0.335 4488
 4490 3 -28.9 63.26 13.99 0.119 4489
 4491 3 -29.04 63.29 13.91 0.118 4490
 4492 3 -29.09 63.44 13.77 0.1 4491
 4493 3 -29.15 63.58 13.73 0.095 4492
 4494 3 -29.13 63.72 13.72 0.131 4493
 4495 3 -29.09 63.82 13.66 0.127 4494
 4496 3 -29.07 64.01 13.63 0.135 4495
 4497 3 -28.93 64.02 13.65 0.155 4496
 4498 3 -28.72 64.02 13.76 0.078 4497
 4499 3 -28.68 64.19 13.91 0.1 4498
 4500 3 -28.66 64.21 14.02 0.094 4499
 4501 3 -28.7 64.35 14.05 0.162 4500
 4502 3 -28.7 64.41 14.16 0.169 4501
 4503 3 -28.5 64.29 14.35 0.11 4502
 4504 3 -28.45 64.32 14.44 0.09 4503
 4505 3 -28.7 64.35 14.4 0.067 4502
 4506 3 -28.72 64.4 14.66 0.086 4505
 4507 3 -28.66 64.41 14.81 0.085 4506
 4508 3 -29 62.97 14.4 0.089 4488
 4509 3 -29.13 62.94 14.42 0.105 4508
 4510 3 -29.2 63 14.61 0.109 4509
 4511 3 -29.27 63.01 14.91 0.053 4510
 4512 3 -29.27 63.05 15.09 0.04 4511
 4513 3 -28.79 57.33 8.14 0.2 4414
 4514 3 -28.88 57.4 8.24 0.000125 4513
 4515 3 -26.45 54.9 5.61 0.383 4388
 4516 3 -26.32 54.93 5.7 0.415 4515
 4517 3 -26.22 54.98 5.87 0.41 4516
 4518 3 -26.15 55.04 5.99 0.404 4517
 4519 3 -26.06 55.15 6.11 0.347 4518
 4520 3 -26.02 55.27 6.21 0.265 4519
 4521 3 -26 55.36 6.4 0.248 4520
 4522 3 -26.04 55.47 6.57 0.271 4521
 4523 3 -26.04 55.55 6.66 0.281 4522
 4524 3 -25.97 55.66 6.82 0.275 4523
 4525 3 -25.95 55.65 6.99 0.333 4524
 4526 3 -26.09 55.45 7.48 0.547 4525
 4527 3 -26.16 55.05 7.87 0.294 4526
 4528 3 -26.04 54.95 7.58 0.352 4527
 4529 3 -25.86 54.83 7.75 0.201 4528
 4530 3 -25.77 54.76 7.83 0.201 4529
 4531 3 -26.02 54.94 7.24 0.048 4530
 4532 3 -26.09 54.9 7.16 0.134 4531
 4533 3 -26.02 54.87 7.08 0.058 4532
 4534 3 -25.63 54.79 8.14 0.161 4529
 4535 3 -25.52 54.93 8.27 0.000125 4534
 4536 3 -26.52 55.33 7.4 0.129 4528
 4537 3 -26.49 55.36 7.2 0.088 4536
 4538 3 -26.45 55.01 8.37 0.095 4527
 4539 3 -26.41 55.15 8.41 0.127 4538
 4540 3 -26.09 55.58 7.48 0.533 4526
 4541 3 -26.02 55.72 7.61 0.492 4540
 4542 3 -25.84 55.79 7.75 0.413 4541
 4543 3 -25.77 55.82 7.84 0.369 4542
 4544 3 -25.74 55.8 7.94 0.339 4543
 4545 3 -25.72 55.77 8.07 0.305 4544
 4546 3 -25.72 55.8 8.25 0.269 4545
 4547 3 -25.7 55.8 8.42 0.248 4546
 4548 3 -25.68 55.87 8.64 0.21 4547
 4549 3 -25.61 55.87 8.82 0.167 4548
 4550 3 -25.5 55.91 8.97 0.208 4549
 4551 3 -25.36 55.87 9.07 0.245 4550
 4552 3 -24.97 55.73 9.01 0.119 4551
 4553 3 -24.91 55.82 8.97 0.103 4552
 4554 3 -25.31 55.87 9.22 0.255 4551
 4555 3 -25.25 55.88 9.36 0.217 4554
 4556 3 -25.16 55.87 9.49 0.207 4555
 4557 3 -25.06 55.86 9.63 0.178 4556
 4558 3 -24.93 55.91 9.75 0.2 4557
 4559 3 -24.88 55.97 9.9 0.201 4558
 4560 3 -24.74 55.97 10.08 0.219 4559
 4561 3 -24.63 55.94 10.3 0.217 4560
 4562 3 -24.54 55.95 10.44 0.196 4561
 4563 3 -24.36 55.83 10.59 0.26 4562
 4564 3 -24.27 55.83 10.69 0.258 4563
 4565 3 -24.11 55.86 10.91 0.328 4564
 4566 3 -23.72 55.69 11.27 0.096 4565
 4567 3 -23.81 55.73 11.42 0.077 4566
 4568 3 -23.79 55.7 11.56 0.118 4567
 4569 3 -23.74 55.66 11.65 0.115 4568
 4570 3 -23.68 55.73 11.76 0.045 4569
 4571 3 -23.84 55.8 11.83 0.128 4570
 4572 3 -23.95 55.87 11.83 0.109 4571
 4573 3 -23.97 56.12 10.91 0.218 4565
 4574 3 -23.88 56.23 11.01 0.222 4573
 4575 3 -23.77 56.3 11.15 0.219 4574
 4576 3 -23.65 56.41 11.26 0.169 4575
 4577 3 -23.56 56.43 11.36 0.176 4576
 4578 3 -23.45 56.44 11.51 0.174 4577
 4579 3 -23.32 56.55 11.63 0.192 4578
 4580 3 -23.2 56.62 11.75 0.204 4579
 4581 3 -23.09 56.7 11.92 0.202 4580
 4582 3 -22.99 56.83 12.07 0.207 4581
 4583 3 -22.9 56.91 12.16 0.192 4582
 4584 3 -22.72 57 12.28 0.187 4583
 4585 3 -22.66 57.08 12.42 0.156 4584
 4586 3 -22.54 57.12 12.51 0.166 4585
 4587 3 -22.36 57.23 12.68 0.216 4586
 4588 3 -22.29 57.09 12.99 0.113 4587
 4589 3 -22.25 57.09 13.11 0.088 4588
 4590 3 -22.41 57.01 13.22 0.131 4589
 4591 3 -22.54 56.9 13.24 0.116 4590
 4592 3 -22.52 56.68 13.25 0.141 4591
 4593 3 -22.49 56.51 13.27 0.102 4592
 4594 3 -22.34 57.44 12.69 0.225 4587
 4595 3 -22.25 57.52 12.78 0.239 4594
 4596 3 -22.16 57.69 12.83 0.253 4595
 4597 3 -22.09 57.9 12.86 0.246 4596
 4598 3 -22.02 58.12 12.91 0.215 4597
 4599 3 -21.93 58.33 13 0.226 4598
 4600 3 -21.88 58.51 13.08 0.208 4599
 4601 3 -21.79 58.62 13.22 0.192 4600
 4602 3 -21.72 58.76 13.31 0.18 4601
 4603 3 -21.66 58.8 13.41 0.161 4602
 4604 3 -21.54 58.94 13.47 0.147 4603
 4605 3 -21.47 59.07 13.58 0.154 4604
 4606 3 -21.36 59.13 13.71 0.168 4605
 4607 3 -21.36 59.25 13.91 0.177 4606
 4608 3 -21.25 59.37 14.16 0.273 4607
 4609 3 -21.31 59.52 14.44 0.314 4608
 4610 3 -21.27 59.62 14.55 0.332 4609
 4611 3 -21.16 59.72 14.68 0.396 4610
 4612 3 -21.09 59.8 14.86 0.411 4611
 4613 3 -21.06 59.88 15.07 0.386 4612
 4614 3 -20.97 59.97 15.16 0.34 4613
 4615 3 -20.91 60.12 15.27 0.266 4614
 4616 3 -20.81 60.13 15.4 0.246 4615
 4617 3 -20.74 60.12 15.65 0.262 4616
 4618 3 -20.66 60.11 15.83 0.228 4617
 4619 3 -20.54 60.25 15.97 0.204 4618
 4620 3 -20.45 60.33 16.07 0.219 4619
 4621 3 -20.34 60.37 16.19 0.214 4620
 4622 3 -20.27 60.43 16.28 0.191 4621
 4623 3 -20.16 60.43 16.44 0.183 4622
 4624 3 -20.02 60.43 16.57 0.197 4623
 4625 3 -19.9 60.5 16.62 0.191 4624
 4626 3 -19.79 60.51 16.8 0.22 4625
 4627 3 -19.68 60.56 16.92 0.203 4626
 4628 3 -19.5 60.57 17.07 0.21 4627
 4629 3 -19.38 60.64 17.14 0.179 4628
 4630 3 -19.24 60.68 17.37 0.199 4629
 4631 3 -19.09 60.71 17.35 0.16 4630
 4632 3 -18.82 60.72 17.46 0.241 4631
 4633 3 -18.43 60.56 17.48 0.148 4632
 4634 3 -18.36 60.36 17.37 0.000125 4633
 4635 3 -18.72 60.85 17.51 0.212 4632
 4636 3 -18.57 60.97 17.62 0.267 4635
 4637 3 -18.56 61.07 17.73 0.251 4636
 4638 3 -18.43 61.21 17.82 0.283 4637
 4639 3 -18.31 61.29 17.92 0.285 4638
 4640 3 -18.25 61.35 18.1 0.336 4639
 4641 3 -18.22 61.47 18.19 0.362 4640
 4642 3 -18.18 61.58 18.37 0.411 4641
 4643 3 -18.06 61.61 18.51 0.436 4642
 4644 3 -18 61.76 18.76 0.468 4643
 4645 3 -17.93 61.89 18.83 0.451 4644
 4646 3 -17.77 61.96 18.92 0.401 4645
 4647 3 -17.66 61.99 19.08 0.361 4646
 4648 3 -17.61 61.57 19.21 0.082 4647
 4649 3 -17.72 61.61 19.25 0.057 4648
 4650 3 -17.86 61.67 19.28 0.08 4649
 4651 3 -17.54 62 19.27 0.32 4647
 4652 3 -17.38 61.94 19.4 0.299 4651
 4653 3 -17.25 61.94 19.51 0.267 4652
 4654 3 -17.18 62 19.61 0.192 4653
 4655 3 -17.09 62.07 19.74 0.194 4654
 4656 3 -17.06 62.14 19.88 0.197 4655
 4657 3 -17.05 62.19 20.06 0.161 4656
 4658 3 -16.98 62.22 20.2 0.167 4657
 4659 3 -16.92 62.29 20.33 0.145 4658
 4660 3 -16.89 62.32 20.61 0.238 4659
 4661 3 -16.89 62.4 20.72 0.211 4660
 4662 3 -16.89 62.51 20.92 0.177 4661
 4663 3 -16.85 62.61 21.13 0.185 4662
 4664 3 -16.82 62.68 21.27 0.174 4663
 4665 3 -16.76 62.81 21.36 0.181 4664
 4666 3 -16.75 62.94 21.67 0.232 4665
 4667 3 -16.75 63.04 21.79 0.18 4666
 4668 3 -16.73 63.11 21.9 0.225 4667
 4669 3 -17 63.26 22.29 0.099 4668
 4670 3 -17.05 63.29 22.43 0.111 4669
 4671 3 -17.19 63.32 22.56 0.099 4670
 4672 3 -17.26 63.31 22.68 0.1 4671
 4673 3 -17.32 63.32 22.86 0.124 4672
 4674 3 -17.35 63.36 23.06 0.118 4673
 4675 3 -17.46 63.35 23.15 0.107 4674
 4676 3 -17.51 63.22 23.18 0.09 4675
 4677 3 -17.64 63.19 23.31 0.148 4676
 4678 3 -17.83 63.33 23.45 0.083 4677
 4679 3 -18.01 63.43 23.54 0.104 4678
 4680 3 -18.19 63.5 23.56 0.11 4679
 4681 3 -18.32 63.6 23.59 0.08 4680
 4682 3 -18.39 63.65 23.65 0.073 4681
 4683 3 -18.44 63.76 23.68 0.059 4682
 4684 3 -18.57 63.83 23.72 0.096 4683
 4685 3 -18.64 63.94 23.81 0.07 4684
 4686 3 -18.71 64.03 23.88 0.095 4685
 4687 3 -18.8 64.07 24.04 0.087 4686
 4688 3 -18.94 64.07 24.2 0.082 4687
 4689 3 -19.05 64.12 24.33 0.074 4688
 4690 3 -19.19 64.11 24.4 0.066 4689
 4691 3 -19.46 63.97 24.45 0.131 4690
 4692 3 -19.62 63.97 24.47 0.132 4691
 4693 3 -19.73 64.06 24.68 0.095 4692
 4694 3 -19.82 64.17 24.81 0.084 4693
 4695 3 -19.89 64.23 24.9 0.086 4694
 4696 3 -20.01 64.23 24.99 0.087 4695
 4697 3 -19.98 64.17 25.2 0.082 4696
 4698 3 -19.94 64.2 25.42 0.08 4697
 4699 3 -17.64 63.04 23.27 0.16 4677
 4700 3 -17.76 62.99 23.36 0.205 4699
 4701 3 -17.85 62.93 23.42 0.18 4700
 4702 3 -18.05 63.04 23.65 0.108 4701
 4703 3 -18.21 63.11 23.72 0.132 4702
 4704 3 -18.35 63.22 23.72 0.091 4703
 4705 3 -18.5 63.29 23.86 0.097 4704
 4706 3 -18.6 63.24 23.9 0.085 4705
 4707 3 -18.71 63.24 23.95 0.085 4706
 4708 3 -18.78 63.25 24.06 0.085 4707
 4709 3 -18.85 63.32 24.18 0.077 4708
 4710 3 -16.71 63.14 22.13 0.298 4668
 4711 3 -16.6 63.15 22.04 0.22 4710
 4712 3 -16.44 63.1 22.15 0.208 4711
 4713 3 -16.19 62.93 22.11 0.081 4712
 4714 3 -16.07 62.83 22.02 0.052 4713
 4715 3 -15.99 62.75 22.01 0.024 4714
 4716 3 -16.35 63.18 22.27 0.197 4712
 4717 3 -16.23 63.22 22.45 0.154 4716
 4718 3 -16.1 63.25 22.58 0.101 4717
 4719 3 -16.05 63.35 22.65 0.092 4718
 4720 3 -15.97 63.33 22.74 0.16 4719
 4721 3 -15.92 63.44 22.74 0.131 4720
 4722 3 -15.88 63.43 22.93 0.196 4721
 4723 3 -15.78 63.53 22.95 0.172 4722
 4724 3 -15.61 63.57 23.02 0.187 4723
 4725 3 -15.43 63.57 23.08 0.194 4724
 4726 3 -15.27 63.67 23.13 0.201 4725
 4727 3 -15.19 63.79 23.24 0.161 4726
 4728 3 -15.02 63.82 23.27 0.169 4727
 4729 3 -14.94 63.86 23.34 0.177 4728
 4730 3 -14.77 63.91 23.45 0.192 4729
 4731 3 -14.63 63.99 23.47 0.192 4730
 4732 3 -14.48 64.1 23.56 0.201 4731
 4733 3 -14.33 64.18 23.52 0.2 4732
 4734 3 -14.21 64.27 23.54 0.176 4733
 4735 3 -14.06 64.32 23.58 0.172 4734
 4736 3 -13.9 64.43 23.58 0.14 4735
 4737 3 -13.75 64.46 23.56 0.193 4736
 4738 3 -13.6 64.52 23.56 0.183 4737
 4739 3 -13.57 64.58 23.68 0.164 4738
 4740 3 -13.38 64.66 23.81 0.159 4739
 4741 3 -13.19 64.71 23.86 0.171 4740
 4742 3 -13.09 64.82 23.9 0.183 4741
 4743 3 -12.96 64.91 23.93 0.192 4742
 4744 3 -12.93 65.04 24.01 0.225 4743
 4745 3 -12.89 65.18 24.06 0.197 4744
 4746 3 -12.82 65.27 24.04 0.194 4745
 4747 3 -12.69 65.44 24.06 0.209 4746
 4748 3 -12.55 65.55 24.13 0.177 4747
 4749 3 -12.4 65.62 24.27 0.251 4748
 4750 3 -12.28 65.71 24.38 0.3 4749
 4751 3 -12.23 65.82 24.47 0.33 4750
 4752 3 -12.16 65.94 24.58 0.371 4751
 4753 3 -12.15 66.07 24.7 0.406 4752
 4754 3 -12 66.16 24.81 0.427 4753
 4755 3 -11.92 66.33 24.9 0.396 4754
 4756 3 -11.91 66.41 25.04 0.384 4755
 4757 3 -11.78 66.57 25.08 0.341 4756
 4758 3 -11.69 66.63 25.13 0.337 4757
 4759 3 -11.56 66.71 25.18 0.3 4758
 4760 3 -11.48 66.74 25.24 0.286 4759
 4761 3 -11.43 66.9 25.31 0.274 4760
 4762 3 -11.25 67.07 25.36 0.229 4761
 4763 3 -11.16 67.21 25.4 0.234 4762
 4764 3 -11.07 67.27 25.51 0.211 4763
 4765 3 -10.97 67.29 25.59 0.188 4764
 4766 3 -10.88 67.38 25.7 0.202 4765
 4767 3 -10.82 67.48 25.76 0.214 4766
 4768 3 -10.78 67.66 25.88 0.198 4767
 4769 3 -10.75 67.79 25.95 0.207 4768
 4770 3 -10.67 67.91 26.02 0.203 4769
 4771 3 -10.55 68.02 26.09 0.204 4770
 4772 3 -10.42 68.12 26.15 0.168 4771
 4773 3 -10.34 68.23 26.22 0.15 4772
 4774 3 -10.26 68.37 26.26 0.153 4773
 4775 3 -10.09 68.52 26.27 0.167 4774
 4776 3 -10.01 68.74 26.33 0.265 4775
 4777 3 -10.21 69.07 26.31 0.118 4776
 4778 3 -10.24 69.15 26.15 0.099 4777
 4779 3 -10.31 69.27 26.06 0.096 4778
 4780 3 -9.89 68.71 26.31 0.259 4776
 4781 3 -9.77 68.74 26.33 0.213 4780
 4782 3 -9.71 68.83 26.43 0.174 4781
 4783 3 -9.58 68.99 26.43 0.192 4782
 4784 3 -9.44 69.29 26.32 0.064 4783
 4785 3 -9.36 69.43 26.34 0.085 4784
 4786 3 -9.23 69.49 26.35 0.063 4785
 4787 3 -9.48 69.02 26.55 0.168 4783
 4788 3 -9.34 68.98 26.75 0.061 4787
 4789 3 -9.25 69.04 26.84 0.107 4788
 4790 3 -9.26 69.07 26.94 0.104 4789
 4791 3 -9.42 69.16 26.6 0.124 4787
 4792 3 -9.31 69.32 26.62 0.104 4791
 4793 3 -9.22 69.49 26.68 0.143 4792
 4794 3 -9.08 69.63 26.71 0.164 4793
 4795 3 -9.08 69.93 26.91 0.19 4794
 4796 3 -9.03 69.99 27 0.159 4795
 4797 3 -8.92 69.96 26.96 0.156 4796
 4798 3 -8.92 70.01 27.09 0.177 4797
 4799 3 -8.83 70.07 27.19 0.195 4798
 4800 3 -8.74 70.21 27.18 0.198 4799
 4801 3 -8.69 70.46 27.25 0.203 4800
 4802 3 -8.59 70.58 27.32 0.211 4801
 4803 3 -8.44 70.68 27.37 0.207 4802
 4804 3 -8.33 70.9 27.41 0.194 4803
 4805 3 -8.17 71.01 27.41 0.176 4804
 4806 3 -8 71.1 27.43 0.175 4805
 4807 3 -7.83 71.18 27.5 0.187 4806
 4808 3 -7.69 71.27 27.48 0.189 4807
 4809 3 -7.58 71.38 27.52 0.134 4808
 4810 3 -7.46 71.46 27.46 0.117 4809
 4811 3 -7.3 71.6 27.48 0.157 4810
 4812 3 -7.16 71.79 27.52 0.181 4811
 4813 3 -7.01 71.93 27.48 0.187 4812
 4814 3 -6.9 72.1 27.39 0.228 4813
 4815 3 -6.84 72.23 27.34 0.195 4814
 4816 3 -6.8 72.38 27.34 0.18 4815
 4817 3 -6.71 72.51 27.32 0.178 4816
 4818 3 -6.66 72.63 27.3 0.182 4817
 4819 3 -6.62 72.79 27.23 0.203 4818
 4820 3 -6.58 72.96 27.25 0.176 4819
 4821 3 -6.33 73.4 27.39 0.277 4820
 4822 3 -6.26 73.51 27.35 0.347 4821
 4823 3 -6.16 73.65 27.3 0.412 4822
 4824 3 -6.08 73.79 27.28 0.42 4823
 4825 3 -6.03 73.91 27.12 0.408 4824
 4826 3 -5.88 74.1 27.16 0.35 4825
 4827 3 -5.84 74.24 27.18 0.333 4826
 4828 3 -5.75 74.4 27.28 0.32 4827
 4829 3 -5.61 74.52 27.32 0.276 4828
 4830 3 -5.57 74.66 27.3 0.219 4829
 4831 3 -5.49 74.9 27.28 0.194 4830
 4832 3 -5.44 75.07 27.39 0.212 4831
 4833 3 -5.36 75.26 27.44 0.215 4832
 4834 3 -5.25 75.41 27.41 0.189 4833
 4835 3 -5.25 75.52 27.25 0.174 4834
 4836 3 -5.21 75.76 27.25 0.174 4835
 4837 3 -5.12 75.91 27.21 0.16 4836
 4838 3 -5.16 76.13 27.21 0.175 4837
 4839 3 -5.19 76.29 27.14 0.125 4838
 4840 3 -5.33 76.44 27.07 0.141 4839
 4841 3 -5.32 76.65 27.07 0.185 4840
 4842 3 -5.26 76.88 27.12 0.201 4841
 4843 3 -5.21 77.04 27.05 0.195 4842
 4844 3 -5.2 77.16 26.94 0.159 4843
 4845 3 -5.12 77.32 26.87 0.145 4844
 4846 3 -5.07 77.46 26.82 0.161 4845
 4847 3 -5 77.65 26.82 0.165 4846
 4848 3 -4.9 77.74 26.82 0.185 4847
 4849 3 -4.82 77.87 26.75 0.192 4848
 4850 3 -4.67 77.96 26.75 0.17 4849
 4851 3 -4.55 78.04 26.75 0.142 4850
 4852 3 -4.4 78.13 26.73 0.16 4851
 4853 3 -4.25 78.21 26.71 0.171 4852
 4854 3 -4.04 78.41 26.71 0.239 4853
 4855 3 -3.93 78.46 26.77 0.259 4854
 4856 3 -3.81 78.55 26.78 0.216 4855
 4857 3 -3.7 78.68 26.86 0.209 4856
 4858 3 -3.58 78.87 26.95 0.213 4857
 4859 3 -3.5 78.93 27.04 0.218 4858
 4860 3 -3.41 79.02 27.15 0.2 4859
 4861 3 -3.29 79.16 27.29 0.191 4860
 4862 3 -3.22 79.24 27.33 0.181 4861
 4863 3 -3.1 79.32 27.35 0.16 4862
 4864 3 -2.99 79.48 27.35 0.148 4863
 4865 3 -2.85 79.6 27.29 0.18 4864
 4866 3 -2.72 79.76 27.29 0.195 4865
 4867 3 -2.62 79.88 27.31 0.176 4866
 4868 3 -2.54 80.01 27.29 0.12 4867
 4869 3 -2.41 80.23 27.2 0.139 4868
 4870 3 -2.37 80.38 27.17 0.143 4869
 4871 3 -2.29 80.54 27.08 0.155 4870
 4872 3 -2.22 80.71 27.04 0.182 4871
 4873 3 -2.08 80.83 27.01 0.169 4872
 4874 3 -2 80.93 26.97 0.205 4873
 4875 3 -1.92 81.07 26.92 0.174 4874
 4876 3 -1.66 81.26 26.9 0.236 4875
 4877 3 -1.57 81.41 26.95 0.215 4876
 4878 3 -1.41 81.52 27.03 0.22 4877
 4879 3 -1.35 81.63 26.99 0.201 4878
 4880 3 -1.27 81.74 26.97 0.157 4879
 4881 3 -1.18 81.87 26.88 0.159 4880
 4882 3 -1.1 82.04 26.76 0.106 4881
 4883 3 -1.07 82.21 26.72 0.156 4882
 4884 3 -0.91 82.27 26.79 0.212 4883
 4885 3 -0.8 82.38 26.76 0.187 4884
 4886 3 -0.76 82.54 26.74 0.186 4885
 4887 3 -0.64 82.77 26.7 0.276 4886
 4888 3 -0.57 82.85 26.76 0.254 4887
 4889 3 -0.45 82.99 26.81 0.245 4888
 4890 3 -0.33 83.1 26.81 0.221 4889
 4891 3 -0.17 83.21 26.83 0.219 4890
 4892 3 0.16 83.41 26.65 0.346 4891
 4893 3 0.17 83.51 26.69 0.303 4892
 4894 3 0.2 83.63 26.72 0.251 4893
 4895 3 0.25 83.71 26.83 0.24 4894
 4896 3 0.31 83.8 26.86 0.204 4895
 4897 3 0.38 83.91 26.9 0.174 4896
 4898 3 0.51 84.05 26.88 0.193 4897
 4899 3 0.65 84.13 26.95 0.188 4898
 4900 3 0.7 84.23 27.08 0.169 4899
 4901 3 0.75 84.27 27.24 0.183 4900
 4902 3 0.76 84.29 27.42 0.216 4901
 4903 3 0.86 84.33 27.65 0.218 4902
 4904 3 0.86 84.38 27.94 0.17 4903
 4905 3 0.9 84.43 28.15 0.205 4904
 4906 3 0.9 84.49 28.29 0.21 4905
 4907 3 0.8 84.58 28.45 0.189 4906
 4908 3 0.67 84.8 28.74 0.261 4907
 4909 3 0.83 84.85 29.31 0.525 4908
 4910 3 0.99 84.74 29.79 0.262 4909
 4911 3 0.97 84.56 29.94 0.229 4910
 4912 3 1.02 84.17 30.03 0.07 4911
 4913 3 0.82 84.37 30.1 0.097 4911
 4914 3 0.79 84.26 30.19 0.138 4913
 4915 3 0.86 84.09 30.26 0.117 4914
 4916 3 0.77 83.95 30.33 0.152 4915
 4917 3 0.62 83.84 30.42 0.104 4916
 4918 3 0.48 83.76 30.42 0.129 4917
 4919 3 0.51 83.61 30.56 0.08 4918
 4920 3 0.43 83.5 30.56 0.091 4919
 4921 3 0.43 83.25 30.6 0.066 4920
 4922 3 0.39 83.18 30.72 0.085 4921
 4923 3 0.37 83.11 30.85 0.093 4922
 4924 3 0.31 83.03 30.92 0.138 4923
 4925 3 0.29 82.92 30.94 0.142 4924
 4926 3 0.91 84.93 29.13 0.576 4909
 4927 3 1.09 85.02 29.28 0.562 4926
 4928 3 1.19 85.04 29.17 0.524 4927
 4929 3 1.31 85.16 29.13 0.56 4928
 4930 3 1.48 85.29 29.06 0.561 4929
 4931 3 1.59 85.46 28.9 0.425 4930
 4932 3 1.78 85.58 28.97 0.236 4931
 4933 3 1.85 85.71 28.9 0.218 4932
 4934 3 1.99 85.82 28.79 0.261 4933
 4935 3 1.95 85.94 28.79 0.216 4934
 4936 3 1.92 86.07 28.81 0.201 4935
 4937 3 1.93 86.23 28.72 0.187 4936
 4938 3 1.85 86.38 28.67 0.169 4937
 4939 3 1.84 86.48 28.6 0.197 4938
 4940 3 1.85 86.57 28.51 0.195 4939
 4941 3 1.85 86.62 28.29 0.2 4940
 4942 3 1.86 86.69 28.17 0.208 4941
 4943 3 2.03 86.74 27.94 0.252 4942
 4944 3 2.11 86.8 27.76 0.267 4943
 4945 3 2.19 86.88 27.58 0.346 4944
 4946 3 2.24 86.93 27.47 0.338 4945
 4947 3 2.28 87.01 27.36 0.327 4946
 4948 3 2.17 87.16 27.26 0.25 4947
 4949 3 2.15 87.24 27.17 0.165 4948
 4950 3 2.19 87.35 27.06 0.144 4949
 4951 3 2.32 87.44 26.9 0.164 4950
 4952 3 2.34 87.57 26.7 0.181 4951
 4953 3 2.3 87.63 26.33 0.341 4952
 4954 3 2.46 87.62 26.36 0.29 4953
 4955 3 2.61 87.58 26.37 0.209 4954
 4956 3 2.8 87.58 26.39 0.144 4955
 4957 3 2.99 87.62 26.39 0.099 4956
 4958 3 3.17 87.57 26.37 0.134 4957
 4959 3 3.34 87.6 26.3 0.147 4958
 4960 3 3.4 87.65 26.23 0.151 4959
 4961 3 3.55 87.65 26.2 0.145 4960
 4962 3 3.61 87.71 26.09 0.133 4961
 4963 3 3.71 87.76 25.96 0.123 4962
 4964 3 3.86 87.8 25.86 0.15 4963
 4965 3 3.94 87.87 25.79 0.164 4964
 4966 3 3.94 87.99 25.73 0.221 4965
 4967 3 4.02 88.01 25.64 0.195 4966
 4968 3 4.17 88.05 25.57 0.158 4967
 4969 3 4.29 88.1 25.5 0.141 4968
 4970 3 4.37 88.1 25.41 0.108 4969
 4971 3 4.47 88.19 25.2 0.2 4970
 4972 3 4.6 88.27 25.12 0.206 4971
 4973 3 4.77 88.38 25.05 0.279 4972
 4974 3 5 88.38 25.02 0.308 4973
 4975 3 5.14 88.43 25.02 0.318 4974
 4976 3 5.27 88.52 25.09 0.288 4975
 4977 3 5.31 88.63 25.25 0.216 4976
 4978 3 5.43 88.74 25.34 0.179 4977
 4979 3 5.54 88.77 25.46 0.162 4978
 4980 3 5.63 88.82 25.5 0.159 4979
 4981 3 5.71 88.94 25.5 0.166 4980
 4982 3 5.85 88.94 25.46 0.114 4981
 4983 3 5.91 89.1 25.54 0.147 4982
 4984 3 6.05 89.16 25.57 0.187 4983
 4985 3 6.29 89.24 25.55 0.214 4984
 4986 3 6.5 89.29 25.59 0.191 4985
 4987 3 6.62 89.35 25.68 0.222 4986
 4988 3 6.76 89.4 25.79 0.322 4987
 4989 3 6.84 89.48 25.93 0.37 4988
 4990 3 6.56 89.77 26.23 0.082 4989
 4991 3 6.54 89.88 26.39 0.099 4990
 4992 3 6.47 89.93 26.48 0.121 4991
 4993 3 6.43 89.91 26.64 0.078 4992
 4994 3 6.42 89.76 26.68 0.078 4993
 4995 3 6.31 89.68 26.8 0.079 4994
 4996 3 6.2 89.6 26.84 0.064 4995
 4997 3 6.31 90.01 26.36 0.059 4992
 4998 3 6.25 89.99 26.18 0.054 4997
 4999 3 6.97 89.62 25.96 0.319 4989
 5000 3 7.25 89.52 25.93 0.184 4999
 5001 3 7.46 89.6 26.05 0.15 5000
 5002 3 7.72 89.66 26.23 0.264 5001
 5003 3 7.97 89.46 26.52 0.203 5002
 5004 3 7.97 89.4 26.62 0.283 5003
 5005 3 7.96 89.18 26.59 0.26 5004
 5006 3 7.99 89.12 26.73 0.172 5005
 5007 3 8.05 89.38 27.07 0.137 5006
 5008 3 7.92 89.4 27.25 0.105 5007
 5009 3 7.77 89.41 27.34 0.098 5008
 5010 3 8.02 89.02 27 0.165 5006
 5011 3 8.05 88.91 27.07 0.11 5010
 5012 3 7.8 88.96 26.48 0.137 5005
 5013 3 7.66 88.85 26.61 0.134 5012
 5014 3 7.63 88.71 26.68 0.181 5013
 5015 3 7.72 88.54 26.68 0.185 5014
 5016 3 7.77 88.24 26.61 0.106 5015
 5017 3 7.72 88.07 26.57 0.11 5016
 5018 3 7.68 87.93 26.43 0.088 5017
 5019 3 7.67 87.79 26.46 0.084 5018
 5020 3 7.67 87.52 26.48 0.135 5019
 5021 3 7.51 87.4 26.48 0.135 5020
 5022 3 7.38 87.24 26.62 0.128 5021
 5023 3 7.34 87.13 26.64 0.086 5022
 5024 3 7.25 86.96 26.59 0.098 5023
 5025 3 7.22 86.82 26.59 0.118 5024
 5026 3 7.22 86.71 26.61 0.137 5025
 5027 3 7.29 86.49 26.43 0.129 5026
 5028 3 7.38 86.29 26.39 0.119 5027
 5029 3 7.42 86.16 26.34 0.187 5028
 5030 3 7.51 85.98 26.37 0.193 5029
 5031 3 7.52 85.73 26.59 0.136 5030
 5032 3 7.34 85.48 26.64 0.075 5031
 5033 3 7.18 85.41 26.73 0.063 5032
 5034 3 7.5 85.99 26.16 0.148 5030
 5035 3 7.51 85.94 25.98 0.098 5034
 5036 3 7.58 85.82 25.86 0.085 5035
 5037 3 7.55 85.71 25.79 0.086 5036
 5038 3 7.5 85.55 25.71 0.079 5037
 5039 3 7.38 85.4 25.66 0.119 5038
 5040 3 7.38 85.19 25.64 0.16 5039
 5041 3 7.46 85.04 25.64 0.108 5040
 5042 3 7.58 84.87 25.71 0.11 5041
 5043 3 7.64 84.77 25.73 0.121 5042
 5044 3 7.8 84.68 25.79 0.111 5043
 5045 3 7.89 84.6 25.87 0.12 5044
 5046 3 7.97 84.52 25.95 0.143 5045
 5047 3 7.97 84.49 26.18 0.087 5046
 5048 3 7.97 84.4 26.37 0.094 5047
 5049 3 7.93 84.38 26.64 0.098 5048
 5050 3 7.92 84.41 26.77 0.125 5049
 5051 3 7.93 84.32 26.89 0.1 5050
 5052 3 7.77 89.73 26.12 0.26 5002
 5053 3 7.85 89.79 26.02 0.224 5052
 5054 3 7.93 89.96 25.93 0.201 5053
 5055 3 8.05 90.05 25.89 0.158 5054
 5056 3 8.22 90.12 25.8 0.153 5055
 5057 3 8.45 90.1 25.79 0.176 5056
 5058 3 8.7 90.04 26.02 0.089 5057
 5059 3 8.72 90.07 26.16 0.067 5058
 5060 3 8.63 90.21 25.66 0.247 5057
 5061 3 8.75 90.37 25.73 0.243 5060
 5062 3 8.88 90.37 25.66 0.178 5061
 5063 3 9 90.37 25.59 0.178 5062
 5064 3 9.15 90.66 25.3 0.309 5063
 5065 3 9.27 90.77 25.2 0.237 5064
 5066 3 9.33 90.85 25.09 0.389 5065
 5067 3 9.33 90.91 24.93 0.415 5066
 5068 3 9.33 90.99 24.59 0.397 5067
 5069 3 9.4 91.13 24.59 0.496 5068
 5070 3 9.47 91.29 24.5 0.601 5069
 5071 3 10.24 91.15 24.89 0.172 5070
 5072 3 10.38 91.16 24.86 0.177 5071
 5073 3 10.58 91.19 24.93 0.183 5072
 5074 3 10.66 91.18 24.84 0.205 5073
 5075 3 10.75 91.24 24.77 0.122 5074
 5076 3 10.87 91.24 24.91 0.059 5075
 5077 3 10.98 91.18 24.89 0.064 5076
 5078 3 11.1 91.24 24.82 0.079 5077
 5079 3 11.2 91.29 24.82 0.098 5078
 5080 3 11.32 91.38 24.93 0.056 5079
 5081 3 10.72 91.02 24.7 0.068 5074
 5082 3 10.88 90.88 24.68 0.093 5081
 5083 3 10.94 90.79 24.73 0.081 5082
 5084 3 11.1 90.77 24.79 0.102 5083
 5085 3 11.32 90.69 24.8 0.11 5084
 5086 3 11.43 90.68 24.86 0.107 5085
 5087 3 11.61 90.69 25.07 0.06 5086
 5088 3 11.71 90.66 25.16 0.103 5087
 5089 3 11.79 90.54 25.27 0.086 5088
 5090 3 11.91 90.4 25.29 0.05 5089
 5091 3 12.06 90.35 25.34 0.066 5090
 5092 3 12.21 90.29 25.32 0.094 5091
 5093 3 12.21 90.16 25.32 0.054 5092
 5094 3 12.32 90.05 25.25 0.119 5093
 5095 3 12.46 90.02 25.23 0.17 5094
 5096 3 12.35 89.91 25.02 0.041 5095
 5097 3 12.3 89.96 24.89 0.079 5096
 5098 3 12.33 89.93 24.75 0.116 5097
 5099 3 12.43 89.96 24.61 0.156 5098
 5100 3 12.55 89.91 24.5 0.148 5099
 5101 3 12.78 89.82 24.34 0.121 5100
 5102 3 12.87 89.79 24.18 0.147 5101
 5103 3 12.94 89.79 24.02 0.18 5102
 5104 3 12.68 90.04 25.37 0.132 5095
 5105 3 12.8 90.04 25.46 0.122 5104
 5106 3 12.9 90.02 25.55 0.08 5105
 5107 3 12.96 90.05 25.68 0.139 5106
 5108 3 9.22 91.44 24.25 0.529 5070
 5109 3 9.27 91.55 24.3 0.401 5108
 5110 3 9.03 91.62 24.18 0.377 5109
 5111 3 8.58 91.71 23.8 0.195 5110
 5112 3 8.44 91.79 23.64 0.109 5111
 5113 3 8.38 91.87 23.46 0.109 5112
 5114 3 8.32 91.99 23.41 0.185 5113
 5115 3 8.19 92.02 23.48 0.292 5114
 5116 3 7.97 92.16 23.16 0.097 5115
 5117 3 7.84 92.24 23.04 0.101 5116
 5118 3 7.71 92.3 22.91 0.099 5117
 5119 3 7.59 92.37 22.8 0.13 5118
 5120 3 7.54 92.38 22.64 0.127 5119
 5121 3 7.47 92.35 22.48 0.106 5120
 5122 3 7.38 92.41 22.32 0.096 5121
 5123 3 7.23 92.43 22.25 0.118 5122
 5124 3 7.15 92.41 22.12 0.094 5123
 5125 3 6.97 92.43 22.02 0.044 5124
 5126 3 9.25 90.57 25.29 0.219 5065
 5127 3 9.25 90.43 25.16 0.181 5126
 5128 3 9.18 90.29 24.91 0.086 5127
 5129 3 9 90.13 24.86 0.126 5128
 5130 3 8.81 90.04 24.8 0.135 5129
 5131 3 8.72 89.94 24.75 0.129 5130
 5132 3 8.62 89.9 24.61 0.095 5131
 5133 3 8.55 89.79 24.5 0.057 5132
 5134 3 8.57 89.74 24.39 0.054 5133
 5135 3 8.53 89.66 24.18 0.097 5134
 5136 3 8.36 89.62 24.14 0.076 5135
 5137 3 8.22 89.54 24.07 0.079 5136
 5138 3 8.28 89.41 24 0.05 5137
 5139 3 8.24 89.35 23.86 0.092 5138
 5140 3 8.13 89.27 23.98 0.087 5139
 5141 3 8.97 90.96 25.23 0.085 5064
 5142 3 8.88 90.96 25.34 0.069 5141
 5143 3 8.85 90.91 25.46 0.066 5142
 5144 3 8.8 91.01 25.54 0.082 5143
 5145 3 8.58 90.93 25.66 0.069 5144
 5146 3 8.48 90.9 25.7 0.131 5145
 5147 3 8.5 90.96 25.84 0.000125 5146
 5148 3 8.72 90.77 25.95 0.075 5062
 5149 3 8.58 90.79 26.04 0.14 5148
 5150 3 8.45 90.85 26.05 0.107 5149
 5151 3 8.33 90.87 26.09 0.111 5150
 5152 3 8.22 90.93 26.14 0.096 5151
 5153 3 8.73 90.55 25.96 0.067 5061
 5154 3 8.75 90.62 26.11 0.066 5153
 5155 3 8.72 90.66 26.23 0.077 5154
 5156 3 8.47 90.41 25.48 0.138 5060
 5157 3 8.3 90.29 25.57 0.081 5156
 5158 3 8.23 90.43 25.59 0.135 5157
 5159 3 6.97 89.96 25.89 0.133 4999
 5160 3 6.88 90.15 25.71 0.124 5159
 5161 3 6.83 90.21 25.59 0.134 5160
 5162 3 6.89 90.3 25.59 0.175 5161
 5163 3 6.67 90.44 25.41 0.096 5162
 5164 3 6.51 90.54 25.54 0.182 5163
 5165 3 6.45 90.65 25.48 0.135 5164
 5166 3 6.34 90.76 25.41 0.095 5165
 5167 3 6.23 90.87 25.23 0.081 5166
 5168 3 6.21 90.96 25.14 0.091 5167
 5169 3 6.17 91.1 25.04 0.099 5168
 5170 3 7.02 90.35 25.71 0.157 5162
 5171 3 7.23 90.32 25.84 0.076 5170
 5172 3 7.38 90.33 25.96 0.107 5171
 5173 3 7.54 90.35 26.07 0.113 5172
 5174 3 7.75 90.43 26.12 0.131 5173
 5175 3 7.88 90.54 26.2 0.162 5174
 5176 3 7.96 90.68 26.14 0.189 5175
 5177 3 8.04 90.82 26 0.17 5176
 5178 3 3.67 88.21 25.75 0.057 4966
 5179 3 3.53 88.29 25.66 0.078 5178
 5180 3 3.4 88.33 25.55 0.069 5179
 5181 3 2.07 87.68 25.88 0.226 4953
 5182 3 1.99 87.71 25.58 0.148 5181
 5183 3 1.9 87.74 25.35 0.141 5182
 5184 3 1.85 87.73 25.13 0.129 5183
 5185 3 1.84 87.68 25.01 0.14 5184
 5186 3 1.81 87.65 24.79 0.147 5185
 5187 3 1.77 87.66 24.61 0.156 5186
 5188 3 1.68 87.68 24.49 0.162 5187
 5189 3 1.61 87.63 24.36 0.173 5188
 5190 3 1.53 87.6 24.29 0.216 5189
 5191 3 1.48 87.68 24.03 0.19 5190
 5192 3 1.32 87.74 24.22 0.113 5191
 5193 3 1.19 87.69 24.04 0.148 5192
 5194 3 1.32 87.46 24.01 0.058 5193
 5195 3 1.4 87.71 23.85 0.141 5191
 5196 3 1.36 87.73 23.74 0.161 5195
 5197 3 1.34 87.79 23.45 0.107 5196
 5198 3 1.34 87.76 23.31 0.08 5197
 5199 3 1.28 87.79 23.06 0.124 5198
 5200 3 1.27 87.79 22.9 0.143 5199
 5201 3 1.24 87.74 22.72 0.134 5200
 5202 3 1.23 87.66 22.6 0.127 5201
 5203 3 1.15 87.66 22.38 0.164 5202
 5204 3 1.05 87.63 22.22 0.172 5203
 5205 3 0.92 87.6 22.01 0.134 5204
 5206 3 0.75 87.63 21.85 0.167 5205
 5207 3 0.71 87.6 21.6 0.174 5206
 5208 3 0.69 87.6 21.38 0.147 5207
 5209 3 0.65 87.57 21.2 0.133 5208
 5210 3 0.55 87.6 20.97 0.109 5209
 5211 3 0.54 87.66 20.76 0.175 5210
 5212 3 0.51 87.77 20.67 0.195 5211
 5213 3 0.42 87.88 20.49 0.182 5212
 5214 3 0.45 87.91 20.35 0.24 5213
 5215 3 0.38 87.73 19.97 0.194 5214
 5216 3 0.33 87.66 19.79 0.162 5215
 5217 3 0.17 87.49 19.56 0.122 5216
 5218 3 0.03 87.43 19.49 0.126 5217
 5219 3 -0.07 87.32 19.54 0.085 5218
 5220 3 0.57 88.16 20.49 0.103 5214
 5221 3 0.66 88.21 20.45 0.115 5220
 5222 3 0.81 88.19 20.38 0.144 5221
 5223 3 0.94 88.18 20.33 0.192 5222
 5224 3 1.02 88.26 19.97 0.107 5223
 5225 3 0.99 88.27 19.81 0.094 5224
 5226 3 1.11 88.21 19.72 0.065 5225
 5227 3 1.16 88.29 19.49 0.117 5226
 5228 3 1.26 88.35 19.31 0.108 5227
 5229 3 1.36 88.37 19.17 0.087 5228
 5230 3 1.04 88.1 20.69 0.107 5223
 5231 3 1.18 88.05 20.76 0.141 5230
 5232 3 0.6 84.23 26.61 0.127 4898
 5233 3 0.54 84.21 26.49 0.097 5232
 5234 3 0.69 84.26 26.29 0.115 5233
 5235 3 0.8 84.24 26.15 0.076 5234
 5236 3 0.25 83.37 26.61 0.086 4892
 5237 3 -5.58 76.38 27.07 0.081 4840
 5238 3 -5.67 76.16 27.05 0.075 5237
 5239 3 -15.84 63.04 22.95 0.179 4720
 5240 3 -15.69 62.79 22.99 0.113 5239
 5241 3 -15.86 62.6 23.15 0.000125 5240
 5242 3 -19.34 60.78 17.73 0.092 4630
 5243 3 -19.43 60.81 17.89 0.084 5242
 5244 3 -19.49 60.72 17.96 0.117 5243
 5245 3 -19.66 60.82 17.98 0.08 5244
 5246 3 -21.57 59.58 14.41 0.054 4609
 5247 3 -21.52 59.5 14.33 0.06 5246
 5248 3 -24.24 55.45 10.61 0.116 4563
 5249 3 -24.16 55.3 10.58 0.142 5248
 5250 3 -24.02 55.16 10.57 0.154 5249
 5251 3 -23.75 55.05 10.55 0.093 5250
 5252 3 -23.63 54.97 10.53 0.093 5251
 5253 3 -23.45 54.86 10.55 0.071 5252
 5254 3 -23.31 54.75 10.55 0.115 5253
 5255 3 -23.24 54.65 10.55 0.171 5254
 5256 3 -23.13 54.55 10.57 0.176 5255
 5257 3 -23 54.48 10.48 0.145 5256
 5258 3 -22.81 54.43 10.44 0.179 5257
 5259 3 -23.04 54.26 10.56 0.095 5258
 5260 3 -23.2 54.25 10.58 0.084 5259
 5261 3 -23.2 54.16 10.78 0.071 5260
 5262 3 -22.66 54.33 10.42 0.128 5258
 5263 3 -22.54 54.2 10.32 0.125 5262
 5264 3 -22.41 54.09 10.21 0.126 5263
 5265 3 -22.31 54.01 10.19 0.167 5264
 5266 3 -22.13 53.87 10.16 0.185 5265
 5267 3 -22 53.72 10.15 0.182 5266
 5268 3 -21.9 53.59 10.15 0.148 5267
 5269 3 -21.7 53.48 10.07 0.155 5268
 5270 3 -21.54 53.34 9.93 0.175 5269
 5271 3 -21.49 53.23 9.93 0.208 5270
 5272 3 -21.38 53.15 9.81 0.215 5271
 5273 3 -21.31 53.08 9.58 0.258 5272
 5274 3 -21.16 52.95 9.86 0.067 5273
 5275 3 -21.02 52.87 9.91 0.081 5274
 5276 3 -20.9 52.77 10.03 0.099 5275
 5277 3 -20.81 52.62 10.21 0.097 5276
 5278 3 -20.68 52.52 10.28 0.136 5277
 5279 3 -20.59 52.4 10.41 0.113 5278
 5280 3 -20.31 52.23 10.53 0.123 5279
 5281 3 -20.15 52.08 10.6 0.098 5280
 5282 3 -20.04 51.95 10.58 0.097 5281
 5283 3 -19.86 51.8 10.58 0.104 5282
 5284 3 -19.72 51.73 10.57 0.088 5283
 5285 3 -19.61 51.7 10.46 0.086 5284
 5286 3 -19.45 51.65 10.43 0.075 5285
 5287 3 -19.4 51.57 10.47 0.104 5286
 5288 3 -19.29 51.44 10.53 0.099 5287
 5289 3 -19.16 51.33 10.51 0.115 5288
 5290 3 -19.11 51.16 10.41 0.112 5289
 5291 3 -19.09 51.08 10.27 0.121 5290
 5292 3 -19.07 50.93 10.16 0.118 5291
 5293 3 -19.07 50.77 10.16 0.153 5292
 5294 3 -19.16 50.58 10.16 0.125 5293
 5295 3 -19.07 50.44 10.27 0.129 5294
 5296 3 -19.04 50.37 10.15 0.000125 5295
 5297 3 -21.25 53.07 9.26 0.328 5273
 5298 3 -21.22 53.09 9.1 0.397 5297
 5299 3 -21.11 53.19 8.91 0.369 5298
 5300 3 -20.97 53.19 8.8 0.363 5299
 5301 3 -20.59 53.05 8.83 0.262 5300
 5302 3 -20.38 52.87 8.91 0.179 5301
 5303 3 -20.22 52.79 8.94 0.163 5302
 5304 3 -20.04 52.73 9 0.159 5303
 5305 3 -19.95 52.65 8.92 0.153 5304
 5306 3 -19.82 52.55 8.85 0.178 5305
 5307 3 -19.68 52.41 8.81 0.176 5306
 5308 3 -19.54 52.33 8.72 0.177 5307
 5309 3 -19.38 52.22 8.67 0.137 5308
 5310 3 -19.25 52.2 8.59 0.152 5309
 5311 3 -19.02 52.12 8.6 0.217 5310
 5312 3 -18.86 52.05 8.63 0.174 5311
 5313 3 -18.7 51.83 8.65 0.159 5312
 5314 3 -18.56 51.76 8.67 0.176 5313
 5315 3 -18.47 51.66 8.71 0.171 5314
 5316 3 -18.36 51.55 8.85 0.163 5315
 5317 3 -18.24 51.44 9.01 0.143 5316
 5318 3 -18.13 51.36 9.13 0.149 5317
 5319 3 -17.97 51.34 9.16 0.126 5318
 5320 3 -17.82 51.33 9.24 0.115 5319
 5321 3 -17.66 51.32 9.26 0.146 5320
 5322 3 -17.54 51.32 9.33 0.158 5321
 5323 3 -17.4 51.3 9.39 0.157 5322
 5324 3 -17.29 51.25 9.44 0.14 5323
 5325 3 -17.13 51.27 9.48 0.132 5324
 5326 3 -16.97 51.3 9.57 0.17 5325
 5327 3 -16.81 51.33 9.58 0.204 5326
 5328 3 -16.68 51.29 9.69 0.218 5327
 5329 3 -16.63 50.9 9.66 0.113 5328
 5330 3 -16.56 50.73 9.56 0.09 5329
 5331 3 -16.47 50.58 9.52 0.072 5330
 5332 3 -16.4 50.5 9.46 0.08 5331
 5333 3 -16.27 50.47 9.39 0.098 5332
 5334 3 -16.11 50.44 9.33 0.144 5333
 5335 3 -16 50.37 9.33 0.11 5334
 5336 3 -16 50.29 9.41 0.071 5335
 5337 3 -16.56 51.5 9.61 0.17 5328
 5338 3 -16.45 51.58 9.69 0.161 5337
 5339 3 -16.32 51.62 9.89 0.115 5338
 5340 3 -16.18 51.65 9.86 0.135 5339
 5341 3 -16.13 51.75 9.91 0.142 5340
 5342 3 -16.04 51.83 9.99 0.144 5341
 5343 3 -15.95 51.91 10.01 0.107 5342
 5344 3 -15.77 51.95 10.08 0.102 5343
 5345 3 -15.66 51.95 10.21 0.145 5344
 5346 3 -15.55 51.95 10.27 0.112 5345
 5347 3 -15.4 51.87 10.33 0.11 5346
 5348 3 -15.25 51.91 10.34 0.156 5347
 5349 3 -15.08 51.9 10.48 0.165 5348
 5350 3 -14.99 51.94 10.61 0.163 5349
 5351 3 -14.97 52 10.77 0.173 5350
 5352 3 -14.9 52.08 10.91 0.176 5351
 5353 3 -14.9 52.15 11.07 0.174 5352
 5354 3 -14.81 52.26 11.16 0.143 5353
 5355 3 -14.74 52.26 11.27 0.176 5354
 5356 3 -14.74 52.23 11.44 0.24 5355
 5357 3 -14.65 52.38 11.51 0.324 5356
 5358 3 -14.55 52.41 11.6 0.343 5357
 5359 3 -14.51 52.55 11.71 0.305 5358
 5360 3 -14.51 52.7 11.77 0.255 5359
 5361 3 -14.43 52.7 11.91 0.191 5360
 5362 3 -14.4 52.8 12.06 0.206 5361
 5363 3 -14.32 52.79 12.23 0.236 5362
 5364 3 -14.3 52.9 12.34 0.259 5363
 5365 3 -14.22 52.91 12.51 0.239 5364
 5366 3 -14.13 52.9 12.66 0.186 5365
 5367 3 -14.18 52.83 12.9 0.167 5366
 5368 3 -14.34 52.73 13.16 0.103 5367
 5369 3 -14.35 52.72 13.31 0.122 5368
 5370 3 -14.32 52.69 13.53 0.131 5369
 5371 3 -14.25 52.68 13.66 0.14 5370
 5372 3 -14.15 52.63 13.86 0.131 5371
 5373 3 -14.05 52.62 14.02 0.118 5372
 5374 3 -13.92 52.62 14.16 0.074 5373
 5375 3 -13.82 52.66 14.24 0.078 5374
 5376 3 -13.74 52.7 14.39 0.077 5375
 5377 3 -13.7 52.65 14.55 0.096 5376
 5378 3 -13.68 52.65 14.66 0.141 5377
 5379 3 -13.43 52.58 14.8 0.163 5378
 5380 3 -13.42 52.58 14.94 0.184 5379
 5381 3 -13.38 52.51 15.1 0.204 5380
 5382 3 -13.3 52.45 15.31 0.217 5381
 5383 3 -13.21 52.43 15.41 0.237 5382
 5384 3 -13.16 52.44 15.58 0.191 5383
 5385 3 -13.14 52.58 15.72 0.151 5384
 5386 3 -13.08 52.61 15.86 0.148 5385
 5387 3 -13.04 52.61 16.07 0.135 5386
 5388 3 -12.96 52.68 16.28 0.147 5387
 5389 3 -12.9 52.72 16.41 0.13 5388
 5390 3 -12.82 52.82 16.55 0.147 5389
 5391 3 -12.79 52.89 16.67 0.144 5390
 5392 3 -12.74 52.97 16.8 0.17 5391
 5393 3 -12.74 53.07 16.91 0.212 5392
 5394 3 -12.5 52.94 17.07 0.177 5393
 5395 3 -12.48 53.01 17.21 0.199 5394
 5396 3 -12.4 53.06 17.39 0.162 5395
 5397 3 -12.41 53.06 17.57 0.154 5396
 5398 3 -12.38 53.03 17.71 0.136 5397
 5399 3 -12.15 53.04 17.64 0.103 5398
 5400 3 -12 53.06 17.62 0.125 5399
 5401 3 -11.82 53.06 17.55 0.092 5400
 5402 3 -11.72 53.08 17.64 0.094 5401
 5403 3 -11.67 53.22 17.71 0.105 5402
 5404 3 -11.73 53.32 17.8 0.094 5403
 5405 3 -11.71 53.44 17.8 0.067 5404
 5406 3 -12.47 52.97 17.91 0.125 5398
 5407 3 -12.47 52.89 18.07 0.113 5406
 5408 3 -12.47 52.89 18.32 0.073 5407
 5409 3 -12.52 52.82 18.42 0.12 5408
 5410 3 -12.5 52.92 18.73 0.09 5409
 5411 3 -12.49 53 18.8 0.092 5410
 5412 3 -12.49 53.07 18.92 0.25 5411
 5413 3 -12.13 52.93 18.76 0.111 5412
 5414 3 -11.95 52.93 18.67 0.109 5413
 5415 3 -11.77 52.94 18.6 0.117 5414
 5416 3 -11.59 52.94 18.6 0.095 5415
 5417 3 -11.48 52.9 18.57 0.092 5416
 5418 3 -11.31 52.87 18.57 0.114 5417
 5419 3 -11.15 52.93 18.51 0.125 5418
 5420 3 -11.1 52.95 18.39 0.168 5419
 5421 3 -10.89 52.86 18.35 0.128 5420
 5422 3 -10.74 52.83 18.21 0.115 5421
 5423 3 -10.7 52.82 18.07 0.132 5422
 5424 3 -10.63 52.95 18.05 0.055 5423
 5425 3 -10.54 52.98 18.1 0.066 5424
 5426 3 -10.32 53.04 18.14 0.043 5425
 5427 3 -10.24 52.98 18.07 0.068 5426
 5428 3 -10.15 52.91 18.01 0.085 5427
 5429 3 -10.04 52.83 17.98 0.038 5428
 5430 3 -9.98 52.82 17.85 0.059 5429
 5431 3 -9.97 52.87 17.73 0.122 5430
 5432 3 -9.95 52.73 17.67 0.124 5431
 5433 3 -12.9 53.12 19.05 0.127 5412
 5434 3 -13.04 53 19.19 0.114 5433
 5435 3 -13.08 52.92 19.28 0.137 5434
 5436 3 -13.15 52.75 19.37 0.131 5435
 5437 3 -13.22 52.67 19.44 0.138 5436
 5438 3 -13.26 52.54 19.48 0.139 5437
 5439 3 -13.13 52.4 19.3 0.11 5438
 5440 3 -13.05 52.29 19.21 0.09 5439
 5441 3 -12.92 52.21 19.17 0.085 5440
 5442 3 -13.28 52.36 19.62 0.129 5438
 5443 3 -13.27 52.22 19.78 0.159 5442
 5444 3 -13.08 52.51 19.71 0.055 5443
 5445 3 -13.09 52.65 19.76 0.092 5444
 5446 3 -13.11 52.74 19.87 0.048 5445
 5447 3 -13.33 51.97 19.91 0.101 5443
 5448 3 -13.39 51.9 20 0.000125 5447
 5449 3 -13.48 52.07 19.55 0.101 5442
 5450 3 -13.52 51.97 19.6 0.11 5449
 5451 3 -13.4 51.86 19.76 0.101 5450
 5452 3 -12.93 52.72 18.48 0.13 5409
 5453 3 -13.17 52.72 18.5 0.074 5452
 5454 3 -13.27 52.71 18.55 0.104 5453
 5455 3 -13 53.29 16.96 0.084 5393
 5456 3 -13.07 53.4 17.05 0.09 5455
 5457 3 -13.15 53.57 17.07 0.07 5456
 5458 3 -21.86 52.93 9.03 0.138 5298
 5459 3 -22.02 52.98 9.07 0.141 5458
 5460 3 -22.18 53.05 9.19 0.139 5459
 5461 3 -22.24 53.08 9.34 0.09 5460
 5462 3 -22.27 53.15 9.5 0.12 5461
 5463 3 -22.36 53.23 9.47 0.000125 5462
 5464 3 -29.76 52.32 2.05 0.09 3961
 5465 3 -29.74 52.23 2.11 0.106 5464
 5466 3 -29.65 52.13 2.13 0.151 5465
 5467 3 -29.53 52.04 2.13 0.194 5466
 5468 3 -29.17 51.98 1.77 0.078 5467
 5469 3 -29.08 51.96 1.68 0.077 5468
 5470 3 -28.98 51.94 1.53 0.095 5469
 5471 3 -28.87 51.88 1.36 0.117 5470
 5472 3 -28.83 51.76 1.11 0.095 5471
 5473 3 -28.81 51.62 0.93 0.107 5472
 5474 3 -28.85 51.52 0.82 0.1 5473
 5475 3 -28.96 51.45 0.66 0.114 5474
 5476 3 -29.01 51.39 0.46 0.107 5475
 5477 3 -29.05 51.38 0.33 0.115 5476
 5478 3 -29.03 51.34 0.21 0.155 5477
 5479 3 -29.12 51.3 0.13 0.117 5478
 5480 3 -29.18 51.27 0.1 0.117 5479
 5481 3 -29.15 51.19 0.22 0.074 5480
 5482 3 -29.37 51.08 0.03 0.099 5479
 5483 3 -29.56 51.02 0 0.063 5482
 5484 3 -29.67 50.99 -0.11 0.084 5483
 5485 3 -29.67 50.94 -0.26 0.079 5484
 5486 3 -29.74 50.95 -0.38 0.083 5485
 5487 3 -29.94 50.91 -0.44 0.06 5486
 5488 3 -28.74 51.38 0.12 0.102 5478
 5489 3 -28.62 51.38 0.01 0.111 5488
 5490 3 -28.62 51.37 -0.14 0.118 5489
 5491 3 -28.6 51.38 -0.31 0.091 5490
 5492 3 -28.65 51.42 -0.55 0.106 5491
 5493 3 -28.71 51.42 -0.68 0.114 5492
 5494 3 -28.76 51.42 -0.8 0.000125 5493
 5495 3 -29.6 51.94 2.26 0.11 5467
 5496 3 -29.74 51.95 2.49 0.14 5495
 5497 3 -29.83 51.91 2.65 0.203 5496
 5498 3 -29.9 51.76 2.69 0.362 5497
 5499 3 -29.76 51.62 2.19 0.066 5498
 5500 3 -29.74 51.47 2.19 0.077 5499
 5501 3 -29.78 51.33 2.21 0.093 5500
 5502 3 -29.74 51.19 2.21 0.078 5501
 5503 3 -29.65 51.08 2.24 0.095 5502
 5504 3 -29.55 51.01 2.24 0.054 5503
 5505 3 -29.46 50.97 2.09 0.111 5504
 5506 3 -29.39 50.73 2.01 0.099 5505
 5507 3 -29.37 50.62 1.96 0.169 5506
 5508 3 -29.35 50.36 2.05 0.078 5507
 5509 3 -29.28 50.18 2.11 0.063 5508
 5510 3 -29.28 50.01 2.15 0.146 5509
 5511 3 -29.24 49.86 2.17 0.185 5510
 5512 3 -29.26 49.75 2.17 0.179 5511
 5513 3 -29.33 49.48 2.26 0.098 5512
 5514 3 -29.4 49.37 2.32 0.088 5513
 5515 3 -29.42 49.16 2.3 0.104 5514
 5516 3 -29.33 49.08 2.24 0.068 5515
 5517 3 -29.99 51.69 2.78 0.281 5498
 5518 3 -30.21 51.76 3.03 0.229 5517
 5519 3 -30.33 51.7 3.38 0.12 5518
 5520 3 -30.35 51.62 3.48 0.137 5519
 5521 3 -30.29 51.44 3.57 0.137 5520
 5522 3 -30.27 51.38 3.71 0.152 5521
 5523 3 -30.2 51.41 3.94 0.091 5522
 5524 3 -30.09 51.4 4.07 0.055 5523
 5525 3 -30.09 51.44 4.19 0.058 5524
 5526 3 -30.04 51.44 4.36 0.104 5525
 5527 3 -29.97 51.48 4.49 0.079 5526
 5528 3 -29.97 51.62 4.57 0.127 5527
 5529 3 -29.99 51.73 4.74 0.132 5528
 5530 3 -29.99 51.82 4.86 0.114 5529
 5531 3 -29.93 51.97 4.94 0.099 5530
 5532 3 -29.95 52.02 5.07 0.112 5531
 5533 3 -29.97 52.08 5.19 0.133 5532
 5534 3 -29.86 52.26 5.27 0.082 5533
 5535 3 -29.93 52.4 5.33 0.095 5534
 5536 3 -30.06 52.51 5.39 0.048 5535
 5537 3 -30.04 52.57 5.49 0.148 5536
 5538 3 -30.41 52.51 5.65 0.084 5537
 5539 3 -30.57 52.55 5.69 0.065 5538
 5540 3 -30.72 52.57 5.74 0.05 5539
 5541 3 -30.88 52.57 5.85 0.057 5540
 5542 3 -31.07 52.44 5.93 0.129 5541
 5543 3 -31.2 52.48 5.98 0.107 5542
 5544 3 -31.29 52.58 6.03 0.09 5543
 5545 3 -31.45 52.73 6.02 0.065 5544
 5546 3 -31.61 52.76 6.07 0.09 5545
 5547 3 -31.75 52.82 6.22 0.081 5546
 5548 3 -31.91 52.8 6.29 0.051 5547
 5549 3 -29.82 52.55 5.74 0.117 5537
 5550 3 -29.75 52.52 5.9 0.051 5549
 5551 3 -29.75 52.59 6.02 0.043 5550
 5552 3 -29.74 52.62 6.16 0.056 5551
 5553 3 -30.96 51.64 0.18 0.101 3948
 5554 3 -30.89 51.64 0 0.128 5553
 5555 3 -31.58 52.48 -0.2 0.091 3945
 5556 3 -31.78 52.64 -0.24 0.219 5555
 5557 3 -32.38 50.26 -1.53 0.107 3924
 5558 3 -32.48 50.16 -1.54 0.127 5557
 5559 3 -32.62 50.1 -1.44 0.101 5558
 5560 3 -32.73 50.02 -1.37 0.139 5559
 5561 3 -32.76 49.95 -1.26 0.158 5560
 5562 3 -32.8 49.78 -1.31 0.18 5561
 5563 3 -32.86 49.63 -1.29 0.147 5562
 5564 3 -32.87 49.49 -1.31 0.13 5563
 5565 3 -33.07 49.33 -1.31 0.082 5564
 5566 3 -33.16 49.24 -1.16 0.115 5565
 5567 3 -33.22 49.16 -1.09 0.22 5566
 5568 3 -33.3 49.09 -1.07 0.247 5567
 5569 3 -33.43 49.08 -0.95 0.165 5568
 5570 3 -33.55 49.05 -0.88 0.137 5569
 5571 3 -33.66 48.98 -0.75 0.153 5570
 5572 3 -33.91 48.87 -0.76 0.138 5571
 5573 3 -34.05 48.71 -0.57 0.11 5572
 5574 3 -34.19 48.63 -0.57 0.079 5573
 5575 3 -34.37 48.56 -0.55 0.104 5574
 5576 3 -34.52 48.45 -0.59 0.095 5575
 5577 3 -34.65 48.37 -0.59 0.137 5576
 5578 3 -34.73 48.24 -0.58 0.131 5577
 5579 3 -34.82 48.06 -0.65 0.134 5578
 5580 3 -34.95 47.99 -0.76 0.09 5579
 5581 3 -35.08 47.99 -0.87 0.000125 5580
 5582 3 -31.15 48.99 -2.73 0.146 3918
 5583 3 -31.01 49.01 -2.89 0.095 5582
 5584 3 -31.01 49.1 -2.95 0.000125 5583
 5585 3 -31.03 45.38 -4.98 0.000125 3894
 5586 3 -28.69 43.2 -6.67 0.839 3860
 5587 3 -28.49 43.24 -6.76 0.767 5586
 5588 3 -28.53 43.35 -6.81 0.663 5587
 5589 3 -28.44 43.58 -6.89 0.451 5588
 5590 3 -28.44 43.7 -7.01 0.425 5589
 5591 3 -28.46 43.85 -7.06 0.402 5590
 5592 3 -28.35 44.06 -7.18 0.385 5591
 5593 3 -28.35 44.23 -7.11 0.373 5592
 5594 3 -28.3 44.38 -7.17 0.35 5593
 5595 3 -28.28 44.59 -7.18 0.341 5594
 5596 3 -28.1 44.81 -7.07 0.362 5595
 5597 3 -28.08 45.03 -7.1 0.322 5596
 5598 3 -28.06 45.17 -7.03 0.334 5597
 5599 3 -28.01 45.38 -7.07 0.338 5598
 5600 3 -27.94 45.56 -7.07 0.327 5599
 5601 3 -27.87 45.67 -7.19 0.317 5600
 5602 3 -27.8 45.83 -7.23 0.303 5601
 5603 3 -27.71 46.06 -7.27 0.305 5602
 5604 3 -27.69 46.66 -7.44 0.519 5603
 5605 3 -27.44 47.38 -7.86 0.862 5604
 5606 3 -27.39 47.34 -7.94 0.808 5605
 5607 3 -27.3 47.27 -8.01 0.713 5606
 5608 3 -27.19 47.21 -8.12 0.661 5607
 5609 3 -27.06 47.23 -8.21 0.579 5608
 5610 3 -27.05 46.99 -8.15 0.494 5609
 5611 3 -26.96 46.94 -8.24 0.388 5610
 5612 3 -26.76 46.99 -8.36 0.313 5611
 5613 3 -26.3 47.1 -8.56 0.369 5612
 5614 3 -26.17 47.09 -8.7 0.325 5613
 5615 3 -25.99 47.06 -8.76 0.354 5614
 5616 3 -25.69 47.02 -8.82 0.348 5615
 5617 3 -25.55 46.95 -8.99 0.306 5616
 5618 3 -25.44 46.91 -8.94 0.258 5617
 5619 3 -25.26 46.81 -8.89 0.218 5618
 5620 3 -25.1 46.76 -8.88 0.236 5619
 5621 3 -25.06 46.71 -8.7 0.205 5620
 5622 3 -24.92 46.67 -8.65 0.244 5621
 5623 3 -24.8 46.59 -8.61 0.191 5622
 5624 3 -24.49 46.35 -8.31 0.375 5623
 5625 3 -24.15 46.08 -8.11 0.26 5624
 5626 3 -24.08 45.78 -8 0.208 5625
 5627 3 -24.12 45.56 -8.14 0.134 5626
 5628 3 -24.05 45.41 -8.16 0.148 5627
 5629 3 -24.05 45.3 -8.15 0.187 5628
 5630 3 -24.03 45.16 -8.14 0.231 5629
 5631 3 -24.33 45.09 -8 0.136 5630
 5632 3 -24.4 45.08 -8.09 0.185 5631
 5633 3 -24.44 44.77 -7.93 0.112 5632
 5634 3 -24.56 44.7 -7.92 0.112 5633
 5635 3 -24.05 45.73 -7.81 0.228 5626
 5636 3 -24.01 45.76 -7.59 0.15 5635
 5637 3 -23.89 45.7 -7.52 0.163 5636
 5638 3 -23.76 45.73 -7.42 0.187 5637
 5639 3 -23.71 45.76 -7.27 0.205 5638
 5640 3 -23.65 45.85 -7.18 0.173 5639
 5641 3 -23.56 45.91 -7.19 0.312 5640
 5642 3 -23.46 45.91 -7.13 0.359 5641
 5643 3 -23.53 46.03 -7.31 0.385 5642
 5644 3 -23.54 46.06 -7.35 0.385 5643
 5645 3 -23.55 46.09 -7.4 0.385 5644
 5646 3 -23.39 45.88 -6.72 0.214 5645
 5647 3 -23.35 45.99 -6.65 0.26 5646
 5648 3 -23.26 46.01 -6.6 0.302 5647
 5649 3 -23.28 46.35 -6.64 0.206 5648
 5650 3 -23.21 46.49 -6.59 0.242 5649
 5651 3 -22.99 46.52 -6.72 0.297 5650
 5652 3 -22.8 46.59 -6.73 0.518 5651
 5653 3 -22.71 46.64 -6.68 0.604 5652
 5654 3 -22.55 46.59 -6.73 0.651 5653
 5655 3 -22.42 46.66 -6.71 0.696 5654
 5656 3 -22.26 46.69 -6.65 0.654 5655
 5657 3 -22.15 46.73 -6.73 0.568 5656
 5658 3 -22.03 46.58 -6.73 0.498 5657
 5659 3 -22.05 46.7 -6.97 0.329 5658
 5660 3 -21.92 46.88 -7.26 0.146 5659
 5661 3 -21.73 46.91 -7.32 0.103 5660
 5662 3 -21.65 46.99 -7.36 0.085 5661
 5663 3 -21.74 46.26 -6.14 0.219 5658
 5664 3 -21.65 46.24 -5.98 0.2 5663
 5665 3 -21.55 46.31 -5.73 0.15 5664
 5666 3 -21.44 46.28 -5.6 0.179 5665
 5667 3 -21.37 46.27 -5.47 0.171 5666
 5668 3 -21.3 46.28 -5.23 0.136 5667
 5669 3 -21.21 46.31 -5.13 0.129 5668
 5670 3 -21.12 46.38 -5.02 0.168 5669
 5671 3 -21.05 46.49 -4.88 0.151 5670
 5672 3 -21.01 46.59 -4.73 0.156 5671
 5673 3 -20.87 46.63 -4.69 0.285 5672
 5674 3 -20.76 46.66 -4.63 0.365 5673
 5675 3 -20.8 46.74 -4.46 0.423 5674
 5676 3 -21.19 46.46 -4.42 0.165 5675
 5677 3 -21.12 46.37 -4.39 0.145 5676
 5678 3 -21.12 46.21 -4.48 0.11 5677
 5679 3 -21.15 46.2 -4.64 0.121 5678
 5680 3 -21.19 46.02 -4.74 0.069 5679
 5681 3 -21.17 45.88 -4.73 0.041 5680
 5682 3 -20.51 46.78 -4.4 0.48 5675
 5683 3 -20.42 46.83 -4.22 0.491 5682
 5684 3 -20.31 46.84 -4.11 0.465 5683
 5685 3 -20.21 46.83 -3.91 0.391 5684
 5686 3 -20.08 46.84 -3.79 0.349 5685
 5687 3 -19.94 46.95 -3.66 0.289 5686
 5688 3 -19.83 47.08 -3.62 0.257 5687
 5689 3 -19.74 47.09 -3.56 0.133 5688
 5690 3 -22.15 47.31 -6.93 0.157 5657
 5691 3 -22.03 47.59 -6.89 0.113 5690
 5692 3 -22.08 47.55 -7.14 0.155 5691
 5693 3 -22.12 47.6 -7.27 0.141 5692
 5694 3 -22.1 47.7 -7.48 0.093 5693
 5695 3 -22.05 47.78 -7.59 0.053 5694
 5696 3 -21.96 47.84 -7.67 0.04 5695
 5697 3 -22.05 47.41 -7.21 0.067 5690
 5698 3 -22.01 47.41 -7.02 0.105 5697
 5699 3 -23.39 46.74 -6.27 0.131 5650
 5700 3 -23.39 46.81 -6.13 0.163 5699
 5701 3 -23.35 46.88 -5.84 0.18 5700
 5702 3 -23.39 46.88 -5.49 0.111 5701
 5703 3 -23.39 46.91 -5.27 0.165 5702
 5704 3 -23.35 46.88 -4.98 0.188 5703
 5705 3 -23.3 46.84 -4.73 0.184 5704
 5706 3 -23.24 46.77 -4.56 0.12 5705
 5707 3 -23.21 46.69 -4.43 0.086 5706
 5708 3 -23.26 46.73 -4.28 0.114 5707
 5709 3 -22.99 46.53 -4.06 0.101 5708
 5710 3 -22.96 46.53 -3.93 0.000125 5709
 5711 3 -23.37 47.05 -4.31 0.118 5708
 5712 3 -23.46 47.2 -4.26 0.142 5711
 5713 3 -23.14 45.64 -6.38 0.092 5648
 5714 3 -23.1 45.62 -6.23 0.071 5713
 5715 3 -23.1 45.52 -6.06 0.09 5714
 5716 3 -23.08 45.44 -5.92 0.081 5715
 5717 3 -23.05 45.38 -5.77 0.094 5716
 5718 3 -22.96 45.31 -5.6 0.112 5717
 5719 3 -22.85 45.21 -5.48 0.104 5718
 5720 3 -22.74 45.13 -5.34 0.126 5719
 5721 3 -22.6 45.01 -5.13 0.156 5720
 5722 3 -22.51 44.92 -4.97 0.168 5721
 5723 3 -22.4 44.81 -4.77 0.15 5722
 5724 3 -22.3 44.66 -4.55 0.106 5723
 5725 3 -22.21 44.52 -4.44 0.113 5724
 5726 3 -22.24 44.38 -4.3 0.151 5725
 5727 3 -22.26 44.24 -4.1 0.105 5726
 5728 3 -22.28 44.1 -4.09 0.078 5727
 5729 3 -22.3 44.01 -4.01 0.077 5728
 5730 3 -22.24 43.92 -3.89 0.166 5729
 5731 3 -22.08 43.98 -3.68 0.107 5730
 5732 3 -21.98 43.95 -3.62 0.075 5731
 5733 3 -22.23 43.66 -3.95 0.152 5730
 5734 3 -22.35 43.59 -4.17 0.072 5733
 5735 3 -22.46 43.62 -4.19 0.086 5734
 5736 3 -22.56 43.66 -4.22 0.000125 5735
 5737 3 -23.71 46.44 -7.14 0.292 5644
 5738 3 -23.74 46.6 -7.03 0.245 5737
 5739 3 -23.78 46.7 -7.01 0.207 5738
 5740 3 -23.78 46.83 -6.97 0.148 5739
 5741 3 -23.78 47.01 -7.13 0.129 5740
 5742 3 -23.76 47.12 -7.19 0.095 5741
 5743 3 -23.8 47.28 -7.24 0.108 5742
 5744 3 -23.87 47.41 -7.27 0.122 5743
 5745 3 -23.94 47.49 -7.4 0.084 5744
 5746 3 -23.37 46.1 -7.93 0.159 5643
 5747 3 -23.21 45.96 -8.08 0.09 5746
 5748 3 -23.12 45.95 -8.21 0.087 5747
 5749 3 -22.99 45.95 -8.39 0.091 5748
 5750 3 -23.42 45.81 -7.39 0.102 5642
 5751 3 -23.96 45.49 -7.98 0.183 5635
 5752 3 -23.85 45.49 -8.22 0.182 5751
 5753 3 -23.74 45.49 -8.48 0.09 5752
 5754 3 -23.6 45.49 -8.62 0.1 5753
 5755 3 -23.58 45.52 -8.73 0.097 5754
 5756 3 -24.06 46.21 -8.34 0.252 5625
 5757 3 -23.98 46.13 -8.65 0.103 5756
 5758 3 -23.76 46.09 -8.66 0.000125 5757
 5759 3 -24.55 46.34 -8.22 0.175 5624
 5760 3 -24.65 46.33 -8.19 0.125 5759
 5761 3 -25.24 46.59 -9.13 0.148 5617
 5762 3 -25.21 46.51 -9.05 0.121 5761
 5763 3 -25.26 46.31 -8.98 0.141 5762
 5764 3 -25.21 46.21 -9 0.142 5763
 5765 3 -27.28 48.23 -8.37 0.514 5605
 5766 3 -27.44 48.52 -8.47 0.382 5765
 5767 3 -27.42 48.71 -8.54 0.34 5766
 5768 3 -27.48 48.89 -8.56 0.335 5767
 5769 3 -27.51 49.13 -8.59 0.342 5768
 5770 3 -27.51 49.38 -8.61 0.292 5769
 5771 3 -27.55 49.63 -8.64 0.318 5770
 5772 3 -27.55 49.92 -8.7 0.321 5771
 5773 3 -27.49 50.21 -8.8 0.314 5772
 5774 3 -27.49 50.34 -8.76 0.299 5773
 5775 3 -27.58 50.55 -8.75 0.291 5774
 5776 3 -27.62 50.74 -8.72 0.318 5775
 5777 3 -27.65 50.95 -8.73 0.358 5776
 5778 3 -27.67 51.14 -8.75 0.364 5777
 5779 3 -27.71 51.35 -8.69 0.359 5778
 5780 3 -27.76 51.52 -8.59 0.372 5779
 5781 3 -27.87 51.7 -8.48 0.389 5780
 5782 3 -27.94 51.88 -8.36 0.452 5781
 5783 3 -27.96 52.05 -8.24 0.494 5782
 5784 3 -28.01 52.21 -8.12 0.509 5783
 5785 3 -27.99 52.35 -8 0.551 5784
 5786 3 -28.06 52.59 -7.93 0.56 5785
 5787 3 -28.08 52.77 -7.88 0.566 5786
 5788 3 -28.06 52.92 -7.85 0.545 5787
 5789 3 -28.01 53.02 -7.71 0.509 5788
 5790 3 -27.9 53.1 -7.61 0.529 5789
 5791 3 -27.83 53.16 -7.43 0.456 5790
 5792 3 -27.81 53.33 -7.35 0.367 5791
 5793 3 -27.69 53.49 -7.39 0.347 5792
 5794 3 -27.62 53.63 -7.35 0.33 5793
 5795 3 -27.53 53.74 -7.28 0.302 5794
 5796 3 -27.46 53.78 -7.18 0.321 5795
 5797 3 -27.49 54.03 -7.11 0.317 5796
 5798 3 -27.42 54.2 -7.09 0.37 5797
 5799 3 -27.51 54.45 -6.44 0.118 5798
 5800 3 -27.48 54.48 -6.32 0.112 5799
 5801 3 -27.37 54.35 -7.32 0.287 5798
 5802 3 -27.33 54.48 -7.42 0.344 5801
 5803 3 -27.33 54.64 -7.42 0.379 5802
 5804 3 -27.31 54.84 -7.48 0.398 5803
 5805 3 -27.26 55.01 -7.57 0.427 5804
 5806 3 -27.21 55.14 -7.61 0.495 5805
 5807 3 -27.1 55.23 -7.71 0.621 5806
 5808 3 -27.12 55.34 -7.68 0.776 5807
 5809 3 -26.53 54.49 -8.62 0.119 5808
 5810 3 -26.39 54.49 -8.66 0.139 5809
 5811 3 -26.31 54.44 -8.75 0.205 5810
 5812 3 -26.19 54.41 -8.78 0.27 5811
 5813 3 -26.01 54.24 -8.54 0.128 5812
 5814 3 -25.87 54.38 -8.44 0.166 5813
 5815 3 -25.85 54.49 -8.31 0.141 5814
 5816 3 -25.83 54.52 -8.2 0.13 5815
 5817 3 -25.71 54.52 -8.07 0.157 5816
 5818 3 -25.56 54.59 -8.05 0.184 5817
 5819 3 -25.4 54.56 -7.88 0.169 5818
 5820 3 -25.28 54.56 -7.81 0.176 5819
 5821 3 -25.1 54.58 -7.89 0.249 5820
 5822 3 -24.96 54.63 -8.05 0.289 5821
 5823 3 -24.73 54.74 -7.99 0.413 5822
 5824 3 -24.58 54.74 -8.06 0.484 5823
 5825 3 -24.49 54.81 -8.06 0.493 5824
 5826 3 -24.33 54.81 -8.15 0.473 5825
 5827 3 -24.19 54.84 -8.19 0.479 5826
 5828 3 -24.01 54.48 -8.41 0.33 5827
 5829 3 -23.78 54.34 -8.56 0.245 5828
 5830 3 -23.71 54.09 -8.6 0.246 5829
 5831 3 -23.48 54.01 -8.48 0.259 5830
 5832 3 -23.42 53.84 -8.22 0.204 5831
 5833 3 -23.24 53.77 -8.22 0.203 5832
 5834 3 -22.94 53.62 -8.38 0.207 5833
 5835 3 -22.83 53.59 -8.46 0.247 5834
 5836 3 -22.62 53.52 -8.7 0.166 5835
 5837 3 -22.51 53.39 -8.72 0.152 5836
 5838 3 -22.4 53.3 -8.8 0.104 5837
 5839 3 -22.26 53.23 -8.83 0.098 5838
 5840 3 -22.19 53.1 -8.73 0.093 5839
 5841 3 -22.12 53.09 -8.62 0.101 5840
 5842 3 -21.99 53.14 -8.6 0.059 5841
 5843 3 -21.83 52.95 -8.45 0.135 5842
 5844 3 -21.65 53.08 -8.31 0.14 5843
 5845 3 -21.62 52.99 -8.22 0.152 5844
 5846 3 -21.6 52.91 -8.13 0.17 5845
 5847 3 -21.73 52.77 -7.98 0.143 5846
 5848 3 -21.9 52.7 -7.92 0.102 5847
 5849 3 -21.92 52.71 -7.77 0.1 5848
 5850 3 -21.94 52.67 -7.63 0.069 5849
 5851 3 -24.26 55.24 -7.76 0.19 5827
 5852 3 -24.15 55.34 -7.63 0.136 5851
 5853 3 -24.03 55.46 -7.55 0.132 5852
 5854 3 -23.87 55.55 -7.58 0.05 5853
 5855 3 -25.3 54.71 -8.27 0.059 5822
 5856 3 -26.12 54.49 -8.89 0.25 5812
 5857 3 -26.01 54.44 -9.06 0.27 5856
 5858 3 -25.92 54.41 -9.23 0.282 5857
 5859 3 -25.8 54.41 -9.38 0.275 5858
 5860 3 -25.67 54.37 -9.63 0.237 5859
 5861 3 -25.53 54.28 -9.8 0.221 5860
 5862 3 -25.42 54.24 -9.93 0.2 5861
 5863 3 -25.24 54.1 -10.08 0.25 5862
 5864 3 -25.08 53.95 -10.13 0.267 5863
 5865 3 -24.92 53.84 -10.15 0.228 5864
 5866 3 -24.83 53.66 -10.13 0.196 5865
 5867 3 -24.71 53.52 -10.31 0.192 5866
 5868 3 -24.65 53.41 -10.36 0.27 5867
 5869 3 -24.6 53.24 -10.46 0.25 5868
 5870 3 -24.51 53.09 -10.53 0.265 5869
 5871 3 -24.37 52.96 -10.67 0.209 5870
 5872 3 -24.21 52.94 -10.81 0.213 5871
 5873 3 -24.06 52.85 -10.81 0.206 5872
 5874 3 -23.76 52.73 -10.85 0.435 5873
 5875 3 -23.69 52.69 -10.79 0.515 5874
 5876 3 -23.55 52.7 -10.86 0.573 5875
 5877 3 -23.37 52.69 -10.81 0.555 5876
 5878 3 -23.26 52.48 -10.86 0.506 5877
 5879 3 -23.15 52.24 -10.89 0.48 5878
 5880 3 -23.1 51.81 -10.99 0.2 5879
 5881 3 -22.92 51.84 -11.13 0.201 5880
 5882 3 -22.81 51.81 -11.16 0.197 5881
 5883 3 -22.74 51.74 -11.36 0.135 5882
 5884 3 -22.56 51.7 -11.43 0.152 5883
 5885 3 -22.49 51.62 -11.5 0.171 5884
 5886 3 -22.3 51.64 -11.69 0.152 5885
 5887 3 -22.15 51.63 -11.82 0.149 5886
 5888 3 -21.99 51.7 -11.87 0.157 5887
 5889 3 -21.8 51.63 -11.87 0.175 5888
 5890 3 -21.71 51.59 -11.8 0.224 5889
 5891 3 -21.6 51.52 -11.72 0.233 5890
 5892 3 -21.49 51.58 -11.74 0.256 5891
 5893 3 -21.35 51.62 -11.83 0.292 5892
 5894 3 -21.12 51.56 -11.8 0.234 5893
 5895 3 -20.9 51.49 -11.88 0.256 5894
 5896 3 -20.74 51.49 -11.97 0.306 5895
 5897 3 -20.55 51.52 -12.04 0.346 5896
 5898 3 -20.4 51.56 -12.08 0.351 5897
 5899 3 -20.22 51.56 -12.12 0.313 5898
 5900 3 -20.04 51.16 -12.45 0.12 5899
 5901 3 -19.84 51.02 -12.5 0.13 5900
 5902 3 -19.8 50.81 -12.49 0.082 5901
 5903 3 -19.64 50.84 -12.56 0.069 5902
 5904 3 -19.41 50.81 -12.63 0.14 5903
 5905 3 -19.27 50.7 -12.6 0.16 5904
 5906 3 -19.14 50.52 -12.46 0.13 5905
 5907 3 -19.09 50.38 -12.38 0.115 5906
 5908 3 -19.09 50.27 -12.35 0.164 5907
 5909 3 -19.04 50.16 -12.3 0.159 5908
 5910 3 -18.97 49.99 -12.27 0.127 5909
 5911 3 -18.84 49.83 -12.27 0.106 5910
 5912 3 -18.77 49.59 -12.28 0.094 5911
 5913 3 -18.75 49.45 -12.25 0.142 5912
 5914 3 -18.74 49.37 -12.16 0.162 5913
 5915 3 -18.49 49.42 -12 0.099 5914
 5916 3 -18.33 49.39 -11.88 0.000125 5915
 5917 3 -20.1 52.06 -11.97 0.189 5899
 5918 3 -20.1 51.92 -11.68 0.195 5917
 5919 3 -20.1 51.95 -11.57 0.213 5918
 5920 3 -20.21 51.94 -11.4 0.15 5919
 5921 3 -20.26 51.88 -11.29 0.198 5920
 5922 3 -20.21 51.77 -11.28 0.263 5921
 5923 3 -19.99 51.49 -11.4 0.159 5922
 5924 3 -19.85 51.26 -11.23 0.168 5923
 5925 3 -19.95 52.24 -12.22 0.095 5917
 5926 3 -19.86 52.3 -12.37 0.082 5925
 5927 3 -19.75 52.33 -12.48 0.097 5926
 5928 3 -19.59 52.44 -12.61 0.114 5927
 5929 3 -19.41 52.45 -12.68 0.077 5928
 5930 3 -19.27 52.49 -12.8 0.129 5929
 5931 3 -19.11 52.56 -12.97 0.123 5930
 5932 3 -19.18 52.7 -13.04 0.107 5931
 5933 3 -19.14 52.84 -13.07 0.095 5932
 5934 3 -21.44 51.94 -11.94 0.098 5893
 5935 3 -21.51 52.13 -11.99 0.154 5934
 5936 3 -22.46 51.34 -11.39 0.123 5885
 5937 3 -22.69 51.2 -11.32 0.179 5936
 5938 3 -22.78 51.2 -11.39 0.218 5937
 5939 3 -22.89 50.95 -11.26 0.128 5938
 5940 3 -22.96 50.77 -11.16 0.13 5939
 5941 3 -22.94 50.56 -11.11 0.195 5940
 5942 3 -22.99 50.46 -11.04 0.189 5941
 5943 3 -22.9 50.23 -10.89 0.119 5942
 5944 3 -22.87 50.1 -10.86 0.15 5943
 5945 3 -22.71 49.95 -10.91 0.179 5944
 5946 3 -22.6 49.87 -11 0.189 5945
 5947 3 -22.53 49.81 -11.06 0.156 5946
 5948 3 -22.39 49.74 -11.24 0.095 5947
 5949 3 -22.28 49.66 -11.28 0.097 5948
 5950 3 -22.17 49.56 -11.4 0.093 5949
 5951 3 -22.1 49.45 -11.48 0.115 5950
 5952 3 -22.03 49.33 -11.41 0.166 5951
 5953 3 -21.85 49.31 -11.64 0.128 5952
 5954 3 -21.71 49.19 -11.66 0.106 5953
 5955 3 -21.69 49.13 -11.75 0.096 5954
 5956 3 -21.73 49.01 -11.88 0.09 5955
 5957 3 -21.64 48.84 -11.88 0.094 5956
 5958 3 -22.76 51.39 -11.71 0.137 5938
 5959 3 -22.73 51.51 -11.84 0.000125 5958
 5960 3 -22.74 51.77 -10.87 0.124 5882
 5961 3 -22.55 51.69 -10.82 0.141 5960
 5962 3 -22.4 51.59 -10.78 0.107 5961
 5963 3 -22.3 51.66 -10.77 0.167 5962
 5964 3 -27.39 55.78 -7.26 0.613 5808
 5965 3 -27.39 55.91 -7.31 0.701 5964
 5966 3 -27.44 56.13 -7.27 0.668 5965
 5967 3 -27.33 56.24 -7.34 0.844 5966
 5968 3 -27.3 56.37 -7.22 0.941 5967
 5969 3 -27.21 56.48 -7.14 0.934 5968
 5970 3 -27.28 56.74 -7.06 0.873 5969
 5971 3 -27.35 56.87 -7.02 0.873 5970
 5972 3 -26.51 55.71 -8.12 0.198 5971
 5973 3 -26.37 55.52 -8.22 0.213 5972
 5974 3 -26.26 55.51 -8.21 0.298 5973
 5975 3 -26.35 55.48 -7.91 0.268 5974
 5976 3 -26.6 55.74 -7.6 0.085 5975
 5977 3 -25.94 55.56 -8.54 0.087 5974
 5978 3 -25.81 55.49 -8.49 0.058 5977
 5979 3 -25.69 55.41 -8.39 0.055 5978
 5980 3 -25.64 55.3 -8.31 0.099 5979
 5981 3 -25.69 55.2 -8.29 0.135 5980
 5982 3 -25.8 55.14 -8.25 0.203 5981
 5983 3 -25.96 55.37 -8.38 0.111 5982
 5984 3 -25.89 55.44 -8.3 0.063 5983
 5985 3 -27.44 57.19 -6.89 0.778 5970
 5986 3 -27.37 57.31 -6.83 0.77 5985
 5987 3 -27.58 57.69 -6.8 0.667 5986
 5988 3 -27.6 57.87 -6.79 0.634 5987
 5989 3 -27.69 58.13 -6.83 0.647 5988
 5990 3 -27.78 58.34 -6.72 0.573 5989
 5991 3 -28.21 58.77 -6.64 0.435 5990
 5992 3 -28.3 58.85 -6.51 0.414 5991
 5993 3 -28.35 58.98 -6.41 0.341 5992
 5994 3 -28.44 59.06 -6.3 0.307 5993
 5995 3 -28.58 59.16 -6.18 0.233 5994
 5996 3 -28.65 59.21 -6.05 0.247 5995
 5997 3 -28.65 59.33 -5.97 0.235 5996
 5998 3 -28.65 59.37 -5.56 0.092 5997
 5999 3 -28.64 59.34 -5.46 0.283 5998
 6000 3 -28.69 59.35 -5.34 0.345 5999
 6001 3 -28.42 59.24 -4.95 0.285 6000
 6002 3 -28.33 59.23 -4.79 0.314 6001
 6003 3 -28.24 59.21 -4.66 0.345 6002
 6004 3 -28.06 59.2 -4.58 0.402 6003
 6005 3 -27.96 59.19 -4.51 0.428 6004
 6006 3 -27.78 59.13 -4.46 0.432 6005
 6007 3 -27.58 59.12 -4.35 0.417 6006
 6008 3 -27.46 59.16 -4.29 0.324 6007
 6009 3 -27.19 59.19 -4.23 0.262 6008
 6010 3 -27.1 59.23 -4.14 0.255 6009
 6011 3 -26.99 59.27 -4.12 0.286 6010
 6012 3 -26.85 58.99 -3.96 0.213 6011
 6013 3 -26.74 58.92 -3.9 0.237 6012
 6014 3 -26.74 59.08 -3.51 0.125 6013
 6015 3 -26.71 59.1 -3.34 0.13 6014
 6016 3 -26.55 58.73 -4.02 0.151 6013
 6017 3 -26.37 58.62 -4.09 0.155 6016
 6018 3 -26.19 58.51 -4.13 0.12 6017
 6019 3 -26.06 58.44 -4.1 0.117 6018
 6020 3 -25.9 58.37 -4.09 0.143 6019
 6021 3 -25.76 58.27 -4.14 0.134 6020
 6022 3 -25.65 58.16 -4.18 0.113 6021
 6023 3 -25.55 57.99 -4.22 0.127 6022
 6024 3 -25.44 57.85 -4.29 0.1 6023
 6025 3 -25.33 57.74 -4.33 0.129 6024
 6026 3 -25.23 57.67 -4.38 0.154 6025
 6027 3 -25.01 57.63 -4.38 0.108 6026
 6028 3 -24.98 57.55 -4.31 0.138 6027
 6029 3 -25.01 57.41 -4.34 0.171 6028
 6030 3 -24.92 57.3 -4.23 0.099 6029
 6031 3 -24.83 57.16 -4.27 0.106 6030
 6032 3 -24.78 57.09 -4.34 0.188 6031
 6033 3 -24.76 57.01 -4.42 0.238 6032
 6034 3 -24.55 56.85 -4.42 0.179 6033
 6035 3 -24.46 56.74 -4.48 0.187 6034
 6036 3 -24.4 56.62 -4.59 0.198 6035
 6037 3 -24.33 56.42 -4.48 0.239 6036
 6038 3 -24.28 56.37 -4.17 0.118 6037
 6039 3 -24.24 56.34 -3.97 0.126 6038
 6040 3 -24.15 56.41 -3.84 0.122 6039
 6041 3 -24.1 56.39 -3.74 0.11 6040
 6042 3 -23.96 56.33 -3.59 0.093 6041
 6043 3 -23.78 56.34 -3.53 0.09 6042
 6044 3 -23.65 56.31 -3.38 0.062 6043
 6045 3 -23.65 56.2 -3.24 0.073 6044
 6046 3 -23.78 56.23 -3.17 0.115 6045
 6047 3 -23.9 56.27 -3.03 0.082 6046
 6048 3 -26.9 59.58 -4.22 0.232 6011
 6049 3 -26.83 59.77 -4.22 0.242 6048
 6050 3 -26.8 59.99 -4.3 0.249 6049
 6051 3 -26.83 60.31 -4.3 0.149 6050
 6052 3 -26.87 60.49 -4.5 0.11 6051
 6053 3 -26.87 60.58 -4.62 0.145 6052
 6054 3 -26.89 60.6 -4.8 0.125 6053
 6055 3 -26.9 60.7 -4.84 0.136 6054
 6056 3 -26.9 60.84 -5 0.107 6055
 6057 3 -26.83 61.05 -5.1 0.163 6056
 6058 3 -26.76 61.05 -5.38 0.156 6057
 6059 3 -26.78 61.24 -5.45 0.1 6058
 6060 3 -26.51 61.27 -5.88 0.393 6059
 6061 3 -26.62 61.06 -5.97 0.327 6060
 6062 3 -26.35 61.02 -6.47 0.039 6061
 6063 3 -26.26 60.92 -6.51 0.069 6062
 6064 3 -26.96 60.92 -6.17 0.212 6061
 6065 3 -26.96 60.81 -6.22 0.18 6064
 6066 3 -26.46 61.45 -5.93 0.429 6060
 6067 3 -26.46 61.55 -6.05 0.491 6066
 6068 3 -26.42 61.73 -6.17 0.538 6067
 6069 3 -26.58 61.84 -6.21 0.6 6068
 6070 3 -26.87 62.05 -6.06 0.516 6069
 6071 3 -26.96 62.14 -6.06 0.431 6070
 6072 3 -27.01 62.21 -6.21 0.385 6071
 6073 3 -27.01 62.28 -6.33 0.327 6072
 6074 3 -26.99 62.37 -6.41 0.268 6073
 6075 3 -26.98 62.64 -6.48 0.171 6074
 6076 3 -26.92 62.77 -6.52 0.329 6075
 6077 3 -26.94 62.94 -6.47 0.381 6076
 6078 3 -27.01 63.09 -6.38 0.454 6077
 6079 3 -27.03 63.42 -6.45 0.465 6078
 6080 3 -27.1 63.52 -6.46 0.407 6079
 6081 3 -27.19 63.63 -6.47 0.407 6080
 6082 3 -27.24 63.74 -6.47 0.363 6081
 6083 3 -27.3 63.87 -6.43 0.287 6082
 6084 3 -27.21 63.91 -6.64 0.391 6083
 6085 3 -27.3 64.02 -6.71 0.326 6084
 6086 3 -27.31 64.14 -6.7 0.3 6085
 6087 3 -27.37 64.25 -6.72 0.263 6086
 6088 3 -27.46 64.39 -6.75 0.218 6087
 6089 3 -27.55 64.63 -6.88 0.218 6088
 6090 3 -27.64 64.67 -7.05 0.219 6089
 6091 3 -27.73 64.74 -7.16 0.168 6090
 6092 3 -27.83 64.86 -7.31 0.161 6091
 6093 3 -27.96 64.97 -7.37 0.145 6092
 6094 3 -28.03 65.09 -7.46 0.116 6093
 6095 3 -28.12 65.22 -7.55 0.165 6094
 6096 3 -28.12 65.39 -7.73 0.172 6095
 6097 3 -28.15 65.55 -7.71 0.13 6096
 6098 3 -28.28 65.81 -7.89 0.214 6097
 6099 3 -28.26 65.94 -7.91 0.228 6098
 6100 3 -28.24 66.09 -7.93 0.29 6099
 6101 3 -28.19 66.22 -8 0.366 6100
 6102 3 -28.12 66.36 -7.88 0.353 6101
 6103 3 -28.21 66.55 -7.87 0.299 6102
 6104 3 -28.19 66.77 -8.02 0.266 6103
 6105 3 -28.19 66.91 -8.02 0.241 6104
 6106 3 -28.33 67.09 -8.06 0.256 6105
 6107 3 -28.55 67.55 -8.3 0.126 6106
 6108 3 -28.55 67.78 -8.47 0.112 6107
 6109 3 -28.49 67.8 -8.7 0.108 6108
 6110 3 -28.44 67.72 -8.83 0.05 6109
 6111 3 -28.31 67.17 -7.98 0.162 6106
 6112 3 -28.35 67.24 -7.88 0.138 6111
 6113 3 -28.44 67.42 -7.8 0.134 6112
 6114 3 -28.55 67.55 -7.81 0.148 6113
 6115 3 -28.64 67.69 -7.8 0.17 6114
 6116 3 -28.73 67.86 -7.89 0.178 6115
 6117 3 -28.85 67.97 -7.91 0.176 6116
 6118 3 -28.99 68.14 -7.89 0.199 6117
 6119 3 -29.15 68.33 -7.89 0.198 6118
 6120 3 -29.35 68.55 -7.89 0.181 6119
 6121 3 -29.48 68.74 -7.88 0.196 6120
 6122 3 -29.56 68.86 -7.84 0.19 6121
 6123 3 -29.62 69 -7.84 0.185 6122
 6124 3 -29.71 69.11 -7.77 0.16 6123
 6125 3 -29.74 69.25 -7.75 0.118 6124
 6126 3 -29.8 69.41 -7.71 0.147 6125
 6127 3 -29.87 69.58 -7.64 0.14 6126
 6128 3 -29.87 69.72 -7.63 0.124 6127
 6129 3 -29.87 69.83 -7.52 0.129 6128
 6130 3 -29.85 69.97 -7.5 0.123 6129
 6131 3 -29.83 70.08 -7.37 0.141 6130
 6132 3 -29.83 70.14 -7.21 0.136 6131
 6133 3 -29.81 70.25 -7.12 0.145 6132
 6134 3 -29.8 70.34 -6.96 0.152 6133
 6135 3 -29.83 70.45 -6.87 0.162 6134
 6136 3 -29.85 70.61 -6.76 0.149 6135
 6137 3 -29.83 70.78 -6.67 0.198 6136
 6138 3 -29.83 70.92 -6.62 0.183 6137
 6139 3 -30.12 71.24 -6.5 0.371 6138
 6140 3 -30.28 71.44 -6.51 0.421 6139
 6141 3 -30.87 71.75 -6.71 0.118 6140
 6142 3 -31.08 71.69 -6.67 0.135 6141
 6143 3 -31.19 71.69 -6.41 0.115 6142
 6144 3 -31.28 71.75 -6.33 0.054 6143
 6145 3 -31.12 71.67 -6.87 0.092 6142
 6146 3 -31.24 71.64 -7.01 0.083 6145
 6147 3 -30.21 71.53 -6.46 0.415 6140
 6148 3 -30.08 71.61 -6.3 0.381 6147
 6149 3 -30.05 71.78 -6.25 0.322 6148
 6150 3 -30.03 71.94 -6.17 0.262 6149
 6151 3 -29.92 72.03 -6.09 0.199 6150
 6152 3 -29.85 72.17 -6.01 0.178 6151
 6153 3 -29.71 72.36 -6.01 0.154 6152
 6154 3 -29.64 72.5 -5.97 0.135 6153
 6155 3 -29.65 72.64 -6.01 0.157 6154
 6156 3 -29.62 72.83 -5.95 0.201 6155
 6157 3 -29.53 73.34 -5.82 0.344 6156
 6158 3 -29.37 73.78 -5.63 0.119 6157
 6159 3 -29.28 73.89 -5.5 0.098 6158
 6160 3 -29.21 74.03 -5.41 0.085 6159
 6161 3 -29.1 74.11 -5.32 0.095 6160
 6162 3 -29.06 74.17 -5.21 0.139 6161
 6163 3 -29.03 74.22 -5.08 0.164 6162
 6164 3 -28.94 74.27 -5 0.209 6163
 6165 3 -28.78 74.38 -5.12 0.14 6164
 6166 3 -28.73 74.25 -5.34 0.084 6165
 6167 3 -28.71 74.14 -5.37 0.055 6166
 6168 3 -28.58 74.2 -5.4 0.06 6167
 6169 3 -28.71 74.61 -5.07 0.147 6165
 6170 3 -28.58 74.69 -5.07 0.164 6169
 6171 3 -28.4 74.8 -5.03 0.166 6170
 6172 3 -28.31 74.89 -4.96 0.202 6171
 6173 3 -28.26 74.97 -4.83 0.277 6172
 6174 3 -28.15 75.03 -4.78 0.341 6173
 6175 3 -27.99 75.03 -4.78 0.426 6174
 6176 3 -27.85 75.08 -4.78 0.459 6175
 6177 3 -27.51 75.03 -5.33 0.072 6176
 6178 3 -27.46 75.11 -5.47 0.072 6177
 6179 3 -27.4 75.14 -5.62 0.114 6178
 6180 3 -27.26 75.16 -5.74 0.186 6179
 6181 3 -27.24 74.75 -5.83 0.132 6180
 6182 3 -27.1 74.8 -6.25 0.155 6181
 6183 3 -27.48 74.49 -5.69 0.158 6181
 6184 3 -27.53 74.39 -5.62 0.22 6183
 6185 3 -27.8 74.33 -5.49 0.146 6184
 6186 3 -27.99 74.28 -5.41 0.07 6185
 6187 3 -27.9 74.14 -5.37 0.105 6186
 6188 3 -27.85 74.03 -5.29 0.095 6187
 6189 3 -27.33 74.25 -5.8 0.088 6184
 6190 3 -27.33 74.11 -5.78 0.103 6189
 6191 3 -27.28 75.44 -5.74 0.211 6180
 6192 3 -27.26 75.63 -5.57 0.103 6191
 6193 3 -27.37 75.86 -5.71 0.141 6192
 6194 3 -27.4 75.99 -5.71 0.148 6193
 6195 3 -27.64 76.14 -5.67 0.132 6194
 6196 3 -27.83 76.27 -5.74 0.105 6195
 6197 3 -27.69 75.08 -4.65 0.433 6176
 6198 3 -27.55 75.09 -4.59 0.383 6197
 6199 3 -27.37 75.05 -4.53 0.258 6198
 6200 3 -27.19 75 -4.51 0.148 6199
 6201 3 -26.99 75.08 -4.58 0.137 6200
 6202 3 -26.78 75.05 -4.46 0.134 6201
 6203 3 -26.62 75.05 -4.37 0.13 6202
 6204 3 -26.44 75.05 -4.38 0.152 6203
 6205 3 -26.35 74.97 -4.45 0.199 6204
 6206 3 -26.17 74.94 -4.41 0.181 6205
 6207 3 -26.01 75.08 -4.22 0.153 6206
 6208 3 -25.9 75.06 -4.12 0.156 6207
 6209 3 -25.74 75.14 -4.08 0.188 6208
 6210 3 -25.65 75.22 -4.01 0.177 6209
 6211 3 -25.53 75.36 -3.93 0.138 6210
 6212 3 -25.46 75.45 -3.87 0.163 6211
 6213 3 -25.35 75.45 -3.77 0.145 6212
 6214 3 -25.15 75.53 -3.75 0.103 6213
 6215 3 -25.08 75.72 -3.79 0.123 6214
 6216 3 -25.05 75.83 -3.77 0.123 6215
 6217 3 -24.94 75.95 -3.73 0.126 6216
 6218 3 -24.85 76.11 -3.73 0.128 6217
 6219 3 -24.83 76.22 -3.62 0.096 6218
 6220 3 -24.65 76.38 -3.6 0.112 6219
 6221 3 -24.53 76.61 -3.56 0.227 6220
 6222 3 -24.51 76.83 -3.39 0.147 6221
 6223 3 -24.46 76.97 -3.41 0.163 6222
 6224 3 -24.48 77.17 -3.31 0.144 6223
 6225 3 -24.44 77.27 -3.25 0.199 6224
 6226 3 -24.74 77.49 -3.41 0.105 6225
 6227 3 -24.78 77.64 -3.48 0.07 6226
 6228 3 -24.74 77.72 -3.6 0.098 6227
 6229 3 -24.8 77.89 -3.71 0.113 6228
 6230 3 -24.87 78 -3.77 0.128 6229
 6231 3 -25.1 78.03 -3.81 0.122 6230
 6232 3 -25.19 78.11 -3.85 0.175 6231
 6233 3 -25.49 77.97 -3.89 0.055 6232
 6234 3 -25.42 77.91 -3.93 0.057 6233
 6235 3 -25.35 77.81 -3.96 0.067 6234
 6236 3 -25.35 77.78 -4.12 0.062 6235
 6237 3 -25.37 77.69 -4.26 0.055 6236
 6238 3 -25.28 77.55 -4.24 0.067 6237
 6239 3 -25.26 77.42 -4.32 0.124 6238
 6240 3 -25.26 77.33 -4.41 0.057 6239
 6241 3 -24.98 78.27 -4.04 0.08 6232
 6242 3 -24.96 78.36 -4.13 0.149 6241
 6243 3 -24.99 78.47 -4.21 0.155 6242
 6244 3 -25.01 78.52 -4.33 0.115 6243
 6245 3 -25.1 78.58 -4.5 0.071 6244
 6246 3 -25.08 78.67 -4.66 0.085 6245
 6247 3 -24.94 78.75 -4.79 0.068 6246
 6248 3 -24.76 78.78 -4.79 0.096 6247
 6249 3 -24.67 78.84 -4.87 0.161 6248
 6250 3 -24.55 78.75 -4.49 0.081 6249
 6251 3 -24.65 78.74 -4.38 0.131 6250
 6252 3 -24.64 78.67 -4.25 0.181 6251
 6253 3 -24.83 78.7 -4.15 0.075 6252
 6254 3 -24.58 79.05 -5.24 0.098 6249
 6255 3 -24.48 79.14 -5.36 0.139 6254
 6256 3 -24.24 79.08 -5.57 0.101 6255
 6257 3 -24.1 79.08 -5.57 0.07 6256
 6258 3 -23.99 79.11 -5.57 0.107 6257
 6259 3 -23.78 79.2 -5.55 0.085 6258
 6260 3 -23.65 79.2 -5.59 0.085 6259
 6261 3 -23.42 79.31 -5.57 0.064 6260
 6262 3 -23.17 79.38 -5.54 0.113 6261
 6263 3 -22.98 79.5 -5.53 0.093 6262
 6264 3 -22.78 79.58 -5.55 0.114 6263
 6265 3 -22.62 79.78 -5.5 0.062 6264
 6266 3 -22.49 79.8 -5.45 0.063 6265
 6267 3 -22.42 79.77 -5.37 0.136 6266
 6268 3 -22.49 79.99 -5.08 0.105 6267
 6269 3 -22.4 80.06 -5.05 0.172 6268
 6270 3 -22.31 80.14 -4.91 0.159 6269
 6271 3 -22.23 80.22 -4.7 0.000125 6270
 6272 3 -22.74 79.75 -5.83 0.085 6264
 6273 3 -22.74 79.78 -5.94 0.1 6272
 6274 3 -22.76 79.83 -6.04 0.162 6273
 6275 3 -22.73 79.88 -6.16 0.223 6274
 6276 3 -22.74 80.11 -6.08 0.137 6275
 6277 3 -22.76 80.31 -6.11 0.081 6276
 6278 3 -22.65 79.64 -6.5 0.12 6275
 6279 3 -22.65 79.55 -6.69 0.13 6278
 6280 3 -22.6 79.55 -6.8 0.105 6279
 6281 3 -22.55 79.41 -6.87 0.104 6280
 6282 3 -22.51 79.3 -6.86 0.098 6281
 6283 3 -24.21 77.47 -3.16 0.11 6225
 6284 3 -24.01 77.55 -3.14 0.112 6283
 6285 3 -23.9 77.61 -3.04 0.099 6284
 6286 3 -23.92 77.74 -2.96 0.117 6285
 6287 3 -23.92 77.8 -2.81 0.132 6286
 6288 3 -23.87 77.92 -2.75 0.164 6287
 6289 3 -23.71 78 -2.62 0.101 6288
 6290 3 -23.67 78.08 -2.46 0.096 6289
 6291 3 -23.65 78.14 -2.33 0.142 6290
 6292 3 -23.74 78.08 -2.31 0.028 6291
 6293 3 -23.62 78.27 -2.16 0.166 6291
 6294 3 -23.6 78.33 -2.02 0.145 6293
 6295 3 -23.65 78.44 -1.89 0.155 6294
 6296 3 -23.65 78.5 -1.78 0.132 6295
 6297 3 -23.69 78.58 -1.56 0.099 6296
 6298 3 -23.74 78.69 -1.46 0.105 6297
 6299 3 -23.8 78.78 -1.32 0.106 6298
 6300 3 -23.81 78.81 -1.11 0.135 6299
 6301 3 -23.83 78.83 -0.91 0.162 6300
 6302 3 -23.78 78.89 -0.77 0.186 6301
 6303 3 -23.8 78.88 -0.54 0.175 6302
 6304 3 -23.87 79.11 -0.37 0.109 6303
 6305 3 -23.87 79.19 -0.25 0.129 6304
 6306 3 -23.87 79.28 -0.13 0.121 6305
 6307 3 -23.87 79.36 0 0.113 6306
 6308 3 -23.83 79.39 0.09 0.099 6307
 6309 3 -23.8 79.42 0.26 0.114 6308
 6310 3 -23.83 79.5 0.34 0.108 6309
 6311 3 -23.73 79.67 0.4 0.134 6310
 6312 3 -23.69 79.78 0.47 0.143 6311
 6313 3 -23.71 80 0.69 0.156 6312
 6314 3 -23.67 80.14 0.83 0.151 6313
 6315 3 -23.71 80.24 0.99 0.127 6314
 6316 3 -23.69 80.42 1.07 0.14 6315
 6317 3 -23.67 80.56 1.23 0.08 6316
 6318 3 -23.69 80.64 1.34 0.147 6317
 6319 3 -23.51 80.83 1.38 0.116 6318
 6320 3 -23.53 80.97 1.44 0.096 6319
 6321 3 -23.51 81.08 1.67 0.125 6320
 6322 3 -23.42 81.24 1.73 0.115 6321
 6323 3 -23.28 81.41 1.8 0.135 6322
 6324 3 -23.21 81.49 1.88 0.148 6323
 6325 3 -23.12 81.63 1.97 0.159 6324
 6326 3 -23.03 81.71 2.11 0.143 6325
 6327 3 -22.87 81.85 2.24 0.136 6326
 6328 3 -22.78 81.96 2.41 0.148 6327
 6329 3 -22.69 81.98 2.58 0.17 6328
 6330 3 -22.6 82.02 2.74 0.227 6329
 6331 3 -22.58 82.12 2.89 0.357 6330
 6332 3 -22.55 82.18 3.08 0.395 6331
 6333 3 -22.51 82.27 3.22 0.339 6332
 6334 3 -22.15 82.1 3.43 0.113 6333
 6335 3 -22.1 82.05 3.62 0.134 6334
 6336 3 -21.92 82.04 3.77 0.125 6335
 6337 3 -21.78 82.08 3.85 0.117 6336
 6338 3 -21.67 82.1 3.93 0.114 6337
 6339 3 -21.51 82.07 4.06 0.145 6338
 6340 3 -21.42 82.02 4.17 0.169 6339
 6341 3 -21.31 81.9 4.27 0.185 6340
 6342 3 -21.23 81.71 4.31 0.176 6341
 6343 3 -21.15 81.52 4.31 0.219 6342
 6344 3 -21.46 81.71 4.06 0.092 6343
 6345 3 -20.98 81.29 4.51 0.124 6343
 6346 3 -20.87 81.07 4.56 0.122 6345
 6347 3 -20.76 80.98 4.63 0.143 6346
 6348 3 -20.53 80.82 4.68 0.153 6347
 6349 3 -20.33 80.66 4.69 0.13 6348
 6350 3 -20.19 80.62 4.68 0.146 6349
 6351 3 -20.05 80.52 4.68 0.161 6350
 6352 3 -19.96 80.41 4.72 0.113 6351
 6353 3 -19.8 80.35 4.68 0.108 6352
 6354 3 -19.67 80.16 4.69 0.053 6353
 6355 3 -19.6 79.96 4.71 0.07 6354
 6356 3 -19.58 79.79 4.72 0.129 6355
 6357 3 -22.96 82.08 2.66 0.095 6329
 6358 3 -23.15 82.15 2.72 0.112 6357
 6359 3 -23.24 82.23 2.81 0.127 6358
 6360 3 -23.35 82.29 2.93 0.09 6359
 6361 3 -23.46 80.64 1.42 0.065 6319
 6362 3 -23.51 80.55 1.46 0.072 6361
 6363 3 -23.67 78.61 -0.44 0.098 6303
 6364 3 -23.76 78.52 -0.41 0.092 6363
 6365 3 -23.92 78.49 -0.37 0.084 6364
 6366 3 -24.08 78.47 -0.48 0.091 6365
 6367 3 -24.15 78.36 -0.42 0.134 6366
 6368 3 -24.17 78.28 -0.35 0.075 6367
 6369 3 -24.19 78.17 -0.28 0.11 6368
 6370 3 -24.26 78.05 -0.12 0.108 6369
 6371 3 -24.33 78.03 0 0.135 6370
 6372 3 -24.49 78 0.06 0.118 6371
 6373 3 -24.64 77.94 0.14 0.042 6372
 6374 3 -24.71 76.08 -3.91 0.074 6218
 6375 3 -24.67 75.94 -3.89 0.062 6374
 6376 3 -26.92 75.02 -4.87 0.124 6201
 6377 3 -26.89 75 -5.07 0.119 6376
 6378 3 -26.9 74.97 -5.2 0.000125 6377
 6379 3 -28.94 74 -4.74 0.116 6164
 6380 3 -28.92 73.92 -4.67 0.186 6379
 6381 3 -29.17 73.83 -4.42 0.083 6380
 6382 3 -29.28 73.77 -4.29 0.105 6381
 6383 3 -29.44 73.83 -4.12 0.095 6382
 6384 3 -29.44 73.92 -3.95 0.084 6383
 6385 3 -28.55 68.03 -7.96 0.068 6116
 6386 3 -28.46 68.14 -7.87 0.137 6385
 6387 3 -28.42 68.19 -7.71 0.096 6386
 6388 3 -27.99 67.22 -8.15 0.074 6105
 6389 3 -28.03 67.39 -8.16 0.128 6388
 6390 3 -28.37 65.75 -8.08 0.151 6098
 6391 3 -28.46 65.61 -8.2 0.091 6390
 6392 3 -27.35 63.91 -6.54 0.231 6083
 6393 3 -27.44 63.94 -6.63 0.15 6392
 6394 3 -26.58 63.09 -7.05 0.053 6080
 6395 3 -26.53 63.05 -6.96 0.082 6394
 6396 3 -26.46 62.98 -6.92 0.077 6395
 6397 3 -27.28 63.67 -6.5 0.142 6079
 6398 3 -27.33 63.76 -6.51 0.000125 6397
 6399 3 -25.85 61.91 -6.13 0.101 6068
 6400 3 -25.83 61.95 -6.04 0.111 6399
 6401 3 -26.87 61.39 -5.39 0.239 6059
 6402 3 -26.87 61.56 -5.34 0.318 6401
 6403 3 -26.94 61.84 -5.34 0.425 6402
 6404 3 -26.9 61.98 -5.34 0.414 6403
 6405 3 -26.99 62.14 -5.42 0.361 6404
 6406 3 -26.15 61.87 -5.35 0.095 6405
 6407 3 -26.1 61.77 -5.41 0.000125 6406
 6408 3 -27.15 62.33 -5.47 0.175 6405
 6409 3 -27.21 62.48 -5.31 0.059 6408
 6410 3 -29.19 59.58 -5.34 0.321 6000
 6411 3 -29.28 59.69 -5.22 0.346 6410
 6412 3 -29.35 59.81 -5.09 0.356 6411
 6413 3 -29.42 59.96 -5 0.418 6412
 6414 3 -29.58 59.96 -4.85 0.457 6413
 6415 3 -29.67 59.99 -4.71 0.515 6414
 6416 3 -30.05 59.55 -4.76 0.183 6415
 6417 3 -30.15 59.45 -4.64 0.202 6416
 6418 3 -30.28 59.41 -4.56 0.2 6417
 6419 3 -30.4 59.38 -4.47 0.178 6418
 6420 3 -30.46 59.27 -4.22 0.133 6419
 6421 3 -30.53 59.31 -4.05 0.113 6420
 6422 3 -30.62 59.3 -3.86 0.133 6421
 6423 3 -30.67 59.31 -3.67 0.154 6422
 6424 3 -30.74 59.31 -3.53 0.174 6423
 6425 3 -30.74 59.31 -3.38 0.174 6424
 6426 3 -30.94 59.27 -3.2 0.143 6425
 6427 3 -31.01 59.28 -3 0.187 6426
 6428 3 -31.15 59.31 -2.93 0.166 6427
 6429 3 -31.28 59.38 -2.89 0.195 6428
 6430 3 -31.44 59.16 -2.75 0.134 6429
 6431 3 -31.49 59.17 -2.62 0.186 6430
 6432 3 -31.51 59.12 -2.5 0.243 6431
 6433 3 -31.53 59.13 -2.37 0.274 6432
 6434 3 -31.55 59.06 -2.27 0.302 6433
 6435 3 -31.92 58.99 -2.02 0.173 6434
 6436 3 -32 58.99 -1.84 0.192 6435
 6437 3 -32.11 58.84 -1.6 0.109 6436
 6438 3 -32.15 58.74 -1.48 0.117 6437
 6439 3 -32.18 58.7 -1.36 0.15 6438
 6440 3 -32.34 58.69 -1.26 0.139 6439
 6441 3 -32.48 58.63 -1.15 0.142 6440
 6442 3 -32.62 58.7 -1.09 0.179 6441
 6443 3 -32.69 58.84 -1.09 0.165 6442
 6444 3 -32.44 59.06 -1.08 0.104 6443
 6445 3 -32.34 59.05 -1.06 0.07 6444
 6446 3 -32.98 58.85 -0.99 0.173 6443
 6447 3 -33.12 58.84 -0.92 0.157 6446
 6448 3 -33.34 58.81 -0.79 0.148 6447
 6449 3 -33.44 58.8 -0.67 0.129 6448
 6450 3 -33.55 58.77 -0.5 0.168 6449
 6451 3 -33.69 58.73 -0.32 0.144 6450
 6452 3 -33.79 58.81 -0.15 0.143 6451
 6453 3 -33.84 58.96 -0.05 0.153 6452
 6454 3 -33.98 58.89 0.01 0.165 6453
 6455 3 -34.15 58.96 0.13 0.195 6454
 6456 3 -34.3 59.05 0.16 0.242 6455
 6457 3 -34.48 59.16 0.12 0.266 6456
 6458 3 -34.57 58.85 0.22 0.058 6457
 6459 3 -34.69 59.31 0.09 0.243 6457
 6460 3 -34.77 59.41 0.07 0.149 6459
 6461 3 -34.8 59.58 0.04 0.181 6460
 6462 3 -34.9 59.63 0.13 0.284 6461
 6463 3 -34.97 59.7 0.16 0.34 6462
 6464 3 -35.01 59.81 0.13 0.397 6463
 6465 3 -35.12 59.88 0.13 0.479 6464
 6466 3 -35.23 59.83 0.34 0.493 6465
 6467 3 -35.37 59.88 0.38 0.491 6466
 6468 3 -35.54 59.95 0.49 0.429 6467
 6469 3 -35.62 60.06 0.53 0.409 6468
 6470 3 -35.7 60.08 0.67 0.429 6469
 6471 3 -35.36 60.12 0.68 0.094 6470
 6472 3 -35.25 60.12 0.68 0.087 6471
 6473 3 -35.07 60.08 0.7 0.055 6472
 6474 3 -34.87 59.98 0.54 0.13 6473
 6475 3 -34.83 59.91 0.47 0.082 6474
 6476 3 -35.83 60.23 0.68 0.462 6470
 6477 3 -35.94 60.24 0.68 0.321 6476
 6478 3 -36.05 60.2 0.79 0.304 6477
 6479 3 -36.3 60.35 0.9 0.207 6478
 6480 3 -36.45 60.52 0.83 0.207 6479
 6481 3 -36.55 60.56 0.93 0.126 6480
 6482 3 -36.69 60.52 1.04 0.142 6481
 6483 3 -36.76 60.6 1.25 0.129 6482
 6484 3 -36.86 60.64 1.28 0.174 6483
 6485 3 -33.83 59.21 -0.03 0.119 6453
 6486 3 -33.87 59.34 0 0.095 6485
 6487 3 -33.75 59.49 0 0.144 6486
 6488 3 -33.83 59.45 0.09 0.226 6487
 6489 3 -34.09 59.31 0.1 0.093 6488
 6490 3 -34.05 59.17 0.07 0.088 6489
 6491 3 -30.49 59.31 -3.17 0.102 6425
 6492 3 -30.3 59.3 -3.26 0.139 6491
 6493 3 -30.21 59.31 -3.4 0.000125 6492
 6494 3 -29.6 60.2 -4.47 0.521 6415
 6495 3 -29.67 60.31 -4.38 0.534 6494
 6496 3 -29.76 60.31 -4.22 0.504 6495
 6497 3 -29.89 60.28 -4.1 0.429 6496
 6498 3 -29.85 60.41 -4.05 0.31 6497
 6499 3 -30.03 60.59 -4.01 0.284 6498
 6500 3 -30.06 60.74 -3.97 0.32 6499
 6501 3 -30.05 60.84 -4 0.383 6500
 6502 3 -30.21 60.91 -3.67 0.277 6501
 6503 3 -30.35 60.99 -3.57 0.268 6502
 6504 3 -30.24 61.16 -3.34 0.223 6503
 6505 3 -30.3 61.23 -3.09 0.205 6504
 6506 3 -30.3 61.31 -2.94 0.202 6505
 6507 3 -30.37 61.38 -2.76 0.212 6506
 6508 3 -30.4 61.45 -2.59 0.206 6507
 6509 3 -30.42 61.52 -2.4 0.225 6508
 6510 3 -30.46 61.58 -2.26 0.259 6509
 6511 3 -30.49 61.7 -2.11 0.315 6510
 6512 3 -30.49 61.71 -1.99 0.385 6511
 6513 3 -30.55 61.76 -1.89 0.43 6512
 6514 3 -30.55 61.83 -1.81 0.512 6513
 6515 3 -30.69 61.92 -1.88 0.54 6514
 6516 3 -30.8 62.02 -1.94 0.689 6515
 6517 3 -30.9 62.12 -2.01 0.689 6516
 6518 3 -31.03 62.2 -2.03 0.794 6517
 6519 3 -31.06 62.33 -2.17 0.883 6518
 6520 3 -31.12 62.41 -2.3 1.01 6519
 6521 3 -31.17 62.45 -2.44 1.093 6520
 6522 3 -31.26 62.56 -2.38 1.188 6521
 6523 3 -31.4 62.73 -2.99 1.046 6522
 6524 3 -31.49 62.81 -3.01 0.968 6523
 6525 3 -31.78 62.77 -2.71 0.204 6524
 6526 3 -32.08 62.74 -2.4 0.204 6525
 6527 3 -31.56 63.71 -2.34 0.103 6525
 6528 3 -31.58 63.88 -2.32 0.111 6527
 6529 3 -31.62 64.08 -2.28 0.123 6528
 6530 3 -31.76 64.27 -2.22 0.126 6529
 6531 3 -31.83 64.41 -2.26 0.154 6530
 6532 3 -31.83 64.55 -2.4 0.184 6531
 6533 3 -31.87 64.66 -2.49 0.199 6532
 6534 3 -32.05 64.66 -2.4 0.11 6533
 6535 3 -32.18 64.89 -2.4 0.132 6534
 6536 3 -32.23 65.02 -2.4 0.117 6535
 6537 3 -32.25 65.16 -2.46 0.089 6536
 6538 3 -32.29 65.33 -2.55 0.102 6537
 6539 3 -32.29 65.45 -2.59 0.108 6538
 6540 3 -32.3 65.56 -2.61 0.062 6539
 6541 3 -31.71 64.89 -2.74 0.129 6533
 6542 3 -31.65 65.05 -2.88 0.11 6541
 6543 3 -31.64 65.22 -3.07 0.099 6542
 6544 3 -31.65 65.33 -3.21 0.1 6543
 6545 3 -31.64 65.5 -3.34 0.114 6544
 6546 3 -31.67 65.61 -3.42 0.106 6545
 6547 3 -31.69 65.7 -3.51 0.127 6546
 6548 3 -31.67 65.94 -3.69 0.113 6547
 6549 3 -31.65 66.05 -3.74 0.086 6548
 6550 3 -31.58 66.17 -3.8 0.095 6549
 6551 3 -31.76 65.59 -3.21 0.086 6547
 6552 3 -31.78 65.53 -3.11 0.047 6551
 6553 3 -30.17 62.8 -3.98 0.158 6524
 6554 3 -30.14 62.7 -4.04 0.22 6553
 6555 3 -30.03 62.78 -4.16 0.234 6554
 6556 3 -30.1 62.98 -4.22 0.268 6555
 6557 3 -29.99 63.13 -4.39 0.291 6556
 6558 3 -29.76 62.95 -4.76 0.082 6557
 6559 3 -29.67 63.1 -4.79 0.081 6558
 6560 3 -29.55 63.21 -4.85 0.099 6559
 6561 3 -29.44 63.21 -4.93 0.103 6560
 6562 3 -29.9 63.21 -4.59 0.166 6557
 6563 3 -29.8 63.26 -4.72 0.09 6562
 6564 3 -31.55 62.6 -0.89 0.421 6522
 6565 3 -31.67 62.49 -0.64 0.41 6564
 6566 3 -31.65 62.39 -0.04 0.239 6565
 6567 3 -31.71 62.3 0.11 0.215 6566
 6568 3 -31.76 62.27 0.28 0.184 6567
 6569 3 -31.76 62.19 0.46 0.169 6568
 6570 3 -31.74 62.09 0.66 0.193 6569
 6571 3 -31.74 61.98 0.72 0.212 6570
 6572 3 -31.74 61.91 0.93 0.179 6571
 6573 3 -31.78 61.85 1.06 0.18 6572
 6574 3 -31.85 61.7 1.16 0.17 6573
 6575 3 -31.87 61.66 1.34 0.19 6574
 6576 3 -31.9 61.59 1.47 0.19 6575
 6577 3 -31.85 61.48 1.63 0.199 6576
 6578 3 -31.87 61.38 1.82 0.215 6577
 6579 3 -31.83 61.28 1.94 0.219 6578
 6580 3 -31.74 61.17 2.1 0.219 6579
 6581 3 -31.73 61.08 2.29 0.263 6580
 6582 3 -31.78 61.15 2.6 0.213 6581
 6583 3 -31.8 61.27 2.81 0.25 6582
 6584 3 -31.85 61.29 2.95 0.302 6583
 6585 3 -31.8 61.3 3.08 0.385 6584
 6586 3 -31.76 61.36 3.25 0.404 6585
 6587 3 -31.8 61.34 3.43 0.394 6586
 6588 3 -31.78 61.33 3.6 0.327 6587
 6589 3 -31.85 61.37 3.72 0.229 6588
 6590 3 -31.89 61.16 3.95 0.17 6589
 6591 3 -31.94 61.12 4.2 0.164 6590
 6592 3 -31.99 61.05 4.37 0.217 6591
 6593 3 -32.06 61.01 4.54 0.272 6592
 6594 3 -32.17 61.04 4.75 0.309 6593
 6595 3 -32.24 60.97 4.95 0.289 6594
 6596 3 -32.34 60.94 5.11 0.264 6595
 6597 3 -32.42 60.94 5.26 0.26 6596
 6598 3 -32.49 60.83 5.39 0.317 6597
 6599 3 -32.56 60.75 5.53 0.374 6598
 6600 3 -32.69 60.7 5.6 0.387 6599
 6601 3 -32.8 60.65 5.7 0.435 6600
 6602 3 -32.91 60.65 5.89 0.408 6601
 6603 3 -33.23 61.09 5.9 0.22 6602
 6604 3 -33.49 61.2 5.95 0.176 6603
 6605 3 -33.63 61.32 5.99 0.15 6604
 6606 3 -33.77 61.4 6.03 0.135 6605
 6607 3 -33.91 61.57 6.07 0.169 6606
 6608 3 -34.05 61.65 6.15 0.158 6607
 6609 3 -34.21 61.77 6.27 0.152 6608
 6610 3 -34.38 61.83 6.31 0.179 6609
 6611 3 -34.53 61.83 6.32 0.174 6610
 6612 3 -34.67 61.9 6.36 0.152 6611
 6613 3 -34.84 61.9 6.36 0.199 6612
 6614 3 -35.03 61.86 6.35 0.193 6613
 6615 3 -35.16 61.82 6.36 0.25 6614
 6616 3 -35.27 61.76 6.39 0.306 6615
 6617 3 -35.38 61.76 6.36 0.375 6616
 6618 3 -35.48 61.69 6.31 0.434 6617
 6619 3 -35.62 61.62 6.5 0.409 6618
 6620 3 -35.74 61.73 6.61 0.398 6619
 6621 3 -35.94 61.69 6.56 0.344 6620
 6622 3 -36.05 61.55 6.4 0.265 6621
 6623 3 -36.3 61.44 6.14 0.238 6622
 6624 3 -36.41 61.33 6.08 0.213 6623
 6625 3 -36.52 61.26 5.93 0.169 6624
 6626 3 -36.69 61.27 5.83 0.191 6625
 6627 3 -36.84 61.09 5.83 0.173 6626
 6628 3 -36.92 61.04 5.78 0.244 6627
 6629 3 -37.02 60.95 5.79 0.28 6628
 6630 3 -37.2 60.98 5.61 0.163 6629
 6631 3 -37.3 60.88 5.48 0.142 6630
 6632 3 -37.41 60.87 5.36 0.159 6631
 6633 3 -37.52 60.9 5.24 0.186 6632
 6634 3 -37.63 60.87 5.18 0.209 6633
 6635 3 -37.76 60.9 5.11 0.304 6634
 6636 3 -37.67 61.13 4.81 0.259 6635
 6637 3 -37.69 61.25 4.69 0.297 6636
 6638 3 -38.02 61.32 4.9 0.098 6637
 6639 3 -38.16 61.32 4.97 0.098 6638
 6640 3 -38.27 61.33 4.94 0.115 6639
 6641 3 -38.51 61.44 4.97 0.135 6640
 6642 3 -38.66 61.62 5.12 0.085 6641
 6643 3 -38.78 61.57 5.18 0.087 6642
 6644 3 -37.51 61.34 4.32 0.138 6637
 6645 3 -37.4 61.43 4.18 0.15 6644
 6646 3 -37.3 61.55 4.11 0.175 6645
 6647 3 -37.25 61.59 4.03 0.189 6646
 6648 3 -37.18 61.69 3.98 0.302 6647
 6649 3 -37.04 61.73 3.9 0.575 6648
 6650 3 -36.94 61.76 3.78 0.65 6649
 6651 3 -36.88 61.84 3.69 0.732 6650
 6652 3 -36.87 62.04 3.65 0.753 6651
 6653 3 -36.69 62.12 3.44 0.741 6652
 6654 3 -37.05 62.93 3.78 0.159 6653
 6655 3 -36.91 63.02 3.71 0.206 6654
 6656 3 -36.68 63 3.9 0.099 6655
 6657 3 -36.62 62.19 3.38 0.719 6653
 6658 3 -36.55 62.2 3.24 0.717 6657
 6659 3 -36.41 61.01 3.24 0.053 6658
 6660 3 -36.59 62.69 3.24 0.495 6658
 6661 3 -36.48 62.73 3.01 0.418 6660
 6662 3 -36.3 62.8 2.96 0.401 6661
 6663 3 -36.22 62.73 2.8 0.386 6662
 6664 3 -36.3 62.79 2.69 0.359 6663
 6665 3 -36.12 62.59 2.63 0.134 6664
 6666 3 -35.97 62.52 2.55 0.181 6665
 6667 3 -35.83 62.51 2.4 0.191 6666
 6668 3 -35.72 62.56 2.24 0.211 6667
 6669 3 -35.55 62.73 1.85 0.107 6668
 6670 3 -36.48 63.22 2.88 0.088 6665
 6671 3 -36.54 63.3 2.65 0.12 6670
 6672 3 -36.58 63.43 2.59 0.104 6671
 6673 3 -36.62 62.8 2.36 0.114 6664
 6674 3 -36.69 62.91 2.36 0.185 6673
 6675 3 -36.58 62.92 2.07 0.133 6674
 6676 3 -36.51 62.92 1.97 0.06 6675
 6677 3 -36.38 62.69 3.84 0.089 6660
 6678 3 -36.48 62.76 3.92 0.061 6677
 6679 3 -38.02 60.51 5.32 0.13 6635
 6680 3 -38.12 60.44 5.35 0.208 6679
 6681 3 -38.14 60.32 5.4 0.144 6680
 6682 3 -38.2 60.22 5.33 0.172 6681
 6683 3 -38.33 60.2 5.29 0.181 6682
 6684 3 -38.34 60.05 5.29 0.207 6683
 6685 3 -38.38 59.97 5.36 0.256 6684
 6686 3 -38.41 59.86 5.43 0.354 6685
 6687 3 -38.41 59.7 5.44 0.404 6686
 6688 3 -38.41 59.55 5.44 0.414 6687
 6689 3 -38.39 59.37 5.44 0.425 6688
 6690 3 -38.16 59.13 5.44 0.367 6689
 6691 3 -38.12 58.94 5.43 0.306 6690
 6692 3 -38.09 58.83 5.48 0.309 6691
 6693 3 -37.76 58.69 5.18 0.104 6692
 6694 3 -37.91 58.75 5.28 0.125 6693
 6695 3 -37.88 58.9 5.33 0.000125 6694
 6696 3 -38.19 58.63 5.56 0.265 6692
 6697 3 -38.41 58.48 5.75 0.209 6696
 6698 3 -38.45 58.37 5.73 0.169 6697
 6699 3 -38.49 58.3 5.61 0.163 6698
 6700 3 -38.49 58.11 5.47 0.093 6699
 6701 3 -38.67 58.22 5.44 0.099 6699
 6702 3 -38.78 58.23 5.4 0.089 6701
 6703 3 -38.12 58.51 5.24 0.053 6696
 6704 3 -38.02 58.4 5.23 0.162 6703
 6705 3 -37.99 58.38 5.12 0.218 6704
 6706 3 -38.27 58.33 5.11 0.121 6705
 6707 3 -38.13 58.18 5.06 0.084 6706
 6708 3 -38.06 58.08 4.93 0.127 6707
 6709 3 -38.02 58 4.87 0.142 6708
 6710 3 -38.24 60.69 5.32 0.068 6680
 6711 3 -37.06 60.82 6.24 0.108 6629
 6712 3 -37.1 60.76 6.43 0.114 6711
 6713 3 -37.09 60.76 6.56 0.172 6712
 6714 3 -37.03 60.66 6.7 0.17 6713
 6715 3 -36.88 60.68 6.91 0.146 6714
 6716 3 -36.85 60.72 7 0.117 6715
 6717 3 -36.91 60.82 7.03 0.086 6716
 6718 3 -37.2 60.75 6.79 0.059 6714
 6719 3 -37.16 60.73 6.94 0.114 6718
 6720 3 -37.2 60.87 6.98 0.094 6719
 6721 3 -35.46 61.9 7.15 0.121 6620
 6722 3 -35.44 62.02 7.29 0.119 6721
 6723 3 -35.35 62.2 7.45 0.134 6722
 6724 3 -35.3 62.29 7.64 0.098 6723
 6725 3 -35.26 62.34 7.79 0.095 6724
 6726 3 -35.16 62.34 7.91 0.101 6725
 6727 3 -35.09 62.32 8 0.088 6726
 6728 3 -35.01 62.37 8.09 0.103 6727
 6729 3 -34.91 62.44 8.15 0.094 6728
 6730 3 -34.91 62.45 8.27 0.121 6729
 6731 3 -34.87 62.32 8.43 0.061 6730
 6732 3 -34.87 62.38 8.63 0.079 6731
 6733 3 -34.81 62.44 8.81 0.097 6732
 6734 3 -35.19 61.45 5.81 0.042 6618
 6735 3 -35.03 61.4 5.78 0.107 6734
 6736 3 -34.89 61.45 5.75 0.127 6735
 6737 3 -34.81 61.58 5.77 0.09 6736
 6738 3 -32.85 60.34 6.07 0.311 6602
 6739 3 -32.78 60.05 6.25 0.238 6738
 6740 3 -32.77 59.91 6.36 0.248 6739
 6741 3 -32.52 59.66 6.32 0.114 6740
 6742 3 -32.88 59.76 6.57 0.155 6740
 6743 3 -32.95 59.65 6.78 0.195 6742
 6744 3 -32.98 59.66 6.94 0.192 6743
 6745 3 -32.92 59.62 7.16 0.211 6744
 6746 3 -32.85 59.62 7.36 0.184 6745
 6747 3 -32.84 59.62 7.49 0.203 6746
 6748 3 -32.81 59.65 7.72 0.205 6747
 6749 3 -32.78 59.65 7.86 0.271 6748
 6750 3 -32.76 59.62 8.04 0.273 6749
 6751 3 -32.74 59.76 8.2 0.307 6750
 6752 3 -32.77 59.72 8.35 0.372 6751
 6753 3 -32.76 59.8 8.43 0.458 6752
 6754 3 -32.81 59.88 8.57 0.485 6753
 6755 3 -32.73 59.94 8.7 0.473 6754
 6756 3 -32.74 59.97 8.9 0.388 6755
 6757 3 -32.7 60.16 8.98 0.322 6756
 6758 3 -32.74 60.25 9.1 0.343 6757
 6759 3 -33.03 60.44 9.26 0.205 6758
 6760 3 -33.27 60.55 9.4 0.166 6759
 6761 3 -33.3 60.58 9.54 0.183 6760
 6762 3 -33.41 60.69 9.55 0.133 6761
 6763 3 -33.49 60.77 9.63 0.136 6762
 6764 3 -33.52 60.86 9.71 0.163 6763
 6765 3 -33.56 60.93 9.87 0.189 6764
 6766 3 -33.66 60.98 9.96 0.265 6765
 6767 3 -33.77 61.07 10.08 0.296 6766
 6768 3 -33.84 61.16 10.23 0.259 6767
 6769 3 -33.88 61.25 10.37 0.216 6768
 6770 3 -33.99 61.23 10.47 0.232 6769
 6771 3 -34.2 61.23 10.57 0.306 6770
 6772 3 -34.28 61.23 10.64 0.326 6771
 6773 3 -34.3 61.3 10.74 0.312 6772
 6774 3 -34.31 61.43 10.88 0.311 6773
 6775 3 -34.34 61.41 11.05 0.27 6774
 6776 3 -34.41 61.47 11.2 0.279 6775
 6777 3 -34.46 61.34 11.46 0.17 6776
 6778 3 -34.6 61.4 11.54 0.152 6777
 6779 3 -34.69 61.38 11.68 0.144 6778
 6780 3 -34.83 61.34 11.82 0.142 6779
 6781 3 -34.91 61.32 12.01 0.177 6780
 6782 3 -34.99 61.3 12.15 0.152 6781
 6783 3 -35.09 61.27 12.26 0.148 6782
 6784 3 -35.17 61.32 12.38 0.165 6783
 6785 3 -35.34 61.48 12.26 0.061 6784
 6786 3 -35.27 61.58 12.32 0.073 6785
 6787 3 -35.16 61.69 12.18 0.057 6786
 6788 3 -35.27 61.76 12.14 0.049 6787
 6789 3 -35.34 61.84 12.07 0.127 6788
 6790 3 -35.31 62.05 12.04 0.098 6789
 6791 3 -35.31 62.18 11.99 0.068 6790
 6792 3 -35.34 62.29 11.97 0.074 6791
 6793 3 -35.41 62.37 11.91 0.07 6792
 6794 3 -35.52 62.62 11.88 0.049 6793
 6795 3 -35.59 62.7 11.8 0.081 6794
 6796 3 -35.27 61.36 12.56 0.151 6784
 6797 3 -35.27 61.4 12.71 0.165 6796
 6798 3 -35.34 61.38 12.84 0.222 6797
 6799 3 -35.35 61.37 12.98 0.334 6798
 6800 3 -35.13 60.86 13.01 0.121 6799
 6801 3 -35.13 60.73 13.1 0.138 6800
 6802 3 -35.16 60.55 13.16 0.106 6801
 6803 3 -35.13 60.4 13.24 0.155 6802
 6804 3 -35.06 60.29 13.35 0.185 6803
 6805 3 -35.05 60.16 13.46 0.25 6804
 6806 3 -34.95 60.08 13.57 0.295 6805
 6807 3 -34.89 60.02 13.7 0.336 6806
 6808 3 -34.7 60.07 13.82 0.155 6807
 6809 3 -34.59 60.08 13.9 0.155 6808
 6810 3 -35.1 59.93 13.66 0.144 6809
 6811 3 -35.09 59.98 13.82 0.000125 6810
 6812 3 -34.28 60.07 14.01 0.136 6808
 6813 3 -34.12 60 13.93 0.157 6812
 6814 3 -34.09 60.05 13.74 0.143 6813
 6815 3 -34.02 60.11 13.65 0.149 6814
 6816 3 -34.01 60.2 13.72 0.000125 6815
 6817 3 -35.2 59.65 13.32 0.107 6807
 6818 3 -35.19 59.45 13.38 0.089 6817
 6819 3 -35.1 59.27 13.46 0.095 6818
 6820 3 -35.13 59.11 13.49 0.072 6819
 6821 3 -35.13 58.94 13.48 0.07 6820
 6822 3 -35.27 58.73 13.49 0.07 6821
 6823 3 -35.34 58.62 13.47 0.121 6822
 6824 3 -35.45 58.86 13.35 0.095 6823
 6825 3 -35.53 58.94 13.24 0.11 6824
 6826 3 -35.27 58.44 13.42 0.116 6823
 6827 3 -35.31 58.26 13.45 0.119 6826
 6828 3 -35.45 58.12 13.38 0.094 6827
 6829 3 -35.46 58.05 13.29 0.05 6828
 6830 3 -35.49 57.94 13.24 0.11 6829
 6831 3 -35.58 57.84 13.16 0.082 6830
 6832 3 -35.63 57.7 13.15 0.128 6831
 6833 3 -35.55 57.55 13.07 0.132 6832
 6834 3 -35.35 57.44 13.18 0.079 6833
 6835 3 -35.24 57.43 13.22 0.086 6834
 6836 3 -35.16 57.29 13.35 0.088 6835
 6837 3 -35.06 57.19 13.4 0.089 6836
 6838 3 -35.49 61.5 13.1 0.356 6799
 6839 3 -35.56 61.59 13.17 0.374 6838
 6840 3 -35.52 61.65 13.33 0.37 6839
 6841 3 -35.58 61.68 13.47 0.374 6840
 6842 3 -35.56 61.7 13.63 0.393 6841
 6843 3 -35.6 61.76 13.74 0.421 6842
 6844 3 -35.66 61.79 13.9 0.386 6843
 6845 3 -35.7 61.87 14.07 0.321 6844
 6846 3 -35.76 61.87 14.25 0.222 6845
 6847 3 -35.46 61.8 14.57 0.049 6846
 6848 3 -35.39 61.73 14.67 0.078 6847
 6849 3 -35.33 61.88 14.74 0.068 6848
 6850 3 -36.01 61.84 14.4 0.084 6846
 6851 3 -36.13 61.87 14.5 0.109 6850
 6852 3 -36.23 61.87 14.55 0.117 6851
 6853 3 -36.39 61.9 14.62 0.097 6852
 6854 3 -36.56 61.91 14.6 0.138 6853
 6855 3 -36.67 61.97 14.59 0.142 6854
 6856 3 -36.81 62.05 14.72 0.096 6855
 6857 3 -36.92 62.15 14.74 0.094 6856
 6858 3 -36.99 62.2 14.9 0.125 6857
 6859 3 -37.06 62.33 14.98 0.14 6858
 6860 3 -37.17 62.4 15.05 0.138 6859
 6861 3 -37.21 62.51 15.16 0.14 6860
 6862 3 -37.33 62.59 15.24 0.179 6861
 6863 3 -37.63 62.55 15.43 0.131 6862
 6864 3 -37.74 62.54 15.59 0.093 6863
 6865 3 -37.81 62.51 15.75 0.126 6864
 6866 3 -37.74 62.44 15.96 0.16 6865
 6867 3 -37.7 62.4 16.15 0.195 6866
 6868 3 -37.74 62.34 16.34 0.217 6867
 6869 3 -37.53 62.29 16.63 0.104 6868
 6870 3 -37.52 62.29 16.81 0.153 6869
 6871 3 -37.49 62.37 16.97 0.178 6870
 6872 3 -37.44 62.57 16.91 0.069 6871
 6873 3 -37.37 62.7 17 0.096 6872
 6874 3 -37.28 62.83 16.91 0.117 6873
 6875 3 -37.27 62.94 17.02 0.125 6874
 6876 3 -37.3 63.12 16.99 0.111 6875
 6877 3 -37.38 63.19 16.95 0.038 6876
 6878 3 -37.45 62.23 17.29 0.113 6871
 6879 3 -37.44 62.19 17.52 0.104 6878
 6880 3 -37.41 62.24 17.75 0.168 6879
 6881 3 -37.42 62.25 17.93 0.145 6880
 6882 3 -37.48 62.11 18.04 0.114 6881
 6883 3 -37.45 61.93 18.11 0.132 6882
 6884 3 -37.51 61.81 18.22 0.111 6883
 6885 3 -37.64 61.86 18.13 0.077 6884
 6886 3 -37.7 61.86 18 0.14 6885
 6887 3 -37.73 61.89 17.88 0.109 6886
 6888 3 -37.78 62.03 17.79 0.099 6887
 6889 3 -37.8 62.14 17.81 0.134 6888
 6890 3 -37.84 62.32 17.79 0.11 6889
 6891 3 -37.46 61.79 18.38 0.097 6884
 6892 3 -37.38 61.72 18.59 0.134 6891
 6893 3 -37.38 61.72 18.7 0.064 6892
 6894 3 -37.59 61.61 18.49 0.06 6891
 6895 3 -37.64 61.54 18.63 0.109 6894
 6896 3 -37.66 61.47 18.77 0.093 6895
 6897 3 -37.21 62.83 15.24 0.109 6862
 6898 3 -37.19 62.93 15.33 0.107 6897
 6899 3 -37.23 63.05 15.38 0.056 6898
 6900 3 -37.19 63.22 15.48 0.122 6899
 6901 3 -37.16 63.33 15.64 0.105 6900
 6902 3 -37.2 63.37 15.76 0.057 6901
 6903 3 -37.26 63.48 15.82 0.097 6902
 6904 3 -33.23 60.43 9.77 0.054 6761
 6905 3 -33.26 60.33 9.81 0.139 6904
 6906 3 -33.31 60.2 9.74 0.158 6905
 6907 3 -33.2 60.23 10.07 0.101 6906
 6908 3 -33.21 60.12 10.15 0.11 6907
 6909 3 -33.23 60 10.3 0.116 6908
 6910 3 -33.17 59.9 10.32 0.135 6909
 6911 3 -32.37 60.3 9.17 0.198 6758
 6912 3 -32.2 60.5 9.32 0.145 6911
 6913 3 -32.13 60.58 9.5 0.167 6912
 6914 3 -32.09 60.61 9.66 0.193 6913
 6915 3 -31.99 60.61 9.82 0.198 6914
 6916 3 -31.95 60.63 10.06 0.137 6915
 6917 3 -32.01 60.72 10.19 0.154 6916
 6918 3 -32.12 60.65 10.28 0.119 6917
 6919 3 -32.09 60.97 10.26 0.077 6917
 6920 3 -32.13 61.09 10.33 0.095 6919
 6921 3 -32.16 61.29 10.38 0.098 6920
 6922 3 -32.24 61.57 10.33 0.076 6921
 6923 3 -32.95 59.44 8.12 0.099 6750
 6924 3 -33.01 59.43 8.24 0.145 6923
 6925 3 -32.96 59.36 8.37 0.066 6924
 6926 3 -33.06 59.34 8.47 0.075 6925
 6927 3 -33.16 59.32 8.57 0.094 6926
 6928 3 -33.28 59.3 8.6 0.091 6927
 6929 3 -31.74 61.59 3.81 0.108 6589
 6930 3 -31.65 61.68 3.79 0.146 6929
 6931 3 -31.6 61.8 3.7 0.156 6930
 6932 3 -31.64 62.05 3.7 0.095 6931
 6933 3 -31.67 62.19 3.75 0.098 6932
 6934 3 -31.81 62.3 3.83 0.142 6933
 6935 3 -31.9 62.38 3.91 0.172 6934
 6936 3 -31.92 62.51 3.89 0.175 6935
 6937 3 -31.81 62.65 3.68 0.147 6936
 6938 3 -31.76 62.72 3.58 0.192 6937
 6939 3 -31.76 62.78 3.56 0.201 6938
 6940 3 -31.76 62.84 3.54 0.201 6939
 6941 3 -31.9 62.76 3.41 0.128 6940
 6942 3 -31.87 62.62 3.22 0.125 6941
 6943 3 -31.83 62.55 2.97 0.148 6942
 6944 3 -31.8 62.5 2.87 0.125 6943
 6945 3 -31.85 62.95 3.33 0.077 6941
 6946 3 -31.8 63.08 3.25 0.083 6945
 6947 3 -31.87 63.18 3.14 0.076 6946
 6948 3 -31.96 63.23 3.06 0.085 6947
 6949 3 -32 63.23 2.93 0.103 6948
 6950 3 -32.09 63.26 2.74 0.093 6949
 6951 3 -32.04 63.36 2.56 0.07 6950
 6952 3 -31.98 63.4 2.47 0.134 6951
 6953 3 -31.96 63.4 2.33 0.166 6952
 6954 3 -31.87 63.58 2.29 0.104 6953
 6955 3 -31.9 63.51 2.14 0.076 6954
 6956 3 -31.94 63.42 2.02 0.108 6955
 6957 3 -31.89 63.35 1.91 0.069 6956
 6958 3 -32.04 63 3.68 0.097 6939
 6959 3 -32.08 62.87 3.81 0.096 6958
 6960 3 -32.08 62.77 3.93 0.156 6959
 6961 3 -31.37 62.55 3.64 0.084 6938
 6962 3 -31.28 62.5 3.64 0.096 6961
 6963 3 -31.19 62.2 -2.86 0.166 6517
 6964 3 -31.21 62.33 -2.84 0.227 6963
 6965 3 -30.15 61.62 -1.29 0.16 6516
 6966 3 -30.03 61.62 -1.11 0.141 6965
 6967 3 -29.94 61.66 -1.05 0.211 6966
 6968 3 -29.89 61.62 -0.87 0.163 6967
 6969 3 -29.74 61.6 -0.81 0.149 6968
 6970 3 -31.08 61.31 -1.67 0.09 6515
 6971 3 -31.14 61.21 -1.56 0.053 6970
 6972 3 -31.17 61.41 -1.63 0.134 6971
 6973 3 -31.17 61.59 -1.7 0.138 6972
 6974 3 -31.14 61.38 -1.48 0.047 6973
 6975 3 -31.15 61.27 -1.37 0.07 6974
 6976 3 -30.05 61.99 -1.66 0.114 6514
 6977 3 -30.14 62.1 -1.55 0.036 6976
 6978 3 -29.6 60.98 -4.17 0.147 6501
 6979 3 -29.51 61.03 -4.08 0.079 6978
 6980 3 -29.4 61.02 -4.05 0.089 6979
 6981 3 -29.3 60.95 -4.04 0.000125 6980
 6982 3 -26.64 56.81 -7.01 0.184 5986
 6983 3 -26.56 56.88 -7.17 0.187 6982
 6984 3 -26.4 56.95 -7.3 0.154 6983
 6985 3 -26.3 57.05 -7.43 0.174 6984
 6986 3 -26.15 57.06 -7.67 0.16 6985
 6987 3 -27.1 56.19 -7.22 0.197 5969
 6988 3 -27.14 56.3 -7.09 0.149 6987
 6989 3 -27.05 41.88 -6.14 0.098 3849
 6990 3 -26.99 41.94 -6.01 0.143 6989
 6991 3 -26.98 42.02 -5.93 0.195 6990
 6992 3 -26.99 42.14 -5.93 0.14 6991
 6993 3 -27.08 42.26 -6.02 0.000125 6992
 6994 3 -26.39 39.28 -6.27 0.128 3800
 6995 3 -26.31 39.2 -6.32 0.158 6994
 6996 3 -26.23 39.14 -6.54 0.14 6995
 6997 3 -26.23 39.09 -6.7 0.09 6996
 6998 3 -26.17 38.99 -6.78 0.122 6997
 6999 3 -26.12 38.91 -6.91 0.095 6998
 7000 3 -26.12 38.83 -7.03 0.09 6999
 7001 3 -26.19 38.7 -6.97 0.106 7000
 7002 3 -26.26 38.63 -7.07 0.183 7001
 7003 3 -26.33 38.63 -7.24 0.177 7002
 7004 3 -26.37 38.66 -7.4 0.136 7003
 7005 3 -26.55 38.87 -7.5 0.074 7004
 7006 3 -26.6 38.99 -7.61 0.155 7005
 7007 3 -26.65 39.09 -7.53 0.093 7006
 7008 3 -25.98 38.88 -4.47 0.141 3792
 7009 3 -25.89 38.99 -4.56 0.175 7008
 7010 3 -25.8 39.09 -4.61 0.173 7009
 7011 3 -25.71 39.06 -4.39 0.16 7010
 7012 3 -25.6 39.13 -4.36 0.17 7011
 7013 3 -25.51 39.16 -4.25 0.209 7012
 7014 3 -25.4 39.2 -4.2 0.221 7013
 7015 3 -25.42 39.46 -4.32 0.12 7014
 7016 3 -25.51 39.56 -4.27 0.116 7015
 7017 3 -25.55 39.7 -4.18 0.113 7016
 7018 3 -25.6 39.84 -4.1 0.113 7017
 7019 3 -25.62 40.01 -4.01 0.119 7018
 7020 3 -27.1 37.91 -4.53 0.042 3788
 7021 3 -27.19 37.88 -4.58 0.056 7020
 7022 3 -27.31 37.94 -4.6 0.129 7021
 7023 3 -27.42 37.96 -4.61 0.141 7022
 7024 3 -27.51 37.95 -4.7 0.193 7023
 7025 3 -27.49 37.83 -4.91 0.115 7024
 7026 3 -27.49 37.77 -5 0.061 7025
 7027 3 -22.81 32.91 -4.14 0.132 3757
 7028 3 -22.6 32.84 -4.19 0.146 7027
 7029 3 -22.44 32.85 -4.32 0.154 7028
 7030 3 -22.21 32.81 -4.41 0.134 7029
 7031 3 -22.08 32.78 -4.48 0.144 7030
 7032 3 -21.9 32.66 -4.61 0.095 7031
 7033 3 -21.78 32.62 -4.68 0.073 7032
 7034 3 -21.62 32.51 -4.72 0.076 7033
 7035 3 -21.48 32.42 -4.78 0.098 7034
 7036 3 -21.35 32.34 -4.83 0.095 7035
 7037 3 -21.21 32.24 -4.94 0.093 7036
 7038 3 -21.06 32.13 -5.03 0.099 7037
 7039 3 -20.9 32.02 -5.11 0.084 7038
 7040 3 -20.83 31.91 -5.15 0.087 7039
 7041 3 -20.67 31.81 -5.29 0.091 7040
 7042 3 -20.51 31.72 -5.43 0.082 7041
 7043 3 -20.49 31.59 -5.47 0.078 7042
 7044 3 -20.42 31.47 -5.57 0.075 7043
 7045 3 -20.3 31.32 -5.61 0.112 7044
 7046 3 -20.12 31.27 -5.75 0.095 7045
 7047 3 -19.98 31.22 -5.85 0.093 7046
 7048 3 -19.87 31.22 -5.94 0.143 7047
 7049 3 -19.73 31.2 -5.99 0.129 7048
 7050 3 -19.69 31.34 -6.06 0.069 7049
 7051 3 -19.65 31.57 -6.04 0.12 7050
 7052 3 -19.56 31.72 -6.15 0.096 7051
 7053 3 -19.49 31.82 -6.23 0.077 7052
 7054 3 -19.51 31.97 -6.32 0.11 7053
 7055 3 -19.44 32.06 -6.44 0.115 7054
 7056 3 -19.42 32.23 -6.49 0.123 7055
 7057 3 -19.35 32.37 -6.57 0.105 7056
 7058 3 -19.31 32.46 -6.73 0.12 7057
 7059 3 -19.33 32.56 -6.9 0.099 7058
 7060 3 -19.24 32.63 -7.1 0.101 7059
 7061 3 -19.17 32.69 -7.28 0.099 7060
 7062 3 -19.08 32.76 -7.4 0.091 7061
 7063 3 -19.03 32.84 -7.49 0.148 7062
 7064 3 -18.96 32.88 -7.57 0.23 7063
 7065 3 -18.69 32.74 -7.61 0.113 7064
 7066 3 -18.58 32.81 -7.72 0.091 7065
 7067 3 -18.4 32.74 -7.76 0.126 7066
 7068 3 -19.56 31.09 -5.99 0.092 7049
 7069 3 -19.46 31.06 -6.06 0.103 7068
 7070 3 -19.28 31 -6.12 0.123 7069
 7071 3 -19.12 30.95 -6.18 0.143 7070
 7072 3 -18.92 30.97 -6.31 0.085 7071
 7073 3 -18.73 30.97 -6.41 0.089 7072
 7074 3 -18.55 30.95 -6.57 0.095 7073
 7075 3 -18.42 30.91 -6.64 0.094 7074
 7076 3 -18.3 30.84 -6.64 0.113 7075
 7077 3 -18.1 30.75 -6.65 0.121 7076
 7078 3 -17.89 30.66 -6.61 0.106 7077
 7079 3 -17.74 30.65 -6.61 0.111 7078
 7080 3 -17.58 30.59 -6.62 0.126 7079
 7081 3 -23.58 32.19 -4.04 0.087 3754
 7082 3 -23.56 32.14 -4.15 0.184 7081
 7083 3 -23.49 31.91 -4.08 0.074 7082
 7084 3 -23.55 31.82 -4.12 0.096 7083
 7085 3 -23.67 31.68 -4.27 0.078 7084
 7086 3 -23.76 31.66 -4.31 0.046 7085
 7087 3 -23.83 31.79 -4.27 0.089 7086
 7088 3 -23.92 31.81 -4.43 0.099 7087
 7089 3 -22.99 32.02 -3.03 0.194 3751
 7090 3 -22.9 31.86 -2.96 0.102 7089
 7091 3 -23.46 32.34 -2.8 0.269 3750
 7092 3 -23.6 32.49 -2.82 0.249 7091
 7093 3 -23.8 32.59 -2.82 0.234 7092
 7094 3 -23.89 32.64 -2.74 0.257 7093
 7095 3 -20.98 31.38 -2.03 0.601 3741
 7096 3 -20.71 31.47 -2.19 0.485 7095
 7097 3 -20.99 31.59 -2.26 0.225 7096
 7098 3 -21.48 30.36 0.09 0.145 3733
 7099 3 -21.46 30.41 0.23 0.192 7098
 7100 3 -21.48 30.52 0.4 0.199 7099
 7101 3 -21.44 30.5 0.66 0.152 7100
 7102 3 -21.53 30.45 0.84 0.13 7101
 7103 3 -21.67 30.5 0.99 0.155 7102
 7104 3 -21.74 30.5 1.09 0.132 7103
 7105 3 -21.81 30.52 1.28 0.084 7104
 7106 3 -21.85 30.47 1.39 0.125 7105
 7107 3 -21.92 30.55 1.55 0.115 7106
 7108 3 -21.98 30.65 1.76 0.115 7107
 7109 3 -22.06 30.71 1.92 0.144 7108
 7110 3 -22.08 30.8 2.06 0.129 7109
 7111 3 -22.15 30.92 2.16 0.124 7110
 7112 3 -22.16 30.92 2.29 0.139 7111
 7113 3 -22.16 31.05 2.41 0.154 7112
 7114 3 -22.18 31.17 2.54 0.159 7113
 7115 3 -22.16 31.19 2.7 0.176 7114
 7116 3 -22.11 31.35 2.89 0.175 7115
 7117 3 -22.13 31.44 2.97 0.196 7116
 7118 3 -22.22 31.55 3.08 0.176 7117
 7119 3 -22.31 31.74 3.2 0.155 7118
 7120 3 -22.41 31.81 3.29 0.204 7119
 7121 3 -22.32 31.78 3.45 0.162 7120
 7122 3 -22.22 31.78 3.54 0.11 7121
 7123 3 -22.11 31.78 3.77 0.112 7122
 7124 3 -22 31.78 3.91 0.132 7123
 7125 3 -21.93 31.74 3.98 0.133 7124
 7126 3 -21.82 31.76 4.15 0.118 7125
 7127 3 -21.77 31.74 4.27 0.139 7126
 7128 3 -21.63 31.69 4.36 0.17 7127
 7129 3 -21.47 31.62 4.42 0.232 7128
 7130 3 -21.2 31.74 4.47 0.103 7129
 7131 3 -21.2 31.71 4.68 0.067 7130
 7132 3 -21.11 31.6 4.77 0.141 7131
 7133 3 -20.9 31.46 4.93 0.118 7132
 7134 3 -20.7 31.37 4.98 0.104 7133
 7135 3 -20.54 31.26 5.1 0.091 7134
 7136 3 -20.45 31.21 5.18 0.113 7135
 7137 3 -20.41 31.15 5.35 0.102 7136
 7138 3 -21.41 31.42 4.35 0.165 7129
 7139 3 -21.29 31.21 4.35 0.133 7138
 7140 3 -21.16 31.03 4.39 0.171 7139
 7141 3 -21.06 30.85 4.38 0.146 7140
 7142 3 -20.97 30.65 4.34 0.167 7141
 7143 3 -20.88 30.51 4.31 0.193 7142
 7144 3 -20.84 30.31 4.28 0.245 7143
 7145 3 -20.79 30.17 4.3 0.286 7144
 7146 3 -20.77 30.06 4.27 0.336 7145
 7147 3 -20.61 29.9 4.44 0.341 7146
 7148 3 -20.66 29.74 4.6 0.366 7147
 7149 3 -20.57 29.6 4.73 0.396 7148
 7150 3 -20.5 29.49 4.86 0.401 7149
 7151 3 -20.47 29.4 4.94 0.404 7150
 7152 3 -20.09 29.28 5.14 0.203 7151
 7153 3 -20.02 29.35 5.39 0.085 7152
 7154 3 -19.93 29.24 5.43 0.104 7153
 7155 3 -19.88 29.33 5.57 0.088 7154
 7156 3 -19.99 29.4 5.77 0.068 7155
 7157 3 -20.06 29.49 5.86 0.058 7156
 7158 3 -20.11 29.58 5.9 0.036 7157
 7159 3 -20.16 29.69 5.93 0.07 7158
 7160 3 -20.22 29.83 6.01 0.063 7159
 7161 3 -20.31 29.96 6.13 0.077 7160
 7162 3 -20.34 30.08 6.21 0.131 7161
 7163 3 -20.36 30.23 6.27 0.087 7162
 7164 3 -21.2 29.55 5.01 0.084 7151
 7165 3 -21.32 29.53 4.99 0.086 7164
 7166 3 -21.56 29.55 5.05 0.076 7165
 7167 3 -21.7 29.56 5.07 0.082 7166
 7168 3 -21.84 29.55 5.07 0.107 7167
 7169 3 -21.95 29.58 5.06 0.09 7168
 7170 3 -22.13 29.67 5.23 0.065 7169
 7171 3 -22.29 29.64 5.32 0.108 7170
 7172 3 -22.41 29.6 5.43 0.055 7171
 7173 3 -22.52 29.65 5.56 0.074 7172
 7174 3 -22.63 29.67 5.65 0.1 7173
 7175 3 -22.81 29.65 5.71 0.108 7174
 7176 3 -22.95 29.55 5.68 0.105 7175
 7177 3 -23.04 29.49 5.71 0.1 7176
 7178 3 -23.16 29.46 5.71 0.078 7177
 7179 3 -23.22 29.37 5.73 0.055 7178
 7180 3 -23.41 29.39 5.85 0.055 7179
 7181 3 -23.5 29.33 5.97 0.083 7180
 7182 3 -23.59 29.3 6.03 0.096 7181
 7183 3 -23.79 29.37 6.1 0.075 7182
 7184 3 -20.09 29.81 4.4 0.08 7147
 7185 3 -19.97 29.65 4.36 0.029 7184
 7186 3 -20.82 30.26 3.75 0.097 7145
 7187 3 -20.79 30.3 3.66 0.000125 7186
 7188 3 -21.74 30.31 1.39 0.057 7106
 7189 3 -21.64 30.17 1.42 0.111 7188
 7190 3 -21.55 30.03 1.48 0.033 7189
 7191 3 -21.44 29.92 1.43 0.067 7190
 7192 3 -21.33 29.85 1.49 0.059 7191
 7193 3 -20.76 28.93 -0.92 0.086 3724
 7194 3 -20.85 28.99 -0.99 0.104 7193
 7195 3 -20.98 29.09 -1.09 0.087 7194
 7196 3 -20.9 29.25 -1.25 0.094 7195
 7197 3 -20.78 29.31 -1.36 0.07 7196
 7198 3 -20.67 29.43 -1.43 0.096 7197
 7199 3 -20.65 29.54 -1.45 0.144 7198
 7200 3 -20.55 29.59 -1.39 0.129 7199
 7201 3 -20.64 28.54 -0.93 0.149 3723
 7202 3 -20.49 28.43 -1.02 0.149 7201
 7203 3 -20.37 28.32 -1.12 0.157 7202
 7204 3 -20.14 28.25 -1.15 0.182 7203
 7205 3 -19.9 28.16 -1.24 0.169 7204
 7206 3 -19.73 28.06 -1.36 0.16 7205
 7207 3 -19.55 27.97 -1.49 0.173 7206
 7208 3 -19.37 27.86 -1.62 0.167 7207
 7209 3 -19.26 27.79 -1.71 0.199 7208
 7210 3 -19.33 27.68 -1.77 0.243 7209
 7211 3 -18.94 27.68 -1.86 0.182 7210
 7212 3 -18.78 27.56 -1.89 0.197 7211
 7213 3 -18.65 27.45 -1.94 0.178 7212
 7214 3 -18.53 27.36 -2.01 0.211 7213
 7215 3 -18.33 27.34 -1.91 0.185 7214
 7216 3 -18.12 27.29 -1.82 0.251 7215
 7217 3 -17.99 27.25 -1.84 0.261 7216
 7218 3 -18.17 26.99 -2.01 0.126 7217
 7219 3 -18.26 26.88 -2.44 0.109 7218
 7220 3 -18.23 26.95 -2.55 0.063 7219
 7221 3 -18.12 27 -2.76 0.063 7220
 7222 3 -18.1 26.88 -2.88 0.062 7221
 7223 3 -18.14 26.79 -2.98 0.119 7222
 7224 3 -18.03 26.86 -3.05 0.07 7223
 7225 3 -18.1 26.9 -3.13 0.086 7224
 7226 3 -18.12 26.91 -3.3 0.048 7225
 7227 3 -17.94 27.02 -3.3 0.081 7226
 7228 3 -17.83 26.99 -3.3 0.109 7227
 7229 3 -17.74 26.95 -3.36 0.099 7228
 7230 3 -18.19 26.7 -3.03 0.204 7223
 7231 3 -18.26 26.63 -3.13 0.161 7230
 7232 3 -18.35 26.63 -3.32 0.081 7231
 7233 3 -18.46 26.52 -3.28 0.094 7232
 7234 3 -18.51 26.43 -3.36 0.104 7233
 7235 3 -18.01 26.84 -1.85 0.12 7218
 7236 3 -17.99 26.81 -1.7 0.158 7235
 7237 3 -17.96 26.79 -1.55 0.165 7236
 7238 3 -18.03 26.77 -1.43 0.216 7237
 7239 3 -18.19 26.93 -1.3 0.097 7238
 7240 3 -17.69 26.49 -1.51 0.136 7238
 7241 3 -17.55 26.38 -1.43 0.147 7240
 7242 3 -17.44 26.32 -1.32 0.118 7241
 7243 3 -17.42 26.18 -1.19 0.091 7242
 7244 3 -17.35 26.06 -1.15 0.132 7243
 7245 3 -17.24 25.93 -1.2 0.18 7244
 7246 3 -17.24 25.79 -1.36 0.197 7245
 7247 3 -17.08 25.75 -1.59 0.07 7246
 7248 3 -17.03 25.63 -1.62 0.104 7247
 7249 3 -16.94 25.54 -1.71 0.09 7248
 7250 3 -16.81 25.47 -1.75 0.057 7249
 7251 3 -16.71 25.4 -1.87 0.104 7250
 7252 3 -16.69 25.24 -1.99 0.08 7251
 7253 3 -16.67 25.2 -2.15 0.112 7252
 7254 3 -16.62 25.29 -2.36 0.101 7253
 7255 3 -16.55 25.38 -2.38 0.112 7254
 7256 3 -16.53 25.45 -2.26 0.102 7255
 7257 3 -16.58 25.47 -2.03 0.105 7256
 7258 3 -16.6 25.5 -1.9 0.069 7257
 7259 3 -17.28 25.61 -1.37 0.172 7246
 7260 3 -17.28 25.45 -1.6 0.089 7259
 7261 3 -17.12 25.38 -1.61 0.07 7260
 7262 3 -17.17 25.2 -1.66 0.097 7261
 7263 3 -17.24 25.07 -1.79 0.102 7262
 7264 3 -17.19 24.97 -1.92 0.085 7263
 7265 3 -17.21 24.88 -2.05 0.068 7264
 7266 3 -17.24 24.79 -2.21 0.101 7265
 7267 3 -17.26 24.7 -2.38 0.124 7266
 7268 3 -17.35 24.74 -2.49 0.139 7267
 7269 3 -17.51 24.81 -2.67 0.09 7268
 7270 3 -17.62 24.84 -2.82 0.127 7269
 7271 3 -17.69 24.86 -2.98 0.118 7270
 7272 3 -17.71 24.95 -3.15 0.103 7271
 7273 3 -17.74 25 -3.36 0.128 7272
 7274 3 -17.8 25.04 -3.51 0.147 7273
 7275 3 -17.85 25.06 -3.61 0.161 7274
 7276 3 -17.9 25.02 -3.86 0.191 7275
 7277 3 -17.71 24.91 -4.08 0.128 7276
 7278 3 -17.56 24.97 -4.28 0.078 7277
 7279 3 -17.53 25.04 -4.43 0.112 7278
 7280 3 -17.44 25.11 -4.6 0.12 7279
 7281 3 -17.51 25.31 -4.54 0.154 7280
 7282 3 -17.69 25.41 -4.61 0.113 7281
 7283 3 -18.05 25.22 -3.69 0.126 7276
 7284 3 -18.17 25.41 -3.65 0.112 7283
 7285 3 -18.26 25.56 -3.61 0.072 7284
 7286 3 -18.21 25.68 -3.53 0.153 7285
 7287 3 -18.1 25.72 -3.42 0.166 7286
 7288 3 -17.99 25.72 -3.3 0.128 7287
 7289 3 -17.92 25.74 -3.15 0.115 7288
 7290 3 -17.76 27.36 -1.61 0.239 7217
 7291 3 -17.65 27.29 -1.55 0.253 7290
 7292 3 -17.48 27.34 -1.52 0.218 7291
 7293 3 -17.26 27.38 -1.66 0.235 7292
 7294 3 -17.03 27.34 -1.59 0.176 7293
 7295 3 -16.83 27.43 -1.59 0.201 7294
 7296 3 -16.62 27.43 -1.59 0.202 7295
 7297 3 -16.33 27.31 -1.61 0.199 7296
 7298 3 -16.08 27.31 -1.74 0.185 7297
 7299 3 -15.91 27.25 -1.82 0.16 7298
 7300 3 -15.8 27.25 -1.79 0.203 7299
 7301 3 -15.7 27.22 -1.75 0.237 7300
 7302 3 -15.55 27.36 -1.62 0.194 7301
 7303 3 -15.39 27.36 -1.58 0.23 7302
 7304 3 -15.33 27.43 -1.5 0.305 7303
 7305 3 -15.21 27.45 -1.38 0.341 7304
 7306 3 -15.05 27.49 -1.32 0.36 7305
 7307 3 -14.92 27.56 -1.29 0.427 7306
 7308 3 -14.81 27.59 -1.21 0.439 7307
 7309 3 -14.61 27.54 -1.86 0.093 7308
 7310 3 -14.5 27.61 -1.95 0.058 7309
 7311 3 -14.73 27.7 -1.08 0.382 7308
 7312 3 -14.69 27.75 -0.88 0.329 7311
 7313 3 -14.65 27.77 -0.67 0.259 7312
 7314 3 -14.71 27.82 -0.47 0.236 7313
 7315 3 -14.73 27.91 -0.37 0.207 7314
 7316 3 -14.56 27.91 -0.27 0.198 7315
 7317 3 -14.48 28.07 0.03 0.208 7316
 7318 3 -14.41 28.09 0.23 0.207 7317
 7319 3 -14.34 28.18 0.43 0.177 7318
 7320 3 -14.39 28.36 0.52 0.068 7319
 7321 3 -12.99 27.42 0.99 0.16 7319
 7322 3 -12.98 27.42 1.11 0.184 7321
 7323 3 -12.96 27.48 1.27 0.169 7322
 7324 3 -13.04 27.51 1.42 0.19 7323
 7325 3 -13.07 27.55 1.63 0.213 7324
 7326 3 -13 27.65 1.77 0.195 7325
 7327 3 -12.99 27.87 2.05 0.27 7326
 7328 3 -12.65 28.46 2.07 0.033 7327
 7329 3 -12.63 28.51 2.17 0.098 7328
 7330 3 -12.59 28.53 2.28 0.109 7329
 7331 3 -12.4 28.24 2.57 0.505 7330
 7332 3 -12.09 28.1 2.49 0.47 7331
 7333 3 -11.9 28.01 2.42 0.426 7332
 7334 3 -11.99 27.99 2.34 0.402 7333
 7335 3 -12.14 28.24 2.59 0.136 7334
 7336 3 -12.26 28.3 2.69 0.123 7335
 7337 3 -11.97 27.35 2.21 0.142 7334
 7338 3 -11.82 27.28 2.13 0.142 7337
 7339 3 -11.65 27.15 2.15 0.097 7338
 7340 3 -11.5 26.96 2.17 0.095 7339
 7341 3 -11.38 26.74 2.11 0.185 7340
 7342 3 -11.24 26.62 2.11 0.165 7341
 7343 3 -11.09 26.49 2.21 0.158 7342
 7344 3 -11.14 26.37 2.26 0.135 7343
 7345 3 -11.07 26.19 2.19 0.167 7344
 7346 3 -10.99 26.03 2.11 0.178 7345
 7347 3 -10.75 25.87 2.03 0.107 7346
 7348 3 -13.21 28.39 3.15 0.811 7331
 7349 3 -13.29 28.37 3.38 0.808 7348
 7350 3 -13.17 28.37 3.44 0.664 7349
 7351 3 -13.09 28.26 3.55 0.601 7350
 7352 3 -13.01 28.21 3.74 0.348 7351
 7353 3 -12.87 28.14 3.84 0.279 7352
 7354 3 -12.57 28.12 3.78 0.278 7353
 7355 3 -12.34 28.03 4.11 0.383 7354
 7356 3 -12.16 28.08 4.61 0.083 7355
 7357 3 -12.18 28.12 4.78 0.101 7356
 7358 3 -12.23 28.19 4.85 0.106 7357
 7359 3 -12.18 28.23 4.94 0.07 7358
 7360 3 -12.18 28.24 5.08 0.089 7359
 7361 3 -12.08 28.19 5.19 0.054 7360
 7362 3 -12.2 27.96 4.19 0.314 7355
 7363 3 -12.12 27.87 4.19 0.258 7362
 7364 3 -12.02 27.78 4.15 0.195 7363
 7365 3 -11.89 27.74 4.11 0.136 7364
 7366 3 -11.71 27.71 4.03 0.148 7365
 7367 3 -11.58 27.69 3.92 0.184 7366
 7368 3 -11.46 27.67 3.84 0.177 7367
 7369 3 -11.25 27.73 3.76 0.182 7368
 7370 3 -11.15 27.67 3.69 0.171 7369
 7371 3 -10.9 27.67 3.65 0.186 7370
 7372 3 -10.72 27.69 3.61 0.141 7371
 7373 3 -10.52 27.67 3.57 0.14 7372
 7374 3 -10.32 27.71 3.53 0.139 7373
 7375 3 -10.17 27.67 3.57 0.1 7374
 7376 3 -10.05 27.65 3.55 0.083 7375
 7377 3 -9.87 27.71 3.53 0.132 7376
 7378 3 -9.76 27.69 3.51 0.15 7377
 7379 3 -9.56 27.74 3.46 0.125 7378
 7380 3 -9.35 27.74 3.53 0.162 7379
 7381 3 -9.18 27.74 3.65 0.136 7380
 7382 3 -9.06 27.73 3.76 0.244 7381
 7383 3 -8.92 27.62 3.8 0.249 7382
 7384 3 -8.75 27.58 3.9 0.258 7383
 7385 3 -8.62 27.51 3.92 0.307 7384
 7386 3 -8.39 27.33 3.96 0.375 7385
 7387 3 -8.21 27.26 4.07 0.334 7386
 7388 3 -8 27.24 4.06 0.289 7387
 7389 3 -7.86 27.24 4.07 0.213 7388
 7390 3 -7.7 27.14 4.23 0.191 7389
 7391 3 -7.6 27.19 4.28 0.18 7390
 7392 3 -7.48 27.23 4.31 0.153 7391
 7393 3 -7.32 27.19 4.36 0.128 7392
 7394 3 -7.19 27.17 4.4 0.087 7393
 7395 3 -7.1 27.1 4.53 0.119 7394
 7396 3 -6.9 27.01 4.62 0.13 7395
 7397 3 -6.72 27.01 4.62 0.176 7396
 7398 3 -6.56 27.01 4.65 0.189 7397
 7399 3 -6.43 26.99 4.78 0.15 7398
 7400 3 -6.22 26.89 4.87 0.221 7399
 7401 3 -6.1 26.89 4.97 0.278 7400
 7402 3 -6.07 26.9 5.1 0.234 7401
 7403 3 -6.11 26.87 5.22 0.19 7402
 7404 3 -6.14 27.03 5.49 0.231 7403
 7405 3 -6.35 27.17 5.5 0.145 7404
 7406 3 -6.61 27.24 5.45 0.111 7405
 7407 3 -6.83 27.21 5.57 0.121 7406
 7408 3 -6.95 27.24 5.66 0.089 7407
 7409 3 -6.07 27.01 5.58 0.243 7404
 7410 3 -5.95 26.9 5.68 0.202 7409
 7411 3 -5.82 26.89 5.77 0.17 7410
 7412 3 -5.78 26.85 6.02 0.194 7411
 7413 3 -5.7 26.83 6.12 0.185 7412
 7414 3 -5.57 26.81 6.19 0.184 7413
 7415 3 -5.44 26.8 6.31 0.178 7414
 7416 3 -5.32 26.83 6.4 0.174 7415
 7417 3 -5.19 26.76 6.56 0.18 7416
 7418 3 -5.07 26.74 6.6 0.191 7417
 7419 3 -4.95 26.78 6.77 0.163 7418
 7420 3 -4.86 26.74 6.91 0.146 7419
 7421 3 -4.73 26.78 6.98 0.142 7420
 7422 3 -4.56 26.74 7.03 0.141 7421
 7423 3 -4.49 26.72 7.19 0.18 7422
 7424 3 -4.4 26.65 7.35 0.266 7423
 7425 3 -4.28 26.66 7.39 0.241 7424
 7426 3 -4.24 26.75 7.5 0.163 7425
 7427 3 -4.22 26.66 7.74 0.165 7426
 7428 3 -4.11 26.66 7.86 0.161 7427
 7429 3 -3.96 26.77 8 0.187 7428
 7430 3 -3.9 26.77 8.23 0.173 7429
 7431 3 -3.94 26.81 8.33 0.128 7430
 7432 3 -3.84 26.91 8.47 0.165 7431
 7433 3 -3.8 27.02 8.6 0.141 7432
 7434 3 -3.76 27.09 8.76 0.13 7433
 7435 3 -3.57 27.07 8.75 0.206 7434
 7436 3 -3.57 27.22 8.87 0.189 7435
 7437 3 -3.44 27.29 8.93 0.178 7436
 7438 3 -3.38 27.4 9.06 0.152 7437
 7439 3 -3.28 27.49 9.21 0.136 7438
 7440 3 -3.21 27.57 9.24 0.122 7439
 7441 3 -3.13 27.63 9.37 0.135 7440
 7442 3 -3.07 27.75 9.48 0.142 7441
 7443 3 -2.96 27.79 9.56 0.127 7442
 7444 3 -2.76 27.77 9.65 0.142 7443
 7445 3 -2.61 27.91 9.76 0.183 7444
 7446 3 -2.42 27.97 9.85 0.214 7445
 7447 3 -2.32 28.04 9.91 0.18 7446
 7448 3 -2.03 28.25 9.96 0.244 7447
 7449 3 -1.78 28.41 9.71 0.084 7448
 7450 3 -1.79 28.47 9.54 0.068 7449
 7451 3 -1.87 28.54 9.51 0.072 7450
 7452 3 -1.96 28.61 9.55 0.063 7451
 7453 3 -1.96 28.29 10.05 0.194 7448
 7454 3 -1.81 28.36 10.17 0.22 7453
 7455 3 -1.84 28.43 10.39 0.307 7454
 7456 3 -1.79 28.36 10.67 0.452 7455
 7457 3 -1.74 28.49 10.68 0.481 7456
 7458 3 -1.58 28.54 10.7 0.471 7457
 7459 3 -1.45 28.57 10.75 0.442 7458
 7460 3 -1.38 28.54 10.9 0.371 7459
 7461 3 -1.28 28.54 11.07 0.318 7460
 7462 3 -1.17 28.52 11.15 0.285 7461
 7463 3 -1.07 28.5 11.25 0.224 7462
 7464 3 -0.89 28.54 11.32 0.192 7463
 7465 3 -0.67 28.54 11.56 0.146 7464
 7466 3 -0.56 28.52 11.73 0.142 7465
 7467 3 -0.49 28.54 11.84 0.125 7466
 7468 3 -0.33 28.74 12 0.193 7467
 7469 3 -0.19 28.91 12.24 0.266 7468
 7470 3 0 29.31 12.41 0.063 7469
 7471 3 0.09 29.31 12.41 0.076 7470
 7472 3 0.23 29.24 12.41 0.107 7471
 7473 3 0.32 29.22 12.27 0.097 7472
 7474 3 -0.39 28.84 12.39 0.287 7469
 7475 3 -0.31 28.79 12.47 0.222 7474
 7476 3 -0.33 28.74 12.56 0.186 7475
 7477 3 -0.37 28.75 12.71 0.128 7476
 7478 3 -0.27 28.56 12.85 0.144 7477
 7479 3 -0.27 28.68 13.01 0.146 7478
 7480 3 -0.12 29.09 14.04 0.64 7479
 7481 3 -0.26 29.07 14.02 0.592 7480
 7482 3 -0.31 29.02 14.1 0.56 7481
 7483 3 -0.31 28.81 13.98 0.57 7482
 7484 3 -0.27 28.7 14.08 0.543 7483
 7485 3 -0.24 28.59 14.1 0.464 7484
 7486 3 -0.27 28.5 14.21 0.355 7485
 7487 3 -0.27 28.4 14.26 0.202 7486
 7488 3 -0.26 28.29 14.35 0.107 7487
 7489 3 -0.19 28.22 14.46 0.09 7488
 7490 3 -0.06 28.04 14.45 0.166 7489
 7491 3 -0.13 27.97 14.2 0.12 7490
 7492 3 -0.16 27.88 13.99 0.095 7491
 7493 3 -0.25 27.81 13.92 0.085 7492
 7494 3 -0.33 27.68 13.77 0.108 7493
 7495 3 -0.4 27.59 13.63 0.096 7494
 7496 3 -0.54 27.52 13.56 0.117 7495
 7497 3 -0.64 27.41 13.42 0.116 7496
 7498 3 -0.67 27.38 13.31 0.137 7497
 7499 3 -0.75 27.29 13.2 0.096 7498
 7500 3 -0.8 27.06 13.15 0.102 7499
 7501 3 -0.8 26.95 13.13 0.069 7500
 7502 3 -0.8 26.84 13.16 0.124 7501
 7503 3 -0.66 26.61 13.09 0.066 7502
 7504 3 -0.54 26.49 13.02 0.104 7503
 7505 3 -0.41 26.45 13.01 0.13 7504
 7506 3 -0.04 27.95 14.55 0.107 7490
 7507 3 0 27.81 14.65 0.113 7506
 7508 3 0.03 27.75 14.73 0.184 7507
 7509 3 0.42 27.63 14.8 0.16 7508
 7510 3 0.46 27.54 14.77 0.206 7509
 7511 3 0.09 27.47 14.67 0.128 7510
 7512 3 0 27.45 14.65 0.042 7511
 7513 3 0.73 27.57 14.58 0.115 7510
 7514 3 0.82 27.5 14.49 0.085 7513
 7515 3 0 27.7 14.9 0.161 7514
 7516 3 0.09 27.69 14.99 0.174 7515
 7517 3 0.12 27.71 15.12 0.13 7516
 7518 3 0.14 27.73 15.32 0.129 7517
 7519 3 0.25 27.8 15.46 0.138 7518
 7520 3 0.32 27.71 15.65 0.186 7519
 7521 3 0.46 27.69 15.74 0.185 7520
 7522 3 0.56 27.64 15.83 0.181 7521
 7523 3 0.68 27.56 15.84 0.165 7522
 7524 3 0.84 27.53 15.9 0.121 7523
 7525 3 1.04 27.4 16.04 0.142 7524
 7526 3 1.21 27.3 16.07 0.109 7525
 7527 3 1.33 27.28 16.13 0.106 7526
 7528 3 1.46 27.21 16.07 0.103 7527
 7529 3 1.64 27.23 16.06 0.143 7528
 7530 3 1.78 27.19 16.04 0.153 7529
 7531 3 1.93 27.15 16.09 0.137 7530
 7532 3 2.12 27.19 16.16 0.125 7531
 7533 3 2.25 27.19 16.22 0.127 7532
 7534 3 2.41 27.19 16.24 0.132 7533
 7535 3 2.56 27.21 16.29 0.102 7534
 7536 3 2.72 27.24 16.29 0.114 7535
 7537 3 2.87 27.15 16.27 0.135 7536
 7538 3 3.14 27.05 16.3 0.221 7537
 7539 3 3.31 27.08 16.28 0.215 7538
 7540 3 3.47 27.08 16.3 0.165 7539
 7541 3 3.7 27.03 16.23 0.189 7540
 7542 3 3.81 27.1 16.19 0.169 7541
 7543 3 3.98 27.15 16.17 0.173 7542
 7544 3 4.17 27.12 16.16 0.229 7543
 7545 3 4.35 27.17 16.08 0.273 7544
 7546 3 4.52 27.24 16.05 0.323 7545
 7547 3 4.69 27.26 15.99 0.334 7546
 7548 3 4.93 27.35 16.01 0.308 7547
 7549 3 5.1 27.33 16.01 0.276 7548
 7550 3 5.27 27.31 16.03 0.225 7549
 7551 3 5.48 27.31 16.05 0.185 7550
 7552 3 5.64 27.3 16.03 0.198 7551
 7553 3 5.84 27.28 16.01 0.216 7552
 7554 3 6.01 27.21 16.03 0.185 7553
 7555 3 6.18 27.17 16.07 0.155 7554
 7556 3 6.43 27.14 16.1 0.145 7555
 7557 3 6.56 26.99 16.16 0.121 7556
 7558 3 6.71 26.99 16.14 0.12 7557
 7559 3 6.82 27.05 16.1 0.116 7558
 7560 3 6.99 27.05 16.19 0.099 7559
 7561 3 7.09 27.14 16.17 0.079 7560
 7562 3 7.19 27.12 16.12 0.084 7561
 7563 3 7.36 27.08 16.1 0.141 7562
 7564 3 7.53 27.08 16.16 0.162 7563
 7565 3 7.74 26.99 16.17 0.135 7564
 7566 3 7.93 27.03 16.17 0.116 7565
 7567 3 8.12 27.01 16.14 0.105 7566
 7568 3 8.26 26.94 16.12 0.116 7567
 7569 3 8.39 26.81 16.05 0.096 7568
 7570 3 8.56 26.78 16.08 0.119 7569
 7571 3 8.66 26.74 16.1 0.077 7570
 7572 3 8.91 26.76 16.17 0.142 7571
 7573 3 9.04 26.67 16.39 0.105 7572
 7574 3 9.09 26.73 16.1 0.145 7572
 7575 3 9.29 26.69 16.08 0.163 7574
 7576 3 9.39 26.62 16.05 0.165 7575
 7577 3 9.53 26.58 15.94 0.157 7576
 7578 3 9.67 26.55 15.92 0.115 7577
 7579 3 9.82 26.55 16.03 0.072 7578
 7580 3 10 26.6 16.01 0.094 7579
 7581 3 10.2 26.71 15.89 0.101 7580
 7582 3 10.49 26.78 15.91 0.178 7581
 7583 3 10.62 26.8 15.83 0.177 7582
 7584 3 10.72 26.73 15.75 0.141 7583
 7585 3 10.96 26.67 15.63 0.106 7584
 7586 3 11.08 26.62 15.47 0.124 7585
 7587 3 11.22 26.55 15.38 0.093 7586
 7588 3 11.39 26.51 15.19 0.142 7587
 7589 3 11.55 26.48 15.14 0.111 7588
 7590 3 11.73 26.4 15.07 0.149 7589
 7591 3 11.87 26.35 14.98 0.152 7590
 7592 3 12.12 26.35 14.88 0.162 7591
 7593 3 12.25 26.14 14.91 0.101 7592
 7594 3 12.5 26.05 14.83 0.179 7593
 7595 3 12.63 25.83 14.91 0.128 7594
 7596 3 12.76 25.73 14.99 0.12 7595
 7597 3 12.91 25.69 15.03 0.11 7596
 7598 3 13.09 25.69 15.07 0.065 7597
 7599 3 13.34 25.64 15.03 0.138 7598
 7600 3 13.65 25.73 14.97 0.218 7599
 7601 3 13.87 25.71 14.72 0.098 7600
 7602 3 14.05 25.62 14.52 0.128 7601
 7603 3 14.2 25.62 14.43 0.128 7602
 7604 3 14.4 25.58 14.25 0.064 7603
 7605 3 13.72 25.8 15.1 0.169 7600
 7606 3 13.78 25.89 15.27 0.127 7605
 7607 3 13.87 25.94 15.25 0.09 7606
 7608 3 14.07 26.03 15.21 0.106 7607
 7609 3 14.24 26.08 15.25 0.068 7608
 7610 3 14.28 26.01 15.38 0.095 7609
 7611 3 14.4 25.98 15.53 0.077 7610
 7612 3 14.58 26.05 15.67 0.127 7611
 7613 3 14.09 26.17 15.16 0.068 7608
 7614 3 13.91 26.33 15.1 0.08 7613
 7615 3 13.65 25.94 15.42 0.121 7606
 7616 3 13.56 25.96 15.5 0.088 7615
 7617 3 10.54 26.85 16.12 0.097 7582
 7618 3 10.53 26.96 16.16 0.000125 7617
 7619 3 6.56 26.67 16.19 0.081 7557
 7620 3 6.57 26.64 16.35 0.043 7619
 7621 3 6.65 26.65 16.44 0.054 7620
 7622 3 6.77 26.49 16.48 0.098 7621
 7623 3 6.64 26.3 16.5 0.145 7622
 7624 3 6.86 26.39 16.48 0.097 7622
 7625 3 6.85 26.3 16.39 0.065 7624
 7626 3 0.12 27.61 14.66 0.076 7508
 7627 3 0 27.61 14.62 0.034 7626
 7628 3 0.14 28.5 13.47 0.104 7483
 7629 3 0.2 28.59 13.4 0.127 7628
 7630 3 0.28 28.52 13.26 0.089 7629
 7631 3 0.34 28.52 13.18 0.000125 7630
 7632 3 -0.18 28.68 11.79 0.075 7468
 7633 3 -3.24 26.91 8.55 0.08 7435
 7634 3 -3.15 26.93 8.47 0.06 7633
 7635 3 -3.03 26.93 8.48 0.094 7634
 7636 3 -2.88 26.88 8.49 0.087 7635
 7637 3 -2.78 26.88 8.41 0.094 7636
 7638 3 -2.67 26.82 8.4 0.094 7637
 7639 3 -2.51 26.75 8.33 0.076 7638
 7640 3 -2.36 26.68 8.32 0.092 7639
 7641 3 -2.23 26.68 8.32 0.096 7640
 7642 3 -2.07 26.7 8.27 0.08 7641
 7643 3 -1.94 26.7 8.24 0.09 7642
 7644 3 -1.72 26.75 8.23 0.119 7643
 7645 3 -1.58 26.84 8.16 0.09 7644
 7646 3 -1.44 26.88 8.12 0.068 7645
 7647 3 -1.31 26.9 8.02 0.058 7646
 7648 3 -1.15 26.86 7.95 0.077 7647
 7649 3 -1.05 26.95 7.94 0.091 7648
 7650 3 -0.87 26.9 7.82 0.109 7649
 7651 3 -0.82 26.82 7.7 0.161 7650
 7652 3 -0.8 26.84 7.4 0.079 7651
 7653 3 -0.71 26.79 7.25 0.083 7652
 7654 3 -0.64 26.72 7.15 0.156 7653
 7655 3 -0.59 26.7 7.03 0.149 7654
 7656 3 -0.56 26.68 6.91 0.085 7655
 7657 3 -9.1 28.05 3.48 0.106 7382
 7658 3 -9.27 28.08 3.51 0.024 7657
 7659 3 -9.27 28.24 3.49 0.092 7658
 7660 3 -9.42 28.35 3.42 0.076 7659
 7661 3 -9.57 28.46 3.34 0.085 7660
 7662 3 -9.65 28.6 3.32 0.069 7661
 7663 3 -12.95 28.28 4.2 0.077 7353
 7664 3 -12.99 28.42 4.24 0.099 7663
 7665 3 -13.08 28.53 4.22 0.041 7664
 7666 3 -13.24 28.55 4.24 0.096 7665
 7667 3 -13.39 28.53 4.22 0.097 7666
 7668 3 -13.57 28.53 4.19 0.039 7667
 7669 3 -13.58 28.46 4.27 0.049 7668
 7670 3 -13.5 28.35 4.35 0.106 7669
 7671 3 -13.49 28.28 4.44 0.087 7670
 7672 3 -13.77 28.39 3.38 0.468 7348
 7673 3 -13.75 28.3 3.13 0.3 7672
 7674 3 -13.9 28.26 3.17 0.108 7673
 7675 3 -13.07 27.92 2.19 0.24 7327
 7676 3 -13.17 27.89 2.24 0.032 7675
 7677 3 -13.39 27.92 2.13 0.193 7676
 7678 3 -13.55 27.89 2.1 0.117 7677
 7679 3 -13.65 27.9 2.1 0.09 7678
 7680 3 -13.77 27.83 2.16 0.097 7679
 7681 3 -13.93 27.85 2.2 0.115 7680
 7682 3 -14.08 27.87 2.29 0.07 7681
 7683 3 -14.25 27.94 2.23 0.115 7682
 7684 3 -14.4 27.99 2.27 0.139 7683
 7685 3 -14.55 28.05 2.33 0.118 7684
 7686 3 -14.8 28.03 2.41 0.171 7685
 7687 3 -14.99 27.85 2.39 0.059 7686
 7688 3 -14.99 27.73 2.43 0.08 7687
 7689 3 -14.99 27.62 2.5 0.129 7688
 7690 3 -15 27.53 2.56 0.146 7689
 7691 3 -14.96 27.4 2.79 0.092 7690
 7692 3 -14.88 27.3 2.87 0.067 7691
 7693 3 -14.82 27.21 2.98 0.109 7692
 7694 3 -14.81 27.12 3.06 0.125 7693
 7695 3 -14.73 26.96 3.02 0.105 7694
 7696 3 -15.01 26.85 3.02 0.099 7695
 7697 3 -15.07 26.78 2.89 0.099 7696
 7698 3 -15.01 26.8 2.73 0.106 7697
 7699 3 -14.88 28.08 2.48 0.148 7686
 7700 3 -14.95 28.12 2.56 0.145 7699
 7701 3 -15.02 28.15 2.75 0.123 7700
 7702 3 -15.13 28.21 2.87 0.102 7701
 7703 3 -15.25 28.23 3.02 0.143 7702
 7704 3 -15.42 28.37 3.1 0.148 7703
 7705 3 -15.57 28.58 2.97 0.199 7704
 7706 3 -15.57 28.49 2.89 0.137 7705
 7707 3 -15.64 28.42 2.79 0.099 7706
 7708 3 -15.74 28.44 2.68 0.084 7707
 7709 3 -15.82 28.51 2.6 0.11 7708
 7710 3 -16 28.76 2.54 0.199 7709
 7711 3 -15.91 28.92 2.43 0.12 7710
 7712 3 -15.96 29.03 2.33 0.128 7711
 7713 3 -16.06 29.12 2.35 0.179 7712
 7714 3 -16.18 29.26 2.39 0.067 7713
 7715 3 -16.38 28.83 2.68 0.083 7710
 7716 3 -16.63 28.9 2.66 0.095 7715
 7717 3 -16.75 28.99 2.68 0.074 7716
 7718 3 -16.88 29.08 2.66 0.104 7717
 7719 3 -17.06 29.17 2.62 0.139 7718
 7720 3 -17.25 29.21 2.54 0.105 7719
 7721 3 -17.43 29.19 2.47 0.000125 7720
 7722 3 -15.73 28.8 2.89 0.108 7705
 7723 3 -15.79 28.9 2.95 0.126 7722
 7724 3 -15.83 29.06 2.98 0.072 7723
 7725 3 -15.76 29.15 3.08 0.057 7724
 7726 3 -15.74 29.1 3.22 0.083 7725
 7727 3 -15.75 29.14 3.35 0.000125 7726
 7728 3 -14.66 28.22 -0.53 0.131 7316
 7729 3 -14.73 28.34 -0.43 0.202 7728
 7730 3 -14.76 28.43 -0.29 0.065 7729
 7731 3 -15.59 26.9 -1.91 0.081 7301
 7732 3 -15.46 26.77 -1.93 0.098 7731
 7733 3 -15.34 26.72 -1.93 0.000125 7732
 7734 3 -17.53 27.43 -2.03 0.1 7293
 7735 3 -17.69 27.43 -2.15 0.12 7734
 7736 3 -17.81 27.43 -2.01 0.09 7735
 7737 3 -19.46 27.56 -1.77 0.122 7210
 7738 3 -19.37 27.52 -1.86 0.171 7737
 7739 3 -19.21 27.47 -1.99 0.12 7738
 7740 3 -19.01 27.34 -2.05 0.092 7739
 7741 3 -18.94 27.22 -2.09 0.067 7740
 7742 3 -19.08 27.22 -2.21 0.094 7741
 7743 3 -19.58 27.38 -1.54 0.067 7738
 7744 3 -19.51 27.25 -1.62 0.086 7743
 7745 3 -20.44 26.66 1.3 0.108 3704
 7746 3 -19.34 22.1 1.91 0.331 3679
 7747 3 -19.18 22.06 1.81 0.337 7746
 7748 3 -19.02 21.96 1.73 0.356 7747
 7749 3 -18.97 21.94 1.62 0.416 7748
 7750 3 -18.5 21.67 1.68 0.237 7749
 7751 3 -18.4 21.55 1.56 0.185 7750
 7752 3 -18.27 21.49 1.51 0.209 7751
 7753 3 -18.01 21.37 1.43 0.248 7752
 7754 3 -17.78 21.26 1.37 0.246 7753
 7755 3 -17.64 21.17 1.29 0.238 7754
 7756 3 -17.51 21.12 1.19 0.229 7755
 7757 3 -17.33 21.1 1.15 0.225 7756
 7758 3 -17.12 20.99 1.18 0.202 7757
 7759 3 -16.96 21 1.08 0.21 7758
 7760 3 -16.83 21.02 0.94 0.206 7759
 7761 3 -16.67 20.95 0.92 0.23 7760
 7762 3 -16.35 21.81 0.44 0.251 7761
 7763 3 -15.67 21.63 0.31 0.501 7762
 7764 3 -15.53 21.59 0.38 0.523 7763
 7765 3 -15.4 21.68 0.45 0.538 7764
 7766 3 -15.05 21.77 0.39 0.56 7765
 7767 3 -14.88 21.77 0.51 0.499 7766
 7768 3 -14.73 21.7 0.66 0.431 7767
 7769 3 -14.62 21.59 0.77 0.254 7768
 7770 3 -14.46 21.65 0.82 0.083 7769
 7771 3 -14.39 21.69 0.96 0.077 7770
 7772 3 -14.22 21.66 0.92 0.138 7771
 7773 3 -13.51 21.66 0.79 0.372 7772
 7774 3 -13.45 21.66 0.83 0.387 7773
 7775 3 -13.39 21.66 0.86 0.387 7774
 7776 3 -13.44 21.63 0.58 0.317 7775
 7777 3 -13.32 21.61 0.44 0.182 7776
 7778 3 -13.47 21.68 0.38 0.083 7777
 7779 3 -13.14 21.6 1.05 0.383 7774
 7780 3 -12.94 21.35 1.1 0.359 7779
 7781 3 -12.78 21.23 1.11 0.209 7780
 7782 3 -12.56 20.99 1.24 0.313 7781
 7783 3 -12.28 20.83 1.3 0.372 7782
 7784 3 -12.17 20.8 1.26 0.249 7783
 7785 3 -12.24 19.69 1.81 0.372 7784
 7786 3 -10.81 19.31 2.33 0.065 7785
 7787 3 -10.72 19.21 2.29 0.117 7786
 7788 3 -10.48 19.17 1.98 0.195 7787
 7789 3 -10.24 19.05 1.98 0.224 7788
 7790 3 -10.07 18.94 2.04 0.238 7789
 7791 3 -9.82 18.87 2.2 0.296 7790
 7792 3 -9.7 18.87 2.41 0.4 7791
 7793 3 -9.57 18.85 2.43 0.39 7792
 7794 3 -9.4 18.87 2.43 0.366 7793
 7795 3 -9.2 18.94 2.5 0.354 7794
 7796 3 -8.88 18.94 2.56 0.428 7795
 7797 3 -8.76 18.92 2.64 0.391 7796
 7798 3 -8.57 18.83 2.75 0.41 7797
 7799 3 -8.45 18.85 2.91 0.431 7798
 7800 3 -8.34 18.85 3.04 0.468 7799
 7801 3 -8.22 18.87 3.18 0.505 7800
 7802 3 -8.08 18.87 3.29 0.51 7801
 7803 3 -7.97 18.9 3.45 0.419 7802
 7804 3 -7.74 18.94 3.52 0.409 7803
 7805 3 -7.58 18.94 3.62 0.361 7804
 7806 3 -7.48 18.98 3.73 0.353 7805
 7807 3 -7.66 19.33 3.93 0.105 7806
 7808 3 -7.78 19.44 3.98 0.126 7807
 7809 3 -7.32 18.9 3.83 0.372 7806
 7810 3 -7.24 18.94 3.95 0.355 7809
 7811 3 -7.18 19.01 4.11 0.307 7810
 7812 3 -7.04 19.03 4.26 0.285 7811
 7813 3 -6.9 19.03 4.34 0.339 7812
 7814 3 -6.7 19.03 4.4 0.338 7813
 7815 3 -6.53 19.15 4.52 0.498 7814
 7816 3 -5.78 19.3 4.35 0.143 7815
 7817 3 -5.72 19.19 4.22 0.000125 7816
 7818 3 -6.5 19.21 4.67 0.516 7815
 7819 3 -6.53 19.3 4.8 0.503 7818
 7820 3 -6.57 19.26 4.94 0.49 7819
 7821 3 -6.58 19.33 5.06 0.416 7820
 7822 3 -6.58 19.28 5.26 0.354 7821
 7823 3 -6.5 19.3 5.39 0.284 7822
 7824 3 -6.37 19.3 5.56 0.263 7823
 7825 3 -6.18 19.21 5.64 0.257 7824
 7826 3 -6.11 18.89 5.69 0.116 7825
 7827 3 -6.18 18.76 5.69 0.034 7826
 7828 3 -6.03 19.33 5.77 0.288 7825
 7829 3 -5.86 19.42 5.93 0.338 7828
 7830 3 -5.74 19.51 6.1 0.315 7829
 7831 3 -5.56 19.48 6.24 0.346 7830
 7832 3 -5.43 19.56 6.28 0.384 7831
 7833 3 -5.31 19.6 6.35 0.41 7832
 7834 3 -5.16 19.6 6.48 0.517 7833
 7835 3 -5 19.55 6.35 0.537 7834
 7836 3 -4.86 19.58 6.26 0.516 7835
 7837 3 -4.64 19.49 6.18 0.541 7836
 7838 3 -4.52 19.62 6.19 0.553 7837
 7839 3 -4.31 19.65 6.14 0.515 7838
 7840 3 -4.19 19.71 6.2 0.395 7839
 7841 3 -4.03 19.7 6.27 0.352 7840
 7842 3 -3.82 19.66 6.33 0.28 7841
 7843 3 -3.63 19.63 6.45 0.255 7842
 7844 3 -3.49 19.65 6.36 0.231 7843
 7845 3 -3.46 19.7 6.48 0.266 7844
 7846 3 -3.19 19.61 6.53 0.323 7845
 7847 3 -2.73 19.27 6.36 0.088 7846
 7848 3 -2.69 19.13 6.29 0.099 7847
 7849 3 -2.65 18.9 6.36 0.156 7848
 7850 3 -2.48 18.79 6.24 0.144 7849
 7851 3 -2.38 18.7 6.15 0.114 7850
 7852 3 -2.26 18.66 6.1 0.124 7851
 7853 3 -2.11 18.59 6.03 0.121 7852
 7854 3 -1.99 18.43 5.82 0.104 7853
 7855 3 -1.83 18.36 5.74 0.135 7854
 7856 3 -1.68 18.29 5.65 0.149 7855
 7857 3 -1.5 18.29 5.64 0.205 7856
 7858 3 -1.42 18.22 5.56 0.22 7857
 7859 3 -1.06 18.31 5.56 0.128 7858
 7860 3 -0.95 18.31 5.53 0.129 7859
 7861 3 -0.8 18.27 5.45 0.162 7860
 7862 3 -0.69 18.22 5.33 0.166 7861
 7863 3 -0.51 18.16 5.36 0.098 7862
 7864 3 -0.37 18.11 5.32 0.097 7863
 7865 3 -0.19 18.04 5.24 0.091 7864
 7866 3 -0.07 17.99 5.18 0.084 7865
 7867 3 0.02 17.93 5.08 0.082 7866
 7868 3 0.2 17.88 5.03 0.129 7867
 7869 3 0.36 17.75 4.99 0.125 7868
 7870 3 0.52 17.65 4.94 0.115 7869
 7871 3 0.66 17.54 4.9 0.114 7870
 7872 3 0.81 17.49 4.86 0.118 7871
 7873 3 0.99 17.36 4.86 0.114 7872
 7874 3 1.13 17.29 4.86 0.086 7873
 7875 3 1.25 17.09 4.82 0.128 7874
 7876 3 1.41 17.04 4.74 0.121 7875
 7877 3 1.6 16.91 4.68 0.165 7876
 7878 3 1.71 16.81 4.53 0.166 7877
 7879 3 1.92 16.72 4.47 0.186 7878
 7880 3 2.02 16.66 4.49 0.222 7879
 7881 3 1.65 16.61 4.85 0.065 7880
 7882 3 1.6 16.5 4.94 0.124 7881
 7883 3 1.6 16.32 4.98 0.000125 7882
 7884 3 2.18 16.45 4.22 0.284 7880
 7885 3 2.23 16.2 4.2 0.229 7884
 7886 3 -0.82 18.18 5.07 0.11 7862
 7887 3 -0.92 18.13 4.97 0.106 7886
 7888 3 -1.1 18.11 4.87 0.077 7887
 7889 3 -1.35 18.22 4.81 0.153 7888
 7890 3 -1.5 18.32 4.7 0.122 7889
 7891 3 -1.64 18.43 4.64 0.107 7890
 7892 3 -1.75 18.56 4.6 0.102 7891
 7893 3 -1.81 18.59 4.49 0.132 7892
 7894 3 -1.89 18.66 4.47 0.198 7893
 7895 3 -2.23 18.74 4.44 0.111 7894
 7896 3 -2.38 18.91 4.48 0.129 7895
 7897 3 -2.44 19.09 4.54 0.139 7896
 7898 3 -2.49 19.22 4.66 0.11 7897
 7899 3 -2.53 19.38 4.65 0.077 7898
 7900 3 -2.57 19.56 4.56 0.111 7899
 7901 3 -2.57 19.65 4.41 0.084 7900
 7902 3 -2.59 19.88 4.32 0.171 7901
 7903 3 -1.97 18.61 6.08 0.066 7853
 7904 3 -1.9 18.54 6.03 0.041 7903
 7905 3 -3.07 19.68 6.53 0.237 7846
 7906 3 -2.94 19.77 6.77 0.315 7905
 7907 3 -2.96 20.11 7.28 0.126 7906
 7908 3 -3.15 20.13 7.4 0.138 7907
 7909 3 -3.36 20.27 7.49 0.108 7908
 7910 3 -3.51 20.41 7.47 0.153 7909
 7911 3 -3.61 20.56 7.5 0.199 7910
 7912 3 -3.73 20.66 7.61 0.222 7911
 7913 3 -3.86 20.74 7.78 0.229 7912
 7914 3 -4.19 20.59 7.86 0.116 7913
 7915 3 -4.32 20.56 7.86 0.108 7914
 7916 3 -4.4 20.45 7.87 0.146 7915
 7917 3 -4.22 20.24 8 0.158 7916
 7918 3 -4.1 20.18 8.05 0.232 7917
 7919 3 -3.98 20.11 8.07 0.233 7918
 7920 3 -3.67 20 8.13 0.082 7919
 7921 3 -3.53 19.86 8.2 0.081 7920
 7922 3 -3.4 19.66 8.4 0.099 7921
 7923 3 -3.32 19.59 8.56 0.133 7922
 7924 3 -3.46 19.59 8.66 0.057 7923
 7925 3 -3.23 19.59 8.68 0.067 7923
 7926 3 -3.19 19.61 8.83 0.113 7925
 7927 3 -3.15 19.66 8.96 0.048 7926
 7928 3 -3.21 19.68 9.12 0.05 7927
 7929 3 -2.96 19.34 8.81 0.091 7926
 7930 3 -2.88 19.27 8.8 0.097 7929
 7931 3 -2.82 19.13 8.81 0.099 7930
 7932 3 -2.88 18.97 8.81 0.081 7931
 7933 3 -2.9 18.97 8.68 0.109 7932
 7934 3 -2.86 18.95 8.55 0.175 7933
 7935 3 -4.56 20.38 7.72 0.139 7916
 7936 3 -4.66 20.34 7.65 0.154 7935
 7937 3 -4.78 20.36 7.52 0.13 7936
 7938 3 -4.99 20.39 7.5 0.083 7937
 7939 3 -5.12 20.4 7.53 0.121 7938
 7940 3 -5.29 20.35 7.5 0.128 7939
 7941 3 -5.53 20.3 7.45 0.125 7940
 7942 3 -5.68 20.3 7.43 0.144 7941
 7943 3 -5.86 20.31 7.46 0.171 7942
 7944 3 -5.94 20.37 7.71 0.077 7943
 7945 3 -6.07 20.35 7.74 0.07 7944
 7946 3 -6.24 20.33 7.72 0.04 7945
 7947 3 -5.99 20.28 7.31 0.091 7943
 7948 3 -6.15 20.37 7.35 0.046 7947
 7949 3 -3.92 20.95 7.75 0.145 7913
 7950 3 -4.04 21.09 7.77 0.176 7949
 7951 3 -4.15 21.25 7.79 0.153 7950
 7952 3 -4.24 21.36 7.93 0.151 7951
 7953 3 -4.39 21.5 8 0.149 7952
 7954 3 -4.49 21.52 8.2 0.14 7953
 7955 3 -4.5 21.66 8.25 0.109 7954
 7956 3 -4.48 21.81 8.34 0.189 7955
 7957 3 -4.52 22.07 8.35 0.171 7956
 7958 3 -4.36 22.11 8.38 0.152 7957
 7959 3 -4.19 21.99 8.38 0.078 7958
 7960 3 -3.98 21.86 8.18 0.084 7959
 7961 3 -3.82 21.93 8.04 0.087 7960
 7962 3 -3.76 22.02 7.9 0.093 7961
 7963 3 -3.65 22.15 7.81 0.071 7962
 7964 3 -3.61 22.22 7.73 0.055 7963
 7965 3 -2.78 19.86 6.83 0.312 7906
 7966 3 -2.61 19.86 6.83 0.264 7965
 7967 3 -2.46 19.86 6.82 0.235 7966
 7968 3 -2.26 19.86 6.86 0.214 7967
 7969 3 -2.01 19.93 6.89 0.231 7968
 7970 3 -1.72 19.91 6.9 0.222 7969
 7971 3 -1.56 19.97 7.02 0.278 7970
 7972 3 -1.44 19.91 7.08 0.232 7971
 7973 3 -1.29 19.84 7.12 0.253 7972
 7974 3 -1.1 19.75 7.2 0.248 7973
 7975 3 -0.95 19.72 7.24 0.244 7974
 7976 3 -0.66 19.66 7.35 0.248 7975
 7977 3 0.31 19.5 7.33 0.672 7976
 7978 3 0.25 19.56 7.39 0.557 7977
 7979 3 0.18 19.65 7.4 0.476 7978
 7980 3 0.18 19.75 7.43 0.392 7979
 7981 3 0.2 19.84 7.49 0.276 7980
 7982 3 0.18 19.95 7.49 0.000125 7981
 7983 3 0.89 19.47 7.31 0.522 7977
 7984 3 1.08 19.52 7.32 0.513 7983
 7985 3 0.8 18.86 7.53 0.099 7984
 7986 3 0.89 18.75 7.53 0.147 7985
 7987 3 1.05 18.68 7.53 0.157 7986
 7988 3 1.31 18.57 7.53 0.092 7987
 7989 3 1.43 18.54 7.52 0.069 7988
 7990 3 1.57 18.5 7.45 0.095 7989
 7991 3 1.78 18.43 7.49 0.125 7990
 7992 3 1.93 18.43 7.4 0.097 7991
 7993 3 2.06 18.34 7.28 0.09 7992
 7994 3 2.22 18.29 7.32 0.103 7993
 7995 3 2.43 18.25 7.24 0.099 7994
 7996 3 2.54 18.32 7.54 0.077 7995
 7997 3 1.35 19.97 7.66 0.355 7984
 7998 3 1.55 19.97 7.82 0.307 7997
 7999 3 1.54 19.63 8.29 0.144 7998
 8000 3 1.56 19.56 8.42 0.135 7999
 8001 3 1.56 19.43 8.46 0.209 8000
 8002 3 1.58 19.31 8.47 0.291 8001
 8003 3 1.6 19.25 8.55 0.364 8002
 8004 3 1.67 19.11 8.51 0.383 8003
 8005 3 0.91 18.9 8.57 0.116 8004
 8006 3 0.76 18.9 8.56 0.147 8005
 8007 3 0.66 18.86 8.58 0.107 8006
 8008 3 2.12 19.11 8.6 0.279 8004
 8009 3 2.37 19.11 8.59 0.153 8008
 8010 3 2.39 19.31 8.67 0.066 8009
 8011 3 1.65 20.2 7.78 0.265 7998
 8012 3 1.74 20.29 7.82 0.349 8011
 8013 3 1.77 20.41 7.91 0.45 8012
 8014 3 1.79 20.47 8.05 0.494 8013
 8015 3 1.93 20.47 8.08 0.55 8014
 8016 3 2.22 20.49 7.99 0.469 8015
 8017 3 2.25 20.68 8.17 0.341 8016
 8018 3 2.37 20.77 8.24 0.369 8017
 8019 3 2.6 20.81 8.21 0.431 8018
 8020 3 2.25 21.06 8.64 0.145 8019
 8021 3 2.23 21.13 8.74 0.147 8020
 8022 3 2.16 21.18 8.83 0.176 8021
 8023 3 2.18 21.25 9 0.18 8022
 8024 3 2.12 21.34 9.12 0.19 8023
 8025 3 2.1 21.43 9.2 0.237 8024
 8026 3 2.04 21.52 9.37 0.201 8025
 8027 3 1.8 21.54 9.4 0.054 8026
 8028 3 1.7 21.59 9.4 0.071 8027
 8029 3 1.63 21.68 9.41 0.085 8028
 8030 3 1.59 21.77 9.43 0.079 8029
 8031 3 1.43 21.84 9.55 0.079 8030
 8032 3 1.34 21.84 9.68 0.112 8031
 8033 3 1.29 21.79 9.82 0.098 8032
 8034 3 1.15 21.91 9.97 0.137 8033
 8035 3 1.04 21.95 10.15 0.169 8034
 8036 3 1.02 21.97 10.3 0.134 8035
 8037 3 0.96 21.99 10.54 0.097 8036
 8038 3 0.93 21.91 10.73 0.112 8037
 8039 3 0.87 21.86 10.84 0.135 8038
 8040 3 0.75 21.84 10.99 0.067 8039
 8041 3 0.62 21.82 11.1 0.119 8040
 8042 3 0.54 21.77 11.15 0.164 8041
 8043 3 0.51 21.7 11.25 0.157 8042
 8044 3 0.46 21.72 11.57 0.08 8043
 8045 3 2.1 21.59 9.45 0.14 8026
 8046 3 2.25 21.79 9.54 0.109 8045
 8047 3 2.27 21.86 9.65 0.151 8046
 8048 3 2.37 21.88 9.84 0.085 8047
 8049 3 2.37 21.91 9.99 0.123 8048
 8050 3 2.52 22 10.09 0.147 8049
 8051 3 2.62 21.95 10.17 0.188 8050
 8052 3 2.64 22.11 10.32 0.135 8051
 8053 3 2.81 22.25 10.4 0.112 8052
 8054 3 2.58 22.59 10.49 0.097 8053
 8055 3 2.56 22.81 10.56 0.126 8054
 8056 3 2.6 22.93 10.63 0.172 8055
 8057 3 2.75 23.04 10.59 0.215 8056
 8058 3 3 23.25 10.54 0.143 8057
 8059 3 3.18 23.41 10.56 0.138 8058
 8060 3 3.37 23.52 10.55 0.111 8059
 8061 3 3.37 23.63 10.45 0.079 8060
 8062 3 3.5 23.72 10.51 0.151 8061
 8063 3 3.56 23.68 10.67 0.061 8062
 8064 3 2.95 22.27 10.62 0.166 8053
 8065 3 3.02 22.16 10.68 0.302 8064
 8066 3 3.52 22.47 10.71 0.139 8065
 8067 3 3.73 22.52 10.68 0.136 8066
 8068 3 3.89 22.56 10.81 0.134 8067
 8069 3 4.02 22.68 10.89 0.131 8068
 8070 3 4.14 22.68 11.02 0.102 8069
 8071 3 4.27 22.72 11.12 0.108 8070
 8072 3 4.35 22.79 11.18 0.086 8071
 8073 3 4.42 22.79 11.32 0.109 8072
 8074 3 4.44 22.84 11.43 0.151 8073
 8075 3 4.51 22.82 11.55 0.144 8074
 8076 3 4.55 22.88 11.71 0.175 8075
 8077 3 4.56 22.88 11.84 0.226 8076
 8078 3 4.64 22.86 11.99 0.273 8077
 8079 3 4.76 22.81 12.13 0.297 8078
 8080 3 4.78 22.77 12.3 0.368 8079
 8081 3 4.78 22.66 12.45 0.425 8080
 8082 3 4.78 22.63 12.65 0.471 8081
 8083 3 4.93 22.56 12.77 0.474 8082
 8084 3 4.93 22.49 12.92 0.508 8083
 8085 3 4.96 22.54 13.08 0.469 8084
 8086 3 5.14 22.5 13.16 0.346 8085
 8087 3 5.6 22.63 13.2 0.149 8086
 8088 3 5.77 22.5 13.24 0.094 8087
 8089 3 5.9 22.5 13.32 0.103 8088
 8090 3 6.02 22.43 13.38 0.162 8089
 8091 3 6.09 22.36 13.45 0.149 8090
 8092 3 6.15 22.54 13.57 0.072 8091
 8093 3 6.28 22.52 13.63 0.104 8092
 8094 3 6.42 22.47 13.75 0.117 8093
 8095 3 6.52 22.27 13.9 0.134 8094
 8096 3 6.64 22.18 13.96 0.135 8095
 8097 3 6.69 22.18 14.1 0.144 8096
 8098 3 6.76 22.25 14.29 0.122 8097
 8099 3 6.84 22.24 14.4 0.146 8098
 8100 3 6.92 22.14 14.54 0.145 8099
 8101 3 7.01 22.03 14.6 0.15 8100
 8102 3 7.1 21.98 14.68 0.201 8101
 8103 3 7.05 22.01 14.79 0.245 8102
 8104 3 7.31 21.76 14.8 0.126 8103
 8105 3 7.43 21.67 14.79 0.176 8104
 8106 3 7.48 21.56 15.04 0.161 8105
 8107 3 7.6 21.55 15.15 0.158 8106
 8108 3 7.85 21.4 14.97 0.131 8107
 8109 3 8.04 21.24 14.96 0.082 8108
 8110 3 8.09 21.19 15.04 0.16 8109
 8111 3 8.16 21.21 15.13 0.2 8110
 8112 3 7.8 21.67 15.32 0.077 8107
 8113 3 7.89 21.74 15.47 0.1 8112
 8114 3 7.89 21.8 15.59 0.098 8113
 8115 3 6.8 22.23 14.9 0.087 8103
 8116 3 6.63 22.21 14.92 0.142 8115
 8117 3 6.53 22.21 15.15 0.089 8116
 8118 3 6.47 22.3 15.25 0.101 8117
 8119 3 6.43 22.26 15.41 0.08 8118
 8120 3 6.39 22.19 15.56 0.107 8119
 8121 3 6.52 22.15 15.73 0.087 8120
 8122 3 6.52 22.17 15.92 0.09 8121
 8123 3 6.49 22.17 16.11 0.121 8122
 8124 3 6.44 22.05 16.25 0.145 8123
 8125 3 6.35 22.03 16.4 0.136 8124
 8126 3 6.27 22.08 16.63 0.126 8125
 8127 3 6.28 22.05 16.77 0.14 8126
 8128 3 6.21 21.96 16.82 0.000125 8127
 8129 3 6.17 22.18 13.52 0.085 8091
 8130 3 6.34 22.06 13.48 0.135 8129
 8131 3 6.43 22.06 13.42 0.134 8130
 8132 3 6.56 22.09 13.32 0.081 8131
 8133 3 4.76 22.41 13.29 0.102 8086
 8134 3 4.68 22.36 13.4 0.076 8133
 8135 3 4.56 22.34 13.5 0.079 8134
 8136 3 4.51 22.38 13.62 0.148 8135
 8137 3 4.57 22.57 13.51 0.054 8136
 8138 3 4.64 22.68 13.48 0.061 8137
 8139 3 4.42 22.34 13.72 0.127 8136
 8140 3 4.36 22.31 13.82 0.115 8139
 8141 3 4.32 22.25 14.06 0.102 8140
 8142 3 4.27 22.18 14.18 0.111 8141
 8143 3 4.23 22.09 14.25 0.000125 8142
 8144 3 4.31 23.04 12.04 0.116 8078
 8145 3 4.17 23.07 12.02 0.128 8144
 8146 3 3.98 23.04 11.95 0.076 8145
 8147 3 3.87 23.09 11.87 0.089 8146
 8148 3 3.66 23.07 11.92 0.091 8147
 8149 3 3.54 23.09 11.83 0.097 8148
 8150 3 3.43 23.11 11.75 0.056 8149
 8151 3 2.52 22 10.66 0.074 8065
 8152 3 2.45 21.97 10.76 0.161 8151
 8153 3 2.33 21.91 10.8 0.173 8152
 8154 3 2.37 21.9 10.95 0.144 8153
 8155 3 2.41 21.95 11.14 0.1 8154
 8156 3 2.2 21.86 11.22 0.093 8155
 8157 3 2.1 21.86 11.14 0.079 8156
 8158 3 1.95 21.95 11.09 0.063 8157
 8159 3 2.29 21.74 11 0.043 8154
 8160 3 2.31 21.61 11.07 0.078 8159
 8161 3 2.43 21.54 11.14 0.038 8160
 8162 3 1.92 21.02 8.71 0.082 8022
 8163 3 1.75 20.97 8.64 0.114 8162
 8164 3 1.66 21.02 8.59 0.075 8163
 8165 3 3.04 20.77 7.86 0.235 8019
 8166 3 3.25 20.77 7.77 0.184 8165
 8167 3 3.48 20.74 7.69 0.174 8166
 8168 3 3.58 20.72 7.58 0.197 8167
 8169 3 3.7 20.77 7.52 0.204 8168
 8170 3 3.87 20.84 7.41 0.126 8169
 8171 3 4.05 20.88 7.35 0.171 8170
 8172 3 3.98 20.59 7.15 0.116 8171
 8173 3 3.98 20.52 7.07 0.126 8172
 8174 3 4.18 21.06 7.23 0.254 8171
 8175 3 4.1 21.34 7.22 0.255 8174
 8176 3 4.13 21.49 7.24 0.265 8175
 8177 3 4.43 21.47 7.19 0.167 8176
 8178 3 4.61 21.52 7.15 0.16 8177
 8179 3 4.81 21.49 7.07 0.15 8178
 8180 3 5.02 21.52 6.99 0.174 8179
 8181 3 5.17 21.54 6.93 0.187 8180
 8182 3 5.32 21.56 6.82 0.168 8181
 8183 3 5.52 21.59 6.74 0.141 8182
 8184 3 5.63 21.59 6.69 0.134 8183
 8185 3 5.8 21.54 6.61 0.148 8184
 8186 3 5.98 21.47 6.61 0.159 8185
 8187 3 6.13 21.47 6.57 0.17 8186
 8188 3 6.28 21.5 6.58 0.216 8187
 8189 3 6.4 21.49 6.58 0.387 8188
 8190 3 6.47 21.54 6.65 0.485 8189
 8191 3 6.57 21.56 6.62 0.576 8190
 8192 3 6.61 21.7 6.5 0.621 8191
 8193 3 6.03 22.06 6.19 0.138 8192
 8194 3 5.9 22.06 6.15 0.15 8193
 8195 3 5.71 22.09 6.15 0.071 8194
 8196 3 5.6 22.18 6.15 0.106 8195
 8197 3 6.77 21.72 6.49 0.642 8192
 8198 3 6.9 21.81 6.44 0.625 8197
 8199 3 7.03 21.82 6.4 0.621 8198
 8200 3 7.24 21.75 6.44 0.521 8199
 8201 3 7.43 21.65 6.25 0.337 8200
 8202 3 7.55 21.76 6.25 0.262 8201
 8203 3 7.71 21.87 6.23 0.198 8202
 8204 3 7.89 21.87 6.12 0.195 8203
 8205 3 7.98 21.81 6.04 0.262 8204
 8206 3 8.14 22.05 5.85 0.206 8205
 8207 3 8.17 22.14 5.72 0.264 8206
 8208 3 8.21 22.17 5.62 0.364 8207
 8209 3 7.71 22.31 4.28 0.308 8208
 8210 3 7.86 22.35 4.27 0.265 8209
 8211 3 7.94 22.48 4.21 0.238 8210
 8212 3 8.06 22.53 4.13 0.235 8211
 8213 3 8.15 22.62 4.11 0.206 8212
 8214 3 8.25 22.71 4.04 0.179 8213
 8215 3 8.36 22.8 3.97 0.184 8214
 8216 3 8.45 22.98 3.91 0.198 8215
 8217 3 8.51 23.14 3.87 0.2 8216
 8218 3 8.59 23.21 3.85 0.178 8217
 8219 3 8.69 23.3 3.79 0.171 8218
 8220 3 8.95 23.51 3.83 0.296 8219
 8221 3 9.01 23.56 3.72 0.278 8220
 8222 3 9.12 23.6 3.56 0.322 8221
 8223 3 9.21 23.62 3.43 0.338 8222
 8224 3 9.25 23.69 3.27 0.306 8223
 8225 3 9.36 23.74 3.18 0.269 8224
 8226 3 9.34 23.81 3.06 0.212 8225
 8227 3 9.34 23.87 2.91 0.166 8226
 8228 3 9.31 23.94 2.75 0.104 8227
 8229 3 9.46 24.3 2.87 0.41 8228
 8230 3 9.48 24.39 2.79 0.527 8229
 8231 3 9.51 24.46 2.72 0.527 8230
 8232 3 9.54 24.55 2.6 0.584 8231
 8233 3 9.54 24.64 2.45 0.616 8232
 8234 3 9.56 24.76 2.31 0.655 8233
 8235 3 9.54 24.78 2.16 0.674 8234
 8236 3 9.55 24.8 1.96 0.722 8235
 8237 3 9.57 24.87 1.66 0.701 8236
 8238 3 9.54 24.87 1.61 0.66 8237
 8239 3 9.52 24.87 1.56 0.66 8238
 8240 3 10.14 25.03 1.65 0.192 8239
 8241 3 10.05 24.94 1.7 0.224 8240
 8242 3 9.92 24.94 1.82 0.137 8241
 8243 3 9.46 24.83 1.34 0.579 8238
 8244 3 9.5 24.92 1.32 0.498 8243
 8245 3 9.62 25.15 1.26 0.468 8244
 8246 3 9.63 25.26 1.18 0.376 8245
 8247 3 9.59 25.35 1.11 0.315 8246
 8248 3 9.68 25.6 0.7 0.447 8247
 8249 3 10.02 25.94 0.27 0.23 8248
 8250 3 10.13 26.06 0.36 0.215 8249
 8251 3 10.31 26.3 0.25 0.105 8250
 8252 3 10.46 26.44 0.2 0.147 8251
 8253 3 10.49 26.58 0.11 0.126 8252
 8254 3 10.56 26.65 0 0.137 8253
 8255 3 10.58 26.74 -0.02 0.135 8254
 8256 3 10.62 26.83 -0.14 0.105 8255
 8257 3 10.57 26.96 -0.14 0.13 8256
 8258 3 10.62 27.12 0 0.112 8257
 8259 3 10.72 27.17 0.02 0.153 8258
 8260 3 10.82 27.19 0.02 0.193 8259
 8261 3 10.85 27.12 -0.17 0.065 8260
 8262 3 10.97 27.19 -0.17 0.084 8261
 8263 3 11.06 27.33 -0.08 0.092 8262
 8264 3 11.22 27.37 -0.08 0.13 8263
 8265 3 11.4 27.39 -0.2 0.117 8264
 8266 3 11.57 27.35 -0.31 0.1 8265
 8267 3 11.68 27.33 -0.32 0.11 8266
 8268 3 11.82 27.3 -0.23 0.17 8267
 8269 3 11.81 27.46 -0.36 0.077 8268
 8270 3 11.91 27.55 -0.43 0.128 8269
 8271 3 11.95 27.67 -0.48 0.16 8270
 8272 3 11.99 27.78 -0.49 0.163 8271
 8273 3 12.08 27.9 -0.62 0.086 8272
 8274 3 12.18 27.9 -0.57 0.131 8273
 8275 3 12.37 27.83 -0.55 0.222 8274
 8276 3 12.48 28.02 -0.85 0.094 8275
 8277 3 12.6 28.02 -0.83 0.122 8276
 8278 3 12.7 28.16 -0.9 0.116 8277
 8279 3 12.77 28.22 -1.13 0.058 8278
 8280 3 12.77 28.22 -1.3 0.053 8279
 8281 3 12.72 28.27 -1.47 0.087 8280
 8282 3 12.55 28.25 -1.44 0.112 8281
 8283 3 12.51 28.13 -1.23 0.085 8282
 8284 3 12.62 28.11 -1.14 0.000125 8283
 8285 3 9.64 25.58 0.51 0.443 8248
 8286 3 9.55 25.62 0.46 0.404 8285
 8287 3 9.46 25.6 0.32 0.341 8286
 8288 3 9.39 25.44 0 0.412 8287
 8289 3 9.3 25.26 -0.55 0.133 8288
 8290 3 9.13 25.34 -0.62 0.099 8289
 8291 3 9.31 25.29 -0.82 0.111 8290
 8292 3 9.29 25.29 -0.98 0.121 8291
 8293 3 9.31 25.48 -0.08 0.202 8288
 8294 3 9.21 25.62 -0.17 0.172 8293
 8295 3 9.15 25.78 -0.14 0.185 8294
 8296 3 9.05 25.87 -0.25 0.152 8295
 8297 3 8.98 26.01 -0.26 0.164 8296
 8298 3 8.87 26.1 -0.35 0.145 8297
 8299 3 8.81 26.19 -0.45 0.139 8298
 8300 3 8.71 26.35 -0.48 0.178 8299
 8301 3 8.54 26.37 -0.55 0.19 8300
 8302 3 8.4 26.5 -0.61 0.16 8301
 8303 3 8.24 26.66 -0.65 0.135 8302
 8304 3 7.91 26.77 -1.23 0.348 8303
 8305 3 7.66 26.97 -1.51 0.15 8304
 8306 3 7.74 26.77 -1.73 0.099 8305
 8307 3 7.78 26.74 -1.87 0.11 8306
 8308 3 7.79 26.54 -1.84 0.1 8307
 8309 3 7.65 26.43 -1.66 0.106 8308
 8310 3 7.6 26.34 -1.59 0.11 8309
 8311 3 7.5 26.13 -1.59 0.114 8310
 8312 3 7.4 26.11 -1.51 0.281 8311
 8313 3 7.31 26.16 -1.83 0.115 8312
 8314 3 7.15 26.18 -1.82 0.135 8313
 8315 3 7.03 26.15 -1.68 0.142 8314
 8316 3 6.98 26.13 -1.57 0.121 8315
 8317 3 6.74 26.13 -1.42 0.146 8316
 8318 3 6.49 26.09 -1.36 0.122 8317
 8319 3 6.24 26.07 -1.23 0.119 8318
 8320 3 6.06 26.09 -1.1 0.1 8319
 8321 3 5.97 26.2 -1.03 0.079 8320
 8322 3 5.94 26.32 -0.87 0.096 8321
 8323 3 5.81 26.36 -0.76 0.084 8322
 8324 3 5.7 26.43 -0.82 0.134 8323
 8325 3 5.78 26.38 -1.06 0.081 8324
 8326 3 5.64 26.47 -0.65 0.113 8324
 8327 3 5.65 26.52 -0.53 0.122 8326
 8328 3 5.49 26.38 -0.52 0.087 8327
 8329 3 5.4 26.43 -0.43 0.072 8328
 8330 3 7.56 27.13 -1.49 0.078 8305
 8331 3 7.44 27.22 -1.48 0.119 8330
 8332 3 7.33 27.32 -1.55 0.188 8331
 8333 3 7.32 27.45 -1.55 0.247 8332
 8334 3 7.07 27.22 -1.08 0.096 8333
 8335 3 6.94 27.24 -1.02 0.091 8334
 8336 3 6.82 27.27 -1.19 0.138 8335
 8337 3 6.86 27.27 -1.47 0.054 8336
 8338 3 6.78 27.18 -1.4 0.062 8337
 8339 3 6.74 27.13 -1.31 0.081 8338
 8340 3 6.75 27.15 -1.11 0.051 8339
 8341 3 6.66 27.18 -1.05 0.073 8340
 8342 3 6.6 27.18 -0.93 0.082 8341
 8343 3 7.33 27.77 -1.7 0.121 8333
 8344 3 7.19 27.91 -1.77 0.115 8343
 8345 3 7.07 28 -1.82 0.146 8344
 8346 3 7.02 28.13 -1.97 0.149 8345
 8347 3 6.98 28.27 -2.17 0.16 8346
 8348 3 6.91 28.34 -2.4 0.114 8347
 8349 3 6.82 28.5 -2.44 0.128 8348
 8350 3 6.74 28.66 -2.76 0.078 8349
 8351 3 6.66 28.72 -2.88 0.084 8350
 8352 3 6.52 28.81 -2.94 0.055 8351
 8353 3 6.99 28.63 -2.24 0.093 8349
 8354 3 7.08 28.72 -2.13 0.122 8353
 8355 3 7.06 28.77 -2.4 0.071 8354
 8356 3 7.94 26.77 -1.02 0.105 8304
 8357 3 7.89 26.99 -0.99 0.061 8356
 8358 3 7.89 27.16 -0.78 0.072 8357
 8359 3 7.93 27.21 -0.43 0.206 8358
 8360 3 7.94 27.31 -0.05 0.116 8359
 8361 3 7.9 27.26 0.05 0.048 8360
 8362 3 7.86 27.24 0.2 0.075 8361
 8363 3 7.68 27.3 0.4 0.057 8362
 8364 3 7.61 27.39 0.47 0.066 8363
 8365 3 7.44 27.51 0.65 0.099 8364
 8366 3 7.37 27.6 0.77 0.136 8365
 8367 3 7.27 27.62 0.8 0.152 8366
 8368 3 7.04 27.55 0.72 0.095 8367
 8369 3 6.89 27.42 0.8 0.105 8368
 8370 3 8.73 26.64 -0.37 0.07 8300
 8371 3 8.75 26.73 -0.27 0.08 8370
 8372 3 8.85 26.8 -0.2 0.104 8371
 8373 3 8.97 26.85 -0.29 0.105 8372
 8374 3 9.04 26.96 -0.27 0.109 8373
 8375 3 9.14 27.03 -0.3 0.137 8374
 8376 3 9.7 25.81 1.37 0.138 8245
 8377 3 9.64 25.89 1.52 0.169 8376
 8378 3 9.6 25.85 1.75 0.09 8377
 8379 3 9.59 26.01 1.66 0.171 8378
 8380 3 9.73 25.17 2.2 0.188 8237
 8381 3 9.78 25.24 2.33 0.117 8380
 8382 3 9.2 23.87 2.25 0.121 8230
 8383 3 9.12 23.85 2.12 0.112 8382
 8384 3 9.04 23.81 2 0.08 8383
 8385 3 9.31 24.28 3.12 0.284 8229
 8386 3 9.33 24.24 3.25 0.187 8385
 8387 3 9.4 24.15 3.29 0.000125 8386
 8388 3 9.75 23.62 3.02 0.135 8225
 8389 3 9.94 23.55 2.97 0.154 8388
 8390 3 8.31 22.15 5.5 0.435 8208
 8391 3 8.47 22.17 5.46 0.467 8390
 8392 3 8.62 22.12 5.38 0.463 8391
 8393 3 8.88 22.03 5.33 0.432 8392
 8394 3 9.01 22.03 5.29 0.474 8393
 8395 3 9.19 21.99 5.21 0.468 8394
 8396 3 9.3 21.78 5.12 0.473 8395
 8397 3 9.63 21.67 5.11 0.372 8396
 8398 3 7.14 22.36 7.19 0.109 8200
 8399 3 7.31 22.47 7.22 0.111 8398
 8400 3 7.44 22.61 7.32 0.092 8399
 8401 3 6.48 22.63 6.37 0.059 8199
 8402 3 6.35 22.7 6.45 0.071 8401
 8403 3 0.79 20.22 7.58 0.105 7997
 8404 3 0.66 20.25 7.61 0.000125 8403
 8405 3 -1.43 20.36 7.2 0.11 7971
 8406 3 -1.41 20.43 7.29 0.123 8405
 8407 3 -1.43 20.59 7.4 0.125 8406
 8408 3 -1.38 20.72 7.5 0.098 8407
 8409 3 -1.3 20.9 7.48 0.089 8408
 8410 3 -1.16 21.02 7.47 0.115 8409
 8411 3 -1.04 21.11 7.47 0.106 8410
 8412 3 -0.95 21.22 7.47 0.161 8411
 8413 3 -0.87 21.29 7.47 0.126 8412
 8414 3 -0.67 21.25 7.56 0.129 8413
 8415 3 -0.51 21.06 7.75 0.174 8414
 8416 3 -0.44 21 7.82 0.139 8415
 8417 3 -0.27 20.91 7.85 0.062 8416
 8418 3 -5.61 20.14 6.15 0.111 7832
 8419 3 -5.74 20.17 6.18 0.104 8418
 8420 3 -8.27 19.12 2.43 0.26 7796
 8421 3 -8.07 18.99 2.27 0.209 8420
 8422 3 -8.33 19.06 2.16 0.162 8421
 8423 3 -9.22 19.4 2.48 0.149 7795
 8424 3 -9.42 19.4 2.41 0.147 8423
 8425 3 -9.52 19.4 2.31 0.133 8424
 8426 3 -9.49 19.3 2.16 0.109 8425
 8427 3 -9.5 19.33 1.96 0.086 8426
 8428 3 -8.93 19.37 2.5 0.096 8423
 8429 3 -8.75 19.37 2.58 0.083 8428
 8430 3 -9.98 18.58 2.52 0.101 7791
 8431 3 -10.1 18.55 2.47 0.109 8430
 8432 3 -10.21 18.48 2.45 0.142 8431
 8433 3 -10.32 18.42 2.39 0.15 8432
 8434 3 -10.43 18.37 2.39 0.142 8433
 8435 3 -10.65 18.53 2.41 0.084 8434
 8436 3 -10.77 18.69 2.43 0.115 8435
 8437 3 -10.88 18.83 2.43 0.111 8436
 8438 3 -10.98 18.85 2.48 0.047 8437
 8439 3 -12.33 19.55 1.85 0.543 7785
 8440 3 -12.47 19.49 1.84 0.681 8439
 8441 3 -12.75 19.55 1.85 0.557 8440
 8442 3 -12.97 19.58 1.79 0.043 8441
 8443 3 -13.38 21.63 0.86 0.267 7773
 8444 3 -13.22 21.56 0.79 0.197 8443
 8445 3 -14.67 21.72 -0.04 0.202 7766
 8446 3 -14.76 21.82 -0.12 0.209 8445
 8447 3 -14.94 21.7 -0.32 0.101 8446
 8448 3 -15.06 21.72 -0.41 0.094 8447
 8449 3 -15.15 21.7 -0.5 0.121 8448
 8450 3 -15.41 21.79 -0.54 0.144 8449
 8451 3 -15.56 21.79 -0.57 0.173 8450
 8452 3 -15.62 21.81 -0.69 0.147 8451
 8453 3 -15.69 21.93 -0.77 0.053 8452
 8454 3 -14.73 22.06 -0.13 0.101 8446
 8455 3 -14.73 22.29 -0.13 0.113 8454
 8456 3 -14.73 22.38 -0.24 0.095 8455
 8457 3 -14.78 22.45 -0.31 0.094 8456
 8458 3 -14.81 22.66 -0.33 0.1 8457
 8459 3 -14.78 22.77 -0.34 0.086 8458
 8460 3 -14.8 22.86 -0.43 0.051 8459
 8461 3 -14.83 22.97 -0.45 0.1 8460
 8462 3 -14.87 23.09 -0.4 0.123 8461
 8463 3 -14.99 23.22 -0.55 0.094 8462
 8464 3 -15.06 23.25 -0.7 0.099 8463
 8465 3 -15.01 23.25 -0.82 0.000125 8464
 8466 3 -16.35 21.86 0.31 0.262 7762
 8467 3 -16.46 21.86 0.28 0.24 8466
 8468 3 -16.53 21.82 0.21 0.202 8467
 8469 3 -16.69 21.91 0.15 0.232 8468
 8470 3 -16.94 21.99 0.14 0.236 8469
 8471 3 -17.12 22.04 0.12 0.234 8470
 8472 3 -17.39 22.18 0.14 0.26 8471
 8473 3 -17.6 22.25 0.15 0.277 8472
 8474 3 -17.78 22.36 0.12 0.306 8473
 8475 3 -18.05 22.5 0.11 0.288 8474
 8476 3 -18.15 22.61 0.06 0.211 8475
 8477 3 -18.21 22.81 0 0.15 8476
 8478 3 -16.3 20.72 0.93 0.13 7761
 8479 3 -19.4 22.46 1.36 0.13 7749
 8480 3 -19.58 22.51 1.34 0.116 8479
 8481 3 -19.76 22.57 1.17 0.12 8480
 8482 3 -19.89 22.68 1.16 0.101 8481
 8483 3 -19.98 22.72 1.21 0.096 8482
 8484 3 -20.1 22.84 1.2 0.047 8483
 8485 3 -22.09 20.9 4.02 0.118 3666
 8486 3 -22.2 21.08 4.01 0.073 8485
 8487 3 -22.29 21.19 3.94 0.128 8486
 8488 3 -22.49 21.3 3.94 0.12 8487
 8489 3 -22.66 21.35 4.08 0.17 8488
 8490 3 -22.77 21.49 4.13 0.092 8489
 8491 3 -22.86 21.65 4.09 0.063 8490
 8492 3 -23 21.76 4.02 0.088 8491
 8493 3 -23.13 21.81 4.05 0.108 8492
 8494 3 -23.16 21.8 4.17 0.063 8493
 8495 3 -21.54 20.23 5.01 0.111 3662
 8496 3 -21.52 20.33 5.13 0.124 8495
 8497 3 -21.59 20.4 5.26 0.142 8496
 8498 3 -21.61 20.42 5.42 0.148 8497
 8499 3 -21.59 20.39 5.63 0.103 8498
 8500 3 -21.59 20.42 5.84 0.113 8499
 8501 3 -21.68 20.42 6.01 0.117 8500
 8502 3 -21.77 20.42 6.14 0.108 8501
 8503 3 -21.88 20.46 6.3 0.13 8502
 8504 3 -21.97 20.51 6.42 0.154 8503
 8505 3 -22.07 20.6 6.48 0.163 8504
 8506 3 -22.22 20.71 6.34 0.129 8505
 8507 3 -22.36 20.76 6.39 0.047 8506
 8508 3 -22.13 20.6 6.76 0.115 8505
 8509 3 -22.24 20.67 6.89 0.129 8508
 8510 3 -22.36 20.64 7.1 0.124 8509
 8511 3 -22.43 20.69 7.18 0.174 8510
 8512 3 -22.56 20.8 7.13 0.142 8511
 8513 3 -22.66 20.89 7.09 0.118 8512
 8514 3 -22.75 20.87 7.16 0.037 8513
 8515 3 -22.41 20.64 7.5 0.178 8511
 8516 3 -22.45 20.69 7.71 0.19 8515
 8517 3 -22.52 20.71 7.89 0.125 8516
 8518 3 -22.56 20.69 8.12 0.127 8517
 8519 3 -22.57 20.69 8.33 0.132 8518
 8520 3 -22.54 20.69 8.46 0.169 8519
 8521 3 -22.38 20.69 8.55 0.399 8520
 8522 3 -22.29 20.69 8.63 0.498 8521
 8523 3 -22.16 20.73 8.65 0.591 8522
 8524 3 -22.13 20.78 8.8 0.545 8523
 8525 3 -22.11 20.78 8.9 0.584 8524
 8526 3 -22.61 21.03 9.45 0.265 8525
 8527 3 -22.79 21.17 9.62 0.191 8526
 8528 3 -23 21.24 9.72 0.207 8527
 8529 3 -23.06 21.28 9.8 0.135 8528
 8530 3 -23.11 21.28 9.98 0.118 8529
 8531 3 -23.18 21.31 10.13 0.172 8530
 8532 3 -23.27 21.33 10.29 0.245 8531
 8533 3 -23.11 21.55 10.29 0.108 8532
 8534 3 -23.09 21.71 10.38 0.106 8533
 8535 3 -23.06 21.92 10.47 0.176 8534
 8536 3 -23.04 22.08 10.56 0.148 8535
 8537 3 -23.02 22.21 10.67 0.188 8536
 8538 3 -23.16 22.44 10.64 0.163 8537
 8539 3 -23.29 22.55 10.78 0.099 8538
 8540 3 -23.34 22.67 10.82 0.179 8539
 8541 3 -23.52 22.78 10.81 0.201 8540
 8542 3 -23.59 22.87 10.78 0.217 8541
 8543 3 -23.7 22.98 10.72 0.228 8542
 8544 3 -23.88 22.92 10.98 0.212 8543
 8545 3 -23.99 22.96 10.99 0.206 8544
 8546 3 -24.13 23.1 11.04 0.142 8545
 8547 3 -24.36 23.03 11.08 0.104 8546
 8548 3 -24.43 23.01 11.19 0.127 8547
 8549 3 -24.5 22.99 11.29 0.000125 8548
 8550 3 -24.24 23.28 10.94 0.113 8546
 8551 3 -24.41 23.35 10.91 0.079 8550
 8552 3 -24.54 23.44 10.92 0.087 8551
 8553 3 -24.61 23.51 10.87 0.098 8552
 8554 3 -24.79 23.6 10.89 0.111 8553
 8555 3 -24.93 23.65 10.95 0.057 8554
 8556 3 -23.52 23.15 10.54 0.162 8543
 8557 3 -23.27 23.15 10.51 0.072 8556
 8558 3 -23.22 23.26 10.54 0.085 8557
 8559 3 -23.09 23.33 10.57 0.092 8558
 8560 3 -22.93 23.39 10.63 0.088 8559
 8561 3 -23.31 22.49 10.4 0.072 8538
 8562 3 -22.93 22.14 10.91 0.072 8537
 8563 3 -22.91 22.17 11.03 0.055 8562
 8564 3 -23.49 21.19 10.5 0.157 8532
 8565 3 -23.54 21.03 10.69 0.134 8564
 8566 3 -23.49 20.94 10.8 0.188 8565
 8567 3 -23.29 20.98 10.87 0.231 8566
 8568 3 -22.95 20.92 10.82 0.077 8567
 8569 3 -22.79 20.87 10.72 0.094 8568
 8570 3 -22.66 20.81 10.66 0.12 8569
 8571 3 -22.54 20.74 10.63 0.1 8570
 8572 3 -21.65 20.65 8.59 0.333 8525
 8573 3 -21.54 20.67 8.54 0.291 8572
 8574 3 -21.36 21.08 8.2 0.04 8573
 8575 3 -21.31 21.24 8.19 0.076 8574
 8576 3 -21.31 21.39 8.28 0.094 8575
 8577 3 -21.13 21.49 8.38 0.14 8576
 8578 3 -20.91 21.51 8.4 0.112 8577
 8579 3 -20.74 21.58 8.47 0.072 8578
 8580 3 -20.63 21.62 8.55 0.087 8579
 8581 3 -20.56 21.69 8.61 0.103 8580
 8582 3 -20.47 21.83 8.64 0.03 8581
 8583 3 -20.36 21.81 8.58 0.101 8582
 8584 3 -20.24 21.78 8.48 0.146 8583
 8585 3 -20.06 21.8 8.42 0.149 8584
 8586 3 -19.88 21.83 8.48 0.129 8585
 8587 3 -19.74 21.9 8.56 0.111 8586
 8588 3 -19.66 21.94 8.72 0.092 8587
 8589 3 -19.52 21.89 8.81 0.049 8588
 8590 3 -19.43 21.85 8.87 0.061 8589
 8591 3 -21.88 20.67 8.44 0.199 8573
 8592 3 -21.88 20.81 8.38 0.137 8591
 8593 3 -21.82 16.76 5.87 0.437 3630
 8594 3 -22.34 16.76 5.68 0.327 8593
 8595 3 -22.5 16.87 5.71 0.317 8594
 8596 3 -22.68 16.98 5.67 0.33 8595
 8597 3 -22.86 17.08 5.63 0.32 8596
 8598 3 -23.11 17.15 5.55 0.387 8597
 8599 3 -23.27 17.24 5.59 0.387 8598
 8600 3 -23.52 17.3 5.55 0.4 8599
 8601 3 -23.66 17.42 5.51 0.432 8600
 8602 3 -23.84 17.6 5.45 0.471 8601
 8603 3 -24.04 17.74 5.43 0.472 8602
 8604 3 -24.2 17.89 5.38 0.47 8603
 8605 3 -24.29 18.03 5.37 0.449 8604
 8606 3 -24.52 18.15 5.31 0.45 8605
 8607 3 -24.63 18.28 5.27 0.433 8606
 8608 3 -25.02 18.42 5.22 0.38 8607
 8609 3 -25.13 18.6 5.23 0.357 8608
 8610 3 -25.36 18.8 5.17 0.333 8609
 8611 3 -25.61 18.99 5.09 0.307 8610
 8612 3 -25.66 19.12 5.09 0.303 8611
 8613 3 -25.91 19.24 5.02 0.328 8612
 8614 3 -26.02 19.37 5.02 0.331 8613
 8615 3 -26.13 19.49 5.01 0.355 8614
 8616 3 -26.22 19.6 4.97 0.325 8615
 8617 3 -26.45 19.69 4.97 0.348 8616
 8618 3 -26.57 19.83 4.98 0.346 8617
 8619 3 -26.36 19.83 5.42 0.079 8618
 8620 3 -26.27 19.73 5.43 0.095 8619
 8621 3 -26.18 19.74 5.54 0.085 8620
 8622 3 -26.06 19.67 5.59 0.085 8621
 8623 3 -26.04 19.64 5.75 0.084 8622
 8624 3 -26 19.53 5.91 0.13 8623
 8625 3 -25.88 19.42 5.98 0.063 8624
 8626 3 -26.68 19.98 4.93 0.342 8618
 8627 3 -26.86 20.03 4.96 0.338 8626
 8628 3 -27.02 20.17 4.93 0.321 8627
 8629 3 -27.25 20.35 4.91 0.35 8628
 8630 3 -27.36 20.49 4.92 0.446 8629
 8631 3 -27.72 20.12 5.67 0.156 8630
 8632 3 -27.84 20.05 5.76 0.127 8631
 8633 3 -27.93 19.99 5.88 0.133 8632
 8634 3 -27.97 19.92 6 0.104 8633
 8635 3 -28.06 19.87 6.12 0.106 8634
 8636 3 -28.16 19.78 6.23 0.164 8635
 8637 3 -28.27 19.76 6.31 0.178 8636
 8638 3 -28.34 19.71 6.51 0.174 8637
 8639 3 -28.41 19.65 6.63 0.163 8638
 8640 3 -28.41 19.64 6.8 0.143 8639
 8641 3 -28.47 19.56 6.96 0.151 8640
 8642 3 -28.59 19.55 7.08 0.148 8641
 8643 3 -28.45 19.46 7.3 0.071 8642
 8644 3 -27.43 20.62 4.8 0.401 8630
 8645 3 -27.57 20.74 4.72 0.375 8644
 8646 3 -27.61 20.85 4.72 0.367 8645
 8647 3 -27.81 20.92 4.67 0.346 8646
 8648 3 -27.91 21.01 4.6 0.389 8647
 8649 3 -27.99 21.12 4.59 0.371 8648
 8650 3 -28.06 21.26 4.55 0.349 8649
 8651 3 -28.25 21.35 4.51 0.332 8650
 8652 3 -28.5 21.53 4.46 0.31 8651
 8653 3 -28.59 21.69 4.41 0.367 8652
 8654 3 -28.79 21.87 4.39 0.393 8653
 8655 3 -28.82 21.99 4.43 0.438 8654
 8656 3 -28.88 22.08 4.46 0.434 8655
 8657 3 -28.97 22.24 4.45 0.457 8656
 8658 3 -29.13 22.42 4.31 0.433 8657
 8659 3 -29.22 22.55 4.3 0.512 8658
 8660 3 -29.31 22.67 4.25 0.559 8659
 8661 3 -29.41 22.83 4.27 0.62 8660
 8662 3 -29.56 22.98 4.22 0.689 8661
 8663 3 -29.7 23.15 4.17 0.736 8662
 8664 3 -29.75 23.24 4.22 0.72 8663
 8665 3 -29.86 23.35 4.26 0.716 8664
 8666 3 -30 23.58 3.97 0.596 8665
 8667 3 -30.07 23.71 3.9 0.559 8666
 8668 3 -30.06 23.83 3.8 0.58 8667
 8669 3 -29.32 24.05 3.44 0.093 8668
 8670 3 -30.43 23.87 3.78 0.476 8668
 8671 3 -30.66 24.03 3.72 0.447 8670
 8672 3 -30.79 24.12 3.69 0.469 8671
 8673 3 -31.11 24.37 3.65 0.406 8672
 8674 3 -31.29 24.46 3.71 0.367 8673
 8675 3 -31.47 24.56 3.74 0.375 8674
 8676 3 -31.47 24.74 3.8 0.437 8675
 8677 3 -31.61 24.85 3.74 0.424 8676
 8678 3 -31.81 24.87 3.82 0.386 8677
 8679 3 -31.77 24.96 3.86 0.388 8678
 8680 3 -31.91 25.1 3.94 0.375 8679
 8681 3 -32.01 25.17 3.9 0.35 8680
 8682 3 -32.26 25.28 4.09 0.383 8681
 8683 3 -32.46 25.35 4.17 0.357 8682
 8684 3 -32.63 25.44 4.26 0.341 8683
 8685 3 -32.88 25.49 4.31 0.379 8684
 8686 3 -33.1 25.64 4.22 0.364 8685
 8687 3 -33.27 25.69 4.3 0.378 8686
 8688 3 -33.41 25.8 4.26 0.388 8687
 8689 3 -33.58 25.87 4.25 0.411 8688
 8690 3 -33.73 25.99 4.22 0.413 8689
 8691 3 -33.87 26.1 4.17 0.438 8690
 8692 3 -34.06 26.15 4.17 0.472 8691
 8693 3 -34.13 26.3 4.1 0.52 8692
 8694 3 -34.27 26.39 4.02 0.564 8693
 8695 3 -34.39 26.55 4.09 0.56 8694
 8696 3 -34.56 26.69 4.09 0.554 8695
 8697 3 -34.66 26.8 4.08 0.545 8696
 8698 3 -34.8 26.9 4.22 0.572 8697
 8699 3 -34.95 27.03 4.17 0.525 8698
 8700 3 -35.2 26.96 3.92 0.073 8699
 8701 3 -35.38 27.1 3.9 0.000125 8700
 8702 3 -35.06 27.21 4.37 0.491 8699
 8703 3 -35.16 27.33 4.45 0.452 8702
 8704 3 -35.31 27.44 4.55 0.492 8703
 8705 3 -35.38 27.51 4.6 0.498 8704
 8706 3 -35.49 27.51 4.72 0.537 8705
 8707 3 -35.94 27.19 4.97 0.192 8706
 8708 3 -35.91 27.39 5.17 0.096 8707
 8709 3 -36.06 27.4 5.33 0.116 8708
 8710 3 -36.09 27.39 5.51 0.095 8709
 8711 3 -35.33 27.89 4.59 0.407 8706
 8712 3 -35.02 27.53 5.16 0.137 8711
 8713 3 -34.98 27.39 5.16 0.111 8712
 8714 3 -34.98 27.24 5.18 0.121 8713
 8715 3 -35.01 27.14 5.22 0.058 8714
 8716 3 -34.87 27.62 5.09 0.104 8712
 8717 3 -35.51 28.1 4.5 0.341 8711
 8718 3 -35.6 28.23 4.47 0.309 8717
 8719 3 -35.64 28.42 4.43 0.289 8718
 8720 3 -35.8 28.55 4.41 0.318 8719
 8721 3 -35.85 28.69 4.38 0.345 8720
 8722 3 -35.95 28.78 4.43 0.328 8721
 8723 3 -36.09 28.96 4.35 0.333 8722
 8724 3 -36.31 29.08 4.39 0.373 8723
 8725 3 -36.41 29.15 4.42 0.393 8724
 8726 3 -36.52 29.28 4.41 0.384 8725
 8727 3 -36.55 29.46 4.55 0.352 8726
 8728 3 -36.06 29.71 4.42 0.144 8727
 8729 3 -35.95 29.73 4.38 0.148 8728
 8730 3 -36.02 29.8 4.3 0.076 8729
 8731 3 -36.02 29.92 4.3 0.052 8730
 8732 3 -35.91 29.96 4.34 0.073 8731
 8733 3 -35.85 30.03 4.3 0.069 8732
 8734 3 -35.87 30.15 4.23 0.111 8733
 8735 3 -35.84 30.3 4.18 0.071 8734
 8736 3 -36.67 29.55 4.62 0.324 8727
 8737 3 -36.84 29.65 4.58 0.321 8736
 8738 3 -36.94 29.78 4.63 0.318 8737
 8739 3 -37.02 29.87 4.73 0.314 8738
 8740 3 -37.13 29.98 4.76 0.313 8739
 8741 3 -37.24 30.15 4.88 0.286 8740
 8742 3 -37.41 30.24 4.95 0.329 8741
 8743 3 -37.49 30.33 4.98 0.342 8742
 8744 3 -37.58 30.44 5.04 0.361 8743
 8745 3 -37.66 30.55 5.13 0.359 8744
 8746 3 -37.74 30.71 5.1 0.406 8745
 8747 3 -37.84 30.81 5.09 0.407 8746
 8748 3 -38.02 30.89 5.13 0.341 8747
 8749 3 -38.05 31.19 5.17 0.301 8748
 8750 3 -38.13 31.35 5.17 0.343 8749
 8751 3 -38.23 31.48 5.05 0.372 8750
 8752 3 -38.16 31.69 5.17 0.404 8751
 8753 3 -38.24 31.8 5.13 0.432 8752
 8754 3 -38.38 31.92 5.01 0.426 8753
 8755 3 -38.42 32.02 4.95 0.48 8754
 8756 3 -37.7 32.12 4.7 0.137 8755
 8757 3 -37.6 32.16 4.6 0.136 8756
 8758 3 -37.53 32.25 4.56 0.171 8757
 8759 3 -37.56 32.36 4.38 0.161 8758
 8760 3 -37.69 32.43 4.14 0.158 8759
 8761 3 -37.66 32.52 4 0.126 8760
 8762 3 -37.55 32.55 3.9 0.166 8761
 8763 3 -37.45 32.65 3.74 0.154 8762
 8764 3 -37.31 32.69 3.65 0.159 8763
 8765 3 -37.14 32.77 3.67 0.145 8764
 8766 3 -36.98 32.77 3.67 0.153 8765
 8767 3 -36.81 32.82 3.69 0.146 8766
 8768 3 -36.69 32.87 3.61 0.167 8767
 8769 3 -36.55 32.98 3.59 0.141 8768
 8770 3 -36.44 33.05 3.59 0.134 8769
 8771 3 -36.34 33.05 3.51 0.162 8770
 8772 3 -36.21 33.08 3.46 0.185 8771
 8773 3 -36.12 33.19 3.42 0.262 8772
 8774 3 -36.02 33.33 3.44 0.435 8773
 8775 3 -35.84 32.93 3.32 0.304 8774
 8776 3 -35.89 33.09 2.99 0.191 8775
 8777 3 -35.73 33 2.82 0.129 8776
 8778 3 -35.63 33.02 2.76 0.000125 8777
 8779 3 -36.02 33.36 2.94 0.106 8776
 8780 3 -35.62 32.68 3.55 0.138 8775
 8781 3 -35.49 32.68 3.63 0.176 8780
 8782 3 -35.63 32.9 3.76 0.07 8781
 8783 3 -35.6 32.98 3.94 0.091 8782
 8784 3 -35.58 33.09 4.13 0.118 8783
 8785 3 -35.56 33.11 4.31 0.101 8784
 8786 3 -35.66 32.95 4.45 0.086 8785
 8787 3 -35.64 32.94 4.59 0.092 8786
 8788 3 -35.58 33.04 4.67 0.088 8787
 8789 3 -35.33 32.55 3.55 0.134 8781
 8790 3 -35.23 32.44 3.46 0.123 8789
 8791 3 -35.14 32.4 3.4 0.172 8790
 8792 3 -35.31 32.08 3.51 0.068 8791
 8793 3 -35.41 31.98 3.51 0.046 8792
 8794 3 -35.49 31.94 3.57 0.077 8793
 8795 3 -34.92 32.43 3.32 0.14 8791
 8796 3 -34.74 32.43 3.26 0.174 8795
 8797 3 -34.64 32.44 3.22 0.174 8796
 8798 3 -34.55 32.44 3.13 0.239 8797
 8799 3 -34.42 32.43 3.05 0.314 8798
 8800 3 -34.31 32.45 2.84 0.308 8799
 8801 3 -34.13 32.48 2.9 0.435 8800
 8802 3 -34.05 32.36 2.84 0.458 8801
 8803 3 -33.91 32.29 2.76 0.496 8802
 8804 3 -33.66 32.33 2.79 0.445 8803
 8805 3 -33.67 32.47 2.77 0.439 8804
 8806 3 -33.55 32.38 2.58 0.439 8805
 8807 3 -33.41 32.41 2.45 0.358 8806
 8808 3 -33.35 32.51 2.31 0.301 8807
 8809 3 -33.12 32.38 2.12 0.193 8808
 8810 3 -33.26 32.62 2.31 0.137 8809
 8811 3 -33.41 32.79 2.2 0.063 8810
 8812 3 -33.43 32.91 2.16 0.077 8811
 8813 3 -33.4 33.06 2.16 0.068 8812
 8814 3 -32.98 32.23 1.87 0.117 8809
 8815 3 -32.94 32.16 1.69 0.118 8814
 8816 3 -32.91 32.09 1.5 0.125 8815
 8817 3 -32.87 32.12 1.37 0.125 8816
 8818 3 -32.76 32.02 1.18 0.123 8817
 8819 3 -32.69 31.95 1.08 0.15 8818
 8820 3 -32.59 31.91 1.01 0.208 8819
 8821 3 -32.8 31.66 1.15 0.099 8820
 8822 3 -32.9 31.68 1.07 0.124 8821
 8823 3 -32.94 31.72 0.95 0.06 8822
 8824 3 -32.38 31.93 0.76 0.13 8820
 8825 3 -32.26 31.81 0.7 0.124 8824
 8826 3 -32.12 32.02 0.51 0.097 8825
 8827 3 -32.07 31.93 0.48 0.168 8826
 8828 3 -31.94 31.88 0.55 0.000125 8827
 8829 3 -32.33 31.66 0.81 0.122 8825
 8830 3 -32.15 31.45 0.73 0.139 8829
 8831 3 -32.07 31.36 0.65 0.098 8830
 8832 3 -32.02 31.24 0.55 0.123 8831
 8833 3 -32.04 31.04 0.48 0.152 8832
 8834 3 -31.98 30.86 0.34 0.138 8833
 8835 3 -31.87 30.7 0.26 0.1 8834
 8836 3 -31.85 30.59 0.26 0.102 8835
 8837 3 -31.69 30.38 0.32 0.104 8836
 8838 3 -31.49 30.2 0.38 0.117 8837
 8839 3 -31.3 30.06 0.38 0.113 8838
 8840 3 -31.14 29.95 0.32 0.123 8839
 8841 3 -31.03 29.84 0.27 0.12 8840
 8842 3 -32.73 32.27 1.27 0.128 8817
 8843 3 -32.77 32.46 1.26 0.12 8842
 8844 3 -32.83 32.63 1.27 0.097 8843
 8845 3 -32.94 32.78 1.18 0.067 8844
 8846 3 -32.93 32.91 1.1 0.058 8845
 8847 3 -32.88 33.05 0.98 0.112 8846
 8848 3 -32.8 33.13 0.86 0.109 8847
 8849 3 -32.58 33.26 0.69 0.141 8848
 8850 3 -32.48 33.31 0.61 0.098 8849
 8851 3 -32.44 33.35 0.48 0.067 8850
 8852 3 -32.4 33.45 0.36 0.091 8851
 8853 3 -32.34 33.59 0.26 0.069 8852
 8854 3 -32.26 33.66 0.27 0.000125 8853
 8855 3 -32.63 32.19 1.15 0.069 8842
 8856 3 -34.16 32.57 2.75 0.15 8805
 8857 3 -34.33 32.54 2.71 0.046 8856
 8858 3 -34.81 32.33 3.11 0.09 8796
 8859 3 -34.81 32.3 2.99 0.108 8858
 8860 3 -34.8 32.26 2.84 0.138 8859
 8861 3 -34.77 32.23 2.72 0.056 8860
 8862 3 -34.77 32.19 2.55 0.064 8861
 8863 3 -34.83 32.27 2.44 0.077 8862
 8864 3 -34.95 32.36 2.36 0.117 8863
 8865 3 -35.08 32.3 2.3 0.102 8864
 8866 3 -35.23 32.45 2.28 0.085 8865
 8867 3 -35.35 32.56 2.26 0.099 8866
 8868 3 -35.38 32.66 2.19 0.124 8867
 8869 3 -35.41 32.69 2.01 0.097 8868
 8870 3 -35.54 32.76 1.89 0.119 8869
 8871 3 -35.61 32.88 1.75 0.096 8870
 8872 3 -35.62 32.96 1.67 0.061 8871
 8873 3 -35.65 33.08 1.66 0.124 8872
 8874 3 -35.65 33.16 1.49 0.088 8873
 8875 3 -35.7 33.27 1.4 0.126 8874
 8876 3 -35.69 33.35 1.28 0.11 8875
 8877 3 -35.69 33.46 1.2 0.127 8876
 8878 3 -35.62 33.59 1.2 0.075 8877
 8879 3 -34.74 32.32 3.63 0.125 8795
 8880 3 -34.64 32.22 3.74 0.123 8879
 8881 3 -34.51 32.01 3.8 0.09 8880
 8882 3 -34.38 31.87 3.88 0.092 8881
 8883 3 -36.14 34.01 3.47 0.11 8774
 8884 3 -36.16 34.15 3.55 0.118 8883
 8885 3 -36.16 34.26 3.61 0.123 8884
 8886 3 -36.17 34.38 3.61 0.177 8885
 8887 3 -36.23 34.55 3.64 0.197 8886
 8888 3 -36.27 34.77 3.58 0.159 8887
 8889 3 -36.26 34.98 3.54 0.138 8888
 8890 3 -36.13 35.08 3.48 0.132 8889
 8891 3 -36.13 35.23 3.48 0.113 8890
 8892 3 -36.13 35.37 3.45 0.125 8891
 8893 3 -36.13 35.52 3.47 0.156 8892
 8894 3 -36.16 35.82 3.43 0.124 8893
 8895 3 -36.17 36 3.41 0.1 8894
 8896 3 -36.17 36.29 3.31 0.183 8895
 8897 3 -36.23 36.51 3.25 0.215 8896
 8898 3 -36.27 36.8 3.2 0.164 8897
 8899 3 -36.31 37.07 3.16 0.134 8898
 8900 3 -36.3 37.18 3.14 0.163 8899
 8901 3 -36.3 37.4 3.2 0.192 8900
 8902 3 -36.38 37.58 3.22 0.154 8901
 8903 3 -36.46 37.76 3.23 0.127 8902
 8904 3 -36.49 37.95 3.23 0.142 8903
 8905 3 -36.53 38.12 3.27 0.122 8904
 8906 3 -36.56 38.25 3.31 0.127 8905
 8907 3 -36.56 38.37 3.35 0.151 8906
 8908 3 -36.56 38.5 3.37 0.19 8907
 8909 3 -36.56 38.63 3.37 0.205 8908
 8910 3 -36.51 38.69 3 0.087 8909
 8911 3 -36.42 38.61 2.87 0.115 8910
 8912 3 -36.38 38.62 2.77 0.17 8911
 8913 3 -36.23 38.47 2.83 0.147 8912
 8914 3 -36.02 38.26 2.77 0.127 8913
 8915 3 -35.99 38.11 2.81 0.186 8914
 8916 3 -35.87 38.11 2.64 0.147 8915
 8917 3 -35.79 38.24 2.35 0.093 8916
 8918 3 -35.9 38.34 2.27 0.144 8917
 8919 3 -35.9 38.34 2.16 0.091 8918
 8920 3 -36.02 37.93 3.04 0.088 8915
 8921 3 -36.48 38.76 2.54 0.075 8912
 8922 3 -36.52 38.84 2.39 0.08 8921
 8923 3 -36.62 38.94 2.06 0.1 8922
 8924 3 -36.73 38.89 1.98 0.000125 8923
 8925 3 -36.6 38.76 3.58 0.173 8909
 8926 3 -36.67 38.9 3.48 0.159 8925
 8927 3 -36.77 39.05 3.5 0.18 8926
 8928 3 -36.77 39.09 3.35 0.215 8927
 8929 3 -36.88 39.38 3.48 0.124 8928
 8930 3 -36.87 39.54 3.39 0.095 8929
 8931 3 -36.84 39.68 3.43 0.095 8930
 8932 3 -36.83 39.91 3.37 0.184 8931
 8933 3 -36.84 40.01 3.23 0.224 8932
 8934 3 -36.88 40.13 3.18 0.279 8933
 8935 3 -36.84 40.43 3.48 0.19 8934
 8936 3 -36.92 40.58 3.48 0.233 8935
 8937 3 -36.88 40.73 3.5 0.283 8936
 8938 3 -36.8 40.83 3.5 0.277 8937
 8939 3 -36.81 41.07 3.68 0.182 8938
 8940 3 -36.81 41.26 3.73 0.145 8939
 8941 3 -36.77 41.43 3.75 0.175 8940
 8942 3 -36.74 41.59 3.87 0.129 8941
 8943 3 -36.81 41.69 3.89 0.169 8942
 8944 3 -36.83 41.88 3.77 0.166 8943
 8945 3 -36.83 42.01 3.72 0.186 8944
 8946 3 -37.09 42.01 3.72 0.075 8945
 8947 3 -37.21 42.05 3.68 0.098 8946
 8948 3 -37.34 42.02 3.62 0.119 8947
 8949 3 -37.42 41.98 3.54 0.124 8948
 8950 3 -37.52 42.08 3.68 0.083 8949
 8951 3 -37.62 42.19 3.73 0.135 8950
 8952 3 -37.66 42.33 3.66 0.107 8951
 8953 3 -37.63 42.34 3.79 0.061 8952
 8954 3 -37.59 42.44 3.81 0.046 8953
 8955 3 -37.69 42.48 3.75 0.061 8954
 8956 3 -37.7 42.55 3.66 0.099 8955
 8957 3 -37.66 42.62 3.56 0.094 8956
 8958 3 -37.44 41.94 3.35 0.065 8949
 8959 3 -37.46 41.91 3.18 0.113 8958
 8960 3 -37.52 41.94 3.02 0.096 8959
 8961 3 -37.5 41.93 2.85 0.091 8960
 8962 3 -37.44 41.95 2.72 0.101 8961
 8963 3 -37.37 41.94 2.6 0.131 8962
 8964 3 -37.26 41.95 2.41 0.099 8963
 8965 3 -37.19 41.89 2.23 0.069 8964
 8966 3 -37.07 41.85 2.27 0.089 8965
 8967 3 -37.01 41.7 2.14 0.101 8966
 8968 3 -36.91 41.59 2.02 0.064 8967
 8969 3 -36.59 42.07 3.6 0.114 8945
 8970 3 -36.45 42.16 3.62 0.132 8969
 8971 3 -36.39 42.3 3.6 0.146 8970
 8972 3 -36.24 42.3 3.58 0.12 8971
 8973 3 -36.03 42.33 3.6 0.278 8972
 8974 3 -35.95 42.3 3.52 0.379 8973
 8975 3 -35.83 42.36 3.52 0.497 8974
 8976 3 -35.66 42.44 3.48 0.541 8975
 8977 3 -35.51 42.41 3.48 0.592 8976
 8978 3 -35.34 42.38 3.39 0.569 8977
 8979 3 -35.23 42.38 3.35 0.56 8978
 8980 3 -35.1 42.33 3.41 0.526 8979
 8981 3 -34.96 41.87 4.09 0.08 8980
 8982 3 -34.88 41.87 4.21 0.14 8981
 8983 3 -34.81 41.83 4.32 0.164 8982
 8984 3 -35.02 42.29 4.39 0.111 8983
 8985 3 -35.14 42.4 4.51 0.073 8984
 8986 3 -35.26 42.58 4.56 0.185 8985
 8987 3 -35.35 42.84 4.55 0.115 8986
 8988 3 -35.42 43.04 4.64 0.089 8987
 8989 3 -35.52 43.22 4.71 0.088 8988
 8990 3 -35.55 43.25 4.88 0.105 8989
 8991 3 -35.52 43.33 4.97 0.178 8990
 8992 3 -35.41 43.45 4.97 0.118 8991
 8993 3 -34.67 41.65 4.56 0.142 8983
 8994 3 -34.6 41.5 4.71 0.112 8993
 8995 3 -34.52 41.45 4.85 0.148 8994
 8996 3 -34.39 41.44 4.97 0.1 8995
 8997 3 -34.17 41.38 5.01 0.136 8996
 8998 3 -34.05 41.38 5.1 0.112 8997
 8999 3 -33.99 41.37 5.22 0.181 8998
 9000 3 -33.91 41.4 5.35 0.266 8999
 9001 3 -33.8 41.44 5.47 0.338 9000
 9002 3 -33.74 41.43 5.61 0.33 9001
 9003 3 -33.7 41.54 5.71 0.246 9002
 9004 3 -33.45 41.55 5.84 0.093 9003
 9005 3 -33.35 41.62 5.96 0.076 9004
 9006 3 -33.34 41.73 5.98 0.062 9005
 9007 3 -33.52 41.83 5.98 0.118 9006
 9008 3 -33.71 41.01 5.85 0.076 9002
 9009 3 -33.77 40.93 6.02 0.108 9008
 9010 3 -33.84 40.87 6.18 0.159 9009
 9011 3 -33.81 40.83 6.34 0.181 9010
 9012 3 -33.71 40.8 6.61 0.169 9011
 9013 3 -33.66 40.7 6.85 0.12 9012
 9014 3 -33.53 40.63 7.03 0.153 9013
 9015 3 -33.41 40.58 7.24 0.142 9014
 9016 3 -33.26 40.5 7.34 0.149 9015
 9017 3 -33.17 40.48 7.47 0.152 9016
 9018 3 -33.14 40.44 7.71 0.135 9017
 9019 3 -33.13 40.33 7.94 0.119 9018
 9020 3 -33.16 40.26 8.03 0.181 9019
 9021 3 -33.41 40.13 7.9 0.099 9020
 9022 3 -33.52 40.07 7.86 0.064 9021
 9023 3 -33.63 40.05 7.78 0.059 9022
 9024 3 -33.73 40 7.72 0.095 9023
 9025 3 -33.74 39.87 7.64 0.094 9024
 9026 3 -33.74 39.73 7.6 0.1 9025
 9027 3 -33.74 39.58 7.57 0.078 9026
 9028 3 -33.71 39.48 7.53 0.057 9027
 9029 3 -33.76 39.37 7.55 0.079 9028
 9030 3 -33.81 39.3 7.42 0.082 9029
 9031 3 -33.81 39.19 7.38 0.05 9030
 9032 3 -33.99 39.12 7.34 0.113 9031
 9033 3 -34.06 38.97 7.3 0.094 9032
 9034 3 -34.03 38.83 7.31 0.000125 9033
 9035 3 -32.95 40.29 8.21 0.088 9020
 9036 3 -32.81 40.3 8.31 0.062 9035
 9037 3 -32.73 40.3 8.41 0.068 9036
 9038 3 -32.6 40.32 8.45 0.155 9037
 9039 3 -32.52 40.3 8.55 0.218 9038
 9040 3 -32.27 40.47 8.31 0.115 9039
 9041 3 -32.02 40.37 8.3 0.158 9040
 9042 3 -31.84 40.32 8.31 0.092 9041
 9043 3 -32.51 40.12 8.86 0.141 9039
 9044 3 -32.34 40.12 9.06 0.103 9043
 9045 3 -32.23 40.12 9.23 0.094 9044
 9046 3 -32.14 40.12 9.34 0.096 9045
 9047 3 -36.56 40.75 3.14 0.108 8938
 9048 3 -36.45 40.77 3.12 0.133 9047
 9049 3 -36.27 40.76 3.06 0.121 9048
 9050 3 -36.12 40.73 3.08 0.103 9049
 9051 3 -36.01 40.73 3.1 0.158 9050
 9052 3 -35.94 40.65 3.14 0.123 9051
 9053 3 -35.91 40.44 3.33 0.063 9052
 9054 3 -35.83 40.4 3.45 0.09 9053
 9055 3 -35.74 40.43 3.58 0.085 9054
 9056 3 -35.63 40.4 3.64 0.112 9055
 9057 3 -35.38 40.37 3.62 0.068 9056
 9058 3 -35.24 40.36 3.58 0.065 9057
 9059 3 -35.13 40.34 3.56 0.054 9058
 9060 3 -34.98 40.33 3.48 0.084 9059
 9061 3 -34.87 40.32 3.43 0.093 9060
 9062 3 -34.77 40.33 3.29 0.107 9061
 9063 3 -34.67 40.3 3.2 0.18 9062
 9064 3 -34.59 40.54 2.91 0.105 9063
 9065 3 -34.5 40.65 2.73 0.144 9064
 9066 3 -34.38 40.75 2.48 0.107 9065
 9067 3 -34.37 40.76 2.35 0.098 9066
 9068 3 -34.33 40.84 2.18 0.093 9067
 9069 3 -34.25 40.89 2.14 0.044 9068
 9070 3 -36.88 39.97 2.79 0.069 8934
 9071 3 -36.8 39.94 2.6 0.085 9070
 9072 3 -36.76 39.91 2.48 0.122 9071
 9073 3 -35.96 34.25 3.57 0.069 8886
 9074 3 -35.98 34.12 3.63 0.086 9073
 9075 3 -35.94 34.12 3.74 0.114 9074
 9076 3 -35.94 34.15 3.86 0.099 9075
 9077 3 -38.7 32.09 4.96 0.468 8755
 9078 3 -38.88 32.2 4.91 0.513 9077
 9079 3 -39.03 32.29 4.91 0.513 9078
 9080 3 -39.14 32.4 4.97 0.496 9079
 9081 3 -39.19 32.62 5.05 0.421 9080
 9082 3 -39.31 32.76 5.16 0.32 9081
 9083 3 -39.41 32.93 5.21 0.311 9082
 9084 3 -39.56 33.09 5.22 0.32 9083
 9085 3 -39.71 33.23 5.29 0.314 9084
 9086 3 -39.81 33.37 5.31 0.308 9085
 9087 3 -39.88 33.52 5.33 0.317 9086
 9088 3 -40.06 33.63 5.41 0.295 9087
 9089 3 -40.16 33.77 5.46 0.295 9088
 9090 3 -40.31 33.87 5.52 0.296 9089
 9091 3 -40.45 34.05 5.55 0.315 9090
 9092 3 -40.64 34.19 5.59 0.327 9091
 9093 3 -40.74 34.33 5.63 0.359 9092
 9094 3 -40.84 34.4 5.73 0.328 9093
 9095 3 -41.01 34.51 5.79 0.337 9094
 9096 3 -41.19 34.66 5.76 0.361 9095
 9097 3 -41.31 34.8 5.8 0.384 9096
 9098 3 -41.41 34.9 5.89 0.426 9097
 9099 3 -41.51 35.13 5.88 0.453 9098
 9100 3 -41.63 35.3 5.92 0.46 9099
 9101 3 -41.7 35.55 5.92 0.464 9100
 9102 3 -41.83 35.65 6.01 0.474 9101
 9103 3 -41.99 35.73 6.09 0.399 9102
 9104 3 -42.14 35.93 6.16 0.327 9103
 9105 3 -42.24 36 6.26 0.364 9104
 9106 3 -42.34 36.05 6.35 0.404 9105
 9107 3 -42.38 36.23 6.42 0.399 9106
 9108 3 -42.52 36.33 6.51 0.372 9107
 9109 3 -42.6 36.48 6.58 0.393 9108
 9110 3 -42.66 36.58 6.56 0.36 9109
 9111 3 -42.66 36.76 6.62 0.472 9110
 9112 3 -42.77 36.83 6.72 0.429 9111
 9113 3 -42.77 36.94 6.85 0.411 9112
 9114 3 -42.78 37.02 6.97 0.422 9113
 9115 3 -42.98 37.08 7.12 0.412 9114
 9116 3 -42.98 37.15 7.22 0.412 9115
 9117 3 -43.01 37.33 7.21 0.455 9116
 9118 3 -43.23 37.66 7.18 0.452 9117
 9119 3 -43.27 37.76 7.3 0.436 9118
 9120 3 -43.45 37.94 7.34 0.407 9119
 9121 3 -43.52 38.18 7.31 0.4 9120
 9122 3 -43.62 38.4 7.31 0.414 9121
 9123 3 -43.7 38.63 7.38 0.422 9122
 9124 3 -43.74 38.79 7.42 0.445 9123
 9125 3 -43.84 38.98 7.51 0.421 9124
 9126 3 -43.85 39.11 7.62 0.393 9125
 9127 3 -43.96 39.26 7.68 0.437 9126
 9128 3 -44.02 39.4 7.93 0.498 9127
 9129 3 -43.95 39.58 7.83 0.547 9128
 9130 3 -43.98 39.7 7.8 0.562 9129
 9131 3 -44.05 39.8 8.05 0.573 9130
 9132 3 -44.16 39.93 8.05 0.59 9131
 9133 3 -44.31 40.08 8.05 0.633 9132
 9134 3 -44.27 40.23 8.03 0.676 9133
 9135 3 -44.55 40.23 8.38 0.571 9134
 9136 3 -44.8 40.34 8.4 0.501 9135
 9137 3 -45.13 40.38 8.55 0.386 9136
 9138 3 -45.31 40.43 8.72 0.417 9137
 9139 3 -45.38 40.44 8.82 0.389 9138
 9140 3 -45.12 40.5 9.11 0.074 9139
 9141 3 -45.55 40.54 8.81 0.35 9139
 9142 3 -45.59 40.62 8.93 0.347 9141
 9143 3 -45.63 40.7 9.02 0.296 9142
 9144 3 -45.77 40.76 9.08 0.319 9143
 9145 3 -45.94 40.87 9.24 0.305 9144
 9146 3 -45.58 41.04 9.28 0.065 9145
 9147 3 -45.59 41.15 9.23 0.106 9146
 9148 3 -45.58 41.23 9.29 0.105 9147
 9149 3 -45.59 41.4 9.25 0.092 9148
 9150 3 -45.66 41.55 9.24 0.059 9149
 9151 3 -45.7 41.76 9.3 0.122 9150
 9152 3 -45.59 41.9 9.28 0.065 9151
 9153 3 -46.09 40.97 9.3 0.289 9145
 9154 3 -46.23 41.01 9.39 0.257 9153
 9155 3 -46.35 41.11 9.47 0.253 9154
 9156 3 -46.38 41.12 9.64 0.262 9155
 9157 3 -46.51 41.23 9.68 0.277 9156
 9158 3 -46.59 41.3 9.79 0.284 9157
 9159 3 -46.64 41.4 9.88 0.277 9158
 9160 3 -46.71 41.54 9.93 0.315 9159
 9161 3 -46.74 41.61 10.05 0.343 9160
 9162 3 -46.83 41.82 10.15 0.359 9161
 9163 3 -46.85 42.01 10.22 0.377 9162
 9164 3 -46.88 42.05 10.37 0.4 9163
 9165 3 -46.39 42.32 10.3 0.146 9164
 9166 3 -46.99 42.05 10.47 0.427 9164
 9167 3 -47.02 42.16 10.56 0.487 9166
 9168 3 -47.2 42.09 10.62 0.562 9167
 9169 3 -47.34 42.11 10.82 0.613 9168
 9170 3 -47.38 42.18 10.94 0.583 9169
 9171 3 -47.52 42.16 10.97 0.557 9170
 9172 3 -47.62 42.25 11.04 0.5 9171
 9173 3 -47.59 42.48 11.33 0.365 9172
 9174 3 -47.73 42.62 11.45 0.389 9173
 9175 3 -47.83 42.69 11.52 0.42 9174
 9176 3 -47.95 42.65 11.62 0.423 9175
 9177 3 -48.02 42.9 11.77 0.385 9176
 9178 3 -48.08 43.05 11.9 0.378 9177
 9179 3 -48.19 43.12 12.05 0.364 9178
 9180 3 -48.27 43.19 12.18 0.377 9179
 9181 3 -48.38 43.25 12.3 0.434 9180
 9182 3 -48.52 43.29 12.39 0.449 9181
 9183 3 -48.69 43.33 12.5 0.459 9182
 9184 3 -48.84 43.36 12.49 0.511 9183
 9185 3 -48.91 43.52 12.72 0.53 9184
 9186 3 -49.02 43.63 12.81 0.586 9185
 9187 3 -49.16 43.69 12.83 0.658 9186
 9188 3 -49.2 43.73 12.96 0.708 9187
 9189 3 -49.35 43.76 13.03 0.732 9188
 9190 3 -49.51 43.77 13.1 0.731 9189
 9191 3 -49.58 43.9 13.22 0.725 9190
 9192 3 -49.66 44.01 13.32 0.684 9191
 9193 3 -49.87 44.19 13.14 0.638 9192
 9194 3 -49.87 44.45 13.25 0.58 9193
 9195 3 -50.09 44.58 13.16 0.519 9194
 9196 3 -50.21 44.75 13.21 0.469 9195
 9197 3 -50.41 44.84 13.13 0.43 9196
 9198 3 -50.52 44.97 13.21 0.434 9197
 9199 3 -50.63 45.08 13.22 0.411 9198
 9200 3 -50.77 45.23 13.21 0.41 9199
 9201 3 -50.94 45.58 13.13 0.291 9200
 9202 3 -51.01 45.72 13.22 0.309 9201
 9203 3 -51.14 45.9 13.2 0.305 9202
 9204 3 -51.31 46.08 13.23 0.258 9203
 9205 3 -51.41 46.2 13.3 0.27 9204
 9206 3 -51.44 46.33 13.31 0.285 9205
 9207 3 -51.55 46.43 13.28 0.309 9206
 9208 3 -51.64 46.62 13.44 0.241 9207
 9209 3 -51.7 46.76 13.47 0.238 9208
 9210 3 -51.8 46.9 13.57 0.243 9209
 9211 3 -51.81 47.05 13.65 0.285 9210
 9212 3 -51.92 47.18 13.77 0.288 9211
 9213 3 -51.96 47.3 13.87 0.295 9212
 9214 3 -51.59 47.47 13.98 0.067 9213
 9215 3 -51.49 47.63 14.11 0.148 9214
 9216 3 -51.52 47.73 14.27 0.148 9215
 9217 3 -51.81 47.68 14.24 0.075 9216
 9218 3 -51.89 47.58 14.14 0.083 9217
 9219 3 -51.76 47.51 14.04 0.098 9218
 9220 3 -52.16 47.37 13.94 0.263 9213
 9221 3 -52.21 47.51 14.06 0.249 9220
 9222 3 -52.41 47.62 14.15 0.263 9221
 9223 3 -52.49 47.7 14.23 0.272 9222
 9224 3 -52.53 47.88 14.32 0.33 9223
 9225 3 -52.66 47.98 14.4 0.352 9224
 9226 3 -52.91 47.97 14.46 0.304 9225
 9227 3 -53.05 48.08 14.6 0.33 9226
 9228 3 -53.09 48.19 14.7 0.313 9227
 9229 3 -53.24 48.3 14.81 0.314 9228
 9230 3 -53.24 48.4 14.95 0.325 9229
 9231 3 -53.35 48.5 15.04 0.31 9230
 9232 3 -53.45 48.62 15.14 0.295 9231
 9233 3 -53.48 48.79 15.21 0.274 9232
 9234 3 -53.62 48.84 15.3 0.306 9233
 9235 3 -53.67 48.95 15.45 0.359 9234
 9236 3 -53.78 49.05 15.55 0.412 9235
 9237 3 -53.88 49.12 15.69 0.48 9236
 9238 3 -54.02 49.15 15.78 0.506 9237
 9239 3 -54.41 48.69 15.56 0.056 9238
 9240 3 -54.46 48.58 15.31 0.125 9239
 9241 3 -54.46 48.51 15.11 0.142 9240
 9242 3 -54.58 48.48 15.1 0.148 9241
 9243 3 -54.02 49.23 15.98 0.483 9238
 9244 3 -54.05 49.37 16.16 0.477 9243
 9245 3 -54.06 49.52 16.32 0.417 9244
 9246 3 -54.06 49.57 16.43 0.331 9245
 9247 3 -54.27 49.76 16.61 0.4 9246
 9248 3 -54.34 49.98 16.7 0.288 9247
 9249 3 -54.37 50.08 16.84 0.28 9248
 9250 3 -54.49 50.12 17 0.238 9249
 9251 3 -54.55 50.19 17.11 0.214 9250
 9252 3 -54.6 50.23 17.23 0.228 9251
 9253 3 -54.63 50.26 17.34 0.253 9252
 9254 3 -54.91 50.44 17.32 0.307 9253
 9255 3 -55.02 50.54 17.47 0.334 9254
 9256 3 -55.06 50.65 17.5 0.327 9255
 9257 3 -55.2 50.33 17.45 0.054 9256
 9258 3 -55.14 50.23 17.45 0.066 9257
 9259 3 -55.2 50.76 17.63 0.306 9256
 9260 3 -55.3 50.83 17.73 0.3 9259
 9261 3 -55.42 50.93 17.79 0.287 9260
 9262 3 -55.53 51.04 17.82 0.251 9261
 9263 3 -55.7 51.16 17.86 0.281 9262
 9264 3 -55.84 51.2 17.98 0.282 9263
 9265 3 -55.95 51.32 18.02 0.267 9264
 9266 3 -56.06 51.4 18.11 0.275 9265
 9267 3 -56.14 51.51 18.18 0.313 9266
 9268 3 -56.28 51.62 18.29 0.359 9267
 9269 3 -56.37 51.73 18.36 0.368 9268
 9270 3 -56.45 51.8 18.43 0.336 9269
 9271 3 -56.59 51.9 18.54 0.336 9270
 9272 3 -56.74 52 18.64 0.32 9271
 9273 3 -56.89 52.1 18.82 0.264 9272
 9274 3 -57.03 52.18 18.97 0.269 9273
 9275 3 -57.17 52.25 19.09 0.283 9274
 9276 3 -57.37 52.36 19.16 0.245 9275
 9277 3 -57.53 52.49 19.25 0.22 9276
 9278 3 -57.6 52.57 19.36 0.253 9277
 9279 3 -57.67 52.64 19.45 0.295 9278
 9280 3 -57.75 52.83 19.45 0.307 9279
 9281 3 -57.82 52.93 19.59 0.365 9280
 9282 3 -57.84 53.08 19.64 0.416 9281
 9283 3 -57.89 53.25 19.72 0.41 9282
 9284 3 -57.95 53.35 19.89 0.452 9283
 9285 3 -58.09 53.39 20 0.528 9284
 9286 3 -58.07 53.47 20.14 0.579 9285
 9287 3 -58.17 53.57 20.3 0.586 9286
 9288 3 -58.18 53.62 20.45 0.54 9287
 9289 3 -58.13 53.74 20.59 0.451 9288
 9290 3 -58.13 53.78 20.75 0.406 9289
 9291 3 -57.93 53.9 20.95 0.318 9290
 9292 3 -57.85 54 21.09 0.276 9291
 9293 3 -57.89 54.07 21.2 0.309 9292
 9294 3 -57.85 54.14 21.3 0.322 9293
 9295 3 -57.71 54.25 21.39 0.325 9294
 9296 3 -57.7 54.36 21.45 0.384 9295
 9297 3 -57.53 54.47 21.52 0.227 9296
 9298 3 -58.39 54.37 21.48 0.148 9297
 9299 3 -58.49 54.46 21.61 0.2 9298
 9300 3 -58.6 54.54 21.7 0.177 9299
 9301 3 -58.77 54.6 21.8 0.2 9300
 9302 3 -58.92 54.74 21.93 0.191 9301
 9303 3 -59 54.79 22.09 0.237 9302
 9304 3 -59.14 54.89 22.23 0.245 9303
 9305 3 -59.31 55.08 22.32 0.191 9304
 9306 3 -59.42 55.19 22.36 0.204 9305
 9307 3 -59.49 55.33 22.45 0.169 9306
 9308 3 -59.57 55.5 22.48 0.183 9307
 9309 3 -59.67 55.58 22.52 0.246 9308
 9310 3 -59.71 55.71 22.5 0.31 9309
 9311 3 -59.75 55.75 22.79 0.222 9310
 9312 3 -59.79 55.85 22.91 0.211 9311
 9313 3 -59.85 55.93 23.13 0.225 9312
 9314 3 -59.97 56.04 23.25 0.194 9313
 9315 3 -60.03 56.14 23.34 0.202 9314
 9316 3 -60.04 56.29 23.48 0.212 9315
 9317 3 -59.95 56.44 23.66 0.181 9316
 9318 3 -59.89 56.54 23.84 0.184 9317
 9319 3 -59.78 56.6 23.91 0.223 9318
 9320 3 -59.96 56.75 24 0.205 9319
 9321 3 -60.03 56.82 24.09 0.254 9320
 9322 3 -60.49 56.67 24.11 0.128 9321
 9323 3 -60.6 56.65 24.16 0.12 9322
 9324 3 -60.78 56.61 24.2 0.099 9323
 9325 3 -60.86 56.57 24.07 0.112 9324
 9326 3 -60.92 56.47 24.02 0.000125 9325
 9327 3 -60.59 56.78 24.25 0.072 9323
 9328 3 -60.71 56.85 24.3 0.113 9327
 9329 3 -60.88 56.86 24.36 0.095 9328
 9330 3 -60.93 56.93 24.47 0.098 9329
 9331 3 -59.81 56.97 24.23 0.175 9321
 9332 3 -59.77 57.11 24.37 0.161 9331
 9333 3 -59.65 57.22 24.51 0.171 9332
 9334 3 -59.6 57.35 24.67 0.151 9333
 9335 3 -59.7 57.43 24.81 0.127 9334
 9336 3 -59.86 57.49 24.92 0.153 9335
 9337 3 -60 57.56 24.96 0.155 9336
 9338 3 -60.02 57.6 25.08 0.136 9337
 9339 3 -60.13 57.68 25.1 0.165 9338
 9340 3 -60.18 57.79 25.17 0.149 9339
 9341 3 -60.18 57.79 25.28 0.126 9340
 9342 3 -60.32 57.83 25.33 0.146 9341
 9343 3 -60.38 57.93 25.4 0.186 9342
 9344 3 -60.5 58.07 25.51 0.21 9343
 9345 3 -60.54 58.14 25.65 0.224 9344
 9346 3 -60.75 57.89 25.73 0.074 9345
 9347 3 -60.9 57.86 25.77 0.096 9346
 9348 3 -61 57.81 25.77 0.127 9347
 9349 3 -61.13 57.74 25.86 0.064 9348
 9350 3 -61.22 57.67 26 0.134 9349
 9351 3 -61.31 57.68 26.07 0.087 9350
 9352 3 -61.42 57.72 26.07 0.000125 9351
 9353 3 -60.53 58.25 25.78 0.216 9345
 9354 3 -60.57 58.35 25.96 0.21 9353
 9355 3 -60.6 58.49 26.17 0.216 9354
 9356 3 -60.67 58.49 26.3 0.269 9355
 9357 3 -60.81 58.74 26.42 0.21 9356
 9358 3 -60.89 58.89 26.58 0.204 9357
 9359 3 -61 58.97 26.78 0.195 9358
 9360 3 -61 59 27.01 0.24 9359
 9361 3 -61 59.06 27.15 0.215 9360
 9362 3 -61 59.15 27.28 0.193 9361
 9363 3 -60.99 59.24 27.46 0.183 9362
 9364 3 -60.97 59.36 27.58 0.21 9363
 9365 3 -60.97 59.49 27.74 0.238 9364
 9366 3 -60.96 59.61 27.89 0.246 9365
 9367 3 -60.9 59.68 28.05 0.287 9366
 9368 3 -60.84 59.79 28.17 0.358 9367
 9369 3 -60.75 59.86 28.28 0.438 9368
 9370 3 -60.71 59.97 28.37 0.478 9369
 9371 3 -60.61 60.01 28.48 0.536 9370
 9372 3 -60.53 60.04 28.58 0.533 9371
 9373 3 -60.6 60.11 28.76 0.477 9372
 9374 3 -60.71 60.28 28.94 0.378 9373
 9375 3 -60.71 60.44 29.05 0.306 9374
 9376 3 -60.78 60.57 29.19 0.278 9375
 9377 3 -60.75 60.68 29.28 0.272 9376
 9378 3 -60.64 60.78 29.33 0.279 9377
 9379 3 -60.53 60.85 29.4 0.19 9378
 9380 3 -60.47 60.93 29.42 0.049 9379
 9381 3 -60.57 60.86 29.64 0.274 9380
 9382 3 -60.78 60.78 29.56 0.241 9381
 9383 3 -61.02 61.07 29.51 0.158 9382
 9384 3 -61.25 61.24 29.49 0.106 9383
 9385 3 -61.36 61.32 29.58 0.141 9384
 9386 3 -61.5 61.46 29.74 0.099 9385
 9387 3 -61.54 61.57 29.89 0.093 9386
 9388 3 -61.59 61.62 30.05 0.102 9387
 9389 3 -61.65 61.69 30.19 0.123 9388
 9390 3 -61.67 61.93 30.26 0.088 9389
 9391 3 -61.64 62.07 30.3 0.135 9390
 9392 3 -61.68 62.18 30.33 0.152 9391
 9393 3 -61.46 62.19 30.14 0.07 9392
 9394 3 -61.35 62.25 30.1 0.071 9393
 9395 3 -61.2 62.22 30.03 0.127 9394
 9396 3 -61.1 62.26 29.94 0.094 9395
 9397 3 -60.92 62.22 29.87 0.097 9396
 9398 3 -60.81 62.29 29.85 0.096 9397
 9399 3 -60.71 62.4 29.78 0.087 9398
 9400 3 -60.65 62.49 29.74 0.112 9399
 9401 3 -60.54 62.53 29.65 0.063 9400
 9402 3 -60.49 62.64 29.6 0.12 9401
 9403 3 -60.42 62.78 29.44 0.097 9402
 9404 3 -61.74 62.33 30.44 0.113 9392
 9405 3 -61.72 62.4 30.62 0.094 9404
 9406 3 -61.7 62.5 30.8 0.074 9405
 9407 3 -61.65 62.58 30.92 0.085 9406
 9408 3 -61.67 62.68 31.08 0.1 9407
 9409 3 -61.64 62.75 31.26 0.091 9408
 9410 3 -61.63 62.85 31.37 0.121 9409
 9411 3 -60.5 60.92 29.76 0.24 9381
 9412 3 -60.5 61.01 29.96 0.231 9411
 9413 3 -60.42 61.1 30.1 0.223 9412
 9414 3 -60.34 61.1 30.3 0.231 9413
 9415 3 -60.28 61.18 30.44 0.251 9414
 9416 3 -60.27 61.31 30.58 0.206 9415
 9417 3 -60.15 61.47 30.9 0.24 9416
 9418 3 -59.86 61.6 31.03 0.115 9417
 9419 3 -60.22 61.56 31.05 0.189 9417
 9420 3 -60.27 61.62 31.15 0.167 9419
 9421 3 -60.24 61.79 31.4 0.187 9420
 9422 3 -60.24 61.86 31.65 0.207 9421
 9423 3 -60.25 61.93 31.8 0.18 9422
 9424 3 -60.32 62.01 32 0.158 9423
 9425 3 -60.42 62.07 32.16 0.139 9424
 9426 3 -60.6 62.32 32.51 0.209 9425
 9427 3 -60.5 62.36 32.58 0.177 9426
 9428 3 -60.52 62.46 32.68 0.179 9427
 9429 3 -60.43 62.6 32.88 0.188 9428
 9430 3 -60.42 62.75 33.04 0.166 9429
 9431 3 -60.45 62.89 33.23 0.162 9430
 9432 3 -60.43 63 33.43 0.185 9431
 9433 3 -60.42 63.08 33.52 0.136 9432
 9434 3 -60.4 63.21 33.65 0.118 9433
 9435 3 -60.38 63.42 33.76 0.146 9434
 9436 3 -60.46 63.39 33.87 0.123 9435
 9437 3 -60.52 63.41 34.04 0.154 9436
 9438 3 -60.52 63.49 34.19 0.161 9437
 9439 3 -60.52 63.63 34.41 0.201 9438
 9440 3 -60.52 63.64 34.58 0.172 9439
 9441 3 -60.39 63.8 34.93 0.206 9440
 9442 3 -60.45 63.93 34.98 0.22 9441
 9443 3 -60.59 64 34.98 0.19 9442
 9444 3 -60.78 64.06 35.19 0.212 9443
 9445 3 -60.82 64.05 35.34 0.229 9444
 9446 3 -60.93 64.1 35.5 0.23 9445
 9447 3 -60.92 64.08 35.65 0.221 9446
 9448 3 -60.99 64.05 35.83 0.234 9447
 9449 3 -61.04 63.97 35.93 0.275 9448
 9450 3 -61.08 63.89 36.08 0.372 9449
 9451 3 -61.26 63.67 36.12 0.498 9450
 9452 3 -61.64 63.02 35.73 0.138 9451
 9453 3 -61.68 62.91 35.57 0.133 9452
 9454 3 -61.65 62.77 35.4 0.11 9453
 9455 3 -61.61 62.7 35.19 0.087 9454
 9456 3 -61.65 62.53 35.11 0.118 9455
 9457 3 -61.68 62.42 35.01 0.133 9456
 9458 3 -61.81 62.24 34.9 0.125 9457
 9459 3 -61.92 62.11 34.9 0.076 9458
 9460 3 -61.35 63.73 36.26 0.496 9451
 9461 3 -61.43 63.81 36.43 0.538 9460
 9462 3 -61.43 63.95 36.66 0.546 9461
 9463 3 -61.47 64 36.86 0.54 9462
 9464 3 -61.51 64.1 37.04 0.5 9463
 9465 3 -61.58 64.14 37.12 0.427 9464
 9466 3 -61.69 64.36 37.36 0.295 9465
 9467 3 -61.76 64.46 37.5 0.252 9466
 9468 3 -61.93 64.41 37.51 0.173 9467
 9469 3 -62.01 64.36 37.55 0.157 9468
 9470 3 -62.23 64.44 37.63 0.189 9469
 9471 3 -62.33 64.44 37.69 0.213 9470
 9472 3 -62.5 64.39 37.83 0.23 9471
 9473 3 -62.6 64.36 37.87 0.197 9472
 9474 3 -62.75 64.39 38 0.207 9473
 9475 3 -62.85 64.39 38.05 0.178 9474
 9476 3 -62.96 64.39 38.13 0.154 9475
 9477 3 -63.11 64.36 38.15 0.168 9476
 9478 3 -63.25 64.41 38.19 0.137 9477
 9479 3 -63.37 64.36 38.25 0.143 9478
 9480 3 -63.5 64.38 38.32 0.138 9479
 9481 3 -63.71 64.39 38.4 0.151 9480
 9482 3 -63.85 64.49 38.5 0.229 9481
 9483 3 -63.82 64.64 38.07 0.068 9482
 9484 3 -63.89 64.83 37.87 0.074 9483
 9485 3 -63.96 64.47 38.54 0.225 9482
 9486 3 -64.07 64.42 38.54 0.212 9485
 9487 3 -64.19 64.44 38.61 0.191 9486
 9488 3 -64.47 64.53 38.73 0.241 9487
 9489 3 -64.55 64.5 38.83 0.203 9488
 9490 3 -64.63 64.47 38.97 0.137 9489
 9491 3 -64.66 64.5 39.23 0.175 9490
 9492 3 -64.55 64.42 39.38 0.074 9491
 9493 3 -64.46 64.35 39.38 0.081 9492
 9494 3 -64.41 64.25 39.29 0.071 9493
 9495 3 -64.35 64.13 39.13 0.09 9494
 9496 3 -64.26 64.05 39.08 0.085 9495
 9497 3 -64.16 63.97 39.08 0.093 9496
 9498 3 -64.05 63.95 39.11 0.156 9497
 9499 3 -63.87 63.8 39.11 0.106 9498
 9500 3 -63.83 63.77 39.26 0.116 9499
 9501 3 -63.83 63.66 39.4 0.075 9500
 9502 3 -63.86 63.64 39.51 0.101 9501
 9503 3 -63.65 63.64 39.61 0.136 9502
 9504 3 -63.75 63.71 39.79 0.122 9503
 9505 3 -63.79 63.63 39.87 0.203 9504
 9506 3 -63.82 63.63 40.09 0.297 9505
 9507 3 -63.9 63.61 40.19 0.216 9506
 9508 3 -63.68 63.85 40.27 0.089 9507
 9509 3 -63.55 63.81 40.08 0.087 9508
 9510 3 -63.47 63.85 40.01 0.000125 9509
 9511 3 -64.07 63.73 40.4 0.177 9507
 9512 3 -64.1 63.91 40.61 0.114 9511
 9513 3 -64.21 64.02 40.73 0.145 9512
 9514 3 -64.3 64.08 40.83 0.128 9513
 9515 3 -64.46 64.08 40.97 0.121 9514
 9516 3 -64.61 64.05 41.12 0.191 9515
 9517 3 -64.69 64.27 41.37 0.12 9516
 9518 3 -64.83 64.39 41.43 0.118 9517
 9519 3 -65.02 64.5 41.54 0.103 9518
 9520 3 -65.13 64.52 41.73 0.102 9519
 9521 3 -65.21 64.58 41.8 0.088 9520
 9522 3 -65.24 64.72 41.9 0.104 9521
 9523 3 -65.32 64.8 42.04 0.124 9522
 9524 3 -65.36 64.91 42.19 0.158 9523
 9525 3 -65.49 65.11 42.33 0.128 9524
 9526 3 -65.57 65.25 42.34 0.136 9525
 9527 3 -65.63 65.49 42.44 0.131 9526
 9528 3 -65.63 65.66 42.55 0.091 9527
 9529 3 -65.74 65.75 42.73 0.07 9528
 9530 3 -65.76 65.85 42.86 0.095 9529
 9531 3 -65.85 65.89 43.01 0.092 9530
 9532 3 -65.88 66.05 43.05 0.022 9531
 9533 3 -66.08 65.99 43.09 0.15 9532
 9534 3 -66.16 65.96 43.2 0.181 9533
 9535 3 -66.22 65.83 43.3 0.128 9534
 9536 3 -63.4 63.49 39.73 0.093 9506
 9537 3 -63.37 63.42 39.61 0.093 9536
 9538 3 -64.8 64.56 39.11 0.211 9491
 9539 3 -64.99 64.55 39.08 0.185 9538
 9540 3 -65.32 64.63 39.18 0.278 9539
 9541 3 -65.43 64.74 39.15 0.32 9540
 9542 3 -65.52 64.86 39.15 0.371 9541
 9543 3 -65.6 65 39.3 0.404 9542
 9544 3 -65.74 65.19 39.27 0.412 9543
 9545 3 -65.94 65.39 39.22 0.377 9544
 9546 3 -65.86 65.55 39.19 0.249 9545
 9547 3 -65.99 65.8 39.33 0.27 9546
 9548 3 -66.04 66 39.4 0.306 9547
 9549 3 -66.15 66.17 39.45 0.422 9548
 9550 3 -66.16 66.33 39.51 0.381 9549
 9551 3 -66.24 66.47 39.48 0.29 9550
 9552 3 -66.27 66.61 39.55 0.186 9551
 9553 3 -66.46 66.88 39.72 0.135 9552
 9554 3 -66.55 66.89 39.8 0.132 9553
 9555 3 -66.65 66.86 39.8 0.14 9554
 9556 3 -66.69 66.89 39.95 0.094 9555
 9557 3 -66.76 66.96 40.13 0.1 9556
 9558 3 -66.94 67.02 40.3 0.099 9557
 9559 3 -66.96 67.08 40.44 0.081 9558
 9560 3 -67.04 67.21 40.48 0.087 9559
 9561 3 -67.15 67.25 40.51 0.098 9560
 9562 3 -67.22 67.33 40.51 0.094 9561
 9563 3 -67.22 67.44 40.55 0.09 9562
 9564 3 -67.41 67.61 40.58 0.159 9563
 9565 3 -67.44 67.77 40.65 0.127 9564
 9566 3 -67.52 67.8 40.8 0.185 9565
 9567 3 -67.86 67.8 40.77 0.107 9566
 9568 3 -67.82 67.8 40.66 0.121 9567
 9569 3 -67.8 67.83 40.55 0.1 9568
 9570 3 -68.02 67.74 40.51 0.055 9569
 9571 3 -68.1 67.6 40.57 0.075 9570
 9572 3 -67.58 67.91 41.08 0.206 9566
 9573 3 -67.68 67.66 41.27 0.031 9572
 9574 3 -67.61 67.6 41.33 0.051 9573
 9575 3 -67.49 67.58 41.47 0.091 9574
 9576 3 -67.63 67.97 41.15 0.269 9572
 9577 3 -67.69 68.11 41.32 0.262 9576
 9578 3 -67.74 68.22 41.37 0.22 9577
 9579 3 -68.1 68.49 41.58 0.332 9578
 9580 3 -68.52 68.67 41.72 0.201 9579
 9581 3 -68.63 68.69 41.77 0.272 9580
 9582 3 -68.68 68.75 42.12 0.155 9581
 9583 3 -68.74 68.89 42.26 0.115 9582
 9584 3 -68.91 68.97 42.3 0.08 9583
 9585 3 -69.02 68.99 42.33 0.118 9584
 9586 3 -69.21 69.05 42.5 0.141 9585
 9587 3 -69.38 69.06 42.65 0.131 9586
 9588 3 -69.44 69.07 42.79 0.09 9587
 9589 3 -69.55 69.14 42.91 0.102 9588
 9590 3 -69.65 69.11 43 0.098 9589
 9591 3 -69.74 69.14 43.12 0.112 9590
 9592 3 -69.82 69.2 43.23 0.131 9591
 9593 3 -69.94 69.4 43.3 0.105 9592
 9594 3 -70.01 69.32 43.43 0.17 9593
 9595 3 -70.1 69.4 43.45 0.215 9594
 9596 3 -70.07 69.79 43.58 0.119 9595
 9597 3 -70.11 69.82 43.83 0.144 9596
 9598 3 -70.13 69.89 43.98 0.167 9597
 9599 3 -70.33 69.84 44.05 0.188 9598
 9600 3 -70.63 69.73 44.08 0.158 9599
 9601 3 -70.76 69.7 44.04 0.151 9600
 9602 3 -71.01 69.73 44.02 0.101 9601
 9603 3 -68.71 68.78 41.44 0.087 9581
 9604 3 -68.82 68.8 41.44 0.000125 9603
 9605 3 -68.02 68.55 41.59 0.231 9579
 9606 3 -67.94 68.67 41.62 0.207 9605
 9607 3 -67.86 68.88 41.69 0.187 9606
 9608 3 -67.82 69.05 41.72 0.19 9607
 9609 3 -67.77 69.19 41.65 0.148 9608
 9610 3 -67.71 69.46 41.7 0.16 9609
 9611 3 -67.68 69.61 41.73 0.161 9610
 9612 3 -67.71 69.78 41.8 0.134 9611
 9613 3 -67.69 69.97 41.8 0.135 9612
 9614 3 -67.63 70.14 41.87 0.151 9613
 9615 3 -67.71 70.3 42.08 0.172 9614
 9616 3 -67.68 70.41 42.2 0.147 9615
 9617 3 -67.69 70.55 42.3 0.127 9616
 9618 3 -67.68 70.69 42.32 0.174 9617
 9619 3 -67.63 70.86 42.37 0.17 9618
 9620 3 -67.66 71 42.51 0.16 9619
 9621 3 -67.76 71.25 42.69 0.211 9620
 9622 3 -67.74 71.47 42.83 0.229 9621
 9623 3 -67.99 71.69 42.97 0.115 9622
 9624 3 -68.13 71.67 43.01 0.053 9623
 9625 3 -67.68 71.52 42.98 0.169 9622
 9626 3 -67.63 71.58 43.19 0.176 9625
 9627 3 -67.51 71.61 43.38 0.153 9626
 9628 3 -67.44 71.74 43.47 0.131 9627
 9629 3 -67.44 71.89 43.59 0.128 9628
 9630 3 -67.41 72.03 43.76 0.115 9629
 9631 3 -67.3 72.27 43.97 0.201 9630
 9632 3 -67.16 72.41 44 0.23 9631
 9633 3 -67.11 72.5 43.94 0.208 9632
 9634 3 -66.93 72.83 43.91 0.269 9633
 9635 3 -66.94 72.84 43.84 0.235 9634
 9636 3 -66.96 72.86 43.77 0.235 9635
 9637 3 -66.72 73.14 44.05 0.209 9636
 9638 3 -66.66 73.27 44.15 0.169 9637
 9639 3 -66.49 73.41 44.3 0.244 9638
 9640 3 -66.35 73.53 44.36 0.305 9639
 9641 3 -66.3 73.61 44.41 0.371 9640
 9642 3 -66.24 73.72 44.48 0.417 9641
 9643 3 -66.24 73.78 44.83 0.397 9642
 9644 3 -66.24 73.89 44.94 0.396 9643
 9645 3 -66.19 74 45.09 0.325 9644
 9646 3 -66.19 74.1 45.19 0.276 9645
 9647 3 -66.11 74.2 45.33 0.227 9646
 9648 3 -66.07 74.26 45.58 0.219 9647
 9649 3 -65.96 74.37 45.66 0.209 9648
 9650 3 -65.88 74.47 45.76 0.263 9649
 9651 3 -65.97 74.62 45.79 0.13 9650
 9652 3 -65.91 74.76 45.82 0.000125 9651
 9653 3 -65.49 74.59 45.93 0.153 9650
 9654 3 -65.38 74.59 46.07 0.143 9653
 9655 3 -65.18 74.63 46.13 0.16 9654
 9656 3 -64.97 74.75 46.19 0.156 9655
 9657 3 -64.85 74.83 46.19 0.137 9656
 9658 3 -64.74 74.94 46.26 0.158 9657
 9659 3 -64.66 75 46.36 0.145 9658
 9660 3 -64.52 75 46.47 0.153 9659
 9661 3 -64.41 74.99 46.55 0.195 9660
 9662 3 -64.32 75.02 46.63 0.18 9661
 9663 3 -64.26 75.14 46.82 0.114 9662
 9664 3 -64.16 75.16 46.83 0.108 9663
 9665 3 -64.13 75.22 46.91 0.124 9664
 9666 3 -63.93 75.25 47.07 0.138 9665
 9667 3 -63.76 75.17 47.13 0.123 9666
 9668 3 -63.62 75.17 47.23 0.154 9667
 9669 3 -63.53 75.22 47.4 0.192 9668
 9670 3 -63.5 75.22 47.55 0.24 9669
 9671 3 -63.4 75.25 47.63 0.113 9670
 9672 3 -63.3 75.25 47.73 0.14 9671
 9673 3 -63.19 75.24 47.78 0.181 9672
 9674 3 -63.08 75.25 47.87 0.227 9673
 9675 3 -62.98 75.27 47.95 0.266 9674
 9676 3 -62.93 75.34 48.09 0.281 9675
 9677 3 -62.86 75.4 48.21 0.37 9676
 9678 3 -62.79 75.47 48.33 0.461 9677
 9679 3 -62.72 75.5 48.44 0.532 9678
 9680 3 -62.65 75.45 48.55 0.599 9679
 9681 3 -62.61 75.51 48.7 0.541 9680
 9682 3 -62.57 75.56 48.84 0.541 9681
 9683 3 -63.01 75.77 49.2 0.000125 9682
 9684 3 -62.51 74.58 48.24 0.117 9681
 9685 3 -62.48 74.38 48.13 0.164 9684
 9686 3 -62.51 74.27 48.02 0.164 9685
 9687 3 -62.4 74.14 48.22 0.118 9686
 9688 3 -62.36 74.05 48.26 0.148 9687
 9689 3 -62.41 73.85 47.95 0.098 9688
 9690 3 -62.37 73.71 47.88 0.085 9689
 9691 3 -62.33 73.63 47.79 0.106 9690
 9692 3 -62.66 74.41 47.77 0.058 9686
 9693 3 -63.1 75.45 49.05 0.113 9680
 9694 3 -63.15 75.38 49.19 0.13 9693
 9695 3 -62.89 75.31 49.27 0.163 9694
 9696 3 -62.83 75.16 49.44 0.078 9695
 9697 3 -62.8 75.03 49.49 0.106 9696
 9698 3 -62.79 74.94 49.62 0.091 9697
 9699 3 -62.41 75.51 48.91 0.464 9695
 9700 3 -62.15 75.65 48.91 0.366 9699
 9701 3 -62.01 75.73 48.98 0.324 9700
 9702 3 -61.93 75.8 49.1 0.304 9701
 9703 3 -62.18 75.38 49.13 0.12 9702
 9704 3 -62.28 75.41 49.28 0.124 9703
 9705 3 -62.39 75.46 49.31 0.168 9704
 9706 3 -61.71 76 49.16 0.205 9702
 9707 3 -61.39 76.15 49.09 0.125 9706
 9708 3 -61.25 76.16 49.09 0.094 9707
 9709 3 -61.62 75.89 49.27 0.105 9706
 9710 3 -61.46 75.85 49.28 0.123 9709
 9711 3 -61.36 75.77 49.37 0.151 9710
 9712 3 -61.23 75.82 49.37 0.17 9711
 9713 3 -61.08 75.7 49.59 0.091 9712
 9714 3 -60.91 75.65 49.7 0.162 9713
 9715 3 -60.82 75.71 49.87 0.138 9714
 9716 3 -60.71 75.8 49.89 0.147 9715
 9717 3 -60.65 75.88 49.94 0.18 9716
 9718 3 -60.51 76.04 49.95 0.159 9717
 9719 3 -60.44 76.13 49.99 0.163 9718
 9720 3 -60.3 76.26 50.06 0.152 9719
 9721 3 -60.18 76.35 50.1 0.141 9720
 9722 3 -60 76.4 50.06 0.087 9721
 9723 3 -59.89 76.38 50.06 0.085 9722
 9724 3 -59.82 76.48 50.02 0.076 9723
 9725 3 -59.65 76.62 50.02 0.1 9724
 9726 3 -59.5 76.66 50.02 0.118 9725
 9727 3 -59.37 76.68 49.98 0.175 9726
 9728 3 -59.26 76.51 49.88 0.247 9727
 9729 3 -59.04 76.71 50.06 0.131 9728
 9730 3 -58.91 76.71 50.13 0.118 9729
 9731 3 -58.79 76.68 50.14 0.157 9730
 9732 3 -58.66 76.63 50.19 0.15 9731
 9733 3 -58.54 76.52 50.23 0.179 9732
 9734 3 -58.43 76.65 50.38 0.146 9733
 9735 3 -58.4 76.74 50.55 0.106 9734
 9736 3 -58.36 76.76 50.67 0.122 9735
 9737 3 -58.33 76.79 50.83 0.187 9736
 9738 3 -58.26 76.82 50.91 0.176 9737
 9739 3 -58.11 76.74 51.03 0.115 9738
 9740 3 -58 76.63 51.1 0.118 9739
 9741 3 -57.83 76.62 51.2 0.12 9740
 9742 3 -57.61 76.54 51.24 0.124 9741
 9743 3 -57.47 76.49 51.3 0.138 9742
 9744 3 -57.26 76.38 51.39 0.135 9743
 9745 3 -57.07 76.35 51.45 0.162 9744
 9746 3 -56.96 76.26 51.53 0.209 9745
 9747 3 -56.66 76.34 51.59 0.217 9746
 9748 3 -56.5 76.49 51.73 0.124 9747
 9749 3 -56.4 76.57 51.88 0.106 9748
 9750 3 -56.33 76.65 51.99 0.134 9749
 9751 3 -56.29 76.68 52.14 0.141 9750
 9752 3 -56.15 76.73 52.26 0.135 9751
 9753 3 -56.03 76.8 52.39 0.125 9752
 9754 3 -55.87 76.76 52.59 0.186 9753
 9755 3 -55.79 76.82 52.66 0.282 9754
 9756 3 -55.9 76.76 52.91 0.293 9755
 9757 3 -56.11 76.99 53.03 0.089 9756
 9758 3 -56.06 77.04 53.14 0.083 9757
 9759 3 -55.67 76.99 52.63 0.178 9755
 9760 3 -55.59 77.15 52.62 0.107 9759
 9761 3 -55.52 77.16 52.73 0.098 9760
 9762 3 -55.37 77.05 52.55 0.062 9761
 9763 3 -55.36 77.02 52.45 0.074 9762
 9764 3 -55.22 77.09 52.38 0.000125 9763
 9765 3 -55.42 77.15 52.83 0.081 9761
 9766 3 -55.34 77.24 53.01 0.101 9765
 9767 3 -55.24 77.29 53.09 0.118 9766
 9768 3 -55.31 77.52 53.2 0.098 9767
 9769 3 -55.4 77.68 53.12 0.097 9768
 9770 3 -55.55 77.88 53.12 0.167 9769
 9771 3 -55.63 78.12 53.13 0.093 9770
 9772 3 -55.69 78.29 53.06 0.124 9771
 9773 3 -55.8 78.43 53.03 0.092 9772
 9774 3 -55.86 78.52 53.05 0.079 9773
 9775 3 -55.94 78.59 53.12 0.117 9774
 9776 3 -56.05 78.63 53.16 0.165 9775
 9777 3 -56.27 78.52 53.16 0.07 9776
 9778 3 -56.36 78.46 53.19 0.06 9777
 9779 3 -56.58 78.41 53.24 0.072 9778
 9780 3 -56.66 78.38 53.34 0.066 9779
 9781 3 -56.69 78.26 53.35 0.000125 9780
 9782 3 -56.04 78.87 53.38 0.167 9776
 9783 3 -55.98 78.99 53.39 0.187 9782
 9784 3 -56.13 79.24 53.27 0.121 9783
 9785 3 -56.2 79.41 53.27 0.097 9784
 9786 3 -56.24 79.54 53.31 0.131 9785
 9787 3 -56.3 79.62 53.41 0.192 9786
 9788 3 -56.13 79.82 53.44 0.089 9787
 9789 3 -56.23 79.93 53.42 0.083 9788
 9790 3 -56.29 80.1 53.37 0.083 9789
 9791 3 -56.31 80.26 53.33 0.093 9790
 9792 3 -56.38 80.49 53.31 0.092 9791
 9793 3 -56.41 80.59 53.39 0.112 9792
 9794 3 -56.45 80.73 53.44 0.094 9793
 9795 3 -56.44 80.87 53.51 0.09 9794
 9796 3 -56.44 81.01 53.39 0.083 9795
 9797 3 -56.48 81.13 53.37 0.079 9796
 9798 3 -56.55 81.29 53.35 0.034 9797
 9799 3 -56.52 79.68 53.52 0.102 9787
 9800 3 -56.58 79.79 53.49 0.087 9799
 9801 3 -56.62 79.94 53.48 0.06 9800
 9802 3 -56.66 80.03 53.44 0.093 9801
 9803 3 -56.62 80.13 53.39 0.000125 9802
 9804 3 -55.08 77.13 53.31 0.096 9767
 9805 3 -54.87 77.07 53.38 0.139 9804
 9806 3 -54.77 77.01 53.41 0.149 9805
 9807 3 -54.59 76.8 53.44 0.075 9806
 9808 3 -54.55 76.7 53.49 0.07 9807
 9809 3 -54.47 76.63 53.51 0.073 9808
 9810 3 -54.37 76.57 53.53 0.059 9809
 9811 3 -54.3 76.49 53.56 0.000125 9810
 9812 3 -60.65 75.41 49.63 0.147 9714
 9813 3 -60.43 75.46 49.53 0.11 9812
 9814 3 -60.33 75.52 49.49 0.123 9813
 9815 3 -60.29 75.41 49.34 0.11 9814
 9816 3 -60.82 75.26 49.74 0.079 9812
 9817 3 -60.83 75.13 49.74 0.093 9816
 9818 3 -63.19 75.16 47.51 0.057 9671
 9819 3 -63.98 75.23 47.59 0.086 9670
 9820 3 -66.41 74.15 45.66 0.154 9648
 9821 3 -66.58 73.98 45.62 0.093 9820
 9822 3 -66.49 74.01 45.8 0.071 9821
 9823 3 -66.47 74.31 45.79 0.131 9820
 9824 3 -66.6 74.32 45.77 0.125 9823
 9825 3 -66.08 73.66 43.75 0.109 9642
 9826 3 -65.97 73.61 43.66 0.067 9825
 9827 3 -65.85 73.58 43.72 0.083 9826
 9828 3 -65.74 73.67 43.77 0.000125 9827
 9829 3 -66.99 72.81 43.68 0.158 9635
 9830 3 -66.66 72.64 43.94 0.108 9634
 9831 3 -66.52 72.61 44.02 0.056 9830
 9832 3 -64.79 64.86 38.84 0.111 9488
 9833 3 -64.91 65.02 38.9 0.117 9832
 9834 3 -65.01 65.02 39.01 0.165 9833
 9835 3 -60.96 63.78 35.02 0.108 9444
 9836 3 -60.96 63.71 34.93 0.000125 9835
 9837 3 -60.29 63.71 35.07 0.127 9441
 9838 3 -60.21 63.53 35.01 0.073 9837
 9839 3 -60.13 63.39 34.95 0.114 9838
 9840 3 -60.02 63.32 35.11 0.102 9839
 9841 3 -59.96 63.24 35.23 0.08 9840
 9842 3 -59.89 63.13 35.3 0.121 9841
 9843 3 -59.82 62.99 35.4 0.12 9842
 9844 3 -59.75 62.92 35.37 0.093 9843
 9845 3 -60.39 63.65 33.65 0.095 9435
 9846 3 -60.45 63.76 33.57 0.132 9845
 9847 3 -60.47 63.92 33.52 0.1 9846
 9848 3 -60.39 64.09 33.48 0.052 9847
 9849 3 -60.35 64.2 33.55 0.104 9848
 9850 3 -60.24 64.39 33.41 0.102 9849
 9851 3 -60.15 64.53 33.44 0.087 9850
 9852 3 -60.56 58.06 26.3 0.076 9356
 9853 3 -60.42 57.97 26.24 0.092 9852
 9854 3 -60.38 57.82 26.3 0.145 9853
 9855 3 -60.42 57.75 26.37 0.134 9854
 9856 3 -59.67 55.75 22.02 0.195 9310
 9857 3 -59.57 55.68 21.97 0.141 9856
 9858 3 -59.46 55.79 21.97 0.062 9857
 9859 3 -59.39 55.82 21.82 0.086 9858
 9860 3 -59.45 55.87 21.64 0.114 9859
 9861 3 -59.6 55.86 21.54 0.116 9860
 9862 3 -59.78 55.79 21.38 0.091 9861
 9863 3 -59.89 55.79 21.29 0.115 9862
 9864 3 -60 55.68 21.23 0.161 9863
 9865 3 -60.1 55.5 21.18 0.087 9864
 9866 3 -60.28 55.47 21.14 0.132 9865
 9867 3 -60.5 55.49 21.04 0.11 9866
 9868 3 -60.71 55.5 20.97 0.101 9867
 9869 3 -60.85 55.46 20.93 0.094 9868
 9870 3 -60.96 55.36 20.95 0.102 9869
 9871 3 -61.06 55.36 20.79 0.173 9870
 9872 3 -61.39 55.43 20.89 0.085 9871
 9873 3 -61.57 55.39 20.98 0.08 9872
 9874 3 -61.72 55.42 20.95 0.106 9873
 9875 3 -61.82 55.46 20.91 0.085 9874
 9876 3 -61.93 55.54 20.84 0.154 9875
 9877 3 -61.99 55.72 20.88 0.159 9876
 9878 3 -62.03 55.79 20.59 0.134 9877
 9879 3 -62.1 55.82 20.5 0.113 9878
 9880 3 -59.35 55.43 21.77 0.121 9857
 9881 3 -59.27 55.33 21.7 0.097 9880
 9882 3 -59.22 55.29 21.55 0.071 9881
 9883 3 -60.03 55.87 22.02 0.086 9856
 9884 3 -60.11 55.87 21.95 0.000125 9883
 9885 3 -57.22 54.64 21.69 0.208 9297
 9886 3 -57.17 54.71 21.8 0.258 9885
 9887 3 -57.07 54.81 21.87 0.244 9886
 9888 3 -56.99 54.93 22.01 0.268 9887
 9889 3 -56.89 55.03 22.15 0.238 9888
 9890 3 -56.82 55.07 22.26 0.237 9889
 9891 3 -56.81 55.21 22.4 0.265 9890
 9892 3 -56.71 55.26 22.51 0.282 9891
 9893 3 -56.64 55.36 22.62 0.329 9892
 9894 3 -56.56 55.47 22.74 0.376 9893
 9895 3 -56.46 55.57 22.85 0.443 9894
 9896 3 -56.39 55.58 22.96 0.5 9895
 9897 3 -56.29 55.65 23.1 0.537 9896
 9898 3 -56.25 55.65 23.3 0.555 9897
 9899 3 -56.13 55.6 23.44 0.567 9898
 9900 3 -56.02 55.68 23.6 0.507 9899
 9901 3 -56.06 55.79 23.78 0.489 9900
 9902 3 -56.1 55.97 23.89 0.489 9901
 9903 3 -56.11 56.29 23.96 0.476 9902
 9904 3 -56.03 56.39 24.05 0.589 9903
 9905 3 -56.07 56.57 24.3 0.517 9904
 9906 3 -56.03 56.68 24.44 0.47 9905
 9907 3 -56.17 56.6 25.21 0.238 9906
 9908 3 -56.17 56.64 25.42 0.265 9907
 9909 3 -56.22 56.74 25.65 0.239 9908
 9910 3 -56.27 56.79 25.83 0.219 9909
 9911 3 -56.32 56.81 26.01 0.255 9910
 9912 3 -56.36 56.92 26.23 0.251 9911
 9913 3 -56.47 56.97 26.46 0.227 9912
 9914 3 -56.53 57.07 26.69 0.209 9913
 9915 3 -56.64 57.11 26.9 0.228 9914
 9916 3 -56.78 57.18 27.12 0.247 9915
 9917 3 -56.89 57.26 27.33 0.271 9916
 9918 3 -56.97 57.29 27.49 0.293 9917
 9919 3 -57.07 57.4 27.71 0.256 9918
 9920 3 -57.2 57.44 27.9 0.267 9919
 9921 3 -57.29 57.57 28.08 0.278 9920
 9922 3 -57.39 57.64 28.19 0.317 9921
 9923 3 -57.46 57.68 28.4 0.307 9922
 9924 3 -57.49 57.74 28.65 0.296 9923
 9925 3 -57.56 57.78 28.85 0.294 9924
 9926 3 -57.61 57.86 29.01 0.302 9925
 9927 3 -57.64 57.97 29.21 0.286 9926
 9928 3 -57.67 57.97 29.37 0.311 9927
 9929 3 -57.71 58.1 29.49 0.315 9928
 9930 3 -57.71 58.17 29.65 0.331 9929
 9931 3 -57.67 58.18 29.81 0.304 9930
 9932 3 -57.72 58.31 29.96 0.326 9931
 9933 3 -57.6 58.5 30.01 0.335 9932
 9934 3 -57.39 58.71 30.1 0.194 9933
 9935 3 -57.17 58.79 30.15 0.000125 9934
 9936 3 -57.89 58.31 30.17 0.258 9932
 9937 3 -57.89 58.29 30.31 0.173 9936
 9938 3 -57.93 58.22 30.37 0.116 9937
 9939 3 -57.54 58.43 30.49 0.487 9936
 9940 3 -57.5 58.64 30.64 0.549 9939
 9941 3 -57.57 58.68 30.76 0.553 9940
 9942 3 -57.67 58.82 30.9 0.537 9941
 9943 3 -57.7 58.93 31.05 0.484 9942
 9944 3 -57.82 58.92 31.21 0.433 9943
 9945 3 -57.82 58.97 31.39 0.405 9944
 9946 3 -57.85 59.1 31.56 0.363 9945
 9947 3 -57.82 59.22 31.73 0.34 9946
 9948 3 -57.82 59.32 31.92 0.351 9947
 9949 3 -57.89 59.44 32.07 0.321 9948
 9950 3 -57.9 59.56 32.23 0.289 9949
 9951 3 -57.93 59.69 32.4 0.257 9950
 9952 3 -57.96 59.82 32.62 0.25 9951
 9953 3 -57.96 59.89 32.76 0.252 9952
 9954 3 -58.02 60.03 33.05 0.252 9953
 9955 3 -58.03 60.11 33.16 0.216 9954
 9956 3 -57.93 60.22 33.25 0.213 9955
 9957 3 -58 60.37 33.55 0.259 9956
 9958 3 -58 60.67 33.8 0.321 9957
 9959 3 -58 60.71 33.9 0.309 9958
 9960 3 -57.99 60.66 34.01 0.229 9959
 9961 3 -58 60.68 34.23 0.189 9960
 9962 3 -57.92 60.84 34.38 0.188 9961
 9963 3 -58.02 60.96 34.57 0.201 9962
 9964 3 -58.06 61.03 34.73 0.215 9963
 9965 3 -58.07 61.1 34.88 0.205 9964
 9966 3 -58.1 61.14 35.07 0.206 9965
 9967 3 -58.11 61.21 35.18 0.221 9966
 9968 3 -58.03 61.28 35.27 0.212 9967
 9969 3 -57.96 61.38 35.51 0.211 9968
 9970 3 -57.76 61.39 35.73 0.256 9969
 9971 3 -57.55 61.14 35.9 0.196 9970
 9972 3 -57.54 60.99 35.94 0.09 9971
 9973 3 -57.62 60.99 36.07 0.084 9972
 9974 3 -57.72 60.92 36.04 0.135 9973
 9975 3 -57.69 60.93 35.77 0.102 9974
 9976 3 -57.79 61.1 35.69 0.083 9975
 9977 3 -57.86 61.1 35.59 0.111 9976
 9978 3 -58.03 60.95 35.4 0.042 9977
 9979 3 -57.76 61.55 35.86 0.306 9970
 9980 3 -57.73 61.67 35.97 0.238 9979
 9981 3 -57.61 61.67 36.26 0.322 9980
 9982 3 -57.57 61.75 36.36 0.274 9981
 9983 3 -57.5 61.81 36.54 0.217 9982
 9984 3 -57.3 62.1 36.63 0.236 9983
 9985 3 -57.33 62.1 36.82 0.297 9984
 9986 3 -57.26 62.17 37.01 0.294 9985
 9987 3 -57.23 62.23 37.23 0.341 9986
 9988 3 -57.21 62.24 37.44 0.392 9987
 9989 3 -57.19 62.31 37.57 0.499 9988
 9990 3 -57.26 62.42 37.66 0.554 9989
 9991 3 -57.19 62.39 37.87 0.553 9990
 9992 3 -57.22 62.45 38.04 0.503 9991
 9993 3 -57.11 62.6 38.08 0.51 9992
 9994 3 -56.98 62.7 38.22 0.48 9993
 9995 3 -56.9 62.75 38.38 0.427 9994
 9996 3 -56.9 62.78 38.54 0.369 9995
 9997 3 -56.93 62.84 38.7 0.334 9996
 9998 3 -56.93 62.85 38.83 0.313 9997
 9999 3 -56.91 62.86 39.01 0.299 9998
 10000 3 -56.87 62.88 39.2 0.316 9999
 10001 3 -56.86 62.92 39.37 0.277 10000
 10002 3 -56.86 63.03 39.55 0.255 10001
 10003 3 -57.04 63.11 39.75 0.301 10002
 10004 3 -56.94 63.17 39.91 0.317 10003
 10005 3 -56.87 63.21 40.05 0.289 10004
 10006 3 -56.93 63.27 40.16 0.247 10005
 10007 3 -57.04 63.31 40.41 0.267 10006
 10008 3 -57.04 63.42 40.61 0.229 10007
 10009 3 -57.08 63.57 40.9 0.321 10008
 10010 3 -56.89 63.46 41.4 0.132 10009
 10011 3 -56.82 63.48 41.59 0.101 10010
 10012 3 -56.79 63.5 41.77 0.126 10011
 10013 3 -56.78 63.53 41.87 0.077 10012
 10014 3 -57.15 63.64 41 0.303 10009
 10015 3 -57.19 63.74 41.19 0.264 10014
 10016 3 -57.32 63.84 41.33 0.243 10015
 10017 3 -57.33 63.89 41.5 0.204 10016
 10018 3 -57.35 64.08 41.62 0.207 10017
 10019 3 -57.26 64.08 41.73 0.267 10018
 10020 3 -57.26 64.16 41.88 0.225 10019
 10021 3 -57.29 64.25 42.07 0.246 10020
 10022 3 -57.28 64.35 42.18 0.264 10021
 10023 3 -57.23 64.31 42.4 0.288 10022
 10024 3 -57.11 64.19 42.68 0.384 10023
 10025 3 -57.11 64.22 42.84 0.416 10024
 10026 3 -57.11 64.16 43.04 0.435 10025
 10027 3 -57.11 63.81 43.32 0.077 10026
 10028 3 -57.08 63.74 43.12 0.099 10027
 10029 3 -57.15 63.67 43.07 0.118 10028
 10030 3 -57.26 63.6 43.22 0.139 10029
 10031 3 -57.3 63.52 43.4 0.077 10030
 10032 3 -57.26 63.53 43.58 0.104 10031
 10033 3 -57.19 63.6 43.7 0.079 10032
 10034 3 -57.18 63.6 43.94 0.079 10033
 10035 3 -57.11 63.61 44.09 0.102 10034
 10036 3 -57.08 63.64 44.3 0.105 10035
 10037 3 -57.05 63.75 44.45 0.105 10036
 10038 3 -56.97 63.61 44.54 0.1 10037
 10039 3 -56.8 63.59 44.61 0.116 10038
 10040 3 -56.73 63.56 44.76 0.149 10039
 10041 3 -56.65 63.5 44.9 0.137 10040
 10042 3 -56.54 63.45 44.94 0.16 10041
 10043 3 -56.43 63.24 44.86 0.059 10042
 10044 3 -56.29 63.14 44.75 0.087 10043
 10045 3 -56.21 63.09 44.61 0.105 10044
 10046 3 -56.07 63.03 44.48 0.102 10045
 10047 3 -57.11 63.68 42.86 0.099 10029
 10048 3 -57.21 63.7 42.79 0.078 10047
 10049 3 -57.33 63.67 42.73 0.072 10048
 10050 3 -57.47 63.56 42.66 0.062 10049
 10051 3 -57.16 64.3 43.16 0.427 10026
 10052 3 -57.32 64.31 43.27 0.365 10051
 10053 3 -57.35 64.41 43.38 0.282 10052
 10054 3 -57.35 64.47 43.51 0.239 10053
 10055 3 -57.26 64.64 43.65 0.262 10054
 10056 3 -57.26 64.75 43.76 0.33 10055
 10057 3 -57.15 64.97 43.97 0.439 10056
 10058 3 -57.15 64.94 44.08 0.302 10057
 10059 3 -57.15 64.89 44.19 0.302 10058
 10060 3 -57.11 64.86 44.34 0.251 10059
 10061 3 -57.11 64.86 44.51 0.251 10060
 10062 3 -57.07 64.85 44.7 0.215 10061
 10063 3 -57.01 64.86 44.9 0.194 10062
 10064 3 -57.05 64.92 45.02 0.229 10063
 10065 3 -57.08 65.21 44.86 0.064 10064
 10066 3 -57.04 64.97 45.15 0.259 10064
 10067 3 -57 64.99 45.3 0.247 10066
 10068 3 -56.97 65 45.47 0.234 10067
 10069 3 -56.93 64.99 45.65 0.244 10068
 10070 3 -56.9 64.99 45.84 0.263 10069
 10071 3 -56.85 65.1 46.07 0.248 10070
 10072 3 -56.79 65.13 46.23 0.255 10071
 10073 3 -56.73 65.21 46.44 0.227 10072
 10074 3 -56.68 65.25 46.62 0.261 10073
 10075 3 -56.72 65.36 46.88 0.283 10074
 10076 3 -56.66 65.49 47.01 0.355 10075
 10077 3 -56.65 65.52 47.19 0.401 10076
 10078 3 -56.53 65.55 47.3 0.411 10077
 10079 3 -56.39 65.66 47.45 0.396 10078
 10080 3 -56.23 65.72 47.58 0.332 10079
 10081 3 -56.14 65.75 47.69 0.293 10080
 10082 3 -56.07 65.77 47.83 0.244 10081
 10083 3 -56.01 65.83 47.98 0.225 10082
 10084 3 -55.87 65.81 48.07 0.212 10083
 10085 3 -55.79 65.86 48.19 0.203 10084
 10086 3 -55.65 65.86 48.33 0.188 10085
 10087 3 -55.58 65.83 48.47 0.217 10086
 10088 3 -55.44 65.83 48.59 0.239 10087
 10089 3 -55.33 65.77 48.66 0.205 10088
 10090 3 -55.12 65.76 48.8 0.227 10089
 10091 3 -55.04 65.71 48.94 0.237 10090
 10092 3 -54.96 65.54 49.11 0.168 10091
 10093 3 -54.65 65.46 49.4 0.325 10092
 10094 3 -54.29 65.24 49.84 0.571 10093
 10095 3 -54.18 65.26 50.26 0.656 10094
 10096 3 -53.65 65.51 51.12 0.171 10095
 10097 3 -53.51 65.43 51.2 0.211 10096
 10098 3 -53.3 65.45 51.23 0.243 10097
 10099 3 -53.16 65.37 51.26 0.271 10098
 10100 3 -53.1 65.29 51.4 0.267 10099
 10101 3 -53.03 65.2 51.59 0.203 10100
 10102 3 -52.98 65.1 51.66 0.208 10101
 10103 3 -52.87 65.07 51.8 0.201 10102
 10104 3 -52.83 65.07 51.91 0.177 10103
 10105 3 -52.76 64.96 51.97 0.222 10104
 10106 3 -52.67 64.82 52.01 0.217 10105
 10107 3 -52.52 64.73 52.08 0.152 10106
 10108 3 -52.37 64.63 52.12 0.159 10107
 10109 3 -52.23 64.66 52.18 0.209 10108
 10110 3 -52.02 64.7 52.17 0.245 10109
 10111 3 -51.91 64.65 52.23 0.324 10110
 10112 3 -51.8 64.63 52.38 0.351 10111
 10113 3 -51.62 64.68 52.39 0.313 10112
 10114 3 -51.55 64.63 52.49 0.394 10113
 10115 3 -51.33 64.88 52.27 0.087 10114
 10116 3 -51.22 64.93 52.3 0.097 10115
 10117 3 -51.12 65.05 52.26 0.111 10116
 10118 3 -50.99 65.2 52.16 0.128 10117
 10119 3 -50.97 65.32 52.05 0.141 10118
 10120 3 -50.8 65.38 52.05 0.076 10119
 10121 3 -50.81 65.43 51.95 0.062 10120
 10122 3 -51.49 64.46 52.7 0.357 10114
 10123 3 -51.38 64.34 52.88 0.319 10122
 10124 3 -51.2 64.27 52.99 0.298 10123
 10125 3 -51.12 64.2 53.16 0.284 10124
 10126 3 -51.02 64.15 53.21 0.247 10125
 10127 3 -50.81 64.1 53.35 0.219 10126
 10128 3 -50.7 64.05 53.49 0.207 10127
 10129 3 -50.62 64.05 53.6 0.171 10128
 10130 3 -50.55 64.02 53.73 0.176 10129
 10131 3 -50.44 63.96 53.81 0.173 10130
 10132 3 -50.34 64.01 53.98 0.173 10131
 10133 3 -50.27 63.99 54.12 0.214 10132
 10134 3 -50.22 63.95 54.24 0.207 10133
 10135 3 -50.15 63.95 54.35 0.212 10134
 10136 3 -49.99 63.92 54.53 0.235 10135
 10137 3 -50.05 63.66 54.13 0.044 10136
 10138 3 -50.05 63.66 54.02 0.046 10137
 10139 3 -49.91 63.98 54.64 0.28 10136
 10140 3 -49.8 63.98 54.74 0.288 10139
 10141 3 -49.66 64.01 54.91 0.208 10140
 10142 3 -49.55 63.99 55.03 0.196 10141
 10143 3 -49.45 63.92 55.13 0.151 10142
 10144 3 -49.33 63.85 55.19 0.182 10143
 10145 3 -49.26 63.74 55.34 0.209 10144
 10146 3 -49.05 63.62 55.49 0.231 10145
 10147 3 -48.91 63.6 55.63 0.234 10146
 10148 3 -48.77 63.62 55.74 0.271 10147
 10149 3 -48.69 63.66 55.87 0.308 10148
 10150 3 -48.63 63.7 56.01 0.311 10149
 10151 3 -48.13 63.59 56.03 0.159 10150
 10152 3 -47.98 63.55 56.13 0.197 10151
 10153 3 -47.8 63.54 56.16 0.242 10152
 10154 3 -47.7 63.38 56.24 0.269 10153
 10155 3 -47.61 63.4 56.37 0.167 10154
 10156 3 -47.52 63.48 56.45 0.188 10155
 10157 3 -47.4 63.41 56.56 0.196 10156
 10158 3 -47.24 63.38 56.7 0.184 10157
 10159 3 -47.06 63.29 56.81 0.171 10158
 10160 3 -46.86 63.19 56.84 0.141 10159
 10161 3 -46.73 63.12 56.95 0.171 10160
 10162 3 -46.58 63.09 57.03 0.201 10161
 10163 3 -46.44 63.02 57.09 0.217 10162
 10164 3 -46.33 62.91 57.19 0.263 10163
 10165 3 -46.26 62.87 57.37 0.267 10164
 10166 3 -46.05 62.77 57.41 0.247 10165
 10167 3 -45.9 62.7 57.52 0.248 10166
 10168 3 -45.79 62.47 57.62 0.313 10167
 10169 3 -45.52 62.27 57.67 0.24 10168
 10170 3 -45.37 62.15 57.74 0.273 10169
 10171 3 -45.23 62.06 57.85 0.276 10170
 10172 3 -45.09 62.02 57.89 0.286 10171
 10173 3 -44.83 61.92 57.74 0.167 10172
 10174 3 -44.74 61.79 57.69 0.119 10173
 10175 3 -44.66 61.62 57.7 0.112 10174
 10176 3 -44.62 61.48 57.63 0.15 10175
 10177 3 -44.58 61.41 57.56 0.173 10176
 10178 3 -44.33 61.2 57.66 0.087 10177
 10179 3 -44.13 61.2 57.81 0.115 10178
 10180 3 -43.95 61.19 57.84 0.147 10179
 10181 3 -43.81 61.05 57.91 0.158 10180
 10182 3 -43.65 60.95 57.98 0.199 10181
 10183 3 -43.52 61.02 58.05 0.196 10182
 10184 3 -43.3 60.91 58.1 0.139 10183
 10185 3 -43.17 60.92 58.13 0.137 10184
 10186 3 -43.04 60.84 58.13 0.136 10185
 10187 3 -42.92 60.83 58.24 0.155 10186
 10188 3 -42.83 60.8 58.41 0.146 10187
 10189 3 -42.69 60.8 58.48 0.144 10188
 10190 3 -42.58 60.8 58.49 0.183 10189
 10191 3 -42.67 60.84 58.08 0.058 10190
 10192 3 -42.69 60.87 57.95 0.077 10191
 10193 3 -42.38 60.8 58.85 0.165 10190
 10194 3 -42.26 60.84 58.95 0.141 10193
 10195 3 -42.17 60.87 59.06 0.168 10194
 10196 3 -42.01 60.85 59.12 0.147 10195
 10197 3 -41.9 60.94 59.2 0.152 10196
 10198 3 -41.8 60.91 59.31 0.161 10197
 10199 3 -41.62 60.95 59.27 0.166 10198
 10200 3 -41.44 60.99 59.24 0.149 10199
 10201 3 -41.33 61.04 59.31 0.148 10200
 10202 3 -41.2 61.05 59.3 0.147 10201
 10203 3 -40.97 61.12 59.31 0.178 10202
 10204 3 -40.79 61.09 59.27 0.154 10203
 10205 3 -40.59 61.05 59.3 0.126 10204
 10206 3 -40.44 61.05 59.26 0.122 10205
 10207 3 -40.26 61.04 59.28 0.152 10206
 10208 3 -40.11 60.98 59.34 0.213 10207
 10209 3 -39.98 61.02 59.35 0.298 10208
 10210 3 -39.84 60.99 59.49 0.355 10209
 10211 3 -39.69 61.01 59.59 0.349 10210
 10212 3 -39.59 61.02 59.63 0.31 10211
 10213 3 -39.44 60.92 59.48 0.193 10212
 10214 3 -39.19 60.87 59.44 0.153 10213
 10215 3 -38.97 60.91 59.58 0.131 10214
 10216 3 -38.84 60.91 59.69 0.123 10215
 10217 3 -38.74 60.98 59.8 0.128 10216
 10218 3 -38.58 60.97 59.88 0.108 10217
 10219 3 -38.47 60.98 59.99 0.123 10218
 10220 3 -38.38 60.98 60.09 0.151 10219
 10221 3 -38.4 60.98 60.2 0.127 10220
 10222 3 -38.3 60.89 60.41 0.151 10221
 10223 3 -38.27 60.88 60.63 0.177 10222
 10224 3 -38.27 60.8 60.81 0.187 10223
 10225 3 -38.31 60.74 61.02 0.185 10224
 10226 3 -38.34 60.67 61.12 0.177 10225
 10227 3 -38.52 60.64 61.24 0.172 10226
 10228 3 -38.58 60.53 61.34 0.175 10227
 10229 3 -38.59 60.42 61.48 0.151 10228
 10230 3 -38.74 60.35 61.66 0.147 10229
 10231 3 -38.79 60.32 61.78 0.111 10230
 10232 3 -38.77 60.31 61.92 0.121 10231
 10233 3 -38.76 60.38 62.05 0.171 10232
 10234 3 -38.69 60.42 62.13 0.222 10233
 10235 3 -38.55 60.39 62.3 0.135 10234
 10236 3 -38.45 60.34 62.41 0.141 10235
 10237 3 -38.3 60.34 62.58 0.149 10236
 10238 3 -38.2 60.34 62.7 0.143 10237
 10239 3 -38.34 60.33 62.77 0.183 10238
 10240 3 -38.15 60.17 62.92 0.111 10239
 10241 3 -38.04 60.16 63.02 0.13 10240
 10242 3 -37.98 59.98 63.2 0.07 10241
 10243 3 -38.48 60.42 62.77 0.091 10239
 10244 3 -38.66 60.55 62.7 0.073 10243
 10245 3 -38.61 60.47 62.63 0.000125 10244
 10246 3 -41.84 60.8 59.49 0.11 10198
 10247 3 -41.8 60.77 59.6 0.109 10246
 10248 3 -44.69 61.48 57.23 0.119 10177
 10249 3 -44.76 61.49 57.13 0.103 10248
 10250 3 -44.8 61.6 57.01 0.104 10249
 10251 3 -44.8 61.62 56.84 0.095 10250
 10252 3 -44.83 61.72 56.81 0.000125 10251
 10253 3 -45.17 61.73 58.02 0.051 10172
 10254 3 -45.02 61.62 58.02 0.16 10253
 10255 3 -44.92 61.56 58.05 0.216 10254
 10256 3 -44.76 61.51 58.09 0.152 10255
 10257 3 -44.59 61.44 58.1 0.141 10256
 10258 3 -44.3 61.31 58.16 0.113 10257
 10259 3 -44.16 61.17 58.24 0.078 10258
 10260 3 -44.12 61.08 58.35 0.095 10259
 10261 3 -44.06 60.97 58.45 0.067 10260
 10262 3 -48.91 63.92 56.16 0.149 10150
 10263 3 -48.84 63.92 56.33 0.185 10262
 10264 3 -48.84 63.95 56.45 0.176 10263
 10265 3 -48.84 64.09 56.55 0.154 10264
 10266 3 -48.87 64.13 56.66 0.145 10265
 10267 3 -48.98 64.2 56.77 0.18 10266
 10268 3 -48.97 64.26 56.87 0.298 10267
 10269 3 -49.02 64.35 56.88 0.366 10268
 10270 3 -48.99 64.46 56.95 0.458 10269
 10271 3 -49.55 64.4 56.77 0.117 10270
 10272 3 -49.63 64.52 56.7 0.138 10271
 10273 3 -49.81 64.57 56.63 0.128 10272
 10274 3 -50.04 64.48 56.52 0.112 10273
 10275 3 -50.19 64.32 56.46 0.108 10274
 10276 3 -50.3 64.13 56.34 0.11 10275
 10277 3 -50.42 64.05 56.23 0.128 10276
 10278 3 -50.58 63.99 56.13 0.11 10277
 10279 3 -50.63 63.96 56.01 0.114 10278
 10280 3 -50.62 63.88 55.81 0.12 10279
 10281 3 -50.36 64.38 56.56 0.09 10275
 10282 3 -50.44 64.4 56.66 0.069 10281
 10283 3 -50.41 64.43 56.76 0.104 10282
 10284 3 -50.36 64.49 56.87 0.099 10283
 10285 3 -50.44 64.49 56.94 0.091 10284
 10286 3 -50.55 64.38 56.92 0.021 10285
 10287 3 -50.63 64.32 56.95 0.081 10286
 10288 3 -49.05 64.49 57.09 0.471 10270
 10289 3 -49.05 64.62 57.16 0.44 10288
 10290 3 -49.15 64.71 57.24 0.395 10289
 10291 3 -49.29 65.05 56.99 0.177 10290
 10292 3 -49.01 65.24 56.94 0.121 10291
 10293 3 -48.97 65.38 57.02 0.184 10292
 10294 3 -49.11 65.57 57.19 0.156 10293
 10295 3 -49.04 65.6 57.45 0.122 10294
 10296 3 -48.87 65.55 57.69 0.117 10295
 10297 3 -48.77 65.62 57.74 0.14 10296
 10298 3 -48.69 65.71 57.85 0.123 10297
 10299 3 -48.62 65.82 57.89 0.101 10298
 10300 3 -48.45 65.87 57.95 0.088 10299
 10301 3 -49.01 65.7 56.94 0.113 10294
 10302 3 -48.88 65.9 56.91 0.086 10301
 10303 3 -49.13 64.55 57.45 0.411 10290
 10304 3 -48.52 64.35 57.76 0.172 10303
 10305 3 -48.41 64.21 57.84 0.129 10304
 10306 3 -48.3 64.15 57.81 0.163 10305
 10307 3 -48.16 63.96 57.83 0.151 10306
 10308 3 -48.04 63.8 57.92 0.159 10307
 10309 3 -47.94 63.73 58.06 0.191 10308
 10310 3 -47.87 63.58 58.16 0.192 10309
 10311 3 -47.81 63.45 58.16 0.195 10310
 10312 3 -47.73 63.63 58.45 0.125 10311
 10313 3 -47.52 63.62 58.63 0.188 10312
 10314 3 -47.3 63.37 58.53 0.103 10313
 10315 3 -47.22 63.24 58.52 0.111 10314
 10316 3 -47.12 63.12 58.39 0.104 10315
 10317 3 -46.98 63.02 58.37 0.075 10316
 10318 3 -46.8 62.83 58.39 0.093 10317
 10319 3 -46.84 62.74 58.48 0.126 10318
 10320 3 -46.87 62.63 58.56 0.169 10319
 10321 3 -46.59 62.63 58.52 0.147 10320
 10322 3 -46.4 62.67 58.53 0.083 10321
 10323 3 -47.42 63.74 58.76 0.238 10313
 10324 3 -47.42 63.76 58.88 0.326 10323
 10325 3 -47.33 63.8 58.99 0.432 10324
 10326 3 -47.26 63.77 59.12 0.456 10325
 10327 3 -47.23 63.72 59.27 0.432 10326
 10328 3 -47.19 63.63 59.38 0.375 10327
 10329 3 -47.19 63.59 59.49 0.26 10328
 10330 3 -47.13 63.62 59.6 0.185 10329
 10331 3 -47.02 63.55 59.76 0.15 10330
 10332 3 -46.94 63.37 59.88 0.165 10331
 10333 3 -46.79 63.22 59.88 0.136 10332
 10334 3 -46.58 63.16 59.88 0.162 10333
 10335 3 -46.44 63.15 59.96 0.184 10334
 10336 3 -46.34 63.23 60.13 0.134 10335
 10337 3 -46.16 63.3 60.13 0.159 10336
 10338 3 -46.02 63.31 60.17 0.158 10337
 10339 3 -45.86 63.34 60.26 0.152 10338
 10340 3 -45.69 63.33 60.34 0.146 10339
 10341 3 -45.55 63.34 60.41 0.177 10340
 10342 3 -45.36 63.29 60.49 0.186 10341
 10343 3 -45.13 63.22 60.49 0.2 10342
 10344 3 -44.94 63.2 60.52 0.246 10343
 10345 3 -44.8 63.16 60.53 0.332 10344
 10346 3 -44.67 63.05 60.71 0.307 10345
 10347 3 -44.52 63.04 60.76 0.335 10346
 10348 3 -44.4 63.01 60.88 0.339 10347
 10349 3 -44.29 62.99 60.91 0.343 10348
 10350 3 -44.11 62.95 60.49 0.195 10349
 10351 3 -44.22 62.63 60.28 0.139 10350
 10352 3 -44.23 62.51 60.3 0.192 10351
 10353 3 -44.19 62.41 60.33 0.205 10352
 10354 3 -44.06 62.24 60.59 0.199 10353
 10355 3 -43.9 62.22 60.52 0.127 10354
 10356 3 -43.8 62.23 60.31 0.11 10355
 10357 3 -43.69 62.24 60.27 0.000125 10356
 10358 3 -44.01 63.2 60.6 0.167 10350
 10359 3 -43.97 63.3 60.63 0.198 10358
 10360 3 -43.94 63.4 60.7 0.299 10359
 10361 3 -43.91 63.45 60.81 0.365 10360
 10362 3 -44.05 63.7 60.71 0.268 10361
 10363 3 -43.98 63.76 60.95 0.436 10362
 10364 3 -44.08 63.94 60.99 0.4 10363
 10365 3 -44.41 64.32 60.63 0.184 10364
 10366 3 -44.54 64.49 60.52 0.119 10365
 10367 3 -44.65 64.57 60.45 0.089 10366
 10368 3 -44.95 64.68 60.3 0.143 10367
 10369 3 -45.15 64.84 60.24 0.000125 10368
 10370 3 -43.88 63.81 61.35 0.279 10364
 10371 3 -43.81 63.91 61.39 0.355 10370
 10372 3 -43.62 63.99 61.35 0.376 10371
 10373 3 -43.59 64.12 61.2 0.493 10372
 10374 3 -43.48 64.12 61.23 0.272 10373
 10375 3 -43.43 64.12 61.24 0.272 10374
 10376 3 -43.37 64.12 61.24 0.272 10375
 10377 3 -43.84 64.01 61.77 0.174 10376
 10378 3 -43.95 64.15 61.84 0.173 10377
 10379 3 -44.24 64.29 61.91 0.205 10378
 10380 3 -44.41 64.34 61.98 0.209 10379
 10381 3 -44.52 64.43 62.06 0.209 10380
 10382 3 -44.38 64.63 62.14 0.141 10381
 10383 3 -44.36 64.8 62.24 0.15 10382
 10384 3 -44.37 64.9 62.34 0.139 10383
 10385 3 -44.37 65.01 62.48 0.167 10384
 10386 3 -44.33 65.1 62.62 0.194 10385
 10387 3 -44.3 65.18 62.73 0.236 10386
 10388 3 -44.55 65.29 62.74 0.164 10387
 10389 3 -44.72 65.25 62.98 0.125 10388
 10390 3 -44.77 65.14 63.13 0.149 10389
 10391 3 -44.77 65.08 63.24 0.21 10390
 10392 3 -44.77 65 63.34 0.222 10391
 10393 3 -44.45 65 63.49 0.09 10392
 10394 3 -44.38 64.95 63.59 0.171 10393
 10395 3 -44.41 64.87 63.77 0.177 10394
 10396 3 -44.3 64.72 63.76 0.141 10395
 10397 3 -44.17 64.64 63.77 0.106 10396
 10398 3 -43.72 64.23 60.7 0.151 10375
 10399 3 -43.73 64.13 60.66 0.118 10398
 10400 3 -43.73 64.01 60.64 0.059 10399
 10401 3 -42.86 64.1 61.44 0.000125 10374
 10402 3 -43.69 64.45 60.67 0.261 10373
 10403 3 -43.31 64.43 60.6 0.107 10402
 10404 3 -43.23 64.48 60.52 0.11 10403
 10405 3 -43.15 64.54 60.41 0.078 10404
 10406 3 -42.98 64.57 60.42 0.052 10405
 10407 3 -42.91 64.68 60.42 0.1 10406
 10408 3 -43.67 63.23 61.63 0.108 10363
 10409 3 -43.73 63.13 61.8 0.000125 10408
 10410 3 -44.37 63.02 61.24 0.289 10349
 10411 3 -44.38 63.02 61.51 0.261 10410
 10412 3 -44.27 63.04 61.62 0.274 10411
 10413 3 -44.2 63.08 61.76 0.286 10412
 10414 3 -44.16 63.15 61.91 0.317 10413
 10415 3 -44.19 63.22 62.06 0.321 10414
 10416 3 -44.27 63.19 62.23 0.298 10415
 10417 3 -44.34 63.06 62.31 0.306 10416
 10418 3 -44.41 63.09 62.42 0.336 10417
 10419 3 -44.44 63.16 62.62 0.32 10418
 10420 3 -44.54 63.2 62.71 0.383 10419
 10421 3 -44.47 63.23 62.83 0.263 10420
 10422 3 -44.84 62.87 62.46 0.106 10421
 10423 3 -44.91 62.66 62.37 0.021 10422
 10424 3 -44.4 63.3 63.09 0.224 10421
 10425 3 -44.3 63.51 63.45 0.152 10424
 10426 3 -44.38 63.55 63.66 0.115 10425
 10427 3 -44.44 63.55 63.83 0.134 10426
 10428 3 -44.51 63.6 63.98 0.151 10427
 10429 3 -44.54 63.65 64.22 0.152 10428
 10430 3 -44.56 63.62 64.39 0.163 10429
 10431 3 -44.47 63.55 64.58 0.149 10430
 10432 3 -44.34 63.52 64.75 0.084 10431
 10433 3 -44.31 63.52 64.92 0.11 10432
 10434 3 -44.23 63.47 65.05 0.122 10433
 10435 3 -44.12 63.51 65.19 0.114 10434
 10436 3 -43.98 63.45 65.33 0.108 10435
 10437 3 -43.91 63.37 65.42 0.123 10436
 10438 3 -43.88 63.31 65.5 0.089 10437
 10439 3 -43.87 63.31 65.61 0.121 10438
 10440 3 -43.84 63.2 65.67 0.13 10439
 10441 3 -43.76 63.09 65.75 0.144 10440
 10442 3 -43.62 63.09 65.94 0.154 10441
 10443 3 -43.58 63.16 66.08 0.192 10442
 10444 3 -43.48 63.2 66.19 0.253 10443
 10445 3 -43.38 63.27 66.28 0.32 10444
 10446 3 -43.34 63.33 66.44 0.344 10445
 10447 3 -43.26 63.23 66.55 0.336 10446
 10448 3 -42.87 63.02 66.39 0.078 10447
 10449 3 -42.72 62.87 66.33 0.097 10448
 10450 3 -42.79 62.77 66.27 0.087 10449
 10451 3 -43.23 63.52 66.64 0.204 10447
 10452 3 -43.19 63.55 66.75 0.162 10451
 10453 3 -44.05 62.98 63.02 0.075 10420
 10454 3 -43.94 62.93 63.09 0.092 10453
 10455 3 -43.73 62.78 63.13 0.137 10454
 10456 3 -43.59 62.69 63.23 0.107 10455
 10457 3 -43.65 62.62 63.33 0.000125 10456
 10458 3 -47.42 63.83 59.7 0.087 10330
 10459 3 -47.54 63.83 59.74 0.121 10458
 10460 3 -47.55 63.8 59.91 0.08 10459
 10461 3 -47.51 63.73 59.98 0.000125 10460
 10462 3 -48.01 63.51 58.59 0.07 10312
 10463 3 -48.19 63.51 58.63 0.079 10462
 10464 3 -48.27 63.4 58.66 0.121 10463
 10465 3 -47.77 63.34 58.16 0.164 10311
 10466 3 -47.49 63.23 58.06 0.061 10465
 10467 3 -47.47 63.1 58.09 0.058 10466
 10468 3 -47.37 63.09 57.91 0.04 10467
 10469 3 -48.52 64.57 57.88 0.098 10304
 10470 3 -49.48 64.57 57.45 0.302 10303
 10471 3 -49.94 64.52 57.24 0.193 10470
 10472 3 -50.04 64.43 57.2 0.187 10471
 10473 3 -50.13 64.34 57.16 0.225 10472
 10474 3 -50.27 64.13 57.06 0.125 10473
 10475 3 -50.36 63.99 56.92 0.086 10474
 10476 3 -50.48 63.83 56.92 0.117 10475
 10477 3 -50.54 63.73 56.81 0.125 10476
 10478 3 -50.59 63.66 56.74 0.108 10477
 10479 3 -50.69 63.52 56.7 0.114 10478
 10480 3 -50.69 63.37 56.64 0.097 10479
 10481 3 -50.36 64.57 57.31 0.116 10473
 10482 3 -50.51 64.63 57.23 0.113 10481
 10483 3 -50.63 64.66 57.23 0.184 10482
 10484 3 -50.8 64.66 57.17 0.198 10483
 10485 3 -51.05 64.71 57.21 0.256 10484
 10486 3 -51.16 64.68 57.27 0.303 10485
 10487 3 -51.23 64.73 57.42 0.388 10486
 10488 3 -51.34 64.74 57.58 0.427 10487
 10489 3 -51.44 64.82 57.66 0.403 10488
 10490 3 -51.48 64.88 57.77 0.378 10489
 10491 3 -51.48 64.94 57.96 0.305 10490
 10492 3 -51.27 65.06 58.24 0.214 10491
 10493 3 -51.13 65.08 58.31 0.274 10492
 10494 3 -51.3 65.41 58.34 0.108 10493
 10495 3 -51.23 65.44 58.48 0.119 10494
 10496 3 -51.16 65.5 58.59 0.135 10495
 10497 3 -51.11 65.46 58.7 0.207 10496
 10498 3 -50.77 64.99 58.38 0.123 10493
 10499 3 -50.62 64.85 58.42 0.205 10498
 10500 3 -50.49 64.82 58.46 0.216 10499
 10501 3 -50.27 64.82 58.48 0.234 10500
 10502 3 -50.06 64.82 58.52 0.153 10501
 10503 3 -49.97 64.74 58.58 0.113 10502
 10504 3 -49.86 64.76 58.66 0.142 10503
 10505 3 -49.73 64.77 58.77 0.137 10504
 10506 3 -49.62 64.82 58.87 0.124 10505
 10507 3 -49.52 64.85 58.98 0.105 10506
 10508 3 -49.37 64.85 59.16 0.11 10507
 10509 3 -49.27 64.82 59.31 0.135 10508
 10510 3 -49.19 64.8 59.41 0.144 10509
 10511 3 -49.04 64.76 59.56 0.111 10510
 10512 3 -48.88 64.71 59.69 0.107 10511
 10513 3 -48.73 64.73 59.77 0.114 10512
 10514 3 -48.62 64.76 59.85 0.088 10513
 10515 3 -48.54 64.88 60.01 0.117 10514
 10516 3 -48.33 64.91 60.08 0.128 10515
 10517 3 -48.16 65.01 60.13 0.107 10516
 10518 3 -48.13 65.09 60.23 0.142 10517
 10519 3 -47.99 65.07 60.31 0.153 10518
 10520 3 -47.81 65.12 60.38 0.149 10519
 10521 3 -47.77 65.18 60.49 0.127 10520
 10522 3 -47.66 65.38 60.48 0.138 10521
 10523 3 -47.52 65.38 60.53 0.18 10522
 10524 3 -47.38 65.32 60.46 0.236 10523
 10525 3 -47.2 65.41 60.63 0.121 10524
 10526 3 -47.11 65.4 60.81 0.085 10525
 10527 3 -46.97 65.41 60.85 0.071 10526
 10528 3 -46.77 65.37 60.98 0.099 10527
 10529 3 -46.63 65.4 61.01 0.091 10528
 10530 3 -46.44 65.37 61.01 0.099 10529
 10531 3 -46.24 65.46 61.03 0.149 10530
 10532 3 -46.09 65.49 61.09 0.182 10531
 10533 3 -45.91 65.71 61.09 0.153 10532
 10534 3 -45.8 65.8 61.06 0.191 10533
 10535 3 -45.59 65.66 60.95 0.118 10534
 10536 3 -45.44 65.71 60.88 0.147 10535
 10537 3 -45.34 65.7 60.76 0.132 10536
 10538 3 -45.27 65.7 60.58 0.071 10537
 10539 3 -45.19 65.76 60.51 0.057 10538
 10540 3 -45.77 65.96 61.05 0.085 10534
 10541 3 -45.81 66.05 61.03 0.057 10540
 10542 3 -47.27 65.35 60.27 0.044 10524
 10543 3 -47.12 65.38 60.27 0.047 10542
 10544 3 -47.11 65.41 60.38 0.102 10543
 10545 3 -47.27 65.46 60.39 0.057 10544
 10546 3 -47.19 65.51 60.49 0.103 10545
 10547 3 -47.17 65.65 60.52 0.086 10546
 10548 3 -48.37 65.07 60.24 0.103 10518
 10549 3 -48.4 64.93 60.3 0.118 10548
 10550 3 -48.37 64.82 60.45 0.071 10549
 10551 3 -51.27 64.95 56.94 0.128 10487
 10552 3 -51.3 65.07 56.84 0.082 10551
 10553 3 -48.99 64.99 56.76 0.034 10288
 10554 3 -48.84 64.96 56.76 0.113 10553
 10555 3 -48.72 65.01 56.71 0.102 10554
 10556 3 -48.61 65.01 56.7 0.082 10555
 10557 3 -48.55 64.88 56.78 0.063 10556
 10558 3 -48.44 64.79 56.74 0.066 10557
 10559 3 -48.3 64.76 56.77 0.095 10558
 10560 3 -50.55 63.72 53.74 0.106 10131
 10561 3 -52.91 65.68 51.69 0.06 10100
 10562 3 -52.86 65.77 51.63 0.113 10561
 10563 3 -52.68 65.85 51.6 0.107 10562
 10564 3 -52.57 65.85 51.7 0.088 10563
 10565 3 -52.48 65.82 51.84 0.109 10564
 10566 3 -52.34 65.82 51.88 0.058 10565
 10567 3 -54.33 65.29 50.37 0.545 10095
 10568 3 -54.44 65.32 50.4 0.41 10567
 10569 3 -54.58 65.43 50.44 0.188 10568
 10570 3 -54.65 65.51 50.5 0.126 10569
 10571 3 -54.78 65.6 50.55 0.091 10570
 10572 3 -54.85 65.6 50.69 0.105 10571
 10573 3 -55.18 65.63 50.93 0.259 10572
 10574 3 -55.16 65.54 50.88 0.186 10573
 10575 3 -55.16 65.45 51.01 0.132 10574
 10576 3 -55.21 65.29 51.09 0.099 10575
 10577 3 -55.18 65.16 51.18 0.082 10576
 10578 3 -55.1 65.12 51.26 0.053 10577
 10579 3 -55.04 64.99 51.36 0.069 10578
 10580 3 -54.93 64.9 51.4 0.116 10579
 10581 3 -54.75 64.68 51.43 0.118 10580
 10582 3 -54.75 64.51 51.51 0.101 10581
 10583 3 -54.69 64.32 51.69 0.072 10582
 10584 3 -54.61 64.18 51.73 0.076 10583
 10585 3 -54.52 64.1 51.76 0.061 10584
 10586 3 -54.36 64.07 51.82 0.1 10585
 10587 3 -54.4 64.18 52.07 0.179 10586
 10588 3 -54.29 64.15 52.08 0.135 10587
 10589 3 -54.19 64.12 52.09 0.072 10588
 10590 3 -54.16 64.02 52.07 0.000125 10589
 10591 3 -55.37 65.82 51.23 0.142 10573
 10592 3 -55.58 65.9 51.16 0.073 10591
 10593 3 -55.62 65.99 51.11 0.146 10592
 10594 3 -55.6 66.1 51.44 0.048 10593
 10595 3 -55.55 66.13 51.58 0.034 10594
 10596 3 -55.78 65.93 50.62 0.099 10593
 10597 3 -55.83 66.01 50.44 0.078 10596
 10598 3 -55.93 66.13 50.3 0.119 10597
 10599 3 -55.98 66.23 50.22 0.136 10598
 10600 3 -56.04 66.12 49.97 0.066 10599
 10601 3 -56.15 66.04 49.86 0.079 10600
 10602 3 -56.25 66.01 49.8 0.117 10601
 10603 3 -56.43 65.99 49.65 0.117 10602
 10604 3 -56.54 65.93 49.61 0.113 10603
 10605 3 -56.69 65.9 49.51 0.12 10604
 10606 3 -56.83 65.88 49.4 0.152 10605
 10607 3 -56.93 65.76 49.33 0.202 10606
 10608 3 -57.1 65.54 49.44 0.114 10607
 10609 3 -57.16 65.41 49.38 0.068 10608
 10610 3 -56.05 66.4 50.26 0.092 10599
 10611 3 -56.18 66.43 50.27 0.098 10610
 10612 3 -56.29 66.52 50.3 0.104 10611
 10613 3 -56.43 66.63 50.34 0.119 10612
 10614 3 -56.57 66.74 50.41 0.115 10613
 10615 3 -56.75 66.82 50.5 0.145 10614
 10616 3 -56.97 66.87 50.55 0.112 10615
 10617 3 -57.15 66.91 50.52 0.078 10616
 10618 3 -57.28 66.93 50.45 0.129 10617
 10619 3 -57.35 66.84 50.62 0.099 10618
 10620 3 -57.33 66.85 50.75 0.098 10619
 10621 3 -57.57 66.85 50.8 0.073 10620
 10622 3 -57.29 66.96 50.3 0.152 10618
 10623 3 -57.22 67.01 50.15 0.112 10622
 10624 3 -57.15 67.12 50.08 0.000125 10623
 10625 3 -57.12 65.53 44.04 0.181 10058
 10626 3 -57.11 65.67 44.26 0.071 10625
 10627 3 -57.12 65.78 44.29 0.131 10626
 10628 3 -57.15 65.89 44.22 0.152 10627
 10629 3 -57.11 65.94 44.08 0.133 10628
 10630 3 -57.04 66.08 44.08 0.136 10629
 10631 3 -57.03 66.22 44.05 0.093 10630
 10632 3 -56.6 65.05 44.26 0.101 10057
 10633 3 -56.5 65.1 44.33 0.104 10632
 10634 3 -56.32 65.08 44.32 0.147 10633
 10635 3 -56.12 65.03 44.36 0.174 10634
 10636 3 -56.15 65.22 44.48 0.126 10635
 10637 3 -56.16 65.38 44.66 0.097 10636
 10638 3 -55.86 64.94 44.37 0.088 10635
 10639 3 -55.76 64.96 44.51 0.112 10638
 10640 3 -55.57 64.94 44.55 0.074 10639
 10641 3 -55.4 65.02 44.55 0.111 10640
 10642 3 -55.33 65.05 44.65 0.121 10641
 10643 3 -56.93 63.91 41.76 0.11 10019
 10644 3 -56.85 63.8 41.73 0.065 10643
 10645 3 -57.39 61.45 36.98 0.092 9981
 10646 3 -57.25 59.43 32.07 0.085 9948
 10647 3 -57.15 59.47 32.09 0.124 10646
 10648 3 -57.1 59.54 32.02 0.206 10647
 10649 3 -57.03 59.51 31.78 0.102 10648
 10650 3 -57.02 59.65 31.92 0.114 10649
 10651 3 -56.99 59.81 32.08 0.04 10650
 10652 3 -57.22 58.44 30.51 0.163 9939
 10653 3 -55.92 56.82 24.3 0.331 9906
 10654 3 -55.99 57.15 24.44 0.154 10653
 10655 3 -55.96 57.25 24.58 0.096 10654
 10656 3 -57.35 54.4 21.18 0.033 9296
 10657 3 -57.39 54.43 21.09 0.107 10656
 10658 3 -57.17 54.29 21.11 0.078 10657
 10659 3 -57.07 54.19 21.18 0.091 10658
 10660 3 -56.9 54.11 21.18 0.099 10659
 10661 3 -56.75 54.01 21.22 0.125 10660
 10662 3 -56.63 53.99 21.19 0.077 10661
 10663 3 -56.46 53.93 21.17 0.092 10662
 10664 3 -56.34 53.89 21.05 0.099 10663
 10665 3 -56.22 53.86 21.01 0.148 10664
 10666 3 -56.28 53.68 20.85 0.119 10665
 10667 3 -56.31 53.57 20.75 0.125 10666
 10668 3 -56.07 54 21.03 0.156 10665
 10669 3 -55.95 54.11 20.87 0.15 10668
 10670 3 -55.93 54.32 20.71 0.026 10669
 10671 3 -55.85 54.36 20.62 0.07 10670
 10672 3 -55.71 54.33 20.62 0.056 10671
 10673 3 -55.67 54.26 20.51 0.117 10672
 10674 3 -55.64 54.18 20.4 0.1 10673
 10675 3 -55.47 54.1 20.46 0.096 10674
 10676 3 -55.38 54.04 20.46 0.093 10675
 10677 3 -55.25 53.93 20.4 0.1 10676
 10678 3 -55.1 53.82 20.3 0.057 10677
 10679 3 -54.93 53.83 20.15 0.117 10678
 10680 3 -54.78 53.86 19.98 0.113 10679
 10681 3 -54.71 54.03 19.8 0.096 10680
 10682 3 -54.67 54.14 19.67 0.092 10681
 10683 3 -54.64 54.18 19.51 0.1 10682
 10684 3 -54.52 54.11 19.37 0.075 10683
 10685 3 -54.3 54.12 19.35 0.1 10684
 10686 3 -54.24 53.97 19.14 0.107 10685
 10687 3 -54.12 53.86 19.03 0.131 10686
 10688 3 -53.96 53.78 18.98 0.129 10687
 10689 3 -53.88 53.68 18.85 0.108 10688
 10690 3 -53.83 53.54 18.74 0.101 10689
 10691 3 -58.67 53.74 20.57 0.119 9290
 10692 3 -58.81 53.72 20.72 0.068 10691
 10693 3 -59 53.71 20.72 0.075 10692
 10694 3 -59.21 53.78 20.68 0.097 10693
 10695 3 -59.27 53.79 20.59 0.136 10694
 10696 3 -59.43 53.85 20.59 0.155 10695
 10697 3 -59.63 53.93 20.68 0.057 10696
 10698 3 -59.57 53.92 20.86 0.086 10697
 10699 3 -59.46 53.97 20.95 0.091 10698
 10700 3 -55.03 50.69 16.89 0.112 9254
 10701 3 -55.02 50.72 16.73 0.094 10700
 10702 3 -54.98 50.76 16.59 0.084 10701
 10703 3 -54.98 50.87 16.57 0.126 10702
 10704 3 -55.09 51 16.73 0.072 10703
 10705 3 -54.88 50.87 16.34 0.106 10703
 10706 3 -54.77 50.86 16.18 0.086 10705
 10707 3 -54.71 50.77 15.97 0.195 10706
 10708 3 -54.64 50.75 15.9 0.157 10707
 10709 3 -54.56 50.45 15.88 0.062 10708
 10710 3 -54.55 50.3 15.8 0.094 10709
 10711 3 -54.52 50.13 15.77 0.112 10710
 10712 3 -54.51 50.07 15.64 0.123 10711
 10713 3 -54.49 49.94 15.49 0.124 10712
 10714 3 -54.45 49.86 15.35 0.125 10713
 10715 3 -54.35 49.82 15.21 0.063 10714
 10716 3 -54.27 49.79 15.13 0.041 10715
 10717 3 -54.2 49.69 15 0.056 10716
 10718 3 -54.2 49.65 14.87 0.074 10717
 10719 3 -54.24 49.55 14.68 0.052 10718
 10720 3 -54.24 49.51 14.57 0.054 10719
 10721 3 -54.16 49.51 14.48 0.092 10720
 10722 3 -54.13 49.45 14.38 0.153 10721
 10723 3 -54.19 49.4 14.27 0.134 10722
 10724 3 -54.27 49.38 14.13 0.101 10723
 10725 3 -54.41 49.57 14.02 0.156 10724
 10726 3 -54.35 49.73 13.8 0.086 10725
 10727 3 -54.27 49.77 13.75 0.089 10726
 10728 3 -54.24 49.95 13.8 0.029 10727
 10729 3 -54.52 50.83 15.77 0.102 10708
 10730 3 -54.45 50.83 15.64 0.067 10729
 10731 3 -54.37 50.9 15.6 0.084 10730
 10732 3 -54.24 50.97 15.52 0.108 10731
 10733 3 -54.17 51.05 15.43 0.095 10732
 10734 3 -54.09 51.08 15.3 0.086 10733
 10735 3 -53.99 51.15 15.21 0.099 10734
 10736 3 -55.01 50.95 16.48 0.103 10705
 10737 3 -55.03 51.07 16.43 0.108 10736
 10738 3 -55.02 51.12 16.32 0.000125 10737
 10739 3 -54.66 49.47 16.61 0.075 9247
 10740 3 -54.74 49.26 16.8 0.108 10739
 10741 3 -54.83 49.16 16.8 0.108 10740
 10742 3 -51.63 46.23 12.78 0.107 9207
 10743 3 -51.59 46.07 12.58 0.105 10742
 10744 3 -51.59 45.95 12.44 0.086 10743
 10745 3 -51.59 45.91 12.25 0.118 10744
 10746 3 -51.52 45.93 12.15 0.094 10745
 10747 3 -51.45 45.95 11.99 0.138 10746
 10748 3 -51.35 46.05 11.95 0.095 10747
 10749 3 -49.45 44.76 13.66 0.197 9194
 10750 3 -49.58 45.01 13.79 0.111 10749
 10751 3 -49.49 45.01 13.96 0.086 10750
 10752 3 -49.44 44.97 14.05 0.083 10751
 10753 3 -49.34 44.01 13.93 0.305 9192
 10754 3 -49.41 43.9 14.04 0.224 10753
 10755 3 -49.66 43.87 14.24 0.222 10754
 10756 3 -49.69 43.87 14.37 0.221 10755
 10757 3 -49.81 43.87 14.49 0.205 10756
 10758 3 -49.95 43.95 14.7 0.182 10757
 10759 3 -50.03 43.98 14.87 0.166 10758
 10760 3 -50.09 44.01 15.03 0.174 10759
 10761 3 -50.13 44.02 15.22 0.194 10760
 10762 3 -50.23 44.11 15.4 0.226 10761
 10763 3 -50.26 44.15 15.55 0.22 10762
 10764 3 -50.37 44.13 15.66 0.238 10763
 10765 3 -50.49 44.13 15.71 0.324 10764
 10766 3 -50.35 44.23 16.14 0.193 10765
 10767 3 -50.41 44.18 16.36 0.231 10766
 10768 3 -50.41 44.13 16.55 0.273 10767
 10769 3 -50.34 44.13 16.75 0.217 10768
 10770 3 -50.28 44.11 17 0.193 10769
 10771 3 -50.21 44.12 17.14 0.211 10770
 10772 3 -50.2 44.15 17.36 0.172 10771
 10773 3 -50.09 44.16 17.43 0.195 10772
 10774 3 -50.01 44.26 17.63 0.15 10773
 10775 3 -49.95 44.38 17.7 0.178 10774
 10776 3 -49.88 44.48 17.84 0.177 10775
 10777 3 -49.85 44.52 17.95 0.177 10776
 10778 3 -49.78 44.58 18.02 0.201 10777
 10779 3 -49.64 44.87 18 0.172 10778
 10780 3 -49.56 45.02 17.91 0.18 10779
 10781 3 -49.45 45.22 17.93 0.233 10780
 10782 3 -49.38 45.44 17.95 0.27 10781
 10783 3 -49.28 45.72 17.98 0.26 10782
 10784 3 -49.2 45.94 17.93 0.27 10783
 10785 3 -49.12 46.12 17.91 0.288 10784
 10786 3 -49.01 46.23 17.86 0.326 10785
 10787 3 -48.92 46.3 17.77 0.388 10786
 10788 3 -48.89 46.33 17.64 0.394 10787
 10789 3 -48.71 46.41 17.68 0.423 10788
 10790 3 -48.74 46.62 17.53 0.303 10789
 10791 3 -48.74 46.75 17.49 0.225 10790
 10792 3 -48.78 46.97 17.46 0.153 10791
 10793 3 -48.84 47.22 17.44 0.149 10792
 10794 3 -48.7 47.51 17.62 0.072 10793
 10795 3 -48.71 47.62 17.49 0.096 10794
 10796 3 -48.56 47.76 17.46 0.146 10795
 10797 3 -48.51 47.88 17.46 0.148 10796
 10798 3 -48.33 47.93 17.48 0.154 10797
 10799 3 -48.24 48.01 17.49 0.15 10798
 10800 3 -48.14 48.08 17.48 0.15 10799
 10801 3 -48.08 48.22 17.49 0.142 10800
 10802 3 -47.95 48.3 17.51 0.15 10801
 10803 3 -47.8 48.33 17.53 0.144 10802
 10804 3 -47.62 48.44 17.51 0.121 10803
 10805 3 -47.56 48.58 17.53 0.137 10804
 10806 3 -47.46 48.69 17.55 0.161 10805
 10807 3 -47.34 48.82 17.51 0.218 10806
 10808 3 -47.24 48.91 17.48 0.31 10807
 10809 3 -47.13 49.08 17.46 0.371 10808
 10810 3 -46.95 49.12 17.44 0.455 10809
 10811 3 -46.85 49.34 17.37 0.467 10810
 10812 3 -46.88 49.57 17.53 0.318 10811
 10813 3 -46.67 49.66 17.53 0.314 10812
 10814 3 -46.62 49.86 17.53 0.286 10813
 10815 3 -46.52 50.05 17.49 0.3 10814
 10816 3 -46.44 50.15 17.49 0.299 10815
 10817 3 -46.27 50.62 17.14 0.238 10816
 10818 3 -46.21 50.76 17.06 0.229 10817
 10819 3 -46.13 50.94 17.1 0.216 10818
 10820 3 -46.08 51.15 17.05 0.199 10819
 10821 3 -46.01 51.3 16.99 0.177 10820
 10822 3 -45.96 51.44 16.87 0.212 10821
 10823 3 -45.94 51.62 16.83 0.193 10822
 10824 3 -45.88 51.8 16.78 0.177 10823
 10825 3 -45.78 51.9 16.71 0.178 10824
 10826 3 -45.73 52 16.58 0.189 10825
 10827 3 -45.63 52.05 16.51 0.18 10826
 10828 3 -45.56 52.13 16.46 0.224 10827
 10829 3 -45.49 52.13 16.26 0.251 10828
 10830 3 -45.42 52.13 16.03 0.249 10829
 10831 3 -45.34 52.13 15.82 0.268 10830
 10832 3 -45.31 52.08 15.59 0.356 10831
 10833 3 -45.34 52.01 15.39 0.413 10832
 10834 3 -45.45 51.83 15.15 0.227 10833
 10835 3 -45.52 51.69 14.92 0.229 10834
 10836 3 -45.56 51.62 14.81 0.229 10835
 10837 3 -45.53 51.65 14.92 0.227 10836
 10838 3 -45.7 51.4 14.56 0.197 10835
 10839 3 -45.77 51.23 14.47 0.152 10838
 10840 3 -45.83 51.08 14.31 0.113 10839
 10841 3 -45.88 50.93 14.15 0.109 10840
 10842 3 -45.96 50.87 14.06 0.089 10841
 10843 3 -45.92 50.8 13.92 0.139 10842
 10844 3 -45.89 50.68 13.78 0.158 10843
 10845 3 -45.89 50.57 13.63 0.157 10844
 10846 3 -45.8 50.41 13.55 0.185 10845
 10847 3 -45.6 50.25 13.51 0.197 10846
 10848 3 -45.52 50.16 13.5 0.25 10847
 10849 3 -45.33 49.97 13.74 0.16 10848
 10850 3 -45.19 49.9 13.79 0.153 10849
 10851 3 -45.08 49.76 13.87 0.17 10850
 10852 3 -44.95 49.66 13.86 0.204 10851
 10853 3 -44.81 49.61 13.91 0.239 10852
 10854 3 -44.66 49.61 14.03 0.179 10853
 10855 3 -44.59 49.5 14.12 0.175 10854
 10856 3 -44.34 49.43 14.04 0.165 10855
 10857 3 -44.31 49.37 13.92 0.234 10856
 10858 3 -44.24 49.27 13.95 0.339 10857
 10859 3 -44.17 49.16 13.91 0.419 10858
 10860 3 -44.13 49.01 13.86 0.445 10859
 10861 3 -44.02 48.87 13.8 0.406 10860
 10862 3 -43.91 48.76 13.83 0.345 10861
 10863 3 -43.41 48.84 13.64 0.14 10862
 10864 3 -43.28 48.76 13.7 0.166 10863
 10865 3 -43.19 48.73 13.59 0.191 10864
 10866 3 -42.92 48.73 13.72 0.151 10865
 10867 3 -42.74 48.73 13.74 0.133 10866
 10868 3 -42.56 48.75 13.8 0.139 10867
 10869 3 -42.38 48.76 13.81 0.131 10868
 10870 3 -42.27 48.83 13.82 0.139 10869
 10871 3 -42.14 48.91 13.89 0.188 10870
 10872 3 -42.17 49.23 13.71 0.083 10871
 10873 3 -42.13 49.3 13.62 0.081 10872
 10874 3 -42.17 49.4 13.48 0.1 10873
 10875 3 -42.24 49.55 13.4 0.097 10874
 10876 3 -42.31 49.68 13.36 0.134 10875
 10877 3 -42.38 49.76 13.33 0.181 10876
 10878 3 -42.38 49.76 13.11 0.099 10877
 10879 3 -42.49 49.8 12.98 0.092 10878
 10880 3 -42.63 49.83 12.92 0.106 10879
 10881 3 -42.77 49.88 12.88 0.096 10880
 10882 3 -42.62 49.8 13.48 0.089 10877
 10883 3 -42.73 49.87 13.55 0.039 10882
 10884 3 -41.96 48.83 13.99 0.159 10871
 10885 3 -41.87 48.94 14 0.148 10884
 10886 3 -41.74 48.94 14.05 0.196 10885
 10887 3 -41.63 48.9 14.08 0.261 10886
 10888 3 -41.55 49.12 14.04 0.262 10887
 10889 3 -41.41 49.22 14.06 0.329 10888
 10890 3 -41.34 49.38 14 0.403 10889
 10891 3 -41.21 49.43 14.03 0.423 10890
 10892 3 -41.02 49.5 14.05 0.454 10891
 10893 3 -40.84 49.44 14.07 0.388 10892
 10894 3 -40.59 49.43 14.12 0.293 10893
 10895 3 -40.41 49.38 14.13 0.257 10894
 10896 3 -40.1 49.37 14.19 0.173 10895
 10897 3 -39.98 49.37 14.23 0.199 10896
 10898 3 -39.81 49.38 14.23 0.243 10897
 10899 3 -39.63 49.58 14.13 0.191 10898
[truncated: 639,672 more chars]
