# Supplementary material for: Automated Proofreading of Digitally Reconstructed Neural Morphology Enhances Accuracy, Scalability, and Standardization
Source: bioRxiv. 2026 Apr 7:2026.03.27.714818. Preprint. [Version 2] doi: 10.64898/2026.03.27.714818 (PMC13060139; doi:10.64898/2026.03.27.714818)
Supplement: Supplement 1 [file media-1.zip › swc_standardized_3_6_2026__23_06_30/CNG Version/720575940616483284.CNG.swc]

# SWC to SWC conversion from L-Measure. Sridevi Polavaram: spolavar@gmu.edu
# Original fileName:Z://nmo_swc//out_Final//Source_Temp1//720575940616483284.CNG.swc
#
 1 1 0 0 0 4.096 -1
 2 1 0.09 0 0.12 4.065 1
 3 1 0.19 0.3 -0.04 4.094 2
 4 1 0.49 0.18 0.18 4.053 3
 5 1 0.51 0.24 0.16 3.883 4
 6 1 0.55 0.27 0.31 3.654 5
 7 1 0.6 0.39 0.33 3.622 6
 8 1 0.76 0.43 0.31 3.547 7
 9 1 0.89 0.53 0.16 3.465 8
 10 1 0.5 1.05 0.7 3.142 9
 11 1 0.62 1.17 0.35 3.228 10
 12 1 0.9 1.05 0.56 3.144 11
 13 1 1.14 0.94 0.56 3.059 12
 14 1 1.08 1.18 0.45 2.968 13
 15 1 1.36 1.03 0.5 2.87 14
 16 1 1.76 0.85 0.39 2.73 15
 17 1 1.67 1.08 0.39 2.684 16
 18 1 1.76 1.03 0.06 2.448 17
 19 1 1.93 1.07 0.22 2.391 18
 20 1 2.05 1.09 0.29 2.252 19
 21 1 1.91 1.33 0.38 2.227 20
 22 1 2.08 1.34 0.53 2.077 21
 23 1 1.96 1.53 0.62 2.005 22
 24 1 2.1 1.51 0.6 1.858 23
 25 1 2.14 1.59 0.63 1.758 24
 26 1 2.25 1.61 0.94 1.578 25
 27 1 2.39 1.61 0.91 1.477 26
 28 1 2.5 1.64 0.77 1.384 27
 29 1 2.7 1.67 0.99 1.182 28
 30 1 2.64 1.85 1.02 1.147 29
 31 1 2.6 1.92 0.9 1.073 30
 32 1 2.54 2.09 0.8 0.951 31
 33 1 2.56 2.21 0.78 0.828 32
 34 3 2.58 2.36 0.77 0.742 33
 35 3 2.7 2.53 0.77 0.68 34
 36 3 2.76 2.69 0.84 0.602 35
 37 3 2.82 2.88 0.75 0.544 36
 38 3 2.84 3.07 0.66 0.486 37
 39 3 2.76 3.24 0.65 0.453 38
 40 3 2.74 3.44 0.65 0.432 39
 41 3 2.67 3.59 0.55 0.373 40
 42 3 2.57 3.8 0.56 0.364 41
 43 3 2.44 3.92 0.55 0.333 42
 44 3 2.36 4.1 0.47 0.332 43
 45 3 2.27 4.24 0.44 0.345 44
 46 3 2.18 4.41 0.4 0.289 45
 47 3 2.12 4.6 0.38 0.266 46
 48 3 2.04 4.77 0.44 0.27 47
 49 3 1.98 4.9 0.44 0.255 48
 50 3 1.92 5.08 0.46 0.251 49
 51 3 1.91 5.28 0.46 0.241 50
 52 3 1.83 5.45 0.44 0.251 51
 53 3 1.76 5.62 0.37 0.217 52
 54 3 1.68 5.75 0.39 0.2 53
 55 3 1.61 5.91 0.37 0.223 54
 56 3 1.57 6.1 0.36 0.23 55
 57 3 1.57 6.27 0.36 0.244 56
 58 3 1.52 6.44 0.38 0.247 57
 59 3 1.46 6.6 0.38 0.236 58
 60 3 1.39 6.86 0.38 0.265 59
 61 3 1.34 7.1 0.4 0.313 60
 62 3 1.29 7.31 0.39 0.341 61
 63 3 1.2 7.44 0.43 0.317 62
 64 3 1.12 7.56 0.48 0.298 63
 65 3 1.01 7.71 0.58 0.269 64
 66 3 0.88 7.88 0.54 0.271 65
 67 3 0.77 8.04 0.57 0.268 66
 68 3 0.64 8.21 0.58 0.283 67
 69 3 0.5 8.38 0.54 0.306 68
 70 3 0.39 8.56 0.45 0.328 69
 71 3 0.23 8.76 0.36 0.358 70
 72 3 0.08 8.98 0.3 0.341 71
 73 3 0 9.16 0.21 0.374 72
 74 3 -0.13 9.4 0.18 0.38 73
 75 3 -0.49 9.7 0.17 0.456 74
 76 3 -0.69 9.84 0.18 0.531 75
 77 3 -0.84 9.99 0.27 0.577 76
 78 3 -0.93 10.07 0.38 0.638 77
 79 3 -1.01 10.23 0.54 0.673 78
 80 3 -1.16 10.37 0.73 0.699 79
 81 3 -1.27 10.52 0.84 0.659 80
 82 3 -1.46 10.71 0.88 0.643 81
 83 3 -1.55 10.88 0.92 0.633 82
 84 3 -1.61 11.13 0.95 0.613 83
 85 3 -1.69 11.25 1.01 0.554 84
 86 3 -1.75 11.45 1.03 0.547 85
 87 3 -1.81 11.61 1.01 0.538 86
 88 3 -1.9 11.8 1.03 0.497 87
 89 3 -1.99 11.97 1.1 0.465 88
 90 3 -2.15 12.07 1.1 0.373 89
 91 3 -2.17 12.25 1.2 0.271 90
 92 3 -2.3 12.42 1.17 0.264 91
 93 3 -2.38 12.55 1.29 0.251 92
 94 3 -2.4 12.66 1.38 0.223 93
 95 3 -2.57 12.75 1.35 0.246 94
 96 3 -2.77 12.88 1.24 0.224 95
 97 3 -2.9 13 1.3 0.28 96
 98 3 -3 13.14 1.33 0.247 97
 99 3 -3.09 13.32 1.34 0.238 98
 100 3 -3.13 13.43 1.45 0.207 99
 101 3 -3.19 13.61 1.5 0.188 100
 102 3 -3.21 13.75 1.55 0.195 101
 103 3 -3.27 13.94 1.62 0.185 102
 104 3 -3.31 14.14 1.68 0.196 103
 105 3 -3.39 14.27 1.66 0.182 104
 106 3 -3.43 14.38 1.72 0.195 105
 107 3 -3.6 14.6 1.75 0.225 106
 108 3 -3.64 14.79 1.81 0.219 107
 109 3 -3.76 14.99 1.84 0.216 108
 110 3 -3.83 15.21 1.87 0.215 109
 111 3 -3.93 15.37 1.84 0.218 110
 112 3 -3.77 16 1.54 0.394 111
 113 3 -3.84 16.2 1.58 0.409 112
 114 3 -3.88 16.36 1.64 0.355 113
 115 3 -3.96 16.43 1.74 0.312 114
 116 3 -3.94 16.55 1.82 0.216 115
 117 3 -4.19 16.6 1.87 0.231 116
 118 3 -4.31 16.74 1.99 0.205 117
 119 3 -4.44 16.94 2.03 0.241 118
 120 3 -4.49 17.1 2.11 0.204 119
 121 3 -4.53 17.37 2.09 0.21 120
 122 3 -4.56 17.54 2.09 0.213 121
 123 3 -4.59 17.78 2.09 0.197 122
 124 3 -4.67 17.94 2.05 0.184 123
 125 3 -4.75 18.08 2.07 0.181 124
 126 3 -4.82 18.33 2.05 0.184 125
 127 3 -4.88 18.58 2.09 0.196 126
 128 3 -4.92 18.72 2.07 0.197 127
 129 3 -4.99 18.97 2.15 0.205 128
 130 3 -4.96 19.29 2.17 0.248 129
 131 3 -5.03 19.51 2.19 0.284 130
 132 3 -5.06 19.72 2.19 0.301 131
 133 3 -5.13 20.06 2.11 0.332 132
 134 3 -5.21 20.28 2.03 0.326 133
 135 3 -5.29 20.54 1.89 0.335 134
 136 3 -5.35 20.78 1.86 0.342 135
 137 3 -5.39 21.06 1.78 0.385 136
 138 3 -5.47 21.27 1.83 0.413 137
 139 3 -5.55 21.45 1.83 0.405 138
 140 3 -5.6 21.63 1.94 0.397 139
 141 3 -5.63 21.85 2.06 0.359 140
 142 3 -5.71 21.96 2.29 0.419 141
 143 3 -5.77 22.1 2.47 0.449 142
 144 3 -5.84 22.33 2.48 0.448 143
 145 3 -5.89 22.56 2.52 0.436 144
 146 3 -5.97 22.79 2.45 0.41 145
 147 3 -6.09 23.13 2.18 0.454 146
 148 3 -6.18 23.4 2.04 0.362 147
 149 3 -6.19 23.6 2.06 0.259 148
 150 3 -6.26 23.78 2.1 0.228 149
 151 3 -6.28 23.96 2.18 0.229 150
 152 3 -6.31 24.1 2.2 0.286 151
 153 3 -6.37 24.28 2.12 0.302 152
 154 3 -6.35 24.56 2.25 0.251 153
 155 3 -6.37 24.74 2.35 0.244 154
 156 3 -6.36 24.97 2.45 0.291 155
 157 3 -6.33 25.17 2.5 0.295 156
 158 3 -6.37 25.4 2.48 0.282 157
 159 3 -6.45 25.62 2.43 0.284 158
 160 3 -6.52 25.83 2.31 0.298 159
 161 3 -6.54 26.06 2.25 0.307 160
 162 3 -6.57 26.24 2.22 0.333 161
 163 3 -6.62 26.49 2.14 0.385 162
 164 3 -6.63 26.6 2.22 0.335 163
 165 3 -6.66 26.79 2.2 0.322 164
 166 3 -6.61 26.96 2.3 0.312 165
 167 3 -6.58 27.15 2.36 0.31 166
 168 3 -6.62 27.38 2.32 0.273 167
 169 3 -6.54 27.54 2.44 0.297 168
 170 3 -6.55 27.78 2.55 0.314 169
 171 3 -6.62 28.03 2.51 0.281 170
 172 3 -6.7 28.26 2.44 0.227 171
 173 3 -6.74 28.37 2.44 0.243 172
 174 3 -6.8 28.56 2.47 0.269 173
 175 3 -6.83 28.79 2.44 0.241 174
 176 3 -6.84 29.01 2.49 0.258 175
 177 3 -6.87 29.24 2.49 0.257 176
 178 3 -6.89 29.44 2.49 0.296 177
 179 3 -6.93 29.63 2.51 0.31 178
 180 3 -6.97 29.78 2.49 0.314 179
 181 3 -6.99 30.02 2.44 0.299 180
 182 3 -6.95 30.46 2.44 0.288 181
 183 3 -7.06 30.48 2.42 0.3 182
 184 3 -7.13 30.66 2.36 0.297 183
 185 3 -7.14 31.03 2.32 0.286 184
 186 3 -7.15 31.27 2.32 0.23 185
 187 3 -7.16 31.43 2.34 0.218 186
 188 3 -7.23 31.59 2.36 0.203 187
 189 3 -7.24 31.77 2.34 0.21 188
 190 3 -7.26 31.98 2.34 0.218 189
 191 3 -7.28 32.16 2.47 0.265 190
 192 3 -7.31 32.29 2.49 0.272 191
 193 3 -7.31 32.41 2.49 0.275 192
 194 3 -7.27 32.51 2.51 0.288 193
 195 3 -7.27 32.7 2.74 0.361 194
 196 3 -7.31 32.85 2.59 0.366 195
 197 3 -7.33 33.04 2.59 0.348 196
 198 3 -7.42 33.24 2.53 0.3 197
 199 3 -7.46 33.42 2.51 0.314 198
 200 3 -7.52 33.59 2.42 0.308 199
 201 3 -7.57 33.79 2.49 0.275 200
 202 3 -7.58 33.9 2.42 0.307 201
 203 3 -7.62 34.09 2.38 0.266 202
 204 3 -7.65 34.27 2.34 0.265 203
 205 3 -7.63 34.41 2.32 0.264 204
 206 3 -7.66 34.59 2.36 0.299 205
 207 3 -7.67 34.73 2.36 0.268 206
 208 3 -7.59 34.92 2.38 0.332 207
 209 3 -7.63 35.13 2.46 0.314 208
 210 3 -7.62 35.34 2.51 0.33 209
 211 3 -7.64 35.62 2.55 0.366 210
 212 3 -7.68 35.8 2.49 0.36 211
 213 3 -7.75 35.97 2.4 0.334 212
 214 3 -7.8 36.16 2.36 0.308 213
 215 3 -7.96 36.34 2.26 0.246 214
 216 3 -7.98 36.54 2.13 0.25 215
 217 3 -8.01 36.77 2.12 0.249 216
 218 3 -7.97 36.98 2.1 0.25 217
 219 3 -7.98 37.2 2.14 0.22 218
 220 3 -7.99 37.37 2.2 0.227 219
 221 3 -7.99 37.58 2.25 0.24 220
 222 3 -7.99 37.73 2.33 0.232 221
 223 3 -8.01 37.91 2.33 0.241 222
 224 3 -8.02 38.12 2.41 0.24 223
 225 3 -8.05 38.34 2.43 0.265 224
 226 3 -8.07 38.56 2.45 0.293 225
 227 3 -8.1 38.76 2.45 0.295 226
 228 3 -8.14 38.95 2.5 0.302 227
 229 3 -8.15 39.12 2.6 0.317 228
 230 3 -8.18 39.3 2.58 0.312 229
 231 3 -8.19 39.51 2.62 0.309 230
 232 3 -8.26 39.69 2.6 0.317 231
 233 3 -8.32 39.87 2.56 0.317 232
 234 3 -8.33 40.02 2.6 0.313 233
 235 3 -8.33 40.2 2.63 0.303 234
 236 3 -8.41 40.48 2.57 0.314 235
 237 3 -8.44 40.64 2.65 0.334 236
 238 3 -8.45 40.86 2.67 0.303 237
 239 3 -8.38 41.08 2.71 0.322 238
 240 3 -8.37 41.24 2.67 0.349 239
 241 3 -8.36 41.42 2.67 0.343 240
 242 3 -8.44 41.58 2.71 0.328 241
 243 3 -8.45 41.76 2.76 0.364 242
 244 3 -8.44 42 2.71 0.345 243
 245 3 -8.48 42.19 2.69 0.33 244
 246 3 -8.56 42.39 2.65 0.292 245
 247 3 -8.59 42.61 2.61 0.274 246
 248 3 -8.61 42.78 2.59 0.262 247
 249 3 -8.71 42.97 2.57 0.272 248
 250 3 -8.78 43.19 2.47 0.277 249
 251 3 -8.79 43.4 2.47 0.265 250
 252 3 -8.83 43.61 2.44 0.261 251
 253 3 -8.88 43.8 2.42 0.304 252
 254 3 -8.87 43.98 2.42 0.312 253
 255 3 -8.93 44.18 2.34 0.291 254
 256 3 -8.91 44.37 2.24 0.25 255
 257 3 -8.97 44.59 2.17 0.234 256
 258 3 -9 44.79 2.11 0.233 257
 259 3 -9.06 45.08 1.99 0.27 258
 260 3 -9.06 45.28 1.97 0.274 259
 261 3 -9.1 45.51 1.95 0.274 260
 262 3 -9.13 45.78 1.91 0.262 261
 263 3 -9.14 46.01 1.83 0.255 262
 264 3 -9.14 46.21 1.81 0.258 263
 265 3 -9.21 46.44 1.74 0.251 264
 266 3 -9.32 46.71 1.62 0.27 265
 267 3 -9.37 46.9 1.52 0.288 266
 268 3 -9.39 47.11 1.47 0.281 267
 269 3 -9.49 47.29 1.41 0.235 268
 270 3 -9.48 47.51 1.4 0.256 269
 271 3 -9.57 47.72 1.34 0.332 270
 272 3 -9.65 47.97 1.17 0.309 271
 273 3 -9.68 48.08 1 0.314 272
 274 3 -9.71 48.32 0.95 0.357 273
 275 3 -9.72 48.57 0.97 0.359 274
 276 3 -9.74 48.83 0.99 0.279 275
 277 3 -9.73 49 0.99 0.283 276
 278 3 -9.74 49.23 1.02 0.279 277
 279 3 -9.71 49.37 1.04 0.289 278
 280 3 -9.71 49.58 1.09 0.314 279
 281 3 -9.72 49.79 1.1 0.307 280
 282 3 -9.68 50.08 1.11 0.311 281
 283 3 -9.69 50.28 1.06 0.271 282
 284 3 -9.74 50.54 1.08 0.251 283
 285 3 -9.74 50.76 1.07 0.262 284
 286 3 -9.74 50.96 1.08 0.258 285
 287 3 -9.73 51.15 1.08 0.24 286
 288 3 -9.75 51.33 1.1 0.234 287
 289 3 -9.76 51.51 1.02 0.25 288
 290 3 -9.75 51.72 0.96 0.265 289
 291 3 -9.81 51.94 0.96 0.257 290
 292 3 -9.83 52.12 0.92 0.274 291
 293 3 -9.81 52.3 0.88 0.256 292
 294 3 -9.76 52.51 0.86 0.253 293
 295 3 -9.77 52.73 0.87 0.255 294
 296 3 -9.72 52.91 0.81 0.264 295
 297 3 -9.7 53.08 0.76 0.266 296
 298 3 -9.72 53.28 0.7 0.253 297
 299 3 -9.69 53.47 0.64 0.248 298
 300 3 -9.68 53.68 0.65 0.231 299
 301 3 -9.65 53.86 0.6 0.236 300
 302 3 -9.65 54.04 0.57 0.234 301
 303 3 -9.6 54.19 0.54 0.246 302
 304 3 -9.53 54.33 0.52 0.246 303
 305 3 -9.53 54.53 0.53 0.23 304
 306 3 -9.54 54.72 0.49 0.243 305
 307 3 -9.53 54.86 0.47 0.239 306
 308 3 -9.51 55.05 0.44 0.262 307
 309 3 -9.46 55.22 0.42 0.244 308
 310 3 -9.41 55.4 0.54 0.237 309
 311 3 -9.34 55.54 0.51 0.253 310
 312 3 -9.29 55.71 0.45 0.223 311
 313 3 -9.28 55.9 0.35 0.239 312
 314 3 -9.27 56.01 0.31 0.249 313
 315 3 -9.24 56.15 0.22 0.221 314
 316 3 -9.21 56.34 0.25 0.269 315
 317 3 -9.21 56.51 0.27 0.276 316
 318 3 -9.2 56.72 0.26 0.264 317
 319 3 -9.17 56.94 0.23 0.246 318
 320 3 -9.12 57.12 0.19 0.255 319
 321 3 -9.12 57.29 0.19 0.253 320
 322 3 -9.11 57.53 0.11 0.297 321
 323 3 -9.04 57.66 0.08 0.313 322
 324 3 -9.01 57.86 0 0.276 323
 325 3 -8.95 57.98 0 0.298 324
 326 3 -8.84 58.21 -0.02 0.265 325
 327 3 -8.71 58.37 -0.01 0.246 326
 328 3 -8.54 58.59 0.04 0.262 327
 329 3 -8.4 58.8 0.02 0.253 328
 330 3 -8.24 58.97 0.02 0.239 329
 331 3 -8.12 59.1 0.05 0.252 330
 332 3 -7.99 59.26 0.05 0.243 331
 333 3 -7.92 59.38 0.06 0.243 332
 334 3 -7.83 59.58 0.06 0.246 333
 335 3 -7.75 59.69 0.03 0.265 334
 336 3 -7.67 59.87 0.03 0.271 335
 337 3 -7.62 60.09 0.05 0.28 336
 338 3 -7.53 60.24 0.03 0.264 337
 339 3 -7.38 60.48 0.06 0.295 338
 340 3 -7.33 60.6 0 0.286 339
 341 3 -7.2 60.73 0 0.304 340
 342 3 -7.07 60.85 0 0.268 341
 343 3 -6.85 61.05 0.06 0.305 342
 344 3 -6.56 61.17 0.06 0.265 343
 345 3 -6.36 61.28 0.09 0.271 344
 346 3 -6.22 61.41 0.09 0.251 345
 347 3 -6.01 61.52 0.12 0.255 346
 348 3 -5.82 61.71 0.18 0.223 347
 349 3 -5.71 61.84 0.18 0.227 348
 350 3 -5.63 62.05 0.15 0.236 349
 351 3 -5.47 62.17 0.14 0.233 350
 352 3 -5.4 62.27 0.17 0.22 351
 353 3 -5.27 62.42 0.09 0.239 352
 354 3 -5.11 62.55 0.12 0.259 353
 355 3 -4.94 62.64 0.06 0.239 354
 356 3 -4.76 62.74 0.06 0.232 355
 357 3 -4.55 62.81 0.06 0.218 356
 358 3 -4.37 62.93 0.06 0.224 357
 359 3 -4.13 63.03 0.06 0.24 358
 360 3 -3.98 63.14 0.15 0.24 359
 361 3 -3.79 63.24 0.13 0.23 360
 362 3 -3.69 63.37 0.15 0.211 361
 363 3 -3.52 63.54 0.16 0.233 362
 364 3 -3.32 63.65 0.19 0.231 363
 365 3 -3.2 63.75 0.24 0.236 364
 366 3 -3.05 63.93 0.22 0.225 365
 367 3 -2.94 64.1 0.24 0.226 366
 368 3 -2.77 64.23 0.27 0.232 367
 369 3 -2.59 64.33 0.37 0.226 368
 370 3 -2.4 64.46 0.38 0.221 369
 371 3 -2.27 64.6 0.44 0.209 370
 372 3 -2.17 64.76 0.46 0.185 371
 373 3 -2.11 64.94 0.54 0.219 372
 374 3 -2.03 65.12 0.64 0.237 373
 375 3 -1.9 65.23 0.67 0.234 374
 376 3 -1.75 65.43 0.77 0.267 375
 377 3 -1.56 65.57 0.81 0.257 376
 378 3 -1.37 65.75 0.9 0.273 377
 379 3 -1.19 65.88 0.94 0.257 378
 380 3 -1.01 65.97 0.96 0.231 379
 381 3 -0.91 66.13 0.98 0.22 380
 382 3 -0.8 66.3 0.98 0.245 381
 383 3 -0.68 66.52 1.05 0.294 382
 384 3 -0.51 66.64 1.13 0.304 383
 385 3 -0.38 66.8 1.23 0.317 384
 386 3 -0.36 66.99 1.27 0.378 385
 387 3 -0.11 67.28 1.24 0.443 386
 388 3 0.03 67.36 1.26 0.451 387
 389 3 0.11 67.56 1.33 0.423 388
 390 3 0.21 67.64 1.33 0.367 389
 391 3 0.33 67.77 1.42 0.351 390
 392 3 0.52 67.99 1.49 0.335 391
 393 3 0.68 68.11 1.5 0.335 392
 394 3 0.82 68.39 1.54 0.336 393
 395 3 0.95 68.54 1.53 0.291 394
 396 3 1.05 68.76 1.58 0.285 395
 397 3 1.23 68.91 1.65 0.302 396
 398 3 1.42 68.98 1.68 0.307 397
 399 3 1.64 69.11 1.68 0.292 398
 400 3 1.8 69.14 1.72 0.274 399
 401 3 1.96 69.16 1.72 0.285 400
 402 3 2.1 69.17 1.72 0.282 401
 403 3 2.31 69.22 1.72 0.267 402
 404 3 2.42 69.33 1.83 0.236 403
 405 3 2.54 69.42 1.91 0.269 404
 406 3 2.69 69.61 1.93 0.323 405
 407 3 2.92 69.2 1.47 0.12 406
 408 3 2.91 69.06 1.27 0.125 407
 409 3 2.89 69 1.11 0.162 408
 410 3 2.89 69.04 0.84 0.107 409
 411 3 3.05 68.98 0.57 0.116 410
 412 3 3.09 68.93 0.46 0.126 411
 413 3 3.03 68.89 0.22 0.135 412
 414 3 2.97 68.81 0.1 0.142 413
 415 3 2.87 68.75 -0.01 0.139 414
 416 3 2.74 68.69 -0.06 0.107 415
 417 3 2.69 69.88 2.05 0.352 406
 418 3 2.71 70.16 2.17 0.38 417
 419 3 2.82 70.3 2.24 0.403 418
 420 3 2.94 70.44 2.38 0.376 419
 421 3 3.09 70.42 2.46 0.354 420
 422 3 3.26 70.4 2.57 0.338 421
 423 3 3.38 70.45 2.74 0.31 422
 424 3 3.52 70.45 2.88 0.286 423
 425 3 3.65 70.51 3.01 0.298 424
 426 3 3.76 70.64 3.17 0.3 425
 427 3 3.9 70.81 3.23 0.286 426
 428 3 4.02 70.96 3.26 0.281 427
 429 3 4.19 71.06 3.27 0.295 428
 430 3 4.44 71.2 3.39 0.339 429
 431 3 4.65 71.25 3.5 0.334 430
 432 3 4.73 71.33 3.66 0.375 431
 433 3 4.73 71.46 3.79 0.424 432
 434 3 4.76 71.6 4.01 0.448 433
 435 3 4.75 71.88 4.12 0.469 434
 436 3 4.86 72.07 4.13 0.454 435
 437 3 4.97 72.21 4.16 0.401 436
 438 3 5.11 72.24 4.24 0.353 437
 439 3 5.23 72.4 4.29 0.331 438
 440 3 5.39 72.52 4.34 0.312 439
 441 3 5.52 72.47 4.46 0.268 440
 442 3 5.64 72.58 4.63 0.243 441
 443 3 5.69 72.63 4.73 0.212 442
 444 3 5.79 72.6 4.83 0.239 443
 445 3 5.9 72.6 4.87 0.221 444
 446 3 5.98 72.6 4.94 0.183 445
 447 3 6.09 72.68 5.12 0.254 446
 448 3 6.25 72.74 5.19 0.257 447
 449 3 6.43 72.86 5.25 0.26 448
 450 3 6.63 72.95 5.37 0.262 449
 451 3 6.79 73.14 5.33 0.295 450
 452 3 6.95 73.2 5.36 0.303 451
 453 3 7.08 73.31 5.44 0.266 452
 454 3 7.22 73.42 5.5 0.261 453
 455 3 7.34 73.5 5.53 0.26 454
 456 3 7.43 73.75 5.51 0.319 455
 457 3 7.51 73.94 5.53 0.356 456
 458 3 7.6 74.08 5.5 0.42 457
 459 3 7.68 74.28 5.49 0.455 458
 460 3 7.76 74.45 5.46 0.455 459
 461 3 7.91 74.53 5.61 0.423 460
 462 3 8.01 74.56 5.71 0.321 461
 463 3 8.15 74.63 5.79 0.256 462
 464 3 8.32 74.74 5.83 0.236 463
 465 3 8.44 74.9 5.85 0.218 464
 466 3 8.54 75.09 5.83 0.239 465
 467 3 8.74 75.32 5.82 0.311 466
 468 3 9.16 75.45 5.58 0.512 467
 469 3 9.23 75.6 5.54 0.502 468
 470 3 9.33 75.78 5.54 0.475 469
 471 3 9.35 75.9 5.66 0.439 470
 472 3 9.41 76.01 5.71 0.348 471
 473 3 9.45 76.12 5.79 0.27 472
 474 3 9.57 76.28 5.88 0.251 473
 475 3 9.71 76.4 5.9 0.212 474
 476 3 9.83 76.62 5.83 0.267 475
 477 3 9.93 76.78 5.83 0.261 476
 478 3 9.98 76.9 5.9 0.233 477
 479 3 10.07 77.09 5.95 0.232 478
 480 3 10.13 77.29 6.03 0.251 479
 481 3 10.22 77.42 6.07 0.299 480
 482 3 10.32 77.54 6.08 0.254 481
 483 3 10.48 77.71 6.12 0.259 482
 484 3 10.63 77.85 6.19 0.266 483
 485 3 10.79 77.95 6.2 0.246 484
 486 3 11.07 78.3 6.12 0.392 485
 487 3 11.15 78.46 6.19 0.383 486
 488 3 11.29 78.52 6.33 0.367 487
 489 3 11.39 78.6 6.38 0.357 488
 490 3 11.5 78.71 6.44 0.338 489
 491 3 11.67 78.85 6.46 0.321 490
 492 3 11.81 79 6.5 0.311 491
 493 3 11.97 79.19 6.54 0.289 492
 494 3 12.07 79.38 6.62 0.255 493
 495 3 12.2 79.58 6.7 0.263 494
 496 3 12.29 79.72 6.85 0.239 495
 497 3 12.46 79.81 7 0.211 496
 498 3 12.56 79.89 7.05 0.165 497
 499 3 12.63 79.89 7.2 0.196 498
 500 3 12.71 79.97 7.31 0.196 499
 501 3 12.94 80.01 7.33 0.267 500
 502 3 13.12 80.17 7.38 0.279 501
 503 3 13.28 80.28 7.47 0.291 502
 504 3 13.35 80.45 7.63 0.234 503
 505 3 13.37 80.56 7.77 0.236 504
 506 3 13.39 80.67 8.01 0.232 505
 507 3 13.44 80.73 8.19 0.242 506
 508 3 13.52 80.78 8.36 0.244 507
 509 3 13.59 80.84 8.51 0.238 508
 510 3 13.67 80.92 8.62 0.208 509
 511 3 13.77 81.01 8.77 0.183 510
 512 3 13.87 81.11 8.87 0.204 511
 513 3 13.97 81.06 9.02 0.233 512
 514 3 14.13 81.1 9.15 0.265 513
 515 3 14.25 81.15 9.14 0.248 514
 516 3 14.37 81.21 9.2 0.207 515
 517 3 14.51 81.24 9.19 0.189 516
 518 3 14.69 81.38 9.26 0.196 517
 519 3 14.84 81.46 9.35 0.176 518
 520 3 14.95 81.54 9.43 0.173 519
 521 3 15.15 81.6 9.56 0.229 520
 522 3 15.3 81.76 9.66 0.24 521
 523 3 15.43 81.74 9.77 0.29 522
 524 3 15.48 81.74 9.91 0.361 523
 525 3 15.56 81.85 10.02 0.379 524
 526 3 15.65 81.88 10.12 0.393 525
 527 3 15.76 81.91 10.29 0.376 526
 528 3 15.88 82.02 10.36 0.36 527
 529 3 15.95 82 10.48 0.327 528
 530 3 16.1 81.99 10.59 0.297 529
 531 3 16.2 82 10.67 0.288 530
 532 3 16.38 82 10.72 0.274 531
 533 3 16.49 82.08 10.78 0.288 532
 534 3 16.58 82.08 10.9 0.255 533
 535 3 16.71 82.25 11.02 0.265 534
 536 3 16.79 82.41 11.16 0.278 535
 537 3 16.86 82.66 11.3 0.314 536
 538 3 16.95 82.8 11.44 0.362 537
 539 3 17.01 82.96 11.55 0.35 538
 540 3 17.13 83 11.71 0.334 539
 541 3 17.29 83.02 11.85 0.328 540
 542 3 17.45 83.03 12.02 0.381 541
 543 3 17.6 83 12.15 0.357 542
 544 3 17.7 83.06 12.26 0.357 543
 545 3 17.83 83.17 12.35 0.339 544
 546 3 17.92 83.26 12.41 0.3 545
 547 3 18.04 83.37 12.48 0.329 546
 548 3 18.11 83.53 12.55 0.373 547
 549 3 18.19 83.78 12.59 0.408 548
 550 3 18.26 83.98 12.61 0.419 549
 551 3 18.31 84 12.71 0.403 550
 552 3 18.37 84.25 12.84 0.417 551
 553 3 18.41 84.36 12.99 0.41 552
 554 3 18.41 84.48 13.21 0.351 553
 555 3 18.46 84.64 13.37 0.328 554
 556 3 18.52 84.62 13.53 0.302 555
 557 3 18.66 84.73 13.68 0.256 556
 558 3 18.73 84.68 13.77 0.245 557
 559 3 18.78 84.81 13.95 0.268 558
 560 3 18.85 84.95 14.07 0.307 559
 561 3 18.96 85.12 14.2 0.275 560
 562 3 19.02 85.28 14.3 0.301 561
 563 3 19.06 85.48 14.33 0.336 562
 564 3 19.11 85.65 14.42 0.336 563
 565 3 19.18 85.8 14.53 0.351 564
 566 3 19.24 86.02 14.65 0.314 565
 567 3 19.31 86.16 14.67 0.327 566
 568 3 19.42 86.32 14.73 0.37 567
 569 3 19.52 86.43 14.74 0.361 568
 570 3 19.62 86.52 14.72 0.347 569
 571 3 19.71 86.6 14.59 0.357 570
 572 3 19.82 86.65 14.57 0.361 571
 573 3 19.89 86.77 14.53 0.364 572
 574 3 19.98 86.87 14.49 0.343 573
 575 3 20.1 87.02 14.6 0.303 574
 576 3 20.23 87.16 14.65 0.293 575
 577 3 20.33 87.31 14.68 0.29 576
 578 3 20.42 87.42 14.78 0.296 577
 579 3 20.51 87.65 14.93 0.295 578
 580 3 20.62 87.84 14.98 0.296 579
 581 3 20.7 88.01 14.98 0.286 580
 582 3 20.86 88.13 14.91 0.247 581
 583 3 20.96 88.24 14.9 0.294 582
 584 3 21.14 88.3 14.74 0.352 583
 585 3 21.28 88.4 14.67 0.391 584
 586 3 21.53 88.46 14.65 0.414 585
 587 3 21.78 88.54 14.66 0.418 586
 588 3 21.89 88.69 14.75 0.403 587
 589 3 22.01 88.9 14.93 0.423 588
 590 3 22.05 89.1 15.11 0.377 589
 591 3 22.09 89.31 15.25 0.362 590
 592 3 22.16 89.52 15.38 0.329 591
 593 3 22.18 89.64 15.57 0.328 592
 594 3 22.22 89.88 15.63 0.343 593
 595 3 22.25 90.03 15.69 0.336 594
 596 3 22.29 90.25 15.73 0.292 595
 597 3 22.32 90.42 15.83 0.301 596
 598 3 22.44 90.66 15.88 0.31 597
 599 3 22.53 90.91 16.05 0.343 598
 600 3 22.62 91.11 16.23 0.409 599
 601 3 22.71 91.25 16.37 0.368 600
 602 3 22.81 91.36 16.53 0.374 601
 603 3 22.92 91.39 16.66 0.392 602
 604 3 23.03 91.45 16.73 0.402 603
 605 3 23.15 91.64 16.77 0.403 604
 606 3 23.29 91.8 16.89 0.349 605
 607 3 23.39 91.97 16.84 0.341 606
 608 3 23.47 92.14 16.75 0.362 607
 609 3 23.54 92.27 16.8 0.314 608
 610 3 23.64 92.39 16.83 0.327 609
 611 3 23.73 92.59 16.9 0.325 610
 612 3 23.82 92.81 16.95 0.325 611
 613 3 23.91 93 16.95 0.302 612
 614 3 23.98 93.14 17.08 0.311 613
 615 3 24.06 93.29 17.17 0.308 614
 616 3 24.19 93.42 17.24 0.292 615
 617 3 24.22 93.57 17.29 0.292 616
 618 3 24.31 93.76 17.36 0.252 617
 619 3 24.4 93.92 17.4 0.259 618
 620 3 24.49 94.09 17.49 0.263 619
 621 3 24.58 94.23 17.58 0.251 620
 622 3 24.7 94.37 17.58 0.238 621
 623 3 24.82 94.45 17.6 0.254 622
 624 3 24.9 94.56 17.58 0.239 623
 625 3 25.03 94.67 17.6 0.247 624
 626 3 25.13 94.79 17.51 0.291 625
 627 3 25.26 94.91 17.47 0.345 626
 628 3 25.35 95.02 17.4 0.39 627
 629 3 25.44 95.18 17.38 0.43 628
 630 3 25.53 95.33 17.38 0.445 629
 631 3 25.6 95.47 17.31 0.459 630
 632 3 25.76 95.52 17.31 0.438 631
 633 3 25.78 95.6 17.24 0.476 632
 634 3 25.78 95.82 17.17 0.482 633
 635 3 25.85 95.96 17.15 0.449 634
 636 3 25.92 96.05 17.15 0.431 635
 637 3 26 96.12 17.11 0.433 636
 638 3 26.18 96.19 17.15 0.395 637
 639 3 26.36 96.3 17.22 0.352 638
 640 3 26.57 96.41 17.28 0.346 639
 641 3 26.82 96.59 17.38 0.373 640
 642 3 27.02 96.78 17.52 0.376 641
 643 3 27.16 96.95 17.59 0.358 642
 644 3 27.27 97.11 17.61 0.385 643
 645 3 27.45 97.31 17.79 0.406 644
 646 3 27.47 97.47 17.85 0.421 645
 647 3 27.58 97.67 17.9 0.399 646
 648 3 27.76 97.88 17.92 0.376 647
 649 3 27.83 98.03 17.97 0.368 648
 650 3 27.97 98.23 18.01 0.36 649
 651 3 28.1 98.42 18.06 0.331 650
 652 3 28.26 98.59 18.06 0.314 651
 653 3 28.36 98.7 18.15 0.315 652
 654 3 28.46 98.87 18.29 0.256 653
 655 3 28.64 99.08 18.42 0.275 654
 656 3 28.71 99.27 18.6 0.315 655
 657 3 28.75 99.41 18.72 0.349 656
 658 3 28.85 99.62 18.99 0.359 657
 659 3 28.94 99.73 19.19 0.347 658
 660 3 28.98 99.93 19.22 0.316 659
 661 3 29.02 100.03 19.24 0.259 660
 662 3 29.06 100.13 19.24 0.273 661
 663 3 29.15 100.33 19.4 0.275 662
 664 3 29.29 100.42 19.4 0.295 663
 665 3 29.39 100.61 19.45 0.281 664
 666 3 29.55 100.81 19.51 0.286 665
 667 3 29.68 101.02 19.56 0.259 666
 668 3 29.76 101.22 19.65 0.229 667
 669 3 29.88 101.43 19.65 0.27 668
 670 3 29.93 101.62 19.72 0.302 669
 671 3 30.02 101.82 19.76 0.305 670
 672 3 30.13 101.93 19.85 0.311 671
 673 3 30.17 102.12 19.94 0.323 672
 674 3 30.25 102.23 20.03 0.306 673
 675 3 30.33 102.32 20.1 0.336 674
 676 3 30.43 102.53 20.21 0.358 675
 677 3 30.49 102.62 20.3 0.392 676
 678 3 30.64 102.82 20.43 0.377 677
 679 3 30.8 103.03 20.55 0.37 678
 680 3 31.03 103.12 20.61 0.372 679
 681 3 31.05 103.21 20.75 0.388 680
 682 3 31.14 103.32 20.89 0.406 681
 683 3 31.26 103.42 20.96 0.413 682
 684 3 31.33 103.51 21.09 0.438 683
 685 3 31.32 103.71 21.21 0.479 684
 686 3 31.34 103.82 21.3 0.472 685
 687 3 31.4 104.01 21.36 0.454 686
 688 3 31.43 104.21 21.45 0.433 687
 689 3 31.54 104.32 21.5 0.387 688
 690 3 31.67 104.52 21.54 0.335 689
 691 3 31.8 104.72 21.61 0.323 690
 692 3 32 104.83 21.64 0.296 691
 693 3 32.14 105.02 21.71 0.324 692
 694 3 32.27 105.22 21.84 0.272 693
 695 3 32.42 105.32 21.89 0.254 694
 696 3 32.5 105.41 22.04 0.261 695
 697 3 32.66 105.61 22.14 0.288 696
 698 3 32.74 105.71 22.27 0.314 697
 699 3 32.82 105.91 22.36 0.339 698
 700 3 32.85 106.11 22.57 0.399 699
 701 3 32.89 106.33 22.75 0.454 700
 702 3 32.95 106.52 22.93 0.511 701
 703 3 33.03 106.63 23.07 0.526 702
 704 3 33.13 106.71 23.18 0.519 703
 705 3 33.24 107.03 23.36 0.497 704
 706 3 33.38 107.22 23.48 0.462 705
 707 3 33.49 107.42 23.61 0.424 706
 708 3 33.59 107.62 23.7 0.397 707
 709 3 33.63 107.83 23.79 0.347 708
 710 3 33.69 108.03 23.92 0.288 709
 711 3 33.72 108.22 24.05 0.267 710
 712 3 33.73 108.42 24.23 0.285 711
 713 3 33.78 108.72 24.3 0.282 712
 714 3 33.87 108.83 24.45 0.281 713
 715 3 33.87 109.03 24.52 0.283 714
 716 3 33.94 109.22 24.59 0.271 715
 717 3 34.04 109.33 24.66 0.27 716
 718 3 34.08 109.53 24.75 0.258 717
 719 3 34.19 109.62 24.84 0.254 718
 720 3 34.25 109.83 24.93 0.312 719
 721 3 34.33 109.92 25.02 0.347 720
 722 3 34.41 110.12 25.12 0.352 721
 723 3 34.51 110.22 25.23 0.368 722
 724 3 34.6 110.33 25.3 0.338 723
 725 3 34.68 110.53 25.39 0.345 724
 726 3 34.74 110.72 25.41 0.352 725
 727 3 34.74 110.83 25.52 0.385 726
 728 3 34.79 110.92 25.64 0.367 727
 729 3 34.9 111.12 25.75 0.358 728
 730 3 34.97 111.33 25.77 0.342 729
 731 3 35.06 111.43 25.82 0.283 730
 732 3 35.09 111.63 25.89 0.272 731
 733 3 35.17 111.73 25.93 0.234 732
 734 3 35.21 111.84 26.05 0.179 733
 735 3 35.31 112.04 26.04 0.215 734
 736 3 35.39 112.13 26.07 0.256 735
 737 3 35.52 112.34 26.05 0.223 736
 738 3 35.6 112.43 26.11 0.238 737
 739 3 35.71 112.62 26.14 0.227 738
 740 3 35.85 112.82 26.14 0.253 739
 741 3 35.94 113.02 26.14 0.312 740
 742 3 35.99 113.12 26.18 0.332 741
 743 3 36.09 113.43 26.16 0.326 742
 744 3 36.2 113.43 26.23 0.238 743
 745 3 36.21 113.52 26.41 0.191 744
 746 3 36.32 113.62 26.32 0.227 745
 747 3 36.42 113.73 26.37 0.198 746
 748 3 36.49 113.93 26.57 0.221 747
 749 3 36.69 114.13 26.58 0.233 748
 750 3 36.76 114.33 26.63 0.245 749
 751 3 36.83 114.63 26.72 0.256 750
 752 3 36.9 114.72 26.81 0.22 751
 753 3 36.94 114.72 26.99 0.234 752
 754 3 36.97 114.94 27.17 0.232 753
 755 3 37.01 115.13 27.38 0.273 754
 756 3 37.02 115.24 27.6 0.314 755
 757 3 37.01 115.33 27.81 0.361 756
 758 3 37.03 115.53 28.05 0.442 757
 759 3 37.17 115.74 28.15 0.443 758
 760 3 37.26 115.83 28.24 0.459 759
 761 3 37.35 115.83 28.44 0.466 760
 762 3 37.54 116.03 28.51 0.385 761
 763 3 37.68 116.13 28.59 0.363 762
 764 3 37.82 116.24 28.7 0.297 763
 765 3 37.97 116.33 28.79 0.232 764
 766 3 38.05 116.43 28.91 0.207 765
 767 3 38.1 116.52 29.02 0.222 766
 768 3 38.16 116.52 29.13 0.207 767
 769 3 38.17 116.72 29.29 0.214 768
 770 3 38.24 116.83 29.38 0.224 769
 771 3 38.25 116.83 29.57 0.225 770
 772 3 38.27 117.03 29.7 0.193 771
 773 3 38.32 117.13 29.82 0.232 772
 774 3 38.42 117.34 29.97 0.266 773
 775 3 38.49 117.54 30.14 0.274 774
 776 3 38.53 117.64 30.34 0.28 775
 777 3 38.48 117.84 30.43 0.293 776
 778 3 38.49 118.04 30.56 0.324 777
 779 3 38.52 118.14 30.73 0.265 778
 780 3 38.56 118.14 30.86 0.236 779
 781 3 38.63 118.34 31.02 0.202 780
 782 3 38.7 118.45 31.13 0.197 781
 783 3 38.76 118.54 31.34 0.211 782
 784 3 38.74 118.84 31.61 0.27 783
 785 3 38.77 118.95 31.7 0.285 784
 786 3 38.85 119.04 31.75 0.28 785
 787 3 38.88 119.25 31.98 0.32 786
 788 3 38.94 119.45 32.2 0.316 787
 789 3 38.98 119.64 32.34 0.334 788
 790 3 38.99 119.86 32.45 0.317 789
 791 3 39.02 119.95 32.59 0.256 790
 792 3 39.05 120.06 32.69 0.287 791
 793 3 39.12 120.25 32.83 0.259 792
 794 3 39.16 120.25 33.01 0.244 793
 795 3 39.27 120.36 33.09 0.268 794
 796 3 39.34 120.45 33.23 0.225 795
 797 3 39.37 120.56 33.41 0.198 796
 798 3 39.43 120.65 33.56 0.189 797
 799 3 39.43 120.75 33.74 0.224 798
 800 3 39.3 120.95 34.09 0.344 799
 801 3 39.23 121.06 34.4 0.396 800
 802 3 39.21 121.26 34.65 0.443 801
 803 3 39.22 121.56 34.86 0.465 802
 804 3 39.25 121.76 35 0.482 803
 805 3 39.33 121.87 35.15 0.536 804
 806 3 39.39 122.17 35.37 0.57 805
 807 3 39.4 122.26 35.61 0.607 806
 808 3 39.46 122.26 35.69 0.593 807
 809 3 39.43 122.37 35.97 0.653 808
 810 3 39.49 122.47 36.07 0.576 809
 811 3 39.62 122.47 36.09 0.523 810
 812 3 39.7 122.47 36.18 0.42 811
 813 3 39.78 122.47 36.31 0.334 812
 814 3 39.89 122.47 36.4 0.3 813
 815 3 40.05 122.47 36.4 0.26 814
 816 3 40.21 122.47 36.45 0.251 815
 817 3 40.35 122.45 36.49 0.21 816
 818 3 40.42 122.56 36.65 0.178 817
 819 3 40.48 122.56 36.84 0.233 818
 820 3 40.53 122.67 36.95 0.198 819
 821 3 40.56 122.76 37.05 0.224 820
 822 3 40.62 122.87 37.31 0.253 821
 823 3 40.71 122.97 37.35 0.237 822
 824 3 40.81 123.16 37.35 0.236 823
 825 3 40.91 123.37 37.48 0.28 824
 826 3 41.05 123.46 37.67 0.29 825
 827 3 41.09 123.46 37.88 0.343 826
 828 3 41.23 123.57 37.96 0.309 827
 829 3 41.26 123.66 38.06 0.257 828
 830 3 41.26 123.76 38.23 0.262 829
 831 3 41.27 123.98 38.4 0.263 830
 832 3 41.37 124.07 38.46 0.281 831
 833 3 41.42 124.27 38.62 0.283 832
 834 3 41.5 124.38 38.73 0.309 833
 835 3 41.61 124.48 38.99 0.349 834
 836 3 41.66 124.57 39.2 0.353 835
 837 3 41.77 124.68 39.33 0.36 836
 838 3 41.86 124.77 39.48 0.36 837
 839 3 41.87 124.88 39.62 0.338 838
 840 3 41.87 124.98 39.7 0.309 839
 841 3 41.9 125.18 39.84 0.322 840
 842 3 41.95 125.38 39.88 0.302 841
 843 3 42.03 125.68 40.01 0.341 842
 844 3 42.21 125.87 39.95 0.39 843
 845 3 42.32 125.87 40.03 0.325 844
 846 3 42.47 125.87 40.14 0.27 845
 847 3 42.58 125.87 40.29 0.285 846
 848 3 42.68 125.88 40.49 0.276 847
 849 3 42.82 125.88 40.53 0.257 848
 850 3 42.93 125.88 40.59 0.266 849
 851 3 43.04 125.97 40.7 0.266 850
 852 3 43.15 126.08 40.79 0.252 851
 853 3 43.33 126.08 40.89 0.263 852
 854 3 43.54 126.08 40.99 0.255 853
 855 3 43.68 126.08 41.14 0.272 854
 856 3 43.83 126.06 41.22 0.313 855
 857 3 43.97 125.97 41.32 0.309 856
 858 3 44.11 125.97 41.46 0.277 857
 859 3 44.19 125.86 41.6 0.263 858
 860 3 44.29 125.98 41.75 0.274 859
 861 3 44.37 125.87 41.91 0.273 860
 862 3 44.48 125.87 41.97 0.276 861
 863 3 44.61 125.39 43.1 0.871 862
 864 3 44.54 125.09 43.61 0.558 863
 865 3 44.55 124.78 43.88 0.438 864
 866 3 44.55 124.67 44.04 0.385 865
 867 3 44.45 124.47 44.17 0.338 866
 868 3 44.45 124.28 44.27 0.348 867
 869 3 44.37 124.19 44.39 0.363 868
 870 3 44.27 123.99 44.43 0.379 869
 871 3 44.23 123.89 44.46 0.383 870
 872 3 44.16 123.69 44.57 0.353 871
 873 3 44 123.58 44.64 0.357 872
 874 3 43.86 123.39 44.75 0.369 873
 875 3 43.79 123.19 44.9 0.376 874
 876 3 43.76 123.1 45.12 0.316 875
 877 3 43.58 123 45.13 0.3 876
 878 3 43.51 122.89 45.19 0.28 877
 879 3 43.44 122.8 45.28 0.311 878
 880 3 43.3 122.8 45.31 0.302 879
 881 3 43.17 122.6 45.42 0.317 880
 882 3 43.08 122.49 45.48 0.399 881
 883 3 42.88 122.49 45.49 0.402 882
 884 3 42.79 122.4 45.56 0.462 883
 885 3 43.29 122.1 46.15 0.127 884
 886 3 43.27 121.99 46.3 0.12 885
 887 3 43.27 121.9 46.46 0.127 886
 888 3 43.19 121.79 46.63 0.171 887
 889 3 43.15 121.71 46.8 0.184 888
 890 3 43.13 121.51 46.96 0.172 889
 891 3 43.16 121.51 47.16 0.136 890
 892 3 43.13 121.4 47.26 0.176 891
 893 3 43.05 121.31 47.41 0.146 892
 894 3 43.01 121.22 47.49 0.149 893
 895 3 42.99 121.11 47.59 0.18 894
 896 3 42.99 121.02 47.77 0.196 895
 897 3 43.04 120.91 47.91 0.177 896
 898 3 43.37 120.9 47.78 0.145 897
 899 3 43.45 120.8 47.88 0.194 898
 900 3 43.6 120.71 48.09 0.123 899
 901 3 43.55 120.52 48.23 0.095 900
 902 3 43.42 120.52 48.17 0.102 901
 903 3 43.73 120.91 47.92 0.114 900
 904 3 43.8 121 47.77 0.096 903
 905 3 43.91 121.11 47.74 0.137 904
 906 3 43.91 121.41 47.59 0.08 905
 907 3 43.91 121.5 47.51 0.118 906
 908 3 43.91 121.71 47.41 0.104 907
 909 3 43.99 121.8 47.3 0.076 908
 910 3 44.05 121.91 47.28 0.059 909
 911 3 44.06 122.11 47.31 0.086 910
 912 3 44.11 122.21 47.37 0.083 911
 913 3 44.16 122.41 47.34 0.092 912
 914 3 44.3 122.3 47.41 0.138 913
 915 3 44.06 122.21 47.74 0.068 914
 916 3 43.99 122.21 47.84 0.096 915
 917 3 43.98 121 48.01 0.132 905
 918 3 44.09 121 48.1 0.058 917
 919 3 44.23 121 48.16 0.101 918
 920 3 44.41 121 48.06 0.059 919
 921 3 44.41 121 47.95 0.045 920
 922 3 44.44 121 47.83 0.133 921
 923 3 44.63 120.8 48.1 0.084 922
 924 3 44.68 120.71 48.2 0.11 923
 925 3 44.78 120.71 48.31 0.000125 924
 926 3 43 120.83 48.06 0.157 897
 927 3 43.02 120.72 48.17 0.153 926
 928 3 42.95 120.52 48.31 0.189 927
 929 3 42.88 120.42 48.49 0.197 928
 930 3 42.85 120.33 48.66 0.245 929
 931 3 42.85 120.22 48.81 0.258 930
 932 3 42.8 120.13 48.83 0.236 931
 933 3 42.8 119.92 48.95 0.207 932
 934 3 42.73 119.72 48.98 0.196 933
 935 3 42.62 119.64 49.08 0.186 934
 936 3 42.52 119.44 49.1 0.164 935
 937 3 42.42 119.24 49.16 0.132 936
 938 3 42.38 119.14 49.24 0.134 937
 939 3 42.32 118.93 49.34 0.164 938
 940 3 42.29 118.82 49.42 0.171 939
 941 3 42.25 118.73 49.57 0.161 940
 942 3 42.15 118.54 49.71 0.193 941
 943 3 42.07 118.34 49.91 0.172 942
 944 3 42 118.34 50.03 0.182 943
 945 3 42.01 118.13 50.14 0.222 944
 946 3 42.08 118.04 50.22 0.255 945
 947 3 42.18 117.84 50.31 0.28 946
 948 3 42.21 117.63 50.45 0.267 947
 949 3 42.29 117.43 50.53 0.258 948
 950 3 42.22 117.34 50.59 0.31 949
 951 3 41.9 117.24 50.46 0.158 950
 952 3 41.87 117.13 50.38 0.176 951
 953 3 41.84 117.04 50.22 0.136 952
 954 3 41.83 116.84 50.03 0.115 953
 955 3 41.72 116.63 50.03 0.177 954
 956 3 41.64 116.54 50.1 0.192 955
 957 3 41.57 116.34 50.21 0.174 956
 958 3 41.49 116.15 50.34 0.155 957
 959 3 41.44 116.04 50.38 0.19 958
 960 3 41.33 116.04 50.27 0.177 959
 961 3 41.3 115.85 50.35 0.12 960
 962 3 41.18 115.74 50.3 0.142 961
 963 3 41.07 115.74 50.27 0.138 962
 964 3 40.93 115.64 50.16 0.17 963
 965 3 40.83 115.64 50.09 0.194 964
 966 3 40.95 115.44 49.85 0.066 965
 967 3 41.08 115.45 49.76 0.084 966
 968 3 41.18 115.35 49.71 0.059 967
 969 3 41.3 115.24 49.7 0.04 968
 970 3 41.43 115.24 49.67 0.093 969
 971 3 41.51 115.24 49.56 0.118 970
 972 3 41.59 115.04 49.48 0.081 971
 973 3 41.61 115.24 49.34 0.115 972
 974 3 41.62 115.24 49.2 0.077 973
 975 3 40.69 115.64 50.08 0.158 965
 976 3 40.59 115.53 49.98 0.14 975
 977 3 40.47 115.45 49.92 0.13 976
 978 3 40.39 115.45 49.84 0.142 977
 979 3 40.26 115.34 49.76 0.169 978
 980 3 40.19 115.34 49.65 0.18 979
 981 3 40.08 115.34 49.52 0.206 980
 982 3 40.07 115.34 49.4 0.253 981
 983 3 40.02 115.25 49.27 0.32 982
 984 3 39.93 115.25 49.19 0.397 983
 985 3 39.77 115.25 49.17 0.491 984
 986 3 39.72 115.34 49.01 0.452 985
 987 3 39.59 115.34 48.84 0.401 986
 988 3 39.68 115.25 48.66 0.346 987
 989 3 39.66 115.25 48.56 0.35 988
 990 3 39.72 115.34 48.4 0.251 989
 991 3 40.1 114.94 48.51 0.071 990
 992 3 40.19 114.84 48.55 0.000125 991
 993 3 39.7 115.64 47.99 0.214 990
 994 3 39.66 115.73 47.84 0.187 993
 995 3 39.62 115.94 47.66 0.163 994
 996 3 39.62 116.03 47.48 0.152 995
 997 3 39.57 116.14 47.31 0.13 996
 998 3 39.55 116.14 47.1 0.148 997
 999 3 39.54 116.14 46.95 0.171 998
 1000 3 39.58 116.14 46.76 0.13 999
 1001 3 39.64 116.12 46.58 0.094 1000
 1002 3 39.65 116.03 46.48 0.107 1001
 1003 3 39.7 116.03 46.3 0.111 1002
 1004 3 39.73 115.92 46.16 0.128 1003
 1005 3 39.65 115.92 45.98 0.175 1004
 1006 3 39.66 115.92 45.73 0.271 1005
 1007 3 39.62 116.03 45.59 0.288 1006
 1008 3 39.5 115.92 45.46 0.266 1007
 1009 3 39.48 115.62 45.41 0.203 1008
 1010 3 39.45 115.53 45.35 0.199 1009
 1011 3 39.44 115.23 45.34 0.114 1010
 1012 3 39.45 115.12 45.17 0.127 1011
 1013 3 39.55 115.03 45.08 0.158 1012
 1014 3 39.59 114.92 44.91 0.154 1013
 1015 3 39.65 114.92 44.76 0.084 1014
 1016 3 39.66 114.92 44.63 0.103 1015
 1017 3 39.69 114.72 44.49 0.114 1016
 1018 3 39.7 114.62 44.41 0.101 1017
 1019 3 39.7 114.51 44.3 0.157 1018
 1020 3 39.71 114.42 44.17 0.156 1019
 1021 3 39.71 114.22 44.13 0.113 1020
 1022 3 39.67 114.12 43.98 0.148 1021
 1023 3 39.6 114.12 43.88 0.19 1022
 1024 3 39.53 114.01 43.78 0.255 1023
 1025 3 39.41 113.81 43.9 0.252 1024
 1026 3 39.39 113.62 43.85 0.261 1025
 1027 3 39.42 113.51 43.77 0.307 1026
 1028 3 39.42 113.31 43.66 0.325 1027
 1029 3 39.37 113.26 43.68 0.192 1028
 1030 3 39.32 113.22 43.7 0.192 1029
 1031 3 39.35 113.42 43.15 0.106 1030
 1032 3 39.24 113.42 42.96 0.154 1031
 1033 3 39.17 113.42 42.77 0.000125 1032
 1034 3 39.25 113.01 43.69 0.148 1029
 1035 3 39.72 112.92 44.06 0.119 1028
 1036 3 39.79 112.62 44.19 0.095 1035
 1037 3 39.83 112.42 44.24 0.093 1036
 1038 3 39.79 112.31 44.34 0.1 1037
 1039 3 39.9 112.12 44.38 0.047 1038
 1040 3 39.26 115.03 48.77 0.123 989
 1041 3 39.11 115.03 48.73 0.142 1040
 1042 3 38.94 115.03 48.55 0.127 1041
 1043 3 38.82 115.05 48.38 0.159 1042
 1044 3 38.76 114.94 48.28 0.143 1043
 1045 3 38.77 114.94 48.12 0.124 1044
 1046 3 38.73 114.94 47.94 0.088 1045
 1047 3 38.69 114.94 47.8 0.134 1046
 1048 3 38.56 114.74 47.67 0.132 1047
 1049 3 38.52 114.53 47.59 0.135 1048
 1050 3 38.56 114.44 47.45 0.175 1049
 1051 3 38.48 114.24 47.33 0.107 1050
 1052 3 38.35 114.24 47.31 0.126 1051
 1053 3 38.26 114.03 47.24 0.186 1052
 1054 3 38.16 114.05 47.13 0.193 1053
 1055 3 38.06 114.05 47.02 0.174 1054
 1056 3 37.87 114.14 46.94 0.109 1055
 1057 3 37.74 114.05 46.91 0.134 1056
 1058 3 37.59 114.04 46.91 0.162 1057
 1059 3 37.42 113.93 47.05 0.104 1058
 1060 3 37.36 113.73 47.02 0.143 1059
 1061 3 37.31 113.63 47.06 0.192 1060
 1062 3 37.24 113.54 47.16 0.201 1061
 1063 3 37.17 113.54 47.34 0.233 1062
 1064 3 37.1 113.45 47.42 0.222 1063
 1065 3 36.96 113.45 47.63 0.161 1064
 1066 3 36.96 113.25 47.88 0.137 1065
 1067 3 36.85 113.16 48 0.145 1066
 1068 3 36.79 113.07 48.09 0.15 1067
 1069 3 36.92 112.97 48.26 0.125 1068
 1070 3 37 112.97 48.48 0.104 1069
 1071 3 37.16 112.97 48.53 0.048 1070
 1072 3 37.48 114.23 46.7 0.066 1058
 1073 3 37.38 114.13 46.65 0.084 1072
 1074 3 37.17 113.93 46.78 0.043 1073
 1075 3 37.09 113.93 46.7 0.07 1074
 1076 3 37.14 113.93 46.55 0.133 1075
 1077 3 37.21 113.84 46.44 0.128 1076
 1078 3 37.21 113.93 46.31 0.067 1077
 1079 3 39.51 114.95 49.77 0.137 985
 1080 3 39.45 114.85 49.85 0.163 1079
 1081 3 39.15 114.74 49.8 0.125 1080
 1082 3 38.96 114.64 49.73 0.1 1081
 1083 3 38.84 114.55 49.73 0.133 1082
 1084 3 38.73 114.44 49.7 0.135 1083
 1085 3 39.75 114.84 50.01 0.118 1080
 1086 3 39.82 114.64 50.05 0.1 1085
 1087 3 39.99 114.54 50.13 0.095 1086
 1088 3 40.16 114.34 50.24 0.123 1087
 1089 3 40.28 114.25 50.37 0.065 1088
 1090 3 41.17 116.15 49.95 0.098 960
 1091 3 41.07 116.15 49.77 0.104 1090
 1092 3 41 116.24 49.59 0.088 1091
 1093 3 42.56 117.35 50.91 0.149 950
 1094 3 42.58 117.25 51.02 0.127 1093
 1095 3 42.69 117.14 51.17 0.147 1094
 1096 3 42.76 116.94 51.27 0.183 1095
 1097 3 42.82 116.85 51.39 0.216 1096
 1098 3 42.9 116.75 51.46 0.231 1097
 1099 3 43.01 116.53 51.13 0.087 1098
 1100 3 43.11 116.44 51.03 0.135 1099
 1101 3 43.19 116.24 51.06 0.148 1100
 1102 3 43.32 116.14 51.07 0.106 1101
 1103 3 43.43 116.03 51.1 0.106 1102
 1104 3 42.94 116.75 51.78 0.199 1098
 1105 3 43 116.64 51.97 0.177 1104
 1106 3 43.04 116.44 52.1 0.19 1105
 1107 3 43.06 116.35 52.24 0.18 1106
 1108 3 43.13 116.14 52.32 0.235 1107
 1109 3 43.17 116.05 52.42 0.277 1108
 1110 3 43.24 115.94 52.56 0.24 1109
 1111 3 43.11 115.85 52.49 0.304 1110
 1112 3 43.18 115.75 52.61 0.357 1111
 1113 3 43.28 115.64 52.72 0.404 1112
 1114 3 43.25 115.44 52.82 0.432 1113
 1115 3 43.33 115.35 53.02 0.415 1114
 1116 3 43.4 115.25 53.21 0.358 1115
 1117 3 43.45 115.14 53.35 0.297 1116
 1118 3 43.43 115.14 53.52 0.239 1117
 1119 3 43.44 114.96 53.74 0.214 1118
 1120 3 43.43 114.96 53.86 0.197 1119
 1121 3 43.39 114.75 54.02 0.2 1120
 1122 3 43.33 114.66 54.17 0.192 1121
 1123 3 43.37 114.55 54.29 0.151 1122
 1124 3 43.44 114.46 54.46 0.175 1123
 1125 3 43.51 114.25 54.6 0.176 1124
 1126 3 43.51 114.25 54.72 0.202 1125
 1127 3 43.37 114.25 54.79 0.19 1126
 1128 3 43.37 114.05 54.84 0.197 1127
 1129 3 43.4 114.05 54.96 0.192 1128
 1130 3 43.51 113.75 55.18 0.144 1129
 1131 3 43.58 113.46 55.22 0.204 1130
 1132 3 43.65 113.05 55.17 0.236 1131
 1133 3 43.6 112.96 55.18 0.338 1132
 1134 3 43.59 112.86 55.28 0.236 1133
 1135 3 43.46 112.77 55.46 0.266 1134
 1136 3 43.42 112.77 55.62 0.225 1135
 1137 3 43.37 112.66 55.76 0.186 1136
 1138 3 43.27 112.47 55.91 0.186 1137
 1139 3 43.2 112.35 55.99 0.18 1138
 1140 3 43.16 112.15 56.09 0.175 1139
 1141 3 43.13 112.05 56.2 0.144 1140
 1142 3 43.06 111.96 56.51 0.234 1141
 1143 3 42.92 111.87 56.73 0.293 1142
 1144 3 42.53 111.98 56.99 0.083 1143
 1145 3 42.38 111.98 57.06 0.102 1144
 1146 3 42.28 111.98 57.1 0.131 1145
 1147 3 42.2 111.88 57.06 0.145 1146
 1148 3 42.09 111.77 57.06 0.162 1147
 1149 3 41.99 111.77 57.09 0.145 1148
 1150 3 41.8 111.76 57.02 0.09 1149
 1151 3 41.65 111.78 56.95 0.134 1150
 1152 3 41.52 111.78 56.91 0.122 1151
 1153 3 41.33 111.68 56.94 0.1 1152
 1154 3 41.18 111.49 56.96 0.13 1153
 1155 3 41.07 111.49 57.02 0.123 1154
 1156 3 40.99 111.38 57.09 0.093 1155
 1157 3 40.81 111.29 57.09 0.102 1156
 1158 3 40.7 111.29 57.09 0.116 1157
 1159 3 40.66 111.2 57.06 0.151 1158
 1160 3 40.66 110.99 57.06 0.191 1159
 1161 3 40.97 110.99 56.99 0.077 1160
 1162 3 41.09 110.99 56.95 0.086 1161
 1163 3 41.24 111.09 57.03 0.066 1162
 1164 3 41.46 111.09 57.02 0.055 1163
 1165 3 41.57 111.08 57.02 0.064 1164
 1166 3 41.75 111.06 56.91 0.082 1165
 1167 3 41.95 111.07 56.84 0.079 1166
 1168 3 42.07 111.07 56.83 0.12 1167
 1169 3 42.17 111.18 56.85 0.109 1168
 1170 3 42.35 111.27 56.84 0.088 1169
 1171 3 42.43 111.27 56.77 0.097 1170
 1172 3 40.35 110.89 57.15 0.149 1160
 1173 3 40.18 110.78 57.19 0.178 1172
 1174 3 40.06 110.7 57.23 0.152 1173
 1175 3 39.97 110.7 57.38 0.11 1174
 1176 3 39.82 110.59 57.52 0.102 1175
 1177 3 39.71 110.59 57.6 0.077 1176
 1178 3 39.6 110.59 57.73 0.093 1177
 1179 3 39.49 110.5 57.78 0.121 1178
 1180 3 39.34 110.61 57.81 0.101 1179
 1181 3 39.13 110.7 57.88 0.13 1180
 1182 3 38.99 110.8 57.91 0.168 1181
 1183 3 38.89 110.8 57.98 0.161 1182
 1184 3 38.7 110.71 58.15 0.163 1183
 1185 3 38.42 110.61 58.23 0.131 1184
 1186 3 38.29 110.5 58.22 0.175 1185
 1187 3 38.2 110.61 58.22 0.246 1186
 1188 3 38.1 110.61 58.22 0.307 1187
 1189 3 37.99 110.5 58.14 0.365 1188
 1190 3 37.86 110.52 58.19 0.366 1189
 1191 3 37.67 110.31 58.16 0.383 1190
 1192 3 37.53 110.31 58.29 0.345 1191
 1193 3 37.35 110.4 58.22 0.314 1192
 1194 3 37.16 110.51 57.76 0.096 1193
 1195 3 37.1 110.6 57.66 0.117 1194
 1196 3 37.06 110.71 57.51 0.151 1195
 1197 3 36.95 110.71 57.44 0.159 1196
 1198 3 36.82 110.71 57.47 0.156 1197
 1199 3 36.54 110.62 57.55 0.085 1198
 1200 3 36.47 110.51 57.62 0.055 1199
 1201 3 36.45 110.32 57.64 0.076 1200
 1202 3 36.38 110.21 57.72 0.07 1201
 1203 3 36.38 110.01 57.87 0.185 1202
 1204 3 36.14 110.01 58.04 0.097 1203
 1205 3 36.13 109.92 58.15 0.1 1204
 1206 3 36.02 109.81 58.26 0.089 1205
 1207 3 35.93 109.72 58.29 0.087 1206
 1208 3 35.82 109.61 58.33 0.084 1207
 1209 3 35.71 109.43 58.29 0.118 1208
 1210 3 35.49 109.43 58.21 0.097 1209
 1211 3 35.34 109.43 58.17 0.148 1210
 1212 3 35.17 109.43 58.14 0.186 1211
 1213 3 35.13 109.34 58.43 0.089 1212
 1214 3 35 109.34 58.57 0.103 1213
 1215 3 34.86 109.23 58.67 0.111 1214
 1216 3 34.68 109.23 58.68 0.194 1215
 1217 3 34.5 109.23 58.71 0.247 1216
 1218 3 34.36 109.23 58.79 0.218 1217
 1219 3 34.21 109.14 59.17 0.098 1218
 1220 3 35.83 109.73 58.51 0.084 1208
 1221 3 35.82 109.73 58.65 0.000125 1220
 1222 3 36.53 109.82 57.83 0.142 1203
 1223 3 36.57 109.71 57.94 0.136 1222
 1224 3 36.72 109.71 58.09 0.054 1223
 1225 3 36.83 109.71 58.12 0.086 1224
 1226 3 36.9 109.62 58.08 0.038 1225
 1227 3 42.99 111.76 56.83 0.259 1143
 1228 3 43.02 111.76 56.95 0.245 1227
 1229 3 43.09 111.66 57.05 0.204 1228
 1230 3 43.2 111.57 57.12 0.192 1229
 1231 3 43.2 111.57 57.38 0.216 1230
 1232 3 43.2 111.46 57.52 0.239 1231
 1233 3 43.24 111.37 57.67 0.183 1232
 1234 3 43.35 111.26 57.77 0.217 1233
 1235 3 43.38 111.16 57.92 0.206 1234
 1236 3 43.43 110.96 58.13 0.297 1235
 1237 3 43.47 110.96 58.28 0.253 1236
 1238 3 43.6 110.88 58.34 0.196 1237
 1239 3 43.89 110.67 58.49 0.206 1238
 1240 3 43.71 110.47 58.74 0.358 1239
 1241 3 43.32 110.07 58.98 0.127 1240
 1242 3 43.29 109.88 59.17 0.082 1241
 1243 3 43.32 109.77 59.27 0.122 1242
 1244 3 43.32 109.57 59.41 0.162 1243
 1245 3 43.32 109.48 59.52 0.195 1244
 1246 3 43.1 109.29 59.56 0.189 1245
 1247 3 42.99 109.29 59.46 0.187 1246
 1248 3 42.84 109.09 59.34 0.128 1247
 1249 3 42.77 108.99 59.38 0.129 1248
 1250 3 42.67 108.8 59.51 0.111 1249
 1251 3 42.56 108.69 59.63 0.087 1250
 1252 3 42.42 108.69 59.63 0.099 1251
 1253 3 42.28 108.5 59.63 0.105 1252
 1254 3 42.16 108.49 59.66 0.147 1253
 1255 3 42.09 108.4 59.6 0.176 1254
 1256 3 42 108.4 59.34 0.137 1255
 1257 3 41.99 108.4 59.19 0.168 1256
 1258 3 42.03 108.38 59.03 0.164 1257
 1259 3 42.07 108.38 58.84 0.206 1258
 1260 3 42.09 108.38 58.69 0.249 1259
 1261 3 42.1 108.39 58.48 0.297 1260
 1262 3 42.07 108.39 58.31 0.305 1261
 1263 3 42.11 108.38 58.13 0.312 1262
 1264 3 42.07 108.29 57.98 0.271 1263
 1265 3 41.9 108.18 57.84 0.264 1264
 1266 3 41.71 108.18 57.63 0.22 1265
 1267 3 41.94 108.17 57.56 0.123 1266
 1268 3 42.05 108.18 57.42 0.043 1267
 1269 3 42.12 108.27 57.38 0.108 1268
 1270 3 42.14 108.48 57.37 0.126 1269
 1271 3 42.14 108.57 57.27 0.133 1270
 1272 3 42.11 108.68 57.15 0.184 1271
 1273 3 42 108.88 56.95 0.109 1272
 1274 3 41.96 108.98 56.94 0.088 1273
 1275 3 41.82 109.06 56.95 0.128 1274
 1276 3 41.64 109.17 56.95 0.104 1275
 1277 3 41.53 109.28 56.88 0.087 1276
 1278 3 41.46 109.28 56.73 0.108 1277
 1279 3 41.41 109.28 56.55 0.099 1278
 1280 3 41.28 109.28 56.37 0.197 1279
 1281 3 41.47 109.56 56.28 0.056 1280
 1282 3 41.51 109.67 56.17 0.044 1281
 1283 3 41.47 109.76 56.09 0.103 1282
 1284 3 41.5 109.76 55.96 0.103 1283
 1285 3 41.58 109.97 55.81 0.107 1284
 1286 3 41.58 110.06 55.63 0.084 1285
 1287 3 41.62 110.17 55.56 0.064 1286
 1288 3 41.61 110.37 55.53 0.066 1287
 1289 3 41.09 108.99 56.23 0.097 1280
 1290 3 41.4 108.29 57.56 0.156 1266
 1291 3 41.19 108.18 57.53 0.179 1290
 1292 3 40.96 108.2 57.55 0.199 1291
 1293 3 40.75 108.1 57.65 0.2 1292
 1294 3 40.61 108.1 57.7 0.252 1293
 1295 3 40.46 107.98 57.8 0.291 1294
 1296 3 40.3 108 57.84 0.29 1295
 1297 3 40.15 107.89 57.45 0.124 1296
 1298 3 40.1 108 57.3 0.147 1297
 1299 3 40.05 108.09 57.15 0.081 1298
 1300 3 40.01 108.09 57.01 0.059 1299
 1301 3 40.21 107.89 58.12 0.236 1296
 1302 3 40.1 107.5 58.16 0.14 1301
 1303 3 39.92 107.39 58.15 0.145 1302
 1304 3 39.78 107.29 58.19 0.195 1303
 1305 3 39.68 107.2 58.22 0.211 1304
 1306 3 39.55 107.11 58.39 0.201 1305
 1307 3 39.37 107.11 58.52 0.13 1306
 1308 3 39.25 107.11 58.64 0.144 1307
 1309 3 39.15 107 58.73 0.156 1308
 1310 3 39.14 107 58.88 0.25 1309
 1311 3 39.04 106.91 58.98 0.309 1310
 1312 3 38.97 106.91 59.09 0.35 1311
 1313 3 38.87 106.8 59.13 0.415 1312
 1314 3 38.8 106.71 58.99 0.131 1313
 1315 3 38.72 106.71 58.87 0.131 1314
 1316 3 38.54 106.61 58.6 0.131 1315
 1317 3 38.48 106.5 58.56 0.144 1316
 1318 3 38.41 106.5 58.46 0.149 1317
 1319 3 38.33 106.3 58.44 0.166 1318
 1320 3 38.34 106.11 58.34 0.163 1319
 1321 3 38.37 106 58.27 0.161 1320
 1322 3 38.3 105.8 58.09 0.137 1321
 1323 3 38.2 105.71 57.98 0.165 1322
 1324 3 38.16 105.61 57.91 0.184 1323
 1325 3 38.13 105.5 57.76 0.22 1324
 1326 3 38.07 105.41 57.65 0.172 1325
 1327 3 38.06 105.3 57.65 0.159 1326
 1328 3 37.95 105.21 57.65 0.156 1327
 1329 3 37.95 105 57.59 0.12 1328
 1330 3 37.91 104.8 57.52 0.137 1329
 1331 3 37.8 104.8 57.46 0.129 1330
 1332 3 37.75 104.71 57.49 0.195 1331
 1333 3 37.63 104.61 57.45 0.214 1332
 1334 3 37.45 104.51 57.41 0.213 1333
 1335 3 37.38 104.4 57.4 0.241 1334
 1336 3 37.25 104.4 57.28 0.278 1335
 1337 3 37.16 104.31 57.17 0.333 1336
 1338 3 37.11 104.21 57.15 0.365 1337
 1339 3 37.01 104.1 56.99 0.385 1338
 1340 3 36.96 104.01 56.95 0.349 1339
 1341 3 36.9 104.01 56.77 0.33 1340
 1342 3 36.81 104.1 56.34 0.098 1341
 1343 3 36.78 104.1 56.2 0.111 1342
 1344 3 36.75 104.1 56.06 0.128 1343
 1345 3 36.72 104.1 55.95 0.152 1344
 1346 3 36.68 104.1 55.7 0.132 1345
 1347 3 36.67 104.1 55.56 0.172 1346
 1348 3 36.64 104.1 55.3 0.152 1347
 1349 3 36.43 104.2 55.21 0.104 1348
 1350 3 36.36 104.2 55.06 0.082 1349
 1351 3 36.25 104.31 54.98 0.121 1350
 1352 3 36.18 104.31 54.8 0.16 1351
 1353 3 36.22 104.29 54.6 0.159 1352
 1354 3 36.31 104.4 54.46 0.107 1353
 1355 3 36.28 104.49 54.34 0.073 1354
 1356 3 36.22 104.4 54.23 0.094 1355
 1357 3 36.14 104.4 54.12 0.132 1356
 1358 3 36.06 104.4 54.02 0.187 1357
 1359 3 36.04 104.6 53.88 0.231 1358
 1360 3 36.03 104.6 53.77 0.306 1359
 1361 3 36 104.6 53.63 0.385 1360
 1362 3 35.96 104.6 53.49 0.4 1361
 1363 3 35.93 104.7 53.45 0.393 1362
 1364 3 35.96 104.49 53.16 0.285 1363
 1365 3 35.93 104.29 52.81 0.162 1364
 1366 3 35.76 104.29 52.66 0.155 1365
 1367 3 35.54 104.4 52.54 0.107 1366
 1368 3 35.4 104.28 52.41 0.107 1367
 1369 3 35.25 104.28 52.37 0.109 1368
 1370 3 35.08 104.39 52.44 0.137 1369
 1371 3 34.96 104.39 52.47 0.186 1370
 1372 3 34.81 104.39 52.52 0.149 1371
 1373 3 34.7 104.5 52.45 0.131 1372
 1374 3 34.5 104.39 52.33 0.106 1373
 1375 3 34.36 104.5 52.22 0.115 1374
 1376 3 34.25 104.39 52.08 0.143 1375
 1377 3 34.21 104.5 51.9 0.136 1376
 1378 3 34.13 104.5 51.73 0.149 1377
 1379 3 34.11 104.59 51.58 0.106 1378
 1380 3 34.08 104.59 51.44 0.111 1379
 1381 3 34.07 104.59 51.33 0.139 1380
 1382 3 34.06 104.59 51.19 0.173 1381
 1383 3 34.08 104.59 51.05 0.141 1382
 1384 3 34.08 104.59 50.82 0.128 1383
 1385 3 34.11 104.59 50.59 0.111 1384
 1386 3 34.04 104.48 50.4 0.094 1385
 1387 3 34.01 104.48 50.23 0.096 1386
 1388 3 34.01 104.39 50.04 0.084 1387
 1389 3 34.01 104.28 49.87 0.141 1388
 1390 3 34.01 104.28 49.75 0.18 1389
 1391 3 34.02 104.09 49.62 0.281 1390
 1392 3 34.04 103.98 49.45 0.312 1391
 1393 3 34.02 103.98 49.3 0.297 1392
 1394 3 34.03 103.97 49.11 0.23 1393
 1395 3 34.06 103.97 48.89 0.185 1394
 1396 3 34.06 103.97 48.68 0.161 1395
 1397 3 33.94 104.08 48.44 0.137 1396
 1398 3 33.87 104.17 48.22 0.122 1397
 1399 3 33.91 104.08 48.12 0.119 1398
 1400 3 33.92 104.08 47.97 0.127 1399
 1401 3 33.92 104.08 47.83 0.117 1400
 1402 3 33.88 104.08 47.69 0.123 1401
 1403 3 33.85 104.08 47.52 0.14 1402
 1404 3 33.78 104.08 47.33 0.136 1403
 1405 3 33.7 104.08 47.14 0.091 1404
 1406 3 33.64 104.08 47 0.126 1405
 1407 3 33.58 104.08 46.83 0.172 1406
 1408 3 33.57 104.06 46.63 0.191 1407
 1409 3 33.57 104.06 46.44 0.171 1408
 1410 3 33.68 103.86 46.31 0.142 1409
 1411 3 33.77 103.76 46.18 0.133 1410
 1412 3 33.75 103.76 46.02 0.178 1411
 1413 3 33.94 103.47 45.83 0.137 1412
 1414 3 34.14 103.25 45.68 0.139 1413
 1415 3 34.29 103.25 45.55 0.102 1414
 1416 3 34.41 103.06 45.44 0.118 1415
 1417 3 34.5 102.86 45.33 0.121 1416
 1418 3 34.57 102.75 45.19 0.105 1417
 1419 3 34.58 102.65 44.94 0.106 1418
 1420 3 34.66 102.56 44.82 0.102 1419
 1421 3 34.74 102.46 44.69 0.077 1420
 1422 3 34.84 102.35 44.64 0.112 1421
 1423 3 34.95 102.26 44.58 0.102 1422
 1424 3 35.05 102.15 44.44 0.111 1423
 1425 3 35.16 102.03 44.27 0.094 1424
 1426 3 35.28 102.03 44.08 0.155 1425
 1427 3 35.44 101.94 43.89 0.101 1426
 1428 3 35.55 101.92 43.84 0.057 1427
 1429 3 35.62 101.83 43.84 0.073 1428
 1430 3 35.65 101.72 43.72 0.058 1429
 1431 3 33.49 104.06 45.83 0.109 1412
 1432 3 33.47 104.17 45.75 0.148 1431
 1433 3 33.43 104.26 45.58 0.141 1432
 1434 3 33.46 104.36 45.42 0.089 1433
 1435 3 33.46 104.36 45.26 0.069 1434
 1436 3 38.67 107.22 59.69 0.069 1315
 1437 3 38.64 107.22 59.79 0.127 1436
 1438 3 38.65 107.22 59.95 0.1 1437
 1439 3 38.68 107.22 60.14 0.077 1438
 1440 3 38.76 107.11 60.27 0.089 1439
 1441 3 38.9 107.22 60.51 0.107 1440
 1442 3 38.92 107.22 60.69 0.104 1441
 1443 3 38.89 107.22 60.83 0.108 1442
 1444 3 38.82 107.32 60.97 0.081 1443
 1445 3 38.82 107.32 61.12 0.074 1444
 1446 3 38.91 106.41 59.26 0.000125 1314
 1447 3 39.2 106.41 58.84 0.104 1313
 1448 3 39.3 106.31 58.71 0.129 1447
 1449 3 39.45 106.11 58.63 0.125 1448
 1450 3 39.66 106.11 58.62 0.137 1449
 1451 3 39.84 106 58.63 0.165 1450
 1452 3 39.8 106.11 58.34 0.114 1451
 1453 3 39.94 106.09 58.24 0.104 1452
 1454 3 40.01 105.9 58.9 0.123 1451
 1455 3 39.98 105.7 59.1 0.139 1454
 1456 3 40.02 105.61 59.27 0.125 1455
 1457 3 40.05 105.5 59.38 0.183 1456
 1458 3 40.2 105.61 59.63 0.076 1457
 1459 3 40.33 105.61 59.81 0.087 1458
 1460 3 40.34 105.5 60.03 0.067 1459
 1461 3 40.43 105.4 60.16 0.117 1460
 1462 3 40.54 105.31 60.24 0.061 1461
 1463 3 40.12 108.09 58.31 0.127 1301
 1464 3 43.82 110.47 58.83 0.304 1240
 1465 3 43.85 110.47 58.95 0.218 1464
 1466 3 43.99 110.47 59.03 0.148 1465
 1467 3 44.03 110.38 59.2 0.141 1466
 1468 3 44.03 110.38 59.42 0.139 1467
 1469 3 44.14 110.27 59.59 0.101 1468
 1470 3 44.07 110.19 59.81 0.132 1469
 1471 3 44.1 110.19 60.03 0.144 1470
 1472 3 44.09 110.19 60.23 0.146 1471
 1473 3 44.07 110.08 60.38 0.171 1472
 1474 3 44.11 109.99 60.66 0.228 1473
 1475 3 44.18 109.89 60.88 0.288 1474
 1476 3 44.16 109.78 60.98 0.346 1475
 1477 3 44.14 109.69 61.06 0.352 1476
 1478 3 44.1 109.58 61.15 0.365 1477
 1479 3 44.1 109.39 61.2 0.341 1478
 1480 3 44.03 109.3 61.31 0.323 1479
 1481 3 44.03 109.1 61.4 0.296 1480
 1482 3 44.06 109 61.51 0.332 1481
 1483 3 44.07 108.89 61.62 0.322 1482
 1484 3 44.03 108.69 61.74 0.276 1483
 1485 3 44.07 108.69 61.9 0.244 1484
 1486 3 44.07 108.6 61.98 0.214 1485
 1487 3 44.1 108.51 62.27 0.193 1486
 1488 3 44.13 108.51 62.41 0.197 1487
 1489 3 44.2 108.4 62.63 0.194 1488
 1490 3 44.28 108.4 62.81 0.223 1489
 1491 3 44.28 108.2 62.98 0.252 1490
 1492 3 44.39 108.2 63.19 0.283 1491
 1493 3 44.61 108.11 63.26 0.312 1492
 1494 3 44.74 108.01 63.38 0.351 1493
 1495 3 44.82 107.89 63.45 0.35 1494
 1496 3 44.95 107.89 63.56 0.371 1495
 1497 3 45.03 107.69 63.7 0.382 1496
 1498 3 45.14 107.6 63.8 0.316 1497
 1499 3 45.22 107.6 63.88 0.281 1498
 1500 3 45.32 107.6 63.98 0.229 1499
 1501 3 45.41 107.5 64.1 0.164 1500
 1502 3 45.5 107.5 64.26 0.145 1501
 1503 3 45.6 107.5 64.43 0.188 1502
 1504 3 45.67 107.39 64.63 0.196 1503
 1505 3 45.74 107.39 64.81 0.18 1504
 1506 3 45.82 107.4 64.96 0.193 1505
 1507 3 45.89 107.31 65.1 0.165 1506
 1508 3 45.97 107.2 65.26 0.168 1507
 1509 3 46.02 107.11 65.41 0.197 1508
 1510 3 46.1 107.01 65.6 0.209 1509
 1511 3 46.29 106.9 65.82 0.236 1510
 1512 3 46.38 106.81 65.99 0.235 1511
 1513 3 46.39 106.81 66.18 0.233 1512
 1514 3 46.38 106.7 66.35 0.211 1513
 1515 3 46.36 106.61 66.49 0.201 1514
 1516 3 46.39 106.61 66.63 0.184 1515
 1517 3 46.39 106.52 66.82 0.137 1516
 1518 3 46.39 106.52 67.01 0.127 1517
 1519 3 46.43 106.52 67.18 0.12 1518
 1520 3 46.54 106.32 67.35 0.188 1519
 1521 3 46.71 106.32 67.49 0.19 1520
 1522 3 46.79 106.41 67.6 0.168 1521
 1523 3 47.02 106.4 67.77 0.207 1522
 1524 3 47.14 106.31 67.86 0.14 1523
 1525 3 47.28 106.51 68.02 0.228 1524
 1526 3 47.45 106.51 67.99 0.072 1525
 1527 3 47.35 106.61 68.25 0.183 1525
 1528 3 47.36 106.61 68.38 0.212 1527
 1529 3 47.27 106.71 68.49 0.196 1528
 1530 3 47.34 106.82 68.57 0.2 1529
 1531 3 47.36 106.82 68.74 0.164 1530
 1532 3 47.36 107.02 68.88 0.182 1531
 1533 3 47.46 107.02 69 0.187 1532
 1534 3 47.52 107.12 69.19 0.244 1533
 1535 3 47.57 107.02 69.27 0.296 1534
 1536 3 47.71 107.02 69.36 0.338 1535
 1537 3 47.85 107.02 69.47 0.383 1536
 1538 3 48.04 106.82 69.53 0.489 1537
 1539 3 48.03 106.71 69.58 0.409 1538
 1540 3 48.85 107.21 69.32 0.124 1539
 1541 3 48.88 107.3 69.16 0.037 1540
 1542 3 48.9 107.51 69.08 0.056 1541
 1543 3 48.9 107.51 68.94 0.05 1542
 1544 3 48.91 107.71 68.8 0.075 1543
 1545 3 48.85 107.9 68.5 0.107 1544
 1546 3 48.85 107.99 68.38 0.082 1545
 1547 3 48.81 107.99 68.25 0.126 1546
 1548 3 48.87 108.1 68.14 0.146 1547
 1549 3 49.08 108.1 68.11 0.000125 1548
 1550 3 48.85 108.1 67.91 0.128 1548
 1551 3 48.09 106.62 69.78 0.405 1539
 1552 3 48.29 106.52 69.82 0.407 1551
 1553 3 48.39 106.41 69.97 0.348 1552
 1554 3 48.42 106.32 70.07 0.322 1553
 1555 3 48.46 106.21 70.22 0.262 1554
 1556 3 48.46 106.12 70.35 0.191 1555
 1557 3 48.43 106.02 70.49 0.171 1556
 1558 3 48.53 105.91 70.69 0.224 1557
 1559 3 48.56 105.71 70.83 0.195 1558
 1560 3 48.61 105.52 71 0.203 1559
 1561 3 48.65 105.32 71.08 0.194 1560
 1562 3 48.55 105.13 71.12 0.223 1561
 1563 3 48.5 105.03 71.11 0.211 1562
 1564 3 48.4 104.94 71.14 0.181 1563
 1565 3 48.43 104.74 71.22 0.181 1564
 1566 3 48.39 104.64 71.34 0.153 1565
 1567 3 48.47 104.33 71.5 0.18 1566
 1568 3 48.55 104.33 71.61 0.236 1567
 1569 3 48.6 104.14 71.64 0.245 1568
 1570 3 48.68 103.94 71.78 0.299 1569
 1571 3 48.73 103.83 71.78 0.364 1570
 1572 3 48.76 103.74 71.83 0.374 1571
 1573 3 48.76 103.44 71.87 0.354 1572
 1574 3 48.81 103.44 72.03 0.335 1573
 1575 3 48.84 103.03 71.94 0.422 1574
 1576 3 48.84 102.94 72.08 0.455 1575
 1577 3 48.91 102.74 72.16 0.435 1576
 1578 3 48.98 102.74 72.33 0.419 1577
 1579 3 48.98 102.74 72.46 0.349 1578
 1580 3 49.04 102.64 72.58 0.25 1579
 1581 3 49.01 102.53 72.69 0.234 1580
 1582 3 48.99 102.53 72.88 0.213 1581
 1583 3 49.02 102.44 73.02 0.171 1582
 1584 3 49.02 102.33 73.22 0.192 1583
 1585 3 48.81 102.14 73.63 0.369 1584
 1586 3 48.91 102.14 73.66 0.27 1585
 1587 3 49.04 102.14 73.77 0.212 1586
 1588 3 49.18 102.14 73.8 0.134 1587
 1589 3 49.26 102.03 73.91 0.135 1588
 1590 3 49.41 101.94 74.02 0.13 1589
 1591 3 49.56 101.94 74.06 0.091 1590
 1592 3 49.83 101.83 74.14 0.127 1591
 1593 3 49.94 101.84 74.25 0.108 1592
 1594 3 50.08 101.84 74.28 0.099 1593
 1595 3 50.24 101.72 74.31 0.116 1594
 1596 3 50.32 101.63 74.33 0.086 1595
 1597 3 50.45 101.53 74.45 0.091 1596
 1598 3 50.64 101.53 74.64 0.193 1597
 1599 3 50.74 101.42 75.31 0.404 1598
 1600 3 50.97 101.53 75.54 0.44 1599
 1601 3 51.09 101.53 75.56 0.377 1600
 1602 3 51.3 101.53 75.62 0.35 1601
 1603 3 51.44 101.53 75.7 0.323 1602
 1604 3 51.59 101.54 75.79 0.233 1603
 1605 3 51.87 101.62 75.84 0.132 1604
 1606 3 51.93 101.53 75.89 0.102 1605
 1607 3 51.99 101.32 75.95 0.122 1606
 1608 3 52.08 101.12 75.97 0.137 1607
 1609 3 52.12 101.03 75.95 0.117 1608
 1610 3 52.08 100.93 76.01 0.109 1609
 1611 3 52.23 100.73 76.17 0.221 1610
 1612 3 52.23 100.62 76.26 0.227 1611
 1613 3 52.16 100.53 76.37 0.172 1612
 1614 3 52.19 100.32 76.42 0.135 1613
 1615 3 52.18 100.34 76.59 0.126 1614
 1616 3 52.26 100.14 76.68 0.124 1615
 1617 3 52.33 100.03 76.73 0.138 1616
 1618 3 52.4 99.93 76.81 0.089 1617
 1619 3 52.51 99.81 76.86 0.108 1618
 1620 3 52.49 99.68 77.18 0.23 1619
 1621 3 52.52 99.54 77.34 0.249 1620
 1622 3 52.49 99.43 77.53 0.336 1621
 1623 3 52.52 99.34 77.64 0.351 1622
 1624 3 52.56 99.23 77.75 0.348 1623
 1625 3 52.57 99.12 77.81 0.292 1624
 1626 3 52.57 99.01 77.87 0.23 1625
 1627 3 52.55 98.84 78.01 0.167 1626
 1628 3 52.62 98.48 78.37 0.346 1627
 1629 3 52.88 98.62 78.4 0.347 1628
 1630 3 52.96 98.73 78.5 0.422 1629
 1631 3 53.02 98.82 78.54 0.487 1630
 1632 3 53.07 98.93 78.59 0.538 1631
 1633 3 53.2 99.01 78.62 0.593 1632
 1634 3 53.25 99.2 78.65 0.601 1633
 1635 3 53.35 99.29 78.62 0.616 1634
 1636 3 53.44 99.4 78.58 0.624 1635
 1637 3 53.56 99.41 78.81 0.551 1636
 1638 3 53.76 99.51 78.75 0.571 1637
 1639 3 53.87 99.58 78.87 0.516 1638
 1640 3 53.94 99.71 78.89 0.375 1639
 1641 3 54.05 99.6 78.92 0.112 1640
 1642 3 53.65 99.94 77.95 0.081 1638
 1643 3 53.59 100.13 77.87 0.1 1642
 1644 3 53.62 100.24 77.76 0.07 1643
 1645 3 53.72 100.22 77.65 0.066 1644
 1646 3 53.7 100.13 77.43 0.11 1645
 1647 3 53.69 100.22 77.2 0.14 1646
 1648 3 53.59 100.32 77.09 0.16 1647
 1649 3 53.59 100.43 77.12 0.101 1648
 1650 3 53.73 100.52 77.06 0.000125 1649
 1651 3 52.5 97.92 78.62 0.14 1628
 1652 3 52.4 97.26 78.37 0.676 1651
 1653 3 52.32 97.17 78.33 0.671 1652
 1654 3 52.46 97.28 78.23 0.643 1653
 1655 3 52.5 97.29 78.09 0.613 1654
 1656 3 52.57 97.54 78 0.592 1655
 1657 3 52.68 97.54 77.87 0.54 1656
 1658 3 52.86 97.48 77.58 0.541 1657
 1659 3 52.96 97.54 77.64 0.48 1658
 1660 3 53.1 97.53 77.58 0.359 1659
 1661 3 53.2 97.54 77.58 0.285 1660
 1662 3 53.39 97.52 77.62 0.119 1661
 1663 3 53.57 97.57 77.53 0.147 1662
 1664 3 53.74 97.55 77.48 0.149 1663
 1665 3 53.9 97.46 77.34 0.148 1664
 1666 3 54.07 97.38 77.28 0.14 1665
 1667 3 54.24 97.33 77.11 0.157 1666
 1668 3 54.42 97.3 76.9 0.121 1667
 1669 3 54.56 97.36 76.76 0.112 1668
 1670 3 54.68 97.42 76.64 0.153 1669
 1671 3 54.82 97.39 76.56 0.13 1670
 1672 3 55.14 97.22 76.26 0.232 1671
 1673 3 55.28 97.03 76.29 0.177 1672
 1674 3 55.37 96.95 76.37 0.161 1673
 1675 3 55.52 96.75 76.45 0.2 1674
 1676 3 55.71 96.56 76.47 0.18 1675
 1677 3 55.84 96.37 76.48 0.215 1676
 1678 3 55.97 96.22 76.42 0.264 1677
 1679 3 56.08 96.1 76.37 0.327 1678
 1680 3 56.11 95.98 76.31 0.362 1679
 1681 3 56.15 95.9 76.23 0.492 1680
 1682 3 56.25 95.68 76.84 0.229 1681
 1683 3 56.29 95.57 77 0.226 1682
 1684 3 56.32 95.42 77.11 0.242 1683
 1685 3 56.37 95.26 77.11 0.202 1684
 1686 3 56.49 95.07 77.2 0.156 1685
 1687 3 56.59 94.88 77.23 0.136 1686
 1688 3 56.65 94.74 77.26 0.143 1687
 1689 3 56.76 94.62 77.28 0.131 1688
 1690 3 56.9 94.51 77.37 0.134 1689
 1691 3 57.02 94.43 77.45 0.167 1690
 1692 3 57.12 94.29 77.53 0.19 1691
 1693 3 57.25 94.07 77.62 0.177 1692
 1694 3 57.32 93.96 77.68 0.121 1693
 1695 3 57.4 93.88 77.73 0.142 1694
 1696 3 57.47 93.71 77.86 0.142 1695
 1697 3 57.52 93.56 78.01 0.177 1696
 1698 3 57.56 93.48 78.09 0.263 1697
 1699 3 57.63 93.42 78.2 0.294 1698
 1700 3 57.7 93.34 78.34 0.341 1699
 1701 3 57.7 93.24 78.47 0.398 1700
 1702 3 57.73 93.12 78.62 0.468 1701
 1703 3 57.7 92.98 78.81 0.507 1702
 1704 3 57.7 92.92 79.01 0.534 1703
 1705 3 57.77 92.85 79.14 0.571 1704
 1706 3 57.8 92.85 79.29 0.647 1705
 1707 3 57.86 93.79 79.7 0.157 1706
 1708 3 57.96 93.93 79.92 0.131 1707
 1709 3 58.07 94.16 79.98 0.113 1708
 1710 3 58.16 94.33 79.98 0.091 1709
 1711 3 58.22 94.47 80.01 0.088 1710
 1712 3 58.15 94.61 80.08 0.087 1711
 1713 3 58.16 94.72 80.11 0.153 1712
 1714 3 58.19 94.91 80 0.101 1713
 1715 3 58.18 95.1 80.03 0.085 1714
 1716 3 58.23 95.3 80 0.111 1715
 1717 3 58.18 95.43 79.97 0.149 1716
 1718 3 58.22 95.52 79.95 0.153 1717
 1719 3 58.37 95.69 80.03 0.069 1718
 1720 3 58.39 95.85 80.09 0.081 1719
 1721 3 58.48 95.91 80.12 0.106 1720
 1722 3 58.59 95.94 80.09 0.069 1721
 1723 3 57.88 92.55 79.37 0.571 1706
 1724 3 57.95 92.19 79.34 0.517 1723
 1725 3 57.98 92 79.39 0.529 1724
 1726 3 57.8 92.07 79.81 0.3 1725
 1727 3 57.45 91.82 79.95 0.148 1726
 1728 3 57.41 91.76 80.06 0.174 1727
 1729 3 57.41 91.57 80.22 0.311 1728
 1730 3 57.42 91.48 80.31 0.376 1729
 1731 3 57.43 91.38 80.4 0.449 1730
 1732 3 57.45 91.26 80.5 0.509 1731
 1733 3 57.41 91.13 80.59 0.548 1732
 1734 3 57.42 90.95 80.68 0.523 1733
 1735 3 57.38 90.85 80.78 0.479 1734
 1736 3 57.36 90.73 80.89 0.437 1735
 1737 3 57.39 90.67 81.09 0.324 1736
 1738 3 57.49 90.54 81.3 0.307 1737
 1739 3 57.52 90.48 81.46 0.396 1738
 1740 3 57.56 90.43 81.6 0.47 1739
 1741 3 57.56 90.35 81.71 0.51 1740
 1742 3 57.6 90.21 81.77 0.535 1741
 1743 3 57.64 90.06 81.88 0.498 1742
 1744 3 57.64 89.87 81.88 0.514 1743
 1745 3 57.65 89.71 82.02 0.524 1744
 1746 3 57.65 89.54 82.07 0.601 1745
 1747 3 57.65 89.34 82.1 0.618 1746
 1748 3 57.57 89.21 82.07 0.552 1747
 1749 3 57.4 88.6 81.63 0.171 1748
 1750 3 57.34 88.46 81.6 0.17 1749
 1751 3 57.31 88.29 81.54 0.162 1750
 1752 3 57.26 88.09 81.54 0.142 1751
 1753 3 57.3 87.9 81.48 0.172 1752
 1754 3 57.29 87.76 81.4 0.162 1753
 1755 3 57.39 87.57 81.4 0.164 1754
 1756 3 57.47 87.42 81.37 0.16 1755
 1757 3 57.62 87.29 81.31 0.186 1756
 1758 3 57.74 87.15 81.34 0.185 1757
 1759 3 57.86 87.03 81.35 0.201 1758
 1760 3 57.94 86.92 81.21 0.215 1759
 1761 3 58.04 86.82 81.15 0.273 1760
 1762 3 58.06 86.71 81.1 0.316 1761
 1763 3 58.13 86.52 80.98 0.391 1762
 1764 3 58.22 86.35 80.95 0.395 1763
 1765 3 58.2 86.16 80.97 0.471 1764
 1766 3 58.26 86.05 80.95 0.542 1765
 1767 3 58.34 85.94 80.87 0.627 1766
 1768 3 58.36 85.82 80.81 0.672 1767
 1769 3 58.27 85.61 80.81 0.68 1768
 1770 3 58.34 85.43 80.73 0.716 1769
 1771 3 58.38 85.33 80.67 0.776 1770
 1772 3 58.42 85.21 80.56 0.759 1771
 1773 3 58.45 85.02 80.58 0.769 1772
 1774 3 58.32 84.72 80.84 0.627 1773
 1775 3 58.21 84.52 80.92 0.493 1774
 1776 3 58.63 83.97 80.87 0.128 1775
 1777 3 58.65 83.85 80.89 0.112 1776
 1778 3 58.77 83.69 80.84 0.112 1777
 1779 3 58.82 83.54 80.89 0.152 1778
 1780 3 58.89 83.41 80.93 0.193 1779
 1781 3 58.9 83.22 81.01 0.223 1780
 1782 3 58.95 82.99 81.08 0.197 1781
 1783 3 59.01 82.71 81.12 0.146 1782
 1784 3 59.08 82.54 81.12 0.109 1783
 1785 3 59.19 82.39 81.18 0.147 1784
 1786 3 59.26 82.22 81.22 0.187 1785
 1787 3 59.32 82.1 81.28 0.194 1786
 1788 3 59.33 81.94 81.31 0.18 1787
 1789 3 59.33 81.8 81.33 0.199 1788
 1790 3 59.04 81.61 81.43 0.082 1789
 1791 3 59 81.46 81.51 0.125 1790
 1792 3 59.02 81.3 81.64 0.16 1791
 1793 3 59.03 81.19 81.78 0.178 1792
 1794 3 59.07 81 81.89 0.177 1793
 1795 3 59.14 80.94 82.08 0.117 1794
 1796 3 59.15 80.83 82.23 0.128 1795
 1797 3 59.15 80.74 82.39 0.155 1796
 1798 3 59.11 80.63 82.51 0.217 1797
 1799 3 59.07 80.55 82.59 0.232 1798
 1800 3 59.04 80.41 82.7 0.223 1799
 1801 3 59.05 80.16 82.76 0.168 1800
 1802 3 59.07 79.91 82.76 0.159 1801
 1803 3 59.04 79.68 82.75 0.173 1802
 1804 3 59.05 79.52 82.72 0.17 1803
 1805 3 59.05 79.33 82.68 0.125 1804
 1806 3 58.95 79.16 82.73 0.118 1805
 1807 3 58.9 79 82.68 0.079 1806
 1808 3 58.8 78.85 82.62 0.096 1807
 1809 3 58.7 78.71 82.68 0.144 1808
 1810 3 58.63 78.57 82.72 0.209 1809
 1811 3 58.59 78.41 82.76 0.192 1810
 1812 3 58.59 78.19 82.79 0.158 1811
 1813 3 58.6 78.02 82.89 0.069 1812
 1814 3 57.74 89.4 82.32 0.367 1748
 1815 3 57.82 89.46 82.4 0.147 1814
 1816 3 57.81 90.32 80.87 0.145 1736
 1817 3 57.89 90.12 80.88 0.141 1816
 1818 3 57.96 89.96 80.84 0.157 1817
 1819 3 58.07 89.85 80.77 0.116 1818
 1820 3 58.22 89.72 80.71 0.132 1819
 1821 3 58.43 89.6 80.65 0.195 1820
 1822 3 58.61 89.54 80.55 0.228 1821
 1823 3 58.71 89.46 80.52 0.26 1822
 1824 3 58.79 89.38 80.46 0.341 1823
 1825 3 58.9 89.39 80.41 0.417 1824
 1826 3 59 89.38 80.35 0.515 1825
 1827 3 59.1 89.32 80.32 0.573 1826
 1828 3 59.17 89.33 80.18 0.541 1827
 1829 3 59.25 89.39 80.1 0.427 1828
 1830 3 59.22 89.35 79.98 0.263 1829
 1831 3 58.1 91.54 78.92 0.228 1725
 1832 3 58.31 91.47 78.92 0.115 1831
 1833 3 58.45 91.35 78.83 0.127 1832
 1834 3 58.5 91.25 78.73 0.134 1833
 1835 3 58.49 91.18 78.48 0.117 1834
 1836 3 58.6 91.04 78.23 0.109 1835
 1837 3 56.12 95.87 75.87 0.462 1681
 1838 3 56.18 95.79 75.78 0.535 1837
 1839 3 56.2 95.65 75.76 0.633 1838
 1840 3 56.33 95.57 75.7 0.693 1839
 1841 3 56.45 95.51 75.58 0.73 1840
 1842 3 56.6 95.43 75.53 0.715 1841
 1843 3 56.59 95.37 75.37 0.716 1842
 1844 3 56.77 95.34 75.2 0.639 1843
 1845 3 56.84 95.2 75.09 0.612 1844
 1846 3 56.95 95.12 74.98 0.593 1845
 1847 3 56.98 95.03 74.87 0.581 1846
 1848 3 56.99 94.95 74.7 0.571 1847
 1849 3 57 94.86 74.56 0.518 1848
 1850 3 56.76 94.59 74.37 0.26 1849
 1851 3 56.69 94.64 74.2 0.175 1850
 1852 3 56.47 94.59 74.2 0.000125 1851
 1853 3 55.08 97.39 76.18 0.213 1672
 1854 3 55.04 97.5 76.12 0.213 1853
 1855 3 54.95 97.64 76.01 0.173 1854
 1856 3 54.88 97.84 75.92 0.161 1855
 1857 3 54.82 97.92 75.78 0.178 1856
 1858 3 54.76 98.02 75.64 0.181 1857
 1859 3 54.72 98.08 75.5 0.175 1858
 1860 3 54.76 98.14 75.37 0.181 1859
 1861 3 54.61 98.45 75.12 0.333 1860
 1862 3 54.23 98.82 75.09 0.203 1861
 1863 3 54.14 99.01 75.45 0.113 1862
 1864 3 54.1 99.15 75.56 0.144 1863
 1865 3 54.02 99.29 75.56 0.157 1864
 1866 3 54.16 99.46 75.75 0.155 1865
 1867 3 54.27 99.55 75.87 0.146 1866
 1868 3 54.49 99.56 75.95 0.117 1867
 1869 3 54.63 99.56 76.03 0.126 1868
 1870 3 54.78 99.45 76.12 0.086 1869
 1871 3 54.71 98.37 74.95 0.343 1861
 1872 3 54.75 98.45 74.87 0.289 1871
 1873 3 54.82 98.52 74.78 0.256 1872
 1874 3 54.93 98.55 74.7 0.209 1873
 1875 3 55.01 98.64 74.56 0.166 1874
 1876 3 55.11 98.73 74.43 0.189 1875
 1877 3 55.21 98.83 74.31 0.149 1876
 1878 3 55.31 98.91 74.26 0.133 1877
 1879 3 55.44 99.02 74.26 0.154 1878
 1880 3 55.56 99.08 74.22 0.133 1879
 1881 3 55.6 99.2 74.15 0.157 1880
 1882 3 55.78 99.29 74.09 0.195 1881
 1883 3 56.02 99.48 74.03 0.212 1882
 1884 3 56.19 99.48 73.93 0.214 1883
 1885 3 56.32 99.51 73.89 0.205 1884
 1886 3 56.49 99.44 73.79 0.169 1885
 1887 3 56.62 99.39 73.68 0.132 1886
 1888 3 56.74 99.33 73.56 0.129 1887
 1889 3 56.91 99.28 73.51 0.152 1888
 1890 3 57.35 99.32 73.55 0.296 1889
 1891 3 57.41 99.15 73.29 0.323 1890
 1892 3 57.57 98.93 73.04 0.385 1891
 1893 3 57.7 98.71 72.77 0.49 1892
 1894 3 57.18 98.65 72.03 0.907 1893
 1895 3 57.28 98.65 71.98 0.954 1894
 1896 3 57.53 98.73 71.81 0.933 1895
 1897 3 57.68 98.76 71.74 0.881 1896
 1898 3 57.61 98.92 71.6 0.835 1897
 1899 3 57.58 98.96 71.51 0.716 1898
 1900 3 57.64 99.03 71.43 0.504 1899
 1901 3 57.72 99.01 71.37 0.389 1900
 1902 3 57.81 98.98 71.24 0.289 1901
 1903 3 57.86 99.1 71.16 0.198 1902
 1904 3 58 99.18 71.1 0.176 1903
 1905 3 58.06 99.31 71.12 0.209 1904
 1906 3 58.21 99.48 71.1 0.229 1905
 1907 3 58.46 99.55 71.15 0.275 1906
 1908 3 58.6 99.64 71.13 0.347 1907
 1909 3 58.66 99.74 71.1 0.33 1908
 1910 3 58.7 99.86 71.1 0.284 1909
 1911 3 58.7 100.07 71.1 0.235 1910
 1912 3 58.67 100.16 71.18 0.213 1911
 1913 3 58.74 100.36 71.21 0.218 1912
 1914 3 58.78 100.57 71.15 0.213 1913
 1915 3 58.71 100.77 71.07 0.207 1914
 1916 3 58.7 100.97 70.96 0.215 1915
 1917 3 58.97 101.16 70.99 0.098 1916
 1918 3 59.08 101.16 71.13 0.114 1917
 1919 3 59.22 101.16 71.32 0.119 1918
 1920 3 59.37 101.16 71.46 0.139 1919
 1921 3 59.51 101.16 71.51 0.11 1920
 1922 3 59.66 101.25 71.66 0.099 1921
 1923 3 59.69 101.35 71.85 0.123 1922
 1924 3 59.84 101.47 71.93 0.177 1923
 1925 3 59.92 101.67 72.04 0.195 1924
 1926 3 60.01 101.56 72.27 0.227 1925
 1927 3 60.05 101.56 72.48 0.237 1926
 1928 3 60.16 101.56 72.63 0.291 1927
 1929 3 60.23 101.47 72.73 0.37 1928
 1930 3 60.31 101.47 72.88 0.419 1929
 1931 3 60.4 101.47 73.02 0.419 1930
 1932 3 60.48 101.36 73.13 0.416 1931
 1933 3 60.56 101.36 73.29 0.346 1932
 1934 3 60.62 101.36 73.46 0.231 1933
 1935 3 58.63 101.07 70.82 0.231 1916
 1936 3 58.55 101.07 70.73 0.204 1935
 1937 3 58.46 101.16 70.52 0.214 1936
 1938 3 58.44 101.16 70.38 0.202 1937
 1939 3 58.31 101.16 70.15 0.206 1938
 1940 3 58.23 101.16 70.02 0.194 1939
 1941 3 58.2 101.16 69.73 0.221 1940
 1942 3 58.17 101.25 69.57 0.231 1941
 1943 3 58.19 101.25 69.46 0.239 1942
 1944 3 58.23 101.25 69.3 0.247 1943
 1945 3 58.34 101.16 69.1 0.239 1944
 1946 3 58.44 101.05 68.93 0.229 1945
 1947 3 58.6 100.94 68.71 0.246 1946
 1948 3 58.85 100.64 67.91 0.635 1947
 1949 3 59 100.74 67.8 0.612 1948
 1950 3 59.16 100.83 67.79 0.617 1949
 1951 3 59.2 100.94 67.68 0.547 1950
 1952 3 59.2 101.04 67.69 0.427 1951
 1953 3 59.24 101.14 67.63 0.318 1952
 1954 3 59.24 101.25 67.57 0.237 1953
 1955 3 59.16 101.44 67.52 0.223 1954
 1956 3 59.06 101.54 67.43 0.218 1955
 1957 3 58.81 101.83 67.29 0.299 1956
 1958 3 58.58 102.04 67.23 0.316 1957
 1959 3 58.48 102.14 67.1 0.323 1958
 1960 3 58.38 102.24 66.96 0.306 1959
 1961 3 58.31 102.24 66.8 0.274 1960
 1962 3 58.13 102.35 66.55 0.315 1961
 1963 3 57.98 102.44 66.32 0.332 1962
 1964 3 57.92 102.55 66.18 0.339 1963
 1965 3 57.8 102.64 65.93 0.353 1964
 1966 3 57.66 102.54 65.43 0.126 1965
 1967 3 57.66 102.54 65.29 0.134 1966
 1968 3 57.63 102.44 65.18 0.128 1967
 1969 3 57.56 102.33 65.04 0.144 1968
 1970 3 57.41 102.24 64.87 0.119 1969
 1971 3 57.3 102.23 64.84 0.107 1970
 1972 3 57.16 102.23 64.79 0.146 1971
 1973 3 56.95 102.23 64.77 0.157 1972
 1974 3 56.77 102.23 64.77 0.177 1973
 1975 3 56.6 102.23 64.65 0.115 1974
 1976 3 56.42 102.23 64.57 0.185 1975
 1977 3 56.31 102.13 64.49 0.21 1976
 1978 3 56.21 101.84 64.44 0.099 1977
 1979 3 56.13 101.74 64.41 0.123 1978
 1980 3 56.09 101.65 64.35 0.159 1979
 1981 3 55.99 101.54 64.37 0.208 1980
 1982 3 55.92 101.45 64.39 0.228 1981
 1983 3 55.81 101.44 64.43 0.297 1982
 1984 3 55.7 101.33 64.43 0.461 1983
 1985 3 55.57 101.14 64.31 0.59 1984
 1986 3 55.61 100.94 64.31 0.604 1985
 1987 3 55.53 100.83 64.37 0.67 1986
 1988 3 55.36 100.73 64.42 0.707 1987
 1989 3 55.36 100.53 64.39 0.723 1988
 1990 3 55.14 100.55 64.61 0.645 1989
 1991 3 55.04 100.45 64.64 0.593 1990
 1992 3 54.99 100.34 64.73 0.351 1991
 1993 3 56.14 102.34 64.37 0.169 1977
 1994 3 55.89 102.54 64.24 0.161 1993
 1995 3 55.75 102.53 64.19 0.12 1994
 1996 3 55.56 102.64 64.08 0.159 1995
 1997 3 55.35 102.83 63.99 0.152 1996
 1998 3 55.24 102.94 63.94 0.164 1997
 1999 3 55.07 103.03 63.89 0.174 1998
 2000 3 54.88 103.14 63.93 0.167 1999
 2001 3 54.75 103.34 63.93 0.149 2000
 2002 3 54.6 103.34 63.86 0.126 2001
 2003 3 54.42 103.34 63.96 0.12 2002
 2004 3 54.27 103.44 63.97 0.152 2003
 2005 3 54.12 103.44 63.98 0.142 2004
 2006 3 53.94 103.55 63.97 0.146 2005
 2007 3 53.81 103.65 64.03 0.174 2006
 2008 3 53.66 103.65 64.04 0.15 2007
 2009 3 53.49 103.65 64.09 0.16 2008
 2010 3 53.24 103.76 64.15 0.129 2009
 2011 3 53.09 103.76 64.18 0.124 2010
 2012 3 52.94 103.75 64.28 0.16 2011
 2013 3 52.8 103.65 64.31 0.217 2012
 2014 3 52.69 103.75 64.34 0.313 2013
 2015 3 52.6 103.65 64.4 0.411 2014
 2016 3 52.52 103.65 64.48 0.515 2015
 2017 3 52.44 103.76 64.48 0.625 2016
 2018 3 52.44 103.65 64.7 0.719 2017
 2019 3 52.41 103.56 64.92 0.77 2018
 2020 3 52.35 103.56 65.03 0.859 2019
 2021 3 52.15 104.15 64.73 0.743 2020
 2022 3 51.67 103.97 64.42 0.127 2021
 2023 3 51.63 104.07 64.39 0.096 2022
 2024 3 52.09 104.26 64.83 0.739 2021
 2025 3 52.13 104.37 65.23 0.621 2024
 2026 3 52.11 104.38 65.47 0.633 2025
 2027 3 52.09 104.47 65.64 0.686 2026
 2028 3 52.05 104.47 65.77 0.706 2027
 2029 3 51.99 104.47 65.88 0.637 2028
 2030 3 51.84 104.57 65.89 0.573 2029
 2031 3 51.51 104.57 65.74 0.397 2030
 2032 3 51.33 104.68 65.69 0.285 2031
 2033 3 51.26 104.87 65.74 0.183 2032
 2034 3 52.49 102.56 65.48 0.297 2020
 2035 3 52.49 102.45 65.51 0.438 2034
 2036 3 52.42 102.26 65.59 0.579 2035
 2037 3 52.35 102.06 65.62 0.628 2036
 2038 3 52.2 102.07 65.56 0.653 2037
 2039 3 52.07 102.07 65.72 0.69 2038
 2040 3 51.94 101.97 65.67 0.675 2039
 2041 3 51.77 101.97 65.59 0.587 2040
 2042 3 51.56 102.06 65.56 0.541 2041
 2043 3 51.38 102.07 65.54 0.517 2042
 2044 3 51.2 102.28 65.58 0.427 2043
 2045 3 51.06 102.78 65.84 0.14 2044
 2046 3 50.91 102.87 65.84 0.18 2045
 2047 3 50.75 102.98 65.89 0.16 2046
 2048 3 50.6 102.98 65.87 0.174 2047
 2049 3 50.63 103.18 65.83 0.000125 2048
 2050 3 57.8 102.74 65.96 0.281 1965
 2051 3 57.8 102.94 65.98 0.235 2050
 2052 3 57.82 103.05 65.96 0.217 2051
 2053 3 57.91 103.24 65.91 0.206 2052
 2054 3 58.06 103.33 65.76 0.263 2053
 2055 3 58.09 103.54 65.72 0.215 2054
 2056 3 58.19 103.63 65.72 0.244 2055
 2057 3 58.12 103.83 65.67 0.281 2056
 2058 3 58.12 104.04 65.7 0.336 2057
 2059 3 58.12 104.24 65.64 0.334 2058
 2060 3 58.2 104.44 65.62 0.396 2059
 2061 3 58.29 104.54 65.64 0.385 2060
 2062 3 58.37 104.63 65.72 0.366 2061
 2063 3 58.41 104.83 65.68 0.319 2062
 2064 3 58.44 105.04 65.7 0.307 2063
 2065 3 58.54 105.24 65.7 0.286 2064
 2066 3 58.97 105.33 65.65 0.434 2065
 2067 3 59.48 105.11 65.51 0.152 2066
 2068 3 59.48 105.02 65.42 0.102 2067
 2069 3 58.96 105.62 65.84 0.514 2066
 2070 3 58.96 105.82 65.87 0.612 2069
 2071 3 58.93 106.01 66 0.715 2070
 2072 3 58.92 106.12 65.98 0.735 2071
 2073 3 58.69 106.32 65.59 0.854 2072
 2074 3 58.72 106.42 65.47 0.862 2073
 2075 3 58.85 106.62 65.37 0.9 2074
 2076 3 58.78 106.82 65.28 0.934 2075
 2077 3 58.6 106.92 65.34 0.904 2076
 2078 3 58.5 107.13 65.26 0.877 2077
 2079 3 58.39 107.22 65.04 0.815 2078
 2080 3 58.46 107.32 64.95 0.818 2079
 2081 3 58.38 107.42 64.84 0.754 2080
 2082 3 58.52 107.51 64.73 0.716 2081
 2083 3 58.59 107.62 64.67 0.698 2082
 2084 3 58.88 108.32 65.63 0.227 2083
 2085 3 58.96 108.21 65.88 0.236 2084
 2086 3 58.98 108.21 66.09 0.25 2085
 2087 3 59.01 108.22 66.29 0.24 2086
 2088 3 58.99 108.24 66.46 0.226 2087
 2089 3 58.98 108.33 66.63 0.248 2088
 2090 3 59.02 108.33 66.79 0.268 2089
 2091 3 58.94 108.44 66.96 0.217 2090
 2092 3 58.95 108.44 67.13 0.229 2091
 2093 3 58.93 108.54 67.27 0.262 2092
 2094 3 58.93 108.54 67.41 0.269 2093
 2095 3 58.97 108.74 67.54 0.294 2094
 2096 3 59.02 108.74 67.71 0.283 2095
 2097 3 58.93 108.74 67.93 0.276 2096
 2098 3 59.03 108.64 68.15 0.262 2097
 2099 3 59.04 108.64 68.3 0.266 2098
 2100 3 59.18 108.64 68.38 0.281 2099
 2101 3 59.29 108.63 68.44 0.322 2100
 2102 3 59.39 108.64 68.62 0.331 2101
 2103 3 59.52 108.55 68.73 0.281 2102
 2104 3 59.73 108.34 68.85 0.239 2103
 2105 3 59.84 108.25 68.98 0.251 2104
 2106 3 59.98 108.14 69.07 0.261 2105
 2107 3 60.12 108.05 69.19 0.292 2106
 2108 3 60.26 107.84 69.37 0.26 2107
 2109 3 60.28 107.75 69.57 0.27 2108
 2110 3 60.37 107.64 69.73 0.287 2109
 2111 3 60.45 107.55 69.82 0.288 2110
 2112 3 60.56 107.45 69.99 0.267 2111
 2113 3 60.7 107.34 70.07 0.252 2112
 2114 3 60.88 107.25 70.21 0.216 2113
 2115 3 61.06 107.14 70.32 0.194 2114
 2116 3 61.23 107.03 70.46 0.193 2115
 2117 3 61.37 107.03 70.6 0.228 2116
 2118 3 61.6 106.94 70.71 0.228 2117
 2119 3 61.74 106.84 70.82 0.194 2118
 2120 3 61.93 106.73 70.91 0.233 2119
 2121 3 62.03 106.73 71.04 0.253 2120
 2122 3 62.13 106.64 71.21 0.256 2121
 2123 3 62.31 106.73 71.34 0.248 2122
 2124 3 62.43 106.73 71.48 0.258 2123
 2125 3 62.59 106.73 71.57 0.254 2124
 2126 3 62.66 106.74 71.73 0.217 2125
 2127 3 62.81 106.74 71.82 0.215 2126
 2128 3 62.96 106.63 71.87 0.199 2127
 2129 3 63.03 106.63 71.98 0.212 2128
 2130 3 63.06 106.74 72.1 0.215 2129
 2131 3 63.12 106.74 72.21 0.186 2130
 2132 3 63.37 106.63 72.3 0.197 2131
 2133 3 63.6 106.54 72.27 0.208 2132
 2134 3 63.8 106.54 72.27 0.204 2133
 2135 3 63.89 106.43 72.34 0.196 2134
 2136 3 64.05 106.43 72.29 0.219 2135
 2137 3 64.22 106.33 72.38 0.244 2136
 2138 3 64.28 106.13 72.49 0.229 2137
 2139 3 64.42 106.03 72.62 0.209 2138
 2140 3 64.53 106.03 72.68 0.224 2139
 2141 3 64.69 105.94 72.74 0.216 2140
 2142 3 64.83 106.03 72.9 0.215 2141
 2143 3 64.85 106.13 73.07 0.157 2142
 2144 3 64.96 106.13 73.1 0.184 2143
 2145 3 65.05 106.03 73.18 0.241 2144
 2146 3 65.05 106.03 73.29 0.297 2145
 2147 3 65.11 106.03 73.38 0.288 2146
 2148 3 65.16 106.24 73.57 0.308 2147
 2149 3 65.22 106.24 73.74 0.302 2148
 2150 3 65.32 106.44 73.9 0.26 2149
 2151 3 65.43 106.44 74.01 0.284 2150
 2152 3 65.41 106.63 74.18 0.295 2151
 2153 3 65.52 106.83 74.34 0.259 2152
 2154 3 65.6 106.83 74.47 0.277 2153
 2155 3 65.6 106.94 74.6 0.264 2154
 2156 3 65.62 107.13 74.66 0.256 2155
 2157 3 65.59 107.44 74.78 0.23 2156
 2158 3 65.59 107.53 74.89 0.245 2157
 2159 3 65.62 107.63 74.99 0.317 2158
 2160 3 65.68 107.74 75.03 0.404 2159
 2161 3 65.57 107.94 75.05 0.458 2160
 2162 3 64.71 108.14 75.1 0.203 2161
 2163 3 64.51 108.25 75.05 0.255 2162
 2164 3 64.35 108.24 75.04 0.318 2163
 2165 3 64.18 108.35 74.93 0.334 2164
 2166 3 64.02 108.45 74.84 0.354 2165
 2167 3 63.79 108.45 74.79 0.324 2166
 2168 3 63.66 108.54 74.65 0.286 2167
 2169 3 63.46 108.54 74.49 0.257 2168
 2170 3 63.27 108.56 74.44 0.259 2169
 2171 3 63.13 108.46 74.43 0.22 2170
 2172 3 63.05 108.57 74.32 0.228 2171
 2173 3 62.77 108.56 74.21 0.239 2172
 2174 3 62.63 108.56 74.24 0.251 2173
 2175 3 62.42 108.65 74.13 0.255 2174
 2176 3 62.26 108.76 74.05 0.279 2175
 2177 3 62.03 108.87 73.9 0.283 2176
 2178 3 61.85 108.87 73.77 0.242 2177
 2179 3 61.66 108.96 73.68 0.201 2178
 2180 3 61.52 108.96 73.66 0.225 2179
 2181 3 61.38 109.06 73.59 0.264 2180
 2182 3 61.21 109.15 73.54 0.312 2181
 2183 3 61.07 109.25 73.48 0.35 2182
 2184 3 60.93 109.36 73.32 0.332 2183
 2185 3 60.73 109.56 73.27 0.314 2184
 2186 3 60.58 109.56 73.16 0.325 2185
 2187 3 60.43 109.67 73.07 0.336 2186
 2188 3 60.26 109.76 72.99 0.353 2187
 2189 3 60.09 109.86 72.9 0.36 2188
 2190 3 59.94 109.97 72.82 0.371 2189
 2191 3 59.75 110.07 72.74 0.377 2190
 2192 3 59.62 110.16 72.65 0.397 2191
 2193 3 59.51 110.36 72.57 0.417 2192
 2194 3 59.4 110.36 72.43 0.441 2193
 2195 3 59.19 110.47 72.38 0.418 2194
 2196 3 59.12 110.77 72.26 0.375 2195
 2197 3 59.04 110.97 72.18 0.287 2196
 2198 3 58.93 111.07 72.12 0.268 2197
 2199 3 58.86 111.36 72.01 0.285 2198
 2200 3 58.79 111.47 71.91 0.304 2199
 2201 3 58.69 111.57 71.77 0.305 2200
 2202 3 58.54 111.66 71.66 0.309 2201
 2203 3 58.4 111.77 71.66 0.309 2202
 2204 3 58.25 111.97 71.59 0.329 2203
 2205 3 58.1 112.07 71.51 0.311 2204
 2206 3 57.96 112.17 71.46 0.285 2205
 2207 3 57.78 112.26 71.51 0.271 2206
 2208 3 57.57 112.26 71.43 0.212 2207
 2209 3 57.39 112.37 71.41 0.245 2208
 2210 3 57.24 112.37 71.4 0.265 2209
 2211 3 57.11 112.37 71.34 0.253 2210
 2212 3 56.99 112.48 71.24 0.284 2211
 2213 3 56.86 112.57 71.27 0.307 2212
 2214 3 56.64 112.77 71.07 0.256 2213
 2215 3 56.53 112.77 71.1 0.28 2214
 2216 3 56.45 112.86 71.04 0.242 2215
 2217 3 56.28 112.97 71.07 0.229 2216
 2218 3 56.17 112.97 70.93 0.28 2217
 2219 3 55.99 113.17 70.74 0.271 2218
 2220 3 55.87 113.28 70.65 0.272 2219
 2221 3 55.7 113.37 70.52 0.293 2220
 2222 3 55.6 113.47 70.38 0.351 2221
 2223 3 55.41 113.58 70.2 0.313 2222
 2224 3 55.27 113.67 70.12 0.28 2223
 2225 3 55.1 113.77 70.03 0.27 2224
 2226 3 54.88 113.86 69.98 0.249 2225
 2227 3 54.74 113.97 69.92 0.241 2226
 2228 3 54.56 113.97 69.78 0.252 2227
 2229 3 54.38 114.07 69.64 0.272 2228
 2230 3 54.28 114.07 69.48 0.287 2229
 2231 3 54.17 114.07 69.34 0.297 2230
 2232 3 54.06 114.19 69.23 0.307 2231
 2233 3 53.93 114.28 69.11 0.26 2232
 2234 3 53.85 114.48 68.98 0.292 2233
 2235 3 53.71 114.58 68.89 0.298 2234
 2236 3 53.58 114.69 68.81 0.317 2235
 2237 3 53.47 114.77 68.68 0.309 2236
 2238 3 53.45 114.97 68.56 0.303 2237
 2239 3 53.35 115.07 68.42 0.282 2238
 2240 3 53.34 115.27 68.28 0.292 2239
 2241 3 53.3 115.38 68.09 0.311 2240
 2242 3 53.25 115.47 67.92 0.299 2241
 2243 3 53.2 115.57 67.78 0.304 2242
 2244 3 53.12 115.68 67.64 0.343 2243
 2245 3 53.03 115.77 67.48 0.327 2244
 2246 3 52.98 115.77 67.31 0.348 2245
 2247 3 52.89 115.77 67.17 0.356 2246
 2248 3 52.82 115.77 67.01 0.388 2247
 2249 3 52.78 115.77 66.84 0.374 2248
 2250 3 52.78 115.88 66.7 0.355 2249
 2251 3 52.67 115.88 66.56 0.304 2250
 2252 3 52.53 115.88 66.42 0.302 2251
 2253 3 52.48 115.88 66.25 0.306 2252
 2254 3 52.49 115.97 66.06 0.288 2253
 2255 3 52.42 116.06 65.86 0.28 2254
 2256 3 52.32 116.07 65.7 0.299 2255
 2257 3 52.35 116.06 65.53 0.312 2256
 2258 3 52.28 116.06 65.39 0.326 2257
 2259 3 52.2 116.06 65.23 0.312 2258
 2260 3 52.1 116.06 65.06 0.345 2259
 2261 3 51.99 116.17 64.93 0.354 2260
 2262 3 51.81 116.27 64.7 0.354 2261
 2263 3 51.73 116.38 64.54 0.366 2262
 2264 3 51.71 116.46 64.4 0.358 2263
 2265 3 51.74 116.56 64.23 0.384 2264
 2266 3 51.7 116.65 64.12 0.374 2265
 2267 3 51.67 116.76 63.93 0.351 2266
 2268 3 51.62 116.85 63.75 0.336 2267
 2269 3 51.6 116.95 63.55 0.365 2268
 2270 3 51.53 117.06 63.43 0.406 2269
 2271 3 51.38 117.06 63.26 0.399 2270
 2272 3 51.34 117.14 63.17 0.385 2271
 2273 3 51.16 117.14 62.97 0.352 2272
 2274 3 50.98 117.16 62.85 0.36 2273
 2275 3 50.81 117.17 62.76 0.314 2274
 2276 3 50.68 117.17 62.69 0.317 2275
 2277 3 50.57 117.17 62.61 0.295 2276
 2278 3 50.42 117.17 62.54 0.271 2277
 2279 3 50.34 117.26 62.4 0.314 2278
 2280 3 50.35 117.37 62.29 0.296 2279
 2281 3 50.24 117.46 62.18 0.285 2280
 2282 3 50.13 117.46 62.04 0.253 2281
 2283 3 50 117.46 61.86 0.311 2282
 2284 3 49.85 117.67 61.78 0.297 2283
 2285 3 49.81 117.76 61.66 0.34 2284
 2286 3 49.74 117.87 61.57 0.368 2285
 2287 3 49.69 117.95 61.49 0.352 2286
 2288 3 49.63 118.16 61.35 0.399 2287
 2289 3 49.49 118.25 61.22 0.437 2288
 2290 3 49.45 118.25 61.02 0.502 2289
 2291 3 49.33 118.36 60.96 0.552 2290
 2292 3 49.23 118.45 60.89 0.535 2291
 2293 3 49.09 118.36 60.77 0.642 2292
 2294 3 48.39 117.58 61.26 0.227 2293
 2295 3 48.27 117.58 61.4 0.196 2294
 2296 3 48.1 117.46 61.55 0.151 2295
 2297 3 47.95 117.37 61.61 0.143 2296
 2298 3 47.81 117.37 61.71 0.145 2297
 2299 3 47.67 117.27 61.72 0.123 2298
 2300 3 47.52 117.27 61.72 0.133 2299
 2301 3 47.35 117.27 61.73 0.158 2300
 2302 3 47.17 117.07 61.66 0.152 2301
 2303 3 47.05 116.98 61.64 0.169 2302
 2304 3 46.91 116.88 61.59 0.181 2303
 2305 3 46.75 116.87 61.5 0.168 2304
 2306 3 46.63 116.87 61.42 0.177 2305
 2307 3 46.49 116.78 61.35 0.195 2306
 2308 3 46.35 116.67 61.24 0.197 2307
 2309 3 46.25 116.57 61.2 0.202 2308
 2310 3 46.17 116.48 61.1 0.221 2309
 2311 3 46.04 116.28 60.96 0.193 2310
 2312 3 45.89 116.17 60.99 0.213 2311
 2313 3 45.67 116.07 60.91 0.178 2312
 2314 3 45.49 116.09 60.85 0.168 2313
 2315 3 45.36 115.98 60.82 0.207 2314
 2316 3 45.1 115.88 60.71 0.204 2315
 2317 3 44.94 115.77 60.66 0.213 2316
 2318 3 44.78 115.77 60.56 0.198 2317
 2319 3 44.58 115.77 60.43 0.178 2318
 2320 3 44.39 115.89 60.36 0.186 2319
 2321 3 44.31 115.89 60.24 0.182 2320
 2322 3 44.11 115.78 60.18 0.136 2321
 2323 3 43.99 115.78 60.14 0.147 2322
 2324 3 43.93 115.78 60.03 0.144 2323
 2325 3 43.82 115.69 60.02 0.174 2324
 2326 3 43.64 115.68 59.99 0.152 2325
 2327 3 43.49 115.68 59.92 0.184 2326
 2328 3 43.31 115.57 59.91 0.179 2327
 2329 3 43.18 115.59 59.86 0.173 2328
 2330 3 43.03 115.59 59.74 0.172 2329
 2331 3 42.91 115.59 59.66 0.143 2330
 2332 3 42.78 115.6 59.54 0.183 2331
 2333 3 42.68 115.5 59.41 0.198 2332
 2334 3 42.5 115.5 59.32 0.174 2333
 2335 3 42.39 115.5 59.24 0.158 2334
 2336 3 42.25 115.39 59.18 0.187 2335
 2337 3 42.13 115.38 59.16 0.163 2336
 2338 3 41.96 115.29 59.08 0.18 2337
 2339 3 41.79 115.2 59.02 0.175 2338
 2340 3 41.65 115.1 58.88 0.164 2339
 2341 3 41.54 114.99 58.77 0.121 2340
 2342 3 41.42 114.99 58.7 0.133 2341
 2343 3 41.28 114.9 58.58 0.168 2342
 2344 3 41.13 114.79 58.45 0.172 2343
 2345 3 41.04 114.79 58.34 0.18 2344
 2346 3 40.92 114.79 58.16 0.226 2345
 2347 3 40.82 114.7 58.09 0.247 2346
 2348 3 40.68 114.7 57.99 0.194 2347
 2349 3 40.44 114.7 58.01 0.167 2348
 2350 3 40.31 114.59 57.85 0.175 2349
 2351 3 40.19 114.5 57.81 0.178 2350
 2352 3 40.06 114.39 57.7 0.192 2351
 2353 3 40.01 114.29 57.62 0.199 2352
 2354 3 39.86 114.2 57.56 0.201 2353
 2355 3 39.69 114.09 57.53 0.243 2354
 2356 3 39.59 114 57.49 0.284 2355
 2357 3 39.52 113.89 57.49 0.328 2356
 2358 3 39.47 113.79 57.42 0.339 2357
 2359 3 39.26 113.81 57.41 0.296 2358
 2360 3 39.04 113.81 57.31 0.277 2359
 2361 3 38.86 113.8 57.28 0.233 2360
 2362 3 38.41 113.69 57.24 0.152 2361
 2363 3 38.2 113.61 57.23 0.127 2362
 2364 3 38.01 113.5 57.16 0.12 2363
 2365 3 37.83 113.3 57.1 0.149 2364
 2366 3 37.7 113.21 57.09 0.162 2365
 2367 3 37.62 113.11 57.06 0.175 2366
 2368 3 37.56 112.91 56.91 0.184 2367
 2369 3 37.51 112.79 56.84 0.229 2368
 2370 3 37.45 112.7 56.95 0.219 2369
 2371 3 37.34 112.6 56.98 0.225 2370
 2372 3 37.2 112.4 56.94 0.197 2371
 2373 3 37.02 112.31 56.9 0.154 2372
 2374 3 36.91 112.1 56.9 0.129 2373
 2375 3 36.67 112.01 56.8 0.152 2374
 2376 3 36.56 111.9 56.79 0.157 2375
 2377 3 36.34 111.9 56.66 0.122 2376
 2378 3 36.2 111.82 56.6 0.153 2377
 2379 3 36.02 111.91 56.5 0.131 2378
 2380 3 35.88 111.81 56.46 0.104 2379
 2381 3 35.73 111.81 56.5 0.136 2380
 2382 3 35.56 111.7 56.5 0.171 2381
 2383 3 35.41 111.61 56.54 0.2 2382
 2384 3 35.41 111.41 56.5 0.196 2383
 2385 3 35.35 111.22 56.63 0.183 2384
 2386 3 35.25 111.01 56.67 0.149 2385
 2387 3 35.14 111.11 56.54 0.2 2386
 2388 3 35.13 111.11 56.38 0.223 2387
 2389 3 35.11 111.22 56.25 0.238 2388
 2390 3 35.11 111.31 56.11 0.198 2389
 2391 3 35.06 111.51 56.13 0.129 2390
 2392 3 35.07 111.61 56 0.173 2391
 2393 3 35.13 111.61 55.79 0.18 2392
 2394 3 35.11 111.61 55.64 0.236 2393
 2395 3 35.14 111.61 55.53 0.279 2394
 2396 3 35.07 111.7 55.36 0.315 2395
 2397 3 35.14 111.7 55.22 0.287 2396
 2398 3 35.17 111.81 55.07 0.234 2397
 2399 3 35.22 111.91 54.94 0.193 2398
 2400 3 35.28 112 54.82 0.189 2399
 2401 3 35.28 112.2 54.65 0.163 2400
 2402 3 35.31 112.3 54.56 0.18 2401
 2403 3 35.33 112.5 54.39 0.198 2402
 2404 3 35.31 112.59 54.21 0.211 2403
 2405 3 35.41 112.7 54.08 0.187 2404
 2406 3 35.34 112.8 53.89 0.192 2405
 2407 3 35.37 112.8 53.75 0.196 2406
 2408 3 35.34 112.89 53.64 0.194 2407
 2409 3 35.34 112.89 53.53 0.205 2408
 2410 3 35.44 112.89 53.31 0.166 2409
 2411 3 35.48 112.98 53.11 0.151 2410
 2412 3 35.51 113.09 52.96 0.113 2411
 2413 3 35.53 113.19 52.86 0.117 2412
 2414 3 35.63 113.2 52.76 0.132 2413
 2415 3 35.62 113.29 52.71 0.172 2414
 2416 3 35.55 113.49 52.6 0.191 2415
 2417 3 35.58 113.6 52.5 0.2 2416
 2418 3 35.6 113.7 52.4 0.211 2417
 2419 3 35.63 113.7 52.26 0.219 2418
 2420 3 35.63 113.9 52.15 0.197 2419
 2421 3 35.67 113.88 52 0.151 2420
 2422 3 35.77 113.98 51.86 0.192 2421
 2423 3 35.7 113.88 51.75 0.251 2422
 2424 3 35.66 113.88 51.64 0.284 2423
 2425 3 35.66 113.98 51.44 0.282 2424
 2426 3 35.73 114.09 51.32 0.329 2425
 2427 3 35.63 114.09 51.17 0.371 2426
 2428 3 35.63 114.09 51.04 0.42 2427
 2429 3 35.69 114.09 50.92 0.48 2428
 2430 3 35.65 113.98 50.79 0.542 2429
 2431 3 35.7 113.88 50.63 0.59 2430
 2432 3 35.66 113.98 50.44 0.596 2431
 2433 3 35.63 113.98 50.26 0.65 2432
 2434 3 35.65 114.07 50.1 0.662 2433
 2435 3 35.7 113.98 49.96 0.694 2434
 2436 3 35.71 113.98 49.82 0.737 2435
 2437 3 34.95 114.67 49.64 0.108 2436
 2438 3 34.97 114.78 49.46 0.113 2437
 2439 3 35.01 114.86 49.29 0.152 2438
 2440 3 35.08 114.98 49.18 0.176 2439
 2441 3 35.19 115.07 49.07 0.214 2440
 2442 3 35.23 115.18 49 0.277 2441
 2443 3 35.22 115.27 48.89 0.36 2442
 2444 3 35.27 115.37 48.75 0.366 2443
 2445 3 35.32 115.48 48.61 0.365 2444
 2446 3 35.4 115.57 48.4 0.333 2445
 2447 3 35.48 115.67 48.32 0.355 2446
 2448 3 35.54 115.87 48.22 0.398 2447
 2449 3 35.48 115.87 48.11 0.452 2448
 2450 3 35.5 115.96 48 0.453 2449
 2451 3 35.43 116.17 48 0.41 2450
 2452 3 35.45 116.26 47.83 0.294 2451
 2453 3 35.65 116.37 47.57 0.118 2452
 2454 3 35.69 116.46 47.44 0.122 2453
 2455 3 35.68 116.67 47.39 0.122 2454
 2456 3 35.69 116.76 47.3 0.137 2455
 2457 3 35.71 116.96 47.25 0.165 2456
 2458 3 35.83 117.06 47.23 0.172 2457
 2459 3 35.84 117.15 47.15 0.124 2458
 2460 3 35.87 117.26 46.91 0.136 2459
 2461 3 35.91 117.35 46.83 0.121 2460
 2462 3 35.9 117.46 46.69 0.184 2461
 2463 3 36.01 117.46 46.5 0.395 2462
 2464 3 36.01 117.65 46.37 0.415 2463
 2465 3 36.02 117.74 46.26 0.456 2464
 2466 3 36.05 117.85 46.11 0.472 2465
 2467 3 36.02 118.03 45.94 0.514 2466
 2468 3 36.08 118.14 45.83 0.528 2467
 2469 3 36.05 117.94 45.68 0.621 2468
 2470 3 36.15 118.04 45.55 0.591 2469
 2471 3 36.16 118.04 45.36 0.506 2470
 2472 3 36.12 118.04 45.18 0.468 2471
 2473 3 36.19 118.24 45.07 0.365 2472
 2474 3 36.29 118.43 44.9 0.298 2473
 2475 3 36.52 118.63 44.8 0.164 2474
 2476 3 36.58 118.73 44.72 0.192 2475
 2477 3 36.71 118.84 44.65 0.141 2476
 2478 3 36.88 118.93 44.51 0.13 2477
 2479 3 36.93 118.93 44.34 0.156 2478
 2480 3 36.96 118.93 44.12 0.13 2479
 2481 3 37 119.02 44 0.101 2480
 2482 3 37.11 119.12 43.91 0.094 2481
 2483 3 37.15 119.32 43.86 0.117 2482
 2484 3 37.1 119.43 43.77 0.124 2483
 2485 3 37.07 119.43 43.64 0.142 2484
 2486 3 37.15 119.51 43.51 0.141 2485
 2487 3 37.32 119.72 43.44 0.169 2486
 2488 3 37.43 119.83 43.4 0.161 2487
 2489 3 37.61 120.02 43.44 0.171 2488
 2490 3 37.68 120.13 43.44 0.162 2489
 2491 3 37.78 120.22 43.39 0.16 2490
 2492 3 37.96 120.32 43.35 0.127 2491
 2493 3 38.14 120.41 43.26 0.163 2492
 2494 3 38.28 120.52 43.14 0.155 2493
 2495 3 38.35 120.72 43.04 0.124 2494
 2496 3 38.48 120.91 42.92 0.171 2495
 2497 3 38.57 121 42.79 0.198 2496
 2498 3 38.57 121.21 42.68 0.209 2497
 2499 3 38.35 121.11 42.58 0.06 2498
 2500 3 38.41 121.22 42.75 0.091 2499
 2501 3 34.83 116.06 48.18 0.101 2451
 2502 3 34.68 116.17 48.13 0.141 2501
 2503 3 34.55 116.17 48.1 0.079 2502
 2504 3 34.9 115.37 49.29 0.076 2443
 2505 3 34.94 115.37 49.4 0.048 2504
 2506 3 34.97 115.37 49.54 0.082 2505
 2507 3 34.91 115.47 49.65 0.091 2506
 2508 3 34.8 115.58 49.74 0.126 2507
 2509 3 34.7 115.58 49.81 0.169 2508
 2510 3 34.61 115.67 49.89 0.184 2509
 2511 3 34.52 115.78 49.9 0.146 2510
 2512 3 34.5 115.97 49.92 0.155 2511
 2513 3 34.5 116.17 49.96 0.235 2512
 2514 3 34.5 116.19 50.07 0.29 2513
 2515 3 35.91 113.77 49.69 0.677 2436
 2516 3 35.88 113.87 49.53 0.636 2515
 2517 3 35.78 113.87 49.39 0.613 2516
 2518 3 35.66 113.98 49.29 0.551 2517
 2519 3 35.28 114.27 49.13 0.311 2518
 2520 3 35.34 114.18 48.96 0.104 2519
 2521 3 36.01 113.46 49.28 0.291 2518
 2522 3 35.93 112.87 49.43 0.179 2521
 2523 3 35.96 112.67 49.46 0.173 2522
 2524 3 35.97 112.46 49.43 0.184 2523
 2525 3 35.96 112.17 49.42 0.156 2524
 2526 3 35.95 112.07 49.36 0.138 2525
 2527 3 35.97 111.87 49.39 0.169 2526
 2528 3 36.01 111.67 49.39 0.165 2527
 2529 3 36.18 111.57 49.33 0.09 2528
 2530 3 36.29 111.37 49.27 0.143 2529
 2531 3 36.36 111.26 49.19 0.156 2530
 2532 3 36.43 111.17 49.02 0.155 2531
 2533 3 36.47 111.07 48.89 0.158 2532
 2534 3 36.46 110.85 48.69 0.198 2533
 2535 3 36.5 110.86 48.59 0.19 2534
 2536 3 36.46 110.86 48.44 0.187 2535
 2537 3 36.53 110.77 48.4 0.227 2536
 2538 3 36.58 110.66 48.3 0.21 2537
 2539 3 36.61 110.47 48.18 0.141 2538
 2540 3 36.69 110.27 48.08 0.137 2539
 2541 3 36.72 110.16 48 0.143 2540
 2542 3 36.79 109.97 47.95 0.126 2541
 2543 3 36.85 109.86 47.9 0.176 2542
 2544 3 36.93 109.66 47.91 0.252 2543
 2545 3 37.08 109.54 47.98 0.341 2544
 2546 3 37.18 109.54 47.97 0.414 2545
 2547 3 37.29 109.35 47.83 0.56 2546
 2548 3 37.39 109.35 47.79 0.637 2547
 2549 3 37.36 109.24 47.52 0.742 2548
 2550 3 37.34 109.15 47.47 0.899 2549
 2551 3 37.41 109.13 47.34 1.021 2550
 2552 3 37.36 109.04 47.11 0.982 2551
 2553 3 37.12 108.84 46.65 0.8 2552
 2554 3 37.09 108.84 46.44 0.796 2553
 2555 3 37.36 108.34 46.8 0.5 2554
 2556 3 37.2 108.13 46.75 0.426 2555
 2557 3 37.42 108.04 46.69 0.345 2556
 2558 3 37.53 107.93 46.51 0.176 2557
 2559 3 37.77 107.74 46.44 0.138 2558
 2560 3 37.84 107.63 46.37 0.137 2559
 2561 3 37.92 107.53 46.32 0.174 2560
 2562 3 37.99 107.33 46.34 0.117 2561
 2563 3 37.99 107.13 46.23 0.098 2562
 2564 3 37.99 106.94 46.09 0.129 2563
 2565 3 37.96 106.83 45.92 0.1 2564
 2566 3 37.92 107.03 45.71 0.114 2565
 2567 3 37.88 107.03 45.56 0.119 2566
 2568 3 37.85 107.03 45.41 0.124 2567
 2569 3 37.58 106.94 45.31 0.11 2568
 2570 3 37.47 106.82 45.28 0.124 2569
 2571 3 38 107.24 45.33 0.127 2568
 2572 3 38.06 107.33 45.37 0.104 2571
 2573 3 37.96 106.63 45.7 0.122 2565
 2574 3 37.88 106.53 45.58 0.101 2573
 2575 3 37.72 106.33 45.34 0.075 2574
 2576 3 37.74 106.24 45.23 0.092 2575
 2577 3 37.74 106.13 45.16 0.125 2576
 2578 3 37.5 106.03 45.16 0.237 2577
 2579 3 37.43 105.82 45.12 0.223 2578
 2580 3 37.36 105.73 45.05 0.275 2579
 2581 3 37.33 105.62 44.95 0.551 2580
 2582 3 37.39 105.43 44.9 0.753 2581
 2583 3 37.37 105.32 44.91 0.828 2582
 2584 3 37.43 105.12 45.1 0.835 2583
 2585 3 37.77 104.94 45.06 0.895 2584
 2586 3 36.71 104.84 44.69 0.172 2585
 2587 3 36.59 104.84 44.58 0.158 2586
 2588 3 36.5 104.73 44.48 0.138 2587
 2589 3 36.44 104.73 44.38 0.142 2588
 2590 3 36.36 104.54 44.31 0.154 2589
 2591 3 36.19 104.54 44.08 0.171 2590
 2592 3 36.14 104.54 43.94 0.179 2591
 2593 3 36.05 104.54 43.77 0.194 2592
 2594 3 35.96 104.73 43.67 0.13 2593
 2595 3 35.87 104.63 43.59 0.12 2594
 2596 3 35.79 104.72 43.51 0.134 2595
 2597 3 35.73 104.72 43.37 0.117 2596
 2598 3 35.72 104.72 43.23 0.124 2597
 2599 3 35.65 104.83 43.13 0.177 2598
 2600 3 35.52 104.92 43.09 0.142 2599
 2601 3 35.4 104.92 42.96 0.145 2600
 2602 3 35.32 104.92 42.84 0.135 2601
 2603 3 35.21 104.92 42.69 0.123 2602
 2604 3 35.15 104.92 42.57 0.14 2603
 2605 3 35.08 104.92 42.47 0.123 2604
 2606 3 34.9 104.92 42.37 0.115 2605
 2607 3 34.83 104.92 42.27 0.117 2606
 2608 3 34.77 104.83 42.16 0.14 2607
 2609 3 34.77 104.72 41.98 0.19 2608
 2610 3 34.69 104.53 41.79 0.203 2609
 2611 3 34.69 104.53 41.61 0.199 2610
 2612 3 34.64 104.53 41.45 0.21 2611
 2613 3 34.48 104.42 41.37 0.19 2612
 2614 3 34.3 104.33 41.25 0.202 2613
 2615 3 34.22 104.33 41.16 0.282 2614
 2616 3 34.34 104.03 41 0.196 2615
 2617 3 34.37 103.83 40.89 0.173 2616
 2618 3 34.29 103.72 40.93 0.231 2617
 2619 3 34.12 103.72 41.26 0.144 2618
 2620 3 34.01 103.72 41.37 0.142 2619
 2621 3 33.9 103.72 41.54 0.1 2620
 2622 3 33.83 103.83 41.65 0.117 2621
 2623 3 33.83 103.94 41.77 0.098 2622
 2624 3 34.19 103.53 40.62 0.068 2618
 2625 3 34.16 103.42 40.55 0.168 2624
 2626 3 34.27 103.33 40.4 0.255 2625
 2627 3 34.31 103.33 40.22 0.262 2626
 2628 3 34.38 103.31 40.05 0.246 2627
 2629 3 34.33 103.61 39.77 0.227 2628
 2630 3 34.34 103.81 39.58 0.184 2629
 2631 3 34.37 103.92 39.44 0.178 2630
 2632 3 34.38 104.01 39.27 0.183 2631
 2633 3 34.47 104.11 39.11 0.265 2632
 2634 3 34.58 104.11 39.01 0.324 2633
 2635 3 34.58 104.11 38.89 0.394 2634
 2636 3 34.59 104.11 38.76 0.497 2635
 2637 3 34.53 104 38.62 0.588 2636
 2638 3 34.59 104 38.44 0.615 2637
 2639 3 34.62 104.11 38.33 0.662 2638
 2640 3 34.59 104.2 38.15 0.687 2639
 2641 3 34.56 104.2 37.98 0.702 2640
 2642 3 34.65 104.2 37.86 0.678 2641
 2643 3 34.69 104.2 37.69 0.66 2642
 2644 3 34.77 104.2 37.55 0.634 2643
 2645 3 34.83 104.2 37.44 0.584 2644
 2646 3 34.95 104.2 37.26 0.554 2645
 2647 3 35.03 104.21 37.14 0.536 2646
 2648 3 35.16 104.01 37.01 0.519 2647
 2649 3 35.08 104.1 36.87 0.362 2648
 2650 3 35.55 104.1 37.69 0.101 2649
 2651 3 35.67 103.99 37.62 0.114 2650
 2652 3 35.8 103.9 37.58 0.122 2651
 2653 3 35.88 103.79 37.52 0.08 2652
 2654 3 34.84 104.39 36.62 0.333 2649
 2655 3 34.8 104.39 36.44 0.288 2654
 2656 3 34.7 104.5 36.4 0.243 2655
 2657 3 34.63 104.59 36.23 0.214 2656
 2658 3 34.65 104.39 36 0.184 2657
 2659 3 34.63 104.39 35.9 0.228 2658
 2660 3 34.47 104.39 35.76 0.186 2659
 2661 3 34.4 104.39 35.65 0.143 2660
 2662 3 34.3 104.5 35.55 0.108 2661
 2663 3 34.19 104.5 35.48 0.128 2662
 2664 3 34.09 104.5 35.34 0.14 2663
 2665 3 33.97 104.5 35.2 0.15 2664
 2666 3 33.81 104.39 35.19 0.138 2665
 2667 3 33.77 104.2 35.24 0.144 2666
 2668 3 35.4 103.49 36.72 0.173 2648
 2669 3 35.38 103.49 36.57 0.168 2668
 2670 3 35.34 103.49 36.39 0.19 2669
 2671 3 35.38 103.4 36.23 0.195 2670
 2672 3 35.38 103.4 36.12 0.211 2671
 2673 3 35.52 103.1 36.08 0.103 2672
 2674 3 35.59 102.99 36.14 0.113 2673
 2675 3 35.6 102.99 36.02 0.141 2674
 2676 3 35.64 102.88 35.87 0.117 2675
 2677 3 35.6 102.88 35.69 0.083 2676
 2678 3 35.6 102.88 35.55 0.122 2677
 2679 3 35.6 102.88 35.37 0.125 2678
 2680 3 35.67 102.98 35.12 0.119 2679
 2681 3 35.7 102.98 34.97 0.095 2680
 2682 3 35.71 102.88 34.86 0.098 2681
 2683 3 35.68 102.79 34.65 0.059 2682
 2684 3 35.71 102.77 34.4 0.066 2683
 2685 3 35.73 102.68 34.3 0.106 2684
 2686 3 35.77 102.57 34.23 0.146 2685
 2687 3 35.85 102.48 34.19 0.153 2686
 2688 3 35.82 102.27 34.01 0.072 2687
 2689 3 35.76 102.18 33.95 0.123 2688
 2690 3 35.71 102.07 33.87 0.137 2689
 2691 3 35.65 101.98 33.86 0.154 2690
 2692 3 35.6 101.87 33.87 0.161 2691
 2693 3 35.47 101.77 33.94 0.084 2692
 2694 3 35.37 101.68 33.84 0.12 2693
 2695 3 35.36 101.57 33.75 0.141 2694
 2696 3 34.48 103.01 40.08 0.16 2628
 2697 3 34.52 102.92 40.05 0.163 2696
 2698 3 34.59 102.81 39.94 0.123 2697
 2699 3 34.52 102.72 39.83 0.125 2698
 2700 3 34.55 102.51 39.73 0.149 2699
 2701 3 34.53 102.42 39.69 0.193 2700
 2702 3 34.49 102.22 39.64 0.197 2701
 2703 3 34.5 102.01 39.62 0.174 2702
 2704 3 34.53 101.81 39.58 0.181 2703
 2705 3 34.49 101.72 39.4 0.18 2704
 2706 3 34.52 101.61 39.3 0.165 2705
 2707 3 34.43 101.51 39.22 0.146 2706
 2708 3 34.43 101.42 39.02 0.123 2707
 2709 3 34.49 101.31 38.83 0.129 2708
 2710 3 34.43 101.22 38.69 0.062 2709
 2711 3 34.42 101.42 39.36 0.063 2707
 2712 3 34.24 101.31 39.34 0.189 2711
 2713 3 34.1 101.31 39.54 0.147 2712
 2714 3 33.93 101.42 39.62 0.134 2713
 2715 3 33.78 101.41 39.65 0.144 2714
 2716 3 33.63 101.41 39.69 0.121 2715
 2717 3 33.53 101.41 39.62 0.08 2716
 2718 3 38.04 104.93 45.21 0.901 2585
 2719 3 38.14 104.63 45.34 0.842 2718
 2720 3 38.19 104.52 45.55 0.746 2719
 2721 3 38.3 104.43 45.63 0.727 2720
 2722 3 38.39 104.33 45.65 0.659 2721
 2723 3 38.38 104.22 45.73 0.573 2722
 2724 3 38.65 104.33 45.88 0.502 2723
 2725 3 38.68 104.22 46.02 0.365 2724
 2726 3 38.08 103.74 45.99 0.146 2723
 2727 3 38.09 103.63 46.09 0.19 2726
 2728 3 38.11 103.53 46.16 0.194 2727
 2729 3 37.97 103.53 46.2 0.08 2728
 2730 3 36.12 105.24 45.38 0.078 2584
 2731 3 36.01 105.23 45.41 0.091 2730
 2732 3 35.72 105.14 45.2 0.1 2731
 2733 3 35.65 105.03 45.09 0.069 2732
 2734 3 35.58 104.84 45.09 0.066 2733
 2735 3 35.61 104.73 45.15 0.099 2734
 2736 3 35.61 104.54 45.2 0.094 2735
 2737 3 35.59 104.45 45.26 0.000125 2736
 2738 3 37.11 108.23 46.68 0.172 2556
 2739 3 36.98 108.45 46.76 0.000125 2738
 2740 3 36.98 109.04 45.94 0.747 2554
 2741 3 36.91 109.04 45.8 0.751 2740
 2742 3 36.9 108.84 45.73 0.762 2741
 2743 3 36.91 108.63 45.62 0.75 2742
 2744 3 36.91 108.54 45.51 0.72 2743
 2745 3 36.84 108.43 45.4 0.668 2744
 2746 3 36.85 108.34 45.3 0.615 2745
 2747 3 36.74 108.34 45.12 0.557 2746
 2748 3 36.71 108.23 44.98 0.482 2747
 2749 3 36.62 108.54 44.68 0.397 2748
 2750 3 36.15 108.93 44.52 0.123 2749
 2751 3 35.95 109.04 44.4 0.143 2750
 2752 3 35.88 109.03 44.27 0.16 2751
 2753 3 35.87 109.12 44.08 0.14 2752
 2754 3 35.79 109.33 43.87 0.121 2753
 2755 3 35.74 109.33 43.69 0.153 2754
 2756 3 35.73 109.33 43.55 0.149 2755
 2757 3 35.68 109.53 43.5 0.154 2756
 2758 3 35.69 109.72 43.5 0.163 2757
 2759 3 35.68 109.83 43.44 0.132 2758
 2760 3 35.61 109.92 43.28 0.129 2759
 2761 3 35.55 109.92 43.17 0.173 2760
 2762 3 35.51 110.03 42.9 0.133 2761
 2763 3 35.44 110.03 42.76 0.158 2762
 2764 3 35.37 110.12 42.64 0.166 2763
 2765 3 35.44 110.33 42.46 0.16 2764
 2766 3 35.55 110.42 42.24 0.141 2765
 2767 3 35.55 110.51 42.04 0.209 2766
 2768 3 35.61 110.43 41.86 0.206 2767
 2769 3 35.62 110.43 41.74 0.224 2768
 2770 3 35.62 110.52 41.58 0.176 2769
 2771 3 35.63 110.62 41.49 0.155 2770
 2772 3 35.62 110.73 41.31 0.119 2771
 2773 3 35.62 110.73 41.13 0.134 2772
 2774 3 35.61 110.82 41 0.166 2773
 2775 3 35.58 110.93 40.89 0.222 2774
 2776 3 35.57 111.02 40.76 0.151 2775
 2777 3 35.57 111.12 40.69 0.096 2776
 2778 3 35.61 111.21 40.54 0.128 2777
 2779 3 35.68 111.21 40.46 0.18 2778
 2780 3 35.69 111.42 40.29 0.157 2779
 2781 3 35.62 111.62 40.18 0.148 2780
 2782 3 35.54 111.71 40 0.127 2781
 2783 3 35.49 111.82 39.86 0.117 2782
 2784 3 35.48 111.92 39.79 0.181 2783
 2785 3 35.38 112.01 39.74 0.238 2784
 2786 3 35.37 112.12 39.61 0.293 2785
 2787 3 35.36 112.21 39.54 0.389 2786
 2788 3 35.37 112.21 39.39 0.471 2787
 2789 3 35.27 112.31 39.35 0.539 2788
 2790 3 35.29 112.32 39.19 0.59 2789
 2791 3 35.26 112.32 39.03 0.63 2790
 2792 3 35.26 112.32 38.86 0.634 2791
 2793 3 35.66 111.4 38.68 0.131 2792
 2794 3 35.62 111.31 38.57 0.118 2793
 2795 3 35.48 111.21 38.51 0.105 2794
 2796 3 35.43 111.1 38.43 0.123 2795
 2797 3 35.4 111.01 38.38 0.159 2796
 2798 3 35.29 112.51 38.68 0.551 2792
 2799 3 35.3 112.6 38.54 0.497 2798
 2800 3 35.3 112.71 38.4 0.485 2799
 2801 3 35.37 112.9 38.32 0.422 2800
 2802 3 35.21 112.92 38.43 0.151 2801
 2803 3 35.36 113.4 38.46 0.083 2801
 2804 3 35.43 113.51 38.4 0.12 2803
 2805 3 35.43 113.71 38.36 0.095 2804
 2806 3 35.43 113.81 38.38 0.102 2805
 2807 3 35.5 114.01 38.32 0.073 2806
 2808 3 35.54 114.1 38.42 0.000125 2807
 2809 3 37.02 108.02 44.51 0.263 2749
 2810 3 37.2 107.82 44.34 0.208 2809
 2811 3 37.38 107.83 44.14 0.139 2810
 2812 3 37.42 107.72 43.91 0.147 2811
 2813 3 37.52 107.72 43.82 0.149 2812
 2814 3 37.57 107.52 43.73 0.125 2813
 2815 3 37.6 107.43 43.64 0.132 2814
 2816 3 37.64 107.33 43.59 0.116 2815
 2817 3 37.68 107.22 43.56 0.108 2816
 2818 3 37.76 107.13 43.46 0.091 2817
 2819 3 37.81 107.02 43.28 0.086 2818
 2820 3 37.89 106.91 43.13 0.139 2819
 2821 3 38 106.91 43.02 0.174 2820
 2822 3 38.1 106.82 42.95 0.178 2821
 2823 3 38.25 106.72 42.87 0.165 2822
 2824 3 38.38 106.52 42.91 0.135 2823
 2825 3 38.46 106.32 42.92 0.113 2824
 2826 3 38.49 106.21 42.83 0.164 2825
 2827 3 38.54 106.11 42.77 0.159 2826
 2828 3 38.69 105.92 42.7 0.126 2827
 2829 3 38.76 105.81 42.62 0.124 2828
 2830 3 38.83 105.72 42.51 0.135 2829
 2831 3 38.97 105.62 42.35 0.167 2830
 2832 3 39.05 105.5 42.21 0.172 2831
 2833 3 39.15 105.31 42.12 0.21 2832
 2834 3 39.22 105.2 42.02 0.221 2833
 2835 3 39.33 105.11 41.94 0.174 2834
 2836 3 39.51 105 41.88 0.119 2835
 2837 3 39.68 105.11 41.88 0.168 2836
 2838 3 39.86 105 41.91 0.179 2837
 2839 3 39.94 104.79 41.81 0.15 2838
 2840 3 40.08 104.8 41.84 0.11 2839
 2841 3 40.14 104.6 41.81 0.143 2840
 2842 3 40.3 104.51 41.9 0.144 2841
 2843 3 40.44 104.39 41.94 0.132 2842
 2844 3 40.62 104.28 41.91 0.122 2843
 2845 3 40.76 104.28 42.02 0.138 2844
 2846 3 40.9 104.28 42.12 0.139 2845
 2847 3 41.02 104.19 42.27 0.126 2846
 2848 3 41.19 104.19 42.37 0.109 2847
 2849 3 41.32 104.19 42.38 0.149 2848
 2850 3 41.41 104.28 42.42 0.243 2849
 2851 3 41.55 104.29 42.38 0.344 2850
 2852 3 41.65 104.4 42.44 0.396 2851
 2853 3 41.75 104.49 42.49 0.388 2852
 2854 3 41.97 104.38 42.53 0.296 2853
 2855 3 36.06 113.57 49.08 0.107 2521
 2856 3 49.3 118.86 60.39 0.384 2293
 2857 3 49.36 119.16 60.14 0.283 2856
 2858 3 49.4 119.25 60 0.276 2857
 2859 3 49.45 119.43 59.88 0.244 2858
 2860 3 49.48 119.55 59.74 0.284 2859
 2861 3 49.48 119.55 59.59 0.278 2860
 2862 3 49.45 119.64 59.42 0.278 2861
 2863 3 49.54 119.64 59.25 0.359 2862
 2864 3 49.72 119.55 59.03 0.336 2863
 2865 3 49.83 119.53 58.82 0.315 2864
 2866 3 50.16 119.44 58.66 0.273 2865
 2867 3 49.4 119.94 58.89 0.067 2863
 2868 3 49.49 119.84 58.74 0.168 2867
 2869 3 49.99 119.83 58.47 0.384 2868
 2870 3 50.02 119.94 58.29 0.397 2869
 2871 3 50.11 119.94 58.1 0.378 2870
 2872 3 50.19 120.03 57.92 0.363 2871
 2873 3 50.15 120.13 57.75 0.346 2872
 2874 3 50.22 120.22 57.59 0.335 2873
 2875 3 50.25 120.33 57.42 0.297 2874
 2876 3 50.32 120.42 57.25 0.299 2875
 2877 3 50.36 120.42 57.06 0.302 2876
 2878 3 50.35 120.53 56.88 0.29 2877
 2879 3 50.32 120.53 56.74 0.275 2878
 2880 3 50.39 120.61 56.49 0.307 2879
 2881 3 50.36 120.61 56.35 0.378 2880
 2882 3 50.33 120.81 56.18 0.4 2881
 2883 3 50.39 120.81 56.02 0.412 2882
 2884 3 50.37 120.72 55.84 0.364 2883
 2885 3 50.36 120.72 55.7 0.345 2884
 2886 3 50.36 120.72 55.53 0.339 2885
 2887 3 50.3 120.81 55.42 0.333 2886
 2888 3 50.36 120.82 55.25 0.36 2887
 2889 3 50.23 121.02 55.14 0.32 2888
 2890 3 50.18 121.02 55.04 0.324 2889
 2891 3 50.22 120.91 54.82 0.314 2890
 2892 3 50.07 121.02 54.78 0.361 2891
 2893 3 49.97 121.02 54.61 0.328 2892
 2894 3 49.86 121.02 54.5 0.3 2893
 2895 3 49.79 121.02 54.38 0.311 2894
 2896 3 49.68 121.02 54.28 0.284 2895
 2897 3 49.55 121.02 54.18 0.274 2896
 2898 3 49.39 121.02 54.07 0.289 2897
 2899 3 49.05 121.22 53.84 0.394 2898
 2900 3 48.98 121.22 53.72 0.33 2899
 2901 3 48.91 121.11 53.6 0.33 2900
 2902 3 48.73 121.22 53.42 0.348 2901
 2903 3 48.69 121.31 53.24 0.344 2902
 2904 3 48.65 121.42 53.06 0.294 2903
 2905 3 48.68 121.61 52.81 0.343 2904
 2906 3 48.62 121.72 52.59 0.342 2905
 2907 3 48.68 121.81 52.41 0.349 2906
 2908 3 48.65 121.81 52.21 0.338 2907
 2909 3 48.64 121.91 51.92 0.332 2908
 2910 3 48.53 121.92 51.78 0.347 2909
 2911 3 48.37 122.01 51.63 0.327 2910
 2912 3 48.29 121.91 51.46 0.319 2911
 2913 3 48.21 121.8 51.28 0.314 2912
 2914 3 48.1 121.8 51.17 0.329 2913
 2915 3 47.97 121.8 51.06 0.308 2914
 2916 3 47.83 121.8 50.96 0.287 2915
 2917 3 47.75 121.71 50.75 0.275 2916
 2918 3 47.66 121.71 50.64 0.285 2917
 2919 3 47.52 121.71 50.54 0.332 2918
 2920 3 47.36 121.6 50.43 0.298 2919
 2921 3 47.27 121.71 50.24 0.365 2920
 2922 3 47.19 121.91 50.07 0.382 2921
 2923 3 47.11 121.91 49.89 0.385 2922
 2924 3 47.1 122.01 49.67 0.377 2923
 2925 3 47.05 122.1 49.54 0.387 2924
 2926 3 47 122.21 49.35 0.351 2925
 2927 3 46.97 122.21 49.18 0.332 2926
 2928 3 46.9 122.21 49.04 0.294 2927
 2929 3 46.79 122.21 48.88 0.266 2928
 2930 3 46.71 122.3 48.67 0.243 2929
 2931 3 46.64 122.21 48.52 0.258 2930
 2932 3 46.41 122.29 48.32 0.326 2931
 2933 3 46.4 122.29 48.21 0.304 2932
 2934 3 46.35 122.4 48.09 0.274 2933
 2935 3 46.3 122.5 47.92 0.264 2934
 2936 3 46.3 122.7 47.79 0.263 2935
 2937 3 46.26 122.79 47.64 0.245 2936
 2938 3 46.29 122.89 47.47 0.235 2937
 2939 3 46.32 122.89 47.32 0.248 2938
 2940 3 46.39 123.09 47.17 0.236 2939
 2941 3 46.43 123.19 46.99 0.266 2940
 2942 3 46.48 123.19 46.85 0.288 2941
 2943 3 46.57 123.19 46.71 0.277 2942
 2944 3 46.64 123.18 46.54 0.266 2943
 2945 3 46.71 123.18 46.39 0.285 2944
 2946 3 46.85 123.38 46.22 0.313 2945
 2947 3 47 123.49 46.06 0.356 2946
 2948 3 47.15 123.57 45.93 0.4 2947
 2949 3 47.3 123.68 45.81 0.447 2948
 2950 3 47.41 123.77 45.66 0.465 2949
 2951 3 47.52 123.77 45.47 0.493 2950
 2952 3 47.65 123.89 45.32 0.446 2951
 2953 3 47.69 123.88 45.18 0.432 2952
 2954 3 47.7 123.97 45.06 0.412 2953
 2955 3 47.81 123.97 44.89 0.384 2954
 2956 3 47.88 123.97 44.72 0.378 2955
 2957 3 47.94 124.08 44.56 0.346 2956
 2958 3 48.02 124.08 44.39 0.343 2957
 2959 3 48.09 124.05 44.24 0.337 2958
 2960 3 48.19 123.96 44.07 0.296 2959
 2961 3 48.12 123.85 43.89 0.333 2960
 2962 3 48.12 123.76 43.74 0.316 2961
 2963 3 48.04 123.66 43.61 0.321 2962
 2964 3 47.83 123.76 42.67 0.755 2963
 2965 3 47.8 123.66 42.6 0.68 2964
 2966 3 47.84 123.46 42.64 0.649 2965
 2967 3 47.84 123.35 42.66 0.588 2966
 2968 3 47.86 123.26 42.6 0.492 2967
 2969 3 47.84 123.05 42.6 0.396 2968
 2970 3 47.87 122.96 42.66 0.285 2969
 2971 3 47.87 122.85 42.64 0.229 2970
 2972 3 47.91 122.66 42.67 0.172 2971
 2973 3 47.98 122.55 42.67 0.167 2972
 2974 3 48.01 122.44 42.68 0.159 2973
 2975 3 48.08 122.35 42.64 0.165 2974
 2976 3 48.13 122.15 42.63 0.194 2975
 2977 3 48.2 122.04 42.7 0.183 2976
 2978 3 48.25 121.94 42.64 0.187 2977
 2979 3 48.28 121.85 42.54 0.197 2978
 2980 3 48.38 121.74 42.52 0.204 2979
 2981 3 48.63 121.35 42.47 0.324 2980
 2982 3 48.56 121.35 42.39 0.281 2981
 2983 3 48.57 121.24 42.28 0.206 2982
 2984 3 48.6 121.13 42.17 0.159 2983
 2985 3 48.63 121.04 42.06 0.141 2984
 2986 3 48.63 120.93 41.99 0.15 2985
 2987 3 48.64 120.84 41.89 0.159 2986
 2988 3 48.71 120.34 41.35 0.393 2987
 2989 3 48.6 120.25 41.41 0.216 2988
 2990 3 48.49 120.13 41.46 0.216 2989
 2991 3 48.32 119.83 41.42 0.139 2990
 2992 3 48.21 119.74 41.41 0.176 2991
 2993 3 48.15 119.65 41.38 0.204 2992
 2994 3 48.07 119.44 41.38 0.247 2993
 2995 3 47.94 119.35 41.47 0.292 2994
 2996 3 47.87 119.24 41.57 0.313 2995
 2997 3 47.8 119.04 41.24 0.115 2996
 2998 3 47.7 118.94 41.27 0.121 2997
 2999 3 47.69 118.85 41.32 0.113 2998
 3000 3 47.65 118.74 41.42 0.092 2999
 3001 3 47.64 118.65 41.53 0.12 3000
 3002 3 47.62 118.54 41.63 0.102 3001
 3003 3 47.48 118.44 41.7 0.12 3002
 3004 3 47.44 118.26 41.77 0.144 3003
 3005 3 47.33 118.05 41.79 0.143 3004
 3006 3 47.16 117.95 41.82 0.163 3005
 3007 3 47.06 117.84 41.83 0.165 3006
 3008 3 46.84 117.75 41.78 0.215 3007
 3009 3 46.7 117.66 41.72 0.181 3008
 3010 3 46.61 117.46 41.64 0.133 3009
 3011 3 46.48 117.27 41.64 0.131 3010
 3012 3 46.39 117.07 41.63 0.148 3011
 3013 3 46.37 116.96 41.63 0.157 3012
 3014 3 46.23 116.77 41.56 0.146 3013
 3015 3 46.19 116.66 41.53 0.143 3014
 3016 3 46.19 116.46 41.45 0.125 3015
 3017 3 46.06 116.37 41.42 0.15 3016
 3018 3 45.94 116.16 41.42 0.175 3017
 3019 3 45.87 116.07 41.34 0.142 3018
 3020 3 45.74 116.07 41.24 0.125 3019
 3021 3 45.7 115.87 41.2 0.154 3020
 3022 3 45.7 115.77 41.16 0.143 3021
 3023 3 45.59 115.56 41.21 0.15 3022
 3024 3 45.52 115.45 41.31 0.159 3023
 3025 3 45.27 115.47 41.41 0.152 3024
 3026 3 45.19 115.37 41.43 0.16 3025
 3027 3 45.02 115.26 41.5 0.146 3026
 3028 3 44.91 115.26 41.53 0.166 3027
 3029 3 44.76 115.17 41.59 0.17 3028
 3030 3 44.59 115.17 41.78 0.164 3029
 3031 3 44.53 115.28 41.89 0.177 3030
 3032 3 44.53 115.37 42.03 0.142 3031
 3033 3 44.46 115.48 42.17 0.156 3032
 3034 3 44.37 115.48 42.31 0.157 3033
 3035 3 44.31 115.47 42.46 0.155 3034
 3036 3 44.23 115.58 42.56 0.175 3035
 3037 3 44.13 115.67 42.61 0.22 3036
 3038 3 44.33 115.88 42.97 0.162 3037
 3039 3 44.46 115.78 43.17 0.177 3038
 3040 3 44.59 115.68 43.29 0.198 3039
 3041 3 44.73 115.59 43.43 0.136 3040
 3042 3 44.83 115.48 43.57 0.126 3041
 3043 3 44.94 115.39 43.63 0.174 3042
 3044 3 45.06 115.28 43.67 0.167 3043
 3045 3 45.16 115.17 43.71 0.155 3044
 3046 3 45.23 115.07 43.77 0.16 3045
 3047 3 45.3 114.98 43.78 0.163 3046
 3048 3 45.34 114.78 43.89 0.141 3047
 3049 3 45.44 114.67 44.03 0.13 3048
 3050 3 45.46 114.48 44.16 0.136 3049
 3051 3 45.52 114.37 44.21 0.162 3050
 3052 3 45.53 114.17 44.24 0.162 3051
 3053 3 45.52 114.07 44.35 0.125 3052
 3054 3 45.47 113.98 44.42 0.127 3053
 3055 3 45.41 113.78 44.57 0.126 3054
 3056 3 45.46 113.78 44.85 0.178 3055
 3057 3 45.52 113.59 44.92 0.186 3056
 3058 3 45.56 113.48 45.07 0.173 3057
 3059 3 45.57 113.39 45.2 0.215 3058
 3060 3 45.6 113.18 45.29 0.337 3059
 3061 3 45.59 113.09 45.39 0.419 3060
 3062 3 45.54 112.98 45.46 0.503 3061
 3063 3 45.52 112.98 45.59 0.558 3062
 3064 3 45.66 112.78 45.71 0.595 3063
 3065 3 45.64 112.78 45.88 0.661 3064
 3066 3 45.57 112.89 46.1 0.661 3065
 3067 3 45.6 112.78 46.27 0.649 3066
 3068 3 45.59 112.79 46.41 0.7 3067
 3069 3 45.54 112.7 46.43 0.772 3068
 3070 3 45.49 112.7 46.53 0.766 3069
 3071 3 45.42 112.7 46.64 0.455 3070
 3072 3 45.42 112.79 46.89 0.159 3071
 3073 3 46.4 112.39 47.07 0.2 3070
 3074 3 46.49 112.4 47.16 0.195 3073
 3075 3 46.68 112.29 47.14 0.143 3074
 3076 3 46.83 112.29 47.11 0.132 3075
 3077 3 46.9 112.19 47.14 0.143 3076
 3078 3 47.08 112.08 47.17 0.165 3077
 3079 3 47.28 112.08 47.14 0.165 3078
 3080 3 47.43 112.08 47.06 0.186 3079
 3081 3 47.62 112.08 47.03 0.215 3080
 3082 3 47.8 111.98 47.04 0.224 3081
 3083 3 48.07 111.89 47.14 0.161 3082
 3084 3 48.19 111.78 47.13 0.206 3083
 3085 3 48.4 111.69 47.32 0.185 3084
 3086 3 48.58 111.58 47.43 0.187 3085
 3087 3 48.72 111.58 47.49 0.201 3086
 3088 3 48.86 111.67 47.43 0.177 3087
 3089 3 49 111.67 47.42 0.148 3088
 3090 3 49.04 111.88 47.42 0.184 3089
 3091 3 49.22 111.97 47.5 0.133 3090
 3092 3 49.33 111.97 47.5 0.144 3091
 3093 3 49.47 112.09 47.49 0.138 3092
 3094 3 49.62 112.08 47.49 0.152 3093
 3095 3 49.73 112.17 47.53 0.14 3094
 3096 3 49.8 112.17 47.54 0.151 3095
 3097 3 49.87 112.17 47.54 0.151 3096
 3098 3 50.03 112.17 47.49 0.345 3097
 3099 3 50.12 112.27 47.43 0.474 3098
 3100 3 50.32 112.27 47.33 0.622 3099
 3101 3 50.46 112.25 47.26 0.66 3100
 3102 3 50.61 112.36 47.05 0.621 3101
 3103 3 50.79 112.37 47.05 0.59 3102
 3104 3 50.89 112.37 47.08 0.587 3103
 3105 3 51 112.46 47.25 0.55 3104
 3106 3 51.16 112.46 47.3 0.537 3105
 3107 3 51.27 112.46 47.4 0.513 3106
 3108 3 51.43 112.46 47.6 0.496 3107
 3109 3 52.05 111.85 47.32 0.185 3108
 3110 3 52.15 111.76 47.33 0.000125 3109
 3111 3 51.6 112.56 47.83 0.465 3108
 3112 3 51.6 112.87 48 0.446 3111
 3113 3 51.67 112.96 48.1 0.486 3112
 3114 3 51.78 112.95 48.11 0.557 3113
 3115 3 51.25 113.46 47.46 0.062 3114
 3116 3 51.99 112.95 48.19 0.551 3114
 3117 3 52.14 112.85 48.43 0.485 3116
 3118 3 52.27 112.85 48.43 0.4 3117
 3119 3 52.53 112.77 48.43 0.358 3118
 3120 3 52.72 112.57 48.5 0.342 3119
 3121 3 52.96 112.55 48.61 0.318 3120
 3122 3 53.1 112.46 48.69 0.193 3121
 3123 3 53.1 112.46 48.83 0.000125 3122
 3124 3 50.22 112.27 47.35 0.474 3123
 3125 3 50.36 111.56 47.47 0.069 3099
 3126 3 50.44 111.56 47.37 0.109 3125
 3127 3 50.51 111.67 47.43 0.000125 3126
 3128 3 49.73 112.17 47.64 0.018 3096
 3129 3 49.65 112.18 47.6 0.018 3095
 3130 3 43.77 115.58 42.59 0.247 3037
 3131 3 43.65 115.58 42.57 0.302 3130
 3132 3 43.56 115.47 42.46 0.39 3131
 3133 3 43.41 115.49 42.45 0.436 3132
 3134 3 43.27 115.58 42.42 0.465 3133
 3135 3 43.19 115.69 42.25 0.527 3134
 3136 3 43.13 115.69 42.11 0.584 3135
 3137 3 43.17 115.69 41.99 0.645 3136
 3138 3 43.13 115.58 41.89 0.699 3137
 3139 3 42.94 114.89 42.6 0.083 3138
 3140 3 42.89 114.77 42.61 0.152 3139
 3141 3 42.89 114.68 42.71 0.203 3140
 3142 3 42.73 114.88 42.96 0.247 3141
 3143 3 42.66 114.88 43.14 0.203 3142
 3144 3 42.59 114.79 43.18 0.075 3143
 3145 3 43.03 114.49 42.64 0.144 3141
 3146 3 43.02 114.28 42.71 0.091 3145
 3147 3 43.16 115.58 41.68 0.683 3138
 3148 3 42.66 115.57 41.82 0.293 3147
 3149 3 42.62 115.68 41.64 0.22 3148
 3150 3 42.55 115.77 41.32 0.129 3149
 3151 3 42.46 115.98 41.21 0.19 3150
 3152 3 42.38 115.98 41.07 0.228 3151
 3153 3 42.23 116.18 41.04 0.249 3152
 3154 3 42.15 116.07 40.75 0.149 3153
 3155 3 42.01 116.07 40.63 0.168 3154
 3156 3 41.81 116.07 40.57 0.178 3155
 3157 3 41.62 116.18 40.57 0.169 3156
 3158 3 41.44 116.18 40.55 0.123 3157
 3159 3 41.27 116.18 40.56 0.132 3158
 3160 3 41.19 116.17 40.44 0.111 3159
 3161 3 41.06 116.17 40.34 0.132 3160
 3162 3 40.99 116.08 40.16 0.163 3161
 3163 3 40.99 115.98 40.09 0.173 3162
 3164 3 40.95 115.78 40.03 0.185 3163
 3165 3 40.74 115.58 40.01 0.196 3164
 3166 3 40.67 115.48 39.95 0.202 3165
 3167 3 40.52 115.37 39.88 0.165 3166
 3168 3 40.42 115.37 39.83 0.122 3167
 3169 3 40.39 115.28 39.73 0.167 3168
 3170 3 40.36 115.28 39.62 0.178 3169
 3171 3 40.32 115.17 39.45 0.176 3170
 3172 3 40.28 115.17 39.3 0.138 3171
 3173 3 40.17 115.17 39.17 0.121 3172
 3174 3 40.11 115.17 39.03 0.177 3173
 3175 3 40.14 115.17 38.85 0.177 3174
 3176 3 40.21 115.08 38.69 0.084 3175
 3177 3 40.21 114.98 38.52 0.125 3176
 3178 3 40.21 114.87 38.42 0.135 3177
 3179 3 40.21 114.87 38.23 0.135 3178
 3180 3 40.14 114.78 38.09 0.141 3179
 3181 3 40.1 114.67 37.98 0.195 3180
 3182 3 40.15 114.47 37.83 0.442 3181
 3183 3 40.12 114.37 37.71 0.571 3182
 3184 3 40.1 114.26 37.66 0.639 3183
 3185 3 40.14 114.17 37.59 0.684 3184
 3186 3 40.01 113.97 37.46 0.732 3185
 3187 3 40.08 113.97 37.38 0.79 3186
 3188 3 40.19 113.87 37.33 0.846 3187
 3189 3 40.29 113.67 37.31 0.86 3188
 3190 3 40.3 113.67 37.19 0.872 3189
 3191 3 41.04 113.26 37.63 0.112 3190
 3192 3 40.5 113.75 36.83 0.739 3190
 3193 3 40.4 113.37 36.92 0.525 3192
 3194 3 40.24 113.17 37.02 0.421 3193
 3195 3 41.33 113.76 36.88 0.14 3192
 3196 3 41.46 113.76 36.83 0.126 3195
 3197 3 41.6 113.76 36.76 0.076 3196
 3198 3 43.56 115.58 41.31 0.551 3147
 3199 3 43.63 115.66 41.07 0.51 3198
 3200 3 43.73 115.56 40.96 0.405 3199
 3201 3 43.9 115.56 40.92 0.201 3200
 3202 3 47.77 119.35 41.95 0.168 2996
 3203 3 47.64 119.46 42.04 0.2 3202
 3204 3 47.54 119.46 42.1 0.314 3203
 3205 3 47.5 119.46 42.27 0.523 3204
 3206 3 47.64 120.04 41.82 0.095 3205
 3207 3 47.61 120.24 41.78 0.101 3206
 3208 3 47.54 120.35 41.64 0.109 3207
 3209 3 47.39 120.46 41.6 0.122 3208
 3210 3 47.4 120.54 41.47 0.15 3209
 3211 3 47.43 120.65 41.34 0.175 3210
 3212 3 47.46 120.74 41.29 0.152 3211
 3213 3 47.46 120.94 41.25 0.145 3212
 3214 3 47.45 121.15 41.21 0.131 3213
 3215 3 47.49 121.35 41.06 0.097 3214
 3216 3 47.44 119.26 42.42 0.567 3205
 3217 3 47.39 119.26 42.57 0.602 3216
 3218 3 47.35 119.26 42.77 0.593 3217
 3219 3 47.31 119.27 42.92 0.535 3218
 3220 3 47.68 119.66 43.28 0.162 3219
 3221 3 49.06 120.33 40.81 0.151 2989
 3222 3 49.14 120.33 40.64 0.142 3221
 3223 3 49.21 120.44 40.49 0.151 3222
 3224 3 49.32 120.44 40.38 0.11 3223
 3225 3 49.46 120.53 40.28 0.102 3224
 3226 3 49.57 120.63 40.21 0.096 3225
 3227 3 49.6 120.83 40.17 0.112 3226
 3228 3 49.71 120.92 40.06 0.128 3227
 3229 3 49.75 120.92 39.92 0.101 3228
 3230 3 49.79 121.03 39.84 0.083 3229
 3231 3 49.85 121.14 39.77 0.112 3230
 3232 3 49.92 121.23 39.67 0.152 3231
 3233 3 49.95 121.43 39.56 0.137 3232
 3234 3 50.05 121.53 39.41 0.146 3233
 3235 3 50.13 121.73 39.34 0.151 3234
 3236 3 50.18 121.82 39.28 0.167 3235
 3237 3 50.28 121.93 39.16 0.097 3236
 3238 3 50.35 122.03 39.07 0.106 3237
 3239 3 50.38 122.12 38.97 0.136 3238
 3240 3 50.49 122.31 38.82 0.141 3239
 3241 3 50.6 122.31 38.67 0.157 3240
 3242 3 50.71 122.42 38.58 0.152 3241
 3243 3 50.75 122.62 38.46 0.16 3242
 3244 3 50.87 122.71 38.36 0.192 3243
 3245 3 50.96 122.81 38.35 0.181 3244
 3246 3 51.07 122.71 38.22 0.142 3245
 3247 3 51.17 122.82 38.14 0.145 3246
 3248 3 51.18 122.91 37.86 0.17 3247
 3249 3 51.24 122.9 37.73 0.121 3248
 3250 3 51.31 123.2 37.5 0.145 3249
 3251 3 51.3 123.4 37.36 0.122 3250
 3252 3 51.38 123.5 37.23 0.144 3251
 3253 3 51.48 123.59 37.15 0.17 3252
 3254 3 51.56 123.7 37.04 0.179 3253
 3255 3 51.7 123.79 36.97 0.161 3254
 3256 3 51.83 123.79 36.9 0.134 3255
 3257 3 51.94 123.89 36.82 0.125 3256
 3258 3 52.02 123.89 36.72 0.097 3257
 3259 3 52.09 123.89 36.61 0.144 3258
 3260 3 52.06 123.89 36.44 0.189 3259
 3261 3 52.12 123.98 36.28 0.346 3260
 3262 3 52.13 123.89 36.1 0.386 3261
 3263 3 52.15 123.79 35.97 0.448 3262
 3264 3 52.14 123.68 35.86 0.469 3263
 3265 3 52.1 123.68 35.68 0.496 3264
 3266 3 52.12 123.57 35.58 0.461 3265
 3267 3 52.03 123.48 35.5 0.476 3266
 3268 3 52.03 123.57 35.25 0.442 3267
 3269 3 52.12 123.69 35.11 0.459 3268
 3270 3 51.81 122.98 34.98 0.085 3269
 3271 3 51.85 122.98 34.8 0.092 3270
 3272 3 52.3 123.99 34.92 0.265 3269
 3273 3 52.36 124.08 34.82 0.14 3272
 3274 3 52.34 123.99 34.65 0.142 3273
 3275 3 52.35 123.97 34.5 0.14 3274
 3276 3 52.35 123.97 34.36 0.141 3275
 3277 3 52.32 123.88 34.18 0.196 3276
 3278 3 52.32 123.88 34.03 0.29 3277
 3279 3 52.31 123.88 33.9 0.386 3278
 3280 3 52.28 123.88 33.72 0.427 3279
 3281 3 52.27 123.88 33.55 0.453 3280
 3282 3 52.28 124.07 33.47 0.495 3281
 3283 3 52.24 124.27 33.37 0.528 3282
 3284 3 52.22 124.38 33.3 0.599 3283
 3285 3 52.16 124.57 33.35 0.623 3284
 3286 3 52.13 124.57 33.25 0.624 3285
 3287 3 52.09 124.68 33.19 0.599 3286
 3288 3 52.95 124.57 33.07 0.153 3287
 3289 3 53.2 124.66 33.11 0.175 3288
 3290 3 53.31 124.67 33.04 0.19 3289
 3291 3 53.41 124.56 32.87 0.168 3290
 3292 3 53.48 124.56 32.75 0.125 3291
 3293 3 53.52 124.56 32.61 0.118 3292
 3294 3 53.66 124.56 32.5 0.149 3293
 3295 3 53.76 124.67 32.4 0.14 3294
 3296 3 53.8 124.75 32.22 0.119 3295
 3297 3 53.91 124.86 32.12 0.132 3296
 3298 3 54.05 124.95 32.08 0.181 3297
 3299 3 54.16 125.06 32.11 0.16 3298
 3300 3 54.25 125.16 32.06 0.194 3299
 3301 3 54.35 125.36 32 0.224 3300
 3302 3 54.42 125.45 31.99 0.249 3301
 3303 3 54.39 125.55 31.86 0.226 3302
 3304 3 54.2 125.66 31.79 0.175 3303
 3305 3 54.24 125.86 31.7 0.411 3304
 3306 3 54.09 126.06 31.66 0.428 3305
 3307 3 54.16 126.16 31.65 0.635 3306
 3308 3 54.27 126.25 31.68 0.643 3307
 3309 3 54.26 126.45 31.81 0.652 3308
 3310 3 54.42 126.55 31.81 0.65 3309
 3311 3 54.56 126.64 31.8 0.637 3310
 3312 3 54.7 126.84 31.96 0.565 3311
 3313 3 54.84 126.84 32.01 0.538 3312
 3314 3 54.94 126.95 32.11 0.466 3313
 3315 3 55.11 126.95 32.12 0.403 3314
 3316 3 55.29 127.05 32.16 0.314 3315
 3317 3 55.92 126.94 32.48 0.115 3316
 3318 3 56.08 127.03 32.56 0.078 3317
 3319 3 56.23 127.04 32.59 0.109 3318
 3320 3 56.37 127.04 32.69 0.145 3319
 3321 3 56.47 127.04 32.76 0.163 3320
 3322 3 56.61 126.95 32.76 0.16 3321
 3323 3 56.73 126.84 32.72 0.134 3322
 3324 3 56.91 126.73 32.83 0.123 3323
 3325 3 57.02 126.84 32.86 0.102 3324
 3326 3 57.09 126.93 32.94 0.106 3325
 3327 3 57.19 127.04 33.02 0.097 3326
 3328 3 57.34 127.04 33.16 0.145 3327
 3329 3 57.44 127.04 33.34 0.143 3328
 3330 3 57.55 127.04 33.37 0.142 3329
 3331 3 54.62 125.25 31.66 0.088 3303
 3332 3 54.8 125.25 31.81 0.156 3331
 3333 3 54.92 125.25 31.75 0.167 3332
 3334 3 55.06 125.14 31.72 0.128 3333
 3335 3 55.18 125.05 31.75 0.134 3334
 3336 3 55.38 125.03 31.77 0.082 3335
 3337 3 55.42 125.03 31.96 0.105 3336
 3338 3 55.49 125.03 32.05 0.097 3337
 3339 3 54.78 125.25 32.12 0.112 3302
 3340 3 54.92 125.34 32.21 0.108 3339
 3341 3 51.85 124.88 33.18 0.41 3287
 3342 3 51.68 125.07 33.36 0.297 3341
 3343 3 51.27 125.07 33.5 0.113 3342
 3344 3 51.27 125.28 33.62 0.129 3343
 3345 3 51.24 125.37 33.82 0.115 3344
 3346 3 51.91 122.68 35.72 0.119 3267
 3347 3 51.95 122.39 35.83 0.118 3346
 3348 3 52.06 122.39 35.93 0.13 3347
 3349 3 52.06 122.18 36.03 0.157 3348
 3350 3 52.11 122.09 36.04 0.000125 3349
 3351 3 48.85 120.44 41.36 0.15 2988
 3352 3 48.99 121.14 42.53 0.205 2981
 3353 3 49.17 121.14 42.57 0.236 3352
 3354 3 49.27 121.14 42.61 0.291 3353
 3355 3 48.92 121.16 43.13 0.095 3354
 3356 3 49.02 121.05 43.35 0.155 3355
 3357 3 49.09 121.05 43.6 0.206 3356
 3358 3 49.07 120.95 43.85 0.17 3357
 3359 3 49.06 120.86 44.07 0.134 3358
 3360 3 49.12 120.75 44.24 0.166 3359
 3361 3 49.09 120.66 44.43 0.222 3360
 3362 3 49.1 120.55 44.53 0.296 3361
 3363 3 49.06 120.45 44.64 0.404 3362
 3364 3 49.1 120.47 44.78 0.629 3363
 3365 3 49.12 120.36 44.89 0.697 3364
 3366 3 49.1 120.17 44.97 0.702 3365
 3367 3 49.14 120.06 45.11 0.683 3366
 3368 3 49.18 119.97 45.29 0.599 3367
 3369 3 49.03 119.85 45.53 0.494 3368
 3370 3 49.14 119.86 45.68 0.425 3369
 3371 3 49.25 119.67 45.79 0.364 3370
 3372 3 49.25 119.67 45.99 0.247 3371
 3373 3 49.81 120.36 45.47 0.161 3368
 3374 3 49.88 120.36 45.6 0.146 3373
 3375 3 49.95 120.45 45.71 0.144 3374
 3376 3 50.06 120.66 45.78 0.155 3375
 3377 3 50.16 120.75 45.84 0.18 3376
 3378 3 50.24 120.86 46.1 0.154 3377
 3379 3 50.31 121.05 46.04 0.167 3378
 3380 3 50.35 121.16 46.1 0.157 3379
 3381 3 50.53 121.25 46.13 0.117 3380
 3382 3 50.62 121.45 46.2 0.125 3381
 3383 3 50.73 121.56 46.2 0.159 3382
 3384 3 50.91 121.56 46.18 0.14 3383
 3385 3 51.09 121.56 46.18 0.138 3384
 3386 3 51.23 121.56 46.25 0.085 3385
 3387 3 51.33 121.65 46.35 0.155 3386
 3388 3 51.41 121.76 46.4 0.324 3387
 3389 3 51.52 121.85 46.42 0.295 3388
 3390 3 51.69 121.85 46.48 0.231 3389
 3391 3 51.83 122.04 46.44 0.14 3390
 3392 3 51.94 122.25 46.42 0.101 3391
 3393 3 52.12 122.35 46.39 0.114 3392
 3394 3 52.16 122.46 46.42 0.08 3393
 3395 3 49.85 121.03 42.34 0.208 3354
 3396 3 50.02 120.94 42.18 0.188 3395
 3397 3 50.18 120.75 42.1 0.224 3396
 3398 3 50.38 120.84 41.99 0.25 3397
 3399 3 50.51 120.73 41.99 0.345 3398
 3400 3 50.63 120.73 41.95 0.437 3399
 3401 3 50.74 120.64 41.97 0.494 3400
 3402 3 50.92 120.64 41.91 0.554 3401
 3403 3 50.83 120.54 42.54 0.149 3402
 3404 3 50.74 120.64 42.67 0.165 3403
 3405 3 50.62 120.84 42.77 0.037 3404
 3406 3 51.08 120.73 41.72 0.572 3402
 3407 3 51.22 120.73 41.71 0.601 3406
 3408 3 51.32 120.73 41.68 0.655 3407
 3409 3 51.43 120.62 41.67 0.714 3408
 3410 3 51.53 120.63 41.6 0.766 3409
 3411 3 51.63 120.54 41.6 0.812 3410
 3412 3 51.69 120.63 41.58 0.817 3411
 3413 3 51.74 121.33 42.23 0.451 3412
 3414 3 51.84 121.54 42.28 0.374 3413
 3415 3 52.03 121.94 42.12 0.171 3414
 3416 3 52.21 122.02 42.04 0.161 3415
 3417 3 52.38 122.13 42.04 0.197 3416
 3418 3 52.49 122.22 41.94 0.254 3417
 3419 3 52.57 122.13 41.94 0.335 3418
 3420 3 52.71 122.13 41.9 0.349 3419
 3421 3 52.87 121.91 41.86 0.362 3420
 3422 3 52.99 121.83 41.87 0.4 3421
 3423 3 53.03 121.62 41.86 0.474 3422
 3424 3 53.28 121.61 41.82 0.616 3423
 3425 3 53.39 121.52 41.82 0.667 3424
 3426 3 53.48 121.41 41.68 0.697 3425
 3427 3 53.59 121.41 41.61 0.654 3426
 3428 3 53.73 121.3 41.65 0.524 3427
 3429 3 53.92 121.51 41.33 0.287 3428
 3430 3 53.98 121.01 41.18 0.163 3429
 3431 3 54.04 120.91 41.11 0.224 3430
 3432 3 54.13 120.99 41.07 0.301 3431
 3433 3 54.28 120.8 41.11 0.63 3432
 3434 3 54.33 120.81 40.8 0.688 3433
 3435 3 54.47 120.7 40.96 0.749 3434
 3436 3 54.5 120.61 40.87 0.771 3435
 3437 3 54.57 120.41 41.08 0.717 3436
 3438 3 54.6 121.09 40 0.252 3437
 3439 3 54.57 121.2 39.62 0.124 3438
 3440 3 54.6 121.09 39.5 0.071 3439
 3441 3 54.61 121.2 39.42 0.109 3440
 3442 3 54.61 121.3 39.33 0.14 3441
 3443 3 54.69 121.2 39.15 0.149 3442
 3444 3 54.71 121.3 39.03 0.118 3443
 3445 3 54.79 121.28 38.89 0.093 3444
 3446 3 54.86 121.28 38.73 0.111 3445
 3447 3 54.89 121.39 38.62 0.137 3446
 3448 3 55.01 121.39 38.5 0.167 3447
 3449 3 55.14 121.28 38.33 0.183 3448
 3450 3 55.24 121.17 38.17 0.221 3449
 3451 3 55.32 120.87 37.94 0.201 3450
 3452 3 55.38 120.79 37.72 0.164 3451
 3453 3 55.44 120.68 37.55 0.166 3452
 3454 3 55.64 120.68 37.37 0.117 3453
 3455 3 55.75 120.87 37.15 0.157 3454
 3456 3 55.82 120.98 36.97 0.155 3455
 3457 3 55.89 120.98 36.86 0.111 3456
 3458 3 55.89 121.07 36.68 0.131 3457
 3459 3 55.86 121.07 36.57 0.157 3458
 3460 3 55.92 121.28 36.47 0.161 3459
 3461 3 55.9 121.48 36.33 0.161 3460
 3462 3 55.93 121.57 36.18 0.167 3461
 3463 3 56 121.57 35.97 0.165 3462
 3464 3 56.17 121.46 35.71 0.182 3463
 3465 3 56.17 121.37 35.65 0.157 3464
 3466 3 56.25 121.37 35.47 0.167 3465
 3467 3 56.29 121.26 35.29 0.183 3466
 3468 3 56.43 121.25 35.05 0.16 3467
 3469 3 56.43 121.15 34.86 0.119 3468
 3470 3 56.39 121.14 34.72 0.157 3469
 3471 3 56.44 121.15 34.6 0.182 3470
 3472 3 56.51 121.06 34.46 0.192 3471
 3473 3 56.68 121.15 34.29 0.171 3472
 3474 3 56.75 121.24 34.11 0.225 3473
 3475 3 56.84 121.15 33.97 0.226 3474
 3476 3 56.71 121.34 33.83 0.241 3475
 3477 3 56.75 121.45 33.69 0.333 3476
 3478 3 56.89 121.54 33.5 0.443 3477
 3479 3 56.94 121.43 33.35 0.497 3478
 3480 3 57 121.63 33.23 0.503 3479
 3481 3 56.96 121.54 33.05 0.517 3480
 3482 3 56.97 121.63 32.86 0.458 3481
 3483 3 56.97 121.54 32.61 0.314 3482
 3484 3 57.02 121.43 32.44 0.238 3483
 3485 3 57.05 121.34 32.29 0.167 3484
 3486 3 57.05 121.13 32.19 0.084 3485
 3487 3 57.08 121.13 32.08 0.058 3486
 3488 3 57.14 121.04 33.82 0.162 3475
 3489 3 57.27 121.04 33.72 0.16 3488
 3490 3 57.37 121.04 33.64 0.163 3489
 3491 3 57.48 121.04 33.5 0.112 3490
 3492 3 57.62 121.04 33.32 0.141 3491
 3493 3 57.73 121.04 33.19 0.183 3492
 3494 3 57.83 121.04 33.05 0.174 3493
 3495 3 57.9 121.04 32.87 0.199 3494
 3496 3 58.01 121.04 32.76 0.262 3495
 3497 3 58.18 121.04 32.58 0.451 3496
 3498 3 58.31 121.63 32.88 0.146 3497
 3499 3 58.39 121.63 32.73 0.084 3498
 3500 3 58.5 121.63 32.76 0.045 3499
 3501 3 58.29 120.83 32.37 0.439 3497
 3502 3 58.3 120.63 32.24 0.448 3501
 3503 3 58.33 120.52 32.16 0.454 3502
 3504 3 58.37 120.33 32.09 0.378 3503
 3505 3 58.41 120.13 32.16 0.303 3504
 3506 3 58.44 120.02 32.19 0.187 3505
 3507 3 54.68 120.2 41.28 0.47 3437
 3508 3 54.86 120.11 41.43 0.403 3507
 3509 3 54.99 120.11 41.32 0.269 3508
 3510 3 47.77 123.94 42.17 0.609 2964
 3511 3 47.73 124.04 41.71 0.52 3510
 3512 3 47.8 124.15 41.49 0.426 3511
 3513 3 47.87 124.04 40.99 0.306 3512
 3514 3 47.86 124.04 40.82 0.312 3513
 3515 3 47.9 124.04 40.6 0.329 3514
 3516 3 47.94 124.13 40.39 0.391 3515
 3517 3 47.88 124.13 40.24 0.411 3516
 3518 3 47.98 124.24 40.11 0.391 3517
 3519 3 47.98 124.24 39.96 0.414 3518
 3520 3 48.01 124.33 39.78 0.388 3519
 3521 3 47.98 124.43 39.66 0.381 3520
 3522 3 47.98 124.54 39.53 0.32 3521
 3523 3 47.98 124.52 39.32 0.284 3522
 3524 3 47.94 124.63 39.14 0.264 3523
 3525 3 47.87 124.63 38.99 0.276 3524
 3526 3 47.86 124.73 38.86 0.291 3525
 3527 3 47.83 124.82 38.74 0.307 3526
 3528 3 47.76 124.82 38.54 0.361 3527
 3529 3 47.66 124.93 38.43 0.43 3528
 3530 3 47.54 124.82 38.32 0.51 3529
 3531 3 47.44 124.93 38.18 0.573 3530
 3532 3 47.29 124.82 38.11 0.603 3531
 3533 3 47.19 124.82 37.95 0.66 3532
 3534 3 47.09 124.93 37.95 0.714 3533
 3535 3 46.99 124.93 37.89 0.748 3534
 3536 3 46.87 125.04 37.82 0.816 3535
 3537 3 46.77 125.13 37.78 0.898 3536
 3538 3 46.66 125.13 37.79 0.929 3537
 3539 3 46.49 125.12 37.92 0.984 3538
 3540 3 47.08 125.63 36.72 0.333 3539
 3541 3 47.05 125.73 36.61 0.31 3540
 3542 3 47.05 125.93 36.5 0.292 3541
 3543 3 46.99 126.13 36.35 0.28 3542
 3544 3 46.97 126.23 36.21 0.291 3543
 3545 3 46.91 126.32 36.07 0.302 3544
 3546 3 46.87 126.32 35.91 0.309 3545
 3547 3 46.91 126.43 35.81 0.318 3546
 3548 3 46.87 126.62 35.71 0.329 3547
 3549 3 46.93 126.71 35.57 0.304 3548
 3550 3 46.93 126.82 35.41 0.232 3549
 3551 3 47 126.91 35.34 0.286 3550
 3552 3 46.9 126.91 35.14 0.326 3551
 3553 3 46.86 127.12 34.99 0.303 3552
 3554 3 46.78 127.21 34.78 0.246 3553
 3555 3 46.66 127.21 34.68 0.266 3554
 3556 3 46.55 127.32 34.56 0.25 3555
 3557 3 46.53 127.41 34.42 0.26 3556
 3558 3 46.4 127.52 34.32 0.292 3557
 3559 3 46.35 127.52 34.21 0.351 3558
 3560 3 46.28 127.62 34.09 0.38 3559
 3561 3 46.18 127.71 34.07 0.392 3560
 3562 3 46.03 127.7 33.91 0.37 3561
 3563 3 45.9 127.7 33.85 0.353 3562
 3564 3 45.76 127.72 33.68 0.314 3563
 3565 3 45.68 127.72 33.54 0.314 3564
 3566 3 45.57 127.62 33.45 0.293 3565
 3567 3 45.48 127.62 33.32 0.247 3566
 3568 3 45.4 127.72 33.24 0.265 3567
 3569 3 45.4 127.81 33.14 0.313 3568
 3570 3 45.36 127.92 33.06 0.333 3569
 3571 3 45.28 127.92 32.96 0.355 3570
 3572 3 45.11 127.92 32.89 0.307 3571
 3573 3 45.15 128.01 32.77 0.315 3572
 3574 3 44.86 127.92 32.96 0.026 3573
 3575 3 45.15 128.12 32.6 0.285 3573
 3576 3 45.11 128.22 32.49 0.307 3575
 3577 3 44.78 127.72 32.35 0.251 3576
 3578 3 44.6 127.62 32.28 0.239 3577
 3579 3 44.43 127.61 32.24 0.229 3578
 3580 3 44.26 127.41 32.2 0.196 3579
 3581 3 44.13 127.3 32.09 0.215 3580
 3582 3 44.01 127.21 31.94 0.159 3581
 3583 3 43.87 127.11 31.83 0.17 3582
 3584 3 43.77 127.02 31.71 0.169 3583
 3585 3 43.69 126.91 31.51 0.191 3584
 3586 3 43.54 126.81 31.37 0.182 3585
 3587 3 43.44 126.81 31.21 0.189 3586
 3588 3 43.37 126.72 31.07 0.21 3587
 3589 3 43.3 126.61 30.89 0.247 3588
 3590 3 43.2 126.52 30.78 0.261 3589
 3591 3 43.09 126.52 30.69 0.346 3590
 3592 3 43.5 126.11 30.85 0.128 3591
 3593 3 43.48 125.91 30.89 0.104 3592
 3594 3 43.42 125.8 30.9 0.139 3593
 3595 3 43.35 125.61 30.94 0.141 3594
 3596 3 43.34 125.41 30.94 0.132 3595
 3597 3 43.23 125.22 30.96 0.117 3596
 3598 3 43.09 125.22 30.98 0.109 3597
 3599 3 42.95 125.11 30.94 0.165 3598
 3600 3 42.84 125.1 30.96 0.215 3599
 3601 3 42.69 125.01 30.93 0.318 3600
 3602 3 42.58 124.9 30.86 0.497 3601
 3603 3 42.47 124.91 30.84 0.554 3602
 3604 3 42.37 124.82 30.75 0.609 3603
 3605 3 42.17 124.71 30.79 0.618 3604
 3606 3 42.12 124.51 30.77 0.602 3605
 3607 3 42 124.41 30.75 0.538 3606
 3608 3 41.85 124.41 31.09 0.334 3607
 3609 3 41.7 124.52 31.22 0.227 3608
 3610 3 41.56 124.53 31.5 0.132 3609
 3611 3 41.43 124.52 31.7 0.134 3610
 3612 3 41.28 124.54 31.82 0.128 3611
 3613 3 41.2 124.63 31.97 0.135 3612
 3614 3 41.09 124.84 31.98 0.15 3613
 3615 3 40.98 124.93 31.98 0.165 3614
 3616 3 40.87 124.93 31.93 0.15 3615
 3617 3 40.74 125.13 31.88 0.104 3616
 3618 3 40.67 125.24 31.84 0.127 3617
 3619 3 40.55 125.13 31.76 0.134 3618
 3620 3 40.39 125.13 31.69 0.118 3619
 3621 3 40.27 125.24 31.76 0.111 3620
 3622 3 40.17 125.24 31.8 0.000125 3621
 3623 3 42.79 126.6 30.55 0.256 3591
 3624 3 42.66 126.6 30.44 0.262 3623
 3625 3 42.51 126.51 30.3 0.228 3624
 3626 3 42.32 126.4 30.21 0.184 3625
 3627 3 42.17 126.3 30.1 0.229 3626
 3628 3 42.07 126.21 30 0.268 3627
 3629 3 41.95 126.12 30 0.321 3628
 3630 3 41.88 126.01 29.91 0.374 3629
 3631 3 41.78 125.91 29.86 0.415 3630
 3632 3 41.67 125.82 29.79 0.431 3631
 3633 3 41.6 125.82 29.7 0.429 3632
 3634 3 41.43 126.12 29.27 0.161 3633
 3635 3 41.35 126.12 29.11 0.18 3634
 3636 3 41.17 126.12 28.95 0.159 3635
 3637 3 41.06 126 28.75 0.184 3636
 3638 3 40.98 126 28.57 0.213 3637
 3639 3 40.88 126 28.45 0.293 3638
 3640 3 40.78 126 28.33 0.373 3639
 3641 3 40.7 126.11 28.26 0.439 3640
 3642 3 40.64 126 28.1 0.489 3641
 3643 3 40.56 126 27.97 0.497 3642
 3644 3 40.43 126 27.85 0.52 3643
 3645 3 40.39 126 27.67 0.532 3644
 3646 3 40.3 126 27.6 0.555 3645
 3647 3 40.21 125.9 27.47 0.535 3646
 3648 3 40.1 125.9 27.35 0.548 3647
 3649 3 40.1 126 27.17 0.497 3648
 3650 3 40.09 126 27.06 0.438 3649
 3651 3 39.87 125.9 27.08 0.294 3650
 3652 3 39.66 126 27.1 0.236 3651
 3653 3 39.53 125.92 26.97 0.192 3652
 3654 3 39.42 125.91 26.94 0.161 3653
 3655 3 39.34 125.91 26.81 0.155 3654
 3656 3 39.27 126 26.74 0.183 3655
 3657 3 39.18 125.91 26.63 0.158 3656
 3658 3 39.14 126 26.47 0.169 3657
 3659 3 39 126 26.31 0.171 3658
 3660 3 38.92 126.11 26.17 0.181 3659
 3661 3 38.87 126.11 26.03 0.206 3660
 3662 3 38.77 126 25.83 0.202 3661
 3663 3 38.76 126 25.67 0.203 3662
 3664 3 38.71 125.91 25.49 0.19 3663
 3665 3 38.71 125.8 25.26 0.227 3664
 3666 3 38.71 125.69 25.1 0.2 3665
 3667 3 38.67 125.6 24.88 0.151 3666
 3668 3 38.6 125.49 24.74 0.155 3667
 3669 3 38.48 125.39 24.58 0.177 3668
 3670 3 38.35 125.3 24.49 0.196 3669
 3671 3 38.2 125.19 24.37 0.175 3670
 3672 3 38.06 124.99 24.17 0.19 3671
 3673 3 37.94 124.91 24.1 0.172 3672
 3674 3 37.85 124.8 24.05 0.201 3673
 3675 3 37.76 124.62 23.99 0.199 3674
 3676 3 37.68 124.51 23.87 0.187 3675
 3677 3 37.61 124.42 23.74 0.151 3676
 3678 3 37.54 124.41 23.62 0.142 3677
 3679 3 37.43 124.3 23.51 0.16 3678
 3680 3 37.39 124.21 23.37 0.172 3679
 3681 3 37.29 124.11 23.31 0.202 3680
 3682 3 37.21 124 23.24 0.229 3681
 3683 3 37.11 124 23.02 0.254 3682
 3684 3 37.04 124 22.86 0.218 3683
 3685 3 36.92 124.11 22.7 0.196 3684
 3686 3 36.79 124.3 22.55 0.167 3685
 3687 3 36.68 124.21 22.37 0.153 3686
 3688 3 36.65 124.21 22.23 0.133 3687
 3689 3 36.57 124.21 22.11 0.163 3688
 3690 3 36.44 124.21 22 0.125 3689
 3691 3 36.36 124.21 21.79 0.147 3690
 3692 3 36.26 124.21 21.66 0.125 3691
 3693 3 36.21 124.21 21.55 0.152 3692
 3694 3 36.18 124.3 21.37 0.176 3693
 3695 3 36.14 124.41 21.25 0.231 3694
 3696 3 36.14 124.41 21.07 0.274 3695
 3697 3 36.11 124.5 20.98 0.311 3696
 3698 3 35.63 124.4 21.11 0.14 3697
 3699 3 35.5 124.4 20.95 0.149 3698
 3700 3 35.44 124.49 20.79 0.166 3699
 3701 3 35.38 124.6 20.73 0.182 3700
 3702 3 35.33 124.49 20.5 0.156 3701
 3703 3 35.32 124.6 20.29 0.17 3702
 3704 3 35.24 124.6 20.05 0.326 3703
 3705 3 35.11 124.49 19.96 0.526 3704
 3706 3 34.94 124.29 20.02 0.447 3705
 3707 3 34.9 124.2 19.95 0.544 3706
 3708 3 34.84 123.99 19.86 0.617 3707
 3709 3 34.77 123.9 19.73 0.776 3708
 3710 3 34.7 123.9 19.62 0.855 3709
 3711 3 34.57 124.1 19.43 0.787 3710
 3712 3 34.48 123.81 19.64 0.793 3711
 3713 3 34.33 123.4 19.89 0.576 3712
 3714 3 34.14 123.39 19.57 0.412 3713
 3715 3 34.04 123.3 19.3 0.328 3714
 3716 3 33.94 123.09 19.05 0.000125 3715
 3717 3 34.65 122.9 20.66 0.106 3713
 3718 3 34.54 122.81 20.7 0.11 3717
 3719 3 34.41 122.71 20.71 0.156 3718
 3720 3 34.33 122.51 20.79 0.374 3719
 3721 3 34.27 122.41 20.79 0.43 3720
 3722 3 34.26 122.31 20.84 0.517 3721
 3723 3 34.16 122.2 20.93 0.574 3722
 3724 3 34.12 122.11 21.02 0.59 3723
 3725 3 34.13 122 21.23 0.516 3724
 3726 3 33.99 121.91 21.39 0.455 3725
 3727 3 33.92 121.92 21.54 0.411 3726
 3728 3 33.73 121.81 21.52 0.355 3727
 3729 3 33.69 121.72 21.54 0.288 3728
 3730 3 33.69 121.42 21.8 0.144 3729
 3731 3 33.56 121.31 21.86 0.16 3730
 3732 3 33.4 121.11 21.91 0.172 3731
 3733 3 33.21 121.03 21.88 0.162 3732
 3734 3 33.16 120.83 21.94 0.143 3733
 3735 3 33.14 120.72 21.9 0.161 3734
 3736 3 33.09 120.53 21.81 0.125 3735
 3737 3 33.03 120.42 21.8 0.133 3736
 3738 3 32.92 120.32 21.77 0.133 3737
 3739 3 32.77 120.11 21.89 0.126 3738
 3740 3 32.67 120.11 22.11 0.195 3739
 3741 3 32.63 120.02 22.21 0.289 3740
 3742 3 32.53 120.02 22.25 0.405 3741
 3743 3 32.41 119.93 22.25 0.463 3742
 3744 3 32.35 119.93 22.36 0.496 3743
 3745 3 32.46 120.33 22.93 0.128 3744
 3746 3 32.46 120.43 23 0.108 3745
 3747 3 32.46 120.52 23.05 0.191 3746
 3748 3 32.42 120.63 23.34 0.096 3747
 3749 3 32.41 120.74 23.54 0.143 3748
 3750 3 32.41 120.83 23.68 0.122 3749
 3751 3 32.45 120.94 23.89 0.116 3750
 3752 3 32.46 121.13 24.05 0.121 3751
 3753 3 32.45 121.33 24.2 0.13 3752
 3754 3 32.46 121.44 24.36 0.184 3753
 3755 3 32.52 121.63 24.5 0.133 3754
 3756 3 32.63 121.74 24.59 0.116 3755
 3757 3 32.7 121.83 24.73 0.109 3756
 3758 3 32.83 121.94 24.86 0.153 3757
 3759 3 32.93 122.13 24.95 0.167 3758
 3760 3 32.97 122.24 25.04 0.18 3759
 3761 3 33.07 122.44 25.09 0.218 3760
 3762 3 33.19 122.63 25.11 0.249 3761
 3763 3 33.29 122.74 25.14 0.256 3762
 3764 3 33.44 122.64 25.18 0.367 3763
 3765 3 33.57 123.03 25.39 0.149 3764
 3766 3 33.68 123.14 25.52 0.174 3765
 3767 3 33.83 123.34 25.57 0.17 3766
 3768 3 34 123.44 25.68 0.139 3767
 3769 3 34.07 123.64 25.79 0.16 3768
 3770 3 34.14 123.73 25.87 0.147 3769
 3771 3 34.25 123.84 26.02 0.129 3770
 3772 3 34.26 123.94 26.05 0.119 3771
 3773 3 34.31 124.03 26.16 0.111 3772
 3774 3 34.46 124.23 26.21 0.138 3773
 3775 3 34.56 124.44 26.21 0.134 3774
 3776 3 34.66 124.64 26.21 0.126 3775
 3777 3 34.75 124.73 26.21 0.155 3776
 3778 3 34.81 124.94 26.3 0.169 3777
 3779 3 34.92 125.03 26.3 0.202 3778
 3780 3 35.02 125.33 26.39 0.146 3779
 3781 3 35.1 125.43 26.34 0.182 3780
 3782 3 35.17 125.63 26.36 0.185 3781
 3783 3 35.2 125.84 26.45 0.201 3782
 3784 3 35.21 126.04 26.5 0.165 3783
 3785 3 35.28 126.23 26.55 0.116 3784
 3786 3 35.28 126.43 26.55 0.12 3785
 3787 3 35.34 126.63 26.54 0.099 3786
 3788 3 35.42 126.73 26.57 0.081 3787
 3789 3 35.42 126.84 26.55 0.098 3788
 3790 3 35.49 126.93 26.59 0.141 3789
 3791 3 35.67 127.04 26.69 0.198 3790
 3792 3 35.75 127.13 26.69 0.185 3791
 3793 3 35.84 127.23 26.74 0.186 3792
 3794 3 35.87 127.34 26.87 0.168 3793
 3795 3 35.95 127.43 26.97 0.158 3794
 3796 3 35.99 127.54 27.06 0.181 3795
 3797 3 36.06 127.54 27.21 0.218 3796
 3798 3 36.11 127.54 27.42 0.177 3797
 3799 3 36.19 127.43 27.58 0.104 3798
 3800 3 32.28 119.63 22.32 0.461 3744
 3801 3 32.14 119.43 22.32 0.458 3800
 3802 3 31.99 119.33 22.39 0.447 3801
 3803 3 31.91 119.22 22.39 0.457 3802
 3804 3 31.74 119.13 22.39 0.464 3803
 3805 3 31.64 119.04 22.46 0.52 3804
 3806 3 31.43 118.93 22.61 0.546 3805
 3807 3 31.32 118.93 22.71 0.537 3806
 3808 3 31.41 119.04 23.23 0.38 3807
 3809 3 31.26 118.93 23.23 0.235 3808
 3810 3 31.17 118.93 23.32 0.102 3809
 3811 3 31.63 119.34 23.64 0.058 3808
 3812 3 31.75 119.43 23.75 0.073 3811
 3813 3 31.82 119.43 23.86 0.098 3812
 3814 3 31.91 119.54 24.04 0.088 3813
 3815 3 31.85 119.54 24.18 0.1 3814
 3816 3 32.1 120.02 21.61 0.106 3743
 3817 3 32.02 120.02 21.5 0.123 3816
 3818 3 31.99 120.02 21.34 0.099 3817
 3819 3 31.99 120.02 21.16 0.058 3818
 3820 3 31.99 119.91 21.02 0.085 3819
 3821 3 31.86 119.93 20.91 0.08 3820
 3822 3 31.88 120.02 20.82 0.094 3821
 3823 3 31.92 120.02 20.71 0.087 3822
 3824 3 31.91 120.21 20.68 0.124 3823
 3825 3 31.86 120.21 20.54 0.161 3824
 3826 3 31.78 120.32 20.43 0.119 3825
 3827 3 31.64 120.33 20.43 0.077 3826
 3828 3 31.57 120.22 20.5 0.088 3827
 3829 3 31.46 120.22 20.46 0.103 3828
 3830 3 31.35 120.21 20.41 0.09 3829
 3831 3 36.5 124.79 20.79 0.149 3697
 3832 3 36.68 124.88 20.6 0.179 3831
 3833 3 36.75 124.88 20.42 0.18 3832
 3834 3 36.86 124.77 20.22 0.124 3833
 3835 3 37 124.68 20.12 0.155 3834
 3836 3 37.11 124.58 19.97 0.159 3835
 3837 3 37.18 124.49 19.8 0.152 3836
 3838 3 37.26 124.49 19.63 0.118 3837
 3839 3 37.44 124.38 19.49 0.135 3838
 3840 3 37.59 124.47 19.4 0.132 3839
 3841 3 37.65 124.58 19.37 0.114 3840
 3842 3 37.76 124.68 19.22 0.13 3841
 3843 3 37.88 124.68 19.08 0.154 3842
 3844 3 38.04 124.77 19.03 0.194 3843
 3845 3 38.24 124.86 18.96 0.261 3844
 3846 3 38.39 124.97 18.92 0.254 3845
 3847 3 38.67 125.17 18.99 0.168 3846
 3848 3 38.74 125.37 19.06 0.163 3847
 3849 3 38.79 125.47 19.01 0.194 3848
 3850 3 38.79 125.67 18.76 0.158 3849
 3851 3 38.92 125.76 18.65 0.169 3850
 3852 3 39 125.76 18.47 0.151 3851
 3853 3 39.07 125.87 18.44 0.128 3852
 3854 3 39.14 126.06 18.4 0.148 3853
 3855 3 39.11 126.17 18.3 0.154 3854
 3856 3 39.21 126.25 18.17 0.156 3855
 3857 3 39.26 126.36 18.15 0.148 3856
 3858 3 39.29 126.45 18.05 0.175 3857
 3859 3 39.43 126.56 18.01 0.149 3858
 3860 3 39.56 126.65 17.97 0.148 3859
 3861 3 39.65 126.75 17.94 0.142 3860
 3862 3 39.79 126.87 17.87 0.172 3861
 3863 3 39.92 126.96 17.8 0.182 3862
 3864 3 39.94 127.15 17.58 0.159 3863
 3865 3 40.03 127.26 17.51 0.157 3864
 3866 3 40.17 127.46 17.49 0.146 3865
 3867 3 40.26 127.55 17.47 0.172 3866
 3868 3 40.44 127.65 17.46 0.206 3867
 3869 3 40.54 127.74 17.4 0.258 3868
 3870 3 40.67 127.85 17.33 0.331 3869
 3871 3 40.78 127.95 17.28 0.388 3870
 3872 3 40.85 128.03 17.24 0.457 3871
 3873 3 41 128.14 17.24 0.53 3872
 3874 3 41.13 128.25 17.29 0.606 3873
 3875 3 41.37 128.25 17.43 0.633 3874
 3876 3 41.45 128.33 17.48 0.665 3875
 3877 3 41.62 128.33 17.51 0.658 3876
 3878 3 41.74 128.33 17.6 0.604 3877
 3879 3 41.81 128.44 17.55 0.585 3878
 3880 3 41.93 128.33 17.32 0.472 3879
 3881 3 42.1 128.23 17.08 0.394 3880
 3882 3 42.28 128.42 16.96 0.237 3881
 3883 3 42.49 128.43 16.78 0.142 3882
 3884 3 42.6 128.64 16.78 0.041 3883
 3885 3 41.63 129.13 17.86 0.172 3879
 3886 3 41.65 129.33 17.81 0.131 3885
 3887 3 41.63 129.73 17.77 0.166 3886
 3888 3 41.62 129.83 17.81 0.186 3887
 3889 3 41.59 130.04 17.73 0.152 3888
 3890 3 41.48 130.25 17.75 0.2 3889
 3891 3 41.37 130.35 17.68 0.238 3890
 3892 3 41.27 130.35 17.5 0.303 3891
 3893 3 41.31 130.35 17.39 0.418 3892
 3894 3 41.42 130.33 17.18 0.669 3893
 3895 3 41.49 130.44 17.13 0.748 3894
 3896 3 41.52 130.63 17.09 0.822 3895
 3897 3 41.41 130.83 17.06 0.836 3896
 3898 3 41.51 130.83 17.07 0.864 3897
 3899 3 41.47 131.04 17.11 0.805 3898
 3900 3 41.48 130.94 16.95 0.619 3899
 3901 3 37.21 123.71 23.34 0.145 3682
 3902 3 37.14 123.5 23.36 0.153 3901
 3903 3 37.12 123.41 23.48 0.115 3902
 3904 3 37.09 123.3 23.54 0.127 3903
 3905 3 37.12 123.11 23.66 0.134 3904
 3906 3 37.16 122.91 23.75 0.107 3905
 3907 3 37.19 122.8 23.96 0.095 3906
 3908 3 37.22 122.5 23.98 0.123 3907
 3909 3 37.15 122.3 24 0.142 3908
 3910 3 37.05 122.22 24.05 0.119 3909
 3911 3 36.98 122.11 24.05 0.113 3910
 3912 3 36.95 121.91 24.16 0.127 3911
 3913 3 36.98 121.82 24.3 0.105 3912
 3914 3 37.03 121.72 24.37 0.145 3913
 3915 3 37.06 121.61 24.39 0.152 3914
 3916 3 37.15 121.41 24.36 0.161 3915
 3917 3 37.23 121.22 24.39 0.142 3916
 3918 3 37.21 121.02 24.37 0.13 3917
 3919 3 37.16 120.91 24.32 0.097 3918
 3920 3 37.2 120.82 24.3 0.086 3919
 3921 3 37.27 120.71 24.23 0.106 3920
 3922 3 37.31 120.61 24.18 0.146 3921
 3923 3 37.39 120.5 24.16 0.167 3922
 3924 3 37.47 120.41 24.11 0.307 3923
 3925 3 37.56 120.3 24.18 0.494 3924
 3926 3 37.56 120.21 24.09 0.587 3925
 3927 3 37.57 120.11 24.26 0.666 3926
 3928 3 37.61 120 24.33 0.709 3927
 3929 3 37.53 119.91 24.49 0.839 3928
 3930 3 38.21 119.8 24.22 0.607 3929
 3931 3 38.31 119.69 24.37 0.618 3930
 3932 3 38.31 119.6 24.28 0.617 3931
 3933 3 38.56 119.38 23.31 0.089 3932
 3934 3 38.59 119.28 23.24 0.109 3933
 3935 3 38.59 119.28 23.03 0.081 3934
 3936 3 38.6 119.28 22.9 0.053 3935
 3937 3 38.66 119.19 22.79 0.116 3936
 3938 3 38.71 119.08 22.7 0.118 3937
 3939 3 38.82 118.88 22.64 0.108 3938
 3940 3 38.89 118.78 22.57 0.133 3939
 3941 3 38.92 118.59 22.41 0.137 3940
 3942 3 38.92 118.39 22.31 0.139 3941
 3943 3 38.99 118.19 22.32 0.111 3942
 3944 3 39.1 117.89 22.32 0.145 3943
 3945 3 39.11 117.78 22.29 0.18 3944
 3946 3 39.11 117.59 22.23 0.108 3945
 3947 3 39.21 117.39 22.09 0.069 3946
 3948 3 39.18 117.28 22.07 0.116 3947
 3949 3 39.15 117.09 22.06 0.089 3948
 3950 3 39.15 116.98 22.04 0.000125 3949
 3951 3 45.21 128.31 32.39 0.226 3576
 3952 3 45.23 128.4 32.29 0.239 3951
 3953 3 45.26 128.6 32.17 0.276 3952
 3954 3 45.26 128.71 32.05 0.282 3953
 3955 3 45.23 128.81 31.94 0.31 3954
 3956 3 45.29 128.9 31.8 0.349 3955
 3957 3 45.26 128.9 31.62 0.372 3956
 3958 3 45.22 129 31.39 0.316 3957
 3959 3 45.17 129.21 31.21 0.262 3958
 3960 3 45.07 129.31 31.12 0.249 3959
 3961 3 45.02 129.4 30.9 0.268 3960
 3962 3 44.92 129.5 30.71 0.253 3961
 3963 3 44.88 129.5 30.58 0.256 3962
 3964 3 44.81 129.6 30.48 0.273 3963
 3965 3 44.81 129.71 30.33 0.262 3964
 3966 3 44.84 129.8 30.17 0.211 3965
 3967 3 44.85 129.9 30.01 0.216 3966
 3968 3 44.89 130 29.87 0.212 3967
 3969 3 44.89 130.09 29.76 0.193 3968
 3970 3 44.84 130.19 29.64 0.211 3969
 3971 3 44.84 130.3 29.49 0.229 3970
 3972 3 44.82 130.4 29.3 0.274 3971
 3973 3 44.79 130.5 29.23 0.301 3972
 3974 3 44.78 130.59 29.17 0.367 3973
 3975 3 44.81 130.69 29.1 0.458 3974
 3976 3 44.88 130.8 29.03 0.549 3975
 3977 3 44.95 131 29.12 0.567 3976
 3978 3 44.96 131.09 29.17 0.624 3977
 3979 3 45.16 131.19 29.92 0.165 3978
 3980 3 45.2 131.4 30.09 0.128 3979
 3981 3 45.23 131.5 30.2 0.105 3980
 3982 3 45.27 131.5 30.36 0.069 3981
 3983 3 45.42 131.59 30.43 0.116 3982
 3984 3 45.46 131.69 30.58 0.134 3983
 3985 3 44.73 131.19 28.69 0.465 3978
 3986 3 44.69 131.3 28.49 0.476 3985
 3987 3 44.71 131.38 28.39 0.438 3986
 3988 3 44.67 131.49 28.21 0.466 3987
 3989 3 44.7 131.59 28.07 0.573 3988
 3990 3 44.63 131.68 27.95 0.658 3989
 3991 3 44.64 131.78 27.84 0.679 3990
 3992 3 44.71 131.88 27.7 0.668 3991
 3993 3 44.71 131.99 27.59 0.664 3992
 3994 3 44.71 132.09 27.5 0.648 3993
 3995 3 44.71 132.28 27.52 0.626 3994
 3996 3 44.61 132.49 27.39 0.604 3995
 3997 3 44.6 132.59 27.41 0.615 3996
 3998 3 44.53 132.78 27.29 0.594 3997
 3999 3 44.16 133.09 27.02 0.376 3998
 4000 3 43.95 133.38 26.72 0.268 3999
 4001 3 43.94 133.49 26.66 0.278 4000
 4002 3 43.91 133.59 26.48 0.233 4001
 4003 3 43.99 133.68 26.36 0.236 4002
 4004 3 44.02 133.88 26.25 0.281 4003
 4005 3 44.03 133.88 26.07 0.314 4004
 4006 3 44.01 133.99 25.89 0.288 4005
 4007 3 43.99 134.09 25.68 0.263 4006
 4008 3 43.99 134.18 25.52 0.25 4007
 4009 3 44.02 134.18 25.39 0.269 4008
 4010 3 44.02 134.28 25.24 0.271 4009
 4011 3 44.02 134.37 25.1 0.296 4010
 4012 3 43.99 134.37 24.94 0.333 4011
 4013 3 43.99 134.47 24.8 0.346 4012
 4014 3 43.95 134.58 24.73 0.311 4013
 4015 3 44.01 134.68 24.64 0.293 4014
 4016 3 43.99 134.78 24.6 0.305 4015
 4017 3 44.03 134.97 24.57 0.328 4016
 4018 3 44.07 135.08 24.51 0.302 4017
 4019 3 44.05 135.28 24.51 0.275 4018
 4020 3 44.02 135.58 24.49 0.258 4019
 4021 3 43.95 135.68 24.38 0.279 4020
 4022 3 43.97 135.87 24.38 0.269 4021
 4023 3 43.94 136.08 24.36 0.262 4022
 4024 3 43.87 136.28 24.25 0.289 4023
 4025 3 43.87 136.47 24.18 0.261 4024
 4026 3 43.9 136.58 24.07 0.236 4025
 4027 3 43.92 136.78 24.02 0.249 4026
 4028 3 43.89 136.97 23.89 0.265 4027
 4029 3 43.79 137.18 23.84 0.265 4028
 4030 3 43.74 137.28 23.82 0.316 4029
 4031 3 43.64 137.47 23.88 0.309 4030
 4032 3 43.47 137.58 23.86 0.273 4031
 4033 3 43.39 137.68 23.81 0.331 4032
 4034 3 43.37 137.78 23.77 0.327 4033
 4035 3 43.15 137.86 23.73 0.35 4034
 4036 3 42.92 137.87 23.73 0.351 4035
 4037 3 42.71 137.87 23.63 0.276 4036
 4038 3 42.39 137.87 23.45 0.274 4037
 4039 3 42.22 137.98 23.39 0.274 4038
 4040 3 42.12 137.98 23.34 0.248 4039
 4041 3 41.75 137.88 23.12 0.249 4040
 4042 3 41.62 137.88 22.97 0.243 4041
 4043 3 41.44 137.88 22.88 0.23 4042
 4044 3 41.29 137.78 22.78 0.233 4043
 4045 3 41.18 137.78 22.72 0.283 4044
 4046 3 41.08 137.67 22.56 0.349 4045
 4047 3 40.94 137.67 22.42 0.342 4046
 4048 3 40.97 137.67 22.3 0.298 4047
 4049 3 40.93 137.67 22.19 0.291 4048
 4050 3 40.82 137.67 22.06 0.252 4049
 4051 3 40.72 137.67 22.01 0.274 4050
 4052 3 40.64 137.78 21.85 0.307 4051
 4053 3 40.51 137.88 21.74 0.31 4052
 4054 3 40.42 137.98 21.58 0.316 4053
 4055 3 40.32 137.98 21.44 0.318 4054
 4056 3 40.22 138.07 21.33 0.289 4055
 4057 3 40.11 138.06 21.17 0.273 4056
 4058 3 40.07 138.16 21.06 0.333 4057
 4059 3 40.04 138.16 20.87 0.359 4058
 4060 3 39.96 138.27 20.74 0.392 4059
 4061 3 39.85 138.16 20.58 0.457 4060
 4062 3 39.43 137.47 20.58 0.129 4061
 4063 3 39.28 137.37 20.53 0.141 4062
 4064 3 39.15 137.37 20.51 0.156 4063
 4065 3 39 137.37 20.56 0.171 4064
 4066 3 38.82 137.28 20.56 0.136 4065
 4067 3 38.61 137.38 20.58 0.158 4066
 4068 3 38.47 137.27 20.58 0.151 4067
 4069 3 38.32 137.18 20.67 0.139 4068
 4070 3 38.2 137.18 20.72 0.14 4069
 4071 3 38.09 137.18 20.81 0.181 4070
 4072 3 37.97 137.18 20.83 0.423 4071
 4073 3 37.87 137.18 20.87 0.52 4072
 4074 3 37.69 137.08 20.9 0.59 4073
 4075 3 37.55 137.18 20.81 0.63 4074
 4076 3 37.41 137.18 20.72 0.641 4075
 4077 3 37.3 136.99 20.8 0.644 4076
 4078 3 37.12 136.98 20.72 0.561 4077
 4079 3 36.99 137.38 20.56 0.218 4078
 4080 3 36.93 137.48 20.44 0.218 4079
 4081 3 36.86 137.69 20.37 0.218 4080
 4082 3 37.12 135.98 20.74 0.107 4080
 4083 3 37.01 135.88 20.6 0.137 4082
 4084 3 36.99 135.78 20.53 0.133 4083
 4085 3 36.96 135.67 20.42 0.142 4084
 4086 3 36.88 135.58 20.36 0.12 4085
 4087 3 36.77 135.48 20.3 0.149 4086
 4088 3 36.64 135.38 20.25 0.133 4087
 4089 3 36.49 135.29 20.32 0.137 4088
 4090 3 36.33 135.19 20.34 0.146 4089
 4091 3 36.19 134.98 20.29 0.099 4090
 4092 3 36.08 134.88 20.25 0.116 4091
 4093 3 35.94 134.9 20.23 0.134 4092
 4094 3 35.83 134.8 20.21 0.125 4093
 4095 3 35.71 134.71 20.11 0.133 4094
 4096 3 35.55 134.7 20.07 0.143 4095
 4097 3 35.35 134.6 20.02 0.131 4096
 4098 3 35.25 134.39 19.98 0.108 4097
 4099 3 35.2 134.29 19.96 0.125 4098
 4100 3 35.09 134.1 19.87 0.109 4099
 4101 3 34.99 133.89 19.82 0.088 4100
 4102 3 34.89 133.79 19.73 0.182 4101
 4103 3 34.82 133.7 19.66 0.187 4102
 4104 3 34.71 133.51 19.65 0.159 4103
 4105 3 34.59 133.3 19.6 0.133 4104
 4106 3 34.54 133.2 19.51 0.12 4105
 4107 3 34.5 133.01 19.42 0.116 4106
 4108 3 34.46 132.91 19.4 0.131 4107
 4109 3 34.4 132.7 19.37 0.136 4108
 4110 3 34.32 132.6 19.3 0.179 4109
 4111 3 34.21 132.51 19.24 0.174 4110
 4112 3 34.02 132.29 19.05 0.211 4111
 4113 3 33.86 132.19 18.88 0.17 4112
 4114 3 33.68 132.19 18.83 0.127 4113
 4115 3 33.43 132.19 18.78 0.136 4114
 4116 3 33.31 132.21 18.69 0.139 4115
 4117 3 33.17 132.31 18.71 0.203 4116
 4118 3 33.03 132.31 18.71 0.273 4117
 4119 3 32.96 132.41 18.76 0.384 4118
 4120 3 32.82 132.41 18.74 0.532 4119
 4121 3 32.72 132.5 18.56 0.542 4120
 4122 3 32.67 132.6 18.58 0.656 4121
 4123 3 32.6 132.6 18.67 0.75 4122
 4124 3 32.5 132.59 18.69 0.899 4123
 4125 3 32.43 132.8 18.51 0.871 4124
 4126 3 32.36 133.3 18.47 0.445 4125
 4127 3 32.33 133.49 18.31 0.382 4126
 4128 3 32.31 133.59 18.15 0.281 4127
 4129 3 32.29 133.7 18.24 0.148 4128
 4130 3 36.78 137.98 20.17 0.155 4079
 4131 3 36.75 138.07 20.08 0.115 4130
 4132 3 36.6 137.98 20.08 0.143 4131
 4133 3 36.47 138.08 20.12 0.05 4132
 4134 3 37 137.19 20.74 0.162 4078
 4135 3 39.89 138.37 20.4 0.366 4061
 4136 3 39.83 138.37 20.22 0.347 4135
 4137 3 39.76 138.37 20.08 0.327 4136
 4138 3 39.72 138.47 19.96 0.276 4137
 4139 3 39.68 138.47 19.81 0.247 4138
 4140 3 39.64 138.66 19.65 0.27 4139
 4141 3 39.54 138.66 19.44 0.29 4140
 4142 3 39.51 138.87 19.33 0.292 4141
 4143 3 39.54 138.97 19.19 0.309 4142
 4144 3 39.51 138.87 19.01 0.301 4143
 4145 3 39.43 138.97 18.81 0.323 4144
 4146 3 39.44 139.06 18.65 0.363 4145
 4147 3 39.44 139.06 18.51 0.373 4146
 4148 3 39.37 139.15 18.35 0.372 4147
 4149 3 39.33 139.25 18.24 0.381 4148
 4150 3 39.22 139.35 18.13 0.377 4149
 4151 3 39.07 139.47 17.97 0.386 4150
 4152 3 39.04 139.56 17.87 0.457 4151
 4153 3 38.99 139.56 17.76 0.479 4152
 4154 3 39.32 140.06 17.9 0.236 4153
 4155 3 39.4 140.25 17.76 0.173 4154
 4156 3 39.46 140.46 17.62 0.132 4155
 4157 3 39.6 140.46 17.51 0.115 4156
 4158 3 39.65 140.56 17.33 0.18 4157
 4159 3 39.71 140.56 17.17 0.173 4158
 4160 3 39.75 140.56 17.01 0.195 4159
 4161 3 39.79 140.56 16.81 0.166 4160
 4162 3 39.87 140.56 16.62 0.172 4161
 4163 3 40.02 140.66 16.49 0.215 4162
 4164 3 40.14 140.54 16.33 0.241 4163
 4165 3 40.12 140.54 16.19 0.276 4164
 4166 3 40.14 140.45 16.03 0.268 4165
 4167 3 40.07 140.35 15.9 0.296 4166
 4168 3 40.25 140.03 15.88 0.278 4167
 4169 3 40.33 139.84 15.86 0.225 4168
 4170 3 40.36 139.63 15.86 0.176 4169
 4171 3 40.33 139.44 15.79 0.16 4170
 4172 3 40.4 139.34 15.77 0.161 4171
 4173 3 40.51 139.12 15.73 0.305 4172
 4174 3 40.5 139.03 15.65 0.326 4173
 4175 3 40.51 138.93 15.65 0.409 4174
 4176 3 40.56 138.72 15.65 0.484 4175
 4177 3 40.39 138.75 16.4 0.096 4176
 4178 3 40.32 138.75 16.56 0.06 4177
 4179 3 40.29 138.85 16.62 0.073 4178
 4180 3 40.64 138.62 15.46 0.429 4176
 4181 3 40.75 138.62 15.29 0.375 4180
 4182 3 40.91 138.54 15.3 0.317 4181
 4183 3 41.28 138.63 15.21 0.205 4182
 4184 3 41.38 138.53 15.19 0.189 4183
 4185 3 41.52 138.42 15.16 0.196 4184
 4186 3 41.59 138.32 15.07 0.15 4185
 4187 3 41.65 138.32 14.91 0.131 4186
 4188 3 41.7 138.32 14.74 0.168 4187
 4189 3 41.76 138.32 14.63 0.15 4188
 4190 3 41.8 138.22 14.45 0.149 4189
 4191 3 41.9 138.11 14.33 0.204 4190
 4192 3 42.05 138.01 14.19 0.361 4191
 4193 3 42.15 137.92 14.06 0.425 4192
 4194 3 42.5 138.02 13.86 0.604 4193
 4195 3 42.62 138.02 13.81 0.663 4194
 4196 3 42.76 138.02 13.7 0.677 4195
 4197 3 42.9 138.11 13.65 0.714 4196
 4198 3 43.02 138.11 13.57 0.734 4197
 4199 3 42.48 138.92 13.03 0.127 4198
 4200 3 42.44 138.92 12.9 0.139 4199
 4201 3 42.48 138.9 12.72 0.141 4200
 4202 3 42.45 138.8 12.55 0.135 4201
 4203 3 42.43 138.71 12.38 0.15 4202
 4204 3 42.44 138.61 12.19 0.184 4203
 4205 3 42.37 138.4 12.04 0.171 4204
 4206 3 42.33 138.3 11.82 0.145 4205
 4207 3 42.32 138.3 11.64 0.13 4206
 4208 3 42.37 138.3 11.52 0.101 4207
 4209 3 42.4 138.3 11.38 0.105 4208
 4210 3 42.44 138.3 11.25 0.156 4209
 4211 3 42.51 138.3 11.12 0.133 4210
 4212 3 42.5 138.2 10.96 0.098 4211
 4213 3 42.47 138.2 10.79 0.137 4212
 4214 3 42.48 138.3 10.66 0.155 4213
 4215 3 42.44 138.2 10.47 0.118 4214
 4216 3 42.41 138.2 10.32 0.146 4215
 4217 3 42.45 138.2 10.19 0.122 4216
 4218 3 42.41 138.3 10.05 0.139 4217
 4219 3 42.27 138.3 9.82 0.168 4218
 4220 3 42.24 138.39 9.69 0.193 4219
 4221 3 42.27 138.39 9.5 0.206 4220
 4222 3 42.17 138.39 9.28 0.183 4221
 4223 3 42.14 138.39 9.07 0.128 4222
 4224 3 42.16 138.39 8.83 0.133 4223
 4225 3 42.14 138.49 8.65 0.156 4224
 4226 3 42.14 138.39 8.42 0.157 4225
 4227 3 42.16 138.39 8.31 0.199 4226
 4228 3 42.16 138.29 8.15 0.197 4227
 4229 3 42.1 138.29 8 0.16 4228
 4230 3 42.06 138.29 7.86 0.139 4229
 4231 3 41.96 138.39 7.68 0.109 4230
 4232 3 41.94 138.29 7.57 0.112 4231
 4233 3 41.89 138.18 7.42 0.119 4232
 4234 3 41.8 138.08 7.3 0.131 4233
 4235 3 41.77 138.18 7.17 0.156 4234
 4236 3 41.81 138.29 6.96 0.114 4235
 4237 3 41.74 138.29 6.84 0.151 4236
 4238 3 41.74 138.37 6.68 0.112 4237
 4239 3 41.69 138.37 6.56 0.123 4238
 4240 3 41.6 138.37 6.42 0.141 4239
 4241 3 41.49 138.29 6.26 0.127 4240
 4242 3 41.42 138.37 6.09 0.143 4241
 4243 3 41.38 138.37 5.99 0.225 4242
 4244 3 41.33 138.37 5.89 0.311 4243
 4245 3 41.27 138.27 5.8 0.418 4244
 4246 3 41.21 138.27 5.71 0.485 4245
 4247 3 41.13 138.29 5.59 0.581 4246
 4248 3 41.12 138.17 5.49 0.679 4247
 4249 3 41.06 138.08 5.38 0.754 4248
 4250 3 40.99 138.07 5.3 0.817 4249
 4251 3 40.89 138.07 5.21 0.866 4250
 4252 3 40.88 137.98 5.16 0.923 4251
 4253 3 41.68 137.07 5.01 0.462 4252
 4254 3 41.72 136.85 5.05 0.557 4253
 4255 3 41.6 136.76 5 0.586 4254
 4256 3 41.69 136.56 4.93 0.549 4255
 4257 3 41.8 136.45 4.84 0.527 4256
 4258 3 42.32 136.26 4.84 0.233 4257
 4259 3 42.47 136.15 4.79 0.189 4258
 4260 3 42.51 135.96 4.71 0.11 4259
 4261 3 41.51 136.45 4.63 0.312 4257
 4262 3 41.58 136.35 4.68 0.147 4261
 4263 3 40.3 138.38 5.17 0.548 4252
 4264 3 40.26 138.38 5.05 0.433 4263
 4265 3 40.17 138.38 4.89 0.271 4264
 4266 3 43.16 138.11 13.59 0.721 4198
 4267 3 43.43 138.4 13.63 0.573 4266
 4268 3 43.55 138.41 13.64 0.61 4267
 4269 3 43.73 138.52 13.69 0.662 4268
 4270 3 43.88 138.6 13.67 0.711 4269
 4271 3 44.04 138.6 13.7 0.698 4270
 4272 3 44.19 138.71 13.84 0.703 4271
 4273 3 44.27 138.81 13.81 0.74 4272
 4274 3 44.39 138.9 14.02 0.661 4273
 4275 3 44.49 138.9 13.95 0.414 4274
 4276 3 44.57 139 13.9 0.439 4275
 4277 3 44.79 139.09 13.08 0.153 4276
 4278 3 44.97 139.1 12.99 0.221 4277
 4279 3 45.01 139.1 12.81 0.196 4278
 4280 3 44.56 139.4 12.81 0.104 4279
 4281 3 44.5 139.5 12.72 0.106 4280
 4282 3 44.46 139.5 12.59 0.11 4281
 4283 3 44.29 139.69 12.56 0.103 4282
 4284 3 44.33 139.8 12.44 0.119 4283
 4285 3 44.36 140 12.44 0.101 4284
 4286 3 44.38 140.09 12.39 0.074 4285
 4287 3 45.15 139.09 12.74 0.123 4279
 4288 3 45.36 139.09 12.73 0.109 4287
 4289 3 45.48 138.99 12.73 0.000125 4288
 4290 3 44.79 139.1 14.07 0.296 4276
 4291 3 44.82 139 14.25 0.151 4290
 4292 3 44.69 138 14.53 0.185 4275
 4293 3 44.75 137.81 14.61 0.18 4292
 4294 3 44.86 137.71 14.7 0.137 4293
 4295 3 44.98 137.71 14.74 0.139 4294
 4296 3 45.18 137.72 14.78 0.138 4295
 4297 3 45.3 137.6 14.84 0.169 4296
 4298 3 45.48 137.6 14.9 0.174 4297
 4299 3 45.55 137.41 14.97 0.168 4298
 4300 3 45.57 137.31 15.09 0.156 4299
 4301 3 45.6 137.1 15.2 0.134 4300
 4302 3 45.7 137.01 15.26 0.162 4301
 4303 3 45.76 136.81 15.33 0.228 4302
 4304 3 45.89 136.81 15.47 0.279 4303
 4305 3 45.88 136.7 15.47 0.366 4304
 4306 3 45.88 136.6 15.56 0.471 4305
 4307 3 45.84 136.51 15.65 0.586 4306
 4308 3 45.88 136.51 15.8 0.628 4307
 4309 3 45.92 136.31 15.82 0.673 4308
 4310 3 46.06 136.31 15.92 0.635 4309
 4311 3 46.31 135.9 15.26 0.104 4310
 4312 3 46.46 135.88 15.23 0.103 4311
 4313 3 46.56 135.78 15.23 0.118 4312
 4314 3 46.66 135.79 15.17 0.000125 4313
 4315 3 46.06 136.31 16.12 0.634 4310
 4316 3 46.27 135.81 15.48 0.087 4315
 4317 3 46.34 135.7 15.47 0.118 4316
 4318 3 46.6 135.68 15.47 0.106 4317
 4319 3 46.01 136.22 16.28 0.586 4315
 4320 3 45.98 136.11 16.37 0.612 4319
 4321 3 45.91 136.01 16.39 0.595 4320
 4322 3 45.98 135.82 16.37 0.554 4321
 4323 3 46.03 135.82 16.48 0.451 4322
 4324 3 46.24 136.11 16.9 0.172 4323
 4325 3 46.38 136.11 17.05 0.164 4324
 4326 3 46.49 136.1 17.05 0.101 4325
 4327 3 46.62 136.1 17.23 0.061 4326
 4328 3 44.01 139.72 14.46 0.121 4274
 4329 3 44.04 139.81 14.5 0.168 4328
 4330 3 43.79 139.81 14.72 0.11 4329
 4331 3 43.66 140.01 14.84 0.086 4330
 4332 3 41.83 137.51 13.88 0.15 4193
 4333 3 41.8 137.51 13.78 0.000125 4332
 4334 3 39.87 140.75 15.83 0.162 4167
 4335 3 39.73 140.75 15.71 0.268 4334
 4336 3 39.63 140.75 15.62 0.356 4335
 4337 3 39.51 140.66 15.55 0.406 4336
 4338 3 39.4 140.65 15.48 0.488 4337
 4339 3 39.27 140.65 15.45 0.542 4338
 4340 3 39.17 140.44 15.41 0.571 4339
 4341 3 39.01 140.15 15.38 0.444 4340
 4342 3 38.87 140.15 15.21 0.38 4341
 4343 3 38.79 140.05 15.05 0.359 4342
 4344 3 38.7 140.05 14.93 0.355 4343
 4345 3 38.62 140.05 14.78 0.272 4344
 4346 3 38.42 140.15 14.69 0.11 4345
 4347 3 38.29 140.05 14.62 0.137 4346
 4348 3 38.19 139.94 14.49 0.145 4347
 4349 3 38.01 139.96 14.36 0.163 4348
 4350 3 37.86 139.96 14.27 0.165 4349
 4351 3 37.7 140.05 14.15 0.174 4350
 4352 3 37.57 140.05 14.12 0.226 4351
 4353 3 37.45 140.05 14.12 0.325 4352
 4354 3 37.34 140.05 14.14 0.398 4353
 4355 3 37.26 140.14 14.11 0.472 4354
 4356 3 37.22 140.24 14.04 0.542 4355
 4357 3 37.12 140.34 14.08 0.612 4356
 4358 3 36.98 140.36 14.13 0.636 4357
 4359 3 36.87 140.36 14.1 0.701 4358
 4360 3 36.8 140.36 13.96 0.711 4359
 4361 3 36.7 140.65 13.91 0.639 4360
 4362 3 36.65 140.76 13.88 0.548 4361
 4363 3 36.61 140.86 13.88 0.46 4362
 4364 3 36.52 140.96 13.8 0.344 4363
 4365 3 36.19 141.14 13.73 0.14 4364
 4366 3 35.98 141.25 13.71 0.149 4365
 4367 3 35.9 141.35 13.72 0.124 4366
 4368 3 35.69 141.45 13.78 0.128 4367
 4369 3 35.65 141.55 13.86 0.11 4368
 4370 3 35.57 141.76 13.85 0.143 4369
 4371 3 35.54 142.05 13.82 0.104 4370
 4372 3 35.56 142.16 13.74 0.12 4371
 4373 3 35.61 142.26 13.7 0.17 4372
 4374 3 35.57 142.35 13.63 0.206 4373
 4375 3 35.6 142.55 13.61 0.201 4374
 4376 3 35.5 142.66 13.55 0.191 4375
 4377 3 35.44 142.76 13.52 0.163 4376
 4378 3 35.39 142.85 13.47 0.168 4377
 4379 3 35.25 142.85 13.44 0.196 4378
 4380 3 35.04 142.85 13.39 0.16 4379
 4381 3 34.9 142.95 13.3 0.192 4380
 4382 3 34.79 143.07 13.3 0.198 4381
 4383 3 34.68 143.16 13.21 0.171 4382
 4384 3 34.44 143.16 13.12 0.124 4383
 4385 3 34.24 143.16 12.96 0.121 4384
 4386 3 34.14 143.25 12.87 0.207 4385
 4387 3 34.07 143.25 12.78 0.161 4386
 4388 3 33.92 143.35 12.8 0.112 4387
 4389 3 33.81 143.35 12.78 0.136 4388
 4390 3 33.67 143.47 12.78 0.159 4389
 4391 3 33.49 143.47 12.8 0.16 4390
 4392 3 33.35 143.47 12.91 0.168 4391
 4393 3 33.1 143.36 12.9 0.184 4392
 4394 3 32.96 143.46 12.89 0.198 4393
 4395 3 32.85 143.36 12.94 0.154 4394
 4396 3 32.67 143.27 13.06 0.153 4395
 4397 3 32.4 143.17 13.07 0.121 4396
 4398 3 32.25 142.97 13.02 0.153 4397
 4399 3 32.08 142.87 12.9 0.209 4398
 4400 3 31.99 142.78 12.9 0.305 4399
 4401 3 31.89 142.78 12.94 0.366 4400
 4402 3 31.79 142.77 12.88 0.457 4401
 4403 3 31.67 142.87 12.9 0.692 4402
 4404 3 31.61 143.18 12.94 0.773 4403
 4405 3 31.5 143.27 12.79 0.771 4404
 4406 3 31.4 143.27 12.81 0.792 4405
 4407 3 31.27 143.48 12.79 0.731 4406
 4408 3 30.93 143.08 12.7 0.538 4407
 4409 3 30.93 143.39 12.81 0.301 4408
 4410 3 30.82 143.39 12.81 0.255 4409
 4411 3 30.57 143.39 12.6 0.161 4410
 4412 3 30.5 143.49 12.57 0.174 4411
 4413 3 30.33 143.58 12.47 0.181 4412
 4414 3 30.19 143.67 12.47 0.223 4413
 4415 3 30.22 143.88 12.23 0.169 4414
 4416 3 30.15 144.07 12.19 0.122 4415
 4417 3 30.1 144.17 12.06 0.106 4416
 4418 3 30.13 144.27 12.02 0.097 4417
 4419 3 30.19 144.48 12.02 0.138 4418
 4420 3 30.17 144.67 12.04 0.125 4419
 4421 3 30.1 144.88 12.02 0.108 4420
 4422 3 30.04 144.98 11.93 0.168 4421
 4423 3 29.94 145.07 11.89 0.189 4422
 4424 3 29.84 145.17 11.9 0.258 4423
 4425 3 29.82 145.27 11.88 0.323 4424
 4426 3 29.75 145.38 11.82 0.322 4425
 4427 3 34.68 143.25 13.08 0.124 4383
 4428 3 34.58 143.25 13.01 0.091 4427
 4429 3 38.62 139.37 17.49 0.293 4153
 4430 3 38.38 139.27 17.33 0.225 4429
 4431 3 38.25 139.16 17.22 0.197 4430
 4432 3 38.14 138.96 17.08 0.18 4431
 4433 3 38.06 138.96 16.97 0.156 4432
 4434 3 37.9 138.86 16.83 0.192 4433
 4435 3 37.85 138.86 16.65 0.185 4434
 4436 3 37.79 138.76 16.55 0.191 4435
 4437 3 37.68 138.65 16.47 0.218 4436
 4438 3 37.58 138.55 16.35 0.203 4437
 4439 3 37.42 138.46 16.31 0.171 4438
 4440 3 37.24 138.36 16.22 0.197 4439
 4441 3 37.13 138.27 16.21 0.203 4440
 4442 3 37.04 138.17 16.13 0.185 4441
 4443 3 36.97 138.06 16.12 0.194 4442
 4444 3 36.91 137.86 16.1 0.173 4443
 4445 3 36.8 137.77 16.06 0.193 4444
 4446 3 36.68 137.67 15.97 0.16 4445
 4447 3 36.51 137.45 15.96 0.228 4446
 4448 3 36.38 137.35 15.93 0.235 4447
 4449 3 36.19 137.17 15.88 0.182 4448
 4450 3 36.07 137.17 15.86 0.171 4449
 4451 3 35.84 137.07 15.86 0.158 4450
 4452 3 35.73 137.07 15.81 0.229 4451
 4453 3 35.63 136.97 15.79 0.292 4452
 4454 3 35.52 136.76 15.76 0.319 4453
 4455 3 35.42 136.67 15.79 0.339 4454
 4456 3 35.31 136.57 15.73 0.355 4455
 4457 3 35.24 136.48 15.79 0.36 4456
 4458 3 35.12 136.28 15.76 0.362 4457
 4459 3 34.81 136.47 16.11 0.153 4458
 4460 3 34.66 136.47 16.11 0.137 4459
 4461 3 34.49 136.47 16.16 0.163 4460
 4462 3 34.38 136.28 16.11 0.172 4461
 4463 3 34.24 136.18 16.07 0.217 4462
 4464 3 34.09 136.18 16.05 0.217 4463
 4465 3 33.87 136.28 15.98 0.193 4464
 4466 3 33.74 136.29 15.87 0.204 4465
 4467 3 33.6 136.37 15.8 0.237 4466
 4468 3 33.45 136.49 15.81 0.198 4467
 4469 3 33.31 136.69 15.88 0.171 4468
 4470 3 33.2 136.78 15.87 0.2 4469
 4471 3 33.16 136.99 15.87 0.231 4470
 4472 3 33.08 137.09 15.87 0.28 4471
 4473 3 33.01 137.19 15.87 0.364 4472
 4474 3 32.94 137.28 15.79 0.413 4473
 4475 3 32.91 137.38 15.3 0.161 4474
 4476 3 32.83 137.38 15.07 0.126 4475
 4477 3 32.76 137.38 14.97 0.141 4476
 4478 3 32.63 137.49 14.86 0.12 4477
 4479 3 32.52 137.49 14.72 0.123 4478
 4480 3 32.38 137.49 14.64 0.123 4479
 4481 3 32.3 137.59 14.54 0.13 4480
 4482 3 32.15 137.59 14.48 0.123 4481
 4483 3 32.02 137.77 14.42 0.121 4482
 4484 3 31.98 137.98 14.37 0.135 4483
 4485 3 31.88 138.18 14.32 0.125 4484
 4486 3 31.75 138.28 14.28 0.118 4485
 4487 3 31.66 138.39 14.25 0.127 4486
 4488 3 31.55 138.49 14.12 0.12 4487
 4489 3 31.4 138.58 14.09 0.113 4488
 4490 3 31.3 138.68 14.04 0.097 4489
 4491 3 31.27 138.78 14.03 0.119 4490
 4492 3 31.22 138.89 13.92 0.097 4491
 4493 3 31.18 139.18 13.88 0.119 4492
 4494 3 31.16 139.28 13.89 0.131 4493
 4495 3 31.11 139.49 13.82 0.198 4494
 4496 3 31.15 139.68 13.78 0.178 4495
 4497 3 31.17 139.99 13.72 0.108 4496
 4498 3 31.15 140.18 13.75 0.127 4497
 4499 3 31.18 140.28 13.77 0.124 4498
 4500 3 31.12 140.39 13.68 0.171 4499
 4501 3 31.13 140.39 13.46 0.187 4500
 4502 3 31.09 140.39 13.29 0.206 4501
 4503 3 30.99 140.49 13.2 0.15 4502
 4504 3 30.9 140.58 13.15 0.136 4503
 4505 3 30.76 140.68 13.12 0.165 4504
 4506 3 30.62 140.78 13.09 0.22 4505
 4507 3 30.51 140.89 13.04 0.306 4506
 4508 3 30.44 140.99 12.97 0.407 4507
 4509 3 30.31 141.08 13.01 0.517 4508
 4510 3 30.23 141.08 12.94 0.617 4509
 4511 3 30.08 140.98 12.87 0.67 4510
 4512 3 30.38 140.18 12.78 0.103 4511
 4513 3 30.37 139.98 12.84 0.071 4512
 4514 3 29.96 140.89 12.87 0.633 4511
 4515 3 29.87 140.98 12.87 0.701 4514
 4516 3 29.78 141.08 12.75 0.742 4515
 4517 3 29.65 141.19 12.55 0.668 4516
 4518 3 29.55 141.29 12.37 0.701 4517
 4519 3 29.48 141.29 12.26 0.672 4518
 4520 3 29.42 140.98 12.17 0.439 4519
 4521 3 29.31 140.89 12.12 0.427 4520
 4522 3 29.24 140.79 12.02 0.272 4521
 4523 3 29.32 142.39 12.46 0.171 4519
 4524 3 29.27 142.58 12.39 0.101 4523
 4525 3 29.11 142.7 12.36 0.12 4524
 4526 3 28.98 142.89 12.32 0.143 4525
 4527 3 28.91 143.1 12.31 0.137 4526
 4528 3 28.84 143.28 12.29 0.14 4527
 4529 3 28.7 143.38 12.26 0.133 4528
 4530 3 28.63 143.49 12.19 0.135 4529
 4531 3 28.53 143.69 12.14 0.116 4530
 4532 3 28.42 143.78 12.19 0.145 4531
 4533 3 28.31 143.88 12.19 0.114 4532
 4534 3 28.19 143.99 12.2 0.134 4533
 4535 3 28.1 144.09 12.27 0.18 4534
 4536 3 27.94 144.19 12.25 0.235 4535
 4537 3 27.83 144.29 12.2 0.241 4536
 4538 3 27.58 144.29 12.07 0.143 4537
 4539 3 27.4 144.19 11.96 0.12 4538
 4540 3 27.26 144.08 11.9 0.147 4539
 4541 3 27.1 144.18 11.8 0.155 4540
 4542 3 26.99 144.2 11.76 0.192 4541
 4543 3 26.9 144.2 11.56 0.212 4542
 4544 3 26.83 144.3 11.44 0.241 4543
 4545 3 26.69 144.3 11.31 0.266 4544
 4546 3 26.65 144.4 11.2 0.291 4545
 4547 3 26.6 144.49 11.09 0.324 4546
 4548 3 26.6 144.49 10.93 0.36 4547
 4549 3 26.6 144.49 10.79 0.393 4548
 4550 3 26.58 144.49 10.69 0.408 4549
 4551 3 27.08 144.08 10.45 0.216 4550
 4552 3 27.27 143.99 10.44 0.23 4551
 4553 3 27.34 143.78 10.45 0.252 4552
 4554 3 27.39 143.59 10.61 0.199 4553
 4555 3 27.45 143.38 10.69 0.229 4554
 4556 3 27.52 143.28 10.7 0.232 4555
 4557 3 27.68 143.19 10.87 0.159 4556
 4558 3 27.43 143.19 10.93 0.068 4557
 4559 3 27.32 143.19 10.94 0.043 4558
 4560 3 27.2 143.08 11 0.096 4559
 4561 3 27.14 143.18 11.09 0.13 4560
 4562 3 27.27 143.09 11.23 0.066 4561
 4563 3 27.39 143 11.3 0.109 4562
 4564 3 27.45 143 11.42 0.111 4563
 4565 3 27.39 142.79 11.54 0.086 4564
 4566 3 27.32 142.9 11.64 0.153 4565
 4567 3 27.32 142.89 11.75 0.196 4566
 4568 3 27.3 142.78 11.88 0.171 4567
 4569 3 27.29 142.58 12.06 0.11 4568
 4570 3 27.25 142.49 12.23 0.125 4569
 4571 3 27.27 142.4 12.43 0.158 4570
 4572 3 27.32 142.4 12.55 0.114 4571
 4573 3 27.27 142.2 12.86 0.094 4572
 4574 3 27.29 142.09 12.97 0.158 4573
 4575 3 27.25 141.99 13.15 0.14 4574
 4576 3 27.27 141.99 13.34 0.102 4575
 4577 3 27.25 141.99 13.45 0.108 4576
 4578 3 27.25 141.99 13.62 0.085 4577
 4579 3 27.22 142 13.79 0.136 4578
 4580 3 27.25 142 14.04 0.093 4579
 4581 3 27.22 142 14.21 0.092 4580
 4582 3 27.14 141.9 14.3 0.069 4581
 4583 3 27.09 142 14.45 0.087 4582
 4584 3 27.07 141.9 14.53 0.11 4583
 4585 3 27.09 141.8 14.62 0.000125 4584
 4586 3 27.25 142.7 12.53 0.081 4572
 4587 3 27.18 142.8 12.54 0.025 4586
 4588 3 27.04 143.39 11.03 0.107 4561
 4589 3 26.98 143.49 11.06 0.087 4588
 4590 3 26.93 143.58 11.13 0.043 4589
 4591 3 27.82 142.99 10.79 0.188 4557
 4592 3 27.89 142.78 10.77 0.259 4591
 4593 3 27.98 142.69 10.78 0.272 4592
 4594 3 28.06 142.49 10.65 0.203 4593
 4595 3 28.1 142.28 10.54 0.197 4594
 4596 3 28.15 142.07 10.47 0.211 4595
 4597 3 28.37 141.88 10.62 0.207 4596
 4598 3 28.51 141.88 10.72 0.22 4597
 4599 3 28.74 141.79 10.81 0.224 4598
 4600 3 28.92 141.79 10.9 0.234 4599
 4601 3 29.12 141.69 10.87 0.205 4600
 4602 3 29.24 141.57 10.84 0.159 4601
 4603 3 29.49 141.48 10.71 0.122 4602
 4604 3 29.71 141.27 10.84 0.125 4603
 4605 3 29.85 141.17 10.89 0.123 4604
 4606 3 29.96 141.07 10.9 0.166 4605
 4607 3 30.09 140.97 10.89 0.194 4606
 4608 3 30.28 141.08 10.81 0.166 4607
 4609 3 30.48 141.08 10.75 0.143 4608
 4610 3 30.69 141.08 10.69 0.088 4609
 4611 3 30.86 140.98 10.73 0.133 4610
 4612 3 31.06 140.96 10.78 0.152 4611
 4613 3 31.18 140.86 10.87 0.166 4612
 4614 3 31.28 140.77 10.96 0.131 4613
 4615 3 31.34 140.77 11.13 0.132 4614
 4616 3 31.35 140.56 11.21 0.152 4615
 4617 3 31.48 140.45 11.27 0.096 4616
 4618 3 31.58 140.26 11.37 0.119 4617
 4619 3 31.66 140.17 11.45 0.149 4618
 4620 3 31.8 139.96 11.44 0.113 4619
 4621 3 31.82 139.77 11.42 0.098 4620
 4622 3 31.93 139.67 11.4 0.14 4621
 4623 3 31.94 139.46 11.37 0.155 4622
 4624 3 32 139.36 11.35 0.133 4623
 4625 3 32.11 139.26 11.39 0.178 4624
 4626 3 32.58 139.15 11.48 0.078 4625
 4627 3 32.65 139.26 11.45 0.101 4626
 4628 3 32.76 139.36 11.47 0.077 4627
 4629 3 32.94 139.46 11.53 0.132 4628
 4630 3 33.1 139.66 11.55 0.15 4629
 4631 3 33.31 139.75 11.62 0.09 4630
 4632 3 33.46 139.75 11.69 0.1 4631
 4633 3 33.54 139.75 11.76 0.206 4632
 4634 3 33.51 139.46 11.95 0.138 4633
 4635 3 33.54 139.35 12.17 0.133 4634
 4636 3 33.6 139.35 12.31 0.106 4635
 4637 3 33.61 139.35 12.45 0.059 4636
 4638 3 33.58 139.25 12.56 0.051 4637
 4639 3 33.57 139.37 12.61 0.059 4638
 4640 3 33.6 139.56 12.61 0.069 4639
 4641 3 33.56 139.66 12.72 0.083 4640
 4642 3 33.54 139.56 12.85 0.086 4641
 4643 3 33.42 139.56 12.92 0.07 4642
 4644 3 33.39 139.47 13.06 0.107 4643
 4645 3 33.32 139.47 13.17 0.094 4644
 4646 3 33.21 139.55 13.26 0.06 4645
 4647 3 33.26 139.55 13.37 0.000125 4646
 4648 3 33.66 140.06 11.65 0.109 4633
 4649 3 33.74 140.16 11.45 0.086 4648
 4650 3 33.83 140.25 11.39 0.1 4649
 4651 3 33.91 140.34 11.43 0.089 4650
 4652 3 33.91 140.54 11.37 0.079 4651
 4653 3 33.92 140.65 11.32 0.086 4652
 4654 3 33.99 140.75 11.38 0.036 4653
 4655 3 31.87 138.96 11.21 0.149 4625
 4656 3 31.82 138.86 11.12 0.179 4655
 4657 3 31.75 138.67 11.14 0.095 4656
 4658 3 31.65 138.56 11.09 0.129 4657
 4659 3 31.58 138.35 11.07 0.142 4658
 4660 3 31.58 138.27 11 0.129 4659
 4661 3 31.49 138.05 10.87 0.089 4660
 4662 3 31.34 137.95 10.86 0.095 4661
 4663 3 31.26 137.85 10.79 0.118 4662
 4664 3 31.2 137.76 10.7 0.122 4663
 4665 3 31.11 137.67 10.63 0.158 4664
 4666 3 31.06 137.67 10.54 0.151 4665
 4667 3 31.18 137.76 10.27 0.093 4666
 4668 3 31.2 137.76 10.17 0.14 4667
 4669 3 31.06 137.85 9.97 0.094 4668
 4670 3 30.88 137.46 10.54 0.162 4666
 4671 3 30.77 137.36 10.54 0.17 4670
 4672 3 30.57 137.27 10.52 0.199 4671
 4673 3 30.45 137.18 10.59 0.195 4672
 4674 3 30.25 137.18 10.63 0.221 4673
 4675 3 30.27 136.87 10.73 0.075 4674
 4676 3 30.25 136.77 10.7 0.107 4675
 4677 3 30.17 136.58 10.69 0.154 4676
 4678 3 30.26 136.48 10.79 0.146 4677
 4679 3 30.33 136.37 10.85 0.162 4678
 4680 3 30.35 136.27 10.86 0.169 4679
 4681 3 30.35 136.08 10.94 0.229 4680
 4682 3 30.21 135.77 11.03 0.243 4681
 4683 3 30.19 135.68 11.18 0.205 4682
 4684 3 30.07 135.48 11.27 0.152 4683
 4685 3 29.94 135.38 11.31 0.139 4684
 4686 3 29.96 135.17 11.45 0.152 4685
 4687 3 29.96 135.07 11.61 0.211 4686
 4688 3 29.95 134.88 11.69 0.174 4687
 4689 3 29.99 134.98 11.61 0.041 4688
 4690 3 28.08 142.07 10.22 0.095 4596
 4691 3 28.1 141.88 10.17 0.094 4690
 4692 3 28.1 141.78 10.04 0.103 4691
 4693 3 28.03 141.68 9.88 0.000125 4692
 4694 3 26.22 144.59 10.68 0.226 4550
 4695 3 25.97 144.49 10.57 0.119 4694
 4696 3 25.94 144.49 10.4 0.153 4695
 4697 3 25.92 144.4 10.27 0.148 4696
 4698 3 25.88 144.4 10.12 0.161 4697
 4699 3 25.83 144.2 9.99 0.157 4698
 4700 3 25.7 144.09 9.8 0.123 4699
 4701 3 25.61 143.98 9.67 0.147 4700
 4702 3 25.48 143.89 9.52 0.137 4701
 4703 3 25.43 143.79 9.39 0.16 4702
 4704 3 25.43 143.69 9.29 0.162 4703
 4705 3 25.39 143.39 9.2 0.149 4704
 4706 3 25.43 143.29 9.11 0.192 4705
 4707 3 25.34 143.08 9.08 0.138 4706
 4708 3 25.24 142.89 8.86 0.099 4707
 4709 3 25.21 142.89 8.71 0.124 4708
 4710 3 25.1 142.79 8.6 0.135 4709
 4711 3 25.01 142.79 8.47 0.142 4710
 4712 3 24.96 142.58 8.31 0.134 4711
 4713 3 24.94 142.48 8.12 0.134 4712
 4714 3 24.89 142.39 7.97 0.148 4713
 4715 3 24.83 142.29 7.89 0.166 4714
 4716 3 24.74 142.19 7.79 0.264 4715
 4717 3 24.71 142.08 7.73 0.299 4716
 4718 3 24.65 141.89 7.69 0.303 4717
 4719 3 24.58 141.89 7.56 0.271 4718
 4720 3 24.47 141.79 7.35 0.121 4719
 4721 3 26.26 144.8 10.55 0.098 4694
 4722 3 26.15 144.9 10.4 0.087 4721
 4723 3 26.1 144.99 10.29 0.072 4722
 4724 3 32.8 137.29 16.14 0.438 4474
 4725 3 32.7 137.29 16.18 0.497 4724
 4726 3 32.63 137.4 16.09 0.554 4725
 4727 3 32.62 137.5 16.07 0.64 4726
 4728 3 32.51 137.59 16.05 0.709 4727
 4729 3 32.43 137.79 16.09 0.651 4728
 4730 3 32.33 137.9 16.01 0.613 4729
 4731 3 31.95 137.58 15.82 0.141 4730
 4732 3 35.23 136.07 15.45 0.243 4458
 4733 3 35.2 135.86 15.37 0.227 4732
 4734 3 35.28 135.76 15.17 0.182 4733
 4735 3 35.32 135.67 15.01 0.16 4734
 4736 3 35.32 135.57 14.85 0.175 4735
 4737 3 35.29 135.36 14.72 0.194 4736
 4738 3 35.21 135.26 14.59 0.197 4737
 4739 3 35.2 135.07 14.45 0.181 4738
 4740 3 35.17 134.97 14.28 0.237 4739
 4741 3 35.14 134.97 14.12 0.242 4740
 4742 3 35.06 134.86 13.96 0.241 4741
 4743 3 34.96 134.76 13.79 0.262 4742
 4744 3 34.79 134.46 13.68 0.188 4743
 4745 3 34.66 134.35 13.59 0.187 4744
 4746 3 34.62 134.25 13.45 0.254 4745
 4747 3 34.57 134.06 13.45 0.256 4746
 4748 3 34.54 133.96 13.37 0.26 4747
 4749 3 34.46 133.75 13.34 0.282 4748
 4750 3 34.15 133.46 13.46 0.16 4749
 4751 3 34.01 133.35 13.32 0.177 4750
 4752 3 33.87 133.16 13.24 0.18 4751
 4753 3 33.76 132.97 13.18 0.155 4752
 4754 3 33.65 132.87 13.06 0.157 4753
 4755 3 33.54 132.87 12.99 0.184 4754
 4756 3 33.43 132.77 12.91 0.203 4755
 4757 3 33.37 132.87 12.78 0.233 4756
 4758 3 33.28 132.87 12.68 0.292 4757
 4759 3 33.21 132.96 12.61 0.373 4758
 4760 3 33.11 132.86 12.47 0.439 4759
 4761 3 33 132.86 12.39 0.485 4760
 4762 3 32.86 132.86 12.28 0.487 4761
 4763 3 32.73 132.86 12.16 0.513 4762
 4764 3 32.65 132.86 12.08 0.596 4763
 4765 3 32.57 132.36 12.21 0.381 4764
 4766 3 32.58 131.96 12.31 0.305 4765
 4767 3 32.52 131.77 12.36 0.248 4766
 4768 3 32.48 131.67 12.28 0.232 4767
 4769 3 32.45 131.46 12.19 0.246 4768
 4770 3 32.44 131.26 12.06 0.242 4769
 4771 3 32.33 131.27 12.02 0.307 4770
 4772 3 32.34 130.96 12.25 0.182 4771
 4773 3 32.33 130.77 12.21 0.193 4772
 4774 3 32.26 130.56 12.29 0.176 4773
 4775 3 32.18 130.27 12.3 0.145 4774
 4776 3 32.18 130.06 12.2 0.204 4775
 4777 3 32.14 129.96 12.07 0.171 4776
 4778 3 32.12 129.86 12.07 0.137 4777
 4779 3 31.95 129.77 11.98 0.115 4778
 4780 3 31.82 129.56 11.84 0.121 4779
 4781 3 31.74 129.36 11.82 0.188 4780
 4782 3 31.71 129.06 12.01 0.2 4781
 4783 3 31.63 128.96 12.07 0.28 4782
 4784 3 31.56 128.87 12.12 0.345 4783
 4785 3 31.44 128.77 12.17 0.413 4784
 4786 3 31.36 128.68 12.17 0.459 4785
 4787 3 31.23 128.68 12.12 0.448 4786
 4788 3 31.09 128.48 12.09 0.513 4787
 4789 3 30.95 128.27 11.9 0.492 4788
 4790 3 30.91 128.08 11.62 0.417 4789
 4791 3 30.84 127.97 11.6 0.343 4790
 4792 3 30.87 127.77 11.46 0.259 4791
 4793 3 30.83 127.68 11.37 0.21 4792
 4794 3 30.81 127.58 11.32 0.124 4793
 4795 3 32.59 133.46 11.69 0.279 4764
 4796 3 32.62 133.76 11.46 0.221 4795
 4797 3 32.66 133.86 11.3 0.162 4796
 4798 3 32.62 134.05 11.13 0.194 4797
 4799 3 32.6 134.15 11.02 0.188 4798
 4800 3 32.54 134.26 10.88 0.174 4799
 4801 3 32.47 134.46 10.8 0.171 4800
 4802 3 32.4 134.46 10.67 0.155 4801
 4803 3 32.3 134.55 10.54 0.176 4802
 4804 3 32.21 134.76 10.36 0.188 4803
 4805 3 32.11 134.76 10.22 0.234 4804
 4806 3 32.04 134.86 10.1 0.254 4805
 4807 3 32.01 134.96 9.95 0.338 4806
 4808 3 31.93 134.96 9.82 0.392 4807
 4809 3 31.86 134.86 9.72 0.495 4808
 4810 3 31.83 134.86 9.62 0.447 4809
 4811 3 31.79 134.96 9.52 0.508 4810
 4812 3 31.75 134.86 9.38 0.516 4811
 4813 3 31.66 134.36 9.09 0.313 4812
 4814 3 31.61 134.05 9.03 0.191 4813
 4815 3 31.58 133.86 8.92 0.136 4814
 4816 3 31.52 133.76 8.79 0.166 4815
 4817 3 31.4 133.65 8.67 0.162 4816
 4818 3 31.33 133.55 8.51 0.113 4817
 4819 3 31.29 133.46 8.42 0.118 4818
 4820 3 31.24 133.34 8.26 0.159 4819
 4821 3 31.15 133.44 8.04 0.151 4820
 4822 3 31.08 133.44 7.92 0.175 4821
 4823 3 31.01 133.54 7.79 0.18 4822
 4824 3 30.93 133.54 7.69 0.151 4823
 4825 3 30.84 133.64 7.52 0.141 4824
 4826 3 30.77 133.64 7.36 0.138 4825
 4827 3 30.65 133.75 7.27 0.214 4826
 4828 3 30.49 133.64 7.27 0.27 4827
 4829 3 30.49 133.64 7.16 0.334 4828
 4830 3 30.45 133.54 7 0.368 4829
 4831 3 30.38 133.64 6.91 0.434 4830
 4832 3 30.36 133.64 6.79 0.521 4831
 4833 3 30.33 133.64 6.66 0.605 4832
 4834 3 30.29 133.54 6.57 0.663 4833
 4835 3 30.2 133.54 6.5 0.725 4834
 4836 3 30.11 133.64 6.41 0.743 4835
 4837 3 30.08 133.64 6.25 0.678 4836
 4838 3 30.02 133.35 6.16 0.599 4837
 4839 3 30.32 132.64 5.94 0.129 4838
 4840 3 30.32 132.64 5.83 0.058 4839
 4841 3 29.72 133.75 6.2 0.504 4838
 4842 3 29.56 133.75 6.12 0.48 4841
 4843 3 29.43 133.53 6.05 0.429 4842
 4844 3 29 133.25 6.15 0.128 4843
 4845 3 28.89 133.25 6.04 0.127 4844
 4846 3 28.75 133.26 5.99 0.141 4845
 4847 3 28.55 133.26 5.94 0.271 4846
 4848 3 28.44 133.26 5.91 0.256 4847
 4849 3 28.3 133.45 5.7 0.159 4848
 4850 3 28.17 133.55 5.62 0.152 4849
 4851 3 28 133.47 5.49 0.132 4850
 4852 3 27.84 133.46 5.44 0.16 4851
 4853 3 27.66 133.35 5.37 0.125 4852
 4854 3 27.5 133.46 5.25 0.115 4853
 4855 3 27.41 133.56 5.2 0.161 4854
 4856 3 27.26 133.66 5.07 0.151 4855
 4857 3 27.14 133.66 5 0.148 4856
 4858 3 26.98 133.56 4.98 0.122 4857
 4859 3 26.89 133.46 4.99 0.113 4858
 4860 3 26.71 133.47 4.94 0.118 4859
 4861 3 26.6 133.37 4.71 0.182 4860
 4862 3 26.55 133.37 4.57 0.135 4861
 4863 3 26.48 133.37 4.44 0.095 4862
 4864 3 26.44 133.47 4.29 0.104 4863
 4865 3 26.28 133.46 4.17 0.113 4864
 4866 3 26.19 133.36 4.04 0.112 4865
 4867 3 26.12 133.46 3.89 0.141 4866
 4868 3 26.02 133.46 3.74 0.147 4867
 4869 3 25.94 133.55 3.54 0.143 4868
 4870 3 25.87 133.55 3.39 0.22 4869
 4871 3 25.78 133.55 3.22 0.213 4870
 4872 3 25.75 133.65 3.1 0.241 4871
 4873 3 25.44 133.86 2.95 0.176 4872
 4874 3 25.27 133.86 2.88 0.234 4873
 4875 3 25.12 133.86 2.78 0.257 4874
 4876 3 25.02 133.96 2.75 0.21 4875
 4877 3 24.84 133.96 2.71 0.192 4876
 4878 3 24.8 134.17 2.75 0.219 4877
 4879 3 24.91 134.36 2.67 0.086 4878
 4880 3 24.82 134.46 2.57 0.103 4879
 4881 3 24.66 134.45 2.53 0.103 4880
 4882 3 24.55 134.45 2.53 0.086 4881
 4883 3 29.26 133.44 6.02 0.292 4843
 4884 3 29.09 133.25 6.04 0.073 4883
 4885 3 32.07 135.65 9.93 0.106 4810
 4886 3 32.03 135.76 9.95 0.124 4885
 4887 3 32.03 136.05 10.03 0.147 4886
 4888 3 32.07 136.15 10.01 0.192 4887
 4889 3 32.07 136.46 10.05 0.177 4888
 4890 3 32.07 136.76 10.04 0.172 4889
 4891 3 31.99 136.96 10 0.145 4890
 4892 3 31.99 137.15 9.89 0.131 4891
 4893 3 31.99 137.26 9.8 0.15 4892
 4894 3 31.95 137.46 9.69 0.123 4893
 4895 3 31.96 137.65 9.6 0.112 4894
 4896 3 31.95 137.74 9.37 0.12 4895
 4897 3 31.96 137.84 9.21 0.151 4896
 4898 3 32.01 137.95 9.11 0.165 4897
 4899 3 32.06 137.95 8.96 0.134 4898
 4900 3 32.08 138.05 8.84 0.142 4899
 4901 3 32.09 138.15 8.71 0.113 4900
 4902 3 32.06 138.15 8.61 0.141 4901
 4903 3 32.02 138.24 8.5 0.233 4902
 4904 3 31.95 138.34 8.38 0.417 4903
 4905 3 31.94 138.34 8.25 0.478 4904
 4906 3 32.01 138.24 8.06 0.558 4905
 4907 3 31.95 138.33 7.91 0.73 4906
 4908 3 31.91 138.43 7.8 0.775 4907
 4909 3 32.03 138.43 7.59 0.781 4908
 4910 3 32.08 138.64 7.45 0.79 4909
 4911 3 32.08 138.64 7.33 0.768 4910
 4912 3 32.38 138.53 7.15 0.662 4911
 4913 3 32.41 138.62 6.99 0.654 4912
 4914 3 33.34 138.72 7.04 0.21 4913
 4915 3 33.55 138.82 6.99 0.144 4914
 4916 3 33.56 138.93 6.83 0.175 4915
 4917 3 33.59 139.03 6.69 0.183 4916
 4918 3 33.62 139.03 6.49 0.194 4917
 4919 3 33.63 139.03 6.32 0.156 4918
 4920 3 33.6 138.91 6.12 0.126 4919
 4921 3 33.66 138.81 5.94 0.15 4920
 4922 3 33.74 138.81 5.83 0.156 4921
 4923 3 33.84 138.82 5.73 0.188 4922
 4924 3 33.88 138.82 5.63 0.133 4923
 4925 3 33.92 138.82 5.53 0.114 4924
 4926 3 34.05 138.73 5.42 0.146 4925
 4927 3 34.16 138.61 5.42 0.175 4926
 4928 3 34.3 138.61 5.36 0.196 4927
 4929 3 34.37 138.61 5.21 0.248 4928
 4930 3 34.37 138.72 5.09 0.383 4929
 4931 3 34.52 138.61 5.08 0.568 4930
 4932 3 34.63 138.51 5.08 0.604 4931
 4933 3 34.74 138.5 5 0.575 4932
 4934 3 34.84 138.29 4.91 0.569 4933
 4935 3 34.98 138.19 4.86 0.517 4934
 4936 3 35.1 138.29 4.75 0.471 4935
 4937 3 35.21 138.3 4.69 0.482 4936
 4938 3 35.24 138.3 4.54 0.473 4937
 4939 3 35.39 138.2 4.57 0.415 4938
 4940 3 35.53 138.1 4.54 0.332 4939
 4941 3 35.61 138.1 4.47 0.241 4940
 4942 3 32.01 138.64 6.8 0.508 4913
 4943 3 32.02 138.64 6.7 0.458 4942
 4944 3 31.91 138.83 6.53 0.306 4943
 4945 3 31.59 139.45 7.3 0.173 4911
 4946 3 31.42 139.55 7.21 0.189 4945
 4947 3 31.27 139.65 7.25 0.232 4946
 4948 3 31.16 139.74 7.33 0.283 4947
 4949 3 31.13 139.84 7.24 0.318 4948
 4950 3 30.91 139.83 7.29 0.203 4949
 4951 3 30.81 139.94 7.3 0.148 4950
 4952 3 30.79 140.14 7.25 0.11 4951
 4953 3 30.79 140.23 7.33 0.097 4952
 4954 3 30.77 140.44 7.29 0.117 4953
 4955 3 30.74 140.64 7.29 0.113 4954
 4956 3 30.54 140.75 7.29 0.118 4955
 4957 3 30.43 140.75 7.27 0.135 4956
 4958 3 30.36 140.85 7.21 0.162 4957
 4959 3 30.29 141.04 7.17 0.121 4958
 4960 3 30.22 141.14 6.99 0.114 4959
 4961 3 30.18 141.14 6.88 0.137 4960
 4962 3 30.11 141.25 6.78 0.108 4961
 4963 3 30.06 141.45 6.67 0.118 4962
 4964 3 29.91 141.75 6.53 0.094 4963
 4965 3 29.91 141.85 6.48 0.179 4964
 4966 3 29.84 141.95 6.38 0.193 4965
 4967 3 29.76 142.04 6.45 0.209 4966
 4968 3 29.52 141.94 6.62 0.096 4967
 4969 3 29.41 141.94 6.74 0.164 4968
 4970 3 29.42 141.94 6.91 0.22 4969
 4971 3 29.36 141.84 6.99 0.246 4970
 4972 3 29.36 141.76 7.12 0.173 4971
 4973 3 29.27 141.55 7.16 0.116 4972
 4974 3 29.27 141.45 7.36 0.096 4973
 4975 3 29.36 141.45 7.54 0.089 4974
 4976 3 29.07 141.76 6.75 0.077 4971
 4977 3 29.06 141.76 6.65 0.114 4976
 4978 3 28.97 141.76 6.52 0.132 4977
 4979 3 28.84 141.85 6.41 0.088 4978
 4980 3 28.79 141.95 6.37 0.123 4979
 4981 3 28.73 142.16 6.42 0.079 4980
 4982 3 28.69 142.26 6.49 0.066 4981
 4983 3 31.63 138.65 8.65 0.16 4905
 4984 3 31.56 138.55 8.7 0.108 4983
 4985 3 31.51 134.26 9.87 0.087 4809
 4986 3 31.43 134.35 9.77 0.105 4985
 4987 3 31.32 134.35 9.63 0.131 4986
 4988 3 31.18 134.35 9.6 0.13 4987
 4989 3 31.08 134.25 9.51 0.202 4988
 4990 3 30.93 134.26 9.37 0.412 4989
 4991 3 30.8 134.05 9.36 0.429 4990
 4992 3 30.72 134.16 9.27 0.537 4991
 4993 3 30.66 134.16 9.09 0.542 4992
 4994 3 30.59 134.16 8.95 0.558 4993
 4995 3 30.53 133.95 8.95 0.617 4994
 4996 3 30.24 134.46 8.93 0.225 4995
 4997 3 30.15 134.46 8.75 0.189 4996
 4998 3 30.03 134.27 8.68 0.141 4997
 4999 3 29.92 134.46 8.62 0.112 4998
 5000 3 29.92 134.56 8.53 0.043 4999
 5001 3 30.58 133.45 8.69 0.375 4995
 5002 3 30.58 133.35 8.62 0.321 5001
 5003 3 30.43 133.35 8.54 0.3 5002
 5004 3 34.54 133.75 13.09 0.183 4749
 5005 3 34.54 133.56 12.84 0.106 5004
 5006 3 34.57 133.34 12.72 0.145 5005
 5007 3 34.61 133.25 12.63 0.174 5006
 5008 3 34.69 133.15 12.61 0.262 5007
 5009 3 34.79 133.16 12.56 0.378 5008
 5010 3 34.8 133.05 12.43 0.417 5009
 5011 3 34.83 133.16 12.21 0.421 5010
 5012 3 34.91 133.26 12.01 0.445 5011
 5013 3 34.93 133.16 11.88 0.504 5012
 5014 3 35.01 133.14 11.8 0.604 5013
 5015 3 35.11 133.04 11.74 0.626 5014
 5016 3 35.22 133.04 11.62 0.616 5015
 5017 3 35.3 132.95 11.52 0.596 5016
 5018 3 35.37 132.95 11.38 0.535 5017
 5019 3 35.35 132.85 11.21 0.433 5018
 5020 3 35.3 132.54 11.12 0.37 5019
 5021 3 35.37 132.33 11.1 0.302 5020
 5022 3 35.48 132.33 11.06 0.248 5021
 5023 3 42.42 137.98 23.54 0.018 4039
 5024 3 44.38 133 28.14 0.077 3997
 5025 3 44.41 133.09 28.29 0.132 5024
 5026 3 44.28 133.19 28.39 0.163 5025
 5027 3 44.16 133.19 28.56 0.227 5026
 5028 3 44.08 133.19 28.68 0.323 5027
 5029 3 44.09 133.09 28.82 0.428 5028
 5030 3 44.09 133.1 28.93 0.499 5029
 5031 3 44.08 133.21 29.09 0.52 5030
 5032 3 44.06 133.09 29.25 0.533 5031
 5033 3 44.06 132.99 29.38 0.535 5032
 5034 3 44.08 132.99 29.52 0.529 5033
 5035 3 43.99 132.99 29.68 0.463 5034
 5036 3 44.06 132.89 29.73 0.34 5035
 5037 3 44.08 132.8 29.84 0.223 5036
 5038 3 44.16 132.7 29.95 0.139 5037
 5039 3 44.23 132.5 30.13 0.088 5038
 5040 3 44.21 132.4 30.2 0.102 5039
 5041 3 44.23 132.4 30.34 0.089 5040
 5042 3 44.23 132.39 30.52 0.088 5041
 5043 3 44.24 132.3 30.66 0.134 5042
 5044 3 44.24 132.3 30.82 0.17 5043
 5045 3 44.12 132.3 30.95 0.089 5044
 5046 3 43.95 132.3 31.07 0.115 5045
 5047 3 44.02 132.3 31.16 0.12 5046
 5048 3 44.2 132.21 31.2 0.127 5047
 5049 3 44.33 132.21 31.2 0.000125 5048
 5050 3 46.19 125.14 38.27 0.852 3539
 5051 3 46.19 125.43 38.24 0.505 5050
 5052 3 46.16 125.53 38.17 0.519 5051
 5053 3 45.8 125.03 38.07 0.241 5052
 5054 3 45.8 125.03 37.91 0.204 5053
 5055 3 46.12 125.04 39.6 0.119 5051
 5056 3 46.08 125.04 39.71 0.09 5055
 5057 3 46.05 125.04 39.84 0.127 5056
 5058 3 45.98 125.04 39.92 0.114 5057
 5059 3 45.88 125.04 40.02 0.11 5058
 5060 3 45.8 125.05 40.14 0.093 5059
 5061 3 45.69 125.07 40.13 0.124 5060
 5062 3 45.59 125.07 40.22 0.127 5061
 5063 3 45.44 125.06 40.32 0.134 5062
 5064 3 45.34 125.06 40.42 0.125 5063
 5065 3 45.31 124.95 40.64 0.081 5064
 5066 3 45.3 124.95 40.78 0.121 5065
 5067 3 45.29 125.06 40.89 0.166 5066
 5068 3 45.23 124.97 41.06 0.139 5067
 5069 3 46.2 124.62 37.39 0.204 5050
 5070 3 45.99 124.53 37.34 0.176 5069
 5071 3 45.8 124.53 37.24 0.169 5070
 5072 3 45.57 124.43 37.16 0.137 5071
 5073 3 45.37 124.34 37.09 0.146 5072
 5074 3 45.23 124.43 37.02 0.128 5073
 5075 3 45.09 124.43 36.96 0.135 5074
 5076 3 44.89 124.44 36.93 0.143 5075
 5077 3 44.71 124.44 37 0.12 5076
 5078 3 44.48 124.33 37.07 0.225 5077
 5079 3 44.29 124.15 37.04 0.186 5078
 5080 3 44.33 124.04 37.24 0.111 5079
 5081 3 44.3 123.95 37.35 0.086 5080
 5082 3 44.33 123.95 37.46 0.048 5081
 5083 3 44.09 124.45 37.11 0.107 5079
 5084 3 43.91 124.36 37.18 0.155 5083
 5085 3 43.73 124.26 37.28 0.166 5084
 5086 3 43.62 124.25 37.39 0.145 5085
 5087 3 43.48 124.14 37.46 0.113 5086
 5088 3 43.29 124.25 37.52 0.125 5087
 5089 3 43.22 124.16 37.62 0.129 5088
 5090 3 43.12 124.16 37.7 0.171 5089
 5091 3 43.01 124.16 37.74 0.249 5090
 5092 3 42.83 124.05 37.69 0.342 5091
 5093 3 42.7 124.05 37.65 0.445 5092
 5094 3 42.55 124.06 37.66 0.506 5093
 5095 3 42.45 123.97 37.74 0.571 5094
 5096 3 42.37 123.97 37.66 0.608 5095
 5097 3 42.22 124.15 37.52 0.488 5096
 5098 3 42.16 124.26 37.35 0.418 5097
 5099 3 42.23 124.76 37.3 0.096 5098
 5100 3 42.13 124.85 37.46 0.099 5099
 5101 3 42.12 124.96 37.51 0.09 5100
 5102 3 42.12 125.05 37.37 0.141 5101
 5103 3 42.11 125.26 37.28 0.154 5102
 5104 3 42.01 125.46 37.21 0.114 5103
 5105 3 41.99 125.55 37.13 0.054 5104
 5106 3 42.06 123.96 37.27 0.288 5098
 5107 3 41.98 123.76 36.91 0.000125 5106
 5108 3 42.64 123.36 37.13 0.111 5096
 5109 3 42.63 123.16 36.91 0.15 5108
 5110 3 42.66 123.16 36.74 0.116 5109
 5111 3 42.67 123.05 36.6 0.119 5110
 5112 3 42.68 123.05 36.41 0.088 5111
 5113 3 42.63 122.96 36.28 0.137 5112
 5114 3 42.62 122.86 36.13 0.166 5113
 5115 3 42.55 122.55 36.03 0.206 5114
 5116 3 42.53 122.46 35.95 0.212 5115
 5117 3 42.56 122.25 35.9 0.268 5116
 5118 3 42.6 122.05 35.81 0.318 5117
 5119 3 42.63 121.94 35.83 0.385 5118
 5120 3 42.68 121.85 35.65 0.427 5119
 5121 3 42.71 121.75 35.56 0.515 5120
 5122 3 42.88 121.64 35.48 0.56 5121
 5123 3 42.96 121.64 35.31 0.601 5122
 5124 3 43.01 121.44 35.26 0.669 5123
 5125 3 43.07 121.35 35.24 0.709 5124
 5126 3 43.01 121.25 35.1 0.664 5125
 5127 3 43.11 121.24 35.02 0.545 5126
 5128 3 43.21 121.14 35.06 0.383 5127
 5129 3 43.1 121.14 35.02 0.21 5128
 5130 3 45.87 122.09 48.24 0.092 2932
 5131 3 45.77 122 48.27 0.094 5130
 5132 3 45.7 121.9 48.38 0.094 5131
 5133 3 48.68 121.41 53.68 0.2 2900
 5134 3 48.54 121.52 53.64 0.216 5133
 5135 3 48.35 121.41 53.66 0.203 5134
 5136 3 48.18 121.32 53.7 0.194 5135
 5137 3 48.03 121.32 53.7 0.144 5136
 5138 3 47.89 121.21 53.74 0.113 5137
 5139 3 47.72 121.13 53.81 0.141 5138
 5140 3 47.54 121.13 53.75 0.149 5139
 5141 3 47.36 121.13 53.63 0.156 5140
 5142 3 47.13 121.01 53.6 0.136 5141
 5143 3 46.9 121.03 53.64 0.128 5142
 5144 3 46.71 121.03 53.71 0.203 5143
 5145 3 46.56 120.92 53.78 0.252 5144
 5146 3 46.47 120.92 53.85 0.3 5145
 5147 3 46.36 120.83 53.89 0.317 5146
 5148 3 45.97 120.74 53.67 0.097 5147
 5149 3 49.15 121.72 53.63 0.154 2899
 5150 3 49.23 121.92 53.6 0.151 5149
 5151 3 49.29 122.02 53.57 0.134 5150
 5152 3 49.41 122.02 53.57 0.113 5151
 5153 3 49.44 122.31 53.54 0.185 5152
 5154 3 49.4 122.42 53.49 0.225 5153
 5155 3 49.36 122.61 53.42 0.233 5154
 5156 3 49.34 122.72 53.28 0.282 5155
 5157 3 49.36 122.91 53.2 0.333 5156
 5158 3 49.4 123 53.07 0.335 5157
 5159 3 49.65 123 53.04 0.3 5158
 5160 3 49.75 123.11 52.99 0.243 5159
 5161 3 49.89 123.2 52.71 0.143 5160
 5162 3 49.98 123.3 52.54 0.153 5161
 5163 3 50.11 123.4 52.54 0.163 5162
 5164 3 50.26 123.51 52.53 0.149 5163
 5165 3 50.39 123.6 52.48 0.13 5164
 5166 3 50.54 123.6 52.5 0.157 5165
 5167 3 50.64 123.7 52.47 0.199 5166
 5168 3 50.76 123.79 52.47 0.206 5167
 5169 3 50.83 124 52.42 0.116 5168
 5170 3 50.93 124 52.43 0.152 5169
 5171 3 50.96 124.2 52.32 0.104 5170
 5172 3 51.02 124.29 52.29 0.105 5171
 5173 3 51.09 124.4 52.29 0.08 5172
 5174 3 51.15 124.4 52.39 0.000125 5173
 5175 3 49.62 121.91 53.43 0.065 5152
 5176 3 49.69 121.8 53.46 0.08 5175
 5177 3 49.83 121.7 53.49 0.107 5176
 5178 3 49.97 121.61 53.45 0.11 5177
 5179 3 50 121.5 53.39 0.084 5178
 5180 3 66.09 108.04 74.95 0.466 2161
 5181 3 66.15 108.25 74.94 0.48 5180
 5182 3 66.23 108.34 74.91 0.547 5181
 5183 3 66.18 108.54 74.94 0.632 5182
 5184 3 66.12 108.75 74.83 0.69 5183
 5185 3 66.07 108.84 74.86 0.752 5184
 5186 3 65.98 108.94 75.64 0.552 5185
 5187 3 65.92 109.03 75.8 0.522 5186
 5188 3 65.8 109.25 76.19 0.411 5187
 5189 3 65.62 109.44 76.44 0.353 5188
 5190 3 65.48 109.55 76.6 0.282 5189
 5191 3 65.39 109.75 76.72 0.255 5190
 5192 3 65.27 109.96 76.77 0.241 5191
 5193 3 65.32 110.05 76.86 0.271 5192
 5194 3 65.33 110.16 76.95 0.251 5193
 5195 3 65.33 110.25 77 0.229 5194
 5196 3 65.24 110.46 77.05 0.216 5195
 5197 3 65.19 110.66 77.14 0.256 5196
 5198 3 65.16 110.75 77.22 0.259 5197
 5199 3 65.1 110.86 77.3 0.291 5198
 5200 3 65.02 110.96 77.33 0.3 5199
 5201 3 64.86 111.16 77.33 0.318 5200
 5202 3 64.71 111.35 77.3 0.314 5201
 5203 3 64.65 111.46 77.27 0.414 5202
 5204 3 64.43 111.46 76.97 0.412 5203
 5205 3 64.23 111.47 76.8 0.398 5204
 5206 3 64.09 111.57 76.63 0.409 5205
 5207 3 63.96 111.57 76.38 0.388 5206
 5208 3 63.84 111.57 76.17 0.377 5207
 5209 3 63.68 111.57 76.05 0.356 5208
 5210 3 63.54 111.66 75.91 0.338 5209
 5211 3 63.42 111.66 75.75 0.292 5210
 5212 3 63.27 111.77 75.67 0.262 5211
 5213 3 63.1 111.76 75.61 0.232 5212
 5214 3 62.99 111.87 75.55 0.24 5213
 5215 3 62.85 111.96 75.47 0.262 5214
 5216 3 62.68 111.96 75.38 0.261 5215
 5217 3 62.57 111.96 75.27 0.25 5216
 5218 3 62.49 111.96 75.16 0.273 5217
 5219 3 62.38 112.07 75.1 0.301 5218
 5220 3 62.28 112.16 75.02 0.281 5219
 5221 3 62.21 112.16 74.91 0.235 5220
 5222 3 61.99 112.16 74.87 0.249 5221
 5223 3 61.78 112.16 74.8 0.26 5222
 5224 3 61.52 112.26 74.69 0.241 5223
 5225 3 61.34 112.26 74.63 0.243 5224
 5226 3 61.14 112.26 74.54 0.207 5225
 5227 3 60.96 112.26 74.41 0.194 5226
 5228 3 60.78 112.36 74.32 0.21 5227
 5229 3 60.67 112.47 74.18 0.227 5228
 5230 3 60.59 112.56 74.07 0.235 5229
 5231 3 60.45 112.67 73.99 0.237 5230
 5232 3 60.31 112.78 73.9 0.24 5231
 5233 3 60.17 112.87 73.82 0.257 5232
 5234 3 60 112.87 73.71 0.277 5233
 5235 3 59.89 112.97 73.6 0.28 5234
 5236 3 59.78 113.07 73.55 0.311 5235
 5237 3 59.66 113.16 73.44 0.298 5236
 5238 3 59.6 113.36 73.35 0.284 5237
 5239 3 59.45 113.47 73.18 0.262 5238
 5240 3 59.31 113.57 73.09 0.3 5239
 5241 3 59.13 113.66 72.96 0.319 5240
 5242 3 58.98 113.66 72.84 0.344 5241
 5243 3 58.8 113.77 72.68 0.376 5242
 5244 3 58.56 113.77 72.57 0.358 5243
 5245 3 58.39 113.77 72.57 0.325 5244
 5246 3 58.22 113.87 72.46 0.325 5245
 5247 3 58.05 113.87 72.4 0.318 5246
 5248 3 57.91 113.87 72.34 0.313 5247
 5249 3 57.72 113.87 72.18 0.287 5248
 5250 3 57.56 113.87 72.1 0.292 5249
 5251 3 57.42 114.07 71.99 0.238 5250
 5252 3 57.33 113.98 71.9 0.249 5251
 5253 3 57.16 113.98 71.85 0.286 5252
 5254 3 56.99 113.98 71.84 0.274 5253
 5255 3 56.92 114.07 71.63 0.308 5254
 5256 3 56.77 114.17 71.49 0.303 5255
 5257 3 56.66 114.27 71.4 0.331 5256
 5258 3 56.59 114.47 71.21 0.346 5257
 5259 3 56.52 114.56 71.04 0.347 5258
 5260 3 56.45 114.77 71.02 0.349 5259
 5261 3 56.38 114.97 70.9 0.366 5260
 5262 3 56.35 115.17 70.73 0.354 5261
 5263 3 56.24 115.36 70.52 0.36 5262
 5264 3 56.14 115.47 70.38 0.326 5263
 5265 3 56.12 115.77 70.13 0.312 5264
 5266 3 56.09 115.86 69.9 0.275 5265
 5267 3 56.15 116.06 69.68 0.291 5266
 5268 3 56.15 116.17 69.49 0.297 5267
 5269 3 56.09 116.27 69.32 0.288 5268
 5270 3 56.02 116.36 69.18 0.302 5269
 5271 3 55.99 116.56 69.03 0.302 5270
 5272 3 55.92 116.67 68.86 0.281 5271
 5273 3 55.95 116.75 68.67 0.316 5272
 5274 3 55.91 116.75 68.51 0.363 5273
 5275 3 55.87 116.95 68.39 0.393 5274
 5276 3 55.87 117.06 68.25 0.409 5275
 5277 3 55.92 117.16 68.06 0.406 5276
 5278 3 55.9 117.25 67.92 0.424 5277
 5279 3 55.87 117.45 67.78 0.455 5278
 5280 3 55.8 117.56 67.67 0.449 5279
 5281 3 55.77 117.75 67.54 0.432 5280
 5282 3 55.73 117.95 67.43 0.396 5281
 5283 3 55.76 118.06 67.31 0.365 5282
 5284 3 55.72 118.36 67.2 0.316 5283
 5285 3 55.66 118.56 67.03 0.271 5284
 5286 3 55.61 118.75 66.87 0.254 5285
 5287 3 55.51 118.86 66.73 0.218 5286
 5288 3 55.46 119.06 66.67 0.218 5287
 5289 3 55.36 119.06 66.61 0.213 5288
 5290 3 55.32 119.25 66.43 0.251 5289
 5291 3 55.28 119.36 66.29 0.291 5290
 5292 3 55.18 119.45 66.12 0.293 5291
 5293 3 55.15 119.56 66 0.321 5292
 5294 3 55.13 119.75 65.87 0.31 5293
 5295 3 55.06 119.86 65.78 0.294 5294
 5296 3 55.02 120.06 65.64 0.308 5295
 5297 3 54.97 120.16 65.51 0.319 5296
 5298 3 54.99 120.25 65.4 0.297 5297
 5299 3 55 120.45 65.29 0.276 5298
 5300 3 54.96 120.55 65.2 0.269 5299
 5301 3 54.95 120.75 65.12 0.267 5300
 5302 3 54.92 120.84 64.98 0.268 5301
 5303 3 54.86 121.05 64.92 0.25 5302
 5304 3 54.82 121.14 64.87 0.257 5303
 5305 3 54.92 121.34 64.76 0.275 5304
 5306 3 54.85 121.45 64.67 0.314 5305
 5307 3 54.77 121.64 64.59 0.327 5306
 5308 3 54.71 121.75 64.56 0.333 5307
 5309 3 54.57 121.84 64.56 0.366 5308
 5310 3 54.5 121.95 64.51 0.379 5309
 5311 3 54.42 122.05 64.51 0.399 5310
 5312 3 54.35 122.24 64.56 0.43 5311
 5313 3 54.21 122.35 64.56 0.396 5312
 5314 3 54.21 122.55 64.67 0.422 5313
 5315 3 54.17 122.65 64.7 0.459 5314
 5316 3 54.05 122.85 64.62 0.457 5315
 5317 3 53.95 122.94 64.7 0.485 5316
 5318 3 53.88 123.05 64.68 0.525 5317
 5319 3 53.8 123.55 63.98 0.341 5318
 5320 3 53.76 123.65 63.76 0.336 5319
 5321 3 53.67 123.85 63.67 0.344 5320
 5322 3 53.66 123.94 63.48 0.314 5321
 5323 3 53.62 124.05 63.33 0.302 5322
 5324 3 53.6 124.24 63.23 0.283 5323
 5325 3 53.55 124.44 63.18 0.289 5324
 5326 3 53.5 124.65 63.15 0.263 5325
 5327 3 53.5 124.85 63.08 0.271 5326
 5328 3 53.44 124.94 62.93 0.258 5327
 5329 3 53.33 124.94 62.9 0.17 5328
 5330 3 53.26 125.05 62.72 0.19 5329
 5331 3 53.37 125.15 62.72 0.247 5330
 5332 3 53.37 125.35 62.65 0.264 5331
 5333 3 53.33 125.44 62.5 0.241 5332
 5334 3 53.25 125.55 62.37 0.234 5333
 5335 3 53.16 125.74 62.28 0.219 5334
 5336 3 53.07 125.85 62.22 0.224 5335
 5337 3 53.05 125.94 62.15 0.22 5336
 5338 3 53 126.05 62 0.215 5337
 5339 3 52.86 126.24 61.9 0.221 5338
 5340 3 52.72 126.44 61.79 0.259 5339
 5341 3 52.6 126.54 61.73 0.239 5340
 5342 3 52.47 126.73 61.71 0.268 5341
 5343 3 52.36 126.73 61.61 0.252 5342
 5344 3 52.19 126.84 61.57 0.248 5343
 5345 3 52.03 126.84 61.58 0.269 5344
 5346 3 51.83 126.84 61.58 0.302 5345
 5347 3 51.68 126.95 61.54 0.348 5346
 5348 3 51.5 126.95 61.54 0.304 5347
 5349 3 51.33 126.95 61.46 0.3 5348
 5350 3 51.17 127.04 61.39 0.317 5349
 5351 3 50.87 127.14 61.36 0.307 5350
 5352 3 50.67 127.14 61.37 0.313 5351
 5353 3 50.47 127.34 61.33 0.31 5352
 5354 3 50.39 127.55 61.28 0.305 5353
 5355 3 50.19 127.64 61.28 0.292 5354
 5356 3 50 127.76 61.25 0.292 5355
 5357 3 49.9 127.87 61.18 0.299 5356
 5358 3 49.74 128.06 61.17 0.299 5357
 5359 3 49.67 128.17 61.05 0.278 5358
 5360 3 49.55 128.26 60.97 0.288 5359
 5361 3 49.51 128.45 60.87 0.298 5360
 5362 3 49.5 128.65 60.76 0.329 5361
 5363 3 49.42 128.76 60.64 0.342 5362
 5364 3 49.35 128.95 60.48 0.352 5363
 5365 3 49.14 129.05 60.35 0.339 5364
 5366 3 49.14 129.15 60.26 0.334 5365
 5367 3 49.03 129.15 60.17 0.318 5366
 5368 3 48.92 129.26 60.05 0.307 5367
 5369 3 48.86 129.36 59.9 0.295 5368
 5370 3 48.79 129.45 59.75 0.283 5369
 5371 3 48.64 129.55 59.62 0.303 5370
 5372 3 48.54 129.76 59.51 0.266 5371
 5373 3 48.45 129.86 59.47 0.269 5372
 5374 3 48.35 129.95 59.29 0.29 5373
 5375 3 48.31 130.15 59.21 0.307 5374
 5376 3 48.2 130.26 59.19 0.343 5375
 5377 3 48.17 130.36 59.22 0.325 5376
 5378 3 48.11 130.57 59.11 0.343 5377
 5379 3 47.99 130.77 59.04 0.367 5378
 5380 3 47.93 130.86 59.03 0.371 5379
 5381 3 47.89 131.06 58.93 0.349 5380
 5382 3 47.81 131.16 58.86 0.321 5381
 5383 3 47.7 131.35 58.78 0.318 5382
 5384 3 47.58 131.45 58.78 0.325 5383
 5385 3 47.45 131.66 58.77 0.328 5384
 5386 3 47.49 131.85 58.71 0.311 5385
 5387 3 47.41 131.95 58.66 0.288 5386
 5388 3 47.41 132.16 58.59 0.238 5387
 5389 3 47.42 132.35 58.5 0.271 5388
 5390 3 47.4 132.56 58.39 0.281 5389
 5391 3 47.38 132.76 58.31 0.283 5390
 5392 3 47.38 132.95 58.21 0.281 5391
 5393 3 47.37 133.06 58.1 0.283 5392
 5394 3 47.29 133.16 58.06 0.293 5393
 5395 3 47.29 133.35 57.99 0.298 5394
 5396 3 47.33 133.56 57.88 0.292 5395
 5397 3 47.26 133.76 57.72 0.296 5396
 5398 3 47.29 133.95 57.6 0.318 5397
 5399 3 47.4 134.14 57.57 0.421 5398
 5400 3 47.41 134.25 57.45 0.365 5399
 5401 3 47.44 134.25 57.35 0.304 5400
 5402 3 47.43 134.44 57.17 0.297 5401
 5403 3 47.41 134.54 57.06 0.277 5402
 5404 3 47.47 134.64 56.92 0.249 5403
 5405 3 47.53 134.75 56.85 0.242 5404
 5406 3 47.6 134.95 56.74 0.25 5405
 5407 3 47.72 135.05 56.63 0.265 5406
 5408 3 47.78 135.13 56.53 0.283 5407
 5409 3 47.96 135.34 56.42 0.289 5408
 5410 3 48.11 135.44 56.38 0.269 5409
 5411 3 48.21 135.54 56.27 0.268 5410
 5412 3 48.3 135.63 56.14 0.281 5411
 5413 3 48.4 135.82 56.07 0.286 5412
 5414 3 48.57 135.92 55.92 0.324 5413
 5415 3 48.61 136.03 55.82 0.335 5414
 5416 3 48.76 136.13 55.71 0.354 5415
 5417 3 48.83 136.23 55.6 0.429 5416
 5418 3 48.93 136.42 55.46 0.465 5417
 5419 3 48.87 136.32 55.31 0.484 5418
 5420 3 48.86 136.33 55.13 0.462 5419
 5421 3 48.72 136.32 54.92 0.448 5420
 5422 3 48.62 136.41 54.85 0.421 5421
 5423 3 48.62 136.41 54.71 0.381 5422
 5424 3 48.5 136.51 54.64 0.355 5423
 5425 3 48.4 136.61 54.52 0.333 5424
 5426 3 48.39 136.72 54.42 0.275 5425
 5427 3 48.35 136.82 54.28 0.28 5426
 5428 3 48.32 137.01 54.11 0.302 5427
 5429 3 48.32 137.11 53.96 0.314 5428
 5430 3 48.36 137.32 53.79 0.336 5429
 5431 3 48.43 137.61 53.65 0.358 5430
 5432 3 48.35 137.72 53.57 0.348 5431
 5433 3 48.28 137.91 53.44 0.361 5432
 5434 3 48.14 138.01 53.4 0.381 5433
 5435 3 47.99 138.11 53.39 0.353 5434
 5436 3 47.86 138.32 53.32 0.34 5435
 5437 3 47.74 138.32 53.29 0.348 5436
 5438 3 47.6 138.42 53.22 0.384 5437
 5439 3 47.45 138.42 53.22 0.423 5438
 5440 3 47.32 138.42 53.14 0.467 5439
 5441 3 47.2 138.53 53.1 0.492 5440
 5442 3 47.04 138.41 52.93 0.457 5441
 5443 3 46.9 138.41 52.91 0.413 5442
 5444 3 46.77 138.41 52.86 0.337 5443
 5445 3 46.64 138.52 52.81 0.297 5444
 5446 3 46.53 138.52 52.64 0.33 5445
 5447 3 46.43 138.62 52.49 0.384 5446
 5448 3 46.32 138.81 52.28 0.399 5447
 5449 3 46.13 138.83 52.13 0.405 5448
 5450 3 45.99 138.93 51.99 0.407 5449
 5451 3 45.95 139.33 51.85 0.519 5450
 5452 3 45.82 139.33 51.85 0.497 5451
 5453 3 45.74 139.43 51.89 0.421 5452
 5454 3 45.56 139.43 51.96 0.344 5453
 5455 3 45.39 139.43 51.96 0.339 5454
 5456 3 45.27 139.53 51.95 0.325 5455
 5457 3 45.02 139.63 51.91 0.37 5456
 5458 3 44.62 140.24 51.88 0.631 5457
 5459 3 44.16 140.94 51.76 0.225 5458
 5460 3 44.05 141.04 51.73 0.209 5459
 5461 3 43.97 141.04 51.66 0.227 5460
 5462 3 43.83 141.04 51.66 0.265 5461
 5463 3 43.75 141.24 51.65 0.317 5462
 5464 3 43.63 141.24 51.56 0.364 5463
 5465 3 43.51 141.33 51.48 0.304 5464
 5466 3 43.41 141.43 51.38 0.327 5465
 5467 3 43.36 141.64 51.1 0.279 5466
 5468 3 43.26 141.64 50.96 0.291 5467
 5469 3 43.23 141.74 50.84 0.318 5468
 5470 3 43.11 141.93 50.74 0.328 5469
 5471 3 43.04 142.04 50.6 0.323 5470
 5472 3 43.01 142.24 50.45 0.299 5471
 5473 3 43.03 142.24 50.28 0.302 5472
 5474 3 43.06 142.43 50.12 0.288 5473
 5475 3 43.11 142.43 49.98 0.279 5474
 5476 3 43.12 142.54 49.84 0.276 5475
 5477 3 43.08 142.64 49.7 0.289 5476
 5478 3 43.05 142.83 49.59 0.281 5477
 5479 3 43.08 142.92 49.42 0.299 5478
 5480 3 43.08 143.02 49.26 0.312 5479
 5481 3 43.12 143.02 49.16 0.339 5480
 5482 3 43.04 143.23 48.99 0.342 5481
 5483 3 42.88 143.52 48.95 0.327 5482
 5484 3 42.76 143.73 48.92 0.369 5483
 5485 3 42.65 143.93 48.91 0.41 5484
 5486 3 42.57 144.04 48.98 0.394 5485
 5487 3 42.54 144.24 49.03 0.415 5486
 5488 3 42.53 144.33 49.13 0.446 5487
 5489 3 42.44 144.43 49.16 0.419 5488
 5490 3 42.32 144.64 48.71 0.232 5489
 5491 3 42.22 144.74 48.65 0.245 5490
 5492 3 42.12 144.82 48.58 0.207 5491
 5493 3 42.11 145.03 48.52 0.225 5492
 5494 3 42.11 145.13 48.48 0.23 5493
 5495 3 42.04 145.23 48.32 0.228 5494
 5496 3 42.04 145.42 48.23 0.261 5495
 5497 3 42.03 145.53 48.09 0.25 5496
 5498 3 41.96 145.73 48.05 0.238 5497
 5499 3 41.94 145.82 47.95 0.231 5498
 5500 3 41.99 146.03 47.91 0.248 5499
 5501 3 41.97 146.23 47.87 0.236 5500
 5502 3 41.94 146.42 47.75 0.233 5501
 5503 3 41.9 146.53 47.75 0.27 5502
 5504 3 41.89 146.73 47.75 0.297 5503
 5505 3 41.87 146.92 47.72 0.275 5504
 5506 3 41.85 147.03 47.72 0.278 5505
 5507 3 41.85 147.23 47.7 0.302 5506
 5508 3 41.82 147.32 47.66 0.313 5507
 5509 3 41.81 147.53 47.62 0.308 5508
 5510 3 41.77 147.63 47.58 0.273 5509
 5511 3 41.64 147.82 47.59 0.27 5510
 5512 3 41.5 147.92 47.65 0.272 5511
 5513 3 41.42 148.03 47.66 0.257 5512
 5514 3 41.2 148.23 47.72 0.201 5513
 5515 3 41.14 148.33 47.72 0.226 5514
 5516 3 41.05 148.54 47.69 0.236 5515
 5517 3 40.99 148.63 47.58 0.251 5516
 5518 3 40.97 148.83 47.44 0.229 5517
 5519 3 40.95 149.04 47.37 0.228 5518
 5520 3 40.93 149.13 47.27 0.242 5519
 5521 3 40.82 149.33 47.19 0.29 5520
 5522 3 40.78 149.54 47.14 0.316 5521
 5523 3 40.64 149.63 47.07 0.298 5522
 5524 3 40.52 149.72 46.97 0.306 5523
 5525 3 40.21 149.72 47.01 0.233 5524
 5526 3 40.11 149.93 47.05 0.195 5525
 5527 3 39.99 150.03 47.07 0.178 5526
 5528 3 39.84 150.03 47.2 0.208 5527
 5529 3 39.77 150.24 47.26 0.252 5528
 5530 3 39.73 150.34 47.36 0.277 5529
 5531 3 39.67 150.53 47.39 0.282 5530
 5532 3 39.69 150.63 47.51 0.255 5531
 5533 3 39.65 150.84 47.57 0.231 5532
 5534 3 39.59 150.94 47.61 0.211 5533
 5535 3 39.52 151.13 47.65 0.204 5534
 5536 3 39.51 151.24 47.64 0.215 5535
 5537 3 39.48 151.44 47.69 0.22 5536
 5538 3 39.44 151.55 47.75 0.202 5537
 5539 3 39.37 151.65 47.86 0.194 5538
 5540 3 39.4 151.75 47.93 0.216 5539
 5541 3 39.36 151.94 47.97 0.231 5540
 5542 3 39.32 152.15 48.05 0.262 5541
 5543 3 39.29 152.25 48.15 0.224 5542
 5544 3 39.26 152.34 48.09 0.23 5543
 5545 3 39.21 152.54 48.09 0.248 5544
 5546 3 39.21 152.74 48 0.247 5545
 5547 3 39.14 153.04 47.77 0.278 5546
 5548 3 39.03 153.24 47.62 0.264 5547
 5549 3 39.03 153.33 47.45 0.262 5548
 5550 3 39.01 153.43 47.25 0.257 5549
 5551 3 38.99 153.54 47.12 0.256 5550
 5552 3 38.99 153.64 46.94 0.246 5551
 5553 3 38.93 153.74 46.87 0.231 5552
 5554 3 38.97 153.83 46.64 0.225 5553
 5555 3 38.99 153.93 46.58 0.238 5554
 5556 3 38.9 154.02 46.44 0.234 5555
 5557 3 38.85 154.02 46.29 0.265 5556
 5558 3 38.82 154.12 46.22 0.321 5557
 5559 3 38.76 154.12 46.08 0.339 5558
 5560 3 38.65 154.23 45.97 0.375 5559
 5561 3 38.57 154.23 45.84 0.412 5560
 5562 3 38.07 154.33 45.91 0.265 5561
 5563 3 37.93 154.43 45.8 0.311 5562
 5564 3 37.86 154.54 45.64 0.339 5563
 5565 3 37.74 154.64 45.52 0.349 5564
 5566 3 37.6 154.74 45.51 0.314 5565
 5567 3 37.45 154.83 45.4 0.267 5566
 5568 3 37.35 155.03 45.3 0.223 5567
 5569 3 37.24 155.23 45.19 0.198 5568
 5570 3 37.19 155.44 45.15 0.202 5569
 5571 3 37.09 155.54 45.18 0.227 5570
 5572 3 36.99 155.73 45.22 0.24 5571
 5573 3 36.93 155.83 45.26 0.305 5572
 5574 3 36.85 155.94 45.32 0.372 5573
 5575 3 36.76 156.04 45.37 0.439 5574
 5576 3 36.86 156.04 45.61 0.454 5575
 5577 3 36.57 156.23 45.37 0.405 5576
 5578 3 36.48 156.33 45.39 0.393 5577
 5579 3 36.37 156.63 44.83 0.257 5578
 5580 3 36.3 156.83 44.73 0.222 5579
 5581 3 36.27 156.94 44.73 0.157 5580
 5582 3 36.24 157.04 44.66 0.228 5581
 5583 3 36.2 157.13 44.58 0.229 5582
 5584 3 36.2 157.23 44.47 0.269 5583
 5585 3 36.28 157.44 43.91 0.238 5584
 5586 3 36.31 157.54 43.79 0.23 5585
 5587 3 36.48 157.73 43.58 0.191 5586
 5588 3 36.5 157.82 43.51 0.21 5587
 5589 3 36.64 157.92 43.33 0.174 5588
 5590 3 36.77 157.92 43.22 0.179 5589
 5591 3 36.81 158.03 43.12 0.178 5590
 5592 3 36.87 158.03 43.01 0.181 5591
 5593 3 36.96 158.11 42.87 0.168 5592
 5594 3 37.02 158.22 42.73 0.198 5593
 5595 3 37.13 158.33 42.62 0.212 5594
 5596 3 37.16 158.43 42.59 0.167 5595
 5597 3 37.26 158.62 42.61 0.167 5596
 5598 3 37.3 158.73 42.47 0.173 5597
 5599 3 37.31 158.83 42.33 0.175 5598
 5600 3 37.4 158.81 42.19 0.191 5599
 5601 3 37.47 158.81 42.05 0.234 5600
 5602 3 37.48 158.92 41.95 0.279 5601
 5603 3 37.55 159.02 41.9 0.271 5602
 5604 3 37.59 159.21 41.82 0.265 5603
 5605 3 37.68 159.31 41.77 0.233 5604
 5606 3 37.74 159.42 41.69 0.208 5605
 5607 3 37.73 159.52 41.47 0.219 5606
 5608 3 37.79 159.61 41.3 0.242 5607
 5609 3 37.88 159.8 41.27 0.216 5608
 5610 3 37.95 159.9 41.23 0.22 5609
 5611 3 38.05 160.01 41.22 0.236 5610
 5612 3 38.1 160.11 41.18 0.222 5611
 5613 3 38.18 160.21 41.11 0.212 5612
 5614 3 38.25 160.3 41.04 0.243 5613
 5615 3 38.4 160.41 41.01 0.255 5614
 5616 3 38.57 160.5 41.08 0.224 5615
 5617 3 38.79 160.5 41.08 0.21 5616
 5618 3 39 160.5 41.04 0.204 5617
 5619 3 39.18 160.6 41.01 0.259 5618
 5620 3 39.33 160.71 40.95 0.334 5619
 5621 3 39.37 160.8 40.82 0.357 5620
 5622 3 39.46 160.8 40.72 0.367 5621
 5623 3 39.75 160.51 40.94 0.223 5622
 5624 3 39.9 160.41 41.02 0.215 5623
 5625 3 40.04 160.31 41.15 0.161 5624
 5626 3 40.19 160.3 41.26 0.169 5625
 5627 3 40.35 160.19 41.29 0.145 5626
 5628 3 40.58 160.09 41.26 0.177 5627
 5629 3 40.76 160.09 41.23 0.184 5628
 5630 3 40.84 159.99 41.3 0.19 5629
 5631 3 40.95 159.99 41.33 0.189 5630
 5632 3 41.05 159.88 41.34 0.218 5631
 5633 3 41.12 159.78 41.43 0.193 5632
 5634 3 41.26 159.59 41.44 0.206 5633
 5635 3 41.38 159.38 41.41 0.207 5634
 5636 3 41.44 159.29 41.33 0.224 5635
 5637 3 41.55 159.19 41.27 0.284 5636
 5638 3 41.69 159.19 41.26 0.366 5637
 5639 3 41.79 159.08 41.2 0.459 5638
 5640 3 41.9 159.08 41.11 0.56 5639
 5641 3 42.08 158.98 41.02 0.651 5640
 5642 3 42.23 158.98 41.08 0.607 5641
 5643 3 42.21 158.67 40.7 0.411 5642
 5644 3 42.3 158.57 40.62 0.376 5643
 5645 3 42.39 158.48 40.61 0.293 5644
 5646 3 42.45 158.17 40.69 0.105 5645
 5647 3 42.6 158.28 40.75 0.116 5646
 5648 3 42.77 158.17 40.66 0.107 5647
 5649 3 42.84 158.08 40.66 0.096 5648
 5650 3 42.92 157.87 40.69 0.068 5649
 5651 3 42.58 159.57 41.66 0.191 5642
 5652 3 42.66 159.88 41.87 0.179 5651
 5653 3 42.68 159.98 41.98 0.17 5652
 5654 3 42.68 160.07 42.1 0.154 5653
 5655 3 42.65 160.17 42.26 0.138 5654
 5656 3 42.61 160.29 42.4 0.14 5655
 5657 3 42.64 160.48 42.53 0.137 5656
 5658 3 42.65 160.48 42.69 0.152 5657
 5659 3 42.68 160.48 42.8 0.177 5658
 5660 3 42.65 160.58 42.92 0.219 5659
 5661 3 42.75 160.69 43.09 0.242 5660
 5662 3 43.11 160.79 42.92 0.077 5661
 5663 3 43.22 160.89 42.87 0.108 5662
 5664 3 43.29 160.89 42.77 0.137 5663
 5665 3 43.47 160.89 42.7 0.142 5664
 5666 3 43.58 160.79 42.59 0.167 5665
 5667 3 43.75 160.67 42.52 0.161 5666
 5668 3 43.89 160.58 42.58 0.154 5667
 5669 3 44.08 160.58 42.56 0.144 5668
 5670 3 44.32 160.49 42.45 0.139 5669
 5671 3 44.5 160.58 42.44 0.179 5670
 5672 3 44.65 160.58 42.38 0.203 5671
 5673 3 44.89 160.68 42.21 0.118 5672
 5674 3 45 160.68 42.13 0.141 5673
 5675 3 45.11 160.66 41.95 0.152 5674
 5676 3 45.18 160.87 41.92 0.143 5675
 5677 3 45.22 160.97 41.8 0.154 5676
 5678 3 45.37 161.06 41.83 0.018 5677
 5679 3 45.32 161.06 41.71 0.115 5677
 5680 3 45.32 161.16 41.63 0.12 5679
 5681 3 45.43 161.27 41.41 0.13 5680
 5682 3 45.54 161.37 41.23 0.106 5681
 5683 3 45.73 161.36 41.1 0.128 5682
 5684 3 45.85 161.36 40.99 0.131 5683
 5685 3 45.97 161.36 40.77 0.163 5684
 5686 3 46.11 161.26 40.52 0.157 5685
 5687 3 46.21 161.15 40.34 0.14 5686
 5688 3 46.23 161.05 40.17 0.157 5687
 5689 3 46.32 161.05 40.06 0.159 5688
 5690 3 46.42 161.15 39.95 0.149 5689
 5691 3 46.51 161.05 39.78 0.133 5690
 5692 3 46.67 161.13 39.63 0.117 5691
 5693 3 46.69 161.24 39.48 0.121 5692
 5694 3 46.69 161.34 39.4 0.152 5693
 5695 3 46.67 161.53 39.27 0.153 5694
 5696 3 46.72 161.63 39.2 0.183 5695
 5697 3 46.78 161.75 39.15 0.175 5696
 5698 3 46.76 161.94 39.12 0.16 5697
 5699 3 46.72 162.24 39.2 0.135 5698
 5700 3 46.7 162.43 39.34 0.18 5699
 5701 3 46.68 162.63 39.52 0.236 5700
 5702 3 46.65 162.74 39.67 0.194 5701
 5703 3 46.67 162.84 39.71 0.306 5702
 5704 3 46.65 163.03 39.63 0.362 5703
 5705 3 46.57 163.13 39.69 0.421 5704
 5706 3 46.54 163.25 39.89 0.515 5705
 5707 3 46.46 163.34 39.84 0.568 5706
 5708 3 46.49 163.44 39.92 0.637 5707
 5709 3 46.49 163.55 40.04 0.691 5708
 5710 3 46.54 163.65 40.2 0.759 5709
 5711 3 46.53 163.84 40.21 0.732 5710
 5712 3 46.28 164.05 39.99 0.485 5711
 5713 3 46.31 163.84 39.07 0.111 5712
 5714 3 46.42 163.84 38.96 0.134 5713
 5715 3 42.68 160.69 43.23 0.276 5661
 5716 3 42.69 160.79 43.33 0.313 5715
 5717 3 42.75 160.98 43.41 0.358 5716
 5718 3 42.71 161.08 43.63 0.408 5717
 5719 3 42.75 161.08 43.81 0.426 5718
 5720 3 42.84 161.29 43.88 0.505 5719
 5721 3 42.89 161.38 43.95 0.55 5720
 5722 3 42.96 161.48 43.98 0.601 5721
 5723 3 43.07 161.7 43.96 0.609 5722
 5724 3 43.1 161.8 44.01 0.593 5723
 5725 3 43.24 161.89 43.91 0.642 5724
 5726 3 43.56 161.89 43.17 0.284 5725
 5727 3 43.63 161.99 42.98 0.217 5726
 5728 3 43.78 161.99 42.9 0.000125 5727
 5729 3 43.07 162.08 44.34 0.516 5725
 5730 3 43.08 162.19 44.48 0.534 5729
 5731 3 43.16 162.3 44.59 0.556 5730
 5732 3 43.14 162.49 44.66 0.557 5731
 5733 3 43.09 162.7 44.76 0.507 5732
 5734 3 43.18 162.71 45.02 0.382 5733
 5735 3 43.24 162.9 45.16 0.319 5734
 5736 3 43.31 163.01 45.37 0.216 5735
 5737 3 43.49 163.01 45.56 0.136 5736
 5738 3 43.61 163.11 45.71 0.153 5737
 5739 3 43.67 163.21 45.84 0.16 5738
 5740 3 43.77 163.11 46.06 0.128 5739
 5741 3 43.82 163.21 46.2 0.158 5740
 5742 3 43.82 163.21 46.35 0.162 5741
 5743 3 43.82 163.11 46.59 0.186 5742
 5744 3 43.92 163.01 46.8 0.2 5743
 5745 3 44.02 163.01 46.94 0.196 5744
 5746 3 39.23 161.3 40.39 0.153 5622
 5747 3 39.08 161.4 40.26 0.151 5746
 5748 3 39.1 161.5 40.19 0.182 5747
 5749 3 39.07 161.69 40.08 0.151 5748
 5750 3 39.05 161.8 40.01 0.177 5749
 5751 3 38.97 161.9 39.97 0.172 5750
 5752 3 38.89 162.19 40 0.132 5751
 5753 3 38.82 162.19 39.86 0.137 5752
 5754 3 38.75 162.3 39.75 0.156 5753
 5755 3 38.71 162.5 39.73 0.14 5754
 5756 3 38.67 162.59 39.66 0.134 5755
 5757 3 38.62 162.8 39.58 0.119 5756
 5758 3 38.58 162.9 39.47 0.112 5757
 5759 3 38.58 163.09 39.39 0.128 5758
 5760 3 38.62 163.19 39.3 0.107 5759
 5761 3 38.68 163.3 39.32 0.141 5760
 5762 3 38.64 163.4 39.2 0.14 5761
 5763 3 38.66 163.59 39.12 0.129 5762
 5764 3 38.7 163.59 38.98 0.142 5763
 5765 3 38.67 163.69 38.9 0.155 5764
 5766 3 38.67 163.69 38.76 0.117 5765
 5767 3 38.6 163.8 38.64 0.132 5766
 5768 3 38.64 163.8 38.48 0.16 5767
 5769 3 38.61 163.79 38.25 0.199 5768
 5770 3 38.67 163.89 38.15 0.228 5769
 5771 3 38.47 163.79 37.91 0.169 5770
 5772 3 38.39 163.8 37.82 0.194 5771
 5773 3 38.25 163.8 37.72 0.216 5772
 5774 3 38.21 163.9 37.62 0.302 5773
 5775 3 38.09 163.9 37.57 0.383 5774
 5776 3 38.02 163.9 37.43 0.471 5775
 5777 3 37.92 164 37.4 0.533 5776
 5778 3 37.92 164.09 37.11 0.48 5777
 5779 3 37.82 164.19 36.94 0.466 5778
 5780 3 37.72 164.29 36.83 0.444 5779
 5781 3 37.67 164.29 36.69 0.469 5780
 5782 3 37.57 164.39 36.58 0.445 5781
 5783 3 37.49 164.49 36.55 0.431 5782
 5784 3 37.39 164.58 36.51 0.441 5783
 5785 3 37.38 164.79 36.5 0.496 5784
 5786 3 37.56 164.36 35.83 0.183 5785
 5787 3 37.61 164.26 35.66 0.221 5786
 5788 3 37.67 164.27 35.52 0.295 5787
 5789 3 37.6 164.27 35.4 0.371 5788
 5790 3 37.58 164.27 35.26 0.405 5789
 5791 3 37.43 164.36 35.11 0.418 5790
 5792 3 37.34 164.47 35.01 0.477 5791
 5793 3 37.24 164.47 34.9 0.522 5792
 5794 3 37.13 164.57 34.8 0.581 5793
 5795 3 37.13 164.57 34.61 0.623 5794
 5796 3 37.13 164.57 34.48 0.672 5795
 5797 3 37.17 164.57 34.19 0.507 5796
 5798 3 37.16 164.67 33.97 0.426 5797
 5799 3 37.22 164.57 33.8 0.359 5798
 5800 3 37.18 164.76 33.57 0.207 5799
 5801 3 37.37 164.77 33.33 0.111 5800
 5802 3 37.44 164.67 33.15 0.162 5801
 5803 3 37.47 164.56 33.08 0.185 5802
 5804 3 37.55 164.36 32.91 0.195 5803
 5805 3 37.72 164.36 32.66 0.186 5804
 5806 3 37.79 164.26 32.41 0.142 5805
 5807 3 37.86 164.26 32.19 0.166 5806
 5808 3 37.89 164.26 32.08 0.225 5807
 5809 3 38.03 164.05 32.05 0.227 5808
 5810 3 38.15 163.74 32.12 0.098 5809
 5811 3 38.22 163.64 32.25 0.157 5810
 5812 3 38.26 163.55 32.3 0.188 5811
 5813 3 38.24 163.45 32.3 0.127 5812
 5814 3 37.83 164.05 32.86 0.13 5805
 5815 3 37.89 163.96 33.02 0.153 5814
 5816 3 37.9 163.86 33.15 0.153 5815
 5817 3 37.83 163.86 33.3 0.079 5816
 5818 3 37.5 164.3 38.14 0.125 5777
 5819 3 37.49 164.2 38.26 0.144 5818
 5820 3 37.27 164.3 38.33 0.172 5819
 5821 3 37.14 164.59 38.44 0.145 5820
 5822 3 37.11 164.8 38.51 0.159 5821
 5823 3 37.03 164.9 38.47 0.197 5822
 5824 3 36.84 165.11 38.39 0.15 5823
 5825 3 36.73 165.3 38.33 0.144 5824
 5826 3 36.66 165.4 38.34 0.16 5825
 5827 3 36.56 165.4 38.51 0.144 5826
 5828 3 36.48 165.6 38.5 0.155 5827
 5829 3 36.38 165.7 38.52 0.126 5828
 5830 3 36.28 165.8 38.55 0.121 5829
 5831 3 36.24 166.01 38.7 0.143 5830
 5832 3 36.27 166.1 38.76 0.136 5831
 5833 3 36.26 166.3 38.7 0.149 5832
 5834 3 36.27 166.51 38.7 0.172 5833
 5835 3 36.32 166.6 38.69 0.149 5834
 5836 3 36.43 166.79 38.76 0.147 5835
 5837 3 36.37 166.91 38.83 0.22 5836
 5838 3 36.37 167.01 38.87 0.28 5837
 5839 3 36.41 167.1 38.97 0.343 5838
 5840 3 36.36 167.1 39.44 0.347 5839
 5841 3 36.37 167.3 39.54 0.409 5840
 5842 3 36.34 167.41 39.65 0.449 5841
 5843 3 36.37 167.51 39.72 0.523 5842
 5844 3 36.3 167.6 39.84 0.515 5843
 5845 3 36.54 167.91 39.37 0.176 5844
 5846 3 36.71 168.11 39.25 0.11 5845
 5847 3 36.74 168.21 39.11 0.089 5846
 5848 3 36.08 167.61 40.08 0.475 5844
 5849 3 36.08 167.82 40.19 0.482 5848
 5850 3 36 167.92 40.37 0.484 5849
 5851 3 35.9 168.01 40.44 0.503 5850
 5852 3 35.93 168.01 40.58 0.541 5851
 5853 3 35.92 168.22 40.62 0.529 5852
 5854 3 35.97 168.22 40.72 0.514 5853
 5855 3 36.18 168.11 41.01 0.262 5854
 5856 3 36.88 167.9 39.12 0.058 5843
 5857 3 37 168.11 39.23 0.084 5856
 5858 3 36.76 167.21 38.51 0.158 5839
 5859 3 36.82 167.4 38.44 0.216 5858
 5860 3 36.84 167.51 38.45 0.315 5859
 5861 3 36.93 167.61 38.48 0.428 5860
 5862 3 37.04 167.61 38.41 0.502 5861
 5863 3 37.12 167.8 38.4 0.57 5862
 5864 3 37.16 167.99 38.43 0.574 5863
 5865 3 37.26 168.2 38.29 0.5 5864
 5866 3 37.39 168.39 38.31 0.436 5865
 5867 3 37.5 168.49 38.23 0.34 5866
 5868 3 37.61 168.49 38.21 0.249 5867
 5869 3 38.96 163.98 38.27 0.085 5770
 5870 3 39.17 163.98 38.23 0.134 5869
 5871 3 39.21 164.08 38.22 0.143 5870
 5872 3 39.42 164.19 38.25 0.119 5871
 5873 3 39.57 164.19 38.23 0.134 5872
 5874 3 39.71 164.18 38.29 0.169 5873
 5875 3 39.86 164.18 38.27 0.179 5874
 5876 3 40.17 164.28 38.2 0.117 5875
 5877 3 40.38 164.28 38.24 0.122 5876
 5878 3 40.6 164.27 38.19 0.169 5877
 5879 3 40.81 164.17 37.98 0.161 5878
 5880 3 40.91 164.17 37.88 0.175 5879
 5881 3 40.99 164.28 37.8 0.152 5880
 5882 3 41.16 164.26 37.71 0.173 5881
 5883 3 41.22 164.36 37.52 0.152 5882
 5884 3 41.29 164.36 37.34 0.155 5883
 5885 3 41.39 164.47 37.12 0.151 5884
 5886 3 41.42 164.47 36.98 0.127 5885
 5887 3 41.54 164.56 36.9 0.131 5886
 5888 3 41.63 164.76 36.73 0.148 5887
 5889 3 41.72 164.85 36.62 0.167 5888
 5890 3 41.89 164.95 36.56 0.211 5889
 5891 3 42.1 164.96 36.52 0.38 5890
 5892 3 42.25 165.05 36.66 0.611 5891
 5893 3 42.25 165.17 36.96 0.645 5892
 5894 3 42.39 165.27 37.02 0.631 5893
 5895 3 42.53 165.26 37.06 0.621 5894
 5896 3 42.59 165.36 37.19 0.523 5895
 5897 3 42.63 165.46 37.24 0.496 5896
 5898 3 42.74 165.55 37.26 0.467 5897
 5899 3 42.77 165.65 37.24 0.445 5898
 5900 3 42.71 165.86 37.3 0.484 5899
 5901 3 42.63 166.07 37.4 0.521 5900
 5902 3 43.09 165.55 37.4 0.086 5901
 5903 3 42.77 166.07 37.74 0.493 5902
 5904 3 43.34 165.65 37.42 0.098 5903
 5905 3 43.42 165.65 37.28 0.08 5904
 5906 3 43.52 165.64 37.19 0.083 5905
 5907 3 43.73 165.65 37.08 0.127 5906
 5908 3 43.91 165.56 36.83 0.124 5907
 5909 3 44.1 165.44 36.81 0.135 5908
 5910 3 44.17 165.34 36.81 0.112 5909
 5911 3 44.25 165.24 36.67 0.134 5910
 5912 3 44.29 165.24 36.46 0.094 5911
 5913 3 44.38 165.14 36.33 0.12 5912
 5914 3 44.49 165.14 36.19 0.068 5913
 5915 3 44.52 165.24 36.06 0.094 5914
 5916 3 44.53 165.33 35.98 0.147 5915
 5917 3 44.46 165.12 35.73 0.105 5916
 5918 3 44.45 165.02 35.62 0.047 5917
 5919 3 42.27 166.57 36.74 0.149 5901
 5920 3 42.2 166.57 36.59 0.164 5919
 5921 3 42.13 166.67 36.42 0.106 5920
 5922 3 42.09 166.65 36.27 0.129 5921
 5923 3 42.06 166.65 36.16 0.126 5922
 5924 3 42.03 166.76 36.02 0.15 5923
 5925 3 42.02 166.45 36.2 0.061 5924
 5926 3 42.05 166.46 36.31 0.047 5925
 5927 3 41.95 166.85 35.96 0.138 5924
 5928 3 41.94 166.95 35.84 0.154 5927
 5929 3 41.77 166.95 35.77 0.148 5928
 5930 3 41.66 167.16 35.63 0.085 5929
 5931 3 41.62 167.25 35.51 0.114 5930
 5932 3 41.58 167.26 35.41 0.156 5931
 5933 3 41.51 167.35 35.35 0.168 5932
 5934 3 41.47 167.45 35.31 0.078 5933
 5935 3 41.45 167.14 35.09 0.144 5933
 5936 3 41.31 166.95 35.02 0.15 5935
 5937 3 41.24 166.85 34.95 0.219 5936
 5938 3 41.15 166.76 34.92 0.329 5937
 5939 3 41.2 166.76 34.83 0.417 5938
 5940 3 41.2 166.66 34.71 0.531 5939
 5941 3 41.21 166.54 34.6 0.565 5940
 5942 3 41.2 166.35 34.62 0.604 5941
 5943 3 41.23 166.25 34.56 0.615 5942
 5944 3 41.2 166.04 34.52 0.603 5943
 5945 3 41.24 165.95 34.41 0.631 5944
 5946 3 41.4 166.54 33.73 0.139 5945
 5947 3 41.4 166.75 33.65 0.134 5946
 5948 3 41.41 166.95 33.52 0.13 5947
 5949 3 41.49 167.04 33.46 0.059 5948
 5950 3 41.48 167.23 33.38 0.099 5949
 5951 3 41.41 167.33 33.26 0.114 5950
 5952 3 41.35 167.54 33.27 0.106 5951
 5953 3 41.45 167.73 33.17 0.114 5952
 5954 3 41.47 167.83 33.21 0.111 5953
 5955 3 41.2 165.85 34.33 0.54 5945
 5956 3 41.14 165.85 34.16 0.508 5955
 5957 3 41.29 165.64 34.12 0.42 5956
 5958 3 41.5 165.35 34.24 0.342 5957
 5959 3 41.6 165.25 34.2 0.317 5958
 5960 3 41.38 165.04 34.15 0.178 5959
 5961 3 41.32 164.95 34.09 0.163 5960
 5962 3 41.34 164.75 34.02 0.139 5961
 5963 3 41.32 164.64 33.98 0.139 5962
 5964 3 41.33 164.45 33.88 0.133 5963
 5965 3 41.46 164.35 33.84 0.156 5964
 5966 3 41.57 164.25 33.78 0.148 5965
 5967 3 41.72 164.13 33.84 0.109 5966
 5968 3 41.82 164.05 33.91 0.125 5967
 5969 3 41.9 163.95 33.95 0.121 5968
 5970 3 41.97 163.74 33.91 0.115 5969
 5971 3 42.05 163.64 33.85 0.114 5970
 5972 3 42.1 163.45 33.71 0.123 5971
 5973 3 42.15 163.34 33.67 0.17 5972
 5974 3 42.15 163.14 33.59 0.2 5973
 5975 3 42.21 163.05 33.59 0.192 5974
 5976 3 42.25 162.84 33.55 0.221 5975
 5977 3 42.28 162.64 33.63 0.243 5976
 5978 3 42.25 162.45 33.65 0.208 5977
 5979 3 42.26 162.34 33.76 0.165 5978
 5980 3 42.32 162.24 33.91 0.183 5979
 5981 3 42.36 162.14 34.03 0.218 5980
 5982 3 42.4 161.95 34.2 0.22 5981
 5983 3 42.46 161.84 34.33 0.21 5982
 5984 3 42.54 161.74 34.45 0.142 5983
 5985 3 42.66 161.55 34.56 0.117 5984
 5986 3 42.76 161.45 34.77 0.136 5985
 5987 3 42.81 161.34 34.87 0.112 5986
 5988 3 42.87 161.24 34.91 0.129 5987
 5989 3 42.98 161.05 34.94 0.114 5988
 5990 3 43.08 160.95 34.98 0.149 5989
 5991 3 43.2 160.83 35.06 0.16 5990
 5992 3 43.27 160.74 35.06 0.227 5991
 5993 3 43.37 160.55 35.1 0.364 5992
 5994 3 43.49 160.54 35.15 0.486 5993
 5995 3 43.58 160.43 35.13 0.567 5994
 5996 3 43.73 160.33 35.27 0.561 5995
 5997 3 43.84 160.24 35.35 0.489 5996
 5998 3 43.94 160.24 35.51 0.055 5997
 5999 3 42 165.14 34.2 0.214 5959
 6000 3 42.11 164.95 34.13 0.192 5999
 6001 3 42.24 164.95 33.98 0.000125 6000
 6002 3 40.41 166.16 33.94 0.129 5956
 6003 3 40.31 166.26 33.84 0.128 6002
 6004 3 40.25 166.15 33.7 0.133 6003
 6005 3 40.31 166.16 33.51 0.108 6004
 6006 3 40.28 166.06 33.41 0.076 6005
 6007 3 40.21 165.95 33.31 0.115 6006
 6008 3 40.09 165.84 33.34 0.104 6007
 6009 3 36.31 156.25 45.55 0.346 5578
 6010 3 35.99 156.24 45.58 0.215 6009
 6011 3 35.88 156.34 45.51 0.161 6010
 6012 3 35.81 156.54 45.52 0.176 6011
 6013 3 35.71 156.54 45.47 0.194 6012
 6014 3 35.59 156.66 45.47 0.184 6013
 6015 3 35.45 156.76 45.37 0.174 6014
 6016 3 35.34 156.85 45.36 0.182 6015
 6017 3 35.27 156.95 45.26 0.146 6016
 6018 3 35.13 157.05 45.37 0.159 6017
 6019 3 35.06 157.35 45.23 0.188 6018
 6020 3 34.95 157.45 45.19 0.238 6019
 6021 3 34.85 157.55 45.15 0.275 6020
 6022 3 34.63 157.45 44.79 0.131 6021
 6023 3 34.57 157.45 44.66 0.12 6022
 6024 3 34.56 157.55 44.55 0.143 6023
 6025 3 34.49 157.66 44.52 0.16 6024
 6026 3 34.38 157.75 44.51 0.183 6025
 6027 3 34.27 157.94 44.51 0.244 6026
 6028 3 34.24 158.04 44.44 0.356 6027
 6029 3 34.2 158.15 44.4 0.457 6028
 6030 3 34.08 158.25 44.34 0.576 6029
 6031 3 33.94 158.35 44.23 0.556 6030
 6032 3 34.49 158.85 44.27 0.167 6031
 6033 3 34.62 158.85 44.15 0.214 6032
 6034 3 34.72 158.95 44.07 0.142 6033
 6035 3 33.8 158.35 44.11 0.518 6031
 6036 3 33.68 158.35 43.93 0.444 6035
 6037 3 33.58 158.46 43.84 0.417 6036
 6038 3 33.44 158.06 44.4 0.097 6037
 6039 3 33.43 157.96 44.47 0.158 6038
 6040 3 34.99 157.85 45.37 0.147 6021
 6041 3 35.05 157.95 45.39 0.167 6040
 6042 3 35.02 158.16 45.47 0.147 6041
 6043 3 35.01 158.26 45.58 0.158 6042
 6044 3 35.05 158.35 45.77 0.174 6043
 6045 3 35.01 158.47 45.93 0.228 6044
 6046 3 34.99 158.57 46.05 0.285 6045
 6047 3 34.93 158.67 46.19 0.321 6046
 6048 3 34.81 158.76 46.27 0.325 6047
 6049 3 34.72 158.97 46.37 0.278 6048
 6050 3 34.73 159.17 46.46 0.24 6049
 6051 3 34.54 159.35 46.43 0.171 6050
 6052 3 34.44 159.56 46.47 0.138 6051
 6053 3 34.37 159.77 46.46 0.151 6052
 6054 3 34.29 159.87 46.46 0.163 6053
 6055 3 34.28 159.97 46.5 0.157 6054
 6056 3 34.29 160.16 46.47 0.172 6055
 6057 3 34.21 160.37 46.49 0.165 6056
 6058 3 34.17 160.47 46.54 0.192 6057
 6059 3 34.1 160.56 46.57 0.179 6058
 6060 3 34.02 160.66 46.46 0.173 6059
 6061 3 33.95 160.87 46.43 0.201 6060
 6062 3 33.85 161.06 46.32 0.228 6061
 6063 3 33.75 161.27 46.14 0.227 6062
 6064 3 33.74 161.47 46.07 0.193 6063
 6065 3 33.74 161.66 45.96 0.146 6064
 6066 3 33.68 161.77 45.96 0.161 6065
 6067 3 33.62 161.97 45.99 0.133 6066
 6068 3 33.67 162.16 46 0.152 6067
 6069 3 33.64 162.27 45.86 0.174 6068
 6070 3 33.6 162.37 45.89 0.2 6069
 6071 3 33.57 162.56 45.82 0.207 6070
 6072 3 33.53 162.66 45.64 0.216 6071
 6073 3 33.53 162.77 45.58 0.212 6072
 6074 3 33.57 162.97 45.46 0.187 6073
 6075 3 33.67 163.06 45.36 0.199 6074
 6076 3 33.71 163.16 45.13 0.194 6075
 6077 3 33.72 163.35 45.04 0.257 6076
 6078 3 33.72 163.46 44.83 0.201 6077
 6079 3 33.67 163.56 44.67 0.207 6078
 6080 3 33.7 163.75 44.45 0.193 6079
 6081 3 33.84 163.75 44.3 0.206 6080
 6082 3 33.93 163.75 43.95 0.149 6081
 6083 3 33.96 163.65 43.7 0.148 6082
 6084 3 34.1 163.65 43.55 0.151 6083
 6085 3 34.17 163.65 43.37 0.122 6084
 6086 3 34.27 163.66 43.2 0.172 6085
 6087 3 34.34 163.66 43.01 0.176 6086
 6088 3 34.43 163.54 42.93 0.2 6087
 6089 3 34.56 163.63 42.64 0.18 6088
 6090 3 34.63 163.63 42.44 0.154 6089
 6091 3 34.6 163.74 42.19 0.153 6090
 6092 3 34.54 163.63 42.04 0.176 6091
 6093 3 34.46 163.84 41.84 0.171 6092
 6094 3 34.32 163.94 41.64 0.199 6093
 6095 3 34.31 163.94 41.52 0.252 6094
 6096 3 34.28 163.63 41.41 0.138 6095
 6097 3 34.35 163.53 41.59 0.114 6096
 6098 3 34.42 163.44 41.76 0.086 6097
 6099 3 34.28 164.13 41.5 0.234 6095
 6100 3 34.1 164.34 41.5 0.155 6099
 6101 3 33.88 164.52 41.4 0.164 6100
 6102 3 33.76 164.62 41.33 0.131 6101
 6103 3 33.69 164.62 41.18 0.117 6102
 6104 3 33.53 164.74 41.07 0.157 6103
 6105 3 33.52 164.84 40.97 0.219 6104
 6106 3 33.6 164.83 40.89 0.251 6105
 6107 3 33.66 164.83 40.73 0.345 6106
 6108 3 33.78 164.83 40.41 0.611 6107
 6109 3 33.83 164.71 40.27 0.654 6108
 6110 3 33.85 164.72 40.08 0.65 6109
 6111 3 33.78 164.81 39.93 0.601 6110
 6112 3 33.79 164.72 39.72 0.598 6111
 6113 3 33.82 164.32 39.4 0.466 6112
 6114 3 33.82 164.32 39.23 0.443 6113
 6115 3 33.79 164.53 39.08 0.355 6114
 6116 3 33.84 164.62 38.9 0.254 6115
 6117 3 33.78 164.91 38.58 0.156 6116
 6118 3 33.74 165.02 38.36 0.129 6117
 6119 3 33.67 165.12 38.22 0.138 6118
 6120 3 33.57 165.01 38.08 0.178 6119
 6121 3 33.5 165.01 37.95 0.258 6120
 6122 3 33.43 165.01 37.87 0.354 6121
 6123 3 33.39 165.01 37.66 0.346 6122
 6124 3 33.35 165.11 37.65 0.436 6123
 6125 3 33.14 164.92 37.68 0.356 6124
 6126 3 33.03 165.02 37.68 0.327 6125
 6127 3 32.89 165.02 37.74 0.345 6126
 6128 3 32.67 165.02 37.83 0.247 6127
 6129 3 32.6 165.11 37.93 0.000125 6128
 6130 3 33.52 165.62 37.34 0.252 6124
 6131 3 33.41 165.71 37.25 0.315 6130
 6132 3 33.41 165.8 37.12 0.345 6131
 6133 3 33.45 165.81 37 0.388 6132
 6134 3 33.48 165.81 36.83 0.31 6133
 6135 3 33.49 165.81 36.66 0.303 6134
 6136 3 33.48 165.91 36.45 0.331 6135
 6137 3 33.48 165.6 36.43 0.452 6136
 6138 3 33.39 165.5 36.36 0.491 6137
 6139 3 33.31 165.51 36.27 0.508 6138
 6140 3 33.47 165.41 35.89 0.316 6139
 6141 3 33.35 165.41 35.75 0.259 6140
 6142 3 33.29 165.31 35.65 0.211 6141
 6143 3 33.1 165.4 35.52 0.179 6142
 6144 3 32.96 165.4 35.41 0.188 6143
 6145 3 32.91 165.3 35.3 0.231 6144
 6146 3 32.85 165.2 35.18 0.25 6145
 6147 3 32.78 164.9 35.01 0.148 6146
 6148 3 32.74 164.8 34.93 0.16 6147
 6149 3 32.71 164.7 34.82 0.208 6148
 6150 3 32.6 164.49 34.82 0.223 6149
 6151 3 32.37 164.4 34.85 0.155 6150
 6152 3 32.25 164.4 34.86 0.197 6151
 6153 3 32.14 164.3 34.86 0.301 6152
 6154 3 32.01 164.3 34.75 0.382 6153
 6155 3 31.76 164.21 34.78 0.56 6154
 6156 3 31.61 164.2 34.74 0.613 6155
 6157 3 31.5 164.2 34.78 0.664 6156
 6158 3 31.36 164.3 34.74 0.684 6157
 6159 3 31.23 164.2 34.86 0.682 6158
 6160 3 31.12 164.3 34.68 0.634 6159
 6161 3 31.02 164.3 34.64 0.625 6160
 6162 3 30.9 164.3 34.58 0.586 6161
 6163 3 30.79 164.2 34.56 0.53 6162
 6164 3 31.04 164.51 33.83 0.128 6163
 6165 3 31.15 164.6 33.79 0.115 6164
 6166 3 30.61 164.22 34.57 0.488 6163
 6167 3 30.49 164.32 34.46 0.481 6166
 6168 3 30.43 164.22 34.31 0.442 6167
 6169 3 30.36 163.92 34.17 0.355 6168
 6170 3 30.33 163.92 34.31 0.000125 6169
 6171 3 33.23 166.4 37.36 0.148 6133
 6172 3 33.17 166.61 37.39 0.113 6171
 6173 3 33.12 166.8 37.43 0.153 6172
 6174 3 33.08 167.02 37.51 0.157 6173
 6175 3 33.01 167.11 37.69 0.135 6174
 6176 3 32.94 167.31 37.8 0.129 6175
 6177 3 32.93 167.31 37.91 0.133 6176
 6178 3 32.91 167.42 38.01 0.125 6177
 6179 3 32.9 167.31 38.16 0.132 6178
 6180 3 32.97 167.42 38.26 0.161 6179
 6181 3 32.94 167.52 38.34 0.228 6180
 6182 3 33.01 167.61 38.4 0.312 6181
 6183 3 32.97 167.71 38.48 0.371 6182
 6184 3 32.97 167.81 38.55 0.428 6183
 6185 3 32.86 168.02 38.54 0.47 6184
 6186 3 32.79 168.12 38.58 0.536 6185
 6187 3 32.79 168.33 38.65 0.616 6186
 6188 3 32.68 168.52 38.72 0.642 6187
 6189 3 32.65 168.62 38.7 0.656 6188
 6190 3 32.57 168.83 38.72 0.654 6189
 6191 3 32.49 168.93 38.72 0.6 6190
 6192 3 32.46 169.02 38.79 0.519 6191
 6193 3 32.43 169.24 38.79 0.446 6192
 6194 3 32.25 169.13 38.79 0.152 6193
 6195 3 32.1 169.12 38.79 0.152 6194
 6196 3 31.76 169.03 38.79 0.152 6195
 6197 3 31.6 169.14 38.69 0.164 6196
 6198 3 31.51 168.93 38.75 0.181 6197
 6199 3 32.79 169.73 38.54 0.085 6195
 6200 3 32.81 169.92 38.44 0.08 6199
 6201 3 32.78 169.92 38.3 0.132 6200
 6202 3 32.71 169.81 38.2 0.093 6201
 6203 3 32.63 169.43 38.97 0.118 6194
 6204 3 32.65 169.62 39.05 0.122 6203
 6205 3 31.86 169.43 38.69 0.148 6193
 6206 3 33.44 167.52 38.83 0.096 6184
 6207 3 33.55 167.52 38.94 0.133 6206
 6208 3 33.62 167.42 39.05 0.075 6207
 6209 3 34.17 163.52 39.33 0.149 6114
 6210 3 34.36 163.41 39.26 0.092 6209
 6211 3 34.43 163.31 39.15 0.118 6210
 6212 3 34.46 163.22 39.04 0.102 6211
 6213 3 34.54 163.12 38.83 0.147 6212
 6214 3 34.57 163.12 38.7 0.122 6213
 6215 3 34.54 163.12 38.57 0.132 6214
 6216 3 34.62 163 38.4 0.12 6215
 6217 3 34.61 162.91 38.27 0.095 6216
 6218 3 34.64 162.91 38.14 0.048 6217
 6219 3 33.84 165.62 39.94 0.142 6112
 6220 3 33.88 165.82 39.82 0.149 6219
 6221 3 33.92 165.93 39.72 0.125 6220
 6222 3 33.95 166.03 39.61 0.152 6221
 6223 3 34.02 166.22 39.5 0.169 6222
 6224 3 34.08 166.32 39.37 0.159 6223
 6225 3 34.07 166.41 39.15 0.062 6224
 6226 3 34.87 159.17 46.78 0.159 6050
 6227 3 34.98 159.36 46.97 0.118 6226
 6228 3 35.1 159.26 47.07 0.117 6227
 6229 3 35.15 159.26 47.18 0.15 6228
 6230 3 35.23 159.17 47.29 0.158 6229
 6231 3 35.32 159.07 47.38 0.11 6230
 6232 3 35.43 159.07 47.42 0.121 6231
 6233 3 35.5 159.17 47.46 0.095 6232
 6234 3 35.68 159.07 47.57 0.137 6233
 6235 3 35.83 159.07 47.63 0.128 6234
 6236 3 36 159.16 47.64 0.141 6235
 6237 3 36.14 159.16 47.69 0.164 6236
 6238 3 36.28 159.17 47.69 0.182 6237
 6239 3 36.46 159.27 47.69 0.187 6238
 6240 3 36.5 159.46 47.8 0.227 6239
 6241 3 36.53 159.67 47.87 0.14 6240
 6242 3 36.61 159.77 47.93 0.111 6241
 6243 3 36.73 159.86 48 0.143 6242
 6244 3 36.86 159.86 48.11 0.16 6243
 6245 3 36.97 159.77 48.09 0.236 6244
 6246 3 37.08 159.86 48.15 0.355 6245
 6247 3 37.18 159.85 48.16 0.464 6246
 6248 3 37.29 159.85 48.19 0.519 6247
 6249 3 37.4 159.85 48.3 0.588 6248
 6250 3 37.53 159.75 48.33 0.655 6249
 6251 3 37.68 159.85 48.33 0.734 6250
 6252 3 37.82 159.76 48.36 0.781 6251
 6253 3 37.98 159.65 48.32 0.687 6252
 6254 3 38.1 159.55 48.41 0.586 6253
 6255 3 38.18 159.46 48.7 0.354 6254
 6256 3 37.21 160.14 47.8 0.067 6248
 6257 3 37.24 160.35 47.72 0.12 6256
 6258 3 37.22 160.45 47.82 0.069 6257
 6259 3 37.18 155.94 45.91 0.114 5576
 6260 3 37.29 156.04 46.08 0.119 6259
 6261 3 37.38 156.13 46.29 0.174 6260
 6262 3 37.48 156.23 46.41 0.253 6261
 6263 3 37.52 156.23 46.52 0.312 6262
 6264 3 37.62 156.34 46.61 0.379 6263
 6265 3 37.63 156.55 46.69 0.398 6264
 6266 3 37.6 156.63 46.73 0.377 6265
 6267 3 37.74 156.64 46.91 0.376 6266
 6268 3 37.91 156.55 47.02 0.395 6267
 6269 3 38.03 156.64 47.06 0.432 6268
 6270 3 38.2 156.55 47.21 0.434 6269
 6271 3 38.37 156.43 47.26 0.407 6270
 6272 3 38.46 156.43 47.35 0.389 6271
 6273 3 38.57 156.33 47.44 0.337 6272
 6274 3 38.77 156.04 47.58 0.173 6273
 6275 3 38.84 155.93 47.7 0.126 6274
 6276 3 38.84 155.83 47.88 0.124 6275
 6277 3 38.92 155.74 47.98 0.149 6276
 6278 3 38.96 155.74 48.16 0.131 6277
 6279 3 39 155.74 48.35 0.126 6278
 6280 3 39.03 155.64 48.46 0.122 6279
 6281 3 38.95 155.55 48.62 0.131 6280
 6282 3 38.93 155.45 48.66 0.111 6281
 6283 3 38.83 155.34 48.73 0.118 6282
 6284 3 38.82 155.14 48.88 0.13 6283
 6285 3 38.89 155.05 48.99 0.121 6284
 6286 3 38.96 155.05 49.1 0.105 6285
 6287 3 39.06 155.05 49.19 0.000125 6286
 6288 3 39.06 154.13 45.4 0.178 5561
 6289 3 39.11 154.22 45.21 0.12 6288
 6290 3 39.11 154.22 45.05 0.12 6289
 6291 3 39.14 154.22 44.9 0.146 6290
 6292 3 39.17 154.32 44.73 0.15 6291
 6293 3 39.2 154.43 44.55 0.169 6292
 6294 3 39.17 154.53 44.38 0.171 6293
 6295 3 39.17 154.62 44.24 0.178 6294
 6296 3 39.07 154.72 44.12 0.192 6295
 6297 3 38.99 154.82 43.95 0.177 6296
 6298 3 38.86 155.03 43.8 0.187 6297
 6299 3 38.78 155.12 43.59 0.153 6298
 6300 3 38.68 155.12 43.41 0.154 6299
 6301 3 38.68 155.22 43.27 0.172 6300
 6302 3 38.68 155.32 43.09 0.158 6301
 6303 3 38.68 155.31 42.91 0.159 6302
 6304 3 38.69 155.41 42.76 0.152 6303
 6305 3 38.7 155.41 42.63 0.219 6304
 6306 3 38.67 155.52 42.45 0.246 6305
 6307 3 38.64 155.52 42.35 0.336 6306
 6308 3 38.72 155.52 42.26 0.422 6307
 6309 3 38.78 155.72 42.33 0.487 6308
 6310 3 38.81 155.62 42.16 0.544 6309
 6311 3 38.92 155.62 41.99 0.624 6310
 6312 3 38.99 155.6 41.88 0.71 6311
 6313 3 38.61 156.12 42.09 0.567 6312
 6314 3 38.71 155.81 41.48 0.373 6313
 6315 3 38.71 155.71 41.31 0.339 6314
 6316 3 38.71 155.71 41.16 0.253 6315
 6317 3 39.43 155.1 41.46 0.201 6312
 6318 3 39.53 154.9 41.24 0.147 6317
 6319 3 39.6 154.8 41.09 0.131 6318
 6320 3 39.71 154.8 41.01 0.117 6319
 6321 3 39.79 154.81 40.88 0.117 6320
 6322 3 39.85 154.7 40.77 0.105 6321
 6323 3 39.86 154.69 40.56 0.13 6322
 6324 3 39.88 154.69 40.44 0.173 6323
 6325 3 39.9 154.69 40.3 0.234 6324
 6326 3 39.93 154.69 40.16 0.32 6325
 6327 3 39.34 154.4 40.09 0.125 6326
 6328 3 39.26 154.3 40.02 0.081 6327
 6329 3 40.36 154.78 40.17 0.386 6326
 6330 3 40.04 155.38 40.05 0.06 6329
 6331 3 40.46 154.78 40.15 0.428 6329
 6332 3 40.6 154.88 40.15 0.48 6331
 6333 3 40.72 154.87 40.21 0.496 6332
 6334 3 40.83 154.87 40.41 0.471 6333
 6335 3 40.96 154.97 40.4 0.459 6334
 6336 3 41.04 155.07 40.41 0.472 6335
 6337 3 41.07 155.18 40.34 0.588 6336
 6338 3 41.22 155.08 40.58 0.56 6337
 6339 3 41.35 155.19 40.62 0.543 6338
 6340 3 41.47 155.19 40.73 0.591 6339
 6341 3 41.6 155.19 40.98 0.568 6340
 6342 3 41.74 155.38 40.94 0.51 6341
 6343 3 41.79 155.38 41.06 0.487 6342
 6344 3 41.83 155.58 41.13 0.222 6343
 6345 3 41.78 155.69 41.13 0.094 6344
 6346 3 40.9 155.68 39.83 0.249 6337
 6347 3 40.75 155.57 39.56 0.145 6346
 6348 3 40.64 155.57 39.56 0.089 6347
 6349 3 39.39 152.75 48.51 0.122 5546
 6350 3 39.39 152.75 48.65 0.109 6349
 6351 3 42.6 144.43 49.95 0.122 5489
 6352 3 42.69 144.43 50.1 0.095 6351
 6353 3 42.72 144.43 50.21 0.097 6352
 6354 3 42.72 144.43 50.37 0.128 6353
 6355 3 42.78 144.54 50.49 0.122 6354
 6356 3 42.79 144.54 50.67 0.221 6355
 6357 3 42.53 144.45 50.77 0.193 6356
 6358 3 42.44 144.44 50.88 0.269 6357
 6359 3 42.42 144.54 50.98 0.356 6358
 6360 3 42.37 144.63 51.06 0.423 6359
 6361 3 42.24 144.73 51.2 0.445 6360
 6362 3 42.03 144.75 51.3 0.446 6361
 6363 3 41.95 144.95 51.37 0.483 6362
 6364 3 41.92 145.04 51.5 0.517 6363
 6365 3 41.89 145.04 51.61 0.543 6364
 6366 3 41.86 145.14 51.7 0.512 6365
 6367 3 41.67 145.14 51.79 0.395 6366
 6368 3 41.74 145.14 51.89 0.251 6367
 6369 3 41.59 145.26 51.94 0.000125 6368
 6370 3 41.04 145.15 51.66 0.096 6367
 6371 3 40.91 145.25 51.66 0.076 6370
 6372 3 40.81 145.34 51.72 0.14 6371
 6373 3 40.81 145.65 51.52 0.15 6372
 6374 3 43.04 144.64 50.75 0.176 6356
 6375 3 43.14 144.83 50.84 0.182 6374
 6376 3 43.28 144.83 51.01 0.156 6375
 6377 3 43.41 145.04 51.15 0.184 6376
 6378 3 43.43 145.14 51.26 0.184 6377
 6379 3 43.35 145.24 51.43 0.161 6378
 6380 3 43.34 145.33 51.55 0.173 6379
 6381 3 43.36 145.33 51.69 0.198 6380
 6382 3 43.43 145.43 51.8 0.232 6381
 6383 3 43.46 145.54 51.91 0.268 6382
 6384 3 43.53 145.64 52.05 0.319 6383
 6385 3 43.54 145.64 52.22 0.386 6384
 6386 3 43.49 145.74 52.37 0.471 6385
 6387 3 43.42 145.74 52.5 0.535 6386
 6388 3 43.42 145.84 52.58 0.587 6387
 6389 3 43.42 145.84 52.75 0.64 6388
 6390 3 43.43 145.74 52.95 0.673 6389
 6391 3 43.42 145.64 53.14 0.668 6390
 6392 3 43.45 145.64 53.26 0.639 6391
 6393 3 43.5 145.64 53.39 0.585 6392
 6394 3 43.64 145.64 53.58 0.57 6393
 6395 3 43.73 145.55 53.72 0.557 6394
 6396 3 43.54 144.96 54.27 0.148 6395
 6397 3 43.6 144.76 54.3 0.169 6396
 6398 3 43.6 144.65 54.4 0.232 6397
 6399 3 43.68 144.46 54.49 0.251 6398
 6400 3 43.74 144.46 54.59 0.244 6399
 6401 3 43.75 144.36 54.66 0.19 6400
 6402 3 43.82 144.36 54.81 0.126 6401
 6403 3 43.85 144.26 54.98 0.037 6402
 6404 3 43.84 145.45 53.82 0.418 6395
 6405 3 43.98 145.34 53.9 0.345 6404
 6406 3 44.2 144.84 53.93 0.166 6405
 6407 3 44.28 144.74 53.97 0.12 6406
 6408 3 44.66 140.24 52.01 0.462 5458
 6409 3 44.79 140.24 52.19 0.29 6408
 6410 3 44.88 140.34 52.24 0.229 6409
 6411 3 44.94 140.43 52.35 0.16 6410
 6412 3 44.91 140.34 52.51 0.152 6411
 6413 3 44.87 140.34 52.65 0.176 6412
 6414 3 44.76 140.34 52.85 0.162 6413
 6415 3 44.73 140.44 53.1 0.212 6414
 6416 3 44.77 140.44 53.38 0.213 6415
 6417 3 44.84 140.44 53.56 0.217 6416
 6418 3 45.2 140.55 54.13 0.419 6417
 6419 3 45.14 140.5 54.14 0.245 6418
 6420 3 45.08 140.44 54.15 0.245 6419
 6421 3 45.02 140.34 54.23 0.000125 6420
 6422 3 45.59 140.63 54.17 0.091 6419
 6423 3 45.75 140.84 54.19 0.132 6422
 6424 3 45.81 140.93 54.14 0.138 6423
 6425 3 45.87 141.04 54.03 0.141 6424
 6426 3 45.91 141.14 53.89 0.089 6425
 6427 3 45.94 141.25 53.71 0.093 6426
 6428 3 45.93 141.25 53.54 0.071 6427
 6429 3 45.87 141.25 53.42 0.1 6428
 6430 3 45.86 141.25 53.27 0.119 6429
 6431 3 45.88 141.34 53.09 0.132 6430
 6432 3 45.83 141.44 52.91 0.127 6431
 6433 3 45.89 141.53 52.74 0.092 6432
 6434 3 45.9 141.62 52.67 0.000125 6433
 6435 3 45.44 140.65 54.73 0.195 6418
 6436 3 45.48 140.65 54.94 0.181 6435
 6437 3 45.51 140.75 55.09 0.194 6436
 6438 3 45.56 140.75 55.27 0.194 6437
 6439 3 45.59 140.75 55.52 0.16 6438
 6440 3 45.53 140.84 55.7 0.171 6439
 6441 3 45.51 140.75 55.88 0.225 6440
 6442 3 45.51 140.65 56.02 0.234 6441
 6443 3 45.48 140.65 56.2 0.215 6442
 6444 3 45.41 140.65 56.41 0.221 6443
 6445 3 45.37 140.75 56.59 0.2 6444
 6446 3 45.39 140.75 56.8 0.172 6445
 6447 3 45.36 140.75 56.94 0.16 6446
 6448 3 45.35 140.75 57.09 0.191 6447
 6449 3 45.29 140.66 57.26 0.208 6448
 6450 3 45.26 140.56 57.38 0.178 6449
 6451 3 45.26 140.56 57.53 0.156 6450
 6452 3 45.26 140.47 57.66 0.149 6451
 6453 3 45.32 140.37 57.78 0.158 6452
 6454 3 45.37 140.27 57.95 0.187 6453
 6455 3 45.38 140.16 58.09 0.165 6454
 6456 3 45.5 139.97 58.17 0.128 6455
 6457 3 45.55 139.87 58.32 0.169 6456
 6458 3 45.66 139.77 58.43 0.161 6457
 6459 3 45.66 139.77 58.6 0.199 6458
 6460 3 45.76 139.66 58.79 0.173 6459
 6461 3 45.91 139.56 58.96 0.142 6460
 6462 3 45.98 139.56 59.13 0.132 6461
 6463 3 45.95 139.56 59.34 0.177 6462
 6464 3 45.91 139.47 59.53 0.145 6463
 6465 3 45.91 139.56 59.74 0.172 6464
 6466 3 45.98 139.56 59.86 0.173 6465
 6467 3 45.97 139.68 59.96 0.174 6466
 6468 3 45.88 139.78 60.13 0.166 6467
 6469 3 45.81 139.78 60.22 0.143 6468
 6470 3 45.82 139.97 60.32 0.127 6469
 6471 3 45.82 139.97 60.46 0.185 6470
 6472 3 45.79 139.97 60.57 0.281 6471
 6473 3 45.8 140.08 60.66 0.293 6472
 6474 3 46 140.18 60.61 0.341 6473
 6475 3 45.9 140.08 60.78 0.462 6474
 6476 3 45.8 140.18 60.85 0.479 6475
 6477 3 45.82 140.37 60.91 0.555 6476
 6478 3 46.21 140.68 60.89 0.476 6477
 6479 3 46.29 140.78 60.93 0.464 6478
 6480 3 46.39 140.97 61 0.45 6479
 6481 3 46.42 141.08 61.08 0.424 6480
 6482 3 46.6 141.28 61.15 0.379 6481
 6483 3 46.68 141.47 61.19 0.351 6482
 6484 3 46.86 141.88 61.03 0.195 6483
 6485 3 46.9 141.98 61.05 0.188 6484
 6486 3 46.9 142.17 61.05 0.148 6485
 6487 3 46.86 142.38 61.14 0.126 6486
 6488 3 46.86 142.57 61.15 0.162 6487
 6489 3 46.92 142.88 61.17 0.146 6488
 6490 3 46.88 142.98 61.17 0.142 6489
 6491 3 46.79 143.07 61.29 0.172 6490
 6492 3 46.81 143.28 61.33 0.163 6491
 6493 3 46.81 143.38 61.35 0.148 6492
 6494 3 46.82 143.57 61.37 0.119 6493
 6495 3 46.88 143.78 61.36 0.117 6494
 6496 3 46.91 143.98 61.35 0.12 6495
 6497 3 46.97 144.07 61.35 0.138 6496
 6498 3 46.98 144.38 61.28 0.176 6497
 6499 3 46.98 144.57 61.22 0.174 6498
 6500 3 47.06 144.88 61.16 0.149 6499
 6501 3 47.13 145.07 61.14 0.116 6500
 6502 3 47.2 145.17 61.18 0.142 6501
 6503 3 47.23 145.28 61.25 0.107 6502
 6504 3 47.29 145.48 61.29 0.177 6503
 6505 3 47.29 145.57 61.34 0.201 6504
 6506 3 47.22 145.78 61.35 0.199 6505
 6507 3 47.33 145.88 61.39 0.162 6506
 6508 3 47.29 146.07 61.49 0.161 6507
 6509 3 47.21 146.28 61.45 0.169 6508
 6510 3 47.16 146.48 61.55 0.116 6509
 6511 3 47.12 146.57 61.59 0.123 6510
 6512 3 47.12 146.67 61.7 0.218 6511
 6513 3 47.14 146.78 61.83 0.41 6512
 6514 3 47.25 146.88 61.91 0.571 6513
 6515 3 46.32 146.87 61.74 0.136 6514
 6516 3 46.15 146.87 61.76 0.14 6515
 6517 3 46.01 146.88 61.73 0.198 6516
 6518 3 45.81 146.88 61.73 0.2 6517
 6519 3 45.68 146.99 61.74 0.184 6518
 6520 3 45.46 146.99 61.7 0.178 6519
 6521 3 45.26 147.08 61.66 0.144 6520
 6522 3 45.14 147.17 61.55 0.114 6521
 6523 3 45 147.18 61.45 0.12 6522
 6524 3 44.86 147.18 61.38 0.18 6523
 6525 3 44.71 147.08 61.31 0.16 6524
 6526 3 44.47 146.99 61.19 0.184 6525
 6527 3 44.43 146.89 61.06 0.194 6526
 6528 3 44.33 146.79 61.03 0.3 6527
 6529 3 44.12 146.58 60.88 0.527 6528
 6530 3 43.93 146.58 60.91 0.574 6529
 6531 3 43.76 146.58 60.87 0.627 6530
 6532 3 43.66 146.48 60.85 0.588 6531
 6533 3 43.51 146.48 60.81 0.505 6532
 6534 3 43.55 146.19 60.7 0.184 6533
 6535 3 47.43 146.98 62.1 0.638 6514
 6536 3 47.53 146.98 62.3 0.607 6535
 6537 3 47.68 147.07 62.41 0.588 6536
 6538 3 47.79 147.17 62.56 0.575 6537
 6539 3 47.9 147.28 62.61 0.575 6538
 6540 3 48 147.38 62.66 0.583 6539
 6541 3 47.34 147.69 62.87 0.171 6540
 6542 3 47.29 147.79 62.88 0.155 6541
 6543 3 48.15 147.48 62.74 0.526 6540
 6544 3 48.26 147.48 62.88 0.413 6543
 6545 3 48.39 147.48 62.99 0.317 6544
 6546 3 48.52 147.58 62.93 0.132 6545
 6547 3 46.82 141.29 61.64 0.224 6483
 6548 3 46.89 141.38 61.78 0.196 6547
 6549 3 47.04 141.48 61.92 0.156 6548
 6550 3 47.29 141.57 61.97 0.169 6549
 6551 3 47.47 141.57 62 0.224 6550
 6552 3 47.49 141.48 62.08 0.297 6551
 6553 3 47.76 141.67 62.25 0.189 6552
 6554 3 47.94 141.88 62.23 0.182 6553
 6555 3 48.07 141.88 62.3 0.182 6554
 6556 3 48.18 141.97 62.33 0.231 6555
 6557 3 48.25 141.97 62.43 0.374 6556
 6558 3 48.36 142.08 62.61 0.583 6557
 6559 3 48.39 142.27 62.75 0.592 6558
 6560 3 48.49 142.37 62.83 0.65 6559
 6561 3 48.59 142.37 62.9 0.712 6560
 6562 3 48.7 142.37 62.94 0.697 6561
 6563 3 47.99 142.07 63.47 0.088 6562
 6564 3 48.96 142.48 62.9 0.725 6562
 6565 3 49.03 142.58 62.94 0.687 6564
 6566 3 49.1 142.77 63.03 0.585 6565
 6567 3 49.18 142.67 63.05 0.502 6566
 6568 3 49.04 142.67 63.35 0.177 6567
 6569 3 49.71 142.27 62.54 0.1 6567
 6570 3 45.07 140.17 61.16 0.205 6477
 6571 3 44.9 140.29 61.34 0.196 6570
 6572 3 44.78 140.18 61.45 0.21 6571
 6573 3 44.54 140.18 61.59 0.211 6572
 6574 3 44.49 140.08 61.71 0.22 6573
 6575 3 44.36 140.09 61.83 0.194 6574
 6576 3 44.11 139.99 61.94 0.13 6575
 6577 3 43.97 140 62.02 0.14 6576
 6578 3 43.76 139.89 62.06 0.16 6577
 6579 3 43.55 139.71 62.13 0.217 6578
 6580 3 43.36 139.61 62.24 0.156 6579
 6581 3 43.15 139.51 62.34 0.163 6580
 6582 3 43.04 139.51 62.4 0.169 6581
 6583 3 42.93 139.42 62.42 0.252 6582
 6584 3 42.83 139.42 62.41 0.315 6583
 6585 3 42.74 139.32 62.35 0.421 6584
 6586 3 42.67 139.42 62.4 0.51 6585
 6587 3 42.61 139.51 63.09 0.246 6586
 6588 3 42.4 139.22 63.16 0.085 6587
 6589 3 42.32 139.11 63.37 0.124 6588
 6590 3 42.26 139.11 63.49 0.101 6589
 6591 3 42.18 139.11 63.59 0.066 6590
 6592 3 42.15 139.01 63.66 0.104 6591
 6593 3 42.09 138.91 63.73 0.108 6592
 6594 3 42.02 138.82 63.73 0.000125 6593
 6595 3 42.72 139.61 63.31 0.125 6587
 6596 3 42.65 139.72 63.48 0.117 6595
 6597 3 42.57 139.72 63.63 0.123 6596
 6598 3 42.54 139.72 63.77 0.131 6597
 6599 3 42.54 139.72 63.92 0.206 6598
 6600 3 42.54 139.82 64.01 0.316 6599
 6601 3 42.36 139.91 64.21 0.48 6600
 6602 3 42.53 139.91 64.52 0.472 6601
 6603 3 42.46 139.91 64.71 0.444 6602
 6604 3 42.5 139.82 64.88 0.438 6603
 6605 3 42.6 139.92 65.01 0.445 6604
 6606 3 42.65 140.03 65.15 0.48 6605
 6607 3 42.68 140.13 65.27 0.515 6606
 6608 3 42.73 140.23 65.37 0.498 6607
 6609 3 42.79 140.42 65.45 0.499 6608
 6610 3 42.85 140.63 65.54 0.503 6609
 6611 3 42.96 140.74 65.71 0.534 6610
 6612 3 43.05 140.83 65.79 0.557 6611
 6613 3 43.15 140.92 65.85 0.567 6612
 6614 3 43.21 141.12 65.9 0.511 6613
 6615 3 43.44 141.33 65.99 0.457 6614
 6616 3 43.5 141.33 66.15 0.375 6615
 6617 3 43.46 141.42 66.1 0.234 6616
 6618 3 43.52 141.52 66.23 0.101 6617
 6619 3 43.7 141.62 66.29 0.106 6618
 6620 3 43.79 141.92 66.49 0.081 6619
 6621 3 43.79 142.12 66.6 0.087 6620
 6622 3 43.89 142.33 66.7 0.145 6621
 6623 3 43.96 142.52 66.79 0.155 6622
 6624 3 43.99 142.73 66.9 0.134 6623
 6625 3 44.02 142.83 67.02 0.104 6624
 6626 3 44.09 143.02 67.15 0.106 6625
 6627 3 44.1 143.12 67.23 0.073 6626
 6628 3 44.16 143.33 67.21 0.088 6627
 6629 3 44.12 143.52 67.24 0.135 6628
 6630 3 44.05 143.73 67.37 0.107 6629
 6631 3 44.05 143.92 67.38 0.12 6630
 6632 3 44.05 144.02 67.4 0.071 6631
 6633 3 43.7 141.33 66.62 0.11 6616
 6634 3 43.59 141.42 66.68 0.045 6633
 6635 3 41.9 140.03 63.7 0.094 6601
 6636 3 41.82 140.13 63.59 0.149 6635
 6637 3 41.65 140.03 63.59 0.354 6636
 6638 3 41.54 140.13 63.59 0.421 6637
 6639 3 41.42 140.13 63.53 0.465 6638
 6640 3 41.26 140.23 63.58 0.488 6639
 6641 3 41.14 140.22 63.63 0.505 6640
 6642 3 41.03 140.22 63.41 0.47 6641
 6643 3 40.93 140.22 63.4 0.429 6642
 6644 3 40.71 140.22 63.44 0.342 6643
 6645 3 40.58 140.22 63.41 0.213 6644
 6646 3 40.5 140.12 63.39 0.054 6645
 6647 3 42.61 139.42 62.06 0.559 6586
 6648 3 42.5 139.42 62.05 0.672 6647
 6649 3 42.52 139.32 61.98 0.772 6648
 6650 3 42.4 139.6 61.88 0.782 6649
 6651 3 42.37 138.7 61.98 0.471 6650
 6652 3 42.4 138.6 61.88 0.3 6651
 6653 3 42.43 140.31 61.7 0.415 6650
 6654 3 42.46 140.52 61.59 0.356 6653
 6655 3 42.71 140.92 61.98 0.141 6654
 6656 3 46.3 140.02 51.88 0.202 5451
 6657 3 46.42 140.22 51.85 0.196 6656
 6658 3 46.5 140.41 51.85 0.211 6657
 6659 3 46.51 140.52 51.93 0.215 6658
 6660 3 46.55 140.72 51.99 0.22 6659
 6661 3 46.58 141.02 52.04 0.243 6660
 6662 3 46.59 141.22 52.17 0.204 6661
 6663 3 46.66 141.31 52.22 0.193 6662
 6664 3 46.66 141.52 52.22 0.19 6663
 6665 3 46.69 141.72 52.18 0.212 6664
 6666 3 46.75 141.81 52.18 0.214 6665
 6667 3 46.85 141.91 52.11 0.21 6666
 6668 3 46.87 142.12 52.05 0.221 6667
 6669 3 46.87 142.22 51.97 0.209 6668
 6670 3 46.94 142.52 52.11 0.235 6669
 6671 3 46.88 142.81 52.11 0.249 6670
 6672 3 46.88 143.02 52.22 0.242 6671
 6673 3 46.86 143.12 52.22 0.214 6672
 6674 3 46.64 143.22 52.23 0.106 6673
 6675 3 46.49 143.22 52.2 0.038 6674
 6676 3 46.83 143.31 52.22 0.2 6673
 6677 3 46.85 143.52 52.18 0.199 6676
 6678 3 46.9 143.62 52.15 0.223 6677
 6679 3 46.96 143.72 52.14 0.204 6678
 6680 3 47 143.82 52.02 0.24 6679
 6681 3 47 144.01 51.91 0.232 6680
 6682 3 47 144.22 51.86 0.239 6681
 6683 3 47.05 144.41 51.78 0.219 6682
 6684 3 47.03 144.61 51.82 0.195 6683
 6685 3 46.99 144.82 51.84 0.21 6684
 6686 3 46.95 145.01 51.73 0.212 6685
 6687 3 46.88 145.21 51.71 0.204 6686
 6688 3 46.78 145.41 51.67 0.215 6687
 6689 3 46.74 145.52 51.73 0.227 6688
 6690 3 46.67 145.72 51.73 0.181 6689
 6691 3 46.6 145.81 51.66 0.2 6690
 6692 3 46.52 146.02 51.55 0.189 6691
 6693 3 46.46 146.12 51.55 0.189 6692
 6694 3 46.41 146.31 51.52 0.188 6693
 6695 3 46.39 146.41 51.49 0.222 6694
 6696 3 46.45 146.52 51.42 0.245 6695
 6697 3 46.43 146.62 51.28 0.272 6696
 6698 3 46.42 146.62 51.16 0.332 6697
 6699 3 46.45 146.72 51.06 0.375 6698
 6700 3 46.54 146.81 50.98 0.42 6699
 6701 3 46.71 146.81 50.8 0.442 6700
 6702 3 46.77 147 50.83 0.47 6701
 6703 3 46.75 147.1 50.73 0.521 6702
 6704 3 46.85 147.22 50.67 0.498 6703
 6705 3 46.98 147.32 50.63 0.465 6704
 6706 3 47.04 147.51 50.6 0.389 6705
 6707 3 47.09 147.6 50.59 0.343 6706
 6708 3 47.08 147.91 50.65 0.306 6707
 6709 3 46.97 148.22 50.67 0.247 6708
 6710 3 46.9 148.41 50.7 0.308 6709
 6711 3 46.84 148.61 50.8 0.335 6710
 6712 3 46.74 148.81 50.83 0.35 6711
 6713 3 46.75 148.9 50.95 0.462 6712
 6714 3 46.75 149 51.02 0.576 6713
 6715 3 46.7 149.1 51.08 0.625 6714
 6716 3 46.14 148.81 51.8 0.241 6715
 6717 3 46.06 148.93 51.95 0.21 6716
 6718 3 45.97 149.03 52.16 0.221 6717
 6719 3 45.98 149.12 52.34 0.159 6718
 6720 3 45.8 149.12 52.44 0.161 6719
 6721 3 45.7 149.34 52.66 0.194 6720
 6722 3 45.65 149.44 52.81 0.198 6721
 6723 3 45.6 149.53 52.91 0.191 6722
 6724 3 45.63 149.74 52.98 0.227 6723
 6725 3 45.62 149.84 53.12 0.223 6724
 6726 3 45.65 150.03 53.35 0.244 6725
 6727 3 45.61 150.13 53.55 0.18 6726
 6728 3 45.52 150.34 53.8 0.207 6727
 6729 3 45.58 150.43 53.95 0.261 6728
 6730 3 45.52 150.53 54.12 0.257 6729
 6731 3 45.48 150.65 54.28 0.273 6730
 6732 3 45.46 150.84 54.35 0.321 6731
 6733 3 45.4 150.94 54.44 0.382 6732
 6734 3 45.32 151.05 54.6 0.42 6733
 6735 3 45.01 150.65 55.01 0.121 6734
 6736 3 44.79 150.65 55.13 0.214 6735
 6737 3 44.59 150.75 55.23 0.265 6736
 6738 3 44.46 150.74 55.37 0.283 6737
 6739 3 44.27 150.65 55.46 0.281 6738
 6740 3 43.98 150.76 55.56 0.25 6739
 6741 3 43.82 150.65 55.67 0.248 6740
 6742 3 43.65 150.77 55.8 0.212 6741
 6743 3 43.44 150.77 55.92 0.175 6742
 6744 3 43.33 150.77 55.91 0.156 6743
 6745 3 43.19 150.86 55.87 0.181 6744
 6746 3 43.02 150.85 55.84 0.198 6745
 6747 3 42.88 150.97 55.94 0.243 6746
 6748 3 42.75 151.07 55.91 0.327 6747
 6749 3 42.65 151.16 55.91 0.373 6748
 6750 3 42.46 151.26 55.94 0.426 6749
 6751 3 42.4 151.36 55.91 0.463 6750
 6752 3 42.38 151.57 55.96 0.488 6751
 6753 3 42.21 151.66 55.98 0.487 6752
 6754 3 41.83 151.57 56.48 0.208 6753
 6755 3 41.75 151.66 56.55 0.259 6754
 6756 3 41.79 151.78 56.6 0.295 6755
 6757 3 42.21 151.88 56.66 0.167 6756
 6758 3 42.35 151.78 56.77 0.144 6757
 6759 3 42.39 151.67 56.66 0.151 6758
 6760 3 42.46 151.57 56.98 0.123 6759
 6761 3 42.53 151.48 57.09 0.152 6760
 6762 3 42.63 151.48 57.2 0.095 6761
 6763 3 41.47 151.87 56.7 0.332 6756
 6764 3 41.36 151.98 56.77 0.432 6763
 6765 3 41.24 152.08 56.9 0.472 6764
 6766 3 40.75 151.7 57.49 0.167 6765
 6767 3 40.7 151.7 57.7 0.134 6766
 6768 3 40.63 151.79 57.83 0.164 6767
 6769 3 40.56 151.91 57.96 0.194 6768
 6770 3 40.45 152 58.02 0.151 6769
 6771 3 40.42 152.09 58.1 0.148 6770
 6772 3 40.37 152.3 58.23 0.154 6771
 6773 3 40.31 152.4 58.34 0.199 6772
 6774 3 40.25 152.59 58.45 0.2 6773
 6775 3 40.13 152.69 58.53 0.205 6774
 6776 3 40 152.71 58.63 0.206 6775
 6777 3 39.88 152.81 58.76 0.178 6776
 6778 3 39.77 152.81 58.95 0.187 6777
 6779 3 39.62 152.81 59.02 0.197 6778
 6780 3 39.49 152.91 59.12 0.174 6779
 6781 3 39.38 152.91 59.18 0.156 6780
 6782 3 39.24 153.02 59.3 0.202 6781
 6783 3 39.11 153.01 59.37 0.24 6782
 6784 3 38.98 153.01 59.44 0.284 6783
 6785 3 38.88 152.9 59.48 0.334 6784
 6786 3 38.63 153.11 59.16 0.181 6785
 6787 3 38.52 153.21 59.05 0.189 6786
 6788 3 38.48 153.52 58.97 0.16 6787
 6789 3 38.48 153.71 58.97 0.134 6788
 6790 3 38.51 153.8 58.8 0.131 6789
 6791 3 38.51 153.9 58.75 0.145 6790
 6792 3 38.47 154.01 58.66 0.163 6791
 6793 3 38.37 154.21 58.57 0.154 6792
 6794 3 38.37 154.21 58.47 0.119 6793
 6795 3 38.31 154.21 58.3 0.121 6794
 6796 3 38.31 154.3 58.22 0.135 6795
 6797 3 38.19 154.3 58.15 0.177 6796
 6798 3 38.1 154.4 58.12 0.187 6797
 6799 3 37.99 154.52 58.07 0.263 6798
 6800 3 37.95 154.71 58.05 0.435 6799
 6801 3 37.88 154.81 58.11 0.467 6800
 6802 3 37.74 155.02 58.19 0.48 6801
 6803 3 37.59 155.1 58.22 0.55 6802
 6804 3 37.51 155.2 58.22 0.413 6803
 6805 3 37.37 155.41 58.04 0.327 6804
 6806 3 37.23 155.51 58.05 0.394 6805
 6807 3 37.19 155.6 57.98 0.42 6806
 6808 3 37.24 155.7 57.86 0.442 6807
 6809 3 37.3 155.91 57.76 0.474 6808
 6810 3 37.3 156.1 57.69 0.517 6809
 6811 3 37.44 156.2 57.55 0.52 6810
 6812 3 37.47 156.3 57.54 0.513 6811
 6813 3 37.25 156.41 57.44 0.469 6812
 6814 3 37.18 156.51 57.36 0.417 6813
 6815 3 37.25 156.7 57.39 0.408 6814
 6816 3 37.21 156.8 57.33 0.309 6815
 6817 3 37.23 156.91 57.02 0.14 6816
 6818 3 37.18 157.1 56.95 0.17 6817
 6819 3 37.07 157.2 56.97 0.2 6818
 6820 3 36.94 157.3 56.94 0.195 6819
 6821 3 36.93 157.41 57.15 0.16 6820
 6822 3 36.85 157.6 57.26 0.137 6821
 6823 3 36.75 157.72 57.36 0.176 6822
 6824 3 36.67 157.92 57.47 0.164 6823
 6825 3 36.6 158.01 57.55 0.117 6824
 6826 3 36.49 158.22 57.59 0.147 6825
 6827 3 36.43 158.32 57.7 0.169 6826
 6828 3 36.39 158.51 57.79 0.149 6827
 6829 3 36.35 158.61 57.89 0.169 6828
 6830 3 36.18 158.63 58 0.199 6829
 6831 3 36.03 158.62 58.11 0.2 6830
 6832 3 35.89 158.62 58.18 0.29 6831
 6833 3 35.78 158.53 58.22 0.404 6832
 6834 3 35.7 158.63 58.22 0.501 6833
 6835 3 35.56 158.63 58.15 0.576 6834
 6836 3 35.45 158.63 58.32 0.592 6835
 6837 3 35.36 158.54 58.36 0.631 6836
 6838 3 35.25 158.44 58.41 0.668 6837
 6839 3 35.16 158.63 58.82 0.606 6838
 6840 3 35.07 158.63 58.91 0.584 6839
 6841 3 35.02 158.64 59.05 0.529 6840
 6842 3 35.03 158.54 59.26 0.384 6841
 6843 3 34.96 158.35 59.36 0.264 6842
 6844 3 34.78 158.24 59.58 0.129 6843
 6845 3 34.68 158.24 59.7 0.108 6844
 6846 3 34.57 158.25 59.8 0.105 6845
 6847 3 34.45 158.25 59.94 0.101 6846
 6848 3 34.38 158.34 60.05 0.098 6847
 6849 3 34.36 158.34 60.15 0.142 6848
 6850 3 34.38 158.54 60.33 0.096 6849
 6851 3 34.34 158.65 60.44 0.106 6850
 6852 3 34.34 158.65 60.59 0.094 6851
 6853 3 34.31 158.75 60.72 0.126 6852
 6854 3 34.28 158.75 60.87 0.154 6853
 6855 3 34.16 158.85 61.08 0.11 6854
 6856 3 34.12 158.75 61.2 0.136 6855
 6857 3 34.06 158.75 61.33 0.154 6856
 6858 3 33.92 158.56 61.44 0.165 6857
 6859 3 33.91 158.46 61.55 0.155 6858
 6860 3 33.91 158.37 61.72 0.138 6859
 6861 3 33.84 158.27 61.9 0.124 6860
 6862 3 33.75 158.05 62.01 0.135 6861
 6863 3 33.64 157.96 62.11 0.151 6862
 6864 3 33.56 157.96 62.3 0.134 6863
 6865 3 33.47 157.86 62.4 0.128 6864
 6866 3 33.39 157.86 62.51 0.142 6865
 6867 3 33.38 157.96 62.69 0.141 6866
 6868 3 33.27 157.96 62.84 0.137 6867
 6869 3 33.11 157.96 62.94 0.16 6868
 6870 3 33.01 158.06 62.97 0.165 6869
 6871 3 32.84 158.18 62.98 0.141 6870
 6872 3 32.7 158.18 63.08 0.117 6871
 6873 3 32.58 158.27 63.11 0.162 6872
 6874 3 32.55 158.18 63.18 0.218 6873
 6875 3 32.38 158.17 63.19 0.231 6874
 6876 3 32.23 158.17 63.27 0.198 6875
 6877 3 32.23 158.36 63.39 0.22 6876
 6878 3 32.1 158.38 63.5 0.18 6877
 6879 3 31.95 158.39 63.72 0.205 6878
 6880 3 31.77 158.39 63.83 0.166 6879
 6881 3 31.56 158.59 63.98 0.092 6880
 6882 3 31.46 158.59 64.01 0.077 6881
 6883 3 37.07 157.01 57.57 0.086 6816
 6884 3 37.05 157.1 57.51 0.000125 6883
 6885 3 37.31 154.6 57.93 0.043 6803
 6886 3 37.19 154.41 57.89 0.164 6885
 6887 3 37.07 154.42 58.05 0.000125 6886
 6888 3 39 152.61 59.94 0.166 6785
 6889 3 39.02 152.61 60.08 0.185 6888
 6890 3 39.02 152.52 60.27 0.16 6889
 6891 3 38.99 152.42 60.33 0.179 6890
 6892 3 38.92 152.31 60.47 0.23 6891
 6893 3 39.2 152.11 60.55 0.145 6892
 6894 3 39.23 151.92 60.64 0.132 6893
 6895 3 39.27 151.81 60.69 0.156 6894
 6896 3 39.39 151.71 60.72 0.141 6895
 6897 3 39.49 151.53 60.76 0.137 6896
 6898 3 39.52 151.32 60.83 0.124 6897
 6899 3 39.56 151.12 60.94 0.184 6898
 6900 3 39.51 151.03 61.12 0.184 6899
 6901 3 39.61 150.93 61.33 0.15 6900
 6902 3 39.67 150.82 61.47 0.131 6901
 6903 3 39.68 150.72 61.62 0.126 6902
 6904 3 39.68 150.72 61.76 0.125 6903
 6905 3 39.68 150.72 61.9 0.161 6904
 6906 3 39.72 150.72 62.01 0.197 6905
 6907 3 39.78 150.72 62.15 0.216 6906
 6908 3 39.83 150.62 62.29 0.26 6907
 6909 3 39.97 150.53 62.44 0.387 6908
 6910 3 39.95 150.43 62.55 0.473 6909
 6911 3 40.04 150.43 62.69 0.657 6910
 6912 3 40.08 150.22 62.82 0.644 6911
 6913 3 40.14 150.32 62.94 0.724 6912
 6914 3 40.25 150.32 63.02 0.795 6913
 6915 3 40.43 150.12 63.02 0.748 6914
 6916 3 40.64 150.22 63.02 0.765 6915
 6917 3 40.61 150.32 63.19 0.732 6916
 6918 3 40.93 149.81 62.83 0.189 6917
 6919 3 40.96 149.72 62.79 0.000125 6918
 6920 3 40.38 150.62 63.73 0.379 6917
 6921 3 40.2 150.63 64.01 0.251 6920
 6922 3 40.23 150.63 64.2 0.273 6921
 6923 3 40.2 150.53 64.25 0.378 6922
 6924 3 39.45 151.02 62.65 0.115 6911
 6925 3 39.42 151.12 62.58 0.068 6924
 6926 3 38.67 152.31 60.45 0.187 6892
 6927 3 38.55 152.21 60.51 0.209 6926
 6928 3 38.81 152.02 60.54 0.083 6927
 6929 3 38.8 151.92 60.62 0.049 6928
 6930 3 38.32 152.33 60.62 0.231 6927
 6931 3 38.23 152.43 60.69 0.332 6930
 6932 3 38.12 152.43 60.73 0.394 6931
 6933 3 38.02 152.43 60.8 0.494 6932
 6934 3 37.92 152.51 60.83 0.601 6933
 6935 3 37.81 152.53 60.83 0.642 6934
 6936 3 37.7 152.53 60.94 0.684 6935
 6937 3 37.55 152.53 61 0.728 6936
 6938 3 37.42 152.32 61.05 0.731 6937
 6939 3 37.39 152.53 61.25 0.713 6938
 6940 3 37.34 152.64 61.43 0.645 6939
 6941 3 37.26 152.84 61.51 0.523 6940
 6942 3 37.66 153.13 61.84 0.187 6941
 6943 3 37.73 153.23 61.98 0.083 6942
 6944 3 37.04 152.74 61.5 0.456 6941
 6945 3 36.93 152.74 61.55 0.358 6944
 6946 3 36.83 152.84 61.62 0.256 6945
 6947 3 36.72 152.64 61.54 0.113 6946
 6948 3 37.3 151.64 61.52 0.12 6940
 6949 3 37.14 151.55 61.5 0.114 6948
 6950 3 37.03 151.55 61.58 0.18 6949
 6951 3 36.85 151.45 61.58 0.168 6950
 6952 3 36.7 151.55 61.65 0.133 6951
 6953 3 36.56 151.63 61.76 0.19 6952
 6954 3 36.5 151.75 61.95 0.181 6953
 6955 3 36.42 151.85 62.11 0.117 6954
 6956 3 36.32 151.95 62.22 0.106 6955
 6957 3 36.23 152.04 62.3 0.116 6956
 6958 3 36.17 152.14 62.44 0.111 6957
 6959 3 36.17 152.25 62.55 0.14 6958
 6960 3 36.13 152.35 62.69 0.168 6959
 6961 3 36.11 152.45 62.77 0.144 6960
 6962 3 35.93 152.55 63.08 0.152 6961
 6963 3 35.88 152.55 63.25 0.164 6962
 6964 3 35.8 152.66 63.3 0.163 6963
 6965 3 35.65 152.67 63.34 0.155 6964
 6966 3 35.59 152.86 63.51 0.154 6965
 6967 3 35.51 152.97 63.58 0.181 6966
 6968 3 35.49 153.17 63.66 0.168 6967
 6969 3 35.48 153.26 63.82 0.1 6968
 6970 3 35.43 153.35 63.9 0.121 6969
 6971 3 35.4 153.56 63.94 0.137 6970
 6972 3 35.28 153.66 63.97 0.165 6971
 6973 3 35.21 153.75 64.01 0.214 6972
 6974 3 34.94 153.87 64.09 0.201 6973
 6975 3 34.76 153.87 64.22 0.163 6974
 6976 3 34.61 153.87 64.33 0.105 6975
 6977 3 36.94 152.43 60.64 0.15 6939
 6978 3 36.81 152.33 60.58 0.097 6977
 6979 3 36.7 152.34 60.58 0.131 6978
 6980 3 36.62 152.34 60.51 0.139 6979
 6981 3 36.49 152.34 60.48 0.14 6980
 6982 3 36.28 152.44 60.48 0.125 6981
 6983 3 36.14 152.44 60.47 0.168 6982
 6984 3 36.05 152.54 60.51 0.165 6983
 6985 3 35.92 152.54 60.54 0.134 6984
 6986 3 35.8 152.75 60.64 0.152 6985
 6987 3 35.76 153.04 60.72 0.146 6986
 6988 3 35.68 153.14 60.68 0.086 6987
 6989 3 35.59 153.35 60.65 0.124 6988
 6990 3 35.52 153.54 60.62 0.138 6989
 6991 3 35.51 153.64 60.62 0.13 6990
 6992 3 35.44 153.75 60.64 0.102 6991
 6993 3 35.27 153.95 60.66 0.105 6992
 6994 3 35.13 154.16 60.75 0.125 6993
 6995 3 35.05 154.25 60.76 0.137 6994
 6996 3 34.97 154.34 60.76 0.146 6995
 6997 3 34.9 154.54 60.75 0.149 6996
 6998 3 34.87 154.75 60.62 0.13 6997
 6999 3 34.83 155.04 60.69 0.103 6998
 7000 3 34.84 155.15 60.69 0.115 6999
 7001 3 34.8 155.34 60.65 0.113 7000
 7002 3 34.8 155.44 60.62 0.118 7001
 7003 3 34.83 155.65 60.58 0.142 7002
 7004 3 34.82 155.75 60.51 0.196 7003
 7005 3 34.93 155.84 60.41 0.17 7004
 7006 3 34.93 155.94 60.32 0.16 7005
 7007 3 34.86 156.03 60.15 0.173 7006
 7008 3 34.82 156.03 59.97 0.179 7007
 7009 3 34.8 156.03 59.83 0.199 7008
 7010 3 34.55 155.94 59.55 0.127 7009
 7011 3 34.48 155.74 59.4 0.107 7010
 7012 3 34.43 155.63 59.3 0.177 7011
 7013 3 34.51 155.44 59.26 0.192 7012
 7014 3 34.49 155.34 59.16 0.166 7013
 7015 3 34.56 155.24 59.08 0.165 7014
 7016 3 34.62 155.13 58.98 0.146 7015
 7017 3 34.76 155.03 58.91 0.103 7016
 7018 3 34.88 154.95 58.8 0.065 7017
 7019 3 34.93 154.75 58.8 0.153 7018
 7020 3 34.93 154.64 58.83 0.122 7019
 7021 3 34.81 154.44 58.89 0.09 7020
 7022 3 41.19 152.29 56.91 0.462 6765
 7023 3 41.17 152.48 56.95 0.334 7022
 7024 3 41.07 152.48 57.05 0.15 7023
 7025 3 42.29 151.86 55.81 0.517 6753
 7026 3 42.26 152.07 55.87 0.54 7025
 7027 3 42.21 152.16 55.87 0.577 7026
 7028 3 42.15 152.26 55.87 0.534 7027
 7029 3 42.14 152.36 55.81 0.456 7028
 7030 3 42.24 152.47 55.95 0.249 7029
 7031 3 42.25 152.66 56.02 0.132 7030
 7032 3 45.32 151.25 54.65 0.395 6734
 7033 3 45.32 151.34 54.7 0.436 7032
 7034 3 45.22 151.55 54.7 0.495 7033
 7035 3 45.28 151.65 54.77 0.493 7034
 7036 3 45.32 151.84 54.81 0.469 7035
 7037 3 45.29 151.94 54.77 0.464 7036
 7038 3 45.39 152.15 54.83 0.438 7037
 7039 3 45.36 152.25 54.95 0.368 7038
 7040 3 45.39 152.44 54.98 0.264 7039
 7041 3 45.83 150.14 53.78 0.078 6729
 7042 3 45.87 150.04 53.74 0.000125 7041
 7043 3 47.02 149.41 50.8 0.65 6715
 7044 3 47.13 149.51 50.74 0.637 7043
 7045 3 48.08 149.31 51 0.159 7044
 7046 3 48.19 149.31 51.03 0.175 7045
 7047 3 48.3 149.29 51.14 0.177 7046
 7048 3 48.48 149.2 51.32 0.164 7047
 7049 3 48.63 149.2 51.43 0.184 7048
 7050 3 48.8 149.11 51.65 0.193 7049
 7051 3 48.97 149.2 51.71 0.162 7050
 7052 3 49.13 149.2 51.78 0.171 7051
 7053 3 49.34 149.2 51.9 0.135 7052
 7054 3 49.45 149.3 52.01 0.165 7053
 7055 3 49.52 149.3 52.18 0.156 7054
 7056 3 49.67 149.4 52.25 0.154 7055
 7057 3 49.84 149.39 52.32 0.141 7056
 7058 3 49.92 149.3 52.4 0.151 7057
 7059 3 50.15 149.31 52.47 0.154 7058
 7060 3 50.26 149.21 52.53 0.141 7059
 7061 3 50.37 149.31 52.78 0.14 7060
 7062 3 50.47 149.31 52.92 0.124 7061
 7063 3 50.55 149.4 53.08 0.125 7062
 7064 3 50.69 149.4 53.17 0.077 7063
 7065 3 50.85 149.4 53.23 0.15 7064
 7066 3 51.02 149.5 53.33 0.151 7065
 7067 3 51.15 149.5 53.4 0.182 7066
 7068 3 51.31 149.59 53.5 0.194 7067
 7069 3 51.52 149.59 53.47 0.186 7068
 7070 3 51.63 149.7 53.5 0.242 7069
 7071 3 51.65 150.01 53.46 0.14 7070
 7072 3 51.76 150.2 53.53 0.088 7071
 7073 3 51.83 150.31 53.62 0.147 7072
 7074 3 51.82 150.51 53.54 0.137 7073
 7075 3 51.86 150.6 53.57 0.106 7074
 7076 3 51.9 150.7 53.53 0.136 7075
 7077 3 51.94 150.81 53.44 0.113 7076
 7078 3 52.04 151.01 53.47 0.138 7077
 7079 3 52.26 151.29 53.67 0.123 7078
 7080 3 52.27 151.41 53.76 0.154 7079
 7081 3 52.32 151.51 53.87 0.173 7080
 7082 3 52.36 151.7 53.98 0.195 7081
 7083 3 52.29 151.81 54.25 0.164 7082
 7084 3 52.32 151.91 54.4 0.196 7083
 7085 3 52.36 152.01 54.5 0.228 7084
 7086 3 52.4 152.01 54.6 0.262 7085
 7087 3 52.46 152.1 54.68 0.294 7086
 7088 3 52.53 152.31 54.72 0.359 7087
 7089 3 52.53 152.41 54.79 0.437 7088
 7090 3 52.56 152.51 54.94 0.464 7089
 7091 3 52.6 152.6 54.99 0.538 7090
 7092 3 52.66 152.7 54.91 0.592 7091
 7093 3 52.7 153.01 54.88 0.756 7092
 7094 3 52.75 153.1 54.84 0.717 7093
 7095 3 52.92 153.19 54.91 0.522 7094
 7096 3 53.09 153.39 54.93 0.275 7095
 7097 3 53.3 153.4 55.09 0.044 7096
 7098 3 52.46 153.51 54.19 0.114 7095
 7099 3 51.77 149.41 53.51 0.133 7070
 7100 3 51.91 149.31 53.48 0.128 7099
 7101 3 52.05 149.31 53.51 0.182 7100
 7102 3 52.26 149.19 53.61 0.208 7101
 7103 3 52.4 149.19 53.55 0.176 7102
 7104 3 52.56 149.1 53.47 0.234 7103
 7105 3 52.59 149 53.53 0.32 7104
 7106 3 52.63 148.89 53.65 0.515 7105
 7107 3 52.66 148.79 53.69 0.596 7106
 7108 3 52.62 148.6 53.61 0.628 7107
 7109 3 52.63 148.5 53.71 0.675 7108
 7110 3 52.57 148.39 53.75 0.621 7109
 7111 3 52.65 148.19 53.67 0.533 7110
 7112 3 52.67 148.1 53.58 0.567 7111
 7113 3 52.66 147.89 53.58 0.548 7112
 7114 3 52.69 147.78 53.58 0.474 7113
 7115 3 53.01 147.68 53.86 0.193 7114
 7116 3 52.95 147.5 54.14 0.123 7115
 7117 3 53.09 147.6 54.36 0.165 7116
 7118 3 53.19 147.6 54.4 0.087 7117
 7119 3 46.87 149.51 50.53 0.544 7044
 7120 3 46.74 149.6 50.45 0.486 7119
 7121 3 46.63 149.71 50.35 0.402 7120
 7122 3 46.66 149.81 50.24 0.257 7121
 7123 3 46.59 150 49.99 0.153 7122
 7124 3 46.67 150.21 50.05 0.166 7123
 7125 3 46.67 150.31 50.06 0.204 7124
 7126 3 46.77 150.51 49.95 0.374 7125
 7127 3 46.77 150.72 50.12 0.535 7126
 7128 3 46.82 150.82 50.24 0.546 7127
 7129 3 46.87 151.01 50.24 0.542 7128
 7130 3 47.05 151.2 50.17 0.595 7129
 7131 3 47.09 151.31 49.93 0.663 7130
 7132 3 47.07 151.41 49.96 0.669 7131
 7133 3 47.05 151.51 49.95 0.596 7132
 7134 3 47.14 151.6 49.91 0.536 7133
 7135 3 47.05 151.91 50.09 0.396 7134
 7136 3 47.16 152.01 49.92 0.312 7135
 7137 3 47.3 152.1 49.96 0.258 7136
 7138 3 47.54 152.01 50.07 0.155 7137
 7139 3 47.62 152.2 50.07 0.105 7138
 7140 3 47.6 152.41 50.14 0.135 7139
 7141 3 47.57 152.51 50.1 0.17 7140
 7142 3 47.61 152.7 50.1 0.123 7141
 7143 3 47.71 152.79 50.04 0.112 7142
 7144 3 47.74 152.89 50.1 0.11 7143
 7145 3 47.78 153.1 50.13 0.126 7144
 7146 3 47.85 153.19 50.02 0.11 7145
 7147 3 47.78 153.39 49.95 0.128 7146
 7148 3 47.75 153.5 49.89 0.115 7147
 7149 3 46.1 149.31 50.31 0.158 7121
 7150 3 46 149.31 50.3 0.202 7149
 7151 3 45.92 149.02 50.2 0.075 7150
 7152 3 45.82 149.02 50.13 0.105 7151
 7153 3 45.74 148.91 50.05 0.088 7152
 7154 3 45.56 148.81 49.99 0.083 7153
 7155 3 45.41 148.72 49.96 0.131 7154
 7156 3 45.34 148.72 49.88 0.134 7155
 7157 3 45.3 148.72 49.66 0.1 7156
 7158 3 45.19 148.61 49.51 0.123 7157
 7159 3 45.08 148.51 49.34 0.159 7158
 7160 3 44.92 148.4 49.28 0.119 7159
 7161 3 47.15 149.41 49.95 0.135 7119
 7162 3 47.08 149.51 49.78 0.112 7161
 7163 3 47.05 149.51 49.59 0.145 7162
 7164 3 47.03 149.6 49.48 0.153 7163
 7165 3 46.91 149.7 49.37 0.123 7164
 7166 3 46.88 149.81 49.28 0.088 7165
 7167 3 46.99 146.32 50.52 0.082 6701
 7168 3 47 146.22 50.46 0.115 7167
 7169 3 46.98 146.01 50.48 0.141 7168
 7170 3 46.99 145.91 50.56 0.146 7169
 7171 3 47.06 145.72 50.73 0.154 7170
 7172 3 47.17 145.61 50.84 0.127 7171
 7173 3 47.72 134.54 58 0.134 5399
 7174 3 47.78 134.54 58.17 0.174 7173
 7175 3 47.85 134.55 58.35 0.182 7174
 7176 3 47.97 134.55 58.52 0.174 7175
 7177 3 48.11 134.55 58.57 0.189 7176
 7178 3 48.25 134.55 58.7 0.215 7177
 7179 3 48.39 134.65 58.82 0.18 7178
 7180 3 48.52 134.55 58.99 0.155 7179
 7181 3 48.7 134.45 59.17 0.134 7180
 7182 3 48.72 134.55 59.34 0.161 7181
 7183 3 48.75 134.55 59.49 0.151 7182
 7184 3 48.78 134.55 59.63 0.18 7183
 7185 3 48.85 134.55 59.75 0.17 7184
 7186 3 48.93 134.55 59.92 0.198 7185
 7187 3 49 134.65 60.03 0.255 7186
 7188 3 49.07 134.65 60.14 0.326 7187
 7189 3 49.13 134.76 60.24 0.399 7188
 7190 3 49.27 134.76 60.31 0.463 7189
 7191 3 49.38 134.86 60.39 0.503 7190
 7192 3 49.46 134.86 60.46 0.561 7191
 7193 3 49.49 134.86 60.6 0.609 7192
 7194 3 49.54 134.76 60.75 0.65 7193
 7195 3 49.59 134.86 60.91 0.606 7194
 7196 3 49.76 134.96 60.89 0.583 7195
 7197 3 49.84 135.27 60.86 0.55 7196
 7198 3 49.97 135.55 60.83 0.481 7197
 7199 3 50.07 135.64 60.86 0.44 7198
 7200 3 50.36 135.85 60.55 0.369 7199
 7201 3 50.4 136.05 60.6 0.411 7200
 7202 3 50.46 136.05 60.72 0.479 7201
 7203 3 50.45 136.14 60.79 0.517 7202
 7204 3 50.27 136.85 60.29 0.139 7203
 7205 3 50.21 137.05 60.21 0.146 7204
 7206 3 50.21 137.24 60.17 0.157 7205
 7207 3 50.2 137.45 60.18 0.122 7206
 7208 3 50.26 137.55 60.18 0.155 7207
 7209 3 50.28 137.74 60.14 0.145 7208
 7210 3 50.31 137.95 60.15 0.14 7209
 7211 3 50.34 138.05 60.14 0.169 7210
 7212 3 50.39 138.14 60.08 0.132 7211
 7213 3 50.52 138.43 59.92 0.138 7212
 7214 3 50.56 138.54 59.83 0.148 7213
 7215 3 50.56 138.54 59.68 0.394 7214
 7216 3 50.59 138.64 59.64 0.475 7215
 7217 3 50.58 138.74 59.58 0.538 7216
 7218 3 50.75 138.83 59.44 0.604 7217
 7219 3 50.81 138.93 59.33 0.615 7218
 7220 3 50.8 139.04 59.25 0.605 7219
 7221 3 50.95 139.03 59 0.493 7220
 7222 3 50.69 139.54 59.22 0.153 7221
 7223 3 51.08 138.93 58.68 0.308 7221
 7224 3 50.81 139.24 58.46 0.127 7223
 7225 3 50.84 139.34 58.37 0.144 7224
 7226 3 50.87 139.53 58.28 0.152 7225
 7227 3 50.91 139.74 58.26 0.154 7226
 7228 3 50.98 139.84 58.15 0.148 7227
 7229 3 51.05 140.03 58.04 0.147 7228
 7230 3 51.13 140.12 57.94 0.17 7229
 7231 3 51.22 140.22 57.87 0.123 7230
 7232 3 51.25 140.43 57.86 0.134 7231
 7233 3 51.28 140.53 57.83 0.144 7232
 7234 3 51.25 140.72 57.71 0.134 7233
 7235 3 51.29 140.83 57.58 0.137 7234
 7236 3 51.36 141.03 57.55 0.132 7235
 7237 3 51.42 141.12 57.55 0.15 7236
 7238 3 51.4 141.33 57.54 0.159 7237
 7239 3 51.43 141.43 57.58 0.141 7238
 7240 3 51.52 141.62 57.6 0.16 7239
 7241 3 51.65 141.72 57.61 0.197 7240
 7242 3 51.76 141.93 57.73 0.28 7241
 7243 3 51.86 141.91 57.89 0.318 7242
 7244 3 52.05 142.12 57.86 0.439 7243
 7245 3 52.18 142.13 57.81 0.495 7244
 7246 3 52.28 142.22 57.81 0.571 7245
 7247 3 52.4 142.22 57.7 0.557 7246
 7248 3 52.36 142.42 57.86 0.681 7247
 7249 3 52.4 142.63 57.93 0.641 7248
 7250 3 52.47 142.82 57.86 0.61 7249
 7251 3 52.57 143.03 57.96 0.629 7250
 7252 3 52.75 142.92 58.08 0.732 7251
 7253 3 52.87 143.01 57.9 0.683 7252
 7254 3 52.97 143.12 57.76 0.59 7253
 7255 3 52.85 143.51 57.92 0.332 7254
 7256 3 53.5 142.52 57.11 0.132 7254
 7257 3 53.64 142.52 57.08 0.142 7256
 7258 3 53.76 142.52 56.93 0.151 7257
 7259 3 53.86 142.42 56.86 0.133 7258
 7260 3 53.93 142.3 56.73 0.134 7259
 7261 3 53.97 142.2 56.62 0.15 7260
 7262 3 54.04 142.01 56.59 0.163 7261
 7263 3 54.13 141.8 56.49 0.145 7262
 7264 3 54.23 141.79 56.37 0.116 7263
 7265 3 54.37 141.79 56.3 0.118 7264
 7266 3 54.59 141.79 56.23 0.114 7265
 7267 3 54.75 141.79 56.2 0.139 7266
 7268 3 54.87 141.8 56.12 0.142 7267
 7269 3 54.98 141.8 56.01 0.153 7268
 7270 3 55.16 141.79 55.88 0.112 7269
 7271 3 55.44 141.89 55.8 0.153 7270
 7272 3 55.55 141.89 55.69 0.127 7271
 7273 3 55.61 141.79 55.58 0.175 7272
 7274 3 55.7 141.79 55.52 0.13 7273
 7275 3 55.79 141.67 55.45 0.139 7274
 7276 3 55.93 141.58 55.36 0.132 7275
 7277 3 55.99 141.67 55.19 0.129 7276
 7278 3 56.01 141.67 55.05 0.168 7277
 7279 3 56.14 141.68 54.94 0.218 7278
 7280 3 56.21 141.68 54.83 0.24 7279
 7281 3 56.3 141.68 54.72 0.257 7280
 7282 3 56.4 141.68 54.58 0.239 7281
 7283 3 56.57 141.47 54.44 0.178 7282
 7284 3 56.79 141.58 54.37 0.187 7283
 7285 3 56.92 141.58 54.36 0.263 7284
 7286 3 56.92 141.37 54.09 0.209 7285
 7287 3 57.12 141.37 54.15 0.14 7286
 7288 3 57.32 141.37 54.11 0.108 7287
 7289 3 57.44 141.38 54.11 0.165 7288
 7290 3 57.57 141.38 54.05 0.131 7289
 7291 3 57.69 141.26 53.98 0.114 7290
 7292 3 57.73 141.26 53.87 0.163 7291
 7293 3 57.79 141.07 53.73 0.185 7292
 7294 3 57.8 140.87 53.59 0.162 7293
 7295 3 57.88 140.76 53.41 0.211 7294
 7296 3 57.98 140.76 53.34 0.235 7295
 7297 3 58.22 140.95 53.12 0.17 7296
 7298 3 58.25 140.85 52.98 0.156 7297
 7299 3 58.22 140.95 52.74 0.151 7298
 7300 3 58.26 140.95 52.59 0.155 7299
 7301 3 58.33 140.95 52.47 0.197 7300
 7302 3 58.45 140.95 52.38 0.194 7301
 7303 3 58.56 140.93 52.22 0.127 7302
 7304 3 58.76 140.94 52.15 0.126 7303
 7305 3 58.87 140.94 52.05 0.146 7304
 7306 3 58.94 140.85 51.87 0.119 7305
 7307 3 59.05 140.84 51.73 0.166 7306
 7308 3 59.23 140.84 51.67 0.207 7307
 7309 3 59.3 140.84 51.59 0.264 7308
 7310 3 59.44 140.84 51.5 0.241 7309
 7311 3 59.61 140.73 51.53 0.208 7310
 7312 3 59.8 140.73 51.62 0.188 7311
 7313 3 60.01 140.64 51.45 0.192 7312
 7314 3 60.16 140.64 51.38 0.168 7313
 7315 3 60.29 140.83 51.34 0.11 7314
 7316 3 60.55 140.92 51.27 0.111 7315
 7317 3 60.68 140.92 51.13 0.114 7316
 7318 3 60.73 141.02 50.95 0.134 7317
 7319 3 60.8 141.13 50.69 0.000125 7318
 7320 3 57.07 141.68 54.69 0.201 7285
 7321 3 57.15 141.68 54.84 0.269 7320
 7322 3 57.24 141.78 54.98 0.306 7321
 7323 3 57.19 141.87 55.35 0.212 7322
 7324 3 57.15 141.87 55.5 0.238 7323
 7325 3 56.89 141.58 55.48 0.105 7324
 7326 3 56.74 141.47 55.56 0.114 7325
 7327 3 56.68 141.49 55.73 0.104 7326
 7328 3 56.65 141.39 55.81 0.074 7327
 7329 3 57.37 141.77 54.9 0.17 7322
 7330 3 57.4 141.66 54.94 0.000125 7329
 7331 3 56.16 142.08 54.46 0.168 7282
 7332 3 56.09 142.18 54.33 0.145 7331
 7333 3 55.98 142.39 54.21 0.108 7332
 7334 3 55.84 142.38 54.11 0.000125 7333
 7335 3 50.54 136.05 61.07 0.464 7203
 7336 3 50.6 136.14 61.12 0.448 7335
 7337 3 50.65 136.35 61.12 0.449 7336
 7338 3 50.68 136.45 61.29 0.372 7337
 7339 3 50.72 136.55 61.37 0.34 7338
 7340 3 50.02 135.55 61.04 0.235 7199
 7341 3 50.07 135.64 61.01 0.055 7340
 7342 3 53.84 122.85 65.59 0.25 5318
 7343 3 53.77 122.76 65.76 0.22 7342
 7344 3 53.76 122.76 65.89 0.23 7343
 7345 3 53.73 122.66 66.03 0.229 7344
 7346 3 53.74 122.66 66.17 0.223 7345
 7347 3 53.74 122.57 66.37 0.214 7346
 7348 3 53.83 122.46 66.5 0.237 7347
 7349 3 54 122.35 66.62 0.212 7348
 7350 3 54.02 122.35 66.78 0.225 7349
 7351 3 54.1 122.35 66.9 0.229 7350
 7352 3 54.24 122.26 67.03 0.233 7351
 7353 3 54.33 122.26 67.17 0.256 7352
 7354 3 54.46 122.16 67.26 0.246 7353
 7355 3 54.63 122.16 67.31 0.241 7354
 7356 3 54.78 122.05 67.4 0.255 7355
 7357 3 54.88 122.17 67.56 0.306 7356
 7358 3 54.98 122.17 67.67 0.344 7357
 7359 3 55.12 122.17 67.76 0.357 7358
 7360 3 55.24 122.06 67.92 0.34 7359
 7361 3 55.32 121.97 68.12 0.334 7360
 7362 3 55.43 121.97 68.26 0.312 7361
 7363 3 55.46 121.86 68.48 0.276 7362
 7364 3 55.47 121.77 68.64 0.259 7363
 7365 3 55.46 121.77 68.76 0.259 7364
 7366 3 55.43 121.67 68.95 0.246 7365
 7367 3 55.42 121.67 69.11 0.244 7366
 7368 3 55.45 121.77 69.26 0.247 7367
 7369 3 55.48 121.77 69.47 0.226 7368
 7370 3 55.56 121.67 69.64 0.204 7369
 7371 3 55.52 121.67 69.83 0.183 7370
 7372 3 55.59 121.67 69.95 0.238 7371
 7373 3 55.58 121.67 70.09 0.271 7372
 7374 3 55.52 121.67 70.28 0.271 7373
 7375 3 55.42 121.78 70.48 0.297 7374
 7376 3 55.41 121.78 70.61 0.354 7375
 7377 3 55.38 121.87 70.76 0.39 7376
 7378 3 55.41 121.97 70.84 0.401 7377
 7379 3 55.41 122.08 70.98 0.42 7378
 7380 3 55.27 122.69 70.83 0.191 7379
 7381 3 55.25 122.89 70.84 0.193 7380
 7382 3 55.25 123.08 70.89 0.221 7381
 7383 3 55.16 123.18 70.81 0.24 7382
 7384 3 55.11 123.38 70.75 0.243 7383
 7385 3 55.02 123.57 70.73 0.206 7384
 7386 3 54.97 123.77 70.64 0.169 7385
 7387 3 54.88 123.88 70.62 0.181 7386
 7388 3 54.8 124.08 70.64 0.202 7387
 7389 3 54.73 124.28 70.67 0.251 7388
 7390 3 54.74 124.39 70.67 0.256 7389
 7391 3 54.75 124.58 70.72 0.197 7390
 7392 3 54.78 124.78 70.84 0.227 7391
 7393 3 54.68 124.89 70.83 0.243 7392
 7394 3 54.57 125.08 70.81 0.238 7393
 7395 3 54.49 125.19 70.78 0.249 7394
 7396 3 54.32 125.39 70.76 0.209 7395
 7397 3 54.25 125.59 70.73 0.24 7396
 7398 3 54.07 125.7 70.67 0.217 7397
 7399 3 54.06 125.89 70.65 0.187 7398
 7400 3 54 126 70.59 0.174 7399
 7401 3 53.89 126.2 70.59 0.189 7400
 7402 3 53.85 126.3 70.5 0.186 7401
 7403 3 53.75 126.39 70.48 0.185 7402
 7404 3 53.61 126.49 70.47 0.163 7403
 7405 3 53.52 126.69 70.34 0.185 7404
 7406 3 53.38 126.88 70.22 0.165 7405
 7407 3 53.24 126.99 70.12 0.182 7406
 7408 3 53.13 127.08 69.95 0.178 7407
 7409 3 53.07 127.19 69.89 0.229 7408
 7410 3 53.03 127.38 69.81 0.207 7409
 7411 3 53.05 127.6 69.92 0.168 7410
 7412 3 52.99 127.8 70.03 0.19 7411
 7413 3 52.99 127.9 70.17 0.161 7412
 7414 3 53.02 128.1 70.22 0.182 7413
 7415 3 52.99 128.19 70.31 0.193 7414
 7416 3 52.96 128.29 70.42 0.233 7415
 7417 3 52.95 128.39 70.59 0.241 7416
 7418 3 52.92 128.5 70.79 0.223 7417
 7419 3 52.89 128.5 70.93 0.247 7418
 7420 3 52.91 128.6 71.06 0.296 7419
 7421 3 53.16 129 71.01 0.161 7420
 7422 3 53.16 129 71.15 0.138 7421
 7423 3 53.27 129.1 71.15 0.133 7422
 7424 3 53.44 129.29 71.24 0.155 7423
 7425 3 53.63 129.5 71.32 0.208 7424
 7426 3 53.76 129.6 71.4 0.173 7425
 7427 3 53.95 129.8 71.51 0.194 7426
 7428 3 54.05 129.89 71.59 0.199 7427
 7429 3 54.18 130.1 71.7 0.187 7428
 7430 3 54.36 130.2 71.84 0.165 7429
 7431 3 54.54 130.2 72 0.182 7430
 7432 3 54.61 130.3 72.11 0.184 7431
 7433 3 54.71 130.39 72.14 0.169 7432
 7434 3 54.86 130.39 72.22 0.136 7433
 7435 3 55.03 130.49 72.22 0.128 7434
 7436 3 55.19 130.49 72.26 0.138 7435
 7437 3 55.33 130.48 72.39 0.173 7436
 7438 3 55.44 130.49 72.45 0.219 7437
 7439 3 55.54 130.49 72.5 0.317 7438
 7440 3 55.61 130.49 72.59 0.424 7439
 7441 3 55.79 130.49 72.59 0.513 7440
 7442 3 55.9 130.48 72.64 0.589 7441
 7443 3 56.04 130.58 72.64 0.606 7442
 7444 3 56.25 130.58 72.62 0.62 7443
 7445 3 56.36 130.77 72.56 0.643 7444
 7446 3 56.54 130.67 72.56 0.651 7445
 7447 3 56.37 130.67 71.73 0.123 7446
 7448 3 56.34 130.67 71.59 0.16 7447
 7449 3 56.23 130.48 71.56 0.193 7448
 7450 3 56.33 130.38 71.51 0.174 7449
 7451 3 56.4 130.08 71.53 0.101 7450
 7452 3 56.37 129.88 71.54 0.097 7451
 7453 3 56.33 129.77 71.54 0.053 7452
 7454 3 56.72 130.77 72.64 0.58 7446
 7455 3 56.9 130.78 72.56 0.523 7454
 7456 3 57.01 130.89 72.54 0.457 7455
 7457 3 57.29 130.97 72.37 0.214 7456
 7458 3 57.54 131.08 72.25 0.129 7457
 7459 3 57.58 131.18 72.09 0.109 7458
 7460 3 57.69 131.27 71.98 0.137 7459
 7461 3 57.79 131.37 71.92 0.125 7460
 7462 3 57.93 131.46 71.9 0.118 7461
 7463 3 58.07 131.56 71.94 0.138 7462
 7464 3 58.25 131.77 71.94 0.154 7463
 7465 3 58.43 131.88 71.94 0.144 7464
 7466 3 58.57 131.97 72.02 0.141 7465
 7467 3 58.71 132.07 72.15 0.112 7466
 7468 3 58.82 132.07 72.23 0.099 7467
 7469 3 58.93 132.26 72.15 0.129 7468
 7470 3 59.03 132.26 72.24 0.133 7469
 7471 3 59.25 132.37 72.19 0.208 7470
 7472 3 59.53 132.56 72.1 0.164 7471
 7473 3 59.64 132.66 72.02 0.16 7472
 7474 3 59.71 132.75 71.99 0.213 7473
 7475 3 59.76 132.96 71.94 0.17 7474
 7476 3 59.78 133.17 71.98 0.122 7475
 7477 3 59.87 133.26 72.04 0.127 7476
 7478 3 60.06 133.36 72.04 0.148 7477
 7479 3 60.23 133.46 72.04 0.141 7478
 7480 3 60.44 133.55 72.05 0.138 7479
 7481 3 60.56 133.55 72.07 0.152 7480
 7482 3 60.73 133.55 72.04 0.173 7481
 7483 3 60.84 133.66 71.9 0.149 7482
 7484 3 60.97 133.76 71.87 0.161 7483
 7485 3 61.08 133.85 71.77 0.138 7484
 7486 3 61.21 134.06 71.66 0.119 7485
 7487 3 61.25 134.15 71.57 0.146 7486
 7488 3 61.32 134.15 71.46 0.131 7487
 7489 3 61.5 134.15 71.34 0.134 7488
 7490 3 61.53 134.25 71.23 0.153 7489
 7491 3 61.53 134.24 71.04 0.237 7490
 7492 3 61.5 134.23 70.88 0.323 7491
 7493 3 61.43 134.33 70.74 0.378 7492
 7494 3 61.31 134.45 70.66 0.386 7493
 7495 3 61.2 134.64 70.54 0.439 7494
 7496 3 60.96 134.46 70.34 0.512 7495
 7497 3 60.9 134.24 70.19 0.471 7496
 7498 3 60.74 134.24 70.1 0.469 7497
 7499 3 60.64 134.14 69.96 0.422 7498
 7500 3 61.19 135.25 70.68 0.174 7495
 7501 3 60.92 135.24 70.21 0.508 7500
 7502 3 60.77 135.24 70.27 0.37 7501
 7503 3 60.63 135.24 70.4 0.177 7502
 7504 3 60.84 135.24 70.04 0.66 7501
 7505 3 60.67 135.05 69.93 0.718 7504
 7506 3 60.21 134.74 69.68 0.495 7505
 7507 3 60.11 134.74 69.6 0.381 7506
 7508 3 59.91 134.85 69.6 0.000125 7507
 7509 3 61.27 135.46 70.73 0.104 7500
 7510 3 56.01 130.67 71.76 0.097 7445
 7511 3 55.87 130.67 71.7 0.065 7510
 7512 3 55.72 130.67 71.58 0.079 7511
 7513 3 52.88 128.41 71.34 0.119 7420
 7514 3 52.88 128.41 71.53 0.159 7513
 7515 3 52.75 128.41 71.62 0.185 7514
 7516 3 52.66 128.31 71.73 0.345 7515
 7517 3 52.52 128.31 71.79 0.401 7516
 7518 3 52.35 128.31 71.84 0.455 7517
 7519 3 52.28 128.31 72 0.559 7518
 7520 3 52.28 128.31 72.14 0.616 7519
 7521 3 52.13 128.31 72.17 0.556 7520
 7522 3 52.03 128.31 72.25 0.539 7521
 7523 3 52.12 128.4 72.48 0.454 7522
 7524 3 52.16 128.61 72.67 0.333 7523
 7525 3 52.16 128.71 72.87 0.26 7524
 7526 3 52.22 129.21 72.81 0.076 7525
 7527 3 52.24 129.31 72.92 0.115 7526
 7528 3 52.27 129.5 73.04 0.073 7527
 7529 3 51.65 128.9 71.79 0.23 7522
 7530 3 51.59 129 71.7 0.258 7529
 7531 3 51.49 129 71.45 0.179 7530
 7532 3 51.4 129 71.31 0.159 7531
 7533 3 51.31 129 71.22 0.154 7532
 7534 3 51.24 129.11 71.11 0.167 7533
 7535 3 51.05 129.21 70.95 0.197 7534
 7536 3 50.8 129.2 70.89 0.202 7535
 7537 3 50.7 129.3 70.87 0.204 7536
 7538 3 50.54 129.4 70.81 0.183 7537
 7539 3 50.33 129.4 70.76 0.189 7538
 7540 3 50.16 129.4 70.79 0.207 7539
 7541 3 49.98 129.42 70.78 0.208 7540
 7542 3 49.87 129.42 70.81 0.197 7541
 7543 3 49.69 129.42 70.84 0.17 7542
 7544 3 49.49 129.21 70.86 0.204 7543
 7545 3 49.34 129.51 70.67 0.158 7544
 7546 3 49.23 129.51 70.56 0.146 7545
 7547 3 49.16 129.6 70.48 0.153 7546
 7548 3 49.02 129.7 70.4 0.137 7547
 7549 3 48.84 129.82 70.36 0.143 7548
 7550 3 48.67 129.82 70.26 0.126 7549
 7551 3 48.52 129.91 70.22 0.105 7550
 7552 3 48.54 130.01 70.09 0.107 7551
 7553 3 48.37 130.11 69.98 0.166 7552
 7554 3 48.27 130.11 69.92 0.168 7553
 7555 3 48.22 130.11 69.83 0.194 7554
 7556 3 48.09 130.11 69.67 0.206 7555
 7557 3 47.98 130.22 69.53 0.196 7556
 7558 3 47.85 130.22 69.42 0.203 7557
 7559 3 47.65 130.11 69.28 0.197 7558
 7560 3 47.47 130.11 69.14 0.217 7559
 7561 3 47.31 130.23 69.09 0.318 7560
 7562 3 47.26 130.32 69.08 0.332 7561
 7563 3 47.15 130.42 69.03 0.303 7562
 7564 3 47.04 130.53 69.04 0.253 7563
 7565 3 46.86 130.53 69.08 0.172 7564
 7566 3 46.72 130.63 69.09 0.155 7565
 7567 3 46.58 130.82 69.09 0.18 7566
 7568 3 46.51 131.04 69.12 0.153 7567
 7569 3 46.28 131.12 69.12 0.165 7568
 7570 3 46.19 131.22 69.1 0.275 7569
 7571 3 46.39 131.84 69.02 0.163 7570
 7572 3 46.39 132.04 68.97 0.127 7571
 7573 3 46.4 132.23 68.91 0.147 7572
 7574 3 46.46 132.42 68.92 0.105 7573
 7575 3 46.54 132.53 68.94 0.124 7574
 7576 3 46.64 132.63 68.96 0.131 7575
 7577 3 46.78 132.73 69 0.107 7576
 7578 3 46.9 132.82 69.03 0.108 7577
 7579 3 47.03 132.92 69.05 0.126 7578
 7580 3 47.18 133.03 69.11 0.123 7579
 7581 3 47.32 133.03 69.19 0.137 7580
 7582 3 47.46 133.13 69.36 0.203 7581
 7583 3 47.64 133.13 69.58 0.268 7582
 7584 3 47.62 133.32 69.58 0.308 7583
 7585 3 47.7 133.32 69.72 0.441 7584
 7586 3 47.81 133.23 69.89 0.599 7585
 7587 3 47.87 133.33 69.91 0.651 7586
 7588 3 47.88 133.64 69.97 0.607 7587
 7589 3 48.02 133.52 70.13 0.76 7588
 7590 3 48.07 133.62 70.22 0.694 7589
 7591 3 48.16 133.73 70.24 0.634 7590
 7592 3 48.34 133.72 70.33 0.6 7591
 7593 3 48.62 133.61 70.58 0.536 7592
 7594 3 48.77 133.72 70.63 0.454 7593
 7595 3 48.83 133.91 70.63 0.375 7594
 7596 3 48.75 134.11 70.67 0.295 7595
 7597 3 48.77 134.32 70.75 0.233 7596
 7598 3 46.11 131.33 69.13 0.281 7570
 7599 3 45.98 131.43 69.19 0.262 7598
 7600 3 45.89 131.53 69.22 0.239 7599
 7601 3 45.69 131.53 69.22 0.207 7600
 7602 3 45.54 131.53 69.3 0.181 7601
 7603 3 45.33 131.53 69.41 0.205 7602
 7604 3 45.18 131.53 69.56 0.185 7603
 7605 3 45.08 131.65 69.63 0.197 7604
 7606 3 45 131.75 69.71 0.196 7605
 7607 3 44.82 131.83 69.76 0.129 7606
 7608 3 44.6 131.93 69.68 0.141 7607
 7609 3 44.43 132.04 69.71 0.149 7608
 7610 3 44.32 132.14 70.06 0.276 7609
 7611 3 44.29 132.14 70.24 0.25 7610
 7612 3 44.29 132.05 70.4 0.219 7611
 7613 3 44.24 132.05 70.51 0.165 7612
 7614 3 44.17 131.84 70.63 0.154 7613
 7615 3 44.14 131.84 70.76 0.149 7614
 7616 3 44.03 131.74 70.87 0.159 7615
 7617 3 44.02 131.65 71.09 0.163 7616
 7618 3 43.91 131.46 71.17 0.154 7617
 7619 3 43.76 131.36 71.25 0.194 7618
 7620 3 43.61 131.14 71.55 0.344 7619
 7621 3 43.54 131.06 72.16 0.128 7620
 7622 3 43.6 131.26 72.25 0.157 7621
 7623 3 43.45 131.45 72.35 0.343 7622
 7624 3 43.38 131.35 72.44 0.469 7623
 7625 3 43.28 131.45 72.44 0.541 7624
 7626 3 43.25 131.45 72.58 0.601 7625
 7627 3 43.25 131.47 72.74 0.62 7626
 7628 3 43.25 131.47 72.92 0.651 7627
 7629 3 43.32 131.57 73.16 0.54 7628
 7630 3 43.39 131.76 73.36 0.465 7629
 7631 3 43.25 131.87 73.41 0.439 7630
 7632 3 43.1 131.98 73.51 0.404 7631
 7633 3 43.06 132.08 73.6 0.312 7632
 7634 3 43.5 131.14 71.46 0.364 7620
 7635 3 43.39 131.14 71.3 0.337 7634
 7636 3 43.14 131.06 71.17 0.248 7635
 7637 3 42.96 130.95 71.08 0.202 7636
 7638 3 42.84 130.95 71.11 0.218 7637
 7639 3 42.66 130.76 71.07 0.229 7638
 7640 3 42.58 130.56 71.07 0.206 7639
 7641 3 42.54 130.66 71.19 0.178 7640
 7642 3 42.44 130.56 71.18 0.179 7641
 7643 3 42.3 130.58 71.29 0.146 7642
 7644 3 42.14 130.57 71.35 0.166 7643
 7645 3 41.94 130.66 71.43 0.145 7644
 7646 3 41.8 130.57 71.52 0.169 7645
 7647 3 41.48 130.78 71.85 0.344 7646
 7648 3 41.44 130.88 71.84 0.246 7647
 7649 3 41.36 130.98 71.76 0.206 7648
 7650 3 41.26 131.07 71.65 0.134 7649
 7651 3 41.15 131.17 71.56 0.117 7650
 7652 3 40.67 131.77 70.51 0.762 7651
 7653 3 40.66 131.77 70.45 0.781 7652
 7654 3 40.64 131.77 70.4 0.781 7653
 7655 3 40.83 131.66 69.77 0.215 7654
 7656 3 40.8 131.76 69.66 0.000125 7655
 7657 3 40.85 131.78 70.49 0.089 7654
 7658 3 40.61 131.47 70.09 0.745 7653
 7659 3 40.47 131.06 69.95 0.845 7658
 7660 3 40.38 130.16 69.59 0.164 7659
 7661 3 40.3 130.16 69.51 0.219 7660
 7662 3 40.27 129.77 69.4 0.167 7661
 7663 3 40.3 129.66 69.26 0.126 7662
 7664 3 40.2 129.56 69.14 0.139 7663
 7665 3 40.13 129.56 69.03 0.174 7664
 7666 3 40.12 129.47 68.98 0.193 7665
 7667 3 40.15 129.27 68.97 0.203 7666
 7668 3 40.23 129.06 69.03 0.194 7667
 7669 3 40.32 128.87 69.14 0.17 7668
 7670 3 40.36 128.77 69.14 0.16 7669
 7671 3 40.49 128.56 69.17 0.146 7670
 7672 3 40.67 128.47 69.14 0.118 7671
 7673 3 40.73 128.36 69.03 0.165 7672
 7674 3 40.74 128.26 68.94 0.186 7673
 7675 3 40.86 128.16 68.92 0.161 7674
 7676 3 40.96 128.16 68.81 0.219 7675
 7677 3 40.98 128.07 68.64 0.274 7676
 7678 3 40.74 128.36 68.2 0.1 7677
 7679 3 40.77 128.34 68.08 0.111 7678
 7680 3 40.92 128.25 68.03 0.11 7679
 7681 3 41.05 128.25 68.06 0.114 7680
 7682 3 41.17 128.25 68.09 0.087 7681
 7683 3 40.26 129.77 69.68 0.085 7662
 7684 3 40.17 130.37 69.57 0.077 7661
 7685 3 40.15 130.47 69.63 0.000125 7684
 7686 3 40.44 130.97 70.1 0.767 7659
 7687 3 40.34 130.97 70.1 0.703 7686
 7688 3 40.36 130.87 70.24 0.523 7687
 7689 3 40.22 130.97 70.18 0.241 7688
 7690 3 40.68 132.06 70.71 0.697 7652
 7691 3 40.6 132.16 70.71 0.813 7690
 7692 3 40.46 132.47 70.5 0.705 7691
 7693 3 40.53 132.56 70.51 0.698 7692
 7694 3 40.52 132.77 70.48 0.68 7693
 7695 3 40.35 133.06 70.39 0.601 7694
 7696 3 40.27 133.27 70.33 0.503 7695
 7697 3 40.27 133.37 70.39 0.353 7696
 7698 3 40.32 133.47 70.31 0.000125 7697
 7699 3 40.13 133.66 69.64 0.154 7696
 7700 3 40.01 133.77 69.59 0.147 7699
 7701 3 39.92 133.87 69.39 0.113 7700
 7702 3 39.84 133.97 69.33 0.136 7701
 7703 3 39.79 134.16 69.2 0.151 7702
 7704 3 39.64 134.27 69.06 0.144 7703
 7705 3 39.58 134.37 68.95 0.107 7704
 7706 3 39.47 134.37 68.89 0.121 7705
 7707 3 39.43 134.56 68.78 0.126 7706
 7708 3 39.36 134.56 68.67 0.12 7707
 7709 3 39.22 134.57 68.45 0.127 7708
 7710 3 39.21 134.66 68.25 0.131 7709
 7711 3 39.2 134.77 68.05 0.13 7710
 7712 3 39.08 134.87 67.89 0.16 7711
 7713 3 38.99 134.97 67.76 0.133 7712
 7714 3 38.9 135.06 67.7 0.106 7713
 7715 3 38.82 135.15 67.58 0.125 7714
 7716 3 38.78 135.36 67.45 0.138 7715
 7717 3 38.78 135.46 67.28 0.141 7716
 7718 3 38.63 135.46 67.11 0.142 7717
 7719 3 38.52 135.46 67 0.14 7718
 7720 3 38.44 135.46 66.89 0.155 7719
 7721 3 38.39 135.55 66.83 0.116 7720
 7722 3 38.37 135.65 66.7 0.112 7721
 7723 3 38.3 135.65 66.59 0.184 7722
 7724 3 38.23 135.65 66.48 0.229 7723
 7725 3 38.16 135.76 66.34 0.226 7724
 7726 3 38.09 135.86 66.26 0.268 7725
 7727 3 37.9 135.46 66.11 0.144 7726
 7728 3 37.81 135.27 66.11 0.19 7727
 7729 3 37.71 135.27 66.05 0.269 7728
 7730 3 37.63 135.17 66.03 0.356 7729
 7731 3 37.5 135.06 66 0.422 7730
 7732 3 37.35 134.96 65.95 0.475 7731
 7733 3 37.28 134.86 65.88 0.495 7732
 7734 3 37.27 134.77 65.69 0.477 7733
 7735 3 37.2 134.67 65.64 0.444 7734
 7736 3 37.13 134.55 65.66 0.371 7735
 7737 3 37.05 134.35 65.66 0.341 7736
 7738 3 37.1 134.26 65.63 0.306 7737
 7739 3 36.82 133.97 65.64 0.228 7738
 7740 3 36.6 133.76 65.49 0.154 7739
 7741 3 36.46 133.67 65.36 0.069 7740
 7742 3 36.46 133.47 65.32 0.078 7741
 7743 3 36.39 133.36 65.19 0.113 7742
 7744 3 36.36 133.17 65.22 0.126 7743
 7745 3 36.31 133.07 65.14 0.08 7744
 7746 3 36.2 132.97 65.06 0.074 7745
 7747 3 36.08 132.97 65.06 0.096 7746
 7748 3 37.33 134.17 65.41 0.171 7738
 7749 3 37.35 133.86 65.49 0.048 7748
 7750 3 37.31 133.67 65.68 0.109 7749
 7751 3 37.28 133.56 65.8 0.132 7750
 7752 3 37.21 133.56 66.02 0.136 7751
 7753 3 37.14 133.45 66.19 0.123 7752
 7754 3 37.03 133.36 66.35 0.093 7753
 7755 3 36.96 133.26 66.38 0.13 7754
 7756 3 36.72 133.26 66.27 0.099 7755
 7757 3 37.14 135.35 65.64 0.083 7733
 7758 3 37.08 135.45 65.55 0.116 7757
 7759 3 37.02 135.45 65.44 0.112 7758
 7760 3 36.99 135.55 65.34 0.089 7759
 7761 3 38.12 136.15 66.31 0.157 7726
 7762 3 38.23 136.46 66.42 0.134 7761
 7763 3 38.27 136.65 66.53 0.166 7762
 7764 3 38.23 136.86 66.69 0.168 7763
 7765 3 38.23 137.06 66.67 0.198 7764
 7766 3 38.3 137.26 66.65 0.191 7765
 7767 3 38.22 137.46 66.65 0.123 7766
 7768 3 38.23 137.56 66.67 0.109 7767
 7769 3 38.18 137.77 66.69 0.134 7768
 7770 3 41.08 130.88 72.21 0.139 7647
 7771 3 41 130.69 72.34 0.146 7770
 7772 3 41.01 130.69 72.52 0.181 7771
 7773 3 41.04 130.69 72.68 0.152 7772
 7774 3 40.96 130.68 72.82 0.186 7773
 7775 3 40.76 130.68 72.85 0.405 7774
 7776 3 40.71 130.69 72.96 0.504 7775
 7777 3 40.68 130.69 73.1 0.59 7776
 7778 3 40.51 130.78 73.18 0.634 7777
 7779 3 40.46 130.88 73.32 0.67 7778
 7780 3 40.43 130.99 73.51 0.651 7779
 7781 3 40.33 131.09 73.56 0.613 7780
 7782 3 40.14 131.3 73.51 0.488 7781
 7783 3 40.14 131.4 73.68 0.402 7782
 7784 3 40.02 131.19 73.71 0.265 7783
 7785 3 40.83 130.28 73.99 0.234 7780
 7786 3 40.87 130.28 74.12 0.14 7785
 7787 3 40.83 130.19 74.35 0.101 7786
 7788 3 40.75 130 74.68 0.224 7787
 7789 3 40.72 129.9 74.9 0.249 7788
 7790 3 40.57 130.19 75.07 0.233 7789
 7791 3 40.46 130.19 75.07 0.171 7790
 7792 3 40.55 130.19 75.15 0.000125 7791
 7793 3 40.62 129.59 74.91 0.089 7789
 7794 3 40.65 129.59 75.06 0.151 7793
 7795 3 40.69 129.5 75.12 0.148 7794
 7796 3 40.69 129.3 75.24 0.162 7795
 7797 3 40.59 129.19 75.41 0.103 7796
 7798 3 40.58 129 75.53 0.097 7797
 7799 3 40.58 128.8 75.58 0.154 7798
 7800 3 40.45 128.71 75.62 0.153 7799
 7801 3 40.37 128.6 75.67 0.105 7800
 7802 3 40.3 128.5 75.67 0.09 7801
 7803 3 40.34 128.31 75.78 0.142 7802
 7804 3 40.86 130.09 73.82 0.274 7788
 7805 3 40.73 129.88 73.71 0.259 7804
 7806 3 40.68 129.78 73.7 0.146 7805
 7807 3 49.47 129.02 71.03 0.162 7544
 7808 3 49.44 128.91 71.09 0.262 7807
 7809 3 49.38 128.81 71.06 0.411 7808
 7810 3 49.41 128.6 71.12 0.592 7809
 7811 3 49.47 128.61 71.43 0.617 7810
 7812 3 49.48 128.51 71.56 0.676 7811
 7813 3 49.53 128.41 71.62 0.743 7812
 7814 3 49.47 128.51 71.7 0.78 7813
 7815 3 49.45 128.51 71.84 0.848 7814
 7816 3 49.44 128.51 71.97 0.878 7815
 7817 3 49.41 128.51 72.11 0.909 7816
 7818 3 49.17 127.82 71.83 0.296 7817
 7819 3 49.06 127.52 71.61 0.000125 7818
 7820 3 49.34 128.92 72.62 0.76 7817
 7821 3 48.39 128.03 72.39 0.092 7820
 7822 3 48.3 127.94 72.33 0.124 7821
 7823 3 48.13 127.74 72.28 0.123 7822
 7824 3 47.92 127.63 72.26 0.122 7823
 7825 3 47.88 127.54 72.23 0.168 7824
 7826 3 47.71 127.43 72.07 0.107 7825
 7827 3 47.56 127.33 71.94 0.096 7826
 7828 3 47.4 127.13 72 0.094 7827
 7829 3 47.34 126.93 72.02 0.121 7828
 7830 3 47.32 126.74 72.05 0.149 7829
 7831 3 47.31 126.63 72.17 0.147 7830
 7832 3 47.18 126.44 72.05 0.118 7831
 7833 3 46.98 126.35 72.05 0.12 7832
 7834 3 46.88 126.24 72.02 0.083 7833
 7835 3 46.85 126.04 72.02 0.098 7834
 7836 3 46.75 125.94 72.08 0.135 7835
 7837 3 46.66 125.93 72.14 0.178 7836
 7838 3 46.56 125.93 72.13 0.206 7837
 7839 3 46.49 125.73 72.05 0.226 7838
 7840 3 46.28 125.84 71.66 0.122 7839
 7841 3 46.18 125.93 71.5 0.084 7840
 7842 3 46.1 126.03 71.55 0.075 7841
 7843 3 46.05 126.04 71.66 0.093 7842
 7844 3 45.99 126.25 71.83 0.09 7843
 7845 3 45.91 126.34 71.86 0.128 7844
 7846 3 45.81 126.45 71.75 0.167 7845
 7847 3 45.82 126.65 71.97 0.1 7846
 7848 3 45.74 126.45 71.52 0.14 7846
 7849 3 45.74 126.65 71.52 0.000125 7848
 7850 3 46.6 125.43 72.28 0.07 7839
 7851 3 46.64 125.34 72.44 0.103 7850
 7852 3 49.52 129.32 72.78 0.579 7820
 7853 3 49.7 129.62 72.89 0.312 7852
 7854 3 49.52 127.61 70.58 0.086 7814
 7855 3 49.35 127.41 70.47 0.141 7854
 7856 3 49.2 127.41 70.31 0.09 7855
 7857 3 49.1 127.3 70.2 0.126 7856
 7858 3 49.03 127.3 70.06 0.109 7857
 7859 3 48.88 127.3 70.01 0.064 7858
 7860 3 48.82 127.1 69.98 0.122 7859
 7861 3 48.77 127.01 69.89 0.161 7860
 7862 3 48.73 126.91 69.95 0.078 7861
 7863 3 48.64 126.71 70 0.08 7862
 7864 3 48.56 126.62 70.04 0.097 7863
 7865 3 48.46 126.41 70.01 0.089 7864
 7866 3 48.35 126.32 69.96 0.104 7865
 7867 3 48.32 126.21 69.88 0.084 7866
 7868 3 48.25 126.02 69.78 0.089 7867
 7869 3 48.18 125.91 69.77 0.109 7868
 7870 3 48.12 125.71 69.71 0.075 7869
 7871 3 48.01 125.62 69.71 0.123 7870
 7872 3 47.89 125.53 69.69 0.12 7871
 7873 3 47.78 125.32 69.67 0.1 7872
 7874 3 47.68 125.23 69.69 0.148 7873
 7875 3 47.58 125.13 69.66 0.135 7874
 7876 3 47.39 125.13 69.77 0.101 7875
 7877 3 47.15 125.13 69.83 0.084 7876
 7878 3 47 125.13 69.78 0.07 7877
 7879 3 46.86 125.04 69.77 0.062 7878
 7880 3 46.81 124.83 69.75 0.086 7879
 7881 3 46.72 124.74 69.77 0.086 7880
 7882 3 46.72 124.63 69.74 0.075 7881
 7883 3 46.7 124.43 69.75 0.081 7882
 7884 3 46.66 124.33 69.71 0.068 7883
 7885 3 50.2 128.52 72.01 0.202 7813
 7886 3 50.3 128.42 72.03 0.138 7885
 7887 3 50.3 128.42 72.14 0.000125 7886
 7888 3 55.59 121.58 71.09 0.196 7379
 7889 3 55.69 121.58 71.17 0.183 7888
 7890 3 55.8 121.47 71.33 0.178 7889
 7891 3 55.8 121.47 71.47 0.216 7890
 7892 3 55.91 121.47 71.59 0.216 7891
 7893 3 56.02 121.47 71.67 0.225 7892
 7894 3 56.13 121.47 71.79 0.221 7893
 7895 3 56.24 121.47 71.9 0.208 7894
 7896 3 56.27 121.47 72.01 0.202 7895
 7897 3 56.41 121.47 72.12 0.182 7896
 7898 3 56.49 121.58 72.36 0.169 7897
 7899 3 56.49 121.47 72.51 0.204 7898
 7900 3 56.6 121.47 72.7 0.203 7899
 7901 3 56.69 121.47 72.9 0.218 7900
 7902 3 56.8 121.47 73.12 0.185 7901
 7903 3 56.89 121.58 73.25 0.204 7902
 7904 3 56.94 121.58 73.37 0.217 7903
 7905 3 56.99 121.58 73.54 0.202 7904
 7906 3 57.06 121.47 73.76 0.233 7905
 7907 3 57.14 121.38 73.92 0.268 7906
 7908 3 57.17 121.38 74.09 0.296 7907
 7909 3 57.27 121.29 74.26 0.318 7908
 7910 3 57.3 121.18 74.37 0.377 7909
 7911 3 57.34 121.09 74.47 0.41 7910
 7912 3 57.41 121.09 74.59 0.376 7911
 7913 3 57.41 121.59 74.88 0.153 7912
 7914 3 57.45 121.59 75.01 0.159 7913
 7915 3 57.52 121.7 75.16 0.132 7914
 7916 3 57.63 121.7 75.24 0.143 7915
 7917 3 57.65 121.9 75.38 0.171 7916
 7918 3 57.76 121.99 75.52 0.168 7917
 7919 3 57.84 121.99 75.63 0.149 7918
 7920 3 57.9 122.09 75.74 0.169 7919
 7921 3 57.94 122.09 75.85 0.139 7920
 7922 3 58 122.2 76.02 0.112 7921
 7923 3 58.02 122.2 76.18 0.143 7922
 7924 3 58.11 122.2 76.38 0.137 7923
 7925 3 58.15 122.2 76.54 0.147 7924
 7926 3 58.26 122.29 76.66 0.187 7925
 7927 3 58.25 122.29 76.79 0.197 7926
 7928 3 58.26 122.4 76.96 0.206 7927
 7929 3 58.27 122.4 77.1 0.287 7928
 7930 3 57.98 122.3 77.26 0.25 7929
 7931 3 57.9 122.32 77.35 0.258 7930
 7932 3 57.73 122.41 77.32 0.443 7931
 7933 3 57.57 122.41 77.4 0.683 7932
 7934 3 57.44 122.4 77.48 0.713 7933
 7935 3 57.3 122.4 77.52 0.782 7934
 7936 3 57.15 122.32 77.57 0.794 7935
 7937 3 57.01 122.51 77.62 0.666 7936
 7938 3 57.01 122.51 77.82 0.607 7937
 7939 3 57.04 123.01 78.1 0.432 7938
 7940 3 57.15 123.21 78.57 0.297 7939
 7941 3 57.15 123.32 78.71 0.379 7940
 7942 3 56.99 123.42 78.79 0.581 7941
 7943 3 56.99 123.53 78.93 0.653 7942
 7944 3 57 123.73 79.05 0.689 7943
 7945 3 57.04 123.73 79.24 0.742 7944
 7946 3 57.02 123.93 79.3 0.762 7945
 7947 3 56.98 124.03 79.43 0.779 7946
 7948 3 57.06 124.12 79.63 0.796 7947
 7949 3 57.14 124.23 79.85 0.83 7948
 7950 3 57.24 124.12 80.07 0.765 7949
 7951 3 57.31 124.12 80.18 0.733 7950
 7952 3 56.85 124.53 79.98 0.44 7951
 7953 3 56.91 124.62 80.05 0.328 7952
 7954 3 58 123.52 80.55 0.27 7951
 7955 3 58.32 123.22 80.62 0.229 7954
 7956 3 58.49 123.13 80.76 0.204 7955
 7957 3 58.64 122.93 80.82 0.153 7956
 7958 3 58.9 122.83 80.9 0.127 7957
 7959 3 59.03 122.72 80.91 0.137 7958
 7960 3 59.14 122.52 81.04 0.165 7959
 7961 3 59.31 122.41 81.12 0.154 7960
 7962 3 59.4 122.22 81.16 0.174 7961
 7963 3 59.51 122.12 81.27 0.204 7962
 7964 3 59.72 122.03 81.35 0.194 7963
 7965 3 59.87 121.83 81.41 0.18 7964
 7966 3 60.08 121.73 81.49 0.221 7965
 7967 3 60.2 121.81 81.46 0.344 7966
 7968 3 60.36 121.71 81.59 0.354 7967
 7969 3 60.45 121.6 81.68 0.439 7968
 7970 3 60.51 121.5 81.77 0.542 7969
 7971 3 60.55 121.5 81.93 0.604 7970
 7972 3 60.69 121.41 82.09 0.675 7971
 7973 3 60.8 121.41 82.15 0.721 7972
 7974 3 60.9 121.3 82.26 0.688 7973
 7975 3 61.09 121.11 82.4 0.571 7974
 7976 3 61.18 120.92 82.52 0.539 7975
 7977 3 61.33 120.92 82.66 0.421 7976
 7978 3 61.44 121.01 82.65 0.315 7977
 7979 3 61.55 120.92 82.68 0.2 7978
 7980 3 60.12 122.1 81.07 0.135 7967
 7981 3 59.97 122.31 80.93 0.062 7980
 7982 3 59.87 122.42 80.79 0.072 7981
 7983 3 59.82 122.51 80.71 0.078 7982
 7984 3 56.48 122.71 76.83 0.105 7937
 7985 3 56.37 122.71 76.87 0.032 7984
 7986 3 58.62 122.59 77.16 0.13 7929
 7987 3 58.73 122.59 77.24 0.133 7986
 7988 3 58.98 122.49 77.34 0.151 7987
 7989 3 59.16 122.6 77.32 0.142 7988
 7990 3 59.34 122.49 77.35 0.144 7989
 7991 3 59.44 122.49 77.4 0.168 7990
 7992 3 59.58 122.39 77.4 0.171 7991
 7993 3 59.72 122.38 77.4 0.164 7992
 7994 3 59.98 122.19 77.4 0.149 7993
 7995 3 60.16 122.19 77.37 0.134 7994
 7996 3 60.26 121.99 77.38 0.156 7995
 7997 3 60.36 121.88 77.44 0.201 7996
 7998 3 60.55 121.7 77.43 0.424 7997
 7999 3 60.69 121.69 77.57 0.47 7998
 8000 3 60.8 121.69 77.54 0.529 7999
 8001 3 60.97 121.48 77.57 0.586 8000
 8002 3 61.2 121.59 77.51 0.657 8001
 8003 3 61.38 121.69 77.44 0.591 8002
 8004 3 61.48 121.48 77.35 0.49 8003
 8005 3 61.62 121.37 77.35 0.417 8004
 8006 3 61.77 121.37 77.32 0.375 8005
 8007 3 61.85 121.28 77.27 0.25 8006
 8008 3 57.51 120.88 74.64 0.303 7912
 8009 3 57.66 120.59 74.78 0.287 8008
 8010 3 57.73 120.48 74.87 0.283 8009
 8011 3 57.84 120.38 75 0.301 8010
 8012 3 57.95 120.18 75.09 0.34 8011
 8013 3 58.02 120.09 75.22 0.345 8012
 8014 3 58.13 119.98 75.33 0.365 8013
 8015 3 58.2 119.88 75.47 0.359 8014
 8016 3 58.28 119.68 75.51 0.352 8015
 8017 3 58.38 119.48 75.54 0.317 8016
 8018 3 58.45 119.29 75.59 0.296 8017
 8019 3 58.52 119.09 75.65 0.266 8018
 8020 3 58.59 118.88 75.78 0.256 8019
 8021 3 58.75 118.68 75.9 0.213 8020
 8022 3 58.81 118.6 76.01 0.21 8021
 8023 3 58.89 118.39 76.09 0.209 8022
 8024 3 58.96 118.19 76.22 0.206 8023
 8025 3 59.09 118.1 76.26 0.219 8024
 8026 3 59.14 117.99 76.39 0.223 8025
 8027 3 59.28 117.88 76.48 0.218 8026
 8028 3 59.27 117.69 76.62 0.208 8027
 8029 3 59.28 117.6 76.81 0.19 8028
 8030 3 59.32 117.49 76.93 0.218 8029
 8031 3 59.28 117.3 77.04 0.212 8030
 8032 3 59.18 117.19 77.18 0.236 8031
 8033 3 59.14 117.1 77.29 0.256 8032
 8034 3 59.01 116.99 77.39 0.252 8033
 8035 3 58.9 116.88 77.45 0.235 8034
 8036 3 58.83 116.9 77.54 0.272 8035
 8037 3 58.76 116.79 77.65 0.269 8036
 8038 3 58.61 116.79 77.78 0.249 8037
 8039 3 58.6 116.79 77.95 0.266 8038
 8040 3 58.64 116.59 78.12 0.332 8039
 8041 3 58.65 116.49 78.26 0.372 8040
 8042 3 58.71 116.41 78.42 0.345 8041
 8043 3 58.68 116.3 78.59 0.344 8042
 8044 3 58.57 116.22 78.78 0.415 8043
 8045 3 58.86 115.91 78.86 0.233 8044
 8046 3 58.97 115.9 78.92 0.223 8045
 8047 3 59.12 115.79 79.06 0.21 8046
 8048 3 59.22 115.8 79.17 0.237 8047
 8049 3 59.29 115.71 79.26 0.248 8048
 8050 3 59.54 115.71 79.34 0.213 8049
 8051 3 59.68 115.5 79.4 0.241 8050
 8052 3 59.8 115.3 79.49 0.237 8051
 8053 3 59.93 115.21 79.57 0.254 8052
 8054 3 60.01 115.1 79.74 0.279 8053
 8055 3 60.11 115 79.88 0.246 8054
 8056 3 60.22 114.91 79.99 0.223 8055
 8057 3 60.26 114.71 80.07 0.187 8056
 8058 3 60.33 114.6 80.18 0.193 8057
 8059 3 60.36 114.5 80.27 0.222 8058
 8060 3 60.38 114.41 80.4 0.238 8059
 8061 3 60.45 114.41 80.66 0.199 8060
 8062 3 60.55 114.41 80.85 0.191 8061
 8063 3 60.66 114.41 80.96 0.161 8062
 8064 3 60.7 114.41 81.12 0.15 8063
 8065 3 60.84 114.41 81.23 0.172 8064
 8066 3 61.02 114.5 81.3 0.187 8065
 8067 3 61.15 114.5 81.44 0.16 8066
 8068 3 61.3 114.4 81.51 0.18 8067
 8069 3 61.44 114.4 81.61 0.149 8068
 8070 3 61.52 114.31 81.74 0.152 8069
 8071 3 61.62 114.31 81.85 0.151 8070
 8072 3 61.74 114.2 82 0.136 8071
 8073 3 61.8 114.11 82.14 0.146 8072
 8074 3 61.84 114 82.22 0.14 8073
 8075 3 61.88 113.9 82.42 0.198 8074
 8076 3 61.99 113.81 82.64 0.191 8075
 8077 3 62.09 113.7 82.77 0.19 8076
 8078 3 62.13 113.61 82.92 0.172 8077
 8079 3 62.23 113.5 83.11 0.209 8078
 8080 3 62.26 113.5 83.27 0.23 8079
 8081 3 62.3 113.4 83.45 0.252 8080
 8082 3 62.41 113.31 83.61 0.254 8081
 8083 3 62.47 113.2 83.77 0.263 8082
 8084 3 62.53 113.11 83.92 0.286 8083
 8085 3 62.62 113.11 84.11 0.293 8084
 8086 3 62.61 113 84.25 0.312 8085
 8087 3 62.6 112.9 84.33 0.294 8086
 8088 3 62.69 113 84.52 0.288 8087
 8089 3 62.69 113.01 84.66 0.3 8088
 8090 3 62.8 113.11 84.78 0.301 8089
 8091 3 62.79 113.01 84.91 0.247 8090
 8092 3 62.79 113.01 85.13 0.22 8091
 8093 3 62.79 113.01 85.33 0.205 8092
 8094 3 62.72 113.01 85.52 0.213 8093
 8095 3 62.7 113.11 85.75 0.161 8094
 8096 3 62.69 113.31 85.86 0.16 8095
 8097 3 62.69 113.22 86.03 0.12 8096
 8098 3 62.66 113.42 86.22 0.191 8097
 8099 3 62.54 113.34 86.39 0.211 8098
 8100 3 62.45 113.34 86.53 0.223 8099
 8101 3 62.36 113.34 86.72 0.192 8100
 8102 3 62.23 113.34 86.89 0.222 8101
 8103 3 62.09 113.35 87.03 0.189 8102
 8104 3 61.97 113.35 87.13 0.228 8103
 8105 3 61.94 113.24 87.26 0.282 8104
 8106 3 61.84 113.15 87.34 0.284 8105
 8107 3 61.77 113.15 87.48 0.349 8106
 8108 3 61.87 112.74 87.63 0.238 8107
 8109 3 61.89 112.54 87.66 0.238 8108
 8110 3 61.86 112.45 87.74 0.257 8109
 8111 3 61.76 112.24 87.57 0.125 8110
 8112 3 61.75 112.04 87.59 0.123 8111
 8113 3 61.73 111.84 87.68 0.133 8112
 8114 3 61.73 111.73 87.63 0.123 8113
 8115 3 61.73 111.53 87.57 0.101 8114
 8116 3 61.63 111.34 87.4 0.126 8115
 8117 3 61.59 111.23 87.21 0.107 8116
 8118 3 61.55 111.14 87.13 0.108 8117
 8119 3 61.54 111.03 86.99 0.096 8118
 8120 3 61.48 110.94 86.88 0.146 8119
 8121 3 61.42 110.73 86.77 0.145 8120
 8122 3 61.33 110.53 86.69 0.152 8121
 8123 3 61.28 110.44 86.59 0.133 8122
 8124 3 61.21 110.23 86.52 0.118 8123
 8125 3 61.18 110.03 86.54 0.134 8124
 8126 3 61.13 109.94 86.49 0.146 8125
 8127 3 60.96 109.75 86.57 0.102 8126
 8128 3 60.85 109.64 86.54 0.119 8127
 8129 3 60.78 109.55 86.48 0.174 8128
 8130 3 60.7 109.45 86.4 0.198 8129
 8131 3 60.57 109.34 86.37 0.183 8130
 8132 3 60.41 109.25 86.43 0.157 8131
 8133 3 60.21 109.14 86.49 0.154 8132
 8134 3 60.13 108.94 86.49 0.136 8133
 8135 3 60.04 108.85 86.54 0.165 8134
 8136 3 59.93 108.74 86.62 0.14 8135
 8137 3 59.79 108.64 86.66 0.111 8136
 8138 3 59.71 108.44 86.65 0.102 8137
 8139 3 59.63 108.35 86.6 0.125 8138
 8140 3 59.5 108.14 86.62 0.159 8139
 8141 3 59.44 108.05 86.63 0.156 8140
 8142 3 59.33 107.85 86.66 0.151 8141
 8143 3 59.21 107.85 86.68 0.165 8142
 8144 3 59.07 107.75 86.66 0.192 8143
 8145 3 58.92 107.66 86.62 0.18 8144
 8146 3 58.72 107.65 86.64 0.185 8145
 8147 3 58.62 107.54 86.61 0.2 8146
 8148 3 58.43 107.65 86.56 0.204 8147
 8149 3 58.29 107.56 86.45 0.236 8148
 8150 3 58.08 107.46 86.51 0.237 8149
 8151 3 57.89 107.46 86.5 0.212 8150
 8152 3 57.69 107.46 86.54 0.203 8151
 8153 3 57.51 107.46 86.67 0.156 8152
 8154 3 57.37 107.46 86.76 0.142 8153
 8155 3 57.22 107.36 86.76 0.13 8154
 8156 3 57.11 107.45 86.78 0.172 8155
 8157 3 57.01 107.56 86.7 0.246 8156
 8158 3 56.93 107.66 86.72 0.302 8157
 8159 3 56.81 107.77 86.67 0.327 8158
 8160 3 56.75 107.86 86.59 0.443 8159
 8161 3 56.75 107.97 86.58 0.543 8160
 8162 3 56.78 108.06 86.51 0.64 8161
 8163 3 57.04 108.45 86.43 0.618 8162
 8164 3 57.1 108.66 86.45 0.583 8163
 8165 3 56.98 108.97 87.31 0.133 8164
 8166 3 57.03 109.06 87.45 0.134 8165
 8167 3 57.05 109.17 87.64 0.147 8166
 8168 3 57.09 109.27 87.78 0.131 8167
 8169 3 57.1 109.47 87.86 0.142 8168
 8170 3 57.14 109.56 88.04 0.125 8169
 8171 3 57.09 109.68 88.12 0.105 8170
 8172 3 56.98 109.87 88.12 0.111 8171
 8173 3 56.92 109.98 88.17 0.167 8172
 8174 3 56.87 110.07 88.23 0.141 8173
 8175 3 56.83 110.28 88.26 0.179 8174
 8176 3 56.76 110.38 88.33 0.169 8175
 8177 3 56.8 110.48 88.47 0.082 8176
 8178 3 56.72 110.48 88.54 0.063 8177
 8179 3 56.62 110.48 88.62 0.112 8178
 8180 3 56.49 110.59 88.61 0.171 8179
 8181 3 56.45 110.68 88.87 0.113 8180
 8182 3 56.4 110.79 88.92 0.000125 8181
 8183 3 57.25 108.75 86.4 0.507 8164
 8184 3 57.39 108.87 86.29 0.43 8183
 8185 3 57.5 109.06 86.28 0.386 8184
 8186 3 57.45 109.26 86.26 0.294 8185
 8187 3 55.83 107.37 86.65 0.191 8162
 8188 3 55.69 107.37 86.73 0.188 8187
 8189 3 55.55 107.28 86.84 0.185 8188
 8190 3 55.41 107.17 86.87 0.226 8189
 8191 3 55.36 107.08 86.92 0.231 8190
 8192 3 55.2 106.98 87.08 0.149 8191
 8193 3 55.11 106.89 87.11 0.125 8192
 8194 3 54.98 106.69 87.14 0.144 8193
 8195 3 54.75 106.58 87.17 0.127 8194
 8196 3 54.65 106.48 87.22 0.157 8195
 8197 3 54.64 106.39 87.37 0.197 8196
 8198 3 54.53 106.39 87.5 0.264 8197
 8199 3 54.5 106.38 87.61 0.316 8198
 8200 3 54.43 106.29 87.68 0.523 8199
 8201 3 54.36 106.19 87.75 0.609 8200
 8202 3 54.26 106.19 87.83 0.698 8201
 8203 3 54.14 106.19 87.87 0.761 8202
 8204 3 53.99 106.1 87.93 0.797 8203
 8205 3 53.96 105.9 88.06 0.791 8204
 8206 3 54 105.8 88.25 0.794 8205
 8207 3 53.94 105.69 88.37 0.762 8206
 8208 3 53.94 105.6 88.5 0.73 8207
 8209 3 53.97 105.49 88.64 0.656 8208
 8210 3 54.08 105.4 88.84 0.618 8209
 8211 3 54.27 105.3 89.06 0.532 8210
 8212 3 54.2 105.3 89.2 0.472 8211
 8213 3 54.29 105.4 89.45 0.324 8212
 8214 3 54.55 105.19 89.7 0.086 8213
 8215 3 54.51 105.1 89.87 0.122 8214
 8216 3 54.48 105.1 90.06 0.102 8215
 8217 3 54.41 105.1 90.26 0.073 8216
 8218 3 54.45 104.99 90.37 0.133 8217
 8219 3 54.36 105.1 90.53 0.138 8218
 8220 3 54.26 105.1 90.62 0.137 8219
 8221 3 54.26 105.1 90.78 0.122 8220
 8222 3 54.25 105.1 90.89 0.142 8221
 8223 3 54.07 105.1 91.03 0.11 8222
 8224 3 54.01 105.01 91.1 0.128 8223
 8225 3 53.93 105.02 91.25 0.134 8224
 8226 3 54.24 105.21 91.43 0.089 8225
 8227 3 54.44 105.1 91.5 0.116 8226
 8228 3 54.58 105.01 91.47 0.095 8227
 8229 3 53.55 104.81 91.33 0.25 8225
 8230 3 53.25 104.81 91.33 0.182 8229
 8231 3 52.97 104.92 91.25 0.086 8230
 8232 3 52.86 105.01 91.27 0.113 8231
 8233 3 52.7 105.12 91.17 0.104 8232
 8234 3 52.58 105.21 91.13 0.143 8233
 8235 3 52.42 105.42 91.05 0.221 8234
 8236 3 52.31 105.31 90.97 0.263 8235
 8237 3 52.22 105.42 90.88 0.333 8236
 8238 3 52.07 105.44 90.94 0.359 8237
 8239 3 52.4 105.31 90.41 0.144 8238
 8240 3 52.57 105.21 90.35 0.104 8239
 8241 3 52 105.53 91 0.396 8238
 8242 3 51.89 105.53 91.02 0.451 8241
 8243 3 51.85 105.62 91.11 0.455 8242
 8244 3 51.75 105.73 91.13 0.439 8243
 8245 3 51.75 105.53 91.1 0.18 8244
 8246 3 51.79 105.43 91.03 0.115 8245
 8247 3 51.67 105.82 91.05 0.534 8244
 8248 3 51.57 105.82 90.96 0.69 8247
 8249 3 51.64 106.03 90.83 0.688 8248
 8250 3 51.64 106.12 90.71 0.748 8249
 8251 3 51.64 106.32 90.6 0.829 8250
 8252 3 51.59 106.53 90.28 0.826 8251
 8253 3 51.58 106.82 90.38 0.819 8252
 8254 3 51.58 106.73 90.25 0.84 8253
 8255 3 51.55 106.82 90.08 0.785 8254
 8256 3 51.54 106.92 89.78 0.639 8255
 8257 3 51.51 106.82 89.86 0.4 8256
 8258 3 51.47 106.82 89.9 0.4 8257
 8259 3 51.44 106.82 89.94 0.4 8258
 8260 3 52.35 107.2 89.13 0.181 8259
 8261 3 52.36 107.31 89 0.194 8260
 8262 3 52.47 107.51 88.94 0.146 8261
 8263 3 52.57 107.51 88.88 0.154 8262
 8264 3 52.68 107.6 88.87 0.126 8263
 8265 3 52.76 107.7 88.81 0.093 8264
 8266 3 52.76 107.9 88.78 0.099 8265
 8267 3 52.89 108 88.81 0.11 8266
 8268 3 52.83 108.09 88.81 0.152 8267
 8269 3 52.79 108.2 88.7 0.15 8268
 8270 3 52.72 108.2 88.62 0.139 8269
 8271 3 51.79 106.81 88.86 0.142 8258
 8272 3 51.8 106.92 88.72 0.086 8271
 8273 3 51.36 106.73 90 0.172 8257
 8274 3 51.39 106.73 90.11 0.06 8273
 8275 3 51.88 107.71 89.61 0.127 8256
 8276 3 51.94 107.81 89.66 0.103 8275
 8277 3 51.36 107.04 91.46 0.096 8255
 8278 3 51.32 107.23 91.55 0.156 8277
 8279 3 51.29 107.34 91.63 0.145 8278
 8280 3 51.29 107.54 91.83 0.141 8279
 8281 3 51.32 107.73 91.99 0.147 8280
 8282 3 51.31 107.84 92.08 0.198 8281
 8283 3 51.24 108.04 92.11 0.277 8282
 8284 3 50.64 107.94 92.24 0.152 8283
 8285 3 50.43 107.94 92.22 0.21 8284
 8286 3 50.28 108.24 92.13 0.119 8285
 8287 3 50.24 108.24 92.02 0.102 8286
 8288 3 50.2 108.33 91.97 0.055 8287
 8289 3 50.17 107.75 92.19 0.078 8285
 8290 3 50.03 107.64 92.19 0.115 8289
 8291 3 49.93 107.75 92.14 0.112 8290
 8292 3 49.71 107.64 92.14 0.091 8291
 8293 3 49.6 107.64 92.13 0.138 8292
 8294 3 49.5 107.64 92.13 0.149 8293
 8295 3 49.39 107.55 92.16 0.119 8294
 8296 3 49.28 107.54 92.22 0.111 8295
 8297 3 49.13 107.54 92.25 0.137 8296
 8298 3 48.97 107.54 92.3 0.147 8297
 8299 3 48.86 107.65 92.33 0.146 8298
 8300 3 48.68 107.74 92.36 0.142 8299
 8301 3 48.53 107.76 92.36 0.168 8300
 8302 3 48.39 107.76 92.38 0.16 8301
 8303 3 48.21 107.85 92.33 0.127 8302
 8304 3 48.1 107.96 92.38 0.162 8303
 8305 3 48 108.05 92.41 0.183 8304
 8306 3 47.75 108.06 92.55 0.151 8305
 8307 3 47.63 108.06 92.63 0.165 8306
 8308 3 47.56 108.15 92.72 0.203 8307
 8309 3 47.45 108.26 92.8 0.285 8308
 8310 3 47.32 108.36 92.91 0.307 8309
 8311 3 47.23 108.36 93 0.39 8310
 8312 3 47.13 108.47 93.05 0.475 8311
 8313 3 47.02 108.56 93.03 0.525 8312
 8314 3 46.88 108.67 93.08 0.516 8313
 8315 3 46.8 108.77 93.08 0.464 8314
 8316 3 46.6 108.77 93.11 0.364 8315
 8317 3 46.49 108.97 93.11 0.259 8316
 8318 3 46.28 108.87 93.16 0.228 8317
 8319 3 46.1 108.98 93.21 0.211 8318
 8320 3 46.04 109.07 93.24 0.213 8319
 8321 3 45.87 109.07 93.5 0.178 8320
 8322 3 45.69 109.09 93.6 0.203 8321
 8323 3 45.55 109.09 93.69 0.19 8322
 8324 3 45.44 108.98 93.68 0.248 8323
 8325 3 45.33 109.09 93.68 0.355 8324
 8326 3 45.23 109.09 93.74 0.448 8325
 8327 3 45.43 108.48 93.96 0.098 8326
 8328 3 45.46 108.28 93.95 0.102 8327
 8329 3 45.09 109.17 93.62 0.491 8326
 8330 3 44.99 109.27 93.54 0.546 8329
 8331 3 44.84 109.28 93.63 0.583 8330
 8332 3 44.73 109.28 93.6 0.577 8331
 8333 3 44.62 109.28 93.49 0.599 8332
 8334 3 44.52 109.28 93.43 0.558 8333
 8335 3 44.45 109.49 93.45 0.541 8334
 8336 3 44.3 109.58 93.52 0.571 8335
 8337 3 44.15 109.69 93.4 0.363 8336
 8338 3 44.06 109.69 93.29 0.184 8337
 8339 3 44.34 109.28 93.21 0.231 8336
 8340 3 44.31 109.08 93.1 0.152 8339
 8341 3 51.46 108.23 92.11 0.117 8283
 8342 3 51.81 106.03 91.5 0.018 8249
 8343 3 50.93 105.23 91.33 0.162 8248
 8344 3 50.82 105.14 91.41 0.132 8343
 8345 3 50.76 104.93 91.44 0.12 8344
 8346 3 50.76 104.84 91.52 0.084 8345
 8347 3 61.93 112.56 88.13 0.151 8110
 8348 3 61.96 112.46 88.34 0.171 8347
 8349 3 62.01 112.46 88.54 0.148 8348
 8350 3 62.05 112.46 88.8 0.151 8349
 8351 3 62.05 112.35 88.96 0.158 8350
 8352 3 62.05 112.26 89.16 0.11 8351
 8353 3 62.08 112.15 89.32 0.11 8352
 8354 3 62.1 112.15 89.49 0.128 8353
 8355 3 62.15 112.06 89.65 0.136 8354
 8356 3 62.22 111.96 89.77 0.155 8355
 8357 3 62.23 111.85 89.85 0.203 8356
 8358 3 62.46 111.85 89.99 0.14 8357
 8359 3 62.61 111.76 90.1 0.137 8358
 8360 3 62.72 111.76 90.16 0.17 8359
 8361 3 62.79 111.65 90.27 0.167 8360
 8362 3 62.87 111.56 90.38 0.14 8361
 8363 3 63.04 111.46 90.5 0.169 8362
 8364 3 63.07 111.15 90.65 0.169 8363
 8365 3 63.08 111.06 90.74 0.159 8364
 8366 3 63.02 110.85 90.85 0.129 8365
 8367 3 62.98 110.65 90.93 0.119 8366
 8368 3 62.94 110.65 91.07 0.134 8367
 8369 3 62.91 110.56 91.13 0.172 8368
 8370 3 62.97 110.46 91.27 0.214 8369
 8371 3 62.95 110.35 91.49 0.164 8370
 8372 3 63.02 110.26 91.71 0.1 8371
 8373 3 63.04 110.16 91.79 0.104 8372
 8374 3 63.01 110.07 91.93 0.131 8373
 8375 3 63.01 109.96 92.07 0.118 8374
 8376 3 63.01 109.87 92.23 0.139 8375
 8377 3 62.98 109.76 92.37 0.185 8376
 8378 3 62.98 109.57 92.46 0.272 8377
 8379 3 62.94 109.46 92.44 0.356 8378
 8380 3 62.88 109.46 92.57 0.607 8379
 8381 3 62.74 109.46 92.6 0.656 8380
 8382 3 62.87 109.37 92.77 0.862 8381
 8383 3 62.87 109.37 92.88 0.953 8382
 8384 3 62.83 109.37 93.02 0.984 8383
 8385 3 62.84 109.27 93.13 1.029 8384
 8386 3 62.72 109.37 93.18 1.052 8385
 8387 3 62.92 109.18 93.34 0.889 8386
 8388 3 63.02 109.07 93.41 0.889 8387
 8389 3 61.95 109.86 92.88 0.159 8388
 8390 3 61.8 109.98 93.02 0.079 8389
 8391 3 61.66 110.08 92.98 0.084 8390
 8392 3 63.32 108.87 93.62 0.81 8387
 8393 3 63.37 108.76 93.77 0.699 8392
 8394 3 63.36 108.87 93.91 0.585 8393
 8395 3 63.47 109.07 94.09 0.35 8394
 8396 3 61.7 109.97 92.16 0.089 8386
 8397 3 61.67 110.06 92.04 0.125 8396
 8398 3 61.65 110.17 91.91 0.1 8397
 8399 3 61.55 110.26 91.85 0.119 8398
 8400 3 61.41 110.47 91.73 0.108 8399
 8401 3 61.23 110.48 91.74 0.124 8400
 8402 3 61.12 110.48 91.59 0.098 8401
 8403 3 61.02 110.48 91.46 0.091 8402
 8404 3 60.91 110.48 91.43 0.119 8403
 8405 3 60.77 110.57 91.3 0.126 8404
 8406 3 60.72 110.66 91.13 0.1 8405
 8407 3 60.66 110.77 90.94 0.112 8406
 8408 3 60.62 110.77 90.8 0.131 8407
 8409 3 60.61 110.86 90.57 0.123 8408
 8410 3 60.55 110.86 90.43 0.105 8409
 8411 3 60.45 110.97 90.27 0.098 8410
 8412 3 61.36 113.34 87.57 0.219 8107
 8413 3 61.22 113.34 87.71 0.211 8412
 8414 3 61.08 113.45 87.85 0.199 8413
 8415 3 60.97 113.56 87.88 0.277 8414
 8416 3 60.89 113.75 87.87 0.508 8415
 8417 3 60.79 113.75 87.88 0.61 8416
 8418 3 60.68 113.75 87.98 0.679 8417
 8419 3 60.55 113.75 88.01 0.742 8418
 8420 3 60.44 113.95 88.05 0.801 8419
 8421 3 60.64 114.65 87.82 0.471 8420
 8422 3 60.33 114.55 87.91 0.251 8421
 8423 3 61.14 115.05 87.66 0.231 8421
 8424 3 61.5 115.25 87.64 0.144 8423
 8425 3 61.65 115.34 87.65 0.198 8424
 8426 3 61.79 115.35 87.73 0.299 8425
 8427 3 61.89 115.24 87.8 0.355 8426
 8428 3 61.99 115.45 87.93 0.422 8427
 8429 3 62 115.54 88.07 0.51 8428
 8430 3 62.1 115.54 88.27 0.693 8429
 8431 3 62.14 115.54 88.38 0.745 8430
 8432 3 62.17 115.56 88.6 0.754 8431
 8433 3 62.27 115.56 88.69 0.785 8432
 8434 3 62.42 115.65 88.79 0.736 8433
 8435 3 62.39 115.76 88.99 0.692 8434
 8436 3 62.42 115.85 89.15 0.595 8435
 8437 3 62.58 115.76 89.24 0.516 8436
 8438 3 62.7 115.74 89.32 0.434 8437
 8439 3 62.81 115.85 89.43 0.36 8438
 8440 3 63.19 115.95 89.35 0.165 8439
 8441 3 63.27 115.95 89.44 0.107 8440
 8442 3 63.3 116.04 89.6 0.154 8441
 8443 3 63.39 116.15 89.77 0.146 8442
 8444 3 63.52 116.25 89.91 0.109 8443
 8445 3 63.64 116.46 89.99 0.116 8444
 8446 3 63.7 116.55 89.96 0.14 8445
 8447 3 63.77 116.66 90.04 0.14 8446
 8448 3 63.84 116.75 90.12 0.134 8447
 8449 3 63.94 116.94 90.04 0.107 8448
 8450 3 63.98 117.05 90.04 0.121 8449
 8451 3 64.01 117.25 90.07 0.117 8450
 8452 3 64.24 117.35 90.09 0.115 8451
 8453 3 64.33 117.44 90.07 0.081 8452
 8454 3 64.43 117.64 90.02 0.12 8453
 8455 3 64.46 117.85 90.02 0.063 8454
 8456 3 64.43 118.14 89.99 0.109 8455
 8457 3 64.46 118.25 90.04 0.141 8456
 8458 3 64.46 118.35 90.12 0.000125 8457
 8459 3 60.1 113.35 88.4 0.305 8420
 8460 3 58.05 116.41 78.92 0.227 8044
 8461 3 57.76 116.43 78.92 0.222 8460
 8462 3 57.51 116.42 78.95 0.239 8461
 8463 3 57.39 116.51 78.89 0.257 8462
 8464 3 57.18 116.42 78.9 0.249 8463
 8465 3 57.04 116.42 78.92 0.223 8464
 8466 3 56.86 116.43 78.95 0.209 8465
 8467 3 56.76 116.43 79.06 0.234 8466
 8468 3 56.62 116.53 79.26 0.183 8467
 8469 3 56.47 116.62 79.31 0.223 8468
 8470 3 56.41 116.54 79.42 0.25 8469
 8471 3 56.34 116.62 79.59 0.243 8470
 8472 3 56.28 116.62 79.76 0.218 8471
 8473 3 56.14 116.62 79.92 0.238 8472
 8474 3 56 116.62 80.06 0.219 8473
 8475 3 55.96 116.53 80.2 0.218 8474
 8476 3 55.93 116.53 80.34 0.241 8475
 8477 3 55.89 116.53 80.51 0.341 8476
 8478 3 55.77 116.53 80.61 0.412 8477
 8479 3 55.6 116.44 80.68 0.465 8478
 8480 3 55.5 116.44 80.74 0.497 8479
 8481 3 55.35 116.55 80.83 0.556 8480
 8482 3 55.27 116.55 80.91 0.608 8481
 8483 3 55.14 116.55 80.93 0.668 8482
 8484 3 55.04 116.44 80.99 0.701 8483
 8485 3 54.89 116.33 80.96 0.714 8484
 8486 3 54.7 116.44 80.87 0.672 8485
 8487 3 54.53 116.35 80.88 0.592 8486
 8488 3 54.35 116.35 80.85 0.532 8487
 8489 3 54.25 116.35 80.93 0.531 8488
 8490 3 54.17 116.24 81.1 0.575 8489
 8491 3 54.04 116.15 81 0.656 8490
 8492 3 53.96 116.05 81.03 0.688 8491
 8493 3 53.86 115.94 81.12 0.683 8492
 8494 3 53.66 115.85 81.17 0.627 8493
 8495 3 53.43 115.96 81.12 0.596 8494
 8496 3 53.33 115.96 81.2 0.566 8495
 8497 3 53.21 116.16 81.2 0.561 8496
 8498 3 53.11 116.76 81.36 0.38 8497
 8499 3 53.06 116.86 81.43 0.386 8498
 8500 3 53.02 116.96 81.53 0.396 8499
 8501 3 52.99 117.07 81.72 0.387 8500
 8502 3 52.85 116.96 81.9 0.394 8501
 8503 3 53.1 116.66 82.42 0.096 8502
 8504 3 53.07 116.57 82.53 0.122 8503
 8505 3 53.07 116.46 82.73 0.117 8504
 8506 3 53.1 116.36 82.92 0.125 8505
 8507 3 53.2 116.27 83.08 0.169 8506
 8508 3 53.32 116.27 83.23 0.263 8507
 8509 3 53.36 116.16 83.31 0.289 8508
 8510 3 53.47 116.07 83.39 0.356 8509
 8511 3 53.59 116.16 83.51 0.481 8510
 8512 3 53.57 115.96 83.48 0.529 8511
 8513 3 53.7 115.96 83.56 0.673 8512
 8514 3 53.84 115.77 83.54 0.795 8513
 8515 3 53.95 115.77 83.53 0.855 8514
 8516 3 54.71 116.67 83.29 0.17 8515
 8517 3 54.84 116.66 83.37 0.194 8516
 8518 3 55.04 116.66 83.42 0.127 8517
 8519 3 55.24 116.74 83.43 0.149 8518
 8520 3 55.39 116.85 83.51 0.138 8519
 8521 3 55.53 116.75 83.51 0.14 8520
 8522 3 55.74 116.66 83.62 0.098 8521
 8523 3 55.85 116.66 83.67 0.15 8522
 8524 3 55.97 116.56 83.79 0.143 8523
 8525 3 56.03 116.45 83.93 0.122 8524
 8526 3 56 116.25 84.04 0.113 8525
 8527 3 56.07 116.16 84.13 0.095 8526
 8528 3 53.89 115.57 83.61 0.801 8515
 8529 3 53.83 115.27 83.58 0.796 8528
 8530 3 54.44 115.67 82.99 0.103 8529
 8531 3 54.65 115.66 82.9 0.126 8530
 8532 3 54.8 115.65 82.82 0.169 8531
 8533 3 54.93 115.44 82.74 0.101 8532
 8534 3 55.07 115.44 82.88 0.115 8533
 8535 3 55.18 115.44 82.96 0.113 8534
 8536 3 53.94 115.27 83.53 0.731 8529
 8537 3 52.8 114.27 83.23 0.115 8536
 8538 3 52.77 114.07 83.22 0.12 8537
 8539 3 52.74 113.88 83.17 0.145 8538
 8540 3 52.67 113.68 83.11 0.137 8539
 8541 3 52.61 113.47 83.09 0.137 8540
 8542 3 52.5 113.27 83.06 0.167 8541
 8543 3 52.41 113.17 82.98 0.182 8542
 8544 3 52.25 113.06 82.81 0.147 8543
 8545 3 52.11 112.96 82.68 0.097 8544
 8546 3 51.97 112.87 82.64 0.115 8545
 8547 3 51.8 112.78 82.51 0.118 8546
 8548 3 51.7 112.68 82.37 0.109 8547
 8549 3 51.62 112.48 82.26 0.129 8548
 8550 3 51.48 112.37 82.23 0.152 8549
 8551 3 51.37 112.18 82.31 0.136 8550
 8552 3 51.34 111.98 82.45 0.119 8551
 8553 3 51.24 111.78 82.47 0.134 8552
 8554 3 51.15 111.68 82.39 0.137 8553
 8555 3 51.09 111.48 82.34 0.169 8554
 8556 3 51.06 111.37 82.26 0.204 8555
 8557 3 50.99 111.18 82.2 0.198 8556
 8558 3 50.88 110.97 82.17 0.209 8557
 8559 3 50.59 110.67 82.1 0.168 8558
 8560 3 50.42 110.58 82.02 0.132 8559
 8561 3 50.24 110.47 81.99 0.134 8560
 8562 3 50.1 110.47 81.88 0.117 8561
 8563 3 49.95 110.47 81.75 0.157 8562
 8564 3 49.78 110.39 81.72 0.124 8563
 8565 3 49.62 110.39 81.77 0.05 8564
 8566 3 49.53 110.28 81.77 0.082 8565
 8567 3 49.4 110.18 81.77 0.104 8566
 8568 3 49.28 110.07 81.75 0.129 8567
 8569 3 49.24 109.88 81.69 0.116 8568
 8570 3 49.26 109.68 81.69 0.107 8569
 8571 3 49.28 109.57 81.85 0.138 8570
 8572 3 49.32 109.48 82 0.131 8571
 8573 3 52.5 116.96 81.76 0.286 8502
 8574 3 52.24 116.87 81.79 0.187 8573
 8575 3 52.07 116.76 81.84 0.189 8574
 8576 3 51.96 116.67 81.9 0.2 8575
 8577 3 51.85 116.46 81.93 0.212 8576
 8578 3 51.82 116.37 82.03 0.157 8577
 8579 3 51.75 116.17 82.09 0.161 8578
 8580 3 51.75 115.98 82.14 0.132 8579
 8581 3 51.65 115.87 82.14 0.159 8580
 8582 3 51.53 115.78 82.12 0.153 8581
 8583 3 51.43 115.57 82.14 0.166 8582
 8584 3 51.29 115.57 82.14 0.186 8583
 8585 3 51.18 115.48 82.14 0.235 8584
 8586 3 51.11 115.28 82.12 0.253 8585
 8587 3 51.08 115.18 82.12 0.272 8586
 8588 3 50.96 114.89 82.42 0.186 8587
 8589 3 50.86 114.78 82.43 0.224 8588
 8590 3 50.83 114.47 82.59 0.167 8589
 8591 3 50.86 114.28 82.64 0.166 8590
 8592 3 50.83 114.17 82.76 0.176 8591
 8593 3 50.77 114.08 82.93 0.14 8592
 8594 3 50.7 113.97 83.01 0.148 8593
 8595 3 50.66 113.88 83.09 0.114 8594
 8596 3 50.55 113.78 83.15 0.122 8595
 8597 3 50.55 113.69 83.23 0.119 8596
 8598 3 50.44 113.69 83.31 0.119 8597
 8599 3 50.37 113.58 83.42 0.137 8598
 8600 3 50.23 113.49 83.45 0.199 8599
 8601 3 50.12 113.39 83.47 0.254 8600
 8602 3 50.02 113.39 83.58 0.226 8601
 8603 3 49.94 113.39 83.78 0.213 8602
 8604 3 49.88 113.3 83.89 0.226 8603
 8605 3 49.84 113.3 84.18 0.154 8604
 8606 3 49.78 113.19 84.31 0.173 8605
 8607 3 49.69 113.18 84.37 0.218 8606
 8608 3 49.58 113.18 84.48 0.42 8607
 8609 3 49.55 113.19 84.62 0.519 8608
 8610 3 49.47 113.1 84.69 0.59 8609
 8611 3 49.39 113.1 84.82 0.622 8610
 8612 3 49.3 112.99 84.97 0.689 8611
 8613 3 49.32 112.9 85.19 0.657 8612
 8614 3 49.16 112.8 85.24 0.646 8613
 8615 3 48.94 112.72 85.13 0.567 8614
 8616 3 48.9 112.52 85.13 0.548 8615
 8617 3 48.67 112.31 84.92 0.417 8616
 8618 3 48.62 112.22 84.94 0.296 8617
 8619 3 50.72 114.97 82.17 0.121 8589
 8620 3 50.87 115.08 82.09 0.055 8619
 8621 3 54.68 115.63 80.49 0.122 8486
 8622 3 65.93 109.03 73.89 0.332 5185
 8623 3 65.81 109.03 73.66 0.31 8622
 8624 3 65.65 109.13 73.49 0.292 8623
 8625 3 65.51 109.22 73.41 0.339 8624
 8626 3 65.37 109.33 73.35 0.403 8625
 8627 3 65.28 109.53 73.27 0.454 8626
 8628 3 65.14 109.63 73.19 0.432 8627
 8629 3 65 109.74 73.08 0.397 8628
 8630 3 64.86 109.74 73 0.349 8629
 8631 3 64.7 109.83 72.86 0.316 8630
 8632 3 64.53 109.83 72.8 0.304 8631
 8633 3 64.36 109.94 72.72 0.337 8632
 8634 3 64.2 110.03 72.58 0.322 8633
 8635 3 64.08 110.12 72.47 0.307 8634
 8636 3 63.89 110.23 72.24 0.3 8635
 8637 3 63.73 110.34 72.13 0.305 8636
 8638 3 63.53 110.54 72.03 0.297 8637
 8639 3 63.36 110.63 71.9 0.308 8638
 8640 3 63.22 110.63 71.76 0.309 8639
 8641 3 63.07 110.74 71.65 0.349 8640
 8642 3 62.95 110.84 71.55 0.341 8641
 8643 3 62.82 111.04 71.43 0.315 8642
 8644 3 62.65 111.34 71.4 0.319 8643
 8645 3 62.46 111.44 71.32 0.359 8644
 8646 3 62.31 111.53 71.27 0.389 8645
 8647 3 62.17 111.64 71.13 0.396 8646
 8648 3 61.96 111.64 71.04 0.4 8647
 8649 3 61.89 111.84 70.96 0.436 8648
 8650 3 61.78 111.73 70.9 0.375 8649
 8651 3 61.65 111.94 70.84 0.384 8650
 8652 3 61.56 111.94 70.6 0.385 8651
 8653 3 61.4 112.23 70.44 0.38 8652
 8654 3 61.28 112.23 70.44 0.366 8653
 8655 3 61.07 112.35 70.38 0.357 8654
 8656 3 60.92 112.55 70.19 0.382 8655
 8657 3 60.75 112.75 70.09 0.434 8656
 8658 3 60.58 112.95 69.88 0.471 8657
 8659 3 60.48 113.05 69.74 0.418 8658
 8660 3 60.25 113.14 69.76 0.442 8659
 8661 3 60.1 113.25 69.71 0.459 8660
 8662 3 60.13 113.45 69.66 0.48 8661
 8663 3 59.95 113.45 69.68 0.425 8662
 8664 3 59.82 113.45 69.69 0.487 8663
 8665 3 59.8 113.75 69.43 0.576 8664
 8666 3 59.7 113.95 69.29 0.582 8665
 8667 3 59.59 114.06 69.26 0.567 8666
 8668 3 59.6 114.25 69.09 0.56 8667
 8669 3 59.63 114.55 68.88 0.502 8668
 8670 3 59.66 114.75 68.69 0.447 8669
 8671 3 59.81 114.95 68.4 0.4 8670
 8672 3 59.78 115.05 68.21 0.38 8671
 8673 3 59.74 115.25 68.05 0.367 8672
 8674 3 59.78 115.34 67.87 0.389 8673
 8675 3 59.74 115.53 67.74 0.382 8674
 8676 3 59.77 115.52 67.54 0.393 8675
 8677 3 59.73 115.72 67.31 0.345 8676
 8678 3 59.67 115.83 67.15 0.335 8677
 8679 3 59.71 115.93 66.97 0.312 8678
 8680 3 59.73 116.02 66.78 0.313 8679
 8681 3 59.63 116.13 66.62 0.333 8680
 8682 3 59.67 116.22 66.5 0.322 8681
 8683 3 59.56 116.33 66.31 0.382 8682
 8684 3 59.49 116.52 66.14 0.392 8683
 8685 3 59.32 116.52 65.97 0.423 8684
 8686 3 59.28 116.72 65.78 0.449 8685
 8687 3 59.29 116.83 65.65 0.478 8686
 8688 3 59.09 116.83 65.53 0.568 8687
 8689 3 58.63 116.83 65.54 0.539 8688
 8690 3 58.56 117.02 65.48 0.482 8689
 8691 3 58.45 117.13 65.39 0.495 8690
 8692 3 58.36 117.24 65.28 0.535 8691
 8693 3 58.19 117.33 65.18 0.568 8692
 8694 3 58.09 117.44 65.04 0.602 8693
 8695 3 58.02 117.54 64.9 0.669 8694
 8696 3 57.83 117.63 64.87 0.695 8695
 8697 3 57.41 117.63 64.93 0.562 8696
 8698 3 57.27 117.73 64.81 0.6 8697
 8699 3 57.09 117.73 64.72 0.623 8698
 8700 3 56.91 117.84 64.62 0.633 8699
 8701 3 56.76 117.93 64.5 0.626 8700
 8702 3 56.52 117.93 64.33 0.655 8701
 8703 3 56.38 118.04 64.23 0.659 8702
 8704 3 56.19 117.93 64.08 0.668 8703
 8705 3 56.09 118.04 63.92 0.681 8704
 8706 3 55.94 118.13 63.72 0.668 8705
 8707 3 55.74 118.12 63.57 0.673 8706
 8708 3 55.63 118.23 63.42 0.665 8707
 8709 3 55.45 118.23 63.36 0.684 8708
 8710 3 55.3 118.33 63.15 0.641 8709
 8711 3 55.11 118.33 62.76 0.51 8710
 8712 3 54.95 118.23 62.61 0.526 8711
 8713 3 54.84 118.33 62.44 0.481 8712
 8714 3 54.83 118.14 62.25 0.453 8713
 8715 3 54.84 117.94 62.01 0.39 8714
 8716 3 54.65 117.94 61.98 0.473 8715
 8717 3 54.52 117.94 61.93 0.505 8716
 8718 3 54.26 117.83 61.94 0.459 8717
 8719 3 54.12 117.94 61.87 0.447 8718
 8720 3 53.87 117.83 61.87 0.458 8719
 8721 3 53.62 117.83 61.86 0.428 8720
 8722 3 53.48 117.74 61.83 0.492 8721
 8723 3 53.36 117.74 61.72 0.53 8722
 8724 3 53.31 117.63 61.58 0.497 8723
 8725 3 53.05 117.63 61.5 0.52 8724
 8726 3 52.92 117.54 61.38 0.504 8725
 8727 3 52.78 117.63 61.21 0.434 8726
 8728 3 53.17 117.33 60.86 0.127 8727
 8729 3 53.2 117.44 60.74 0.135 8728
 8730 3 53.23 117.54 60.64 0.000125 8729
 8731 3 52.6 117.74 61.13 0.371 8727
 8732 3 52.45 117.84 61.03 0.344 8731
 8733 3 52.36 117.93 60.92 0.327 8732
 8734 3 52.26 118.04 60.71 0.29 8733
 8735 3 52.16 118.04 60.53 0.305 8734
 8736 3 52.05 118.14 60.39 0.345 8735
 8737 3 51.98 118.23 60.24 0.358 8736
 8738 3 51.84 118.14 60.13 0.425 8737
 8739 3 51.69 118.23 60.03 0.469 8738
 8740 3 51.56 118.23 59.92 0.492 8739
 8741 3 51.38 118.23 59.89 0.497 8740
 8742 3 51.23 118.34 59.86 0.47 8741
 8743 3 51.09 118.34 59.74 0.425 8742
 8744 3 50.92 118.34 59.72 0.389 8743
 8745 3 50.66 118.44 59.74 0.357 8744
 8746 3 50.47 118.44 59.68 0.354 8745
 8747 3 50.26 118.44 59.6 0.332 8746
 8748 3 50.12 118.44 59.49 0.353 8747
 8749 3 49.98 118.44 59.31 0.375 8748
 8750 3 49.84 118.44 59.17 0.39 8749
 8751 3 49.69 118.55 59.02 0.447 8750
 8752 3 49.55 118.64 58.82 0.435 8751
 8753 3 49.41 118.64 58.71 0.473 8752
 8754 3 49.37 118.64 58.57 0.512 8753
 8755 3 49.23 118.63 58.46 0.514 8754
 8756 3 49.09 118.63 58.32 0.428 8755
 8757 3 48.86 118.63 58.24 0.409 8756
 8758 3 48.34 118.55 58.28 0.343 8757
 8759 3 48.03 118.45 58.34 0.362 8758
 8760 3 47.7 118.35 58.42 0.35 8759
 8761 3 47.5 118.26 58.46 0.382 8760
 8762 3 55.12 117.92 61.47 0.177 8717
 8763 3 55.12 117.83 61.35 0.226 8762
 8764 3 55.25 117.83 61.14 0.204 8763
 8765 3 55.37 117.92 61.01 0.188 8764
 8766 3 55.37 117.92 60.9 0.14 8765
 8767 3 55.37 118.02 60.73 0.098 8766
 8768 3 55.27 118.11 60.65 0.094 8767
 8769 3 58.63 107.92 64.9 0.684 2083
 8770 3 58.53 108.01 64.97 0.538 8769
 8771 3 58.66 108.01 64.79 0.523 8770
 8772 3 58.64 108.21 64.69 0.311 8771
 8773 3 58.71 108.32 64.65 0.239 8772
 8774 3 58.74 108.32 64.52 0.214 8773
 8775 3 58.73 108.42 64.38 0.196 8774
 8776 3 58.78 108.41 64.15 0.221 8775
 8777 3 59.03 108.52 63.66 0.421 8776
 8778 3 58.91 108.61 63.58 0.3 8777
 8779 3 58.83 108.72 63.51 0.248 8778
 8780 3 58.7 108.82 63.37 0.207 8779
 8781 3 58.55 108.81 63.31 0.207 8780
 8782 3 58.46 108.81 63.23 0.195 8781
 8783 3 58.35 109.01 62.97 0.267 8782
 8784 3 58.28 108.9 62.87 0.229 8783
 8785 3 58.21 108.81 62.73 0.212 8784
 8786 3 58.27 108.31 61.9 0.625 8785
 8787 3 58.14 108.4 61.92 0.573 8786
 8788 3 58.03 108.4 61.8 0.546 8787
 8789 3 57.96 108.51 61.78 0.502 8788
 8790 3 57.82 108.6 61.76 0.423 8789
 8791 3 57.67 108.81 61.75 0.331 8790
 8792 3 57.57 108.9 61.65 0.251 8791
 8793 3 57.43 109.01 61.61 0.191 8792
 8794 3 57.32 109.01 61.48 0.219 8793
 8795 3 57.24 109.21 61.43 0.226 8794
 8796 3 57.14 109.21 61.33 0.216 8795
 8797 3 57.03 109.31 61.15 0.266 8796
 8798 3 56.96 109.4 60.94 0.269 8797
 8799 3 56.89 109.31 60.75 0.262 8798
 8800 3 56.84 109.3 60.58 0.251 8799
 8801 3 56.72 109.3 60.5 0.222 8800
 8802 3 56.6 109.41 60.37 0.196 8801
 8803 3 56.42 109.41 60.22 0.2 8802
 8804 3 56.35 109.41 60.08 0.186 8803
 8805 3 56.25 109.5 59.94 0.16 8804
 8806 3 56.13 109.5 59.75 0.171 8805
 8807 3 56.03 109.31 59.5 0.2 8806
 8808 3 55.99 109.31 59.33 0.2 8807
 8809 3 55.89 109.31 59.15 0.172 8808
 8810 3 55.85 109.31 58.97 0.169 8809
 8811 3 55.75 109.2 58.83 0.145 8810
 8812 3 55.67 109.2 58.75 0.159 8811
 8813 3 55.57 109.11 58.68 0.152 8812
 8814 3 55.5 109 58.57 0.145 8813
 8815 3 55.42 108.91 58.44 0.191 8814
 8816 3 55.32 108.91 58.29 0.159 8815
 8817 3 55.24 108.7 58.15 0.177 8816
 8818 3 55.17 108.61 58.05 0.19 8817
 8819 3 55.36 107.7 57.43 0.708 8818
 8820 3 55.23 107.7 57.4 0.637 8819
 8821 3 55.11 107.7 57.4 0.544 8820
 8822 3 55 107.7 57.33 0.467 8821
 8823 3 54.9 107.69 57.23 0.394 8822
 8824 3 54.78 107.8 57.21 0.331 8823
 8825 3 54.62 107.8 57.14 0.273 8824
 8826 3 54.61 107.8 56.98 0.224 8825
 8827 3 54.5 107.69 56.9 0.184 8826
 8828 3 54.47 107.69 56.72 0.17 8827
 8829 3 54.43 107.69 56.47 0.15 8828
 8830 3 54.32 107.69 56.3 0.2 8829
 8831 3 54.25 107.8 56.17 0.199 8830
 8832 3 54.22 107.9 55.98 0.185 8831
 8833 3 54.19 107.99 55.79 0.168 8832
 8834 3 54.14 108.08 55.68 0.201 8833
 8835 3 54.04 108.19 55.57 0.175 8834
 8836 3 53.83 108.4 55.53 0.26 8835
 8837 3 53.43 108.61 55.48 0.365 8836
 8838 3 53.36 108.81 55.44 0.246 8837
 8839 3 53.32 109.11 55.37 0.18 8838
 8840 3 53.28 109.31 55.39 0.145 8839
 8841 3 53.32 109.41 55.46 0.124 8840
 8842 3 53.31 109.5 55.61 0.123 8841
 8843 3 53.31 109.7 55.62 0.135 8842
 8844 3 53.36 109.81 55.64 0.144 8843
 8845 3 53.36 109.91 55.8 0.138 8844
 8846 3 53.43 110.11 56.03 0.193 8845
 8847 3 52.57 111.32 56.62 0.919 8846
 8848 3 52.71 111.21 56.5 0.83 8847
 8849 3 53.39 111.41 56.47 0.158 8848
 8850 3 52.61 111.21 56.4 0.784 8848
 8851 3 52.56 111.11 56.29 0.71 8850
 8852 3 52.6 111.11 56.15 0.642 8851
 8853 3 52.56 111.21 56.01 0.554 8852
 8854 3 52.54 111.21 55.87 0.435 8853
 8855 3 52.47 111.21 55.76 0.338 8854
 8856 3 52.41 111.3 55.67 0.241 8855
 8857 3 52.18 111.41 55.51 0.249 8856
 8858 3 52.17 111.52 55.62 0.131 8857
 8859 3 52.06 111.52 55.53 0.083 8858
 8860 3 51.96 111.52 55.61 0.054 8859
 8861 3 51.89 111.52 55.71 0.075 8860
 8862 3 51.77 111.51 55.83 0.088 8861
 8863 3 51.64 111.51 55.96 0.093 8862
 8864 3 51.49 111.62 56.05 0.073 8863
 8865 3 51.42 111.71 56.21 0.101 8864
 8866 3 51.38 111.71 56.4 0.163 8865
 8867 3 53.05 108.6 55.35 0.224 8837
 8868 3 52.87 108.51 55.32 0.228 8867
 8869 3 52.76 108.51 55.28 0.218 8868
 8870 3 52.67 108.51 55.15 0.197 8869
 8871 3 52.53 108.6 55.04 0.19 8870
 8872 3 52.43 108.71 54.9 0.179 8871
 8873 3 52.3 108.8 54.75 0.185 8872
 8874 3 52.18 108.8 54.67 0.225 8873
 8875 3 52.03 108.8 54.58 0.263 8874
 8876 3 51.85 108.91 54.53 0.202 8875
 8877 3 51.6 109.01 54.5 0.213 8876
 8878 3 51.37 109.1 54.49 0.187 8877
 8879 3 51.22 109.1 54.45 0.229 8878
 8880 3 51 109.1 54.49 0.167 8879
 8881 3 50.83 109.21 54.49 0.163 8880
 8882 3 50.68 109.21 54.53 0.184 8881
 8883 3 50.54 109.21 54.6 0.198 8882
 8884 3 50.35 109.21 54.66 0.233 8883
 8885 3 50.25 109.11 54.67 0.256 8884
 8886 3 50 109.11 54.49 0.203 8885
 8887 3 49.86 109.02 54.46 0.159 8886
 8888 3 49.68 109.02 54.5 0.171 8887
 8889 3 49.57 109.02 54.5 0.263 8888
 8890 3 49.46 109.02 54.6 0.34 8889
 8891 3 49.32 109.11 54.61 0.311 8890
 8892 3 49.18 109.02 54.53 0.34 8891
 8893 3 49.08 108.83 54.49 0.391 8892
 8894 3 48.97 108.83 54.46 0.443 8893
 8895 3 48.9 108.72 54.46 0.558 8894
 8896 3 48.8 108.62 54.54 0.659 8895
 8897 3 48.69 108.71 54.56 0.721 8896
 8898 3 48.47 108.71 54.67 0.775 8897
 8899 3 48.46 109.52 54.54 0.231 8898
 8900 3 48.64 109.82 54.45 0.000125 8899
 8901 3 48.33 108.43 54.86 0.66 8898
 8902 3 48.21 108.43 54.96 0.642 8901
 8903 3 48.1 108.43 55.18 0.607 8902
 8904 3 47.97 108.43 55.24 0.534 8903
 8905 3 47.86 108.43 55.47 0.531 8904
 8906 3 47.65 108.54 56.28 0.227 8905
 8907 3 47.5 108.54 56.39 0.268 8906
 8908 3 47.36 108.54 56.57 0.227 8907
 8909 3 47.25 108.44 56.71 0.199 8908
 8910 3 47.18 108.35 56.89 0.178 8909
 8911 3 47.1 108.35 56.96 0.222 8910
 8912 3 46.93 108.24 56.91 0.25 8911
 8913 3 46.82 108.26 56.89 0.238 8912
 8914 3 46.68 108.05 56.91 0.254 8913
 8915 3 46.51 108.05 56.93 0.264 8914
 8916 3 46.37 108.05 56.99 0.219 8915
 8917 3 46.22 107.95 57.07 0.172 8916
 8918 3 46.05 107.86 57.17 0.156 8917
 8919 3 45.94 107.76 57.3 0.163 8918
 8920 3 45.94 107.65 57.38 0.198 8919
 8921 3 45.9 107.56 57.44 0.233 8920
 8922 3 45.83 107.45 57.55 0.228 8921
 8923 3 45.78 107.36 57.73 0.235 8922
 8924 3 45.69 107.15 57.77 0.243 8923
 8925 3 45.54 107.17 57.9 0.213 8924
 8926 3 45.51 106.97 58.06 0.194 8925
 8927 3 45.51 106.87 58.12 0.209 8926
 8928 3 45.54 106.76 58.21 0.23 8927
 8929 3 45.61 106.67 58.38 0.176 8928
 8930 3 45.61 106.56 58.48 0.16 8929
 8931 3 45.58 106.37 58.66 0.214 8930
 8932 3 45.58 106.26 58.8 0.218 8931
 8933 3 45.44 106.17 58.99 0.17 8932
 8934 3 45.29 106.07 59.08 0.181 8933
 8935 3 45.19 105.98 59.09 0.195 8934
 8936 3 45.16 105.87 59.12 0.203 8935
 8937 3 45.11 105.67 59.14 0.199 8936
 8938 3 45.05 105.47 59.17 0.183 8937
 8939 3 45.06 105.36 59.25 0.195 8938
 8940 3 45.01 105.27 59.36 0.276 8939
 8941 3 45 105.16 59.41 0.34 8940
 8942 3 44.96 105.06 59.5 0.39 8941
 8943 3 44.96 104.97 59.6 0.459 8942
 8944 3 44.99 104.86 59.78 0.543 8943
 8945 3 44.99 104.67 59.91 0.649 8944
 8946 3 44.94 104.58 59.99 0.706 8945
 8947 3 44.98 104.47 60.1 0.713 8946
 8948 3 44.81 104.47 60.35 0.667 8947
 8949 3 44.81 104.27 60.5 0.627 8948
 8950 3 44.71 104.27 60.68 0.616 8949
 8951 3 44.7 104.17 60.85 0.574 8950
 8952 3 44.63 104.28 61.07 0.53 8951
 8953 3 44.56 104.39 61.24 0.487 8952
 8954 3 44.38 104.49 61.43 0.378 8953
 8955 3 44.24 104.49 61.56 0.349 8954
 8956 3 44.1 104.5 61.74 0.269 8955
 8957 3 44.09 104.5 61.99 0.22 8956
 8958 3 44.06 104.51 62.16 0.216 8957
 8959 3 44.12 104.31 62.46 0.19 8958
 8960 3 44.06 104.3 62.68 0.21 8959
 8961 3 44.05 104.3 62.89 0.211 8960
 8962 3 44.07 104.3 63.07 0.162 8961
 8963 3 44.12 104.3 63.28 0.176 8962
 8964 3 44.06 104.41 63.42 0.238 8963
 8965 3 44.05 104.5 63.57 0.275 8964
 8966 3 44.05 104.5 63.74 0.254 8965
 8967 3 44.06 104.5 63.93 0.265 8966
 8968 3 44.12 104.3 64.19 0.211 8967
 8969 3 44.23 104.21 64.39 0.174 8968
 8970 3 44.29 104.11 64.53 0.189 8969
 8971 3 44.24 104 64.64 0.198 8970
 8972 3 44.3 104 64.91 0.155 8971
 8973 3 44.34 103.91 65.19 0.151 8972
 8974 3 44.37 103.91 65.44 0.139 8973
 8975 3 44.38 103.81 65.69 0.17 8974
 8976 3 44.43 103.72 65.91 0.19 8975
 8977 3 44.44 103.61 66.08 0.141 8976
 8978 3 44.52 103.61 66.16 0.168 8977
 8979 3 44.48 103.41 66.39 0.28 8978
 8980 3 44.5 103.22 66.55 0.259 8979
 8981 3 44.52 103.11 66.67 0.265 8980
 8982 3 44.52 103.02 66.83 0.248 8981
 8983 3 44.52 102.81 67.05 0.253 8982
 8984 3 44.49 102.63 67.19 0.28 8983
 8985 3 44.48 102.42 67.25 0.27 8984
 8986 3 44.57 102.33 67.44 0.291 8985
 8987 3 44.6 102.13 67.58 0.312 8986
 8988 3 44.55 101.92 67.71 0.272 8987
 8989 3 44.53 101.72 67.86 0.314 8988
 8990 3 44.53 101.63 67.91 0.4 8989
 8991 3 44.55 101.52 67.94 0.505 8990
 8992 3 44.56 101.42 67.91 0.727 8991
 8993 3 44.52 101.22 68.03 0.827 8992
 8994 3 44.49 101.13 68.24 0.859 8993
 8995 3 44.37 101.02 68.33 0.864 8994
 8996 3 44.38 100.94 68.47 0.931 8995
 8997 3 44.13 100.94 68.72 0.824 8996
 8998 3 44 100.83 68.86 0.87 8997
 8999 3 44.06 100.74 68.97 0.899 8998
 9000 3 43.81 100.64 69.12 0.91 8999
 9001 3 43.67 100.64 69.26 0.903 9000
 9002 3 44.31 100.14 68.67 0.302 9001
 9003 3 44.06 100.03 68.68 0.000125 9002
 9004 3 43.25 100.74 69.71 0.646 9001
 9005 3 43.19 100.65 69.82 0.608 9004
 9006 3 43.13 100.54 70.01 0.54 9005
 9007 3 42.96 100.54 70.15 0.497 9006
 9008 3 42.85 100.45 70.29 0.47 9007
 9009 3 42.78 100.35 70.4 0.468 9008
 9010 3 42.74 100.35 70.56 0.438 9009
 9011 3 42.71 100.26 70.65 0.406 9010
 9012 3 42.62 100.15 70.79 0.331 9011
 9013 3 42.28 99.85 70.76 0.113 9012
 9014 3 42.2 99.73 70.84 0.165 9013
 9015 3 42.1 99.7 70.9 0.199 9014
 9016 3 42.02 99.65 70.93 0.166 9015
 9017 3 41.9 99.6 70.93 0.121 9016
 9018 3 41.74 99.51 70.93 0.154 9017
 9019 3 41.65 99.41 70.87 0.146 9018
 9020 3 41.5 99.24 70.91 0.127 9019
 9021 3 41.43 99.13 70.96 0.128 9020
 9022 3 41.39 99.07 71.09 0.149 9021
 9023 3 41.36 98.87 71.15 0.112 9022
 9024 3 41.35 98.71 71.27 0.141 9023
 9025 3 41.22 98.63 71.38 0.161 9024
 9026 3 41.15 98.6 71.56 0.134 9025
 9027 3 41.06 98.54 71.65 0.143 9026
 9028 3 40.86 98.42 71.71 0.153 9027
 9029 3 40.82 98.26 71.65 0.201 9028
 9030 3 40.75 98.09 71.54 0.201 9029
 9031 3 40.76 97.98 71.38 0.201 9030
 9032 3 40.97 97.93 71.21 0.139 9031
 9033 3 41.08 97.88 71.1 0.151 9032
 9034 3 41.27 97.73 70.96 0.136 9033
 9035 3 41.36 97.62 70.84 0.137 9034
 9036 3 41.4 97.52 70.71 0.187 9035
 9037 3 41.39 97.43 70.59 0.231 9036
 9038 3 41.33 97.35 70.51 0.25 9037
 9039 3 40.98 97.35 70.48 0.17 9038
 9040 3 40.87 97.18 70.51 0.164 9039
 9041 3 40.87 96.88 70.51 0.106 9040
 9042 3 40.95 96.76 70.4 0.088 9041
 9043 3 41.59 97.01 70.6 0.082 9038
 9044 3 41.73 96.93 70.54 0.112 9043
 9045 3 41.86 96.87 70.49 0.123 9044
 9046 3 41.95 96.78 70.49 0.103 9045
 9047 3 42.02 96.59 70.54 0.092 9046
 9048 3 42.01 96.48 70.62 0.118 9047
 9049 3 42.06 96.37 70.65 0.157 9048
 9050 3 42.2 96.26 70.74 0.156 9049
 9051 3 42.23 96.23 70.88 0.086 9050
 9052 3 42.33 96.13 70.98 0.117 9051
 9053 3 42.41 95.99 71.01 0.155 9052
 9054 3 42.41 95.85 70.99 0.17 9053
 9055 3 42.37 95.79 71.16 0.124 9054
 9056 3 42.49 95.66 71.18 0.071 9055
 9057 3 42.55 95.57 71.07 0.104 9056
 9058 3 42.62 95.49 71.01 0.089 9057
 9059 3 42.53 95.74 70.74 0.077 9054
 9060 3 42.63 100.26 71.15 0.141 9012
 9061 3 42.71 100.26 71.29 0.135 9060
 9062 3 42.88 100.15 71.38 0.144 9061
 9063 3 43 100.05 71.52 0.159 9062
 9064 3 43.06 100.05 71.7 0.175 9063
 9065 3 43.09 100.05 71.88 0.156 9064
 9066 3 43.13 99.96 72.1 0.17 9065
 9067 3 43.2 99.85 72.26 0.153 9066
 9068 3 43.21 99.85 72.46 0.108 9067
 9069 3 43.25 99.85 72.56 0.108 9068
 9070 3 43.3 99.85 72.77 0.116 9069
 9071 3 43.31 99.85 72.93 0.126 9070
 9072 3 43.21 99.84 73.1 0.193 9071
 9073 3 43.27 99.8 73.26 0.174 9072
 9074 3 43.24 99.72 73.49 0.14 9073
 9075 3 43.2 99.69 73.65 0.158 9074
 9076 3 43.13 99.66 73.81 0.182 9075
 9077 3 43.14 99.63 74.01 0.159 9076
 9078 3 43.19 99.6 74.23 0.188 9077
 9079 3 43.23 99.58 74.43 0.192 9078
 9080 3 43.24 99.5 74.6 0.204 9079
 9081 3 43.31 99.44 74.84 0.167 9080
 9082 3 43.39 99.35 75.06 0.192 9081
 9083 3 43.42 99.28 75.31 0.216 9082
 9084 3 43.48 99.19 75.49 0.202 9083
 9085 3 43.45 99.11 75.73 0.225 9084
 9086 3 43.42 99.05 75.93 0.226 9085
 9087 3 43.42 99 76.15 0.218 9086
 9088 3 43.34 99.02 76.37 0.165 9087
 9089 3 43.31 98.96 76.54 0.16 9088
 9090 3 43.28 98.88 76.71 0.186 9089
 9091 3 43.31 98.75 76.9 0.129 9090
 9092 3 43.32 98.56 76.96 0.139 9091
 9093 3 43.41 98.42 77.12 0.164 9092
 9094 3 43.42 98.36 77.26 0.175 9093
 9095 3 43.52 98.28 77.43 0.187 9094
 9096 3 43.56 98.3 77.59 0.193 9095
 9097 3 43.69 98.25 77.73 0.197 9096
 9098 3 43.82 98.19 77.87 0.192 9097
 9099 3 43.88 98.05 77.98 0.127 9098
 9100 3 44 97.92 78.07 0.126 9099
 9101 3 44.08 97.83 78.18 0.121 9100
 9102 3 44.17 97.72 78.32 0.149 9101
 9103 3 44.17 97.64 78.45 0.134 9102
 9104 3 44.21 97.58 78.65 0.178 9103
 9105 3 44.28 97.5 78.77 0.165 9104
 9106 3 44.43 97.38 78.93 0.156 9105
 9107 3 44.56 97.3 79.04 0.175 9106
 9108 3 44.7 97.25 79.16 0.159 9107
 9109 3 44.93 97.17 79.21 0.143 9108
 9110 3 45.07 97.03 79.24 0.119 9109
 9111 3 45.18 96.9 79.32 0.135 9110
 9112 3 45.32 96.81 79.46 0.176 9111
 9113 3 45.39 96.64 79.51 0.192 9112
 9114 3 45.53 96.54 79.49 0.163 9113
 9115 3 45.6 96.39 79.51 0.152 9114
 9116 3 45.72 96.28 79.54 0.19 9115
 9117 3 45.86 96.28 79.62 0.188 9116
 9118 3 46 96.18 79.65 0.184 9117
 9119 3 46.12 96.07 79.71 0.223 9118
 9120 3 46.32 96.02 79.79 0.251 9119
 9121 3 46.47 95.96 79.82 0.297 9120
 9122 3 46.57 95.81 79.81 0.347 9121
 9123 3 46.68 95.73 79.84 0.421 9122
 9124 3 46.77 95.65 79.86 0.503 9123
 9125 3 46.83 95.51 79.97 0.563 9124
 9126 3 46.94 95.4 80.05 0.605 9125
 9127 3 47.04 95.32 80.13 0.645 9126
 9128 3 47.12 95.26 80.22 0.701 9127
 9129 3 47.22 95.09 80.13 0.729 9128
 9130 3 47.29 94.97 80.22 0.756 9129
 9131 3 47.29 94.78 80.19 0.742 9130
 9132 3 47.58 94.79 80.21 0.671 9131
 9133 3 47.65 94.68 80.27 0.648 9132
 9134 3 47.73 94.56 80.32 0.596 9133
 9135 3 47.98 94.57 79.97 0.374 9134
 9136 3 48.08 94.44 79.77 0.256 9135
 9137 3 48.13 94.43 79.97 0.000125 9136
 9138 3 46.94 95.66 81 0.111 9128
 9139 3 46.91 95.74 81.16 0.105 9138
 9140 3 46.89 95.77 81.32 0.152 9139
 9141 3 46.92 95.91 81.36 0.164 9140
 9142 3 46.89 96.16 81.35 0.185 9141
 9143 3 46.9 96.32 81.33 0.158 9142
 9144 3 46.96 96.38 81.47 0.069 9143
 9145 3 46.97 96.26 81.61 0.107 9144
 9146 3 47.07 96.24 81.74 0.083 9145
 9147 3 47.28 96.24 81.8 0.099 9146
 9148 3 47.45 96.27 81.77 0.095 9147
 9149 3 47.64 96.22 81.77 0.12 9148
 9150 3 47.78 96.17 81.82 0.132 9149
 9151 3 47.92 96.12 81.77 0.225 9150
 9152 3 48.11 95.79 81.77 0.175 9151
 9153 3 48.15 95.65 81.82 0.098 9152
 9154 3 44.02 104 64.41 0.092 8971
 9155 3 43.84 103.91 64.3 0.092 9154
 9156 3 43.74 103.91 64.25 0.156 9155
 9157 3 43.56 103.91 64.36 0.145 9156
 9158 3 43.48 103.91 64.55 0.081 9157
 9159 3 43.45 103.81 64.71 0.11 9158
 9160 3 50.42 109.21 55.17 0.101 8885
 9161 3 50.47 109.12 55.34 0.108 9160
 9162 3 50.6 108.92 55.46 0.099 9161
 9163 3 50.6 108.81 55.57 0.066 9162
 9164 3 50.5 108.62 55.75 0.096 9163
 9165 3 58.28 107.99 61.71 0.598 8786
 9166 3 58.28 107.79 61.6 0.602 9165
 9167 3 58.31 107.7 61.5 0.608 9166
 9168 3 58.28 107.49 61.3 0.621 9167
 9169 3 58.22 107.4 61.12 0.62 9168
 9170 3 58.25 107.29 61.04 0.62 9169
 9171 3 58.4 107.21 60.9 0.657 9170
 9172 3 58.47 107.21 60.76 0.621 9171
 9173 3 58.65 107.1 60.68 0.565 9172
 9174 3 58.8 106.99 60.75 0.474 9173
 9175 3 59.22 107.6 60.84 0.152 9174
 9176 3 58.86 106.8 60.72 0.384 9174
 9177 3 59.01 106.69 60.75 0.401 9176
 9178 3 59.14 106.49 60.75 0.38 9177
 9179 3 59.21 106.39 60.65 0.344 9178
 9180 3 59.31 106.19 60.57 0.266 9179
 9181 3 59.47 106.08 60.47 0.185 9180
 9182 3 59.74 105.99 60.51 0.161 9181
 9183 3 59.88 106 60.54 0.173 9182
 9184 3 60.05 106 60.59 0.157 9183
 9185 3 60.19 105.89 60.63 0.131 9184
 9186 3 60.3 105.89 60.66 0.121 9185
 9187 3 60.43 105.89 60.68 0.177 9186
 9188 3 60.62 105.78 60.8 0.196 9187
 9189 3 60.74 105.69 60.93 0.145 9188
 9190 3 60.84 105.48 61.02 0.156 9189
 9191 3 60.91 105.39 61.12 0.133 9190
 9192 3 61.01 105.39 61.09 0.155 9191
 9193 3 61.08 105.19 61.09 0.192 9192
 9194 3 61.11 105.09 61.27 0.165 9193
 9195 3 61.09 104.89 61.43 0.134 9194
 9196 3 61.01 104.78 61.51 0.188 9195
 9197 3 60.92 104.69 61.58 0.182 9196
 9198 3 60.95 104.59 61.61 0.083 9197
 9199 3 58.73 107.49 59.83 0.086 9173
 9200 3 58.9 107.38 59.71 0.128 9199
 9201 3 59 107.29 59.65 0.126 9200
 9202 3 59.14 107.19 59.66 0.142 9201
 9203 3 59.23 107.08 59.54 0.132 9202
 9204 3 59.35 107.08 59.38 0.123 9203
 9205 3 59.46 107.19 59.31 0.193 9204
 9206 3 59.58 107.28 59.16 0.125 9205
 9207 3 58.36 109.4 62.69 0.081 8783
 9208 3 58.38 109.51 62.61 0.115 9207
 9209 3 58.39 109.71 62.49 0.109 9208
 9210 3 58.39 109.81 62.33 0.09 9209
 9211 3 58.42 109.9 62.2 0.1 9210
 9212 3 58.35 110.01 62.08 0.16 9211
 9213 3 58.32 110.21 61.98 0.219 9212
 9214 3 58.35 110.2 61.66 0.147 9213
 9215 3 58.31 110.2 61.48 0.135 9214
 9216 3 58.18 110.29 61.33 0.115 9215
 9217 3 58.1 110.4 61.12 0.087 9216
 9218 3 58 110.49 60.97 0.097 9217
 9219 3 58 110.49 60.81 0.141 9218
 9220 3 58.1 110.49 60.79 0.174 9219
 9221 3 58.31 110.49 60.79 0.162 9220
 9222 3 58.47 110.6 60.72 0.133 9221
 9223 3 58.49 110.71 60.62 0.047 9222
 9224 3 58.23 110.4 62.16 0.076 9213
 9225 3 58.2 110.6 62.15 0.086 9224
 9226 3 58.15 110.71 62.06 0.118 9225
 9227 3 58.02 110.81 61.93 0.088 9226
 9228 3 57.92 110.81 61.87 0.114 9227
 9229 3 57.84 110.9 61.88 0.112 9228
 9230 3 59.43 108.6 63.18 0.128 8777
 9231 3 59.59 108.71 63.04 0.14 9230
 9232 3 59.7 108.8 62.99 0.176 9231
 9233 3 59.81 108.8 62.88 0.248 9232
 9234 3 59.91 108.8 62.86 0.361 9233
 9235 3 59.99 108.69 62.81 0.443 9234
 9236 3 60.09 108.7 62.73 0.509 9235
 9237 3 60.18 108.5 62.69 0.555 9236
 9238 3 60.32 108.61 62.62 0.608 9237
 9239 3 60.46 108.59 62.48 0.616 9238
 9240 3 60.57 108.5 62.4 0.612 9239
 9241 3 60.7 108.5 62.37 0.669 9240
 9242 3 60.82 108.39 62.19 0.627 9241
 9243 3 60.63 109.09 61.69 0.202 9242
 9244 3 60.74 108.89 61.84 0.000125 9243
 9245 3 60.91 108.3 62.23 0.406 9242
 9246 3 60.89 108.3 62.01 0.39 9245
 9247 3 60.88 108.28 61.8 0.268 9246
 9248 3 60.96 108.19 61.73 0.187 9247
 9249 3 61.17 108.09 61.52 0.124 9248
 9250 3 61.31 107.99 61.44 0.194 9249
 9251 3 61.45 107.99 61.38 0.223 9250
 9252 3 61.53 107.99 61.18 0.13 9251
 9253 3 61.54 107.99 60.98 0.148 9252
 9254 3 61.57 107.99 60.79 0.16 9253
 9255 3 61.57 107.99 60.65 0.171 9254
 9256 3 61.59 107.99 60.48 0.14 9255
 9257 3 61.63 108.09 60.36 0.136 9256
 9258 3 61.67 108.09 60.18 0.098 9257
 9259 3 61.7 108.27 60.05 0.117 9258
 9260 3 61.7 108.18 59.94 0.089 9259
 9261 3 61.71 108.18 59.83 0.146 9260
 9262 3 61.78 108.18 59.73 0.133 9261
 9263 3 61.92 108.07 59.62 0.163 9262
 9264 3 61.97 108.18 59.52 0.184 9263
 9265 3 61.99 108.36 59.26 0.137 9264
 9266 3 62.04 108.36 59.09 0.135 9265
 9267 3 62.04 108.45 58.91 0.11 9266
 9268 3 62.1 108.56 58.77 0.131 9267
 9269 3 62.1 108.56 58.63 0.127 9268
 9270 3 62.09 108.56 58.51 0.137 9269
 9271 3 62.07 108.45 58.4 0.154 9270
 9272 3 62.06 108.45 58.24 0.16 9271
 9273 3 62.07 108.45 58.06 0.156 9272
 9274 3 62.11 108.36 57.84 0.203 9273
 9275 3 62.19 108.25 57.68 0.168 9274
 9276 3 62.25 108.15 57.54 0.145 9275
 9277 3 62.36 108.26 57.41 0.124 9276
 9278 3 62.44 108.26 57.16 0.091 9277
 9279 3 62.47 108.26 57.04 0.000125 9278
 9280 3 59.88 100.43 67.43 0.148 1950
 9281 3 60 100.33 67.46 0.126 9280
 9282 3 60.18 100.22 67.43 0.105 9281
 9283 3 60.31 100.13 67.43 0.319 9282
 9284 3 60.46 100.02 67.4 0.553 9283
 9285 3 60.57 100.02 67.4 0.641 9284
 9286 3 60.63 99.91 67.41 0.69 9285
 9287 3 60.75 99.83 67.51 0.729 9286
 9288 3 60.85 99.83 67.57 0.775 9287
 9289 3 60.93 99.64 67.49 0.831 9288
 9290 3 61 99.58 67.54 0.827 9289
 9291 3 61.11 99.61 67.98 0.657 9290
 9292 3 61.64 100.53 68.27 0.124 9291
 9293 3 61.81 100.61 68.27 0.138 9292
 9294 3 61.95 100.72 68.24 0.13 9293
 9295 3 62.03 100.81 68.12 0.152 9294
 9296 3 62.13 100.92 68.15 0.176 9295
 9297 3 62.12 101.11 68.26 0.179 9296
 9298 3 62.17 101.22 68.26 0.14 9297
 9299 3 62.28 101.32 68.23 0.131 9298
 9300 3 62.38 101.52 68.19 0.133 9299
 9301 3 62.49 101.62 68.11 0.168 9300
 9302 3 62.6 101.62 67.97 0.366 9301
 9303 3 62.63 101.62 67.86 0.477 9302
 9304 3 62.69 101.62 67.77 0.574 9303
 9305 3 62.7 101.62 67.56 0.628 9304
 9306 3 62.84 101.51 67.42 0.664 9305
 9307 3 63.02 101.4 67.35 0.615 9306
 9308 3 63.02 101.51 67.22 0.598 9307
 9309 3 62.94 101.71 67.1 0.58 9308
 9310 3 62.8 101.71 67.02 0.367 9309
 9311 3 63.45 101.4 67.19 0.196 9310
 9312 3 62.48 101.82 66.61 0.138 9310
 9313 3 62.88 102.4 67.1 0.121 9309
 9314 3 62.96 102.4 66.98 0.132 9313
 9315 3 62.96 102.51 66.8 0.092 9314
 9316 3 62.94 102.4 66.66 0.034 9315
 9317 3 62.89 102.31 66.54 0.062 9316
 9318 3 62.75 102.31 66.49 0.112 9317
 9319 3 62.73 102.4 66.35 0.087 9318
 9320 3 62.69 102.51 66.4 0.064 9319
 9321 3 62.7 102.71 66.49 0.119 9320
 9322 3 62.71 102.71 66.59 0.045 9321
 9323 3 62.67 102.21 68.3 0.125 9304
 9324 3 62.74 102.21 68.42 0.104 9323
 9325 3 62.81 102.32 68.49 0.03 9324
 9326 3 58.82 100.33 67.51 0.449 1948
 9327 3 58.78 100.24 67.43 0.387 9326
 9328 3 57.04 98.28 71.73 0.319 1895
 9329 3 56.83 98.14 71.78 0.064 9328
 9330 3 56.93 98.12 71.87 0.1 9329
 9331 3 56.17 98.87 71.26 0.34 1894
 9332 3 56.01 98.95 71.42 0.249 9331
 9333 3 55.82 99.06 71.45 0.247 9332
 9334 3 55.58 99.2 71.45 0.211 9333
 9335 3 55.39 99.27 71.48 0.201 9334
 9336 3 55.15 99.31 71.51 0.19 9335
 9337 3 55 99.42 71.56 0.186 9336
 9338 3 54.83 99.44 71.61 0.187 9337
 9339 3 54.64 99.48 71.59 0.197 9338
 9340 3 54.49 99.53 71.59 0.177 9339
 9341 3 54.39 99.67 71.81 0.146 9340
 9342 3 54.27 99.75 71.92 0.143 9341
 9343 3 54.17 99.8 72.06 0.228 9342
 9344 3 54.06 99.91 72.06 0.249 9343
 9345 3 54 100 72.17 0.299 9344
 9346 3 53.96 100.1 72.28 0.349 9345
 9347 3 53.87 100.19 72.37 0.435 9346
 9348 3 53.87 100.3 72.42 0.493 9347
 9349 3 53.77 100.49 72.5 0.427 9348
 9350 3 53.77 100.69 72.68 0.408 9349
 9351 3 53.59 100.71 72.78 0.37 9350
 9352 3 53.48 100.71 72.86 0.295 9351
 9353 3 53.23 100.6 72.86 0.21 9352
 9354 3 52.91 100.41 72.87 0.108 9353
 9355 3 52.74 100.41 72.9 0.109 9354
 9356 3 52.57 100.31 72.95 0.162 9355
 9357 3 52.38 100.4 73.01 0.15 9356
 9358 3 52.19 100.4 73.09 0.107 9357
 9359 3 51.91 100.31 73.01 0.079 9358
 9360 3 51.75 100.31 72.97 0.098 9359
 9361 3 51.59 100.12 72.92 0.141 9360
 9362 3 51.48 100.12 72.89 0.132 9361
 9363 3 51.44 100.31 72.89 0.067 9362
 9364 3 51.44 100.51 73 0.123 9363
 9365 3 51.31 100.51 73.04 0.101 9364
 9366 3 57.85 99.59 73.74 0.13 1890
 9367 3 57.96 99.76 73.85 0.127 9366
 9368 3 58.06 99.87 73.96 0.154 9367
 9369 3 58.1 99.98 74.05 0.158 9368
 9370 3 58.2 100.18 74.19 0.199 9369
 9371 3 58.32 100.07 74.18 0.185 9370
 9372 3 58.49 99.98 74.21 0.121 9371
 9373 3 58.62 99.98 74.32 0.108 9372
 9374 3 58.71 99.99 74.4 0.114 9373
 9375 3 58.8 99.88 74.52 0.128 9374
 9376 3 58.88 99.77 74.49 0.129 9375
 9377 3 58.95 99.64 74.44 0.138 9376
 9378 3 59.09 99.46 74.38 0.138 9377
 9379 3 59.2 99.3 74.29 0.168 9378
 9380 3 59.32 99.13 74.24 0.137 9379
 9381 3 59.32 98.94 74.19 0.138 9380
 9382 3 59.43 98.85 74.1 0.105 9381
 9383 3 59.53 98.79 73.99 0.13 9382
 9384 3 59.68 98.74 73.93 0.139 9383
 9385 3 59.85 98.63 73.93 0.161 9384
 9386 3 60 98.49 73.88 0.154 9385
 9387 3 60.08 98.39 73.82 0.226 9386
 9388 3 60.18 98.31 73.69 0.305 9387
 9389 3 60.25 98.25 73.65 0.419 9388
 9390 3 60.32 98.14 73.57 0.496 9389
 9391 3 60.43 98.08 73.46 0.549 9390
 9392 3 60.43 97.92 73.38 0.597 9391
 9393 3 60.5 97.84 73.29 0.637 9392
 9394 3 60.6 97.83 73.12 0.646 9393
 9395 3 60.65 97.65 73.1 0.664 9394
 9396 3 60.9 97.58 73.13 0.673 9395
 9397 3 61.01 97.5 73.01 0.658 9396
 9398 3 61.21 97.42 73.04 0.617 9397
 9399 3 61.22 97.31 72.93 0.563 9398
 9400 3 61.29 97.15 72.9 0.424 9399
 9401 3 61.39 97.1 72.87 0.278 9400
 9402 3 61.5 97.13 73.04 0.000125 9401
 9403 3 60.62 97.48 73.93 0.092 9393
 9404 3 60.66 97.4 74.01 0.085 9403
 9405 3 60.76 97.31 73.99 0.068 9404
 9406 3 52.14 97.04 78.33 0.658 1653
 9407 3 52.07 96.96 78.44 0.602 9406
 9408 3 51.97 96.91 78.49 0.521 9407
 9409 3 51.86 96.84 78.52 0.412 9408
 9410 3 51.78 96.9 78.61 0.307 9409
 9411 3 51.65 96.93 78.69 0.218 9410
 9412 3 51.57 96.9 78.8 0.152 9411
 9413 3 51.49 96.87 78.88 0.154 9412
 9414 3 51.24 96.87 79.05 0.14 9413
 9415 3 51.08 96.79 79.08 0.119 9414
 9416 3 50.9 96.76 79.11 0.107 9415
 9417 3 50.75 96.7 79.14 0.156 9416
 9418 3 50.6 96.68 79.13 0.235 9417
 9419 3 50.47 96.67 79.16 0.288 9418
 9420 3 50.15 96.97 79.44 0.144 9419
 9421 3 49.99 96.99 79.49 0.118 9420
 9422 3 49.74 97 79.47 0.108 9421
 9423 3 49.57 96.99 79.41 0.096 9422
 9424 3 49.45 96.92 79.38 0.129 9423
 9425 3 49.26 96.92 79.38 0.134 9424
 9426 3 49.11 96.88 79.41 0.12 9425
 9427 3 49.03 96.79 79.36 0.184 9426
 9428 3 48.96 96.57 79.42 0.197 9427
 9429 3 48.86 96.48 79.55 0.175 9428
 9430 3 48.81 96.38 79.72 0.19 9429
 9431 3 48.74 96.29 79.89 0.173 9430
 9432 3 48.61 96.19 80.05 0.157 9431
 9433 3 48.49 96.24 80 0.077 9432
 9434 3 50.64 96.42 78.66 0.109 9419
 9435 3 52.83 97.37 79.06 0.157 1652
 9436 3 52.96 97.25 79.28 0.12 9435
 9437 3 52.97 97.07 79.48 0.111 9436
 9438 3 53 97 79.64 0.134 9437
 9439 3 53 96.87 79.76 0.123 9438
 9440 3 53.07 96.75 79.98 0.105 9439
 9441 3 53.1 96.65 80.06 0.145 9440
 9442 3 53.04 96.52 80.17 0.163 9441
 9443 3 52.96 96.44 80.26 0.184 9442
 9444 3 52.96 96.16 80.33 0.155 9443
 9445 3 52.98 95.99 80.37 0.162 9444
 9446 3 53.04 95.72 80.4 0.149 9445
 9447 3 53.08 95.6 80.51 0.173 9446
 9448 3 53.07 95.44 80.58 0.156 9447
 9449 3 53.11 95.26 80.66 0.14 9448
 9450 3 53.12 95.16 80.75 0.107 9449
 9451 3 53.22 94.99 80.89 0.122 9450
 9452 3 53.19 94.82 81.05 0.115 9451
 9453 3 53.15 94.66 81.16 0.15 9452
 9454 3 53.14 94.51 81.19 0.226 9453
 9455 3 53.08 94.38 81.25 0.23 9454
 9456 3 53.15 94.21 81.32 0.189 9455
 9457 3 53.22 93.99 81.42 0.14 9456
 9458 3 53.22 93.8 81.5 0.185 9457
 9459 3 53.27 93.57 81.66 0.247 9458
 9460 3 53.34 93.41 81.78 0.26 9459
 9461 3 53.48 93.3 81.82 0.315 9460
 9462 3 53.54 93.16 81.91 0.367 9461
 9463 3 53.64 93.05 81.89 0.424 9462
 9464 3 53.72 92.9 81.97 0.399 9463
 9465 3 53.73 92.74 82.02 0.348 9464
 9466 3 53.73 92.6 82.13 0.292 9465
 9467 3 53.98 92.52 82.58 0.074 9466
 9468 3 52.54 100.93 76.23 0.067 1612
 9469 3 52.66 100.93 76.25 0.000125 9468
 9470 3 52.12 101.62 75.76 0.109 1605
 9471 3 52.26 101.73 75.67 0.098 9470
 9472 3 52.44 101.62 75.62 0.086 9471
 9473 3 52.58 101.71 75.5 0.117 9472
 9474 3 52.87 101.81 75.48 0.183 9473
 9475 3 52.98 101.93 75.42 0.17 9474
 9476 3 53.05 102.13 75.37 0.168 9475
 9477 3 53.09 102.32 75.36 0.145 9476
 9478 3 52.94 102.51 75.37 0.137 9477
 9479 3 52.88 102.81 75.36 0.115 9478
 9480 3 52.77 102.92 75.39 0.118 9479
 9481 3 52.82 103.12 75.39 0.138 9480
 9482 3 52.85 103.21 75.31 0.124 9481
 9483 3 52.83 103.42 75.28 0.121 9482
 9484 3 52.76 103.51 75.14 0.075 9483
 9485 3 52.71 103.62 75.08 0.099 9484
 9486 3 52.78 103.71 75.06 0.118 9485
 9487 3 52.83 103.81 75.11 0.1 9486
 9488 3 52.8 103.92 75 0.135 9487
 9489 3 52.72 103.92 74.84 0.019 9488
 9490 3 50.7 101.45 75.56 0.183 1599
 9491 3 50.66 101.45 75.67 0.000125 9490
 9492 3 48.41 101.93 73.97 0.176 1585
 9493 3 48.27 101.85 74.07 0.177 9492
 9494 3 48.12 101.85 74.13 0.143 9493
 9495 3 48.06 101.85 74.22 0.191 9494
 9496 3 47.99 101.65 74.27 0.246 9495
 9497 3 47.94 101.54 74.33 0.3 9496
 9498 3 47.91 101.44 74.44 0.297 9497
 9499 3 47.72 101.35 74.52 0.328 9498
 9500 3 47.62 101.35 74.58 0.383 9499
 9501 3 47.56 101.26 74.61 0.406 9500
 9502 3 47.37 101.16 74.69 0.384 9501
 9503 3 47.09 101.16 74.58 0.28 9502
 9504 3 46.74 101.15 74.46 0.16 9503
 9505 3 46.62 101.06 74.61 0.158 9504
 9506 3 46.52 101.06 74.78 0.214 9505
 9507 3 46.48 101.06 74.96 0.201 9506
 9508 3 46.55 100.95 75.21 0.147 9507
 9509 3 46.54 100.95 75.39 0.148 9508
 9510 3 46.51 100.95 75.5 0.147 9509
 9511 3 46.41 100.97 75.64 0.165 9510
 9512 3 46.3 101.06 75.83 0.159 9511
 9513 3 46.22 101.06 75.97 0.184 9512
 9514 3 46.16 101.06 76.16 0.156 9513
 9515 3 46.09 101.06 76.3 0.169 9514
 9516 3 46.02 101.07 76.47 0.212 9515
 9517 3 46.09 101.07 76.61 0.264 9516
 9518 3 45.91 101.48 76.5 0.112 9517
 9519 3 45.94 101.57 76.27 0.077 9518
 9520 3 46.02 101.47 76.17 0.079 9519
 9521 3 46.06 101.56 76.02 0.094 9520
 9522 3 45.99 101.76 75.94 0.068 9521
 9523 3 45.79 101.87 75.85 0.099 9522
 9524 3 45.62 101.97 75.77 0.117 9523
 9525 3 45.45 102.06 75.72 0.161 9524
 9526 3 45.52 102.27 75.85 0.062 9525
 9527 3 45.62 102.36 75.82 0.077 9526
 9528 3 45.59 102.47 75.69 0.091 9527
 9529 3 45.51 102.56 75.61 0.089 9528
 9530 3 45.37 102.66 75.63 0.141 9529
 9531 3 45.3 102.77 75.58 0.135 9530
 9532 3 45.3 102.77 75.71 0.03 9531
 9533 3 45.29 102.97 75.72 0.028 9531
 9534 3 45.46 103.16 75.69 0.04 9533
 9535 3 46.12 100.87 76.78 0.216 9517
 9536 3 46.2 100.78 76.94 0.197 9535
 9537 3 46.31 100.67 77.11 0.165 9536
 9538 3 46.41 100.57 77.25 0.149 9537
 9539 3 46.48 100.57 77.42 0.164 9538
 9540 3 46.44 100.57 77.66 0.15 9539
 9541 3 46.41 100.48 77.78 0.154 9540
 9542 3 46.55 100.48 77.83 0.17 9541
 9543 3 46.45 100.48 77.91 0.177 9542
 9544 3 47.02 100.26 77.64 0.126 9543
 9545 3 47.11 100.17 77.55 0.132 9544
 9546 3 47.3 100.17 77.55 0.156 9545
 9547 3 47.43 100.06 77.66 0.115 9546
 9548 3 47.49 99.98 77.85 0.096 9547
 9549 3 47.43 99.78 77.91 0.142 9548
 9550 3 47.41 99.67 77.97 0.092 9549
 9551 3 47.27 99.56 78.05 0.104 9550
 9552 3 47.26 99.43 78.17 0.134 9551
 9553 3 47.31 99.32 78.19 0.104 9552
 9554 3 46.2 100.57 78.22 0.121 9543
 9555 3 46.11 100.59 78.33 0.133 9554
 9556 3 45.98 100.58 78.44 0.143 9555
 9557 3 45.86 100.48 78.58 0.148 9556
 9558 3 45.77 100.39 78.72 0.143 9557
 9559 3 45.7 100.39 78.83 0.142 9558
 9560 3 45.68 100.2 78.97 0.16 9559
 9561 3 45.66 100.2 79.08 0.19 9560
 9562 3 45.55 100 79.16 0.17 9561
 9563 3 45.48 99.89 79.3 0.185 9562
 9564 3 45.41 99.79 79.36 0.192 9563
 9565 3 45.37 99.7 79.52 0.168 9564
 9566 3 45.34 99.53 79.63 0.163 9565
 9567 3 45.26 99.43 79.82 0.21 9566
 9568 3 45.23 99.34 79.96 0.241 9567
 9569 3 45.16 99.25 80.08 0.27 9568
 9570 3 45.19 99.15 80.21 0.292 9569
 9571 3 45.16 99.07 80.33 0.275 9570
 9572 3 45.23 98.97 80.46 0.302 9571
 9573 3 45.19 98.87 80.57 0.33 9572
 9574 3 45.12 98.73 80.66 0.329 9573
 9575 3 45.17 98.54 80.72 0.334 9574
 9576 3 45.2 98.36 80.76 0.334 9575
 9577 3 45.23 98.2 80.81 0.295 9576
 9578 3 45.12 98 81.04 0.158 9577
 9579 3 45.3 97.89 81.15 0.228 9578
 9580 3 45.56 97.68 81.24 0.149 9579
 9581 3 45.67 97.51 81.37 0.14 9580
 9582 3 45.71 97.37 81.43 0.127 9581
 9583 3 45.7 97.25 81.49 0.133 9582
 9584 3 45.68 97.09 81.6 0.168 9583
 9585 3 45.81 96.93 81.68 0.164 9584
 9586 3 45.96 96.76 81.84 0.181 9585
 9587 3 46.07 96.62 82.07 0.075 9586
 9588 3 46.13 96.42 82.21 0.15 9587
 9589 3 46.14 96.31 82.29 0.137 9588
 9590 3 46.11 96.17 82.51 0.132 9589
 9591 3 46.18 96.11 82.66 0.112 9590
 9592 3 46.2 96.01 82.7 0.148 9591
 9593 3 46.18 95.92 82.79 0.229 9592
 9594 3 46.29 95.84 82.85 0.102 9593
 9595 3 46.35 95.76 82.93 0.159 9594
 9596 3 46.36 95.64 83.01 0.23 9595
 9597 3 46.36 95.5 83.1 0.303 9596
 9598 3 46.43 95.15 83.32 0.294 9597
 9599 3 46.29 95.12 83.29 0.371 9598
 9600 3 46.26 94.98 83.15 0.357 9599
 9601 3 46.22 94.9 83.21 0.376 9600
 9602 3 46.19 94.7 83.31 0.339 9601
 9603 3 46.22 94.57 83.29 0.286 9602
 9604 3 46.21 94.48 83.34 0.256 9603
 9605 3 46.26 94.06 83.91 0.183 9604
 9606 3 46.25 93.9 84.07 0.13 9605
 9607 3 46.28 93.76 84.12 0.135 9606
 9608 3 46.33 93.64 84.16 0.107 9607
 9609 3 46.37 93.51 84.26 0.133 9608
 9610 3 46.44 93.42 84.31 0.114 9609
 9611 3 46.5 93.26 84.32 0.151 9610
 9612 3 46.58 93.06 84.38 0.129 9611
 9613 3 46.69 92.9 84.43 0.151 9612
 9614 3 46.75 92.73 84.42 0.191 9613
 9615 3 46.73 92.62 84.44 0.279 9614
 9616 3 46.79 92.48 84.52 0.294 9615
 9617 3 46.77 92.36 84.5 0.252 9616
 9618 3 46.87 92.18 84.71 0.214 9617
 9619 3 46.91 92.09 84.92 0.203 9618
 9620 3 46.94 91.98 85.05 0.187 9619
 9621 3 46.97 91.84 85.08 0.186 9620
 9622 3 46.8 91.59 85.02 0.124 9621
 9623 3 46.67 91.48 84.99 0.145 9622
 9624 3 46.48 91.45 84.96 0.172 9623
 9625 3 46.34 91.65 84.74 0.045 9624
 9626 3 46.3 91.81 84.55 0.067 9625
 9627 3 46.24 91.34 85 0.16 9624
 9628 3 46.08 91.34 84.99 0.165 9627
 9629 3 45.95 91.31 84.99 0.178 9628
 9630 3 45.87 91.23 84.96 0.231 9629
 9631 3 46.08 90.92 84.97 0.14 9630
 9632 3 46.2 90.81 84.88 0.123 9631
 9633 3 46.31 90.62 85 0.161 9632
 9634 3 46.39 90.45 85.24 0.127 9633
 9635 3 46.49 90.32 85.32 0.087 9634
 9636 3 46.64 90.2 85.42 0.066 9635
 9637 3 46.67 90.03 85.49 0.066 9636
 9638 3 46.74 89.87 85.58 0.066 9637
 9639 3 46.81 89.7 85.61 0.081 9638
 9640 3 46.88 89.53 85.61 0.095 9639
 9641 3 46.85 89.4 85.55 0.084 9640
 9642 3 46.88 89.28 85.52 0.056 9641
 9643 3 45.58 91.36 84.77 0.131 9630
 9644 3 45.41 91.38 84.75 0.148 9643
 9645 3 45.22 91.44 84.72 0.168 9644
 9646 3 45.06 91.47 84.61 0.23 9645
 9647 3 44.95 91.52 84.5 0.278 9646
 9648 3 44.8 91.53 84.44 0.316 9647
 9649 3 44.69 91.44 84.3 0.34 9648
 9650 3 44.55 91.41 84.22 0.349 9649
 9651 3 44.41 91.41 84.16 0.36 9650
 9652 3 44.27 91.33 84.11 0.354 9651
 9653 3 44.15 91.25 83.97 0.364 9652
 9654 3 44.09 91.27 83.78 0.343 9653
 9655 3 44.02 91.31 83.69 0.321 9654
 9656 3 43.98 91 83.41 0.134 9655
 9657 3 44.01 91.14 83.19 0.059 9656
 9658 3 46.54 95.9 82.82 0.062 9594
 9659 3 46.65 95.84 82.92 0.063 9658
 9660 3 46.81 95.82 83.05 0.136 9659
 9661 3 46.92 95.9 83.11 0.105 9660
 9662 3 47.03 96.02 83.13 0.152 9661
 9663 3 47.14 96.04 83.13 0.141 9662
 9664 3 47.36 95.99 83.19 0.174 9663
 9665 3 47.57 95.99 83.25 0.132 9664
 9666 3 45.76 95.92 82.79 0.087 9593
 9667 3 45.72 95.84 82.9 0.139 9666
 9668 3 45.78 95.65 83.06 0.075 9667
 9669 3 45.66 99.23 80.13 0.092 9570
 9670 3 45.73 99.34 80.11 0.087 9669
 9671 3 45.8 99.47 80.13 0.054 9670
 9672 3 45.99 99.54 80.08 0.062 9671
 9673 3 46.06 99.64 80.13 0.124 9672
 9674 3 46.13 99.68 80.07 0.124 9673
 9675 3 46.77 100.48 77.83 0.138 9542
 9676 3 46.3 101.06 74.52 0.092 9506
 9677 3 46.18 101.06 74.44 0.111 9676
 9678 3 46.05 101.06 74.33 0.097 9677
 9679 3 45.93 100.95 74.22 0.1 9678
 9680 3 45.83 100.95 74.05 0.099 9679
 9681 3 45.7 100.95 73.97 0.127 9680
 9682 3 45.49 100.86 73.92 0.102 9681
 9683 3 45.34 100.86 73.91 0.167 9682
 9684 3 45.22 100.86 73.88 0.201 9683
 9685 3 45.05 100.96 73.89 0.171 9684
 9686 3 44.87 101.05 73.91 0.156 9685
 9687 3 44.62 101.06 73.94 0.089 9686
 9688 3 44.48 101.16 73.96 0.105 9687
 9689 3 44.29 101.16 73.96 0.141 9688
 9690 3 44.09 101.16 73.97 0.147 9689
 9691 3 43.91 101.15 73.96 0.173 9690
 9692 3 43.61 100.96 73.71 0.151 9691
 9693 3 43.47 100.87 73.6 0.211 9692
 9694 3 43.31 100.88 73.51 0.31 9693
 9695 3 43.31 100.88 73.4 0.344 9694
 9696 3 43.62 101.15 73.1 0.085 9695
 9697 3 43.49 101.26 72.99 0.124 9696
 9698 3 43.05 100.77 73.48 0.31 9695
 9699 3 42.94 100.77 73.46 0.322 9698
 9700 3 42.8 100.67 73.41 0.31 9699
 9701 3 42.65 100.69 73.35 0.255 9700
 9702 3 42.52 100.57 73.37 0.176 9701
 9703 3 42.38 100.48 73.51 0.104 9702
 9704 3 42.31 100.27 73.43 0.116 9703
 9705 3 42.25 100.18 73.35 0.116 9704
 9706 3 42.14 100.07 73.26 0.114 9705
 9707 3 41.85 99.98 73.4 0.157 9706
 9708 3 41.59 99.99 73.54 0.132 9707
 9709 3 41.5 99.88 73.56 0.154 9708
 9710 3 41.35 99.87 73.68 0.163 9709
 9711 3 41.13 99.87 73.79 0.122 9710
 9712 3 40.95 99.89 73.87 0.147 9711
 9713 3 40.85 99.89 73.93 0.209 9712
 9714 3 40.74 99.89 73.99 0.283 9713
 9715 3 40.7 99.84 74.09 0.313 9714
 9716 3 40.45 99.84 73.96 0.294 9715
 9717 3 40.27 99.83 73.96 0.306 9716
 9718 3 40.07 99.78 74.01 0.33 9717
 9719 3 39.91 99.67 73.93 0.325 9718
 9720 3 39.7 99.6 73.9 0.311 9719
 9721 3 39.59 99.52 73.85 0.322 9720
 9722 3 39.49 99.43 73.85 0.13 9721
 9723 3 39.45 99.27 73.96 0.114 9722
 9724 3 39.17 99.27 73.9 0.169 9723
 9725 3 39.02 99.19 73.96 0.134 9724
 9726 3 38.85 99.11 74.07 0.09 9725
 9727 3 38.77 98.91 74.04 0.14 9726
 9728 3 38.71 98.78 74.02 0.000125 9727
 9729 3 39.42 99.13 74.02 0.082 9723
 9730 3 39.34 99.05 74.18 0.054 9729
 9731 3 39.2 98.96 74.35 0.101 9730
 9732 3 39.13 98.88 74.35 0.108 9731
 9733 3 38.96 98.8 74.37 0.138 9732
 9734 3 38.86 98.74 74.41 0.137 9733
 9735 3 38.79 98.61 74.2 0.066 9734
 9736 3 38.68 98.53 74.12 0.066 9735
 9737 3 48.54 102.53 71.69 0.11 1575
 9738 3 48.51 102.44 71.52 0.127 9737
 9739 3 48.45 102.44 71.41 0.129 9738
 9740 3 48.45 102.33 71.27 0.099 9739
 9741 3 48.49 102.33 71.08 0.066 9740
 9742 3 48.48 102.33 70.94 0.057 9741
 9743 3 48.59 102.12 70.83 0.072 9742
 9744 3 48.74 102.12 70.72 0.051 9743
 9745 3 48.85 102.02 70.64 0.079 9744
 9746 3 48.95 102.02 70.66 0.076 9745
 9747 3 49.06 101.82 70.64 0.05 9746
 9748 3 49.23 101.8 70.61 0.061 9747
 9749 3 49.32 101.8 70.69 0.063 9748
 9750 3 48.3 103.33 71.86 0.14 1573
 9751 3 48.04 103.23 71.89 0.124 9750
 9752 3 47.87 103.13 71.91 0.085 9751
 9753 3 47.79 103.04 71.94 0.000125 9752
 9754 3 48.37 103.33 71.63 0.088 9750
 9755 3 48.41 103.24 71.49 0.121 9754
 9756 3 48.52 103.14 71.36 0.135 9755
 9757 3 48.51 103.13 71.16 0.24 9756
 9758 3 48.62 102.92 71.13 0.233 9757
 9759 3 48.76 102.91 71.13 0.178 9758
 9760 3 48.58 102.63 71.16 0.077 9759
 9761 3 48.45 102.72 71.08 0.036 9760
 9762 3 48.37 102.83 71.05 0.048 9761
 9763 3 48.84 102.82 71.13 0.131 9759
 9764 3 48.86 102.71 71.02 0.122 9763
 9765 3 48.88 102.62 70.92 0.098 9764
 9766 3 49.02 102.52 70.82 0.099 9765
 9767 3 49.07 102.52 70.72 0.111 9766
 9768 3 49.16 102.41 70.6 0.145 9767
 9769 3 49.3 102.41 70.45 0.089 9768
 9770 3 49.35 102.41 70.33 0.096 9769
 9771 3 49.52 102.31 70.26 0.12 9770
 9772 3 49.63 102.31 70.23 0.153 9771
 9773 3 49.77 102.3 70.18 0.12 9772
 9774 3 49.96 102.2 70.04 0.088 9773
 9775 3 50.1 102.11 70 0.093 9774
 9776 3 48.33 103.44 71.1 0.106 9757
 9777 3 48.3 103.53 70.83 0.115 9776
 9778 3 48.3 103.63 70.72 0.102 9777
 9779 3 48.95 106.71 69.3 0.106 1538
 9780 3 49 106.6 69.13 0.1 9779
 9781 3 49.14 106.69 69.02 0.095 9780
 9782 3 49.27 106.61 68.89 0.095 9781
 9783 3 49.35 106.61 68.8 0.175 9782
 9784 3 49.47 106.41 68.89 0.08 9783
 9785 3 49.49 106.3 68.96 0.079 9784
 9786 3 49.64 106.11 68.8 0.081 9785
 9787 3 49.82 106 68.72 0.078 9786
 9788 3 50 105.89 68.66 0.118 9787
 9789 3 50.08 105.89 68.55 0.000125 9788
 9790 3 49.32 106.91 68.71 0.095 9783
 9791 3 49.39 107 68.72 0.086 9790
 9792 3 49.57 107.11 68.74 0.112 9791
 9793 3 49.63 107.11 68.55 0.097 9792
 9794 3 49.68 107.19 68.38 0.073 9793
 9795 3 49.74 107.19 68.22 0.097 9794
 9796 3 49.85 107.3 68.05 0.08 9795
 9797 3 49.85 107.39 67.96 0.065 9796
 9798 3 49.92 107.39 67.86 0.093 9797
 9799 3 50.03 107.39 67.82 0.149 9798
 9800 3 50.35 107.19 67.83 0.116 9799
 9801 3 50.41 107.28 67.61 0.103 9800
 9802 3 50.52 107.2 67.49 0.198 9801
 9803 3 49.99 107.59 67.55 0.104 9799
 9804 3 50.07 107.69 67.41 0.109 9803
 9805 3 50.06 107.69 67.19 0.137 9804
 9806 3 50.1 107.78 67.08 0.217 9805
 9807 3 49.96 107.69 66.96 0.222 9806
 9808 3 49.59 107.69 67.14 0.058 9807
 9809 3 49.43 107.59 67.19 0.054 9808
 9810 3 49.38 107.5 67.24 0.07 9809
 9811 3 46.99 106.73 68.75 0.107 1529
 9812 3 46.89 106.73 68.86 0.069 9811
 9813 3 46.78 106.73 68.98 0.07 9812
 9814 3 46.72 106.63 69.12 0.123 9813
 9815 3 46.71 106.59 66.24 0.069 1512
 9816 3 44.17 110.38 58.3 0.065 1239
 9817 3 44.2 110.27 58.2 0.107 9816
 9818 3 44.29 110.36 57.92 0.074 9817
 9819 3 44.35 110.36 57.81 0.107 9818
 9820 3 44.47 110.47 57.6 0.091 9819
 9821 3 44.45 110.47 57.41 0.105 9820
 9822 3 44.42 110.56 57.26 0.109 9821
 9823 3 44.27 110.47 57.13 0.116 9822
 9824 3 44.14 110.36 57.06 0.093 9823
 9825 3 43.99 110.47 56.95 0.09 9824
 9826 3 43.89 110.47 56.88 0.07 9825
 9827 3 43.89 110.36 56.94 0.029 9826
 9828 3 43.26 112.66 54.7 0.106 1133
 9829 3 43.17 112.66 54.59 0.107 9828
 9830 3 43.24 112.46 54.53 0.074 9829
 9831 3 43.03 120.13 49.24 0.171 931
 9832 3 43.03 120.02 49.49 0.145 9831
 9833 3 43.13 119.92 49.7 0.099 9832
 9834 3 43.2 119.92 49.94 0.097 9833
 9835 3 43.27 120.02 50.06 0.103 9834
 9836 3 43.38 120.13 50.19 0.115 9835
 9837 3 43.42 120.03 50.41 0.12 9836
 9838 3 43.45 120.03 50.63 0.117 9837
 9839 3 43.42 119.94 50.78 0.123 9838
 9840 3 43.45 119.94 51.06 0.103 9839
 9841 3 43.57 119.83 51.23 0.109 9840
 9842 3 43.7 119.74 51.37 0.132 9841
 9843 3 43.78 119.64 51.49 0.121 9842
 9844 3 43.95 119.44 51.59 0.102 9843
 9845 3 44.03 119.33 51.63 0.168 9844
 9846 3 44.1 119.24 51.78 0.18 9845
 9847 3 44.18 119.15 51.9 0.154 9846
 9848 3 44.2 119.04 52.06 0.11 9847
 9849 3 44.16 119.03 52.27 0.066 9848
 9850 3 44.27 118.95 52.41 0.095 9849
 9851 3 44.34 118.84 52.51 0.099 9850
 9852 3 44.37 118.65 52.6 0.081 9851
 9853 3 44.45 118.54 52.75 0.118 9852
 9854 3 44.49 118.54 52.89 0.135 9853
 9855 3 44.52 118.45 53.03 0.101 9854
 9856 3 44.45 118.34 53.14 0.087 9855
 9857 3 44.53 118.25 53.29 0.079 9856
 9858 3 44.61 118.04 53.46 0.112 9857
 9859 3 44.68 118.04 53.67 0.08 9858
 9860 3 44.78 118.04 53.84 0.089 9859
 9861 3 44.82 118.04 53.99 0.083 9860
 9862 3 44.78 118.15 54.04 0.061 9861
 9863 3 44.74 118.04 54.17 0.082 9862
 9864 3 42.62 122.29 45.59 0.408 884
 9865 3 42.45 122.3 45.63 0.402 9864
 9866 3 42.24 122.21 45.58 0.371 9865
 9867 3 42.05 122.11 45.56 0.366 9866
 9868 3 41.91 122.02 45.6 0.347 9867
 9869 3 41.76 121.9 45.66 0.324 9868
 9870 3 41.62 121.91 45.66 0.368 9869
 9871 3 41.52 121.82 45.73 0.33 9870
 9872 3 41.41 121.71 45.83 0.331 9871
 9873 3 41.26 121.51 45.9 0.349 9872
 9874 3 41.16 121.41 45.94 0.324 9873
 9875 3 41.05 121.32 46.05 0.332 9874
 9876 3 40.95 121.23 46.12 0.351 9875
 9877 3 40.85 121.02 46.21 0.36 9876
 9878 3 40.71 120.93 46.31 0.37 9877
 9879 3 40.63 120.73 46.35 0.341 9878
 9880 3 40.46 120.62 46.37 0.263 9879
 9881 3 40.43 120.53 46.52 0.282 9880
 9882 3 40.38 120.42 46.53 0.323 9881
 9883 3 40.35 120.23 46.55 0.282 9882
 9884 3 40.17 120.23 46.63 0.277 9883
 9885 3 40.05 120.12 46.67 0.304 9884
 9886 3 39.95 120.03 46.81 0.307 9885
 9887 3 39.88 119.92 46.91 0.291 9886
 9888 3 39.78 119.73 46.98 0.317 9887
 9889 3 39.63 119.64 47.04 0.331 9888
 9890 3 39.54 119.53 47.17 0.321 9889
 9891 3 39.43 119.53 47.28 0.349 9890
 9892 3 39.28 119.53 47.44 0.345 9891
 9893 3 39.26 119.45 47.53 0.369 9892
 9894 3 39.15 119.44 47.73 0.392 9893
 9895 3 39.11 119.44 47.85 0.4 9894
 9896 3 39.07 119.44 48.08 0.403 9895
 9897 3 39.05 119.44 48.27 0.394 9896
 9898 3 39.07 119.44 48.48 0.398 9897
 9899 3 39.06 119.44 48.66 0.416 9898
 9900 3 39.2 119.53 48.81 0.437 9899
 9901 3 39.31 119.53 48.98 0.405 9900
 9902 3 39.38 119.53 49.15 0.414 9901
 9903 3 39.5 119.54 49.3 0.402 9902
 9904 3 39.59 119.64 49.52 0.381 9903
 9905 3 39.74 119.64 49.71 0.36 9904
 9906 3 39.81 119.54 49.93 0.341 9905
 9907 3 39.88 119.54 50.09 0.324 9906
 9908 3 39.87 119.56 50.28 0.333 9907
 9909 3 39.92 119.45 50.49 0.328 9908
 9910 3 39.87 119.45 50.61 0.308 9909
 9911 3 39.78 119.45 50.79 0.325 9910
 9912 3 39.88 119.36 50.99 0.325 9911
 9913 3 39.88 119.36 51.17 0.328 9912
 9914 3 39.88 119.36 51.34 0.34 9913
 9915 3 39.89 119.25 51.52 0.336 9914
 9916 3 39.95 119.15 51.71 0.361 9915
 9917 3 39.99 119.06 51.92 0.406 9916
 9918 3 40.13 119.06 52.09 0.424 9917
 9919 3 40.2 119.06 52.24 0.439 9918
 9920 3 40.27 119.06 52.41 0.452 9919
 9921 3 40.32 118.95 52.57 0.47 9920
 9922 3 40.41 118.95 52.74 0.474 9921
 9923 3 40.38 118.87 52.91 0.452 9922
 9924 3 40.38 118.97 53.06 0.445 9923
 9925 3 40.7 118.95 53.24 0.418 9924
 9926 3 40.82 118.86 53.36 0.391 9925
 9927 3 41.06 118.86 53.54 0.399 9926
 9928 3 41.13 118.86 53.68 0.36 9927
 9929 3 41.24 118.95 53.85 0.347 9928
 9930 3 41.35 118.86 54 0.356 9929
 9931 3 41.57 118.87 54.13 0.339 9930
 9932 3 41.66 118.87 54.25 0.332 9931
 9933 3 41.81 118.87 54.35 0.33 9932
 9934 3 41.99 118.87 54.45 0.332 9933
 9935 3 42.09 118.96 54.5 0.306 9934
 9936 3 42.17 118.96 54.64 0.323 9935
 9937 3 42.28 118.96 54.78 0.33 9936
 9938 3 42.35 118.96 54.91 0.311 9937
 9939 3 42.45 118.96 55.1 0.334 9938
 9940 3 42.57 119.05 55.07 0.395 9939
 9941 3 42.81 119.05 55.1 0.426 9940
 9942 3 42.96 119.05 55.17 0.44 9941
 9943 3 43.14 119.16 55.23 0.455 9942
 9944 3 43.31 119.06 55.28 0.443 9943
 9945 3 43.42 119.06 55.38 0.383 9944
 9946 3 43.56 118.96 55.45 0.338 9945
 9947 3 43.7 118.96 55.56 0.325 9946
 9948 3 43.92 118.96 55.51 0.303 9947
 9949 3 44.14 118.96 55.48 0.308 9948
 9950 3 44.24 118.96 55.65 0.312 9949
 9951 3 44.35 118.86 55.8 0.324 9950
 9952 3 44.52 118.86 55.91 0.347 9951
 9953 3 44.67 118.87 56.02 0.35 9952
 9954 3 44.77 118.76 56.16 0.356 9953
 9955 3 44.89 118.76 56.31 0.361 9954
 9956 3 45.03 118.76 56.46 0.36 9955
 9957 3 45.16 118.76 56.56 0.353 9956
 9958 3 45.27 118.86 56.73 0.33 9957
 9959 3 45.42 118.86 56.87 0.301 9958
 9960 3 45.57 118.76 57.01 0.341 9959
 9961 3 45.73 118.76 57.16 0.345 9960
 9962 3 45.88 118.76 57.24 0.333 9961
 9963 3 46.03 118.65 57.38 0.351 9962
 9964 3 46.17 118.65 57.48 0.364 9963
 9965 3 46.32 118.66 57.59 0.372 9964
 9966 3 46.52 118.66 57.68 0.371 9965
 9967 3 46.67 118.76 57.74 0.409 9966
 9968 3 46.84 118.66 57.85 0.39 9967
 9969 3 47.02 118.66 57.88 0.429 9968
 9970 3 47.2 118.76 57.88 0.45 9969
 9971 3 47.42 118.85 57.85 0.458 9970
 9972 3 47.58 118.85 57.91 0.444 9971
 9973 3 47.8 118.95 57.85 0.399 9972
 9974 3 48.02 118.95 57.96 0.414 9973
 9975 3 48.22 119.05 58.03 0.354 9974
 9976 3 48.45 119.05 57.99 0.331 9975
 9977 3 48.65 119.13 58.04 0.335 9976
 9978 3 48.84 119.24 58.09 0.329 9977
 9979 3 49.02 119.24 58.14 0.312 9978
 9980 3 44.04 122.89 45.57 0.083 876
 9981 3 44.05 122.8 45.65 0.000125 9980
 9982 3 44.72 125.39 43.2 0.809 863
 9983 3 44.97 125.48 43.11 0.731 9982
 9984 3 45.18 125.57 43.1 0.622 9983
 9985 3 45.3 125.67 43.04 0.568 9984
 9986 3 45.47 125.78 43.13 0.53 9985
 9987 3 45.62 125.78 43.11 0.493 9986
 9988 3 45.79 125.76 43.1 0.485 9987
 9989 3 45.93 125.88 43.14 0.472 9988
 9990 3 46.04 125.98 43.16 0.449 9989
 9991 3 46.18 125.98 43.09 0.427 9990
 9992 3 46.36 126.07 43.02 0.384 9991
 9993 3 46.51 126.16 43.02 0.379 9992
 9994 3 46.66 126.16 43.03 0.365 9993
 9995 3 46.83 126.27 42.95 0.338 9994
 9996 3 47.04 126.27 42.92 0.316 9995
 9997 3 47.15 126.37 42.88 0.315 9996
 9998 3 47.33 126.35 42.85 0.334 9997
 9999 3 47.5 126.46 42.78 0.349 9998
 10000 3 47.65 126.35 42.74 0.338 9999
 10001 3 47.82 126.46 42.75 0.317 10000
 10002 3 47.99 126.46 42.7 0.326 10001
 10003 3 48.25 126.54 42.61 0.382 10002
 10004 3 48.43 126.54 42.58 0.393 10003
 10005 3 48.6 126.54 42.62 0.351 10004
 10006 3 48.77 126.66 42.62 0.345 10005
 10007 3 48.93 126.75 42.68 0.383 10006
 10008 3 49.21 126.84 42.62 0.394 10007
 10009 3 49.4 126.84 42.67 0.411 10008
 10010 3 49.57 126.84 42.68 0.427 10009
 10011 3 49.71 126.84 42.69 0.43 10010
 10012 3 49.86 126.83 42.69 0.422 10011
 10013 3 49.99 126.74 42.72 0.423 10012
 10014 3 50.14 126.53 42.67 0.433 10013
 10015 3 50.32 126.45 42.67 0.485 10014
 10016 3 50.38 126.45 42.82 0.535 10015
 10017 3 50.59 126.45 42.76 0.577 10016
 10018 3 50.75 126.23 42.75 0.577 10017
 10019 3 50.94 126.23 42.68 0.57 10018
 10020 3 51.08 126.14 42.72 0.569 10019
 10021 3 51.26 126.14 42.69 0.549 10020
 10022 3 51.41 126.04 42.64 0.54 10021
 10023 3 51.57 125.93 42.58 0.529 10022
 10024 3 51.68 125.94 42.65 0.529 10023
 10025 3 51.82 125.94 42.71 0.494 10024
 10026 3 51.93 125.83 42.85 0.469 10025
 10027 3 52.04 125.83 42.97 0.444 10026
 10028 3 52.16 125.74 43.08 0.484 10027
 10029 3 52.29 125.74 43.23 0.493 10028
 10030 3 52.51 125.63 43.68 0.615 10029
 10031 3 52.64 125.74 43.71 0.56 10030
 10032 3 52.89 125.83 43.68 0.478 10031
 10033 3 53.04 125.93 43.73 0.441 10032
 10034 3 53.18 125.93 43.73 0.41 10033
 10035 3 53.36 126.23 43.71 0.435 10034
 10036 3 53.53 126.14 43.64 0.422 10035
 10037 3 53.6 126.23 43.71 0.424 10036
 10038 3 53.75 126.33 43.64 0.462 10037
 10039 3 53.93 126.42 43.57 0.469 10038
 10040 3 54.1 126.41 43.47 0.444 10039
 10041 3 54.29 126.52 43.43 0.432 10040
 10042 3 54.43 126.52 43.4 0.437 10041
 10043 3 54.57 126.41 43.4 0.451 10042
 10044 3 54.75 126.52 43.22 0.481 10043
 10045 3 54.86 126.42 43.23 0.474 10044
 10046 3 55.03 126.31 43.23 0.454 10045
 10047 3 55.16 126.31 43.22 0.444 10046
 10048 3 55.34 126.41 43.2 0.446 10047
 10049 3 55.47 126.31 43.19 0.461 10048
 10050 3 55.64 126.41 43.13 0.401 10049
 10051 3 55.81 126.41 43.15 0.412 10050
 10052 3 55.97 126.41 43.09 0.423 10051
 10053 3 56.11 126.31 43.06 0.428 10052
 10054 3 56.31 126.4 43.09 0.455 10053
 10055 3 56.47 126.31 43.09 0.471 10054
 10056 3 56.61 126.31 43.05 0.49 10055
 10057 3 56.72 126.21 43.05 0.486 10056
 10058 3 56.86 126.1 43.02 0.479 10057
 10059 3 57.05 126.09 42.99 0.504 10058
 10060 3 57.15 125.99 42.94 0.539 10059
 10061 3 57.26 125.9 42.91 0.546 10060
 10062 3 57.4 125.79 42.87 0.522 10061
 10063 3 57.54 125.71 42.74 0.492 10062
 10064 3 57.62 125.69 42.52 0.428 10063
 10065 3 57.76 125.6 42.48 0.403 10064
 10066 3 57.89 125.49 42.34 0.429 10065
 10067 3 57.98 125.39 42.24 0.43 10066
 10068 3 58.1 125.3 42.12 0.443 10067
 10069 3 58.23 125.29 41.98 0.488 10068
 10070 3 58.41 125.19 41.84 0.525 10069
 10071 3 58.48 124.99 41.81 0.525 10070
 10072 3 58.58 124.88 41.73 0.544 10071
 10073 3 58.69 124.79 41.66 0.522 10072
 10074 3 58.81 124.69 41.62 0.507 10073
 10075 3 58.95 124.69 41.51 0.459 10074
 10076 3 59.08 124.48 41.44 0.431 10075
 10077 3 59.19 124.48 41.37 0.396 10076
 10078 3 59.34 124.38 41.31 0.399 10077
 10079 3 59.45 124.16 41.22 0.408 10078
 10080 3 59.66 124.07 41.19 0.448 10079
 10081 3 59.79 123.97 41.13 0.473 10080
 10082 3 59.94 123.86 41.12 0.48 10081
 10083 3 60.09 123.77 41.11 0.465 10082
 10084 3 60.22 123.67 41.11 0.467 10083
 10085 3 60.44 123.56 41.12 0.485 10084
 10086 3 60.63 123.56 41.08 0.503 10085
 10087 3 60.81 123.47 41.04 0.561 10086
 10088 3 61.55 123.15 41.11 0.766 10087
 10089 3 61.59 123.26 41.01 0.772 10088
 10090 3 61.62 123.37 40.94 0.726 10089
 10091 3 61.73 123.37 40.83 0.664 10090
 10092 3 61.73 123.46 40.69 0.604 10091
 10093 3 61.86 123.56 40.58 0.539 10092
 10094 3 61.91 123.56 40.41 0.49 10093
 10095 3 61.99 123.76 40.27 0.406 10094
 10096 3 62.02 123.76 40.09 0.381 10095
 10097 3 62.09 123.76 39.94 0.352 10096
 10098 3 62.19 123.85 39.84 0.29 10097
 10099 3 62.23 123.74 39.63 0.3 10098
 10100 3 62.26 123.74 39.45 0.302 10099
 10101 3 62.33 123.74 39.31 0.301 10100
 10102 3 62.42 123.85 39.17 0.308 10101
 10103 3 62.48 123.85 39.02 0.285 10102
 10104 3 62.58 123.84 38.89 0.287 10103
 10105 3 62.7 123.93 38.77 0.311 10104
 10106 3 62.79 123.94 38.62 0.296 10105
 10107 3 62.94 124.05 38.45 0.266 10106
 10108 3 63.01 124.05 38.27 0.301 10107
 10109 3 63.09 124.03 38.1 0.285 10108
 10110 3 63.19 124.03 38 0.285 10109
 10111 3 63.28 124.03 37.78 0.302 10110
 10112 3 63.31 124.03 37.64 0.293 10111
 10113 3 63.45 123.94 37.52 0.307 10112
 10114 3 63.58 123.83 37.38 0.251 10113
 10115 3 63.59 123.92 37.3 0.308 10114
 10116 3 63.7 123.91 37.14 0.346 10115
 10117 3 63.72 124.01 37.02 0.358 10116
 10118 3 63.87 124.01 36.94 0.377 10117
 10119 3 63.97 124.02 36.82 0.394 10118
 10120 3 64.11 123.91 36.69 0.454 10119
 10121 3 64.22 123.82 36.5 0.501 10120
 10122 3 64.28 123.82 36.38 0.497 10121
 10123 3 64.4 123.61 36.16 0.513 10122
 10124 3 64.45 123.72 36.07 0.495 10123
 10125 3 64.56 123.8 35.94 0.462 10124
 10126 3 64.67 123.91 35.8 0.439 10125
 10127 3 64.72 123.91 35.67 0.397 10126
 10128 3 64.81 124 35.53 0.393 10127
 10129 3 64.89 124.21 35.45 0.403 10128
 10130 3 64.97 124.3 35.32 0.437 10129
 10131 3 65.03 124.39 35.17 0.438 10130
 10132 3 65.08 124.5 35 0.52 10131
 10133 3 65.09 124.6 34.91 0.47 10132
 10134 3 65.15 124.7 34.75 0.426 10133
 10135 3 65.18 124.9 34.62 0.42 10134
 10136 3 65.21 125.01 34.48 0.386 10135
 10137 3 65.24 125.01 34.31 0.386 10136
 10138 3 65.26 125 34.12 0.362 10137
 10139 3 65.26 125 33.94 0.37 10138
 10140 3 65.37 125 33.7 0.376 10139
 10141 3 65.4 125 33.6 0.404 10140
 10142 3 65.51 125 33.45 0.454 10141
 10143 3 65.59 125.09 33.28 0.478 10142
 10144 3 65.62 124.98 33.13 0.517 10143
 10145 3 65.68 124.98 32.98 0.474 10144
 10146 3 65.79 125.09 32.88 0.441 10145
 10147 3 65.84 125.18 32.77 0.364 10146
 10148 3 65.9 125.28 32.64 0.338 10147
 10149 3 65.93 125.39 32.5 0.293 10148
 10150 3 66.01 125.48 32.35 0.281 10149
 10151 3 66.28 125.49 31.88 0.401 10150
 10152 3 66.67 125.77 31.52 0.159 10151
 10153 3 66.81 125.88 31.52 0.185 10152
 10154 3 66.96 125.98 31.58 0.235 10153
 10155 3 67.04 126.07 31.63 0.28 10154
 10156 3 67.17 126.07 31.65 0.34 10155
 10157 3 67.31 126.17 31.61 0.357 10156
 10158 3 67.45 126.15 31.66 0.359 10157
 10159 3 67.51 125.87 32.03 0.075 10158
 10160 3 67.6 126.16 31.57 0.355 10158
 10161 3 67.56 126.18 32.25 0.109 10160
 10162 3 67.72 126.07 32.36 0.125 10161
 10163 3 67.72 125.99 32.56 0.099 10162
 10164 3 67.78 125.89 32.83 0.12 10163
 10165 3 67.85 125.78 32.89 0.152 10164
 10166 3 67.97 125.88 32.93 0.151 10165
 10167 3 68.11 125.96 33.04 0.112 10166
 10168 3 68.22 126.16 33.06 0.111 10167
 10169 3 68.31 126.27 33.1 0.144 10168
 10170 3 68.37 126.37 33.13 0.09 10169
 10171 3 67.71 125.68 33.1 0.078 10165
 10172 3 67.59 125.57 33.16 0.102 10171
 10173 3 67.43 125.57 33.27 0.101 10172
 10174 3 67.34 125.59 33.32 0.097 10173
 10175 3 67.31 125.49 33.46 0.114 10174
 10176 3 67.26 125.38 33.67 0.11 10175
 10177 3 67.21 125.38 33.84 0.104 10176
 10178 3 67.24 125.38 33.98 0.061 10177
 10179 3 67.28 125.38 34.24 0.215 10178
 10180 3 67.34 125.68 34.42 0.087 10179
 10181 3 67.42 125.79 34.55 0.132 10180
 10182 3 67.5 125.88 34.74 0.166 10181
 10183 3 67.56 126.18 34.88 0.114 10182
 10184 3 67.62 126.29 35.06 0.103 10183
 10185 3 67.72 126.29 35.24 0.105 10184
 10186 3 67.89 126.29 35.31 0.095 10185
 10187 3 68 126.38 35.47 0.09 10186
 10188 3 67.92 126.38 35.63 0.119 10187
 10189 3 67.89 126.38 35.75 0.148 10188
 10190 3 67.87 126.29 35.9 0.212 10189
 10191 3 67.8 126.1 36.07 0.056 10190
 10192 3 67.72 126.1 36.2 0.097 10191
 10193 3 67.59 125.99 36.31 0.091 10192
 10194 3 67.45 125.99 36.43 0.101 10193
 10195 3 67.33 125.9 36.56 0.099 10194
 10196 3 67.22 126.01 36.6 0.053 10195
 10197 3 68.03 126.49 36 0.102 10190
 10198 3 68.18 126.6 36.08 0.085 10197
 10199 3 68.38 126.69 36.19 0.135 10198
 10200 3 68.49 126.8 36.31 0.175 10199
 10201 3 68.54 126.8 36.69 0.135 10200
 10202 3 68.52 126.8 36.82 0.131 10201
 10203 3 68.54 126.69 37.03 0.08 10202
 10204 3 68.55 126.7 37.2 0.072 10203
 10205 3 68.49 126.7 37.35 0.06 10204
 10206 3 68.71 126.8 37.25 0.053 10205
 10207 3 68.68 126.8 37.07 0.048 10206
 10208 3 68.76 126.69 36.06 0.077 10200
 10209 3 68.71 126.6 35.99 0.06 10208
 10210 3 68.7 126.39 35.96 0.089 10209
 10211 3 68.67 126.3 36.06 0.071 10210
 10212 3 67.46 125.09 34.24 0.092 10179
 10213 3 67.59 125.09 34.35 0.069 10212
 10214 3 67.68 124.99 34.37 0.109 10213
 10215 3 67.84 124.79 34.23 0.078 10214
 10216 3 67.89 124.68 34.03 0.101 10215
 10217 3 67.81 125.96 32.09 0.103 10162
 10218 3 67.81 125.87 32.02 0.084 10217
 10219 3 67.66 126.48 32.4 0.098 10161
 10220 3 67.67 126.68 32.51 0.097 10219
 10221 3 67.7 126.77 32.64 0.083 10220
 10222 3 67.77 126.99 32.7 0.108 10221
 10223 3 67.86 127.27 32.69 0.105 10222
 10224 3 68.08 127.37 32.8 0.133 10223
 10225 3 68.15 127.46 32.88 0.121 10224
 10226 3 68.29 127.46 33.02 0.086 10225
 10227 3 68.38 127.46 33.13 0.087 10226
 10228 3 68.46 127.57 33.17 0.144 10227
 10229 3 68.55 127.77 33.13 0.101 10228
 10230 3 68.63 127.87 33.13 0.085 10229
 10231 3 68.68 127.96 33.23 0.063 10230
 10232 3 68.74 128.07 33.3 0.076 10231
 10233 3 68.66 128.16 33.31 0.042 10232
 10234 3 68.6 128.37 33.41 0.075 10233
 10235 3 68.61 128.27 33.6 0.076 10234
 10236 3 68.46 128.27 33.85 0.138 10235
 10237 3 68.36 128.19 33.98 0.092 10236
 10238 3 68.29 128.08 34.09 0.057 10237
 10239 3 68.32 128.08 34.24 0.081 10238
 10240 3 68.33 128.19 34.42 0.1 10239
 10241 3 68.32 128.19 34.55 0.095 10240
 10242 3 67.73 126.27 31.19 0.243 10160
 10243 3 67.88 126.26 30.98 0.179 10242
 10244 3 68.01 126.15 30.82 0.149 10243
 10245 3 68.09 126.05 30.71 0.16 10244
 10246 3 68.23 126.05 30.61 0.14 10245
 10247 3 68.32 126.05 30.48 0.166 10246
 10248 3 68.45 125.94 30.34 0.158 10247
 10249 3 68.65 125.85 30.23 0.157 10248
 10250 3 68.76 125.85 30.12 0.159 10249
 10251 3 68.87 125.75 30.11 0.178 10250
 10252 3 69.04 125.66 30.03 0.181 10251
 10253 3 69.13 125.55 30 0.203 10252
 10254 3 69.32 125.44 29.91 0.145 10253
 10255 3 69.4 125.35 29.82 0.176 10254
 10256 3 69.48 125.25 29.66 0.173 10255
 10257 3 69.54 125.14 29.53 0.253 10256
 10258 3 69.63 125.03 29.3 0.374 10257
 10259 3 69.62 124.64 29.82 0.095 10258
 10260 3 69.59 124.55 29.89 0.114 10259
 10261 3 69.54 124.35 29.94 0.172 10260
 10262 3 69.63 124.14 29.68 0.104 10261
 10263 3 69.73 124.03 29.64 0.147 10262
 10264 3 69.87 123.94 29.53 0.144 10263
 10265 3 69.9 123.74 29.73 0.108 10264
 10266 3 69.91 123.64 29.93 0.061 10265
 10267 3 69.73 125.14 29.07 0.329 10258
 10268 3 69.74 125.24 28.89 0.358 10267
 10269 3 69.81 125.14 28.78 0.428 10268
 10270 3 70.37 125.54 29.14 0.115 10269
 10271 3 70.51 125.54 29.32 0.102 10270
 10272 3 70.59 125.54 29.48 0.155 10271
 10273 3 70.7 125.54 29.57 0.189 10272
 10274 3 70.4 125.75 29.75 0.076 10273
 10275 3 70.37 125.75 29.87 0.102 10274
 10276 3 70.98 125.64 29.53 0.155 10273
 10277 3 71.06 125.64 29.62 0.164 10276
 10278 3 71.2 125.73 29.89 0.093 10277
 10279 3 71.32 125.93 29.91 0.093 10278
 10280 3 69.67 124.94 28.5 0.295 10269
 10281 3 69.68 124.83 28.37 0.265 10280
 10282 3 69.68 124.83 28.18 0.237 10281
 10283 3 69.71 124.83 28.03 0.174 10282
 10284 3 69.71 124.83 27.84 0.147 10283
 10285 3 69.76 124.92 27.71 0.145 10284
 10286 3 69.81 124.92 27.55 0.108 10285
 10287 3 69.87 124.92 27.37 0.159 10286
 10288 3 69.98 124.93 27.23 0.149 10287
 10289 3 70.15 125.04 27.19 0.171 10288
 10290 3 70.28 125.03 27.14 0.163 10289
 10291 3 70.42 125.03 26.98 0.167 10290
 10292 3 70.51 124.92 26.87 0.171 10291
 10293 3 70.62 124.82 26.78 0.153 10292
 10294 3 70.73 124.73 26.71 0.171 10293
 10295 3 70.74 124.51 26.59 0.218 10294
 10296 3 70.93 124.31 26.61 0.165 10295
 10297 3 71.04 124.21 26.62 0.176 10296
 10298 3 71.08 124.12 26.59 0.176 10297
 10299 3 71.08 123.92 26.68 0.193 10298
 10300 3 71.18 123.81 26.78 0.247 10299
 10301 3 71.24 123.71 26.84 0.313 10300
 10302 3 71.33 123.63 26.91 0.385 10301
 10303 3 71.41 123.51 26.93 0.381 10302
 10304 3 71.3 123.31 26.91 0.335 10303
 10305 3 71.32 123.12 26.87 0.358 10304
 10306 3 71.35 123.01 26.8 0.356 10305
 10307 3 71.45 122.81 26.59 0.293 10306
 10308 3 71.55 122.7 26.43 0.296 10307
 10309 3 71.59 122.51 26.37 0.311 10308
 10310 3 71.64 122.4 26.16 0.298 10309
 10311 3 71.7 122.31 25.98 0.254 10310
 10312 3 71.67 122.11 26 0.186 10311
 10313 3 71.65 122.01 25.84 0.176 10312
 10314 3 71.62 121.9 25.82 0.174 10313
 10315 3 71.65 121.7 25.73 0.172 10314
 10316 3 71.59 121.61 25.73 0.207 10315
 10317 3 71.54 121.51 25.48 0.144 10316
 10318 3 71.51 121.31 25.41 0.143 10317
 10319 3 71.43 121.2 25.37 0.174 10318
 10320 3 71.43 121.01 25.32 0.163 10319
 10321 3 71.4 120.81 25.32 0.162 10320
 10322 3 71.35 120.61 25.23 0.173 10321
 10323 3 71.29 120.4 25.18 0.192 10322
 10324 3 71.25 120.31 25.14 0.161 10323
 10325 3 71.3 120.11 25.09 0.147 10324
 10326 3 71.33 119.9 25.05 0.156 10325
 10327 3 71.27 119.7 25.09 0.148 10326
 10328 3 71.22 119.61 24.98 0.147 10327
 10329 3 71.19 119.51 24.89 0.144 10328
 10330 3 71.16 119.31 24.81 0.117 10329
 10331 3 71.1 119.11 24.74 0.147 10330
 10332 3 71.08 119.01 24.67 0.143 10331
 10333 3 71.02 118.89 24.7 0.163 10332
 10334 3 71.02 118.69 24.63 0.191 10333
 10335 3 71.07 118.51 24.58 0.193 10334
 10336 3 71.02 118.39 24.54 0.188 10335
 10337 3 71.11 118.11 24.79 0.096 10336
 10338 3 71.13 118.01 24.9 0.125 10337
 10339 3 71.14 117.9 25.04 0.132 10338
 10340 3 71.08 117.8 25.24 0.111 10339
 10341 3 70.99 117.69 25.29 0.114 10340
 10342 3 70.89 117.6 25.33 0.126 10341
 10343 3 70.96 117.5 25.45 0.104 10342
 10344 3 70.96 117.41 25.56 0.136 10343
 10345 3 71.07 117.41 25.7 0.103 10344
 10346 3 71.16 117.41 25.81 0.106 10345
 10347 3 71.25 117.4 25.86 0.132 10346
 10348 3 71.44 117.4 25.99 0.126 10347
 10349 3 71.53 117.51 26.15 0.127 10348
 10350 3 71.61 117.61 26.33 0.152 10349
 10351 3 71.66 117.61 26.45 0.125 10350
 10352 3 71.69 117.51 26.63 0.124 10351
 10353 3 71.75 117.51 26.74 0.161 10352
 10354 3 71.75 117.51 26.97 0.183 10353
 10355 3 71.78 117.42 27.18 0.175 10354
 10356 3 71.85 117.31 27.35 0.132 10355
 10357 3 71.96 117.51 27.54 0.125 10356
 10358 3 72 117.62 27.65 0.105 10357
 10359 3 72.11 117.71 27.75 0.104 10358
 10360 3 72.13 117.81 27.82 0.107 10359
 10361 3 72.19 118.01 27.87 0.108 10360
 10362 3 72.22 118.12 27.96 0.148 10361
 10363 3 72.25 118.21 28.07 0.17 10362
 10364 3 72.24 118.31 28.12 0.189 10363
 10365 3 72.27 118.31 28.25 0.274 10364
 10366 3 72.24 118.71 28.11 0.148 10365
 10367 3 72.26 118.81 28.3 0.117 10366
 10368 3 72.3 118.92 28.44 0.155 10367
 10369 3 72.33 119.01 28.55 0.165 10368
 10370 3 72.36 119.12 28.69 0.209 10369
 10371 3 72.58 119.42 28.69 0.157 10370
 10372 3 72.69 119.51 28.8 0.136 10371
 10373 3 72.96 119.61 28.75 0.087 10372
 10374 3 73.12 119.62 28.59 0.075 10373
 10375 3 73.16 119.62 28.44 0.093 10374
 10376 3 73.16 119.71 28.34 0.000125 10375
 10377 3 72.2 118.72 28.8 0.094 10370
 10378 3 72.12 118.63 28.87 0.091 10377
 10379 3 72.01 118.52 29 0.124 10378
 10380 3 71.93 118.43 29.05 0.183 10379
 10381 3 71.88 118.13 29.09 0.058 10380
 10382 3 71.83 117.93 29.08 0.051 10381
 10383 3 71.74 118.63 29.19 0.115 10380
 10384 3 71.57 118.73 29.32 0.126 10383
 10385 3 71.5 118.82 29.32 0.156 10384
 10386 3 71.44 119.03 29.25 0.144 10385
 10387 3 71.35 119.12 29.03 0.094 10386
 10388 3 71.33 119.32 28.91 0.13 10387
 10389 3 72.39 117.92 28.53 0.111 10365
 10390 3 72.5 117.81 28.59 0.11 10389
 10391 3 72.61 117.71 28.71 0.097 10390
 10392 3 70.97 118.3 24.33 0.153 10336
 10393 3 70.92 118.1 24.36 0.15 10392
 10394 3 70.89 118 24.24 0.13 10393
 10395 3 70.83 117.89 24.11 0.202 10394
 10396 3 70.8 117.8 24.02 0.256 10395
 10397 3 70.76 117.69 23.92 0.301 10396
 10398 3 70.75 117.69 23.74 0.344 10397
 10399 3 70.72 117.6 23.67 0.344 10398
 10400 3 70.65 117.39 23.43 0.344 10399
 10401 3 70.62 117.39 23.31 0.297 10400
 10402 3 70.56 117.3 23.2 0.328 10401
 10403 3 70.62 117.39 22.88 0.248 10402
 10404 3 70.67 117.39 22.54 0.144 10403
 10405 3 70.59 117.28 22.45 0.149 10404
 10406 3 70.59 117.19 22.33 0.185 10405
 10407 3 70.54 117.08 22.2 0.196 10406
 10408 3 70.56 116.99 22.08 0.177 10407
 10409 3 70.51 116.99 21.86 0.147 10408
 10410 3 70.53 116.89 21.77 0.18 10409
 10411 3 70.54 116.69 21.72 0.206 10410
 10412 3 70.54 116.58 21.56 0.201 10411
 10413 3 70.6 116.58 21.29 0.17 10412
 10414 3 70.68 116.59 21.13 0.169 10413
 10415 3 70.68 116.48 20.92 0.157 10414
 10416 3 70.74 116.39 20.81 0.148 10415
 10417 3 70.8 116.18 20.72 0.156 10416
 10418 3 70.79 116.09 20.47 0.197 10417
 10419 3 70.82 115.98 20.4 0.176 10418
 10420 3 70.82 115.78 20.27 0.158 10419
 10421 3 70.83 115.67 20.18 0.142 10420
 10422 3 70.83 115.48 20.11 0.129 10421
 10423 3 70.85 115.37 20.06 0.141 10422
 10424 3 70.89 115.28 19.88 0.166 10423
 10425 3 70.95 115.17 19.74 0.165 10424
 10426 3 71.03 115.07 19.6 0.179 10425
 10427 3 71.14 115.07 19.54 0.197 10426
 10428 3 71.25 114.96 19.4 0.215 10427
 10429 3 71.38 114.96 19.4 0.239 10428
 10430 3 71.52 114.96 19.35 0.262 10429
 10431 3 71.64 114.87 19.47 0.309 10430
 10432 3 71.75 114.67 19.36 0.331 10431
 10433 3 71.76 114.46 19.24 0.338 10432
 10434 3 71.42 114.37 18.81 0.106 10433
 10435 3 71.42 114.26 18.72 0.102 10434
 10436 3 71.4 114.06 18.61 0.073 10435
 10437 3 71.34 113.96 18.58 0.072 10436
 10438 3 71.37 113.96 18.45 0.08 10437
 10439 3 71.4 113.76 18.24 0.058 10438
 10440 3 71.5 113.86 18.06 0.067 10439
 10441 3 71.93 114.47 19.36 0.307 10433
 10442 3 72.19 114.46 19.58 0.157 10441
 10443 3 72.26 114.37 19.58 0.138 10442
 10444 3 72.29 114.27 19.63 0.131 10443
 10445 3 72.37 114.07 19.63 0.123 10444
 10446 3 72.42 113.96 19.54 0.128 10445
 10447 3 72.51 113.87 19.52 0.158 10446
 10448 3 72.64 113.66 19.49 0.144 10447
 10449 3 72.71 113.57 19.42 0.15 10448
 10450 3 72.81 113.46 19.36 0.181 10449
 10451 3 72.95 113.35 19.33 0.168 10450
 10452 3 73.11 113.16 19.26 0.177 10451
 10453 3 73.29 113.06 19.13 0.209 10452
 10454 3 73.42 113.06 19.08 0.176 10453
 10455 3 73.53 113.06 19.01 0.224 10454
 10456 3 73.67 112.97 19.15 0.217 10455
 10457 3 73.76 112.86 18.99 0.26 10456
 10458 3 73.89 112.85 18.9 0.323 10457
 10459 3 74 112.85 18.76 0.334 10458
 10460 3 74.06 112.85 18.63 0.334 10459
 10461 3 74.09 112.85 18.45 0.145 10460
 10462 3 74.2 112.44 18.86 0.104 10460
 10463 3 74.29 112.44 18.8 0.138 10462
 10464 3 74.23 112.55 18.64 0.072 10463
 10465 3 74.39 112.24 18.71 0.128 10463
 10466 3 74.51 112.13 18.59 0.107 10465
 10467 3 74.64 112.14 18.48 0.141 10466
 10468 3 74.73 112.14 18.41 0.216 10467
 10469 3 74.86 112.34 18.52 0.21 10468
 10470 3 74.98 112.55 18.68 0.209 10469
 10471 3 75.12 112.64 18.93 0.164 10470
 10472 3 75.2 112.84 19.05 0.13 10471
 10473 3 75.28 113.05 19.09 0.098 10472
 10474 3 75.33 113.14 19.12 0.113 10473
 10475 3 75.41 113.23 19.09 0.099 10474
 10476 3 75.58 113.33 19.12 0.088 10475
 10477 3 75.67 113.44 19.18 0.185 10476
 10478 3 75.73 113.44 19.41 0.309 10477
 10479 3 75.76 113.64 19.46 0.325 10478
 10480 3 75.81 113.73 19.53 0.308 10479
 10481 3 75.87 114.03 19.57 0.27 10480
 10482 3 75.92 114.14 19.71 0.248 10481
 10483 3 75.95 114.23 19.77 0.289 10482
 10484 3 75.76 114.05 20.18 0.099 10483
 10485 3 75.7 113.94 20.34 0.121 10484
 10486 3 75.65 113.94 20.44 0.148 10485
 10487 3 75.61 113.94 20.55 0.167 10486
 10488 3 75.54 113.94 20.69 0.119 10487
 10489 3 75.42 113.95 20.84 0.102 10488
 10490 3 75.34 113.95 20.98 0.118 10489
 10491 3 75.26 113.86 21.16 0.114 10490
 10492 3 75.18 113.86 21.3 0.105 10491
 10493 3 75.06 113.86 21.5 0.082 10492
 10494 3 75.03 113.87 21.62 0.054 10493
 10495 3 74.98 113.86 21.73 0.064 10494
 10496 3 76.17 114.44 19.55 0.119 10483
 10497 3 76.22 114.54 19.62 0.121 10496
 10498 3 76.24 114.65 19.77 0.082 10497
 10499 3 76.24 114.64 19.91 0.082 10498
 10500 3 76.25 114.73 20.05 0.143 10499
 10501 3 76.27 114.73 20.16 0.199 10500
 10502 3 76.3 114.83 20.32 0.291 10501
 10503 3 76.38 114.95 20.41 0.351 10502
 10504 3 76.36 115.04 20.55 0.366 10503
 10505 3 76.41 115.15 20.68 0.365 10504
 10506 3 76.49 115.04 20.8 0.306 10505
 10507 3 76.53 114.54 21.11 0.13 10506
 10508 3 76.53 114.45 21.23 0.284 10507
 10509 3 76.75 114.95 21.09 0.107 10508
 10510 3 76.86 115.15 21.07 0.093 10509
 10511 3 76.89 115.24 21.11 0.09 10510
 10512 3 76.91 115.34 21.16 0.111 10511
 10513 3 76.9 115.54 21.25 0.079 10512
 10514 3 76.96 115.65 21.34 0.084 10513
 10515 3 77.01 115.65 21.5 0.096 10514
 10516 3 77.02 115.65 21.66 0.118 10515
 10517 3 77.04 115.54 21.75 0.178 10516
 10518 3 76.95 115.24 21.86 0.092 10517
 10519 3 76.75 115.15 22.03 0.072 10518
 10520 3 76.6 115.35 21.98 0.112 10519
 10521 3 76.48 115.34 22 0.104 10520
 10522 3 77.19 115.84 21.78 0.104 10517
 10523 3 77.32 115.95 21.68 0.137 10522
 10524 3 77.38 115.95 21.53 0.059 10523
 10525 3 77.46 116.04 21.48 0.065 10524
 10526 3 77.46 116.15 21.39 0.046 10525
 10527 3 77.4 116.15 21.8 0.135 10523
 10528 3 77.35 116.24 22 0.074 10527
 10529 3 77.38 116.34 22.12 0.082 10528
 10530 3 77.48 116.45 22.16 0.093 10529
 10531 3 77.55 116.45 22.36 0.07 10530
 10532 3 77.57 116.54 22.48 0.055 10531
 10533 3 77.6 116.65 22.55 0.119 10532
 10534 3 77.61 116.84 22.64 0.114 10533
 10535 3 77.56 116.95 22.8 0.144 10534
 10536 3 77.56 117.15 22.89 0.148 10535
 10537 3 77.64 117.45 23.07 0.095 10536
 10538 3 77.68 117.54 23.09 0.093 10537
 10539 3 77.7 117.74 23.11 0.092 10538
 10540 3 77.72 117.95 23.12 0.089 10539
 10541 3 77.8 118.04 23.12 0.08 10540
 10542 3 77.94 118.15 23.09 0.127 10541
 10543 3 78.07 118.24 23.08 0.094 10542
 10544 3 78.17 118.05 23.19 0.046 10543
 10545 3 78.15 117.85 23.23 0.066 10544
 10546 3 77.59 117.15 22.68 0.06 10536
 10547 3 77.62 117.34 22.62 0.071 10546
 10548 3 76.35 114.14 21.3 0.225 10508
 10549 3 76.36 113.94 21.28 0.277 10548
 10550 3 76.36 113.84 21.27 0.262 10549
 10551 3 76.36 113.64 21.3 0.241 10550
 10552 3 76.4 113.55 21.28 0.227 10551
 10553 3 76.62 113.34 21.09 0.119 10552
 10554 3 76.79 113.24 21.02 0.12 10553
 10555 3 76.91 113.15 20.93 0.092 10554
 10556 3 77.02 113.04 20.89 0.081 10555
 10557 3 77.13 112.84 20.84 0.062 10556
 10558 3 77.3 112.84 20.82 0.144 10557
 10559 3 77.53 113.14 20.91 0.091 10558
 10560 3 77.65 113.23 21 0.111 10559
 10561 3 77.65 113.34 21.16 0.095 10560
 10562 3 77.62 113.34 21.3 0.076 10561
 10563 3 74.8 111.84 18.28 0.126 10468
 10564 3 74.88 111.64 18.25 0.139 10563
 10565 3 74.96 111.53 18.18 0.155 10564
 10566 3 75.13 111.44 18.14 0.185 10565
 10567 3 75.41 111.64 18.05 0.117 10566
 10568 3 75.54 111.73 18.08 0.068 10567
 10569 3 75.68 111.83 18.1 0.093 10568
 10570 3 75.65 111.94 18.15 0.143 10569
 10571 3 75.05 111.23 18.21 0.083 10566
 10572 3 71.72 115.06 19.99 0.079 10431
 10573 3 71.75 115.17 20.13 0.075 10572
 10574 3 71.78 115.17 20.24 0.059 10573
 10575 3 71.83 115.17 20.42 0.099 10574
 10576 3 71.86 115.17 20.56 0.119 10575
 10577 3 71.97 115.37 20.67 0.149 10576
 10578 3 72 115.37 20.83 0.121 10577
 10579 3 72.01 115.57 21.06 0.069 10578
 10580 3 71.95 115.48 21.2 0.071 10579
 10581 3 71.86 115.37 21.4 0.078 10580
 10582 3 71.83 115.37 21.52 0.086 10581
 10583 3 71.94 115.17 21.7 0.102 10582
 10584 3 71.89 115.07 21.79 0.116 10583
 10585 3 71.8 114.98 21.79 0.124 10584
 10586 3 70.9 116.09 20.86 0.113 10417
 10587 3 70.98 115.98 20.92 0.064 10586
 10588 3 70.26 117.1 23.54 0.115 10402
 10589 3 70.25 117 23.35 0.082 10588
 10590 3 70.2 116.8 23.29 0.09 10589
 10591 3 70.12 116.69 23.24 0.121 10590
 10592 3 70.08 116.6 23.13 0.172 10591
 10593 3 70.04 116.19 23.08 0.104 10592
 10594 3 69.96 116 22.95 0.139 10593
 10595 3 69.93 115.8 22.88 0.155 10594
 10596 3 69.93 115.5 22.83 0.105 10595
 10597 3 69.9 115.39 22.85 0.104 10596
 10598 3 69.85 115.19 22.86 0.092 10597
 10599 3 69.91 115.1 22.86 0.095 10598
 10600 3 69.91 115 22.79 0.144 10599
 10601 3 69.89 114.8 22.77 0.132 10600
 10602 3 69.89 114.69 22.67 0.141 10601
 10603 3 69.88 114.6 22.52 0.162 10602
 10604 3 69.8 114.39 22.35 0.099 10603
 10605 3 69.83 114.39 22.24 0.1 10604
 10606 3 69.75 114.19 22.11 0.122 10605
 10607 3 69.69 114 21.97 0.113 10606
 10608 3 69.61 113.89 21.85 0.09 10607
 10609 3 69.59 113.8 21.77 0.134 10608
 10610 3 69.62 113.69 21.67 0.231 10609
 10611 3 69.62 113.6 21.59 0.236 10610
 10612 3 69.59 113.5 21.57 0.224 10611
 10613 3 69.57 113.3 21.52 0.174 10612
 10614 3 69.5 113.1 21.39 0.119 10613
 10615 3 69.5 113 21.32 0.12 10614
 10616 3 69.5 112.8 21.19 0.128 10615
 10617 3 69.53 112.58 21.05 0.117 10616
 10618 3 69.54 112.49 20.84 0.157 10617
 10619 3 69.5 112.39 20.78 0.16 10618
 10620 3 69.34 112.49 20.64 0.094 10619
 10621 3 69.17 112.5 20.59 0.102 10620
 10622 3 69.04 112.49 20.48 0.077 10621
 10623 3 68.96 112.59 20.39 0.103 10622
 10624 3 68.87 112.49 20.25 0.098 10623
 10625 3 68.82 112.49 20.16 0.076 10624
 10626 3 69.59 112.19 20.78 0.096 10619
 10627 3 69.56 112.08 20.75 0.149 10626
 10628 3 69.56 111.89 20.64 0.199 10627
 10629 3 69.95 111.99 20.66 0.135 10628
 10630 3 70.06 111.89 20.64 0.166 10629
 10631 3 70.09 111.58 20.75 0.145 10630
 10632 3 70.11 111.39 20.93 0.101 10631
 10633 3 69.31 111.78 20.64 0.168 10628
 10634 3 69.09 111.68 20.67 0.077 10633
 10635 3 70.2 117.1 23.77 0.095 10588
 10636 3 70.12 117 23.83 0.086 10635
 10637 3 70.11 117 23.95 0.000125 10636
 10638 3 71.87 122.61 25.68 0.12 10311
 10639 3 71.94 122.59 25.59 0.15 10638
 10640 3 72.09 122.59 25.52 0.113 10639
 10641 3 72.12 122.5 25.39 0.102 10640
 10642 3 72.11 122.4 25.3 0.145 10641
 10643 3 72.28 122.4 25.14 0.078 10642
 10644 3 72.36 122.29 25 0.13 10643
 10645 3 72.48 122.18 24.82 0.115 10644
 10646 3 72.5 122.19 24.59 0.087 10645
 10647 3 72.56 122.1 24.48 0.114 10646
 10648 3 72.64 122.1 24.41 0.158 10647
 10649 3 72.84 122.19 24.21 0.144 10648
 10650 3 72.98 122.18 24.12 0.105 10649
 10651 3 73.11 122.18 23.93 0.156 10650
 10652 3 73.2 122.18 23.87 0.214 10651
 10653 3 73.37 122.29 24.11 0.105 10652
 10654 3 73.47 122.38 24.18 0.106 10653
 10655 3 73.58 122.38 24.32 0.12 10654
 10656 3 73.67 122.49 24.39 0.131 10655
 10657 3 73.86 122.68 24.39 0.104 10656
 10658 3 74.03 122.78 24.39 0.107 10657
 10659 3 74.14 122.78 24.46 0.113 10658
 10660 3 74.25 122.89 24.55 0.125 10659
 10661 3 74.48 122.98 24.52 0.148 10660
 10662 3 74.59 122.89 24.48 0.229 10661
 10663 3 74.73 122.89 24.41 0.343 10662
 10664 3 74.81 122.97 24.34 0.399 10663
 10665 3 74.95 122.97 24.25 0.391 10664
 10666 3 75.08 123.08 24.14 0.334 10665
 10667 3 75.22 123.08 24.05 0.276 10666
 10668 3 73.1 121.99 23.57 0.115 10652
 10669 3 73.1 121.88 23.41 0.138 10668
 10670 3 73.1 121.79 23.16 0.147 10669
 10671 3 73.12 121.79 23.03 0.142 10670
 10672 3 73.13 121.68 22.84 0.087 10671
 10673 3 73.12 121.68 22.71 0.086 10672
 10674 3 73.15 121.68 22.48 0.131 10673
 10675 3 73.21 121.57 22.25 0.121 10674
 10676 3 73.27 121.57 22.05 0.117 10675
 10677 3 73.37 121.47 21.91 0.148 10676
 10678 3 73.43 121.37 21.77 0.154 10677
 10679 3 73.55 121.16 21.68 0.16 10678
 10680 3 73.64 120.97 21.62 0.181 10679
 10681 3 73.66 120.88 21.52 0.128 10680
 10682 3 73.61 120.67 21.44 0.093 10681
 10683 3 73.58 120.58 21.34 0.075 10682
 10684 3 73.63 120.38 21.21 0.08 10683
 10685 3 73.66 120.28 21.11 0.082 10684
 10686 3 73.71 120.08 21.03 0.128 10685
 10687 3 73.75 119.97 21 0.074 10686
 10688 3 69.18 124.94 29.8 0.142 10257
 10689 3 69.07 124.94 29.87 0.121 10688
 10690 3 68.96 124.75 29.8 0.05 10689
 10691 3 68.82 124.55 29.75 0.127 10690
 10692 3 68.74 124.44 29.89 0.074 10691
 10693 3 68.6 124.44 29.98 0.085 10692
 10694 3 68.51 124.24 30.03 0.113 10693
 10695 3 68.38 124.24 30.13 0.106 10694
 10696 3 68.29 124.15 30.15 0.083 10695
 10697 3 68.21 124.04 29.99 0.069 10696
 10698 3 68.23 124.15 29.81 0.097 10697
 10699 3 68.18 124.15 29.65 0.116 10698
 10700 3 68.01 123.94 29.61 0.101 10699
 10701 3 67.9 123.85 29.51 0.083 10700
 10702 3 67.79 123.76 29.54 0.071 10701
 10703 3 67.77 123.55 29.54 0.098 10702
 10704 3 67.77 123.35 29.52 0.103 10703
 10705 3 67.74 123.15 29.47 0.085 10704
 10706 3 67.74 123.05 29.43 0.07 10705
 10707 3 67.71 122.96 29.36 0.146 10706
 10708 3 67.74 122.85 29.27 0.165 10707
 10709 3 67.86 122.74 29.08 0.102 10708
 10710 3 67.6 122.65 29.17 0.084 10708
 10711 3 67.5 122.55 29.01 0.101 10710
 10712 3 67.44 122.55 28.85 0.133 10711
 10713 3 67.36 122.46 28.68 0.102 10712
 10714 3 67.2 122.45 28.72 0.084 10713
 10715 3 68.2 124.24 29.49 0.101 10699
 10716 3 68.09 124.24 29.35 0.079 10715
 10717 3 68.07 124.35 29.24 0.068 10716
 10718 3 67.93 124.24 29.17 0.069 10717
 10719 3 67.88 124.24 29.04 0.096 10718
 10720 3 67.84 124.24 28.93 0.08 10719
 10721 3 68.79 126.04 30.23 0.099 10251
 10722 3 68.79 126.15 30.23 0.092 10721
 10723 3 66.23 125.49 31.79 0.398 10151
 10724 3 66.23 125.59 31.63 0.36 10723
 10725 3 66.12 125.58 31.58 0.334 10724
 10726 3 66.04 125.58 31.45 0.298 10725
 10727 3 66.03 125.67 31.26 0.284 10726
 10728 3 65.9 125.78 31.13 0.289 10727
 10729 3 65.79 125.78 30.95 0.337 10728
 10730 3 65.65 125.78 30.77 0.35 10729
 10731 3 65.6 125.78 30.61 0.364 10730
 10732 3 65.53 125.78 30.45 0.368 10731
[truncated: 300,001 more chars]
