# Supplementary material for: Automated Proofreading of Digitally Reconstructed Neural Morphology Enhances Accuracy, Scalability, and Standardization
Source: bioRxiv. 2026 Apr 7:2026.03.27.714818. Preprint. [Version 2] doi: 10.64898/2026.03.27.714818 (PMC13060139; doi:10.64898/2026.03.27.714818)
Supplement: Supplement 1 [file media-1.zip › swc_standardized_3_6_2026__23_06_30/CNG Version/720575940616486230.CNG.swc]

# SWC to SWC conversion from L-Measure. Sridevi Polavaram: spolavar@gmu.edu
# Original fileName:Z://nmo_swc//out_Final//Source_Temp1//720575940616486230.CNG.swc
#
 1 1 0 0 0 3.495 -1
 2 1 -0.24 0.16 0.13 3.49 1
 3 1 -0.03 0.18 -0.17 3.293 2
 4 1 -0.55 0.07 0.01 3.27 3
 5 1 -0.9 0.13 0.06 3.232 4
 6 1 -1.19 0.31 0.21 3.129 5
 7 1 -1.2 0.39 0.13 3.011 6
 8 1 -1.07 0.39 -0.14 3.004 7
 9 1 -1.13 0.59 -0.12 2.916 8
 10 1 -1.25 0.84 -0.09 2.817 9
 11 1 -1.51 0.92 0 2.755 10
 12 1 -1.34 1.03 -0.26 2.762 11
 13 1 -1.45 1.07 -0.37 2.719 12
 14 1 -1.44 1.34 -0.44 2.597 13
 15 1 -1.51 1.18 -0.62 2.581 14
 16 1 -1.79 1.17 -0.54 2.506 15
 17 1 -1.96 1.08 -0.63 2.328 16
 18 1 -2.08 1.27 -0.58 2.224 17
 19 1 -2.14 1.29 -0.75 2.137 18
 20 1 -2.12 1.43 -0.89 2.09 19
 21 1 -2.29 1.4 -0.94 1.938 20
 22 1 -2.41 1.5 -0.99 1.832 21
 23 1 -2.45 1.67 -1.08 1.684 22
 24 1 -2.43 1.75 -1.16 1.58 23
 25 1 -2.45 1.88 -1.21 1.497 24
 26 1 -2.7 1.86 -1.16 1.42 25
 27 1 -2.75 1.92 -1.23 1.285 26
 28 1 -2.87 2.09 -1.24 1.161 27
 29 1 -3.1 2.06 -1.26 1.116 28
 30 1 -3.2 2.14 -1.32 1.046 29
 31 1 -3.39 2.22 -1.33 1.019 30
 32 1 -3.52 2.27 -1.4 0.913 31
 33 1 -3.68 2.35 -1.5 0.851 32
 34 1 -3.81 2.48 -1.59 0.779 33
 35 1 -4.01 2.58 -1.69 0.662 34
 36 3 -4.02 2.54 -1.89 0.641 35
 37 3 -4.15 2.47 -1.96 0.599 36
 38 3 -4.09 2.45 -2.16 0.578 37
 39 3 -4.14 2.45 -2.27 0.561 38
 40 3 -4.14 2.47 -2.48 0.519 39
 41 3 -4.19 2.48 -2.66 0.599 40
 42 3 -4.32 2.39 -2.75 0.585 41
 43 3 -4.24 2.39 -2.95 0.594 42
 44 3 -4.27 2.29 -3.08 0.548 43
 45 3 -4.49 2.25 -3.16 0.517 44
 46 3 -4.65 2.16 -3.33 0.506 45
 47 3 -4.61 2.1 -3.47 0.507 46
 48 3 -4.73 2.1 -3.6 0.534 47
 49 3 -4.86 2.12 -3.75 0.516 48
 50 3 -4.91 2.23 -3.89 0.517 49
 51 3 -5.02 2.27 -4.02 0.55 50
 52 3 -5 2.33 -4.17 0.587 51
 53 3 -5.19 2.39 -4.31 0.558 52
 54 3 -5.31 2.39 -4.42 0.577 53
 55 3 -5.44 2.43 -4.56 0.615 54
 56 3 -5.68 2.46 -4.71 0.575 55
 57 3 -5.74 2.47 -4.85 0.56 56
 58 3 -5.86 2.55 -5.02 0.549 57
 59 3 -6.19 2.61 -5.15 0.57 58
 60 3 -6.44 2.69 -5.35 0.645 59
 61 3 -6.68 2.76 -5.51 0.666 60
 62 3 -6.86 2.8 -5.69 0.732 61
 63 3 -7 2.84 -5.85 0.808 62
 64 3 -7.04 2.82 -6.02 0.816 63
 65 3 -7.32 2.82 -6.21 0.781 64
 66 3 -7.5 2.8 -6.35 0.828 65
 67 3 -7.65 2.8 -6.52 0.833 66
 68 3 -7.79 2.84 -6.67 0.803 67
 69 3 -7.86 2.84 -6.81 0.81 68
 70 3 -8.04 2.86 -6.94 0.747 69
 71 3 -8.08 2.86 -7.06 0.777 70
 72 3 -8.06 2.92 -7.22 0.772 71
 73 3 -8.22 2.96 -7.35 0.688 72
 74 3 -8.22 3.01 -7.49 0.665 73
 75 3 -8.24 3.08 -7.64 0.639 74
 76 3 -8.35 3.12 -7.77 0.587 75
 77 3 -8.27 3.18 -7.92 0.499 76
 78 3 -8.33 3.23 -8.04 0.475 77
 79 3 -8.43 3.27 -8.15 0.399 78
 80 3 -8.5 3.29 -8.29 0.393 79
 81 3 -8.61 3.25 -8.45 0.397 80
 82 3 -8.77 3.31 -8.55 0.401 81
 83 3 -8.86 3.31 -8.67 0.432 82
 84 3 -8.92 3.29 -8.94 0.428 83
 85 3 -9.06 3.29 -9.14 0.452 84
 86 3 -9.08 3.29 -9.33 0.488 85
 87 3 -9.25 3.35 -9.53 0.511 86
 88 3 -9.33 3.37 -10.06 0.527 87
 89 3 -9.4 3.52 -10.12 0.576 88
 90 3 -9.34 3.66 -10.25 0.594 89
 91 3 -9.41 3.75 -10.4 0.578 90
 92 3 -9.41 3.91 -10.57 0.58 91
 93 3 -9.5 4.01 -10.7 0.55 92
 94 3 -9.21 4.29 -10.8 0.617 93
 95 3 -9.07 4.7 -10.86 0.673 94
 96 3 -9.07 4.87 -10.95 0.632 95
 97 3 -9.23 4.95 -10.98 0.658 96
 98 3 -9.28 5.11 -11.06 0.669 97
 99 3 -9.38 5.28 -11.13 0.653 98
 100 3 -9.43 5.36 -11.23 0.618 99
 101 3 -9.47 5.44 -11.33 0.615 100
 102 3 -9.56 5.53 -11.39 0.618 101
 103 3 -9.66 5.66 -11.44 0.58 102
 104 3 -9.72 5.84 -11.48 0.581 103
 105 3 -9.85 5.99 -11.54 0.568 104
 106 3 -9.91 6.12 -11.67 0.629 105
 107 3 -10.1 6.25 -11.67 0.611 106
 108 3 -10.2 6.37 -11.74 0.586 107
 109 3 -10.26 6.53 -11.81 0.553 108
 110 3 -10.39 6.66 -11.82 0.579 109
 111 3 -10.51 6.82 -11.88 0.56 110
 112 3 -10.43 6.99 -11.97 0.564 111
 113 3 -10.59 7.11 -11.9 0.574 112
 114 3 -10.59 7.3 -11.98 0.61 113
 115 3 -10.59 7.42 -11.98 0.615 114
 116 3 -10.58 7.58 -12.07 0.563 115
 117 3 -10.59 7.75 -12.11 0.568 116
 118 3 -10.6 7.87 -12.12 0.563 117
 119 3 -10.6 8.07 -12.17 0.647 118
 120 3 -10.64 8.21 -12.19 0.629 119
 121 3 -10.66 8.42 -12.26 0.648 120
 122 3 -10.68 8.58 -12.31 0.629 121
 123 3 -10.74 8.76 -12.31 0.622 122
 124 3 -10.77 8.92 -12.34 0.57 123
 125 3 -10.9 9 -12.31 0.549 124
 126 3 -10.98 9.12 -12.33 0.492 125
 127 3 -10.95 9.35 -12.41 0.493 126
 128 3 -11.19 9.47 -12.48 0.609 127
 129 3 -11.35 9.64 -12.55 0.634 128
 130 3 -11.5 9.77 -12.58 0.606 129
 131 3 -11.51 9.93 -12.64 0.543 130
 132 3 -11.42 10.11 -12.71 0.499 131
 133 3 -11.57 10.21 -12.7 0.44 132
 134 3 -11.52 10.42 -12.73 0.38 133
 135 3 -11.34 10.62 -12.88 0.374 134
 136 3 -11.45 10.68 -12.9 0.385 135
 137 3 -11.52 10.84 -12.99 0.358 136
 138 3 -11.53 11.02 -13.03 0.298 137
 139 3 -11.61 11.18 -13.11 0.258 138
 140 3 -11.63 11.39 -13.16 0.288 139
 141 3 -11.75 11.56 -13.25 0.29 140
 142 3 -11.84 11.85 -13.4 0.316 141
 143 3 -11.96 12.03 -13.48 0.346 142
 144 3 -12.02 12.2 -13.58 0.298 143
 145 3 -12.08 12.35 -13.61 0.286 144
 146 3 -12.1 12.47 -13.61 0.261 145
 147 3 -12.26 12.6 -13.65 0.279 146
 148 3 -12.33 12.75 -13.73 0.306 147
 149 3 -12.39 12.87 -13.81 0.306 148
 150 3 -12.46 12.97 -13.82 0.288 149
 151 3 -12.59 13.14 -13.97 0.298 150
 152 3 -12.62 13.27 -13.94 0.243 151
 153 3 -12.62 13.43 -14.07 0.318 152
 154 3 -12.71 13.61 -14.16 0.364 153
 155 3 -12.82 13.76 -14.23 0.369 154
 156 3 -12.92 13.93 -14.36 0.381 155
 157 3 -12.91 14.09 -14.39 0.417 156
 158 3 -12.99 14.27 -14.48 0.404 157
 159 3 -13.09 14.47 -14.61 0.378 158
 160 3 -13.05 14.64 -14.7 0.358 159
 161 3 -13.02 14.85 -14.75 0.366 160
 162 3 -13.02 15.08 -14.9 0.356 161
 163 3 -13.04 15.29 -15.01 0.317 162
 164 3 -13.07 15.42 -15.03 0.294 163
 165 3 -13.03 15.63 -15.07 0.279 164
 166 3 -13.02 15.83 -15.13 0.303 165
 167 3 -13.04 16.05 -15.19 0.281 166
 168 3 -13.08 16.25 -15.25 0.25 167
 169 3 -13.12 16.46 -15.38 0.277 168
 170 3 -13.13 16.62 -15.39 0.243 169
 171 3 -13.11 16.77 -15.46 0.288 170
 172 3 -13.14 16.93 -15.51 0.259 171
 173 3 -13.28 17.05 -15.54 0.241 172
 174 3 -13.34 17.2 -15.58 0.244 173
 175 3 -13.36 17.36 -15.63 0.257 174
 176 3 -13.42 17.54 -15.64 0.238 175
 177 3 -13.51 17.72 -15.71 0.244 176
 178 3 -13.6 17.86 -15.75 0.253 177
 179 3 -13.6 18.04 -15.82 0.297 178
 180 3 -13.61 18.17 -15.88 0.306 179
 181 3 -13.61 18.38 -15.88 0.281 180
 182 3 -13.72 18.49 -15.89 0.321 181
 183 3 -13.72 18.7 -15.89 0.337 182
 184 3 -13.87 18.86 -15.89 0.401 183
 185 3 -13.9 19.01 -15.9 0.404 184
 186 3 -13.94 19.19 -15.89 0.43 185
 187 3 -13.98 19.4 -15.88 0.454 186
 188 3 -14.04 19.54 -15.87 0.475 187
 189 3 -14.11 19.7 -15.81 0.46 188
 190 3 -14.14 19.9 -15.74 0.464 189
 191 3 -14.12 20.08 -15.74 0.448 190
 192 3 -14.12 20.24 -15.75 0.411 191
 193 3 -14.2 20.38 -15.78 0.404 192
 194 3 -14.13 20.56 -15.74 0.368 193
 195 3 -14.09 20.79 -15.72 0.305 194
 196 3 -14.14 20.97 -15.74 0.282 195
 197 3 -14.28 21.15 -15.8 0.28 196
 198 3 -14.37 21.38 -15.84 0.274 197
 199 3 -14.48 21.54 -15.9 0.257 198
 200 3 -14.57 21.7 -15.95 0.273 199
 201 3 -14.63 21.86 -16 0.264 200
 202 3 -14.72 21.97 -16.09 0.266 201
 203 3 -14.82 22.22 -16.18 0.277 202
 204 3 -14.87 22.42 -16.31 0.297 203
 205 3 -14.93 22.58 -16.41 0.305 204
 206 3 -15.01 22.7 -16.54 0.318 205
 207 3 -15.05 22.88 -16.66 0.326 206
 208 3 -15.13 23.06 -16.72 0.324 207
 209 3 -15.11 23.31 -16.77 0.335 208
 210 3 -15.13 23.51 -16.91 0.343 209
 211 3 -15.2 23.67 -16.97 0.326 210
 212 3 -15.22 23.88 -17.07 0.323 211
 213 3 -15.23 24.06 -17.18 0.322 212
 214 3 -15.26 24.24 -17.24 0.351 213
 215 3 -15.24 24.42 -17.31 0.36 214
 216 3 -15.25 24.97 -17.36 0.561 215
 217 3 -15.31 25.01 -17.45 0.461 216
 218 3 -15.41 24.99 -17.54 0.388 217
 219 3 -15.48 25.04 -17.61 0.309 218
 220 3 -15.47 25.17 -17.72 0.29 219
 221 3 -15.56 25.38 -17.86 0.272 220
 222 3 -15.56 25.54 -17.97 0.287 221
 223 3 -15.57 25.69 -18.13 0.281 222
 224 3 -15.63 25.88 -18.29 0.259 223
 225 3 -15.65 26.06 -18.45 0.287 224
 226 3 -15.65 26.31 -18.57 0.206 225
 227 3 -15.64 26.42 -18.56 0.221 226
 228 3 -15.75 26.74 -18.68 0.234 227
 229 3 -15.74 26.95 -18.7 0.253 228
 230 3 -15.83 27.19 -18.75 0.271 229
 231 3 -15.9 27.36 -18.81 0.272 230
 232 3 -15.97 27.51 -18.77 0.247 231
 233 3 -16.02 27.78 -18.86 0.277 232
 234 3 -16.09 27.98 -18.93 0.294 233
 235 3 -16.19 28.14 -19.09 0.324 234
 236 3 -16.23 28.25 -19.24 0.306 235
 237 3 -16.28 28.37 -19.4 0.299 236
 238 3 -16.37 28.41 -19.5 0.245 237
 239 3 -16.46 28.44 -19.59 0.226 238
 240 3 -16.55 28.44 -19.7 0.239 239
 241 3 -16.55 28.5 -19.84 0.219 240
 242 3 -16.6 28.46 -19.99 0.244 241
 243 3 -16.62 28.41 -20.13 0.249 242
 244 3 -16.64 28.34 -20.34 0.269 243
 245 3 -16.73 28.35 -20.5 0.289 244
 246 3 -16.64 28.25 -20.79 0.321 245
 247 3 -16.62 28.28 -20.95 0.381 246
 248 3 -16.6 28.3 -21.11 0.353 247
 249 3 -16.58 28.26 -21.36 0.349 248
 250 3 -16.64 28.32 -21.54 0.352 249
 251 3 -16.67 28.35 -21.75 0.367 250
 252 3 -16.74 28.41 -21.97 0.416 251
 253 3 -16.83 28.44 -22.18 0.418 252
 254 3 -16.9 28.41 -22.52 0.467 253
 255 3 -16.96 28.53 -23.25 0.714 254
 256 3 -17.05 28.6 -23.2 0.661 255
 257 3 -17.1 28.73 -23.2 0.615 256
 258 3 -17.17 28.82 -23.31 0.541 257
 259 3 -17.19 28.94 -23.38 0.45 258
 260 3 -17.26 29.07 -23.34 0.333 259
 261 3 -17.33 29.16 -23.4 0.227 260
 262 3 -17.39 29.25 -23.45 0.224 261
 263 3 -17.48 29.26 -23.65 0.195 262
 264 3 -17.58 29.35 -23.79 0.203 263
 265 3 -17.62 29.44 -23.95 0.214 264
 266 3 -17.71 29.53 -24.11 0.216 265
 267 3 -17.76 29.66 -24.27 0.218 266
 268 3 -17.87 29.71 -24.4 0.202 267
 269 3 -17.94 29.84 -24.54 0.203 268
 270 3 -18.05 29.91 -24.66 0.204 269
 271 3 -18.12 30 -24.81 0.216 270
 272 3 -18.17 30.07 -24.93 0.214 271
 273 3 -18.26 30.11 -25.09 0.206 272
 274 3 -18.4 30.22 -25.27 0.23 273
 275 3 -18.55 30.36 -25.41 0.237 274
 276 3 -18.69 30.5 -25.56 0.192 275
 277 3 -18.8 30.63 -25.63 0.202 276
 278 3 -18.87 30.74 -25.77 0.225 277
 279 3 -18.98 30.83 -25.95 0.249 278
 280 3 -19.07 30.9 -26.13 0.24 279
 281 3 -19.14 30.97 -26.29 0.195 280
 282 3 -19.21 31.08 -26.38 0.195 281
 283 3 -19.33 31.13 -26.5 0.218 282
 284 3 -19.39 31.2 -26.66 0.177 283
 285 3 -19.5 31.24 -26.77 0.19 284
 286 3 -19.56 31.31 -26.88 0.175 285
 287 3 -19.61 31.36 -27.04 0.176 286
 288 3 -19.65 31.36 -27.2 0.174 287
 289 3 -19.7 31.43 -27.34 0.191 288
 290 3 -19.83 31.45 -27.5 0.185 289
 291 3 -19.95 31.49 -27.63 0.168 290
 292 3 -20.09 31.58 -27.84 0.151 291
 293 3 -20.18 31.56 -27.93 0.158 292
 294 3 -20.29 31.56 -28.06 0.177 293
 295 3 -20.41 31.56 -28.13 0.201 294
 296 3 -20.59 31.58 -28.25 0.256 295
 297 3 -20.81 31.71 -28.36 0.356 296
 298 3 -21.11 31.94 -28.5 0.443 297
 299 3 -21.2 31.89 -28.59 0.384 298
 300 3 -21.2 31.76 -28.63 0.321 299
 301 3 -21.27 31.67 -28.68 0.261 300
 302 3 -21.36 31.51 -28.74 0.242 301
 303 3 -21.4 31.37 -28.84 0.185 302
 304 3 -21.52 31.28 -28.9 0.147 303
 305 3 -21.64 31.17 -28.97 0.166 304
 306 3 -21.76 31.14 -29.06 0.167 305
 307 3 -21.92 31.07 -29.09 0.183 306
 308 3 -22.03 30.96 -29.13 0.192 307
 309 3 -22.21 30.87 -29.24 0.199 308
 310 3 -22.33 30.78 -29.31 0.173 309
 311 3 -22.4 30.62 -29.34 0.163 310
 312 3 -22.42 30.53 -29.41 0.16 311
 313 3 -22.46 30.42 -29.43 0.183 312
 314 3 -22.57 30.28 -29.43 0.145 313
 315 3 -22.57 30.08 -29.54 0.145 314
 316 3 -22.55 29.87 -29.66 0.192 315
 317 3 -22.49 29.69 -29.72 0.196 316
 318 3 -22.48 29.48 -29.77 0.188 317
 319 3 -22.39 29.24 -29.84 0.149 318
 320 3 -22.35 29.1 -29.88 0.124 319
 321 3 -22.3 28.98 -29.95 0.154 320
 322 3 -22.3 28.8 -30.02 0.143 321
 323 3 -22.35 28.62 -30.16 0.163 322
 324 3 -22.42 28.53 -30.25 0.175 323
 325 3 -22.38 28.35 -30.29 0.176 324
 326 3 -22.29 28.23 -30.27 0.193 325
 327 3 -22.24 28.08 -30.31 0.175 326
 328 3 -22.19 27.89 -30.43 0.134 327
 329 3 -22.26 27.8 -30.43 0.124 328
 330 3 -22.26 27.69 -30.43 0.146 329
 331 3 -22.19 27.53 -30.56 0.202 330
 332 3 -22.17 27.37 -30.65 0.217 331
 333 3 -22.15 27.23 -30.66 0.239 332
 334 3 -22.17 27.14 -30.77 0.194 333
 335 3 -22.23 27.01 -30.81 0.16 334
 336 3 -22.21 26.82 -30.93 0.191 335
 337 3 -22.21 26.66 -31.04 0.188 336
 338 3 -22.24 26.51 -31.22 0.205 337
 339 3 -22.26 26.41 -31.29 0.184 338
 340 3 -22.32 26.3 -31.38 0.183 339
 341 3 -22.39 26.23 -31.43 0.189 340
 342 3 -22.44 26.08 -31.5 0.169 341
 343 3 -22.51 25.96 -31.65 0.168 342
 344 3 -22.62 25.87 -31.7 0.146 343
 345 3 -22.69 25.8 -31.79 0.135 344
 346 3 -22.78 25.6 -31.88 0.152 345
 347 3 -22.85 25.39 -31.86 0.188 346
 348 3 -22.89 25.24 -31.91 0.218 347
 349 3 -22.92 25.07 -32.05 0.183 348
 350 3 -22.91 24.94 -32.08 0.196 349
 351 3 -22.95 24.73 -32.14 0.2 350
 352 3 -23.02 24.51 -32.13 0.22 351
 353 3 -22.97 24.28 -32.17 0.198 352
 354 3 -23 24.05 -32.23 0.2 353
 355 3 -23.02 23.91 -32.35 0.196 354
 356 3 -23.07 23.69 -32.51 0.202 355
 357 3 -23.06 23.62 -32.7 0.146 356
 358 3 -23.06 23.58 -32.92 0.145 357
 359 3 -23.09 23.57 -33.14 0.171 358
 360 3 -23.13 23.5 -33.74 0.426 359
 361 3 -23.2 23.43 -33.78 0.366 360
 362 3 -23.32 23.36 -33.76 0.344 361
 363 3 -23.52 23.22 -33.7 0.187 362
 364 3 -23.84 23.04 -33.74 0.247 363
 365 3 -23.97 22.86 -33.77 0.217 364
 366 3 -24.11 22.66 -33.74 0.216 365
 367 3 -24.2 22.47 -33.8 0.19 366
 368 3 -24.14 22.38 -33.77 0.154 367
 369 3 -24.13 22.2 -33.69 0.14 368
 370 3 -24.16 22.07 -33.63 0.168 369
 371 3 -24.17 21.88 -33.62 0.154 370
 372 3 -24.17 21.7 -33.63 0.162 371
 373 3 -24.17 21.57 -33.64 0.211 372
 374 3 -24.22 21.47 -33.73 0.225 373
 375 3 -24.22 21.32 -33.73 0.189 374
 376 3 -24.33 21.13 -33.88 0.182 375
 377 3 -24.58 20.91 -34.09 0.297 376
 378 3 -24.85 20.91 -34.39 0.131 377
 379 3 -24.97 20.93 -34.48 0.104 378
 380 3 -25.1 20.95 -34.52 0.145 379
 381 3 -25.24 20.97 -34.62 0.153 380
 382 3 -25.42 20.98 -34.7 0.145 381
 383 3 -25.62 21 -34.84 0.106 382
 384 3 -25.72 20.98 -35.01 0.145 383
 385 3 -25.92 20.97 -35.12 0.167 384
 386 3 -26.08 20.94 -35.16 0.151 385
 387 3 -26.19 20.89 -35.37 0.161 386
 388 3 -26.28 20.9 -35.45 0.136 387
 389 3 -26.33 20.9 -35.62 0.118 388
 390 3 -26.42 20.92 -35.7 0.111 389
 391 3 -26.51 20.94 -35.88 0.094 390
 392 3 -26.65 20.92 -36.06 0.143 391
 393 3 -26.78 20.9 -36.2 0.167 392
 394 3 -26.96 20.87 -36.34 0.176 393
 395 3 -27.1 20.87 -36.53 0.205 394
 396 3 -27.19 20.85 -36.71 0.196 395
 397 3 -27.28 20.81 -36.88 0.137 396
 398 3 -27.37 20.8 -37.12 0.102 397
 399 3 -27.47 20.76 -37.28 0.111 398
 400 3 -27.56 20.71 -37.41 0.118 399
 401 3 -27.65 20.69 -37.55 0.103 400
 402 3 -27.76 20.58 -37.7 0.113 401
 403 3 -27.88 20.46 -37.85 0.127 402
 404 3 -27.99 20.37 -38.01 0.106 403
 405 3 -28.15 20.33 -38.11 0.109 404
 406 3 -28.19 20.21 -38.19 0.136 405
 407 3 -28.26 20.12 -38.23 0.122 406
 408 3 -28.37 20.03 -38.27 0.117 407
 409 3 -28.51 19.92 -38.34 0.105 408
 410 3 -28.62 19.81 -38.43 0.141 409
 411 3 -28.72 19.73 -38.54 0.178 410
 412 3 -28.83 19.7 -38.61 0.167 411
 413 3 -29.05 19.66 -38.65 0.164 412
 414 3 -29.22 19.68 -38.69 0.116 413
 415 3 -29.37 19.68 -38.76 0.126 414
 416 3 -29.51 19.64 -38.83 0.127 415
 417 3 -29.69 19.66 -38.94 0.156 416
 418 3 -29.83 19.7 -38.98 0.188 417
 419 3 -29.97 19.61 -39.04 0.192 418
 420 3 -30.13 19.57 -39.13 0.14 419
 421 3 -30.28 19.54 -39.19 0.151 420
 422 3 -30.38 19.48 -39.23 0.161 421
 423 3 -30.65 19.57 -39.26 0.15 422
 424 3 -30.83 19.5 -39.36 0.153 423
 425 3 -31.01 19.43 -39.41 0.142 424
 426 3 -31.19 19.41 -39.45 0.135 425
 427 3 -31.35 19.34 -39.51 0.144 426
 428 3 -31.49 19.27 -39.54 0.168 427
 429 3 -31.6 19.18 -39.61 0.138 428
 430 3 -31.8 19.19 -39.62 0.122 429
 431 3 -31.92 19.15 -39.63 0.102 430
 432 3 -32.03 19.08 -39.66 0.123 431
 433 3 -32.15 19.01 -39.75 0.131 432
 434 3 -32.3 18.94 -39.75 0.142 433
 435 3 -32.39 18.79 -39.76 0.132 434
 436 3 -32.53 18.74 -39.83 0.12 435
 437 3 -32.65 18.58 -39.88 0.158 436
 438 3 -32.82 18.4 -39.98 0.149 437
 439 3 -32.94 18.31 -40.08 0.145 438
 440 3 -33.03 18.12 -40.11 0.166 439
 441 3 -33.14 17.94 -40.15 0.132 440
 442 3 -33.29 17.79 -40.19 0.124 441
 443 3 -33.4 17.65 -40.26 0.129 442
 444 3 -33.54 17.51 -40.33 0.148 443
 445 3 -33.68 17.38 -40.48 0.138 444
 446 3 -33.78 17.2 -40.59 0.136 445
 447 3 -33.85 17.13 -40.65 0.13 446
 448 3 -33.97 17.01 -40.77 0.111 447
 449 3 -34.06 16.88 -40.84 0.121 448
 450 3 -34.18 16.81 -40.87 0.13 449
 451 3 -34.24 16.65 -40.98 0.148 450
 452 3 -34.38 16.58 -41.07 0.195 451
 453 3 -34.57 16.46 -41.15 0.171 452
 454 3 -34.78 16.59 -41.22 0.223 453
 455 3 -34.96 16.66 -41.3 0.234 454
 456 3 -35.11 16.69 -41.37 0.29 455
 457 3 -35.21 16.75 -41.48 0.33 456
 458 3 -35.36 16.8 -41.55 0.317 457
 459 3 -35.43 17.32 -41.29 0.155 458
 460 3 -35.43 17.46 -41.16 0.132 459
 461 3 -35.32 17.68 -41.08 0.116 460
 462 3 -35.25 17.93 -40.94 0.146 461
 463 3 -35.17 18.03 -40.82 0.156 462
 464 3 -35.15 18.28 -40.73 0.148 463
 465 3 -35.01 18.55 -40.58 0.164 464
 466 3 -34.93 18.86 -40.45 0.178 465
 467 3 -34.82 19.12 -40.44 0.141 466
 468 3 -34.75 19.3 -40.37 0.132 467
 469 3 -34.69 19.53 -40.3 0.16 468
 470 3 -34.69 19.71 -40.23 0.13 469
 471 3 -34.64 19.91 -40.2 0.109 470
 472 3 -34.69 20.12 -40.19 0.095 471
 473 3 -34.76 20.37 -40.16 0.109 472
 474 3 -34.8 20.53 -40.17 0.129 473
 475 3 -34.83 20.69 -40.17 0.123 474
 476 3 -34.94 20.84 -40.14 0.099 475
 477 3 -35.04 20.94 -40.16 0.155 476
 478 3 -35.19 21.09 -40.24 0.177 477
 479 3 -35.4 21.25 -40.34 0.128 478
 480 3 -35.58 21.32 -40.41 0.108 479
 481 3 -35.82 21.41 -40.48 0.142 480
 482 3 -35.98 21.55 -40.59 0.132 481
 483 3 -36.15 21.62 -40.66 0.148 482
 484 3 -36.33 21.64 -40.73 0.159 483
 485 3 -36.52 21.73 -40.81 0.152 484
 486 3 -36.7 21.75 -40.84 0.13 485
 487 3 -36.9 21.8 -40.87 0.123 486
 488 3 -37.05 21.84 -40.89 0.132 487
 489 3 -37.22 21.8 -40.95 0.155 488
 490 3 -37.37 21.86 -40.99 0.146 489
 491 3 -37.53 21.98 -40.96 0.123 490
 492 3 -37.7 21.97 -40.96 0.116 491
 493 3 -37.85 22.02 -40.95 0.121 492
 494 3 -38.02 22.08 -40.98 0.12 493
 495 3 -38.13 22.15 -40.95 0.119 494
 496 3 -38.24 22.24 -40.98 0.137 495
 497 3 -38.38 22.15 -40.99 0.152 496
 498 3 -38.58 22.11 -41.06 0.12 497
 499 3 -38.71 22.11 -41.13 0.099 498
 500 3 -38.83 22.04 -41.16 0.089 499
 501 3 -38.92 21.99 -41.24 0.115 500
 502 3 -39.01 21.88 -41.27 0.126 501
 503 3 -39.15 21.74 -41.38 0.14 502
 504 3 -39.26 21.65 -41.52 0.138 503
 505 3 -39.37 21.51 -41.51 0.174 504
 506 3 -39.44 21.38 -41.55 0.149 505
 507 3 -39.55 21.22 -41.67 0.146 506
 508 3 -39.62 21.02 -41.77 0.193 507
 509 3 -39.72 20.77 -41.85 0.212 508
 510 3 -39.83 20.6 -41.88 0.21 509
 511 3 -40 20.35 -41.99 0.159 510
 512 3 -40.12 20.2 -42.05 0.135 511
 513 3 -40.22 20.04 -42.1 0.132 512
 514 3 -40.33 19.92 -42.16 0.13 513
 515 3 -40.5 19.85 -42.22 0.126 514
 516 3 -40.65 19.8 -42.3 0.133 515
 517 3 -40.8 19.76 -42.37 0.143 516
 518 3 -40.89 19.57 -42.48 0.174 517
 519 3 -40.9 19.39 -42.55 0.173 518
 520 3 -40.86 19.19 -42.59 0.115 519
 521 3 -40.83 19.05 -42.66 0.117 520
 522 3 -40.83 18.87 -42.68 0.114 521
 523 3 -40.75 18.71 -42.75 0.125 522
 524 3 -40.74 18.53 -42.77 0.141 523
 525 3 -40.67 18.34 -42.8 0.123 524
 526 3 -40.57 18.19 -42.8 0.121 525
 527 3 -40.53 18.03 -42.76 0.134 526
 528 3 -40.5 17.85 -42.82 0.147 527
 529 3 -40.49 17.66 -42.9 0.133 528
 530 3 -40.49 17.53 -43 0.12 529
 531 3 -40.5 17.37 -43.12 0.102 530
 532 3 -40.5 17.25 -43.19 0.097 531
 533 3 -40.51 17.16 -43.34 0.141 532
 534 3 -40.43 17.05 -43.47 0.349 533
 535 3 -40.46 16.98 -43.55 0.429 534
 536 3 -40.78 16.85 -43.8 0.117 535
 537 3 -40.92 16.76 -43.88 0.121 536
 538 3 -41.04 16.67 -44 0.099 537
 539 3 -41.15 16.6 -44.02 0.115 538
 540 3 -41.28 16.53 -44.05 0.112 539
 541 3 -41.42 16.57 -44.08 0.13 540
 542 3 -41.5 16.51 -44.19 0.16 541
 543 3 -41.61 16.51 -44.23 0.136 542
 544 3 -41.76 16.46 -44.23 0.112 543
 545 3 -41.97 16.51 -44.26 0.127 544
 546 3 -42.18 16.59 -44.2 0.115 545
 547 3 -42.33 16.62 -44.18 0.127 546
 548 3 -42.46 16.66 -44.15 0.122 547
 549 3 -42.6 16.71 -44.11 0.107 548
 550 3 -40.25 16.93 -43.47 0.326 535
 551 3 -39.89 16.83 -43.26 0.302 550
 552 3 -39.72 16.88 -42.82 0.184 551
 553 3 -39.72 16.9 -42.63 0.161 552
 554 3 -39.74 16.74 -42.48 0.156 553
 555 3 -39.82 16.67 -42.37 0.183 554
 556 3 -39.89 16.67 -42.26 0.144 555
 557 3 -39.89 16.77 -42.15 0.13 556
 558 3 -40.03 16.81 -42.01 0.144 557
 559 3 -40.08 16.9 -41.88 0.144 558
 560 3 -40.14 16.97 -41.75 0.165 559
 561 3 -40.29 17.02 -41.65 0.168 560
 562 3 -40.5 17.02 -41.61 0.145 561
 563 3 -40.67 17.03 -41.55 0.131 562
 564 3 -40.75 17.1 -41.44 0.086 563
 565 3 -40.86 17.14 -41.41 0.111 564
 566 3 -41 17.19 -41.37 0.129 565
 567 3 -41.04 17.3 -41.3 0.118 566
 568 3 -41.18 17.37 -41.25 0.104 567
 569 3 -41.24 17.53 -41.3 0.114 568
 570 3 -41.25 17.62 -41.15 0.144 569
 571 3 -41.25 17.78 -41.08 0.147 570
 572 3 -41.28 17.96 -40.98 0.128 571
 573 3 -41.29 18.12 -40.83 0.116 572
 574 3 -41.32 18.25 -40.69 0.118 573
 575 3 -41.35 18.39 -40.58 0.118 574
 576 3 -41.39 18.57 -40.47 0.108 575
 577 3 -41.43 18.67 -40.33 0.17 576
 578 3 -41.49 18.73 -40.2 0.158 577
 579 3 -41.51 18.85 -40.02 0.188 578
 580 3 -41.51 18.89 -39.83 0.188 579
 581 3 -41.47 18.91 -39.52 0.143 580
 582 3 -41.4 18.89 -39.3 0.161 581
 583 3 -41.34 18.92 -39.19 0.128 582
 584 3 -41.29 18.96 -39.01 0.105 583
 585 3 -41.23 18.94 -38.87 0.128 584
 586 3 -41.12 18.96 -38.68 0.164 585
 587 3 -41.01 18.97 -38.48 0.122 586
 588 3 -40.97 18.92 -38.34 0.135 587
 589 3 -40.91 18.97 -38.2 0.161 588
 590 3 -40.86 19.04 -37.97 0.132 589
 591 3 -40.77 18.99 -37.83 0.14 590
 592 3 -40.82 19.08 -37.72 0.147 591
 593 3 -40.91 19.17 -37.58 0.18 592
 594 3 -40.98 19.24 -37.44 0.213 593
 595 3 -40.98 19.36 -37.36 0.254 594
 596 3 -40.65 19.52 -37.26 0.121 595
 597 3 -40.47 19.58 -37.29 0.131 596
 598 3 -40.32 19.63 -37.27 0.112 597
 599 3 -40.19 19.68 -37.29 0.132 598
 600 3 -41.37 19.5 -37.44 0.18 595
 601 3 -41.54 19.62 -37.54 0.193 600
 602 3 -41.76 19.67 -37.76 0.138 601
 603 3 -41.83 19.71 -37.94 0.083 602
 604 3 -41.91 19.71 -38.12 0.133 603
 605 3 -41.98 19.73 -38.27 0.107 604
 606 3 -42.08 19.73 -38.41 0.146 605
 607 3 -42.14 19.73 -38.58 0.156 606
 608 3 -42.18 19.71 -38.68 0.242 607
 609 3 -42.23 19.78 -38.79 0.284 608
 610 3 -42.22 20.21 -38.84 0.085 609
 611 3 -42.16 20.41 -38.88 0.136 610
 612 3 -42.15 20.59 -38.84 0.128 611
 613 3 -42.12 20.78 -38.8 0.1 612
 614 3 -42.05 20.96 -38.7 0.131 613
 615 3 -41.95 21.16 -38.7 0.15 614
 616 3 -42.02 21.41 -38.74 0.181 615
 617 3 -42.15 21.57 -38.77 0.148 616
 618 3 -42.36 21.78 -38.84 0.142 617
 619 3 -42.45 21.92 -38.91 0.146 618
 620 3 -42.58 22.07 -38.87 0.152 619
 621 3 -42.76 22.19 -38.92 0.159 620
 622 3 -42.95 22.14 -38.99 0.221 621
 623 3 -43.08 22.1 -39.02 0.295 622
 624 3 -43.26 22.19 -39.05 0.367 623
 625 3 -43.38 22.26 -39.01 0.386 624
 626 3 -43.52 22.3 -39.24 0.352 625
 627 3 -43.63 22.32 -39.34 0.328 626
 628 3 -43.65 22.34 -39.73 0.234 627
 629 3 -43.56 22.26 -40.14 0.131 628
 630 3 -43.58 22.16 -40.28 0.157 629
 631 3 -43.63 22.14 -40.52 0.16 630
 632 3 -43.66 22.07 -40.63 0.152 631
 633 3 -43.7 21.94 -40.74 0.137 632
 634 3 -43.73 21.82 -40.84 0.213 633
 635 3 -43.8 21.69 -40.94 0.272 634
 636 3 -43.81 22.19 -41.01 0.095 635
 637 3 -43.77 22.32 -40.95 0.07 636
 638 3 -43.73 22.48 -40.87 0.071 637
 639 3 -43.73 22.48 -40.74 0.06 638
 640 3 -43.87 21.45 -40.95 0.257 635
 641 3 -43.98 21.2 -40.95 0.276 640
 642 3 -44.01 21.18 -41.16 0.165 641
 643 3 -44.08 20.95 -41.23 0.122 642
 644 3 -44.08 20.81 -41.3 0.134 643
 645 3 -44.11 21.09 -40.64 0.208 641
 646 3 -44.23 21.04 -40.52 0.218 645
 647 3 -44.37 21 -40.44 0.197 646
 648 3 -44.33 21.04 -40.23 0.173 647
 649 3 -44.47 20.83 -40.23 0.124 648
 650 3 -44.57 20.72 -40.19 0.148 649
 651 3 -44.69 20.59 -40.23 0.191 650
 652 3 -44.75 20.47 -40.16 0.219 651
 653 3 -44.72 20.34 -40.19 0.316 652
 654 3 -44.8 20.25 -40.28 0.391 653
 655 3 -44.86 20.13 -40.08 0.425 654
 656 3 -44.94 20.02 -39.95 0.453 655
 657 3 -45 19.9 -39.94 0.486 656
 658 3 -45.37 19.88 -40.31 0.243 657
 659 3 -45.54 19.72 -40.39 0.155 658
 660 3 -45.66 19.68 -40.37 0.106 659
 661 3 -45.8 19.66 -40.27 0.108 660
 662 3 -45.9 19.61 -40.32 0.12 661
 663 3 -46.05 19.54 -40.26 0.089 662
 664 3 -44.83 19.56 -39.94 0.33 657
 665 3 -44.8 19.4 -39.91 0.275 664
 666 3 -44.76 19.18 -39.88 0.234 665
 667 3 -44.8 18.99 -39.87 0.159 666
 668 3 -44.89 18.75 -40 0.023 667
 669 3 -44.81 18.68 -40.01 0.061 668
 670 3 -44.69 20.36 -40.83 0.131 654
 671 3 -44.69 20.36 -41.06 0.164 670
 672 3 -44.72 20.45 -41.16 0.182 671
 673 3 -44.33 21.18 -40.06 0.111 648
 674 3 -44.34 21.36 -39.98 0.128 673
 675 3 -44.36 21.4 -39.83 0.091 674
 676 3 -44.37 21.47 -39.73 0.117 675
 677 3 -44.37 21.56 -39.52 0.167 676
 678 3 -44.37 21.63 -39.41 0.201 677
 679 3 -44.37 21.59 -39.2 0.269 678
 680 3 -44.45 21.93 -39.05 0.167 679
 681 3 -44.45 21.97 -38.85 0.149 680
 682 3 -44.42 22.04 -38.73 0.153 681
 683 3 -44.41 22 -38.49 0.146 682
 684 3 -44.45 21.91 -38.27 0.14 683
 685 3 -44.45 21.86 -38.13 0.154 684
 686 3 -44.57 21.86 -37.95 0.169 685
 687 3 -44.7 21.86 -37.84 0.176 686
 688 3 -44.87 21.86 -37.76 0.216 687
 689 3 -45.01 21.72 -38.01 0.108 688
 690 3 -44.93 21.86 -37.52 0.137 688
 691 3 -44.93 21.84 -37.33 0.142 690
 692 3 -44.97 21.79 -37.17 0.145 691
 693 3 -45.02 21.81 -37.01 0.126 692
 694 3 -45.08 21.88 -36.85 0.122 693
 695 3 -45.09 21.74 -36.7 0.115 694
 696 3 -45.12 21.72 -36.55 0.121 695
 697 3 -45.16 21.68 -36.38 0.145 696
 698 3 -45.16 21.65 -36.23 0.107 697
 699 3 -45.19 21.54 -36.02 0.155 698
 700 3 -45.25 21.45 -35.83 0.158 699
 701 3 -45.26 21.38 -35.67 0.17 700
 702 3 -45.25 21.34 -35.56 0.191 701
 703 3 -45.18 21.33 -35.48 0.242 702
 704 3 -45.22 21.29 -35.24 0.156 703
 705 3 -45.2 21.22 -35.1 0.145 704
 706 3 -45.23 21.11 -34.94 0.123 705
 707 3 -45.22 21.06 -34.83 0.134 706
 708 3 -45.15 21 -34.74 0.147 707
 709 3 -45.08 20.95 -34.6 0.172 708
 710 3 -45.01 20.88 -34.52 0.169 709
 711 3 -44.8 20.88 -34.44 0.125 710
 712 3 -44.64 20.85 -34.41 0.116 711
 713 3 -44.51 20.94 -34.3 0.165 712
 714 3 -44.44 20.96 -34.21 0.207 713
 715 3 -44.22 21 -34.16 0.141 714
 716 3 -44.05 21.07 -34.2 0.112 715
 717 3 -43.94 21.12 -34.24 0.152 716
 718 3 -43.89 21.16 -34.33 0.149 717
 719 3 -43.8 21.26 -34.39 0.139 718
 720 3 -43.73 21.34 -34.41 0.154 719
 721 3 -43.62 21.5 -34.38 0.219 720
 722 3 -43.54 21.69 -34.34 0.36 721
 723 3 -43.61 21.71 -33.94 0.334 722
 724 3 -43.65 21.71 -33.78 0.422 723
 725 3 -43.65 21.78 -33.67 0.536 724
 726 3 -43.72 21.84 -33.53 0.6 725
 727 3 -43.72 21.78 -33.3 0.667 726
 728 3 -43.8 21.76 -33.09 0.656 727
 729 3 -43.82 21.73 -32.94 0.682 728
 730 3 -43.72 21.8 -32.7 0.597 729
 731 3 -43.55 21.73 -32.55 0.5 730
 732 3 -43.05 21.37 -32.42 0.193 731
 733 3 -42.98 21.3 -32.2 0.158 732
 734 3 -42.97 21.19 -32.03 0.137 733
 735 3 -43.01 21.09 -31.91 0.189 734
 736 3 -43.04 21.07 -31.77 0.22 735
 737 3 -43.09 21.03 -31.63 0.182 736
 738 3 -43.26 21.14 -31.45 0.144 737
 739 3 -43.33 21.12 -31.32 0.059 738
 740 3 -43.97 21.41 -32.27 0.125 731
 741 3 -43.97 21.39 -32.17 0.111 740
 742 3 -43.37 21.73 -34.89 0.144 722
 743 3 -43.3 21.8 -35.08 0.108 742
 744 3 -43.26 21.91 -35.19 0.153 743
 745 3 -43.16 21.92 -35.3 0.146 744
 746 3 -43.06 21.98 -35.41 0.15 745
 747 3 -42.98 22.12 -35.38 0.205 746
 748 3 -42.95 22.23 -35.38 0.286 747
 749 3 -42.85 22.3 -35.46 0.379 748
 750 3 -42.77 22.32 -35.6 0.449 749
 751 3 -42.84 22.5 -35.85 0.462 750
 752 3 -42.81 22.59 -36.01 0.496 751
 753 3 -42.81 22.69 -36.16 0.53 752
 754 3 -43.03 22.59 -36.84 0.076 753
 755 3 -42.99 22.51 -36.94 0.07 754
 756 3 -42.78 22.76 -36.3 0.56 753
 757 3 -42.65 22.8 -36.35 0.568 756
 758 3 -41.96 22.25 -36.85 0.127 757
 759 3 -41.88 22.14 -36.98 0.146 758
 760 3 -41.78 22.09 -37.05 0.219 759
 761 3 -41.91 22.03 -37.39 0.101 760
 762 3 -41.9 22.01 -37.51 0.044 761
 763 3 -41.67 21.96 -36.99 0.226 760
 764 3 -41.7 21.84 -36.69 0.123 763
 765 3 -41.57 21.76 -36.69 0.117 764
 766 3 -41.55 22.01 -37.27 0.222 763
 767 3 -41.45 22.05 -37.41 0.221 766
 768 3 -41.3 22.09 -37.58 0.256 767
 769 3 -41.19 22.13 -37.64 0.302 768
 770 3 -40.87 22.02 -37.34 0.149 769
 771 3 -40.73 21.99 -37.3 0.132 770
 772 3 -40.59 21.97 -37.23 0.197 771
 773 3 -40.41 21.93 -37.23 0.36 772
 774 3 -40.23 22.33 -37.31 0.114 773
 775 3 -40.16 22.38 -37.52 0.098 774
 776 3 -40.21 22.33 -37.69 0.073 775
 777 3 -40.29 21.83 -37.19 0.557 773
 778 3 -40.86 21.47 -37.17 0.126 777
 779 3 -40.9 21.38 -37.24 0.000125 778
 780 3 -40.2 21.67 -37.12 0.705 777
 781 3 -39.84 21.49 -37.55 0.597 780
 782 3 -39.69 21.54 -37.74 0.562 781
 783 3 -39.61 21.51 -37.83 0.521 782
 784 3 -39.47 21.61 -37.95 0.449 783
 785 3 -39.33 21.74 -38.06 0.366 784
 786 3 -39.19 22.2 -38.12 0.142 785
 787 3 -39.13 22.15 -38.26 0.082 786
 788 3 -39.23 21.65 -38.2 0.219 785
 789 3 -39.26 21.67 -38.45 0.118 788
 790 3 -39.2 21.67 -38.59 0.152 789
 791 3 -39.16 21.65 -38.77 0.12 790
 792 3 -39.02 21.58 -38.89 0.065 791
 793 3 -40.12 20.95 -37.08 0.089 781
 794 3 -40.26 20.92 -37.06 0.146 793
 795 3 -40.37 20.86 -37.03 0.177 794
 796 3 -40.44 20.77 -37.02 0.139 795
 797 3 -40.76 21.58 -36.28 0.238 780
 798 3 -40.51 21.45 -36.23 0.405 797
 799 3 -40.9 21.61 -35.99 0.211 798
 800 3 -40.94 21.52 -35.83 0.215 799
 801 3 -40.94 21.4 -35.67 0.172 800
 802 3 -40.87 21.33 -35.49 0.141 801
 803 3 -40.72 21.26 -35.33 0.081 802
 804 3 -40.27 21.4 -36.16 0.224 798
 805 3 -39.84 21.31 -36.06 0.12 804
 806 3 -40.15 21.38 -36.14 0.224 804
 807 3 -41.05 21.61 -36.6 0.097 806
 808 3 -41.01 21.7 -36.64 0.000125 807
 809 3 -41.33 22.28 -38.13 0.136 769
 810 3 -41.23 22.3 -38.23 0.153 809
 811 3 -41.21 22.28 -38.34 0.088 810
 812 3 -42.73 22.94 -36.31 0.45 757
 813 3 -42.83 23.26 -36.17 0.331 812
 814 3 -42.84 23.44 -35.92 0.000125 813
 815 3 -42.31 22.84 -36.31 0.175 812
 816 3 -42.21 22.85 -36.42 0.216 815
 817 3 -42.08 22.94 -36.38 0.25 816
 818 3 -41.94 22.96 -36.28 0.248 817
 819 3 -41.81 22.76 -36.05 0.127 818
 820 3 -41.85 22.76 -35.87 0.102 819
 821 3 -44.76 20.98 -33.99 0.148 714
 822 3 -44.8 20.94 -33.88 0.167 821
 823 3 -44.84 20.92 -33.73 0.181 822
 824 3 -44.82 20.85 -33.56 0.206 823
 825 3 -44.57 20.69 -33.44 0.159 824
 826 3 -44.54 20.6 -33.28 0.214 825
 827 3 -44.48 20.48 -33.16 0.287 826
 828 3 -44.48 20.37 -33.01 0.363 827
 829 3 -44.4 20.3 -32.87 0.417 828
 830 3 -44.36 20.28 -32.73 0.498 829
 831 3 -44.27 20.23 -32.59 0.581 830
 832 3 -44.36 20.12 -32.34 0.505 831
 833 3 -44.45 20.14 -32.14 0.382 832
 834 3 -43.62 20.35 -33.05 0.192 831
 835 3 -43.65 20.42 -33.24 0.137 834
 836 3 -44.95 20.86 -33.38 0.106 824
 837 3 -45 20.83 -33.26 0.101 836
 838 3 -45.01 20.81 -33.1 0.065 837
 839 3 -45.12 21.65 -35.49 0.131 703
 840 3 -45.19 21.72 -35.41 0.137 839
 841 3 -45.22 21.86 -35.45 0.116 840
 842 3 -45.37 21.95 -35.49 0.104 841
 843 3 -42.4 21.92 -39.14 0.035 619
 844 3 -42.42 21.94 -39.26 0.068 843
 845 3 -42.37 19.51 -39.01 0.218 609
 846 3 -42.47 19.46 -39.12 0.237 845
 847 3 -42.57 19.07 -39.23 0.148 846
 848 3 -42.72 18.94 -39.33 0.176 847
 849 3 -42.8 18.84 -39.37 0.212 848
 850 3 -42.76 18.46 -39.34 0.177 849
 851 3 -42.83 18.37 -39.41 0.194 850
 852 3 -43.03 18.32 -39.72 0.068 851
 853 3 -42.81 18.16 -39.3 0.167 851
 854 3 -42.81 17.96 -39.3 0.204 853
 855 3 -42.86 17.84 -39.26 0.226 854
 856 3 -42.79 17.71 -39.16 0.273 855
 857 3 -42.89 17.64 -38.97 0.284 856
 858 3 -43.21 17.55 -38.94 0.239 857
 859 3 -43.4 17.48 -38.93 0.242 858
 860 3 -43.57 17.44 -38.79 0.212 859
 861 3 -43.69 17.28 -38.61 0.246 860
 862 3 -43.72 17.26 -38.44 0.352 861
 863 3 -43.75 17.3 -38.3 0.473 862
 864 3 -43.71 17.3 -38.18 0.581 863
 865 3 -43.69 17.23 -38.05 0.652 864
 866 3 -43.67 17.07 -37.94 0.707 865
 867 3 -43.72 17.03 -37.84 0.768 866
 868 3 -43.89 16.51 -37.77 0.527 867
 869 3 -44.08 15.98 -38.15 0.167 868
 870 3 -44.24 15.83 -38.11 0.093 869
 871 3 -43.82 16.48 -37.68 0.412 868
 872 3 -43.61 16.48 -37.4 0.317 871
 873 3 -44.26 17.07 -37.48 0.115 871
 874 3 -44.36 17.18 -37.47 0.145 873
 875 3 -44.47 17.18 -37.43 0.188 874
 876 3 -44.57 16.9 -37.33 0.116 875
 877 3 -44.26 16.6 -37.33 0.2 876
 878 3 -43.43 18.1 -37.57 0.246 867
 879 3 -43.29 18.21 -37.48 0.176 878
 880 3 -43.11 18.26 -37.37 0.17 879
 881 3 -42.83 18.35 -37.38 0.147 880
 882 3 -42.68 18.41 -37.44 0.132 881
 883 3 -42.57 18.42 -37.41 0.159 882
 884 3 -42.44 18.3 -37.52 0.191 883
 885 3 -42.31 18.17 -37.59 0.231 884
 886 3 -42.24 18.12 -37.65 0.223 885
 887 3 -42.4 18.03 -37.97 0.097 886
 888 3 -42.47 17.96 -38.12 0.114 887
 889 3 -42.44 17.78 -38.25 0.061 888
 890 3 -42.5 17.73 -38.37 0.055 889
 891 3 -42.54 17.62 -38.5 0.061 890
 892 3 -42 18.07 -37.48 0.165 886
 893 3 -41.81 18.01 -37.29 0.193 892
 894 3 -41.69 18.01 -37.2 0.219 893
 895 3 -41.69 17.73 -37.22 0.123 894
 896 3 -41.71 17.53 -37.13 0.159 895
 897 3 -41.68 17.39 -37.07 0.156 896
 898 3 -41.72 17.17 -37.01 0.149 897
 899 3 -41.81 17.01 -36.97 0.132 898
 900 3 -41.89 16.87 -36.94 0.153 899
 901 3 -41.9 16.73 -36.87 0.161 900
 902 3 -41.96 16.69 -36.8 0.238 901
 903 3 -42.22 16.39 -37.12 0.142 902
 904 3 -42.29 16.32 -37.19 0.25 903
 905 3 -42.39 16.14 -37.15 0.459 904
 906 3 -42.43 16.07 -37.08 0.568 905
 907 3 -42.68 16.01 -37.01 0.572 906
 908 3 -42.79 15.94 -37.05 0.627 907
 909 3 -42.89 15.91 -37.01 0.702 908
 910 3 -42.99 15.47 -37.62 0.083 909
 911 3 -43.03 15.37 -37.58 0.066 910
 912 3 -42.96 15.85 -36.94 0.724 909
 913 3 -42.53 15.31 -37.55 0.226 912
 914 3 -42.43 15.17 -37.58 0.286 913
 915 3 -42.46 15.06 -37.59 0.34 914
 916 3 -42.45 15.03 -37.22 0.064 915
 917 3 -43.06 15.82 -36.86 0.763 912
 918 3 -43.24 15.59 -36.83 0.725 917
 919 3 -42.91 14.85 -37.47 0.14 918
 920 3 -42.6 14.85 -37.83 0.438 919
 921 3 -42.71 15.33 -38.3 0.094 920
 922 3 -42.8 15.49 -38.45 0.121 921
 923 3 -42.85 15.6 -38.55 0.124 922
 924 3 -42.81 15.77 -38.59 0.138 923
 925 3 -42.85 15.8 -38.73 0.169 924
 926 3 -42.93 15.67 -38.88 0.042 925
 927 3 -42.78 14.75 -37.9 0.39 920
 928 3 -42.95 14.76 -37.98 0.428 927
 929 3 -43.03 14.69 -38.07 0.405 928
 930 3 -42.63 14.27 -38.13 0.12 929
 931 3 -42.68 14.14 -38.19 0.135 930
 932 3 -42.77 14.01 -38.19 0.194 931
 933 3 -42.74 13.91 -38.3 0.277 932
 934 3 -42.73 13.82 -38.38 0.341 933
 935 3 -43.12 13.58 -38.27 0.103 934
 936 3 -43.23 14.69 -38.15 0.319 929
 937 3 -43.43 14.83 -38.55 0.217 936
 938 3 -43.53 14.75 -38.73 0.206 937
 939 3 -43.67 14.66 -38.9 0.139 938
 940 3 -43.75 14.6 -39.05 0.129 939
 941 3 -43.81 14.53 -39.19 0.097 940
 942 3 -43.56 15.85 -36.54 0.589 918
 943 3 -43.64 15.83 -36.47 0.511 942
 944 3 -43.25 15.8 -35.9 0.158 943
 945 3 -43.07 15.75 -35.75 0.145 944
 946 3 -43.07 15.69 -35.62 0.19 945
 947 3 -43.05 15.48 -35.51 0.169 946
 948 3 -43.06 15.39 -35.26 0.115 947
 949 3 -43.05 15.32 -35.12 0.149 948
 950 3 -43.03 15.27 -35 0.178 949
 951 3 -43.03 15.19 -34.9 0.217 950
 952 3 -43.1 14.93 -34.9 0.184 951
 953 3 -43.09 14.83 -34.9 0.268 952
 954 3 -42.85 14.75 -34.72 0.304 953
 955 3 -42.85 14.67 -34.62 0.413 954
 956 3 -42.77 14.55 -34.59 0.515 955
 957 3 -42.53 14.39 -34.58 0.64 956
 958 3 -42.45 14.32 -34.37 0.655 957
 959 3 -42.45 14.27 -34.15 0.651 958
 960 3 -41.95 14.23 -34.55 0.445 959
 961 3 -41.81 14.09 -34.59 0.427 960
 962 3 -41.7 14.01 -34.57 0.451 961
 963 3 -41.63 13.78 -34.55 0.185 962
 964 3 -41.42 13.73 -34.52 0.171 963
 965 3 -41.31 13.67 -34.48 0.14 964
 966 3 -41.12 13.56 -34.47 0.136 965
 967 3 -40.84 13.68 -34.41 0.107 966
 968 3 -40.68 13.78 -34.4 0.137 967
 969 3 -40.55 13.9 -34.37 0.134 968
 970 3 -40.38 13.93 -34.44 0.121 969
 971 3 -40.18 13.93 -34.59 0.086 970
 972 3 -41.31 14.41 -34.91 0.299 962
 973 3 -41.25 14.21 -34.97 0.17 972
 974 3 -41.1 14.28 -35.08 0.087 973
 975 3 -42.63 14.11 -33.69 0.437 959
 976 3 -42.41 14.37 -33.5 0.246 975
 977 3 -42.28 14.55 -33.37 0.193 976
 978 3 -42.14 14.67 -33.3 0.193 977
 979 3 -42.05 14.97 -33.41 0.108 978
 980 3 -42.09 15.1 -33.41 0.098 979
 981 3 -43.42 14.68 -35.18 0.132 953
 982 3 -43.5 14.6 -35.29 0.14 981
 983 3 -43.6 14.49 -35.44 0.13 982
 984 3 -43.62 14.33 -35.51 0.132 983
 985 3 -43.6 14.25 -35.68 0.114 984
 986 3 -43.7 14.17 -35.69 0.098 985
 987 3 -43.86 15.67 -36.8 0.16 943
 988 3 -43.61 16.39 -35.97 0.146 987
 989 3 -43.67 16.32 -35.83 0.216 988
 990 3 -43.71 16.26 -35.76 0.348 989
 991 3 -43.85 16.26 -35.69 0.429 990
 992 3 -43.93 16.19 -35.61 0.509 991
 993 3 -44.11 16.3 -35.43 0.473 992
 994 3 -44.17 16.28 -35.2 0.446 993
 995 3 -44.22 16.21 -35.02 0.43 994
 996 3 -44.32 16.25 -34.9 0.442 995
 997 3 -44.35 15.8 -35 0.236 996
 998 3 -44.46 15.59 -35.01 0.119 997
 999 3 -44.52 15.47 -34.91 0.123 998
 1000 3 -44.49 15.33 -34.83 0.16 999
 1001 3 -44.49 15.2 -34.8 0.198 1000
 1002 3 -44.5 15.08 -34.7 0.195 1001
 1003 3 -44.45 14.93 -34.68 0.172 1002
 1004 3 -44.46 14.81 -34.68 0.095 1003
 1005 3 -44.43 16.82 -34.63 0.165 996
 1006 3 -44.57 16.89 -34.58 0.135 1005
 1007 3 -44.71 17.01 -34.38 0.144 1006
 1008 3 -44.85 17.02 -34.4 0.142 1007
 1009 3 -44.94 17.06 -34.48 0.132 1008
 1010 3 -45.08 17.11 -34.62 0.073 1009
 1011 3 -45.18 17.15 -34.8 0.125 1010
 1012 3 -45.25 17.2 -34.98 0.141 1011
 1013 3 -45.18 17.58 -35.01 0.093 1012
 1014 3 -45.18 17.66 -35.09 0.131 1013
 1015 3 -45.15 17.72 -35.25 0.175 1014
 1016 3 -45.4 18.06 -35.2 0.125 1015
 1017 3 -45.46 18.25 -35.2 0.13 1016
 1018 3 -45.63 18.34 -35.12 0.2 1017
 1019 3 -45.67 18.43 -35.05 0.338 1018
 1020 3 -45.75 18.54 -35.02 0.446 1019
 1021 3 -45.78 18.59 -34.91 0.538 1020
 1022 3 -45.83 18.72 -34.88 0.588 1021
 1023 3 -45.94 18.79 -34.83 0.671 1022
 1024 3 -46.09 18.93 -34.83 0.693 1023
 1025 3 -46.19 18.99 -34.79 0.765 1024
 1026 3 -46.2 19.09 -34.82 0.822 1025
 1027 3 -45.82 19.65 -35.66 0.466 1026
 1028 3 -45.8 19.75 -35.76 0.482 1027
 1029 3 -46.08 20 -35.37 0.346 1028
 1030 3 -46.18 20.09 -35.28 0.31 1029
 1031 3 -46.4 20.22 -35.52 0.157 1030
 1032 3 -46.37 20.5 -35.41 0.174 1031
 1033 3 -46.26 20.61 -35.51 0.162 1032
 1034 3 -46.16 20.65 -35.67 0.164 1033
 1035 3 -46.11 20.66 -35.83 0.153 1034
 1036 3 -46.08 20.72 -35.91 0.178 1035
 1037 3 -45.86 20.9 -35.88 0.121 1036
 1038 3 -45.65 20.93 -35.91 0.108 1037
 1039 3 -45.51 20.97 -35.91 0.134 1038
 1040 3 -45.39 21.02 -35.99 0.101 1039
 1041 3 -45.25 21.11 -36.05 0.114 1040
 1042 3 -45.15 21.16 -36.13 0.147 1041
 1043 3 -45.08 21.22 -36.3 0.116 1042
 1044 3 -45.52 19.47 -36.41 0.202 1028
 1045 3 -45.61 19.45 -36.65 0.164 1044
 1046 3 -45.66 19.4 -36.79 0.109 1045
 1047 3 -45.11 17.61 -35.48 0.149 1015
 1048 3 -45.03 17.5 -35.52 0.167 1047
 1049 3 -44.97 17.5 -35.63 0.145 1048
 1050 3 -44.75 17.43 -35.69 0.127 1049
 1051 3 -44.71 17.27 -35.79 0.122 1050
 1052 3 -44.54 16.71 -35.57 0.174 993
 1053 3 -44.64 16.77 -35.58 0.163 1052
 1054 3 -44.75 16.9 -35.58 0.153 1053
 1055 3 -45.14 16.91 -35.51 0.114 1054
 1056 3 -44.03 15.61 -36.94 0.166 987
 1057 3 -44.39 15.7 -37.08 0.102 1056
 1058 3 -44.54 15.74 -37.02 0.066 1057
 1059 3 -44.64 15.8 -37.01 0.082 1058
 1060 3 -44.76 15.88 -36.94 0.1 1059
 1061 3 -44.89 15.86 -36.86 0.12 1060
 1062 3 -45.11 15.88 -36.83 0.105 1061
 1063 3 -45.24 15.99 -36.76 0.132 1062
 1064 3 -45.24 16.18 -36.65 0.09 1063
 1065 3 -45.29 16.29 -36.57 0.11 1064
 1066 3 -45.32 16.41 -36.51 0.109 1065
 1067 3 -44.13 15.59 -37.02 0.166 1056
 1068 3 -44.06 15.5 -37.12 0.16 1067
 1069 3 -41.82 16.07 -36.54 0.16 906
 1070 3 -41.68 15.98 -36.51 0.143 1069
 1071 3 -41.54 15.87 -36.48 0.147 1070
 1072 3 -41.43 15.74 -36.48 0.178 1071
 1073 3 -41.29 15.76 -36.44 0.186 1072
 1074 3 -41.15 15.68 -36.58 0.113 1073
 1075 3 -41.06 15.59 -36.65 0.143 1074
 1076 3 -41.05 15.51 -36.75 0.183 1075
 1077 3 -40.89 15.46 -36.87 0.203 1076
 1078 3 -40.88 15.36 -37.07 0.168 1077
 1079 3 -40.87 15.31 -37.19 0.167 1078
 1080 3 -40.92 15.24 -37.37 0.146 1079
 1081 3 -40.96 15.23 -37.55 0.151 1080
 1082 3 -41.02 15.18 -37.75 0.164 1081
 1083 3 -41.05 15.18 -37.97 0.249 1082
 1084 3 -41.16 15.52 -37.91 0.106 1083
 1085 3 -41.28 15.59 -37.95 0.11 1084
 1086 3 -41.38 15.73 -37.95 0.091 1085
 1087 3 -41.38 15.84 -37.94 0.091 1086
 1088 3 -40.98 14.93 -38.22 0.176 1083
 1089 3 -40.92 14.68 -38.38 0.114 1088
 1090 3 -40.89 14.59 -38.52 0.137 1089
 1091 3 -40.87 14.49 -38.65 0.178 1090
 1092 3 -40.81 14.36 -38.75 0.217 1091
 1093 3 -40.66 14.32 -38.76 0.221 1092
 1094 3 -40.5 14.38 -38.79 0.263 1093
 1095 3 -40.38 14.46 -38.75 0.391 1094
 1096 3 -40.35 14.57 -38.8 0.477 1095
 1097 3 -40.23 14.65 -38.82 0.587 1096
 1098 3 -40.1 14.63 -38.84 0.649 1097
 1099 3 -40.56 15.23 -39.16 0.073 1098
 1100 3 -40.56 15.35 -39.13 0.092 1099
 1101 3 -40.63 15.48 -39.12 0.178 1100
 1102 3 -40.73 15.52 -39.07 0.204 1101
 1103 3 -40.78 15.56 -38.95 0.174 1102
 1104 3 -39.88 14.52 -38.73 0.699 1098
 1105 3 -39.64 14.58 -38.54 0.725 1104
 1106 3 -39.5 14.75 -38.43 0.785 1105
 1107 3 -39.31 14.75 -38.23 0.787 1106
 1108 3 -39.13 14.81 -38.19 0.827 1107
 1109 3 -38.95 14.58 -38.08 0.748 1108
 1110 3 -38.85 14.66 -38 0.754 1109
 1111 3 -38.81 14.53 -38.04 0.771 1110
 1112 3 -38.74 14.41 -38.02 0.197 1111
 1113 3 -38.73 14.35 -38.13 0.000125 1112
 1114 3 -38.85 15.23 -37.36 0.136 1110
 1115 3 -38.87 15.38 -37.23 0.137 1114
 1116 3 -38.93 15.49 -37.09 0.097 1115
 1117 3 -39.21 15.9 -38.44 0.151 1108
 1118 3 -39.21 16.08 -38.47 0.156 1117
 1119 3 -39.17 16.22 -38.52 0.213 1118
 1120 3 -39 16.42 -38.44 0.357 1119
 1121 3 -38.78 16.56 -38.45 0.525 1120
 1122 3 -38.64 16.68 -38.32 0.553 1121
 1123 3 -38.67 16.9 -38.22 0.589 1122
 1124 3 -38.96 17.49 -38.37 0.195 1123
 1125 3 -38.88 17.65 -38.34 0.165 1124
 1126 3 -38.72 17.72 -38.32 0.127 1125
 1127 3 -38.63 17.83 -38.3 0.128 1126
 1128 3 -38.56 17.93 -38.25 0.108 1127
 1129 3 -38.46 18.02 -38.2 0.053 1128
 1130 3 -38.44 16.67 -38.15 0.457 1123
 1131 3 -38.13 16.67 -38 0.413 1130
 1132 3 -37.97 16.73 -37.94 0.378 1131
 1133 3 -37.97 16.75 -37.76 0.21 1132
 1134 3 -37.99 16.89 -37.68 0.133 1133
 1135 3 -37.61 16.64 -38.26 0.172 1132
 1136 3 -37.51 16.69 -38.3 0.223 1135
 1137 3 -37.65 16.77 -38.65 0.046 1136
 1138 3 -37.68 16.59 -38.45 0.096 1136
 1139 3 -37.14 16.53 -38.01 0.094 1138
 1140 3 -37.07 16.48 -37.91 0.123 1139
 1141 3 -36.89 16.39 -37.83 0.14 1140
 1142 3 -36.72 16.36 -37.8 0.209 1141
 1143 3 -36.58 16.39 -37.73 0.25 1142
 1144 3 -36.58 16.07 -37.8 0.149 1143
 1145 3 -36.5 15.91 -37.87 0.097 1144
 1146 3 -36.47 15.77 -37.87 0.107 1145
 1147 3 -36.45 15.61 -37.84 0.099 1146
 1148 3 -36.42 15.45 -37.86 0.088 1147
 1149 3 -36.38 15.34 -37.8 0.072 1148
 1150 3 -36.32 15.22 -37.75 0.135 1149
 1151 3 -36.28 15.08 -37.79 0.162 1150
 1152 3 -36.2 14.99 -37.84 0.169 1151
 1153 3 -36.28 14.78 -37.94 0.089 1152
 1154 3 -36.37 14.7 -37.94 0.17 1153
 1155 3 -36.38 14.55 -38.01 0.214 1154
 1156 3 -36.39 14.36 -38.15 0.219 1155
 1157 3 -36.38 14.18 -38.26 0.258 1156
 1158 3 -36.31 13.99 -38.3 0.304 1157
 1159 3 -36.38 13.85 -38.36 0.287 1158
 1160 3 -35.81 13.72 -38.25 0.088 1159
 1161 3 -35.6 13.63 -38.16 0.107 1160
 1162 3 -35.49 13.54 -38.16 0.159 1161
 1163 3 -35.45 13.36 -38.13 0.085 1162
 1164 3 -37.75 16.48 -38.57 0.098 1138
 1165 3 -37.85 16.52 -38.58 0.096 1164
 1166 3 -37.76 16.39 -38.68 0.147 1164
 1167 3 -37.78 16.28 -38.86 0.000125 1166
 1168 3 -38.32 16.58 -38.12 0.457 1130
 1169 3 -39.39 17.27 -38.23 0.185 1168
 1170 3 -39.43 17.33 -38.13 0.235 1169
 1171 3 -39.54 17.31 -38.05 0.128 1170
 1172 3 -39.32 15.84 -38.84 0.074 1119
 1173 3 -40.92 14.12 -38.9 0.11 1093
 1174 3 -40.92 13.95 -39 0.146 1173
 1175 3 -40.93 13.76 -39 0.195 1174
 1176 3 -40.88 13.6 -39.05 0.315 1175
 1177 3 -40.8 13.43 -39.07 0.412 1176
 1178 3 -40.81 13.34 -39.19 0.487 1177
 1179 3 -40.91 13.27 -39.33 0.548 1178
 1180 3 -40.62 13.1 -39.34 0.532 1179
 1181 3 -40.49 13.06 -39.48 0.521 1180
 1182 3 -40.49 12.94 -39.61 0.547 1181
 1183 3 -40.41 12.95 -39.8 0.49 1182
 1184 3 -39.7 12.71 -39.15 0.261 1183
 1185 3 -39.38 12.76 -39.16 0.236 1184
 1186 3 -39.3 12.75 -39.23 0.293 1185
 1187 3 -39.16 12.75 -39.19 0.343 1186
 1188 3 -38.95 12.83 -39.13 0.366 1187
 1189 3 -38.84 12.75 -39.09 0.473 1188
 1190 3 -38.7 12.74 -39.12 0.53 1189
 1191 3 -38.6 12.77 -39.19 0.554 1190
 1192 3 -38.73 13.35 -39.61 0.152 1191
 1193 3 -38.7 13.56 -39.73 0.197 1192
 1194 3 -38.71 13.67 -39.76 0.163 1193
 1195 3 -38.74 13.77 -39.83 0.094 1194
 1196 3 -38.77 13.88 -39.93 0.125 1195
 1197 3 -38.49 12.69 -39.15 0.555 1191
 1198 3 -38.79 11.93 -39.72 0.12 1197
 1199 3 -38.91 11.78 -39.9 0.109 1198
 1200 3 -38.39 12.73 -39.19 0.489 1197
 1201 3 -38.3 12.26 -39.12 0.322 1200
 1202 3 -38.27 11.73 -39.29 0.12 1201
 1203 3 -38.22 11.53 -39.33 0.176 1202
 1204 3 -38.17 11.45 -39.38 0.26 1203
 1205 3 -38.37 11.52 -39.82 0.115 1204
 1206 3 -38.41 11.58 -40.01 0.117 1205
 1207 3 -38.44 11.65 -40.12 0.099 1206
 1208 3 -38.09 12.57 -38.9 0.229 1201
 1209 3 -37.85 12.68 -38.82 0.193 1208
 1210 3 -37.66 12.67 -38.83 0.172 1209
 1211 3 -37.53 12.58 -38.86 0.143 1210
 1212 3 -37.41 12.44 -38.9 0.163 1211
 1213 3 -37.27 12.5 -38.68 0.129 1212
 1214 3 -37.16 12.5 -38.57 0.089 1213
 1215 3 -37.05 12.44 -38.48 0.133 1214
 1216 3 -36.92 12.37 -38.44 0.143 1215
 1217 3 -36.81 12.46 -38.26 0.136 1216
 1218 3 -36.69 12.54 -38.19 0.088 1217
 1219 3 -39.33 12.5 -39.62 0.135 1187
 1220 3 -39.26 12.46 -39.73 0.076 1219
 1221 3 -40.03 13.12 -40.11 0.088 1183
 1222 3 -39.96 13.12 -40.23 0.105 1221
 1223 3 -39.91 13.06 -40.34 0.096 1222
 1224 3 -39.8 13.1 -40.48 0.107 1223
 1225 3 -39.63 13.12 -40.54 0.12 1224
 1226 3 -39.5 13.02 -40.58 0.113 1225
 1227 3 -39.37 12.95 -40.65 0.113 1226
 1228 3 -39.28 12.86 -40.73 0.000125 1227
 1229 3 -40.77 12.76 -40.3 0.34 1228
 1230 3 -41.23 12.59 -39.86 0.179 1229
 1231 3 -41.37 12.6 -39.65 0.132 1230
 1232 3 -41.52 12.66 -39.62 0.000125 1231
 1233 3 -40.81 15.76 -36.61 0.07 1077
 1234 3 -40.75 15.9 -36.63 0.116 1233
 1235 3 -40.67 15.99 -36.58 0.147 1234
 1236 3 -40.51 16.08 -36.5 0.114 1235
 1237 3 -40.43 16.22 -36.44 0.115 1236
 1238 3 -40.32 16.27 -36.4 0.000125 1237
 1239 3 -41.28 15.34 -36.68 0.101 1076
 1240 3 -41.35 15.31 -36.58 0.105 1239
 1241 3 -41.42 15.3 -36.5 0.112 1240
 1242 3 -41.52 15.2 -36.48 0.161 1241
 1243 3 -40.15 16.92 -43.43 0.326 550
 1244 3 -41.04 17.25 -43.73 0.129 1243
 1245 3 -41.18 17.32 -43.73 0.151 1244
 1246 3 -41.38 17.44 -43.73 0.152 1245
 1247 3 -41.56 17.51 -43.72 0.158 1246
 1248 3 -41.76 17.59 -43.69 0.149 1247
 1249 3 -41.97 17.6 -43.7 0.126 1248
 1250 3 -42.19 17.53 -43.69 0.089 1249
 1251 3 -42.29 17.44 -43.69 0.102 1250
 1252 3 -42.42 17.39 -43.75 0.091 1251
 1253 3 -42.53 17.34 -43.82 0.115 1252
 1254 3 -42.67 17.26 -43.87 0.153 1253
 1255 3 -42.79 17.16 -43.93 0.162 1254
 1256 3 -42.89 17.07 -43.94 0.14 1255
 1257 3 -43.01 17.09 -43.9 0.187 1256
 1258 3 -43.14 16.96 -43.97 0.214 1257
 1259 3 -43.13 16.8 -44.01 0.278 1258
 1260 3 -43.39 16.8 -43.94 0.237 1259
 1261 3 -43.5 16.7 -43.95 0.26 1260
 1262 3 -43.79 16.77 -43.77 0.179 1261
 1263 3 -43.92 16.72 -43.68 0.144 1262
 1264 3 -44.06 16.72 -43.65 0.163 1263
 1265 3 -44.21 16.66 -43.68 0.166 1264
 1266 3 -44.42 16.59 -43.73 0.201 1265
 1267 3 -44.58 16.56 -43.76 0.193 1266
 1268 3 -44.71 16.49 -43.87 0.213 1267
 1269 3 -44.89 16.49 -44 0.23 1268
 1270 3 -45.01 16.43 -44.12 0.263 1269
 1271 3 -45.07 16.29 -44.27 0.268 1270
 1272 3 -45.11 16.16 -44.58 0.089 1271
 1273 3 -45.14 16.09 -44.73 0.118 1272
 1274 3 -45.24 16.02 -44.87 0.125 1273
 1275 3 -45.28 15.97 -45.01 0.115 1274
 1276 3 -45.32 15.86 -45.15 0.152 1275
 1277 3 -45.39 15.72 -45.29 0.11 1276
 1278 3 -45.42 15.56 -45.43 0.16 1277
 1279 3 -45.42 15.35 -45.54 0.144 1278
 1280 3 -45.43 15.17 -45.59 0.148 1279
 1281 3 -45.5 15.08 -45.76 0.147 1280
 1282 3 -45.55 14.93 -45.91 0.118 1281
 1283 3 -45.56 14.81 -46.01 0.105 1282
 1284 3 -45.63 14.73 -46.07 0.102 1283
 1285 3 -45.67 14.68 -46.22 0.112 1284
 1286 3 -45.73 14.54 -46.26 0.104 1285
 1287 3 -45.85 14.39 -46.4 0.173 1286
 1288 3 -45.95 14.19 -46.48 0.201 1287
 1289 3 -46.05 14 -46.48 0.181 1288
 1290 3 -46.24 13.83 -46.45 0.147 1289
 1291 3 -46.35 13.74 -46.34 0.24 1290
 1292 3 -46.48 13.6 -46.26 0.303 1291
 1293 3 -46.62 13.49 -46.23 0.304 1292
 1294 3 -46.67 13.37 -46.29 0.254 1293
 1295 3 -46.78 13.2 -46.3 0.178 1294
 1296 3 -46.88 13.07 -46.41 0.135 1295
 1297 3 -47.03 12.9 -46.48 0.109 1296
 1298 3 -47.13 12.78 -46.58 0.123 1297
 1299 3 -47.22 12.58 -46.62 0.111 1298
 1300 3 -47.29 12.48 -46.66 0.112 1299
 1301 3 -47.34 12.34 -46.65 0.11 1300
 1302 3 -47.44 12.23 -46.61 0.11 1301
 1303 3 -47.54 12.07 -46.51 0.145 1302
 1304 3 -47.62 11.97 -46.33 0.159 1303
 1305 3 -47.65 11.83 -46.11 0.145 1304
 1306 3 -47.65 11.8 -45.95 0.15 1305
 1307 3 -47.62 11.72 -45.76 0.13 1306
 1308 3 -47.62 11.65 -45.65 0.125 1307
 1309 3 -47.62 11.58 -45.37 0.149 1308
 1310 3 -47.59 11.41 -45.04 0.136 1309
 1311 3 -47.55 11.42 -44.87 0.149 1310
 1312 3 -47.52 11.4 -44.62 0.156 1311
 1313 3 -47.48 11.47 -44.44 0.17 1312
 1314 3 -47.44 11.57 -44.3 0.17 1313
 1315 3 -47.36 11.67 -44.25 0.203 1314
 1316 3 -47.26 11.75 -44.13 0.229 1315
 1317 3 -47.17 11.85 -44.04 0.176 1316
 1318 3 -47.05 11.98 -44.01 0.136 1317
 1319 3 -47.01 12.13 -44.01 0.12 1318
 1320 3 -46.91 12.31 -44.01 0.133 1319
 1321 3 -46.77 12.5 -44.04 0.151 1320
 1322 3 -46.67 12.65 -44.05 0.163 1321
 1323 3 -46.6 12.82 -44.09 0.141 1322
 1324 3 -46.5 12.97 -44.13 0.112 1323
 1325 3 -46.45 13.08 -44.19 0.1 1324
 1326 3 -46.38 13.23 -44.2 0.11 1325
 1327 3 -46.32 13.38 -44.26 0.118 1326
 1328 3 -46.28 13.51 -44.26 0.135 1327
 1329 3 -46.17 13.66 -44.32 0.139 1328
 1330 3 -46.05 13.79 -44.3 0.143 1329
 1331 3 -45.93 13.91 -44.3 0.13 1330
 1332 3 -45.75 14.01 -44.3 0.124 1331
 1333 3 -45.6 14.14 -44.32 0.114 1332
 1334 3 -45.46 14.24 -44.3 0.151 1333
 1335 3 -45.34 14.31 -44.27 0.154 1334
 1336 3 -45.23 14.42 -44.23 0.137 1335
 1337 3 -45.16 14.63 -44.27 0.16 1336
 1338 3 -45.1 14.79 -44.29 0.171 1337
 1339 3 -45.13 14.98 -44.23 0.152 1338
 1340 3 -45.16 15.16 -44.25 0.144 1339
 1341 3 -45.17 15.36 -44.23 0.165 1340
 1342 3 -45.2 15.52 -44.25 0.13 1341
 1343 3 -45.25 15.68 -44.19 0.087 1342
 1344 3 -45.21 16.15 -44.15 0.222 1271
 1345 3 -45.22 15.95 -44.2 0.187 1344
 1346 3 -45.24 15.81 -44.22 0.125 1345
 1347 3 -35.46 16.61 -41.76 0.2 458
 1348 3 -35.58 16.57 -41.91 0.147 1347
 1349 3 -35.74 16.59 -42.02 0.181 1348
 1350 3 -35.82 16.57 -42.19 0.179 1349
 1351 3 -35.9 16.57 -42.37 0.211 1350
 1352 3 -36.26 16.73 -42.54 0.161 1351
 1353 3 -36.5 16.87 -42.54 0.098 1352
 1354 3 -36.68 16.87 -42.61 0.105 1353
 1355 3 -36.79 16.89 -42.65 0.097 1354
 1356 3 -36.93 16.87 -42.76 0.134 1355
 1357 3 -37.11 16.89 -42.79 0.132 1356
 1358 3 -37.29 16.93 -42.84 0.137 1357
 1359 3 -37.4 16.86 -42.9 0.151 1358
 1360 3 -37.5 16.86 -42.97 0.161 1359
 1361 3 -37.57 16.65 -43.11 0.143 1360
 1362 3 -37.65 16.56 -43.19 0.128 1361
 1363 3 -37.69 16.38 -43.3 0.137 1362
 1364 3 -37.68 16.18 -43.4 0.102 1363
 1365 3 -37.69 16.06 -43.48 0.11 1364
 1366 3 -37.65 15.95 -43.58 0.114 1365
 1367 3 -37.61 15.79 -43.72 0.151 1366
 1368 3 -37.53 15.67 -43.83 0.118 1367
 1369 3 -37.49 15.56 -43.86 0.101 1368
 1370 3 -37.39 15.42 -43.94 0.097 1369
 1371 3 -37.25 15.33 -44.05 0.122 1370
 1372 3 -37.18 15.2 -44.15 0.159 1371
 1373 3 -37.1 15.14 -44.23 0.159 1372
 1374 3 -37.06 15.03 -44.23 0.182 1373
 1375 3 -36.96 14.82 -44.25 0.143 1374
 1376 3 -36.95 14.63 -44.29 0.147 1375
 1377 3 -36.88 14.46 -44.43 0.089 1376
 1378 3 -36.89 14.36 -44.48 0.118 1377
 1379 3 -37.05 14.34 -44.65 0.098 1378
 1380 3 -37.1 14.23 -44.76 0.102 1379
 1381 3 -37.2 14.18 -44.95 0.13 1380
 1382 3 -37.2 14.15 -45.15 0.117 1381
 1383 3 -37.31 14.16 -45.3 0.116 1382
 1384 3 -37.42 14.18 -45.48 0.093 1383
 1385 3 -37.53 14.2 -45.65 0.135 1384
 1386 3 -37.63 14.21 -45.86 0.086 1385
 1387 3 -37.68 14.23 -45.98 0.091 1386
 1388 3 -37.88 14.21 -46.15 0.092 1387
 1389 3 -38.03 14.19 -46.3 0.081 1388
 1390 3 -38.2 14.18 -46.43 0.108 1389
 1391 3 -38.3 14.16 -46.5 0.139 1390
 1392 3 -38.46 14.15 -46.55 0.153 1391
 1393 3 -38.64 14.13 -46.59 0.169 1392
 1394 3 -38.81 14.13 -46.66 0.181 1393
 1395 3 -38.99 14.1 -46.77 0.123 1394
 1396 3 -39.18 14.08 -46.8 0.107 1395
 1397 3 -39.38 14.01 -46.83 0.123 1396
 1398 3 -39.56 14.1 -46.91 0.122 1397
 1399 3 -39.77 14.18 -46.97 0.119 1398
 1400 3 -39.92 14.23 -47 0.144 1399
 1401 3 -40.09 14.32 -46.98 0.15 1400
 1402 3 -40.31 14.4 -46.98 0.173 1401
 1403 3 -40.49 14.44 -47.01 0.17 1402
 1404 3 -40.73 14.59 -47.02 0.127 1403
 1405 3 -40.87 14.73 -47.01 0.112 1404
 1406 3 -41.1 14.84 -46.98 0.136 1405
 1407 3 -41.28 14.91 -46.98 0.178 1406
 1408 3 -41.45 14.95 -46.94 0.215 1407
 1409 3 -41.71 15 -46.98 0.219 1408
 1410 3 -42 15.11 -47.12 0.181 1409
 1411 3 -42.21 15.16 -47.27 0.201 1410
 1412 3 -42.35 15.15 -47.47 0.188 1411
 1413 3 -42.45 15.05 -47.76 0.129 1412
 1414 3 -42.53 14.93 -47.9 0.126 1413
 1415 3 -42.66 14.85 -48.02 0.129 1414
 1416 3 -42.71 14.77 -48.12 0.179 1415
 1417 3 -42.6 14.74 -48.22 0.273 1416
 1418 3 -42.53 14.7 -48.32 0.377 1417
 1419 3 -41.85 14.7 -48.25 0.216 1418
 1420 3 -41.53 14.66 -48.23 0.122 1419
 1421 3 -41.38 14.62 -48.29 0.114 1420
 1422 3 -41.24 14.59 -48.3 0.152 1421
 1423 3 -41.06 14.53 -48.3 0.139 1422
 1424 3 -40.8 14.47 -48.3 0.131 1423
 1425 3 -40.62 14.42 -48.27 0.109 1424
 1426 3 -40.45 14.42 -48.25 0.101 1425
 1427 3 -40.31 14.34 -48.22 0.138 1426
 1428 3 -40.12 14.35 -48.15 0.114 1427
 1429 3 -39.92 14.32 -48.11 0.121 1428
 1430 3 -39.77 14.27 -48.04 0.14 1429
 1431 3 -39.57 14.21 -47.97 0.112 1430
 1432 3 -39.43 14.15 -47.84 0.106 1431
 1433 3 -39.24 14.09 -47.83 0.124 1432
 1434 3 -39.09 14.03 -47.75 0.13 1433
 1435 3 -38.95 13.95 -47.72 0.143 1434
 1436 3 -38.78 13.87 -47.7 0.12 1435
 1437 3 -38.66 13.74 -47.73 0.132 1436
 1438 3 -38.53 13.62 -47.79 0.191 1437
 1439 3 -38.45 13.51 -47.82 0.17 1438
 1440 3 -38.43 13.35 -47.86 0.174 1439
 1441 3 -38.46 13.09 -47.87 0.091 1440
 1442 3 -38.49 12.92 -47.91 0.115 1441
 1443 3 -38.53 12.7 -47.95 0.157 1442
 1444 3 -38.58 12.49 -48 0.162 1443
 1445 3 -38.65 12.33 -48.02 0.152 1444
 1446 3 -38.73 12.17 -48.01 0.151 1445
 1447 3 -38.8 12.01 -48.02 0.131 1446
 1448 3 -38.95 11.85 -47.98 0.116 1447
 1449 3 -39.09 11.74 -47.91 0.117 1448
 1450 3 -39.17 11.6 -47.86 0.144 1449
 1451 3 -39.26 11.42 -47.84 0.131 1450
 1452 3 -39.36 11.23 -47.79 0.124 1451
 1453 3 -39.48 11.1 -47.76 0.139 1452
 1454 3 -39.62 11.01 -47.73 0.146 1453
 1455 3 -39.8 10.8 -47.75 0.145 1454
 1456 3 -39.91 10.6 -47.77 0.137 1455
 1457 3 -40.02 10.48 -47.73 0.143 1456
 1458 3 -40.12 10.33 -47.66 0.106 1457
 1459 3 -40.15 10.2 -47.63 0.12 1458
 1460 3 -40.19 10.02 -47.62 0.138 1459
 1461 3 -40.22 9.89 -47.62 0.114 1460
 1462 3 -40.22 9.77 -47.62 0.13 1461
 1463 3 -40.19 9.59 -47.58 0.14 1462
 1464 3 -40.16 9.44 -47.55 0.148 1463
 1465 3 -40.14 9.3 -47.51 0.141 1464
 1466 3 -40.11 9.14 -47.52 0.149 1465
 1467 3 -40.01 8.94 -47.48 0.116 1466
 1468 3 -39.89 8.77 -47.44 0.093 1467
 1469 3 -39.78 8.65 -47.48 0.087 1468
 1470 3 -39.68 8.54 -47.51 0.11 1469
 1471 3 -39.57 8.45 -47.52 0.112 1470
 1472 3 -39.46 8.29 -47.58 0.126 1471
 1473 3 -39.32 8.18 -47.63 0.133 1472
 1474 3 -39.18 8.02 -47.76 0.139 1473
 1475 3 -39.11 7.91 -47.83 0.13 1474
 1476 3 -39.03 7.76 -47.93 0.11 1475
 1477 3 -38.94 7.6 -48.01 0.119 1476
 1478 3 -38.94 7.46 -48.01 0.09 1477
 1479 3 -38.9 7.3 -48.11 0.115 1478
 1480 3 -38.91 7.11 -48.15 0.101 1479
 1481 3 -38.89 6.97 -48.19 0.113 1480
 1482 3 -38.89 6.85 -48.26 0.117 1481
 1483 3 -38.89 6.65 -48.27 0.119 1482
 1484 3 -38.89 6.55 -48.33 0.133 1483
 1485 3 -38.84 6.35 -48.47 0.171 1484
 1486 3 -38.74 6.18 -48.55 0.179 1485
 1487 3 -38.77 6.06 -48.68 0.165 1486
 1488 3 -38.72 5.94 -48.8 0.148 1487
 1489 3 -38.71 5.81 -48.94 0.145 1488
 1490 3 -38.63 5.64 -49.07 0.116 1489
 1491 3 -38.57 5.51 -49.15 0.113 1490
 1492 3 -38.43 5.36 -49.22 0.1 1491
 1493 3 -38.35 5.27 -49.25 0.095 1492
 1494 3 -38.15 5.1 -49.27 0.135 1493
 1495 3 -37.99 5 -49.29 0.147 1494
 1496 3 -37.89 4.86 -49.3 0.153 1495
 1497 3 -37.68 4.85 -49.25 0.128 1496
 1498 3 -37.51 4.8 -49.18 0.156 1497
 1499 3 -37.32 4.8 -49.16 0.149 1498
 1500 3 -37.11 4.72 -49.11 0.147 1499
 1501 3 -36.89 4.6 -49.01 0.112 1500
 1502 3 -36.78 4.43 -48.97 0.054 1501
 1503 3 -36.68 4.3 -48.97 0.121 1502
 1504 3 -36.58 4.17 -49.05 0.142 1503
 1505 3 -36.5 4.01 -49.13 0.189 1504
 1506 3 -36.44 3.85 -49.3 0.185 1505
 1507 3 -36.36 3.77 -49.37 0.198 1506
 1508 3 -36.48 3.68 -49.62 0.163 1507
 1509 3 -36.68 3.57 -49.69 0.128 1508
 1510 3 -36.78 3.47 -49.8 0.149 1509
 1511 3 -36.93 3.43 -49.76 0.16 1510
 1512 3 -37.05 3.34 -49.8 0.203 1511
 1513 3 -37.21 3.3 -49.77 0.217 1512
 1514 3 -37.5 3.51 -49.79 0.135 1513
 1515 3 -37.64 3.6 -49.77 0.147 1514
 1516 3 -37.79 3.72 -49.7 0.142 1515
 1517 3 -37.91 3.8 -49.63 0.166 1516
 1518 3 -38.04 3.88 -49.66 0.172 1517
 1519 3 -38.19 3.94 -49.62 0.164 1518
 1520 3 -38.35 4.02 -49.59 0.173 1519
 1521 3 -38.47 4.1 -49.58 0.223 1520
 1522 3 -38.6 4.26 -49.84 0.174 1521
 1523 3 -38.68 4.3 -49.91 0.208 1522
 1524 3 -38.85 4.25 -50.11 0.142 1523
 1525 3 -38.94 4.27 -50.22 0.165 1524
 1526 3 -39.01 4.3 -50.38 0.194 1525
 1527 3 -39.11 4.34 -50.52 0.271 1526
 1528 3 -39.21 4.33 -50.62 0.375 1527
 1529 3 -39.33 4.32 -50.73 0.417 1528
 1530 3 -39.43 4.13 -50.8 0.475 1529
 1531 3 -39.51 4.21 -51 0.497 1530
 1532 3 -39.54 4.34 -51.2 0.483 1531
 1533 3 -39.68 4.49 -51.32 0.493 1532
 1534 3 -39.8 4.57 -51.37 0.528 1533
 1535 3 -39.97 4.71 -51.37 0.428 1534
 1536 3 -40.22 5.12 -51.38 0.141 1535
 1537 3 -40.32 5.29 -51.4 0.176 1536
 1538 3 -40.38 5.45 -51.41 0.204 1537
 1539 3 -40.35 5.6 -51.33 0.216 1538
 1540 3 -40.35 5.82 -51.23 0.26 1539
 1541 3 -40.34 5.89 -51.15 0.33 1540
 1542 3 -40.07 5.79 -50.77 0.121 1541
 1543 3 -40.02 5.83 -50.69 0.147 1542
 1544 3 -39.96 5.89 -50.55 0.175 1543
 1545 3 -39.88 5.93 -50.34 0.204 1544
 1546 3 -39.78 6.04 -50.25 0.212 1545
 1547 3 -39.78 6.12 -49.98 0.118 1546
 1548 3 -39.77 6.21 -49.87 0.115 1547
 1549 3 -39.72 6.25 -49.72 0.109 1548
 1550 3 -39.71 6.29 -49.61 0.138 1549
 1551 3 -39.82 6.29 -49.45 0.14 1550
 1552 3 -39.85 6.33 -49.29 0.135 1551
 1553 3 -40.02 6.34 -49.2 0.186 1552
 1554 3 -40.18 6.3 -49.18 0.255 1553
 1555 3 -40.32 6.18 -49.19 0.35 1554
 1556 3 -40.46 6.13 -49.23 0.399 1555
 1557 3 -40.53 6.05 -49.33 0.463 1556
 1558 3 -40.78 6.04 -49.3 0.507 1557
 1559 3 -40.97 6.08 -49.22 0.51 1558
 1560 3 -41.09 6.13 -49.23 0.48 1559
 1561 3 -41.06 5.67 -49.58 0.164 1560
 1562 3 -40.95 5.54 -49.76 0.046 1561
 1563 3 -40.96 5.43 -49.84 0.058 1562
 1564 3 -41.31 6.38 -49.59 0.199 1560
 1565 3 -41.4 6.57 -49.51 0.083 1564
 1566 3 -41.48 6.79 -49.5 0.106 1565
 1567 3 -41.54 6.99 -49.44 0.063 1566
 1568 3 -41.62 7.1 -49.54 0.104 1567
 1569 3 -41.69 7.18 -49.54 0.089 1568
 1570 3 -41.76 7.3 -49.48 0.115 1569
 1571 3 -40.85 5.5 -48.66 0.147 1559
 1572 3 -40.9 5.42 -48.55 0.127 1571
 1573 3 -40.95 5.29 -48.47 0.133 1572
 1574 3 -40.95 5.17 -48.38 0.2 1573
 1575 3 -41.06 5.13 -48.34 0.267 1574
 1576 3 -41.24 5.21 -48.69 0.113 1575
 1577 3 -41.39 5.35 -48.73 0.055 1576
 1578 3 -41.47 5.45 -48.83 0.1 1577
 1579 3 -41.65 5.45 -48.95 0.056 1578
 1580 3 -41.71 5.45 -49.08 0.136 1579
 1581 3 -41.82 5.39 -49.19 0.107 1580
 1582 3 -41.84 5.3 -49.36 0.073 1581
 1583 3 -41.06 5.1 -48.2 0.302 1575
 1584 3 -40.65 4.74 -48.33 0.106 1583
 1585 3 -40.55 4.63 -48.37 0.101 1584
 1586 3 -40.51 4.54 -48.44 0.113 1585
 1587 3 -40.43 4.43 -48.51 0.088 1586
 1588 3 -40.33 4.41 -48.65 0.167 1587
 1589 3 -40.28 4.37 -48.73 0.192 1588
 1590 3 -40.18 4.34 -48.86 0.194 1589
 1591 3 -41.32 5.2 -48.11 0.18 1583
 1592 3 -41.43 5.1 -48.01 0.175 1591
 1593 3 -41.5 4.92 -47.98 0.285 1592
 1594 3 -41.58 4.72 -47.98 0.444 1593
 1595 3 -41.68 4.68 -47.94 0.521 1594
 1596 3 -41.53 4.92 -47.23 0.321 1595
 1597 3 -41.47 4.96 -47.04 0.377 1596
 1598 3 -41.39 5 -46.88 0.434 1597
 1599 3 -40.87 4.49 -46.98 0.133 1598
 1600 3 -40.68 4.38 -46.94 0.065 1599
 1601 3 -40.54 4.37 -46.94 0.137 1600
 1602 3 -40.44 4.32 -46.9 0.113 1601
 1603 3 -41.52 5.13 -46.8 0.475 1598
 1604 3 -40.9 4.68 -46.68 0.097 1603
 1605 3 -40.85 4.62 -46.58 0.084 1604
 1606 3 -40.78 4.63 -46.44 0.09 1605
 1607 3 -40.68 4.6 -46.32 0.086 1606
 1608 3 -41.59 4.82 -46.55 0.228 1603
 1609 3 -41.57 4.8 -46.4 0.172 1608
 1610 3 -41.52 4.83 -46.26 0.115 1609
 1611 3 -41.52 4.88 -46.15 0.146 1610
 1612 3 -41.17 4.71 -46.01 0.097 1611
 1613 3 -41.07 4.66 -45.94 0.042 1612
 1614 3 -41.72 5.09 -46.09 0.121 1611
 1615 3 -41.84 5.14 -46.07 0.000125 1614
 1616 3 -41.93 4.5 -48.12 0.409 1595
 1617 3 -42.03 4.43 -48.19 0.465 1616
 1618 3 -42.16 4.41 -48.36 0.524 1617
 1619 3 -42.25 4.38 -48.45 0.637 1618
 1620 3 -42.22 4.34 -48.65 0.67 1619
 1621 3 -42.43 3.96 -48.08 0.106 1620
 1622 3 -42.54 3.89 -48.18 0.095 1621
 1623 3 -42.61 3.79 -48.32 0.074 1622
 1624 3 -42.62 3.75 -48.43 0.106 1623
 1625 3 -42.69 3.73 -48.54 0.136 1624
 1626 3 -42.68 3.61 -48.7 0.000125 1625
 1627 3 -42.33 4.42 -48.84 0.654 1620
 1628 3 -42.46 4.34 -49.11 0.449 1627
 1629 3 -42.62 4.42 -49.32 0.39 1628
 1630 3 -42.79 4.46 -49.41 0.412 1629
 1631 3 -42.83 4.65 -49.58 0.405 1630
 1632 3 -43.08 4.65 -49.55 0.318 1631
 1633 3 -43.5 4.69 -49.4 0.148 1632
 1634 3 -43.65 4.77 -49.44 0.147 1633
 1635 3 -43.72 4.87 -49.57 0.152 1634
 1636 3 -42.35 4.89 -49.76 0.125 1631
 1637 3 -42.23 4.88 -49.88 0.159 1636
 1638 3 -42.11 4.93 -49.93 0.088 1637
 1639 3 -42.04 5.04 -49.95 0.087 1638
 1640 3 -41.04 4.34 -47.88 0.112 1594
 1641 3 -40.9 4.25 -47.8 0.126 1640
 1642 3 -40.76 4.16 -47.8 0.094 1641
 1643 3 -40.66 4.04 -47.69 0.000125 1642
 1644 3 -39.47 5.95 -50.48 0.155 1546
 1645 3 -39.34 6.1 -50.59 0.167 1644
 1646 3 -39.25 6.3 -50.58 0.157 1645
 1647 3 -39.21 6.39 -50.66 0.156 1646
 1648 3 -39.22 6.51 -50.8 0.157 1647
 1649 3 -39.23 6.65 -50.83 0.186 1648
 1650 3 -39.26 6.76 -50.84 0.241 1649
 1651 3 -39.26 6.89 -50.83 0.322 1650
 1652 3 -39.22 6.92 -51.19 0.198 1651
 1653 3 -39.21 6.84 -51.44 0.193 1652
 1654 3 -39.11 6.8 -51.66 0.188 1653
 1655 3 -38.97 6.73 -51.82 0.194 1654
 1656 3 -38.9 6.68 -51.95 0.176 1655
 1657 3 -38.79 6.69 -52.19 0.126 1656
 1658 3 -38.6 6.71 -52.26 0.14 1657
 1659 3 -38.4 6.68 -52.33 0.175 1658
 1660 3 -38.33 6.75 -52.44 0.167 1659
 1661 3 -38.14 6.68 -52.54 0.129 1660
 1662 3 -38.01 6.6 -52.58 0.133 1661
 1663 3 -37.94 6.58 -52.69 0.148 1662
 1664 3 -37.83 6.67 -52.76 0.141 1663
 1665 3 -37.76 6.77 -52.84 0.205 1664
 1666 3 -37.76 6.8 -52.94 0.347 1665
 1667 3 -37.61 6.9 -52.97 0.693 1666
 1668 3 -37.46 7.15 -53 0.737 1667
 1669 3 -36.93 6.72 -52.83 0.155 1668
 1670 3 -36.72 6.68 -52.86 0.105 1669
 1671 3 -36.68 6.59 -52.9 0.08 1670
 1672 3 -37.48 7.29 -53.12 0.613 1668
 1673 3 -37.26 7.55 -52.58 0.141 1672
 1674 3 -37.33 7.58 -52.51 0.062 1673
 1675 3 -37.54 7.4 -53.26 0.575 1672
 1676 3 -37.22 7.21 -51.93 0.126 1675
 1677 3 -37.11 7.26 -51.79 0.134 1676
 1678 3 -37.01 7.23 -51.66 0.136 1677
 1679 3 -36.86 7.22 -51.55 0.182 1678
 1680 3 -36.83 7.3 -51.44 0.244 1679
 1681 3 -36.72 7.3 -51.43 0.298 1680
 1682 3 -36.64 7.08 -51.12 0.261 1681
 1683 3 -36.65 7.1 -50.95 0.327 1682
 1684 3 -36.54 7.06 -50.8 0.362 1683
 1685 3 -36.51 7.08 -50.65 0.349 1684
 1686 3 -36.36 7.06 -50.54 0.364 1685
 1687 3 -36.21 7.09 -50.45 0.352 1686
 1688 3 -35.66 6.94 -50.63 0.146 1687
 1689 3 -35.51 6.86 -50.76 0.123 1688
 1690 3 -35.4 6.89 -50.88 0.104 1689
 1691 3 -35.26 6.9 -51.05 0.142 1690
 1692 3 -35.29 6.85 -51.15 0.178 1691
 1693 3 -35.48 6.77 -51.27 0.124 1692
 1694 3 -35.68 6.84 -51.5 0.172 1693
 1695 3 -35.76 6.82 -51.68 0.161 1694
 1696 3 -35.76 6.77 -51.82 0.083 1695
 1697 3 -35.07 6.91 -51.12 0.127 1692
 1698 3 -35 6.99 -51.25 0.159 1697
 1699 3 -34.87 6.98 -51.41 0.159 1698
 1700 3 -34.82 7.02 -51.57 0.139 1699
 1701 3 -34.78 7.12 -51.73 0.188 1700
 1702 3 -34.79 7.18 -51.95 0.22 1701
 1703 3 -34.79 7.4 -52.09 0.263 1702
 1704 3 -34.72 7.44 -52.16 0.304 1703
 1705 3 -34.65 7.6 -52.13 0.376 1704
 1706 3 -34.65 7.73 -52.36 0.366 1705
 1707 3 -34.68 7.77 -52.51 0.453 1706
 1708 3 -34.66 7.56 -52.8 0.484 1707
 1709 3 -34.65 7.59 -52.9 0.545 1708
 1710 3 -34.68 7.65 -53.01 0.599 1709
 1711 3 -34.82 7.86 -53.12 0.585 1710
 1712 3 -34.79 7.92 -53.26 0.542 1711
 1713 3 -34.97 8.04 -53.41 0.491 1712
 1714 3 -35.08 8.18 -53.57 0.449 1713
 1715 3 -35.15 8.32 -53.58 0.34 1714
 1716 3 -34.61 7.87 -51.76 0.139 1705
 1717 3 -34.41 7.88 -51.76 0.111 1716
 1718 3 -34.28 7.85 -51.65 0.152 1717
 1719 3 -34.22 7.81 -51.57 0.106 1718
 1720 3 -34.6 6.94 -52.2 0.106 1704
 1721 3 -34.4 6.9 -52.13 0.156 1720
 1722 3 -34.29 6.8 -52.15 0.149 1721
 1723 3 -34.36 6.62 -52.26 0.108 1722
 1724 3 -34.33 6.52 -52.32 0.067 1723
 1725 3 -36.33 7.18 -50.37 0.198 1687
 1726 3 -36.43 7.35 -50.23 0.162 1725
 1727 3 -36.1 7.06 -50.34 0.082 1725
 1728 3 -36.04 7.03 -50.2 0.084 1727
 1729 3 -35.98 7.11 -50.12 0.168 1728
 1730 3 -35.96 7.15 -50.01 0.21 1729
 1731 3 -36.1 6.77 -49.79 0.113 1730
 1732 3 -36.15 6.81 -49.66 0.164 1731
 1733 3 -36.22 6.81 -49.55 0.255 1732
 1734 3 -36.72 7.68 -51.73 0.172 1681
 1735 3 -37.58 7.52 -53.41 0.575 1675
 1736 3 -37.54 7.63 -53.45 0.6 1735
 1737 3 -36.83 7.88 -53.05 0.247 1736
 1738 3 -36.76 8.04 -52.94 0.229 1737
 1739 3 -36.71 8.24 -52.73 0.137 1738
 1740 3 -36.61 8.31 -52.69 0.061 1739
 1741 3 -37.15 6.15 -52.38 0.187 1667
 1742 3 -37.1 5.89 -52.4 0.156 1741
 1743 3 -36.97 5.83 -52.25 0.112 1742
 1744 3 -36.89 5.76 -52.15 0.079 1743
 1745 3 -36.77 5.64 -52.05 0.107 1744
 1746 3 -36.72 5.56 -51.93 0.135 1745
 1747 3 -36.61 5.35 -51.91 0.116 1746
 1748 3 -36.57 5.19 -51.93 0.126 1747
 1749 3 -36.51 5 -51.98 0.091 1748
 1750 3 -36.46 4.88 -51.98 0.083 1749
 1751 3 -36.39 4.76 -51.91 0.13 1750
 1752 3 -36.29 4.54 -51.77 0.112 1751
 1753 3 -36.26 4.39 -51.7 0.144 1752
 1754 3 -36.12 4.25 -51.55 0.193 1753
 1755 3 -36.12 4.13 -51.47 0.211 1754
 1756 3 -35.85 4.37 -51.3 0.093 1755
 1757 3 -35.75 4.31 -51.33 0.135 1756
 1758 3 -35.68 4.23 -51.33 0.169 1757
 1759 3 -35.47 4.23 -51.26 0.149 1758
 1760 3 -35.33 4.27 -51.3 0.199 1759
 1761 3 -35.26 4.53 -51.52 0.114 1760
 1762 3 -35.28 4.65 -51.69 0.079 1761
 1763 3 -35.19 4.73 -51.75 0.136 1762
 1764 3 -35.22 4.77 -51.86 0.161 1763
 1765 3 -35.15 4.81 -51.93 0.199 1764
 1766 3 -34.9 4.72 -52.04 0.155 1765
 1767 3 -34.68 4.73 -52.19 0.14 1766
 1768 3 -34.61 4.81 -52.26 0.212 1767
 1769 3 -34.53 4.76 -52.32 0.235 1768
 1770 3 -34.3 4.68 -52.25 0.167 1769
 1771 3 -34.14 4.59 -52.33 0.000125 1770
 1772 3 -36.19 3.89 -51.47 0.198 1755
 1773 3 -36.28 3.78 -51.4 0.256 1772
 1774 3 -36.28 3.59 -51.38 0.366 1773
 1775 3 -36.36 3.45 -51.44 0.459 1774
 1776 3 -36.32 3.32 -51.37 0.523 1775
 1777 3 -36.43 3.24 -51.44 0.536 1776
 1778 3 -36.5 3.2 -51.33 0.544 1777
 1779 3 -36.75 3.28 -50.98 0.448 1778
 1780 3 -36.75 3.2 -50.76 0.439 1779
 1781 3 -36.88 3.07 -50.86 0.306 1780
 1782 3 -39.25 7.01 -50.4 0.129 1651
 1783 3 -39.18 7.15 -50.33 0.118 1782
 1784 3 -39.11 7.22 -50.26 0.209 1783
 1785 3 -39.01 7.26 -50.19 0.313 1784
 1786 3 -38.83 7.38 -50.19 0.529 1785
 1787 3 -38.72 7.4 -50.15 0.622 1786
 1788 3 -39.01 7.36 -50.8 0.139 1787
 1789 3 -39.18 7.46 -50.87 0.119 1788
 1790 3 -38.6 7.54 -49.94 0.657 1787
 1791 3 -38.6 7.11 -49.48 0.161 1790
 1792 3 -38.53 7.23 -49.34 0.115 1791
 1793 3 -38.46 7.3 -49.19 0.1 1792
 1794 3 -38.41 7.31 -48.98 0.136 1793
 1795 3 -38.47 7.36 -48.83 0.186 1794
 1796 3 -38.69 7.46 -48.87 0.128 1795
 1797 3 -38.79 7.6 -48.86 0.14 1796
 1798 3 -38.83 7.71 -48.8 0.187 1797
 1799 3 -38.89 7.83 -48.69 0.156 1798
 1800 3 -38.86 7.96 -48.57 0.078 1799
 1801 3 -38.85 8.03 -48.37 0.045 1800
 1802 3 -38.9 7.99 -48.26 0.058 1801
 1803 3 -38.46 7.64 -49.9 0.665 1790
 1804 3 -38.04 7.13 -50.18 0.392 1803
 1805 3 -37.85 7.17 -50.09 0.411 1804
 1806 3 -37.75 6.98 -50.4 0.33 1805
 1807 3 -37.51 6.88 -50.48 0.298 1806
 1808 3 -37.39 6.33 -50.5 0.000125 1807
 1809 3 -37.73 7.48 -49.58 0.2 1805
 1810 3 -37.5 7.35 -49.65 0.127 1809
 1811 3 -37.36 7.33 -49.65 0.13 1810
 1812 3 -37.12 7.31 -49.63 0.108 1811
 1813 3 -36.97 7.39 -49.65 0.147 1812
 1814 3 -36.79 7.5 -49.57 0.154 1813
 1815 3 -36.68 7.55 -49.48 0.134 1814
 1816 3 -36.57 7.6 -49.44 0.108 1815
 1817 3 -36.48 7.75 -49.3 0.077 1816
 1818 3 -36.54 7.9 -49.22 0.081 1817
 1819 3 -36.43 8 -49.25 0.105 1818
 1820 3 -36.33 8.07 -49.19 0.000125 1819
 1821 3 -38.76 8.2 -49.62 0.514 1803
 1822 3 -38.36 8.16 -49.66 0.339 1821
 1823 3 -38.29 8.26 -49.55 0.152 1822
 1824 3 -38.22 8.36 -49.58 0.116 1823
 1825 3 -38.04 8.48 -49.69 0.149 1824
 1826 3 -38.01 8.52 -49.82 0.115 1825
 1827 3 -39.14 8.61 -49.65 0.235 1821
 1828 3 -39.19 8.77 -49.58 0.245 1827
 1829 3 -39.05 8.93 -49.51 0.16 1828
 1830 3 -39 9.12 -49.4 0.096 1829
 1831 3 -38.76 9.13 -49.36 0.144 1830
 1832 3 -38.58 9.12 -49.3 0.169 1831
 1833 3 -38.46 9.01 -49.23 0.000125 1832
 1834 3 -39.65 8.73 -49.65 0.132 1828
 1835 3 -39.72 8.83 -49.58 0.149 1834
 1836 3 -39.83 9.01 -49.54 0.152 1835
 1837 3 -39.9 8.84 -49.37 0.106 1836
 1838 3 -39.9 8.84 -49.27 0.139 1837
 1839 3 -39.83 9.28 -49.55 0.121 1836
 1840 3 -39.79 9.48 -49.65 0.158 1839
 1841 3 -39.73 9.67 -49.8 0.132 1840
 1842 3 -39.72 9.86 -49.8 0.174 1841
 1843 3 -39.77 10.07 -49.8 0.202 1842
 1844 3 -39.42 10.12 -49.65 0.071 1843
 1845 3 -39.41 10.26 -49.8 0.064 1844
 1846 3 -40.02 10.27 -50.02 0.122 1843
 1847 3 -40.05 10.35 -50.12 0.15 1846
 1848 3 -40.11 10.48 -50.16 0.217 1847
 1849 3 -40.44 10.64 -50.4 0.239 1848
 1850 3 -40.72 10.68 -50.26 0.202 1849
 1851 3 -40.91 10.76 -50.13 0.223 1850
 1852 3 -41.02 10.75 -50.07 0.305 1851
 1853 3 -40.98 10.36 -49.87 0.098 1852
 1854 3 -40.98 10.25 -49.87 0.000125 1853
 1855 3 -41.16 10.8 -50.09 0.322 1852
 1856 3 -41.29 10.77 -50.07 0.329 1855
 1857 3 -41.41 10.56 -50.07 0.299 1856
 1858 3 -41.61 10.5 -50.09 0.269 1857
 1859 3 -41.7 10.47 -50.13 0.27 1858
 1860 3 -41.83 10.52 -50.16 0.331 1859
 1861 3 -42.08 10.5 -49.91 0.177 1860
 1862 3 -42.16 10.42 -49.97 0.137 1861
 1863 3 -42.26 10.24 -49.98 0.096 1862
 1864 3 -42.3 10.09 -49.94 0.076 1863
 1865 3 -42.34 9.98 -49.94 0.106 1864
 1866 3 -42.36 9.83 -50.08 0.031 1865
 1867 3 -41.94 10.34 -50.66 0.271 1860
 1868 3 -41.87 10.15 -50.95 0.198 1867
 1869 3 -41.99 10.08 -51.11 0.125 1868
 1870 3 -42.08 10.11 -51.15 0.108 1869
 1871 3 -40.3 10.74 -50.65 0.137 1849
 1872 3 -40.3 10.68 -50.9 0.155 1871
 1873 3 -40.3 10.61 -51.07 0.243 1872
 1874 3 -40.31 10.61 -51.19 0.332 1873
 1875 3 -40.27 10.59 -51.29 0.398 1874
 1876 3 -40.29 10.68 -51.41 0.426 1875
 1877 3 -40.37 10.7 -51.57 0.476 1876
 1878 3 -40.92 10.87 -51.4 0.25 1877
 1879 3 -41.12 10.89 -51.55 0.192 1878
 1880 3 -40.3 10.83 -51.59 0.375 1877
 1881 3 -40.12 11.09 -51.65 0.369 1880
 1882 3 -40.12 11.16 -51.75 0.424 1881
 1883 3 -40.08 11.24 -51.84 0.527 1882
 1884 3 -40.01 11.17 -52 0.617 1883
 1885 3 -39.95 11.14 -52.25 0.518 1884
 1886 3 -39.97 11.02 -52.36 0.561 1885
 1887 3 -39.58 10.33 -52.57 0.187 1886
 1888 3 -39.48 10.27 -52.62 0.247 1887
 1889 3 -39.73 10.09 -52.66 0.115 1888
 1890 3 -39.77 9.97 -52.62 0.114 1889
 1891 3 -39.73 9.85 -52.65 0.054 1890
 1892 3 -40.05 11.55 -52.37 0.186 1886
 1893 3 -40.09 10.15 -51.75 0.174 1880
 1894 3 -40.08 10 -51.87 0.188 1893
 1895 3 -40.12 10.1 -52.01 0.216 1894
 1896 3 -40.08 10.09 -52.19 0.208 1895
 1897 3 -40.12 10.02 -52.33 0.127 1896
 1898 3 -40.05 9.92 -52.44 0.088 1897
 1899 3 -39.61 10.58 -49.87 0.121 1848
 1900 3 -39.49 10.65 -49.82 0.178 1899
 1901 3 -39.37 10.67 -49.8 0.242 1900
 1902 3 -39.23 10.68 -49.8 0.307 1901
 1903 3 -39.11 10.63 -49.77 0.334 1902
 1904 3 -38.87 10.45 -49.76 0.295 1903
 1905 3 -38.72 10.42 -49.73 0.36 1904
 1906 3 -38.55 10.5 -49.69 0.421 1905
 1907 3 -38.45 10.57 -49.68 0.531 1906
 1908 3 -38.26 10.56 -49.63 0.543 1907
 1909 3 -38.47 11.37 -49.51 0.111 1908
 1910 3 -38.55 11.49 -49.4 0.132 1909
 1911 3 -38.69 11.66 -49.48 0.109 1910
 1912 3 -38.09 10.5 -49.66 0.492 1908
 1913 3 -37.97 10.56 -49.69 0.45 1912
 1914 3 -37.86 10.16 -50 0.244 1913
 1915 3 -37.69 10.35 -49.98 0.233 1914
 1916 3 -37.61 10.5 -50.01 0.219 1915
 1917 3 -37.66 10.61 -49.7 0.104 1916
 1918 3 -37.63 10.56 -49.54 0.114 1917
 1919 3 -37.54 10.48 -49.5 0.109 1918
 1920 3 -37.41 10.4 -50.22 0.156 1916
 1921 3 -37.36 10.43 -50.32 0.207 1920
 1922 3 -37.26 10.33 -50.44 0.246 1921
 1923 3 -37.09 10.11 -50.44 0.178 1922
 1924 3 -37.02 9.94 -50.58 0.224 1923
 1925 3 -36.9 9.98 -50.73 0.26 1924
 1926 3 -36.87 10.01 -50.87 0.311 1925
 1927 3 -36.83 10.11 -51.01 0.425 1926
 1928 3 -36.77 10.19 -51.09 0.463 1927
 1929 3 -36.76 10.06 -51.25 0.511 1928
 1930 3 -36.24 10.6 -51.08 0.103 1929
 1931 3 -36.23 10.53 -51.16 0.06 1930
 1932 3 -36.59 10.08 -51.3 0.356 1929
 1933 3 -37.3 9.79 -51.45 0.148 1932
 1934 3 -36.48 10.1 -51.4 0.404 1932
 1935 3 -36.41 10.15 -51.47 0.463 1934
 1936 3 -36.61 9.87 -51.95 0.275 1935
 1937 3 -36.41 9.81 -52.26 0.186 1936
 1938 3 -36.4 9.85 -52.38 0.195 1937
 1939 3 -36.49 9.63 -52.58 0.121 1938
 1940 3 -36.59 9.63 -52.76 0.129 1939
 1941 3 -36.66 9.62 -52.91 0.16 1940
 1942 3 -36.7 9.73 -53.05 0.182 1941
 1943 3 -36.66 9.74 -53.15 0.282 1942
 1944 3 -36.73 9.87 -53.22 0.356 1943
 1945 3 -36.8 10 -53.25 0.395 1944
 1946 3 -36.9 10.1 -53.26 0.407 1945
 1947 3 -37.16 10.16 -53.36 0.364 1946
 1948 3 -37.34 10.2 -53.43 0.306 1947
 1949 3 -37.62 10.26 -53.52 0.165 1948
 1950 3 -37.8 10.26 -53.65 0.086 1949
 1951 3 -37.91 10.23 -53.65 0.1 1950
 1952 3 -37.01 10.04 -51.77 0.102 1936
 1953 3 -37.22 10.18 -51.83 0.148 1952
 1954 3 -37.44 10.35 -51.86 0.116 1953
 1955 3 -37.49 10.49 -51.8 0.139 1954
 1956 3 -37.63 10.7 -51.87 0.099 1955
 1957 3 -37.73 10.78 -51.9 0.04 1956
 1958 3 -36.51 10.62 -51.4 0.194 1935
 1959 3 -36.65 10.75 -51.26 0.175 1958
 1960 3 -36.8 10.95 -51.3 0.208 1959
 1961 3 -36.94 11.11 -51.19 0.055 1960
 1962 3 -36.88 10.48 -51.3 0.071 1959
 1963 3 -36.97 10.45 -51.37 0.052 1962
 1964 3 -38.91 11.15 -49.72 0.134 1907
 1965 3 -38.99 11.09 -49.7 0.11 1964
 1966 3 -38.98 10.96 -49.66 0.000125 1965
 1967 3 -39.37 11.07 -49.66 0.126 1903
 1968 3 -39.31 11.24 -49.59 0.083 1967
 1969 3 -40.75 6.13 -51.54 0.126 1541
 1970 3 -40.9 6.32 -51.51 0.092 1969
 1971 3 -41.03 6.46 -51.44 0.11 1970
 1972 3 -41.07 6.6 -51.3 0.115 1971
 1973 3 -41.1 6.75 -51.22 0.155 1972
 1974 3 -41.08 6.84 -51.01 0.122 1973
 1975 3 -41.03 6.88 -50.79 0.11 1974
 1976 3 -41.04 7.04 -50.69 0.084 1975
 1977 3 -40.94 7.04 -50.54 0.109 1976
 1978 3 -40.91 7.08 -50.37 0.115 1977
 1979 3 -40.94 7.25 -50.2 0.12 1978
 1980 3 -41.04 7.33 -50.19 0.159 1979
 1981 3 -41.11 7.53 -49.97 0.102 1980
 1982 3 -41.25 7.6 -49.91 0.116 1981
 1983 3 -41.35 7.67 -49.86 0.108 1982
 1984 3 -41.44 7.78 -49.84 0.041 1983
 1985 3 -38.47 4.14 -49.26 0.205 1521
 1986 3 -38.57 4.21 -49.23 0.272 1985
 1987 3 -38.61 4.3 -49.11 0.334 1986
 1988 3 -38.33 4.35 -48.83 0.157 1987
 1989 3 -38.86 4.39 -49.19 0.269 1987
 1990 3 -38.91 4.5 -49.12 0.293 1989
 1991 3 -39.08 4.26 -49.05 0.126 1990
 1992 3 -39.18 4.22 -49.04 0.000125 1991
 1993 3 -38.89 5.01 -49.18 0.095 1990
 1994 3 -38.96 5.14 -49.22 0.079 1993
 1995 3 -39 5.34 -49.23 0.093 1994
 1996 3 -39.07 5.55 -49.26 0.1 1995
 1997 3 -39.04 5.72 -49.26 0.113 1996
 1998 3 -39.06 5.8 -49.33 0.105 1997
 1999 3 -37.1 3.07 -49.73 0.12 1513
 2000 3 -37.21 2.91 -49.55 0.073 1999
 2001 3 -43.12 14.73 -48.38 0.179 1418
 2002 3 -43.28 14.67 -48.43 0.131 2001
 2003 3 -43.41 14.63 -48.52 0.175 2002
 2004 3 -43.55 14.57 -48.58 0.153 2003
 2005 3 -43.68 14.51 -48.65 0.191 2004
 2006 3 -43.85 14.5 -48.66 0.224 2005
 2007 3 -43.96 14.49 -48.73 0.276 2006
 2008 3 -44.25 14.49 -48.63 0.2 2007
 2009 3 -44.5 14.42 -48.59 0.198 2008
 2010 3 -44.74 14.41 -48.63 0.182 2009
 2011 3 -44.91 14.32 -48.69 0.167 2010
 2012 3 -45.23 14.3 -48.8 0.095 2011
 2013 3 -45.27 14.31 -48.93 0.123 2012
 2014 3 -43.98 14.35 -49.2 0.159 2007
 2015 3 -44.12 14.25 -49.44 0.122 2014
 2016 3 -44.21 14.19 -49.55 0.147 2015
 2017 3 -44.43 14.13 -49.65 0.148 2016
 2018 3 -44.53 14.11 -49.69 0.192 2017
 2019 3 -44.81 14.23 -49.66 0.161 2018
 2020 3 -44.96 14.21 -49.65 0.221 2019
 2021 3 -45.13 14.32 -49.54 0.313 2020
 2022 3 -45.37 14.34 -49.44 0.345 2021
 2023 3 -45.45 14.33 -49.16 0.165 2022
 2024 3 -45.35 14.3 -49.04 0.115 2023
 2025 3 -45.52 14.46 -49.62 0.263 2022
 2026 3 -45.6 14.34 -49.83 0.078 2025
 2027 3 -35.5 16.44 -42.54 0.1 1351
 2028 3 -35.43 16.3 -42.58 0.079 2027
 2029 3 -24.55 20.79 -33.98 0.267 377
 2030 3 -24.49 20.68 -33.91 0.199 2029
 2031 3 -24.44 20.56 -33.87 0.129 2030
 2032 3 -24.38 20.41 -33.8 0.117 2031
 2033 3 -24.31 20.29 -33.72 0.109 2032
 2034 3 -24.22 20.13 -33.63 0.115 2033
 2035 3 -24.1 19.93 -33.54 0.12 2034
 2036 3 -24.01 19.84 -33.48 0.109 2035
 2037 3 -23.94 19.68 -33.38 0.112 2036
 2038 3 -23.87 19.57 -33.37 0.11 2037
 2039 3 -23.65 19.43 -33.27 0.144 2038
 2040 3 -23.56 19.32 -33.15 0.142 2039
 2041 3 -23.47 19.18 -33.05 0.144 2040
 2042 3 -23.37 18.97 -32.88 0.128 2041
 2043 3 -23.31 18.84 -32.76 0.12 2042
 2044 3 -23.24 18.8 -32.63 0.115 2043
 2045 3 -23.12 18.69 -32.55 0.099 2044
 2046 3 -23.09 18.62 -32.47 0.094 2045
 2047 3 -23 18.55 -32.38 0.096 2046
 2048 3 -22.93 18.44 -32.23 0.11 2047
 2049 3 -22.84 18.24 -32.04 0.169 2048
 2050 3 -22.68 18.1 -31.87 0.181 2049
 2051 3 -22.55 17.94 -31.76 0.156 2050
 2052 3 -22.46 17.78 -31.65 0.161 2051
 2053 3 -22.21 17.57 -31.48 0.194 2052
 2054 3 -21.87 17.26 -31.49 0.285 2053
 2055 3 -21.91 17.16 -31.39 0.344 2054
 2056 3 -21.87 17.03 -31.26 0.388 2055
 2057 3 -21.86 16.92 -31.08 0.362 2056
 2058 3 -21.8 16.82 -30.98 0.317 2057
 2059 3 -21.8 16.67 -30.87 0.232 2058
 2060 3 -21.8 16.53 -30.8 0.176 2059
 2061 3 -21.87 16.39 -30.83 0.112 2060
 2062 3 -21.91 16.26 -30.78 0.13 2061
 2063 3 -21.98 16.17 -30.76 0.131 2062
 2064 3 -22 16.03 -30.69 0.124 2063
 2065 3 -21.98 15.8 -30.55 0.162 2064
 2066 3 -22.02 15.69 -30.65 0.141 2065
 2067 3 -21.97 15.48 -30.6 0.133 2066
 2068 3 -21.92 15.32 -30.55 0.142 2067
 2069 3 -21.92 15.1 -30.46 0.12 2068
 2070 3 -21.85 14.93 -30.44 0.113 2069
 2071 3 -21.81 14.8 -30.4 0.126 2070
 2072 3 -21.79 14.57 -30.46 0.153 2071
 2073 3 -21.85 14.44 -30.58 0.149 2072
 2074 3 -21.9 14.3 -30.69 0.119 2073
 2075 3 -21.92 14.16 -30.76 0.122 2074
 2076 3 -21.97 14.01 -30.83 0.163 2075
 2077 3 -22.01 13.85 -30.92 0.173 2076
 2078 3 -22.01 13.75 -30.99 0.162 2077
 2079 3 -22.06 13.63 -31.08 0.138 2078
 2080 3 -22.13 13.44 -31.19 0.152 2079
 2081 3 -22.2 13.27 -31.26 0.13 2080
 2082 3 -22.4 12.99 -31.28 0.136 2081
 2083 3 -22.45 12.87 -31.37 0.137 2082
 2084 3 -22.53 12.67 -31.46 0.111 2083
 2085 3 -22.6 12.52 -31.51 0.081 2084
 2086 3 -22.69 12.39 -31.62 0.099 2085
 2087 3 -22.8 12.18 -31.73 0.111 2086
 2088 3 -22.94 12.08 -31.8 0.107 2087
 2089 3 -23.02 12.01 -31.94 0.111 2088
 2090 3 -23.14 11.85 -32.09 0.133 2089
 2091 3 -23.25 11.8 -32.23 0.137 2090
 2092 3 -23.35 11.67 -32.37 0.161 2091
 2093 3 -23.34 11.64 -32.48 0.134 2092
 2094 3 -23.37 11.45 -32.61 0.155 2093
 2095 3 -23.35 11.23 -32.73 0.149 2094
 2096 3 -23.41 11.06 -32.76 0.13 2095
 2097 3 -23.46 10.89 -32.8 0.14 2096
 2098 3 -23.57 10.73 -32.86 0.134 2097
 2099 3 -23.69 10.56 -32.88 0.116 2098
 2100 3 -23.78 10.38 -32.97 0.131 2099
 2101 3 -23.87 10.18 -32.98 0.129 2100
 2102 3 -23.94 9.99 -33 0.126 2101
 2103 3 -24.09 9.73 -33.08 0.175 2102
 2104 3 -24.19 9.59 -33.12 0.151 2103
 2105 3 -24.29 9.43 -33.23 0.176 2104
 2106 3 -24.34 9.22 -33.33 0.118 2105
 2107 3 -24.42 9.07 -33.38 0.117 2106
 2108 3 -24.45 8.92 -33.51 0.093 2107
 2109 3 -24.56 8.79 -33.63 0.123 2108
 2110 3 -24.61 8.73 -33.76 0.135 2109
 2111 3 -24.65 8.58 -33.86 0.12 2110
 2112 3 -24.67 8.47 -34.02 0.143 2111
 2113 3 -24.72 8.45 -34.2 0.135 2112
 2114 3 -24.74 8.41 -34.43 0.146 2113
 2115 3 -24.74 8.48 -34.61 0.147 2114
 2116 3 -24.77 8.49 -34.83 0.14 2115
 2117 3 -24.74 8.48 -34.98 0.138 2116
 2118 3 -24.68 8.48 -35.15 0.14 2117
 2119 3 -24.65 8.46 -35.33 0.117 2118
 2120 3 -24.65 8.45 -35.51 0.103 2119
 2121 3 -24.68 8.45 -35.65 0.118 2120
 2122 3 -24.61 8.48 -35.77 0.157 2121
 2123 3 -24.56 8.46 -35.94 0.199 2122
 2124 3 -24.52 8.43 -36.09 0.217 2123
 2125 3 -24.56 8.46 -36.22 0.154 2124
 2126 3 -24.47 8.4 -36.41 0.134 2125
 2127 3 -24.42 8.38 -36.62 0.141 2126
 2128 3 -24.36 8.47 -36.83 0.152 2127
 2129 3 -24.22 8.48 -37.05 0.186 2128
 2130 3 -24.2 8.51 -37.19 0.151 2129
 2131 3 -24.24 8.53 -37.34 0.201 2130
 2132 3 -24.2 8.53 -37.52 0.174 2131
 2133 3 -24.24 8.5 -37.63 0.124 2132
 2134 3 -24.29 8.43 -37.82 0.082 2133
 2135 3 -24.31 8.48 -37.91 0.088 2134
 2136 3 -24.38 8.48 -38.01 0.132 2135
 2137 3 -24.47 8.47 -38.2 0.157 2136
 2138 3 -24.54 8.49 -38.41 0.105 2137
 2139 3 -24.58 8.51 -38.54 0.123 2138
 2140 3 -24.63 8.54 -38.73 0.117 2139
 2141 3 -24.7 8.56 -38.9 0.139 2140
 2142 3 -24.76 8.61 -39.05 0.142 2141
 2143 3 -24.95 8.78 -39.19 0.11 2142
 2144 3 -25.08 8.88 -39.32 0.136 2143
 2145 3 -25.15 8.93 -39.45 0.143 2144
 2146 3 -25.29 9.06 -39.62 0.126 2145
 2147 3 -25.43 9.12 -39.69 0.169 2146
 2148 3 -25.56 9.16 -39.7 0.145 2147
 2149 3 -25.7 9.29 -39.76 0.165 2148
 2150 3 -25.88 9.44 -39.8 0.138 2149
 2151 3 -25.96 9.52 -39.79 0.112 2150
 2152 3 -26.09 9.61 -39.76 0.095 2151
 2153 3 -26.19 9.71 -39.75 0.098 2152
 2154 3 -26.32 9.8 -39.76 0.116 2153
 2155 3 -26.35 9.91 -39.76 0.094 2154
 2156 3 -26.41 10.03 -39.77 0.1 2155
 2157 3 -26.52 10.24 -39.76 0.157 2156
 2158 3 -26.53 10.39 -39.76 0.194 2157
 2159 3 -26.57 10.55 -39.69 0.136 2158
 2160 3 -26.52 10.66 -39.7 0.108 2159
 2161 3 -26.46 10.92 -39.62 0.153 2160
 2162 3 -26.34 11.11 -39.62 0.201 2161
 2163 3 -26.21 11.31 -39.65 0.212 2162
 2164 3 -26.07 11.44 -39.66 0.166 2163
 2165 3 -25.93 11.55 -39.69 0.122 2164
 2166 3 -25.84 11.64 -39.73 0.128 2165
 2167 3 -25.78 11.82 -39.73 0.16 2166
 2168 3 -25.68 11.94 -39.79 0.233 2167
 2169 3 -25.62 12.12 -39.87 0.22 2168
 2170 3 -25.59 12.21 -39.91 0.21 2169
 2171 3 -25.55 12.29 -40.04 0.167 2170
 2172 3 -25.57 12.42 -40.15 0.135 2171
 2173 3 -25.62 12.56 -40.3 0.139 2172
 2174 3 -25.63 12.72 -40.48 0.159 2173
 2175 3 -25.69 12.9 -40.59 0.128 2174
 2176 3 -25.7 13.08 -40.72 0.116 2175
 2177 3 -25.76 13.22 -40.77 0.124 2176
 2178 3 -25.81 13.35 -40.79 0.147 2177
 2179 3 -25.83 13.52 -40.73 0.14 2178
 2180 3 -25.9 13.65 -40.76 0.131 2179
 2181 3 -25.95 13.85 -40.82 0.137 2180
 2182 3 -26.04 14.04 -40.8 0.165 2181
 2183 3 -26.06 14.19 -40.73 0.139 2182
 2184 3 -26.13 14.38 -40.69 0.13 2183
 2185 3 -26.2 14.47 -40.63 0.13 2184
 2186 3 -26.28 14.65 -40.62 0.122 2185
 2187 3 -26.31 14.8 -40.61 0.139 2186
 2188 3 -26.35 15 -40.62 0.148 2187
 2189 3 -26.36 15.22 -40.51 0.141 2188
 2190 3 -26.38 15.37 -40.45 0.113 2189
 2191 3 -26.42 15.57 -40.37 0.154 2190
 2192 3 -26.48 15.79 -40.3 0.154 2191
 2193 3 -26.5 15.92 -40.3 0.132 2192
 2194 3 -26.5 16.08 -40.29 0.123 2193
 2195 3 -26.46 16.26 -40.25 0.126 2194
 2196 3 -26.41 16.44 -40.22 0.12 2195
 2197 3 -26.45 16.65 -40.23 0.151 2196
 2198 3 -26.46 16.89 -40.16 0.156 2197
 2199 3 -26.41 17.01 -40.12 0.159 2198
 2200 3 -26.34 17.19 -40 0.177 2199
 2201 3 -26.25 17.37 -39.9 0.163 2200
 2202 3 -26.21 17.55 -39.83 0.149 2201
 2203 3 -26.14 17.71 -39.8 0.104 2202
 2204 3 -26.09 17.83 -39.79 0.103 2203
 2205 3 -26.04 17.92 -39.73 0.097 2204
 2206 3 -26 18.1 -39.63 0.126 2205
 2207 3 -25.91 18.26 -39.61 0.087 2206
 2208 3 -25.89 18.47 -39.55 0.123 2207
 2209 3 -25.89 18.71 -39.51 0.142 2208
 2210 3 -25.87 18.87 -39.5 0.133 2209
 2211 3 -25.78 19.1 -39.4 0.137 2210
 2212 3 -25.67 19.22 -39.38 0.149 2211
 2213 3 -25.65 19.39 -39.4 0.171 2212
 2214 3 -25.56 19.6 -39.38 0.143 2213
 2215 3 -25.53 19.78 -39.38 0.121 2214
 2216 3 -25.44 19.97 -39.36 0.126 2215
 2217 3 -25.35 20.2 -39.34 0.13 2216
 2218 3 -25.24 20.31 -39.33 0.133 2217
 2219 3 -25.15 20.47 -39.33 0.124 2218
 2220 3 -25.06 20.65 -39.3 0.136 2219
 2221 3 -24.97 20.77 -39.2 0.117 2220
 2222 3 -24.87 20.97 -39.09 0.097 2221
 2223 3 -24.78 21.13 -38.95 0.166 2222
 2224 3 -24.65 21.23 -38.81 0.164 2223
 2225 3 -24.55 21.27 -38.62 0.187 2224
 2226 3 -24.44 21.23 -38.45 0.145 2225
 2227 3 -24.06 21.2 -38.19 0.247 2226
 2228 3 -24.01 21.02 -38.08 0.231 2227
 2229 3 -24.06 20.84 -37.98 0.191 2228
 2230 3 -24.06 20.72 -37.95 0.155 2229
 2231 3 -24.03 20.52 -37.98 0.147 2230
 2232 3 -24.06 20.36 -38 0.153 2231
 2233 3 -24.12 20.22 -38.02 0.154 2232
 2234 3 -24.22 20.07 -38.09 0.138 2233
 2235 3 -24.33 19.88 -38.19 0.138 2234
 2236 3 -24.42 19.72 -38.25 0.147 2235
 2237 3 -24.47 19.56 -38.37 0.145 2236
 2238 3 -24.58 19.41 -38.44 0.145 2237
 2239 3 -24.69 19.25 -38.44 0.124 2238
 2240 3 -24.81 19.11 -38.48 0.098 2239
 2241 3 -24.87 19 -38.52 0.115 2240
 2242 3 -24.99 18.84 -38.57 0.123 2241
 2243 3 -25.12 18.7 -38.62 0.169 2242
 2244 3 -25.36 18.54 -38.69 0.192 2243
 2245 3 -25.45 18.4 -38.69 0.218 2244
 2246 3 -25.5 18.24 -38.76 0.203 2245
 2247 3 -25.66 18.05 -38.8 0.195 2246
 2248 3 -25.66 17.9 -38.84 0.166 2247
 2249 3 -25.68 17.74 -38.93 0.128 2248
 2250 3 -25.68 17.62 -38.95 0.107 2249
 2251 3 -25.64 17.4 -39.08 0.118 2250
 2252 3 -25.52 17.31 -39.2 0.127 2251
 2253 3 -25.43 17.18 -39.15 0.108 2252
 2254 3 -25.29 17.04 -39.12 0.11 2253
 2255 3 -25.16 17 -39.08 0.147 2254
 2256 3 -24.95 16.95 -39.01 0.141 2255
 2257 3 -24.71 16.93 -39 0.194 2256
 2258 3 -24.55 16.88 -38.94 0.2 2257
 2259 3 -24.32 16.79 -38.91 0.161 2258
 2260 3 -24.18 16.57 -38.91 0.181 2259
 2261 3 -24 16.38 -38.9 0.14 2260
 2262 3 -23.89 16.16 -38.88 0.133 2261
 2263 3 -23.77 16 -38.83 0.128 2262
 2264 3 -23.75 15.86 -38.8 0.13 2263
 2265 3 -23.73 15.74 -38.83 0.125 2264
 2266 3 -23.65 15.58 -38.83 0.096 2265
 2267 3 -23.65 15.42 -38.83 0.101 2266
 2268 3 -23.69 15.25 -38.82 0.134 2267
 2269 3 -23.65 15.06 -38.86 0.129 2268
 2270 3 -23.63 14.87 -38.86 0.097 2269
 2271 3 -23.6 14.73 -38.84 0.124 2270
 2272 3 -23.51 14.57 -38.9 0.131 2271
 2273 3 -23.54 14.37 -38.98 0.109 2272
 2274 3 -23.51 14.24 -38.95 0.104 2273
 2275 3 -23.51 13.92 -39.04 0.215 2274
 2276 3 -23.44 13.74 -39.08 0.22 2275
 2277 3 -23.29 13.65 -39.11 0.224 2276
 2278 3 -23.17 13.61 -39.07 0.217 2277
 2279 3 -22.95 13.51 -39.05 0.187 2278
 2280 3 -22.81 13.51 -38.97 0.158 2279
 2281 3 -22.65 13.56 -38.91 0.127 2280
 2282 3 -22.47 13.65 -38.8 0.128 2281
 2283 3 -22.45 13.78 -38.75 0.153 2282
 2284 3 -22.33 14.24 -38.68 0.297 2283
 2285 3 -22.33 14.71 -38.55 0.161 2284
 2286 3 -22.35 14.8 -38.45 0.184 2285
 2287 3 -22.38 14.94 -38.4 0.173 2286
 2288 3 -22.35 15.12 -38.3 0.162 2287
 2289 3 -22.36 15.27 -38.26 0.207 2288
 2290 3 -22.26 15.46 -38.07 0.206 2289
 2291 3 -22.33 15.59 -38.05 0.196 2290
 2292 3 -22.32 15.8 -37.97 0.174 2291
 2293 3 -22.32 15.96 -37.87 0.141 2292
 2294 3 -22.39 16.1 -37.8 0.149 2293
 2295 3 -22.41 16.24 -37.65 0.137 2294
 2296 3 -22.5 16.39 -37.69 0.116 2295
 2297 3 -22.5 16.62 -37.73 0.114 2296
 2298 3 -22.5 16.76 -37.72 0.129 2297
 2299 3 -22.46 16.85 -37.76 0.13 2298
 2300 3 -22.46 16.99 -37.75 0.123 2299
 2301 3 -22.43 17.14 -37.8 0.152 2300
 2302 3 -22.46 17.28 -37.83 0.117 2301
 2303 3 -22.46 17.44 -37.88 0.124 2302
 2304 3 -22.46 17.58 -37.95 0.139 2303
 2305 3 -22.43 17.73 -38.07 0.126 2304
 2306 3 -22.39 17.96 -38.15 0.173 2305
 2307 3 -22.37 18.17 -38.25 0.18 2306
 2308 3 -22.3 18.41 -38.33 0.238 2307
 2309 3 -22.3 18.53 -38.45 0.215 2308
 2310 3 -22.35 18.87 -38.73 0.148 2309
 2311 3 -22.3 18.98 -38.84 0.134 2310
 2312 3 -22.24 19.08 -38.94 0.187 2311
 2313 3 -22.12 19.23 -39.05 0.214 2312
 2314 3 -21.99 19.32 -39.08 0.162 2313
 2315 3 -21.81 19.35 -39.08 0.154 2314
 2316 3 -21.47 19.41 -39.07 0.173 2315
 2317 3 -21.24 19.57 -39.01 0.11 2316
 2318 3 -21.12 19.58 -38.98 0.144 2317
 2319 3 -20.81 20.14 -38.83 0.342 2318
 2320 3 -20.62 20.26 -38.76 0.343 2319
 2321 3 -20.42 20.32 -38.73 0.41 2320
 2322 3 -20.31 20.21 -38.73 0.408 2321
 2323 3 -20.06 20.23 -38.73 0.396 2322
 2324 3 -19.92 20.17 -38.76 0.322 2323
 2325 3 -19.74 20.03 -38.82 0.186 2324
 2326 3 -19.65 19.92 -38.83 0.114 2325
 2327 3 -19.6 19.78 -38.87 0.075 2326
 2328 3 -19.58 19.58 -38.9 0.128 2327
 2329 3 -19.62 19.39 -38.95 0.149 2328
 2330 3 -19.62 19.17 -39.02 0.129 2329
 2331 3 -19.74 18.96 -39.05 0.178 2330
 2332 3 -19.8 18.8 -39.15 0.119 2331
 2333 3 -19.77 18.64 -39.2 0.099 2332
 2334 3 -19.84 18.51 -39.25 0.128 2333
 2335 3 -19.84 18.35 -39.26 0.076 2334
 2336 3 -19.95 18.17 -39.26 0.099 2335
 2337 3 -19.93 18.08 -39.34 0.094 2336
 2338 3 -19.98 17.98 -39.44 0.14 2337
 2339 3 -20.07 17.87 -39.58 0.13 2338
 2340 3 -20.16 17.76 -39.73 0.138 2339
 2341 3 -20.29 17.62 -39.83 0.118 2340
 2342 3 -20.66 17.44 -39.93 0.258 2341
 2343 3 -20.57 17.55 -40.02 0.229 2342
 2344 3 -21.05 17.82 -40.29 0.476 2343
 2345 3 -21.5 17.94 -40.26 0.306 2344
 2346 3 -22.02 17.76 -40.44 0.106 2345
 2347 3 -22.18 17.73 -40.44 0.146 2346
 2348 3 -22.32 17.81 -40.44 0.178 2347
 2349 3 -22.5 17.66 -40.51 0.168 2348
 2350 3 -22.62 17.66 -40.54 0.238 2349
 2351 3 -22.8 17.56 -40.54 0.148 2350
 2352 3 -22.82 17.66 -40.54 0.113 2351
 2353 3 -22.57 18.04 -40.52 0.097 2350
 2354 3 -22.57 18.15 -40.51 0.000125 2353
 2355 3 -20.91 17.64 -40.37 0.535 2344
 2356 3 -20.96 17.46 -40.52 0.609 2355
 2357 3 -20.98 17.28 -40.63 0.65 2356
 2358 3 -20.95 17.07 -40.68 0.612 2357
 2359 3 -21.05 16.96 -40.87 0.598 2358
 2360 3 -21.04 16.87 -41 0.59 2359
 2361 3 -20.98 16.73 -41.08 0.522 2360
 2362 3 -20.93 16.53 -41.09 0.497 2361
 2363 3 -20.89 16.37 -41.19 0.45 2362
 2364 3 -21.29 16.12 -41.48 0.092 2363
 2365 3 -21.36 16.23 -41.43 0.074 2364
 2366 3 -21.48 16.28 -41.36 0.126 2365
 2367 3 -21.59 16.23 -41.34 0.176 2366
 2368 3 -20.86 16.26 -41.3 0.371 2363
 2369 3 -20.75 16.1 -41.3 0.304 2368
 2370 3 -20.62 15.98 -41.33 0.233 2369
 2371 3 -20.55 15.84 -41.37 0.155 2370
 2372 3 -20.6 15.71 -41.55 0.178 2371
 2373 3 -20.6 15.63 -41.65 0.135 2372
 2374 3 -20.51 15.52 -41.76 0.16 2373
 2375 3 -20.49 15.42 -42.04 0.225 2374
 2376 3 -20.58 15.16 -42.07 0.137 2375
 2377 3 -20.6 14.96 -42.15 0.174 2376
 2378 3 -20.7 14.82 -42.29 0.199 2377
 2379 3 -20.79 14.42 -42.51 0.207 2378
 2380 3 -20.63 14.41 -42.62 0.049 2379
 2381 3 -20.88 14.27 -42.45 0.188 2379
 2382 3 -20.99 14.19 -42.41 0.155 2381
 2383 3 -21.08 14.09 -42.34 0.146 2382
 2384 3 -21.17 14.01 -42.29 0.114 2383
 2385 3 -21.31 13.93 -42.12 0.133 2384
 2386 3 -21.56 13.9 -42.15 0.226 2385
 2387 3 -21.65 13.84 -42.01 0.302 2386
 2388 3 -21.81 13.68 -42.2 0.465 2387
 2389 3 -22.2 13.56 -43.05 0.153 2388
 2390 3 -22.24 13.64 -43.19 0.213 2389
 2391 3 -22.19 13.65 -43.43 0.232 2390
 2392 3 -22.17 13.72 -43.62 0.244 2391
 2393 3 -22.35 13.83 -43.76 0.197 2392
 2394 3 -22.31 13.86 -43.97 0.122 2393
 2395 3 -22.33 13.83 -44.11 0.115 2394
 2396 3 -22.2 13.73 -44.19 0.141 2395
 2397 3 -22.06 13.71 -44.33 0.136 2396
 2398 3 -22.03 13.72 -44.43 0.1 2397
 2399 3 -22.63 13.87 -43.69 0.178 2393
 2400 3 -22.74 14.04 -43.95 0.047 2399
 2401 3 -22.88 14.17 -44.01 0.081 2400
 2402 3 -22.69 13.8 -43.41 0.125 2399
 2403 3 -22.76 13.8 -43.3 0.109 2402
 2404 3 -22.83 13.81 -43.22 0.000125 2403
 2405 3 -21.78 13.38 -41.9 0.624 2388
 2406 3 -21.72 12.75 -41.3 0.087 2405
 2407 3 -21.67 12.62 -41.3 0.057 2406
 2408 3 -21.55 12.5 -41.27 0.126 2407
 2409 3 -21.57 12.32 -41.25 0.084 2408
 2410 3 -21.55 12.22 -41.2 0.034 2409
 2411 3 -21.86 13.25 -41.87 0.528 2410
 2412 3 -21.99 13.15 -41.84 0.449 2411
 2413 3 -21.97 12.98 -42.11 0.46 2412
 2414 3 -22.01 12.89 -42.04 0.369 2413
 2415 3 -22.06 12.76 -42.13 0.275 2414
 2416 3 -22.09 12.58 -42.05 0.225 2415
 2417 3 -21.89 11.99 -41.9 0.375 2416
 2418 3 -21.6 11.62 -41.75 0.145 2417
 2419 3 -21.5 11.58 -41.61 0.163 2418
 2420 3 -21.44 11.55 -41.44 0.152 2419
 2421 3 -21.37 11.49 -41.26 0.17 2420
 2422 3 -21.34 11.41 -41.15 0.188 2421
 2423 3 -21.39 11.24 -40.94 0.187 2422
 2424 3 -21.44 11.24 -40.82 0.202 2423
 2425 3 -21.6 11.16 -40.62 0.203 2424
 2426 3 -21.66 11.16 -40.52 0.285 2425
 2427 3 -21.57 11.21 -40.4 0.395 2426
 2428 3 -22.34 11.3 -40.58 0.128 2427
 2429 3 -22.55 11.33 -40.59 0.113 2428
 2430 3 -22.69 11.39 -40.62 0.124 2429
 2431 3 -22.91 11.48 -40.63 0.178 2430
 2432 3 -23.03 11.57 -40.9 0.178 2431
 2433 3 -23.1 11.68 -40.9 0.192 2432
 2434 3 -23.05 11.89 -40.88 0.094 2433
 2435 3 -23.02 12.01 -40.86 0.093 2434
 2436 3 -23.19 11.66 -41.15 0.277 2433
 2437 3 -23.19 11.72 -41.26 0.309 2436
 2438 3 -23.23 11.68 -41.48 0.348 2437
 2439 3 -22.85 11.4 -41.55 0.061 2438
 2440 3 -23.3 11.67 -41.65 0.37 2438
 2441 3 -23.05 11.06 -42.01 0.163 2440
 2442 3 -23.02 10.95 -42.15 0.159 2441
 2443 3 -22.98 10.73 -42.27 0.181 2442
 2444 3 -23.05 10.57 -42.26 0.214 2443
 2445 3 -23.21 10.4 -42.18 0.247 2444
 2446 3 -23.43 10.31 -42.2 0.215 2445
 2447 3 -23.73 10.23 -42.32 0.179 2446
 2448 3 -23.91 10.32 -42.27 0.041 2447
 2449 3 -23.48 12.23 -41.77 0.196 2440
 2450 3 -23.5 12.46 -41.84 0.202 2449
 2451 3 -23.59 12.39 -42.12 0.16 2450
 2452 3 -23.62 12.43 -42.26 0.21 2451
 2453 3 -23.64 12.51 -42.4 0.169 2452
 2454 3 -23.38 12.68 -41.51 0.067 2450
 2455 3 -23.35 12.75 -41.37 0.061 2454
 2456 3 -23.31 12.83 -41.23 0.086 2455
 2457 3 -23.24 12.95 -41.09 0.16 2456
 2458 3 -23.22 13.11 -40.98 0.199 2457
 2459 3 -23.17 13.24 -40.95 0.215 2458
 2460 3 -23.26 13.34 -40.88 0.201 2459
 2461 3 -23.2 13.41 -40.55 0.113 2460
 2462 3 -23.2 13.41 -40.45 0.082 2461
 2463 3 -23.17 13.4 -40.3 0.056 2462
 2464 3 -23.19 13.48 -40.23 0.064 2463
 2465 3 -23.17 13.65 -40.19 0.089 2464
 2466 3 -23.15 13.78 -40.15 0.067 2465
 2467 3 -23.02 11.5 -40.5 0.116 2431
 2468 3 -23.02 11.61 -40.44 0.000125 2467
 2469 3 -21.3 11.27 -40.25 0.332 2427
 2470 3 -21.25 11.25 -40.16 0.417 2469
 2471 3 -21.1 11.14 -40.05 0.526 2470
 2472 3 -20.96 11.24 -40.05 0.562 2471
 2473 3 -20.82 11.24 -39.98 0.596 2472
 2474 3 -20.84 11.26 -39.79 0.661 2473
 2475 3 -20.87 12.16 -39.8 0.11 2474
 2476 3 -20.8 12.23 -39.72 0.125 2475
 2477 3 -20.75 12.35 -39.57 0.124 2476
 2478 3 -20.73 12.44 -39.4 0.138 2477
 2479 3 -20.8 12.55 -39.27 0.169 2478
 2480 3 -20.78 12.63 -39.19 0.26 2479
 2481 3 -20.85 12.68 -39.12 0.361 2480
 2482 3 -20.81 12.82 -38.91 0.51 2481
 2483 3 -20.76 12.91 -38.84 0.565 2482
 2484 3 -20.85 12.98 -38.8 0.619 2483
 2485 3 -20.72 13.24 -38.73 0.636 2484
 2486 3 -20.69 13.41 -38.65 0.639 2485
 2487 3 -20.7 13.58 -38.55 0.636 2486
 2488 3 -20.85 13.75 -38.5 0.663 2487
 2489 3 -20.83 13.92 -38.44 0.668 2488
 2490 3 -20.81 14.04 -38.4 0.722 2489
 2491 3 -19.74 14.16 -38.62 0.232 2490
 2492 3 -19.51 14.12 -38.69 0.283 2491
 2493 3 -19.24 14.14 -38.73 0.424 2492
 2494 3 -19.13 14.15 -38.75 0.502 2493
 2495 3 -19.01 14.1 -38.73 0.591 2494
 2496 3 -18.78 14.42 -38.58 0.545 2495
 2497 3 -19.17 14.31 -38.08 0.122 2496
 2498 3 -18.6 14.63 -38.61 0.568 2496
 2499 3 -18.47 14.76 -38.7 0.524 2498
 2500 3 -18.42 15.05 -38.62 0.522 2499
 2501 3 -18.4 15.26 -38.51 0.505 2500
 2502 3 -18.29 15.35 -38.58 0.495 2501
 2503 3 -18.13 15.28 -38.72 0.372 2502
 2504 3 -17.9 15.31 -38.83 0.302 2503
 2505 3 -17.47 15.22 -39.07 0.101 2504
 2506 3 -17.31 15.24 -39.04 0.088 2505
 2507 3 -17.13 15.33 -39.08 0.074 2506
 2508 3 -17.04 15.39 -39.09 0.000125 2507
 2509 3 -18.69 15.67 -37.86 0.13 2502
 2510 3 -18.86 15.77 -37.77 0.125 2509
 2511 3 -18.89 15.99 -37.69 0.141 2510
 2512 3 -18.93 16.15 -37.65 0.141 2511
 2513 3 -18.82 16.56 -37.66 0.135 2512
 2514 3 -18.77 16.74 -37.69 0.185 2513
 2515 3 -18.82 16.9 -37.72 0.246 2514
 2516 3 -18.84 17.02 -37.75 0.284 2515
 2517 3 -18.41 17.29 -37.9 0.165 2516
 2518 3 -18.18 17.31 -38.07 0.164 2517
 2519 3 -18.11 17.38 -38.13 0.208 2518
 2520 3 -18.05 17.56 -38.2 0.245 2519
 2521 3 -17.93 17.68 -38.22 0.314 2520
 2522 3 -17.82 17.74 -38.22 0.395 2521
 2523 3 -17.73 17.86 -38.19 0.466 2522
 2524 3 -17.64 17.95 -38.15 0.51 2523
 2525 3 -17.5 18.04 -38.08 0.512 2524
 2526 3 -17.48 18.22 -38.04 0.521 2525
 2527 3 -17.32 18.31 -37.95 0.496 2526
 2528 3 -17.16 18.36 -37.88 0.502 2527
 2529 3 -17.05 18.5 -37.87 0.464 2528
 2530 3 -16.95 18.58 -37.83 0.426 2529
 2531 3 -16.79 18.72 -37.75 0.315 2530
 2532 3 -16.64 18.79 -37.69 0.279 2531
 2533 3 -16.47 18.84 -37.76 0.241 2532
 2534 3 -16.28 18.91 -37.88 0.236 2533
 2535 3 -16.17 19 -37.94 0.2 2534
 2536 3 -16.12 19.18 -38.02 0.199 2535
 2537 3 -16.01 19.41 -38.23 0.146 2536
 2538 3 -15.94 19.5 -38.26 0.127 2537
 2539 3 -15.85 19.6 -38.27 0.115 2538
 2540 3 -15.73 19.73 -38.23 0.089 2539
 2541 3 -15.6 19.85 -38.19 0.135 2540
 2542 3 -15.46 19.94 -38.19 0.176 2541
 2543 3 -15.27 20.01 -38.22 0.177 2542
 2544 3 -15.16 20.07 -38.3 0.234 2543
 2545 3 -15.04 20.12 -38.36 0.259 2544
 2546 3 -14.97 20.21 -38.47 0.325 2545
 2547 3 -14.9 20.23 -38.58 0.399 2546
 2548 3 -14.85 20.19 -38.77 0.463 2547
 2549 3 -14.63 20.41 -38.69 0.328 2548
 2550 3 -14.37 20.62 -38.36 0.147 2549
 2551 3 -14.26 20.66 -38.29 0.158 2550
 2552 3 -15.29 19.6 -39.02 0.153 2548
 2553 3 -15.44 19.5 -39.05 0.142 2552
 2554 3 -15.66 19.53 -39.04 0.136 2553
 2555 3 -15.82 19.5 -39.05 0.087 2554
 2556 3 -19.57 16.92 -37.87 0.095 2516
 2557 3 -19.59 16.87 -38.01 0.099 2556
 2558 3 -20.85 14.13 -38.23 0.525 2490
 2559 3 -21.33 14.16 -38.11 0.333 2558
 2560 3 -21.29 14.39 -38.08 0.222 2559
 2561 3 -21.4 13.99 -37.73 0.101 2559
 2562 3 -21.33 13.99 -37.61 0.000125 2561
 2563 3 -21.35 12.31 -38.76 0.094 2484
 2564 3 -20.71 11.1 -39.69 0.577 2474
 2565 3 -20.59 11.17 -39.58 0.636 2564
 2566 3 -20.44 11.09 -39.55 0.506 2565
 2567 3 -20.27 10.99 -39.54 0.439 2566
 2568 3 -20.25 10.97 -39.38 0.447 2567
 2569 3 -19.78 10.68 -39.48 0.206 2568
 2570 3 -19.59 10.6 -39.48 0.051 2569
 2571 3 -21.14 11.4 -40.94 0.097 2424
 2572 3 -21.16 11.49 -40.87 0.000125 2571
 2573 3 -21.89 11.83 -42.05 0.335 2417
 2574 3 -21.85 11.81 -42.25 0.308 2573
 2575 3 -21.82 11.76 -42.47 0.34 2574
 2576 3 -21.84 11.76 -42.62 0.372 2575
 2577 3 -21.8 11.76 -42.86 0.417 2576
 2578 3 -21.8 11.9 -43.04 0.44 2577
 2579 3 -21.82 11.89 -43.23 0.453 2578
 2580 3 -21.68 11.84 -43.65 0.533 2579
 2581 3 -21.8 11.91 -43.75 0.525 2580
 2582 3 -21.8 11.96 -43.86 0.459 2581
 2583 3 -21.89 11.97 -43.97 0.373 2582
 2584 3 -22 11.93 -44.05 0.285 2583
 2585 3 -22.07 11.9 -44.3 0.242 2584
 2586 3 -22.16 11.97 -44.36 0.172 2585
 2587 3 -22.28 11.98 -44.44 0.145 2586
 2588 3 -22.37 11.91 -44.62 0.1 2587
 2589 3 -22.48 11.81 -44.77 0.087 2588
 2590 3 -23.03 11.38 -44.91 0.473 2589
 2591 3 -23.21 11.16 -44.8 0.389 2590
 2592 3 -23.27 11.08 -44.62 0.228 2591
 2593 3 -23.14 11.47 -45.08 0.541 2590
 2594 3 -23.34 11.41 -45.18 0.535 2593
 2595 3 -23.43 11.46 -45.37 0.492 2594
 2596 3 -23.57 11.56 -45.44 0.428 2595
 2597 3 -23.6 11.61 -45.62 0.378 2596
 2598 3 -23.69 11.61 -45.77 0.36 2597
 2599 3 -23.8 11.75 -45.87 0.355 2598
 2600 3 -23.98 11.82 -45.97 0.379 2599
 2601 3 -24.16 11.93 -46.02 0.341 2600
 2602 3 -24.3 11.9 -46.09 0.332 2601
 2603 3 -24.3 11.82 -46.29 0.249 2602
 2604 3 -24.34 11.81 -46.45 0.205 2603
 2605 3 -24.52 11.86 -46.58 0.215 2604
 2606 3 -24.82 12.16 -46.62 0.148 2605
 2607 3 -25.02 12.22 -46.69 0.157 2606
 2608 3 -25.27 12.28 -46.72 0.174 2607
 2609 3 -25.5 12.37 -46.76 0.139 2608
 2610 3 -24.53 11.8 -46.76 0.141 2605
 2611 3 -24.62 11.77 -46.94 0.111 2610
 2612 3 -24.78 11.78 -47.16 0.208 2611
 2613 3 -24.89 11.97 -47.4 0.163 2612
 2614 3 -24.96 11.91 -47.48 0.309 2613
 2615 3 -25.02 11.86 -47.55 0.407 2614
 2616 3 -25.03 11.73 -47.68 0.488 2615
 2617 3 -24.94 11.69 -47.79 0.543 2616
 2618 3 -24.98 11.67 -47.98 0.566 2617
 2619 3 -24.96 11.55 -48.11 0.568 2618
 2620 3 -24.96 11.4 -48.2 0.529 2619
 2621 3 -24.93 11.64 -48.34 0.203 2620
 2622 3 -24.93 11.55 -48.41 0.000125 2621
 2623 3 -24.82 11.71 -47.26 0.139 2612
 2624 3 -24.84 11.61 -47.27 0.000125 2623
 2625 3 -22.64 11.84 -45.44 0.187 2593
 2626 3 -21.38 12.98 -41.08 0.118 2405
 2627 3 -21.26 12.9 -40.98 0.107 2626
 2628 3 -21.17 12.82 -40.94 0.139 2627
 2629 3 -21.15 12.71 -40.94 0.188 2628
 2630 3 -21.08 12.65 -40.76 0.211 2629
 2631 3 -21.04 12.69 -40.54 0.148 2630
 2632 3 -20.4 15.5 -42.32 0.201 2375
 2633 3 -20.47 15.65 -42.4 0.132 2632
 2634 3 -20.61 15.8 -42.48 0.14 2633
 2635 3 -20.68 15.94 -42.58 0.163 2634
 2636 3 -20.8 16.03 -42.65 0.222 2635
 2637 3 -21.18 16.03 -42.88 0.102 2636
 2638 3 -21.29 15.96 -42.97 0.095 2637
 2639 3 -21.45 15.92 -43.01 0.079 2638
 2640 3 -21.5 15.91 -43.12 0.101 2639
 2641 3 -21.47 15.73 -43.3 0.068 2640
 2642 3 -21.54 15.66 -43.43 0.078 2641
 2643 3 -21.63 15.56 -43.52 0.089 2642
 2644 3 -21.69 15.36 -43.69 0.054 2643
 2645 3 -20.41 16.26 -42.58 0.093 2636
 2646 3 -20.32 16.37 -42.57 0.134 2645
 2647 3 -20.14 16.44 -42.55 0.109 2646
 2648 3 -19.96 16.46 -42.57 0.154 2647
 2649 3 -19.89 16.55 -42.62 0.144 2648
 2650 3 -19.82 16.64 -42.65 0.219 2649
 2651 3 -19.71 16.64 -42.69 0.315 2650
 2652 3 -19.84 16.91 -42.4 0.11 2651
 2653 3 -19.8 16.94 -42.23 0.162 2652
 2654 3 -19.77 17.01 -42.12 0.195 2653
 2655 3 -19.59 16.87 -42.09 0.128 2654
 2656 3 -19.5 16.69 -42.07 0.081 2655
 2657 3 -19.41 16.67 -42.01 0.083 2656
 2658 3 -19.32 16.53 -42 0.093 2657
 2659 3 -19.21 16.48 -41.97 0.126 2658
 2660 3 -19.11 16.48 -41.87 0.136 2659
 2661 3 -18.96 16.69 -41.73 0.108 2660
 2662 3 -18.86 16.83 -41.75 0.083 2661
 2663 3 -18.82 17 -41.76 0.112 2662
 2664 3 -18.75 17.13 -41.62 0.123 2663
 2665 3 -19.57 16.6 -42.79 0.403 2651
 2666 3 -19.52 16.66 -42.87 0.496 2665
 2667 3 -19.34 16.62 -42.88 0.582 2666
 2668 3 -19.32 16.71 -42.98 0.685 2667
 2669 3 -19.21 16.71 -43.05 0.753 2668
 2670 3 -19.23 16.58 -43.36 0.808 2669
 2671 3 -19.18 16.57 -43.55 0.744 2670
 2672 3 -19.07 16.48 -43.68 0.626 2671
 2673 3 -19.25 16.46 -43.94 0.541 2672
 2674 3 -19.14 16.33 -44.09 0.142 2673
 2675 3 -19.77 16.21 -44.27 0.097 2673
 2676 3 -19.87 16.14 -44.3 0.084 2675
 2677 3 -20.04 16.05 -44.3 0.105 2676
 2678 3 -20.07 15.99 -44.38 0.108 2677
 2679 3 -20.16 15.94 -44.48 0.151 2678
 2680 3 -20.34 15.96 -44.51 0.152 2679
 2681 3 -19.23 17.6 -43.44 0.18 2671
 2682 3 -19.27 17.71 -43.54 0.17 2681
 2683 3 -19.39 17.91 -43.62 0.131 2682
 2684 3 -19.39 18.05 -43.62 0.185 2683
 2685 3 -19.43 18.16 -43.61 0.237 2684
 2686 3 -19.79 18.08 -43.51 0.144 2685
 2687 3 -20 18.08 -43.54 0.102 2686
 2688 3 -20.14 18.1 -43.58 0.139 2687
 2689 3 -20.25 18.21 -43.65 0.108 2688
 2690 3 -19.18 18.26 -43.83 0.145 2685
 2691 3 -19.07 18.33 -44.01 0.172 2690
 2692 3 -19.02 18.35 -44.12 0.234 2691
 2693 3 -18.98 18.33 -44.26 0.205 2692
 2694 3 -18.86 18.37 -44.36 0.202 2693
 2695 3 -18.59 18.58 -44.4 0.073 2694
 2696 3 -18.55 18.76 -44.44 0.096 2695
 2697 3 -18.49 18.94 -44.51 0.113 2696
 2698 3 -18.42 19.09 -44.58 0.089 2697
 2699 3 -19.09 18.19 -44.55 0.13 2694
 2700 3 -19.16 18.1 -44.7 0.097 2699
 2701 3 -19.27 18.03 -44.84 0.112 2700
 2702 3 -19.3 17.96 -45 0.14 2701
 2703 3 -19.57 17.96 -45.05 0.082 2702
 2704 3 -19.68 18.01 -45.15 0.066 2703
 2705 3 -19.82 18.01 -45.25 0.098 2704
 2706 3 -19.91 18.1 -45.29 0.16 2705
 2707 3 -19.93 18.14 -45.4 0.184 2706
 2708 3 -19.89 18.12 -45.52 0.172 2707
 2709 3 -19.98 18.21 -45.62 0.161 2708
 2710 3 -20.07 18.12 -45.66 0.1 2709
 2711 3 -20.25 17.98 -45.76 0.106 2710
 2712 3 -20.36 17.99 -45.9 0.109 2711
 2713 3 -20.55 18.08 -45.97 0.104 2712
 2714 3 -20.7 18.08 -46.04 0.066 2713
 2715 3 -20.82 18.1 -46.12 0.000125 2714
 2716 3 -19.11 17.66 -43.59 0.089 2682
 2717 3 -19.21 17.66 -43.68 0.082 2716
 2718 3 -21.09 17.99 -40.02 0.42 2342
 2719 3 -21 18.6 -39.98 0.236 2718
 2720 3 -20.91 18.78 -39.94 0.212 2719
 2721 3 -20.81 19.03 -39.94 0.194 2720
 2722 3 -20.69 19.16 -39.97 0.225 2721
 2723 3 -20.62 19.26 -39.98 0.237 2722
 2724 3 -20.42 19.23 -40.32 0.146 2723
 2725 3 -20.28 19.21 -40.37 0.114 2724
 2726 3 -20.12 19.26 -40.45 0.175 2725
 2727 3 -20.03 19.37 -40.5 0.204 2726
 2728 3 -19.9 19.44 -40.48 0.194 2727
 2729 3 -19.76 19.55 -40.47 0.196 2728
 2730 3 -19.72 19.71 -40.5 0.195 2729
 2731 3 -19.69 19.92 -40.51 0.227 2730
 2732 3 -19.69 20.1 -40.51 0.251 2731
 2733 3 -19.74 20.32 -40.59 0.323 2732
 2734 3 -20.3 20.49 -40.65 0.209 2733
 2735 3 -20.44 20.55 -40.62 0.187 2734
 2736 3 -20.55 20.48 -40.5 0.128 2735
 2737 3 -20.62 19.48 -39.8 0.198 2723
 2738 3 -20.55 19.8 -39.8 0.186 2737
 2739 3 -20.51 20.03 -39.88 0.169 2738
 2740 3 -20.51 20.3 -40.04 0.142 2739
 2741 3 -20.53 20.42 -40.19 0.137 2740
 2742 3 -20.55 20.48 -40.33 0.102 2741
 2743 3 -23.11 23.54 -34.3 0.274 360
 2744 3 -23.14 23.59 -34.6 0.142 2743
 2745 3 -23.14 23.59 -34.77 0.188 2744
 2746 3 -23.04 23.66 -34.91 0.149 2745
 2747 3 -23.02 23.72 -35.06 0.155 2746
 2748 3 -23.02 23.88 -35.27 0.14 2747
 2749 3 -22.98 23.93 -35.46 0.17 2748
 2750 3 -22.89 24.04 -35.64 0.161 2749
 2751 3 -22.84 24.15 -35.84 0.149 2750
 2752 3 -22.79 24.26 -36.02 0.161 2751
 2753 3 -22.7 24.37 -36.21 0.142 2752
 2754 3 -22.68 24.46 -36.34 0.147 2753
 2755 3 -22.61 24.55 -36.44 0.174 2754
 2756 3 -22.5 24.66 -36.56 0.147 2755
 2757 3 -22.32 24.76 -36.62 0.19 2756
 2758 3 -22.29 24.8 -36.8 0.234 2757
 2759 3 -22.22 24.89 -36.92 0.202 2758
 2760 3 -22.06 25.03 -37.03 0.215 2759
 2761 3 -21.85 25.26 -37.17 0.223 2760
 2762 3 -21.8 25.37 -37.31 0.184 2761
 2763 3 -21.73 25.53 -37.49 0.16 2762
 2764 3 -21.67 25.69 -37.63 0.125 2763
 2765 3 -21.67 25.83 -37.77 0.148 2764
 2766 3 -21.55 25.91 -37.89 0.177 2765
 2767 3 -21.39 25.98 -37.99 0.171 2766
 2768 3 -21.33 26.08 -38.14 0.182 2767
 2769 3 -21.26 26.23 -38.27 0.134 2768
 2770 3 -21.21 26.35 -38.41 0.138 2769
 2771 3 -21.19 26.41 -38.52 0.132 2770
 2772 3 -21.15 26.51 -38.64 0.155 2771
 2773 3 -21.08 26.62 -38.77 0.223 2772
 2774 3 -20.96 26.69 -38.85 0.242 2773
 2775 3 -20.87 26.76 -38.95 0.293 2774
 2776 3 -20.74 26.82 -39.03 0.38 2775
 2777 3 -20.55 26.87 -39.2 0.395 2776
 2778 3 -20.51 26.89 -39.33 0.441 2777
 2779 3 -20.35 26.92 -39.52 0.448 2778
 2780 3 -20.64 27.08 -39.69 0.268 2779
 2781 3 -20.58 27.17 -39.83 0.203 2780
 2782 3 -20.65 27.24 -40.01 0.166 2781
 2783 3 -20.67 27.32 -40.17 0.13 2782
 2784 3 -20.62 27.39 -40.31 0.126 2783
 2785 3 -20.57 27.48 -40.46 0.124 2784
 2786 3 -20.58 27.55 -40.64 0.098 2785
 2787 3 -20.53 27.58 -40.78 0.109 2786
 2788 3 -20.49 27.67 -40.96 0.095 2787
 2789 3 -20.46 27.76 -41.17 0.127 2788
 2790 3 -20.42 27.89 -41.31 0.092 2789
 2791 3 -20.44 27.89 -41.42 0.106 2790
 2792 3 -20.4 27.92 -41.52 0.12 2791
 2793 3 -20.35 27.96 -41.67 0.119 2792
 2794 3 -20.35 28.03 -41.81 0.128 2793
 2795 3 -20.37 28.08 -41.94 0.121 2794
 2796 3 -20.3 28.12 -42.09 0.13 2795
 2797 3 -20.3 28.17 -42.21 0.124 2796
 2798 3 -20.27 28.23 -42.33 0.123 2797
 2799 3 -20.27 28.26 -42.46 0.134 2798
 2800 3 -20.27 28.32 -42.66 0.118 2799
 2801 3 -20.18 28.39 -42.78 0.133 2800
 2802 3 -20.24 28.37 -42.91 0.183 2801
 2803 3 -20.25 28.37 -43.06 0.143 2802
 2804 3 -20.15 28.48 -43.19 0.117 2803
 2805 3 -20.11 28.48 -43.31 0.112 2804
 2806 3 -19.93 28.58 -43.49 0.125 2805
 2807 3 -19.88 28.62 -43.63 0.138 2806
 2808 3 -19.84 28.66 -43.8 0.159 2807
 2809 3 -19.81 28.78 -43.98 0.178 2808
 2810 3 -19.79 28.87 -44.12 0.15 2809
 2811 3 -19.75 28.98 -44.31 0.135 2810
 2812 3 -19.7 29.08 -44.51 0.113 2811
 2813 3 -19.65 29.14 -44.66 0.157 2812
 2814 3 -19.56 29.28 -44.81 0.176 2813
 2815 3 -19.5 29.35 -44.94 0.199 2814
 2816 3 -19.43 29.48 -45.09 0.192 2815
 2817 3 -19.29 29.73 -45.24 0.162 2816
 2818 3 -19.2 29.83 -45.41 0.099 2817
 2819 3 -19.2 29.89 -45.53 0.115 2818
 2820 3 -19.16 29.96 -45.63 0.102 2819
 2821 3 -19.11 30.05 -45.71 0.134 2820
 2822 3 -19.16 30.14 -45.87 0.122 2821
 2823 3 -19.22 30.19 -46.01 0.122 2822
 2824 3 -19.31 30.28 -46.13 0.143 2823
 2825 3 -19.36 30.32 -46.3 0.187 2824
 2826 3 -19.47 30.33 -46.41 0.218 2825
 2827 3 -19.59 30.35 -46.59 0.256 2826
 2828 3 -19.77 30.26 -46.81 0.246 2827
 2829 3 -19.86 30.07 -47.05 0.153 2828
 2830 3 -19.99 29.92 -47.19 0.108 2829
 2831 3 -20.04 29.8 -47.33 0.126 2830
 2832 3 -20.11 29.71 -47.49 0.126 2831
 2833 3 -20.13 29.6 -47.64 0.151 2832
 2834 3 -20.15 29.51 -47.78 0.16 2833
 2835 3 -20.09 29.41 -47.95 0.17 2834
 2836 3 -20.04 29.37 -48.14 0.131 2835
 2837 3 -19.97 29.28 -48.3 0.143 2836
 2838 3 -19.9 29.23 -48.41 0.149 2837
 2839 3 -19.86 29.14 -48.58 0.16 2838
 2840 3 -19.86 29.07 -48.73 0.177 2839
 2841 3 -19.84 28.98 -48.84 0.18 2840
 2842 3 -19.84 28.83 -48.99 0.161 2841
 2843 3 -19.83 28.71 -49.09 0.155 2842
 2844 3 -19.81 28.62 -49.24 0.167 2843
 2845 3 -19.75 28.58 -49.39 0.149 2844
 2846 3 -19.77 28.44 -49.52 0.172 2845
 2847 3 -19.77 28.42 -49.71 0.17 2846
 2848 3 -19.79 28.35 -49.89 0.228 2847
 2849 3 -19.86 28.26 -50.05 0.265 2848
 2850 3 -19.8 28.17 -50.13 0.323 2849
 2851 3 -19.62 28.05 -50.13 0.225 2850
 2852 3 -19.33 27.87 -50.08 0.161 2851
 2853 3 -19.39 27.76 -50.09 0.267 2852
 2854 3 -19.07 27.64 -49.99 0.212 2853
 2855 3 -18.87 27.55 -50.01 0.164 2854
 2856 3 -18.69 27.42 -50.01 0.131 2855
 2857 3 -18.51 27.32 -50.02 0.134 2856
 2858 3 -18.39 27.17 -50.09 0.097 2857
 2859 3 -18.19 27.07 -50.09 0.076 2858
 2860 3 -18.07 26.98 -50.08 0.112 2859
 2861 3 -17.94 26.83 -50.09 0.123 2860
 2862 3 -17.8 26.78 -50.13 0.101 2861
 2863 3 -17.67 26.69 -50.13 0.112 2862
 2864 3 -17.51 26.63 -50.13 0.115 2863
 2865 3 -17.35 26.56 -50.13 0.183 2864
 2866 3 -17.19 26.45 -50.13 0.131 2865
 2867 3 -17.08 26.33 -50.12 0.12 2866
 2868 3 -16.99 26.22 -50.14 0.119 2867
 2869 3 -16.8 26.11 -50.1 0.088 2868
 2870 3 -16.65 26.06 -50.09 0.118 2869
 2871 3 -16.46 25.97 -50.09 0.136 2870
 2872 3 -16.28 25.88 -50.1 0.144 2871
 2873 3 -16.14 25.77 -50.1 0.112 2872
 2874 3 -16.06 25.67 -50.09 0.065 2873
 2875 3 -15.9 25.52 -50.13 0.124 2874
 2876 3 -15.75 25.43 -50.19 0.158 2875
 2877 3 -15.67 25.24 -50.28 0.167 2876
 2878 3 -15.56 25.1 -50.35 0.127 2877
 2879 3 -15.45 24.89 -50.48 0.197 2878
 2880 3 -15.31 24.62 -50.63 0.196 2879
 2881 3 -15.31 24.3 -50.85 0.138 2880
 2882 3 -15.19 24.12 -50.81 0.139 2881
 2883 3 -15.05 24.01 -50.81 0.11 2882
 2884 3 -14.88 23.92 -50.77 0.12 2883
 2885 3 -14.75 23.83 -50.78 0.127 2884
 2886 3 -14.64 23.71 -50.76 0.101 2885
 2887 3 -14.52 23.64 -50.69 0.104 2886
 2888 3 -14.39 23.58 -50.66 0.113 2887
 2889 3 -14.27 23.47 -50.63 0.135 2888
 2890 3 -14.19 23.34 -50.63 0.136 2889
 2891 3 -14.04 23.27 -50.6 0.144 2890
 2892 3 -13.91 23.2 -50.6 0.146 2891
 2893 3 -13.75 23.11 -50.63 0.148 2892
 2894 3 -13.57 22.97 -50.7 0.157 2893
 2895 3 -13.44 22.9 -50.77 0.148 2894
 2896 3 -13.31 22.72 -50.81 0.118 2895
 2897 3 -13.22 22.59 -50.88 0.129 2896
 2898 3 -13.17 22.49 -50.96 0.137 2897
 2899 3 -13.2 22.27 -51.09 0.137 2898
 2900 3 -13.22 22.06 -51.19 0.126 2899
 2901 3 -13.2 21.92 -51.24 0.154 2900
 2902 3 -13.16 21.75 -51.34 0.135 2901
 2903 3 -13.14 21.61 -51.42 0.149 2902
 2904 3 -13.11 21.38 -51.59 0.163 2903
 2905 3 -13.1 21.24 -51.81 0.139 2904
 2906 3 -13.04 21.09 -51.88 0.172 2905
 2907 3 -13.01 20.97 -52.02 0.121 2906
 2908 3 -12.96 20.84 -52.09 0.117 2907
 2909 3 -12.96 20.7 -52.26 0.116 2908
 2910 3 -12.91 20.5 -52.45 0.119 2909
 2911 3 -12.89 20.4 -52.54 0.153 2910
 2912 3 -12.86 20.31 -52.65 0.209 2911
 2913 3 -12.82 20.2 -52.76 0.278 2912
 2914 3 -12.82 20.06 -52.83 0.336 2913
 2915 3 -12.79 20.04 -52.94 0.361 2914
 2916 3 -12.78 19.88 -53.07 0.366 2915
 2917 3 -12.69 19.79 -53.18 0.327 2916
 2918 3 -12.65 19.54 -53.18 0.268 2917
 2919 3 -12.63 19.2 -52.98 0.127 2918
 2920 3 -12.55 19.09 -52.95 0.086 2919
 2921 3 -12.47 18.99 -52.94 0.106 2920
 2922 3 -12.4 18.88 -52.91 0.122 2921
 2923 3 -12.39 18.77 -52.93 0.132 2922
 2924 3 -12.38 18.63 -52.87 0.12 2923
 2925 3 -12.4 18.43 -52.79 0.112 2924
 2926 3 -12.47 18.29 -52.79 0.139 2925
 2927 3 -12.51 18.15 -52.63 0.114 2926
 2928 3 -12.46 18.02 -52.54 0.118 2927
 2929 3 -12.38 17.86 -52.37 0.182 2928
 2930 3 -12.29 17.7 -52.23 0.173 2929
 2931 3 -12.14 17.54 -52.12 0.153 2930
 2932 3 -12.01 17.4 -52.05 0.159 2931
 2933 3 -11.96 17.29 -51.98 0.168 2932
 2934 3 -11.86 17.29 -51.83 0.155 2933
 2935 3 -11.7 17.33 -51.61 0.141 2934
 2936 3 -11.64 17.29 -51.43 0.129 2935
 2937 3 -11.59 17.31 -51.25 0.118 2936
 2938 3 -11.54 17.24 -51.08 0.111 2937
 2939 3 -11.56 17.13 -50.9 0.173 2938
 2940 3 -11.57 16.99 -50.73 0.181 2939
 2941 3 -11.65 17.02 -50.59 0.183 2940
 2942 3 -11.79 17.02 -50.48 0.264 2941
 2943 3 -11.95 17 -50.4 0.299 2942
 2944 3 -12.04 17.08 -50.3 0.3 2943
 2945 3 -12.19 17.18 -50.26 0.277 2944
 2946 3 -12.32 17.31 -50.19 0.247 2945
 2947 3 -12.45 17.24 -50.01 0.142 2946
 2948 3 -12.72 17.11 -49.87 0.127 2947
 2949 3 -12.89 17.02 -49.8 0.132 2948
 2950 3 -12.97 16.93 -49.75 0.174 2949
 2951 3 -13.06 16.81 -49.65 0.192 2950
 2952 3 -13.13 16.74 -49.48 0.172 2951
 2953 3 -13.14 16.63 -49.37 0.165 2952
 2954 3 -13.15 16.52 -49.27 0.145 2953
 2955 3 -13.12 16.43 -49.15 0.157 2954
 2956 3 -13.12 16.42 -49.01 0.144 2955
 2957 3 -13.1 16.43 -48.83 0.141 2956
 2958 3 -13.05 16.52 -48.68 0.081 2957
 2959 3 -13 16.56 -48.55 0.091 2958
 2960 3 -13 16.61 -48.4 0.155 2959
 2961 3 -13.04 16.63 -48.23 0.164 2960
 2962 3 -13.17 16.67 -48.12 0.215 2961
 2963 3 -13.32 16.72 -48.08 0.282 2962
 2964 3 -13.37 16.77 -47.97 0.348 2963
 2965 3 -13.32 16.84 -47.87 0.445 2964
 2966 3 -12.78 16.75 -47.37 0.125 2965
 2967 3 -12.77 16.84 -47.19 0.127 2966
 2968 3 -12.68 16.93 -47.12 0.131 2967
 2969 3 -12.56 17 -46.98 0.099 2968
 2970 3 -12.4 17.02 -46.88 0.114 2969
 2971 3 -12.28 17.04 -46.79 0.115 2970
 2972 3 -12.14 17.06 -46.69 0.11 2971
 2973 3 -12.04 17.15 -46.61 0.094 2972
 2974 3 -11.89 17.21 -46.51 0.095 2973
 2975 3 -11.73 17.25 -46.4 0.104 2974
 2976 3 -11.56 17.3 -46.41 0.137 2975
 2977 3 -11.43 17.25 -46.29 0.128 2976
 2978 3 -11.29 17.19 -46.29 0.051 2977
 2979 3 -12.54 16.72 -47.44 0.105 2966
 2980 3 -13.8 16.9 -48.09 0.203 2965
 2981 3 -14.03 16.95 -48.15 0.223 2980
 2982 3 -14.2 16.93 -48.23 0.207 2981
 2983 3 -14.31 16.92 -48.34 0.246 2982
 2984 3 -14.45 16.93 -48.44 0.268 2983
 2985 3 -14.39 16.75 -48.79 0.189 2984
 2986 3 -14.57 16.65 -49.01 0.137 2985
 2987 3 -14.46 16.49 -49.22 0.126 2986
 2988 3 -14.37 16.34 -49.32 0.12 2987
 2989 3 -14.25 16.15 -49.32 0.126 2988
 2990 3 -14.07 16.09 -49.37 0.133 2989
 2991 3 -14.01 15.97 -49.41 0.136 2990
 2992 3 -13.94 15.91 -49.47 0.132 2991
 2993 3 -13.85 15.8 -49.55 0.113 2992
 2994 3 -13.79 15.56 -49.57 0.099 2993
 2995 3 -13.76 15.38 -49.58 0.095 2994
 2996 3 -13.8 15.16 -49.59 0.122 2995
 2997 3 -13.86 14.94 -49.59 0.101 2996
 2998 3 -13.94 14.83 -49.55 0.131 2997
 2999 3 -13.96 14.69 -49.5 0.138 2998
 3000 3 -14.03 14.52 -49.37 0.11 2999
 3001 3 -14.12 14.34 -49.27 0.096 3000
 3002 3 -14.19 14.26 -49.15 0.138 3001
 3003 3 -14.2 14.25 -48.94 0.17 3002
 3004 3 -14.21 14.34 -48.83 0.24 3003
 3005 3 -14.26 14.25 -48.77 0.285 3004
 3006 3 -14.36 14.24 -48.68 0.139 3005
 3007 3 -14.61 14.24 -48.63 0.136 3006
 3008 3 -14.67 14.13 -48.52 0.097 3007
 3009 3 -14.72 14.01 -48.5 0.146 3008
 3010 3 -14.91 13.91 -48.4 0.153 3009
 3011 3 -15.06 13.76 -48.26 0.154 3010
 3012 3 -15.08 13.63 -48.23 0.124 3011
 3013 3 -15.19 13.45 -48.19 0.108 3012
 3014 3 -15.28 13.27 -48.18 0.176 3013
 3015 3 -15.36 13.13 -48.18 0.139 3014
 3016 3 -15.5 12.92 -48.22 0.115 3015
 3017 3 -15.59 12.74 -48.23 0.106 3016
 3018 3 -15.63 12.64 -48.25 0.112 3017
 3019 3 -15.76 12.47 -48.23 0.105 3018
 3020 3 -15.82 12.3 -48.26 0.108 3019
 3021 3 -15.93 12.2 -48.26 0.135 3020
 3022 3 -16.05 12.03 -48.27 0.125 3021
 3023 3 -16.14 11.89 -48.26 0.162 3022
 3024 3 -16.21 11.72 -48.23 0.179 3023
 3025 3 -16.14 11.48 -48.37 0.09 3024
 3026 3 -16.14 11.3 -48.34 0.107 3025
 3027 3 -16.21 11.24 -48.3 0.185 3026
 3028 3 -16.27 10.99 -48.37 0.104 3027
 3029 3 -16.27 10.81 -48.4 0.114 3028
 3030 3 -16.28 10.7 -48.4 0.168 3029
 3031 3 -16.25 10.58 -48.34 0.257 3030
 3032 3 -16.8 10.45 -48.58 0.205 3031
 3033 3 -17.12 10.45 -48.58 0.146 3032
 3034 3 -17.32 10.5 -48.55 0.177 3033
 3035 3 -17.48 10.52 -48.51 0.187 3034
 3036 3 -17.59 10.57 -48.44 0.219 3035
 3037 3 -17.68 10.56 -48.12 0.166 3036
 3038 3 -17.69 10.59 -47.95 0.173 3037
 3039 3 -17.73 10.58 -47.79 0.169 3038
 3040 3 -17.75 10.52 -47.69 0.237 3039
 3041 3 -17.75 10.36 -47.61 0.253 3040
 3042 3 -18.03 10.5 -47.55 0.178 3041
 3043 3 -18.3 10.62 -47.58 0.246 3042
 3044 3 -18.41 10.62 -47.65 0.377 3043
 3045 3 -18.57 11.04 -47.82 0.291 3044
 3046 3 -18.59 11.24 -47.9 0.377 3045
 3047 3 -18.69 11.33 -47.93 0.483 3046
 3048 3 -18.68 11.46 -47.95 0.57 3047
 3049 3 -18.68 11.5 -48.05 0.648 3048
 3050 3 -18.62 11.4 -48.51 0.403 3049
 3051 3 -18.84 11.84 -48.37 0.113 3050
 3052 3 -18.89 11.96 -48.4 0.075 3051
 3053 3 -18.34 11.23 -48.54 0.431 3050
 3054 3 -17.87 11.57 -48.43 0.292 3053
 3055 3 -17.69 11.65 -48.38 0.29 3054
 3056 3 -17.57 11.7 -48.33 0.245 3055
 3057 3 -18.71 10.85 -49.07 0.116 3053
 3058 3 -18.8 11 -49.12 0.092 3057
 3059 3 -18.91 11.07 -49.12 0.127 3058
 3060 3 -19.03 10.93 -49.18 0.107 3059
 3061 3 -19.09 10.82 -49.23 0.115 3060
 3062 3 -19.19 10.73 -49.44 0.101 3061
 3063 3 -19.14 10.62 -49.54 0.148 3062
 3064 3 -19.1 10.41 -49.61 0.144 3063
 3065 3 -19.1 10.3 -49.72 0.077 3064
 3066 3 -18.44 11.85 -47.69 0.614 3049
 3067 3 -18.48 12.07 -47.55 0.598 3066
 3068 3 -18.5 12.22 -47.5 0.576 3067
 3069 3 -18.53 12.41 -47.51 0.562 3068
 3070 3 -17.71 12.49 -47.18 0.15 3069
 3071 3 -17.51 12.66 -47.13 0.12 3070
 3072 3 -17.47 12.88 -47.09 0.083 3071
 3073 3 -17.45 13.01 -47.09 0.141 3072
 3074 3 -17.47 13.15 -47.05 0.169 3073
 3075 3 -17.24 13.39 -47.26 0.114 3074
 3076 3 -17.22 13.49 -47.25 0.052 3075
 3077 3 -18.57 12.52 -47.57 0.468 3069
 3078 3 -18.88 12.82 -47.8 0.359 3077
 3079 3 -18.95 13 -47.87 0.258 3078
 3080 3 -18.88 13.18 -48.05 0.183 3079
 3081 3 -18.81 13.32 -48.3 0.12 3080
 3082 3 -18.86 13.43 -48.45 0.164 3081
 3083 3 -18.9 13.57 -48.57 0.217 3082
 3084 3 -18.92 13.6 -48.69 0.218 3083
 3085 3 -18.9 13.96 -48.75 0.11 3084
 3086 3 -18.99 14.12 -48.75 0.169 3085
 3087 3 -19.13 14.23 -48.72 0.198 3086
 3088 3 -19.24 14.3 -48.84 0.286 3087
 3089 3 -19.36 14.35 -48.91 0.383 3088
 3090 3 -19.47 14.46 -48.98 0.446 3089
 3091 3 -19.54 14.59 -48.95 0.482 3090
 3092 3 -19.85 14.55 -49.12 0.468 3091
 3093 3 -19.99 14.43 -49.32 0.473 3092
 3094 3 -19.97 14.56 -49.44 0.468 3093
 3095 3 -20.01 14.56 -49.62 0.454 3094
 3096 3 -20.04 14.62 -49.7 0.498 3095
 3097 3 -19.85 14.58 -50.02 0.419 3096
 3098 3 -19.9 14.55 -50.16 0.331 3097
 3099 3 -19.7 14.63 -50.29 0.209 3098
 3100 3 -19.47 14.77 -50.3 0.135 3099
 3101 3 -19.42 14.96 -50.3 0.102 3100
 3102 3 -20.38 14.93 -49.36 0.236 3096
 3103 3 -20.58 15.02 -49.62 0.208 3102
 3104 3 -20.7 15.06 -49.69 0.208 3103
 3105 3 -20.72 15.1 -50 0.096 3104
 3106 3 -20.72 15.16 -50.15 0.06 3105
 3107 3 -20.35 14.91 -48.98 0.113 3102
 3108 3 -20.28 14.88 -48.84 0.117 3107
 3109 3 -20.26 14.89 -48.73 0.071 3108
 3110 3 -19.2 15.02 -48.44 0.173 3091
 3111 3 -19.17 15.08 -48.25 0.163 3110
 3112 3 -19.04 15.14 -48.04 0.071 3111
 3113 3 -18.99 15.21 -47.95 0.11 3112
 3114 3 -19.04 15.32 -47.83 0.114 3113
 3115 3 -19.1 15.43 -47.77 0.109 3114
 3116 3 -19.17 15.57 -47.63 0.125 3115
 3117 3 -19.06 13.49 -48.83 0.138 3084
 3118 3 -19.15 13.54 -48.88 0.112 3117
 3119 3 -19.13 13.55 -48.98 0.000125 3118
 3120 3 -19.21 12.14 -47.63 0.068 3077
 3121 3 -19.16 12.05 -47.57 0.036 3120
 3122 3 -18.14 9.96 -47.38 0.121 3044
 3123 3 -18.12 9.9 -47.25 0.14 3122
 3124 3 -17.84 9.66 -47.41 0.134 3123
 3125 3 -17.62 9.57 -47.34 0.104 3124
 3126 3 -17.52 9.55 -47.37 0.095 3125
 3127 3 -18.3 9.9 -47 0.084 3123
 3128 3 -18.43 9.79 -46.87 0.095 3127
 3129 3 -18.5 9.67 -46.83 0.085 3128
 3130 3 -18.66 9.6 -46.76 0.129 3129
 3131 3 -18.79 9.47 -46.76 0.105 3130
 3132 3 -18.84 9.25 -46.87 0.158 3131
 3133 3 -18.95 9.13 -47.04 0.163 3132
 3134 3 -19.02 9.07 -47.19 0.142 3133
 3135 3 -19.02 9.04 -47.33 0.14 3134
 3136 3 -19.09 9.07 -47.45 0.106 3135
 3137 3 -15.85 10.42 -48.12 0.313 3031
 3138 3 -15.71 10.38 -48.05 0.396 3137
 3139 3 -15.53 10.38 -47.97 0.478 3138
 3140 3 -15.48 10.39 -47.87 0.56 3139
 3141 3 -15.41 10.47 -47.84 0.68 3140
 3142 3 -15.26 10.92 -47.72 0.533 3141
 3143 3 -15.17 11.05 -47.59 0.532 3142
 3144 3 -15.08 11.17 -47.45 0.55 3143
 3145 3 -14.96 11.19 -47.29 0.517 3144
 3146 3 -15.05 11.45 -47.15 0.471 3145
 3147 3 -14.93 11.51 -47.08 0.383 3146
 3148 3 -14.86 11.52 -46.94 0.349 3147
 3149 3 -14.79 11.59 -46.86 0.254 3148
 3150 3 -14.7 11.65 -46.69 0.191 3149
 3151 3 -14.6 11.78 -46.43 0.138 3150
 3152 3 -14.46 11.95 -46.5 0.08 3151
 3153 3 -14.37 12.02 -46.44 0.08 3152
 3154 3 -14.67 11.89 -46.19 0.109 3151
 3155 3 -14.55 12 -46.07 0.114 3154
 3156 3 -14.45 12.09 -46.02 0.196 3155
 3157 3 -14.41 12.23 -45.94 0.269 3156
 3158 3 -14.27 12.17 -46.34 0.087 3157
 3159 3 -14.21 12.33 -46.41 0.132 3158
 3160 3 -14.07 12.4 -46.44 0.145 3159
 3161 3 -13.78 12.42 -46.48 0.108 3160
 3162 3 -13.71 12.32 -46.51 0.000125 3161
 3163 3 -14.38 12.21 -45.76 0.323 3157
 3164 3 -14.88 12.28 -45.86 0.072 3163
 3165 3 -15.05 12.32 -45.87 0.11 3164
 3166 3 -15.23 12.24 -45.82 0.102 3165
 3167 3 -15.36 12.25 -45.79 0.116 3166
 3168 3 -15.52 12.26 -45.82 0.185 3167
 3169 3 -15.62 12.17 -45.66 0.197 3168
 3170 3 -15.78 11.95 -45.44 0.112 3169
 3171 3 -15.87 11.83 -45.26 0.124 3170
 3172 3 -15.94 11.83 -45.11 0.127 3171
 3173 3 -15.45 11.89 -46.68 0.109 3146
 3174 3 -14.67 10.6 -48.05 0.105 3143
 3175 3 -14.57 10.55 -48.08 0.092 3174
 3176 3 -15.59 9.48 -48.37 0.126 3141
 3177 3 -15.64 9.32 -48.51 0.123 3176
 3178 3 -15.59 9.22 -48.65 0.118 3177
 3179 3 -15.5 9.13 -48.77 0.084 3178
 3180 3 -15.42 9 -48.87 0.131 3179
 3181 3 -15.42 8.9 -49 0.114 3180
 3182 3 -15.39 8.82 -49.12 0.15 3181
 3183 3 -15.35 8.8 -49.26 0.155 3182
 3184 3 -15.25 8.74 -49.3 0.115 3183
 3185 3 -15.16 8.66 -49.37 0.125 3184
 3186 3 -15.08 8.57 -49.4 0.171 3185
 3187 3 -15 8.57 -49.5 0.252 3186
 3188 3 -14.73 8.83 -49.62 0.125 3187
 3189 3 -14.6 8.96 -49.57 0.107 3188
 3190 3 -14.5 9.08 -49.51 0.072 3189
 3191 3 -14.41 9.23 -49.48 0.11 3190
 3192 3 -14.27 9.34 -49.4 0.15 3191
 3193 3 -14.17 9.43 -49.36 0.145 3192
 3194 3 -14.1 9.66 -49.08 0.087 3193
 3195 3 -14.02 9.78 -48.94 0.168 3194
 3196 3 -13.94 9.84 -48.87 0.185 3195
 3197 3 -13.88 9.89 -48.75 0.207 3196
 3198 3 -13.77 9.81 -48.62 0.197 3197
 3199 3 -13.76 9.49 -48.66 0.129 3198
 3200 3 -15.07 8.25 -49.47 0.244 3187
 3201 3 -15.12 8.12 -49.51 0.276 3200
 3202 3 -15.23 7.91 -49.55 0.347 3201
 3203 3 -15.32 7.79 -49.55 0.396 3202
 3204 3 -15.37 7.71 -49.48 0.461 3203
 3205 3 -15.51 7.66 -49.41 0.507 3204
 3206 3 -15.56 7.59 -49.32 0.555 3205
 3207 3 -15.59 7.55 -49.19 0.575 3206
 3208 3 -15.22 7.12 -49.48 0.126 3207
 3209 3 -15.26 6.99 -49.48 0.041 3208
 3210 3 -15.69 7.54 -49.11 0.498 3207
 3211 3 -15.42 7.62 -48.43 0.207 3210
 3212 3 -15.37 7.32 -48.48 0.077 3211
 3213 3 -15.41 7.21 -48.51 0.000125 3212
 3214 3 -15.34 7.66 -48.2 0.123 3211
 3215 3 -15.25 7.62 -48.09 0.099 3214
 3216 3 -15.17 7.58 -47.93 0.164 3215
 3217 3 -15.11 7.58 -47.79 0.196 3216
 3218 3 -15.09 7.67 -47.65 0.23 3217
 3219 3 -15.09 7.79 -47.44 0.233 3218
 3220 3 -15.18 7.86 -47.33 0.258 3219
 3221 3 -15.33 7.9 -47.27 0.3 3220
 3222 3 -15.4 8 -47.23 0.341 3221
 3223 3 -15.53 8.16 -47.2 0.39 3222
 3224 3 -15.51 8.25 -47.08 0.473 3223
 3225 3 -15.61 8.3 -47.04 0.556 3224
 3226 3 -15.66 8.39 -46.91 0.605 3225
 3227 3 -15.78 8.45 -46.94 0.688 3226
 3228 3 -15.89 8.48 -46.87 0.699 3227
 3229 3 -16.18 8.4 -47.05 0.564 3228
 3230 3 -15.97 9.05 -47.3 0.092 3229
 3231 3 -15.84 9.09 -47.26 0.06 3230
 3232 3 -15.73 9.18 -47.18 0.095 3231
 3233 3 -15.65 9.26 -47.18 0.000125 3232
 3234 3 -15.57 9.38 -47.12 0.14 3233
 3235 3 -15.49 9.43 -47.05 0.147 3234
 3236 3 -15.31 9.43 -47 0.085 3235
 3237 3 -16.38 8.41 -47.09 0.52 3229
 3238 3 -16.93 7.82 -47.4 0.124 3237
 3239 3 -17.11 7.75 -47.55 0.114 3238
 3240 3 -17.22 7.7 -47.63 0.114 3239
 3241 3 -17.33 7.62 -47.76 0.136 3240
 3242 3 -17.49 7.5 -47.84 0.123 3241
 3243 3 -17.61 7.32 -47.91 0.127 3242
 3244 3 -17.74 7.18 -48 0.144 3243
 3245 3 -17.88 7 -47.97 0.09 3244
 3246 3 -17.93 6.87 -47.94 0.158 3245
 3247 3 -17.95 6.75 -47.94 0.234 3246
 3248 3 -17.7 6.9 -47.63 0.064 3247
 3249 3 -17.63 7 -47.55 0.048 3248
 3250 3 -18.13 6.66 -48.01 0.256 3247
 3251 3 -17.86 6.49 -48.3 0.128 3250
 3252 3 -17.85 6.37 -48.38 0.128 3251
 3253 3 -17.76 6.3 -48.45 0.162 3252
 3254 3 -17.66 6.3 -48.55 0.233 3253
 3255 3 -17.6 6.13 -48.65 0.198 3254
 3256 3 -17.53 5.99 -48.59 0.181 3255
 3257 3 -17.55 5.67 -48.61 0.094 3256
 3258 3 -17.57 5.57 -48.65 0.104 3257
 3259 3 -17.58 5.42 -48.7 0.111 3258
 3260 3 -17.55 5.29 -48.77 0.109 3259
 3261 3 -17.51 5.09 -48.77 0.087 3260
 3262 3 -17.48 4.99 -48.77 0.159 3261
 3263 3 -17.46 4.87 -48.73 0.266 3262
 3264 3 -17.37 4.86 -48.79 0.421 3263
 3265 3 -17.26 4.86 -48.83 0.547 3264
 3266 3 -17.18 4.8 -48.86 0.651 3265
 3267 3 -16.67 5.09 -48.33 0.179 3266
 3268 3 -16.6 5.36 -48.3 0.157 3267
 3269 3 -16.48 5.5 -48.15 0.121 3268
 3270 3 -16.48 5.62 -48.23 0.068 3269
 3271 3 -17.27 4.71 -49.15 0.717 3266
 3272 3 -17.29 4.51 -49.33 0.776 3271
 3273 3 -17.27 4.29 -49.26 0.756 3272
 3274 3 -17.09 4.08 -49.3 0.642 3273
 3275 3 -16.72 3.96 -48.48 0.079 3274
 3276 3 -16.7 3.96 -48.32 0.058 3275
 3277 3 -17.2 4 -49.62 0.513 3274
 3278 3 -17.33 3.87 -49.8 0.421 3277
 3279 3 -17.33 3.6 -49.72 0.22 3278
 3280 3 -17.2 3.37 -49.69 0.164 3279
 3281 3 -17.08 3.23 -49.61 0.19 3280
 3282 3 -17.01 3.1 -49.62 0.232 3281
 3283 3 -16.98 2.96 -49.58 0.27 3282
 3284 3 -16.85 2.87 -49.57 0.231 3283
 3285 3 -16.67 2.81 -49.58 0.221 3284
 3286 3 -16.51 2.69 -49.52 0.111 3285
 3287 3 -17.61 3.5 -49.84 0.109 3279
 3288 3 -17.58 3.5 -49.97 0.139 3287
 3289 3 -18.43 6.7 -48.05 0.185 3250
 3290 3 -18.61 6.65 -48.05 0.18 3289
 3291 3 -18.83 6.66 -48.26 0.138 3290
 3292 3 -18.97 6.58 -48.34 0.213 3291
 3293 3 -19.04 6.48 -48.54 0.167 3292
 3294 3 -19.12 6.16 -48.8 0.214 3293
 3295 3 -19.16 6.03 -48.93 0.248 3294
 3296 3 -19.1 5.86 -48.98 0.339 3295
 3297 3 -19.1 5.75 -49.02 0.39 3296
 3298 3 -19.05 5.62 -49.07 0.475 3297
 3299 3 -19.1 5.57 -49.19 0.541 3298
 3300 3 -19.28 5.35 -49.2 0.586 3299
 3301 3 -19.17 5.08 -49.23 0.559 3300
 3302 3 -19.21 4.94 -49.25 0.55 3301
 3303 3 -19.17 4.82 -49.37 0.551 3302
 3304 3 -19.15 4.66 -49.5 0.421 3303
 3305 3 -18.9 4.56 -49.79 0.152 3304
 3306 3 -18.81 4.46 -49.9 0.154 3305
 3307 3 -18.7 4.45 -50 0.158 3306
 3308 3 -18.59 4.42 -50.04 0.000125 3307
 3309 3 -18.74 4.64 -49.05 0.179 3304
 3310 3 -18.79 4.49 -48.97 0.101 3309
 3311 3 -19.52 4.7 -48.91 0.356 3303
 3312 3 -19.59 4.64 -48.87 0.321 3311
 3313 3 -19.81 4.46 -49.05 0.14 3312
 3314 3 -19.83 4.36 -49.16 0.000125 3313
 3315 3 -19.11 6.82 -48.15 0.118 3292
 3316 3 -19.11 6.94 -48.07 0.113 3315
 3317 3 -19.15 7.11 -47.95 0.102 3316
 3318 3 -19.22 7.21 -47.94 0.113 3317
 3319 3 -19.24 7.4 -47.94 0.106 3318
 3320 3 -19.36 7.5 -47.93 0.102 3319
 3321 3 -19.45 7.67 -47.88 0.171 3320
 3322 3 -19.61 7.82 -47.9 0.165 3321
 3323 3 -19.63 8.14 -47.98 0.071 3322
 3324 3 -19.67 8.3 -47.94 0.075 3323
 3325 3 -19.65 8.43 -47.94 0.093 3324
 3326 3 -19.72 8.6 -47.9 0.112 3325
 3327 3 -19.72 8.81 -47.91 0.067 3326
 3328 3 -19.77 8.89 -47.8 0.072 3327
 3329 3 -19.81 9.02 -47.7 0.092 3328
 3330 3 -19.83 9.19 -47.62 0.121 3329
 3331 3 -19.83 9.33 -47.58 0.073 3330
 3332 3 -18.61 6.48 -48 0.066 3290
 3333 3 -18.74 6.48 -47.91 0.091 3332
 3334 3 -18.71 6.37 -47.87 0.000125 3333
 3335 3 -16.45 8.95 -47.16 0.101 3237
 3336 3 -16.52 9.03 -47.09 0.159 3335
 3337 3 -16.65 9.08 -47.05 0.159 3336
 3338 3 -15.42 8.89 -46.16 0.113 3228
 3339 3 -15.23 9 -45.9 0.179 3338
 3340 3 -15.15 9.05 -45.7 0.178 3339
 3341 3 -15.89 7.55 -49.07 0.398 3210
 3342 3 -16.2 7.38 -49.04 0.277 3341
 3343 3 -16.31 7.15 -49.01 0.19 3342
 3344 3 -16.31 7.04 -48.94 0.128 3343
 3345 3 -16.36 7 -48.8 0.082 3344
 3346 3 -16.49 7.08 -48.69 0.1 3345
 3347 3 -16.52 7.24 -48.66 0.111 3346
 3348 3 -16.58 7.37 -48.69 0.08 3347
 3349 3 -15.99 7.57 -49.05 0.398 3341
 3350 3 -15.52 8.39 -48.87 0.094 3349
 3351 3 -15.48 8.48 -48.8 0.057 3350
 3352 3 -16.04 8.17 -48.75 0.171 3349
 3353 3 -16.08 8.33 -48.63 0.11 3352
 3354 3 -16.06 8.41 -48.55 0.000125 3353
 3355 3 -16.35 11.48 -48.11 0.111 3027
 3356 3 -16.39 11.39 -48.2 0.000125 3355
 3357 3 -13.85 14.67 -48.32 0.153 3005
 3358 3 -13.72 14.72 -48.19 0.172 3357
 3359 3 -13.53 14.83 -48.08 0.105 3358
 3360 3 -13.45 14.95 -47.97 0.111 3359
 3361 3 -13.38 15.07 -47.88 0.075 3360
 3362 3 -13.29 15.31 -47.76 0.156 3361
 3363 3 -13.17 15.44 -47.84 0.125 3362
 3364 3 -13.09 15.63 -47.98 0.144 3363
 3365 3 -13.01 15.81 -48.02 0.161 3364
 3366 3 -12.93 15.95 -47.98 0.233 3365
 3367 3 -12.85 16.02 -47.93 0.317 3366
 3368 3 -12.81 16.17 -47.7 0.27 3367
 3369 3 -12.87 16.29 -47.54 0.233 3368
 3370 3 -12.87 16.33 -47.33 0.229 3369
 3371 3 -12.84 16.36 -47.05 0.163 3370
 3372 3 -12.72 16.45 -46.87 0.175 3371
 3373 3 -12.62 16.47 -46.59 0.146 3372
 3374 3 -12.54 16.5 -46.37 0.149 3373
 3375 3 -12.46 16.54 -46.12 0.144 3374
 3376 3 -12.43 16.65 -45.9 0.14 3375
 3377 3 -12.42 16.79 -45.72 0.126 3376
 3378 3 -12.48 16.9 -45.58 0.122 3377
 3379 3 -12.59 16.99 -45.44 0.122 3378
 3380 3 -12.7 17.08 -45.4 0.17 3379
 3381 3 -12.85 17.18 -45.3 0.165 3380
 3382 3 -12.9 17.4 -45.32 0.104 3381
 3383 3 -12.93 17.56 -45.34 0.119 3382
 3384 3 -13 17.72 -45.36 0.109 3383
 3385 3 -13.02 17.9 -45.4 0.151 3384
 3386 3 -12.94 17.99 -45.45 0.18 3385
 3387 3 -12.84 18.18 -45.58 0.278 3386
 3388 3 -12.7 18.27 -45.68 0.316 3387
 3389 3 -12.56 18.36 -45.7 0.37 3388
 3390 3 -12.2 18.43 -45.72 0.229 3389
 3391 3 -12.11 18.49 -45.69 0.22 3390
 3392 3 -11.92 18.48 -45.51 0.23 3391
 3393 3 -11.88 18.55 -45.44 0.286 3392
 3394 3 -11.94 18.8 -44.98 0.212 3393
 3395 3 -11.97 18.96 -44.88 0.237 3394
 3396 3 -11.99 19.12 -44.83 0.322 3395
 3397 3 -11.98 19.21 -44.76 0.413 3396
 3398 3 -11.88 19.37 -44.65 0.577 3397
 3399 3 -11.76 19.55 -44.45 0.607 3398
 3400 3 -11.81 19.68 -44.29 0.629 3399
 3401 3 -10.94 19.69 -44.44 0.144 3400
 3402 3 -10.8 19.75 -44.47 0.187 3401
 3403 3 -10.72 19.89 -44.48 0.402 3402
 3404 3 -10.61 19.98 -44.65 0.589 3403
 3405 3 -10.46 20.1 -44.8 0.672 3404
 3406 3 -10.4 20.48 -44.15 0.2 3405
 3407 3 -10.31 20.55 -44.08 0.114 3406
 3408 3 -10.47 20.03 -45.01 0.715 3405
 3409 3 -9.93 20.3 -44.15 0.125 3408
 3410 3 -9.82 20.3 -44.2 0.095 3409
 3411 3 -10.45 20.01 -45.15 0.838 3408
 3412 3 -10.4 20.09 -45.23 0.915 3411
 3413 3 -10.3 19.85 -45.59 0.908 3412
 3414 3 -10.3 19.64 -45.82 0.833 3413
 3415 3 -10.3 19.93 -45.95 0.751 3414
 3416 3 -10.27 19.91 -46.16 0.605 3415
 3417 3 -10.21 19.71 -46.37 0.465 3416
 3418 3 -10.16 19.64 -46.5 0.377 3417
 3419 3 -10.21 19.66 -46.62 0.286 3418
 3420 3 -10.32 19.62 -46.73 0.169 3419
 3421 3 -10.38 19.5 -46.83 0.134 3420
 3422 3 -10.53 19.96 -46.63 0.074 3419
 3423 3 -10.57 19.85 -46.68 0.03 3422
 3424 3 -11.89 19.85 -44.19 0.586 3400
 3425 3 -11.69 20.14 -44.94 0.163 3424
 3426 3 -11.55 20.35 -44.97 0.119 3425
 3427 3 -11.49 20.44 -45.04 0.117 3426
 3428 3 -11.39 20.48 -45.19 0.079 3427
 3429 3 -11.32 20.5 -45.34 0.089 3428
 3430 3 -11.33 20.5 -45.55 0.108 3429
 3431 3 -11.31 20.57 -45.75 0.154 3430
 3432 3 -11.22 20.53 -45.9 0.153 3431
 3433 3 -11.13 20.41 -46.13 0.153 3432
 3434 3 -11.06 20.37 -46.23 0.086 3433
 3435 3 -11.96 19.96 -43.95 0.51 3424
 3436 3 -12.01 20.09 -43.88 0.488 3435
 3437 3 -12.05 20.16 -43.82 0.448 3436
 3438 3 -11.91 20.55 -44.05 0.131 3437
 3439 3 -11.88 20.62 -43.94 0.135 3438
 3440 3 -11.99 20.73 -43.9 0.063 3439
 3441 3 -12.21 20.14 -43.68 0.385 3437
 3442 3 -11.82 20.46 -44.51 0.077 3441
 3443 3 -11.88 20.46 -44.69 0.121 3442
 3444 3 -11.9 20.53 -44.8 0.095 3443
 3445 3 -12.35 20.21 -43.58 0.387 3441
 3446 3 -12.97 20.34 -43.84 0.098 3445
 3447 3 -13.06 20.38 -44.02 0.175 3446
 3448 3 -13.19 20.27 -44.16 0.26 3447
 3449 3 -13.26 20.33 -44.23 0.29 3448
 3450 3 -13.22 20.13 -44.41 0.189 3449
 3451 3 -13.11 20.18 -44.65 0.16 3450
 3452 3 -13.24 20.04 -44.76 0.11 3451
 3453 3 -12.41 20.25 -43.48 0.409 3445
 3454 3 -12.93 20.43 -43.4 0.11 3453
 3455 3 -12.38 20.35 -43.2 0.404 3453
 3456 3 -12.38 20.41 -43.05 0.349 3455
 3457 3 -12.22 20.46 -42.9 0.269 3456
 3458 3 -12.03 20.55 -42.76 0.224 3457
 3459 3 -11.81 20.6 -42.51 0.087 3458
 3460 3 -11.77 20.68 -42.4 0.092 3459
 3461 3 -11.8 20.73 -42.27 0.128 3460
 3462 3 -11.79 20.89 -42.2 0.186 3461
 3463 3 -11.8 21.07 -42.12 0.225 3462
 3464 3 -11.83 21.25 -42.03 0.254 3463
 3465 3 -11.89 21.39 -42.02 0.25 3464
 3466 3 -12.61 15.84 -48.23 0.21 3367
 3467 3 -12.46 15.84 -48.41 0.221 3466
 3468 3 -12.37 15.81 -48.5 0.255 3467
 3469 3 -12.24 15.7 -48.52 0.264 3468
 3470 3 -12.11 15.63 -48.86 0.145 3469
 3471 3 -12.15 15.99 -48.54 0.179 3469
 3472 3 -12.03 16.08 -48.57 0.201 3471
 3473 3 -11.92 15.75 -48.83 0.383 3472
 3474 3 -11.91 15.6 -49.22 0.306 3473
 3475 3 -11.78 15.89 -48.88 0.596 3474
 3476 3 -11.65 15.99 -48.8 0.632 3475
 3477 3 -11.56 16.25 -48.79 0.682 3476
 3478 3 -11.45 16.39 -48.77 0.698 3477
 3479 3 -11.31 16.39 -49.08 0.679 3478
 3480 3 -11.23 16.46 -49.16 0.743 3479
 3481 3 -11.04 16.43 -49.19 0.661 3480
 3482 3 -10.87 16.39 -49.23 0.606 3481
 3483 3 -10.79 16.48 -49.23 0.409 3482
 3484 3 -10.88 16.5 -49.61 0.152 3483
 3485 3 -10.89 16.68 -49.69 0.093 3484
 3486 3 -11.28 15.39 -48.4 0.184 3477
 3487 3 -10.96 15.65 -48.27 0.097 3486
 3488 3 -11.98 15.86 -49.69 0.135 3475
 3489 3 -11.87 15.84 -49.8 0.144 3488
 3490 3 -11.89 15.99 -49.86 0.1 3489
 3491 3 -13.35 15.33 -47.62 0.074 3362
 3492 3 -12.38 17.52 -50.34 0.164 2946
 3493 3 -12.66 19.68 -53.33 0.108 2918
 3494 3 -19.69 27.78 -50.31 0.199 2853
 3495 3 -19.87 27.87 -50.39 0.12 3494
 3496 3 -19.96 27.67 -50.59 0.074 3495
 3497 3 -20.36 28.26 -50.24 0.126 2850
 3498 3 -20.47 28.23 -50.27 0.111 3497
 3499 3 -20.61 28.23 -50.35 0.1 3498
 3500 3 -20.76 28.2 -50.42 0.136 3499
 3501 3 -20.92 28.2 -50.44 0.13 3500
 3502 3 -21.05 28.2 -50.53 0.136 3501
 3503 3 -21.2 28.22 -50.62 0.142 3502
 3504 3 -21.38 28.27 -50.7 0.13 3503
 3505 3 -21.52 28.29 -50.81 0.133 3504
 3506 3 -21.68 28.4 -50.91 0.182 3505
 3507 3 -21.81 28.52 -50.99 0.205 3506
 3508 3 -21.93 28.72 -50.99 0.216 3507
 3509 3 -21.86 29.02 -51.03 0.138 3508
 3510 3 -21.86 29.2 -51.03 0.133 3509
 3511 3 -21.81 29.36 -51.06 0.131 3510
 3512 3 -21.79 29.5 -51.01 0.113 3511
 3513 3 -21.74 29.63 -51.01 0.168 3512
 3514 3 -21.72 29.77 -50.96 0.211 3513
 3515 3 -21.65 29.88 -50.92 0.264 3514
 3516 3 -21.54 29.93 -50.83 0.324 3515
 3517 3 -21.47 30.07 -50.76 0.372 3516
 3518 3 -21.54 30.2 -50.63 0.367 3517
 3519 3 -21.45 30.34 -50.52 0.391 3518
 3520 3 -21.52 30.45 -50.38 0.342 3519
 3521 3 -21.52 30.52 -50.24 0.277 3520
 3522 3 -21.56 30.52 -49.99 0.188 3521
 3523 3 -21.52 30.47 -49.84 0.161 3522
 3524 3 -21.36 30.41 -49.63 0.181 3523
 3525 3 -21.2 30.38 -49.56 0.205 3524
 3526 3 -20.95 30.32 -49.49 0.176 3525
 3527 3 -20.77 30.3 -49.49 0.181 3526
 3528 3 -20.59 30.14 -49.56 0.203 3527
 3529 3 -20.4 30.14 -49.77 0.186 3528
 3530 3 -20.31 30.17 -49.95 0.137 3529
 3531 3 -20.27 30.19 -50.13 0.131 3530
 3532 3 -20.22 30.23 -50.31 0.148 3531
 3533 3 -20.11 30.26 -50.41 0.148 3532
 3534 3 -20.04 30.26 -50.52 0.163 3533
 3535 3 -20 30.24 -50.63 0.158 3534
 3536 3 -19.9 30.21 -50.76 0.133 3535
 3537 3 -19.84 30.16 -50.88 0.155 3536
 3538 3 -19.75 30.1 -50.99 0.118 3537
 3539 3 -19.61 30.14 -51.06 0.11 3538
 3540 3 -19.47 30.23 -51.13 0.13 3539
 3541 3 -19.38 30.3 -51.19 0.174 3540
 3542 3 -19.06 30.35 -51.45 0.136 3541
 3543 3 -18.88 30.41 -51.52 0.136 3542
 3544 3 -18.68 30.44 -51.63 0.171 3543
 3545 3 -18.54 30.46 -51.73 0.158 3544
 3546 3 -18.45 30.48 -51.83 0.145 3545
 3547 3 -18.29 30.51 -51.89 0.123 3546
 3548 3 -18.04 30.48 -51.91 0.144 3547
 3549 3 -17.86 30.46 -51.92 0.135 3548
 3550 3 -17.68 30.37 -51.96 0.143 3549
 3551 3 -17.54 30.3 -51.96 0.153 3550
 3552 3 -17.34 30.22 -52.06 0.131 3551
 3553 3 -17.29 30.11 -52.09 0.137 3552
 3554 3 -17.11 29.97 -52.06 0.126 3553
 3555 3 -16.99 29.88 -52.08 0.137 3554
 3556 3 -16.9 29.81 -52.06 0.179 3555
 3557 3 -16.83 29.72 -52.06 0.241 3556
 3558 3 -16.7 29.59 -52.06 0.236 3557
 3559 3 -16.56 29.42 -52.02 0.217 3558
 3560 3 -16.47 29.24 -52.05 0.193 3559
 3561 3 -16.38 28.95 -52.09 0.102 3560
 3562 3 -16.29 28.81 -52.1 0.106 3561
 3563 3 -16.18 28.65 -52.06 0.129 3562
 3564 3 -16.13 28.36 -51.98 0.131 3563
 3565 3 -16.1 28.18 -51.91 0.103 3564
 3566 3 -16.04 28.01 -51.89 0.119 3565
 3567 3 -15.95 27.92 -51.87 0.14 3566
 3568 3 -15.81 27.8 -51.84 0.099 3567
 3569 3 -15.65 27.71 -51.81 0.126 3568
 3570 3 -15.49 27.62 -51.81 0.114 3569
 3571 3 -15.37 27.48 -51.87 0.132 3570
 3572 3 -15.2 27.37 -51.88 0.164 3571
 3573 3 -15.07 27.3 -51.88 0.158 3572
 3574 3 -14.96 27.17 -51.88 0.139 3573
 3575 3 -14.85 27.08 -51.8 0.093 3574
 3576 3 -14.71 27.01 -51.7 0.162 3575
 3577 3 -14.49 26.83 -51.53 0.197 3576
 3578 3 -14.32 26.7 -51.46 0.118 3577
 3579 3 -14.21 26.63 -51.37 0.172 3578
 3580 3 -14.1 26.43 -51.23 0.167 3579
 3581 3 -14.07 26.27 -51.06 0.148 3580
 3582 3 -14.15 26.18 -50.81 0.115 3581
 3583 3 -14.16 26.09 -50.66 0.149 3582
 3584 3 -14.28 25.99 -50.55 0.168 3583
 3585 3 -14.46 25.95 -50.39 0.185 3584
 3586 3 -14.65 25.99 -50.24 0.186 3585
 3587 3 -14.81 26.08 -50.06 0.164 3586
 3588 3 -14.91 26.26 -50.01 0.148 3587
 3589 3 -15.03 26.35 -49.95 0.134 3588
 3590 3 -15.17 26.44 -49.95 0.105 3589
 3591 3 -15.3 26.51 -49.98 0.131 3590
 3592 3 -15.39 26.55 -49.95 0.124 3591
 3593 3 -15.48 26.7 -49.8 0.139 3592
 3594 3 -15.64 26.81 -49.81 0.159 3593
 3595 3 -15.71 26.97 -49.74 0.143 3594
 3596 3 -15.79 27.08 -49.74 0.109 3595
 3597 3 -15.88 27.18 -49.74 0.087 3596
 3598 3 -15.93 27.36 -49.67 0.119 3597
 3599 3 -16.07 27.47 -49.66 0.097 3598
 3600 3 -16.17 27.59 -49.6 0.131 3599
 3601 3 -16.28 27.7 -49.53 0.13 3600
 3602 3 -16.39 27.83 -49.46 0.159 3601
 3603 3 -16.44 27.92 -49.35 0.151 3602
 3604 3 -16.51 28.02 -49.2 0.177 3603
 3605 3 -16.51 28.04 -49.02 0.191 3604
 3606 3 -16.46 28.02 -48.81 0.134 3605
 3607 3 -16.44 27.97 -48.56 0.196 3606
 3608 3 -16.42 27.88 -48.49 0.198 3607
 3609 3 -16.26 27.9 -48.28 0.138 3608
 3610 3 -16.08 27.83 -48.2 0.104 3609
 3611 3 -15.98 27.81 -48.13 0.131 3610
 3612 3 -15.88 27.86 -48.06 0.131 3611
 3613 3 -15.73 27.84 -48.02 0.097 3612
 3614 3 -15.55 27.72 -47.95 0.128 3613
 3615 3 -15.47 27.61 -47.95 0.105 3614
 3616 3 -15.34 27.54 -47.99 0.128 3615
 3617 3 -15.25 27.42 -48.06 0.131 3616
 3618 3 -15.23 27.29 -48.09 0.102 3617
 3619 3 -15.15 27.18 -48.09 0.12 3618
 3620 3 -15.06 26.99 -48.2 0.133 3619
 3621 3 -14.95 26.83 -48.31 0.09 3620
 3622 3 -14.88 26.78 -48.42 0.119 3621
 3623 3 -14.75 26.58 -48.52 0.108 3622
 3624 3 -14.66 26.49 -48.59 0.122 3623
 3625 3 -14.6 26.36 -48.7 0.154 3624
 3626 3 -14.53 26.22 -48.83 0.168 3625
 3627 3 -14.47 26.04 -48.99 0.116 3626
 3628 3 -14.41 25.9 -49.14 0.126 3627
 3629 3 -14.35 25.84 -49.21 0.124 3628
 3630 3 -14.26 25.74 -49.31 0.135 3629
 3631 3 -14.15 25.65 -49.37 0.139 3630
 3632 3 -13.99 25.61 -49.42 0.155 3631
 3633 3 -13.9 25.54 -49.46 0.148 3632
 3634 3 -13.78 25.43 -49.49 0.185 3633
 3635 3 -13.67 25.34 -49.52 0.224 3634
 3636 3 -13.56 25.24 -49.59 0.224 3635
 3637 3 -13.39 25.13 -49.63 0.156 3636
 3638 3 -13.28 25.06 -49.7 0.112 3637
 3639 3 -13.17 25 -49.83 0.113 3638
 3640 3 -13.11 25.06 -49.95 0.12 3639
 3641 3 -13.07 25.02 -50.16 0.103 3640
 3642 3 -12.99 25.06 -50.28 0.098 3641
 3643 3 -12.88 25.06 -50.46 0.134 3642
 3644 3 -12.85 25.22 -50.56 0.155 3643
 3645 3 -12.82 25.25 -50.66 0.188 3644
 3646 3 -12.93 25.45 -50.84 0.209 3645
 3647 3 -13.23 25.61 -50.87 0.19 3646
 3648 3 -13.48 25.77 -50.96 0.167 3647
 3649 3 -13.7 25.83 -51.09 0.113 3648
 3650 3 -13.82 25.79 -51.13 0.155 3649
 3651 3 -13.91 25.72 -51.23 0.2 3650
 3652 3 -13.99 25.75 -51.34 0.205 3651
 3653 3 -14.23 25.79 -51.3 0.166 3652
 3654 3 -14.4 25.74 -51.33 0.165 3653
 3655 3 -14.55 25.76 -51.41 0.15 3654
 3656 3 -14.66 25.89 -51.59 0.097 3655
 3657 3 -14.7 25.87 -51.73 0.113 3656
 3658 3 -14.79 25.94 -51.81 0.114 3657
 3659 3 -14.83 26.05 -51.88 0.135 3658
 3660 3 -14.92 26.14 -51.95 0.117 3659
 3661 3 -14.98 26.44 -51.99 0.154 3660
 3662 3 -15.04 26.6 -52.03 0.185 3661
 3663 3 -15.07 26.71 -52.03 0.201 3662
 3664 3 -15.14 26.87 -52.09 0.182 3663
 3665 3 -15.26 27.03 -52.26 0.185 3664
 3666 3 -15.33 27.21 -52.41 0.174 3665
 3667 3 -15.54 27.35 -52.46 0.163 3666
 3668 3 -15.63 27.44 -52.58 0.172 3667
 3669 3 -15.65 27.6 -52.67 0.143 3668
 3670 3 -15.65 27.64 -52.78 0.15 3669
 3671 3 -15.66 27.71 -53.01 0.155 3670
 3672 3 -15.65 27.71 -53.14 0.126 3671
 3673 3 -15.67 27.73 -53.24 0.119 3672
 3674 3 -15.64 27.8 -53.35 0.101 3673
 3675 3 -15.62 27.85 -53.51 0.141 3674
 3676 3 -15.57 27.89 -53.64 0.204 3675
 3677 3 -15.6 27.83 -53.91 0.22 3676
 3678 3 -15.64 27.8 -54.05 0.296 3677
 3679 3 -15.65 27.83 -54.19 0.32 3678
 3680 3 -15.6 27.87 -54.38 0.328 3679
 3681 3 -15.5 27.89 -54.52 0.253 3680
 3682 3 -15.45 27.89 -54.66 0.232 3681
 3683 3 -15.32 27.83 -54.81 0.193 3682
 3684 3 -15.14 27.91 -55.03 0.154 3683
 3685 3 -14.98 27.89 -55.14 0.165 3684
 3686 3 -14.88 27.83 -55.23 0.188 3685
 3687 3 -14.82 27.87 -55.31 0.278 3686
 3688 3 -14.87 27.46 -55.34 0.166 3687
 3689 3 -14.89 27.32 -55.38 0.17 3688
 3690 3 -14.89 27.1 -55.51 0.155 3689
 3691 3 -14.92 26.87 -55.49 0.121 3690
 3692 3 -14.92 26.71 -55.49 0.108 3691
 3693 3 -14.91 26.57 -55.48 0.117 3692
 3694 3 -14.9 26.44 -55.49 0.135 3693
 3695 3 -14.87 26.33 -55.45 0.138 3694
 3696 3 -14.82 26.19 -55.45 0.156 3695
 3697 3 -14.81 26.03 -55.51 0.186 3696
 3698 3 -14.73 25.83 -55.62 0.142 3697
 3699 3 -14.58 25.69 -55.64 0.14 3698
 3700 3 -14.48 25.53 -55.76 0.135 3699
 3701 3 -14.32 25.33 -55.78 0.159 3700
 3702 3 -14.3 25.23 -55.94 0.154 3701
 3703 3 -14.2 25.08 -55.95 0.135 3702
 3704 3 -14.04 24.99 -56.02 0.103 3703
 3705 3 -13.89 24.92 -56.06 0.126 3704
 3706 3 -13.74 24.82 -56.08 0.135 3705
 3707 3 -13.66 24.76 -56.12 0.177 3706
 3708 3 -13.53 24.68 -56.12 0.147 3707
 3709 3 -13.3 24.59 -56.24 0.099 3708
 3710 3 -13.02 24.52 -56.31 0.153 3709
 3711 3 -12.91 24.52 -56.26 0.15 3710
 3712 3 -12.79 24.56 -56.34 0.158 3711
 3713 3 -12.47 24.36 -56.16 0.406 3712
 3714 3 -12.03 23.95 -55.77 0.157 3713
 3715 3 -11.98 23.74 -55.56 0.168 3714
 3716 3 -12.04 23.59 -55.46 0.134 3715
 3717 3 -12.14 23.43 -55.31 0.134 3716
 3718 3 -12.13 23.24 -55.19 0.317 3717
 3719 3 -12.12 23.06 -55.03 0.381 3718
 3720 3 -12.05 22.92 -55.01 0.354 3719
 3721 3 -12.08 22.86 -55.09 0.299 3720
 3722 3 -11.95 23.65 -54.6 0.511 3718
 3723 3 -12.06 23.7 -54.49 0.564 3722
 3724 3 -12.14 23.67 -54.34 0.603 3723
 3725 3 -12.22 23.72 -54.21 0.64 3724
 3726 3 -12.36 23.58 -54.14 0.652 3725
 3727 3 -12.63 23.72 -54.41 0.516 3726
 3728 3 -12.84 23.75 -54.55 0.459 3727
 3729 3 -12.98 23.88 -54.56 0.394 3728
 3730 3 -13.13 23.99 -54.58 0.339 3729
 3731 3 -13.31 23.83 -54.94 0.155 3730
 3732 3 -13.39 23.72 -55.06 0.084 3731
 3733 3 -13.54 23.72 -55.12 0.078 3732
 3734 3 -13.58 23.59 -55.16 0.071 3733
 3735 3 -12.14 22.81 -53.56 0.164 3726
 3736 3 -12.02 22.59 -53.56 0.113 3735
 3737 3 -11.96 22.45 -53.49 0.149 3736
 3738 3 -11.84 22.29 -53.49 0.145 3737
 3739 3 -11.71 22.18 -53.56 0.106 3738
 3740 3 -11.56 22.09 -53.55 0.12 3739
 3741 3 -11.46 21.99 -53.55 0.075 3740
 3742 3 -11.36 21.88 -53.59 0.089 3741
 3743 3 -11.28 21.81 -53.63 0.121 3742
 3744 3 -11.14 21.77 -53.56 0.146 3743
 3745 3 -11.07 21.79 -53.48 0.207 3744
 3746 3 -10.99 21.58 -53.31 0.241 3745
 3747 3 -10.96 21.64 -53.2 0.162 3746
 3748 3 -10.98 21.64 -53.06 0.000125 3747
 3749 3 -11.04 21.65 -53.88 0.125 3744
 3750 3 -11.08 21.61 -54.09 0.195 3749
 3751 3 -11.12 21.61 -54.34 0.182 3750
 3752 3 -11.13 21.52 -54.6 0.2 3751
 3753 3 -11.19 21.49 -54.87 0.161 3752
 3754 3 -11.21 21.56 -55.03 0.088 3753
 3755 3 -11.33 21.43 -55.24 0.149 3754
 3756 3 -11.28 21.31 -55.13 0.085 3755
 3757 3 -11.38 21.47 -55.46 0.136 3755
 3758 3 -11.49 21.49 -55.64 0.124 3757
 3759 3 -11.49 21.49 -55.81 0.149 3758
 3760 3 -11.57 20.63 -55.98 0.793 3759
 3761 3 -11.79 21.45 -56.27 0.172 3760
 3762 3 -11.97 21.34 -56.35 0.185 3761
 3763 3 -12.08 21.34 -56.42 0.195 3762
 3764 3 -12.24 21.36 -56.45 0.206 3763
 3765 3 -12.44 21.38 -56.49 0.212 3764
 3766 3 -12.61 21.47 -56.28 0.2 3765
 3767 3 -12.71 21.45 -56.33 0.28 3766
 3768 3 -12.83 21.43 -56.31 0.334 3767
 3769 3 -12.96 21.4 -56.34 0.407 3768
 3770 3 -13.07 21.36 -56.38 0.468 3769
 3771 3 -13.2 21.42 -56.44 0.533 3770
 3772 3 -13.33 21.54 -56.46 0.506 3771
 3773 3 -13.51 21.63 -56.39 0.483 3772
 3774 3 -13.45 22.45 -56.63 0.117 3773
 3775 3 -13.37 22.59 -56.71 0.148 3774
 3776 3 -13.33 22.77 -56.76 0.103 3775
 3777 3 -13.27 22.93 -56.81 0.142 3776
 3778 3 -13.24 23.06 -56.84 0.177 3777
 3779 3 -13.19 23.15 -57.1 0.158 3778
 3780 3 -13.03 23.27 -57.17 0.177 3779
 3781 3 -12.9 23.27 -57.34 0.127 3780
 3782 3 -12.87 23.29 -57.45 0.195 3781
 3783 3 -12.86 23.25 -57.59 0.37 3782
 3784 3 -12.87 23.18 -57.7 0.455 3783
 3785 3 -12.91 23.11 -57.78 0.503 3784
 3786 3 -12.89 23.13 -57.89 0.566 3785
 3787 3 -13.02 22.99 -57.96 0.603 3786
 3788 3 -13.14 22.86 -58.06 0.58 3787
 3789 3 -13.21 22.9 -58.19 0.524 3788
 3790 3 -13.74 23.62 -58.24 0.136 3789
 3791 3 -13.81 23.69 -58.27 0.194 3790
 3792 3 -13.29 22.65 -58.26 0.373 3789
 3793 3 -13.27 22.54 -58.3 0.278 3792
 3794 3 -13.5 22.6 -58.41 0.27 3793
 3795 3 -13.95 22.82 -58.56 0.128 3794
 3796 3 -14.11 22.82 -58.66 0.236 3795
 3797 3 -14.19 22.74 -58.74 0.311 3796
 3798 3 -14.24 22.64 -58.77 0.398 3797
 3799 3 -14.3 22.53 -58.76 0.474 3798
 3800 3 -14.39 22.48 -58.87 0.53 3799
 3801 3 -14.64 22.58 -58.95 0.492 3800
 3802 3 -14.79 22.73 -59.1 0.481 3801
 3803 3 -14.87 22.21 -59.16 0.265 3802
 3804 3 -14.94 22.21 -59.3 0.212 3803
 3805 3 -15.02 22.33 -59.45 0.166 3804
 3806 3 -15.06 22.51 -59.49 0.000125 3805
 3807 3 -14.92 23.23 -59.27 0.189 3802
 3808 3 -15.12 23.23 -59.49 0.124 3807
 3809 3 -15.23 23.28 -59.62 0.153 3808
 3810 3 -15.32 23.42 -59.74 0.167 3809
 3811 3 -15.41 23.53 -59.81 0.217 3810
 3812 3 -15.5 23.71 -59.88 0.281 3811
 3813 3 -15.56 23.8 -59.95 0.354 3812
 3814 3 -15.22 23.99 -59.99 0.145 3813
 3815 3 -15.07 24.17 -60.05 0.204 3814
 3816 3 -15.05 23.82 -60.19 0.09 3815
 3817 3 -14.99 23.67 -60.24 0.082 3816
 3818 3 -14.95 23.58 -60.16 0.122 3817
 3819 3 -14.94 23.48 -60.16 0.117 3818
 3820 3 -14.81 23.41 -60.13 0.115 3819
 3821 3 -14.63 23.33 -60.14 0.098 3820
 3822 3 -14.54 23.19 -60.14 0.129 3821
 3823 3 -14.41 23.03 -60.1 0.000125 3822
 3824 3 -14.97 24.39 -60.01 0.165 3815
 3825 3 -14.89 24.58 -59.95 0.112 3824
 3826 3 -14.8 24.76 -59.94 0.142 3825
 3827 3 -14.66 24.92 -59.95 0.122 3826
 3828 3 -14.52 25.01 -60.03 0.158 3827
 3829 3 -14.42 25.07 -60.13 0.237 3828
 3830 3 -14.4 25.08 -60.33 0.264 3829
 3831 3 -14.56 25.6 -60.23 0.066 3830
 3832 3 -14.63 25.73 -60.21 0.064 3831
 3833 3 -14.73 25.8 -60.24 0.075 3832
 3834 3 -14.88 26.01 -60.31 0.098 3833
 3835 3 -14.21 24.91 -60.49 0.232 3830
 3836 3 -14.22 24.62 -60.48 0.122 3835
 3837 3 -14.27 24.46 -60.44 0.081 3836
 3838 3 -13.92 25.03 -60.59 0.145 3835
 3839 3 -13.83 24.87 -60.69 0.109 3838
 3840 3 -13.71 24.87 -60.83 0.112 3839
 3841 3 -13.67 24.76 -61.05 0.145 3840
 3842 3 -13.69 24.8 -61.21 0.102 3841
 3843 3 -13.5 24.8 -61.24 0.086 3842
 3844 3 -13.37 24.71 -61.23 0.177 3843
 3845 3 -13.28 24.69 -61.14 0.254 3844
 3846 3 -13.16 24.69 -61.06 0.365 3845
 3847 3 -13.07 24.64 -61.03 0.436 3846
 3848 3 -12.95 24.63 -60.94 0.527 3847
 3849 3 -12.77 24.68 -60.83 0.549 3848
 3850 3 -12.61 24.68 -60.74 0.564 3849
 3851 3 -12.47 24.47 -60.67 0.536 3850
 3852 3 -12.39 24.36 -60.56 0.519 3851
 3853 3 -12.49 23.97 -60.45 0.335 3852
 3854 3 -12.54 23.4 -60.73 0.114 3853
 3855 3 -12.56 23.22 -60.91 0.111 3854
 3856 3 -12.61 23.11 -60.91 0.083 3855
 3857 3 -11.89 24.59 -60.92 0.141 3852
 3858 3 -11.64 24.74 -60.92 0.137 3857
 3859 3 -11.49 24.83 -60.95 0.11 3858
 3860 3 -11.31 24.83 -60.99 0.111 3859
 3861 3 -11.27 24.93 -60.98 0.11 3860
 3862 3 -11.19 25.02 -60.92 0.107 3861
 3863 3 -11.22 25.13 -60.96 0.121 3862
 3864 3 -11.99 24.88 -60.49 0.18 3863
 3865 3 -11.87 24.65 -60.48 0.139 3864
 3866 3 -11.79 24.56 -60.41 0.129 3865
 3867 3 -11.7 24.4 -60.37 0.092 3866
 3868 3 -11.48 24.31 -60.31 0.11 3867
 3869 3 -11.32 24.15 -60.21 0.134 3868
 3870 3 -11.14 24.02 -60.12 0.152 3869
 3871 3 -11.09 24.04 -60.02 0.08 3870
 3872 3 -12 24.38 -61.06 0.094 3857
 3873 3 -12.11 24.33 -61.2 0.108 3872
 3874 3 -12.21 24.25 -61.3 0.129 3873
 3875 3 -12.22 24.13 -61.38 0.108 3874
 3876 3 -14.09 24.91 -59.84 0.11 3829
 3877 3 -13.99 24.92 -59.78 0.178 3876
 3878 3 -13.8 25.07 -59.77 0.141 3877
 3879 3 -13.75 25.3 -59.7 0.107 3878
 3880 3 -13.73 25.39 -59.63 0.000125 3879
 3881 3 -15.77 23.83 -59.98 0.429 3813
 3882 3 -15.88 24.05 -59.92 0.488 3881
 3883 3 -16 24.17 -59.96 0.536 3882
 3884 3 -16.11 24.23 -60.09 0.603 3883
 3885 3 -16.2 24.32 -60.17 0.617 3884
 3886 3 -16.23 24.5 -60.24 0.663 3885
 3887 3 -16.25 24.72 -60.27 0.673 3886
 3888 3 -16.34 24.88 -60.31 0.667 3887
 3889 3 -16.45 24.95 -60.44 0.658 3888
 3890 3 -16.75 24.86 -60.49 0.625 3889
 3891 3 -16.86 25 -60.48 0.573 3890
 3892 3 -16.92 25.18 -60.44 0.579 3891
 3893 3 -16.89 25.15 -60.6 0.26 3892
 3894 3 -16.05 25.62 -60.26 0.232 3889
 3895 3 -15.96 25.78 -60.13 0.000125 3894
 3896 3 -13.9 22.41 -59.2 0.191 3800
 3897 3 -14.02 22.24 -59.33 0.104 3896
 3898 3 -13.89 22.1 -59.38 0.113 3897
 3899 3 -13.79 22.03 -59.38 0.131 3898
 3900 3 -13.68 21.83 -59.31 0.057 3899
 3901 3 -13.61 21.76 -59.26 0.116 3900
 3902 3 -13.61 21.6 -59.28 0.156 3901
 3903 3 -13.62 21.41 -59.33 0.11 3902
 3904 3 -13.54 21.28 -59.35 0.13 3903
 3905 3 -13.39 21.28 -59.34 0.08 3904
 3906 3 -13.28 21.14 -59.34 0.152 3905
 3907 3 -13.21 21.03 -59.44 0.000125 3906
 3908 3 -13.6 21.72 -56.45 0.125 3773
 3909 3 -11.54 20.47 -55.93 0.765 3760
 3910 3 -11.4 20.22 -55.76 0.734 3909
 3911 3 -11.66 20.4 -55.3 0.135 3910
 3912 3 -11.72 20.29 -55.19 0.133 3911
 3913 3 -11.69 20.15 -55.07 0.121 3912
 3914 3 -11.68 19.99 -55 0.123 3913
 3915 3 -11.58 19.88 -54.98 0.113 3914
 3916 3 -11.4 19.79 -55.01 0.064 3915
 3917 3 -11.27 19.68 -54.94 0.077 3916
 3918 3 -11.14 19.59 -54.87 0.082 3917
 3919 3 -11.23 20.33 -55.75 0.234 3910
 3920 3 -11.02 20.38 -55.73 0.153 3919
 3921 3 -11.13 20.38 -55.73 0.234 3919
 3922 3 -10.53 19.82 -55.91 0.104 3921
 3923 3 -10.39 19.73 -55.94 0.081 3922
 3924 3 -10.27 19.64 -55.98 0.088 3923
 3925 3 -10.19 19.62 -56.09 0.134 3924
 3926 3 -9.93 19.59 -55.88 0.099 3925
 3927 3 -9.88 19.57 -55.79 0.071 3926
 3928 3 -11.64 20.63 -56.05 0.732 3909
 3929 3 -11.64 20.56 -56.23 0.695 3928
 3930 3 -11.72 20.52 -56.37 0.61 3929
 3931 3 -11.79 20.49 -56.5 0.395 3930
 3932 3 -11.81 23.65 -54.58 0.312 3722
 3933 3 -11.71 23.68 -54.69 0.128 3932
 3934 3 -13.37 24.81 -56.39 0.098 3709
 3935 3 -13.47 24.86 -56.51 0.104 3934
 3936 3 -14.71 28.17 -55.45 0.138 3687
 3937 3 -14.66 28.23 -55.56 0.15 3936
 3938 3 -14.61 28.33 -55.7 0.176 3937
 3939 3 -14.58 28.48 -55.71 0.13 3938
 3940 3 -14.48 28.67 -55.66 0.13 3939
 3941 3 -14.33 28.8 -55.8 0.151 3940
 3942 3 -14.19 28.98 -55.84 0.128 3941
 3943 3 -14.08 29.05 -55.83 0.121 3942
 3944 3 -14.06 29.19 -55.81 0.144 3943
 3945 3 -13.91 29.33 -55.76 0.184 3944
 3946 3 -13.88 29.46 -55.7 0.232 3945
 3947 3 -13.83 29.55 -55.7 0.314 3946
 3948 3 -14.08 29.6 -55.19 0.131 3947
 3949 3 -14.04 29.66 -55.02 0.156 3948
 3950 3 -13.85 29.77 -54.88 0.125 3949
 3951 3 -13.69 29.9 -54.63 0.124 3950
 3952 3 -13.58 30 -54.59 0.143 3951
 3953 3 -13.43 30.06 -54.52 0.126 3952
 3954 3 -13.33 30.2 -54.49 0.164 3953
 3955 3 -13.26 30.38 -54.41 0.165 3954
 3956 3 -13.04 30.49 -54.51 0.143 3955
 3957 3 -12.84 30.56 -54.42 0.118 3956
 3958 3 -12.71 30.59 -54.41 0.096 3957
 3959 3 -12.58 30.65 -54.35 0.09 3958
 3960 3 -12.48 30.68 -54.34 0.16 3959
 3961 3 -12.42 30.74 -54.27 0.254 3960
 3962 3 -12.41 30.92 -54.31 0.319 3961
 3963 3 -12.35 31 -54.3 0.364 3962
 3964 3 -12.26 31.15 -54.39 0.412 3963
 3965 3 -12.19 31.34 -54.44 0.434 3964
 3966 3 -12.22 31.49 -54.41 0.473 3965
 3967 3 -12.45 31.74 -54.44 0.459 3966
 3968 3 -12.5 31.86 -54.49 0.4 3967
 3969 3 -12.5 32.01 -54.52 0.29 3968
 3970 3 -12.72 32.13 -54.66 0.216 3969
 3971 3 -12.84 32.3 -54.77 0.151 3970
 3972 3 -12.94 32.46 -54.83 0.173 3971
 3973 3 -13.06 32.6 -54.99 0.159 3972
 3974 3 -13.23 32.76 -55.09 0.109 3973
 3975 3 -13.18 32.95 -55.16 0.144 3974
 3976 3 -13.25 33.06 -55.2 0.207 3975
 3977 3 -13.25 33.21 -55.24 0.234 3976
 3978 3 -13.24 33.42 -55.16 0.21 3977
 3979 3 -13.07 33.63 -55.05 0.209 3978
 3980 3 -13 33.7 -54.98 0.214 3979
 3981 3 -12.75 33.81 -54.83 0.197 3980
 3982 3 -12.57 33.84 -54.69 0.164 3981
 3983 3 -12.43 33.84 -54.63 0.154 3982
 3984 3 -12.26 33.84 -54.62 0.176 3983
 3985 3 -12.12 33.71 -54.58 0.173 3984
 3986 3 -11.97 33.62 -54.49 0.198 3985
 3987 3 -11.74 33.49 -54.48 0.277 3986
 3988 3 -11.61 33.3 -54.37 0.335 3987
 3989 3 -11.51 33.09 -54.21 0.281 3988
 3990 3 -11.45 32.81 -53.94 0.232 3989
 3991 3 -11.31 32.76 -53.84 0.281 3990
 3992 3 -11.17 32.67 -53.81 0.343 3991
 3993 3 -11.14 32.56 -53.74 0.373 3992
 3994 3 -11.01 32.46 -53.76 0.412 3993
 3995 3 -10.95 32.34 -53.64 0.412 3994
 3996 3 -10.84 32.2 -53.7 0.448 3995
 3997 3 -10.68 32.07 -53.7 0.505 3996
 3998 3 -10.7 31.89 -53.78 0.469 3997
 3999 3 -11.27 31.61 -53.76 0.241 3998
 4000 3 -11.4 31.43 -53.69 0.165 3999
 4001 3 -11.48 31.29 -53.59 0.155 4000
 4002 3 -11.49 31.11 -53.51 0.169 4001
 4003 3 -11.6 30.95 -53.31 0.174 4002
 4004 3 -11.72 30.74 -53.17 0.196 4003
 4005 3 -11.83 30.49 -53.2 0.175 4004
 4006 3 -11.92 30.36 -53.14 0.17 4005
 4007 3 -12.06 30.18 -53.13 0.147 4006
 4008 3 -12.16 30.04 -53.02 0.161 4007
 4009 3 -12.24 29.88 -53.03 0.182 4008
 4010 3 -12.26 29.75 -53.01 0.19 4009
 4011 3 -12.32 29.61 -52.91 0.167 4010
 4012 3 -12.32 29.4 -52.85 0.153 4011
 4013 3 -12.33 29.24 -52.77 0.147 4012
 4014 3 -12.34 29.06 -52.71 0.159 4013
 4015 3 -12.36 28.86 -52.73 0.148 4014
 4016 3 -12.27 28.63 -52.76 0.088 4015
 4017 3 -12.26 28.5 -52.74 0.109 4016
 4018 3 -12.24 28.38 -52.73 0.105 4017
 4019 3 -12.2 28.22 -52.74 0.13 4018
 4020 3 -12.15 28.06 -52.7 0.147 4019
 4021 3 -12.15 27.88 -52.58 0.149 4020
 4022 3 -12.09 27.7 -52.52 0.157 4021
 4023 3 -12.1 27.52 -52.41 0.127 4022
 4024 3 -12.06 27.36 -52.34 0.141 4023
 4025 3 -12.13 27.24 -52.33 0.143 4024
 4026 3 -12.13 27.09 -52.2 0.158 4025
 4027 3 -12.08 26.86 -52.2 0.129 4026
 4028 3 -12.05 26.72 -52.09 0.179 4027
 4029 3 -12.06 26.61 -52.02 0.196 4028
 4030 3 -11.99 26.47 -52.06 0.19 4029
 4031 3 -11.95 26.22 -51.96 0.184 4030
 4032 3 -11.9 26 -51.83 0.157 4031
 4033 3 -11.89 25.88 -51.77 0.102 4032
 4034 3 -11.82 25.67 -51.81 0.1 4033
 4035 3 -11.78 25.54 -51.83 0.137 4034
 4036 3 -11.66 25.47 -51.81 0.097 4035
 4037 3 -11.57 25.34 -51.88 0.143 4036
 4038 3 -11.48 25.24 -51.92 0.122 4037
 4039 3 -11.32 25.17 -52.09 0.139 4038
 4040 3 -11.19 25.11 -52.19 0.172 4039
 4041 3 -11.07 25.16 -52.21 0.23 4040
 4042 3 -11.09 25.36 -52.53 0.077 4041
 4043 3 -11.01 25.44 -52.7 0.146 4042
 4044 3 -10.96 25.53 -52.83 0.148 4043
 4045 3 -10.8 25.64 -52.98 0.135 4044
 4046 3 -10.73 25.85 -53.09 0.146 4045
 4047 3 -10.64 26.05 -53.13 0.135 4046
 4048 3 -10.56 26.21 -53.12 0.091 4047
 4049 3 -10.53 26.37 -53.14 0.097 4048
 4050 3 -10.53 26.55 -53.13 0.145 4049
 4051 3 -10.59 26.76 -53.08 0.164 4050
 4052 3 -10.57 27 -53.03 0.112 4051
 4053 3 -10.49 27.14 -53.09 0.182 4052
 4054 3 -10.45 27.28 -53.09 0.297 4053
 4055 3 -10.46 27.34 -52.98 0.33 4054
 4056 3 -10.33 27.37 -52.91 0.387 4055
 4057 3 -10.43 27.57 -53.02 0.454 4056
 4058 3 -10.31 27.62 -53.02 0.521 4057
 4059 3 -9.51 27.64 -53.51 0.106 4058
 4060 3 -9.41 27.64 -53.62 0.126 4059
 4061 3 -9.32 27.66 -53.71 0.133 4060
 4062 3 -9.18 27.59 -53.81 0.136 4061
 4063 3 -9.07 27.55 -53.93 0.141 4062
 4064 3 -9.05 27.51 -54.06 0.214 4063
 4065 3 -9.05 27.53 -54.18 0.313 4064
 4066 3 -8.95 27.46 -54.35 0.55 4065
 4067 3 -8.34 27.41 -54.4 0.155 4066
 4068 3 -8.21 27.35 -54.43 0.134 4067
 4069 3 -8.02 27.25 -54.39 0.101 4068
 4070 3 -7.89 27.23 -54.46 0.084 4069
 4071 3 -7.78 27.19 -54.5 0.082 4070
 4072 3 -7.66 27.08 -54.57 0.099 4071
 4073 3 -7.55 27.04 -54.54 0.122 4072
 4074 3 -7.35 26.99 -54.56 0.155 4073
 4075 3 -7.22 26.97 -54.6 0.142 4074
 4076 3 -7.07 27.08 -54.74 0.15 4075
 4077 3 -6.69 26.9 -54.79 0.149 4076
 4078 3 -6.58 26.83 -54.86 0.18 4077
 4079 3 -6.51 26.76 -54.84 0.267 4078
 4080 3 -6.23 26.9 -55.07 0.194 4079
 4081 3 -6.18 26.94 -55.17 0.229 4080
 4082 3 -6.07 26.97 -55.24 0.251 4081
 4083 3 -5.98 27.06 -55.32 0.249 4082
 4084 3 -5.86 27.22 -55.4 0.305 4083
 4085 3 -5.82 27.27 -55.53 0.335 4084
 4086 3 -5.82 27.36 -55.75 0.361 4085
 4087 3 -5.74 27.44 -55.9 0.344 4086
 4088 3 -5.7 27.4 -56.06 0.348 4087
 4089 3 -5.74 27.42 -56.27 0.301 4088
 4090 3 -5.61 27.45 -56.4 0.236 4089
 4091 3 -5.62 27.36 -56.53 0.155 4090
 4092 3 -5.61 27.33 -56.7 0.164 4091
 4093 3 -5.64 27.29 -56.85 0.184 4092
 4094 3 -5.72 27.36 -57.07 0.134 4093
 4095 3 -5.7 27.38 -57.21 0.111 4094
 4096 3 -5.7 27.42 -57.34 0.128 4095
 4097 3 -5.61 27.47 -57.46 0.178 4096
 4098 3 -5.53 27.54 -57.56 0.187 4097
 4099 3 -5.44 27.7 -57.75 0.245 4098
 4100 3 -5.32 27.72 -57.82 0.294 4099
 4101 3 -5.26 27.76 -57.92 0.325 4100
 4102 3 -5.73 27.92 -58.2 0.071 4101
 4103 3 -5.82 27.97 -58.31 0.124 4102
 4104 3 -5.87 27.99 -58.46 0.165 4103
 4105 3 -5.98 28.01 -58.53 0.215 4104
 4106 3 -6.12 28.15 -58.64 0.263 4105
 4107 3 -6.3 28.26 -58.75 0.331 4106
 4108 3 -6.52 28.36 -58.85 0.323 4107
 4109 3 -6.41 27.92 -59.38 0.68 4108
 4110 3 -6.24 27.86 -59.32 0.724 4109
 4111 3 -6.11 27.72 -59.28 0.691 4110
 4112 3 -5.97 27.56 -59.25 0.59 4111
 4113 3 -5.86 27.47 -59.1 0.487 4112
 4114 3 -5.68 27.44 -59.03 0.374 4113
 4115 3 -5.56 27.29 -58.97 0.226 4114
 4116 3 -5.36 28.22 -59.68 0.149 4109
 4117 3 -5.22 28.11 -59.77 0.136 4116
 4118 3 -5.14 28.04 -59.82 0.065 4117
 4119 3 -6.67 28.4 -58.85 0.187 4108
 4120 3 -6.66 28.65 -58.82 0.084 4119
 4121 3 -6.74 28.79 -58.86 0.068 4120
 4122 3 -6.74 28.95 -58.96 0.071 4121
 4123 3 -4.69 27.63 -57.78 0.159 4101
 4124 3 -4.52 27.69 -57.84 0.171 4123
 4125 3 -4.36 27.72 -57.9 0.211 4124
 4126 3 -4.28 27.88 -57.99 0.267 4125
 4127 3 -4.28 28.08 -58.03 0.322 4126
 4128 3 -4.24 28.2 -58.1 0.424 4127
 4129 3 -4.05 28.36 -58.06 0.617 4128
 4130 3 -3.91 28.45 -58.21 0.659 4129
 4131 3 -3.76 28.5 -58.25 0.707 4130
 4132 3 -3.64 28.53 -58.25 0.772 4131
 4133 3 -3.8 28.86 -58.52 0.767 4132
 4134 3 -3.72 28.5 -59.14 0.000125 4133
 4135 3 -3.99 28.45 -59.17 0.16 4134
 4136 3 -4.2 28.45 -59.22 0.23 4135
 4137 3 -4.21 28.33 -59.27 0.249 4136
 4138 3 -3.74 28.36 -59.38 0.052 4137
 4139 3 -3.6 28.34 -59.47 0.067 4138
 4140 3 -3.3 28.39 -59.29 0.000125 4139
 4141 3 -3.24 28.37 -59.21 0.133 4140
 4142 3 -3.25 28.27 -59.06 0.169 4141
 4143 3 -3.32 28.14 -58.93 0.118 4142
 4144 3 -3.59 28.05 -58.84 0.192 4143
 4145 3 -3.63 27.96 -58.89 0.122 4144
 4146 3 -3.57 27.82 -58.88 0.128 4145
 4147 3 -3.4 27.55 -58.99 0.23 4146
 4148 3 -3.27 27.34 -59.1 0.161 4147
 4149 3 -3.29 27.18 -59.14 0.057 4148
 4150 3 -3.52 28.25 -59.57 0.000125 4139
 4151 3 -3.7 29.14 -58.5 0.733 4133
 4152 3 -4.23 29.58 -58.92 0.461 4151
 4153 3 -4.69 29.36 -58.68 0.141 4152
 4154 3 -4.71 29.51 -58.56 0.184 4153
 4155 3 -4.73 29.52 -58.35 0.214 4154
 4156 3 -4.7 29.45 -58.28 0.267 4155
 4157 3 -4.56 29.85 -58.25 0.084 4156
 4158 3 -4.53 29.99 -58.17 0.077 4157
 4159 3 -4.5 30.11 -58.13 0.05 4158
 4160 3 -4.05 29.74 -59.06 0.474 4152
 4161 3 -4.13 29.77 -59.21 0.507 4160
 4162 3 -4.32 29.88 -59.38 0.492 4161
 4163 3 -4.46 29.95 -59.45 0.496 4162
 4164 3 -4.05 29.63 -59.75 0.264 4163
 4165 3 -4.84 30.4 -58.92 0.22 4163
 4166 3 -4.92 30.58 -58.78 0.223 4165
 4167 3 -4.98 30.7 -58.67 0.24 4166
 4168 3 -4.99 30.88 -58.49 0.221 4167
 4169 3 -4.94 30.92 -58.28 0.198 4168
 4170 3 -4.91 31.11 -58.14 0.15 4169
 4171 3 -4.98 31.35 -58.17 0.146 4170
 4172 3 -5.05 31.51 -58.2 0.157 4171
 4173 3 -5.13 31.69 -58.14 0.127 4172
 4174 3 -5.18 31.86 -58.11 0.104 4173
 4175 3 -5.26 32.01 -58.1 0.113 4174
 4176 3 -5.34 32.15 -58.11 0.11 4175
 4177 3 -5.42 32.28 -58.02 0.113 4176
 4178 3 -5.47 32.4 -58.02 0.109 4177
 4179 3 -5.53 32.48 -57.92 0.099 4178
 4180 3 -3.41 29.12 -58.77 0.285 4151
 4181 3 -3.26 29.25 -58.95 0.089 4180
 4182 3 -3.24 29.37 -58.9 0.107 4181
 4183 3 -3.2 29.48 -58.85 0.127 4182
 4184 3 -3.2 29.62 -58.86 0.116 4183
 4185 3 -3.16 29.77 -58.77 0.126 4184
 4186 3 -3.12 29.87 -58.7 0.181 4185
 4187 3 -3.41 30.02 -58.82 0.086 4186
 4188 3 -3.6 30.14 -58.82 0.093 4187
 4189 3 -3.74 30.23 -58.85 0.000125 4188
 4190 3 -6.66 26.49 -54.6 0.154 4079
 4191 3 -6.73 26.38 -54.54 0.231 4190
 4192 3 -6.82 26.27 -54.54 0.276 4191
 4193 3 -6.86 26.24 -54.28 0.066 4192
 4194 3 -6.9 26.15 -54.21 0.087 4193
 4195 3 -6.94 26.06 -54.18 0.095 4194
 4196 3 -6.83 26.17 -55.04 0.132 4192
 4197 3 -6.82 26.06 -55.1 0.2 4196
 4198 3 -6.82 25.95 -55.14 0.292 4197
 4199 3 -6.89 25.9 -55.21 0.369 4198
 4200 3 -7.02 25.88 -55.24 0.334 4199
 4201 3 -7.1 25.83 -55.46 0.513 4200
 4202 3 -7.16 25.86 -55.7 0.631 4201
 4203 3 -7.14 25.74 -55.84 0.592 4202
 4204 3 -7.3 25.81 -55.96 0.562 4203
 4205 3 -7.32 25.65 -56 0.431 4204
 4206 3 -7.51 25.73 -56.04 0.262 4205
 4207 3 -7.62 25.82 -56.09 0.074 4206
 4208 3 -9.14 27.51 -54.58 0.656 4066
 4209 3 -8.49 27.25 -53.4 0.108 4208
 4210 3 -8.46 27.21 -53.28 0.12 4209
 4211 3 -8.55 27.12 -53.09 0.1 4210
 4212 3 -8.57 27.1 -52.92 0.176 4211
 4213 3 -8.57 26.98 -52.78 0.244 4212
 4214 3 -8.63 27 -52.67 0.276 4213
 4215 3 -8.65 26.94 -52.49 0.314 4214
 4216 3 -8.82 26.91 -52.39 0.263 4215
 4217 3 -8.98 26.94 -52.31 0.246 4216
 4218 3 -9 26.98 -52.14 0.284 4217
 4219 3 -9.06 26.96 -52.02 0.244 4218
 4220 3 -9.07 26.96 -51.84 0.209 4219
 4221 3 -9.01 26.82 -51.6 0.156 4220
 4222 3 -8.82 26.75 -51.45 0.11 4221
 4223 3 -8.79 26.78 -51.32 0.152 4222
 4224 3 -8.73 26.71 -51.15 0.172 4223
 4225 3 -8.71 26.62 -51 0.142 4224
 4226 3 -8.68 26.62 -50.74 0.061 4225
 4227 3 -8.65 26.57 -50.63 0.065 4226
 4228 3 -8.65 26.6 -50.5 0.082 4227
 4229 3 -8.68 26.6 -50.35 0.093 4228
 4230 3 -8.65 26.66 -50.24 0.138 4229
 4231 3 -8.7 26.87 -50.15 0.108 4230
 4232 3 -9.28 27.51 -54.7 0.716 4208
 4233 3 -9.32 27.59 -54.98 0.702 4232
 4234 3 -9.85 27.64 -54.96 0.706 4233
 4235 3 -9.93 27.66 -55.08 0.685 4234
 4236 3 -10.24 27.84 -55.13 0.547 4235
 4237 3 -10.4 27.96 -55.3 0.452 4236
 4238 3 -10.37 28.1 -55.52 0.389 4237
 4239 3 -10.42 28.19 -55.62 0.188 4238
 4240 3 -10.53 28.18 -55.51 0.139 4239
 4241 3 -10.63 28.25 -55.7 0.163 4240
 4242 3 -10.74 28.36 -55.91 0.073 4241
 4243 3 -10.74 27.7 -55.28 0.202 4238
 4244 3 -10.89 27.77 -55.35 0.156 4243
 4245 3 -10.93 27.92 -55.42 0.097 4244
 4246 3 -9.15 27.05 -55.33 0.133 4235
 4247 3 -9.23 26.91 -55.35 0.143 4246
 4248 3 -9.28 26.75 -55.31 0.133 4247
 4249 3 -9.34 26.62 -55.31 0.204 4248
 4250 3 -9.4 26.48 -55.27 0.445 4249
 4251 3 -9.59 26.3 -55.16 0.635 4250
 4252 3 -9.83 26.28 -55.09 0.647 4251
 4253 3 -9.85 26.14 -55.13 0.777 4252
 4254 3 -9.96 26.1 -55.09 0.822 4253
 4255 3 -9.9 25.94 -55.06 0.857 4254
 4256 3 -10.38 26.3 -54.6 0.589 4255
 4257 3 -10.59 26.57 -54.6 0.477 4256
 4258 3 -10.83 26.88 -54.58 0.319 4257
 4259 3 -10.93 27.06 -54.45 0.206 4258
 4260 3 -11.03 27.13 -54.33 0.173 4259
 4261 3 -11.16 27.31 -54.19 0.073 4260
 4262 3 -9.65 25.46 -55.37 0.717 4255
 4263 3 -9.81 25.5 -56.24 0.439 4262
 4264 3 -9.82 25.46 -56.38 0.432 4263
 4265 3 -9.89 25.59 -56.58 0.422 4264
 4266 3 -9.9 25.69 -56.74 0.387 4265
 4267 3 -9.83 26.19 -57.08 0.249 4266
 4268 3 -9.88 26.37 -57.17 0.321 4267
 4269 3 -9.98 26.55 -57.31 0.311 4268
 4270 3 -10.31 26.66 -57.53 0.159 4269
 4271 3 -10.3 26.78 -57.66 0.204 4270
 4272 3 -10.26 26.87 -57.71 0.219 4271
 4273 3 -10.48 27.04 -57.76 0.202 4272
 4274 3 -10.66 27.2 -57.84 0.151 4273
 4275 3 -10.76 27.27 -57.94 0.178 4274
 4276 3 -10.83 27.45 -57.95 0.187 4275
 4277 3 -10.96 27.63 -58.08 0.133 4276
 4278 3 -11.15 27.83 -58.2 0.121 4277
 4279 3 -11.28 27.92 -58.24 0.123 4278
 4280 3 -11.35 28.04 -58.27 0.149 4279
 4281 3 -11.39 28.27 -58.34 0.163 4280
 4282 3 -11.41 28.4 -58.37 0.226 4281
 4283 3 -11.19 28.49 -58.41 0.183 4282
 4284 3 -11.33 28.59 -58.41 0.159 4283
 4285 3 -11.43 28.81 -58.42 0.144 4284
 4286 3 -11.49 29.04 -58.45 0.134 4285
 4287 3 -11.51 29.15 -58.49 0.181 4286
 4288 3 -11.15 29.24 -58.51 0.136 4287
 4289 3 -10.99 29.33 -58.56 0.131 4288
 4290 3 -10.85 29.43 -58.59 0.158 4289
 4291 3 -10.74 29.49 -58.7 0.23 4290
 4292 3 -10.58 29.54 -58.66 0.287 4291
 4293 3 -10.36 29.45 -58.59 0.266 4292
 4294 3 -10.19 29.38 -58.69 0.241 4293
 4295 3 -10.04 29.28 -58.69 0.29 4294
 4296 3 -9.92 29.25 -58.69 0.401 4295
 4297 3 -9.79 29.25 -58.62 0.503 4296
 4298 3 -9.66 29.26 -58.61 0.585 4297
 4299 3 -9.52 29.25 -58.6 0.637 4298
 4300 3 -9.35 29.3 -58.53 0.721 4299
 4301 3 -9.05 29.07 -59.17 0.092 4300
 4302 3 -8.89 29.12 -59.14 0.113 4301
 4303 3 -8.71 29.18 -59.11 0.143 4302
 4304 3 -8.59 29.26 -59.11 0.163 4303
 4305 3 -8.51 29.32 -59.17 0.177 4304
 4306 3 -8.41 29.3 -59.31 0.153 4305
 4307 3 -8.21 29.3 -59.34 0.084 4306
 4308 3 -8.13 29.32 -59.5 0.093 4307
 4309 3 -8.14 29.25 -59.61 0.134 4308
 4310 3 -8.09 29.32 -59.72 0.087 4309
 4311 3 -9.24 29.41 -58.47 0.75 4300
 4312 3 -9.14 29.53 -58.46 0.778 4311
 4313 3 -8.89 29.39 -58.35 0.698 4312
 4314 3 -8.74 29.5 -58.34 0.645 4313
 4315 3 -8.69 29.57 -58.28 0.462 4314
 4316 3 -11.47 28.67 -58.39 0.159 4315
 4317 3 -11.14 28.38 -58.64 0.036 4284
 4318 3 -11.16 28.4 -58.74 0.054 4317
 4319 3 -11.16 28.31 -58.8 0.014 4318
 4320 3 -11.84 28.34 -58.34 0.143 4282
 4321 3 -11.91 28.43 -58.39 0.186 4320
 4322 3 -12.11 28.52 -58.38 0.241 4321
 4323 3 -12.3 28.58 -58.56 0.392 4322
 4324 3 -12.41 28.59 -58.63 0.421 4323
 4325 3 -12.54 28.56 -58.71 0.483 4324
 4326 3 -12.69 28.67 -58.69 0.503 4325
 4327 3 -12.85 28.61 -58.74 0.57 4326
 4328 3 -13.04 28.65 -58.71 0.552 4327
 4329 3 -13.17 28.65 -58.78 0.579 4328
 4330 3 -13.46 28.44 -58.76 0.6 4329
 4331 3 -13.76 28.62 -59.06 0.417 4330
 4332 3 -13.94 28.58 -59.03 0.343 4331
 4333 3 -14.15 28.1 -59.42 0.31 4332
 4334 3 -14.23 28.17 -59.48 0.234 4333
 4335 3 -14.32 28.14 -59.44 0.000125 4334
 4336 3 -14.01 28.03 -59.38 0.412 4333
 4337 3 -13.85 27.94 -59.34 0.559 4336
 4338 3 -13.55 27.92 -59.3 0.699 4337
 4339 3 -13.4 27.71 -59.26 0.667 4338
 4340 3 -13.32 27.62 -59.27 0.576 4339
 4341 3 -13.32 27.49 -59.24 0.503 4340
 4342 3 -13.88 27.03 -58.81 0.119 4341
 4343 3 -14.06 27.01 -58.77 0.054 4342
 4344 3 -14.21 26.96 -58.73 0.092 4343
 4345 3 -14.38 26.87 -58.7 0.043 4344
 4346 3 -14.16 28.21 -58.77 0.124 4332
 4347 3 -14.3 28.14 -58.76 0.102 4346
 4348 3 -14.4 28.19 -58.63 0.16 4347
 4349 3 -14.54 28.16 -58.55 0.147 4348
 4350 3 -14.64 28.16 -58.45 0.153 4349
 4351 3 -14.72 28.23 -58.39 0.000125 4350
 4352 3 -9.56 25.35 -54.89 0.449 4262
 4353 3 -9.19 25.1 -54.69 0.259 4352
 4354 3 -9.12 25 -54.66 0.176 4353
 4355 3 -10.35 27.6 -52.88 0.636 4058
 4356 3 -10.6 27.66 -52.62 0.63 4355
 4357 3 -10.66 27.87 -52.56 0.615 4356
 4358 3 -10.68 28 -52.44 0.645 4357
 4359 3 -10.73 28.14 -52.27 0.645 4358
 4360 3 -10.83 28.28 -52.17 0.64 4359
 4361 3 -10.91 28.35 -52.09 0.595 4360
 4362 3 -11.29 27.99 -51.74 0.084 4361
 4363 3 -11.45 27.99 -51.74 0.075 4362
 4364 3 -10.88 28.53 -52.05 0.521 4361
 4365 3 -10.86 28.75 -52.12 0.422 4364
 4366 3 -11.05 24.98 -51.91 0.086 4041
 4367 3 -10.99 24.87 -51.78 0.157 4366
 4368 3 -10.89 24.84 -51.74 0.17 4367
 4369 3 -10.75 24.78 -51.63 0.172 4368
 4370 3 -10.71 24.73 -51.49 0.165 4369
 4371 3 -10.66 24.73 -51.31 0.146 4370
 4372 3 -10.57 24.73 -51.09 0.113 4371
 4373 3 -10.48 24.82 -50.94 0.125 4372
 4374 3 -10.52 24.84 -50.83 0.124 4373
 4375 3 -10.45 24.8 -50.76 0.167 4374
 4376 3 -10.29 24.71 -50.67 0.13 4375
 4377 3 -10.15 24.68 -50.66 0.112 4376
 4378 3 -10.03 24.64 -50.56 0.144 4377
 4379 3 -9.9 24.62 -50.52 0.185 4378
 4380 3 -9.72 24.43 -50.46 0.134 4379
 4381 3 -9.62 24.37 -50.41 0.144 4380
 4382 3 -9.46 24.25 -50.35 0.146 4381
 4383 3 -9.31 24.16 -50.33 0.136 4382
 4384 3 -9.14 23.87 -50.49 0.147 4383
 4385 3 -8.99 23.78 -50.49 0.159 4384
 4386 3 -8.89 23.69 -50.44 0.203 4385
 4387 3 -8.83 23.44 -50.24 0.222 4386
 4388 3 -8.87 23.25 -50.09 0.262 4387
 4389 3 -8.61 23.21 -50.08 0.446 4388
 4390 3 -8.59 23.28 -49.89 0.477 4389
 4391 3 -8.53 23.21 -49.85 0.596 4390
 4392 3 -8.4 23.26 -49.84 0.731 4391
 4393 3 -8.3 23.27 -49.76 0.856 4392
 4394 3 -8.16 23.22 -49.66 0.88 4393
 4395 3 -8.01 23.33 -49.7 0.907 4394
 4396 3 -8.14 23.17 -49.3 0.803 4395
 4397 3 -7.86 23.36 -49.37 0.591 4396
 4398 3 -7.89 23.51 -49.27 0.634 4397
 4399 3 -7.39 23.86 -49.56 0.103 4398
 4400 3 -7.36 23.81 -49.46 0.078 4399
 4401 3 -10.65 31.8 -53.91 0.286 3998
 4402 3 -10.34 31.64 -54.18 0.197 4401
 4403 3 -10.09 31.55 -54.27 0.137 4402
 4404 3 -9.85 31.53 -54.32 0.105 4403
 4405 3 -9.73 31.5 -54.4 0.1 4404
 4406 3 -9.6 31.32 -54.39 0.166 4405
 4407 3 -9.51 31.21 -54.31 0.221 4406
 4408 3 -9.43 31.32 -54.6 0.131 4407
 4409 3 -9.34 31.39 -54.75 0.133 4408
 4410 3 -9.16 31.46 -54.84 0.134 4409
 4411 3 -9.02 31.51 -54.92 0.174 4410
 4412 3 -8.98 31.64 -54.89 0.192 4411
 4413 3 -8.84 31.78 -54.77 0.072 4412
 4414 3 -9.26 30.98 -54.15 0.116 4407
 4415 3 -9.15 30.89 -54.15 0.119 4414
 4416 3 -9.08 30.75 -54.09 0.119 4415
 4417 3 -9.04 30.62 -54.09 0.062 4416
 4418 3 -10.58 31.48 -54.1 0.119 4402
 4419 3 -10.69 31.39 -54.13 0.111 4418
 4420 3 -9.99 32.53 -53.42 0.138 3997
 4421 3 -9.85 32.45 -53.46 0.151 4420
 4422 3 -9.75 32.25 -53.56 0.126 4421
 4423 3 -9.77 32.17 -53.63 0.081 4422
 4424 3 -14.38 29.57 -55.19 0.065 3949
 4425 3 -14.5 29.53 -55.24 0.088 4424
 4426 3 -14.72 29.53 -55.27 0.134 4425
 4427 3 -14.86 29.48 -55.19 0.099 4426
 4428 3 -14.98 29.41 -55.13 0.144 4427
 4429 3 -15.1 29.42 -55.05 0.131 4428
 4430 3 -15.14 29.37 -54.84 0.035 4429
 4431 3 -13.5 29.61 -56.05 0.187 3947
 4432 3 -13.48 29.7 -56.24 0.385 4431
 4433 3 -13.49 29.95 -56.42 0.56 4432
 4434 3 -13.57 30 -56.51 0.609 4433
 4435 3 -13.66 30.05 -56.59 0.656 4434
 4436 3 -13.77 30.21 -56.74 0.652 4435
 4437 3 -13.91 30.21 -56.85 0.655 4436
 4438 3 -14 30.23 -56.96 0.638 4437
 4439 3 -13.9 30.51 -57.13 0.572 4438
 4440 3 -13.75 30.58 -57.28 0.565 4439
 4441 3 -13.84 30.58 -57.46 0.535 4440
 4442 3 -13.88 30.69 -57.55 0.436 4441
 4443 3 -13.77 30.8 -57.69 0.266 4442
 4444 3 -14.63 29.55 -56.87 0.181 4438
 4445 3 -14.71 29.78 -57.13 0.075 4444
 4446 3 -12.58 25.13 -50.62 0.103 3645
 4447 3 -12.48 25.09 -50.56 0.056 4446
 4448 3 -14.4 26.69 -51.34 0.028 3578
 4449 3 -18.88 29.89 -45.7 0.1 2821
 4450 3 -18.86 29.76 -45.73 0.119 4449
 4451 3 -18.75 29.62 -45.78 0.111 4450
 4452 3 -19.53 26.78 -39.35 0.24 2779
 4453 3 -19.26 26.74 -39.35 0.132 4452
 4454 3 -19.01 26.77 -39.38 0.125 4453
 4455 3 -18.85 26.77 -39.38 0.192 4454
 4456 3 -18.55 26.79 -39.41 0.166 4455
 4457 3 -18.4 26.77 -39.42 0.151 4456
 4458 3 -17.99 26.79 -39.41 0.163 4457
 4459 3 -17.9 26.74 -39.33 0.182 4458
 4460 3 -17.71 26.7 -39.27 0.147 4459
 4461 3 -17.69 26.68 -39.09 0.2 4460
 4462 3 -17.58 26.63 -39.06 0.229 4461
 4463 3 -17.24 26.56 -39.12 0.124 4462
 4464 3 -17.03 26.54 -39.03 0.108 4463
 4465 3 -16.8 26.52 -38.99 0.112 4464
 4466 3 -16.53 26.43 -38.83 0.176 4465
 4467 3 -16.37 26.34 -38.71 0.151 4466
 4468 3 -16.24 26.25 -38.63 0.168 4467
 4469 3 -16.04 26.23 -38.52 0.177 4468
 4470 3 -15.96 26.14 -38.42 0.176 4469
 4471 3 -15.88 26.09 -38.38 0.167 4470
 4472 3 -15.65 26.03 -38.24 0.147 4471
 4473 3 -15.4 25.96 -38.13 0.107 4472
 4474 3 -15.23 25.87 -38.05 0.107 4473
 4475 3 -15.08 25.8 -37.92 0.108 4474
 4476 3 -14.95 25.73 -37.84 0.123 4475
 4477 3 -14.9 25.69 -37.76 0.14 4476
 4478 3 -14.82 25.6 -37.62 0.186 4477
 4479 3 -14.82 25.6 -37.49 0.234 4478
 4480 3 -14.5 25.46 -37.31 0.149 4479
 4481 3 -14.26 25.41 -37.31 0.133 4480
 4482 3 -14.09 25.41 -37.3 0.148 4481
 4483 3 -13.82 25.34 -37.28 0.124 4482
 4484 3 -13.68 25.35 -37.21 0.185 4483
 4485 3 -13.38 25.3 -37.3 0.1 4484
 4486 3 -13.25 25.27 -37.33 0.097 4485
 4487 3 -13.15 25.26 -37.38 0.125 4486
 4488 3 -12.98 25.24 -37.38 0.147 4487
 4489 3 -12.83 25.26 -37.37 0.151 4488
 4490 3 -12.71 25.26 -37.51 0.134 4489
 4491 3 -12.6 25.27 -37.6 0.155 4490
 4492 3 -12.45 25.36 -37.74 0.108 4491
 4493 3 -12.37 25.38 -37.88 0.14 4492
 4494 3 -12.25 25.4 -37.98 0.16 4493
 4495 3 -12.06 25.45 -38.09 0.121 4494
 4496 3 -12.01 25.49 -38.26 0.116 4495
 4497 3 -11.89 25.55 -38.37 0.134 4496
 4498 3 -11.73 25.57 -38.49 0.169 4497
 4499 3 -11.63 25.62 -38.55 0.187 4498
 4500 3 -11.5 25.64 -38.67 0.162 4499
 4501 3 -11.39 25.71 -38.76 0.134 4500
 4502 3 -11.26 25.82 -38.87 0.165 4501
 4503 3 -11.18 25.91 -38.99 0.183 4502
 4504 3 -11.13 26.1 -39.16 0.17 4503
 4505 3 -11.1 26.16 -39.27 0.115 4504
 4506 3 -11.07 26.28 -39.37 0.108 4505
 4507 3 -11.04 26.39 -39.49 0.117 4506
 4508 3 -11.03 26.46 -39.66 0.167 4507
 4509 3 -11.01 26.55 -39.78 0.183 4508
 4510 3 -10.98 26.75 -39.89 0.192 4509
 4511 3 -10.9 26.82 -40.08 0.133 4510
 4512 3 -10.89 26.91 -40.19 0.105 4511
 4513 3 -10.87 26.96 -40.34 0.133 4512
 4514 3 -10.9 27.09 -40.48 0.134 4513
 4515 3 -10.9 27.19 -40.64 0.145 4514
 4516 3 -10.83 27.3 -40.77 0.127 4515
 4517 3 -10.82 27.5 -40.84 0.135 4516
 4518 3 -10.87 27.62 -40.85 0.156 4517
 4519 3 -10.92 27.75 -40.91 0.162 4518
 4520 3 -10.98 27.89 -40.95 0.17 4519
 4521 3 -11.13 28 -41.02 0.183 4520
 4522 3 -11.25 28.12 -41.08 0.176 4521
 4523 3 -11.36 28.25 -41.19 0.2 4522
 4524 3 -11.49 28.35 -41.38 0.201 4523
 4525 3 -11.56 28.41 -41.49 0.176 4524
 4526 3 -11.61 28.57 -41.7 0.087 4525
 4527 3 -11.6 28.64 -41.81 0.093 4526
 4528 3 -11.59 28.71 -41.95 0.105 4527
 4529 3 -11.58 28.73 -42.08 0.13 4528
 4530 3 -11.58 28.75 -42.23 0.099 4529
 4531 3 -11.57 28.8 -42.38 0.136 4530
 4532 3 -11.49 28.85 -42.56 0.128 4531
 4533 3 -11.39 28.82 -42.77 0.144 4532
 4534 3 -11.21 28.75 -42.96 0.161 4533
 4535 3 -11.02 28.66 -43.12 0.177 4534
 4536 3 -10.9 28.6 -43.26 0.123 4535
 4537 3 -10.81 28.68 -43.38 0.24 4536
 4538 3 -10.58 28.62 -43.56 0.393 4537
 4539 3 -10.57 28.75 -43.66 0.517 4538
 4540 3 -10.57 28.82 -43.81 0.571 4539
 4541 3 -10.52 28.87 -43.92 0.617 4540
 4542 3 -10.57 28.91 -44.08 0.661 4541
 4543 3 -10.59 28.91 -44.2 0.711 4542
 4544 3 -10.71 28.91 -44.38 0.713 4543
 4545 3 -10.79 28.91 -44.51 0.785 4544
 4546 3 -10.67 28.94 -44.69 0.682 4545
 4547 3 -10.51 29.66 -44.31 0.076 4546
 4548 3 -10.64 28.85 -44.88 0.654 4546
 4549 3 -10.82 28.78 -45.05 0.661 4548
 4550 3 -10.75 28.69 -45.2 0.694 4549
 4551 3 -10.84 28.53 -45.31 0.665 4550
 4552 3 -10.84 28.37 -45.45 0.672 4551
 4553 3 -10.76 28.37 -45.56 0.681 4552
 4554 3 -10.49 27.57 -45.51 0.134 4553
 4555 3 -10.15 27.93 -45.55 0.381 4554
 4556 3 -10.29 27.5 -45.59 0.25 4555
 4557 3 -10.2 27.32 -45.63 0.197 4556
 4558 3 -10.14 27.34 -45.73 0.26 4557
 4559 3 -10.08 26.96 -45.74 0.17 4558
 4560 3 -10.01 26.73 -45.81 0.164 4559
 4561 3 -9.95 26.6 -45.88 0.196 4560
 4562 3 -9.89 26.57 -45.99 0.223 4561
 4563 3 -9.85 26.73 -46.28 0.125 4562
 4564 3 -9.83 26.94 -46.34 0.102 4563
 4565 3 -9.8 27.05 -46.35 0.14 4564
 4566 3 -9.79 26.37 -45.96 0.198 4562
 4567 3 -9.65 26.19 -45.89 0.176 4566
 4568 3 -9.57 26.07 -45.95 0.195 4567
 4569 3 -9.66 25.8 -46.06 0.134 4568
 4570 3 -9.64 25.57 -46.1 0.111 4569
 4571 3 -9.57 25.5 -46.14 0.167 4570
 4572 3 -9.48 25.44 -46.12 0.292 4571
 4573 3 -9.41 25.39 -46.19 0.408 4572
 4574 3 -9.41 25.28 -46.24 0.559 4573
 4575 3 -9.37 25.18 -46.31 0.617 4574
 4576 3 -9.28 25.05 -46.34 0.671 4575
 4577 3 -9.21 24.94 -46.42 0.681 4576
 4578 3 -8.63 25.33 -45.77 0.139 4577
 4579 3 -8.49 25.38 -45.66 0.158 4578
 4580 3 -8.4 25.38 -45.52 0.171 4579
 4581 3 -8.32 25.42 -45.36 0.172 4580
 4582 3 -8.24 25.45 -45.18 0.154 4581
 4583 3 -8.13 25.54 -45.03 0.169 4582
 4584 3 -8.02 25.58 -44.93 0.178 4583
 4585 3 -7.91 25.63 -44.82 0.171 4584
 4586 3 -7.77 25.45 -45.1 0.166 4585
 4587 3 -7.73 25.42 -45.2 0.204 4586
 4588 3 -7.72 25.29 -45.5 0.156 4587
 4589 3 -7.8 25.08 -45.74 0.089 4588
 4590 3 -7.75 24.99 -45.86 0.034 4589
 4591 3 -7.73 24.85 -46.07 0.000125 4590
 4592 3 -7.91 25.67 -44.64 0.17 4585
 4593 3 -7.9 25.6 -44.47 0.139 4592
 4594 3 -7.82 25.63 -44.29 0.185 4593
 4595 3 -7.82 25.74 -44.04 0.156 4594
 4596 3 -7.77 25.72 -43.85 0.164 4595
 4597 3 -7.73 25.77 -43.75 0.2 4596
 4598 3 -7.7 25.83 -43.57 0.161 4597
 4599 3 -7.66 25.92 -43.36 0.157 4598
 4600 3 -7.69 26.01 -43.2 0.179 4599
 4601 3 -7.65 26.13 -43.13 0.191 4600
 4602 3 -7.82 26.22 -42.99 0.183 4601
 4603 3 -7.86 26.33 -42.89 0.141 4602
 4604 3 -7.86 26.36 -42.75 0.168 4603
 4605 3 -7.98 26.33 -42.61 0.075 4604
 4606 3 -8.01 26.33 -42.5 0.1 4605
 4607 3 -7.95 26.27 -42.35 0.166 4606
 4608 3 -7.9 26.26 -42.25 0.249 4607
 4609 3 -7.87 25.88 -42.29 0.137 4608
 4610 3 -7.81 25.67 -42.34 0.122 4609
 4611 3 -7.82 25.49 -42.36 0.109 4610
 4612 3 -7.89 25.31 -42.46 0.104 4611
 4613 3 -7.91 25.17 -42.46 0.097 4612
 4614 3 -7.89 25.04 -42.53 0.115 4613
 4615 3 -7.9 26.56 -42.2 0.235 4608
 4616 3 -7.95 26.61 -42.1 0.306 4615
 4617 3 -8.35 26.47 -42.13 0.168 4616
 4618 3 -8.48 26.45 -42.21 0.149 4617
 4619 3 -8.65 26.45 -42.28 0.208 4618
 4620 3 -8.79 26.51 -42.31 0.296 4619
 4621 3 -8.96 26.51 -42.27 0.385 4620
 4622 3 -9.1 26.42 -42.24 0.451 4621
 4623 3 -9.23 26.26 -42.23 0.477 4622
 4624 3 -9.34 26.2 -42.31 0.558 4623
 4625 3 -9.4 26.11 -42.37 0.597 4624
 4626 3 -8.83 25.81 -42.92 0.176 4625
 4627 3 -8.64 25.76 -42.94 0.104 4626
 4628 3 -9.68 26.16 -42.13 0.523 4625
 4629 3 -9.87 26.14 -42.08 0.488 4628
 4630 3 -10.04 26.14 -42.01 0.512 4629
 4631 3 -10.17 26.28 -41.84 0.497 4630
 4632 3 -10.34 26.39 -41.84 0.52 4631
 4633 3 -10.62 26.41 -42.02 0.519 4632
 4634 3 -10.76 26.43 -42.01 0.529 4633
 4635 3 -10.89 26.46 -41.98 0.539 4634
 4636 3 -11.08 26.55 -41.95 0.462 4635
 4637 3 -11.28 26.55 -41.99 0.38 4636
 4638 3 -11.4 26.66 -41.95 0.309 4637
 4639 3 -11.64 26.75 -41.95 0.211 4638
 4640 3 -11.93 26.76 -41.84 0.148 4639
 4641 3 -12.15 26.78 -41.89 0.167 4640
 4642 3 -12.35 26.82 -41.91 0.186 4641
 4643 3 -12.54 26.89 -41.92 0.214 4642
 4644 3 -12.75 26.95 -42.02 0.254 4643
 4645 3 -12.9 27.02 -42.01 0.302 4644
 4646 3 -13.06 27.1 -42.02 0.362 4645
 4647 3 -13.08 27.21 -42.01 0.385 4646
 4648 3 -13.14 27.32 -42.06 0.363 4647
 4649 3 -13.31 27.3 -42.45 0.307 4648
 4650 3 -13.53 27.51 -42.37 0.199 4649
 4651 3 -13.72 27.57 -42.39 0.163 4650
 4652 3 -13.92 27.55 -42.41 0.14 4651
 4653 3 -14.1 27.62 -42.49 0.163 4652
 4654 3 -14.29 27.69 -42.51 0.16 4653
 4655 3 -14.49 27.69 -42.41 0.148 4654
 4656 3 -14.63 27.78 -42.34 0.15 4655
 4657 3 -14.74 27.84 -42.34 0.172 4656
 4658 3 -14.9 27.87 -42.34 0.186 4657
 4659 3 -15.12 27.94 -42.41 0.163 4658
 4660 3 -15.32 27.96 -42.35 0.156 4659
 4661 3 -15.57 27.94 -42.28 0.183 4660
 4662 3 -15.78 27.95 -42.3 0.245 4661
 4663 3 -16 27.93 -42.17 0.301 4662
 4664 3 -16.1 27.92 -42.12 0.33 4663
 4665 3 -16.26 27.9 -42.13 0.408 4664
 4666 3 -16.37 27.86 -42.08 0.479 4665
 4667 3 -16.48 27.81 -41.99 0.563 4666
 4668 3 -16.58 27.74 -41.87 0.657 4667
 4669 3 -16.74 27.79 -41.81 0.713 4668
 4670 3 -16.8 27.74 -41.64 0.761 4669
 4671 3 -16.94 27.79 -41.63 0.792 4670
 4672 3 -17.08 27.65 -41.58 0.809 4671
 4673 3 -17.12 27.56 -41.44 0.853 4672
 4674 3 -17.21 27.52 -41.26 0.899 4673
 4675 3 -17.33 27.45 -41.2 0.916 4674
 4676 3 -17.12 26.36 -41.38 0.389 4675
 4677 3 -17.1 26.2 -41.37 0.401 4676
 4678 3 -17.14 26.09 -41.46 0.412 4677
 4679 3 -17.12 25.97 -41.59 0.47 4678
 4680 3 -17.07 25.83 -41.53 0.481 4679
 4681 3 -16.82 25.7 -41.38 0.396 4680
 4682 3 -16.15 25.68 -41.38 0.123 4681
 4683 3 -16.08 25.63 -41.31 0.105 4682
 4684 3 -15.87 25.65 -41.28 0.128 4683
 4685 3 -15.75 25.44 -41.19 0.091 4684
 4686 3 -17.17 25.61 -41.56 0.253 4681
 4687 3 -17.37 25.49 -41.66 0.076 4686
 4688 3 -17.21 25.36 -41.52 0.133 4687
 4689 3 -17.1 25.27 -41.42 0.137 4688
 4690 3 -17.07 25.18 -41.48 0.11 4689
 4691 3 -17.05 25.11 -41.6 0.078 4690
 4692 3 -17.51 27.88 -41.06 0.877 4675
 4693 3 -17.57 27.9 -40.88 0.937 4692
 4694 3 -17.74 27.79 -40.7 0.705 4693
 4695 3 -17.92 27.77 -40.66 0.581 4694
 4696 3 -18.01 27.74 -40.59 0.555 4695
 4697 3 -18.36 28.2 -41.03 0.288 4696
 4698 3 -18.5 28.22 -40.94 0.179 4697
 4699 3 -18.63 28.22 -40.84 0.168 4698
 4700 3 -18.93 28.18 -40.77 0.091 4699
 4701 3 -19 28.22 -40.63 0.104 4700
 4702 3 -19.11 28.19 -40.56 0.129 4701
 4703 3 -19.27 28.23 -40.52 0.137 4702
 4704 3 -19.41 28.26 -40.48 0.171 4703
 4705 3 -19.56 28.32 -40.51 0.214 4704
 4706 3 -19.81 28.39 -40.74 0.112 4705
 4707 3 -19.97 28.46 -40.76 0.074 4706
 4708 3 -20.24 28.44 -40.8 0.191 4707
 4709 3 -20.36 28.46 -40.78 0.209 4708
 4710 3 -20.41 28.44 -40.6 0.147 4709
 4711 3 -20.5 28.44 -40.35 0.254 4710
 4712 3 -20.59 28.44 -40.3 0.329 4711
 4713 3 -20.68 28.44 -40.16 0.448 4712
 4714 3 -20.81 28.3 -40.2 0.542 4713
 4715 3 -20.93 28.26 -40.13 0.649 4714
 4716 3 -20.92 28.14 -40.06 0.732 4715
 4717 3 -21.02 28.17 -39.98 0.821 4716
 4718 3 -20.83 28.05 -39.63 0.624 4717
 4719 3 -20.94 27.99 -39.49 0.591 4718
 4720 3 -20.99 27.82 -39.49 0.628 4719
 4721 3 -20.74 27.89 -39.05 0.582 4720
 4722 3 -20.64 27.87 -38.87 0.534 4721
 4723 3 -20.73 27.76 -38.83 0.409 4722
 4724 3 -20.25 28.51 -41.19 0.095 4709
 4725 3 -20.27 28.62 -41.33 0.051 4724
 4726 3 -20.34 28.66 -41.41 0.108 4725
 4727 3 -20.36 28.71 -41.53 0.071 4726
 4728 3 -13.25 27.04 -42.77 0.134 4649
 4729 3 -13.2 26.88 -42.8 0.149 4728
 4730 3 -13.16 26.79 -42.78 0.258 4729
 4731 3 -13.23 26.7 -42.81 0.315 4730
 4732 3 -12.78 26.56 -42.89 0.331 4731
 4733 3 -12.9 26.47 -43.16 0.22 4732
 4734 3 -12.83 26.33 -43.31 0.179 4733
 4735 3 -12.7 26.22 -43.33 0.138 4734
 4736 3 -12.29 26.48 -42.7 0.092 4732
 4737 3 -12.15 26.39 -42.77 0.128 4736
 4738 3 -11.99 26.44 -42.85 0.072 4737
 4739 3 -13.74 26.69 -42.81 0.135 4731
 4740 3 -13.84 26.71 -42.95 0.126 4739
 4741 3 -14.01 26.73 -43.09 0.118 4740
 4742 3 -14.13 26.73 -43.24 0.125 4741
 4743 3 -14.26 26.75 -43.35 0.13 4742
 4744 3 -14.38 26.64 -43.49 0.113 4743
 4745 3 -14.4 26.55 -43.58 0.105 4744
 4746 3 -14.49 26.57 -43.74 0.091 4745
 4747 3 -14.6 26.48 -43.78 0.13 4746
 4748 3 -14.75 26.5 -43.85 0.107 4747
 4749 3 -14.91 26.39 -43.95 0.091 4748
 4750 3 -15.05 26.32 -44.02 0.082 4749
 4751 3 -15.13 26.23 -44.16 0.101 4750
 4752 3 -15.2 26.12 -44.31 0.123 4751
 4753 3 -15.23 26 -44.48 0.15 4752
 4754 3 -15.29 25.94 -44.59 0.156 4753
 4755 3 -15.21 25.75 -44.66 0.146 4754
 4756 3 -15.18 25.6 -44.7 0.138 4755
 4757 3 -15.17 25.46 -44.73 0.188 4756
 4758 3 -15.14 25.32 -44.69 0.246 4757
 4759 3 -15.06 25.23 -44.7 0.372 4758
 4760 3 -15.15 25.12 -44.67 0.513 4759
 4761 3 -15.15 25 -44.66 0.579 4760
 4762 3 -15.89 24.92 -45.13 0.101 4761
 4763 3 -16.05 24.74 -45.24 0.092 4762
 4764 3 -16.16 24.72 -45.3 0.075 4763
 4765 3 -16.31 24.61 -45.38 0.077 4764
 4766 3 -16.38 24.54 -45.45 0.086 4765
 4767 3 -16.48 24.49 -45.55 0.104 4766
 4768 3 -16.64 24.25 -45.74 0.146 4767
 4769 3 -16.72 24.18 -45.8 0.124 4768
 4770 3 -16.88 24.11 -45.83 0.121 4769
 4771 3 -17 24.11 -45.92 0.129 4770
 4772 3 -17.16 24.06 -46.02 0.126 4771
 4773 3 -17.31 24.04 -46.08 0.084 4772
 4774 3 -17.47 24.06 -46.06 0.168 4773
 4775 3 -17.57 24.13 -46.09 0.2 4774
 4776 3 -17.72 23.95 -45.87 0.101 4775
 4777 3 -17.75 23.95 -45.67 0.095 4776
 4778 3 -17.75 23.84 -45.62 0.069 4777
 4779 3 -17.75 23.72 -45.6 0.133 4778
 4780 3 -17.61 23.81 -45.41 0.165 4779
 4781 3 -17.54 23.83 -45.31 0.241 4780
 4782 3 -17.63 23.49 -45.41 0.116 4781
 4783 3 -17.63 23.34 -45.45 0.000125 4782
 4784 3 -17.77 24.34 -46.39 0.104 4775
 4785 3 -17.86 24.29 -46.44 0.057 4784
 4786 3 -14.99 24.93 -44.59 0.634 4761
 4787 3 -15.73 24.72 -44.71 0.133 4786
 4788 3 -15.8 24.61 -44.62 0.128 4787
 4789 3 -15.89 24.45 -44.48 0.107 4788
 4790 3 -14.64 24.85 -44.49 0.589 4786
 4791 3 -14.58 24.75 -44.44 0.611 4790
 4792 3 -14.53 24.57 -44.42 0.621 4791
 4793 3 -14.53 24.32 -44.52 0.562 4792
 4794 3 -14.04 24.94 -44.28 0.196 4793
 4795 3 -13.81 25.05 -44.24 0.124 4794
 4796 3 -13.61 25.04 -44.21 0.097 4795
 4797 3 -13.41 24.95 -44.13 0.112 4796
 4798 3 -13.28 24.86 -44.06 0.132 4797
 4799 3 -13.11 24.79 -44.06 0.000125 4798
 4800 3 -14.49 23.93 -44.62 0.324 4793
 4801 3 -14.47 23.66 -44.63 0.297 4800
 4802 3 -14.45 23.48 -44.6 0.281 4801
 4803 3 -14.07 23.68 -44.53 0.109 4802
 4804 3 -14.08 23.55 -44.62 0.066 4803
 4805 3 -14.39 23.39 -44.69 0.17 4802
 4806 3 -14.42 23.03 -44.84 0.133 4805
 4807 3 -14.39 22.91 -44.91 0.173 4806
 4808 3 -14.44 22.8 -45.01 0.186 4807
 4809 3 -14.44 22.76 -45.14 0.147 4808
 4810 3 -14.44 22.75 -45.38 0.071 4809
 4811 3 -14.4 22.71 -45.53 0.115 4810
 4812 3 -14.39 22.66 -45.7 0.132 4811
 4813 3 -14.32 22.62 -45.81 0.247 4812
 4814 3 -14.23 22.64 -45.91 0.366 4813
 4815 3 -14.81 22.41 -45.87 0.098 4814
 4816 3 -14.89 22.23 -45.99 0.12 4815
 4817 3 -14.97 22.07 -46.06 0.148 4816
 4818 3 -14.97 22.07 -46.21 0.17 4817
 4819 3 -14.96 21.78 -46.24 0.132 4818
 4820 3 -14.93 21.71 -46.31 0.063 4819
 4821 3 -13.92 22.63 -46.01 0.426 4814
 4822 3 -13.87 22.61 -46.1 0.53 4821
 4823 3 -13.81 22.65 -46.21 0.606 4822
 4824 3 -13.66 22.77 -46.24 0.674 4823
 4825 3 -13.56 22.81 -46.3 0.709 4824
 4826 3 -13.59 22.88 -46.42 0.804 4825
 4827 3 -13.79 22.36 -46.84 0.44 4826
 4828 3 -13.7 22.42 -47.02 0.317 4827
 4829 3 -14.49 23.3 -44.49 0.135 4805
 4830 3 -14.55 23.23 -44.59 0.000125 4829
 4831 3 -14.3 24.53 -43.94 0.099 4792
 4832 3 -14.47 24.37 -43.98 0.089 4831
 4833 3 -14.55 24.25 -43.99 0.158 4832
 4834 3 -14.63 24.1 -44.05 0.161 4833
 4835 3 -14.66 23.94 -43.99 0.115 4834
 4836 3 -11.5 26.37 -42.13 0.109 4637
 4837 3 -11.59 26.51 -42.17 0.102 4836
 4838 3 -11.6 26.62 -42.27 0.072 4837
 4839 3 -10.91 26.41 -41.16 0.134 4636
 4840 3 -11.03 26.41 -41.01 0.176 4839
 4841 3 -10.06 25.69 -42.59 0.081 4630
 4842 3 -10.22 25.73 -42.62 0.000125 4841
 4843 3 -7.52 26.74 -42 0.158 4616
 4844 3 -7.41 26.81 -41.93 0.171 4843
 4845 3 -7.28 26.86 -41.86 0.209 4844
 4846 3 -7.23 26.88 -41.71 0.195 4845
 4847 3 -7.07 26.92 -41.64 0.179 4846
 4848 3 -6.9 26.9 -41.5 0.125 4847
 4849 3 -6.66 27.01 -41.57 0.18 4848
 4850 3 -6.56 27.08 -41.56 0.238 4849
 4851 3 -6.37 27.11 -41.71 0.18 4850
 4852 3 -6.23 27.16 -41.81 0.17 4851
 4853 3 -6.18 27.16 -41.92 0.211 4852
 4854 3 -6.12 27.14 -42.18 0.174 4853
 4855 3 -6.11 27.11 -42.42 0.16 4854
 4856 3 -6.15 27.07 -42.57 0.149 4855
 4857 3 -6.15 26.96 -42.72 0.146 4856
 4858 3 -6.23 26.89 -42.95 0.146 4857
 4859 3 -6.28 26.79 -43.06 0.18 4858
 4860 3 -6.33 26.72 -43.21 0.163 4859
 4861 3 -6.4 26.58 -43.39 0.143 4860
 4862 3 -6.44 26.49 -43.53 0.142 4861
 4863 3 -6.43 26.42 -43.64 0.193 4862
 4864 3 -6.32 26.4 -43.7 0.196 4863
 4865 3 -6.2 26.42 -43.78 0.207 4864
 4866 3 -5.94 26.55 -43.81 0.164 4865
 4867 3 -5.77 26.68 -43.79 0.167 4866
 4868 3 -5.56 26.8 -43.85 0.186 4867
 4869 3 -5.4 26.96 -43.88 0.213 4868
 4870 3 -5.37 27.09 -43.9 0.201 4869
 4871 3 -5.18 27.2 -43.88 0.169 4870
 4872 3 -4.97 27.25 -43.85 0.144 4871
 4873 3 -4.82 27.34 -43.77 0.149 4872
 4874 3 -4.72 27.46 -43.71 0.155 4873
 4875 3 -4.61 27.55 -43.63 0.173 4874
 4876 3 -4.48 27.7 -43.53 0.195 4875
 4877 3 -4.35 27.75 -43.35 0.158 4876
 4878 3 -4.33 27.77 -43.15 0.145 4877
 4879 3 -4.36 27.82 -43 0.137 4878
 4880 3 -4.4 27.91 -42.79 0.146 4879
 4881 3 -4.44 27.91 -42.65 0.207 4880
 4882 3 -4.45 27.84 -42.56 0.236 4881
 4883 3 -4.26 28.05 -42.39 0.139 4882
 4884 3 -4.2 28.12 -42.21 0.117 4883
 4885 3 -4.19 28.16 -42.07 0.11 4884
 4886 3 -4.18 28.16 -41.95 0.112 4885
 4887 3 -4.15 28.14 -41.79 0.111 4886
 4888 3 -4.07 28.14 -41.67 0.14 4887
 4889 3 -4.73 27.48 -42.61 0.092 4882
 4890 3 -4.69 27.32 -42.67 0.106 4889
 4891 3 -4.65 27.2 -42.72 0.145 4890
 4892 3 -4.57 27.07 -42.7 0.185 4891
 4893 3 -4.56 26.98 -42.57 0.237 4892
 4894 3 -4.61 26.91 -42.17 0.094 4893
 4895 3 -4.65 26.91 -42.03 0.137 4894
 4896 3 -4.69 26.87 -41.92 0.184 4895
 4897 3 -4.69 26.84 -41.77 0.222 4896
 4898 3 -4.76 26.91 -41.53 0.205 4897
 4899 3 -4.85 26.89 -41.35 0.195 4898
 4900 3 -4.95 26.89 -41.15 0.225 4899
 4901 3 -5.02 26.89 -41.07 0.278 4900
 4902 3 -5.15 26.95 -41 0.342 4901
 4903 3 -5.07 27.07 -40.79 0.325 4902
 4904 3 -5.24 27.07 -40.77 0.389 4903
 4905 3 -5.24 27.09 -40.53 0.407 4904
 4906 3 -5.2 27.09 -40.31 0.414 4905
 4907 3 -5.32 27.05 -40.17 0.408 4906
 4908 3 -5.36 26.96 -40.06 0.403 4907
 4909 3 -5.36 26.93 -39.85 0.37 4908
 4910 3 -5.45 26.86 -39.67 0.365 4909
 4911 3 -5.47 26.8 -39.5 0.301 4910
 4912 3 -5.51 26.75 -39.39 0.244 4911
 4913 3 -5.69 26.5 -39.29 0.197 4912
 4914 3 -5.77 26.45 -39.17 0.216 4913
 4915 3 -5.6 26.28 -38.96 0.151 4914
 4916 3 -5.57 26.2 -38.81 0.148 4915
 4917 3 -5.51 26.11 -38.63 0.142 4916
 4918 3 -5.43 26.03 -38.43 0.171 4917
 4919 3 -5.33 25.93 -38.32 0.179 4918
 4920 3 -5.3 25.84 -38.28 0.277 4919
 4921 3 -5.31 25.82 -38.15 0.366 4920
 4922 3 -5.57 25.68 -37.97 0.139 4921
 4923 3 -5.56 25.62 -37.75 0.137 4922
 4924 3 -5.58 25.55 -37.6 0.124 4923
 4925 3 -5.49 25.52 -37.45 0.097 4924
 4926 3 -5.4 25.43 -37.28 0.084 4925
 4927 3 -5.4 25.39 -37.11 0.101 4926
 4928 3 -5.35 25.32 -36.96 0.094 4927
 4929 3 -5.32 25.3 -36.81 0.115 4928
 4930 3 -5.32 25.23 -36.65 0.158 4929
 4931 3 -5.32 25.18 -36.52 0.126 4930
 4932 3 -5.31 25.12 -36.35 0.107 4931
 4933 3 -5.32 25.09 -36.25 0.095 4932
 4934 3 -5.31 25.03 -36.14 0.075 4933
 4935 3 -5.16 25.71 -38.28 0.459 4921
 4936 3 -5.44 26.05 -37.82 0.326 4935
 4937 3 -5.4 26.09 -37.5 0.447 4936
 4938 3 -5.51 26.18 -37.4 0.477 4937
 4939 3 -5.53 26.25 -37.29 0.555 4938
 4940 3 -5.65 26.32 -37.24 0.6 4939
 4941 3 -5.73 26.3 -37.13 0.623 4940
 4942 3 -5.76 26.28 -36.93 0.571 4941
 4943 3 -5.61 26.3 -36.68 0.547 4942
 4944 3 -5.48 26.39 -36.5 0.521 4943
 4945 3 -5.43 26.37 -36.28 0.507 4944
 4946 3 -5.32 26.41 -36.07 0.427 4945
 4947 3 -5.19 26.46 -35.89 0.406 4946
 4948 3 -5.05 26.5 -35.85 0.483 4947
 4949 3 -4.72 26.66 -35.79 0.53 4948
 4950 3 -4.98 27.03 -36.32 0.097 4949
 4951 3 -4.99 27.09 -36.46 0.000125 4950
 4952 3 -4.57 26.68 -35.7 0.548 4949
 4953 3 -4.57 26.78 -35.67 0.64 4952
 4954 3 -4.47 26.82 -35.67 0.58 4953
 4955 3 -4.45 26.93 -35.64 0.534 4954
 4956 3 -4.36 27.34 -36.07 0.206 4955
 4957 3 -4.22 27.43 -36.13 0.076 4956
 4958 3 -4.06 27.44 -36.22 0.079 4957
 4959 3 -3.98 27.42 -36.36 0.115 4958
 4960 3 -3.86 27.37 -36.46 0.162 4959
 4961 3 -3.77 27.35 -36.56 0.135 4960
 4962 3 -4.99 25.98 -35.97 0.056 4945
 4963 3 -5.95 26.09 -38.36 0.128 4936
 4964 3 -6.03 26.11 -38.29 0.000125 4963
 4965 3 -5.05 25.62 -38.39 0.53 4935
 4966 3 -4.97 25.52 -38.42 0.624 4965
 4967 3 -4.91 25.43 -38.42 0.672 4966
 4968 3 -4.77 25.27 -38.46 0.77 4967
 4969 3 -4.55 25.16 -38 0.747 4968
 4970 3 -4.22 25.27 -37.54 0.578 4969
 4971 3 -4.02 25.21 -37.71 0.584 4970
 4972 3 -4.23 25.11 -37.42 0.704 4971
 4973 3 -4.21 24.98 -37.4 0.679 4972
 4974 3 -4.1 24.96 -37.32 0.562 4973
 4975 3 -3.97 24.95 -37.14 0.53 4974
 4976 3 -3.95 24.97 -36.85 0.268 4975
 4977 3 -3.99 24.94 -36.5 0.157 4976
 4978 3 -6.08 26.41 -39.11 0.096 4914
 4979 3 -6.15 26.34 -38.99 0.113 4978
 4980 3 -6.19 26.25 -38.86 0.083 4979
 4981 3 -6.23 26.16 -38.84 0.113 4980
 4982 3 -6.28 26.21 -38.67 0.119 4981
 4983 3 -6.36 26.16 -38.5 0.083 4982
 4984 3 -5.35 26.46 -41.15 0.109 4902
 4985 3 -5.4 26.41 -41.03 0.06 4984
 4986 3 -5.4 26.34 -40.89 0.083 4985
 4987 3 -5.39 26.37 -40.72 0.058 4986
 4988 3 -5.4 26.39 -40.57 0.089 4987
 4989 3 -5.52 26.5 -40.52 0.083 4988
 4990 3 -5.66 26.59 -40.56 0.067 4989
 4991 3 -9.24 24.69 -46.59 0.591 4577
 4992 3 -9.15 24.55 -46.66 0.473 4991
 4993 3 -9.13 24.46 -46.56 0.269 4992
 4994 3 -9.89 28.21 -45.63 0.242 4555
 4995 3 -9.74 28.23 -45.67 0.25 4994
 4996 3 -9.59 28.25 -45.69 0.27 4995
 4997 3 -9.51 28.16 -45.69 0.237 4996
 4998 3 -9.3 28.32 -45.42 0.117 4997
 4999 3 -9.16 28.3 -45.42 0.132 4998
 5000 3 -9.08 28.44 -45.36 0.071 4999
 5001 3 -10.75 28.41 -45.66 0.64 4553
 5002 3 -11 28.35 -45.84 0.345 5001
 5003 3 -10.91 28.55 -45.92 0.181 5002
 5004 3 -10.94 28.46 -46.1 0.185 5003
 5005 3 -10.99 28.39 -46.2 0.142 5004
 5006 3 -11.35 29.44 -45.78 0.192 5001
 5007 3 -11.41 29.62 -45.96 0.182 5006
 5008 3 -11.49 29.73 -45.99 0.226 5007
 5009 3 -11.55 29.84 -46.24 0.221 5008
 5010 3 -11.6 29.96 -46.31 0.279 5009
 5011 3 -11.64 30.05 -46.41 0.323 5010
 5012 3 -11.91 30.21 -46.28 0.2 5011
 5013 3 -12.1 30.31 -46.16 0.13 5012
 5014 3 -12.26 30.22 -46.2 0.145 5013
 5015 3 -11.19 29.93 -46.66 0.215 5011
 5016 3 -11.05 29.91 -46.7 0.289 5015
 5017 3 -10.9 29.98 -46.69 0.399 5016
 5018 3 -10.73 30.07 -46.71 0.496 5017
 5019 3 -10.56 30.03 -46.77 0.532 5018
 5020 3 -10.33 30.03 -46.84 0.523 5019
 5021 3 -10.08 30.03 -46.87 0.517 5020
 5022 3 -9.97 30.09 -46.96 0.548 5021
 5023 3 -9.81 30.05 -47 0.625 5022
 5024 3 -9.61 29.96 -47.07 0.687 5023
 5025 3 -9.93 29.41 -47.49 0.156 5024
 5026 3 -9.97 29.25 -47.62 0.111 5025
 5027 3 -10.11 29.16 -47.67 0.000125 5026
 5028 3 -9.34 30.05 -47.02 0.68 5024
 5029 3 -9.19 30 -47.09 0.656 5028
 5030 3 -8.93 29.96 -47.04 0.49 5029
 5031 3 -8.66 29.88 -47.06 0.199 5030
 5032 3 -8.56 29.86 -47.06 0.113 5031
 5033 3 -9.59 28.8 -43.87 0.124 4543
 5034 3 -9.49 28.68 -43.87 0.11 5033
 5035 3 -9.34 28.71 -43.97 0.117 5034
 5036 3 -9.31 28.76 -44.17 0.2 5035
 5037 3 -9.21 28.78 -44.28 0.121 5036
 5038 3 -9.06 28.72 -44.39 0.094 5037
 5039 3 -8.89 28.7 -44.46 0.09 5038
 5040 3 -8.75 28.67 -44.52 0.094 5039
 5041 3 -8.57 28.63 -44.52 0.125 5040
 5042 3 -8.47 28.56 -44.57 0.092 5041
 5043 3 -8.3 28.47 -44.57 0.111 5042
 5044 3 -8.21 28.36 -44.56 0.069 5043
 5045 3 -10.27 28.19 -43.52 0.155 4538
 5046 3 -10.13 28.14 -43.58 0.166 5045
 5047 3 -9.84 28.14 -43.59 0.168 5046
 5048 3 -9.63 28.14 -43.56 0.197 5047
 5049 3 -9.48 28.1 -43.62 0.242 5048
 5050 3 -9.2 28.11 -43.64 0.145 5049
 5051 3 -9 28.11 -43.65 0.104 5050
 5052 3 -8.85 28.06 -43.68 0.141 5051
 5053 3 -8.75 28.02 -43.71 0.149 5052
 5054 3 -8.57 28.1 -43.72 0.155 5053
 5055 3 -8.34 28.15 -43.81 0.125 5054
 5056 3 -8.15 28.13 -43.86 0.121 5055
 5057 3 -7.98 28.15 -43.92 0.139 5056
 5058 3 -7.82 28.11 -44.04 0.161 5057
 5059 3 -7.65 28.04 -44.09 0.171 5058
 5060 3 -7.49 27.95 -44.17 0.097 5059
 5061 3 -21.75 32.5 -28.66 0.183 298
 5062 3 -21.93 32.65 -28.7 0.188 5061
 5063 3 -22.13 32.83 -28.66 0.163 5062
 5064 3 -22.27 32.95 -28.68 0.149 5063
 5065 3 -22.33 33.09 -28.66 0.161 5064
 5066 3 -22.4 33.22 -28.68 0.162 5065
 5067 3 -22.5 33.34 -28.72 0.155 5066
 5068 3 -22.56 33.51 -28.75 0.151 5067
 5069 3 -22.61 33.69 -28.81 0.198 5068
 5070 3 -22.72 33.9 -28.79 0.154 5069
 5071 3 -22.81 34.08 -28.79 0.143 5070
 5072 3 -22.9 34.19 -28.9 0.145 5071
 5073 3 -22.94 34.34 -28.91 0.173 5072
 5074 3 -23.03 34.37 -28.97 0.147 5073
 5075 3 -23.21 34.55 -29.11 0.146 5074
 5076 3 -23.32 34.7 -29.25 0.159 5075
 5077 3 -23.41 34.91 -29.41 0.17 5076
 5078 3 -23.53 35.06 -29.52 0.146 5077
 5079 3 -23.62 35.22 -29.63 0.132 5078
 5080 3 -23.71 35.33 -29.75 0.152 5079
 5081 3 -23.8 35.43 -29.95 0.202 5080
 5082 3 -23.89 35.57 -30.04 0.204 5081
 5083 3 -23.96 35.68 -30.27 0.169 5082
 5084 3 -24.05 35.79 -30.45 0.173 5083
 5085 3 -24.14 35.93 -30.52 0.198 5084
 5086 3 -24.16 36.15 -30.7 0.288 5085
 5087 3 -24.28 36.25 -30.86 0.33 5086
 5088 3 -24.42 36.33 -30.97 0.327 5087
 5089 3 -24.6 36.37 -31.09 0.313 5088
 5090 3 -24.76 36.43 -31.2 0.275 5089
 5091 3 -24.91 36.32 -31.36 0.2 5090
 5092 3 -25.01 36.21 -31.5 0.152 5091
 5093 3 -25.12 36.19 -31.63 0.17 5092
 5094 3 -25.26 36.25 -31.74 0.173 5093
 5095 3 -25.41 36.35 -31.77 0.173 5094
 5096 3 -25.53 36.33 -31.79 0.168 5095
 5097 3 -25.71 36.4 -31.88 0.226 5096
 5098 3 -25.89 36.44 -32.02 0.158 5097
 5099 3 -26.05 36.54 -32.16 0.166 5098
 5100 3 -26.3 36.65 -32.26 0.148 5099
 5101 3 -26.48 36.68 -32.23 0.136 5100
 5102 3 -26.66 36.77 -32.24 0.147 5101
 5103 3 -26.8 36.84 -32.23 0.139 5102
 5104 3 -26.96 36.91 -32.24 0.152 5103
 5105 3 -27.14 36.99 -32.3 0.165 5104
 5106 3 -27.39 37.1 -32.37 0.157 5105
 5107 3 -27.55 37.17 -32.44 0.114 5106
 5108 3 -27.67 37.31 -32.46 0.102 5107
 5109 3 -27.85 37.38 -32.49 0.113 5108
 5110 3 -27.92 37.46 -32.46 0.147 5109
 5111 3 -28.1 37.49 -32.44 0.166 5110
 5112 3 -28.24 37.57 -32.44 0.201 5111
 5113 3 -28.58 37.6 -32.45 0.24 5112
 5114 3 -28.9 37.7 -32.55 0.216 5113
 5115 3 -29.02 37.79 -32.62 0.202 5114
 5116 3 -29.2 37.92 -32.63 0.205 5115
 5117 3 -29.36 38 -32.66 0.166 5116
 5118 3 -29.56 38.09 -32.73 0.151 5117
 5119 3 -29.67 38.22 -32.73 0.163 5118
 5120 3 -29.81 38.34 -32.7 0.168 5119
 5121 3 -29.93 38.47 -32.73 0.132 5120
 5122 3 -30.06 38.55 -32.69 0.128 5121
 5123 3 -30.1 38.66 -32.69 0.126 5122
 5124 3 -30.22 38.77 -32.66 0.132 5123
 5125 3 -30.33 38.84 -32.64 0.156 5124
 5126 3 -30.42 38.94 -32.56 0.153 5125
 5127 3 -30.56 39.09 -32.46 0.164 5126
 5128 3 -30.67 39.2 -32.46 0.161 5127
 5129 3 -30.76 39.34 -32.41 0.177 5128
 5130 3 -30.93 39.45 -32.41 0.156 5129
 5131 3 -31.06 39.53 -32.35 0.176 5130
 5132 3 -31.2 39.67 -32.34 0.192 5131
 5133 3 -31.38 39.91 -32.3 0.159 5132
 5134 3 -31.52 40.06 -32.26 0.157 5133
 5135 3 -31.61 40.2 -32.24 0.173 5134
 5136 3 -31.7 40.35 -32.24 0.18 5135
 5137 3 -31.81 40.51 -32.2 0.147 5136
 5138 3 -31.87 40.66 -32.27 0.168 5137
 5139 3 -31.98 40.78 -32.34 0.171 5138
 5140 3 -32.09 40.91 -32.41 0.19 5139
 5141 3 -32.14 41.06 -32.45 0.187 5140
 5142 3 -32.28 41.23 -32.56 0.147 5141
 5143 3 -32.36 41.38 -32.64 0.162 5142
 5144 3 -32.47 41.51 -32.7 0.162 5143
 5145 3 -32.58 41.62 -32.77 0.14 5144
 5146 3 -32.68 41.76 -32.78 0.17 5145
 5147 3 -32.78 41.91 -32.81 0.198 5146
 5148 3 -32.86 41.98 -32.92 0.256 5147
 5149 3 -32.96 42.12 -32.89 0.297 5148
 5150 3 -33.03 42.26 -32.9 0.354 5149
 5151 3 -33.14 42.33 -32.92 0.41 5150
 5152 3 -33.25 42.47 -33 0.512 5151
 5153 3 -33.39 42.54 -33.02 0.506 5152
 5154 3 -33.5 42.65 -33.06 0.557 5153
 5155 3 -33.56 42.73 -33.18 0.539 5154
 5156 3 -33.26 42.44 -34.03 0.125 5155
 5157 3 -33.29 42.44 -34.27 0.105 5156
 5158 3 -33.28 42.5 -34.36 0.125 5157
 5159 3 -33.25 42.51 -34.5 0.107 5158
 5160 3 -33.25 42.52 -34.65 0.125 5159
 5161 3 -33.32 42.57 -34.79 0.086 5160
 5162 3 -33.26 42.62 -34.97 0.112 5161
 5163 3 -33.32 42.69 -35.11 0.134 5162
 5164 3 -33.43 42.76 -35.28 0.165 5163
 5165 3 -33.45 42.87 -35.42 0.155 5164
 5166 3 -33.53 43.02 -35.5 0.176 5165
 5167 3 -33.71 43.15 -35.6 0.14 5166
 5168 3 -33.81 43.21 -35.7 0.16 5167
 5169 3 -33.9 43.33 -35.79 0.15 5168
 5170 3 -34 43.44 -35.84 0.131 5169
 5171 3 -34.11 43.52 -35.89 0.16 5170
 5172 3 -34.28 43.58 -35.85 0.189 5171
 5173 3 -34.52 43.68 -35.88 0.106 5172
 5174 3 -34.66 43.75 -35.89 0.134 5173
 5175 3 -34.83 43.87 -36.02 0.175 5174
 5176 3 -34.98 43.91 -35.99 0.141 5175
 5177 3 -35.15 43.97 -35.97 0.142 5176
 5178 3 -35.33 44.03 -35.99 0.146 5177
 5179 3 -35.47 44.07 -35.92 0.116 5178
 5180 3 -35.59 44.17 -35.89 0.114 5179
 5181 3 -35.76 44.25 -35.92 0.115 5180
 5182 3 -36.02 44.39 -35.89 0.107 5181
 5183 3 -36.09 44.49 -35.89 0.096 5182
 5184 3 -36.33 44.53 -35.9 0.095 5183
 5185 3 -36.48 44.61 -35.92 0.103 5184
 5186 3 -36.65 44.67 -35.96 0.165 5185
 5187 3 -36.89 44.7 -36 0.15 5186
 5188 3 -37.04 44.72 -36 0.133 5187
 5189 3 -37.22 44.76 -36.02 0.135 5188
 5190 3 -37.4 44.83 -36.03 0.13 5189
 5191 3 -37.62 44.86 -36.13 0.14 5190
 5192 3 -37.79 44.89 -36.17 0.122 5191
 5193 3 -37.98 44.93 -36.14 0.149 5192
 5194 3 -38.11 44.93 -36.1 0.153 5193
 5195 3 -38.33 44.93 -36.1 0.13 5194
 5196 3 -38.54 44.99 -36.03 0.137 5195
 5197 3 -38.82 45.05 -36.02 0.152 5196
 5198 3 -39.04 45.06 -35.99 0.156 5197
 5199 3 -39.19 45.09 -35.93 0.148 5198
 5200 3 -39.3 45.19 -35.86 0.149 5199
 5201 3 -39.46 45.31 -35.82 0.157 5200
 5202 3 -39.62 45.38 -35.79 0.156 5201
 5203 3 -39.77 45.53 -35.78 0.145 5202
 5204 3 -39.91 45.67 -35.77 0.153 5203
 5205 3 -40.01 45.78 -35.72 0.167 5204
 5206 3 -40.15 45.87 -35.7 0.172 5205
 5207 3 -40.29 46.02 -35.65 0.233 5206
 5208 3 -40.41 46.02 -35.7 0.249 5207
 5209 3 -40.29 46.42 -35.52 0.135 5208
 5210 3 -40.33 46.55 -35.4 0.139 5209
 5211 3 -40.4 46.8 -35.47 0.127 5210
 5212 3 -40.4 47 -35.42 0.117 5211
 5213 3 -40.41 47.17 -35.28 0.105 5212
 5214 3 -40.37 47.35 -35.17 0.131 5213
 5215 3 -40.35 47.49 -35.17 0.096 5214
 5216 3 -40.33 47.66 -35.03 0.107 5215
 5217 3 -40.4 47.73 -34.92 0.173 5216
 5218 3 -40.45 47.85 -34.79 0.202 5217
 5219 3 -40.48 47.95 -34.6 0.199 5218
 5220 3 -40.41 48.02 -34.36 0.117 5219
 5221 3 -40.38 48.07 -34.21 0.107 5220
 5222 3 -40.38 48.09 -34.1 0.088 5221
 5223 3 -40.47 48.17 -33.92 0.116 5222
 5224 3 -40.53 48.24 -33.71 0.104 5223
 5225 3 -40.59 48.3 -33.54 0.144 5224
 5226 3 -40.73 48.37 -33.4 0.122 5225
 5227 3 -40.83 48.44 -33.36 0.084 5226
 5228 3 -40.92 48.5 -33.31 0.103 5227
 5229 3 -41.01 48.55 -33.24 0.089 5228
 5230 3 -41.13 48.57 -33.17 0.108 5229
 5231 3 -41.27 48.66 -33.06 0.131 5230
 5232 3 -41.41 48.71 -32.97 0.125 5231
 5233 3 -41.53 48.81 -32.85 0.122 5232
 5234 3 -41.63 48.91 -32.84 0.122 5233
 5235 3 -41.77 48.94 -32.78 0.14 5234
 5236 3 -41.91 49 -32.7 0.112 5235
 5237 3 -41.94 49.12 -32.6 0.124 5236
 5238 3 -42.02 49.19 -32.49 0.115 5237
 5239 3 -40.71 45.91 -35.7 0.195 5208
 5240 3 -41 45.88 -35.61 0.172 5239
 5241 3 -41.11 45.95 -35.57 0.186 5240
 5242 3 -41.32 45.89 -35.53 0.11 5241
 5243 3 -41.47 45.95 -35.5 0.085 5242
 5244 3 -41.62 45.98 -35.5 0.103 5243
 5245 3 -41.75 45.99 -35.53 0.149 5244
 5246 3 -41.9 45.99 -35.53 0.141 5245
 5247 3 -42.07 46.01 -35.6 0.121 5246
 5248 3 -42.25 46.01 -35.68 0.13 5247
 5249 3 -42.36 46.05 -35.72 0.151 5248
 5250 3 -42.5 46.09 -35.78 0.175 5249
 5251 3 -42.66 46.16 -35.77 0.156 5250
 5252 3 -42.82 46.22 -35.84 0.125 5251
 5253 3 -42.98 46.3 -35.9 0.143 5252
 5254 3 -43.19 46.34 -36 0.191 5253
 5255 3 -43.44 46.37 -36.11 0.176 5254
 5256 3 -43.68 46.37 -36.22 0.146 5255
 5257 3 -43.84 46.27 -36.28 0.128 5256
 5258 3 -44.01 46.26 -36.28 0.126 5257
 5259 3 -44.14 46.23 -36.31 0.122 5258
 5260 3 -44.29 46.12 -36.34 0.171 5259
 5261 3 -44.47 46.06 -36.22 0.167 5260
 5262 3 -44.69 45.83 -36.03 0.154 5261
 5263 3 -44.8 45.69 -35.95 0.153 5262
 5264 3 -44.97 45.5 -35.79 0.164 5263
 5265 3 -45.12 45.4 -35.68 0.163 5264
 5266 3 -45.25 45.33 -35.57 0.169 5265
 5267 3 -45.44 45.36 -35.46 0.17 5266
 5268 3 -45.59 45.4 -35.45 0.153 5267
 5269 3 -45.73 45.44 -35.5 0.129 5268
 5270 3 -45.86 45.55 -35.42 0.14 5269
 5271 3 -45.97 45.6 -35.4 0.123 5270
 5272 3 -46.08 45.72 -35.32 0.165 5271
 5273 3 -46.16 45.82 -35.18 0.18 5272
 5274 3 -46.27 45.86 -35.06 0.217 5273
 5275 3 -46.41 45.86 -34.93 0.285 5274
 5276 3 -46.54 45.89 -34.86 0.348 5275
 5277 3 -47.01 45.64 -34.75 0.147 5276
 5278 3 -47.18 45.58 -34.88 0.11 5277
 5279 3 -47.32 45.54 -34.95 0.144 5278
 5280 3 -47.46 45.48 -35.07 0.132 5279
 5281 3 -47.61 45.46 -35.22 0.151 5280
 5282 3 -47.69 45.35 -35.35 0.129 5281
 5283 3 -47.82 45.32 -35.42 0.14 5282
 5284 3 -47.91 45.28 -35.46 0.182 5283
 5285 3 -47.97 45.16 -35.6 0.136 5284
 5286 3 -48.12 45.07 -35.75 0.102 5285
 5287 3 -48.25 45.03 -35.82 0.13 5286
 5288 3 -48.43 44.96 -35.77 0.172 5287
 5289 3 -48.58 44.92 -35.74 0.186 5288
 5290 3 -48.82 44.93 -35.63 0.197 5289
 5291 3 -48.97 44.99 -35.56 0.218 5290
 5292 3 -49.12 45.03 -35.46 0.182 5291
 5293 3 -49.29 44.96 -35.35 0.161 5292
 5294 3 -49.43 44.97 -35.31 0.159 5293
 5295 3 -49.54 44.96 -35.31 0.107 5294
 5296 3 -49.72 44.95 -35.34 0.11 5295
 5297 3 -49.83 44.93 -35.32 0.104 5296
 5298 3 -50.02 45.04 -35.42 0.131 5297
 5299 3 -50.14 45.13 -35.49 0.124 5298
 5300 3 -50.43 45.11 -35.59 0.124 5299
 5301 3 -50.58 45.14 -35.68 0.163 5300
 5302 3 -50.71 45.18 -35.82 0.181 5301
 5303 3 -50.84 45.3 -35.97 0.149 5302
 5304 3 -50.87 45.28 -36.1 0.122 5303
 5305 3 -51.07 45.34 -36.42 0.159 5304
 5306 3 -51.21 45.34 -36.63 0.194 5305
 5307 3 -51.39 45.37 -36.78 0.195 5306
 5308 3 -51.5 45.37 -36.99 0.214 5307
 5309 3 -51.65 45.28 -37.21 0.136 5308
 5310 3 -51.71 45.2 -37.46 0.103 5309
 5311 3 -51.8 45.16 -37.57 0.089 5310
 5312 3 -51.87 45.09 -37.67 0.137 5311
 5313 3 -51.9 45.12 -37.86 0.241 5312
 5314 3 -51.98 45.17 -37.99 0.288 5313
 5315 3 -51.94 45.2 -38.13 0.262 5314
 5316 3 -51.97 45.09 -38.27 0.297 5315
 5317 3 -52.02 45.16 -38.39 0.243 5316
 5318 3 -52.08 45.12 -38.5 0.216 5317
 5319 3 -52.33 44.94 -38.72 0.136 5318
 5320 3 -52.44 44.94 -38.92 0.11 5319
 5321 3 -52.58 44.94 -39.1 0.144 5320
 5322 3 -52.72 44.95 -39.28 0.127 5321
 5323 3 -52.82 44.98 -39.5 0.113 5322
 5324 3 -52.86 44.95 -39.72 0.113 5323
 5325 3 -52.98 44.9 -39.81 0.113 5324
 5326 3 -53.11 44.91 -39.95 0.127 5325
 5327 3 -53.22 44.98 -40.1 0.147 5326
 5328 3 -53.25 44.98 -40.28 0.17 5327
 5329 3 -53.27 44.99 -40.52 0.16 5328
 5330 3 -53.36 45.05 -40.63 0.15 5329
 5331 3 -53.33 45.07 -40.84 0.13 5330
 5332 3 -53.34 45.08 -40.96 0.136 5331
 5333 3 -53.5 45.12 -41.14 0.146 5332
 5334 3 -53.59 45.26 -41.39 0.115 5333
 5335 3 -53.65 45.3 -41.53 0.128 5334
 5336 3 -53.72 45.4 -41.64 0.103 5335
 5337 3 -53.8 45.51 -41.71 0.119 5336
 5338 3 -53.9 45.62 -41.88 0.129 5337
 5339 3 -53.97 45.69 -42.03 0.14 5338
 5340 3 -54.04 45.77 -42.1 0.122 5339
 5341 3 -54.25 45.9 -42.25 0.136 5340
 5342 3 -54.34 46.05 -42.35 0.114 5341
 5343 3 -54.43 46.19 -42.46 0.155 5342
 5344 3 -54.57 46.29 -42.59 0.117 5343
 5345 3 -54.69 46.4 -42.7 0.158 5344
 5346 3 -54.79 46.45 -42.81 0.144 5345
 5347 3 -54.83 46.51 -42.9 0.152 5346
 5348 3 -54.94 46.58 -42.96 0.183 5347
 5349 3 -55.12 46.69 -42.93 0.141 5348
 5350 3 -55.3 46.76 -42.92 0.142 5349
 5351 3 -55.45 46.83 -42.92 0.142 5350
 5352 3 -55.63 46.9 -42.95 0.13 5351
 5353 3 -55.84 46.95 -42.92 0.111 5352
 5354 3 -56.01 47.04 -42.89 0.082 5353
 5355 3 -56.26 47.07 -42.86 0.144 5354
 5356 3 -56.41 47.13 -42.92 0.119 5355
 5357 3 -56.59 47.14 -43 0.128 5356
 5358 3 -56.74 47.13 -43.1 0.108 5357
 5359 3 -56.84 47.1 -43.17 0.117 5358
 5360 3 -56.98 47.08 -43.25 0.126 5359
 5361 3 -57.16 47.14 -43.32 0.118 5360
 5362 3 -57.3 47.14 -43.42 0.168 5361
 5363 3 -57.38 47.18 -43.56 0.145 5362
 5364 3 -57.49 47.25 -43.67 0.146 5363
 5365 3 -57.6 47.31 -43.78 0.122 5364
 5366 3 -57.67 47.44 -43.89 0.131 5365
 5367 3 -57.77 47.56 -43.99 0.147 5366
 5368 3 -57.87 47.72 -44.14 0.139 5367
 5369 3 -57.98 47.86 -44.32 0.151 5368
 5370 3 -58.13 48 -44.46 0.111 5369
 5371 3 -58.28 48.11 -44.61 0.162 5370
 5372 3 -58.52 48.29 -44.75 0.211 5371
 5373 3 -58.67 48.43 -44.85 0.153 5372
 5374 3 -58.84 48.6 -44.92 0.113 5373
 5375 3 -59.02 48.74 -45.03 0.133 5374
 5376 3 -59.2 48.87 -45.07 0.123 5375
 5377 3 -59.35 48.96 -45.06 0.104 5376
 5378 3 -59.55 49.06 -45.1 0.142 5377
 5379 3 -59.8 49.12 -45.14 0.145 5378
 5380 3 -60.01 49.07 -45.2 0.139 5379
 5381 3 -60.13 48.96 -45.28 0.162 5380
 5382 3 -60.26 48.88 -45.32 0.213 5381
 5383 3 -60.3 48.78 -45.42 0.276 5382
 5384 3 -60.42 48.74 -45.5 0.322 5383
 5385 3 -60.16 48.56 -45.79 0.165 5384
 5386 3 -60.2 48.38 -45.96 0.168 5385
 5387 3 -60.15 48.28 -46.03 0.127 5386
 5388 3 -60.1 48.12 -46.21 0.116 5387
 5389 3 -60.1 47.98 -46.38 0.128 5388
 5390 3 -60.88 48.77 -45.39 0.138 5384
 5391 3 -60.98 48.7 -45.4 0.146 5390
 5392 3 -61.12 48.6 -45.42 0.122 5391
 5393 3 -61.26 48.49 -45.45 0.116 5392
 5394 3 -61.4 48.38 -45.47 0.124 5393
 5395 3 -61.52 48.24 -45.53 0.092 5394
 5396 3 -61.65 48.16 -45.5 0.105 5395
 5397 3 -61.72 47.99 -45.59 0.08 5396
 5398 3 -61.8 47.91 -45.64 0.099 5397
 5399 3 -61.91 47.8 -45.63 0.107 5398
 5400 3 -61.97 47.66 -45.64 0.129 5399
 5401 3 -62.09 47.56 -45.65 0.139 5400
 5402 3 -62.12 47.48 -45.79 0.152 5401
 5403 3 -62.17 47.34 -45.89 0.143 5402
 5404 3 -62.3 47.23 -46 0.118 5403
 5405 3 -62.47 47.12 -45.96 0.121 5404
 5406 3 -62.67 47.11 -45.96 0.119 5405
 5407 3 -62.8 47.02 -45.93 0.166 5406
 5408 3 -62.94 46.91 -45.88 0.147 5407
 5409 3 -63.08 46.8 -45.85 0.137 5408
 5410 3 -63.22 46.67 -45.92 0.136 5409
 5411 3 -63.33 46.49 -45.95 0.157 5410
 5412 3 -63.5 46.29 -45.96 0.168 5411
 5413 3 -63.66 46.06 -45.81 0.173 5412
 5414 3 -63.79 45.91 -45.75 0.15 5413
 5415 3 -63.93 45.79 -45.75 0.142 5414
 5416 3 -63.98 45.67 -45.71 0.123 5415
 5417 3 -64.04 45.59 -45.68 0.129 5416
 5418 3 -64.12 45.44 -45.6 0.122 5417
 5419 3 -64.19 45.31 -45.54 0.105 5418
 5420 3 -64.15 45.12 -45.57 0.133 5419
 5421 3 -64.16 44.92 -45.57 0.132 5420
 5422 3 -64.15 44.74 -45.63 0.146 5421
 5423 3 -64.18 44.59 -45.67 0.128 5422
 5424 3 -64.19 44.42 -45.68 0.145 5423
 5425 3 -64.26 44.24 -45.7 0.138 5424
 5426 3 -64.33 44.05 -45.64 0.098 5425
 5427 3 -64.43 43.88 -45.54 0.13 5426
 5428 3 -64.47 43.72 -45.4 0.163 5427
 5429 3 -64.43 43.48 -45.31 0.165 5428
 5430 3 -64.39 43.23 -45.39 0.148 5429
 5431 3 -64.48 43.09 -45.56 0.198 5430
 5432 3 -64.54 42.95 -45.75 0.169 5431
 5433 3 -64.74 42.95 -45.95 0.171 5432
 5434 3 -64.91 42.95 -46.02 0.164 5433
 5435 3 -65.08 43.01 -46.07 0.125 5434
 5436 3 -65.38 43.01 -46.07 0.137 5435
 5437 3 -65.63 42.98 -46.11 0.14 5436
 5438 3 -65.91 43.04 -46.15 0.159 5437
 5439 3 -66.1 43.08 -46.29 0.125 5438
 5440 3 -66.24 43.19 -46.43 0.11 5439
 5441 3 -66.37 43.25 -46.59 0.143 5440
 5442 3 -66.55 43.36 -46.63 0.211 5441
 5443 3 -66.71 43.39 -46.71 0.265 5442
 5444 3 -66.8 43.44 -46.85 0.245 5443
 5445 3 -66.91 43.54 -46.96 0.191 5444
 5446 3 -67.11 43.69 -47.14 0.154 5445
 5447 3 -67.31 43.8 -47.21 0.13 5446
 5448 3 -67.56 43.9 -47.25 0.135 5447
 5449 3 -67.69 43.93 -47.32 0.15 5448
 5450 3 -67.81 44.01 -47.42 0.131 5449
 5451 3 -67.97 44.07 -47.46 0.16 5450
 5452 3 -68.16 44.09 -47.49 0.146 5451
 5453 3 -68.28 44.03 -47.47 0.131 5452
 5454 3 -68.47 44.03 -47.47 0.107 5453
 5455 3 -68.61 44.06 -47.43 0.097 5454
 5456 3 -68.73 44.04 -47.45 0.123 5455
 5457 3 -68.89 44.04 -47.57 0.144 5456
 5458 3 -69 44.1 -47.68 0.166 5457
 5459 3 -69.11 44.32 -47.88 0.166 5458
 5460 3 -69.14 44.54 -47.97 0.15 5459
 5461 3 -69.2 44.67 -48.03 0.164 5460
 5462 3 -69.25 44.81 -47.92 0.234 5461
 5463 3 -69.18 44.96 -47.74 0.269 5462
 5464 3 -69.18 45.17 -47.47 0.257 5463
 5465 3 -69.35 45.15 -47.34 0.178 5464
 5466 3 -69.75 43.77 -48.47 0.159 5459
 5467 3 -69.69 43.61 -48.6 0.144 5466
 5468 3 -69.69 43.5 -48.75 0.169 5467
 5469 3 -69.72 43.35 -48.75 0.153 5468
 5470 3 -69.71 43.27 -48.85 0.154 5469
 5471 3 -69.71 43.17 -48.81 0.13 5470
 5472 3 -69.72 42.96 -48.75 0.145 5471
 5473 3 -69.74 42.78 -48.71 0.167 5472
 5474 3 -69.77 42.57 -48.68 0.195 5473
 5475 3 -69.74 42.36 -48.57 0.194 5474
 5476 3 -69.76 42.18 -48.49 0.191 5475
 5477 3 -69.74 42.03 -48.39 0.154 5476
 5478 3 -69.72 41.88 -48.32 0.136 5477
 5479 3 -69.68 41.71 -48.32 0.155 5478
 5480 3 -69.71 41.57 -48.34 0.132 5479
 5481 3 -69.66 41.46 -48.42 0.1 5480
 5482 3 -69.6 41.32 -48.5 0.116 5481
 5483 3 -69.52 41.25 -48.68 0.133 5482
 5484 3 -69.18 41.17 -49 0.252 5483
 5485 3 -69.07 41.09 -48.92 0.000125 5484
 5486 3 -68.94 41.17 -49.31 0.177 5484
 5487 3 -68.8 41.18 -49.53 0.131 5486
 5488 3 -68.74 41.27 -49.75 0.136 5487
 5489 3 -68.71 41.29 -49.96 0.136 5488
 5490 3 -68.68 41.39 -50.1 0.146 5489
 5491 3 -68.63 41.45 -50.31 0.133 5490
 5492 3 -68.63 41.47 -50.43 0.15 5491
 5493 3 -68.65 41.57 -50.59 0.131 5492
 5494 3 -68.63 41.63 -50.77 0.147 5493
 5495 3 -68.57 41.64 -50.95 0.199 5494
 5496 3 -68.49 41.68 -51.13 0.192 5495
 5497 3 -68.35 41.74 -51.28 0.197 5496
 5498 3 -68.32 41.78 -51.42 0.207 5497
 5499 3 -68.13 42.03 -51.5 0.117 5498
 5500 3 -68.01 42.07 -51.57 0.145 5499
 5501 3 -67.88 42.04 -51.65 0.152 5500
 5502 3 -67.77 42 -51.74 0.186 5501
 5503 3 -67.68 41.93 -51.81 0.201 5502
 5504 3 -67.6 41.72 -51.89 0.21 5503
 5505 3 -67.51 41.64 -51.93 0.163 5504
 5506 3 -33.64 42.82 -33.07 0.213 5155
 5507 3 -33.75 42.87 -32.84 0.000125 5506
 5508 3 -33.74 42.9 -32.21 0.15 5506
 5509 3 -33.78 42.94 -32.07 0.172 5508
 5510 3 -33.86 42.98 -31.92 0.147 5509
 5511 3 -33.85 43.01 -31.78 0.132 5510
 5512 3 -33.9 43 -31.58 0.153 5511
 5513 3 -33.97 43.04 -31.42 0.159 5512
 5514 3 -34.06 43.08 -31.28 0.131 5513
 5515 3 -34.13 43.12 -31.16 0.147 5514
 5516 3 -34.25 43.23 -31.01 0.144 5515
 5517 3 -34.32 43.32 -30.85 0.184 5516
 5518 3 -34.39 43.4 -30.64 0.171 5517
 5519 3 -34.46 43.52 -30.42 0.186 5518
 5520 3 -34.58 43.66 -30.21 0.187 5519
 5521 3 -34.71 43.83 -29.94 0.196 5520
 5522 3 -34.76 43.91 -29.75 0.223 5521
 5523 3 -34.83 44.04 -29.53 0.193 5522
 5524 3 -34.94 44.14 -29.35 0.155 5523
 5525 3 -35.04 44.27 -29.21 0.149 5524
 5526 3 -35.12 44.39 -29.1 0.161 5525
 5527 3 -35.21 44.47 -29.03 0.172 5526
 5528 3 -35.33 44.61 -28.94 0.17 5527
 5529 3 -35.51 44.65 -28.92 0.123 5528
 5530 3 -35.62 44.69 -28.82 0.13 5529
 5531 3 -35.72 44.65 -28.71 0.113 5530
 5532 3 -35.79 44.68 -28.64 0.077 5531
 5533 3 -36.66 44.88 -29.21 0.438 5532
 5534 3 -36.72 44.79 -29.28 0.468 5533
 5535 3 -37.19 44.83 -30.03 0.137 5534
 5536 3 -37.33 44.82 -30.19 0.152 5535
 5537 3 -37.46 44.79 -30.32 0.114 5536
 5538 3 -37.44 44.79 -30.5 0.077 5537
 5539 3 -37.51 44.79 -30.6 0.095 5538
 5540 3 -37.54 44.78 -30.71 0.11 5539
 5541 3 -37.54 44.68 -30.87 0.124 5540
 5542 3 -37.62 44.64 -31.01 0.123 5541
 5543 3 -37.66 44.63 -31.12 0.157 5542
 5544 3 -37.64 44.54 -31.3 0.12 5543
 5545 3 -37.64 44.47 -31.46 0.143 5544
 5546 3 -37.58 44.31 -31.58 0.138 5545
 5547 3 -37.57 44.24 -31.78 0.145 5546
 5548 3 -37.59 44.2 -31.96 0.119 5547
 5549 3 -37.55 44.07 -32.1 0.116 5548
 5550 3 -37.51 43.96 -32.21 0.118 5549
 5551 3 -37.5 43.85 -32.34 0.092 5550
 5552 3 -37.4 43.78 -32.39 0.131 5551
 5553 3 -37.39 43.67 -32.53 0.16 5552
 5554 3 -37.33 43.53 -32.78 0.179 5553
 5555 3 -37.28 43.36 -33 0.179 5554
 5556 3 -37.28 43.14 -33.2 0.158 5555
 5557 3 -37.26 42.99 -33.32 0.132 5556
 5558 3 -37.28 42.86 -33.49 0.112 5557
 5559 3 -37.28 42.71 -33.57 0.124 5558
 5560 3 -37.21 42.53 -33.65 0.173 5559
 5561 3 -37.14 42.39 -33.82 0.197 5560
 5562 3 -37.06 42.2 -33.96 0.157 5561
 5563 3 -37.03 42 -34.06 0.128 5562
 5564 3 -37.06 41.89 -34.07 0.182 5563
 5565 3 -37 41.75 -34.11 0.208 5564
 5566 3 -36.86 41.61 -34.18 0.147 5565
 5567 3 -36.72 41.46 -34.24 0.128 5566
 5568 3 -36.64 41.28 -34.33 0.115 5567
 5569 3 -36.5 41.2 -34.38 0.121 5568
 5570 3 -36.39 41.06 -34.39 0.142 5569
 5571 3 -36.35 40.97 -34.45 0.155 5570
 5572 3 -36.25 40.89 -34.49 0.146 5571
 5573 3 -36.17 40.78 -34.62 0.171 5572
 5574 3 -36.13 40.6 -34.84 0.119 5573
 5575 3 -36.03 40.45 -34.99 0.127 5574
 5576 3 -36.02 40.28 -35.16 0.155 5575
 5577 3 -35.98 40.14 -35.35 0.153 5576
 5578 3 -36.02 40.07 -35.59 0.146 5577
 5579 3 -36.02 39.96 -35.66 0.133 5578
 5580 3 -35.89 39.85 -35.78 0.143 5579
 5581 3 -35.85 39.82 -35.88 0.204 5580
 5582 3 -35.85 39.68 -35.99 0.228 5581
 5583 3 -35.75 39.61 -36.09 0.174 5582
 5584 3 -35.74 39.53 -36.26 0.179 5583
 5585 3 -35.7 39.46 -36.42 0.153 5584
 5586 3 -35.73 39.4 -36.66 0.124 5585
 5587 3 -35.74 39.36 -36.85 0.134 5586
 5588 3 -35.78 39.33 -36.99 0.134 5587
 5589 3 -35.77 39.29 -37.12 0.157 5588
 5590 3 -35.91 39.28 -37.34 0.166 5589
 5591 3 -36 39.22 -37.58 0.152 5590
 5592 3 -36.1 39.15 -37.77 0.161 5591
 5593 3 -36.19 39.07 -37.95 0.122 5592
 5594 3 -36.31 39 -38.13 0.153 5593
 5595 3 -36.42 38.92 -38.24 0.13 5594
 5596 3 -36.49 38.83 -38.35 0.153 5595
 5597 3 -36.56 38.71 -38.49 0.16 5596
 5598 3 -36.63 38.65 -38.56 0.2 5597
 5599 3 -36.74 38.57 -38.74 0.184 5598
 5600 3 -36.8 38.46 -38.8 0.169 5599
 5601 3 -36.88 38.45 -38.95 0.143 5600
 5602 3 -36.95 38.45 -39.16 0.143 5601
 5603 3 -37 38.46 -39.31 0.125 5602
 5604 3 -37.14 38.42 -39.41 0.165 5603
 5605 3 -37.24 38.46 -39.7 0.164 5604
 5606 3 -37.34 38.53 -39.83 0.135 5605
 5607 3 -37.39 38.67 -39.99 0.119 5606
 5608 3 -37.48 38.75 -40.14 0.138 5607
 5609 3 -37.48 38.9 -40.27 0.157 5608
 5610 3 -37.49 39.01 -40.48 0.121 5609
 5611 3 -37.49 39.15 -40.59 0.151 5610
 5612 3 -37.55 39.33 -40.77 0.142 5611
 5613 3 -37.52 39.46 -40.83 0.123 5612
 5614 3 -37.55 39.72 -40.96 0.1 5613
 5615 3 -37.53 39.95 -41.09 0.178 5614
 5616 3 -37.52 40.14 -41.2 0.185 5615
 5617 3 -37.49 40.36 -41.35 0.195 5616
 5618 3 -37.48 40.57 -41.56 0.205 5617
 5619 3 -37.5 40.75 -41.62 0.153 5618
 5620 3 -37.51 41 -41.7 0.089 5619
 5621 3 -37.5 41.14 -41.76 0.107 5620
 5622 3 -37.51 41.28 -41.83 0.118 5621
 5623 3 -37.51 41.42 -41.95 0.141 5622
 5624 3 -37.56 41.59 -42 0.111 5623
 5625 3 -37.65 41.7 -42.03 0.114 5624
 5626 3 -37.79 41.85 -42.27 0.154 5625
 5627 3 -37.96 41.99 -42.35 0.228 5626
 5628 3 -38.03 42.06 -42.46 0.236 5627
 5629 3 -38.06 42.2 -42.81 0.154 5628
 5630 3 -38.13 42.27 -42.95 0.142 5629
 5631 3 -38.1 42.31 -43.1 0.117 5630
 5632 3 -38.15 42.35 -43.25 0.111 5631
 5633 3 -38.21 42.37 -43.4 0.117 5632
 5634 3 -38.31 42.49 -43.57 0.127 5633
 5635 3 -38.39 42.56 -43.71 0.097 5634
 5636 3 -38.46 42.63 -43.82 0.094 5635
 5637 3 -38.57 42.67 -43.92 0.128 5636
 5638 3 -38.71 42.75 -44 0.135 5637
 5639 3 -38.83 42.71 -44.1 0.139 5638
 5640 3 -38.9 42.74 -44.25 0.145 5639
 5641 3 -39 42.74 -44.45 0.113 5640
 5642 3 -39.13 42.71 -44.57 0.131 5641
 5643 3 -39.2 42.67 -44.71 0.133 5642
 5644 3 -39.31 42.59 -44.84 0.149 5643
 5645 3 -39.46 42.48 -44.97 0.138 5644
 5646 3 -39.61 42.41 -45.06 0.164 5645
 5647 3 -39.71 42.31 -45.17 0.178 5646
 5648 3 -39.8 42.25 -45.31 0.155 5647
 5649 3 -39.91 42.19 -45.45 0.142 5648
 5650 3 -39.98 42.03 -45.52 0.155 5649
 5651 3 -40.11 41.98 -45.57 0.141 5650
 5652 3 -40.26 41.93 -45.74 0.154 5651
 5653 3 -40.39 41.83 -45.82 0.148 5652
 5654 3 -40.62 41.76 -45.96 0.146 5653
 5655 3 -40.86 41.76 -45.99 0.118 5654
 5656 3 -40.98 41.69 -46.07 0.109 5655
 5657 3 -41.08 41.63 -46.13 0.142 5656
 5658 3 -41.22 41.51 -46.17 0.138 5657
 5659 3 -41.4 41.51 -46.28 0.191 5658
 5660 3 -41.58 41.62 -46.4 0.164 5659
 5661 3 -41.72 41.68 -46.53 0.133 5660
 5662 3 -41.83 41.74 -46.64 0.093 5661
 5663 3 -41.97 41.8 -46.78 0.127 5662
 5664 3 -42.19 41.88 -46.81 0.123 5663
 5665 3 -42.37 41.94 -46.89 0.122 5664
 5666 3 -42.61 41.94 -46.92 0.138 5665
 5667 3 -42.8 41.9 -46.92 0.167 5666
 5668 3 -42.98 41.91 -46.89 0.187 5667
 5669 3 -43.19 41.96 -46.89 0.23 5668
 5670 3 -43.34 42.03 -46.95 0.287 5669
 5671 3 -43.54 42.14 -47.11 0.247 5670
 5672 3 -43.65 42.35 -47.45 0.167 5671
 5673 3 -43.73 42.42 -47.61 0.128 5672
 5674 3 -43.79 42.5 -47.77 0.131 5673
 5675 3 -43.86 42.58 -47.92 0.129 5674
 5676 3 -43.94 42.61 -48.09 0.121 5675
 5677 3 -43.97 42.68 -48.21 0.12 5676
 5678 3 -44.04 42.72 -48.39 0.126 5677
 5679 3 -44.07 42.75 -48.5 0.126 5678
 5680 3 -44.02 42.83 -48.63 0.139 5679
 5681 3 -44.01 42.9 -48.79 0.134 5680
 5682 3 -44.01 43 -48.96 0.166 5681
 5683 3 -43.97 43.15 -49.09 0.126 5682
 5684 3 -43.9 43.21 -49.15 0.194 5683
 5685 3 -43.86 43.25 -49.29 0.204 5684
 5686 3 -43.77 43.42 -49.35 0.211 5685
 5687 3 -43.76 43.69 -49.5 0.182 5686
 5688 3 -43.72 43.86 -49.7 0.124 5687
 5689 3 -43.66 43.96 -49.82 0.135 5688
 5690 3 -43.6 44 -49.96 0.102 5689
 5691 3 -43.49 44.1 -50.11 0.098 5690
 5692 3 -43.47 44.14 -50.24 0.087 5691
 5693 3 -43.37 44.22 -50.32 0.092 5692
 5694 3 -43.28 44.29 -50.42 0.102 5693
 5695 3 -43.2 44.36 -50.53 0.117 5694
 5696 3 -43.15 44.48 -50.67 0.151 5695
 5697 3 -43.08 44.68 -50.81 0.129 5696
 5698 3 -43.06 44.85 -50.75 0.123 5697
 5699 3 -43.09 44.94 -50.71 0.146 5698
 5700 3 -43.16 45.07 -50.67 0.199 5699
 5701 3 -43.19 45.23 -50.72 0.273 5700
 5702 3 -43.24 45.36 -50.78 0.35 5701
 5703 3 -43.38 45.5 -50.77 0.395 5702
 5704 3 -43.47 45.62 -50.71 0.381 5703
 5705 3 -43.67 45.72 -50.71 0.247 5704
 5706 3 -43.85 45.79 -50.53 0.129 5705
 5707 3 -44.02 45.8 -50.49 0.092 5706
 5708 3 -44.2 45.85 -50.46 0.116 5707
 5709 3 -44.4 45.86 -50.45 0.184 5708
 5710 3 -44.62 45.9 -50.47 0.204 5709
 5711 3 -44.77 45.97 -50.59 0.192 5710
 5712 3 -44.98 46.01 -50.75 0.138 5711
 5713 3 -45.09 46 -50.84 0.138 5712
 5714 3 -45.27 45.9 -50.81 0.154 5713
 5715 3 -45.52 45.86 -50.75 0.139 5714
 5716 3 -45.69 45.85 -50.65 0.139 5715
 5717 3 -45.91 45.77 -50.5 0.165 5716
 5718 3 -46.09 45.63 -50.32 0.195 5717
 5719 3 -46.27 45.5 -50.24 0.184 5718
 5720 3 -46.33 45.38 -50.17 0.202 5719
 5721 3 -46.38 45.27 -50.07 0.188 5720
 5722 3 -46.52 45.1 -49.95 0.149 5721
 5723 3 -46.53 44.92 -49.86 0.096 5722
 5724 3 -46.53 44.74 -49.72 0.137 5723
 5725 3 -46.58 44.6 -49.59 0.122 5724
 5726 3 -46.63 44.49 -49.46 0.128 5725
 5727 3 -46.73 44.34 -49.32 0.159 5726
 5728 3 -46.78 44.28 -49.21 0.19 5727
 5729 3 -46.97 44.09 -49.04 0.21 5728
 5730 3 -47.23 43.91 -48.96 0.159 5729
 5731 3 -47.28 43.74 -48.92 0.115 5730
 5732 3 -47.29 43.59 -48.9 0.115 5731
 5733 3 -47.26 43.42 -48.92 0.122 5732
 5734 3 -47.26 43.29 -48.92 0.124 5733
 5735 3 -47.22 43.14 -48.92 0.138 5734
 5736 3 -47.12 42.96 -48.99 0.146 5735
 5737 3 -47.02 42.82 -49.03 0.134 5736
 5738 3 -46.97 42.68 -49.06 0.128 5737
 5739 3 -46.89 42.54 -49.03 0.149 5738
 5740 3 -46.76 42.39 -48.92 0.174 5739
 5741 3 -46.64 42.27 -48.88 0.183 5740
 5742 3 -46.51 42.07 -48.82 0.162 5741
 5743 3 -46.4 41.89 -48.67 0.171 5742
 5744 3 -46.29 41.71 -48.6 0.142 5743
 5745 3 -46.12 41.5 -48.46 0.146 5744
 5746 3 -46.02 41.35 -48.38 0.132 5745
 5747 3 -45.94 41.2 -48.38 0.135 5746
 5748 3 -45.79 41.05 -48.23 0.162 5747
 5749 3 -45.69 40.89 -48.19 0.168 5748
 5750 3 -45.58 40.79 -48.17 0.131 5749
 5751 3 -45.54 40.61 -48.12 0.147 5750
 5752 3 -45.49 40.5 -48.09 0.12 5751
 5753 3 -45.47 40.35 -48.06 0.14 5752
 5754 3 -45.47 40.18 -48.06 0.136 5753
 5755 3 -45.43 39.98 -47.99 0.158 5754
 5756 3 -45.35 39.79 -47.85 0.133 5755
 5757 3 -45.24 39.65 -47.77 0.129 5756
 5758 3 -45.1 39.55 -47.74 0.196 5757
 5759 3 -45.01 39.36 -47.59 0.249 5758
 5760 3 -44.95 39.22 -47.41 0.239 5759
 5761 3 -44.89 39.08 -47.26 0.243 5760
 5762 3 -44.82 38.86 -47.14 0.179 5761
 5763 3 -44.75 38.64 -47.02 0.133 5762
 5764 3 -44.61 38.53 -46.98 0.123 5763
 5765 3 -44.49 38.42 -46.91 0.13 5764
 5766 3 -44.4 38.28 -46.74 0.147 5765
 5767 3 -44.36 38.22 -46.62 0.153 5766
 5768 3 -44.22 38.1 -46.45 0.135 5767
 5769 3 -44.18 38.01 -46.35 0.12 5768
 5770 3 -44.11 37.93 -46.2 0.142 5769
 5771 3 -44.03 37.8 -46.1 0.173 5770
 5772 3 -43.96 37.78 -45.98 0.17 5771
 5773 3 -43.78 37.69 -45.84 0.138 5772
 5774 3 -43.74 37.61 -45.76 0.145 5773
 5775 3 -43.68 37.5 -45.6 0.092 5774
 5776 3 -43.62 37.44 -45.49 0.106 5775
 5777 3 -43.55 37.33 -45.37 0.134 5776
 5778 3 -43.45 37.19 -45.23 0.161 5777
 5779 3 -43.38 37.05 -45.09 0.202 5778
 5780 3 -43.3 36.83 -44.96 0.211 5779
 5781 3 -43.2 36.76 -44.89 0.188 5780
 5782 3 -43.19 36.37 -44.71 0.116 5781
 5783 3 -43.16 36.2 -44.7 0.147 5782
 5784 3 -43.17 36.05 -44.63 0.151 5783
 5785 3 -43.16 35.87 -44.7 0.159 5784
 5786 3 -43.24 35.73 -44.66 0.204 5785
 5787 3 -43.24 35.59 -44.66 0.302 5786
 5788 3 -43.24 35.48 -44.71 0.393 5787
 5789 3 -43.32 35.4 -44.81 0.465 5788
 5790 3 -43.39 35.33 -44.88 0.436 5789
 5791 3 -43.35 35.18 -44.95 0.446 5790
 5792 3 -43.35 35.14 -45.06 0.428 5791
 5793 3 -43.05 35.27 -45.52 0.205 5792
 5794 3 -42.85 35.41 -45.77 0.155 5793
 5795 3 -42.8 35.54 -45.81 0.215 5794
 5796 3 -42.66 35.43 -46.06 0.163 5795
 5797 3 -42.6 35.52 -46.21 0.158 5796
 5798 3 -42.5 35.62 -46.33 0.227 5797
 5799 3 -42.41 35.69 -46.41 0.282 5798
 5800 3 -42.5 36.05 -46.46 0.159 5799
 5801 3 -42.63 36.23 -46.49 0.14 5800
 5802 3 -42.69 36.37 -46.51 0.14 5801
 5803 3 -42.82 36.56 -46.49 0.148 5802
 5804 3 -42.95 36.74 -46.56 0.136 5803
 5805 3 -43.03 36.87 -46.56 0.14 5804
 5806 3 -43.09 37 -46.58 0.151 5805
 5807 3 -43.17 37.15 -46.59 0.125 5806
 5808 3 -43.23 37.28 -46.6 0.164 5807
 5809 3 -43.31 37.46 -46.67 0.161 5808
 5810 3 -43.42 37.64 -46.69 0.13 5809
 5811 3 -43.5 37.79 -46.71 0.135 5810
 5812 3 -43.71 38 -46.87 0.155 5811
 5813 3 -43.75 38.15 -46.91 0.164 5812
 5814 3 -43.82 38.32 -47.05 0.173 5813
 5815 3 -43.86 38.47 -47.13 0.157 5814
 5816 3 -43.79 38.65 -47.17 0.121 5815
 5817 3 -43.82 38.86 -47.27 0.121 5816
 5818 3 -43.85 39.04 -47.45 0.184 5817
 5819 3 -43.86 39.25 -47.63 0.159 5818
 5820 3 -43.86 39.39 -47.7 0.194 5819
 5821 3 -43.86 39.55 -47.84 0.152 5820
 5822 3 -43.86 39.72 -47.91 0.175 5821
 5823 3 -43.82 39.89 -48.05 0.129 5822
 5824 3 -43.76 40.04 -48.1 0.108 5823
 5825 3 -43.71 40.14 -48.13 0.121 5824
 5826 3 -43.64 40.28 -48.2 0.141 5825
 5827 3 -43.56 40.4 -48.3 0.161 5826
 5828 3 -43.52 40.61 -48.45 0.212 5827
 5829 3 -43.55 40.79 -48.66 0.182 5828
 5830 3 -43.55 40.87 -48.95 0.12 5829
 5831 3 -43.57 40.97 -49.12 0.102 5830
 5832 3 -43.61 41 -49.26 0.09 5831
 5833 3 -43.65 41.1 -49.38 0.143 5832
 5834 3 -43.71 41.22 -49.52 0.147 5833
 5835 3 -43.76 41.28 -49.68 0.177 5834
 5836 3 -43.79 41.33 -49.85 0.152 5835
 5837 3 -43.84 41.43 -49.96 0.124 5836
 5838 3 -43.89 41.54 -50.11 0.088 5837
 5839 3 -43.94 41.62 -50.25 0.114 5838
 5840 3 -43.94 41.75 -50.46 0.14 5839
 5841 3 -43.93 41.85 -50.64 0.109 5840
 5842 3 -43.91 41.9 -50.75 0.087 5841
 5843 3 -43.97 41.96 -50.81 0.125 5842
 5844 3 -44.07 42.05 -50.92 0.138 5843
 5845 3 -44.04 42.04 -51.09 0.144 5844
 5846 3 -44.04 42.05 -51.24 0.127 5845
 5847 3 -44.02 42.14 -51.38 0.156 5846
 5848 3 -44.05 42.23 -51.56 0.179 5847
 5849 3 -44.09 42.25 -51.77 0.157 5848
 5850 3 -44.07 42.35 -51.97 0.119 5849
 5851 3 -44.05 42.4 -52.18 0.09 5850
 5852 3 -43.97 42.4 -52.31 0.118 5851
 5853 3 -43.89 42.47 -52.42 0.16 5852
 5854 3 -43.89 42.43 -52.6 0.116 5853
 5855 3 -43.87 42.37 -52.68 0.08 5854
 5856 3 -43.8 42.35 -52.82 0.137 5855
 5857 3 -43.79 42.33 -52.96 0.225 5856
 5858 3 -43.87 42.35 -53.07 0.301 5857
 5859 3 -43.94 42.33 -53.15 0.388 5858
 5860 3 -44.22 42.72 -53.15 0.289 5859
 5861 3 -44.36 42.83 -53.22 0.306 5860
 5862 3 -44.41 42.86 -53.39 0.285 5861
 5863 3 -44.3 42.94 -53.6 0.2 5862
 5864 3 -44.25 43.1 -53.74 0.165 5863
 5865 3 -44.19 43.18 -53.92 0.138 5864
 5866 3 -44.04 43.25 -54.02 0.148 5865
 5867 3 -43.97 43.32 -54.1 0.183 5866
 5868 3 -43.9 43.33 -54.28 0.191 5867
 5869 3 -43.83 43.68 -54.21 0.131 5868
 5870 3 -43.91 43.83 -54.28 0.115 5869
 5871 3 -43.95 44.04 -54.28 0.182 5870
 5872 3 -43.98 44.22 -54.31 0.236 5871
 5873 3 -43.95 44.42 -54.34 0.33 5872
 5874 3 -43.98 44.55 -54.39 0.388 5873
 5875 3 -43.97 44.73 -54.46 0.465 5874
 5876 3 -43.95 44.86 -54.46 0.552 5875
 5877 3 -43.85 44.92 -54.54 0.643 5876
 5878 3 -43.76 44.93 -54.59 0.675 5877
 5879 3 -44.72 45.04 -54.67 0.182 5878
 5880 3 -44.91 44.9 -54.67 0.13 5879
 5881 3 -45.02 44.88 -54.67 0.17 5880
 5882 3 -43.7 44.93 -54.46 0.513 5878
 5883 3 -43.26 44.75 -53.56 0.381 5882
 5884 3 -43.4 44.36 -53.35 0.1 5883
 5885 3 -43.47 44.25 -53.43 0.123 5884
 5886 3 -43.19 44.96 -53.53 0.424 5883
 5887 3 -43.34 45.61 -53.95 0.246 5886
 5888 3 -43.13 45.68 -53.77 0.163 5887
 5889 3 -43.1 45.79 -53.71 0.197 5888
 5890 3 -43.16 45.87 -54 0.062 5889
 5891 3 -43.23 45.92 -54.1 0.07 5890
 5892 3 -42.9 45.79 -53.67 0.075 5891
 5893 3 -42.88 45.8 -53.52 0.053 5892
 5894 3 -42.84 45.8 -53.38 0.096 5893
 5895 3 -42.83 45.79 -53.25 0.137 5894
 5896 3 -42.72 45.79 -53.02 0.133 5895
 5897 3 -42.66 45.86 -52.92 0.193 5896
 5898 3 -42.45 45.9 -52.81 0.199 5897
 5899 3 -42.27 46 -52.81 0.18 5898
 5900 3 -42.13 46.2 -52.77 0.165 5899
 5901 3 -42.06 46.34 -52.79 0.241 5900
 5902 3 -41.95 46.49 -52.89 0.269 5901
 5903 3 -41.7 46.51 -52.96 0.25 5902
 5904 3 -41.63 46.45 -53.02 0.352 5903
 5905 3 -41.59 46.3 -53.18 0.362 5904
 5906 3 -41.34 46.26 -53.17 0.488 5905
 5907 3 -41.26 45.84 -52.85 0.204 5906
 5908 3 -41.4 45.74 -52.56 0.203 5907
 5909 3 -41.3 46.43 -53.32 0.587 5906
 5910 3 -40.98 46.37 -53.2 0.508 5909
 5911 3 -40.83 46.34 -53.17 0.518 5910
 5912 3 -40.67 46.34 -53.14 0.483 5911
 5913 3 -40.74 46.48 -53.6 0.162 5912
 5914 3 -40.52 46.3 -53.03 0.298 5912
 5915 3 -40.96 47.09 -52.82 0.14 5914
 5916 3 -40.93 47.23 -52.77 0.106 5915
 5917 3 -40.4 46.23 -52.89 0.338 5914
 5918 3 -40.13 46.05 -52.79 0.326 5917
 5919 3 -40.02 46.05 -52.78 0.365 5918
 5920 3 -39.77 46.16 -52.96 0.252 5919
 5921 3 -39.69 45.84 -53.07 0.145 5920
 5922 3 -39.58 45.72 -53.06 0.105 5921
 5923 3 -39.48 45.65 -53.03 0.079 5922
 5924 3 -39.34 45.59 -53.04 0.117 5923
 5925 3 -39.17 45.51 -53 0.159 5924
 5926 3 -39.03 45.46 -53 0.202 5925
 5927 3 -38.94 45.41 -53.02 0.197 5926
 5928 3 -38.74 45.37 -53 0.141 5927
 5929 3 -38.62 45.31 -53.06 0.105 5928
 5930 3 -39.63 46.24 -52.96 0.196 5920
 5931 3 -39.35 46.08 -53.07 0.135 5930
 5932 3 -39.2 46.01 -53.02 0.068 5931
 5933 3 -39.01 45.94 -52.96 0.128 5932
 5934 3 -38.87 45.89 -52.96 0.148 5933
 5935 3 -38.73 45.88 -53.15 0.138 5934
 5936 3 -38.7 45.81 -53.22 0.174 5935
 5937 3 -40.31 46.19 -52.82 0.338 5917
 5938 3 -40.38 46.27 -52.89 0.298 5937
 5939 3 -42.28 46.51 -52.81 0.104 5902
 5940 3 -42.47 46.67 -52.85 0.143 5939
 5941 3 -42.42 46.79 -52.85 0.184 5940
 5942 3 -43.05 45.79 -53.36 0.105 5889
 5943 3 -43.02 45.83 -53.21 0.079 5942
 5944 3 -43.02 44.76 -53.14 0.497 5886
 5945 3 -42.6 44.36 -53.1 0.328 5944
 5946 3 -42.37 44.17 -53.14 0.303 5945
 5947 3 -42.27 44.03 -53.1 0.362 5946
 5948 3 -42.13 43.99 -52.93 0.417 5947
 5949 3 -41.97 43.94 -52.77 0.427 5948
 5950 3 -41.87 43.88 -52.7 0.43 5949
 5951 3 -41.8 43.77 -52.52 0.402 5950
 5952 3 -41.76 43.73 -52.32 0.422 5951
 5953 3 -41.3 43.8 -52.67 0.103 5952
 5954 3 -41.22 43.7 -52.78 0.095 5953
 5955 3 -41.16 43.58 -52.82 0.111 5954
 5956 3 -41.02 43.48 -52.7 0.102 5955
 5957 3 -41.71 43.65 -52.21 0.381 5952
 5958 3 -41.69 43.51 -52.11 0.482 5957
 5959 3 -41.83 43.58 -51.67 0.386 5958
 5960 3 -41.69 43.56 -51.64 0.518 5959
 5961 3 -40.83 43.7 -51.71 0.151 5960
 5962 3 -40.73 43.66 -51.72 0.117 5961
 5963 3 -40.57 43.62 -51.82 0.168 5962
 5964 3 -40.4 43.49 -51.95 0.19 5963
 5965 3 -40.21 43.34 -52.03 0.259 5964
 5966 3 -40.09 43.29 -52 0.296 5965
 5967 3 -40 43.16 -51.93 0.297 5966
 5968 3 -39.83 43.04 -51.85 0.283 5967
 5969 3 -39.73 42.88 -51.78 0.299 5968
 5970 3 -39.66 42.73 -51.57 0.287 5969
 5971 3 -39.59 42.68 -51.46 0.296 5970
 5972 3 -39.48 42.47 -51.45 0.091 5971
 5973 3 -39.43 42.37 -51.39 0.079 5972
 5974 3 -39.4 42.34 -51.28 0.000125 5973
 5975 3 -39.97 42.7 -51.07 0.097 5971
 5976 3 -39.94 42.63 -50.96 0.109 5975
 5977 3 -39.9 42.55 -50.84 0.113 5976
 5978 3 -39.87 42.56 -50.71 0.091 5977
 5979 3 -41.87 43.48 -51.47 0.41 5960
 5980 3 -41.44 43.94 -52.14 0.117 5979
 5981 3 -41.44 43.98 -52.27 0.082 5980
 5982 3 -41.45 44.12 -52.25 0.147 5981
 5983 3 -41.34 44.11 -52.06 0.086 5982
 5984 3 -41.34 44.16 -51.97 0.105 5983
 5985 3 -41.35 44.19 -51.85 0.08 5984
 5986 3 -41.3 44.22 -51.67 0.103 5985
 5987 3 -41.6 44.2 -52.32 0.151 5982
 5988 3 -41.66 44.24 -52.21 0.095 5987
 5989 3 -41.73 43.91 -52.07 0.057 5980
 5990 3 -41.97 43.38 -51.36 0.481 5979
 5991 3 -42.26 43.22 -51.67 0.221 5990
 5992 3 -42.16 43.19 -51.89 0.186 5991
 5993 3 -42.14 43.34 -50.89 0.428 5990
 5994 3 -42.57 43.48 -50.86 0.08 5993
 5995 3 -41.98 43.26 -50.77 0.319 5993
 5996 3 -41.83 43.13 -50.42 0.29 5995
 5997 3 -41.66 42.99 -50.32 0.243 5996
 5998 3 -41.46 42.87 -50.24 0.133 5997
 5999 3 -41.47 42.83 -50.11 0.06 5998
 6000 3 -41.9 43.22 -50.7 0.319 5995
 6001 3 -42.36 43.08 -50.92 0.12 6000
 6002 3 -42.37 43.61 -52.65 0.11 5950
 6003 3 -42.44 43.58 -52.57 0.12 6002
 6004 3 -43.63 44.92 -54.35 0.513 6003
 6005 3 -43.77 44.42 -55.07 0.076 6004
 6006 3 -43.34 44.93 -55.1 0.239 5882
 6007 3 -43.34 45.08 -55.38 0.183 6006
 6008 3 -43.27 45.23 -55.59 0.234 6007
 6009 3 -43.58 45.42 -55.68 0.079 6008
 6010 3 -43.63 45.48 -55.77 0.095 6009
 6011 3 -43.66 45.51 -55.92 0.112 6010
 6012 3 -42.81 44.68 -55.09 0.112 6007
 6013 3 -43.71 43.25 -54.53 0.178 5868
 6014 3 -43.64 43.19 -54.71 0.136 6013
 6015 3 -43.51 43.18 -54.85 0.13 6014
 6016 3 -43.44 43.25 -54.93 0.047 6015
 6017 3 -43.97 41.94 -53.24 0.397 5859
 6018 3 -44.08 41.86 -53.27 0.545 6017
 6019 3 -44.18 41.85 -53.35 0.665 6018
 6020 3 -44.25 41.79 -53.39 0.753 6019
 6021 3 -44.58 41.79 -53.38 0.804 6020
 6022 3 -44.93 41.92 -52.74 0.099 6021
 6023 3 -45 41.97 -52.68 0.000125 6022
 6024 3 -44.69 41.9 -53.43 0.712 6021
 6025 3 -44.96 42.04 -53.52 0.702 6024
 6026 3 -45.33 42.61 -53.6 0.593 6025
 6027 3 -45.41 42.67 -53.67 0.601 6026
 6028 3 -45.5 42.72 -53.6 0.492 6027
 6029 3 -45.8 42.46 -53.43 0.094 6028
 6030 3 -45.76 42.46 -53.54 0.037 6029
 6031 3 -45.52 42.96 -53.45 0.4 6028
 6032 3 -45.62 43.31 -53.02 0.214 6031
 6033 3 -45.84 43.18 -53 0.218 6032
 6034 3 -45.94 43.31 -52.85 0.177 6033
 6035 3 -45.97 43.39 -52.7 0.221 6034
 6036 3 -45.98 43.35 -52.57 0.227 6035
 6037 3 -46.05 43.6 -52.53 0.142 6036
 6038 3 -45.77 43.49 -53.28 0.165 6033
 6039 3 -45.87 43.6 -53.24 0.179 6038
 6040 3 -45.88 43.75 -53.35 0.175 6039
 6041 3 -45.94 43.89 -53.42 0.168 6040
 6042 3 -45.91 44.04 -53.38 0.115 6041
 6043 3 -45.91 44.14 -53.31 0.098 6042
 6044 3 -45.91 44.28 -53.27 0.086 6043
 6045 3 -45.97 44.39 -53.21 0.13 6044
 6046 3 -46.05 44.53 -53.32 0.112 6045
 6047 3 -46.22 44.66 -53.32 0.126 6046
 6048 3 -46.34 44.84 -53.31 0.126 6047
 6049 3 -46.41 45 -53.25 0.134 6048
 6050 3 -46.42 45.11 -53.21 0.155 6049
 6051 3 -46.35 45.24 -53.21 0.117 6050
 6052 3 -45.62 43.57 -53.02 0.092 6032
 6053 3 -45.54 42.71 -53.54 0.202 6031
 6054 3 -45.58 42.53 -53.64 0.087 6053
 6055 3 -44.79 41.44 -53.4 0.265 6025
 6056 3 -44.79 41.33 -53.46 0.17 6055
 6057 3 -44.94 41.32 -53.67 0.077 6056
 6058 3 -45.04 41.28 -53.78 0.099 6057
 6059 3 -43.82 40.83 -53.34 0.185 6024
 6060 3 -43.71 40.6 -53.34 0.174 6059
 6061 3 -43.68 40.43 -53.41 0.217 6060
 6062 3 -43.51 40.33 -53.39 0.229 6061
 6063 3 -43.54 40.22 -53.46 0.31 6062
 6064 3 -43.56 40.08 -53.48 0.283 6063
 6065 3 -43.51 39.93 -53.53 0.32 6064
 6066 3 -43.54 39.83 -53.56 0.316 6065
 6067 3 -43.46 39.71 -53.41 0.366 6066
 6068 3 -43.32 39.53 -53.31 0.418 6067
 6069 3 -43.32 39.4 -53.24 0.515 6068
 6070 3 -43.28 39.3 -53.27 0.634 6069
 6071 3 -43.39 39.18 -53.31 0.818 6070
 6072 3 -43.25 39.6 -52.49 0.242 6071
 6073 3 -43.21 39.69 -52.38 0.305 6072
 6074 3 -43.1 39.68 -52.35 0.357 6073
 6075 3 -42.89 39.25 -52.34 0.122 6074
 6076 3 -42.82 39.15 -52.39 0.122 6075
 6077 3 -43.22 39.75 -52.23 0.353 6074
 6078 3 -42.78 39.75 -52.8 0.152 6077
 6079 3 -42.74 39.83 -52.67 0.168 6078
 6080 3 -42.65 39.9 -52.63 0.103 6079
 6081 3 -43.38 39.79 -52.08 0.368 6077
 6082 3 -43.47 39.85 -51.98 0.44 6081
 6083 3 -43.49 39.85 -51.84 0.519 6082
 6084 3 -43.46 39.79 -51.69 0.525 6083
 6085 3 -42.83 40.12 -51.83 0.15 6084
 6086 3 -42.9 40.25 -51.95 0.16 6085
 6087 3 -42.89 40.39 -52.05 0.103 6086
 6088 3 -42.83 40.5 -51.92 0.08 6087
 6089 3 -42.82 40.43 -51.74 0.062 6088
 6090 3 -42.78 40.3 -51.66 0.069 6089
 6091 3 -43.47 39.71 -51.48 0.434 6084
 6092 3 -43.47 39.61 -51.1 0.293 6091
 6093 3 -43.53 39.51 -50.92 0.236 6092
 6094 3 -43.53 39.43 -50.76 0.178 6093
 6095 3 -43.6 39.3 -50.64 0.000125 6094
 6096 3 -43.49 39.67 -51.38 0.434 6091
 6097 3 -44.1 40.03 -51.76 0.102 6096
 6098 3 -44.14 40.18 -51.71 0.102 6097
 6099 3 -44.14 40.29 -51.7 0.13 6098
 6100 3 -44.03 40.43 -51.73 0.141 6099
 6101 3 -43.9 40.55 -51.67 0.084 6100
 6102 3 -43.87 40.72 -51.66 0.108 6101
 6103 3 -43.87 40.8 -51.49 0.148 6102
 6104 3 -43.84 40.8 -51.33 0.101 6103
 6105 3 -43.5 39.61 -51.27 0.434 6096
 6106 3 -44.14 39.4 -51.27 0.167 6105
 6107 3 -44.2 39.22 -51.12 0.178 6106
 6108 3 -44.13 39.03 -51.01 0.161 6107
 6109 3 -44.03 38.86 -50.81 0.148 6108
 6110 3 -43.96 38.75 -50.67 0.151 6109
 6111 3 -43.93 38.61 -50.52 0.145 6110
 6112 3 -43.86 38.58 -50.34 0.035 6111
 6113 3 -43.78 38.53 -50.16 0.082 6112
 6114 3 -43.78 38.48 -50.03 0.000125 6113
 6115 3 -43.49 39.05 -53.27 0.79 6071
 6116 3 -44.36 39.25 -53.27 0.17 6115
 6117 3 -44.46 39.22 -53.24 0.168 6116
 6118 3 -44.53 39.5 -53.33 0.155 6117
 6119 3 -44.61 39.62 -53.38 0.198 6118
 6120 3 -44.74 39.72 -53.42 0.217 6119
 6121 3 -44.81 40.03 -53.49 0.214 6120
 6122 3 -44.82 40.25 -53.77 0.084 6121
 6123 3 -44.85 40.4 -53.85 0.086 6122
 6124 3 -44.81 40.46 -53.96 0.117 6123
 6125 3 -44.64 40.43 -54.02 0.07 6124
 6126 3 -44.53 40.43 -54.08 0.093 6125
 6127 3 -44.32 40.48 -54.08 0.09 6126
 6128 3 -44.22 40.44 -54.2 0.119 6127
 6129 3 -44.1 40.4 -54.21 0.16 6128
 6130 3 -44.03 40.25 -54.42 0.107 6129
 6131 3 -43.99 40.21 -54.52 0.092 6130
 6132 3 -45.08 39.47 -53.34 0.151 6120
 6133 3 -45.26 39.5 -53.46 0.129 6132
 6134 3 -44.45 38.97 -53.2 0.137 6117
 6135 3 -44.43 38.85 -53.13 0.046 6134
 6136 3 -43.53 38.89 -53.26 0.738 6115
 6137 3 -44.42 38.9 -53.55 0.111 6136
 6138 3 -44.46 38.96 -53.66 0.132 6137
 6139 3 -44.53 39.03 -53.74 0.152 6138
 6140 3 -43.56 38.72 -53.23 0.738 6139
 6141 3 -43.28 38.47 -53.02 0.515 6140
 6142 3 -43.17 38.3 -53.02 0.448 6141
 6143 3 -42.75 38.28 -52.92 0.339 6142
 6144 3 -42.57 38.21 -52.91 0.408 6143
 6145 3 -42.49 38.07 -52.89 0.419 6144
 6146 3 -42.32 38.12 -53.33 0.161 6145
 6147 3 -42.18 37.97 -53.38 0.108 6146
 6148 3 -42.47 37.97 -52.66 0.356 6145
 6149 3 -42.86 37.96 -52.2 0.186 6148
 6150 3 -43.6 38.08 -53.16 0.261 6142
 6151 3 -43.75 37.97 -53.27 0.28 6150
 6152 3 -44.1 38.18 -52.98 0.151 6151
 6153 3 -44.25 38.22 -53.08 0.121 6152
 6154 3 -44.36 38.28 -53.09 0.066 6153
 6155 3 -43.72 37.64 -53.48 0.235 6151
 6156 3 -43.63 38 -53.77 0.135 6155
 6157 3 -43.57 38.14 -53.94 0.137 6156
 6158 3 -43.53 38.15 -54.14 0.14 6157
 6159 3 -43.58 38.15 -54.31 0.148 6158
 6160 3 -43.56 38.07 -54.46 0.12 6159
 6161 3 -43.64 37.93 -54.56 0.129 6160
 6162 3 -43.65 37.83 -54.6 0.145 6161
 6163 3 -43.58 37.68 -54.66 0.124 6162
 6164 3 -43.78 37.39 -53.27 0.155 6155
 6165 3 -43.87 37.26 -53.21 0.129 6164
 6166 3 -43.89 37.11 -53.09 0.126 6165
 6167 3 -43.88 37.07 -52.94 0.158 6166
 6168 3 -43.91 36.93 -52.81 0.133 6167
 6169 3 -43.95 36.97 -52.66 0.194 6168
 6170 3 -44.09 36.9 -52.58 0.209 6169
 6171 3 -44.27 36.93 -52.52 0.228 6170
 6172 3 -44.37 36.98 -52.46 0.303 6171
 6173 3 -44.38 37.29 -52.28 0.183 6172
 6174 3 -44.55 37.36 -52.23 0.217 6173
 6175 3 -44.71 37.35 -52.06 0.223 6174
 6176 3 -44.85 37.36 -51.98 0.216 6175
 6177 3 -44.94 37.5 -51.73 0.082 6176
 6178 3 -45.03 37.61 -51.64 0.134 6177
 6179 3 -45.14 37.68 -51.56 0.087 6178
 6180 3 -45.02 37.1 -52.06 0.179 6176
 6181 3 -45.14 37 -52.16 0.178 6180
 6182 3 -45.25 36.83 -52.24 0.144 6181
 6183 3 -45.24 36.61 -52.19 0.114 6182
 6184 3 -45.24 36.4 -52.2 0.141 6183
 6185 3 -45.31 36.22 -52.13 0.133 6184
 6186 3 -45.31 36.18 -51.99 0.156 6185
 6187 3 -45.24 36.14 -51.91 0.000125 6186
 6188 3 -44.1 37.3 -52.09 0.065 6173
 6189 3 -43.91 37.28 -52.05 0.118 6188
 6190 3 -43.92 37.15 -51.91 0.076 6189
 6191 3 -43.89 37.11 -51.77 0.077 6190
 6192 3 -44.56 36.72 -52.51 0.162 6172
 6193 3 -44.62 36.58 -52.38 0.191 6192
 6194 3 -44.71 36.55 -52.27 0.186 6193
 6195 3 -44.63 36.58 -52.16 0.115 6194
 6196 3 -44.66 36.65 -52.02 0.075 6195
 6197 3 -44.6 36.58 -51.89 0.111 6196
 6198 3 -44.5 36.54 -51.74 0.142 6197
 6199 3 -44.42 36.54 -51.52 0.086 6198
 6200 3 -44.31 36.58 -51.38 0.077 6199
 6201 3 -44.25 36.57 -51.23 0.073 6200
 6202 3 -43.43 39.71 -54.12 0.115 6136
 6203 3 -43.46 39.76 -54.24 0.000125 6202
 6204 3 -43.59 41.83 -53.78 0.099 6020
 6205 3 -43.68 41.83 -53.86 0.000125 6204
 6206 3 -42.19 35.34 -46.31 0.178 5799
 6207 3 -42.05 35.11 -46.06 0.098 6206
 6208 3 -42 34.93 -45.92 0.105 6207
 6209 3 -41.95 34.8 -45.91 0.098 6208
 6210 3 -41.88 34.68 -45.88 0.139 6209
 6211 3 -41.87 34.54 -45.99 0.212 6210
 6212 3 -41.91 34.47 -46.09 0.294 6211
 6213 3 -41.98 34.48 -46.23 0.307 6212
 6214 3 -41.84 34.22 -46.26 0.158 6213
 6215 3 -41.88 34.05 -46.38 0.141 6214
 6216 3 -41.93 33.94 -46.42 0.161 6215
 6217 3 -42.12 33.87 -46.34 0.144 6216
 6218 3 -42.29 33.87 -46.33 0.16 6217
 6219 3 -42.51 33.91 -46.42 0.201 6218
 6220 3 -42.66 33.91 -46.42 0.155 6219
 6221 3 -42.87 33.91 -46.44 0.151 6220
 6222 3 -43.13 33.86 -46.55 0.187 6221
 6223 3 -43.33 33.89 -46.6 0.172 6222
 6224 3 -43.51 33.92 -46.81 0.129 6223
 6225 3 -43.59 33.98 -46.91 0.096 6224
 6226 3 -43.69 34.04 -47.06 0.153 6225
 6227 3 -43.73 34.04 -47.24 0.333 6226
 6228 3 -43.69 33.97 -47.33 0.395 6227
 6229 3 -43.52 34.03 -47.52 0.407 6228
 6230 3 -43.43 34.04 -47.64 0.487 6229
 6231 3 -43.44 34.07 -47.74 0.616 6230
 6232 3 -43.45 34.04 -47.84 0.689 6231
 6233 3 -43.55 34.19 -48.06 0.638 6232
 6234 3 -43.3 33.9 -48.27 0.429 6233
 6235 3 -43.29 33.35 -48.13 0.203 6234
 6236 3 -43.27 33.19 -48.21 0.219 6235
 6237 3 -43.2 34.11 -48.62 0.234 6234
 6238 3 -42.84 34.03 -48.66 0.176 6237
 6239 3 -42.74 34.08 -48.77 0.242 6238
 6240 3 -42.92 34.44 -48.95 0.144 6239
 6241 3 -42.95 34.54 -48.99 0.162 6240
 6242 3 -43.02 34.68 -48.98 0.132 6241
 6243 3 -43.09 34.87 -48.92 0.089 6242
 6244 3 -43.19 35 -48.95 0.101 6243
 6245 3 -43.32 35.1 -48.91 0.129 6244
 6246 3 -43.38 35.21 -48.85 0.186 6245
 6247 3 -43.41 35.35 -48.8 0.204 6246
 6248 3 -43.27 35.65 -48.67 0.147 6247
 6249 3 -43.13 35.72 -48.56 0.23 6248
 6250 3 -43.12 35.83 -48.53 0.202 6249
 6251 3 -43.2 35.98 -48.55 0.138 6250
 6252 3 -43.3 36.12 -48.66 0.084 6251
 6253 3 -42.56 33.87 -48.67 0.185 6239
 6254 3 -42.37 33.8 -48.6 0.15 6253
 6255 3 -42.18 33.69 -48.42 0.162 6254
 6256 3 -42.08 33.69 -48.37 0.232 6255
 6257 3 -41.98 33.69 -48.33 0.338 6256
 6258 3 -41.9 33.2 -48.39 0.147 6257
 6259 3 -41.84 32.99 -48.41 0.145 6258
 6260 3 -41.74 32.87 -48.44 0.129 6259
 6261 3 -41.79 32.69 -48.52 0.151 6260
 6262 3 -41.81 32.51 -48.59 0.18 6261
 6263 3 -41.76 32.22 -48.56 0.182 6262
 6264 3 -41.79 32.09 -48.52 0.262 6263
 6265 3 -41.59 31.88 -48.24 0.309 6264
 6266 3 -41.59 31.95 -48.05 0.39 6265
 6267 3 -41.59 32.01 -47.88 0.432 6266
 6268 3 -41.66 32.12 -47.73 0.484 6267
 6269 3 -41.73 32.23 -47.59 0.51 6268
 6270 3 -41.72 32.41 -47.45 0.483 6269
 6271 3 -41.77 32.47 -47.34 0.445 6270
 6272 3 -41.81 32.45 -47.16 0.358 6271
 6273 3 -41.9 32.54 -47.06 0.287 6272
 6274 3 -42.16 32.52 -46.99 0.232 6273
 6275 3 -42.37 32.48 -46.88 0.196 6274
 6276 3 -42.33 32.48 -46.69 0.119 6275
 6277 3 -42.37 32.44 -46.55 0.106 6276
 6278 3 -42.4 32.49 -46.37 0.118 6277
 6279 3 -42.41 32.51 -46.2 0.11 6278
 6280 3 -42.37 32.49 -46.06 0.056 6279
 6281 3 -42.37 31.94 -47.71 0.143 6269
 6282 3 -42.55 31.93 -47.71 0.117 6281
 6283 3 -42.66 31.87 -47.67 0.109 6282
 6284 3 -42.23 32.12 -48.77 0.293 6264
 6285 3 -42.36 31.99 -48.85 0.309 6284
 6286 3 -42.44 31.94 -48.91 0.345 6285
 6287 3 -42.54 31.9 -48.92 0.363 6286
 6288 3 -42.12 31.62 -49.28 0.131 6287
 6289 3 -42.69 31.71 -48.88 0.182 6287
 6290 3 -42.84 32.33 -48.7 0.161 6289
 6291 3 -42.87 31.56 -48.84 0.243 6289
 6292 3 -42.99 31.5 -48.77 0.325 6291
 6293 3 -43.09 31.43 -48.69 0.441 6292
 6294 3 -43.16 31.38 -48.63 0.552 6293
 6295 3 -43.41 31.56 -48.2 0.357 6294
 6296 3 -43.54 31.52 -48.19 0.358 6295
 6297 3 -43.69 31.38 -48.28 0.32 6296
 6298 3 -43.79 31.25 -48.38 0.245 6297
 6299 3 -43.92 31.08 -48.35 0.187 6298
 6300 3 -44.03 31 -48.35 0.229 6299
 6301 3 -44.12 30.95 -48.37 0.338 6300
 6302 3 -44.19 30.86 -48.38 0.403 6301
 6303 3 -44.37 30.84 -48.52 0.4 6302
 6304 3 -44.69 31.29 -48.81 0.113 6303
 6305 3 -44.77 31.45 -48.91 0.081 6304
 6306 3 -44.9 31.5 -48.99 0.1 6305
 6307 3 -44.98 31.61 -49.08 0.138 6306
 6308 3 -45.01 31.77 -49.1 0.091 6307
 6309 3 -44.28 30.47 -48.34 0.249 6303
 6310 3 -44.39 30.31 -48.31 0.196 6309
 6311 3 -44.54 30.2 -48.26 0.194 6310
 6312 3 -44.67 30.13 -48.23 0.168 6311
 6313 3 -44.78 30.02 -48.13 0.124 6312
 6314 3 -44.93 29.97 -48.13 0.158 6313
 6315 3 -45.11 30.06 -48.08 0.137 6314
 6316 3 -45.33 30.02 -48.19 0.132 6315
 6317 3 -45.44 30.06 -48.21 0.186 6316
 6318 3 -45.58 30.06 -48.24 0.271 6317
 6319 3 -45.69 30.09 -48.26 0.369 6318
 6320 3 -45.76 29.93 -48.2 0.453 6319
 6321 3 -45.98 29.96 -48.33 0.565 6320
 6322 3 -46.15 30.64 -48.49 0.096 6321
 6323 3 -46.22 30.74 -48.52 0.113 6322
 6324 3 -46.25 30.85 -48.49 0.096 6323
 6325 3 -46.29 30.94 -48.63 0.089 6324
 6326 3 -46.11 29.96 -48.26 0.59 6321
 6327 3 -46.07 30.78 -47.84 0.364 6326
 6328 3 -45.97 30.7 -47.7 0.404 6327
 6329 3 -45.97 30.59 -47.62 0.387 6328
 6330 3 -46.19 30.69 -47.38 0.395 6329
 6331 3 -46.48 30.53 -47.46 0.152 6330
 6332 3 -46.6 30.62 -47.39 0.112 6331
 6333 3 -46.15 30.8 -47.2 0.389 6330
 6334 3 -46.23 30.99 -46.98 0.344 6333
 6335 3 -46.33 31.1 -46.84 0.305 6334
 6336 3 -46.43 31.05 -46.74 0.305 6335
 6337 3 -46.3 30.87 -46.45 0.216 6336
 6338 3 -46.3 30.78 -46.28 0.24 6337
 6339 3 -46.39 31.01 -45.95 0.137 6338
 6340 3 -46.47 31.01 -45.74 0.158 6339
 6341 3 -46.51 31.08 -45.63 0.108 6340
 6342 3 -46.29 30.44 -46.27 0.134 6338
 6343 3 -46.22 30.41 -46.14 0.189 6342
 6344 3 -46.07 30.13 -46.08 0.152 6343
 6345 3 -46.01 30.15 -45.91 0.125 6344
 6346 3 -46.08 30.16 -45.69 0.128 6345
 6347 3 -46.11 30.15 -45.59 0.000125 6346
 6348 3 -46.28 29.71 -48.37 0.654 6326
 6349 3 -46.29 29.37 -48.2 0.706 6348
 6350 3 -46.33 29.23 -48.16 0.708 6349
 6351 3 -46.93 29.89 -48.55 0.237 6350
 6352 3 -46.87 29.44 -48.71 0.068 6351
 6353 3 -46.97 29.42 -48.76 0.1 6352
 6354 3 -47.01 29.96 -48.64 0.162 6353
 6355 3 -47.22 30.03 -48.74 0.092 6354
 6356 3 -47.25 30.03 -48.89 0.093 6355
 6357 3 -47.18 29.94 -48.98 0.088 6356
 6358 3 -47.08 29.85 -48.96 0.067 6357
 6359 3 -47.18 30.17 -48.41 0.141 6351
 6360 3 -47.21 30.33 -48.34 0.000125 6359
 6361 3 -46.44 29.14 -48.14 0.565 6350
 6362 3 -45.1 28.72 -47.7 0.098 6361
 6363 3 -45 28.77 -47.71 0.151 6362
 6364 3 -44.72 28.36 -47.69 0.147 6363
 6365 3 -44.67 28.16 -47.73 0.104 6364
 6366 3 -44.63 28 -47.76 0.134 6365
 6367 3 -44.57 27.77 -47.87 0.181 6366
 6368 3 -44.54 27.63 -47.95 0.191 6367
 6369 3 -44.53 27.5 -48.01 0.212 6368
 6370 3 -44.6 27.2 -48.13 0.171 6369
 6371 3 -44.53 27.04 -48.16 0.145 6370
 6372 3 -44.49 26.95 -48.2 0.121 6371
 6373 3 -44.53 26.77 -48.27 0.126 6372
 6374 3 -44.49 26.59 -48.34 0.158 6373
 6375 3 -44.47 26.41 -48.35 0.171 6374
 6376 3 -44.24 26.36 -48.45 0.125 6375
 6377 3 -46.61 29.08 -48.16 0.567 6361
 6378 3 -46.61 28.35 -48.56 0.132 6377
 6379 3 -46.68 28.19 -48.63 0.108 6378
 6380 3 -47.07 29.28 -47.96 0.39 6377
 6381 3 -47.21 29.21 -47.83 0.363 6380
 6382 3 -47.37 29.12 -47.81 0.315 6381
 6383 3 -47.5 29.1 -47.81 0.244 6382
 6384 3 -47.69 29.28 -47.7 0.107 6383
 6385 3 -47.78 29.3 -47.62 0.129 6384
 6386 3 -47.86 29.3 -47.52 0.122 6385
 6387 3 -44.08 30.9 -47.89 0.169 6302
 6388 3 -44.18 31.04 -47.84 0.144 6387
 6389 3 -44.15 31.13 -47.67 0.102 6388
 6390 3 -44.25 31.11 -47.45 0.073 6389
 6391 3 -44.32 31.06 -47.34 0.109 6390
 6392 3 -44.33 31.06 -47.24 0.133 6391
 6393 3 -44.28 30.88 -47.13 0.118 6392
 6394 3 -44.08 30.83 -47.02 0.096 6393
 6395 3 -43.93 30.72 -46.95 0.102 6394
 6396 3 -43.83 30.7 -46.94 0.065 6395
 6397 3 -43.23 31.22 -48.89 0.372 6294
 6398 3 -42.86 31.09 -48.02 0.148 6397
 6399 3 -42.75 31.1 -47.91 0.189 6398
 6400 3 -42.76 31.07 -47.74 0.217 6399
 6401 3 -42.79 30.96 -47.59 0.237 6400
 6402 3 -42.75 30.91 -47.51 0.22 6401
 6403 3 -42.8 30.44 -47.64 0.083 6402
 6404 3 -42.82 30.26 -47.64 0.104 6403
 6405 3 -42.8 30.07 -47.62 0.124 6404
 6406 3 -42.78 29.94 -47.62 0.094 6405
 6407 3 -42.78 29.8 -47.58 0.122 6406
 6408 3 -42.72 29.69 -47.49 0.186 6407
 6409 3 -42.65 29.53 -47.46 0.207 6408
 6410 3 -42.65 29.41 -47.49 0.171 6409
 6411 3 -42.71 29.17 -47.45 0.111 6410
 6412 3 -42.69 29.09 -47.38 0.198 6411
 6413 3 -42.62 29.05 -47.27 0.296 6412
 6414 3 -42.65 29.03 -47.16 0.387 6413
 6415 3 -42.6 29.03 -47.02 0.501 6414
 6416 3 -42.53 29 -46.91 0.539 6415
 6417 3 -42.53 29.03 -46.77 0.579 6416
 6418 3 -42.61 28.59 -46.87 0.494 6417
 6419 3 -42.95 28.09 -47.08 0.184 6418
 6420 3 -42.99 28.07 -46.92 0.186 6419
 6421 3 -42.48 28.67 -46.6 0.411 6418
 6422 3 -42.48 28.73 -46.49 0.427 6421
 6423 3 -42.4 28.48 -46.48 0.465 6422
 6424 3 -42.05 28.98 -46.12 0.176 6423
 6425 3 -42.03 28.96 -45.94 0.000125 6424
 6426 3 -42.86 28.98 -46.44 0.128 6422
 6427 3 -43.07 28.98 -46.41 0.093 6426
 6428 3 -43.18 29.11 -46.42 0.066 6427
 6429 3 -42.18 29.6 -46.46 0.181 6417
 6430 3 -42.25 29.6 -46.38 0.235 6429
 6431 3 -42.29 29.48 -46.17 0.22 6430
 6432 3 -42.47 29.21 -45.99 0.031 6431
 6433 3 -42.53 29.34 -45.83 0.12 6432
 6434 3 -42.5 29.48 -45.84 0.000125 6433
 6435 3 -43.3 31.06 -49.17 0.372 6397
 6436 3 -42.97 30.54 -49.23 0.085 6435
 6437 3 -42.94 30.43 -49.2 0.133 6436
 6438 3 -42.69 30.48 -48.99 0.151 6437
 6439 3 -42.65 30.46 -48.87 0.000125 6438
 6440 3 -43.23 30.36 -49.52 0.097 6437
 6441 3 -43.36 30.47 -49.56 0.131 6440
 6442 3 -43.51 30.4 -49.74 0.097 6441
 6443 3 -43.58 30.27 -49.87 0.113 6442
 6444 3 -43.68 30.15 -50.09 0.069 6443
 6445 3 -43.22 30.38 -49.67 0.079 6440
 6446 3 -43.33 30.47 -49.69 0.000125 6445
 6447 3 -42.02 34.12 -48.13 0.196 6257
 6448 3 -42.06 34.27 -48.03 0.258 6447
 6449 3 -42.18 34.12 -47.63 0.114 6448
 6450 3 -42.22 34.13 -47.52 0.17 6449
 6451 3 -42.26 34.18 -47.41 0.158 6450
 6452 3 -42.33 34.22 -47.31 0.072 6451
 6453 3 -41.96 34.56 -48.2 0.106 6448
 6454 3 -44.34 34.94 -47.92 0.195 6233
 6455 3 -44.46 35.08 -47.84 0.213 6454
 6456 3 -44.56 35.14 -47.81 0.292 6455
 6457 3 -44.66 35.04 -47.45 0.218 6456
 6458 3 -44.71 35 -47.34 0.305 6457
 6459 3 -44.71 34.83 -47.09 0.479 6458
 6460 3 -44.89 34.83 -46.99 0.548 6459
 6461 3 -44.95 34.86 -46.88 0.651 6460
 6462 3 -44.82 34.83 -46.74 0.71 6461
 6463 3 -44.06 34.6 -46.71 0.123 6462
 6464 3 -43.99 34.46 -46.66 0.2 6463
 6465 3 -44.95 34.83 -46.66 0.795 6462
 6466 3 -46.21 34.96 -47.28 0.144 6465
 6467 3 -46.27 35.07 -47.44 0.122 6466
 6468 3 -46.32 35.2 -47.46 0.161 6467
 6469 3 -46.38 35.31 -47.52 0.162 6468
 6470 3 -46.55 35.29 -47.6 0.181 6469
 6471 3 -46.63 35.35 -47.7 0.249 6470
 6472 3 -46.63 35.45 -47.77 0.323 6471
 6473 3 -46.66 35.61 -47.71 0.502 6472
 6474 3 -46.56 35.56 -47.28 0.165 6473
 6475 3 -46.64 35.5 -47.16 0.113 6474
 6476 3 -46.74 35.5 -47.06 0.13 6475
 6477 3 -46.74 35.49 -46.88 0.076 6476
 6478 3 -46.77 35.68 -47.85 0.649 6473
 6479 3 -46.89 35.81 -47.8 0.693 6478
 6480 3 -46.99 35.85 -47.81 0.762 6479
 6481 3 -45.99 36.04 -48.71 0.11 6480
 6482 3 -45.98 36.1 -48.84 0.14 6481
 6483 3 -45.91 36.16 -48.99 0.174 6482
 6484 3 -45.73 36.15 -49.23 0.132 6483
 6485 3 -45.6 35.98 -49.34 0.124 6484
 6486 3 -45.48 35.83 -49.41 0.154 6485
 6487 3 -45.38 35.76 -49.41 0.254 6486
 6488 3 -45.31 35.65 -49.41 0.337 6487
 6489 3 -45.24 35.57 -49.41 0.457 6488
 6490 3 -45.2 35.48 -49.45 0.556 6489
 6491 3 -45.16 35.35 -49.49 0.596 6490
 6492 3 -45.1 35.23 -49.51 0.624 6491
 6493 3 -45.13 35.08 -49.52 0.602 6492
 6494 3 -45.02 34.93 -49.76 0.28 6493
 6495 3 -44.96 34.71 -49.95 0.165 6494
 6496 3 -44.81 34.57 -49.96 0.16 6495
 6497 3 -44.69 34.5 -49.95 0.134 6496
 6498 3 -44.59 34.43 -50.05 0.095 6497
 6499 3 -44.41 34.35 -50.06 0.105 6498
 6500 3 -44.29 34.23 -50.06 0.113 6499
 6501 3 -44.16 34.08 -50.05 0.127 6500
 6502 3 -44.16 34 -50.16 0.000125 6501
 6503 3 -45.17 34.72 -48.99 0.128 6493
 6504 3 -45.03 34.67 -48.92 0.129 6503
 6505 3 -44.99 34.61 -48.74 0.093 6504
 6506 3 -44.88 34.54 -48.63 0.089 6505
 6507 3 -44.81 34.47 -48.52 0.117 6506
 6508 3 -44.7 34.4 -48.52 0.078 6507
 6509 3 -47.06 35.85 -47.89 0.683 6508
 6510 3 -47 36.27 -47.06 0.143 6509
 6511 3 -47.03 36.39 -47.06 0.188 6510
 6512 3 -47.02 36.52 -47.14 0.223 6511
 6513 3 -47.06 36.61 -47.1 0.125 6512
 6514 3 -47.02 36.74 -47.12 0.117 6513
 6515 3 -47.24 36.09 -46.91 0.133 6509
 6516 3 -47.38 35.85 -48.16 0.648 6480
 6517 3 -47.53 36.03 -48.27 0.482 6516
 6518 3 -47.6 36.1 -48.49 0.349 6517
 6519 3 -47.67 36.17 -48.56 0.279 6518
 6520 3 -47.74 36.32 -48.67 0.184 6519
 6521 3 -47.77 36.49 -48.76 0.103 6520
 6522 3 -47.85 36.6 -48.74 0.109 6521
 6523 3 -47.91 36.72 -48.81 0.114 6522
 6524 3 -47.92 36.82 -48.95 0.107 6523
 6525 3 -47.96 36.84 -49.09 0.11 6524
 6526 3 -48.06 36.95 -49.06 0.073 6525
 6527 3 -47.05 35.84 -49.05 0.107 6516
 6528 3 -47.13 35.89 -49.13 0.000125 6527
 6529 3 -46.74 36.31 -47.6 0.133 6479
 6530 3 -44.82 34.68 -46.28 0.762 6465
 6531 3 -44.6 34.58 -46.06 0.652 6530
 6532 3 -44.59 34.37 -45.91 0.5 6531
 6533 3 -44.48 34.29 -45.74 0.469 6532
 6534 3 -44.49 34.36 -45.45 0.291 6533
 6535 3 -44.59 34.39 -45.3 0.228 6534
 6536 3 -44.38 34.46 -45.06 0.171 6535
 6537 3 -44.42 34.61 -45.03 0.176 6536
 6538 3 -44.46 34.79 -45.24 0.108 6537
 6539 3 -44.44 34.8 -45.35 0.086 6538
 6540 3 -44.81 33.93 -45.89 0.273 6533
 6541 3 -44.8 33.79 -45.91 0.319 6540
 6542 3 -44.73 33.68 -45.88 0.288 6541
 6543 3 -44.69 33.54 -45.83 0.206 6542
 6544 3 -44.68 33.53 -45.62 0.104 6543
 6545 3 -43.71 35.01 -45.88 0.119 6531
 6546 3 -43.67 35.19 -45.89 0.169 6545
 6547 3 -43.7 35.3 -45.8 0.177 6546
 6548 3 -43.7 35.36 -45.6 0.165 6547
 6549 3 -43.81 35.47 -45.49 0.072 6548
 6550 3 -43.69 35.19 -45.34 0.103 6548
 6551 3 -43.84 35.21 -45.27 0.142 6550
 6552 3 -43.99 35.22 -45.23 0.155 6551
 6553 3 -43.66 34.9 -44.66 0.143 5792
 6554 3 -43.81 34.79 -44.59 0.131 6553
 6555 3 -43.92 34.71 -44.64 0.112 6554
 6556 3 -44.06 34.61 -44.63 0.175 6555
 6557 3 -44.31 34.72 -44.76 0.189 6556
 6558 3 -44.42 34.83 -44.77 0.198 6557
 6559 3 -44.6 34.97 -44.88 0.096 6558
 6560 3 -44.75 34.94 -44.94 0.134 6559
 6561 3 -44.88 34.98 -44.92 0.139 6560
 6562 3 -45.05 35.03 -44.78 0.098 6561
 6563 3 -45.03 34.97 -44.7 0.000125 6562
 6564 3 -36.73 45.03 -29.26 0.351 5533
 6565 3 -36.73 45.17 -29.21 0.291 6564
 6566 3 -36.73 45.28 -29.28 0.216 6565
 6567 3 -36.79 45.39 -29.23 0.143 6566
 6568 3 -36.8 45.53 -29.26 0.119 6567
 6569 3 -36.9 45.65 -29.32 0.129 6568
 6570 3 -37 45.83 -29.39 0.113 6569
 6571 3 -37.09 45.96 -29.42 0.125 6570
 6572 3 -37.15 46.1 -29.39 0.15 6571
 6573 3 -37.26 46.21 -29.37 0.163 6572
 6574 3 -37.34 46.36 -29.35 0.152 6573
 6575 3 -37.47 46.46 -29.33 0.134 6574
 6576 3 -37.54 46.53 -29.25 0.15 6575
 6577 3 -37.66 46.64 -29.21 0.116 6576
 6578 3 -37.77 46.78 -29.14 0.117 6577
 6579 3 -37.9 46.93 -29.05 0.164 6578
 6580 3 -37.95 46.92 -28.94 0.103 6579
 6581 3 -38.09 46.96 -28.76 0.122 6580
 6582 3 -38.19 46.97 -28.66 0.122 6581
 6583 3 -38.23 47 -28.46 0.135 6582
 6584 3 -38.33 47.07 -28.35 0.124 6583
 6585 3 -38.47 47.14 -28.3 0.128 6584
 6586 3 -38.65 47.22 -28.28 0.164 6585
 6587 3 -38.84 47.31 -28.28 0.158 6586
 6588 3 -39.01 47.4 -28.23 0.134 6587
 6589 3 -39.13 47.46 -28.19 0.139 6588
 6590 3 -39.23 47.54 -28.14 0.134 6589
 6591 3 -39.41 47.64 -28.14 0.133 6590
 6592 3 -39.56 47.7 -28.05 0.133 6591
 6593 3 -39.66 47.73 -27.91 0.126 6592
 6594 3 -39.73 47.77 -27.69 0.131 6593
 6595 3 -39.83 47.75 -27.42 0.181 6594
 6596 3 -39.85 47.77 -27.3 0.155 6595
 6597 3 -39.95 47.8 -27.14 0.141 6596
 6598 3 -40.1 47.81 -26.94 0.128 6597
 6599 3 -40.24 47.88 -26.82 0.162 6598
 6600 3 -40.4 47.91 -26.78 0.186 6599
 6601 3 -40.48 47.91 -26.67 0.137 6600
 6602 3 -40.62 47.92 -26.66 0.14 6601
 6603 3 -40.73 48.02 -26.6 0.135 6602
 6604 3 -40.85 48.02 -26.51 0.115 6603
 6605 3 -41.02 48.02 -26.48 0.141 6604
 6606 3 -41.23 47.95 -26.48 0.145 6605
 6607 3 -41.41 47.92 -26.5 0.149 6606
 6608 3 -41.6 47.82 -26.51 0.164 6607
 6609 3 -41.76 47.75 -26.53 0.136 6608
 6610 3 -41.91 47.7 -26.51 0.126 6609
 6611 3 -42.06 47.66 -26.46 0.134 6610
 6612 3 -42.28 47.6 -26.51 0.161 6611
 6613 3 -42.45 47.59 -26.53 0.141 6612
 6614 3 -42.6 47.59 -26.51 0.154 6613
 6615 3 -42.76 47.49 -26.48 0.168 6614
 6616 3 -42.94 47.41 -26.46 0.204 6615
 6617 3 -43.05 47.41 -26.35 0.154 6616
 6618 3 -43.23 47.37 -26.35 0.126 6617
 6619 3 -43.38 47.34 -26.33 0.124 6618
 6620 3 -43.48 47.3 -26.25 0.129 6619
 6621 3 -43.6 47.3 -26.1 0.114 6620
 6622 3 -43.73 47.3 -26 0.156 6621
 6623 3 -43.81 47.31 -25.82 0.166 6622
 6624 3 -43.92 47.23 -25.62 0.171 6623
 6625 3 -44.03 47.16 -25.5 0.169 6624
 6626 3 -44.17 46.98 -25.41 0.167 6625
 6627 3 -44.3 46.9 -25.37 0.151 6626
 6628 3 -44.41 46.81 -25.44 0.107 6627
 6629 3 -44.53 46.73 -25.51 0.101 6628
 6630 3 -44.65 46.66 -25.57 0.096 6629
 6631 3 -44.75 46.4 -25.67 0.183 6630
 6632 3 -44.83 46.22 -25.67 0.176 6631
 6633 3 -44.94 46.06 -25.76 0.222 6632
 6634 3 -44.93 46.02 -25.66 0.229 6633
 6635 3 -44.98 45.74 -25.6 0.283 6634
 6636 3 -45.04 45.55 -25.55 0.273 6635
 6637 3 -45.12 45.44 -25.42 0.259 6636
 6638 3 -45.15 45.3 -25.32 0.212 6637
 6639 3 -45.23 45.18 -25.26 0.154 6638
 6640 3 -45.37 45.05 -25.07 0.181 6639
 6641 3 -45.36 44.94 -24.96 0.178 6640
 6642 3 -45.27 44.8 -24.8 0.177 6641
 6643 3 -45.12 44.62 -24.64 0.193 6642
 6644 3 -44.94 44.51 -24.58 0.147 6643
 6645 3 -44.79 44.37 -24.55 0.173 6644
 6646 3 -44.69 44.23 -24.55 0.149 6645
 6647 3 -44.54 44.08 -24.53 0.134 6646
 6648 3 -44.43 43.94 -24.55 0.135 6647
 6649 3 -44.36 43.76 -24.58 0.13 6648
 6650 3 -44.25 43.59 -24.62 0.121 6649
 6651 3 -44.14 43.48 -24.69 0.131 6650
 6652 3 -44.07 43.33 -24.69 0.075 6651
 6653 3 -43.89 43.16 -24.71 0.135 6652
 6654 3 -43.82 43.05 -24.71 0.126 6653
 6655 3 -43.7 42.91 -24.71 0.121 6654
 6656 3 -43.63 42.83 -24.71 0.113 6655
 6657 3 -43.53 42.66 -24.76 0.107 6656
 6658 3 -43.39 42.55 -24.82 0.141 6657
 6659 3 -43.32 42.43 -24.85 0.149 6658
 6660 3 -43.26 42.24 -24.85 0.136 6659
 6661 3 -43.25 42.12 -24.83 0.142 6660
 6662 3 -43.2 41.98 -24.82 0.151 6661
 6663 3 -43.11 41.8 -24.78 0.165 6662
 6664 3 -43.06 41.62 -24.73 0.151 6663
 6665 3 -43.03 41.49 -24.75 0.136 6664
 6666 3 -42.93 41.34 -24.78 0.146 6665
 6667 3 -42.9 41.17 -24.77 0.171 6666
 6668 3 -42.82 40.96 -24.75 0.168 6667
 6669 3 -42.71 40.81 -24.77 0.167 6668
 6670 3 -42.57 40.67 -24.7 0.16 6669
 6671 3 -42.5 40.53 -24.63 0.155 6670
 6672 3 -42.37 40.45 -24.56 0.162 6671
 6673 3 -42.1 40.35 -24.43 0.195 6672
 6674 3 -41.8 40.39 -24.2 0.326 6673
 6675 3 -41.46 40.59 -23.79 0.173 6674
 6676 3 -41.42 40.77 -23.66 0.116 6675
 6677 3 -41.39 40.85 -23.49 0.138 6676
 6678 3 -41.39 40.92 -23.36 0.168 6677
 6679 3 -41.39 41 -23.22 0.164 6678
 6680 3 -41.36 41.06 -23.04 0.155 6679
 6681 3 -41.33 41.06 -22.88 0.18 6680
 6682 3 -41.28 40.99 -22.7 0.141 6681
 6683 3 -41.2 40.89 -22.56 0.158 6682
 6684 3 -41.13 40.82 -22.45 0.184 6683
 6685 3 -41.07 40.67 -22.31 0.173 6684
 6686 3 -41.1 40.46 -22.18 0.143 6685
 6687 3 -41.06 40.31 -22.06 0.146 6686
 6688 3 -41.05 40.16 -21.97 0.173 6687
 6689 3 -41.03 39.98 -21.9 0.176 6688
 6690 3 -40.99 39.81 -21.9 0.157 6689
 6691 3 -41 39.59 -21.91 0.149 6690
 6692 3 -40.96 39.37 -21.95 0.166 6691
 6693 3 -40.92 39.14 -22.07 0.124 6692
 6694 3 -40.84 38.95 -22.24 0.142 6693
 6695 3 -40.75 38.81 -22.41 0.179 6694
 6696 3 -40.7 38.73 -22.54 0.172 6695
 6697 3 -40.56 38.69 -22.75 0.184 6696
 6698 3 -40.49 38.81 -22.9 0.222 6697
 6699 3 -40.46 39.2 -23.09 0.284 6698
 6700 3 -40.38 39.1 -23.16 0.212 6699
 6701 3 -40.24 39.27 -23.2 0.081 6700
 6702 3 -40.49 39.7 -23.06 0.139 6699
 6703 3 -40.52 39.94 -23.02 0.123 6702
 6704 3 -40.6 40.14 -23 0.163 6703
 6705 3 -40.67 40.35 -22.99 0.179 6704
 6706 3 -40.71 40.53 -22.97 0.184 6705
 6707 3 -40.72 40.71 -23.02 0.152 6706
 6708 3 -40.81 40.99 -23 0.144 6707
 6709 3 -40.86 41.17 -22.95 0.149 6708
 6710 3 -40.95 41.3 -22.93 0.112 6709
 6711 3 -41.07 41.39 -22.87 0.118 6710
 6712 3 -41.31 41.69 -22.92 0.202 6711
 6713 3 -41.53 41.77 -23.01 0.185 6712
 6714 3 -41.61 41.77 -23.12 0.165 6713
 6715 3 -41.64 41.77 -23.25 0.149 6714
 6716 3 -41.85 40.3 -24.27 0.261 6715
 6717 3 -41.49 40.66 -24.13 0.16 6716
 6718 3 -41.43 40.85 -24.07 0.147 6717
 6719 3 -41.46 41.03 -24.06 0.15 6718
 6720 3 -41.5 41.13 -24.06 0.134 6719
 6721 3 -41.5 41.27 -23.93 0.179 6720
 6722 3 -41.53 41.37 -23.85 0.219 6721
 6723 3 -41.5 41.5 -23.76 0.209 6722
 6724 3 -41.47 41.62 -23.71 0.223 6723
 6725 3 -41.71 41.71 -23.48 0.161 6724
 6726 3 -41.68 41.75 -23.3 0.134 6725
 6727 3 -41.71 40.2 -24.18 0.199 6674
 6728 3 -41.77 40.03 -24.18 0.151 6727
 6729 3 -41.91 39.88 -24.25 0.168 6728
 6730 3 -41.98 39.75 -24.22 0.159 6729
 6731 3 -42.02 39.63 -24.25 0.129 6730
 6732 3 -42.06 39.52 -24.27 0.141 6731
 6733 3 -42.07 39.35 -24.36 0.141 6732
 6734 3 -42.12 39.24 -24.36 0.125 6733
 6735 3 -42.2 39.12 -24.38 0.134 6734
 6736 3 -42.24 38.98 -24.34 0.154 6735
 6737 3 -42.37 38.77 -24.38 0.159 6736
 6738 3 -42.46 38.56 -24.43 0.159 6737
 6739 3 -42.56 38.42 -24.38 0.166 6738
 6740 3 -42.7 38.27 -24.34 0.165 6739
 6741 3 -42.81 38.2 -24.25 0.153 6740
 6742 3 -42.88 38.05 -24.09 0.194 6741
 6743 3 -43 37.95 -24.04 0.176 6742
 6744 3 -43.09 37.78 -24.04 0.214 6743
 6745 3 -43.14 37.56 -23.95 0.218 6744
 6746 3 -43.15 37.06 -23.57 0.43 6745
 6747 3 -42.91 36.53 -23.25 0.149 6746
 6748 3 -42.8 36.35 -23.18 0.14 6747
 6749 3 -42.7 36.2 -23.11 0.108 6748
 6750 3 -42.65 36.09 -23.11 0.117 6749
 6751 3 -42.58 36.02 -23.09 0.109 6750
 6752 3 -42.43 35.88 -23.09 0.127 6751
 6753 3 -42.33 35.73 -23 0.136 6752
 6754 3 -42.23 35.6 -22.95 0.105 6753
 6755 3 -42.15 35.49 -22.95 0.104 6754
 6756 3 -42.01 35.31 -22.93 0.161 6755
 6757 3 -41.88 35.1 -22.9 0.148 6756
 6758 3 -41.84 34.95 -22.88 0.161 6757
 6759 3 -41.7 34.81 -22.81 0.162 6758
 6760 3 -41.55 34.59 -22.7 0.146 6759
 6761 3 -41.41 34.45 -22.63 0.183 6760
 6762 3 -41.3 34.34 -22.54 0.199 6761
 6763 3 -41.21 34.24 -22.45 0.259 6762
 6764 3 -41.1 34.17 -22.4 0.311 6763
 6765 3 -41.07 34.09 -22.25 0.32 6764
 6766 3 -41 33.99 -22.11 0.26 6765
 6767 3 -40.96 33.87 -21.97 0.202 6766
 6768 3 -40.86 33.7 -21.86 0.166 6767
 6769 3 -40.72 33.64 -21.72 0.151 6768
 6770 3 -40.61 33.67 -21.54 0.156 6769
 6771 3 -40.44 33.65 -21.45 0.141 6770
 6772 3 -40.29 33.57 -21.43 0.107 6771
 6773 3 -40.15 33.54 -21.41 0.122 6772
 6774 3 -40.07 33.43 -21.31 0.159 6773
 6775 3 -40 33.36 -21.25 0.274 6774
 6776 3 -40 33.25 -21.24 0.368 6775
 6777 3 -39.55 33.11 -21.15 0.229 6776
 6778 3 -39.36 33.03 -21.09 0.219 6777
 6779 3 -39.21 32.93 -21 0.227 6778
 6780 3 -39.07 32.86 -20.99 0.215 6779
 6781 3 -39 32.72 -20.95 0.194 6780
 6782 3 -38.9 32.61 -20.86 0.206 6781
 6783 3 -38.86 32.43 -20.88 0.167 6782
 6784 3 -38.83 32.28 -20.84 0.17 6783
 6785 3 -38.79 32.18 -20.77 0.174 6784
 6786 3 -38.72 32.03 -20.74 0.182 6785
 6787 3 -38.61 31.93 -20.72 0.184 6786
 6788 3 -38.64 31.68 -20.86 0.129 6787
 6789 3 -38.61 31.53 -20.84 0.125 6788
 6790 3 -38.61 31.39 -20.88 0.117 6789
 6791 3 -38.65 31.25 -20.97 0.13 6790
 6792 3 -38.66 31.12 -21 0.142 6791
 6793 3 -40.54 33.05 -21.2 0.181 6776
 6794 3 -40.57 32.91 -21.06 0.197 6793
 6795 3 -40.44 32.74 -20.93 0.192 6794
 6796 3 -40.39 32.64 -20.84 0.206 6795
 6797 3 -40.35 32.47 -20.75 0.194 6796
 6798 3 -40.26 32.31 -20.7 0.176 6797
 6799 3 -40.18 32.18 -20.72 0.156 6798
 6800 3 -39.97 32.07 -20.77 0.139 6799
 6801 3 -39.79 31.96 -20.77 0.151 6800
 6802 3 -39.6 31.88 -20.77 0.192 6801
 6803 3 -39.47 31.78 -20.75 0.16 6802
 6804 3 -39.26 31.71 -20.65 0.16 6803
 6805 3 -39.12 31.62 -20.65 0.154 6804
 6806 3 -38.97 31.53 -20.56 0.175 6805
 6807 3 -38.82 31.39 -20.61 0.142 6806
 6808 3 -38.65 31.34 -20.54 0.132 6807
 6809 3 -38.51 31.18 -20.52 0.154 6808
 6810 3 -38.36 31.11 -20.5 0.17 6809
 6811 3 -38.24 31 -20.54 0.15 6810
 6812 3 -38.2 30.91 -20.63 0.106 6811
 6813 3 -38.07 30.82 -20.56 0.159 6812
 6814 3 -37.97 30.73 -20.5 0.204 6813
 6815 3 -37.88 30.59 -20.45 0.268 6814
 6816 3 -37.89 30.39 -20.45 0.284 6815
 6817 3 -37.79 30.27 -20.49 0.217 6816
 6818 3 -37.85 30.05 -20.56 0.153 6817
 6819 3 -37.82 29.87 -20.5 0.157 6818
 6820 3 -37.88 29.64 -20.49 0.119 6819
 6821 3 -38.28 29.16 -20.59 0.427 6820
 6822 3 -38.78 29.12 -20.91 0.186 6821
 6823 3 -38.88 29.32 -20.95 0.169 6822
 6824 3 -38.91 29.48 -21 0.138 6823
 6825 3 -38.91 29.61 -21.04 0.131 6824
 6826 3 -38.95 29.77 -21.04 0.127 6825
 6827 3 -38.96 29.91 -21.04 0.122 6826
 6828 3 -38.92 30.02 -21.04 0.124 6827
 6829 3 -38.96 30.18 -21.07 0.128 6828
 6830 3 -38.93 30.39 -21.06 0.142 6829
 6831 3 -38.89 30.5 -21.06 0.158 6830
 6832 3 -38.81 30.69 -21.09 0.156 6831
 6833 3 -38.78 30.87 -21.09 0.152 6832
 6834 3 -38.74 31.02 -21.06 0.151 6833
 6835 3 -38.11 29.11 -20.5 0.37 6821
 6836 3 -37.64 29.16 -20.07 0.169 6835
 6837 3 -37.77 28.93 -19.97 0.086 6836
 6838 3 -37.85 28.8 -19.79 0.059 6837
 6839 3 -37.42 29.22 -19.97 0.138 6836
 6840 3 -37.31 29.26 -19.97 0.319 6839
 6841 3 -37.21 29.08 -19.93 0.401 6840
 6842 3 -37.1 28.99 -19.74 0.556 6841
 6843 3 -37.04 28.92 -19.66 0.605 6842
 6844 3 -36.95 28.79 -19.54 0.609 6843
 6845 3 -36.92 28.63 -19.49 0.594 6844
 6846 3 -36.95 28.47 -19.36 0.575 6845
 6847 3 -37.17 28.44 -19.13 0.445 6846
 6848 3 -37.32 28.38 -19 0.445 6847
 6849 3 -37.42 28.44 -18.91 0.521 6848
 6850 3 -37.09 27.92 -18.72 0.12 6849
 6851 3 -36.99 27.83 -18.63 0.079 6850
 6852 3 -37.56 28.63 -18.88 0.631 6849
 6853 3 -38.17 28.32 -19.43 0.071 6852
 6854 3 -38.29 28.36 -19.52 0.083 6853
 6855 3 -38.41 28.32 -19.63 0.085 6854
 6856 3 -38.49 28.3 -19.72 0.138 6855
 6857 3 -38.53 28.34 -19.86 0.15 6856
 6858 3 -38.5 28.23 -19.99 0.055 6857
 6859 3 -38.57 28.3 -20.02 0.000125 6858
 6860 3 -38.28 28.16 -19.63 0.093 6856
 6861 3 -37.49 28.63 -18.72 0.695 6852
 6862 3 -37.51 28.85 -18.61 0.503 6861
 6863 3 -37.54 29.08 -18.5 0.503 6862
 6864 3 -37.45 29.74 -18.72 0.163 6863
 6865 3 -37.61 29.69 -18.95 0.143 6864
 6866 3 -37.71 29.71 -19 0.095 6865
 6867 3 -37.39 29.97 -18.65 0.133 6864
 6868 3 -37.43 30.1 -18.63 0.219 6867
 6869 3 -37.42 30.24 -18.66 0.293 6868
 6870 3 -37.35 30.33 -18.63 0.378 6869
 6871 3 -37.29 30.47 -18.66 0.457 6870
 6872 3 -37.22 30.56 -18.68 0.513 6871
 6873 3 -37.14 30.65 -18.74 0.576 6872
 6874 3 -37.99 30.8 -18.93 0.2 6873
 6875 3 -38.02 30.98 -18.95 0.121 6874
 6876 3 -37.1 30.85 -18.66 0.45 6873
 6877 3 -36.81 31.06 -18.54 0.428 6876
 6878 3 -36.27 30.99 -18.31 0.146 6877
 6879 3 -36.14 30.92 -18.24 0.063 6878
 6880 3 -36.04 30.94 -18.15 0.134 6879
 6881 3 -35.93 30.83 -18.22 0.167 6880
 6882 3 -35.84 30.94 -18.09 0.167 6881
 6883 3 -35.71 30.99 -17.95 0.052 6882
 6884 3 -36.06 30.17 -18.75 0.247 6876
 6885 3 -35.85 29.88 -18.59 0.216 6884
 6886 3 -35.74 29.74 -18.52 0.188 6885
 6887 3 -35.57 29.56 -18.36 0.161 6886
 6888 3 -35.41 29.22 -18.31 0.174 6887
 6889 3 -35.53 29.03 -18.31 0.158 6888
 6890 3 -35.66 29.01 -18.18 0.149 6889
 6891 3 -35.67 29.06 -18.04 0.000125 6890
 6892 3 -34.42 29.18 -18.38 0.564 6888
 6893 3 -34.32 29.29 -18.41 0.525 6892
 6894 3 -34.35 29.36 -18.5 0.503 6893
 6895 3 -34.36 29.54 -18.52 0.448 6894
 6896 3 -34.53 29.64 -18.52 0.402 6895
 6897 3 -34.54 29.8 -18.61 0.342 6896
 6898 3 -34.64 29.93 -18.61 0.232 6897
 6899 3 -34.67 30.03 -18.66 0.147 6898
 6900 3 -34.7 30.19 -18.59 0.127 6899
 6901 3 -34.7 30.38 -18.59 0.122 6900
 6902 3 -34.64 30.55 -18.52 0.14 6901
 6903 3 -34.64 30.68 -18.47 0.149 6902
 6904 3 -34.68 30.83 -18.45 0.181 6903
 6905 3 -34.71 30.99 -18.43 0.133 6904
 6906 3 -34.86 31.19 -18.43 0.18 6905
 6907 3 -35.11 31.31 -18.47 0.106 6906
 6908 3 -35.26 31.4 -18.52 0.132 6907
 6909 3 -35.43 31.38 -18.56 0.124 6908
 6910 3 -35.61 31.45 -18.56 0.138 6909
 6911 3 -35.72 31.54 -18.52 0.151 6910
 6912 3 -35.8 31.74 -18.31 0.041 6911
 6913 3 -34.85 31.33 -18.38 0.136 6906
 6914 3 -34.93 31.45 -18.36 0.123 6913
 6915 3 -35 31.6 -18.36 0.106 6914
 6916 3 -35.11 31.67 -18.4 0.125 6915
 6917 3 -35.19 31.81 -18.43 0.137 6916
 6918 3 -35.35 31.9 -18.47 0.183 6917
 6919 3 -35.51 31.96 -18.45 0.118 6918
 6920 3 -35.72 32 -18.47 0.148 6919
 6921 3 -35.8 31.97 -18.57 0.136 6920
 6922 3 -36.22 32.46 -18.81 0.447 6921
 6923 3 -36.33 32.79 -18.84 0.405 6922
 6924 3 -36.48 33.01 -18.91 0.275 6923
 6925 3 -36.61 33.19 -18.88 0.182 6924
 6926 3 -36.79 33.34 -18.82 0.127 6925
 6927 3 -36.9 33.44 -18.79 0.113 6926
 6928 3 -37.1 33.58 -18.75 0.104 6927
 6929 3 -37.23 33.72 -18.7 0.154 6928
 6930 3 -37.36 33.87 -18.68 0.154 6929
 6931 3 -37.51 34.01 -18.74 0.103 6930
 6932 3 -37.65 34.18 -18.7 0.118 6931
 6933 3 -37.8 34.25 -18.74 0.087 6932
 6934 3 -37.87 34.36 -18.77 0.106 6933
 6935 3 -37.97 34.5 -18.74 0.132 6934
 6936 3 -38.05 34.65 -18.74 0.133 6935
 6937 3 -38.23 34.82 -18.75 0.126 6936
 6938 3 -38.29 34.93 -18.75 0.141 6937
 6939 3 -38.31 35.14 -18.7 0.169 6938
 6940 3 -38.4 35.25 -18.68 0.18 6939
 6941 3 -38.55 35.32 -18.59 0.187 6940
 6942 3 -38.65 35.45 -18.54 0.199 6941
 6943 3 -38.8 35.45 -18.49 0.18 6942
 6944 3 -38.9 35.53 -18.36 0.177 6943
 6945 3 -39.06 35.57 -18.34 0.138 6944
 6946 3 -39.16 35.58 -18.18 0.151 6945
 6947 3 -39.22 35.53 -18.06 0.199 6946
 6948 3 -39.24 35.47 -17.93 0.189 6947
 6949 3 -39.34 35.33 -17.84 0.125 6948
 6950 3 -39.37 35.2 -17.81 0.169 6949
 6951 3 -39.52 35.11 -17.81 0.244 6950
 6952 3 -39.59 35 -17.75 0.343 6951
 6953 3 -39.74 34.83 -17.66 0.41 6952
 6954 3 -39.94 34.81 -17.61 0.425 6953
 6955 3 -40.11 34.78 -17.56 0.422 6954
 6956 3 -40.38 34.63 -18.06 0.148 6955
 6957 3 -40.59 34.53 -18.11 0.146 6956
 6958 3 -40.68 34.46 -18.16 0.219 6957
 6959 3 -40.69 34.39 -18.25 0.25 6958
 6960 3 -40.69 34.39 -18.49 0.276 6959
 6961 3 -40.76 34.39 -18.63 0.491 6960
 6962 3 -40.75 33.81 -18.36 0.142 6961
 6963 3 -40.85 33.72 -18.34 0.189 6962
 6964 3 -40.97 33.69 -18.34 0.242 6963
 6965 3 -41.1 33.74 -18.27 0.246 6964
 6966 3 -41.15 33.64 -18.18 0.223 6965
 6967 3 -41.21 33.5 -18.04 0.047 6966
 6968 3 -40.69 34.57 -18.81 0.593 6961
 6969 3 -40.61 34.61 -19 0.744 6968
 6970 3 -40.72 33.97 -19.31 0.321 6969
 6971 3 -40.68 33.85 -19.38 0.134 6970
 6972 3 -40.65 34.76 -18.97 0.511 6969
 6973 3 -40.56 35.72 -18.61 0.219 6972
 6974 3 -40.52 35.88 -18.68 0.209 6973
 6975 3 -40.37 36 -18.63 0.142 6974
 6976 3 -40.36 36.14 -18.63 0.135 6975
 6977 3 -40.3 36.26 -18.61 0.162 6976
 6978 3 -40.68 34.93 -18.95 0.511 6977
 6979 3 -40.36 35.22 -18.88 0.123 6978
 6980 3 -40.38 35.38 -18.81 0.108 6979
 6981 3 -40.36 35.21 -18.68 0.059 6972
 6982 3 -39.99 34.75 -17.13 0.287 6955
 6983 3 -39.95 34.61 -17.04 0.311 6982
 6984 3 -39.62 34.61 -16.72 0.182 6983
 6985 3 -39.37 34.54 -16.54 0.133 6984
 6986 3 -39.23 34.5 -16.47 0.131 6985
 6987 3 -39.02 34.5 -16.4 0.176 6986
 6988 3 -38.88 34.39 -16.4 0.169 6987
 6989 3 -38.76 34.32 -16.41 0.162 6988
 6990 3 -38.62 34.29 -16.43 0.182 6989
 6991 3 -38.46 34.18 -16.52 0.2 6990
 6992 3 -38.3 34.1 -16.49 0.165 6991
 6993 3 -38.19 33.89 -16.41 0.176 6992
 6994 3 -38.07 33.84 -16.32 0.174 6993
 6995 3 -37.94 33.8 -16.31 0.229 6994
 6996 3 -37.83 33.76 -16.2 0.299 6995
 6997 3 -37.72 33.69 -16.22 0.389 6996
 6998 3 -37.55 33.62 -16.04 0.438 6997
 6999 3 -37.43 33.51 -16 0.496 6998
 7000 3 -37.35 33.39 -15.88 0.545 6999
 7001 3 -37.26 33.19 -15.82 0.571 7000
 7002 3 -37.12 33.04 -15.76 0.613 7001
 7003 3 -36.97 32.98 -15.73 0.616 7002
 7004 3 -36.93 32.9 -15.46 0.612 7003
 7005 3 -36.86 32.79 -15.39 0.546 7004
 7006 3 -36.62 32.79 -15.45 0.394 7005
 7007 3 -36.48 32.73 -15.45 0.442 7006
 7008 3 -36.23 32.91 -14.76 0.101 7007
 7009 3 -36.15 32.91 -14.62 0.139 7008
 7010 3 -36.28 32.52 -15.57 0.471 7007
 7011 3 -36.23 32.48 -15.46 0.573 7010
 7012 3 -36.6 32.79 -14.92 0.212 7011
 7013 3 -36.47 32.9 -14.8 0.000125 7012
 7014 3 -36.22 32.5 -15.35 0.368 7011
 7015 3 -35.69 32.48 -15.37 0.105 7014
 7016 3 -36.18 32.51 -15.25 0.368 7015
 7017 3 -35.96 32.21 -15.82 0.182 7016
 7018 3 -35.9 32.01 -15.77 0.000125 7017
 7019 3 -36.3 32.25 -16.27 0.146 7014
 7020 3 -36.3 32.15 -16.45 0.07 7019
 7021 3 -37.18 32.26 -15.32 0.11 7005
 7022 3 -37.08 32.22 -15.33 0.082 7021
 7023 3 -36.55 33.47 -16.09 0.202 7003
 7024 3 -36.47 33.54 -16.02 0.219 7023
 7025 3 -40.15 34.42 -17.22 0.159 6983
 7026 3 -40.3 34.33 -17.29 0.2 7025
 7027 3 -40.44 34.29 -17.22 0.29 7026
 7028 3 -40.55 34.25 -17.2 0.402 7027
 7029 3 -40.73 34.11 -17.36 0.53 7028
 7030 3 -40.72 34.03 -17.02 0.59 7029
 7031 3 -40.73 33.88 -17 0.654 7030
 7032 3 -40.65 33.67 -16.93 0.68 7031
 7033 3 -40.11 33.9 -16.2 0.214 7032
 7034 3 -40.05 33.9 -16.11 0.259 7033
 7035 3 -40.25 34.11 -15.9 0.206 7034
 7036 3 -39.89 34.11 -15.74 0.165 7035
 7037 3 -39.73 34.18 -15.68 0.187 7036
 7038 3 -39.76 34.32 -15.57 0.221 7037
 7039 3 -39.72 34.31 -15.4 0.317 7038
 7040 3 -39.68 33.89 -15.4 0.241 7039
 7041 3 -39.75 33.51 -15.66 0.356 7040
 7042 3 -39.82 33.6 -15.73 0.331 7041
 7043 3 -39.87 33.71 -15.88 0.287 7042
 7044 3 -39.87 33.78 -16.04 0.265 7043
 7045 3 -39.65 33.47 -16.22 0.124 7044
 7046 3 -39.54 33.36 -16.22 0.113 7045
 7047 3 -39.39 33.25 -16.25 0.109 7046
 7048 3 -39.28 33.11 -16.34 0.115 7047
 7049 3 -39.21 32.96 -16.4 0.094 7048
 7050 3 -39.25 32.79 -16.47 0.117 7049
 7051 3 -39.23 32.64 -16.56 0.124 7050
 7052 3 -39.15 32.54 -16.61 0.000125 7051
 7053 3 -39.71 33.13 -15.82 0.253 7041
 7054 3 -39.62 33.01 -15.85 0.299 7053
 7055 3 -39.53 32.9 -15.9 0.3 7054
 7056 3 -39.48 32.78 -15.96 0.265 7055
 7057 3 -39.98 34.61 -15.35 0.261 7039
 7058 3 -40.22 34.68 -15.33 0.199 7057
 7059 3 -40.44 34.67 -15.42 0.133 7058
 7060 3 -40.47 34.21 -15.81 0.201 7035
 7061 3 -40.55 34.21 -15.72 0.183 7060
 7062 3 -40.69 33.56 -16.93 0.622 7032
 7063 3 -40.4 33.36 -16.27 0.206 7062
 7064 3 -40.78 33.45 -17 0.595 7062
 7065 3 -41.19 33.87 -16.81 0.082 7064
 7066 3 -41.08 33.85 -16.79 0.046 7065
 7067 3 -41.03 33.95 -16.86 0.000125 7066
 7068 3 -40.86 33.33 -17.06 0.595 7064
 7069 3 -41.07 33.31 -17.09 0.601 7068
 7070 3 -41.68 33.48 -17.74 0.041 7069
 7071 3 -41.75 33.46 -17.65 0.077 7070
 7072 3 -41.29 33.23 -17 0.508 7069
 7073 3 -41.29 33.06 -16.66 0.453 7072
 7074 3 -41.29 32.92 -16.66 0.395 7073
 7075 3 -41.32 32.82 -16.82 0.297 7074
 7076 3 -41.32 32.7 -16.88 0.262 7075
 7077 3 -41.29 32.49 -17.13 0.157 7076
 7078 3 -41.36 32.52 -17.29 0.183 7077
 7079 3 -41.39 32.38 -17.5 0.205 7078
 7080 3 -41.5 32.44 -17.61 0.195 7079
 7081 3 -41.58 32.45 -17.75 0.167 7080
 7082 3 -36.21 32.29 -18.81 0.38 6922
 7083 3 -36.26 32.23 -18.88 0.318 7082
 7084 3 -36.26 32.11 -18.97 0.277 7083
 7085 3 -36.51 31.93 -19.04 0.139 7084
 7086 3 -36.68 31.83 -19.22 0.122 7085
 7087 3 -36.75 31.81 -19.32 0.123 7086
 7088 3 -36.82 31.69 -19.45 0.137 7087
 7089 3 -36.93 31.67 -19.61 0.145 7088
 7090 3 -37.05 31.69 -19.81 0.173 7089
 7091 3 -37.19 31.67 -19.95 0.153 7090
 7092 3 -37.36 31.7 -20.02 0.163 7091
 7093 3 -37.53 31.74 -20.04 0.147 7092
 7094 3 -37.72 31.77 -20.13 0.162 7093
 7095 3 -37.92 31.84 -20.16 0.176 7094
 7096 3 -38.21 31.86 -20.25 0.227 7095
 7097 3 -38.33 31.89 -20.41 0.194 7096
 7098 3 -34.34 29 -18.36 0.447 6892
 7099 3 -34.38 28.89 -18.25 0.454 7098
 7100 3 -34.11 28.84 -18.31 0.416 7099
 7101 3 -34.14 28.71 -18.31 0.32 7100
 7102 3 -34.24 28.61 -18.25 0.238 7101
 7103 3 -34.17 28.16 -18.32 0.11 7102
 7104 3 -34.15 27.95 -18.36 0.108 7103
 7105 3 -34.09 27.84 -18.45 0.089 7104
 7106 3 -34.09 27.68 -18.47 0.095 7105
 7107 3 -34.16 27.54 -18.45 0.108 7106
 7108 3 -34.21 27.38 -18.5 0.124 7107
 7109 3 -34.2 27.23 -18.56 0.155 7108
 7110 3 -34.1 27.04 -18.59 0.134 7109
 7111 3 -34.15 26.89 -18.59 0.109 7110
 7112 3 -34.12 26.75 -18.68 0.097 7111
 7113 3 -34.16 26.59 -18.68 0.096 7112
 7114 3 -34.23 26.5 -18.72 0.125 7113
 7115 3 -34.28 26.39 -18.81 0.167 7114
 7116 3 -34.34 26.25 -18.86 0.164 7115
 7117 3 -34.45 26.11 -18.9 0.112 7116
 7118 3 -34.55 25.96 -18.99 0.167 7117
 7119 3 -34.7 25.83 -19.02 0.127 7118
 7120 3 -34.81 25.74 -19.11 0.151 7119
 7121 3 -35.1 25.67 -19.25 0.167 7120
 7122 3 -35.23 25.74 -19.29 0.146 7121
 7123 3 -35.41 25.81 -19.38 0.133 7122
 7124 3 -35.52 25.83 -19.45 0.133 7123
 7125 3 -35.62 25.81 -19.63 0.156 7124
 7126 3 -35.7 25.76 -19.77 0.17 7125
 7127 3 -35.78 25.79 -19.91 0.131 7126
 7128 3 -35.95 25.79 -19.95 0.18 7127
 7129 3 -36.02 25.92 -20.16 0.191 7128
 7130 3 -36.15 25.92 -20.25 0.243 7129
 7131 3 -36.23 25.99 -20.36 0.28 7130
 7132 3 -36.34 26.01 -20.4 0.273 7131
 7133 3 -36.45 26.17 -20.47 0.251 7132
 7134 3 -36.6 26.31 -20.5 0.24 7133
 7135 3 -36.7 26.45 -20.4 0.272 7134
 7136 3 -36.87 26.56 -20.38 0.294 7135
 7137 3 -36.92 26.7 -20.29 0.301 7136
 7138 3 -37.02 26.74 -20.22 0.376 7137
 7139 3 -37.12 26.83 -20.16 0.376 7138
 7140 3 -37.2 26.94 -20.16 0.41 7139
 7141 3 -37.31 26.94 -19.91 0.393 7140
 7142 3 -37.38 27.04 -19.86 0.39 7141
 7143 3 -37.49 26.97 -19.7 0.273 7142
 7144 3 -33.92 28.68 -18.36 0.121 7101
 7145 3 -34.02 28.61 -18.47 0.039 7144
 7146 3 -33.34 28.8 -18.4 0.14 7100
 7147 3 -33.27 28.7 -18.32 0.118 7146
 7148 3 -33.24 28.64 -18.2 0.000125 7147
 7149 3 -34.84 28.74 -17.91 0.171 7099
 7150 3 -34.92 28.63 -17.84 0.203 7149
 7151 3 -35.07 28.54 -17.72 0.159 7150
 7152 3 -35.06 28.44 -17.59 0.269 7151
 7153 3 -34.88 28.19 -17.43 0.421 7152
 7154 3 -34.86 28.08 -17.32 0.498 7153
 7155 3 -34.99 28.08 -17.24 0.598 7154
 7156 3 -35.32 28.72 -17.31 0.18 7155
 7157 3 -35.35 28.56 -17.31 0.033 7156
 7158 3 -34.98 27.97 -17.09 0.498 7155
 7159 3 -35.57 28.51 -17.16 0.138 7158
 7160 3 -35.56 28.67 -17.02 0.136 7159
 7161 3 -35.59 28.76 -16.97 0.191 7160
 7162 3 -35.53 28.72 -16.81 0.13 7161
 7163 3 -35.49 28.76 -16.68 0.146 7162
 7164 3 -35.18 28.65 -16.7 0.000125 7163
 7165 3 -35.74 28.97 -17.16 0.111 7161
 7166 3 -35.93 29.06 -17.27 0.16 7165
 7167 3 -35.99 29.4 -17.31 0.117 7166
 7168 3 -35.99 29.56 -17.31 0.131 7167
 7169 3 -36.07 29.62 -17.36 0.107 7168
 7170 3 -36.17 29.67 -17.47 0.085 7169
 7171 3 -36.25 29.81 -17.45 0.108 7170
 7172 3 -34.98 27.85 -16.93 0.498 7158
 7173 3 -35.17 28.33 -16.63 0.256 7172
 7174 3 -34.93 28.39 -16.43 0.196 7173
 7175 3 -34.86 28.43 -16.25 0.204 7174
 7176 3 -34.85 28.5 -16.13 0.176 7175
 7177 3 -34.81 28.43 -15.99 0.147 7176
 7178 3 -34.82 28.36 -15.74 0.113 7177
 7179 3 -34.89 28.39 -15.6 0.131 7178
 7180 3 -34.88 28.39 -15.5 0.127 7179
 7181 3 -34.84 28.38 -15.38 0.094 7180
 7182 3 -34.81 28.3 -15.24 0.092 7181
 7183 3 -35.01 27.74 -16.91 0.382 7182
 7184 3 -35.02 27.22 -17.02 0.131 7183
 7185 3 -34.95 27.12 -17.11 0.000125 7184
 7186 3 -35.37 27.58 -16.63 0.22 7172
 7187 3 -35.51 27.49 -16.45 0.198 7186
 7188 3 -35.56 27.45 -16.31 0.155 7187
 7189 3 -35.62 27.38 -16.18 0.2 7188
 7190 3 -35.56 27.24 -16.06 0.263 7189
 7191 3 -35.46 27.13 -15.95 0.305 7190
 7192 3 -35.46 27.1 -15.77 0.339 7191
 7193 3 -35.45 27.04 -15.68 0.324 7192
 7194 3 -35.28 26.78 -15.68 0.313 7193
 7195 3 -35.12 26.63 -15.6 0.356 7194
 7196 3 -35.01 26.5 -15.46 0.392 7195
 7197 3 -34.85 26.43 -15.33 0.45 7196
 7198 3 -34.76 26.32 -15.25 0.443 7197
 7199 3 -34.59 26.32 -15.12 0.422 7198
 7200 3 -34.48 26.41 -14.95 0.428 7199
 7201 3 -34.34 26.48 -14.83 0.431 7200
 7202 3 -34.1 26.61 -14.74 0.454 7201
 7203 3 -34.02 26.82 -14.65 0.439 7202
 7204 3 -33.77 26.75 -14.68 0.474 7203
 7205 3 -33.49 26.32 -14.64 0.142 7204
 7206 3 -33.63 26.27 -14.96 0.035 7205
 7207 3 -33.7 26.95 -14.67 0.503 7204
 7208 3 -33.6 27.04 -14.57 0.587 7207
 7209 3 -33.46 27.09 -14.55 0.606 7208
 7210 3 -33.48 27.32 -14.32 0.6 7209
 7211 3 -33.52 27.43 -14.1 0.56 7210
 7212 3 -34.03 28.04 -14.26 0.108 7211
 7213 3 -34.02 28.2 -14.15 0.157 7212
 7214 3 -34.03 28.3 -14.02 0.167 7213
 7215 3 -33.99 28.45 -13.98 0.221 7214
 7216 3 -33.99 28.46 -13.74 0.249 7215
 7217 3 -33.99 28.54 -13.65 0.346 7216
 7218 3 -33.99 28.57 -13.52 0.407 7217
 7219 3 -33.96 28.61 -13.42 0.42 7218
 7220 3 -34.32 28.11 -13.4 0.078 7219
 7221 3 -33.92 28.84 -13.4 0.477 7219
 7222 3 -33.92 29.05 -13.34 0.529 7221
 7223 3 -33.77 29.25 -13.95 0.124 7222
 7224 3 -33.97 29.05 -13.18 0.59 7222
 7225 3 -33.99 29.23 -13.07 0.453 7224
 7226 3 -33.82 29.55 -13.1 0.339 7225
 7227 3 -33.66 29.71 -12.99 0.261 7226
 7228 3 -33.63 29.79 -12.83 0.244 7227
 7229 3 -33.84 30.13 -12.79 0.072 7228
 7230 3 -33.95 30.18 -12.79 0.089 7229
 7231 3 -33.31 29.57 -12.64 0.146 7228
 7232 3 -33.24 29.7 -12.55 0.226 7231
 7233 3 -33.1 30.07 -12.57 0.095 7232
 7234 3 -33.04 30.21 -12.48 0.15 7233
 7235 3 -32.95 30.27 -12.43 0.206 7234
 7236 3 -32.85 30.32 -12.45 0.245 7235
 7237 3 -32.72 30.34 -12.49 0.319 7236
 7238 3 -32.66 30.43 -12.46 0.399 7237
 7239 3 -32.53 30.43 -12.38 0.48 7238
 7240 3 -32.42 30.46 -12.29 0.57 7239
 7241 3 -32.21 30.47 -12.43 0.614 7240
 7242 3 -32.14 30.64 -12.34 0.632 7241
 7243 3 -32.18 30.9 -12.31 0.695 7242
 7244 3 -32.09 30.99 -12.34 0.695 7243
 7245 3 -31.93 31.22 -11.99 0.477 7244
 7246 3 -32.1 31.83 -12.46 0.133 7245
 7247 3 -32.11 31.99 -12.48 0.156 7246
 7248 3 -32.33 32.14 -12.51 0.109 7247
 7249 3 -32.43 32.28 -12.51 0.116 7248
 7250 3 -32.53 32.34 -12.52 0.126 7249
 7251 3 -31.83 31.24 -12.07 0.311 7245
 7252 3 -31.58 31.35 -12 0.219 7251
 7253 3 -31.43 31.49 -11.81 0.149 7252
 7254 3 -31.38 31.58 -11.73 0.121 7253
 7255 3 -31.38 31.76 -11.67 0.078 7254
 7256 3 -31.36 31.89 -11.7 0.122 7255
 7257 3 -31.08 31.92 -11.73 0.115 7256
 7258 3 -31.02 31.91 -11.63 0.000125 7257
 7259 3 -32 31.26 -11.42 0.21 7251
 7260 3 -31.72 31.12 -11.39 0.104 7259
 7261 3 -31.6 31.1 -11.3 0.096 7260
 7262 3 -31.99 31.4 -11.32 0.176 7259
 7263 3 -31.9 31.58 -11.23 0.13 7262
 7264 3 -31.73 30.58 -12.96 0.236 7244
 7265 3 -31.64 30.76 -13.09 0.188 7264
 7266 3 -31.6 31.01 -13.24 0.165 7265
 7267 3 -31.62 31.08 -13.37 0.22 7266
 7268 3 -31.61 31.15 -13.47 0.22 7267
 7269 3 -31.7 31.33 -13.63 0.166 7268
 7270 3 -31.75 31.49 -13.63 0.12 7269
 7271 3 -31.75 31.65 -13.55 0.138 7270
 7272 3 -31.7 31.76 -13.51 0.000125 7271
 7273 3 -32.52 30.86 -13.2 0.174 7243
 7274 3 -32.53 30.95 -13.25 0.266 7273
 7275 3 -32.85 30.68 -13.32 0.117 7274
 7276 3 -32.95 30.66 -13.34 0.151 7275
 7277 3 -32.4 31.25 -13.29 0.188 7274
 7278 3 -32.25 31.42 -13.34 0.101 7277
 7279 3 -32.12 31.49 -13.33 0.107 7278
 7280 3 -32.5 30.37 -11.67 0.132 7240
 7281 3 -32.46 30.4 -11.56 0.125 7280
 7282 3 -33.16 29.18 -12.17 0.101 7232
 7283 3 -33.14 29.05 -12.15 0.115 7282
 7284 3 -33.09 28.91 -12.17 0.133 7283
 7285 3 -34.49 29.5 -13.7 0.11 7224
 7286 3 -34.64 29.45 -13.8 0.109 7285
 7287 3 -34.77 29.54 -13.9 0.119 7286
 7288 3 -33.93 28.63 -14.21 0.143 7215
 7289 3 -33.89 28.73 -14.24 0.11 7288
 7290 3 -33.92 28.84 -14.23 0.053 7289
 7291 3 -33.93 28.96 -14.15 0.053 7290
 7292 3 -33.92 29.11 -14.17 0.051 7291
 7293 3 -33.4 27.45 -13.97 0.508 7211
 7294 3 -33.24 27.46 -13.84 0.442 7293
 7295 3 -33.02 27.32 -13.55 0.368 7294
 7296 3 -32.98 27.34 -13.4 0.371 7295
 7297 3 -32.96 27.34 -13.23 0.391 7296
 7298 3 -32.74 27.63 -13.27 0.363 7297
 7299 3 -32.63 27.79 -13.26 0.349 7298
 7300 3 -32.35 27.8 -13.34 0.194 7299
 7301 3 -33.34 26.86 -13.01 0.117 7297
 7302 3 -33.38 26.7 -13.04 0.136 7301
 7303 3 -33.35 26.57 -12.91 0.103 7302
 7304 3 -33.41 26.39 -12.75 0.111 7303
 7305 3 -33.34 26.27 -12.67 0.107 7304
 7306 3 -33.2 26.23 -12.57 0.114 7305
 7307 3 -33.08 26.23 -12.41 0.107 7306
 7308 3 -32.95 26.14 -12.3 0.102 7307
 7309 3 -32.83 26.09 -12.14 0.14 7308
 7310 3 -32.77 26.05 -12 0.17 7309
 7311 3 -32.76 25.96 -11.88 0.158 7310
 7312 3 -32.48 25.87 -11.84 0.099 7311
 7313 3 -32.38 25.81 -11.82 0.05 7312
 7314 3 -35.22 28.7 -17.36 0.168 7152
 7315 3 -35.03 28.74 -17.2 0.000125 7314
 7316 3 -36.71 28.28 -18.41 0.257 6862
 7317 3 -36.59 28.2 -18.34 0.221 7316
 7318 3 -36.74 28.94 -18.41 0.164 6861
 7319 3 -36.67 28.9 -18.29 0.084 7318
 7320 3 -36.91 28.04 -19.68 0.157 6846
 7321 3 -36.83 27.99 -19.52 0.000125 7320
 7322 3 -43.36 37.04 -23.47 0.264 6746
 7323 3 -43.58 36.97 -23.38 0.12 7322
 7324 3 -43.7 36.98 -23.41 0.117 7323
 7325 3 -43.91 36.99 -23.41 0.106 7324
 7326 3 -44.04 37.02 -23.38 0.099 7325
 7327 3 -44.23 37.04 -23.43 0.111 7326
 7328 3 -44.43 37.11 -23.4 0.16 7327
 7329 3 -44.56 37.19 -23.38 0.133 7328
 7330 3 -44.69 37.3 -23.41 0.138 7329
 7331 3 -44.93 37.34 -23.36 0.095 7330
 7332 3 -45.03 37.37 -23.25 0.12 7331
 7333 3 -45.11 37.31 -23.18 0.098 7332
 7334 3 -45.31 37.24 -22.97 0.126 7333
 7335 3 -45.44 37.19 -22.88 0.153 7334
 7336 3 -45.51 37.06 -22.88 0.13 7335
 7337 3 -45.59 36.97 -22.86 0.111 7336
 7338 3 -45.65 36.84 -22.91 0.111 7337
 7339 3 -45.84 36.62 -22.91 0.137 7338
 7340 3 -45.94 36.44 -22.93 0.198 7339
 7341 3 -46.09 36.15 -22.93 0.165 7340
 7342 3 -46.15 35.98 -22.99 0.112 7341
 7343 3 -46.23 35.87 -23 0.089 7342
 7344 3 -46.26 35.76 -23.04 0.113 7343
 7345 3 -46.37 35.59 -23.02 0.117 7344
 7346 3 -46.48 35.46 -23.02 0.13 7345
 7347 3 -46.59 35.33 -23.02 0.113 7346
 7348 3 -46.69 35.15 -23.04 0.115 7347
 7349 3 -46.81 35.04 -23.04 0.117 7348
 7350 3 -46.94 34.93 -23 0.128 7349
 7351 3 -47.05 34.96 -23.11 0.028 7350
 7352 3 -47.04 34.79 -23 0.116 7350
 7353 3 -47.11 34.62 -23 0.131 7352
 7354 3 -47.16 34.46 -22.93 0.118 7353
 7355 3 -47.24 34.3 -22.91 0.144 7354
 7356 3 -47.33 34.22 -22.91 0.145 7355
 7357 3 -47.46 34.17 -22.88 0.137 7356
 7358 3 -47.64 34.08 -22.82 0.151 7357
 7359 3 -47.73 33.98 -22.81 0.161 7358
 7360 3 -47.86 33.87 -22.77 0.136 7359
 7361 3 -48.04 33.9 -22.74 0.143 7360
 7362 3 -48.12 33.96 -22.63 0.193 7361
 7363 3 -48.3 33.92 -22.61 0.279 7362
 7364 3 -48.37 33.82 -22.59 0.263 7363
 7365 3 -48.62 34.26 -22.52 0.13 7364
 7366 3 -48.7 34.37 -22.43 0.16 7365
 7367 3 -48.77 34.4 -22.34 0.179 7366
 7368 3 -48.87 34.62 -22.27 0.119 7367
 7369 3 -48.94 34.75 -22.22 0.134 7368
 7370 3 -48.97 34.86 -22.16 0.123 7369
 7371 3 -49.02 35.01 -22.11 0.096 7370
 7372 3 -49.08 35.17 -21.97 0.137 7371
 7373 3 -49.09 35.29 -21.9 0.128 7372
 7374 3 -49.16 35.4 -21.84 0.132 7373
 7375 3 -49.26 35.54 -21.75 0.147 7374
 7376 3 -49.34 35.67 -21.68 0.122 7375
 7377 3 -49.48 35.86 -21.63 0.127 7376
 7378 3 -49.59 36 -21.54 0.133 7377
 7379 3 -49.66 36.15 -21.41 0.152 7378
 7380 3 -49.74 36.22 -21.29 0.146 7379
 7381 3 -49.83 36.32 -21.18 0.126 7380
 7382 3 -49.87 36.35 -21.09 0.138 7381
 7383 3 -49.98 36.36 -20.95 0.15 7382
 7384 3 -50.18 36.35 -20.93 0.171 7383
 7385 3 -50.37 36.25 -20.84 0.176 7384
 7386 3 -50.51 36.21 -20.72 0.154 7385
 7387 3 -50.65 36.41 -20.68 0.097 7386
 7388 3 -50.72 36.43 -20.56 0.096 7387
 7389 3 -50.73 36.52 -20.45 0.111 7388
 7390 3 -50.73 36.61 -20.29 0.113 7389
 7391 3 -50.87 36.64 -20.27 0.139 7390
 7392 3 -50.91 36.67 -20.16 0.137 7391
 7393 3 -50.97 36.7 -20.04 0.197 7392
 7394 3 -50.95 36.61 -19.7 0.227 7393
 7395 3 -50.94 36.35 -19.45 0.116 7394
 7396 3 -50.98 36.22 -19.29 0.177 7395
 7397 3 -51.3 36.35 -19.4 0.154 7396
 7398 3 -51.26 36.32 -19.16 0.196 7397
 7399 3 -50.88 36 -19.06 0.25 7398
 7400 3 -50.59 35.7 -19.06 0.16 7399
 7401 3 -50.34 35.53 -19.06 0.176 7400
 7402 3 -50.16 35.42 -18.97 0.144 7401
 7403 3 -49.95 35.36 -18.82 0.111 7402
 7404 3 -49.87 35.25 -18.75 0.107 7403
 7405 3 -49.77 35.21 -18.66 0.107 7404
 7406 3 -49.65 35.04 -18.56 0.196 7405
 7407 3 -49.55 34.93 -18.47 0.252 7406
 7408 3 -49.3 34.78 -18.16 0.177 7407
 7409 3 -49.27 34.6 -18.09 0.163 7408
 7410 3 -49.22 34.47 -18.02 0.053 7409
 7411 3 -49.65 34.76 -18.7 0.157 7407
 7412 3 -49.56 34.61 -18.77 0.157 7411
 7413 3 -49.43 34.48 -18.95 0.133 7412
 7414 3 -49.43 34.42 -19.06 0.193 7413
 7415 3 -49.41 34.3 -19.18 0.232 7414
 7416 3 -49.15 34.1 -19.09 0.127 7415
 7417 3 -48.97 33.93 -19.18 0.141 7416
 7418 3 -48.8 33.89 -19.18 0.126 7417
 7419 3 -48.75 33.79 -19.36 0.262 7418
 7420 3 -48.68 33.76 -19.43 0.362 7419
 7421 3 -48.61 33.71 -19.5 0.447 7420
 7422 3 -48.47 33.72 -19.5 0.51 7421
 7423 3 -48.43 33.69 -19.61 0.582 7422
 7424 3 -48.25 33.65 -19.56 0.625 7423
 7425 3 -48.12 33.54 -19.59 0.653 7424
 7426 3 -47.98 33.3 -19.52 0.624 7425
 7427 3 -47.87 33.25 -19.74 0.544 7426
 7428 3 -47.72 33.72 -19.81 0.268 7427
 7429 3 -47.5 33.75 -19.68 0.000125 7428
 7430 3 -47.72 32.87 -19.75 0.292 7427
 7431 3 -47.61 32.78 -19.84 0.256 7430
 7432 3 -47.32 32.64 -19.72 0.185 7431
 7433 3 -47.22 32.54 -19.65 0.188 7432
 7434 3 -47.15 32.37 -19.61 0.094 7433
 7435 3 -48.1 32.61 -19.11 0.231 7426
 7436 3 -48.03 32.5 -19.13 0.116 7435
 7437 3 -47.92 32.48 -19.13 0.064 7436
 7438 3 -47.89 32.71 -18.95 0.1 7435
 7439 3 -47.79 32.65 -18.9 0.119 7438
 7440 3 -47.67 32.64 -18.82 0.168 7439
 7441 3 -47.55 32.42 -18.79 0.095 7440
 7442 3 -47.42 32.29 -18.75 0.132 7441
 7443 3 -47.32 32.11 -18.84 0.112 7442
 7444 3 -47.15 32.08 -18.75 0.136 7443
 7445 3 -47 31.98 -18.65 0.14 7444
 7446 3 -46.78 31.84 -18.57 0.136 7445
 7447 3 -46.68 31.76 -18.4 0.14 7446
 7448 3 -46.57 31.75 -18.31 0.159 7447
 7449 3 -46.47 31.76 -18.27 0.000125 7448
 7450 3 -49.62 34.51 -18.59 0.138 7412
 7451 3 -49.59 34.5 -18.47 0.115 7450
 7452 3 -51.24 36.35 -18.95 0.137 7398
 7453 3 -51.22 36.34 -18.84 0.17 7452
 7454 3 -51.19 36.28 -18.74 0.282 7453
 7455 3 -51.16 36.24 -18.54 0.316 7454
 7456 3 -51.18 36.14 -18.43 0.4 7455
 7457 3 -50.61 36.17 -18.04 0.127 7456
 7458 3 -50.41 36.07 -17.95 0.127 7457
 7459 3 -50.26 36 -17.88 0.131 7458
 7460 3 -50.16 36.03 -17.77 0.217 7459
 7461 3 -50.06 35.79 -17.72 0.243 7460
 7462 3 -49.94 35.61 -17.86 0.246 7461
 7463 3 -49.61 35.93 -17.63 0.122 7462
 7464 3 -49.48 36.03 -17.54 0.113 7463
 7465 3 -49.37 36.14 -17.5 0.144 7464
 7466 3 -49.26 36.32 -17.47 0.129 7465
 7467 3 -49.16 36.4 -17.4 0.153 7466
 7468 3 -49.08 36.43 -17.2 0.109 7467
 7469 3 -49.01 36.51 -17.06 0.154 7468
 7470 3 -48.99 36.62 -16.95 0.164 7469
 7471 3 -48.95 36.72 -16.77 0.188 7470
 7472 3 -48.97 36.76 -16.65 0.255 7471
 7473 3 -48.83 36.8 -16.45 0.285 7472
 7474 3 -48.8 36.75 -16.25 0.375 7473
 7475 3 -48.7 36.73 -16.16 0.441 7474
 7476 3 -48.52 36.72 -16.04 0.536 7475
 7477 3 -48.47 36.72 -15.91 0.613 7476
 7478 3 -48.51 36.93 -15.79 0.641 7477
 7479 3 -49.15 37.29 -15.67 0.062 7478
 7480 3 -48.38 37.08 -15.76 0.56 7478
 7481 3 -48.19 37.04 -15.77 0.56 7480
 7482 3 -48.15 37.21 -15.73 0.483 7481
 7483 3 -47.8 36.64 -15.47 0.14 7482
 7484 3 -47.69 36.72 -15.35 0.131 7483
 7485 3 -47.61 36.8 -15.24 0.088 7484
 7486 3 -47.85 37.39 -15.96 0.52 7482
 7487 3 -47.85 37.64 -15.77 0.351 7486
 7488 3 -48.05 37.93 -15.72 0.386 7487
 7489 3 -48.14 38.07 -15.67 0.375 7488
 7490 3 -47.7 37.97 -15.57 0.173 7489
 7491 3 -47.49 38.13 -15.49 0.114 7490
 7492 3 -47.45 38.22 -15.39 0.095 7491
 7493 3 -47.41 38.24 -15.24 0.071 7492
 7494 3 -47.39 38.26 -15.09 0.072 7493
 7495 3 -47.31 38.29 -15.01 0.158 7494
 7496 3 -47.25 38.41 -14.99 0.244 7495
 7497 3 -47.12 38.4 -14.95 0.263 7496
 7498 3 -47.05 38.44 -14.77 0.162 7497
 7499 3 -49.12 36.61 -17.59 0.114 7467
 7500 3 -49.19 36.67 -17.63 0.142 7499
 7501 3 -49.22 36.76 -17.79 0.108 7500
 7502 3 -49.23 36.76 -17.93 0.126 7501
 7503 3 -49.33 36.76 -18.11 0.102 7502
 7504 3 -49.36 36.83 -18.27 0.114 7503
 7505 3 -49.44 36.92 -18.36 0.1 7504
 7506 3 -50.09 35.87 -17.38 0.125 7461
 7507 3 -50.2 35.92 -17.18 0.121 7506
 7508 3 -50.2 36.01 -17.06 0.114 7507
 7509 3 -50.16 36.14 -16.95 0.113 7508
 7510 3 -50.12 36.29 -16.84 0.132 7509
 7511 3 -50.09 36.4 -16.7 0.133 7510
 7512 3 -50.12 36.48 -16.59 0.123 7511
 7513 3 -50.09 36.48 -16.47 0.142 7512
 7514 3 -50.12 36.4 -16.2 0.115 7513
 7515 3 -50.16 36.4 -16.04 0.145 7514
 7516 3 -50.16 36.33 -15.93 0.22 7515
 7517 3 -50.18 36.4 -15.77 0.253 7516
 7518 3 -50.16 36.4 -15.64 0.292 7517
 7519 3 -50.4 36.79 -15.7 0.135 7518
 7520 3 -50.41 36.93 -15.59 0.15 7519
 7521 3 -50.41 37.04 -15.54 0.164 7520
 7522 3 -50.55 37.11 -15.58 0.197 7521
 7523 3 -50.63 37.18 -15.57 0.194 7522
 7524 3 -50.74 37.28 -15.62 0.113 7523
 7525 3 -50.88 37.46 -15.56 0.129 7524
 7526 3 -50.94 37.59 -15.5 0.135 7525
 7527 3 -50.99 37.79 -15.41 0.167 7526
 7528 3 -51.05 37.95 -15.37 0.122 7527
 7529 3 -51.1 38.14 -15.24 0.182 7528
 7530 3 -51.06 38.28 -15.18 0.185 7529
 7531 3 -51.1 38.47 -15.16 0.174 7530
 7532 3 -51.19 38.64 -15.02 0.146 7531
 7533 3 -51.2 38.78 -14.96 0.162 7532
 7534 3 -51.27 38.92 -14.82 0.177 7533
 7535 3 -51.3 39.06 -14.79 0.13 7534
 7536 3 -51.42 39.24 -14.74 0.137 7535
 7537 3 -51.56 39.42 -14.74 0.144 7536
 7538 3 -51.74 39.6 -14.74 0.287 7537
 7539 3 -51.92 39.6 -14.73 0.349 7538
 7540 3 -52 39.7 -14.7 0.409 7539
 7541 3 -52.1 39.82 -14.71 0.461 7540
 7542 3 -52.23 39.93 -14.74 0.471 7541
 7543 3 -52.42 39.88 -15.02 0.457 7542
 7544 3 -52.55 39.89 -15.12 0.475 7543
 7545 3 -52.74 39.99 -14.99 0.411 7544
 7546 3 -52.92 40.1 -14.98 0.386 7545
 7547 3 -53.06 40.11 -14.93 0.41 7546
 7548 3 -53.28 40.16 -14.88 0.425 7547
 7549 3 -53.49 40.28 -14.84 0.415 7548
 7550 3 -53.6 40.32 -14.74 0.305 7549
 7551 3 -53.64 40.53 -14.55 0.123 7550
 7552 3 -53.75 40.57 -14.49 0.134 7551
 7553 3 -53.89 40.59 -14.46 0.1 7552
 7554 3 -54 40.52 -14.43 0.064 7553
 7555 3 -54.07 40.66 -14.27 0.111 7554
 7556 3 -52.17 40.46 -14.96 0.102 7542
 7557 3 -52.14 40.57 -15.01 0.101 7556
 7558 3 -52.15 40.75 -15.04 0.092 7557
 7559 3 -52.2 40.86 -15.06 0.093 7558
 7560 3 -52.29 40.99 -15.11 0.068 7559
 7561 3 -52.32 41.11 -15.16 0.102 7560
 7562 3 -52.2 41.27 -15.22 0.133 7561
 7563 3 -52.18 41.41 -15.21 0.165 7562
 7564 3 -52.1 41.56 -15.15 0.214 7563
 7565 3 -51.89 41.63 -15 0.191 7564
 7566 3 -51.68 41.6 -14.85 0.094 7565
 7567 3 -51.63 41.64 -14.74 0.102 7566
 7568 3 -51.51 41.71 -14.64 0.086 7567
 7569 3 -51.35 41.66 -14.53 0.092 7568
 7570 3 -51.21 41.6 -14.5 0.106 7569
 7571 3 -51.1 41.64 -14.39 0.097 7570
 7572 3 -49.95 36.12 -15.51 0.145 7518
 7573 3 -49.91 35.97 -15.34 0.143 7572
 7574 3 -49.84 35.86 -15.24 0.202 7573
 7575 3 -49.84 35.75 -15.12 0.263 7574
 7576 3 -49.91 35.72 -14.99 0.331 7575
 7577 3 -49.88 35.64 -14.83 0.404 7576
 7578 3 -49.94 35.75 -14.67 0.435 7577
 7579 3 -49.94 35.55 -14.62 0.503 7578
 7580 3 -49.86 35.57 -14.49 0.587 7579
 7581 3 -49.69 35.4 -14.41 0.629 7580
 7582 3 -49.69 35.42 -14.3 0.681 7581
 7583 3 -49.73 35.44 -14.15 0.695 7582
 7584 3 -49.41 35.3 -14.05 0.733 7583
 7585 3 -48.45 35.32 -14.22 0.08 7584
 7586 3 -48.51 35.43 -14.13 0.048 7585
 7587 3 -49.49 35.36 -13.87 0.712 7584
 7588 3 -49.41 35.11 -13.8 0.668 7587
 7589 3 -49.33 34.98 -13.71 0.56 7588
 7590 3 -49.19 34.65 -13.68 0.195 7589
 7591 3 -49.34 34.5 -13.7 0.069 7590
 7592 3 -49.44 35.1 -13.62 0.492 7589
 7593 3 -49.55 35.93 -13.09 0.068 7592
 7594 3 -49.61 36.11 -13.15 0.056 7593
 7595 3 -49.44 35.18 -13.51 0.348 7594
 7596 3 -49.76 34.47 -13.83 0.084 7595
 7597 3 -49.62 34.47 -13.85 0.09 7596
 7598 3 -49.44 35.26 -13.42 0.348 7595
 7599 3 -49.34 35.18 -13.38 0.271 7598
 7600 3 -50.04 35.8 -13.27 0.213 7592
 7601 3 -50.13 35.8 -13.22 0.317 7600
 7602 3 -49.88 35.87 -12.81 0.131 7601
 7603 3 -49.8 36.01 -12.7 0.149 7602
 7604 3 -49.76 36.12 -12.47 0.108 7603
 7605 3 -49.79 36.28 -12.4 0.119 7604
 7606 3 -49.84 36.4 -12.38 0.137 7605
 7607 3 -49.83 36.36 -12.24 0.197 7606
 7608 3 -49.73 36.19 -12.01 0.052 7607
 7609 3 -49.73 36.21 -11.89 0.081 7608
 7610 3 -49.68 36.25 -11.79 0.05 7609
 7611 3 -50.24 35.85 -13.3 0.445 7601
 7612 3 -50.27 36.04 -13.43 0.468 7611
 7613 3 -50.34 36.1 -13.35 0.548 7612
 7614 3 -50.43 36.12 -13.45 0.611 7613
 7615 3 -50.48 36.21 -13.49 0.612 7614
 7616 3 -49.95 36.65 -13.24 0.123 7615
 7617 3 -49.87 36.73 -13.25 0.092 7616
 7618 3 -50.65 36.18 -13.43 0.492 7615
 7619 3 -50.98 35.92 -13.4 0.366 7618
 7620 3 -51.33 35.67 -13.13 0.091 7619
 7621 3 -51.4 35.75 -13 0.082 7620
 7622 3 -51.51 35.84 -13 0.055 7621
 7623 3 -51.63 35.92 -12.98 0.082 7622
 7624 3 -51.74 36.04 -12.91 0.129 7623
 7625 3 -51.8 36.21 -12.85 0.146 7624
 7626 3 -50.97 36.03 -13.48 0.182 7619
 7627 3 -51.05 36.25 -13.57 0.000125 7626
 7628 3 -51.23 35.63 -13.65 0.047 7626
 7629 3 -51.3 35.52 -13.71 0.086 7628
 7630 3 -51.47 35.61 -13.66 0.095 7629
 7631 3 -51.63 35.67 -13.74 0.139 7630
 7632 3 -50.33 36.18 -13.84 0.018 7612
 7633 3 -51.47 36.07 -18.52 0.418 7456
 7634 3 -51.54 35.95 -18.54 0.492 7633
 7635 3 -51.77 36.24 -18.9 0.132 7634
 7636 3 -51.84 36.25 -19 0.206 7635
 7637 3 -52.09 36.49 -18.93 0.155 7636
 7638 3 -52.24 36.64 -19.02 0.16 7637
 7639 3 -52.38 36.75 -19.09 0.135 7638
 7640 3 -52.59 36.86 -19.11 0.11 7639
 7641 3 -52.76 36.85 -19.06 0.136 7640
 7642 3 -52.91 36.78 -19.04 0.152 7641
 7643 3 -53.09 36.82 -19.06 0.117 7642
 7644 3 -53.12 36.89 -18.97 0.095 7643
 7645 3 -53.23 36.92 -18.93 0.125 7644
 7646 3 -53.26 37.03 -18.88 0.101 7645
 7647 3 -53.26 37.14 -18.86 0.000125 7646
 7648 3 -51.73 36.1 -19.27 0.119 7636
 7649 3 -51.7 36.03 -19.41 0.086 7648
 7650 3 -51.59 36.03 -19.54 0.132 7649
 7651 3 -51.59 36.03 -19.65 0.000125 7650
 7652 3 -51.54 35.71 -18.41 0.595 7634
 7653 3 -51.66 35.61 -18.45 0.668 7652
 7654 3 -51.65 35.54 -18.29 0.734 7653
 7655 3 -51.66 35.46 -18.09 0.665 7654
 7656 3 -51.73 35.46 -17.91 0.563 7655
 7657 3 -51.62 35.31 -17.81 0.531 7656
 7658 3 -50.99 34.75 -17.5 0.097 7657
 7659 3 -50.91 34.72 -17.38 0.073 7658
 7660 3 -50.83 34.82 -17.25 0.089 7659
 7661 3 -50.76 34.82 -17.13 0.113 7660
 7662 3 -50.73 34.67 -16.95 0.146 7661
 7663 3 -50.62 34.49 -16.88 0.118 7662
 7664 3 -50.62 34.39 -16.79 0.113 7663
 7665 3 -50.59 34.38 -16.61 0.127 7664
 7666 3 -38.02 47.22 -29.08 0.091 6579
 7667 3 -37.95 47.28 -29.14 0.126 7666
 7668 3 -37.85 47.32 -29.21 0.000125 7667
 7669 3 -25.05 36.83 -31.25 0.137 5090
 7670 3 -25.21 36.97 -31.29 0.119 7669
 7671 3 -25.35 37.12 -31.32 0.14 7670
 7672 3 -25.51 37.29 -31.4 0.195 7671
 7673 3 -25.72 37.47 -31.43 0.225 7672
 7674 3 -25.93 37.68 -31.47 0.154 7673
 7675 3 -26.13 37.83 -31.59 0.115 7674
 7676 3 -26.17 38 -31.59 0.145 7675
 7677 3 -26.24 38.15 -31.59 0.145 7676
 7678 3 -26.26 38.29 -31.63 0.123 7677
 7679 3 -26.27 38.43 -31.65 0.117 7678
 7680 3 -26.29 38.55 -31.66 0.129 7679
 7681 3 -26.31 38.69 -31.63 0.165 7680
 7682 3 -26.33 38.83 -31.63 0.149 7681
 7683 3 -26.33 39.01 -31.65 0.14 7682
 7684 3 -26.36 39.28 -31.75 0.13 7683
 7685 3 -26.38 39.44 -31.81 0.138 7684
 7686 3 -26.42 39.65 -31.84 0.132 7685
 7687 3 -26.33 39.86 -31.77 0.139 7686
 7688 3 -26.29 40.08 -31.74 0.171 7687
 7689 3 -26.22 40.22 -31.68 0.159 7688
 7690 3 -26.15 40.47 -31.54 0.162 7689
 7691 3 -26.07 40.61 -31.38 0.199 7690
 7692 3 -26.03 40.72 -31.25 0.226 7691
 7693 3 -25.93 40.94 -31.06 0.147 7692
 7694 3 -25.86 41.15 -30.95 0.133 7693
 7695 3 -25.78 41.25 -30.81 0.111 7694
 7696 3 -25.69 41.39 -30.66 0.126 7695
 7697 3 -25.64 41.47 -30.47 0.129 7696
 7698 3 -25.61 41.5 -30.27 0.148 7697
 7699 3 -25.44 41.44 -30.15 0.127 7698
 7700 3 -25.32 41.42 -29.97 0.136 7699
 7701 3 -25.21 41.4 -29.82 0.144 7700
 7702 3 -25.05 41.39 -29.66 0.192 7701
 7703 3 -24.89 41.35 -29.54 0.254 7702
 7704 3 -24.77 41.37 -29.47 0.333 7703
 7705 3 -24.62 41.4 -29.47 0.419 7704
 7706 3 -24.48 41.36 -29.36 0.448 7705
 7707 3 -24.3 41.4 -29.34 0.411 7706
 7708 3 -24.16 41.36 -29.32 0.313 7707
 7709 3 -24.03 41.28 -29.36 0.256 7708
 7710 3 -23.84 41.15 -29.5 0.16 7709
 7711 3 -23.68 41.11 -29.63 0.17 7710
 7712 3 -23.59 41.06 -29.77 0.118 7711
 7713 3 -23.41 41 -30 0.21 7712
 7714 3 -23.27 40.94 -30.22 0.197 7713
 7715 3 -23.09 40.9 -30.45 0.202 7714
 7716 3 -22.91 40.83 -30.61 0.15 7715
 7717 3 -22.82 40.75 -30.7 0.137 7716
 7718 3 -22.69 40.7 -30.75 0.145 7717
 7719 3 -22.43 40.62 -30.79 0.143 7718
 7720 3 -22.29 40.54 -30.81 0.165 7719
 7721 3 -22.15 40.43 -30.86 0.148 7720
 7722 3 -22.04 40.3 -30.82 0.17 7721
 7723 3 -21.9 40.19 -30.81 0.155 7722
 7724 3 -21.74 40.11 -30.79 0.16 7723
 7725 3 -21.63 40.01 -30.7 0.168 7724
 7726 3 -21.47 39.9 -30.68 0.171 7725
 7727 3 -21.22 39.77 -30.66 0.138 7726
 7728 3 -21.04 39.66 -30.56 0.133 7727
 7729 3 -20.9 39.55 -30.5 0.166 7728
 7730 3 -20.7 39.4 -30.41 0.186 7729
 7731 3 -20.54 39.2 -30.32 0.189 7730
 7732 3 -20.4 39.01 -30.25 0.173 7731
 7733 3 -20.33 38.81 -30.2 0.133 7732
 7734 3 -20.24 38.59 -30.15 0.154 7733
 7735 3 -20.22 38.45 -30.2 0.161 7734
 7736 3 -20.15 38.27 -30.22 0.136 7735
 7737 3 -20.08 38.09 -30.25 0.135 7736
 7738 3 -20.01 37.92 -30.25 0.135 7737
 7739 3 -19.99 37.76 -30.27 0.175 7738
 7740 3 -19.92 37.62 -30.34 0.158 7739
 7741 3 -19.86 37.48 -30.25 0.124 7740
 7742 3 -19.87 37.34 -30.27 0.13 7741
 7743 3 -19.78 37.09 -30.2 0.147 7742
 7744 3 -19.62 36.92 -30.22 0.117 7743
 7745 3 -19.51 36.74 -30.25 0.172 7744
 7746 3 -19.42 36.56 -30.31 0.17 7745
 7747 3 -19.34 36.41 -30.36 0.197 7746
 7748 3 -19.26 36.3 -30.36 0.259 7747
 7749 3 -19.25 36.19 -30.52 0.328 7748
 7750 3 -19.23 36.1 -30.59 0.382 7749
 7751 3 -19.37 36.19 -31.27 0.108 7750
 7752 3 -19.41 36.23 -31.4 0.108 7751
 7753 3 -19.44 36.24 -31.54 0.114 7752
 7754 3 -19.57 36.3 -31.66 0.108 7753
 7755 3 -19.64 36.31 -31.75 0.114 7754
 7756 3 -19.73 36.28 -31.86 0.105 7755
 7757 3 -19.87 36.32 -32.06 0.112 7756
 7758 3 -19.98 36.34 -32.21 0.125 7757
 7759 3 -20.05 36.38 -32.44 0.125 7758
 7760 3 -20.12 36.41 -32.59 0.123 7759
 7761 3 -20.19 36.33 -32.7 0.12 7760
 7762 3 -20.21 36.2 -32.84 0.119 7761
 7763 3 -20.26 36.15 -33.01 0.111 7762
 7764 3 -20.26 36.09 -33.16 0.134 7763
 7765 3 -20.3 36.04 -33.37 0.118 7764
 7766 3 -20.32 36.01 -33.52 0.13 7765
 7767 3 -20.32 36.01 -33.7 0.148 7766
 7768 3 -20.34 36 -33.92 0.116 7767
 7769 3 -20.32 35.98 -34.06 0.096 7768
 7770 3 -20.32 35.95 -34.24 0.116 7769
 7771 3 -20.35 35.95 -34.42 0.119 7770
 7772 3 -20.28 35.94 -34.63 0.133 7771
 7773 3 -20.3 35.95 -34.81 0.125 7772
 7774 3 -20.28 35.95 -34.99 0.124 7773
 7775 3 -20.3 35.91 -35.16 0.117 7774
 7776 3 -20.3 35.91 -35.31 0.114 7775
 7777 3 -20.21 35.83 -35.52 0.156 7776
 7778 3 -20.14 35.87 -35.66 0.13 7777
 7779 3 -20.14 35.9 -35.8 0.148 7778
 7780 3 -20.12 35.93 -35.91 0.179 7779
 7781 3 -20.21 35.95 -36.03 0.232 7780
 7782 3 -20.21 35.91 -36.16 0.191 7781
 7783 3 -20.21 35.87 -36.33 0.135 7782
 7784 3 -20.21 35.79 -36.49 0.139 7783
 7785 3 -20.25 35.73 -36.67 0.113 7784
 7786 3 -20.26 35.75 -36.8 0.101 7785
 7787 3 -20.32 35.73 -36.89 0.117 7786
 7788 3 -20.42 35.76 -37.06 0.146 7787
 7789 3 -20.5 35.8 -37.24 0.133 7788
 7790 3 -20.55 35.81 -37.44 0.118 7789
 7791 3 -20.59 35.81 -37.66 0.129 7790
 7792 3 -20.69 35.84 -37.83 0.153 7791
 7793 3 -20.82 35.87 -37.96 0.154 7792
 7794 3 -21.05 35.97 -37.77 0.052 7793
 7795 3 -20.82 35.88 -38.19 0.145 7793
 7796 3 -20.9 35.87 -38.35 0.154 7795
 7797 3 -20.92 35.91 -38.56 0.141 7796
 7798 3 -20.92 35.91 -38.7 0.163 7797
 7799 3 -20.93 35.98 -38.88 0.161 7798
 7800 3 -20.95 36.08 -39.02 0.181 7799
 7801 3 -20.97 36.09 -39.24 0.185 7800
 7802 3 -21.06 36.16 -39.48 0.179 7801
 7803 3 -21.17 36.26 -39.69 0.151 7802
 7804 3 -21.2 36.33 -39.92 0.13 7803
 7805 3 -21.2 36.37 -40.14 0.136 7804
 7806 3 -21.27 36.41 -40.34 0.169 7805
 7807 3 -21.27 36.41 -40.51 0.167 7806
 7808 3 -21.31 36.47 -40.63 0.192 7807
 7809 3 -21.35 36.44 -40.84 0.129 7808
 7810 3 -21.38 36.4 -41.05 0.131 7809
 7811 3 -21.45 36.37 -41.2 0.122 7810
 7812 3 -21.43 36.31 -41.39 0.14 7811
 7813 3 -21.42 36.26 -41.63 0.132 7812
 7814 3 -21.45 36.23 -41.78 0.134 7813
 7815 3 -21.47 36.16 -41.96 0.144 7814
 7816 3 -21.54 36.11 -42.09 0.095 7815
 7817 3 -21.61 36.04 -42.31 0.167 7816
 7818 3 -21.72 36 -42.49 0.168 7817
 7819 3 -21.72 35.94 -42.74 0.17 7818
 7820 3 -21.74 35.94 -42.95 0.136 7819
 7821 3 -21.77 35.97 -43.16 0.151 7820
 7822 3 -21.81 35.96 -43.35 0.157 7821
 7823 3 -21.83 35.93 -43.53 0.14 7822
 7824 3 -21.88 35.93 -43.67 0.128 7823
 7825 3 -21.86 35.96 -43.89 0.098 7824
 7826 3 -21.86 35.97 -44.03 0.1 7825
 7827 3 -21.81 35.96 -44.19 0.082 7826
 7828 3 -21.77 35.97 -44.39 0.108 7827
 7829 3 -21.72 35.97 -44.59 0.144 7828
 7830 3 -21.72 35.92 -44.76 0.155 7829
 7831 3 -21.7 35.9 -44.95 0.122 7830
 7832 3 -21.76 35.82 -45.13 0.13 7831
 7833 3 -21.77 35.79 -45.28 0.124 7832
 7834 3 -21.77 35.79 -45.45 0.144 7833
 7835 3 -21.77 35.82 -45.63 0.141 7834
 7836 3 -21.72 35.83 -45.81 0.125 7835
 7837 3 -21.7 35.82 -46.02 0.127 7836
 7838 3 -21.65 35.83 -46.19 0.161 7837
 7839 3 -21.6 35.9 -46.37 0.109 7838
 7840 3 -21.51 35.94 -46.56 0.109 7839
 7841 3 -21.49 35.94 -46.71 0.137 7840
 7842 3 -21.38 35.96 -46.89 0.109 7841
 7843 3 -21.36 35.96 -47.08 0.131 7842
 7844 3 -21.31 35.97 -47.24 0.087 7843
 7845 3 -21.29 36.03 -47.34 0.101 7844
 7846 3 -21.29 36.04 -47.52 0.119 7845
 7847 3 -21.2 36.04 -47.69 0.098 7846
 7848 3 -21.17 36.04 -47.84 0.099 7847
 7849 3 -21.13 36.07 -47.99 0.121 7848
 7850 3 -21.1 36.07 -48.12 0.123 7849
 7851 3 -21.11 36.08 -48.24 0.135 7850
 7852 3 -21.06 36.07 -48.42 0.14 7851
 7853 3 -20.97 36.05 -48.59 0.144 7852
 7854 3 -20.97 36.05 -48.77 0.15 7853
 7855 3 -20.97 36.1 -48.92 0.104 7854
 7856 3 -20.9 36.16 -49.1 0.124 7855
 7857 3 -20.79 36.13 -49.24 0.136 7856
 7858 3 -20.72 36.16 -49.41 0.104 7857
 7859 3 -20.7 36.19 -49.58 0.127 7858
 7860 3 -20.65 36.23 -49.74 0.133 7859
 7861 3 -20.58 36.23 -49.91 0.172 7860
 7862 3 -20.49 36.26 -50.09 0.189 7861
 7863 3 -20.38 36.23 -50.38 0.134 7862
 7864 3 -20.36 36.26 -50.58 0.143 7863
 7865 3 -20.29 36.29 -50.73 0.158 7864
 7866 3 -20.27 36.23 -50.91 0.138 7865
 7867 3 -20.18 36.19 -51.02 0.127 7866
 7868 3 -20.11 36.2 -51.13 0.161 7867
 7869 3 -20.11 36.22 -51.26 0.136 7868
 7870 3 -20.15 36.15 -51.39 0.143 7869
 7871 3 -20.24 36.06 -51.58 0.131 7870
 7872 3 -20.49 36.05 -51.71 0.126 7871
 7873 3 -20.61 36.14 -51.7 0.12 7872
 7874 3 -20.74 36.24 -51.76 0.147 7873
 7875 3 -20.79 36.36 -51.73 0.17 7874
 7876 3 -20.83 36.54 -51.7 0.183 7875
 7877 3 -20.95 36.72 -51.73 0.177 7876
 7878 3 -21.02 36.93 -51.6 0.195 7877
 7879 3 -21.06 37.11 -51.53 0.212 7878
 7880 3 -21.06 37.32 -51.38 0.212 7879
 7881 3 -21.04 37.5 -51.2 0.154 7880
 7882 3 -21.03 37.57 -50.99 0.126 7881
 7883 3 -21.09 37.61 -50.83 0.134 7882
 7884 3 -21.07 37.65 -50.69 0.122 7883
 7885 3 -21.11 37.65 -50.52 0.135 7884
 7886 3 -21.14 37.68 -50.35 0.145 7885
 7887 3 -21.27 37.72 -50.19 0.141 7886
 7888 3 -21.3 37.78 -50.05 0.164 7887
 7889 3 -21.55 37.83 -49.92 0.109 7888
 7890 3 -21.69 37.82 -49.88 0.112 7889
 7891 3 -21.8 37.86 -49.84 0.108 7890
 7892 3 -21.93 37.89 -49.7 0.154 7891
 7893 3 -22.03 37.97 -49.56 0.161 7892
 7894 3 -22.19 37.94 -49.45 0.126 7893
 7895 3 -22.34 38.03 -49.35 0.118 7894
 7896 3 -22.46 38.01 -49.27 0.142 7895
 7897 3 -22.57 38.04 -49.27 0.161 7896
 7898 3 -22.68 38.07 -49.13 0.156 7897
 7899 3 -22.78 38.11 -49.06 0.186 7898
 7900 3 -22.82 38.11 -48.76 0.161 7899
 7901 3 -22.87 38.11 -48.55 0.177 7900
 7902 3 -22.8 38.08 -48.26 0.091 7901
 7903 3 -22.84 38.05 -48.09 0.125 7902
 7904 3 -22.75 38.03 -47.95 0.119 7903
 7905 3 -22.71 37.99 -47.78 0.127 7904
 7906 3 -22.62 37.96 -47.6 0.171 7905
 7907 3 -22.55 37.86 -47.46 0.172 7906
 7908 3 -22.59 37.82 -47.34 0.161 7907
 7909 3 -22.57 37.78 -47.16 0.119 7908
 7910 3 -22.61 37.74 -46.99 0.11 7909
 7911 3 -22.55 37.68 -46.88 0.121 7910
 7912 3 -22.53 37.65 -46.73 0.111 7911
 7913 3 -22.55 37.61 -46.55 0.11 7912
 7914 3 -22.59 37.6 -46.41 0.122 7913
 7915 3 -22.64 37.55 -46.24 0.131 7914
 7916 3 -22.65 37.47 -46.06 0.126 7915
 7917 3 -22.63 37.43 -45.91 0.108 7916
 7918 3 -22.63 37.4 -45.77 0.105 7917
 7919 3 -22.65 37.36 -45.59 0.116 7918
 7920 3 -22.7 37.36 -45.38 0.106 7919
 7921 3 -22.74 37.32 -45.24 0.098 7920
 7922 3 -22.77 37.28 -45.1 0.106 7921
 7923 3 -22.83 37.22 -44.98 0.107 7922
 7924 3 -22.86 37.19 -44.84 0.106 7923
 7925 3 -22.86 37.15 -44.7 0.097 7924
 7926 3 -22.92 37.07 -44.56 0.094 7925
 7927 3 -22.92 37 -44.39 0.14 7926
 7928 3 -22.92 37 -44.24 0.146 7927
 7929 3 -22.9 36.99 -44.06 0.107 7928
 7930 3 -22.93 37 -43.85 0.13 7929
 7931 3 -22.95 36.99 -43.71 0.155 7930
 7932 3 -22.95 37 -43.56 0.141 7931
 7933 3 -22.99 37.01 -43.35 0.153 7932
 7934 3 -23.02 37.08 -43.16 0.15 7933
 7935 3 -23.08 37.17 -42.99 0.162 7934
 7936 3 -23.15 37.25 -42.81 0.144 7935
 7937 3 -23.22 37.36 -42.66 0.152 7936
 7938 3 -23.15 37.49 -42.52 0.168 7937
 7939 3 -23.11 37.62 -42.45 0.187 7938
 7940 3 -23 37.74 -42.37 0.157 7939
 7941 3 -22.82 37.85 -42.27 0.123 7940
 7942 3 -22.75 38.04 -42.2 0.12 7941
 7943 3 -22.71 38.19 -42.23 0.109 7942
 7944 3 -22.68 38.33 -42.16 0.133 7943
 7945 3 -22.62 38.49 -42.17 0.139 7944
 7946 3 -22.62 38.68 -42.14 0.124 7945
 7947 3 -22.66 38.86 -42.12 0.13 7946
 7948 3 -22.57 39.04 -42.13 0.134 7947
 7949 3 -22.5 39.22 -42.13 0.16 7948
 7950 3 -22.41 39.32 -42.21 0.191 7949
 7951 3 -22.16 39.4 -42.42 0.16 7950
 7952 3 -22.03 39.53 -42.59 0.166 7951
 7953 3 -21.93 39.65 -42.78 0.145 7952
 7954 3 -21.86 39.76 -42.92 0.153 7953
 7955 3 -21.78 39.9 -43.13 0.177 7954
 7956 3 -21.71 39.94 -43.24 0.167 7955
 7957 3 -21.66 40.08 -43.41 0.201 7956
 7958 3 -21.59 40.16 -43.6 0.207 7957
 7959 3 -21.5 40.18 -43.77 0.228 7958
 7960 3 -21.43 40.16 -44.08 0.146 7959
 7961 3 -21.34 40.05 -44.23 0.14 7960
 7962 3 -21.25 39.83 -44.34 0.128 7961
 7963 3 -21.21 39.72 -44.51 0.137 7962
 7964 3 -21.18 39.56 -44.63 0.156 7963
 7965 3 -21.16 39.41 -44.69 0.172 7964
 7966 3 -21.19 39.29 -44.7 0.209 7965
 7967 3 -21.12 38.97 -44.59 0.117 7966
 7968 3 -21.14 38.8 -44.45 0.109 7967
 7969 3 -21.21 38.65 -44.48 0.124 7968
 7970 3 -21.19 38.52 -44.49 0.12 7969
 7971 3 -21.18 38.37 -44.42 0.154 7970
 7972 3 -21.16 38.22 -44.34 0.19 7971
 7973 3 -21.19 38.05 -44.38 0.116 7972
 7974 3 -21.21 37.91 -44.28 0.147 7973
 7975 3 -21.09 37.8 -44.34 0.157 7974
 7976 3 -20.96 37.72 -44.52 0.124 7975
 7977 3 -20.82 37.68 -44.66 0.138 7976
 7978 3 -20.75 37.66 -44.74 0.143 7977
 7979 3 -20.57 37.68 -44.85 0.158 7978
 7980 3 -20.41 37.73 -45.02 0.13 7979
 7981 3 -20.25 37.76 -45.06 0.162 7980
 7982 3 -20.14 37.86 -45.02 0.236 7981
 7983 3 -20.09 37.98 -44.98 0.282 7982
 7984 3 -20.18 38.12 -44.83 0.319 7983
 7985 3 -20.25 38.23 -44.66 0.304 7984
 7986 3 -20.27 38.29 -44.51 0.27 7985
 7987 3 -20.43 38.33 -44.27 0.21 7986
 7988 3 -20.57 38.34 -44.03 0.136 7987
 7989 3 -20.64 38.4 -43.85 0.122 7988
 7990 3 -20.73 38.37 -43.69 0.081 7989
 7991 3 -20.84 38.41 -43.49 0.112 7990
 7992 3 -20.96 38.45 -43.31 0.129 7991
 7993 3 -21.07 38.48 -43.13 0.196 7992
 7994 3 -21.16 38.54 -42.96 0.179 7993
 7995 3 -21.25 38.62 -42.76 0.151 7994
 7996 3 -21.32 38.68 -42.62 0.139 7995
 7997 3 -21.34 38.83 -42.49 0.162 7996
 7998 3 -21.37 39 -42.38 0.192 7997
 7999 3 -21.39 39.22 -42.3 0.166 7998
 8000 3 -21.43 39.37 -42.24 0.161 7999
 8001 3 -21.46 39.54 -42.23 0.144 8000
 8002 3 -21.38 39.73 -42.13 0.114 8001
 8003 3 -21.35 39.9 -42.19 0.095 8002
 8004 3 -21.27 40.01 -42.17 0.094 8003
 8005 3 -21.2 40.18 -42.19 0.129 8004
 8006 3 -21.22 40.31 -42.2 0.159 8005
 8007 3 -21.22 40.48 -42.24 0.144 8006
 8008 3 -21.23 40.68 -42.27 0.171 8007
 8009 3 -21.21 40.83 -42.31 0.156 8008
 8010 3 -21.09 40.95 -42.33 0.152 8009
 8011 3 -20.96 41.05 -42.41 0.126 8010
 8012 3 -20.84 41.12 -42.49 0.11 8011
 8013 3 -20.68 41.16 -42.53 0.144 8012
 8014 3 -20.57 41.18 -42.63 0.138 8013
 8015 3 -20.43 41.18 -42.7 0.152 8014
 8016 3 -20.28 41.12 -42.8 0.135 8015
 8017 3 -20.14 41.11 -42.92 0.122 8016
 8018 3 -19.98 41.08 -43.02 0.165 8017
 8019 3 -19.8 41.02 -43.09 0.158 8018
 8020 3 -19.64 41.06 -43.19 0.148 8019
 8021 3 -19.43 41.09 -43.09 0.094 8020
 8022 3 -19.25 41.12 -42.99 0.112 8021
 8023 3 -19.11 41.15 -42.89 0.127 8022
 8024 3 -18.93 41.15 -42.77 0.127 8023
 8025 3 -18.82 41.09 -42.62 0.146 8024
 8026 3 -18.68 41.1 -42.46 0.154 8025
 8027 3 -18.55 41.09 -42.31 0.107 8026
 8028 3 -18.43 41.13 -42.09 0.144 8027
 8029 3 -18.3 41.17 -41.88 0.149 8028
 8030 3 -18.07 41.17 -41.78 0.17 8029
 8031 3 -17.89 41.2 -41.71 0.168 8030
 8032 3 -17.8 41.27 -41.64 0.148 8031
 8033 3 -17.66 41.31 -41.56 0.141 8032
 8034 3 -17.55 41.34 -41.52 0.132 8033
 8035 3 -17.5 41.42 -41.37 0.102 8034
 8036 3 -17.36 41.49 -41.38 0.116 8035
 8037 3 -17.18 41.59 -41.26 0.14 8036
 8038 3 -17.09 41.7 -41.09 0.119 8037
 8039 3 -16.98 41.74 -40.99 0.139 8038
 8040 3 -16.94 41.8 -40.84 0.146 8039
 8041 3 -16.94 41.81 -40.62 0.153 8040
 8042 3 -16.94 41.76 -40.44 0.12 8041
 8043 3 -17.02 41.71 -40.24 0.093 8042
 8044 3 -17.07 41.7 -40.13 0.091 8043
 8045 3 -17.18 41.66 -40.01 0.106 8044
 8046 3 -17.18 41.6 -39.89 0.108 8045
 8047 3 -17.28 41.53 -39.8 0.119 8046
 8048 3 -17.43 41.46 -39.77 0.116 8047
 8049 3 -17.57 41.42 -39.66 0.113 8048
 8050 3 -17.73 41.38 -39.59 0.122 8049
 8051 3 -17.87 41.41 -39.55 0.129 8050
 8052 3 -17.98 41.44 -39.48 0.139 8051
 8053 3 -18.11 41.39 -39.44 0.161 8052
 8054 3 -18.27 41.53 -39.35 0.164 8053
 8055 3 -18.37 41.59 -39.31 0.193 8054
 8056 3 -18.5 41.6 -39.35 0.186 8055
 8057 3 -18.66 41.74 -39.45 0.155 8056
 8058 3 -18.75 41.88 -39.46 0.135 8057
 8059 3 -18.86 42.07 -39.56 0.14 8058
 8060 3 -18.89 42.19 -39.59 0.124 8059
 8061 3 -18.96 42.26 -39.75 0.118 8060
 8062 3 -18.96 42.38 -39.84 0.147 8061
 8063 3 -19.03 42.44 -39.99 0.164 8062
 8064 3 -19.05 42.49 -40.21 0.15 8063
 8065 3 -19.05 42.59 -40.4 0.122 8064
 8066 3 -19.07 42.62 -40.57 0.14 8065
 8067 3 -19.02 42.69 -40.75 0.143 8066
 8068 3 -18.98 42.7 -40.96 0.143 8067
 8069 3 -18.98 42.72 -41.14 0.137 8068
 8070 3 -19.03 42.79 -41.27 0.18 8069
 8071 3 -19.05 42.88 -41.42 0.191 8070
 8072 3 -19.14 43.19 -41.5 0.18 8071
 8073 3 -19.21 43.4 -41.49 0.209 8072
 8074 3 -19.3 43.68 -41.46 0.137 8073
 8075 3 -19.35 43.83 -41.34 0.093 8074
 8076 3 -19.35 43.91 -41.22 0.115 8075
 8077 3 -19.38 43.97 -41.09 0.155 8076
 8078 3 -19.35 44.04 -40.96 0.158 8077
 8079 3 -19.28 44.11 -40.81 0.127 8078
 8080 3 -19.19 44.12 -40.61 0.173 8079
 8081 3 -19.08 44.11 -40.42 0.169 8080
 8082 3 -19.01 44.06 -40.21 0.162 8081
 8083 3 -18.92 44.17 -39.96 0.124 8082
 8084 3 -18.9 44.24 -39.79 0.162 8083
 8085 3 -18.92 44.24 -39.63 0.204 8084
 8086 3 -18.92 44.21 -39.49 0.24 8085
 8087 3 -18.94 44.2 -39.38 0.303 8086
 8088 3 -19.42 44.16 -39.39 0.093 8087
 8089 3 -19.47 44.12 -39.28 0.071 8088
 8090 3 -18.69 44.17 -39.21 0.244 8087
 8091 3 -18.6 44.2 -39.07 0.219 8090
 8092 3 -18.49 44.17 -38.97 0.186 8091
 8093 3 -18.22 44.14 -38.89 0.215 8092
 8094 3 -18.08 44.16 -38.82 0.324 8093
 8095 3 -17.97 44.21 -38.71 0.378 8094
 8096 3 -17.87 44.2 -38.63 0.449 8095
 8097 3 -17.63 44.28 -38.59 0.44 8096
 8098 3 -17.54 44.2 -38.35 0.369 8097
 8099 3 -17.51 44.17 -38.17 0.344 8098
 8100 3 -17.42 44.21 -38 0.295 8099
 8101 3 -17.78 44.34 -37.77 0.121 8100
 8102 3 -17.79 44.41 -37.64 0.148 8101
 8103 3 -17.88 44.52 -37.53 0.159 8102
 8104 3 -18.01 44.56 -37.43 0.24 8103
 8105 3 -18.03 44.63 -37 0.258 8104
 8106 3 -17.69 44.85 -36.86 0.103 8105
 8107 3 -17.63 44.92 -36.74 0.125 8106
 8108 3 -17.58 45.02 -36.6 0.124 8107
 8109 3 -17.47 45.16 -36.52 0.165 8108
 8110 3 -17.44 45.31 -36.42 0.17 8109
 8111 3 -17.4 45.41 -36.32 0.233 8110
 8112 3 -17.28 45.28 -35.95 0.111 8111
 8113 3 -17.15 45.27 -35.81 0.104 8112
 8114 3 -17.12 45.23 -35.7 0.095 8113
 8115 3 -17.03 45.28 -35.56 0.123 8114
 8116 3 -17.06 45.27 -35.38 0.1 8115
 8117 3 -17.29 45.46 -36.28 0.155 8111
 8118 3 -17.08 45.52 -36.07 0.107 8117
 8119 3 -16.94 45.6 -36 0.097 8118
 8120 3 -16.83 45.7 -35.99 0.129 8119
 8121 3 -16.69 45.8 -35.96 0.19 8120
 8122 3 -16.58 45.86 -35.92 0.239 8121
 8123 3 -16.47 46.22 -35.89 0.159 8122
 8124 3 -16.37 46.21 -35.84 0.207 8123
 8125 3 -16.24 46.46 -35.78 0.175 8124
 8126 3 -16.15 46.64 -35.7 0.171 8125
 8127 3 -16.1 46.78 -35.67 0.184 8126
 8128 3 -15.86 46.77 -35.7 0.169 8127
 8129 3 -15.74 46.82 -35.72 0.187 8128
 8130 3 -15.6 46.88 -35.68 0.291 8129
 8131 3 -15.47 46.93 -35.75 0.363 8130
 8132 3 -15.21 46.89 -35.89 0.342 8131
 8133 3 -15.13 46.77 -36.51 0.2 8132
 8134 3 -15 46.75 -36.64 0.186 8133
 8135 3 -14.88 46.72 -36.65 0.221 8134
 8136 3 -14.79 46.68 -36.71 0.304 8135
 8137 3 -14.63 46.68 -36.73 0.418 8136
 8138 3 -14.53 46.64 -36.8 0.497 8137
 8139 3 -14.38 46.61 -36.82 0.566 8138
 8140 3 -14.25 46.52 -36.97 0.628 8139
 8141 3 -14.11 46.42 -36.97 0.659 8140
 8142 3 -13.71 46.85 -36.51 0.13 8141
 8143 3 -13.56 46.82 -36.43 0.172 8142
 8144 3 -13.42 46.76 -36.39 0.17 8143
 8145 3 -13.29 46.73 -36.3 0.165 8144
 8146 3 -13.14 46.69 -36.26 0.045 8145
 8147 3 -14.03 46.39 -37.08 0.653 8141
 8148 3 -14.18 45.81 -37.79 0.079 8147
 8149 3 -14.12 45.65 -37.94 0.105 8148
 8150 3 -14.03 45.57 -38.03 0.086 8149
 8151 3 -13.97 45.46 -38.07 0.121 8150
 8152 3 -13.9 45.35 -38.1 0.132 8151
 8153 3 -13.84 45.28 -38.14 0.14 8152
 8154 3 -13.78 45.15 -38.23 0.113 8153
 8155 3 -13.63 45.21 -38.23 0.099 8154
 8156 3 -13.93 46.32 -37.05 0.624 8147
 8157 3 -13.87 46.5 -36.16 0.219 8156
 8158 3 -13.81 46.45 -36.03 0.196 8157
 8159 3 -13.75 46.35 -35.9 0.126 8158
 8160 3 -13.81 46.28 -37.03 0.624 8156
 8161 3 -13.55 46.35 -37.35 0.537 8160
 8162 3 -13.45 46.53 -37.6 0.399 8161
 8163 3 -13.34 46.56 -37.6 0.346 8162
 8164 3 -12.97 46.61 -37.18 0.109 8163
 8165 3 -12.93 46.54 -37.12 0.000125 8164
 8166 3 -13.28 46.53 -37.93 0.152 8163
 8167 3 -13.29 46.49 -38.1 0.000125 8166
 8168 3 -13.44 45.72 -37.08 0.203 8161
 8169 3 -13.38 45.64 -37.07 0.237 8168
 8170 3 -13.38 45.39 -37.18 0.098 8169
 8171 3 -13.34 45.24 -37.18 0.094 8170
 8172 3 -16.42 45.67 -35.68 0.174 8122
 8173 3 -16.24 45.57 -35.6 0.178 8172
 8174 3 -16.08 45.57 -35.53 0.128 8173
 8175 3 -15.9 45.53 -35.49 0.175 8174
 8176 3 -15.69 45.6 -35.28 0.079 8175
 8177 3 -15.52 45.63 -35.21 0.113 8176
 8178 3 -15.37 45.63 -35.18 0.161 8177
 8179 3 -15.36 45.71 -34.95 0.076 8178
 8180 3 -15.23 45.74 -34.72 0.156 8179
 8181 3 -15.11 45.71 -34.68 0.19 8180
 8182 3 -15.02 45.75 -34.47 0.169 8181
 8183 3 -15.03 45.82 -34.35 0.253 8182
 8184 3 -15.05 45.89 -34.18 0.357 8183
 8185 3 -15.08 45.89 -34.01 0.582 8184
 8186 3 -15.05 46.03 -33.83 0.747 8185
 8187 3 -15.13 46.11 -33.61 0.729 8186
 8188 3 -15.26 46.25 -33.54 0.764 8187
 8189 3 -15.59 46.72 -33.96 0.128 8188
 8190 3 -15.7 46.74 -34.03 0.147 8189
 8191 3 -15.81 46.81 -34.17 0.111 8190
 8192 3 -15.95 46.74 -34.2 0.033 8191
 8193 3 -15.36 46.28 -33.45 0.786 8188
 8194 3 -15.21 46.47 -33.29 0.73 8193
 8195 3 -15.48 46.56 -33.28 0.654 8194
 8196 3 -15.61 46.63 -33.24 0.557 8195
 8197 3 -15.76 47.1 -33.4 0.246 8196
 8198 3 -15.78 47.11 -33.21 0.15 8197
 8199 3 -15.42 46.72 -33.15 0.409 8196
 8200 3 -14.98 47.32 -32.79 0.153 8199
 8201 3 -15.34 46.78 -33.11 0.409 8199
 8202 3 -16.22 46.35 -33.21 0.183 8201
 8203 3 -16.37 46.35 -33.22 0.205 8202
 8204 3 -16.49 46.38 -33.15 0.244 8203
 8205 3 -16.63 46.45 -33.07 0.268 8204
 8206 3 -16.7 46.53 -32.89 0.277 8205
 8207 3 -16.74 46.63 -32.77 0.314 8206
 8208 3 -16.6 46.74 -32.56 0.365 8207
 8209 3 -16.63 46.75 -32.42 0.428 8208
 8210 3 -16.63 46.72 -32.31 0.529 8209
 8211 3 -16.56 46.68 -32.21 0.594 8210
 8212 3 -16.42 46.68 -32.1 0.592 8211
 8213 3 -16.56 46.57 -31.87 0.536 8212
 8214 3 -15.88 46.86 -32.06 0.19 8213
 8215 3 -15.6 46.9 -31.98 0.088 8214
 8216 3 -15.52 46.9 -31.91 0.075 8215
 8217 3 -17.01 46.45 -32.96 0.083 8207
 8218 3 -17.13 46.44 -32.9 0.089 8217
 8219 3 -17.22 46.38 -32.85 0.078 8218
 8220 3 -14.25 46.27 -34.36 0.098 8186
 8221 3 -14.35 46.32 -34.48 0.151 8220
 8222 3 -14.35 46.38 -34.58 0.189 8221
 8223 3 -15.25 45.43 -35.47 0.131 8178
 8224 3 -15.12 45.35 -35.64 0.11 8223
 8225 3 -15.03 45.22 -35.81 0.131 8224
 8226 3 -14.89 45.06 -35.93 0.158 8225
 8227 3 -14.9 44.7 -35.93 0.139 8226
 8228 3 -14.97 44.58 -35.78 0.156 8227
 8229 3 -14.95 44.5 -35.7 0.119 8228
 8230 3 -14.67 45.4 -36.04 0.117 8226
 8231 3 -18.22 44.52 -36.93 0.195 8105
 8232 3 -18.58 44.38 -36.96 0.149 8231
 8233 3 -18.7 44.32 -36.96 0.153 8232
 8234 3 -18.9 44.26 -37 0.154 8233
 8235 3 -18.99 44.24 -37.1 0.194 8234
 8236 3 -19.04 44.13 -37.11 0.256 8235
 8237 3 -19.03 43.95 -37.18 0.309 8236
 8238 3 -19.01 43.8 -37.1 0.45 8237
 8239 3 -19 43.67 -37 0.677 8238
 8240 3 -19.6 44.23 -36.7 0.119 8239
 8241 3 -18.93 43.49 -36.9 0.706 8239
 8242 3 -18.98 43.42 -36.79 0.761 8241
 8243 3 -19.14 43.32 -36.81 0.787 8242
 8244 3 -19.34 43.28 -36.84 0.776 8243
 8245 3 -19.44 43.27 -36.54 0.737 8244
 8246 3 -19.46 43.13 -36.47 0.749 8245
 8247 3 -19.09 43.07 -35.75 0.292 8246
 8248 3 -19.05 42.99 -35.6 0.343 8247
 8249 3 -19 42.88 -35.46 0.438 8248
 8250 3 -18.89 42.89 -35.38 0.517 8249
 8251 3 -18.93 43.05 -35.06 0.506 8250
 8252 3 -18.93 43.2 -34.81 0.104 8251
 8253 3 -18.96 43.14 -34.71 0.071 8252
 8254 3 -18.94 42.95 -35.03 0.27 8251
 8255 3 -18.93 42.59 -34.88 0.178 8254
 8256 3 -18.96 42.84 -35.02 0.27 8255
 8257 3 -18.59 43.62 -34.82 0.192 8256
 8258 3 -18.42 43.77 -34.82 0.182 8257
 8259 3 -18.15 43.84 -34.96 0.165 8258
 8260 3 -18.06 43.89 -34.89 0.142 8259
 8261 3 -17.92 43.94 -34.96 0.151 8260
 8262 3 -17.83 43.99 -35.14 0.165 8261
 8263 3 -17.76 44.02 -35.28 0.076 8262
 8264 3 -19 42.37 -35.78 0.113 8254
 8265 3 -19.09 42.34 -35.89 0.159 8264
 8266 3 -19.23 42.39 -35.92 0.205 8265
 8267 3 -19.3 42.19 -35.96 0.145 8266
 8268 3 -18.48 42.71 -35.78 0.165 8250
 8269 3 -18.39 42.63 -35.78 0.157 8268
 8270 3 -18.25 42.7 -35.77 0.068 8269
 8271 3 -19.5 42.7 -35.38 0.143 8249
 8272 3 -19.59 42.69 -35.28 0.175 8271
 8273 3 -19.64 42.7 -35.13 0.18 8272
 8274 3 -19.62 42.77 -34.85 0.132 8273
 8275 3 -19.78 42.7 -34.77 0.122 8274
 8276 3 -19.89 42.69 -34.64 0.11 8275
 8277 3 -20.03 42.61 -34.53 0.116 8276
 8278 3 -20.16 42.58 -34.42 0.111 8277
 8279 3 -20.3 42.56 -34.34 0.14 8278
 8280 3 -20.5 42.52 -34.32 0.142 8279
 8281 3 -20.62 42.41 -34.38 0.208 8280
 8282 3 -20.73 42.3 -34.35 0.285 8281
 8283 3 -20.84 42.22 -34.24 0.315 8282
 8284 3 -20.82 42.08 -34.1 0.318 8283
 8285 3 -20.59 42.05 -33.66 0.227 8284
 8286 3 -20.46 41.91 -33.59 0.28 8285
 8287 3 -20.41 41.86 -33.44 0.372 8286
 8288 3 -20.34 41.84 -33.34 0.492 8287
 8289 3 -19.82 41.71 -33.74 0.12 8288
 8290 3 -19.73 41.74 -33.87 0.162 8289
 8291 3 -19.64 41.71 -33.91 0.09 8290
 8292 3 -20.43 41.81 -33.16 0.697 8288
 8293 3 -20.55 41.72 -33.01 0.689 8292
 8294 3 -20.57 41.58 -32.77 0.621 8293
 8295 3 -20.55 41.5 -32.56 0.544 8294
 8296 3 -20.53 41.41 -32.41 0.44 8295
 8297 3 -20.37 41.37 -32.21 0.368 8296
 8298 3 -20.37 41.33 -32.02 0.314 8297
 8299 3 -20.32 41.33 -31.93 0.226 8298
 8300 3 -20.19 41.42 -31.88 0.000125 8299
 8301 3 -19.82 42.42 -32.95 0.21 8292
 8302 3 -19.96 42.52 -32.67 0.089 8301
 8303 3 -19.82 42.6 -33.13 0.21 8301
 8304 3 -19.82 42.71 -33.07 0.251 8303
 8305 3 -19.64 42.77 -33.14 0.276 8304
 8306 3 -19.41 42.76 -33.14 0.309 8305
 8307 3 -19.34 42.84 -33.09 0.405 8306
 8308 3 -19.05 42.7 -33.09 0.412 8307
 8309 3 -18.87 42.74 -33.03 0.459 8308
 8310 3 -18.69 43.05 -33.07 0.405 8309
 8311 3 -18.53 43.03 -33.14 0.418 8310
 8312 3 -18.28 42.64 -33.47 0.233 8311
 8313 3 -18.3 42.46 -33.7 0.117 8312
 8314 3 -18.55 43.38 -33.02 0.171 8311
 8315 3 -18.41 43.55 -32.92 0.128 8314
 8316 3 -18.21 43.64 -32.93 0.129 8315
 8317 3 -18.03 43.7 -32.97 0.132 8316
 8318 3 -17.94 43.71 -33.09 0.191 8317
 8319 3 -17.87 43.77 -33.15 0.224 8318
 8320 3 -17.56 43.77 -32.92 0.122 8319
 8321 3 -17.42 43.77 -32.88 0.102 8320
 8322 3 -17.24 43.69 -32.84 0.099 8321
 8323 3 -17.05 43.68 -32.78 0.084 8322
 8324 3 -16.84 43.64 -32.75 0.13 8323
 8325 3 -16.75 43.58 -32.78 0.135 8324
 8326 3 -16.62 43.65 -32.77 0.000125 8325
 8327 3 -18.91 42.19 -32.81 0.141 8309
 8328 3 -18.82 42.13 -32.73 0.125 8327
 8329 3 -18.68 42.06 -32.7 0.019 8328
 8330 3 -21.21 41.87 -34.48 0.201 8284
 8331 3 -21.32 41.62 -34.8 0.153 8330
 8332 3 -21.28 41.55 -35.01 0.122 8331
 8333 3 -21.34 41.56 -35.1 0.087 8332
 8334 3 -20.09 43.48 -36.25 0.222 8246
 8335 3 -20.07 43.54 -36.07 0.000125 8334
 8336 3 -19.41 43.09 -37.78 0.099 8244
 8337 3 -16.99 44.17 -37.96 0.211 8100
 8338 3 -16.63 44.09 -37.89 0.157 8337
 8339 3 -16.35 44.09 -37.85 0.13 8338
 8340 3 -16.19 44.13 -37.82 0.129 8339
 8341 3 -16.04 44.13 -37.75 0.133 8340
 8342 3 -15.93 44.14 -37.72 0.146 8341
 8343 3 -15.73 44.17 -37.64 0.127 8342
 8344 3 -15.62 44.24 -37.67 0.15 8343
 8345 3 -15.45 44.25 -37.67 0.135 8344
 8346 3 -15.34 44.22 -37.68 0.129 8345
 8347 3 -15.18 44.25 -37.68 0.135 8346
 8348 3 -15.03 44.35 -37.71 0.141 8347
 8349 3 -14.87 44.43 -37.82 0.157 8348
 8350 3 -14.78 44.43 -37.97 0.135 8349
 8351 3 -14.7 44.53 -38.07 0.137 8350
 8352 3 -14.62 44.63 -38.1 0.158 8351
 8353 3 -14.53 44.7 -38.15 0.172 8352
 8354 3 -14.45 44.86 -38.01 0.2 8353
 8355 3 -14.35 44.93 -37.93 0.24 8354
 8356 3 -14.38 44.85 -37.6 0.147 8355
 8357 3 -14.37 44.85 -37.32 0.15 8356
 8358 3 -14.22 44.9 -37.04 0.201 8357
 8359 3 -14.14 44.95 -36.9 0.271 8358
 8360 3 -14.54 44.68 -38.35 0.117 8353
 8361 3 -14.56 44.85 -38.76 0.246 8360
 8362 3 -17.49 44.67 -39.04 0.153 8097
 8363 3 -17.29 44.7 -39.17 0.145 8362
 8364 3 -17.19 44.73 -39.28 0.156 8363
 8365 3 -17.01 44.74 -39.49 0.146 8364
 8366 3 -16.85 44.77 -39.57 0.141 8365
 8367 3 -16.65 44.82 -39.63 0.132 8366
 8368 3 -16.45 44.84 -39.71 0.141 8367
 8369 3 -16.37 44.87 -39.84 0.211 8368
 8370 3 -16.28 44.82 -39.96 0.334 8369
 8371 3 -16.15 44.7 -40.1 0.584 8370
 8372 3 -15.87 44.64 -40.21 0.667 8371
 8373 3 -15.87 44.61 -40.39 0.715 8372
 8374 3 -15.83 44.63 -40.49 0.775 8373
 8375 3 -16.04 44.34 -40.75 0.694 8374
 8376 3 -15.95 44.31 -40.88 0.632 8375
 8377 3 -15.8 44.28 -40.93 0.636 8376
 8378 3 -14.84 44.75 -40.21 0.139 8377
 8379 3 -14.75 44.85 -39.98 0.256 8378
 8380 3 -14.61 44.79 -39.87 0.138 8379
 8381 3 -14.5 44.71 -39.73 0.14 8380
 8382 3 -14.35 44.64 -39.58 0.117 8381
 8383 3 -14.26 44.64 -39.4 0.107 8382
 8384 3 -14.21 44.72 -39.18 0.148 8383
 8385 3 -14.14 44.71 -39.01 0.117 8384
 8386 3 -14.04 44.67 -38.9 0.000125 8385
 8387 3 -14.53 44.86 -40.36 0.184 8379
 8388 3 -14.38 44.93 -40.4 0.192 8387
 8389 3 -14.17 44.96 -40.4 0.182 8388
 8390 3 -14.02 44.96 -40.37 0.175 8389
 8391 3 -13.89 44.99 -40.39 0.222 8390
 8392 3 -13.78 44.96 -40.43 0.27 8391
 8393 3 -13.62 45 -40.04 0.16 8392
 8394 3 -13.48 45.03 -39.86 0.121 8393
 8395 3 -13.43 45.1 -39.71 0.135 8394
 8396 3 -13.33 45.07 -39.53 0.129 8395
 8397 3 -13.28 45.11 -39.33 0.147 8396
 8398 3 -13.26 45.06 -39.15 0.139 8397
 8399 3 -13.21 44.97 -38.96 0.133 8398
 8400 3 -13.2 44.93 -38.85 0.116 8399
 8401 3 -13.14 44.82 -38.72 0.12 8400
 8402 3 -13.12 44.73 -38.58 0.131 8401
 8403 3 -13.17 44.53 -38.43 0.148 8402
 8404 3 -13.23 44.36 -38.33 0.133 8403
 8405 3 -13.33 44.21 -38.26 0.114 8404
 8406 3 -13.37 44.03 -38.18 0.162 8405
 8407 3 -13.4 43.88 -38.12 0.179 8406
 8408 3 -13.48 43.77 -38.11 0.213 8407
 8409 3 -13.36 43.56 -38.12 0.171 8408
 8410 3 -13.34 43.35 -38.16 0.127 8409
 8411 3 -13.28 43.15 -38.18 0.144 8410
 8412 3 -13.36 43.04 -38.22 0.207 8411
 8413 3 -13.42 43.07 -38.4 0.158 8412
 8414 3 -13.44 43.06 -38.6 0.079 8413
 8415 3 -13.37 42.99 -38.65 0.173 8414
 8416 3 -13.58 42.93 -38.8 0.152 8415
 8417 3 -13.7 42.92 -38.89 0.16 8416
 8418 3 -13.84 42.9 -38.97 0.138 8417
 8419 3 -13.79 42.96 -39.1 0.11 8418
 8420 3 -13.35 42.75 -38 0.147 8412
 8421 3 -13.39 42.68 -37.91 0.232 8420
 8422 3 -13.45 42.58 -37.89 0.33 8421
 8423 3 -13.62 42.56 -37.97 0.489 8422
 8424 3 -13.71 42.47 -37.89 0.582 8423
 8425 3 -13.83 42.46 -37.86 0.654 8424
 8426 3 -14.02 42.45 -38 0.665 8425
 8427 3 -14.13 42.27 -38.01 0.635 8426
 8428 3 -14.25 42.15 -38.08 0.635 8427
 8429 3 -14.22 41.83 -38.01 0.561 8428
 8430 3 -14.69 42.14 -38.66 0.134 8429
 8431 3 -14.83 42.14 -38.74 0.172 8430
 8432 3 -14.94 42.2 -38.88 0.211 8431
 8433 3 -15.09 42.39 -39.1 0.184 8432
 8434 3 -15.14 42.46 -39.22 0.213 8433
 8435 3 -15.04 42.28 -39.39 0.147 8434
 8436 3 -14.12 41.82 -38.02 0.302 8429
 8437 3 -14.95 42.15 -37.73 0.131 8436
 8438 3 -14.97 42.29 -37.74 0.000125 8437
 8439 3 -14.02 41.79 -38.06 0.302 8436
 8440 3 -14.61 41.74 -38.19 0.299 8439
 8441 3 -14.94 41.89 -38.12 0.148 8440
 8442 3 -15.09 41.89 -38.16 0.169 8441
 8443 3 -15.19 41.93 -38.02 0.196 8442
 8444 3 -15.32 41.96 -38.02 0.136 8443
 8445 3 -13.84 41.75 -38.09 0.302 8439
 8446 3 -14.24 42.2 -37.17 0.104 8445
 8447 3 -14.29 42.32 -36.99 0.095 8446
 8448 3 -13.44 41.68 -38.21 0.302 8445
 8449 3 -13.42 41.54 -38.27 0.389 8448
 8450 3 -13.35 41.39 -38.34 0.454 8449
 8451 3 -13.19 41.38 -38.34 0.533 8450
 8452 3 -13.29 41.21 -38.5 0.695 8451
 8453 3 -13.53 41.27 -39.03 0.555 8452
 8454 3 -13.43 41.39 -39.18 0.528 8453
 8455 3 -13.27 41.43 -39.22 0.511 8454
 8456 3 -13.45 41.33 -39.43 0.281 8455
 8457 3 -12.69 41.82 -38.89 0.144 8455
 8458 3 -12.52 41.76 -38.86 0.145 8457
 8459 3 -12.36 41.72 -38.78 0.131 8458
 8460 3 -12.21 41.62 -38.77 0.104 8459
 8461 3 -12.1 41.47 -38.71 0.113 8460
 8462 3 -12.03 41.33 -38.75 0.158 8461
 8463 3 -11.96 41.13 -38.68 0.154 8462
 8464 3 -11.85 40.99 -38.74 0.182 8463
 8465 3 -11.7 40.82 -38.56 0.212 8464
 8466 3 -11.47 40.81 -38.89 0.072 8465
 8467 3 -11.76 40.74 -38.52 0.132 8465
 8468 3 -11.71 40.71 -38.28 0.124 8467
 8469 3 -11.66 40.67 -38.1 0.166 8468
 8470 3 -11.61 40.6 -38.02 0.197 8469
 8471 3 -11.7 40.82 -37.78 0.158 8470
 8472 3 -11.72 40.86 -37.64 0.144 8471
 8473 3 -11.71 40.89 -37.52 0.162 8472
 8474 3 -11.68 40.84 -37.35 0.158 8473
 8475 3 -11.64 40.89 -37.17 0.198 8474
 8476 3 -11.69 40.93 -37.07 0.234 8475
 8477 3 -11.61 40.61 -36.88 0.165 8476
 8478 3 -11.5 40.44 -36.78 0.202 8477
 8479 3 -11.37 40.31 -36.71 0.262 8478
 8480 3 -11.78 40.04 -36.84 0.164 8479
 8481 3 -11.96 40.21 -36.7 0.158 8480
 8482 3 -12.1 40.32 -36.75 0.135 8481
 8483 3 -12.26 40.34 -36.79 0.169 8482
 8484 3 -12.42 40.32 -36.86 0.123 8483
 8485 3 -12.62 40.25 -36.89 0.179 8484
 8486 3 -12.68 40.23 -37 0.227 8485
 8487 3 -12.77 40.11 -36.93 0.21 8486
 8488 3 -12.86 39.89 -36.71 0.107 8487
 8489 3 -12.83 39.75 -36.6 0.156 8488
 8490 3 -12.79 39.69 -36.5 0.163 8489
 8491 3 -12.82 39.58 -36.39 0.227 8490
 8492 3 -12.81 39.47 -36.28 0.277 8491
 8493 3 -12.79 39.32 -36.17 0.322 8492
 8494 3 -12.82 39.21 -36.06 0.4 8493
 8495 3 -13.07 39.18 -36.03 0.382 8494
 8496 3 -13.53 39.27 -36.17 0.112 8495
 8497 3 -13.63 39.28 -36.31 0.127 8496
 8498 3 -13.71 39.22 -36.41 0.117 8497
 8499 3 -13.87 39.24 -36.33 0.152 8498
 8500 3 -13.98 39.21 -36.38 0.147 8499
 8501 3 -14.11 39.25 -36.48 0.116 8500
 8502 3 -14.18 39.28 -36.55 0.097 8501
 8503 3 -14.34 39.29 -36.67 0.154 8502
 8504 3 -14.43 39.35 -36.83 0.124 8503
 8505 3 -14.56 39.38 -36.89 0.105 8504
 8506 3 -14.71 39.39 -37.02 0.108 8505
 8507 3 -14.76 39.43 -37.24 0.142 8506
 8508 3 -14.82 39.36 -37.49 0.137 8507
 8509 3 -14.82 39.28 -37.63 0.091 8508
 8510 3 -14.78 39.2 -37.77 0.094 8509
 8511 3 -14.7 39.1 -37.87 0.11 8510
 8512 3 -14.59 39.04 -37.99 0.108 8511
 8513 3 -11.78 39.94 -37.1 0.138 8480
 8514 3 -11.86 39.91 -37.21 0.21 8513
 8515 3 -11.86 39.86 -37.42 0.289 8514
 8516 3 -11.88 39.83 -37.6 0.353 8515
 8517 3 -12.01 39.79 -37.67 0.428 8516
 8518 3 -12.16 39.83 -37.82 0.508 8517
 8519 3 -12.18 39.76 -37.92 0.538 8518
 8520 3 -12.59 40.07 -37.85 0.383 8519
 8521 3 -12.34 39.82 -38.02 0.651 8520
 8522 3 -11.81 39.28 -38.47 0.357 8521
 8523 3 -11.86 39.03 -38.46 0.258 8522
 8524 3 -11.92 38.94 -38.47 0.132 8523
 8525 3 -12.57 40 -37.85 0.372 8521
 8526 3 -12.87 40.16 -37.57 0.278 8525
 8527 3 -12.93 40.62 -37.28 0.129 8526
 8528 3 -12.86 40.69 -37.17 0.088 8527
 8529 3 -12.68 40.08 -37.77 0.372 8525
 8530 3 -12.29 40.14 -38.39 0.167 8529
 8531 3 -12.24 40.09 -38.54 0.104 8530
 8532 3 -11.91 39.82 -36.97 0.083 8514
 8533 3 -11.88 39.69 -36.97 0.152 8532
 8534 3 -11.84 39.51 -37.03 0.083 8533
 8535 3 -11.17 40.39 -36.57 0.386 8479
 8536 3 -11.05 40.79 -36.75 0.154 8535
 8537 3 -10.92 40.71 -36.89 0.341 8536
 8538 3 -10.74 40.43 -36.47 0.626 8537
 8539 3 -10.42 40.72 -36.68 0.171 8538
 8540 3 -10.32 40.68 -36.56 0.106 8539
 8541 3 -10.78 40.31 -36.14 0.537 8538
 8542 3 -10.78 39.43 -35.63 0.157 8541
 8543 3 -10.71 39.35 -35.46 0.153 8542
 8544 3 -10.68 39.28 -35.32 0.132 8543
 8545 3 -10.69 39.2 -35.14 0.152 8544
 8546 3 -10.66 39.14 -35 0.182 8545
 8547 3 -10.52 39.08 -34.89 0.183 8546
 8548 3 -10.48 39.07 -34.75 0.2 8547
 8549 3 -10.5 39.08 -34.57 0.147 8548
 8550 3 -10.54 39.08 -34.39 0.114 8549
 8551 3 -10.5 39.11 -34.22 0.093 8550
 8552 3 -10.44 39.08 -34.11 0.13 8551
 8553 3 -10.4 39.07 -33.96 0.154 8552
 8554 3 -10.4 39.09 -33.82 0.212 8553
 8555 3 -10.74 39.21 -33.95 0.079 8554
 8556 3 -10.27 39.05 -33.7 0.237 8554
 8557 3 -10.35 39.11 -33.56 0.318 8556
 8558 3 -10.6 39.3 -33.45 0.255 8557
 8559 3 -10.31 39.12 -33.32 0.536 8558
 8560 3 -9.69 38.59 -33.45 0.124 8559
 8561 3 -9.41 38.48 -33.42 0.144 8560
 8562 3 -9.26 38.39 -33.32 0.057 8561
 8563 3 -10.38 39.22 -33.17 0.581 8559
 8564 3 -10.41 39.31 -33.06 0.674 8563
 8565 3 -10.27 39.37 -32.9 0.752 8564
 8566 3 -9.99 40.29 -33.1 0.131 8565
 8567 3 -9.96 40.39 -33 0.000125 8566
 8568 3 -10.35 39.29 -32.61 0.886 8565
 8569 3 -10.26 39.27 -32.5 0.94 8568
 8570 3 -9.93 39.51 -32.34 0.9 8569
 8571 3 -9.98 39.95 -32.17 0.705 8570
 8572 3 -10.02 39.7 -31.92 0.55 8571
 8573 3 -9.76 38.83 -31.64 0.125 8572
 8574 3 -9.63 38.83 -31.55 0.106 8573
 8575 3 -9.54 38.86 -31.44 0.000125 8574
 8576 3 -9.99 39.56 -31.8 0.376 8572
 8577 3 -10.06 39.33 -31.53 0.305 8576
 8578 3 -10.32 39.38 -31.37 0.155 8577
 8579 3 -10.34 39.38 -31.23 0.226 8578
 8580 3 -10.37 39.7 -30.96 0.202 8579
 8581 3 -10.01 39.85 -30.64 0.127 8580
 8582 3 -9.95 39.85 -30.53 0.137 8581
 8583 3 -9.93 39.77 -30.33 0.137 8582
 8584 3 -9.81 39.74 -30.26 0.146 8583
 8585 3 -9.63 39.79 -30.28 0.148 8584
 8586 3 -9.48 39.73 -30.33 0.103 8585
 8587 3 -9.36 39.76 -30.37 0.173 8586
 8588 3 -9.26 39.84 -30.46 0.161 8587
 8589 3 -9.15 39.79 -30.57 0.126 8588
 8590 3 -9.04 39.76 -30.69 0.125 8589
 8591 3 -9.06 39.61 -30.82 0.106 8590
 8592 3 -9.16 39.54 -30.89 0.109 8591
 8593 3 -9.29 39.47 -30.96 0.095 8592
 8594 3 -10.79 39.91 -31.19 0.139 8580
 8595 3 -11.11 39.86 -31.21 0.1 8594
 8596 3 -11.35 39.79 -31.19 0.168 8595
 8597 3 -11.5 39.72 -31.17 0.2 8596
 8598 3 -11.65 39.68 -31.19 0.224 8597
 8599 3 -11.57 39.4 -31.08 0.112 8598
 8600 3 -11.81 39.76 -31.3 0.23 8598
 8601 3 -12.18 39.79 -31.21 0.094 8600
 8602 3 -12.33 39.84 -31.12 0.125 8601
 8603 3 -12.45 39.91 -31.1 0.117 8602
 8604 3 -12.68 39.94 -31.14 0.086 8603
 8605 3 -10.46 40.06 -32.1 0.184 8576
 8606 3 -10.4 40.23 -32.07 0.18 8605
 8607 3 -10.38 40.42 -31.98 0.151 8606
 8608 3 -10.43 40.55 -31.85 0.127 8607
 8609 3 -10.49 40.66 -31.8 0.115 8608
 8610 3 -10.5 40.8 -31.69 0.111 8609
 8611 3 -10.38 40.94 -31.51 0.116 8610
 8612 3 -10.38 40.9 -31.35 0.13 8611
 8613 3 -10.36 40.84 -31.26 0.039 8612
 8614 3 -10.77 40.33 -36.03 0.418 8541
 8615 3 -10.99 39.52 -36.1 0.083 8614
 8616 3 -10.91 39.32 -36.18 0.088 8615
 8617 3 -10.84 39.25 -36.25 0.101 8616
 8618 3 -10.78 39.11 -36.28 0.125 8617
 8619 3 -10.76 38.96 -36.35 0.171 8618
 8620 3 -10.76 40.36 -35.93 0.418 8614
 8621 3 -10.94 40.39 -37.1 0.229 8620
 8622 3 -11.04 40.07 -37.14 0.103 8621
 8623 3 -10.71 40.43 -35.72 0.418 8620
 8624 3 -10.91 40.68 -35.28 0.121 8623
 8625 3 -10.8 40.71 -35.21 0.045 8624
 8626 3 -10.44 40.39 -35.75 0.144 8623
 8627 3 -10.06 40.36 -35.65 0.129 8626
 8628 3 -9.93 40.37 -35.57 0.068 8627
 8629 3 -10.29 40.39 -35.78 0.144 8626
 8630 3 -10.87 40.25 -35.4 0.102 8629
 8631 3 -10.84 40.36 -35.34 0.052 8630
 8632 3 -11.02 40.29 -36.5 0.447 8535
 8633 3 -10.93 40.32 -36.35 0.53 8632
 8634 3 -11.82 41.15 -37.06 0.118 8476
 8635 3 -11.88 41.22 -36.96 0.121 8634
 8636 3 -11.99 41.36 -36.86 0.134 8635
 8637 3 -12.09 41.46 -36.72 0.151 8636
 8638 3 -12.21 41.51 -36.75 0.152 8637
 8639 3 -12.3 41.58 -36.71 0.125 8638
 8640 3 -12.38 41.62 -36.64 0.119 8639
 8641 3 -12.55 41.66 -36.6 0.155 8640
 8642 3 -12.68 41.79 -36.59 0.172 8641
 8643 3 -12.71 41.9 -36.49 0.17 8642
 8644 3 -12.8 42.01 -36.34 0.158 8643
 8645 3 -12.87 42.11 -36.17 0.163 8644
 8646 3 -12.96 42.15 -36.02 0.174 8645
 8647 3 -12.88 42.07 -35.78 0.233 8646
 8648 3 -12.94 41.97 -35.52 0.429 8647
 8649 3 -12.93 41.84 -35.42 0.593 8648
 8650 3 -12.3 42.18 -35.46 0.139 8649
 8651 3 -12.19 42.09 -35.5 0.000125 8650
 8652 3 -13.08 41.79 -35.24 0.659 8649
 8653 3 -13.11 41.54 -35.13 0.58 8652
 8654 3 -13.03 41.5 -34.93 0.586 8653
 8655 3 -13.03 41.57 -34.78 0.605 8654
 8656 3 -12.36 41.04 -34.75 0.3 8655
 8657 3 -12.1 41.12 -35.04 0.156 8656
 8658 3 -12.04 41.19 -35.25 0.096 8657
 8659 3 -12 41.16 -35.35 0.063 8658
 8660 3 -12.02 41.01 -34.85 0.114 8657
 8661 3 -11.97 40.86 -34.79 0.155 8660
 8662 3 -11.8 40.83 -34.7 0.135 8661
 8663 3 -11.55 40.83 -34.57 0.136 8662
 8664 3 -11.46 40.79 -34.6 0.07 8663
 8665 3 -13.19 41.93 -34.6 0.439 8655
 8666 3 -13.17 41.34 -34.5 0.344 8665
 8667 3 -13.18 41.26 -34.31 0.357 8666
 8668 3 -13.26 41.25 -34.15 0.357 8667
 8669 3 -13.43 41.19 -34.09 0.273 8668
 8670 3 -13.69 41.18 -34.12 0.167 8669
 8671 3 -13.83 41.04 -34.1 0.158 8670
 8672 3 -13.96 40.95 -34.16 0.178 8671
 8673 3 -14.2 40.77 -33.98 0.178 8672
 8674 3 -14.36 40.63 -33.84 0.15 8673
 8675 3 -14.52 40.64 -33.77 0.183 8674
 8676 3 -14.53 40.58 -33.67 0.193 8675
 8677 3 -14.31 40.53 -33.41 0.109 8676
 8678 3 -14.24 40.49 -33.26 0.143 8677
 8679 3 -14.23 40.47 -33.13 0.145 8678
 8680 3 -14 40.52 -33.01 0.114 8679
 8681 3 -13.88 40.44 -32.91 0.081 8680
 8682 3 -13.79 40.3 -32.81 0.147 8681
 8683 3 -13.68 40.19 -32.81 0.285 8682
 8684 3 -13.82 40.14 -32.41 0.099 8683
 8685 3 -13.78 40 -32.31 0.085 8684
 8686 3 -13.91 39.86 -32.35 0.112 8685
 8687 3 -13.96 39.75 -32.41 0.034 8686
 8688 3 -13.35 40.09 -32.63 0.19 8683
 8689 3 -13.15 40.16 -32.42 0.115 8688
 8690 3 -12.99 40.22 -32.29 0.137 8689
 8691 3 -12.95 40.22 -32.11 0.11 8690
 8692 3 -14.41 40.58 -33.01 0.161 8679
 8693 3 -14.45 40.49 -33.01 0.117 8692
 8694 3 -14.58 40.5 -33.01 0.087 8693
 8695 3 -14.76 40.57 -33.73 0.172 8676
 8696 3 -14.86 40.5 -33.71 0.25 8695
 8697 3 -14.67 40.29 -33.99 0.1 8696
 8698 3 -14.68 40.14 -33.96 0.173 8697
 8699 3 -14.61 39.99 -34.09 0.182 8698
 8700 3 -14.6 39.83 -34.13 0.208 8699
 8701 3 -14.63 39.6 -34.05 0.163 8700
 8702 3 -15.02 40.61 -33.62 0.207 8696
 8703 3 -15.1 40.68 -33.46 0.278 8702
 8704 3 -15.23 40.57 -33.45 0.313 8703
 8705 3 -15.3 40.74 -33.33 0.403 8704
 8706 3 -15.42 40.85 -33.31 0.476 8705
 8707 3 -15.59 40.64 -33.16 0.469 8706
 8708 3 -15.64 40.82 -33.06 0.528 8707
 8709 3 -15.61 40.71 -32.87 0.587 8708
 8710 3 -15.58 40.78 -32.66 0.631 8709
 8711 3 -15.51 40.89 -32.49 0.676 8710
 8712 3 -15.54 41.11 -32.24 0.634 8711
 8713 3 -15.69 40.97 -32.03 0.553 8712
 8714 3 -15.67 41.08 -31.77 0.567 8713
 8715 3 -15.62 41.28 -31.68 0.613 8714
 8716 3 -15.71 41.18 -31.43 0.575 8715
 8717 3 -15.72 41.35 -31.29 0.514 8716
 8718 3 -15.83 41.46 -31.2 0.487 8717
 8719 3 -15.89 41.54 -31.07 0.462 8718
 8720 3 -15.87 41.75 -30.95 0.434 8719
 8721 3 -15.83 41.9 -30.86 0.37 8720
 8722 3 -15.78 42 -30.81 0.364 8721
 8723 3 -15.58 42.27 -30.86 0.2 8722
 8724 3 -15.42 42.46 -30.85 0.188 8723
 8725 3 -15.34 42.6 -30.85 0.152 8724
 8726 3 -15.24 42.68 -30.83 0.109 8725
 8727 3 -15.19 42.54 -30.67 0.077 8726
 8728 3 -14.82 41.39 -32.49 0.147 8711
 8729 3 -14.77 41.4 -32.63 0.000125 8728
 8730 3 -15.34 41.32 -33.42 0.324 8706
 8731 3 -15.13 41.53 -33.08 0.217 8730
 8732 3 -15.55 41.02 -33.69 0.141 8730
 8733 3 -15.61 41.03 -33.77 0.069 8732
 8734 3 -13.38 41.07 -35.43 0.119 8653
 8735 3 -13.35 40.84 -35.46 0.181 8734
 8736 3 -13.32 40.68 -35.42 0.172 8735
 8737 3 -13.38 40.54 -35.42 0.000125 8736
 8738 3 -12.95 42.54 -35.14 0.294 8652
 8739 3 -13.22 42.87 -35.28 0.184 8738
 8740 3 -13.27 43.01 -35.36 0.117 8739
 8741 3 -13.96 43.42 -38.11 0.07 8426
 8742 3 -13.91 43.46 -38.03 0.051 8741
 8743 3 -15.64 44.39 -41.02 0.188 8377
 8744 3 -15.64 44.4 -41.2 0.000125 8743
 8745 3 -15.55 44.43 -41.06 0.188 8743
 8746 3 -16.42 43.88 -41.25 0.17 8745
 8747 3 -16.47 43.81 -41.46 0.13 8746
 8748 3 -16.49 43.74 -41.65 0.123 8747
 8749 3 -16.54 43.74 -41.75 0.116 8748
 8750 3 -16.54 43.76 -41.92 0.04 8749
 8751 3 -16.59 43.64 -42.13 0.177 8750
 8752 3 -16.57 43.57 -42.25 0.247 8751
 8753 3 -16.37 43.55 -42.4 0.106 8752
 8754 3 -16.46 43.37 -42.52 0.078 8753
 8755 3 -18.64 41.34 -39.19 0.121 8056
 8756 3 -18.77 41.26 -39.17 0.11 8755
 8757 3 -18.91 41.27 -39.08 0.089 8756
 8758 3 -19.05 41.34 -39.08 0.000125 8757
 8759 3 -19.07 35.98 -30.25 0.222 7750
 8760 3 -18.94 35.84 -29.91 0.127 8759
 8761 3 -18.78 35.77 -29.74 0.146 8760
 8762 3 -18.69 35.71 -29.59 0.152 8761
 8763 3 -18.57 35.63 -29.45 0.131 8762
 8764 3 -18.37 35.56 -29.27 0.134 8763
 8765 3 -18.14 35.46 -29.15 0.123 8764
 8766 3 -17.96 35.46 -29.06 0.119 8765
 8767 3 -17.82 35.45 -28.97 0.108 8766
 8768 3 -17.66 35.39 -28.84 0.118 8767
 8769 3 -17.53 35.35 -28.74 0.137 8768
 8770 3 -17.39 35.31 -28.61 0.16 8769
 8771 3 -17.28 35.25 -28.43 0.16 8770
 8772 3 -17.12 35.07 -28.31 0.146 8771
 8773 3 -16.98 35 -28.16 0.129 8772
 8774 3 -16.82 34.9 -28.06 0.137 8773
 8775 3 -16.71 34.82 -27.97 0.129 8774
 8776 3 -16.6 34.74 -27.82 0.102 8775
 8777 3 -16.42 34.63 -27.7 0.115 8776
 8778 3 -16.32 34.54 -27.61 0.114 8777
 8779 3 -16.16 34.43 -27.5 0.141 8778
 8780 3 -16.06 34.31 -27.41 0.15 8779
 8781 3 -15.99 34.17 -27.34 0.127 8780
 8782 3 -15.89 34.02 -27.29 0.099 8781
 8783 3 -15.81 33.85 -27.25 0.125 8782
 8784 3 -15.68 33.68 -27.22 0.196 8783
 8785 3 -15.52 33.52 -27.15 0.159 8784
 8786 3 -15.35 33.42 -27.11 0.157 8785
 8787 3 -15.19 33.27 -27.04 0.123 8786
 8788 3 -15.01 33.18 -27 0.123 8787
 8789 3 -14.89 33.03 -26.97 0.118 8788
 8790 3 -14.68 32.97 -26.93 0.124 8789
 8791 3 -14.59 32.87 -26.93 0.118 8790
 8792 3 -14.49 32.82 -26.95 0.117 8791
 8793 3 -14.38 32.79 -27 0.125 8792
 8794 3 -14.27 32.72 -27.04 0.132 8793
 8795 3 -14.19 32.65 -27.11 0.109 8794
 8796 3 -14.08 32.61 -27.22 0.167 8795
 8797 3 -13.94 32.59 -27.27 0.22 8796
 8798 3 -14.05 32.72 -27.43 0.095 8797
 8799 3 -13.76 32.47 -27.22 0.184 8797
 8800 3 -13.59 32.29 -27.16 0.156 8799
 8801 3 -13.41 32.18 -27.24 0.147 8800
 8802 3 -13.15 32.11 -27.27 0.158 8801
 8803 3 -13.07 32.03 -27.34 0.156 8802
 8804 3 -12.86 31.96 -27.38 0.138 8803
 8805 3 -12.75 31.88 -27.41 0.139 8804
 8806 3 -12.48 31.77 -27.43 0.153 8805
 8807 3 -12.36 31.67 -27.47 0.135 8806
 8808 3 -12.21 31.61 -27.43 0.133 8807
 8809 3 -12.04 31.51 -27.45 0.13 8808
 8810 3 -11.86 31.42 -27.49 0.147 8809
 8811 3 -11.73 31.38 -27.5 0.123 8810
 8812 3 -11.64 31.29 -27.57 0.141 8811
 8813 3 -11.49 31.23 -27.59 0.156 8812
 8814 3 -11.32 31.16 -27.63 0.157 8813
 8815 3 -11.18 31.12 -27.65 0.144 8814
 8816 3 -11.06 31.09 -27.72 0.13 8815
 8817 3 -10.91 31.02 -27.79 0.135 8816
 8818 3 -10.8 30.93 -27.84 0.096 8817
 8819 3 -10.65 30.8 -27.86 0.101 8818
 8820 3 -10.49 30.7 -27.91 0.123 8819
 8821 3 -10.33 30.62 -27.91 0.146 8820
 8822 3 -10.2 30.55 -27.88 0.171 8821
 8823 3 -10.06 30.45 -27.92 0.154 8822
 8824 3 -9.93 30.39 -27.98 0.125 8823
 8825 3 -9.8 30.34 -28.05 0.105 8824
 8826 3 -9.71 30.32 -28.14 0.111 8825
 8827 3 -9.58 30.25 -28.17 0.097 8826
 8828 3 -9.48 30.14 -28.21 0.101 8827
 8829 3 -9.24 30.02 -28.21 0.139 8828
 8830 3 -9.1 29.93 -28.28 0.137 8829
 8831 3 -9.01 29.78 -28.35 0.157 8830
 8832 3 -8.9 29.71 -28.46 0.108 8831
 8833 3 -8.82 29.61 -28.53 0.106 8832
 8834 3 -8.73 29.49 -28.57 0.143 8833
 8835 3 -8.59 29.38 -28.6 0.161 8834
 8836 3 -8.47 29.31 -28.71 0.165 8835
 8837 3 -8.26 29.21 -28.8 0.162 8836
 8838 3 -8.15 29.03 -28.94 0.164 8837
 8839 3 -8.1 28.89 -29.01 0.188 8838
 8840 3 -8.05 28.77 -29.12 0.219 8839
 8841 3 -7.94 28.66 -29.28 0.171 8840
 8842 3 -7.86 28.5 -29.39 0.152 8841
 8843 3 -7.73 28.41 -29.55 0.139 8842
 8844 3 -7.61 28.28 -29.69 0.137 8843
 8845 3 -7.49 28.16 -29.78 0.147 8844
 8846 3 -7.32 28.12 -29.85 0.157 8845
 8847 3 -7.24 28.07 -30.01 0.15 8846
 8848 3 -7.19 28.02 -30.19 0.125 8847
 8849 3 -7.08 28 -30.32 0.107 8848
 8850 3 -6.9 27.87 -30.41 0.142 8849
 8851 3 -6.72 27.84 -30.5 0.086 8850
 8852 3 -6.52 27.87 -30.64 0.081 8851
 8853 3 -6.4 27.89 -30.62 0.127 8852
 8854 3 -6.23 27.87 -30.78 0.089 8853
 8855 3 -6.12 27.89 -30.85 0.083 8854
 8856 3 -6.03 27.91 -30.94 0.089 8855
 8857 3 -5.9 27.93 -31.03 0.108 8856
 8858 3 -5.82 27.93 -31.1 0.095 8857
 8859 3 -5.76 27.89 -31.19 0.128 8858
 8860 3 -5.61 27.87 -31.3 0.103 8859
 8861 3 -5.52 27.84 -31.37 0.088 8860
 8862 3 -5.41 27.82 -31.46 0.117 8861
 8863 3 -5.26 27.71 -31.55 0.12 8862
 8864 3 -5.23 27.68 -31.66 0.155 8863
 8865 3 -5.11 27.66 -31.76 0.142 8864
 8866 3 -4.98 27.64 -31.85 0.159 8865
 8867 3 -4.89 27.62 -31.89 0.197 8866
 8868 3 -4.86 27.5 -32.14 0.141 8867
 8869 3 -4.8 27.39 -32.28 0.133 8868
 8870 3 -4.73 27.32 -32.43 0.141 8869
 8871 3 -4.65 27.27 -32.57 0.143 8870
 8872 3 -4.58 27.21 -32.85 0.118 8871
 8873 3 -4.48 27.13 -33.07 0.11 8872
 8874 3 -4.4 27.13 -33.21 0.084 8873
 8875 3 -4.33 27.12 -33.35 0.114 8874
 8876 3 -4.15 27.01 -33.64 0.238 8875
 8877 3 -4.02 26.94 -33.84 0.173 8876
 8878 3 -3.9 26.88 -33.99 0.166 8877
 8879 3 -3.79 26.85 -34.11 0.147 8878
 8880 3 -3.73 26.81 -34.28 0.122 8879
 8881 3 -3.59 26.74 -34.5 0.16 8880
 8882 3 -3.54 26.76 -34.59 0.151 8881
 8883 3 -3.44 26.74 -34.74 0.095 8882
 8884 3 -3.34 26.72 -34.89 0.113 8883
 8885 3 -3.21 26.72 -35.03 0.119 8884
 8886 3 -3.15 26.72 -35.15 0.091 8885
 8887 3 -3.09 26.72 -35.34 0.071 8886
 8888 3 -3 26.78 -35.45 0.111 8887
 8889 3 -2.98 26.85 -35.6 0.141 8888
 8890 3 -2.96 26.9 -35.77 0.123 8889
 8891 3 -2.94 26.96 -35.92 0.115 8890
 8892 3 -2.9 26.96 -36.07 0.137 8891
 8893 3 -2.9 26.99 -36.24 0.137 8892
 8894 3 -2.86 27.03 -36.34 0.128 8893
 8895 3 -2.84 27.08 -36.53 0.14 8894
 8896 3 -2.92 27.1 -36.68 0.106 8895
 8897 3 -2.92 27.13 -36.82 0.077 8896
 8898 3 -2.9 27.17 -36.97 0.077 8897
 8899 3 -2.88 27.1 -37.15 0.064 8898
 8900 3 -2.94 27.13 -37.25 0.079 8899
 8901 3 -2.82 27.15 -37.6 0.151 8900
 8902 3 -2.82 27.22 -37.75 0.153 8901
 8903 3 -2.82 27.24 -37.9 0.105 8902
 8904 3 -2.82 27.31 -38.02 0.097 8903
 8905 3 -2.98 27.47 -38.27 0.166 8904
 8906 3 -3.04 27.56 -38.45 0.151 8905
 8907 3 -3.04 27.63 -38.61 0.129 8906
 8908 3 -3.11 27.69 -38.78 0.143 8907
 8909 3 -3.17 27.72 -39 0.118 8908
 8910 3 -3.19 27.76 -39.11 0.103 8909
 8911 3 -3.31 27.87 -39.57 0.262 8910
 8912 3 -3.4 27.92 -39.92 0.17 8911
 8913 3 -3.46 27.96 -40.07 0.181 8912
 8914 3 -3.65 27.91 -39.96 0.111 8913
 8915 3 -3.67 28.02 -40.18 0.262 8914
 8916 3 -3.77 28.07 -40.25 0.343 8915
 8917 3 -3.84 28.16 -40.27 0.394 8916
 8918 3 -3.85 28.32 -40.39 0.425 8917
 8919 3 -3.89 28.5 -40.57 0.486 8918
 8920 3 -3.91 28.59 -40.42 0.517 8919
 8921 3 -3.89 28.75 -40.38 0.514 8920
 8922 3 -3.72 28.82 -39.85 0.391 8921
 8923 3 -3.62 28.69 -39.21 0.136 8922
 8924 3 -3.64 28.67 -39 0.168 8923
 8925 3 -3.7 28.67 -38.78 0.125 8924
 8926 3 -3.8 28.66 -38.64 0.109 8925
 8927 3 -3.87 28.66 -38.53 0.134 8926
 8928 3 -3.93 28.66 -38.31 0.114 8927
 8929 3 -4.01 28.66 -38.17 0.13 8928
 8930 3 -4.21 28.7 -38.07 0.13 8929
 8931 3 -4.37 28.66 -38.02 0.156 8930
 8932 3 -4.53 28.64 -38.07 0.2 8931
 8933 3 -4.74 28.68 -37.99 0.202 8932
 8934 3 -4.94 28.75 -38.14 0.188 8933
 8935 3 -5.02 28.77 -38.31 0.149 8934
 8936 3 -5.08 28.8 -38.46 0.135 8935
 8937 3 -5.07 28.82 -38.56 0.191 8936
 8938 3 -5.28 28.87 -38.64 0.149 8937
 8939 3 -5.33 28.89 -38.89 0.137 8938
 8940 3 -5.53 29.28 -39.38 0.386 8939
 8941 3 -5.11 29.21 -39.4 0.57 8940
 8942 3 -5.61 29.46 -39.93 0.179 8941
 8943 3 -5.69 29.66 -40.31 0.31 8942
 8944 3 -5.63 29.75 -40.85 0.121 8943
 8945 3 -5.62 29.78 -41 0.105 8944
 8946 3 -5.62 29.77 -41.2 0.127 8945
 8947 3 -5.61 29.77 -41.45 0.14 8946
 8948 3 -5.65 29.7 -41.64 0.14 8947
 8949 3 -5.69 29.66 -41.78 0.163 8948
 8950 3 -5.87 29.62 -41.93 0.196 8949
 8951 3 -6.07 29.57 -41.92 0.241 8950
 8952 3 -6.19 29.57 -41.95 0.308 8951
 8953 3 -6.36 29.52 -41.85 0.309 8952
 8954 3 -6.53 29.47 -41.78 0.274 8953
 8955 3 -6.71 29.49 -41.46 0.215 8954
 8956 3 -6.82 29.52 -41.22 0.172 8955
 8957 3 -6.87 29.58 -41 0.15 8956
 8958 3 -6.86 29.61 -40.77 0.099 8957
 8959 3 -6.81 29.58 -40.61 0.112 8958
 8960 3 -6.74 29.61 -40.46 0.149 8959
 8961 3 -6.67 29.6 -40.31 0.168 8960
 8962 3 -6.53 29.61 -40.22 0.17 8961
 8963 3 -6.41 29.61 -40.14 0.211 8962
 8964 3 -6.41 29.61 -39.99 0.189 8963
 8965 3 -6.37 29.57 -39.86 0.144 8964
 8966 3 -6.33 29.59 -39.64 0.155 8965
 8967 3 -6.32 29.62 -39.42 0.156 8966
 8968 3 -6.33 29.66 -39.21 0.146 8967
 8969 3 -6.36 29.71 -38.96 0.137 8968
 8970 3 -6.41 29.7 -38.74 0.135 8969
 8971 3 -6.44 29.75 -38.52 0.15 8970
 8972 3 -6.41 29.77 -38.34 0.136 8971
 8973 3 -6.48 29.84 -38.1 0.148 8972
 8974 3 -6.49 29.95 -37.9 0.203 8973
 8975 3 -6.56 30.16 -37.81 0.267 8974
 8976 3 -6.57 30.34 -37.75 0.258 8975
 8977 3 -6.49 30.43 -37.88 0.25 8976
 8978 3 -6.37 30.52 -37.82 0.215 8977
 8979 3 -6.2 30.57 -37.86 0.164 8978
 8980 3 -6.08 30.64 -37.97 0.138 8979
 8981 3 -5.92 30.71 -38.06 0.133 8980
 8982 3 -5.78 30.73 -38.15 0.122 8981
 8983 3 -5.69 30.77 -38.29 0.106 8982
 8984 3 -5.58 30.77 -38.46 0.132 8983
 8985 3 -5.53 30.8 -38.64 0.121 8984
 8986 3 -5.48 30.77 -38.78 0.114 8985
 8987 3 -5.4 30.73 -38.97 0.11 8986
 8988 3 -5.33 30.66 -39.25 0.162 8987
 8989 3 -5.37 30.41 -39.32 0.153 8988
 8990 3 -5.41 30.28 -39.39 0.113 8989
 8991 3 -5.49 30.07 -39.42 0.137 8990
 8992 3 -5.52 29.91 -39.46 0.167 8991
 8993 3 -5.46 29.59 -40.42 0.136 8943
 8994 3 -5.33 29.61 -40.54 0.147 8993
 8995 3 -5.19 29.61 -40.81 0.182 8994
 8996 3 -5.07 29.53 -40.96 0.162 8995
 8997 3 -4.9 29.46 -41.1 0.155 8996
 8998 3 -4.75 29.37 -41.15 0.125 8997
 8999 3 -4.62 29.25 -41.25 0.132 8998
 9000 3 -4.42 29.12 -41.39 0.18 8999
 9001 3 -4.19 29 -41.38 0.175 9000
 9002 3 -4.07 28.96 -41.67 0.146 9001
 9003 3 -4.03 28.98 -41.79 0.156 9002
 9004 3 -4.01 29 -42.02 0.147 9003
 9005 3 -3.95 28.98 -42.24 0.124 9004
 9006 3 -3.89 29 -42.45 0.142 9005
 9007 3 -3.83 29.02 -42.71 0.156 9006
 9008 3 -3.78 29.02 -42.89 0.148 9007
 9009 3 -3.72 29 -43.1 0.135 9008
 9010 3 -3.62 28.98 -43.34 0.12 9009
 9011 3 -3.53 29.02 -43.5 0.127 9010
 9012 3 -3.47 29 -43.67 0.137 9011
 9013 3 -3.26 29.02 -43.79 0.132 9012
 9014 3 -3.16 29.07 -43.9 0.138 9013
 9015 3 -3.03 29.12 -43.96 0.157 9014
 9016 3 -2.89 29.15 -44.03 0.117 9015
 9017 3 -2.76 29.26 -43.96 0.198 9016
 9018 3 -2.64 29.31 -44.02 0.274 9017
 9019 3 -2.53 29.33 -44.03 0.32 9018
 9020 3 -2.47 29.42 -43.82 0.338 9019
 9021 3 -2.41 29.53 -43.88 0.359 9020
 9022 3 -2.28 29.58 -43.85 0.391 9021
 9023 3 -2.16 29.63 -43.7 0.349 9022
 9024 3 -2.08 29.72 -43.63 0.34 9023
 9025 3 -1.96 29.76 -43.53 0.325 9024
 9026 3 -1.88 29.81 -43.46 0.267 9025
 9027 3 -1.81 29.87 -43.32 0.198 9026
 9028 3 -1.78 29.9 -43.15 0.196 9027
 9029 3 -1.76 29.92 -42.82 0.121 9028
 9030 3 -1.77 29.9 -42.6 0.121 9029
 9031 3 -1.77 29.92 -42.39 0.123 9030
 9032 3 -1.72 29.92 -42.2 0.128 9031
 9033 3 -1.73 29.92 -41.74 0.21 9032
 9034 3 -1.84 29.94 -41.35 0.111 9033
 9035 3 -1.88 29.9 -41.22 0.105 9034
 9036 3 -1.94 29.92 -41.07 0.065 9035
 9037 3 -2.04 29.9 -40.89 0.115 9036
 9038 3 -2.14 29.87 -40.84 0.129 9037
 9039 3 -2.26 29.85 -40.7 0.117 9038
 9040 3 -2.35 29.81 -40.56 0.093 9039
 9041 3 -2.47 29.81 -40.4 0.11 9040
 9042 3 -2.6 29.79 -40.29 0.08 9041
 9043 3 -2.76 29.76 -40.2 0.107 9042
 9044 3 -2.89 29.65 -40.02 0.124 9043
 9045 3 -3.01 29.6 -39.89 0.141 9044
 9046 3 -3.18 29.51 -39.78 0.152 9045
 9047 3 -3.35 29.4 -39.67 0.165 9046
 9048 3 -3.47 29.35 -39.64 0.184 9047
 9049 3 -3.6 29.29 -39.53 0.186 9048
 9050 3 -4.12 28.93 -41.22 0.203 9001
 9051 3 -4.13 28.98 -40.81 0.129 9050
 9052 3 -4.2 29.02 -40.6 0.141 9051
 9053 3 -4.21 29 -40.4 0.156 9052
 9054 3 -5.02 29.14 -39.35 0.373 9053
 9055 3 -4.24 29.05 -39.28 0.232 9054
 9056 3 -3.93 29.14 -39.45 0.174 9055
 9057 3 -3.76 29.21 -39.57 0.177 9056
 9058 3 -5 29.18 -39.57 0.214 8941
 9059 3 -4.87 29.12 -39.64 0.166 9058
 9060 3 -4.7 29.07 -39.72 0.135 9059
 9061 3 -4.56 29.07 -39.82 0.12 9060
 9062 3 -4.41 29.03 -39.96 0.129 9061
 9063 3 -4.33 29.02 -40.1 0.147 9062
 9064 3 -4.25 29.05 -40.17 0.132 9063
 9065 3 -2.92 27.9 -39.47 0.237 8911
 9066 3 -2.52 27.94 -39.54 0.301 9065
 9067 3 -2.07 28.03 -39.78 0.435 9066
 9068 3 -1.97 28.04 -39.93 0.315 9067
 9069 3 -1.96 28.06 -40.07 0.35 9068
 9070 3 -1.96 28.13 -40.25 0.285 9069
 9071 3 -2 28.13 -40.43 0.201 9070
 9072 3 -1.97 28.15 -40.71 0.195 9071
 9073 3 -2.01 28.08 -40.92 0.221 9072
 9074 3 -2.15 28.17 -41 0.191 9073
 9075 3 -2.34 28.17 -41.17 0.183 9074
 9076 3 -2.56 28.17 -41.22 0.174 9075
 9077 3 -2.75 28.13 -41.28 0.182 9076
 9078 3 -2.94 28.03 -41.42 0.206 9077
 9079 3 -3.06 27.99 -41.31 0.23 9078
 9080 3 -3.21 28.03 -41.24 0.222 9079
 9081 3 -3.48 28.05 -41.15 0.243 9080
 9082 3 -3.59 28.02 -41.2 0.273 9081
 9083 3 -3.77 28.02 -41.34 0.247 9082
 9084 3 -3.9 28.07 -41.39 0.211 9083
 9085 3 -4.02 28.14 -41.52 0.15 9084
 9086 3 -1.89 27.85 -41.04 0.19 9073
 9087 3 -1.97 27.69 -40.71 0.063 9086
 9088 3 -1.91 27.65 -40.61 0.099 9087
 9089 3 -2.03 27.51 -40.47 0.075 9088
 9090 3 -2.04 27.42 -40.38 0.187 9089
 9091 3 -2.11 27.35 -40.43 0.264 9090
 9092 3 -2.29 27.42 -40.82 0.104 9091
 9093 3 -2.32 27.42 -41 0.12 9092
 9094 3 -2.34 27.4 -41.21 0.1 9093
 9095 3 -2.32 27.37 -41.42 0.113 9094
 9096 3 -2.31 27.33 -41.67 0.101 9095
 9097 3 -2.31 27.31 -41.89 0.096 9096
 9098 3 -2.34 27.28 -42.07 0.119 9097
 9099 3 -2.5 27.19 -42.1 0.123 9098
 9100 3 -2.59 27.19 -42.17 0.063 9099
 9101 3 -2.17 27.37 -42.13 0.099 9098
 9102 3 -2.13 27.47 -42.1 0.101 9101
 9103 3 -2.13 27.65 -41.96 0.085 9102
 9104 3 -2.15 27.81 -41.85 0.123 9103
 9105 3 -2.17 27.85 -41.67 0.126 9104
 9106 3 -2.23 27.85 -41.5 0.065 9105
 9107 3 -1.99 27.24 -40.15 0.22 9091
 9108 3 -2.01 27.19 -40.04 0.255 9107
 9109 3 -2.27 27.38 -39.75 0.084 9108
 9110 3 -2.29 27.4 -39.57 0.104 9109
 9111 3 -2.32 27.42 -39.42 0.092 9110
 9112 3 -2.38 27.44 -39.28 0.089 9111
 9113 3 -1.73 27.99 -41.39 0.122 9086
 9114 3 -1.69 28.01 -41.57 0.143 9113
 9115 3 -1.63 28.01 -41.75 0.152 9114
 9116 3 -1.41 27.97 -41.85 0.084 9115
 9117 3 -1.33 27.88 -41.9 0.081 9116
 9118 3 -1.44 28.17 -39.9 0.147 9067
 9119 3 -1.34 28.15 -39.79 0.121 9118
 9120 3 -16.92 28.62 -24.16 0.29 255
 9121 3 -16.89 28.85 -24.47 0.249 9120
 9122 3 -16.78 29.05 -24.66 0.25 9121
 9123 3 -16.69 29.18 -24.75 0.25 9122
 9124 3 -16.58 29.3 -24.79 0.201 9123
 9125 3 -16.42 29.44 -24.86 0.167 9124
 9126 3 -16.19 29.57 -24.86 0.196 9125
 9127 3 -15.98 29.66 -24.91 0.223 9126
 9128 3 -15.83 29.76 -24.97 0.206 9127
 9129 3 -15.64 29.87 -24.93 0.202 9128
 9130 3 -15.49 29.98 -24.93 0.195 9129
 9131 3 -15.39 30.07 -24.93 0.203 9130
 9132 3 -15.23 30.21 -24.84 0.188 9131
 9133 3 -15.05 30.33 -24.79 0.175 9132
 9134 3 -14.91 30.45 -24.75 0.175 9133
 9135 3 -14.73 30.56 -24.68 0.188 9134
 9136 3 -14.56 30.63 -24.61 0.2 9135
 9137 3 -14.38 30.69 -24.59 0.183 9136
 9138 3 -14.21 30.74 -24.54 0.204 9137
 9139 3 -14.05 30.81 -24.54 0.166 9138
 9140 3 -13.87 30.88 -24.47 0.165 9139
 9141 3 -13.7 30.92 -24.45 0.17 9140
 9142 3 -13.54 30.95 -24.47 0.184 9141
 9143 3 -13.4 30.99 -24.45 0.182 9142
 9144 3 -13.25 31.04 -24.47 0.187 9143
 9145 3 -13.13 31.08 -24.54 0.164 9144
 9146 3 -12.89 31.11 -24.59 0.161 9145
 9147 3 -12.82 31.17 -24.5 0.165 9146
 9148 3 -12.54 31.19 -24.5 0.215 9147
 9149 3 -12.34 31.22 -24.54 0.211 9148
 9150 3 -12.14 31.22 -24.54 0.214 9149
 9151 3 -11.93 31.27 -24.54 0.222 9150
 9152 3 -11.71 31.25 -24.49 0.209 9151
 9153 3 -11.49 31.25 -24.49 0.243 9152
 9154 3 -11.29 31.2 -24.47 0.243 9153
 9155 3 -11.12 31.18 -24.47 0.273 9154
 9156 3 -10.93 31.21 -24.43 0.278 9155
 9157 3 -10.72 31.16 -24.41 0.282 9156
 9158 3 -10.56 31.12 -24.41 0.285 9157
 9159 3 -10.4 31.12 -24.38 0.33 9158
 9160 3 -10.23 31.09 -24.39 0.359 9159
 9161 3 -10.12 30.82 -24.46 0.189 9160
 9162 3 -10.01 30.77 -24.51 0.183 9161
 9163 3 -9.85 30.68 -24.62 0.162 9162
 9164 3 -9.74 30.53 -24.67 0.143 9163
 9165 3 -9.6 30.41 -24.69 0.164 9164
 9166 3 -9.55 30.25 -24.71 0.188 9165
 9167 3 -9.47 30.05 -24.67 0.202 9166
 9168 3 -9.4 29.89 -24.67 0.212 9167
 9169 3 -9.32 29.7 -24.69 0.192 9168
 9170 3 -9.29 29.5 -24.67 0.144 9169
 9171 3 -9.38 29.27 -24.6 0.13 9170
 9172 3 -9.41 29.14 -24.57 0.147 9171
 9173 3 -9.54 29.27 -24.44 0.028 9172
 9174 3 -9.39 29.02 -24.57 0.174 9172
 9175 3 -9.37 28.82 -24.58 0.201 9174
 9176 3 -9.38 28.7 -24.58 0.198 9175
 9177 3 -9.28 28.46 -24.53 0.212 9176
 9178 3 -9.15 28.28 -24.55 0.198 9177
 9179 3 -9.07 28.16 -24.55 0.161 9178
 9180 3 -9.02 27.98 -24.48 0.176 9179
 9181 3 -8.94 27.82 -24.41 0.217 9180
 9182 3 -8.79 27.65 -24.39 0.206 9181
 9183 3 -8.7 27.56 -24.44 0.214 9182
 9184 3 -8.65 27.38 -24.41 0.199 9183
 9185 3 -8.57 27.22 -24.39 0.167 9184
 9186 3 -8.55 27.03 -24.39 0.131 9185
 9187 3 -8.49 26.92 -24.33 0.14 9186
 9188 3 -8.41 26.76 -24.33 0.15 9187
 9189 3 -8.37 26.65 -24.32 0.167 9188
 9190 3 -8.31 26.56 -24.3 0.15 9189
 9191 3 -8.14 26.42 -24.28 0.158 9190
 9192 3 -8.13 26.28 -24.3 0.183 9191
 9193 3 -8.07 26.1 -24.26 0.2 9192
 9194 3 -7.97 25.9 -24.26 0.203 9193
 9195 3 -7.92 25.71 -24.28 0.203 9194
 9196 3 -7.93 25.49 -24.28 0.173 9195
 9197 3 -7.92 25.29 -24.28 0.177 9196
 9198 3 -7.93 25.15 -24.32 0.18 9197
 9199 3 -8 25.06 -24.3 0.148 9198
 9200 3 -7.97 24.92 -24.41 0.166 9199
 9201 3 -7.95 24.81 -24.42 0.122 9200
 9202 3 -8.01 24.72 -24.37 0.147 9201
 9203 3 -8.13 24.58 -24.32 0.156 9202
 9204 3 -8.28 24.44 -24.38 0.199 9203
 9205 3 -8.39 24.31 -24.31 0.234 9204
 9206 3 -8.46 24.15 -24.25 0.268 9205
 9207 3 -8.49 23.97 -24.16 0.313 9206
 9208 3 -8.55 23.83 -24.09 0.341 9207
 9209 3 -8.65 23.65 -24.09 0.319 9208
 9210 3 -8.73 23.58 -24.15 0.353 9209
 9211 3 -8.43 23.35 -24.36 0.277 9210
 9212 3 -8.23 23.08 -24.5 0.198 9211
 9213 3 -8.14 22.9 -24.54 0.223 9212
 9214 3 -8.09 22.78 -24.65 0.307 9213
 9215 3 -8.08 22.65 -24.68 0.354 9214
 9216 3 -7.68 22.91 -25.09 0.168 9215
 9217 3 -7.56 22.93 -25.3 0.152 9216
 9218 3 -7.47 22.86 -25.5 0.129 9217
 9219 3 -7.39 22.77 -25.6 0.131 9218
 9220 3 -7.34 22.66 -25.78 0.127 9219
 9221 3 -7.31 22.52 -25.85 0.09 9220
 9222 3 -7.27 22.39 -25.96 0.129 9221
 9223 3 -7.32 22.36 -26.14 0.141 9222
 9224 3 -7.38 22.25 -26.27 0.155 9223
 9225 3 -7.42 22.12 -26.36 0.149 9224
 9226 3 -7.5 21.98 -26.5 0.126 9225
 9227 3 -7.53 21.86 -26.56 0.132 9226
 9228 3 -7.58 21.73 -26.59 0.131 9227
 9229 3 -7.59 21.62 -26.68 0.143 9228
 9230 3 -7.66 21.46 -26.75 0.131 9229
 9231 3 -7.64 21.34 -26.74 0.158 9230
 9232 3 -7.58 21.21 -26.79 0.222 9231
 9233 3 -7.54 21.11 -26.8 0.333 9232
 9234 3 -7.46 20.98 -26.9 0.402 9233
 9235 3 -7.34 20.84 -26.98 0.423 9234
 9236 3 -7.31 20.73 -27.08 0.411 9235
 9237 3 -7.21 20.57 -27.15 0.36 9236
 9238 3 -7.3 20.37 -27.1 0.25 9237
 9239 3 -7.22 20.14 -26.98 0.153 9238
 9240 3 -7.13 19.93 -26.9 0.132 9239
 9241 3 -7.01 19.78 -26.81 0.094 9240
 9242 3 -6.96 19.61 -26.8 0.133 9241
 9243 3 -6.87 19.48 -26.74 0.143 9242
 9244 3 -6.78 19.32 -26.69 0.158 9243
 9245 3 -6.68 19.21 -26.67 0.152 9244
 9246 3 -6.55 19.02 -26.62 0.148 9245
 9247 3 -6.39 18.89 -26.56 0.151 9246
 9248 3 -6.22 18.8 -26.59 0.14 9247
 9249 3 -6.07 18.71 -26.59 0.124 9248
 9250 3 -5.98 18.64 -26.65 0.108 9249
 9251 3 -5.84 18.55 -26.75 0.096 9250
 9252 3 -5.7 18.46 -26.75 0.128 9251
 9253 3 -5.54 18.36 -26.79 0.123 9252
 9254 3 -5.41 18.31 -26.88 0.106 9253
 9255 3 -5.24 18.19 -27 0.159 9254
 9256 3 -5.16 18.1 -27.06 0.179 9255
 9257 3 -5.07 18.03 -27.07 0.241 9256
 9258 3 -4.95 17.96 -27.11 0.275 9257
 9259 3 -4.83 17.88 -27.13 0.27 9258
 9260 3 -4.87 17.47 -27.18 0.135 9259
 9261 3 -4.84 17.33 -27.25 0.147 9260
 9262 3 -4.74 17.15 -27.34 0.173 9261
 9263 3 -4.63 16.99 -27.45 0.204 9262
 9264 3 -4.58 16.83 -27.5 0.154 9263
 9265 3 -4.49 16.65 -27.63 0.142 9264
 9266 3 -4.42 16.51 -27.66 0.148 9265
 9267 3 -4.4 16.37 -27.57 0.147 9266
 9268 3 -4.29 16.29 -27.66 0.152 9267
 9269 3 -4.2 16.15 -27.56 0.131 9268
 9270 3 -4.08 16.03 -27.59 0.146 9269
 9271 3 -3.99 15.9 -27.59 0.174 9270
 9272 3 -3.95 15.79 -27.43 0.215 9271
 9273 3 -3.65 15.61 -27.45 0.15 9272
 9274 3 -3.55 15.46 -27.4 0.147 9273
 9275 3 -3.42 15.31 -27.45 0.176 9274
 9276 3 -3.3 15.11 -27.49 0.166 9275
 9277 3 -3.32 14.92 -27.43 0.143 9276
 9278 3 -3.34 14.65 -27.36 0.138 9277
 9279 3 -3.32 14.54 -27.38 0.127 9278
 9280 3 -3.34 14.43 -27.45 0.143 9279
 9281 3 -3.44 14.21 -27.41 0.185 9280
 9282 3 -3.38 14.09 -27.41 0.149 9281
 9283 3 -3.34 13.94 -27.47 0.152 9282
 9284 3 -3.34 13.81 -27.47 0.238 9283
 9285 3 -3.27 13.71 -27.5 0.278 9284
 9286 3 -3.28 13.63 -27.59 0.48 9285
 9287 3 -3.34 13.54 -27.57 0.547 9286
 9288 3 -3.38 13.54 -27.68 0.645 9287
 9289 3 -3.71 13.18 -27.38 0.288 9288
 9290 3 -3.4 13.54 -27.95 0.819 9289
 9291 3 -3.4 13.55 -28.13 0.899 9290
 9292 3 -3.59 13.54 -28.27 0.946 9291
 9293 3 -3.82 13.46 -28.29 0.923 9292
 9294 3 -3.89 12.26 -27.95 0.206 9293
 9295 3 -3.97 12.15 -27.9 0.247 9294
 9296 3 -4.07 12.12 -27.89 0.246 9295
 9297 3 -4.18 11.78 -27.74 0.167 9296
 9298 3 -4.22 11.54 -27.62 0.125 9297
 9299 3 -4.27 11.37 -27.48 0.175 9298
 9300 3 -4.35 11.17 -27.31 0.141 9299
 9301 3 -4.35 10.95 -27.17 0.147 9300
 9302 3 -4.44 10.76 -27.05 0.139 9301
 9303 3 -4.52 10.61 -27.01 0.159 9302
 9304 3 -4.47 10.43 -26.78 0.196 9303
 9305 3 -4.52 10.27 -26.71 0.183 9304
 9306 3 -4.6 10.19 -26.67 0.184 9305
 9307 3 -4.71 9.94 -26.9 0.113 9306
 9308 3 -4.71 9.86 -27.03 0.165 9307
 9309 3 -4.75 9.77 -27.08 0.203 9308
 9310 3 -4.8 9.73 -27.21 0.225 9309
 9311 3 -4.93 9.64 -27.33 0.209 9310
 9312 3 -5.03 9.55 -27.49 0.226 9311
 9313 3 -5.1 9.51 -27.73 0.208 9312
 9314 3 -5.18 9.47 -27.9 0.2 9313
 9315 3 -5.35 9.37 -28.03 0.176 9314
 9316 3 -5.49 9.23 -28.15 0.167 9315
 9317 3 -5.55 9.08 -28.26 0.134 9316
 9318 3 -5.7 8.89 -28.24 0.094 9317
 9319 3 -5.75 8.78 -28.24 0.142 9318
 9320 3 -5.84 8.76 -28.28 0.142 9319
 9321 3 -5.87 8.56 -28.17 0.129 9320
 9322 3 -5.92 8.39 -28.08 0.114 9321
 9323 3 -5.96 8.27 -27.99 0.11 9322
 9324 3 -6.08 8.2 -27.94 0.119 9323
 9325 3 -6.13 8 -27.87 0.136 9324
 9326 3 -6.26 7.83 -27.85 0.127 9325
 9327 3 -6.43 7.69 -27.8 0.101 9326
 9328 3 -6.51 7.5 -27.76 0.126 9327
 9329 3 -6.6 7.32 -27.69 0.146 9328
 9330 3 -6.77 7.19 -27.65 0.153 9329
 9331 3 -6.91 7.11 -27.56 0.142 9330
 9332 3 -7.04 7.03 -27.51 0.187 9331
 9333 3 -7.12 6.94 -27.42 0.199 9332
 9334 3 -7.27 6.86 -27.33 0.183 9333
 9335 3 -7.42 6.79 -27.21 0.156 9334
 9336 3 -7.55 6.79 -27.03 0.172 9335
 9337 3 -7.67 6.83 -26.87 0.147 9336
 9338 3 -7.77 6.81 -26.73 0.134 9337
 9339 3 -7.89 6.74 -26.62 0.121 9338
 9340 3 -8.06 6.73 -26.49 0.13 9339
 9341 3 -8.23 6.62 -26.39 0.145 9340
 9342 3 -8.41 6.5 -26.33 0.145 9341
 9343 3 -8.52 6.37 -26.33 0.129 9342
 9344 3 -8.6 6.32 -26.35 0.176 9343
 9345 3 -8.74 6.25 -26.4 0.203 9344
 9346 3 -8.83 6.1 -26.46 0.194 9345
 9347 3 -8.91 5.99 -26.51 0.165 9346
 9348 3 -8.99 5.86 -26.56 0.125 9347
 9349 3 -9 5.7 -26.62 0.112 9348
 9350 3 -3.78 13.46 -28.43 0.839 9293
 9351 3 -3.36 12.68 -28.72 0.334 9350
 9352 3 -3.25 12.59 -28.86 0.335 9351
 9353 3 -3.12 12.51 -28.91 0.385 9352
 9354 3 -3.02 12.37 -28.88 0.419 9353
 9355 3 -3.08 12.06 -28.56 0.105 9354
 9356 3 -3.04 11.99 -28.45 0.047 9355
 9357 3 -2.87 12.4 -29.06 0.548 9354
 9358 3 -2.77 12.24 -29.02 0.77 9357
 9359 3 -2.64 12.17 -28.95 0.836 9358
 9360 3 -2.54 12.18 -28.99 0.922 9359
 9361 3 -2.18 12.17 -29.06 0.706 9360
 9362 3 -2.7 12.02 -29.86 0.249 9361
 9363 3 -2.7 11.94 -29.95 0.175 9362
 9364 3 -2.76 11.85 -29.91 0.057 9363
 9365 3 -1.88 12.21 -28.88 0.526 9361
 9366 3 -1.75 12.6 -29.36 0.158 9365
 9367 3 -1.8 12.5 -29.59 0.093 9366
 9368 3 -1.89 12.54 -29.75 0.069 9367
 9369 3 -1.62 12.8 -28.63 0.123 9365
 9370 3 -1.47 12.77 -28.5 0.111 9369
 9371 3 -2.32 12.6 -29 0.119 9357
 9372 3 -2.18 12.56 -28.97 0.128 9371
 9373 3 -3.86 13.59 -28.56 0.752 9350
 9374 3 -4.73 13.81 -27.49 0.146 9373
 9375 3 -5.02 13.94 -27.37 0.157 9374
 9376 3 -5.57 13.89 -26.94 0.38 9375
 9377 3 -5.79 13.86 -26.96 0.41 9376
 9378 3 -5.94 13.86 -26.96 0.514 9377
 9379 3 -6.11 13.76 -26.94 0.55 9378
 9380 3 -6.23 13.75 -26.96 0.646 9379
 9381 3 -6.35 13.76 -27.06 0.647 9380
 9382 3 -6.28 14.26 -27.71 0.396 9381
 9383 3 -6.33 14.43 -27.76 0.449 9382
 9384 3 -6.36 14.18 -28.17 0.33 9383
 9385 3 -6.24 14.01 -28.4 0.345 9384
 9386 3 -6.15 13.92 -28.49 0.435 9385
 9387 3 -6.03 13.85 -28.6 0.479 9386
 9388 3 -5.94 13.77 -28.69 0.544 9387
 9389 3 -5.9 13.77 -28.85 0.563 9388
 9390 3 -5.73 13.55 -28.89 0.483 9389
 9391 3 -5.73 13.56 -29.17 0.394 9390
 9392 3 -5.72 13.53 -29.4 0.393 9391
 9393 3 -5.68 13.42 -29.46 0.369 9392
 9394 3 -5.64 13.5 -29.74 0.224 9393
 9395 3 -5.6 13.42 -29.85 0.216 9394
 9396 3 -5.66 13.2 -29.96 0.144 9395
 9397 3 -5.69 13.11 -30.1 0.161 9396
 9398 3 -5.62 13.11 -30.19 0.216 9397
 9399 3 -5.72 12.96 -30.42 0.151 9398
 9400 3 -5.74 12.88 -30.53 0.075 9399
 9401 3 -5.36 13.47 -29.76 0.186 9395
 9402 3 -5.24 13.51 -29.78 0.299 9401
 9403 3 -5.12 13.47 -29.73 0.382 9402
 9404 3 -4.98 13.4 -29.62 0.325 9403
 9405 3 -4.78 13.29 -29.62 0.175 9404
 9406 3 -6.57 14.26 -29.05 0.145 9389
 9407 3 -6.77 14.27 -28.99 0.108 9406
 9408 3 -6.94 14.23 -29.08 0.134 9407
 9409 3 -7.15 14.28 -29.1 0.095 9408
 9410 3 -7.24 14.34 -29.19 0.081 9409
 9411 3 -7.36 14.34 -29.19 0.091 9410
 9412 3 -7.52 14.38 -29.1 0.145 9411
 9413 3 -7.62 14.34 -28.98 0.184 9412
 9414 3 -7.79 14.46 -28.94 0.174 9413
 9415 3 -7.9 14.55 -29.08 0.000125 9414
 9416 3 -6.4 14.95 -27.21 0.237 9383
 9417 3 -6.48 15.16 -26.98 0.214 9416
 9418 3 -6.52 15.36 -27.05 0.276 9417
 9419 3 -6.44 15.28 -27.28 0.492 9418
 9420 3 -6.32 15.12 -27.74 0.323 9419
 9421 3 -6.45 15.27 -27.85 0.322 9420
 9422 3 -6.45 15.44 -27.9 0.344 9421
 9423 3 -6.53 15.53 -28.03 0.363 9422
 9424 3 -6.58 15.6 -28.17 0.363 9423
 9425 3 -6.44 15.63 -28.42 0.286 9424
 9426 3 -6.37 15.68 -28.6 0.254 9425
 9427 3 -6.44 15.71 -28.76 0.258 9426
 9428 3 -6.45 15.83 -28.87 0.243 9427
 9429 3 -5.89 15.2 -27.65 0.099 9420
 9430 3 -5.78 15.21 -27.65 0.000125 9429
 9431 3 -6.49 15.61 -26.8 0.46 9419
 9432 3 -6.49 15.73 -26.8 0.576 9431
 9433 3 -5.85 15.64 -26.58 0.152 9432
 9434 3 -5.69 15.64 -26.85 0.123 9433
 9435 3 -5.7 15.64 -27.06 0.048 9434
 9436 3 -5.72 15.61 -26.28 0.067 9433
 9437 3 -5.69 15.48 -26.1 0.086 9436
 9438 3 -5.56 15.37 -26.17 0.127 9437
 9439 3 -5.48 15.39 -26.08 0.096 9438
 9440 3 -6.61 15.91 -26.94 0.631 9432
 9441 3 -6.46 16.11 -27.28 0.553 9440
 9442 3 -6.54 16.27 -27.3 0.602 9441
 9443 3 -6.49 16.34 -27.55 0.624 9442
 9444 3 -6.41 16.5 -27.76 0.644 9443
 9445 3 -6.38 16.61 -27.8 0.681 9444
 9446 3 -6.48 16.71 -27.99 0.705 9445
 9447 3 -6.5 16.87 -27.96 0.675 9446
 9448 3 -6.45 16.96 -28.19 0.618 9447
 9449 3 -6.45 17.03 -28.37 0.602 9448
 9450 3 -6.38 17.14 -28.19 0.089 9449
 9451 3 -6.49 17.07 -28.9 0.479 9449
 9452 3 -6.02 16.71 -29.12 0.165 9451
 9453 3 -5.99 16.8 -29.24 0.099 9452
 9454 3 -6.7 17.3 -28.89 0.503 9451
 9455 3 -6.79 17.48 -28.98 0.539 9454
 9456 3 -6.87 17.62 -29.05 0.504 9455
 9457 3 -7.05 17.8 -28.96 0.402 9456
 9458 3 -7.13 17.87 -28.98 0.315 9457
 9459 3 -7.34 17.93 -28.99 0.317 9458
 9460 3 -7.78 17.96 -28.69 0.111 9459
 9461 3 -7.92 17.96 -28.67 0.116 9460
 9462 3 -8.04 17.98 -28.6 0.102 9461
 9463 3 -8.2 17.93 -28.55 0.159 9462
 9464 3 -8.37 17.83 -28.49 0.133 9463
 9465 3 -8.47 17.81 -28.44 0.096 9464
 9466 3 -7.2 16.93 -27.71 0.241 9447
 9467 3 -7.55 16.96 -27.67 0.102 9466
 9468 3 -7.7 16.95 -27.78 0.107 9467
 9469 3 -7.78 17.05 -27.83 0.117 9468
 9470 3 -6.07 15.88 -27.62 0.185 9443
 9471 3 -5.84 15.86 -27.62 0.128 9470
 9472 3 -5.98 15.84 -27.96 0.113 9471
 9473 3 -6.08 15.87 -28.12 0.082 9472
 9474 3 -6.4 13.38 -26.76 0.455 9381
 9475 3 -6.33 13.26 -26.69 0.456 9474
 9476 3 -5.86 13.08 -26.28 0.195 9475
 9477 3 -6.01 13 -25.87 0.095 9476
 9478 3 -5.99 13 -25.69 0.065 9477
 9479 3 -6.01 12.96 -25.55 0.094 9478
 9480 3 -6.07 12.95 -25.44 0.079 9479
 9481 3 -6.12 12.93 -25.33 0.075 9480
 9482 3 -6.15 12.86 -25.17 0.053 9481
 9483 3 -6.07 12.86 -25.01 0.068 9482
 9484 3 -6.03 12.86 -24.78 0.216 9483
 9485 3 -5.94 12.84 -24.67 0.203 9484
 9486 3 -5.56 13.14 -26.51 0.118 9476
 9487 3 -5.48 13.05 -26.49 0.106 9486
 9488 3 -5.35 12.87 -26.42 0.161 9487
 9489 3 -5.22 12.8 -26.37 0.133 9488
 9490 3 -6.52 13.22 -26.71 0.205 9475
 9491 3 -6.61 12.97 -26.58 0.111 9490
 9492 3 -6.72 12.91 -26.62 0.16 9491
 9493 3 -6.79 12.8 -26.69 0.231 9492
 9494 3 -7.02 12.75 -26.4 0.135 9493
 9495 3 -7.07 12.7 -26.24 0.000125 9494
 9496 3 -6.65 12.69 -26.94 0.15 9493
 9497 3 -6.61 12.62 -27.01 0.166 9496
 9498 3 -6.46 12.48 -26.94 0.146 9497
 9499 3 -6.22 12.36 -26.94 0.225 9498
 9500 3 -5.9 12.5 -26.85 0.144 9499
 9501 3 -5.8 12.5 -26.78 0.13 9500
 9502 3 -5.81 12.46 -26.62 0.067 9501
 9503 3 -5.88 12.5 -26.4 0.105 9502
 9504 3 -6.26 12.23 -27.06 0.149 9499
 9505 3 -6.13 12.17 -27.15 0.122 9504
 9506 3 -5.97 12.12 -27.21 0.109 9505
 9507 3 -5.81 12.13 -27.3 0.116 9506
 9508 3 -5.72 12.16 -27.42 0.123 9507
 9509 3 -5.64 12.18 -27.58 0.098 9508
 9510 3 -5.48 12.23 -27.71 0.157 9509
 9511 3 -5.4 12.31 -27.83 0.181 9510
 9512 3 -5.27 12.3 -27.92 0.228 9511
 9513 3 -4.94 12.63 -28.1 0.144 9512
 9514 3 -4.83 12.73 -28.12 0.151 9513
 9515 3 -4.72 12.84 -27.96 0.121 9514
 9516 3 -4.65 12.9 -27.9 0.158 9515
 9517 3 -4.58 12.97 -27.76 0.112 9516
 9518 3 -5.14 12.05 -27.89 0.367 9512
 9519 3 -5.31 11.67 -28.19 0.204 9518
 9520 3 -5.43 11.52 -28.35 0.174 9519
 9521 3 -5.56 11.34 -28.51 0.192 9520
 9522 3 -5.63 11.18 -28.58 0.189 9521
 9523 3 -5.72 10.95 -28.69 0.124 9522
 9524 3 -5.78 10.77 -28.8 0.154 9523
 9525 3 -5.89 10.61 -28.94 0.189 9524
 9526 3 -6 10.5 -29.03 0.281 9525
 9527 3 -6.1 10.43 -29.1 0.343 9526
 9528 3 -6.21 10.36 -29.24 0.331 9527
 9529 3 -6.28 10.28 -29.51 0.317 9528
 9530 3 -6.43 10.21 -29.58 0.314 9529
 9531 3 -6.55 10.17 -29.69 0.295 9530
 9532 3 -6.67 10.02 -29.76 0.287 9531
 9533 3 -6.75 9.92 -29.81 0.258 9532
 9534 3 -6.88 9.71 -29.87 0.233 9533
 9535 3 -7.03 9.52 -29.92 0.169 9534
 9536 3 -7.13 9.35 -29.99 0.165 9535
 9537 3 -7.27 9.1 -30.01 0.145 9536
 9538 3 -7.47 8.95 -30.01 0.172 9537
 9539 3 -7.63 8.76 -30.1 0.184 9538
 9540 3 -7.74 8.6 -30.15 0.193 9539
 9541 3 -7.8 8.36 -30.23 0.173 9540
 9542 3 -7.93 8.14 -30.23 0.177 9541
 9543 3 -7.97 7.9 -30.17 0.146 9542
 9544 3 -8 7.74 -30.1 0.147 9543
 9545 3 -8.01 7.61 -30.05 0.131 9544
 9546 3 -8 7.4 -30.01 0.15 9545
 9547 3 -8.02 7.25 -29.99 0.175 9546
 9548 3 -8.01 7.11 -29.89 0.197 9547
 9549 3 -7.88 7.06 -29.71 0.139 9548
 9550 3 -7.8 6.99 -29.51 0.115 9549
 9551 3 -7.74 6.91 -29.37 0.151 9550
 9552 3 -7.71 6.81 -29.19 0.171 9551
 9553 3 -7.75 6.71 -28.99 0.185 9552
 9554 3 -7.71 6.7 -28.81 0.162 9553
 9555 3 -7.67 6.71 -28.65 0.157 9554
 9556 3 -7.62 6.71 -28.46 0.145 9555
 9557 3 -7.63 6.81 -28.33 0.161 9556
 9558 3 -7.76 6.78 -27.96 0.26 9557
 9559 3 -7.93 6.53 -27.65 0.201 9558
 9560 3 -8.07 6.4 -27.55 0.187 9559
 9561 3 -8.13 6.28 -27.49 0.196 9560
 9562 3 -8.25 6.24 -27.42 0.162 9561
 9563 3 -8.34 6.18 -27.24 0.145 9562
 9564 3 -8.48 6.04 -27.24 0.135 9563
 9565 3 -8.58 5.85 -27.24 0.142 9564
 9566 3 -8.59 5.62 -27.12 0.177 9565
 9567 3 -8.69 5.49 -27.08 0.164 9566
 9568 3 -8.89 5.39 -26.96 0.178 9567
 9569 3 -9 5.49 -26.83 0.173 9568
 9570 3 -9.03 5.56 -26.74 0.144 9569
 9571 3 -7.62 6.79 -27.94 0.076 9558
 9572 3 -4.94 12.42 -27.46 0.289 9518
 9573 3 -4.89 12.49 -27.26 0.243 9572
 9574 3 -4.88 12.56 -27.03 0.188 9573
 9575 3 -4.9 12.62 -26.76 0.119 9574
 9576 3 -4.83 12.6 -26.6 0.091 9575
 9577 3 -4.78 12.68 -26.55 0.198 9576
 9578 3 -4.74 12.77 -26.73 0.448 9577
 9579 3 -4.77 12.46 -26.21 0.173 9578
 9580 3 -4.72 12.37 -26.1 0.143 9579
 9581 3 -4.69 12.28 -25.99 0.177 9580
 9582 3 -4.72 12.12 -25.9 0.206 9581
 9583 3 -4.72 12.02 -25.85 0.285 9582
 9584 3 -4.76 11.8 -25.9 0.385 9583
 9585 3 -4.94 11.56 -26.39 0.168 9584
 9586 3 -4.92 11.51 -26.67 0.168 9585
 9587 3 -4.89 11.49 -26.83 0.18 9586
 9588 3 -4.92 11.46 -27.14 0.141 9587
 9589 3 -4.97 11.37 -27.35 0.154 9588
 9590 3 -5.07 11.29 -27.53 0.167 9589
 9591 3 -5.14 11.15 -27.71 0.211 9590
 9592 3 -5.17 11.04 -27.83 0.255 9591
 9593 3 -5.28 10.97 -27.99 0.197 9592
 9594 3 -5.43 10.89 -28.03 0.216 9593
 9595 3 -5.63 10.79 -28.03 0.19 9594
 9596 3 -5.71 10.63 -28.03 0.18 9595
 9597 3 -4.68 11.76 -25.69 0.425 9584
 9598 3 -4.78 11.56 -25.67 0.452 9597
 9599 3 -4.97 11.43 -25.69 0.54 9598
 9600 3 -4.94 11.32 -25.58 0.609 9599
 9601 3 -5.02 11.23 -25.48 0.641 9600
 9602 3 -5.22 11.21 -25.4 0.718 9601
 9603 3 -5.23 11.12 -25.31 0.767 9602
 9604 3 -4.53 11.2 -24.62 0.202 9603
 9605 3 -4.43 11.17 -24.48 0.000125 9604
 9606 3 -4.31 10.97 -24.35 0.093 9605
 9607 3 -4.28 10.93 -24.24 0.111 9606
 9608 3 -5.44 11.11 -25.42 0.701 9603
 9609 3 -5.71 11.13 -25.06 0.488 9608
 9610 3 -5.85 11.18 -25.01 0.321 9609
 9611 3 -5.98 11.2 -25.14 0.135 9610
 9612 3 -5.55 11.09 -25.46 0.701 9611
 9613 3 -4.55 10.87 -25.01 0.19 9612
 9614 3 -4.36 10.96 -24.94 0.213 9613
 9615 3 -5.93 10.7 -26.4 0.242 9608
 9616 3 -5.96 10.64 -26.67 0.207 9615
 9617 3 -5.98 10.53 -26.8 0.221 9616
 9618 3 -5.98 10.37 -26.98 0.184 9617
 9619 3 -5.94 10.31 -27.17 0.171 9618
 9620 3 -5.9 10.36 -27.67 0.306 9619
 9621 3 -6.01 10.29 -28.01 0.271 9620
 9622 3 -6.1 10.2 -28.15 0.203 9621
 9623 3 -6.23 10.11 -28.44 0.126 9622
 9624 3 -6.28 10.11 -28.58 0.161 9623
 9625 3 -6.39 10 -28.73 0.149 9624
 9626 3 -6.56 9.95 -28.81 0.126 9625
 9627 3 -6.72 9.86 -28.9 0.143 9626
 9628 3 -6.81 9.83 -28.98 0.149 9627
 9629 3 -6.96 9.76 -29.03 0.155 9628
 9630 3 -7.13 9.72 -29.1 0.136 9629
 9631 3 -7.31 9.68 -29.06 0.118 9630
 9632 3 -7.43 9.71 -29.03 0.15 9631
 9633 3 -7.56 9.72 -29.01 0.132 9632
 9634 3 -7.65 9.81 -28.92 0.152 9633
 9635 3 -7.71 9.92 -28.76 0.146 9634
 9636 3 -7.69 10.11 -28.71 0.167 9635
 9637 3 -7.67 10.25 -28.6 0.182 9636
 9638 3 -7.63 10.37 -28.51 0.163 9637
 9639 3 -7.52 10.53 -28.44 0.173 9638
 9640 3 -7.39 10.64 -28.39 0.24 9639
 9641 3 -7.23 10.84 -28.4 0.22 9640
 9642 3 -7.1 10.98 -28.46 0.214 9641
 9643 3 -6.92 11.14 -28.53 0.18 9642
 9644 3 -6.89 11.28 -28.62 0.186 9643
 9645 3 -6.76 11.42 -28.74 0.165 9644
 9646 3 -6.72 11.6 -28.8 0.176 9645
 9647 3 -6.76 11.72 -28.89 0.226 9646
 9648 3 -6.81 11.87 -28.85 0.292 9647
 9649 3 -6.88 11.93 -28.96 0.365 9648
 9650 3 -6.96 12.01 -28.83 0.432 9649
 9651 3 -7.01 12.11 -28.8 0.505 9650
 9652 3 -7.07 12.06 -27.87 0.177 9651
 9653 3 -7 11.96 -27.62 0.112 9652
 9654 3 -6.9 11.81 -27.44 0.123 9653
 9655 3 -6.88 11.75 -27.28 0.133 9654
 9656 3 -6.86 11.56 -27.15 0.167 9655
 9657 3 -6.81 11.41 -27.08 0.225 9656
 9658 3 -6.82 11.26 -27.05 0.26 9657
 9659 3 -6.93 11.13 -27.35 0.187 9658
 9660 3 -7.09 10.93 -27.35 0.18 9659
 9661 3 -7.14 10.81 -27.33 0.21 9660
 9662 3 -7.23 10.71 -27.33 0.247 9661
 9663 3 -7.3 10.47 -27.08 0.131 9662
 9664 3 -7.31 10.39 -26.99 0.141 9663
 9665 3 -7.35 10.25 -27.08 0.22 9664
 9666 3 -7.32 10.14 -27.1 0.319 9665
 9667 3 -7.39 10.04 -27.15 0.549 9666
 9668 3 -7.43 9.94 -27.15 0.661 9667
 9669 3 -7.61 9.78 -27.21 0.706 9668
 9670 3 -7.68 9.69 -27.33 0.758 9669
 9671 3 -7.57 9.48 -27.48 0.72 9670
 9672 3 -7.74 9.33 -27.17 0.685 9671
 9673 3 -8 9.25 -27.19 0.652 9672
 9674 3 -8.1 9.13 -27.3 0.604 9673
 9675 3 -8.26 9.11 -27.44 0.636 9674
 9676 3 -8.45 9.02 -27.6 0.411 9675
 9677 3 -8.45 8.38 -27.6 0.129 9676
 9678 3 -8.6 8.38 -27.62 0.105 9677
 9679 3 -8.6 8.94 -27.89 0.209 9676
 9680 3 -8.7 8.94 -27.87 0.129 9679
 9681 3 -8.89 8.94 -27.81 0.077 9680
 9682 3 -9.01 8.88 -27.87 0.124 9681
 9683 3 -9.1 8.8 -27.94 0.125 9682
 9684 3 -9.24 8.72 -28.01 0.114 9683
 9685 3 -9.32 8.61 -28.12 0.096 9684
 9686 3 -9.29 8.5 -28.17 0.109 9685
 9687 3 -9.34 8.41 -28.28 0.11 9686
 9688 3 -9.32 8.28 -28.37 0.078 9687
 9689 3 -6.89 9.2 -27.19 0.141 9672
 9690 3 -6.64 9.21 -27.06 0.117 9689
 9691 3 -6.56 9.2 -26.96 0.07 9690
 9692 3 -7.34 9.44 -28.17 0.288 9671
 9693 3 -7.46 9.34 -28.3 0.23 9692
 9694 3 -7.52 9.27 -28.42 0.151 9693
 9695 3 -7.56 9.14 -28.42 0.000125 9694
 9696 3 -8.44 10.29 -26.96 0.163 9670
 9697 3 -8.6 10.36 -27.05 0.124 9696
 9698 3 -8.75 10.42 -27.14 0.122 9697
 9699 3 -8.9 10.48 -27.15 0.139 9698
 9700 3 -9.07 10.51 -27.26 0.159 9699
 9701 3 -9.2 10.45 -27.37 0.169 9700
 9702 3 -9.29 10.47 -27.44 0.212 9701
 9703 3 -9.43 10.41 -27.51 0.294 9702
 9704 3 -9.35 10.71 -27.78 0.115 9703
 9705 3 -9.45 10.77 -27.9 0.137 9704
 9706 3 -9.53 10.75 -28.08 0.112 9705
 9707 3 -9.61 10.73 -28.19 0.127 9706
 9708 3 -9.69 10.79 -28.33 0.167 9707
 9709 3 -9.76 10.78 -28.44 0.206 9708
 9710 3 -9.88 10.79 -28.49 0.247 9709
 9711 3 -9.98 10.6 -28.65 0.188 9710
 9712 3 -10.12 10.46 -28.83 0.127 9711
 9713 3 -10.23 10.34 -28.94 0.125 9712
 9714 3 -10.3 10.16 -29.06 0.141 9713
 9715 3 -10.28 10.01 -29.14 0.202 9714
 9716 3 -10.21 9.86 -29.12 0.279 9715
 9717 3 -10.18 9.81 -29.28 0.059 9716
 9718 3 -10.2 9.7 -29.3 0.121 9717
 9719 3 -10.07 9.81 -29.01 0.181 9716
 9720 3 -9.67 9.81 -28.67 0.066 9719
 9721 3 -9.53 9.75 -28.71 0.192 9720
 9722 3 -9.43 10.03 -28.56 0.092 9721
 9723 3 -9.34 10.19 -28.51 0.056 9722
 9724 3 -9.99 9.79 -28.94 0.181 9719
 9725 3 -10.57 9.71 -29.44 0.143 9724
 9726 3 -10.76 9.71 -29.58 0.121 9725
 9727 3 -10.93 9.69 -29.65 0.134 9726
 9728 3 -11.08 9.56 -29.69 0.168 9727
 9729 3 -11.18 9.45 -29.69 0.239 9728
 9730 3 -11.34 9.21 -29.73 0.265 9729
 9731 3 -11.43 9.15 -29.8 0.286 9730
 9732 3 -11.51 9.01 -29.78 0.357 9731
 9733 3 -11.52 8.85 -29.76 0.454 9732
 9734 3 -11.59 8.75 -29.74 0.552 9733
 9735 3 -11.52 8.61 -29.74 0.642 9734
 9736 3 -11.62 8.58 -29.83 0.766 9735
 9737 3 -11.74 8.53 -29.96 0.845 9736
 9738 3 -11.98 7.81 -29.49 0.195 9737
 9739 3 -12.06 7.61 -29.49 0.146 9738
 9740 3 -12.07 7.47 -29.53 0.112 9739
 9741 3 -12.09 7.32 -29.58 0.115 9740
 9742 3 -12.18 7.19 -29.58 0.198 9741
 9743 3 -12.26 7.06 -29.6 0.275 9742
 9744 3 -12.26 6.94 -29.55 0.359 9743
 9745 3 -12.34 6.85 -29.49 0.435 9744
 9746 3 -12.29 7.06 -28.96 0.222 9745
 9747 3 -12.27 7.15 -28.9 0.27 9746
 9748 3 -12.42 7.45 -28.94 0.161 9747
 9749 3 -12.45 7.56 -28.85 0.122 9748
 9750 3 -11.82 7.14 -28.67 0.122 9747
 9751 3 -11.78 7.26 -28.65 0.079 9750
 9752 3 -12.48 6.64 -29.74 0.493 9745
 9753 3 -12.54 6.47 -29.85 0.6 9752
 9754 3 -12.62 6.36 -29.81 0.671 9753
 9755 3 -12.64 6.19 -29.83 0.733 9754
 9756 3 -12.71 6.06 -29.74 0.754 9755
 9757 3 -13.32 6.42 -30.53 0.419 9756
 9758 3 -13.41 6.4 -30.65 0.466 9757
 9759 3 -13.54 6.44 -30.78 0.535 9758
 9760 3 -13.65 6.47 -30.89 0.568 9759
 9761 3 -13.75 6.48 -30.96 0.615 9760
 9762 3 -13.84 6.42 -31.01 0.697 9761
 9763 3 -13.97 6.02 -31.1 0.593 9762
 9764 3 -14.79 6.38 -31.17 0.17 9763
 9765 3 -14.94 6.42 -31.3 0.199 9764
 9766 3 -15.07 6.46 -31.42 0.2 9765
 9767 3 -15.18 6.51 -31.58 0.162 9766
 9768 3 -15.24 6.58 -31.65 0.22 9767
 9769 3 -15.28 6.88 -31.69 0.166 9768
 9770 3 -15.39 6.93 -31.9 0.151 9769
 9771 3 -15.42 7.09 -32.01 0.13 9770
 9772 3 -15.53 7.22 -32.12 0.15 9771
 9773 3 -15.62 7.26 -32.23 0.182 9772
 9774 3 -15.72 7.39 -32.26 0.25 9773
 9775 3 -15.83 7.47 -32.33 0.29 9774
 9776 3 -15.94 7.63 -32.4 0.311 9775
 9777 3 -16.02 7.77 -32.5 0.387 9776
 9778 3 -16.04 7.88 -32.58 0.412 9777
 9779 3 -16.08 7.96 -32.73 0.443 9778
 9780 3 -16.33 7.91 -33.05 0.384 9779
 9781 3 -16.34 8.08 -33.19 0.431 9780
 9782 3 -16.29 8.25 -33.23 0.515 9781
 9783 3 -16.45 8.46 -33.4 0.433 9782
 9784 3 -16.47 8.61 -33.54 0.384 9783
 9785 3 -16.27 8.45 -34.05 0.164 9784
 9786 3 -16.27 8.42 -34.15 0.217 9785
 9787 3 -16.36 8.12 -34.2 0.113 9786
 9788 3 -16.47 8.76 -33.58 0.376 9784
 9789 3 -16.45 8.86 -33.62 0.409 9788
 9790 3 -16.02 8.68 -33.93 0.174 9789
 9791 3 -15.98 8.37 -34.05 0.091 9790
 9792 3 -16.01 8.21 -34.19 0.09 9791
 9793 3 -15.98 8.07 -34.26 0.129 9792
 9794 3 -15.82 7.92 -34.33 0.102 9793
 9795 3 -15.7 7.8 -34.41 0.131 9794
 9796 3 -15.69 7.67 -34.58 0.057 9795
 9797 3 -15.75 7.6 -34.69 0.07 9796
 9798 3 -15.75 7.72 -34.83 0.083 9797
 9799 3 -16.56 9.06 -33.54 0.323 9789
 9800 3 -17.11 8.97 -33.69 0.117 9799
 9801 3 -17.18 9.05 -33.8 0.137 9800
 9802 3 -17.27 9.16 -33.84 0.113 9801
 9803 3 -17.33 9.3 -33.91 0.123 9802
 9804 3 -17.45 9.45 -33.83 0.15 9803
 9805 3 -17.57 9.55 -33.8 0.211 9804
 9806 3 -17.62 9.67 -33.84 0.233 9805
 9807 3 -17.46 9.97 -33.61 0.097 9806
 9808 3 -17.48 10.11 -33.59 0.099 9807
 9809 3 -17.48 10.25 -33.51 0.137 9808
 9810 3 -17.5 10.44 -33.48 0.151 9809
 9811 3 -17.53 10.59 -33.37 0.132 9810
 9812 3 -17.59 10.69 -33.34 0.072 9811
 9813 3 -17.66 10.76 -33.43 0.077 9812
 9814 3 -17.59 10.98 -33.41 0.058 9813
 9815 3 -17.59 11.1 -33.44 0.048 9814
 9816 3 -17.73 11.24 -33.43 0.000125 9815
 9817 3 -15.08 6.37 -31.83 0.062 9768
 9818 3 -15.07 6.34 -31.98 0.127 9817
 9819 3 -15.12 6.37 -32.08 0.13 9818
 9820 3 -15.11 6.59 -32.19 0.082 9819
 9821 3 -15.04 6.73 -32.26 0.109 9820
 9822 3 -15.01 6.96 -32.3 0.083 9821
 9823 3 -15.01 7.18 -32.44 0.087 9822
 9824 3 -14.93 7.29 -32.43 0.132 9823
 9825 3 -14.84 7.44 -32.43 0.158 9824
 9826 3 -14.83 7.72 -32.47 0.13 9825
 9827 3 -14.78 7.88 -32.47 0.205 9826
 9828 3 -14.73 8.01 -32.47 0.115 9827
 9829 3 -14.22 5.88 -31.1 0.249 9763
 9830 3 -14.41 5.84 -31.17 0.238 9829
 9831 3 -14.53 5.76 -31.17 0.237 9830
 9832 3 -14.5 5.58 -31.05 0.093 9831
 9833 3 -12.6 5.98 -29.64 0.584 9756
 9834 3 -11.97 5.64 -28.99 0.479 9833
 9835 3 -11.56 5.82 -28.8 0.32 9834
 9836 3 -12.51 5.89 -29.53 0.584 9835
 9837 3 -13.3 6.17 -29.71 0.105 9836
 9838 3 -13.46 6.17 -29.71 0.071 9837
 9839 3 -13.5 5.99 -29.71 0.11 9838
 9840 3 -13.47 5.88 -29.67 0.157 9839
 9841 3 -13.35 5.81 -29.6 0.000125 9840
 9842 3 -13.1 5.99 -29.55 0.06 9833
 9843 3 -13.23 6.03 -29.35 0.162 9842
 9844 3 -13.33 6.1 -29.31 0.175 9843
 9845 3 -13.41 5.85 -29.24 0.121 9844
 9846 3 -11.97 8.75 -30.53 0.642 9737
 9847 3 -12.06 8.58 -30.6 0.668 9846
 9848 3 -12.17 8.42 -30.67 0.609 9847
 9849 3 -12.2 8.15 -30.71 0.553 9848
 9850 3 -12.42 8.02 -30.83 0.528 9849
 9851 3 -12.49 7.82 -30.89 0.517 9850
 9852 3 -12.45 7.72 -30.9 0.623 9851
 9853 3 -12.62 7.78 -31.05 0.637 9852
 9854 3 -12.83 8.25 -31.33 0.509 9853
 9855 3 -12.43 8.85 -31.51 0.117 9854
 9856 3 -12.39 9.02 -31.49 0.121 9855
 9857 3 -12.35 9.12 -31.51 0.15 9856
 9858 3 -12.34 9.25 -31.44 0.138 9857
 9859 3 -12.19 9.35 -31.4 0.058 9858
 9860 3 -12.97 8.25 -31.39 0.665 9859
 9861 3 -12.91 9.09 -31.3 0.292 9860
 9862 3 -13.31 8.95 -31.6 0.133 9861
 9863 3 -13.37 8.86 -31.71 0.055 9862
 9864 3 -13.23 7.65 -31.67 0.378 9860
 9865 3 -13.28 7.6 -31.8 0.303 9864
 9866 3 -13.24 7.4 -31.83 0.106 9865
 9867 3 -13.26 7.27 -31.8 0.000125 9866
 9868 3 -13.48 8.05 -32.01 0.161 9865
 9869 3 -13.61 8.04 -32.12 0.05 9868
 9870 3 -13.11 8.15 -31.05 0.098 9854
 9871 3 -13.16 8.02 -31.06 0.041 9870
 9872 3 -11.07 8.3 -29.71 0.218 9735
 9873 3 -11.1 8.12 -29.78 0.201 9872
 9874 3 -11.14 8.22 -30.05 0.132 9873
 9875 3 -11.17 8.11 -30.12 0.168 9874
 9876 3 -11.26 7.92 -30.17 0.15 9875
 9877 3 -11.43 7.77 -30.24 0.078 9876
 9878 3 -9.73 11.09 -28.81 0.099 9710
 9879 3 -9.73 11.25 -28.94 0.144 9878
 9880 3 -9.68 11.31 -29.15 0.139 9879
 9881 3 -9.63 11.41 -29.33 0.133 9880
 9882 3 -7.48 10.22 -26.28 0.044 9668
 9883 3 -7.46 10.26 -26.14 0.049 9882
 9884 3 -7.53 10.31 -26.08 0.071 9883
 9885 3 -7.65 10.33 -26.08 0.107 9884
 9886 3 -7.68 10.33 -25.92 0.067 9885
 9887 3 -6.75 11.26 -26.69 0.148 9658
 9888 3 -6.73 11.18 -26.51 0.138 9887
 9889 3 -6.69 11.03 -26.39 0.145 9888
 9890 3 -6.71 10.91 -26.23 0.165 9889
 9891 3 -6.65 10.78 -26.1 0.141 9890
 9892 3 -6.6 10.75 -25.94 0.146 9891
 9893 3 -6.6 10.64 -25.81 0.127 9892
 9894 3 -6.61 10.56 -25.71 0.125 9893
 9895 3 -6.77 10.34 -25.51 0.14 9894
 9896 3 -6.84 10.22 -25.4 0.174 9895
 9897 3 -6.81 10.12 -25.24 0.176 9896
 9898 3 -6.8 10.01 -25.12 0.112 9897
 9899 3 -6.77 9.85 -25.05 0.107 9898
 9900 3 -6.71 9.7 -24.9 0.09 9899
 9901 3 -6.76 9.62 -24.73 0.054 9900
 9902 3 -6.89 9.63 -24.64 0.104 9901
 9903 3 -7.01 9.58 -24.3 0.144 9902
 9904 3 -7.09 9.53 -24.12 0.181 9903
 9905 3 -7.11 9.5 -23.99 0.224 9904
 9906 3 -7.27 9.45 -23.96 0.182 9905
 9907 3 -7.57 9.46 -23.89 0.106 9906
 9908 3 -7.75 9.52 -23.87 0.138 9907
 9909 3 -7.88 9.54 -23.9 0.23 9908
 9910 3 -7.81 9.71 -23.62 0.259 9909
 9911 3 -7.61 9.87 -23.51 0.242 9910
 9912 3 -7.56 10.03 -23.51 0.341 9911
 9913 3 -7.53 10.17 -23.53 0.457 9912
 9914 3 -7.46 10.17 -24.1 0.054 9913
 9915 3 -7.52 10.14 -24.31 0.083 9914
 9916 3 -7.52 10.16 -24.51 0.114 9915
 9917 3 -7.59 10.14 -24.69 0.089 9916
 9918 3 -7.63 10.13 -24.87 0.091 9917
 9919 3 -7.71 10.19 -25.06 0.127 9918
 9920 3 -7.72 10.23 -25.21 0.088 9919
 9921 3 -7.5 10.28 -23.49 0.527 9913
 9922 3 -7.77 10.37 -23.58 0.532 9921
 9923 3 -8.01 10.47 -23.6 0.516 9922
 9924 3 -8.21 10.65 -23.78 0.495 9923
 9925 3 -8.15 10.93 -24.1 0.332 9924
 9926 3 -8.4 11.03 -24.17 0.257 9925
 9927 3 -8.07 11.11 -23.87 0.077 9926
 9928 3 -8.16 11.07 -23.8 0.000125 9927
 9929 3 -8.59 11.04 -24.23 0.199 9926
 9930 3 -8.35 11.12 -24.26 0.136 9929
 9931 3 -8.35 11.19 -24.39 0.071 9930
 9932 3 -8.48 11.29 -24.46 0.103 9931
 9933 3 -8.51 11.42 -24.58 0.103 9932
 9934 3 -8.65 11.59 -24.56 0.14 9933
 9935 3 -8.74 11.73 -24.71 0.158 9934
 9936 3 -8.73 11.11 -24.28 0.334 9929
 9937 3 -8.85 11.13 -24.31 0.432 9936
 9938 3 -8.96 11.16 -24.3 0.535 9937
 9939 3 -9.09 11.17 -24.28 0.631 9938
 9940 3 -9.18 11.19 -24.24 0.704 9939
 9941 3 -9.28 11.16 -24.19 0.806 9940
 9942 3 -9.48 11.01 -23.42 0.526 9941
 9943 3 -9.61 10.85 -23.26 0.581 9942
 9944 3 -9.66 10.71 -23.05 0.611 9943
 9945 3 -9.53 10.1 -22.62 0.099 9944
 9946 3 -9.6 10.09 -22.53 0.058 9945
 9947 3 -9.73 10.73 -22.87 0.872 9944
 9948 3 -9.32 10.95 -22.37 0.585 9947
 9949 3 -9.12 10.82 -22.06 0.557 9948
 9950 3 -8.85 10.9 -22.03 0.651 9949
 9951 3 -8.68 10.97 -21.96 0.706 9950
 9952 3 -8.61 10.94 -21.8 0.727 9951
 9953 3 -8.5 10.89 -21.65 0.711 9952
 9954 3 -8.4 10.88 -21.53 0.687 9953
 9955 3 -8.7 10.02 -21.4 0.117 9954
 9956 3 -8.71 9.96 -21.31 0.097 9955
 9957 3 -8.16 10.93 -21.42 0.647 9954
 9958 3 -8.12 10.87 -21.33 0.637 9957
 9959 3 -8.37 10.77 -20.99 0.526 9958
 9960 3 -8.43 10.63 -20.8 0.498 9959
 9961 3 -8.41 10.53 -20.65 0.491 9960
 9962 3 -8.26 10.38 -20.55 0.411 9961
 9963 3 -8.02 10.2 -20.4 0.33 9962
 9964 3 -7.9 10.18 -20.28 0.228 9963
 9965 3 -8.73 11.6 -22.76 0.205 9948
 9966 3 -8.54 11.57 -22.74 0.145 9965
 9967 3 -8.43 11.57 -22.83 0.151 9966
 9968 3 -8.42 11.65 -23.01 0.085 9967
 9969 3 -10.58 10.53 -23.17 0.383 9947
 9970 3 -10.71 10.5 -22.96 0.389 9969
 9971 3 -10.92 10.52 -22.87 0.408 9970
 9972 3 -11.12 10.54 -22.85 0.418 9971
 9973 3 -11.4 10.61 -22.87 0.384 9972
 9974 3 -11.85 10.89 -23.12 0.183 9973
 9975 3 -11.94 10.95 -23.19 0.247 9974
 9976 3 -12.04 10.97 -23.28 0.277 9975
 9977 3 -11.99 11.18 -23.55 0.214 9976
 9978 3 -11.78 11.36 -23.6 0.113 9977
 9979 3 -11.71 11.45 -23.51 0.118 9978
 9980 3 -11.62 11.6 -23.51 0.107 9979
 9981 3 -11.6 11.71 -23.44 0.142 9980
 9982 3 -11.65 11.75 -23.3 0.151 9981
 9983 3 -11.66 11.84 -23.21 0.127 9982
 9984 3 -11.7 12.03 -23.19 0.223 9983
 9985 3 -11.69 12.23 -23.37 0.17 9984
 9986 3 -12.37 11.1 -23.35 0.133 9977
 9987 3 -12.5 11.08 -23.28 0.131 9986
 9988 3 -12.66 11.1 -23.21 0.082 9987
 9989 3 -12.82 11.1 -23.17 0.101 9988
 9990 3 -12.98 11.07 -23.1 0.087 9989
 9991 3 -13.18 11.07 -23.1 0.115 9990
 9992 3 -13.28 11.12 -23.19 0.128 9991
 9993 3 -13.44 11.24 -23.21 0.105 9992
 9994 3 -13.58 11.28 -23.1 0.139 9993
 9995 3 -13.68 11.3 -23.05 0.159 9994
 9996 3 -13.78 11.36 -23.08 0.141 9995
 9997 3 -13.95 11.4 -23.05 0.141 9996
 9998 3 -14.12 11.46 -23.1 0.128 9997
 9999 3 -14.25 11.55 -23.08 0.108 9998
 10000 3 -11.52 10.45 -22.76 0.312 9973
 10001 3 -11.59 10.45 -22.62 0.349 10000
 10002 3 -11.65 10.37 -22.53 0.419 10001
 10003 3 -11.54 10.45 -22.39 0.462 10002
 10004 3 -11.48 10.47 -22.26 0.525 10003
 10005 3 -11.48 10.38 -22.08 0.601 10004
 10006 3 -11.49 10.28 -21.92 0.624 10005
 10007 3 -11.43 10.23 -21.78 0.559 10006
 10008 3 -11.53 10.28 -21.58 0.49 10007
 10009 3 -11.5 10.2 -21.51 0.19 10008
 10010 3 -9.35 11.53 -23.48 0.07 9942
 10011 3 -9.43 11.61 -23.56 0.082 10010
 10012 3 -9.44 11.75 -23.76 0.165 10011
 10013 3 -9.42 11.86 -23.99 0.069 10012
 10014 3 -9.23 11.5 -25.3 0.295 9941
 10015 3 -9.21 11.47 -25.42 0.279 10014
 10016 3 -9.13 11.45 -25.56 0.275 10015
 10017 3 -9.29 11.8 -25.69 0.143 10016
 10018 3 -9.19 11.87 -25.78 0.229 10017
 10019 3 -8.99 11.97 -25.87 0.249 10018
 10020 3 -8.85 12.05 -25.83 0.266 10019
 10021 3 -8.73 12.17 -25.81 0.327 10020
 10022 3 -8.92 12.39 -25.99 0.256 10021
 10023 3 -9.03 12.53 -26.05 0.307 10022
 10024 3 -9.03 12.61 -26.15 0.408 10023
 10025 3 -9.18 12.68 -26.3 0.486 10024
 10026 3 -9.27 12.7 -26.4 0.556 10025
 10027 3 -9.02 12.8 -26.71 0.34 10026
 10028 3 -9 12.95 -26.94 0.226 10027
 10029 3 -8.97 13.02 -27.1 0.229 10028
 10030 3 -8.99 13.05 -27.24 0.208 10029
 10031 3 -8.95 13.01 -27.46 0.155 10030
 10032 3 -9.02 12.93 -27.67 0.097 10031
 10033 3 -9.12 12.86 -27.74 0.097 10032
 10034 3 -9.12 12.8 -27.87 0.126 10033
 10035 3 -9.19 12.78 -28.01 0.162 10034
 10036 3 -9.35 12.71 -28.06 0.08 10035
 10037 3 -9.51 12.75 -28.03 0.099 10036
 10038 3 -9.69 12.62 -28.08 0.000125 10037
 10039 3 -9.94 12.71 -25.85 0.127 10026
 10040 3 -10.08 12.89 -25.83 0.106 10039
 10041 3 -10.18 13 -25.78 0.092 10040
 10042 3 -10.24 13.14 -25.8 0.097 10041
 10043 3 -10.22 13.29 -25.85 0.114 10042
 10044 3 -10.18 13.38 -25.92 0.142 10043
 10045 3 -10.11 13.62 -25.99 0.117 10044
 10046 3 -10.03 13.7 -26.1 0.132 10045
 10047 3 -9.91 13.84 -26.23 0.139 10046
 10048 3 -9.92 13.97 -26.24 0.13 10047
 10049 3 -9.95 14.19 -26.3 0.107 10048
 10050 3 -10.01 14.31 -26.26 0.125 10049
 10051 3 -10.1 14.45 -26.23 0.117 10050
 10052 3 -10.16 14.56 -26.24 0.114 10051
 10053 3 -10.19 14.64 -26.12 0.154 10052
 10054 3 -10.16 14.7 -25.96 0.172 10053
 10055 3 -10.14 14.78 -25.78 0.128 10054
 10056 3 -10.1 14.84 -25.67 0.094 10055
 10057 3 -10.08 14.93 -25.62 0.097 10056
 10058 3 -10.09 15.03 -25.51 0.134 10057
 10059 3 -8.9 11.09 -25.58 0.072 10016
 10060 3 -7.64 10.9 -24.01 0.127 9925
 10061 3 -7.51 10.81 -23.94 0.14 10060
 10062 3 -7.61 10.73 -23.78 0.128 10061
 10063 3 -7.61 10.65 -23.65 0.000125 10062
 10064 3 -8.45 10.32 -23.15 0.312 9924
 10065 3 -8.53 10.29 -23.03 0.276 10064
 10066 3 -8.58 10.3 -22.85 0.19 10065
 10067 3 -8.58 10.29 -22.69 0.058 10066
 10068 3 -8.28 9.4 -24.14 0.138 9909
 10069 3 -8.37 9.43 -24.3 0.138 10068
 10070 3 -8.58 9.37 -24.42 0.09 10069
 10071 3 -8.72 9.37 -24.55 0.093 10070
 10072 3 -8.87 9.36 -24.71 0.129 10071
 10073 3 -9.02 9.38 -24.76 0.162 10072
 10074 3 -9.19 9.41 -24.87 0.207 10073
 10075 3 -9.37 9.42 -24.87 0.243 10074
 10076 3 -9.58 9.43 -24.78 0.189 10075
 10077 3 -9.84 9.52 -24.8 0.116 10076
 10078 3 -10.01 9.52 -24.85 0.113 10077
 10079 3 -10.17 9.53 -24.96 0.135 10078
 10080 3 -10.34 9.58 -25.01 0.187 10079
 10081 3 -10.42 9.59 -25.15 0.171 10080
 10082 3 -10.49 9.52 -25.31 0.18 10081
 10083 3 -10.61 9.61 -25.42 0.189 10082
 10084 3 -10.79 9.66 -25.53 0.127 10083
 10085 3 -10.9 9.69 -25.62 0.15 10084
 10086 3 -11.08 9.68 -25.69 0.133 10085
 10087 3 -11.18 9.68 -25.83 0.145 10086
 10088 3 -11.28 9.62 -25.9 0.174 10087
 10089 3 -11.37 9.53 -26.03 0.223 10088
 10090 3 -11.43 9.48 -26.1 0.301 10089
 10091 3 -11.68 9.69 -26.28 0.191 10090
 10092 3 -11.92 9.83 -26.05 0.057 10091
 10093 3 -12.02 9.76 -25.99 0.000125 10092
 10094 3 -11.23 9.11 -25.99 0.28 10090
 10095 3 -11.17 8.96 -25.85 0.33 10094
 10096 3 -11.07 8.86 -25.74 0.388 10095
 10097 3 -11.02 8.79 -25.62 0.446 10096
 10098 3 -11.03 8.71 -25.33 0.425 10097
 10099 3 -11.08 8.68 -25.15 0.486 10098
 10100 3 -11.17 8.58 -25.06 0.532 10099
 10101 3 -10.92 8.58 -24.83 0.551 10100
 10102 3 -11.15 8.53 -24.67 0.611 10101
 10103 3 -11.7 8.36 -25.15 0.315 10102
 10104 3 -12.04 8.25 -25.49 0.152 10103
 10105 3 -12.23 8.22 -25.46 0.123 10104
 10106 3 -12.33 8.22 -25.31 0.115 10105
 10107 3 -11.11 8.47 -24.58 0.649 10102
 10108 3 -11.98 8.36 -24.53 0.09 10107
 10109 3 -12.08 8.3 -24.42 0.07 10108
 10110 3 -11.09 8.43 -24.49 0.649 10107
 10111 3 -11 8.35 -24.37 0.672 10110
 10112 3 -10.95 8.28 -24.24 0.694 10111
 10113 3 -10.92 8.18 -24.12 0.719 10112
 10114 3 -10.51 8.01 -23.96 0.686 10113
 10115 3 -10.35 7.89 -23.98 0.69 10114
 10116 3 -9.78 8.42 -23.62 0.121 10115
 10117 3 -9.69 8.42 -23.55 0.125 10116
 10118 3 -9.51 8.45 -23.55 0.123 10117
 10119 3 -9.35 8.39 -23.55 0.109 10118
 10120 3 -9.12 8.31 -23.44 0.111 10119
 10121 3 -9.08 8.27 -23.35 0.073 10120
 10122 3 -12.01 8.5 -24.98 0.082 10121
 10123 3 -12.11 8.6 -25.12 0.079 10122
 10124 3 -12.18 8.63 -25.24 0.052 10123
 10125 3 -12.26 8.65 -25.35 0.049 10124
 10126 3 -12.37 8.68 -25.49 0.115 10125
 10127 3 -12.49 8.72 -25.6 0.105 10126
 10128 3 -12.57 8.77 -25.64 0.000125 10127
 10129 3 -10.19 7.7 -24.08 0.528 10115
 10130 3 -10.12 7.5 -23.69 0.248 10129
 10131 3 -10.04 7.5 -23.58 0.146 10130
 10132 3 -10.12 7.61 -24.15 0.528 10131
 10133 3 -10.59 7.98 -23.76 0.427 10132
 10134 3 -11.02 7.65 -23.58 0.209 10133
 10135 3 -11.01 7.6 -23.48 0.163 10134
 10136 3 -10.7 8.03 -23.65 0.427 10133
 10137 3 -10.54 7.75 -23.62 0.148 10136
 10138 3 -10.6 7.69 -23.56 0.095 10137
 10139 3 -10.11 7.15 -24.46 0.393 10129
 10140 3 -10.06 7.07 -24.69 0.502 10139
 10141 3 -10.04 6.83 -24.58 0.564 10140
 10142 3 -9.92 6.89 -25.35 0.121 10141
 10143 3 -9.85 6.78 -25.44 0.158 10142
 10144 3 -9.98 6.74 -25.51 0.193 10143
 10145 3 -10.09 6.69 -25.62 0.161 10144
 10146 3 -10.1 6.6 -25.71 0.14 10145
 10147 3 -10.15 6.49 -25.74 0.047 10146
 10148 3 -10.09 6.7 -24.44 0.604 10141
 10149 3 -10.18 6.56 -24.3 0.667 10148
 10150 3 -10.08 6.4 -24.28 0.716 10149
 10151 3 -10 6.28 -24.23 0.641 10150
 10152 3 -9.77 6.23 -24.23 0.548 10151
 10153 3 -9.74 6.11 -24.28 0.408 10152
 10154 3 -9.74 6.02 -24.37 0.32 10153
 10155 3 -9.72 5.87 -24.37 0.244 10154
 10156 3 -9.69 5.74 -24.39 0.23 10155
 10157 3 -9.69 5.61 -24.69 0.236 10156
 10158 3 -9.75 5.45 -24.73 0.251 10157
 10159 3 -9.78 5.31 -24.87 0.184 10158
 10160 3 -11.03 6.95 -24.35 0.159 10149
 10161 3 -11.12 7.03 -24.42 0.157 10160
 10162 3 -11.15 7.2 -24.4 0.123 10161
 10163 3 -11.17 7.29 -24.26 0.074 10162
 10164 3 -10.06 7.15 -23.96 0.115 10139
 10165 3 -10.1 7.14 -23.76 0.14 10164
 10166 3 -10.1 7.18 -23.56 0.123 10165
 10167 3 -10.03 7.14 -23.46 0.129 10166
 10168 3 -6.93 12.03 -29.65 0.151 9651
 10169 3 -7.01 11.98 -29.85 0.136 10168
 10170 3 -7.05 11.95 -30.03 0.111 10169
 10171 3 -7.07 11.94 -30.15 0.151 10170
 10172 3 -7.25 11.88 -30.21 0.128 10171
 10173 3 -7.39 11.89 -30.31 0.14 10172
 10174 3 -7.51 11.94 -30.37 0.177 10173
 10175 3 -7.61 11.97 -30.48 0.182 10174
 10176 3 -7.68 12 -30.56 0.243 10175
 10177 3 -7.76 12.05 -30.69 0.291 10176
 10178 3 -7.76 12.22 -30.85 0.358 10177
 10179 3 -7.75 12.34 -30.96 0.436 10178
 10180 3 -7.75 12.38 -31.08 0.566 10179
 10181 3 -7.71 12.45 -31.17 0.654 10180
 10182 3 -8.29 11.45 -30.94 0.15 10181
 10183 3 -8.43 11.35 -30.92 0.139 10182
 10184 3 -8.53 11.16 -30.9 0.144 10183
 10185 3 -8.68 11.02 -30.92 0.17 10184
 10186 3 -8.78 10.92 -30.92 0.206 10185
 10187 3 -8.94 10.75 -30.96 0.243 10186
 10188 3 -9.02 10.63 -30.99 0.274 10187
 10189 3 -8.82 10.28 -30.8 0.085 10188
 10190 3 -8.8 10.16 -30.8 0.106 10189
 10191 3 -8.77 10.02 -30.76 0.137 10190
 10192 3 -8.62 9.97 -30.64 0.119 10191
 10193 3 -8.55 10.03 -30.53 0.000125 10192
 10194 3 -9.23 10.62 -31.06 0.265 10188
 10195 3 -9.43 10.85 -31.1 0.049 10194
 10196 3 -9.5 10.78 -31.15 0.07 10195
 10197 3 -9.27 10.46 -31.12 0.244 10194
 10198 3 -9.43 10.43 -31.21 0.178 10197
 10199 3 -9.61 10.4 -31.3 0.145 10198
 10200 3 -9.78 10.33 -31.35 0.126 10199
 10201 3 -9.91 10.23 -31.46 0.148 10200
 10202 3 -10 10.23 -31.56 0.137 10201
 10203 3 -10.19 10.2 -31.69 0.127 10202
 10204 3 -10.35 10.18 -31.76 0.133 10203
 10205 3 -10.44 10.17 -31.87 0.155 10204
 10206 3 -10.6 10.18 -32.07 0.209 10205
 10207 3 -10.74 10.25 -32.2 0.198 10206
 10208 3 -10.87 10.26 -32.37 0.168 10207
 10209 3 -11.04 10.24 -32.55 0.131 10208
 10210 3 -11.16 10.24 -32.7 0.142 10209
 10211 3 -11.21 10.29 -32.84 0.143 10210
 10212 3 -11.34 10.25 -33.01 0.17 10211
 10213 3 -11.35 10.22 -33.15 0.179 10212
 10214 3 -11.27 10.52 -33.2 0.126 10213
 10215 3 -11.29 10.61 -33.33 0.169 10214
 10216 3 -11.25 10.67 -33.43 0.255 10215
 10217 3 -11.32 10.6 -33.61 0.228 10216
 10218 3 -11.35 10.65 -33.76 0.174 10217
 10219 3 -11.43 10.65 -33.97 0.142 10218
 10220 3 -11.46 10.75 -34.09 0.2 10219
 10221 3 -11.48 10.82 -34.23 0.232 10220
 10222 3 -11.59 10.78 -34.37 0.189 10221
 10223 3 -11.75 10.8 -34.48 0.177 10222
 10224 3 -11.75 10.84 -34.61 0.227 10223
 10225 3 -11.85 10.77 -34.76 0.282 10224
 10226 3 -11.92 10.8 -34.9 0.34 10225
 10227 3 -11.96 10.86 -35.01 0.399 10226
 10228 3 -11.93 11.4 -35.13 0.219 10227
 10229 3 -11.99 11.55 -35.3 0.23 10228
 10230 3 -12.02 11.6 -35.4 0.257 10229
 10231 3 -12.04 11.7 -35.48 0.297 10230
 10232 3 -11.68 11.63 -35.76 0.176 10231
 10233 3 -11.59 11.69 -35.88 0.178 10232
 10234 3 -11.63 11.69 -36.01 0.199 10233
 10235 3 -11.82 11.44 -36.08 0.096 10234
 10236 3 -11.93 11.3 -36.18 0.122 10235
 10237 3 -12.02 11.21 -36.27 0.118 10236
 10238 3 -12.1 11.1 -36.33 0.086 10237
 10239 3 -12.1 10.94 -36.36 0.09 10238
 10240 3 -12.16 10.77 -36.45 0.115 10239
 10241 3 -12.16 10.62 -36.57 0.116 10240
 10242 3 -12.15 10.5 -36.62 0.094 10241
 10243 3 -12.13 10.36 -36.66 0.136 10242
 10244 3 -12.12 10.18 -36.52 0.08 10243
 10245 3 -11.49 11.96 -36.08 0.191 10234
 10246 3 -11.57 11.87 -36.19 0.203 10245
 10247 3 -11.57 11.94 -36.27 0.336 10246
 10248 3 -11.6 11.93 -36.37 0.456 10247
 10249 3 -11.27 12.52 -36.2 0.141 10248
 10250 3 -11.18 12.67 -36.25 0.163 10249
 10251 3 -11.01 12.77 -36.33 0.153 10250
 10252 3 -10.92 12.99 -36.38 0.201 10251
 10253 3 -10.83 13.01 -36.44 0.336 10252
 10254 3 -10.81 13.11 -36.51 0.479 10253
 10255 3 -10.89 13.19 -36.59 0.58 10254
 10256 3 -10.91 13.36 -36.59 0.699 10255
 10257 3 -10.97 13.52 -36.51 0.795 10256
 10258 3 -11.05 13.61 -36.51 0.873 10257
 10259 3 -10.95 13.64 -36.8 0.945 10258
 10260 3 -10.84 13.77 -36.97 0.98 10259
 10261 3 -10.7 14.15 -36.98 0.482 10260
 10262 3 -10.69 14.34 -36.98 0.356 10261
 10263 3 -10.89 14.84 -36.79 0.242 10262
 10264 3 -10.99 15 -36.8 0.223 10263
 10265 3 -10.66 14.14 -37.32 0.214 10262
 10266 3 -10.76 14.04 -37.55 0.159 10265
 10267 3 -10.97 14.02 -37.68 0.115 10266
 10268 3 -11.06 13.99 -37.76 0.09 10267
 10269 3 -11.94 13.78 -37 0.178 10259
 10270 3 -12.01 13.77 -37.13 0.206 10269
 10271 3 -12.03 13.83 -37.25 0.264 10270
 10272 3 -12.14 14.35 -37.08 0.094 10271
 10273 3 -12.13 14.5 -37.08 0.071 10272
 10274 3 -12.03 14.61 -37.07 0.086 10273
 10275 3 -11.95 14.76 -37.04 0.065 10274
 10276 3 -11.91 14.92 -36.98 0.126 10275
 10277 3 -11.84 15.02 -36.95 0.107 10276
 10278 3 -11.8 15.11 -36.97 0.000125 10277
 10279 3 -11.52 13.65 -35.84 0.233 10258
 10280 3 -11.6 13.75 -35.63 0.191 10279
 10281 3 -11.68 13.69 -35.51 0.188 10280
 10282 3 -11.88 13.41 -35.4 0.09 10281
 10283 3 -11.99 13.38 -35.4 0.122 10282
 10284 3 -12.05 13.58 -35.37 0.094 10283
 10285 3 -12.05 13.68 -35.32 0.000125 10284
 10286 3 -11.67 11.74 -36.47 0.507 10248
 10287 3 -11.77 11.8 -36.62 0.586 10286
 10288 3 -11.77 11.87 -36.9 0.617 10287
 10289 3 -11.87 11.82 -37.04 0.667 10288
 10290 3 -11.87 11.49 -37.3 0.638 10289
 10291 3 -11.94 11.43 -37.44 0.589 10290
 10292 3 -12.04 11.66 -37.58 0.449 10291
 10293 3 -11.85 11.5 -37.69 0.462 10292
 10294 3 -12.18 11.77 -37.83 0.163 10293
 10295 3 -12.24 11.87 -37.9 0.149 10294
 10296 3 -12.37 11.97 -37.88 0.07 10295
 10297 3 -11.07 11.32 -36.59 0.119 10287
 10298 3 -11.02 11.2 -36.47 0.085 10297
 10299 3 -12.32 11.93 -35.33 0.215 10231
 10300 3 -12.48 12.13 -35.16 0.176 10299
 10301 3 -12.54 12.24 -35.08 0.22 10300
 10302 3 -12.67 12.28 -34.98 0.255 10301
 10303 3 -12.71 12.3 -34.88 0.378 10302
 10304 3 -12.82 12.22 -34.76 0.479 10303
 10305 3 -12.86 12.12 -34.66 0.634 10304
 10306 3 -13.02 12.19 -34.72 0.736 10305
 10307 3 -13.1 12.13 -34.65 0.784 10306
 10308 3 -13.18 12 -34.55 0.837 10307
 10309 3 -13.25 11.85 -34.4 0.845 10308
 10310 3 -13.35 11.84 -34.36 0.847 10309
 10311 3 -13.55 11.71 -34.34 0.7 10310
 10312 3 -13.69 11.7 -34.3 0.419 10311
 10313 3 -13.83 11.66 -34.37 0.237 10312
 10314 3 -13.24 11.53 -33.69 0.124 10311
 10315 3 -13.23 11.35 -33.55 0.209 10314
 10316 3 -13.27 11.21 -33.51 0.229 10315
 10317 3 -13.6 11.17 -33.69 0.101 10316
 10318 3 -13.75 11.05 -33.76 0.076 10317
 10319 3 -13.12 11.1 -33.3 0.203 10316
 10320 3 -13.03 11.13 -33.16 0.216 10319
 10321 3 -13.02 11.11 -33.05 0.272 10320
 10322 3 -13.05 11.17 -32.9 0.325 10321
 10323 3 -13.17 11.1 -32.77 0.333 10322
 10324 3 -13.19 10.85 -32.69 0.348 10323
 10325 3 -13.29 10.61 -32.7 0.334 10324
 10326 3 -13.48 10.41 -32.7 0.234 10325
 10327 3 -13.8 10.15 -32.83 0.082 10326
 10328 3 -13.99 10.04 -32.87 0.076 10327
 10329 3 -14.11 10 -32.9 0.07 10328
 10330 3 -14.2 9.96 -32.98 0.104 10329
 10331 3 -14.3 9.93 -33.04 0.121 10330
 10332 3 -14.37 9.83 -33.01 0.075 10331
 10333 3 -12.02 10.67 -35.05 0.224 10227
 10334 3 -12.48 10.52 -34.94 0.068 10333
 10335 3 -12.52 10.44 -34.86 0.122 10334
 10336 3 -12.07 10.57 -35.07 0.224 10333
 10337 3 -11.99 10.15 -34.98 0.095 10336
 10338 3 -11.99 10.02 -35.01 0.074 10337
 10339 3 -12.03 9.94 -35.08 0.124 10338
 10340 3 -12.05 9.82 -35.09 0.15 10339
 10341 3 -12.1 9.69 -35.13 0.154 10340
 10342 3 -12.16 9.54 -35.18 0.136 10341
 10343 3 -12.2 9.43 -35.37 0.089 10342
 10344 3 -12.24 9.22 -35.47 0.113 10343
 10345 3 -12.26 9.09 -35.48 0.119 10344
 10346 3 -12.4 8.78 -35.59 0.133 10345
 10347 3 -12.41 8.58 -35.62 0.124 10346
 10348 3 -12.47 8.35 -35.61 0.11 10347
 10349 3 -12.49 8.15 -35.52 0.096 10348
 10350 3 -12.5 8.04 -35.48 0.039 10349
 10351 3 -12.43 7.93 -35.45 0.115 10350
 10352 3 -12.42 7.8 -35.5 0.12 10351
 10353 3 -12.4 7.6 -35.54 0.124 10352
 10354 3 -12.49 7.55 -35.57 0.183 10353
 10355 3 -12.57 7.55 -35.8 0.233 10354
 10356 3 -12.59 7.53 -35.9 0.285 10355
 10357 3 -12.85 7.81 -35.51 0.106 10356
 10358 3 -12.45 7.45 -36.08 0.35 10356
 10359 3 -12.35 7.31 -36.19 0.442 10358
 10360 3 -12.34 7.27 -36.32 0.497 10359
 10361 3 -12.57 7.27 -36.61 0.398 10360
 10362 3 -12.72 7.44 -36.8 0.487 10361
 10363 3 -12.54 7.47 -36.91 0.469 10362
 10364 3 -12.64 7.45 -37.05 0.471 10363
 10365 3 -12.85 7.55 -37.15 0.41 10364
 10366 3 -12.86 7.39 -37.26 0.437 10365
 10367 3 -12.95 7.44 -37.43 0.389 10366
 10368 3 -12.99 7.38 -37.58 0.376 10367
 10369 3 -12.98 7.35 -37.72 0.439 10368
 10370 3 -13.26 7.76 -38.05 0.262 10369
 10371 3 -13.49 7.96 -38.29 0.23 10370
 10372 3 -13.51 8.07 -38.36 0.262 10371
 10373 3 -13.27 8.34 -38.47 0.152 10372
 10374 3 -13.09 8.52 -38.5 0.119 10373
 10375 3 -13.15 8.64 -38.5 0.091 10374
 10376 3 -13.17 8.71 -38.41 0.081 10375
 10377 3 -13.17 8.9 -38.37 0.074 10376
 10378 3 -13.24 9.01 -38.37 0.14 10377
 10379 3 -13.19 9.15 -38.33 0.132 10378
 10380 3 -13.17 9.34 -38.4 0.104 10379
 10381 3 -13.23 9.45 -38.44 0.083 10380
 10382 3 -13.03 9.43 -38.59 0.11 10380
 10383 3 -12.94 9.37 -38.75 0.118 10382
 10384 3 -12.91 9.42 -38.88 0.091 10383
 10385 3 -12.9 9.44 -39.04 0.092 10384
 10386 3 -12.76 9.47 -39.15 0.163 10385
 10387 3 -12.67 9.61 -39.27 0.146 10386
 10388 3 -12.62 9.77 -39.37 0.000125 10387
 10389 3 -13.41 8.39 -38.58 0.141 10373
 10390 3 -13.42 8.51 -38.65 0.127 10389
 10391 3 -13.43 8.73 -38.8 0.127 10390
 10392 3 -13.5 8.93 -38.87 0.115 10391
 10393 3 -13.92 7.8 -38.29 0.133 10372
 10394 3 -14.04 7.76 -38.4 0.157 10393
 10395 3 -14.23 7.85 -38.44 0.148 10394
 10396 3 -14.37 7.99 -38.48 0.103 10395
 10397 3 -12.78 6.81 -37.58 0.197 10369
 10398 3 -13.08 6.77 -37.5 0.061 10397
 10399 3 -13.19 6.69 -37.51 0.094 10398
 10400 3 -12.29 6.92 -35.69 0.219 10360
 10401 3 -12.34 6.85 -35.44 0.152 10400
 10402 3 -12.44 6.82 -35.34 0.156 10401
 10403 3 -12.49 6.73 -35.23 0.147 10402
 10404 3 -12.47 6.64 -35.07 0.156 10403
 10405 3 -12.48 6.56 -34.97 0.202 10404
 10406 3 -12.54 6.42 -34.91 0.281 10405
 10407 3 -12.59 6.3 -34.84 0.348 10406
 10408 3 -12.66 6.2 -34.77 0.396 10407
 10409 3 -12.83 6.19 -34.73 0.382 10408
 10410 3 -12.9 6.56 -34.22 0.079 10409
 10411 3 -12.84 6.61 -34.09 0.092 10410
 10412 3 -12.82 6.02 -34.82 0.199 10409
 10413 3 -13.05 5.56 -34.93 0.111 10412
 10414 3 -13.09 5.38 -34.93 0.119 10413
 10415 3 -13.16 5.2 -34.87 0.156 10414
 10416 3 -13.21 5.11 -34.86 0.248 10415
 10417 3 -13.31 4.88 -34.72 0.345 10416
 10418 3 -13.52 4.76 -34.72 0.506 10417
 10419 3 -13.64 4.68 -34.65 0.521 10418
 10420 3 -13.73 4.56 -34.58 0.511 10419
 10421 3 -13.9 4.56 -34.57 0.528 10420
 10422 3 -13.98 4.42 -34.73 0.45 10421
 10423 3 -14.05 4.33 -34.83 0.487 10422
 10424 3 -14.14 4.27 -35.08 0.469 10423
 10425 3 -14.15 4.05 -35 0.406 10424
 10426 3 -14.26 3.97 -35.19 0.363 10425
 10427 3 -14.41 3.96 -35.38 0.262 10426
 10428 3 -14.52 3.97 -35.58 0.264 10427
 10429 3 -14.63 4.04 -35.82 0.18 10428
 10430 3 -14.8 4.1 -35.98 0.156 10429
 10431 3 -14.92 4.17 -36.07 0.131 10430
 10432 3 -15.02 4.25 -36.19 0.135 10431
 10433 3 -15.09 4.37 -36.26 0.128 10432
 10434 3 -15.21 4.51 -36.37 0.147 10433
 10435 3 -15.25 4.56 -36.45 0.196 10434
 10436 3 -15.32 4.55 -36.58 0.174 10435
 10437 3 -15.36 4.62 -36.68 0.15 10436
 10438 3 -15.42 4.66 -36.76 0.105 10437
 10439 3 -14.52 3.68 -35.22 0.087 10428
 10440 3 -14.51 3.57 -35.15 0.13 10439
 10441 3 -14.44 3.53 -34.95 0.066 10440
 10442 3 -14.35 3.57 -34.9 0.094 10441
 10443 3 -14.28 3.57 -34.8 0.075 10442
 10444 3 -14.17 3.59 -34.76 0.047 10443
 10445 3 -13.19 6.39 -35.08 0.088 10412
 10446 3 -13.34 6.43 -35.12 0.091 10445
 10447 3 -12.31 5.95 -34.51 0.093 10408
 10448 3 -12.17 5.84 -34.43 0.089 10447
 10449 3 -12.86 7.68 -36.02 0.087 10358
 10450 3 -12.99 7.68 -36.12 0.085 10449
 10451 3 -13.09 7.69 -36.13 0.063 10450
 10452 3 -13.2 7.63 -36.19 0.088 10451
 10453 3 -13.33 7.6 -36.3 0.091 10452
 10454 3 -13.47 7.56 -36.4 0.078 10453
 10455 3 -13.54 7.48 -36.51 0.065 10454
 10456 3 -11.38 9.95 -33 0.09 10213
 10457 3 -11.35 9.88 -32.9 0.127 10456
 10458 3 -7.61 12.66 -31.33 0.652 10181
 10459 3 -7.54 12.88 -31.46 0.7 10458
 10460 3 -7.48 13.01 -31.53 0.807 10459
 10461 3 -7.51 13.11 -31.76 0.824 10460
 10462 3 -7.65 13.13 -31.96 0.88 10461
 10463 3 -7.86 13.25 -32.12 0.822 10462
 10464 3 -7.89 13.25 -32.34 0.784 10463
 10465 3 -8.02 13.27 -32.48 0.659 10464
 10466 3 -8.11 13.26 -32.62 0.612 10465
 10467 3 -8.14 13.77 -32.68 0.306 10466
 10468 3 -8.72 13.3 -31.67 0.152 10463
 10469 3 -8.86 13.21 -31.64 0.165 10468
 10470 3 -8.93 13.19 -31.74 0.101 10469
 10471 3 -9.02 13.1 -31.76 0.131 10470
 10472 3 -9.12 12.99 -31.8 0.119 10471
 10473 3 -9.18 12.87 -31.8 0.000125 10472
 10474 3 -5.53 13.95 -26.85 0.327 9376
 10475 3 -5.44 13.96 -26.73 0.284 10474
 10476 3 -5.28 13.99 -26.58 0.118 10475
 10477 3 -5.19 14.05 -26.49 0.087 10476
 10478 3 -5.08 14.32 -26.42 0.217 10477
 10479 3 -4.87 14.27 -26.05 0.399 10478
 10480 3 -4.62 14.09 -25.61 0.302 10479
 10481 3 -4.61 13.97 -25.43 0.343 10480
 10482 3 -4.49 13.96 -25.27 0.419 10481
 10483 3 -4.62 13.82 -25.01 0.466 10482
 10484 3 -4.85 13.86 -24.74 0.398 10483
[truncated: 921,514 more chars]
