# Supplementary material for: Automated Proofreading of Digitally Reconstructed Neural Morphology Enhances Accuracy, Scalability, and Standardization
Source: bioRxiv. 2026 Apr 7:2026.03.27.714818. Preprint. [Version 2] doi: 10.64898/2026.03.27.714818 (PMC13060139; doi:10.64898/2026.03.27.714818)
Supplement: Supplement 1 [file media-1.zip › swc_standardized_3_6_2026__23_06_30/CNG Version/720575940616504977.CNG.swc]

# SWC to SWC conversion from L-Measure. Sridevi Polavaram: spolavar@gmu.edu
# Original fileName:Z://nmo_swc//out_Final//Source_Temp1//720575940616504977.CNG.swc
#
# SWC to SWC conversion from L-Measure. Sridevi Polavaram: spolavar@gmu.edu

# Original fileName:Z://nmo_swc//nmo_user_Final//Source_Temp1//720575940616504977.CNG.swc

#

# SWC to SWC conversion from L-Measure. Sridevi Polavaram: spolavar@gmu.edu


# Original fileName:Z://nmo_swc//Autoswc//720575940616504977.CNG.swc.swc.CNG.swc


#


# Original file /nmo_swc/Temp_LMeasure/720575940616504977.CNG.swc.swc edited using StdSwc version 1.31 on 3/7/26.


# Irregularities and fixes documented in /nmo_swc/Temp_LMeasure/720575940616504977.CNG.swc.swc.std.  See StdSwc1.31.doc for more information.


#


# SWC to SWC conversion from L-Measure. Sridevi Polavaram: spolavar@gmu.edu


# Original fileName:Z://nmo_swc//Source_Temp1//720575940616504977.CNG.swc


#


# SWC to SWC conversion from L-Measure. Sridevi Polavaram: spolavar@gmu.edu


 1 1 0 0 0 2.724 -1
 2 1 0.15 0.07 -0.06 2.626 1
 3 1 0.32 0 -0.11 2.575 2
 4 1 0.54 0.05 0.47 2.49 3
 5 1 0.74 0.13 0.59 2.378 4
 6 1 0.82 -0.05 0.39 2.364 5
 7 1 0.99 -0.02 0.62 2.26 6
 8 1 1.19 0.09 0.96 2.202 7
 9 1 1.34 0.06 0.79 2.173 8
 10 1 1.48 0 0.79 2.23 9
 11 1 1.62 0.09 0.97 2.202 10
 12 1 1.82 0.07 1.11 2.05 11
 13 1 2.06 0.24 1.36 2.03 12
 14 1 2.29 0.35 1.52 1.941 13
 15 1 2.45 0.32 1.55 1.911 14
 16 1 2.56 0.02 1.05 1.654 15
 17 1 2.59 -0.1 0.78 1.311 16
 18 1 2.81 0.09 0.99 1.315 17
 19 1 3.02 0.23 1.09 1.289 18
 20 1 3.15 0.28 1.19 1.072 19
 21 1 3.31 0.22 1.12 1.035 20
 22 1 3.55 0.39 1.36 0.962 21
 23 1 3.7 0.26 1.14 1.077 22
 24 1 4.11 0.5 2.01 1.448 23
 25 1 4.06 0.31 1.17 1.021 24
 26 1 4.29 0.41 1.3 0.929 25
 27 1 4.44 0.35 1.29 0.949 26
 28 1 4.69 0.41 1.45 0.949 27
 29 1 4.93 0.49 1.62 0.972 28
 30 1 5.15 0.55 1.68 0.921 29
 31 1 5.27 0.5 1.6 0.972 30
 32 1 5.6 0.61 2.05 1.017 31
 33 1 5.82 0.62 2.11 0.957 32
 34 1 6.13 0.82 2.76 1.257 33
 35 1 6.31 0.77 2.67 1.228 34
 36 1 6.57 0.83 2.9 1.205 35
 37 1 6.77 0.83 2.9 1.193 36
 38 1 6.94 0.78 2.84 1.172 37
 39 1 7.18 0.79 2.96 1.073 38
 40 1 7.39 0.74 3.01 1.044 39
 41 1 7.34 0.18 2.11 0.492 40
 42 1 7.56 0.13 2.15 0.453 41
 43 1 7.97 0.62 3.3 1.12 42
 44 1 8.2 0.62 3.42 1.033 43
 45 1 8.41 0.62 3.53 1.008 44
 46 1 8.53 0.47 3.28 1.031 45
 47 1 8.7 0.4 3.28 0.948 46
 48 3 8.86 0.33 3.28 0.897 47
 49 3 9.06 0.32 3.44 0.906 48
 50 3 9.24 0.27 3.4 0.816 49
 51 3 9.49 0.28 3.51 0.778 50
 52 3 9.73 0.28 3.59 0.75 51
 53 3 9.92 0.28 3.65 0.729 52
 54 3 10.15 0.34 3.76 0.714 53
 55 3 10.36 0.37 3.8 0.688 54
 56 3 10.56 0.39 3.76 0.671 55
 57 3 10.79 0.41 3.88 0.653 56
 58 3 11.06 0.47 4.08 0.612 57
 59 3 11.26 0.4 4.08 0.532 58
 60 3 11.46 0.41 4.15 0.614 59
 61 3 11.71 0.47 4.4 0.57 60
 62 3 11.88 0.44 4.44 0.509 61
 63 3 12.01 0.39 4.29 0.506 62
 64 3 12.15 0.33 4.24 0.439 63
 65 3 12.31 0.27 4.32 0.541 64
 66 3 12.45 0.17 4.2 0.553 65
 67 3 12.63 0.22 4.53 0.54 66
 68 3 12.8 0.19 4.66 0.583 67
 69 3 12.98 0.13 4.65 0.592 68
 70 3 13.22 0.13 4.86 0.575 69
 71 3 13.39 0.07 4.86 0.544 70
 72 3 13.54 0.03 4.99 0.555 71
 73 3 13.74 0 4.99 0.469 72
 74 3 13.92 -0.02 5.07 0.471 73
 75 3 14.12 -0.03 5.11 0.401 74
 76 3 14.33 -0.05 5.19 0.375 75
 77 3 14.55 -0.06 5.22 0.344 76
 78 3 14.7 0 5.32 0.334 77
 79 3 14.87 0.01 5.4 0.286 78
 80 3 15.14 0.05 5.4 0.325 79
 81 3 15.31 0.09 5.58 0.362 80
 82 3 15.51 0.14 5.66 0.36 81
 83 3 15.7 0.21 5.78 0.373 82
 84 3 15.9 0.28 5.94 0.368 83
 85 3 16.06 0.25 5.99 0.346 84
 86 3 16.33 0.28 5.91 0.355 85
 87 3 16.55 0.3 5.9 0.359 86
 88 3 16.78 0.29 5.82 0.374 87
 89 3 17.05 0.27 5.87 0.382 88
 90 3 17.33 0.24 6.03 0.411 89
 91 3 17.51 0.15 6.18 0.406 90
 92 3 17.78 0.13 6.4 0.399 91
 93 3 17.99 0.06 6.43 0.371 92
 94 3 18.18 0 6.49 0.329 93
 95 3 18.41 -0.01 6.69 0.329 94
 96 3 18.77 -0.38 6.24 0.626 95
 97 3 18.92 -0.5 6.28 0.594 96
 98 3 19.08 -0.55 6.32 0.525 97
 99 3 19.21 -0.52 6.4 0.429 98
 100 3 19.35 -0.49 6.44 0.387 99
 101 3 19.53 -0.46 6.49 0.318 100
 102 3 19.71 -0.42 6.57 0.276 101
 103 3 19.84 -0.4 6.68 0.251 102
 104 3 19.97 -0.36 6.91 0.255 103
 105 3 20.13 -0.36 7.03 0.268 104
 106 3 20.31 -0.36 7.14 0.294 105
 107 3 20.47 -0.37 7.28 0.3 106
 108 3 20.67 -0.48 7.33 0.295 107
 109 3 20.92 -0.53 7.2 0.322 108
 110 3 21.14 -0.65 7.15 0.335 109
 111 3 21.33 -0.78 6.95 0.347 110
 112 3 21.55 -0.9 6.89 0.368 111
 113 3 21.7 -1 6.86 0.321 112
 114 3 21.83 -1.09 6.85 0.305 113
 115 3 22.08 -1.15 6.85 0.308 114
 116 3 22.17 -1.26 6.91 0.323 115
 117 3 22.33 -1.36 6.97 0.255 116
 118 3 22.5 -1.43 6.98 0.261 117
 119 3 22.62 -1.57 7.03 0.276 118
 120 3 22.75 -1.67 7.06 0.287 119
 121 3 22.91 -1.78 7.07 0.307 120
 122 3 23.09 -1.89 7.22 0.316 121
 123 3 23.38 -1.97 7.28 0.37 122
 124 3 23.54 -2.07 7.25 0.324 123
 125 3 23.72 -2.13 7.24 0.296 124
 126 3 23.88 -2.23 7.14 0.27 125
 127 3 24.04 -2.29 7.08 0.264 126
 128 3 24.24 -2.33 6.97 0.275 127
 129 3 24.46 -2.46 6.86 0.255 128
 130 3 24.59 -2.55 6.68 0.264 129
 131 3 24.71 -2.69 6.52 0.26 130
 132 3 24.89 -2.76 6.48 0.267 131
 133 3 25.02 -2.87 6.29 0.272 132
 134 3 25.19 -3.14 6.19 0.245 133
 135 3 25.28 -3.31 6.22 0.191 134
 136 3 25.56 -3.38 6.32 0.192 135
 137 3 25.79 -3.56 6.49 0.212 136
 138 3 25.95 -3.69 6.43 0.228 137
 139 3 26.11 -3.8 6.4 0.254 138
 140 3 26.29 -3.93 6.45 0.249 139
 141 3 26.54 -3.88 6.4 0.196 140
 142 3 26.7 -3.92 6.41 0.188 141
 143 3 26.87 -4 6.39 0.228 142
 144 3 27.05 -4.05 6.36 0.24 143
 145 3 27.21 -4.12 6.31 0.24 144
 146 3 27.37 -4.22 6.35 0.289 145
 147 3 27.55 -4.31 6.33 0.289 146
 148 3 27.74 -4.39 6.36 0.251 147
 149 3 27.97 -4.48 6.32 0.26 148
 150 3 28.15 -4.6 6.32 0.278 149
 151 3 28.34 -4.74 6.36 0.24 150
 152 3 28.5 -4.92 6.4 0.216 151
 153 3 28.6 -5.08 6.32 0.206 152
 154 3 28.73 -5.08 6.32 0.196 153
 155 3 28.84 -5.14 6.32 0.217 154
 156 3 29.03 -5.26 6.27 0.248 155
 157 3 29.23 -5.37 6.16 0.233 156
 158 3 29.41 -5.46 6.12 0.231 157
 159 3 29.6 -5.58 6.07 0.256 158
 160 3 29.76 -5.65 6.02 0.261 159
 161 3 29.92 -5.74 5.94 0.245 160
 162 3 30.1 -5.82 5.86 0.244 161
 163 3 30.27 -5.84 5.82 0.253 162
 164 3 30.49 -5.89 5.82 0.236 163
 165 3 30.67 -5.97 5.82 0.23 164
 166 3 30.84 -6.06 5.75 0.245 165
 167 3 30.98 -6.13 5.78 0.243 166
 168 3 31.14 -6.15 5.74 0.253 167
 169 3 31.32 -6.24 5.74 0.254 168
 170 3 31.5 -6.3 5.74 0.27 169
 171 3 31.68 -6.35 5.77 0.238 170
 172 3 31.86 -6.4 5.86 0.24 171
 173 3 32.07 -6.45 5.94 0.197 172
 174 3 32.14 -6.57 5.91 0.235 173
 175 3 32.26 -6.65 5.97 0.207 174
 176 3 32.37 -6.76 5.98 0.184 175
 177 3 32.55 -6.77 6 0.241 176
 178 3 32.79 -6.77 6.15 0.235 177
 179 3 33.04 -6.86 6.24 0.262 178
 180 3 33.25 -6.92 6.28 0.253 179
 181 3 33.45 -7 6.31 0.236 180
 182 3 33.72 -7.09 6.32 0.25 181
 183 3 33.87 -7.08 6.44 0.25 182
 184 3 34.13 -7.12 6.49 0.267 183
 185 3 34.37 -7.16 6.61 0.262 184
 186 3 34.55 -7.19 6.7 0.26 185
 187 3 34.7 -7.24 6.86 0.25 186
 188 3 34.91 -7.26 7.06 0.234 187
 189 3 35.09 -7.33 7.22 0.19 188
 190 3 35.31 -7.26 7.32 0.245 189
 191 3 35.56 -7.25 7.44 0.213 190
 192 3 35.8 -7.22 7.52 0.217 191
 193 3 35.99 -7.2 7.61 0.213 192
 194 3 36.23 -7.21 7.77 0.284 193
 195 3 36.41 -7.19 7.75 0.286 194
 196 3 36.66 -7.19 7.85 0.319 195
 197 3 36.97 -7.22 7.95 0.322 196
 198 3 37.17 -7.21 8.05 0.34 197
 199 3 37.44 -7.17 8.25 0.329 198
 200 3 37.66 -7.18 8.32 0.296 199
 201 3 37.91 -7.17 8.43 0.269 200
 202 3 38.17 -7.2 8.59 0.262 201
 203 3 38.41 -7.25 8.74 0.189 202
 204 3 38.63 -7.25 8.82 0.172 203
 205 3 38.84 -7.26 8.99 0.181 204
 206 3 39.06 -7.23 9.1 0.178 205
 207 3 39.23 -7.21 9.17 0.177 206
 208 3 39.47 -7.19 9.24 0.178 207
 209 3 39.74 -7.17 9.29 0.201 208
 210 3 39.91 -7.12 9.38 0.17 209
 211 3 40.1 -7.05 9.43 0.172 210
 212 3 40.41 -7.07 9.37 0.262 211
 213 3 40.55 -7.04 9.42 0.282 212
 214 3 40.66 -7 9.51 0.246 213
 215 3 40.86 -6.95 9.59 0.229 214
 216 3 41.08 -6.89 9.68 0.213 215
 217 3 41.29 -6.82 9.76 0.206 216
 218 3 41.51 -6.81 9.8 0.212 217
 219 3 41.72 -6.84 9.85 0.211 218
 220 3 41.91 -6.87 9.92 0.214 219
 221 3 42.16 -6.87 10.02 0.239 220
 222 3 42.47 -6.87 10.16 0.206 221
 223 3 42.65 -6.86 10.26 0.223 222
 224 3 42.93 -6.81 10.38 0.26 223
 225 3 43.09 -6.82 10.49 0.249 224
 226 3 43.33 -6.78 10.59 0.222 225
 227 3 43.54 -6.73 10.65 0.243 226
 228 3 43.73 -6.76 10.72 0.256 227
 229 3 43.94 -6.79 10.75 0.228 228
 230 3 44.14 -6.76 10.82 0.231 229
 231 3 44.26 -6.74 10.88 0.211 230
 232 3 44.43 -6.71 10.94 0.178 231
 233 3 44.65 -6.71 11 0.177 232
 234 3 44.87 -6.7 11.1 0.219 233
 235 3 45.08 -6.74 11.18 0.21 234
 236 3 45.27 -6.65 11.31 0.225 235
 237 3 45.51 -6.61 11.38 0.243 236
 238 3 45.69 -6.57 11.41 0.245 237
 239 3 45.9 -6.52 11.43 0.275 238
 240 3 46.16 -6.52 11.5 0.257 239
 241 3 46.44 -6.46 11.59 0.201 240
 242 3 46.57 -6.41 11.6 0.184 241
 243 3 46.75 -6.37 11.69 0.181 242
 244 3 47.01 -6.28 11.76 0.19 243
 245 3 47.28 -6.24 11.83 0.186 244
 246 3 47.45 -6.22 11.84 0.151 245
 247 3 47.46 -6.24 11.96 0.144 246
 248 3 47.67 -6.2 11.89 0.173 247
 249 3 47.86 -6.21 11.91 0.171 248
 250 3 48.04 -6.19 12.02 0.185 249
 251 3 48.25 -6.13 12.06 0.175 250
 252 3 48.49 -6.08 12.13 0.189 251
 253 3 48.86 -5.98 12.16 0.242 252
 254 3 49.14 -5.83 12.26 0.214 253
 255 3 49.42 -5.69 12.28 0.277 254
 256 3 49.6 -5.57 12.33 0.281 255
 257 3 49.88 -5.46 12.41 0.266 256
 258 3 50.13 -5.32 12.42 0.279 257
 259 3 50.26 -5.19 12.47 0.274 258
 260 3 50.38 -5.04 12.52 0.303 259
 261 3 50.52 -4.89 12.59 0.297 260
 262 3 50.62 -4.76 12.66 0.283 261
 263 3 50.76 -4.62 12.8 0.274 262
 264 3 50.93 -4.5 12.91 0.259 263
 265 3 51.08 -4.4 12.98 0.234 264
 266 3 51.29 -4.33 13.03 0.207 265
 267 3 51.39 -4.19 13.15 0.215 266
 268 3 51.57 -4.07 13.24 0.188 267
 269 3 51.72 -3.94 13.32 0.197 268
 270 3 51.89 -3.9 13.38 0.196 269
 271 3 51.99 -3.76 13.43 0.192 270
 272 3 52.09 -3.64 13.47 0.202 271
 273 3 52.19 -3.49 13.51 0.216 272
 274 3 52.33 -3.28 13.57 0.218 273
 275 3 52.43 -3.14 13.58 0.202 274
 276 3 52.58 -2.97 13.57 0.207 275
 277 3 52.68 -2.74 13.59 0.222 276
 278 3 52.82 -2.61 13.61 0.219 277
 279 3 52.93 -2.46 13.61 0.234 278
 280 3 53.05 -2.25 13.71 0.219 279
 281 3 53.17 -2.1 13.71 0.205 280
 282 3 53.28 -1.91 13.73 0.218 281
 283 3 53.34 -1.68 13.85 0.231 282
 284 3 53.47 -1.55 13.91 0.203 283
 285 3 53.58 -1.34 13.94 0.195 284
 286 3 53.69 -1.13 14 0.21 285
 287 3 53.79 -0.97 14.08 0.227 286
 288 3 53.93 -0.8 14.14 0.185 287
 289 3 54.06 -0.59 14.17 0.171 288
 290 3 54.1 -0.45 14.28 0.197 289
 291 3 54.24 -0.3 14.34 0.193 290
 292 3 54.27 -0.16 14.44 0.185 291
 293 3 54.2 0 14.61 0.221 292
 294 3 54.31 0.1 14.66 0.172 293
 295 3 54.37 0.2 14.74 0.166 294
 296 3 54.4 0.33 14.84 0.157 295
 297 3 54.44 0.53 15.01 0.196 296
 298 3 54.51 0.65 15.13 0.218 297
 299 3 54.62 0.76 15.26 0.202 298
 300 3 54.68 0.84 15.39 0.202 299
 301 3 54.76 0.96 15.46 0.181 300
 302 3 54.87 1.04 15.52 0.209 301
 303 3 54.93 1.2 15.56 0.214 302
 304 3 54.98 1.38 15.58 0.202 303
 305 3 55.03 1.51 15.66 0.207 304
 306 3 55.11 1.66 15.75 0.239 305
 307 3 55.1 1.87 15.81 0.235 306
 308 3 55.2 2 15.85 0.222 307
 309 3 55.23 2.13 15.97 0.205 308
 310 3 55.31 2.27 16.07 0.174 309
 311 3 55.37 2.36 16.17 0.151 310
 312 3 55.44 2.48 16.28 0.159 311
 313 3 55.47 2.6 16.39 0.149 312
 314 3 55.54 2.73 16.57 0.188 313
 315 3 55.58 2.93 16.73 0.178 314
 316 3 55.63 3.04 16.83 0.18 315
 317 3 55.68 3.16 16.92 0.207 316
 318 3 55.75 3.31 17.12 0.204 317
 319 3 55.86 3.51 17.23 0.214 318
 320 3 55.86 3.78 17.66 0.291 319
 321 3 55.94 3.93 17.69 0.286 320
 322 3 55.99 4.01 17.73 0.276 321
 323 3 56.07 4.1 17.85 0.245 322
 324 3 56.1 4.15 17.94 0.219 323
 325 3 56.2 4.19 18.03 0.228 324
 326 3 56.26 4.31 18.1 0.242 325
 327 3 56.29 4.44 18.21 0.262 326
 328 3 56.41 4.54 18.3 0.261 327
 329 3 56.58 4.65 18.39 0.237 328
 330 3 56.65 4.74 18.46 0.212 329
 331 3 56.7 4.87 18.64 0.199 330
 332 3 56.82 5.01 18.73 0.203 331
 333 3 56.89 5.12 18.87 0.177 332
 334 3 56.97 5.29 19.03 0.195 333
 335 3 57.04 5.4 19.12 0.191 334
 336 3 57.11 5.56 19.23 0.244 335
 337 3 57.1 5.92 19.26 0.36 336
 338 3 57.26 6.04 19.28 0.392 337
 339 3 57.31 6.09 19.44 0.379 338
 340 3 57.48 6.2 19.53 0.431 339
 341 3 57.56 6.28 19.69 0.421 340
 342 3 57.6 6.39 19.82 0.387 341
 343 3 57.69 6.51 19.87 0.352 342
 344 3 57.72 6.6 20.03 0.323 343
 345 3 57.76 6.75 20.08 0.279 344
 346 3 57.9 6.83 20.22 0.265 345
 347 3 58.01 6.93 20.29 0.22 346
 348 3 58.07 7.05 20.38 0.222 347
 349 3 58.13 7.14 20.47 0.173 348
 350 3 58.25 7.35 20.58 0.165 349
 351 3 58.31 7.52 20.72 0.146 350
 352 3 58.42 7.69 20.76 0.152 351
 353 3 58.49 7.94 20.81 0.21 352
 354 3 58.59 8.14 20.86 0.238 353
 355 3 58.61 8.31 20.93 0.255 354
 356 3 58.61 8.47 21.02 0.231 355
 357 3 58.61 8.69 21.13 0.201 356
 358 3 58.68 8.86 21.24 0.202 357
 359 3 58.74 9.02 21.31 0.182 358
 360 3 58.84 9.17 21.42 0.181 359
 361 3 58.88 9.29 21.58 0.16 360
 362 3 58.89 9.42 21.81 0.199 361
 363 3 58.95 9.59 21.93 0.181 362
 364 3 59.02 9.67 22.06 0.175 363
 365 3 59.13 9.87 22.2 0.207 364
 366 3 59.23 10.01 22.33 0.213 365
 367 3 59.33 10.13 22.47 0.215 366
 368 3 59.43 10.3 22.7 0.224 367
 369 3 59.51 10.38 22.77 0.21 368
 370 3 59.62 10.49 22.88 0.18 369
 371 3 59.68 10.69 23.04 0.176 370
 372 3 59.75 10.8 23.15 0.199 371
 373 3 59.89 10.92 23.27 0.184 372
 374 3 60 11.03 23.43 0.205 373
 375 3 60.1 11.16 23.54 0.198 374
 376 3 60.13 11.3 23.72 0.246 375
 377 3 60.13 11.47 23.9 0.231 376
 378 3 60.12 11.63 24.06 0.22 377
 379 3 60.16 11.73 24.18 0.198 378
 380 3 60.15 11.96 24.33 0.191 379
 381 3 60.11 12.13 24.51 0.212 380
 382 3 60.08 12.25 24.67 0.213 381
 383 3 60.01 12.45 24.81 0.187 382
 384 3 59.99 12.64 24.95 0.223 383
 385 3 59.93 12.79 25.13 0.256 384
 386 3 59.88 12.97 25.27 0.221 385
 387 3 59.92 13.14 25.34 0.229 386
 388 3 59.84 13.3 25.52 0.222 387
 389 3 59.84 13.46 25.63 0.209 388
 390 3 59.79 13.64 25.74 0.17 389
 391 3 59.82 13.81 25.86 0.165 390
 392 3 59.83 13.98 25.97 0.168 391
 393 3 59.82 14.19 26.06 0.18 392
 394 3 59.94 14.24 26.31 0.266 393
 395 3 59.93 13.92 26.63 0.151 394
 396 3 59.8 13.75 26.74 0.146 395
 397 3 59.63 13.71 26.83 0.132 396
 398 3 59.48 13.69 26.88 0.094 397
 399 3 59.36 13.65 26.88 0.116 398
 400 3 59.19 13.6 26.86 0.118 399
 401 3 59.02 13.53 26.88 0.15 400
 402 3 58.81 13.52 26.88 0.116 401
 403 3 58.56 13.36 26.86 0.146 402
 404 3 58.34 13.24 26.79 0.119 403
 405 3 58.21 13.06 26.77 0.123 404
 406 3 58.14 12.93 26.72 0.127 405
 407 3 57.89 12.83 26.72 0.083 406
 408 3 57.77 12.74 26.74 0.106 407
 409 3 57.67 12.66 26.79 0.129 408
 410 3 57.56 12.59 26.88 0.088 409
 411 3 57.45 12.55 26.99 0.07 410
 412 3 57.36 12.45 27.02 0.102 411
 413 3 57.3 12.24 27.04 0.127 412
 414 3 57.22 12.07 27.08 0.152 413
 415 3 57.16 11.86 27.08 0.112 414
 416 3 57.19 11.73 27.13 0.074 415
 417 3 57.07 12.09 27.2 0.138 414
 418 3 56.9 12.08 27.22 0.17 417
 419 3 56.72 12.4 27.24 0.132 418
 420 3 56.56 12.51 27.26 0.1 419
 421 3 56.42 12.64 27.27 0.067 420
 422 3 56.4 12.76 27.33 0.045 421
 423 3 56.32 12.83 27.43 0.082 422
 424 3 56.28 12.93 27.43 0.083 423
 425 3 56.3 13.04 27.52 0.087 424
 426 3 56.38 13.03 27.65 0.089 425
 427 3 60 14.39 26.29 0.228 394
 428 3 60 14.56 26.31 0.221 427
 429 3 59.93 14.85 26.38 0.214 428
 430 3 59.92 15.07 26.47 0.222 429
 431 3 59.91 15.23 26.58 0.199 430
 432 3 59.9 15.39 26.67 0.181 431
 433 3 59.8 15.56 26.74 0.193 432
 434 3 59.76 15.73 26.83 0.169 433
 435 3 59.72 15.9 26.88 0.202 434
 436 3 59.62 16.13 26.99 0.233 435
 437 3 59.22 17.51 27.34 0.835 436
 438 3 59.05 18.04 27.56 0.682 437
 439 3 59.06 18.22 27.79 0.689 438
 440 3 58.98 18.31 27.9 0.706 439
 441 3 58.92 18.42 28.06 0.697 440
 442 3 58.88 18.51 28.27 0.727 441
 443 3 58.22 17.99 28.42 0.125 442
 444 3 58.14 18.06 28.45 0.129 443
 445 3 57.96 18.18 28.47 0.165 444
 446 3 57.85 18.26 28.47 0.15 445
 447 3 57.75 18.35 28.51 0.091 446
 448 3 57.66 18.37 28.61 0.097 447
 449 3 58.95 18.69 28.43 0.749 442
 450 3 58.98 18.81 28.61 0.749 449
 451 3 59.03 18.87 28.81 0.758 450
 452 3 58.97 18.88 29.02 0.765 451
 453 3 58.94 18.99 29.13 0.749 452
 454 3 58.81 19.04 29.22 0.751 453
 455 3 58.8 19.1 29.38 0.775 454
 456 3 58.8 19.19 29.52 0.776 455
 457 3 58.62 19.25 29.61 0.8 456
 458 3 58.52 19.37 29.72 0.822 457
 459 3 58.5 19.41 29.92 0.862 458
 460 3 58.5 19.55 30.08 0.92 459
 461 3 58.57 19.59 30.31 0.874 460
 462 3 58.55 19.59 30.49 0.888 461
 463 3 58.68 19.62 30.74 0.892 462
 464 3 58.69 19.66 30.92 0.863 463
 465 3 58.68 19.69 31.06 0.872 464
 466 3 59.87 19.28 31.47 0.215 465
 467 3 59.98 19.21 31.56 0.225 466
 468 3 60.1 19.1 31.61 0.27 467
 469 3 60.23 18.99 31.74 0.272 468
 470 3 60.38 18.95 31.84 0.275 469
 471 3 60.53 18.86 31.93 0.254 470
 472 3 60.7 18.82 31.95 0.269 471
 473 3 60.8 18.73 32.05 0.266 472
 474 3 60.91 18.67 32.1 0.338 473
 475 3 61.16 18.64 31.95 0.325 474
 476 3 61.28 18.6 32.03 0.348 475
 477 3 61.41 18.53 32.03 0.391 476
 478 3 61.54 18.58 32.11 0.383 477
 479 3 61.66 18.61 32.18 0.435 478
 480 3 61.82 18.63 32.21 0.439 479
 481 3 61.95 18.64 32.23 0.446 480
 482 3 61.78 18.56 32.94 0.164 481
 483 3 61.81 18.43 33.08 0.183 482
 484 3 61.6 18.38 33.25 0.182 483
 485 3 61.59 18.4 33.36 0.24 484
 486 3 61.28 18.1 33.41 0.137 485
 487 3 61.22 17.94 33.5 0.105 486
 488 3 61.19 17.87 33.62 0.146 487
 489 3 61.1 17.74 33.73 0.216 488
 490 3 61.08 17.69 33.85 0.275 489
 491 3 61.07 17.99 33.98 0.103 490
 492 3 61.18 18.05 34.1 0.276 491
 493 3 61.56 18.22 34.18 0.172 492
 494 3 61.78 18.4 34.18 0.072 493
 495 3 61.92 18.52 34.26 0.095 494
 496 3 61.92 18.63 34.33 0.128 495
 497 3 62.05 18.75 34.36 0.085 496
 498 3 62.13 18.8 34.43 0.094 497
 499 3 62.22 18.84 34.51 0.059 498
 500 3 62.24 18.91 34.61 0.078 499
 501 3 62.26 18.91 34.75 0.082 500
 502 3 61.19 17.73 34.04 0.168 490
 503 3 60.94 17.33 33.65 0.137 502
 504 3 60.86 17.12 33.64 0.134 503
 505 3 60.8 16.93 33.68 0.106 504
 506 3 60.7 16.75 33.68 0.124 505
 507 3 60.61 16.56 33.73 0.113 506
 508 3 60.5 16.37 33.86 0.13 507
 509 3 60.43 16.23 33.9 0.098 508
 510 3 60.36 16.11 33.96 0.113 509
 511 3 60.28 15.99 33.93 0.147 510
 512 3 60.14 15.9 34.08 0.193 511
 513 3 60.19 15.64 34.14 0.131 512
 514 3 60.13 15.41 34.21 0.19 513
 515 3 60.06 15.19 34.29 0.171 514
 516 3 59.95 14.98 34.36 0.145 515
 517 3 59.84 14.8 34.36 0.144 516
 518 3 59.56 14.89 34.5 0.126 517
 519 3 59.46 14.78 34.68 0.152 518
 520 3 59.42 14.68 34.75 0.196 519
 521 3 59.54 14.29 34.71 0.144 520
 522 3 59.51 14.13 34.65 0.119 521
 523 3 59.53 13.97 34.58 0.135 522
 524 3 59.51 13.87 34.58 0.111 523
 525 3 59.48 13.71 34.62 0.079 524
 526 3 59.44 13.54 34.61 0.113 525
 527 3 59.34 13.43 34.61 0.103 526
 528 3 59.23 13.3 34.69 0.076 527
 529 3 59.13 13.14 34.69 0.1 528
 530 3 59.02 13.06 34.72 0.089 529
 531 3 58.85 12.95 34.75 0.132 530
 532 3 58.78 12.84 34.76 0.13 531
 533 3 58.85 12.64 34.94 0.125 532
 534 3 58.78 12.59 35.07 0.153 533
 535 3 58.85 12.5 35.33 0.152 534
 536 3 58.79 12.39 35.43 0.119 535
 537 3 58.75 12.32 35.53 0.161 536
 538 3 58.71 12.27 35.64 0.11 537
 539 3 58.6 12.74 34.61 0.102 532
 540 3 58.56 12.63 34.61 0.196 539
 541 3 58.35 12.48 34.58 0.1 540
 542 3 58.3 12.38 34.51 0.125 541
 543 3 58.25 12.26 34.48 0.137 542
 544 3 58.19 12.15 34.4 0.118 543
 545 3 58.07 12.03 34.33 0.078 544
 546 3 57.98 11.94 34.3 0.079 545
 547 3 57.87 11.76 34.35 0.09 546
 548 3 57.72 11.73 34.36 0.097 547
 549 3 57.56 11.62 34.47 0.073 548
 550 3 57.37 11.63 34.28 0.136 549
 551 3 57.22 11.6 34.18 0.122 550
 552 3 57.02 11.66 34.18 0.129 551
 553 3 56.86 11.66 34.15 0.117 552
 554 3 56.59 11.57 34.21 0.124 553
 555 3 56.44 11.54 34.26 0.000125 554
 556 3 59.25 14.84 34.85 0.095 520
 557 3 59.1 14.83 34.93 0.131 556
 558 3 59 14.86 35 0.177 557
 559 3 58.82 14.94 34.79 0.056 558
 560 3 58.73 15 34.89 0.081 559
 561 3 58.65 15.1 34.94 0.123 560
 562 3 58.45 15.11 35.01 0.121 561
 563 3 58.34 15.15 35.11 0.093 562
 564 3 58.27 15.1 35.18 0.115 563
 565 3 58.16 15.24 35.23 0.093 564
 566 3 58.05 15.41 35.26 0.13 565
 567 3 57.86 15.56 35.37 0.121 566
 568 3 57.72 15.66 35.44 0.127 567
 569 3 57.57 15.67 35.51 0.126 568
 570 3 57.4 15.73 35.54 0.129 569
 571 3 57.23 15.66 35.65 0.112 570
 572 3 57.15 15.72 35.76 0.102 571
 573 3 57.11 15.58 35.91 0.102 572
 574 3 56.99 15.38 36.04 0.141 573
 575 3 56.84 15.3 36.04 0.151 574
 576 3 56.73 15.2 36.04 0.169 575
 577 3 56.59 15.15 36.08 0.162 576
 578 3 56.3 15.12 35.9 0.112 577
 579 3 56.15 15.08 35.94 0.117 578
 580 3 55.99 15.08 35.98 0.083 579
 581 3 55.87 15.13 36.04 0.085 580
 582 3 55.73 15.15 36.18 0.098 581
 583 3 55.66 15.2 36.29 0.084 582
 584 3 55.54 15.19 36.4 0.102 583
 585 3 55.38 15.15 36.41 0.09 584
 586 3 55.24 15.12 36.51 0.102 585
 587 3 55.16 15.04 36.61 0.113 586
 588 3 54.98 14.95 36.68 0.131 587
 589 3 54.8 14.88 36.76 0.098 588
 590 3 54.62 14.91 36.89 0.125 589
 591 3 54.44 14.94 37.01 0.086 590
 592 3 54.21 14.85 36.93 0.061 591
 593 3 54.09 14.93 36.9 0.061 592
 594 3 53.98 14.94 36.91 0.054 593
 595 3 56.6 15.06 36.33 0.141 577
 596 3 56.67 14.93 36.41 0.107 595
 597 3 56.71 14.82 36.54 0.135 596
 598 3 56.67 14.73 36.66 0.14 597
 599 3 56.55 14.6 36.75 0.172 598
 600 3 56.43 14.4 36.64 0.076 599
 601 3 56.35 14.29 36.5 0.093 600
 602 3 56.24 14.14 36.44 0.1 601
 603 3 56.07 14.07 36.4 0.116 602
 604 3 56 13.97 36.37 0.05 603
 605 3 59.1 14.84 35.3 0.124 558
 606 3 59.25 14.78 35.4 0.107 605
 607 3 59.42 14.64 35.39 0.091 606
 608 3 59.48 14.54 35.33 0.08 607
 609 3 59.54 14.46 35.22 0.099 608
 610 3 59.53 14.37 35.11 0.064 609
 611 3 59.97 14.33 34.14 0.184 517
 612 3 59.93 14.19 33.93 0.14 611
 613 3 59.74 14.13 33.83 0.101 612
 614 3 59.64 13.98 33.79 0.078 613
 615 3 59.51 13.97 33.79 0.053 614
 616 3 59.34 13.9 33.71 0.055 615
 617 3 59.27 13.87 33.58 0.099 616
 618 3 59.26 13.72 33.43 0.137 617
 619 3 59.27 13.52 33.33 0.143 618
 620 3 59.41 13.33 33.29 0.103 619
 621 3 59.42 13.14 33.29 0.114 620
 622 3 59.42 13.02 33.26 0.081 621
 623 3 59.43 12.84 33.23 0.086 622
 624 3 61.26 17.74 34.21 0.224 502
 625 3 61.3 17.76 34.33 0.266 624
 626 3 61.75 17.74 34.55 0.117 625
 627 3 61.72 17.63 34.66 0.11 626
 628 3 61.75 17.54 34.78 0.139 627
 629 3 61.75 17.38 34.9 0.125 628
 630 3 61.8 17.29 35.01 0.164 629
 631 3 61.8 17.18 35.15 0.195 630
 632 3 61.81 17.06 35.26 0.243 631
 633 3 61.42 16.84 35.32 0.119 632
 634 3 61.24 16.71 35.3 0.148 633
 635 3 61.11 16.49 35.36 0.134 634
 636 3 60.96 16.32 35.41 0.146 635
 637 3 60.82 16.21 35.41 0.149 636
 638 3 61.08 16.16 35.47 0.092 637
 639 3 61.21 16.18 35.54 0.127 638
 640 3 61.35 16.18 35.66 0.119 639
 641 3 61.46 16.22 35.71 0.000125 640
 642 3 60.63 16.2 35.57 0.138 637
 643 3 60.43 16.27 35.68 0.094 642
 644 3 60.35 16.06 35.8 0.134 643
 645 3 60.32 15.94 35.9 0.119 644
 646 3 60.29 15.85 35.98 0.153 645
 647 3 60.32 15.73 36.04 0.189 646
 648 3 60.43 15.71 36.11 0.227 647
 649 3 60.44 15.61 36.16 0.224 648
 650 3 60.58 15.26 35.97 0.11 649
 651 3 60.54 15.09 35.9 0.083 650
 652 3 60.6 14.91 35.86 0.115 651
 653 3 60.66 14.86 35.72 0.125 652
 654 3 60.71 14.81 35.55 0.13 653
 655 3 60.42 14.73 35.33 0.142 654
 656 3 60.3 14.66 35.26 0.239 655
 657 3 60.03 14.62 35.19 0.000125 656
 658 3 60.99 14.56 35.61 0.12 654
 659 3 61.1 14.42 35.55 0.11 658
 660 3 61.22 14.35 35.62 0.127 659
 661 3 61.29 14.26 35.61 0.151 660
 662 3 61.5 14.34 35.68 0.098 661
 663 3 61.62 14.17 35.51 0.141 662
 664 3 61.75 14.13 35.44 0.109 663
 665 3 61.85 14.13 35.37 0.061 664
 666 3 62.02 16.94 35.41 0.198 632
 667 3 62.14 16.9 35.53 0.164 666
 668 3 62.27 16.86 35.64 0.186 667
 669 3 62.38 16.76 35.79 0.229 668
 670 3 62.49 16.71 35.87 0.238 669
 671 3 62.67 16.58 36 0.223 670
 672 3 62.85 16.52 35.98 0.256 671
 673 3 62.98 16.59 35.98 0.299 672
 674 3 63.11 16.55 35.91 0.331 673
 675 3 63.19 16.58 36.04 0.384 674
 676 3 63.24 16.51 36.14 0.408 675
 677 3 62.63 16.92 36.25 0.102 676
 678 3 62.56 17.01 36.22 0.127 677
 679 3 62.65 17.19 36.21 0.08 678
 680 3 62.76 17.26 36.22 0.05 679
 681 3 62.81 17.36 36.29 0.109 680
 682 3 62.9 17.49 36.37 0.085 681
 683 3 62.98 17.56 36.43 0.056 682
 684 3 63.12 17.68 36.54 0.081 683
 685 3 63.32 17.89 36.58 0.143 684
 686 3 63.43 18.02 36.57 0.173 685
 687 3 63.5 18.14 36.51 0.156 686
 688 3 63.6 18.22 36.4 0.114 687
 689 3 63.65 18.31 36.36 0.072 688
 690 3 63.43 16.44 35.9 0.382 676
 691 3 63.64 16.48 36.16 0.391 690
 692 3 63.77 16.44 36.23 0.389 691
 693 3 63.83 16.37 35.79 0.117 692
 694 3 63.88 16.29 35.61 0.096 693
 695 3 63.94 16.24 35.43 0.11 694
 696 3 64.13 16.27 35.29 0.118 695
 697 3 64.22 16.43 35.3 0.14 696
 698 3 64.36 16.39 35.32 0.111 697
 699 3 64.13 16.55 35.23 0.099 697
 700 3 64.17 16.73 35.1 0.116 699
 701 3 64.37 16.88 35.04 0.123 700
 702 3 64.52 16.99 34.97 0.149 701
 703 3 64.61 17.12 35.03 0.119 702
 704 3 64.71 17.09 35.08 0.059 703
 705 3 63.88 16.46 36.37 0.343 692
 706 3 64.17 17.05 36.14 0.125 705
 707 3 64.28 17.23 36.22 0.065 706
 708 3 63.86 16.04 36.61 0.168 705
 709 3 63.76 15.87 36.6 0.082 708
 710 3 63.05 16.03 35.61 0.092 674
 711 3 63.07 15.88 35.54 0.092 710
 712 3 63.08 15.78 35.46 0.187 711
 713 3 63.11 15.7 35.37 0.274 712
 714 3 62.8 15.51 35.51 0.179 713
 715 3 62.58 15.45 35.57 0.144 714
 716 3 62.45 15.36 35.68 0.201 715
 717 3 62.23 15.21 35.48 0.131 716
 718 3 62.12 15.12 35.47 0.158 717
 719 3 62.09 15 35.46 0.206 718
 720 3 62 14.92 35.51 0.23 719
 721 3 62.1 14.7 35.5 0.16 720
 722 3 62.17 14.51 35.69 0.122 721
 723 3 62.28 14.34 35.75 0.12 722
 724 3 62.39 14.26 35.75 0.133 723
 725 3 62.44 14.15 35.71 0.145 724
 726 3 62.31 13.98 35.62 0.06 725
 727 3 61.88 15.08 35.79 0.152 720
 728 3 61.77 15.02 35.86 0.118 727
 729 3 61.63 14.91 35.94 0.086 728
 730 3 61.59 14.83 36.01 0.087 729
 731 3 61.6 14.78 36.1 0.119 730
 732 3 61.68 14.73 36.15 0.079 731
 733 3 62.42 15.46 35.93 0.188 716
 734 3 62.3 15.54 36.11 0.1 733
 735 3 63.5 15.8 35.11 0.091 713
 736 3 63.66 15.86 35.01 0.049 735
 737 3 61.07 18.01 34.61 0.153 625
 738 3 60.92 18.23 34.71 0.114 737
 739 3 60.95 18.43 34.76 0.091 738
 740 3 61 18.58 34.8 0.063 739
 741 3 60.99 18.73 34.78 0.089 740
 742 3 60.95 18.83 34.89 0.136 741
 743 3 60.91 18.95 34.79 0.095 742
 744 3 60.88 19.07 34.82 0.146 743
 745 3 61.01 19.12 34.96 0.167 744
 746 3 60.9 19.32 34.93 0.099 745
 747 3 60.9 19.45 34.97 0.073 746
 748 3 60.98 19.55 35.11 0.076 747
 749 3 60.97 19.64 35.19 0.131 748
 750 3 60.83 19.73 35.18 0.127 749
 751 3 60.77 18.77 35 0.087 742
 752 3 61.78 18.72 33.48 0.174 485
 753 3 61.81 18.81 33.58 0.206 752
 754 3 62.1 18.96 33.71 0.103 753
 755 3 62.16 19.01 33.79 0.101 754
 756 3 62.26 19.05 33.8 0.081 755
 757 3 62.41 19.14 33.91 0.143 756
 758 3 62.54 19.29 34 0.092 757
 759 3 62.79 19.42 34.05 0.115 758
 760 3 62.87 19.51 34.18 0.133 759
 761 3 63.07 19.59 34.29 0.154 760
 762 3 63.12 19.59 34.4 0.211 761
 763 3 63.19 19.53 34.47 0.293 762
 764 3 63.62 19.28 34.47 0.147 763
 765 3 63.77 19.22 34.51 0.119 764
 766 3 63.96 19.22 34.57 0.113 765
 767 3 64.15 19.27 34.62 0.14 766
 768 3 64.3 19.34 34.71 0.171 767
 769 3 64.43 19.34 34.75 0.197 768
 770 3 64.52 19.64 34.86 0.086 769
 771 3 64.64 19.76 34.94 0.124 770
 772 3 64.75 19.83 35.03 0.131 771
 773 3 64.98 19.85 35.11 0.125 772
 774 3 65.14 19.88 35.16 0.102 773
 775 3 65.26 19.88 35.11 0.104 774
 776 3 65.42 19.99 35.18 0.107 775
 777 3 65.57 20.13 35.18 0.146 776
 778 3 65.7 20.23 35.21 0.198 777
 779 3 66 20.26 35.11 0.197 778
 780 3 66.11 20.33 35.4 0.093 779
 781 3 66.28 20.43 35.53 0.109 780
 782 3 66.53 20.52 35.61 0.087 781
 783 3 66.72 20.55 35.69 0.106 782
 784 3 66.86 20.57 35.66 0.119 783
 785 3 66.97 20.62 35.72 0.128 784
 786 3 67.09 20.75 35.85 0.143 785
 787 3 67.21 20.9 35.93 0.08 786
 788 3 67.35 20.94 35.93 0.093 787
 789 3 67.43 21.04 35.89 0.117 788
 790 3 67.52 21.11 35.83 0.122 789
 791 3 67.68 21.18 35.83 0.108 790
 792 3 67.76 21.25 35.89 0.08 791
 793 3 67.9 21.23 36.01 0.085 792
 794 3 68.12 21.25 36.03 0.087 793
 795 3 68.18 21.21 36.18 0.096 794
 796 3 68.26 21.26 36.29 0.081 795
 797 3 68.39 21.28 36.37 0.105 796
 798 3 68.51 21.3 36.47 0.141 797
 799 3 68.62 21.26 36.53 0.127 798
 800 3 68.78 21.31 36.53 0.000125 799
 801 3 66.11 20.47 34.85 0.155 779
 802 3 66.22 20.63 34.76 0.094 801
 803 3 66.41 20.67 34.75 0.095 802
 804 3 66.56 20.63 34.68 0.13 803
 805 3 66.69 20.64 34.64 0.194 804
 806 3 66.83 20.23 34.5 0.093 805
 807 3 66.86 20.09 34.4 0.085 806
 808 3 66.92 20.02 34.33 0.125 807
 809 3 66.92 19.84 34.28 0.153 808
 810 3 66.91 19.68 34.3 0.143 809
 811 3 67.05 19.57 34.29 0.095 810
 812 3 67.21 19.42 34.18 0.09 811
 813 3 66.94 20.69 34.65 0.192 805
 814 3 67.06 20.68 34.48 0.206 813
 815 3 67.25 20.63 34.5 0.123 814
 816 3 67.33 20.74 34.43 0.06 815
 817 3 65.49 20.52 35.47 0.173 778
 818 3 65.41 20.66 35.64 0.074 817
 819 3 65.23 20.74 35.65 0.062 818
 820 3 65.16 20.81 35.72 0.056 819
 821 3 64.61 19.1 34.71 0.099 769
 822 3 64.7 19.05 34.75 0.069 821
 823 3 64.89 19.03 34.78 0.08 822
 824 3 64.97 18.94 34.86 0.126 823
 825 3 65.03 18.85 34.93 0.159 824
 826 3 65.11 18.79 34.93 0.191 825
 827 3 65.28 18.79 34.79 0.085 826
 828 3 65.38 18.7 34.76 0.114 827
 829 3 65.49 18.65 34.75 0.145 828
 830 3 65.57 18.54 34.64 0.14 829
 831 3 65.62 18.32 34.54 0.137 830
 832 3 65.78 18.17 34.47 0.158 831
 833 3 65.82 17.94 34.4 0.143 832
 834 3 65.79 17.75 34.51 0.106 833
 835 3 65.75 17.6 34.58 0.076 834
 836 3 65.81 17.44 34.54 0.087 835
 837 3 65.91 17.32 34.4 0.065 836
 838 3 63.15 19.75 34.73 0.116 763
 839 3 63.25 19.82 34.86 0.091 838
 840 3 62.1 18.43 33 0.097 483
 841 3 62.24 18.44 32.98 0.107 840
 842 3 62.46 18.55 33 0.108 841
 843 3 62.11 18.57 32.04 0.368 481
 844 3 62.31 18.5 31.92 0.329 843
 845 3 62.5 18.42 31.83 0.309 844
 846 3 62.67 18.33 31.76 0.283 845
 847 3 62.84 18.33 31.7 0.266 846
 848 3 62.99 18.34 31.68 0.216 847
 849 3 63.09 18.23 31.65 0.239 848
 850 3 63.22 18.11 31.61 0.256 849
 851 3 63.32 17.98 31.56 0.241 850
 852 3 63.4 17.86 31.56 0.247 851
 853 3 63.5 17.67 31.52 0.231 852
 854 3 63.59 17.53 31.47 0.274 853
 855 3 63.72 17.51 31.38 0.347 854
 856 3 63.84 17.44 31.42 0.406 855
 857 3 63.89 17.26 31.31 0.391 856
 858 3 64.03 17.18 31.36 0.437 857
 859 3 64.17 17.07 31.36 0.468 858
 860 3 64.32 17.05 31.4 0.531 859
 861 3 64.54 17.08 31.36 0.536 860
 862 3 64.77 17.12 31.4 0.508 861
 863 3 64.9 17.09 31.33 0.479 862
 864 3 64.99 17.06 31.24 0.446 863
 865 3 65.18 17.08 31.17 0.34 864
 866 3 65.4 17.09 31.15 0.313 865
 867 3 65.62 17.14 31.15 0.286 866
 868 3 65.82 17.13 31.15 0.256 867
 869 3 65.96 17.11 31.13 0.271 868
 870 3 66.21 17.08 31.15 0.266 869
 871 3 66.42 17.01 31.18 0.252 870
 872 3 66.63 16.92 31.24 0.25 871
 873 3 66.81 16.86 31.38 0.309 872
 874 3 66.96 16.85 31.45 0.297 873
 875 3 67.07 16.73 31.47 0.291 874
 876 3 67.07 16.82 31.92 0.131 875
 877 3 67.17 16.77 32.08 0.153 876
 878 3 67.31 16.76 32.18 0.219 877
 879 3 67.43 16.75 32.3 0.207 878
 880 3 67.6 16.69 32.4 0.184 879
 881 3 67.82 16.62 32.47 0.232 880
 882 3 67.85 16.29 32.51 0.066 881
 883 3 67.91 16.15 32.58 0.057 882
 884 3 67.99 16.8 32.54 0.178 881
 885 3 68.15 17.07 32.47 0.123 884
 886 3 68.28 17.26 32.43 0.135 885
 887 3 68.37 17.33 32.4 0.17 886
 888 3 68.5 17.44 32.36 0.197 887
 889 3 68.56 17.53 32.48 0.263 888
 890 3 68.67 17.61 32.51 0.318 889
 891 3 68.65 17.78 32.64 0.388 890
 892 3 68.66 17.91 32.69 0.399 891
 893 3 68.85 18.09 32.62 0.337 892
 894 3 68.98 18.27 32.6 0.348 893
 895 3 69.03 18.43 32.61 0.335 894
 896 3 69.01 18.59 32.69 0.315 895
 897 3 69.08 18.75 32.68 0.3 896
 898 3 69.22 18.89 32.72 0.233 897
 899 3 69.31 19.05 32.75 0.177 898
 900 3 69.42 19.15 32.82 0.195 899
 901 3 69.43 19.33 32.82 0.225 900
 902 3 69.55 19.49 32.86 0.251 901
 903 3 69.52 19.69 32.9 0.247 902
 904 3 69.68 19.9 32.97 0.221 903
 905 3 69.76 20.02 33.03 0.265 904
 906 3 69.92 20.13 33.08 0.246 905
 907 3 69.89 20.31 33.32 0.223 906
 908 3 69.86 20.49 33.41 0.234 907
 909 3 69.94 20.63 33.5 0.229 908
 910 3 69.8 20.77 33.58 0.213 909
 911 3 69.76 20.86 33.68 0.217 910
 912 3 69.74 21.02 33.76 0.187 911
 913 3 69.6 21.12 33.86 0.2 912
 914 3 69.52 21.19 33.91 0.231 913
 915 3 69.53 21.46 33.91 0.203 914
 916 3 69.59 21.6 34.01 0.173 915
 917 3 69.45 21.76 34.18 0.221 916
 918 3 69.38 21.89 34.26 0.215 917
 919 3 69.41 22.1 34.39 0.228 918
 920 3 69.42 22.21 34.54 0.299 919
 921 3 69.48 22.35 34.62 0.324 920
 922 3 69.51 22.49 34.65 0.369 921
 923 3 69.54 22.55 34.76 0.403 922
 924 3 69.54 22.71 34.73 0.449 923
 925 3 69.78 22.95 34.77 0.356 924
 926 3 69.8 23.11 34.8 0.359 925
 927 3 69.96 23.38 34.69 0.319 926
 928 3 70.07 23.52 34.73 0.31 927
 929 3 70.19 23.58 34.87 0.26 928
 930 3 70.22 23.75 34.87 0.223 929
 931 3 70.3 23.82 35.01 0.207 930
 932 3 70.32 23.89 35.12 0.245 931
 933 3 70.57 24.03 35.23 0.209 932
 934 3 70.73 24.13 35.31 0.174 933
 935 3 70.82 24.2 35.37 0.226 934
 936 3 70.9 24.29 35.38 0.228 935
 937 3 71.15 24.15 35.61 0.176 936
 938 3 71.32 24.09 35.76 0.188 937
 939 3 71.48 24.11 35.8 0.217 938
 940 3 71.68 24.05 35.9 0.301 939
 941 3 71.79 24.1 35.94 0.358 940
 942 3 71.95 24.15 35.97 0.424 941
 943 3 72.06 24.19 35.91 0.509 942
 944 3 71.87 24.15 35.05 0.154 943
 945 3 71.81 24.04 34.87 0.132 944
 946 3 71.96 24.03 34.77 0.119 945
 947 3 71.93 24.1 34.41 0.09 946
 948 3 71.95 24.13 34.23 0.111 947
 949 3 72.04 24.19 34.06 0.105 948
 950 3 72.07 24.19 33.86 0.103 949
 951 3 72.04 24.13 33.65 0.105 950
 952 3 72.07 24.19 33.49 0.124 951
 953 3 72.12 24.29 33.37 0.136 952
 954 3 72.17 24.74 33.48 0.147 953
 955 3 72.2 24.88 33.55 0.086 954
 956 3 72.12 24.06 32.98 0.107 953
 957 3 72.13 23.94 32.81 0.132 956
 958 3 72.02 23.83 32.69 0.119 957
 959 3 71.94 23.78 32.48 0.087 958
 960 3 71.93 23.69 32.33 0.085 959
 961 3 71.94 23.54 32.23 0.083 960
 962 3 72.04 23.49 32.09 0.09 961
 963 3 72.19 23.44 32 0.127 962
 964 3 72.36 23.39 31.96 0.131 963
 965 3 72.42 23.36 31.87 0.115 964
 966 3 72.56 23.38 31.77 0.117 965
 967 3 72.75 23.28 31.71 0.102 966
 968 3 72.8 23.15 31.66 0.106 967
 969 3 72.86 23.03 31.57 0.08 968
 970 3 72.87 22.99 31.44 0.1 969
 971 3 72.98 22.92 31.28 0.084 970
 972 3 73.13 22.78 31.12 0.111 971
 973 3 73.24 22.68 31.03 0.115 972
 974 3 73.23 22.61 30.94 0.000125 973
 975 3 72.15 23.9 34.7 0.267 946
 976 3 72.32 23.84 34.72 0.306 975
 977 3 72.46 23.84 34.65 0.23 976
 978 3 72.58 23.75 34.61 0.144 977
 979 3 72.77 23.71 34.56 0.089 978
 980 3 72.91 23.74 34.54 0.07 979
 981 3 73.16 23.71 34.47 0.102 980
 982 3 73.32 23.68 34.48 0.073 981
 983 3 73.44 23.66 34.45 0.089 982
 984 3 73.58 23.68 34.41 0.092 983
 985 3 73.74 23.63 34.38 0.102 984
 986 3 73.85 23.6 34.41 0.114 985
 987 3 74.02 23.53 34.34 0.095 986
 988 3 74.13 23.57 34.36 0.126 987
 989 3 74.27 23.58 34.27 0.088 988
 990 3 74.41 23.67 34.23 0.097 989
 991 3 74.54 23.74 34.19 0.145 990
 992 3 74.68 23.81 34.19 0.159 991
 993 3 74.85 23.8 34.16 0.124 992
 994 3 75.02 23.89 34.19 0.087 993
 995 3 75.21 23.98 34.19 0.094 994
 996 3 75.37 24.02 34.27 0.088 995
 997 3 75.54 24.08 34.41 0.095 996
 998 3 75.68 24.11 34.48 0.107 997
 999 3 75.84 24.1 34.49 0.122 998
 1000 3 75.92 24.18 34.52 0.148 999
 1001 3 76.04 24.21 34.51 0.193 1000
 1002 3 76.15 24.18 34.54 0.193 1001
 1003 3 76.19 23.84 34.59 0.102 1002
 1004 3 76.16 23.73 34.59 0.094 1003
 1005 3 76.24 23.62 34.63 0.104 1004
 1006 3 76.44 23.56 34.52 0.12 1005
 1007 3 76.58 23.54 34.47 0.088 1006
 1008 3 76.69 23.49 34.38 0.099 1007
 1009 3 76.83 23.44 34.37 0.083 1008
 1010 3 76.97 23.34 34.31 0.105 1009
 1011 3 77.03 23.22 34.19 0.068 1010
 1012 3 77.09 23.09 34.11 0.113 1011
 1013 3 77.17 23 34.05 0.065 1012
 1014 3 77.28 22.98 34.05 0.078 1013
 1015 3 77.35 22.79 33.98 0.107 1014
 1016 3 77.35 22.66 33.91 0.074 1015
 1017 3 72.21 24.24 36.3 0.437 943
 1018 3 72.46 23.8 35.83 0.126 1017
 1019 3 72.46 23.73 35.74 0.159 1018
 1020 3 72.35 23.68 35.61 0.089 1019
 1021 3 72.43 23.59 35.54 0.116 1020
 1022 3 72.47 23.48 35.51 0.059 1021
 1023 3 72.64 23.73 35.66 0.084 1019
 1024 3 72.82 23.74 35.61 0.095 1023
 1025 3 73.02 23.64 35.48 0.224 1024
 1026 3 73.11 23.65 35.4 0.219 1025
 1027 3 73.33 23.86 35.47 0.137 1026
 1028 3 73.55 23.82 35.52 0.092 1027
 1029 3 73.69 23.75 35.61 0.119 1028
 1030 3 73.83 23.78 35.67 0.085 1029
 1031 3 74 23.82 35.73 0.087 1030
 1032 3 74.11 23.82 35.84 0.094 1031
 1033 3 74.27 23.78 35.97 0.144 1032
 1034 3 74.39 23.79 36.01 0.116 1033
 1035 3 74.63 23.81 36.04 0.118 1034
 1036 3 74.77 23.84 36.08 0.157 1035
 1037 3 74.88 23.84 36.16 0.17 1036
 1038 3 74.93 23.75 36.29 0.178 1037
 1039 3 74.96 23.62 36.4 0.227 1038
 1040 3 74.97 23.5 36.38 0.274 1039
 1041 3 75.1 23.39 36.48 0.131 1040
 1042 3 75.11 23.14 36.47 0.082 1041
 1043 3 75.15 22.98 36.41 0.054 1042
 1044 3 74.94 23.41 36.19 0.133 1040
 1045 3 74.89 23.28 35.8 0.113 1044
 1046 3 75.01 23.19 35.66 0.153 1045
 1047 3 75.31 23.01 35.63 0.082 1046
 1048 3 75.34 22.89 35.63 0.115 1047
 1049 3 75.49 22.85 35.61 0.118 1048
 1050 3 75.68 22.79 35.56 0.084 1049
 1051 3 75.85 22.67 35.45 0.082 1050
 1052 3 76.01 22.64 35.44 0.117 1051
 1053 3 76.16 22.53 35.44 0.158 1052
 1054 3 76.21 22.46 35.33 0.147 1053
 1055 3 76.13 22.21 35.19 0.1 1054
 1056 3 76.08 22.09 35.09 0.078 1055
 1057 3 76.43 22.58 35.37 0.018 1054
 1058 3 76.54 22.63 35.41 0.074 1057
 1059 3 76.68 22.74 35.59 0.083 1058
 1060 3 76.76 22.81 35.65 0.091 1059
 1061 3 76.84 22.79 35.73 0.097 1060
 1062 3 77.01 22.82 35.81 0.132 1061
 1063 3 77.19 22.93 35.83 0.132 1062
 1064 3 77.28 23 35.77 0.063 1063
 1065 3 74.78 23.34 35.52 0.065 1046
 1066 3 74.7 23.27 35.41 0.127 1065
 1067 3 74.61 23.17 35.31 0.138 1066
 1068 3 74.53 23 35.24 0.065 1067
 1069 3 74.92 23.35 36.09 0.133 1044
 1070 3 74.93 23.85 36.86 0.089 1069
 1071 3 74.95 23.89 37.05 0.116 1070
 1072 3 72.31 24.41 36.48 0.373 1017
 1073 3 72.37 24.59 36.74 0.302 1072
 1074 3 72.27 24.74 37.05 0.183 1073
 1075 3 72.36 24.75 37.12 0.178 1074
 1076 3 72.37 24.86 37.17 0.134 1075
 1077 3 72.38 24.96 37.3 0.164 1076
 1078 3 72.38 25.11 37.37 0.222 1077
 1079 3 72.69 25.04 37.38 0.11 1078
 1080 3 72.82 24.99 37.37 0.062 1079
 1081 3 72.96 25.1 37.37 0.069 1080
 1082 3 73.05 25.17 37.34 0.048 1081
 1083 3 73.19 25.19 37.38 0.075 1082
 1084 3 72.11 25.26 37.52 0.165 1078
 1085 3 71.99 25.33 37.66 0.148 1084
 1086 3 71.82 25.4 37.79 0.172 1085
 1087 3 71.7 25.44 37.87 0.169 1086
 1088 3 71.57 25.5 37.94 0.194 1087
 1089 3 71.39 25.57 37.95 0.214 1088
 1090 3 71.39 25.69 38.05 0.259 1089
 1091 3 71.17 25.76 38.27 0.155 1090
 1092 3 71.12 25.83 38.36 0.148 1091
 1093 3 71.02 25.9 38.48 0.159 1092
 1094 3 70.92 25.93 38.54 0.21 1093
 1095 3 71.17 26.01 38.87 0.084 1094
 1096 3 71.24 26.01 38.97 0.086 1095
 1097 3 71.22 26.13 39.19 0.121 1096
 1098 3 71.25 26.17 39.34 0.105 1097
 1099 3 71.28 26.2 39.48 0.085 1098
 1100 3 71.28 26.29 39.59 0.148 1099
 1101 3 71.04 26.45 39.47 0.08 1100
 1102 3 70.87 26.47 39.52 0.048 1101
 1103 3 70.76 26.59 39.56 0.106 1102
 1104 3 70.71 26.67 39.62 0.105 1103
 1105 3 71.42 26.32 39.8 0.214 1100
 1106 3 71.6 26.39 39.91 0.192 1105
 1107 3 71.85 26.44 40.05 0.151 1106
 1108 3 72.04 26.44 40.17 0.124 1107
 1109 3 72.15 26.4 40.33 0.111 1108
 1110 3 72.15 26.45 40.51 0.146 1109
 1111 3 72.21 26.44 40.63 0.192 1110
 1112 3 72.21 26.42 40.77 0.209 1111
 1113 3 72.55 26.02 40.88 0.116 1112
 1114 3 72.67 25.84 40.94 0.151 1113
 1115 3 72.7 25.75 41.02 0.169 1114
 1116 3 72.64 25.52 41.16 0.136 1115
 1117 3 72.51 25.45 41.23 0.041 1116
 1118 3 72.19 26.72 40.99 0.101 1112
 1119 3 72.32 26.72 41.15 0.084 1118
 1120 3 72.32 26.72 41.38 0.152 1119
 1121 3 72.18 26.85 41.56 0.111 1120
 1122 3 72.11 26.94 41.59 0.134 1121
 1123 3 71.86 26.97 41.59 0.097 1122
 1124 3 71.72 27.03 41.59 0.116 1123
 1125 3 71.65 27.16 41.59 0.113 1124
 1126 3 71.56 27.37 41.55 0.127 1125
 1127 3 71.42 27.39 41.65 0.141 1126
 1128 3 72.37 27.02 41.69 0.131 1122
 1129 3 72.5 27.02 41.72 0.098 1128
 1130 3 72.7 26.95 41.77 0.118 1129
 1131 3 72.84 26.88 41.83 0.113 1130
 1132 3 72.96 26.87 41.84 0.033 1131
 1133 3 71.08 26.11 39.74 0.045 1105
 1134 3 71 26.02 39.73 0.073 1133
 1135 3 70.92 26.13 38.58 0.109 1094
 1136 3 70.48 25.82 38.3 0.087 1135
 1137 3 70.32 25.85 38.29 0.074 1136
 1138 3 70.03 25.88 38.41 0.128 1137
 1139 3 69.86 25.99 38.48 0.115 1138
 1140 3 69.67 26.03 38.55 0.123 1139
 1141 3 69.49 26.1 38.67 0.128 1140
 1142 3 69.36 26.12 38.84 0.151 1141
 1143 3 69.31 26.26 39.08 0.108 1142
 1144 3 69.28 26.28 39.22 0.105 1143
 1145 3 69.27 26.24 39.33 0.131 1144
 1146 3 70.89 26.24 38.58 0.142 1135
 1147 3 70.84 26.33 38.58 0.156 1146
 1148 3 71.04 26.54 38.47 0.082 1147
 1149 3 70.55 26.41 38.69 0.153 1147
 1150 3 70.37 26.46 38.77 0.128 1149
 1151 3 70.24 26.5 38.84 0.119 1150
 1152 3 70.07 26.56 38.91 0.127 1151
 1153 3 69.91 26.56 38.87 0.156 1152
 1154 3 69.79 26.56 38.84 0.12 1153
 1155 3 69.6 26.44 38.81 0.079 1154
 1156 3 69.46 26.46 38.79 0.079 1155
 1157 3 69.37 26.53 38.8 0.118 1156
 1158 3 69.18 26.54 38.83 0.115 1157
 1159 3 69.01 26.56 38.9 0.072 1158
 1160 3 68.85 26.59 38.94 0.061 1159
 1161 3 68.63 26.58 38.98 0.07 1160
 1162 3 68.52 26.62 39.02 0.056 1161
 1163 3 68.24 26.62 39.05 0.133 1162
 1164 3 68.13 26.61 39.09 0.17 1163
 1165 3 68.01 26.61 39.09 0.19 1164
 1166 3 67.92 26.93 39.05 0.109 1165
 1167 3 67.78 27.05 39.12 0.089 1166
 1168 3 67.62 27.1 39.08 0.072 1167
 1169 3 67.45 27.15 39.02 0.083 1168
 1170 3 67.28 27.17 39.02 0.089 1169
 1171 3 67.07 27.28 39.23 0.056 1170
 1172 3 66.98 27.37 39.31 0.086 1171
 1173 3 66.85 27.46 39.34 0.124 1172
 1174 3 66.8 27.59 39.67 0.078 1173
 1175 3 66.75 27.69 39.73 0.077 1174
 1176 3 66.67 27.78 39.87 0.073 1175
 1177 3 66.58 27.84 39.94 0.083 1176
 1178 3 66.48 27.93 39.99 0.094 1177
 1179 3 66.35 28.08 40.05 0.099 1178
 1180 3 67.89 26.34 39.12 0.065 1165
 1181 3 67.83 26.14 39.17 0.098 1180
 1182 3 67.97 25.98 39.29 0.075 1181
 1183 3 68.17 26 39.3 0.116 1182
 1184 3 68.31 26.03 39.31 0.077 1183
 1185 3 71.7 25.87 37.77 0.092 1090
 1186 3 71.78 25.99 37.77 0.109 1185
 1187 3 71.86 26.08 37.69 0.097 1186
 1188 3 71.92 26.24 37.66 0.091 1187
 1189 3 71.95 26.35 37.59 0.065 1188
 1190 3 72.07 26.42 37.69 0.119 1189
 1191 3 72.18 26.54 37.65 0.121 1190
 1192 3 70.72 24.6 35.34 0.175 936
 1193 3 70.69 24.78 35.4 0.158 1192
 1194 3 70.6 24.96 35.51 0.168 1193
 1195 3 70.57 25.14 35.54 0.185 1194
 1196 3 70.49 25.35 35.49 0.141 1195
 1197 3 70.37 25.53 35.52 0.172 1196
 1198 3 70.29 25.66 35.58 0.12 1197
 1199 3 70.25 25.75 35.54 0.16 1198
 1200 3 70.31 25.87 35.56 0.113 1199
 1201 3 70.17 26.04 35.63 0.163 1200
 1202 3 70.22 26.19 35.69 0.161 1201
 1203 3 70.3 26.34 35.72 0.136 1202
 1204 3 70.3 26.51 35.79 0.136 1203
 1205 3 70.38 26.69 35.87 0.117 1204
 1206 3 70.43 26.82 35.91 0.122 1205
 1207 3 70.51 26.98 35.98 0.145 1206
 1208 3 70.56 27.07 36.09 0.197 1207
 1209 3 70.78 27.17 36.16 0.19 1208
 1210 3 70.98 27.36 36.19 0.242 1209
 1211 3 71.06 27.45 36.19 0.292 1210
 1212 3 71.11 27.61 36.16 0.333 1211
 1213 3 71.21 27.77 36.2 0.341 1212
 1214 3 71.3 27.91 36.27 0.268 1213
 1215 3 71.4 28.05 36.22 0.234 1214
 1216 3 71.74 28.31 36.02 0.155 1215
 1217 3 71.93 28.42 36.05 0.219 1216
 1218 3 72.01 28.6 36.05 0.222 1217
 1219 3 72.11 28.74 36.05 0.241 1218
 1220 3 72.28 28.89 36.06 0.263 1219
 1221 3 72.39 29.02 36.05 0.285 1220
 1222 3 72.55 29.14 35.97 0.299 1221
 1223 3 72.68 29.25 35.97 0.297 1222
 1224 3 72.52 29.14 35.38 0.101 1223
 1225 3 72.46 29.18 35.27 0.000125 1224
 1226 3 72.72 29.39 36.01 0.226 1223
 1227 3 72.75 29.49 35.94 0.244 1226
 1228 3 72.57 29.75 35.91 0.089 1227
 1229 3 72.52 29.86 35.83 0.04 1228
 1230 3 72.59 29.96 35.83 0.096 1229
 1231 3 72.65 30.02 35.77 0.117 1230
 1232 3 72.78 30.12 35.61 0.111 1231
 1233 3 72.84 30.19 35.48 0.094 1232
 1234 3 72.76 30.26 35.34 0.147 1233
 1235 3 72.96 29.58 36.02 0.153 1227
 1236 3 73.1 29.69 36.02 0.129 1235
 1237 3 73.23 29.67 35.98 0.15 1236
 1238 3 73.27 29.61 35.92 0.211 1237
 1239 3 73.48 29.7 35.86 0.161 1238
 1240 3 73.63 29.75 35.81 0.137 1239
 1241 3 73.77 29.73 35.73 0.111 1240
 1242 3 73.87 29.66 35.59 0.105 1241
 1243 3 73.93 29.6 35.48 0.123 1242
 1244 3 73.96 29.58 35.37 0.248 1243
 1245 3 73.72 29.4 35.27 0.109 1244
 1246 3 73.61 29.38 35.19 0.112 1245
 1247 3 73.38 29.29 35.16 0.084 1246
 1248 3 73.32 29.2 35.12 0.162 1247
 1249 3 73.08 29.15 35.12 0.084 1248
 1250 3 72.97 29.12 35.16 0.102 1249
 1251 3 72.82 29.12 35.09 0.084 1250
 1252 3 72.69 29.16 35.02 0.103 1251
 1253 3 72.55 29.2 34.97 0.143 1252
 1254 3 72.41 29.16 34.98 0.135 1253
 1255 3 72.19 29.03 35.02 0.081 1254
 1256 3 72.03 29.03 35.02 0.089 1255
 1257 3 71.9 29.04 35.05 0.079 1256
 1258 3 71.78 29.15 35.12 0.11 1257
 1259 3 71.63 29.18 35.16 0.119 1258
 1260 3 71.55 29.28 35.22 0.154 1259
 1261 3 71.36 29.16 35.22 0.072 1260
 1262 3 71.24 29.05 35.26 0.079 1261
 1263 3 71.11 29.06 35.19 0.096 1262
 1264 3 74.21 29.6 35.38 0.101 1244
 1265 3 74.3 29.52 35.37 0.183 1264
 1266 3 74.38 29.45 35.31 0.204 1265
 1267 3 74.35 29.49 35.12 0.111 1266
 1268 3 74.41 29.49 35.02 0.105 1267
 1269 3 74.52 29.45 34.91 0.108 1268
 1270 3 74.64 29.43 34.83 0.134 1269
 1271 3 74.41 29.13 35.51 0.045 1266
 1272 3 74.36 29.09 35.62 0.092 1271
 1273 3 74.26 28.98 35.62 0.113 1272
 1274 3 74.08 28.94 35.55 0.105 1273
 1275 3 73.95 28.87 35.45 0.09 1274
 1276 3 70.34 27.3 36.04 0.105 1208
 1277 3 70.15 27.43 35.94 0.162 1276
 1278 3 69.95 27.41 35.84 0.126 1277
 1279 3 68.82 22.39 34.72 0.129 924
 1280 3 68.63 22.42 34.73 0.134 1279
 1281 3 68.4 22.49 34.68 0.07 1280
 1282 3 68.31 22.62 34.69 0.092 1281
 1283 3 68.18 22.76 34.76 0.133 1282
 1284 3 68.09 22.91 34.89 0.089 1283
 1285 3 68.06 23 35.04 0.095 1284
 1286 3 67.95 23 35.16 0.085 1285
 1287 3 67.86 22.93 35.18 0.162 1286
 1288 3 67.84 22.95 35.33 0.181 1287
 1289 3 67.6 22.78 35.18 0.102 1288
 1290 3 67.54 22.74 35.26 0.069 1289
 1291 3 67.49 22.65 35.32 0.055 1290
 1292 3 67.41 22.54 35.33 0.056 1291
 1293 3 67.29 22.54 35.3 0.091 1292
 1294 3 67.19 22.28 35.23 0.073 1293
 1295 3 67.1 22.18 35.22 0.076 1294
 1296 3 67 22.12 35.08 0.09 1295
 1297 3 67.02 22 35.01 0.129 1296
 1298 3 66.99 21.94 34.91 0.11 1297
 1299 3 66.88 21.84 34.79 0.084 1298
 1300 3 66.77 21.8 34.68 0.101 1299
 1301 3 66.58 21.72 34.51 0.093 1300
 1302 3 66.45 21.72 34.51 0.153 1301
 1303 3 66.31 21.74 34.43 0.144 1302
 1304 3 66.22 21.83 34.39 0.065 1303
 1305 3 68.03 23.11 35.53 0.12 1288
 1306 3 68.14 23.18 35.61 0.13 1305
 1307 3 68.2 23.24 35.73 0.15 1306
 1308 3 68.16 23.33 35.79 0.144 1307
 1309 3 68.31 23.15 36.01 0.071 1308
 1310 3 68.4 23.15 36.18 0.135 1309
 1311 3 68.53 23.21 36.29 0.128 1310
 1312 3 68.14 23.45 35.83 0.089 1308
 1313 3 68.02 23.52 35.97 0.112 1312
 1314 3 67.86 23.61 36.07 0.134 1313
 1315 3 67.77 23.75 36.21 0.122 1314
 1316 3 67.79 23.91 36.41 0.112 1315
 1317 3 67.82 24.04 36.52 0.14 1316
 1318 3 67.85 24.21 36.69 0.171 1317
 1319 3 67.92 24.36 36.91 0.135 1318
 1320 3 68.08 24.48 37.08 0.091 1319
 1321 3 68.17 24.62 37.16 0.092 1320
 1322 3 68.23 24.69 37.26 0.087 1321
 1323 3 68.27 24.71 37.51 0.1 1322
 1324 3 68.22 24.72 37.67 0.149 1323
 1325 3 68.12 24.55 37.87 0.208 1324
 1326 3 68.08 24.55 37.99 0.244 1325
 1327 3 68.09 24.66 38.16 0.181 1326
 1328 3 67.95 24.66 38.23 0.098 1327
 1329 3 67.92 24.75 38.3 0.097 1328
 1330 3 67.86 24.84 38.37 0.000125 1329
 1331 3 70.06 20.5 33.79 0.075 909
 1332 3 70.08 20.41 33.87 0.039 1331
 1333 3 69.58 18.99 33.08 0.126 900
 1334 3 67.24 16.55 31.29 0.279 875
 1335 3 67.36 16.38 31.31 0.281 1334
 1336 3 67.47 16.22 31.2 0.25 1335
 1337 3 67.58 16.01 31.08 0.21 1336
 1338 3 67.62 15.88 31.01 0.23 1337
 1339 3 67.62 15.75 30.95 0.294 1338
 1340 3 67.65 15.68 30.86 0.379 1339
 1341 3 67.71 15.59 30.76 0.385 1340
 1342 3 68.13 15.45 30.79 0.263 1341
 1343 3 68.35 15.39 30.74 0.22 1342
 1344 3 68.48 15.35 30.65 0.229 1343
 1345 3 68.59 15.24 30.58 0.226 1344
 1346 3 68.74 15.2 30.52 0.254 1345
 1347 3 68.91 15.12 30.49 0.286 1346
 1348 3 69.14 15.13 30.49 0.32 1347
 1349 3 69.28 15.14 30.51 0.333 1348
 1350 3 69.46 15.09 30.52 0.369 1349
 1351 3 69.73 15.72 30.63 0.148 1350
 1352 3 69.78 15.86 30.74 0.127 1351
 1353 3 69.89 16.07 30.77 0.105 1352
 1354 3 69.99 16.26 30.77 0.152 1353
 1355 3 70.11 16.36 30.79 0.121 1354
 1356 3 70.19 16.45 30.81 0.159 1355
 1357 3 70.35 16.62 30.77 0.186 1356
 1358 3 70.49 16.61 30.81 0.15 1357
 1359 3 70.69 16.61 30.83 0.09 1358
 1360 3 70.93 16.68 30.81 0.111 1359
 1361 3 71.07 16.7 30.76 0.091 1360
 1362 3 71.21 16.72 30.7 0.072 1361
 1363 3 71.33 16.69 30.68 0.087 1362
 1364 3 71.46 16.63 30.65 0.102 1363
 1365 3 71.6 16.61 30.59 0.141 1364
 1366 3 71.72 16.62 30.54 0.162 1365
 1367 3 71.85 16.7 30.52 0.198 1366
 1368 3 71.9 17.02 30.63 0.065 1367
 1369 3 71.99 16.44 30.33 0.108 1367
 1370 3 72.13 16.37 30.24 0.151 1369
 1371 3 72.24 16.35 30.15 0.174 1370
 1372 3 72.41 16.54 30.17 0.136 1371
 1373 3 72.6 16.59 30.15 0.156 1372
 1374 3 72.86 16.62 30.13 0.101 1373
 1375 3 73.08 16.62 30.08 0.096 1374
 1376 3 73.27 16.67 30.08 0.064 1375
 1377 3 73.38 16.71 30.08 0.124 1376
 1378 3 73.49 16.65 30.01 0.115 1377
 1379 3 73.66 16.72 30.04 0.089 1378
 1380 3 73.81 16.77 30.04 0.102 1379
 1381 3 73.97 16.74 30.08 0.087 1380
 1382 3 74.16 16.68 30.09 0.129 1381
 1383 3 74.3 16.67 30.09 0.131 1382
 1384 3 74.41 16.63 29.97 0.092 1383
 1385 3 74.57 16.56 29.92 0.144 1384
 1386 3 74.71 16.49 29.79 0.122 1385
 1387 3 74.86 16.48 29.74 0.11 1386
 1388 3 75.03 16.42 29.63 0.086 1387
 1389 3 75.27 16.4 29.59 0.096 1388
 1390 3 75.41 16.32 29.65 0.127 1389
 1391 3 75.45 16.2 29.72 0.149 1390
 1392 3 75.56 16.09 29.58 0.219 1391
 1393 3 75.38 15.59 29.56 0.208 1392
 1394 3 75.24 15.48 29.54 0.209 1393
 1395 3 74.87 15.5 29.49 0.125 1394
 1396 3 74.71 15.38 29.43 0.124 1395
 1397 3 74.55 15.35 29.33 0.161 1396
 1398 3 74.43 15.33 29.27 0.226 1397
 1399 3 74.23 15.32 29.31 0.34 1398
 1400 3 74.05 15.25 29.38 0.206 1399
 1401 3 73.74 15.22 29.36 0.09 1400
 1402 3 73.6 15.3 29.43 0.08 1401
 1403 3 73.46 15.36 29.52 0.081 1402
 1404 3 74.01 15.73 29.2 0.167 1399
 1405 3 75.77 16.35 29.49 0.174 1392
 1406 3 75.95 16.14 29.42 0.121 1405
 1407 3 75.68 16.32 29.9 0.121 1391
 1408 3 75.88 16.5 29.92 0.096 1407
 1409 3 75.96 16.51 29.83 0.128 1408
 1410 3 75.99 16.39 29.84 0.175 1409
 1411 3 72.23 16.04 30.06 0.081 1371
 1412 3 72.2 15.9 29.93 0.117 1411
 1413 3 72.31 15.82 29.93 0.145 1412
 1414 3 72.53 15.71 29.86 0.093 1413
 1415 3 72.65 15.6 29.83 0.082 1414
 1416 3 72.79 15.49 29.79 0.114 1415
 1417 3 72.88 15.45 29.7 0.108 1416
 1418 3 69.58 14.66 30.52 0.326 1350
 1419 3 69.67 14.5 30.47 0.293 1418
 1420 3 69.81 14.34 30.43 0.265 1419
 1421 3 69.9 14.19 30.38 0.251 1420
 1422 3 70.02 14.09 30.36 0.27 1421
 1423 3 70.19 14.08 30.31 0.284 1422
 1424 3 70.35 14.06 30.22 0.21 1423
 1425 3 70.6 14.05 30.13 0.187 1424
 1426 3 70.77 14.03 30.11 0.193 1425
 1427 3 70.96 14.04 30.11 0.218 1426
 1428 3 71.18 14.01 30.11 0.213 1427
 1429 3 71.37 13.94 30.04 0.221 1428
 1430 3 71.51 13.86 30.02 0.226 1429
 1431 3 71.68 13.79 29.99 0.237 1430
 1432 3 71.79 13.76 30.02 0.287 1431
 1433 3 71.91 13.65 30.02 0.311 1432
 1434 3 72.06 13.47 29.97 0.309 1433
 1435 3 72.22 13.46 30.02 0.29 1434
 1436 3 72.36 13.43 30.01 0.313 1435
 1437 3 72.47 13.32 30.04 0.324 1436
 1438 3 72.55 13.21 30.06 0.324 1437
 1439 3 72.59 13.04 30.11 0.383 1438
 1440 3 72.65 12.93 30.15 0.369 1439
 1441 3 72.93 13.11 30.09 0.268 1440
 1442 3 73.13 13.2 30.04 0.189 1441
 1443 3 73.29 13.11 29.95 0.21 1442
 1444 3 73.4 13 29.93 0.262 1443
 1445 3 73.53 13 29.84 0.328 1444
 1446 3 73.64 12.93 29.74 0.401 1445
 1447 3 73.73 12.81 29.74 0.471 1446
 1448 3 73.82 12.77 29.58 0.544 1447
 1449 3 73.96 12.71 29.61 0.612 1448
 1450 3 74.04 12.59 29.59 0.66 1449
 1451 3 74.16 12.56 29.52 0.718 1450
 1452 3 74.13 12.3 29.7 0.702 1451
 1453 3 74.3 12.38 29.63 0.792 1452
 1454 3 74.54 12.48 29.7 0.782 1453
 1455 3 74.68 12.53 29.58 0.839 1454
 1456 3 74.9 12.74 29.43 0.786 1455
 1457 3 75.09 12.82 29.36 0.774 1456
 1458 3 75.26 12.84 29.29 0.778 1457
 1459 3 75.5 12.94 29.34 0.718 1458
 1460 3 75.75 13.2 29.24 0.579 1459
 1461 3 75.81 13.08 29.11 0.356 1460
 1462 3 75.95 13.16 28.93 0.268 1461
 1463 3 76.2 12.95 28.83 0.2 1462
 1464 3 76.29 12.95 28.77 0.204 1463
 1465 3 76.42 12.96 28.61 0.233 1464
 1466 3 76.57 12.93 28.61 0.259 1465
 1467 3 76.75 12.88 28.63 0.273 1466
 1468 3 76.9 12.95 28.63 0.304 1467
 1469 3 77.04 12.97 28.7 0.296 1468
 1470 3 77.26 12.96 28.65 0.305 1469
 1471 3 77.42 12.98 28.7 0.324 1470
 1472 3 77.56 12.89 28.7 0.35 1471
 1473 3 77.64 12.81 28.63 0.381 1472
 1474 3 77.32 12.39 28.56 0.11 1473
 1475 3 77.16 12.31 28.47 0.084 1474
 1476 3 76.94 12.22 28.42 0.095 1475
 1477 3 76.85 12.18 28.26 0.1 1476
 1478 3 76.86 12.04 28.13 0.127 1477
 1479 3 76.8 11.87 28.02 0.117 1478
 1480 3 76.78 11.71 27.99 0.116 1479
 1481 3 76.79 11.62 27.88 0.175 1480
 1482 3 76.81 11.51 27.84 0.182 1481
 1483 3 77.01 11.52 27.56 0.104 1482
 1484 3 77.18 11.49 27.42 0.12 1483
 1485 3 77.21 11.47 27.31 0.137 1484
 1486 3 77.23 11.47 27.13 0.104 1485
 1487 3 77.18 11.47 26.97 0.096 1486
 1488 3 77.1 11.4 26.81 0.101 1487
 1489 3 77.09 11.25 26.72 0.064 1488
 1490 3 77.23 11.24 26.58 0.096 1489
 1491 3 77.4 11.23 26.54 0.08 1490
 1492 3 77.54 11.23 26.65 0.103 1491
 1493 3 77.65 11.25 26.72 0.056 1492
 1494 3 77.79 12.86 28.67 0.373 1473
 1495 3 77.92 12.9 28.65 0.389 1494
 1496 3 78.04 12.87 28.65 0.374 1495
 1497 3 78.18 12.82 28.99 0.109 1496
 1498 3 78.31 12.84 29.31 0.092 1497
 1499 3 78.4 12.85 29.47 0.133 1498
 1500 3 78.5 12.89 29.54 0.203 1499
 1501 3 78.79 12.81 29.36 0.116 1500
 1502 3 78.89 12.75 29.33 0.109 1501
 1503 3 79.01 12.7 29.24 0.111 1502
 1504 3 79.16 12.67 29.13 0.097 1503
 1505 3 79.35 12.61 29.11 0.075 1504
 1506 3 79.41 12.51 29.04 0.116 1505
 1507 3 79.46 12.4 29.04 0.102 1506
 1508 3 79.46 12.25 29.04 0.108 1507
 1509 3 79.5 12.15 29.02 0.101 1508
 1510 3 78.5 13.03 29.68 0.189 1500
 1511 3 78.6 13.14 29.74 0.156 1510
 1512 3 78.7 13.47 29.86 0.11 1511
 1513 3 78.8 13.6 29.93 0.118 1512
 1514 3 78.86 13.64 30.06 0.086 1513
 1515 3 78.94 13.68 30.13 0.101 1514
 1516 3 79.05 13.64 30.31 0.13 1515
 1517 3 79.22 13.65 30.42 0.088 1516
 1518 3 79.29 13.72 30.58 0.12 1517
 1519 3 79.32 13.75 30.68 0.174 1518
 1520 3 79.4 13.9 30.81 0.147 1519
 1521 3 79.29 14.09 30.97 0.094 1520
 1522 3 79.32 14.14 31.13 0.1 1521
 1523 3 79.31 14.2 31.27 0.123 1522
 1524 3 79.32 14.42 31.24 0.179 1523
 1525 3 79.32 14.54 31.22 0.219 1524
 1526 3 79.36 14.67 31.22 0.235 1525
 1527 3 79.08 14.81 31.18 0.088 1526
 1528 3 79.05 14.92 31.15 0.035 1527
 1529 3 79.56 14.74 31.31 0.227 1526
 1530 3 79.71 14.74 31.43 0.237 1529
 1531 3 79.72 14.74 31.56 0.147 1530
 1532 3 79.81 14.76 31.52 0.000125 1531
 1533 3 78.15 13.07 28.22 0.282 1496
 1534 3 78.25 13.06 28.11 0.325 1533
 1535 3 78.28 12.93 27.99 0.315 1534
 1536 3 78.31 12.88 27.72 0.295 1535
 1537 3 78.37 12.85 27.56 0.269 1536
 1538 3 78.53 12.9 27.43 0.213 1537
 1539 3 78.6 12.88 27.15 0.236 1538
 1540 3 78.64 12.83 26.95 0.281 1539
 1541 3 78.73 12.76 26.84 0.314 1540
 1542 3 78.8 12.68 26.72 0.3 1541
 1543 3 78.71 12.58 26.47 0.276 1542
 1544 3 78.74 12.5 26.36 0.268 1543
 1545 3 78.79 12.41 26.2 0.298 1544
 1546 3 78.82 12.3 26.06 0.336 1545
 1547 3 78.83 12.19 25.95 0.319 1546
 1548 3 78.87 12.13 25.86 0.366 1547
 1549 3 78.8 12.01 25.76 0.385 1548
 1550 3 78.83 12 25.59 0.406 1549
 1551 3 78.87 11.82 25.49 0.373 1550
 1552 3 78.97 11.84 25.43 0.376 1551
 1553 3 78.72 11.78 25.27 0.415 1552
 1554 3 78.7 11.83 25.15 0.413 1553
 1555 3 78.85 11.56 25.17 0.474 1554
 1556 3 78.88 11.51 25.08 0.454 1555
 1557 3 78.58 11.09 25.36 0.141 1556
 1558 3 78.44 11.11 25.38 0.103 1557
 1559 3 78.3 11.13 25.42 0.06 1558
 1560 3 78.23 11.22 25.52 0.049 1559
 1561 3 78.06 11.23 25.61 0.083 1560
 1562 3 77.86 11.14 25.58 0.116 1561
 1563 3 77.85 11.04 25.54 0.08 1562
 1564 3 78.92 11.59 24.9 0.321 1556
 1565 3 79.04 11.61 24.63 0.321 1564
 1566 3 78.76 11.57 24.29 0.237 1565
 1567 3 78.79 11.5 24.15 0.265 1566
 1568 3 78.74 11.41 24.04 0.284 1567
 1569 3 78.84 11.3 23.97 0.349 1568
 1570 3 78.98 11.24 23.88 0.382 1569
 1571 3 78.99 11.11 23.77 0.408 1570
 1572 3 79.05 11.01 23.72 0.41 1571
 1573 3 79.16 10.85 23.68 0.37 1572
 1574 3 79.22 10.75 23.63 0.32 1573
 1575 3 79.42 10.58 23.63 0.27 1574
 1576 3 79.62 10.41 23.54 0.244 1575
 1577 3 79.73 10.27 23.47 0.265 1576
 1578 3 79.88 10.16 23.45 0.25 1577
 1579 3 80.07 10.05 23.45 0.23 1578
 1580 3 80.26 9.86 23.51 0.196 1579
 1581 3 80.37 9.77 23.45 0.238 1580
 1582 3 80.55 9.64 23.7 0.121 1581
 1583 3 80.61 9.55 23.76 0.138 1582
 1584 3 80.72 9.45 23.83 0.152 1583
 1585 3 80.86 9.34 23.93 0.15 1584
 1586 3 81 9.22 24.06 0.178 1585
 1587 3 81.11 9.18 24.15 0.255 1586
 1588 3 81.26 8.97 24.2 0.268 1587
 1589 3 81.51 9.14 24.29 0.164 1588
 1590 3 81.67 9.1 24.47 0.156 1589
 1591 3 81.81 9.11 24.52 0.165 1590
 1592 3 82.02 9.22 24.61 0.179 1591
 1593 3 82.18 9.11 24.7 0.221 1592
 1594 3 82.31 9.02 24.76 0.277 1593
 1595 3 82.45 9.01 24.79 0.339 1594
 1596 3 82.59 9.04 24.83 0.453 1595
 1597 3 82.73 9.03 24.92 0.52 1596
 1598 3 82.87 9.03 24.95 0.541 1597
 1599 3 83 8.95 25.08 0.509 1598
 1600 3 83.11 8.91 25.15 0.478 1599
 1601 3 83.23 8.87 25.15 0.372 1600
 1602 3 83.39 8.76 25.02 0.318 1601
 1603 3 83.6 8.64 24.92 0.264 1602
 1604 3 83.76 8.64 24.81 0.276 1603
 1605 3 83.89 8.67 24.74 0.268 1604
 1606 3 84.04 8.72 24.7 0.241 1605
 1607 3 84.2 8.78 24.74 0.196 1606
 1608 3 84.39 8.78 24.74 0.194 1607
 1609 3 84.53 8.77 24.7 0.189 1608
 1610 3 84.67 8.78 24.67 0.185 1609
 1611 3 84.81 8.74 24.65 0.149 1610
 1612 3 84.99 8.66 24.65 0.198 1611
 1613 3 85.1 8.67 24.7 0.235 1612
 1614 3 85.26 8.62 24.52 0.159 1613
 1615 3 85.46 8.58 24.45 0.186 1614
 1616 3 85.66 8.64 24.43 0.196 1615
 1617 3 85.82 8.59 24.4 0.191 1616
 1618 3 86.02 8.59 24.33 0.221 1617
 1619 3 86.19 8.65 24.24 0.255 1618
 1620 3 86.35 8.63 24.2 0.293 1619
 1621 3 86.48 8.52 24.08 0.288 1620
 1622 3 86.54 8.59 23.99 0.302 1621
 1623 3 86.6 8.6 23.83 0.348 1622
 1624 3 86.63 8.58 23.63 0.423 1623
 1625 3 86.77 8.46 23.56 0.476 1624
 1626 3 86.82 8.5 23.4 0.515 1625
 1627 3 86.93 8.46 23.27 0.534 1626
 1628 3 87.02 8.57 23.08 0.485 1627
 1629 3 87.13 8.58 23.11 0.513 1628
 1630 3 87.34 8.54 23.15 0.512 1629
 1631 3 87.46 8.58 23.09 0.457 1630
 1632 3 87.6 8.54 23.02 0.392 1631
 1633 3 87.74 8.52 22.95 0.315 1632
 1634 3 87.87 8.51 22.81 0.262 1633
 1635 3 87.99 8.51 22.72 0.175 1634
 1636 3 88.15 8.45 22.61 0.189 1635
 1637 3 88.29 8.48 22.61 0.201 1636
 1638 3 88.48 8.48 22.65 0.186 1637
 1639 3 88.63 8.51 22.7 0.207 1638
 1640 3 88.77 8.5 22.74 0.211 1639
 1641 3 88.87 8.57 22.83 0.264 1640
 1642 3 89.1 8.4 22.68 0.166 1641
 1643 3 89.29 8.38 22.7 0.169 1642
 1644 3 89.48 8.33 22.7 0.163 1643
 1645 3 89.66 8.33 22.75 0.155 1644
 1646 3 89.85 8.21 22.82 0.165 1645
 1647 3 90.02 8.14 22.77 0.208 1646
 1648 3 90.14 7.98 22.84 0.282 1647
 1649 3 90.25 7.9 22.87 0.336 1648
 1650 3 90.33 7.78 22.94 0.359 1649
 1651 3 90.42 7.68 22.91 0.411 1650
 1652 3 90.45 7.59 22.86 0.455 1651
 1653 3 90.89 7.78 22.59 0.296 1652
 1654 3 91.06 7.72 22.5 0.27 1653
 1655 3 91.18 7.65 22.52 0.245 1654
 1656 3 91.31 7.54 22.43 0.23 1655
 1657 3 91.53 7.54 22.35 0.227 1656
 1658 3 91.71 7.45 22.34 0.229 1657
 1659 3 91.86 7.49 22.34 0.256 1658
 1660 3 92.04 7.38 22.41 0.298 1659
 1661 3 92.17 7.3 22.37 0.338 1660
 1662 3 92.26 7.33 22.46 0.371 1661
 1663 3 92.21 7.14 22.77 0.221 1662
 1664 3 92.1 6.79 22.87 0.128 1663
 1665 3 92.09 6.7 22.96 0.152 1664
 1666 3 91.93 6.75 23.07 0.172 1665
 1667 3 91.97 6.51 23.17 0.137 1666
 1668 3 91.94 6.34 23.22 0.134 1667
 1669 3 91.98 6.18 23.29 0.138 1668
 1670 3 91.99 6.06 23.36 0.109 1669
 1671 3 92.06 5.95 23.47 0.111 1670
 1672 3 92.04 5.8 23.52 0.104 1671
 1673 3 92.01 5.69 23.58 0.092 1672
 1674 3 91.74 6.92 23.16 0.106 1666
 1675 3 91.58 6.96 23.3 0.154 1674
 1676 3 91.44 7.11 23.46 0.123 1675
 1677 3 91.35 7.12 23.52 0.000125 1676
 1678 3 92.59 7.48 22.14 0.206 1662
 1679 3 92.73 7.52 21.94 0.226 1678
 1680 3 92.86 7.53 21.8 0.236 1679
 1681 3 93 7.58 21.75 0.21 1680
 1682 3 93.15 7.69 21.75 0.205 1681
 1683 3 93.3 7.83 21.78 0.208 1682
 1684 3 93.55 7.9 21.8 0.191 1683
 1685 3 93.69 7.92 21.87 0.208 1684
 1686 3 93.94 7.96 21.87 0.215 1685
 1687 3 94.1 7.96 21.91 0.221 1686
 1688 3 94.28 8.06 22 0.196 1687
 1689 3 94.47 8.11 22.07 0.258 1688
 1690 3 94.67 8.14 22.12 0.216 1689
 1691 3 94.92 8.2 22.25 0.199 1690
 1692 3 95.08 8.27 22.37 0.185 1691
 1693 3 95.19 8.32 22.48 0.229 1692
 1694 3 95.38 8.27 22.53 0.279 1693
 1695 3 95.48 8.46 22.64 0.25 1694
 1696 3 95.71 8.58 22.64 0.26 1695
 1697 3 95.99 8.58 22.73 0.29 1696
 1698 3 96.15 8.63 22.78 0.287 1697
 1699 3 96.34 8.67 22.85 0.346 1698
 1700 3 96.49 8.73 22.87 0.369 1699
 1701 3 96.71 8.75 22.91 0.408 1700
 1702 3 96.89 8.86 22.98 0.428 1701
 1703 3 97.06 8.87 23.03 0.432 1702
 1704 3 97.23 9.01 23.14 0.433 1703
 1705 3 97.39 9.11 23.19 0.401 1704
 1706 3 97.48 9.23 23.3 0.362 1705
 1707 3 97.47 9.37 23.28 0.315 1706
 1708 3 97.38 9.61 23.37 0.259 1707
 1709 3 97.36 9.77 23.41 0.316 1708
 1710 3 97.24 9.93 23.41 0.393 1709
 1711 3 97.21 10.07 23.5 0.461 1710
 1712 3 97.15 10.18 23.55 0.494 1711
 1713 3 96.66 9.76 24.3 0.11 1712
 1714 3 96.57 9.73 24.53 0.104 1713
 1715 3 96.5 9.72 24.66 0.101 1714
 1716 3 96.39 9.75 24.84 0.146 1715
 1717 3 96.32 9.75 24.96 0.181 1716
 1718 3 96.3 9.78 25.12 0.219 1717
 1719 3 96.16 9.79 25.23 0.248 1718
 1720 3 96.04 9.82 25.32 0.23 1719
 1721 3 96.41 10.11 25.34 0.118 1720
 1722 3 96.54 10.24 25.35 0.102 1721
 1723 3 96.68 10.29 25.32 0.085 1722
 1724 3 96.8 10.4 25.28 0.096 1723
 1725 3 96.94 10.46 25.25 0.1 1724
 1726 3 97.14 10.5 25.21 0.131 1725
 1727 3 97.31 10.52 25.09 0.136 1726
 1728 3 97.45 10.53 24.96 0.09 1727
 1729 3 97.59 10.53 24.91 0.089 1728
 1730 3 97.7 10.5 24.78 0.091 1729
 1731 3 97.84 10.54 24.66 0.096 1730
 1732 3 97.89 10.63 24.57 0.097 1731
 1733 3 98 10.71 24.44 0.07 1732
 1734 3 98 10.77 24.32 0.043 1733
 1735 3 95.72 9.77 25.37 0.161 1720
 1736 3 95.58 9.7 25.5 0.155 1735
 1737 3 95.49 9.77 25.6 0.116 1736
 1738 3 95.35 9.72 25.71 0.17 1737
 1739 3 95.25 9.65 25.8 0.188 1738
 1740 3 95.17 9.73 25.91 0.17 1739
 1741 3 95.09 9.82 25.98 0.231 1740
 1742 3 94.93 9.92 26.07 0.28 1741
 1743 3 94.87 9.9 26.19 0.284 1742
 1744 3 94.81 10.02 26.28 0.305 1743
 1745 3 94.86 10.47 26.23 0.076 1744
 1746 3 95.05 10.59 26.28 0.118 1745
 1747 3 95.15 10.78 26.3 0.093 1746
 1748 3 95.3 10.88 26.32 0.118 1747
 1749 3 95.41 10.97 26.32 0.11 1748
 1750 3 95.41 11.09 26.46 0.068 1749
 1751 3 95.47 11.19 26.52 0.115 1750
 1752 3 95.45 11.39 26.41 0.083 1751
 1753 3 95.52 11.21 26.73 0.109 1751
 1754 3 95.44 11.26 26.89 0.105 1753
 1755 3 95.38 11.26 27.05 0.076 1754
 1756 3 95.29 11.23 27.12 0.053 1755
 1757 3 95.19 11.22 27.19 0.105 1756
 1758 3 95.04 11.21 27.3 0.138 1757
 1759 3 94.91 11.29 27.48 0.12 1758
 1760 3 94.81 11.34 27.53 0.075 1759
 1761 3 94.71 11.39 27.69 0.103 1760
 1762 3 95.54 10.96 26.23 0.064 1749
 1763 3 94.52 10.2 26.37 0.137 1744
 1764 3 94.41 10.24 26.46 0.108 1763
 1765 3 94.31 10.31 26.57 0.131 1764
 1766 3 94.19 10.33 26.64 0.216 1765
 1767 3 94.09 10.43 26.68 0.244 1766
 1768 3 93.98 10.48 26.64 0.304 1767
 1769 3 93.6 10.04 26.93 0.107 1768
 1770 3 93.43 9.93 26.96 0.084 1769
 1771 3 93.29 9.86 26.91 0.087 1770
 1772 3 93.21 9.79 26.94 0.109 1771
 1773 3 93.02 9.88 26.94 0.087 1772
 1774 3 92.88 9.91 26.94 0.078 1773
 1775 3 92.76 9.93 26.93 0.049 1774
 1776 3 92.65 9.9 26.98 0.054 1775
 1777 3 94.07 10.93 26.52 0.263 1768
 1778 3 94.38 11.31 26.44 0.137 1777
 1779 3 94.48 11.48 26.39 0.102 1778
 1780 3 94.7 11.59 26.39 0.078 1779
 1781 3 94.82 11.64 26.37 0.074 1780
 1782 3 94.88 11.82 26.32 0.064 1781
 1783 3 94.81 11.94 26.3 0.078 1782
 1784 3 94.67 11.99 26.3 0.156 1783
 1785 3 94.45 12 26.39 0.19 1784
 1786 3 94.22 12.18 26.44 0.091 1785
 1787 3 94.06 12.18 26.43 0.077 1786
 1788 3 93.84 12.22 26.41 0.151 1787
 1789 3 93.72 12.3 26.37 0.13 1788
 1790 3 93.47 12.29 26.32 0.075 1789
 1791 3 93.33 12.36 26.37 0.073 1790
 1792 3 93.16 12.41 26.32 0.106 1791
 1793 3 92.94 12.46 26.12 0.157 1792
 1794 3 92.74 12.5 26.14 0.169 1793
 1795 3 92.51 12.45 26.03 0.115 1794
 1796 3 97.28 10.41 23.44 0.314 1712
 1797 3 97.4 10.55 23.41 0.251 1796
 1798 3 97.48 10.7 23.37 0.18 1797
 1799 3 97.56 10.88 23.34 0.158 1798
 1800 3 97.57 11.03 23.28 0.172 1799
 1801 3 97.6 11.12 23.23 0.236 1800
 1802 3 97.75 11.23 23.21 0.305 1801
 1803 3 97.83 11.28 23.14 0.385 1802
 1804 3 97.8 11.4 23.1 0.423 1803
 1805 3 97.74 11.52 22.89 0.443 1804
 1806 3 97.74 11.62 22.73 0.434 1805
 1807 3 97.68 11.84 22.64 0.446 1806
 1808 3 97.64 12.17 22.62 0.425 1807
 1809 3 97.69 12.37 22.57 0.372 1808
 1810 3 97.8 12.48 22.55 0.329 1809
 1811 3 97.93 12.88 22.6 0.27 1810
 1812 3 97.98 13.11 22.62 0.22 1811
 1813 3 98.06 13.34 22.66 0.187 1812
 1814 3 98.15 13.46 22.66 0.253 1813
 1815 3 98.17 13.66 22.5 0.268 1814
 1816 3 98.25 13.81 22.41 0.306 1815
 1817 3 98.33 14.07 22.3 0.234 1816
 1818 3 98.51 14.32 22.23 0.186 1817
 1819 3 98.6 14.47 22.1 0.181 1818
 1820 3 98.73 14.56 22.05 0.169 1819
 1821 3 98.86 14.8 21.91 0.2 1820
 1822 3 98.95 14.9 21.87 0.182 1821
 1823 3 99.06 15.04 21.73 0.176 1822
 1824 3 99.05 15.07 21.53 0.166 1823
 1825 3 99.05 15.13 21.44 0.152 1824
 1826 3 99.14 15.15 21.37 0.157 1825
 1827 3 99.25 15.18 21.32 0.136 1826
 1828 3 99.25 15.3 21.21 0.168 1827
 1829 3 99.35 15.37 21.16 0.193 1828
 1830 3 99.44 15.47 21.14 0.222 1829
 1831 3 99.55 15.55 21.07 0.294 1830
 1832 3 99.24 15.82 21.37 0.133 1831
 1833 3 99.13 15.92 21.43 0.131 1832
 1834 3 99.13 16.01 21.48 0.121 1833
 1835 3 99.01 16.11 21.55 0.126 1834
 1836 3 99.01 16.33 21.55 0.098 1835
 1837 3 99.01 16.41 21.64 0.15 1836
 1838 3 99.01 16.48 21.73 0.106 1837
 1839 3 98.92 16.56 21.85 0.086 1838
 1840 3 98.75 16.58 21.98 0.089 1839
 1841 3 98.58 16.65 22.05 0.11 1840
 1842 3 98.44 16.73 22.21 0.11 1841
 1843 3 98.35 16.76 22.34 0.115 1842
 1844 3 98.22 16.84 22.5 0.106 1843
 1845 3 98.22 16.93 22.66 0.119 1844
 1846 3 98.14 16.95 22.84 0.116 1845
 1847 3 98.05 17.01 23.02 0.147 1846
 1848 3 97.96 17.07 23.14 0.167 1847
 1849 3 97.9 17.15 23.25 0.142 1848
 1850 3 97.82 17.29 23.3 0.092 1849
 1851 3 97.77 17.37 23.43 0.109 1850
 1852 3 97.63 17.43 23.52 0.000125 1851
 1853 3 99.75 15.49 20.8 0.164 1831
 1854 3 99.85 15.57 20.71 0.169 1853
 1855 3 99.94 15.6 20.59 0.138 1854
 1856 3 100.04 15.61 20.3 0.163 1855
 1857 3 100.14 15.56 20.16 0.216 1856
 1858 3 100.25 15.45 20.05 0.246 1857
 1859 3 100.35 15.43 19.96 0.205 1858
 1860 3 100.25 15.25 19.53 0.173 1859
 1861 3 100.25 15.15 19.37 0.178 1860
 1862 3 100.37 15.06 19.27 0.159 1861
 1863 3 100.37 15.08 19.1 0.14 1862
 1864 3 100.37 15.06 18.91 0.146 1863
 1865 3 100.26 15.07 18.75 0.206 1864
 1866 3 100.25 15.17 18.6 0.232 1865
 1867 3 100.25 15.23 18.5 0.314 1866
 1868 3 100.25 15.52 18.91 0.093 1867
 1869 3 100.24 15.63 19.03 0.086 1868
 1870 3 100.24 15.78 19.09 0.087 1869
 1871 3 100.24 15.86 19.19 0.078 1870
 1872 3 100.25 15.26 18.32 0.319 1867
 1873 3 100.36 15.26 18.16 0.338 1872
 1874 3 100.44 15.49 18.16 0.34 1873
 1875 3 100.44 15.42 17.91 0.315 1874
 1876 3 100.13 15.9 18.09 0.088 1875
 1877 3 100.13 16.03 18.03 0.118 1876
 1878 3 100.23 16.2 17.98 0.124 1877
 1879 3 100.23 16.31 18.05 0.127 1878
 1880 3 100.22 16.42 18.03 0.185 1879
 1881 3 100.12 16.48 18.32 0.072 1880
 1882 3 100.01 16.6 18.32 0.075 1881
 1883 3 99.91 16.72 18.39 0.101 1882
 1884 3 99.8 16.8 18.46 0.119 1883
 1885 3 99.71 16.88 18.6 0.114 1884
 1886 3 99.8 16.91 18.73 0.056 1885
 1887 3 99.8 17 18.82 0.056 1886
 1888 3 99.8 17.13 18.87 0.099 1887
 1889 3 99.71 17.16 19.02 0.092 1888
 1890 3 99.6 17.24 19.1 0.08 1889
 1891 3 99.49 17.32 19.12 0.076 1890
 1892 3 99.38 17.38 19.12 0.065 1891
 1893 3 99.18 17.39 19.14 0.096 1892
 1894 3 99.09 17.48 19.19 0.094 1893
 1895 3 98.98 17.57 19.25 0.087 1894
 1896 3 98.78 17.72 19.34 0.104 1895
 1897 3 98.64 17.79 19.39 0.08 1896
 1898 3 98.42 17.83 19.41 0.089 1897
 1899 3 98.28 17.82 19.41 0.086 1898
 1900 3 98.09 17.93 19.35 0.099 1899
 1901 3 97.94 18.09 19.37 0.1 1900
 1902 3 97.85 18.25 19.41 0.101 1901
 1903 3 97.75 18.38 19.41 0.141 1902
 1904 3 97.6 18.35 19.43 0.129 1903
 1905 3 97.43 18.4 19.44 0.122 1904
 1906 3 97.27 18.39 19.52 0.146 1905
 1907 3 97.13 18.41 19.59 0.162 1906
 1908 3 96.96 18.39 19.66 0.161 1907
 1909 3 96.82 18.41 19.66 0.139 1908
 1910 3 96.66 18.35 19.69 0.125 1909
 1911 3 96.58 18.17 19.75 0.103 1910
 1912 3 100.22 16.59 18.03 0.192 1880
 1913 3 100 16.75 17.94 0.134 1912
 1914 3 100 16.83 17.87 0.079 1913
 1915 3 99.91 16.85 17.71 0.095 1914
 1916 3 100.75 15.26 17.78 0.195 1875
 1917 3 100.96 15.27 17.62 0.256 1916
 1918 3 100.96 15.35 17.55 0.323 1917
 1919 3 101.05 15.32 17.37 0.318 1918
 1920 3 101.16 15.25 17.27 0.33 1919
 1921 3 101.25 15.27 17.18 0.339 1920
 1922 3 101.25 15.3 17.07 0.293 1921
 1923 3 101.36 15.34 17 0.266 1922
 1924 3 101.26 15.12 16.75 0.071 1923
 1925 3 101.26 15.1 16.64 0.086 1924
 1926 3 101.16 15.16 16.57 0.086 1925
 1927 3 101.06 15.07 16.41 0.134 1926
 1928 3 100.97 15.12 16.28 0.114 1927
 1929 3 100.87 15.1 16.05 0.13 1928
 1930 3 100.76 15.09 15.91 0.136 1929
 1931 3 100.76 15.08 15.75 0.162 1930
 1932 3 100.97 15.02 15.58 0.141 1931
 1933 3 101.06 14.94 15.49 0.172 1932
 1934 3 101.17 14.94 15.37 0.167 1933
 1935 3 101.06 14.94 15.27 0.134 1934
 1936 3 101.26 15.09 15.15 0.096 1935
 1937 3 101.46 15.2 15.11 0.077 1936
 1938 3 101.55 15.31 15.09 0.092 1937
 1939 3 101.66 15.36 17.03 0.239 1923
 1940 3 101.87 15.12 17 0.212 1939
 1941 3 101.96 15.21 16.84 0.151 1940
 1942 3 101.64 15.53 16.89 0.068 1939
 1943 3 101.75 15.59 16.84 0.063 1942
 1944 3 100.63 15.7 18.37 0.078 1874
 1945 3 100.74 15.77 18.46 0.064 1944
 1946 3 100.84 15.83 18.48 0.08 1945
 1947 3 101.04 15.8 18.57 0.119 1946
 1948 3 101.13 15.87 18.69 0.145 1947
 1949 3 101.24 15.97 18.77 0.1 1948
 1950 3 101.34 16.09 18.73 0.096 1949
 1951 3 101.54 16.13 18.73 0.112 1950
 1952 3 101.62 16.17 18.62 0.159 1951
 1953 3 101.53 16.18 18.39 0.118 1952
 1954 3 101.54 16.14 18.16 0.125 1953
 1955 3 101.54 16.14 18.02 0.083 1954
 1956 3 101.53 16.25 17.89 0.000125 1955
 1957 3 98.15 13.36 23.03 0.09 1814
 1958 3 98.23 13.46 23.19 0.059 1957
 1959 3 98.36 13.55 23.23 0.091 1958
 1960 3 98.5 13.62 23.23 0.11 1959
 1961 3 98.67 13.74 23.25 0.105 1960
 1962 3 98.83 13.87 23.25 0.111 1961
 1963 3 98.94 13.89 23.16 0.096 1962
 1964 3 97.62 11.73 23.53 0.157 1804
 1965 3 97.53 11.87 23.62 0.198 1964
 1966 3 97.64 12.25 23.43 0.128 1965
 1967 3 97.75 12.25 23.32 0.119 1966
 1968 3 97.62 11.87 23.89 0.18 1965
 1969 3 97.62 11.86 24.03 0.146 1968
 1970 3 97.67 11.81 24.16 0.159 1969
 1971 3 97.63 11.81 24.32 0.138 1970
 1972 3 97.81 11.83 24.44 0.109 1971
 1973 3 97.88 11.87 24.5 0.13 1972
 1974 3 98 11.97 24.59 0.127 1973
 1975 3 98 12.07 24.73 0.149 1974
 1976 3 98.03 12.16 24.8 0.129 1975
 1977 3 98.22 12.31 24.84 0.118 1976
 1978 3 98.27 12.39 24.91 0.189 1977
 1979 3 98.35 12.49 24.93 0.232 1978
 1980 3 98.02 12.71 24.91 0.112 1979
 1981 3 97.85 12.77 24.94 0.124 1980
 1982 3 97.74 12.79 25 0.132 1981
 1983 3 97.51 12.78 25.03 0.139 1982
 1984 3 97.32 12.79 25.03 0.114 1983
 1985 3 97.16 12.88 25.05 0.086 1984
 1986 3 97 12.94 25.02 0.099 1985
 1987 3 96.79 12.94 24.94 0.098 1986
 1988 3 96.65 12.93 24.91 0.135 1987
 1989 3 96.55 12.92 24.84 0.096 1988
 1990 3 98.75 12.28 24.94 0.088 1979
 1991 3 98.92 12.24 24.96 0.13 1990
 1992 3 99.03 12.26 25.03 0.181 1991
 1993 3 99.23 12.06 25.12 0.14 1992
 1994 3 99.33 11.93 25.32 0.127 1993
 1995 3 99.54 11.88 25.43 0.11 1994
 1996 3 99.54 11.87 25.57 0.111 1995
 1997 3 99.54 11.82 25.73 0.13 1996
 1998 3 99.45 11.73 25.84 0.107 1997
 1999 3 99.34 11.63 25.93 0.099 1998
 2000 3 99.24 11.57 25.94 0.066 1999
 2001 3 99.11 12.56 25.09 0.12 1992
 2002 3 99.11 12.63 25.19 0.186 2001
 2003 3 98.8 12.66 25.09 0.125 2002
 2004 3 98.63 12.66 25.09 0.127 2003
 2005 3 98.44 12.77 25.1 0.087 2004
 2006 3 99.32 12.7 25.37 0.134 2002
 2007 3 99.32 12.89 25.23 0.111 2006
 2008 3 99.51 13.03 25.21 0.19 2007
 2009 3 99.81 13.13 25.23 0.108 2008
 2010 3 99.9 13.17 25.21 0.093 2009
 2011 3 100.01 13.21 25.19 0.092 2010
 2012 3 100.2 13.25 25.14 0.108 2011
 2013 3 100.31 13.31 25.12 0.086 2012
 2014 3 100.51 13.32 25.09 0.089 2013
 2015 3 100.51 13.3 24.96 0.123 2014
 2016 3 100.81 13.41 24.91 0.115 2015
 2017 3 100.89 13.5 24.87 0.087 2016
 2018 3 101.08 13.51 24.78 0.123 2017
 2019 3 101.19 13.57 24.78 0.121 2018
 2020 3 101.39 13.66 24.77 0.125 2019
 2021 3 101.58 13.7 24.87 0.077 2020
 2022 3 101.78 13.7 24.98 0.099 2021
 2023 3 101.89 13.71 24.98 0.108 2022
 2024 3 102.08 13.63 25 0.117 2023
 2025 3 102.28 13.61 25.03 0.05 2024
 2026 3 102.49 13.67 25.07 0.079 2025
 2027 3 102.58 13.59 25.05 0.082 2026
 2028 3 102.7 13.45 25.03 0.137 2027
 2029 3 102.81 13.3 25.05 0.122 2028
 2030 3 103.01 13.19 24.91 0.129 2029
 2031 3 103.1 13.07 24.82 0.116 2030
 2032 3 103.11 12.93 24.82 0.000125 2031
 2033 3 97.76 9.03 23.78 0.142 1706
 2034 3 97.83 8.95 23.89 0.132 2033
 2035 3 97.97 8.88 23.98 0.086 2034
 2036 3 98.12 8.95 24.07 0.099 2035
 2037 3 98.25 9.01 24.18 0.148 2036
 2038 3 98.33 9.13 24.21 0.132 2037
 2039 3 98.43 9.25 24.3 0.1 2038
 2040 3 98.47 9.34 24.34 0.105 2039
 2041 3 98.63 9.39 24.44 0.131 2040
 2042 3 98.67 9.51 24.5 0.17 2041
 2043 3 98.74 9.58 24.55 0.178 2042
 2044 3 98.47 9.5 24.73 0.086 2043
 2045 3 98.52 9.59 24.8 0.112 2044
 2046 3 98.38 9.75 24.89 0.117 2045
 2047 3 98.27 9.83 25 0.087 2046
 2048 3 98.18 9.86 25.07 0.000125 2047
 2049 3 98.91 9.77 24.5 0.175 2043
 2050 3 99.02 9.84 24.5 0.2 2049
 2051 3 99.2 9.98 24.3 0.063 2050
 2052 3 99.29 10.03 24.25 0.087 2051
 2053 3 99.49 10.06 24.23 0.11 2052
 2054 3 99.6 10.07 24.25 0.11 2053
 2055 3 99.7 10.02 24.14 0.091 2054
 2056 3 99.11 9.68 24.77 0.063 2050
 2057 3 99.21 9.66 24.82 0.093 2056
 2058 3 99.41 9.72 24.91 0.123 2057
 2059 3 99.41 9.81 25.07 0.000125 2058
 2060 3 89.85 7.18 23.24 0.097 1652
 2061 3 89.8 6.98 23.34 0.07 2060
 2062 3 89.74 6.93 23.43 0.135 2061
 2063 3 89.79 6.83 23.49 0.13 2062
 2064 3 89.91 6.68 23.59 0.098 2063
 2065 3 90 6.59 23.68 0.126 2064
 2066 3 90.03 6.54 23.79 0.102 2065
 2067 3 89.97 6.47 23.9 0.069 2066
 2068 3 89.95 6.5 24.02 0.094 2067
 2069 3 89.97 6.51 24.13 0.118 2068
 2070 3 90.09 6.55 24.33 0.135 2069
 2071 3 90.08 6.47 24.43 0.127 2070
 2072 3 90.06 6.51 24.58 0.117 2071
 2073 3 90.14 6.52 24.77 0.066 2072
 2074 3 88.73 8.83 22.95 0.129 1641
 2075 3 88.62 9.01 23.05 0.105 2074
 2076 3 88.53 9.1 23.23 0.128 2075
 2077 3 88.56 9.19 23.44 0.137 2076
 2078 3 88.62 9.18 23.62 0.123 2077
 2079 3 88.7 9.14 23.75 0.128 2078
 2080 3 88.78 9.07 23.84 0.123 2079
 2081 3 88.86 9.19 23.96 0.12 2080
 2082 3 88.85 9.32 24.12 0.124 2081
 2083 3 88.91 9.44 24.28 0.12 2082
 2084 3 88.88 9.52 24.46 0.131 2083
 2085 3 88.82 9.5 24.64 0.174 2084
 2086 3 88.86 9.52 24.77 0.234 2085
 2087 3 88.88 9.65 24.82 0.25 2086
 2088 3 89.04 9.78 24.85 0.162 2087
 2089 3 89.15 9.89 25.03 0.135 2088
 2090 3 89.21 9.98 25.12 0.167 2089
 2091 3 89.45 9.99 25.16 0.071 2090
 2092 3 89.59 9.99 25.16 0.063 2091
 2093 3 89.71 9.98 25.19 0.123 2092
 2094 3 89.82 10.08 25.3 0.048 2093
 2095 3 89.96 10.05 25.19 0.192 2094
 2096 3 90.18 10.16 25.3 0.181 2095
 2097 3 90.3 10.28 25.35 0.157 2096
 2098 3 90.47 10.47 25.28 0.088 2097
 2099 3 90.59 10.54 25.34 0.066 2098
 2100 3 88.6 9.53 25.07 0.115 2087
 2101 3 88.49 9.45 25.21 0.116 2100
 2102 3 88.36 9.38 25.3 0.098 2101
 2103 3 88.28 9.31 25.41 0.118 2102
 2104 3 88.16 9.26 25.51 0.132 2103
 2105 3 88.08 9.22 25.63 0.173 2104
 2106 3 88.01 9.18 25.72 0.209 2105
 2107 3 87.92 9.09 25.81 0.184 2106
 2108 3 87.79 8.98 25.81 0.242 2107
 2109 3 87.62 8.83 25.59 0.179 2108
 2110 3 87.51 8.75 25.56 0.212 2109
 2111 3 87.46 8.65 25.58 0.29 2110
 2112 3 87.34 8.57 25.56 0.341 2111
 2113 3 87.19 8.5 25.49 0.368 2112
 2114 3 87.07 8.42 25.42 0.339 2113
 2115 3 86.99 8.29 25.43 0.247 2114
 2116 3 86.86 8.04 25.65 0.206 2115
 2117 3 86.77 7.78 25.84 0.1 2116
 2118 3 86.72 7.74 25.97 0.116 2117
 2119 3 86.56 7.7 26.02 0.19 2118
 2120 3 86.41 7.69 26.06 0.229 2119
 2121 3 86.3 7.65 26.06 0.268 2120
 2122 3 86.17 7.97 26.34 0.144 2121
 2123 3 86.06 8.05 26.54 0.097 2122
 2124 3 86.02 8.14 26.59 0.107 2123
 2125 3 86.04 8.3 26.63 0.135 2124
 2126 3 86.07 8.47 26.63 0.064 2125
 2127 3 86.13 8.59 26.59 0.065 2126
 2128 3 86.23 8.78 26.63 0.081 2127
 2129 3 86.17 7.4 25.9 0.224 2121
 2130 3 86.01 7.3 25.81 0.177 2129
 2131 3 86.02 7.05 26.04 0.136 2130
 2132 3 85.97 7.01 26.13 0.165 2131
 2133 3 85.74 7.04 25.95 0.11 2132
 2134 3 85.71 6.9 25.9 0.06 2133
 2135 3 86.1 6.93 26.29 0.151 2132
 2136 3 86.21 6.84 26.43 0.117 2135
 2137 3 86.16 6.72 26.47 0.000125 2136
 2138 3 85.87 7.55 25.68 0.102 2130
 2139 3 85.76 7.59 25.68 0.092 2138
 2140 3 85.09 8.79 25.08 0.092 1613
 2141 3 85.09 8.85 25.17 0.000125 2140
 2142 3 80.44 9.65 22.97 0.153 1581
 2143 3 80.53 9.61 22.93 0.21 2142
 2144 3 80.61 9.54 22.83 0.241 2143
 2145 3 80.28 9.45 22.74 0.154 2144
 2146 3 80.02 9.48 22.72 0.136 2145
 2147 3 79.82 9.39 22.7 0.129 2146
 2148 3 79.71 9.31 22.74 0.167 2147
 2149 3 79.52 9.38 22.61 0.092 2148
 2150 3 79.36 9.41 22.54 0.107 2149
 2151 3 79.16 9.38 22.49 0.123 2150
 2152 3 79.07 9.26 22.54 0.2 2151
 2153 3 79.22 9.12 22.7 0.162 2152
 2154 3 79.39 9.14 22.79 0.058 2153
 2155 3 78.83 9.4 22.42 0.108 2152
 2156 3 78.63 9.49 22.38 0.134 2155
 2157 3 78.5 9.63 22.34 0.157 2156
 2158 3 78.29 9.71 22.31 0.169 2157
 2159 3 78.1 9.74 22.29 0.134 2158
 2160 3 77.95 9.73 22.26 0.125 2159
 2161 3 77.74 9.7 22.29 0.088 2160
 2162 3 77.57 9.73 22.27 0.11 2161
 2163 3 77.35 9.81 22.29 0.125 2162
 2164 3 77.21 9.83 22.29 0.122 2163
 2165 3 77.1 9.89 22.29 0.087 2164
 2166 3 76.95 9.89 22.29 0.093 2165
 2167 3 76.76 9.93 22.29 0.089 2166
 2168 3 76.59 10.04 22.24 0.104 2167
 2169 3 76.46 10.12 22.22 0.106 2168
 2170 3 76.32 10.18 22.26 0.13 2169
 2171 3 76.1 10.17 22.17 0.148 2170
 2172 3 75.9 10.08 22.13 0.127 2171
 2173 3 75.79 10.06 22.13 0.147 2172
 2174 3 75.62 10.11 22.13 0.165 2173
 2175 3 75.51 10.1 22.11 0.165 2174
 2176 3 75.38 10.07 22.06 0.188 2175
 2177 3 75.39 10.35 21.93 0.088 2176
 2178 3 75.5 10.4 21.84 0.067 2177
 2179 3 75.18 9.99 22.11 0.143 2176
 2180 3 75.04 10 22.22 0.136 2179
 2181 3 74.93 10.02 22.36 0.127 2180
 2182 3 74.82 9.98 22.49 0.17 2181
 2183 3 74.71 9.98 22.58 0.221 2182
 2184 3 74.6 9.95 22.67 0.28 2183
 2185 3 74.45 9.97 22.77 0.284 2184
 2186 3 74.32 10 22.9 0.261 2185
 2187 3 74.18 9.91 22.93 0.28 2186
 2188 3 74.01 9.87 22.95 0.309 2187
 2189 3 73.84 9.83 22.97 0.322 2188
 2190 3 73.74 9.91 23.06 0.4 2189
 2191 3 73.66 9.34 23.01 0.208 2190
 2192 3 73.5 9.13 22.99 0.2 2191
 2193 3 73.39 8.99 23.04 0.19 2192
 2194 3 73.22 8.9 23.08 0.226 2193
 2195 3 73.06 8.85 23.13 0.297 2194
 2196 3 72.91 9.31 23.09 0.078 2195
 2197 3 72.85 9.41 23.06 0.093 2196
 2198 3 72.93 8.93 23.15 0.099 2195
 2199 3 72.81 8.92 23.24 0.095 2198
 2200 3 72.84 8.75 23.29 0.078 2199
 2201 3 72.73 8.68 23.38 0.076 2200
 2202 3 72.56 8.58 23.38 0.062 2201
 2203 3 72.45 8.67 23.4 0.000125 2202
 2204 3 72.79 9.01 23.15 0.099 2203
 2205 3 73.07 8.52 23.34 0.085 2198
 2206 3 72.9 8.48 23.42 0.101 2205
 2207 3 72.79 8.42 23.4 0.165 2206
 2208 3 72.63 8.39 23.45 0.157 2207
 2209 3 72.41 8.5 23.54 0.122 2208
 2210 3 72.3 8.57 23.7 0.053 2209
 2211 3 73.59 10.43 23.26 0.124 2190
 2212 3 73.53 10.56 23.31 0.081 2211
 2213 3 73.42 10.56 23.47 0.102 2212
 2214 3 73.23 10.62 23.51 0.132 2213
 2215 3 73 10.62 23.58 0.153 2214
 2216 3 72.84 10.55 23.65 0.218 2215
 2217 3 72.76 10.53 23.72 0.228 2216
 2218 3 72.41 10.73 23.9 0.104 2217
 2219 3 72.21 10.77 24.02 0.121 2218
 2220 3 72.04 10.76 24.13 0.116 2219
 2221 3 71.85 10.78 24.22 0.113 2220
 2222 3 71.69 10.73 24.27 0.108 2221
 2223 3 71.58 10.74 24.33 0.112 2222
 2224 3 71.47 10.67 24.4 0.109 2223
 2225 3 71.36 10.66 24.42 0.178 2224
 2226 3 71.24 10.63 24.45 0.206 2225
 2227 3 71.34 10.3 24.38 0.114 2226
 2228 3 71.17 10.26 24.45 0.106 2227
 2229 3 71.13 10.85 24.65 0.121 2226
 2230 3 70.99 10.95 24.76 0.112 2229
 2231 3 70.83 11 24.86 0.053 2230
 2232 3 70.69 11.06 24.97 0.11 2231
 2233 3 70.43 11.17 25.17 0.112 2232
 2234 3 70.29 11.22 25.24 0.086 2233
 2235 3 70.12 11.18 25.31 0.107 2234
 2236 3 69.98 11.16 25.34 0.109 2235
 2237 3 81 9.51 22.76 0.155 2144
 2238 3 81.19 9.47 22.68 0.128 2237
 2239 3 81.32 9.26 22.65 0.111 2238
 2240 3 81.42 9.13 22.61 0.084 2239
 2241 3 81.53 9.05 22.47 0.097 2240
 2242 3 81.56 8.97 22.38 0.107 2241
 2243 3 81.62 8.75 22.31 0.145 2242
 2244 3 81.63 8.64 22.27 0.202 2243
 2245 3 81.6 8.52 22.15 0.229 2244
 2246 3 81.77 8.4 21.86 0.161 2245
 2247 3 81.9 8.34 21.77 0.141 2246
 2248 3 82.09 8.27 21.68 0.12 2247
 2249 3 82.19 8.18 21.65 0.142 2248
 2250 3 82.28 8.02 21.54 0.133 2249
 2251 3 82.39 7.91 21.47 0.137 2250
 2252 3 82.45 7.7 21.38 0.115 2251
 2253 3 82.48 7.52 21.33 0.106 2252
 2254 3 82.48 7.4 21.29 0.128 2253
 2255 3 82.45 7.26 21.26 0.118 2254
 2256 3 82.46 7.08 21.27 0.128 2255
 2257 3 82.47 6.9 21.29 0.138 2256
 2258 3 82.52 6.73 21.29 0.154 2257
 2259 3 82.58 6.53 21.34 0.172 2258
 2260 3 82.61 6.33 21.29 0.192 2259
 2261 3 82.75 6.21 21.27 0.186 2260
 2262 3 82.79 6.09 21.27 0.246 2261
 2263 3 82.92 6.03 21.26 0.403 2262
 2264 3 83.09 5.92 20.84 0.304 2263
 2265 3 83.2 5.74 20.68 0.328 2264
 2266 3 83.35 5.6 20.52 0.275 2265
 2267 3 83.4 5.5 20.36 0.238 2266
 2268 3 83.55 5.35 20.27 0.133 2267
 2269 3 83.65 5.26 20.2 0.119 2268
 2270 3 83.74 5.22 20.06 0.111 2269
 2271 3 83.84 5.1 19.95 0.094 2270
 2272 3 83.92 4.99 19.84 0.111 2271
 2273 3 83.97 4.91 19.79 0.155 2272
 2274 3 84.11 4.85 19.54 0.341 2273
 2275 3 84.17 4.86 19.34 0.393 2274
 2276 3 84.09 4.94 19.13 0.38 2275
 2277 3 84 5.02 18.97 0.391 2276
 2278 3 83.72 5.39 18.88 0.255 2277
 2279 3 83.63 5.6 18.83 0.201 2278
 2280 3 83.56 5.79 18.79 0.185 2279
 2281 3 83.48 5.93 18.7 0.238 2280
 2282 3 83.45 6.08 18.61 0.225 2281
 2283 3 83.33 6.22 18.56 0.22 2282
 2284 3 83.31 6.35 18.47 0.224 2283
 2285 3 83.39 6.49 18.33 0.223 2284
 2286 3 82.94 6.46 18.52 0.105 2285
 2287 3 82.78 6.49 18.52 0.095 2286
 2288 3 83.59 6.51 18.18 0.152 2285
 2289 3 83.91 6.58 18.04 0.113 2288
 2290 3 84.1 6.74 17.88 0.094 2289
 2291 3 84.24 6.81 17.88 0.131 2290
 2292 3 84.35 6.89 17.83 0.184 2291
 2293 3 84.46 6.96 17.68 0.142 2292
 2294 3 84.46 7.07 17.61 0.132 2293
 2295 3 84.51 7.11 17.45 0.194 2294
 2296 3 84.62 7.16 17.29 0.18 2295
 2297 3 84.71 7.2 17.13 0.215 2296
 2298 3 84.77 7.19 16.99 0.318 2297
 2299 3 84.8 7.23 16.9 0.42 2298
 2300 3 84.88 7.24 16.76 0.456 2299
 2301 3 84.84 7.28 16.59 0.474 2300
 2302 3 84.79 7.42 16.47 0.523 2301
 2303 3 84.67 7.58 16.38 0.519 2302
 2304 3 84.56 7.77 16.29 0.501 2303
 2305 3 84.5 7.79 16.2 0.389 2304
 2306 3 83.94 7.82 16.33 0.099 2305
 2307 3 83.87 7.73 16.42 0.055 2306
 2308 3 84.41 8.49 16.42 0.114 2304
 2309 3 84.4 8.61 16.43 0.104 2308
 2310 3 84.44 8.75 16.42 0.132 2309
 2311 3 84.45 8.91 16.45 0.129 2310
 2312 3 84.48 9.12 16.47 0.148 2311
 2313 3 84.41 9.37 16.43 0.103 2312
 2314 3 84.46 9.57 16.31 0.105 2313
 2315 3 84.52 9.72 16.2 0.12 2314
 2316 3 84.61 9.8 16.11 0.166 2315
 2317 3 84.66 9.87 16.04 0.19 2316
 2318 3 84.32 10.25 15.99 0.148 2317
 2319 3 84.17 10.36 15.95 0.153 2318
 2320 3 84.11 10.5 15.86 0.146 2319
 2321 3 84.01 10.7 15.82 0.149 2320
 2322 3 83.95 10.87 15.75 0.162 2321
 2323 3 83.94 11 15.67 0.195 2322
 2324 3 83.96 11.18 15.62 0.197 2323
 2325 3 83.93 11.46 15.43 0.132 2324
 2326 3 83.95 11.67 15.35 0.111 2325
 2327 3 83.98 11.77 15.31 0.186 2326
 2328 3 84.09 11.96 15.25 0.219 2327
 2329 3 84.22 12.05 15.14 0.22 2328
 2330 3 84.33 12.25 15.1 0.193 2329
 2331 3 84.39 12.38 15.02 0.286 2330
 2332 3 84.46 12.53 14.95 0.369 2331
 2333 3 84.54 12.54 14.85 0.395 2332
 2334 3 84.55 12.62 14.76 0.391 2333
 2335 3 84.46 12.67 14.65 0.41 2334
 2336 3 84.06 13.12 14.52 0.191 2335
 2337 3 83.95 13.28 14.53 0.158 2336
 2338 3 83.93 13.41 14.6 0.185 2337
 2339 3 83.92 13.55 14.53 0.072 2338
 2340 3 83.84 13.62 14.45 0.101 2339
 2341 3 83.78 13.76 14.35 0.096 2340
 2342 3 83.86 13.87 14.24 0.089 2341
 2343 3 83.97 13.97 14.15 0.12 2342
 2344 3 84.05 14.07 14.02 0.1 2343
 2345 3 84.07 14.19 13.9 0.113 2344
 2346 3 84.15 14.34 13.79 0.109 2345
 2347 3 84.17 14.51 13.74 0.138 2346
 2348 3 84.14 14.66 13.65 0.1 2347
 2349 3 84.16 14.77 13.53 0.078 2348
 2350 3 84.22 14.85 13.38 0.161 2349
 2351 3 84.33 14.97 13.35 0.127 2350
 2352 3 84.38 15.12 13.28 0.089 2351
 2353 3 84.49 15.2 13.18 0.092 2352
 2354 3 84.6 15.28 13.1 0.119 2353
 2355 3 84.74 15.39 13.02 0.173 2354
 2356 3 84.76 15.55 13.01 0.189 2355
 2357 3 84.75 15.8 12.99 0.18 2356
 2358 3 84.84 15.91 13.01 0.145 2357
 2359 3 84.83 16.04 12.98 0.137 2358
 2360 3 84.86 16.15 12.99 0.149 2359
 2361 3 85.13 16.26 12.94 0.101 2360
 2362 3 85.3 16.24 12.82 0.131 2361
 2363 3 85.38 16.27 12.7 0.101 2362
 2364 3 85.47 16.3 12.6 0.091 2363
 2365 3 82.68 6.03 21.99 0.12 2263
 2366 3 82.62 6.02 22.11 0.136 2365
 2367 3 82.71 5.98 22.34 0.139 2366
 2368 3 82.79 5.94 22.52 0.104 2367
 2369 3 82.73 5.87 22.68 0.095 2368
 2370 3 82.76 5.79 22.77 0.083 2369
 2371 3 79.54 11.59 24.86 0.153 1565
 2372 3 79.68 11.52 24.86 0.123 2371
 2373 3 79.82 11.35 24.7 0.078 2372
 2374 3 79.18 11.57 25.58 0.08 1564
 2375 3 79.29 11.67 25.65 0.075 2374
 2376 3 79.23 12.83 26.81 0.128 1542
 2377 3 79.41 12.7 26.77 0.135 2376
 2378 3 79.61 12.66 26.76 0.106 2377
 2379 3 79.77 12.67 26.81 0.094 2378
 2380 3 79.94 12.59 26.83 0.079 2379
 2381 3 80.1 12.61 26.83 0.095 2380
 2382 3 80.37 12.81 26.84 0.108 2381
 2383 3 80.48 12.9 26.92 0.146 2382
 2384 3 80.68 12.93 26.84 0.14 2383
 2385 3 80.87 12.92 26.86 0.165 2384
 2386 3 81.15 12.87 26.88 0.16 2385
 2387 3 81.29 12.88 26.88 0.154 2386
 2388 3 81.48 12.87 26.88 0.185 2387
 2389 3 81.7 12.89 27.04 0.139 2388
 2390 3 81.79 12.87 27.17 0.08 2389
 2391 3 76.19 13.91 29.52 0.187 1460
 2392 3 76.49 13.96 29.72 0.145 2391
 2393 3 76.66 13.95 29.81 0.111 2392
 2394 3 76.77 14.04 29.68 0.124 2393
 2395 3 76.93 14.02 29.49 0.109 2394
 2396 3 77.02 13.93 29.51 0.000125 2395
 2397 3 73.82 11.53 30.13 0.149 1455
 2398 3 73.73 11.33 30.18 0.164 2397
 2399 3 73.71 11.15 30.2 0.174 2398
 2400 3 73.66 10.98 30.11 0.128 2399
 2401 3 73.66 10.86 30.11 0.128 2400
 2402 3 73.61 10.73 30.13 0.14 2401
 2403 3 73.55 10.55 30.17 0.183 2402
 2404 3 73.48 10.45 30.26 0.202 2403
 2405 3 73.48 10.43 30.38 0.265 2404
 2406 3 73.7 10.09 30.09 0.181 2405
 2407 3 73.82 9.88 30.02 0.209 2406
 2408 3 73.93 9.69 29.92 0.214 2407
 2409 3 73.97 9.49 29.86 0.176 2408
 2410 3 73.99 9.33 29.68 0.166 2409
 2411 3 74.08 9.2 29.61 0.172 2410
 2412 3 74.14 9.12 29.56 0.209 2411
 2413 3 74.03 8.87 29.63 0.146 2412
 2414 3 73.92 8.7 29.61 0.121 2413
 2415 3 73.86 8.61 29.58 0.164 2414
 2416 3 73.77 8.48 29.61 0.202 2415
 2417 3 73.71 8.36 29.63 0.28 2416
 2418 3 73.55 8.28 29.65 0.368 2417
 2419 3 73.43 8.18 29.77 0.42 2418
 2420 3 73.35 8.02 29.81 0.485 2419
 2421 3 73.36 7.89 30.01 0.536 2420
 2422 3 74.09 8.2 30.47 0.053 2421
 2423 3 74.18 8.03 30.47 0.071 2422
 2424 3 74.28 7.94 30.54 0.099 2423
 2425 3 74.42 7.87 30.58 0.089 2424
 2426 3 74.55 7.79 30.56 0.072 2425
 2427 3 74.66 7.71 30.45 0.119 2426
 2428 3 74.75 7.62 30.42 0.131 2427
 2429 3 74.86 7.5 30.4 0.104 2428
 2430 3 74.9 7.34 30.38 0.087 2429
 2431 3 74.96 7.21 30.29 0.143 2430
 2432 3 75.04 7.13 30.22 0.131 2431
 2433 3 75.12 6.94 30.2 0.102 2432
 2434 3 75.32 6.84 30.15 0.066 2433
 2435 3 75.47 6.82 30.2 0.06 2434
 2436 3 75.57 6.76 30.24 0.113 2435
 2437 3 75.66 6.64 30.2 0.18 2436
 2438 3 75.77 6.51 30.31 0.102 2437
 2439 3 75.91 6.38 30.24 0.115 2438
 2440 3 75.97 6.32 30.09 0.158 2439
 2441 3 75.98 6.28 29.97 0.2 2440
 2442 3 75.91 6.15 29.93 0.196 2441
 2443 3 75.89 5.63 30.11 0.078 2442
 2444 3 75.89 5.51 30.11 0.099 2443
 2445 3 76 5.45 30.11 0.12 2444
 2446 3 76.14 5.4 30.2 0.117 2445
 2447 3 76.31 5.36 30.27 0.087 2446
 2448 3 76.44 5.48 30.31 0.132 2447
 2449 3 76.53 5.55 30.36 0.146 2448
 2450 3 73.25 7.71 30.04 0.559 2421
 2451 3 73.16 7.68 30.09 0.62 2450
 2452 3 73.01 7.15 29.51 0.206 2451
 2453 3 73.04 6.97 29.67 0.197 2452
 2454 3 73.05 6.8 29.74 0.171 2453
 2455 3 73.05 6.59 29.81 0.159 2454
 2456 3 73 6.39 29.93 0.135 2455
 2457 3 72.95 6.25 30.06 0.132 2456
 2458 3 72.95 6.09 30.17 0.144 2457
 2459 3 72.97 5.93 30.27 0.126 2458
 2460 3 73.03 5.89 30.45 0.13 2459
 2461 3 72.97 5.93 30.65 0.161 2460
 2462 3 72.99 5.89 30.81 0.166 2461
 2463 3 72.91 5.72 30.97 0.179 2462
 2464 3 73 5.64 31.04 0.219 2463
 2465 3 73.05 5.6 31.2 0.247 2464
 2466 3 72.67 5.41 31.34 0.098 2465
 2467 3 72.54 5.27 31.29 0.127 2466
 2468 3 72.45 5.23 31.18 0.19 2467
 2469 3 72.26 4.99 31.24 0.173 2468
 2470 3 72.07 4.89 31.43 0.081 2469
 2471 3 72.04 4.76 31.52 0.109 2470
 2472 3 71.96 4.64 31.68 0.000125 2471
 2473 3 73.28 5.68 31.22 0.213 2465
 2474 3 73.42 5.69 31.26 0.278 2473
 2475 3 73.41 5.37 31.52 0.069 2474
 2476 3 73.45 5.4 31.61 0.089 2475
 2477 3 73.47 5.43 31.76 0.062 2476
 2478 3 73.5 5.49 31.84 0.089 2477
 2479 3 73.53 5.51 31.97 0.077 2478
 2480 3 73.69 5.52 32.07 0.094 2479
 2481 3 73.78 5.6 32.11 0.103 2480
 2482 3 73.97 5.62 32.16 0.115 2481
 2483 3 74.11 5.6 32.12 0.13 2482
 2484 3 74.17 5.74 32.26 0.09 2483
 2485 3 74.28 5.74 32.36 0.095 2484
 2486 3 74.44 5.79 32.36 0.097 2485
 2487 3 74.62 5.92 32.4 0.09 2486
 2488 3 74.87 6.07 32.47 0.057 2487
 2489 3 74.99 6.17 32.6 0.175 2488
 2490 3 75.07 6.17 32.72 0.312 2489
 2491 3 74.83 6 32.93 0.13 2490
 2492 3 74.85 5.97 33.1 0.097 2491
 2493 3 74.85 5.92 33.21 0.000125 2492
 2494 3 75.57 6.57 32.57 0.173 2490
 2495 3 75.76 6.73 32.58 0.124 2494
 2496 3 76.05 6.91 32.61 0.099 2495
 2497 3 76.21 7.03 32.69 0.128 2496
 2498 3 76.42 7.11 32.78 0.1 2497
 2499 3 76.51 7.21 32.89 0.057 2498
 2500 3 76.59 7.25 32.96 0.102 2499
 2501 3 76.7 7.26 33.01 0.105 2500
 2502 3 76.81 7.34 33.21 0.134 2501
 2503 3 76.89 7.45 33.33 0.116 2502
 2504 3 77 7.5 33.47 0.093 2503
 2505 3 77.08 7.63 33.53 0.089 2504
 2506 3 77.27 7.72 33.57 0.112 2505
 2507 3 77.42 7.8 33.54 0.139 2506
 2508 3 77.61 7.88 33.48 0.17 2507
 2509 3 77.72 7.89 33.46 0.173 2508
 2510 3 77.91 8.06 33.33 0.127 2509
 2511 3 77.99 8.1 33.26 0.148 2510
 2512 3 78.15 8.2 33.23 0.165 2511
 2513 3 78.29 8.31 33.19 0.151 2512
 2514 3 78.53 8.5 33.22 0.16 2513
 2515 3 78.73 8.61 33.21 0.109 2514
 2516 3 78.89 8.71 33.14 0.077 2515
 2517 3 79.03 8.83 33.03 0.109 2516
 2518 3 79.04 8.92 32.9 0.081 2517
 2519 3 79.14 9.05 32.83 0.085 2518
 2520 3 79.16 9.09 32.71 0.132 2519
 2521 3 79.08 9.21 32.55 0.111 2520
 2522 3 79.08 9.37 32.46 0.14 2521
 2523 3 79.1 9.54 32.36 0.155 2522
 2524 3 79.13 9.65 32.29 0.146 2523
 2525 3 79.13 9.92 32.35 0.093 2524
 2526 3 79.25 10.11 32.3 0.11 2525
 2527 3 79.33 10.27 32.28 0.135 2526
 2528 3 79.5 10.42 32.25 0.151 2527
 2529 3 79.71 10.59 32.18 0.106 2528
 2530 3 79.85 10.67 32.11 0.092 2529
 2531 3 79.97 10.78 32.04 0.137 2530
 2532 3 80.07 10.83 31.99 0.179 2531
 2533 3 80.29 11.06 32.01 0.126 2532
 2534 3 80.4 11.19 32.01 0.146 2533
 2535 3 80.51 11.34 32.01 0.151 2534
 2536 3 80.6 11.34 31.9 0.164 2535
 2537 3 73.53 5.77 31.2 0.28 2474
 2538 3 73.51 6.09 30.84 0.065 2537
 2539 3 73.57 6.18 30.77 0.079 2538
 2540 3 73.58 6.28 30.68 0.106 2539
 2541 3 73.55 6.39 30.63 0.072 2540
 2542 3 73.72 5.91 31.13 0.136 2537
 2543 3 73.91 5.99 31.2 0.135 2542
 2544 3 73.11 7.75 30.4 0.651 2451
 2545 3 73.03 7.73 30.58 0.708 2544
 2546 3 72.91 7.76 30.56 0.766 2545
 2547 3 72.6 7.87 30.4 0.639 2546
 2548 3 72.53 7.87 30.52 0.44 2547
 2549 3 72.44 7.93 30.52 0.322 2548
 2550 3 72.23 8.04 30.83 0.146 2549
 2551 3 72.13 7.99 30.97 0.083 2550
 2552 3 72.03 7.92 31.04 0.104 2551
 2553 3 71.91 7.85 31.11 0.084 2552
 2554 3 71.85 7.78 31.22 0.117 2553
 2555 3 71.85 7.74 31.38 0.119 2554
 2556 3 71.86 7.75 31.52 0.116 2555
 2557 3 71.81 7.77 31.65 0.17 2556
 2558 3 71.78 7.77 31.76 0.133 2557
 2559 3 72.2 8.54 29.72 0.114 2547
 2560 3 72.09 8.66 29.72 0.135 2559
 2561 3 71.92 8.7 29.7 0.144 2560
 2562 3 71.81 8.67 29.68 0.153 2561
 2563 3 71.62 8.68 29.79 0.124 2562
 2564 3 71.47 8.69 29.81 0.138 2563
 2565 3 71.31 8.7 29.77 0.111 2564
 2566 3 71.17 8.75 29.83 0.091 2565
 2567 3 71.06 8.77 29.76 0.096 2566
 2568 3 70.98 8.93 29.76 0.077 2567
 2569 3 70.91 9.05 29.72 0.079 2568
 2570 3 70.83 9.23 29.72 0.07 2569
 2571 3 70.72 9.28 29.68 0.075 2570
 2572 3 70.61 9.34 29.68 0.079 2571
 2573 3 70.47 9.47 29.58 0.114 2572
 2574 3 70.38 9.55 29.54 0.145 2573
 2575 3 70.24 9.61 29.42 0.126 2574
 2576 3 74.36 9.42 29.33 0.105 2412
 2577 3 74.46 9.52 29.22 0.095 2576
 2578 3 74.57 9.58 29.15 0.116 2577
 2579 3 74.63 9.58 28.97 0.13 2578
 2580 3 74.66 9.57 28.86 0.136 2579
 2581 3 74.65 9.57 28.58 0.075 2580
 2582 3 73.47 10.62 30.65 0.236 2405
 2583 3 73.14 10.47 30.58 0.096 2582
 2584 3 73.08 10.39 30.61 0.106 2583
 2585 3 72.92 10.22 30.68 0.105 2584
 2586 3 72.81 10.18 30.76 0.089 2585
 2587 3 72.73 10.18 30.9 0.127 2586
 2588 3 72.67 10.15 30.99 0.12 2587
 2589 3 72.59 10.13 31.11 0.108 2588
 2590 3 72.53 10.11 31.22 0.112 2589
 2591 3 72.41 9.91 31.33 0.096 2590
 2592 3 73.74 10.78 30.81 0.169 2582
 2593 3 73.85 10.87 30.88 0.145 2592
 2594 3 73.99 10.88 30.97 0.161 2593
 2595 3 74.07 10.88 31.04 0.217 2594
 2596 3 73.87 11.09 31.18 0.171 2595
 2597 3 73.73 11.18 31.24 0.144 2596
 2598 3 73.59 11.2 31.33 0.151 2597
 2599 3 73.4 11.17 31.38 0.181 2598
 2600 3 73.29 11.23 31.61 0.152 2599
 2601 3 73.24 11.35 31.79 0.121 2600
 2602 3 73.21 11.38 31.95 0.114 2601
 2603 3 73.32 11.5 32.03 0.116 2602
 2604 3 73.44 11.59 32.19 0.105 2603
 2605 3 73.58 11.7 32.33 0.166 2604
 2606 3 60.7 18.65 32.55 0.085 474
 2607 3 60.7 18.65 32.68 0.123 2606
 2608 3 60.67 18.79 32.79 0.073 2607
 2609 3 60.7 18.91 32.87 0.071 2608
 2610 3 60.74 19 32.93 0.107 2609
 2611 3 60.84 19.07 33.01 0.082 2610
 2612 3 60.79 19.22 33.04 0.125 2611
 2613 3 60.75 19.31 33.11 0.18 2612
 2614 3 60.9 19.41 32.97 0.093 2613
 2615 3 60.97 19.57 33.01 0.065 2614
 2616 3 61.04 19.67 33.01 0.082 2615
 2617 3 61.01 19.82 33.15 0.085 2616
 2618 3 61.13 19.96 33.23 0.085 2617
 2619 3 61 19.91 33.32 0.095 2618
 2620 3 60.52 19.27 33.23 0.118 2613
 2621 3 60.37 19.22 33.28 0.142 2620
 2622 3 60.21 19.17 33.25 0.08 2621
 2623 3 60.08 19.17 33.22 0.09 2622
 2624 3 59.93 19.19 33.23 0.093 2623
 2625 3 59.83 19.27 33.23 0.113 2624
 2626 3 59.65 19.36 33.22 0.117 2625
 2627 3 59.5 19.36 33.22 0.095 2626
 2628 3 59.33 19.33 33.18 0.119 2627
 2629 3 59.26 19.47 33.36 0.146 2628
 2630 3 59.11 19.4 33.4 0.124 2629
 2631 3 58.86 19.33 33.54 0.143 2630
 2632 3 58.62 19.25 33.5 0.118 2631
 2633 3 58.46 19.25 33.51 0.103 2632
 2634 3 58.36 19.23 33.47 0.106 2633
 2635 3 58.22 19.24 33.44 0.178 2634
 2636 3 58.16 19.31 33.53 0.137 2635
 2637 3 58.15 19.49 33.73 0.103 2636
 2638 3 58.13 19.65 33.85 0.067 2637
 2639 3 58.07 19.81 33.9 0.1 2638
 2640 3 58.07 19.92 33.97 0.101 2639
 2641 3 59.06 19.08 33 0.141 2628
 2642 3 58.95 19.1 33.08 0.111 2641
 2643 3 58.33 19.89 31.08 0.785 465
 2644 3 58.29 20.03 31.24 0.757 2643
 2645 3 58.14 19.99 31.38 0.757 2644
 2646 3 58.11 20.04 31.52 0.734 2645
 2647 3 57.93 20.1 31.58 0.76 2646
 2648 3 57.82 20.18 31.67 0.768 2647
 2649 3 57.77 20.31 31.74 0.777 2648
 2650 3 57.81 20.33 32.03 0.711 2649
 2651 3 57.48 20.6 31.88 0.713 2650
 2652 3 57.62 20.82 32.25 0.819 2651
 2653 3 57.48 20.94 32.37 0.802 2652
 2654 3 57.34 21.01 32.46 0.79 2653
 2655 3 57.31 21.12 32.57 0.794 2654
 2656 3 57.22 21.18 32.78 0.802 2655
 2657 3 57.08 21.22 33 0.797 2656
 2658 3 57.07 21.29 33.15 0.805 2657
 2659 3 56.9 21.29 33.29 0.832 2658
 2660 3 56.9 21.45 33.4 0.859 2659
 2661 3 56.82 21.43 33.58 0.866 2660
 2662 3 56.78 21.5 33.71 0.886 2661
 2663 3 56.82 21.61 33.9 0.882 2662
 2664 3 56.8 21.61 34.1 0.909 2663
 2665 3 56.78 21.7 34.26 0.921 2664
 2666 3 56.72 21.8 34.33 0.948 2665
 2667 3 56.64 21.87 34.47 0.964 2666
 2668 3 56.46 21.89 34.54 0.965 2667
 2669 3 56.39 21.92 34.69 1.016 2668
 2670 3 56.46 22.07 34.93 0.951 2669
 2671 3 57.05 21.5 35.43 0.131 2670
 2672 3 57.19 21.4 35.61 0.123 2671
 2673 3 57.29 21.27 35.71 0.128 2672
 2674 3 57.29 21.15 35.76 0.145 2673
 2675 3 57.43 21.1 35.91 0.129 2674
 2676 3 57.48 21.03 36 0.192 2675
 2677 3 56.35 22.12 34.96 0.982 2670
 2678 3 56.59 21.69 35.04 0.136 2677
 2679 3 56.53 21.8 35.01 0.108 2678
 2680 3 56.46 21.98 35.01 0.101 2679
 2681 3 56.28 22.01 34.96 0.121 2680
 2682 3 56.18 22.07 34.94 0.079 2681
 2683 3 56.24 22.14 35 0.984 2677
 2684 3 56.15 22.29 35.18 0.981 2683
 2685 3 55.96 22.25 35.29 1 2684
 2686 3 55.64 22.08 35.36 0.935 2685
 2687 3 55.45 22.17 35.43 0.891 2686
 2688 3 55.17 22.2 35.46 0.879 2687
 2689 3 55.05 22.3 35.54 0.863 2688
 2690 3 55.02 22.48 35.68 0.849 2689
 2691 3 54.84 22.46 35.79 0.833 2690
 2692 3 54.71 22.6 35.87 0.845 2691
 2693 3 54.7 22.74 36.01 0.872 2692
 2694 3 54.64 22.83 36.15 0.897 2693
 2695 3 54.47 22.85 36.28 0.885 2694
 2696 3 54.29 22.94 36.4 0.876 2695
 2697 3 54.15 23 36.51 0.841 2696
 2698 3 53.98 22.98 36.62 0.799 2697
 2699 3 53.76 22.87 36.75 0.809 2698
 2700 3 53.62 22.9 36.86 0.819 2699
 2701 3 53.45 22.93 36.93 0.848 2700
 2702 3 53.36 22.97 37.08 0.872 2701
 2703 3 53.29 23.02 37.19 0.921 2702
 2704 3 53.36 23.17 37.32 0.974 2703
 2705 3 53.18 23.28 37.36 0.991 2704
 2706 3 52.99 23.3 37.43 0.986 2705
 2707 3 52.83 23.46 37.33 0.996 2706
 2708 3 52.71 23.6 37.29 0.999 2707
 2709 3 52.67 23.81 37.43 0.97 2708
 2710 3 52.5 23.86 37.51 0.958 2709
 2711 3 52.42 23.97 37.57 0.935 2710
 2712 3 52.24 24 37.65 0.9 2711
 2713 3 52.1 24.06 37.79 0.892 2712
 2714 3 52.09 24.26 37.97 0.882 2713
 2715 3 52.01 24.3 38.08 0.88 2714
 2716 3 51.94 24.37 38.18 0.944 2715
 2717 3 51.87 24.49 38.36 0.879 2716
 2718 3 51.7 24.55 38.4 0.87 2717
 2719 3 51.62 24.7 38.47 0.918 2718
 2720 3 51.51 24.79 38.53 0.919 2719
 2721 3 51.33 24.77 38.58 0.93 2720
 2722 3 51.18 24.89 38.62 0.918 2721
 2723 3 51.08 24.99 38.72 0.89 2722
 2724 3 50.9 25.01 38.76 0.886 2723
 2725 3 50.73 25.04 38.79 0.878 2724
 2726 3 50.61 25.03 38.91 0.876 2725
 2727 3 50.54 25.14 39.04 0.898 2726
 2728 3 50.5 25.21 39.22 0.898 2727
 2729 3 51.05 24.26 39.96 0.22 2728
 2730 3 51.13 24.1 40.04 0.191 2729
 2731 3 51.13 23.97 40.07 0.212 2730
 2732 3 51.28 23.79 39.98 0.215 2731
 2733 3 51.41 23.7 40 0.217 2732
 2734 3 51.56 23.61 40.08 0.257 2733
 2735 3 51.61 23.48 40.32 0.231 2734
 2736 3 51.75 23.44 40.47 0.216 2735
 2737 3 51.81 23.4 40.71 0.19 2736
 2738 3 51.83 23.28 40.79 0.115 2737
 2739 3 51.82 23.14 40.85 0.146 2738
 2740 3 51.93 23.03 40.93 0.17 2739
 2741 3 51.82 22.85 41.01 0.114 2740
 2742 3 51.79 22.69 41.1 0.17 2741
 2743 3 51.74 22.5 41.11 0.24 2742
 2744 3 51.77 22.39 41.18 0.265 2743
 2745 3 51.95 22.3 41.21 0.291 2744
 2746 3 52.15 22.31 41.36 0.302 2745
 2747 3 52.31 22.29 41.43 0.32 2746
 2748 3 52.52 22.25 41.53 0.318 2747
 2749 3 52.7 22.24 41.58 0.341 2748
 2750 3 52.8 22.73 41.94 0.078 2749
 2751 3 52.8 22.79 42.05 0.071 2750
 2752 3 52.73 22.82 42.15 0.135 2751
 2753 3 52.65 22.86 42.21 0.184 2752
 2754 3 52.51 22.84 42.18 0.214 2753
 2755 3 52.39 23.13 42.35 0.099 2754
 2756 3 52.28 23.19 42.48 0.102 2755
 2757 3 52.08 23.21 42.62 0.087 2756
 2758 3 52 23.28 42.72 0.124 2757
 2759 3 51.83 23.26 42.72 0.166 2758
 2760 3 51.72 23.23 42.76 0.135 2759
 2761 3 51.61 23.18 42.8 0.13 2760
 2762 3 51.39 23.16 42.93 0.097 2761
 2763 3 51.28 23.09 43.01 0.111 2762
 2764 3 51.15 23.13 43.21 0.144 2763
 2765 3 51.13 23.24 43.36 0.196 2764
 2766 3 51.13 23.22 43.5 0.231 2765
 2767 3 50.74 23.23 43.48 0.117 2766
 2768 3 50.6 23.23 43.61 0.107 2767
 2769 3 50.47 23.25 43.75 0.108 2768
 2770 3 50.36 23.27 43.82 0.124 2769
 2771 3 50.29 23.27 43.93 0.093 2770
 2772 3 50.32 23.21 44.08 0.116 2771
 2773 3 50.42 23.12 44.16 0.143 2772
 2774 3 50.54 22.98 44.28 0.122 2773
 2775 3 50.51 22.73 44.48 0.154 2774
 2776 3 50.58 22.55 44.54 0.113 2775
 2777 3 50.65 22.36 44.61 0.065 2776
 2778 3 51.5 23.18 43.57 0.097 2766
 2779 3 51.68 23.16 43.51 0.081 2778
 2780 3 51.79 23.09 43.51 0.097 2779
 2781 3 51.94 23.01 43.48 0.108 2780
 2782 3 52.08 22.9 43.48 0.084 2781
 2783 3 52.92 21.96 41.54 0.222 2749
 2784 3 53.11 21.92 41.64 0.195 2783
 2785 3 53.24 21.96 41.68 0.215 2784
 2786 3 53.38 21.74 41.61 0.161 2785
 2787 3 53.53 21.72 41.62 0.179 2786
 2788 3 53.68 21.68 41.69 0.215 2787
 2789 3 53.88 21.69 41.75 0.214 2788
 2790 3 54.03 21.71 41.72 0.24 2789
 2791 3 54.07 21.91 41.43 0.112 2790
 2792 3 54.2 21.94 41.37 0.079 2791
 2793 3 54.26 22.07 41.32 0.12 2792
 2794 3 54.33 22.23 41.32 0.163 2793
 2795 3 54.18 21.57 41.78 0.237 2790
 2796 3 54.35 21.48 41.9 0.214 2795
 2797 3 54.5 21.42 42.01 0.226 2796
 2798 3 54.62 21.33 42.11 0.27 2797
 2799 3 54.72 21.33 42.26 0.24 2798
 2800 3 54.79 21.36 42.48 0.195 2799
 2801 3 54.9 21.36 42.58 0.133 2800
 2802 3 54.96 21.29 42.72 0.108 2801
 2803 3 55.03 21.21 42.8 0.124 2802
 2804 3 55.04 21.05 42.89 0.157 2803
 2805 3 55.13 20.93 42.96 0.15 2804
 2806 3 55.23 20.84 43.05 0.142 2805
 2807 3 55.26 20.8 43.22 0.148 2806
 2808 3 55.36 20.8 43.37 0.159 2807
 2809 3 55.38 20.77 43.47 0.196 2808
 2810 3 55.37 20.71 43.58 0.247 2809
 2811 3 55.31 20.61 43.68 0.29 2810
 2812 3 55.31 20.54 43.78 0.373 2811
 2813 3 55.37 20.52 43.89 0.424 2812
 2814 3 55.42 20.43 44.07 0.46 2813
 2815 3 55.25 19.96 43.94 0.183 2814
 2816 3 55.06 20 43.69 0.086 2815
 2817 3 54.95 20 43.62 0.051 2816
 2818 3 54.86 19.85 43.55 0.113 2817
 2819 3 54.86 19.74 43.47 0.059 2818
 2820 3 54.81 19.65 43.39 0.091 2819
 2821 3 55.25 19.82 44.22 0.14 2815
 2822 3 55.26 19.71 44.4 0.142 2821
 2823 3 55.28 19.55 44.51 0.096 2822
 2824 3 55.32 19.43 44.58 0.109 2823
 2825 3 55.33 19.29 44.57 0.135 2824
 2826 3 55.19 19.11 44.51 0.066 2825
 2827 3 55.15 18.98 44.47 0.108 2826
 2828 3 55.13 18.84 44.43 0.07 2827
 2829 3 55.22 18.8 44.36 0.067 2828
 2830 3 55.34 18.75 44.36 0.108 2829
 2831 3 55.44 18.7 44.28 0.108 2830
 2832 3 55.59 18.67 44.19 0.111 2831
 2833 3 55.51 20.56 44.22 0.565 2814
 2834 3 56.31 20.23 44.12 0.191 2833
 2835 3 56.49 20.19 44.11 0.235 2834
 2836 3 56.67 20.05 44.18 0.327 2835
 2837 3 56.8 20.05 44.12 0.316 2836
 2838 3 56.74 19.62 44.33 0.255 2837
 2839 3 56.82 19.49 44.3 0.289 2838
 2840 3 56.86 19.33 44.23 0.336 2839
 2841 3 56.39 19.14 44.51 0.088 2840
 2842 3 56.21 19.09 44.61 0.117 2841
 2843 3 56.19 19 44.73 0.103 2842
 2844 3 56.26 18.91 44.86 0.088 2843
 2845 3 56.2 18.77 44.94 0.096 2844
 2846 3 56.15 18.64 44.96 0.114 2845
 2847 3 56.2 18.52 45.03 0.139 2846
 2848 3 56.2 18.52 45.15 0.205 2847
 2849 3 56.34 18.64 45.47 0.119 2848
 2850 3 56.4 18.68 45.62 0.121 2849
 2851 3 56.38 18.68 45.76 0.116 2850
 2852 3 56.53 18.86 45.89 0.084 2851
 2853 3 56.64 18.92 46.01 0.082 2852
 2854 3 56.71 18.96 46.15 0.119 2853
 2855 3 56.69 19.05 46.33 0.08 2854
 2856 3 56.69 19.14 46.46 0.1 2855
 2857 3 56.68 19.17 46.58 0.068 2856
 2858 3 56.65 19.15 46.71 0.127 2857
 2859 3 56.66 19.12 46.9 0.123 2858
 2860 3 56.19 18.5 45.82 0.158 2851
 2861 3 56.1 18.38 45.94 0.142 2860
 2862 3 55.98 18.33 46.1 0.133 2861
 2863 3 55.79 18.35 46.15 0.106 2862
 2864 3 55.7 18.4 46.25 0.116 2863
 2865 3 55.55 18.44 46.35 0.089 2864
 2866 3 55.4 18.48 46.53 0.112 2865
 2867 3 55.27 18.54 46.66 0.078 2866
 2868 3 55.16 18.5 46.71 0.091 2867
 2869 3 56.93 19.17 44.18 0.315 2840
 2870 3 57.01 19.02 44.05 0.298 2869
 2871 3 57.09 18.91 44.01 0.292 2870
 2872 3 57.46 19.09 43.93 0.133 2871
 2873 3 57.59 19.19 43.9 0.038 2872
 2874 3 57.05 18.75 43.94 0.243 2871
 2875 3 57.17 18.54 43.91 0.209 2874
 2876 3 57.21 18.36 43.86 0.199 2875
 2877 3 57.27 18.24 43.86 0.177 2876
 2878 3 57.31 18.04 43.83 0.181 2877
 2879 3 57.36 17.88 43.82 0.145 2878
 2880 3 57.37 17.7 43.79 0.146 2879
 2881 3 57.43 17.59 43.78 0.104 2880
 2882 3 57.5 17.49 43.73 0.157 2881
 2883 3 57.6 17.44 43.66 0.208 2882
 2884 3 57.77 17.23 43.75 0.12 2883
 2885 3 57.93 17.23 43.75 0.085 2884
 2886 3 58.11 17.24 43.79 0.109 2885
 2887 3 58.23 17.17 43.8 0.097 2886
 2888 3 58.38 17.13 43.82 0.104 2887
 2889 3 58.52 17.09 43.91 0.09 2888
 2890 3 58.66 17.05 43.94 0.157 2889
 2891 3 58.73 16.97 43.97 0.16 2890
 2892 3 58.86 16.95 43.96 0.173 2891
 2893 3 58.91 17.01 44.08 0.117 2892
 2894 3 58.94 16.94 44.26 0.212 2893
 2895 3 58.94 16.88 44.37 0.229 2894
 2896 3 59.29 17.06 44.3 0.08 2895
 2897 3 59.4 17.19 44.35 0.107 2896
 2898 3 59.48 17.26 44.35 0.104 2897
 2899 3 59.62 17.34 44.4 0.12 2898
 2900 3 59.76 17.36 44.5 0.082 2899
 2901 3 59.82 17.43 44.62 0.17 2900
 2902 3 59.9 17.48 44.73 0.225 2901
 2903 3 59.78 17.75 44.85 0.102 2902
 2904 3 60.01 17.43 44.82 0.227 2902
 2905 3 60.22 17.51 44.82 0.17 2904
 2906 3 60.4 17.67 44.82 0.096 2905
 2907 3 60.4 17.85 44.93 0.068 2906
 2908 3 60.49 17.9 44.97 0.095 2907
 2909 3 60.53 18.08 45 0.104 2908
 2910 3 60.64 18.17 45.01 0.128 2909
 2911 3 60.67 18.25 44.91 0.19 2910
 2912 3 60.6 18.19 44.71 0.104 2911
 2913 3 60.5 18.15 44.58 0.099 2912
 2914 3 60.46 18.06 44.5 0.000125 2913
 2915 3 59.93 17.25 44.93 0.08 2904
 2916 3 60.08 17.18 45 0.171 2915
 2917 3 60.19 17.12 45.22 0.099 2916
 2918 3 60.3 17 45.29 0.111 2917
 2919 3 60.37 16.87 45.35 0.126 2918
 2920 3 60.49 16.7 45.39 0.119 2919
 2921 3 60.57 16.63 45.5 0.12 2920
 2922 3 60.63 16.6 45.65 0.114 2921
 2923 3 60.67 16.64 45.82 0.142 2922
 2924 3 60.81 16.74 45.94 0.151 2923
 2925 3 60.98 16.8 46.04 0.089 2924
 2926 3 61.13 16.9 46.18 0.109 2925
 2927 3 61.3 16.99 46.32 0.071 2926
 2928 3 61.36 17.08 46.33 0.091 2927
 2929 3 61.36 17.19 46.36 0.128 2928
 2930 3 61.29 17.33 46.36 0.108 2929
 2931 3 61.32 17.44 46.36 0.077 2930
 2932 3 58.55 16.87 44.43 0.08 2895
 2933 3 58.38 16.88 44.44 0.1 2932
 2934 3 57.72 17.69 43.4 0.105 2883
 2935 3 57.86 17.66 43.3 0.099 2934
 2936 3 57.94 17.55 43.21 0.101 2935
 2937 3 58.04 17.49 43.08 0.103 2936
 2938 3 58.21 17.47 42.93 0.111 2937
 2939 3 58.32 17.45 42.9 0.105 2938
 2940 3 58.43 17.4 42.79 0.076 2939
 2941 3 58.54 17.27 42.65 0.099 2940
 2942 3 58.61 17.16 42.51 0.104 2941
 2943 3 58.68 17.02 42.43 0.112 2942
 2944 3 58.73 16.87 42.36 0.118 2943
 2945 3 58.77 16.67 42.22 0.176 2944
 2946 3 58.59 16.46 42.1 0.129 2945
 2947 3 58.46 16.34 41.89 0.109 2946
 2948 3 58.35 16.29 41.73 0.134 2947
 2949 3 58.35 16.24 41.64 0.153 2948
 2950 3 58.35 16.15 41.57 0.198 2949
 2951 3 58.47 15.83 41.37 0.117 2950
 2952 3 58.51 15.76 41.18 0.122 2951
 2953 3 58.46 15.67 40.98 0.043 2952
 2954 3 58.4 15.57 40.86 0.112 2953
 2955 3 58.33 15.51 40.72 0.103 2954
 2956 3 58.23 15.35 40.65 0.09 2955
 2957 3 58.16 15.24 40.61 0.093 2956
 2958 3 58.02 15.1 40.58 0.084 2957
 2959 3 57.92 14.97 40.58 0.117 2958
 2960 3 57.88 14.74 40.54 0.104 2959
 2961 3 57.85 14.5 40.41 0.069 2960
 2962 3 57.82 14.39 40.37 0.07 2961
 2963 3 57.79 14.26 40.29 0.073 2962
 2964 3 57.71 14.19 40.22 0.102 2963
 2965 3 57.69 14.11 40.03 0.101 2964
 2966 3 57.67 14.03 39.96 0.136 2965
 2967 3 57.64 14.09 39.78 0.163 2966
 2968 3 57.64 14.34 39.62 0.065 2967
 2969 3 57.64 14.39 39.5 0.102 2968
 2970 3 57.7 14.43 39.37 0.118 2969
 2971 3 57.69 14.34 39.18 0.087 2970
 2972 3 57.68 14.27 39.08 0.065 2971
 2973 3 57.65 14.17 38.9 0.075 2972
 2974 3 57.68 14.11 38.76 0.102 2973
 2975 3 58.17 16.43 41.5 0.098 2950
 2976 3 58.09 16.52 41.36 0.109 2975
 2977 3 58.09 16.68 41.23 0.129 2976
 2978 3 58.16 16.82 41.14 0.115 2977
 2979 3 58.16 17.03 41.01 0.051 2978
 2980 3 57.12 20.47 43.86 0.182 2837
 2981 3 57.21 20.49 43.9 0.222 2980
 2982 3 57.42 20.4 43.79 0.14 2981
 2983 3 57.57 20.32 43.71 0.152 2982
 2984 3 57.7 20.34 43.65 0.185 2983
 2985 3 57.81 20.37 43.61 0.257 2984
 2986 3 57.94 20.78 43.82 0.097 2985
 2987 3 57.98 20.91 43.86 0.063 2986
 2988 3 57.85 20.26 43.28 0.142 2985
 2989 3 57.99 20.26 43.15 0.173 2988
 2990 3 58.06 20.27 43.01 0.246 2989
 2991 3 58.1 20.17 42.93 0.303 2990
 2992 3 58.16 20.06 42.83 0.356 2991
 2993 3 58.15 19.99 42.69 0.399 2992
 2994 3 58.18 19.93 42.61 0.396 2993
 2995 3 58.43 19.97 42.46 0.191 2994
 2996 3 58.71 20.12 42.4 0.115 2995
 2997 3 58.88 20.18 42.33 0.137 2996
 2998 3 59.06 20.28 42.36 0.139 2997
 2999 3 59.32 20.26 42.29 0.166 2998
 3000 3 59.49 20.29 42.28 0.195 2999
 3001 3 59.64 20.39 42.26 0.156 3000
 3002 3 59.75 20.39 42.21 0.136 3001
 3003 3 59.84 20.39 42.14 0.116 3002
 3004 3 59.95 20.38 42.11 0.162 3003
 3005 3 60.1 20.37 41.91 0.169 3004
 3006 3 60.19 20.35 41.82 0.242 3005
 3007 3 60.05 20.28 41.65 0.166 3006
 3008 3 60.12 20.17 41.47 0.141 3007
 3009 3 60.13 20.1 41.37 0.107 3008
 3010 3 60.18 20.05 41.26 0.105 3009
 3011 3 60.19 20.08 41.08 0.072 3010
 3012 3 60.28 19.99 40.86 0.121 3011
 3013 3 60.2 19.71 40.68 0.072 3012
 3014 3 60.08 19.65 40.64 0.075 3013
 3015 3 60.56 20.51 41.9 0.108 3006
 3016 3 60.69 20.54 41.9 0.115 3015
 3017 3 60.8 20.57 41.89 0.098 3016
 3018 3 61.01 20.7 41.86 0.138 3017
 3019 3 61.12 20.76 41.8 0.131 3018
 3020 3 61.3 20.73 41.73 0.161 3019
 3021 3 61.37 20.67 41.62 0.122 3020
 3022 3 61.51 20.62 41.55 0.105 3021
 3023 3 61.69 20.63 41.53 0.115 3022
 3024 3 61.81 20.52 41.4 0.119 3023
 3025 3 61.92 20.49 41.39 0.142 3024
 3026 3 62 20.4 41.29 0.13 3025
 3027 3 61.99 20.29 41.18 0.108 3026
 3028 3 61.87 20.15 40.97 0.11 3027
 3029 3 61.85 20.09 40.87 0.142 3028
 3030 3 61.78 19.99 40.72 0.1 3029
 3031 3 61.72 19.86 40.66 0.083 3030
 3032 3 61.74 19.68 40.61 0.107 3031
 3033 3 61.83 19.56 40.55 0.131 3032
 3034 3 61.87 19.47 40.5 0.171 3033
 3035 3 62.09 19.34 40.47 0.17 3034
 3036 3 62.27 19.53 40.58 0.07 3035
 3037 3 62.31 19.62 40.53 0.051 3036
 3038 3 62.08 19.22 40.37 0.095 3035
 3039 3 62.22 19.14 40.33 0.066 3038
 3040 3 62.33 19.07 40.37 0.109 3039
 3041 3 62.49 18.85 40.35 0.112 3040
 3042 3 62.58 18.73 40.33 0.102 3041
 3043 3 62.67 18.6 40.32 0.135 3042
 3044 3 62.77 18.47 40.36 0.132 3043
 3045 3 62.86 18.38 40.36 0.114 3044
 3046 3 57.74 19.51 42.68 0.075 2994
 3047 3 57.79 19.39 42.61 0.091 3046
 3048 3 58.08 19.36 42.57 0.064 3047
 3049 3 58.21 19.27 42.55 0.098 3048
 3050 3 57.65 19.16 42.54 0.121 3047
 3051 3 57.54 19.03 42.47 0.06 3050
 3052 3 57.45 18.9 42.4 0.107 3051
 3053 3 57.4 18.79 42.28 0.109 3052
 3054 3 57.34 18.72 42.21 0.13 3053
 3055 3 57.3 18.66 42.05 0.144 3054
 3056 3 57.23 18.59 42 0.155 3055
 3057 3 57.23 18.34 41.98 0.109 3056
 3058 3 57.41 18.25 41.9 0.076 3057
 3059 3 57.45 18.16 41.97 0.039 3058
 3060 3 57.27 18.72 41.79 0.129 3056
 3061 3 57.33 18.77 41.61 0.119 3060
 3062 3 57.41 18.75 41.5 0.156 3061
 3063 3 57.22 18.52 41.44 0.092 3062
 3064 3 57.21 18.38 41.37 0.063 3063
 3065 3 57.17 18.24 41.32 0.073 3064
 3066 3 57 18.09 41.26 0.103 3065
 3067 3 56.97 17.9 41.23 0.082 3066
 3068 3 56.9 17.8 41.16 0.112 3067
 3069 3 56.82 17.62 41.14 0.129 3068
 3070 3 56.79 17.55 41.05 0.051 3069
 3071 3 57.12 20.7 44.21 0.075 2981
 3072 3 57.18 20.81 44.22 0.000125 3071
 3073 3 54.97 20.87 44.54 0.244 2833
 3074 3 54.87 20.81 44.66 0.261 3073
 3075 3 54.75 21.13 44.86 0.136 3074
 3076 3 54.73 21.24 44.94 0.152 3075
 3077 3 54.73 21.38 45.08 0.148 3076
 3078 3 54.72 21.47 45.22 0.157 3077
 3079 3 54.66 21.61 45.32 0.179 3078
 3080 3 54.6 21.78 45.41 0.138 3079
 3081 3 54.61 21.95 45.5 0.148 3080
 3082 3 54.63 22.11 45.58 0.159 3081
 3083 3 54.63 22.26 45.66 0.169 3082
 3084 3 54.63 22.42 45.65 0.196 3083
 3085 3 54.58 22.56 45.72 0.194 3084
 3086 3 54.47 22.72 45.82 0.173 3085
 3087 3 54.19 22.78 46.07 0.131 3086
 3088 3 54.12 22.85 46.19 0.152 3087
 3089 3 54.11 22.96 46.3 0.17 3088
 3090 3 54.13 23.12 46.43 0.165 3089
 3091 3 54.06 23.25 46.55 0.236 3090
 3092 3 53.99 23.35 46.66 0.307 3091
 3093 3 53.96 23.43 46.79 0.357 3092
 3094 3 53.86 23.45 46.93 0.404 3093
 3095 3 53.78 23.58 47.08 0.428 3094
 3096 3 53.73 23.68 47.15 0.476 3095
 3097 3 53.67 23.79 47.22 0.478 3096
 3098 3 53.67 24.01 47.28 0.405 3097
 3099 3 53.62 24.15 47.4 0.378 3098
 3100 3 53.54 24.29 47.43 0.336 3099
 3101 3 53.44 24.36 47.54 0.397 3100
 3102 3 53.31 24.32 48 0.174 3101
 3103 3 53.17 24.35 48.08 0.148 3102
 3104 3 52.9 24.34 48.1 0.161 3103
 3105 3 52.8 24.4 48.08 0.281 3104
 3106 3 52.7 24.45 48.05 0.355 3105
 3107 3 52.52 24.49 48.54 0.215 3106
 3108 3 52.36 24.51 48.76 0.165 3107
 3109 3 52.23 24.58 48.9 0.177 3108
 3110 3 52.21 24.65 49.05 0.154 3109
 3111 3 52.07 24.74 49.18 0.097 3110
 3112 3 51.97 24.74 49.23 0.069 3111
 3113 3 51.93 24.83 49.37 0.182 3112
 3114 3 51.79 24.91 49.53 0.213 3113
 3115 3 51.68 24.97 49.65 0.233 3114
 3116 3 51.5 25.04 49.93 0.175 3115
 3117 3 51.46 25.18 50.04 0.232 3116
 3118 3 51.39 25.26 50.18 0.237 3117
 3119 3 51.15 25.44 50.29 0.104 3118
 3120 3 51.06 25.51 50.41 0.129 3119
 3121 3 51.05 25.63 50.58 0.115 3120
 3122 3 50.95 25.76 50.69 0.141 3121
 3123 3 50.84 25.8 50.83 0.141 3122
 3124 3 50.84 25.93 50.91 0.165 3123
 3125 3 50.75 26 51.04 0.191 3124
 3126 3 50.8 26.07 51.18 0.24 3125
 3127 3 50.79 26.12 51.3 0.28 3126
 3128 3 50.82 26.2 51.37 0.307 3127
 3129 3 50.8 26.34 51.41 0.377 3128
 3130 3 50.75 26.52 51.4 0.436 3129
 3131 3 50.33 26.45 51.48 0.379 3130
 3132 3 50.16 26.49 51.53 0.375 3131
 3133 3 50.02 26.45 51.73 0.339 3132
 3134 3 49.89 26.51 51.75 0.349 3133
 3135 3 49.5 26.78 51.37 0.079 3134
 3136 3 49.39 26.89 51.46 0.079 3135
 3137 3 49.21 26.84 51.54 0.093 3136
 3138 3 49.1 26.86 51.58 0.093 3137
 3139 3 48.93 26.92 51.68 0.106 3138
 3140 3 48.82 26.94 51.79 0.098 3139
 3141 3 48.68 26.94 51.75 0.143 3140
 3142 3 48.54 26.96 51.72 0.13 3141
 3143 3 48.41 27.05 51.69 0.118 3142
 3144 3 48.27 27.15 51.71 0.129 3143
 3145 3 48.13 27.16 51.76 0.136 3144
 3146 3 47.93 27.16 51.78 0.124 3145
 3147 3 47.75 27.12 51.76 0.117 3146
 3148 3 47.6 27.17 51.79 0.068 3147
 3149 3 47.42 27.17 51.79 0.099 3148
 3150 3 47.3 27.22 51.73 0.065 3149
 3151 3 50.08 26.4 52.32 0.122 3134
 3152 3 50.02 26.47 52.53 0.143 3151
 3153 3 50.04 26.51 52.71 0.143 3152
 3154 3 50 26.63 52.89 0.128 3153
 3155 3 49.96 26.7 53.03 0.138 3154
 3156 3 49.99 26.77 53.22 0.139 3155
 3157 3 50.07 26.88 53.35 0.159 3156
 3158 3 50.14 26.95 53.41 0.094 3157
 3159 3 50.24 26.99 53.54 0.128 3158
 3160 3 50.25 27.08 53.71 0.177 3159
 3161 3 50.17 27.1 53.86 0.224 3160
 3162 3 50.11 27.13 54 0.228 3161
 3163 3 50.14 26.94 54.4 0.125 3162
 3164 3 50.1 26.95 54.54 0.134 3163
 3165 3 50.18 26.95 54.66 0.108 3164
 3166 3 50.17 27.01 54.85 0.13 3165
 3167 3 50.1 27.11 55.03 0.134 3166
 3168 3 50.06 27.17 55.14 0.129 3167
 3169 3 50.07 27.24 55.26 0.192 3168
 3170 3 50.06 27.27 55.43 0.267 3169
 3171 3 50.17 27.29 55.58 0.361 3170
 3172 3 50.25 27.4 55.65 0.385 3171
 3173 3 50.31 27.42 55.79 0.304 3172
 3174 3 50.21 27.33 56.04 0.19 3173
 3175 3 50.17 27.36 56.21 0.132 3174
 3176 3 50.14 27.36 56.4 0.102 3175
 3177 3 50.13 27.38 56.58 0.126 3176
 3178 3 50.19 27.47 56.65 0.128 3177
 3179 3 50.26 27.65 56.6 0.113 3178
 3180 3 50.29 27.76 56.55 0.069 3179
 3181 3 51.29 26.94 51.4 0.163 3130
 3182 3 51.56 27.09 51.43 0.102 3181
 3183 3 51.63 27.16 51.55 0.069 3182
 3184 3 51.74 27.25 51.64 0.079 3183
 3185 3 51.82 27.34 51.69 0.102 3184
 3186 3 51.88 27.43 51.79 0.1 3185
 3187 3 51.95 27.56 51.9 0.096 3186
 3188 3 52.05 27.67 51.97 0.083 3187
 3189 3 52.09 27.71 52.07 0.079 3188
 3190 3 52.76 24.47 47.72 0.293 3106
 3191 3 53.23 24.73 47.58 0.109 3190
 3192 3 53.46 24.88 47.58 0.11 3191
 3193 3 53.57 25.02 47.57 0.117 3192
 3194 3 53.64 25.2 47.57 0.113 3193
 3195 3 53.75 25.4 47.58 0.158 3194
 3196 3 53.92 25.54 47.61 0.18 3195
 3197 3 54.03 25.77 47.6 0.134 3196
 3198 3 54.17 25.96 47.58 0.12 3197
 3199 3 54.28 26.05 47.46 0.137 3198
 3200 3 54.36 26.18 47.35 0.125 3199
 3201 3 54.57 26.17 47.35 0.072 3200
 3202 3 54.73 26.13 47.3 0.06 3201
 3203 3 54.9 26.13 47.26 0.099 3202
 3204 3 55.02 26.12 47.26 0.105 3203
 3205 3 55.19 26.16 47.25 0.124 3204
 3206 3 55.33 26.21 47.11 0.095 3205
 3207 3 55.4 26.27 46.97 0.088 3206
 3208 3 55.52 26.26 46.86 0.104 3207
 3209 3 55.65 26.31 46.83 0.076 3208
 3210 3 55.84 26.35 46.83 0.058 3209
 3211 3 55.94 26.33 46.72 0.085 3210
 3212 3 56.08 26.39 46.78 0.078 3211
 3213 3 56.23 26.57 46.75 0.123 3212
 3214 3 56.37 26.73 46.72 0.12 3213
 3215 3 56.47 26.79 46.79 0.116 3214
 3216 3 56.6 26.94 46.72 0.129 3215
 3217 3 56.75 26.96 46.71 0.161 3216
 3218 3 56.93 26.99 46.72 0.319 3217
 3219 3 57.04 27.13 46.79 0.16 3218
 3220 3 57.24 27.15 46.76 0.078 3219
 3221 3 56.64 26.83 47.22 0.053 3218
 3222 3 56.49 26.83 47.22 0.045 3221
 3223 3 56.32 26.84 47.21 0.069 3222
 3224 3 56.14 26.82 47.36 0.084 3223
 3225 3 52.44 24.24 47.72 0.153 3190
 3226 3 52.27 24.17 47.68 0.121 3225
 3227 3 54.48 22.88 45.6 0.089 3086
 3228 3 54.51 22.9 45.4 0.182 3227
 3229 3 54.34 22.68 45.11 0.092 3228
 3230 3 54.27 22.55 45.01 0.081 3229
 3231 3 54.2 22.55 44.85 0.115 3230
 3232 3 54.22 22.6 44.66 0.132 3231
 3233 3 54.22 22.69 44.58 0.093 3232
 3234 3 54.22 22.69 44.4 0.106 3233
 3235 3 54.32 22.68 44.29 0.103 3234
 3236 3 54.74 20.44 44.65 0.163 3074
 3237 3 54.71 20.33 44.65 0.141 3236
 3238 3 54.56 20.24 44.68 0.000125 3237
 3239 3 51.73 23.74 39.68 0.096 2734
 3240 3 51.89 23.78 39.68 0.102 3239
 3241 3 52.05 23.92 39.66 0.076 3240
 3242 3 52.24 23.99 39.72 0.096 3241
 3243 3 52.34 24.02 39.79 0.156 3242
 3244 3 52.31 24.13 39.83 0.172 3243
 3245 3 52.47 24.24 39.93 0.151 3244
 3246 3 52.55 24.43 40 0.088 3245
 3247 3 52.7 24.45 40.07 0.000125 3246
 3248 3 50.22 25.5 39.14 0.778 2728
 3249 3 50.1 25.58 39.29 0.748 3248
 3250 3 49.95 25.63 39.47 0.696 3249
 3251 3 49.81 25.74 39.61 0.692 3250
 3252 3 49.66 25.79 39.75 0.673 3251
 3253 3 49.52 25.87 39.9 0.639 3252
 3254 3 49.31 25.93 39.96 0.646 3253
 3255 3 49.26 26.1 40.08 0.666 3254
 3256 3 49.06 26.06 40.18 0.678 3255
 3257 3 48.9 26.17 40.33 0.679 3256
 3258 3 48.75 26.24 40.4 0.7 3257
 3259 3 48.62 26.38 40.5 0.721 3258
 3260 3 48.52 26.46 40.61 0.743 3259
 3261 3 48.38 26.51 40.64 0.807 3260
 3262 3 49.36 27.05 41.15 0.122 3261
 3263 3 49.51 27.03 41.14 0.124 3262
 3264 3 49.64 27 41.11 0.12 3263
 3265 3 49.75 26.99 41.22 0.135 3264
 3266 3 49.74 26.79 41.32 0.064 3265
 3267 3 49.82 26.72 41.32 0.109 3266
 3268 3 49.93 26.65 41.33 0.148 3267
 3269 3 49.94 26.42 41.47 0.101 3268
 3270 3 50.05 26.29 41.51 0.099 3269
 3271 3 50.15 26.76 41.21 0.084 3268
 3272 3 50.25 26.8 41.18 0.112 3271
 3273 3 50.25 26.75 40.97 0.09 3272
 3274 3 50.32 26.73 40.86 0.048 3273
 3275 3 50.42 26.77 40.82 0.118 3274
 3276 3 50.54 26.77 40.8 0.138 3275
 3277 3 50.67 26.71 40.58 0.087 3276
 3278 3 50.76 26.67 40.5 0.124 3277
 3279 3 50.83 26.53 40.37 0.133 3278
 3280 3 50.87 26.51 40.23 0.065 3279
 3281 3 48.19 26.57 40.61 0.795 3261
 3282 3 48.04 26.66 40.68 0.793 3281
 3283 3 47.89 26.73 40.75 0.829 3282
 3284 3 47.79 26.9 40.76 0.863 3283
 3285 3 47.74 27.04 40.82 0.891 3284
 3286 3 47.64 27.2 40.89 0.881 3285
 3287 3 47.53 27.19 41.01 0.862 3286
 3288 3 47.43 27.31 41.11 0.93 3287
 3289 3 47.21 27.22 41.12 0.997 3288
 3290 3 46.49 25.92 40.72 0.112 3289
 3291 3 46.52 25.79 40.58 0.104 3290
 3292 3 46.46 25.69 40.46 0.116 3291
 3293 3 46.38 25.65 40.32 0.087 3292
 3294 3 46.26 25.62 40.25 0.094 3293
 3295 3 46.17 25.53 40.18 0.092 3294
 3296 3 46.07 25.44 40.11 0.104 3295
 3297 3 46.03 25.33 39.98 0.1 3296
 3298 3 46 25.21 39.87 0.121 3297
 3299 3 45.89 25.12 39.85 0.115 3298
 3300 3 45.79 25 39.76 0.102 3299
 3301 3 45.71 24.87 39.54 0.144 3300
 3302 3 45.62 24.71 39.5 0.147 3301
 3303 3 45.46 24.61 39.47 0.166 3302
 3304 3 45.3 24.52 39.62 0.135 3303
 3305 3 45.27 24.36 39.75 0.115 3304
 3306 3 45.52 24.41 39.29 0.14 3303
 3307 3 45.45 24.26 39.15 0.143 3306
 3308 3 45.34 24.13 39 0.156 3307
 3309 3 45.09 23.95 39.08 0.1 3308
 3310 3 44.98 23.98 39.04 0.144 3309
 3311 3 44.8 23.98 39.07 0.162 3310
 3312 3 44.66 23.87 39.12 0.204 3311
 3313 3 44.45 23.91 38.9 0.136 3312
 3314 3 44.38 23.88 38.73 0.14 3313
 3315 3 44.3 23.77 38.51 0.087 3314
 3316 3 44.24 23.7 38.4 0.076 3315
 3317 3 44.07 23.68 38.29 0.115 3316
 3318 3 43.91 23.58 38.23 0.133 3317
 3319 3 43.71 23.49 38.15 0.13 3318
 3320 3 43.54 23.46 38.04 0.106 3319
 3321 3 43.5 23.35 37.96 0.111 3320
 3322 3 43.36 23.29 37.89 0.142 3321
 3323 3 43.36 23.04 37.79 0.067 3322
 3324 3 43.34 22.88 37.78 0.069 3323
 3325 3 43.33 22.72 37.72 0.086 3324
 3326 3 43.32 22.54 37.61 0.094 3325
 3327 3 43.34 22.47 37.51 0.077 3326
 3328 3 45.34 24.11 38.87 0.154 3308
 3329 3 45.4 24.29 38.75 0.119 3328
 3330 3 45.27 24.24 38.62 0.09 3329
 3331 3 45.24 24.22 38.5 0.067 3330
 3332 3 47.14 27.44 41.23 0.998 3289
 3333 3 47 27.5 41.29 1.009 3332
 3334 3 46.91 27.59 41.39 1.063 3333
 3335 3 46.74 27.63 41.44 1.055 3334
 3336 3 46.48 27.56 41.4 1.071 3335
 3337 3 46.34 27.63 41.51 0.99 3336
 3338 3 46.12 27.67 41.48 0.963 3337
 3339 3 45.99 27.64 41.6 0.965 3338
 3340 3 45.85 27.59 41.68 0.997 3339
 3341 3 46.85 27.59 42.68 0.151 3340
 3342 3 46.86 27.52 42.83 0.141 3341
 3343 3 46.95 27.5 43.01 0.185 3342
 3344 3 46.98 27.52 43.18 0.203 3343
 3345 3 47.06 27.55 43.29 0.242 3344
 3346 3 46.88 27.39 43.51 0.139 3345
 3347 3 46.84 27.27 43.62 0.15 3346
 3348 3 46.78 27.25 43.71 0.135 3347
 3349 3 46.78 27.16 43.86 0.156 3348
 3350 3 46.7 27.11 44 0.183 3349
 3351 3 46.7 27.11 44.15 0.231 3350
 3352 3 46.68 27.07 44.28 0.158 3351
 3353 3 46.67 27.11 44.47 0.148 3352
 3354 3 46.61 27.12 44.68 0.165 3353
 3355 3 46.56 27.17 44.85 0.132 3354
 3356 3 46.56 27.24 44.97 0.112 3355
 3357 3 46.39 27.26 45.1 0.172 3356
 3358 3 46.31 27.28 45.18 0.188 3357
 3359 3 46.2 27.28 45.33 0.171 3358
 3360 3 46.14 27.28 45.58 0.125 3359
 3361 3 46.06 27.25 45.73 0.164 3360
 3362 3 46 27.27 45.86 0.202 3361
 3363 3 45.95 27.36 46.01 0.269 3362
 3364 3 46.2 27.15 46.22 0.176 3363
 3365 3 46.24 27.19 46.4 0.156 3364
 3366 3 46.34 27.2 46.54 0.132 3365
 3367 3 46.35 27.22 46.65 0.119 3366
 3368 3 46.42 27.24 46.8 0.154 3367
 3369 3 46.43 27.24 46.96 0.176 3368
 3370 3 46.52 27.26 47.08 0.22 3369
 3371 3 46.66 27.08 47.22 0.178 3370
 3372 3 46.72 27 47.37 0.126 3371
 3373 3 46.86 26.91 47.51 0.153 3372
 3374 3 46.9 26.89 47.65 0.186 3373
 3375 3 47.07 26.82 47.79 0.203 3374
 3376 3 47.32 26.78 47.91 0.182 3375
 3377 3 47.47 26.76 48.03 0.226 3376
 3378 3 47.54 26.74 48.11 0.278 3377
 3379 3 47.79 26.63 47.68 0.097 3378
 3380 3 47.82 26.61 47.57 0.078 3379
 3381 3 47.94 26.5 47.43 0.1 3380
 3382 3 48.09 26.48 47.33 0.1 3381
 3383 3 48.19 26.4 47.33 0.116 3382
 3384 3 48.3 26.39 47.33 0.137 3383
 3385 3 48.41 26.33 47.21 0.105 3384
 3386 3 48.58 26.28 47.11 0.085 3385
 3387 3 48.7 26.23 47.04 0.088 3386
 3388 3 48.82 26.15 47.01 0.141 3387
 3389 3 48.9 26.09 47 0.129 3388
 3390 3 47.51 26.78 48.39 0.218 3378
 3391 3 47.51 26.67 48.65 0.185 3390
 3392 3 47.57 26.6 48.85 0.178 3391
 3393 3 47.54 26.53 49.01 0.166 3392
 3394 3 47.62 26.46 49.22 0.155 3393
 3395 3 47.69 26.42 49.35 0.193 3394
 3396 3 47.8 26.38 49.47 0.283 3395
 3397 3 47.84 26.36 49.58 0.329 3396
 3398 3 47.9 26.45 49.72 0.325 3397
 3399 3 47.93 26.43 49.86 0.277 3398
 3400 3 47.83 26.5 50.04 0.177 3399
 3401 3 47.67 26.56 50.22 0.135 3400
 3402 3 47.62 26.6 50.37 0.162 3401
 3403 3 47.68 26.69 50.48 0.162 3402
 3404 3 47.65 26.6 50.64 0.16 3403
 3405 3 47.63 26.49 50.75 0.195 3404
 3406 3 47.5 26.58 51.03 0.126 3405
 3407 3 47.47 26.65 51.18 0.11 3406
 3408 3 47.37 26.62 51.32 0.125 3407
 3409 3 47.32 26.6 51.46 0.154 3408
 3410 3 47.25 26.59 51.65 0.202 3409
 3411 3 47.22 26.59 51.78 0.202 3410
 3412 3 47.12 26.57 51.94 0.221 3411
 3413 3 47.1 26.55 52.11 0.256 3412
 3414 3 47 26.5 52.21 0.29 3413
 3415 3 47.24 26.75 52.61 0.185 3414
 3416 3 47.18 26.89 52.76 0.142 3415
 3417 3 47.17 26.95 52.91 0.16 3416
 3418 3 47.24 27.07 53.08 0.18 3417
 3419 3 47.16 27.2 53.12 0.223 3418
 3420 3 47.17 27.32 53.08 0.289 3419
 3421 3 47.35 27.55 52.93 0.117 3420
 3422 3 47.52 27.65 52.83 0.133 3421
 3423 3 47.69 27.69 52.72 0.155 3422
 3424 3 47.77 27.81 52.58 0.106 3423
 3425 3 47.8 27.9 52.48 0.076 3424
 3426 3 47.3 27.25 53.51 0.18 3420
 3427 3 47.34 27.33 53.66 0.146 3426
 3428 3 47.42 27.39 53.83 0.144 3427
 3429 3 47.5 27.4 54.03 0.141 3428
 3430 3 47.61 27.47 54.15 0.166 3429
 3431 3 47.72 27.62 54.26 0.143 3430
 3432 3 47.87 27.82 54.33 0.152 3431
 3433 3 48.02 27.93 54.32 0.2 3432
 3434 3 48.12 28 54.22 0.262 3433
 3435 3 48.12 27.82 53.76 0.13 3434
 3436 3 48.1 27.84 53.62 0.098 3435
 3437 3 48.1 27.81 53.48 0.088 3436
 3438 3 48.17 27.79 53.32 0.132 3437
 3439 3 48.34 27.91 53.11 0.098 3438
 3440 3 48.34 27.95 52.97 0.056 3439
 3441 3 48.35 28.01 52.79 0.087 3440
 3442 3 48.41 27.99 52.69 0.095 3441
 3443 3 48.52 28.01 52.64 0.093 3442
 3444 3 48.63 27.99 52.51 0.096 3443
 3445 3 48.62 28.03 52.33 0.066 3444
 3446 3 48.64 28.03 52.18 0.068 3445
 3447 3 48.79 28.03 52.11 0.066 3446
 3448 3 48.9 27.97 52.12 0.076 3447
 3449 3 48.99 27.95 52.04 0.072 3448
 3450 3 49.12 27.95 51.86 0.128 3449
 3451 3 49.27 27.9 51.65 0.142 3450
 3452 3 49.45 27.91 51.5 0.127 3451
 3453 3 49.65 27.96 51.41 0.072 3452
 3454 3 49.7 28.01 51.29 0.073 3453
 3455 3 49.84 28 51.22 0.087 3454
 3456 3 49.91 27.9 51.11 0.094 3455
 3457 3 50.01 27.85 51 0.03 3456
 3458 3 48.23 28.16 54.47 0.16 3434
 3459 3 48.4 28.24 54.61 0.126 3458
 3460 3 48.51 28.32 54.73 0.14 3459
 3461 3 48.64 28.51 54.83 0.14 3460
 3462 3 48.82 28.62 54.85 0.15 3461
 3463 3 48.93 28.77 54.91 0.137 3462
 3464 3 49.06 28.88 54.97 0.117 3463
 3465 3 49.13 28.99 55.04 0.145 3464
 3466 3 49.27 29.02 55.18 0.166 3465
 3467 3 49.44 29.14 55.23 0.178 3466
 3468 3 49.62 29.34 55.22 0.165 3467
 3469 3 49.81 29.5 55.26 0.17 3468
 3470 3 49.91 29.57 55.29 0.145 3469
 3471 3 50 29.76 55.3 0.174 3470
 3472 3 50.11 29.9 55.33 0.189 3471
 3473 3 50.19 29.99 55.44 0.249 3472
 3474 3 50.38 30.06 55.08 0.14 3473
 3475 3 50.5 30.12 55.12 0.163 3474
 3476 3 50.75 30.12 55.26 0.091 3475
 3477 3 50.96 30.19 55.32 0.112 3476
 3478 3 51.15 30.29 55.33 0.151 3477
 3479 3 51.36 30.26 55.33 0.17 3478
 3480 3 51.53 30.29 55.33 0.181 3479
 3481 3 51.57 30.39 55.4 0.113 3480
 3482 3 51.94 30.52 55.35 0.119 3481
 3483 3 52.09 30.62 55.35 0.125 3482
 3484 3 52.23 30.69 55.32 0.192 3483
 3485 3 52.36 30.46 55.23 0.108 3484
 3486 3 52.5 30.43 55.23 0.123 3485
 3487 3 52.39 30.24 55.41 0.083 3486
 3488 3 52.32 30.1 55.47 0.073 3487
 3489 3 52.71 30.47 55.18 0.105 3486
 3490 3 52.83 30.56 55.14 0.078 3489
 3491 3 52.98 30.68 55.11 0.107 3490
 3492 3 53.11 30.73 55.01 0.087 3491
 3493 3 53.23 30.85 54.93 0.074 3492
 3494 3 53.36 30.92 54.86 0.115 3493
 3495 3 53.46 30.96 54.76 0.087 3494
 3496 3 53.6 30.99 54.68 0.063 3495
 3497 3 53.77 31.02 54.64 0.085 3496
 3498 3 53.95 30.99 54.51 0.096 3497
 3499 3 54.14 31.05 54.41 0.135 3498
 3500 3 54.24 31.07 54.23 0.138 3499
 3501 3 54.32 31.12 54.03 0.052 3500
 3502 3 54.42 31.14 53.93 0.089 3501
 3503 3 54.53 31.24 53.91 0.099 3502
 3504 3 54.65 31.29 53.83 0.089 3503
 3505 3 54.7 31.28 53.71 0.05 3504
 3506 3 54.73 31.29 53.54 0.07 3505
 3507 3 54.78 31.24 53.44 0.113 3506
 3508 3 54.91 31.36 53.39 0.123 3507
 3509 3 50.43 30.18 54.85 0.109 3475
 3510 3 50.44 30.12 54.71 0.1 3509
 3511 3 50.53 30.11 54.58 0.082 3510
 3512 3 50.57 30.16 54.46 0.076 3511
 3513 3 50.67 30.2 54.29 0.101 3512
 3514 3 50.75 30.25 54.12 0.069 3513
 3515 3 50.85 30.37 54.04 0.093 3514
 3516 3 50.96 30.44 53.93 0.098 3515
 3517 3 51.04 30.51 53.83 0.098 3516
 3518 3 51.25 30.53 53.71 0.092 3517
 3519 3 51.36 30.53 53.57 0.127 3518
 3520 3 51.54 30.52 53.47 0.131 3519
 3521 3 51.74 30.48 53.37 0.138 3520
 3522 3 51.92 30.47 53.35 0.107 3521
 3523 3 52.04 30.53 53.36 0.14 3522
 3524 3 52.32 30.51 53.37 0.089 3523
 3525 3 52.49 30.57 53.36 0.11 3524
 3526 3 52.64 30.65 53.3 0.118 3525
 3527 3 52.84 30.72 53.29 0.108 3526
 3528 3 53.06 30.87 53.21 0.099 3527
 3529 3 53.24 30.94 53.16 0.092 3528
 3530 3 53.42 31.05 53.15 0.133 3529
 3531 3 53.56 31.13 53.07 0.152 3530
 3532 3 53.73 31.31 53.01 0.095 3531
 3533 3 53.88 31.38 52.97 0.094 3532
 3534 3 54.02 31.46 52.9 0.134 3533
 3535 3 54.27 31.59 52.9 0.137 3534
 3536 3 54.44 31.71 52.89 0.124 3535
 3537 3 54.54 31.85 53.01 0.105 3536
 3538 3 54.61 31.94 53.1 0.093 3537
 3539 3 54.76 32.04 53.1 0.127 3538
 3540 3 54.86 32.13 53.11 0.154 3539
 3541 3 55.03 32.25 53.15 0.137 3540
 3542 3 55.25 32.27 53.18 0.099 3541
 3543 3 55.45 32.36 53.18 0.051 3542
 3544 3 55.56 32.44 53.26 0.075 3543
 3545 3 55.72 32.58 53.3 0.103 3544
 3546 3 55.86 32.6 53.4 0.09 3545
 3547 3 55.85 32.78 53.4 0.061 3546
 3548 3 55.85 32.94 53.44 0.111 3547
 3549 3 55.96 33.12 53.48 0.189 3548
 3550 3 56.05 33.27 53.54 0.23 3549
 3551 3 56.45 33.45 53.44 0.107 3550
 3552 3 56.56 33.57 53.44 0.137 3551
 3553 3 56.54 33.77 53.44 0.129 3552
 3554 3 56.5 33.88 53.41 0.101 3553
 3555 3 50.21 30.06 55.75 0.204 3473
 3556 3 50.32 30.2 55.93 0.253 3555
 3557 3 50.44 30.36 56.08 0.225 3556
 3558 3 50.61 30.5 56.19 0.212 3557
 3559 3 50.75 30.64 56.32 0.258 3558
 3560 3 50.96 30.75 56.37 0.272 3559
 3561 3 51.03 30.94 56.47 0.279 3560
 3562 3 51.06 31.01 56.61 0.251 3561
 3563 3 51.2 31.06 56.62 0.256 3562
 3564 3 51.5 30.98 56.73 0.135 3563
 3565 3 51.78 31.04 56.72 0.107 3564
 3566 3 51.91 31.09 56.75 0.109 3565
 3567 3 52.02 31.23 56.76 0.131 3566
 3568 3 52.19 31.3 56.79 0.109 3567
 3569 3 52.34 31.37 56.9 0.13 3568
 3570 3 52.52 31.47 56.93 0.212 3569
 3571 3 52.46 31.8 56.97 0.073 3570
 3572 3 52.5 31.96 56.94 0.111 3571
 3573 3 52.65 32.04 56.97 0.108 3572
 3574 3 52.78 32.2 56.91 0.123 3573
 3575 3 52.95 32.34 56.87 0.108 3574
 3576 3 53.07 32.37 56.9 0.098 3575
 3577 3 53.21 32.32 56.89 0.108 3576
 3578 3 52.8 31.38 56.98 0.137 3570
 3579 3 52.97 31.49 56.98 0.131 3578
 3580 3 53.19 31.57 57.11 0.092 3579
 3581 3 53.37 31.58 57.16 0.088 3580
 3582 3 53.48 31.58 57.16 0.082 3581
 3583 3 53.62 31.63 57.19 0.147 3582
 3584 3 53.79 31.65 57.22 0.186 3583
 3585 3 54.02 31.79 57.26 0.16 3584
 3586 3 54.15 31.96 57.32 0.078 3585
 3587 3 54.32 32.05 57.37 0.066 3586
 3588 3 54.43 32.16 57.43 0.098 3587
 3589 3 54.5 32.28 57.44 0.137 3588
 3590 3 54.61 32.47 57.4 0.114 3589
 3591 3 54.68 32.61 57.4 0.146 3590
 3592 3 54.92 32.65 57.39 0.176 3591
 3593 3 55.09 32.7 57.36 0.21 3592
 3594 3 55.44 32.8 57.45 0.084 3593
 3595 3 55.63 32.81 57.52 0.096 3594
 3596 3 55.77 32.9 57.54 0.104 3595
 3597 3 55.94 32.94 57.56 0.068 3596
 3598 3 56.06 33.01 57.62 0.092 3597
 3599 3 56.19 33.04 57.65 0.111 3598
 3600 3 56.38 33.1 57.69 0.089 3599
 3601 3 56.59 33.1 57.69 0.095 3600
 3602 3 56.78 33.17 57.69 0.123 3601
 3603 3 56.94 33.24 57.66 0.122 3602
 3604 3 57.11 33.29 57.69 0.108 3603
 3605 3 57.26 33.28 57.7 0.131 3604
 3606 3 57.41 33.25 57.61 0.169 3605
 3607 3 57.5 33.15 57.54 0.229 3606
 3608 3 57.62 33.32 57.66 0.246 3607
 3609 3 57.7 33.66 57.84 0.11 3608
 3610 3 57.75 33.72 57.98 0.091 3609
 3611 3 57.86 33.76 58.05 0.116 3610
 3612 3 57.93 33.84 58.16 0.153 3611
 3613 3 58.04 33.95 58.23 0.152 3612
 3614 3 58.12 34.12 58.23 0.078 3613
 3615 3 57.84 32.96 57.55 0.083 3608
 3616 3 57.87 32.87 57.45 0.119 3615
 3617 3 57.84 32.78 57.34 0.000125 3616
 3618 3 55.06 32.72 57 0.094 3593
 3619 3 55.1 32.77 56.82 0.104 3618
 3620 3 55.06 32.83 56.68 0.078 3619
 3621 3 55.05 32.99 56.62 0.087 3620
 3622 3 55.1 33.15 56.54 0.118 3621
 3623 3 55.09 33.4 56.47 0.125 3622
 3624 3 55.19 33.68 56.41 0.097 3623
 3625 3 55.29 33.79 56.42 0.103 3624
 3626 3 55.36 33.88 56.41 0.153 3625
 3627 3 55.43 34.03 56.26 0.116 3626
 3628 3 55.53 34.11 56.2 0.183 3627
 3629 3 55.18 34.1 56.19 0.122 3628
 3630 3 55.83 34.19 56.16 0.095 3628
 3631 3 55.96 34.33 56.19 0.132 3630
 3632 3 55.96 34.51 56.15 0.184 3631
 3633 3 56.21 34.59 55.8 0.083 3632
 3634 3 56.28 34.65 55.62 0.113 3633
 3635 3 56.39 34.71 55.55 0.09 3634
 3636 3 56.49 34.81 55.51 0.085 3635
 3637 3 56.52 35.06 55.51 0.171 3636
 3638 3 56.63 35.14 55.42 0.159 3637
 3639 3 56.87 35.18 55.34 0.089 3638
 3640 3 57.03 35.17 55.3 0.099 3639
 3641 3 57.23 35.29 55.27 0.114 3640
 3642 3 57.32 35.4 55.24 0.142 3641
 3643 3 57.37 35.43 55.12 0.161 3642
 3644 3 57.4 35.58 55.04 0.095 3643
 3645 3 57.4 35.64 54.94 0.047 3644
 3646 3 57.55 35.23 54.94 0.084 3643
 3647 3 57.6 35.28 54.83 0.089 3646
 3648 3 57.73 35.3 54.63 0.122 3647
 3649 3 57.8 35.43 54.61 0.172 3648
 3650 3 58.05 35.56 54.66 0.103 3649
 3651 3 58.2 35.69 54.72 0.122 3650
 3652 3 58.37 35.74 54.74 0.098 3651
 3653 3 58.52 35.77 54.7 0.07 3652
 3654 3 56.06 34.76 56.44 0.061 3632
 3655 3 56.06 34.87 56.48 0.039 3654
 3656 3 55.23 33.93 56.62 0.071 3626
 3657 3 55.1 34.04 56.66 0.064 3656
 3658 3 54.5 32.69 57.37 0.086 3591
 3659 3 54.38 32.78 57.36 0.107 3658
 3660 3 54.27 32.94 57.43 0.103 3659
 3661 3 54.2 33.09 57.53 0.112 3660
 3662 3 54.15 33.26 57.6 0.114 3661
 3663 3 54.09 33.44 57.68 0.075 3662
 3664 3 54.06 33.61 57.87 0.069 3663
 3665 3 54.04 33.75 57.97 0.07 3664
 3666 3 54.08 33.84 58.11 0.113 3665
 3667 3 54.08 33.87 58.24 0.123 3666
 3668 3 54.22 34.01 58.23 0.084 3667
 3669 3 54.23 34.13 58.29 0.000125 3668
 3670 3 47.7 26.21 50.58 0.132 3405
 3671 3 47.83 26.11 50.51 0.106 3670
 3672 3 47.81 25.97 50.58 0.136 3671
 3673 3 47.77 25.89 50.71 0.096 3672
 3674 3 45.67 27.8 45.96 0.117 3363
 3675 3 45.62 27.98 46.03 0.1 3674
 3676 3 45.53 28.15 46.11 0.11 3675
 3677 3 45.61 28.28 46.21 0.096 3676
 3678 3 45.65 28.39 46.33 0.082 3677
 3679 3 45.69 28.53 46.36 0.075 3678
 3680 3 45.78 28.71 46.37 0.1 3679
 3681 3 45.99 28.87 46.32 0.141 3680
 3682 3 46.07 28.93 46.25 0.118 3681
 3683 3 47.31 27.74 43.16 0.181 3345
 3684 3 47.4 27.83 43.16 0.203 3683
 3685 3 47.41 27.97 43.18 0.162 3684
 3686 3 47.39 28.24 43.36 0.141 3685
 3687 3 47.48 28.35 43.43 0.165 3686
 3688 3 47.69 28.43 43.61 0.147 3687
 3689 3 47.97 28.52 43.72 0.134 3688
 3690 3 48.04 28.59 43.83 0.14 3689
 3691 3 48.18 28.71 43.89 0.136 3690
 3692 3 48.46 28.76 43.93 0.06 3691
 3693 3 48.57 28.89 44.04 0.118 3692
 3694 3 48.63 28.94 44.11 0.156 3693
 3695 3 48.95 28.97 44.04 0.1 3694
 3696 3 49.06 28.97 44.14 0.079 3695
 3697 3 49.14 29.04 44.25 0.106 3696
 3698 3 49.06 29.29 44.32 0.079 3697
 3699 3 49.06 29.47 44.36 0.094 3698
 3700 3 49.06 29.59 44.35 0.119 3699
 3701 3 49.02 29.7 44.3 0.000125 3700
 3702 3 49.31 28.8 44.25 0.127 3697
 3703 3 49.5 28.68 44.15 0.106 3702
 3704 3 49.66 28.59 44.04 0.068 3703
 3705 3 49.75 28.51 44.04 0.121 3704
 3706 3 49.82 28.38 43.96 0.148 3705
 3707 3 50.09 28.42 43.94 0.103 3706
 3708 3 50.29 28.48 43.91 0.095 3707
 3709 3 50.44 28.48 43.86 0.129 3708
 3710 3 50.55 28.39 43.75 0.129 3709
 3711 3 50.71 28.39 43.8 0.124 3710
 3712 3 50.86 28.35 43.86 0.145 3711
 3713 3 51.05 28.22 43.9 0.09 3712
 3714 3 45.69 27.66 41.71 0.957 3340
 3715 3 45.23 27.63 41.54 0.817 3714
 3716 3 45.08 27.74 41.58 0.752 3715
 3717 3 44.87 27.82 41.6 0.757 3716
 3718 3 44.72 27.84 41.61 0.729 3717
 3719 3 44.62 27.96 41.75 0.687 3718
 3720 3 44.53 28.16 41.8 0.674 3719
 3721 3 44.46 28.29 41.9 0.655 3720
 3722 3 44.32 28.34 41.98 0.675 3721
 3723 3 44.25 28.47 42.12 0.687 3722
 3724 3 44.07 28.47 42.07 0.709 3723
 3725 3 43.89 28.51 42.26 0.688 3724
 3726 3 43.96 28.64 42.53 0.707 3725
 3727 3 43.85 28.76 42.51 0.7 3726
 3728 3 43.54 28.67 42.47 0.683 3727
 3729 3 43.43 28.77 42.47 0.657 3728
 3730 3 43.39 28.91 42.46 0.598 3729
 3731 3 42.93 28.83 42.41 0.535 3730
 3732 3 42.77 28.81 42.43 0.519 3731
 3733 3 42.61 28.88 42.58 0.55 3732
 3734 3 42.43 28.84 42.64 0.528 3733
 3735 3 42.22 28.82 42.6 0.544 3734
 3736 3 42.08 28.84 42.55 0.583 3735
 3737 3 41.88 28.74 42.66 0.556 3736
 3738 3 41.75 28.78 42.65 0.594 3737
 3739 3 41.64 28.95 42.62 0.619 3738
 3740 3 41.53 29.08 42.61 0.643 3739
 3741 3 41.42 29.08 42.58 0.66 3740
 3742 3 41.27 29.16 42.86 0.648 3741
 3743 3 41.07 29.16 42.93 0.645 3742
 3744 3 40.99 29.35 43.12 0.691 3743
 3745 3 40.85 29.43 43.23 0.714 3744
 3746 3 40.76 29.56 43.47 0.713 3745
 3747 3 40.65 29.67 43.58 0.737 3746
 3748 3 40.58 29.72 43.73 0.784 3747
 3749 3 40.51 29.74 43.86 0.798 3748
 3750 3 40.48 29.76 44.11 0.788 3749
 3751 3 40.44 29.86 44.22 0.823 3750
 3752 3 40.12 29.66 44.4 0.671 3751
 3753 3 40.05 29.73 44.54 0.704 3752
 3754 3 39.98 29.91 44.72 0.69 3753
 3755 3 39.94 29.78 44.9 0.74 3754
 3756 3 39.77 29.7 45.08 0.743 3755
 3757 3 39.77 29.88 45.33 0.792 3756
 3758 3 39.76 30 45.51 0.865 3757
 3759 3 39.58 30 45.65 0.884 3758
 3760 3 39.79 30.2 45.83 0.971 3759
 3761 3 39.85 30.32 45.97 1 3760
 3762 3 39.75 30.43 46.07 1.049 3761
 3763 3 39.43 30.47 46.26 0.922 3762
 3764 3 39.61 30.63 46.37 0.896 3763
 3765 3 40.67 30.92 46.47 0.276 3764
 3766 3 40.81 31.04 46.55 0.248 3765
 3767 3 40.88 31.06 46.72 0.161 3766
 3768 3 40.88 31.06 46.9 0.21 3767
 3769 3 40.81 31.13 47.11 0.267 3768
 3770 3 40.85 31.06 47.57 0.251 3769
 3771 3 40.95 31.02 47.82 0.234 3770
 3772 3 40.96 31.02 48.03 0.148 3771
 3773 3 40.98 31.08 48.19 0.092 3772
 3774 3 41.06 31 48.35 0.078 3773
 3775 3 41.1 31.07 48.54 0.116 3774
 3776 3 41.13 31.05 48.72 0.156 3775
 3777 3 41.2 31.03 48.83 0.19 3776
 3778 3 41.49 30.93 48.79 0.13 3777
 3779 3 41.71 30.81 48.83 0.089 3778
 3780 3 41.77 30.65 48.83 0.103 3779
 3781 3 41.86 30.53 48.85 0.134 3780
 3782 3 42.03 30.51 48.85 0.121 3781
 3783 3 42.22 30.52 48.96 0.091 3782
 3784 3 42.4 30.48 49.05 0.152 3783
 3785 3 42.54 30.45 49.05 0.16 3784
 3786 3 42.72 30.35 49.03 0.117 3785
 3787 3 42.86 30.33 49.04 0.135 3786
 3788 3 43.04 30.37 48.97 0.148 3787
 3789 3 43.14 30.43 48.91 0.189 3788
 3790 3 43.32 30.5 49.04 0.104 3789
 3791 3 43.47 30.54 49.1 0.137 3790
 3792 3 43.64 30.62 49.22 0.113 3791
 3793 3 43.78 30.67 49.32 0.15 3792
 3794 3 43.82 30.74 49.39 0.161 3793
 3795 3 44 30.85 49.35 0.158 3794
 3796 3 44.14 31 49.23 0.139 3795
 3797 3 44.38 30.97 49.05 0.121 3796
 3798 3 44.5 30.93 49.01 0.137 3797
 3799 3 44.63 30.96 48.97 0.228 3798
 3800 3 44.76 31.21 49.12 0.142 3799
 3801 3 44.84 31.28 49.1 0.193 3800
 3802 3 44.95 31.39 49.11 0.169 3801
 3803 3 44.95 31.59 49.21 0.113 3802
 3804 3 45.15 31.77 49.16 0.104 3803
 3805 3 45.21 31.9 49.15 0.116 3804
 3806 3 45.34 31.99 49.15 0.122 3805
 3807 3 45.46 31.93 49.14 0.122 3806
 3808 3 45.61 31.93 49.21 0.166 3807
 3809 3 45.72 32.03 49.26 0.174 3808
 3810 3 45.83 32.11 49.35 0.165 3809
 3811 3 46.04 32.07 49.22 0.091 3810
 3812 3 46.13 32.23 49.15 0.099 3811
 3813 3 46.17 32.38 49.05 0.113 3812
 3814 3 46.25 32.51 49.07 0.107 3813
 3815 3 46.21 32.63 49.01 0.098 3814
 3816 3 45.86 32.25 49.51 0.156 3810
 3817 3 45.92 32.3 49.69 0.157 3816
 3818 3 45.96 32.43 49.86 0.118 3817
 3819 3 45.93 32.5 49.97 0.1 3818
 3820 3 45.86 32.55 50.07 0.144 3819
 3821 3 45.86 32.59 50.26 0.15 3820
 3822 3 45.89 32.66 50.4 0.158 3821
 3823 3 45.9 32.61 50.65 0.098 3822
 3824 3 46 32.62 50.76 0.115 3823
 3825 3 46.1 32.68 50.82 0.1 3824
 3826 3 46.19 32.81 50.9 0.051 3825
 3827 3 46.24 32.85 51.01 0.08 3826
 3828 3 46.17 32.97 51.05 0.085 3827
 3829 3 46.1 33.11 51.1 0.109 3828
 3830 3 46.09 33.25 51.23 0.099 3829
 3831 3 46.02 33.39 51.22 0.081 3830
 3832 3 46.01 33.53 51.25 0.077 3831
 3833 3 44.91 31.84 49.32 0.157 3803
 3834 3 44.87 31.94 49.39 0.135 3833
 3835 3 44.89 32.07 49.25 0.079 3834
 3836 3 44.79 32.14 49.11 0.134 3835
 3837 3 44.76 32.28 49.04 0.117 3836
 3838 3 44.78 32.39 48.97 0.124 3837
 3839 3 44.82 32.53 48.86 0.186 3838
 3840 3 45.05 32.73 49.12 0.123 3839
 3841 3 45.12 32.83 49.18 0.12 3840
 3842 3 45.23 32.91 49.26 0.085 3841
 3843 3 45.3 32.99 49.33 0.124 3842
 3844 3 45.45 33 49.37 0.113 3843
 3845 3 45.57 33.06 49.33 0.097 3844
 3846 3 44.7 32.9 48.65 0.102 3839
 3847 3 44.73 33.01 48.61 0.084 3846
 3848 3 44.8 33.13 48.51 0.095 3847
 3849 3 44.91 33.19 48.46 0.108 3848
 3850 3 44.98 33.26 48.39 0.117 3849
 3851 3 45.08 33.37 48.26 0.129 3850
 3852 3 45.12 33.45 48.18 0.142 3851
 3853 3 45.12 33.49 47.97 0.089 3852
 3854 3 45.12 33.45 47.79 0.08 3853
 3855 3 45.12 33.41 47.65 0.079 3854
 3856 3 45.23 33.27 47.37 0.1 3855
 3857 3 45.12 31.37 49.03 0.082 3802
 3858 3 45.2 31.45 49 0.000125 3857
 3859 3 44.64 30.73 48.68 0.122 3799
 3860 3 44.58 30.59 48.5 0.103 3859
 3861 3 44.51 30.52 48.4 0.058 3860
 3862 3 42.96 30.38 48.6 0.131 3789
 3863 3 42.94 30.3 48.43 0.077 3862
 3864 3 41.08 31.18 49.04 0.213 3777
 3865 3 41.09 31.28 49.22 0.341 3864
 3866 3 41.17 31.37 49.32 0.303 3865
 3867 3 41.29 31.69 49.22 0.224 3866
 3868 3 41.37 31.94 49.26 0.174 3867
 3869 3 41.43 32.14 49.22 0.17 3868
 3870 3 41.47 32.28 49.28 0.172 3869
 3871 3 41.6 32.51 49.4 0.181 3870
 3872 3 41.88 32.56 49.36 0.126 3871
 3873 3 42.06 32.61 49.33 0.063 3872
 3874 3 41.42 32.69 49.57 0.143 3871
 3875 3 41.41 32.8 49.62 0.154 3874
 3876 3 41.31 32.91 49.79 0.149 3875
 3877 3 41.24 33.02 49.83 0.171 3876
 3878 3 41.41 33.15 49.87 0.058 3877
 3879 3 41.55 33.2 49.94 0.000125 3878
 3880 3 41.34 31.23 49.64 0.176 3866
 3881 3 41.27 31.3 49.79 0.152 3880
 3882 3 41.23 31.32 49.89 0.174 3881
 3883 3 41.17 31.37 50.04 0.175 3882
 3884 3 41.1 31.37 50.16 0.171 3883
 3885 3 41.12 31.48 50.33 0.17 3884
 3886 3 41.27 31.5 50.47 0.199 3885
 3887 3 41.34 31.59 50.53 0.184 3886
 3888 3 41.4 31.78 50.62 0.144 3887
 3889 3 41.4 31.91 50.68 0.154 3888
 3890 3 41.47 32 50.75 0.158 3889
 3891 3 41.5 32.14 50.8 0.132 3890
 3892 3 41.54 32.22 50.86 0.136 3891
 3893 3 41.61 32.31 50.93 0.148 3892
 3894 3 41.68 32.38 50.97 0.157 3893
 3895 3 41.72 32.49 51.04 0.181 3894
 3896 3 41.78 32.56 51.11 0.178 3895
 3897 3 41.78 32.67 51.28 0.226 3896
 3898 3 41.85 32.74 51.4 0.237 3897
 3899 3 41.85 32.85 51.5 0.192 3898
 3900 3 41.67 33.02 51.6 0.157 3899
 3901 3 41.56 33.14 51.68 0.156 3900
 3902 3 41.52 33.27 51.69 0.252 3901
 3903 3 41.44 33.36 51.8 0.32 3902
 3904 3 41.43 33.44 51.91 0.357 3903
 3905 3 41.36 33.48 52.08 0.296 3904
 3906 3 41.36 33.45 52.25 0.343 3905
 3907 3 41.2 33.42 52.37 0.404 3906
 3908 3 41.3 33.41 52.43 0.488 3907
 3909 3 41.48 33.44 52.48 0.598 3908
 3910 3 41.45 33.59 52.54 0.661 3909
 3911 3 40.6 33.85 52.44 0.126 3910
 3912 3 40.6 33.87 52.58 0.188 3911
 3913 3 40.53 33.96 52.69 0.179 3912
 3914 3 40.47 34.1 52.82 0.129 3913
 3915 3 40.34 34.17 52.83 0.143 3914
 3916 3 40.31 34.32 52.98 0.151 3915
 3917 3 40.24 34.45 52.98 0.154 3916
 3918 3 41.59 33.63 52.68 0.678 3910
 3919 3 41.71 33.64 52.78 0.647 3918
 3920 3 41.78 33.7 52.89 0.597 3919
 3921 3 41.4 33.97 53.08 0.402 3920
 3922 3 41.39 34.15 53.26 0.237 3921
 3923 3 41.49 34.22 53.43 0.193 3922
 3924 3 41.6 34.35 53.61 0.188 3923
 3925 3 41.74 34.42 53.78 0.209 3924
 3926 3 41.82 34.49 53.86 0.247 3925
 3927 3 41.97 34.53 53.97 0.184 3926
 3928 3 42.1 34.68 54.04 0.232 3927
 3929 3 42.17 34.78 54.16 0.282 3928
 3930 3 42.23 34.81 54.28 0.342 3929
 3931 3 42.11 35.39 54.11 0.17 3930
 3932 3 42.15 35.61 54.08 0.156 3931
 3933 3 42.19 35.71 54.25 0.169 3932
 3934 3 42.24 35.88 54.43 0.138 3933
 3935 3 42.21 36.04 54.57 0.143 3934
 3936 3 42.31 36.24 54.65 0.135 3935
 3937 3 42.38 36.35 54.76 0.125 3936
 3938 3 42.56 36.47 54.83 0.119 3937
 3939 3 42.68 36.51 54.89 0.15 3938
 3940 3 42.87 36.58 54.89 0.183 3939
 3941 3 42.87 36.62 54.58 0.088 3940
 3942 3 42.92 36.7 54.51 0.088 3941
 3943 3 42.94 36.76 54.36 0.107 3942
 3944 3 42.98 36.79 54.22 0.108 3943
 3945 3 42.99 36.69 54.05 0.126 3944
 3946 3 43 36.61 53.9 0.146 3945
 3947 3 42.99 36.52 53.71 0.108 3946
 3948 3 43.1 36.51 53.61 0.088 3947
 3949 3 43.12 36.52 53.44 0.076 3948
 3950 3 43.17 36.55 53.33 0.088 3949
 3951 3 43.32 36.49 53.22 0.107 3950
 3952 3 43.45 36.45 53.15 0.09 3951
 3953 3 42.99 36.61 55.07 0.147 3940
 3954 3 43.13 36.76 55.08 0.14 3953
 3955 3 43.3 36.91 55.18 0.113 3954
 3956 3 43.4 36.98 55.15 0.114 3955
 3957 3 43.55 36.96 55.29 0.163 3956
 3958 3 43.62 36.94 55.37 0.238 3957
 3959 3 43.67 36.96 55.51 0.28 3958
 3960 3 43.73 37.1 55.65 0.293 3959
 3961 3 43.84 37.17 55.72 0.262 3960
 3962 3 43.86 37.34 55.79 0.248 3961
 3963 3 43.91 37.49 55.86 0.22 3962
 3964 3 44.01 37.56 55.93 0.3 3963
 3965 3 43.85 37.93 55.58 0.122 3964
 3966 3 43.89 38.1 55.54 0.112 3965
 3967 3 43.81 38.18 55.47 0.124 3966
 3968 3 43.81 38.31 55.37 0.124 3967
 3969 3 43.8 38.38 55.26 0.129 3968
 3970 3 43.71 38.47 55.16 0.168 3969
 3971 3 43.7 38.47 55.04 0.178 3970
 3972 3 43.71 38.52 54.93 0.12 3971
 3973 3 43.74 38.5 54.79 0.098 3972
 3974 3 43.81 38.49 54.68 0.108 3973
 3975 3 43.87 38.43 54.58 0.135 3974
 3976 3 43.88 38.42 54.47 0.164 3975
 3977 3 43.91 38.45 54.33 0.228 3976
 3978 3 44.2 38.54 54.12 0.141 3977
 3979 3 44.41 38.64 54.03 0.081 3978
 3980 3 44.52 38.71 54.05 0.101 3979
 3981 3 44.63 38.69 54.14 0.109 3980
 3982 3 44.78 38.73 54.21 0.085 3981
 3983 3 44.89 38.79 54.26 0.061 3982
 3984 3 43.49 38.51 54.18 0.137 3977
 3985 3 44.14 37.35 56.23 0.146 3964
 3986 3 44.18 37.35 56.4 0.139 3985
 3987 3 44.18 37.34 56.61 0.164 3986
 3988 3 44.29 37.33 56.79 0.152 3987
 3989 3 44.36 37.32 56.94 0.136 3988
 3990 3 44.43 37.36 57.08 0.16 3989
 3991 3 44.48 37.42 57.26 0.139 3990
 3992 3 44.58 37.54 57.36 0.097 3991
 3993 3 44.66 37.55 57.47 0.111 3992
 3994 3 44.73 37.6 57.6 0.12 3993
 3995 3 44.87 37.66 57.73 0.147 3994
 3996 3 44.92 37.72 57.86 0.19 3995
 3997 3 44.74 37.93 57.93 0.137 3996
 3998 3 44.71 38.05 57.97 0.12 3997
 3999 3 44.72 38.18 58.04 0.156 3998
 4000 3 44.63 38.39 58.05 0.147 3999
 4001 3 44.52 38.54 57.98 0.13 4000
 4002 3 44.45 38.62 57.96 0.124 4001
 4003 3 44.38 38.72 57.97 0.101 4002
 4004 3 44.27 38.83 58.05 0.163 4003
 4005 3 44.18 38.91 58.08 0.211 4004
 4006 3 44.26 39.22 58.28 0.186 4005
 4007 3 44.25 39.4 58.36 0.146 4006
 4008 3 44.35 39.6 58.47 0.17 4007
 4009 3 44.32 39.72 58.44 0.238 4008
 4010 3 44.61 39.64 58.44 0.099 4009
 4011 3 44.71 39.58 58.39 0.134 4010
 4012 3 44.76 39.51 58.32 0.206 4011
 4013 3 44.67 39.58 57.94 0.068 4012
 4014 3 44.27 39.85 58.35 0.202 4009
 4015 3 44.17 39.79 58.76 0.116 4014
 4016 3 44.1 39.95 58.76 0.119 4015
 4017 3 43.99 39.96 58.94 0.085 4016
 4018 3 43.96 39.89 59.08 0.154 4017
 4019 3 43.96 39.92 59.18 0.229 4018
 4020 3 44.09 40.14 59.3 0.19 4019
 4021 3 44.21 39.98 58.28 0.222 4014
 4022 3 44.16 40.1 58.22 0.255 4021
 4023 3 44.11 40.24 58.18 0.272 4022
 4024 3 44.08 40.36 58.14 0.303 4023
 4025 3 44.09 40.53 58.14 0.352 4024
 4026 3 44.18 40.92 58.52 0.213 4025
 4027 3 44.22 41.07 58.52 0.266 4026
 4028 3 44.36 41.22 58.55 0.278 4027
 4029 3 44.31 41.32 58.59 0.307 4028
 4030 3 44.32 41.4 58.84 0.318 4029
 4031 3 44.27 41.54 58.97 0.285 4030
 4032 3 44.32 41.67 59.13 0.237 4031
 4033 3 44.4 41.79 59.24 0.177 4032
 4034 3 44.44 41.82 59.34 0.182 4033
 4035 3 44.44 41.92 59.4 0.151 4034
 4036 3 44.55 42 59.54 0.217 4035
 4037 3 44.49 42.04 59.65 0.23 4036
 4038 3 44.74 42.16 59.61 0.204 4037
 4039 3 44.94 42.24 59.62 0.134 4038
 4040 3 45.11 42.33 59.72 0.136 4039
 4041 3 45.17 42.27 59.84 0.186 4040
 4042 3 45.36 42.57 59.87 0.144 4041
 4043 3 45.44 42.75 59.9 0.121 4042
 4044 3 45.54 42.88 59.81 0.123 4043
 4045 3 45.78 42.97 59.81 0.158 4044
 4046 3 45.87 43.03 59.79 0.000125 4045
 4047 3 45.17 41.91 59.98 0.155 4041
 4048 3 45.17 41.77 60.06 0.157 4047
 4049 3 45.18 41.62 60.11 0.14 4048
 4050 3 45.17 41.41 60.12 0.113 4049
 4051 3 45.3 41.24 60.11 0.147 4050
 4052 3 45.41 41.13 60.13 0.16 4051
 4053 3 45.47 40.95 60.23 0.183 4052
 4054 3 45.4 40.88 60.02 0.103 4053
 4055 3 45.27 40.77 59.91 0.139 4054
 4056 3 45.04 40.68 59.88 0.091 4055
 4057 3 44.91 40.66 59.86 0.119 4056
 4058 3 44.72 40.62 59.94 0.102 4057
 4059 3 44.56 40.64 60.02 0.121 4058
 4060 3 44.41 40.64 60.04 0.092 4059
 4061 3 44.27 40.65 60.02 0.096 4060
 4062 3 44.22 40.78 59.98 0.076 4061
 4063 3 44.16 40.85 59.87 0.127 4062
 4064 3 44.12 40.96 59.8 0.098 4063
 4065 3 44.11 41.11 59.67 0.096 4064
 4066 3 44.07 41.21 59.66 0.075 4065
 4067 3 44.07 41.34 59.59 0.087 4066
 4068 3 44.08 41.43 59.44 0.074 4067
 4069 3 45.48 40.77 60.41 0.179 4053
 4070 3 45.52 40.62 60.48 0.208 4069
 4071 3 45.62 40.46 60.55 0.194 4070
 4072 3 45.52 40.28 60.7 0.168 4071
 4073 3 45.45 40.13 60.79 0.12 4072
 4074 3 45.42 39.95 60.97 0.121 4073
 4075 3 45.32 39.73 61.03 0.079 4074
 4076 3 45.29 39.59 61.03 0.111 4075
 4077 3 45.17 39.55 60.85 0.067 4076
 4078 3 45.94 40.56 60.59 0.097 4071
 4079 3 46.06 40.53 60.58 0.119 4078
 4080 3 46.24 40.57 60.54 0.1 4079
 4081 3 46.48 40.62 60.52 0.104 4080
 4082 3 46.62 40.64 60.44 0.095 4081
 4083 3 46.8 40.66 60.41 0.127 4082
 4084 3 46.95 40.69 60.48 0.135 4083
 4085 3 47.05 40.67 60.49 0.191 4084
 4086 3 47.1 40.49 60.36 0.091 4085
 4087 3 47.2 40.47 60.41 0.096 4086
 4088 3 47.09 40.49 60.58 0.086 4085
 4089 3 47.16 40.52 60.69 0.085 4088
 4090 3 47.29 40.52 60.69 0.124 4089
 4091 3 47.45 40.42 60.58 0.068 4090
 4092 3 47.51 40.36 60.49 0.117 4091
 4093 3 47.38 40.71 61.02 0.093 4090
 4094 3 47.51 40.84 61.11 0.127 4093
 4095 3 47.68 40.89 61.2 0.108 4094
 4096 3 47.73 40.96 61.31 0.072 4095
 4097 3 43.89 38.72 58.03 0.121 4005
 4098 3 43.73 38.78 58.01 0.096 4097
 4099 3 43.64 38.65 58.22 0.053 4098
 4100 3 43.63 38.56 58.3 0.051 4099
 4101 3 42.38 34.57 54.55 0.263 3930
 4102 3 42.37 34.64 54.68 0.319 4101
 4103 3 42.38 34.67 54.83 0.301 4102
 4104 3 42.66 34.65 54.83 0.208 4103
 4105 3 42.89 34.61 54.9 0.159 4104
 4106 3 43.1 34.65 54.94 0.125 4105
 4107 3 43.23 34.71 55.01 0.129 4106
 4108 3 43.34 34.69 55.14 0.127 4107
 4109 3 43.4 34.74 55.29 0.146 4108
 4110 3 43.46 34.8 55.43 0.191 4109
 4111 3 43.52 34.83 55.58 0.235 4110
 4112 3 43.52 34.91 55.68 0.28 4111
 4113 3 43.4 34.87 55.9 0.342 4112
 4114 3 43.42 35.01 55.93 0.408 4113
 4115 3 43.09 34.62 56.08 0.227 4114
 4116 3 42.99 34.44 56.08 0.153 4115
 4117 3 43.03 34.22 56.16 0.122 4116
 4118 3 42.97 33.95 56.22 0.172 4117
 4119 3 42.75 33.76 56.11 0.158 4118
 4120 3 42.62 33.54 56.14 0.123 4119
 4121 3 42.59 33.4 56.19 0.116 4120
 4122 3 42.51 33.21 56.18 0.062 4121
 4123 3 42.51 33.11 56.08 0.074 4122
 4124 3 42.44 33 56.05 0.091 4123
 4125 3 42.44 32.85 55.97 0.123 4124
 4126 3 42.42 32.71 55.89 0.144 4125
 4127 3 42.39 32.59 55.9 0.152 4126
 4128 3 42.49 32.37 55.85 0.125 4127
 4129 3 42.46 32.27 55.79 0.123 4128
 4130 3 42.42 32.14 55.64 0.114 4129
 4131 3 42.65 32.04 55.72 0.181 4130
 4132 3 42.93 32.08 55.79 0.128 4131
 4133 3 43.14 32.05 55.89 0.056 4132
 4134 3 43.26 31.97 55.89 0.104 4133
 4135 3 43.33 31.95 55.78 0.121 4134
 4136 3 42.36 31.93 55.36 0.115 4130
 4137 3 42.34 32 55.22 0.136 4136
 4138 3 42.45 32.09 55.11 0.174 4137
 4139 3 43.69 35.29 55.96 0.23 4114
 4140 3 43.87 35.28 56.29 0.113 4139
 4141 3 43.98 35.31 56.39 0.109 4140
 4142 3 44.11 35.41 56.41 0.184 4141
 4143 3 44.37 35.25 56.66 0.211 4142
 4144 3 44.55 35.17 56.78 0.216 4143
 4145 3 44.8 35.12 56.93 0.192 4144
 4146 3 44.88 35.11 57.01 0.185 4145
 4147 3 45.12 35.01 57.07 0.176 4146
 4148 3 45.27 35.02 57.14 0.199 4147
 4149 3 45.34 34.99 57.25 0.181 4148
 4150 3 45.59 34.92 57.4 0.18 4149
 4151 3 45.73 34.92 57.46 0.179 4150
 4152 3 45.9 35 57.54 0.193 4151
 4153 3 46.06 35.07 57.72 0.208 4152
 4154 3 46.16 35.11 57.76 0.268 4153
 4155 3 46.12 35.56 57.93 0.123 4154
 4156 3 46.22 35.63 58.01 0.118 4155
 4157 3 46.29 35.76 58.14 0.13 4156
 4158 3 46.35 35.87 58.18 0.12 4157
 4159 3 46.39 36.08 58.29 0.106 4158
 4160 3 46.42 36.16 58.39 0.117 4159
 4161 3 46.49 36.23 58.43 0.077 4160
 4162 3 46.4 35.02 57.76 0.22 4154
 4163 3 46.62 34.91 57.83 0.188 4162
 4164 3 46.88 34.85 57.9 0.157 4163
 4165 3 46.98 34.8 57.96 0.134 4164
 4166 3 47.13 34.76 58.05 0.128 4165
 4167 3 47.27 34.72 58.15 0.139 4166
 4168 3 47.41 34.78 58.22 0.137 4167
 4169 3 47.55 34.79 58.33 0.112 4168
 4170 3 47.65 34.78 58.47 0.124 4169
 4171 3 47.8 34.71 58.58 0.161 4170
 4172 3 47.85 34.61 58.64 0.244 4171
 4173 3 47.89 34.49 58.71 0.349 4172
 4174 3 47.99 34.46 58.79 0.393 4173
 4175 3 47.96 34.39 58.97 0.439 4174
 4176 3 47.89 34.25 59.11 0.411 4175
 4177 3 47.64 34.16 59.28 0.291 4176
 4178 3 47.45 34.16 59.5 0.302 4177
 4179 3 47.42 34.39 59.76 0.303 4178
 4180 3 46.93 34.35 59.68 0.099 4179
 4181 3 46.82 34.41 59.73 0.119 4180
 4182 3 46.7 34.51 59.8 0.178 4181
 4183 3 46.77 34.65 59.96 0.13 4182
 4184 3 46.83 34.77 60.08 0.166 4183
 4185 3 46.94 34.84 60.28 0.143 4184
 4186 3 46.95 34.88 60.41 0.136 4185
 4187 3 46.96 34.9 60.53 0.08 4186
 4188 3 46.7 35.02 60.04 0.092 4184
 4189 3 46.32 34.5 59.76 0.148 4182
 4190 3 46.13 34.53 59.9 0.15 4189
 4191 3 45.92 34.61 59.98 0.198 4190
 4192 3 45.63 34.74 59.89 0.14 4191
 4193 3 45.52 34.88 59.83 0.074 4192
 4194 3 45.44 34.95 59.89 0.000125 4193
 4195 3 47.59 34.38 59.86 0.237 4179
 4196 3 47.81 34.61 59.96 0.161 4195
 4197 3 47.88 34.7 59.98 0.13 4196
 4198 3 48.41 34.3 58.94 0.147 4176
 4199 3 48.56 34.33 58.96 0.149 4198
 4200 3 48.66 34.33 58.86 0.129 4199
 4201 3 48.72 34.3 58.76 0.129 4200
 4202 3 48.5 34.26 59.19 0.156 4199
 4203 3 48.45 34.16 59.33 0.168 4202
 4204 3 48.43 34.05 59.43 0.185 4203
 4205 3 48.58 34 59.51 0.155 4204
 4206 3 48.72 33.94 59.54 0.125 4205
 4207 3 48.75 33.87 59.64 0.141 4206
 4208 3 48.82 33.76 59.72 0.148 4207
 4209 3 48.86 33.61 59.91 0.134 4208
 4210 3 48.94 33.48 60.01 0.122 4209
 4211 3 48.99 33.37 60.11 0.13 4210
 4212 3 49.01 33.28 60.22 0.177 4211
 4213 3 49.05 33.21 60.35 0.217 4212
 4214 3 49.15 33.07 60.58 0.2 4213
 4215 3 49.23 33.17 60.71 0.261 4214
 4216 3 49.47 33.2 60.8 0.217 4215
 4217 3 49.49 33.5 60.91 0.148 4216
 4218 3 49.64 33.6 61.08 0.143 4217
 4219 3 49.78 33.71 61.19 0.126 4218
 4220 3 49.87 33.85 61.3 0.166 4219
 4221 3 50.05 33.89 61.39 0.112 4220
 4222 3 50.32 33.94 61.47 0.118 4221
 4223 3 50.37 34.03 61.62 0.127 4222
 4224 3 50.5 34.15 61.76 0.144 4223
 4225 3 50.6 34.2 61.85 0.192 4224
 4226 3 50.72 34.37 61.9 0.14 4225
 4227 3 50.81 34.4 62.01 0.121 4226
 4228 3 50.93 34.42 62.11 0.118 4227
 4229 3 51.2 34.53 62.22 0.111 4228
 4230 3 51.35 34.6 62.29 0.137 4229
 4231 3 51.48 34.67 62.35 0.163 4230
 4232 3 51.62 34.72 62.36 0.199 4231
 4233 3 51.74 34.79 62.58 0.13 4232
 4234 3 51.81 34.79 62.71 0.13 4233
 4235 3 51.91 34.89 62.79 0.107 4234
 4236 3 52.01 34.89 62.87 0.111 4235
 4237 3 52.12 34.9 63 0.118 4236
 4238 3 52.2 34.93 63.11 0.13 4237
 4239 3 52.31 34.95 63.26 0.154 4238
 4240 3 52.45 35.04 63.36 0.155 4239
 4241 3 52.52 35.08 63.44 0.193 4240
 4242 3 52.33 35.12 63.59 0.052 4241
 4243 3 52.37 35.18 63.73 0.064 4242
 4244 3 52.44 35.23 63.87 0.074 4243
 4245 3 52.4 35.3 64.03 0.095 4244
 4246 3 52.77 35.3 63.3 0.116 4241
 4247 3 52.87 35.38 63.33 0.091 4246
 4248 3 53.02 35.52 63.34 0.098 4247
 4249 3 53.11 35.59 63.3 0.09 4248
 4250 3 53.21 35.72 63.26 0.079 4249
 4251 3 53.35 35.78 63.19 0.068 4250
 4252 3 53.5 35.89 63.19 0.11 4251
 4253 3 53.57 35.86 63.27 0.181 4252
 4254 3 53.89 36.28 63.08 0.141 4253
 4255 3 53.99 36.4 63.06 0.152 4254
 4256 3 54.16 36.69 63.05 0.148 4255
 4257 3 54.27 36.91 62.99 0.162 4256
 4258 3 54.36 36.94 62.9 0.139 4257
 4259 3 54.48 36.98 62.87 0.239 4258
 4260 3 54.61 37.01 62.83 0.287 4259
 4261 3 54.73 37.07 62.81 0.34 4260
 4262 3 54.87 37.14 62.81 0.349 4261
 4263 3 55.08 37.07 62.84 0.363 4262
 4264 3 54.99 36.42 62.69 0.123 4263
 4265 3 54.95 36.27 62.76 0.14 4264
 4266 3 54.93 35.99 62.84 0.133 4265
 4267 3 54.94 35.71 62.84 0.13 4266
 4268 3 54.82 35.56 62.84 0.105 4267
 4269 3 54.7 35.38 62.81 0.105 4268
 4270 3 55.26 37.35 62.92 0.278 4263
 4271 3 55.43 37.44 62.98 0.263 4270
 4272 3 55.6 37.61 63.05 0.287 4271
 4273 3 55.74 37.75 63.09 0.238 4272
 4274 3 55.89 37.8 63.09 0.25 4273
 4275 3 56.07 37.43 63.22 0.109 4274
 4276 3 56.21 37.37 63.19 0.101 4275
 4277 3 56.37 37.3 63.16 0.074 4276
 4278 3 56.55 37.21 63.16 0.108 4277
 4279 3 56.75 37.29 62.92 0.095 4278
 4280 3 56.73 37.1 63.13 0.122 4278
 4281 3 56.84 36.96 63.15 0.123 4280
 4282 3 56.88 36.85 63.2 0.000125 4281
 4283 3 56.02 38.01 63.05 0.199 4274
 4284 3 56.13 38.11 63.04 0.235 4283
 4285 3 56.21 38.23 63.08 0.236 4284
 4286 3 56.27 38.34 63.11 0.28 4285
 4287 3 56.37 38.46 63.12 0.29 4286
 4288 3 56.52 38.55 63.12 0.257 4287
 4289 3 56.67 38.66 63.3 0.174 4288
 4290 3 56.7 38.84 63.37 0.108 4289
 4291 3 56.82 38.93 63.42 0.075 4290
 4292 3 56.88 39.09 63.44 0.057 4291
 4293 3 56.98 39.21 63.51 0.095 4292
 4294 3 57.01 39.35 63.52 0.102 4293
 4295 3 57.07 39.46 63.58 0.092 4294
 4296 3 57.17 39.57 63.65 0.117 4295
 4297 3 57.26 39.65 63.77 0.121 4296
 4298 3 57.29 39.75 63.81 0.149 4297
 4299 3 57.36 39.79 63.92 0.194 4298
 4300 3 57.22 39.74 64.2 0.124 4299
 4301 3 57.18 39.64 64.25 0.064 4300
 4302 3 57.08 39.49 64.28 0.114 4301
 4303 3 57 39.35 64.25 0.11 4302
 4304 3 56.94 39.21 64.2 0.108 4303
 4305 3 56.94 39.03 64.17 0.11 4304
 4306 3 56.95 38.93 64.11 0.105 4305
 4307 3 57.04 38.84 64.05 0.106 4306
 4308 3 57.06 38.68 64.08 0.119 4307
 4309 3 57.08 38.61 64.2 0.000125 4308
 4310 3 57.38 39.92 63.91 0.124 4299
 4311 3 57.43 40.23 63.94 0.07 4310
 4312 3 57.45 40.36 63.94 0.081 4311
 4313 3 57.55 40.47 63.87 0.106 4312
 4314 3 57.63 40.61 63.91 0.132 4313
 4315 3 57.73 40.75 63.91 0.124 4314
 4316 3 57.83 40.88 64.03 0.103 4315
 4317 3 57.91 40.98 64.08 0.117 4316
 4318 3 58.03 41.06 64.22 0.108 4317
 4319 3 58.11 41.16 64.31 0.097 4318
 4320 3 58.26 41.26 64.41 0.092 4319
 4321 3 58.32 41.38 64.48 0.086 4320
 4322 3 58.38 41.53 64.58 0.117 4321
 4323 3 58.45 41.63 64.7 0.149 4322
 4324 3 58.53 41.75 64.81 0.125 4323
 4325 3 58.64 41.85 64.92 0.127 4324
 4326 3 58.71 42.19 64.95 0.135 4325
 4327 3 58.67 42.34 64.94 0.097 4326
 4328 3 58.69 42.48 64.91 0.11 4327
 4329 3 58.8 42.54 64.97 0.000125 4328
 4330 3 58.71 41.67 65.17 0.107 4325
 4331 3 58.79 41.71 65.34 0.096 4330
 4332 3 58.75 41.77 65.53 0.055 4331
 4333 3 57.53 39.51 63.91 0.1 4310
 4334 3 57.6 39.43 63.88 0.117 4333
 4335 3 57.57 39.22 63.79 0.143 4334
 4336 3 57.54 39.11 63.77 0.121 4335
 4337 3 53.56 35.74 63.54 0.213 4253
 4338 3 53.68 35.97 63.73 0.1 4337
 4339 3 53.79 36.1 63.83 0.077 4338
 4340 3 53.87 36.16 63.98 0.091 4339
 4341 3 50.78 34.16 62.32 0.074 4228
 4342 3 50.65 34.02 62.36 0.071 4341
 4343 3 50.6 33.88 62.36 0.111 4342
 4344 3 50.57 33.76 62.28 0.159 4343
 4345 3 50.55 33.65 62.23 0.12 4344
 4346 3 49.6 32.87 60.83 0.165 4216
 4347 3 49.64 32.78 60.93 0.195 4346
 4348 3 49.77 32.64 60.83 0.15 4347
 4349 3 49.82 32.41 60.82 0.124 4348
 4350 3 49.85 32.26 60.78 0.125 4349
 4351 3 49.83 32.12 60.73 0.161 4350
 4352 3 49.68 32.12 60.64 0.141 4351
 4353 3 49.61 32.12 60.48 0.1 4352
 4354 3 49.57 32.25 60.25 0.111 4353
 4355 3 49.68 32.43 60.05 0.125 4354
 4356 3 49.75 32.39 59.9 0.109 4355
 4357 3 49.86 32.44 59.85 0.133 4356
 4358 3 50 32.36 59.85 0.162 4357
 4359 3 50.08 32.22 59.78 0.115 4358
 4360 3 49.94 31.91 60.76 0.084 4351
 4361 3 50 31.8 60.69 0.101 4360
 4362 3 50.11 31.63 60.65 0.146 4361
 4363 3 49.98 31.48 60.65 0.133 4362
 4364 3 50.16 31.42 60.79 0.114 4363
 4365 3 50.24 31.38 60.89 0.103 4364
 4366 3 50.34 31.33 60.9 0.149 4365
 4367 3 49.97 31.37 60.58 0.102 4363
 4368 3 49.84 31.3 60.5 0.000125 4367
 4369 3 49.56 32.71 61.18 0.149 4347
 4370 3 49.62 32.62 61.29 0.112 4369
 4371 3 43.77 35.45 55.79 0.085 4139
 4372 3 43.73 35.63 55.93 0.145 4371
 4373 3 43.64 35.7 56.04 0.168 4372
 4374 3 40.6 31.52 49.15 0.138 3865
 4375 3 40.44 31.67 49.26 0.081 4374
 4376 3 40.33 31.73 49.32 0.133 4375
 4377 3 40.29 31.83 49.51 0.117 4376
 4378 3 40.33 32 49.6 0.111 4377
 4379 3 40.45 32.14 49.68 0.095 4378
 4380 3 40.51 32.26 49.75 0.086 4379
 4381 3 40.54 32.33 49.86 0.118 4380
 4382 3 40.57 32.45 49.9 0.076 4381
 4383 3 38.85 30.52 46.44 0.714 3764
 4384 3 38.66 30.64 46.48 0.799 4383
 4385 3 38.39 30.75 46.5 0.863 4384
 4386 3 38.1 30.87 46.54 0.851 4385
 4387 3 37.98 30.88 46.58 0.915 4386
 4388 3 37.67 31.05 46.57 0.994 4387
 4389 3 37.73 31.21 46.68 1.057 4388
 4390 3 37.6 31.32 46.71 1.146 4389
 4391 3 37.51 31.46 46.68 1.178 4390
 4392 3 37.2 31.45 46.8 0.968 4391
 4393 3 37.03 31.45 46.93 0.944 4392
 4394 3 36.9 31.54 47.01 0.954 4393
 4395 3 36.63 31.5 47.07 0.967 4394
 4396 3 36.53 31.6 47.23 0.86 4395
 4397 3 36.15 31.61 47.26 0.745 4396
 4398 3 36.07 31.74 47.4 0.753 4397
 4399 3 35.9 31.84 47.43 0.733 4398
 4400 3 35.73 31.96 47.54 0.751 4399
 4401 3 35.64 32.07 47.64 0.792 4400
 4402 3 35.45 32.14 47.68 0.726 4401
 4403 3 35.24 32.16 47.71 0.704 4402
 4404 3 35.18 32.32 47.68 0.694 4403
 4405 3 35.03 32.43 47.71 0.698 4404
 4406 3 34.89 32.52 47.68 0.703 4405
 4407 3 34.82 32.65 47.76 0.653 4406
 4408 3 34.74 32.74 47.73 0.646 4407
 4409 3 34.53 32.77 47.89 0.688 4408
 4410 3 34.44 32.92 47.86 0.68 4409
 4411 3 34.2 32.98 47.82 0.719 4410
 4412 3 34.02 33.05 47.79 0.711 4411
 4413 3 33.87 33.15 47.78 0.719 4412
 4414 3 33.73 33.26 47.8 0.73 4413
 4415 3 33.54 33.36 47.86 0.715 4414
 4416 3 33.48 33.58 47.9 0.711 4415
 4417 3 33.36 33.69 47.9 0.716 4416
 4418 3 33.3 33.86 47.9 0.734 4417
 4419 3 33.17 34 47.96 0.726 4418
 4420 3 33.06 34.14 48 0.75 4419
 4421 3 33.02 34.29 48 0.772 4420
 4422 3 32.92 34.46 48.08 0.756 4421
 4423 3 32.85 34.61 48.22 0.741 4422
 4424 3 32.71 34.75 48.32 0.731 4423
 4425 3 32.69 34.93 48.46 0.719 4424
 4426 3 32.58 35.06 48.61 0.717 4425
 4427 3 32.55 35.24 48.71 0.73 4426
 4428 3 32.64 35.42 48.82 0.724 4427
 4429 3 32.47 35.5 48.93 0.75 4428
 4430 3 32.11 35.5 49.04 0.691 4429
 4431 3 32.04 35.65 49.1 0.719 4430
 4432 3 31.89 35.73 49.21 0.727 4431
 4433 3 31.79 35.83 49.26 0.716 4432
 4434 3 31.6 35.89 49.33 0.697 4433
 4435 3 31.46 36 49.51 0.749 4434
 4436 3 31.38 36.2 49.57 0.77 4435
 4437 3 31.22 36.32 49.65 0.746 4436
 4438 3 31.13 36.45 49.72 0.757 4437
 4439 3 31.06 36.59 49.91 0.791 4438
 4440 3 31.02 36.74 50.04 0.803 4439
 4441 3 30.96 36.9 50.16 0.806 4440
 4442 3 30.89 37.06 50.23 0.787 4441
 4443 3 30.86 37.23 50.36 0.763 4442
 4444 3 30.83 37.41 50.43 0.792 4443
 4445 3 30.86 37.63 50.54 0.823 4444
 4446 3 30.82 37.78 50.48 0.784 4445
 4447 3 30.91 37.98 50.57 0.78 4446
 4448 3 30.91 38.13 50.64 0.757 4447
 4449 3 30.97 38.33 50.68 0.749 4448
 4450 3 31 38.48 50.72 0.718 4449
 4451 3 30.84 38.63 50.93 0.749 4450
 4452 3 30.85 38.84 50.91 0.773 4451
 4453 3 30.69 38.95 51.01 0.819 4452
 4454 3 30.69 39.09 50.98 0.828 4453
 4455 3 30.6 39.19 51.03 0.845 4454
 4456 3 30.52 39.37 51.36 0.821 4455
 4457 3 30.43 39.47 51.51 0.823 4456
 4458 3 30.52 39.58 51.43 0.83 4457
 4459 3 30.43 39.72 51.66 0.802 4458
 4460 3 30.38 39.87 51.76 0.815 4459
 4461 3 30.4 40.01 51.89 0.805 4460
 4462 3 30.33 40.08 52.04 0.8 4461
 4463 3 30.21 40.12 52.22 0.794 4462
 4464 3 30.09 40.28 52.28 0.777 4463
 4465 3 30.07 40.38 52.57 0.786 4464
 4466 3 30.02 40.51 52.78 0.767 4465
 4467 3 29.93 40.65 52.86 0.759 4466
 4468 3 29.83 40.79 52.83 0.684 4467
 4469 3 29.74 40.93 53.05 0.706 4468
 4470 3 29.72 41.04 53.11 0.691 4469
 4471 3 29.56 41.1 53.25 0.728 4470
 4472 3 29.46 41.28 53.18 0.746 4471
 4473 3 29.34 41.35 53.33 0.777 4472
 4474 3 29.23 41.46 53.37 0.79 4473
 4475 3 29.14 41.59 53.53 0.72 4474
 4476 3 29.05 41.74 53.36 0.69 4475
 4477 3 28.97 41.91 53.37 0.628 4476
 4478 3 28.86 42.09 53.41 0.622 4477
 4479 3 28.84 42.23 53.48 0.63 4478
 4480 3 28.8 42.4 53.46 0.625 4479
 4481 3 28.76 42.56 53.37 0.616 4480
 4482 3 28.71 42.72 53.43 0.622 4481
 4483 3 28.66 42.87 53.54 0.647 4482
 4484 3 28.73 43.04 53.58 0.662 4483
 4485 3 28.68 43.17 53.62 0.677 4484
 4486 3 28.67 43.31 53.6 0.707 4485
 4487 3 28.62 43.44 53.65 0.71 4486
 4488 3 28.47 43.58 53.61 0.787 4487
 4489 3 28.31 43.68 53.58 0.782 4488
 4490 3 28.23 43.82 53.57 0.811 4489
 4491 3 28.07 43.9 53.55 0.794 4490
 4492 3 28.02 44.02 53.52 0.791 4491
 4493 3 26.89 43.65 52.94 0.201 4492
 4494 3 26.78 43.55 52.76 0.156 4493
 4495 3 26.65 43.48 52.73 0.166 4494
 4496 3 26.51 43.4 52.69 0.177 4495
 4497 3 26.38 43.22 52.77 0.178 4496
 4498 3 26.27 43.15 52.81 0.189 4497
 4499 3 26.11 43 52.84 0.168 4498
 4500 3 25.95 42.91 52.88 0.159 4499
 4501 3 25.81 42.85 52.91 0.172 4500
 4502 3 25.61 42.77 52.91 0.159 4501
 4503 3 25.41 42.76 52.91 0.193 4502
 4504 3 25.26 42.62 52.92 0.163 4503
 4505 3 25.07 42.55 52.98 0.17 4504
 4506 3 24.87 42.46 52.98 0.199 4505
 4507 3 24.67 42.39 52.99 0.226 4506
 4508 3 24.4 42.22 52.99 0.223 4507
 4509 3 24.15 42.07 52.99 0.216 4508
 4510 3 23.97 42.04 53.02 0.217 4509
 4511 3 23.77 41.95 53.05 0.209 4510
 4512 3 23.59 41.84 53.02 0.221 4511
 4513 3 23.43 41.81 53.08 0.243 4512
 4514 3 23.31 41.8 53.09 0.284 4513
 4515 3 23.43 41.87 53.52 0.072 4514
 4516 3 23.4 41.87 53.62 0.109 4515
 4517 3 23.22 41.79 53.62 0.116 4516
 4518 3 23.02 41.77 53.63 0.058 4517
 4519 3 23.06 41.76 53.73 0.113 4518
 4520 3 23.04 41.83 53.9 0.111 4519
 4521 3 22.86 41.76 54.02 0.151 4520
 4522 3 22.63 41.82 54.13 0.15 4521
 4523 3 22.38 41.78 54.15 0.158 4522
 4524 3 22.29 41.71 54.23 0.126 4523
 4525 3 22.24 41.75 54.31 0.127 4524
 4526 3 22.11 41.89 54.37 0.094 4525
 4527 3 21.95 41.93 54.45 0.091 4526
 4528 3 22.02 42 54.55 0.107 4527
 4529 3 21.95 42.1 54.66 0.071 4528
 4530 3 21.91 42.24 54.7 0.101 4529
 4531 3 21.89 42.38 54.7 0.116 4530
 4532 3 21.83 42.52 54.66 0.135 4531
 4533 3 21.91 42.81 54.62 0.112 4532
 4534 3 21.98 42.98 54.66 0.088 4533
 4535 3 22 43.09 54.8 0.093 4534
 4536 3 21.97 43.17 54.91 0.105 4535
 4537 3 21.85 43.3 54.98 0.11 4536
 4538 3 21.67 43.53 54.97 0.11 4537
 4539 3 21.62 43.69 54.95 0.082 4538
 4540 3 23.11 41.73 53.02 0.223 4514
 4541 3 22.94 41.66 53.11 0.211 4540
 4542 3 22.8 41.55 53.13 0.21 4541
 4543 3 22.6 41.44 53.16 0.232 4542
 4544 3 22.44 41.39 53.13 0.194 4543
 4545 3 22.28 41.28 53.12 0.194 4544
 4546 3 22.39 41.21 52.87 0.072 4545
 4547 3 22.4 41.15 52.79 0.108 4546
 4548 3 22.38 41.07 52.69 0.127 4547
 4549 3 22.38 40.98 52.52 0.121 4548
 4550 3 22.09 41.2 53.2 0.213 4545
 4551 3 21.9 41.11 53.31 0.203 4550
 4552 3 21.65 41.09 53.4 0.181 4551
 4553 3 21.45 40.98 53.48 0.164 4552
 4554 3 21.29 40.9 53.55 0.145 4553
 4555 3 21.17 40.83 53.59 0.16 4554
 4556 3 21.06 40.73 53.66 0.165 4555
 4557 3 20.92 40.68 53.72 0.184 4556
 4558 3 20.8 40.56 53.76 0.195 4557
 4559 3 20.68 40.49 53.83 0.228 4558
 4560 3 20.57 40.42 53.88 0.335 4559
 4561 3 20.42 39.96 53.62 0.18 4560
 4562 3 20.26 39.81 53.52 0.215 4561
 4563 3 20.22 39.64 53.38 0.238 4562
 4564 3 20.16 39.49 53.33 0.25 4563
 4565 3 20.14 39.38 53.22 0.273 4564
 4566 3 20.18 39.27 53.05 0.309 4565
 4567 3 20.2 39.17 52.87 0.373 4566
 4568 3 20.19 39.03 52.77 0.446 4567
 4569 3 20.12 38.94 52.69 0.498 4568
 4570 3 20.17 38.82 52.56 0.459 4569
 4571 3 20.19 38.74 52.41 0.381 4570
 4572 3 20.12 38.63 52.33 0.351 4571
 4573 3 20.03 38.71 52.06 0.192 4572
 4574 3 20.12 38.64 51.87 0.165 4573
 4575 3 20.08 38.59 51.73 0.156 4574
 4576 3 20.06 38.44 51.59 0.181 4575
 4577 3 20.09 38.31 51.44 0.167 4576
 4578 3 20.07 38.2 51.3 0.168 4577
 4579 3 20.04 38.09 51.23 0.181 4578
 4580 3 20.08 37.95 51.04 0.092 4579
 4581 3 20.1 37.89 50.91 0.111 4580
 4582 3 20.19 37.85 50.79 0.134 4581
 4583 3 20.26 37.74 50.62 0.129 4582
 4584 3 20.26 37.63 50.48 0.199 4583
 4585 3 20.33 37.53 50.34 0.243 4584
 4586 3 20.36 37.47 50.13 0.238 4585
 4587 3 20.36 37.36 50.01 0.223 4586
 4588 3 20.49 37.2 49.87 0.215 4587
 4589 3 20.54 37.13 49.77 0.186 4588
 4590 3 20.77 37.14 49.65 0.135 4589
 4591 3 20.88 37.09 49.52 0.123 4590
 4592 3 20.93 37.01 49.36 0.133 4591
 4593 3 20.94 36.86 49.34 0.147 4592
 4594 3 20.93 36.77 49.17 0.134 4593
 4595 3 20.96 36.62 49.12 0.158 4594
 4596 3 20.97 36.54 48.98 0.146 4595
 4597 3 20.99 36.47 48.83 0.163 4596
 4598 3 21.01 36.34 48.66 0.114 4597
 4599 3 20.99 36.27 48.54 0.11 4598
 4600 3 20.97 36.14 48.38 0.166 4599
 4601 3 21.02 36.04 48.31 0.186 4600
 4602 3 21.38 36.17 48.51 0.073 4601
 4603 3 21.49 36.16 48.51 0.131 4602
 4604 3 21.67 36.19 48.48 0.109 4603
 4605 3 20.91 35.72 48.01 0.113 4601
 4606 3 20.89 35.58 47.99 0.126 4605
 4607 3 20.87 35.46 47.87 0.092 4606
 4608 3 20.76 35.42 47.81 0.103 4607
 4609 3 20.72 35.28 47.73 0.098 4608
 4610 3 20.69 35.18 47.62 0.086 4609
 4611 3 20.65 35.07 47.48 0.197 4610
 4612 3 20.74 35.14 47.2 0.359 4611
 4613 3 20.8 35.12 47.05 0.361 4612
 4614 3 20.75 35.03 46.88 0.336 4613
 4615 3 20.59 34.82 46.76 0.263 4614
 4616 3 20.22 34.74 46.66 0.129 4615
 4617 3 20 34.74 46.67 0.131 4616
 4618 3 19.73 34.69 46.77 0.1 4617
 4619 3 19.57 34.73 46.77 0.089 4618
 4620 3 19.38 34.73 46.81 0.142 4619
 4621 3 19.2 34.57 46.87 0.117 4620
 4622 3 19.12 34.36 46.9 0.085 4621
 4623 3 18.96 34.25 46.87 0.093 4622
 4624 3 18.8 34.17 46.85 0.125 4623
 4625 3 18.62 34.18 46.89 0.086 4624
 4626 3 18.49 34.17 46.9 0.08 4625
 4627 3 18.37 34.24 46.9 0.095 4626
 4628 3 18.1 34.3 46.93 0.098 4627
 4629 3 18.08 34.37 47.08 0.136 4628
 4630 3 18.03 34.26 47.33 0.104 4629
 4631 3 17.96 34.19 47.41 0.093 4630
 4632 3 17.87 34.15 47.47 0.067 4631
 4633 3 17.79 33.98 47.64 0.102 4632
 4634 3 17.81 33.95 47.83 0.076 4633
 4635 3 21.06 34.65 46.84 0.108 4614
 4636 3 21.16 34.57 46.8 0.145 4635
 4637 3 21.23 34.4 46.73 0.177 4636
 4638 3 21.35 34.28 46.73 0.164 4637
 4639 3 21.51 34.19 46.69 0.12 4638
 4640 3 21.59 34.02 46.7 0.124 4639
 4641 3 21.65 33.88 46.63 0.13 4640
 4642 3 21.66 33.74 46.73 0.096 4641
 4643 3 21.61 33.63 46.76 0.151 4642
 4644 3 21.66 33.65 47.08 0.064 4643
 4645 3 21.72 33.66 47.18 0.119 4644
 4646 3 21.65 33.74 47.3 0.098 4645
 4647 3 21.63 33.78 47.42 0.14 4646
 4648 3 21.59 33.85 47.55 0.134 4647
 4649 3 21.52 33.95 47.63 0.076 4648
 4650 3 21.38 33.97 47.66 0.086 4649
 4651 3 21.28 34.12 47.66 0.082 4650
 4652 3 21.3 34.26 47.48 0.091 4651
 4653 3 21.23 34.26 47.34 0.094 4652
 4654 3 21.17 34.39 47.23 0.094 4653
 4655 3 21.57 33.51 46.61 0.138 4643
 4656 3 21.55 33.38 46.53 0.159 4655
 4657 3 21.6 33.3 46.46 0.204 4656
 4658 3 21.19 33.21 46.48 0.231 4657
 4659 3 20.89 33.27 46.77 0.094 4658
 4660 3 20.73 33.25 46.83 0.071 4659
 4661 3 20.59 33.26 46.85 0.066 4660
 4662 3 20.44 33.29 46.82 0.061 4661
 4663 3 21.37 33.2 46.07 0.105 4658
 4664 3 22.01 33.42 46.4 0.15 4657
 4665 3 22.11 33.54 46.43 0.183 4664
 4666 3 22.22 33.77 46.54 0.153 4665
 4667 3 22.43 33.89 46.54 0.13 4666
 4668 3 22.56 34 46.58 0.126 4667
 4669 3 22.67 34.11 46.58 0.000125 4668
 4670 3 22.21 33.39 46.26 0.141 4665
 4671 3 22.35 33.36 46.15 0.125 4670
 4672 3 22.44 33.29 46.03 0.169 4671
 4673 3 22.53 33.24 45.93 0.195 4672
 4674 3 22.67 33.18 45.87 0.198 4673
 4675 3 22.76 33.14 45.8 0.212 4674
 4676 3 22.87 33.51 45.72 0.154 4675
 4677 3 23.05 33.48 45.76 0.157 4676
 4678 3 23.23 33.41 45.69 0.155 4677
 4679 3 23.42 33.45 45.76 0.078 4678
 4680 3 23.59 33.46 45.86 0.084 4679
 4681 3 23.75 33.52 45.89 0.08 4680
 4682 3 23.91 33.53 45.86 0.121 4681
 4683 3 24.05 33.54 45.79 0.111 4682
 4684 3 24.18 33.6 45.75 0.081 4683
 4685 3 24.27 33.61 45.69 0.082 4684
 4686 3 24.47 33.69 45.72 0.082 4685
 4687 3 23.13 33.68 45.87 0.102 4677
 4688 3 22.83 32.96 45.62 0.158 4675
 4689 3 22.92 32.91 45.51 0.185 4688
 4690 3 23.08 32.83 45.4 0.164 4689
 4691 3 23.17 32.7 45.35 0.182 4690
 4692 3 23.31 32.58 45.32 0.257 4691
 4693 3 23.34 32.47 45.21 0.304 4692
 4694 3 22.82 32.34 45.26 0.091 4693
 4695 3 22.73 32.38 45.32 0.064 4694
 4696 3 22.59 32.36 45.35 0.105 4695
 4697 3 22.43 32.29 45.29 0.159 4696
 4698 3 22.34 32.34 45.19 0.000125 4697
 4699 3 23.64 32.31 45.05 0.304 4693
 4700 3 23.68 32.22 44.97 0.328 4699
 4701 3 23.98 32.39 44.91 0.255 4700
 4702 3 24.16 32.52 44.83 0.238 4701
 4703 3 24.31 32.57 44.79 0.266 4702
 4704 3 24.48 32.55 44.78 0.283 4703
 4705 3 24.6 32.94 44.68 0.195 4704
 4706 3 24.76 33.12 44.62 0.195 4705
 4707 3 24.87 33.18 44.61 0.206 4706
 4708 3 25.01 33.3 44.58 0.207 4707
 4709 3 25.17 33.34 44.51 0.204 4708
 4710 3 25.37 33.24 44.51 0.161 4709
 4711 3 25.55 33.24 44.41 0.093 4710
 4712 3 25.71 33.28 44.4 0.074 4711
 4713 3 25.82 33.45 44.43 0.144 4712
 4714 3 26.05 33.42 44.36 0.133 4713
 4715 3 26.16 33.43 44.33 0.158 4714
 4716 3 26.21 33.19 44.3 0.07 4715
 4717 3 26.32 33.18 44.35 0.092 4716
 4718 3 26.43 33.09 44.3 0.000125 4717
 4719 3 26.27 33.64 44.36 0.091 4715
 4720 3 26.45 33.73 44.44 0.136 4719
 4721 3 26.47 33.83 44.51 0.087 4720
 4722 3 26.52 33.95 44.64 0.09 4721
 4723 3 26.63 34.05 44.83 0.057 4722
 4724 3 26.63 34.07 44.94 0.084 4723
 4725 3 26.7 34.09 45.07 0.107 4724
 4726 3 26.74 34.15 45.22 0.138 4725
 4727 3 25.87 33.59 44.57 0.105 4713
 4728 3 25.94 33.57 44.66 0.099 4727
 4729 3 20.27 35.02 47.67 0.114 4611
 4730 3 20.16 34.87 47.8 0.112 4729
 4731 3 20.04 34.8 47.83 0.11 4730
 4732 3 19.93 34.67 47.87 0.086 4731
 4733 3 19.79 34.63 47.91 0.101 4732
 4734 3 19.66 34.59 47.94 0.102 4733
 4735 3 19.54 34.58 47.98 0.123 4734
 4736 3 19.39 34.44 48.02 0.147 4735
 4737 3 19.21 34.35 48.04 0.128 4736
 4738 3 19.08 34.23 48.07 0.098 4737
 4739 3 18.9 34.18 48.14 0.097 4738
 4740 3 18.83 34.17 48.22 0.111 4739
 4741 3 18.76 34.19 48.33 0.192 4740
 4742 3 18.8 34.43 48.37 0.138 4741
 4743 3 18.88 34.6 48.47 0.076 4742
 4744 3 18.65 33.91 48.44 0.1 4741
 4745 3 18.59 33.82 48.6 0.134 4744
 4746 3 18.54 33.77 48.76 0.098 4745
 4747 3 18.47 33.71 48.86 0.145 4746
 4748 3 18.34 33.71 49 0.151 4747
 4749 3 18.22 33.73 49.11 0.115 4748
 4750 3 18.16 33.65 49.19 0.12 4749
 4751 3 18.06 33.66 49.28 0.139 4750
 4752 3 17.95 33.63 49.35 0.151 4751
 4753 3 17.81 33.62 49.37 0.147 4752
 4754 3 17.77 33.63 49.48 0.179 4753
 4755 3 17.7 33.58 49.61 0.186 4754
 4756 3 17.58 33.57 49.68 0.217 4755
 4757 3 17.36 33.48 49.66 0.249 4756
 4758 3 17.16 33.42 49.66 0.23 4757
 4759 3 17.01 33.36 49.71 0.215 4758
 4760 3 16.8 33.36 49.65 0.169 4759
 4761 3 16.66 33.35 49.66 0.146 4760
 4762 3 16.6 33.42 49.79 0.144 4761
 4763 3 16.72 33.62 49.94 0.09 4762
 4764 3 16.61 33.63 50.05 0.122 4763
 4765 3 16.52 33.75 50.16 0.041 4764
 4766 3 16.47 33.85 50.28 0.09 4765
 4767 3 16.52 33.92 50.4 0.081 4766
 4768 3 16.65 33.92 50.54 0.086 4767
 4769 3 16.8 34.04 50.62 0.104 4768
 4770 3 16.92 34.06 50.62 0.063 4769
 4771 3 16.53 34.06 50.69 0.057 4768
 4772 3 16.55 34.12 50.8 0.055 4771
 4773 3 16.71 34.31 50.91 0.102 4772
 4774 3 16.8 34.39 51.01 0.141 4773
 4775 3 16.77 34.61 51.18 0.108 4774
 4776 3 16.73 34.7 51.3 0.099 4775
 4777 3 16.5 34.59 51.47 0.126 4776
 4778 3 16.48 34.43 51.51 0.068 4777
 4779 3 18.54 33.6 48.53 0.094 4745
 4780 3 18.5 33.49 48.46 0.072 4779
 4781 3 18.42 33.38 48.4 0.07 4780
 4782 3 19.99 38.1 52.58 0.143 4572
 4783 3 19.96 37.88 52.62 0.193 4782
 4784 3 19.94 37.74 52.59 0.208 4783
 4785 3 20.02 37.53 52.42 0.128 4784
 4786 3 20.08 37.46 52.48 0.116 4785
 4787 3 20.29 37.44 52.42 0.094 4786
 4788 3 20.47 37.5 52.37 0.082 4787
 4789 3 20.62 37.61 52.3 0.115 4788
 4790 3 20.78 37.75 52.29 0.081 4789
 4791 3 20.89 37.84 52.23 0.154 4790
 4792 3 21.1 37.87 52.04 0.131 4791
 4793 3 21.23 37.87 51.87 0.087 4792
 4794 3 19.73 37.61 52.73 0.176 4784
 4795 3 19.63 37.45 52.81 0.161 4794
 4796 3 19.54 37.37 52.86 0.133 4795
 4797 3 19.58 37.11 52.87 0.177 4796
 4798 3 19.62 36.95 52.91 0.216 4797
 4799 3 19.59 36.84 52.94 0.28 4798
 4800 3 19.79 36.49 52.73 0.126 4799
 4801 3 19.88 36.37 52.56 0.146 4800
 4802 3 19.95 36.19 52.52 0.141 4801
 4803 3 20.01 36.1 52.48 0.145 4802
 4804 3 20.09 35.94 52.56 0.154 4803
 4805 3 20.02 35.78 52.84 0.131 4804
 4806 3 19.91 35.78 52.94 0.167 4805
 4807 3 20.21 35.67 52.91 0.063 4806
 4808 3 19.33 37.01 53.23 0.15 4799
 4809 3 19.24 37.08 53.33 0.106 4808
 4810 3 19.06 37.12 53.44 0.126 4809
 4811 3 18.9 37.12 53.55 0.143 4810
 4812 3 18.83 37.17 53.69 0.131 4811
 4813 3 18.77 37.2 53.86 0.115 4812
 4814 3 18.74 37.35 53.99 0.146 4813
 4815 3 18.76 37.5 54.12 0.135 4814
 4816 3 18.62 37.68 54.27 0.06 4815
 4817 3 19.33 37.42 52.8 0.104 4796
 4818 3 19.22 37.44 52.73 0.139 4817
 4819 3 19.13 37.48 52.67 0.12 4818
 4820 3 19.01 37.61 52.62 0.099 4819
 4821 3 18.92 37.72 52.63 0.063 4820
 4822 3 19.61 39.09 52.44 0.08 4570
 4823 3 20.47 40.67 54.19 0.23 4560
 4824 3 20.33 40.74 54.34 0.218 4823
 4825 3 20.2 40.74 54.47 0.254 4824
 4826 3 20.43 40.28 54.31 0.12 4825
 4827 3 20.54 40.07 54.33 0.104 4826
 4828 3 20.69 39.97 54.37 0.114 4827
 4829 3 20.79 39.82 54.49 0.103 4828
 4830 3 20.88 39.78 54.59 0.113 4829
 4831 3 20.87 39.79 54.69 0.197 4830
 4832 3 20.9 40 54.8 0.18 4831
 4833 3 20.67 39.78 54.94 0.095 4832
 4834 3 20.6 39.82 55.06 0.141 4833
 4835 3 20.52 40.13 55.12 0.114 4834
 4836 3 20.45 40.36 55.19 0.077 4835
 4837 3 21.09 40.26 54.76 0.118 4832
 4838 3 21.2 40.4 54.86 0.134 4837
 4839 3 21.3 40.54 54.94 0.125 4838
 4840 3 21.42 40.73 54.94 0.105 4839
 4841 3 21.47 40.88 55.01 0.078 4840
 4842 3 21.51 40.98 55.04 0.088 4841
 4843 3 21.51 41.13 55.02 0.091 4842
 4844 3 21.59 41.2 55.09 0.000125 4843
 4845 3 20.75 39.47 54.59 0.101 4831
 4846 3 20.7 39.31 54.58 0.088 4845
 4847 3 20.73 39.11 54.55 0.11 4846
 4848 3 20.8 39.03 54.59 0.000125 4847
 4849 3 19.96 41.17 54.67 0.206 4825
 4850 3 19.71 41.3 54.77 0.208 4849
 4851 3 19.57 41.41 54.84 0.175 4850
 4852 3 19.39 41.59 54.87 0.181 4851
 4853 3 19.22 41.65 54.99 0.232 4852
 4854 3 19.13 41.75 55.02 0.264 4853
 4855 3 18.91 41.39 55.09 0.149 4854
 4856 3 18.8 41.25 55.2 0.172 4855
 4857 3 18.77 40.93 55.52 0.116 4856
 4858 3 18.76 40.74 55.51 0.095 4857
 4859 3 18.76 40.59 55.49 0.085 4858
 4860 3 18.8 40.43 55.47 0.089 4859
 4861 3 18.77 40.35 55.38 0.083 4860
 4862 3 18.71 40.22 55.3 0.085 4861
 4863 3 18.55 40.11 55.26 0.11 4862
 4864 3 18.58 40.02 55.17 0.116 4863
 4865 3 18.71 39.96 55.12 0.000125 4864
 4866 3 18.55 41.22 54.98 0.106 4856
 4867 3 18.37 41.14 54.87 0.081 4866
 4868 3 18.26 41.06 54.84 0.092 4867
 4869 3 18.15 40.96 54.77 0.108 4868
 4870 3 17.99 40.84 54.66 0.134 4869
 4871 3 17.83 40.7 54.62 0.112 4870
 4872 3 17.82 40.59 54.55 0.078 4871
 4873 3 19.18 42.08 55.02 0.171 4854
 4874 3 19.17 42.25 55.09 0.134 4873
 4875 3 19.14 42.4 55.12 0.114 4874
 4876 3 19.14 42.55 55.12 0.06 4875
 4877 3 19.1 42.62 55.02 0.131 4876
 4878 3 18.99 42.64 55.02 0.223 4877
 4879 3 18.86 42.71 54.91 0.261 4878
 4880 3 19 42.67 54.54 0.138 4879
 4881 3 18.95 42.68 54.42 0.134 4880
 4882 3 18.98 42.73 54.22 0.117 4881
 4883 3 19.04 42.73 54.06 0.108 4882
 4884 3 19.02 42.72 53.95 0.127 4883
 4885 3 19.02 42.68 53.8 0.156 4884
 4886 3 18.79 42.79 53.7 0.102 4885
 4887 3 18.75 42.89 53.62 0.123 4886
 4888 3 18.65 43.03 53.58 0.113 4887
 4889 3 18.47 43.13 53.52 0.121 4888
 4890 3 18.34 43.13 53.55 0.104 4889
 4891 3 18.14 43.2 53.64 0.115 4890
 4892 3 18.06 43.27 53.65 0.182 4891
 4893 3 18.21 43.42 53.47 0.149 4892
 4894 3 18.23 43.73 53.45 0.122 4893
 4895 3 18.27 43.89 53.42 0.111 4894
 4896 3 17.92 43.33 53.68 0.129 4892
 4897 3 18.08 43.56 53.69 0.079 4896
 4898 3 18.1 43.7 53.59 0.068 4897
 4899 3 19.17 42.64 53.66 0.127 4885
 4900 3 19.24 42.61 53.56 0.084 4899
 4901 3 18.63 42.79 55.06 0.222 4879
 4902 3 18.59 43.04 55.19 0.163 4901
 4903 3 18.51 43.22 55.2 0.175 4902
 4904 3 18.49 43.39 55.24 0.231 4903
 4905 3 18.44 43.53 55.29 0.272 4904
 4906 3 18.4 43.67 55.29 0.309 4905
 4907 3 18.43 43.86 55.29 0.225 4906
 4908 3 18.36 43.99 55.27 0.195 4907
 4909 3 18.39 44.17 55.27 0.161 4908
 4910 3 18.33 44.31 55.21 0.164 4909
 4911 3 18.28 44.41 55.15 0.17 4910
 4912 3 18.19 44.56 55.15 0.189 4911
 4913 3 18.07 44.74 55.19 0.183 4912
 4914 3 17.89 44.84 55.25 0.151 4913
 4915 3 17.73 44.89 55.22 0.133 4914
 4916 3 17.62 45.02 55.21 0.101 4915
 4917 3 17.55 45.15 55.15 0.129 4916
 4918 3 17.49 45.26 55.11 0.133 4917
 4919 3 17.47 45.44 55.08 0.14 4918
 4920 3 17.42 45.62 55.03 0.14 4919
 4921 3 17.31 45.73 55.01 0.168 4920
 4922 3 17.19 45.79 54.97 0.203 4921
 4923 3 17.1 45.82 54.93 0.245 4922
 4924 3 17.11 45.39 54.75 0.124 4923
 4925 3 17.17 45.24 54.82 0.105 4924
 4926 3 17.16 45.07 54.78 0.077 4925
 4927 3 17.16 44.96 54.68 0.117 4926
 4928 3 17.23 44.86 54.64 0.154 4927
 4929 3 17.15 44.64 54.83 0.000125 4928
 4930 3 16.96 46.07 54.94 0.227 4923
 4931 3 16.84 46.15 55 0.294 4930
 4932 3 16.69 46.23 54.96 0.344 4931
 4933 3 16.53 46.24 54.89 0.416 4932
 4934 3 16.43 46.42 54.68 0.394 4933
 4935 3 16.47 46.57 54.53 0.394 4934
 4936 3 16.34 46.49 54.43 0.438 4935
 4937 3 16.27 46.38 54.26 0.399 4936
 4938 3 16.2 46.28 54.11 0.35 4937
 4939 3 16.08 45.59 54.01 0.114 4938
 4940 3 16.04 45.44 54.01 0.109 4939
 4941 3 15.92 45.27 54 0.108 4940
 4942 3 15.84 45.16 53.97 0.126 4941
 4943 3 15.75 45.02 54.03 0.093 4942
 4944 3 16.09 46.67 54.15 0.225 4938
 4945 3 15.8 46.86 54.12 0.164 4944
 4946 3 15.76 47.01 54.01 0.166 4945
 4947 3 15.74 47.11 54.03 0.222 4946
 4948 3 15.8 47.24 54.05 0.2 4947
 4949 3 15.77 47.4 54.1 0.229 4948
 4950 3 15.73 47.59 54.11 0.194 4949
 4951 3 15.7 47.74 54.01 0.243 4950
 4952 3 15.72 47.94 54.15 0.185 4951
 4953 3 15.71 48.15 54.26 0.153 4952
 4954 3 15.69 48.31 54.33 0.15 4953
 4955 3 15.73 48.44 54.35 0.114 4954
 4956 3 15.66 48.56 54.36 0.148 4955
 4957 3 15.71 48.73 54.32 0.121 4956
 4958 3 15.69 48.87 54.33 0.132 4957
 4959 3 15.74 49.02 54.4 0.141 4958
 4960 3 15.79 49.17 54.43 0.156 4959
 4961 3 15.84 49.37 54.39 0.15 4960
 4962 3 15.87 49.54 54.39 0.189 4961
 4963 3 15.87 49.69 54.41 0.227 4962
 4964 3 15.86 49.88 54.43 0.229 4963
 4965 3 15.81 50.04 54.5 0.21 4964
 4966 3 15.77 50.19 54.43 0.171 4965
 4967 3 15.68 50.34 54.32 0.152 4966
 4968 3 15.66 50.55 54.28 0.184 4967
 4969 3 15.57 50.65 54.22 0.186 4968
 4970 3 15.53 50.76 54.22 0.168 4969
 4971 3 15.44 50.85 54.18 0.197 4970
 4972 3 15.34 50.96 54.19 0.25 4971
 4973 3 15.22 51.05 54.21 0.326 4972
 4974 3 15.2 51.21 54.44 0.301 4973
 4975 3 15.13 51.29 54.54 0.376 4974
 4976 3 15.06 51.45 54.62 0.409 4975
 4977 3 14.98 51.57 54.65 0.434 4976
 4978 3 14.87 51.68 54.66 0.526 4977
 4979 3 14.84 51.82 54.66 0.557 4978
 4980 3 14.69 51.82 54.65 0.582 4979
 4981 3 14.39 51.71 54.64 0.463 4980
 4982 3 14.09 51.63 54.47 0.333 4981
 4983 3 13.89 51.51 54.55 0.256 4982
 4984 3 15.06 51.03 53.87 0.182 4973
 4985 3 14.79 51.1 53.72 0.091 4984
 4986 3 14.74 51.21 53.69 0.096 4985
 4987 3 14.66 51.32 53.65 0.141 4986
 4988 3 14.67 51.49 53.5 0.105 4987
 4989 3 14.69 51.6 53.37 0.147 4988
 4990 3 14.66 51.72 53.29 0.165 4989
 4991 3 14.55 51.91 53.26 0.132 4990
 4992 3 14.7 51.89 53.21 0.086 4991
 4993 3 14.81 51.92 53.14 0.052 4992
 4994 3 14.83 52 53.03 0.075 4993
 4995 3 14.96 52.1 52.93 0.091 4994
 4996 3 15.02 52.17 52.83 0.101 4995
 4997 3 15.07 52.28 52.76 0.079 4996
 4998 3 15.14 52.36 52.62 0.107 4997
 4999 3 15.09 52.4 52.51 0.099 4998
 5000 3 15.08 52.54 52.41 0.106 4999
 5001 3 15.15 52.58 52.33 0.113 5000
 5002 3 15.22 52.69 52.19 0.108 5001
 5003 3 15.33 52.76 52.08 0.088 5002
 5004 3 15.44 52.86 52.04 0.089 5003
 5005 3 15.51 52.9 51.9 0.116 5004
 5006 3 15.68 53.02 51.83 0.115 5005
 5007 3 15.75 53.09 51.68 0.15 5006
 5008 3 15.79 53.16 51.5 0.138 5007
 5009 3 15.69 53.16 51.29 0.13 5008
 5010 3 15.54 53.23 51.26 0.102 5009
 5011 3 15.27 53.23 51.22 0.074 5010
 5012 3 16 47.48 54.35 0.046 4949
 5013 3 16.37 45.95 55.36 0.081 4933
 5014 3 16.28 45.96 55.46 0.094 5013
 5015 3 16.12 45.91 55.54 0.129 5014
 5016 3 16.05 45.91 55.64 0.116 5015
 5017 3 15.98 45.87 55.73 0.07 5016
 5018 3 15.89 45.76 55.85 0.066 5017
 5019 3 15.75 45.73 55.86 0.109 5018
 5020 3 15.62 45.71 55.9 0.09 5019
 5021 3 15.48 45.73 55.9 0.141 5020
 5022 3 15.28 45.75 55.91 0.163 5021
 5023 3 15.17 45.78 55.93 0.153 5022
 5024 3 15.12 45.92 55.9 0.082 5023
 5025 3 15.05 46.02 55.87 0.073 5024
 5026 3 18.55 42.46 54.87 0.088 4901
 5027 3 18.42 42.38 54.84 0.074 5026
 5028 3 28.16 44.29 53.62 0.774 4492
 5029 3 28.1 44.39 53.59 0.742 5028
 5030 3 28.24 44.58 53.58 0.811 5029
 5031 3 28.31 44.78 53.56 0.852 5030
 5032 3 28.39 44.9 53.58 0.841 5031
 5033 3 28.28 45.04 53.55 0.866 5032
 5034 3 28.11 45.15 53.55 0.801 5033
 5035 3 28.49 45.36 53.62 0.706 5034
 5036 3 28.49 45.51 53.62 0.703 5035
 5037 3 28.38 45.64 53.63 0.688 5036
 5038 3 28.35 45.79 53.7 0.723 5037
 5039 3 28.37 45.94 53.84 0.7 5038
 5040 3 28.34 46.08 53.86 0.729 5039
 5041 3 28.44 46.29 53.65 0.693 5040
 5042 3 28.45 46.44 53.61 0.691 5041
 5043 3 28.4 46.61 53.63 0.693 5042
 5044 3 28.52 46.79 53.65 0.699 5043
 5045 3 28.48 46.93 53.66 0.701 5044
 5046 3 28.42 47.1 53.63 0.676 5045
 5047 3 28.42 47.3 53.59 0.676 5046
 5048 3 28.41 47.5 53.55 0.644 5047
 5049 3 28.52 47.64 53.48 0.686 5048
 5050 3 28.77 47.79 53.47 0.714 5049
 5051 3 28.8 47.95 53.44 0.737 5050
 5052 3 28.87 48.09 53.36 0.759 5051
 5053 3 28.9 48.23 53.29 0.777 5052
 5054 3 28.97 48.33 53.2 0.778 5053
 5055 3 29.22 48.45 53.15 0.807 5054
 5056 3 29.2 48.56 53.08 0.791 5055
 5057 3 29.32 48.74 53.09 0.814 5056
 5058 3 29.36 48.91 53.12 0.909 5057
 5059 3 29.33 49.03 53.12 0.988 5058
 5060 3 29.49 49.17 53.26 0.917 5059
 5061 3 29.49 49.31 53.23 0.904 5060
 5062 3 29.26 49.42 53.02 0.881 5061
 5063 3 29.19 49.57 52.99 0.902 5062
 5064 3 29.03 49.7 52.81 0.805 5063
 5065 3 28.78 49.76 52.59 0.637 5064
 5066 3 28.69 49.91 52.66 0.655 5065
 5067 3 28.79 50.09 52.72 0.609 5066
 5068 3 28.86 50.27 52.8 0.616 5067
 5069 3 29.09 50.39 52.73 0.593 5068
 5070 3 28.93 50.47 52.52 0.633 5069
 5071 3 28.96 50.69 52.51 0.65 5070
 5072 3 28.96 50.87 52.4 0.672 5071
 5073 3 29.17 51.05 52.37 0.697 5072
 5074 3 29.38 51.25 52.35 0.67 5073
 5075 3 29.43 51.37 52.32 0.673 5074
 5076 3 29.56 51.56 52.24 0.683 5075
 5077 3 29.67 51.75 52.17 0.685 5076
 5078 3 29.6 51.94 52.1 0.702 5077
 5079 3 29.64 52.17 52.13 0.719 5078
 5080 3 29.77 52.38 52.13 0.755 5079
 5081 3 29.79 52.54 52.12 0.823 5080
 5082 3 29.83 52.76 52.13 0.767 5081
 5083 3 29.97 52.93 52.02 0.813 5082
 5084 3 31.14 53.02 52.25 0.2 5083
 5085 3 31.35 53.03 52.2 0.178 5084
 5086 3 31.49 53.04 52.17 0.165 5085
 5087 3 31.61 53.07 52.09 0.172 5086
 5088 3 31.78 53 51.96 0.212 5087
 5089 3 31.92 52.89 51.92 0.223 5088
 5090 3 32.14 53.01 51.81 0.174 5089
 5091 3 32.31 52.98 51.8 0.199 5090
 5092 3 32.49 52.91 51.78 0.209 5091
 5093 3 32.73 53.02 51.77 0.212 5092
 5094 3 32.88 53 51.74 0.208 5093
 5095 3 33.11 52.96 51.81 0.207 5094
 5096 3 33.32 52.97 51.91 0.206 5095
 5097 3 33.49 52.96 52.02 0.215 5096
 5098 3 33.67 52.96 52.13 0.25 5097
 5099 3 33.78 52.94 52.18 0.284 5098
 5100 3 33.91 52.9 52.2 0.366 5099
 5101 3 33.71 52.8 52.68 0.145 5100
 5102 3 33.63 52.82 52.82 0.118 5101
 5103 3 33.7 52.79 52.92 0.114 5102
 5104 3 33.73 52.69 53.06 0.181 5103
 5105 3 33.79 52.62 53.13 0.262 5104
 5106 3 33.61 52.6 53.49 0.136 5105
 5107 3 33.53 52.61 53.6 0.131 5106
 5108 3 33.43 52.67 53.74 0.129 5107
 5109 3 33.46 52.74 53.82 0.127 5108
 5110 3 33.35 52.78 53.99 0.089 5109
 5111 3 33.32 52.83 54.16 0.117 5110
 5112 3 33.31 52.95 54.14 0.000125 5111
 5113 3 33.35 52.89 54.38 0.14 5111
 5114 3 33.43 52.88 54.53 0.175 5113
 5115 3 33.52 53.21 54.5 0.079 5114
 5116 3 33.59 53.32 54.52 0.089 5115
 5117 3 33.67 53.41 54.55 0.09 5116
 5118 3 33.7 53.54 54.67 0.116 5117
 5119 3 33.59 53.6 54.77 0.097 5118
 5120 3 33.66 53.53 54.81 0.013 5119
 5121 3 33.78 52.36 52.87 0.112 5105
 5122 3 34.16 52.94 52.02 0.333 5100
 5123 3 34.43 52.94 52.12 0.279 5122
 5124 3 34.61 53.03 52.17 0.288 5123
 5125 3 34.75 53.14 52.16 0.256 5124
 5126 3 34.98 53.15 52.17 0.242 5125
 5127 3 35.09 53.25 52.19 0.261 5126
 5128 3 35.2 53.26 52.12 0.328 5127
 5129 3 35.35 53.22 52.08 0.374 5128
 5130 3 35.51 53.23 52.06 0.434 5129
 5131 3 35.67 53.19 52.09 0.506 5130
 5132 3 35.8 53.27 52.09 0.569 5131
 5133 3 35.9 53.38 52.02 0.632 5132
 5134 3 36.12 53.26 52.23 0.656 5133
 5135 3 36.31 53.22 52.19 0.639 5134
 5136 3 36.53 52.97 52.7 0.219 5135
 5137 3 36.64 52.9 52.79 0.259 5136
 5138 3 36.42 52.49 52.66 0.121 5137
 5139 3 36.33 52.35 52.59 0.102 5138
 5140 3 36.18 52.27 52.54 0.062 5139
 5141 3 36.09 52.14 52.48 0.073 5140
 5142 3 36.04 52.06 52.41 0.089 5141
 5143 3 36 51.95 52.38 0.098 5142
 5144 3 36 51.81 52.27 0.121 5143
 5145 3 35.95 51.63 52.19 0.104 5144
 5146 3 35.92 51.53 52.06 0.142 5145
 5147 3 35.99 51.42 52.02 0.107 5146
 5148 3 36.03 51.27 51.98 0.104 5147
 5149 3 36.01 51.16 52.05 0.091 5148
 5150 3 36 51.02 52.02 0.08 5149
 5151 3 35.96 50.92 52.09 0.095 5150
 5152 3 35.96 50.82 52.15 0.127 5151
 5153 3 35.96 50.71 52.16 0.088 5152
 5154 3 36.05 50.59 52.27 0.092 5153
 5155 3 36.18 50.45 52.27 0.104 5154
 5156 3 36.21 50.31 52.33 0.113 5155
 5157 3 36.39 50.2 52.27 0.075 5156
 5158 3 36.44 50.06 52.42 0.126 5157
 5159 3 36.41 50.07 52.65 0.087 5158
 5160 3 36.45 49.96 52.69 0.099 5159
 5161 3 36.71 52.89 53.04 0.201 5137
 5162 3 36.85 52.76 53.24 0.195 5161
 5163 3 37.04 52.65 53.34 0.191 5162
 5164 3 37.18 52.53 53.42 0.182 5163
 5165 3 37.37 52.51 53.44 0.189 5164
 5166 3 37.46 52.38 53.56 0.162 5165
 5167 3 37.54 52.34 53.66 0.181 5166
 5168 3 37.61 52.27 53.77 0.2 5167
 5169 3 37.64 52.41 54.05 0.135 5168
 5170 3 37.76 52.38 54.2 0.126 5169
 5171 3 37.86 52.39 54.33 0.078 5170
 5172 3 37.85 52.16 54.27 0.124 5171
 5173 3 38.03 52.6 54.44 0.098 5171
 5174 3 38.21 52.74 54.47 0.127 5173
 5175 3 38.38 52.83 54.52 0.128 5174
 5176 3 38.45 52.97 54.55 0.132 5175
 5177 3 38.56 53.11 54.51 0.158 5176
 5178 3 38.52 53.26 54.34 0.062 5177
 5179 3 37.78 52.2 53.83 0.175 5168
 5180 3 37.93 52.21 53.92 0.163 5179
 5181 3 38.07 52.2 54.02 0.161 5180
 5182 3 38.19 52.13 54.11 0.184 5181
 5183 3 38.34 52.08 54.2 0.15 5182
 5184 3 38.44 51.97 54.23 0.159 5183
 5185 3 38.48 51.86 54.23 0.204 5184
 5186 3 38.55 51.78 54.27 0.224 5185
 5187 3 38.66 51.72 54.22 0.332 5186
 5188 3 38.87 51.65 54.55 0.17 5187
 5189 3 38.95 51.65 54.69 0.169 5188
 5190 3 39.19 51.66 54.67 0.198 5189
 5191 3 39.23 51.66 54.84 0.245 5190
 5192 3 39.3 51.63 54.94 0.311 5191
 5193 3 38.83 51.89 55.05 0.07 5192
 5194 3 38.69 51.86 55.02 0.081 5193
 5195 3 38.57 51.81 55.08 0.072 5194
 5196 3 39.44 51.58 54.99 0.345 5192
 5197 3 39.64 51.53 55.02 0.373 5196
 5198 3 39.81 51.56 55.01 0.398 5197
 5199 3 39.91 51.53 55.06 0.395 5198
 5200 3 40.06 51.49 54.91 0.401 5199
 5201 3 40.13 51.34 55.11 0.437 5200
 5202 3 40.21 51.17 55.08 0.465 5201
 5203 3 39.65 50.52 55.36 0.185 5202
 5204 3 39.54 50.35 55.37 0.22 5203
 5205 3 39.55 50.27 55.44 0.296 5204
 5206 3 39.76 50.09 55.61 0.206 5205
 5207 3 39.8 49.88 55.55 0.221 5206
 5208 3 39.83 49.74 55.61 0.335 5207
 5209 3 39.3 49.72 55.3 0.118 5208
 5210 3 39.13 49.65 55.26 0.15 5209
 5211 3 39.02 49.63 55.19 0.203 5210
 5212 3 38.73 49.69 55.2 0.136 5211
 5213 3 39.05 49.51 55.04 0.177 5211
 5214 3 39.1 49.36 54.76 0.079 5213
 5215 3 39.09 49.45 54.97 0.177 5213
 5216 3 38.73 49.72 55.69 0.099 5215
 5217 3 38.58 49.81 55.8 0.073 5216
 5218 3 38.3 49.84 55.77 0.081 5217
 5219 3 38.13 49.86 55.69 0.069 5218
 5220 3 37.99 49.82 55.67 0.111 5219
 5221 3 37.83 49.9 55.67 0.102 5220
 5222 3 37.66 49.9 55.67 0.125 5221
 5223 3 37.44 49.87 55.74 0.193 5222
 5224 3 37.27 49.73 55.91 0.046 5223
 5225 3 37.27 49.59 55.8 0.104 5224
 5226 3 37.33 49.58 55.63 0.095 5225
 5227 3 37.44 49.56 55.45 0.15 5226
 5228 3 37.59 49.59 55.42 0.124 5227
 5229 3 37.66 49.6 55.26 0.121 5228
 5230 3 37.82 49.51 55.12 0.11 5229
 5231 3 38.02 49.49 55.08 0.093 5230
 5232 3 38.13 49.48 54.98 0.086 5231
 5233 3 38.21 49.49 54.9 0.117 5232
 5234 3 40.18 49.5 55.91 0.137 5208
 5235 3 40.17 49.31 55.99 0.117 5234
 5236 3 40.2 49.22 56.12 0.114 5235
 5237 3 40.24 49.09 56.17 0.123 5236
 5238 3 40.24 48.96 56.3 0.122 5237
 5239 3 40.26 48.89 56.42 0.106 5238
 5240 3 40.26 48.84 56.55 0.109 5239
 5241 3 40.25 48.78 56.69 0.094 5240
 5242 3 40.28 48.75 56.84 0.128 5241
 5243 3 40.24 48.7 56.94 0.107 5242
 5244 3 40.25 48.65 57.12 0.14 5243
 5245 3 40.17 48.63 57.27 0.151 5244
 5246 3 40.16 48.5 57.36 0.158 5245
 5247 3 40.12 48.42 57.45 0.166 5246
 5248 3 40.05 48.35 57.56 0.157 5247
 5249 3 40.19 48.22 57.8 0.096 5248
 5250 3 40.25 48.07 57.87 0.097 5249
 5251 3 40.27 47.96 57.92 0.117 5250
 5252 3 40.33 47.85 58.04 0.122 5251
 5253 3 40.41 47.74 58.15 0.139 5252
 5254 3 40.52 47.58 58.22 0.114 5253
 5255 3 40.64 47.46 58.22 0.109 5254
 5256 3 40.71 47.3 58.27 0.152 5255
 5257 3 40.67 47.08 58.37 0.088 5256
 5258 3 40.67 46.96 58.37 0.043 5257
 5259 3 39.93 48.21 57.62 0.121 5248
 5260 3 39.83 48.1 57.73 0.12 5259
 5261 3 39.69 47.99 57.87 0.095 5260
 5262 3 39.59 47.89 57.97 0.084 5261
 5263 3 39.48 47.78 58.04 0.101 5262
 5264 3 39.34 47.73 58.12 0.151 5263
 5265 3 39.19 47.63 58.13 0.151 5264
 5266 3 39.03 47.51 58.08 0.159 5265
 5267 3 38.88 47.46 58.12 0.165 5266
 5268 3 38.71 47.35 58.09 0.19 5267
 5269 3 38.57 47.25 58.05 0.242 5268
 5270 3 38.46 47.14 58.06 0.295 5269
 5271 3 38.34 46.98 58.08 0.32 5270
 5272 3 38.25 46.87 58.12 0.386 5271
 5273 3 38 46.77 58.54 0.32 5272
 5274 3 37.85 46.69 58.65 0.3 5273
 5275 3 37.58 46.65 58.79 0.267 5274
 5276 3 37.23 46.6 58.94 0.092 5275
 5277 3 37.15 46.54 59.04 0.097 5276
 5278 3 37 46.57 59.11 0.102 5277
 5279 3 36.79 46.49 59.19 0.129 5278
 5280 3 36.65 46.42 59.2 0.097 5279
 5281 3 36.55 46.31 59.16 0.104 5280
 5282 3 36.37 46.19 59.12 0.16 5281
 5283 3 36.18 46.08 59.01 0.2 5282
 5284 3 36.05 45.98 58.93 0.202 5283
 5285 3 35.98 45.87 58.79 0.183 5284
 5286 3 35.95 45.76 58.79 0.173 5285
 5287 3 36.06 45.54 58.78 0.104 5286
 5288 3 35.96 45.41 58.79 0.092 5287
 5289 3 35.9 45.24 58.76 0.069 5288
 5290 3 35.89 45.07 58.8 0.067 5289
 5291 3 35.79 44.92 58.82 0.083 5290
 5292 3 35.76 44.75 58.83 0.098 5291
 5293 3 35.69 44.57 58.85 0.089 5292
 5294 3 35.62 44.43 58.79 0.134 5293
 5295 3 35.59 44.32 58.76 0.132 5294
 5296 3 35.66 44.15 58.72 0.126 5295
 5297 3 35.7 44.03 58.73 0.065 5296
 5298 3 35.7 43.87 58.65 0.127 5297
 5299 3 35.59 43.65 58.68 0.103 5298
 5300 3 35.46 43.57 58.61 0.076 5299
 5301 3 35.84 45.68 58.58 0.051 5286
 5302 3 35.69 45.68 58.5 0.107 5301
 5303 3 35.55 45.71 58.47 0.102 5302
 5304 3 35.38 45.57 58.46 0.107 5303
 5305 3 35.13 45.46 58.54 0.069 5304
 5306 3 35.05 45.36 58.54 0.113 5305
 5307 3 34.9 45.34 58.54 0.116 5306
 5308 3 34.74 45.33 58.55 0.107 5307
 5309 3 34.56 45.28 58.57 0.074 5308
 5310 3 34.45 45.27 58.61 0.086 5309
 5311 3 34.28 45.26 58.58 0.115 5310
 5312 3 34.14 45.21 58.58 0.121 5311
 5313 3 33.95 45.11 58.5 0.082 5312
 5314 3 33.78 45.07 58.39 0.04 5313
 5315 3 38.29 46.86 57.59 0.145 5272
 5316 3 38.4 46.8 57.48 0.136 5315
 5317 3 38.37 46.61 57.45 0.094 5316
 5318 3 38.36 46.43 57.44 0.096 5317
 5319 3 38.3 46.32 57.48 0.082 5318
 5320 3 40.38 51.21 55.02 0.423 5202
 5321 3 40.52 51.28 55.4 0.238 5320
 5322 3 40.58 51.22 55.55 0.251 5321
 5323 3 40.67 51.23 55.69 0.25 5322
 5324 3 40.81 51.26 55.8 0.227 5323
 5325 3 40.88 51.21 55.92 0.237 5324
 5326 3 40.85 51.22 56.12 0.213 5325
 5327 3 40.95 51.28 56.3 0.191 5326
 5328 3 41.06 51.37 56.41 0.197 5327
 5329 3 41.16 51.36 56.51 0.246 5328
 5330 3 40.97 51.81 56.38 0.081 5329
 5331 3 40.86 51.86 56.34 0.07 5330
 5332 3 40.7 51.9 56.34 0.116 5331
 5333 3 40.58 51.87 56.3 0.113 5332
 5334 3 40.48 52.04 56.29 0.068 5333
 5335 3 40.44 52.15 56.26 0.126 5334
 5336 3 40.32 52.35 56.33 0.115 5335
 5337 3 40.22 52.4 56.45 0.089 5336
 5338 3 40.28 52.46 56.62 0.103 5337
 5339 3 40.24 52.52 56.73 0.127 5338
 5340 3 40.12 52.53 56.77 0.096 5339
 5341 3 39.97 52.59 56.83 0.125 5340
 5342 3 39.72 52.38 56.94 0.143 5341
 5343 3 39.57 52.45 56.98 0.191 5342
 5344 3 39.37 52.27 56.59 0.079 5343
 5345 3 39.26 52.23 56.56 0.066 5344
 5346 3 39.5 52.49 57.37 0.126 5343
 5347 3 39.46 52.39 57.55 0.113 5346
 5348 3 39.4 52.44 57.66 0.141 5347
 5349 3 39.49 52.34 57.77 0.073 5348
 5350 3 41.35 51.29 56.65 0.222 5329
 5351 3 41.52 51.28 56.7 0.288 5350
 5352 3 41.62 51.16 56.83 0.362 5351
 5353 3 41.73 51.78 56.56 0.13 5352
 5354 3 41.84 52.02 56.49 0.178 5353
 5355 3 41.98 52.14 56.51 0.115 5354
 5356 3 41.78 50.91 56.92 0.279 5352
 5357 3 42 50.85 56.91 0.25 5356
 5358 3 42.1 50.79 56.97 0.263 5357
 5359 3 42.22 50.58 57.01 0.286 5358
 5360 3 42.22 50.46 57.09 0.313 5359
 5361 3 42.09 50.76 57.45 0.075 5360
 5362 3 42.03 50.79 57.67 0.087 5361
 5363 3 42 50.84 57.77 0.061 5362
 5364 3 42.33 50.13 57.04 0.274 5360
 5365 3 42.52 49.99 57.05 0.287 5364
 5366 3 42.59 49.97 57.19 0.253 5365
 5367 3 42.7 49.77 57.02 0.158 5366
 5368 3 42.9 49.65 57.02 0.081 5367
 5369 3 42.95 49.58 57.12 0.129 5368
 5370 3 42.95 49.54 57.26 0.159 5369
 5371 3 43.02 49.51 57.34 0.153 5370
 5372 3 43.1 49.46 57.4 0.23 5371
 5373 3 43.2 49.42 57.44 0.285 5372
 5374 3 43.4 49.88 57.3 0.143 5373
 5375 3 43.44 50.06 57.4 0.102 5374
 5376 3 43.43 50.21 57.41 0.104 5375
 5377 3 43.54 50.31 57.52 0.09 5376
 5378 3 43.62 50.42 57.58 0.155 5377
 5379 3 43.82 50.6 57.54 0.145 5378
 5380 3 43.96 50.77 57.49 0.149 5379
 5381 3 44.11 50.98 57.33 0.113 5380
 5382 3 44.2 51.11 57.2 0.126 5381
 5383 3 44.2 51.22 57.05 0.062 5382
 5384 3 43.23 49.19 57.52 0.312 5373
 5385 3 43.28 49.27 56.91 0.117 5384
 5386 3 43.32 49.3 56.7 0.103 5385
 5387 3 43.39 49.28 56.56 0.094 5386
 5388 3 43.53 49.31 56.45 0.163 5387
 5389 3 43.63 49.35 56.37 0.243 5388
 5390 3 43.95 49.35 56.63 0.125 5389
 5391 3 43.98 49.39 56.73 0.000125 5390
 5392 3 43.38 49.44 56.05 0.083 5389
 5393 3 43.45 49.52 55.94 0.073 5392
 5394 3 43.46 49.58 55.84 0.099 5393
 5395 3 43.48 49.66 55.73 0.08 5394
 5396 3 43.45 49.7 55.52 0.138 5395
 5397 3 43.41 49.8 55.34 0.14 5396
 5398 3 43.2 49.77 55.2 0.118 5397
 5399 3 43.16 49.7 55.09 0.13 5398
 5400 3 43.23 49.74 54.84 0.123 5399
 5401 3 43.29 49.77 54.59 0.136 5400
 5402 3 43.37 49.77 54.38 0.117 5401
 5403 3 43.3 49.81 54.24 0.117 5402
 5404 3 43.19 49.87 54.08 0.082 5403
 5405 3 43.12 49.85 53.98 0.055 5404
 5406 3 43.26 48.96 57.87 0.213 5384
 5407 3 43.38 48.87 58.01 0.239 5406
 5408 3 43.44 48.77 58.16 0.283 5407
 5409 3 43.54 48.67 58.29 0.309 5408
 5410 3 43.63 48.64 58.41 0.327 5409
 5411 3 43.44 48.13 58.3 0.119 5410
 5412 3 43.33 48.08 58.34 0.116 5411
 5413 3 43.3 47.98 58.54 0.057 5412
 5414 3 43.27 47.94 58.66 0.062 5413
 5415 3 43.2 47.81 58.74 0.085 5414
 5416 3 43.12 47.73 58.83 0.085 5415
 5417 3 43.02 47.66 58.91 0.087 5416
 5418 3 42.91 47.57 58.94 0.104 5417
 5419 3 42.81 47.4 59.01 0.101 5418
 5420 3 42.64 47.25 58.99 0.098 5419
 5421 3 42.57 47.14 59.08 0.085 5420
 5422 3 42.49 47.07 59.16 0.102 5421
 5423 3 42.39 46.96 59.24 0.099 5422
 5424 3 42.33 46.75 59.36 0.105 5423
 5425 3 42.3 46.61 59.41 0.133 5424
 5426 3 42.22 46.43 59.48 0.132 5425
 5427 3 42.05 46.27 59.52 0.087 5426
 5428 3 41.95 46.21 59.49 0.099 5427
 5429 3 41.76 46 59.61 0.106 5428
 5430 3 41.66 45.85 59.59 0.138 5429
 5431 3 41.66 45.7 59.61 0.124 5430
 5432 3 41.67 45.56 59.58 0.204 5431
 5433 3 42.02 45.42 60.02 0.134 5432
 5434 3 42.04 45.37 60.13 0.178 5433
 5435 3 42 45.12 60.31 0.21 5434
 5436 3 42.07 45.35 60.38 0.074 5435
 5437 3 42.01 45.35 60.54 0.075 5436
 5438 3 41.96 44.91 60.31 0.181 5435
 5439 3 41.79 44.67 60.12 0.118 5438
 5440 3 41.59 44.56 59.94 0.093 5439
 5441 3 41.46 44.59 59.84 0.137 5440
 5442 3 41.33 44.56 59.76 0.105 5441
 5443 3 41.18 44.41 59.69 0.107 5442
 5444 3 40.98 44.39 59.62 0.09 5443
 5445 3 40.85 44.33 59.55 0.092 5444
 5446 3 40.73 44.32 59.52 0.151 5445
 5447 3 40.62 44.35 59.7 0.084 5446
 5448 3 40.44 44.31 59.62 0.089 5447
 5449 3 40.3 44.32 59.52 0.094 5448
 5450 3 40.13 44.31 59.48 0.126 5449
 5451 3 40.01 44.46 59.73 0.062 5450
 5452 3 39.9 44.48 59.8 0.074 5451
 5453 3 40.73 44.26 59.3 0.127 5446
 5454 3 40.72 44.32 59.13 0.102 5453
 5455 3 40.73 44.33 58.99 0.118 5454
 5456 3 40.76 44.43 58.84 0.113 5455
 5457 3 41.35 45.66 59.26 0.088 5432
 5458 3 41.17 45.52 59.27 0.115 5457
 5459 3 43.82 48.66 58.55 0.317 5410
 5460 3 44.1 48.72 58.69 0.262 5459
 5461 3 44.28 48.82 58.84 0.153 5460
 5462 3 44.46 48.89 58.94 0.139 5461
 5463 3 44.63 48.96 58.98 0.131 5462
 5464 3 44.76 48.98 59.02 0.169 5463
 5465 3 44.97 48.9 58.98 0.175 5464
 5466 3 45.07 48.86 58.77 0.032 5465
 5467 3 45.22 48.8 58.69 0.084 5466
 5468 3 45.38 48.75 58.59 0.11 5467
 5469 3 45.5 48.84 58.52 0.109 5468
 5470 3 45.06 48.76 59.13 0.152 5465
 5471 3 45.39 48.81 59.23 0.11 5470
 5472 3 45.5 48.81 59.3 0.089 5471
 5473 3 45.64 48.81 59.41 0.121 5472
 5474 3 45.74 48.82 59.51 0.112 5473
 5475 3 45.79 48.79 59.67 0.117 5474
 5476 3 45.89 48.76 59.84 0.116 5475
 5477 3 45.93 48.67 59.98 0.108 5476
 5478 3 45.93 48.61 60.17 0.06 5477
 5479 3 45.94 48.57 60.3 0.097 5478
 5480 3 46.01 48.51 60.44 0.073 5479
 5481 3 46.09 48.43 60.52 0.118 5480
 5482 3 46.19 48.38 60.63 0.127 5481
 5483 3 46.32 48.26 60.76 0.091 5482
 5484 3 46.44 48.14 60.8 0.141 5483
 5485 3 46.57 48.02 60.91 0.148 5484
 5486 3 46.69 48.01 60.94 0.151 5485
 5487 3 46.94 48.16 61.02 0.15 5486
 5488 3 47.14 48.31 61.02 0.083 5487
 5489 3 46.49 47.82 60.88 0.145 5486
 5490 3 46.38 47.66 61.05 0.096 5489
 5491 3 46.31 47.51 61.11 0.11 5490
 5492 3 46.28 47.37 60.98 0.087 5491
 5493 3 46.28 47.22 60.9 0.101 5492
 5494 3 46.39 47.15 60.77 0.07 5493
 5495 3 46.41 47.12 60.67 0.077 5494
 5496 3 46.49 47.12 60.47 0.114 5495
 5497 3 46.43 47.12 60.34 0.1 5496
 5498 3 44.96 48.61 59.06 0.118 5470
 5499 3 44.91 48.48 59.06 0.135 5498
 5500 3 40.42 50.86 54.87 0.065 5320
 5501 3 40.46 50.79 54.69 0.111 5500
 5502 3 40.52 50.75 54.59 0.128 5501
 5503 3 40.4 50.59 54.33 0.136 5502
 5504 3 40.35 50.45 54.2 0.132 5503
 5505 3 40.37 50.32 54.17 0.142 5504
 5506 3 40.32 50.32 54.02 0.168 5505
 5507 3 40.26 50.39 53.88 0.147 5506
 5508 3 40.29 50.5 53.73 0.128 5507
 5509 3 40.32 50.65 53.58 0.138 5508
 5510 3 40.32 50.89 53.54 0.136 5509
 5511 3 40.2 50.92 53.54 0.193 5510
 5512 3 40.07 50.95 53.48 0.192 5511
 5513 3 40.02 51 53.29 0.086 5512
 5514 3 39.9 51.07 53.12 0.087 5513
 5515 3 39.72 51.1 52.95 0.125 5514
 5516 3 39.6 51.12 52.84 0.103 5515
 5517 3 39.5 51.14 52.72 0.114 5516
 5518 3 39.45 51.2 52.63 0.086 5517
 5519 3 39.58 51.31 52.54 0.077 5518
 5520 3 39.63 51.38 52.48 0.12 5519
 5521 3 39.8 51.33 52.27 0.000125 5520
 5522 3 39.95 51.06 53.62 0.104 5512
 5523 3 39.89 51.15 53.52 0.098 5522
 5524 3 36.26 53.53 51.52 0.411 5135
 5525 3 36.26 53.68 51.23 0.316 5524
 5526 3 36.46 53.6 51.15 0.277 5525
 5527 3 36.54 53.68 51.01 0.279 5526
 5528 3 36.3 53.43 50.67 0.166 5527
 5529 3 36.14 53.34 50.66 0.159 5528
 5530 3 36.13 53.16 50.55 0.121 5529
 5531 3 36.51 53.5 50.51 0.128 5528
 5532 3 36.54 53.57 50.41 0.102 5531
 5533 3 36.68 53.9 51.02 0.168 5527
 5534 3 36.82 54.04 50.94 0.172 5533
 5535 3 36.9 54.16 50.77 0.141 5534
 5536 3 37.03 54.22 50.72 0.26 5535
 5537 3 37.13 54.33 50.65 0.207 5536
 5538 3 37.17 54.44 50.41 0.168 5537
 5539 3 37.23 54.54 50.34 0.193 5538
 5540 3 37.34 54.66 50.2 0.192 5539
 5541 3 37.49 54.69 50.13 0.187 5540
 5542 3 37.48 54.8 49.94 0.154 5541
 5543 3 37.56 54.8 49.8 0.153 5542
 5544 3 37.63 54.81 49.66 0.183 5543
 5545 3 37.68 54.85 49.55 0.133 5544
 5546 3 37.7 54.86 49.37 0.17 5545
 5547 3 37.79 54.92 49.24 0.161 5546
 5548 3 37.8 54.91 49.08 0.171 5547
 5549 3 37.83 54.86 48.9 0.19 5548
 5550 3 37.84 54.92 48.8 0.199 5549
 5551 3 37.88 54.95 48.56 0.175 5550
 5552 3 37.91 54.96 48.37 0.186 5551
 5553 3 37.91 54.88 48.16 0.163 5552
 5554 3 37.87 54.88 48.02 0.164 5553
 5555 3 37.87 54.89 47.9 0.154 5554
 5556 3 37.79 54.89 47.74 0.138 5555
 5557 3 37.75 54.89 47.62 0.145 5556
 5558 3 37.72 54.89 47.44 0.136 5557
 5559 3 37.81 54.81 47.34 0.185 5558
 5560 3 37.81 54.92 47.19 0.259 5559
 5561 3 37.72 55.06 47.08 0.234 5560
 5562 3 37.7 55.17 46.97 0.232 5561
 5563 3 37.73 55.3 46.84 0.195 5562
 5564 3 37.72 55.42 46.77 0.173 5563
 5565 3 37.71 55.49 46.69 0.141 5564
 5566 3 37.65 55.68 46.61 0.105 5565
 5567 3 37.6 55.8 46.56 0.144 5566
 5568 3 37.6 55.91 46.49 0.182 5567
 5569 3 37.63 56.11 46.42 0.086 5568
 5570 3 37.66 56.21 46.41 0.106 5569
 5571 3 37.71 56.34 46.37 0.11 5570
 5572 3 37.81 56.61 46.41 0.137 5571
 5573 3 37.84 56.8 46.37 0.115 5572
 5574 3 37.84 56.86 46.27 0.102 5573
 5575 3 37.91 56.85 46.19 0.093 5574
 5576 3 37.85 56.88 46.09 0.099 5575
 5577 3 37.46 56.02 46.27 0.156 5568
 5578 3 37.24 56.02 45.94 0.146 5577
 5579 3 37.09 56.02 45.88 0.099 5578
 5580 3 36.96 56.05 45.87 0.123 5579
 5581 3 36.89 56.12 45.83 0.133 5580
 5582 3 36.79 56.15 45.72 0.139 5581
 5583 3 36.64 56.15 45.61 0.127 5582
 5584 3 36.53 56.14 45.49 0.119 5583
 5585 3 36.46 56.13 45.41 0.113 5584
 5586 3 36.41 56.08 45.3 0.12 5585
 5587 3 36.35 56.1 45.17 0.158 5586
 5588 3 36.25 56.1 45.06 0.205 5587
 5589 3 36.23 56.14 44.91 0.29 5588
 5590 3 35.89 56.05 45.03 0.156 5589
 5591 3 35.74 56.07 45.09 0.251 5590
 5592 3 35.57 56.05 44.95 0.142 5591
 5593 3 35.36 55.98 44.78 0.117 5592
 5594 3 35.21 55.98 44.74 0.122 5593
 5595 3 35.06 55.98 44.56 0.162 5594
 5596 3 34.81 56.03 44.43 0.163 5595
 5597 3 34.56 56 44.38 0.158 5596
 5598 3 34.41 55.91 44.31 0.146 5597
 5599 3 34.17 55.92 44.28 0.144 5598
 5600 3 33.93 55.95 44.28 0.138 5599
 5601 3 33.79 55.95 44.3 0.124 5600
 5602 3 33.67 55.9 44.28 0.174 5601
 5603 3 33.54 55.73 44.38 0.16 5602
 5604 3 33.45 55.34 44.32 0.129 5603
 5605 3 33.44 55.2 44.3 0.1 5604
 5606 3 33.32 55.83 44.38 0.106 5603
 5607 3 33.23 55.89 44.45 0.121 5606
 5608 3 33.1 55.84 44.56 0.106 5607
 5609 3 33 55.79 44.6 0.123 5608
 5610 3 32.82 55.68 44.56 0.133 5609
 5611 3 32.65 55.58 44.56 0.147 5610
 5612 3 32.42 55.46 44.49 0.204 5611
 5613 3 32.27 55.32 44.48 0.15 5612
 5614 3 32.12 55.13 44.46 0.1 5613
 5615 3 31.87 55.26 44.38 0.105 5614
 5616 3 31.75 55.31 44.41 0.103 5615
 5617 3 31.62 55.37 44.5 0.098 5616
 5618 3 31.53 55.41 44.55 0.1 5617
 5619 3 32.05 55.02 44.45 0.105 5614
 5620 3 32.12 54.84 44.34 0.07 5619
 5621 3 32.2 54.67 44.34 0.087 5620
 5622 3 32.2 54.52 44.34 0.095 5621
 5623 3 32.19 54.38 44.35 0.095 5622
 5624 3 32.11 54.24 44.35 0.07 5623
 5625 3 32.04 54.09 44.38 0.086 5624
 5626 3 31.93 53.85 44.31 0.087 5625
 5627 3 31.9 53.74 44.31 0.086 5626
 5628 3 31.9 53.63 44.27 0.118 5627
 5629 3 31.86 53.47 44.31 0.108 5628
 5630 3 31.91 53.32 44.3 0.118 5629
 5631 3 32.02 53.24 44.3 0.129 5630
 5632 3 32.13 53.14 44.31 0.121 5631
 5633 3 32.33 53.09 44.32 0.161 5632
 5634 3 32.47 53.06 44.39 0.134 5633
 5635 3 32.37 55 44.62 0.081 5619
 5636 3 32.44 55.01 44.7 0.086 5635
 5637 3 32.51 54.96 44.81 0.104 5636
 5638 3 32.59 54.76 44.95 0.081 5637
 5639 3 32.64 54.65 45.03 0.000125 5638
 5640 3 33.53 55.98 44.07 0.112 5602
 5641 3 33.42 56.13 44.09 0.135 5640
 5642 3 33.28 56.19 44.03 0.125 5641
 5643 3 33.21 56.36 43.85 0.083 5642
 5644 3 33.02 56.44 43.75 0.082 5643
 5645 3 32.95 56.54 43.74 0.057 5644
 5646 3 32.88 56.6 43.68 0.084 5645
 5647 3 32.8 56.64 43.62 0.098 5646
 5648 3 32.62 56.76 43.6 0.121 5647
 5649 3 32.51 56.93 43.55 0.116 5648
 5650 3 32.34 56.81 43.48 0.000125 5649
 5651 3 35.77 56.17 45.38 0.148 5591
 5652 3 36.06 56.35 45.45 0.071 5651
 5653 3 36.26 56.43 45.52 0.091 5652
 5654 3 36.34 56.52 45.54 0.086 5653
 5655 3 36.52 56.71 45.45 0.014 5654
 5656 3 36.67 56.93 45.42 0.045 5655
 5657 3 36.76 57.01 45.44 0.078 5656
 5658 3 36.86 57.04 45.49 0.083 5657
 5659 3 35.59 56.05 45.32 0.118 5651
 5660 3 35.24 55.9 45.17 0.105 5659
 5661 3 35.07 55.84 45.12 0.095 5660
 5662 3 35.5 55.98 45.31 0.118 5659
 5663 3 35.75 56.24 45.39 0.118 5662
 5664 3 37.39 56.02 46.17 0.156 5577
 5665 3 37.95 56.06 46.62 0.084 5664
 5666 3 38.06 56.23 46.62 0.087 5665
 5667 3 38.16 56.37 46.65 0.03 5666
 5668 3 38.13 55.36 46.63 0.099 5564
 5669 3 38.31 55.35 46.62 0.187 5668
 5670 3 38.43 55.29 46.58 0.219 5669
 5671 3 38.55 55.21 46.49 0.278 5670
 5672 3 38.68 55.08 46.54 0.354 5671
 5673 3 38.79 54.94 46.51 0.367 5672
 5674 3 38.93 54.9 46.41 0.325 5673
 5675 3 39.01 54.83 46.27 0.205 5674
 5676 3 39.07 54.76 46.15 0.157 5675
 5677 3 39.17 54.7 45.98 0.157 5676
 5678 3 39.27 54.63 45.84 0.224 5677
 5679 3 39.31 54.55 45.69 0.229 5678
 5680 3 39.34 54.49 45.59 0.267 5679
 5681 3 39.32 54.35 45.48 0.291 5680
 5682 3 38.95 54.55 45.34 0.094 5681
 5683 3 38.92 54.68 45.22 0.119 5682
 5684 3 38.89 54.76 45.11 0.131 5683
 5685 3 38.77 54.86 45.09 0.162 5684
 5686 3 38.72 55.09 45.02 0.143 5685
 5687 3 38.62 55.12 44.97 0.112 5686
 5688 3 39.46 54.13 45.37 0.224 5681
 5689 3 39.57 54.1 45.23 0.223 5688
 5690 3 39.86 54.06 45.27 0.102 5689
 5691 3 40 54 45.19 0.101 5690
 5692 3 40.17 53.89 45.13 0.25 5691
 5693 3 40.4 54.11 45.17 0.131 5692
 5694 3 40.39 54.28 45.09 0.059 5693
 5695 3 40.3 54.51 45.04 0.115 5694
 5696 3 40.17 54.57 44.99 0.079 5695
 5697 3 39.91 53.47 45.2 0.106 5692
 5698 3 39.81 53.29 45.2 0.101 5697
 5699 3 39.81 53.14 45.15 0.111 5698
 5700 3 39.87 53.03 45.02 0.125 5699
 5701 3 39.98 52.99 44.88 0.147 5700
 5702 3 40.06 52.85 44.81 0.105 5701
 5703 3 40.24 52.78 44.87 0.079 5702
 5704 3 40.36 52.68 44.88 0.096 5703
 5705 3 40.46 52.58 44.86 0.08 5704
 5706 3 39.46 54.1 45.05 0.175 5689
 5707 3 39.4 54.34 44.87 0.143 5706
 5708 3 39.38 54.45 44.76 0.109 5707
 5709 3 39.42 54.58 44.66 0.139 5708
 5710 3 39.42 54.73 44.63 0.171 5709
 5711 3 39.43 54.91 44.62 0.172 5710
 5712 3 39.52 55.08 44.55 0.166 5711
 5713 3 39.54 55.24 44.48 0.235 5712
 5714 3 39.09 55.16 44.62 0.135 5713
 5715 3 38.98 55.25 44.61 0.114 5714
 5716 3 38.86 55.43 44.58 0.12 5715
 5717 3 38.86 55.47 44.45 0.000125 5716
 5718 3 39.86 55.56 44.45 0.121 5713
 5719 3 39.87 55.67 44.41 0.166 5718
 5720 3 39.83 55.79 44.44 0.195 5719
 5721 3 39.81 55.95 44.49 0.215 5720
 5722 3 40.28 56.25 44.77 0.11 5721
 5723 3 40.38 56.29 44.87 0.113 5722
 5724 3 40.45 56.36 44.95 0.11 5723
 5725 3 40.49 56.37 45.09 0.117 5724
 5726 3 40.53 56.44 45.2 0.107 5725
 5727 3 40.62 56.53 45.34 0.095 5726
 5728 3 40.7 56.62 45.45 0.097 5727
 5729 3 40.77 56.66 45.56 0.1 5728
 5730 3 40.97 56.63 45.69 0.105 5729
 5731 3 41.06 56.62 45.77 0.12 5730
 5732 3 41.3 56.6 45.8 0.12 5731
 5733 3 41.45 56.62 45.81 0.105 5732
 5734 3 41.6 56.74 45.8 0.07 5733
 5735 3 41.76 56.79 45.88 0.111 5734
 5736 3 41.84 56.68 45.91 0.132 5735
 5737 3 41.91 56.58 45.87 0.102 5736
 5738 3 42.02 56.46 45.73 0.111 5737
 5739 3 42.16 56.46 45.69 0.066 5738
 5740 3 40.7 56.83 45.79 0.113 5729
 5741 3 40.76 56.98 45.88 0.144 5740
 5742 3 40.77 57.12 45.94 0.127 5741
 5743 3 40.76 57.23 46.08 0.125 5742
 5744 3 40.66 57.37 46.19 0.138 5743
 5745 3 40.54 57.51 46.19 0.169 5744
 5746 3 40.46 57.71 46.06 0.216 5745
 5747 3 40.45 57.89 45.98 0.25 5746
 5748 3 40.4 57.98 45.95 0.33 5747
 5749 3 40.24 58.08 46.13 0.147 5748
 5750 3 40.17 58.18 46.23 0.106 5749
 5751 3 40.06 58.25 46.34 0.086 5750
 5752 3 40.07 58.36 46.4 0.073 5751
 5753 3 40.1 58.46 46.37 0.079 5752
 5754 3 40.01 58.63 46.38 0.08 5753
 5755 3 39.91 58.77 46.48 0.081 5754
 5756 3 39.79 58.82 46.49 0.081 5755
 5757 3 39.73 58.95 46.59 0.125 5756
 5758 3 39.61 59.09 46.7 0.117 5757
 5759 3 39.58 59.31 46.84 0.096 5758
 5760 3 39.54 59.49 46.9 0.094 5759
 5761 3 39.5 59.59 46.87 0.109 5760
 5762 3 39.38 59.71 46.87 0.106 5761
 5763 3 39.32 59.81 46.91 0.105 5762
 5764 3 39.14 59.95 47.02 0.104 5763
 5765 3 39.03 60 47.09 0.138 5764
 5766 3 38.95 60.12 47.15 0.147 5765
 5767 3 38.98 60.33 47.23 0.126 5766
 5768 3 39.02 60.5 47.16 0.133 5767
 5769 3 38.9 60.73 46.99 0.161 5768
 5770 3 38.75 60.86 46.92 0.161 5769
 5771 3 38.61 60.87 46.84 0.167 5770
 5772 3 38.61 61.02 46.62 0.114 5771
 5773 3 38.32 61.07 46.82 0.108 5772
 5774 3 38.15 61.07 46.81 0.059 5773
 5775 3 38 61.1 46.81 0.098 5774
 5776 3 37.9 61.17 46.84 0.083 5775
 5777 3 37.79 61.28 46.78 0.125 5776
 5778 3 37.57 61.27 46.75 0.062 5777
 5779 3 37.5 61.24 46.64 0.072 5778
 5780 3 38.58 60.94 46.34 0.096 5772
 5781 3 38.72 60.9 46.17 0.089 5780
 5782 3 38.69 60.88 46.07 0.107 5781
 5783 3 38.75 60.93 45.93 0.085 5782
 5784 3 39.29 56.01 44.27 0.126 5721
 5785 3 39.13 56.02 44.19 0.107 5784
 5786 3 38.99 56 44.05 0.111 5785
 5787 3 38.85 55.94 44.02 0.125 5786
 5788 3 38.75 55.87 43.98 0.000125 5787
 5789 3 39.38 53.91 45.05 0.158 5706
 5790 3 39.36 53.78 44.98 0.132 5789
 5791 3 39.33 53.59 44.86 0.132 5790
 5792 3 39.33 53.44 44.79 0.152 5791
 5793 3 39.42 53.34 44.77 0.214 5792
 5794 3 39.75 53.46 44.65 0.39 5793
 5795 3 40.07 53.71 44.41 0.125 5794
 5796 3 40.11 53.82 44.3 0.126 5795
 5797 3 40.13 54.03 44.2 0.135 5796
 5798 3 40.18 54.1 44.08 0.128 5797
 5799 3 40.21 54.01 43.94 0.118 5798
 5800 3 40.25 53.94 43.74 0.127 5799
 5801 3 40.5 53.93 43.69 0.095 5800
 5802 3 40.71 54.02 43.73 0.1 5801
 5803 3 40.86 54.12 43.73 0.058 5802
 5804 3 40.99 54.27 43.73 0.109 5803
 5805 3 41.13 54.42 43.73 0.113 5804
 5806 3 41.24 54.6 43.72 0.121 5805
 5807 3 41.34 54.78 43.7 0.091 5806
 5808 3 41.34 54.87 43.63 0.107 5807
 5809 3 39.19 52.95 44.62 0.144 5794
 5810 3 39.2 52.84 44.55 0.171 5809
 5811 3 39.17 52.77 44.44 0.207 5810
 5812 3 39.27 52.48 44.34 0.114 5811
 5813 3 39.19 52.26 44.23 0.106 5812
 5814 3 39.18 52.14 44.15 0.174 5813
 5815 3 39.18 52.09 44.02 0.221 5814
 5816 3 39.04 51.91 44.04 0.097 5815
 5817 3 38.8 51.79 43.99 0.11 5816
 5818 3 38.72 51.63 43.97 0.069 5817
 5819 3 38.59 51.47 43.92 0.124 5818
 5820 3 38.61 51.32 43.87 0.147 5819
 5821 3 38.73 51.08 43.86 0.092 5820
 5822 3 38.7 50.98 43.8 0.101 5821
 5823 3 38.73 50.8 43.77 0.116 5822
 5824 3 38.77 50.65 43.69 0.174 5823
 5825 3 38.79 50.57 43.59 0.147 5824
 5826 3 39.08 52.18 43.94 0.136 5815
 5827 3 39.54 51.78 44.05 0.101 5826
 5828 3 39.65 51.67 44.05 0.129 5827
 5829 3 39.76 51.59 44.12 0.113 5828
 5830 3 39.83 51.43 44.06 0.126 5829
 5831 3 39.88 51.32 43.94 0.136 5830
 5832 3 39.92 51.18 43.87 0.114 5831
 5833 3 39.07 52.29 43.83 0.143 5826
 5834 3 39.09 52.51 43.58 0.044 5833
 5835 3 39.03 52.4 43.69 0.143 5833
 5836 3 38.92 52.98 44.48 0.114 5811
 5837 3 38.79 53.11 44.55 0.154 5836
 5838 3 38.73 53.23 44.51 0.129 5837
 5839 3 38.67 53.26 44.37 0.124 5838
 5840 3 38.55 53.26 44.27 0.11 5839
 5841 3 38.38 53.29 44.23 0.114 5840
 5842 3 37.33 54.05 50.77 0.073 5537
 5843 3 37.38 53.92 50.67 0.122 5842
 5844 3 37.35 53.83 50.8 0.123 5843
 5845 3 37.21 53.84 50.91 0.032 5844
 5846 3 31.88 52.65 52.17 0.111 5089
 5847 3 31.81 52.54 52.28 0.121 5846
 5848 3 31.79 52.39 52.45 0.102 5847
 5849 3 31.82 52.25 52.6 0.113 5848
 5850 3 31.83 52.15 52.67 0.166 5849
 5851 3 31.93 52 52.64 0.189 5850
 5852 3 31.69 51.79 52.74 0.154 5851
 5853 3 31.55 51.72 52.73 0.196 5852
 5854 3 31.33 51.71 52.32 0.086 5853
 5855 3 31.15 51.6 52.3 0.092 5854
 5856 3 31.06 51.5 52.17 0.081 5855
 5857 3 31.05 51.51 52.06 0.105 5856
 5858 3 31.01 51.53 51.85 0.109 5857
 5859 3 30.97 51.59 51.63 0.104 5858
 5860 3 32.18 51.98 52.62 0.092 5851
 5861 3 32.32 51.94 52.7 0.073 5860
 5862 3 32.48 51.87 52.75 0.101 5861
 5863 3 32.51 51.8 52.91 0.102 5862
 5864 3 32.48 51.69 52.98 0.075 5863
 5865 3 32.37 51.63 52.99 0.086 5864
 5866 3 32.26 51.62 53.09 0.083 5865
 5867 3 32.18 51.66 53.2 0.091 5866
 5868 3 32.08 51.62 53.35 0.108 5867
 5869 3 32.05 51.48 53.55 0.087 5868
 5870 3 32.12 51.39 53.63 0.145 5869
 5871 3 32.02 51.29 53.73 0.175 5870
 5872 3 31.84 51.08 53.77 0.085 5871
 5873 3 31.81 50.97 53.82 0.098 5872
 5874 3 32.13 51.37 53.95 0.087 5871
 5875 3 29.68 53.14 51.95 0.692 5083
 5876 3 29.66 53.28 51.88 0.662 5875
 5877 3 29.54 53.4 51.78 0.627 5876
 5878 3 29.47 53.56 51.66 0.644 5877
 5879 3 29.35 53.73 51.56 0.599 5878
 5880 3 29.35 53.87 51.46 0.662 5879
 5881 3 29.21 54.05 51.37 0.704 5880
 5882 3 29.2 54.21 51.24 0.693 5881
 5883 3 29.08 54.39 51.17 0.725 5882
 5884 3 28.88 54.51 51.13 0.696 5883
 5885 3 27.79 54.22 51.17 0.114 5884
 5886 3 27.58 54.21 51.1 0.139 5885
 5887 3 27.4 54.21 51.06 0.111 5886
 5888 3 27.29 54.35 51.06 0.132 5887
 5889 3 27.18 54.51 51.02 0.114 5888
 5890 3 27.06 54.66 51.03 0.105 5889
 5891 3 27.1 54.83 51.12 0.098 5890
 5892 3 27.1 54.98 51.12 0.116 5891
 5893 3 26.98 55.06 51.06 0.11 5892
 5894 3 26.8 55.08 50.93 0.111 5893
 5895 3 26.57 55.13 50.91 0.128 5894
 5896 3 26.54 55.29 50.88 0.108 5895
 5897 3 26.41 55.41 50.84 0.084 5896
 5898 3 28.95 54.67 51.05 0.623 5884
 5899 3 28.91 54.8 51.03 0.653 5898
 5900 3 28.96 54.99 50.95 0.705 5899
 5901 3 29.14 55.2 50.93 0.693 5900
 5902 3 29.07 55.37 50.84 0.706 5901
 5903 3 29.02 55.52 50.77 0.718 5902
 5904 3 29.11 55.68 50.73 0.737 5903
 5905 3 29.24 55.88 50.7 0.722 5904
 5906 3 29.33 56.06 50.74 0.757 5905
 5907 3 29.26 56.2 50.62 0.688 5906
 5908 3 29.3 56.38 50.56 0.688 5907
 5909 3 29.32 56.52 50.63 0.681 5908
 5910 3 29.3 56.67 50.56 0.694 5909
 5911 3 29.19 56.8 50.53 0.675 5910
 5912 3 29.26 57 50.49 0.645 5911
 5913 3 29.19 57.16 50.42 0.679 5912
 5914 3 29.09 57.31 50.31 0.698 5913
 5915 3 29.07 57.56 50.25 0.742 5914
 5916 3 29.05 57.74 50.24 0.768 5915
 5917 3 28.9 57.87 50.18 0.84 5916
 5918 3 28.74 57.97 50.1 0.857 5917
 5919 3 28.67 58.12 50.03 0.868 5918
 5920 3 28.54 58.23 49.99 0.865 5919
 5921 3 28.36 58.31 49.92 0.887 5920
 5922 3 28.21 58.37 49.89 0.898 5921
 5923 3 28.21 58.57 49.63 0.94 5922
 5924 3 28.14 58.68 49.53 0.994 5923
 5925 3 28.08 58.86 49.46 1.018 5924
 5926 3 27.99 58.96 49.39 1.011 5925
 5927 3 28.02 59.35 49.25 0.852 5926
 5928 3 28.1 59.51 49.24 0.835 5927
 5929 3 27.92 59.58 49.09 0.88 5928
 5930 3 27.85 59.71 48.98 0.877 5929
 5931 3 27.82 59.86 48.85 0.901 5930
 5932 3 27.88 60.04 48.7 0.924 5931
 5933 3 27.91 60.12 48.52 0.904 5932
 5934 3 27.82 60.19 48.37 0.948 5933
 5935 3 27.61 60.34 48.35 1.022 5934
 5936 3 27.72 60.5 48.21 1.062 5935
 5937 3 27.65 60.59 48.12 1.099 5936
 5938 3 27.4 60.67 48.06 1.207 5937
 5939 3 27.42 60.75 47.92 1.197 5938
 5940 3 27.35 60.46 47.5 0.137 5939
 5941 3 27.24 60.56 47.55 0.075 5940
 5942 3 27.33 60.82 47.93 1.291 5939
 5943 3 27.29 61.1 47.98 1.216 5942
 5944 3 27.14 61.09 47.95 1.229 5943
 5945 3 28.1 61.68 47.78 0.533 5944
 5946 3 28.39 62.08 47.53 0.414 5945
 5947 3 28.52 62.24 47.42 0.417 5946
 5948 3 28.69 62.41 47.32 0.411 5947
 5949 3 28.72 62.56 47.23 0.439 5948
 5950 3 28.9 62.67 47.17 0.491 5949
 5951 3 28.99 62.78 47.13 0.533 5950
 5952 3 28.94 63.03 47.05 0.45 5951
 5953 3 28.85 63.17 46.85 0.446 5952
 5954 3 28.78 63.34 46.67 0.447 5953
 5955 3 28.73 63.48 46.56 0.432 5954
 5956 3 28.79 63.63 46.46 0.467 5955
 5957 3 28.74 63.74 46.31 0.414 5956
 5958 3 28.68 63.86 46.23 0.369 5957
 5959 3 28.75 63.89 46.12 0.486 5958
 5960 3 28.91 63.99 46.06 0.47 5959
 5961 3 28.95 63.96 45.95 0.41 5960
 5962 3 29.06 64.12 45.95 0.444 5961
 5963 3 29.14 64.1 45.84 0.42 5962
 5964 3 29.21 64.2 45.74 0.423 5963
 5965 3 29.31 64.43 45.62 0.396 5964
 5966 3 29.37 64.54 45.49 0.369 5965
 5967 3 29.48 64.72 45.35 0.373 5966
 5968 3 29.55 64.88 45.25 0.352 5967
 5969 3 29.64 64.99 45.13 0.372 5968
 5970 3 29.7 65.08 44.98 0.417 5969
 5971 3 29.74 65.21 44.88 0.43 5970
 5972 3 29.76 65.35 44.78 0.492 5971
 5973 3 29.72 65.39 44.66 0.591 5972
 5974 3 29.78 65.43 44.49 0.664 5973
 5975 3 29.82 65.74 44.42 0.646 5974
 5976 3 29.89 65.79 44.25 0.648 5975
 5977 3 30.18 66.12 44.17 0.516 5976
 5978 3 30.31 66.3 44.1 0.539 5977
 5979 3 30.15 65.62 43.53 0.176 5978
 5980 3 30.13 65.54 43.35 0.212 5979
 5981 3 30.13 65.57 43.13 0.174 5980
 5982 3 30.15 65.54 43 0.169 5981
 5983 3 30.21 65.5 42.82 0.194 5982
 5984 3 30.33 65.53 42.7 0.141 5983
 5985 3 30.42 65.53 42.63 0.136 5984
 5986 3 30.47 65.55 42.45 0.175 5985
 5987 3 30.53 65.53 42.3 0.155 5986
 5988 3 30.67 65.55 42.17 0.146 5987
 5989 3 30.8 65.51 42.12 0.162 5988
 5990 3 30.88 65.54 42.03 0.143 5989
 5991 3 31.1 65.51 41.92 0.121 5990
 5992 3 31.21 65.53 41.84 0.122 5991
 5993 3 31.31 65.54 41.78 0.183 5992
 5994 3 31.43 65.57 41.71 0.227 5993
 5995 3 31.53 65.51 42 0.063 5994
 5996 3 31.67 65.43 41.98 0.115 5995
 5997 3 31.85 65.42 42.06 0.124 5996
 5998 3 31.96 65.3 42.13 0.102 5997
 5999 3 32.13 65.24 42.25 0.098 5998
 6000 3 32.25 65.17 42.38 0.109 5999
 6001 3 32.39 65.06 42.53 0.102 6000
 6002 3 32.49 64.98 42.63 0.127 6001
 6003 3 32.61 64.84 42.64 0.12 6002
 6004 3 32.85 64.79 42.75 0.155 6003
 6005 3 32.97 64.63 42.88 0.165 6004
 6006 3 32.94 64.44 43.02 0.087 6005
 6007 3 32.87 64.36 43.1 0.068 6006
 6008 3 32.83 64.15 43.25 0.118 6007
 6009 3 32.81 64.04 43.38 0.116 6008
 6010 3 32.77 63.93 43.5 0.148 6009
 6011 3 32.87 63.75 43.62 0.114 6010
 6012 3 32.91 63.66 43.68 0.08 6011
 6013 3 33.07 63.54 43.74 0.102 6012
 6014 3 33.07 63.41 43.74 0.076 6013
 6015 3 33.09 63.29 43.7 0.107 6014
 6016 3 33.25 63.22 43.7 0.119 6015
 6017 3 33.43 63.1 43.78 0.1 6016
 6018 3 33.65 63.05 43.73 0.193 6017
 6019 3 33.62 62.77 43.7 0.17 6018
 6020 3 33.55 62.62 43.74 0.128 6019
 6021 3 33.63 62.45 43.89 0.077 6020
 6022 3 33.59 62.35 44.05 0.138 6021
 6023 3 33.82 63.2 43.67 0.126 6018
 6024 3 33.97 63.28 43.62 0.12 6023
 6025 3 34.13 63.32 43.66 0.089 6024
 6026 3 34.32 63.36 43.63 0.103 6025
 6027 3 34.43 63.43 43.56 0.147 6026
 6028 3 34.53 63.55 43.49 0.138 6027
 6029 3 34.52 63.69 43.49 0.000125 6028
 6030 3 33.29 62.86 43.78 0.122 6017
 6031 3 33.22 62.72 43.78 0.113 6030
 6032 3 33.15 62.59 43.74 0.119 6031
 6033 3 32.98 62.54 43.78 0.09 6032
 6034 3 32.73 62.39 43.75 0.113 6033
 6035 3 32.65 62.33 43.73 0.000125 6034
 6036 3 31.52 65.63 41.53 0.186 5994
 6037 3 31.56 65.74 41.42 0.176 6036
 6038 3 31.6 65.84 41.35 0.171 6037
 6039 3 31.62 65.88 41.23 0.149 6038
 6040 3 31.76 65.95 41.09 0.138 6039
 6041 3 31.85 65.97 40.95 0.168 6040
 6042 3 32.02 66.03 40.88 0.167 6041
 6043 3 32.2 66.03 40.71 0.24 6042
 6044 3 32.31 66.15 40.7 0.238 6043
 6045 3 32.47 66.31 40.67 0.215 6044
 6046 3 32.61 66.37 40.56 0.26 6045
 6047 3 32.76 66.43 40.5 0.301 6046
 6048 3 32.94 66.43 40.48 0.301 6047
 6049 3 33.05 66.49 40.31 0.292 6048
 6050 3 33.23 66.45 40.27 0.308 6049
 6051 3 33.33 66.36 40.21 0.325 6050
 6052 3 33.23 66.07 40.06 0.223 6051
 6053 3 33.19 65.88 40.03 0.194 6052
 6054 3 33.28 65.73 40.05 0.174 6053
 6055 3 33.34 65.61 40.03 0.203 6054
 6056 3 33.46 65.53 40 0.188 6055
 6057 3 33.49 65.42 39.91 0.238 6056
 6058 3 33.59 65.31 39.88 0.275 6057
 6059 3 33.74 65.28 39.81 0.245 6058
 6060 3 33.82 65.1 39.78 0.267 6059
 6061 3 33.93 64.99 39.75 0.262 6060
 6062 3 34 64.82 39.75 0.212 6061
 6063 3 33.93 64.56 39.82 0.12 6062
 6064 3 33.9 64.42 39.85 0.115 6063
 6065 3 34 64.32 39.85 0.103 6064
 6066 3 34.09 64.21 39.88 0.181 6065
 6067 3 34.09 64.07 39.71 0.209 6066
 6068 3 34.13 63.98 39.67 0.249 6067
 6069 3 33.88 63.74 39.77 0.128 6068
 6070 3 33.72 63.59 39.84 0.096 6069
 6071 3 33.6 63.42 39.81 0.168 6070
 6072 3 33.61 63.3 39.81 0.164 6071
 6073 3 33.41 63.16 39.8 0.143 6072
 6074 3 33.28 62.95 39.81 0.123 6073
 6075 3 33.18 62.83 39.82 0.142 6074
 6076 3 33.04 62.71 39.85 0.131 6075
 6077 3 32.96 62.79 39.67 0.063 6076
 6078 3 32.89 62.76 39.6 0.086 6077
 6079 3 32.8 62.65 39.56 0.079 6078
 6080 3 32.67 62.58 39.53 0.000125 6079
 6081 3 32.94 62.51 39.92 0.143 6076
 6082 3 32.8 62.32 40.05 0.099 6081
 6083 3 32.74 62.13 40.17 0.128 6082
 6084 3 32.73 61.92 40.24 0.113 6083
 6085 3 32.64 61.68 40.21 0.105 6084
 6086 3 32.63 61.54 40.28 0.115 6085
 6087 3 32.54 61.46 40.42 0.108 6086
 6088 3 32.56 61.39 40.56 0.094 6087
 6089 3 32.57 61.25 40.6 0.115 6088
 6090 3 32.56 61.11 40.7 0.123 6089
 6091 3 32.37 60.86 40.78 0.106 6090
 6092 3 32.27 60.68 40.75 0.132 6091
 6093 3 32.09 60.49 40.73 0.12 6092
 6094 3 32.02 60.27 40.78 0.155 6093
 6095 3 32.07 60 40.85 0.102 6094
 6096 3 32.14 59.88 40.85 0.091 6095
 6097 3 31.85 60.38 40.64 0.069 6094
 6098 3 31.87 60.27 40.6 0.1 6097
 6099 3 31.7 60.15 40.53 0.104 6098
 6100 3 31.52 60.12 40.49 0.117 6099
 6101 3 31.38 60.15 40.5 0.106 6100
 6102 3 31.23 60.2 40.38 0.132 6101
 6103 3 31.08 60.22 40.34 0.099 6102
 6104 3 30.83 60.21 40.31 0.109 6103
 6105 3 30.73 60.21 40.35 0.162 6104
 6106 3 30.59 60.16 40.43 0.107 6105
 6107 3 30.43 60.18 40.57 0.116 6106
 6108 3 30.23 60.14 40.71 0.000125 6107
 6109 3 34.34 64 39.39 0.201 6068
 6110 3 34.44 63.99 39.3 0.25 6109
 6111 3 34.39 63.69 39.53 0.113 6110
 6112 3 34.42 63.49 39.57 0.106 6111
 6113 3 34.46 63.36 39.57 0.133 6112
 6114 3 34.57 63.17 39.48 0.086 6113
 6115 3 34.54 63.04 39.53 0.000125 6114
 6116 3 34.56 64.15 39 0.12 6110
 6117 3 34.59 64.21 38.87 0.103 6116
 6118 3 34.57 64.28 38.73 0.13 6117
 6119 3 34.65 64.33 38.62 0.151 6118
 6120 3 34.68 64.33 38.46 0.155 6119
 6121 3 34.73 64.39 38.34 0.15 6120
 6122 3 34.87 64.44 38.28 0.181 6121
 6123 3 34.93 64.54 38.07 0.133 6122
 6124 3 35.04 64.58 37.95 0.135 6123
 6125 3 35.09 64.63 37.81 0.152 6124
 6126 3 35.19 64.63 37.67 0.148 6125
 6127 3 35.29 64.68 37.49 0.108 6126
 6128 3 35.33 64.71 37.35 0.109 6127
 6129 3 35.41 64.68 37.21 0.12 6128
 6130 3 35.54 64.73 37.1 0.118 6129
 6131 3 30.31 65.22 42.87 0.093 5983
 6132 3 30.36 65.11 42.95 0.109 6131
 6133 3 30.3 64.97 43.07 0.106 6132
 6134 3 30.36 64.85 43.18 0.125 6133
 6135 3 30.45 64.78 43.24 0.199 6134
 6136 3 30.47 64.72 43.56 0.072 6135
 6137 3 30.47 64.64 43.7 0.112 6136
 6138 3 30.48 64.53 43.81 0.122 6137
 6139 3 30.46 64.24 43.89 0.131 6138
 6140 3 30.4 64.07 43.92 0.114 6139
 6141 3 30.31 63.82 43.91 0.114 6140
 6142 3 30.13 63.74 43.95 0.124 6141
 6143 3 29.97 63.7 43.95 0.171 6142
 6144 3 29.78 63.48 44.03 0.099 6143
 6145 3 29.62 63.4 44.1 0.109 6144
 6146 3 29.51 63.26 44.1 0.073 6145
 6147 3 29.37 63.22 44.17 0.088 6146
 6148 3 30.02 63.95 44.03 0.117 6143
 6149 3 30.72 64.78 43.96 0.109 6138
 6150 3 30.81 64.73 44.13 0.069 6149
 6151 3 30.86 64.76 44.24 0.068 6150
 6152 3 30.97 64.78 44.37 0.055 6151
 6153 3 30.96 64.87 44.46 0.124 6152
 6154 3 31.01 64.89 44.57 0.127 6153
 6155 3 30.94 64.84 44.75 0.127 6154
 6156 3 30.93 64.79 44.85 0.089 6155
 6157 3 30.92 64.87 44.99 0.089 6156
 6158 3 30.64 66.85 44.32 0.347 5978
 6159 3 30.78 67.01 44.3 0.343 6158
 6160 3 30.87 67.26 44.34 0.327 6159
 6161 3 30.91 67.43 44.32 0.306 6160
 6162 3 31.01 67.65 44.34 0.274 6161
 6163 3 31.09 67.84 44.34 0.299 6162
 6164 3 31.18 68.09 44.35 0.314 6163
 6165 3 31.26 68.27 44.38 0.315 6164
 6166 3 31.37 68.46 44.42 0.312 6165
 6167 3 31.42 68.65 44.37 0.307 6166
 6168 3 31.5 68.9 44.37 0.269 6167
 6169 3 31.59 69.1 44.42 0.27 6168
 6170 3 31.71 69.27 44.42 0.282 6169
 6171 3 31.85 69.55 44.45 0.299 6170
 6172 3 32.02 69.74 44.39 0.289 6171
 6173 3 32.01 69.86 44.46 0.261 6172
 6174 3 32.01 70.03 44.45 0.252 6173
 6175 3 32.19 70.17 44.38 0.315 6174
 6176 3 32.32 70.37 44.32 0.31 6175
 6177 3 32.45 70.59 44.31 0.326 6176
 6178 3 32.61 70.82 44.28 0.314 6177
 6179 3 32.69 71.01 44.2 0.301 6178
 6180 3 32.88 71.24 44.17 0.318 6179
 6181 3 32.98 71.38 44.14 0.308 6180
 6182 3 33.16 71.52 44.17 0.296 6181
 6183 3 33.26 71.72 44.14 0.299 6182
 6184 3 33.31 71.86 44.13 0.307 6183
 6185 3 33.48 72.05 44.2 0.318 6184
 6186 3 33.62 72.2 44.21 0.31 6185
 6187 3 33.72 72.33 44.24 0.31 6186
 6188 3 33.79 72.54 44.24 0.314 6187
 6189 3 33.92 72.68 44.25 0.312 6188
 6190 3 34.09 72.82 44.21 0.304 6189
 6191 3 34.21 73.01 44.26 0.333 6190
 6192 3 34.45 73.08 44.26 0.357 6191
 6193 3 34.52 73.18 44.21 0.419 6192
 6194 3 34.69 73.24 44.21 0.471 6193
 6195 3 34.84 73.39 44.17 0.506 6194
 6196 3 34.98 73.45 44.13 0.544 6195
 6197 3 35.13 73.39 44.11 0.618 6196
 6198 3 35.22 73.61 44.03 0.578 6197
 6199 3 35.01 73.64 43.54 0.09 6198
 6200 3 35.02 73.8 43.51 0.045 6199
 6201 3 34.95 73.94 43.51 0.112 6200
 6202 3 34.81 74 43.54 0.127 6201
 6203 3 34.61 74.05 43.64 0.052 6202
 6204 3 34.54 74.36 43.56 0.156 6203
 6205 3 34.42 74.49 43.63 0.148 6204
 6206 3 34.38 74.75 43.68 0.121 6205
 6207 3 34.41 74.94 43.68 0.092 6206
 6208 3 34.37 75.1 43.67 0.089 6207
 6209 3 34.27 75.21 43.68 0.093 6208
 6210 3 34.3 75.32 43.63 0.137 6209
 6211 3 35.39 73.68 44.04 0.566 6198
 6212 3 35.44 73.85 43.97 0.59 6211
 6213 3 35.72 73.68 43.94 0.188 6212
 6214 3 35.9 73.78 43.96 0.131 6213
 6215 3 36.01 73.8 43.96 0.1 6214
 6216 3 36.18 73.86 44 0.134 6215
 6217 3 36.3 73.83 44.11 0.095 6216
 6218 3 36.44 73.87 44.11 0.098 6217
 6219 3 36.57 73.87 44.17 0.116 6218
 6220 3 35.33 74.18 43.97 0.388 6212
 6221 3 35.17 74.76 43.92 0.365 6220
 6222 3 35.2 74.95 43.83 0.351 6221
 6223 3 35.13 75.17 43.75 0.322 6222
 6224 3 35.05 75.36 43.71 0.301 6223
 6225 3 35.03 75.56 43.63 0.322 6224
 6226 3 35.07 75.75 43.56 0.289 6225
 6227 3 34.93 75.89 43.53 0.336 6226
 6228 3 34.92 76.06 43.38 0.317 6227
 6229 3 34.92 76.25 43.31 0.352 6228
 6230 3 34.88 76.44 43.21 0.333 6229
 6231 3 34.78 76.59 43.13 0.355 6230
 6232 3 34.84 76.81 43.07 0.387 6231
 6233 3 34.84 77 42.92 0.363 6232
 6234 3 34.8 77.25 42.76 0.382 6233
 6235 3 34.87 77.5 42.68 0.383 6234
 6236 3 34.89 77.7 42.63 0.418 6235
 6237 3 35 77.86 42.6 0.427 6236
 6238 3 35.75 77.98 42.58 0.138 6237
 6239 3 35.89 77.91 42.61 0.112 6238
 6240 3 35.99 77.88 42.54 0.000125 6239
 6241 3 35.67 78.18 42.54 0.118 6238
 6242 3 35.66 78.32 42.43 0.128 6241
 6243 3 35.73 78.35 42.32 0.188 6242
 6244 3 34.86 78.06 42.53 0.435 6237
 6245 3 34.89 78.22 42.56 0.451 6244
 6246 3 34.99 78.41 42.6 0.477 6245
 6247 3 34.95 78.56 42.65 0.461 6246
 6248 3 34.91 78.76 42.61 0.473 6247
 6249 3 34.87 78.92 42.56 0.492 6248
 6250 3 34.91 79.06 42.64 0.483 6249
 6251 3 34.76 79.23 42.57 0.485 6250
 6252 3 34.83 79.42 42.54 0.478 6251
 6253 3 34.86 79.53 42.46 0.446 6252
 6254 3 34.72 79.67 42.5 0.437 6253
 6255 3 34.35 79.8 42.54 0.361 6254
 6256 3 34.25 79.97 42.51 0.342 6255
 6257 3 34.08 80.07 42.46 0.327 6256
 6258 3 34.13 80.35 42.46 0.358 6257
 6259 3 34.13 80.53 42.49 0.317 6258
 6260 3 34.17 80.68 42.49 0.334 6259
 6261 3 34.23 80.91 42.46 0.338 6260
 6262 3 34.2 81.04 42.43 0.33 6261
 6263 3 34.29 81.21 42.42 0.363 6262
 6264 3 34.36 81.35 42.39 0.382 6263
 6265 3 34.96 81.5 42.24 0.094 6264
 6266 3 35 81.56 42.14 0.148 6265
 6267 3 35.03 81.72 42.07 0.087 6266
 6268 3 34.17 81.41 42.24 0.364 6264
 6269 3 33.99 81.64 42.18 0.319 6268
 6270 3 33.97 81.73 42.03 0.28 6269
 6271 3 33.76 81.73 42.05 0.277 6270
 6272 3 33.66 81.79 42.06 0.256 6271
 6273 3 33.54 81.86 41.92 0.334 6272
 6274 3 33.35 81.97 41.87 0.332 6273
 6275 3 33.31 82.09 41.82 0.317 6274
 6276 3 33.17 82.19 41.78 0.302 6275
 6277 3 33.12 82.38 41.81 0.299 6276
 6278 3 33.1 82.51 41.81 0.333 6277
 6279 3 33.12 82.64 41.8 0.368 6278
 6280 3 33.16 82.83 41.78 0.398 6279
 6281 3 33.18 83.02 41.74 0.437 6280
 6282 3 33.15 83.2 41.75 0.429 6281
 6283 3 33.18 83.41 41.81 0.409 6282
 6284 3 33.13 83.58 41.8 0.353 6283
 6285 3 33.07 83.74 41.75 0.34 6284
 6286 3 32.92 83.85 41.7 0.366 6285
 6287 3 33.05 84.12 41.55 0.336 6286
 6288 3 32.82 84.29 41.49 0.325 6287
 6289 3 32.74 84.44 41.49 0.312 6288
 6290 3 32.73 84.63 41.46 0.315 6289
 6291 3 32.73 84.82 41.59 0.304 6290
 6292 3 32.68 84.93 41.7 0.328 6291
 6293 3 32.6 85.1 41.77 0.381 6292
 6294 3 32.51 85.2 41.85 0.395 6293
 6295 3 32.3 85.28 41.89 0.382 6294
 6296 3 32.2 85.34 41.95 0.382 6295
 6297 3 32.07 85.39 42.06 0.404 6296
 6298 3 31.99 85.44 42.13 0.402 6297
 6299 3 32.53 85.59 42.55 0.091 6298
 6300 3 32.59 85.57 42.63 0.163 6299
 6301 3 32.67 85.51 42.71 0.156 6300
 6302 3 32.74 85.52 42.81 0.14 6301
 6303 3 32.82 85.49 43.02 0.198 6302
 6304 3 32.91 85.4 43.12 0.279 6303
 6305 3 33.11 85.84 43.16 0.131 6304
 6306 3 33.19 85.89 43.25 0.179 6305
 6307 3 33.2 85.84 43.57 0.104 6306
 6308 3 33.24 85.86 43.74 0.111 6307
 6309 3 33.31 85.89 43.92 0.133 6308
 6310 3 33.33 85.92 44.14 0.072 6309
 6311 3 33.4 85.94 44.3 0.099 6310
 6312 3 33.46 85.94 44.49 0.124 6311
 6313 3 33.55 86 44.66 0.14 6312
 6314 3 33.67 86.12 44.8 0.088 6313
 6315 3 33.73 86.12 44.95 0.084 6314
 6316 3 33.81 86.17 45.07 0.093 6315
 6317 3 33.95 86.28 45.18 0.086 6316
 6318 3 34.14 86.34 45.28 0.096 6317
 6319 3 34.22 86.38 45.41 0.099 6318
 6320 3 34.23 86.3 45.57 0.082 6319
 6321 3 34.3 86.33 45.68 0.107 6320
 6322 3 34.27 86.3 45.82 0.095 6321
 6323 3 34.27 86.3 45.95 0.146 6322
 6324 3 34.19 86.32 46.13 0.096 6323
 6325 3 34.05 86.48 46.03 0.126 6324
 6326 3 33.91 86.57 45.99 0.113 6325
 6327 3 33.73 86.62 45.95 0.125 6326
 6328 3 33.58 86.63 45.88 0.104 6327
 6329 3 34.34 86.35 46.03 0.123 6323
 6330 3 34.62 86.43 46.16 0.115 6329
 6331 3 34.86 86.44 46.25 0.127 6330
 6332 3 35.01 86.41 46.31 0.119 6331
 6333 3 35.17 86.31 46.43 0.12 6332
 6334 3 35.31 86.32 46.39 0.179 6333
 6335 3 35.46 86.29 46.38 0.262 6334
 6336 3 35.53 86.23 46.28 0.287 6335
 6337 3 35.38 86.01 45.95 0.086 6336
 6338 3 35.45 86.02 45.71 0.125 6337
 6339 3 35.56 86.07 45.6 0.136 6338
 6340 3 35.63 86.21 45.49 0.135 6339
 6341 3 35.7 85.85 45.42 0.124 6340
 6342 3 35.79 85.75 45.31 0.131 6341
 6343 3 35.92 85.63 45.2 0.095 6342
 6344 3 35.92 85.44 45.06 0.113 6343
 6345 3 36.04 85.35 45.04 0.148 6344
 6346 3 36.25 85.31 44.94 0.093 6345
 6347 3 36.4 85.25 45.04 0.091 6346
 6348 3 36.5 85.22 45.11 0.07 6347
 6349 3 36.69 85.17 45.07 0.066 6348
 6350 3 36.89 85.04 45.08 0.081 6349
 6351 3 37 85.07 45.08 0.138 6350
 6352 3 37.04 85.24 45 0.111 6351
 6353 3 35.58 86.57 45.45 0.096 6340
 6354 3 35.37 86.62 45.35 0.076 6353
 6355 3 35.25 86.62 45.28 0.089 6354
 6356 3 35.12 86.67 45.2 0.081 6355
 6357 3 35.71 86.2 46.28 0.265 6336
 6358 3 35.66 85.87 46 0.101 6357
 6359 3 35.73 85.85 45.92 0.061 6358
 6360 3 35.74 85.77 45.8 0.12 6359
 6361 3 35.7 85.65 45.71 0.106 6360
 6362 3 35.87 86.28 46.49 0.203 6357
 6363 3 36.05 86.33 46.66 0.099 6362
 6364 3 36.16 86.3 46.68 0.058 6363
 6365 3 36.24 86.24 46.75 0.000125 6364
 6366 3 34.45 86.4 46.06 0.123 6365
 6367 3 34.13 86.07 46.1 0.08 6329
 6368 3 34.02 86.01 46.2 0.08 6367
 6369 3 33.96 85.93 46.31 0.087 6368
 6370 3 33.85 85.84 46.37 0.139 6369
 6371 3 33.71 85.74 46.42 0.114 6370
 6372 3 33.63 85.69 46.53 0.077 6371
 6373 3 33.57 85.64 46.63 0.093 6372
 6374 3 33.43 85.56 46.64 0.042 6373
 6375 3 33.34 85.53 46.7 0.06 6374
 6376 3 33.28 85.48 46.8 0.094 6375
 6377 3 33.14 85.38 46.78 0.083 6376
 6378 3 33.06 85.32 46.88 0.097 6377
 6379 3 32.97 85.24 46.95 0.085 6378
 6380 3 32.86 85.19 46.98 0.105 6379
 6381 3 32.76 85.07 47.02 0.09 6380
 6382 3 32.65 84.98 47.07 0.000125 6381
 6383 3 31.67 85.47 42.07 0.34 6298
 6384 3 31.47 85.46 42.18 0.364 6383
 6385 3 31.36 85.63 41.99 0.335 6384
 6386 3 31.27 85.74 41.99 0.349 6385
 6387 3 31.11 85.79 42.02 0.345 6386
 6388 3 31.01 85.92 42.02 0.351 6387
 6389 3 30.95 86.06 42.1 0.369 6388
 6390 3 30.91 86.2 42.2 0.369 6389
 6391 3 30.84 86.34 42.32 0.366 6390
 6392 3 30.72 86.45 42.42 0.455 6391
 6393 3 30.7 86.61 42.45 0.507 6392
 6394 3 30.59 86.67 42.43 0.526 6393
 6395 3 30.5 86.69 42.59 0.562 6394
 6396 3 30.28 86.66 42.7 0.533 6395
 6397 3 30.13 86.64 42.71 0.55 6396
 6398 3 30.08 86.72 42.67 0.535 6397
 6399 3 29.72 86.63 42.67 0.613 6398
 6400 3 29.55 86.59 42.68 0.612 6399
 6401 3 29.46 86.9 42.59 0.568 6400
 6402 3 29.37 87.09 42.53 0.506 6401
 6403 3 29.27 87.23 42.46 0.457 6402
 6404 3 29.17 87.39 42.42 0.389 6403
 6405 3 29.01 87.5 42.32 0.316 6404
 6406 3 28.88 87.6 42.16 0.31 6405
 6407 3 28.74 87.72 42.17 0.328 6406
 6408 3 28.58 87.79 42.14 0.355 6407
 6409 3 28.38 87.82 42.1 0.327 6408
 6410 3 28.25 87.93 42.03 0.257 6409
 6411 3 28.12 87.96 42.02 0.23 6410
 6412 3 28.05 88.07 41.92 0.277 6411
 6413 3 27.94 88.13 41.85 0.321 6412
 6414 3 27.8 88.12 41.85 0.381 6413
 6415 3 27.65 87.69 42.2 0.11 6414
 6416 3 27.69 88.3 41.75 0.384 6414
 6417 3 27.55 88.35 41.8 0.447 6416
 6418 3 27.45 88.49 41.78 0.465 6417
 6419 3 27.4 88.63 41.77 0.52 6418
 6420 3 27.82 88.95 41.09 0.151 6419
 6421 3 27.82 89.09 40.92 0.165 6420
 6422 3 27.83 89.14 40.78 0.205 6421
 6423 3 27.78 89.3 40.64 0.197 6422
 6424 3 27.63 89.47 40.43 0.147 6423
 6425 3 27.47 89.56 40.27 0.171 6424
 6426 3 27.41 89.67 40.17 0.173 6425
 6427 3 27.27 89.71 40 0.146 6426
 6428 3 27.2 89.77 39.88 0.156 6427
 6429 3 27.15 89.85 39.74 0.136 6428
 6430 3 27.16 89.96 39.6 0.146 6429
 6431 3 27.12 90.07 39.49 0.179 6430
 6432 3 27.12 90.19 39.31 0.176 6431
 6433 3 27.14 90.32 39.14 0.189 6432
 6434 3 27.1 90.38 38.95 0.219 6433
 6435 3 27.14 90.44 38.85 0.303 6434
 6436 3 27.01 90.49 38.85 0.431 6435
 6437 3 26.93 90.58 38.84 0.504 6436
 6438 3 26.91 90.65 38.71 0.564 6437
 6439 3 26.54 90.96 39.32 0.246 6438
 6440 3 26.72 91.17 39.49 0.181 6439
 6441 3 26.76 91.29 39.35 0.224 6440
 6442 3 27.23 90.63 38.28 0.423 6438
 6443 3 27.3 90.66 38.13 0.464 6442
 6444 3 27.45 90.72 37.99 0.495 6443
 6445 3 27.52 90.73 37.87 0.534 6444
 6446 3 27.41 90.83 37.77 0.527 6445
 6447 3 27.26 91.11 37.75 0.406 6446
 6448 3 26.72 91.29 37.98 0.207 6447
 6449 3 26.63 91.4 37.99 0.24 6448
 6450 3 26.49 91.51 37.98 0.27 6449
 6451 3 26.39 91.64 38 0.373 6450
 6452 3 26.36 91.76 38.07 0.45 6451
 6453 3 26.14 91.74 37.88 0.421 6452
 6454 3 26.09 91.67 37.77 0.489 6453
 6455 3 26.29 92.31 38.03 0.163 6454
 6456 3 26.29 92.53 38.13 0.184 6455
 6457 3 26.51 92.56 38.42 0.149 6456
 6458 3 26.65 92.51 38.49 0.165 6457
 6459 3 26.7 92.51 38.68 0.111 6458
 6460 3 26.76 92.49 38.81 0.126 6459
 6461 3 26.81 92.52 38.92 0.08 6460
 6462 3 26.81 92.41 39.03 0.083 6461
 6463 3 26.77 92.29 39.09 0.053 6462
 6464 3 26.12 92.75 37.99 0.121 6456
 6465 3 26.03 92.92 37.98 0.136 6464
 6466 3 26.06 93.08 38.03 0.166 6465
 6467 3 26.15 93.25 38.06 0.157 6466
 6468 3 26.24 93.48 38 0.128 6467
 6469 3 26.26 93.62 38.02 0.139 6468
 6470 3 26.39 93.78 38.06 0.12 6469
 6471 3 26.48 93.92 38.1 0.125 6470
 6472 3 26.55 94.09 38.03 0.154 6471
 6473 3 26.56 94.29 38.05 0.144 6472
 6474 3 26.59 94.45 37.99 0.16 6473
 6475 3 26.61 94.62 38 0.161 6474
 6476 3 26.65 94.71 37.95 0.118 6475
 6477 3 26.67 94.92 37.92 0.122 6476
 6478 3 26.69 95.09 37.89 0.131 6477
 6479 3 26.68 95.28 37.85 0.146 6478
 6480 3 26.77 95.46 37.81 0.162 6479
 6481 3 26.86 95.63 37.82 0.169 6480
 6482 3 26.9 95.77 37.85 0.212 6481
 6483 3 26.87 95.99 37.74 0.196 6482
 6484 3 26.94 96.22 37.67 0.168 6483
 6485 3 26.87 96.46 37.63 0.244 6484
 6486 3 26.88 96.71 37.74 0.276 6485
 6487 3 27.02 97.1 37.56 0.168 6486
 6488 3 27.16 97.26 37.53 0.178 6487
 6489 3 27.28 97.44 37.52 0.192 6488
 6490 3 27.35 97.58 37.52 0.233 6489
 6491 3 27.53 97.72 37.31 0.195 6490
 6492 3 27.68 97.89 37.2 0.142 6491
 6493 3 27.79 98.07 37.1 0.183 6492
 6494 3 27.9 98.23 37.06 0.201 6493
 6495 3 28.12 98.46 37.05 0.147 6494
 6496 3 28.32 98.64 36.98 0.162 6495
 6497 3 28.51 98.77 36.96 0.188 6496
 6498 3 28.7 98.97 36.96 0.133 6497
 6499 3 28.82 99.03 36.96 0.154 6498
 6500 3 28.97 99.01 36.92 0.188 6499
 6501 3 29.09 99.03 36.91 0.247 6500
 6502 3 29.34 98.82 37.18 0.087 6501
 6503 3 29.52 98.85 37.21 0.087 6502
 6504 3 29.68 98.85 37.28 0.062 6503
 6505 3 29.82 98.94 37.25 0.09 6504
 6506 3 29.25 99.32 36.7 0.118 6501
 6507 3 29.37 99.4 36.68 0.115 6506
 6508 3 29.53 99.43 36.69 0.112 6507
 6509 3 29.63 99.49 36.69 0.204 6508
 6510 3 29.72 99.68 36.56 0.202 6509
 6511 3 29.85 99.77 36.51 0.228 6510
 6512 3 30.08 99.74 36.39 0.186 6511
 6513 3 30.26 99.78 36.35 0.223 6512
 6514 3 30.39 99.84 36.35 0.269 6513
 6515 3 30.29 99.95 36.82 0.091 6514
 6516 3 30.35 99.98 36.93 0.108 6515
 6517 3 30.4 100.06 37 0.107 6516
 6518 3 30.53 100.09 37.07 0.088 6517
 6519 3 30.61 99.81 36.18 0.23 6514
 6520 3 30.72 99.97 36.14 0.219 6519
 6521 3 30.9 100.09 36.13 0.215 6520
 6522 3 31.08 100.24 36.21 0.259 6521
 6523 3 31.24 100.3 36.25 0.267 6522
 6524 3 31.27 100.44 36.1 0.216 6523
 6525 3 31.37 100.52 36 0.224 6524
 6526 3 31.49 100.58 36 0.286 6525
 6527 3 31.6 100.74 35.93 0.302 6526
 6528 3 31.78 100.87 35.93 0.301 6527
 6529 3 31.9 100.92 35.79 0.274 6528
 6530 3 32.05 100.95 35.69 0.355 6529
 6531 3 32.55 101.3 36.18 0.093 6530
 6532 3 32.67 101.41 36.25 0.084 6531
 6533 3 32.73 101.6 36.24 0.099 6532
 6534 3 32.85 101.63 36.26 0.093 6533
 6535 3 33 101.92 36.21 0.11 6534
 6536 3 33.03 102.03 36.11 0.078 6535
 6537 3 33.2 102.22 36.14 0.063 6536
 6538 3 31.98 100.87 35.29 0.228 6530
 6539 3 32.1 100.81 35.14 0.198 6538
 6540 3 32.28 100.91 35.11 0.15 6539
 6541 3 32.48 100.93 35.06 0.159 6540
 6542 3 32.73 100.85 34.99 0.16 6541
 6543 3 32.95 100.89 34.96 0.164 6542
 6544 3 33.17 100.94 35 0.111 6543
 6545 3 33.36 101.07 35.06 0.133 6544
 6546 3 33.55 101.09 35.06 0.178 6545
 6547 3 33.8 101.34 35.07 0.191 6546
 6548 3 33.94 101.46 35.03 0.189 6547
 6549 3 34.11 101.66 34.97 0.242 6548
 6550 3 34.21 101.66 34.96 0.305 6549
 6551 3 34.59 101.36 34.96 0.19 6550
 6552 3 34.72 101.47 35.08 0.089 6551
 6553 3 34.86 101.48 35.14 0.083 6552
 6554 3 34.96 101.59 35.14 0.102 6553
 6555 3 35.04 101.79 35.14 0.121 6554
 6556 3 35.14 101.88 35.13 0.000125 6555
 6557 3 31.43 100.03 36.38 0.121 6523
 6558 3 31.44 99.86 36.4 0.114 6557
 6559 3 31.66 99.83 36.43 0.067 6558
 6560 3 31.7 99.7 36.43 0.058 6559
 6561 3 31.62 99.58 36.46 0.07 6560
 6562 3 31.58 99.44 36.38 0.104 6561
 6563 3 31.63 99.33 36.32 0.092 6562
 6564 3 31.19 99.68 36.4 0.142 6558
 6565 3 30.98 99.51 36.39 0.099 6564
 6566 3 30.87 99.35 36.39 0.078 6565
 6567 3 30.92 99.23 36.42 0.129 6566
 6568 3 31.13 99.18 36.22 0.141 6567
 6569 3 31.17 99.07 36.18 0.126 6568
 6570 3 31.15 98.93 36.11 0.08 6569
 6571 3 31.14 98.8 36.04 0.045 6570
 6572 3 30.8 99.05 36.58 0.111 6567
 6573 3 30.76 98.89 36.71 0.115 6572
 6574 3 30.79 98.79 36.86 0.118 6573
 6575 3 30.77 98.7 37.08 0.101 6574
 6576 3 30.82 98.69 37.21 0.068 6575
 6577 3 30.88 98.65 37.32 0.106 6576
 6578 3 30.89 98.62 37.43 0.117 6577
 6579 3 30.77 98.64 37.58 0.08 6578
 6580 3 30.78 98.61 37.74 0.101 6579
 6581 3 30.82 98.65 37.83 0.151 6580
 6582 3 30.79 98.59 37.93 0.149 6581
 6583 3 29.77 99.27 36.92 0.079 6509
 6584 3 29.81 99.25 37.01 0.129 6583
 6585 3 29.97 99.44 36.94 0.054 6584
 6586 3 29.78 99.52 36.99 0.088 6585
 6587 3 26.68 96.62 38.1 0.117 6486
 6588 3 26.55 96.62 38.17 0.076 6587
 6589 3 26.41 96.64 38.27 0.143 6588
 6590 3 26.35 96.7 38.37 0.179 6589
 6591 3 26.24 96.79 38.56 0.123 6590
 6592 3 26.04 96.92 38.7 0.104 6591
 6593 3 25.88 96.86 38.81 0.126 6592
 6594 3 25.7 96.74 38.73 0.067 6593
 6595 3 25.55 96.64 38.75 0.072 6594
 6596 3 25.76 96.88 38.95 0.099 6593
 6597 3 25.65 96.87 39.05 0.123 6596
 6598 3 25.56 96.86 39.17 0.086 6597
 6599 3 26.88 96.13 37.96 0.111 6485
 6600 3 26.99 96.1 37.95 0.119 6599
 6601 3 25.9 91.36 37.48 0.235 6454
 6602 3 25.84 90.92 37.5 0.097 6601
 6603 3 25.66 90.82 37.59 0.096 6602
 6604 3 25.52 90.76 37.66 0.142 6603
 6605 3 25.36 90.63 37.63 0.15 6604
 6606 3 25.24 90.44 37.67 0.176 6605
 6607 3 25.23 90.19 37.77 0.132 6606
 6608 3 25.32 89.93 37.68 0.126 6607
 6609 3 25.27 89.74 37.67 0.114 6608
 6610 3 25.27 89.58 37.7 0.126 6609
 6611 3 25.33 89.43 37.7 0.108 6610
 6612 3 25.3 89.32 37.64 0.084 6611
 6613 3 25.32 89.16 37.66 0.092 6612
 6614 3 25.3 88.98 37.6 0.11 6613
 6615 3 25.17 88.78 37.63 0.114 6614
 6616 3 25.13 88.65 37.62 0.126 6615
 6617 3 25.11 88.53 37.7 0.176 6616
 6618 3 25.13 88.45 37.87 0.148 6617
 6619 3 25.06 88.41 38.18 0.079 6618
 6620 3 25.12 88.38 38.34 0.069 6619
 6621 3 25.16 88.36 38.45 0.104 6620
 6622 3 25.19 88.25 38.59 0.096 6621
 6623 3 25.3 88.22 38.7 0.133 6622
 6624 3 25.41 88.25 38.77 0.125 6623
 6625 3 25.37 88.31 38.92 0.1 6624
 6626 3 25.44 88.37 38.99 0.063 6625
 6627 3 25.57 88.36 38.77 0.077 6624
 6628 3 25.54 88.43 38.92 0.077 6627
 6629 3 25.62 88.39 39.09 0.034 6628
 6630 3 25.68 88.4 39.17 0.067 6629
 6631 3 25.72 88.45 39.35 0.108 6630
 6632 3 25.83 88.49 39.45 0.084 6631
 6633 3 24.83 88.44 37.81 0.11 6617
 6634 3 24.66 88.34 37.81 0.083 6633
 6635 3 24.57 88.29 37.81 0.056 6634
 6636 3 24.37 88.21 37.8 0.129 6635
 6637 3 24.3 88.13 38.02 0.112 6636
 6638 3 24.39 88.21 38.17 0.115 6637
 6639 3 24.44 88.38 38.3 0.139 6638
 6640 3 24.45 88.43 38.42 0.169 6639
 6641 3 24.38 88.46 38.64 0.114 6640
 6642 3 24.17 88.44 38.81 0.063 6641
 6643 3 24.09 88.39 38.92 0.000125 6642
 6644 3 24.19 87.96 37.6 0.123 6636
 6645 3 24.13 87.86 37.46 0.113 6644
 6646 3 25.95 91.58 37.2 0.127 6601
 6647 3 25.84 91.56 37.06 0.109 6646
 6648 3 25.75 91.66 36.98 0.123 6647
 6649 3 25.66 91.68 36.92 0.149 6648
 6650 3 25.46 91.57 37.03 0.104 6649
 6651 3 25.24 91.51 37.06 0.103 6650
 6652 3 25.08 91.43 37.1 0.085 6651
 6653 3 24.9 91.4 37.1 0.112 6652
 6654 3 24.72 91.29 37.14 0.16 6653
 6655 3 24.47 91.13 37.23 0.115 6654
 6656 3 24.33 91.09 37.31 0.151 6655
 6657 3 24.19 91.21 37.35 0.069 6656
 6658 3 24.03 91.2 37.38 0.063 6657
 6659 3 23.9 91.17 37.38 0.083 6658
 6660 3 23.76 91.19 37.53 0.055 6659
 6661 3 23.67 91.2 37.64 0.075 6660
 6662 3 23.63 91.13 37.74 0.048 6661
 6663 3 24.22 90.82 37.24 0.101 6656
 6664 3 24.07 90.65 37.2 0.043 6663
 6665 3 25.73 91.78 36.78 0.168 6649
 6666 3 25.66 91.87 36.71 0.29 6665
 6667 3 26 92.06 36.63 0.131 6666
 6668 3 26.04 92.17 36.57 0.134 6667
 6669 3 26.04 92.22 36.42 0.097 6668
 6670 3 26.08 92.31 36.31 0.108 6669
 6671 3 26.06 92.42 36.18 0.138 6670
 6672 3 26.01 92.47 36.06 0.142 6671
 6673 3 25.95 92.59 35.92 0.153 6672
 6674 3 25.85 92.78 35.84 0.099 6673
 6675 3 25.73 92.83 35.64 0.173 6674
 6676 3 25.64 92.93 35.49 0.179 6675
 6677 3 25.51 93.08 35.35 0.153 6676
 6678 3 25.4 93.24 35.21 0.14 6677
 6679 3 25.38 93.35 35.14 0.173 6678
 6680 3 25.34 93.44 34.98 0.173 6679
 6681 3 25.34 93.52 34.75 0.141 6680
 6682 3 25.31 93.62 34.56 0.148 6681
 6683 3 25.3 93.71 34.46 0.125 6682
 6684 3 25.28 93.8 34.35 0.145 6683
 6685 3 25.39 93.96 34.49 0.107 6684
 6686 3 25.39 94.05 34.55 0.077 6685
 6687 3 25.34 94.19 34.64 0.108 6686
 6688 3 25.29 94.3 34.7 0.108 6687
 6689 3 25.36 94.43 34.8 0.134 6688
 6690 3 25.27 94.57 34.88 0.129 6689
 6691 3 25.31 94.68 34.95 0.13 6690
 6692 3 25.22 94.82 35.12 0.089 6691
 6693 3 25.24 94.93 35.13 0.064 6692
 6694 3 25.19 93.85 34.17 0.123 6684
 6695 3 25.21 93.83 34.02 0.117 6694
 6696 3 25.1 93.83 33.8 0.125 6695
 6697 3 25.1 93.87 33.56 0.135 6696
 6698 3 25.07 93.75 33.42 0.154 6697
 6699 3 25.08 93.71 33.24 0.146 6698
 6700 3 25.14 93.71 33.12 0.157 6699
 6701 3 25.22 93.63 32.88 0.176 6700
 6702 3 25.31 93.19 32.81 0.067 6701
 6703 3 25.35 93.07 32.7 0.051 6702
 6704 3 25.35 92.93 32.63 0.085 6703
 6705 3 25.19 93.96 32.53 0.11 6701
 6706 3 25.24 94.13 32.46 0.128 6705
 6707 3 25.2 94.29 32.35 0.139 6706
 6708 3 25.18 94.41 32.23 0.165 6707
 6709 3 25.18 94.44 32.01 0.144 6708
 6710 3 25.22 94.52 31.85 0.162 6709
 6711 3 25.18 94.6 31.69 0.176 6710
 6712 3 25.11 94.51 31.51 0.127 6711
 6713 3 25.09 94.41 31.31 0.12 6712
 6714 3 24.97 94.31 31.2 0.121 6713
 6715 3 24.88 94.26 31.08 0.145 6714
 6716 3 24.79 94.25 30.95 0.229 6715
 6717 3 24.66 94.23 30.85 0.265 6716
 6718 3 24.64 94.17 30.76 0.306 6717
 6719 3 24.53 93.73 30.86 0.094 6718
 6720 3 24.45 93.58 30.81 0.102 6719
 6721 3 24.4 93.41 30.83 0.101 6720
 6722 3 24.38 93.25 30.81 0.104 6721
 6723 3 24.28 93.08 30.7 0.063 6722
 6724 3 24.21 92.89 30.65 0.079 6723
 6725 3 24.19 92.78 30.6 0.092 6724
 6726 3 24.01 92.64 30.53 0.121 6725
 6727 3 23.88 92.49 30.51 0.107 6726
 6728 3 23.86 92.37 30.51 0.143 6727
 6729 3 23.9 92.26 30.54 0.217 6728
 6730 3 23.68 92.13 30.33 0.123 6729
 6731 3 23.64 91.9 30.06 0.136 6730
 6732 3 23.55 91.73 29.86 0.151 6731
 6733 3 23.47 91.59 29.72 0.105 6732
 6734 3 23.26 91.51 29.6 0.095 6733
 6735 3 23.22 91.45 29.47 0.079 6734
 6736 3 23.08 91.34 29.36 0.099 6735
 6737 3 22.97 91.23 29.36 0.108 6736
 6738 3 22.91 91.11 29.33 0.113 6737
 6739 3 22.89 91.03 29.22 0.18 6738
 6740 3 22.66 90.74 29.29 0.121 6739
 6741 3 22.62 90.52 29.26 0.127 6740
 6742 3 22.6 90.36 29.26 0.138 6741
 6743 3 22.46 90.18 29.1 0.065 6742
 6744 3 22.39 90.09 29.06 0.087 6743
 6745 3 22.27 90.04 28.95 0.106 6744
 6746 3 22.18 89.96 28.86 0.151 6745
 6747 3 22.16 89.79 28.63 0.091 6746
 6748 3 22.13 89.63 28.54 0.07 6747
 6749 3 22.08 89.49 28.47 0.112 6748
 6750 3 22.12 89.2 28.56 0.07 6749
 6751 3 22.17 89.07 28.61 0.083 6750
 6752 3 22.2 88.96 28.6 0.07 6751
 6753 3 22.15 88.76 28.72 0.114 6752
 6754 3 22.11 88.62 28.79 0.18 6753
 6755 3 22.09 88.49 28.78 0.254 6754
 6756 3 21.94 88.37 29.03 0.085 6755
 6757 3 22.19 88.23 28.58 0.122 6755
 6758 3 22.1 88.1 28.56 0.161 6757
 6759 3 21.94 88.07 28.47 0.11 6758
 6760 3 21.92 88 28.36 0.067 6759
 6761 3 21.76 87.97 28.31 0.027 6760
 6762 3 22.22 87.85 28.51 0.1 6758
 6763 3 22.33 87.7 28.42 0.105 6762
 6764 3 22.35 87.65 28.28 0.136 6763
 6765 3 22.29 87.73 28.08 0.099 6764
 6766 3 21.89 89.47 28.19 0.132 6749
 6767 3 21.73 89.47 28.04 0.079 6766
 6768 3 21.67 89.47 27.92 0.07 6767
 6769 3 21.6 89.45 27.83 0.117 6768
 6770 3 21.55 89.42 27.72 0.099 6769
 6771 3 21.41 89.48 27.63 0.097 6770
 6772 3 23.37 91.95 30.35 0.122 6730
 6773 3 23.25 91.83 30.38 0.091 6772
 6774 3 23.14 91.64 30.47 0.066 6773
 6775 3 23.06 91.54 30.47 0.09 6774
 6776 3 23.01 91.37 30.4 0.114 6775
 6777 3 22.78 91.11 30.31 0.084 6776
 6778 3 22.66 91 30.28 0.097 6777
 6779 3 22.54 90.88 30.31 0.084 6778
 6780 3 22.43 90.76 30.29 0.093 6779
 6781 3 22.29 90.6 30.28 0.093 6780
 6782 3 22.12 90.46 30.38 0.084 6781
 6783 3 22.06 90.35 30.42 0.136 6782
 6784 3 22.1 90.29 30.28 0.18 6783
 6785 3 22.21 90.35 30.04 0.093 6784
 6786 3 22.21 90.37 30.65 0.101 6783
 6787 3 22.17 90.27 30.74 0.095 6786
 6788 3 24.2 92.3 30.74 0.106 6729
 6789 3 24.29 92.36 30.79 0.073 6788
 6790 3 24.47 92.41 30.88 0.08 6789
 6791 3 24.58 92.45 30.94 0.104 6790
 6792 3 24.76 92.48 31.01 0.081 6791
 6793 3 24.86 92.47 31.08 0.054 6792
 6794 3 24.95 92.51 31.11 0.098 6793
 6795 3 25.06 92.62 31.1 0.074 6794
 6796 3 25.12 92.68 31.04 0.079 6795
 6797 3 25.23 92.76 30.92 0.106 6796
 6798 3 24.76 94.78 30.6 0.128 6718
 6799 3 24.85 95.06 30.54 0.127 6798
 6800 3 24.93 95.26 30.45 0.15 6799
 6801 3 25.05 95.49 30.44 0.093 6800
 6802 3 25.16 95.69 30.49 0.085 6801
 6803 3 25.29 95.82 30.54 0.102 6802
 6804 3 25.38 95.94 30.6 0.122 6803
 6805 3 25.53 96.05 30.65 0.154 6804
 6806 3 25.63 96.24 30.6 0.181 6805
 6807 3 25.8 96.34 30.45 0.092 6806
 6808 3 25.98 96.34 30.36 0.072 6807
 6809 3 26.14 96.43 30.36 0.058 6808
 6810 3 26.27 96.43 30.38 0.071 6809
 6811 3 26.41 96.42 30.38 0.109 6810
 6812 3 26.57 96.43 30.42 0.078 6811
 6813 3 26.64 96.46 30.49 0.09 6812
 6814 3 26.71 96.35 30.58 0.128 6813
 6815 3 26.84 96.3 30.63 0.099 6814
 6816 3 26.17 92.11 38.49 0.09 6453
 6817 3 26.24 92.1 38.63 0.117 6816
 6818 3 26.06 92.05 38.75 0.13 6817
 6819 3 25.86 92.08 38.78 0.118 6818
 6820 3 25.76 92.17 38.81 0.09 6819
 6821 3 25.76 92.34 38.75 0.082 6820
 6822 3 25.67 92.41 38.78 0.084 6821
 6823 3 25.58 92.5 38.78 0.085 6822
 6824 3 25.57 92.68 38.93 0.087 6823
 6825 3 25.57 92.76 38.99 0.000125 6824
 6826 3 26.57 92.04 38.37 0.146 6452
 6827 3 26.51 92.15 38.48 0.102 6826
 6828 3 27.6 90.25 37.59 0.229 6446
 6829 3 27.62 90.12 37.48 0.115 6828
 6830 3 27.64 90.11 37.37 0.000125 6829
 6831 3 27.06 88.59 42.12 0.374 6419
 6832 3 26.92 88.64 42.21 0.397 6831
 6833 3 26.77 88.7 42.28 0.375 6832
 6834 3 26.68 88.81 42.31 0.323 6833
 6835 3 26.49 88.83 42.35 0.333 6834
 6836 3 26.3 88.88 42.42 0.321 6835
 6837 3 26.19 88.96 42.43 0.289 6836
 6838 3 25.98 88.99 42.55 0.307 6837
 6839 3 25.82 88.97 42.63 0.334 6838
 6840 3 25.67 88.9 42.66 0.328 6839
 6841 3 25.57 89.06 42.81 0.248 6840
 6842 3 25.42 89.15 42.85 0.237 6841
 6843 3 25.26 89.19 42.81 0.286 6842
 6844 3 25.08 89.27 42.75 0.295 6843
 6845 3 24.92 89.33 42.74 0.27 6844
 6846 3 24.75 89.45 42.73 0.238 6845
 6847 3 24.63 89.51 42.7 0.239 6846
 6848 3 24.49 89.62 42.7 0.279 6847
 6849 3 24.41 89.71 42.67 0.26 6848
 6850 3 24.29 89.8 42.59 0.29 6849
 6851 3 24.12 89.97 42.57 0.216 6850
 6852 3 24.01 90.03 42.49 0.244 6851
 6853 3 23.9 90.12 42.45 0.234 6852
 6854 3 23.9 90.31 42.38 0.232 6853
 6855 3 23.86 90.47 42.45 0.291 6854
 6856 3 23.8 90.64 42.7 0.29 6855
 6857 3 23.75 90.82 42.68 0.272 6856
 6858 3 23.71 91.02 42.67 0.289 6857
 6859 3 23.56 91.13 42.68 0.305 6858
 6860 3 23.47 91.16 42.74 0.32 6859
 6861 3 23.33 91.27 42.74 0.361 6860
 6862 3 23.19 91.34 42.71 0.43 6861
 6863 3 23.03 91.43 42.6 0.453 6862
 6864 3 22.85 91.37 42.66 0.463 6863
 6865 3 22.75 91.51 42.73 0.497 6864
 6866 3 22.5 91.42 43.17 0.367 6865
 6867 3 22.31 90.98 43.27 0.145 6866
 6868 3 22.34 91.7 43.37 0.452 6867
 6869 3 22.84 91.87 42.3 0.346 6865
 6870 3 22.76 91.98 42.34 0.341 6869
 6871 3 22.67 92.08 42.42 0.393 6870
 6872 3 22.42 91.94 43.06 0.645 6871
 6873 3 22.35 92.06 43.17 0.697 6872
 6874 3 22.16 91.6 43.73 0.295 6873
 6875 3 22.21 91.52 43.78 0.269 6874
 6876 3 22.21 91.71 44.06 0.15 6875
 6877 3 22.34 91.66 44.13 0.13 6876
 6878 3 22.41 91.7 44.31 0.14 6877
 6879 3 22.45 91.62 44.43 0.135 6878
 6880 3 22.43 91.51 44.59 0.127 6879
 6881 3 22.59 91.41 44.56 0.108 6880
 6882 3 22.78 91.32 44.49 0.153 6881
 6883 3 23.06 91.31 44.42 0.131 6882
 6884 3 23.26 91.34 44.42 0.067 6883
 6885 3 22.33 92.34 42.7 0.614 6873
 6886 3 22.02 92.27 42.63 0.587 6885
 6887 3 21.88 92.38 42.63 0.6 6886
 6888 3 21.75 92.49 42.63 0.614 6887
 6889 3 21.6 92.54 42.62 0.572 6888
 6890 3 22.04 93.18 42.74 0.097 6889
 6891 3 22.02 93.27 42.87 0.088 6890
 6892 3 22.02 93.33 42.99 0.091 6891
 6893 3 22.02 93.43 43.13 0.105 6892
 6894 3 22.05 93.49 43.24 0.134 6893
 6895 3 22.23 93.59 43.3 0.077 6894
 6896 3 22.28 93.67 43.37 0.099 6895
 6897 3 22.33 93.75 43.48 0.08 6896
 6898 3 22.41 93.86 43.52 0.127 6897
 6899 3 22.46 93.95 43.66 0.12 6898
 6900 3 22.54 93.98 43.71 0.119 6899
 6901 3 22.47 94.03 44.13 0.144 6900
 6902 3 22.56 94.09 44.21 0.157 6901
 6903 3 22.52 94.22 44.28 0.172 6902
 6904 3 22.48 94.34 44.41 0.096 6903
 6905 3 22.52 94.34 44.53 0.127 6904
 6906 3 22.63 94.31 44.53 0.135 6905
 6907 3 22.79 94.26 44.5 0.000125 6906
 6908 3 21.5 92.67 42.55 0.517 6889
 6909 3 21.39 92.73 42.53 0.498 6908
 6910 3 21.35 92.93 42.32 0.448 6909
 6911 3 21.4 93.21 41.99 0.319 6910
 6912 3 21.31 93.31 42.03 0.305 6911
 6913 3 21.2 93.39 42.06 0.303 6912
 6914 3 21.05 93.47 42.12 0.324 6913
 6915 3 20.96 93.61 42.16 0.356 6914
 6916 3 20.91 93.72 42.16 0.407 6915
 6917 3 20.78 93.81 42.14 0.502 6916
 6918 3 20.76 93.92 42.03 0.575 6917
 6919 3 20.73 94.08 41.99 0.651 6918
 6920 3 20.75 94.22 41.92 0.715 6919
 6921 3 20.77 94.33 41.75 0.682 6920
 6922 3 20.77 94.42 41.7 0.715 6921
 6923 3 21.18 94.32 41.38 0.131 6922
 6924 3 21.29 94.4 41.39 0.111 6923
 6925 3 20.73 94.45 41.6 0.662 6922
 6926 3 20.64 94.56 41.42 0.545 6925
 6927 3 21.16 95.12 41.67 0.085 6926
 6928 3 20.27 94.35 41.16 0.379 6926
 6929 3 20.22 94.52 40.98 0.312 6928
 6930 3 19.99 94.54 40.95 0.412 6929
 6931 3 19.87 94.56 40.82 0.413 6930
 6932 3 19.85 94.84 40.73 0.397 6931
 6933 3 19.69 94.93 40.67 0.377 6932
 6934 3 19.52 95.1 40.56 0.352 6933
 6935 3 19.45 95.33 40.52 0.353 6934
 6936 3 19.39 95.53 40.57 0.346 6935
 6937 3 19.4 95.66 40.6 0.393 6936
 6938 3 19.04 95.77 40.42 0.304 6937
 6939 3 18.87 95.82 40.38 0.292 6938
 6940 3 18.74 95.9 40.31 0.28 6939
 6941 3 18.53 95.85 40.21 0.261 6940
 6942 3 18.42 95.92 40.17 0.26 6941
 6943 3 18.42 95.87 40 0.264 6942
 6944 3 18.31 95.81 39.84 0.304 6943
 6945 3 18.19 95.92 39.66 0.287 6944
 6946 3 18.1 95.98 39.53 0.296 6945
 6947 3 18.06 96.03 39.43 0.371 6946
 6948 3 18.12 96.23 39.31 0.373 6947
 6949 3 18.16 96.33 39.13 0.352 6948
 6950 3 18.21 96.45 38.98 0.348 6949
 6951 3 18.25 96.47 38.87 0.365 6950
 6952 3 18.36 96.62 38.75 0.303 6951
 6953 3 18.45 96.63 38.57 0.334 6952
 6954 3 18.5 96.6 38.37 0.365 6953
 6955 3 18.54 96.68 38.28 0.454 6954
 6956 3 18.56 96.68 38.12 0.451 6955
 6957 3 18.52 96.8 38.03 0.535 6956
 6958 3 18.54 96.91 37.89 0.588 6957
 6959 3 18.58 96.99 37.77 0.574 6958
 6960 3 18.49 97.01 37.63 0.464 6959
 6961 3 18.58 97.09 37.8 0.153 6960
 6962 3 18.33 96.86 37.34 0.342 6960
 6963 3 18 96.59 36.81 0.324 6962
 6964 3 17.82 96.44 36.73 0.332 6963
 6965 3 17.57 96.41 36.66 0.354 6964
 6966 3 17.69 96.52 36.41 0.209 6965
 6967 3 17.66 96.49 36.24 0.209 6966
 6968 3 17.64 96.49 36.05 0.198 6967
 6969 3 17.66 96.47 35.78 0.241 6968
 6970 3 17.61 96.41 35.55 0.158 6969
 6971 3 17.52 96.38 35.46 0.242 6970
 6972 3 17.53 96.47 35.38 0.213 6971
 6973 3 17.52 96.44 35.24 0.235 6972
 6974 3 17.48 96.41 35.07 0.25 6973
 6975 3 17.36 96.3 34.88 0.202 6974
 6976 3 17.3 96.24 34.7 0.283 6975
 6977 3 17.3 96.29 34.43 0.269 6976
 6978 3 17.27 96.26 34.31 0.252 6977
 6979 3 17.3 96.24 34.16 0.214 6978
 6980 3 17.32 96.31 34 0.231 6979
 6981 3 17.32 96.32 33.82 0.25 6980
 6982 3 17.28 96.27 33.68 0.23 6981
 6983 3 17.21 96.15 33.55 0.254 6982
 6984 3 17.23 96.15 33.38 0.279 6983
 6985 3 17.2 96.07 33.25 0.316 6984
 6986 3 17.22 95.99 33.06 0.358 6985
 6987 3 17.24 95.96 32.88 0.386 6986
 6988 3 17.13 95.85 32.74 0.43 6987
 6989 3 17.13 95.88 32.57 0.458 6988
 6990 3 17.1 95.76 32.49 0.491 6989
 6991 3 17.01 95.65 32.45 0.532 6990
 6992 3 17.05 95.02 32.66 0.245 6991
 6993 3 16.83 95.07 32.53 0.157 6992
 6994 3 16.74 94.97 32.53 0.097 6993
 6995 3 17.06 94.7 32.98 0.115 6992
 6996 3 17.17 94.62 33.09 0.147 6995
 6997 3 16.95 96.04 32.16 0.454 6991
 6998 3 16.92 96.04 32.03 0.513 6997
 6999 3 17.09 96.21 31.72 0.359 6998
 7000 3 17.11 96.21 31.49 0.284 6999
 7001 3 17.13 96.1 31.33 0.252 7000
 7002 3 17.06 96.09 31.17 0.241 7001
 7003 3 16.99 96.04 30.99 0.238 7002
 7004 3 16.95 96.09 30.85 0.244 7003
 7005 3 16.88 96.07 30.67 0.253 7004
 7006 3 16.83 96.07 30.53 0.241 7005
 7007 3 16.85 96.1 30.4 0.276 7006
 7008 3 16.83 96.16 30.26 0.308 7007
 7009 3 16.72 96.15 30.13 0.383 7008
 7010 3 16.65 96.19 30.01 0.398 7009
 7011 3 16.45 95.58 29.97 0.14 7010
 7012 3 16.45 95.47 29.88 0.141 7011
 7013 3 16.5 95.25 29.85 0.14 7012
 7014 3 16.6 95.14 29.97 0.179 7013
 7015 3 16.64 95 30.13 0.205 7014
 7016 3 16.92 94.98 30.26 0.191 7015
 7017 3 17.21 95.04 30.45 0.17 7016
 7018 3 17.44 95.03 30.58 0.132 7017
 7019 3 17.58 95.05 30.65 0.169 7018
 7020 3 17.67 95.16 30.9 0.106 7019
 7021 3 17.75 95.27 31.01 0.121 7020
 7022 3 17.82 95.39 31.11 0.135 7021
 7023 3 17.95 95.51 31.22 0.097 7022
 7024 3 18.05 95.61 31.28 0.105 7023
 7025 3 18.21 95.67 31.38 0.109 7024
 7026 3 18.31 95.79 31.35 0.086 7025
 7027 3 18.47 95.91 31.33 0.107 7026
 7028 3 18.6 96.01 31.47 0.109 7027
 7029 3 18.74 96.16 31.53 0.124 7028
 7030 3 18.91 96.36 31.58 0.109 7029
 7031 3 19.05 96.45 31.58 0.103 7030
 7032 3 19.23 96.53 31.63 0.127 7031
 7033 3 19.39 96.62 31.63 0.094 7032
 7034 3 19.57 96.59 31.72 0.084 7033
 7035 3 19.71 96.62 31.78 0.127 7034
 7036 3 19.82 96.7 31.86 0.09 7035
 7037 3 20.03 96.71 31.9 0.192 7036
 7038 3 20.07 96.63 31.85 0.216 7037
 7039 3 20.18 96.68 31.81 0.296 7038
 7040 3 20.47 96.8 31.85 0.308 7039
 7041 3 20.57 96.72 31.78 0.293 7040
 7042 3 20.93 96.92 32.03 0.08 7041
 7043 3 21.06 96.93 32.03 0.057 7042
 7044 3 21.22 96.95 32.09 0.074 7043
 7045 3 21.33 97 32.13 0.084 7044
 7046 3 21.47 97.03 32.2 0.079 7045
 7047 3 21.54 97.11 32.35 0.101 7046
 7048 3 21.65 97.11 32.43 0.107 7047
 7049 3 21.77 97.08 32.53 0.116 7048
 7050 3 21.86 97.05 32.67 0.141 7049
 7051 3 21.92 96.76 32.81 0.109 7050
 7052 3 21.91 96.58 32.77 0.122 7051
 7053 3 21.98 96.51 32.7 0.201 7052
 7054 3 22.32 96.67 32.67 0.105 7053
 7055 3 22.46 96.71 32.62 0.081 7054
 7056 3 22.59 96.63 32.56 0.13 7055
 7057 3 22.68 96.58 32.49 0.201 7056
 7058 3 22.44 96.42 32.27 0.054 7057
 7059 3 22.39 96.38 32.17 0.049 7058
 7060 3 22.25 96.29 32.13 0.079 7059
 7061 3 22.03 96.12 32.06 0.135 7060
 7062 3 21.81 96.06 31.95 0.085 7061
 7063 3 22.89 96.72 32.75 0.108 7057
 7064 3 23.02 96.81 32.74 0.087 7063
 7065 3 21.66 96.23 32.67 0.078 7053
 7066 3 21.58 96.12 32.64 0.066 7065
 7067 3 21.47 95.96 32.73 0.096 7066
 7068 3 21.33 95.82 32.8 0.094 7067
 7069 3 21.22 95.7 32.89 0.123 7068
 7070 3 21.21 95.62 32.95 0.15 7069
 7071 3 21.05 95.54 32.95 0.098 7070
 7072 3 20.91 95.42 33.03 0.105 7071
 7073 3 20.84 95.28 33.1 0.112 7072
 7074 3 20.66 95.28 32.99 0.082 7073
 7075 3 21.88 97.17 32.91 0.149 7050
 7076 3 21.99 97.23 32.99 0.172 7075
 7077 3 22.14 97.37 33.06 0.094 7076
 7078 3 17.74 94.99 30.53 0.183 7019
 7079 3 17.85 94.78 30.35 0.077 7078
 7080 3 18.03 94.7 30.36 0.000125 7079
 7081 3 17.8 95.18 30.76 0.042 7078
 7082 3 17.92 95.12 30.78 0.097 7081
 7083 3 17.99 95.06 30.7 0.172 7082
 7084 3 18.08 94.95 30.67 0.194 7083
 7085 3 18.01 94.75 30.49 0.111 7084
 7086 3 16.28 94.84 30.13 0.138 7015
 7087 3 16.15 94.69 30.01 0.099 7086
 7088 3 16.06 94.64 29.9 0.131 7087
 7089 3 16 94.55 29.78 0.111 7088
 7090 3 16.04 94.43 29.61 0.138 7089
 7091 3 16.17 94.83 30.31 0.089 7086
 7092 3 15.99 94.85 30.47 0.087 7091
 7093 3 15.87 94.77 30.54 0.107 7092
 7094 3 15.76 94.72 30.6 0.14 7093
 7095 3 15.66 94.62 30.72 0.109 7094
 7096 3 15.57 94.62 30.85 0.102 7095
 7097 3 15.47 94.54 30.97 0.108 7096
 7098 3 15.43 94.54 31.11 0.081 7097
 7099 3 15.38 94.49 31.24 0.095 7098
 7100 3 15.5 94.43 31.38 0.092 7099
 7101 3 15.54 94.51 31.47 0.085 7100
 7102 3 15.45 94.54 31.58 0.126 7101
 7103 3 15.34 94.51 31.67 0.12 7102
 7104 3 15.34 94.45 31.86 0.079 7103
 7105 3 15.5 94.54 32.01 0.117 7104
 7106 3 15.54 94.57 32.13 0.126 7105
 7107 3 15.39 94.65 32.16 0.072 7106
 7108 3 16.41 95.58 29.72 0.123 7012
 7109 3 16.09 95.52 29.63 0.179 7108
 7110 3 16.04 95.44 29.56 0.161 7109
 7111 3 16.13 95.24 29.45 0.095 7110
 7112 3 16.08 95.1 29.49 0.061 7111
 7113 3 15.92 95.08 29.38 0.124 7112
 7114 3 15.74 94.99 29.29 0.128 7113
 7115 3 15.56 94.9 29.24 0.085 7114
 7116 3 15.47 94.87 29.11 0.081 7115
 7117 3 16.66 95.59 29.67 0.076 7108
 7118 3 16.79 95.56 29.65 0.056 7117
 7119 3 16.95 95.52 29.58 0.122 7118
 7120 3 17 95.6 29.45 0.131 7119
 7121 3 17.04 95.74 29.35 0.147 7120
 7122 3 17.17 95.71 29.17 0.106 7121
 7123 3 17.3 95.55 29.01 0.102 7122
 7124 3 16.62 96.45 29.94 0.357 7010
 7125 3 16.13 96.05 29.95 0.113 7124
 7126 3 15.85 95.99 29.79 0.169 7125
 7127 3 15.76 95.93 29.76 0.116 7126
 7128 3 16.76 96.96 29.86 0.207 7124
 7129 3 16.76 97.12 29.9 0.225 7128
 7130 3 16.76 97.34 29.94 0.249 7129
 7131 3 16.85 97.49 29.92 0.247 7130
 7132 3 16.94 97.68 29.9 0.245 7131
 7133 3 17.04 97.85 29.86 0.289 7132
 7134 3 17.18 97.98 29.83 0.3 7133
 7135 3 17.29 98.11 29.76 0.284 7134
 7136 3 17.31 98.02 29.47 0.227 7135
 7137 3 17.49 98 29.31 0.22 7136
 7138 3 17.59 98.05 29.22 0.213 7137
 7139 3 17.74 98.06 29.06 0.188 7138
 7140 3 17.86 98.09 28.99 0.185 7139
 7141 3 17.95 98.06 28.88 0.214 7140
 7142 3 18.04 98.14 29.24 0.053 7141
 7143 3 18.18 98.26 29.29 0.106 7142
 7144 3 18.28 98.32 29.35 0.09 7143
 7145 3 18 98.06 28.54 0.176 7141
 7146 3 18 98.04 28.36 0.181 7145
 7147 3 18.02 98.04 28.22 0.183 7146
 7148 3 18 98.03 28.1 0.225 7147
 7149 3 18.04 97.95 27.97 0.286 7148
 7150 3 18.06 97.95 27.83 0.327 7149
 7151 3 18.25 97.99 27.67 0.386 7150
 7152 3 18.31 97.94 27.54 0.456 7151
 7153 3 18.34 97.89 27.45 0.548 7152
 7154 3 18.84 97.87 27.92 0.092 7153
 7155 3 18.82 97.71 27.97 0.129 7154
 7156 3 18.85 97.59 28.03 0.077 7155
 7157 3 18.31 97.86 27.31 0.683 7153
 7158 3 18.58 97.91 27.06 0.76 7157
 7159 3 18.39 97.74 26.83 0.714 7158
 7160 3 18.97 98.14 26.76 0.452 7159
 7161 3 19.06 98.2 26.65 0.331 7160
 7162 3 19.04 98.31 26.49 0.325 7161
 7163 3 19.28 98.6 26.24 0.176 7162
 7164 3 19.4 98.62 26.13 0.181 7163
 7165 3 19.48 98.6 25.99 0.167 7164
 7166 3 19.57 98.54 25.86 0.201 7165
 7167 3 19.67 98.49 25.67 0.238 7166
 7168 3 19.8 98.44 25.51 0.252 7167
 7169 3 19.99 98.41 25.4 0.286 7168
 7170 3 20 98.31 25.26 0.34 7169
 7171 3 20.35 98.39 25.24 0.153 7170
 7172 3 20.45 98.35 25.11 0.157 7171
 7173 3 20.43 98.39 24.97 0.192 7172
 7174 3 20.47 98.39 24.86 0.169 7173
 7175 3 20.74 98.55 24.78 0.176 7174
 7176 3 20.85 98.57 24.63 0.16 7175
 7177 3 20.94 98.58 24.42 0.201 7176
 7178 3 20.99 98.49 24.31 0.249 7177
 7179 3 21.09 98.38 24.31 0.366 7178
 7180 3 20.91 98.07 24.26 0.321 7179
 7181 3 20.86 97.94 24.15 0.28 7180
 7182 3 20.87 97.85 24.03 0.29 7181
 7183 3 20.91 97.74 23.94 0.279 7182
 7184 3 20.82 97.58 23.35 0.187 7183
 7185 3 20.89 97.52 23.17 0.185 7184
 7186 3 20.94 97.49 22.95 0.166 7185
 7187 3 20.96 97.44 22.76 0.163 7186
 7188 3 20.98 97.41 22.63 0.187 7187
 7189 3 20.99 97.38 22.45 0.207 7188
 7190 3 20.66 97.4 22.38 0.086 7189
 7191 3 20.62 97.4 22.24 0.076 7190
 7192 3 20.49 97.32 22.2 0.1 7191
 7193 3 20.38 97.29 22.06 0.083 7192
 7194 3 21.19 97.44 22.35 0.239 7189
 7195 3 21.26 97.31 22.13 0.193 7194
 7196 3 21.26 97.23 22.01 0.176 7195
 7197 3 21.27 97.08 21.85 0.183 7196
 7198 3 21.31 97.06 21.65 0.182 7197
 7199 3 21.42 96.97 21.49 0.206 7198
 7200 3 21.42 96.95 21.33 0.228 7199
 7201 3 21.48 96.86 21.22 0.283 7200
 7202 3 21.68 96.67 21.15 0.191 7201
 7203 3 21.86 96.59 21.01 0.18 7202
 7204 3 21.85 96.38 20.88 0.177 7203
 7205 3 21.92 96.23 20.83 0.183 7204
 7206 3 21.92 96.12 20.74 0.24 7205
 7207 3 21.75 95.85 20.97 0.132 7206
 7208 3 21.75 95.71 21.04 0.078 7207
 7209 3 21.8 95.52 21.17 0.077 7208
 7210 3 21.95 95.51 21.22 0.131 7209
 7211 3 22.07 95.46 21.29 0.106 7210
 7212 3 22.2 95.37 21.38 0.143 7211
 7213 3 22.4 95.36 21.4 0.14 7212
 7214 3 22.56 95.3 21.4 0.125 7213
 7215 3 22.73 95.41 21.24 0.07 7214
 7216 3 22.91 95.48 21.11 0.104 7215
 7217 3 23.02 95.59 21.06 0.11 7216
 7218 3 23.11 95.62 20.95 0.063 7217
 7219 3 23.3 95.62 20.88 0.077 7218
 7220 3 23.45 95.63 20.85 0.087 7219
 7221 3 23.59 95.65 20.83 0.043 7220
 7222 3 23.82 95.77 20.81 0.159 7221
 7223 3 23.98 95.88 20.81 0.156 7222
 7224 3 22.56 95.16 21.42 0.117 7214
 7225 3 22.53 95.05 21.4 0.144 7224
 7226 3 22.42 94.91 21.42 0.072 7225
 7227 3 22.36 94.74 21.29 0.122 7226
 7228 3 22.01 96.21 20.38 0.148 7206
 7229 3 21.97 96.17 20.24 0.191 7228
 7230 3 21.97 96.17 20.08 0.187 7229
 7231 3 22.08 96.17 19.92 0.17 7230
 7232 3 22.08 96.15 19.72 0.137 7231
 7233 3 22.12 96.12 19.58 0.162 7232
 7234 3 22.17 96.17 19.47 0.201 7233
 7235 3 22.06 96.07 19.31 0.16 7234
 7236 3 21.94 96.01 19.2 0.18 7235
 7237 3 21.97 96.01 19.06 0.182 7236
 7238 3 21.88 95.99 18.9 0.185 7237
 7239 3 21.86 95.87 18.67 0.199 7238
 7240 3 21.84 95.85 18.47 0.159 7239
 7241 3 21.82 95.79 18.26 0.177 7240
 7242 3 21.82 95.68 18.1 0.172 7241
 7243 3 21.89 95.67 17.85 0.146 7242
 7244 3 21.86 95.57 17.67 0.196 7243
 7245 3 21.89 95.56 17.47 0.209 7244
 7246 3 21.63 95.59 17.31 0.1 7245
 7247 3 21.52 95.53 17.29 0.077 7246
 7248 3 21.41 95.5 17.2 0.076 7247
 7249 3 21.3 95.5 17.17 0.084 7248
 7250 3 21.2 95.45 17.13 0.117 7249
 7251 3 21.09 95.43 17.2 0.138 7250
 7252 3 21.07 95.58 17.4 0.088 7251
 7253 3 21.05 95.66 17.47 0.079 7252
 7254 3 22.05 95.52 17.35 0.206 7245
 7255 3 22.16 95.52 17.19 0.223 7254
 7256 3 22.25 95.49 17.04 0.228 7255
 7257 3 22.25 95.52 16.85 0.191 7256
 7258 3 22.34 95.47 16.72 0.197 7257
 7259 3 22.42 95.41 16.56 0.226 7258
 7260 3 22.49 95.39 16.45 0.219 7259
 7261 3 22.49 95.38 16.35 0.233 7260
 7262 3 22.47 95.24 16.17 0.265 7261
 7263 3 22.37 95.32 16.13 0.363 7262
 7264 3 21.66 95.54 16.4 0.143 7263
 7265 3 21.54 95.51 16.47 0.083 7264
 7266 3 22.56 95.16 16.01 0.177 7263
 7267 3 22.49 95.08 15.78 0.129 7266
 7268 3 22.51 95.02 15.61 0.153 7267
 7269 3 22.5 94.94 15.52 0.152 7268
 7270 3 22.52 94.88 15.36 0.186 7269
 7271 3 22.45 94.78 15.11 0.206 7270
 7272 3 22.47 94.74 14.91 0.169 7271
 7273 3 22.52 94.75 14.72 0.198 7272
 7274 3 22.57 94.77 14.56 0.189 7273
 7275 3 22.66 94.79 14.39 0.149 7274
 7276 3 22.7 94.84 14.27 0.167 7275
 7277 3 22.79 94.87 14.03 0.169 7276
 7278 3 22.9 94.89 13.94 0.163 7277
 7279 3 22.98 94.9 13.84 0.221 7278
 7280 3 23 94.87 13.74 0.275 7279
 7281 3 23 94.69 13.56 0.223 7280
 7282 3 23.02 94.62 13.46 0.277 7281
 7283 3 23.1 94.28 13.33 0.245 7282
 7284 3 23.21 94.13 13.11 0.251 7283
 7285 3 23.34 93.91 12.93 0.259 7284
 7286 3 23.49 93.85 12.75 0.205 7285
 7287 3 23.7 93.77 12.66 0.158 7286
 7288 3 23.75 93.77 12.54 0.243 7287
 7289 3 23.79 93.69 12.41 0.275 7288
 7290 3 23.88 93.61 12.35 0.274 7289
 7291 3 24.12 93.44 12.31 0.163 7290
 7292 3 24.22 93.5 12.22 0.205 7291
 7293 3 24.29 93.54 12.11 0.239 7292
 7294 3 24.24 93.84 11.99 0.146 7293
 7295 3 24.18 93.92 11.86 0.073 7294
 7296 3 24.44 93.4 12.02 0.166 7293
 7297 3 24.51 93.45 11.89 0.185 7296
 7298 3 24.61 93.5 11.74 0.228 7297
 7299 3 24.77 93.62 11.61 0.299 7298
 7300 3 24.92 93.73 11.49 0.372 7299
 7301 3 25.02 93.82 11.44 0.376 7300
 7302 3 25.13 93.93 11.44 0.402 7301
 7303 3 24.96 94.49 11.42 0.168 7302
 7304 3 24.95 94.71 11.37 0.176 7303
 7305 3 25.02 94.93 11.36 0.099 7304
 7306 3 24.97 95.12 11.36 0.096 7305
 7307 3 25.08 95.38 11.41 0.188 7306
 7308 3 25.06 95.52 11.39 0.11 7307
 7309 3 25.11 95.72 11.42 0.158 7308
 7310 3 25.07 95.85 11.44 0.114 7309
 7311 3 25.05 96.01 11.44 0.11 7310
 7312 3 25.15 96.17 11.47 0.174 7311
 7313 3 25.49 96.19 11.54 0.098 7312
 7314 3 24.94 96.27 11.39 0.121 7312
 7315 3 24.88 96.38 11.35 0.149 7314
 7316 3 24.79 96.57 11.34 0.112 7315
 7317 3 24.64 96.69 11.36 0.126 7316
 7318 3 24.52 96.76 11.33 0.154 7317
 7319 3 24.39 96.79 11.33 0.211 7318
 7320 3 24.43 97.01 11.51 0.166 7319
 7321 3 24.38 97.2 11.54 0.144 7320
 7322 3 24.27 97.4 11.53 0.126 7321
 7323 3 24.27 97.51 11.56 0.13 7322
 7324 3 24.37 97.65 11.64 0.136 7323
 7325 3 24.44 97.84 11.62 0.152 7324
 7326 3 24.37 98 11.62 0.173 7325
 7327 3 24.47 98.26 11.67 0.255 7326
 7328 3 24.54 98.39 11.72 0.227 7327
 7329 3 24.68 98.57 11.84 0.157 7328
 7330 3 24.74 98.77 11.78 0.093 7329
 7331 3 24.69 98.91 11.78 0.089 7330
 7332 3 24.51 99 11.67 0.124 7331
 7333 3 24.38 99.17 11.55 0.122 7332
 7334 3 24.25 99.29 11.55 0.119 7333
 7335 3 24.13 99.45 11.58 0.135 7334
 7336 3 24.16 99.61 11.61 0.105 7335
 7337 3 24.22 99.73 11.71 0.08 7336
 7338 3 24.19 99.92 11.78 0.12 7337
 7339 3 24.17 100.04 11.8 0.117 7338
 7340 3 24.16 100.22 11.91 0.127 7339
 7341 3 24.2 100.31 11.96 0.088 7340
 7342 3 24.16 100.42 12.11 0.119 7341
 7343 3 24.12 100.59 12.17 0.151 7342
 7344 3 24.17 100.87 12.18 0.111 7343
 7345 3 24.15 101.03 12.21 0.158 7344
 7346 3 24.23 101.34 12.28 0.116 7345
 7347 3 24.34 101.43 12.26 0.086 7346
 7348 3 24.46 101.53 12.2 0.076 7347
 7349 3 24.19 96.61 11.08 0.058 7319
 7350 3 24.04 96.49 11.01 0.121 7349
 7351 3 23.94 96.36 10.93 0.135 7350
 7352 3 23.83 96.16 10.87 0.082 7351
 7353 3 23.73 96.05 10.81 0.082 7352
 7354 3 23.61 96 10.8 0.115 7353
 7355 3 23.57 95.88 10.69 0.069 7354
 7356 3 23.52 95.76 10.69 0.068 7355
 7357 3 23.45 95.6 10.66 0.104 7356
 7358 3 23.4 95.41 10.67 0.092 7357
 7359 3 23.35 95.32 10.55 0.083 7358
 7360 3 23.31 95.18 10.51 0.095 7359
 7361 3 23.14 95.04 10.45 0.128 7360
 7362 3 22.93 94.87 10.44 0.085 7361
 7363 3 22.79 94.73 10.43 0.088 7362
 7364 3 22.7 94.67 10.39 0.106 7363
 7365 3 25.38 93.64 11.45 0.258 7302
 7366 3 25.54 93.58 11.38 0.234 7365
 7367 3 25.74 93.56 11.41 0.206 7366
 7368 3 25.81 93.53 11.27 0.216 7367
 7369 3 25.86 93.56 11.13 0.212 7368
 7370 3 25.99 93.54 10.99 0.297 7369
 7371 3 26.06 93.51 10.8 0.284 7370
 7372 3 26.19 93.35 10.63 0.196 7371
 7373 3 26.41 93.38 10.66 0.171 7372
 7374 3 26.55 93.35 10.54 0.122 7373
 7375 3 26.78 93.45 10.51 0.129 7374
 7376 3 26.91 93.45 10.47 0.161 7375
 7377 3 27.03 93.42 10.44 0.172 7376
 7378 3 27.13 93.58 10.31 0.124 7377
 7379 3 27.27 93.63 10.27 0.167 7378
 7380 3 27.42 93.79 10.19 0.133 7379
 7381 3 27.52 93.84 10.08 0.145 7380
 7382 3 27.63 94.01 10.03 0.088 7381
 7383 3 27.76 94.13 10.01 0.088 7382
 7384 3 27.87 94.24 9.96 0.132 7383
 7385 3 27.92 94.41 9.96 0.132 7384
 7386 3 27.93 94.64 9.94 0.146 7385
 7387 3 28 94.85 9.91 0.162 7386
 7388 3 28.06 95.05 9.89 0.152 7387
 7389 3 28.1 95.24 9.91 0.177 7388
 7390 3 28.03 95.41 9.89 0.23 7389
 7391 3 28.4 95.59 10.02 0.126 7390
 7392 3 28.5 95.73 10.04 0.135 7391
 7393 3 28.57 95.83 10.16 0.104 7392
 7394 3 28.68 95.8 10.19 0.051 7393
 7395 3 28.66 95.78 9.94 0.083 7392
 7396 3 28.86 95.87 9.95 0.101 7395
 7397 3 29.07 96.07 9.94 0.095 7396
 7398 3 29.18 96.12 9.92 0.102 7397
 7399 3 29.26 96.27 9.84 0.101 7398
 7400 3 29.29 96.39 9.84 0.161 7399
 7401 3 29.42 96.55 9.85 0.204 7400
 7402 3 29.65 96.63 9.77 0.28 7401
 7403 3 30 96.87 9.78 0.116 7402
 7404 3 30.13 97.01 9.81 0.129 7403
 7405 3 30.3 97.18 9.81 0.13 7404
 7406 3 30.46 97.29 9.79 0.119 7405
 7407 3 30.62 97.48 9.78 0.139 7406
 7408 3 30.77 97.64 9.86 0.12 7407
 7409 3 30.87 97.78 9.89 0.091 7408
 7410 3 30.93 97.94 9.87 0.088 7409
 7411 3 30.99 98.08 9.91 0.064 7410
 7412 3 31.05 98.19 10.01 0.062 7411
 7413 3 31.11 98.28 10.1 0.102 7412
 7414 3 31.23 98.39 10.13 0.09 7413
 7415 3 31.33 98.54 10.17 0.07 7414
 7416 3 31.43 98.67 10.23 0.115 7415
 7417 3 31.43 98.9 10.26 0.102 7416
 7418 3 31.6 99.06 10.3 0.1 7417
 7419 3 31.71 99.21 10.31 0.098 7418
 7420 3 31.76 99.38 10.29 0.099 7419
 7421 3 31.81 99.52 10.25 0.07 7420
 7422 3 31.84 99.66 10.31 0.123 7421
 7423 3 31.87 99.82 10.4 0.078 7422
 7424 3 29.69 96.52 9.52 0.267 7402
 7425 3 29.69 96.46 9.13 0.237 7424
 7426 3 29.67 96.53 9.03 0.137 7425
 7427 3 29.62 96.69 8.92 0.082 7426
 7428 3 29.64 96.78 8.78 0.076 7427
 7429 3 29.75 96.87 8.69 0.082 7428
 7430 3 29.86 96.86 8.6 0.081 7429
 7431 3 29.84 96.93 8.49 0.072 7430
 7432 3 29.89 97.01 8.2 0.128 7431
 7433 3 29.93 97.06 8.09 0.127 7432
 7434 3 30.03 97.01 7.83 0.077 7433
 7435 3 30.07 97.03 7.72 0.11 7434
 7436 3 30.11 97.08 7.58 0.11 7435
 7437 3 30.14 97.06 7.47 0.116 7436
 7438 3 30.15 97.11 7.32 0.156 7437
 7439 3 30.15 97.2 7.2 0.118 7438
 7440 3 30.24 97.29 7.11 0.158 7439
 7441 3 30.21 97.32 6.99 0.211 7440
 7442 3 30.06 97.37 6.86 0.182 7441
 7443 3 29.95 97.33 6.76 0.181 7442
 7444 3 29.83 97.62 6.69 0.114 7443
 7445 3 29.63 97.71 6.61 0.104 7444
 7446 3 29.64 97.13 8.53 0.048 7431
 7447 3 29.65 97.27 8.5 0.11 7446
 7448 3 29.65 97.42 8.51 0.093 7447
 7449 3 29.69 96.47 9.38 0.267 7424
 7450 3 29.23 97 10.27 0.088 7449
 7451 3 29.25 97.16 10.33 0.121 7450
 7452 3 29.27 97.32 10.42 0.134 7451
 7453 3 29.31 97.42 10.47 0.176 7452
 7454 3 29.43 97.52 10.76 0.093 7453
 7455 3 29.49 97.61 10.81 0.115 7454
 7456 3 29.58 97.63 11.03 0.074 7455
 7457 3 29.66 97.75 11.14 0.076 7456
 7458 3 29.76 97.87 11.24 0.086 7457
 7459 3 29.89 97.93 11.31 0.114 7458
 7460 3 30.11 98.06 11.39 0.102 7459
 7461 3 30.26 98.15 11.46 0.115 7460
 7462 3 30.43 98.29 11.6 0.102 7461
 7463 3 30.54 98.35 11.6 0.12 7462
 7464 3 30.73 98.41 11.61 0.105 7463
 7465 3 30.86 98.47 11.7 0.076 7464
 7466 3 27.8 95.47 9.71 0.159 7390
 7467 3 27.65 95.54 9.62 0.163 7466
 7468 3 27.52 95.62 9.55 0.175 7467
 7469 3 27.39 95.65 9.51 0.196 7468
 7470 3 27.29 95.63 9.17 0.106 7469
 7471 3 27.2 95.7 9.03 0.111 7470
 7472 3 27.25 95.82 8.97 0.125 7471
 7473 3 27.32 95.88 9.01 0.186 7472
 7474 3 27.25 95.93 8.75 0.113 7473
 7475 3 27.16 95.96 8.63 0.122 7474
 7476 3 27.09 96.03 8.42 0.111 7475
 7477 3 27.05 96.11 8.3 0.108 7476
 7478 3 27.01 96.14 8.13 0.097 7477
 7479 3 26.95 96.25 7.95 0.122 7478
 7480 3 26.9 96.37 7.82 0.132 7479
 7481 3 26.88 96.5 7.73 0.137 7480
 7482 3 26.9 96.58 7.56 0.122 7481
 7483 3 26.87 96.62 7.43 0.117 7482
 7484 3 26.78 96.77 7.27 0.177 7483
 7485 3 26.66 96.91 7.07 0.16 7484
 7486 3 26.53 97.08 6.98 0.15 7485
 7487 3 26.47 97.3 6.85 0.159 7486
 7488 3 26.4 97.38 6.76 0.179 7487
 7489 3 26.4 97.47 6.61 0.127 7488
 7490 3 26.31 97.6 6.54 0.102 7489
 7491 3 26.25 97.8 6.43 0.14 7490
 7492 3 26.19 97.99 6.32 0.166 7491
 7493 3 26.17 98.19 6.33 0.205 7492
 7494 3 26.18 98.49 6.32 0.246 7493
 7495 3 26.18 98.68 6.28 0.287 7494
 7496 3 26.19 98.9 6.27 0.319 7495
 7497 3 26.12 99.02 6.28 0.339 7496
 7498 3 26.09 99.27 6.18 0.118 7497
 7499 3 26.2 99.38 6.07 0.12 7498
 7500 3 26.27 99.49 6.03 0.046 7499
 7501 3 26.47 99.29 5.89 0.145 7497
 7502 3 26.56 99.45 5.87 0.156 7501
 7503 3 26.61 99.64 5.89 0.11 7502
 7504 3 26.66 99.78 5.86 0.095 7503
 7505 3 26.74 99.91 5.86 0.092 7504
 7506 3 26.9 99.97 5.82 0.133 7505
 7507 3 26.92 100.16 5.87 0.102 7506
 7508 3 27.01 100.28 5.86 0.121 7507
 7509 3 27.07 100.45 5.9 0.151 7508
 7510 3 27.16 100.6 5.86 0.135 7509
 7511 3 27.29 100.71 5.86 0.176 7510
 7512 3 27.5 100.53 5.87 0.149 7511
 7513 3 27.73 100.52 5.92 0.074 7512
 7514 3 27.86 100.41 5.9 0.103 7513
 7515 3 28.05 100.44 5.82 0.087 7514
 7516 3 27.24 100.93 5.94 0.122 7511
 7517 3 27.33 101.04 5.95 0.14 7516
 7518 3 27.47 101.13 5.95 0.171 7517
 7519 3 27.52 101.35 5.91 0.212 7518
 7520 3 27.57 101.44 5.87 0.199 7519
 7521 3 27.53 101.74 5.95 0.139 7520
 7522 3 27.52 101.94 6.02 0.12 7521
 7523 3 27.51 102.13 6.08 0.116 7522
 7524 3 27.49 102.23 6.12 0.168 7523
 7525 3 27.24 102.23 6.15 0.13 7524
 7526 3 27.21 102.43 6.29 0.096 7525
 7527 3 27.12 102.54 6.3 0.079 7526
 7528 3 26.92 102.61 6.36 0.109 7527
 7529 3 26.76 102.61 6.37 0.1 7528
 7530 3 26.67 102.72 6.34 0.15 7529
 7531 3 27.67 102.44 6.09 0.139 7524
 7532 3 27.78 102.64 6.08 0.101 7531
 7533 3 27.8 102.74 6.12 0.126 7532
 7534 3 27.82 102.85 6.09 0.117 7533
 7535 3 27.95 102.94 6.16 0.114 7534
 7536 3 27.68 103.05 5.91 0.079 7535
 7537 3 27.57 103.24 5.8 0.113 7536
 7538 3 27.63 103.35 5.82 0.134 7537
 7539 3 27.69 103.55 5.78 0.113 7538
 7540 3 27.99 103.16 6.19 0.136 7535
 7541 3 28.21 102.76 6.33 0.125 7540
 7542 3 28.31 102.97 6.32 0.128 7541
 7543 3 28.04 103.26 6.19 0.142 7540
 7544 3 28.09 103.36 6.2 0.146 7543
 7545 3 28.24 103.76 6.27 0.131 7544
 7546 3 28.31 103.86 6.29 0.135 7545
 7547 3 28.41 104.06 6.38 0.134 7546
 7548 3 28.5 104.26 6.41 0.126 7547
 7549 3 28.64 104.37 6.5 0.102 7548
 7550 3 28.71 104.48 6.55 0.107 7549
 7551 3 28.81 104.57 6.62 0.089 7550
 7552 3 28.88 104.68 6.66 0.083 7551
 7553 3 28.94 104.68 6.77 0.121 7552
 7554 3 29.03 104.77 6.82 0.119 7553
 7555 3 29.1 104.88 6.87 0.09 7554
 7556 3 29.2 105.1 6.88 0.095 7555
 7557 3 29.32 105.19 6.87 0.12 7556
 7558 3 29.46 105.39 6.83 0.15 7557
 7559 3 29.47 105.6 6.87 0.091 7558
 7560 3 29.52 105.69 6.87 0.129 7559
 7561 3 29.58 105.81 6.95 0.079 7560
 7562 3 29.68 106.01 6.95 0.099 7561
 7563 3 29.69 106.2 6.99 0.113 7562
 7564 3 29.69 106.31 6.92 0.131 7563
 7565 3 29.63 106.61 7 0.102 7564
 7566 3 29.68 106.7 7.09 0.122 7565
 7567 3 29.86 106.9 7.13 0.172 7566
 7568 3 29.99 107.01 7.19 0.08 7567
 7569 3 30.01 107.2 7.28 0.091 7568
 7570 3 30.09 107.41 7.33 0.112 7569
 7571 3 30.18 107.52 7.45 0.102 7570
 7572 3 30.18 107.71 7.54 0.129 7571
 7573 3 30.24 107.82 7.63 0.119 7572
 7574 3 30.28 107.91 7.74 0.158 7573
 7575 3 30.43 108.02 7.8 0.172 7574
 7576 3 30.65 107.83 7.78 0.136 7575
 7577 3 30.79 107.83 7.83 0.13 7576
 7578 3 30.8 107.94 7.87 0.000125 7577
 7579 3 30.41 108.32 7.94 0.153 7575
 7580 3 30.45 108.43 7.98 0.119 7579
 7581 3 30.49 108.52 8.02 0.108 7580
 7582 3 30.44 108.73 8.12 0.105 7581
 7583 3 30.37 109.02 8.18 0.109 7582
 7584 3 30.25 109.21 8.14 0.091 7583
 7585 3 30.33 109.41 8.13 0.109 7584
 7586 3 30.44 109.52 8.13 0.1 7585
 7587 3 30.5 109.73 8.11 0.088 7586
 7588 3 30.58 109.82 8.12 0.088 7587
 7589 3 30.68 109.94 8.17 0.081 7588
 7590 3 30.66 110.14 8.14 0.122 7589
 7591 3 30.67 110.33 8.19 0.097 7590
 7592 3 30.74 110.44 8.21 0.097 7591
 7593 3 30.85 110.53 8.27 0.085 7592
 7594 3 30.9 110.64 8.34 0.09 7593
 7595 3 31.04 110.74 8.44 0.084 7594
 7596 3 31.09 110.94 8.48 0.111 7595
 7597 3 31.11 111.15 8.56 0.103 7596
 7598 3 31.21 111.15 8.64 0.103 7597
 7599 3 31.26 111.34 8.69 0.097 7598
 7600 3 31.33 111.45 8.73 0.111 7599
 7601 3 31.37 111.65 8.72 0.115 7600
 7602 3 31.34 111.84 8.7 0.109 7601
 7603 3 31.64 111.87 8.79 0.115 7602
 7604 3 31.28 112.04 8.59 0.149 7602
 7605 3 31.34 112.25 8.45 0.183 7604
 7606 3 31.31 112.34 8.26 0.095 7605
 7607 3 31.34 112.45 8.14 0.114 7606
 7608 3 31.37 112.65 8.06 0.137 7607
 7609 3 31.38 112.75 8.05 0.112 7608
 7610 3 31.36 112.84 7.99 0.117 7609
 7611 3 31.32 113.04 7.8 0.1 7610
 7612 3 31.18 113.04 7.63 0.102 7611
 7613 3 31.11 113.15 7.49 0.13 7612
 7614 3 31.06 113.25 7.45 0.172 7613
 7615 3 31 113.33 7.38 0.183 7614
 7616 3 30.97 113.14 7.02 0.083 7615
 7617 3 30.89 113.14 6.95 0.126 7616
 7618 3 30.83 113.03 6.82 0.126 7617
 7619 3 30.75 113.03 6.65 0.129 7618
 7620 3 30.75 113.03 6.49 0.126 7619
 7621 3 30.68 112.94 6.38 0.094 7620
 7622 3 30.67 112.94 6.24 0.141 7621
 7623 3 30.81 112.74 6.07 0.176 7622
 7624 3 30.82 112.74 5.95 0.218 7623
 7625 3 30.62 112.33 5.77 0.144 7624
 7626 3 30.52 112.24 5.67 0.178 7625
 7627 3 30.45 111.93 5.63 0.166 7626
 7628 3 30.41 111.82 5.58 0.129 7627
 7629 3 30.39 111.63 5.48 0.127 7628
 7630 3 30.38 111.43 5.33 0.125 7629
 7631 3 30.46 111.32 5.3 0.137 7630
 7632 3 30.61 111.14 5.28 0.152 7631
 7633 3 30.51 110.94 5.25 0.143 7632
 7634 3 30.72 110.94 5.11 0.167 7633
 7635 3 30.78 110.85 4.95 0.229 7634
 7636 3 31.07 110.95 4.66 0.257 7635
 7637 3 31.14 110.95 4.57 0.261 7636
 7638 3 31.25 110.95 4.52 0.336 7637
 7639 3 31.41 111.65 4.59 0.119 7638
 7640 3 31.41 111.65 4.79 0.102 7639
 7641 3 31.42 111.76 4.82 0.089 7640
 7642 3 31.38 111.86 4.86 0.065 7641
 7643 3 31.41 112.06 4.92 0.11 7642
 7644 3 31.42 112.15 4.98 0.137 7643
 7645 3 31.39 112.36 5 0.128 7644
 7646 3 31.4 112.56 4.9 0.126 7645
 7647 3 31.52 112.66 4.87 0.097 7646
 7648 3 31.53 112.77 4.95 0.000125 7647
 7649 3 31.26 110.76 4.48 0.299 7638
 7650 3 31.51 110.56 4.44 0.259 7649
 7651 3 31.69 110.57 4.42 0.223 7650
 7652 3 31.86 110.57 4.37 0.194 7651
 7653 3 32.01 110.57 4.37 0.176 7652
 7654 3 32.16 110.58 4.4 0.145 7653
 7655 3 32.36 110.58 4.37 0.11 7654
 7656 3 32.62 110.7 4.37 0.074 7655
 7657 3 32.79 110.81 4.41 0.125 7656
 7658 3 32.93 110.9 4.41 0.135 7657
 7659 3 33.1 111.11 4.42 0.123 7658
 7660 3 33.3 111.21 4.5 0.095 7659
 7661 3 33.46 111.32 4.49 0.095 7660
 7662 3 33.64 111.33 4.49 0.076 7661
 7663 3 33.78 111.42 4.49 0.061 7662
 7664 3 33.89 111.44 4.45 0.071 7663
 7665 3 33.96 111.64 4.5 0.074 7664
 7666 3 34.17 111.65 4.48 0.131 7665
 7667 3 34.35 111.74 4.46 0.121 7666
 7668 3 31.31 111.26 4.36 0.134 7649
 7669 3 31.32 111.36 4.24 0.103 7668
 7670 3 31.07 112.56 5.79 0.083 7624
 7671 3 31.15 112.56 5.69 0.112 7670
 7672 3 31.29 112.56 5.63 0.000125 7671
 7673 3 28.15 103.56 6.23 0.146 7544
 7674 3 27.32 95.98 9.28 0.115 7473
 7675 3 22.86 94.84 13.36 0.104 7282
 7676 3 22.79 94.81 13.28 0.096 7675
 7677 3 21.52 95.58 18.19 0.133 7242
 7678 3 21.34 95.53 18.15 0.119 7677
 7679 3 21.16 95.48 18.13 0.075 7678
 7680 3 21.04 95.46 17.99 0.091 7679
 7681 3 20.87 95.35 17.99 0.119 7680
 7682 3 20.8 95.3 17.92 0.121 7681
 7683 3 20.62 95.32 17.85 0.104 7682
 7684 3 20.53 95.07 17.69 0.108 7683
 7685 3 20.42 94.93 17.63 0.134 7684
 7686 3 20.21 94.92 17.65 0.101 7685
 7687 3 20.18 94.79 17.58 0.086 7686
 7688 3 20.09 94.68 17.53 0.079 7687
 7689 3 20.02 94.58 17.53 0.033 7688
 7690 3 20.5 94.76 17.54 0.121 7685
 7691 3 20.5 94.65 17.49 0.058 7690
 7692 3 21.3 97.66 22.42 0.058 7194
 7693 3 21.41 97.75 22.42 0.128 7692
 7694 3 21.6 97.87 22.45 0.095 7693
 7695 3 21.68 98.01 22.47 0.116 7694
 7696 3 21.79 98.13 22.45 0.117 7695
 7697 3 21.99 98.23 22.44 0.104 7696
 7698 3 22.09 98.26 22.4 0.062 7697
 7699 3 20.78 97.85 24.36 0.018 7181
 7700 3 21.27 98.33 24.76 0.094 7180
 7701 3 21.33 98.44 24.88 0.107 7700
 7702 3 21.37 98.41 24.99 0.000125 7701
 7703 3 21.55 98.89 24.24 0.193 7179
 7704 3 21.86 99.04 24.31 0.145 7703
 7705 3 22.04 99.21 24.29 0.095 7704
 7706 3 22.25 99.32 24.33 0.13 7705
 7707 3 22.5 99.39 24.35 0.145 7706
 7708 3 22.7 99.39 24.38 0.152 7707
 7709 3 22.93 99.33 24.35 0.09 7708
 7710 3 23.07 99.31 24.36 0.062 7709
 7711 3 23.2 99.29 24.35 0.066 7710
 7712 3 23.38 99.34 24.35 0.107 7711
 7713 3 23.56 99.32 24.31 0.14 7712
 7714 3 23.61 99.12 24.17 0.113 7713
 7715 3 23.49 98.93 24.08 0.07 7714
 7716 3 23.77 99.05 24.11 0.1 7714
 7717 3 23.93 99.02 24.1 0.103 7716
 7718 3 24.04 98.97 24.08 0.16 7717
 7719 3 23.94 98.85 23.99 0.176 7718
 7720 3 23.89 98.74 23.81 0.107 7719
 7721 3 23.92 98.66 23.72 0.109 7720
 7722 3 23.96 98.58 23.61 0.000125 7721
 7723 3 22.71 99.53 24.49 0.091 7708
 7724 3 22.92 99.67 24.54 0.095 7723
 7725 3 23.08 99.73 24.58 0.057 7724
 7726 3 17.73 97.37 26.74 0.297 7159
 7727 3 17.58 97.22 26.51 0.19 7726
 7728 3 17.79 97.24 26.29 0.143 7727
 7729 3 17.76 97.18 26.15 0.109 7728
 7730 3 17.7 97.21 26.04 0.119 7729
 7731 3 17.61 97.15 25.99 0.119 7730
 7732 3 17.54 97.08 25.95 0.000125 7731
 7733 3 18.78 97.54 27.45 0.135 7157
 7734 3 18.8 97.56 27.56 0.000125 7733
 7735 3 17.46 98.5 29.83 0.137 7135
 7736 3 17.62 98.71 29.76 0.144 7735
 7737 3 17.66 98.91 29.76 0.122 7736
 7738 3 17.82 99.11 29.79 0.137 7737
 7739 3 17.91 99.28 29.83 0.131 7738
 7740 3 17.97 99.43 29.83 0.152 7739
 7741 3 17.99 99.53 29.92 0.158 7740
 7742 3 18.01 99.62 30.08 0.15 7741
 7743 3 18.06 99.78 30.08 0.237 7742
 7744 3 17.83 99.31 30.36 0.099 7743
 7745 3 17.75 99.2 30.4 0.103 7744
 7746 3 17.57 99.11 30.42 0.093 7745
 7747 3 17.45 98.91 30.44 0.128 7746
 7748 3 17.32 98.83 30.45 0.12 7747
 7749 3 17.2 98.87 30.42 0.000125 7748
 7750 3 18.3 100.18 29.99 0.154 7743
 7751 3 18.25 100.29 29.97 0.151 7750
 7752 3 18.34 100.32 30.01 0.125 7751
 7753 3 18.49 100.43 30.1 0.13 7752
 7754 3 18.54 100.59 30.13 0.115 7753
 7755 3 18.58 100.69 30.17 0.113 7754
 7756 3 18.62 100.91 30.13 0.138 7755
 7757 3 18.73 101.12 30.06 0.166 7756
 7758 3 18.87 101.22 30.08 0.179 7757
 7759 3 19.01 101.42 30.11 0.257 7758
 7760 3 19.11 101.53 30.1 0.282 7759
 7761 3 19.17 101.63 30.2 0.336 7760
 7762 3 19.24 101.72 30.29 0.352 7761
 7763 3 19.19 101.92 30.19 0.246 7762
 7764 3 19.21 102.22 29.99 0.127 7763
 7765 3 19.25 102.43 29.99 0.163 7764
 7766 3 19.25 102.54 29.99 0.199 7765
 7767 3 18.97 102.53 29.83 0.105 7766
 7768 3 18.84 102.53 29.65 0.091 7767
 7769 3 18.75 102.53 29.51 0.074 7768
 7770 3 18.66 102.62 29.44 0.12 7769
 7771 3 18.61 102.62 29.24 0.068 7770
 7772 3 18.52 102.82 29.19 0.07 7771
 7773 3 18.45 102.91 29.06 0.064 7772
 7774 3 18.35 103.02 29.01 0.123 7773
 7775 3 18.28 103.12 29.01 0.128 7774
 7776 3 18.24 103.21 28.94 0.174 7775
 7777 3 18.4 103.41 28.83 0.062 7776
 7778 3 18.45 103.52 28.74 0.107 7777
 7779 3 18.41 103.71 28.63 0.139 7778
 7780 3 18.41 103.91 28.56 0.093 7779
 7781 3 18.28 104.02 28.49 0.11 7780
 7782 3 18.24 104.12 28.36 0.085 7781
 7783 3 18.19 104.12 28.22 0.08 7782
 7784 3 18.15 104.2 28.13 0.053 7783
 7785 3 18.08 104.11 28.04 0.089 7784
 7786 3 17.94 104.01 27.94 0.085 7785
 7787 3 17.88 104.01 27.83 0.076 7786
 7788 3 17.83 104.01 27.74 0.065 7787
 7789 3 17.83 104.01 27.61 0.091 7788
 7790 3 17.74 104 27.51 0.066 7789
 7791 3 17.72 103.89 27.4 0.067 7790
 7792 3 17.63 103.89 27.29 0.082 7791
 7793 3 17.5 103.88 27.31 0.066 7792
 7794 3 17.39 103.88 27.22 0.126 7793
 7795 3 17.27 103.99 27.1 0.11 7794
 7796 3 17.02 103.98 26.92 0.106 7795
 7797 3 16.85 104.07 26.88 0.045 7796
 7798 3 16.74 104.07 26.88 0.068 7797
 7799 3 16.58 104.07 26.83 0.102 7798
 7800 3 16.51 104.17 26.72 0.083 7799
 7801 3 16.47 104.25 26.61 0.118 7800
 7802 3 16.42 104.36 26.51 0.118 7801
 7803 3 16.35 104.36 26.31 0.061 7802
 7804 3 17.94 103.09 28.95 0.109 7776
 7805 3 19.38 102.73 30.11 0.152 7766
 7806 3 19.49 102.95 30.13 0.111 7805
 7807 3 19.58 103.04 30.2 0.135 7806
 7808 3 19.67 103.15 30.24 0.118 7807
 7809 3 19.76 103.26 30.29 0.139 7808
 7810 3 19.87 103.35 30.33 0.129 7809
 7811 3 19.96 103.35 30.4 0.143 7810
 7812 3 20.05 103.46 30.45 0.188 7811
 7813 3 20.05 103.55 30.58 0.195 7812
 7814 3 20.11 103.76 30.49 0.138 7813
 7815 3 20.16 103.85 30.54 0.128 7814
 7816 3 20.24 104.05 30.65 0.119 7815
 7817 3 20.29 104.17 30.76 0.131 7816
 7818 3 20.35 104.36 30.83 0.109 7817
 7819 3 20.44 104.37 30.88 0.147 7818
 7820 3 20.53 104.48 30.92 0.156 7819
 7821 3 20.64 104.68 30.95 0.178 7820
 7822 3 20.77 104.79 30.97 0.175 7821
 7823 3 20.89 104.99 30.97 0.17 7822
 7824 3 20.95 105.1 31.06 0.219 7823
 7825 3 21.26 105.4 31 0.151 7824
 7826 3 21.32 105.61 30.96 0.18 7825
 7827 3 21.44 105.81 30.93 0.125 7826
 7828 3 21.55 106 30.98 0.143 7827
 7829 3 21.61 106.11 31.04 0.136 7828
 7830 3 21.75 106.2 31.11 0.111 7829
 7831 3 21.83 106.43 31.14 0.146 7830
 7832 3 21.94 106.62 31.09 0.115 7831
 7833 3 22.1 106.73 31.14 0.11 7832
 7834 3 22.23 106.82 31.14 0.095 7833
 7835 3 22.3 106.93 31.09 0.144 7834
 7836 3 22.39 107.03 31.04 0.135 7835
 7837 3 22.54 107.24 31 0.145 7836
 7838 3 22.75 107.53 30.93 0.137 7837
 7839 3 22.83 107.65 30.86 0.191 7838
 7840 3 22.87 107.75 30.73 0.248 7839
 7841 3 22.89 107.65 30.36 0.13 7840
 7842 3 22.96 107.65 30.18 0.096 7841
 7843 3 23.01 107.65 30.02 0.055 7842
 7844 3 23 107.56 29.86 0.081 7843
 7845 3 23 107.45 29.75 0.092 7844
 7846 3 23.03 108.06 30.89 0.156 7840
 7847 3 23.16 108.15 30.82 0.172 7846
 7848 3 23.36 108.16 30.73 0.203 7847
 7849 3 23.48 108.26 30.62 0.244 7848
 7850 3 23.57 108.26 30.55 0.281 7849
 7851 3 23.7 108.26 30.34 0.295 7850
 7852 3 23.61 108.26 30.09 0.303 7851
 7853 3 23.57 108.16 29.93 0.29 7852
 7854 3 23.5 108.16 29.73 0.232 7853
 7855 3 23.67 108.07 29.66 0.092 7854
 7856 3 23.74 107.88 29.55 0.129 7855
 7857 3 23.78 107.77 29.3 0.112 7856
 7858 3 23.34 108.37 29.55 0.179 7854
 7859 3 23.52 108.27 29.34 0.084 7858
 7860 3 23.52 108.38 29.23 0.087 7859
 7861 3 23.68 108.38 29.11 0.034 7860
 7862 3 23.75 108.27 29.02 0.102 7861
 7863 3 23.73 108.38 28.87 0.124 7862
 7864 3 23.68 108.48 28.73 0.067 7863
 7865 3 23.16 108.56 29.43 0.154 7858
 7866 3 23.11 108.65 29.27 0.156 7865
 7867 3 22.99 108.86 29.21 0.159 7866
 7868 3 22.85 108.95 29.16 0.135 7867
 7869 3 22.67 109.05 29.05 0.145 7868
 7870 3 22.54 109.14 28.93 0.145 7869
 7871 3 22.35 109.14 28.8 0.175 7870
 7872 3 22.16 109.23 28.59 0.151 7871
 7873 3 22.02 109.32 28.43 0.14 7872
 7874 3 21.87 109.32 28.29 0.137 7873
 7875 3 21.8 109.43 28.14 0.131 7874
 7876 3 21.68 109.42 28.02 0.122 7875
 7877 3 21.55 109.51 27.91 0.138 7876
 7878 3 21.46 109.51 27.8 0.131 7877
 7879 3 21.32 109.42 27.68 0.116 7878
 7880 3 21.18 109.41 27.59 0.154 7879
 7881 3 21.12 109.3 27.46 0.165 7880
 7882 3 21.21 109.22 27.32 0.241 7881
 7883 3 21.25 109.22 27.16 0.303 7882
 7884 3 21.24 109.11 27 0.315 7883
 7885 3 21.23 109.31 26.84 0.273 7884
 7886 3 21.14 109.5 26.73 0.245 7885
 7887 3 21.09 109.6 26.62 0.297 7886
 7888 3 20.78 109.5 26.43 0.156 7887
 7889 3 20.64 109.4 26.3 0.144 7888
 7890 3 20.55 109.39 26.16 0.176 7889
 7891 3 20.46 109.39 26.05 0.206 7890
 7892 3 20.23 109.29 25.93 0.145 7891
 7893 3 20.12 109.17 25.86 0.172 7892
 7894 3 19.95 109.17 25.77 0.207 7893
 7895 3 19.79 109.17 25.68 0.259 7894
 7896 3 19.69 109.08 25.57 0.31 7895
 7897 3 19.6 108.96 25.54 0.314 7896
 7898 3 19.51 109.07 25.09 0.133 7897
 7899 3 19.44 109.07 25 0.177 7898
 7900 3 19.49 108.96 24.71 0.116 7899
 7901 3 19.47 108.96 24.54 0.155 7900
 7902 3 19.42 108.96 24.43 0.147 7901
 7903 3 19.33 109.16 24.36 0.086 7902
 7904 3 19.2 109.16 24.3 0.097 7903
 7905 3 19.08 108.96 24.39 0.099 7904
 7906 3 18.9 108.95 24.45 0.064 7905
 7907 3 18.78 108.84 24.48 0.102 7906
 7908 3 18.69 108.75 24.52 0.091 7907
 7909 3 18.54 108.74 24.54 0.09 7908
 7910 3 18.45 108.64 24.59 0.054 7909
 7911 3 18.36 108.53 24.64 0.081 7910
 7912 3 18.2 108.44 24.68 0.073 7911
 7913 3 18.11 108.44 24.73 0.061 7912
 7914 3 17.95 108.32 24.71 0.096 7913
 7915 3 17.82 108.21 24.73 0.094 7914
 7916 3 17.81 108.02 24.84 0.059 7915
 7917 3 19.15 109.16 24.11 0.102 7904
 7918 3 19.13 109.16 24 0.188 7917
 7919 3 18.92 109.15 23.84 0.184 7918
 7920 3 18.7 109.15 23.66 0.158 7919
 7921 3 18.56 109.04 23.54 0.173 7920
 7922 3 18.47 109.03 23.37 0.162 7921
 7923 3 18.4 109.03 23.27 0.158 7922
 7924 3 18.24 109.14 23.09 0.153 7923
 7925 3 17.99 109.02 23 0.143 7924
 7926 3 17.83 109.13 22.89 0.132 7925
 7927 3 17.62 109.12 22.77 0.11 7926
 7928 3 17.44 109.01 22.68 0.087 7927
 7929 3 17.35 109.01 22.62 0.072 7928
 7930 3 17.29 108.9 22.57 0.078 7929
 7931 3 17.13 108.81 22.52 0.14 7930
 7932 3 16.91 108.69 22.68 0.104 7931
 7933 3 16.73 108.69 22.7 0.093 7932
 7934 3 16.54 108.58 22.73 0.1 7933
 7935 3 16.39 108.48 22.76 0.099 7934
 7936 3 16.27 108.48 22.78 0.087 7935
 7937 3 16 108.37 22.85 0.063 7936
 7938 3 15.86 108.26 22.79 0.000125 7937
 7939 3 17.04 108.81 22.34 0.106 7931
 7940 3 16.92 108.8 22.11 0.126 7939
 7941 3 16.84 108.69 21.93 0.132 7940
 7942 3 16.7 108.69 21.84 0.121 7941
 7943 3 16.55 108.69 21.66 0.113 7942
 7944 3 16.48 108.69 21.55 0.127 7943
 7945 3 16.45 108.69 21.39 0.139 7944
 7946 3 16.39 108.68 21.25 0.131 7945
 7947 3 16.3 108.68 21.11 0.103 7946
 7948 3 16.25 108.68 20.95 0.125 7947
 7949 3 16.13 108.79 20.73 0.081 7948
 7950 3 16.06 108.87 20.62 0.056 7949
 7951 3 15.95 108.77 20.51 0.099 7950
 7952 3 15.94 108.87 20.36 0.154 7951
 7953 3 15.87 108.97 20.21 0.142 7952
 7954 3 15.83 109.06 20.09 0.207 7953
 7955 3 15.9 109.18 19.95 0.248 7954
 7956 3 15.93 109.38 19.82 0.318 7955
 7957 3 16.03 109.38 19.73 0.329 7956
 7958 3 16.43 109.6 20.14 0.095 7957
 7959 3 16.55 109.6 20.18 0.083 7958
 7960 3 16.75 109.6 20.23 0.102 7959
 7961 3 16.91 109.7 20.3 0.123 7960
 7962 3 17.14 109.72 20.34 0.107 7961
 7963 3 17.39 109.72 20.36 0.091 7962
 7964 3 17.55 109.73 20.36 0.066 7963
 7965 3 16.12 109.49 19.59 0.152 7957
 7966 3 16.14 109.29 19.43 0.077 7965
 7967 3 16.19 109.18 19.32 0.073 7966
 7968 3 16.21 109.49 19.46 0.152 7967
 7969 3 15.54 109.26 19.55 0.068 7965
 7970 3 15.35 109.26 19.45 0.111 7969
 7971 3 15.17 109.16 19.44 0.098 7970
 7972 3 15.03 109.25 19.36 0.09 7971
 7973 3 14.85 109.25 19.24 0.089 7972
 7974 3 14.67 109.24 19.13 0.089 7973
 7975 3 14.53 109.23 18.99 0.141 7974
 7976 3 14.43 109.34 18.95 0.168 7975
 7977 3 14.22 109.12 18.78 0.08 7976
 7978 3 14.1 109.12 18.67 0.109 7977
 7979 3 13.99 109.12 18.49 0.139 7978
 7980 3 13.88 109.12 18.33 0.148 7979
 7981 3 13.78 109.03 18.19 0.116 7980
 7982 3 13.67 109.02 18.06 0.084 7981
 7983 3 13.51 108.91 18.01 0.104 7982
 7984 3 13.37 108.91 17.85 0.076 7983
 7985 3 13.26 108.91 17.74 0.091 7984
 7986 3 13.06 108.9 17.6 0.102 7985
 7987 3 12.89 108.9 17.51 0.124 7986
 7988 3 12.79 108.9 17.49 0.11 7987
 7989 3 12.62 108.89 17.4 0.109 7988
 7990 3 19.44 109.07 24.04 0.099 7918
 7991 3 19.56 108.96 23.98 0.088 7990
 7992 3 19.49 108.87 24.21 0.137 7902
 7993 3 19.51 108.77 24.07 0.133 7992
 7994 3 19.5 108.66 23.91 0.068 7993
 7995 3 19.54 108.66 23.8 0.078 7994
 7996 3 19.66 108.58 23.62 0.108 7995
 7997 3 19.61 108.58 23.5 0.072 7996
 7998 3 19.54 108.46 23.39 0.087 7997
 7999 3 19.55 108.46 23.21 0.107 7998
 8000 3 19.48 108.46 23.11 0.105 7999
 8001 3 19.46 108.37 22.96 0.124 8000
 8002 3 19.57 108.47 22.87 0.14 8001
 8003 3 19.71 108.47 22.84 0.000125 8002
 8004 3 19.04 109.04 25.09 0.077 7899
 8005 3 18.94 109.15 25.12 0.054 8004
 8006 3 20.02 103.46 30.88 0.071 7813
 8007 3 20.05 103.26 30.97 0.094 8006
 8008 3 20.06 103.16 31.11 0.131 8007
 8009 3 20.12 103.16 31.26 0.07 8008
 8010 3 20.08 103.05 31.4 0.062 8009
 8011 3 20.12 103.16 31.51 0.08 8010
 8012 3 20.19 103.16 31.63 0.09 8011
 8013 3 20.28 103.16 31.72 0.069 8012
 8014 3 20.39 103.27 31.79 0.077 8013
 8015 3 19.35 101.23 30.61 0.113 7762
 8016 3 19.44 101.23 30.67 0.121 8015
 8017 3 19.57 101.23 30.67 0.102 8016
 8018 3 19.71 101.15 30.76 0.162 8017
 8019 3 19.73 101.04 30.9 0.038 8018
 8020 3 16.48 95.37 32.31 0.115 6998
 8021 3 16.36 95.19 32.27 0.145 8020
 8022 3 16.33 95.11 32.21 0.07 8021
 8023 3 17.21 96.27 36.78 0.252 6965
 8024 3 17.03 96.37 36.88 0.215 8023
 8025 3 16.75 96.25 36.92 0.163 8024
 8026 3 16.57 96.23 37.02 0.152 8025
 8027 3 16.36 96.2 37.03 0.151 8026
 8028 3 16.18 96.16 36.99 0.151 8027
 8029 3 15.94 96.13 36.96 0.164 8028
 8030 3 15.79 96.07 36.96 0.193 8029
 8031 3 15.59 96.13 36.89 0.197 8030
 8032 3 15.37 96.18 36.85 0.212 8031
 8033 3 15.32 96.32 36.89 0.194 8032
 8034 3 15.21 96.39 36.88 0.17 8033
 8035 3 15.09 96.47 36.85 0.145 8034
 8036 3 14.94 96.56 36.87 0.15 8035
 8037 3 14.81 96.64 36.78 0.16 8036
 8038 3 14.72 96.72 36.8 0.159 8037
 8039 3 14.65 96.85 36.73 0.151 8038
 8040 3 14.58 97.01 36.62 0.177 8039
 8041 3 14.56 97.07 36.48 0.184 8040
 8042 3 14.62 97.13 36.34 0.156 8041
 8043 3 14.57 97.19 36.2 0.225 8042
 8044 3 14.6 97.3 36.09 0.278 8043
 8045 3 14.55 97.38 35.99 0.318 8044
 8046 3 14.41 97.41 35.93 0.358 8045
 8047 3 14.23 97.42 35.95 0.397 8046
 8048 3 14.26 97.63 35.78 0.227 8047
 8049 3 14.04 97.76 35.7 0.18 8048
 8050 3 14 97.76 35.55 0.191 8049
 8051 3 13.92 97.73 35.41 0.18 8050
 8052 3 13.85 97.73 35.25 0.214 8051
 8053 3 13.79 97.76 35.16 0.188 8052
 8054 3 13.74 97.87 35.03 0.17 8053
 8055 3 13.65 97.94 34.91 0.164 8054
 8056 3 13.64 97.97 34.75 0.161 8055
 8057 3 13.55 98.05 34.64 0.187 8056
 8058 3 13.09 98.19 34.92 0.127 8057
 8059 3 12.93 98.18 35.03 0.115 8058
 8060 3 12.76 98.16 35.17 0.161 8059
 8061 3 12.58 98.06 35.24 0.171 8060
 8062 3 12.44 98.01 35.28 0.269 8061
 8063 3 12.33 98 35.38 0.342 8062
 8064 3 12.6 98.37 35.66 0.122 8063
 8065 3 12.56 98.62 35.66 0.065 8064
 8066 3 12.52 98.73 35.67 0.07 8065
 8067 3 12.5 98.87 35.67 0.095 8066
 8068 3 12.45 99.01 35.68 0.109 8067
 8069 3 12.09 97.78 35.38 0.286 8063
 8070 3 11.89 97.66 35.42 0.238 8069
 8071 3 11.76 97.52 35.46 0.256 8070
 8072 3 11.59 97.43 35.49 0.273 8071
 8073 3 11.4 97.43 35.53 0.264 8072
 8074 3 11.07 97.42 35.45 0.171 8073
 8075 3 10.91 97.39 35.49 0.186 8074
 8076 3 10.75 97.45 35.56 0.175 8075
 8077 3 10.51 97.53 35.55 0.133 8076
 8078 3 10.36 97.5 35.59 0.136 8077
 8079 3 10.19 97.58 35.6 0.108 8078
 8080 3 10.04 97.67 35.62 0.075 8079
 8081 3 9.89 97.68 35.59 0.091 8080
 8082 3 9.8 97.68 35.49 0.15 8081
 8083 3 9.68 97.62 35.38 0.312 8082
 8084 3 10.26 97.55 35.2 0.104 8083
 8085 3 10.42 97.53 35.1 0.101 8084
 8086 3 10.52 97.52 35.07 0.075 8085
 8087 3 9.3 97.62 35.53 0.186 8083
 8088 3 9.09 97.59 35.49 0.215 8087
 8089 3 8.91 97.52 35.45 0.221 8088
 8090 3 8.7 97.5 35.49 0.198 8089
 8091 3 8.52 97.43 35.56 0.183 8090
 8092 3 8.28 97.29 35.53 0.139 8091
 8093 3 8.16 97.23 35.56 0.122 8092
 8094 3 8.02 97.16 35.63 0.129 8093
 8095 3 7.92 97.08 35.7 0.116 8094
 8096 3 7.76 97.09 35.91 0.13 8095
 8097 3 7.76 97.16 36.05 0.158 8096
 8098 3 7.59 96.94 36.28 0.174 8097
 8099 3 7.53 96.82 36.37 0.241 8098
 8100 3 7.53 96.74 36.45 0.333 8099
 8101 3 7.36 96.65 36.57 0.332 8100
 8102 3 7.19 96.57 36.63 0.311 8101
 8103 3 6.87 96.57 36.66 0.193 8102
 8104 3 6.5 96.5 36.74 0.105 8103
 8105 3 7.16 96.12 36.56 0.106 8102
 8106 3 7.12 95.97 36.67 0.08 8105
 8107 3 7.1 95.88 36.73 0.147 8106
 8108 3 6.95 95.81 36.85 0.107 8107
 8109 3 6.9 95.61 36.92 0.134 8108
 8110 3 6.9 95.43 36.95 0.117 8109
 8111 3 6.91 95.2 37 0.097 8110
 8112 3 7.02 95.04 37.06 0.142 8111
 8113 3 7.15 94.97 37.06 0.191 8112
 8114 3 7.28 94.96 37.1 0.26 8113
 8115 3 7.03 94.62 37.16 0.131 8114
 8116 3 6.89 94.45 37.24 0.115 8115
 8117 3 6.86 94.26 37.21 0.078 8116
 8118 3 6.8 94.12 37.2 0.113 8117
 8119 3 6.68 94.04 37.17 0.105 8118
 8120 3 6.56 93.92 37.17 0.09 8119
 8121 3 6.42 93.91 37.21 0.148 8120
 8122 3 6.37 93.61 37.24 0.099 8121
 8123 3 6.33 93.44 37.18 0.155 8122
 8124 3 6.26 93.28 37.13 0.166 8123
 8125 3 6.17 93.08 37.12 0.128 8124
 8126 3 6.07 92.99 37.13 0.127 8125
 8127 3 6.05 92.79 37 0.117 8126
 8128 3 5.96 92.65 36.98 0.076 8127
 8129 3 5.81 92.54 36.95 0.136 8128
 8130 3 5.88 92.43 36.93 0.086 8129
 8131 3 6.26 94.05 37.09 0.123 8121
 8132 3 6.13 94.03 36.96 0.121 8131
 8133 3 5.97 93.99 36.88 0.095 8132
 8134 3 13.73 98.01 34.17 0.132 8057
 8135 3 13.61 97.99 34.07 0.146 8134
 8136 3 13.66 98.02 33.92 0.138 8135
 8137 3 13.52 97.97 33.7 0.11 8136
 8138 3 13.47 97.97 33.57 0.139 8137
 8139 3 13.41 97.99 33.45 0.139 8138
 8140 3 13.38 97.97 33.31 0.157 8139
 8141 3 13.31 97.97 33.17 0.18 8140
 8142 3 13.18 97.97 33.06 0.193 8141
 8143 3 13.13 97.96 32.92 0.185 8142
 8144 3 13.14 97.9 32.81 0.256 8143
 8145 3 13.33 98.11 32.56 0.14 8144
 8146 3 13.34 98.13 32.42 0.158 8145
 8147 3 13.57 98.08 32.42 0.072 8146
 8148 3 13.83 98.12 32.35 0.103 8147
 8149 3 14.08 98.18 32.38 0.104 8148
 8150 3 14.33 98.22 32.39 0.114 8149
 8151 3 14.48 98.33 32.43 0.095 8150
 8152 3 14.58 98.43 32.35 0.097 8151
 8153 3 14.6 98.47 32.24 0.129 8152
 8154 3 13.23 98.11 32.27 0.079 8146
 8155 3 13.26 98.11 32.09 0.116 8154
 8156 3 13.33 98.06 31.9 0.136 8155
 8157 3 13.41 98.05 31.76 0.14 8156
 8158 3 13.31 98.19 31.61 0.117 8157
 8159 3 13.23 98.25 31.49 0.144 8158
 8160 3 13.09 98.27 31.33 0.13 8159
 8161 3 13.04 98.35 31.19 0.09 8160
 8162 3 12.98 98.4 31.04 0.1 8161
 8163 3 12.95 98.46 30.92 0.117 8162
 8164 3 12.85 98.54 30.78 0.139 8163
 8165 3 12.81 98.6 30.61 0.156 8164
 8166 3 12.95 98.66 30.51 0.135 8165
 8167 3 12.89 98.94 30.47 0.119 8166
 8168 3 12.95 99.01 30.4 0.152 8167
 8169 3 12.92 99.13 30.36 0.199 8168
 8170 3 12.57 99.27 30.29 0.134 8169
 8171 3 12.57 99.46 30.24 0.166 8170
 8172 3 12.49 99.51 30.13 0.154 8171
 8173 3 12.19 99.5 30.08 0.148 8172
 8174 3 11.97 99.41 30.03 0.156 8173
 8175 3 11.76 99.36 29.9 0.169 8174
 8176 3 11.53 99.35 29.81 0.211 8175
 8177 3 11.26 99.34 29.72 0.174 8176
 8178 3 11.06 99.3 29.65 0.114 8177
 8179 3 10.95 99.23 29.54 0.155 8178
 8180 3 10.8 99.2 29.51 0.193 8179
 8181 3 10.62 99.14 29.45 0.245 8180
 8182 3 10.55 99.17 29.31 0.307 8181
 8183 3 10.57 99.11 29.1 0.289 8182
 8184 3 10.56 98.97 28.95 0.331 8183
 8185 3 10.52 98.81 28.85 0.344 8184
 8186 3 10.47 98.66 28.79 0.361 8185
 8187 3 11.04 98.38 28.92 0.098 8186
 8188 3 11.2 98.32 28.92 0.122 8187
 8189 3 11.32 98.32 28.92 0.052 8188
 8190 3 10.26 98.74 28.6 0.291 8186
 8191 3 10.12 98.83 28.45 0.216 8190
 8192 3 10.09 98.86 28.29 0.2 8191
 8193 3 9.97 99 28.04 0.171 8192
 8194 3 9.72 99.02 27.97 0.142 8193
 8195 3 9.59 99.01 27.9 0.118 8194
 8196 3 9.47 98.99 27.81 0.13 8195
 8197 3 9.41 99.06 27.74 0.101 8196
 8198 3 9.23 99.06 27.56 0.14 8197
 8199 3 9.14 99.12 27.47 0.125 8198
 8200 3 9 99.22 27.4 0.127 8199
 8201 3 8.8 99.4 27.36 0.145 8200
 8202 3 8.73 99.58 27.29 0.141 8201
 8203 3 8.55 99.66 27.15 0.159 8202
 8204 3 8.45 99.82 27.04 0.142 8203
 8205 3 8.34 99.95 26.97 0.146 8204
 8206 3 8.38 100.05 26.92 0.219 8205
 8207 3 8.09 100.15 27.1 0.107 8206
 8208 3 8.04 100.26 27.15 0.129 8207
 8209 3 7.93 100.4 27.17 0.129 8208
 8210 3 7.85 100.51 27.17 0.131 8209
 8211 3 7.63 100.61 27.06 0.094 8210
 8212 3 7.58 100.7 27.06 0.125 8211
 8213 3 7.45 100.81 27.06 0.087 8212
 8214 3 7.32 100.91 27.06 0.073 8213
 8215 3 7.17 100.9 27.08 0.086 8214
 8216 3 7.1 101.1 27.15 0.077 8215
 8217 3 7.05 101.19 27.2 0.076 8216
 8218 3 7.07 101.3 27.26 0.108 8217
 8219 3 6.87 101.49 27.38 0.14 8218
 8220 3 6.85 101.58 27.44 0.183 8219
 8221 3 7.16 101.69 27.54 0.104 8220
 8222 3 7.21 101.9 27.58 0.000125 8221
 8223 3 6.49 101.48 27.45 0.079 8220
 8224 3 6.34 101.48 27.42 0.044 8223
 8225 3 6.15 101.47 27.49 0.133 8224
 8226 3 5.99 101.45 27.58 0.136 8225
 8227 3 5.84 101.55 27.74 0.129 8226
 8228 3 5.71 101.54 27.76 0.113 8227
 8229 3 8.65 100.13 26.83 0.108 8206
 8230 3 8.75 100.24 26.72 0.098 8229
 8231 3 8.85 100.24 26.53 0.133 8230
 8232 3 8.85 100.19 26.38 0.081 8231
 8233 3 8.81 100.1 26.31 0.067 8232
 8234 3 8.84 99.99 26.04 0.094 8233
 8235 3 8.92 100 25.85 0.103 8234
 8236 3 9.03 100.03 25.63 0.104 8235
 8237 3 9.05 100.09 25.44 0.067 8236
 8238 3 9.1 100.11 25.33 0.084 8237
 8239 3 13.5 97.83 31.74 0.109 8157
 8240 3 13.49 97.74 31.65 0.1 8239
 8241 3 12.94 97.57 32.93 0.123 8144
 8242 3 12.86 97.33 32.93 0.092 8241
 8243 3 12.89 97.16 32.93 0.095 8242
 8244 3 12.83 96.99 32.89 0.103 8243
 8245 3 12.75 96.83 32.93 0.113 8244
 8246 3 12.71 96.6 33.02 0.143 8245
 8247 3 12.66 96.46 33.1 0.144 8246
 8248 3 12.52 96.23 33.17 0.089 8247
 8249 3 12.42 96.06 33.3 0.068 8248
 8250 3 12.37 95.98 33.38 0.124 8249
 8251 3 12.13 95.86 33.46 0.054 8250
 8252 3 12.12 95.77 33.53 0.051 8251
 8253 3 12 95.69 33.56 0.118 8252
 8254 3 12.04 95.66 33.74 0.067 8253
 8255 3 12.03 95.52 33.88 0.085 8254
 8256 3 11.99 95.42 33.96 0.02 8255
 8257 3 11.91 95.3 34.06 0.073 8256
 8258 3 11.81 95.25 34.1 0.061 8257
 8259 3 11.79 95.13 34.17 0.106 8258
 8260 3 11.74 95 34.28 0.085 8259
 8261 3 11.65 94.88 34.34 0.093 8260
 8262 3 11.55 94.74 34.45 0.095 8261
 8263 3 11.53 94.68 34.56 0.000125 8262
 8264 3 12.62 95.98 33.55 0.094 8250
 8265 3 12.73 95.87 33.53 0.051 8264
 8266 3 17.84 96.16 36.73 0.185 6964
 8267 3 17.68 96.14 36.6 0.106 8266
 8268 3 17.57 96.11 36.46 0.087 8267
 8269 3 17.92 96.03 36.96 0.109 8266
 8270 3 17.99 95.92 36.98 0.118 8269
 8271 3 18.01 95.76 37.06 0.127 8270
 8272 3 17.97 95.64 37.14 0.164 8271
 8273 3 17.82 95.44 37.17 0.098 8272
 8274 3 17.73 95.27 37.13 0.093 8273
 8275 3 17.68 95.16 37.17 0.078 8274
 8276 3 18.29 96.78 37.2 0.342 6962
 8277 3 18.32 97.62 37.85 0.155 8276
 8278 3 18.25 97.62 37.75 0.149 8277
 8279 3 18.13 97.7 37.66 0.158 8278
 8280 3 18.13 97.76 37.49 0.199 8279
 8281 3 18.36 98.01 37.17 0.159 8280
 8282 3 18.41 98.1 37.06 0.171 8281
 8283 3 18.51 98.21 36.98 0.159 8282
 8284 3 18.53 98.32 36.87 0.181 8283
 8285 3 18.6 98.46 36.81 0.123 8284
 8286 3 18.6 98.51 36.63 0.193 8285
 8287 3 18.51 98.51 36.52 0.239 8286
 8288 3 18.53 98.65 36.42 0.235 8287
 8289 3 18.7 99.02 36.46 0.252 8288
 8290 3 18.75 99.21 36.49 0.295 8289
 8291 3 18.6 99.3 36.56 0.338 8290
 8292 3 18.71 99.52 36.43 0.283 8291
 8293 3 18.44 99.66 36.64 0.153 8292
 8294 3 18.39 99.79 36.67 0.078 8293
 8295 3 18.85 99.69 36.35 0.287 8292
 8296 3 19.14 99.89 36.66 0.113 8295
 8297 3 19.25 99.99 36.68 0.118 8296
 8298 3 19.43 100.04 36.85 0.097 8297
 8299 3 19.59 100.09 36.89 0.138 8298
 8300 3 19.66 100.15 37.03 0.062 8299
 8301 3 19.77 100.23 37.13 0.096 8300
 8302 3 19.88 100.29 37.28 0.062 8301
 8303 3 19.9 100.37 37.35 0.094 8302
 8304 3 19.95 100.57 37.49 0.107 8303
 8305 3 20.04 100.71 37.5 0.087 8304
 8306 3 20.05 100.83 37.53 0.102 8305
 8307 3 20.16 101.05 37.53 0.107 8306
 8308 3 20.27 101.24 37.59 0.072 8307
 8309 3 20.44 101.24 37.64 0.108 8308
 8310 3 20.61 101.45 37.66 0.144 8309
 8311 3 20.59 101.56 37.45 0.073 8310
 8312 3 20.47 101.66 37.37 0.079 8311
 8313 3 20.77 101.45 37.84 0.094 8310
 8314 3 20.86 101.45 37.92 0.093 8313
 8315 3 20.93 101.45 38.03 0.148 8314
 8316 3 20.79 101.36 38.18 0.103 8315
 8317 3 20.83 101.56 38.3 0.129 8316
 8318 3 20.9 101.66 38.35 0.071 8317
 8319 3 20.86 101.66 38.45 0.102 8318
 8320 3 20.76 101.86 38.56 0.099 8319
 8321 3 20.69 101.95 38.66 0.096 8320
 8322 3 20.55 102.06 38.66 0.109 8321
 8323 3 20.55 102.16 38.74 0.102 8322
 8324 3 20.66 102.36 38.85 0.109 8323
 8325 3 20.84 102.56 38.91 0.087 8324
 8326 3 20.9 102.66 38.95 0.075 8325
 8327 3 21.01 101.67 38.67 0.103 8319
 8328 3 21.06 101.76 38.75 0.141 8327
 8329 3 21.29 101.76 38.91 0.111 8328
 8330 3 21.25 101.87 38.98 0.089 8329
 8331 3 21.39 101.96 38.99 0.087 8330
 8332 3 21.53 101.99 38.99 0.106 8331
 8333 3 21.64 101.99 39 0.161 8332
 8334 3 21.67 102.08 39.13 0.126 8333
 8335 3 21.73 102.08 39.3 0.109 8334
 8336 3 21.91 102.08 39.3 0.119 8335
 8337 3 22.07 102.09 39.24 0.057 8336
 8338 3 21.74 101.79 38.77 0.111 8333
 8339 3 21.83 101.79 38.73 0.052 8338
 8340 3 18.75 99.79 36.18 0.252 8295
 8341 3 18.75 99.85 36.05 0.28 8340
 8342 3 19.2 99.86 36.06 0.109 8341
 8343 3 19.33 99.69 36.07 0.101 8342
 8344 3 19.37 99.5 36.06 0.073 8343
 8345 3 18.66 100.02 35.89 0.222 8341
 8346 3 18.66 100.21 35.85 0.186 8345
 8347 3 18.6 100.35 35.78 0.23 8346
 8348 3 18.53 100.46 35.75 0.246 8347
 8349 3 18.44 100.65 35.81 0.203 8348
 8350 3 18.34 100.78 35.81 0.202 8349
 8351 3 18.32 100.98 35.77 0.187 8350
 8352 3 18.34 101.18 35.71 0.194 8351
 8353 3 18.19 101.28 35.67 0.173 8352
 8354 3 18.17 101.48 35.7 0.197 8353
 8355 3 18.18 101.68 35.7 0.194 8354
 8356 3 18.3 101.98 35.66 0.161 8355
 8357 3 18.32 102.09 35.63 0.165 8356
 8358 3 18.12 102.09 35.43 0.103 8357
 8359 3 18 102.09 35.38 0.095 8358
 8360 3 18.39 102.29 35.67 0.164 8357
 8361 3 18.47 102.49 35.63 0.163 8360
 8362 3 18.5 102.69 35.66 0.197 8361
 8363 3 18.56 102.9 35.66 0.165 8362
 8364 3 18.58 103.1 35.68 0.188 8363
 8365 3 18.67 103.21 35.71 0.202 8364
 8366 3 18.64 103.4 35.73 0.18 8365
 8367 3 18.66 103.51 35.74 0.196 8366
 8368 3 18.73 103.8 35.77 0.193 8367
 8369 3 18.78 104.01 35.74 0.145 8368
 8370 3 18.83 104.1 35.78 0.162 8369
 8371 3 18.9 104.31 35.77 0.177 8370
 8372 3 18.91 104.52 35.92 0.191 8371
 8373 3 18.98 104.61 35.99 0.259 8372
 8374 3 18.98 104.81 36.03 0.311 8373
 8375 3 18.97 104.91 36.05 0.346 8374
 8376 3 18.85 105.22 35.67 0.195 8375
 8377 3 18.78 105.51 35.52 0.172 8376
 8378 3 18.8 105.6 35.39 0.177 8377
 8379 3 18.87 105.81 35.28 0.206 8378
 8380 3 19.02 106.02 35.18 0.176 8379
 8381 3 19.11 106.22 35.13 0.205 8380
 8382 3 19.2 106.41 35.13 0.199 8381
 8383 3 19.26 106.52 35.03 0.219 8382
 8384 3 19.02 106.41 34.87 0.113 8383
 8385 3 18.86 106.31 34.74 0.136 8384
 8386 3 18.68 106.3 34.6 0.152 8385
 8387 3 18.56 106.3 34.52 0.147 8386
 8388 3 18.24 106.18 34.56 0.13 8387
 8389 3 18.09 106.18 34.56 0.144 8388
 8390 3 17.93 106.18 34.49 0.063 8389
 8391 3 17.83 106.18 34.45 0.072 8390
 8392 3 17.72 106.08 34.41 0.105 8391
 8393 3 17.56 106.08 34.3 0.11 8392
 8394 3 17.4 105.97 34.17 0.097 8393
 8395 3 17.25 105.97 34.13 0.108 8394
 8396 3 17.11 105.96 34.09 0.123 8395
 8397 3 17.03 105.85 33.95 0.084 8396
 8398 3 16.93 105.76 33.88 0.102 8397
 8399 3 16.82 105.76 33.73 0.099 8398
 8400 3 16.69 105.75 33.63 0.06 8399
 8401 3 16.55 105.84 33.49 0.022 8400
 8402 3 19.48 106.84 35.1 0.185 8383
 8403 3 19.52 107.04 35 0.161 8402
 8404 3 19.63 107.14 34.99 0.162 8403
 8405 3 19.63 107.34 34.96 0.169 8404
 8406 3 19.62 107.54 34.9 0.19 8405
 8407 3 19.56 107.64 34.93 0.21 8406
 8408 3 19.49 107.84 34.86 0.235 8407
 8409 3 19.47 107.84 34.75 0.248 8408
 8410 3 19.58 107.93 34.58 0.291 8409
 8411 3 20.11 108.15 34.82 0.133 8410
 8412 3 20.27 108.35 34.88 0.129 8411
 8413 3 20.36 108.45 34.88 0.156 8412
 8414 3 20.6 108.56 34.79 0.111 8413
 8415 3 20.76 108.67 34.81 0.13 8414
 8416 3 20.78 108.77 34.9 0.198 8415
 8417 3 21.06 108.87 34.75 0.123 8416
 8418 3 20.94 108.98 34.71 0.028 8417
 8419 3 21.35 109.07 34.81 0.151 8417
 8420 3 21.48 109.1 34.82 0.178 8419
 8421 3 21.71 109.1 34.96 0.135 8420
 8422 3 21.87 109.11 35.07 0.141 8421
 8423 3 22.03 109.2 35.24 0.155 8422
 8424 3 22.09 109.31 35.29 0.191 8423
 8425 3 21.91 109.2 35.5 0.072 8424
 8426 3 21.91 109.11 35.63 0.131 8425
 8427 3 21.94 109.11 35.74 0.116 8426
 8428 3 21.9 109 35.89 0.17 8427
 8429 3 21.81 108.9 36 0.221 8428
 8430 3 21.62 108.88 36.14 0.241 8429
 8431 3 21.32 109.18 36.18 0.116 8430
 8432 3 21.28 109.28 36.22 0.109 8431
 8433 3 21.19 109.48 36.19 0.204 8432
 8434 3 20.99 109.57 36.47 0.074 8433
 8435 3 20.88 109.57 36.6 0.082 8434
 8436 3 20.93 109.78 36.68 0.099 8435
 8437 3 21.04 109.87 36.79 0.065 8436
 8438 3 21.06 109.98 36.89 0.12 8437
 8439 3 21.27 109.57 35.96 0.065 8433
 8440 3 21.27 109.68 35.89 0.103 8439
 8441 3 21.18 109.78 35.72 0.104 8440
 8442 3 21.17 109.98 35.71 0.134 8441
 8443 3 21.14 110.18 35.61 0.118 8442
 8444 3 21.03 110.28 35.53 0.121 8443
 8445 3 20.91 110.37 35.46 0.118 8444
 8446 3 20.75 110.36 35.4 0.037 8445
 8447 3 21.51 108.88 36.29 0.125 8430
 8448 3 21.51 108.99 36.5 0.073 8447
 8449 3 21.56 108.88 36.6 0.125 8448
 8450 3 21.65 108.88 36.65 0.078 8449
 8451 3 22.34 109.41 35.22 0.153 8424
 8452 3 22.5 109.51 35.14 0.1 8451
 8453 3 20.62 108.77 35.11 0.109 8416
 8454 3 20.69 108.86 35.19 0.14 8453
 8455 3 19.22 107.92 34.25 0.163 8410
 8456 3 19.33 107.93 34.14 0.212 8455
 8457 3 19.15 107.91 34.04 0.243 8456
 8458 3 19.05 107.91 33.96 0.322 8457
 8459 3 18.9 107.91 33.83 0.34 8458
 8460 3 18.57 107.51 33.74 0.105 8459
 8461 3 18.32 107.3 33.71 0.085 8460
 8462 3 18.2 107.2 33.6 0.115 8461
 8463 3 18.07 107.09 33.55 0.074 8462
 8464 3 18.01 106.98 33.53 0.089 8463
 8465 3 17.89 106.89 33.32 0.073 8464
 8466 3 17.87 106.68 33.21 0.108 8465
 8467 3 17.76 106.59 33.1 0.104 8466
 8468 3 17.74 106.48 33.06 0.073 8467
 8469 3 17.7 106.27 33.06 0.102 8468
 8470 3 17.77 106.09 32.98 0.065 8469
 8471 3 17.75 105.98 32.95 0.087 8470
 8472 3 17.73 105.78 32.99 0.1 8471
 8473 3 17.78 105.59 33.03 0.098 8472
 8474 3 17.94 105.5 33.02 0.113 8473
 8475 3 18.06 105.39 32.95 0.08 8474
 8476 3 18.08 105.2 32.84 0.119 8475
 8477 3 18.04 105 32.78 0.065 8476
 8478 3 17.8 104.78 32.49 0.126 8477
 8479 3 17.73 104.78 32.38 0.152 8478
 8480 3 17.66 104.58 32.31 0.083 8479
 8481 3 17.57 104.47 32.2 0.103 8480
 8482 3 17.47 104.27 32.1 0.125 8481
 8483 3 17.35 104.27 31.97 0.108 8482
 8484 3 17.31 104.17 31.88 0.16 8483
 8485 3 17.28 103.97 31.95 0.092 8484
 8486 3 17.23 103.77 31.94 0.075 8485
 8487 3 17.2 103.66 31.97 0.057 8486
 8488 3 17.18 103.57 32.12 0.136 8487
 8489 3 17.26 104.27 31.65 0.09 8484
 8490 3 17.07 104.46 31.54 0.126 8489
 8491 3 17.72 104.98 32.24 0.091 8479
 8492 3 17.61 104.97 32.17 0.108 8491
 8493 3 17.51 105.08 32.09 0.104 8492
 8494 3 17.58 105.17 32.01 0.095 8493
 8495 3 17.67 105.38 31.97 0.092 8494
 8496 3 17.74 105.39 31.88 0.121 8495
 8497 3 17.75 105.5 31.78 0.082 8496
 8498 3 17.85 105.5 31.74 0.087 8497
 8499 3 17.93 105.5 31.67 0.086 8498
 8500 3 18.12 105.59 31.6 0.088 8499
 8501 3 18.23 105.6 31.58 0.094 8500
 8502 3 18.27 105.3 31.58 0.073 8501
 8503 3 18.36 105.21 31.65 0.072 8502
 8504 3 18.51 105.21 31.67 0.109 8503
 8505 3 18.67 105.21 31.76 0.109 8504
 8506 3 18.83 105.13 31.9 0.113 8505
 8507 3 18.88 105.13 32.03 0.079 8506
 8508 3 18.83 105.03 32.14 0.084 8507
 8509 3 18.92 105.03 32.25 0.053 8508
 8510 3 18.41 105.71 31.63 0.063 8501
 8511 3 18.6 105.8 31.72 0.07 8510
 8512 3 18.71 105.82 31.72 0.047 8511
 8513 3 18.89 105.92 31.78 0.000125 8512
 8514 3 18.42 107.8 33.82 0.071 8460
 8515 3 18.31 107.9 33.86 0.114 8514
 8516 3 18.19 107.89 33.85 0.059 8515
 8517 3 18.94 108.02 33.68 0.286 8459
 8518 3 18.92 108.02 33.54 0.18 8517
 8519 3 18.93 104.81 36.6 0.137 8375
 8520 3 18.88 104.91 36.7 0.154 8519
 8521 3 18.9 105.02 36.74 0.225 8520
 8522 3 18.77 104.9 36.99 0.156 8521
 8523 3 18.77 104.9 37.13 0.132 8522
 8524 3 18.76 104.9 37.28 0.195 8523
 8525 3 18.61 104.9 37.35 0.291 8524
 8526 3 18.42 104.9 37.52 0.528 8525
 8527 3 18.38 104.99 37.55 0.608 8526
 8528 3 18.31 104.89 37.64 0.663 8527
 8529 3 18.21 104.78 37.84 0.65 8528
 8530 3 18.45 104.9 38.02 0.601 8529
 8531 3 17.97 103.98 38.05 0.085 8530
 8532 3 17.88 103.98 37.96 0.099 8531
 8533 3 17.76 103.86 37.95 0.096 8532
 8534 3 17.67 103.86 37.89 0.164 8533
 8535 3 17.51 103.86 37.85 0.148 8534
 8536 3 17.33 104.07 37.88 0.11 8535
 8537 3 17.19 104.26 37.7 0.097 8536
 8538 3 17 104.35 37.63 0.057 8537
 8539 3 16.89 104.35 37.6 0.094 8538
 8540 3 17.73 103.57 37.92 0.089 8534
 8541 3 17.7 103.47 37.93 0.098 8540
 8542 3 17.73 103.27 37.93 0.139 8541
 8543 3 17.55 103.16 37.91 0.11 8542
 8544 3 17.53 103.07 37.8 0.145 8543
 8545 3 17.46 102.86 37.81 0.131 8544
 8546 3 17.41 102.66 37.81 0.14 8545
 8547 3 17.36 102.57 37.63 0.113 8546
 8548 3 17.4 102.36 37.53 0.094 8547
 8549 3 17.3 102.26 37.45 0.099 8548
 8550 3 17.19 102.15 37.37 0.086 8549
 8551 3 17.14 102.15 37.25 0.081 8550
 8552 3 17.05 102.06 37.17 0.108 8551
 8553 3 17 101.85 36.99 0.104 8552
 8554 3 16.93 101.76 36.88 0.059 8553
 8555 3 16.86 101.65 36.8 0.108 8554
 8556 3 18.42 104.99 38.06 0.417 8530
 8557 3 18.64 103.79 38.03 0.114 8556
 8558 3 18.63 103.69 37.99 0.114 8557
 8559 3 18.61 103.6 38.06 0.095 8558
 8560 3 18.64 103.49 38.17 0.131 8559
 8561 3 18.7 103.4 38.18 0.119 8560
 8562 3 18.8 103.19 38.13 0.092 8561
 8563 3 18.87 102.9 38.13 0.071 8562
 8564 3 18.9 102.79 38.12 0.137 8563
 8565 3 18.93 102.7 38.13 0.15 8564
 8566 3 18.97 102.5 38.14 0.106 8565
 8567 3 18.82 102.19 38.17 0.135 8566
 8568 3 18.75 102.1 38.27 0.132 8567
 8569 3 18.38 105.1 38.14 0.426 8556
 8570 3 17.95 105.28 38.21 0.336 8569
 8571 3 18.28 105.48 38.39 0.146 8570
 8572 3 18.21 105.48 38.49 0.153 8571
 8573 3 18.05 105.58 38.63 0.123 8572
 8574 3 17.4 105.16 38.16 0.152 8570
 8575 3 17.29 105.15 38.2 0.2 8574
 8576 3 17.39 105.57 38.2 0.177 8575
 8577 3 17.55 105.77 38.2 0.135 8576
 8578 3 17.6 105.86 38.24 0.125 8577
 8579 3 17.68 106.07 38.24 0.126 8578
 8580 3 17.72 106.27 38.32 0.146 8579
 8581 3 17.79 106.36 38.37 0.114 8580
 8582 3 17.87 106.48 38.38 0.145 8581
 8583 3 17.94 106.67 38.38 0.121 8582
 8584 3 18.03 106.87 38.38 0.126 8583
 8585 3 18.07 106.98 38.38 0.19 8584
 8586 3 18.31 107.18 38.32 0.125 8585
 8587 3 18.43 107.29 38.35 0.16 8586
 8588 3 18.58 107.49 38.39 0.172 8587
 8589 3 18.71 107.69 38.5 0.178 8588
 8590 3 18.81 107.79 38.53 0.214 8589
 8591 3 18.92 107.91 38.54 0.214 8590
 8592 3 18.82 108.1 38.69 0.124 8591
 8593 3 18.86 108.3 38.68 0.134 8592
 8594 3 18.92 108.5 38.75 0.15 8593
 8595 3 18.92 108.61 38.86 0.122 8594
 8596 3 18.83 108.79 38.9 0.137 8595
 8597 3 18.84 108.99 38.85 0.142 8596
 8598 3 19 109.2 38.86 0.22 8597
 8599 3 18.98 109.3 38.94 0.257 8598
 8600 3 19 109.41 38.96 0.317 8599
 8601 3 19.31 109.61 38.86 0.211 8600
 8602 3 19.72 109.73 38.93 0.135 8601
 8603 3 19.9 109.83 38.93 0.129 8602
 8604 3 20.02 109.93 38.94 0.136 8603
 8605 3 20.19 110.13 38.94 0.134 8604
 8606 3 20.26 110.24 38.97 0.15 8605
 8607 3 20.32 110.35 38.93 0.168 8606
 8608 3 20.53 110.25 38.92 0.204 8607
 8609 3 20.76 110.45 38.93 0.16 8608
 8610 3 20.93 110.57 38.96 0.141 8609
 8611 3 21.11 110.67 38.96 0.155 8610
 8612 3 21.34 110.68 38.97 0.201 8611
 8613 3 21.61 110.88 39.07 0.159 8612
 8614 3 21.74 110.88 39.11 0.163 8613
 8615 3 21.85 111.08 39.11 0.134 8614
 8616 3 21.96 111.2 39.14 0.156 8615
 8617 3 22.05 111.3 39.07 0.18 8616
 8618 3 22.01 111.39 38.93 0.226 8617
 8619 3 21.94 111.59 38.75 0.255 8618
 8620 3 21.81 111.69 38.76 0.306 8619
 8621 3 21.73 111.79 38.81 0.323 8620
 8622 3 21.66 111.99 38.78 0.359 8621
 8623 3 21.91 112.08 38.89 0.301 8622
 8624 3 22.53 112.21 38.71 0.146 8623
 8625 3 22.83 112.21 38.6 0.143 8624
 8626 3 23.03 112.22 38.46 0.153 8625
 8627 3 23.25 112.13 38.31 0.115 8626
 8628 3 23.41 112.03 38.19 0.083 8627
 8629 3 23.57 111.95 38.28 0.121 8628
 8630 3 23.66 111.95 38.44 0.091 8629
 8631 3 23.79 111.84 38.5 0.094 8630
 8632 3 23.95 111.84 38.5 0.066 8631
 8633 3 21.27 111.87 38.58 0.144 8622
 8634 3 21.11 111.87 38.54 0.091 8633
 8635 3 20.93 111.76 38.51 0.09 8634
 8636 3 20.77 111.66 38.43 0.147 8635
 8637 3 20.6 111.56 38.53 0.186 8636
 8638 3 20.39 111.56 38.71 0.078 8637
 8639 3 20.29 111.65 38.71 0.079 8638
 8640 3 20.18 111.74 38.71 0.063 8639
 8641 3 20.02 111.74 38.64 0.094 8640
 8642 3 19.89 111.74 38.61 0.091 8641
 8643 3 19.66 111.73 38.61 0.098 8642
 8644 3 19.5 111.82 38.6 0.081 8643
 8645 3 19.36 111.82 38.53 0.106 8644
 8646 3 19.18 111.81 38.49 0.099 8645
 8647 3 19.02 111.81 38.43 0.072 8646
 8648 3 18.86 111.8 38.36 0.079 8647
 8649 3 18.72 111.9 38.25 0.095 8648
 8650 3 18.63 111.79 38.14 0.101 8649
 8651 3 18.48 111.79 38.08 0.068 8650
 8652 3 18.36 111.69 38.07 0.099 8651
 8653 3 18.22 111.68 38.07 0.106 8652
 8654 3 18.09 111.68 37.97 0.14 8653
 8655 3 18.09 111.68 37.86 0.092 8654
 8656 3 20.33 109.94 38.96 0.101 8608
 8657 3 20.22 109.83 38.94 0.129 8656
 8658 3 20.15 109.63 38.94 0.102 8657
 8659 3 20.08 109.54 38.93 0.092 8658
 8660 3 20.12 109.33 38.96 0.094 8659
 8661 3 20.16 109.24 38.99 0.081 8660
 8662 3 20.18 109.13 39.11 0.129 8661
 8663 3 20.19 109.04 39.19 0.105 8662
 8664 3 20.24 108.83 39.17 0.083 8663
 8665 3 20.29 108.74 39.06 0.088 8664
 8666 3 20.37 108.55 38.93 0.126 8665
 8667 3 20.27 108.43 38.86 0.105 8666
 8668 3 20.23 108.33 38.78 0.077 8667
 8669 3 18.66 109.49 39.13 0.235 8600
 8670 3 18.52 109.6 39.14 0.262 8669
 8671 3 18.42 109.69 39.21 0.271 8670
 8672 3 18.29 109.68 39.18 0.301 8671
 8673 3 18.18 109.78 39.19 0.33 8672
 8674 3 17.93 109.58 38.85 0.192 8673
 8675 3 17.81 109.58 38.69 0.189 8674
 8676 3 17.72 109.66 38.54 0.147 8675
 8677 3 17.61 109.77 38.35 0.105 8676
 8678 3 17.52 109.77 38.29 0.111 8677
 8679 3 17.38 109.86 38.18 0.073 8678
 8680 3 17.33 109.97 38.06 0.113 8679
 8681 3 17.29 109.97 37.96 0.156 8680
 8682 3 17.21 110.06 37.89 0.138 8681
 8683 3 17.1 110.06 37.93 0.118 8682
 8684 3 16.85 109.96 37.96 0.096 8683
 8685 3 16.7 109.84 37.92 0.087 8684
 8686 3 16.47 109.84 37.82 0.079 8685
 8687 3 16.35 109.84 37.78 0.123 8686
 8688 3 16.15 109.83 37.75 0.13 8687
 8689 3 15.92 109.83 37.71 0.137 8688
 8690 3 15.67 109.92 37.54 0.156 8689
 8691 3 15.51 109.9 37.46 0.156 8690
 8692 3 15.27 110.01 37.39 0.143 8691
 8693 3 15.15 110 37.43 0.177 8692
 8694 3 15.01 109.8 37.31 0.114 8693
 8695 3 14.88 109.8 37.26 0.000125 8694
 8696 3 15.09 110.3 37.46 0.115 8693
 8697 3 15.05 110.39 37.51 0.176 8696
 8698 3 14.85 110.39 37.85 0.153 8697
 8699 3 14.71 110.39 38.03 0.148 8698
 8700 3 14.57 110.47 38.15 0.103 8699
 8701 3 14.48 110.47 38.31 0.088 8700
 8702 3 14.36 110.57 38.43 0.117 8701
 8703 3 14.38 110.68 38.57 0.125 8702
 8704 3 14.43 110.88 38.79 0.126 8703
 8705 3 14.45 110.88 38.99 0.126 8704
 8706 3 14.4 110.97 39.22 0.111 8705
 8707 3 14.37 111.07 39.31 0.125 8706
 8708 3 14.42 111.18 39.39 0.065 8707
 8709 3 15.18 110.59 37.32 0.132 8697
 8710 3 15.34 110.81 37.22 0.131 8709
 8711 3 15.43 110.9 37.18 0.115 8710
 8712 3 15.42 111.1 37.14 0.106 8711
 8713 3 15.57 111.21 37.13 0.159 8712
 8714 3 15.69 111.42 37.11 0.111 8713
 8715 3 15.7 111.63 37.14 0.107 8714
 8716 3 15.77 111.83 37.22 0.084 8715
 8717 3 15.88 111.93 37.24 0.089 8716
 8718 3 15.97 112.02 37.31 0.073 8717
 8719 3 15.99 112.22 37.36 0.098 8718
 8720 3 16.08 112.33 37.39 0.044 8719
 8721 3 16.19 112.33 37.43 0.131 8720
 8722 3 16.19 112.43 37.51 0.212 8721
 8723 3 16.49 112.53 37.54 0.145 8722
 8724 3 16.5 112.64 37.61 0.138 8723
 8725 3 16.71 112.75 37.65 0.136 8724
 8726 3 15.85 112.52 37.43 0.173 8722
 8727 3 15.76 112.33 37.5 0.000125 8726
 8728 3 17.82 107.07 38.46 0.083 8585
 8729 3 17.77 107.16 38.41 0.000125 8728
 8730 3 17.13 104.85 38.28 0.128 8575
 8731 3 17.07 104.76 38.28 0.115 8730
 8732 3 17.03 104.46 38.38 0.109 8731
 8733 3 17.02 104.35 38.49 0.122 8732
 8734 3 17.06 104.04 38.64 0.119 8733
 8735 3 17.22 103.96 38.68 0.111 8734
 8736 3 18.7 105.1 38.39 0.289 8569
 8737 3 18.7 104.99 38.49 0.381 8736
 8738 3 18.6 104.9 38.6 0.247 8737
 8739 3 18.65 104.9 38.74 0.29 8738
 8740 3 19.35 105.22 38.53 0.119 8737
 8741 3 19.51 105.23 38.6 0.116 8740
 8742 3 19.69 105.32 38.66 0.103 8741
 8743 3 19.81 105.32 38.71 0.106 8742
 8744 3 19.95 105.33 38.77 0.128 8743
 8745 3 20.12 105.43 38.85 0.143 8744
 8746 3 20.23 105.43 38.91 0.166 8745
 8747 3 20.37 105.44 38.96 0.177 8746
 8748 3 20.48 105.45 38.96 0.205 8747
 8749 3 20.64 105.66 38.86 0.108 8748
 8750 3 17.58 104.97 37.67 0.18 8529
 8751 3 17.43 104.86 37.74 0.152 8750
 8752 3 17.37 104.66 37.77 0.063 8751
 8753 3 17.73 104.86 37.14 0.173 8528
 8754 3 17.62 104.86 37.13 0.061 8753
 8755 3 19.04 105.22 36.42 0.132 8521
 8756 3 19.13 105.31 36.28 0.114 8755
 8757 3 19.22 105.41 36.17 0.091 8756
 8758 3 18.27 98.98 36.84 0.118 8291
 8759 3 18.2 98.84 36.93 0.055 8758
 8760 3 19.07 97.36 38.23 0.191 6959
 8761 3 19 97.58 38.35 0.102 8760
 8762 3 19.1 97.64 38.34 0.032 8761
 8763 3 19.25 97.83 38.41 0.078 8762
 8764 3 19.41 97.92 38.42 0.103 8763
 8765 3 19.65 97.98 38.43 0.119 8764
 8766 3 19.81 98.06 38.49 0.11 8765
 8767 3 19.96 98.2 38.56 0.145 8766
 8768 3 20.07 98.37 38.63 0.157 8767
 8769 3 20.17 98.54 38.53 0.089 8768
 8770 3 20.1 98.65 38.45 0.074 8769
 8771 3 20.02 98.77 38.56 0.116 8770
 8772 3 20 98.91 38.57 0.138 8771
 8773 3 20.04 99.08 38.6 0.175 8772
 8774 3 20.31 99.1 38.35 0.14 8773
 8775 3 20.36 99.04 38.46 0.132 8774
 8776 3 20.45 98.91 38.45 0.098 8775
 8777 3 20.5 98.73 38.45 0.078 8776
 8778 3 19.17 97.16 38 0.126 8760
 8779 3 19.31 97.11 37.88 0.094 8778
 8780 3 19.45 97.08 37.82 0.1 8779
 8781 3 19.58 97.09 37.71 0.086 8780
 8782 3 19.7 97.09 37.71 0.124 8781
 8783 3 19.77 97.01 37.7 0.169 8782
 8784 3 19.88 96.87 37.66 0.06 8783
 8785 3 20.04 95.79 40.68 0.167 6937
 8786 3 20.08 95.9 40.63 0.161 8785
 8787 3 21.62 94.87 41.63 0.219 6925
 8788 3 21.9 94.8 41.75 0.131 8787
 8789 3 22.03 94.86 41.78 0.116 8788
 8790 3 22.12 94.99 41.67 0.155 8789
 8791 3 22.21 95.22 41.63 0.14 8790
 8792 3 22.32 95.37 41.59 0.14 8791
 8793 3 22.45 95.56 41.59 0.134 8792
 8794 3 22.6 95.7 41.53 0.12 8793
 8795 3 22.69 95.85 41.48 0.143 8794
 8796 3 22.79 96.01 41.52 0.131 8795
 8797 3 22.88 96.07 41.56 0.159 8796
 8798 3 22.95 96.04 41.34 0.133 8797
 8799 3 23.12 96.29 41.35 0.24 8798
 8800 3 23.3 96.21 41.48 0.119 8799
 8801 3 23.46 96.38 41.59 0.101 8800
 8802 3 23.64 96.43 41.63 0.114 8801
 8803 3 23.75 96.48 41.66 0.128 8802
 8804 3 23.89 96.5 41.56 0.09 8803
 8805 3 24.05 96.59 41.55 0.139 8804
 8806 3 24.15 96.62 41.6 0.03 8805
 8807 3 22.92 96.02 41.95 0.121 8797
 8808 3 22.9 95.98 42.09 0.096 8807
 8809 3 22.94 95.9 42.23 0.13 8808
 8810 3 23.04 95.79 42.27 0.142 8809
 8811 3 23.19 95.69 42.12 0.14 8810
 8812 3 23.33 95.6 42.03 0.115 8811
 8813 3 23.52 95.55 42.02 0.1 8812
 8814 3 23.7 95.56 41.96 0.112 8813
 8815 3 23.9 95.59 41.88 0.07 8814
 8816 3 24.01 95.64 41.81 0.105 8815
 8817 3 24.22 95.7 41.74 0.088 8816
 8818 3 24.35 95.82 41.71 0.091 8817
 8819 3 24.54 95.85 41.73 0.145 8818
 8820 3 24.72 95.91 41.7 0.109 8819
 8821 3 24.9 95.89 41.77 0.104 8820
 8822 3 25.03 95.89 41.91 0.114 8821
 8823 3 25.24 95.99 41.96 0.086 8822
 8824 3 25.33 96.06 41.99 0.15 8823
 8825 3 25.44 96.06 41.95 0.108 8824
 8826 3 21.43 95.06 41.49 0.159 8787
 8827 3 21.34 95.09 41.41 0.164 8826
 8828 3 21.36 95.18 41.21 0.129 8827
 8829 3 21.27 95.26 41.28 0.138 8828
 8830 3 21.14 95.32 41.34 0.000125 8829
 8831 3 25.4 88.5 42.7 0.113 6840
 8832 3 25.27 88.47 42.84 0.096 8831
 8833 3 25.13 88.42 42.88 0.069 8832
 8834 3 24.99 88.39 42.89 0.102 8833
 8835 3 24.89 88.33 42.98 0.137 8834
 8836 3 24.7 88.37 43.1 0.151 8835
 8837 3 24.62 88.29 43.16 0.192 8836
 8838 3 24.51 88.43 43.52 0.086 8837
 8839 3 24.43 88.46 43.59 0.1 8838
 8840 3 24.29 88.47 43.67 0.115 8839
 8841 3 24.2 88.5 43.77 0.103 8840
 8842 3 24.08 88.56 43.85 0.102 8841
 8843 3 23.93 88.59 43.95 0.12 8842
 8844 3 23.81 88.59 44.07 0.127 8843
 8845 3 23.54 88.63 44.2 0.17 8844
 8846 3 23.36 88.64 44.3 0.179 8845
 8847 3 23.22 88.65 44.42 0.139 8846
 8848 3 23.11 88.65 44.56 0.111 8847
 8849 3 22.97 88.67 44.68 0.134 8848
 8850 3 22.81 88.73 44.81 0.131 8849
 8851 3 22.72 88.72 44.98 0.158 8850
 8852 3 22.55 88.81 45.1 0.152 8851
 8853 3 22.35 88.84 45.14 0.11 8852
 8854 3 22.16 88.82 45.07 0.072 8853
 8855 3 22.1 88.82 44.95 0.065 8854
 8856 3 22.04 88.69 44.88 0.096 8855
 8857 3 21.95 88.69 44.75 0.109 8856
 8858 3 21.86 88.71 44.67 0.119 8857
 8859 3 21.72 88.65 44.57 0.069 8858
 8860 3 21.7 88.7 44.42 0.067 8859
 8861 3 22.32 88.81 45.3 0.088 8853
 8862 3 22.22 88.74 45.35 0.135 8861
 8863 3 21.84 88.54 45.27 0.105 8862
 8864 3 21.68 88.46 45.24 0.056 8863
 8865 3 21.58 88.34 45.24 0.073 8864
 8866 3 21.45 88.34 45.28 0.11 8865
 8867 3 21.54 88.43 45.45 0.073 8866
 8868 3 21.56 88.51 45.52 0.07 8867
 8869 3 21.56 88.56 45.68 0.117 8868
 8870 3 21.45 88.57 45.88 0.067 8869
 8871 3 21.31 88.46 45.99 0.103 8870
 8872 3 21.24 88.38 46.1 0.12 8871
 8873 3 21.26 88.33 46.21 0.126 8872
 8874 3 21.29 88.32 46.38 0.106 8873
 8875 3 21.22 88.33 46.53 0.124 8874
 8876 3 21.21 88.17 46.67 0.11 8875
 8877 3 21.27 88.08 46.77 0.099 8876
 8878 3 21.25 88 46.91 0.097 8877
 8879 3 21.25 87.98 47.09 0.095 8878
 8880 3 21.28 88.09 47.24 0.067 8879
 8881 3 21.32 88.18 47.37 0.086 8880
 8882 3 21.41 88.15 47.43 0.095 8881
 8883 3 21.52 88.09 47.53 0.086 8882
 8884 3 21.59 88.12 47.63 0.113 8883
 8885 3 21.62 88.18 47.75 0.152 8884
 8886 3 21.52 88.31 47.88 0.159 8885
 8887 3 21.51 88.43 48.02 0.16 8886
 8888 3 21.45 88.49 48.16 0.187 8887
 8889 3 21.38 88.45 48.3 0.159 8888
 8890 3 21.22 88.34 48.45 0.101 8889
 8891 3 21.78 88.01 47.78 0.101 8885
 8892 3 21.87 88.04 47.87 0.102 8891
 8893 3 21.84 87.99 48.02 0.05 8892
 8894 3 21.82 87.9 48.1 0.112 8893
 8895 3 21.94 87.99 48.31 0.096 8894
 8896 3 22.05 87.99 48.39 0.102 8895
 8897 3 22.18 87.94 48.45 0.128 8896
 8898 3 22.27 87.77 48.38 0.177 8897
 8899 3 22.38 87.66 48.31 0.197 8898
 8900 3 22.47 87.47 47.99 0.095 8899
 8901 3 22.56 87.39 47.85 0.105 8900
 8902 3 22.61 87.3 47.73 0.097 8901
 8903 3 22.61 87.16 47.7 0.09 8902
 8904 3 22.57 87.01 47.66 0.139 8903
 8905 3 22.52 86.89 47.6 0.079 8904
 8906 3 22.48 86.72 47.59 0.077 8905
 8907 3 22.55 86.61 47.52 0.151 8906
 8908 3 22.58 86.51 47.46 0.186 8907
 8909 3 22.38 86.36 47.5 0.066 8908
 8910 3 22.38 86.16 47.53 0.074 8909
 8911 3 22.38 85.98 47.55 0.07 8910
 8912 3 22.32 85.8 47.42 0.09 8911
 8913 3 22.23 85.71 47.31 0.102 8912
 8914 3 22.14 85.6 47.28 0.153 8913
 8915 3 22.08 85.46 47.21 0.173 8914
 8916 3 22.21 85.24 47.06 0.09 8915
 8917 3 22.27 85.08 47.07 0.062 8916
 8918 3 22.2 84.93 47.1 0.052 8917
 8919 3 22.22 84.79 47.12 0.079 8918
 8920 3 22.18 84.63 47.17 0.046 8919
 8921 3 21.85 85.4 47.37 0.082 8915
 8922 3 21.78 85.24 47.42 0.108 8921
 8923 3 21.74 85.06 47.48 0.092 8922
 8924 3 21.72 84.85 47.49 0.06 8923
 8925 3 21.74 84.73 47.52 0.091 8924
 8926 3 21.71 84.57 47.56 0.088 8925
 8927 3 21.62 84.4 47.53 0.088 8926
 8928 3 21.48 84.34 47.48 0.081 8927
 8929 3 21.37 84.28 47.49 0.061 8928
 8930 3 21.28 84.22 47.53 0.059 8929
 8931 3 21.19 84.28 47.63 0.072 8930
 8932 3 21.7 87.7 48.07 0.081 8894
 8933 3 21.56 87.64 48.1 0.083 8932
 8934 3 22.16 89.04 45.56 0.113 8862
 8935 3 22.12 89.1 45.74 0.122 8934
 8936 3 22.07 89.16 45.85 0.173 8935
 8937 3 22 89.3 45.93 0.22 8936
 8938 3 21.82 89.04 45.99 0.092 8937
 8939 3 21.67 88.99 46.1 0.106 8938
 8940 3 22.06 89.69 45.89 0.157 8937
 8941 3 22.19 89.83 45.87 0.146 8940
 8942 3 22.26 89.91 45.95 0.098 8941
 8943 3 22.21 90.07 46.07 0.071 8942
 8944 3 24.5 87.93 43.02 0.122 8837
 8945 3 24.45 87.76 43 0.144 8944
 8946 3 24.33 87.66 43.09 0.154 8945
 8947 3 24.29 87.51 43.16 0.16 8946
 8948 3 24.42 87.34 43.05 0.117 8947
 8949 3 24.41 87.15 42.92 0.129 8948
 8950 3 24.45 87.07 42.99 0.188 8949
 8951 3 24.55 86.99 43.05 0.149 8950
 8952 3 24.15 87.39 43.35 0.133 8947
 8953 3 24.09 87.25 43.45 0.118 8952
 8954 3 23.96 87.15 43.5 0.098 8953
 8955 3 23.87 87.01 43.55 0.077 8954
 8956 3 23.8 86.88 43.53 0.073 8955
 8957 3 23.7 86.77 43.56 0.143 8956
 8958 3 23.99 86.67 43.32 0.11 8957
 8959 3 24.06 86.61 43.27 0.098 8958
 8960 3 24.12 86.5 43.14 0.058 8959
 8961 3 24.1 86.48 43.03 0.081 8960
 8962 3 24.01 86.45 42.88 0.069 8961
 8963 3 23.98 86.26 42.74 0.09 8962
 8964 3 23.44 86.55 43.68 0.101 8957
 8965 3 23.4 86.44 43.78 0.09 8964
 8966 3 23.24 86.26 43.82 0.115 8965
 8967 3 23.2 86.12 43.88 0.105 8966
 8968 3 23.16 85.98 43.88 0.154 8967
 8969 3 23.03 85.62 43.85 0.132 8968
 8970 3 22.99 85.46 43.8 0.092 8969
 8971 3 23.01 85.27 43.68 0.119 8970
 8972 3 23 85.12 43.67 0.138 8971
 8973 3 22.81 85.07 43.78 0.079 8972
 8974 3 22.74 85 43.85 0.074 8973
 8975 3 22.68 84.95 43.95 0.082 8974
 8976 3 22.68 84.89 44.06 0.117 8975
 8977 3 22.5 84.75 44.12 0.092 8976
 8978 3 22.39 84.61 44.07 0.158 8977
 8979 3 22.37 84.17 44.16 0.11 8978
 8980 3 22.33 84.06 44.16 0.093 8979
 8981 3 22.2 83.85 44.24 0.085 8980
 8982 3 22.04 83.71 44.23 0.101 8981
 8983 3 21.94 83.57 44.24 0.098 8982
 8984 3 21.84 83.5 44.28 0.064 8983
 8985 3 21.71 83.45 44.35 0.105 8984
 8986 3 21.55 83.6 44.46 0.11 8985
 8987 3 21.37 83.54 44.49 0.126 8986
 8988 3 21.18 83.53 44.45 0.116 8987
 8989 3 21.03 83.52 44.3 0.086 8988
 8990 3 21.03 83.61 44.24 0.093 8989
 8991 3 20.99 83.72 44.16 0.109 8990
 8992 3 21.04 83.91 44.09 0.147 8991
 8993 3 21.1 84.14 44.17 0.102 8992
 8994 3 21.09 84.23 44.3 0.055 8993
 8995 3 21.19 84.41 44.28 0.064 8994
 8996 3 21.21 84.52 44.25 0.088 8995
 8997 3 21.16 84.69 44.2 0.094 8996
 8998 3 21.2 84.83 44.13 0.104 8997
 8999 3 20.97 85.03 44.09 0.135 8998
 9000 3 20.81 84.88 43.95 0.093 8999
 9001 3 20.79 84.75 43.91 0.05 9000
 9002 3 20.76 84.63 43.85 0.000125 9001
 9003 3 21.09 85.14 44.23 0.066 8999
 9004 3 21.01 85.2 44.17 0.067 9003
 9005 3 20.92 85.31 44.24 0.1 9004
 9006 3 21.6 83.06 44.57 0.105 8985
 9007 3 21.58 82.9 44.67 0.126 9006
 9008 3 21.53 82.81 44.77 0.128 9007
 9009 3 21.38 82.74 44.92 0.11 9008
 9010 3 21.26 82.59 44.96 0.142 9009
 9011 3 21.3 82.36 44.98 0.109 9010
 9012 3 21.29 82.22 44.99 0.000125 9011
 9013 3 21.11 82.58 45.09 0.141 9010
 9014 3 20.93 82.55 45.18 0.072 9013
 9015 3 20.82 82.38 45.25 0.084 9014
 9016 3 20.7 82.32 45.38 0.088 9015
 9017 3 22.27 84.85 43.82 0.042 8978
 9018 3 22.16 84.8 43.78 0.06 9017
 9019 3 22.13 84.77 43.67 0.096 9018
 9020 3 22.15 84.72 43.53 0.086 9019
 9021 3 22.2 84.69 43.38 0.087 9020
 9022 3 27.41 89.21 42.2 0.113 6832
 9023 3 27.5 89.26 42.2 0.000125 9022
 9024 3 29.26 85.7 42.73 0.164 6400
 9025 3 29.17 85.62 42.64 0.191 9024
 9026 3 29.03 85.5 42.67 0.195 9025
 9027 3 28.89 85.41 42.75 0.208 9026
 9028 3 28.7 85.27 42.88 0.148 9027
 9029 3 28.63 85.13 42.98 0.147 9028
 9030 3 28.84 85.07 43.06 0.086 9029
 9031 3 31.61 85.3 42.6 0.141 6384
 9032 3 31.65 85.1 42.74 0.111 9031
 9033 3 31.65 85.06 42.87 0.061 9032
 9034 3 31.57 84.88 43.02 0.073 9033
 9035 3 31.52 84.74 43.05 0.123 9034
 9036 3 31.51 84.54 43.1 0.132 9035
 9037 3 31.31 84.43 43.16 0.114 9036
 9038 3 31.11 84.4 43.12 0.14 9037
 9039 3 30.94 84.42 43.03 0.054 9038
 9040 3 34.07 81.43 42.2 0.364 6268
 9041 3 35.05 81.36 42.54 0.132 9040
 9042 3 35.26 81.38 42.57 0.111 9041
 9043 3 35.36 81.34 42.65 0.103 9042
 9044 3 35.42 79.87 42.64 0.153 6254
 9045 3 35.61 79.95 42.75 0.07 9044
 9046 3 35.79 80.02 42.78 0.117 9045
 9047 3 36.1 80.16 42.75 0.122 9046
 9048 3 36.26 80.23 42.78 0.143 9047
 9049 3 36.38 80.29 42.82 0.159 9048
 9050 3 36.49 80.34 42.88 0.204 9049
 9051 3 36.71 80.34 42.82 0.14 9050
 9052 3 36.88 80.4 42.82 0.135 9051
 9053 3 37.16 80.62 42.79 0.177 9052
 9054 3 37.3 80.69 42.78 0.157 9053
 9055 3 37.52 80.75 42.71 0.132 9054
 9056 3 37.66 80.92 42.65 0.107 9055
 9057 3 35.28 74.33 43.97 0.388 6220
 9058 3 35.88 73.11 43.75 0.157 9057
 9059 3 35.99 72.97 43.64 0.159 9058
 9060 3 36.02 72.83 43.54 0.174 9059
 9061 3 36.13 72.69 43.43 0.191 9060
 9062 3 36.17 72.53 43.33 0.153 9061
 9063 3 36.32 72.46 43.26 0.218 9062
 9064 3 36.67 72.48 43.26 0.125 9063
 9065 3 36.8 72.4 43.33 0.147 9064
 9066 3 37.09 72.65 43.38 0.141 9065
 9067 3 37.29 72.68 43.39 0.13 9066
 9068 3 37.43 72.77 43.36 0.151 9067
 9069 3 37.64 72.61 43.43 0.122 9068
 9070 3 37.78 72.58 43.42 0.134 9069
 9071 3 37.92 72.59 43.38 0.1 9070
 9072 3 38.09 72.53 43.36 0.085 9071
 9073 3 38.24 72.53 43.38 0.105 9072
 9074 3 38.35 72.59 43.39 0.073 9073
 9075 3 38.43 72.63 43.57 0.095 9074
 9076 3 38.59 72.71 43.68 0.14 9075
 9077 3 38.82 72.82 43.79 0.119 9076
 9078 3 38.97 72.84 43.82 0.088 9077
 9079 3 39.14 72.88 43.92 0.105 9078
 9080 3 39.21 72.86 44.07 0.093 9079
 9081 3 39.29 72.91 44.18 0.11 9080
 9082 3 39.41 72.99 44.21 0.124 9081
 9083 3 39.6 72.96 44.21 0.116 9082
 9084 3 39.73 73.01 44.29 0.11 9083
 9085 3 39.88 73.09 44.43 0.095 9084
 9086 3 40.06 73.1 44.5 0.089 9085
 9087 3 40.23 73.19 44.54 0.138 9086
 9088 3 40.45 73.27 44.61 0.159 9087
 9089 3 40.66 73.33 44.68 0.14 9088
 9090 3 40.78 73.33 44.76 0.118 9089
 9091 3 40.95 73.27 44.83 0.125 9090
 9092 3 41.12 73.18 44.89 0.136 9091
 9093 3 37.51 73.02 43.31 0.121 9068
 9094 3 37.52 73.16 43.32 0.158 9093
 9095 3 37.59 73.33 43.21 0.116 9094
 9096 3 37.52 73.36 43.07 0.165 9095
 9097 3 37.52 73.58 43.06 0.15 9096
 9098 3 37.57 73.77 43.07 0.161 9097
 9099 3 37.5 73.85 42.99 0.137 9098
 9100 3 37.4 73.8 42.97 0.000125 9099
 9101 3 36.68 72.23 43.32 0.165 9065
 9102 3 36.51 72.14 43.24 0.000125 9101
 9103 3 36.11 72.33 43.17 0.099 9063
 9104 3 36.08 72.27 43.01 0.101 9103
 9105 3 35.97 72.13 42.94 0.089 9104
 9106 3 35.97 71.99 42.92 0.046 9105
 9107 3 35.25 72.42 43.99 0.106 6197
 9108 3 35.36 72.38 44 0.000125 9107
 9109 3 34.87 73.66 44.64 0.087 6195
 9110 3 34.91 73.64 44.74 0.145 9109
 9111 3 34.94 73.61 44.88 0.155 9110
 9112 3 35 73.62 44.96 0.15 9111
 9113 3 35.07 73.66 45.04 0.174 9112
 9114 3 35.33 73.36 45.08 0.132 9113
 9115 3 35.48 73.26 45.13 0.143 9114
 9116 3 35.59 73.13 45.1 0.114 9115
 9117 3 35.77 73.07 45.13 0.142 9116
 9118 3 35.87 72.97 45.18 0.164 9117
 9119 3 36 72.91 45.26 0.173 9118
 9120 3 36.17 72.74 45.32 0.189 9119
 9121 3 36.22 72.57 45.42 0.241 9120
 9122 3 36.32 72.36 45.49 0.216 9121
 9123 3 36.36 72.11 45.54 0.231 9122
 9124 3 36.44 71.84 45.58 0.156 9123
 9125 3 36.52 71.76 45.64 0.173 9124
 9126 3 36.66 71.7 45.72 0.182 9125
 9127 3 36.9 71.73 45.9 0.15 9126
 9128 3 37.04 71.66 45.96 0.144 9127
 9129 3 37.26 71.65 46.06 0.141 9128
 9130 3 37.44 71.66 46.13 0.144 9129
 9131 3 37.62 71.67 46.24 0.121 9130
 9132 3 37.84 71.75 46.22 0.141 9131
 9133 3 37.93 71.85 46.29 0.204 9132
 9134 3 38.09 71.87 46.36 0.204 9133
 9135 3 38.26 71.89 46.5 0.185 9134
 9136 3 38.37 71.89 46.64 0.14 9135
 9137 3 38.54 71.91 46.75 0.194 9136
 9138 3 38.67 71.9 46.89 0.199 9137
 9139 3 38.75 71.96 46.96 0.298 9138
 9140 3 39.08 71.69 47.14 0.126 9139
 9141 3 39.22 71.69 47.25 0.145 9140
 9142 3 39.37 71.66 47.32 0.13 9141
 9143 3 39.66 71.7 47.47 0.121 9142
 9144 3 39.8 71.64 47.53 0.136 9143
 9145 3 39.98 71.65 47.67 0.169 9144
 9146 3 40.12 71.55 47.74 0.166 9145
 9147 3 40.19 71.41 47.83 0.181 9146
 9148 3 40.44 71.3 47.88 0.118 9147
 9149 3 40.53 71.27 47.92 0.158 9148
 9150 3 40.64 71.33 47.99 0.23 9149
 9151 3 40.75 71.36 48.1 0.305 9150
 9152 3 40.82 71.34 48.26 0.324 9151
 9153 3 41.05 71.3 48.25 0.27 9152
 9154 3 41.3 70.96 48.4 0.14 9153
 9155 3 41.44 70.88 48.46 0.143 9154
 9156 3 41.49 70.79 48.53 0.093 9155
 9157 3 41.61 70.73 48.51 0.094 9156
 9158 3 41.78 70.58 48.61 0.123 9157
 9159 3 41.9 70.5 48.71 0.126 9158
 9160 3 42.11 70.5 48.78 0.122 9159
 9161 3 42.31 70.45 48.9 0.121 9160
 9162 3 42.45 70.42 48.96 0.116 9161
 9163 3 42.58 70.37 49.07 0.117 9162
 9164 3 42.69 70.26 49.22 0.11 9163
 9165 3 42.82 70.29 49.25 0.134 9164
 9166 3 42.91 70.35 49.22 0.236 9165
 9167 3 42.98 70.06 49.44 0.07 9166
 9168 3 43.12 70.01 49.53 0.072 9167
 9169 3 43.15 69.87 49.61 0.127 9168
 9170 3 43.16 69.71 49.65 0.09 9169
 9171 3 43.16 69.56 49.74 0.116 9170
 9172 3 43.2 69.4 49.78 0.149 9171
 9173 3 43.32 69.3 49.86 0.187 9172
 9174 3 43.67 69.33 49.86 0.106 9173
 9175 3 43.77 69.33 49.89 0.074 9174
 9176 3 43.18 69.16 49.94 0.084 9173
 9177 3 43.23 69.07 49.97 0.101 9176
 9178 3 43.34 68.97 50.08 0.085 9177
 9179 3 40.6 71.36 48.56 0.128 9152
 9180 3 40.68 71.48 48.61 0.119 9179
 9181 3 38.57 72.3 46.85 0.182 9139
 9182 3 38.89 72.41 46.85 0.121 9181
 9183 3 39.06 72.47 46.78 0.05 9182
 9184 3 39.1 72.56 46.72 0.042 9183
 9185 3 39.22 72.59 46.68 0.088 9184
 9186 3 39.32 72.69 46.64 0.127 9185
 9187 3 39.43 72.86 46.71 0.116 9186
 9188 3 39.46 73 46.68 0.133 9187
 9189 3 39.46 73.17 46.64 0.14 9188
 9190 3 39.53 73.35 46.61 0.088 9189
 9191 3 39.62 73.51 46.63 0.087 9190
 9192 3 39.72 73.65 46.67 0.13 9191
 9193 3 39.72 73.75 46.61 0.000125 9192
 9194 3 38.26 72.34 46.83 0.102 9181
 9195 3 38.11 72.34 46.86 0.128 9194
 9196 3 37.92 72.36 46.99 0.115 9195
 9197 3 37.79 72.52 46.89 0.141 9196
 9198 3 37.88 72.61 46.86 0.063 9197
 9199 3 36.69 71.51 45.54 0.086 9126
 9200 3 36.69 71.37 45.54 0.106 9199
 9201 3 35.15 73.72 45.18 0.161 9113
 9202 3 35.2 73.89 45.4 0.148 9201
 9203 3 35.28 74.01 45.49 0.106 9202
 9204 3 35.5 73.99 45.61 0.112 9203
 9205 3 35.57 73.98 45.71 0.075 9204
 9206 3 35.69 73.92 45.86 0.11 9205
 9207 3 35.79 73.87 45.93 0.109 9206
 9208 3 34.89 74.06 45.11 0.111 9201
 9209 3 34.81 74.25 45.14 0.125 9208
 9210 3 34.57 74.41 45.17 0.145 9209
 9211 3 34.46 74.52 45.24 0.111 9210
 9212 3 34.35 74.6 45.29 0.137 9211
 9213 3 34.31 74.72 45.38 0.124 9212
 9214 3 34.18 74.85 45.43 0.152 9213
 9215 3 34.09 74.93 45.51 0.178 9214
 9216 3 33.99 74.92 45.57 0.226 9215
 9217 3 33.92 74.68 45.71 0.12 9216
 9218 3 33.89 74.56 45.68 0.098 9217
 9219 3 34 74.42 45.71 0.125 9218
 9220 3 34.04 74.26 45.72 0.075 9219
 9221 3 34.08 74.21 45.86 0.066 9220
 9222 3 33.9 74.15 45.97 0.039 9221
 9223 3 33.79 75.15 45.43 0.095 9216
 9224 3 33.69 75.19 45.39 0.138 9223
 9225 3 33.55 75.14 45.39 0.166 9224
 9226 3 33.38 75.31 45.36 0.081 9225
 9227 3 33.27 75.36 45.25 0.131 9226
 9228 3 33.19 75.43 45.18 0.122 9227
 9229 3 33.52 75.03 45.43 0.188 9225
 9230 3 33.24 74.94 45.47 0.147 9229
 9231 3 33.02 75.05 45.5 0.08 9230
 9232 3 32.91 75.13 45.47 0.101 9231
 9233 3 32.79 75.15 45.42 0.107 9232
 9234 3 32.73 75.26 45.39 0.131 9233
 9235 3 32.65 75.28 45.28 0.082 9234
 9236 3 33.48 75.28 45.17 0.069 9229
 9237 3 33.55 75.5 45.07 0.073 9236
 9238 3 33.48 75.5 44.97 0.000125 9237
 9239 3 29.27 65.06 43.95 0.164 5976
 9240 3 29.18 65.05 43.8 0.203 9239
 9241 3 29.11 65.02 43.67 0.19 9240
 9242 3 29.05 65.08 43.5 0.208 9241
 9243 3 28.97 65.07 43.37 0.236 9242
 9244 3 28.86 65.04 43.18 0.201 9243
 9245 3 28.75 65.05 43.03 0.228 9244
 9246 3 28.7 65.07 42.88 0.226 9245
 9247 3 28.61 65.01 42.78 0.222 9246
 9248 3 28.59 65.07 42.64 0.21 9247
 9249 3 28.5 65.04 42.5 0.248 9248
 9250 3 28.38 65.01 42.42 0.243 9249
 9251 3 28.29 64.98 42.32 0.246 9250
 9252 3 28.16 64.71 42.34 0.093 9251
 9253 3 28.14 64.71 42.2 0.000125 9252
 9254 3 28.27 65.1 42.13 0.208 9251
 9255 3 28.2 65.12 41.95 0.222 9254
 9256 3 28.11 65.03 41.87 0.224 9255
 9257 3 27.91 64.95 41.7 0.269 9256
 9258 3 27.75 64.89 41.56 0.257 9257
 9259 3 27.68 64.86 41.42 0.264 9258
 9260 3 27.45 64.77 41.27 0.268 9259
 9261 3 27.39 64.8 41.1 0.246 9260
 9262 3 27.39 64.82 40.95 0.235 9261
 9263 3 27.27 64.82 40.78 0.229 9262
 9264 3 27.2 64.94 40.62 0.223 9263
 9265 3 27.18 65.1 40.48 0.224 9264
 9266 3 27.1 65.21 40.36 0.239 9265
 9267 3 27.01 65.26 40.2 0.352 9266
 9268 3 26.94 65.26 40.09 0.385 9267
 9269 3 26.99 65.37 39.99 0.421 9268
 9270 3 27.06 65.54 39.84 0.351 9269
 9271 3 27.15 65.63 39.67 0.272 9270
 9272 3 27.22 65.66 39.55 0.227 9271
 9273 3 27.25 65.8 39.41 0.212 9272
 9274 3 27.23 65.83 39.26 0.23 9273
 9275 3 27.28 65.91 39.09 0.287 9274
 9276 3 27.21 65.93 38.94 0.315 9275
 9277 3 27.2 65.94 38.76 0.31 9276
 9278 3 26.98 65.98 38.56 0.261 9277
 9279 3 26.86 66.04 38.42 0.261 9278
 9280 3 26.64 66.09 38.2 0.245 9279
 9281 3 26.53 66.2 38.02 0.221 9280
 9282 3 26.43 66.22 37.91 0.232 9281
 9283 3 26.4 66.31 37.73 0.258 9282
 9284 3 26.36 66.33 37.61 0.262 9283
 9285 3 26.24 66.39 37.48 0.281 9284
 9286 3 26.17 66.44 37.37 0.311 9285
 9287 3 26.22 66.59 37.26 0.294 9286
 9288 3 26.26 66.69 37.12 0.329 9287
 9289 3 26.23 67.24 37.12 0.309 9288
 9290 3 26.22 67.44 37.11 0.3 9289
 9291 3 26.33 67.63 37.06 0.286 9290
 9292 3 26.37 67.8 37.01 0.299 9291
 9293 3 26.37 67.88 36.92 0.413 9292
 9294 3 25.88 67.41 36.51 0.195 9293
 9295 3 25.79 67.35 36.48 0.139 9294
 9296 3 25.63 67.41 36.42 0.073 9295
 9297 3 26.53 68.17 36.83 0.454 9293
 9298 3 26.58 68.31 36.79 0.501 9297
 9299 3 26.65 68.43 36.79 0.549 9298
 9300 3 26.66 68.56 36.65 0.589 9299
 9301 3 27.18 68.57 37.44 0.107 9300
 9302 3 27.31 68.65 37.45 0.097 9301
 9303 3 27.47 68.71 37.48 0.103 9302
 9304 3 27.66 68.77 37.49 0.111 9303
 9305 3 27.82 68.75 37.55 0.09 9304
 9306 3 27.98 68.72 37.56 0.102 9305
 9307 3 28.18 68.68 37.63 0.103 9306
 9308 3 28.34 68.68 37.66 0.115 9307
 9309 3 28.47 68.62 37.69 0.149 9308
 9310 3 28.63 68.66 37.67 0.096 9309
 9311 3 28.73 68.66 37.8 0.088 9310
 9312 3 28.86 68.69 37.8 0.121 9311
 9313 3 29.11 68.81 37.95 0.116 9312
 9314 3 29.26 68.87 37.92 0.128 9313
 9315 3 29.53 68.95 37.92 0.093 9314
 9316 3 29.65 69.01 37.96 0.136 9315
 9317 3 29.74 69.02 38.06 0.207 9316
 9318 3 29.87 69.07 38.06 0.214 9317
 9319 3 30.08 69.11 37.88 0.107 9318
 9320 3 30.24 69.13 37.81 0.082 9319
 9321 3 26.68 68.76 36.67 0.356 9300
 9322 3 26.74 69.15 36.74 0.324 9321
 9323 3 26.85 69.31 36.83 0.231 9322
 9324 3 26.98 69.47 36.84 0.217 9323
 9325 3 27.14 69.66 36.84 0.261 9324
 9326 3 27.27 69.83 36.8 0.267 9325
 9327 3 27.38 70.1 36.88 0.237 9326
 9328 3 27.47 70.28 36.84 0.264 9327
 9329 3 27.61 70.42 36.86 0.228 9328
 9330 3 27.71 70.61 36.84 0.246 9329
 9331 3 27.77 70.77 36.92 0.258 9330
 9332 3 27.97 70.96 37.02 0.213 9331
 9333 3 27.99 71.15 37.02 0.216 9332
 9334 3 28.17 71.34 37.05 0.224 9333
 9335 3 28.37 71.54 36.99 0.236 9334
 9336 3 28.48 71.71 36.99 0.243 9335
 9337 3 28.62 71.91 36.91 0.228 9336
 9338 3 28.72 72.13 36.84 0.224 9337
 9339 3 28.81 72.27 36.8 0.26 9338
 9340 3 29 72.42 36.74 0.297 9339
 9341 3 29.14 72.53 36.72 0.315 9340
 9342 3 29.26 72.67 36.67 0.333 9341
 9343 3 29.4 72.83 36.62 0.37 9342
 9344 3 29.54 73.02 36.69 0.359 9343
 9345 3 29.64 73.15 36.62 0.351 9344
 9346 3 29.7 73.4 36.66 0.317 9345
 9347 3 29.78 73.71 36.66 0.232 9346
 9348 3 29.8 73.91 36.7 0.24 9347
 9349 3 29.82 74.15 36.72 0.202 9348
 9350 3 29.68 74.37 36.83 0.26 9349
 9351 3 29.78 74.57 36.79 0.286 9350
 9352 3 30.06 74.61 36.51 0.138 9351
 9353 3 30.24 74.72 36.35 0.104 9352
 9354 3 30.36 74.78 36.35 0.133 9353
 9355 3 30.47 74.89 36.28 0.067 9354
 9356 3 30.55 75.03 36.28 0.081 9355
 9357 3 30.67 75.14 36.25 0.083 9356
 9358 3 30.73 75.25 36.28 0.07 9357
 9359 3 30.77 75.37 36.39 0.127 9358
 9360 3 30.96 75.67 36.24 0.063 9359
 9361 3 31 75.68 36.1 0.08 9360
 9362 3 31.08 75.66 35.99 0.056 9361
 9363 3 31.08 75.74 35.92 0.085 9362
 9364 3 31.3 75.8 35.81 0.061 9363
 9365 3 31.4 75.74 35.74 0.075 9364
 9366 3 31.51 75.8 35.67 0.072 9365
 9367 3 31.68 75.86 35.6 0.08 9366
 9368 3 31.79 75.86 35.5 0.08 9367
 9369 3 31.82 75.8 35.42 0.069 9368
 9370 3 31.86 75.72 35.36 0.071 9369
 9371 3 31.94 75.58 35.36 0.175 9370
 9372 3 32.04 75.39 35.5 0.164 9371
 9373 3 32.23 75.18 35.36 0.084 9372
 9374 3 32.35 75.09 35.32 0.085 9373
 9375 3 32.43 75.06 35.43 0.121 9374
 9376 3 32.56 74.93 35.36 0.113 9375
 9377 3 32.64 74.83 35.36 0.078 9376
 9378 3 29.6 74.76 36.98 0.2 9351
 9379 3 29.53 74.93 37.02 0.187 9378
 9380 3 29.44 75.14 37.05 0.184 9379
 9381 3 29.48 75.26 37.17 0.198 9380
 9382 3 29.53 75.41 37.24 0.205 9381
 9383 3 29.55 75.57 37.27 0.215 9382
 9384 3 29.52 75.76 37.25 0.223 9383
 9385 3 29.54 75.91 37.27 0.242 9384
 9386 3 29.51 76.13 37.17 0.183 9385
 9387 3 29.51 76.23 37.21 0.183 9386
 9388 3 29.6 76.37 37.21 0.197 9387
 9389 3 29.64 76.49 37.28 0.181 9388
 9390 3 29.75 76.57 37.25 0.187 9389
 9391 3 29.74 76.73 37.2 0.238 9390
 9392 3 29.63 76.96 37.06 0.176 9391
 9393 3 29.59 77.07 37.12 0.2 9392
 9394 3 29.53 77.26 37.05 0.204 9393
 9395 3 29.46 77.43 37 0.212 9394
 9396 3 29.42 77.51 37.1 0.216 9395
 9397 3 29.36 77.69 36.96 0.186 9396
 9398 3 29.27 77.81 36.96 0.16 9397
 9399 3 29.34 78 36.98 0.221 9398
 9400 3 29.31 78.23 37.03 0.217 9399
 9401 3 29.12 78.26 36.99 0.224 9400
 9402 3 29.01 78.31 36.96 0.219 9401
 9403 3 28.92 78.47 37.02 0.241 9402
 9404 3 28.85 78.6 37.09 0.222 9403
 9405 3 28.77 78.85 37.09 0.218 9404
 9406 3 28.57 79.05 37.06 0.222 9405
 9407 3 28.52 79.16 36.99 0.23 9406
 9408 3 28.4 79.22 36.96 0.229 9407
 9409 3 28.33 79.34 36.95 0.196 9408
 9410 3 28.22 79.49 36.91 0.216 9409
 9411 3 28.17 79.68 36.67 0.21 9410
 9412 3 28.1 79.84 36.63 0.251 9411
 9413 3 28.12 80.01 36.45 0.26 9412
 9414 3 28.1 80.12 36.38 0.269 9413
 9415 3 28.08 80.26 36.24 0.237 9414
 9416 3 28.09 80.37 36.14 0.198 9415
 9417 3 28.09 80.51 35.96 0.184 9416
 9418 3 28.15 80.68 35.89 0.22 9417
 9419 3 28.08 80.82 35.84 0.288 9418
 9420 3 27.92 80.88 35.91 0.274 9419
 9421 3 27.83 80.97 35.82 0.335 9420
 9422 3 27.78 81.06 35.75 0.425 9421
 9423 3 27.67 81.09 35.7 0.45 9422
 9424 3 27.57 81.14 35.67 0.417 9423
 9425 3 27.59 81.27 35.41 0.386 9424
 9426 3 27.57 81.39 35.3 0.359 9425
 9427 3 27.54 81.48 35.1 0.283 9426
 9428 3 27.5 81.61 34.93 0.238 9427
 9429 3 27.4 81.73 34.84 0.347 9428
 9430 3 27.74 82.02 34.82 0.192 9429
 9431 3 27.78 82.25 34.78 0.149 9430
 9432 3 27.89 82.48 34.75 0.148 9431
 9433 3 27.98 82.63 34.67 0.149 9432
 9434 3 28.13 82.76 34.57 0.158 9433
 9435 3 28.24 83.01 34.49 0.191 9434
 9436 3 28.31 83.24 34.45 0.222 9435
 9437 3 28.48 83.66 34.28 0.271 9436
 9438 3 28.54 83.89 34.23 0.241 9437
 9439 3 28.58 84.13 34.16 0.232 9438
 9440 3 28.54 84.25 34.03 0.256 9439
 9441 3 28.67 84.52 33.88 0.19 9440
 9442 3 28.8 84.69 33.74 0.137 9441
 9443 3 28.89 84.72 33.67 0.146 9442
 9444 3 29.03 84.81 33.62 0.156 9443
 9445 3 29.12 84.89 33.49 0.142 9444
 9446 3 29.27 84.98 33.43 0.182 9445
 9447 3 29.43 85.15 33.41 0.136 9446
 9448 3 29.61 85.2 33.39 0.141 9447
 9449 3 29.79 85.26 33.38 0.197 9448
 9450 3 30.03 85.46 33.35 0.197 9449
 9451 3 30.21 85.61 33.31 0.222 9450
 9452 3 30.38 85.9 33.24 0.242 9451
 9453 3 30.52 86.12 33.17 0.256 9452
 9454 3 30.66 86.45 33.1 0.204 9453
 9455 3 30.75 86.73 33.05 0.158 9454
 9456 3 30.83 86.96 33.05 0.214 9455
 9457 3 30.93 87.16 32.99 0.292 9456
 9458 3 31 87.49 32.85 0.288 9457
 9459 3 31.07 87.79 32.81 0.26 9458
 9460 3 31.09 88.1 32.78 0.238 9459
 9461 3 31.2 88.38 32.74 0.224 9460
 9462 3 31.29 88.54 32.74 0.25 9461
 9463 3 31.36 88.7 32.77 0.273 9462
 9464 3 31.19 88.85 33.12 0.112 9463
 9465 3 31.3 88.96 33.17 0.099 9464
 9466 3 31.36 89.06 33.27 0.116 9465
 9467 3 31.4 89.25 33.28 0.127 9466
 9468 3 31.46 89.47 33.24 0.095 9467
 9469 3 31.35 89.53 33.24 0.000125 9468
 9470 3 31.66 88.86 32.49 0.18 9463
 9471 3 31.78 89.02 32.43 0.166 9470
 9472 3 31.92 89.2 32.34 0.209 9471
 9473 3 32.03 89.29 32.34 0.217 9472
 9474 3 32.13 89.4 32.23 0.178 9473
 9475 3 32.22 89.57 32.09 0.127 9474
 9476 3 32.34 89.69 31.99 0.154 9475
 9477 3 32.48 89.8 31.95 0.158 9476
 9478 3 32.6 89.88 31.86 0.152 9477
 9479 3 32.73 89.94 31.78 0.186 9478
 9480 3 32.88 90.13 31.67 0.187 9479
 9481 3 33.02 90.25 31.61 0.197 9480
 9482 3 33.25 90.39 31.53 0.171 9481
 9483 3 33.37 90.53 31.45 0.204 9482
 9484 3 33.44 90.59 31.35 0.225 9483
 9485 3 33.47 90.79 31.19 0.237 9484
 9486 3 33.54 90.81 31.06 0.307 9485
 9487 3 33.61 91.06 31.08 0.287 9486
 9488 3 33.68 91.2 31.06 0.3 9487
 9489 3 33.8 91.4 31.13 0.285 9488
 9490 3 33.85 91.57 31.22 0.283 9489
 9491 3 33.84 91.74 31.24 0.287 9490
 9492 3 33.81 91.93 31.2 0.297 9491
 9493 3 33.8 92.1 31.26 0.329 9492
 9494 3 34.21 92.29 31.1 0.169 9493
 9495 3 34.26 92.38 31.06 0.146 9494
 9496 3 34.3 92.47 31.03 0.157 9495
 9497 3 34.4 92.67 30.95 0.198 9496
 9498 3 34.33 92.76 30.95 0.213 9497
 9499 3 34.35 92.98 30.99 0.182 9498
 9500 3 34.39 93.2 30.97 0.218 9499
 9501 3 34.34 93.41 31.03 0.232 9500
 9502 3 34.38 93.5 31.11 0.278 9501
 9503 3 34.13 93.58 30.92 0.149 9502
 9504 3 33.99 93.71 30.95 0.141 9503
 9505 3 33.97 93.82 30.92 0.172 9504
 9506 3 33.98 93.94 30.94 0.191 9505
 9507 3 33.86 94.07 30.85 0.187 9506
 9508 3 33.76 94.12 30.65 0.157 9507
 9509 3 33.83 94.29 30.51 0.196 9508
 9510 3 33.97 94.49 30.33 0.175 9509
 9511 3 34.04 94.68 30.26 0.151 9510
 9512 3 34.04 94.83 30.28 0.193 9511
 9513 3 34.07 94.97 30.33 0.222 9512
 9514 3 34.06 95.11 30.7 0.093 9513
 9515 3 34.1 95.25 30.79 0.043 9514
 9516 3 34.2 95.46 30.92 0.093 9515
 9517 3 34.23 95.57 31.08 0.096 9516
 9518 3 34.3 95.57 31.19 0.073 9517
 9519 3 34.38 95.64 31.22 0.105 9518
 9520 3 34.51 95.69 31.34 0.093 9519
 9521 3 34.6 95.8 31.41 0.086 9520
 9522 3 34.75 95.92 31.46 0.082 9521
 9523 3 34.84 96.01 31.5 0.086 9522
 9524 3 35.01 96.12 31.61 0.146 9523
 9525 3 35.19 96.2 31.68 0.102 9524
 9526 3 35.32 96.31 31.71 0.073 9525
 9527 3 34.09 95.08 30.08 0.145 9513
 9528 3 34.06 95.19 29.99 0.206 9527
 9529 3 34.03 95.3 29.99 0.245 9528
 9530 3 34.05 95.49 29.92 0.172 9529
 9531 3 34.05 95.66 29.85 0.172 9530
 9532 3 34.09 95.74 29.74 0.176 9531
 9533 3 34.02 95.8 29.65 0.232 9532
 9534 3 34.27 95.66 29.38 0.137 9533
 9535 3 34.4 95.67 29.28 0.148 9534
 9536 3 34.52 95.69 29.16 0.113 9535
 9537 3 34.53 95.64 29.02 0.094 9536
 9538 3 34.73 95.59 28.98 0.08 9537
 9539 3 34.84 95.6 28.91 0.116 9538
 9540 3 34.97 95.65 28.82 0.065 9539
 9541 3 35.08 95.6 28.77 0.077 9540
 9542 3 35.09 95.51 28.7 0.076 9541
 9543 3 35.09 95.38 28.71 0.096 9542
 9544 3 35.1 95.27 28.7 0.171 9543
 9545 3 35.66 95.41 28.75 0.133 9544
 9546 3 35.84 95.53 28.7 0.096 9545
 9547 3 35.99 95.53 28.68 0.077 9546
 9548 3 36.12 95.59 28.66 0.072 9547
 9549 3 36.22 95.72 28.64 0.069 9548
 9550 3 36.34 95.85 28.61 0.115 9549
 9551 3 36.48 95.93 28.57 0.083 9550
 9552 3 36.66 95.96 28.54 0.096 9551
 9553 3 36.76 95.93 28.52 0.089 9552
 9554 3 36.89 95.94 28.55 0.067 9553
 9555 3 37.01 95.94 28.57 0.081 9554
 9556 3 37.13 95.83 28.55 0.116 9555
 9557 3 37.22 95.77 28.46 0.115 9556
 9558 3 37.34 95.83 28.39 0.133 9557
 9559 3 37.41 95.9 28.34 0.173 9558
 9560 3 37.55 95.73 28.32 0.157 9559
 9561 3 37.7 95.73 28.3 0.069 9560
 9562 3 37.91 95.74 28.39 0.108 9561
 9563 3 37.88 95.63 28.34 0.096 9562
 9564 3 37.7 95.51 28.25 0.07 9563
 9565 3 35.91 95.69 28.59 0.025 9546
 9566 3 36.05 95.81 28.43 0.036 9565
 9567 3 36.16 95.87 28.43 0.063 9566
 9568 3 34.92 94.96 28.6 0.119 9544
 9569 3 34.89 94.79 28.56 0.105 9568
 9570 3 34.85 94.62 28.56 0.066 9569
 9571 3 34.85 94.43 28.54 0.079 9570
 9572 3 34.98 94.31 28.49 0.106 9571
 9573 3 35.11 94.21 28.44 0.072 9572
 9574 3 33.79 96 29.69 0.153 9533
 9575 3 33.77 96.05 29.53 0.128 9574
 9576 3 33.72 96.12 29.42 0.155 9575
 9577 3 33.71 96.23 29.3 0.145 9576
 9578 3 33.62 96.34 29.14 0.18 9577
 9579 3 33.46 96.43 29.04 0.178 9578
 9580 3 33.25 96.51 28.97 0.197 9579
 9581 3 33.21 96.63 28.95 0.15 9580
 9582 3 33.15 96.73 28.95 0.134 9581
 9583 3 33.1 96.86 28.98 0.163 9582
 9584 3 33 96.98 28.86 0.139 9583
 9585 3 32.99 97.14 28.8 0.142 9584
 9586 3 32.89 97.27 28.75 0.149 9585
 9587 3 32.87 97.39 28.73 0.184 9586
 9588 3 32.83 97.47 28.64 0.22 9587
 9589 3 32.79 97.56 28.48 0.303 9588
 9590 3 32.72 97.64 28.39 0.389 9589
 9591 3 32.59 97.66 28.3 0.43 9590
 9592 3 32.55 97.85 28.25 0.432 9591
 9593 3 32.58 98.04 28.21 0.357 9592
 9594 3 32.29 98.1 28.27 0.454 9593
 9595 3 32.21 98.15 28.23 0.487 9594
 9596 3 31.72 97.59 28.01 0.161 9595
 9597 3 31.59 97.41 27.94 0.117 9596
 9598 3 31.53 97.33 27.81 0.066 9597
 9599 3 31.84 97.73 27.91 0.111 9596
 9600 3 32.37 98.43 28.18 0.416 9595
 9601 3 32.85 98.86 28.05 0.102 9600
 9602 3 32.98 99.06 28.05 0.127 9601
 9603 3 33.05 99.2 28.02 0.204 9602
 9604 3 32.98 99.45 28.05 0.145 9603
 9605 3 32.87 99.61 28.05 0.121 9604
 9606 3 32.8 99.73 27.96 0.13 9605
 9607 3 32.8 99.92 28.04 0.114 9606
 9608 3 32.75 100.08 28.16 0.152 9607
 9609 3 32.69 100.22 28.18 0.201 9608
 9610 3 32.61 100.49 28.14 0.277 9609
 9611 3 32.49 100.63 28.07 0.303 9610
 9612 3 32.43 100.76 28.14 0.313 9611
 9613 3 32.32 100.88 28.25 0.315 9612
 9614 3 32.34 101.13 28.27 0.322 9613
 9615 3 32.41 101.52 28.34 0.313 9614
 9616 3 32.33 101.63 28.41 0.329 9615
 9617 3 32.22 101.72 28.43 0.281 9616
 9618 3 32.32 101.93 28.36 0.175 9617
 9619 3 32.31 102.22 28.36 0.157 9618
 9620 3 32.32 102.43 28.45 0.131 9619
 9621 3 32.27 102.63 28.57 0.168 9620
 9622 3 32.34 102.72 28.71 0.208 9621
 9623 3 32.28 102.82 28.79 0.277 9622
 9624 3 32.73 102.94 28.71 0.11 9623
 9625 3 32.88 103.03 28.68 0.092 9624
 9626 3 33.01 103.03 28.66 0.096 9625
 9627 3 33.12 103.03 28.68 0.089 9626
 9628 3 33.24 103.06 28.75 0.117 9627
 9629 3 33.44 103.15 28.84 0.123 9628
 9630 3 33.51 103.26 28.84 0.086 9629
 9631 3 33.66 103.35 28.89 0.146 9630
 9632 3 33.86 103.36 28.95 0.112 9631
 9633 3 33.98 103.36 28.96 0.129 9632
 9634 3 34.09 103.27 28.95 0.138 9633
 9635 3 34.18 103.37 28.75 0.106 9634
 9636 3 34.25 103.39 28.59 0.091 9635
 9637 3 34.33 103.39 28.43 0.134 9636
 9638 3 34.37 103.28 28.29 0.075 9637
 9639 3 32.27 102.93 28.89 0.169 9623
 9640 3 32.22 103.13 29.09 0.111 9639
 9641 3 32.15 103.21 29.14 0.115 9640
 9642 3 32.07 103.4 29.2 0.12 9641
 9643 3 32.08 103.51 29.27 0.115 9642
 9644 3 32.04 103.7 29.29 0.091 9643
 9645 3 32.06 103.81 29.39 0.158 9644
 9646 3 32.14 104.02 29.5 0.117 9645
 9647 3 32.17 104.12 29.48 0.168 9646
 9648 3 32.24 104.32 29.52 0.231 9647
 9649 3 32.31 104.43 29.57 0.262 9648
 9650 3 32.13 104.61 29.89 0.113 9649
 9651 3 32.16 104.82 30.05 0.147 9650
 9652 3 32.09 104.9 30.02 0.128 9651
 9653 3 32.05 105.11 29.98 0.168 9652
 9654 3 31.9 105.2 30.02 0.161 9653
 9655 3 31.8 105.4 30.02 0.117 9654
 9656 3 31.79 105.51 30.11 0.123 9655
 9657 3 31.69 105.61 30.29 0.155 9656
 9658 3 31.53 105.69 30.3 0.118 9657
 9659 3 31.52 105.8 30.59 0.089 9658
 9660 3 31.5 105.89 30.66 0.113 9659
 9661 3 31.46 106 30.77 0.132 9660
 9662 3 31.53 106.1 30.77 0.098 9661
 9663 3 31.49 106.19 30.86 0.087 9662
 9664 3 31.52 106.3 31.04 0.102 9663
 9665 3 31.56 106.39 31.11 0.106 9664
 9666 3 31.55 106.5 31.16 0.103 9665
 9667 3 31.56 106.6 31.29 0.066 9666
 9668 3 31.62 106.7 31.32 0.074 9667
 9669 3 31.61 106.8 31.43 0.098 9668
 9670 3 31.66 106.9 31.46 0.086 9669
 9671 3 31.65 107.11 31.48 0.098 9670
 9672 3 31.57 107.19 31.52 0.108 9671
 9673 3 31.57 107.39 31.64 0.096 9672
 9674 3 31.58 107.58 31.82 0.069 9673
 9675 3 31.6 107.69 31.89 0.079 9674
 9676 3 31.71 107.9 32.02 0.098 9675
 9677 3 31.73 108.01 32.06 0.053 9676
 9678 3 31.77 108.11 32.08 0.068 9677
 9679 3 31.81 108.2 32.14 0.084 9678
 9680 3 31.94 108.31 32.18 0.087 9679
 9681 3 32.02 108.4 32.19 0.079 9680
 9682 3 32.05 108.7 32.18 0.079 9681
 9683 3 32.11 108.81 32.13 0.078 9682
 9684 3 32.16 109.02 32.15 0.084 9683
 9685 3 32.19 109.12 32.21 0.104 9684
 9686 3 32.16 109.21 32.32 0.124 9685
 9687 3 32.28 109.41 32.35 0.095 9686
 9688 3 32.31 109.52 32.36 0.095 9687
 9689 3 32.22 105.12 29.77 0.086 9653
 9690 3 32.22 105.32 29.68 0.106 9689
 9691 3 32.18 105.41 29.55 0.081 9690
 9692 3 32.21 105.52 29.52 0.09 9691
 9693 3 32.33 105.72 29.46 0.043 9692
 9694 3 32.53 104.43 29.37 0.124 9649
 9695 3 32.67 104.53 29.3 0.071 9694
 9696 3 32.67 104.73 29.25 0.084 9695
 9697 3 32.8 104.83 29.25 0.169 9696
 9698 3 32.9 104.94 29.25 0.192 9697
 9699 3 33.09 105.14 29.14 0.161 9698
 9700 3 33.23 105.26 28.95 0.155 9699
 9701 3 33.28 105.35 28.86 0.207 9700
 9702 3 33.39 105.45 28.75 0.239 9701
 9703 3 33 105.23 28.8 0.042 9702
 9704 3 33.58 105.65 28.61 0.16 9702
 9705 3 33.71 105.77 28.5 0.121 9704
 9706 3 33.78 105.86 28.43 0.094 9705
 9707 3 33.9 105.96 28.32 0.162 9706
 9708 3 34 105.96 28.32 0.183 9707
 9709 3 34 106.16 28.2 0.12 9708
 9710 3 34.06 106.27 28.11 0.124 9709
 9711 3 34.06 106.38 28.05 0.152 9710
 9712 3 34.24 106.48 28.14 0.103 9711
 9713 3 34.32 106.69 28.18 0.109 9712
 9714 3 34.44 106.69 28.09 0.114 9713
 9715 3 34.52 106.69 27.98 0.129 9714
 9716 3 34.62 106.89 28.02 0.09 9715
 9717 3 34.73 106.9 27.98 0.087 9716
 9718 3 34.77 106.99 27.89 0.105 9717
 9719 3 34.86 107.1 27.86 0.144 9718
 9720 3 34.9 107.4 27.91 0.089 9719
 9721 3 34.97 107.7 27.91 0.143 9720
 9722 3 35.02 107.81 27.84 0.164 9721
 9723 3 35.06 108.01 27.84 0.146 9722
 9724 3 35.02 108.21 27.84 0.189 9723
 9725 3 34.92 108.29 27.77 0.242 9724
 9726 3 34.84 108.49 27.75 0.287 9725
 9727 3 34.84 108.6 27.73 0.319 9726
 9728 3 34.88 108.79 27.64 0.304 9727
 9729 3 34.93 108.9 27.52 0.216 9728
 9730 3 35.19 109.32 27.37 0.13 9729
 9731 3 35.25 109.41 27.32 0.142 9730
 9732 3 35.25 109.61 27.3 0.127 9731
 9733 3 35.36 109.72 27.32 0.1 9732
 9734 3 35.47 109.82 27.32 0.105 9733
 9735 3 35.53 109.91 27.34 0.089 9734
 9736 3 35.6 110.11 27.37 0.075 9735
 9737 3 35.52 110.22 27.41 0.137 9736
 9738 3 35.6 110.32 27.36 0.099 9737
 9739 3 35.49 110.41 27.34 0.095 9738
 9740 3 34.87 106.9 27.61 0.1 9719
 9741 3 34.94 106.81 27.5 0.104 9740
 9742 3 34.99 106.71 27.39 0.12 9741
 9743 3 34.94 106.51 27.3 0.104 9742
 9744 3 34.91 106.4 27.23 0.116 9743
 9745 3 34.81 106.29 27.2 0.092 9744
 9746 3 34.77 106.1 27.21 0.092 9745
 9747 3 34.83 105.99 27.29 0.082 9746
 9748 3 34.99 106.01 27.34 0.062 9747
 9749 3 34.06 106.47 27.93 0.108 9711
 9750 3 34.14 106.69 27.95 0.095 9749
 9751 3 34.2 105.89 28.57 0.098 9708
 9752 3 34.28 105.98 28.68 0.06 9751
 9753 3 34.38 105.89 28.75 0.04 9752
 9754 3 34.49 105.78 28.75 0.09 9753
 9755 3 34.54 105.59 28.75 0.08 9754
 9756 3 34.55 105.39 28.7 0.067 9755
 9757 3 34.47 105.28 28.7 0.103 9756
 9758 3 34.47 105.09 28.66 0.114 9757
 9759 3 34.48 104.89 28.64 0.097 9758
 9760 3 34.42 104.78 28.61 0.106 9759
 9761 3 34.34 104.69 28.55 0.000125 9760
 9762 3 32.15 103.41 29.46 0.079 9643
 9763 3 32.23 103.32 29.5 0.07 9762
 9764 3 32.3 103.22 29.59 0.117 9763
 9765 3 31.77 102.7 28.7 0.121 9639
 9766 3 32.44 102.93 28.43 0.061 9621
 9767 3 32.38 102.93 28.27 0.11 9766
 9768 3 32.33 102.93 28.14 0.09 9767
 9769 3 32.2 102.93 27.96 0.082 9768
 9770 3 32.21 102.93 27.8 0.072 9769
 9771 3 32.12 102.93 27.66 0.107 9770
 9772 3 32.29 100.41 27.84 0.098 9611
 9773 3 32.11 100.31 27.77 0.069 9772
 9774 3 31.97 100.18 27.73 0.092 9773
 9775 3 31.75 100.03 27.64 0.069 9774
 9776 3 31.69 99.92 27.59 0.062 9775
 9777 3 31.62 99.82 27.52 0.073 9776
 9778 3 31.61 99.76 27.43 0.061 9777
 9779 3 31.5 99.67 27.34 0.085 9778
 9780 3 31.43 99.56 27.29 0.101 9779
 9781 3 31.29 99.52 27.25 0.081 9780
 9782 3 31.28 99.39 27.14 0.129 9781
 9783 3 31.08 99.3 27.11 0.12 9782
 9784 3 30.91 99.15 27.11 0.141 9783
 9785 3 30.74 99.01 27.11 0.092 9784
 9786 3 30.67 98.88 27.2 0.085 9785
 9787 3 30.57 98.78 27.23 0.118 9786
 9788 3 30.49 98.7 27.3 0.127 9787
 9789 3 30.46 98.59 27.37 0.063 9788
 9790 3 30.43 98.59 27.48 0.067 9789
 9791 3 30.38 98.56 27.56 0.106 9790
 9792 3 33.31 99.12 27.93 0.089 9603
 9793 3 33.44 99.12 28.04 0.113 9792
 9794 3 33.55 99.2 28.12 0.102 9793
 9795 3 33.66 99.18 28.07 0.000125 9794
 9796 3 32.31 98.52 28.23 0.299 9600
 9797 3 32.16 98.62 28.48 0.113 9796
 9798 3 32.25 98.72 28.61 0.106 9797
 9799 3 33.06 96.94 29.12 0.06 9583
 9800 3 32.98 97.03 29.14 0.071 9799
 9801 3 32.92 97.11 29.21 0.069 9800
 9802 3 32.92 97.27 29.2 0.125 9801
 9803 3 32.88 97.45 29.12 0.12 9802
 9804 3 32.79 97.63 29.09 0.071 9803
 9805 3 32.8 97.77 29.12 0.054 9804
 9806 3 32.83 97.91 29.25 0.051 9805
 9807 3 32.83 98.05 29.3 0.054 9806
 9808 3 32.83 98.2 29.32 0.112 9807
 9809 3 32.82 98.33 29.36 0.106 9808
 9810 3 32.93 98.48 29.45 0.083 9809
 9811 3 33.03 98.59 29.52 0.119 9810
 9812 3 33.25 98.78 29.55 0.084 9811
 9813 3 33.42 98.9 29.55 0.065 9812
 9814 3 33.67 98.9 29.48 0.11 9813
 9815 3 33.82 98.9 29.48 0.107 9814
 9816 3 34.04 98.94 29.37 0.122 9815
 9817 3 34.18 98.93 29.39 0.113 9816
 9818 3 34.34 98.97 29.34 0.107 9817
 9819 3 34.48 99.06 29.27 0.085 9818
 9820 3 34.66 99.14 29.23 0.136 9819
 9821 3 34.78 99.15 29.18 0.126 9820
 9822 3 35.02 99.15 29.14 0.11 9821
 9823 3 35.05 99.07 29.02 0.132 9822
 9824 3 35.27 99.11 28.96 0.111 9823
 9825 3 35.44 99.19 28.95 0.13 9824
 9826 3 35.63 99.3 28.96 0.047 9825
 9827 3 35.76 99.24 28.86 0.096 9826
 9828 3 35.92 99.15 28.96 0.064 9827
 9829 3 35.9 99.12 29.11 0.073 9828
 9830 3 35.91 99.14 29.23 0.235 9829
 9831 3 35.88 99.15 29.34 0.38 9830
 9832 3 35.88 99.12 29.45 0.435 9831
 9833 3 35.87 99.12 29.57 0.521 9832
 9834 3 36.01 100.14 29.43 0.157 9833
 9835 3 35.93 100.28 29.27 0.123 9834
 9836 3 35.86 100.39 29.2 0.113 9835
 9837 3 35.85 100.56 29.11 0.133 9836
 9838 3 35.78 100.7 29.05 0.123 9837
 9839 3 35.73 100.77 28.91 0.127 9838
 9840 3 35.59 100.8 28.77 0.118 9839
 9841 3 35.46 100.72 28.64 0.081 9840
 9842 3 35.49 100.74 28.52 0.113 9841
 9843 3 35.5 100.85 28.36 0.112 9842
 9844 3 35.43 100.89 28.25 0.108 9843
 9845 3 35.31 100.88 28.12 0.069 9844
 9846 3 35.27 100.86 28.02 0.052 9845
 9847 3 35.89 98.9 29.66 0.427 9833
 9848 3 36.02 98.75 29.73 0.445 9847
 9849 3 35.97 98.37 29.66 0.179 9848
 9850 3 35.9 98.12 29.57 0.194 9849
 9851 3 35.61 97.86 29.45 0.055 9850
 9852 3 35.66 97.77 29.27 0.096 9851
 9853 3 35.65 97.77 29.11 0.05 9852
 9854 3 35.62 97.68 29 0.058 9853
 9855 3 36.53 99.43 29.98 0.07 9848
 9856 3 36.55 99.54 30.05 0.081 9855
 9857 3 36.65 99.6 30.12 0.105 9856
 9858 3 36.76 99.7 30.27 0.106 9857
 9859 3 36.83 99.85 30.34 0.114 9858
 9860 3 36.87 100 30.41 0.115 9859
 9861 3 36.93 100.03 30.54 0.142 9860
 9862 3 37.05 100 30.75 0.097 9861
 9863 3 37.12 99.96 30.91 0.108 9862
 9864 3 37.19 99.91 31.02 0.25 9863
 9865 3 37.39 99.82 30.61 0.111 9864
 9866 3 37.4 99.75 30.43 0.114 9865
 9867 3 37.33 99.71 30.25 0.078 9866
 9868 3 37.27 99.72 30.16 0.000125 9867
 9869 3 36.91 99.86 31.34 0.092 9864
 9870 3 36.8 99.93 31.46 0.14 9869
 9871 3 36.64 100.01 31.57 0.085 9870
 9872 3 36.51 100.15 31.55 0.055 9871
 9873 3 36.42 100.27 31.59 0.084 9872
 9874 3 36.31 100.39 31.68 0.078 9873
 9875 3 36.26 100.47 31.82 0.095 9874
 9876 3 34.67 93.47 31.51 0.095 9502
 9877 3 34.67 93.56 31.65 0.085 9876
 9878 3 33.32 92.23 31.35 0.059 9493
 9879 3 33.19 92.2 31.38 0.076 9878
 9880 3 33.05 92.16 31.35 0.082 9879
 9881 3 32.94 92.28 31.26 0.136 9880
 9882 3 32.97 92.42 31.1 0.078 9881
 9883 3 33.09 92.55 30.9 0.067 9882
 9884 3 33.15 92.69 30.78 0.1 9883
 9885 3 33.07 92.81 30.7 0.129 9884
 9886 3 33.03 92.91 30.65 0.18 9885
 9887 3 32.77 92.96 30.65 0.128 9886
 9888 3 32.67 92.99 30.56 0.08 9887
 9889 3 32.57 92.99 30.47 0.118 9888
 9890 3 32.4 92.99 30.38 0.132 9889
 9891 3 32.38 92.99 30.26 0.118 9890
 9892 3 32.28 92.99 30.15 0.103 9891
 9893 3 33.48 90.39 30.72 0.151 9486
 9894 3 33.52 90.6 30.42 0.082 9893
 9895 3 33.54 90.65 30.31 0.112 9894
 9896 3 33.62 90.68 30.17 0.129 9895
 9897 3 33.76 90.68 30.1 0.155 9896
 9898 3 33.8 90.65 29.92 0.113 9897
 9899 3 33.8 90.68 29.78 0.122 9898
 9900 3 33.76 90.76 29.63 0.111 9899
 9901 3 33.37 89.95 30.9 0.108 9893
 9902 3 33.42 90.14 31.11 0.115 9901
 9903 3 33.46 90.09 31.22 0.16 9902
 9904 3 33.31 89.88 31.35 0.19 9903
 9905 3 33.21 89.81 31.47 0.172 9904
 9906 3 33.13 89.7 31.54 0.232 9905
 9907 3 33 89.53 31.6 0.269 9906
 9908 3 31.01 87.04 33.24 0.086 9457
 9909 3 31.15 87.04 33.31 0.084 9908
 9910 3 31.32 87.07 33.41 0.106 9909
 9911 3 31.43 87.1 33.53 0.115 9910
 9912 3 31.56 87.14 33.63 0.138 9911
 9913 3 31.58 87.19 33.8 0.114 9912
 9914 3 31.64 87.19 33.92 0.144 9913
 9915 3 31.71 87.27 34.02 0.121 9914
 9916 3 31.76 87.41 34.16 0.081 9915
 9917 3 26.93 81.69 34.7 0.241 9429
 9918 3 26.68 81.7 34.68 0.186 9917
 9919 3 26.52 81.73 34.62 0.189 9918
 9920 3 26.36 81.73 34.6 0.208 9919
 9921 3 26.28 81.79 34.53 0.229 9920
 9922 3 26.24 81.99 34.38 0.165 9921
 9923 3 26.22 82.14 34.24 0.184 9922
 9924 3 26.15 82.19 34.1 0.212 9923
 9925 3 26.06 82.14 34.03 0.18 9924
 9926 3 25.92 82.13 33.95 0.171 9925
 9927 3 25.85 82.17 33.82 0.207 9926
 9928 3 25.76 82.05 33.68 0.226 9927
 9929 3 25.71 81.99 33.46 0.196 9928
 9930 3 25.62 81.94 33.34 0.167 9929
 9931 3 25.55 81.98 33.17 0.166 9930
 9932 3 25.39 82.01 33.06 0.181 9931
 9933 3 25.33 81.96 32.88 0.173 9932
 9934 3 25.26 81.91 32.74 0.185 9933
 9935 3 25.19 81.99 32.63 0.208 9934
 9936 3 25.18 81.77 32.35 0.194 9935
 9937 3 25.16 81.75 32.2 0.188 9936
 9938 3 25.11 81.67 32.03 0.184 9937
 9939 3 25.07 81.59 31.85 0.226 9938
 9940 3 25 81.54 31.69 0.221 9939
 9941 3 24.86 81.53 31.53 0.275 9940
 9942 3 24.65 81.51 31.4 0.299 9941
 9943 3 24.4 81.47 31.31 0.329 9942
 9944 3 24.16 81.5 31.22 0.315 9943
 9945 3 23.91 81.51 31.1 0.265 9944
 9946 3 23.81 81.59 30.97 0.232 9945
 9947 3 23.7 81.59 30.85 0.287 9946
 9948 3 23.63 81.76 30.65 0.27 9947
 9949 3 23.58 81.84 30.47 0.331 9948
 9950 3 23.54 81.78 30.33 0.431 9949
 9951 3 23.45 81.73 30.26 0.522 9950
 9952 3 23.38 81.65 30.17 0.532 9951
 9953 3 23.45 81.67 30.01 0.45 9952
 9954 3 24.04 81.55 29.88 0.098 9953
 9955 3 24.02 81.7 29.88 0.000125 9954
 9956 3 23.38 81.75 29.92 0.299 9953
 9957 3 23.24 81.94 29.6 0.214 9956
 9958 3 23.21 82.03 29.47 0.259 9957
 9959 3 23.14 82.03 29.33 0.258 9958
 9960 3 22.87 82.02 29.17 0.2 9959
 9961 3 22.78 81.97 29.04 0.203 9960
 9962 3 22.51 82.01 29.01 0.141 9961
 9963 3 22.35 81.96 28.94 0.12 9962
 9964 3 22.19 82.01 28.9 0.102 9963
 9965 3 22.05 82.12 28.74 0.119 9964
 9966 3 22.05 82.13 28.6 0.122 9965
 9967 3 22.87 81.96 28.85 0.182 9961
 9968 3 22.71 82 28.7 0.148 9967
 9969 3 22.62 82.03 28.58 0.145 9968
 9970 3 22.69 82 28.38 0.132 9969
 9971 3 22.69 81.96 28.24 0.166 9970
 9972 3 22.67 82.05 28.08 0.149 9971
 9973 3 22.65 82.11 27.92 0.146 9972
 9974 3 22.65 82.19 27.79 0.091 9973
 9975 3 22.67 82.25 27.67 0.15 9974
 9976 3 22.72 82.32 27.54 0.179 9975
 9977 3 22.69 82.32 27.4 0.168 9976
 9978 3 22.75 82.44 27.22 0.161 9977
 9979 3 22.8 82.5 27.08 0.186 9978
 9980 3 22.86 82.61 26.92 0.208 9979
 9981 3 22.84 82.66 26.76 0.228 9980
 9982 3 22.66 82.46 26.63 0.075 9981
 9983 3 22.55 82.41 26.51 0.138 9982
 9984 3 22.44 82.35 26.45 0.124 9983
 9985 3 22.31 82.27 26.31 0.112 9984
 9986 3 22.28 82.2 26.24 0.121 9985
 9987 3 22.03 82.15 26.36 0.089 9986
 9988 3 21.85 82.03 26.38 0.098 9987
 9989 3 21.71 81.98 26.38 0.145 9988
 9990 3 21.56 81.89 26.38 0.148 9989
 9991 3 21.36 81.72 26.36 0.065 9990
 9992 3 21.22 81.6 26.38 0.113 9991
 9993 3 21.06 81.46 26.33 0.157 9992
 9994 3 20.83 81.32 26.25 0.077 9993
 9995 3 20.69 81.23 26.23 0.087 9994
 9996 3 20.6 81.12 26.28 0.08 9995
 9997 3 22.86 82.89 26.7 0.184 9981
 9998 3 22.88 83.07 26.53 0.194 9997
 9999 3 22.83 83.16 26.4 0.17 9998
 10000 3 22.9 83.27 26.26 0.188 9999
 10001 3 22.87 83.39 26.2 0.25 10000
 10002 3 22.91 83.58 26.1 0.296 10001
 10003 3 22.91 83.66 25.95 0.331 10002
 10004 3 22.87 83.75 25.83 0.324 10003
 10005 3 23.02 83.79 25.7 0.37 10004
 10006 3 23.09 83.76 25.56 0.344 10005
 10007 3 23.12 83.87 25.4 0.38 10006
 10008 3 23.07 83.95 25.22 0.333 10007
 10009 3 23.08 84.01 25.06 0.313 10008
 10010 3 23.11 84.03 24.85 0.305 10009
 10011 3 23.1 84 24.65 0.313 10010
 10012 3 23.02 84.06 24.58 0.356 10011
 10013 3 23.26 84.25 24.47 0.317 10012
 10014 3 23.17 84.36 24.28 0.281 10013
 10015 3 23.2 84.42 24.1 0.33 10014
 10016 3 23.2 84.48 23.9 0.425 10015
 10017 3 23.03 84.95 23.99 0.245 10016
 10018 3 22.96 84.98 23.92 0.34 10017
 10019 3 23 85.48 23.94 0.164 10018
 10020 3 22.94 85.59 23.85 0.172 10019
 10021 3 22.87 85.72 23.78 0.188 10020
 10022 3 22.76 85.8 23.69 0.178 10021
 10023 3 22.65 85.94 23.56 0.204 10022
 10024 3 22.63 86.08 23.49 0.224 10023
 10025 3 22.72 86.33 23.49 0.203 10024
 10026 3 22.7 86.46 23.42 0.235 10025
 10027 3 22.81 86.72 23.54 0.173 10026
 10028 3 22.88 86.98 23.54 0.163 10027
 10029 3 22.91 87.14 23.58 0.169 10028
 10030 3 22.95 87.31 23.58 0.156 10029
 10031 3 23.02 87.42 23.51 0.143 10030
 10032 3 23.11 87.64 23.45 0.149 10031
 10033 3 23.19 87.81 23.4 0.141 10032
 10034 3 23.31 87.92 23.36 0.141 10033
 10035 3 23.38 88.12 23.38 0.167 10034
 10036 3 23.39 88.26 23.36 0.171 10035
 10037 3 23.46 88.45 23.35 0.177 10036
 10038 3 23.53 88.62 23.24 0.191 10037
 10039 3 23.58 88.82 23.26 0.148 10038
 10040 3 23.61 88.99 23.26 0.158 10039
 10041 3 23.67 89.13 23.26 0.153 10040
 10042 3 23.71 89.3 23.22 0.131 10041
 10043 3 23.76 89.45 23.13 0.12 10042
 10044 3 23.89 89.55 23.08 0.152 10043
 10045 3 23.86 89.76 23.1 0.159 10044
 10046 3 23.84 89.88 23.03 0.176 10045
 10047 3 23.56 89.85 22.85 0.057 10046
 10048 3 24 90 23.08 0.175 10046
 10049 3 24.06 90.1 23.04 0.236 10048
 10050 3 24.45 89.95 23.06 0.103 10049
 10051 3 24.57 89.97 22.97 0.12 10050
 10052 3 24.56 90.04 22.85 0.137 10051
 10053 3 24.5 90.09 22.67 0.075 10052
 10054 3 23.92 90.36 23.01 0.188 10049
 10055 3 23.94 90.47 23.01 0.228 10054
 10056 3 23.84 90.74 22.88 0.197 10055
 10057 3 23.82 90.85 22.83 0.2 10056
 10058 3 23.79 90.96 22.67 0.218 10057
 10059 3 23.75 91.07 22.63 0.261 10058
 10060 3 23.47 90.85 22.38 0.085 10059
 10061 3 23.41 90.95 22.31 0.128 10060
 10062 3 23.39 90.95 22.19 0.129 10061
 10063 3 23.83 91.4 22.67 0.165 10059
 10064 3 23.92 91.69 22.56 0.174 10063
 10065 3 23.98 91.91 22.49 0.181 10064
 10066 3 24.11 92.1 22.47 0.183 10065
 10067 3 24.11 92.3 22.45 0.164 10066
 10068 3 24.17 92.39 22.38 0.146 10067
 10069 3 24.13 92.5 22.44 0.148 10068
 10070 3 24.13 92.64 22.33 0.154 10069
 10071 3 24.24 92.66 22.31 0.249 10070
 10072 3 24.16 93 22.35 0.158 10071
 10073 3 24.21 93.21 22.26 0.157 10072
 10074 3 24.27 93.33 22.24 0.18 10073
 10075 3 24.4 93.5 22.35 0.177 10074
 10076 3 24.54 93.67 22.28 0.191 10075
 10077 3 24.66 93.89 22.2 0.154 10076
 10078 3 24.76 94.09 22.17 0.173 10077
 10079 3 24.89 94.24 22.1 0.183 10078
 10080 3 24.98 94.35 22.01 0.188 10079
 10081 3 25.09 94.51 21.9 0.178 10080
 10082 3 25.25 94.66 21.79 0.213 10081
 10083 3 25.36 94.83 21.7 0.163 10082
 10084 3 25.51 94.95 21.67 0.131 10083
 10085 3 25.62 95.05 21.6 0.158 10084
 10086 3 25.76 95.22 21.58 0.165 10085
 10087 3 25.87 95.34 21.53 0.164 10086
 10088 3 26.02 95.5 21.54 0.21 10087
 10089 3 26.13 95.59 21.42 0.258 10088
 10090 3 26.2 95.65 21.33 0.323 10089
 10091 3 26.26 95.23 21.35 0.084 10090
 10092 3 26.12 95.12 21.4 0.085 10091
 10093 3 26.27 95.78 21.17 0.326 10090
 10094 3 26.32 95.85 21.06 0.35 10093
 10095 3 26.45 96.11 21.1 0.322 10094
 10096 3 26.54 96.26 21.04 0.291 10095
 10097 3 26.69 96.41 21.06 0.28 10096
 10098 3 26.96 96.58 21.19 0.186 10097
 10099 3 27.04 96.42 21.4 0.08 10098
 10100 3 27.03 96.78 21.1 0.165 10098
 10101 3 27.29 97.03 21.01 0.155 10100
 10102 3 27.52 97.24 20.94 0.134 10101
 10103 3 27.67 97.35 20.83 0.184 10102
 10104 3 27.87 97.55 20.81 0.137 10103
 10105 3 27.98 97.66 20.72 0.147 10104
 10106 3 28.03 97.77 20.61 0.161 10105
 10107 3 28.14 97.83 20.49 0.19 10106
 10108 3 28.26 97.94 20.42 0.226 10107
 10109 3 28.31 98.13 20.33 0.274 10108
 10110 3 28.29 98.29 20.19 0.286 10109
 10111 3 28.16 98.39 20.06 0.327 10110
 10112 3 28.17 98.63 20.2 0.284 10111
 10113 3 28.4 98.95 20.2 0.131 10112
 10114 3 28.5 99.17 20.17 0.109 10113
 10115 3 28.63 99.31 20.24 0.116 10114
 10116 3 28.72 99.44 20.22 0.114 10115
 10117 3 28.69 99.64 20.15 0.142 10116
 10118 3 28.62 99.69 19.99 0.179 10117
 10119 3 28.58 99.75 19.9 0.198 10118
 10120 3 28.51 99.92 19.93 0.161 10119
 10121 3 28.53 100.08 19.87 0.201 10120
 10122 3 28.48 100.26 19.8 0.175 10121
 10123 3 28.52 100.39 19.82 0.219 10122
 10124 3 28.39 100.45 19.87 0.265 10123
 10125 3 28.36 100.59 19.87 0.312 10124
 10126 3 28.38 100.78 19.79 0.357 10125
 10127 3 28.36 100.98 19.71 0.376 10126
 10128 3 28.46 101.23 19.52 0.251 10127
 10129 3 28.52 101.23 19.34 0.184 10128
 10130 3 28.64 101.44 19.16 0.107 10129
 10131 3 28.66 101.64 19.09 0.144 10130
 10132 3 28.7 101.73 18.95 0.172 10131
 10133 3 28.7 101.84 18.8 0.22 10132
 10134 3 28.65 101.84 18.61 0.11 10133
 10135 3 28.52 101.94 18.48 0.16 10134
 10136 3 28.42 101.84 18.3 0.15 10135
 10137 3 28.29 101.94 18.14 0.14 10136
 10138 3 28.2 101.83 18.02 0.175 10137
 10139 3 28.4 101.84 17.91 0.099 10138
 10140 3 28.54 101.84 17.82 0.102 10139
 10141 3 28.56 101.84 17.62 0.128 10140
 10142 3 28.65 101.84 17.45 0.093 10141
 10143 3 28.74 101.84 17.3 0.11 10142
 10144 3 28.99 101.96 17.27 0.124 10143
 10145 3 29.15 101.96 17.18 0.116 10144
 10146 3 29.34 101.97 17.12 0.124 10145
 10147 3 29.45 101.88 16.96 0.125 10146
 10148 3 29.45 101.77 16.77 0.162 10147
 10149 3 29.57 101.67 16.61 0.107 10148
 10150 3 29.57 101.67 16.5 0.103 10149
 10151 3 29.5 101.58 16.34 0.125 10150
 10152 3 29.44 101.47 16.16 0.000125 10151
 10153 3 28.97 102.06 18.93 0.163 10133
 10154 3 29.16 102.35 18.91 0.118 10153
 10155 3 29.23 102.56 18.86 0.137 10154
 10156 3 29.28 102.65 18.93 0.132 10155
 10157 3 29.38 102.86 18.98 0.108 10156
 10158 3 29.5 103.07 18.98 0.065 10157
 10159 3 29.56 103.07 19.07 0.089 10158
 10160 3 29.61 103.16 19.16 0.093 10159
 10161 3 29.65 103.27 19.27 0.09 10160
 10162 3 29.74 103.36 19.36 0.042 10161
 10163 3 29.76 103.36 19.5 0.052 10162
 10164 3 29.83 103.47 19.61 0.064 10163
 10165 3 29.87 103.48 19.75 0.067 10164
 10166 3 29.78 103.66 19.73 0.033 10165
 10167 3 28.37 101.34 19.73 0.133 10128
 10168 3 28.25 101.43 19.61 0.127 10167
 10169 3 28.16 101.43 19.46 0.123 10168
 10170 3 27.98 101.43 19.32 0.149 10169
 10171 3 28.02 98.1 19.74 0.216 10111
 10172 3 28.01 97.96 19.51 0.21 10171
 10173 3 28.08 98.05 19.24 0.13 10172
 10174 3 28.14 97.96 19.06 0.132 10173
 10175 3 28.21 97.96 18.95 0.113 10174
 10176 3 28.32 97.93 18.79 0.137 10175
 10177 3 28.41 97.87 18.65 0.112 10176
 10178 3 28.57 97.81 18.54 0.125 10177
 10179 3 28.71 97.78 18.51 0.183 10178
 10180 3 28.87 97.6 18.7 0.068 10179
 10181 3 28.92 97.51 18.76 0.088 10180
 10182 3 29.02 97.43 18.76 0.093 10181
 10183 3 29.13 97.24 18.81 0.078 10182
 10184 3 29.24 97.12 18.81 0.078 10183
 10185 3 29.4 97.13 18.81 0.124 10184
 10186 3 29.56 97.13 18.7 0.119 10185
 10187 3 29.65 97.03 18.7 0.074 10186
 10188 3 28.8 97.98 18.44 0.174 10179
 10189 3 28.93 98.1 18.4 0.156 10188
 10190 3 29.04 98.18 18.38 0.157 10189
 10191 3 29.2 98.26 18.24 0.129 10190
 10192 3 29.43 98.41 18.17 0.119 10191
 10193 3 29.5 98.47 18.03 0.096 10192
 10194 3 29.56 98.49 17.92 0.1 10193
 10195 3 29.52 98.38 17.7 0.151 10194
 10196 3 29.52 98.27 17.54 0.164 10195
 10197 3 29.59 98.22 17.4 0.185 10196
 10198 3 29.63 98.21 17.2 0.235 10197
 10199 3 29.97 98.25 17.08 0.154 10198
 10200 3 30.14 98.29 16.92 0.126 10199
 10201 3 30.28 98.29 16.81 0.141 10200
 10202 3 30.51 98.35 16.72 0.119 10201
 10203 3 30.65 98.38 16.66 0.138 10202
 10204 3 30.83 98.4 16.57 0.167 10203
 10205 3 31.07 98.39 16.46 0.179 10204
 10206 3 31.29 98.39 16.36 0.141 10205
 10207 3 31.48 98.31 16.25 0.122 10206
 10208 3 31.61 98.26 16.18 0.18 10207
 10209 3 31.72 98.23 16.16 0.246 10208
 10210 3 32.07 98.46 16.27 0.224 10209
 10211 3 32.24 98.68 16.3 0.113 10210
 10212 3 32.34 98.76 16.21 0.117 10211
 10213 3 32.53 98.73 16.2 0.093 10212
 10214 3 32.68 98.67 16.14 0.1 10213
 10215 3 32.8 98.64 16.14 0.159 10214
 10216 3 32.92 98.58 16.05 0.175 10215
 10217 3 33.03 98.59 16 0.2 10216
 10218 3 33.14 98.43 16 0.165 10217
 10219 3 33.3 98.34 16.01 0.163 10218
 10220 3 33.43 98.39 15.96 0.215 10219
 10221 3 33.6 98.8 16.14 0.101 10220
 10222 3 33.64 98.86 16.23 0.137 10221
 10223 3 33.6 98.96 16.34 0.093 10222
 10224 3 33.54 99.13 16.43 0.075 10223
 10225 3 33.52 99.15 16.55 0.074 10224
 10226 3 33.45 99.27 16.64 0.076 10225
 10227 3 33.38 99.34 16.79 0.093 10226
 10228 3 33.42 99.4 16.89 0.073 10227
 10229 3 33.58 99.52 16.95 0.082 10228
 10230 3 33.77 99.6 17.09 0.067 10229
 10231 3 33.51 98.32 15.82 0.152 10220
 10232 3 33.61 98.38 15.86 0.212 10231
 10233 3 33.75 98.24 15.87 0.246 10232
 10234 3 33.86 98.11 16.02 0.301 10233
 10235 3 33.93 98.05 16.11 0.328 10234
 10236 3 33.98 97.81 16.29 0.245 10235
 10237 3 34.07 97.59 16.3 0.217 10236
 10238 3 34.16 97.47 16.39 0.203 10237
 10239 3 34.17 97.3 16.5 0.181 10238
 10240 3 34.28 97.22 16.55 0.191 10239
 10241 3 34.42 97.16 16.59 0.169 10240
 10242 3 34.51 97.07 16.71 0.192 10241
 10243 3 34.58 97.01 16.82 0.191 10242
 10244 3 34.64 96.92 16.86 0.181 10243
 10245 3 34.74 96.85 16.96 0.151 10244
 10246 3 34.82 96.74 17.04 0.201 10245
 10247 3 34.93 96.63 17.16 0.222 10246
 10248 3 35.02 96.52 17.3 0.218 10247
 10249 3 35.15 96.44 17.37 0.235 10248
 10250 3 35.26 96.38 17.45 0.292 10249
 10251 3 35.36 96.32 17.55 0.35 10250
 10252 3 35.51 96.21 17.55 0.394 10251
 10253 3 35.61 96.17 17.64 0.47 10252
 10254 3 35.69 96.09 17.73 0.542 10253
 10255 3 35.69 95.98 17.84 0.555 10254
 10256 3 35.81 95.92 17.93 0.519 10255
 10257 3 35.98 95.94 18.02 0.57 10256
 10258 3 35.56 95.5 18.16 0.186 10257
 10259 3 35.49 95.35 18.25 0.118 10258
 10260 3 35.49 95.19 18.32 0.14 10259
 10261 3 35.53 95.11 18.39 0.117 10260
 10262 3 35.5 95.02 18.52 0.103 10261
 10263 3 35.43 94.94 18.6 0.093 10262
 10264 3 35.97 96.25 18.23 0.296 10257
 10265 3 36.04 96.87 18.68 0.175 10264
 10266 3 36.1 96.95 18.82 0.138 10265
 10267 3 36.04 97 18.91 0.11 10266
 10268 3 36.06 97 19.02 0.089 10267
 10269 3 36.08 96.95 19.16 0.113 10268
 10270 3 36.03 97.01 19.3 0.12 10269
 10271 3 36.06 97.03 19.45 0.117 10270
 10272 3 36.07 97.06 19.57 0.1 10271
 10273 3 36 97.17 19.68 0.105 10272
 10274 3 36.07 97.33 19.8 0.107 10273
 10275 3 36.12 97.3 19.91 0.069 10274
 10276 3 36.1 97.25 20.09 0.12 10275
 10277 3 36.02 97.34 20.18 0.169 10276
 10278 3 36.11 97.62 20.21 0.065 10277
 10279 3 36.19 97.68 20.3 0.097 10278
 10280 3 36.26 97.66 20.43 0.089 10279
 10281 3 36.34 97.76 20.48 0.1 10280
 10282 3 36.44 97.79 20.59 0.118 10281
 10283 3 36.59 97.87 20.68 0.121 10282
 10284 3 36.61 97.88 20.91 0.149 10283
 10285 3 36.7 97.91 21.05 0.156 10284
 10286 3 35.97 96.42 18.36 0.296 10264
 10287 3 36.42 95.6 17.71 0.201 10286
 10288 3 36.63 95.64 17.79 0.146 10287
 10289 3 36.59 95.68 18 0.076 10288
 10290 3 36.51 95.59 17.95 0.098 10289
 10291 3 36.43 95.43 17.87 0.075 10290
 10292 3 36.35 95.3 17.86 0.073 10291
 10293 3 36.2 95.15 17.82 0.088 10292
 10294 3 36.25 94.98 17.84 0.108 10293
 10295 3 36.29 94.84 17.95 0.1 10294
 10296 3 36.32 94.66 18.05 0.106 10295
 10297 3 36.77 95.49 17.86 0.156 10288
 10298 3 36.85 95.33 17.87 0.251 10297
 10299 3 36.85 95.16 17.89 0.274 10298
 10300 3 37.18 95.4 18.18 0.107 10299
 10301 3 37.28 95.36 18.27 0.13 10300
 10302 3 37.5 95.37 18.32 0.132 10301
 10303 3 37.61 95.45 18.39 0.167 10302
 10304 3 37.73 95.44 18.43 0.245 10303
 10305 3 37.58 95.68 18.62 0.159 10304
 10306 3 37.62 95.86 18.73 0.145 10305
 10307 3 37.85 96.07 18.71 0.092 10306
 10308 3 38.04 96.21 18.64 0.104 10307
 10309 3 38.16 96.26 18.62 0.058 10308
 10310 3 38.3 96.33 18.54 0.095 10309
 10311 3 38.43 96.39 18.54 0.146 10310
 10312 3 38.58 96.47 18.64 0.084 10311
 10313 3 37.8 95.69 18.59 0.071 10305
 10314 3 37.95 95.74 18.55 0.139 10313
 10315 3 38.02 95.91 18.55 0.098 10314
 10316 3 37.92 95.24 18.37 0.179 10304
 10317 3 38.1 95.1 18.45 0.187 10316
 10318 3 38.26 95 18.48 0.134 10317
 10319 3 38.42 94.84 18.54 0.109 10318
 10320 3 38.47 94.69 18.59 0.105 10319
 10321 3 38.63 94.53 18.61 0.135 10320
 10322 3 38.76 94.48 18.68 0.12 10321
 10323 3 38.87 94.4 18.8 0.1 10322
 10324 3 38.94 94.29 18.82 0.084 10323
 10325 3 39.19 94.2 18.91 0.164 10324
 10326 3 39.34 94.13 19.07 0.184 10325
 10327 3 39.51 94.15 19.2 0.161 10326
 10328 3 39.76 94.22 19.31 0.16 10327
 10329 3 40.05 94.41 19.31 0.14 10328
 10330 3 40.2 94.42 19.31 0.15 10329
 10331 3 40.33 94.46 19.28 0.11 10330
 10332 3 40.41 94.48 19.19 0.146 10331
 10333 3 40.5 94.63 19.17 0.253 10332
 10334 3 40.69 94.48 18.97 0.173 10333
 10335 3 40.73 94.45 18.87 0.235 10334
 10336 3 40.75 94.13 18.9 0.168 10335
 10337 3 40.73 93.99 18.72 0.102 10336
 10338 3 40.77 93.96 18.6 0.153 10337
 10339 3 40.82 93.75 18.56 0.137 10338
 10340 3 40.74 93.63 18.51 0.183 10339
 10341 3 40.74 93.46 18.51 0.184 10340
 10342 3 40.72 93.29 18.49 0.159 10341
 10343 3 40.82 93.18 18.47 0.111 10342
 10344 3 40.85 93.13 18.35 0.115 10343
 10345 3 40.84 93 18.17 0.126 10344
 10346 3 40.86 92.93 18.03 0.125 10345
 10347 3 40.86 92.8 18.03 0.165 10346
 10348 3 40.87 92.66 17.94 0.143 10347
 10349 3 40.98 92.49 17.8 0.126 10348
 10350 3 40.95 92.35 17.65 0.111 10349
 10351 3 40.9 92.18 17.56 0.126 10350
 10352 3 40.84 92.02 17.47 0.129 10351
 10353 3 40.74 91.92 17.4 0.141 10352
 10354 3 40.7 91.84 17.35 0.195 10353
 10355 3 40.64 91.56 17.33 0.104 10354
 10356 3 40.61 91.35 17.22 0.117 10355
 10357 3 40.64 91.21 17.14 0.118 10356
 10358 3 40.61 91.04 17.02 0.125 10357
 10359 3 40.55 90.9 16.91 0.118 10358
 10360 3 40.51 90.79 16.8 0.114 10359
 10361 3 40.4 90.65 16.75 0.113 10360
 10362 3 40.3 90.57 16.68 0.117 10361
 10363 3 40.19 90.45 16.61 0.109 10362
 10364 3 40.17 90.31 16.57 0.122 10363
 10365 3 40.12 90.14 16.46 0.133 10364
 10366 3 40.08 90 16.37 0.116 10365
 10367 3 40.06 89.91 16.29 0.133 10366
 10368 3 39.99 89.75 16.2 0.117 10367
 10369 3 40.02 89.58 15.96 0.156 10368
 10370 3 39.97 89.48 15.84 0.153 10369
 10371 3 39.92 89.47 15.62 0.179 10370
 10372 3 39.86 89.42 15.45 0.213 10371
 10373 3 39.86 89.28 15.29 0.195 10372
 10374 3 39.83 89.17 15.2 0.215 10373
 10375 3 39.82 89.03 15.03 0.213 10374
 10376 3 39.84 88.86 14.88 0.203 10375
 10377 3 39.83 88.69 14.82 0.157 10376
 10378 3 39.8 88.56 14.78 0.176 10377
 10379 3 39.78 88.41 14.7 0.178 10378
 10380 3 39.74 88.25 14.68 0.238 10379
 10381 3 39.7 88.1 14.63 0.304 10380
 10382 3 39.78 87.97 14.53 0.349 10381
 10383 3 39.64 87.51 14.82 0.144 10382
 10384 3 39.72 87.3 14.82 0.174 10383
 10385 3 39.72 87.16 14.87 0.18 10384
 10386 3 39.7 87.04 15.04 0.076 10385
 10387 3 39.68 86.91 15.13 0.055 10386
 10388 3 39.77 86.86 15.03 0.085 10387
 10389 3 39.92 87.97 14.28 0.266 10382
 10390 3 39.97 87.81 14.15 0.157 10389
 10391 3 40.07 87.67 14.04 0.127 10390
 10392 3 40.19 87.7 13.87 0.105 10391
 10393 3 40.07 87.69 13.82 0.064 10392
 10394 3 40.06 87.64 13.7 0.093 10393
 10395 3 40.07 87.61 13.6 0.102 10394
 10396 3 40.04 87.58 13.45 0.15 10395
 10397 3 40 87.48 13.29 0.146 10396
 10398 3 39.97 87.45 13.13 0.129 10397
 10399 3 39.86 87.27 13.04 0.148 10398
 10400 3 39.94 87.19 12.98 0.178 10399
 10401 3 40.09 87.03 12.93 0.105 10400
 10402 3 40.15 86.98 12.78 0.101 10401
 10403 3 40.26 86.98 12.68 0.18 10402
 10404 3 40.55 87.04 12.6 0.109 10403
 10405 3 40.59 86.96 12.48 0.115 10404
 10406 3 40.62 86.84 12.37 0.127 10405
 10407 3 40.7 86.73 12.35 0.087 10406
 10408 3 40.85 86.64 12.35 0.087 10407
 10409 3 40.98 86.58 12.29 0.117 10408
 10410 3 41.12 86.44 12.23 0.089 10409
 10411 3 41.28 86.37 12.17 0.104 10410
 10412 3 41.32 86.26 12.01 0.036 10411
 10413 3 40.28 87.78 13.77 0.041 10392
 10414 3 40.73 94.07 18.38 0.028 10338
 10415 3 40.78 94.82 18.9 0.093 10335
 10416 3 40.9 94.93 18.94 0.113 10415
 10417 3 41 95.11 18.94 0.108 10416
 10418 3 41.07 95.27 18.94 0.109 10417
 10419 3 41.17 95.41 18.99 0.124 10418
 10420 3 41.25 95.49 18.99 0.081 10419
 10421 3 41.33 95.67 18.97 0.14 10420
 10422 3 41.41 95.78 18.99 0.137 10421
 10423 3 41.52 95.81 19.1 0.092 10422
 10424 3 41.59 95.92 19.17 0.093 10423
 10425 3 41.73 96.09 19.22 0.147 10424
 10426 3 41.86 96.29 19.21 0.123 10425
 10427 3 42.01 96.49 19.17 0.067 10426
 10428 3 42.14 96.57 19.15 0.073 10427
 10429 3 42.18 96.63 19.22 0.083 10428
 10430 3 42.24 96.82 19.28 0.082 10429
 10431 3 42.25 96.95 19.35 0.04 10430
 10432 3 42.22 97.12 19.35 0.121 10431
 10433 3 41.88 97.07 19.13 0.067 10432
 10434 3 41.81 96.96 19.12 0.063 10433
 10435 3 42.48 97.33 19.37 0.077 10432
 10436 3 42.66 97.49 19.33 0.169 10435
 10437 3 42.75 97.58 19.35 0.205 10436
 10438 3 42.87 97.67 19.35 0.195 10437
 10439 3 43.01 97.76 19.24 0.15 10438
 10440 3 43.12 97.81 19.12 0.081 10439
 10441 3 43.26 97.93 19.1 0.064 10440
 10442 3 43.41 97.99 19.05 0.085 10441
 10443 3 43.51 98.04 18.92 0.097 10442
 10444 3 43.55 98.1 18.83 0.024 10443
 10445 3 43.69 98.19 18.78 0.056 10444
 10446 3 43.82 98.27 18.78 0.058 10445
 10447 3 42.86 97.76 19.69 0.066 10438
 10448 3 42.9 97.84 19.8 0.056 10447
 10449 3 42.95 97.97 19.88 0.084 10448
 10450 3 43.01 98.06 20.03 0.146 10449
 10451 3 43.04 98.17 20.15 0.116 10450
 10452 3 43.21 98.34 20.26 0.063 10451
 10453 3 40.26 94.98 19.4 0.078 10333
 10454 3 40.13 95.06 19.46 0.085 10453
 10455 3 40.18 95.23 19.63 0.12 10454
 10456 3 40.23 95.28 19.78 0.131 10455
 10457 3 37.14 95.25 18.45 0.118 10301
 10458 3 36.79 94.97 17.87 0.232 10299
 10459 3 36.57 94.63 17.64 0.087 10458
 10460 3 36.54 94.49 17.59 0.096 10459
 10461 3 36.48 94.4 17.52 0.118 10460
 10462 3 36.43 94.3 17.39 0.105 10461
 10463 3 36.37 94.18 17.29 0.091 10462
 10464 3 36.3 94.09 17.26 0.114 10463
 10465 3 36.17 93.95 17.15 0.104 10464
 10466 3 36.09 93.83 17.08 0.129 10465
 10467 3 36.06 93.7 16.97 0.102 10466
 10468 3 35.99 93.62 16.88 0.087 10467
 10469 3 35.88 93.53 16.85 0.079 10468
 10470 3 35.79 93.48 16.76 0.076 10469
 10471 3 35.68 93.42 16.67 0.079 10470
 10472 3 35.6 93.28 16.53 0.125 10471
 10473 3 35.53 93.14 16.42 0.093 10472
 10474 3 35.56 93 16.35 0.077 10473
 10475 3 35.54 92.83 16.35 0.116 10474
 10476 3 35.53 92.61 16.36 0.109 10475
 10477 3 35.47 92.43 16.36 0.094 10476
 10478 3 35.41 92.3 16.31 0.096 10477
 10479 3 35.3 92.22 16.29 0.095 10478
 10480 3 35.16 92.11 16.2 0.096 10479
 10481 3 35.04 92.01 16.2 0.125 10480
 10482 3 35.16 91.83 16.26 0.153 10481
 10483 3 35.17 91.72 16.22 0.124 10482
 10484 3 35.17 91.61 16.26 0.111 10483
 10485 3 35.14 91.47 16.26 0.126 10484
 10486 3 35.07 91.32 16.24 0.15 10485
 10487 3 35.04 91.21 16.17 0.138 10486
 10488 3 35.04 91.1 16.08 0.039 10487
 10489 3 34.81 92.15 16.2 0.082 10481
 10490 3 34.65 92.15 16.17 0.083 10489
 10491 3 34.52 92.12 16.15 0.129 10490
 10492 3 34.47 92.28 16 0.112 10491
 10493 3 34.44 92.5 15.92 0.094 10492
 10494 3 34.44 92.59 15.79 0.116 10493
 10495 3 34.43 92.56 15.64 0.109 10494
 10496 3 34.37 92.03 16.33 0.085 10491
 10497 3 34.3 91.97 16.51 0.123 10496
 10498 3 34.38 91.84 16.69 0.085 10497
 10499 3 29.45 98.16 17.08 0.184 10198
 10500 3 29.14 98.07 16.99 0.109 10499
 10501 3 29.01 97.98 16.88 0.077 10500
 10502 3 28.94 98.01 16.79 0.071 10501
 10503 3 28.8 98.03 16.7 0.06 10502
 10504 3 28.67 98.05 16.58 0.081 10503
 10505 3 28.57 98.06 16.47 0.048 10504
 10506 3 28.46 98 16.35 0.086 10505
 10507 3 28.39 97.92 16.29 0.12 10506
 10508 3 28.3 97.84 16.29 0.146 10507
 10509 3 28.25 97.66 16.4 0.066 10508
 10510 3 28.17 97.54 16.47 0.082 10509
 10511 3 28.18 97.43 16.45 0.066 10510
 10512 3 28.08 97.25 16.49 0.091 10511
 10513 3 27.99 97.19 16.65 0.093 10512
 10514 3 27.88 97.18 16.74 0.081 10513
 10515 3 27.84 97.71 19.56 0.062 10172
 10516 3 27.73 97.59 19.65 0.077 10515
 10517 3 27.68 97.43 19.69 0.137 10516
 10518 3 27.6 97.31 19.58 0.112 10517
 10519 3 27.52 97.32 19.35 0.102 10518
 10520 3 27.49 97.46 19.24 0.106 10519
 10521 3 27.37 97.54 19.08 0.122 10520
 10522 3 27.33 97.46 18.94 0.115 10521
 10523 3 27.33 97.34 18.83 0.114 10522
 10524 3 27.2 97.25 18.72 0.09 10523
 10525 3 27.1 97.25 18.63 0.000125 10524
 10526 3 26.55 95.55 20.76 0.074 10094
 10527 3 26.57 95.6 20.58 0.118 10526
 10528 3 26.68 95.69 20.45 0.069 10527
 10529 3 22.5 86.22 23.13 0.103 10026
 10530 3 22.48 86.27 23.01 0.095 10529
 10531 3 22.41 86.33 22.83 0.123 10530
 10532 3 22.27 86.23 22.7 0.05 10531
 10533 3 22.2 86.2 22.6 0.1 10532
 10534 3 22.07 86.21 22.61 0.123 10533
 10535 3 21.89 86.15 22.63 0.091 10534
 10536 3 21.77 86.11 22.63 0.145 10535
 10537 3 21.68 86.26 22.58 0.13 10536
 10538 3 21.72 86.42 22.49 0.151 10537
 10539 3 21.73 86.56 22.47 0.166 10538
 10540 3 21.65 86.64 22.47 0.223 10539
 10541 3 21.53 86.89 22.58 0.13 10540
 10542 3 21.37 86.92 22.6 0.101 10541
 10543 3 21.21 86.88 22.63 0.097 10542
 10544 3 21.12 86.97 22.69 0.093 10543
 10545 3 20.97 86.99 22.58 0.118 10544
 10546 3 20.92 87.02 22.49 0.000125 10545
 10547 3 21.69 85.87 22.58 0.134 10536
 10548 3 21.51 85.64 22.65 0.113 10547
 10549 3 21.4 85.47 22.74 0.164 10548
 10550 3 21.34 85.31 22.81 0.113 10549
 10551 3 21.27 85.18 22.97 0.144 10550
 10552 3 21.24 85.08 23.13 0.092 10551
 10553 3 21.27 85.05 23.26 0.061 10552
 10554 3 21.32 84.99 23.4 0.099 10553
 10555 3 21.23 84.91 23.49 0.092 10554
 10556 3 21.17 84.74 23.44 0.103 10555
 10557 3 21.23 84.69 23.6 0.108 10556
 10558 3 21.19 84.63 23.7 0.075 10557
 10559 3 21.16 84.66 23.83 0.122 10558
 10560 3 21.21 84.69 23.95 0.138 10559
 10561 3 21.32 84.83 23.97 0.04 10560
 10562 3 22.66 84.58 23.7 0.129 10018
 10563 3 22.45 84.49 23.65 0.074 10562
 10564 3 23.3 83.94 23.49 0.225 10016
 10565 3 23.3 83.86 23.35 0.238 10564
 10566 3 23.37 83.83 23.2 0.226 10565
 10567 3 23.04 83.45 23.29 0.12 10566
 10568 3 22.95 83.28 23.33 0.093 10567
 10569 3 22.85 83.08 23.36 0.125 10568
 10570 3 22.85 82.96 23.33 0.085 10569
 10571 3 22.86 82.78 23.19 0.081 10570
 10572 3 22.98 82.72 23.19 0.131 10571
 10573 3 23.07 82.65 23.13 0.155 10572
 10574 3 22.98 82.48 23.22 0.145 10573
 10575 3 22.69 82.38 23.24 0.122 10574
 10576 3 22.55 82.3 23.2 0.135 10575
 10577 3 22.3 82.26 23.17 0.09 10576
 10578 3 22.1 82.13 23.13 0.096 10577
 10579 3 21.94 82.1 23.08 0.095 10578
 10580 3 21.76 82.09 23.08 0.09 10579
 10581 3 21.64 82.11 23.1 0.075 10580
 10582 3 21.46 82.17 23.03 0.083 10581
 10583 3 21.33 82.16 22.97 0.087 10582
 10584 3 21.19 82.33 22.86 0.109 10583
 10585 3 20.96 82.35 22.9 0.141 10584
 10586 3 20.83 82.32 23.04 0.095 10585
 10587 3 20.69 82.31 23.06 0.072 10586
 10588 3 20.58 82.21 23.11 0.061 10587
 10589 3 20.46 82.12 23.15 0.114 10588
 10590 3 20.3 82.08 23.15 0.091 10589
 10591 3 20.08 82.02 23.22 0.096 10590
 10592 3 19.96 81.92 23.19 0.104 10591
 10593 3 19.84 81.81 23.21 0.08 10592
 10594 3 19.7 81.71 23.09 0.086 10593
 10595 3 19.63 81.69 22.98 0.104 10594
 10596 3 19.52 81.63 22.93 0.079 10595
 10597 3 23.32 82.67 22.97 0.078 10573
 10598 3 23.46 82.68 22.9 0.089 10597
 10599 3 23.5 83.95 23.06 0.141 10566
 10600 3 23.71 83.99 22.94 0.114 10599
 10601 3 23.81 84.04 22.85 0.126 10600
 10602 3 23.92 84.08 22.7 0.193 10601
 10603 3 24.02 84.13 22.58 0.273 10602
 10604 3 24.06 84.1 22.45 0.35 10603
 10605 3 23.57 83.79 22.49 0.092 10604
 10606 3 23.44 83.7 22.58 0.091 10605
 10607 3 23.34 83.64 22.63 0.000125 10606
 10608 3 24.22 84.22 22.36 0.387 10604
 10609 3 24.31 84.3 22.28 0.423 10608
 10610 3 24.29 84.31 22.1 0.441 10609
 10611 3 24.18 84.3 21.85 0.456 10610
 10612 3 23.75 83.82 21.74 0.193 10611
 10613 3 23.62 83.7 21.69 0.197 10612
 10614 3 23.77 83.82 21.45 0.172 10613
 10615 3 23.84 83.87 21.33 0.114 10614
 10616 3 24.34 84.61 21.7 0.362 10611
 10617 3 24.53 84.78 21.63 0.285 10616
 10618 3 24.51 84.81 21.49 0.255 10617
 10619 3 24.5 84.92 21.35 0.271 10618
 10620 3 24.51 85.06 21.29 0.308 10619
 10621 3 24.5 85.42 21.58 0.076 10620
 10622 3 24.55 85.64 21.56 0.097 10621
 10623 3 24.48 85.76 21.47 0.095 10622
 10624 3 24.39 85.9 21.4 0.098 10623
 10625 3 24.44 86.01 21.26 0.056 10624
 10626 3 24.52 86.12 21.29 0.08 10625
 10627 3 24.41 84.92 20.88 0.159 10620
 10628 3 24.46 85 20.65 0.131 10627
 10629 3 24.48 85.03 20.49 0.167 10628
 10630 3 24.66 85.2 20.35 0.112 10629
 10631 3 24.68 85.11 20.15 0.116 10630
 10632 3 24.5 85.22 20.06 0.095 10631
 10633 3 24.45 85.2 19.95 0.000125 10632
 10634 3 23.85 81.15 31.03 0.11 9947
 10635 3 23.78 80.99 31.06 0.099 10634
 10636 3 23.62 80.88 31.03 0.072 10635
 10637 3 23.46 80.84 30.97 0.092 10636
 10638 3 23.39 80.81 31.1 0.111 10637
 10639 3 23.3 80.79 31.17 0.125 10638
 10640 3 23.14 80.78 30.99 0.063 10639
 10641 3 22.92 80.69 30.92 0.1 10640
 10642 3 23.28 80.81 31.35 0.078 10639
 10643 3 23.13 80.72 31.38 0.094 10642
 10644 3 23.02 80.63 31.45 0.081 10643
 10645 3 22.99 80.52 31.49 0.104 10644
 10646 3 22.88 80.47 31.53 0.125 10645
 10647 3 30 76.58 37.3 0.102 9391
 10648 3 30.09 76.63 37.32 0.144 10647
 10649 3 30.25 76.77 37.48 0.071 10648
 10650 3 26.69 68.87 36.69 0.356 9321
 10651 3 26.64 68.26 35.94 0.234 10650
 10652 3 26.8 68.2 35.86 0.15 10651
 10653 3 26.89 68.03 35.8 0.099 10652
 10654 3 26.29 66.41 36.77 0.226 9288
 10655 3 26.54 66.37 36.52 0.153 10654
 10656 3 26.72 66.43 36.44 0.143 10655
 10657 3 26.81 66.48 36.34 0.166 10656
 10658 3 26.99 66.6 36.24 0.144 10657
 10659 3 26.99 66.68 36.11 0.186 10658
 10660 3 27.08 66.77 36.02 0.261 10659
 10661 3 27.16 66.85 35.91 0.297 10660
 10662 3 27.19 66.88 35.77 0.326 10661
 10663 3 27.21 66.99 35.65 0.387 10662
 10664 3 27.25 67.01 35.51 0.481 10663
 10665 3 27.28 67.11 35.41 0.521 10664
 10666 3 27.35 67.15 35.34 0.478 10665
 10667 3 27.15 66.79 35.04 0.086 10666
 10668 3 27.59 67.33 35.31 0.401 10666
 10669 3 27.73 67.28 35.19 0.342 10668
 10670 3 27.85 67.23 35.06 0.276 10669
 10671 3 28 67.15 34.99 0.188 10670
 10672 3 27.96 67.13 34.88 0.23 10671
 10673 3 28.12 67.18 34.66 0.221 10672
 10674 3 28.21 67.15 34.48 0.262 10673
 10675 3 28.35 67.31 34.35 0.245 10674
 10676 3 28.4 67.42 34.27 0.274 10675
 10677 3 28.4 67.59 34.13 0.185 10676
 10678 3 28.61 67.68 34 0.163 10677
 10679 3 28.65 67.74 33.87 0.183 10678
 10680 3 28.64 67.93 33.85 0.133 10679
 10681 3 28.69 68.02 33.73 0.167 10680
 10682 3 28.8 68.13 33.6 0.173 10681
 10683 3 28.83 68.18 33.42 0.181 10682
 10684 3 28.89 68.22 33.27 0.16 10683
 10685 3 28.94 68.28 33.17 0.224 10684
 10686 3 29.33 68.11 33.21 0.096 10685
 10687 3 29.44 68.09 33.13 0.102 10686
 10688 3 29.55 68.12 33.06 0.08 10687
 10689 3 29.62 68.26 33.05 0.05 10688
 10690 3 27.74 66.69 35.13 0.103 10672
 10691 3 27.56 66.66 35.12 0.09 10690
 10692 3 27.44 66.57 35.09 0.098 10691
 10693 3 27.29 66.47 35.08 0.093 10692
 10694 3 27.2 66.38 35.11 0.081 10693
 10695 3 27.11 66.32 35.16 0.103 10694
 10696 3 26.99 66.3 35.16 0.000125 10695
 10697 3 27.86 66.53 35.09 0.094 10690
 10698 3 27.86 66.37 35.02 0.089 10697
 10699 3 27.91 66.25 34.99 0.077 10698
 10700 3 27.96 66.12 34.93 0.113 10699
 10701 3 28.05 66.04 34.92 0.092 10700
 10702 3 27.64 65.89 38.59 0.128 9277
 10703 3 27.87 66.02 38.63 0.104 10702
 10704 3 27.98 66.08 38.7 0.136 10703
 10705 3 28.09 66.18 38.67 0.186 10704
 10706 3 28.26 66.32 38.52 0.124 10705
 10707 3 28.35 66.43 38.31 0.101 10706
 10708 3 28.38 66.46 38.21 0.16 10707
 10709 3 28.38 66.29 38.17 0.147 10708
 10710 3 28.66 66.21 38.05 0.144 10709
 10711 3 28.73 66.1 37.95 0.13 10710
 10712 3 28.77 65.99 37.78 0.119 10711
 10713 3 28.89 66 37.67 0.134 10712
 10714 3 28.96 65.94 37.57 0.165 10713
 10715 3 29.02 65.83 37.59 0.23 10714
 10716 3 29.28 66.09 37.78 0.11 10715
 10717 3 29.42 66.28 37.75 0.098 10716
 10718 3 29.54 66.36 37.74 0.139 10717
 10719 3 29.7 66.46 37.71 0.053 10718
 10720 3 29.92 66.52 37.63 0.124 10719
 10721 3 29.99 66.6 37.52 0.132 10720
 10722 3 30.22 66.64 37.28 0.144 10721
 10723 3 30.2 66.53 37.1 0.222 10722
 10724 3 30.19 66.5 37 0.28 10723
 10725 3 30.58 66.51 36.95 0.18 10724
 10726 3 30.83 66.65 37.03 0.11 10725
 10727 3 31.01 66.64 37.13 0.103 10726
 10728 3 31.11 66.68 37.16 0.165 10727
 10729 3 31.26 66.65 37.32 0.12 10728
 10730 3 31.44 66.59 37.45 0.085 10729
 10731 3 31.62 66.54 37.52 0.069 10730
 10732 3 29.97 66.51 36.88 0.175 10724
 10733 3 29.79 66.46 36.74 0.134 10732
 10734 3 29.7 66.43 36.63 0.127 10733
 10735 3 29.63 66.48 36.49 0.085 10734
 10736 3 29.6 66.54 36.38 0.079 10735
 10737 3 29.65 66.57 36.28 0.091 10736
 10738 3 28.78 65.6 37.45 0.123 10715
 10739 3 25.85 60.54 47.95 0.728 5944
 10740 3 25.62 60.49 47.89 0.727 10739
 10741 3 25.14 59.62 47.53 0.124 10740
 10742 3 25.08 59.6 47.38 0.172 10741
 10743 3 24.94 59.48 47.31 0.122 10742
 10744 3 24.9 59.38 47.21 0.083 10743
 10745 3 24.81 59.3 47.06 0.05 10744
 10746 3 24.79 59.2 46.94 0.111 10745
 10747 3 24.75 59.17 46.85 0.145 10746
 10748 3 24.79 59.15 46.69 0.105 10747
 10749 3 24.75 58.99 46.61 0.114 10748
 10750 3 24.65 58.9 46.48 0.088 10749
 10751 3 24.59 58.72 46.42 0.098 10750
 10752 3 24.53 58.59 46.35 0.113 10751
 10753 3 24.51 58.44 46.31 0.109 10752
 10754 3 24.42 58.3 46.23 0.1 10753
 10755 3 24.27 58.15 46.12 0.085 10754
 10756 3 24.15 58.01 46.06 0.095 10755
 10757 3 24.06 57.86 46.04 0.074 10756
 10758 3 24.02 57.68 46.01 0.107 10757
 10759 3 23.98 57.47 45.95 0.106 10758
 10760 3 23.98 57.32 45.92 0.087 10759
 10761 3 24.01 57.25 45.81 0.113 10760
 10762 3 24.13 57.21 45.67 0.067 10761
 10763 3 24.13 57.1 45.53 0.081 10762
 10764 3 24.13 57 45.49 0.098 10763
 10765 3 24.24 57.01 45.21 0.089 10764
 10766 3 24.35 56.97 45.09 0.1 10765
 10767 3 24.42 57 44.98 0.103 10766
 10768 3 24.56 57.01 44.81 0.117 10767
 10769 3 24.65 57.06 44.75 0.317 10768
 10770 3 24.22 57 44.42 0.102 10769
 10771 3 24.15 56.96 44.31 0.117 10770
 10772 3 24.08 56.89 44.2 0.123 10771
 10773 3 24.02 56.79 44.12 0.105 10772
 10774 3 24.02 56.79 44 0.000125 10773
 10775 3 24.9 57.01 45.02 0.248 10769
 10776 3 25.15 57.09 45 0.212 10775
 10777 3 25.33 57.1 44.98 0.128 10776
 10778 3 25.56 57.06 45 0.087 10777
 10779 3 25.67 56.93 45.09 0.09 10778
 10780 3 25.81 56.89 45.1 0.121 10779
 10781 3 25.9 56.83 45.24 0.161 10780
 10782 3 26.12 56.85 45.41 0.127 10781
 10783 3 26.24 56.87 45.49 0.099 10782
 10784 3 26.32 56.75 45.57 0.086 10783
 10785 3 26.48 56.7 45.67 0.112 10784
 10786 3 26.52 56.63 45.8 0.049 10785
 10787 3 24.8 56.66 45.06 0.085 10775
 10788 3 24.86 56.48 45 0.09 10787
 10789 3 24.8 56.37 45.02 0.123 10788
 10790 3 24.76 56.26 44.96 0.132 10789
 10791 3 24.74 56.12 44.84 0.128 10790
 10792 3 24.62 55.97 44.67 0.147 10791
 10793 3 24.51 55.79 44.67 0.091 10792
 10794 3 24.45 55.65 44.63 0.000125 10793
 10795 3 24.54 59.26 46.77 0.094 10747
 10796 3 24.48 59.36 46.76 0.045 10795
 10797 3 25.4 60.6 47.9 0.705 10740
 10798 3 25.24 60.63 47.86 0.653 10797
 10799 3 25.1 60.65 47.7 0.697 10798
 10800 3 25.03 60.72 47.65 0.732 10799
 10801 3 24.78 60.73 47.41 0.663 10800
 10802 3 23.98 59.93 47.76 0.181 10801
 10803 3 23.8 59.78 47.66 0.165 10802
 10804 3 23.64 59.63 47.67 0.213 10803
 10805 3 23.46 59.77 47.47 0.122 10804
 10806 3 23.23 59.62 47.41 0.112 10805
 10807 3 23.07 59.55 47.42 0.088 10806
 10808 3 22.89 59.54 47.37 0.087 10807
 10809 3 22.8 59.62 47.34 0.099 10808
 10810 3 22.67 59.62 47.34 0.141 10809
 10811 3 22.57 59.62 47.36 0.145 10810
 10812 3 22.42 59.64 47.31 0.146 10811
 10813 3 22.24 59.61 47.27 0.171 10812
 10814 3 22.08 59.56 47.37 0.179 10813
 10815 3 21.9 59.49 47.41 0.114 10814
 10816 3 21.76 59.48 47.48 0.122 10815
 10817 3 21.55 59.48 47.48 0.154 10816
 10818 3 21.37 59.38 47.41 0.094 10817
 10819 3 21.28 59.34 47.36 0.132 10818
 10820 3 21.11 59.27 47.27 0.105 10819
 10821 3 20.97 59.26 47.16 0.12 10820
 10822 3 20.84 59.22 47.15 0.044 10821
 10823 3 21.46 59.51 47.66 0.136 10817
 10824 3 21.35 59.48 47.67 0.138 10823
 10825 3 21.17 59.37 47.73 0.115 10824
 10826 3 21.04 59.29 47.76 0.145 10825
 10827 3 20.88 59.19 47.81 0.109 10826
 10828 3 20.74 59.15 47.77 0.097 10827
 10829 3 20.58 59.09 47.8 0.106 10828
 10830 3 20.49 59.15 47.84 0.127 10829
 10831 3 20.6 59.36 47.95 0.095 10830
 10832 3 20.64 59.48 47.94 0.000125 10831
 10833 3 20.15 59.04 47.79 0.118 10830
 10834 3 19.99 58.99 47.65 0.131 10833
 10835 3 19.79 58.92 47.58 0.129 10834
 10836 3 19.64 58.67 47.62 0.118 10835
 10837 3 19.46 58.54 47.66 0.107 10836
 10838 3 19.32 58.37 47.73 0.106 10837
 10839 3 19.2 58.2 47.73 0.14 10838
 10840 3 19.08 58.18 47.79 0.097 10839
 10841 3 18.86 58.14 47.78 0.089 10840
 10842 3 18.7 58.11 47.76 0.113 10841
 10843 3 18.61 58.01 47.68 0.099 10842
 10844 3 18.4 57.95 47.64 0.12 10843
 10845 3 18.2 57.92 47.51 0.167 10844
 10846 3 18.08 57.89 47.43 0.148 10845
 10847 3 17.97 57.88 47.33 0.172 10846
 10848 3 18.08 57.99 47.15 0.061 10847
 10849 3 18.17 58.06 47.11 0.105 10848
 10850 3 18.29 58.1 47.07 0.066 10849
 10851 3 18.47 58.21 47.03 0.133 10850
 10852 3 18.6 58.28 47.01 0.11 10851
 10853 3 18.73 58.29 47.01 0.099 10852
 10854 3 17.8 57.66 47.44 0.11 10847
 10855 3 17.61 57.55 47.51 0.106 10854
 10856 3 17.55 57.45 47.58 0.000125 10855
 10857 3 19.7 59.13 47.52 0.137 10835
 10858 3 19.61 59.24 47.51 0.158 10857
 10859 3 19.4 59.26 47.48 0.108 10858
 10860 3 23.53 59.45 47.65 0.209 10804
 10861 3 23.44 59.34 47.61 0.218 10860
 10862 3 23.29 59.07 47.67 0.187 10861
 10863 3 23.09 58.97 47.66 0.168 10862
 10864 3 23 58.9 47.7 0.219 10863
 10865 3 22.91 58.8 47.69 0.252 10864
 10866 3 22.78 58.72 47.63 0.249 10865
 10867 3 22.53 58.54 47.67 0.196 10866
 10868 3 22.3 58.46 47.67 0.116 10867
 10869 3 22.12 58.39 47.66 0.105 10868
 10870 3 21.99 58.24 47.76 0.105 10869
 10871 3 21.85 58.03 47.8 0.143 10870
 10872 3 21.74 57.82 47.87 0.123 10871
 10873 3 21.64 57.64 47.91 0.108 10872
 10874 3 21.53 57.52 47.98 0.096 10873
 10875 3 21.5 57.41 48.13 0.099 10874
 10876 3 21.52 57.34 48.22 0.048 10875
 10877 3 22.64 58.66 47.34 0.202 10866
 10878 3 22.6 58.61 47.17 0.253 10877
 10879 3 22.66 58.62 47.08 0.287 10878
 10880 3 23.03 58.5 47.09 0.098 10879
 10881 3 23.21 58.48 47.2 0.084 10880
 10882 3 23.37 58.45 47.17 0.056 10881
 10883 3 22.51 58.72 46.94 0.269 10879
 10884 3 22.44 58.76 46.77 0.309 10883
 10885 3 22.28 58.67 46.63 0.377 10884
 10886 3 22.21 58.69 46.54 0.368 10885
 10887 3 22.72 58.87 46.34 0.109 10886
 10888 3 22.79 58.86 46.24 0.122 10887
 10889 3 21.62 58.56 46.7 0.128 10886
 10890 3 21.5 58.59 46.74 0.136 10889
 10891 3 21.3 58.59 46.83 0.113 10890
 10892 3 21.19 58.59 46.8 0.09 10891
 10893 3 21.01 58.62 46.81 0.149 10892
 10894 3 20.8 58.62 46.67 0.187 10893
 10895 3 20.62 58.65 46.61 0.192 10894
 10896 3 20.44 58.64 46.48 0.226 10895
 10897 3 20.39 58.57 46.34 0.272 10896
 10898 3 20.23 58.64 46.06 0.188 10897
 10899 3 20.17 58.6 45.94 0.214 10898
 10900 3 20.01 58.68 45.86 0.166 10899
 10901 3 19.96 58.74 45.69 0.214 10900
 10902 3 19.82 58.77 45.52 0.188 10901
 10903 3 19.64 58.71 45.37 0.148 10902
 10904 3 19.51 58.67 45.27 0.17 10903
 10905 3 19.37 58.69 45.12 0.185 10904
 10906 3 19.44 58.48 45.12 0.059 10905
 10907 3 19.5 58.48 45.02 0.075 10906
 10908 3 19.26 58.69 44.98 0.18 10905
 10909 3 19.19 58.69 44.84 0.202 10908
 10910 3 19.26 58.49 44.76 0.161 10909
 10911 3 19.37 58.48 44.66 0.167 10910
 10912 3 19.53 58.52 44.49 0.083 10911
 10913 3 19.6 58.46 44.44 0.122 10912
 10914 3 19.62 58.32 44.44 0.175 10913
 10915 3 19.54 58.27 44.13 0.097 10914
 10916 3 19.56 58.24 44.02 0.097 10915
 10917 3 19.6 58.13 43.96 0.104 10916
 10918 3 19.65 58.03 43.89 0.117 10917
 10919 3 19.61 57.88 43.75 0.113 10918
 10920 3 19.06 58.95 44.67 0.087 10909
 10921 3 19 58.91 44.59 0.085 10920
 10922 3 18.86 58.94 44.44 0.093 10921
 10923 3 18.7 58.97 44.34 0.104 10922
 10924 3 18.56 59.05 44.27 0.119 10923
[truncated: 660,309 more chars]
