# Supplementary material for: Automated Proofreading of Digitally Reconstructed Neural Morphology Enhances Accuracy, Scalability, and Standardization
Source: bioRxiv. 2026 Apr 7:2026.03.27.714818. Preprint. [Version 2] doi: 10.64898/2026.03.27.714818 (PMC13060139; doi:10.64898/2026.03.27.714818)
Supplement: Supplement 1 [file media-1.zip › swc_standardized_3_6_2026__23_06_30/CNG Version/720575940616551029.CNG.swc]

# SWC to SWC conversion from L-Measure. Sridevi Polavaram: spolavar@gmu.edu
# Original fileName:Z://nmo_swc//out_Final//Source_Temp1//720575940616551029.CNG.swc
#
# SWC to SWC conversion from L-Measure. Sridevi Polavaram: spolavar@gmu.edu

# Original fileName:Z://nmo_swc//nmo_user_Final//Source_Temp1//720575940616551029.CNG.swc

#

# SWC to SWC conversion from L-Measure. Sridevi Polavaram: spolavar@gmu.edu


# Original fileName:Z://nmo_swc//Autoswc//720575940616551029.CNG.swc.swc.CNG.swc


#


# Original file /nmo_swc/Temp_LMeasure/720575940616551029.CNG.swc.swc edited using StdSwc version 1.31 on 3/7/26.


# Irregularities and fixes documented in /nmo_swc/Temp_LMeasure/720575940616551029.CNG.swc.swc.std.  See StdSwc1.31.doc for more information.


#


# SWC to SWC conversion from L-Measure. Sridevi Polavaram: spolavar@gmu.edu


# Original fileName:Z://nmo_swc//Source_Temp1//720575940616551029.CNG.swc


#


# SWC to SWC conversion from L-Measure. Sridevi Polavaram: spolavar@gmu.edu


 1 1 0 0 0 4.319 -1
 2 1 -4.08 -4.6 -0.49 0.099 1
 3 1 -4.03 -4.56 -0.59 0.09 2
 4 1 0.3 -4.08 -1.01 0.064 1
 5 1 0.27 -4 -0.99 0.000125 4
 6 1 -4.64 -1.43 0.08 0.094 1
 7 1 -3.23 -4.43 -0.42 0.12 1
 8 1 -3.28 -4.4 -0.32 0.084 7
 9 1 -2.36 -4.31 -0.88 0.161 1
 10 1 -2.28 -4.3 -0.79 0.127 9
 11 1 -2.19 -4.36 -0.73 0.072 10
 12 1 -2.76 -4.48 -0.38 0.379 1
 13 1 -2.57 -4.34 -0.26 0.379 12
 14 1 -2.55 -4.27 -0.15 0.39 13
 15 1 -2.46 -4.23 -0.02 0.42 14
 16 1 -2.38 -4.19 0.03 0.45 15
 17 1 -2.88 -4.49 -0.81 0.326 1
 18 1 -2.82 -4.28 -0.86 0.39 17
 19 1 -3.53 -5.44 -0.05 0.089 1
 20 1 -4.22 -1.95 -1 0.123 1
 21 1 -4.2 -2.04 -1.06 0.094 20
 22 1 -5.11 -2.02 -0.51 0.211 1
 23 1 -5.04 -2.08 -0.59 0.134 22
 24 1 -4.94 -2.23 -0.78 0.185 23
 25 1 -4.81 -0.59 -0.83 0.349 1
 26 1 -5.08 -0.44 -0.9 0.262 25
 27 1 -5.11 -0.66 -0.81 0.307 26
 28 1 -5.19 -0.74 -0.63 0.222 27
 29 1 -5.29 -0.79 -0.58 0.245 28
 30 1 -5.11 -0.9 -0.32 0.121 29
 31 1 -5.18 -0.8 -0.28 0.000125 30
 32 1 -5.37 -0.88 -0.56 0.157 29
 33 1 -5.39 -1.06 -0.56 0.1 32
 34 1 -5.47 -1.17 -0.54 0.087 33
 35 1 -5.16 0.04 -0.81 0.13 25
 36 1 -5.18 0.16 -0.69 0.057 35
 37 1 -4.74 -0.42 -0.89 0.235 1
 38 1 -4.72 -0.31 -0.93 0.146 37
 39 1 -4.59 -0.21 -0.9 0.086 38
 40 1 -4.51 0 -0.93 0.163 39
 41 1 -4.39 0 -0.92 0.209 40
 42 1 -4.29 0.03 -0.88 0.175 41
 43 1 -4.95 -1.15 2.03 0.255 1
 44 1 -4.83 -1.1 1.78 0.123 43
 45 1 -4.91 -1.05 1.66 0.115 44
 46 1 -4.91 -0.99 1.59 0.093 45
 47 1 -4.82 -0.84 1.43 0.172 46
 48 1 -4.61 -0.64 1.53 0.069 47
 49 1 4.43 -1.05 -0.54 0.082 1
 50 1 4.57 -0.92 -0.49 0.102 49
 51 1 4.71 -0.85 -0.52 0.076 50
 52 1 -3.25 -0.87 2.3 0.141 1
 53 1 -3.16 -1.44 2.3 0.24 52
 54 1 -3.27 -1.51 2.28 0.409 53
 55 1 -3.43 -1.51 2.36 0.453 54
 56 1 -3.62 -1.41 2.41 0.376 55
 57 1 -3.85 -1.38 2.42 0.159 56
 58 1 -3.95 -1.47 2.4 0.042 57
 59 1 -3.35 -0.89 2.22 0.079 52
 60 1 -4.11 -1.77 -0.81 0.096 1
 61 1 -4.28 -1.71 -0.79 0.081 60
 62 1 -4.49 -1.68 -0.95 0.134 61
 63 1 -0.33 -5.07 -0.83 0.109 1
 64 1 -0.4 -4.83 -0.92 0.234 63
 65 1 -0.54 -4.75 -1.07 0.23 64
 66 1 -0.62 -4.69 -1.15 0.227 65
 67 1 -0.75 -4.71 -1.24 0.219 66
 68 1 -0.9 -4.75 -1.33 0.216 67
 69 1 -0.92 -4.66 -1.59 0.249 68
 70 1 -0.81 -4.46 -1.76 0.171 69
 71 1 -0.74 -4.33 -1.82 0.14 70
 72 1 -0.76 -4.19 -1.82 0.137 71
 73 1 -0.5 -4.16 -1.76 0.148 72
 74 1 -0.38 -4.19 -1.64 0.112 73
 75 1 -1.27 -4.94 -1.43 0.26 69
 76 1 -1.43 -5.09 -1.08 0.141 75
 77 1 -1.45 -5.1 -0.93 0.16 76
 78 1 -1.39 -5.14 -0.83 0.084 77
 79 1 -0.33 -4.71 -0.86 0.282 64
 80 1 -0.03 -4.75 -0.99 0.071 79
 81 1 0.08 -4.86 -0.91 0.076 80
 82 1 -0.44 -4.61 -0.79 0.218 79
 83 1 -0.22 -4.41 -0.57 0.132 82
 84 1 0.06 -4.36 -0.2 0.199 83
 85 1 0.15 -4.38 0.02 0.11 84
 86 1 0.08 -4.38 0.1 0.155 85
 87 1 -0.12 -4.22 0.16 0.068 86
 88 1 -0.07 -4.3 0.26 0.108 87
 89 1 0 -4.27 0.46 0.172 88
 90 1 -0.03 -4.22 0.59 0.174 89
 91 1 0 -4.13 0.61 0.153 90
 92 1 -0.16 -4.13 0.14 0.1 87
 93 1 -0.25 -4.1 0.23 0.104 92
 94 1 -0.33 -4.1 0.36 0.06 93
 95 1 -0.29 -4.19 0.02 0.188 92
 96 1 -0.25 -4.35 0 0.114 95
 97 1 -0.13 -4.33 -0.01 0.08 96
 98 1 -0.45 -4.52 -0.75 0.269 82
 99 1 -0.09 -4.96 -0.61 0.135 98
 100 1 0 -5.02 -0.47 0.072 99
 101 1 -0.46 -4.44 -0.69 0.269 98
 102 1 -0.41 -4.32 -0.65 0.329 101
 103 1 -0.34 -4.21 -0.6 0.441 102
 104 1 -0.19 -3.91 -0.65 0.4 103
 105 1 4.26 -0.4 0.2 0.106 1
 106 1 -3.14 -3.05 2.38 0.128 1
 107 1 -3.1 -3.15 2.3 0.185 106
 108 1 -3.96 -2.08 0 0.148 1
 109 1 -3.96 -2 0.27 0.115 108
 110 1 -3.89 -1.93 0.46 0.166 109
 111 1 -2.93 -2.76 2.69 0.113 1
 112 1 -2.81 -2.82 2.71 0.018 111
 113 1 -4.76 -2.69 2.91 0.094 1
 114 1 -4.84 -2.61 2.87 0.063 113
 115 1 -2.76 -3.25 -0.21 0.174 1
 116 1 -2.82 -3.33 -0.12 0.000125 115
 117 1 -2.39 -3.28 1.08 0.671 1
 118 1 -3.08 -3.83 1 0.375 117
 119 1 -3.18 -3.72 1.06 0.373 118
 120 1 -3.27 -3.26 1.44 0.105 119
 121 1 -3.14 -3.26 1.61 0.057 120
 122 1 -3.27 -3.7 1.03 0.225 119
 123 1 -3.54 -3.85 0.81 0.064 122
 124 1 -3.55 -3.89 0.66 0.079 123
 125 1 -3.34 -4.03 0.56 0.222 124
 126 1 -3.28 -4.31 0.7 0.043 125
 127 1 -3.26 -4.48 0.55 0.106 126
 128 1 -3.19 -4.48 0.45 0.07 127
 129 1 -3.35 -3.7 1 0.225 122
 130 1 -3.5 -3.7 0.66 0.091 129
 131 1 -2.45 -3.48 0.85 0.52 117
 132 1 -2.66 -3.22 1.83 0.107 131
 133 1 -2.66 -3.38 1.88 0.094 132
 134 1 -2.6 -3.54 0.64 0.565 131
 135 1 -3.21 -3.12 0.31 0.182 134
 136 1 -3.3 -3.27 0.39 0.099 135
 137 1 -3.46 -3.33 0.46 0.118 136
 138 1 -3.55 -3.35 0.47 0.079 137
 139 1 -2.57 -3.6 0.54 0.602 134
 140 1 -2.42 -3.97 0.22 0.515 139
 141 1 -2.32 -4.15 0.1 0.503 140
 142 1 -1.79 -4.73 0 0.289 141
 143 1 -1.66 -4.84 0 0.383 142
 144 1 -1.54 -4.92 0.02 0.382 143
 145 1 -2.63 -3.58 0.54 0.565 139
 146 1 -3.54 -3.5 0.92 0.109 145
 147 1 -3.52 -3.7 1.01 0.111 146
 148 1 -2.67 -3.58 0.52 0.565 145
 149 1 -2.49 -3.68 0.65 0.52 148
 150 1 -2.53 -3.25 -0.12 0.133 1
 151 1 -2.49 -3.2 0 0.046 150
 152 1 -1.28 -3.44 2.35 0.542 1
 153 1 -2.02 -3.01 2.34 0.293 152
 154 1 -2.2 -2.86 2.51 0.214 153
 155 1 -2.37 -2.74 2.61 0.202 154
 156 1 -2.6 -2.84 2.69 0.189 155
 157 1 -2.52 -2.53 2.78 0.092 156
 158 1 -2.7 -2.51 2.78 0.077 157
 159 1 -2.54 -3.15 2.57 0.125 156
 160 1 -2.47 -3.24 2.67 0.000125 159
 161 1 -2.78 -3.12 -0.62 0.223 1
 162 1 -2.82 -2.95 -0.78 0.253 161
 163 1 -2.82 -2.68 -0.82 0.131 162
 164 1 -2.92 -2.7 -0.73 0.112 163
 165 1 -2.8 -2.91 -0.89 0.25 162
 166 1 -2.92 -3.06 -1.01 0.181 165
 167 1 -2.9 -3.14 -1.09 0.132 166
 168 1 -4.36 -3.95 0.45 0.145 1
 169 1 -4.36 -3.98 0.27 0.234 168
 170 1 -3.54 -2.37 0.45 0.118 1
 171 1 -3.47 -2.48 0.51 0.098 170
 172 1 -2.07 -3.81 -1.67 0.164 1
 173 1 1.06 -2.34 3.06 0.107 1
 174 1 0.93 -2.42 2.99 0.123 173
 175 1 0.94 -2.65 3.06 0.081 174
 176 1 1 -2.82 3.1 0.113 175
 177 1 1.05 -2.92 3.06 0.114 176
 178 1 -3.67 -2.04 -0.01 0.093 1
 179 1 -3.76 -2.1 -0.04 0.109 178
 180 1 -3.46 -3.79 -0.69 0.086 1
 181 1 -3.38 -3.62 -0.75 0.105 180
 182 1 -3.4 -3.54 -0.83 0.079 181
 183 1 -4.19 -4.28 1.58 0.258 1
 184 1 -4.17 -4.48 1.47 0.187 183
 185 1 -4.19 -4.73 1.28 0.075 184
 186 1 -4.69 -3.64 -0.21 0.251 1
 187 1 -4.64 -3.77 -0.24 0.314 186
 188 1 -4.69 -3.64 -0.51 0.000125 187
 189 1 -3.62 -0.53 1.97 0.135 1
 190 1 -5.09 -2.54 0.9 0.108 1
 191 1 -5.12 -2.47 0.95 0.096 190
 192 1 -5.05 -2.39 0.97 0.048 191
 193 1 -4.65 0.54 1.83 0.099 1
 194 1 -4.79 0.68 1.82 0.127 193
 195 1 5.15 0.03 0.17 0.164 1
 196 1 5.28 0.15 0.07 0.117 195
 197 1 -4.8 -0.03 1.77 0.108 1
 198 1 -4.83 -0.03 1.63 0.148 197
 199 1 -4.79 -0.03 1.51 0.11 198
 200 1 5.42 -0.57 0.42 0.218 1
 201 1 5.47 -0.68 0.46 0.17 200
 202 1 5.56 -0.7 0.4 0.18 201
 203 1 -3.54 -2.34 2.78 0.079 1
 204 1 -3.62 -2.34 2.86 0.072 203
 205 1 -3.64 -2.32 2.99 0.114 204
 206 1 -3.66 -2.26 3.11 0.128 205
 207 1 -3.75 -2.22 3.29 0.082 206
 208 1 4.17 -0.55 0.75 0.271 1
 209 1 4.08 -0.82 0.68 0.064 208
 210 1 -4.76 -0.36 2.13 0.201 1
 211 1 -4.66 -0.05 2.19 0.075 210
 212 1 5.05 -0.69 0.28 0.11 1
 213 1 -4.26 0.16 2.09 0.12 1
 214 1 -4.16 0.11 2.13 0.064 213
 215 1 4.28 -0.16 -0.9 0.115 1
 216 1 -3.83 -0.39 2.28 0.095 1
 217 1 -3.83 -0.3 2.28 0.079 216
 218 1 -4.29 -0.06 1.04 0.15 1
 219 1 -4.15 -0.02 0.9 0.183 218
 220 1 -0.93 1.09 3.74 0.132 1
 221 1 -0.91 1.17 3.71 0.075 220
 222 1 4.6 -0.09 0.04 0.086 1
 223 1 4.68 -0.07 0 0.095 222
 224 1 5.29 0.27 -0.11 0.112 1
 225 1 5.46 0.33 -0.08 0.154 224
 226 1 5.69 0.39 -0.14 0.122 225
 227 1 5.83 0.38 -0.14 0.123 226
 228 1 5.91 0.45 -0.2 0.075 227
 229 1 6.03 0.26 -0.08 0.146 228
 230 1 6.07 0.23 -0.2 0.102 229
 231 1 6.11 0.18 -0.32 0.000125 230
 232 1 4.84 -0.56 1.01 0.187 1
 233 1 5 -0.71 1.08 0.074 232
 234 1 0.5 -4.33 2.14 0.092 1
 235 1 0.49 -4.43 2.1 0.094 234
 236 1 0.26 -4.5 2.08 0.131 235
 237 1 0.11 -4.3 2.14 0.081 236
 238 1 0.02 -4.2 2.18 0.061 237
 239 1 0.2 -4.64 2.14 0.107 236
 240 1 0.13 -4.73 2.16 0.114 239
 241 1 0.02 -4.88 2.22 0.107 240
 242 1 0 -5.06 2.2 0.076 241
 243 1 1.09 -4.69 1.07 0.116 1
 244 1 1.09 -4.74 0.93 0.084 243
 245 1 1.11 -4.77 0.81 0.086 244
 246 1 1.11 -4.72 0.71 0.072 245
 247 1 0.36 -5.1 1.66 1.181 1
 248 1 0.42 -5.26 1.75 0.957 247
 249 1 0.64 -5.29 1.69 0.624 248
 250 1 0.73 -5.35 1.62 0.467 249
 251 1 0.93 -5.41 1.5 0.239 250
 252 1 1.27 -4.83 1.45 0.089 247
 253 1 1.26 -4.83 1.59 0.071 252
 254 1 1.34 -4.77 1.7 0.115 253
 255 1 1.11 -4.82 1.8 0.107 254
 256 1 1.05 -4.88 1.89 0.114 255
 257 1 1.54 -4.63 1.67 0.127 254
 258 1 1.64 -4.69 1.72 0.116 257
 259 1 1.77 -4.61 1.83 0.093 258
 260 1 1.84 -4.5 1.89 0.072 259
 261 1 -0.5 -4.72 2.35 0.217 1
 262 1 -0.55 -4.58 2.45 0.098 261
 263 1 -0.57 -4.52 2.58 0.13 262
 264 1 -0.61 -4.29 2.45 0.15 263
 265 1 -0.59 -4.31 2.33 0.062 264
 266 1 -0.52 -4.43 2.68 0.122 263
 267 1 -0.53 -4.42 2.79 0.000125 266
 268 1 -0.35 -4.92 0.91 0.054 1
 269 1 -0.27 -4.97 1 0.078 268
 270 1 -0.14 -4.97 1.07 0.102 269
 271 1 0.02 -4.84 1.12 0.121 270
 272 1 0.1 -4.68 1.15 0.07 271
 273 1 -1.1 -5.07 0.28 0.286 1
 274 1 -1.14 -5.01 0.1 0.234 273
 275 1 -1.21 -4.89 0.04 0.326 274
 276 1 -0.89 -4.34 0.07 0.123 275
 277 1 -0.9 -4.26 0.28 0.261 276
 278 1 -0.91 -3.98 0.51 0.109 277
 279 1 -1.07 -3.97 0.54 0.124 278
 280 1 -1.15 -3.97 0.59 0.084 279
 281 1 -0.81 -4.3 0.45 0.119 277
 282 1 -0.7 -4.23 0.68 0.000125 281
 283 1 -0.78 -4.33 0.53 0.119 281
 284 1 -0.92 -4.27 -0.24 0.105 283
 285 1 -1.01 -4.23 -0.29 0.000125 284
 286 1 -0.74 -4.34 0.6 0.119 283
 287 1 -0.27 -4.81 0.46 0.249 1
 288 1 0 -4.74 0.33 0.173 287
 289 1 0.08 -4.63 0.23 0.076 288
 290 1 -2.81 -3.74 1.49 0.359 1
 291 1 -2.7 -3.72 1.5 0.324 290
 292 1 -2.5 -3.8 1.47 0.281 291
 293 1 -2.33 -3.8 1.4 0.317 292
 294 1 -2.2 -3.78 1.4 0.349 293
 295 1 -2.12 -3.78 1.47 0.384 294
 296 1 -2.31 -3.38 1.84 0.141 295
 297 1 -2.31 -3.32 1.94 0.118 296
 298 1 -1.92 -3.84 1.33 0.356 295
 299 1 -1.78 -3.94 1.24 0.348 298
 300 1 -1.95 -4.31 0.8 0.756 299
 301 1 -1.66 -4.09 1.09 0.463 300
 302 1 -1.6 -3.82 1.52 0.179 301
 303 1 -1.58 -3.65 1.64 0.073 302
 304 1 -1.57 -4.42 0.69 0.263 301
 305 1 -1.37 -4.55 0.77 0.127 304
 306 1 -1.29 -4.66 0.88 0.104 305
 307 1 -1.11 -4.77 0.93 0.093 306
 308 1 -1.01 -4.84 0.92 0.000125 307
 309 1 -2.36 -4.72 0.31 0.394 300
 310 1 -2.46 -4.67 0.37 0.39 309
 311 1 -2.59 -4.59 0.38 0.407 310
 312 1 -2.84 -4.52 0.32 0.38 311
 313 1 -2.9 -4.44 0.44 0.356 312
 314 1 -3.07 -4.26 0.39 0.389 313
 315 1 -2.9 -4.3 0.64 0.268 314
 316 1 -2.93 -4.22 0.76 0.196 315
 317 1 -3.55 -4.23 0.27 0.094 314
 318 1 -3.48 -4.35 0.29 0.086 317
 319 1 -3.44 -4.44 0.37 0.132 318
 320 1 -3.44 -4.55 0.43 0.101 319
 321 1 -3.53 -4.65 0.45 0.096 320
 322 1 -3.44 -4.73 0.47 0.086 321
 323 1 -2.74 -4.63 0.67 0.162 313
 324 1 -2.66 -4.65 0.95 0.097 323
 325 1 -2.68 -4.64 1.06 0.000125 324
 326 1 -1.36 1.07 -4.25 0.212 1
 327 1 -1.75 0.74 -4.05 0.291 1
 328 1 -1.84 0.49 -3.77 0.196 327
 329 1 -1.41 0.73 -4.17 0.353 328
 330 1 -0.93 0.17 -4.87 0.104 1
 331 1 -4.31 0.7 -0.76 0.352 1
 332 1 -4.48 0.69 -0.28 0.000125 331
 333 1 -4.55 1.36 -1.48 0.181 1
 334 1 -4.56 1.39 -1.59 0.159 333
 335 1 -4.55 1.5 -1.65 0.115 334
 336 1 -4.26 0.27 -1.15 0.103 1
 337 1 -4.08 0.27 -1.12 0.114 336
 338 1 -3.86 0.53 -1.52 0.17 1
 339 1 -3.67 0.67 -1.73 0.039 338
 340 1 -0.24 0.52 -4.8 0.111 1
 341 1 -2.04 4.12 0 0.225 1
 342 1 -2.06 4.14 0.1 0.178 341
 343 1 -2.06 4.03 -0.05 0.000125 342
 344 1 2.38 4.49 1.51 0.529 1
 345 1 2.28 4.35 1.46 0.533 344
 346 1 1.6 4.43 1.47 0.106 345
 347 1 1.54 4.51 1.32 0.149 346
 348 1 1.43 4.57 1.19 0.112 347
 349 1 2.42 4.4 1.39 0.425 345
 350 1 2.4 4.57 1.2 0.308 349
 351 1 1.68 3.74 1.73 0.094 1
 352 1 2.24 4.07 1.69 0.024 1
 353 1 2.28 3.99 1.62 0.046 352
 354 1 -3.35 3.49 -0.4 0.191 1
 355 1 -3.48 3.78 -0.56 0.304 354
 356 1 -1.41 4.49 -0.4 0.432 1
 357 1 -1.26 4.37 -0.52 0.29 356
 358 1 -1.1 4.44 -0.47 0.287 357
 359 1 -1.04 4.69 -0.45 0.199 358
 360 1 -1.07 4.77 -0.55 0.159 359
 361 1 -1.04 4.9 -0.61 0.126 360
 362 1 -0.95 4.92 -0.75 0.097 361
 363 1 -4.59 2.42 0.17 0.135 1
 364 1 -4.47 2.32 0.14 0.064 363
 365 1 -0.51 4.32 -0.84 0.487 1
 366 1 -0.9 4.38 -1.56 0.113 365
 367 1 -0.75 4.11 -1.03 0.396 365
 368 1 -0.9 3.99 -0.95 0.191 367
 369 1 -0.93 4.07 -0.81 0.071 368
 370 1 -1.05 3.99 -0.75 0.08 369
 371 1 -1.09 3.88 -0.79 0.000125 370
 372 1 -0.79 4.08 -1.07 0.396 367
 373 1 -1.15 3.8 -1.3 0.291 372
 374 1 -1.26 3.83 -1.37 0.183 373
 375 1 -1.48 3.92 -1.41 0.149 374
 376 1 -1.58 3.94 -1.46 0.148 375
 377 1 -1.69 3.86 -1.56 0.148 376
 378 1 -1.79 3.78 -1.62 0.183 377
 379 1 -0.86 4.02 -1.12 0.396 372
 380 1 -0.21 4.14 -0.2 0.267 379
 381 1 -0.12 4.22 -0.19 0.188 380
 382 1 0 4.32 -0.11 0.099 381
 383 1 -0.62 4.88 -1.33 0.47 1
 384 1 -0.67 5.27 -0.54 0.225 383
 385 1 -4.36 2.19 -0.32 0.451 1
 386 1 -4.06 1.81 -0.25 0.16 385
 387 1 -4.06 1.71 -0.11 0.11 386
 388 1 -4.46 1.94 0.1 0.174 1
 389 1 -4.3 1.84 0 0.103 388
 390 1 -4.22 1.85 0.05 0.000125 389
 391 1 -4.49 1.83 0.11 0.189 388
 392 1 -4.53 1.72 0.14 0.187 391
 393 1 -2.2 4.43 -0.01 0.12 1
 394 1 -2.31 4.36 0.02 0.094 393
 395 1 -1.85 4.2 -0.63 0.688 1
 396 1 -1.51 3.78 -0.97 0.08 395
 397 1 -3.79 3.3 -0.56 0.13 1
 398 1 -3.59 3.28 -0.8 0.107 397
 399 1 -3.76 3.34 -0.91 0.091 398
 400 1 -4.45 4.18 -1.88 0.139 1
 401 1 -4.35 4.24 -1.9 0.107 400
 402 1 -4.8 4.28 -1.89 0.1 1
 403 1 -4.84 4.39 -1.95 0.101 402
 404 1 0.81 3.4 -3.83 0.131 1
 405 1 0.81 3.49 -3.75 0.185 404
 406 1 0.91 3.4 -3.52 0.256 405
 407 1 1.02 3.28 -3.47 0.218 406
 408 1 1.4 3.17 -3.58 0.089 407
 409 1 0.89 3.72 -3.6 0.088 406
 410 1 0.71 3.96 -3.49 0.202 409
 411 1 0.59 3.94 -3.41 0.158 410
 412 1 1.14 5.45 0.85 0.265 1
 413 1 1.09 5.65 0.77 0.262 412
 414 1 0.95 5.5 0.98 0.078 413
 415 1 0.91 5.36 0.99 0.07 414
 416 1 1.08 5.9 0.52 0.151 413
 417 1 1.07 5.99 0.42 0.127 416
 418 1 0.91 6.07 0.42 0.06 417
 419 1 0.18 4.66 0.08 0.115 1
 420 1 0 5.03 0.2 0.304 419
 421 1 0 5.25 0.13 0.217 420
 422 1 0.01 5.36 0.13 0.149 421
 423 1 0.01 5.5 0.08 0.159 422
 424 1 0 5.63 0 0.196 423
 425 1 -0.18 5.74 -0.14 0.104 424
 426 1 -0.15 5.11 0.17 0.319 420
 427 1 0.1 4.83 0.53 0.126 426
 428 1 0.21 4.77 0.66 0.14 427
 429 1 -0.38 5.25 0.11 0.307 426
 430 1 -0.46 5.38 0.05 0.325 429
 431 1 -0.48 4.94 0.31 0.276 430
 432 1 -0.5 5.41 0.31 0.474 431
 433 1 -0.52 5.62 0.04 0.293 432
 434 1 -0.67 5.4 -0.02 0.000125 433
 435 1 -0.54 5.23 0.42 0.322 432
 436 1 -0.63 4.94 0.65 0.308 435
 437 1 -0.63 4.82 0.78 0.326 436
 438 1 -0.71 4.87 0.92 0.263 437
 439 1 0 4.9 1 0.247 438
 440 1 -0.09 4.66 0.92 0.221 439
 441 1 -0.09 4.53 0.97 0.318 440
 442 1 -0.54 4.33 0.95 0.142 441
 443 1 -0.59 4.23 0.9 0.178 442
 444 1 -0.42 4.13 0.89 0.103 443
 445 1 -0.3 4.08 0.95 0.09 444
 446 1 -0.31 3.95 0.97 0.131 445
 447 1 -0.15 4.04 1.13 0.091 446
 448 1 -0.15 4.08 1.24 0.076 447
 449 1 -0.09 4.23 1.26 0.093 448
 450 1 0.27 4.88 1.1 0.157 441
 451 1 0.39 4.86 1.2 0.14 450
 452 1 0.46 4.74 1.32 0.112 451
 453 1 -0.12 5.29 0.92 0.153 439
 454 1 0.04 5.36 0.87 0.199 453
 455 1 0.13 5.21 0.82 0.175 454
 456 1 0.12 5 0.79 0.221 455
 457 1 0.12 4.88 0.75 0.203 456
 458 1 0.29 5.44 0.98 0.202 454
 459 1 0.21 5.8 0.95 0.058 458
 460 1 0.1 5.87 1.03 0.125 459
 461 1 0 5.79 1.14 0.111 460
 462 1 0.01 5.61 1.23 0.08 461
 463 1 0.04 5.5 1.24 0.094 462
 464 1 -0.55 5.13 0.48 0.322 435
 465 1 -0.39 6 0.19 0.231 464
 466 1 -0.42 6.33 0.2 0.144 465
 467 1 -0.4 6.44 0.3 0.146 466
 468 1 -0.34 6.44 0.39 0.087 467
 469 1 -0.22 3.99 -2.5 0.265 1
 470 1 -0.38 4.16 -2.83 0.371 469
 471 1 -0.22 4.21 -2.68 0.151 470
 472 1 -0.17 4.31 -2.68 0.125 471
 473 1 -0.2 4.43 -2.7 0.08 472
 474 1 -0.57 4.56 -3.1 0.319 470
 475 1 -0.37 4.63 -3.49 0.07 474
 476 1 0.31 6.08 0.01 0.09 1
 477 1 0.16 6.11 0.02 0.256 476
 478 1 0.41 6.46 0.05 0.081 477
 479 1 0.46 6.52 0 0.084 478
 480 1 0.13 6 -0.02 0.178 477
 481 1 0.09 6.19 -0.16 0.107 480
 482 1 0 6.16 -0.17 0.000125 481
 483 1 0.1 5.86 -0.14 0.178 480
 484 1 0 5.44 -0.41 0.048 483
 485 1 0.07 5.77 -0.23 0.178 483
 486 1 0.15 6 -0.02 0.142 485
 487 1 0.04 5.94 0.14 0.113 486
 488 1 -0.05 5.99 0.14 0.000125 487
 489 1 0.13 5.86 -0.13 0.142 486
 490 1 -0.87 4.93 -2.81 0.119 1
 491 1 -0.94 5.13 -2.58 0.213 490
 492 1 -0.92 5.34 -2.52 0.163 491
 493 1 -0.83 5.26 -2.6 0.105 492
 494 1 -1.08 5.1 -2.43 0.195 491
 495 1 -1.24 5.19 -2.35 0.251 494
 496 1 -1.33 4.91 -2.14 0.245 495
 497 1 -1.45 5.28 -2.06 0.09 496
 498 1 -1.58 5.39 -2.04 0.128 497
 499 1 -1.31 4.75 -2.14 0.161 496
 500 1 -1.23 4.5 -2.22 0.109 499
 501 1 -1.14 4.38 -2.25 0.066 500
 502 1 -1.3 4.66 -2.14 0.161 499
 503 1 -1.48 4.89 -2 0.147 502
 504 1 -1.66 5.13 -1.92 0.183 503
 505 1 -1.29 4.6 -2.14 0.161 502
 506 1 1.8 2.05 -0.97 0.206 1
 507 1 -0.16 1.46 -1.68 3.796 506
 508 1 -0.47 1.54 -1.69 3.871 507
 509 1 -0.41 1.77 -1.38 3.842 508
 510 1 -1.6 4.11 0.54 0.105 509
 511 1 -1.58 4.33 0.64 0.134 510
 512 1 -1.43 4.59 0.7 0.152 511
 513 1 -1.35 4.66 0.75 0.146 512
 514 1 -1.2 4.79 0.81 0.164 513
 515 1 -1.25 4.88 0.9 0.052 514
 516 1 4.58 2.83 -0.55 0.099 508
 517 1 -1.97 2.06 -3.75 0.413 1
 518 1 -1.89 2.07 -3.93 0.253 517
 519 1 -2.11 1.94 -3.83 0.218 518
 520 1 -2.15 2.08 -3.85 0.189 519
 521 1 -2.22 2.08 -3.93 0.107 520
 522 1 0 0.54 -4.66 0.096 1
 523 1 -1.26 0 -3.99 0.229 1
 524 1 -1.3 0.31 -4.34 0.075 523
 525 1 0.09 0.08 -0.2 4.295 1
 526 1 0.01 0.27 -0.29 4.272 525
 527 1 0 0.47 -0.3 4.234 526
 528 1 -0.27 0.63 -0.39 4.157 527
 529 1 -1.14 0.89 -0.72 3.904 528
 530 1 -4.15 0.29 0.3 0.071 529
 531 1 -4.31 0.39 0.27 0.071 530
 532 1 -0.98 1.11 -0.93 4.12 529
 533 1 -0.47 1.19 -1.33 3.983 532
 534 1 -0.38 1.23 -2 3.599 533
 535 1 -1.27 1.6 -4.57 0.233 534
 536 1 -1.19 1.26 -4.61 0.000125 535
 537 1 -0.02 2.01 -1.55 3.682 1
 538 1 -0.04 2.23 -1.32 3.879 537
 539 1 0.14 2.38 -1.55 3.596 538
 540 1 0 2.63 -1.3 3.499 539
 541 1 -0.27 2.82 -1.19 3.455 540
 542 1 -4.06 1.81 -1.22 0.12 541
 543 1 -4.21 1.85 -1.18 0.111 542
 544 1 -0.16 2.98 -1.32 3.28 541
 545 1 -0.14 3.26 -1.06 3.234 544
 546 1 -0.44 3.38 -0.84 3.556 545
 547 1 -0.42 3.61 -0.63 3.61 546
 548 1 -0.66 3.69 -0.76 3.574 547
 549 1 -0.39 3.88 -0.89 3.4 548
 550 1 0.7 4.91 1.01 0.111 549
 551 1 0.75 5.07 1.03 0.025 550
 552 1 -0.38 -4.37 1.52 2.208 1
 553 1 -0.56 -4.42 1.64 2.069 552
 554 1 0 -4.54 1.78 1.52 553
 555 1 -1.08 -4.13 1.97 0.313 554
 556 1 -0.55 -4.25 2 0.129 555
 557 1 -0.42 -4.2 2.02 0.227 556
 558 1 -0.39 -4.31 1.77 0.13 557
 559 1 -0.51 -4.25 1.69 0.245 558
 560 1 -0.58 -4.14 1.67 0.296 559
 561 1 -0.68 -4 1.76 0.413 560
 562 1 -0.85 -3.94 1.77 0.429 561
 563 1 -0.96 -3.97 1.67 0.392 562
 564 1 -1.09 -3.88 1.68 0.294 563
 565 1 -1.17 -3.76 1.71 0.204 564
 566 1 -1.27 -3.71 1.72 0.167 565
 567 1 -0.4 -3.92 2.25 0.136 557
 568 1 -0.46 -3.76 2.37 0.127 567
 569 1 -0.56 -3.61 2.22 0.105 568
 570 1 -0.56 -3.49 2.29 0.000125 569
 571 1 -0.49 4.11 -0.91 2.865 1
 572 1 -0.14 4.21 -2.04 0.21 571
 573 1 -0.54 4.32 -0.77 2.969 572
 574 1 -0.73 4.63 -0.6 2.841 573
 575 1 -0.42 5.88 -1.01 0.233 574
 576 1 -0.56 5.86 -1.16 0.194 575
 577 1 -0.73 5.75 -1.09 0.121 576
 578 1 -0.82 5.8 -0.98 0.17 577
 579 1 -0.88 5.8 -0.89 0.124 578
 580 1 -0.55 5.85 -1.3 0.196 576
 581 1 -0.49 5.71 -1.5 0.291 580
 582 1 -0.91 6.13 -1.7 0.257 581
 583 1 -0.86 6.07 -1.77 0.217 582
 584 1 -0.58 5.85 -1.91 0.249 583
 585 1 -0.52 5.68 -1.76 0.177 584
 586 1 -0.54 5.68 -1.58 0.173 585
 587 1 -0.55 5.88 -2.06 0.212 584
 588 1 -0.42 6.09 -2.16 0.163 587
 589 1 -0.55 6.07 -2.27 0.211 588
 590 1 -0.79 5.96 -2.18 0.17 589
 591 1 -0.76 5.74 -2.18 0.000125 590
 592 1 -0.65 4.69 -0.69 2.926 574
 593 1 0 4.29 -3.87 0.188 592
 594 1 0.05 4.12 -3.75 0.233 593
 595 1 -0.02 4.17 -3.58 0.31 594
 596 1 0.41 3.86 -3.81 0.111 595
 597 1 0.64 3.96 -3.81 0.044 596
 598 1 -0.16 4.17 -3.56 0.207 595
 599 1 -0.37 4.13 -3.58 0.000125 598
 600 1 0.23 4.02 -3.52 0.2 598
 601 1 0.25 3.86 -3.45 0.118 600
 602 1 -0.71 4.82 -0.69 2.907 592
 603 1 -0.89 4.94 -0.76 2.851 602
 604 1 -0.69 5.19 -0.79 2.761 603
 605 1 -2.8 5.07 -1.1 0.526 604
 606 1 -2.68 5.75 -0.93 0.209 605
 607 1 -2.3 6.19 -1.21 0.319 606
 608 1 -2.28 6.06 -1.25 0.25 607
 609 1 -2.24 5.94 -1.22 0.196 608
 610 1 -2.28 5.79 -1.26 0.138 609
 611 1 -2.44 6.5 -1.37 0.458 607
 612 1 -2.8 6.85 -1.28 0.078 611
 613 1 -2.86 6.94 -1.23 0.075 612
 614 1 -2.59 6.74 -1.5 0.615 611
 615 1 -2.65 7 -1.78 0.661 614
 616 1 -2.65 7.32 -2.24 0.571 615
 617 1 -2.44 7.2 -2.18 0.608 616
 618 1 -1.97 6.82 -1.63 0.218 617
 619 1 -2.11 7.1 -1.62 0.13 618
 620 1 -2.24 7.11 -1.59 0.109 619
 621 1 -2.3 7.19 -2.37 0.346 617
 622 1 -2.15 7.03 -2.29 0.232 621
 623 1 -2.47 5.45 -1.28 0.36 605
 624 1 -2.3 5.53 -1.43 0.339 623
 625 1 -2.44 5.82 -1.54 0.523 624
 626 1 -2.15 5.98 -1.71 0.537 625
 627 1 -2.51 5.78 -1.59 0.177 626
 628 1 -2.38 6.31 -1.97 0.482 627
 629 1 -2.19 6.24 -1.94 0.08 628
 630 1 -2.53 6.36 -1.92 0.507 626
 631 1 -2.84 6.32 -2.08 0.165 630
 632 1 -3.11 6.2 -1.58 0.355 625
 633 1 -3.22 6.15 -1.6 0.312 632
 634 1 -3.36 6.15 -1.65 0.225 633
 635 1 -3.51 5.98 -1.79 0.165 634
 636 1 -0.43 5.41 -0.76 2.766 604
 637 1 -0.51 5.58 -0.9 2.653 636
 638 1 -0.54 5.74 -0.8 2.675 637
 639 1 -0.34 5.99 -0.68 2.542 638
 640 1 -0.42 6.13 -0.94 2.528 639
 641 1 -0.27 6.41 -0.78 2.477 640
 642 1 -0.53 6.55 -0.84 2.515 641
 643 1 -0.54 6.66 -0.93 2.56 642
 644 1 -2.36 5.94 -1.93 0.138 643
 645 1 -2.44 6.44 -1.98 0.437 644
 646 1 -2.63 6.61 -2.16 0.298 645
 647 1 -2.55 6.77 -2.2 0.302 646
 648 1 -2.05 6.72 -2.52 0.453 647
 649 1 -1.85 6.44 -2.6 0.255 648
 650 1 -2.07 6.39 -2.52 0.203 649
 651 1 -2.38 6.43 -2.47 0.15 650
 652 1 -2.38 6.31 -2.33 0.072 651
 653 1 -2.09 6.77 -2.56 0.523 648
 654 1 -2.34 6.82 -2.79 0.29 653
 655 1 -2.03 6.89 -2.93 0.283 654
 656 1 -2.51 7.17 -3.04 0.398 655
 657 1 -2.51 7.33 -3.16 0.431 656
 658 1 -3.05 7.99 -3.35 0.126 657
 659 1 -3.17 7.9 -3.41 0.000125 658
 660 1 -2.55 7.47 -3.33 0.461 657
 661 1 -2.8 7.69 -3.52 0.201 660
 662 1 -2.38 7.44 -3.52 0.319 661
 663 1 -2.65 8.32 -3.5 0.157 660
 664 1 -2.59 8.47 -3.52 0.038 663
 665 1 -2.53 8.55 -3.54 0.048 664
 666 1 -2.42 8.63 -3.52 0.095 665
 667 1 -2.28 8.61 -3.5 0.12 666
 668 1 -2.15 8.63 -3.49 0.074 667
 669 1 -2.71 6.91 -2.68 0.201 654
 670 1 -3.05 7.03 -2.87 0.224 669
 671 1 -3.36 7.03 -2.91 0.235 670
 672 1 -3.47 7.02 -2.91 0.19 671
 673 1 -2.11 6.8 -2.62 0.523 653
 674 1 -1.34 6.71 -3.12 0.081 673
 675 1 -1.31 6.84 -3.18 0.113 674
 676 1 -1.27 6.91 -3.29 0.108 675
 677 1 -1.24 6.99 -3.33 0.062 676
 678 1 -0.53 6.88 -0.89 2.406 643
 679 1 -0.54 7.11 -0.82 2.413 678
 680 1 -0.48 7.35 -0.82 2.369 679
 681 1 -0.44 7.52 -0.8 2.352 680
 682 1 -0.46 7.69 -0.79 2.346 681
 683 1 -0.58 7.85 -0.9 2.34 682
 684 1 -0.54 8.02 -0.93 2.403 683
 685 1 -0.54 8.21 -0.9 2.324 684
 686 1 -0.64 8.36 -0.94 2.308 685
 687 1 -0.57 8.55 -1 2.347 686
 688 1 -0.65 8.71 -1.02 2.327 687
 689 1 -0.69 8.83 -1.23 2.422 688
 690 1 -0.69 9 -1.13 2.333 689
 691 1 -0.71 9.16 -1.1 2.234 690
 692 1 -0.9 9.22 -1.37 2.353 691
 693 1 -0.95 9.33 -1.41 2.18 692
 694 1 -0.83 9.55 -1.36 2.193 693
 695 1 -0.65 9.82 -1.18 2.131 694
 696 1 -0.66 9.96 -1.19 2.055 695
 697 1 -0.57 10.16 -1.2 2.064 696
 698 1 -0.63 10.36 -1.26 1.99 697
 699 1 -0.61 10.58 -1.22 1.925 698
 700 1 -0.75 10.74 -1.35 1.989 699
 701 1 -0.86 10.86 -1.53 1.907 700
 702 1 -0.65 11.13 -1.35 1.902 701
 703 1 -0.66 11.32 -1.35 1.847 702
 704 1 -0.66 11.57 -1.39 1.851 703
 705 1 -0.71 11.74 -1.4 1.687 704
 706 1 -0.55 11.98 -1.36 1.713 705
 707 1 -0.46 12.15 -1.32 1.729 706
 708 1 -0.32 12.38 -1.23 1.762 707
 709 1 -0.44 12.52 -1.33 1.633 708
 710 1 -0.46 12.7 -1.39 1.625 709
 711 1 -0.31 12.93 -1.36 1.682 710
 712 1 -0.39 13.07 -1.51 1.619 711
 713 1 -0.44 13.18 -1.65 1.593 712
 714 1 -0.18 13.45 -1.5 1.527 713
 715 1 -0.25 13.6 -1.63 1.51 714
 716 1 -0.14 13.77 -1.59 1.513 715
 717 1 -0.11 13.99 -1.57 1.519 716
 718 3 -0.09 14.27 -1.46 1.438 717
 719 3 -0.03 14.44 -1.43 1.449 718
 720 3 -0.11 14.54 -1.56 1.411 719
 721 3 -0.18 14.74 -1.6 1.253 720
 722 3 -0.17 14.83 -1.65 1.257 721
 723 3 -0.42 14.94 -1.92 1.162 722
 724 3 -0.48 15.11 -2.02 1.205 723
 725 3 -0.46 15.22 -2.06 1.112 724
 726 3 -0.51 15.4 -2.18 1.133 725
 727 3 -0.65 15.5 -2.37 1.236 726
 728 3 -0.75 15.57 -2.5 1.198 727
 729 3 -0.76 15.65 -2.64 1.176 728
 730 3 -0.54 16.03 -2.29 1.167 729
 731 3 -0.54 16.17 -2.41 1.125 730
 732 3 -0.33 16.49 -2.22 1.14 731
 733 3 -0.3 16.64 -2.33 1.122 732
 734 3 -0.26 16.78 -2.43 1.086 733
 735 3 -0.2 16.97 -2.43 1.035 734
 736 3 -0.06 17.22 -2.41 0.949 735
 737 3 -0.02 17.42 -2.47 0.877 736
 738 3 0 17.6 -2.54 0.95 737
 739 3 0.04 17.77 -2.56 0.956 738
 740 3 0 17.95 -2.62 0.92 739
 741 3 0 18.14 -2.68 0.893 740
 742 3 0 18.25 -2.79 0.893 741
 743 3 0 18.41 -2.87 0.922 742
 744 3 0.03 18.64 -2.89 0.879 743
 745 3 -0.03 18.7 -3.1 0.936 744
 746 3 -0.02 18.66 -3.29 0.976 745
 747 3 0.03 19 -3.25 0.965 746
 748 3 0.04 19.16 -3.33 0.945 747
 749 3 0.02 19.14 -3.54 0.817 748
 750 3 0 19.34 -3.6 0.824 749
 751 3 0 19.66 -3.58 0.926 750
 752 3 0 19.86 -3.62 0.923 751
 753 3 -0.11 20.07 -3.68 0.975 752
 754 3 -0.16 20.3 -3.68 0.938 753
 755 3 -0.24 20.54 -3.68 0.952 754
 756 3 -0.53 20.75 -3.74 0.953 755
 757 3 -0.53 20.95 -3.79 0.839 756
 758 3 -0.63 21.25 -3.79 0.92 757
 759 3 -0.65 21.43 -3.81 0.934 758
 760 3 -0.7 21.52 -3.85 0.868 759
 761 3 -0.73 21.79 -3.91 0.929 760
 762 3 -0.89 22.18 -3.89 0.884 761
 763 3 -0.66 22.09 -4.11 1.025 762
 764 3 -0.78 22.3 -4.12 1.042 763
 765 3 -0.88 22.55 -4.13 1.002 764
 766 3 -0.85 22.73 -4.25 1.03 765
 767 3 -0.9 22.91 -4.26 1.049 766
 768 3 -0.8 23.07 -4.37 1.084 767
 769 3 -0.9 23.29 -4.37 1.063 768
 770 3 -0.9 23.47 -4.41 1.14 769
 771 3 -0.85 23.59 -4.51 1.073 770
 772 3 -0.75 23.64 -4.73 1.015 771
 773 3 -0.7 23.79 -4.8 1.054 772
 774 3 -0.62 23.82 -4.94 1.05 773
 775 3 -0.58 24.04 -4.98 1.064 774
 776 3 -0.47 24.2 -5.16 0.97 775
 777 3 -0.43 24.34 -5.25 0.964 776
 778 3 -0.45 24.5 -5.3 0.98 777
 779 3 -0.41 24.61 -5.42 0.926 778
 780 3 -0.31 24.84 -5.58 0.886 779
 781 3 -0.17 24.93 -5.73 0.877 780
 782 3 -0.11 25.04 -5.82 0.896 781
 783 3 -0.17 25.23 -5.86 0.852 782
 784 3 -0.22 25.38 -5.9 0.801 783
 785 3 -0.25 25.64 -5.92 0.74 784
 786 3 -0.2 25.75 -6.04 0.731 785
 787 3 -0.22 25.98 -6.08 0.726 786
 788 3 -0.2 26.23 -6.12 0.734 787
 789 3 -0.25 26.47 -6.11 0.709 788
 790 3 -0.22 26.7 -6.12 0.703 789
 791 3 -0.16 26.84 -6.16 0.742 790
 792 3 -0.11 27.09 -6.13 0.792 791
 793 3 -0.05 27.23 -6.12 0.817 792
 794 3 0.02 27.47 -6.13 0.84 793
 795 3 0.17 27.77 -5.95 0.122 794
 796 3 0.1 27.88 -5.96 0.095 795
 797 3 0.04 27.66 -6.15 0.872 794
 798 3 0.05 27.89 -6.2 0.891 797
 799 3 0.17 28.09 -6.23 0.866 798
 800 3 0.34 28.39 -6.23 0.861 799
 801 3 0.23 28.52 -6.2 0.841 800
 802 3 0.07 28.79 -6.16 0.717 801
 803 3 0 29.07 -6.11 0.655 802
 804 3 -0.08 29.36 -6.07 0.621 803
 805 3 -0.14 29.54 -6 0.576 804
 806 3 -0.11 29.64 -6.12 0.606 805
 807 3 -0.14 29.82 -6.15 0.61 806
 808 3 -0.2 30.05 -6.13 0.682 807
 809 3 -0.16 30.32 -6.23 0.715 808
 810 3 -0.23 30.52 -6.29 0.716 809
 811 3 -0.27 30.7 -6.38 0.654 810
 812 3 -0.32 30.93 -6.49 0.635 811
 813 3 -0.45 31.11 -6.51 0.646 812
 814 3 -0.53 31.36 -6.58 0.667 813
 815 3 -0.91 31.5 -6.38 0.336 814
 816 3 -0.97 31.55 -6.47 0.315 815
 817 3 -0.92 31.75 -6.6 0.222 816
 818 3 -0.95 31.89 -6.71 0.184 817
 819 3 -1.07 31.95 -6.76 0.148 818
 820 3 -0.73 31.54 -6.55 0.696 814
 821 3 -0.75 31.79 -6.66 0.717 820
 822 3 -0.83 31.97 -6.71 0.725 821
 823 3 -0.88 32.15 -6.79 0.707 822
 824 3 -0.94 32.42 -6.85 0.685 823
 825 3 -1.13 32.56 -6.87 0.706 824
 826 3 -1.18 32.87 -6.96 0.706 825
 827 3 -1.27 33.11 -6.93 0.667 826
 828 3 -1.29 33.29 -6.96 0.649 827
 829 3 -1.36 33.47 -7.04 0.671 828
 830 3 -1.34 33.75 -7.09 0.731 829
 831 3 -1.41 33.9 -7.12 0.763 830
 832 3 -1.49 34.11 -7.17 0.787 831
 833 3 -1.49 34.36 -7.26 0.811 832
 834 3 -1.44 34.68 -7.46 0.801 833
 835 3 -1.37 34.9 -7.43 0.779 834
 836 3 -1.34 35.1 -7.41 0.768 835
 837 3 -1.4 35.21 -7.37 0.786 836
 838 3 -1.33 35.54 -7.37 0.729 837
 839 3 -1.32 35.72 -7.33 0.693 838
 840 3 -1.33 35.89 -7.2 0.651 839
 841 3 -1.31 36.14 -7.16 0.596 840
 842 3 -1.23 36.43 -7.09 0.599 841
 843 3 -1.14 36.72 -7.09 0.591 842
 844 3 -1.22 36.93 -7.05 0.6 843
 845 3 -1.28 37.17 -7.06 0.601 844
 846 3 -1.38 37.32 -7.12 0.599 845
 847 3 -1.32 37.53 -7.1 0.585 846
 848 3 -1.37 37.72 -7.17 0.566 847
 849 3 -1.33 37.93 -7.16 0.567 848
 850 3 -1.32 38.12 -7.24 0.503 849
 851 3 -1.25 38.29 -7.34 0.519 850
 852 3 -1.13 38.54 -7.37 0.518 851
 853 3 -1.14 38.75 -7.42 0.518 852
 854 3 -1.08 38.93 -7.51 0.533 853
 855 3 -1.07 39.21 -7.51 0.526 854
 856 3 -1.08 39.39 -7.55 0.52 855
 857 3 -0.99 39.56 -7.62 0.54 856
 858 3 -0.91 39.76 -7.63 0.534 857
 859 3 -0.88 39.99 -7.63 0.539 858
 860 3 -0.86 40.22 -7.6 0.555 859
 861 3 -0.87 40.47 -7.63 0.627 860
 862 3 -1.05 40.61 -7.71 0.625 861
 863 3 -1.23 40.86 -7.76 0.665 862
 864 3 -1.3 41.03 -7.96 0.71 863
 865 3 -1.32 41.21 -8.01 0.795 864
 866 3 -1.44 41.39 -8.08 0.888 865
 867 3 -1.33 41.6 -8.11 0.928 866
 868 3 -1.38 41.79 -8.1 0.949 867
 869 3 -1.28 42.06 -8.11 0.991 868
 870 3 -1.19 42.25 -8.18 0.976 869
 871 3 -1.16 42.37 -8.25 0.935 870
 872 3 -1.19 42.47 -8.39 0.91 871
 873 3 -1.12 42.72 -8.4 0.895 872
 874 3 -1.17 42.92 -8.51 0.856 873
 875 3 -1.27 43.03 -8.68 0.839 874
 876 3 -1.1 43.36 -8.61 0.842 875
 877 3 -1.29 43.75 -8.89 0.835 876
 878 3 -1.14 43.92 -8.84 0.818 877
 879 3 -1.27 44.04 -8.92 0.818 878
 880 3 -1.41 44.19 -9.01 0.764 879
 881 3 -1.63 44.29 -8.94 0.733 880
 882 3 -1.72 44.57 -9.06 0.824 881
 883 3 -1.68 44.86 -9.09 0.816 882
 884 3 -1.78 45.22 -9.19 0.814 883
 885 3 -1.91 45.64 -9.23 0.926 884
 886 3 -1.89 45.85 -9.22 0.877 885
 887 3 -1.76 45.89 -9.15 0.762 886
 888 3 -1.66 46.1 -9.1 0.73 887
 889 3 -1.57 46.32 -9.01 0.688 888
 890 3 -1.49 46.61 -8.98 0.656 889
 891 3 -1.52 46.82 -8.95 0.577 890
 892 3 -1.43 47.01 -8.91 0.562 891
 893 3 -1.31 47.25 -8.82 0.607 892
 894 3 -1.23 47.5 -8.74 0.631 893
 895 3 -1.09 47.83 -8.66 0.674 894
 896 3 -1.11 48.11 -8.69 0.65 895
 897 3 -1.04 48.31 -8.57 0.668 896
 898 3 -0.92 48.58 -8.48 0.704 897
 899 3 -0.88 48.83 -8.41 0.733 898
 900 3 -0.82 49.1 -8.39 0.707 899
 901 3 -0.73 49.39 -8.35 0.665 900
 902 3 -0.57 49.62 -8.33 0.651 901
 903 3 -0.53 49.87 -8.25 0.632 902
 904 3 -0.71 49.81 -8.25 0.196 903
 905 3 -0.76 49.79 -8.35 0.177 904
 906 3 -0.73 49.92 -8.43 0.089 905
 907 3 -0.54 50.06 -8.23 0.608 903
 908 3 -0.59 50.32 -8.26 0.594 907
 909 3 -0.62 50.53 -8.22 0.565 908
 910 3 -0.54 50.93 -8.26 0.598 909
 911 3 -0.51 51.18 -8.22 0.581 910
 912 3 -0.48 51.4 -8.18 0.543 911
 913 3 -0.43 51.64 -8.17 0.562 912
 914 3 -0.46 51.89 -8.06 0.632 913
 915 3 -0.9 51.79 -7.63 0.119 914
 916 3 -0.88 51.93 -7.64 0.125 915
 917 3 -0.81 52.07 -7.63 0.074 916
 918 3 -0.39 52.17 -8.09 0.611 914
 919 3 -0.38 52.33 -8.06 0.611 918
 920 3 -0.24 52.65 -8.07 0.572 919
 921 3 -0.14 52.75 -7.88 0.546 920
 922 3 -0.11 52.93 -7.83 0.514 921
 923 3 -0.06 53.04 -7.71 0.527 922
 924 3 -0.02 53.21 -7.67 0.503 923
 925 3 0.04 53.44 -7.46 0.491 924
 926 3 0.01 53.68 -7.46 0.475 925
 927 3 0.01 53.86 -7.3 0.479 926
 928 3 0.03 54.04 -7.13 0.481 927
 929 3 0 54.18 -6.97 0.468 928
 930 3 0.01 54.32 -6.85 0.489 929
 931 3 0.04 54.56 -6.8 0.467 930
 932 3 0.01 54.68 -6.67 0.479 931
 933 3 0.09 54.86 -6.59 0.447 932
 934 3 0.12 55.07 -6.5 0.48 933
 935 3 0.09 55.32 -6.46 0.445 934
 936 3 0.04 55.53 -6.38 0.431 935
 937 3 0 55.68 -6.37 0.477 936
 938 3 -0.06 55.82 -6.27 0.477 937
 939 3 -0.2 56.1 -6.26 0.495 938
 940 3 -0.26 56.32 -6.16 0.518 939
 941 3 -0.34 56.49 -6.13 0.56 940
 942 3 -0.45 56.62 -6.05 0.57 941
 943 3 -0.52 56.75 -5.96 0.56 942
 944 3 -0.56 56.89 -5.85 0.544 943
 945 3 -0.68 57.03 -5.79 0.552 944
 946 3 -0.75 57.14 -5.7 0.55 945
 947 3 -0.79 57.32 -5.62 0.547 946
 948 3 -0.99 57.36 -5.51 0.533 947
 949 3 -1.1 57.5 -5.41 0.528 948
 950 3 -1.18 57.71 -5.33 0.548 949
 951 3 -1.28 57.9 -5.26 0.511 950
 952 3 -1.31 58 -5.17 0.515 951
 953 3 -1.36 58.11 -5.1 0.492 952
 954 3 -1.41 58.19 -4.99 0.547 953
 955 3 -1.39 58.25 -4.87 0.467 954
 956 3 -1.55 58.4 -4.92 0.5 955
 957 3 -1.39 58.65 -4.85 0.548 956
 958 3 -1.3 58.86 -4.72 0.534 957
 959 3 -1.36 59.11 -4.71 0.52 958
 960 3 -1.16 59.32 -4.64 0.54 959
 961 3 -1.04 59.57 -4.56 0.537 960
 962 3 -0.94 59.86 -4.47 0.522 961
 963 3 -1.05 60.04 -4.39 0.522 962
 964 3 -1.1 60.22 -4.31 0.545 963
 965 3 -1.11 60.37 -4.18 0.553 964
 966 3 -1.24 60.54 -4.07 0.567 965
 967 3 -1.38 60.72 -4.01 0.516 966
 968 3 -1.43 60.93 -3.91 0.51 967
 969 3 -1.51 61.12 -3.91 0.505 968
 970 3 -1.54 61.3 -3.89 0.493 969
 971 3 -1.68 61.55 -3.87 0.496 970
 972 3 -1.85 61.73 -3.83 0.475 971
 973 3 -1.96 61.87 -3.81 0.463 972
 974 3 -2.02 61.98 -3.74 0.477 973
 975 3 -2.1 62.18 -3.68 0.431 974
 976 3 -2.18 62.27 -3.62 0.478 975
 977 3 -2.25 62.45 -3.56 0.513 976
 978 3 -2.27 62.59 -3.45 0.446 977
 979 3 -2.25 62.73 -3.22 0.456 978
 980 3 -2.25 62.88 -3.08 0.493 979
 981 3 -2.25 63.08 -2.95 0.523 980
 982 3 -2.27 63.23 -2.85 0.527 981
 983 3 -2.25 63.41 -2.72 0.56 982
 984 3 -2.39 63.63 -2.64 0.541 983
 985 3 -2.41 63.76 -2.54 0.545 984
 986 3 -2.47 63.91 -2.45 0.534 985
 987 3 -2.48 64.08 -2.33 0.48 986
 988 3 -2.6 64.19 -2.27 0.492 987
 989 3 -2.58 64.27 -2.06 0.412 988
 990 3 -2.7 64.5 -2.02 0.466 989
 991 3 -2.79 64.55 -1.96 0.478 990
 992 3 -2.95 64.66 -1.93 0.511 991
 993 3 -3.1 64.83 -1.74 0.611 992
 994 3 -3.16 64.91 -1.66 0.552 993
 995 3 -3.23 64.97 -1.62 0.485 994
 996 3 -3.43 65.06 -1.53 0.465 995
 997 3 -3.66 65.09 -1.46 0.457 996
 998 3 -3.83 65.14 -1.33 0.455 997
 999 3 -3.95 65.14 -1.09 0.441 998
 1000 3 -4.09 65.17 -0.88 0.459 999
 1001 3 -4.23 65.22 -0.71 0.465 1000
 1002 3 -4.3 65.3 -0.55 0.437 1001
 1003 3 -4.44 65.34 -0.37 0.448 1002
 1004 3 -4.6 65.41 -0.24 0.468 1003
 1005 3 -4.71 65.39 0.4 0.702 1004
 1006 3 -4.68 65.02 1.05 0.244 1005
 1007 3 -4.69 64.67 1.23 0.227 1006
 1008 3 -4.67 64.56 1.32 0.276 1007
 1009 3 -4.6 64.5 1.42 0.275 1008
 1010 3 -4.71 64.28 1.54 0.205 1009
 1011 3 -4.73 64.19 1.62 0.21 1010
 1012 3 -4.51 64 1.7 0.204 1011
 1013 3 -4.42 63.96 1.8 0.238 1012
 1014 3 -4.27 63.9 1.83 0.272 1013
 1015 3 -4.39 63.78 2.15 0.175 1014
 1016 3 -4.32 63.79 2.28 0.227 1015
 1017 3 -4.06 64.04 2.28 0.165 1016
 1018 3 -3.95 64.26 2.19 0.185 1017
 1019 3 -3.85 64.29 2.22 0.244 1018
 1020 3 -3.52 64.12 2.24 0.14 1019
 1021 3 -3.43 64.12 2.36 0.102 1020
 1022 3 -4.03 64.67 2.22 0.089 1019
 1023 3 -3.95 64.81 2.24 0.108 1022
 1024 3 -3.88 64.92 2.36 0.142 1023
 1025 3 -3.8 65.04 2.45 0.132 1024
 1026 3 -3.69 65.2 2.57 0.133 1025
 1027 3 -3.65 65.26 2.67 0.183 1026
 1028 3 -3.61 65.04 2.95 0.112 1027
 1029 3 -3.53 65.01 3.09 0.116 1028
 1030 3 -3.49 65.01 3.3 0.137 1029
 1031 3 -3.46 65 3.45 0.175 1030
 1032 3 -3.4 65.1 3.65 0.161 1031
 1033 3 -3.34 65.18 3.76 0.137 1032
 1034 3 -3.3 65.26 3.84 0.108 1033
 1035 3 -3.24 65.34 3.86 0.153 1034
 1036 3 -3.28 65.51 3.96 0.103 1035
 1037 3 -3.26 65.6 4.06 0.104 1036
 1038 3 -3.09 65.57 4.08 0.129 1037
 1039 3 -2.92 65.54 4.03 0.153 1038
 1040 3 -2.92 65.98 3.96 0.104 1039
 1041 3 -2.99 66.14 3.88 0.081 1040
 1042 3 -3.11 65.34 3.63 0.119 1035
 1043 3 -3.05 65.43 3.53 0.077 1042
 1044 3 -2.99 65.54 3.49 0.1 1043
 1045 3 -2.9 65.59 3.45 0.104 1044
 1046 3 -2.8 65.64 3.32 0.102 1045
 1047 3 -2.8 65.68 3.15 0.096 1046
 1048 3 -2.76 65.84 3.17 0.138 1047
 1049 3 -3.51 65.6 2.65 0.097 1027
 1050 3 -3.44 65.7 2.72 0.108 1049
 1051 3 -3.4 65.82 2.78 0.096 1050
 1052 3 -3.36 65.98 2.88 0.117 1051
 1053 3 -3.32 66.09 2.97 0.097 1052
 1054 3 -3.28 66.17 3.13 0.079 1053
 1055 3 -3.24 66.26 3.19 0.07 1054
 1056 3 -3.24 66.48 3.2 0.112 1055
 1057 3 -3.34 66.65 3.28 0.103 1056
 1058 3 -3.32 66.81 3.32 0.11 1057
 1059 3 -3.34 67.01 3.32 0.116 1058
 1060 3 -3.4 67.18 3.34 0.072 1059
 1061 3 -4.1 63.86 2.49 0.081 1017
 1062 3 -4.07 63.85 2.65 0.087 1061
 1063 3 -3.94 63.92 2.82 0.095 1062
 1064 3 -3.9 63.97 2.95 0.1 1063
 1065 3 -3.86 64.01 3.09 0.079 1064
 1066 3 -4.57 63.6 2.38 0.158 1016
 1067 3 -4.57 63.57 2.55 0.149 1066
 1068 3 -4.62 63.56 2.7 0.202 1067
 1069 3 -4.73 63.56 2.84 0.24 1068
 1070 3 -4.82 63.57 2.92 0.316 1069
 1071 3 -5.16 63.75 2.72 0.164 1070
 1072 3 -5.33 63.95 2.7 0.124 1071
 1073 3 -5.43 64.12 2.67 0.148 1072
 1074 3 -5.4 64.25 2.63 0.000125 1073
 1075 3 -3.91 64.04 1.63 0.111 1014
 1076 3 -3.77 64.1 1.56 0.1 1075
 1077 3 -3.68 64.09 1.63 0.077 1076
 1078 3 -4.3 64.86 1.46 0.086 1009
 1079 3 -4.19 64.88 1.52 0.094 1078
 1080 3 -4.09 65 1.64 0.097 1079
 1081 3 -4.01 65.06 1.68 0.098 1080
 1082 3 -3.91 64.98 1.71 0.137 1081
 1083 3 -3.64 64.93 1.55 0.143 1082
 1084 3 -3.31 64.98 1.56 0.119 1083
 1085 3 -3.18 65.01 1.65 0.097 1084
 1086 3 -3.08 64.98 1.72 0.073 1085
 1087 3 -4.81 65.42 0.37 0.635 1086
 1088 3 -4.4 65.5 1.47 0.144 1087
 1089 3 -4.23 65.63 1.62 0.12 1088
 1090 3 -4.06 65.72 1.51 0.128 1089
 1091 3 -3.99 65.86 1.41 0.167 1090
 1092 3 -4.07 66.13 1.46 0.102 1091
 1093 3 -3.93 66.25 1.38 0.075 1092
 1094 3 -3.85 66.25 1.31 0.097 1093
 1095 3 -3.77 66.28 1.16 0.127 1094
 1096 3 -3.75 65.72 1.36 0.122 1091
 1097 3 -3.64 65.8 1.28 0.176 1096
 1098 3 -3.56 65.95 1.15 0.181 1097
 1099 3 -3.5 66.25 1.18 0.08 1098
 1100 3 -3.47 66.24 1.06 0.084 1099
 1101 3 -3.52 65.89 0.95 0.093 1098
 1102 3 -3.45 65.88 0.81 0.099 1101
 1103 3 -3.37 65.83 0.66 0.148 1102
 1104 3 -3.29 65.86 0.56 0.133 1103
 1105 3 -5.03 65.5 0.15 0.598 1005
 1106 3 -5.1 65.63 0.25 0.586 1105
 1107 3 -4.88 65.99 0.88 0.148 1106
 1108 3 -4.89 66.09 0.97 0.151 1107
 1109 3 -4.85 66.13 1.14 0.083 1108
 1110 3 -4.85 66.27 1.2 0.114 1109
 1111 3 -4.89 66.41 1.24 0.106 1110
 1112 3 -4.99 66.53 1.31 0.115 1111
 1113 3 -5.15 66.66 1.32 0.182 1112
 1114 3 -5.3 66.78 1.31 0.172 1113
 1115 3 -5.35 66.89 1.33 0.154 1114
 1116 3 -5.44 67.05 1.36 0.064 1115
 1117 3 -5.24 65.74 0.25 0.552 1106
 1118 3 -5.56 65.94 0.78 0.833 1117
 1119 3 -5.81 66.03 1.9 0.393 1118
 1120 3 -6.02 66.09 2.15 0.43 1119
 1121 3 -6.02 66.11 2.26 0.549 1120
 1122 3 -6.1 66.29 2.38 0.625 1121
 1123 3 -6.07 66.34 2.51 0.667 1122
 1124 3 -6.11 67.02 2.34 0.175 1123
 1125 3 -5.94 67.08 2.3 0.151 1124
 1126 3 -5.94 67.05 2.05 0.107 1125
 1127 3 -5.88 66.94 1.81 0.091 1126
 1128 3 -5.82 66.92 1.66 0.101 1127
 1129 3 -5.8 66.92 1.48 0.106 1128
 1130 3 -5.77 66.84 1.39 0.163 1129
 1131 3 -5.74 66.55 1.35 0.165 1130
 1132 3 -5.67 66.39 1.4 0.134 1131
 1133 3 -5.98 67.26 2.47 0.082 1125
 1134 3 -5.98 67.45 2.67 0.089 1133
 1135 3 -5.94 67.57 2.82 0.107 1134
 1136 3 -5.89 67.59 3.01 0.134 1135
 1137 3 -5.86 67.6 3.2 0.133 1136
 1138 3 -6.04 66.18 2.65 0.722 1123
 1139 3 -5.14 66.03 2.72 0.127 1138
 1140 3 -5.03 65.98 2.88 0.093 1139
 1141 3 -4.99 65.89 2.99 0.095 1140
 1142 3 -4.94 65.81 3.13 0.098 1141
 1143 3 -4.82 65.75 3.24 0.113 1142
 1144 3 -4.77 65.7 3.34 0.138 1143
 1145 3 -4.83 65.78 3.49 0.076 1144
 1146 3 -4.91 65.84 3.63 0.087 1145
 1147 3 -6.28 66.15 2.72 0.575 1138
 1148 3 -5.24 65.56 2.4 0.134 1147
 1149 3 -5.28 65.4 2.47 0.109 1148
 1150 3 -5.29 65.28 2.57 0.091 1149
 1151 3 -5.32 65.18 2.69 0.118 1150
 1152 3 -5.39 65.14 2.82 0.146 1151
 1153 3 -5.37 65.14 2.94 0.191 1152
 1154 3 -5.22 65.31 3.17 0.093 1153
 1155 3 -5.15 65.37 3.3 0.121 1154
 1156 3 -5.03 65.42 3.3 0.072 1155
 1157 3 -4.94 65.45 3.38 0.1 1156
 1158 3 -4.9 65.43 3.55 0.143 1157
 1159 3 -4.89 65.45 3.65 0.000125 1158
 1160 3 -6.68 66.06 2.74 0.619 1147
 1161 3 -6.82 65.25 2.59 0.101 1160
 1162 3 -6.77 65.17 2.7 0.094 1161
 1163 3 -6.79 65.14 2.86 0.132 1162
 1164 3 -6.9 65.14 2.88 0.187 1163
 1165 3 -6.78 64.82 3.05 0.109 1164
 1166 3 -6.69 64.67 3.07 0.126 1165
 1167 3 -6.65 64.53 3.09 0.096 1166
 1168 3 -6.69 64.43 3.13 0.172 1167
 1169 3 -6.74 64.54 3.38 0.109 1168
 1170 3 -6.78 64.6 3.55 0.099 1169
 1171 3 -6.81 64.75 3.61 0.127 1170
 1172 3 -6.86 64.95 3.65 0.156 1171
 1173 3 -6.85 65.09 3.7 0.214 1172
 1174 3 -6.9 65.26 3.72 0.239 1173
 1175 3 -6.66 65.31 3.98 0.155 1174
 1176 3 -6.64 65.4 4.12 0.159 1175
 1177 3 -6.74 65.45 4.39 0.121 1176
 1178 3 -6.85 65.51 4.56 0.114 1177
 1179 3 -6.9 65.54 4.73 0.115 1178
 1180 3 -7.03 65.67 4.87 0.092 1179
 1181 3 -7.15 65.76 4.94 0.116 1180
 1182 3 -7.25 65.84 5.03 0.122 1181
 1183 3 -7.32 65.95 5.12 0.128 1182
 1184 3 -7.37 66.14 5.23 0.121 1183
 1185 3 -7.49 66.25 5.32 0.103 1184
 1186 3 -7.65 66.26 5.4 0.091 1185
 1187 3 -7.69 66.09 5.41 0.073 1186
 1188 3 -7.74 65.96 5.5 0.089 1187
 1189 3 -7.75 65.84 5.54 0.11 1188
 1190 3 -6.66 64.2 2.92 0.104 1168
 1191 3 -6.66 64.06 2.88 0.089 1190
 1192 3 -6.62 63.92 2.8 0.125 1191
 1193 3 -6.68 63.84 2.67 0.137 1192
 1194 3 -6.72 63.77 2.59 0.097 1193
 1195 3 -6.68 63.69 2.47 0.067 1194
 1196 3 -6.73 63.63 2.38 0.111 1195
 1197 3 -6.81 63.63 2.26 0.092 1196
 1198 3 -6.71 63.63 2.22 0.118 1197
 1199 3 -6.59 63.81 2.26 0.13 1198
 1200 3 -6.61 64.05 2.17 0.093 1199
 1201 3 -6.67 64.17 2.15 0.000125 1200
 1202 3 -6.78 66.04 2.76 0.619 1160
 1203 3 -7.23 66.06 2.84 0.601 1202
 1204 3 -7.57 65.72 2.49 0.59 1203
 1205 3 -7.78 66.39 2.19 0.097 1204
 1206 3 -7.86 66.59 2.22 0.123 1205
 1207 3 -7.9 66.74 2.17 0.087 1206
 1208 3 -7.65 65.47 2.65 0.52 1204
 1209 3 -7.72 65.33 2.72 0.523 1208
 1210 3 -7.83 65.24 2.69 0.573 1209
 1211 3 -8.22 66.25 2.82 0.155 1210
 1212 3 -8.34 66.39 2.8 0.2 1211
 1213 3 -8.42 66.42 2.72 0.234 1212
 1214 3 -8.59 66.42 2.63 0.098 1213
 1215 3 -8.68 66.44 2.57 0.128 1214
 1216 3 -8.82 66.45 2.49 0.163 1215
 1217 3 -8.91 66.5 2.45 0.113 1216
 1218 3 -9.05 66.44 2.51 0.099 1217
 1219 3 -9.18 66.33 2.53 0.098 1218
 1220 3 -9.32 66.34 2.59 0.109 1219
 1221 3 -9.46 66.3 2.67 0.16 1220
 1222 3 -8.59 66.49 3.2 0.11 1213
 1223 3 -8.68 66.53 3.36 0.148 1222
 1224 3 -8.72 66.54 3.47 0.171 1223
 1225 3 -8.81 66.7 3.59 0.152 1224
 1226 3 -8.88 66.81 3.65 0.216 1225
 1227 3 -9.15 66.68 3.63 0.108 1226
 1228 3 -9.26 66.72 3.55 0.065 1227
 1229 3 -8.84 67.12 3.67 0.172 1226
 1230 3 -8.85 67.26 3.7 0.168 1229
 1231 3 -8.9 67.43 3.61 0.164 1230
 1232 3 -8.98 67.61 3.45 0.118 1231
 1233 3 -9.06 67.75 3.47 0.089 1232
 1234 3 -9.16 67.89 3.53 0.086 1233
 1235 3 -9.27 67.88 3.51 0.101 1234
 1236 3 -9.42 67.89 3.47 0.086 1235
 1237 3 -9.5 67.86 3.53 0.126 1236
 1238 3 -9.57 67.86 3.67 0.129 1237
 1239 3 -7.82 64.75 2.44 0.306 1210
 1240 3 -7.89 64.5 2.22 0.25 1239
 1241 3 -7.93 64.3 2.11 0.276 1240
 1242 3 -7.97 64.17 2.05 0.312 1241
 1243 3 -8.06 64.03 1.99 0.271 1242
 1244 3 -8.22 63.87 1.88 0.282 1243
 1245 3 -8.34 63.64 1.89 0.245 1244
 1246 3 -8.42 63.49 1.87 0.278 1245
 1247 3 -8.59 63.33 1.86 0.258 1246
 1248 3 -8.7 63.19 1.83 0.277 1247
 1249 3 -8.83 63.08 1.84 0.268 1248
 1250 3 -8.98 63.02 1.91 0.283 1249
 1251 3 -9.11 62.96 2.01 0.273 1250
 1252 3 -9.11 62.78 2.09 0.293 1251
 1253 3 -9.16 62.59 2.13 0.257 1252
 1254 3 -9.31 62.48 2.28 0.27 1253
 1255 3 -9.32 62.38 2.34 0.272 1254
 1256 3 -9.34 62.2 2.36 0.313 1255
 1257 3 -9.4 62.16 2.47 0.327 1256
 1258 3 -9.43 62.38 2.82 0.197 1257
 1259 3 -9.42 62.69 2.8 0.119 1258
 1260 3 -9.38 62.8 2.92 0.095 1259
 1261 3 -9.31 62.88 2.99 0.142 1260
 1262 3 -9.4 62.16 2.78 0.188 1258
 1263 3 -9.41 61.66 2.65 0.08 1262
 1264 3 -9.47 61.49 2.67 0.077 1263
 1265 3 -9.49 61.41 2.8 0.082 1264
 1266 3 -9.56 61.33 2.88 0.065 1265
 1267 3 -9.67 61.13 2.9 0.112 1266
 1268 3 -9.81 60.92 2.86 0.076 1267
 1269 3 -9.84 60.76 2.84 0.091 1268
 1270 3 -10.04 60.63 2.84 0.152 1269
 1271 3 -9.89 60.56 2.84 0.000125 1270
 1272 3 -9.4 62.06 2.76 0.188 1262
 1273 3 -9.4 62.56 3.09 0.109 1272
 1274 3 -9.35 62.69 3.22 0.136 1273
 1275 3 -9.32 62.8 3.38 0.115 1274
 1276 3 -9.18 62.8 3.47 0.09 1275
 1277 3 -9.07 62.81 3.45 0.096 1276
 1278 3 -9.63 61.77 2.28 0.224 1257
 1279 3 -9.75 61.56 2.28 0.237 1278
 1280 3 -9.89 61.45 2.24 0.251 1279
 1281 3 -9.95 61.33 2.24 0.22 1280
 1282 3 -10.07 61.13 2.32 0.206 1281
 1283 3 -10.15 61.03 2.32 0.227 1282
 1284 3 -10.23 60.88 2.34 0.251 1283
 1285 3 -10.33 60.7 2.34 0.253 1284
 1286 3 -10.47 60.53 2.32 0.286 1285
 1287 3 -10.55 60.34 2.28 0.281 1286
 1288 3 -10.61 60.2 2.22 0.283 1287
 1289 3 -10.74 60.02 2.13 0.255 1288
 1290 3 -10.83 59.81 2.09 0.225 1289
 1291 3 -10.9 59.7 2.03 0.225 1290
 1292 3 -10.98 59.59 1.92 0.268 1291
 1293 3 -11.11 59.49 1.89 0.28 1292
 1294 3 -11.14 59.34 1.83 0.245 1293
 1295 3 -11.24 59.21 1.82 0.258 1294
 1296 3 -11.31 59.06 1.79 0.297 1295
 1297 3 -11.64 58.96 1.66 0.284 1296
 1298 3 -11.78 58.89 1.66 0.371 1297
 1299 3 -11.88 58.69 1.77 0.385 1298
 1300 3 -12.06 58.59 1.85 0.422 1299
 1301 3 -12.15 58.45 1.79 0.477 1300
 1302 3 -12.28 58.3 1.82 0.544 1301
 1303 3 -12.39 58.19 1.76 0.523 1302
 1304 3 -12.44 58.01 1.71 0.419 1303
 1305 3 -12.56 58.01 1.59 0.44 1304
 1306 3 -12.79 57.99 1.5 0.407 1305
 1307 3 -12.9 57.77 1.4 0.355 1306
 1308 3 -12.96 57.69 1.28 0.358 1307
 1309 3 -12.95 57.34 1.27 0.399 1308
 1310 3 -12.98 57.13 1.29 0.337 1309
 1311 3 -13.11 56.87 1.34 0.251 1310
 1312 3 -13.23 56.67 1.42 0.247 1311
 1313 3 -13.4 56.67 1.45 0.225 1312
 1314 3 -13.5 56.52 1.46 0.256 1313
 1315 3 -13.49 56.31 1.53 0.19 1314
 1316 3 -13.64 56.27 1.57 0.253 1315
 1317 3 -13.76 56.27 1.64 0.301 1316
 1318 3 -13.79 55.95 1.53 0.254 1317
 1319 3 -13.9 55.87 1.48 0.241 1318
 1320 3 -14 55.74 1.42 0.241 1319
 1321 3 -14.14 55.63 1.42 0.3 1320
 1322 3 -14.31 55.56 1.47 0.355 1321
 1323 3 -14.32 55.2 1.43 0.258 1322
 1324 3 -14.48 55.08 1.55 0.216 1323
 1325 3 -14.64 54.95 1.58 0.263 1324
 1326 3 -14.76 54.91 1.63 0.281 1325
 1327 3 -14.89 54.91 1.64 0.354 1326
 1328 3 -15.05 55.34 1.75 0.166 1327
 1329 3 -14.98 55.58 1.78 0.146 1328
 1330 3 -14.9 55.7 1.74 0.132 1329
 1331 3 -14.84 55.91 1.74 0.109 1330
 1332 3 -14.72 56.09 1.81 0.144 1331
 1333 3 -14.72 56.2 1.89 0.125 1332
 1334 3 -14.88 54.64 1.64 0.325 1327
 1335 3 -14.92 54.52 1.63 0.318 1334
 1336 3 -14.61 54.16 1.68 0.083 1335
 1337 3 -14.56 54.06 1.68 0.103 1336
 1338 3 -14.4 54.02 1.78 0.095 1337
 1339 3 -14.34 53.91 1.77 0.144 1338
 1340 3 -14.22 54.09 1.87 0.121 1339
 1341 3 -14.05 54.05 1.88 0.107 1340
 1342 3 -15.04 54.38 1.6 0.271 1335
 1343 3 -15.22 54.24 1.57 0.238 1342
 1344 3 -15.28 54.1 1.55 0.222 1343
 1345 3 -15.49 53.96 1.49 0.206 1344
 1346 3 -15.66 53.88 1.45 0.242 1345
 1347 3 -15.76 53.8 1.37 0.3 1346
 1348 3 -15.89 53.67 1.32 0.37 1347
 1349 3 -16.06 53.49 1.29 0.466 1348
 1350 3 -16.24 53.41 1.28 0.523 1349
 1351 3 -16.46 53.31 1.23 0.532 1350
 1352 3 -16.46 53.09 1.26 0.513 1351
 1353 3 -16.51 52.91 1.18 0.397 1352
 1354 3 -16.62 52.76 1.2 0.357 1353
 1355 3 -16.74 52.59 1.25 0.314 1354
 1356 3 -16.9 52.42 1.32 0.298 1355
 1357 3 -16.51 52.37 1.62 0.09 1356
 1358 3 -16.44 52.42 1.68 0.095 1357
 1359 3 -17.15 52.31 1.27 0.229 1356
 1360 3 -17.31 52.13 1.26 0.249 1359
 1361 3 -17.33 51.98 1.26 0.236 1360
 1362 3 -17.4 51.8 1.32 0.238 1361
 1363 3 -17.48 51.62 1.31 0.229 1362
 1364 3 -17.53 51.45 1.24 0.246 1363
 1365 3 -17.62 51.26 1.23 0.284 1364
 1366 3 -17.69 50.99 1.28 0.288 1365
 1367 3 -17.85 50.74 1.34 0.226 1366
 1368 3 -17.99 50.59 1.34 0.27 1367
 1369 3 -18.21 50.69 1.03 0.109 1368
 1370 3 -18.39 50.67 1.06 0.109 1369
 1371 3 -18.49 50.67 1.12 0.093 1370
 1372 3 -18.03 50.34 1.5 0.26 1368
 1373 3 -18.15 50.09 1.57 0.246 1372
 1374 3 -18.26 49.89 1.61 0.271 1373
 1375 3 -18.26 49.76 1.61 0.267 1374
 1376 3 -17.94 49.6 1.4 0.11 1375
 1377 3 -17.96 49.48 1.31 0.125 1376
 1378 3 -17.85 49.35 1.3 0.126 1377
 1379 3 -17.8 49.2 1.32 0.076 1378
 1380 3 -18.44 49.67 1.79 0.248 1375
 1381 3 -18.58 49.62 1.92 0.263 1380
 1382 3 -18.69 49.56 2.05 0.277 1381
 1383 3 -18.8 49.45 2.09 0.296 1382
 1384 3 -18.83 49.41 2.26 0.34 1383
 1385 3 -18.92 49.38 2.36 0.397 1384
 1386 3 -18.89 49.34 2.47 0.424 1385
 1387 3 -18.44 49.24 2.78 0.13 1386
 1388 3 -18.44 49.17 2.99 0.154 1387
 1389 3 -18.44 49.14 3.11 0.192 1388
 1390 3 -18.48 49.13 3.34 0.167 1389
 1391 3 -18.44 49.1 3.55 0.192 1390
 1392 3 -18.28 49.08 3.7 0.222 1391
 1393 3 -18.17 49.02 3.8 0.205 1392
 1394 3 -18.08 48.76 3.65 0.118 1393
 1395 3 -18.01 48.59 3.76 0.102 1394
 1396 3 -17.94 48.49 3.82 0.105 1395
 1397 3 -17.85 48.41 3.86 0.083 1396
 1398 3 -17.85 48.3 3.86 0.065 1397
 1399 3 -17.74 48.17 3.82 0.113 1398
 1400 3 -17.58 48.06 3.88 0.227 1399
 1401 3 -17.65 48.31 4.24 0.11 1400
 1402 3 -17.55 48.35 4.32 0.132 1401
 1403 3 -17.48 48.42 4.4 0.054 1402
 1404 3 -19.24 49.33 2.43 0.42 1386
 1405 3 -19.4 49.27 2.5 0.412 1404
 1406 3 -19.55 49.2 2.6 0.397 1405
 1407 3 -19.67 49.12 2.69 0.331 1406
 1408 3 -19.92 49.05 2.91 0.284 1407
 1409 3 -20.17 48.99 3.08 0.294 1408
 1410 3 -20.3 48.95 3.21 0.319 1409
 1411 3 -20.39 48.81 3.31 0.323 1410
 1412 3 -20.55 48.89 3.46 0.347 1411
 1413 3 -20.65 48.91 3.6 0.338 1412
 1414 3 -20.69 49.01 3.75 0.321 1413
 1415 3 -20.8 48.99 3.89 0.379 1414
 1416 3 -20.58 49.49 3.97 0.116 1415
 1417 3 -20.53 49.58 4.09 0.11 1416
 1418 3 -20.33 49.62 4.17 0.13 1417
 1419 3 -20.17 49.62 4.11 0.096 1418
 1420 3 -20.08 49.64 4.2 0.109 1419
 1421 3 -20.1 49.66 4.35 0.092 1420
 1422 3 -20.98 48.84 3.95 0.358 1415
 1423 3 -21.14 48.81 4.07 0.354 1422
 1424 3 -21.21 48.67 4.14 0.335 1423
 1425 3 -21.4 48.53 4.19 0.299 1424
 1426 3 -21.49 48.45 4.3 0.298 1425
 1427 3 -21.6 48.31 4.34 0.294 1426
 1428 3 -21.8 48.14 4.39 0.23 1427
 1429 3 -21.94 48.02 4.48 0.238 1428
 1430 3 -22.12 47.96 4.6 0.213 1429
 1431 3 -22.24 47.91 4.73 0.238 1430
 1432 3 -22.37 47.77 4.84 0.313 1431
 1433 3 -22.48 47.69 4.89 0.37 1432
 1434 3 -22.53 47.96 5.26 0.224 1433
 1435 3 -22.61 47.87 5.39 0.257 1434
 1436 3 -22.72 47.84 5.49 0.221 1435
 1437 3 -22.91 47.83 5.59 0.239 1436
 1438 3 -23.06 47.78 5.68 0.235 1437
 1439 3 -23.2 47.74 5.73 0.266 1438
 1440 3 -23.29 47.59 5.88 0.22 1439
 1441 3 -23.43 47.51 5.94 0.198 1440
 1442 3 -23.5 47.38 5.94 0.181 1441
 1443 3 -23.61 47.26 5.98 0.187 1442
 1444 3 -23.72 47.17 6.02 0.208 1443
 1445 3 -23.77 46.98 6.02 0.196 1444
 1446 3 -23.91 46.85 6.03 0.178 1445
 1447 3 -24 46.69 5.99 0.234 1446
 1448 3 -24.13 46.52 5.95 0.258 1447
 1449 3 -24.2 46.3 5.94 0.249 1448
 1450 3 -24.34 46.16 5.86 0.278 1449
 1451 3 -24.43 46.06 5.85 0.266 1450
 1452 3 -24.56 45.88 5.86 0.304 1451
 1453 3 -24.65 45.76 5.86 0.34 1452
 1454 3 -24.77 45.62 5.73 0.316 1453
 1455 3 -24.9 45.41 5.72 0.333 1454
 1456 3 -25.19 45.2 5.77 0.296 1455
 1457 3 -25.3 45.05 5.81 0.312 1456
 1458 3 -25.31 44.91 5.89 0.324 1457
 1459 3 -25.59 44.73 5.89 0.208 1458
 1460 3 -25.81 44.63 6.01 0.205 1459
 1461 3 -25.91 44.49 6.1 0.217 1460
 1462 3 -25.93 44.38 6.19 0.263 1461
 1463 3 -26.02 44.27 6.27 0.321 1462
 1464 3 -26.13 44.13 6.35 0.317 1463
 1465 3 -26.24 43.94 6.42 0.312 1464
 1466 3 -26.43 43.85 6.49 0.385 1465
 1467 3 -26.63 43.81 6.6 0.43 1466
 1468 3 -26.77 43.69 6.64 0.474 1467
 1469 3 -26.9 43.48 6.6 0.454 1468
 1470 3 -26.99 43.38 6.63 0.46 1469
 1471 3 -27.11 43.34 6.68 0.448 1470
 1472 3 -27.24 43.28 6.7 0.439 1471
 1473 3 -27.54 43.24 6.77 0.339 1472
 1474 3 -27.66 43.2 6.88 0.304 1473
 1475 3 -27.86 43.09 6.95 0.28 1474
 1476 3 -27.86 43.02 7.06 0.282 1475
 1477 3 -27.99 42.7 7.06 0.267 1476
 1478 3 -28.04 42.45 7.03 0.243 1477
 1479 3 -28.13 42.28 7.06 0.237 1478
 1480 3 -28.24 42.06 7.06 0.212 1479
 1481 3 -28.34 41.89 7.05 0.195 1480
 1482 3 -28.45 41.77 7.06 0.195 1481
 1483 3 -28.52 41.64 7.02 0.186 1482
 1484 3 -28.54 41.46 6.97 0.253 1483
 1485 3 -28.59 41.35 7.02 0.295 1484
 1486 3 -28.61 41.2 7.1 0.29 1485
 1487 3 -28.66 41.08 7.17 0.341 1486
 1488 3 -28.68 40.96 7.26 0.303 1487
 1489 3 -28.7 40.84 7.19 0.387 1488
 1490 3 -28.91 40.81 7.35 0.428 1489
 1491 3 -29 40.62 7.31 0.327 1490
 1492 3 -29.16 40.46 7.39 0.289 1491
 1493 3 -29.22 40.34 7.45 0.314 1492
 1494 3 -29.27 40.23 7.51 0.305 1493
 1495 3 -29.45 40.09 7.52 0.32 1494
 1496 3 -29.59 40.01 7.51 0.334 1495
 1497 3 -29.29 39.83 7.56 0.1 1496
 1498 3 -29.27 39.69 7.52 0.119 1497
 1499 3 -29.22 39.55 7.49 0.169 1498
 1500 3 -29.2 39.37 7.52 0.162 1499
 1501 3 -29.16 39.26 7.59 0.16 1500
 1502 3 -29.18 39.1 7.64 0.178 1501
 1503 3 -29.09 38.96 7.64 0.231 1502
 1504 3 -29 38.87 7.65 0.251 1503
 1505 3 -28.84 38.81 7.6 0.29 1504
 1506 3 -29.18 38.39 7.65 0.115 1505
 1507 3 -29.29 38.26 7.73 0.147 1506
 1508 3 -29.06 38.55 7.96 0.09 1507
 1509 3 -28.93 38.67 8.05 0.148 1508
 1510 3 -28.77 38.84 8.12 0.146 1509
 1511 3 -28.68 39.01 8.22 0.116 1510
 1512 3 -28.66 39.06 8.33 0.142 1511
 1513 3 -28.68 39.24 8.44 0.097 1512
 1514 3 -28.7 39.35 8.52 0.087 1513
 1515 3 -28.74 39.46 8.6 0.092 1514
 1516 3 -28.84 39.62 8.65 0.101 1515
 1517 3 -28.74 39.71 8.66 0.056 1516
 1518 3 -28.65 39.81 8.69 0.109 1517
 1519 3 -28.56 39.84 8.83 0.132 1518
 1520 3 -28.45 39.87 8.86 0.167 1519
 1521 3 -28.29 39.7 8.77 0.089 1520
 1522 3 -28.22 39.67 8.96 0.102 1521
 1523 3 -28.36 40.06 8.93 0.108 1520
 1524 3 -28.31 40.13 9.13 0.108 1523
 1525 3 -28.29 40.2 9.32 0.123 1524
 1526 3 -28.27 40.27 9.49 0.155 1525
 1527 3 -28.27 40.38 9.53 0.157 1526
 1528 3 -28.41 40.44 9.71 0.101 1527
 1529 3 -28.45 40.38 9.91 0.112 1528
 1530 3 -28.5 40.48 10.02 0.089 1529
 1531 3 -29.52 37.95 7.77 0.153 1507
 1532 3 -29.61 37.83 7.85 0.11 1531
 1533 3 -29.66 37.7 7.88 0.087 1532
 1534 3 -29.77 37.63 7.89 0.07 1533
 1535 3 -28.59 38.85 7.52 0.161 1505
 1536 3 -28.52 38.77 7.52 0.182 1535
 1537 3 -28.32 38.85 7.52 0.215 1536
 1538 3 -28.13 38.76 7.6 0.199 1537
 1539 3 -28.04 38.84 7.7 0.248 1538
 1540 3 -27.99 38.88 7.8 0.323 1539
 1541 3 -27.99 38.6 7.85 0.202 1540
 1542 3 -27.88 38.45 7.8 0.169 1541
 1543 3 -27.77 38.34 7.8 0.252 1542
 1544 3 -27.57 38.41 7.53 0.184 1543
 1545 3 -27.45 38.56 7.35 0.148 1544
 1546 3 -27.31 38.69 7.36 0.055 1545
 1547 3 -27.91 38.06 8.15 0.124 1543
 1548 3 -27.97 37.87 8.15 0.137 1547
 1549 3 -27.95 37.69 8.17 0.17 1548
 1550 3 -28.11 37.48 8.12 0.123 1549
 1551 3 -28.04 37.37 8.09 0.061 1550
 1552 3 -28.02 39.37 7.96 0.106 1540
 1553 3 -27.88 39.41 8.02 0.134 1552
 1554 3 -27.63 39.34 7.99 0.085 1553
 1555 3 -27.59 39.42 7.94 0.000125 1554
 1556 3 -29.84 40.05 7.56 0.301 1496
 1557 3 -30.06 39.92 7.59 0.203 1556
 1558 3 -30.25 39.89 7.64 0.224 1557
 1559 3 -30.34 39.8 7.68 0.233 1558
 1560 3 -30.49 39.7 7.7 0.258 1559
 1561 3 -30.61 39.63 7.76 0.291 1560
 1562 3 -30.72 39.45 7.81 0.336 1561
 1563 3 -30.84 39.38 7.88 0.387 1562
 1564 3 -30.97 39.31 7.89 0.417 1563
 1565 3 -31.06 39.21 7.94 0.4 1564
 1566 3 -31.22 39.2 8.02 0.389 1565
 1567 3 -31.31 39.2 8.07 0.395 1566
 1568 3 -31.47 39.14 8.18 0.402 1567
 1569 3 -31.43 38.88 8.27 0.349 1568
 1570 3 -31.72 38.88 8.24 0.246 1569
 1571 3 -31.91 38.77 8.27 0.23 1570
 1572 3 -32.01 38.66 8.35 0.243 1571
 1573 3 -32.13 38.62 8.37 0.278 1572
 1574 3 -32.3 38.63 8.41 0.303 1573
 1575 3 -32.39 38.49 8.58 0.276 1574
 1576 3 -32.56 38.63 8.76 0.242 1575
 1577 3 -32.67 38.63 8.94 0.228 1576
 1578 3 -32.85 38.7 9.18 0.27 1577
 1579 3 -33.01 38.66 9.22 0.278 1578
 1580 3 -33.13 38.63 9.37 0.296 1579
 1581 3 -33.3 38.56 9.47 0.309 1580
 1582 3 -33.35 38.35 9.85 0.207 1581
 1583 3 -33.38 38.27 9.94 0.199 1582
 1584 3 -33.44 38.13 10.09 0.171 1583
 1585 3 -33.49 38.03 10.16 0.187 1584
 1586 3 -33.63 38.09 10.33 0.247 1585
 1587 3 -33.69 38.14 10.4 0.31 1586
 1588 3 -34.01 38.34 10.01 0.134 1587
 1589 3 -34.13 38.39 10.02 0.132 1588
 1590 3 -34.06 38.45 9.8 0.094 1589
 1591 3 -34.51 38.31 9.99 0.118 1589
 1592 3 -34.6 38.28 10.07 0.128 1591
 1593 3 -33.64 37.99 10.69 0.199 1587
 1594 3 -33.66 37.84 10.75 0.209 1593
 1595 3 -33.81 37.88 10.9 0.173 1594
 1596 3 -33.84 37.78 11.04 0.166 1595
 1597 3 -33.92 37.73 11.1 0.166 1596
 1598 3 -33.98 37.63 11.35 0.189 1597
 1599 3 -34.01 37.56 11.47 0.206 1598
 1600 3 -33.99 37.66 11.67 0.227 1599
 1601 3 -34.03 37.63 11.77 0.317 1600
 1602 3 -34.02 37.76 11.91 0.411 1601
 1603 3 -34.13 38.24 11.79 0.142 1602
 1604 3 -34.14 38.38 11.69 0.182 1603
 1605 3 -34.13 38.49 11.57 0.149 1604
 1606 3 -33.98 38.49 11.45 0.000125 1605
 1607 3 -34.09 37.51 12.02 0.211 1602
 1608 3 -33.52 38.16 11.77 0.108 1607
 1609 3 -33.38 38.31 11.74 0.078 1608
 1610 3 -33.28 38.35 11.75 0.071 1609
 1611 3 -33.16 38.45 11.83 0.075 1610
 1612 3 -33.12 38.56 11.85 0.000125 1611
 1613 3 -34.13 37.35 12.13 0.239 1607
 1614 3 -34.14 37.26 12.26 0.308 1613
 1615 3 -34.19 37.2 12.4 0.38 1614
 1616 3 -34.73 36.99 12.34 0.08 1615
 1617 3 -34.84 36.95 12.42 0.071 1616
 1618 3 -35.02 36.99 12.43 0.106 1617
 1619 3 -35.1 36.95 12.53 0.068 1618
 1620 3 -34.17 37.16 12.5 0.385 1619
 1621 3 -33.94 36.7 12.51 0.086 1620
 1622 3 -34.02 36.56 12.45 0.101 1621
 1623 3 -34.1 36.44 12.52 0.056 1622
 1624 3 -34.24 37.2 12.92 0.36 1615
 1625 3 -34.21 37.2 13.04 0.331 1624
 1626 3 -34.02 37.59 13.07 0.108 1625
 1627 3 -33.99 37.7 13.15 0.149 1626
 1628 3 -33.95 37.89 13.13 0.087 1627
 1629 3 -33.85 38.02 13.09 0.08 1628
 1630 3 -33.78 38.1 13.19 0.097 1629
 1631 3 -33.74 38.23 13.2 0.127 1630
 1632 3 -33.69 38.35 13.26 0.126 1631
 1633 3 -34.24 37.13 13.19 0.309 1625
 1634 3 -34.27 37.08 13.32 0.305 1633
 1635 3 -34.24 37.02 13.43 0.34 1634
 1636 3 -34.63 36.89 13.46 0.206 1635
 1637 3 -34.8 36.8 13.52 0.177 1636
 1638 3 -34.84 36.7 13.61 0.192 1637
 1639 3 -34.91 36.68 13.76 0.213 1638
 1640 3 -34.92 36.6 13.92 0.194 1639
 1641 3 -35.03 36.53 14.1 0.248 1640
 1642 3 -35.05 36.46 14.22 0.3 1641
 1643 3 -35.13 36.45 14.34 0.365 1642
 1644 3 -35.45 36.89 14.1 0.163 1643
 1645 3 -35.7 36.89 14.11 0.114 1644
 1646 3 -35.78 36.93 14.05 0.153 1645
 1647 3 -35.85 37.1 14.07 0.194 1646
 1648 3 -35.95 37.32 14.19 0.202 1647
 1649 3 -36.06 37.5 14.43 0.136 1648
 1650 3 -35.95 37.56 14.62 0.088 1649
 1651 3 -36.01 37.53 14.75 0.123 1650
 1652 3 -36.09 37.46 14.87 0.203 1651
 1653 3 -35.99 37.1 14.65 0.106 1652
 1654 3 -35.99 37.04 14.52 0.108 1653
 1655 3 -35.99 37.06 14.41 0.042 1654
 1656 3 -36.16 37.49 15.01 0.185 1652
 1657 3 -36.28 37.57 15.19 0.155 1656
 1658 3 -36.45 37.64 15.37 0.15 1657
 1659 3 -36.56 37.64 15.54 0.144 1658
 1660 3 -36.64 37.61 15.74 0.182 1659
 1661 3 -36.76 37.61 15.82 0.185 1660
 1662 3 -36.84 37.64 15.93 0.194 1661
 1663 3 -36.85 37.67 16.17 0.145 1662
 1664 3 -36.99 37.75 16.26 0.216 1663
 1665 3 -37.13 37.75 16.31 0.282 1664
 1666 3 -37.31 37.75 16.35 0.35 1665
 1667 3 -37.63 37.86 15.91 0.1 1666
 1668 3 -37.76 37.85 15.9 0.121 1667
 1669 3 -37.91 37.92 15.86 0.106 1668
 1670 3 -38.03 37.99 15.75 0.091 1669
 1671 3 -38.09 38.1 15.65 0.073 1670
 1672 3 -38.19 38.17 15.64 0.113 1671
 1673 3 -38.27 38.25 15.62 0.188 1672
 1674 3 -38.1 38.35 15.44 0.094 1673
 1675 3 -37.92 38.39 15.27 0.126 1674
 1676 3 -37.81 38.46 15.28 0.136 1675
 1677 3 -37.59 38.36 15.16 0.096 1676
 1678 3 -37.59 38.42 15 0.057 1677
 1679 3 -37.53 38.45 14.88 0.073 1678
 1680 3 -38.58 38.29 15.77 0.086 1673
 1681 3 -38.67 38.34 15.78 0.157 1680
 1682 3 -38.98 38.32 16 0.091 1681
 1683 3 -39.13 38.31 15.92 0.08 1682
 1684 3 -39.24 38.35 15.87 0.000125 1683
 1685 3 -37.24 37.85 16.65 0.318 1666
 1686 3 -37.31 37.92 16.79 0.35 1685
 1687 3 -37.44 37.96 16.86 0.288 1686
 1688 3 -37.49 37.96 17.06 0.206 1687
 1689 3 -37.59 37.92 17.24 0.143 1688
 1690 3 -37.63 37.92 17.4 0.203 1689
 1691 3 -37.66 37.88 17.51 0.277 1690
 1692 3 -37.85 38.31 17.37 0.099 1691
 1693 3 -37.84 38.47 17.35 0.067 1692
 1694 3 -37.66 38.67 17.38 0.132 1693
 1695 3 -37.59 38.71 17.47 0.072 1694
 1696 3 -37.81 37.99 17.58 0.149 1691
 1697 3 -37.52 37.53 17.63 0.077 1696
 1698 3 -37.44 37.46 17.67 0.11 1697
 1699 3 -37.38 37.34 17.7 0.17 1698
 1700 3 -37.39 37.02 17.67 0.087 1699
 1701 3 -37.35 36.92 17.74 0.106 1700
 1702 3 -37.27 36.82 17.81 0.12 1701
 1703 3 -37.23 36.74 17.86 0.103 1702
 1704 3 -37.06 36.61 17.86 0.052 1703
 1705 3 -37.13 36.49 17.88 0.068 1704
 1706 3 -37.1 36.34 17.79 0.071 1705
 1707 3 -37.87 38.03 17.67 0.223 1696
 1708 3 -37.94 38.07 17.75 0.277 1707
 1709 3 -38.31 38.31 17.75 0.216 1708
 1710 3 -38.48 38.39 17.6 0.181 1709
 1711 3 -38.63 38.63 17.48 0.162 1710
 1712 3 -38.77 38.79 17.48 0.166 1711
 1713 3 -38.84 38.89 17.44 0.238 1712
 1714 3 -39.02 38.82 17.71 0.108 1713
 1715 3 -39.19 38.74 17.73 0.149 1714
 1716 3 -39.39 38.68 17.55 0.164 1715
 1717 3 -39.67 38.78 17.66 0.1 1716
 1718 3 -39.81 38.85 17.69 0.000125 1717
 1719 3 -37.66 37.85 18.04 0.121 1708
 1720 3 -37.52 37.85 18.1 0.129 1719
 1721 3 -37.49 37.75 18.17 0.043 1720
 1722 3 -35.19 36.32 14.53 0.294 1643
 1723 3 -35.26 36.21 14.75 0.249 1722
 1724 3 -35.38 36.1 14.91 0.195 1723
 1725 3 -35.46 35.95 15.02 0.208 1724
 1726 3 -35.53 35.78 15.15 0.209 1725
 1727 3 -35.63 35.72 15.27 0.299 1726
 1728 3 -35.66 35.65 15.38 0.437 1727
 1729 3 -35.7 35.56 15.44 0.547 1728
 1730 3 -35.81 35.5 15.46 0.606 1729
 1731 3 -35.84 35.53 15.6 0.743 1730
 1732 3 -35.81 34.96 14.9 0.35 1731
 1733 3 -35.77 34.86 14.68 0.313 1732
 1734 3 -35.71 34.85 14.33 0.237 1733
 1735 3 -35.74 34.84 14.04 0.212 1734
 1736 3 -35.67 34.77 13.87 0.212 1735
 1737 3 -35.58 34.74 13.68 0.2 1736
 1738 3 -35.63 34.58 13.55 0.238 1737
 1739 3 -35.7 34.38 13.4 0.144 1738
 1740 3 -35.67 34.16 13.29 0.147 1739
 1741 3 -35.66 33.99 13.25 0.133 1740
 1742 3 -35.59 33.87 13.18 0.125 1741
 1743 3 -35.53 33.8 13.08 0.178 1742
 1744 3 -35.41 33.45 13.04 0.131 1743
 1745 3 -35.34 33.31 13.01 0.121 1744
 1746 3 -35.31 33.19 12.94 0.13 1745
 1747 3 -35.2 33.13 12.86 0.144 1746
 1748 3 -35.17 33.02 12.69 0.135 1747
 1749 3 -35.1 32.99 12.58 0.152 1748
 1750 3 -35.06 32.94 12.49 0.162 1749
 1751 3 -35.03 32.91 12.34 0.134 1750
 1752 3 -35.03 32.87 12.12 0.142 1751
 1753 3 -34.95 32.78 12.01 0.12 1752
 1754 3 -34.87 32.77 11.85 0.134 1753
 1755 3 -34.81 32.76 11.7 0.134 1754
 1756 3 -34.7 32.74 11.52 0.159 1755
 1757 3 -34.67 32.81 11.37 0.169 1756
 1758 3 -34.59 32.87 11.24 0.18 1757
 1759 3 -34.48 32.88 11.17 0.14 1758
 1760 3 -34.38 32.99 11.08 0.192 1759
 1761 3 -34.23 33.02 11.03 0.208 1760
 1762 3 -34.27 33.1 10.85 0.149 1761
 1763 3 -34.2 33.26 10.78 0.165 1762
 1764 3 -34.12 33.27 10.69 0.151 1763
 1765 3 -34.02 33.31 10.63 0.174 1764
 1766 3 -34.01 33.44 10.5 0.135 1765
 1767 3 -33.95 33.52 10.35 0.135 1766
 1768 3 -33.88 33.51 10.21 0.134 1767
 1769 3 -33.7 33.49 10.07 0.156 1768
 1770 3 -33.63 33.55 10.01 0.221 1769
 1771 3 -33.51 33.46 9.75 0.146 1770
 1772 3 -33.42 33.42 9.68 0.211 1771
 1773 3 -33.27 33.34 9.67 0.234 1772
 1774 3 -33.12 33.38 9.58 0.257 1773
 1775 3 -32.99 33.31 9.49 0.28 1774
 1776 3 -32.78 33.26 9.4 0.271 1775
 1777 3 -32.56 33.21 9.43 0.282 1776
 1778 3 -32.41 33.2 9.34 0.195 1777
 1779 3 -32.3 33.2 9.22 0.119 1778
 1780 3 -32.19 33.16 9.15 0.111 1779
 1781 3 -32.17 33.02 9.02 0.122 1780
 1782 3 -32.03 32.95 9.07 0.114 1781
 1783 3 -31.9 32.77 9.02 0.184 1782
 1784 3 -31.81 32.69 8.99 0.261 1783
 1785 3 -31.68 32.49 8.86 0.172 1784
 1786 3 -31.59 32.3 8.74 0.188 1785
 1787 3 -31.49 32.19 8.58 0.143 1786
 1788 3 -31.38 32.13 8.47 0.156 1787
 1789 3 -31.29 32.03 8.42 0.167 1788
 1790 3 -31.07 31.86 8.49 0.162 1789
 1791 3 -30.88 31.88 8.52 0.152 1790
 1792 3 -30.7 31.82 8.5 0.159 1791
 1793 3 -30.56 31.79 8.42 0.145 1792
 1794 3 -30.5 31.66 8.35 0.157 1793
 1795 3 -30.32 31.68 8.19 0.119 1794
 1796 3 -30.19 31.57 8.01 0.128 1795
 1797 3 -30.08 31.56 7.96 0.104 1796
 1798 3 -29.92 31.56 7.94 0.161 1797
 1799 3 -29.8 31.45 7.93 0.148 1798
 1800 3 -29.71 31.34 7.9 0.169 1799
 1801 3 -29.55 31.27 7.84 0.187 1800
 1802 3 -29.49 31.16 7.77 0.243 1801
 1803 3 -29.39 31.04 7.7 0.279 1802
 1804 3 -29.35 30.86 7.61 0.291 1803
 1805 3 -29.3 30.72 7.49 0.34 1804
 1806 3 -29.69 30.41 7.61 0.145 1805
 1807 3 -29.85 30.4 7.69 0.14 1806
 1808 3 -30.15 30.4 7.7 0.093 1807
 1809 3 -30.28 30.36 7.69 0.133 1808
 1810 3 -30.4 30.32 7.82 0.215 1809
 1811 3 -30.56 30.34 8.02 0.224 1810
 1812 3 -30.65 30.45 8.17 0.195 1811
 1813 3 -30.68 30.61 8.37 0.165 1812
 1814 3 -30.75 30.38 8.51 0.112 1813
 1815 3 -30.79 30.25 8.58 0.122 1814
 1816 3 -30.82 30.11 8.71 0.121 1815
 1817 3 -30.79 30.06 8.88 0.139 1816
 1818 3 -30.77 30 9.09 0.143 1817
 1819 3 -30.84 29.93 9.3 0.134 1818
 1820 3 -30.95 29.86 9.46 0.154 1819
 1821 3 -31.11 29.82 9.59 0.117 1820
 1822 3 -31.25 29.81 9.77 0.07 1821
 1823 3 -31.29 29.75 9.85 0.123 1822
 1824 3 -31.4 29.66 9.97 0.13 1823
 1825 3 -31.45 29.66 10.07 0.094 1824
 1826 3 -31.56 29.65 10.2 0.09 1825
 1827 3 -31.59 29.45 10.25 0.089 1826
 1828 3 -31.63 29.31 10.36 0.069 1827
 1829 3 -31.65 29.24 10.44 0.08 1828
 1830 3 -31.68 29.18 10.55 0.113 1829
 1831 3 -29.03 30.84 7.44 0.288 1805
 1832 3 -28.73 31.16 7.56 0.126 1831
 1833 3 -28.58 31.13 7.68 0.05 1832
 1834 3 -28.39 31.22 7.64 0.129 1833
 1835 3 -28.26 31.34 7.76 0.143 1834
 1836 3 -28.14 31.45 7.73 0.119 1835
 1837 3 -28.05 31.56 7.78 0.134 1836
 1838 3 -28.98 30.77 7.3 0.219 1831
 1839 3 -28.89 30.72 7.18 0.191 1838
 1840 3 -28.74 30.88 7.09 0.174 1839
 1841 3 -28.56 30.88 7.02 0.142 1840
 1842 3 -28.28 31.06 7.06 0.229 1841
 1843 3 -28.14 31.31 7.19 0.183 1842
 1844 3 -27.99 31.45 7.14 0.199 1843
 1845 3 -27.92 31.68 7.02 0.146 1844
 1846 3 -27.8 31.84 7.05 0.151 1845
 1847 3 -27.67 31.91 7.06 0.184 1846
 1848 3 -27.53 32.17 7.01 0.157 1847
 1849 3 -27.37 32.21 6.94 0.149 1848
 1850 3 -27.26 32.3 6.84 0.136 1849
 1851 3 -27.15 32.35 6.68 0.087 1850
 1852 3 -27.1 32.46 6.6 0.141 1851
 1853 3 -26.99 32.62 6.55 0.16 1852
 1854 3 -26.92 32.84 6.56 0.153 1853
 1855 3 -26.83 33.09 6.56 0.118 1854
 1856 3 -26.8 33.26 6.56 0.105 1855
 1857 3 -26.8 33.41 6.65 0.138 1856
 1858 3 -26.76 33.55 6.76 0.11 1857
 1859 3 -26.74 33.66 6.81 0.000125 1858
 1860 3 -33.95 32.95 11.19 0.136 1761
 1861 3 -33.81 33.08 11.27 0.128 1860
 1862 3 -33.7 33.2 11.3 0.118 1861
 1863 3 -33.62 33.17 11.45 0.112 1862
 1864 3 -33.52 33.09 11.52 0.161 1863
 1865 3 -33.41 32.99 11.53 0.187 1864
 1866 3 -33.3 32.78 11.51 0.128 1865
 1867 3 -33.27 32.63 11.37 0.135 1866
 1868 3 -33.16 32.58 11.16 0.1 1867
 1869 3 -33.02 32.52 11.13 0.078 1868
 1870 3 -32.87 32.55 11.15 0.081 1869
 1871 3 -32.69 32.63 11.09 0.133 1870
 1872 3 -32.45 32.59 11.26 0.106 1871
 1873 3 -32.19 32.77 11.2 0.109 1872
 1874 3 -32.06 32.87 11.2 0.135 1873
 1875 3 -31.9 32.96 11.26 0.119 1874
 1876 3 -31.79 32.98 11.33 0.118 1875
 1877 3 -31.66 32.92 11.38 0.111 1876
 1878 3 -31.54 32.94 11.51 0.08 1877
 1879 3 -31.41 33.06 11.72 0.141 1878
 1880 3 -31.29 33.16 11.8 0.127 1879
 1881 3 -31.16 33.24 11.87 0.139 1880
 1882 3 -30.97 33.49 11.92 0.12 1881
 1883 3 -30.88 33.6 11.99 0.126 1882
 1884 3 -30.72 33.7 12.02 0.149 1883
 1885 3 -30.61 33.67 12.16 0.089 1884
 1886 3 -30.54 33.68 12.28 0.098 1885
 1887 3 -30.45 33.67 12.38 0.058 1886
 1888 3 -30.57 33.63 12.44 0.107 1887
 1889 3 -30.77 33.53 12.47 0.124 1888
 1890 3 -30.95 33.36 12.54 0.083 1889
 1891 3 -30.95 33.21 12.66 0.103 1890
 1892 3 -30.93 33.07 12.69 0.079 1891
 1893 3 -30.88 32.92 12.74 0.055 1892
 1894 3 -30.82 32.82 12.79 0.08 1893
 1895 3 -30.84 32.6 12.8 0.082 1894
 1896 3 -30.88 32.42 12.88 0.114 1895
 1897 3 -30.91 32.22 12.87 0.08 1896
 1898 3 -31.04 32.07 12.77 0.068 1897
 1899 3 -31.13 31.98 12.69 0.118 1898
 1900 3 -31.13 31.76 12.6 0.118 1899
 1901 3 -31.13 31.57 12.59 0.106 1900
 1902 3 -31.15 31.39 12.57 0.119 1901
 1903 3 -31.22 31.23 12.66 0.154 1902
 1904 3 -31.22 31.1 12.75 0.226 1903
 1905 3 -31.22 31.01 12.85 0.241 1904
 1906 3 -31.2 31.07 13.26 0.137 1905
 1907 3 -31.06 31.05 13.3 0.088 1906
 1908 3 -31.18 30.78 12.77 0.195 1905
 1909 3 -31.16 30.48 12.75 0.098 1908
 1910 3 -31.13 30.23 12.77 0.108 1909
 1911 3 -31.07 30.16 12.88 0.084 1910
 1912 3 -31 30.14 13.02 0.112 1911
 1913 3 -30.88 30.23 13.02 0.114 1912
 1914 3 -30.84 30.3 13.1 0.000125 1913
 1915 3 -32.42 32.27 11.41 0.13 1872
 1916 3 -32.38 32.09 11.49 0.116 1915
 1917 3 -32.27 31.93 11.51 0.114 1916
 1918 3 -32.09 31.7 11.53 0.117 1917
 1919 3 -31.93 31.54 11.61 0.1 1918
 1920 3 -31.93 31.43 11.65 0.14 1919
 1921 3 -31.93 31.25 11.76 0.131 1920
 1922 3 -31.93 31.13 11.8 0.106 1921
 1923 3 -31.95 31 11.78 0.091 1922
 1924 3 -31.88 30.84 11.86 0.113 1923
 1925 3 -31.79 30.74 11.87 0.093 1924
 1926 3 -31.77 30.63 11.77 0.092 1925
 1927 3 -31.75 30.52 11.68 0.076 1926
 1928 3 -33.52 33.01 11.78 0.128 1865
 1929 3 -33.49 33.1 11.83 0.165 1928
 1930 3 -33.27 33.34 11.75 0.102 1929
 1931 3 -33.16 33.44 11.76 0.088 1930
 1932 3 -33.09 33.37 11.9 0.069 1931
 1933 3 -33.13 33.31 11.97 0.08 1932
 1934 3 -33.06 33.16 12.02 0.095 1933
 1935 3 -33.01 33.02 12.07 0.092 1934
 1936 3 -32.96 32.88 12.12 0.082 1935
 1937 3 -33.09 32.81 12.2 0.103 1936
 1938 3 -33.19 32.69 12.36 0.056 1937
 1939 3 -33.28 32.63 12.5 0.087 1938
 1940 3 -33.38 32.7 12.53 0.07 1939
 1941 3 -35.52 34.35 12.92 0.127 1743
 1942 3 -35.56 34.56 12.91 0.174 1941
 1943 3 -35.7 34.74 12.91 0.116 1942
 1944 3 -35.74 34.85 13.03 0.124 1943
 1945 3 -35.78 35.17 12.84 0.087 1944
 1946 3 -35.8 35.28 12.77 0.127 1945
 1947 3 -35.81 35.52 12.83 0.131 1946
 1948 3 -35.78 35.66 12.85 0.103 1947
 1949 3 -35.66 35.78 12.71 0.084 1948
 1950 3 -35.69 35.84 12.61 0.092 1949
 1951 3 -35.7 35.95 12.45 0.122 1950
 1952 3 -35.71 36.13 12.35 0.104 1951
 1953 3 -35.69 36.27 12.29 0.105 1952
 1954 3 -35.67 36.41 12.11 0.115 1953
 1955 3 -35.62 36.52 11.96 0.09 1954
 1956 3 -35.53 36.69 11.97 0.13 1955
 1957 3 -35.95 36.1 16.4 0.366 1731
 1958 3 -36.03 36.27 16.67 0.29 1957
 1959 3 -36.12 36.24 16.83 0.288 1958
 1960 3 -36.24 36.21 16.92 0.352 1959
 1961 3 -36.13 35.74 16.92 0.073 1960
 1962 3 -36.12 35.56 16.99 0.103 1961
 1963 3 -36.09 35.49 17.06 0.122 1962
 1964 3 -36.08 35.38 16.99 0.112 1963
 1965 3 -36.08 35.28 16.92 0.165 1964
 1966 3 -35.98 35.21 17.27 0.103 1965
 1967 3 -35.95 35.11 17.4 0.162 1966
 1968 3 -36.06 34.99 17.51 0.126 1967
 1969 3 -36.16 34.92 17.6 0.146 1968
 1970 3 -36.24 34.92 17.81 0.102 1969
 1971 3 -36.27 34.84 17.94 0.121 1970
 1972 3 -36.35 34.81 18.11 0.152 1971
 1973 3 -36.37 34.75 18.2 0.101 1972
 1974 3 -36.17 34.86 17.33 0.076 1969
 1975 3 -35.73 35.07 17.29 0.054 1967
 1976 3 -35.67 34.89 17.17 0.125 1975
 1977 3 -35.67 34.75 17.06 0.131 1976
 1978 3 -35.63 34.54 16.94 0.121 1977
 1979 3 -35.56 34.4 16.83 0.075 1978
 1980 3 -35.48 34.29 16.76 0.063 1979
 1981 3 -35.37 34.17 16.76 0.000125 1980
 1982 3 -36.05 35.22 16.61 0.085 1965
 1983 3 -36.02 35.2 16.47 0.087 1982
 1984 3 -36.02 35.13 16.38 0.000125 1983
 1985 3 -36.34 36.25 16.97 0.379 1960
 1986 3 -36.49 36.28 17.06 0.451 1985
 1987 3 -36.62 36.21 17.19 0.433 1986
 1988 3 -36.7 36.14 17.49 0.284 1987
 1989 3 -36.84 35.97 17.63 0.279 1988
 1990 3 -36.95 35.89 17.76 0.241 1989
 1991 3 -37.05 35.82 17.85 0.199 1990
 1992 3 -37.13 35.72 18.08 0.178 1991
 1993 3 -37.23 35.6 18.22 0.19 1992
 1994 3 -37.35 35.45 18.38 0.198 1993
 1995 3 -37.51 35.28 18.49 0.175 1994
 1996 3 -37.63 35.21 18.54 0.224 1995
 1997 3 -37.76 35.11 18.24 0.092 1996
 1998 3 -37.7 35.15 18.76 0.161 1996
 1999 3 -37.77 35.17 18.9 0.19 1998
 2000 3 -37.96 34.85 19.06 0.227 1999
 2001 3 -38.03 34.78 19.17 0.229 2000
 2002 3 -38.05 34.5 19.22 0.222 2001
 2003 3 -38.16 34.38 19.22 0.225 2002
 2004 3 -38.2 34.21 19.26 0.258 2003
 2005 3 -38.2 34.18 19.63 0.129 2004
 2006 3 -38.2 34.18 19.76 0.15 2005
 2007 3 -38.19 34.04 19.86 0.108 2006
 2008 3 -38.12 33.88 19.94 0.043 2007
 2009 3 -38.19 33.99 19.26 0.257 2004
 2010 3 -38.58 34.59 19.54 0.113 2009
 2011 3 -38.63 34.67 19.65 0.093 2010
 2012 3 -38.71 34.77 19.7 0.097 2011
 2013 3 -38.77 34.82 19.83 0.127 2012
 2014 3 -38.77 34.84 20.04 0.129 2013
 2015 3 -38.74 34.89 20.22 0.115 2014
 2016 3 -38.84 35 20.29 0.096 2015
 2017 3 -38.91 35.1 20.29 0.116 2016
 2018 3 -39.13 34.89 20.24 0.153 2017
 2019 3 -39.05 34.75 19.97 0.135 2018
 2020 3 -39.05 34.72 19.76 0.11 2019
 2021 3 -39.23 34.86 19.65 0.09 2020
 2022 3 -39.26 34.85 19.49 0.139 2021
 2023 3 -39.3 34.85 19.38 0.108 2022
 2024 3 -39.35 34.96 19.32 0.074 2023
 2025 3 -39.44 35.07 19.37 0.083 2024
 2026 3 -39.59 35.14 19.41 0.103 2025
 2027 3 -39.67 35.1 19.32 0.079 2026
 2028 3 -39.31 34.95 20.38 0.113 2018
 2029 3 -39.39 34.82 20.46 0.114 2028
 2030 3 -38.95 35.25 20.56 0.157 2017
 2031 3 -39.03 35.21 20.65 0.224 2030
 2032 3 -38.96 35.57 20.7 0.16 2031
 2033 3 -39.05 35.64 20.91 0.141 2032
 2034 3 -39.13 35.77 21.07 0.129 2033
 2035 3 -39.2 35.9 21.18 0.134 2034
 2036 3 -39.21 36.06 21.28 0.119 2035
 2037 3 -39.28 36.18 21.3 0.105 2036
 2038 3 -39.45 36.25 21.32 0.095 2037
 2039 3 -39.53 36.25 21.39 0.138 2038
 2040 3 -39.71 36.32 21.37 0.156 2039
 2041 3 -39.84 36.38 21.32 0.165 2040
 2042 3 -40 36.47 21.1 0.112 2041
 2043 3 -40.09 36.49 20.89 0.121 2042
 2044 3 -40.2 36.5 20.8 0.211 2043
 2045 3 -40.34 36.5 20.8 0.397 2044
 2046 3 -40.42 36.57 20.82 0.425 2045
 2047 3 -40.39 35.97 21.39 0.118 2046
 2048 3 -40.36 35.96 21.53 0.115 2047
 2049 3 -40.44 36.85 20.69 0.122 2046
 2050 3 -40.52 36.86 21.14 0.094 2049
 2051 3 -40.57 36.99 21.19 0.076 2050
 2052 3 -40.64 36.92 21.39 0.062 2051
 2053 3 -40.75 36.89 21.44 0.114 2052
 2054 3 -40.88 36.89 21.57 0.124 2053
 2055 3 -41.02 36.92 21.75 0.109 2054
 2056 3 -41.1 36.95 21.87 0.065 2055
 2057 3 -40.49 37.03 20.6 0.192 2049
 2058 3 -40.7 37.22 20.41 0.164 2057
 2059 3 -40.77 37.36 20.43 0.061 2058
 2060 3 -40.56 37.2 20.5 0.192 2059
 2061 3 -39.2 34.96 20.81 0.099 2031
 2062 3 -39.21 34.92 20.97 0.116 2061
 2063 3 -39.24 34.9 21.13 0.125 2062
 2064 3 -39.27 34.78 21.31 0.103 2063
 2065 3 -39.29 34.57 21.42 0.111 2064
 2066 3 -39.35 34.4 21.45 0.114 2065
 2067 3 -39.39 34.29 21.54 0.127 2066
 2068 3 -39.35 34.27 21.76 0.129 2067
 2069 3 -39.43 34.25 21.9 0.099 2068
 2070 3 -39.46 34.32 22.1 0.146 2069
 2071 3 -39.35 34.09 22.17 0.078 2070
 2072 3 -39.21 34.02 22.22 0.08 2071
 2073 3 -39.54 34.42 22.33 0.076 2070
 2074 3 -39.57 34.42 22.46 0.096 2073
 2075 3 -39.53 34.42 22.63 0.089 2074
 2076 3 -39.5 34.46 22.72 0.109 2075
 2077 3 -39.53 34.4 22.9 0.061 2076
 2078 3 -38.16 33.82 19.13 0.282 2009
 2079 3 -38.16 33.64 19.06 0.324 2078
 2080 3 -38.06 33.25 19.06 0.322 2079
 2081 3 -38.05 33.04 19.17 0.274 2080
 2082 3 -38.03 32.85 19.4 0.228 2081
 2083 3 -37.87 32.67 19.29 0.179 2082
 2084 3 -37.78 32.56 19.22 0.202 2083
 2085 3 -37.88 32.34 19.31 0.23 2084
 2086 3 -37.92 32.17 19.45 0.256 2085
 2087 3 -37.91 32.07 19.45 0.332 2086
 2088 3 -37.78 31.82 19.17 0.177 2087
 2089 3 -37.76 31.67 19.1 0.189 2088
 2090 3 -37.74 31.55 19.04 0.246 2089
 2091 3 -37.66 31.39 18.95 0.289 2090
 2092 3 -37.38 31.37 19.26 0.119 2091
 2093 3 -37.28 31.28 19.33 0.08 2092
 2094 3 -37.73 31.23 18.67 0.306 2091
 2095 3 -37.78 31.14 18.51 0.324 2094
 2096 3 -37.77 31 18.4 0.403 2095
 2097 3 -37.56 30.67 18.45 0.333 2096
 2098 3 -37.55 30.48 18.42 0.315 2097
 2099 3 -37.44 30.28 18.42 0.276 2098
 2100 3 -37.31 30.07 18.33 0.14 2099
 2101 3 -37.21 29.85 18.29 0.175 2100
 2102 3 -37.19 29.69 18.24 0.193 2101
 2103 3 -37.14 29.48 18.27 0.249 2102
 2104 3 -37.1 29.35 18.31 0.326 2103
 2105 3 -37.16 29.19 18.36 0.404 2104
 2106 3 -37.14 29.05 18.49 0.473 2105
 2107 3 -37.09 28.87 18.56 0.488 2106
 2108 3 -36.73 28.57 18.42 0.328 2107
 2109 3 -36.45 28.91 17.95 0.082 2108
 2110 3 -36.34 28.98 17.88 0.111 2109
 2111 3 -36.48 29.23 18.06 0.072 2110
 2112 3 -36.51 29.32 18.11 0.059 2111
 2113 3 -36.56 29.44 18.17 0.082 2112
 2114 3 -36.53 29.53 18.27 0.125 2113
 2115 3 -36.59 29.6 18.42 0.118 2114
 2116 3 -36.63 29.69 18.52 0.165 2115
 2117 3 -36.71 29.78 18.6 0.199 2116
 2118 3 -36.95 29.8 18.52 0.128 2117
 2119 3 -37.02 29.82 18.63 0.042 2118
 2120 3 -36.13 29.03 17.67 0.115 2110
 2121 3 -36.02 29.05 17.61 0.129 2120
 2122 3 -35.89 29.03 17.51 0.143 2121
 2123 3 -35.63 29.26 17.49 0.095 2122
 2124 3 -35.56 29.39 17.58 0.092 2123
 2125 3 -35.41 29.44 17.65 0.078 2124
 2126 3 -36.59 28.3 18.56 0.24 2108
 2127 3 -36.55 28.19 18.58 0.141 2126
 2128 3 -36.45 28.17 18.47 0.153 2127
 2129 3 -36.41 28.03 18.47 0.218 2128
 2130 3 -36.41 27.67 18.61 0.25 2129
 2131 3 -36.41 27.42 18.6 0.241 2130
 2132 3 -36.42 27.26 18.56 0.299 2131
 2133 3 -36.46 27.05 18.58 0.332 2132
 2134 3 -36.42 26.94 18.54 0.404 2133
 2135 3 -36.38 26.69 19.04 0.242 2134
 2136 3 -36.34 26.64 19.27 0.178 2135
 2137 3 -36.39 26.55 19.44 0.171 2136
 2138 3 -36.45 26.48 19.58 0.158 2137
 2139 3 -36.53 26.51 19.79 0.195 2138
 2140 3 -36.62 26.53 19.99 0.21 2139
 2141 3 -36.81 26.58 20.17 0.234 2140
 2142 3 -36.88 26.62 20.31 0.196 2141
 2143 3 -36.94 26.69 20.45 0.192 2142
 2144 3 -37.03 26.92 20.51 0.226 2143
 2145 3 -37.06 27.19 20.36 0.13 2144
 2146 3 -37.2 27.35 20.45 0.107 2145
 2147 3 -37.24 27.42 20.52 0.107 2146
 2148 3 -37.28 27.5 20.65 0.105 2147
 2149 3 -37.37 27.64 20.7 0.158 2148
 2150 3 -37.37 27.82 20.61 0.142 2149
 2151 3 -37.38 27.96 20.61 0.086 2150
 2152 3 -37.39 28.07 20.67 0.064 2151
 2153 3 -37.13 26.87 20.74 0.162 2144
 2154 3 -37.2 26.92 20.88 0.189 2153
 2155 3 -37.26 27.01 21.04 0.183 2154
 2156 3 -37.34 27.05 21.17 0.168 2155
 2157 3 -37.42 27.14 21.29 0.173 2156
 2158 3 -37.46 27.25 21.45 0.187 2157
 2159 3 -37.58 27.39 21.61 0.183 2158
 2160 3 -37.67 27.48 21.74 0.195 2159
 2161 3 -37.78 27.48 21.86 0.185 2160
 2162 3 -37.88 27.55 21.99 0.202 2161
 2163 3 -38.01 27.64 22.02 0.232 2162
 2164 3 -38.08 27.71 22.15 0.299 2163
 2165 3 -38.13 27.82 22.2 0.342 2164
 2166 3 -38.24 27.76 22.29 0.43 2165
 2167 3 -38.42 27.07 22.42 0.247 2166
 2168 3 -38.42 26.69 22.36 0.206 2167
 2169 3 -38.44 26.55 22.24 0.194 2168
 2170 3 -38.38 26.41 22.17 0.238 2169
 2171 3 -38.37 26.26 22.17 0.23 2170
 2172 3 -38.31 26.1 22.19 0.176 2171
 2173 3 -38.23 25.94 22.26 0.112 2172
 2174 3 -38.13 25.85 22.33 0.122 2173
 2175 3 -38.06 25.71 22.36 0.132 2174
 2176 3 -37.96 25.6 22.42 0.137 2175
 2177 3 -37.85 25.48 22.45 0.13 2176
 2178 3 -37.78 25.3 22.45 0.119 2177
 2179 3 -37.74 25.08 22.51 0.109 2178
 2180 3 -37.74 24.89 22.51 0.138 2179
 2181 3 -37.64 24.73 22.4 0.111 2180
 2182 3 -37.59 24.58 22.4 0.122 2181
 2183 3 -37.45 24.42 22.4 0.171 2182
 2184 3 -37.31 24.26 22.4 0.226 2183
 2185 3 -37.14 24.12 22.38 0.217 2184
 2186 3 -36.92 23.96 22.36 0.162 2185
 2187 3 -36.84 23.92 22.47 0.144 2186
 2188 3 -36.77 23.87 22.56 0.138 2187
 2189 3 -36.69 23.78 22.63 0.138 2188
 2190 3 -36.63 23.67 22.49 0.157 2189
 2191 3 -36.56 23.71 22.31 0.157 2190
 2192 3 -36.49 23.71 22.2 0.219 2191
 2193 3 -36.34 23.73 22.11 0.218 2192
 2194 3 -36.21 23.8 22.01 0.225 2193
 2195 3 -36.26 23.46 21.95 0.098 2194
 2196 3 -36.21 23.37 21.97 0.000125 2195
 2197 3 -36.08 23.82 21.88 0.217 2194
 2198 3 -35.95 23.89 21.83 0.224 2197
 2199 3 -35.81 23.89 21.67 0.195 2198
 2200 3 -35.7 23.87 21.54 0.133 2199
 2201 3 -35.59 23.91 21.36 0.11 2200
 2202 3 -35.49 24.03 21.22 0.111 2201
 2203 3 -35.45 24.07 21.1 0.135 2202
 2204 3 -35.38 24.1 20.94 0.171 2203
 2205 3 -35.31 24.1 20.74 0.171 2204
 2206 3 -35.34 24.05 20.61 0.244 2205
 2207 3 -35.37 23.89 20.56 0.286 2206
 2208 3 -35.35 24.08 20.24 0.147 2207
 2209 3 -35.37 24.17 20.11 0.125 2208
 2210 3 -35.3 24.23 19.95 0.121 2209
 2211 3 -35.24 24.19 19.76 0.102 2210
 2212 3 -35.2 24.21 19.58 0.092 2211
 2213 3 -35.17 24.26 19.45 0.102 2212
 2214 3 -35.16 24.33 19.33 0.126 2213
 2215 3 -35.24 24.39 19.13 0.146 2214
 2216 3 -35.27 24.46 18.95 0.152 2215
 2217 3 -35.34 24.46 18.81 0.147 2216
 2218 3 -35.34 24.5 18.63 0.109 2217
 2219 3 -35.27 24.51 18.49 0.129 2218
 2220 3 -35.23 24.6 18.42 0.126 2219
 2221 3 -35.23 24.75 18.26 0.105 2220
 2222 3 -35.2 24.87 18.11 0.141 2221
 2223 3 -35.14 24.92 17.97 0.158 2222
 2224 3 -35.1 25.07 17.92 0.239 2223
 2225 3 -35.06 25.17 17.81 0.249 2224
 2226 3 -34.99 25.19 17.7 0.259 2225
 2227 3 -34.94 25.12 17.36 0.166 2226
 2228 3 -34.84 25.14 17.11 0.133 2227
 2229 3 -34.74 25.1 17.04 0.144 2228
 2230 3 -34.63 25.14 16.88 0.183 2229
 2231 3 -34.55 25.19 16.79 0.251 2230
 2232 3 -34.53 25.42 16.54 0.158 2231
 2233 3 -34.49 25.5 16.4 0.204 2232
 2234 3 -34.49 25.57 16.24 0.19 2233
 2235 3 -34.42 25.58 16.08 0.189 2234
 2236 3 -34.35 25.64 15.9 0.138 2235
 2237 3 -34.27 25.71 15.74 0.166 2236
 2238 3 -34.24 25.85 15.58 0.134 2237
 2239 3 -34.16 25.91 15.5 0.149 2238
 2240 3 -34.01 25.91 15.43 0.238 2239
 2241 3 -33.85 26.03 15.3 0.206 2240
 2242 3 -33.78 26.25 15.2 0.195 2241
 2243 3 -33.74 26.39 15.15 0.176 2242
 2244 3 -33.66 26.57 14.96 0.103 2243
 2245 3 -33.59 26.66 14.82 0.132 2244
 2246 3 -33.49 26.76 14.74 0.156 2245
 2247 3 -33.45 26.87 14.58 0.144 2246
 2248 3 -33.34 26.96 14.44 0.116 2247
 2249 3 -33.24 27 14.33 0.139 2248
 2250 3 -33.14 27.03 14.18 0.167 2249
 2251 3 -32.99 27.12 14.05 0.159 2250
 2252 3 -32.88 27.21 13.93 0.172 2251
 2253 3 -32.84 27.3 13.85 0.143 2252
 2254 3 -32.81 27.42 13.75 0.128 2253
 2255 3 -32.7 27.51 13.63 0.132 2254
 2256 3 -32.6 27.62 13.62 0.133 2255
 2257 3 -32.53 27.71 13.59 0.128 2256
 2258 3 -32.39 27.73 13.53 0.122 2257
 2259 3 -32.3 27.82 13.51 0.117 2258
 2260 3 -32.21 27.89 13.43 0.111 2259
 2261 3 -32.13 28 13.33 0.122 2260
 2262 3 -32.03 28.07 13.25 0.149 2261
 2263 3 -31.95 28.14 13.12 0.149 2262
 2264 3 -31.81 28.14 13.1 0.193 2263
 2265 3 -31.68 28.23 13.02 0.182 2264
 2266 3 -31.56 28.23 12.97 0.139 2265
 2267 3 -31.45 28.33 12.88 0.108 2266
 2268 3 -31.4 28.37 12.74 0.191 2267
 2269 3 -31.31 28.37 12.5 0.179 2268
 2270 3 -31.22 28.39 12.35 0.182 2269
 2271 3 -31.13 28.48 12.19 0.143 2270
 2272 3 -31.04 28.38 11.99 0.157 2271
 2273 3 -30.95 28.29 11.95 0.149 2272
 2274 3 -30.81 28.22 11.86 0.145 2273
 2275 3 -30.66 28.09 11.85 0.16 2274
 2276 3 -30.5 27.98 11.94 0.14 2275
 2277 3 -35.45 23.67 20.97 0.101 2207
 2278 3 -35.44 23.62 21.1 0.093 2277
 2279 3 -38.41 28.03 22.15 0.28 2166
 2280 3 -38.64 28.01 21.92 0.159 2279
 2281 3 -38.84 27.98 21.88 0.144 2280
 2282 3 -38.7 27.98 21.6 0.072 2281
 2283 3 -39.02 28.17 21.95 0.105 2281
 2284 3 -39.13 28.28 21.99 0.112 2283
 2285 3 -39.24 28.37 21.88 0.147 2284
 2286 3 -39.3 28.46 21.9 0.272 2285
 2287 3 -39.19 28.73 21.54 0.133 2286
 2288 3 -39.24 28.87 21.45 0.114 2287
 2289 3 -39.33 28.91 21.33 0.122 2288
 2290 3 -39.44 28.87 21.22 0.162 2289
 2291 3 -39.56 28.76 21.13 0.161 2290
 2292 3 -39.64 28.75 21.02 0.167 2291
 2293 3 -39.77 28.85 20.95 0.141 2292
 2294 3 -39.84 28.92 20.92 0.128 2293
 2295 3 -39.91 28.98 20.79 0.127 2294
 2296 3 -40.02 28.92 20.74 0.157 2295
 2297 3 -40.08 28.87 20.56 0.099 2296
 2298 3 -40.14 28.76 20.45 0.084 2297
 2299 3 -40.2 28.73 20.36 0.103 2298
 2300 3 -40.3 28.76 20.4 0.137 2299
 2301 3 -40.38 28.94 20.42 0.084 2300
 2302 3 -40.48 29.08 20.36 0.08 2301
 2303 3 -40.59 29.14 20.26 0.097 2302
 2304 3 -40.78 29.17 20.35 0.07 2303
 2305 3 -40.92 29.25 20.26 0.096 2304
 2306 3 -41.02 29.19 20.13 0.107 2305
 2307 3 -36.49 27.03 18.1 0.301 2134
 2308 3 -36.83 27.07 18.38 0.039 2307
 2309 3 -36.99 27.23 18.33 0.142 2308
 2310 3 -36.56 26.94 17.9 0.26 2307
 2311 3 -36.6 26.98 17.67 0.245 2310
 2312 3 -36.67 27.16 17.45 0.153 2311
 2313 3 -36.69 27.26 17.35 0.146 2312
 2314 3 -36.69 27.42 17.22 0.121 2313
 2315 3 -36.69 27.53 17.13 0.128 2314
 2316 3 -36.73 27.67 17.04 0.113 2315
 2317 3 -36.78 27.82 16.95 0.119 2316
 2318 3 -36.83 28 16.83 0.126 2317
 2319 3 -36.91 28.17 16.85 0.154 2318
 2320 3 -36.81 28.26 16.65 0.211 2319
 2321 3 -36.99 28.51 17.06 0.118 2320
 2322 3 -37.01 28.53 17.2 0.12 2321
 2323 3 -37.1 28.62 17.31 0.116 2322
 2324 3 -37.19 28.67 17.42 0.161 2323
 2325 3 -37.31 28.6 17.6 0.104 2324
 2326 3 -37.38 28.55 17.72 0.088 2325
 2327 3 -37.52 28.55 17.7 0.101 2326
 2328 3 -37.6 28.44 17.67 0.121 2327
 2329 3 -36.69 28.28 16.56 0.192 2320
 2330 3 -36.38 28.26 16.67 0.072 2329
 2331 3 -36.24 28.3 16.79 0.087 2330
 2332 3 -36.12 28.23 16.97 0.125 2331
 2333 3 -35.88 27.82 17.04 0.085 2332
 2334 3 -35.84 27.66 17.1 0.094 2333
 2335 3 -35.78 27.53 17.15 0.124 2334
 2336 3 -35.73 27.42 17.13 0.118 2335
 2337 3 -35.66 27.21 17.08 0.093 2336
 2338 3 -35.53 27.12 17.06 0.109 2337
 2339 3 -35.41 27.07 17.06 0.123 2338
 2340 3 -35.24 26.98 17.11 0.096 2339
 2341 3 -35.06 26.96 17.08 0.155 2340
 2342 3 -34.95 26.92 17.01 0.161 2341
 2343 3 -34.87 26.67 16.81 0.08 2342
 2344 3 -34.71 26.53 16.79 0.143 2343
 2345 3 -34.7 26.35 16.81 0.143 2344
 2346 3 -34.77 26.23 16.86 0.164 2345
 2347 3 -34.87 26.21 17.01 0.095 2346
 2348 3 -34.89 26.08 17.02 0.043 2347
 2349 3 -36.94 28.46 16.4 0.103 2329
 2350 3 -36.95 28.58 16.35 0.115 2349
 2351 3 -36.99 28.69 16.31 0.127 2350
 2352 3 -37.12 28.85 16.2 0.092 2351
 2353 3 -37.12 28.94 16.15 0.155 2352
 2354 3 -37.34 29.1 16.19 0.155 2353
 2355 3 -37.45 29.19 16.19 0.204 2354
 2356 3 -37.63 29.21 16.24 0.142 2355
 2357 3 -37.73 29.3 16.31 0.085 2356
 2358 3 -37.71 29.41 16.27 0.072 2357
 2359 3 -37.78 29.5 16.22 0.132 2358
 2360 3 -37.88 29.6 16.33 0.15 2359
 2361 3 -37.91 29.76 16.38 0.094 2360
 2362 3 -37.91 29.94 16.36 0.101 2361
 2363 3 -37.88 30.14 16.38 0.099 2362
 2364 3 -37.81 30.32 16.38 0.128 2363
 2365 3 -37.77 30.44 16.33 0.147 2364
 2366 3 -37.77 30.55 16.31 0.164 2365
 2367 3 -37.89 30.73 16.26 0.134 2366
 2368 3 -37.83 30.8 16.13 0.063 2367
 2369 3 -37.8 30.91 16.01 0.112 2368
 2370 3 -37.84 31 15.9 0.12 2369
 2371 3 -37.88 31.08 15.77 0.11 2370
 2372 3 -37.91 31.26 15.69 0.091 2371
 2373 3 -37.95 31.37 15.66 0.13 2372
 2374 3 -38.05 31.51 15.72 0.113 2373
 2375 3 -38.12 31.64 15.71 0.128 2374
 2376 3 -38.27 31.73 15.69 0.147 2375
 2377 3 -38.41 31.89 15.65 0.102 2376
 2378 3 -38.31 31.94 15.49 0.088 2377
 2379 3 -38.34 32 15.33 0.065 2378
 2380 3 -38.37 32.1 15.24 0.071 2379
 2381 3 -38.37 32.25 15.21 0.107 2380
 2382 3 -38.41 32.36 15.1 0.107 2381
 2383 3 -37.98 29.42 16.42 0.081 2360
 2384 3 -38.01 29.3 16.38 0.107 2383
 2385 3 -38.02 29.25 16.27 0.064 2384
 2386 3 -37.45 30.19 18.85 0.161 2099
 2387 3 -37.51 30.23 18.99 0.136 2386
 2388 3 -37.56 30.35 19.2 0.098 2387
 2389 3 -37.56 30.26 19.29 0.071 2388
 2390 3 -38.03 31.37 18.06 0.15 2096
 2391 3 -38.06 31.55 17.95 0.158 2390
 2392 3 -38.09 31.6 17.86 0.2 2391
 2393 3 -38.13 31.67 17.74 0.204 2392
 2394 3 -38.02 31.51 17.49 0.078 2393
 2395 3 -37.95 31.35 17.4 0.114 2394
 2396 3 -37.88 31.23 17.35 0.063 2395
 2397 3 -37.84 31.17 17.2 0.09 2396
 2398 3 -37.78 31.16 17.08 0.082 2397
 2399 3 -38.13 31.75 17.67 0.114 2393
 2400 3 -38.24 31.91 17.51 0.084 2399
 2401 3 -38.28 32.06 17.42 0.125 2400
 2402 3 -38.23 32.15 17.35 0.000125 2401
 2403 3 -38.03 31.87 18.1 0.102 2399
 2404 3 -38.06 31.98 18.15 0.11 2403
 2405 3 -37.96 32.15 18.26 0.07 2404
 2406 3 -37.84 32.15 18.33 0.104 2405
 2407 3 -38.12 32.11 19.95 0.147 2087
 2408 3 -38.27 31.96 19.83 0.142 2407
 2409 3 -38.34 31.75 20.02 0.145 2408
 2410 3 -38.34 31.6 19.99 0.174 2409
 2411 3 -38.24 31.42 19.92 0.137 2410
 2412 3 -38.03 31.44 19.97 0.076 2411
 2413 3 -37.87 31.46 20.01 0.068 2412
 2414 3 -37.83 31.32 19.99 0.072 2413
 2415 3 -37.77 31.19 19.97 0.134 2414
 2416 3 -37.77 31.07 19.86 0.151 2415
 2417 3 -37.74 30.92 19.72 0.000125 2416
 2418 3 -38.13 32.1 20.13 0.129 2407
 2419 3 -38.16 32.02 20.33 0.102 2418
 2420 3 -38.2 32 20.47 0.137 2419
 2421 3 -38.23 32 20.61 0.106 2420
 2422 3 -38.27 31.96 20.77 0.105 2421
 2423 3 -38.27 31.94 20.92 0.108 2422
 2424 3 -38.34 31.94 21.06 0.135 2423
 2425 3 -38.33 31.89 21.15 0.164 2424
 2426 3 -38.56 31.78 21.22 0.145 2425
 2427 3 -38.63 31.67 21.36 0.176 2426
 2428 3 -38.64 31.5 21.49 0.168 2427
 2429 3 -38.7 31.37 21.6 0.146 2428
 2430 3 -38.74 31.25 21.72 0.186 2429
 2431 3 -38.73 31.01 21.77 0.105 2430
 2432 3 -38.74 30.85 21.86 0.119 2431
 2433 3 -38.7 30.71 21.92 0.127 2432
 2434 3 -38.7 30.57 22.02 0.116 2433
 2435 3 -38.7 30.44 22.08 0.119 2434
 2436 3 -38.77 30.32 22.15 0.129 2435
 2437 3 -38.77 30.14 22.2 0.144 2436
 2438 3 -38.71 29.92 22.26 0.13 2437
 2439 3 -38.67 29.82 22.36 0.116 2438
 2440 3 -38.71 29.76 22.56 0.129 2439
 2441 3 -38.79 29.78 22.67 0.158 2440
 2442 3 -38.9 29.62 22.72 0.106 2441
 2443 3 -39.02 29.55 22.79 0.098 2442
 2444 3 -39.02 29.46 22.94 0.127 2443
 2445 3 -39.03 29.35 23.04 0.133 2444
 2446 3 -39.02 29.23 23.15 0.112 2445
 2447 3 -39.02 29.19 23.31 0.09 2446
 2448 3 -39.06 29.12 23.45 0.133 2447
 2449 3 -39.1 28.96 23.58 0.179 2448
 2450 3 -39.18 28.87 23.61 0.133 2449
 2451 3 -39.2 28.71 23.61 0.125 2450
 2452 3 -39.17 28.64 23.7 0.128 2451
 2453 3 -39.1 28.57 23.83 0.091 2452
 2454 3 -39.03 28.42 23.86 0.125 2453
 2455 3 -38.95 28.21 23.88 0.122 2454
 2456 3 -38.89 28.1 24.01 0.124 2455
 2457 3 -38.84 27.98 24.11 0.124 2456
 2458 3 -38.75 27.92 24.26 0.168 2457
 2459 3 -38.82 28.19 24.58 0.105 2458
 2460 3 -38.84 28.16 24.72 0.198 2459
 2461 3 -38.89 28.17 24.85 0.269 2460
 2462 3 -38.88 28.3 24.97 0.272 2461
 2463 3 -38.86 28.3 25.13 0.258 2462
 2464 3 -38.61 28.53 25.38 0.113 2463
 2465 3 -38.64 28.58 25.49 0.13 2464
 2466 3 -38.75 28.57 25.61 0.171 2465
 2467 3 -38.78 28.58 25.74 0.243 2466
 2468 3 -38.88 28.66 25.81 0.279 2467
 2469 3 -38.88 28.76 25.86 0.347 2468
 2470 3 -38.77 29.12 25.54 0.09 2469
 2471 3 -38.67 29.21 25.58 0.089 2470
 2472 3 -38.59 29.35 25.61 0.079 2471
 2473 3 -38.49 29.46 25.65 0.129 2472
 2474 3 -38.43 29.57 25.72 0.088 2473
 2475 3 -38.43 29.76 25.72 0.067 2474
 2476 3 -38.42 29.87 25.7 0.086 2475
 2477 3 -38.28 30.01 25.72 0.056 2476
 2478 3 -38.21 30.1 25.67 0.082 2477
 2479 3 -39.32 28.35 25.06 0.116 2463
 2480 3 -39.45 28.37 25.13 0.149 2479
 2481 3 -39.7 28.32 25.2 0.118 2480
 2482 3 -39.78 28.35 25.31 0.147 2481
 2483 3 -39.85 28.39 25.4 0.208 2482
 2484 3 -39.88 28.37 25.51 0.275 2483
 2485 3 -40.21 28.32 25.27 0.147 2484
 2486 3 -40.39 28.35 25.02 0.206 2485
 2487 3 -40.53 28.44 24.9 0.195 2486
 2488 3 -40.54 28.57 24.74 0.235 2487
 2489 3 -40.6 28.69 24.56 0.172 2488
 2490 3 -40.84 28.82 24.51 0.116 2489
 2491 3 -40.92 28.92 24.44 0.093 2490
 2492 3 -41.03 29.01 24.4 0.065 2491
 2493 3 -41.1 29.1 24.42 0.12 2492
 2494 3 -41.24 29.17 24.4 0.11 2493
 2495 3 -41.38 29.12 24.35 0.095 2494
 2496 3 -41.49 29.23 24.24 0.117 2495
 2497 3 -41.4 29.53 24.2 0.135 2496
 2498 3 -41.49 29.67 24.2 0.12 2497
 2499 3 -41.54 29.76 24.29 0.000125 2498
 2500 3 -41.75 29.03 24.04 0.127 2496
 2501 3 -41.92 29.14 23.85 0.09 2500
 2502 3 -42.03 29.23 23.89 0.055 2501
 2503 3 -39.71 28.44 25.81 0.166 2484
 2504 3 -39.64 28.42 25.9 0.214 2503
 2505 3 -39.67 28.05 25.97 0.145 2504
 2506 3 -39.72 27.94 26.04 0.179 2505
 2507 3 -39.71 27.8 25.99 0.093 2506
 2508 3 -39.59 28.73 25.94 0.113 2504
 2509 3 -39.59 28.85 26.01 0.147 2508
 2510 3 -39.46 28.78 26.06 0.165 2509
 2511 3 -39.32 28.64 26.06 0.062 2510
 2512 3 -38.14 31.98 21.29 0.143 2425
 2513 3 -38.03 31.98 21.33 0.000125 2512
 2514 3 -38.35 32.82 19.49 0.126 2082
 2515 3 -38.41 32.75 19.45 0.158 2514
 2516 3 -36.95 35.82 16.67 0.132 1987
 2517 3 -37.13 35.64 16.65 0.154 2516
 2518 3 -37.24 35.85 16.52 0.13 2517
 2519 3 -37.28 35.97 16.47 0.177 2518
 2520 3 -37.3 36.27 16.47 0.13 2519
 2521 3 -37.27 36.36 16.42 0.1 2520
 2522 3 -37.16 35.43 16.61 0.134 2517
 2523 3 -37.16 35.32 16.61 0.096 2522
 2524 3 -33.76 37.14 13.62 0.139 1635
 2525 3 -33.67 37.25 13.76 0.116 2524
 2526 3 -33.63 37.35 13.87 0.155 2525
 2527 3 -33.56 37.46 13.94 0.187 2526
 2528 3 -33.53 37.54 14.08 0.239 2527
 2529 3 -33.37 37.67 13.96 0.212 2528
 2530 3 -33.31 37.86 14.09 0.116 2529
 2531 3 -33.2 38.02 14.11 0.097 2530
 2532 3 -33.06 38.17 14.17 0.159 2531
 2533 3 -33.09 38.4 14.11 0.126 2532
 2534 3 -33.06 38.59 14.1 0.101 2533
 2535 3 -32.99 38.74 14.07 0.078 2534
 2536 3 -32.89 38.85 14.02 0.131 2535
 2537 3 -32.83 38.99 13.96 0.112 2536
 2538 3 -32.84 39.14 13.97 0.113 2537
 2539 3 -32.77 39.24 13.9 0.115 2538
 2540 3 -32.7 39.35 13.91 0.13 2539
 2541 3 -32.81 39.56 13.91 0.07 2540
 2542 3 -32.52 39.42 13.99 0.133 2540
 2543 3 -32.39 39.35 13.99 0.232 2542
 2544 3 -32.31 39.07 13.79 0.133 2543
 2545 3 -32.26 38.96 13.69 0.103 2544
 2546 3 -32.14 38.85 13.63 0.088 2545
 2547 3 -32.41 39.72 14.1 0.077 2543
 2548 3 -32.44 39.79 14.19 0.000125 2547
 2549 3 -32.95 38.03 14.2 0.117 2532
 2550 3 -32.95 38 14.33 0.164 2549
 2551 3 -32.88 38.18 14.5 0.152 2550
 2552 3 -32.87 38.27 14.59 0.000125 2551
 2553 3 -33.69 37.71 14.33 0.101 2528
 2554 3 -33.7 37.78 14.44 0.000125 2553
 2555 3 -33.52 37.58 10.74 0.172 1594
 2556 3 -33.17 37.53 10.57 0.133 2555
 2557 3 -32.98 37.46 10.58 0.124 2556
 2558 3 -32.88 37.34 10.62 0.124 2557
 2559 3 -32.81 37.27 10.65 0.138 2558
 2560 3 -33.45 37.7 9.85 0.103 1585
 2561 3 -33.41 37.64 9.7 0.1 2560
 2562 3 -33.3 37.44 9.63 0.121 2561
 2563 3 -33.17 37.33 9.77 0.106 2562
 2564 3 -33.09 37.31 9.9 0.152 2563
 2565 3 -33.09 37.42 9.95 0.119 2564
 2566 3 -33.06 37.6 9.93 0.073 2565
 2567 3 -33.02 37.7 9.85 0.117 2566
 2568 3 -32.95 37.7 9.76 0.156 2567
 2569 3 -32.83 37.95 9.8 0.096 2568
 2570 3 -32.7 38.08 9.79 0.102 2569
 2571 3 -32.69 38.2 9.76 0.056 2570
 2572 3 -33.49 38.56 9.32 0.177 1581
 2573 3 -33.66 38.53 9.28 0.121 2572
 2574 3 -33.67 38.63 9.21 0.074 2573
 2575 3 -31.2 38.62 8.58 0.098 1569
 2576 3 -31.24 38.58 8.69 0.096 2575
 2577 3 -31.27 39.73 7.81 0.048 1564
 2578 3 -29.75 40.2 7.99 0.075 1556
 2579 3 -29.81 40.27 8.13 0.108 2578
 2580 3 -29.79 40.44 8.24 0.161 2579
 2581 3 -29.68 40.66 8.22 0.142 2580
 2582 3 -29.56 40.78 8.3 0.111 2581
 2583 3 -29.47 40.85 8.43 0.118 2582
 2584 3 -29.36 40.91 8.52 0.127 2583
 2585 3 -29.34 40.99 8.6 0.109 2584
 2586 3 -29.36 41.06 8.77 0.05 2585
 2587 3 -29.29 41.08 8.88 0.139 2586
 2588 3 -29.31 41.06 9.01 0.172 2587
 2589 3 -29.34 41.09 9.2 0.117 2588
 2590 3 -29.45 41.3 9.25 0.102 2589
 2591 3 -29.57 41.38 9.15 0.094 2590
 2592 3 -29.65 41.41 9.08 0.000125 2591
 2593 3 -29.25 41.03 9.33 0.101 2589
 2594 3 -29.22 40.99 9.45 0.133 2593
 2595 3 -29.11 40.91 9.53 0.193 2594
 2596 3 -28.91 40.66 9.35 0.128 2595
 2597 3 -28.81 40.56 9.28 0.062 2596
 2598 3 -28.77 40.62 9.21 0.092 2597
 2599 3 -29.09 41.09 9.75 0.089 2595
 2600 3 -29 41.16 9.85 0.094 2599
 2601 3 -28.91 41.21 9.93 0.082 2600
 2602 3 -28.84 41.31 10.01 0.074 2601
 2603 3 -28.86 41.3 10.11 0.063 2602
 2604 3 -28.88 41.45 10.19 0.107 2603
 2605 3 -28.72 41.71 10.15 0.092 2604
 2606 3 -28.63 41.81 10.1 0.097 2605
 2607 3 -28.45 41.66 10.05 0.148 2606
 2608 3 -28.31 41.49 10.05 0.13 2607
 2609 3 -28.13 41.41 10.07 0.159 2608
 2610 3 -28 41.46 10.11 0.219 2609
 2611 3 -27.54 43.91 7.19 0.109 1472
 2612 3 -27.54 43.99 7.27 0.105 2611
 2613 3 -27.45 44.01 7.44 0.147 2612
 2614 3 -27.61 43.77 7.55 0.082 2613
 2615 3 -27.63 43.62 7.6 0.119 2614
 2616 3 -27.63 43.46 7.57 0.072 2615
 2617 3 -25.63 43.89 6.11 0.091 1463
 2618 3 -25.56 43.77 6.05 0.133 2617
 2619 3 -25.46 43.77 5.98 0.158 2618
 2620 3 -25.22 43.84 6.05 0.1 2619
 2621 3 -25.16 43.71 6.09 0.081 2620
 2622 3 -25.16 43.59 6.1 0.086 2621
 2623 3 -25.2 43.49 6.11 0.000125 2622
 2624 3 -24.86 44.91 6.13 0.069 1458
 2625 3 -24.72 44.81 6.09 0.121 2624
 2626 3 -24.65 44.74 6.06 0.086 2625
 2627 3 -24.5 44.66 6.06 0.073 2626
 2628 3 -24.38 44.56 6.06 0.097 2627
 2629 3 -24.65 45.81 6.38 0.135 1453
 2630 3 -24.56 45.83 6.49 0.141 2629
 2631 3 -24.5 45.73 6.57 0.138 2630
 2632 3 -24.54 45.58 6.67 0.123 2631
 2633 3 -24.36 45.37 6.52 0.129 2632
 2634 3 -24.25 45.24 6.43 0.106 2633
 2635 3 -24.22 45.16 6.32 0.106 2634
 2636 3 -24.25 45.05 6.24 0.124 2635
 2637 3 -24.5 45.59 6.98 0.195 2632
 2638 3 -24.45 45.6 7.07 0.31 2637
 2639 3 -24.54 45.88 7.42 0.177 2638
 2640 3 -24.56 45.94 7.56 0.224 2639
 2641 3 -24.91 46.08 7.55 0.144 2640
 2642 3 -24.97 46.16 7.49 0.135 2641
 2643 3 -25.06 46.21 7.36 0.116 2642
 2644 3 -25.07 46.33 7.35 0.075 2643
 2645 3 -25.06 46.48 7.35 0.079 2644
 2646 3 -24.38 46.01 7.84 0.163 2640
 2647 3 -24.4 46.13 8.04 0.177 2646
 2648 3 -24.36 46.27 8.2 0.118 2647
 2649 3 -24.36 46.24 8.34 0.134 2648
 2650 3 -24.5 46.23 8.47 0.118 2649
 2651 3 -24.49 46.3 8.61 0.108 2650
 2652 3 -24.5 46.37 8.79 0.122 2651
 2653 3 -24.52 46.45 8.9 0.233 2652
 2654 3 -24.57 46.39 9.1 0.278 2653
 2655 3 -24.36 46.3 9.25 0.104 2654
 2656 3 -24.09 46.2 9.22 0.146 2655
 2657 3 -23.95 46.06 9.28 0.182 2656
 2658 3 -23.79 45.79 9.35 0.109 2657
 2659 3 -23.79 45.7 9.47 0.097 2658
 2660 3 -23.47 45.71 9.44 0.092 2659
 2661 3 -23.38 45.68 9.52 0.131 2660
 2662 3 -23.49 45.56 9.63 0.081 2661
 2663 3 -23.43 45.42 9.75 0.086 2662
 2664 3 -23.34 45.31 9.77 0.08 2663
 2665 3 -23.32 45.18 9.86 0.113 2664
 2666 3 -23.29 45.06 9.94 0.111 2665
 2667 3 -23.18 45.82 9.52 0.127 2661
 2668 3 -23.06 45.86 9.54 0.134 2667
 2669 3 -23 46.03 9.53 0.117 2668
 2670 3 -22.91 46.11 9.45 0.123 2669
 2671 3 -22.86 46.1 9.28 0.115 2670
 2672 3 -22.84 46.11 9.16 0.094 2671
 2673 3 -22.7 46.25 9.13 0.088 2672
 2674 3 -22.56 46.29 9.27 0.109 2673
 2675 3 -22.43 46.43 9.36 0.092 2674
 2676 3 -22.41 46.57 9.38 0.119 2675
 2677 3 -22.36 46.6 9.5 0.136 2676
 2678 3 -22.95 45.7 9.6 0.107 2668
 2679 3 -23.81 45.75 9.74 0.092 2659
 2680 3 -23.75 45.89 9.83 0.123 2679
 2681 3 -23.7 46.09 9.88 0.099 2680
 2682 3 -23.57 46.11 10.01 0.101 2681
 2683 3 -23.5 46.21 10.05 0.098 2682
 2684 3 -23.43 46.32 10.16 0.091 2683
 2685 3 -23.38 46.39 10.25 0.097 2684
 2686 3 -24.79 46.38 9.17 0.329 2654
 2687 3 -24.95 46.34 9.22 0.315 2686
 2688 3 -24.95 46.09 9.51 0.148 2687
 2689 3 -25.34 46.13 9.03 0.065 2687
 2690 3 -25.43 46.21 8.97 0.143 2689
 2691 3 -25.47 46.39 8.77 0.095 2690
 2692 3 -25.56 46.42 8.63 0.117 2691
 2693 3 -25.81 46.37 8.66 0.134 2692
 2694 3 -25.88 46.33 8.54 0.107 2693
 2695 3 -26.06 46.42 8.46 0.115 2694
 2696 3 -26.2 46.53 8.47 0.13 2695
 2697 3 -26.29 46.66 8.41 0.06 2696
 2698 3 -24.38 45.2 6.93 0.11 2638
 2699 3 -24.45 45.06 6.98 0.135 2698
 2700 3 -24.68 44.94 7.03 0.14 2699
 2701 3 -24.88 44.77 7.1 0.139 2700
 2702 3 -25.06 44.63 7.09 0.182 2701
 2703 3 -25.27 44.49 6.98 0.131 2702
 2704 3 -25.31 44.34 7.06 0.118 2703
 2705 3 -25.38 44.2 7.17 0.096 2704
 2706 3 -25.4 44.09 7.18 0.119 2705
 2707 3 -25.38 43.87 7.19 0.111 2706
 2708 3 -25.36 43.7 7.18 0.135 2707
 2709 3 -25.4 43.51 7.19 0.087 2708
 2710 3 -22.58 47.3 4.69 0.192 1433
 2711 3 -22.51 47.1 4.74 0.166 2710
 2712 3 -22.48 46.92 4.8 0.186 2711
 2713 3 -22.94 46.81 4.85 0.106 2712
 2714 3 -23.1 46.74 4.81 0.116 2713
 2715 3 -23.08 46.56 4.68 0.131 2714
 2716 3 -23.03 46.51 4.48 0.106 2715
 2717 3 -22.24 46.7 4.68 0.114 2712
 2718 3 -22.19 46.59 4.63 0.124 2717
 2719 3 -22.14 46.52 4.47 0.1 2718
 2720 3 -22.1 46.38 4.32 0.123 2719
 2721 3 -22.01 46.3 4.32 0.132 2720
 2722 3 -21.85 46.2 4.19 0.082 2721
 2723 3 -21.73 46.2 4.23 0.1 2722
 2724 3 -21.62 46.24 4.27 0.109 2723
 2725 3 -21.53 46.24 4.35 0.167 2724
 2726 3 -21.44 46.33 4.38 0.237 2725
 2727 3 -21.28 46.06 4.17 0.144 2726
 2728 3 -21.17 46.13 4.17 0.165 2727
 2729 3 -21.19 46.31 3.85 0.119 2728
 2730 3 -21.1 46.38 3.77 0.107 2729
 2731 3 -20.99 46.58 3.73 0.123 2730
 2732 3 -20.94 46.81 3.58 0.137 2731
 2733 3 -20.9 46.89 3.48 0.133 2732
 2734 3 -20.78 46.95 3.25 0.098 2733
 2735 3 -20.71 47.06 3.04 0.094 2734
 2736 3 -20.8 47.09 2.83 0.088 2735
 2737 3 -20.76 47.12 2.73 0.077 2736
 2738 3 -20.83 47.16 2.6 0.096 2737
 2739 3 -20.83 47.1 2.5 0.119 2738
 2740 3 -20.74 47.05 2.41 0.102 2739
 2741 3 -20.65 46.95 2.27 0.128 2740
 2742 3 -20.53 46.87 2.16 0.075 2741
 2743 3 -20.8 46.1 4.19 0.183 2728
 2744 3 -20.67 46.1 4.15 0.217 2743
 2745 3 -20.55 46.06 4.15 0.226 2744
 2746 3 -20.64 45.71 3.92 0.104 2745
 2747 3 -20.65 45.52 3.8 0.096 2746
 2748 3 -20.64 45.39 3.74 0.05 2747
 2749 3 -20.64 45.19 3.63 0.078 2748
 2750 3 -20.31 46.27 4.29 0.12 2745
 2751 3 -20.19 46.3 4.36 0.126 2750
 2752 3 -19.94 46.41 4.39 0.123 2751
 2753 3 -19.87 46.56 4.44 0.112 2752
 2754 3 -19.87 46.69 4.5 0.079 2753
 2755 3 -21.49 46.6 4.61 0.157 2726
 2756 3 -21.55 46.7 4.8 0.131 2755
 2757 3 -21.49 46.74 4.89 0.122 2756
 2758 3 -21.51 46.83 4.99 0.109 2757
 2759 3 -19.3 49.91 2.5 0.111 1404
 2760 3 -19.3 49.98 2.79 0.127 2759
 2761 3 -19.31 50.01 2.91 0.137 2760
 2762 3 -17.42 51.42 0.85 0.081 1365
 2763 3 -17.51 51.48 0.73 0.116 2762
 2764 3 -17.58 51.62 0.63 0.124 2763
 2765 3 -17.62 51.66 0.5 0.071 2764
 2766 3 -13.78 56.84 1.67 0.094 1314
 2767 3 -13.84 57.02 1.65 0.198 2766
 2768 3 -13.82 57.2 1.64 0.097 2767
 2769 3 -11 58.71 1.97 0.156 1296
 2770 3 -10.98 58.62 2.09 0.128 2769
 2771 3 -10.91 58.48 2.15 0.135 2770
 2772 3 -10.79 58.33 2.2 0.129 2771
 2773 3 -10.74 58.21 2.24 0.136 2772
 2774 3 -10.65 58.09 2.22 0.163 2773
 2775 3 -10.44 57.95 2.22 0.192 2774
 2776 3 -10.23 57.87 2.22 0.21 2775
 2777 3 -10 57.84 2.22 0.254 2776
 2778 3 -9.71 57.91 2.2 0.237 2777
 2779 3 -9.78 57.81 2.24 0.278 2778
 2780 3 -9.87 57.74 2.45 0.265 2779
 2781 3 -10.03 57.83 2.7 0.15 2780
 2782 3 -10.12 57.85 2.8 0.12 2781
 2783 3 -10.2 57.84 2.94 0.107 2782
 2784 3 -10.25 57.84 3.13 0.073 2783
 2785 3 -6.98 66.7 3.32 0.257 1203
 2786 3 -7.07 66.95 3.38 0.202 2785
 2787 3 -7.04 66.89 3.65 0.058 2786
 2788 3 -7.07 66.93 3.76 0.102 2787
 2789 3 -7.11 67.06 3.92 0.113 2788
 2790 3 -6.98 67.17 4.03 0.086 2789
 2791 3 -6.89 67.26 4.11 0.123 2790
 2792 3 -6.86 67.32 4.19 0.051 2791
 2793 3 -7 67.31 3.36 0.202 2786
 2794 3 -6.82 67.46 3.22 0.149 2793
 2795 3 -6.72 67.45 3.05 0.145 2794
 2796 3 -6.65 67.51 2.95 0.163 2795
 2797 3 -6.61 67.59 2.86 0.214 2796
 2798 3 -6.83 67.82 2.76 0.175 2797
 2799 3 -6.85 67.69 2.67 0.173 2798
 2800 3 -6.9 67.42 2.49 0.096 2799
 2801 3 -6.9 67.36 2.34 0.083 2800
 2802 3 -6.9 67.36 2.2 0.092 2801
 2803 3 -6.95 67.41 2.11 0.125 2802
 2804 3 -7.11 67.52 2.15 0.143 2803
 2805 3 -7.24 67.55 2.32 0.097 2804
 2806 3 -7.35 67.69 2.28 0.108 2805
 2807 3 -7.45 67.78 2.28 0.071 2806
 2808 3 -6.29 67.4 2.8 0.141 2797
 2809 3 -6.16 67.37 2.92 0.116 2808
 2810 3 -6.06 67.4 2.97 0.093 2809
 2811 3 -6.89 67.7 3.26 0.096 2794
 2812 3 -6.83 67.87 3.3 0.118 2811
 2813 3 -6.78 68.06 3.34 0.092 2812
 2814 3 -6.69 68.12 3.42 0.119 2813
 2815 3 -6.58 68.12 3.53 0.072 2814
 2816 3 -6.47 68.04 3.59 0.084 2815
 2817 3 -6.28 68.09 3.67 0.078 2816
 2818 3 -6.16 68.15 3.72 0.107 2817
 2819 3 -6.08 68.23 3.76 0.094 2818
 2820 3 -5.85 68.31 3.76 0.171 2819
 2821 3 -5.6 68.35 3.78 0.228 2820
 2822 3 -5.44 68.51 3.8 0.136 2821
 2823 3 -5.22 68.7 3.8 0.126 2822
 2824 3 -5.07 68.87 3.82 0.108 2823
 2825 3 -4.99 68.95 3.8 0.162 2824
 2826 3 -4.99 68.85 3.42 0.07 2825
 2827 3 -4.91 69.14 3.88 0.132 2825
 2828 3 -4.86 69.28 3.76 0.13 2827
 2829 3 -4.89 69.21 3.61 0.071 2828
 2830 3 -6.49 66.09 2.74 0.575 1202
 2831 3 -5.53 66.79 2.88 0.337 2830
 2832 3 -5.43 67.17 3.03 0.236 2831
 2833 3 -5.44 67.34 3.17 0.227 2832
 2834 3 -5.41 67.53 3.3 0.228 2833
 2835 3 -5.53 67.67 3.55 0.157 2834
 2836 3 -5.53 67.79 3.7 0.138 2835
 2837 3 -5.52 67.76 3.82 0.157 2836
 2838 3 -5.58 67.79 3.92 0.191 2837
 2839 3 -5.83 67.79 3.84 0.173 2838
 2840 3 -5.86 67.9 3.8 0.137 2839
 2841 3 -5.44 67.9 4.18 0.162 2838
 2842 3 -5.49 68 4.33 0.159 2841
 2843 3 -5.41 68.06 4.53 0.158 2842
 2844 3 -5.39 68.09 4.69 0.188 2843
 2845 3 -5.41 68.09 4.82 0.181 2844
 2846 3 -5.39 68.14 4.95 0.18 2845
 2847 3 -5.44 68.2 5.11 0.215 2846
 2848 3 -5.44 68.29 5.27 0.215 2847
 2849 3 -5.44 68.37 5.48 0.232 2848
 2850 3 -5.44 68.51 5.7 0.209 2849
 2851 3 -5.44 68.57 5.83 0.243 2850
 2852 3 -5.39 68.59 5.98 0.289 2851
 2853 3 -4.99 68.6 5.98 0.2 2852
 2854 3 -4.78 68.73 5.99 0.134 2853
 2855 3 -4.66 68.56 6.03 0.113 2854
 2856 3 -4.6 68.48 6.07 0.109 2855
 2857 3 -4.41 68.56 6.14 0.116 2856
 2858 3 -4.31 68.6 6.18 0.124 2857
 2859 3 -5.62 68.7 6.15 0.201 2852
 2860 3 -5.68 68.9 6.28 0.19 2859
 2861 3 -5.69 69.06 6.32 0.206 2860
 2862 3 -5.65 69.18 6.4 0.264 2861
 2863 3 -5.6 69.28 6.46 0.282 2862
 2864 3 -5.32 69.34 6.52 0.159 2863
 2865 3 -5.24 69.4 6.78 0.108 2864
 2866 3 -5.07 69.53 6.82 0.107 2865
 2867 3 -4.91 69.59 6.74 0.117 2866
 2868 3 -4.85 69.65 6.65 0.155 2867
 2869 3 -4.78 69.75 6.68 0.183 2868
 2870 3 -4.82 69.98 6.9 0.11 2869
 2871 3 -4.81 70.09 6.95 0.114 2870
 2872 3 -4.85 70.26 6.95 0.091 2871
 2873 3 -4.78 70.4 7.03 0.106 2872
 2874 3 -4.79 70.57 7.06 0.136 2873
 2875 3 -4.73 70.73 7.11 0.106 2874
 2876 3 -4.66 70.93 7.16 0.103 2875
 2877 3 -4.69 71.1 7.25 0.122 2876
 2878 3 -4.6 71.31 7.28 0.152 2877
 2879 3 -4.52 71.45 7.31 0.097 2878
 2880 3 -4.5 71.59 7.39 0.115 2879
 2881 3 -4.57 71.78 7.45 0.148 2880
 2882 3 -4.62 71.9 7.49 0.147 2881
 2883 3 -4.68 71.98 7.53 0.134 2882
 2884 3 -4.85 72.04 7.52 0.075 2883
 2885 3 -4.89 72.18 7.62 0.098 2884
 2886 3 -4.98 72.18 7.74 0.089 2885
 2887 3 -5.82 69.46 6.71 0.132 2863
 2888 3 -5.85 69.59 6.86 0.151 2887
 2889 3 -5.83 69.75 6.95 0.17 2888
 2890 3 -5.89 69.81 7.03 0.201 2889
 2891 3 -6.02 69.93 7.21 0.221 2890
 2892 3 -6.12 69.9 7.43 0.217 2891
 2893 3 -6.15 69.95 7.57 0.248 2892
 2894 3 -6.19 69.98 7.78 0.31 2893
 2895 3 -6.28 70.06 7.97 0.324 2894
 2896 3 -6.39 70.2 8.13 0.268 2895
 2897 3 -6.47 70.25 8.3 0.289 2896
 2898 3 -6.52 70.32 8.45 0.27 2897
 2899 3 -6.65 70.45 8.29 0.116 2898
 2900 3 -6.81 70.51 8.35 0.142 2899
 2901 3 -6.9 70.56 8.36 0.212 2900
 2902 3 -6.86 70.81 8.63 0.096 2901
 2903 3 -6.94 70.98 8.77 0.062 2902
 2904 3 -6.99 71.09 8.83 0.086 2903
 2905 3 -7.08 71.29 8.96 0.088 2904
 2906 3 -7.15 71.29 9.06 0.119 2905
 2907 3 -7.28 71.34 9.14 0.122 2906
 2908 3 -7.4 71.32 9.1 0.000125 2907
 2909 3 -7.12 70.53 8.13 0.103 2901
 2910 3 -7.24 70.56 8.06 0.163 2909
 2911 3 -7.2 70.45 7.61 0.104 2910
 2912 3 -7.19 70.48 7.49 0.123 2911
 2913 3 -7.18 70.64 7.39 0.116 2912
 2914 3 -7.11 70.73 7.32 0.079 2913
 2915 3 -7.12 70.84 7.24 0.11 2914
 2916 3 -7.08 70.98 7.15 0.129 2915
 2917 3 -7.03 71.09 7 0.119 2916
 2918 3 -6.95 71.17 6.96 0.094 2917
 2919 3 -6.9 71.25 6.86 0.104 2918
 2920 3 -6.89 71.25 6.68 0.135 2919
 2921 3 -6.93 71.01 6.52 0.128 2920
 2922 3 -7.03 70.95 6.45 0.097 2921
 2923 3 -6.9 71.34 6.6 0.129 2920
 2924 3 -6.95 71.51 6.61 0.088 2923
 2925 3 -6.99 71.59 6.74 0.097 2924
 2926 3 -7.1 71.68 6.82 0.112 2925
 2927 3 -7.14 71.78 6.9 0.062 2926
 2928 3 -7.53 70.73 8.28 0.162 2910
 2929 3 -7.62 70.84 8.36 0.11 2928
 2930 3 -7.62 71.14 8.43 0.139 2929
 2931 3 -7.62 71.35 8.44 0.073 2930
 2932 3 -6.44 70.43 8.79 0.189 2898
 2933 3 -6.52 70.56 8.86 0.186 2932
 2934 3 -6.37 70.67 9.02 0.179 2933
 2935 3 -6.4 70.73 9.13 0.181 2934
 2936 3 -6.44 70.79 9.29 0.207 2935
 2937 3 -6.4 70.95 9.5 0.228 2936
 2938 3 -6.44 71.25 9.29 0.113 2937
 2939 3 -6.36 71.45 9.26 0.103 2938
 2940 3 -6.39 71.6 9.23 0.113 2939
 2941 3 -6.35 71.71 9.18 0.115 2940
 2942 3 -6.24 71.73 9.19 0.000125 2941
 2943 3 -6.4 71.01 9.68 0.228 2937
 2944 3 -6.27 71.15 9.78 0.221 2943
 2945 3 -6.19 71.28 9.88 0.211 2944
 2946 3 -6.04 71.37 9.97 0.252 2945
 2947 3 -6 71.54 10.02 0.313 2946
 2948 3 -5.99 71.65 10.17 0.318 2947
 2949 3 -5.97 71.76 10.21 0.301 2948
 2950 3 -5.83 71.82 10.26 0.32 2949
 2951 3 -5.81 71.92 10.35 0.31 2950
 2952 3 -5.81 72 10.61 0.304 2951
 2953 3 -5.9 72.06 10.73 0.301 2952
 2954 3 -6.07 72.15 10.87 0.291 2953
 2955 3 -6.22 72.15 10.97 0.295 2954
 2956 3 -6.19 72.45 11.18 0.209 2955
 2957 3 -6.28 72.78 11.06 0.125 2956
 2958 3 -6.28 72.9 10.97 0.158 2957
 2959 3 -6.27 72.96 10.83 0.149 2958
 2960 3 -6.18 73.2 10.88 0.105 2959
 2961 3 -6.15 73.43 10.91 0.079 2960
 2962 3 -6.14 73.51 11.03 0.097 2961
 2963 3 -6.07 73.67 11.09 0.089 2962
 2964 3 -6.02 73.81 11 0.079 2963
 2965 3 -5.97 74.01 10.97 0.056 2964
 2966 3 -6.19 72.82 10.54 0.083 2959
 2967 3 -6.11 72.84 10.45 0.116 2966
 2968 3 -6.03 72.85 10.36 0.111 2967
 2969 3 -5.99 72.95 10.27 0.129 2968
 2970 3 -6.14 72.26 11.36 0.155 2956
 2971 3 -6.06 72.4 11.53 0.161 2970
 2972 3 -5.99 72.34 11.64 0.163 2971
 2973 3 -5.99 72.23 11.73 0.129 2972
 2974 3 -5.93 72.18 11.86 0.136 2973
 2975 3 -5.9 72.18 12.01 0.128 2974
 2976 3 -5.85 72.2 12.12 0.185 2975
 2977 3 -5.99 72.18 12.28 0.169 2976
 2978 3 -6 72.15 12.48 0.202 2977
 2979 3 -6.03 72.1 12.73 0.173 2978
 2980 3 -6.07 72.06 12.89 0.128 2979
 2981 3 -6.07 71.95 13.09 0.109 2980
 2982 3 -6.1 71.79 13.17 0.109 2981
 2983 3 -6.03 71.71 13.28 0.122 2982
 2984 3 -5.98 71.64 13.35 0.165 2983
 2985 3 -5.78 71.46 13.45 0.132 2984
 2986 3 -5.77 71.34 13.54 0.129 2985
 2987 3 -5.69 71.2 13.68 0.177 2986
 2988 3 -5.69 71.1 13.78 0.226 2987
 2989 3 -5.68 70.95 13.93 0.225 2988
 2990 3 -5.68 70.81 14.03 0.225 2989
 2991 3 -5.73 70.65 14.29 0.216 2990
 2992 3 -5.82 70.48 14.6 0.144 2991
 2993 3 -5.89 70.4 14.76 0.147 2992
 2994 3 -5.83 70.34 14.91 0.179 2993
 2995 3 -5.85 70.17 14.98 0.207 2994
 2996 3 -5.79 70 15.01 0.228 2995
 2997 3 -5.7 69.92 15.21 0.181 2996
 2998 3 -5.66 69.81 15.36 0.173 2997
 2999 3 -5.65 69.7 15.45 0.171 2998
 3000 3 -5.83 69.54 15.51 0.147 2999
 3001 3 -5.83 69.37 15.62 0.143 3000
 3002 3 -5.98 69.25 15.59 0.154 3001
 3003 3 -6.07 69.14 15.61 0.178 3002
 3004 3 -6.15 69.07 15.61 0.238 3003
 3005 3 -6.24 68.98 15.71 0.274 3004
 3006 3 -6.16 68.64 15.28 0.144 3005
 3007 3 -6.15 68.39 15.14 0.119 3006
 3008 3 -6.1 68.18 15.03 0.102 3007
 3009 3 -5.99 68.07 14.98 0.116 3008
 3010 3 -5.9 67.95 14.94 0.101 3009
 3011 3 -5.82 67.82 14.92 0.079 3010
 3012 3 -5.73 67.75 14.86 0.094 3011
 3013 3 -5.61 67.67 14.86 0.051 3012
 3014 3 -6.28 69.15 15.98 0.169 3005
 3015 3 -6.2 69.48 16.21 0.126 3014
 3016 3 -6.25 69.62 16.27 0.108 3015
 3017 3 -6.33 69.7 16.46 0.129 3016
 3018 3 -6.37 69.65 16.66 0.095 3017
 3019 3 -6.29 69.67 16.87 0.111 3018
 3020 3 -6.17 69.7 16.93 0.13 3019
 3021 3 -6 69.6 16.96 0.031 3020
 3022 3 -5.95 69.48 17.09 0.074 3021
 3023 3 -5.91 69.32 17.12 0.102 3022
 3024 3 -5.82 69.18 17.09 0.126 3023
 3025 3 -5.65 69.09 17.11 0.119 3024
 3026 3 -5.54 69.04 17.12 0.000125 3025
 3027 3 -6.15 69.18 15.03 0.078 3004
 3028 3 -6.19 69.15 14.89 0.155 3027
 3029 3 -6.25 69.12 14.69 0.118 3028
 3030 3 -6.14 69.2 14.55 0.099 3029
 3031 3 -6.06 69.34 14.46 0.069 3030
 3032 3 -6.06 69.42 14.35 0.103 3031
 3033 3 -6.07 69.56 14.3 0.113 3032
 3034 3 -5.93 69.68 14.36 0.083 3033
 3035 3 -5.61 72.23 12.12 0.128 2976
 3036 3 -6.4 71.84 10.94 0.07 2955
 3037 3 -6.47 71.73 11.03 0.061 3036
 3038 3 -6.53 71.6 11.08 0.091 3037
 3039 3 -6.61 71.51 11.11 0.121 3038
 3040 3 -6.7 71.43 11.05 0.126 3039
 3041 3 -6.78 71.2 11.12 0.09 3040
 3042 3 -6.77 71.26 11.29 0.123 3041
 3043 3 -6.81 71.12 11.38 0.142 3042
 3044 3 -6.79 70.93 11.47 0.102 3043
 3045 3 -6.79 70.92 11.67 0.136 3044
 3046 3 -6.82 70.87 11.77 0.169 3045
 3047 3 -6.99 70.64 11.79 0.115 3046
 3048 3 -7.11 70.59 11.89 0.064 3047
 3049 3 -7.19 70.45 11.97 0.083 3048
 3050 3 -7.27 70.32 12.03 0.089 3049
 3051 3 -7.24 70.23 12.22 0.133 3050
 3052 3 -7.19 70.2 12.39 0.122 3051
 3053 3 -7.19 70.1 12.52 0.198 3052
 3054 3 -7.28 70.48 12.43 0.09 3053
 3055 3 -7.47 70.39 12.52 0.07 3054
 3056 3 -7.54 70.29 12.48 0.127 3055
 3057 3 -7.6 70.17 12.45 0.092 3056
 3058 3 -7.69 69.96 12.41 0.106 3057
 3059 3 -7.86 69.84 12.33 0.088 3058
 3060 3 -7.99 69.79 12.35 0.115 3059
 3061 3 -8.12 69.73 12.43 0.09 3060
 3062 3 -8.26 69.78 12.44 0.089 3061
 3063 3 -8.45 69.62 12.28 0.113 3062
 3064 3 -8.56 69.62 12.27 0.000125 3063
 3065 3 -7.07 69.93 12.66 0.151 3053
 3066 3 -6.94 69.87 12.78 0.193 3065
 3067 3 -6.98 69.7 12.79 0.062 3066
 3068 3 -7.07 69.62 12.88 0.107 3067
 3069 3 -7.08 69.51 12.95 0.085 3068
 3070 3 -6.9 70.03 13.09 0.073 3066
 3071 3 -6.91 69.84 13.27 0.125 3070
 3072 3 -6.93 69.76 13.43 0.136 3071
 3073 3 -6.94 69.68 13.53 0.192 3072
 3074 3 -6.95 69.4 13.54 0.119 3073
 3075 3 -7.07 69.2 13.62 0.175 3074
 3076 3 -7.11 69.06 13.7 0.16 3075
 3077 3 -7.19 68.95 13.78 0.12 3076
 3078 3 -7.03 70.04 13.59 0.11 3073
 3079 3 -7.03 70.15 13.66 0.091 3078
 3080 3 -7.04 70.15 13.76 0.000125 3079
 3081 3 -6.47 69.65 7.93 0.122 2895
 3082 3 -6.54 69.57 7.95 0.113 3081
 3083 3 -5.15 67.53 3.13 0.109 2834
 3084 3 -4.97 67.53 3.11 0.067 3083
 3085 3 -4.9 67.56 3.01 0.091 3084
 3086 3 -4.86 67.67 3.01 0.087 3085
 3087 3 -4.78 67.76 3.03 0.056 3086
 3088 3 -4.72 67.81 2.94 0.112 3087
 3089 3 -4.69 67.98 3.01 0.071 3088
 3090 3 -6.18 65.41 2.15 0.141 1121
 3091 3 -6.22 65.19 2.11 0.136 3090
 3092 3 -6.27 65.05 2.03 0.112 3091
 3093 3 -6.36 64.89 1.99 0.122 3092
 3094 3 -6.39 64.78 2.11 0.132 3093
 3095 3 -6.6 64.97 2.34 0.117 3094
 3096 3 -6.32 64.38 2.05 0.094 3094
 3097 3 -6.27 64.24 2.09 0.085 3096
 3098 3 -6.27 64.09 2.07 0.117 3097
 3099 3 -6.24 63.96 2.11 0.129 3098
 3100 3 -6.14 63.88 2.22 0.121 3099
 3101 3 -6.02 63.73 2.22 0.152 3100
 3102 3 -5.93 63.55 2.2 0.102 3101
 3103 3 -5.81 65.99 0.62 0.682 1118
 3104 3 -5.98 66.05 0.56 0.629 3103
 3105 3 -6.15 66.11 0.46 0.585 3104
 3106 3 -6.38 66.17 0.43 0.513 3105
 3107 3 -6.52 66.19 0.43 0.483 3106
 3108 3 -6.68 66.27 0.46 0.5 3107
 3109 3 -6.85 66.25 0.48 0.492 3108
 3110 3 -7.06 66.3 0.46 0.491 3109
 3111 3 -7.39 66.42 0.51 0.509 3110
 3112 3 -7.56 66.47 0.51 0.481 3111
 3113 3 -7.78 66.53 0.55 0.535 3112
 3114 3 -8.01 66.63 0.59 0.55 3113
 3115 3 -8.16 66.69 0.63 0.537 3114
 3116 3 -8.36 66.91 0.74 0.548 3115
 3117 3 -8.53 67.05 0.85 0.551 3116
 3118 3 -8.67 67.08 0.89 0.568 3117
 3119 3 -8.82 67.14 0.9 0.503 3118
 3120 3 -9.01 67.22 0.93 0.457 3119
 3121 3 -9.22 67.34 0.96 0.483 3120
 3122 3 -9.47 67.34 0.93 0.451 3121
 3123 3 -9.62 67.39 1 0.447 3122
 3124 3 -9.84 67.5 0.93 0.43 3123
 3125 3 -10.04 67.5 0.95 0.479 3124
 3126 3 -10.38 67.47 1.1 0.599 3125
 3127 3 -10.58 67.28 1.92 0.188 3126
 3128 3 -10.57 67.19 2.11 0.284 3127
 3129 3 -10.55 67.33 2.47 0.191 3128
 3130 3 -10.42 67.38 2.65 0.203 3129
 3131 3 -10.37 67.42 2.74 0.196 3130
 3132 3 -10.12 67.45 2.9 0.171 3131
 3133 3 -9.97 67.5 2.95 0.199 3132
 3134 3 -9.82 67.53 3.05 0.202 3133
 3135 3 -9.9 67.56 3.28 0.181 3134
 3136 3 -9.95 67.49 3.36 0.176 3135
 3137 3 -10.07 67.27 3.15 0.096 3136
 3138 3 -9.99 67.14 3.17 0.077 3137
 3139 3 -9.89 67.75 3.55 0.091 3136
 3140 3 -9.9 67.86 3.59 0.113 3139
 3141 3 -9.98 68.03 3.67 0.159 3140
 3142 3 -10.13 68.17 3.67 0.115 3141
 3143 3 -10.27 68.3 3.63 0.119 3142
 3144 3 -10.39 68.36 3.65 0.14 3143
 3145 3 -10.57 68.39 3.76 0.116 3144
 3146 3 -10.68 68.38 3.84 0.121 3145
 3147 3 -10.8 68.36 3.91 0.139 3146
 3148 3 -10.96 68.47 3.91 0.138 3147
 3149 3 -11.09 68.44 3.83 0.136 3148
 3150 3 -11.09 68.38 3.75 0.000125 3149
 3151 3 -9.63 67.47 2.88 0.099 3134
 3152 3 -9.51 67.47 2.94 0.143 3151
 3153 3 -9.4 67.5 3.01 0.16 3152
 3154 3 -9.24 67.42 2.97 0.176 3153
 3155 3 -9.15 67.36 2.88 0.173 3154
 3156 3 -9.07 67.44 2.95 0.2 3155
 3157 3 -8.99 67.45 2.67 0.071 3156
 3158 3 -10.51 67.53 1.01 0.561 3126
 3159 3 -10.78 67.58 0.84 0.585 3158
 3160 3 -10.91 67.67 0.87 0.567 3159
 3161 3 -11.17 67.72 0.79 0.545 3160
 3162 3 -11.36 67.78 0.82 0.527 3161
 3163 3 -11.55 67.84 0.75 0.514 3162
 3164 3 -11.71 67.97 0.77 0.522 3163
 3165 3 -11.88 68.06 0.78 0.504 3164
 3166 3 -12.04 68.19 0.75 0.474 3165
 3167 3 -12.17 68.45 0.75 0.55 3166
 3168 3 -12.12 69.31 0.84 0.126 3167
 3169 3 -12.15 69.47 0.76 0.169 3168
 3170 3 -12.14 69.59 0.76 0.205 3169
 3171 3 -12.13 69.74 0.78 0.232 3170
 3172 3 -12.29 69.86 0.47 0.226 3171
 3173 3 -12.31 70.03 0.3 0.261 3172
 3174 3 -12.3 70.17 0.14 0.233 3173
 3175 3 -12.3 70.28 0.05 0.25 3174
 3176 3 -12.32 70.41 -0.08 0.207 3175
 3177 3 -12.33 70.53 -0.23 0.2 3176
 3178 3 -12.44 70.67 -0.29 0.233 3177
 3179 3 -12.41 70.78 -0.37 0.298 3178
 3180 3 -12.22 70.86 -0.7 0.199 3179
 3181 3 -12.01 70.97 -0.76 0.177 3180
 3182 3 -11.9 70.97 -0.95 0.154 3181
 3183 3 -11.84 71.05 -1.03 0.196 3182
 3184 3 -11.89 71.2 -1.07 0.27 3183
 3185 3 -11.86 71.3 -1.15 0.308 3184
 3186 3 -11.75 71.39 -1.15 0.362 3185
 3187 3 -12.14 71.58 -1.29 0.155 3186
 3188 3 -12.22 71.78 -1.39 0.173 3187
 3189 3 -12.25 71.92 -1.41 0.222 3188
 3190 3 -12.49 72.05 -1.36 0.198 3189
 3191 3 -12.69 72.28 -1.3 0.175 3190
 3192 3 -12.71 72.44 -1.32 0.151 3191
 3193 3 -12.87 72.61 -1.5 0.112 3192
 3194 3 -12.95 72.72 -1.59 0.144 3193
 3195 3 -12.74 72.16 -0.95 0.081 3191
 3196 3 -12.81 72.25 -0.93 0.071 3195
 3197 3 -12 71.97 -1.51 0.124 3189
 3198 3 -11.94 72.05 -1.63 0.055 3197
 3199 3 -11.3 71.49 -0.98 0.184 3186
 3200 3 -11.03 71.67 -0.89 0.194 3199
 3201 3 -10.88 71.92 -0.84 0.153 3200
 3202 3 -10.76 72.09 -0.83 0.177 3201
 3203 3 -10.73 72.33 -0.81 0.129 3202
 3204 3 -10.63 72.47 -0.69 0.148 3203
 3205 3 -10.55 72.64 -0.6 0.147 3204
 3206 3 -10.48 72.75 -0.54 0.164 3205
 3207 3 -10.4 72.83 -0.45 0.161 3206
 3208 3 -10.39 72.94 -0.29 0.151 3207
 3209 3 -10.38 73.02 -0.17 0.178 3208
 3210 3 -10.29 73.13 -0.05 0.159 3209
 3211 3 -10.23 73.3 0.08 0.161 3210
 3212 3 -10.14 73.44 0.19 0.196 3211
 3213 3 -10.08 73.59 0.28 0.213 3212
 3214 3 -9.99 73.78 0.28 0.203 3213
 3215 3 -9.96 73.97 0.4 0.179 3214
 3216 3 -9.88 74.09 0.49 0.154 3215
 3217 3 -9.82 74.24 0.53 0.168 3216
 3218 3 -9.66 74.39 0.6 0.186 3217
 3219 3 -9.56 74.55 0.53 0.167 3218
 3220 3 -9.4 74.63 0.62 0.182 3219
 3221 3 -9.26 74.59 0.66 0.149 3220
 3222 3 -9.09 74.58 0.58 0.18 3221
 3223 3 -8.96 74.64 0.55 0.236 3222
 3224 3 -8.83 74.67 0.51 0.247 3223
 3225 3 -8.95 74.72 0.16 0.113 3224
 3226 3 -8.89 74.86 0.11 0.15 3225
 3227 3 -8.73 74.91 0.38 0.113 3226
 3228 3 -8.62 75 0.51 0.113 3227
 3229 3 -8.49 75.11 0.62 0.099 3228
 3230 3 -8.37 75.25 0.73 0.115 3229
 3231 3 -8.91 74.89 -0.03 0.124 3226
 3232 3 -8.92 74.94 -0.17 0.175 3231
 3233 3 -8.94 75.09 -0.26 0.127 3232
 3234 3 -8.89 75.14 -0.43 0.129 3233
 3235 3 -8.84 75.09 -0.6 0.116 3234
 3236 3 -8.79 74.97 -0.71 0.137 3235
 3237 3 -8.73 74.78 -0.84 0.141 3236
 3238 3 -8.67 74.61 -0.93 0.146 3237
 3239 3 -8.65 74.5 -1.07 0.15 3238
 3240 3 -8.64 74.38 -1.15 0.168 3239
 3241 3 -8.55 74.17 -1.18 0.218 3240
 3242 3 -8.63 74 -1.26 0.259 3241
 3243 3 -8.63 73.88 -1.32 0.27 3242
 3244 3 -8.83 73.74 -1.54 0.154 3243
 3245 3 -8.89 73.58 -1.65 0.141 3244
 3246 3 -8.84 73.53 -1.8 0.108 3245
 3247 3 -8.89 73.44 -1.94 0.138 3246
 3248 3 -9 73.28 -2.03 0.17 3247
 3249 3 -9.06 73.19 -2.17 0.176 3248
 3250 3 -8.97 73.03 -2.27 0.163 3249
 3251 3 -8.72 72.84 -2.16 0.077 3250
 3252 3 -8.67 72.69 -2.2 0.096 3251
 3253 3 -8.66 72.58 -2.2 0.127 3252
 3254 3 -8.65 72.44 -2.16 0.056 3253
 3255 3 -8.64 72.31 -2.18 0.089 3254
 3256 3 -8.57 72.2 -2.27 0.062 3255
 3257 3 -9.08 73.03 -2.38 0.223 3250
 3258 3 -9.36 73.03 -2.61 0.133 3257
 3259 3 -9.32 72.94 -2.75 0.144 3258
 3260 3 -9.31 72.8 -2.86 0.148 3259
 3261 3 -9.37 72.58 -2.94 0.154 3260
 3262 3 -9.45 72.47 -3 0.114 3261
 3263 3 -9.48 72.44 -3.11 0.124 3262
 3264 3 -9.59 72.33 -3.15 0.146 3263
 3265 3 -9.66 72.28 -3.3 0.123 3264
 3266 3 -9.74 72.06 -3.3 0.208 3265
 3267 3 -9.81 71.95 -3.36 0.285 3266
 3268 3 -9.84 71.94 -3.48 0.338 3267
 3269 3 -9.98 71.88 -3.57 0.367 3268
 3270 3 -10.09 71.81 -3.65 0.356 3269
 3271 3 -10.34 71.78 -3.69 0.342 3270
 3272 3 -10.59 72.22 -3.69 0.15 3271
 3273 3 -10.64 72.42 -3.73 0.139 3272
 3274 3 -10.64 72.47 -3.92 0.173 3273
 3275 3 -10.76 72.44 -4.07 0.314 3274
 3276 3 -10.87 72.45 -4.14 0.359 3275
 3277 3 -11.06 72.44 -4.18 0.337 3276
 3278 3 -11.23 72.16 -4.45 0.163 3277
 3279 3 -11.36 72.08 -4.56 0.122 3278
 3280 3 -11.47 72 -4.53 0.088 3279
 3281 3 -11.57 71.97 -4.57 0.109 3280
 3282 3 -11.73 71.89 -4.6 0.161 3281
 3283 3 -11.83 71.86 -4.69 0.184 3282
 3284 3 -12.01 71.75 -4.62 0.176 3283
 3285 3 -12.3 71.8 -4.73 0.181 3284
 3286 3 -12.36 71.78 -4.81 0.2 3285
 3287 3 -12.5 71.75 -4.85 0.202 3286
 3288 3 -12.7 71.72 -4.66 0.197 3287
 3289 3 -12.75 71.78 -4.51 0.205 3288
 3290 3 -12.41 72.02 -4.32 0.104 3289
 3291 3 -12.26 71.94 -4.31 0.076 3290
 3292 3 -12.91 71.75 -4.54 0.174 3289
 3293 3 -13.12 71.75 -4.61 0.147 3292
 3294 3 -13.25 71.74 -4.48 0.119 3293
 3295 3 -13.36 71.75 -4.41 0.111 3294
 3296 3 -13.46 71.78 -4.37 0.139 3295
 3297 3 -13.67 71.83 -4.33 0.259 3296
 3298 3 -13.76 71.86 -4.23 0.242 3297
 3299 3 -13.9 71.8 -4.07 0.121 3298
 3300 3 -14.06 71.64 -4.02 0.129 3299
 3301 3 -14.17 71.47 -4 0.158 3300
 3302 3 -14.14 71.3 -3.98 0.242 3301
 3303 3 -13.83 71.52 -3.82 0.152 3302
 3304 3 -13.73 71.42 -3.8 0.152 3303
 3305 3 -13.63 71.25 -3.94 0.149 3304
 3306 3 -13.56 71.16 -4.02 0.119 3305
 3307 3 -13.47 71.05 -3.98 0.082 3306
 3308 3 -13.38 71 -3.9 0.116 3307
 3309 3 -13.32 70.83 -3.9 0.087 3308
 3310 3 -14.26 71.17 -3.96 0.269 3302
 3311 3 -13.98 70.94 -3.82 0.148 3310
 3312 3 -13.94 70.74 -3.82 0.148 3311
 3313 3 -13.89 70.58 -3.8 0.121 3312
 3314 3 -13.96 70.47 -3.73 0.103 3313
 3315 3 -14.06 70.39 -3.65 0.07 3314
 3316 3 -14.53 71.14 -4.02 0.196 3310
 3317 3 -14.75 71.13 -4.1 0.126 3316
 3318 3 -14.88 71 -4.19 0.17 3317
 3319 3 -14.99 70.91 -4.22 0.183 3318
 3320 3 -14.96 70.72 -4.41 0.118 3319
 3321 3 -14.96 70.67 -4.56 0.093 3320
 3322 3 -14.91 70.64 -4.74 0.069 3321
 3323 3 -14.94 70.58 -4.85 0.077 3322
 3324 3 -14.97 70.61 -4.95 0.097 3323
 3325 3 -14.98 70.63 -5.08 0.101 3324
 3326 3 -14.95 70.64 -5.23 0.079 3325
 3327 3 -14.97 70.72 -5.33 0.104 3326
 3328 3 -14.97 70.91 -5.39 0.06 3327
 3329 3 -15.06 70.92 -5.44 0.108 3328
 3330 3 -15.19 70.92 -5.56 0.124 3329
 3331 3 -15.23 70.94 -5.69 0.139 3330
 3332 3 -15.37 70.86 -5.85 0.12 3331
 3333 3 -15.57 70.92 -5.86 0.072 3332
 3334 3 -15.71 71.03 -5.85 0.096 3333
 3335 3 -15.13 70.77 -4.15 0.101 3319
 3336 3 -15.2 70.64 -4.28 0.081 3335
 3337 3 -15.28 70.58 -4.33 0.095 3336
 3338 3 -15.37 70.55 -4.44 0.13 3337
 3339 3 -15.47 70.52 -4.57 0.085 3338
 3340 3 -15.48 70.47 -4.73 0.111 3339
 3341 3 -15.56 70.38 -4.89 0.126 3340
 3342 3 -15.65 70.34 -5.01 0.123 3341
 3343 3 -15.72 70.36 -5.12 0.144 3342
 3344 3 -15.83 70.08 -5.36 0.182 3343
 3345 3 -15.89 69.75 -5.36 0.115 3344
 3346 3 -15.88 69.59 -5.44 0.087 3345
 3347 3 -15.86 69.47 -5.57 0.108 3346
 3348 3 -15.82 69.31 -5.66 0.099 3347
 3349 3 -15.87 69.19 -5.82 0.103 3348
 3350 3 -15.96 69.13 -5.94 0.074 3349
 3351 3 -16.05 69.17 -6.02 0.098 3350
 3352 3 -16.15 69.14 -6.1 0.096 3351
 3353 3 -16.3 69.11 -6.22 0.12 3352
 3354 3 -16.42 69.11 -6.33 0.091 3353
 3355 3 -16.53 69.08 -6.39 0.081 3354
 3356 3 -16.62 69 -6.47 0.084 3355
 3357 3 -16.67 68.89 -6.57 0.116 3356
 3358 3 -16.67 68.83 -6.65 0.123 3357
 3359 3 -16.74 68.75 -6.7 0.12 3358
 3360 3 -16.74 68.64 -6.73 0.114 3359
 3361 3 -16.76 68.55 -6.82 0.101 3360
 3362 3 -16.89 68.53 -6.86 0.064 3361
 3363 3 -16.85 68.34 -7.01 0.079 3362
 3364 3 -16.83 68.27 -7.11 0.117 3363
 3365 3 -16.8 68.17 -7.27 0.102 3364
 3366 3 -16.69 68.06 -7.37 0.124 3365
 3367 3 -16.56 68.03 -7.44 0.068 3366
 3368 3 -16.92 68.89 -6.79 0.088 3359
 3369 3 -16.96 68.99 -6.9 0.053 3368
 3370 3 -17.14 69.05 -7.01 0.084 3369
 3371 3 -17.26 69.02 -7.08 0.107 3370
 3372 3 -17.31 68.92 -7.18 0.149 3371
 3373 3 -17.42 68.86 -7.31 0.117 3372
 3374 3 -17.55 68.75 -7.37 0.092 3373
 3375 3 -17.67 68.61 -7.4 0.126 3374
 3376 3 -17.71 68.58 -7.49 0.2 3375
 3377 3 -17.92 68.61 -7.18 0.117 3376
 3378 3 -18.12 68.67 -7.2 0.112 3377
 3379 3 -18.3 68.78 -7.32 0.088 3378
 3380 3 -18.42 68.84 -7.28 0.085 3379
 3381 3 -18.49 69 -7.23 0.000125 3380
 3382 3 -17.64 68.64 -7.73 0.175 3376
 3383 3 -17.9 68.72 -7.78 0.08 3382
 3384 3 -17.9 68.84 -7.82 0.081 3383
 3385 3 -17.94 69.02 -7.87 0.105 3384
 3386 3 -17.99 69.19 -7.86 0.109 3385
 3387 3 -18.1 69.3 -7.77 0.104 3386
 3388 3 -18.08 69.49 -7.69 0.15 3387
 3389 3 -18.1 69.61 -7.69 0.162 3388
 3390 3 -17.92 69.8 -7.73 0.101 3389
 3391 3 -17.31 68.66 -7.66 0.151 3382
 3392 3 -17.17 68.83 -7.53 0.081 3391
 3393 3 -17.19 69.11 -7.47 0.139 3392
 3394 3 -17.19 69.24 -7.39 0.064 3393
 3395 3 -15.99 70.61 -5.03 0.17 3343
 3396 3 -16.1 70.72 -5.07 0.133 3395
 3397 3 -16.19 70.88 -5.14 0.113 3396
 3398 3 -16.28 71.05 -5.07 0.11 3397
 3399 3 -12.64 71.8 -5.06 0.111 3287
 3400 3 -12.71 71.78 -5.16 0.075 3399
 3401 3 -12.72 71.81 -5.27 0.108 3400
 3402 3 -12.7 71.91 -5.36 0.047 3401
 3403 3 -11.31 72.52 -4.03 0.141 3277
 3404 3 -11.46 72.5 -3.9 0.087 3403
 3405 3 -10.32 71.42 -3.78 0.216 3271
 3406 3 -10.34 71.06 -3.8 0.08 3405
 3407 3 -10.45 70.94 -3.88 0.099 3406
 3408 3 -10.49 70.81 -3.94 0.103 3407
 3409 3 -10.51 70.66 -4.1 0.089 3408
 3410 3 -10.53 70.59 -4.28 0.079 3409
 3411 3 -8.21 73.64 -1.17 0.105 3243
 3412 3 -8.11 73.66 -1.19 0.098 3411
 3413 3 -8.57 74.75 0.82 0.178 3224
 3414 3 -8.48 74.81 0.95 0.147 3413
 3415 3 -8.41 74.92 1.1 0.155 3414
 3416 3 -8.32 75.03 1.22 0.155 3415
 3417 3 -8.26 75.08 1.35 0.18 3416
 3418 3 -8.21 75.11 1.55 0.164 3417
 3419 3 -8.16 75.19 1.7 0.232 3418
 3420 3 -8.07 75.25 1.83 0.291 3419
 3421 3 -7.99 75.33 2 0.326 3420
 3422 3 -7.82 75.42 2.08 0.365 3421
 3423 3 -7.69 75.52 2.12 0.409 3422
 3424 3 -7.57 75.7 2.12 0.429 3423
 3425 3 -7.48 75.78 2.23 0.435 3424
 3426 3 -7.39 75.83 2.32 0.454 3425
 3427 3 -7.48 75.97 2.6 0.405 3426
 3428 3 -7.61 76.06 3.06 0.252 3427
 3429 3 -7.6 76.12 3.16 0.326 3428
 3430 3 -7.56 76.15 3.31 0.384 3429
 3431 3 -7.94 76.07 3.48 0.233 3430
 3432 3 -7.99 75.65 3.56 0.071 3431
 3433 3 -8.05 75.56 3.62 0.078 3432
 3434 3 -8.1 76.31 3.71 0.113 3431
 3435 3 -8.09 76.4 3.83 0.133 3434
 3436 3 -8.08 76.57 3.87 0.173 3435
 3437 3 -8.06 76.7 3.94 0.199 3436
 3438 3 -8.01 76.73 4.06 0.177 3437
 3439 3 -8.04 76.73 4.26 0.177 3438
 3440 3 -7.98 76.81 4.36 0.194 3439
 3441 3 -7.94 76.87 4.49 0.191 3440
 3442 3 -7.95 76.84 4.73 0.184 3441
 3443 3 -7.93 76.84 4.88 0.162 3442
 3444 3 -7.99 77 5.06 0.185 3443
 3445 3 -7.95 77.15 5.14 0.224 3444
 3446 3 -7.99 77.6 5.13 0.174 3445
 3447 3 -7.91 77.81 5.15 0.128 3446
 3448 3 -7.9 77.95 5.26 0.179 3447
 3449 3 -7.9 78.14 5.38 0.151 3448
 3450 3 -7.03 76.15 3.32 0.279 3430
 3451 3 -6.74 76.12 3.34 0.287 3450
 3452 3 -6.64 76.21 3.4 0.338 3451
 3453 3 -6.39 76.25 3.53 0.268 3452
 3454 3 -6.15 76.25 3.7 0.262 3453
 3455 3 -5.95 76.4 3.88 0.289 3454
 3456 3 -5.78 76.45 3.95 0.328 3455
 3457 3 -5.64 76.43 3.96 0.319 3456
 3458 3 -5.5 76.54 3.99 0.311 3457
 3459 3 -5.73 77.01 4.31 0.096 3458
 3460 3 -5.73 77.15 4.39 0.114 3459
 3461 3 -5.69 77.26 4.53 0.125 3460
 3462 3 -5.65 77.39 4.56 0.161 3461
 3463 3 -5.64 77.37 4.77 0.063 3462
 3464 3 -5.54 77.43 4.87 0.073 3463
 3465 3 -5.56 77.48 4.99 0.12 3464
 3466 3 -5.53 77.56 5.06 0.133 3465
 3467 3 -5.5 77.68 5.07 0.128 3466
 3468 3 -5.48 77.81 5.08 0.083 3467
 3469 3 -5.27 76.12 4.21 0.196 3458
 3470 3 -5.16 76 4.31 0.228 3469
 3471 3 -5.02 76.18 4.44 0.176 3470
 3472 3 -4.91 76.31 4.57 0.136 3471
 3473 3 -4.78 76.42 4.68 0.163 3472
 3474 3 -4.65 76.5 4.74 0.152 3473
 3475 3 -4.49 76.57 4.79 0.157 3474
 3476 3 -4.35 76.67 4.86 0.133 3475
 3477 3 -4.19 76.79 4.93 0.185 3476
 3478 3 -4.11 76.82 5.03 0.285 3477
 3479 3 -3.92 77.29 5.11 0.192 3478
 3480 3 -3.86 77.46 5.24 0.155 3479
 3481 3 -3.82 77.56 5.36 0.174 3480
 3482 3 -3.71 77.68 5.41 0.164 3481
 3483 3 -3.71 77.84 5.54 0.17 3482
 3484 3 -3.65 77.96 5.62 0.18 3483
 3485 3 -3.65 78.06 5.71 0.214 3484
 3486 3 -3.63 78.23 5.75 0.187 3485
 3487 3 -3.59 78.4 5.81 0.154 3486
 3488 3 -3.53 78.51 5.9 0.154 3487
 3489 3 -3.42 78.73 5.95 0.163 3488
 3490 3 -3.38 78.89 5.98 0.195 3489
 3491 3 -3.3 79.03 6.03 0.193 3490
 3492 3 -3.24 79.25 6.11 0.161 3491
 3493 3 -3.21 79.4 6.15 0.173 3492
 3494 3 -3.15 79.51 6.2 0.199 3493
 3495 3 -3.13 79.6 6.31 0.218 3494
 3496 3 -3.17 79.7 6.4 0.268 3495
 3497 3 -3.09 79.82 6.46 0.307 3496
 3498 3 -3.03 79.9 6.54 0.401 3497
 3499 3 -2.99 80.06 6.64 0.424 3498
 3500 3 -2.9 80.25 6.73 0.446 3499
 3501 3 -2.88 80.51 6.78 0.409 3500
 3502 3 -2.82 80.65 6.82 0.365 3501
 3503 3 -2.88 80.87 6.99 0.335 3502
 3504 3 -2.78 81.06 7.07 0.352 3503
 3505 3 -2.84 81.23 7.24 0.337 3504
 3506 3 -2.94 81.28 7.4 0.335 3505
 3507 3 -3.09 81.56 7.54 0.259 3506
 3508 3 -3.13 81.7 7.74 0.247 3507
 3509 3 -3.15 81.79 7.87 0.275 3508
 3510 3 -3.21 81.85 8.06 0.31 3509
 3511 3 -3.01 82.15 8.13 0.193 3510
 3512 3 -2.82 82.25 8.2 0.185 3511
 3513 3 -2.8 82.35 8.28 0.197 3512
 3514 3 -2.82 82.45 8.39 0.191 3513
 3515 3 -2.84 82.59 8.45 0.189 3514
 3516 3 -2.76 82.68 8.58 0.166 3515
 3517 3 -2.76 82.82 8.8 0.156 3516
 3518 3 -2.74 83.01 8.92 0.237 3517
 3519 3 -2.76 83.17 9.02 0.306 3518
 3520 3 -2.51 83.5 8.84 0.173 3519
 3521 3 -2.48 83.68 8.89 0.161 3520
 3522 3 -2.49 83.82 9.03 0.173 3521
 3523 3 -2.51 83.95 9.04 0.177 3522
 3524 3 -2.55 84.12 9.11 0.19 3523
 3525 3 -2.61 84.31 9.21 0.224 3524
 3526 3 -2.65 84.51 9.27 0.255 3525
 3527 3 -2.71 84.75 9.41 0.204 3526
 3528 3 -2.63 84.9 9.42 0.18 3527
 3529 3 -2.55 85.1 9.45 0.177 3528
 3530 3 -2.42 85.31 9.48 0.137 3529
 3531 3 -2.34 85.4 9.56 0.154 3530
 3532 3 -2.28 85.48 9.7 0.137 3531
 3533 3 -2.23 85.45 9.83 0.148 3532
 3534 3 -2.21 85.59 9.93 0.088 3533
 3535 3 -2.21 85.67 10.01 0.131 3534
 3536 3 -2.17 85.84 10.08 0.157 3535
 3537 3 -2.19 86 10.18 0.155 3536
 3538 3 -2.28 86.17 10.28 0.153 3537
 3539 3 -2.32 86.26 10.36 0.114 3538
 3540 3 -2.38 86.43 10.53 0.132 3539
 3541 3 -2.44 86.51 10.69 0.148 3540
 3542 3 -2.49 86.65 10.78 0.144 3541
 3543 3 -2.49 86.75 10.85 0.087 3542
 3544 3 -2.07 85.29 9.88 0.124 3533
 3545 3 -1.92 85.21 9.86 0.158 3544
 3546 3 -1.8 85.18 9.94 0.149 3545
 3547 3 -1.74 85.01 10.11 0.115 3546
 3548 3 -1.74 84.9 10.22 0.09 3547
 3549 3 -1.78 84.95 10.36 0.13 3548
 3550 3 -1.85 84.93 10.45 0.121 3549
 3551 3 -1.91 84.93 10.62 0.123 3550
 3552 3 -2.03 84.95 10.79 0.133 3551
 3553 3 -2.17 84.92 10.81 0.000125 3552
 3554 3 -3.15 82.85 9.36 0.121 3519
 3555 3 -3.24 82.73 9.31 0.122 3554
 3556 3 -3.28 82.6 9.21 0.146 3555
 3557 3 -3.36 82.51 9.21 0.098 3556
 3558 3 -2.99 82.73 8.27 0.107 3515
 3559 3 -2.92 82.85 8.21 0.061 3558
 3560 3 -3.49 81.31 8.11 0.133 3510
 3561 3 -3.55 81.07 8.13 0.164 3560
 3562 3 -3.63 80.93 8.18 0.151 3561
 3563 3 -3.65 80.7 8.08 0.078 3562
 3564 3 -3.73 80.6 8 0.097 3563
 3565 3 -3.74 80.48 7.94 0.103 3564
 3566 3 -3.78 80.34 8.02 0.082 3565
 3567 3 -3.84 80.2 8.06 0.101 3566
 3568 3 -3.99 80.09 8.1 0.152 3567
 3569 3 -4.07 80.04 8.19 0.216 3568
 3570 3 -4.04 79.81 7.83 0.082 3569
 3571 3 -4 79.68 7.74 0.066 3570
 3572 3 -3.99 79.59 7.65 0.054 3571
 3573 3 -4.06 80.06 8.36 0.152 3569
 3574 3 -4.14 79.92 8.17 0.096 3573
 3575 3 -4.07 80.01 8.5 0.206 3573
 3576 3 -4.1 79.95 8.61 0.226 3575
 3577 3 -4.24 79.53 8.62 0.119 3576
 3578 3 -4.28 79.32 8.63 0.146 3577
 3579 3 -4.32 79.1 8.69 0.125 3578
 3580 3 -4.28 79.03 8.79 0.168 3579
 3581 3 -4.24 79 8.94 0.141 3580
 3582 3 -4.14 79.12 9.09 0.127 3581
 3583 3 -4.02 79.26 9.12 0.149 3582
 3584 3 -4.07 79.5 9.14 0.093 3583
 3585 3 -4.19 79.6 9.09 0.081 3584
 3586 3 -5.25 75.65 4.35 0.107 3470
 3587 3 -5.2 75.51 4.39 0.112 3586
 3588 3 -5.18 75.37 4.52 0.119 3587
 3589 3 -5.18 75.26 4.56 0.123 3588
 3590 3 -5.2 75.03 4.5 0.134 3589
 3591 3 -5.24 74.85 4.53 0.188 3590
 3592 3 -5.03 74.68 4.43 0.095 3591
 3593 3 -4.91 74.51 4.41 0.079 3592
 3594 3 -4.97 74.34 4.4 0.087 3593
 3595 3 -5.03 74.18 4.44 0.078 3594
 3596 3 -4.99 74.03 4.45 0.123 3595
 3597 3 -4.9 73.98 4.41 0.176 3596
 3598 3 -4.97 73.76 4.2 0.098 3597
 3599 3 -4.95 73.7 4.04 0.092 3598
 3600 3 -4.99 73.6 3.98 0.086 3599
 3601 3 -5.02 73.48 3.95 0.072 3600
 3602 3 -6.9 76.45 2.94 0.083 3452
 3603 3 -6.9 76.46 2.76 0.092 3602
 3604 3 -6.9 76.47 2.61 0.124 3603
 3605 3 -7 76.39 2.49 0.103 3604
 3606 3 -7.06 76.36 2.38 0.11 3605
 3607 3 -11.94 69.8 1.03 0.152 3171
 3608 3 -11.81 69.8 1.11 0.154 3607
 3609 3 -11.76 69.86 1.31 0.184 3608
 3610 3 -11.82 69.88 1.52 0.159 3609
 3611 3 -11.82 69.89 1.69 0.129 3610
 3612 3 -11.83 70 1.8 0.121 3611
 3613 3 -11.84 70.16 1.9 0.15 3612
 3614 3 -11.95 70.3 1.96 0.218 3613
 3615 3 -11.97 70.38 2.12 0.261 3614
 3616 3 -11.88 70.42 2.27 0.255 3615
 3617 3 -11.83 70.5 2.41 0.198 3616
 3618 3 -11.82 70.61 2.48 0.092 3617
 3619 3 -12.3 68.47 0.74 0.509 3167
 3620 3 -12.51 68.39 0.75 0.451 3619
 3621 3 -12.71 68.42 0.78 0.436 3620
 3622 3 -12.9 68.42 0.88 0.482 3621
 3623 3 -13.19 68.5 0.74 0.467 3622
 3624 3 -13.24 68.42 0.96 0.486 3623
 3625 3 -13.34 68.42 1 0.441 3624
 3626 3 -13.51 68.5 1.06 0.45 3625
 3627 3 -13.62 68.42 1.26 0.447 3626
 3628 3 -13.89 68.27 1.34 0.443 3627
 3629 3 -13.97 68.22 1.46 0.396 3628
 3630 3 -13.99 68.05 1.85 0.484 3629
 3631 3 -14.13 68.09 1.84 0.488 3630
 3632 3 -14.41 67.63 1.71 0.14 3631
 3633 3 -14.4 67.5 1.78 0.112 3632
 3634 3 -14.36 67.33 1.78 0.122 3633
 3635 3 -14.2 67.33 1.82 0.107 3634
 3636 3 -14.06 67.28 1.89 0.106 3635
 3637 3 -14.02 67.25 2.06 0.068 3636
 3638 3 -14.21 68.2 1.94 0.472 3631
 3639 3 -14.32 69.81 3.02 1.254 3638
 3640 3 -14.25 70.39 3.54 0.928 3639
 3641 3 -14.05 69.83 3.66 0.08 3640
 3642 3 -13.99 69.75 3.73 0.103 3641
 3643 3 -13.97 69.77 3.87 0.119 3642
 3644 3 -13.92 69.8 3.97 0.122 3643
 3645 3 -13.82 69.77 4.06 0.126 3644
 3646 3 -13.52 69.74 4.14 0.14 3645
 3647 3 -13.34 69.69 4.15 0.1 3646
 3648 3 -13.24 69.59 4.1 0.067 3647
 3649 3 -13.15 69.55 4.02 0.101 3648
 3650 3 -13.04 69.45 3.99 0.181 3649
 3651 3 -12.97 69.31 4.01 0.181 3650
 3652 3 -12.95 69.24 4.14 0.246 3651
 3653 3 -12.99 69.03 4.05 0.123 3652
 3654 3 -14.39 71.27 3.85 0.543 3640
 3655 3 -14.45 71.5 3.97 0.598 3654
 3656 3 -14.17 71.47 3.91 0.664 3655
 3657 3 -14.29 71.64 4.07 0.741 3656
 3658 3 -13.75 71.38 3.5 0.000125 3657
 3659 3 -14.49 69.47 2.79 1.329 3639
 3660 3 -15.14 67.39 1.82 0.148 3659
 3661 3 -15.23 67.28 1.76 0.166 3660
 3662 3 -15.31 67.22 1.67 0.174 3661
 3663 3 -15.39 67.11 1.58 0.153 3662
 3664 3 -15.47 66.94 1.38 0.131 3663
 3665 3 -15.56 66.78 1.44 0.155 3664
 3666 3 -15.61 66.63 1.55 0.204 3665
 3667 3 -15.62 66.44 1.61 0.212 3666
 3668 3 -15.66 66.3 1.67 0.194 3667
 3669 3 -15.7 66.13 1.74 0.15 3668
 3670 3 -15.74 66 1.77 0.169 3669
 3671 3 -15.81 65.89 1.75 0.188 3670
 3672 3 -15.83 65.78 1.77 0.138 3671
 3673 3 -15.98 65.64 1.81 0.098 3672
 3674 3 -16.08 65.61 1.86 0.151 3673
 3675 3 -16.19 65.61 1.88 0.138 3674
 3676 3 -16.3 65.5 1.78 0.112 3675
 3677 3 -16.4 65.47 1.8 0.153 3676
 3678 3 -16.51 65.42 1.71 0.191 3677
 3679 3 -16.6 65.41 1.61 0.204 3678
 3680 3 -16.65 65.3 1.47 0.258 3679
 3681 3 -16.83 65.11 1.55 0.153 3680
 3682 3 -16.87 64.99 1.6 0.165 3681
 3683 3 -16.96 64.89 1.7 0.167 3682
 3684 3 -16.99 64.75 1.81 0.167 3683
 3685 3 -16.96 64.64 1.86 0.142 3684
 3686 3 -16.83 64.55 1.94 0.148 3685
 3687 3 -16.69 64.42 1.98 0.117 3686
 3688 3 -16.58 64.42 2.04 0.182 3687
 3689 3 -16.49 64.45 2.14 0.263 3688
 3690 3 -16.44 64.41 2.23 0.337 3689
 3691 3 -16.26 64.83 2.12 0.155 3690
 3692 3 -16.24 65 2.21 0.121 3691
 3693 3 -16.13 65.05 2.33 0.101 3692
 3694 3 -16.04 65.11 2.41 0.178 3693
 3695 3 -15.98 65.17 2.5 0.19 3694
 3696 3 -15.98 65.41 2.58 0.107 3695
 3697 3 -15.88 65.44 2.66 0.143 3696
 3698 3 -15.82 65.47 2.75 0.18 3697
 3699 3 -15.79 65.52 2.89 0.23 3698
 3700 3 -15.8 65.45 3.06 0.182 3699
 3701 3 -15.74 65.47 3.19 0.163 3700
 3702 3 -15.67 65.42 3.31 0.139 3701
 3703 3 -15.52 65.42 3.29 0.000125 3702
 3704 3 -16.58 64.27 2.37 0.193 3690
 3705 3 -16.24 64.33 2.25 0.177 3704
 3706 3 -16.21 64.45 2.39 0.093 3705
 3707 3 -16.11 64.5 2.46 0.109 3706
 3708 3 -16.02 64.56 2.5 0.106 3707
 3709 3 -16.72 64.19 2.5 0.209 3704
 3710 3 -16.81 64.13 2.64 0.235 3709
 3711 3 -16.9 64.06 2.73 0.333 3710
 3712 3 -16.97 64.03 2.81 0.415 3711
 3713 3 -16.8 63.49 2.52 0.123 3712
 3714 3 -16.74 63.35 2.46 0.117 3713
 3715 3 -16.69 63.2 2.41 0.132 3714
 3716 3 -16.62 63.02 2.41 0.126 3715
 3717 3 -16.6 62.84 2.39 0.081 3716
 3718 3 -16.53 62.73 2.37 0.07 3717
 3719 3 -16.48 62.59 2.46 0.101 3718
 3720 3 -16.4 62.55 2.58 0.123 3719
 3721 3 -16.4 62.45 2.56 0.173 3720
 3722 3 -16.42 62.33 2.37 0.152 3721
 3723 3 -16.44 62.24 2.19 0.146 3722
 3724 3 -16.48 62.1 2.12 0.068 3723
 3725 3 -17.02 64.03 3 0.242 3712
 3726 3 -17.32 64.56 3.02 0.104 3725
 3727 3 -17.2 64.78 3.02 0.12 3726
 3728 3 -17.15 64.94 3.04 0.121 3727
 3729 3 -17.11 65.06 3.06 0.127 3728
 3730 3 -17.09 65.19 3.08 0.051 3729
 3731 3 -17.06 64.03 3.19 0.242 3725
 3732 3 -17.2 64.05 3.43 0.116 3731
 3733 3 -17.29 64.08 3.56 0.132 3732
 3734 3 -17.38 64.08 3.66 0.123 3733
 3735 3 -17.5 64.09 3.77 0.164 3734
 3736 3 -17.52 64.11 3.93 0.157 3735
 3737 3 -17.63 64.05 4.05 0.185 3736
 3738 3 -17.66 64.02 4.22 0.211 3737
 3739 3 -17.65 63.95 4.35 0.186 3738
 3740 3 -17.74 63.91 4.44 0.196 3739
 3741 3 -17.7 63.83 4.57 0.263 3740
 3742 3 -17.68 63.8 4.69 0.354 3741
 3743 3 -17.43 63.59 4.74 0.327 3742
 3744 3 -17.22 63.56 4.81 0.287 3743
 3745 3 -17.38 63.45 4.94 0.087 3744
 3746 3 -17.38 63.39 5.1 0.106 3745
 3747 3 -17.45 63.51 5.27 0.101 3746
 3748 3 -17.49 63.51 5.39 0.077 3747
 3749 3 -17.47 63.42 5.48 0.146 3748
 3750 3 -17.52 63.42 5.63 0.189 3749
 3751 3 -17.54 63.49 5.78 0.145 3750
 3752 3 -17.5 63.52 5.97 0.125 3751
 3753 3 -17.5 63.56 6.13 0.162 3752
 3754 3 -17.45 63.66 6.22 0.136 3753
 3755 3 -17.36 63.71 6.3 0.191 3754
 3756 3 -17.52 63.59 6.56 0.139 3755
 3757 3 -17.61 63.56 6.65 0.164 3756
 3758 3 -17.13 63.91 6.23 0.082 3755
 3759 3 -16.99 64.05 6.23 0.085 3758
 3760 3 -16.93 64.17 6.17 0.093 3759
 3761 3 -16.79 64.27 6.03 0.128 3760
 3762 3 -16.74 64.3 5.92 0.098 3761
 3763 3 -16.63 64.3 5.84 0.124 3762
 3764 3 -16.5 64.3 5.85 0.146 3763
 3765 3 -16.38 64.33 5.82 0.16 3764
 3766 3 -16.25 64.44 5.88 0.184 3765
 3767 3 -16.11 64.41 5.89 0.117 3766
 3768 3 -16.9 63.56 4.69 0.16 3744
 3769 3 -16.75 63.46 4.68 0.133 3768
 3770 3 -16.79 63.38 4.85 0.091 3769
 3771 3 -18.18 64.03 4.73 0.136 3742
 3772 3 -18.34 63.88 4.72 0.142 3771
 3773 3 -18.41 63.7 4.59 0.09 3772
 3774 3 -18.43 63.63 4.44 0.103 3773
 3775 3 -18.43 63.55 4.35 0.115 3774
 3776 3 -18.43 63.34 4.18 0.117 3775
 3777 3 -18.54 63.31 4.06 0.139 3776
 3778 3 -18.65 63.21 4.03 0.221 3777
 3779 3 -18.7 63.1 4.01 0.264 3778
 3780 3 -18.72 62.95 3.98 0.193 3779
 3781 3 -18.86 62.88 3.94 0.087 3780
 3782 3 -16.46 65.3 1.15 0.139 3680
 3783 3 -16.4 65.38 0.97 0.152 3782
 3784 3 -16.3 65.39 0.79 0.188 3783
 3785 3 -16.24 65.28 0.65 0.214 3784
 3786 3 -16.15 65.2 0.62 0.245 3785
 3787 3 -16.06 65.11 0.64 0.262 3786
 3788 3 -16.06 64.91 1.03 0.102 3787
 3789 3 -15.99 64.75 1.07 0.099 3788
 3790 3 -15.96 64.61 1.13 0.152 3789
 3791 3 -15.9 64.47 1.08 0.129 3790
 3792 3 -15.89 64.36 1.03 0.000125 3791
 3793 3 -15.92 65.14 0.34 0.167 3787
 3794 3 -15.8 64.89 0.21 0.114 3793
 3795 3 -15.75 64.81 0.08 0.12 3794
 3796 3 -15.64 64.77 0.02 0.122 3795
 3797 3 -15.56 64.63 -0.08 0.163 3796
 3798 3 -15.48 64.53 -0.13 0.164 3797
 3799 3 -15.42 64.47 -0.26 0.156 3798
 3800 3 -15.44 64.28 -0.37 0.145 3799
 3801 3 -15.39 64.17 -0.44 0.153 3800
 3802 3 -15.29 64.08 -0.59 0.159 3801
 3803 3 -15.26 64 -0.68 0.183 3802
 3804 3 -15.23 63.89 -0.8 0.15 3803
 3805 3 -15.3 63.69 -0.75 0.168 3804
 3806 3 -15.31 63.52 -0.7 0.146 3805
 3807 3 -15.26 63.35 -0.7 0.165 3806
 3808 3 -15.28 63.2 -0.74 0.187 3807
 3809 3 -15.31 63.01 -0.84 0.159 3808
 3810 3 -15.21 62.95 -0.89 0.127 3809
 3811 3 -15.12 62.87 -0.82 0.125 3810
 3812 3 -14.99 62.71 -0.69 0.172 3811
 3813 3 -14.94 62.58 -0.62 0.194 3812
 3814 3 -14.81 62.52 -0.45 0.12 3813
 3815 3 -14.64 62.56 -0.41 0.152 3814
 3816 3 -14.51 62.52 -0.39 0.121 3815
 3817 3 -14.57 69.39 2.81 1.146 3659
 3818 3 -14.72 69.53 2.89 1.115 3817
 3819 3 -14.85 69.44 2.91 1.067 3818
 3820 3 -15.55 70.75 3.75 0.115 3819
 3821 3 -15.65 70.8 3.77 0.124 3820
 3822 3 -15.72 70.91 3.87 0.149 3821
 3823 3 -15.79 70.92 4.06 0.183 3822
 3824 3 -15.79 70.97 4.2 0.219 3823
 3825 3 -15.51 71.14 4.19 0.098 3824
 3826 3 -15.45 71.25 4.22 0.069 3825
 3827 3 -15.32 71.28 4.24 0.108 3826
 3828 3 -15.22 71.25 4.27 0.172 3827
 3829 3 -15.14 71.14 4.26 0.000125 3828
 3830 3 -16 70.88 4.32 0.156 3824
 3831 3 -16.15 70.69 4.36 0.147 3830
 3832 3 -16.27 70.5 4.28 0.109 3831
 3833 3 -16.4 70.5 4.34 0.118 3832
 3834 3 -16.52 70.53 4.36 0.14 3833
 3835 3 -16.66 70.5 4.36 0.143 3834
 3836 3 -16.82 70.33 4.28 0.097 3835
 3837 3 -16.9 70.22 4.31 0.105 3836
 3838 3 -17.09 70.2 4.44 0.137 3837
 3839 3 -17.18 70.3 4.6 0.114 3838
 3840 3 -17.22 70.33 4.69 0.136 3839
 3841 3 -15 69.28 2.85 0.981 3819
 3842 3 -15.17 69.19 2.77 0.926 3841
 3843 3 -15.41 68.89 2.68 1.005 3842
 3844 3 -15.56 68.86 2.62 0.881 3843
 3845 3 -15.74 68.91 2.6 0.89 3844
 3846 3 -15.92 68.89 2.54 0.795 3845
 3847 3 -16.15 68.78 2.52 0.72 3846
 3848 3 -16.31 68.75 2.6 0.803 3847
 3849 3 -16.22 69.64 3.54 0.127 3848
 3850 3 -16.15 69.64 3.62 0.181 3849
 3851 3 -15.99 69.91 3.6 0.094 3850
 3852 3 -15.77 69.94 3.75 0.139 3851
 3853 3 -15.7 69.95 3.87 0.154 3852
 3854 3 -15.59 70 4.06 0.158 3853
 3855 3 -15.5 69.95 4.19 0.155 3854
 3856 3 -15.4 69.86 4.27 0.102 3855
 3857 3 -15.37 69.74 4.35 0.129 3856
 3858 3 -15.32 69.72 4.48 0.194 3857
 3859 3 -15.35 69.92 4.69 0.098 3858
 3860 3 -15.34 70.08 4.73 0.09 3859
 3861 3 -16.25 69.44 3.81 0.087 3850
 3862 3 -16.29 69.52 3.95 0.097 3861
 3863 3 -16.27 69.59 4.07 0.093 3862
 3864 3 -16.27 69.75 4.13 0.062 3863
 3865 3 -16.16 69.89 4.23 0.146 3864
 3866 3 -16.16 69.97 4.31 0.16 3865
 3867 3 -16.02 69.8 4.39 0.105 3866
 3868 3 -15.98 69.66 4.38 0.000125 3867
 3869 3 -16.29 70.13 4.48 0.156 3866
 3870 3 -16.27 70.25 4.63 0.155 3869
 3871 3 -16.2 70.42 4.73 0.125 3870
 3872 3 -16.11 70.55 4.74 0.124 3871
 3873 3 -16.02 70.72 4.7 0.164 3872
 3874 3 -15.89 70.83 4.69 0.107 3873
 3875 3 -15.74 70.74 4.7 0.117 3874
 3876 3 -15.58 70.74 4.72 0.137 3875
 3877 3 -15.49 70.83 4.72 0.147 3876
 3878 3 -15.37 70.92 4.67 0.129 3877
 3879 3 -15.26 70.92 4.64 0.000125 3878
 3880 3 -16.5 68.74 2.58 0.771 3848
 3881 3 -16.68 68.77 2.56 0.72 3880
 3882 3 -16.86 68.67 2.5 0.671 3881
 3883 3 -17.06 68.75 2.52 0.721 3882
 3884 3 -17.25 68.5 2.54 0.676 3883
 3885 3 -17.47 68.77 3.19 0.157 3884
 3886 3 -17.59 68.99 3.25 0.203 3885
 3887 3 -17.7 69.22 3.27 0.182 3886
 3888 3 -17.81 69.33 3.27 0.181 3887
 3889 3 -17.93 69.41 3.33 0.223 3888
 3890 3 -18.09 69.61 3.23 0.104 3889
 3891 3 -18.16 69.72 3.27 0.129 3890
 3892 3 -18.27 69.8 3.31 0.043 3891
 3893 3 -17.77 69.52 3.77 0.101 3889
 3894 3 -17.72 69.58 3.91 0.101 3893
 3895 3 -17.74 69.7 4.02 0.129 3894
 3896 3 -17.68 69.86 4.15 0.103 3895
 3897 3 -17.63 69.94 4.31 0.123 3896
 3898 3 -17.56 70 4.44 0.149 3897
 3899 3 -17.56 70.11 4.6 0.166 3898
 3900 3 -17.56 70.17 4.73 0.112 3899
 3901 3 -17.63 70.22 4.89 0.064 3900
 3902 3 -17.66 70.3 5.06 0.108 3901
 3903 3 -17.72 70.33 5.17 0.097 3902
 3904 3 -17.79 70.42 5.3 0.13 3903
 3905 3 -17.86 70.49 5.39 0.141 3904
 3906 3 -17.9 70.56 5.45 0.122 3905
 3907 3 -17.95 70.69 5.52 0.129 3906
 3908 3 -17.97 70.83 5.6 0.124 3907
 3909 3 -18.02 71 5.73 0.161 3908
 3910 3 -18.06 71.13 5.86 0.209 3909
 3911 3 -18.16 71.19 6.02 0.192 3910
 3912 3 -18.29 71.13 6.22 0.141 3911
 3913 3 -18.36 71.17 6.39 0.109 3912
 3914 3 -18.5 71.28 6.44 0.133 3913
 3915 3 -18.59 71.44 6.48 0.172 3914
 3916 3 -18.65 71.58 6.6 0.171 3915
 3917 3 -18.77 71.67 6.64 0.145 3916
 3918 3 -18.91 71.8 6.63 0.14 3917
 3919 3 -18.97 71.92 6.56 0.092 3918
 3920 3 -18.95 72.08 6.52 0.103 3919
 3921 3 -18.68 72.13 6.55 0.11 3920
 3922 3 -18.56 72.19 6.65 0.119 3921
 3923 3 -18.47 72.25 6.86 0.092 3922
 3924 3 -18.45 72.28 6.98 0.116 3923
 3925 3 -18.32 72.36 7.07 0.113 3924
 3926 3 -18.25 72.42 7.24 0.102 3925
 3927 3 -18.16 72.4 7.32 0.087 3926
 3928 3 -18.04 72.45 7.39 0.141 3927
 3929 3 -17.99 72.43 7.48 0.089 3928
 3930 3 -17.43 68.36 2.48 0.675 3884
 3931 3 -17.68 68.31 2.43 0.695 3930
 3932 3 -17.9 68.11 2.37 0.662 3931
 3933 3 -18.11 68.03 2.39 0.666 3932
 3934 3 -18.36 68.03 2.39 0.646 3933
 3935 3 -18.45 68.11 2.46 0.567 3934
 3936 3 -18.79 68.03 2.39 0.569 3935
 3937 3 -19.2 68.45 1.98 0.161 3936
 3938 3 -19.2 68.66 2.06 0.177 3937
 3939 3 -19.41 68.78 2.21 0.114 3938
 3940 3 -19.63 68.8 2.27 0.117 3939
 3941 3 -19.74 68.97 2.23 0.118 3940
 3942 3 -19.86 69.11 2.29 0.16 3941
 3943 3 -19.99 69.14 2.43 0.111 3942
 3944 3 -20.18 69.2 2.41 0.107 3943
 3945 3 -20.27 69.3 2.35 0.119 3944
 3946 3 -20.36 69.47 2.31 0.16 3945
 3947 3 -20.34 69.56 2.37 0.202 3946
 3948 3 -20.06 69.53 2.41 0.093 3947
 3949 3 -20.68 69.61 2.46 0.146 3947
 3950 3 -20.88 69.67 2.56 0.137 3949
 3951 3 -21.09 69.7 2.56 0.16 3950
 3952 3 -21.31 69.74 2.56 0.14 3951
 3953 3 -21.45 69.8 2.56 0.096 3952
 3954 3 -18.95 68.05 2.46 0.602 3936
 3955 3 -19 68.14 2.66 0.648 3954
 3956 3 -18.52 68.67 3.31 0.122 3955
 3957 3 -18.43 68.78 3.33 0.093 3956
 3958 3 -18.38 68.92 3.43 0.125 3957
 3959 3 -18.34 69.08 3.5 0.154 3958
 3960 3 -18.31 69.22 3.52 0.135 3959
 3961 3 -18.2 69.36 3.6 0.156 3960
 3962 3 -18.27 69.52 3.71 0.176 3961
 3963 3 -18.41 69.56 3.79 0.169 3962
 3964 3 -18.56 69.56 3.93 0.175 3963
 3965 3 -18.63 69.53 4.06 0.16 3964
 3966 3 -18.74 69.44 4.14 0.157 3965
 3967 3 -18.91 69.42 4.14 0.16 3966
 3968 3 -19.06 69.53 4.17 0.169 3967
 3969 3 -19.16 69.58 4.17 0.14 3968
 3970 3 -19.18 68.09 2.69 0.587 3955
 3971 3 -19.38 68.05 2.71 0.56 3970
 3972 3 -19.61 68 2.73 0.587 3971
 3973 3 -19.72 68.02 2.89 0.599 3972
 3974 3 -19.81 68.08 2.98 0.582 3973
 3975 3 -19.91 68.17 3.14 0.598 3974
 3976 3 -20 68.27 3.21 0.559 3975
 3977 3 -20.2 68.31 3.23 0.573 3976
 3978 3 -20.4 68.39 3.33 0.606 3977
 3979 3 -20.57 68.47 3.41 0.644 3978
 3980 3 -20.72 68.58 3.48 0.635 3979
 3981 3 -21 68.72 3.44 0.642 3980
 3982 3 -21.25 68.8 3.52 0.681 3981
 3983 3 -22.86 69.64 3.69 1.577 3982
 3984 3 -24.29 70.58 3.76 0.862 3983
 3985 3 -24.5 70.83 3.67 0.786 3984
 3986 3 -24.7 70.83 3.61 0.781 3985
 3987 3 -24.16 70.92 2.88 0.112 3986
 3988 3 -24.04 70.91 2.78 0.107 3987
 3989 3 -23.97 70.83 2.7 0.093 3988
 3990 3 -24.95 70.89 3.65 0.777 3986
 3991 3 -25.13 70.86 3.59 0.772 3990
 3992 3 -25.31 70.91 3.53 0.768 3991
 3993 3 -25.5 70.97 3.49 0.751 3992
 3994 3 -25.63 71.05 3.4 0.695 3993
 3995 3 -25.75 71.02 3.34 0.695 3994
 3996 3 -25.9 71.05 3.22 0.674 3995
 3997 3 -26.09 71.13 3.15 0.707 3996
 3998 3 -26.27 71.17 3.03 0.702 3997
 3999 3 -26.52 71.14 3.03 0.74 3998
 4000 3 -26.74 71.16 3.09 0.751 3999
 4001 3 -26.97 71.17 3.11 0.7 4000
 4002 3 -27.18 71.19 3.2 0.705 4001
 4003 3 -27.34 71.16 3.22 0.706 4002
 4004 3 -27.57 71.14 3.26 0.697 4003
 4005 3 -27.79 71.17 3.24 0.741 4004
 4006 3 -27.97 71.02 2.93 0.731 4005
 4007 3 -28.09 71.03 3.01 0.587 4006
 4008 3 -28.16 71.17 3.13 0.637 4007
 4009 3 -28.25 71.14 2.84 0.57 4008
 4010 3 -28.43 71.08 2.68 0.593 4009
 4011 3 -28.66 71.14 2.72 0.581 4010
 4012 3 -28.88 71.17 2.65 0.561 4011
 4013 3 -29.07 71.24 2.7 0.57 4012
 4014 3 -29.31 71.25 2.72 0.569 4013
 4015 3 -29.5 71.22 2.76 0.56 4014
 4016 3 -29.7 71.17 2.84 0.565 4015
 4017 3 -29.9 71.14 2.9 0.595 4016
 4018 3 -30.06 71.05 2.9 0.593 4017
 4019 3 -30.22 71 2.9 0.587 4018
 4020 3 -30.54 70.94 2.93 0.646 4019
 4021 3 -30.72 70.86 2.74 0.609 4020
 4022 3 -30.91 70.89 2.7 0.581 4021
 4023 3 -31.06 70.88 2.59 0.57 4022
 4024 3 -31.31 70.92 2.63 0.581 4023
 4025 3 -31.5 71.02 2.57 0.571 4024
 4026 3 -31.75 71.09 2.53 0.613 4025
 4027 3 -31.97 71.14 2.49 0.666 4026
 4028 3 -32.21 71.22 2.45 0.694 4027
 4029 3 -32.48 71.22 2.38 0.728 4028
 4030 3 -32.64 71.2 2.26 0.752 4029
 4031 3 -32.95 71.24 2.26 0.776 4030
 4032 3 -33.2 71.22 2.22 0.777 4031
 4033 3 -33.51 71.08 2.13 0.776 4032
 4034 3 -33.73 71 2.05 0.781 4033
 4035 3 -33.92 70.94 2.03 0.823 4034
 4036 3 -34.13 70.97 2.01 0.826 4035
 4037 3 -34.31 70.97 1.97 0.854 4036
 4038 3 -34.58 71.02 1.93 0.893 4037
 4039 3 -34.74 71.05 1.88 0.914 4038
 4040 3 -34.94 71.06 1.81 0.966 4039
 4041 3 -35.14 71.08 1.76 0.948 4040
 4042 3 -35.28 71.08 1.7 1.011 4041
 4043 3 -35.33 70.97 1.55 1.044 4042
 4044 3 -35.92 71.11 1.88 0.861 4043
 4045 3 -36.16 71.14 1.9 0.81 4044
 4046 3 -36.42 71.11 1.95 0.817 4045
 4047 3 -36.63 71.09 1.93 0.811 4046
 4048 3 -36.83 71.03 1.89 0.851 4047
 4049 3 -37.13 70.97 1.94 0.844 4048
 4050 3 -37.33 70.94 1.94 0.844 4049
 4051 3 -37.59 70.89 1.96 0.832 4050
 4052 3 -37.63 70.78 1.6 0.77 4051
 4053 3 -37.78 70.78 1.52 0.749 4052
 4054 3 -37.96 70.78 1.49 0.767 4053
 4055 3 -38.12 70.81 1.44 0.762 4054
 4056 3 -38.34 70.83 1.48 0.78 4055
 4057 3 -37.88 71.64 1.65 0.078 4056
 4058 3 -37.99 71.72 1.73 0.181 4057
 4059 3 -37.88 71.83 1.86 0.136 4058
 4060 3 -37.94 71.89 1.96 0.071 4059
 4061 3 -38.59 70.63 1.49 0.806 4056
 4062 3 -38.77 70.69 1.61 0.802 4061
 4063 3 -38.89 70.64 1.63 0.854 4062
 4064 3 -39.06 70.61 1.59 0.91 4063
 4065 3 -39.19 70.64 1.65 0.949 4064
 4066 3 -39.38 70.63 1.72 0.878 4065
 4067 3 -39.52 70.69 1.79 0.877 4066
 4068 3 -39.16 71.08 1.31 0.118 4067
 4069 3 -39.24 71.16 1.33 0.179 4068
 4070 3 -39.2 71.3 1.62 0.101 4069
 4071 3 -39.24 71.45 1.72 0.078 4070
 4072 3 -39.31 71.55 1.74 0.126 4071
 4073 3 -39.38 71.74 1.79 0.168 4072
 4074 3 -39.41 71.78 1.88 0.087 4073
 4075 3 -39.34 71.19 1.23 0.157 4069
 4076 3 -39.33 71.33 0.95 0.085 4075
 4077 3 -39.37 71.28 0.85 0.072 4076
 4078 3 -39.27 71.3 0.48 0.223 4077
 4079 3 -39.08 71.39 0.6 0.219 4078
 4080 3 -38.95 71.42 0.58 0.149 4079
 4081 3 -38.83 71.44 0.48 0.118 4080
 4082 3 -38.65 71.49 0.49 0.154 4081
 4083 3 -38.58 71.44 0.58 0.161 4082
 4084 3 -38.48 71.31 0.62 0.102 4083
 4085 3 -38.4 71.19 0.69 0.08 4084
 4086 3 -39.44 71.25 0.58 0.109 4078
 4087 3 -39.55 71.19 0.5 0.066 4086
 4088 3 -39.8 70.58 1.98 0.849 4067
 4089 3 -40.02 70.55 1.96 0.824 4088
 4090 3 -40.17 70.55 1.86 0.808 4089
 4091 3 -40.34 70.53 1.76 0.784 4090
 4092 3 -40.48 70.5 1.68 0.828 4091
 4093 3 -40.77 70.47 1.51 0.889 4092
 4094 3 -41.02 70.44 1.49 0.922 4093
 4095 3 -41.16 70.42 1.32 0.926 4094
 4096 3 -41.3 70.45 1.2 0.924 4095
 4097 3 -41.48 70.41 1.14 0.923 4096
 4098 3 -41.65 70.36 1.04 0.909 4097
 4099 3 -41.93 70.28 1.07 0.849 4098
 4100 3 -42.18 70.3 1.32 0.862 4099
 4101 3 -42.26 70.38 1.29 0.885 4100
 4102 3 -42.38 70.42 1.15 0.794 4101
 4103 3 -42.5 70.33 1.04 0.829 4102
 4104 3 -42.9 70.28 1.26 0.892 4103
 4105 3 -43.12 70.19 1.28 0.886 4104
 4106 3 -43.33 70.17 1.27 0.835 4105
 4107 3 -43.54 70.14 1.35 0.794 4106
 4108 3 -43.75 70.08 1.34 0.775 4107
 4109 3 -44.01 69.92 1.26 0.75 4108
 4110 3 -44.13 69.88 1.07 0.731 4109
 4111 3 -44.3 69.8 0.96 0.713 4110
 4112 3 -44.58 69.78 0.95 0.698 4111
 4113 3 -44.73 69.81 0.85 0.708 4112
 4114 3 -44.98 69.69 0.82 0.714 4113
 4115 3 -45.26 69.67 0.72 0.72 4114
 4116 3 -45.48 69.64 0.72 0.746 4115
 4117 3 -45.68 69.58 0.63 0.729 4116
 4118 3 -45.94 69.59 0.74 0.764 4117
 4119 3 -46.19 69.55 0.84 0.77 4118
 4120 3 -46.38 69.53 0.83 0.764 4119
 4121 3 -46.58 69.5 0.86 0.773 4120
 4122 3 -46.76 69.44 0.89 0.787 4121
 4123 3 -46.9 69.34 0.89 0.77 4122
 4124 3 -47.08 69.27 0.99 0.74 4123
 4125 3 -47.23 69.2 0.89 0.767 4124
 4126 3 -47.4 69.16 0.84 0.721 4125
 4127 3 -47.51 69.05 0.72 0.717 4126
 4128 3 -47.66 68.99 0.68 0.722 4127
 4129 3 -47.83 68.91 0.58 0.729 4128
 4130 3 -47.98 68.88 0.49 0.722 4129
 4131 3 -48.15 68.83 0.37 0.722 4130
 4132 3 -48.36 68.86 0.38 0.72 4131
 4133 3 -48.55 68.83 0.47 0.7 4132
 4134 3 -48.73 68.83 0.43 0.691 4133
 4135 3 -48.88 68.77 0.45 0.673 4134
 4136 3 -49.07 68.75 0.64 0.67 4135
 4137 3 -49.25 68.72 0.73 0.71 4136
 4138 3 -49.44 68.7 0.7 0.706 4137
 4139 3 -49.65 68.67 0.85 0.718 4138
 4140 3 -49.86 68.7 0.85 0.688 4139
 4141 3 -50.07 68.72 0.94 0.711 4140
 4142 3 -50.25 68.69 0.97 0.716 4141
 4143 3 -50.44 68.58 0.98 0.724 4142
 4144 3 -50.61 68.49 1.04 0.728 4143
 4145 3 -50.76 68.39 1.1 0.729 4144
 4146 3 -50.95 68.36 1.06 0.708 4145
 4147 3 -51.12 68.25 1.08 0.695 4146
 4148 3 -51.26 68.11 1.17 0.715 4147
 4149 3 -51.45 68.05 1.13 0.753 4148
 4150 3 -51.65 67.91 1.18 0.791 4149
 4151 3 -51.8 67.69 1.1 0.799 4150
 4152 3 -51.98 67.59 1.11 0.84 4151
 4153 3 -52.13 67.52 1 0.854 4152
 4154 3 -52.32 67.41 0.95 0.904 4153
 4155 3 -52.51 67.3 0.97 0.907 4154
 4156 3 -52.68 67.3 0.94 0.916 4155
 4157 3 -52.88 67.27 0.93 0.884 4156
 4158 3 -53.07 67.11 0.88 0.89 4157
 4159 3 -53.26 67.05 0.95 0.886 4158
 4160 3 -53.45 66.92 1.03 0.916 4159
 4161 3 -53.59 66.86 1.12 0.965 4160
 4162 3 -53.72 66.84 1.23 0.993 4161
 4163 3 -53.87 66.81 1.34 0.959 4162
 4164 3 -54.02 66.74 1.42 0.979 4163
 4165 3 -54.2 66.7 1.6 0.972 4164
 4166 3 -54.34 66.59 1.62 0.96 4165
 4167 3 -54.52 66.58 1.84 0.913 4166
 4168 3 -54.68 66.55 1.93 0.94 4167
 4169 3 -54.86 66.39 1.84 0.89 4168
 4170 3 -55.01 66.28 1.86 0.873 4169
 4171 3 -55.15 66.17 1.83 0.854 4170
 4172 3 -55.38 65.94 1.81 0.861 4171
 4173 3 -55.59 65.86 1.76 0.852 4172
 4174 3 -55.77 65.8 1.74 0.809 4173
 4175 3 -56 65.72 1.7 0.841 4174
 4176 3 -56.22 65.69 1.75 0.775 4175
 4177 3 -56.4 65.61 1.72 0.775 4176
 4178 3 -56.68 65.56 1.97 0.742 4177
 4179 3 -56.8 65.61 1.89 0.795 4178
 4180 3 -56.86 65.5 1.7 0.645 4179
 4181 3 -56.97 65.5 1.81 0.723 4180
 4182 3 -57.15 65.49 1.87 0.79 4181
 4183 3 -57.4 65.53 1.95 0.803 4182
 4184 3 -57.62 65.55 2.07 0.728 4183
 4185 3 -57.83 65.55 2.16 0.694 4184
 4186 3 -58.01 65.49 2.22 0.676 4185
 4187 3 -58.2 65.47 2.26 0.646 4186
 4188 3 -58.42 65.5 2.3 0.646 4187
 4189 3 -58.62 65.41 2.32 0.648 4188
 4190 3 -58.77 65.28 2.32 0.643 4189
 4191 3 -58.9 65.19 2.2 0.661 4190
 4192 3 -59.07 65.14 2.18 0.682 4191
 4193 3 -59.22 65.08 2.16 0.672 4192
 4194 3 -59.45 64.97 2.09 0.706 4193
 4195 3 -59.65 64.92 2.09 0.682 4194
 4196 3 -59.83 64.78 1.93 0.706 4195
 4197 3 -60.02 64.74 1.91 0.779 4196
 4198 3 -60.23 64.75 1.91 0.804 4197
 4199 3 -60.43 64.69 1.81 0.772 4198
 4200 3 -60.65 64.64 1.86 0.801 4199
 4201 3 -60.79 64.5 1.76 0.814 4200
 4202 3 -61.12 64.64 2.01 0.757 4201
 4203 3 -61.33 64.59 2.05 0.722 4202
 4204 3 -61.57 64.63 2.28 0.692 4203
 4205 3 -61.7 64.56 2.32 0.723 4204
 4206 3 -61.88 64.61 2.36 0.723 4205
 4207 3 -62.09 64.61 2.47 0.722 4206
 4208 3 -62.27 64.53 2.55 0.788 4207
 4209 3 -62.42 64.49 2.63 0.831 4208
 4210 3 -62.63 64.58 2.7 0.855 4209
 4211 3 -62.8 64.64 2.9 0.843 4210
 4212 3 -62.96 64.55 2.86 0.847 4211
 4213 3 -63.2 64.64 2.88 0.838 4212
 4214 3 -63.37 64.59 2.88 0.86 4213
 4215 3 -63.6 64.63 2.84 0.854 4214
 4216 3 -63.81 64.69 2.8 0.8 4215
 4217 3 -63.98 64.75 2.68 0.761 4216
 4218 3 -64.13 64.72 2.61 0.753 4217
 4219 3 -64.34 64.75 2.63 0.794 4218
 4220 3 -64.5 64.69 2.57 0.834 4219
 4221 3 -64.63 64.58 2.55 0.872 4220
 4222 3 -64.77 64.45 2.65 0.898 4221
 4223 3 -64.91 64.38 2.65 0.906 4222
 4224 3 -65.03 64.36 2.63 0.927 4223
 4225 3 -65.13 64.74 1.72 0.139 4224
 4226 3 -65.07 64.58 1.68 0.236 4225
 4227 3 -65.19 64.49 1.67 0.269 4226
 4228 3 -65.68 64.5 1.76 0.106 4227
 4229 3 -65.88 64.47 1.74 0.138 4228
 4230 3 -66.04 64.5 1.62 0.181 4229
 4231 3 -66.16 64.69 1.5 0.147 4230
 4232 3 -66.16 64.78 1.3 0.129 4231
 4233 3 -66.16 64.75 1.12 0.092 4232
 4234 3 -66.24 64.67 0.99 0.152 4233
 4235 3 -66.48 64.67 0.99 0.16 4234
 4236 3 -66.63 64.84 1.1 0.101 4235
 4237 3 -66.79 64.91 1.18 0.096 4236
 4238 3 -66.49 64.5 0.97 0.122 4235
 4239 3 -66.63 64.31 0.98 0.164 4238
 4240 3 -66.77 64.25 0.95 0.176 4239
 4241 3 -67.08 64.25 0.97 0.147 4240
 4242 3 -67.21 64.19 1.01 0.121 4241
 4243 3 -67.37 64.17 1.07 0.142 4242
 4244 3 -67.6 64.14 1.15 0.16 4243
 4245 3 -67.8 64.3 1.04 0.114 4244
 4246 3 -67.93 64.27 1.03 0.073 4245
 4247 3 -68.07 64.19 1.12 0.101 4246
 4248 3 -68.16 64.3 1.18 0.089 4247
 4249 3 -68.33 64.33 1.19 0.107 4248
 4250 3 -68.41 64.14 1.12 0.144 4249
 4251 3 -68.49 64.09 1.05 0.147 4250
 4252 3 -68.51 64.05 0.88 0.144 4251
 4253 3 -68.48 64.2 0.83 0.000125 4252
 4254 3 -65.17 64.28 2.97 0.9 4224
 4255 3 -65.31 64.28 3.09 0.975 4254
 4256 3 -65.59 64.52 3.07 1.012 4255
 4257 3 -65.75 64.69 3.11 1.094 4256
 4258 3 -65.91 64.8 3.13 1.108 4257
 4259 3 -66.03 64.74 3.01 1.141 4258
 4260 3 -66.24 64.77 3.13 1.127 4259
 4261 3 -66.33 64.63 3.32 1.099 4260
 4262 3 -65.78 63.91 4.36 0.142 4261
 4263 3 -65.83 63.8 4.41 0.143 4262
 4264 3 -65.95 63.56 4.41 0.144 4263
 4265 3 -65.97 63.46 4.36 0.202 4264
 4266 3 -66.05 63.38 4.66 0.141 4265
 4267 3 -66.06 63.39 4.81 0.086 4266
 4268 3 -66.11 63.42 4.91 0.092 4267
 4269 3 -66.2 63.31 5.02 0.118 4268
 4270 3 -66.25 63.24 5.11 0.101 4269
 4271 3 -66.64 64.59 3.34 0.907 4261
 4272 3 -66.84 64.69 3.34 0.832 4271
 4273 3 -66.99 64.69 3.49 0.779 4272
 4274 3 -67.14 64.59 3.59 0.752 4273
 4275 3 -67.2 64.36 3.68 0.732 4274
 4276 3 -67.22 64.13 3.76 0.777 4275
 4277 3 -66.63 63.46 3.7 0.065 4276
 4278 3 -66.75 63.44 3.84 0.082 4277
 4279 3 -67.3 64.17 3.8 0.731 4278
 4280 3 -66.64 63.17 3.34 0.172 4279
 4281 3 -66.64 62.99 3.28 0.237 4280
 4282 3 -66.53 63.12 2.97 0.192 4281
 4283 3 -66.41 63.2 2.91 0.272 4282
 4284 3 -66.38 62.74 2.84 0.084 4283
 4285 3 -66.3 62.63 2.86 0.109 4284
 4286 3 -66.27 62.55 2.95 0.101 4285
 4287 3 -66.24 62.56 3.16 0.088 4286
 4288 3 -66.22 62.62 3.26 0.000125 4287
 4289 3 -66.64 62.71 3.38 0.139 4281
 4290 3 -66.47 62.56 3.36 0.155 4289
 4291 3 -66.36 62.42 3.34 0.207 4290
 4292 3 -66.7 62.35 3.22 0.107 4291
 4293 3 -66.89 62.24 3.2 0.103 4292
 4294 3 -66.95 62.12 3.18 0.092 4293
 4295 3 -67 61.95 3.16 0.123 4294
 4296 3 -67.03 61.81 3.11 0.114 4295
 4297 3 -67.08 61.67 3.05 0.069 4296
 4298 3 -67.06 61.51 3.01 0.143 4297
 4299 3 -67.05 61.39 2.99 0.229 4298
 4300 3 -66.93 61.16 2.61 0.108 4299
 4301 3 -66.77 61.09 2.59 0.101 4300
 4302 3 -66.6 61.13 2.66 0.109 4301
 4303 3 -66.48 61.13 2.68 0.08 4302
 4304 3 -65.94 62.41 3.32 0.137 4291
 4305 3 -65.77 62.34 3.28 0.13 4304
 4306 3 -65.61 62.26 3.22 0.164 4305
 4307 3 -65.47 62.21 3.22 0.087 4306
 4308 3 -67.45 64.24 3.94 0.721 4279
 4309 3 -67.09 63.62 3.28 0.115 4308
 4310 3 -67.19 63.59 3.18 0.126 4309
 4311 3 -67.34 63.56 2.99 0.158 4310
 4312 3 -67.38 63.51 2.84 0.164 4311
 4313 3 -67.42 63.46 2.68 0.14 4312
 4314 3 -67.41 63.39 2.59 0.072 4313
 4315 3 -67.63 64.28 4.05 0.721 4308
 4316 3 -67.7 64.24 4.15 0.71 4315
 4317 3 -67.64 63.74 3.53 0.09 4316
 4318 3 -67.61 63.64 3.43 0.105 4317
 4319 3 -67.94 64.25 4.13 0.745 4316
 4320 3 -68.09 64.27 4.2 0.789 4319
 4321 3 -68.19 64.14 4.23 0.823 4320
 4322 3 -67.7 63.06 3.92 0.075 4321
 4323 3 -67.78 62.85 3.84 0.169 4322
 4324 3 -67.72 62.71 3.78 0.203 4323
 4325 3 -67.84 62.74 4.12 0.104 4324
 4326 3 -67.84 62.55 4.2 0.087 4325
 4327 3 -67.89 62.41 4.23 0.138 4326
 4328 3 -67.92 62.2 4.23 0.131 4327
 4329 3 -68.05 62.02 4.11 0.137 4328
 4330 3 -68.13 61.92 4.07 0.159 4329
 4331 3 -68.22 61.87 4.03 0.164 4330
 4332 3 -68.5 61.89 4 0.1 4331
 4333 3 -68.69 61.91 3.99 0.109 4332
 4334 3 -68.84 61.95 3.94 0.083 4333
 4335 3 -68.94 61.96 3.9 0.04 4334
 4336 3 -68 61.69 4.07 0.154 4331
 4337 3 -67.78 61.84 4.57 0.074 4336
 4338 3 -67.81 62.03 4.71 0.122 4337
 4339 3 -67.83 62.17 4.71 0.114 4338
 4340 3 -67.72 62.28 4.83 0.052 4339
 4341 3 -67.56 62.27 4.99 0.125 4340
 4342 3 -67.47 62.24 5.07 0.099 4341
 4343 3 -67.86 61.52 3.99 0.153 4336
 4344 3 -67.5 61.27 3.91 0.138 4343
 4345 3 -67.38 61.23 3.94 0.14 4344
 4346 3 -67.22 61.24 3.86 0.109 4345
 4347 3 -67.08 61.2 3.84 0.115 4346
 4348 3 -66.89 61.12 3.84 0.097 4347
 4349 3 -66.74 60.99 3.82 0.109 4348
 4350 3 -66.61 60.87 3.8 0.127 4349
 4351 3 -66.44 60.91 3.8 0.091 4350
 4352 3 -66.3 60.94 3.7 0.096 4351
 4353 3 -66.19 60.91 3.65 0.000125 4352
 4354 3 -67.8 61.48 3.91 0.153 4343
 4355 3 -67.89 61.44 4.15 0.122 4354
 4356 3 -67.86 61.27 4.11 0.07 4355
 4357 3 -67.61 62.63 3.45 0.147 4324
 4358 3 -67.58 62.66 3.32 0.177 4357
 4359 3 -67.52 62.89 3.13 0.093 4358
 4360 3 -67.56 62.98 3.03 0.103 4359
 4361 3 -67.58 62.89 2.93 0.113 4360
 4362 3 -67.55 62.84 2.8 0.117 4361
 4363 3 -67.72 62.66 2.88 0.124 4362
 4364 3 -67.69 62.56 2.88 0.167 4363
 4365 3 -67.7 62.56 3.13 0.131 4364
 4366 3 -67.7 62.42 3.16 0.084 4365
 4367 3 -67.62 62.41 2.72 0.15 4364
 4368 3 -67.76 62.21 2.61 0.117 4367
 4369 3 -67.76 62.1 2.49 0.152 4368
 4370 3 -67.71 61.94 2.57 0.138 4369
 4371 3 -67.63 61.78 2.63 0.181 4370
 4372 3 -67.51 61.77 2.76 0.198 4371
 4373 3 -67.39 61.85 3.03 0.161 4372
 4374 3 -67.44 61.88 3.16 0.079 4373
 4375 3 -68.44 64.19 4.23 0.815 4321
 4376 3 -68.58 64.16 4.23 0.836 4375
 4377 3 -68.72 64.16 4.26 0.891 4376
 4378 3 -68.84 64.14 4.31 0.945 4377
 4379 3 -68.92 64 4.44 0.962 4378
 4380 3 -69.05 64.03 4.6 0.99 4379
 4381 3 -69.11 63.87 4.77 1 4380
 4382 3 -69.22 63.83 4.85 0.94 4381
 4383 3 -69.28 63.84 4.99 0.963 4382
 4384 3 -69.33 63.73 5.15 0.998 4383
 4385 3 -68.95 62.62 5.6 0.386 4384
 4386 3 -69.05 62.59 5.72 0.39 4385
 4387 3 -69.22 63.02 6.02 0.147 4386
 4388 3 -69.33 62.89 6.02 0.09 4387
 4389 3 -68.92 62.41 5.69 0.277 4386
 4390 3 -69.53 62.33 5.65 0.097 4389
 4391 3 -69.61 62.16 5.6 0.156 4390
 4392 3 -69.61 61.95 5.27 0.084 4391
 4393 3 -69.53 61.88 5.16 0.112 4392
 4394 3 -69.42 61.91 5.03 0.118 4393
 4395 3 -69.33 61.91 4.94 0.09 4394
 4396 3 -69.25 61.87 4.81 0.124 4395
 4397 3 -69.14 61.84 4.65 0.108 4396
 4398 3 -69.16 61.77 4.49 0.097 4397
 4399 3 -69.22 61.69 4.36 0.14 4398
 4400 3 -69.2 61.69 4.19 0.155 4399
 4401 3 -69.25 61.7 4.03 0.152 4400
 4402 3 -69.44 61.77 3.94 0.143 4401
 4403 3 -69.66 61.78 3.87 0.092 4402
 4404 3 -69.8 61.77 3.83 0.102 4403
 4405 3 -69.72 62.05 5.91 0.092 4391
 4406 3 -69.69 61.95 5.99 0.131 4405
 4407 3 -69.61 61.85 6.1 0.145 4406
 4408 3 -69.56 61.84 6.19 0.057 4407
 4409 3 -68.86 62.27 5.76 0.278 4389
 4410 3 -68.75 61.95 5.82 0.238 4409
 4411 3 -68.7 61.85 5.97 0.251 4410
 4412 3 -68.7 61.74 6.05 0.246 4411
 4413 3 -68.61 61.62 6.11 0.297 4412
 4414 3 -68.58 61.51 6.17 0.352 4413
 4415 3 -68.44 61.41 6.21 0.391 4414
 4416 3 -68.3 61.24 6.24 0.416 4415
 4417 3 -68.19 61.1 6.21 0.424 4416
 4418 3 -67.97 60.96 6.15 0.35 4417
 4419 3 -67.89 60.88 6.21 0.326 4418
 4420 3 -67.77 60.8 6.24 0.334 4419
 4421 3 -67.81 60.52 6.2 0.34 4420
 4422 3 -67.7 60.38 6.23 0.366 4421
 4423 3 -67.66 60.23 6.24 0.391 4422
 4424 3 -67.58 60.05 6.19 0.394 4423
 4425 3 -67.52 59.92 6.28 0.343 4424
 4426 3 -67.42 59.84 6.44 0.33 4425
 4427 3 -67.39 59.74 6.57 0.301 4426
 4428 3 -67.27 59.66 6.7 0.316 4427
 4429 3 -67.2 59.59 6.83 0.327 4428
 4430 3 -67.05 59.52 6.89 0.28 4429
 4431 3 -66.97 59.34 6.82 0.256 4430
 4432 3 -66.89 59.16 6.81 0.249 4431
 4433 3 -66.74 59.06 6.82 0.273 4432
 4434 3 -66.61 58.91 6.9 0.335 4433
 4435 3 -66.45 58.85 6.99 0.317 4434
 4436 3 -66.31 58.78 7.03 0.271 4435
 4437 3 -66.08 58.69 6.95 0.245 4436
 4438 3 -65.97 58.59 6.82 0.299 4437
 4439 3 -66.17 58.49 6.46 0.172 4438
 4440 3 -66.38 58.38 6.35 0.138 4439
 4441 3 -66.5 58.31 6.35 0.149 4440
 4442 3 -66.67 58.17 6.39 0.133 4441
 4443 3 -66.86 58.09 6.32 0.141 4442
 4444 3 -66.94 58.06 6.23 0.19 4443
 4445 3 -67.06 57.89 6.44 0.095 4444
 4446 3 -67.03 57.8 6.57 0.1 4445
 4447 3 -67.13 57.77 6.74 0.129 4446
 4448 3 -67.17 57.77 6.92 0.123 4447
 4449 3 -67.24 57.73 7 0.096 4448
 4450 3 -66.92 58.02 5.87 0.093 4444
 4451 3 -66.92 57.91 5.78 0.099 4450
 4452 3 -67.03 57.8 5.74 0.092 4451
 4453 3 -67.16 57.69 5.75 0.1 4452
 4454 3 -67.25 57.63 5.78 0.09 4453
 4455 3 -66.09 58.41 6.29 0.149 4439
 4456 3 -66.06 58.34 6.07 0.066 4455
 4457 3 -66.08 58.31 5.92 0.091 4456
 4458 3 -66.14 58.33 5.79 0.108 4457
 4459 3 -66.22 58.33 5.69 0.113 4458
 4460 3 -66.25 58.26 5.56 0.151 4459
 4461 3 -66.17 58.13 5.45 0.126 4460
 4462 3 -66.14 57.94 5.35 0.097 4461
 4463 3 -66.06 57.85 5.29 0.062 4462
 4464 3 -66.39 58.33 5.49 0.137 4460
 4465 3 -66.55 58.09 5.36 0.08 4464
 4466 3 -66.59 58.03 5.23 0.08 4465
 4467 3 -66.58 57.95 5.11 0.107 4466
 4468 3 -66.53 57.96 4.89 0.149 4467
 4469 3 -66.49 58.02 4.61 0.136 4468
 4470 3 -66.47 57.99 4.42 0.154 4469
 4471 3 -66.55 58.06 4.25 0.127 4470
 4472 3 -66.67 58.13 4.16 0.104 4471
 4473 3 -66.72 58.17 4.02 0.106 4472
 4474 3 -66.31 58.55 5.36 0.258 4464
 4475 3 -66.58 58.52 5.08 0.115 4474
 4476 3 -66.64 58.62 4.99 0.133 4475
 4477 3 -66.69 58.77 5.02 0.000125 4476
 4478 3 -66.05 58.69 5.74 0.106 4474
 4479 3 -65.97 58.59 5.86 0.094 4478
 4480 3 -65.92 58.56 5.95 0.075 4479
 4481 3 -65.89 58.6 6.07 0.104 4480
 4482 3 -65.78 58.67 6.2 0.109 4481
 4483 3 -65.74 58.7 6.36 0.125 4482
 4484 3 -65.69 58.7 6.5 0.076 4483
 4485 3 -65.7 58.49 7.03 0.249 4438
 4486 3 -65.61 58.34 7.14 0.222 4485
 4487 3 -65.44 58.27 7.17 0.2 4486
 4488 3 -65.38 58.09 7.17 0.245 4487
 4489 3 -65.47 57.88 6.99 0.109 4488
 4490 3 -65.42 57.85 6.78 0.124 4489
 4491 3 -65.38 57.84 6.65 0.141 4490
 4492 3 -65.33 57.91 6.56 0.202 4491
 4493 3 -65.55 57.66 6.6 0.114 4492
 4494 3 -65.7 57.7 6.54 0.104 4493
 4495 3 -65.83 57.7 6.44 0.107 4494
 4496 3 -65.94 57.69 6.36 0.111 4495
 4497 3 -66.09 57.64 6.28 0.153 4496
 4498 3 -66.14 57.51 6.64 0.133 4497
 4499 3 -66.14 57.53 6.86 0.175 4498
 4500 3 -66.09 57.49 6.96 0.147 4499
 4501 3 -66.42 57.66 6.07 0.141 4497
 4502 3 -66.56 57.55 5.99 0.15 4501
 4503 3 -66.58 57.3 5.92 0.137 4502
 4504 3 -65.14 58.1 6.48 0.103 4492
 4505 3 -65.05 58.16 6.39 0.133 4504
 4506 3 -64.99 58.24 6.2 0.12 4505
 4507 3 -64.89 58.31 6.07 0.134 4506
 4508 3 -64.83 58.37 5.96 0.15 4507
 4509 3 -64.78 58.39 5.82 0.133 4508
 4510 3 -64.67 58.45 5.77 0.161 4509
 4511 3 -64.7 58.35 5.53 0.087 4510
 4512 3 -64.72 58.27 5.45 0.135 4511
 4513 3 -64.94 58.24 5.37 0.148 4512
 4514 3 -64.89 58.1 5.1 0.104 4513
 4515 3 -65.03 58.02 5.02 0.058 4514
 4516 3 -64.5 58.13 5.44 0.152 4512
 4517 3 -64.49 58.1 5.33 0.203 4516
 4518 3 -64.33 58.24 5.28 0.221 4517
 4519 3 -64.28 58.34 5.16 0.265 4518
 4520 3 -64.24 58.41 5.02 0.327 4519
 4521 3 -64.17 58.42 4.9 0.351 4520
 4522 3 -64.22 57.98 4.75 0.169 4521
 4523 3 -64.39 57.91 4.53 0.108 4522
 4524 3 -64.53 57.84 4.53 0.163 4523
 4525 3 -64.8 57.88 4.56 0.134 4524
 4526 3 -64.94 57.85 4.54 0.141 4525
 4527 3 -65.11 57.81 4.36 0.126 4526
 4528 3 -65.19 57.7 4.25 0.12 4527
 4529 3 -65.33 57.74 4.24 0.17 4528
 4530 3 -65.44 57.73 4.23 0.137 4529
 4531 3 -65.69 57.94 4.21 0.101 4530
 4532 3 -65.83 58.02 4.16 0.094 4531
 4533 3 -65.89 58.08 4.07 0.14 4532
 4534 3 -66.03 58.09 3.94 0.118 4533
 4535 3 -66.09 58.19 3.86 0.124 4534
 4536 3 -66.17 58.28 3.8 0.14 4535
 4537 3 -66.17 58.31 3.66 0.069 4536
 4538 3 -66.11 58.44 3.59 0.093 4537
 4539 3 -64.06 57.83 4.86 0.103 4522
 4540 3 -64 57.7 4.98 0.079 4539
 4541 3 -63.91 57.63 5.06 0.062 4540
 4542 3 -63.95 57.56 5.19 0.119 4541
 4543 3 -63.84 57.51 5.36 0.118 4542
 4544 3 -63.81 57.55 5.5 0.143 4543
 4545 3 -64 57.66 5.53 0.134 4544
 4546 3 -64.11 57.78 5.57 0.000125 4545
 4547 3 -64.28 58.74 4.86 0.306 4521
 4548 3 -64.25 58.94 4.74 0.229 4547
 4549 3 -64.2 59.08 4.69 0.155 4548
 4550 3 -64.17 59.2 4.57 0.111 4549
 4551 3 -64.11 59.21 4.48 0.113 4550
 4552 3 -64.06 59.19 4.32 0.154 4551
 4553 3 -63.98 59.13 4.25 0.278 4552
 4554 3 -63.8 59.46 4.25 0.178 4553
 4555 3 -63.7 59.37 4.06 0.081 4554
 4556 3 -63.59 59.3 3.99 0.095 4555
 4557 3 -63.48 59.21 3.94 0.141 4556
 4558 3 -63.38 59.16 3.86 0.136 4557
 4559 3 -63.33 59.01 3.9 0.143 4558
 4560 3 -63.06 59.05 3.76 0.116 4559
 4561 3 -63.27 59.27 3.68 0.128 4558
 4562 3 -63.19 59.33 3.53 0.141 4561
 4563 3 -63.02 59.45 3.53 0.123 4562
 4564 3 -62.92 59.62 3.45 0.114 4563
 4565 3 -62.76 59.71 3.45 0.131 4564
 4566 3 -62.63 59.84 3.41 0.115 4565
 4567 3 -62.55 59.98 3.38 0.115 4566
 4568 3 -62.45 60.02 3.24 0.097 4567
 4569 3 -62.36 60.09 3.13 0.137 4568
 4570 3 -62.33 60.2 3.09 0.134 4569
 4571 3 -62.37 60.35 3.11 0.19 4570
 4572 3 -62.51 60.41 3.11 0.256 4571
 4573 3 -62.66 60.48 3.2 0.27 4572
 4574 3 -62.64 60.6 3.26 0.268 4573
 4575 3 -62.46 60.96 3.3 0.083 4574
 4576 3 -62.52 61.08 3.22 0.09 4575
 4577 3 -64.77 58.71 4.82 0.129 4547
 4578 3 -64.89 58.71 4.74 0.119 4577
 4579 3 -65.08 58.71 4.7 0.074 4578
 4580 3 -65.17 58.76 4.66 0.076 4579
 4581 3 -65.33 58.78 4.49 0.101 4580
 4582 3 -65.53 58.81 4.39 0.09 4581
 4583 3 -65.61 58.83 4.32 0.092 4582
 4584 3 -65.67 58.81 4.19 0.1 4583
 4585 3 -65.74 58.78 3.95 0.159 4584
 4586 3 -65.8 58.74 3.82 0.092 4585
 4587 3 -65.83 58.7 3.68 0.071 4586
 4588 3 -64.67 57.87 5.23 0.148 4517
 4589 3 -64.58 57.67 5.28 0.122 4588
 4590 3 -64.55 57.59 5.2 0.119 4589
 4591 3 -64.88 57.81 5.06 0.108 4588
 4592 3 -64.99 57.71 4.96 0.111 4591
 4593 3 -65.11 58.06 7.23 0.284 4488
 4594 3 -64.92 58.02 7.24 0.269 4593
 4595 3 -64.75 57.92 7.32 0.243 4594
 4596 3 -64.59 57.81 7.35 0.272 4595
 4597 3 -64.47 57.71 7.49 0.289 4596
 4598 3 -64.39 57.77 7.61 0.308 4597
 4599 3 -64.24 57.49 7.67 0.317 4598
 4600 3 -64.2 57.3 7.7 0.304 4599
 4601 3 -64.06 57.17 7.85 0.429 4600
 4602 3 -64.03 57.1 7.99 0.462 4601
 4603 3 -63.91 57.09 8.13 0.452 4602
 4604 3 -63.7 57.03 8.04 0.43 4603
 4605 3 -63.59 56.96 8.07 0.373 4604
 4606 3 -63.49 56.81 8.01 0.339 4605
 4607 3 -63.16 57.13 7.73 0.074 4606
 4608 3 -63.06 57.31 7.79 0.072 4607
 4609 3 -63.01 57.44 7.85 0.147 4608
 4610 3 -62.88 57.49 7.9 0.178 4609
 4611 3 -63.06 57.63 8.16 0.114 4610
 4612 3 -63.09 57.52 8.54 0.118 4611
 4613 3 -63.03 57.56 8.72 0.115 4612
 4614 3 -63.03 57.59 8.9 0.103 4613
 4615 3 -63.08 57.63 9 0.08 4614
 4616 3 -63.13 57.73 9.1 0.091 4615
 4617 3 -63.2 57.85 9.24 0.138 4616
 4618 3 -63.2 57.91 9.38 0.144 4617
 4619 3 -63.24 58.03 9.58 0.088 4618
 4620 3 -63.28 58.06 9.72 0.111 4619
 4621 3 -63.33 58.02 9.88 0.127 4620
 4622 3 -63.3 58.09 9.97 0.102 4621
 4623 3 -63.41 56.58 8.01 0.278 4606
 4624 3 -63.28 56.41 7.99 0.237 4623
 4625 3 -63.24 56.31 8.16 0.212 4624
 4626 3 -63.13 56.2 8.18 0.226 4625
 4627 3 -63.03 56.14 8.3 0.222 4626
 4628 3 -62.95 56.06 8.39 0.276 4627
 4629 3 -62.96 55.85 8.49 0.195 4628
 4630 3 -62.73 55.7 8.58 0.211 4629
 4631 3 -62.67 55.56 8.63 0.2 4630
 4632 3 -62.63 55.49 8.85 0.24 4631
 4633 3 -62.56 55.34 8.99 0.273 4632
 4634 3 -62.56 55.2 9.14 0.298 4633
 4635 3 -62.49 55.1 9.27 0.352 4634
 4636 3 -62.85 54.85 9.49 0.146 4635
 4637 3 -62.88 54.64 9.48 0.174 4636
 4638 3 -62.99 54.49 9.47 0.206 4637
 4639 3 -63.02 54.34 9.52 0.203 4638
 4640 3 -63.21 54.34 9.47 0.221 4639
 4641 3 -63.34 54.76 9.41 0.074 4640
 4642 3 -63.33 54.88 9.42 0.075 4641
 4643 3 -63.24 53.95 9.48 0.246 4640
 4644 3 -63.33 53.81 9.5 0.306 4643
 4645 3 -63.38 53.7 9.49 0.323 4644
 4646 3 -63.26 53.48 9.64 0.253 4645
 4647 3 -63.24 53.27 9.8 0.247 4646
 4648 3 -63.27 53.16 9.83 0.257 4647
 4649 3 -63.27 53.09 9.92 0.32 4648
 4650 3 -63.63 53.03 9.41 0.176 4649
 4651 3 -63.66 52.96 9.25 0.214 4650
 4652 3 -63.76 52.84 9.59 0.076 4651
 4653 3 -63.81 52.81 9.68 0.054 4652
 4654 3 -63.95 52.73 9.68 0.143 4653
 4655 3 -64.08 52.73 9.9 0.086 4654
 4656 3 -64.11 52.74 10.07 0.098 4655
 4657 3 -64.17 52.7 10.22 0.139 4656
 4658 3 -64.28 52.74 10.38 0.172 4657
 4659 3 -64.25 52.7 10.63 0.139 4658
 4660 3 -64.33 52.59 10.84 0.101 4659
 4661 3 -64.45 52.66 10.92 0.115 4660
 4662 3 -64.53 52.74 10.97 0.138 4661
 4663 3 -64.67 52.63 10.87 0.124 4662
 4664 3 -64.75 52.49 10.8 0.086 4663
 4665 3 -64.89 52.37 10.93 0.133 4664
 4666 3 -64.42 52.84 11.14 0.104 4662
 4667 3 -64.36 52.76 11.31 0.1 4666
 4668 3 -64.33 52.63 11.42 0.116 4667
 4669 3 -64.28 52.49 11.49 0.112 4668
 4670 3 -64.3 52.28 11.72 0.147 4669
 4671 3 -64.36 52.16 11.82 0.113 4670
 4672 3 -64.42 52.05 11.9 0.096 4671
 4673 3 -64.42 51.88 11.98 0.113 4672
 4674 3 -64.39 51.85 12.12 0.099 4673
 4675 3 -62.95 53.1 10.25 0.19 4649
 4676 3 -62.71 52.95 10.31 0.163 4675
 4677 3 -62.55 52.77 10.41 0.161 4676
 4678 3 -62.52 52.6 10.41 0.14 4677
 4679 3 -62.53 52.52 10.55 0.131 4678
 4680 3 -62.53 52.38 10.59 0.098 4679
 4681 3 -62.45 52.24 10.66 0.126 4680
 4682 3 -62.42 52.1 10.73 0.174 4681
 4683 3 -62.45 51.95 10.9 0.156 4682
 4684 3 -62.42 51.85 10.97 0.18 4683
 4685 3 -62.27 51.81 11.1 0.131 4684
 4686 3 -62.2 51.71 11.25 0.144 4685
 4687 3 -62.19 51.7 11.42 0.177 4686
 4688 3 -62.13 51.64 11.58 0.181 4687
 4689 3 -62.09 51.64 11.75 0.221 4688
 4690 3 -62.06 51.52 11.87 0.252 4689
 4691 3 -61.77 51.24 11.72 0.117 4690
 4692 3 -61.7 51.16 11.81 0.12 4691
 4693 3 -61.71 51.05 11.82 0.093 4692
 4694 3 -61.88 50.95 11.83 0.113 4693
 4695 3 -62.1 50.95 11.91 0.049 4694
 4696 3 -62.2 51.53 12.13 0.17 4690
 4697 3 -62.24 51.42 12.23 0.172 4696
 4698 3 -62.27 51.13 12.32 0.111 4697
 4699 3 -62.24 51.66 12.49 0.09 4697
 4700 3 -62.24 51.59 12.63 0.137 4699
 4701 3 -62.3 51.53 12.75 0.133 4700
 4702 3 -62.42 51.49 12.82 0.149 4701
 4703 3 -62.51 51.48 12.96 0.189 4702
 4704 3 -62.63 51.46 12.91 0.132 4703
 4705 3 -62.8 51.59 12.99 0.072 4704
 4706 3 -62.89 51.7 12.99 0.092 4705
 4707 3 -63.08 51.84 13.07 0.137 4706
 4708 3 -63.24 51.91 13 0.101 4707
 4709 3 -63.34 51.84 12.91 0.085 4708
 4710 3 -63.44 51.77 12.83 0.084 4709
 4711 3 -63.52 51.69 12.74 0.102 4710
 4712 3 -63.6 51.69 12.64 0.111 4711
 4713 3 -63.73 51.67 12.54 0.122 4712
 4714 3 -63.84 51.63 12.48 0.114 4713
 4715 3 -62.49 51.45 13.24 0.109 4703
 4716 3 -62.52 51.48 13.39 0.117 4715
 4717 3 -62.45 51.45 13.58 0.117 4716
 4718 3 -62.42 51.38 13.68 0.11 4717
 4719 3 -62.41 51.34 13.79 0.143 4718
 4720 3 -62.41 51.34 13.92 0.189 4719
 4721 3 -62.34 51.26 14.07 0.179 4720
 4722 3 -62.23 51.13 14.21 0.129 4721
 4723 3 -62.16 51.05 14.27 0.125 4722
 4724 3 -62.03 50.95 14.41 0.145 4723
 4725 3 -61.99 50.95 14.67 0.1 4724
 4726 3 -62.01 50.88 14.77 0.105 4725
 4727 3 -62.03 50.84 14.91 0.133 4726
 4728 3 -62.1 50.77 15.05 0.142 4727
 4729 3 -62.13 50.69 15.14 0.141 4728
 4730 3 -62.12 50.56 15.3 0.138 4729
 4731 3 -62.09 50.45 15.41 0.14 4730
 4732 3 -62.02 50.34 15.5 0.174 4731
 4733 3 -62.06 50.13 15.57 0.175 4732
 4734 3 -62.06 50.06 15.77 0.144 4733
 4735 3 -62.09 49.98 15.94 0.17 4734
 4736 3 -62.16 49.81 16.03 0.208 4735
 4737 3 -62.16 49.74 16.14 0.272 4736
 4738 3 -62.14 49.66 16.28 0.338 4737
 4739 3 -62.02 49.19 16.41 0.233 4738
 4740 3 -61.94 48.89 16.21 0.099 4739
 4741 3 -61.77 48.84 16.17 0.131 4740
 4742 3 -61.66 48.84 16.08 0.153 4741
 4743 3 -61.53 48.81 16.01 0.152 4742
 4744 3 -61.92 49.24 16.67 0.064 4739
 4745 3 -61.92 49.27 16.87 0.088 4744
 4746 3 -61.78 49.27 16.91 0.106 4745
 4747 3 -61.69 49.37 16.98 0.09 4746
 4748 3 -61.66 49.34 17.16 0.078 4747
 4749 3 -61.66 49.23 17.26 0.119 4748
 4750 3 -61.63 49.16 17.35 0.129 4749
 4751 3 -61.55 49.1 17.55 0.086 4750
 4752 3 -61.45 49.02 17.67 0.085 4751
 4753 3 -61.28 48.98 17.8 0.145 4752
 4754 3 -61.17 48.95 17.89 0.125 4753
 4755 3 -61.01 48.95 18.03 0.113 4754
 4756 3 -60.95 48.74 18.12 0.106 4755
 4757 3 -60.74 48.58 18.12 0.099 4756
 4758 3 -60.63 48.56 18.22 0.082 4757
 4759 3 -60.56 48.49 18.25 0.088 4758
 4760 3 -60.51 48.39 18.38 0.083 4759
 4761 3 -60.48 48.34 18.5 0.091 4760
 4762 3 -60.34 48.38 18.54 0.111 4761
 4763 3 -60.19 48.37 18.56 0.115 4762
 4764 3 -60.06 48.34 18.65 0.082 4763
 4765 3 -60.99 49.14 18.1 0.137 4755
 4766 3 -61.05 49.24 18.23 0.148 4765
 4767 3 -61.06 49.34 18.41 0.137 4766
 4768 3 -61.02 49.48 18.48 0.158 4767
 4769 3 -60.94 49.6 18.55 0.103 4768
 4770 3 -60.99 49.7 18.55 0.093 4769
 4771 3 -61.76 49.35 16.67 0.117 4744
 4772 3 -62.02 50.24 16.42 0.148 4738
 4773 3 -61.88 50.09 16.55 0.099 4772
 4774 3 -61.83 50.03 16.62 0.162 4773
 4775 3 -61.73 49.98 16.64 0.162 4774
 4776 3 -61.49 49.91 16.58 0.148 4775
 4777 3 -61.34 49.71 16.58 0.127 4776
 4778 3 -61.46 49.55 16.55 0.063 4777
 4779 3 -61.41 49.52 16.67 0.109 4778
 4780 3 -61.38 49.39 16.76 0.093 4779
 4781 3 -61.16 49.64 16.64 0.093 4777
 4782 3 -61.13 49.45 16.6 0.119 4781
 4783 3 -61.14 49.31 16.69 0.074 4782
 4784 3 -63.74 53.89 9.22 0.134 4645
 4785 3 -63.83 53.77 9.12 0.155 4784
 4786 3 -63.88 53.66 9.01 0.202 4785
 4787 3 -64 53.87 8.83 0.106 4786
 4788 3 -64.19 53.88 8.82 0.118 4787
 4789 3 -64.3 53.94 8.75 0.121 4788
 4790 3 -64.44 53.95 8.71 0.127 4789
 4791 3 -64.58 53.94 8.71 0.115 4790
 4792 3 -64.72 53.95 8.75 0.14 4791
 4793 3 -64.78 53.99 8.87 0.151 4792
 4794 3 -64.72 54.06 8.98 0.198 4793
 4795 3 -64.42 53.92 9.07 0.117 4794
 4796 3 -65.03 54.06 9.05 0.101 4794
 4797 3 -65.22 54.03 9.12 0.132 4796
 4798 3 -65.39 54.02 9.19 0.116 4797
 4799 3 -65.55 54.01 9.24 0.11 4798
 4800 3 -65.7 54.02 9.32 0.118 4799
 4801 3 -65.75 54.09 9.44 0.112 4800
 4802 3 -63.88 53.27 9.18 0.098 4786
 4803 3 -63.89 53.17 9.27 0.131 4802
 4804 3 -63.85 53.06 9.17 0.126 4803
 4805 3 -63.83 52.99 9 0.142 4804
 4806 3 -63.85 52.81 8.92 0.079 4805
 4807 3 -62.19 55.06 9.27 0.242 4635
 4808 3 -62.02 54.98 9.27 0.232 4807
 4809 3 -61.91 54.84 9.32 0.213 4808
 4810 3 -61.77 54.63 9.4 0.203 4809
 4811 3 -61.6 54.63 9.34 0.237 4810
 4812 3 -61.46 54.52 9.26 0.273 4811
 4813 3 -61.38 54.41 9.16 0.299 4812
 4814 3 -61.24 54.27 9.08 0.341 4813
 4815 3 -61.13 54.2 8.99 0.383 4814
 4816 3 -61.16 54.28 8.79 0.37 4815
 4817 3 -61.19 54.37 8.71 0.35 4816
 4818 3 -60.89 54.3 8.77 0.421 4817
 4819 3 -61.45 54.7 8.43 0.118 4818
 4820 3 -61.45 54.69 8.31 0.124 4819
 4821 3 -60.77 54.34 8.75 0.381 4818
 4822 3 -61.49 54.34 8.3 0.105 4821
 4823 3 -61.55 54.56 8.16 0.161 4822
 4824 3 -61.69 54.49 8.08 0.113 4823
 4825 3 -61.83 54.49 7.91 0.12 4824
 4826 3 -61.89 54.66 7.82 0.072 4825
 4827 3 -61.94 54.77 7.74 0.112 4826
 4828 3 -61.95 54.89 7.7 0.155 4827
 4829 3 -62.06 55.02 7.56 0.087 4828
 4830 3 -62.13 55.12 7.4 0.093 4829
 4831 3 -62.2 55.2 7.32 0.083 4830
 4832 3 -62.24 55.28 7.25 0.073 4831
 4833 3 -62.34 55.34 7.12 0.084 4832
 4834 3 -62.34 55.53 6.99 0.108 4833
 4835 3 -62.37 55.64 6.92 0.13 4834
 4836 3 -62.45 55.7 6.81 0.159 4835
 4837 3 -62.52 55.69 6.65 0.132 4836
 4838 3 -62.66 55.66 6.5 0.058 4837
 4839 3 -61.59 54.83 8.16 0.07 4823
 4840 3 -61.66 54.92 8.13 0.000125 4839
 4841 3 -60.39 54.39 8.88 0.323 4821
 4842 3 -60.27 54.84 8.93 0.15 4841
 4843 3 -60.21 54.98 8.82 0.064 4842
 4844 3 -60.12 55.13 8.76 0.000125 4843
 4845 3 -60.24 54.37 8.87 0.268 4841
 4846 3 -59.7 54.13 9.27 0.188 4845
 4847 3 -59.56 53.98 9.41 0.189 4846
 4848 3 -59.41 53.94 9.52 0.196 4847
 4849 3 -59.28 53.78 9.6 0.202 4848
 4850 3 -59.23 53.71 9.73 0.185 4849
 4851 3 -59.16 53.63 9.82 0.158 4850
 4852 3 -59.06 53.56 9.89 0.176 4851
 4853 3 -59.03 53.38 9.91 0.185 4852
 4854 3 -58.91 53.31 10.05 0.176 4853
 4855 3 -58.89 53.19 10.15 0.172 4854
 4856 3 -58.84 53.09 10.21 0.184 4855
 4857 3 -58.8 52.94 10.27 0.193 4856
 4858 3 -58.66 52.84 10.38 0.211 4857
 4859 3 -58.59 52.74 10.5 0.203 4858
 4860 3 -58.59 52.63 10.61 0.187 4859
 4861 3 -58.56 52.52 10.73 0.18 4860
 4862 3 -58.53 52.38 10.8 0.202 4861
 4863 3 -58.44 52.23 10.83 0.195 4862
 4864 3 -58.27 52.1 10.92 0.183 4863
 4865 3 -58.2 52.01 11.02 0.193 4864
 4866 3 -58.13 51.87 11.1 0.203 4865
 4867 3 -57.99 51.77 11.25 0.169 4866
 4868 3 -57.95 51.63 11.24 0.153 4867
 4869 3 -57.88 51.49 11.22 0.184 4868
 4870 3 -57.67 51.28 11.31 0.192 4869
 4871 3 -57.56 51.09 11.27 0.209 4870
 4872 3 -57.49 50.99 11.34 0.265 4871
 4873 3 -57.33 50.89 11.39 0.302 4872
 4874 3 -57.24 50.77 11.43 0.386 4873
 4875 3 -57.16 50.63 11.49 0.43 4874
 4876 3 -57.03 50.53 11.64 0.422 4875
 4877 3 -56.98 50.45 11.73 0.393 4876
 4878 3 -56.7 50.56 11.92 0.296 4877
 4879 3 -56.56 50.52 12 0.309 4878
 4880 3 -56.38 50.49 12.02 0.307 4879
 4881 3 -56.19 50.44 12 0.301 4880
 4882 3 -56.14 50.45 12.23 0.283 4881
 4883 3 -56.14 50.49 12.34 0.328 4882
 4884 3 -56.31 50.55 12.63 0.109 4883
 4885 3 -56.28 50.56 12.74 0.096 4884
 4886 3 -56.21 50.59 12.86 0.105 4885
 4887 3 -56.2 50.64 13 0.129 4886
 4888 3 -56.16 50.73 13.06 0.14 4887
 4889 3 -56.12 50.74 13.17 0.117 4888
 4890 3 -56.16 50.84 13.25 0.096 4889
 4891 3 -56.2 50.88 13.43 0.098 4890
 4892 3 -56.26 50.88 13.63 0.104 4891
 4893 3 -56.26 50.89 13.76 0.106 4892
 4894 3 -56.31 50.98 13.95 0.101 4893
 4895 3 -56.35 50.92 14.06 0.111 4894
 4896 3 -56.52 50.85 14.13 0.11 4895
 4897 3 -56.56 50.76 14.16 0.154 4896
 4898 3 -56.63 50.7 14.33 0.147 4897
 4899 3 -56.84 50.64 14.33 0.085 4898
 4900 3 -56.95 50.67 14.34 0.141 4899
 4901 3 -57.09 50.77 14.24 0.114 4900
 4902 3 -57.24 50.77 14.13 0.12 4901
 4903 3 -57.38 50.76 14.05 0.144 4902
 4904 3 -57.41 50.98 13.9 0.073 4903
 4905 3 -57.45 51.02 13.7 0.106 4904
 4906 3 -57.46 51.2 13.58 0.126 4905
 4907 3 -57.48 51.31 13.48 0.111 4906
 4908 3 -57.55 50.6 14.13 0.147 4903
 4909 3 -57.71 50.49 14.19 0.132 4908
 4910 3 -57.63 50.56 14.4 0.07 4909
 4911 3 -57.71 50.56 14.52 0.11 4910
 4912 3 -57.8 50.59 14.63 0.092 4911
 4913 3 -56.59 50.58 14.52 0.111 4898
 4914 3 -56.49 50.51 14.7 0.163 4913
 4915 3 -56.41 50.6 14.8 0.168 4914
 4916 3 -56.34 50.73 14.86 0.243 4915
 4917 3 -56.2 50.81 14.88 0.266 4916
 4918 3 -55.99 50.45 14.68 0.068 4917
 4919 3 -56.16 50.94 14.97 0.268 4917
 4920 3 -55.99 51.09 14.82 0.195 4919
 4921 3 -55.8 51.09 14.8 0.062 4920
 4922 3 -55.66 51.16 14.82 0.06 4921
 4923 3 -55.56 51.14 14.82 0.111 4922
 4924 3 -55.39 51.08 14.83 0.087 4923
 4925 3 -55.24 50.94 14.85 0.126 4924
 4926 3 -56.27 51.31 14.75 0.1 4920
 4927 3 -56.42 51.44 14.77 0.118 4926
 4928 3 -56.52 51.58 14.74 0.129 4927
 4929 3 -56.62 51.67 14.6 0.136 4928
 4930 3 -56.7 51.69 14.5 0.097 4929
 4931 3 -56.74 51.73 14.4 0.122 4930
 4932 3 -56.87 51.74 14.25 0.138 4931
 4933 3 -56.94 51.7 14.03 0.161 4932
 4934 3 -57.06 51.73 14.05 0.161 4933
 4935 3 -57.27 51.74 14.17 0.116 4934
 4936 3 -57.34 51.71 14.07 0.157 4935
 4937 3 -57.45 51.56 14.08 0.1 4936
 4938 3 -57.49 51.44 14.05 0.000125 4937
 4939 3 -56.41 51.06 15.19 0.12 4919
 4940 3 -56.45 51.31 15.23 0.126 4939
 4941 3 -56.46 51.45 15.2 0.118 4940
 4942 3 -56.41 51.6 15.08 0.088 4941
 4943 3 -56.06 50.31 12.38 0.19 4883
 4944 3 -55.88 50.05 12.5 0.188 4943
 4945 3 -55.81 49.91 12.63 0.234 4944
 4946 3 -55.76 49.76 12.72 0.238 4945
 4947 3 -55.7 49.59 12.76 0.241 4946
 4948 3 -55.64 49.55 12.95 0.248 4947
 4949 3 -55.6 49.48 13.05 0.359 4948
 4950 3 -55.38 49.16 13 0.193 4949
 4951 3 -55.26 49.06 13.01 0.237 4950
 4952 3 -55.06 48.88 12.97 0.203 4951
 4953 3 -54.83 48.7 12.91 0.228 4952
 4954 3 -54.7 48.59 12.91 0.269 4953
 4955 3 -54.56 48.45 12.93 0.285 4954
 4956 3 -54.38 48.34 12.93 0.314 4955
 4957 3 -54.34 48.24 12.99 0.325 4956
 4958 3 -53.94 48.17 13.02 0.215 4957
 4959 3 -53.76 48.1 13.06 0.247 4958
 4960 3 -53.6 48.01 13.02 0.248 4959
 4961 3 -53.49 47.81 13.06 0.285 4960
 4962 3 -53.34 47.69 13.17 0.277 4961
 4963 3 -53.2 47.7 13.27 0.305 4962
 4964 3 -53.13 47.67 13.45 0.325 4963
 4965 3 -53.06 47.66 13.6 0.278 4964
 4966 3 -52.96 47.63 13.81 0.244 4965
 4967 3 -52.84 47.59 13.95 0.252 4966
 4968 3 -52.69 47.59 14.09 0.261 4967
 4969 3 -52.7 47.7 14.27 0.326 4968
 4970 3 -52.63 47.73 14.39 0.392 4969
 4971 3 -53.31 48.23 14.48 0.203 4970
 4972 3 -53.58 48.1 14.38 0.121 4971
 4973 3 -53.66 47.92 14.3 0.098 4972
 4974 3 -53.77 47.88 14.35 0.128 4973
 4975 3 -53.91 48.01 14.5 0.087 4974
 4976 3 -54.08 48.13 14.51 0.105 4975
 4977 3 -54.21 48.12 14.55 0.122 4976
 4978 3 -51.98 47.28 14.42 0.231 4970
 4979 3 -51.85 47.24 14.55 0.254 4978
 4980 3 -51.74 47.24 14.68 0.27 4979
 4981 3 -51.53 47.19 14.73 0.219 4980
 4982 3 -51.37 47.14 14.74 0.213 4981
 4983 3 -51.24 47.09 14.77 0.18 4982
 4984 3 -51.03 47.01 14.83 0.175 4983
 4985 3 -50.91 46.91 14.97 0.14 4984
 4986 3 -50.8 46.84 15.08 0.139 4985
 4987 3 -50.76 46.81 15.17 0.165 4986
 4988 3 -50.59 46.81 15.24 0.192 4987
 4989 3 -50.45 46.77 15.33 0.179 4988
 4990 3 -50.42 46.69 15.43 0.219 4989
 4991 3 -50.39 46.6 15.52 0.293 4990
 4992 3 -50.78 46.95 15.86 0.166 4991
 4993 3 -50.87 47.03 15.97 0.146 4992
 4994 3 -50.1 46.14 15.51 0.249 4991
 4995 3 -49.88 45.95 15.47 0.242 4994
 4996 3 -49.66 45.77 15.44 0.221 4995
 4997 3 -49.63 45.67 15.48 0.255 4996
 4998 3 -49.41 45.52 15.44 0.195 4997
 4999 3 -49.2 45.59 15.44 0.108 4998
 5000 3 -49.09 45.66 15.34 0.172 4999
 5001 3 -49.03 45.81 15.17 0.181 5000
 5002 3 -48.95 45.99 14.94 0.114 5001
 5003 3 -48.8 46.08 14.84 0.122 5002
 5004 3 -48.67 46.12 14.78 0.105 5003
 5005 3 -48.51 46.16 14.67 0.119 5004
 5006 3 -48.34 46.1 14.72 0.152 5005
 5007 3 -48.17 46.06 14.84 0.14 5006
 5008 3 -47.99 46.02 14.96 0.15 5007
 5009 3 -47.88 45.95 15.03 0.097 5008
 5010 3 -49.49 45.34 15.56 0.21 4998
 5011 3 -49.3 45.17 15.58 0.189 5010
 5012 3 -49.2 45.13 15.67 0.256 5011
 5013 3 -49.05 45.02 15.68 0.302 5012
 5014 3 -48.87 44.85 15.67 0.306 5013
 5015 3 -48.7 44.77 15.75 0.284 5014
 5016 3 -48.64 44.7 15.87 0.253 5015
 5017 3 -48.51 44.64 15.94 0.185 5016
 5018 3 -48.48 44.59 16.03 0.133 5017
 5019 3 -48.44 44.52 16.19 0.12 5018
 5020 3 -48.33 44.37 16.32 0.136 5019
 5021 3 -48.24 44.28 16.37 0.235 5020
 5022 3 -48.01 44.38 15.93 0.084 5021
 5023 3 -47.99 44.31 15.78 0.124 5022
 5024 3 -47.87 44.34 15.68 0.144 5023
 5025 3 -48.42 44.24 16.44 0.175 5021
 5026 3 -48.81 44.38 16.44 0.133 5025
 5027 3 -49.06 44.31 16.52 0.115 5026
 5028 3 -49.24 44.38 16.59 0.096 5027
 5029 3 -49.38 44.38 16.63 0.068 5028
 5030 3 -49.38 44.26 16.75 0.077 5029
 5031 3 -49.38 44.26 16.9 0.107 5030
 5032 3 -49.46 44.28 17.02 0.178 5031
 5033 3 -49.55 44.21 17.18 0.15 5032
 5034 3 -49.7 44.06 17.13 0.081 5033
 5035 3 -49.85 44.16 17.15 0.099 5034
 5036 3 -50.1 44.13 17.22 0.083 5035
 5037 3 -50.13 44.14 17.33 0.089 5036
 5038 3 -50.24 44.16 17.36 0.134 5037
 5039 3 -50.35 44.26 17.43 0.114 5038
 5040 3 -50.49 44.37 17.47 0.107 5039
 5041 3 -50.6 44.49 17.54 0.078 5040
 5042 3 -48.56 44.24 16.48 0.175 5025
 5043 3 -47.96 44.16 16.46 0.138 5042
 5044 3 -47.76 44.06 16.55 0.171 5043
 5045 3 -47.66 43.98 16.69 0.18 5044
 5046 3 -47.55 43.88 16.8 0.201 5045
 5047 3 -47.38 43.69 16.87 0.188 5046
 5048 3 -47.24 43.55 16.96 0.11 5047
 5049 3 -47.2 43.41 17.07 0.131 5048
 5050 3 -47.12 43.33 17.14 0.179 5049
 5051 3 -47.06 43.26 17.3 0.198 5050
 5052 3 -47.03 43.23 17.48 0.225 5051
 5053 3 -46.99 43.24 17.6 0.198 5052
 5054 3 -47.06 43.21 17.85 0.174 5053
 5055 3 -47.09 43.16 17.98 0.227 5054
 5056 3 -47.03 43.14 18.07 0.299 5055
 5057 3 -47.26 43.05 18.19 0.295 5056
 5058 3 -47.24 42.88 18.41 0.322 5057
 5059 3 -47.19 42.7 18.5 0.353 5058
 5060 3 -47.12 42.6 18.59 0.319 5059
 5061 3 -47.13 42.6 18.69 0.317 5060
 5062 3 -46.81 42.31 18.64 0.058 5061
 5063 3 -46.76 42.1 18.62 0.1 5062
 5064 3 -46.59 41.97 18.66 0.121 5063
 5065 3 -46.56 41.79 18.73 0.118 5064
 5066 3 -47.26 42.65 19.01 0.231 5061
 5067 3 -47.24 42.46 19.23 0.129 5066
 5068 3 -47.34 42.39 19.32 0.183 5067
 5069 3 -47.28 42.29 19.53 0.193 5068
 5070 3 -47.34 42.1 19.68 0.191 5069
 5071 3 -47.38 41.95 19.82 0.143 5070
 5072 3 -47.39 41.84 19.96 0.132 5071
 5073 3 -47.38 41.71 20.12 0.139 5072
 5074 3 -47.39 41.64 20.26 0.139 5073
 5075 3 -47.32 41.59 20.43 0.139 5074
 5076 3 -47.39 41.49 20.6 0.126 5075
 5077 3 -47.32 41.47 20.73 0.112 5076
 5078 3 -47.27 41.42 20.91 0.13 5077
 5079 3 -47.27 41.46 21.07 0.113 5078
 5080 3 -47.21 41.42 21.19 0.13 5079
 5081 3 -47.15 41.35 21.32 0.16 5080
 5082 3 -47.14 41.25 21.43 0.162 5081
 5083 3 -47.09 41.1 21.48 0.151 5082
 5084 3 -47 41.02 21.62 0.158 5083
 5085 3 -46.95 40.92 21.71 0.18 5084
 5086 3 -46.95 40.85 21.91 0.094 5085
 5087 3 -46.92 40.79 22.03 0.073 5086
 5088 3 -46.89 40.72 22.16 0.077 5087
 5089 3 -47.03 40.74 22.26 0.116 5088
 5090 3 -46.77 40.71 21.66 0.081 5085
 5091 3 -46.64 40.59 21.73 0.105 5090
 5092 3 -46.56 40.46 21.78 0.106 5091
 5093 3 -46.43 40.38 21.85 0.095 5092
 5094 3 -46.35 40.24 21.93 0.146 5093
 5095 3 -46.25 40.06 21.87 0.125 5094
 5096 3 -46.11 39.92 21.76 0.065 5095
 5097 3 -46.03 39.85 21.69 0.072 5096
 5098 3 -45.96 39.68 21.75 0.11 5097
 5099 3 -45.85 39.57 21.69 0.12 5098
 5100 3 -45.82 39.39 21.75 0.106 5099
 5101 3 -45.78 39.21 21.8 0.109 5100
 5102 3 -45.88 39.11 21.75 0.061 5101
 5103 3 -47.64 42.28 19.55 0.104 5069
 5104 3 -47.69 42.09 19.57 0.102 5103
 5105 3 -47.76 42 19.57 0.095 5104
 5106 3 -47.34 43.52 17.98 0.069 5057
 5107 3 -47.33 43.64 18 0.106 5106
 5108 3 -47.31 43.77 17.94 0.126 5107
 5109 3 -47.41 43.88 17.89 0.125 5108
 5110 3 -46.63 43.27 18.05 0.189 5056
 5111 3 -46.46 43.31 18.05 0.287 5110
 5112 3 -46.35 43.45 18.03 0.326 5111
 5113 3 -46.26 43.14 18.35 0.214 5112
 5114 3 -46.27 42.9 18.55 0.088 5113
 5115 3 -46.26 42.79 18.6 0.15 5114
 5116 3 -46.14 42.74 18.66 0.129 5115
 5117 3 -46.17 42.46 18.59 0.036 5116
 5118 3 -46.14 42.6 18.8 0.119 5116
 5119 3 -46.13 42.67 18.96 0.063 5118
 5120 3 -46.03 43 18.28 0.124 5113
 5121 3 -45.88 42.96 18.28 0.111 5120
 5122 3 -45.67 42.92 18.28 0.112 5121
 5123 3 -45.58 42.82 18.32 0.139 5122
 5124 3 -45.6 42.57 18.39 0.115 5123
 5125 3 -45.58 42.46 18.35 0.175 5124
 5126 3 -45.81 42.34 18.32 0.127 5125
 5127 3 -45.38 42.34 18.48 0.105 5125
 5128 3 -45.39 42.14 18.5 0.134 5127
 5129 3 -45.31 41.96 18.51 0.136 5128
 5130 3 -45.17 41.84 18.51 0.155 5129
 5131 3 -45.02 41.7 18.57 0.187 5130
 5132 3 -44.91 41.57 18.71 0.163 5131
 5133 3 -44.81 41.46 18.75 0.199 5132
 5134 3 -44.69 41.35 18.75 0.239 5133
 5135 3 -44.56 41.25 18.89 0.165 5134
 5136 3 -44.53 41.25 18.39 0.075 5134
 5137 3 -44.49 41.14 18.25 0.134 5136
 5138 3 -44.39 41.06 18.16 0.16 5137
 5139 3 -44.27 41.09 18.12 0.096 5138
 5140 3 -44.24 41.02 18.03 0.031 5139
 5141 3 -44.69 40.92 18 0.098 5138
 5142 3 -44.78 40.79 17.98 0.114 5141
 5143 3 -44.85 40.68 17.87 0.094 5142
 5144 3 -44.85 40.57 17.78 0.073 5143
 5145 3 -44.95 40.45 17.73 0.072 5144
 5146 3 -45.02 40.43 17.62 0.116 5145
 5147 3 -45.17 40.59 17.66 0.126 5146
 5148 3 -45.38 40.63 17.6 0.098 5147
 5149 3 -46.27 43.81 17.66 0.175 5112
 5150 3 -46.21 43.89 17.6 0.181 5149
 5151 3 -46.21 43.81 17.35 0.099 5150
 5152 3 -46.26 43.88 17.28 0.117 5151
 5153 3 -45.96 44.13 17.23 0.128 5152
 5154 3 -45.81 44.27 17.16 0.106 5153
 5155 3 -45.74 44.41 17.05 0.132 5154
 5156 3 -45.7 44.52 16.98 0.19 5155
 5157 3 -45.87 44.64 16.94 0.15 5156
 5158 3 -46.02 44.8 17.07 0.072 5157
 5159 3 -46.1 44.88 17.16 0.088 5158
 5160 3 -46.12 45.06 17.14 0.096 5159
 5161 3 -46.14 45.24 17.21 0.105 5160
 5162 3 -45.42 44.51 16.89 0.087 5156
 5163 3 -45.31 44.58 16.82 0.097 5162
 5164 3 -45.19 44.73 16.78 0.107 5163
 5165 3 -45.06 44.88 16.8 0.101 5164
 5166 3 -44.95 45.01 16.78 0.066 5165
 5167 3 -44.85 45.01 16.69 0.084 5166
 5168 3 -44.74 45.02 16.62 0.158 5167
 5169 3 -44.67 45.02 16.46 0.169 5168
 5170 3 -44.67 44.94 16.28 0.158 5169
 5171 3 -44.67 45.06 16.1 0.116 5170
 5172 3 -44.77 45.16 16.1 0.000125 5171
 5173 3 -46.48 43.87 17.07 0.12 5152
 5174 3 -46.45 44.14 17.53 0.096 5150
 5175 3 -46.58 44.27 17.48 0.109 5174
 5176 3 -46.69 44.34 17.57 0.105 5175
 5177 3 -46.78 44.45 17.64 0.091 5176
 5178 3 -46.88 44.51 17.66 0.095 5177
 5179 3 -46.92 43.27 16.91 0.085 5050
 5180 3 -46.81 43.26 16.89 0.083 5179
 5181 3 -54.46 48.13 13.02 0.231 4957
 5182 3 -54.66 47.84 13 0.218 5181
 5183 3 -54.78 47.62 12.94 0.224 5182
 5184 3 -54.52 48.24 13.25 0.047 5181
 5185 3 -54.44 48.21 13.32 0.046 5184
 5186 3 -55.34 49.38 13.33 0.113 4951
 5187 3 -55.41 49.51 13.35 0.067 5186
 5188 3 -55.74 49.74 13.3 0.154 4949
 5189 3 -55.74 49.81 13.41 0.044 5188
 5190 3 -55.98 50.13 12.41 0.19 5189
 5191 3 -56.27 51.01 12.49 0.082 4943
 5192 3 -56.44 51.05 12.7 0.126 5191
 5193 3 -56.63 51.2 12.65 0.094 5192
 5194 3 -56.78 51.34 12.66 0.113 5193
 5195 3 -56.91 51.34 12.58 0.087 5194
 5196 3 -57.02 51.38 12.55 0.123 5195
 5197 3 -57.09 51.52 12.59 0.1 5196
 5198 3 -57.16 51.69 12.66 0.127 5197
 5199 3 -57.28 51.77 12.63 0.179 5198
 5200 3 -57.42 51.89 12.58 0.117 5199
 5201 3 -57.52 51.92 12.6 0.098 5200
 5202 3 -57.69 52.02 12.52 0.076 5201
 5203 3 -57.8 52.06 12.43 0.096 5202
 5204 3 -57.87 52.14 12.38 0.094 5203
 5205 3 -57.95 52.23 12.34 0.107 5204
 5206 3 -58.01 52.31 12.33 0.126 5205
 5207 3 -58.02 52.33 12.18 0.119 5206
 5208 3 -58.02 52.44 12.11 0.115 5207
 5209 3 -58.05 52.56 12.07 0.078 5208
 5210 3 -57.96 52.56 12.39 0.112 5206
 5211 3 -58.01 52.69 12.34 0.125 5210
 5212 3 -58.06 52.87 12.36 0.098 5211
 5213 3 -58.16 52.99 12.33 0.106 5212
 5214 3 -58.26 53.13 12.31 0.111 5213
 5215 3 -58.41 53.2 12.28 0.155 5214
 5216 3 -58.44 53.34 12.17 0.121 5215
 5217 3 -58.49 53.52 12.06 0.138 5216
 5218 3 -58.64 53.63 11.99 0.159 5217
 5219 3 -58.74 53.78 12 0.119 5218
 5220 3 -58.83 53.91 11.99 0.053 5219
 5221 3 -58.89 54.06 11.91 0.09 5220
 5222 3 -58.91 54.2 11.82 0.099 5221
 5223 3 -58.95 54.31 11.74 0.115 5222
 5224 3 -58.91 54.45 11.69 0.127 5223
 5225 3 -58.88 54.56 11.69 0.125 5224
 5226 3 -58.91 54.66 11.76 0.157 5225
 5227 3 -58.84 54.76 11.62 0.088 5226
 5228 3 -58.95 54.76 11.56 0.098 5227
 5229 3 -59.05 54.81 11.46 0.13 5228
 5230 3 -59.16 54.81 11.33 0.131 5229
 5231 3 -59.16 54.96 11.16 0.122 5230
 5232 3 -59.17 55.12 11.07 0.112 5231
 5233 3 -59.12 55.27 10.96 0.096 5232
 5234 3 -59.12 55.34 10.79 0.139 5233
 5235 3 -58.52 53.1 12.5 0.093 5215
 5236 3 -58.63 53.06 12.61 0.1 5235
 5237 3 -58.71 52.96 12.72 0.112 5236
 5238 3 -58.88 52.89 12.74 0.121 5237
 5239 3 -59.02 52.84 12.74 0.076 5238
 5240 3 -58.05 52.59 12.28 0.017 5211
 5241 3 -56.03 50.56 11.68 0.062 4881
 5242 3 -57.3 49.94 11.53 0.161 4877
 5243 3 -57.34 49.77 11.65 0.169 5242
 5244 3 -57.38 49.62 11.81 0.171 5243
 5245 3 -57.34 49.41 11.85 0.193 5244
 5246 3 -57.38 49.27 12.05 0.233 5245
 5247 3 -57.34 49.27 12.17 0.302 5246
 5248 3 -57.27 49.16 12.25 0.273 5247
 5249 3 -57.1 48.95 12.26 0.146 5248
 5250 3 -57.09 48.87 12.4 0.093 5249
 5251 3 -56.98 48.85 12.53 0.11 5250
 5252 3 -56.88 48.81 12.61 0.12 5251
 5253 3 -56.78 48.66 12.63 0.069 5252
 5254 3 -62.41 55.44 8.41 0.097 4631
 5255 3 -62.35 55.34 8.37 0.093 5254
 5256 3 -62.31 55.23 8.29 0.108 5255
 5257 3 -62.24 55.1 8.33 0.124 5256
 5258 3 -62.08 55.06 8.22 0.112 5257
 5259 3 -61.96 55.01 8.23 0.084 5258
 5260 3 -62.21 55.05 8.52 0.139 5257
 5261 3 -64.44 58.12 7.7 0.14 4598
 5262 3 -64.44 58.28 7.78 0.141 5261
 5263 3 -64.58 58.52 7.86 0.191 5262
 5264 3 -64.97 58.88 7.89 0.13 5263
 5265 3 -65.08 59.01 7.93 0.173 5264
 5266 3 -65.19 59.09 7.96 0.213 5265
 5267 3 -65.25 59.17 8 0.24 5266
 5268 3 -65.28 59.34 7.75 0.097 5267
 5269 3 -65.11 59.45 7.7 0.189 5268
 5270 3 -65.02 59.56 7.78 0.208 5269
 5271 3 -65 59.74 7.96 0.131 5270
 5272 3 -64.99 59.89 8.08 0.083 5271
 5273 3 -65.02 59.99 8.29 0.109 5272
 5274 3 -64.99 60.13 8.39 0.094 5273
 5275 3 -64.95 60.24 8.44 0.091 5274
 5276 3 -64.95 60.34 8.51 0.07 5275
 5277 3 -65.13 60.42 8.56 0.103 5276
 5278 3 -65.22 60.51 8.54 0.092 5277
 5279 3 -65.3 60.59 8.51 0.105 5278
 5280 3 -65.33 60.71 8.5 0.1 5279
 5281 3 -65.5 60.78 8.46 0.079 5280
 5282 3 -65.58 60.83 8.32 0.119 5281
 5283 3 -65.67 60.85 8.24 0.154 5282
 5284 3 -65.78 60.77 8.12 0.126 5283
 5285 3 -65.89 60.76 8.07 0.000125 5284
 5286 3 -65.24 59.21 8.32 0.118 5267
 5287 3 -65.2 59.26 8.44 0.088 5286
 5288 3 -65.2 59.38 8.49 0.083 5287
 5289 3 -65.24 59.51 8.51 0.079 5288
 5290 3 -65.25 59.59 8.57 0.094 5289
 5291 3 -65.25 59.64 8.74 0.067 5290
 5292 3 -65.28 59.76 8.82 0.077 5291
 5293 3 -65.39 59.81 8.82 0.136 5292
 5294 3 -65.55 59.73 8.88 0.127 5293
 5295 3 -65.66 59.63 9 0.144 5294
 5296 3 -65.78 59.66 9.06 0.249 5295
 5297 3 -65.55 59.39 9.27 0.132 5296
 5298 3 -65.52 59.34 9.47 0.129 5297
 5299 3 -65.44 59.26 9.6 0.125 5298
 5300 3 -65.33 59.27 9.68 0.117 5299
 5301 3 -65.22 59.38 9.71 0.084 5300
 5302 3 -65.11 59.45 9.77 0.07 5301
 5303 3 -65.11 59.56 9.8 0.000125 5302
 5304 3 -66.05 59.98 8.98 0.125 5296
 5305 3 -66.19 60.13 8.94 0.129 5304
 5306 3 -66.28 60.37 8.91 0.118 5305
 5307 3 -66.39 60.48 8.98 0.107 5306
 5308 3 -66.59 60.59 8.99 0.079 5307
 5309 3 -66.74 60.67 9.01 0.1 5308
 5310 3 -66.86 60.81 9.04 0.088 5309
 5311 3 -66.81 60.95 9.04 0.088 5310
 5312 3 -66.84 61.14 9.06 0.113 5311
 5313 3 -66.84 61.38 9.04 0.18 5312
 5314 3 -66.89 61.59 8.99 0.147 5313
 5315 3 -67 61.7 8.88 0.084 5314
 5316 3 -67.14 61.7 8.87 0.114 5315
 5317 3 -67.24 61.83 8.79 0.109 5316
 5318 3 -67.27 62.02 8.74 0.074 5317
 5319 3 -67.39 62.14 8.73 0.125 5318
 5320 3 -67.45 62.28 8.67 0.139 5319
 5321 3 -67.5 62.42 8.69 0.149 5320
 5322 3 -67.49 62.62 8.73 0.133 5321
 5323 3 -67.39 62.83 8.77 0.17 5322
 5324 3 -67.27 62.95 8.77 0.189 5323
 5325 3 -67.42 63.13 8.71 0.126 5324
 5326 3 -67.49 63.38 8.66 0.111 5325
 5327 3 -67.58 63.59 8.68 0.084 5326
 5328 3 -67.7 63.74 8.68 0.094 5327
 5329 3 -67.7 63.89 8.71 0.085 5328
 5330 3 -67.77 64.05 8.65 0.074 5329
 5331 3 -67.78 64.19 8.61 0.076 5330
 5332 3 -67.88 64.33 8.56 0.058 5331
 5333 3 -67.94 64.42 8.54 0.095 5332
 5334 3 -68.05 64.49 8.46 0.086 5333
 5335 3 -68.11 64.5 8.37 0.045 5334
 5336 3 -68.19 64.58 8.23 0.067 5335
 5337 3 -68.14 64.64 8.12 0.097 5336
 5338 3 -68.19 64.69 8 0.126 5337
 5339 3 -68.25 64.78 7.95 0.108 5338
 5340 3 -68.33 64.91 7.96 0.054 5339
 5341 3 -68.33 65 7.89 0.096 5340
 5342 3 -68.39 65.13 7.77 0.087 5341
 5343 3 -68.44 65.25 7.7 0.086 5342
 5344 3 -64.16 58.41 7.86 0.105 5263
 5345 3 -64.03 58.34 7.86 0.106 5344
 5346 3 -63.85 58.3 7.89 0.167 5345
 5347 3 -63.77 58.31 7.98 0.217 5346
 5348 3 -63.58 58.28 7.96 0.101 5347
 5349 3 -63.49 58.24 8.06 0.136 5348
 5350 3 -63.39 58.31 8.22 0.075 5349
 5351 3 -63.31 58.38 8.3 0.121 5350
 5352 3 -63.23 58.34 8.39 0.128 5351
 5353 3 -63.13 58.3 8.48 0.121 5352
 5354 3 -63.06 58.3 8.58 0.135 5353
 5355 3 -62.99 58.37 8.67 0.088 5354
 5356 3 -62.98 58.31 8.79 0.09 5355
 5357 3 -63.02 58.34 8.89 0.045 5356
 5358 3 -63.81 58.31 8.31 0.092 5347
 5359 3 -63.74 58.23 8.44 0.132 5358
 5360 3 -63.74 58.16 8.56 0.109 5359
 5361 3 -63.91 58.02 8.66 0.089 5360
 5362 3 -64 57.91 8.79 0.133 5361
 5363 3 -64.03 57.77 8.79 0.132 5362
 5364 3 -64.19 57.63 8.81 0.08 5363
 5365 3 -64.27 57.38 8.97 0.086 5364
 5366 3 -64.31 57.28 9.09 0.099 5365
 5367 3 -64.39 57.16 9.24 0.101 5366
 5368 3 -64.55 57.09 9.4 0.135 5367
 5369 3 -67.31 59.67 7.28 0.134 4429
 5370 3 -67.33 59.52 7.35 0.227 5369
 5371 3 -67.33 59.39 7.32 0.26 5370
 5372 3 -67.5 59.33 7.61 0.204 5371
 5373 3 -67.67 59.34 7.82 0.133 5372
 5374 3 -67.91 58.99 7.77 0.112 5373
 5375 3 -68 58.94 7.86 0.156 5374
 5376 3 -68.24 59.21 7.93 0.128 5375
 5377 3 -68.36 59.34 7.91 0.132 5376
 5378 3 -68.52 59.44 8.02 0.095 5377
 5379 3 -68.59 59.52 8.05 0.107 5378
 5380 3 -68.69 59.66 8.06 0.107 5379
 5381 3 -68.8 59.81 8.05 0.115 5380
 5382 3 -68.88 59.95 8.02 0.133 5381
 5383 3 -69.08 60.01 8.05 0.059 5382
 5384 3 -69.17 60.06 7.99 0.000125 5383
 5385 3 -68.16 58.77 7.91 0.142 5375
 5386 3 -68.39 58.66 7.99 0.096 5385
 5387 3 -68.47 58.46 7.99 0.117 5386
 5388 3 -68.55 58.35 7.94 0.151 5387
 5389 3 -68.64 58.27 7.83 0.25 5388
 5390 3 -68.81 58.27 7.85 0.266 5389
 5391 3 -68.63 57.89 7.91 0.099 5390
 5392 3 -68.69 57.81 7.93 0.109 5391
 5393 3 -68.75 57.63 8 0.098 5392
 5394 3 -68.72 57.59 8.19 0.15 5393
 5395 3 -68.75 57.45 8.29 0.182 5394
 5396 3 -68.77 57.26 8.32 0.183 5395
 5397 3 -68.83 57.12 8.49 0.109 5396
 5398 3 -68.89 56.99 8.57 0.102 5397
 5399 3 -68.97 56.89 8.57 0.132 5398
 5400 3 -69 56.77 8.58 0.133 5399
 5401 3 -69.08 56.66 8.64 0.113 5400
 5402 3 -69.17 56.45 8.73 0.141 5401
 5403 3 -69.22 56.28 8.72 0.134 5402
 5404 3 -69.28 56.09 8.76 0.181 5403
 5405 3 -69.28 55.98 8.79 0.188 5404
 5406 3 -69.36 55.83 8.82 0.224 5405
 5407 3 -69.16 55.48 8.8 0.16 5406
 5408 3 -69.52 55.52 8.92 0.379 5407
 5409 3 -69.02 55.17 8.74 0.105 5408
 5410 3 -68.91 55.03 8.71 0.108 5409
 5411 3 -68.86 54.95 8.79 0.037 5410
 5412 3 -69.84 55.49 9.07 0.164 5408
 5413 3 -69.91 55.41 9.18 0.173 5412
 5414 3 -70.05 55.34 9.31 0.148 5413
 5415 3 -70.11 55.28 9.47 0.215 5414
 5416 3 -70.31 55.31 9.63 0.2 5415
 5417 3 -70.47 55.28 9.76 0.182 5416
 5418 3 -70.69 55.34 9.82 0.204 5417
 5419 3 -70.86 55.38 9.83 0.223 5418
 5420 3 -71.03 55.35 9.84 0.28 5419
 5421 3 -71.24 55.45 9.84 0.279 5420
 5422 3 -71.36 55.41 9.51 0.163 5421
 5423 3 -71.53 55.44 9.36 0.084 5422
 5424 3 -71.64 55.51 9.21 0.096 5423
 5425 3 -71.78 55.66 9.14 0.106 5424
 5426 3 -71.86 55.78 9.06 0.076 5425
 5427 3 -71.89 55.94 9 0.082 5426
 5428 3 -71.88 56.06 8.98 0.101 5427
 5429 3 -71.41 55.66 10.17 0.154 5421
 5430 3 -71.56 55.66 10.23 0.117 5429
 5431 3 -71.69 55.7 10.15 0.104 5430
 5432 3 -71.83 55.77 10.13 0.127 5431
 5433 3 -72 55.74 10.06 0.11 5432
 5434 3 -72.13 55.74 9.97 0.113 5433
 5435 3 -72.22 55.8 9.9 0.144 5434
 5436 3 -72.24 55.91 9.81 0.124 5435
 5437 3 -72.28 55.76 9.5 0.107 5436
 5438 3 -72.25 55.83 9.38 0.099 5437
 5439 3 -72.33 55.99 9.88 0.105 5436
 5440 3 -72.39 56.01 9.98 0.061 5439
 5441 3 -68.95 58.31 7.81 0.253 5390
 5442 3 -69.11 58.44 7.98 0.1 5441
 5443 3 -69.19 58.56 7.99 0.098 5442
 5444 3 -69.34 58.63 8.07 0.111 5443
 5445 3 -69.52 58.56 8.12 0.16 5444
 5446 3 -68.94 58.44 7.6 0.106 5441
 5447 3 -68.95 58.59 7.27 0.082 5446
 5448 3 -68.97 58.64 7.16 0.091 5447
 5449 3 -68.94 58.49 7.49 0.106 5446
 5450 3 -68.84 57.94 7.61 0.089 5449
 5451 3 -68.86 57.77 7.49 0.11 5450
 5452 3 -68.77 57.59 7.44 0.124 5451
 5453 3 -68.58 57.49 7.42 0.108 5452
 5454 3 -68.94 58.56 7.41 0.106 5449
 5455 3 -68.31 58.02 7.53 0.105 5389
 5456 3 -68.11 57.88 7.56 0.15 5455
 5457 3 -68 57.85 7.53 0.197 5456
 5458 3 -67.78 57.77 7.58 0.156 5457
 5459 3 -67.56 57.66 7.69 0.101 5458
 5460 3 -67.47 57.66 7.64 0.099 5459
 5461 3 -67.41 57.59 7.57 0.117 5460
 5462 3 -67.39 57.49 7.53 0.042 5461
 5463 3 -67.77 58.63 7.98 0.097 5385
 5464 3 -67.67 58.52 7.91 0.098 5463
 5465 3 -67.55 58.41 7.89 0.099 5464
 5466 3 -67.47 58.31 7.78 0.114 5465
 5467 3 -67.39 58.16 7.73 0.135 5466
 5468 3 -67.45 58.02 7.71 0.075 5467
 5469 3 -67.44 57.91 7.7 0.091 5468
 5470 3 -67.63 59.55 8.02 0.116 5373
 5471 3 -67.77 59.59 8.12 0.112 5470
 5472 3 -67.86 59.77 8.22 0.107 5471
 5473 3 -67.94 59.85 8.22 0.117 5472
 5474 3 -67.95 60.05 8.41 0.118 5473
 5475 3 -67.89 60.16 8.4 0.169 5474
 5476 3 -68.06 60.23 8.24 0.109 5475
 5477 3 -68.28 60.31 8.16 0.095 5476
 5478 3 -68.44 60.51 8.13 0.087 5477
 5479 3 -68.47 60.66 8.12 0.091 5478
 5480 3 -68.56 60.71 8.12 0.079 5479
 5481 3 -68.63 60.84 8.12 0.081 5480
 5482 3 -68.67 60.96 8.06 0.098 5481
 5483 3 -68.74 61.06 7.91 0.043 5482
 5484 3 -67.72 60.19 8.59 0.136 5475
 5485 3 -67.74 60.01 8.72 0.101 5484
 5486 3 -67.72 60.01 8.83 0.093 5485
 5487 3 -67.77 59.94 9 0.076 5486
 5488 3 -67.59 60.35 8.66 0.126 5484
 5489 3 -67.44 60.37 8.74 0.105 5488
 5490 3 -67.3 60.2 8.8 0.089 5489
 5491 3 -67.95 59.95 8.14 0.063 5473
 5492 3 -67.88 60.03 8.16 0.054 5491
 5493 3 -67.5 59.51 8.18 0.058 5470
 5494 3 -67.39 59.45 8.43 0.065 5493
 5495 3 -67.36 59.42 8.54 0.126 5494
 5496 3 -67.34 59.27 8.6 0.119 5495
 5497 3 -67.38 59.27 8.73 0.143 5496
 5498 3 -67.56 59.45 8.75 0.087 5497
 5499 3 -67.58 59.63 8.73 0.099 5498
 5500 3 -67.56 59.78 8.75 0.079 5499
 5501 3 -67.67 59.83 5.7 0.158 4424
 5502 3 -67.66 59.74 5.61 0.158 5501
 5503 3 -67.72 59.69 5.48 0.194 5502
 5504 3 -67.75 59.66 5.28 0.231 5503
 5505 3 -67.64 59.38 5.44 0.065 5504
 5506 3 -67.7 59.26 5.39 0.099 5505
 5507 3 -67.69 59.12 5.36 0.129 5506
 5508 3 -67.7 58.95 5.36 0.138 5507
 5509 3 -67.74 58.85 5.54 0.114 5508
 5510 3 -67.77 58.81 5.74 0.107 5509
 5511 3 -67.78 58.73 5.86 0.094 5510
 5512 3 -67.84 58.52 5.92 0.102 5511
 5513 3 -67.94 58.44 5.95 0.08 5512
 5514 3 -67.8 59.66 5.08 0.208 5504
 5515 3 -67.7 59.66 4.91 0.196 5514
 5516 3 -67.67 59.58 4.79 0.203 5515
 5517 3 -67.63 59.51 4.7 0.267 5516
 5518 3 -67.52 59.53 4.57 0.288 5517
 5519 3 -67.67 59.13 4.36 0.11 5518
 5520 3 -67.69 59.05 4.27 0.147 5519
 5521 3 -67.84 58.98 4.5 0.15 5520
 5522 3 -67.81 58.88 4.62 0.166 5521
 5523 3 -67.67 58.77 4.77 0.128 5522
 5524 3 -67.59 58.7 4.87 0.143 5523
 5525 3 -67.53 58.59 4.98 0.186 5524
 5526 3 -67.47 58.52 5.04 0.188 5525
 5527 3 -67.39 58.38 5.07 0.135 5526
 5528 3 -67.31 58.26 5.16 0.145 5527
 5529 3 -67.28 58.06 5.23 0.131 5528
 5530 3 -67.69 59.01 4.16 0.179 5520
 5531 3 -68.02 59.24 4.04 0.108 5530
 5532 3 -68.13 59.24 3.96 0.097 5531
 5533 3 -68.24 59.28 3.9 0.132 5532
 5534 3 -68.36 59.23 3.82 0.153 5533
 5535 3 -68.39 59.46 3.7 0.118 5534
 5536 3 -68.31 59.64 3.74 0.078 5535
 5537 3 -68.49 59.08 3.99 0.102 5534
 5538 3 -68.64 59.02 4 0.000125 5537
 5539 3 -67.58 58.7 3.96 0.164 5530
 5540 3 -67.63 58.63 3.78 0.117 5539
 5541 3 -67.7 58.7 3.59 0.187 5540
 5542 3 -67.7 58.74 3.45 0.194 5541
 5543 3 -67.68 58.77 3.2 0.199 5542
 5544 3 -67.63 58.81 3.03 0.248 5543
 5545 3 -67.54 58.89 2.93 0.301 5544
 5546 3 -67.43 59.02 2.86 0.304 5545
 5547 3 -67.35 59.38 2.88 0.112 5546
 5548 3 -67.24 59.44 2.78 0.117 5547
 5549 3 -67.1 59.46 2.7 0.088 5548
 5550 3 -66.94 59.49 2.63 0.114 5549
 5551 3 -66.82 59.53 2.57 0.118 5550
 5552 3 -66.8 59.59 2.47 0.108 5551
 5553 3 -67.41 58.88 2.8 0.364 5546
 5554 3 -67.74 59.38 2.84 0.167 5553
 5555 3 -67.8 59.49 2.88 0.215 5554
 5556 3 -67.82 59.6 2.86 0.267 5555
 5557 3 -67.63 59.77 2.93 0.078 5556
 5558 3 -67.63 59.91 2.93 0.107 5557
 5559 3 -67.62 60.06 2.86 0.117 5558
 5560 3 -67.51 60.17 2.78 0.095 5559
 5561 3 -68.04 59.74 2.7 0.166 5556
 5562 3 -68.18 59.85 2.57 0.144 5561
 5563 3 -68.26 59.98 2.53 0.000125 5562
 5564 3 -68.02 59.84 2.9 0.077 5561
 5565 3 -68.04 59.96 2.93 0.091 5564
 5566 3 -68.13 60.06 2.88 0.128 5565
 5567 3 -68.23 60.16 2.84 0.108 5566
 5568 3 -68.35 60.28 2.8 0.127 5567
 5569 3 -68.43 60.28 2.72 0.081 5568
 5570 3 -67.37 58.78 2.74 0.454 5553
 5571 3 -66.74 58.63 2.8 0.288 5570
 5572 3 -66.73 58.44 2.51 0.136 5571
 5573 3 -66.52 58.44 2.49 0.093 5572
 5574 3 -66.37 58.42 2.53 0.075 5573
 5575 3 -66.29 58.37 2.57 0.107 5574
 5576 3 -66.16 58.37 2.63 0.123 5575
 5577 3 -66.02 58.35 2.63 0.155 5576
 5578 3 -65.85 58.26 2.59 0.108 5577
 5579 3 -65.63 58.28 2.61 0.096 5578
 5580 3 -65.49 58.28 2.51 0.071 5579
 5581 3 -65.49 58.39 2.45 0.047 5580
 5582 3 -66.68 58.78 2.76 0.143 5571
 5583 3 -66.57 59.14 2.76 0.126 5582
 5584 3 -66.52 59.3 2.78 0.123 5583
 5585 3 -66.46 59.38 2.8 0.174 5584
 5586 3 -66.43 59.48 3.2 0.08 5585
 5587 3 -66.33 59.41 3.3 0.093 5586
 5588 3 -66.25 59.41 3.49 0.108 5587
 5589 3 -66.2 59.38 3.65 0.079 5588
 5590 3 -66.65 59.71 2.91 0.092 5585
 5591 3 -66.6 59.88 2.9 0.097 5590
 5592 3 -66.57 60.06 2.88 0.1 5591
 5593 3 -66.58 60.2 2.91 0.136 5592
 5594 3 -66.57 60.37 2.86 0.112 5593
 5595 3 -66.52 60.49 2.86 0.093 5594
 5596 3 -66.57 60.59 2.95 0.116 5595
 5597 3 -66.63 60.74 3.13 0.1 5596
 5598 3 -66.52 60.83 3.22 0.094 5597
 5599 3 -66.62 58.95 2.74 0.143 5598
 5600 3 -66.63 58.64 3.22 0.095 5582
 5601 3 -66.57 58.52 3.32 0.066 5600
 5602 3 -66.52 58.52 3.43 0.122 5601
 5603 3 -66.44 58.53 3.57 0.105 5602
 5604 3 -66.25 58.58 3.65 0.119 5603
 5605 3 -66.11 58.63 3.68 0.14 5604
 5606 3 -66.02 58.78 3.76 0.103 5605
 5607 3 -66.13 58.81 3.88 0.13 5606
 5608 3 -66.2 58.84 3.98 0.166 5607
 5609 3 -66.28 58.99 4.06 0.179 5608
 5610 3 -66.39 59.24 3.96 0.131 5609
 5611 3 -66.41 59.38 3.86 0.1 5610
 5612 3 -66.5 59.52 3.78 0.139 5611
 5613 3 -66.55 59.62 3.74 0.124 5612
 5614 3 -67.35 58.69 2.7 0.549 5570
 5615 3 -68.24 58.7 2.66 0.131 5614
 5616 3 -68.41 58.7 2.74 0.16 5615
 5617 3 -68.57 58.66 2.74 0.165 5616
 5618 3 -68.68 58.66 2.76 0.145 5617
 5619 3 -68.82 58.73 2.8 0.109 5618
 5620 3 -68.93 58.77 2.84 0.113 5619
 5621 3 -69.02 58.84 2.86 0.136 5620
 5622 3 -69.21 58.91 2.86 0.23 5621
 5623 3 -69.6 59.01 2.74 0.168 5622
 5624 3 -69.66 59.09 2.72 0.081 5623
 5625 3 -67.28 59.84 4.53 0.196 5518
 5626 3 -67.17 60.06 4.5 0.162 5625
 5627 3 -67.05 60.16 4.45 0.147 5626
 5628 3 -66.97 60.28 4.44 0.176 5627
 5629 3 -66.94 60.6 4.49 0.122 5628
 5630 3 -66.97 60.8 4.5 0.166 5629
 5631 3 -67.03 60.91 4.49 0.182 5630
 5632 3 -67.14 60.91 4.37 0.188 5631
 5633 3 -67.25 60.88 4.2 0.14 5632
 5634 3 -67.34 60.84 4.03 0.138 5633
 5635 3 -67.39 60.85 3.91 0.164 5634
 5636 3 -67.33 60.88 3.78 0.108 5635
 5637 3 -67.2 60.8 3.7 0.112 5636
 5638 3 -67.17 60.66 3.63 0.073 5637
 5639 3 -67.22 60.52 3.55 0.123 5638
 5640 3 -67.22 60.38 3.47 0.123 5639
 5641 3 -67.25 60.31 3.38 0.146 5640
 5642 3 -67.14 60.26 3.28 0.141 5641
 5643 3 -66.92 60.12 3.2 0.1 5642
 5644 3 -66.87 59.99 3.11 0.069 5643
 5645 3 -67.44 61.02 6.06 0.118 4420
 5646 3 -67.3 61.03 5.91 0.124 5645
 5647 3 -67.17 61.02 5.85 0.191 5646
 5648 3 -67.17 61.3 5.58 0.156 5647
 5649 3 -67.22 61.42 5.53 0.192 5648
 5650 3 -67.47 61.6 5.6 0.12 5649
 5651 3 -67.58 61.63 5.6 0.094 5650
 5652 3 -67.7 61.6 5.56 0.089 5651
 5653 3 -67.83 61.64 5.54 0.096 5652
 5654 3 -67.94 61.69 5.5 0.099 5653
 5655 3 -68.05 61.71 5.44 0.085 5654
 5656 3 -68.14 61.77 5.35 0.091 5655
 5657 3 -68.28 61.85 5.27 0.102 5656
 5658 3 -68.33 61.98 5.19 0.094 5657
 5659 3 -68.53 62.09 5.13 0.095 5658
 5660 3 -68.66 62.16 5.09 0.104 5659
 5661 3 -68.8 62.2 5.02 0.14 5660
 5662 3 -68.94 62.27 4.9 0.135 5661
 5663 3 -69.03 62.31 4.76 0.095 5662
 5664 3 -66.94 61.39 5.42 0.169 5649
 5665 3 -66.7 61.33 5.39 0.133 5664
 5666 3 -66.58 61.33 5.36 0.101 5665
 5667 3 -66.45 61.34 5.41 0.098 5666
 5668 3 -66.28 61.3 5.49 0.158 5667
 5669 3 -66.24 61.03 5.42 0.112 5668
 5670 3 -66.2 61.45 5.61 0.12 5668
 5671 3 -66.14 61.51 5.78 0.107 5670
 5672 3 -66.03 61.55 5.9 0.094 5671
 5673 3 -65.97 61.51 6.04 0.064 5672
 5674 3 -65.86 61.53 6.04 0.086 5673
 5675 3 -65.72 61.52 6.06 0.054 5674
 5676 3 -65.53 61.49 6.07 0.089 5675
 5677 3 -65.42 61.56 6.17 0.118 5676
 5678 3 -65.38 61.52 6.29 0.000125 5677
 5679 3 -66.92 60.83 6.04 0.105 5647
 5680 3 -66.78 60.84 6.2 0.119 5679
 5681 3 -66.61 60.85 6.21 0.12 5680
 5682 3 -66.47 60.8 6.21 0.096 5681
 5683 3 -69.5 64.09 5.07 0.758 4384
 5684 3 -69.8 64.61 5.14 0.737 5683
 5685 3 -70.11 63.8 4.49 0.13 5684
 5686 3 -70.3 63.71 4.44 0.123 5685
 5687 3 -70.3 63.59 4.32 0.121 5686
 5688 3 -70.36 63.51 4.23 0.138 5687
 5689 3 -70.38 63.39 4.15 0.235 5688
 5690 3 -70.28 63.19 4.16 0.178 5689
 5691 3 -70.17 62.84 4.13 0.079 5690
 5692 3 -70.11 62.71 4.01 0.091 5691
 5693 3 -70 62.58 3.99 0.12 5692
 5694 3 -69.89 62.51 4.03 0.112 5693
 5695 3 -69.8 62.44 4.02 0.000125 5694
 5696 3 -70.61 63.74 4.01 0.145 5689
 5697 3 -70.69 63.81 3.95 0.205 5696
 5698 3 -70.77 64.08 4.14 0.09 5697
 5699 3 -70.69 64.16 4.23 0.099 5698
 5700 3 -70.72 63.81 3.79 0.144 5697
 5701 3 -70.8 63.95 3.64 0.146 5700
 5702 3 -70.78 63.96 3.48 0.164 5701
 5703 3 -70.8 63.96 3.37 0.216 5702
 5704 3 -70.88 63.94 3.27 0.302 5703
 5705 3 -71.05 63.88 3.23 0.327 5704
 5706 3 -71.03 64.08 3 0.291 5705
 5707 3 -71.03 64.28 3.02 0.215 5706
 5708 3 -71.36 64.25 3.08 0.096 5707
 5709 3 -71.42 64.42 3 0.116 5708
 5710 3 -71.38 64.53 2.96 0.121 5709
 5711 3 -71.06 64.59 3.04 0.115 5710
 5712 3 -70.69 64.42 2.85 0.076 5707
 5713 3 -70.52 64.5 2.81 0.107 5712
 5714 3 -70.39 64.58 2.81 0.108 5713
 5715 3 -70.16 64.78 2.87 0.096 5714
 5716 3 -69.95 64.91 2.94 0.1 5715
 5717 3 -69.89 65.03 3.02 0.116 5716
 5718 3 -69.78 65.17 3.12 0.114 5717
 5719 3 -69.72 65.25 3.25 0.088 5718
 5720 3 -70.99 63.78 2.75 0.142 5706
 5721 3 -71.05 63.81 2.54 0.181 5720
 5722 3 -71.1 63.88 2.44 0.2 5721
 5723 3 -71.27 63.95 2.31 0.132 5722
 5724 3 -71.32 64.03 2.27 0.127 5723
 5725 3 -71.54 64.05 2.29 0.126 5724
 5726 3 -71.65 64.05 2.4 0.152 5725
 5727 3 -71.78 64.08 2.5 0.155 5726
 5728 3 -71.92 64.16 2.62 0.161 5727
 5729 3 -72.02 64.24 2.75 0.168 5728
 5730 3 -72.17 64.24 2.77 0.232 5729
 5731 3 -72.3 64.19 2.83 0.203 5730
 5732 3 -72.39 64.33 2.87 0.177 5731
 5733 3 -72.49 64.55 2.87 0.116 5732
 5734 3 -69.94 64.66 5.2 0.714 5684
 5735 3 -70.08 64.75 5.34 0.661 5734
 5736 3 -70.27 64.81 5.38 0.687 5735
 5737 3 -70.42 64.88 5.4 0.707 5736
 5738 3 -70.64 64.94 5.31 0.704 5737
 5739 3 -70.77 65 5.44 0.717 5738
 5740 3 -70.92 65.05 5.52 0.722 5739
 5741 3 -71.11 65.08 5.47 0.753 5740
 5742 3 -71.28 65.11 5.4 0.742 5741
 5743 3 -71.47 65.28 5.27 0.766 5742
 5744 3 -71.58 65.33 5.19 0.771 5743
 5745 3 -71.7 65.28 5.27 0.843 5744
 5746 3 -71.81 65.14 5.41 0.898 5745
 5747 3 -71.92 65.19 5.45 0.975 5746
 5748 3 -71.8 64.78 3.94 0.135 5747
 5749 3 -71.69 64.78 3.9 0.184 5748
 5750 3 -71.53 64.8 3.93 0.085 5749
 5751 3 -71.38 64.8 3.94 0.124 5750
 5752 3 -71.14 64.72 3.94 0.101 5751
 5753 3 -70.94 64.69 3.95 0.066 5752
 5754 3 -70.83 64.67 3.9 0.085 5753
 5755 3 -70.66 64.63 3.87 0.068 5754
 5756 3 -70.52 64.66 3.77 0.099 5755
 5757 3 -70.42 64.61 3.67 0.152 5756
 5758 3 -72.09 65.14 5.4 1.082 5747
 5759 3 -72.19 65.22 5.44 1.151 5758
 5760 3 -72.42 65.27 5.19 1.19 5759
 5761 3 -72.55 65.33 5.13 1.189 5760
 5762 3 -72.64 65.53 5.11 1.171 5761
 5763 3 -72.61 66.41 3.91 0.139 5762
 5764 3 -72.72 66.58 3.94 0.122 5763
 5765 3 -72.78 66.69 3.87 0.143 5764
 5766 3 -72.92 66.78 3.73 0.169 5765
 5767 3 -73.08 66.78 3.65 0.191 5766
 5768 3 -73.25 66.78 3.62 0.204 5767
 5769 3 -73.38 66.83 3.52 0.201 5768
 5770 3 -73.53 66.83 3.46 0.212 5769
 5771 3 -73.7 66.75 3.19 0.149 5770
 5772 3 -73.83 66.83 3.14 0.113 5771
 5773 3 -73.99 66.86 3.08 0.138 5772
 5774 3 -74.08 66.95 3 0.162 5773
 5775 3 -74.24 67.14 3.04 0.13 5774
 5776 3 -74.33 67.25 3.12 0.142 5775
 5777 3 -74.42 67.36 2.94 0.128 5776
 5778 3 -74.53 67.44 2.98 0.142 5777
 5779 3 -74.63 67.53 2.98 0.139 5778
 5780 3 -74.3 67.28 3.33 0.12 5776
 5781 3 -74.52 67.25 3.4 0.092 5780
 5782 3 -74.59 67.33 3.48 0.076 5781
 5783 3 -72.75 65.33 5.44 1.15 5762
 5784 3 -72.89 65.39 5.55 1.111 5783
 5785 3 -73 65.3 5.77 1.119 5784
 5786 3 -73.05 65.28 6.1 1.037 5785
 5787 3 -73.25 65.42 6.14 0.901 5786
 5788 3 -73.42 65.53 6.18 0.838 5787
 5789 3 -73.66 65.34 6.38 0.766 5788
 5790 3 -73.83 65.42 6.43 0.803 5789
 5791 3 -73.99 65.28 6.45 0.848 5790
 5792 3 -74.14 65.2 6.41 0.842 5791
 5793 3 -74.34 65.22 6.36 0.826 5792
 5794 3 -73.75 63.78 6.02 0.09 5793
 5795 3 -73.69 63.74 5.86 0.129 5794
 5796 3 -73.61 63.66 5.78 0.142 5795
 5797 3 -73.49 63.51 5.72 0.108 5796
 5798 3 -73.42 63.49 5.53 0.126 5797
 5799 3 -73.06 63.28 5.7 0.127 5798
 5800 3 -72.99 63.2 5.72 0.163 5799
 5801 3 -72.95 63.09 5.66 0.227 5800
 5802 3 -72.97 62.88 5.52 0.104 5801
 5803 3 -72.89 62.76 5.52 0.097 5802
 5804 3 -72.81 62.66 5.48 0.097 5803
 5805 3 -72.69 62.55 5.35 0.075 5804
 5806 3 -73.47 63.35 5.81 0.066 5797
 5807 3 -73.44 63.24 5.77 0.127 5806
 5808 3 -73.53 63.13 5.43 0.141 5807
 5809 3 -73.49 63.01 5.39 0.151 5808
 5810 3 -73.27 62.89 5.48 0.111 5809
 5811 3 -73.13 62.73 5.52 0.125 5810
 5812 3 -73.03 62.6 5.52 0.107 5811
 5813 3 -72.89 62.42 5.53 0.143 5812
 5814 3 -73.22 63.16 6.15 0.1 5807
 5815 3 -73.25 63.16 6.27 0.129 5814
 5816 3 -73.25 63.16 6.48 0.167 5815
 5817 3 -73.33 63.13 6.57 0.22 5816
 5818 3 -73.55 63.26 6.56 0.229 5817
 5819 3 -74.58 65.22 6.47 0.812 5793
 5820 3 -74.8 65.08 6.41 0.828 5819
 5821 3 -74.94 64.91 6.39 0.793 5820
 5822 3 -75.05 64.8 6.32 0.857 5821
 5823 3 -75.16 64.67 6.27 0.891 5822
 5824 3 -75.38 64.47 6.22 1.076 5823
 5825 3 -75.44 64.47 5.94 1.098 5824
 5826 3 -76.03 65.06 5.94 0.872 5825
 5827 3 -76.2 65.17 6.02 0.945 5826
 5828 3 -76.36 65.3 6.01 0.912 5827
 5829 3 -76.5 65.33 5.98 0.901 5828
 5830 3 -76.66 65.24 5.89 0.895 5829
 5831 3 -76.86 65.09 5.99 0.847 5830
 5832 3 -77 65.06 5.97 0.825 5831
 5833 3 -77.14 64.83 6.02 0.762 5832
 5834 3 -77.3 64.81 5.97 0.743 5833
 5835 3 -77.45 64.75 6.06 0.754 5834
 5836 3 -77.47 63.84 5.66 0.106 5835
 5837 3 -77.52 63.83 5.53 0.112 5836
 5838 3 -77.44 63.81 5.27 0.098 5837
 5839 3 -77.42 63.73 5.14 0.106 5838
 5840 3 -77.27 63.62 5.15 0.101 5839
 5841 3 -77.14 63.56 5.07 0.096 5840
 5842 3 -76.99 63.44 5.06 0.079 5841
 5843 3 -76.78 63.52 4.93 0.179 5842
 5844 3 -76.97 63.71 5.11 0.092 5843
 5845 3 -77.11 63.77 5.1 0.043 5844
 5846 3 -76.67 63.27 4.81 0.088 5843
 5847 3 -76.58 63.06 4.85 0.138 5846
 5848 3 -76.55 62.91 4.89 0.185 5847
 5849 3 -76.19 62.84 4.56 0.116 5848
 5850 3 -76.06 62.84 4.51 0.161 5849
 5851 3 -75.99 62.77 4.39 0.16 5850
 5852 3 -75.95 62.7 4.31 0.125 5851
 5853 3 -75.88 62.58 4.22 0.086 5852
 5854 3 -75.75 62.58 4.22 0.08 5853
 5855 3 -75.61 62.56 4.19 0.078 5854
 5856 3 -75.47 62.63 4.23 0.099 5855
 5857 3 -75.38 62.66 4.15 0.149 5856
 5858 3 -75.24 62.71 4.14 0.159 5857
 5859 3 -75.09 62.7 4.05 0.13 5858
 5860 3 -75.06 62.7 3.89 0.093 5859
 5861 3 -77.55 64.67 6.06 0.71 5835
 5862 3 -77.83 64.58 6.02 0.674 5861
 5863 3 -78 64.47 5.99 0.66 5862
 5864 3 -78.24 64.5 5.86 0.709 5863
 5865 3 -78.44 64.55 5.72 0.682 5864
 5866 3 -78.63 64.5 5.73 0.646 5865
 5867 3 -78.91 64.49 5.57 0.651 5866
 5868 3 -79.08 64.45 5.57 0.668 5867
 5869 3 -79.25 64.36 5.66 0.686 5868
 5870 3 -79.39 64.31 5.72 0.743 5869
 5871 3 -79.55 64.3 5.82 0.803 5870
 5872 3 -79.08 63.37 5.45 0.07 5871
 5873 3 -79 63.33 5.38 0.104 5872
 5874 3 -78.94 63.39 5.23 0.137 5873
 5875 3 -78.91 63.45 5.11 0.171 5874
 5876 3 -78.69 63.51 5.23 0.089 5875
 5877 3 -78.56 63.52 5.28 0.085 5876
 5878 3 -78.47 63.55 5.4 0.077 5877
 5879 3 -78.99 63.34 4.94 0.207 5875
 5880 3 -79.67 64.33 5.84 0.769 5871
 5881 3 -79.27 63.85 6.59 0.163 5880
 5882 3 -79.44 63.73 6.77 0.191 5881
 5883 3 -79.36 63.7 6.91 0.219 5882
 5884 3 -79.19 63.87 7.1 0.136 5883
 5885 3 -79.08 64.14 7.18 0.138 5884
 5886 3 -79 64.28 7.2 0.124 5885
 5887 3 -79.55 63.28 6.69 0.116 5883
 5888 3 -79.64 63.13 6.76 0.142 5887
 5889 3 -79.78 63.12 6.81 0.148 5888
 5890 3 -79.99 63.13 6.88 0.098 5889
 5891 3 -80.06 63.16 6.98 0.114 5890
 5892 3 -80.27 63.26 7.02 0.095 5891
 5893 3 -80.38 63.24 7.03 0.092 5892
 5894 3 -79.47 63.6 7.05 0.094 5893
 5895 3 -79.5 63.59 7.16 0.121 5894
 5896 3 -79.59 63.49 7.24 0.173 5895
 5897 3 -79.74 63.53 7.3 0.2 5896
 5898 3 -80.05 63.38 7.23 0.149 5897
 5899 3 -80.34 63.38 7.24 0.179 5898
 5900 3 -80.55 63.41 7.31 0.153 5899
 5901 3 -80.78 63.34 7.3 0.122 5900
 5902 3 -80.97 63.3 7.35 0.144 5901
 5903 3 -81.11 63.24 7.44 0.123 5902
 5904 3 -81.25 63.21 7.4 0.117 5903
 5905 3 -81.39 63.13 7.39 0.153 5904
 5906 3 -81.5 62.99 7.36 0.182 5905
 5907 3 -81.61 62.91 7.35 0.317 5906
 5908 3 -81.61 62.77 7.4 0.362 5907
 5909 3 -81.75 62.74 7.48 0.356 5908
 5910 3 -82 62.76 7.67 0.236 5909
 5911 3 -82.17 62.76 7.84 0.208 5910
 5912 3 -82.25 62.64 7.91 0.26 5911
 5913 3 -82.25 62.56 8.05 0.275 5912
 5914 3 -82.25 62.6 8.19 0.379 5913
 5915 3 -82.69 62.64 7.95 0.152 5914
 5916 3 -82.86 62.63 8.03 0.12 5915
 5917 3 -82.95 62.52 8.05 0.141 5916
 5918 3 -83.03 62.45 8.04 0.211 5917
 5919 3 -83.27 62.53 8.1 0.185 5918
 5920 3 -83.31 62.67 8.31 0.102 5919
 5921 3 -83.47 62.67 8.39 0.109 5920
 5922 3 -83.55 62.69 8.47 0.061 5921
 5923 3 -83.38 62.41 8.2 0.074 5919
 5924 3 -83.44 62.45 8.3 0.076 5923
 5925 3 -83.5 62.49 8.37 0.102 5924
 5926 3 -83.61 62.52 8.33 0.163 5925
 5927 3 -83.63 62.59 8.08 0.067 5926
 5928 3 -83.02 62.34 7.97 0.199 5918
 5929 3 -83.22 62.19 7.89 0.065 5928
 5930 3 -83.06 62.24 8.2 0.083 5928
 5931 3 -83.17 62.14 8.29 0.102 5930
 5932 3 -83.33 62.12 8.29 0.121 5931
 5933 3 -83.5 62.16 8.22 0.157 5932
 5934 3 -83.67 62.38 8.21 0.156 5933
 5935 3 -83.78 62.49 8.14 0.063 5934
 5936 3 -81.78 62.56 8.4 0.225 5914
 5937 3 -81.77 62.59 8.54 0.299 5936
 5938 3 -81.39 62.24 8.43 0.138 5937
 5939 3 -81.28 62.03 8.41 0.134 5938
 5940 3 -81.14 61.88 8.55 0.146 5939
 5941 3 -81.03 61.77 8.62 0.208 5940
 5942 3 -80.92 61.69 8.78 0.24 5941
 5943 3 -80.84 61.7 8.86 0.251 5942
 5944 3 -80.97 61.7 9.12 0.102 5943
 5945 3 -80.92 61.74 9.23 0.051 5944
 5946 3 -80.55 61.8 8.88 0.172 5943
 5947 3 -80.33 61.91 8.82 0.123 5946
 5948 3 -80.16 61.94 8.78 0.116 5947
 5949 3 -80.08 61.84 8.82 0.104 5948
 5950 3 -80 61.78 8.92 0.000125 5949
 5951 3 -80.53 61.85 9.04 0.083 5946
 5952 3 -80.5 61.84 9.15 0.118 5951
 5953 3 -80.41 61.99 9.23 0.111 5952
 5954 3 -80.33 62.06 9.38 0.135 5953
 5955 3 -80.39 62.06 9.54 0.172 5954
 5956 3 -80.44 61.83 9.65 0.117 5955
 5957 3 -80.41 61.7 9.74 0.105 5956
 5958 3 -80.38 61.6 9.81 0.103 5957
 5959 3 -80.36 61.46 9.92 0.074 5958
 5960 3 -80.44 61.37 10.03 0.078 5959
 5961 3 -80.56 61.3 10.13 0.117 5960
 5962 3 -80.67 61.23 10.17 0.122 5961
 5963 3 -80.47 62.23 9.73 0.122 5955
 5964 3 -80.53 62.33 9.93 0.111 5963
 5965 3 -80.52 62.38 10.05 0.044 5964
 5966 3 -82.06 62.91 8.73 0.1 5937
 5967 3 -82.14 62.99 8.83 0.092 5966
 5968 3 -82.24 63.01 8.9 0.118 5967
 5969 3 -82.33 63.14 9.04 0.156 5968
 5970 3 -82.44 63.23 9.12 0.127 5969
 5971 3 -82.5 63.33 9.16 0.132 5970
 5972 3 -82.5 63.49 9.24 0.112 5971
 5973 3 -82.52 63.63 9.23 0.141 5972
 5974 3 -82.53 63.91 9.17 0.178 5973
 5975 3 -82.61 64.09 8.97 0.183 5974
 5976 3 -82.8 64.33 8.82 0.137 5975
 5977 3 -82.84 64.42 8.67 0.193 5976
 5978 3 -82.89 64.45 8.56 0.247 5977
 5979 3 -82.83 64.28 8.21 0.178 5978
 5980 3 -82.97 64.16 8 0.119 5979
 5981 3 -83.03 64.11 7.9 0.047 5980
 5982 3 -82.56 64.33 8.17 0.102 5979
 5983 3 -82.56 64.45 8.1 0.134 5982
 5984 3 -82.53 64.59 8.04 0.128 5983
 5985 3 -82.44 64.72 7.97 0.034 5984
 5986 3 -82.36 64.78 7.9 0.074 5985
 5987 3 -82.28 64.84 7.89 0.072 5986
 5988 3 -83.08 64.55 8.63 0.109 5978
 5989 3 -83.25 64.61 8.58 0.121 5988
 5990 3 -83.36 64.64 8.49 0.106 5989
 5991 3 -83.44 64.7 8.4 0.12 5990
 5992 3 -83.47 64.75 8.22 0.087 5991
 5993 3 -83.5 64.8 8.12 0.108 5992
 5994 3 -83.58 64.83 7.99 0.161 5993
 5995 3 -83.42 65.09 8.06 0.135 5994
 5996 3 -83.28 65.11 8.05 0.093 5995
 5997 3 -83.42 64.67 7.75 0.076 5994
 5998 3 -83.33 64.59 7.68 0.08 5997
 5999 3 -83.2 64.52 7.68 0.08 5998
 6000 3 -82.83 64.41 9.31 0.098 5975
 6001 3 -82.89 64.55 9.3 0.102 6000
 6002 3 -82.92 64.67 9.39 0.124 6001
 6003 3 -82.97 64.78 9.46 0.114 6002
 6004 3 -82.94 64.89 9.54 0.175 6003
 6005 3 -83.14 65.13 9.6 0.105 6004
 6006 3 -83.05 65.14 9.7 0.000125 6005
 6007 3 -82.74 64.94 9.69 0.074 6004
 6008 3 -82.67 64.94 9.79 0.101 6007
 6009 3 -82.56 64.94 9.86 0.158 6008
 6010 3 -82.52 65.05 10.03 0.12 6009
 6011 3 -82.5 65.19 10.14 0.111 6010
 6012 3 -82.41 65.44 10.04 0.073 6011
 6013 3 -82.38 65.59 9.91 0.084 6012
 6014 3 -82.55 65.06 10.4 0.076 6011
 6015 3 -82.59 65.08 10.52 0.07 6014
 6016 3 -82.06 63.52 9.19 0.072 5973
 6017 3 -81.94 63.49 9.12 0.068 6016
 6018 3 -81.86 63.52 9.06 0.091 6017
 6019 3 -81.75 63.41 8.96 0.093 6018
 6020 3 -81.69 63.38 8.82 0.102 6019
 6021 3 -81.58 63.38 8.74 0.113 6020
 6022 3 -81.49 63.42 8.7 0.127 6021
 6023 3 -81.44 63.51 8.55 0.061 6022
 6024 3 -79.66 63.87 7.44 0.113 5897
 6025 3 -79.67 64 7.45 0.134 6024
 6026 3 -79.7 64.28 7.48 0.176 6025
 6027 3 -79.75 64.47 7.51 0.175 6026
 6028 3 -79.75 64.61 7.55 0.201 6027
 6029 3 -79.95 64.67 7.73 0.152 6028
 6030 3 -79.99 64.69 7.89 0.121 6029
 6031 3 -80.16 64.8 7.96 0.142 6030
 6032 3 -80.28 64.8 8.05 0.134 6031
 6033 3 -80.39 64.86 8.15 0.177 6032
 6034 3 -80.5 65.11 8.05 0.112 6033
 6035 3 -80.64 65.17 8.03 0.104 6034
 6036 3 -80.72 65.22 7.99 0.076 6035
 6037 3 -80.41 64.78 8.31 0.099 6033
 6038 3 -80.47 64.8 8.4 0.134 6037
 6039 3 -80.77 64.95 8.5 0.084 6038
 6040 3 -80.86 65.03 8.62 0.086 6039
 6041 3 -81.05 65.05 8.66 0.084 6040
 6042 3 -81.16 65.16 8.7 0.085 6041
 6043 3 -81.19 65.33 8.73 0.065 6042
 6044 3 -81.27 65.31 8.83 0.115 6043
 6045 3 -81.34 65.31 8.94 0.139 6044
 6046 3 -81.49 65.36 8.98 0.13 6045
 6047 3 -81.55 65.53 9.08 0.129 6046
 6048 3 -81.63 65.67 9.14 0.127 6047
 6049 3 -81.61 65.86 9.25 0.145 6048
 6050 3 -81.55 66 9.3 0.113 6049
 6051 3 -81.53 66.16 9.38 0.127 6050
 6052 3 -81.56 66.28 9.42 0.109 6051
 6053 3 -81.67 66.34 9.47 0.077 6052
 6054 3 -81.83 66.31 9.47 0.113 6053
 6055 3 -82 66.36 9.49 0.141 6054
 6056 3 -80.49 64.47 8.49 0.165 6038
 6057 3 -80.7 64.28 8.38 0.141 6056
 6058 3 -80.83 64.28 8.42 0.151 6057
 6059 3 -78.83 63.87 6.56 0.116 5881
 6060 3 -78.64 63.74 6.69 0.126 6059
 6061 3 -78.55 63.66 6.77 0.154 6060
 6062 3 -78.47 63.6 6.85 0.094 6061
 6063 3 -78.36 63.56 6.97 0.105 6062
 6064 3 -78.31 63.46 7.06 0.101 6063
 6065 3 -78.8 64.05 6.56 0.098 6059
 6066 3 -78.78 64.2 6.56 0.084 6065
 6067 3 -78.77 64.3 6.69 0.107 6066
 6068 3 -78.72 64.39 6.74 0.084 6067
 6069 3 -79.8 64.39 5.85 0.801 5880
 6070 3 -79.95 64.42 5.9 0.861 6069
 6071 3 -80.14 64.53 6.09 0.876 6070
 6072 3 -80.28 64.58 6.03 0.988 6071
 6073 3 -80.64 64.66 6.06 0.976 6072
 6074 3 -80.84 64.67 6.16 0.928 6073
 6075 3 -81.05 64.8 6.18 0.846 6074
 6076 3 -81.19 64.84 6.14 0.822 6075
 6077 3 -81.44 64.84 5.76 0.825 6076
 6078 3 -81.59 64.81 5.69 0.852 6077
 6079 3 -81.77 64.77 5.73 0.906 6078
 6080 3 -81.95 64.78 5.72 0.971 6079
 6081 3 -82.08 64.78 5.75 0.968 6080
 6082 3 -81.19 63.53 4.99 0.134 6081
 6083 3 -81.17 63.52 4.81 0.132 6082
 6084 3 -81.17 63.58 4.66 0.183 6083
 6085 3 -81 63.64 4.56 0.144 6084
 6086 3 -80.84 63.74 4.49 0.125 6085
 6087 3 -80.69 63.81 4.35 0.13 6086
 6088 3 -80.53 63.81 4.3 0.152 6087
 6089 3 -80.33 63.84 4.32 0.185 6088
 6090 3 -80.16 63.84 4.45 0.159 6089
 6091 3 -80.05 63.89 4.36 0.185 6090
 6092 3 -80.08 64.17 4.15 0.08 6091
 6093 3 -80 64.38 4.19 0.039 6092
 6094 3 -79.94 64.47 4.23 0.119 6093
 6095 3 -80 64.66 4.28 0.1 6094
 6096 3 -80.09 64.77 4.31 0.12 6095
 6097 3 -80.19 64.92 4.35 0.067 6096
 6098 3 -79.75 64.44 4.16 0.078 6094
 6099 3 -79.61 64.33 4.15 0.119 6098
 6100 3 -79.44 64.22 4.18 0.124 6099
 6101 3 -79.28 64.11 4.22 0.117 6100
 6102 3 -79.11 64 4.28 0.127 6101
 6103 3 -79 63.89 4.44 0.123 6102
 6104 3 -78.88 63.84 4.44 0.112 6103
 6105 3 -80.11 63.56 4.52 0.095 6090
 6106 3 -79.97 63.48 4.57 0.074 6105
 6107 3 -82.42 65.06 5.89 0.888 6081
 6108 3 -82.63 65.17 5.83 0.935 6107
 6109 3 -82.78 65.13 5.89 0.948 6108
 6110 3 -82.99 65.11 6 0.964 6109
 6111 3 -83.13 65.11 6.02 0.912 6110
 6112 3 -83.28 65 6.05 0.898 6111
 6113 3 -83.42 64.95 6.1 0.877 6112
 6114 3 -83.55 64.95 6.14 0.828 6113
 6115 3 -83.69 64.84 6.21 0.754 6114
 6116 3 -83.8 64.74 6.26 0.726 6115
 6117 3 -84.06 64.83 6.37 0.695 6116
 6118 3 -84.2 64.91 6.31 0.691 6117
 6119 3 -84.36 64.81 6.33 0.708 6118
 6120 3 -84.52 64.83 6.18 0.742 6119
 6121 3 -84.66 65 6.09 0.74 6120
 6122 3 -84.78 65.11 6.05 0.762 6121
 6123 3 -84.5 66.05 5.39 0.169 6122
 6124 3 -84.42 66.19 5.72 0.094 6123
 6125 3 -84.44 66.28 5.8 0.109 6124
 6126 3 -84.38 66.25 5.9 0.054 6125
 6127 3 -84.75 66.22 5.21 0.143 6123
 6128 3 -84.77 66.27 5.08 0.174 6127
 6129 3 -84.69 66.33 5 0.141 6128
 6130 3 -84.58 66.42 4.85 0.111 6129
 6131 3 -84.61 66.53 4.77 0.104 6130
 6132 3 -84.61 66.67 4.68 0.134 6131
 6133 3 -84.52 66.8 4.67 0.131 6132
 6134 3 -84.39 67.06 4.63 0.096 6133
 6135 3 -84.44 67.17 4.6 0.124 6134
 6136 3 -84.49 67.3 4.55 0.154 6135
 6137 3 -84.47 67.42 4.44 0.179 6136
 6138 3 -84.42 67.53 4.4 0.229 6137
 6139 3 -84.64 67.72 4.68 0.091 6138
 6140 3 -84.74 67.8 4.65 0.092 6139
 6141 3 -84.86 67.78 4.58 0.000125 6140
 6142 3 -84.34 67.42 4.06 0.147 6138
 6143 3 -84.3 67.34 3.92 0.151 6142
 6144 3 -84.14 67.25 3.86 0.157 6143
 6145 3 -84.11 67.11 3.94 0.078 6144
 6146 3 -84.02 67.05 3.93 0.000125 6145
 6147 3 -84.17 67.22 3.66 0.116 6144
 6148 3 -84.17 67.22 3.47 0.163 6147
 6149 3 -84.14 67.3 3.32 0.165 6148
 6150 3 -84.17 67.33 3.18 0.219 6149
 6151 3 -84.39 67.28 2.97 0.145 6150
 6152 3 -84.44 67.25 2.82 0.156 6151
 6153 3 -84.47 67.24 2.64 0.18 6152
 6154 3 -84.52 67.28 2.51 0.159 6153
 6155 3 -84.58 67.33 2.36 0.169 6154
 6156 3 -84.61 67.33 2.26 0.191 6155
 6157 3 -84.7 67.41 2.2 0.216 6156
 6158 3 -85 67.52 2.24 0.169 6157
 6159 3 -85.11 67.54 2.13 0.203 6158
 6160 3 -85.19 67.57 1.97 0.128 6159
 6161 3 -85.16 67.6 1.8 0.076 6160
 6162 3 -85.02 64.95 6.18 0.661 6122
 6163 3 -85.24 65.03 6.14 0.646 6162
 6164 3 -85.45 65.09 6.06 0.717 6163
 6165 3 -85.61 65.11 6.14 0.653 6164
 6166 3 -85.8 65.02 6.21 0.671 6165
 6167 3 -86 65 6.29 0.723 6166
 6168 3 -86.17 64.86 6.3 0.695 6167
 6169 3 -86.25 64.95 6.35 0.8 6168
 6170 3 -86.34 64.61 6.68 0.863 6169
 6171 3 -86.58 64.7 6.76 0.915 6170
 6172 3 -86.8 64.86 6.63 0.904 6171
 6173 3 -86.97 64.75 6.73 0.954 6172
 6174 3 -87.11 64.89 6.68 1.01 6173
 6175 3 -87.22 65.11 6.63 1.042 6174
 6176 3 -86.74 66.31 6.43 0.152 6175
 6177 3 -86.81 66.58 6.29 0.109 6176
 6178 3 -87.03 66.89 6.43 0.117 6177
 6179 3 -87.14 66.97 6.51 0.098 6178
 6180 3 -87.27 67.05 6.52 0.111 6179
 6181 3 -87.45 67.09 6.59 0.094 6180
 6182 3 -87.59 67.2 6.63 0.108 6181
 6183 3 -87.78 67.3 6.71 0.133 6182
 6184 3 -87.91 67.39 6.79 0.122 6183
 6185 3 -87.97 67.47 6.88 0.134 6184
 6186 3 -88.11 67.5 6.98 0.101 6185
 6187 3 -88.25 67.55 7 0.137 6186
 6188 3 -88.39 67.58 7 0.146 6187
 6189 3 -88.49 67.58 7.13 0.153 6188
 6190 3 -88.59 67.55 7.22 0.126 6189
 6191 3 -88.78 67.67 7.29 0.041 6190
 6192 3 -86.53 65.95 6.58 0.048 6176
 6193 3 -87.44 65.22 6.54 0.851 6175
 6194 3 -87.63 65.25 6.59 0.92 6193
 6195 3 -87.75 65.44 6.51 0.828 6194
 6196 3 -87.97 65.41 6.62 0.896 6195
 6197 3 -88.11 65.27 6.8 0.847 6196
 6198 3 -88.31 65.13 7.12 0.812 6197
 6199 3 -88.45 65.17 7.14 0.844 6198
 6200 3 -88.63 65.11 7.15 0.866 6199
 6201 3 -88.78 65.22 7.26 0.815 6200
 6202 3 -88.63 66.33 7.31 0.203 6201
 6203 3 -88.42 66.64 7.31 0.126 6202
 6204 3 -88.38 66.78 7.37 0.173 6203
 6205 3 -88.3 66.89 7.39 0.188 6204
 6206 3 -88.16 67 7.31 0.128 6205
 6207 3 -88.05 67.16 7.34 0.157 6206
 6208 3 -87.97 67.3 7.48 0.231 6207
 6209 3 -87.88 67.42 7.51 0.295 6208
 6210 3 -87.97 67.41 7.91 0.106 6209
 6211 3 -87.95 67.49 8.07 0.112 6210
 6212 3 -87.86 67.53 8.2 0.076 6211
 6213 3 -87.78 67.58 8.29 0.094 6212
 6214 3 -87.67 67.53 8.32 0.000125 6213
 6215 3 -87.59 67.78 7.34 0.146 6209
 6216 3 -87.5 67.91 7.39 0.137 6215
 6217 3 -87.39 68.11 7.42 0.131 6216
 6218 3 -87.3 68.25 7.47 0.125 6217
 6219 3 -87.22 68.3 7.6 0.184 6218
 6220 3 -87.03 68.11 7.76 0.159 6219
 6221 3 -86.72 68.11 7.87 0.119 6220
 6222 3 -86.63 68.03 7.96 0.102 6221
 6223 3 -86.59 67.97 8.05 0.098 6222
 6224 3 -86.5 67.91 8.1 0.095 6223
 6225 3 -86.42 67.91 8.27 0.129 6224
 6226 3 -86.17 67.94 8.29 0.103 6225
 6227 3 -85.97 67.94 8.15 0.099 6226
 6228 3 -85.83 67.94 8.17 0.094 6227
 6229 3 -85.72 68 8.22 0.058 6228
 6230 3 -85.58 68.03 8.32 0.12 6229
 6231 3 -85.47 68.06 8.42 0.11 6230
 6232 3 -85.25 68.03 8.46 0.113 6231
 6233 3 -85.08 68 8.45 0.144 6232
 6234 3 -84.89 68.02 8.35 0.126 6233
 6235 3 -84.74 68.05 8.3 0.126 6234
 6236 3 -84.59 67.92 8.24 0.105 6235
 6237 3 -84.56 67.78 8.27 0.088 6236
 6238 3 -87.27 68.45 7.59 0.186 6219
 6239 3 -87.33 68.72 7.51 0.078 6238
 6240 3 -87.39 68.86 7.44 0.104 6239
 6241 3 -87.11 68.49 7.71 0.119 6238
 6242 3 -86.99 68.61 7.68 0.121 6241
 6243 3 -86.88 68.72 7.64 0.133 6242
 6244 3 -86.83 68.88 7.6 0.135 6243
 6245 3 -86.61 69 7.5 0.127 6244
 6246 3 -86.53 69.17 7.48 0.222 6245
 6247 3 -86.97 69.39 7.62 0.118 6246
 6248 3 -87.14 69.39 7.67 0.145 6247
 6249 3 -87.2 69.42 7.84 0.107 6248
 6250 3 -87.3 69.5 7.92 0.155 6249
 6251 3 -87.5 69.59 7.89 0.162 6250
 6252 3 -87.83 69.44 7.81 0.123 6251
 6253 3 -87.99 69.39 7.77 0.106 6252
 6254 3 -88.13 69.44 7.84 0.113 6253
 6255 3 -88.28 69.53 7.81 0.136 6254
 6256 3 -88.42 69.59 7.83 0.095 6255
 6257 3 -88.53 69.58 7.89 0.068 6256
 6258 3 -88.69 69.67 7.87 0.101 6257
 6259 3 -87.22 69.45 7.44 0.065 6248
 6260 3 -87.3 69.5 7.35 0.109 6259
 6261 3 -87.44 69.5 7.17 0.089 6260
 6262 3 -87.56 69.45 7.13 0.114 6261
 6263 3 -87.72 69.52 7.13 0.106 6262
 6264 3 -86.38 69.17 7.39 0.146 6246
 6265 3 -86.25 69.17 7.31 0.172 6264
 6266 3 -86.03 69.11 7.26 0.182 6265
 6267 3 -85.89 68.99 7.18 0.229 6266
 6268 3 -85.67 69.11 7.09 0.158 6267
 6269 3 -85.47 69.08 7.08 0.157 6268
 6270 3 -85.31 69.11 7.01 0.143 6269
 6271 3 -85.13 69.13 7 0.123 6270
 6272 3 -84.94 69.14 7.01 0.209 6271
 6273 3 -84.81 69.08 7.05 0.258 6272
 6274 3 -84.67 68.97 6.65 0.148 6273
 6275 3 -84.55 68.97 6.62 0.165 6274
 6276 3 -84.81 68.58 6.3 0.119 6275
 6277 3 -84.78 68.5 6.22 0.000125 6276
 6278 3 -84.14 69.03 6.63 0.15 6275
 6279 3 -84.05 68.97 6.6 0.136 6278
 6280 3 -83.94 69 6.54 0.169 6279
 6281 3 -83.72 68.94 6.52 0.186 6280
 6282 3 -83.55 68.94 6.59 0.214 6281
 6283 3 -83.42 68.89 6.64 0.198 6282
 6284 3 -83.22 68.92 6.63 0.24 6283
 6285 3 -83.06 68.88 6.65 0.263 6284
 6286 3 -82.91 68.92 6.6 0.338 6285
 6287 3 -82.66 68.95 6.8 0.249 6286
 6288 3 -82.42 68.86 6.8 0.284 6287
 6289 3 -82.28 68.8 6.83 0.246 6288
 6290 3 -82.08 68.83 6.75 0.23 6289
 6291 3 -81.91 68.8 6.71 0.176 6290
 6292 3 -81.72 68.77 6.72 0.157 6291
 6293 3 -81.64 68.78 6.8 0.185 6292
 6294 3 -81.36 68.78 6.8 0.167 6293
 6295 3 -81.27 68.69 6.88 0.191 6294
 6296 3 -81.19 68.69 6.98 0.147 6295
 6297 3 -81.06 68.52 7.01 0.146 6296
 6298 3 -80.91 68.45 7.05 0.135 6297
 6299 3 -80.69 68.44 7.13 0.168 6298
 6300 3 -80.55 68.41 7.09 0.174 6299
 6301 3 -80.39 68.24 7.09 0.184 6300
 6302 3 -80.19 68.28 7.06 0.193 6301
 6303 3 -79.89 68.16 6.87 0.148 6302
 6304 3 -79.83 68.09 6.8 0.151 6303
 6305 3 -79.75 67.97 6.69 0.149 6304
 6306 3 -79.67 67.89 6.62 0.124 6305
 6307 3 -79.44 67.8 6.59 0.11 6306
 6308 3 -79.3 67.72 6.57 0.115 6307
 6309 3 -79.14 67.78 6.6 0.122 6308
 6310 3 -78.97 67.84 6.65 0.15 6309
 6311 3 -78.78 67.88 6.65 0.132 6310
 6312 3 -78.55 67.95 6.63 0.114 6311
 6313 3 -78.39 68.02 6.65 0.144 6312
 6314 3 -78.22 68.11 6.6 0.142 6313
 6315 3 -78.03 68.22 6.6 0.18 6314
 6316 3 -77.78 68.3 6.68 0.127 6315
 6317 3 -77.63 68.36 6.73 0.112 6316
 6318 3 -77.53 68.42 6.73 0.122 6317
 6319 3 -77.39 68.49 6.81 0.153 6318
 6320 3 -77.22 68.58 6.85 0.212 6319
 6321 3 -77.05 68.59 6.9 0.222 6320
 6322 3 -77.22 68.89 6.7 0.094 6321
 6323 3 -77.28 69.03 6.6 0.114 6322
 6324 3 -77.3 69.17 6.39 0.088 6323
 6325 3 -77.41 69.25 6.27 0.067 6324
 6326 3 -77.44 69.3 6.15 0.117 6325
 6327 3 -77.47 69.38 6.06 0.091 6326
 6328 3 -77.55 69.49 5.95 0.053 6327
 6329 3 -77.61 69.56 5.84 0.091 6328
 6330 3 -77.63 69.66 5.73 0.124 6329
 6331 3 -77.64 69.8 5.63 0.092 6330
 6332 3 -77.69 69.88 5.56 0.062 6331
 6333 3 -77.78 69.92 5.49 0.077 6332
 6334 3 -77.86 69.99 5.36 0.104 6333
 6335 3 -77.95 70.06 5.28 0.096 6334
 6336 3 -76.83 68.55 6.98 0.147 6321
 6337 3 -76.55 68.52 7.06 0.187 6336
 6338 3 -76.28 68.55 7.1 0.216 6337
 6339 3 -76.13 68.59 7.14 0.223 6338
 6340 3 -75.94 68.69 7.14 0.242 6339
 6341 3 -75.61 68.75 7.09 0.142 6340
 6342 3 -75.44 68.8 7.05 0.141 6341
 6343 3 -75.27 68.86 7.07 0.142 6342
 6344 3 -75.06 68.89 7.1 0.136 6343
 6345 3 -74.89 68.86 7.07 0.14 6344
 6346 3 -74.78 68.92 7.01 0.133 6345
 6347 3 -74.64 68.86 6.9 0.097 6346
 6348 3 -74.5 68.86 6.81 0.101 6347
 6349 3 -74.39 68.8 6.69 0.131 6348
 6350 3 -74.31 68.78 6.56 0.188 6349
 6351 3 -74.19 68.74 6.52 0.2 6350
 6352 3 -74 68.75 6.44 0.181 6351
 6353 3 -73.86 68.77 6.35 0.245 6352
 6354 3 -73.64 68.75 6.35 0.208 6353
 6355 3 -73.36 68.8 6.4 0.176 6354
 6356 3 -73.17 68.81 6.43 0.178 6355
 6357 3 -72.88 68.89 6.41 0.145 6356
 6358 3 -72.69 68.89 6.4 0.124 6357
 6359 3 -72.5 68.78 6.36 0.13 6358
 6360 3 -72.33 68.72 6.39 0.133 6359
 6361 3 -72.2 68.59 6.41 0.119 6360
 6362 3 -72.05 68.55 6.43 0.133 6361
 6363 3 -71.94 68.47 6.44 0.175 6362
 6364 3 -71.84 68.41 6.44 0.183 6363
 6365 3 -71.83 68.33 6.6 0.213 6364
 6366 3 -71.77 68.25 6.63 0.233 6365
 6367 3 -71.64 68.24 6.74 0.287 6366
 6368 3 -71.47 68.17 6.8 0.303 6367
 6369 3 -71.39 68.14 6.99 0.297 6368
 6370 3 -71.24 68.19 7.11 0.266 6369
 6371 3 -71.2 68.24 7.32 0.216 6370
 6372 3 -71.09 68.19 7.4 0.192 6371
 6373 3 -71 68.3 7.48 0.187 6372
 6374 3 -70.81 68.24 7.56 0.186 6373
 6375 3 -70.67 68.24 7.63 0.179 6374
 6376 3 -70.5 68.2 7.63 0.227 6375
 6377 3 -70.34 68.16 7.64 0.191 6376
 6378 3 -70.08 68.11 7.59 0.147 6377
 6379 3 -69.94 68.03 7.51 0.14 6378
 6380 3 -69.86 67.89 7.47 0.157 6379
 6381 3 -69.69 67.67 7.39 0.176 6380
 6382 3 -69.58 67.58 7.31 0.212 6381
 6383 3 -69.47 67.5 7.2 0.215 6382
 6384 3 -69.14 67.33 7.24 0.178 6383
 6385 3 -68.95 67.24 7.22 0.182 6384
 6386 3 -68.86 67.17 7.15 0.21 6385
 6387 3 -68.89 66.89 7.19 0.133 6386
 6388 3 -68.81 66.72 7.15 0.209 6387
 6389 3 -68.58 66.5 7.16 0.126 6388
 6390 3 -68.63 66.33 7.1 0.118 6389
 6391 3 -68.94 66.58 7.16 0.116 6388
 6392 3 -69.05 66.36 7.09 0.097 6391
 6393 3 -69.13 66.22 7.06 0.06 6392
 6394 3 -68.67 67.36 7.01 0.099 6386
 6395 3 -68.55 67.44 6.98 0.087 6394
 6396 3 -68.47 67.61 6.94 0.139 6395
 6397 3 -68.34 67.67 6.9 0.139 6396
 6398 3 -68.19 67.72 6.85 0.155 6397
 6399 3 -67.97 67.67 6.81 0.152 6398
 6400 3 -67.75 67.69 6.78 0.131 6399
 6401 3 -67.61 67.67 6.81 0.116 6400
 6402 3 -67.53 67.58 6.84 0.143 6401
 6403 3 -67.44 67.36 6.85 0.13 6402
 6404 3 -67.34 67.19 6.82 0.137 6403
 6405 3 -67.17 67.08 6.81 0.119 6404
 6406 3 -67.13 67 6.74 0.098 6405
 6407 3 -67.06 66.86 6.65 0.124 6406
 6408 3 -67.02 66.78 6.56 0.129 6407
 6409 3 -66.83 66.72 6.4 0.145 6408
 6410 3 -66.75 66.74 6.24 0.164 6409
 6411 3 -66.72 66.67 6.1 0.231 6410
 6412 3 -66.67 66.67 5.97 0.307 6411
 6413 3 -66.61 66.53 5.9 0.332 6412
 6414 3 -66.39 66.64 5.8 0.279 6413
 6415 3 -66.25 66.59 5.7 0.243 6414
 6416 3 -66.06 66.56 5.57 0.211 6415
 6417 3 -65.94 66.55 5.41 0.208 6416
 6418 3 -65.77 66.44 5.31 0.188 6417
 6419 3 -65.63 66.33 5.31 0.149 6418
 6420 3 -65.5 66.3 5.24 0.157 6419
 6421 3 -65.3 66.31 5.16 0.136 6420
 6422 3 -65.11 66.28 5.16 0.161 6421
 6423 3 -64.91 66.27 5.1 0.111 6422
 6424 3 -64.75 66.27 5.08 0.114 6423
 6425 3 -64.61 66.22 5.02 0.127 6424
 6426 3 -64.45 66.2 5 0.096 6425
 6427 3 -64.33 66.11 4.98 0.092 6426
 6428 3 -64.14 66.09 5.03 0.115 6427
 6429 3 -63.91 66.08 5.04 0.123 6428
 6430 3 -63.71 66.11 5.08 0.113 6429
 6431 3 -63.58 66.13 5.14 0.127 6430
 6432 3 -63.38 66.19 5.16 0.129 6431
 6433 3 -63.21 66.3 5.2 0.147 6432
 6434 3 -62.94 66.31 5.27 0.131 6433
 6435 3 -62.77 66.33 5.29 0.155 6434
 6436 3 -62.52 66.36 5.31 0.213 6435
 6437 3 -62.31 66.44 5.33 0.243 6436
 6438 3 -62.06 66.5 5.36 0.211 6437
 6439 3 -61.81 66.5 5.28 0.167 6438
 6440 3 -61.59 66.39 5.2 0.18 6439
 6441 3 -61.35 66.36 5.2 0.194 6440
 6442 3 -61.13 66.22 5.16 0.114 6441
 6443 3 -61.02 66.14 5.08 0.098 6442
 6444 3 -60.87 66.06 5.11 0.128 6443
 6445 3 -60.71 66.08 5.1 0.094 6444
 6446 3 -60.48 66.11 5.06 0.127 6445
 6447 3 -60.28 66.22 5.07 0.127 6446
 6448 3 -60.02 66.33 5.08 0.176 6447
 6449 3 -59.84 66.36 5.07 0.222 6448
 6450 3 -59.73 66.33 5.14 0.212 6449
 6451 3 -59.59 66.3 5.21 0.254 6450
 6452 3 -59.45 66.3 5.31 0.202 6451
 6453 3 -59.2 66.36 5.29 0.174 6452
 6454 3 -59.02 66.42 5.29 0.171 6453
 6455 3 -58.84 66.53 5.33 0.19 6454
 6456 3 -58.64 66.61 5.45 0.167 6455
 6457 3 -58.44 66.67 5.52 0.106 6456
 6458 3 -58.31 66.72 5.53 0.124 6457
 6459 3 -58.17 66.75 5.52 0.107 6458
 6460 3 -57.99 66.78 5.49 0.13 6459
 6461 3 -57.81 66.78 5.53 0.142 6460
 6462 3 -57.64 66.83 5.58 0.174 6461
 6463 3 -57.53 66.86 5.57 0.196 6462
 6464 3 -57.33 66.95 5.73 0.131 6463
 6465 3 -57.31 67.06 5.81 0.128 6464
 6466 3 -57.2 67.11 5.83 0.147 6465
 6467 3 -57.03 67.22 5.98 0.127 6466
 6468 3 -56.89 67.39 5.89 0.154 6467
 6469 3 -56.74 67.5 5.89 0.153 6468
 6470 3 -56.56 67.61 5.86 0.142 6469
 6471 3 -56.38 67.67 5.83 0.129 6470
 6472 3 -56.2 67.7 5.78 0.109 6471
 6473 3 -56.06 67.75 5.7 0.132 6472
 6474 3 -55.98 67.78 5.57 0.145 6473
 6475 3 -55.76 67.83 5.52 0.136 6474
 6476 3 -55.59 67.86 5.4 0.11 6475
 6477 3 -55.49 67.89 5.24 0.132 6476
 6478 3 -55.28 67.95 5.2 0.203 6477
 6479 3 -55.09 67.95 5.11 0.205 6478
 6480 3 -54.88 68 5.07 0.2 6479
 6481 3 -54.66 68 4.99 0.201 6480
 6482 3 -54.46 68 4.98 0.204 6481
 6483 3 -54.27 68 4.87 0.166 6482
 6484 3 -54.09 68 4.81 0.159 6483
 6485 3 -53.91 67.92 4.78 0.13 6484
 6486 3 -53.77 67.89 4.7 0.113 6485
 6487 3 -53.64 67.86 4.58 0.123 6486
 6488 3 -53.53 67.84 4.56 0.136 6487
 6489 3 -53.33 67.84 4.41 0.075 6488
 6490 3 -53.17 67.89 4.32 0.104 6489
 6491 3 -53.09 67.95 4.29 0.132 6490
 6492 3 -52.94 68.03 4.24 0.114 6491
 6493 3 -52.81 68.11 4.2 0.119 6492
 6494 3 -52.63 68.24 4.23 0.088 6493
 6495 3 -52.52 68.25 4.24 0.093 6494
 6496 3 -52.37 68.33 4.25 0.099 6495
 6497 3 -52.14 68.36 4.29 0.099 6496
 6498 3 -51.88 68.36 4.29 0.079 6497
 6499 3 -51.71 68.27 4.28 0.08 6498
 6500 3 -51.59 68.22 4.24 0.095 6499
 6501 3 -51.45 68.17 4.18 0.083 6500
 6502 3 -51.27 68.16 4.13 0.087 6501
 6503 3 -51.14 68.14 4.12 0.108 6502
 6504 3 -50.99 68.14 4.07 0.094 6503
 6505 3 -50.83 68.16 4.05 0.102 6504
 6506 3 -50.66 68.19 4.04 0.11 6505
 6507 3 -50.41 68.25 4.07 0.098 6506
 6508 3 -50.27 68.27 4.12 0.083 6507
 6509 3 -50.12 68.34 4.16 0.098 6508
 6510 3 -49.87 68.34 4.13 0.127 6509
 6511 3 -49.64 68.36 4.13 0.112 6510
 6512 3 -49.46 68.3 4.09 0.131 6511
 6513 3 -49.28 68.2 4 0.088 6512
 6514 3 -49.13 68.17 3.95 0.091 6513
 6515 3 -48.94 68.06 3.92 0.086 6514
 6516 3 -48.74 68.08 3.89 0.11 6515
 6517 3 -48.46 68.08 3.87 0.07 6516
 6518 3 -48.23 68.09 3.87 0.089 6517
 6519 3 -48.1 68.06 3.87 0.091 6518
 6520 3 -47.87 68.08 3.92 0.121 6519
 6521 3 -47.66 68.11 3.89 0.058 6520
 6522 3 -47.52 68.11 3.89 0.088 6521
 6523 3 -47.35 68.16 3.89 0.099 6522
 6524 3 -47.16 68.22 3.87 0.08 6523
 6525 3 -46.98 68.2 3.85 0.098 6524
 6526 3 -46.77 68.14 3.85 0.086 6525
 6527 3 -46.62 68.08 3.81 0.077 6526
 6528 3 -46.46 68.08 3.79 0.097 6527
 6529 3 -46.27 68.08 3.73 0.081 6528
 6530 3 -46.16 68.09 3.71 0.07 6529
 6531 3 -46.05 68.14 3.71 0.069 6530
 6532 3 -45.88 68.22 3.67 0.116 6531
 6533 3 -45.69 68.28 3.73 0.094 6532
 6534 3 -45.55 68.34 3.75 0.105 6533
 6535 3 -45.38 68.39 3.79 0.099 6534
 6536 3 -45.2 68.44 3.83 0.073 6535
 6537 3 -45.08 68.47 3.83 0.101 6536
 6538 3 -44.92 68.49 3.81 0.087 6537
 6539 3 -44.73 68.53 3.81 0.102 6538
 6540 3 -44.55 68.55 3.77 0.139 6539
 6541 3 -44.34 68.59 3.73 0.122 6540
 6542 3 -44.06 68.55 3.71 0.069 6541
 6543 3 -43.91 68.5 3.69 0.076 6542
 6544 3 -73.92 68.94 5.98 0.078 6353
 6545 3 -81.77 68.8 6.94 0.046 6293
 6546 3 -81.74 68.83 7.09 0.092 6545
 6547 3 -88.97 65.14 7.29 0.775 6201
 6548 3 -89.13 65.05 7.38 0.753 6547
 6549 3 -89.31 64.81 7.47 0.682 6548
 6550 3 -89.52 64.86 7.55 0.686 6549
 6551 3 -89.7 64.89 7.55 0.734 6550
 6552 3 -89.84 65.03 7.65 0.783 6551
 6553 3 -89.64 65.84 7.75 0.143 6552
 6554 3 -89.7 65.84 7.89 0.142 6553
 6555 3 -89.72 65.72 7.9 0.000125 6554
 6556 3 -90.03 65.03 7.64 0.845 6552
 6557 3 -90.22 65.11 7.67 0.851 6556
 6558 3 -89.94 65.83 8.25 0.142 6557
 6559 3 -89.66 65.8 8.49 0.129 6558
 6560 3 -89.61 65.44 8.5 0.055 6559
 6561 3 -89.55 65.3 8.48 0.08 6560
 6562 3 -89.52 65.19 8.39 0.091 6561
 6563 3 -89.5 65.08 8.3 0.106 6562
 6564 3 -89.33 64.92 8.25 0.098 6563
 6565 3 -89.53 66.03 8.72 0.1 6559
 6566 3 -89.5 66.13 8.87 0.103 6565
 6567 3 -89.5 66.22 9.06 0.097 6566
 6568 3 -89.56 66.33 9.23 0.116 6567
 6569 3 -89.67 66.44 9.3 0.115 6568
 6570 3 -89.88 66.5 9.37 0.082 6569
 6571 3 -90 66.5 9.4 0.095 6570
 6572 3 -90.09 66.44 9.45 0.105 6571
 6573 3 -90.08 66.02 8.28 0.102 6558
 6574 3 -90.17 66.14 8.32 0.146 6573
 6575 3 -90.24 66.3 8.38 0.078 6574
 6576 3 -90.44 65.14 7.64 0.834 6557
 6577 3 -90.53 65.25 7.76 0.828 6576
 6578 3 -90.75 65.05 7.84 0.778 6577
 6579 3 -90.88 64.86 7.87 0.797 6578
 6580 3 -91.02 64.83 7.9 0.816 6579
 6581 3 -90.24 64.25 8.7 0.11 6580
 6582 3 -90.13 64.05 8.8 0.083 6581
 6583 3 -90.03 63.95 8.83 0.109 6582
 6584 3 -89.92 63.88 8.9 0.112 6583
 6585 3 -89.8 63.74 8.98 0.139 6584
 6586 3 -89.69 63.62 8.98 0.12 6585
 6587 3 -89.53 63.46 8.99 0.152 6586
 6588 3 -89.33 63.34 9.05 0.114 6587
 6589 3 -89.14 63.24 9.08 0.137 6588
 6590 3 -89.05 63.2 9.15 0.186 6589
 6591 3 -88.89 63.02 9.12 0.127 6590
 6592 3 -88.74 63.05 9.1 0.000125 6591
 6593 3 -89 63.38 9.25 0.11 6590
 6594 3 -88.83 63.42 9.21 0.071 6593
 6595 3 -91.3 65.03 7.84 0.765 6580
 6596 3 -91.49 65.08 7.87 0.748 6595
 6597 3 -91.66 65.14 7.9 0.74 6596
 6598 3 -91.72 65.28 8.11 0.747 6597
 6599 3 -91.77 65.33 8.25 0.766 6598
 6600 3 -91.14 64.81 8.86 0.108 6599
 6601 3 -91.19 64.69 8.89 0.123 6600
 6602 3 -91.25 64.61 8.97 0.171 6601
 6603 3 -91.22 64.5 9.03 0.22 6602
 6604 3 -91.49 64.47 9.16 0.196 6603
 6605 3 -91.75 64.58 9.23 0.173 6604
 6606 3 -91.94 64.66 9.35 0.117 6605
 6607 3 -92.11 64.61 9.41 0.128 6606
 6608 3 -92.24 64.5 9.54 0.153 6607
 6609 3 -92.31 64.39 9.6 0.169 6608
 6610 3 -92.36 64.38 9.74 0.182 6609
 6611 3 -92.42 64.3 9.88 0.183 6610
 6612 3 -92.56 64.31 10.04 0.118 6611
 6613 3 -92.64 64.25 10.08 0.146 6612
 6614 3 -92.3 64.05 9.88 0.144 6613
 6615 3 -92.19 63.85 9.8 0.095 6614
 6616 3 -92.11 63.73 9.69 0.131 6615
 6617 3 -91.88 63.67 9.61 0.123 6616
 6618 3 -91.72 63.63 9.62 0.142 6617
 6619 3 -91.55 63.63 9.64 0.161 6618
 6620 3 -91.36 63.66 9.62 0.133 6619
 6621 3 -91.24 63.66 9.55 0.108 6620
 6622 3 -91.03 63.67 9.63 0.065 6621
 6623 3 -92.78 64.3 10.33 0.137 6613
 6624 3 -92.86 64.28 10.52 0.118 6623
 6625 3 -93.02 64.3 10.7 0.156 6624
 6626 3 -93.14 64.33 10.78 0.185 6625
 6627 3 -93.28 64.44 11 0.095 6626
 6628 3 -93.36 64.47 11.11 0.099 6627
 6629 3 -93.44 64.44 11.2 0.122 6628
 6630 3 -93.55 64.33 11.25 0.123 6629
 6631 3 -93.66 64.33 11.35 0.107 6630
 6632 3 -93.72 64.33 11.47 0.112 6631
 6633 3 -93.84 64.3 11.55 0.116 6632
 6634 3 -93.94 64.25 11.63 0.128 6633
 6635 3 -94.08 64.22 11.71 0.108 6634
 6636 3 -94.2 64.27 11.79 0.089 6635
 6637 3 -94.3 64.31 11.89 0.102 6636
 6638 3 -94.39 64.33 12.05 0.112 6637
 6639 3 -94.56 64.27 12.07 0.115 6638
 6640 3 -94.72 64.24 12.14 0.129 6639
 6641 3 -94.84 64.22 12.22 0.102 6640
 6642 3 -94.95 64.13 12.32 0.094 6641
 6643 3 -95.06 64.02 12.32 0.115 6642
 6644 3 -95.17 63.95 12.37 0.128 6643
 6645 3 -95.36 63.83 12.27 0.099 6644
 6646 3 -95.5 63.73 12.31 0.093 6645
 6647 3 -95.69 63.71 12.24 0.121 6646
 6648 3 -95.8 63.77 12.19 0.135 6647
 6649 3 -95.95 63.74 12.1 0.121 6648
 6650 3 -96.05 63.81 12.11 0.054 6649
 6651 3 -96.22 63.74 12.06 0.107 6650
 6652 3 -95.99 63.52 12.05 0.088 6649
 6653 3 -96.11 63.41 12.11 0.101 6652
 6654 3 -96.11 63.31 12.13 0.117 6653
 6655 3 -96.24 63.26 12.22 0.14 6654
 6656 3 -96.36 63.24 12.23 0.078 6655
 6657 3 -90.86 64.64 9.05 0.094 6603
 6658 3 -90.69 64.72 9 0.12 6657
 6659 3 -90.49 64.77 9.05 0.125 6658
 6660 3 -90.36 64.78 9.02 0.152 6659
 6661 3 -91.89 65.64 8.36 0.763 6599
 6662 3 -91.69 66.39 8.72 0.089 6661
 6663 3 -91.67 66.5 8.73 0.000125 6662
 6664 3 -92.14 65.47 8.39 0.761 6661
 6665 3 -92.28 65.58 8.47 0.766 6664
 6666 3 -92.39 65.58 8.54 0.792 6665
 6667 3 -92.5 65.53 8.64 0.79 6666
 6668 3 -92.67 65.55 8.8 0.75 6667
 6669 3 -92.81 65.53 8.88 0.784 6668
 6670 3 -92.95 65.55 8.9 0.848 6669
 6671 3 -93.13 65.44 8.96 0.831 6670
 6672 3 -93.33 65.28 8.96 0.85 6671
 6673 3 -93.55 65.33 8.91 0.813 6672
 6674 3 -93.77 65.34 8.88 0.76 6673
 6675 3 -93.92 65.36 8.94 0.736 6674
 6676 3 -94.05 65.38 9 0.711 6675
 6677 3 -94.19 65.53 9.07 0.68 6676
 6678 3 -94.31 65.58 9.21 0.622 6677
 6679 3 -94.45 65.69 9.36 0.632 6678
 6680 3 -94.56 65.53 9.53 0.653 6679
 6681 3 -94.69 65.58 9.63 0.658 6680
 6682 3 -94.77 65.55 9.78 0.639 6681
 6683 3 -94.86 65.44 9.99 0.673 6682
 6684 3 -94.99 65.44 10.07 0.72 6683
 6685 3 -95.22 65.19 9.52 0.062 6684
 6686 3 -95.36 65.2 9.57 0.109 6685
 6687 3 -95.5 65.2 9.6 0.133 6686
 6688 3 -95.66 65.11 9.7 0.097 6687
 6689 3 -95.75 65.08 9.8 0.083 6688
 6690 3 -95.89 65.11 9.86 0.092 6689
 6691 3 -96.03 65.14 9.95 0.086 6690
 6692 3 -96.17 65.08 10.01 0.000125 6691
 6693 3 -95.06 65.41 10.23 0.741 6684
 6694 3 -95.16 65.28 10.38 0.738 6693
 6695 3 -95.25 65.16 10.47 0.727 6694
 6696 3 -95.36 65.24 10.54 0.877 6695
 6697 3 -95.61 65.52 10.51 0.79 6696
 6698 3 -95.78 65.63 10.51 0.829 6697
 6699 3 -95.89 65.55 10.61 0.815 6698
 6700 3 -96.13 65.69 10.54 0.757 6699
 6701 3 -96.28 65.66 10.54 0.765 6700
 6702 3 -96.44 65.58 10.61 0.748 6701
 6703 3 -96.59 65.55 10.68 0.771 6702
 6704 3 -96.75 65.55 10.76 0.805 6703
 6705 3 -96.88 65.45 10.91 0.815 6704
 6706 3 -97 65.47 10.97 0.823 6705
 6707 3 -97.13 65.38 11.13 0.865 6706
 6708 3 -97.25 65.3 11.22 0.771 6707
 6709 3 -97.31 64.39 11.23 0.111 6708
 6710 3 -97.42 64.39 11.34 0.116 6709
 6711 3 -97.58 64.39 11.38 0.104 6710
 6712 3 -97.44 65.34 11.2 0.749 6708
 6713 3 -97.61 65.39 11.26 0.766 6712
 6714 3 -97.75 65.42 11.31 0.744 6713
 6715 3 -97.94 65.55 11.27 0.777 6714
 6716 3 -98.17 65.58 11.24 0.673 6715
 6717 3 -98.33 65.64 11.27 0.755 6716
 6718 3 -98.44 65.55 11.43 0.673 6717
 6719 3 -98.52 65.47 11.57 0.639 6718
 6720 3 -98.69 65.53 11.65 0.643 6719
 6721 3 -98.81 65.47 11.8 0.662 6720
 6722 3 -98.89 65.39 11.96 0.646 6721
 6723 3 -98.97 65.3 12.12 0.655 6722
 6724 3 -99.11 65.28 12.05 0.614 6723
 6725 3 -99.24 65.19 12.13 0.599 6724
 6726 3 -99.44 65.25 12.19 0.648 6725
 6727 3 -99.67 65.33 12.13 0.672 6726
 6728 3 -99.78 65.3 12.26 0.734 6727
 6729 3 -99.94 65.42 12.16 0.768 6728
 6730 3 -99.72 65.81 13.04 0.128 6729
 6731 3 -99.75 65.94 13.16 0.129 6730
 6732 3 -99.74 66.05 13.21 0.117 6731
 6733 3 -99.78 66.17 13.32 0.09 6732
 6734 3 -99.95 66.3 13.46 0.142 6733
 6735 3 -100.09 66.27 13.54 0.104 6734
 6736 3 -100.17 66.34 13.64 0.117 6735
 6737 3 -100.25 66.45 13.71 0.108 6736
 6738 3 -100.31 66.55 13.74 0.136 6737
 6739 3 -100.39 66.67 13.76 0.095 6738
 6740 3 -100.5 66.81 13.77 0.093 6739
 6741 3 -100.52 66.99 13.85 0.127 6740
 6742 3 -100.58 67.09 13.89 0.138 6741
 6743 3 -100.61 67.22 13.95 0.147 6742
 6744 3 -100.64 67.24 14.11 0.123 6743
 6745 3 -100.66 67.25 14.21 0.000125 6744
 6746 3 -100.09 65.36 12.21 0.762 6729
 6747 3 -100.27 65.41 12.29 0.796 6746
 6748 3 -100.41 65.38 12.46 0.872 6747
 6749 3 -100.59 65.38 12.48 0.81 6748
 6750 3 -100.83 66.3 11.56 0.152 6749
 6751 3 -100.94 66.39 11.55 0.151 6750
 6752 3 -101.03 66.58 11.6 0.092 6751
 6753 3 -101.14 66.55 11.63 0.09 6752
 6754 3 -101.33 66.56 11.68 0.08 6753
 6755 3 -101.44 66.58 11.71 0.086 6754
 6756 3 -101.55 66.72 11.71 0.166 6755
 6757 3 -101.64 66.81 11.79 0.186 6756
 6758 3 -101.34 66.92 11.66 0.057 6757
 6759 3 -101.34 67.05 11.57 0.049 6758
 6760 3 -101.25 67.14 11.38 0.077 6759
 6761 3 -101.14 67.13 11.36 0.127 6760
 6762 3 -101.75 66.8 11.96 0.107 6757
 6763 3 -101.84 66.8 12.04 0.084 6762
 6764 3 -101.94 66.72 12.06 0.078 6763
 6765 3 -102.14 66.69 12.09 0.08 6764
 6766 3 -102.25 66.77 12.07 0.052 6765
 6767 3 -100.69 65.36 12.73 0.807 6749
 6768 3 -100.92 65.38 12.66 0.761 6767
 6769 3 -101.11 65.33 12.65 0.779 6768
 6770 3 -101.22 65.33 12.66 0.715 6769
 6771 3 -101.31 65.14 12.78 0.735 6770
 6772 3 -101.42 64.91 12.88 0.739 6771
 6773 3 -101.52 64.94 13.04 0.815 6772
 6774 3 -101 64.84 13.89 0.095 6773
 6775 3 -101.61 65.22 13.19 0.767 6773
 6776 3 -101.7 64.92 13.29 0.827 6775
 6777 3 -101.8 64.86 13.26 0.843 6776
 6778 3 -102 64.89 13.18 0.83 6777
 6779 3 -102.2 64.92 13.15 0.772 6778
 6780 3 -102.31 65.05 13.24 0.732 6779
 6781 3 -102.52 65.22 13.36 0.653 6780
 6782 3 -102.61 65.28 13.45 0.657 6781
 6783 3 -102.81 65.33 13.55 0.656 6782
 6784 3 -102.92 65.28 13.68 0.683 6783
 6785 3 -103.02 65.31 13.78 0.762 6784
 6786 3 -103.3 65.14 13.91 0.712 6785
 6787 3 -103.41 65.22 13.88 0.738 6786
 6788 3 -103.61 65.16 14.05 0.713 6787
 6789 3 -103.7 65.11 14.13 0.697 6788
 6790 3 -103.91 65.08 14.19 0.637 6789
 6791 3 -103.52 65.78 14.61 0.128 6790
 6792 3 -103.52 65.8 14.73 0.182 6791
 6793 3 -103.31 65.8 14.93 0.119 6792
 6794 3 -103.22 65.94 15.06 0.068 6793
 6795 3 -103.11 66.08 15.13 0.099 6794
 6796 3 -103.02 66.19 15.21 0.183 6795
 6797 3 -102.92 66.14 15.26 0.26 6796
 6798 3 -102.61 65.95 15.16 0.149 6797
 6799 3 -102.42 66.08 15.18 0.128 6798
 6800 3 -102.31 66.24 15.04 0.099 6799
 6801 3 -102.31 66.3 14.88 0.138 6800
 6802 3 -102.22 66.33 14.74 0.122 6801
 6803 3 -102.03 66.44 14.69 0.099 6802
 6804 3 -102.03 66.53 14.61 0.091 6803
 6805 3 -102.03 66.64 14.71 0.093 6804
 6806 3 -101.92 66.67 14.73 0.138 6805
 6807 3 -101.72 66.7 14.8 0.125 6806
 6808 3 -101.63 66.78 14.88 0.073 6807
 6809 3 -101.53 66.89 14.74 0.115 6808
 6810 3 -101.42 66.92 14.66 0.136 6809
 6811 3 -103.81 65.94 14.74 0.125 6792
 6812 3 -103.92 65.92 14.85 0.139 6811
 6813 3 -104.02 65.95 14.95 0.171 6812
 6814 3 -104.11 66.08 15.13 0.171 6813
 6815 3 -104.02 66.24 15.39 0.085 6814
 6816 3 -104.02 66.33 15.54 0.099 6815
 6817 3 -104.02 66.34 15.71 0.092 6816
 6818 3 -104.12 66.28 15.91 0.095 6817
 6819 3 -104.12 66.3 16.07 0.123 6818
 6820 3 -104.03 66.33 16.2 0.134 6819
 6821 3 -104.12 66.27 16.36 0.146 6820
 6822 3 -104.21 66.11 16.55 0.116 6821
 6823 3 -104.21 66.11 16.68 0.161 6822
 6824 3 -104.31 66.19 16.84 0.157 6823
 6825 3 -104.32 66.36 16.95 0.129 6824
 6826 3 -104.43 66.44 17.05 0.133 6825
 6827 3 -104.62 66.45 17.09 0.151 6826
 6828 3 -104.82 66.45 17.05 0.174 6827
 6829 3 -105.12 66.22 17.05 0.111 6828
 6830 3 -105.12 66.11 17.09 0.104 6829
 6831 3 -105.21 65.99 17.18 0.088 6830
 6832 3 -104.82 66.56 17.16 0.115 6828
 6833 3 -104.93 66.74 17.18 0.116 6832
 6834 3 -105.03 66.84 17.25 0.117 6833
 6835 3 -105.12 66.92 17.32 0.056 6834
 6836 3 -104.31 65.97 16.95 0.124 6824
 6837 3 -104.31 66.03 17.11 0.126 6836
 6838 3 -104.21 66.17 17.18 0.11 6837
 6839 3 -104.12 66.25 17.18 0.11 6838
 6840 3 -104.01 66.42 17.2 0.102 6839
 6841 3 -103.93 66.52 17.2 0.118 6840
 6842 3 -103.82 66.58 17.16 0.142 6841
 6843 3 -103.73 66.7 16.96 0.139 6842
 6844 3 -103.62 66.66 16.82 0.122 6843
 6845 3 -103.53 66.67 16.66 0.119 6844
 6846 3 -103.53 66.63 16.55 0.12 6845
 6847 3 -103.32 66.58 16.36 0.119 6846
 6848 3 -103.12 66.45 16.36 0.106 6847
 6849 3 -103.12 66.25 16.34 0.107 6848
 6850 3 -103.01 66.06 16.3 0.115 6849
 6851 3 -102.92 65.95 16.32 0.000125 6850
 6852 3 -104.11 65.03 14.16 0.603 6790
 6853 3 -104.2 65 14.3 0.606 6852
 6854 3 -104.5 65 14.27 0.65 6853
 6855 3 -104.61 65.13 14.37 0.641 6854
 6856 3 -104.7 64.99 14.38 0.697 6855
 6857 3 -104.8 65 14.48 0.768 6856
 6858 3 -104.41 65.47 15.13 0.107 6857
 6859 3 -104.61 65.44 15.26 0.115 6858
 6860 3 -104.7 65.45 15.35 0.123 6859
 6861 3 -104.8 65.52 15.43 0.143 6860
 6862 3 -104.91 65.55 15.59 0.104 6861
 6863 3 -105 65.63 15.73 0.11 6862
 6864 3 -105.11 65.7 15.84 0.1 6863
 6865 3 -105.12 65.74 15.98 0.054 6864
 6866 3 -105.21 65.69 16.04 0.07 6865
 6867 3 -105.21 65.53 16.14 0.09 6866
 6868 3 -105.31 65.5 16.23 0.119 6867
 6869 3 -105.42 65.53 16.27 0.101 6868
 6870 3 -104.8 64.91 14.56 0.761 6857
 6871 3 -104.3 65.05 15.32 0.122 6870
 6872 3 -104.3 65.05 15.56 0.05 6871
 6873 3 -104.91 64.83 14.63 0.749 6870
 6874 3 -105.11 65.14 13.51 0.063 6873
 6875 3 -105.22 65.17 13.43 0.089 6874
 6876 3 -105.31 65.27 13.38 0.14 6875
 6877 3 -105.22 65.45 13.45 0.085 6876
 6878 3 -105.22 65.56 13.47 0.116 6877
 6879 3 -105.31 65.66 13.65 0.179 6878
 6880 3 -105.31 65.8 13.71 0.17 6879
 6881 3 -105.33 65.99 13.71 0.11 6880
 6882 3 -105.33 66.09 13.66 0.159 6881
 6883 3 -105.53 66 13.79 0.105 6882
 6884 3 -105.63 65.97 13.98 0.121 6883
 6885 3 -105.03 66.22 13.55 0.107 6882
 6886 3 -105.03 66.34 13.53 0.085 6885
 6887 3 -105 64.75 14.69 0.749 6873
 6888 3 -105.19 64.78 14.74 0.718 6887
 6889 3 -105.3 64.72 14.88 0.705 6888
 6890 3 -105.39 64.8 15.04 0.716 6889
 6891 3 -105.5 64.78 15.11 0.765 6890
 6892 3 -105.69 64.66 15.19 0.724 6891
 6893 3 -105.8 64.61 15.27 0.729 6892
 6894 3 -106 64.67 15.34 0.724 6893
 6895 3 -106.09 64.56 15.38 0.719 6894
 6896 3 -106.3 64.64 15.41 0.797 6895
 6897 3 -106.5 64.61 15.43 0.835 6896
 6898 3 -106.7 65.42 15.21 0.08 6897
 6899 3 -106.61 65.45 15.03 0.106 6898
 6900 3 -106.61 65.55 14.88 0.087 6899
 6901 3 -106.52 65.69 14.77 0.083 6900
 6902 3 -106.52 65.8 14.66 0.15 6901
 6903 3 -106.42 65.92 14.64 0.11 6902
 6904 3 -106.59 64.5 15.46 0.732 6897
 6905 3 -106.8 64.39 15.61 0.69 6904
 6906 3 -106.89 64.36 15.7 0.651 6905
 6907 3 -107.08 64.34 15.84 0.632 6906
 6908 3 -107.28 64.38 15.91 0.629 6907
 6909 3 -107.49 64.41 15.98 0.621 6908
 6910 3 -107.69 64.44 16.11 0.692 6909
 6911 3 -107.99 64.49 16.09 0.645 6910
 6912 3 -108.19 64.49 16.05 0.62 6911
 6913 3 -108.39 64.45 15.98 0.66 6912
 6914 3 -108.58 64.47 15.92 0.66 6913
 6915 3 -108.78 64.42 15.88 0.711 6914
 6916 3 -108.99 64.36 15.84 0.742 6915
 6917 3 -109.19 64.33 15.78 0.788 6916
 6918 3 -109.28 64.41 15.81 0.884 6917
 6919 3 -109.5 64.44 15.76 0.861 6918
 6920 3 -109.69 64.45 15.71 0.822 6919
 6921 3 -109.89 64.5 15.7 0.851 6920
 6922 3 -110 64.42 15.76 0.907 6921
 6923 3 -110.3 64.95 15.46 0.636 6922
 6924 3 -110.41 65.19 15.43 0.658 6923
 6925 3 -110.5 65.52 15.28 0.607 6924
 6926 3 -110.42 65.8 15.26 0.703 6925
 6927 3 -110.52 66.05 15.34 0.658 6926
 6928 3 -110.52 66.19 15.45 0.67 6927
 6929 3 -110.52 66.3 15.53 0.665 6928
 6930 3 -110.03 67.02 15.53 0.17 6929
 6931 3 -110.03 67.14 15.47 0.241 6930
 6932 3 -109.94 67.25 15.52 0.283 6931
 6933 3 -110.14 67.42 15.23 0.201 6932
 6934 3 -109.94 67.53 15.09 0.208 6933
 6935 3 -109.83 67.63 14.9 0.196 6934
 6936 3 -109.84 67.72 14.8 0.163 6935
 6937 3 -109.75 67.84 14.72 0.144 6936
 6938 3 -109.75 67.97 14.65 0.137 6937
 6939 3 -109.64 68.14 14.62 0.165 6938
 6940 3 -109.55 68.27 14.6 0.176 6939
 6941 3 -109.45 68.47 14.56 0.231 6940
 6942 3 -109.45 68.64 14.53 0.297 6941
 6943 3 -109.25 68.69 14.34 0.176 6942
 6944 3 -109.16 68.8 14.15 0.106 6943
 6945 3 -109.06 68.89 14.03 0.176 6944
 6946 3 -109.06 69 13.95 0.239 6945
 6947 3 -109.06 69.09 13.86 0.255 6946
 6948 3 -109.17 68.74 13.62 0.086 6947
 6949 3 -109.16 68.63 13.52 0.136 6948
 6950 3 -109.16 68.55 13.45 0.197 6949
 6951 3 -109.05 68.42 13.36 0.185 6950
 6952 3 -108.95 68.3 13.4 0.155 6951
 6953 3 -108.95 68.19 13.53 0.119 6952
 6954 3 -108.75 68.14 13.68 0.107 6953
 6955 3 -108.75 68 13.72 0.112 6954
 6956 3 -108.64 67.91 13.76 0.111 6955
 6957 3 -108.55 67.83 13.76 0.000125 6956
 6958 3 -109.06 69.33 13.88 0.222 6947
 6959 3 -109.17 69.47 13.78 0.238 6958
 6960 3 -109.47 69.36 13.67 0.097 6959
 6961 3 -109.67 69.42 13.63 0.134 6960
 6962 3 -109.78 69.5 13.69 0.173 6961
 6963 3 -109.86 69.45 13.98 0.077 6962
 6964 3 -109.08 69.67 13.76 0.251 6959
 6965 3 -108.88 69.88 13.78 0.247 6964
 6966 3 -108.88 70.09 13.75 0.285 6965
 6967 3 -108.78 70.5 13.93 0.08 6966
 6968 3 -108.88 70.16 13.63 0.248 6966
 6969 3 -108.78 70.25 13.56 0.224 6968
 6970 3 -108.89 70.34 13.51 0.189 6969
 6971 3 -108.78 70.42 13.42 0.141 6970
 6972 3 -108.78 70.47 13.28 0.137 6971
 6973 3 -108.69 70.53 13.27 0.121 6972
 6974 3 -108.58 70.61 13.25 0.161 6973
 6975 3 -108.59 70.84 12.98 0.181 6974
 6976 3 -108.5 70.89 12.88 0.179 6975
 6977 3 -108.39 70.94 12.7 0.187 6976
 6978 3 -108.3 71.14 12.39 0.348 6977
 6979 3 -107.7 71.53 12.25 0.165 6978
 6980 3 -107.61 71.64 12.3 0.165 6979
 6981 3 -107.41 71.67 12.34 0.192 6980
 6982 3 -107.3 71.74 12.46 0.232 6981
 6983 3 -107.5 71.8 12.83 0.137 6982
 6984 3 -107.61 71.89 12.94 0.132 6983
 6985 3 -107.7 71.95 13.06 0.127 6984
 6986 3 -107.11 71.78 12.28 0.162 6982
 6987 3 -107 71.81 12.2 0.156 6986
 6988 3 -106.91 71.78 11.98 0.176 6987
 6989 3 -106.7 71.58 11.78 0.189 6988
 6990 3 -106.61 71.34 11.85 0.073 6989
 6991 3 -106.5 71.31 11.93 0.067 6990
 6992 3 -106.41 71.24 11.97 0.094 6991
 6993 3 -106.81 71.64 11.59 0.171 6989
 6994 3 -106.81 71.8 11.46 0.15 6993
 6995 3 -106.72 71.95 11.28 0.181 6994
 6996 3 -106.81 72.09 11.14 0.18 6995
 6997 3 -106.72 72.3 10.96 0.094 6996
 6998 3 -106.83 72.35 10.8 0.121 6997
 6999 3 -106.83 72.49 10.55 0.133 6998
 7000 3 -106.72 72.66 10.47 0.149 6999
 7001 3 -107.03 72.71 10.28 0.173 7000
 7002 3 -107.24 72.66 10.14 0.123 7001
 7003 3 -107.33 72.77 10.05 0.205 7002
 7004 3 -107.33 72.83 9.94 0.192 7003
 7005 3 -107.03 72.98 9.83 0.119 7004
 7006 3 -106.94 73.02 9.88 0.186 7005
 7007 3 -106.94 73.12 10.11 0.103 7006
 7008 3 -106.94 73.27 10.23 0.078 7007
 7009 3 -106.84 73.35 10.36 0.101 7008
 7010 3 -106.84 73.43 10.48 0.114 7009
 7011 3 -106.84 73.54 10.65 0.077 7010
 7012 3 -106.94 73.54 10.84 0.106 7011
 7013 3 -106.75 73.59 11 0.082 7012
 7014 3 -106.64 73.67 11.08 0.072 7013
 7015 3 -106.55 73.69 11.15 0.104 7014
 7016 3 -106.44 73.61 11.21 0.114 7015
 7017 3 -106.44 73.66 11.34 0.074 7016
 7018 3 -106.64 73.56 11.37 0.121 7017
 7019 3 -106.74 73.69 11.48 0.157 7018
 7020 3 -106.83 73.81 11.62 0.093 7019
 7021 3 -106.53 72.74 10.39 0.13 7000
 7022 3 -106.33 72.73 10.44 0.117 7021
 7023 3 -106.03 72.77 10.51 0.172 7022
 7024 3 -105.83 72.84 10.67 0.079 7023
 7025 3 -105.64 72.92 10.85 0.082 7024
 7026 3 -105.53 72.95 10.95 0.106 7025
 7027 3 -105.44 73.02 11.02 0.133 7026
 7028 3 -105.33 72.88 11.13 0.083 7027
 7029 3 -105.22 72.86 11.21 0.108 7028
 7030 3 -105.14 73 11.34 0.095 7029
 7031 3 -104.94 73.08 11.37 0.147 7030
 7032 3 -104.83 73 11.72 0.137 7031
 7033 3 -104.63 72.97 11.95 0.096 7032
 7034 3 -104.53 73 12.05 0.095 7033
 7035 3 -104.42 73.08 12.15 0.065 7034
 7036 3 -104.22 73.14 12.21 0.095 7035
 7037 3 -104.13 73.22 12.2 0.121 7036
 7038 3 -103.92 73.28 12.21 0.113 7037
 7039 3 -103.83 73.22 12.28 0.126 7038
 7040 3 -103.63 73.08 12.28 0.138 7039
 7041 3 -103.53 72.99 12.27 0.131 7040
 7042 3 -103.42 72.89 12.19 0.138 7041
 7043 3 -103.33 72.78 12.18 0.163 7042
 7044 3 -103.22 72.64 12.41 0.095 7043
 7045 3 -103.11 72.55 12.46 0.074 7044
 7046 3 -103.02 72.55 12.59 0.089 7045
 7047 3 -102.92 72.56 12.71 0.125 7046
 7048 3 -102.61 72.58 12.66 0.142 7047
 7049 3 -102.52 72.67 12.7 0.125 7048
 7050 3 -102.42 72.55 12.88 0.06 7049
 7051 3 -102.31 72.55 12.96 0.059 7050
 7052 3 -102.22 72.61 13.04 0.047 7051
 7053 3 -102.92 72.99 12.69 0.122 7047
 7054 3 -103.03 73.24 12.66 0.083 7053
 7055 3 -103.33 72.72 11.93 0.086 7043
 7056 3 -103.33 72.64 11.86 0.1 7055
 7057 3 -105.22 72.95 11.47 0.097 7030
 7058 3 -105.22 72.94 11.59 0.047 7057
 7059 3 -108.3 71.05 12.33 0.273 6978
 7060 3 -108.3 71 12.13 0.273 7059
 7061 3 -108.19 70.97 11.96 0.262 7060
 7062 3 -108.19 70.94 11.84 0.22 7061
 7063 3 -109.86 68.67 14.86 0.095 6942
 7064 3 -109.95 68.78 14.93 0.106 7063
 7065 3 -110.05 68.81 14.93 0.101 7064
 7066 3 -110.16 68.86 14.94 0.158 7065
 7067 3 -110.36 68.84 14.98 0.144 7066
 7068 3 -110.36 69 15.12 0.124 7067
 7069 3 -110.45 68.97 15.25 0.105 7068
 7070 3 -110.37 68.97 15.35 0.133 7069
 7071 3 -110.26 69.02 15.48 0.124 7070
 7072 3 -110.17 69 15.6 0.125 7071
 7073 3 -110.17 69 15.77 0.13 7072
 7074 3 -110.17 69.05 15.9 0.156 7073
 7075 3 -110.26 69.16 15.99 0.232 7074
 7076 3 -109.96 69.11 16.19 0.106 7075
 7077 3 -109.87 69.17 16.26 0.000125 7076
 7078 3 -110.56 69.36 16.04 0.139 7075
 7079 3 -110.76 69.42 16.1 0.104 7078
 7080 3 -110.87 69.53 16.1 0.097 7079
 7081 3 -110.98 69.61 16.04 0.049 7080
 7082 3 -110.16 69.11 15.02 0.116 7066
 7083 3 -110.05 69.24 15.09 0.079 7082
 7084 3 -109.97 69.36 15.13 0.102 7083
 7085 3 -110.06 69.5 15.2 0.14 7084
 7086 3 -110.07 69.64 15.28 0.148 7085
 7087 3 -109.98 69.78 15.38 0.153 7086
 7088 3 -110.07 69.94 15.42 0.172 7087
 7089 3 -110.09 70.17 15.39 0.163 7088
 7090 3 -109.89 70.2 15.31 0.115 7089
 7091 3 -109.89 70.3 15.28 0.119 7090
 7092 3 -109.98 70.42 15.22 0.093 7091
 7093 3 -110.18 70.25 15.56 0.092 7089
 7094 3 -110.29 70.33 15.65 0.103 7093
 7095 3 -110.18 70.42 15.78 0.089 7094
 7096 3 -110.18 70.49 15.92 0.095 7095
 7097 3 -110.09 70.59 16.03 0.077 7096
 7098 3 -110.09 70.67 16.12 0.083 7097
 7099 3 -109.98 70.75 16.28 0.124 7098
 7100 3 -109.98 70.81 16.37 0.123 7099
 7101 3 -110.09 70.97 16.51 0.163 7100
 7102 3 -110.09 71.05 16.65 0.165 7101
 7103 3 -109.9 71.3 16.6 0.093 7102
 7104 3 -109.79 71.44 16.63 0.076 7103
 7105 3 -109.59 71.56 16.6 0.111 7104
 7106 3 -110.18 71.05 16.85 0.106 7102
 7107 3 -110.18 71.14 16.95 0.108 7106
 7108 3 -110.09 71.24 17.1 0.132 7107
 7109 3 -110.09 71.3 17.28 0.101 7108
 7110 3 -110.09 71.36 17.37 0.071 7109
 7111 3 -109.93 67.34 16.01 0.187 6932
 7112 3 -109.93 67.42 16.19 0.136 7111
 7113 3 -109.84 67.47 16.4 0.164 7112
 7114 3 -109.84 67.56 16.56 0.187 7113
 7115 3 -109.93 67.59 16.78 0.213 7114
 7116 3 -109.93 67.64 16.94 0.258 7115
 7117 3 -109.93 67.69 17.1 0.297 7116
 7118 3 -109.84 67.78 17.19 0.337 7117
 7119 3 -109.75 67.89 17.24 0.391 7118
 7120 3 -109.25 67.83 16.92 0.11 7119
 7121 3 -109.15 67.81 16.9 0.076 7120
 7122 3 -109.04 67.95 16.87 0.107 7121
 7123 3 -108.95 68.05 16.85 0.115 7122
 7124 3 -108.75 68.14 16.97 0.119 7123
 7125 3 -108.65 68.19 16.94 0.157 7124
 7126 3 -108.45 68.14 16.92 0.105 7125
 7127 3 -108.25 68.16 16.97 0.068 7126
 7128 3 -108.04 68.19 16.97 0.111 7127
 7129 3 -107.84 68.2 16.97 0.135 7128
 7130 3 -107.75 68.22 16.92 0.144 7129
 7131 3 -107.75 68.25 16.79 0.153 7130
 7132 3 -107.65 68.13 16.63 0.105 7131
 7133 3 -107.65 67.99 16.44 0.129 7132
 7134 3 -107.54 67.91 16.35 0.105 7133
 7135 3 -109.84 67.83 17.37 0.311 7119
 7136 3 -109.45 68.36 16.99 0.192 7135
 7137 3 -109.35 68.47 16.78 0.139 7136
 7138 3 -109.26 68.64 16.65 0.164 7137
 7139 3 -109.06 68.45 16.35 0.124 7138
 7140 3 -108.95 68.5 16.28 0.107 7139
 7141 3 -109.35 69 16.63 0.124 7138
 7142 3 -109.46 69.16 16.44 0.111 7141
 7143 3 -109.46 69.31 16.33 0.083 7142
 7144 3 -109.46 69.36 16.22 0.108 7143
 7145 3 -109.37 69.47 16.13 0.101 7144
 7146 3 -109.37 69.61 16.08 0.11 7145
 7147 3 -109.18 69.72 16.01 0.085 7146
 7148 3 -109.28 69.92 16.01 0.079 7147
 7149 3 -109.65 68.39 17.24 0.108 7136
 7150 3 -109.84 67.75 17.51 0.34 7135
 7151 3 -109.84 67.5 17.88 0.333 7150
 7152 3 -109.84 67.55 18.08 0.377 7151
 7153 3 -109.84 67.55 18.24 0.41 7152
 7154 3 -109.64 67.7 18.47 0.333 7153
 7155 3 -109.43 67.94 18.7 0.24 7154
 7156 3 -109.43 68.06 18.87 0.26 7155
 7157 3 -109.34 68.13 19.04 0.218 7156
 7158 3 -109.43 67.72 19.06 0.144 7157
 7159 3 -109.53 67.56 19.15 0.067 7158
 7160 3 -109.53 67.44 19.24 0.101 7159
 7161 3 -109.73 67.28 19.31 0.163 7160
 7162 3 -109.81 67.09 19.35 0.196 7161
 7163 3 -110.01 67.03 19.47 0.167 7162
 7164 3 -110.12 67.05 19.62 0.000125 7163
 7165 3 -109.14 68.42 19.33 0.243 7157
 7166 3 -109.04 68.47 19.49 0.246 7165
 7167 3 -108.84 68.58 19.63 0.163 7166
 7168 3 -108.64 68.69 19.69 0.14 7167
 7169 3 -108.54 68.7 19.79 0.184 7168
 7170 3 -108.34 68.86 19.67 0.147 7169
 7171 3 -108.25 68.92 19.69 0.212 7170
 7172 3 -108.34 69.14 19.85 0.136 7171
 7173 3 -108.45 69.34 19.92 0.117 7172
 7174 3 -108.45 69.5 19.81 0.094 7173
 7175 3 -108.45 69.58 19.65 0.143 7174
 7176 3 -108.65 69.66 19.63 0.136 7175
 7177 3 -108.76 69.7 19.56 0.133 7176
 7178 3 -108.95 69.69 19.49 0.108 7177
 7179 3 -108.95 69.61 19.33 0.081 7178
 7180 3 -108.35 69.58 19.51 0.128 7175
 7181 3 -108.26 69.55 19.35 0.112 7180
 7182 3 -108.15 69.52 19.22 0.102 7181
 7183 3 -108.06 69.42 19.15 0.081 7182
 7184 3 -108.06 69.28 19.01 0.103 7183
 7185 3 -108.04 69.19 18.94 0.000125 7184
 7186 3 -108.04 68.97 19.51 0.205 7171
 7187 3 -108.04 69.11 19.49 0.272 7186
 7188 3 -107.95 69.22 19.54 0.271 7187
 7189 3 -107.54 69.17 19.7 0.162 7188
 7190 3 -107.34 69.22 19.76 0.22 7189
 7191 3 -107.15 69.39 19.78 0.326 7190
 7192 3 -107.15 69.61 19.74 0.354 7191
 7193 3 -107.06 69.69 19.65 0.392 7192
 7194 3 -106.95 69.77 19.54 0.448 7193
 7195 3 -107.26 70.24 19.65 0.132 7194
 7196 3 -107.26 70.36 19.85 0.117 7195
 7197 3 -107.26 70.44 19.92 0.11 7196
 7198 3 -107.26 70.55 20.12 0.134 7197
 7199 3 -107.26 70.47 20.35 0.128 7198
 7200 3 -107.26 70.53 20.65 0.081 7199
 7201 3 -107.15 70.56 20.81 0.108 7200
 7202 3 -107.15 70.56 20.97 0.119 7201
 7203 3 -107.15 70.53 21.12 0.152 7202
 7204 3 -107.15 70.52 21.26 0.161 7203
 7205 3 -107.15 70.55 21.38 0.127 7204
 7206 3 -107.26 70.58 21.51 0.147 7205
 7207 3 -107.35 70.55 21.58 0.148 7206
 7208 3 -107.45 70.58 21.72 0.145 7207
 7209 3 -107.65 70.55 21.83 0.113 7208
 7210 3 -107.85 70.55 21.94 0.122 7209
 7211 3 -107.95 70.58 21.99 0.13 7210
 7212 3 -108.26 70.72 22.04 0.19 7211
 7213 3 -108.35 70.72 21.99 0.138 7212
 7214 3 -108.45 70.89 22.12 0.195 7213
 7215 3 -108.65 70.7 22.04 0.151 7214
 7216 3 -108.76 70.5 22.01 0.052 7215
 7217 3 -106.76 69.63 19.38 0.353 7194
 7218 3 -106.54 69.24 19.13 0.223 7217
 7219 3 -106.45 69.19 19.06 0.307 7218
 7220 3 -106.34 69 18.86 0.043 7219
 7221 3 -106.25 68.94 18.77 0.000125 7220
 7222 3 -106.25 69.17 19.18 0.201 7219
 7223 3 -105.95 69.25 19.41 0.132 7222
 7224 3 -105.75 69.14 19.39 0.144 7223
 7225 3 -105.54 69.11 19.46 0.157 7224
 7226 3 -105.34 69.06 19.43 0.163 7225
 7227 3 -105.15 69.05 19.43 0.186 7226
 7228 3 -105.04 68.95 19.36 0.259 7227
 7229 3 -104.84 68.97 19.39 0.281 7228
 7230 3 -104.84 69.25 19.7 0.118 7229
 7231 3 -104.75 69.39 19.73 0.092 7230
 7232 3 -104.65 69.56 19.75 0.092 7231
 7233 3 -104.56 69.69 19.77 0.16 7232
 7234 3 -104.45 69.49 19.61 0.063 7233
 7235 3 -104.65 69.92 19.82 0.118 7234
 7236 3 -104.56 70.3 19.88 0.048 7235
 7237 3 -104.65 70.06 19.88 0.118 7235
 7238 3 -104.35 69.66 19.64 0.071 7233
 7239 3 -104.35 69.61 19.55 0.082 7238
 7240 3 -104.65 68.66 19.2 0.222 7229
 7241 3 -104.54 68.55 19.16 0.242 7240
 7242 3 -104.43 68.44 19.16 0.28 7241
 7243 3 -104.23 68.34 19.11 0.268 7242
 7244 3 -104.04 68.19 19.02 0.247 7243
 7245 3 -103.93 68.08 18.96 0.227 7244
 7246 3 -103.73 68 18.88 0.175 7245
 7247 3 -103.64 68.06 18.86 0.172 7246
 7248 3 -103.34 68.11 18.86 0.125 7247
 7249 3 -103.23 68.14 18.82 0.121 7248
 7250 3 -103.04 68.19 18.77 0.088 7249
 7251 3 -102.93 68.25 18.73 0.09 7250
 7252 3 -102.84 68.3 18.7 0.097 7251
 7253 3 -102.65 68.47 18.71 0.146 7252
 7254 3 -102.45 68.58 18.71 0.141 7253
 7255 3 -102.34 68.64 18.7 0.114 7254
 7256 3 -102.25 68.67 18.57 0.095 7255
 7257 3 -102.04 68.72 18.54 0.103 7256
 7258 3 -101.95 68.86 18.5 0.145 7257
 7259 3 -101.84 68.97 18.5 0.218 7258
 7260 3 -101.76 69.16 18.48 0.222 7259
 7261 3 -101.65 69.25 18.41 0.2 7260
 7262 3 -101.65 69.44 18.39 0.187 7261
 7263 3 -101.45 69.64 18.36 0.211 7262
 7264 3 -101.35 69.72 18.32 0.224 7263
 7265 3 -101.17 69.89 18.43 0.193 7264
 7266 3 -101.06 70 18.41 0.207 7265
 7267 3 -100.87 70.19 18.39 0.183 7266
 7268 3 -100.84 70.3 18.43 0.174 7267
 7269 3 -100.78 70.44 18.41 0.154 7268
 7270 3 -100.81 70.58 18.27 0.124 7269
 7271 3 -100.81 70.66 18.2 0.131 7270
 7272 3 -100.84 70.75 18.16 0.1 7271
 7273 3 -100.7 70.78 18.18 0.105 7272
 7274 3 -100.73 70.91 18.23 0.155 7273
 7275 3 -100.75 70.97 18.14 0.237 7274
 7276 3 -100.62 71.03 17.8 0.144 7275
 7277 3 -100.5 71.06 17.7 0.149 7276
 7278 3 -100.28 71.11 17.63 0.137 7277
 7279 3 -99.95 71.05 17.88 0.188 7278
 7280 3 -99.93 71.28 17.66 0.087 7279
 7281 3 -99.95 71.42 17.64 0.222 7280
 7282 3 -100.06 71.69 17.82 0.108 7281
 7283 3 -100.09 71.89 17.89 0.097 7282
 7284 3 -100.07 72.17 17.91 0.111 7283
 7285 3 -99.92 70.89 18.11 0.183 7279
 7286 3 -99.95 70.78 18.27 0.198 7285
 7287 3 -100.04 70.74 18.43 0.081 7286
 7288 3 -100.12 70.67 18.45 0.08 7287
 7289 3 -99.75 70.77 18.18 0.141 7286
 7290 3 -99.64 70.75 18.16 0.151 7289
 7291 3 -99.54 70.61 18.2 0.176 7290
 7292 3 -99.48 70.44 18.14 0.196 7291
 7293 3 -99.37 70.33 18.14 0.238 7292
 7294 3 -99.34 70.13 18.29 0.24 7293
 7295 3 -99.34 69.89 18.32 0.25 7294
 7296 3 -99.34 69.78 18.3 0.276 7295
 7297 3 -99.7 69.72 18.11 0.113 7296
 7298 3 -99.71 69.74 17.93 0.104 7297
 7299 3 -99.73 69.72 17.8 0.111 7298
 7300 3 -99.68 69.64 17.68 0.104 7299
 7301 3 -99.65 69.55 17.61 0.000125 7300
 7302 3 -99.04 69.67 18.27 0.203 7296
 7303 3 -98.98 69.58 18.04 0.141 7302
 7304 3 -98.95 69.74 17.91 0.135 7303
 7305 3 -98.81 69.83 17.96 0.179 7304
 7306 3 -98.57 69.8 18 0.087 7305
 7307 3 -98.45 69.69 17.96 0.101 7306
 7308 3 -98.29 69.59 17.98 0.113 7307
 7309 3 -98.21 69.5 17.84 0.091 7308
 7310 3 -98.17 69.27 17.68 0.095 7309
 7311 3 -98.1 69.19 17.5 0.106 7310
 7312 3 -98.06 69.33 17.32 0.115 7311
 7313 3 -98.09 69.39 17.14 0.141 7312
 7314 3 -98.12 69.42 16.88 0.103 7313
 7315 3 -98.14 69.41 16.73 0.05 7314
 7316 3 -98.18 69.33 16.63 0.079 7315
 7317 3 -100.37 71.05 17.21 0.065 7278
 7318 3 -100.42 71.02 17.05 0.109 7317
 7319 3 -100.45 70.99 16.93 0.138 7318
 7320 3 -100.68 70.94 17.04 0.052 7319
 7321 3 -106.65 69.49 18.76 0.132 7222
 7322 3 -108.54 68.52 19.88 0.191 7169
 7323 3 -108.43 68.52 19.97 0.221 7322
 7324 3 -108.14 68.69 20.01 0.113 7323
 7325 3 -108.14 68.74 20.12 0.103 7324
 7326 3 -108.04 68.8 20.2 0.074 7325
 7327 3 -108.04 68.94 20.38 0.042 7326
 7328 3 -107.93 68.99 20.53 0.075 7327
 7329 3 -108.04 69.05 20.63 0.108 7328
 7330 3 -108.14 69.08 20.74 0.082 7329
 7331 3 -108.54 68.38 20.19 0.149 7323
 7332 3 -108.53 68.24 20.35 0.154 7331
 7333 3 -108.73 68.09 20.51 0.147 7332
 7334 3 -108.82 68.02 20.62 0.116 7333
 7335 3 -110.43 67.14 17.97 0.087 7153
 7336 3 -110.53 67 17.99 0.081 7335
 7337 3 -110.62 66.8 18.01 0.087 7336
 7338 3 -110.82 66.78 18.04 0.129 7337
 7339 3 -110.93 66.75 18.12 0.099 7338
 7340 3 -111.01 66.72 18.22 0.098 7339
 7341 3 -111.12 66.66 18.35 0.117 7340
 7342 3 -111.21 66.55 18.47 0.135 7341
 7343 3 -111.31 66.5 18.53 0.117 7342
 7344 3 -111.31 66.5 18.65 0.07 7343
 7345 3 -110.15 68.28 17.42 0.135 7150
 7346 3 -110.25 68.36 17.6 0.124 7345
 7347 3 -110.34 68.49 17.79 0.112 7346
 7348 3 -110.45 68.52 17.88 0.076 7347
 7349 3 -110.61 66.22 15.61 0.769 6929
 7350 3 -110.83 66.47 15.28 0.69 7349
 7351 3 -110.83 66.58 14.55 0.174 7350
 7352 3 -110.83 66.75 14.55 0.156 7351
 7353 3 -110.74 66.88 14.48 0.148 7352
 7354 3 -110.64 67 14.34 0.117 7353
 7355 3 -110.64 67.06 14.23 0.078 7354
 7356 3 -110.64 67.19 14.14 0.069 7355
 7357 3 -110.53 67.3 14.12 0.091 7356
 7358 3 -111.13 66.72 15.5 0.698 7350
 7359 3 -111.22 66.69 15.63 0.676 7358
 7360 3 -111.43 66.55 15.76 0.668 7359
 7361 3 -111.62 66.53 15.85 0.677 7360
 7362 3 -111.83 66.67 15.71 0.689 7361
 7363 3 -111.92 66.74 15.55 0.7 7362
 7364 3 -112.13 66.78 15.37 0.713 7363
 7365 3 -112.22 66.83 15.28 0.771 7364
 7366 3 -112.33 66.94 15.39 0.812 7365
 7367 3 -112.53 66.94 14.93 0.834 7366
 7368 3 -112.64 67.02 14.81 0.876 7367
 7369 3 -112.83 67.08 14.83 0.851 7368
 7370 3 -112.94 67.11 14.87 0.848 7369
 7371 3 -112.94 67.24 14.68 0.82 7370
 7372 3 -113.14 67.28 14.63 0.831 7371
 7373 3 -112.14 67.74 13.86 0.159 7372
 7374 3 -112.14 67.75 13.69 0.216 7373
 7375 3 -112.14 67.75 13.56 0.266 7374
 7376 3 -112.05 67.77 13.42 0.332 7375
 7377 3 -112.05 67.8 13.26 0.371 7376
 7378 3 -111.95 67.94 13.12 0.391 7377
 7379 3 -111.95 67.99 13.01 0.385 7378
 7380 3 -111.86 67.96 12.84 0.337 7379
 7381 3 -111.86 67.94 12.73 0.369 7380
 7382 3 -112.05 68.07 12.4 0.287 7381
 7383 3 -111.97 68.24 12.25 0.234 7382
 7384 3 -111.77 68.3 12.21 0.253 7383
 7385 3 -111.86 68.3 11.9 0.211 7384
 7386 3 -111.97 68.38 11.69 0.2 7385
 7387 3 -111.97 68.4 11.5 0.185 7386
 7388 3 -112.06 68.44 11.34 0.219 7387
 7389 3 -112.06 68.46 11.12 0.264 7388
 7390 3 -112.17 68.46 10.98 0.304 7389
 7391 3 -112.17 68.49 10.78 0.335 7390
 7392 3 -112.17 68.49 10.59 0.327 7391
 7393 3 -112.38 68.51 10.44 0.374 7392
 7394 3 -112.47 68.52 10.36 0.398 7393
 7395 3 -112.67 68.6 10.29 0.409 7394
 7396 3 -112.78 68.8 10.15 0.384 7395
 7397 3 -113.28 68.74 10.45 0.134 7396
 7398 3 -113.38 68.77 10.45 0.174 7397
 7399 3 -113.67 68.82 10.5 0.1 7398
 7400 3 -113.78 68.96 10.63 0.108 7399
 7401 3 -113.89 69.16 10.85 0.071 7400
 7402 3 -113.89 69.29 10.9 0.096 7401
 7403 3 -113.99 69.41 10.9 0.097 7402
 7404 3 -113.99 69.49 11.01 0.078 7403
 7405 3 -112.78 68.96 9.89 0.344 7396
 7406 3 -112.89 69.07 9.8 0.326 7405
 7407 3 -112.89 69.3 9.73 0.33 7406
 7408 3 -113.08 69.38 9.61 0.28 7407
 7409 3 -113.19 69.52 9.5 0.264 7408
 7410 3 -113.3 69.6 9.42 0.27 7409
 7411 3 -113.39 69.76 9.37 0.269 7410
 7412 3 -113.5 69.93 9.33 0.286 7411
 7413 3 -113.5 70.1 9.29 0.278 7412
 7414 3 -113.61 70.29 9.3 0.303 7413
 7415 3 -113.7 70.43 9.27 0.342 7414
 7416 3 -113.89 70.16 9.73 0.073 7415
 7417 3 -113.89 70.1 9.83 0.103 7416
 7418 3 -114 70.05 9.96 0.104 7417
 7419 3 -114 70.01 10.06 0.105 7418
 7420 3 -114.19 70.12 10.15 0.17 7419
 7421 3 -113.61 70.6 9.15 0.361 7415
 7422 3 -113.7 70.85 9.79 0.116 7421
 7423 3 -113.72 70.96 9.88 0.089 7422
 7424 3 -113.72 71.12 10.01 0.058 7423
 7425 3 -113.61 71.19 10.04 0.09 7424
 7426 3 -113.52 71.24 10.19 0.093 7425
 7427 3 -113.52 71.32 10.27 0.148 7426
 7428 3 -113.42 71.24 10.45 0.103 7427
 7429 3 -113.31 71.21 10.55 0.092 7428
 7430 3 -113.11 71.27 10.72 0.113 7429
 7431 3 -113.02 71.4 10.88 0.138 7430
 7432 3 -112.92 71.48 11.12 0.133 7431
 7433 3 -112.92 71.52 11.27 0.133 7432
 7434 3 -113 71.51 11.45 0.12 7433
 7435 3 -113.11 71.52 11.53 0.076 7434
 7436 3 -113.61 70.87 9.04 0.356 7421
 7437 3 -113.72 70.99 9.06 0.403 7436
 7438 3 -113.81 71.07 9 0.476 7437
 7439 3 -113.81 71.13 8.73 0.43 7438
 7440 3 -113.61 71.24 8.7 0.464 7439
 7441 3 -113.63 71.43 8.67 0.411 7440
 7442 3 -113.13 71.58 8.6 0.294 7441
 7443 3 -113.13 71.74 8.54 0.324 7442
 7444 3 -113.03 71.8 8.42 0.352 7443
 7445 3 -112.94 71.96 8.39 0.336 7444
 7446 3 -112.94 72.1 8.39 0.375 7445
 7447 3 -112.44 71.93 8.35 0.168 7446
 7448 3 -112.64 72.18 8.2 0.073 7447
 7449 3 -112.64 72.29 8.15 0.051 7448
 7450 3 -113.14 72.32 8.35 0.314 7446
 7451 3 -113.14 72.41 8.25 0.337 7450
 7452 3 -113.14 72.51 7.85 0.22 7451
 7453 3 -113.14 72.6 7.66 0.242 7452
 7454 3 -113.14 72.65 7.53 0.287 7453
 7455 3 -113.14 72.69 7.38 0.282 7454
 7456 3 -113.16 72.98 7.28 0.211 7455
 7457 3 -113.16 73.27 7.24 0.196 7456
 7458 3 -113.05 73.4 7.15 0.195 7457
 7459 3 -113.05 73.55 7.11 0.214 7458
 7460 3 -113.06 73.73 6.99 0.231 7459
 7461 3 -112.97 73.96 6.87 0.202 7460
 7462 3 -112.97 74.15 6.82 0.202 7461
 7463 3 -112.97 74.35 6.79 0.201 7462
 7464 3 -112.97 74.46 6.66 0.162 7463
 7465 3 -112.97 74.62 6.61 0.196 7464
 7466 3 -112.97 74.73 6.53 0.193 7465
 7467 3 -112.99 74.83 6.48 0.239 7466
 7468 3 -113.08 74.96 6.37 0.279 7467
 7469 3 -112.99 75.02 6.23 0.293 7468
 7470 3 -113.08 75.16 6.13 0.301 7469
 7471 3 -112.99 75.24 6.06 0.327 7470
 7472 3 -112.49 75.13 5.83 0.113 7471
 7473 3 -112.49 75.13 5.69 0.075 7472
 7474 3 -112.39 75.1 5.58 0.071 7473
 7475 3 -112.28 75.04 5.52 0.087 7474
 7476 3 -112.19 74.93 5.46 0.094 7475
 7477 3 -111.99 74.9 5.37 0.127 7476
 7478 3 -111.89 74.87 5.32 0.129 7477
 7479 3 -111.78 75.01 5.2 0.072 7478
 7480 3 -111.69 75.16 5.12 0.109 7479
 7481 3 -111.39 75.21 5.15 0.116 7480
 7482 3 -113.19 75.52 6.1 0.277 7471
 7483 3 -113.19 75.69 6.04 0.263 7482
 7484 3 -113.19 75.94 6.04 0.241 7483
 7485 3 -113.2 76.19 6.07 0.183 7484
 7486 3 -113.2 76.38 6.07 0.172 7485
 7487 3 -113.2 76.6 6.07 0.185 7486
 7488 3 -113.2 76.77 6.11 0.241 7487
 7489 3 -113.31 76.85 5.98 0.261 7488
 7490 3 -113.5 76.54 5.77 0.112 7489
 7491 3 -113.61 76.44 5.61 0.144 7490
 7492 3 -113.7 76.35 5.5 0.162 7491
 7493 3 -113.61 76.18 5.31 0.094 7492
 7494 3 -113.5 76.1 5.21 0.094 7493
 7495 3 -113.41 75.94 5.21 0.103 7494
 7496 3 -113.59 75.74 5.24 0.107 7495
 7497 3 -113.59 75.57 5.31 0.089 7496
 7498 3 -113.69 75.4 5.32 0.082 7497
 7499 3 -113.69 75.24 5.37 0.088 7498
 7500 3 -113.58 75.1 5.41 0.066 7499
 7501 3 -113.58 75.02 5.49 0.092 7500
 7502 3 -113.58 75.04 5.65 0.125 7501
 7503 3 -113.69 75.02 5.78 0.111 7502
 7504 3 -113.69 75.04 5.9 0.073 7503
 7505 3 -113.78 74.9 5.95 0.118 7504
 7506 3 -113.78 74.79 5.71 0.12 7503
 7507 3 -113.89 74.58 5.7 0.077 7506
 7508 3 -113.31 77.24 6.08 0.178 7489
 7509 3 -113.31 77.44 6.11 0.171 7508
 7510 3 -113.33 77.6 6.07 0.182 7509
 7511 3 -113.33 77.77 5.99 0.169 7510
 7512 3 -113.22 77.99 5.96 0.173 7511
 7513 3 -113.13 78.15 5.85 0.216 7512
 7514 3 -113.14 78.26 5.75 0.262 7513
 7515 3 -113.24 78.49 5.88 0.257 7514
 7516 3 -113.33 78.73 6.11 0.254 7515
 7517 3 -113.33 78.94 6.12 0.28 7516
 7518 3 -113.34 79.16 5.91 0.265 7517
 7519 3 -113.34 79.32 5.94 0.254 7518
 7520 3 -113.44 79.52 5.99 0.24 7519
 7521 3 -113.64 79.66 5.91 0.295 7520
 7522 3 -113.66 79.9 5.96 0.313 7521
 7523 3 -113.75 80.05 6.04 0.293 7522
 7524 3 -113.86 80.23 6.03 0.223 7523
 7525 3 -113.95 80.32 5.99 0.205 7524
 7526 3 -114.17 80.58 5.98 0.202 7525
 7527 3 -114.27 80.82 5.98 0.244 7526
 7528 3 -114.36 80.96 5.96 0.255 7527
 7529 3 -114.47 81.18 5.94 0.199 7528
 7530 3 -114.67 81.43 5.96 0.25 7529
 7531 3 -114.67 81.69 5.93 0.249 7530
 7532 3 -114.78 81.88 5.94 0.241 7531
 7533 3 -114.78 82.16 5.78 0.188 7532
 7534 3 -114.78 82.32 5.73 0.18 7533
 7535 3 -114.89 82.52 5.73 0.199 7534
 7536 3 -115 82.65 5.76 0.168 7535
 7537 3 -115.09 82.76 5.81 0.166 7536
 7538 3 -115.09 82.88 5.82 0.177 7537
 7539 3 -115.09 83.07 5.9 0.191 7538
 7540 3 -115.09 83.21 5.9 0.232 7539
 7541 3 -115.2 83.38 6.01 0.227 7540
 7542 3 -115.2 83.6 5.98 0.173 7541
 7543 3 -115.2 83.71 5.94 0.2 7542
 7544 3 -115.2 83.88 5.94 0.141 7543
 7545 3 -115.22 84.04 5.81 0.158 7544
 7546 3 -115.31 84.21 5.77 0.18 7545
 7547 3 -115.31 84.38 5.73 0.201 7546
 7548 3 -115.31 84.54 5.66 0.217 7547
 7549 3 -115.33 84.71 5.62 0.239 7548
 7550 3 -115.22 84.88 5.59 0.219 7549
 7551 3 -115.13 85.05 5.56 0.228 7550
 7552 3 -115.13 85.24 5.56 0.213 7551
 7553 3 -115.33 85.52 5.65 0.206 7552
 7554 3 -115.14 85.55 5.93 0.029 7553
 7555 3 -115.44 85.69 5.47 0.22 7553
 7556 3 -115.33 85.94 5.52 0.261 7555
 7557 3 -115.44 86.27 5.44 0.296 7556
 7558 3 -115.44 86.41 5.44 0.334 7557
 7559 3 -115.84 86.57 5.45 0.176 7558
 7560 3 -116.05 86.66 5.34 0.169 7559
 7561 3 -116.05 86.58 5.18 0.188 7560
 7562 3 -116.25 86.8 5.15 0.114 7561
 7563 3 -116.36 86.87 5.14 0.162 7562
 7564 3 -116.36 87.1 4.98 0.089 7563
 7565 3 -116.45 87.23 4.94 0.091 7564
 7566 3 -116.55 86.99 5.09 0.155 7563
 7567 3 -116.75 87.1 5.1 0.142 7566
 7568 3 -116.95 87.15 5.07 0.132 7567
 7569 3 -117.16 87.23 5.05 0.155 7568
 7570 3 -117.36 87.41 5.1 0.161 7569
 7571 3 -117.56 87.46 5.03 0.17 7570
 7572 3 -117.77 87.54 4.98 0.174 7571
 7573 3 -117.86 87.65 4.94 0.159 7572
 7574 3 -118.06 87.76 4.9 0.186 7573
 7575 3 -118.08 88.02 4.9 0.118 7574
 7576 3 -118.17 88.15 4.77 0.131 7575
 7577 3 -118.17 88.27 4.69 0.152 7576
 7578 3 -118.17 88.35 4.52 0.144 7577
 7579 3 -117.97 88.35 4.37 0.096 7578
 7580 3 -117.99 88.51 4.28 0.097 7579
 7581 3 -117.89 88.58 4.23 0.116 7580
 7582 3 -117.89 88.71 4.23 0.192 7581
 7583 3 -117.78 88.82 4.23 0.264 7582
 7584 3 -117.69 88.91 4.28 0.29 7583
 7585 3 -117.58 89.02 4.24 0.299 7584
 7586 3 -117.58 89.12 4.3 0.308 7585
 7587 3 -117.39 89.08 3.98 0.229 7586
 7588 3 -117.39 89.02 3.75 0.225 7587
 7589 3 -117.3 89.16 3.63 0.211 7588
 7590 3 -117.3 89.13 3.42 0.217 7589
 7591 3 -117.3 89.13 3.17 0.171 7590
 7592 3 -117.3 89.1 3.04 0.144 7591
 7593 3 -117.3 89.12 2.94 0.149 7592
 7594 3 -117.3 89.15 2.77 0.137 7593
 7595 3 -117.19 89.15 2.63 0.123 7594
 7596 3 -117.09 89.1 2.5 0.15 7595
 7597 3 -117.09 89.13 2.33 0.123 7596
 7598 3 -117.09 89.07 2.15 0.129 7597
 7599 3 -117.09 88.96 2.02 0.122 7598
 7600 3 -117 88.9 1.84 0.151 7599
 7601 3 -117 88.85 1.68 0.135 7600
 7602 3 -117 88.79 1.47 0.139 7601
 7603 3 -117.09 88.71 1.27 0.145 7602
 7604 3 -117.09 88.63 1.19 0.144 7603
 7605 3 -117.09 88.46 1.13 0.144 7604
 7606 3 -117.09 88.32 0.99 0.125 7605
 7607 3 -117 88.23 0.82 0.158 7606
 7608 3 -117 88.16 0.64 0.184 7607
 7609 3 -117 88.13 0.44 0.174 7608
 7610 3 -116.89 88.1 0.32 0.172 7609
 7611 3 -116.89 88.1 0.22 0.231 7610
 7612 3 -116.89 87.79 0.09 0.118 7611
 7613 3 -116.89 87.68 -0.03 0.074 7612
 7614 3 -116.89 87.6 -0.11 0.093 7613
 7615 3 -116.99 87.44 -0.15 0.129 7614
 7616 3 -117.08 87.3 -0.28 0.182 7615
 7617 3 -117.08 87.26 -0.4 0.181 7616
 7618 3 -117.19 87.08 -0.51 0.195 7617
 7619 3 -117.19 86.91 -0.68 0.099 7618
 7620 3 -117.28 86.88 -0.78 0.127 7619
 7621 3 -117.28 86.77 -0.91 0.112 7620
 7622 3 -117.28 86.65 -0.97 0.083 7621
 7623 3 -117.39 86.55 -1.02 0.118 7622
 7624 3 -117.38 86.44 -1.12 0.106 7623
 7625 3 -117.28 86.38 -1.18 0.055 7624
 7626 3 -117.28 86.27 -1.22 0.073 7625
 7627 3 -117.28 86.16 -1.34 0.074 7626
 7628 3 -117.27 86.01 -1.46 0.107 7627
 7629 3 -117.27 85.91 -1.53 0.075 7628
 7630 3 -117.27 85.79 -1.62 0.094 7629
 7631 3 -117.27 85.71 -1.73 0.092 7630
 7632 3 -117.27 85.58 -1.88 0.137 7631
 7633 3 -117.37 85.55 -2.03 0.122 7632
 7634 3 -117.46 85.51 -2.19 0.087 7633
 7635 3 -117.46 85.44 -2.29 0.104 7634
 7636 3 -117.46 85.32 -2.38 0.106 7635
 7637 3 -117.46 85.18 -2.48 0.113 7636
 7638 3 -117.35 85.1 -2.58 0.164 7637
 7639 3 -117.46 85.01 -2.65 0.169 7638
 7640 3 -117.35 84.91 -2.73 0.166 7639
 7641 3 -117.35 84.82 -2.83 0.202 7640
 7642 3 -117.35 84.66 -2.94 0.205 7641
 7643 3 -117.35 84.52 -3.06 0.167 7642
 7644 3 -117.35 84.43 -3.17 0.205 7643
 7645 3 -117.15 84.26 -3.15 0.369 7644
 7646 3 -116.94 84.07 -3.13 0.458 7645
 7647 3 -116.85 84.02 -3.17 0.467 7646
 7648 3 -116.85 83.93 -3.36 0.442 7647
 7649 3 -116.85 83.74 -3.36 0.388 7648
 7650 3 -116.93 83.44 -3.42 0.292 7649
 7651 3 -116.93 83.04 -3.61 0.141 7650
 7652 3 -116.93 82.91 -3.71 0.131 7651
 7653 3 -116.83 82.74 -3.81 0.124 7652
 7654 3 -116.74 82.6 -3.88 0.14 7653
 7655 3 -116.63 82.51 -3.86 0.000125 7654
 7656 3 -116.69 88.4 0.22 0.102 7611
 7657 3 -118.27 87.71 4.66 0.13 7574
 7658 3 -118.17 87.73 4.47 0.119 7657
 7659 3 -118.17 87.85 4.39 0.103 7658
 7660 3 -118.36 87.82 4.77 0.115 7657
 7661 3 -118.47 87.88 4.81 0.182 7660
 7662 3 -118.38 88.13 4.91 0.079 7661
 7663 3 -118.38 88.26 4.93 0.098 7662
 7664 3 -118.38 88.38 4.95 0.116 7663
 7665 3 -118.77 87.87 4.81 0.111 7661
 7666 3 -118.88 87.94 4.84 0.148 7665
 7667 3 -119.06 87.91 4.85 0.149 7666
 7668 3 -119.17 87.88 4.65 0.157 7667
 7669 3 -119.36 87.77 4.64 0.068 7668
 7670 3 -119.47 87.68 4.61 0.102 7669
 7671 3 -119.56 87.65 4.65 0.123 7670
 7672 3 -119.67 87.66 4.61 0.149 7671
 7673 3 -119.77 87.46 4.61 0.135 7672
 7674 3 -119.77 87.27 4.56 0.073 7673
 7675 3 -119.56 87.62 4.89 0.085 7671
 7676 3 -119.56 87.57 5.01 0.097 7675
 7677 3 -119.67 87.46 5.07 0.054 7676
 7678 3 -119.67 87.35 5.03 0.077 7677
 7679 3 -119.75 87.23 4.97 0.065 7678
 7680 3 -119.75 87.07 4.87 0.07 7679
 7681 3 -119.75 86.93 4.86 0.091 7680
 7682 3 -119.75 86.79 4.97 0.122 7681
 7683 3 -119.86 86.63 5.01 0.118 7682
 7684 3 -119.86 86.6 4.91 0.097 7683
 7685 3 -119.95 86.57 4.78 0.062 7684
 7686 3 -118.97 87.87 4.44 0.115 7668
 7687 3 -118.97 87.93 4.36 0.073 7686
 7688 3 -115.14 86.52 5.22 0.146 7558
 7689 3 -115.05 86.63 5.15 0.112 7688
 7690 3 -115.05 86.74 5.07 0.122 7689
 7691 3 -115.05 86.91 5.02 0.141 7690
 7692 3 -114.95 87.04 4.97 0.133 7691
 7693 3 -114.95 87.21 4.87 0.193 7692
 7694 3 -114.97 87.32 4.81 0.248 7693
 7695 3 -114.97 87.49 4.77 0.309 7694
 7696 3 -114.97 87.66 4.81 0.334 7695
 7697 3 -114.97 87.83 4.81 0.283 7696
 7698 3 -114.97 87.96 4.73 0.218 7697
 7699 3 -114.88 88.1 4.81 0.208 7698
 7700 3 -114.88 88.33 4.94 0.176 7699
 7701 3 -114.88 88.43 4.93 0.178 7700
 7702 3 -114.67 88.71 4.93 0.163 7701
 7703 3 -114.58 89.02 4.93 0.129 7702
 7704 3 -114.58 89.19 4.9 0.093 7703
 7705 3 -114.49 89.32 4.85 0.115 7704
 7706 3 -114.49 89.44 4.93 0.174 7705
 7707 3 -114.59 89.63 4.74 0.171 7706
 7708 3 -114.59 89.9 4.73 0.145 7707
 7709 3 -114.5 90.1 4.73 0.196 7708
 7710 3 -114.5 90.24 4.69 0.164 7709
 7711 3 -114.41 90.38 4.66 0.147 7710
 7712 3 -114.3 90.55 4.66 0.139 7711
 7713 3 -114.2 90.69 4.64 0.151 7712
 7714 3 -114.11 90.9 4.61 0.246 7713
 7715 3 -114.02 91.08 4.62 0.3 7714
 7716 3 -113.92 91.16 4.68 0.351 7715
 7717 3 -113.92 91.74 4.61 0.223 7716
 7718 3 -113.92 91.9 4.73 0.247 7717
 7719 3 -113.92 91.99 4.78 0.264 7718
 7720 3 -113.83 92.16 4.8 0.29 7719
 7721 3 -113.83 92.41 4.73 0.242 7720
 7722 3 -113.74 92.57 4.73 0.194 7721
 7723 3 -113.64 92.76 4.68 0.171 7722
 7724 3 -113.64 92.91 4.64 0.191 7723
 7725 3 -113.64 93.07 4.59 0.188 7724
 7726 3 -113.55 93.18 4.4 0.137 7725
 7727 3 -113.55 93.29 4.36 0.125 7726
 7728 3 -113.44 93.41 4.34 0.117 7727
 7729 3 -113.36 93.63 4.22 0.203 7728
 7730 3 -113.16 93.79 4.16 0.142 7729
 7731 3 -113.05 93.99 4.18 0.153 7730
 7732 3 -112.95 94.16 4.15 0.143 7731
 7733 3 -112.97 94.29 4.11 0.152 7732
 7734 3 -112.77 94.46 4.07 0.156 7733
 7735 3 -112.67 94.57 4.07 0.14 7734
 7736 3 -112.47 94.71 3.98 0.186 7735
 7737 3 -112.47 94.88 3.98 0.157 7736
 7738 3 -112.38 95.02 3.97 0.16 7737
 7739 3 -112.28 95.16 3.86 0.179 7738
 7740 3 -112.08 95.27 3.83 0.185 7739
 7741 3 -111.88 95.41 3.79 0.19 7740
 7742 3 -111.78 95.51 3.75 0.179 7741
 7743 3 -111.69 95.63 3.75 0.165 7742
 7744 3 -111.58 95.77 3.79 0.128 7743
 7745 3 -111.39 95.98 3.81 0.171 7744
 7746 3 -111.28 96.13 3.86 0.157 7745
 7747 3 -111.19 96.29 3.93 0.159 7746
 7748 3 -111.09 96.46 3.99 0.128 7747
 7749 3 -111 96.6 4.01 0.159 7748
 7750 3 -111 96.71 4.01 0.165 7749
 7751 3 -110.89 96.82 4.09 0.171 7750
 7752 3 -110.8 96.94 4.02 0.185 7751
 7753 3 -110.8 97.07 3.94 0.19 7752
 7754 3 -110.7 97.23 3.94 0.192 7753
 7755 3 -110.61 97.38 3.83 0.169 7754
 7756 3 -110.5 97.57 3.75 0.173 7755
 7757 3 -110.41 97.74 3.79 0.186 7756
 7758 3 -110.31 97.93 3.86 0.231 7757
 7759 3 -110.22 98.12 3.9 0.192 7758
 7760 3 -110.11 98.32 3.93 0.171 7759
 7761 3 -110.03 98.55 3.87 0.15 7760
 7762 3 -110.03 98.66 3.77 0.134 7761
 7763 3 -109.92 98.76 3.63 0.15 7762
 7764 3 -109.83 98.85 3.54 0.152 7763
 7765 3 -109.72 98.96 3.42 0.16 7764
 7766 3 -109.63 99.05 3.36 0.188 7765
 7767 3 -109.64 99.16 3.31 0.184 7766
 7768 3 -109.44 99.27 3.29 0.168 7767
 7769 3 -109.33 99.46 3.31 0.141 7768
 7770 3 -109.24 99.66 3.29 0.16 7769
 7771 3 -109.14 99.87 3.29 0.16 7770
 7772 3 -109.05 99.96 3.27 0.158 7771
 7773 3 -108.94 100.07 3.21 0.162 7772
 7774 3 -109.05 100.07 3.08 0.176 7773
 7775 3 -108.94 100.27 3.11 0.242 7774
 7776 3 -108.94 100.37 3.02 0.284 7775
 7777 3 -108.86 100.57 3.04 0.288 7776
 7778 3 -108.75 100.68 3 0.265 7777
 7779 3 -108.66 100.88 3.02 0.249 7778
 7780 3 -108.55 101.07 3.06 0.188 7779
 7781 3 -108.47 101.18 3.08 0.202 7780
 7782 3 -108.27 101.27 3.08 0.139 7781
 7783 3 -108.06 101.29 3 0.162 7782
 7784 3 -107.97 101.49 2.98 0.17 7783
 7785 3 -107.77 101.58 2.98 0.166 7784
 7786 3 -107.67 101.79 2.96 0.151 7785
 7787 3 -107.58 101.99 2.96 0.147 7786
 7788 3 -107.47 102.18 2.98 0.189 7787
 7789 3 -107.47 102.38 3.02 0.17 7788
 7790 3 -107.38 102.49 3.06 0.14 7789
 7791 3 -107.28 102.6 3.13 0.141 7790
 7792 3 -107.19 102.79 3.15 0.14 7791
 7793 3 -107.19 102.9 3.27 0.123 7792
 7794 3 -107.08 103.1 3.29 0.135 7793
 7795 3 -106.99 103.19 3.21 0.127 7794
 7796 3 -106.89 103.29 3.13 0.146 7795
 7797 3 -106.89 103.49 3.08 0.164 7796
 7798 3 -106.8 103.6 3.04 0.153 7797
 7799 3 -106.69 103.69 2.98 0.187 7798
 7800 3 -106.59 103.8 2.92 0.199 7799
 7801 3 -106.39 103.8 2.81 0.225 7800
 7802 3 -106.3 104.01 2.79 0.198 7801
 7803 3 -106.11 104.01 2.77 0.21 7802
 7804 3 -106 104.12 2.83 0.222 7803
 7805 3 -105.8 104.32 2.86 0.255 7804
 7806 3 -105.7 104.52 2.79 0.263 7805
 7807 3 -105.61 104.62 2.83 0.216 7806
 7808 3 -105.61 104.71 2.75 0.196 7807
 7809 3 -105.61 104.91 2.63 0.173 7808
 7810 3 -105.61 105.02 2.54 0.144 7809
 7811 3 -105.52 105.21 2.4 0.149 7810
 7812 3 -105.42 105.32 2.35 0.176 7811
 7813 3 -105.42 105.43 2.23 0.172 7812
 7814 3 -105.22 105.63 2.17 0.186 7813
 7815 3 -105.13 105.73 2.13 0.169 7814
 7816 3 -104.83 105.93 2.13 0.203 7815
 7817 3 -104.74 106.04 2.13 0.199 7816
 7818 3 -104.53 106.13 2.11 0.199 7817
 7819 3 -104.44 106.33 2.11 0.207 7818
 7820 3 -104.24 106.43 2.1 0.184 7819
 7821 3 -104.14 106.74 2.1 0.129 7820
 7822 3 -104.05 106.85 2.1 0.141 7821
 7823 3 -103.94 107.04 2.1 0.148 7822
 7824 3 -103.84 107.24 2.08 0.147 7823
 7825 3 -103.66 107.35 2.02 0.159 7824
 7826 3 -103.55 107.35 1.98 0.205 7825
 7827 3 -103.45 107.44 1.96 0.236 7826
 7828 3 -103.36 107.66 1.9 0.235 7827
 7829 3 -103.25 107.96 1.94 0.244 7828
 7830 3 -103.17 108.05 1.94 0.238 7829
 7831 3 -103.06 108.35 1.96 0.167 7830
 7832 3 -102.97 108.55 1.98 0.16 7831
 7833 3 -102.86 108.66 1.94 0.193 7832
 7834 3 -102.67 108.96 2.02 0.192 7833
 7835 3 -102.38 109.07 2.07 0.238 7834
 7836 3 -102.28 109.27 2.14 0.169 7835
 7837 3 -102.17 109.46 2.24 0.131 7836
 7838 3 -102.08 109.57 2.3 0.129 7837
 7839 3 -101.99 109.77 2.37 0.116 7838
 7840 3 -101.89 109.87 2.41 0.126 7839
 7841 3 -101.78 109.98 2.41 0.125 7840
 7842 3 -101.58 110.18 2.41 0.191 7841
 7843 3 -101.44 110.38 2.49 0.189 7842
 7844 3 -101.25 110.57 2.43 0.181 7843
 7845 3 -101.13 110.68 2.45 0.152 7844
 7846 3 -100.94 110.88 2.47 0.159 7845
 7847 3 -100.81 110.99 2.49 0.172 7846
 7848 3 -100.69 111.18 2.55 0.183 7847
 7849 3 -100.61 111.38 2.51 0.206 7848
 7850 3 -100.53 111.49 2.49 0.206 7849
 7851 3 -100.42 111.68 2.55 0.16 7850
 7852 3 -100.36 111.88 2.47 0.254 7851
 7853 3 -100.31 112.1 2.43 0.255 7852
 7854 3 -100.3 112.29 2.53 0.243 7853
 7855 3 -100.22 112.4 2.49 0.241 7854
 7856 3 -100.09 112.6 2.55 0.311 7855
 7857 3 -99.88 112.69 2.55 0.308 7856
 7858 3 -99.67 112.79 2.64 0.337 7857
 7859 3 -99.47 112.91 2.72 0.346 7858
 7860 3 -99.31 113.01 2.68 0.364 7859
 7861 3 -99.19 113.1 2.66 0.365 7860
 7862 3 -99.22 113.41 2.47 0.252 7861
 7863 3 -99.13 113.51 2.3 0.232 7862
 7864 3 -99 113.8 2.18 0.21 7863
 7865 3 -98.89 114.02 2.07 0.184 7864
 7866 3 -98.86 114.12 1.97 0.214 7865
 7867 3 -98.72 114.21 1.95 0.217 7866
 7868 3 -98.58 114.41 1.97 0.197 7867
 7869 3 -98.53 114.52 1.89 0.169 7868
 7870 3 -98.5 114.52 1.74 0.203 7869
 7871 3 -98.44 114.82 2.18 0.117 7870
 7872 3 -98.42 115.02 2.32 0.102 7871
 7873 3 -98.39 115.02 2.22 0.084 7872
 7874 3 -98.42 114.63 1.58 0.129 7870
 7875 3 -98.34 114.63 1.46 0.12 7874
 7876 3 -98.22 114.63 1.34 0.129 7875
 7877 3 -98.08 114.73 1.19 0.165 7876
 7878 3 -97.95 114.82 1.09 0.155 7877
 7879 3 -97.84 114.83 0.97 0.155 7878
 7880 3 -97.74 114.93 0.93 0.115 7879
 7881 3 -97.7 115.04 0.82 0.192 7880
 7882 3 -97.69 115.04 0.71 0.205 7881
 7883 3 -97.59 115.13 0.63 0.157 7882
 7884 3 -97.53 115.24 0.52 0.201 7883
 7885 3 -97.5 115.33 0.41 0.196 7884
 7886 3 -97.42 115.33 0.26 0.191 7885
 7887 3 -97.36 115.44 0.17 0.185 7886
 7888 3 -97.39 115.54 0.07 0.141 7887
 7889 3 -97.3 115.74 0.1 0.112 7888
 7890 3 -97.25 115.85 0.04 0.14 7889
 7891 3 -97.22 116.04 0 0.171 7890
 7892 3 -97.14 116.15 -0.02 0.176 7891
 7893 3 -97 116.35 -0.05 0.164 7892
 7894 3 -96.89 116.44 -0.1 0.149 7893
 7895 3 -96.78 116.54 -0.11 0.188 7894
 7896 3 -96.67 116.76 -0.11 0.2 7895
 7897 3 -96.5 116.76 -0.27 0.154 7896
 7898 3 -96.44 116.85 -0.37 0.176 7897
 7899 3 -96.34 116.85 -0.54 0.188 7898
 7900 3 -96.16 116.96 -0.65 0.171 7899
 7901 3 -96.02 117.07 -0.7 0.169 7900
 7902 3 -95.89 117.16 -0.74 0.177 7901
 7903 3 -95.75 117.37 -0.8 0.179 7902
 7904 3 -95.55 117.57 -0.79 0.179 7903
 7905 3 -95.45 117.68 -0.86 0.151 7904
 7906 3 -95.3 117.77 -0.91 0.161 7905
 7907 3 -95.22 117.88 -0.95 0.146 7906
 7908 3 -95.09 118.07 -1.02 0.152 7907
 7909 3 -94.91 118.27 -1 0.193 7908
 7910 3 -94.8 118.49 -0.94 0.183 7909
 7911 3 -94.74 118.58 -0.96 0.202 7910
 7912 3 -94.69 118.88 -0.93 0.224 7911
 7913 3 -94.69 119.08 -0.94 0.2 7912
 7914 3 -94.66 119.29 -0.96 0.215 7913
 7915 3 -94.64 119.68 -0.89 0.184 7914
 7916 3 -94.58 119.79 -0.9 0.136 7915
 7917 3 -94.5 119.88 -0.91 0.154 7916
 7918 3 -94.49 119.99 -0.92 0.175 7917
 7919 3 -94.45 120.08 -0.99 0.214 7918
 7920 3 -94.39 120.38 -0.91 0.173 7919
 7921 3 -94.36 120.49 -0.94 0.15 7920
 7922 3 -94.28 120.68 -1 0.126 7921
 7923 3 -94.25 120.88 -0.99 0.136 7922
 7924 3 -94.13 120.99 -1.05 0.158 7923
 7925 3 -94.11 121.19 -1.02 0.139 7924
 7926 3 -94.03 121.4 -0.99 0.143 7925
 7927 3 -93.97 121.49 -1.03 0.143 7926
 7928 3 -93.83 121.6 -1.06 0.108 7927
 7929 3 -93.75 121.69 -1.15 0.13 7928
 7930 3 -93.66 121.9 -1.13 0.162 7929
 7931 3 -93.56 121.99 -1.19 0.189 7930
 7932 3 -93.5 122.1 -1.22 0.187 7931
 7933 3 -93.41 122.21 -1.12 0.165 7932
 7934 3 -93.34 122.41 -1.12 0.117 7933
 7935 3 -93.31 122.51 -1.19 0.134 7934
 7936 3 -93.27 122.71 -1.15 0.159 7935
 7937 3 -93.22 122.8 -1.2 0.181 7936
 7938 3 -93.17 123.01 -1.22 0.183 7937
 7939 3 -93.08 123.21 -1.23 0.203 7938
 7940 3 -93.03 123.51 -1.22 0.116 7939
 7941 3 -93 123.71 -1.17 0.125 7940
 7942 3 -92.97 123.91 -1.17 0.148 7941
 7943 3 -92.89 124.1 -1.15 0.149 7942
 7944 3 -92.83 124.3 -1.08 0.171 7943
 7945 3 -92.78 124.6 -1.05 0.179 7944
 7946 3 -92.7 124.8 -1.03 0.153 7945
 7947 3 -92.64 125.02 -1 0.159 7946
 7948 3 -92.64 125.32 -0.96 0.171 7947
 7949 3 -92.61 125.52 -0.92 0.163 7948
 7950 3 -92.56 125.62 -0.89 0.159 7949
 7951 3 -92.53 125.82 -0.85 0.137 7950
 7952 3 -92.5 126.12 -0.81 0.14 7951
 7953 3 -92.47 126.32 -0.77 0.166 7952
 7954 3 -92.52 126.52 -0.71 0.152 7953
 7955 3 -92.52 126.62 -0.68 0.179 7954
 7956 3 -92.5 126.82 -0.69 0.21 7955
 7957 3 -92.47 127.02 -0.71 0.232 7956
 7958 3 -92.44 127.21 -0.66 0.245 7957
 7959 3 -92.44 127.41 -0.69 0.264 7958
 7960 3 -92.47 127.62 -0.63 0.317 7959
 7961 3 -92.53 127.82 -0.6 0.36 7960
 7962 3 -92.5 128.01 -0.52 0.326 7961
 7963 3 -92.47 128.32 -0.58 0.279 7962
 7964 3 -92.42 128.51 -0.63 0.228 7963
 7965 3 -92.39 128.82 -0.67 0.159 7964
 7966 3 -92.38 129.11 -0.67 0.114 7965
 7967 3 -92.36 129.41 -0.67 0.14 7966
 7968 3 -92.31 129.51 -0.66 0.149 7967
 7969 3 -92.31 129.72 -0.66 0.189 7968
 7970 3 -92.25 129.91 -0.66 0.198 7969
 7971 3 -92.22 130.01 -0.56 0.15 7970
 7972 3 -92.14 130.22 -0.5 0.136 7971
 7973 3 -92.09 130.32 -0.44 0.14 7972
 7974 3 -92.03 130.41 -0.36 0.14 7973
 7975 3 -92.02 130.51 -0.3 0.192 7974
 7976 3 -92.02 130.72 -0.24 0.232 7975
 7977 3 -91.77 130.92 -0.44 0.144 7976
 7978 3 -91.72 131.13 -0.52 0.158 7977
 7979 3 -91.61 131.32 -0.49 0.172 7978
 7980 3 -91.55 131.53 -0.45 0.121 7979
 7981 3 -91.44 131.63 -0.44 0.102 7980
 7982 3 -91.38 131.82 -0.43 0.144 7981
 7983 3 -91.3 132.03 -0.43 0.183 7982
 7984 3 -91.22 132.13 -0.4 0.236 7983
 7985 3 -91.17 132.42 -0.48 0.183 7984
 7986 3 -91.11 132.63 -0.44 0.187 7985
 7987 3 -91.03 132.94 -0.44 0.167 7986
 7988 3 -90.97 133.04 -0.42 0.18 7987
 7989 3 -90.94 133.34 -0.43 0.171 7988
 7990 3 -90.88 133.54 -0.42 0.204 7989
 7991 3 -90.84 133.84 -0.3 0.167 7990
 7992 3 -90.84 134.04 -0.29 0.148 7991
 7993 3 -90.86 134.23 -0.23 0.176 7992
 7994 3 -90.88 134.34 -0.15 0.231 7993
 7995 3 -90.89 134.63 -0.12 0.25 7994
 7996 3 -90.88 134.73 -0.1 0.264 7995
 7997 3 -90.86 134.94 -0.11 0.295 7996
 7998 3 -90.83 135.04 -0.1 0.314 7997
 7999 3 -90.64 135.34 -0.49 0.193 7998
 8000 3 -90.55 135.44 -0.54 0.178 7999
 8001 3 -90.44 135.75 -0.65 0.148 8000
 8002 3 -90.41 135.85 -0.67 0.17 8001
 8003 3 -90.33 136.04 -0.6 0.102 8002
 8004 3 -90.27 136.25 -0.56 0.147 8003
 8005 3 -90.25 136.44 -0.55 0.149 8004
 8006 3 -90.11 136.64 -0.5 0.121 8005
 8007 3 -89.99 136.75 -0.5 0.084 8006
 8008 3 -89.88 136.94 -0.56 0.12 8007
 8009 3 -89.8 137.04 -0.57 0.167 8008
 8010 3 -89.69 137.06 -0.68 0.186 8009
 8011 3 -89.59 137.26 -0.69 0.197 8010
 8012 3 -89.42 137.45 -0.56 0.161 8011
 8013 3 -89.39 137.56 -0.44 0.25 8012
 8014 3 -89.39 137.76 -0.37 0.314 8013
 8015 3 -89.25 137.95 -0.48 0.289 8014
 8016 3 -89.17 138.16 -0.44 0.268 8015
 8017 3 -89.03 138.35 -0.44 0.287 8016
 8018 3 -88.91 138.57 -0.48 0.284 8017
 8019 3 -88.88 138.66 -0.38 0.272 8018
 8020 3 -88.74 138.86 -0.43 0.238 8019
 8021 3 -88.69 139.07 -0.38 0.209 8020
 8022 3 -88.61 139.26 -0.33 0.202 8021
 8023 3 -88.53 139.47 -0.36 0.194 8022
 8024 3 -88.53 139.66 -0.32 0.21 8023
 8025 3 -88.47 139.97 -0.32 0.19 8024
 8026 3 -88.41 140.26 -0.3 0.19 8025
 8027 3 -88.39 140.47 -0.33 0.18 8026
 8028 3 -88.39 140.66 -0.34 0.154 8027
 8029 3 -88.42 140.97 -0.36 0.191 8028
 8030 3 -88.42 141.07 -0.43 0.183 8029
 8031 3 -88.38 141.26 -0.5 0.226 8030
 8032 3 -88.36 141.47 -0.56 0.252 8031
 8033 3 -88.36 141.66 -0.57 0.238 8032
 8034 3 -88.3 141.88 -0.5 0.255 8033
 8035 3 -88.28 142.07 -0.45 0.256 8034
 8036 3 -88.25 142.28 -0.43 0.21 8035
 8037 3 -88.22 142.57 -0.37 0.166 8036
 8038 3 -88.17 142.78 -0.25 0.148 8037
 8039 3 -88.11 142.98 -0.25 0.172 8038
 8040 3 -88.03 143.07 -0.28 0.17 8039
 8041 3 -87.97 143.28 -0.24 0.146 8040
 8042 3 -87.94 143.48 -0.22 0.102 8041
 8043 3 -87.88 143.67 -0.3 0.16 8042
 8044 3 -87.83 143.88 -0.37 0.185 8043
 8045 3 -87.83 144.07 -0.39 0.198 8044
 8046 3 -87.8 144.38 -0.47 0.207 8045
 8047 3 -87.8 144.57 -0.52 0.233 8046
 8048 3 -87.8 144.78 -0.46 0.239 8047
 8049 3 -87.78 144.98 -0.4 0.226 8048
 8050 3 -87.78 145.17 -0.38 0.225 8049
 8051 3 -87.81 145.48 -0.28 0.258 8050
 8052 3 -87.78 145.88 -0.28 0.191 8051
 8053 3 -87.75 146.07 -0.34 0.162 8052
 8054 3 -87.69 146.28 -0.34 0.188 8053
 8055 3 -87.61 146.48 -0.31 0.161 8054
 8056 3 -87.55 146.69 -0.28 0.2 8055
 8057 3 -87.47 146.98 -0.22 0.235 8056
 8058 3 -87.36 147.19 -0.18 0.254 8057
 8059 3 -87.33 147.38 -0.12 0.294 8058
 8060 3 -87.24 147.69 -0.15 0.157 8059
 8061 3 -87.17 147.98 -0.21 0.165 8060
 8062 3 -87.17 148.19 -0.22 0.143 8061
 8063 3 -87.14 148.38 -0.28 0.127 8062
 8064 3 -87.11 148.59 -0.33 0.148 8063
 8065 3 -87.11 148.88 -0.39 0.164 8064
 8066 3 -87.06 149.09 -0.4 0.184 8065
 8067 3 -87.05 149.29 -0.45 0.12 8066
 8068 3 -87.05 149.59 -0.4 0.174 8067
 8069 3 -87.03 149.79 -0.34 0.195 8068
 8070 3 -87.03 149.98 -0.28 0.173 8069
 8071 3 -87.03 150.19 -0.27 0.193 8070
 8072 3 -86.99 150.38 -0.22 0.161 8071
 8073 3 -87 150.69 -0.18 0.202 8072
 8074 3 -86.94 150.88 -0.16 0.171 8073
 8075 3 -86.97 151.19 -0.16 0.147 8074
 8076 3 -86.95 151.29 -0.18 0.132 8075
 8077 3 -86.89 151.48 -0.15 0.157 8076
 8078 3 -86.84 151.69 -0.15 0.188 8077
 8079 3 -86.78 151.79 -0.22 0.238 8078
 8080 3 -86.67 151.89 -0.28 0.307 8079
 8081 3 -86.61 152.1 -0.22 0.296 8080
 8082 3 -86.59 152.39 -0.19 0.277 8081
 8083 3 -86.52 152.5 -0.13 0.258 8082
 8084 3 -86.44 152.69 -0.13 0.254 8083
 8085 3 -86.49 153 -0.19 0.212 8084
 8086 3 -86.45 153.1 -0.13 0.222 8085
 8087 3 -86.47 153.39 -0.15 0.243 8086
 8088 3 -86.42 153.6 -0.13 0.271 8087
 8089 3 -86.39 153.79 -0.09 0.272 8088
 8090 3 -86.42 154.1 -0.1 0.271 8089
 8091 3 -86.16 154.41 -0.31 0.123 8090
 8092 3 -86.03 154.6 -0.39 0.13 8091
 8093 3 -86.02 154.81 -0.44 0.139 8092
 8094 3 -86.02 155.01 -0.46 0.125 8093
 8095 3 -85.89 155.31 -0.45 0.151 8094
 8096 3 -85.88 155.51 -0.39 0.114 8095
 8097 3 -85.78 155.6 -0.31 0.118 8096
 8098 3 -85.7 155.7 -0.19 0.113 8097
 8099 3 -85.67 155.91 -0.19 0.136 8098
 8100 3 -85.69 156.1 -0.12 0.137 8099
 8101 3 -85.58 156.41 -0.09 0.134 8100
 8102 3 -85.56 156.6 -0.09 0.128 8101
 8103 3 -85.52 156.7 -0.1 0.146 8102
 8104 3 -85.52 156.91 -0.11 0.134 8103
 8105 3 -85.49 157.1 -0.12 0.16 8104
 8106 3 -85.42 157.31 -0.09 0.139 8105
 8107 3 -85.39 157.51 -0.11 0.116 8106
 8108 3 -85.34 157.61 -0.11 0.136 8107
 8109 3 -85.26 157.82 -0.11 0.077 8108
 8110 3 -85.18 157.91 -0.04 0.105 8109
 8111 3 -85.14 158.01 0 0.154 8110
 8112 3 -85.09 158.11 0 0.161 8111
 8113 3 -84.98 158.32 0 0.171 8112
 8114 3 -84.9 158.51 -0.03 0.167 8113
 8115 3 -84.85 158.82 -0.06 0.179 8114
 8116 3 -84.81 159.01 -0.06 0.157 8115
 8117 3 -84.75 159.22 0 0.174 8116
 8118 3 -84.7 159.41 0 0.156 8117
 8119 3 -84.59 159.73 0 0.17 8118
 8120 3 -84.53 159.82 0.05 0.172 8119
 8121 3 -84.43 160.03 0.06 0.186 8120
 8122 3 -84.34 160.23 0.06 0.177 8121
 8123 3 -84.29 160.42 0.09 0.155 8122
 8124 3 -84.26 160.53 0.14 0.153 8123
 8125 3 -84.23 160.73 0.18 0.163 8124
 8126 3 -84.14 161.03 0.16 0.196 8125
 8127 3 -84.1 161.23 0.15 0.177 8126
 8128 3 -84.14 161.42 0.21 0.161 8127
 8129 3 -84.15 161.63 0.24 0.158 8128
 8130 3 -84.18 161.82 0.2 0.168 8129
 8131 3 -84.23 162.03 0.2 0.185 8130
 8132 3 -84.32 162.23 0.16 0.151 8131
 8133 3 -84.28 162.53 0.15 0.168 8132
 8134 3 -84.2 162.73 0.12 0.14 8133
 8135 3 -84.17 163.03 0.13 0.114 8134
 8136 3 -84.12 163.23 0.08 0.127 8135
 8137 3 -84.07 163.42 0.06 0.18 8136
 8138 3 -84.12 163.63 0.02 0.104 8137
 8139 3 -84.04 163.82 0.02 0.119 8138
 8140 3 -83.98 163.92 0.03 0.13 8139
 8141 3 -83.93 164.13 0.09 0.139 8140
 8142 3 -83.81 164.34 0.12 0.15 8141
 8143 3 -83.67 164.44 0.2 0.196 8142
 8144 3 -83.59 164.63 0.25 0.161 8143
 8145 3 -83.54 164.94 0.28 0.121 8144
 8146 3 -83.51 165.13 0.36 0.119 8145
 8147 3 -83.48 165.23 0.44 0.14 8146
 8148 3 -83.45 165.34 0.55 0.177 8147
 8149 3 -83.37 165.63 0.61 0.089 8148
 8150 3 -83.35 165.73 0.66 0.111 8149
 8151 3 -83.35 165.94 0.75 0.148 8150
 8152 3 -83.34 166.04 0.79 0.201 8151
 8153 3 -83.29 166.13 0.8 0.285 8152
 8154 3 -83.31 166.34 0.94 0.298 8153
 8155 3 -83.28 166.54 1.02 0.349 8154
 8156 3 -82.93 166.85 0.56 0.133 8155
 8157 3 -82.93 167.04 0.52 0.139 8156
 8158 3 -82.93 167.25 0.52 0.198 8157
 8159 3 -82.81 167.25 0.45 0.172 8158
 8160 3 -82.68 167.35 0.37 0.1 8159
 8161 3 -82.51 167.44 0.39 0.125 8160
 8162 3 -82.4 167.66 0.4 0.123 8161
 8163 3 -82.31 167.85 0.45 0.125 8162
 8164 3 -82.2 167.95 0.44 0.081 8163
 8165 3 -82.12 168.16 0.42 0.091 8164
 8166 3 -82.01 168.35 0.44 0.155 8165
 8167 3 -81.92 168.56 0.44 0.136 8166
 8168 3 -81.93 168.66 0.42 0.16 8167
 8169 3 -81.89 168.66 0.25 0.178 8168
 8170 3 -81.79 168.95 0.33 0.113 8169
 8171 3 -81.75 169.06 0.34 0.104 8170
 8172 3 -81.68 169.26 0.36 0.114 8171
 8173 3 -81.62 169.47 0.32 0.155 8172
 8174 3 -81.62 169.66 0.28 0.164 8173
 8175 3 -81.54 169.86 0.27 0.153 8174
 8176 3 -81.48 170.07 0.26 0.147 8175
 8177 3 -81.4 170.26 0.3 0.142 8176
 8178 3 -81.32 170.47 0.31 0.116 8177
 8179 3 -81.28 170.66 0.34 0.114 8178
 8180 3 -81.2 170.86 0.32 0.125 8179
 8181 3 -81.15 171.07 0.32 0.148 8180
 8182 3 -81.12 171.36 0.37 0.141 8181
 8183 3 -81.15 171.57 0.33 0.135 8182
 8184 3 -81.1 171.66 0.33 0.177 8183
 8185 3 -81.06 171.86 0.32 0.183 8184
 8186 3 -80.98 171.98 0.26 0.202 8185
 8187 3 -81 172.17 0.26 0.172 8186
 8188 3 -80.95 172.28 0.22 0.146 8187
 8189 3 -80.93 172.48 0.2 0.159 8188
 8190 3 -80.87 172.67 0.16 0.179 8189
 8191 3 -80.79 172.98 0.13 0.189 8190
 8192 3 -80.75 173.07 0.09 0.191 8191
 8193 3 -80.71 173.28 0.03 0.245 8192
 8194 3 -80.65 173.38 0 0.275 8193
 8195 3 -80.56 173.57 -0.12 0.322 8194
 8196 3 -80.43 173.69 -0.21 0.324 8195
 8197 3 -80.31 173.69 -0.28 0.299 8196
 8198 3 -80.2 173.88 -0.28 0.265 8197
 8199 3 -80.29 174.09 -0.25 0.202 8198
 8200 3 -80.26 174.29 -0.12 0.114 8199
 8201 3 -80.2 174.38 -0.11 0.161 8200
 8202 3 -80.12 174.48 -0.06 0.18 8201
 8203 3 -80.09 174.59 0.06 0.065 8202
 8204 3 -80.09 174.69 0.14 0.039 8203
 8205 3 -79.93 174.69 -0.31 0.045 8202
 8206 3 -79.87 174.79 -0.39 0.075 8205
 8207 3 -79.79 174.79 -0.65 0.121 8206
 8208 3 -79.7 174.79 -0.7 0.062 8207
 8209 3 -86.5 154.19 -0.04 0.134 8090
 8210 3 -90.47 135.85 -0.98 0.097 8002
 8211 3 -90.39 135.85 -1.21 0.055 8210
 8212 3 -90.39 135.85 -1.4 0.113 8211
 8213 3 -90.34 135.85 -1.51 0.143 8212
 8214 3 -90.25 136.04 -1.56 0.104 8213
 8215 3 -90.22 136.14 -1.63 0.094 8214
 8216 3 -90.13 136.25 -1.7 0.069 8215
 8217 3 -90.89 134.73 0.31 0.128 7998
 8218 3 -90.95 134.53 0.42 0.086 8217
 8219 3 -90.95 134.23 0.42 0.064 8218
 8220 3 -91 134.13 0.5 0.071 8219
 8221 3 -91.13 134.03 0.58 0.081 8220
 8222 3 -91.14 134.03 0.69 0.094 8221
 8223 3 -91.19 133.92 0.8 0.158 8222
 8224 3 -91.17 133.82 0.83 0.087 8223
 8225 3 -91.2 133.63 0.9 0.072 8224
 8226 3 -98.78 112.82 2.74 0.09 7861
 8227 3 -113.91 90.54 4.84 0.108 7716
 8228 3 -113.8 90.41 4.86 0.067 8227
 8229 3 -114.97 81.79 6.11 0.094 7532
 8230 3 -115.08 81.85 6.19 0.07 8229
 8231 3 -115.28 81.9 6.2 0.09 8230
 8232 3 -115.47 81.91 6.19 0.12 8231
 8233 3 -115.58 81.83 6.2 0.109 8232
 8234 3 -115.67 81.83 6.31 0.107 8233
 8235 3 -115.78 81.91 6.37 0.133 8234
 8236 3 -115.88 81.83 6.45 0.116 8235
 8237 3 -113.14 78.48 5.54 0.064 7515
 8238 3 -113.03 78.71 5.54 0.135 8237
 8239 3 -112.94 78.87 5.54 0.15 8238
 8240 3 -112.84 79.04 5.5 0.141 8239
 8241 3 -112.84 79.26 5.56 0.159 8240
 8242 3 -112.94 79.38 5.58 0.13 8241
 8243 3 -112.84 79.52 5.6 0.114 8242
 8244 3 -112.75 79.66 5.61 0.124 8243
 8245 3 -112.66 79.74 5.57 0.077 8244
 8246 3 -112.55 79.88 5.57 0.093 8245
 8247 3 -112.45 79.99 5.46 0.127 8246
 8248 3 -112.47 80.21 5.28 0.13 8247
 8249 3 -112.36 80.38 5.24 0.124 8248
 8250 3 -112.27 80.6 5.2 0.091 8249
 8251 3 -113.13 77.76 5.49 0.106 7514
 8252 3 -113.22 77.52 5.44 0.078 8251
 8253 3 -113.13 77.33 5.37 0.097 8252
 8254 3 -113.22 77.19 5.37 0.138 8253
 8255 3 -113.31 77.02 5.37 0.127 8254
 8256 3 -113.42 76.99 5.31 0.000125 8255
 8257 3 -113.11 76.88 6.41 0.08 7488
 8258 3 -113.11 76.98 6.49 0.062 8257
 8259 3 -113.11 77.08 6.54 0.068 8258
 8260 3 -113.22 77.18 6.58 0.095 8259
 8261 3 -113.22 77.29 6.66 0.087 8260
 8262 3 -113.31 77.37 6.74 0.138 8261
 8263 3 -113.42 77.43 6.86 0.095 8262
 8264 3 -113.52 77.38 6.92 0.06 8263
 8265 3 -113.72 77.19 7.03 0.064 8264
 8266 3 -113.81 77.23 7.11 0.098 8265
 8267 3 -113.91 77.18 7.12 0.096 8266
 8268 3 -114 77.12 7.12 0.143 8267
 8269 3 -114.2 76.99 7.15 0.1 8268
 8270 3 -114.3 76.79 7.11 0.111 8269
 8271 3 -114.41 76.63 7.12 0.152 8270
 8272 3 -114.5 76.57 7.06 0.000125 8271
 8273 3 -112.75 72.41 7.62 0.116 7454
 8274 3 -112.74 72.3 7.66 0.102 8273
 8275 3 -112.83 72.16 7.61 0.093 8274
 8276 3 -112.83 72.04 7.6 0.089 8275
 8277 3 -113.24 72.62 8.9 0.102 7451
 8278 3 -113.24 72.69 9.08 0.062 8277
 8279 3 -113.24 72.71 9.21 0.091 8278
 8280 3 -113.33 72.74 9.33 0.121 8279
 8281 3 -113.33 72.71 9.47 0.084 8280
 8282 3 -113.44 72.74 9.62 0.121 8281
 8283 3 -113.44 72.9 9.69 0.098 8282
 8284 3 -113.44 73.04 9.78 0.109 8283
 8285 3 -113.34 73.21 9.79 0.063 8284
 8286 3 -113.34 73.35 9.79 0.096 8285
 8287 3 -113.34 73.46 9.77 0.152 8286
 8288 3 -113.44 73.54 9.75 0.186 8287
 8289 3 -113.14 73.69 9.86 0.088 8288
 8290 3 -113.14 73.77 9.79 0.126 8289
 8291 3 -113.05 73.87 9.8 0.092 8290
 8292 3 -112.95 74.02 9.83 0.077 8291
 8293 3 -112.95 74.1 9.92 0.079 8292
 8294 3 -112.95 74.23 10.04 0.000125 8293
 8295 3 -114.13 71.41 8.54 0.228 7441
 8296 3 -114.22 71.52 8.39 0.16 8295
 8297 3 -114.13 71.65 8.34 0.176 8296
 8298 3 -114.03 71.82 8.28 0.124 8297
 8299 3 -113.94 71.94 8.28 0.000125 8298
 8300 3 -112.69 69.44 10.12 0.194 7407
 8301 3 -112.49 69.57 10.12 0.149 8300
 8302 3 -112.39 69.74 10.17 0.055 8301
 8303 3 -112.78 69.43 10.27 0.126 8300
 8304 3 -112.89 69.63 10.33 0.098 8303
 8305 3 -112.89 69.76 10.35 0.000125 8304
 8306 3 -112.88 68.48 10.75 0.159 7395
 8307 3 -112.97 68.54 10.79 0.125 8306
 8308 3 -111.36 68.35 12.46 0.103 7384
 8309 3 -111.36 68.37 12.59 0.066 8308
 8310 3 -112.36 67.77 12.33 0.159 7382
 8311 3 -112.45 67.82 12.19 0.203 8310
 8312 3 -112.45 67.91 12.05 0.205 8311
 8313 3 -112.47 68.12 11.8 0.096 8312
 8314 3 -112.56 68.24 11.77 0.102 8313
 8315 3 -111.34 67.66 13.08 0.099 7381
 8316 3 -111.14 67.52 13.1 0.096 8315
 8317 3 -113.33 67.17 14.77 0.696 7372
 8318 3 -113.92 66.92 15.05 0.687 8317
 8319 3 -114.13 66.92 15.11 0.715 8318
 8320 3 -114.22 66.86 15.21 0.798 8319
 8321 3 -114.33 66.86 15.44 0.841 8320
 8322 3 -114.42 66.91 15.45 0.857 8321
 8323 3 -114.42 67.05 15.61 0.888 8322
 8324 3 -114.64 67.19 15.7 1.086 8323
 8325 3 -114.25 67.5 16.13 1.013 8324
 8326 3 -114.15 67.69 16.19 1.052 8325
 8327 3 -114.25 67.8 16.24 1.069 8326
 8328 3 -114.15 68.03 16.15 1.069 8327
 8329 3 -114.15 68.17 16.13 1.109 8328
 8330 3 -114.65 68.06 16.9 0.744 8329
 8331 3 -114.65 67.94 17.12 0.736 8330
 8332 3 -114.75 67.88 17.29 0.724 8331
 8333 3 -114.84 67.75 17.47 0.763 8332
 8334 3 -114.93 67.83 17.58 0.704 8333
 8335 3 -115.14 67.75 17.76 0.646 8334
 8336 3 -115.34 67.72 17.79 0.59 8335
 8337 3 -115.54 68.55 17.56 0.174 8336
 8338 3 -115.56 68.69 17.54 0.129 8337
 8339 3 -115.43 67.42 18.08 0.466 8336
 8340 3 -115.53 67.16 18.29 0.475 8339
 8341 3 -115.53 67.05 18.4 0.491 8340
 8342 3 -115.62 67 18.54 0.51 8341
 8343 3 -115.62 66.92 18.65 0.5 8342
 8344 3 -115.71 66.86 18.74 0.455 8343
 8345 3 -115.93 67.19 18.76 0.293 8344
 8346 3 -116.03 67.09 18.81 0.000125 8345
 8347 3 -115.71 66.33 18.94 0.232 8344
 8348 3 -115.81 66.25 19.08 0.204 8347
 8349 3 -115.7 66.13 19.24 0.194 8348
 8350 3 -115.7 66.11 19.47 0.201 8349
 8351 3 -115.7 65.92 19.63 0.204 8350
 8352 3 -115.7 65.86 19.79 0.207 8351
 8353 3 -115.7 65.81 19.92 0.181 8352
 8354 3 -115.7 65.83 20.12 0.283 8353
 8355 3 -115.7 65.86 20.26 0.356 8354
 8356 3 -115.7 65.89 20.37 0.388 8355
 8357 3 -115.7 65.91 20.47 0.455 8356
 8358 3 -115.79 66.05 20.6 0.509 8357
 8359 3 -115.7 66.05 20.81 0.501 8358
 8360 3 -115.9 66.03 20.83 0.535 8359
 8361 3 -116.01 66.27 20.88 0.568 8360
 8362 3 -116.01 66.36 20.95 0.517 8361
 8363 3 -116.2 66.34 21.01 0.556 8362
 8364 3 -116.09 65.75 21.37 0.411 8363
 8365 3 -116.29 65.45 21.47 0.334 8364
 8366 3 -116.39 65.28 21.56 0.267 8365
 8367 3 -116.39 65.16 21.7 0.245 8366
 8368 3 -116.48 64.95 21.81 0.221 8367
 8369 3 -116.57 64.86 21.9 0.207 8368
 8370 3 -116.78 64.75 22.06 0.208 8369
 8371 3 -116.87 64.61 22.15 0.217 8370
 8372 3 -117.06 64.5 22.37 0.218 8371
 8373 3 -117.17 64.39 22.49 0.21 8372
 8374 3 -117.26 64.34 22.65 0.203 8373
 8375 3 -117.46 64.34 22.79 0.193 8374
 8376 3 -117.56 64.3 22.88 0.202 8375
 8377 3 -117.76 64.3 23.01 0.24 8376
 8378 3 -117.96 64.28 23.19 0.246 8377
 8379 3 -118.17 64.36 23.33 0.227 8378
 8380 3 -118.26 64.44 23.47 0.238 8379
 8381 3 -118.26 64.5 23.62 0.242 8380
 8382 3 -118.37 64.56 23.74 0.215 8381
 8383 3 -118.56 64.58 23.88 0.219 8382
 8384 3 -118.56 64.61 24.03 0.217 8383
 8385 3 -118.76 64.66 24.19 0.219 8384
 8386 3 -118.87 64.64 24.35 0.217 8385
 8387 3 -118.95 64.58 24.47 0.226 8386
 8388 3 -119.06 64.47 24.6 0.241 8387
 8389 3 -119.15 64.3 24.69 0.228 8388
 8390 3 -119.35 64.17 24.83 0.237 8389
 8391 3 -119.45 64.08 24.97 0.232 8390
 8392 3 -119.54 64.03 25.1 0.25 8391
 8393 3 -119.65 64.09 25.33 0.263 8392
 8394 3 -119.75 64.11 25.45 0.288 8393
 8395 3 -119.84 64.14 25.63 0.289 8394
 8396 3 -119.84 64.08 25.74 0.353 8395
 8397 3 -119.95 64.03 25.83 0.449 8396
 8398 3 -120.04 63.95 25.85 0.568 8397
 8399 3 -120.15 63.84 25.88 0.673 8398
 8400 3 -120.25 63.77 25.95 0.754 8399
 8401 3 -120.34 63.77 26.04 0.84 8400
 8402 3 -120.43 63.63 26.1 0.897 8401
 8403 3 -120.43 63.52 26.19 0.948 8402
 8404 3 -120.54 63.31 26.2 0.979 8403
 8405 3 -120.64 63.06 25.95 1.038 8404
 8406 3 -120.73 63.03 26.1 1.053 8405
 8407 3 -120.73 62.91 26.19 0.983 8406
 8408 3 -120.82 62.73 26.06 0.892 8407
 8409 3 -121.03 62.64 25.94 0.744 8408
 8410 3 -121.23 62.49 25.74 0.66 8409
 8411 3 -121.43 62.39 25.79 0.583 8410
 8412 3 -121.31 62.12 25.81 0.363 8411
 8413 3 -121.31 61.98 25.85 0.375 8412
 8414 3 -121.31 61.76 25.99 0.328 8413
 8415 3 -121.31 61.62 26.04 0.362 8414
 8416 3 -121.31 61.53 26.12 0.382 8415
 8417 3 -120.81 61.38 25.79 0.099 8416
 8418 3 -120.81 61.24 25.74 0.085 8417
 8419 3 -121.4 61.45 26.24 0.373 8416
 8420 3 -121.51 61.31 26.35 0.364 8419
 8421 3 -121.51 61.1 26.47 0.35 8420
 8422 3 -121.5 60.98 26.54 0.341 8421
 8423 3 -121.59 60.85 26.65 0.321 8422
 8424 3 -121.7 60.77 26.72 0.321 8423
 8425 3 -121.79 60.69 26.92 0.286 8424
 8426 3 -121.79 60.63 27.06 0.299 8425
 8427 3 -121.79 60.45 27.13 0.307 8426
 8428 3 -121.79 60.37 27.22 0.302 8427
 8429 3 -121.79 60.16 27.17 0.285 8428
 8430 3 -121.79 60.06 27.29 0.274 8429
 8431 3 -121.89 59.96 27.37 0.277 8430
 8432 3 -121.87 59.77 27.53 0.267 8431
 8433 3 -121.98 59.66 27.7 0.268 8432
 8434 3 -122.07 59.59 27.83 0.271 8433
 8435 3 -122.18 59.49 27.94 0.274 8434
 8436 3 -122.17 59.35 28.04 0.284 8435
 8437 3 -122.37 59.33 28.15 0.309 8436
 8438 3 -122.37 59.38 28.29 0.371 8437
 8439 3 -122.46 59.19 28.42 0.303 8438
 8440 3 -122.56 59.16 28.62 0.305 8439
 8441 3 -122.67 59.12 28.85 0.313 8440
 8442 3 -122.76 59.14 29.01 0.333 8441
 8443 3 -122.76 59.16 29.12 0.39 8442
 8444 3 -122.65 59.09 29.44 0.399 8443
 8445 3 -122.67 59.66 29.37 0.128 8444
 8446 3 -122.78 59.83 29.26 0.116 8445
 8447 3 -122.68 59.88 29.33 0.000125 8446
 8448 3 -122.76 59.01 29.63 0.413 8444
 8449 3 -122.76 58.95 29.81 0.409 8448
 8450 3 -122.85 58.87 29.97 0.409 8449
 8451 3 -122.85 58.77 30.17 0.422 8450
 8452 3 -122.95 58.67 30.28 0.508 8451
 8453 3 -122.95 58.56 30.31 0.541 8452
 8454 3 -122.25 58.76 30.69 0.225 8453
 8455 3 -122.15 58.73 30.67 0.264 8454
 8456 3 -122.35 58.52 30.97 0.163 8455
 8457 3 -122.26 58.52 31.1 0.134 8456
 8458 3 -121.95 58.87 30.6 0.23 8455
 8459 3 -121.76 58.94 30.31 0.079 8458
 8460 3 -121.65 58.98 30.19 0.091 8459
 8461 3 -121.56 59.02 30.08 0.111 8460
 8462 3 -121.45 58.98 30.01 0.083 8461
 8463 3 -121.26 58.98 29.95 0.139 8462
 8464 3 -121.15 58.96 29.87 0.2 8463
 8465 3 -121.17 59.34 29.79 0.089 8464
 8466 3 -121.06 59.45 29.72 0.122 8465
 8467 3 -120.96 59.53 29.58 0.164 8466
 8468 3 -120.87 59.49 29.4 0.169 8467
 8469 3 -120.76 59.49 29.24 0.111 8468
 8470 3 -120.67 59.62 29.15 0.078 8469
 8471 3 -120.56 59.69 29.04 0.121 8470
 8472 3 -120.68 59.78 28.92 0.15 8471
 8473 3 -120.78 59.88 28.85 0.099 8472
 8474 3 -120.87 59.96 28.74 0.082 8473
 8475 3 -120.78 60.08 28.72 0.103 8474
 8476 3 -120.87 60.17 28.58 0.134 8475
 8477 3 -120.87 60.13 28.4 0.125 8476
 8478 3 -120.87 59.92 28.44 0.089 8477
 8479 3 -120.98 59.84 28.44 0.000125 8478
 8480 3 -121.96 58.81 30.9 0.171 8458
 8481 3 -121.85 58.84 31.08 0.127 8480
 8482 3 -121.76 58.89 31.22 0.098 8481
 8483 3 -121.66 58.95 31.28 0.104 8482
 8484 3 -121.46 59.13 31.38 0.139 8483
 8485 3 -121.36 59.2 31.44 0.135 8484
 8486 3 -121.36 59.31 31.51 0.154 8485
 8487 3 -121.16 59.56 31.53 0.207 8486
 8488 3 -120.96 59.69 31.58 0.2 8487
 8489 3 -120.86 59.77 31.56 0.201 8488
 8490 3 -120.77 59.84 31.6 0.221 8489
 8491 3 -120.66 59.94 31.6 0.272 8490
 8492 3 -120.57 60.06 31.47 0.278 8491
 8493 3 -120.47 60.2 31.44 0.321 8492
 8494 3 -120.38 60.37 31.4 0.389 8493
 8495 3 -120.27 60.44 31.29 0.433 8494
 8496 3 -120.18 60.52 31.19 0.438 8495
 8497 3 -120.08 60.96 31.76 0.125 8496
 8498 3 -119.99 61.12 31.74 0.123 8497
 8499 3 -119.79 61.28 31.83 0.138 8498
 8500 3 -119.69 61.45 31.85 0.188 8499
 8501 3 -119.6 61.58 31.81 0.213 8500
 8502 3 -119.69 61.83 31.69 0.119 8501
 8503 3 -119.69 61.95 31.67 0.111 8502
 8504 3 -119.6 62.02 31.58 0.15 8503
 8505 3 -119.4 62.1 31.56 0.167 8504
 8506 3 -119.3 62.13 31.58 0.183 8505
 8507 3 -119.1 62.3 31.28 0.12 8506
 8508 3 -119.01 62.42 31.17 0.153 8507
 8509 3 -118.91 62.52 31.15 0.116 8508
 8510 3 -118.8 62.52 31.03 0.132 8509
 8511 3 -118.71 62.58 30.97 0.161 8510
 8512 3 -118.71 62.64 30.81 0.181 8511
 8513 3 -118.61 62.67 30.76 0.187 8512
 8514 3 -118.41 62.8 30.79 0.185 8513
 8515 3 -118.21 62.94 30.81 0.201 8514
 8516 3 -118.02 62.99 30.79 0.124 8515
 8517 3 -117.91 62.89 30.81 0.196 8516
 8518 3 -117.82 62.84 30.92 0.193 8517
 8519 3 -117.61 62.83 31.01 0.201 8518
 8520 3 -117.52 62.91 31.19 0.15 8519
 8521 3 -118.11 63.05 31.13 0.054 8515
 8522 3 -118.11 63.09 31.29 0.074 8521
 8523 3 -119.1 61.92 31.85 0.176 8506
 8524 3 -118.99 61.83 31.79 0.221 8523
 8525 3 -118.69 61.89 31.78 0.168 8524
 8526 3 -118.6 61.78 31.85 0.169 8525
 8527 3 -118.49 61.71 31.79 0.206 8526
 8528 3 -118.58 61.49 31.81 0.149 8527
 8529 3 -118.58 61.27 31.76 0.123 8528
 8530 3 -118.49 61.2 31.67 0.125 8529
 8531 3 -118.49 61.1 31.6 0.142 8530
 8532 3 -118.49 60.94 31.47 0.169 8531
 8533 3 -118.58 60.92 31.17 0.229 8532
 8534 3 -118.49 60.91 31.08 0.235 8533
 8535 3 -118.58 60.67 30.97 0.119 8534
 8536 3 -118.69 60.45 30.88 0.148 8535
 8537 3 -118.57 60.26 30.79 0.233 8536
 8538 3 -118.47 60.14 30.76 0.269 8537
 8539 3 -118.47 59.95 30.83 0.21 8538
 8540 3 -118.46 59.66 30.94 0.223 8539
 8541 3 -118.57 59.52 30.99 0.133 8540
 8542 3 -118.48 60.49 30.38 0.126 8538
 8543 3 -118.48 60.71 30.31 0.068 8542
 8544 3 -118.37 60.85 30.19 0.067 8543
 8545 3 -118.29 60.94 30.08 0.107 8544
 8546 3 -118.18 61.02 29.95 0.101 8545
 8547 3 -118.18 61.12 29.81 0.153 8546
 8548 3 -118.18 61.21 29.6 0.144 8547
 8549 3 -118.09 61.31 29.47 0.107 8548
 8550 3 -118.09 61.38 29.28 0.122 8549
 8551 3 -118.09 61.31 29.04 0.096 8550
 8552 3 -118.09 61.28 28.88 0.093 8551
 8553 3 -118 61.27 28.72 0.09 8552
 8554 3 -118.09 61.24 28.58 0.06 8553
 8555 3 -118.2 61.2 28.49 0.141 8554
 8556 3 -118.09 61.24 28.31 0.213 8555
 8557 3 -118.09 61.24 28.15 0.16 8556
 8558 3 -118 61.2 27.9 0.082 8557
 8559 3 -118 61.28 27.76 0.14 8558
 8560 3 -117.9 61.3 27.6 0.116 8559
 8561 3 -117.9 61.33 27.49 0.055 8560
 8562 3 -118.19 61.06 30.92 0.104 8534
 8563 3 -118.08 61.09 30.83 0.098 8562
 8564 3 -117.99 61.14 30.76 0.163 8563
 8565 3 -117.99 61.38 30.74 0.107 8564
 8566 3 -117.9 61.45 30.53 0.113 8565
 8567 3 -117.9 61.56 30.49 0.128 8566
 8568 3 -117.9 61.63 30.35 0.121 8567
 8569 3 -117.9 61.84 30.26 0.145 8568
 8570 3 -117.9 61.89 30.15 0.071 8569
 8571 3 -118 61.91 30.01 0.037 8570
 8572 3 -118.57 60.63 31.65 0.131 8532
 8573 3 -118.47 60.55 31.6 0.086 8572
 8574 3 -120.08 60.59 31.19 0.183 8496
 8575 3 -119.99 60.6 30.99 0.000125 8574
 8576 3 -120.28 60.31 30.49 0.087 8574
 8577 3 -120.28 60.26 30.35 0.125 8576
 8578 3 -120.28 60.23 30.19 0.118 8577
 8579 3 -120.28 60.27 30.04 0.11 8578
 8580 3 -120.28 60.38 29.94 0.104 8579
 8581 3 -120.37 60.49 29.83 0.155 8580
 8582 3 -120.37 60.58 29.72 0.129 8581
 8583 3 -123.15 58.37 30.49 0.43 8453
 8584 3 -123.15 58.27 30.58 0.447 8583
 8585 3 -123.25 58.2 30.69 0.503 8584
 8586 3 -123.45 58.33 30.13 0.105 8585
 8587 3 -123.45 58.27 29.97 0.082 8586
 8588 3 -123.54 58.38 29.88 0.088 8587
 8589 3 -123.23 58.06 30.92 0.462 8585
 8590 3 -123.35 57.92 31.04 0.422 8589
 8591 3 -123.44 57.81 31.29 0.351 8590
 8592 3 -123.44 57.59 31.42 0.32 8591
 8593 3 -123.54 57.49 31.58 0.301 8592
 8594 3 -123.54 57.34 31.72 0.286 8593
 8595 3 -123.63 57.13 31.83 0.259 8594
 8596 3 -123.72 56.94 31.9 0.281 8595
 8597 3 -123.72 56.76 32.01 0.237 8596
 8598 3 -123.72 56.62 32.12 0.247 8597
 8599 3 -123.82 56.53 32.29 0.229 8598
 8600 3 -123.82 56.45 32.43 0.228 8599
 8601 3 -123.91 56.38 32.55 0.269 8600
 8602 3 -123.91 56.31 32.72 0.3 8601
 8603 3 -124.02 56.24 32.82 0.337 8602
 8604 3 -124.32 56.16 32.47 0.115 8603
 8605 3 -124.32 56.12 32.26 0.081 8604
 8606 3 -123.91 56.16 33.01 0.33 8603
 8607 3 -124.1 56.02 33.23 0.305 8606
 8608 3 -124.1 55.91 33.4 0.32 8607
 8609 3 -124.21 55.78 33.47 0.363 8608
 8610 3 -124.21 55.56 33.46 0.297 8609
 8611 3 -124.3 55.51 33.62 0.325 8610
 8612 3 -124.3 55.45 33.83 0.337 8611
 8613 3 -124.19 55.39 34.04 0.281 8612
 8614 3 -124.3 55.31 34.19 0.34 8613
 8615 3 -124.4 55.28 34.36 0.34 8614
 8616 3 -124.4 55.27 34.52 0.428 8615
 8617 3 -124.38 55.21 34.66 0.488 8616
 8618 3 -124.58 54.83 34.55 0.411 8617
 8619 3 -124.58 54.66 34.62 0.414 8618
 8620 3 -124.57 54.53 34.83 0.465 8619
 8621 3 -124.68 54.37 34.9 0.471 8620
 8622 3 -124.68 54.27 35.05 0.46 8621
 8623 3 -124.68 54.13 35.22 0.464 8622
 8624 3 -124.77 54.03 35.55 0.409 8623
 8625 3 -124.86 53.98 35.72 0.381 8624
 8626 3 -125.07 53.81 36.08 0.25 8625
 8627 3 -125.07 53.7 36.26 0.255 8626
 8628 3 -125.26 53.6 36.4 0.249 8627
 8629 3 -125.26 53.46 36.55 0.27 8628
 8630 3 -125.35 53.38 36.62 0.295 8629
 8631 3 -125.55 53.23 36.86 0.258 8630
 8632 3 -125.55 53.13 37.04 0.224 8631
 8633 3 -125.55 53.03 37.12 0.242 8632
 8634 3 -125.74 53.02 37.19 0.251 8633
 8635 3 -125.74 52.84 37.47 0.264 8634
 8636 3 -125.85 52.8 37.65 0.266 8635
 8637 3 -125.83 52.67 37.83 0.27 8636
 8638 3 -125.83 52.56 37.97 0.274 8637
 8639 3 -125.94 52.44 38.09 0.254 8638
 8640 3 -125.94 52.3 38.23 0.231 8639
 8641 3 -126.02 52.2 38.4 0.22 8640
 8642 3 -126.02 52.12 38.51 0.237 8641
 8643 3 -126.13 51.99 38.64 0.258 8642
 8644 3 -126.22 51.85 38.83 0.244 8643
 8645 3 -126.22 51.78 38.98 0.213 8644
 8646 3 -126.32 51.74 39.16 0.234 8645
 8647 3 -126.32 51.7 39.36 0.242 8646
 8648 3 -126.41 51.63 39.51 0.266 8647
 8649 3 -126.41 51.56 39.66 0.287 8648
 8650 3 -126.52 51.56 39.83 0.311 8649
 8651 3 -126.52 51.59 40.02 0.328 8650
 8652 3 -126.61 51.55 40.14 0.367 8651
 8653 3 -126.61 51.64 40.33 0.405 8652
 8654 3 -126.52 51.77 40.51 0.49 8653
 8655 3 -126.52 51.83 40.64 0.575 8654
 8656 3 -126.91 51.42 41.08 0.437 8655
 8657 3 -126.91 51.27 41.25 0.394 8656
 8658 3 -126.99 51.09 41.43 0.381 8657
 8659 3 -127.1 50.89 41.58 0.357 8658
 8660 3 -127.19 50.74 41.62 0.425 8659
 8661 3 -127.19 50.7 41.84 0.392 8660
 8662 3 -127.3 50.64 41.96 0.38 8661
 8663 3 -127.38 50.45 42.09 0.297 8662
 8664 3 -127.38 50.46 42.23 0.257 8663
 8665 3 -127.49 50.37 42.41 0.283 8664
 8666 3 -127.49 50.34 42.55 0.288 8665
 8667 3 -127.49 50.34 42.75 0.299 8666
 8668 3 -127.49 50.3 42.93 0.253 8667
 8669 3 -127.47 50.16 43.11 0.273 8668
 8670 3 -127.47 49.95 43.26 0.258 8669
 8671 3 -127.47 49.74 43.33 0.244 8670
 8672 3 -127.46 49.6 43.36 0.226 8671
 8673 3 -127.57 49.49 43.47 0.249 8672
 8674 3 -127.77 49.38 43.57 0.232 8673
 8675 3 -127.96 49.17 43.71 0.272 8674
 8676 3 -128.06 49.02 43.69 0.281 8675
 8677 3 -128.16 48.91 43.75 0.31 8676
 8678 3 -128.26 48.84 43.87 0.313 8677
 8679 3 -128.35 48.74 43.97 0.346 8678
 8680 3 -128.35 48.63 44.11 0.385 8679
 8681 3 -128.56 48.56 44.19 0.39 8680
 8682 3 -128.54 48.44 44.4 0.376 8681
 8683 3 -128.54 48.35 44.54 0.379 8682
 8684 3 -128.54 48.56 45.02 0.28 8683
 8685 3 -128.54 48.62 45.26 0.248 8684
 8686 3 -128.54 48.62 45.44 0.257 8685
 8687 3 -128.64 48.58 45.59 0.303 8686
 8688 3 -128.64 48.51 45.73 0.358 8687
 8689 3 -128.64 48.51 45.83 0.438 8688
 8690 3 -128.63 48.31 46.01 0.451 8689
 8691 3 -128.73 48.16 46.15 0.475 8690
 8692 3 -128.84 48.09 46.29 0.499 8691
 8693 3 -128.84 47.96 46.43 0.489 8692
 8694 3 -128.93 47.89 46.59 0.459 8693
 8695 3 -128.83 47.89 46.83 0.402 8694
 8696 3 -128.83 47.84 47 0.389 8695
 8697 3 -128.83 47.78 47.26 0.343 8696
 8698 3 -128.73 47.7 47.51 0.293 8697
 8699 3 -128.73 47.66 47.76 0.285 8698
 8700 3 -128.73 47.62 47.98 0.24 8699
 8701 3 -128.83 47.6 48.15 0.239 8700
 8702 3 -128.92 47.52 48.32 0.241 8701
 8703 3 -129.02 47.49 48.44 0.237 8702
 8704 3 -129.13 47.42 48.61 0.257 8703
 8705 3 -129.23 47.34 48.75 0.274 8704
 8706 3 -129.32 47.28 48.83 0.277 8705
 8707 3 -129.42 47.2 48.91 0.276 8706
 8708 3 -129.42 47.13 49.01 0.266 8707
 8709 3 -129.61 47.09 49.11 0.26 8708
 8710 3 -129.61 47.02 49.26 0.275 8709
 8711 3 -129.71 46.92 49.47 0.262 8710
 8712 3 -129.7 46.81 49.58 0.239 8711
 8713 3 -129.7 46.7 49.66 0.238 8712
 8714 3 -129.7 46.56 49.8 0.234 8713
 8715 3 -129.7 46.46 50.01 0.225 8714
 8716 3 -129.7 46.41 50.15 0.232 8715
 8717 3 -129.7 46.28 50.29 0.256 8716
 8718 3 -129.7 46.21 50.51 0.241 8717
 8719 3 -129.7 46.14 50.71 0.257 8718
 8720 3 -129.7 46.07 50.9 0.267 8719
 8721 3 -129.7 46.03 51.08 0.273 8720
 8722 3 -129.99 46.35 51.16 0.172 8721
 8723 3 -130.2 46.42 51.19 0.1 8722
 8724 3 -130.39 46.38 51.22 0.114 8723
 8725 3 -130.49 46.31 51.11 0.132 8724
 8726 3 -130.49 46.17 51.14 0.143 8725
 8727 3 -130.39 45.93 51.15 0.106 8726
 8728 3 -130.48 45.83 51.02 0.093 8727
 8729 3 -129.89 46.39 51.34 0.081 8722
 8730 3 -129.89 46.39 51.44 0.000125 8729
 8731 3 -129.58 45.89 51.3 0.229 8721
 8732 3 -129.58 45.88 51.51 0.226 8731
 8733 3 -129.58 45.79 51.69 0.216 8732
 8734 3 -129.68 45.65 51.82 0.213 8733
 8735 3 -129.58 45.57 51.96 0.249 8734
 8736 3 -129.58 45.45 52.07 0.288 8735
 8737 3 -129.58 45.34 52.21 0.306 8736
 8738 3 -129.58 45.27 52.34 0.303 8737
 8739 3 -129.48 45.14 52.44 0.324 8738
 8740 3 -129.46 45.02 52.51 0.348 8739
 8741 3 -129.36 44.99 52.62 0.334 8740
 8742 3 -129.36 44.96 52.83 0.32 8741
 8743 3 -129.36 44.89 52.94 0.264 8742
 8744 3 -129.27 44.85 53.08 0.256 8743
 8745 3 -129.17 44.81 53.22 0.267 8744
 8746 3 -129.17 44.81 53.34 0.247 8745
 8747 3 -129.07 44.78 53.44 0.239 8746
 8748 3 -128.96 44.77 53.61 0.221 8747
 8749 3 -128.86 44.71 53.8 0.243 8748
 8750 3 -128.76 44.67 53.94 0.255 8749
 8751 3 -128.65 44.67 54.15 0.242 8750
 8752 3 -128.55 44.71 54.32 0.244 8751
 8753 3 -128.65 44.71 54.44 0.188 8752
 8754 3 -128.45 44.7 54.51 0.218 8753
 8755 3 -128.26 44.61 54.55 0.23 8754
 8756 3 -128.26 44.68 54.76 0.282 8755
 8757 3 -128.26 44.61 54.9 0.307 8756
 8758 3 -128.15 44.53 55.04 0.32 8757
 8759 3 -128.05 44.5 55.16 0.336 8758
 8760 3 -127.66 44.53 54.82 0.088 8759
 8761 3 -127.55 44.38 54.69 0.112 8760
 8762 3 -127.55 44.32 54.58 0.071 8761
 8763 3 -127.55 44.21 54.55 0.095 8762
 8764 3 -127.55 44.04 54.37 0.119 8763
 8765 3 -127.55 43.95 54.25 0.13 8764
 8766 3 -127.45 43.86 54.09 0.107 8765
 8767 3 -127.45 43.74 54.05 0.043 8766
 8768 3 -128.05 44.39 55.37 0.318 8759
 8769 3 -128.05 44.32 55.52 0.321 8768
 8770 3 -127.95 44.27 55.65 0.334 8769
 8771 3 -127.84 44.25 55.8 0.333 8770
 8772 3 -127.84 44.17 55.96 0.344 8771
 8773 3 -127.73 44 56.12 0.31 8772
 8774 3 -127.73 43.9 56.19 0.326 8773
 8775 3 -127.53 43.74 56.33 0.283 8774
 8776 3 -127.44 43.68 56.44 0.301 8775
 8777 3 -127.22 43.59 56.65 0.262 8776
 8778 3 -127.12 43.57 56.83 0.265 8777
 8779 3 -127.03 43.53 57.04 0.259 8778
 8780 3 -127.03 43.47 57.19 0.247 8779
 8781 3 -126.92 43.46 57.36 0.26 8780
 8782 3 -126.92 43.46 57.54 0.321 8781
 8783 3 -126.83 43.39 57.62 0.364 8782
 8784 3 -126.81 43.32 57.8 0.399 8783
 8785 3 -126.72 43.34 57.91 0.423 8784
 8786 3 -126.61 43.2 58.16 0.409 8785
 8787 3 -126.72 43.15 58.37 0.43 8786
 8788 3 -126.61 43.17 58.52 0.436 8787
 8789 3 -126.52 43.14 58.62 0.413 8788
 8790 3 -126.31 43.68 58.87 0.2 8789
 8791 3 -126.42 43.96 58.77 0.074 8790
 8792 3 -126.42 44.09 58.73 0.073 8791
 8793 3 -126.42 44.22 58.71 0.024 8792
 8794 3 -126.11 43.45 58.97 0.099 8790
 8795 3 -125.92 43.5 59.08 0.101 8794
 8796 3 -125.81 43.43 59.18 0.155 8795
 8797 3 -125.72 43.28 58.94 0.066 8796
 8798 3 -125.61 43.18 58.86 0.129 8797
 8799 3 -125.81 43.38 59.44 0.092 8796
 8800 3 -125.81 43.34 59.57 0.048 8799
 8801 3 -125.81 43.34 59.71 0.104 8800
 8802 3 -125.81 43.35 59.83 0.144 8801
 8803 3 -125.81 43.34 60.04 0.131 8802
 8804 3 -125.7 43.35 60.14 0.139 8803
 8805 3 -125.5 43.27 60.22 0.094 8804
 8806 3 -125.41 43.24 60.33 0.104 8805
 8807 3 -125.31 43.18 60.4 0.024 8806
 8808 3 -125.2 43.04 60.33 0.096 8807
 8809 3 -125.11 42.89 60.19 0.104 8808
 8810 3 -125.11 42.82 60.09 0.057 8809
 8811 3 -125.09 42.67 59.98 0.08 8810
 8812 3 -125.09 42.52 59.91 0.095 8811
 8813 3 -125.09 42.45 59.69 0.125 8812
 8814 3 -125.2 42.39 59.52 0.075 8813
 8815 3 -125.2 42.36 59.37 0.103 8814
 8816 3 -125.09 42.22 59.33 0.118 8815
 8817 3 -125.2 42.03 59.25 0.088 8816
 8818 3 -126.61 42.92 58.76 0.248 8789
 8819 3 -126.5 42.84 58.94 0.258 8818
 8820 3 -126.41 42.77 59.11 0.252 8819
 8821 3 -126.41 42.72 59.23 0.254 8820
 8822 3 -126.41 42.64 59.37 0.347 8821
 8823 3 -126.5 42.28 59.01 0.173 8822
 8824 3 -126.7 42.17 58.97 0.167 8823
 8825 3 -126.89 42.17 58.94 0.187 8824
 8826 3 -127.11 42.32 58.96 0.15 8825
 8827 3 -127.31 42.59 58.96 0.128 8826
 8828 3 -127.31 42.74 58.97 0.161 8827
 8829 3 -127.41 42.86 58.87 0.153 8828
 8830 3 -127.52 42.99 58.84 0.155 8829
 8831 3 -127.52 43.35 58.77 0.081 8830
 8832 3 -127.52 43.49 58.83 0.117 8831
 8833 3 -127.61 43.64 58.87 0.098 8832
 8834 3 -127.72 43.77 59.01 0.114 8833
 8835 3 -127.72 43.85 59.15 0.16 8834
 8836 3 -127.83 43.92 59.29 0.201 8835
 8837 3 -127.83 44 59.46 0.23 8836
 8838 3 -127.72 44.03 59.59 0.275 8837
 8839 3 -127.42 43.71 59.83 0.149 8838
 8840 3 -127.42 43.64 59.91 0.193 8839
 8841 3 -127.42 43.56 59.98 0.278 8840
 8842 3 -127.42 43.56 60.26 0.153 8841
 8843 3 -127.31 43.42 60.19 0.056 8842
 8844 3 -127.11 43.35 59.65 0.155 8841
 8845 3 -127.11 43.24 59.54 0.177 8844
 8846 3 -128.02 44.32 59.52 0.126 8838
 8847 3 -128.02 44.52 59.58 0.082 8846
 8848 3 -128.13 44.68 59.64 0.075 8847
 8849 3 -128.14 44.82 59.65 0.089 8848
 8850 3 -128.23 44.92 59.71 0.08 8849
 8851 3 -128.33 45.04 59.72 0.083 8850
 8852 3 -128.33 45.25 59.76 0.116 8851
 8853 3 -128.33 45.42 59.77 0.128 8852
 8854 3 -128.35 45.64 59.71 0.142 8853
 8855 3 -128.14 45.82 59.62 0.142 8854
 8856 3 -128.14 45.96 59.51 0.145 8855
 8857 3 -128.14 46.07 59.43 0.167 8856
 8858 3 -128.05 46.17 59.37 0.126 8857
 8859 3 -127.95 46.29 59.37 0.135 8858
 8860 3 -127.75 46.38 59.5 0.116 8859
 8861 3 -127.66 46.39 59.58 0.086 8860
 8862 3 -127.56 46.46 59.64 0.118 8861
 8863 3 -127.45 46.59 59.69 0.09 8862
 8864 3 -127.45 46.67 59.79 0.09 8863
 8865 3 -127.36 46.72 59.9 0.05 8864
 8866 3 -127.25 46.82 59.97 0.08 8865
 8867 3 -127.25 46.92 60.01 0.078 8866
 8868 3 -127.17 47.07 60.07 0.056 8867
 8869 3 -127.06 47.28 60.04 0.121 8868
 8870 3 -126.97 47.42 60.01 0.102 8869
 8871 3 -126.97 47.53 60.11 0.099 8870
 8872 3 -126.97 47.67 60.09 0.076 8871
 8873 3 -126.97 47.78 60.08 0.000125 8872
 8874 3 -126.31 42.6 59.62 0.309 8822
 8875 3 -126.3 42.5 59.9 0.254 8874
 8876 3 -126.3 42.4 60.02 0.269 8875
 8877 3 -126.3 42.22 60.22 0.247 8876
 8878 3 -126.28 42.07 60.29 0.261 8877
 8879 3 -126.39 41.92 60.44 0.261 8878
 8880 3 -126.48 41.86 60.61 0.278 8879
 8881 3 -126.48 41.75 60.83 0.224 8880
 8882 3 -126.48 41.7 60.98 0.225 8881
 8883 3 -126.47 41.63 61.18 0.205 8882
 8884 3 -126.48 41.53 61.33 0.216 8883
 8885 3 -126.48 41.45 61.47 0.228 8884
 8886 3 -126.48 41.35 61.64 0.226 8885
 8887 3 -126.48 41.28 61.83 0.224 8886
 8888 3 -126.57 41.17 61.97 0.229 8887
 8889 3 -126.57 41.03 62 0.247 8888
 8890 3 -126.48 40.93 62.15 0.208 8889
 8891 3 -126.48 40.82 62.27 0.221 8890
 8892 3 -126.57 40.67 62.37 0.202 8891
 8893 3 -126.57 40.5 62.5 0.223 8892
 8894 3 -126.46 40.35 62.58 0.187 8893
 8895 3 -126.46 40.25 62.68 0.204 8894
 8896 3 -126.46 40.13 62.75 0.207 8895
 8897 3 -126.46 39.96 62.72 0.212 8896
 8898 3 -126.46 39.78 62.73 0.159 8897
 8899 3 -126.35 39.71 62.86 0.17 8898
 8900 3 -126.35 39.5 62.87 0.189 8899
 8901 3 -126.26 39.42 62.94 0.206 8900
 8902 3 -126.15 39.25 62.98 0.222 8901
 8903 3 -126.04 39.07 62.94 0.252 8902
 8904 3 -126.04 38.97 63.04 0.257 8903
 8905 3 -125.95 38.88 63.15 0.208 8904
 8906 3 -125.84 38.84 63.33 0.208 8905
 8907 3 -125.63 38.74 63.44 0.233 8906
 8908 3 -125.54 38.64 63.57 0.254 8907
 8909 3 -125.54 38.57 63.72 0.27 8908
 8910 3 -125.34 38.5 63.79 0.257 8909
 8911 3 -125.23 38.46 63.93 0.253 8910
 8912 3 -125.13 38.4 64.07 0.234 8911
 8913 3 -125.03 38.39 64.19 0.288 8912
 8914 3 -125.03 38.35 64.37 0.327 8913
 8915 3 -124.93 38.32 64.49 0.365 8914
 8916 3 -124.82 38.28 64.63 0.398 8915
 8917 3 -124.82 38.24 64.8 0.404 8916
 8918 3 -124.62 38.25 64.91 0.418 8917
 8919 3 -124.62 38.25 65.1 0.416 8918
 8920 3 -124.53 38.24 65.21 0.41 8919
 8921 3 -124.43 38.22 65.38 0.373 8920
 8922 3 -124.23 38.31 65.46 0.307 8921
 8923 3 -124.23 38.35 65.57 0.277 8922
 8924 3 -124.12 38.35 65.71 0.252 8923
 8925 3 -124.01 38.28 65.88 0.222 8924
 8926 3 -124.01 38.28 65.99 0.246 8925
 8927 3 -123.92 38.29 66.1 0.263 8926
 8928 3 -123.71 38.28 66.24 0.318 8927
 8929 3 -123.71 38.22 66.38 0.352 8928
 8930 3 -123.71 38.11 66.51 0.364 8929
 8931 3 -123.42 38.24 66.71 0.272 8930
 8932 3 -123.42 38.17 66.87 0.304 8931
 8933 3 -123.32 38.25 67.07 0.248 8932
 8934 3 -123.21 38.15 67.16 0.228 8933
 8935 3 -123.21 38.17 67.32 0.193 8934
 8936 3 -123.21 38.11 67.49 0.228 8935
 8937 3 -123.21 38.17 67.65 0.284 8936
 8938 3 -123.21 38.67 67.63 0.141 8937
 8939 3 -123.12 38.86 67.63 0.129 8938
 8940 3 -123.03 39.03 67.66 0.133 8939
 8941 3 -123.03 39.15 67.71 0.143 8940
 8942 3 -123.03 39.14 67.96 0.089 8941
 8943 3 -123.03 39.21 68.16 0.109 8942
 8944 3 -123.12 39.14 68.35 0.175 8943
 8945 3 -123.12 38.99 68.44 0.107 8944
 8946 3 -123.21 38.11 67.8 0.291 8937
 8947 3 -123.31 38.03 67.99 0.281 8946
 8948 3 -123.21 38.06 68.13 0.298 8947
 8949 3 -123.31 38 68.32 0.306 8948
 8950 3 -123.31 37.93 68.51 0.346 8949
 8951 3 -123.31 37.92 68.68 0.331 8950
 8952 3 -123.29 37.95 68.88 0.317 8951
 8953 3 -123.29 37.89 69.07 0.351 8952
 8954 3 -123.4 37.84 69.32 0.375 8953
 8955 3 -123.49 37.82 69.52 0.338 8954
 8956 3 -123.49 37.85 69.66 0.421 8955
 8957 3 -123.49 37.61 69.87 0.313 8956
 8958 3 -123.59 37.6 70.05 0.288 8957
 8959 3 -123.48 37.5 70.21 0.275 8958
 8960 3 -123.59 37.4 70.46 0.218 8959
 8961 3 -123.68 37.42 70.66 0.22 8960
 8962 3 -123.68 37.36 70.85 0.224 8961
 8963 3 -123.79 37.35 70.99 0.252 8962
 8964 3 -123.87 37.29 71.12 0.287 8963
 8965 3 -124.09 37.64 71.02 0.17 8964
 8966 3 -124.18 37.52 71.1 0.198 8965
 8967 3 -124.38 37.52 71.07 0.101 8966
 8968 3 -124.48 37.53 71.02 0.073 8967
 8969 3 -124.48 37.68 70.96 0.105 8968
 8970 3 -124.59 37.71 70.87 0.182 8969
 8971 3 -124.59 37.75 70.76 0.169 8970
 8972 3 -123.87 37.14 71.35 0.205 8964
 8973 3 -123.98 37.1 71.51 0.217 8972
 8974 3 -124.07 36.97 71.63 0.23 8973
 8975 3 -124.18 36.85 71.76 0.243 8974
 8976 3 -124.26 36.71 71.85 0.276 8975
 8977 3 -124.26 36.57 71.99 0.284 8976
 8978 3 -124.37 36.46 72.13 0.295 8977
 8979 3 -124.46 36.43 72.22 0.292 8978
 8980 3 -124.57 36.38 72.49 0.23 8979
 8981 3 -124.65 36.31 72.52 0.225 8980
 8982 3 -124.65 36.18 72.55 0.255 8981
 8983 3 -124.76 36 72.57 0.277 8982
 8984 3 -124.76 35.89 72.63 0.295 8983
 8985 3 -124.96 35.78 72.65 0.27 8984
 8986 3 -124.84 35.61 72.77 0.295 8985
 8987 3 -124.84 35.49 73.01 0.301 8986
 8988 3 -124.84 35.31 73.1 0.296 8987
 8989 3 -124.93 35.17 73.24 0.289 8988
 8990 3 -124.93 35.1 73.33 0.286 8989
 8991 3 -124.93 34.92 73.38 0.313 8990
 8992 3 -125.04 34.77 73.46 0.335 8991
 8993 3 -125.04 34.61 73.6 0.314 8992
 8994 3 -125.03 34.52 73.76 0.29 8993
 8995 3 -125.03 34.39 73.91 0.264 8994
 8996 3 -124.93 34.24 74.05 0.249 8995
 8997 3 -124.93 34.1 74.16 0.246 8996
 8998 3 -124.92 33.96 74.32 0.225 8997
 8999 3 -124.92 33.82 74.4 0.229 8998
 9000 3 -124.92 33.63 74.55 0.233 8999
 9001 3 -124.9 33.5 74.68 0.212 9000
 9002 3 -124.9 33.32 74.83 0.228 9001
 9003 3 -124.9 33.18 74.93 0.308 9002
 9004 3 -124.71 33.09 74.96 0.414 9003
 9005 3 -124.4 33.32 74.27 0.113 9004
 9006 3 -124.79 32.92 75.38 0.252 9004
 9007 3 -124.79 32.81 75.52 0.247 9006
 9008 3 -124.9 32.67 75.71 0.236 9007
 9009 3 -124.79 32.61 75.83 0.225 9008
 9010 3 -124.79 32.42 75.91 0.243 9009
 9011 3 -124.79 32.29 76.04 0.221 9010
 9012 3 -124.68 32.18 76.13 0.226 9011
 9013 3 -124.68 32.1 76.22 0.227 9012
 9014 3 -124.68 31.96 76.3 0.264 9013
 9015 3 -124.57 31.89 76.43 0.251 9014
 9016 3 -124.57 31.78 76.6 0.29 9015
 9017 3 -124.49 31.67 76.77 0.26 9016
 9018 3 -124.38 31.62 77.01 0.233 9017
 9019 3 -124.27 31.55 77.16 0.238 9018
 9020 3 -124.27 31.42 77.27 0.208 9019
 9021 3 -124.18 31.35 77.51 0.203 9020
 9022 3 -124.18 31.25 77.68 0.231 9021
 9023 3 -124.18 31.16 77.85 0.208 9022
 9024 3 -124.07 31.12 78.07 0.205 9023
 9025 3 -124.07 31.01 78.21 0.243 9024
 9026 3 -123.97 30.96 78.35 0.263 9025
 9027 3 -123.97 30.87 78.54 0.234 9026
 9028 3 -123.77 30.76 78.63 0.211 9027
 9029 3 -123.66 30.69 78.71 0.188 9028
 9030 3 -123.55 30.69 78.78 0.188 9029
 9031 3 -123.55 30.57 78.83 0.185 9030
 9032 3 -123.56 30.57 79 0.173 9031
 9033 3 -123.36 30.51 79.06 0.227 9032
 9034 3 -123.26 30.38 79.22 0.203 9033
 9035 3 -123.17 30.36 79.36 0.187 9034
 9036 3 -123.06 30.33 79.5 0.213 9035
 9037 3 -123.06 30.26 79.64 0.206 9036
 9038 3 -122.95 30.17 79.8 0.253 9037
 9039 3 -122.86 30.11 79.92 0.301 9038
 9040 3 -122.75 30.08 80.06 0.281 9039
 9041 3 -122.25 29.95 80.02 0.093 9040
 9042 3 -122.06 29.88 80.03 0.085 9041
 9043 3 -121.95 29.77 80.02 0.111 9042
 9044 3 -121.86 29.72 80 0.078 9043
 9045 3 -121.75 29.7 79.97 0.085 9044
 9046 3 -121.64 29.68 80 0.14 9045
 9047 3 -121.55 29.72 80.06 0.184 9046
 9048 3 -121.45 29.83 80.03 0.2 9047
 9049 3 -121.36 29.93 80.05 0.247 9048
 9050 3 -121.15 29.86 80.36 0.093 9049
 9051 3 -121.05 29.83 80.47 0.092 9050
 9052 3 -120.84 29.77 80.48 0.076 9051
 9053 3 -120.75 29.7 80.5 0.131 9052
 9054 3 -120.64 29.58 80.53 0.12 9053
 9055 3 -120.45 29.52 80.53 0.087 9054
 9056 3 -120.25 29.47 80.53 0.133 9055
 9057 3 -120.14 29.42 80.59 0.126 9056
 9058 3 -119.95 29.38 80.69 0.113 9057
 9059 3 -119.73 29.29 80.94 0.104 9058
 9060 3 -119.64 29.27 81.08 0.12 9059
 9061 3 -119.53 29.24 81.2 0.119 9060
 9062 3 -119.44 29.22 81.28 0.108 9061
 9063 3 -119.23 29.26 81.36 0.111 9062
 9064 3 -119.14 29.24 81.47 0.109 9063
 9065 3 -119.03 29.22 81.5 0.116 9064
 9066 3 -118.94 29.15 81.61 0.14 9065
 9067 3 -118.84 29.11 81.69 0.14 9066
 9068 3 -118.73 29.06 81.77 0.156 9067
 9069 3 -118.53 29.06 81.75 0.118 9068
 9070 3 -118.44 29.18 81.77 0.093 9069
 9071 3 -118.34 29.15 81.86 0.087 9070
 9072 3 -118.23 29.13 81.97 0.109 9071
 9073 3 -118.03 29.11 82.05 0.136 9072
 9074 3 -117.94 29.02 82 0.097 9073
 9075 3 -117.84 29.08 82.05 0.088 9074
 9076 3 -117.73 29.06 82.19 0.068 9075
 9077 3 -117.62 29.02 82.13 0.068 9076
 9078 3 -117.53 29.04 82.09 0.092 9077
 9079 3 -117.42 28.95 82.08 0.16 9078
 9080 3 -117.33 28.83 82.05 0.203 9079
 9081 3 -117.33 28.7 82.03 0.247 9080
 9082 3 -117.62 28.47 82.08 0.112 9081
 9083 3 -117.73 28.36 82.11 0.116 9082
 9084 3 -117.81 28.24 82.19 0.161 9083
 9085 3 -117.81 28.04 82.16 0.093 9084
 9086 3 -118.02 27.93 82.16 0.113 9085
 9087 3 -118.02 27.81 82.22 0.114 9086
 9088 3 -116.83 28.7 81.94 0.114 9081
 9089 3 -116.73 28.72 81.98 0.109 9088
 9090 3 -116.62 28.63 81.95 0.114 9089
 9091 3 -116.42 28.56 81.92 0.091 9090
 9092 3 -116.33 28.49 81.94 0.102 9091
 9093 3 -116.23 28.4 81.97 0.119 9092
 9094 3 -116.12 28.38 81.92 0.136 9093
 9095 3 -115.92 28.31 81.86 0.147 9094
 9096 3 -115.81 28.26 81.94 0.159 9095
 9097 3 -115.73 28.33 81.94 0.078 9096
 9098 3 -122.75 29.99 80.28 0.241 9040
 9099 3 -122.65 29.86 80.41 0.231 9098
 9100 3 -122.64 29.74 80.47 0.205 9099
 9101 3 -122.45 29.59 80.59 0.236 9100
 9102 3 -122.34 29.47 80.67 0.284 9101
 9103 3 -122.34 29.36 80.78 0.324 9102
 9104 3 -122.03 29.09 80.81 0.231 9103
 9105 3 -121.84 29.01 80.94 0.207 9104
 9106 3 -121.84 28.86 81.03 0.191 9105
 9107 3 -121.73 28.68 81.17 0.217 9106
 9108 3 -121.62 28.59 81.28 0.207 9107
 9109 3 -121.53 28.52 81.39 0.21 9108
 9110 3 -121.42 28.4 81.47 0.231 9109
 9111 3 -121.42 28.29 81.58 0.201 9110
 9112 3 -121.33 28.18 81.69 0.27 9111
 9113 3 -121.31 28.15 81.88 0.276 9112
 9114 3 -121.11 28.06 82.03 0.295 9113
 9115 3 -121.02 27.99 82.17 0.32 9114
 9116 3 -120.81 27.95 82.39 0.338 9115
 9117 3 -120.73 27.81 82.48 0.359 9116
 9118 3 -120.62 27.76 82.58 0.376 9117
 9119 3 -120.41 27.72 82.72 0.396 9118
 9120 3 -120.32 27.72 82.89 0.385 9119
 9121 3 -120.21 27.79 83.03 0.367 9120
 9122 3 -120.12 27.76 83.31 0.359 9121
 9123 3 -120.12 27.68 83.5 0.385 9122
 9124 3 -120.01 27.7 83.66 0.385 9123
 9125 3 -119.91 27.63 83.75 0.393 9124
 9126 3 -119.82 27.65 83.89 0.414 9125
 9127 3 -119.81 27.38 84.05 0.25 9126
 9128 3 -119.81 27.29 84.22 0.264 9127
 9129 3 -119.81 27.18 84.42 0.251 9128
 9130 3 -119.81 27.15 84.53 0.251 9129
 9131 3 -119.71 27.08 84.64 0.274 9130
 9132 3 -119.7 26.99 84.8 0.273 9131
 9133 3 -119.7 26.9 84.97 0.3 9132
 9134 3 -119.7 26.83 85.16 0.302 9133
 9135 3 -119.7 26.79 85.31 0.307 9134
 9136 3 -119.6 26.68 85.48 0.302 9135
 9137 3 -119.59 26.63 85.67 0.281 9136
 9138 3 -119.49 26.56 85.86 0.305 9137
 9139 3 -119.49 26.52 86.08 0.293 9138
 9140 3 -119.29 26.58 86.3 0.278 9139
 9141 3 -119.29 26.49 86.45 0.242 9140
 9142 3 -119.18 26.45 86.61 0.231 9141
 9143 3 -119.18 26.45 86.81 0.189 9142
 9144 3 -119.07 26.45 87 0.184 9143
 9145 3 -119.07 26.38 87.16 0.193 9144
 9146 3 -119.07 26.4 87.33 0.18 9145
 9147 3 -119.07 26.42 87.5 0.193 9146
 9148 3 -118.98 26.45 87.69 0.192 9147
 9149 3 -118.87 26.36 87.89 0.196 9148
 9150 3 -118.87 26.38 88.08 0.189 9149
 9151 3 -118.87 26.36 88.31 0.199 9150
 9152 3 -118.77 26.33 88.53 0.21 9151
 9153 3 -118.76 26.33 88.7 0.219 9152
 9154 3 -118.66 26.31 88.86 0.209 9153
 9155 3 -118.57 26.2 89.05 0.19 9154
 9156 3 -118.46 26.2 89.23 0.181 9155
 9157 3 -118.46 26.18 89.36 0.17 9156
 9158 3 -118.37 26.2 89.53 0.156 9157
 9159 3 -118.26 26.27 89.73 0.156 9158
 9160 3 -118.26 26.36 89.89 0.182 9159
 9161 3 -118.16 26.38 89.98 0.173 9160
 9162 3 -118.07 26.42 90.11 0.196 9161
 9163 3 -118.07 26.51 90.28 0.198 9162
 9164 3 -117.96 26.58 90.45 0.211 9163
 9165 3 -117.57 26.58 90.42 0.107 9164
 9166 3 -117.46 26.56 90.44 0.115 9165
 9167 3 -117.26 26.65 90.42 0.129 9166
 9168 3 -117.96 26.68 90.58 0.151 9164
 9169 3 -117.96 26.77 90.69 0.163 9168
 9170 3 -117.87 26.84 90.8 0.208 9169
 9171 3 -117.87 26.86 90.97 0.155 9170
 9172 3 -117.76 26.9 91.02 0.184 9171
 9173 3 -117.77 27.06 91.27 0.165 9172
 9174 3 -117.77 27.08 91.44 0.185 9173
 9175 3 -117.77 27.11 91.59 0.205 9174
 9176 3 -117.67 27.13 91.75 0.197 9175
 9177 3 -117.67 27.15 91.92 0.225 9176
 9178 3 -117.58 27.2 92.11 0.232 9177
 9179 3 -117.58 27.22 92.3 0.245 9178
 9180 3 -117.47 27.31 92.41 0.276 9179
 9181 3 -117.67 27.24 92.75 0.176 9180
 9182 3 -117.67 27.24 92.95 0.202 9181
 9183 3 -117.66 27.26 93.09 0.241 9182
 9184 3 -117.66 27.22 93.23 0.302 9183
 9185 3 -117.57 27.15 93.44 0.352 9184
 9186 3 -117.57 27.17 93.63 0.425 9185
 9187 3 -117.57 27.22 93.83 0.491 9186
 9188 3 -117.57 27.2 94.05 0.532 9187
 9189 3 -117.57 27.31 94.22 0.497 9188
 9190 3 -117.57 27.31 94.41 0.468 9189
 9191 3 -117.47 27.36 94.58 0.403 9190
 9192 3 -117.36 27.43 94.77 0.401 9191
 9193 3 -116.97 27.31 95.19 0.218 9192
 9194 3 -116.86 27.34 95.39 0.165 9193
 9195 3 -116.86 27.4 95.58 0.156 9194
 9196 3 -116.75 27.45 95.77 0.152 9195
 9197 3 -116.75 27.47 95.95 0.126 9196
 9198 3 -116.75 27.47 96.06 0.177 9197
 9199 3 -116.55 27.52 96.25 0.127 9198
 9200 3 -116.46 27.58 96.41 0.153 9199
 9201 3 -116.46 27.65 96.5 0.144 9200
 9202 3 -116.55 27.83 96.67 0.139 9201
 9203 3 -116.66 27.72 96.94 0.226 9202
 9204 3 -116.55 27.9 97.11 0.134 9203
 9205 3 -116.55 27.97 97.27 0.128 9204
 9206 3 -116.46 27.97 97.41 0.14 9205
 9207 3 -116.46 28.01 97.56 0.133 9206
 9208 3 -116.46 28.02 97.73 0.122 9207
 9209 3 -116.46 28.04 97.89 0.127 9208
 9210 3 -116.36 28.06 98.09 0.127 9209
 9211 3 -116.25 28.04 98.3 0.127 9210
 9212 3 -116.25 28.04 98.5 0.149 9211
 9213 3 -116.16 28.02 98.69 0.145 9212
 9214 3 -115.96 27.95 98.94 0.139 9213
 9215 3 -115.75 27.95 99.09 0.141 9214
 9216 3 -115.64 27.92 99.22 0.111 9215
 9217 3 -115.64 27.9 99.39 0.109 9216
 9218 3 -115.64 27.9 99.53 0.114 9217
 9219 3 -115.64 27.93 99.69 0.073 9218
 9220 3 -115.44 27.92 99.84 0.137 9219
 9221 3 -115.44 27.9 99.98 0.154 9220
 9222 3 -115.35 27.9 100.16 0.123 9221
 9223 3 -115.25 27.95 100.27 0.128 9222
 9224 3 -115.14 28.02 100.47 0.137 9223
 9225 3 -115.14 28.15 100.64 0.139 9224
 9226 3 -115.14 28.2 100.75 0.148 9225
 9227 3 -114.94 28.26 100.94 0.144 9226
 9228 3 -114.94 28.33 101.05 0.156 9227
 9229 3 -114.85 28.43 101.25 0.098 9228
 9230 3 -114.75 28.49 101.34 0.101 9229
 9231 3 -114.75 28.54 101.55 0.119 9230
 9232 3 -114.75 28.68 101.75 0.135 9231
 9233 3 -114.75 28.79 101.84 0.103 9232
 9234 3 -114.75 28.86 101.94 0.108 9233
 9235 3 -114.64 28.99 102.05 0.107 9234
 9236 3 -114.64 29.11 102.14 0.128 9235
 9237 3 -114.55 29.2 102.25 0.138 9236
 9238 3 -114.66 29.31 102.36 0.174 9237
 9239 3 -114.55 29.47 102.45 0.203 9238
 9240 3 -114.55 29.54 102.75 0.184 9239
 9241 3 -114.46 29.61 102.95 0.128 9240
 9242 3 -114.46 29.7 103.06 0.114 9241
 9243 3 -114.36 29.77 103.16 0.101 9242
 9244 3 -114.25 29.86 103.25 0.11 9243
 9245 3 -114.25 29.99 103.36 0.14 9244
 9246 3 -114.25 30.11 103.56 0.132 9245
 9247 3 -114.16 30.24 103.66 0.13 9246
 9248 3 -114.05 30.34 103.75 0.134 9247
 9249 3 -114.16 30.42 103.95 0.164 9248
 9250 3 -114.05 30.47 104.16 0.215 9249
 9251 3 -114.05 30.61 104.25 0.236 9250
 9252 3 -113.98 30.74 104.36 0.268 9251
 9253 3 -114.17 30.92 104.75 0.133 9252
 9254 3 -114.17 31.02 104.95 0.154 9253
 9255 3 -114.17 31.17 105.06 0.143 9254
 9256 3 -114.17 31.38 105.25 0.128 9255
 9257 3 -114.17 31.45 105.36 0.143 9256
 9258 3 -114.17 31.56 105.45 0.139 9257
 9259 3 -114.08 31.58 105.56 0.155 9258
 9260 3 -113.98 31.68 105.75 0.137 9259
 9261 3 -113.87 31.7 105.86 0.128 9260
 9262 3 -113.78 31.74 106.06 0.126 9261
 9263 3 -113.67 31.79 106.16 0.142 9262
 9264 3 -113.58 31.89 106.25 0.118 9263
 9265 3 -113.48 31.93 106.45 0.109 9264
 9266 3 -113.17 31.85 106.45 0.13 9265
 9267 3 -112.98 31.8 106.45 0.156 9266
 9268 3 -112.98 31.62 106.36 0.123 9267
 9269 3 -112.87 31.66 106.25 0.000125 9268
 9270 3 -112.78 31.8 106.66 0.149 9267
 9271 3 -112.58 31.71 106.75 0.138 9270
 9272 3 -112.58 31.64 106.84 0.112 9271
 9273 3 -112.47 31.55 106.84 0.079 9272
 9274 3 -112.26 31.41 106.94 0.141 9273
 9275 3 -112.17 31.23 107.05 0.149 9274
 9276 3 -112.17 31.1 107.05 0.18 9275
 9277 3 -111.97 30.98 107.05 0.141 9276
 9278 3 -111.86 30.85 107.05 0.159 9277
 9279 3 -111.76 30.75 107.14 0.13 9278
 9280 3 -111.65 30.57 107.14 0.116 9279
 9281 3 -111.65 30.43 107.14 0.142 9280
 9282 3 -111.45 30.34 107.23 0.127 9281
 9283 3 -111.25 30.21 107.23 0.152 9282
 9284 3 -111.14 30.19 107.14 0.176 9283
 9285 3 -110.95 30.14 107.23 0.171 9284
 9286 3 -110.84 30.12 107.14 0.17 9285
 9287 3 -110.75 30.02 107.14 0.229 9286
 9288 3 -110.64 30 107.14 0.229 9287
 9289 3 -110.45 30.07 107.33 0.201 9288
 9290 3 -110.34 30.09 107.44 0.239 9289
 9291 3 -110.14 29.98 107.54 0.224 9290
 9292 3 -110.04 29.82 107.64 0.224 9291
 9293 3 -109.93 29.71 107.64 0.229 9292
 9294 3 -109.84 29.46 107.43 0.182 9293
 9295 3 -109.84 29.28 107.43 0.174 9294
 9296 3 -109.84 29.16 107.34 0.174 9295
 9297 3 -110.14 29.07 107.23 0.079 9296
 9298 3 -110.34 29.07 107.14 0.000125 9297
 9299 3 -109.73 28.98 107.23 0.128 9296
 9300 3 -109.73 28.87 107.14 0.172 9299
 9301 3 -109.83 28.75 107.04 0.167 9300
 9302 3 -109.92 28.66 106.84 0.189 9301
 9303 3 -109.92 28.5 106.73 0.155 9302
 9304 3 -109.92 28.37 106.54 0.123 9303
 9305 3 -109.83 28.18 106.34 0.143 9304
 9306 3 -109.83 28.07 106.14 0.123 9305
 9307 3 -109.83 27.98 106.04 0.096 9306
 9308 3 -109.73 27.91 105.93 0.108 9307
 9309 3 -109.62 27.85 105.82 0.098 9308
 9310 3 -109.53 27.75 105.73 0.105 9309
 9311 3 -109.42 27.59 105.73 0.167 9310
 9312 3 -109.51 27.39 105.62 0.184 9311
 9313 3 -109.42 27.21 105.53 0.16 9312
 9314 3 -109.42 27.09 105.32 0.125 9313
 9315 3 -109.42 27 105.23 0.119 9314
 9316 3 -109.3 26.87 105.03 0.147 9315
 9317 3 -109.3 26.75 104.93 0.106 9316
 9318 3 -109.21 26.66 104.82 0.075 9317
 9319 3 -109.1 26.5 104.82 0.106 9318
 9320 3 -109 26.39 104.73 0.073 9319
 9321 3 -108.89 26.25 104.62 0.141 9320
 9322 3 -108.89 26.16 104.51 0.17 9321
 9323 3 -109 26.07 104.43 0.203 9322
 9324 3 -108.8 26.09 104.12 0.063 9323
 9325 3 -108.8 26.06 104.01 0.094 9324
 9326 3 -108.8 26.04 103.82 0.116 9325
 9327 3 -108.89 25.93 103.62 0.09 9326
 9328 3 -109 25.77 103.51 0.064 9327
 9329 3 -109 25.67 103.42 0.095 9328
 9330 3 -109.1 25.56 103.32 0.092 9329
 9331 3 -109 25.38 103.32 0.13 9330
 9332 3 -109.19 25.29 103.32 0.129 9331
 9333 3 -109.3 25.27 103.21 0.07 9332
 9334 3 -109.1 25.96 104.43 0.127 9323
 9335 3 -109.1 25.86 104.32 0.079 9334
 9336 3 -110.64 29.84 106.83 0.119 9288
 9337 3 -110.64 29.69 106.64 0.112 9336
 9338 3 -110.64 29.69 106.53 0.111 9337
 9339 3 -111.76 30.37 107.03 0.101 9281
 9340 3 -111.86 30.43 106.94 0.085 9339
 9341 3 -112.06 30.48 106.84 0.154 9340
 9342 3 -112.45 30.94 107.25 0.083 9276
 9343 3 -117.16 27.49 96 0.056 9198
 9344 3 -117.25 27.49 95.95 0.131 9343
 9345 3 -117.66 27.74 94.81 0.202 9192
 9346 3 -117.66 27.86 95.02 0.217 9345
 9347 3 -117.66 28.01 95.17 0.188 9346
 9348 3 -117.67 28.13 95.33 0.198 9347
 9349 3 -117.67 28.29 95.47 0.19 9348
 9350 3 -117.58 28.4 95.64 0.134 9349
 9351 3 -117.67 28.56 95.72 0.175 9350
 9352 3 -117.67 28.68 95.8 0.216 9351
 9353 3 -117.69 28.83 95.42 0.115 9352
 9354 3 -117.58 28.88 95.34 0.121 9353
 9355 3 -117.38 28.97 95.36 0.075 9354
 9356 3 -117.19 28.97 95.31 0.114 9355
 9357 3 -117.08 28.97 95.33 0.136 9356
 9358 3 -117.58 28.7 95.97 0.233 9352
 9359 3 -117.58 28.77 96.08 0.248 9358
 9360 3 -117.67 28.83 96.28 0.23 9359
 9361 3 -117.58 28.9 96.47 0.286 9360
 9362 3 -117.67 28.93 96.67 0.217 9361
 9363 3 -117.67 29.08 96.89 0.189 9362
 9364 3 -117.77 29.24 97.02 0.141 9363
 9365 3 -117.67 29.31 97.08 0.16 9364
 9366 3 -117.67 29.38 97.19 0.173 9365
 9367 3 -117.77 29.49 97.3 0.166 9366
 9368 3 -117.69 29.59 97.41 0.191 9367
 9369 3 -117.69 29.68 97.47 0.192 9368
 9370 3 -117.58 29.76 97.64 0.207 9369
 9371 3 -117.49 29.88 97.8 0.228 9370
 9372 3 -117.49 30.01 97.89 0.259 9371
 9373 3 -117.28 30.11 98.13 0.254 9372
 9374 3 -117.19 30.18 98.25 0.273 9373
 9375 3 -117.19 30.33 98.44 0.267 9374
 9376 3 -117.08 30.43 98.58 0.251 9375
 9377 3 -116.99 30.52 98.7 0.273 9376
 9378 3 -116.88 30.59 98.88 0.317 9377
 9379 3 -116.78 30.58 98.97 0.321 9378
 9380 3 -116.78 30.58 99.11 0.354 9379
 9381 3 -116.5 30.95 99 0.176 9380
 9382 3 -116.3 31.18 99.03 0.147 9381
 9383 3 -116.19 31.33 98.95 0.171 9382
 9384 3 -116.1 31.4 99 0.208 9383
 9385 3 -116 31.4 99.19 0.126 9384
 9386 3 -115.8 31.42 99.36 0.143 9385
 9387 3 -115.69 31.47 99.52 0.145 9386
 9388 3 -115.6 31.63 99.58 0.209 9387
 9389 3 -115.5 31.58 99.69 0.239 9388
 9390 3 -115.5 31.59 99.89 0.175 9389
 9391 3 -115.5 31.58 100.02 0.142 9390
 9392 3 -115.39 31.63 100.2 0.142 9391
 9393 3 -115.19 31.68 100.28 0.171 9392
 9394 3 -115 31.67 100.3 0.191 9393
 9395 3 -114.8 31.86 100.38 0.302 9394
 9396 3 -115 31.9 99.86 0.144 9395
 9397 3 -115.11 31.99 99.81 0.058 9396
 9398 3 -114.6 31.95 100.5 0.309 9395
 9399 3 -114.5 31.99 100.52 0.306 9398
 9400 3 -114.39 32.04 100.75 0.288 9399
 9401 3 -114.3 32.1 100.75 0.345 9400
 9402 3 -114.19 32.14 101.06 0.254 9401
 9403 3 -114.11 32.41 101.06 0.092 9402
 9404 3 -114 32.53 101.16 0.091 9403
 9405 3 -114 32.58 101.25 0.059 9404
 9406 3 -114 32.55 101.45 0.114 9405
 9407 3 -114.1 31.93 101.45 0.125 9402
 9408 3 -114 31.88 101.45 0.105 9407
 9409 3 -114.21 32.21 100.22 0.103 9401
 9410 3 -114.11 32.33 100.09 0.106 9409
 9411 3 -114.11 32.43 99.95 0.1 9410
 9412 3 -114.11 32.47 99.78 0.134 9411
 9413 3 -114 32.61 99.8 0.163 9412
 9414 3 -113.82 32.65 99.84 0.071 9413
 9415 3 -113.82 32.79 99.89 0.057 9414
 9416 3 -113.82 32.9 99.97 0.089 9415
 9417 3 -113.72 32.94 100.09 0.000125 9416
 9418 3 -114.11 32.83 99.8 0.126 9413
 9419 3 -114.22 33.04 99.81 0.106 9418
 9420 3 -114.11 33.21 99.78 0.064 9419
 9421 3 -114.11 33.33 99.78 0.082 9420
 9422 3 -114.02 33.46 99.78 0.09 9421
 9423 3 -114.13 33.64 99.73 0.09 9422
 9424 3 -114.13 33.72 99.83 0.071 9423
 9425 3 -114.02 33.89 99.92 0.104 9424
 9426 3 -114.02 34.01 99.97 0.000125 9425
 9427 3 -116.11 31.52 98.61 0.088 9384
 9428 3 -116.11 31.59 98.39 0.134 9427
 9429 3 -116 31.59 98.25 0.16 9428
 9430 3 -116.88 30.34 99.63 0.152 9380
 9431 3 -116.97 30.34 99.81 0.177 9430
 9432 3 -116.88 30.34 99.98 0.16 9431
 9433 3 -116.77 30.43 100.16 0.136 9432
 9434 3 -116.77 30.47 100.31 0.107 9433
 9435 3 -116.67 30.52 100.47 0.124 9434
 9436 3 -116.67 30.58 100.67 0.14 9435
 9437 3 -116.58 30.68 100.77 0.123 9436
 9438 3 -116.58 30.77 100.97 0.112 9437
 9439 3 -116.58 30.92 101.17 0.154 9438
 9440 3 -116.49 31.04 101.36 0.143 9439
 9441 3 -116.49 31.13 101.56 0.126 9440
 9442 3 -116.28 31.17 101.67 0.175 9441
 9443 3 -116.27 31.15 101.86 0.151 9442
 9444 3 -116.17 31.2 102.06 0.154 9443
 9445 3 -116.17 31.29 102.27 0.154 9444
 9446 3 -116.17 31.33 102.47 0.139 9445
 9447 3 -116.08 31.31 102.67 0.162 9446
 9448 3 -116.08 31.27 102.86 0.173 9447
 9449 3 -115.97 31.27 103.06 0.181 9448
 9450 3 -115.88 31.29 103.27 0.218 9449
 9451 3 -115.88 31.24 103.36 0.208 9450
 9452 3 -115.88 31.18 103.67 0.177 9451
 9453 3 -115.86 31.15 103.77 0.146 9452
 9454 3 -115.77 31.15 103.97 0.104 9453
 9455 3 -115.77 31.18 104.17 0.132 9454
 9456 3 -115.78 31.2 104.27 0.15 9455
 9457 3 -115.78 31.24 104.47 0.154 9456
 9458 3 -115.78 31.2 104.86 0.187 9457
 9459 3 -115.78 31.22 105.06 0.139 9458
 9460 3 -115.78 31.17 105.17 0.201 9459
 9461 3 -115.87 31.11 105.27 0.219 9460
 9462 3 -115.78 31.34 105.47 0.157 9461
 9463 3 -115.67 31.49 105.67 0.184 9462
 9464 3 -115.58 31.58 105.86 0.124 9463
 9465 3 -115.58 31.59 106.06 0.134 9464
 9466 3 -115.48 31.67 106.17 0.146 9465
 9467 3 -115.37 31.67 106.36 0.166 9466
 9468 3 -115.37 31.79 106.56 0.189 9467
 9469 3 -115.37 31.81 106.67 0.205 9468
 9470 3 -115.48 31.99 106.86 0.114 9469
 9471 3 -115.48 32.11 107.06 0.124 9470
 9472 3 -115.48 32.12 107.17 0.123 9471
 9473 3 -115.48 32.12 107.36 0.14 9472
 9474 3 -115.58 32.15 107.67 0.17 9473
 9475 3 -115.58 32.12 107.86 0.176 9474
 9476 3 -115.58 32.15 108.06 0.182 9475
 9477 3 -115.58 32.2 108.36 0.138 9476
 9478 3 -115.58 32.24 108.56 0.129 9477
 9479 3 -115.67 32.24 108.67 0.131 9478
 9480 3 -115.67 32.27 108.86 0.134 9479
 9481 3 -115.56 32.24 109.17 0.161 9480
 9482 3 -115.56 32.27 109.36 0.189 9481
 9483 3 -115.56 32.29 109.56 0.183 9482
 9484 3 -115.37 32.49 109.36 0.11 9483
 9485 3 -115.28 32.66 109.47 0.077 9484
 9486 3 -115.17 32.77 109.56 0.102 9485
 9487 3 -115.08 32.86 109.56 0.144 9486
 9488 3 -115.08 32.91 109.67 0.115 9487
 9489 3 -114.98 33.11 109.77 0.097 9488
 9490 3 -114.87 33.15 109.86 0.095 9489
 9491 3 -115.67 32.36 109.67 0.134 9483
 9492 3 -115.67 32.34 109.77 0.198 9491
 9493 3 -115.76 32.37 109.97 0.243 9492
 9494 3 -115.76 32.47 110.17 0.282 9493
 9495 3 -115.76 32.49 110.27 0.294 9494
 9496 3 -115.76 32.48 110.47 0.286 9495
 9497 3 -115.76 32.51 110.67 0.266 9496
 9498 3 -115.76 32.55 110.86 0.261 9497
 9499 3 -115.76 32.59 110.97 0.269 9498
 9500 3 -115.76 32.69 111.06 0.305 9499
 9501 3 -115.76 32.62 111.47 0.123 9500
 9502 3 -115.76 32.69 111.67 0.148 9501
 9503 3 -115.76 32.81 111.86 0.153 9502
 9504 3 -115.76 32.94 112.06 0.154 9503
 9505 3 -115.76 33.05 112.28 0.173 9504
 9506 3 -115.67 33.15 112.47 0.167 9505
 9507 3 -115.67 33.17 112.67 0.209 9506
 9508 3 -115.67 33.22 112.78 0.202 9507
 9509 3 -115.76 33.05 113.08 0.124 9508
 9510 3 -115.65 33.06 113.17 0.146 9509
 9511 3 -115.65 33.05 113.36 0.16 9510
 9512 3 -115.56 33.16 113.47 0.138 9511
 9513 3 -115.45 33.17 113.67 0.146 9512
 9514 3 -115.45 33.24 113.77 0.158 9513
 9515 3 -115.36 33.3 113.97 0.145 9514
 9516 3 -115.15 33.37 114.17 0.134 9515
 9517 3 -115.06 33.4 114.36 0.162 9516
 9518 3 -115.06 33.41 114.56 0.147 9517
 9519 3 -115.06 33.41 114.67 0.19 9518
 9520 3 -115.06 33.62 114.86 0.13 9519
 9521 3 -115.06 33.8 115.17 0.158 9520
 9522 3 -115.15 33.88 115.28 0.183 9521
 9523 3 -115.15 33.98 115.47 0.185 9522
 9524 3 -115.17 34.19 115.78 0.204 9523
 9525 3 -115.17 34.27 115.97 0.15 9524
 9526 3 -115.17 34.34 116.17 0.183 9525
 9527 3 -115.06 34.45 116.38 0.152 9526
 9528 3 -115.06 34.54 116.58 0.112 9527
 9529 3 -115.06 34.66 116.67 0.152 9528
 9530 3 -114.97 34.74 116.78 0.177 9529
 9531 3 -114.87 34.94 116.88 0.163 9530
 9532 3 -114.87 35.09 116.88 0.142 9531
 9533 3 -114.78 35.23 116.88 0.163 9532
 9534 3 -114.78 35.42 116.97 0.135 9533
 9535 3 -114.67 35.59 116.97 0.144 9534
 9536 3 -114.67 35.77 116.97 0.151 9535
 9537 3 -114.58 35.94 116.97 0.122 9536
 9538 3 -114.59 36.05 117.08 0.166 9537
 9539 3 -114.6 36.2 117.17 0.16 9538
 9540 3 -114.4 36.31 117.28 0.175 9539
 9541 3 -114.4 36.45 117.38 0.138 9540
 9542 3 -114.29 36.65 117.47 0.113 9541
 9543 3 -114.29 36.87 117.47 0.117 9542
 9544 3 -114.21 37.05 117.58 0.166 9543
 9545 3 -114.21 37.24 117.58 0.16 9544
 9546 3 -114.1 37.31 117.58 0.122 9545
 9547 3 -114.01 37.41 117.58 0.169 9546
 9548 3 -113.9 37.56 117.67 0.142 9547
 9549 3 -114.01 37.7 117.88 0.12 9548
 9550 3 -113.9 37.77 117.88 0.148 9549
 9551 3 -114.02 37.99 118.28 0.145 9550
 9552 3 -114.02 38.15 118.38 0.145 9551
 9553 3 -114.02 38.27 118.39 0.174 9552
 9554 3 -114.02 38.44 118.39 0.183 9553
 9555 3 -114.02 38.58 118.39 0.256 9554
 9556 3 -113.91 38.69 118.48 0.194 9555
 9557 3 -113.82 38.87 118.58 0.154 9556
 9558 3 -113.63 39.12 118.69 0.18 9557
 9559 3 -113.52 39.34 118.89 0.129 9558
 9560 3 -113.52 39.48 118.89 0.205 9559
 9561 3 -113.52 39.59 119.19 0.2 9560
 9562 3 -113.43 39.77 119.28 0.213 9561
 9563 3 -113.34 39.87 119.39 0.163 9562
 9564 3 -113.34 40.08 119.48 0.143 9563
 9565 3 -113.24 40.22 119.48 0.149 9564
 9566 3 -113.24 40.37 119.58 0.109 9565
 9567 3 -113.24 40.48 119.69 0.113 9566
 9568 3 -113.24 40.63 119.78 0.124 9567
 9569 3 -113.24 40.77 119.89 0.127 9568
 9570 3 -113.24 40.91 119.98 0.168 9569
 9571 3 -113.34 40.98 120.08 0.219 9570
 9572 3 -113.34 41.19 120.19 0.252 9571
 9573 3 -113.14 41.42 120.39 0.183 9572
 9574 3 -113.03 41.55 120.48 0.177 9573
 9575 3 -113.04 41.72 120.58 0.192 9574
 9576 3 -112.95 41.84 120.69 0.167 9575
 9577 3 -112.95 41.94 120.89 0.142 9576
 9578 3 -112.84 42.11 121.08 0.146 9577
 9579 3 -112.84 42.19 121.19 0.12 9578
 9580 3 -112.75 42.3 121.19 0.125 9579
 9581 3 -112.54 42.4 121.28 0.136 9580
 9582 3 -112.54 42.52 121.39 0.159 9581
 9583 3 -112.45 42.65 121.48 0.134 9582
 9584 3 -112.45 42.73 121.58 0.1 9583
 9585 3 -112.36 42.87 121.69 0.089 9584
 9586 3 -112.36 42.98 121.78 0.095 9585
 9587 3 -112.36 43.09 121.98 0.144 9586
 9588 3 -112.36 43.19 122.19 0.219 9587
 9589 3 -112.36 43.29 122.39 0.253 9588
 9590 3 -112.75 43.02 122.59 0.087 9589
 9591 3 -112.75 42.99 123 0.111 9590
 9592 3 -112.26 43.54 122.5 0.272 9589
 9593 3 -112.26 43.65 122.5 0.326 9592
 9594 3 -111.76 43.59 122.39 0.181 9593
 9595 3 -111.56 43.59 122.48 0.222 9594
 9596 3 -111.56 43.38 122.19 0.067 9595
 9597 3 -111.45 43.26 121.98 0.108 9596
 9598 3 -111.36 43.15 121.98 0.086 9597
 9599 3 -111.26 42.98 121.89 0.097 9598
 9600 3 -111.14 42.86 121.89 0.077 9599
 9601 3 -111.04 42.77 121.78 0.111 9600
 9602 3 -110.95 42.66 121.69 0.101 9601
 9603 3 -110.84 42.59 121.69 0.114 9602
 9604 3 -110.75 42.59 121.47 0.107 9603
 9605 3 -111.56 43.65 122.69 0.126 9595
 9606 3 -111.45 43.69 122.69 0.102 9605
 9607 3 -111.36 43.76 122.78 0.106 9606
 9608 3 -111.26 43.84 122.78 0.12 9607
 9609 3 -111.15 43.95 122.89 0.163 9608
 9610 3 -110.97 44.05 122.89 0.181 9609
 9611 3 -110.87 44.09 122.89 0.207 9610
 9612 3 -110.76 44.12 122.78 0.229 9611
 9613 3 -110.45 43.8 122.58 0.061 9612
 9614 3 -110.26 43.8 122.69 0.128 9613
 9615 3 -110.15 43.79 122.48 0.104 9614
 9616 3 -110.06 43.73 122.39 0.1 9615
 9617 3 -109.95 43.73 122.38 0.000125 9616
 9618 3 -112.65 43.87 122.69 0.101 9593
 9619 3 -112.67 43.97 122.69 0.052 9618
 9620 3 -113.71 37.86 117.78 0.144 9550
 9621 3 -113.62 37.94 117.78 0.000125 9620
 9622 3 -115.56 33.48 112.78 0.116 9508
 9623 3 -115.56 33.59 112.88 0.107 9622
 9624 3 -115.56 33.73 112.97 0.12 9623
 9625 3 -115.58 33.86 112.97 0.109 9624
 9626 3 -115.58 33.97 113.08 0.128 9625
 9627 3 -115.58 34.09 113.08 0.102 9626
 9628 3 -115.48 34.19 113.17 0.169 9627
 9629 3 -115.48 34.31 113.28 0.234 9628
 9630 3 -115.48 34.44 113.38 0.234 9629
 9631 3 -115.37 34.55 113.58 0.151 9630
 9632 3 -115.37 34.63 113.78 0.086 9631
 9633 3 -115.28 34.77 113.88 0.113 9632
 9634 3 -115.28 34.92 113.97 0.107 9633
 9635 3 -115.18 35.04 114.08 0.156 9634
 9636 3 -115.18 35.12 114.17 0.171 9635
 9637 3 -115.09 35.27 114.28 0.192 9636
 9638 3 -114.98 35.26 114.58 0.124 9637
 9639 3 -114.89 35.37 114.58 0.099 9638
 9640 3 -114.78 35.44 114.67 0.136 9639
 9641 3 -114.78 35.58 114.67 0.172 9640
 9642 3 -114.68 35.73 114.78 0.21 9641
 9643 3 -114.48 35.81 115.08 0.109 9642
 9644 3 -114.39 35.91 115.17 0.119 9643
 9645 3 -114.18 35.94 115.28 0.102 9644
 9646 3 -114.09 36.01 115.38 0.137 9645
 9647 3 -113.98 36.08 115.47 0.102 9646
 9648 3 -113.78 36.11 115.58 0.069 9647
 9649 3 -113.68 36.16 115.67 0.108 9648
 9650 3 -113.59 36.22 115.78 0.117 9649
 9651 3 -113.48 36.27 115.97 0.13 9650
 9652 3 -113.48 36.37 116.08 0.112 9651
 9653 3 -113.48 36.45 116.28 0.129 9652
 9654 3 -113.5 36.51 116.38 0.154 9653
 9655 3 -113.39 36.65 116.38 0.243 9654
 9656 3 -113.2 36.72 116.58 0.272 9655
 9657 3 -113 36.8 116.17 0.08 9656
 9658 3 -112.7 36.84 116.06 0.101 9657
 9659 3 -112.59 36.84 116.06 0.071 9658
 9660 3 -112.39 36.73 116.06 0.144 9659
 9661 3 -112.29 36.81 115.86 0.157 9660
 9662 3 -112 36.8 115.86 0.176 9661
 9663 3 -111.89 36.72 115.97 0.169 9662
 9664 3 -111.79 36.61 116.17 0.193 9663
 9665 3 -111.79 36.52 116.27 0.198 9664
 9666 3 -111.78 36.45 116.36 0.219 9665
 9667 3 -111.59 36.23 116.36 0.099 9666
 9668 3 -111.48 36.12 116.36 0.112 9667
 9669 3 -111.28 35.98 116.45 0.071 9668
 9670 3 -111.18 35.99 116.45 0.084 9669
 9671 3 -110.98 35.98 116.56 0.122 9670
 9672 3 -110.78 35.91 116.56 0.12 9671
 9673 3 -110.68 35.86 116.45 0.085 9672
 9674 3 -110.59 35.81 116.36 0.067 9673
 9675 3 -110.48 35.76 116.16 0.084 9674
 9676 3 -110.39 35.73 116.06 0.1 9675
 9677 3 -110.39 35.69 115.95 0.115 9676
 9678 3 -110.28 35.65 115.86 0.13 9677
 9679 3 -110.28 35.56 115.75 0.084 9678
 9680 3 -113.29 36.61 117.08 0.085 9656
 9681 3 -113.29 36.54 117.17 0.102 9680
 9682 3 -113.29 36.42 117.27 0.145 9681
 9683 3 -113.29 36.3 117.36 0.171 9682
 9684 3 -113.29 36.26 117.56 0.000125 9683
 9685 3 -114.89 36.02 114.47 0.099 9642
 9686 3 -115.09 35.47 114.17 0.112 9637
 9687 3 -115.37 32.9 110.86 0.122 9500
 9688 3 -115.26 32.98 110.97 0.147 9687
 9689 3 -115.17 33.09 111.06 0.134 9688
 9690 3 -115.17 33.23 111.06 0.106 9689
 9691 3 -116.06 30.83 105.27 0.145 9461
 9692 3 -116.26 30.74 105.27 0.163 9691
 9693 3 -116.37 30.65 105.27 0.196 9692
 9694 3 -116.67 30.56 104.97 0.11 9693
 9695 3 -116.76 30.47 104.97 0.117 9694
 9696 3 -116.76 30.31 104.86 0.064 9695
 9697 3 -116.95 30.08 104.97 0.115 9696
 9698 3 -117.06 29.99 104.97 0.084 9697
 9699 3 -117.15 29.97 105.06 0.105 9698
 9700 3 -117.26 29.99 105.06 0.075 9699
 9701 3 -117.28 29.17 96.27 0.117 9361
 9702 3 -117.19 29.29 96.27 0.073 9701
 9703 3 -118.08 27.49 93.31 0.111 9184
 9704 3 -118.17 27.58 93.33 0.136 9703
 9705 3 -118.27 27.63 93.38 0.126 9704
 9706 3 -118.47 27.68 93.34 0.12 9705
 9707 3 -118.67 27.79 93.19 0.14 9706
 9708 3 -118.77 27.95 93.17 0.164 9707
 9709 3 -118.88 27.99 93.11 0.146 9708
 9710 3 -118.99 28.06 92.92 0.123 9709
 9711 3 -119.08 28.08 92.83 0.128 9710
 9712 3 -119.28 28.11 92.78 0.203 9711
 9713 3 -119.28 28.13 92.44 0.115 9712
 9714 3 -119.28 27.97 92.25 0.105 9713
 9715 3 -119.38 27.86 92.13 0.144 9714
 9716 3 -119.49 27.81 91.94 0.162 9715
 9717 3 -119.49 27.72 91.83 0.223 9716
 9718 3 -119.28 27.81 91.52 0.129 9717
 9719 3 -119.28 27.93 91.38 0.073 9718
 9720 3 -119.58 27.59 92.16 0.132 9717
 9721 3 -119.77 27.58 92.28 0.146 9720
 9722 3 -119.88 27.67 92.34 0.095 9721
 9723 3 -117.27 27.52 92.25 0.113 9180
 9724 3 -117.08 27.49 92.16 0.125 9723
 9725 3 -116.88 27.49 92.25 0.234 9724
 9726 3 -116.88 27.43 92.44 0.172 9725
 9727 3 -116.77 27.34 92.58 0.084 9726
 9728 3 -116.67 27.38 92.78 0.116 9727
 9729 3 -116.58 27.47 92.84 0.105 9728
 9730 3 -116.47 27.52 92.94 0.143 9729
 9731 3 -116.27 27.59 93.08 0.101 9730
 9732 3 -116.27 27.63 93.2 0.086 9731
 9733 3 -116.17 27.65 93.33 0.079 9732
 9734 3 -116.08 27.81 93.39 0.117 9733
 9735 3 -116.08 27.92 93.41 0.109 9734
 9736 3 -115.97 28.06 93.42 0.11 9735
 9737 3 -115.88 28.2 93.44 0.037 9736
 9738 3 -122.23 28.65 80.91 0.095 9106
 9739 3 -122.75 29.68 80.95 0.103 9103
 9740 3 -122.84 29.58 81.05 0.105 9739
 9741 3 -122.84 29.52 81.19 0.137 9740
 9742 3 -122.84 29.36 81.28 0.141 9741
 9743 3 -122.94 29.29 81.36 0.112 9742
 9744 3 -123.03 29.33 81.56 0.124 9743
 9745 3 -123.03 29.31 81.75 0.134 9744
 9746 3 -123.03 29.24 81.86 0.172 9745
 9747 3 -123.14 29.22 81.97 0.237 9746
 9748 3 -122.94 29.15 82.25 0.189 9747
 9749 3 -122.84 29.18 82.47 0.224 9748
 9750 3 -122.83 29.2 82.64 0.266 9749
 9751 3 -122.83 29.15 82.8 0.321 9750
 9752 3 -122.83 29.11 82.94 0.333 9751
 9753 3 -123.33 28.95 82.83 0.107 9752
 9754 3 -123.53 28.93 82.92 0.149 9753
 9755 3 -123.62 28.93 83 0.136 9754
 9756 3 -123.73 28.92 83.19 0.083 9755
 9757 3 -123.83 28.99 83.33 0.08 9756
 9758 3 -123.73 29.06 83.48 0.089 9757
 9759 3 -123.83 29.09 83.59 0.11 9758
 9760 3 -123.92 29.18 83.67 0.163 9759
 9761 3 -124.03 29.2 83.75 0.167 9760
 9762 3 -124.23 29.08 83.67 0.083 9761
 9763 3 -124.33 28.93 83.61 0.112 9762
 9764 3 -124.51 28.81 83.63 0.127 9763
 9765 3 -124.72 28.74 83.66 0.101 9764
 9766 3 -125.02 28.7 83.68 0.168 9765
 9767 3 -125.11 28.63 83.8 0.115 9766
 9768 3 -122.42 29.11 83.16 0.195 9752
 9769 3 -122.33 29.02 83.27 0.24 9768
 9770 3 -123.44 29.29 81.67 0.141 9747
 9771 3 -123.53 29.29 81.56 0.1 9770
 9772 3 -123.64 29.22 81.53 0.099 9771
 9773 3 -123.73 29.13 81.44 0.148 9772
 9774 3 -123.84 29.11 81.44 0.147 9773
 9775 3 -123.94 29.11 81.47 0.058 9774
 9776 3 -124.14 29.08 81.56 0.094 9775
 9777 3 -124.23 29.13 81.66 0.088 9776
 9778 3 -124.44 29.18 81.66 0.124 9777
 9779 3 -124.53 29.29 81.68 0.08 9778
 9780 3 -123.71 38.36 69.68 0.193 8956
 9781 3 -123.81 38.43 69.82 0.154 9780
 9782 3 -123.81 38.63 70.01 0.088 9781
 9783 3 -123.6 37.71 66.76 0.136 8932
 9784 3 -123.71 37.57 66.93 0.169 9783
 9785 3 -123.71 37.45 66.96 0.2 9784
 9786 3 -123.9 37.52 67.02 0.076 9785
 9787 3 -123.9 37.4 67.07 0.106 9786
 9788 3 -123.9 37.29 67.18 0.057 9787
 9789 3 -123.99 37.24 67.26 0.037 9788
 9790 3 -123.49 37.21 67.18 0.078 9785
 9791 3 -123.49 37.15 67.27 0.101 9790
 9792 3 -123.4 37.1 67.3 0.1 9791
 9793 3 -123.29 37 67.41 0.109 9792
 9794 3 -123.29 36.9 67.46 0.182 9793
 9795 3 -124.82 37.9 65.68 0.132 8921
 9796 3 -124.82 37.78 65.8 0.087 9795
 9797 3 -124.92 37.63 65.91 0.085 9796
 9798 3 -125.01 37.5 66.01 0.115 9797
 9799 3 -125.01 37.47 66.15 0.072 9798
 9800 3 -125.01 37.42 66.32 0.11 9799
 9801 3 -125.01 37.34 66.46 0.172 9800
 9802 3 -125.01 37.27 66.57 0.2 9801
 9803 3 -124.99 37.1 66.68 0.127 9802
 9804 3 -124.99 37.02 66.85 0.115 9803
 9805 3 -124.99 36.93 66.94 0.000125 9804
 9806 3 -126.53 43.92 57.75 0.124 8785
 9807 3 -126.53 44.07 57.76 0.089 9806
 9808 3 -126.44 44.22 57.76 0.096 9807
 9809 3 -126.44 44.46 57.83 0.168 9808
 9810 3 -126.53 44.6 57.66 0.167 9809
 9811 3 -126.83 44.57 57.62 0.124 9810
 9812 3 -127.03 44.52 57.58 0.077 9811
 9813 3 -126.33 44.45 58.15 0.116 9809
 9814 3 -126.33 44.43 58.29 0.14 9813
 9815 3 -126.33 44.43 58.43 0.125 9814
 9816 3 -127.49 50.76 42.93 0.14 8667
 9817 3 -127.38 50.94 43.01 0.116 9816
 9818 3 -127.4 51.1 43.08 0.153 9817
 9819 3 -127.4 51.37 43.15 0.119 9818
 9820 3 -127.4 51.52 43.23 0.062 9819
 9821 3 -127.4 51.24 42.26 0.145 8662
 9822 3 -127.4 51.45 42.27 0.134 9821
 9823 3 -127.1 51.69 42.22 0.109 9822
 9824 3 -127.01 51.77 42.22 0.105 9823
 9825 3 -127.01 52.02 42.22 0.147 9824
 9826 3 -126.91 52.23 42.25 0.101 9825
 9827 3 -126.82 52.31 42.23 0.000125 9826
 9828 3 -127.49 51.41 42.44 0.139 9822
 9829 3 -127.6 51.49 42.47 0.2 9828
 9830 3 -127.6 51.71 42.4 0.173 9829
 9831 3 -127.8 51.74 42.59 0.053 9830
 9832 3 -128.01 51.81 42.61 0.077 9831
 9833 3 -128.1 51.84 42.65 0.095 9832
 9834 3 -127.51 51.84 42.12 0.094 9830
 9835 3 -127.51 51.87 41.97 0.122 9834
 9836 3 -127.51 51.99 41.76 0.108 9835
 9837 3 -127.41 52.01 41.65 0.084 9836
 9838 3 -126.22 52.6 40.22 0.313 8655
 9839 3 -126.22 52.74 40.12 0.276 9838
 9840 3 -126.13 52.88 40.04 0.21 9839
 9841 3 -125.94 52.99 39.83 0.192 9840
 9842 3 -125.83 53.06 39.68 0.201 9841
 9843 3 -125.74 53.08 39.44 0.1 9842
 9844 3 -125.63 53.14 39.36 0.102 9843
 9845 3 -125.44 53.2 39.23 0.141 9844
 9846 3 -125.35 53.3 39.09 0.169 9845
 9847 3 -125.35 53.34 38.98 0.156 9846
 9848 3 -125.24 53.38 38.83 0.129 9847
 9849 3 -125.24 53.44 38.71 0.105 9848
 9850 3 -125.15 53.56 38.62 0.124 9849
 9851 3 -125.05 53.7 38.4 0.109 9850
 9852 3 -124.96 53.77 38.23 0.09 9851
 9853 3 -124.96 53.88 38.18 0.088 9852
 9854 3 -125.05 53.98 38.05 0.112 9853
 9855 3 -125.16 54.03 37.94 0.129 9854
 9856 3 -125.16 54.16 37.87 0.131 9855
 9857 3 -125.27 54.26 37.79 0.093 9856
 9858 3 -125.27 54.33 37.69 0.132 9857
 9859 3 -125.27 54.34 37.57 0.201 9858
 9860 3 -125.07 54.59 37.33 0.067 9859
 9861 3 -125.07 54.7 37.19 0.112 9860
 9862 3 -124.88 54.81 37.01 0.099 9861
 9863 3 -124.88 54.91 36.93 0.108 9862
 9864 3 -124.77 54.95 36.8 0.119 9863
 9865 3 -124.77 54.95 36.65 0.126 9864
 9866 3 -124.88 54.95 36.48 0.108 9865
 9867 3 -125.57 54.17 37.44 0.059 9859
 9868 3 -125.66 54.2 37.4 0.087 9867
 9869 3 -125.77 54.31 37.36 0.129 9868
 9870 3 -125.86 54.39 37.3 0.141 9869
 9871 3 -126.07 54.55 37.37 0.104 9870
 9872 3 -126.16 54.69 37.44 0.118 9871
 9873 3 -126.18 54.89 37.44 0.093 9872
 9874 3 -125.97 54.95 37.26 0.1 9873
 9875 3 -125.88 55.08 37.22 0.091 9874
 9876 3 -125.77 55.09 37.18 0.056 9875
 9877 3 -124.4 55.52 35.15 0.154 8617
 9878 3 -124.6 55.49 35.26 0.17 9877
 9879 3 -124.69 55.44 35.37 0.128 9878
 9880 3 -124.79 55.38 35.51 0.123 9879
 9881 3 -124.99 55.37 35.51 0.142 9880
 9882 3 -125.29 55.45 35.54 0.287 9881
 9883 3 -125.4 55.59 35.54 0.387 9882
 9884 3 -125.4 55.7 35.57 0.464 9883
 9885 3 -125.1 56.1 35.65 0.057 9884
 9886 3 -125.1 56.09 35.76 0.109 9885
 9887 3 -125.1 56.09 35.86 0.185 9886
 9888 3 -125.3 56.03 35.4 0.381 9884
 9889 3 -125.21 56.26 35.15 0.266 9888
 9890 3 -125.21 56.37 35.01 0.248 9889
 9891 3 -125.51 56.52 35.04 0.11 9890
 9892 3 -125.51 56.63 34.97 0.14 9891
 9893 3 -125.61 56.77 34.91 0.171 9892
 9894 3 -125.71 56.91 34.83 0.184 9893
 9895 3 -125.82 57.02 34.74 0.137 9894
 9896 3 -125.91 57.06 34.56 0.071 9895
 9897 3 -125.91 57.06 34.43 0.169 9896
 9898 3 -125.91 57.06 34.33 0.202 9897
 9899 3 -125.82 56.95 34.22 0.115 9898
 9900 3 -125.61 56.99 34.21 0.091 9899
 9901 3 -126.02 57.42 34.21 0.133 9898
 9902 3 -126.13 57.55 34.14 0.176 9901
 9903 3 -126.13 57.84 34.13 0.201 9902
 9904 3 -124.91 56.41 34.94 0.182 9890
 9905 3 -124.71 56.52 34.83 0.169 9904
 9906 3 -124.51 56.56 34.69 0.196 9905
 9907 3 -124.41 56.39 34.55 0.142 9906
 9908 3 -124.3 56.41 34.48 0.13 9907
 9909 3 -124.21 56.45 34.4 0.134 9908
 9910 3 -124.11 56.59 34.4 0.108 9909
 9911 3 -124.02 56.66 34.29 0.101 9910
 9912 3 -123.17 59.39 28.83 0.163 8443
 9913 3 -123.37 59.56 28.9 0.104 9912
 9914 3 -123.37 59.67 28.97 0.116 9913
 9915 3 -123.48 59.78 29.1 0.106 9914
 9916 3 -123.57 59.83 29.19 0.128 9915
 9917 3 -123.57 59.95 29.22 0.133 9916
 9918 3 -123.68 60.02 29.13 0.128 9917
 9919 3 -123.78 60.13 29.06 0.203 9918
 9920 3 -123.78 60.31 28.83 0.144 9919
 9921 3 -123.79 60.49 28.78 0.125 9920
 9922 3 -123.79 60.64 28.69 0.099 9921
 9923 3 -123.89 60.77 28.57 0.117 9922
 9924 3 -123.98 60.89 28.43 0.136 9923
 9925 3 -124.09 60.98 28.23 0.122 9924
 9926 3 -124.09 61.01 28.07 0.135 9925
 9927 3 -124 61.02 27.93 0.122 9926
 9928 3 -124 61.05 27.75 0.14 9927
 9929 3 -123.9 61.06 27.64 0.189 9928
 9930 3 -123.9 61.3 27.39 0.122 9929
 9931 3 -123.7 61.44 27.3 0.108 9930
 9932 3 -123.7 61.59 27.25 0.105 9931
 9933 3 -123.7 61.73 27.21 0.167 9932
 9934 3 -123.6 61.78 27.11 0.208 9933
 9935 3 -123.62 61.89 26.91 0.203 9934
 9936 3 -123.92 62.05 26.8 0.114 9935
 9937 3 -124.01 62.13 26.82 0.049 9936
 9938 3 -122.07 59.89 28.44 0.085 8438
 9939 3 -122.07 60.06 28.47 0.089 9938
 9940 3 -122.07 60.2 28.49 0.142 9939
 9941 3 -121.81 61.92 25.54 0.112 8413
 9942 3 -122.01 61.91 25.51 0.113 9941
 9943 3 -122.12 61.88 25.4 0.156 9942
 9944 3 -122.31 61.83 25.54 0.000125 9943
 9945 3 -121.62 62.69 25.92 0.399 8411
 9946 3 -121.31 61.73 25.24 0.197 9945
 9947 3 -121.31 61.58 25.37 0.187 9946
 9948 3 -121.42 61.34 25.31 0.144 9947
 9949 3 -121.51 61.2 25.33 0.148 9948
 9950 3 -121.7 61.28 25.35 0.13 9949
 9951 3 -121.92 61.33 25.37 0.155 9950
 9952 3 -121.82 62.89 25.97 0.449 9945
 9953 3 -122.23 62.95 25.97 0.651 9952
 9954 3 -123.43 62.56 25.91 0.212 9953
 9955 3 -123.62 62.51 25.96 0.193 9954
 9956 3 -123.82 62.52 26.03 0.17 9955
 9957 3 -124.03 62.45 26.05 0.173 9956
 9958 3 -124.12 62.38 26.05 0.165 9957
 9959 3 -122.34 63.08 26.03 0.775 9953
 9960 3 -122.34 62.96 25.97 0.651 9959
 9961 3 -122.84 62.96 25.7 0.375 9960
 9962 3 -122.84 62.88 25.63 0.316 9961
 9963 3 -122.64 62.94 25.51 0.319 9962
 9964 3 -122.54 62.94 25.37 0.354 9963
 9965 3 -122.43 62.92 25.28 0.374 9964
 9966 3 -122.23 62.88 25.15 0.374 9965
 9967 3 -122.23 62.95 24.99 0.353 9966
 9968 3 -122.04 63.01 24.9 0.311 9967
 9969 3 -121.93 63.02 24.79 0.251 9968
 9970 3 -121.84 63.02 24.7 0.198 9969
 9971 3 -121.73 62.99 24.53 0.194 9970
 9972 3 -121.84 62.78 24.29 0.11 9971
 9973 3 -121.84 62.66 24.29 0.111 9972
 9974 3 -122.04 62.66 24.35 0.133 9973
 9975 3 -122.14 62.74 24.4 0.187 9974
 9976 3 -122.43 62.71 24.29 0.089 9975
 9977 3 -122.54 62.64 24.33 0.09 9976
 9978 3 -122.64 62.58 24.35 0.1 9977
 9979 3 -122.84 62.52 24.4 0.148 9978
 9980 3 -123.04 62.46 24.54 0.117 9979
 9981 3 -122.14 62.48 24.58 0.096 9975
 9982 3 -122.03 62.39 24.76 0.088 9981
 9983 3 -122.03 62.38 25.01 0.104 9982
 9984 3 -122.12 62.3 25.15 0.057 9983
 9985 3 -122.43 63.17 26.12 0.878 9959
 9986 3 -122.54 63.28 26.15 0.942 9985
 9987 3 -122.64 63.37 26.22 0.987 9986
 9988 3 -122.73 63.35 26.31 0.989 9987
 9989 3 -122.84 63.34 26.37 1.068 9988
 9990 3 -122.93 63.27 26.59 1.025 9989
 9991 3 -123.01 62.41 27.13 0.305 9990
 9992 3 -123.21 62.28 27.29 0.268 9991
 9993 3 -123.21 62.2 27.42 0.25 9992
 9994 3 -123.31 62.06 27.54 0.235 9993
 9995 3 -123.31 61.94 27.69 0.211 9994
 9996 3 -123.4 61.84 27.81 0.178 9995
 9997 3 -123.4 61.71 27.88 0.209 9996
 9998 3 -123.6 61.66 28.02 0.216 9997
 9999 3 -123.7 61.56 28.05 0.223 9998
 10000 3 -123.79 61.53 28.12 0.225 9999
 10001 3 -123.9 61.46 28.21 0.242 10000
 10002 3 -124.09 61.52 28.3 0.207 10001
 10003 3 -124.2 61.55 28.43 0.175 10002
 10004 3 -124.29 61.55 28.57 0.227 10003
 10005 3 -124.4 61.52 28.68 0.3 10004
 10006 3 -124.5 61.44 28.8 0.461 10005
 10007 3 -124.59 61.33 28.93 0.628 10006
 10008 3 -124.7 61.27 29 0.685 10007
 10009 3 -124.79 61.24 29.11 0.753 10008
 10010 3 -124.89 61.2 29.25 0.802 10009
 10011 3 -124.98 61.19 29.32 0.834 10010
 10012 3 -125.09 61.13 29.44 0.821 10011
 10013 3 -125.18 60.95 29.46 0.829 10012
 10014 3 -125.29 60.92 29.52 0.79 10013
 10015 3 -125.48 60.95 29.52 0.787 10014
 10016 3 -125.59 60.84 29.59 0.778 10015
 10017 3 -125.48 60.59 29.84 0.49 10016
 10018 3 -125.48 60.39 30.02 0.365 10017
 10019 3 -125.68 60.27 30.25 0.294 10018
 10020 3 -125.76 60.16 30.48 0.216 10019
 10021 3 -125.97 60.06 30.62 0.255 10020
 10022 3 -126.18 59.91 30.71 0.266 10021
 10023 3 -126.27 59.87 30.8 0.264 10022
 10024 3 -126.38 59.66 30.86 0.21 10023
 10025 3 -126.46 59.44 30.96 0.192 10024
 10026 3 -126.66 59.38 31.02 0.186 10025
 10027 3 -126.77 59.27 31.09 0.177 10026
 10028 3 -126.86 59.21 31.25 0.167 10027
 10029 3 -126.5 61.12 28.82 0.223 10016
 10030 3 -126.79 61.09 28.75 0.181 10029
 10031 3 -126.98 61.03 28.73 0.172 10030
 10032 3 -127.18 61.01 28.71 0.196 10031
 10033 3 -127.29 60.94 28.69 0.213 10032
 10034 3 -127.48 60.99 28.68 0.177 10033
 10035 3 -127.68 60.99 28.69 0.164 10034
 10036 3 -127.89 60.95 28.59 0.177 10035
 10037 3 -128.09 60.96 28.48 0.192 10036
 10038 3 -128.3 61.13 28.41 0.122 10037
 10039 3 -128.3 61.19 28.3 0.155 10038
 10040 3 -128.5 61.23 28.3 0.162 10039
 10041 3 -128.59 61.27 28.16 0.179 10040
 10042 3 -128.69 61.26 28.09 0.254 10041
 10043 3 -128.9 61.2 28.07 0.254 10042
 10044 3 -129.09 61.1 28.09 0.218 10043
 10045 3 -129.3 60.99 28 0.073 10044
 10046 3 -129.4 61.01 28.02 0.076 10045
 10047 3 -129.5 60.99 27.98 0.098 10046
 10048 3 -129.69 61.02 28.05 0.087 10047
 10049 3 -129.8 60.98 28.18 0.08 10048
 10050 3 -130 60.94 28.16 0.081 10049
 10051 3 -130.09 60.91 28.3 0.082 10050
 10052 3 -130.19 60.94 28.39 0.04 10051
 10053 3 -129.3 61.09 28.18 0.198 10044
 10054 3 -129.5 61.06 28.28 0.196 10053
 10055 3 -129.8 61.1 28.36 0.141 10054
 10056 3 -130.09 61.09 28.32 0.136 10055
 10057 3 -130.19 61.12 28.32 0.128 10056
 10058 3 -130.4 61.19 28.32 0.144 10057
 10059 3 -130.5 61.2 28.3 0.155 10058
 10060 3 -130.69 61.26 28.32 0.143 10059
 10061 3 -130.9 61.28 28.3 0.146 10060
 10062 3 -131.09 61.3 28.3 0.147 10061
 10063 3 -131.19 61.34 28.3 0.147 10062
 10064 3 -131.4 61.3 28.34 0.118 10063
 10065 3 -131.5 61.34 28.34 0.141 10064
 10066 3 -131.8 61.27 28.43 0.145 10065
 10067 3 -131.9 61.31 28.46 0.148 10066
 10068 3 -132 61.24 28.53 0.155 10067
 10069 3 -132.19 61.2 28.52 0.116 10068
 10070 3 -132.19 61.23 28.64 0.106 10069
 10071 3 -132.3 61.13 28.64 0.145 10070
 10072 3 -132.5 61.06 28.66 0.129 10071
 10073 3 -132.59 60.98 28.66 0.135 10072
 10074 3 -132.9 60.96 28.66 0.199 10073
 10075 3 -133.09 61.02 28.66 0.24 10074
 10076 3 -133.3 61.02 28.68 0.204 10075
 10077 3 -133.49 60.84 28.64 0.192 10076
 10078 3 -133.59 60.73 28.68 0.249 10077
 10079 3 -133.68 60.66 28.8 0.387 10078
 10080 3 -133.88 60.59 28.86 0.45 10079
 10081 3 -133.99 60.39 29 0.563 10080
 10082 3 -133.97 60.27 29.16 0.588 10081
 10083 3 -134.18 60.26 29.25 0.599 10082
 10084 3 -134.28 60.28 29.43 0.576 10083
 10085 3 -134.37 60.31 29.57 0.56 10084
 10086 3 -134.47 60.41 29.69 0.527 10085
 10087 3 -135.09 61.09 29.41 0.144 10086
 10088 3 -135.18 61.2 29.46 0.133 10087
 10089 3 -135.3 61.34 29.48 0.147 10088
 10090 3 -135.4 61.51 29.53 0.208 10089
 10091 3 -135.59 61.58 29.64 0.217 10090
 10092 3 -135.8 61.59 29.75 0.227 10091
 10093 3 -136 61.63 29.71 0.261 10092
 10094 3 -136.19 61.66 29.75 0.313 10093
 10095 3 -136.3 61.6 29.75 0.374 10094
 10096 3 -136.5 61.63 29.75 0.431 10095
 10097 3 -136.59 61.56 29.77 0.51 10096
 10098 3 -136.69 61.45 29.8 0.539 10097
 10099 3 -136.8 61.48 29.82 0.556 10098
 10100 3 -137.09 61.52 29.84 0.537 10099
 10101 3 -137.19 61.52 29.87 0.488 10100
 10102 3 -137.09 61.52 30.23 0.632 10101
 10103 3 -137.3 61.63 30.27 0.556 10102
 10104 3 -136.6 61.44 30.89 0.167 10103
 10105 3 -136.39 61.41 31.03 0.079 10104
 10106 3 -136.19 61.48 31.05 0.14 10105
 10107 3 -136.1 61.52 31 0.178 10106
 10108 3 -136 61.46 30.98 0.216 10107
 10109 3 -135.69 61.66 31.05 0.102 10108
 10110 3 -135.6 61.63 31 0.121 10109
 10111 3 -135.5 61.56 31 0.132 10110
 10112 3 -135.5 61.41 31 0.101 10111
 10113 3 -135.39 61.3 31.02 0.065 10112
 10114 3 -137.5 61.66 30.13 0.342 10103
 10115 3 -137.8 61.71 29.95 0.231 10114
 10116 3 -137.59 61.66 30.04 0.342 10114
 10117 3 -137.31 62.06 30.4 0.192 10116
 10118 3 -137.41 62.23 30.29 0.146 10117
 10119 3 -137.32 62.38 30.29 0.122 10118
 10120 3 -137.41 62.53 30.22 0.151 10119
 10121 3 -137.4 62.62 30.1 0.161 10120
 10122 3 -137.4 62.71 29.92 0.125 10121
 10123 3 -137.5 62.78 29.81 0.12 10122
 10124 3 -137.62 62.89 29.72 0.132 10123
 10125 3 -137.71 62.95 29.63 0.126 10124
 10126 3 -137.71 63.1 29.56 0.145 10125
 10127 3 -137.71 63.27 29.49 0.139 10126
 10128 3 -137.81 63.38 29.45 0.128 10127
 10129 3 -137.93 63.59 29.45 0.153 10128
 10130 3 -138.03 63.73 29.36 0.188 10129
 10131 3 -138.12 63.89 29.27 0.222 10130
 10132 3 -138.13 64.09 29.18 0.252 10131
 10133 3 -138.24 64.27 29.11 0.243 10132
 10134 3 -138.13 64.49 29.04 0.271 10133
 10135 3 -138.13 64.59 28.99 0.243 10134
 10136 3 -138.15 64.75 28.88 0.231 10135
 10137 3 -138.05 64.89 28.83 0.261 10136
 10138 3 -137.75 65.14 28.83 0.157 10137
 10139 3 -137.55 65.24 28.72 0.13 10138
 10140 3 -137.56 65.3 28.63 0.176 10139
 10141 3 -137.46 65.34 28.54 0.213 10140
 10142 3 -137.36 65.38 28.43 0.296 10141
 10143 3 -137.36 65.42 28.33 0.404 10142
 10144 3 -137.05 64.78 28.36 0.079 10143
 10145 3 -137.05 64.64 28.4 0.103 10144
 10146 3 -136.94 64.52 28.42 0.099 10145
 10147 3 -136.74 64.39 28.45 0.076 10146
 10148 3 -136.74 64.11 28.42 0.072 10147
 10149 3 -136.63 64 28.43 0.105 10148
 10150 3 -136.63 63.85 28.49 0.154 10149
 10151 3 -136.53 63.69 28.54 0.124 10150
 10152 3 -136.33 63.53 28.59 0.085 10151
 10153 3 -137.25 65.58 28.29 0.397 10143
 10154 3 -137.15 65.67 28.1 0.151 10153
 10155 3 -137.16 65.86 28.04 0.148 10154
 10156 3 -137.06 65.97 28.01 0.181 10155
 10157 3 -137.06 66.08 27.79 0.122 10156
 10158 3 -137.06 66.19 27.74 0.126 10157
 10159 3 -136.96 66.38 27.77 0.126 10158
 10160 3 -136.87 66.59 27.81 0.167 10159
 10161 3 -136.87 66.81 27.86 0.177 10160
 10162 3 -136.78 66.77 28.04 0.087 10161
 10163 3 -136.78 66.74 28.22 0.093 10162
 10164 3 -136.68 66.75 28.35 0.038 10163
 10165 3 -136.78 67.02 27.74 0.191 10161
 10166 3 -136.78 67.16 27.67 0.267 10165
 10167 3 -136.68 67.33 27.63 0.281 10166
 10168 3 -136.68 67.45 27.49 0.309 10167
 10169 3 -136.59 67.64 27.49 0.334 10168
 10170 3 -136.59 67.75 27.42 0.338 10169
 10171 3 -136.69 67.89 27.4 0.324 10170
 10172 3 -136.69 68.03 27.36 0.329 10171
 10173 3 -136.3 68.11 27.17 0.154 10172
 10174 3 -136.3 68.25 27.13 0.108 10173
 10175 3 -136.21 68.36 27.04 0.133 10174
 10176 3 -136.11 68.47 26.95 0.125 10175
 10177 3 -136 68.69 26.9 0.135 10176
 10178 3 -135.81 68.89 26.92 0.148 10177
 10179 3 -135.81 69.11 26.95 0.157 10178
 10180 3 -135.81 69.27 27.04 0.143 10179
 10181 3 -135.81 69.42 27.08 0.144 10180
 10182 3 -135.71 69.58 27.13 0.14 10181
 10183 3 -135.71 69.75 27.22 0.189 10182
 10184 3 -135.72 69.94 27.2 0.182 10183
 10185 3 -135.72 70.14 27.2 0.131 10184
 10186 3 -135.72 70.3 27.22 0.157 10185
 10187 3 -135.72 70.47 27.2 0.127 10186
 10188 3 -135.74 70.64 27.27 0.148 10187
 10189 3 -135.74 70.78 27.27 0.117 10188
 10190 3 -135.53 70.92 27.31 0.106 10189
 10191 3 -135.43 71 27.38 0.1 10190
 10192 3 -135.34 71.14 27.36 0.114 10191
 10193 3 -135.24 71.3 27.31 0.14 10192
 10194 3 -135.15 71.42 27.24 0.176 10193
 10195 3 -135.05 71.5 27.13 0.16 10194
 10196 3 -135.05 71.69 26.95 0.129 10195
 10197 3 -134.94 71.8 26.88 0.135 10196
 10198 3 -134.86 71.89 26.72 0.161 10197
 10199 3 -134.75 72 26.65 0.154 10198
 10200 3 -134.75 72.14 26.61 0.185 10199
 10201 3 -134.75 72.3 26.51 0.166 10200
 10202 3 -134.65 72.39 26.38 0.156 10201
 10203 3 -134.56 72.55 26.36 0.143 10202
 10204 3 -134.46 72.75 26.35 0.118 10203
 10205 3 -134.37 72.88 26.4 0.101 10204
 10206 3 -134.37 73 26.36 0.115 10205
 10207 3 -134.27 73.14 26.35 0.101 10206
 10208 3 -134.18 73.24 26.36 0.124 10207
 10209 3 -134.18 73.41 26.29 0.11 10208
 10210 3 -134.08 73.44 26.17 0.145 10209
 10211 3 -134.08 73.67 26.08 0.213 10210
 10212 3 -134.47 73.7 26.08 0.114 10211
 10213 3 -134.68 73.72 26.15 0.057 10212
 10214 3 -134.78 73.75 26.24 0.086 10213
 10215 3 -134.97 73.84 26.24 0.129 10214
 10216 3 -134.99 74.16 26.31 0.104 10215
 10217 3 -135.18 74.24 26.31 0.147 10216
 10218 3 -133.68 73.67 25.92 0.142 10211
 10219 3 -133.59 73.78 25.81 0.125 10218
 10220 3 -133.38 73.92 25.7 0.095 10219
 10221 3 -133.28 74.06 25.61 0.094 10220
 10222 3 -133.18 74.24 25.58 0.076 10221
 10223 3 -133.09 74.33 25.49 0.101 10222
 10224 3 -133 74.44 25.36 0.106 10223
 10225 3 -132.9 74.53 25.31 0.106 10224
 10226 3 -132.8 74.64 25.24 0.117 10225
 10227 3 -132.69 74.8 25.13 0.083 10226
 10228 3 -132.5 74.88 25.06 0.086 10227
 10229 3 -132.4 74.94 25.02 0.075 10228
 10230 3 -132.21 74.95 25.02 0.107 10229
 10231 3 -132.11 75 25.02 0.108 10230
 10232 3 -131.9 75.13 25.06 0.066 10231
 10233 3 -137.05 64.69 28.13 0.091 10153
 10234 3 -137.05 64.5 28.15 0.088 10233
 10235 3 -136.94 64.42 28.13 0.104 10234
 10236 3 -136.84 64.34 28.1 0.118 10235
 10237 3 -136.63 64.16 28.17 0.11 10236
 10238 3 -136.63 64.05 28.13 0.091 10237
 10239 3 -138.25 64.8 28.65 0.12 10137
 10240 3 -138.44 64.97 28.63 0.101 10239
 10241 3 -138.44 65.06 28.54 0.199 10240
 10242 3 -138.44 65.17 28.45 0.196 10241
 10243 3 -138.56 65.22 28.38 0.159 10242
 10244 3 -138.65 65.24 28.13 0.138 10243
 10245 3 -138.65 65.24 27.95 0.124 10244
 10246 3 -138.65 65.25 27.83 0.133 10245
 10247 3 -138.65 65.33 27.63 0.154 10246
 10248 3 -138.56 65.34 27.51 0.134 10247
 10249 3 -138.56 65.42 27.43 0.156 10248
 10250 3 -138.46 65.53 27.31 0.152 10249
 10251 3 -138.46 65.67 27.15 0.127 10250
 10252 3 -138.37 65.77 27.1 0.15 10251
 10253 3 -138.27 65.94 26.99 0.156 10252
 10254 3 -138.27 66.05 26.95 0.178 10253
 10255 3 -138.18 66.17 26.9 0.215 10254
 10256 3 -138.18 66.3 26.92 0.255 10255
 10257 3 -138.37 66.44 26.6 0.094 10256
 10258 3 -138.28 66.53 26.54 0.086 10257
 10259 3 -138.38 66.67 26.45 0.092 10258
 10260 3 -138.49 66.77 26.45 0.067 10259
 10261 3 -138.59 66.86 26.4 0.081 10260
 10262 3 -138.68 66.92 26.29 0.073 10261
 10263 3 -138.68 67.03 26.15 0.128 10262
 10264 3 -138.69 67.24 26.08 0.164 10263
 10265 3 -138.8 67.36 26.06 0.17 10264
 10266 3 -138.9 67.53 25.99 0.079 10265
 10267 3 -139 67.74 25.85 0.16 10266
 10268 3 -139.11 67.97 25.9 0.082 10267
 10269 3 -139 68.14 25.88 0.127 10268
 10270 3 -139 68.25 25.83 0.204 10269
 10271 3 -139 68.39 25.79 0.234 10270
 10272 3 -139.12 68.72 25.85 0.147 10271
 10273 3 -139.21 68.89 25.88 0.142 10272
 10274 3 -139.21 69.06 25.9 0.136 10273
 10275 3 -139.21 69.19 25.88 0.049 10274
 10276 3 -137.97 66.44 27.2 0.116 10256
 10277 3 -137.97 66.59 27.22 0.088 10276
 10278 3 -136.5 61.26 30.59 0.27 10102
 10279 3 -136.29 60.96 30.53 0.192 10278
 10280 3 -136.18 60.81 30.46 0.151 10279
 10281 3 -136.08 60.66 30.43 0.16 10280
 10282 3 -135.97 60.56 30.48 0.151 10281
 10283 3 -135.87 60.44 30.5 0.143 10282
 10284 3 -135.79 60.31 30.57 0.105 10283
 10285 3 -135.67 60.23 30.69 0.157 10284
 10286 3 -135.57 60.2 30.78 0.112 10285
 10287 3 -135.47 60.16 30.93 0.12 10286
 10288 3 -135.38 60.08 31 0.126 10287
 10289 3 -135.38 59.95 31.34 0.263 10288
 10290 3 -135.17 59.81 31.34 0.205 10289
 10291 3 -134.97 59.67 31.37 0.2 10290
 10292 3 -134.87 59.51 31.37 0.169 10291
 10293 3 -134.66 59.38 31.43 0.169 10292
 10294 3 -134.57 59.26 31.5 0.193 10293
 10295 3 -134.47 59.13 31.64 0.149 10294
 10296 3 -134.35 59.08 31.68 0.113 10295
 10297 3 -134.16 59.06 31.8 0.184 10296
 10298 3 -134.06 59.09 32 0.199 10297
 10299 3 -133.85 59.05 32.07 0.243 10298
 10300 3 -133.76 58.94 32.11 0.245 10299
 10301 3 -133.56 58.74 32.17 0.253 10300
 10302 3 -133.35 58.38 32.32 0.334 10301
 10303 3 -133.23 57.95 32.5 0.247 10302
 10304 3 -133.34 57.83 32.57 0.284 10303
 10305 3 -133.34 57.76 32.68 0.366 10304
 10306 3 -133.54 57.66 32.67 0.376 10305
 10307 3 -133.84 57.77 32.76 0.18 10306
 10308 3 -134.04 57.81 33 0.109 10307
 10309 3 -134.04 57.74 33.13 0.116 10308
 10310 3 -133.94 57.63 33.1 0.089 10309
 10311 3 -133.13 57.13 32.61 0.172 10306
 10312 3 -133.13 57.02 32.75 0.18 10311
 10313 3 -133.03 56.91 32.92 0.156 10312
 10314 3 -132.92 56.84 33.08 0.15 10313
 10315 3 -132.91 56.78 33.21 0.16 10314
 10316 3 -132.82 56.73 33.32 0.144 10315
 10317 3 -132.72 56.67 33.42 0.116 10316
 10318 3 -132.72 56.59 33.54 0.115 10317
 10319 3 -132.72 56.56 33.68 0.128 10318
 10320 3 -132.62 56.58 33.75 0.177 10319
 10321 3 -132.41 56.53 33.83 0.239 10320
 10322 3 -132.41 56.42 34.01 0.221 10321
 10323 3 -132.41 56.31 34.18 0.201 10322
 10324 3 -132.51 56.13 34.38 0.165 10323
 10325 3 -132.51 56.06 34.5 0.15 10324
 10326 3 -132.41 55.96 34.68 0.166 10325
 10327 3 -132.39 55.8 34.78 0.141 10326
 10328 3 -132.29 55.66 34.93 0.14 10327
 10329 3 -132.19 55.48 35.04 0.197 10328
 10330 3 -132.19 55.38 35.11 0.162 10329
 10331 3 -132.09 55.33 35.17 0.134 10330
 10332 3 -131.98 55.28 35.29 0.137 10331
 10333 3 -131.88 55.21 35.35 0.211 10332
 10334 3 -131.88 55.05 35.57 0.142 10333
 10335 3 -131.79 54.91 35.75 0.151 10334
 10336 3 -131.78 54.8 35.9 0.158 10335
 10337 3 -131.78 54.62 36.11 0.122 10336
 10338 3 -131.67 54.55 36.26 0.123 10337
 10339 3 -131.67 54.49 36.43 0.11 10338
 10340 3 -131.57 54.38 36.51 0.086 10339
 10341 3 -131.57 54.35 36.67 0.143 10340
 10342 3 -131.57 54.21 36.83 0.181 10341
 10343 3 -131.57 54.05 37 0.198 10342
 10344 3 -131.56 53.91 37.14 0.221 10343
 10345 3 -131.45 53.84 37.28 0.209 10344
 10346 3 -131.35 53.73 37.43 0.237 10345
 10347 3 -131.35 53.66 37.6 0.226 10346
 10348 3 -131.35 53.59 37.75 0.228 10347
 10349 3 -131.26 53.49 37.89 0.294 10348
 10350 3 -131.35 53.38 38.11 0.254 10349
 10351 3 -131.44 53.31 38.38 0.189 10350
 10352 3 -131.35 53.13 38.56 0.198 10351
 10353 3 -131.35 53.05 38.67 0.193 10352
 10354 3 -131.34 52.92 38.81 0.193 10353
 10355 3 -131.23 52.77 38.92 0.132 10354
 10356 3 -131.13 52.69 39.04 0.178 10355
 10357 3 -131.13 52.59 39.2 0.216 10356
 10358 3 -131.13 52.49 39.42 0.24 10357
 10359 3 -131.13 52.44 39.57 0.237 10358
 10360 3 -131.22 52.38 39.75 0.241 10359
 10361 3 -131.32 52.24 39.9 0.244 10360
 10362 3 -131.53 52.21 40.07 0.206 10361
 10363 3 -131.42 52.17 40.2 0.172 10362
 10364 3 -131.51 52.14 40.36 0.154 10363
 10365 3 -131.51 52.06 40.49 0.16 10364
 10366 3 -131.51 51.91 40.64 0.198 10365
 10367 3 -131.41 51.84 40.85 0.187 10366
 10368 3 -131.41 51.8 40.96 0.192 10367
 10369 3 -131.41 51.73 41.14 0.206 10368
 10370 3 -131.31 51.64 41.28 0.21 10369
 10371 3 -131.2 51.52 41.45 0.165 10370
 10372 3 -131.2 51.34 41.57 0.133 10371
 10373 3 -131.19 51.17 41.64 0.13 10372
 10374 3 -131.19 51.06 41.75 0.182 10373
 10375 3 -131.29 50.84 41.82 0.142 10374
 10376 3 -131.29 50.77 41.92 0.135 10375
 10377 3 -131.5 50.74 42.1 0.178 10376
 10378 3 -131.69 50.81 42.31 0.158 10377
 10379 3 -131.69 50.81 42.49 0.15 10378
 10380 3 -131.69 50.83 42.67 0.136 10379
 10381 3 -131.69 50.83 42.83 0.089 10380
 10382 3 -131.69 50.67 43.32 0.265 10381
 10383 3 -131.59 50.73 43.39 0.242 10382
 10384 3 -131.48 50.8 43.4 0.146 10383
 10385 3 -131.38 50.94 43.39 0.128 10384
 10386 3 -131.38 51.05 43.26 0.118 10385
 10387 3 -131.39 51.19 43.03 0.169 10386
 10388 3 -131.39 51.31 42.93 0.178 10387
 10389 3 -131.39 51.42 42.9 0.143 10388
 10390 3 -131.29 51.55 42.93 0.122 10389
 10391 3 -131.2 51.7 42.89 0.142 10390
 10392 3 -131.01 51.81 42.85 0.172 10391
 10393 3 -130.91 51.88 42.74 0.17 10392
 10394 3 -130.91 51.98 42.64 0.202 10393
 10395 3 -130.81 52.1 42.64 0.175 10394
 10396 3 -130.6 52.24 42.6 0.232 10395
 10397 3 -130.62 52.34 42.51 0.25 10396
 10398 3 -130.51 52.53 42.5 0.281 10397
 10399 3 -130.41 52.62 42.43 0.266 10398
 10400 3 -130.32 52.74 42.4 0.286 10399
 10401 3 -130.22 52.85 42.36 0.344 10400
 10402 3 -130.03 52.94 42.25 0.41 10401
 10403 3 -129.92 53.08 42.13 0.459 10402
 10404 3 -130.03 53.19 42.03 0.481 10403
 10405 3 -130.13 53.31 41.93 0.454 10404
 10406 3 -130.13 53.41 41.79 0.456 10405
 10407 3 -130.13 53.45 41.63 0.477 10406
 10408 3 -130.13 53.53 41.51 0.487 10407
 10409 3 -130.04 53.67 41.45 0.496 10408
 10410 3 -130.04 53.7 41.26 0.469 10409
 10411 3 -130.04 53.81 41.13 0.414 10410
 10412 3 -130.04 53.92 40.97 0.34 10411
 10413 3 -129.94 53.98 40.82 0.279 10412
 10414 3 -129.94 54.03 40.7 0.223 10413
 10415 3 -129.94 54.13 40.57 0.153 10414
 10416 3 -129.94 54.1 40.39 0.122 10415
 10417 3 -129.94 54.16 40.21 0.176 10416
 10418 3 -129.94 54.24 40.03 0.17 10417
 10419 3 -129.85 54.28 39.86 0.169 10418
 10420 3 -129.76 54.35 39.68 0.204 10419
 10421 3 -129.56 54.41 39.43 0.245 10420
 10422 3 -129.45 54.41 39.25 0.332 10421
 10423 3 -129.35 54.48 39.04 0.344 10422
 10424 3 -129.16 54.7 38.81 0.368 10423
 10425 3 -129.16 54.77 38.7 0.418 10424
 10426 3 -129.07 54.91 38.5 0.405 10425
 10427 3 -129.07 55.02 38.31 0.373 10426
 10428 3 -128.97 54.94 38.11 0.458 10427
 10429 3 -129.07 54.91 37.93 0.502 10428
 10430 3 -128.97 54.94 37.79 0.51 10429
 10431 3 -128.88 55.01 37.64 0.503 10430
 10432 3 -128.88 55.12 37.53 0.498 10431
 10433 3 -128.78 55.21 37.39 0.439 10432
 10434 3 -128.78 55.24 37.25 0.404 10433
 10435 3 -128.78 55.24 37.1 0.39 10434
 10436 3 -128.78 55.31 36.99 0.355 10435
 10437 3 -128.88 55.41 36.93 0.394 10436
 10438 3 -128.88 55.48 36.82 0.409 10437
 10439 3 -129.09 55.63 36.71 0.432 10438
 10440 3 -128.98 55.66 36.54 0.509 10439
 10441 3 -128.79 55.74 36.36 0.641 10440
 10442 3 -127.99 55.73 36.25 0.109 10441
 10443 3 -127.99 55.56 36.28 0.073 10442
 10444 3 -128.79 55.89 36.28 0.627 10441
 10445 3 -128.79 55.94 36.15 0.626 10444
 10446 3 -128.79 56.06 36.03 0.597 10445
 10447 3 -128.79 56.09 35.85 0.589 10446
 10448 3 -128.89 56.12 35.71 0.597 10447
 10449 3 -128.79 56.2 35.57 0.556 10448
 10450 3 -128.81 56.27 35.46 0.528 10449
 10451 3 -128.91 56.49 35.42 0.481 10450
 10452 3 -128.91 56.66 35.36 0.464 10451
 10453 3 -128.81 56.77 35.29 0.439 10452
 10454 3 -128.91 56.95 35.18 0.446 10453
 10455 3 -128.91 57.05 35.06 0.432 10454
 10456 3 -129.01 57.13 34.89 0.379 10455
 10457 3 -128.91 57.19 34.79 0.312 10456
 10458 3 -129.01 57.3 34.65 0.287 10457
 10459 3 -129.03 57.39 34.46 0.287 10458
 10460 3 -129.22 57.69 34.26 0.467 10459
 10461 3 -129.72 57.88 34.24 0.187 10460
 10462 3 -129.82 57.89 34.33 0.192 10461
 10463 3 -129.92 57.88 34.39 0.163 10462
 10464 3 -130.23 58.03 34.39 0.131 10463
 10465 3 -130.32 57.95 34.46 0.149 10464
 10466 3 -130.53 57.95 34.43 0.151 10465
 10467 3 -130.63 57.88 34.36 0.183 10466
 10468 3 -130.82 57.83 34.26 0.193 10467
 10469 3 -130.92 57.88 34.21 0.183 10468
 10470 3 -131.13 58.01 34.14 0.151 10469
 10471 3 -131.34 58.02 34.06 0.144 10470
 10472 3 -131.44 57.98 34.07 0.116 10471
 10473 3 -131.54 58.01 33.96 0.15 10472
 10474 3 -131.63 57.96 33.89 0.177 10473
 10475 3 -131.84 57.99 33.86 0.194 10474
 10476 3 -131.94 57.99 33.88 0.21 10475
 10477 3 -132.23 58.05 33.97 0.195 10476
 10478 3 -132.34 57.96 34.01 0.164 10477
 10479 3 -132.54 58.05 34.07 0.193 10478
 10480 3 -132.84 57.99 34.04 0.164 10479
 10481 3 -132.94 57.88 34.08 0.182 10480
 10482 3 -133.04 57.99 34.15 0.126 10481
 10483 3 -133.13 57.95 34.2 0.141 10482
 10484 3 -133.32 57.88 34.21 0.169 10483
 10485 3 -133.54 57.99 34.22 0.165 10484
 10486 3 -133.73 58.1 34.21 0.168 10485
 10487 3 -133.84 58.16 34.22 0.13 10486
 10488 3 -134.04 58.31 34.25 0.163 10487
 10489 3 -134.23 58.41 34.28 0.169 10488
 10490 3 -134.34 58.49 34.21 0.193 10489
 10491 3 -134.54 58.53 34.21 0.214 10490
 10492 3 -134.73 58.59 34.17 0.157 10491
 10493 3 -134.85 58.67 34.17 0.168 10492
 10494 3 -135.04 58.71 34.15 0.18 10493
 10495 3 -135.25 58.81 34.14 0.209 10494
 10496 3 -135.35 58.92 34.18 0.275 10495
 10497 3 -135.44 58.99 34.15 0.352 10496
 10498 3 -135.64 59.05 34.13 0.418 10497
 10499 3 -135.85 59.09 34.14 0.484 10498
 10500 3 -135.94 59.13 34.07 0.532 10499
 10501 3 -136.04 59.16 34.06 0.551 10500
 10502 3 -136.16 59.27 34.01 0.579 10501
 10503 3 -136.35 59.31 34.07 0.623 10502
 10504 3 -136.54 59.27 34.11 0.616 10503
 10505 3 -136.75 59.27 34.17 0.67 10504
 10506 3 -136.85 59.37 34.2 0.689 10505
 10507 3 -136.95 59.45 34.32 0.706 10506
 10508 3 -137.06 59.59 34.31 0.711 10507
 10509 3 -137.26 59.59 34.32 0.713 10508
 10510 3 -137.45 59.69 34.4 0.672 10509
 10511 3 -137.56 59.74 34.49 0.594 10510
 10512 3 -137.76 59.66 34.65 0.498 10511
 10513 3 -137.85 59.66 34.75 0.46 10512
 10514 3 -138.25 59.31 35.46 0.162 10513
 10515 3 -138.35 59.21 35.66 0.184 10514
 10516 3 -138.44 59.16 35.81 0.164 10515
 10517 3 -138.54 59.13 35.88 0.122 10516
 10518 3 -138.54 59.02 35.89 0.132 10517
 10519 3 -138.63 59.02 35.99 0.149 10518
 10520 3 -138.73 59.02 36.13 0.162 10519
 10521 3 -138.94 59.02 36.23 0.165 10520
 10522 3 -139.04 58.99 36.27 0.148 10521
 10523 3 -139.23 58.98 36.38 0.119 10522
 10524 3 -139.34 59.01 36.52 0.131 10523
 10525 3 -139.44 59.03 36.62 0.156 10524
 10526 3 -139.54 59.09 36.69 0.15 10525
 10527 3 -139.63 59.13 36.81 0.13 10526
 10528 3 -139.84 59.19 36.95 0.134 10527
 10529 3 -139.94 59.2 37.16 0.157 10528
 10530 3 -140.04 59.13 37.32 0.17 10529
 10531 3 -140.13 59.2 37.46 0.207 10530
 10532 3 -140.13 59.13 37.64 0.217 10531
 10533 3 -140.34 59.31 37.7 0.21 10532
 10534 3 -140.44 59.38 37.77 0.168 10533
 10535 3 -140.54 59.52 37.8 0.175 10534
 10536 3 -140.63 59.58 37.89 0.183 10535
 10537 3 -140.73 59.59 37.99 0.178 10536
 10538 3 -140.84 59.63 38.06 0.213 10537
 10539 3 -140.94 59.91 38.17 0.135 10538
 10540 3 -140.94 60.03 38.27 0.135 10539
 10541 3 -141.04 60.14 38.45 0.139 10540
 10542 3 -141.14 60.2 38.55 0.145 10541
 10543 3 -141.14 60.37 38.64 0.147 10542
 10544 3 -141.14 60.49 38.73 0.137 10543
 10545 3 -141.25 60.59 38.87 0.133 10544
 10546 3 -141.35 60.74 38.98 0.097 10545
 10547 3 -141.35 60.88 39.1 0.124 10546
 10548 3 -141.35 61.08 39.25 0.148 10547
 10549 3 -141.44 61.14 39.39 0.159 10548
 10550 3 -141.54 61.19 39.57 0.139 10549
 10551 3 -141.54 61.27 39.73 0.147 10550
 10552 3 -141.66 61.35 39.82 0.138 10551
 10553 3 -141.76 61.45 39.92 0.131 10552
 10554 3 -141.85 61.53 40.05 0.148 10553
 10555 3 -141.95 61.6 40.27 0.124 10554
 10556 3 -141.95 61.73 40.38 0.129 10555
 10557 3 -142.06 61.83 40.5 0.129 10556
 10558 3 -142.26 61.91 40.53 0.103 10557
 10559 3 -142.35 62.12 40.63 0.118 10558
 10560 3 -142.35 62.28 40.78 0.142 10559
 10561 3 -142.45 62.41 40.95 0.163 10560
 10562 3 -142.47 62.52 40.99 0.171 10561
 10563 3 -142.66 62.63 41.09 0.165 10562
 10564 3 -142.76 62.7 41.24 0.158 10563
 10565 3 -142.87 62.77 41.27 0.139 10564
 10566 3 -142.97 62.81 41.32 0.142 10565
 10567 3 -143.16 62.84 41.42 0.133 10566
 10568 3 -143.37 62.81 41.44 0.108 10567
 10569 3 -143.47 62.84 41.5 0.117 10568
 10570 3 -143.57 62.94 41.59 0.157 10569
 10571 3 -143.76 63.06 41.66 0.144 10570
 10572 3 -143.97 63.13 41.7 0.174 10571
 10573 3 -144.07 63.17 41.81 0.196 10572
 10574 3 -144.26 63.26 41.92 0.22 10573
 10575 3 -144.47 63.39 42.06 0.216 10574
 10576 3 -144.57 63.52 42.13 0.196 10575
 10577 3 -144.76 63.62 42.21 0.225 10576
 10578 3 -144.88 63.66 42.2 0.287 10577
 10579 3 -145.07 63.88 42.27 0.32 10578
 10580 3 -145.17 63.96 42.31 0.378 10579
 10581 3 -145.38 64.02 42.28 0.434 10580
 10582 3 -145.47 64.14 42.35 0.468 10581
 10583 3 -145.57 64.27 42.5 0.445 10582
 10584 3 -145.67 64.42 42.55 0.459 10583
 10585 3 -145.88 64.44 42.56 0.495 10584
 10586 3 -145.98 64.5 42.6 0.522 10585
 10587 3 -146.19 64.5 42.62 0.51 10586
 10588 3 -146.29 64.55 42.67 0.394 10587
 10589 3 -145.07 63.55 41.63 0.086 10578
 10590 3 -140.94 59.34 38.14 0.103 10538
 10591 3 -141.03 59.21 38.28 0.104 10590
 10592 3 -141.03 59.06 38.31 0.075 10591
 10593 3 -141.13 59.01 38.21 0.115 10592
 10594 3 -141.13 58.89 38.16 0.144 10593
 10595 3 -141.22 58.84 38.06 0.145 10594
 10596 3 -141.22 58.81 37.94 0.116 10595
 10597 3 -133.03 57.53 33.93 0.127 10481
 10598 3 -133.13 57.38 33.86 0.108 10597
 10599 3 -133.13 57.33 33.75 0.097 10598
 10600 3 -133.13 57.2 33.75 0.000125 10599
 10601 3 -129.03 57.74 34.17 0.436 10460
 10602 3 -128.92 57.74 34.13 0.386 10601
 10603 3 -128.82 57.84 34.06 0.33 10602
 10604 3 -128.73 57.98 34 0.263 10603
 10605 3 -128.63 58.06 33.83 0.23 10604
 10606 3 -128.54 58.06 33.74 0.228 10605
 10607 3 -128.44 58.05 33.61 0.209 10606
 10608 3 -128.23 58.02 33.54 0.204 10607
 10609 3 -128.13 58.16 33.47 0.205 10608
 10610 3 -127.94 58.27 33.35 0.202 10609
 10611 3 -127.85 58.37 33.26 0.198 10610
 10612 3 -127.74 58.45 33.14 0.205 10611
 10613 3 -127.65 58.53 33.1 0.19 10612
 10614 3 -127.55 58.7 32.97 0.192 10613
 10615 3 -127.44 58.8 32.86 0.205 10614
 10616 3 -127.35 58.89 32.67 0.195 10615
 10617 3 -127.26 58.85 32.49 0.177 10616
 10618 3 -127.16 58.91 32.32 0.197 10617
 10619 3 -127.05 58.95 32.17 0.185 10618
 10620 3 -127.05 58.94 32 0.182 10619
 10621 3 -126.96 58.96 31.78 0.182 10620
 10622 3 -126.96 59.09 31.59 0.213 10621
 10623 3 -126.96 59.16 31.43 0.189 10622
 10624 3 -131.79 50.6 43.68 0.204 10382
 10625 3 -131.79 50.56 43.85 0.176 10624
 10626 3 -131.78 50.55 44 0.185 10625
 10627 3 -131.67 50.55 44.17 0.211 10626
 10628 3 -131.78 50.55 44.32 0.23 10627
 10629 3 -131.47 50.52 44.42 0.1 10628
 10630 3 -131.28 50.56 44.5 0.000125 10629
 10631 3 -132.12 56.81 33.74 0.092 10321
 10632 3 -131.91 56.92 33.72 0.083 10631
 10633 3 -131.82 57.01 33.68 0.124 10632
 10634 3 -131.72 56.92 33.86 0.124 10633
 10635 3 -131.72 56.78 34 0.102 10634
 10636 3 -131.82 56.8 34.14 0.101 10635
 10637 3 -131.91 56.73 34.28 0.115 10636
 10638 3 -131.91 56.77 34.42 0.103 10637
 10639 3 -132.01 56.74 34.54 0.106 10638
 10640 3 -132.22 56.77 34.65 0.076 10639
 10641 3 -132.32 56.66 34.72 0.122 10640
 10642 3 -132.51 56.66 34.76 0.159 10641
 10643 3 -132.6 56.55 34.85 0.146 10642
 10644 3 -132.7 56.48 34.95 0.13 10643
 10645 3 -132.7 56.38 35.11 0.137 10644
 10646 3 -132.81 56.31 35.25 0.094 10645
 10647 3 -132.81 56.27 35.39 0.132 10646
 10648 3 -132.91 56.28 35.45 0.134 10647
 10649 3 -133.01 56.27 35.5 0.123 10648
 10650 3 -131.92 57.28 33.68 0.088 10633
 10651 3 -131.92 57.41 33.65 0.131 10650
 10652 3 -131.92 57.52 33.67 0.051 10651
 10653 3 -133.34 58.06 33.03 0.091 10305
 10654 3 -133.44 58.05 33.11 0.071 10653
 10655 3 -133.25 58.34 32.25 0.261 10302
 10656 3 -133.14 58.27 32.18 0.186 10655
 10657 3 -132.94 58.21 32.1 0.181 10656
 10658 3 -132.85 58.13 32 0.185 10657
 10659 3 -132.75 58.14 31.93 0.214 10658
 10660 3 -132.54 58.13 31.84 0.233 10659
 10661 3 -132.44 58.13 31.78 0.278 10660
 10662 3 -132.35 58.16 31.71 0.285 10661
 10663 3 -131.94 57.88 31.96 0.078 10662
 10664 3 -131.73 57.78 32.06 0.12 10663
 10665 3 -131.54 57.63 32.1 0.098 10664
 10666 3 -131.44 57.74 32.18 0.078 10665
 10667 3 -132.25 58.19 31.66 0.235 10662
 10668 3 -132.04 58.16 31.59 0.227 10667
 10669 3 -131.85 58.24 31.44 0.225 10668
 10670 3 -131.75 58.31 31.37 0.201 10669
 10671 3 -131.56 58.41 31.28 0.267 10670
 10672 3 -131.56 58.48 31.05 0.289 10671
 10673 3 -131.55 58.48 30.84 0.285 10672
 10674 3 -131.44 58.52 30.69 0.312 10673
 10675 3 -131.25 58.52 30.61 0.349 10674
 10676 3 -131.15 58.51 30.48 0.335 10675
 10677 3 -130.94 58.52 30.41 0.277 10676
 10678 3 -130.84 58.52 30.21 0.25 10677
 10679 3 -130.65 58.53 30.05 0.21 10678
 10680 3 -130.56 58.6 30 0.191 10679
 10681 3 -130.46 58.66 29.93 0.158 10680
 10682 3 -130.36 58.71 29.8 0.169 10681
 10683 3 -130.25 58.77 29.75 0.167 10682
 10684 3 -130.06 58.78 29.66 0.194 10683
 10685 3 -129.86 58.81 29.57 0.221 10684
 10686 3 -129.56 58.99 29.62 0.334 10685
 10687 3 -129.46 59.1 29.66 0.371 10686
 10688 3 -129.25 59.09 29.57 0.365 10687
 10689 3 -129.06 59.09 29.46 0.323 10688
 10690 3 -128.87 59.12 29.41 0.287 10689
 10691 3 -128.77 59.06 29.23 0.296 10690
 10692 3 -128.56 59.09 29.12 0.275 10691
 10693 3 -128.46 59.12 28.98 0.284 10692
 10694 3 -128.06 58.95 28.87 0.416 10693
 10695 3 -128.06 59.06 28.77 0.362 10694
 10696 3 -127.96 59.16 28.62 0.33 10695
 10697 3 -127.87 59.2 28.5 0.304 10696
 10698 3 -127.87 59.31 28.32 0.269 10697
 10699 3 -127.78 59.38 28.16 0.3 10698
 10700 3 -127.57 59.37 28.03 0.291 10699
 10701 3 -127.48 59.38 27.96 0.251 10700
 10702 3 -127.37 59.49 27.89 0.233 10701
 10703 3 -127.28 59.52 27.78 0.215 10702
 10704 3 -126.98 59.66 27.8 0.251 10703
 10705 3 -126.78 59.77 28.07 0.106 10704
 10706 3 -126.78 59.81 28.18 0.083 10705
 10707 3 -126.78 59.88 28.3 0.118 10706
 10708 3 -126.78 59.91 28.43 0.204 10707
 10709 3 -126.87 60.02 28.5 0.169 10708
 10710 3 -126.98 60.16 28.55 0.179 10709
 10711 3 -127.09 60.37 28.53 0.112 10710
 10712 3 -126.98 60.48 28.48 0.094 10711
 10713 3 -126.89 60.6 28.37 0.071 10712
 10714 3 -126.79 60.7 28.34 0.088 10713
 10715 3 -126.68 60.84 28.34 0.108 10714
 10716 3 -126.59 60.94 28.3 0.116 10715
 10717 3 -126.78 60.02 28.71 0.073 10710
 10718 3 -126.48 59.95 28.68 0.123 10717
 10719 3 -126.37 59.89 28.8 0.102 10718
 10720 3 -126.28 59.81 28.89 0.123 10719
 10721 3 -126.18 59.71 28.96 0.104 10720
[truncated: 2,013,631 more chars]
