# Supplementary material for: Automated Proofreading of Digitally Reconstructed Neural Morphology Enhances Accuracy, Scalability, and Standardization
Source: bioRxiv. 2026 Apr 7:2026.03.27.714818. Preprint. [Version 2] doi: 10.64898/2026.03.27.714818 (PMC13060139; doi:10.64898/2026.03.27.714818)
Supplement: Supplement 1 [file media-1.zip › swc_standardized_3_6_2026__23_06_30/CNG Version/720575940616702465.CNG.swc]

# SWC to SWC conversion from L-Measure. Sridevi Polavaram: spolavar@gmu.edu
# Original fileName:Z://nmo_swc//out_Final//Source_Temp1//720575940616702465.CNG.swc
#
 1 1 0 0 0 2.514 -1
 2 1 0.29 -0.26 -0.1 2.486 1
 3 1 0.2 -0.12 -0.27 2.385 2
 4 1 0.27 -0.11 -0.45 2.418 3
 5 1 0.24 -0.03 -0.54 2.365 4
 6 1 0.27 -0.09 -0.74 2.353 5
 7 1 0.47 -0.11 -0.89 2.248 6
 8 1 0.69 -0.09 -0.96 2.073 7
 9 1 0.49 0.04 -1.11 1.917 8
 10 1 0.35 0.31 -1.29 1.838 9
 11 1 0.24 0.26 -1.45 1.849 10
 12 1 0.39 0.16 -1.59 1.795 11
 13 1 0.5 0.04 -1.73 1.77 12
 14 1 0.62 0 -1.85 1.685 13
 15 1 0.52 0.03 -2.02 1.614 14
 16 1 0.76 -0.02 -2.12 1.44 15
 17 1 0.74 0.07 -2.23 1.489 16
 18 1 0.93 0.15 -2.29 1.49 17
 19 1 1.05 0.24 -2.42 1.366 18
 20 1 1.19 0.27 -2.5 1.327 19
 21 1 1.2 0.34 -2.63 1.241 20
 22 1 1.37 0.35 -2.72 1.17 21
 23 1 1.51 0.31 -2.85 1.15 22
 24 1 1.49 0.41 -2.99 0.97 23
 25 3 1.63 0.45 -3.1 0.88 24
 26 3 1.22 0.83 -3.24 0.526 25
 27 3 1.95 0.46 -3.31 0.791 26
 28 3 2.01 0.56 -3.43 0.78 27
 29 3 2.13 0.58 -3.59 0.793 28
 30 3 2.24 0.64 -3.71 0.733 29
 31 3 2.19 0.78 -3.86 0.678 30
 32 3 2.28 0.86 -3.96 0.614 31
 33 3 2.24 0.98 -4.07 0.529 32
 34 3 2.32 1.04 -4.24 0.493 33
 35 3 2.44 1.01 -4.36 0.488 34
 36 3 2.43 1.04 -4.53 0.49 35
 37 3 2.54 1.03 -4.69 0.443 36
 38 3 2.52 1.06 -4.87 0.421 37
 39 3 2.56 0.98 -5.03 0.409 38
 40 3 2.66 0.94 -5.16 0.37 39
 41 3 2.68 0.86 -5.4 0.348 40
 42 3 2.81 0.9 -5.5 0.36 41
 43 3 2.93 0.81 -5.62 0.311 42
 44 3 3.1 0.78 -5.72 0.316 43
 45 3 3.25 0.72 -5.85 0.288 44
 46 3 3.37 0.75 -6.05 0.328 45
 47 3 3.47 0.75 -6.26 0.309 46
 48 3 3.52 0.74 -6.56 0.325 47
 49 3 3.56 0.82 -6.68 0.312 48
 50 3 3.68 0.9 -6.86 0.248 49
 51 3 3.83 0.95 -6.96 0.214 50
 52 3 3.95 1.03 -7.1 0.23 51
 53 3 4.06 1.08 -7.21 0.237 52
 54 3 4.35 1.12 -7.35 0.294 53
 55 3 4.53 1.12 -7.52 0.296 54
 56 3 4.84 1.01 -7.77 0.373 55
 57 3 4.98 0.71 -7.76 0.186 56
 58 3 4.89 0.66 -7.64 0.153 57
 59 3 5.02 0.55 -7.61 0.128 58
 60 3 4.85 1.06 -7.94 0.356 56
 61 3 4.85 1.05 -8.08 0.296 60
 62 3 4.81 1.13 -8.23 0.265 61
 63 3 4.82 1.18 -8.45 0.24 62
 64 3 4.78 1.17 -8.62 0.221 63
 65 3 4.82 1.2 -8.81 0.23 64
 66 3 4.88 1.22 -8.99 0.232 65
 67 3 4.97 1.23 -9.2 0.198 66
 68 3 4.98 1.21 -9.36 0.212 67
 69 3 5.01 1.19 -9.51 0.194 68
 70 3 5.13 1.16 -9.65 0.232 69
 71 3 5.17 1.13 -9.83 0.293 70
 72 3 5.22 1.12 -9.97 0.29 71
 73 3 5.39 1.14 -10.14 0.27 72
 74 3 5.51 1.2 -10.26 0.243 73
 75 3 5.66 1.17 -10.44 0.205 74
 76 3 5.84 1.25 -10.56 0.147 75
 77 3 5.87 1.2 -10.65 0.162 76
 78 3 5.91 1.19 -10.75 0.165 77
 79 3 6.01 1.24 -10.87 0.192 78
 80 3 6.13 1.22 -11.08 0.217 79
 81 3 6.23 1.29 -11.26 0.22 80
 82 3 6.26 1.38 -11.39 0.252 81
 83 3 6.35 1.37 -11.51 0.224 82
 84 3 6.47 1.3 -11.66 0.202 83
 85 3 6.55 1.24 -11.83 0.249 84
 86 3 6.59 1.21 -12.04 0.22 85
 87 3 6.7 1.27 -12.21 0.187 86
 88 3 6.73 1.34 -12.4 0.194 87
 89 3 6.8 1.4 -12.53 0.188 88
 90 3 6.92 1.44 -12.64 0.188 89
 91 3 6.97 1.57 -12.78 0.209 90
 92 3 6.91 1.66 -12.92 0.251 91
 93 3 7.01 1.68 -13.06 0.273 92
 94 3 7.09 1.7 -13.22 0.267 93
 95 3 7.21 1.64 -13.39 0.255 94
 96 3 7.34 1.7 -13.51 0.267 95
 97 3 7.52 1.73 -13.67 0.256 96
 98 3 7.59 1.7 -13.9 0.286 97
 99 3 7.67 1.62 -14.13 0.293 98
 100 3 7.81 1.54 -14.29 0.277 99
 101 3 7.97 1.49 -14.38 0.25 100
 102 3 8.15 1.46 -14.46 0.21 101
 103 3 8.35 1.45 -14.57 0.185 102
 104 3 8.55 1.46 -14.65 0.192 103
 105 3 8.67 1.48 -14.76 0.181 104
 106 3 8.84 1.54 -14.9 0.187 105
 107 3 8.95 1.57 -14.99 0.193 106
 108 3 9.07 1.58 -15.14 0.213 107
 109 3 9.22 1.65 -15.27 0.178 108
 110 3 9.46 1.74 -15.4 0.201 109
 111 3 9.62 1.77 -15.56 0.192 110
 112 3 9.79 1.87 -15.67 0.201 111
 113 3 9.96 1.94 -15.81 0.234 112
 114 3 10.17 2 -15.93 0.202 113
 115 3 10.29 2.1 -16.04 0.187 114
 116 3 10.51 2.24 -16.16 0.198 115
 117 3 10.71 2.35 -16.29 0.204 116
 118 3 11.01 2.45 -16.38 0.235 117
 119 3 11.2 2.54 -16.5 0.221 118
 120 3 11.36 2.64 -16.7 0.223 119
 121 3 11.57 2.79 -16.81 0.211 120
 122 3 11.71 2.91 -16.91 0.232 121
 123 3 11.87 3.01 -16.93 0.235 122
 124 3 11.94 3.18 -16.97 0.229 123
 125 3 12.04 3.31 -17.11 0.211 124
 126 3 12.11 3.49 -17.21 0.212 125
 127 3 12.23 3.64 -17.3 0.206 126
 128 3 12.32 3.85 -17.48 0.21 127
 129 3 12.52 3.99 -17.57 0.201 128
 130 3 12.62 4.11 -17.62 0.205 129
 131 3 12.78 4.28 -17.71 0.228 130
 132 3 12.86 4.41 -17.75 0.216 131
 133 3 13.03 4.58 -17.89 0.217 132
 134 3 13.12 4.72 -17.92 0.224 133
 135 3 13.16 4.96 -18.12 0.278 134
 136 3 13.31 5 -18.21 0.283 135
 137 3 13.39 5.17 -18.32 0.254 136
 138 3 13.48 5.33 -18.46 0.27 137
 139 3 13.6 5.47 -18.6 0.245 138
 140 3 13.78 5.56 -18.71 0.225 139
 141 3 13.93 5.74 -18.73 0.204 140
 142 3 14.11 5.84 -18.75 0.195 141
 143 3 14.25 6.06 -18.85 0.206 142
 144 3 14.47 6.24 -18.87 0.262 143
 145 3 14.58 6.29 -18.98 0.271 144
 146 3 14.7 6.38 -19.17 0.251 145
 147 3 14.84 6.45 -19.37 0.211 146
 148 3 15.02 6.59 -19.62 0.255 147
 149 3 15.16 6.74 -19.78 0.324 148
 150 3 15.28 6.88 -19.87 0.338 149
 151 3 15.48 7.14 -19.82 0.295 150
 152 3 15.62 7.05 -19.87 0.293 151
 153 3 15.69 7.01 -19.98 0.301 152
 154 3 15.85 7.1 -20.05 0.301 153
 155 3 15.98 7.14 -20.12 0.266 154
 156 3 16.11 7.14 -20.26 0.22 155
 157 3 16.21 7.21 -20.39 0.199 156
 158 3 16.32 7.3 -20.51 0.179 157
 159 3 16.4 7.36 -20.57 0.156 158
 160 3 16.56 7.47 -20.67 0.149 159
 161 3 16.67 7.64 -20.76 0.157 160
 162 3 16.77 7.72 -20.82 0.193 161
 163 3 16.97 7.89 -21.05 0.26 162
 164 3 17.13 8.05 -21.21 0.308 163
 165 3 17.22 8.19 -21.33 0.306 164
 166 3 17.36 8.31 -21.39 0.295 165
 167 3 17.58 8.52 -21.53 0.27 166
 168 3 17.76 8.64 -21.71 0.271 167
 169 3 17.88 8.79 -21.85 0.248 168
 170 3 18.06 9.03 -22 0.171 169
 171 3 18.17 9.16 -22.14 0.174 170
 172 3 18.19 9.31 -22.26 0.186 171
 173 3 18.27 9.5 -22.32 0.174 172
 174 3 18.31 9.67 -22.48 0.202 173
 175 3 18.4 9.87 -22.66 0.219 174
 176 3 18.47 9.98 -22.73 0.194 175
 177 3 18.63 10.12 -22.82 0.195 176
 178 3 18.76 10.32 -22.94 0.173 177
 179 3 18.85 10.47 -23.01 0.156 178
 180 3 19.01 10.64 -23.1 0.181 179
 181 3 19.05 10.78 -23.1 0.172 180
 182 3 19.16 10.89 -23.14 0.19 181
 183 3 19.25 11.04 -23.21 0.178 182
 184 3 19.37 11.15 -23.25 0.174 183
 185 3 19.53 11.33 -23.37 0.207 184
 186 3 19.64 11.51 -23.51 0.257 185
 187 3 19.75 11.65 -23.64 0.219 186
 188 3 19.96 11.74 -23.71 0.209 187
 189 3 20.16 11.78 -23.83 0.204 188
 190 3 20.28 11.93 -23.94 0.203 189
 191 3 20.41 12.07 -24.07 0.227 190
 192 3 20.55 12.23 -24.19 0.236 191
 193 3 20.69 12.42 -24.28 0.265 192
 194 3 20.8 12.49 -24.39 0.222 193
 195 3 20.96 12.58 -24.44 0.22 194
 196 3 21.12 12.74 -24.55 0.163 195
 197 3 21.25 12.92 -24.66 0.193 196
 198 3 21.41 13.13 -24.78 0.243 197
 199 3 21.62 13.27 -24.91 0.184 198
 200 3 21.89 13.39 -24.98 0.164 199
 201 3 21.96 13.49 -25.03 0.17 200
 202 3 22.1 13.6 -25.1 0.11 201
 203 3 22.32 13.83 -25.21 0.198 202
 204 3 22.44 13.99 -25.39 0.193 203
 205 3 22.66 14.19 -25.44 0.271 204
 206 3 22.79 14.35 -25.53 0.214 205
 207 3 22.9 14.44 -25.6 0.199 206
 208 3 23.04 14.56 -25.67 0.165 207
 209 3 23.18 14.69 -25.71 0.135 208
 210 3 23.29 14.93 -25.86 0.185 209
 211 3 23.45 15.05 -26.02 0.21 210
 212 3 23.63 15.09 -26.08 0.197 211
 213 3 23.77 15.21 -26.14 0.15 212
 214 3 24 15.46 -26.25 0.177 213
 215 3 24.27 15.71 -26.31 0.223 214
 216 3 24.38 15.84 -26.38 0.237 215
 217 3 24.54 16.01 -26.5 0.182 216
 218 3 24.56 16.04 -26.63 0.125 217
 219 3 24.74 16.16 -26.86 0.159 218
 220 3 24.86 16.28 -26.97 0.138 219
 221 3 24.99 16.41 -27.02 0.122 220
 222 3 25.11 16.59 -27.11 0.156 221
 223 3 25.27 16.66 -27.16 0.162 222
 224 3 25.43 16.78 -27.27 0.194 223
 225 3 25.59 16.89 -27.34 0.212 224
 226 3 25.75 17.05 -27.36 0.224 225
 227 3 25.92 17.14 -27.36 0.251 226
 228 3 26.09 17.26 -27.43 0.261 227
 229 3 26.18 17.37 -27.52 0.222 228
 230 3 26.34 17.48 -27.63 0.199 229
 231 3 26.47 17.57 -27.72 0.179 230
 232 3 26.67 17.69 -27.81 0.176 231
 233 3 26.92 17.91 -27.93 0.221 232
 234 3 27.05 18.07 -28 0.232 233
 235 3 27.19 18.23 -28.11 0.228 234
 236 3 27.37 18.44 -28.24 0.246 235
 237 3 27.48 18.55 -28.34 0.247 236
 238 3 27.64 18.71 -28.43 0.217 237
 239 3 27.73 18.8 -28.59 0.191 238
 240 3 27.98 19 -28.75 0.183 239
 241 3 28.16 19.09 -28.84 0.204 240
 242 3 28.3 19.21 -28.84 0.164 241
 243 3 28.42 19.35 -28.88 0.165 242
 244 3 28.58 19.58 -28.86 0.179 243
 245 3 28.67 19.63 -28.91 0.152 244
 246 3 28.82 19.77 -29 0.119 245
 247 3 28.98 19.88 -29.04 0.14 246
 248 3 29.16 20.02 -29.09 0.128 247
 249 3 29.37 20.15 -29.13 0.186 248
 250 3 29.53 20.29 -29.18 0.2 249
 251 3 29.67 20.4 -29.24 0.21 250
 252 3 29.87 20.6 -29.36 0.225 251
 253 3 30.05 20.79 -29.4 0.26 252
 254 3 30.24 20.86 -29.5 0.271 253
 255 3 30.42 21.04 -29.5 0.256 254
 256 3 30.57 21.26 -29.54 0.226 255
 257 3 30.73 21.36 -29.59 0.222 256
 258 3 30.87 21.49 -29.61 0.212 257
 259 3 30.96 21.56 -29.7 0.171 258
 260 3 31.08 21.67 -29.75 0.161 259
 261 3 31.17 21.76 -29.77 0.144 260
 262 3 31.3 21.81 -29.81 0.169 261
 263 3 31.49 21.93 -29.82 0.21 262
 264 3 31.6 22.01 -29.88 0.211 263
 265 3 31.77 22.08 -29.95 0.218 264
 266 3 31.93 22.2 -30 0.207 265
 267 3 32.11 22.27 -30.06 0.228 266
 268 3 32.26 22.42 -30.15 0.192 267
 269 3 32.47 22.54 -30.24 0.188 268
 270 3 32.61 22.67 -30.29 0.206 269
 271 3 32.68 22.76 -30.29 0.202 270
 272 3 32.87 22.84 -30.36 0.22 271
 273 3 33 22.96 -30.41 0.257 272
 274 3 33.22 23.05 -30.5 0.265 273
 275 3 33.32 23.18 -30.52 0.255 274
 276 3 33.49 23.32 -30.54 0.237 275
 277 3 33.67 23.44 -30.59 0.227 276
 278 3 33.8 23.59 -30.61 0.216 277
 279 3 34 23.73 -30.75 0.233 278
 280 3 34.15 23.82 -30.81 0.215 279
 281 3 34.29 23.96 -30.82 0.23 280
 282 3 34.43 24.09 -30.82 0.224 281
 283 3 34.54 24.19 -30.82 0.218 282
 284 3 34.64 24.28 -30.81 0.207 283
 285 3 34.75 24.39 -30.77 0.208 284
 286 3 34.83 24.55 -30.7 0.223 285
 287 3 34.93 24.68 -30.66 0.243 286
 288 3 35.04 24.75 -30.7 0.245 287
 289 3 35.17 24.84 -30.7 0.238 288
 290 3 35.29 24.94 -30.7 0.211 289
 291 3 35.44 25.07 -30.84 0.192 290
 292 3 35.64 25.16 -30.74 0.199 291
 293 3 35.76 25.28 -30.84 0.204 292
 294 3 35.94 25.39 -30.86 0.214 293
 295 3 36.11 25.48 -30.84 0.199 294
 296 3 36.26 25.55 -30.82 0.191 295
 297 3 36.43 25.64 -30.75 0.2 296
 298 3 36.54 25.71 -30.81 0.19 297
 299 3 36.65 25.86 -30.77 0.16 298
 300 3 36.72 26 -30.75 0.136 299
 301 3 36.79 26.09 -30.77 0.141 300
 302 3 36.9 26.25 -30.82 0.183 301
 303 3 37.05 26.37 -30.91 0.164 302
 304 3 37.18 26.52 -30.93 0.154 303
 305 3 37.29 26.66 -31 0.148 304
 306 3 37.42 26.75 -31 0.182 305
 307 3 37.57 26.87 -31.06 0.148 306
 308 3 37.88 27.04 -31.54 0.387 307
 309 3 37.89 27.15 -31.54 0.405 308
 310 3 37.95 27.31 -31.61 0.473 309
 311 3 38.2 27.42 -31.54 0.545 310
 312 3 38.27 27.54 -31.52 0.521 311
 313 3 38.42 27.63 -31.38 0.508 312
 314 3 38.53 27.72 -31.29 0.465 313
 315 3 38.64 27.81 -31.29 0.411 314
 316 3 38.78 27.94 -31.36 0.36 315
 317 3 38.81 28.08 -31.36 0.326 316
 318 3 38.96 28.17 -31.34 0.266 317
 319 3 39.1 28.29 -31.34 0.24 318
 320 3 39.25 28.38 -31.38 0.234 319
 321 3 39.42 28.53 -31.41 0.209 320
 322 3 39.63 28.69 -31.47 0.229 321
 323 3 39.74 28.85 -31.43 0.228 322
 324 3 39.88 28.97 -31.41 0.205 323
 325 3 40.04 29.1 -31.36 0.209 324
 326 3 40.14 29.2 -31.32 0.207 325
 327 3 40.34 29.51 -31.47 0.305 326
 328 3 40.45 29.69 -31.59 0.349 327
 329 3 40.6 29.83 -31.74 0.359 328
 330 3 40.75 29.92 -31.72 0.337 329
 331 3 40.88 29.97 -31.68 0.32 330
 332 3 40.98 30.1 -31.56 0.29 331
 333 3 41.16 30.22 -31.54 0.254 332
 334 3 41.31 30.33 -31.5 0.218 333
 335 3 41.42 30.45 -31.5 0.188 334
 336 3 41.52 30.63 -31.45 0.184 335
 337 3 41.67 30.76 -31.47 0.168 336
 338 3 41.77 30.88 -31.52 0.179 337
 339 3 41.89 30.99 -31.54 0.167 338
 340 3 41.98 31.15 -31.5 0.176 339
 341 3 42.17 31.26 -31.5 0.21 340
 342 3 42.34 31.4 -31.45 0.209 341
 343 3 42.52 31.49 -31.38 0.204 342
 344 3 42.59 31.63 -31.38 0.17 343
 345 3 42.71 31.69 -31.41 0.179 344
 346 3 42.88 31.83 -31.5 0.18 345
 347 3 43.04 31.95 -31.41 0.195 346
 348 3 43.25 32.06 -31.5 0.241 347
 349 3 43.42 32.15 -31.43 0.247 348
 350 3 43.6 32.22 -31.43 0.236 349
 351 3 43.73 32.34 -31.41 0.215 350
 352 3 43.81 32.47 -31.38 0.217 351
 353 3 43.89 32.61 -31.45 0.208 352
 354 3 44.1 32.72 -31.47 0.181 353
 355 3 44.21 32.87 -31.47 0.162 354
 356 3 44.32 33.01 -31.56 0.174 355
 357 3 44.52 33.13 -31.59 0.217 356
 358 3 44.7 33.2 -31.54 0.199 357
 359 3 44.84 33.3 -31.56 0.224 358
 360 3 45.02 33.44 -31.45 0.25 359
 361 3 45.19 33.59 -31.45 0.256 360
 362 3 45.34 33.66 -31.45 0.268 361
 363 3 45.49 33.8 -31.43 0.243 362
 364 3 45.63 33.91 -31.34 0.213 363
 365 3 45.76 34.01 -31.29 0.18 364
 366 3 45.94 34.16 -31.22 0.194 365
 367 3 46.09 34.27 -31.18 0.191 366
 368 3 46.27 34.45 -31.15 0.197 367
 369 3 46.4 34.7 -31.06 0.186 368
 370 3 46.58 34.84 -31.06 0.173 369
 371 3 46.73 34.95 -31.02 0.172 370
 372 3 46.85 35.09 -30.97 0.196 371
 373 3 46.98 35.17 -30.93 0.2 372
 374 3 47.2 35.31 -30.86 0.177 373
 375 3 47.34 35.41 -30.79 0.16 374
 376 3 47.42 35.53 -30.79 0.158 375
 377 3 47.55 35.6 -30.7 0.157 376
 378 3 47.74 35.76 -30.7 0.182 377
 379 3 47.88 35.85 -30.63 0.188 378
 380 3 48.05 35.97 -30.59 0.175 379
 381 3 48.23 36.1 -30.59 0.14 380
 382 3 48.23 36.23 -30.54 0.16 381
 383 3 48.3 36.3 -30.47 0.152 382
 384 3 48.38 36.37 -30.5 0.163 383
 385 3 48.55 36.44 -30.45 0.157 384
 386 3 48.67 36.55 -30.41 0.14 385
 387 3 48.83 36.63 -30.32 0.158 386
 388 3 48.97 36.73 -30.34 0.148 387
 389 3 49.13 36.84 -30.27 0.138 388
 390 3 49.27 36.95 -30.25 0.141 389
 391 3 49.41 37.08 -30.24 0.146 390
 392 3 49.58 37.17 -30.25 0.16 391
 393 3 49.69 37.3 -30.18 0.189 392
 394 3 49.81 37.49 -30.18 0.218 393
 395 3 49.95 37.65 -30.18 0.186 394
 396 3 50.09 37.77 -30.24 0.192 395
 397 3 50.16 37.91 -30.22 0.166 396
 398 3 50.31 37.99 -30.27 0.153 397
 399 3 50.47 38.1 -30.29 0.166 398
 400 3 50.59 38.27 -30.24 0.155 399
 401 3 50.72 38.38 -30.25 0.165 400
 402 3 50.87 38.58 -30.25 0.195 401
 403 3 50.99 38.7 -30.2 0.208 402
 404 3 51.15 38.88 -30.18 0.193 403
 405 3 51.34 38.95 -30.18 0.203 404
 406 3 51.49 39.02 -30.15 0.186 405
 407 3 51.66 39.13 -30.16 0.17 406
 408 3 51.78 39.16 -30.13 0.192 407
 409 3 51.95 39.23 -30.11 0.211 408
 410 3 52.13 39.3 -30.09 0.232 409
 411 3 52.3 39.41 -30.16 0.252 410
 412 3 52.45 39.47 -30.18 0.247 411
 413 3 52.59 39.59 -30.2 0.216 412
 414 3 52.77 39.67 -30.2 0.181 413
 415 3 52.97 39.78 -30.24 0.176 414
 416 3 53.13 39.85 -30.27 0.154 415
 417 3 53.3 39.92 -30.25 0.133 416
 418 3 53.51 39.99 -30.27 0.156 417
 419 3 53.62 40.1 -30.27 0.166 418
 420 3 53.78 40.2 -30.27 0.176 419
 421 3 53.95 40.23 -30.27 0.159 420
 422 3 54.05 40.34 -30.24 0.149 421
 423 3 54.2 40.46 -30.22 0.147 422
 424 3 54.33 40.54 -30.18 0.117 423
 425 3 54.45 40.64 -30.2 0.129 424
 426 3 54.63 40.71 -30.24 0.129 425
 427 3 54.74 40.77 -30.18 0.15 426
 428 3 54.81 40.82 -30.25 0.144 427
 429 3 54.97 40.91 -30.25 0.13 428
 430 3 55.09 40.92 -30.25 0.163 429
 431 3 55.26 40.92 -30.28 0.165 430
 432 3 55.4 41 -30.26 0.179 431
 433 3 55.59 41.11 -30.25 0.191 432
 434 3 55.7 41.21 -30.26 0.185 433
 435 3 55.91 41.24 -30.23 0.203 434
 436 3 56.09 41.35 -30.19 0.213 435
 437 3 56.27 41.43 -30.21 0.189 436
 438 3 56.43 41.56 -30.21 0.191 437
 439 3 56.55 41.66 -30.17 0.185 438
 440 3 56.75 41.71 -30.19 0.159 439
 441 3 56.9 41.82 -30.19 0.171 440
 442 3 56.98 41.91 -30.19 0.171 441
 443 3 57.15 41.96 -30.23 0.178 442
 444 3 57.29 42.06 -30.25 0.167 443
 445 3 57.47 42.11 -30.3 0.178 444
 446 3 57.54 42.23 -30.3 0.202 445
 447 3 57.72 42.31 -30.37 0.182 446
 448 3 57.9 42.42 -30.33 0.197 447
 449 3 58.02 42.54 -30.28 0.211 448
 450 3 58.09 42.7 -30.21 0.231 449
 451 3 58.22 42.81 -30.14 0.265 450
 452 3 58.34 42.95 -30.1 0.251 451
 453 3 58.47 42.96 -30.03 0.265 452
 454 3 58.65 43.02 -30 0.255 453
 455 3 58.87 43.11 -30.01 0.248 454
 456 3 59.01 43.2 -29.96 0.243 455
 457 3 59.16 43.34 -29.92 0.212 456
 458 3 59.32 43.49 -29.94 0.193 457
 459 3 59.43 43.64 -29.87 0.181 458
 460 3 59.5 43.78 -29.82 0.155 459
 461 3 59.65 43.89 -29.8 0.168 460
 462 3 59.77 43.99 -29.78 0.155 461
 463 3 59.89 44.09 -29.85 0.178 462
 464 3 60.04 44.19 -29.96 0.182 463
 465 3 60.12 44.36 -30.12 0.213 464
 466 3 60.26 44.49 -30.1 0.175 465
 467 3 60.37 44.57 -30.07 0.15 466
 468 3 60.52 44.65 -29.96 0.156 467
 469 3 60.68 44.71 -29.92 0.201 468
 470 3 60.83 44.8 -29.89 0.221 469
 471 3 61.01 44.86 -29.89 0.241 470
 472 3 61.18 45.01 -29.87 0.281 471
 473 3 61.29 45.15 -29.87 0.27 472
 474 3 61.4 45.24 -29.92 0.257 473
 475 3 61.54 45.36 -29.96 0.237 474
 476 3 61.68 45.5 -30 0.193 475
 477 3 61.76 45.57 -30.05 0.198 476
 478 3 61.9 45.71 -30.08 0.178 477
 479 3 62.11 45.79 -30.14 0.181 478
 480 3 62.29 45.87 -30.19 0.176 479
 481 3 62.44 46 -30.23 0.183 480
 482 3 62.55 46.17 -30.26 0.194 481
 483 3 62.71 46.33 -30.26 0.19 482
 484 3 62.73 46.44 -30.26 0.19 483
 485 3 62.82 46.6 -30.25 0.172 484
 486 3 62.87 46.76 -30.26 0.169 485
 487 3 62.97 46.94 -30.32 0.182 486
 488 3 63.05 47.07 -30.3 0.189 487
 489 3 63.12 47.21 -30.35 0.177 488
 490 3 63.26 47.33 -30.44 0.209 489
 491 3 63.37 47.47 -30.39 0.218 490
 492 3 63.51 47.62 -30.46 0.242 491
 493 3 63.61 47.76 -30.48 0.255 492
 494 3 63.75 47.93 -30.5 0.265 493
 495 3 63.83 48.15 -30.49 0.277 494
 496 3 63.92 48.35 -30.49 0.266 495
 497 3 64 48.5 -30.5 0.246 496
 498 3 64.12 48.55 -30.5 0.233 497
 499 3 64.29 48.68 -30.52 0.218 498
 500 3 64.4 48.76 -30.61 0.209 499
 501 3 64.53 48.99 -30.7 0.21 500
 502 3 64.64 49.17 -30.84 0.188 501
 503 3 64.78 49.32 -30.91 0.167 502
 504 3 64.87 49.61 -31.04 0.247 503
 505 3 64.98 49.72 -31.04 0.308 504
 506 3 65.21 49.8 -31.06 0.309 505
 507 3 65.31 49.83 -31.18 0.308 506
 508 3 65.51 49.86 -31.25 0.273 507
 509 3 65.67 49.91 -31.32 0.244 508
 510 3 65.87 49.98 -31.4 0.226 509
 511 3 66.06 50.19 -31.57 0.215 510
 512 3 66.21 50.26 -31.66 0.198 511
 513 3 66.4 50.36 -31.77 0.198 512
 514 3 66.56 50.48 -31.88 0.193 513
 515 3 66.87 50.73 -31.99 0.226 514
 516 3 67.09 50.76 -32.07 0.228 515
 517 3 67.14 50.83 -32.21 0.231 516
 518 3 67.28 50.91 -32.35 0.195 517
 519 3 67.37 51.04 -32.44 0.152 518
 520 3 67.48 51.16 -32.58 0.218 519
 521 3 67.62 51.3 -32.7 0.238 520
 522 3 67.75 51.43 -32.84 0.276 521
 523 3 67.88 51.59 -33.02 0.282 522
 524 3 67.95 51.7 -33.16 0.246 523
 525 3 68.03 51.84 -33.34 0.213 524
 526 3 68.19 51.99 -33.44 0.192 525
 527 3 68.45 52.09 -33.53 0.18 526
 528 3 68.64 52.24 -33.64 0.164 527
 529 3 68.78 52.34 -33.74 0.173 528
 530 3 68.89 52.45 -33.83 0.22 529
 531 3 68.88 52.52 -34.01 0.224 530
 532 3 68.97 52.63 -34.17 0.185 531
 533 3 69.16 52.7 -34.3 0.184 532
 534 3 69.33 52.77 -34.42 0.177 533
 535 3 69.47 52.88 -34.52 0.17 534
 536 3 69.64 52.95 -34.62 0.173 535
 537 3 69.77 52.99 -34.74 0.157 536
 538 3 69.88 53.07 -34.85 0.167 537
 539 3 70.02 53.16 -35.03 0.173 538
 540 3 70.16 53.3 -35.06 0.179 539
 541 3 70.22 53.39 -35.2 0.199 540
 542 3 70.31 53.52 -35.31 0.213 541
 543 3 70.42 53.64 -35.44 0.196 542
 544 3 70.49 53.71 -35.6 0.176 543
 545 3 70.5 53.81 -35.74 0.15 544
 546 3 70.55 53.92 -35.84 0.146 545
 547 3 70.61 53.93 -35.99 0.155 546
 548 3 70.68 53.85 -36.19 0.188 547
 549 3 70.8 53.89 -36.38 0.17 548
 550 3 70.93 53.86 -36.54 0.177 549
 551 3 71.01 53.92 -36.71 0.201 550
 552 3 71.09 53.96 -36.82 0.204 551
 553 3 71.21 54.02 -36.97 0.182 552
 554 3 71.27 54.18 -37.1 0.168 553
 555 3 71.4 54.25 -37.28 0.164 554
 556 3 71.46 54.35 -37.35 0.124 555
 557 3 71.4 54.39 -37.44 0.118 556
 558 3 71.46 54.47 -37.55 0.163 557
 559 3 71.52 54.57 -37.7 0.173 558
 560 3 71.62 54.64 -37.84 0.171 559
 561 3 71.65 54.72 -37.98 0.167 560
 562 3 71.76 54.79 -38.12 0.172 561
 563 3 71.84 54.88 -38.26 0.194 562
 564 3 71.9 54.96 -38.39 0.187 563
 565 3 71.99 55.04 -38.53 0.204 564
 566 3 72.07 55.11 -38.69 0.185 565
 567 3 72.15 55.25 -38.84 0.165 566
 568 3 72.21 55.35 -38.98 0.167 567
 569 3 72.38 55.61 -39.21 0.201 568
 570 3 72.51 55.79 -39.44 0.233 569
 571 3 72.63 55.9 -39.58 0.238 570
 572 3 72.78 56.08 -39.78 0.208 571
 573 3 72.92 56.25 -39.95 0.272 572
 574 3 73.04 56.43 -40.02 0.235 573
 575 3 73.15 56.57 -40.12 0.188 574
 576 3 73.31 56.76 -40.24 0.21 575
 577 3 73.48 56.96 -40.34 0.204 576
 578 3 73.58 57.09 -40.53 0.195 577
 579 3 73.61 57.19 -40.67 0.206 578
 580 3 73.61 57.26 -40.87 0.245 579
 581 3 73.59 57.3 -41.06 0.265 580
 582 3 73.56 57.44 -41.16 0.281 581
 583 3 73.53 57.5 -41.28 0.26 582
 584 3 73.43 57.65 -41.34 0.22 583
 585 3 73.42 57.73 -41.45 0.228 584
 586 3 73.48 57.83 -41.52 0.219 585
 587 3 73.42 57.82 -41.62 0.192 586
 588 3 73.39 58.05 -41.71 0.22 587
 589 3 73.34 58.18 -41.81 0.211 588
 590 3 73.34 58.32 -41.96 0.218 589
 591 3 73.42 58.44 -42.2 0.247 590
 592 3 73.5 58.51 -42.34 0.248 591
 593 3 73.56 58.61 -42.44 0.251 592
 594 3 73.75 58.77 -42.98 0.423 593
 595 3 73.83 58.84 -43.1 0.479 594
 596 3 73.88 58.88 -43.21 0.562 595
 597 3 73.99 59.02 -43.24 0.6 596
 598 3 74.02 59.16 -43.17 0.619 597
 599 3 74.13 59.27 -43.23 0.603 598
 600 3 74.21 59.37 -43.24 0.571 599
 601 3 74.32 59.48 -43.26 0.492 600
 602 3 74.32 59.62 -43.31 0.416 601
 603 3 74.35 59.79 -43.38 0.347 602
 604 3 74.36 59.92 -43.45 0.296 603
 605 3 74.41 60.09 -43.59 0.25 604
 606 3 74.47 60.24 -43.64 0.227 605
 607 3 74.47 60.41 -43.74 0.221 606
 608 3 74.44 60.58 -43.83 0.218 607
 609 3 74.42 60.73 -43.91 0.218 608
 610 3 74.38 60.92 -44.02 0.28 609
 611 3 74.42 61.1 -44.09 0.284 610
 612 3 74.5 61.23 -44.12 0.256 611
 613 3 74.67 61.4 -44.23 0.266 612
 614 3 74.77 61.59 -44.34 0.298 613
 615 3 74.86 61.74 -44.43 0.263 614
 616 3 74.97 61.95 -44.5 0.279 615
 617 3 75.08 62.2 -44.62 0.245 616
 618 3 75.16 62.37 -44.69 0.259 617
 619 3 75.32 62.59 -44.8 0.235 618
 620 3 75.32 62.73 -44.93 0.223 619
 621 3 75.32 62.85 -45.11 0.242 620
 622 3 75.29 62.94 -45.22 0.276 621
 623 3 75.21 63.09 -45.43 0.352 622
 624 3 75.27 63.27 -45.5 0.367 623
 625 3 75.29 63.41 -45.57 0.338 624
 626 3 75.35 63.63 -45.65 0.308 625
 627 3 75.49 63.74 -45.75 0.257 626
 628 3 75.59 63.84 -45.84 0.239 627
 629 3 75.7 63.96 -45.86 0.202 628
 630 3 75.99 64.06 -45.98 0.204 629
 631 3 76.13 64.1 -46.12 0.228 630
 632 3 76.23 64.2 -46.26 0.232 631
 633 3 76.35 64.33 -46.38 0.258 632
 634 3 76.41 64.39 -46.52 0.242 633
 635 3 76.54 64.46 -46.65 0.243 634
 636 3 76.57 64.61 -46.76 0.24 635
 637 3 76.66 64.78 -46.84 0.238 636
 638 3 76.76 64.97 -46.9 0.219 637
 639 3 76.79 64.92 -47 0.22 638
 640 3 76.79 65.1 -47.08 0.259 639
 641 3 76.82 65.19 -47.23 0.258 640
 642 3 76.82 65.27 -47.37 0.223 641
 643 3 76.79 65.33 -47.59 0.255 642
 644 3 76.84 65.36 -47.76 0.286 643
 645 3 76.89 65.5 -47.95 0.321 644
 646 3 76.92 65.64 -48.08 0.301 645
 647 3 77.01 65.75 -48.19 0.256 646
 648 3 77.12 65.97 -48.23 0.25 647
 649 3 77.14 66.11 -48.38 0.251 648
 650 3 77.23 66.14 -48.51 0.224 649
 651 3 77.3 66.21 -48.63 0.19 650
 652 3 77.36 66.34 -48.79 0.206 651
 653 3 77.28 66.45 -48.94 0.191 652
 654 3 77.28 66.67 -49.08 0.224 653
 655 3 77.28 66.95 -49.23 0.249 654
 656 3 77.36 67.15 -49.38 0.271 655
 657 3 77.48 67.34 -49.48 0.257 656
 658 3 77.56 67.45 -49.58 0.243 657
 659 3 77.69 67.57 -49.7 0.236 658
 660 3 77.75 67.62 -49.83 0.24 659
 661 3 77.78 67.62 -50.07 0.278 660
 662 3 77.87 67.62 -50.25 0.308 661
 663 3 77.92 67.72 -50.4 0.348 662
 664 3 78.28 67.68 -50.55 0.409 663
 665 3 78.48 67.73 -50.63 0.383 664
 666 3 78.55 67.84 -50.79 0.335 665
 667 3 78.61 67.9 -50.88 0.278 666
 668 3 78.67 67.95 -51.07 0.265 667
 669 3 78.57 68.06 -51.23 0.255 668
 670 3 78.52 68.18 -51.38 0.239 669
 671 3 78.44 68.29 -51.48 0.24 670
 672 3 78.39 68.37 -51.62 0.244 671
 673 3 78.39 68.48 -51.77 0.245 672
 674 3 78.35 68.62 -51.94 0.243 673
 675 3 78.38 68.78 -52.1 0.24 674
 676 3 78.43 68.9 -52.22 0.233 675
 677 3 78.43 69.07 -52.36 0.25 676
 678 3 78.44 69.21 -52.54 0.218 677
 679 3 78.43 69.29 -52.68 0.222 678
 680 3 78.36 69.38 -52.82 0.219 679
 681 3 78.27 69.52 -52.99 0.254 680
 682 3 78.25 69.62 -53.1 0.252 681
 683 3 78.24 69.77 -53.18 0.249 682
 684 3 78.18 69.99 -53.36 0.254 683
 685 3 78.1 70.15 -53.47 0.232 684
 686 3 78.05 70.19 -53.9 0.419 685
 687 3 77.99 69.88 -54.46 0.167 686
 688 3 77.99 69.82 -54.36 0.000125 687
 689 3 78.05 70.3 -53.96 0.36 686
 690 3 77.97 70.46 -53.94 0.322 689
 691 3 77.97 70.6 -54 0.257 690
 692 3 77.97 70.68 -54.14 0.239 691
 693 3 77.82 70.85 -54.25 0.227 692
 694 3 77.85 70.99 -54.33 0.206 693
 695 3 77.78 71.13 -54.5 0.215 694
 696 3 77.73 71.37 -54.64 0.195 695
 697 3 77.6 71.52 -54.75 0.206 696
 698 3 77.53 71.71 -54.92 0.231 697
 699 3 77.38 71.85 -55.07 0.251 698
 700 3 77.28 71.96 -55.29 0.29 699
 701 3 77.18 72.13 -55.36 0.297 700
 702 3 77.07 72.32 -55.39 0.256 701
 703 3 76.95 72.49 -55.52 0.247 702
 704 3 76.82 72.66 -55.53 0.234 703
 705 3 76.73 72.91 -55.63 0.229 704
 706 3 76.63 73.07 -55.68 0.205 705
 707 3 76.49 73.29 -55.8 0.182 706
 708 3 76.37 73.44 -55.91 0.187 707
 709 3 76.29 73.6 -55.96 0.203 708
 710 3 76.2 73.8 -56.03 0.216 709
 711 3 76.1 74.01 -56.16 0.207 710
 712 3 76.01 74.18 -56.23 0.197 711
 713 3 75.92 74.32 -56.35 0.164 712
 714 3 75.84 74.49 -56.46 0.128 713
 715 3 75.75 74.65 -56.53 0.175 714
 716 3 75.69 74.74 -56.66 0.162 715
 717 3 75.61 74.85 -56.74 0.157 716
 718 3 75.56 75.05 -56.81 0.16 717
 719 3 75.45 75.27 -56.87 0.193 718
 720 3 75.39 75.41 -56.99 0.188 719
 721 3 75.33 75.63 -57.04 0.176 720
 722 3 75.3 75.79 -57.12 0.149 721
 723 3 75.28 76.01 -57.2 0.244 722
 724 3 75.2 76.18 -57.31 0.225 723
 725 3 75.11 76.3 -57.4 0.223 724
 726 3 75.03 76.6 -57.45 0.174 725
 727 3 75.02 76.79 -57.54 0.148 726
 728 3 75.03 76.91 -57.63 0.154 727
 729 3 75.06 76.98 -57.7 0.12 728
 730 3 75 77.13 -57.76 0.116 729
 731 3 75 77.32 -57.81 0.125 730
 732 3 74.92 77.48 -57.88 0.122 731
 733 3 74.87 77.62 -57.95 0.132 732
 734 3 74.83 77.79 -57.98 0.107 733
 735 3 74.81 77.98 -58.02 0.141 734
 736 3 74.86 78.16 -58.09 0.163 735
 737 3 74.95 78.35 -58.17 0.172 736
 738 3 74.95 78.52 -58.22 0.154 737
 739 3 74.94 78.68 -58.24 0.14 738
 740 3 74.94 78.82 -58.27 0.159 739
 741 3 74.92 78.96 -58.23 0.169 740
 742 3 74.93 79.1 -58.22 0.147 741
 743 3 74.91 79.26 -58.19 0.156 742
 744 3 74.88 79.41 -58.09 0.165 743
 745 3 74.85 79.54 -58.15 0.167 744
 746 3 74.77 79.69 -58.15 0.172 745
 747 3 74.76 79.88 -58.04 0.153 746
 748 3 74.74 80.02 -58.08 0.146 747
 749 3 74.68 80.32 -58.23 0.322 748
 750 3 74.66 80.49 -58.19 0.454 749
 751 3 74.66 80.71 -58.21 0.537 750
 752 3 74.61 80.88 -58.11 0.56 751
 753 3 74.63 81.02 -58.14 0.59 752
 754 3 74.63 81.24 -58.15 0.58 753
 755 3 74.74 81.38 -58.07 0.544 754
 756 3 74.88 81.49 -58.09 0.456 755
 757 3 74.82 81.71 -58.07 0.371 756
 758 3 74.86 81.88 -58.08 0.301 757
 759 3 74.9 82.04 -58.03 0.236 758
 760 3 74.9 82.24 -58.13 0.171 759
 761 3 74.96 82.35 -58 0.171 760
 762 3 75.05 82.38 -57.93 0.202 761
 763 3 75.08 82.49 -58 0.215 762
 764 3 75.16 82.68 -58.03 0.213 763
 765 3 75.18 82.8 -58.02 0.141 764
 766 3 75.27 82.99 -58.03 0.165 765
 767 3 75.38 83.13 -57.99 0.196 766
 768 3 75.4 83.27 -57.96 0.18 767
 769 3 75.49 83.48 -57.92 0.217 768
 770 3 75.57 83.69 -57.82 0.235 769
 771 3 75.6 83.87 -57.81 0.243 770
 772 3 75.52 84.13 -57.84 0.209 771
 773 3 75.47 84.32 -57.91 0.174 772
 774 3 75.41 84.54 -57.95 0.149 773
 775 3 75.41 84.77 -58.05 0.191 774
 776 3 75.41 84.99 -58.1 0.213 775
 777 3 75.44 85.23 -58.2 0.229 776
 778 3 75.41 85.41 -58.21 0.262 777
 779 3 75.31 85.57 -58.27 0.237 778
 780 3 75.2 85.76 -58.35 0.168 779
 781 3 75.09 85.91 -58.42 0.168 780
 782 3 74.98 85.98 -58.52 0.183 781
 783 3 74.9 86.16 -58.59 0.174 782
 784 3 74.81 86.27 -58.7 0.194 783
 785 3 74.67 86.38 -58.7 0.207 784
 786 3 74.59 86.57 -58.69 0.209 785
 787 3 74.48 86.65 -58.67 0.193 786
 788 3 74.34 86.82 -58.7 0.172 787
 789 3 74.26 86.93 -58.69 0.14 788
 790 3 74.14 87.02 -58.66 0.114 789
 791 3 73.89 87.16 -58.66 0.167 790
 792 3 73.84 87.29 -58.65 0.141 791
 793 3 73.79 87.46 -58.62 0.119 792
 794 3 73.73 87.6 -58.58 0.147 793
 795 3 73.6 87.79 -58.61 0.159 794
 796 3 73.54 87.99 -58.59 0.213 795
 797 3 73.43 88.12 -58.56 0.219 796
 798 3 73.43 88.26 -58.52 0.19 797
 799 3 73.34 88.41 -58.54 0.174 798
 800 3 73.23 88.57 -58.55 0.173 799
 801 3 73.12 88.73 -58.54 0.167 800
 802 3 73.06 88.85 -58.51 0.17 801
 803 3 73.01 89.04 -58.51 0.177 802
 804 3 72.95 89.18 -58.5 0.176 803
 805 3 72.87 89.35 -58.51 0.191 804
 806 3 72.73 89.52 -58.5 0.209 805
 807 3 72.75 89.68 -58.48 0.201 806
 808 3 72.62 89.82 -58.41 0.192 807
 809 3 72.51 90.01 -58.35 0.226 808
 810 3 72.28 90.23 -58.3 0.229 809
 811 3 72.15 90.46 -58.28 0.207 810
 812 3 72.01 90.66 -58.22 0.241 811
 813 3 71.9 90.85 -58.22 0.222 812
 814 3 71.68 90.98 -58.28 0.216 813
 815 3 71.54 91.1 -58.3 0.182 814
 816 3 71.4 91.33 -58.3 0.16 815
 817 3 71.26 91.49 -58.3 0.142 816
 818 3 71.12 91.68 -58.24 0.18 817
 819 3 70.95 91.82 -58.25 0.19 818
 820 3 70.85 91.99 -58.28 0.195 819
 821 3 70.71 92.1 -58.26 0.197 820
 822 3 70.55 92.29 -58.32 0.179 821
 823 3 70.45 92.82 -58.92 0.564 822
 824 3 70.5 92.77 -59.09 0.491 823
 825 3 70.55 92.69 -59.17 0.425 824
 826 3 70.67 92.68 -59.36 0.398 825
 827 3 70.91 92.57 -59.39 0.447 826
 828 3 71.05 92.46 -59.46 0.412 827
 829 3 71.25 92.32 -59.47 0.387 828
 830 3 71.47 92.24 -59.54 0.326 829
 831 3 71.64 92.18 -59.64 0.335 830
 832 3 71.77 92.05 -59.61 0.319 831
 833 3 71.91 91.93 -59.72 0.324 832
 834 3 72 91.77 -59.72 0.326 833
 835 3 72.11 91.65 -59.85 0.329 834
 836 3 72.19 91.52 -59.86 0.321 835
 837 3 72.33 91.43 -59.9 0.347 836
 838 3 72.38 91.24 -60 0.375 837
 839 3 72.49 91.16 -60.08 0.38 838
 840 3 72.5 90.98 -60.15 0.347 839
 841 3 72.53 90.85 -60.28 0.359 840
 842 3 72.59 90.72 -60.43 0.332 841
 843 3 72.64 90.61 -60.5 0.354 842
 844 3 72.66 90.53 -60.68 0.389 843
 845 3 72.7 90.5 -60.82 0.404 844
 846 3 72.8 90.41 -60.97 0.374 845
 847 3 72.89 90.27 -61.04 0.363 846
 848 3 72.89 90.22 -61.25 0.392 847
 849 3 72.94 90.13 -61.37 0.4 848
 850 3 72.95 90.06 -61.47 0.417 849
 851 3 73.08 90.06 -61.63 0.386 850
 852 3 73.19 89.95 -61.69 0.374 851
 853 3 73.27 89.92 -61.83 0.387 852
 854 3 73.36 89.86 -61.94 0.4 853
 855 3 73.42 89.86 -62.08 0.371 854
 856 3 73.58 89.86 -62.25 0.381 855
 857 3 73.75 89.75 -62.33 0.35 856
 858 3 73.83 89.72 -62.41 0.361 857
 859 3 73.89 89.66 -62.55 0.36 858
 860 3 74 89.58 -62.68 0.375 859
 861 3 74.11 89.52 -62.76 0.368 860
 862 3 74.19 89.49 -62.94 0.405 861
 863 3 74.3 89.53 -63.09 0.396 862
 864 3 74.39 89.5 -63.3 0.392 863
 865 3 74.42 89.45 -63.47 0.395 864
 866 3 74.47 89.46 -63.63 0.413 865
 867 3 74.45 89.4 -63.79 0.4 866
 868 3 74.53 89.37 -63.94 0.382 867
 869 3 74.53 89.37 -64.14 0.363 868
 870 3 74.53 89.26 -64.28 0.383 869
 871 3 74.59 89.2 -64.42 0.416 870
 872 3 74.53 89.07 -64.61 0.404 871
 873 3 74.63 88.95 -64.73 0.416 872
 874 3 74.67 88.87 -64.86 0.431 873
 875 3 74.61 88.75 -64.95 0.454 874
 876 3 74.64 88.67 -65.09 0.439 875
 877 3 74.64 88.59 -65.25 0.418 876
 878 3 74.66 88.59 -65.42 0.423 877
 879 3 74.67 88.43 -65.56 0.435 878
 880 3 74.72 88.32 -65.7 0.437 879
 881 3 74.75 88.21 -65.84 0.451 880
 882 3 74.69 88.04 -65.97 0.436 881
 883 3 74.64 87.93 -66.16 0.422 882
 884 3 74.64 87.81 -66.3 0.427 883
 885 3 74.67 87.73 -66.5 0.409 884
 886 3 74.61 87.54 -66.66 0.404 885
 887 3 74.58 87.5 -66.83 0.386 886
 888 3 74.53 87.42 -66.98 0.386 887
 889 3 74.55 87.32 -67.2 0.358 888
 890 3 74.53 87.26 -67.39 0.34 889
 891 3 74.49 87.2 -67.59 0.358 890
 892 3 74.48 87.21 -67.8 0.335 891
 893 3 74.48 87.13 -68.01 0.331 892
 894 3 74.48 87.07 -68.27 0.317 893
 895 3 74.48 87.08 -68.46 0.316 894
 896 3 74.46 87.05 -68.63 0.328 895
 897 3 74.49 86.99 -68.79 0.304 896
 898 3 74.51 86.96 -68.96 0.3 897
 899 3 74.58 86.94 -69.1 0.274 898
 900 3 74.62 86.94 -69.29 0.261 899
 901 3 74.66 86.94 -69.45 0.316 900
 902 3 74.76 86.79 -69.56 0.344 901
 903 3 74.77 86.68 -69.62 0.308 902
 904 3 74.8 86.66 -69.77 0.323 903
 905 3 74.85 86.6 -69.92 0.398 904
 906 3 74.43 86.96 -70.34 0.09 905
 907 3 74.32 86.88 -70.43 0.071 906
 908 3 74.24 86.86 -70.57 0.085 907
 909 3 74.18 86.88 -70.71 0.093 908
 910 3 74.15 86.88 -70.85 0.08 909
 911 3 74.1 86.96 -71.06 0.098 910
 912 3 74.04 86.99 -71.17 0.102 911
 913 3 73.93 87.02 -71.36 0.103 912
 914 3 73.83 87.04 -71.5 0.119 913
 915 3 73.77 87.07 -71.64 0.151 914
 916 3 73.74 87.1 -71.75 0.165 915
 917 3 73.77 87.21 -72 0.064 916
 918 3 73.77 87.19 -72.11 0.07 917
 919 3 73.82 87.02 -72.25 0.107 918
 920 3 73.79 86.94 -72.36 0.086 919
 921 3 73.77 86.88 -72.5 0.106 920
 922 3 73.82 86.83 -72.62 0.139 921
 923 3 73.82 86.78 -72.86 0.156 922
 924 3 73.77 86.78 -73.06 0.087 923
 925 3 73.73 86.7 -73.26 0.097 924
 926 3 73.68 86.72 -73.45 0.135 925
 927 3 73.64 86.72 -73.62 0.093 926
 928 3 73.54 86.64 -73.76 0.07 927
 929 3 73.43 86.64 -73.92 0.066 928
 930 3 73.38 87.04 -71.64 0.112 916
 931 3 75.05 86.44 -69.93 0.417 905
 932 3 75.24 86.3 -69.95 0.434 931
 933 3 75.33 86.21 -69.92 0.485 932
 934 3 75.48 86.13 -69.82 0.556 933
 935 3 75.6 86.08 -69.82 0.622 934
 936 3 75.76 86.1 -69.68 0.722 935
 937 3 75.83 86.07 -69.54 0.789 936
 938 3 75.99 86.11 -69.46 0.826 937
 939 3 76.12 86.13 -69.38 0.873 938
 940 3 76.21 86.15 -69.27 0.882 939
 941 3 76.29 86.32 -69.17 0.851 940
 942 3 76.6 85.69 -69.29 0.419 941
 943 3 76.69 85.46 -69.27 0.229 942
 944 3 76.82 85.3 -69.23 0.138 943
 945 3 77.03 85.04 -69.07 0.2 944
 946 3 77.28 84.82 -69.02 0.185 945
 947 3 77.44 84.63 -69.07 0.088 946
 948 3 77.55 84.47 -69.08 0.102 947
 949 3 77.63 84.27 -69.07 0.106 948
 950 3 77.67 84.11 -69.07 0.074 949
 951 3 77.8 83.99 -69.03 0.091 950
 952 3 77.94 83.94 -69 0.087 951
 953 3 78.08 83.91 -68.96 0.12 952
 954 3 78.11 83.86 -68.75 0.089 953
 955 3 78.19 83.88 -68.55 0.096 954
 956 3 78.28 83.8 -68.38 0.082 955
 957 3 78.38 83.65 -68.33 0.12 956
 958 3 78.39 83.47 -68.25 0.105 957
 959 3 75.96 87.43 -68.76 0.353 941
 960 3 75.96 87.6 -68.71 0.343 959
 961 3 76.02 87.88 -68.74 0.327 960
 962 3 76.04 88.13 -68.76 0.284 961
 963 3 76.05 88.33 -68.76 0.259 962
 964 3 76.12 88.49 -68.76 0.242 963
 965 3 76.21 88.71 -68.75 0.247 964
 966 3 76.26 88.91 -68.75 0.247 965
 967 3 76.3 89.05 -68.75 0.248 966
 968 3 76.35 89.22 -68.72 0.242 967
 969 3 76.33 89.32 -68.69 0.253 968
 970 3 76.4 89.51 -68.67 0.238 969
 971 3 76.43 89.66 -68.64 0.253 970
 972 3 76.44 89.83 -68.66 0.267 971
 973 3 76.49 90.02 -68.64 0.25 972
 974 3 76.54 90.21 -68.67 0.238 973
 975 3 76.66 90.38 -68.67 0.242 974
 976 3 76.74 90.55 -68.72 0.255 975
 977 3 76.9 90.66 -68.7 0.256 976
 978 3 77.04 90.79 -68.67 0.241 977
 979 3 77.21 90.9 -68.67 0.248 978
 980 3 77.35 90.99 -68.66 0.241 979
 981 3 77.52 91.15 -68.61 0.25 980
 982 3 77.68 91.29 -68.56 0.219 981
 983 3 77.82 91.41 -68.5 0.239 982
 984 3 77.93 91.52 -68.45 0.242 983
 985 3 78.04 91.65 -68.37 0.231 984
 986 3 78.13 91.74 -68.23 0.244 985
 987 3 78.16 91.86 -68.11 0.257 986
 988 3 78.29 91.94 -67.92 0.303 987
 989 3 78.37 92.07 -67.84 0.385 988
 990 3 78.46 92.13 -67.75 0.408 989
 991 3 78.58 92.16 -67.62 0.352 990
 992 3 78.85 92.16 -67.42 0.282 991
 993 3 78.93 92.27 -67.28 0.292 992
 994 3 79.01 92.46 -67.16 0.311 993
 995 3 79.08 92.55 -67.03 0.321 994
 996 3 79.13 92.65 -66.95 0.328 995
 997 3 79.16 92.79 -66.87 0.31 996
 998 3 79.27 92.88 -66.78 0.318 997
 999 3 79.32 92.96 -66.62 0.32 998
 1000 3 79.38 93.16 -66.56 0.292 999
 1001 3 79.46 93.32 -66.47 0.291 1000
 1002 3 79.54 93.41 -66.39 0.258 1001
 1003 3 79.62 93.52 -66.34 0.276 1002
 1004 3 79.66 93.69 -66.28 0.285 1003
 1005 3 79.71 93.86 -66.28 0.267 1004
 1006 3 79.68 94.13 -66.28 0.25 1005
 1007 3 79.68 94.3 -66.25 0.264 1006
 1008 3 79.66 94.44 -66.2 0.276 1007
 1009 3 79.57 94.6 -66.14 0.297 1008
 1010 3 79.52 94.77 -65.95 0.315 1009
 1011 3 79.48 94.94 -65.97 0.306 1010
 1012 3 79.52 95.07 -65.95 0.307 1011
 1013 3 79.52 95.19 -65.95 0.29 1012
 1014 3 79.41 95.41 -65.81 0.28 1013
 1015 3 79.32 95.57 -65.71 0.296 1014
 1016 3 79.27 95.72 -65.65 0.247 1015
 1017 3 79.13 95.86 -65.58 0.271 1016
 1018 3 78.91 96.07 -65.35 0.249 1017
 1019 3 78.82 96.22 -65.32 0.246 1018
 1020 3 78.8 96.35 -65.19 0.285 1019
 1021 3 78.77 96.49 -65.08 0.325 1020
 1022 3 78.71 96.66 -65.11 0.34 1021
 1023 3 78.79 96.76 -65.1 0.35 1022
 1024 3 78.72 96.88 -65.07 0.425 1023
 1025 3 78.65 96.98 -65 0.474 1024
 1026 3 78.54 97.14 -65 0.538 1025
 1027 3 78.4 97.29 -65.07 0.595 1026
 1028 3 78.34 97.45 -65.04 0.593 1027
 1029 3 78.37 97.59 -64.96 0.583 1028
 1030 3 78.17 97.76 -64.93 0.573 1029
 1031 3 78.06 97.9 -64.88 0.537 1030
 1032 3 77.9 98.09 -64.96 0.478 1031
 1033 3 77.75 98.28 -64.96 0.426 1032
 1034 3 77.59 98.43 -65.01 0.374 1033
 1035 3 77.43 98.54 -65.07 0.255 1034
 1036 3 77.36 98.62 -65.15 0.212 1035
 1037 3 77.28 98.73 -65.18 0.191 1036
 1038 3 77.06 98.79 -65.29 0.15 1037
 1039 3 77.01 98.9 -65.34 0.164 1038
 1040 3 76.9 98.96 -65.43 0.152 1039
 1041 3 76.87 99.2 -65.54 0.195 1040
 1042 3 76.78 99.4 -65.65 0.197 1041
 1043 3 76.65 99.5 -65.73 0.193 1042
 1044 3 76.61 99.59 -65.79 0.219 1043
 1045 3 76.51 99.79 -65.79 0.214 1044
 1046 3 76.42 99.9 -65.84 0.239 1045
 1047 3 76.32 100.09 -65.9 0.247 1046
 1048 3 76.25 100.2 -65.99 0.273 1047
 1049 3 76.07 100.29 -66.03 0.266 1048
 1050 3 75.92 100.29 -66.15 0.255 1049
 1051 3 75.73 100.31 -66.28 0.26 1050
 1052 3 75.53 100.4 -66.34 0.312 1051
 1053 3 75.37 100.4 -66.4 0.319 1052
 1054 3 75.09 100.4 -66.57 0.282 1053
 1055 3 74.84 100.31 -66.73 0.241 1054
 1056 3 74.68 100.21 -66.82 0.202 1055
 1057 3 74.56 100.21 -66.93 0.209 1056
 1058 3 74.51 100.12 -67.07 0.301 1057
 1059 3 74.36 100.12 -67.34 0.336 1058
 1060 3 74.23 100.12 -67.39 0.356 1059
 1061 3 74.09 100.12 -67.56 0.342 1060
 1062 3 73.99 100.12 -67.69 0.371 1061
 1063 3 73.86 100.12 -67.86 0.348 1062
 1064 3 73.78 100.21 -68.06 0.354 1063
 1065 3 73.78 100.12 -68.19 0.318 1064
 1066 3 73.77 100.44 -68.56 0.225 1065
 1067 3 73.74 100.54 -68.69 0.242 1066
 1068 3 73.72 100.63 -68.83 0.242 1067
 1069 3 73.71 100.74 -68.98 0.234 1068
 1070 3 73.75 100.94 -69.11 0.24 1069
 1071 3 73.78 101.04 -69.23 0.226 1070
 1072 3 73.77 101.13 -69.39 0.207 1071
 1073 3 73.75 101.33 -69.56 0.242 1072
 1074 3 73.69 101.54 -69.64 0.241 1073
 1075 3 73.66 101.74 -69.72 0.267 1074
 1076 3 73.72 101.94 -69.81 0.267 1075
 1077 3 73.77 102.04 -69.88 0.243 1076
 1078 3 73.81 102.24 -69.97 0.254 1077
 1079 3 73.89 102.44 -70.09 0.248 1078
 1080 3 73.89 102.54 -70.16 0.235 1079
 1081 3 73.97 102.74 -70.23 0.257 1080
 1082 3 74.02 102.93 -70.28 0.24 1081
 1083 3 74.11 103.22 -70.28 0.212 1082
 1084 3 74.14 103.32 -70.3 0.211 1083
 1085 3 74.18 103.63 -70.28 0.203 1084
 1086 3 74.2 103.72 -70.33 0.212 1085
 1087 3 74.13 103.93 -70.39 0.226 1086
 1088 3 74.13 104.13 -70.44 0.236 1087
 1089 3 74.1 104.43 -70.51 0.313 1088
 1090 3 74.09 104.63 -70.52 0.369 1089
 1091 3 74.12 104.72 -70.63 0.437 1090
 1092 3 74.13 104.93 -70.66 0.512 1091
 1093 3 74.18 105.13 -70.63 0.562 1092
 1094 3 74.18 105.32 -70.71 0.559 1093
 1095 3 74.05 105.44 -70.71 0.52 1094
 1096 3 73.93 105.74 -70.69 0.47 1095
 1097 3 73.68 105.94 -70.66 0.406 1096
 1098 3 73.49 106.13 -70.71 0.329 1097
 1099 3 73.32 106.33 -70.66 0.272 1098
 1100 3 73.16 106.54 -70.68 0.21 1099
 1101 3 73.13 106.63 -70.74 0.244 1100
 1102 3 73.02 106.83 -70.77 0.264 1101
 1103 3 72.93 107.04 -70.8 0.29 1102
 1104 3 72.82 107.24 -70.82 0.29 1103
 1105 3 72.76 107.44 -70.81 0.323 1104
 1106 3 72.59 107.65 -70.79 0.339 1105
 1107 3 72.54 107.74 -70.78 0.309 1106
 1108 3 72.29 107.94 -70.79 0.314 1107
 1109 3 72.13 108.15 -70.76 0.268 1108
 1110 3 71.98 108.24 -70.7 0.228 1109
 1111 3 71.8 108.35 -70.62 0.265 1110
 1112 3 71.59 108.46 -70.56 0.28 1111
 1113 3 71.41 108.55 -70.48 0.309 1112
 1114 3 71.3 108.76 -70.43 0.312 1113
 1115 3 71.13 108.96 -70.4 0.277 1114
 1116 3 71.01 109.05 -70.37 0.269 1115
 1117 3 70.9 109.26 -70.42 0.251 1116
 1118 3 70.76 109.55 -70.45 0.287 1117
 1119 3 70.63 109.66 -70.43 0.302 1118
 1120 3 70.54 109.85 -70.36 0.359 1119
 1121 3 70.34 110.26 -70.19 0.399 1120
 1122 3 70.14 110.45 -70.1 0.383 1121
 1123 3 70 110.56 -70.05 0.421 1122
 1124 3 69.87 110.65 -70.19 0.374 1123
 1125 3 69.83 110.76 -69.89 0.419 1124
 1126 3 69.65 110.76 -69.92 0.385 1125
 1127 3 69.53 110.95 -69.94 0.365 1126
 1128 3 69.39 110.95 -69.95 0.313 1127
 1129 3 69.25 111.17 -70 0.282 1128
 1130 3 69.04 111.17 -70.08 0.264 1129
 1131 3 68.81 111.37 -70.06 0.261 1130
 1132 3 68.64 111.56 -70.11 0.221 1131
 1133 3 68.44 111.67 -70.06 0.199 1132
 1134 3 68.26 111.76 -70.06 0.177 1133
 1135 3 68.09 111.98 -70.08 0.202 1134
 1136 3 67.95 112.07 -70.05 0.222 1135
 1137 3 67.83 112.18 -70.02 0.265 1136
 1138 3 67.62 112.28 -70.09 0.275 1137
 1139 3 67.44 112.37 -70.07 0.309 1138
 1140 3 67.29 112.57 -70.19 0.331 1139
 1141 3 67.17 112.68 -70.27 0.346 1140
 1142 3 67.17 112.98 -70.46 0.387 1141
 1143 3 67.06 113.07 -70.52 0.433 1142
 1144 3 67.14 113.37 -70.65 0.457 1143
 1145 3 67.19 113.57 -70.79 0.513 1144
 1146 3 67.17 113.78 -70.84 0.558 1145
 1147 3 67.15 113.87 -70.9 0.581 1146
 1148 3 67.19 113.98 -70.99 0.568 1147
 1149 3 67.14 114.18 -71.09 0.478 1148
 1150 3 67.11 114.39 -71.18 0.378 1149
 1151 3 67.11 114.59 -71.27 0.317 1150
 1152 3 67.03 114.68 -71.38 0.299 1151
 1153 3 67.01 114.89 -71.49 0.274 1152
 1154 3 66.86 114.98 -71.55 0.231 1153
 1155 3 66.83 115.18 -71.69 0.207 1154
 1156 3 66.77 115.18 -71.77 0.191 1155
 1157 3 66.75 115.29 -71.88 0.208 1156
 1158 3 66.71 115.39 -71.98 0.212 1157
 1159 3 66.69 115.59 -72.09 0.233 1158
 1160 3 66.68 115.59 -72.23 0.215 1159
 1161 3 66.61 115.68 -72.37 0.224 1160
 1162 3 66.53 115.68 -72.56 0.251 1161
 1163 3 66.39 115.79 -72.75 0.283 1162
 1164 3 66.24 115.79 -72.92 0.3 1163
 1165 3 66.11 115.79 -73.03 0.295 1164
 1166 3 65.99 115.9 -73.2 0.266 1165
 1167 3 65.88 116 -73.31 0.231 1166
 1168 3 65.74 116 -73.45 0.214 1167
 1169 3 65.63 116.01 -73.59 0.183 1168
 1170 3 65.49 116.01 -73.67 0.198 1169
 1171 3 65.36 116.1 -73.75 0.219 1170
 1172 3 65.21 116.21 -73.86 0.205 1171
 1173 3 65.02 116.32 -74.03 0.222 1172
 1174 3 64.86 116.32 -74.15 0.198 1173
 1175 3 64.74 116.41 -74.26 0.177 1174
 1176 3 64.61 116.52 -74.42 0.173 1175
 1177 3 64.52 116.61 -74.51 0.175 1176
 1178 3 64.44 116.91 -74.65 0.247 1177
 1179 3 64.36 117.02 -74.81 0.264 1178
 1180 3 64.27 117.11 -74.98 0.307 1179
 1181 3 64.05 117.22 -75.01 0.359 1180
 1182 3 63.93 117.43 -75.09 0.374 1181
 1183 3 63.79 117.43 -75.16 0.391 1182
 1184 3 63.63 117.52 -75.3 0.39 1183
 1185 3 63.49 117.63 -75.35 0.401 1184
 1186 3 63.35 117.63 -75.42 0.383 1185
 1187 3 63.2 117.63 -75.49 0.322 1186
 1188 3 63.06 117.63 -75.61 0.31 1187
 1189 3 62.92 117.74 -75.69 0.296 1188
 1190 3 62.78 117.83 -75.75 0.259 1189
 1191 3 62.66 117.94 -75.83 0.188 1190
 1192 3 62.56 117.94 -75.91 0.187 1191
 1193 3 62.42 117.94 -76.03 0.161 1192
 1194 3 62.19 118.04 -76.08 0.16 1193
 1195 3 61.99 118.13 -76.21 0.182 1194
 1196 3 61.81 118.24 -76.36 0.178 1195
 1197 3 61.6 118.24 -76.47 0.171 1196
 1198 3 61.49 118.35 -76.6 0.184 1197
 1199 3 61.35 118.44 -76.69 0.179 1198
 1200 3 61.24 118.44 -76.78 0.167 1199
 1201 3 61.07 118.55 -76.91 0.202 1200
 1202 3 60.98 118.65 -77.02 0.224 1201
 1203 3 60.81 118.85 -77.13 0.232 1202
 1204 3 60.66 118.96 -77.28 0.254 1203
 1205 3 60.49 119.05 -77.41 0.276 1204
 1206 3 60.42 119.16 -77.52 0.323 1205
 1207 3 60.1 119.46 -77.81 0.417 1206
 1208 3 60.13 119.35 -77.93 0.428 1207
 1209 3 59.92 119.26 -78.04 0.456 1208
 1210 3 59.84 119.26 -78.18 0.47 1209
 1211 3 59.84 119.26 -78.32 0.477 1210
 1212 3 59.74 119.16 -78.4 0.47 1211
 1213 3 59.67 119.16 -78.56 0.472 1212
 1214 3 59.56 119.07 -78.68 0.455 1213
 1215 3 59.55 119.07 -78.82 0.423 1214
 1216 3 59.51 118.96 -78.93 0.371 1215
 1217 3 59.41 118.96 -79.01 0.351 1216
 1218 3 59.38 118.86 -79.16 0.309 1217
 1219 3 59.3 118.77 -79.26 0.211 1218
 1220 3 59.26 118.77 -79.38 0.206 1219
 1221 3 59.18 118.77 -79.48 0.198 1220
 1222 3 59.08 118.77 -79.59 0.175 1221
 1223 3 58.98 118.66 -79.76 0.2 1222
 1224 3 58.8 118.57 -79.95 0.174 1223
 1225 3 58.69 118.57 -80.07 0.186 1224
 1226 3 58.51 118.47 -80.21 0.19 1225
 1227 3 58.31 118.47 -80.29 0.157 1226
 1228 3 58.13 118.38 -80.41 0.152 1227
 1229 3 58 118.47 -80.49 0.164 1228
 1230 3 57.8 118.38 -80.54 0.174 1229
 1231 3 57.68 118.49 -80.65 0.19 1230
 1232 3 57.52 118.49 -80.68 0.186 1231
 1233 3 57.33 118.38 -80.79 0.185 1232
 1234 3 57.2 118.38 -80.9 0.175 1233
 1235 3 57.05 118.38 -81.06 0.181 1234
 1236 3 56.91 118.38 -81.15 0.169 1235
 1237 3 56.7 118.38 -81.29 0.193 1236
 1238 3 56.54 118.4 -81.46 0.199 1237
 1239 3 56.43 118.4 -81.68 0.215 1238
 1240 3 56.3 118.4 -81.77 0.203 1239
 1241 3 56.15 118.4 -81.88 0.228 1240
 1242 3 56.01 118.3 -81.99 0.211 1241
 1243 3 55.81 118.4 -82.13 0.222 1242
 1244 3 55.68 118.4 -82.15 0.2 1243
 1245 3 55.55 118.3 -82.15 0.178 1244
 1246 3 55.38 118.41 -82.18 0.188 1245
 1247 3 55.25 118.51 -82.35 0.202 1246
 1248 3 55.08 118.6 -82.43 0.207 1247
 1249 3 54.91 118.71 -82.49 0.25 1248
 1250 3 54.68 118.8 -82.56 0.278 1249
 1251 3 54.5 118.91 -82.59 0.286 1250
 1252 3 54.33 119.02 -82.65 0.245 1251
 1253 3 54.12 119.02 -82.64 0.247 1252
 1254 3 53.91 119.02 -82.67 0.186 1253
 1255 3 53.81 118.91 -82.73 0.153 1254
 1256 3 53.52 118.82 -82.67 0.234 1255
 1257 3 53.37 118.71 -82.7 0.222 1256
 1258 3 53.26 118.63 -82.81 0.206 1257
 1259 3 53.15 118.43 -82.92 0.22 1258
 1260 3 53.01 118.32 -83.03 0.206 1259
 1261 3 52.94 118.32 -83.15 0.212 1260
 1262 3 52.8 118.13 -83.23 0.226 1261
 1263 3 52.58 118.13 -83.37 0.28 1262
 1264 3 52.43 118.02 -83.51 0.339 1263
 1265 3 52.29 117.93 -83.59 0.447 1264
 1266 3 52.16 117.83 -83.67 0.518 1265
 1267 3 52.09 117.83 -83.86 0.572 1266
 1268 3 51.95 117.74 -83.92 0.595 1267
 1269 3 51.8 117.83 -84.08 0.585 1268
 1270 3 51.77 117.63 -84.17 0.552 1269
 1271 3 51.69 117.63 -84.3 0.483 1270
 1272 3 51.66 117.44 -84.34 0.386 1271
 1273 3 51.58 117.44 -84.42 0.35 1272
 1274 3 51.56 117.33 -84.5 0.26 1273
 1275 3 51.48 117.24 -84.61 0.208 1274
 1276 3 51.34 117.13 -84.76 0.19 1275
 1277 3 51.26 117.04 -84.89 0.209 1276
 1278 3 51.16 116.94 -85.05 0.21 1277
 1279 3 51.01 116.85 -85.17 0.181 1278
 1280 3 50.91 116.85 -85.23 0.18 1279
 1281 3 50.76 116.74 -85.25 0.196 1280
 1282 3 50.66 116.65 -85.33 0.219 1281
 1283 3 50.51 116.65 -85.4 0.183 1282
 1284 3 50.41 116.55 -85.45 0.215 1283
 1285 3 50.2 116.44 -85.48 0.258 1284
 1286 3 50.11 116.35 -85.53 0.25 1285
 1287 3 49.94 116.16 -85.58 0.262 1286
 1288 3 49.87 116.05 -85.61 0.247 1287
 1289 3 49.79 115.96 -85.72 0.241 1288
 1290 3 49.73 115.85 -85.72 0.243 1289
 1291 3 49.69 115.76 -85.76 0.215 1290
 1292 3 49.55 115.55 -85.73 0.21 1291
 1293 3 49.44 115.35 -85.78 0.211 1292
 1294 3 49.33 115.26 -85.81 0.234 1293
 1295 3 49.26 115.05 -85.84 0.246 1294
 1296 3 49.16 114.85 -85.89 0.228 1295
 1297 3 49.16 114.66 -85.83 0.238 1296
 1298 3 49.12 114.46 -85.86 0.237 1297
 1299 3 49.12 114.35 -85.86 0.219 1298
 1300 3 49.09 114.16 -85.84 0.217 1299
 1301 3 49.15 114.05 -85.89 0.211 1300
 1302 3 49.19 113.85 -85.93 0.204 1301
 1303 3 49.31 113.55 -85.96 0.204 1302
 1304 3 49.3 113.26 -85.96 0.193 1303
 1305 3 49.3 113.16 -86.01 0.191 1304
 1306 3 49.34 112.96 -85.98 0.2 1305
 1307 3 49.3 112.85 -85.96 0.194 1306
 1308 3 49.27 112.66 -85.98 0.197 1307
 1309 3 49.31 112.35 -85.93 0.222 1308
 1310 3 49.37 112.16 -85.93 0.219 1309
 1311 3 49.38 111.85 -85.93 0.247 1310
 1312 3 49.37 111.76 -85.85 0.202 1311
 1313 3 49.44 111.66 -85.79 0.203 1312
 1314 3 49.56 111.46 -85.77 0.228 1313
 1315 3 49.73 111.35 -85.71 0.198 1314
 1316 3 49.76 111.26 -85.65 0.197 1315
 1317 3 49.77 111.16 -85.6 0.239 1316
 1318 3 49.81 110.96 -85.54 0.206 1317
 1319 3 49.95 110.76 -85.43 0.204 1318
 1320 3 50.06 110.66 -85.35 0.182 1319
 1321 3 50.14 110.55 -85.24 0.182 1320
 1322 3 50.27 110.55 -85.16 0.174 1321
 1323 3 50.38 110.44 -85.05 0.159 1322
 1324 3 50.48 110.44 -84.86 0.184 1323
 1325 3 50.52 110.35 -84.66 0.201 1324
 1326 3 50.49 110.35 -84.47 0.236 1325
 1327 3 50.56 110.24 -84.33 0.247 1326
 1328 3 50.55 110.24 -84.13 0.242 1327
 1329 3 50.52 110.15 -83.94 0.24 1328
 1330 3 50.53 110.15 -83.78 0.233 1329
 1331 3 50.51 110.05 -83.58 0.217 1330
 1332 3 50.48 109.93 -83.41 0.266 1331
 1333 3 50.52 109.84 -83.25 0.222 1332
 1334 3 50.49 109.73 -83.07 0.223 1333
 1335 3 50.48 109.64 -82.91 0.251 1334
 1336 3 50.49 109.54 -82.75 0.234 1335
 1337 3 50.52 109.43 -82.57 0.221 1336
 1338 3 50.52 109.34 -82.39 0.214 1337
 1339 3 50.67 109.23 -82.22 0.184 1338
 1340 3 50.64 109.23 -82.08 0.175 1339
 1341 3 50.67 109.23 -81.88 0.203 1340
 1342 3 50.63 109.23 -81.69 0.215 1341
 1343 3 50.65 109.34 -81.39 0.298 1342
 1344 3 50.64 109.34 -81.25 0.324 1343
 1345 3 50.57 109.43 -81.07 0.434 1344
 1346 3 50.54 109.34 -80.97 0.455 1345
 1347 3 50.6 109.43 -80.74 0.446 1346
 1348 3 50.47 109.23 -80.69 0.409 1347
 1349 3 50.57 109.23 -80.49 0.441 1348
 1350 3 50.53 109.23 -80.38 0.41 1349
 1351 3 50.56 109.23 -80.25 0.361 1350
 1352 3 50.53 109.23 -80.13 0.303 1351
 1353 3 50.43 109.23 -80 0.217 1352
 1354 3 50.33 109.23 -79.72 0.213 1353
 1355 3 50.32 109.23 -79.55 0.235 1354
 1356 3 50.27 109.23 -79.33 0.22 1355
 1357 3 50.27 109.13 -79.24 0.199 1356
 1358 3 50.22 109.13 -79.08 0.169 1357
 1359 3 50.28 109.13 -78.97 0.217 1358
 1360 3 50.35 109.03 -78.74 0.226 1359
 1361 3 50.35 109.13 -78.52 0.214 1360
 1362 3 50.42 109.11 -78.25 0.237 1361
 1363 3 50.5 109.22 -78.02 0.246 1362
 1364 3 50.52 109.31 -77.88 0.219 1363
 1365 3 50.54 109.72 -77.63 0.316 1364
 1366 3 50.58 109.81 -77.33 0.346 1365
 1367 3 50.75 109.81 -77.3 0.5 1366
 1368 3 50.89 109.72 -77.17 0.558 1367
 1369 3 51.03 109.81 -77.08 0.522 1368
 1370 3 51.24 109.72 -76.97 0.554 1369
 1371 3 51.36 109.61 -76.91 0.53 1370
 1372 3 51.4 109.5 -76.77 0.434 1371
 1373 3 51.46 109.61 -76.64 0.399 1372
 1374 3 51.61 109.7 -76.47 0.334 1373
 1375 3 51.65 109.8 -76.27 0.273 1374
 1376 3 51.75 109.8 -76.13 0.268 1375
 1377 3 51.95 109.91 -75.83 0.279 1376
 1378 3 52.09 109.91 -75.64 0.237 1377
 1379 3 52.26 109.8 -75.41 0.248 1378
 1380 3 52.34 109.91 -75.19 0.217 1379
 1381 3 52.4 109.8 -75.02 0.207 1380
 1382 3 52.51 109.8 -74.8 0.173 1381
 1383 3 52.58 109.89 -74.6 0.193 1382
 1384 3 52.65 109.8 -74.46 0.217 1383
 1385 3 52.71 109.8 -74.27 0.26 1384
 1386 3 52.71 109.89 -74.13 0.326 1385
 1387 3 52.76 110 -73.99 0.4 1386
 1388 3 52.79 110.09 -73.77 0.458 1387
 1389 3 52.83 110.19 -73.58 0.532 1388
 1390 3 52.91 110.3 -73.36 0.568 1389
 1391 3 52.98 110.3 -73.22 0.557 1390
 1392 3 53.15 110.38 -73.05 0.556 1391
 1393 3 53.26 110.49 -72.91 0.56 1392
 1394 3 53.34 110.57 -72.75 0.528 1393
 1395 3 53.46 110.48 -72.55 0.449 1394
 1396 3 53.47 110.48 -72.39 0.367 1395
 1397 3 53.54 110.57 -72.27 0.302 1396
 1398 3 53.55 110.68 -72.13 0.269 1397
 1399 3 53.61 110.68 -71.97 0.249 1398
 1400 3 53.61 110.77 -71.82 0.243 1399
 1401 3 53.64 110.77 -71.55 0.27 1400
 1402 3 53.72 110.88 -71.35 0.272 1401
 1403 3 53.83 110.98 -71.16 0.238 1402
 1404 3 53.87 111.07 -70.97 0.238 1403
 1405 3 53.97 111.18 -70.69 0.262 1404
 1406 3 53.97 111.27 -70.52 0.281 1405
 1407 3 54.04 111.38 -70.33 0.287 1406
 1408 3 54.08 111.48 -70.17 0.276 1407
 1409 3 54.04 111.68 -69.99 0.29 1408
 1410 3 54.04 111.77 -69.86 0.274 1409
 1411 3 54.03 111.98 -69.63 0.278 1410
 1412 3 54.07 111.96 -69.41 0.269 1411
 1413 3 54.08 112.16 -69.28 0.257 1412
 1414 3 54.15 112.27 -69.14 0.271 1413
 1415 3 54.18 112.27 -68.96 0.279 1414
 1416 3 54.21 112.37 -68.83 0.246 1415
 1417 3 54.33 112.46 -68.66 0.224 1416
 1418 3 54.37 112.57 -68.5 0.218 1417
 1419 3 54.4 112.57 -68.36 0.22 1418
 1420 3 54.48 112.66 -68.13 0.253 1419
 1421 3 54.55 112.66 -67.89 0.226 1420
 1422 3 54.6 112.76 -67.71 0.226 1421
 1423 3 54.62 112.76 -67.53 0.242 1422
 1424 3 54.59 112.95 -67.3 0.25 1423
 1425 3 54.62 113.06 -67.19 0.226 1424
 1426 3 54.59 113.15 -66.97 0.237 1425
 1427 3 54.62 113.15 -66.78 0.241 1426
 1428 3 54.59 113.26 -66.6 0.254 1427
 1429 3 54.59 113.36 -66.42 0.262 1428
 1430 3 54.6 113.45 -66.24 0.248 1429
 1431 3 54.52 113.36 -66.08 0.238 1430
 1432 3 54.52 113.45 -65.83 0.257 1431
 1433 3 54.48 113.45 -65.61 0.246 1432
 1434 3 54.49 113.45 -65.38 0.229 1433
 1435 3 54.51 113.56 -65.16 0.234 1434
 1436 3 54.44 113.65 -65 0.253 1435
 1437 3 54.45 113.76 -64.75 0.28 1436
 1438 3 54.4 113.76 -64.55 0.284 1437
 1439 3 54.4 113.86 -64.36 0.262 1438
 1440 3 54.41 113.86 -64.16 0.238 1439
 1441 3 54.34 113.95 -63.96 0.25 1440
 1442 3 54.31 114.06 -63.77 0.262 1441
 1443 3 54.33 114.14 -63.59 0.251 1442
 1444 3 54.34 114.25 -63.4 0.238 1443
 1445 3 54.35 114.35 -63.24 0.238 1444
 1446 3 54.41 114.44 -63.13 0.213 1445
 1447 3 54.45 114.55 -62.96 0.22 1446
 1448 3 54.51 114.64 -62.81 0.241 1447
 1449 3 54.58 114.74 -62.59 0.28 1448
 1450 3 54.65 114.83 -62.4 0.306 1449
 1451 3 54.74 114.94 -62.13 0.27 1450
 1452 3 54.84 115.14 -61.94 0.237 1451
 1453 3 54.91 115.24 -61.73 0.245 1452
 1454 3 54.98 115.33 -61.59 0.229 1453
 1455 3 54.99 115.44 -61.41 0.232 1454
 1456 3 55.04 115.64 -61.26 0.254 1455
 1457 3 55.05 115.74 -61.13 0.259 1456
 1458 3 55.01 115.83 -60.94 0.284 1457
 1459 3 54.98 115.94 -60.8 0.297 1458
 1460 3 54.65 115.83 -60.48 0.096 1459
 1461 3 54.62 115.94 -60.37 0.103 1460
 1462 3 54.48 115.74 -60.45 0.133 1461
 1463 3 54.37 115.64 -60.59 0.116 1462
 1464 3 54.45 115.53 -60.8 0.061 1463
 1465 3 54.45 115.83 -60.15 0.079 1462
 1466 3 54.35 115.83 -60.13 0.102 1465
 1467 3 54.3 115.94 -60.09 0.108 1466
 1468 3 54.2 115.94 -60.05 0.139 1467
 1469 3 54.13 116.05 -60.06 0.122 1468
 1470 3 54.16 116.14 -59.91 0.195 1469
 1471 3 53.98 116.35 -60.13 0.065 1470
 1472 3 53.9 116.44 -60.2 0.057 1471
 1473 3 53.73 116.64 -60.38 0.107 1472
 1474 3 53.67 116.75 -60.48 0.11 1473
 1475 3 53.66 116.94 -60.63 0.076 1474
 1476 3 53.81 117.14 -60.77 0.071 1475
 1477 3 70.42 92.94 -58.85 0.553 823
 1478 3 70.39 93.01 -58.77 0.539 1477
 1479 3 70.19 93.24 -58.91 0.608 1478
 1480 3 70.14 93.41 -58.89 0.6 1479
 1481 3 70.08 93.58 -58.86 0.611 1480
 1482 3 69.92 93.77 -58.91 0.634 1481
 1483 3 69.86 93.93 -58.86 0.642 1482
 1484 3 69.8 94.02 -58.79 0.638 1483
 1485 3 69.7 94.23 -58.86 0.653 1484
 1486 3 69.58 94.4 -58.88 0.632 1485
 1487 3 69.41 94.52 -58.85 0.556 1486
 1488 3 69.22 94.71 -58.88 0.539 1487
 1489 3 69.16 94.85 -58.85 0.522 1488
 1490 3 69.02 94.99 -58.85 0.518 1489
 1491 3 68.78 95.13 -58.85 0.522 1490
 1492 3 68.59 95.21 -58.84 0.482 1491
 1493 3 68.34 95.31 -58.81 0.501 1492
 1494 3 68.08 95.48 -58.84 0.5 1493
 1495 3 67.86 95.68 -58.91 0.538 1494
 1496 3 67.72 95.84 -58.9 0.552 1495
 1497 3 67.61 96.01 -58.85 0.566 1496
 1498 3 67.42 96.28 -58.87 0.577 1497
 1499 3 67.28 96.5 -58.91 0.586 1498
 1500 3 67.14 96.64 -58.88 0.616 1499
 1501 3 67.03 96.78 -58.88 0.604 1500
 1502 3 66.84 97.01 -58.97 0.591 1501
 1503 3 66.74 97.17 -58.98 0.579 1502
 1504 3 66.55 97.36 -59.05 0.578 1503
 1505 3 66.44 97.51 -59.05 0.581 1504
 1506 3 66.27 97.76 -59.04 0.523 1505
 1507 3 66.04 97.9 -59.04 0.501 1506
 1508 3 65.91 98.12 -59.08 0.498 1507
 1509 3 65.74 98.39 -59.01 0.503 1508
 1510 3 65.57 98.56 -59.02 0.484 1509
 1511 3 65.43 98.7 -59.07 0.469 1510
 1512 3 65.29 98.82 -59.14 0.45 1511
 1513 3 65.13 99.03 -59.19 0.444 1512
 1514 3 64.94 99.17 -59.26 0.43 1513
 1515 3 64.71 99.45 -59.29 0.403 1514
 1516 3 64.54 99.45 -59.34 0.386 1515
 1517 3 64.38 99.67 -59.4 0.371 1516
 1518 3 64.24 99.67 -59.54 0.374 1517
 1519 3 64.32 99.32 -59.94 0.076 1518
 1520 3 64.4 99.01 -59.97 0.065 1519
 1521 3 64.44 98.87 -59.98 0.07 1520
 1522 3 64.51 98.81 -60.04 0.072 1521
 1523 3 64.07 99.87 -59.51 0.391 1518
 1524 3 63.88 99.97 -59.54 0.449 1523
 1525 3 63.65 100.17 -59.53 0.469 1524
 1526 3 63.44 100.26 -59.43 0.467 1525
 1527 3 63.22 100.37 -59.4 0.435 1526
 1528 3 63.01 100.48 -59.36 0.417 1527
 1529 3 62.79 100.48 -59.36 0.405 1528
 1530 3 62.62 100.57 -59.4 0.42 1529
 1531 3 62.44 100.48 -59.45 0.444 1530
 1532 3 62.22 100.37 -59.45 0.446 1531
 1533 3 62.05 100.48 -59.47 0.449 1532
 1534 3 61.79 100.48 -59.46 0.441 1533
 1535 3 61.57 100.48 -59.53 0.481 1534
 1536 3 61.43 100.59 -59.53 0.462 1535
 1537 3 61.16 100.59 -59.5 0.465 1536
 1538 3 60.95 100.59 -59.54 0.501 1537
 1539 3 60.82 100.7 -59.57 0.506 1538
 1540 3 60.59 100.7 -59.61 0.467 1539
 1541 3 60.37 100.78 -59.63 0.455 1540
 1542 3 60.19 100.99 -59.58 0.455 1541
 1543 3 59.91 100.99 -59.61 0.489 1542
 1544 3 59.69 101.1 -59.62 0.537 1543
 1545 3 59.44 101.19 -59.6 0.536 1544
 1546 3 59.29 101.39 -59.63 0.512 1545
 1547 3 58.93 101.39 -59.52 0.457 1546
 1548 3 58.91 101.5 -59.59 0.488 1547
 1549 3 58.87 101.6 -59.6 0.521 1548
 1550 3 58.66 101.41 -59.67 0.493 1549
 1551 3 58.44 101.61 -59.57 0.589 1550
 1552 3 58.2 101.61 -59.56 0.573 1551
 1553 3 57.8 101.61 -59.57 0.615 1552
 1554 3 57.55 101.61 -59.56 0.559 1553
 1555 3 57.47 101.72 -59.57 0.575 1554
 1556 3 57.4 101.81 -59.67 0.61 1555
 1557 3 57.19 101.91 -59.67 0.593 1556
 1558 3 56.98 102.02 -59.66 0.533 1557
 1559 3 56.83 102.11 -59.77 0.533 1558
 1560 3 56.59 102.11 -59.8 0.497 1559
 1561 3 56.48 102.22 -59.52 0.018 1560
 1562 3 56.33 102.22 -59.8 0.494 1560
 1563 3 56.19 102.33 -59.87 0.496 1562
 1564 3 56 102.42 -59.94 0.469 1563
 1565 3 55.84 102.52 -59.95 0.456 1564
 1566 3 55.65 102.63 -59.97 0.452 1565
 1567 3 55.51 102.63 -60.01 0.432 1566
 1568 3 55.33 102.83 -60.06 0.413 1567
 1569 3 55.13 102.94 -60.05 0.454 1568
 1570 3 54.96 102.94 -60.15 0.449 1569
 1571 3 54.85 103.03 -60.22 0.443 1570
 1572 3 54.68 103.14 -60.22 0.408 1571
 1573 3 54.54 103.24 -60.26 0.406 1572
 1574 3 54.35 103.33 -60.24 0.448 1573
 1575 3 54.04 103.44 -60.27 0.491 1574
 1576 3 53.87 103.55 -60.34 0.478 1575
 1577 3 53.56 103.75 -60.38 0.489 1576
 1578 3 53.33 103.94 -60.41 0.457 1577
 1579 3 53.12 104.05 -60.47 0.496 1578
 1580 3 52.86 104.25 -60.47 0.526 1579
 1581 3 52.62 104.36 -60.5 0.528 1580
 1582 3 52.46 104.54 -60.54 0.533 1581
 1583 3 52.29 104.65 -60.58 0.592 1582
 1584 3 52.08 104.95 -60.61 0.568 1583
 1585 3 51.93 105.04 -60.69 0.513 1584
 1586 3 51.62 105.26 -60.71 0.536 1585
 1587 3 51.57 105.26 -60.83 0.514 1586
 1588 3 51.4 105.46 -60.86 0.487 1587
 1589 3 51.18 105.65 -60.89 0.464 1588
 1590 3 50.96 105.76 -60.93 0.48 1589
 1591 3 50.79 105.96 -61.01 0.472 1590
 1592 3 50.64 106.16 -61.03 0.445 1591
 1593 3 50.4 106.26 -61.1 0.461 1592
 1594 3 50.28 106.37 -61.13 0.495 1593
 1595 3 50.14 106.57 -61.18 0.513 1594
 1596 3 49.99 106.66 -61.24 0.51 1595
 1597 3 49.82 106.76 -61.31 0.567 1596
 1598 3 49.64 106.96 -61.39 0.579 1597
 1599 3 49.37 107.07 -61.5 0.642 1598
 1600 3 49.31 107.27 -61.57 0.659 1599
 1601 3 49.08 107.48 -61.7 0.689 1600
 1602 3 48.85 107.68 -61.74 0.679 1601
 1603 3 48.7 107.88 -61.74 0.652 1602
 1604 3 48.49 108.07 -61.92 0.649 1603
 1605 3 48.27 108.29 -62.07 0.645 1604
 1606 3 48.1 108.59 -62.11 0.64 1605
 1607 3 48.05 108.79 -62.23 0.568 1606
 1608 3 47.98 108.99 -62.31 0.539 1607
 1609 3 47.81 109.09 -62.41 0.55 1608
 1610 3 47.5 109.29 -62.59 0.524 1609
 1611 3 47.42 109.49 -62.52 0.527 1610
 1612 3 47.46 109.59 -62.49 0.558 1611
 1613 3 47.28 109.79 -62.59 0.548 1612
 1614 3 47.2 109.99 -62.63 0.57 1613
 1615 3 47.17 110.2 -62.65 0.59 1614
 1616 3 47.09 110.29 -62.56 0.626 1615
 1617 3 47.06 110.49 -62.56 0.643 1616
 1618 3 46.81 110.7 -62.53 0.685 1617
 1619 3 46.78 110.9 -62.55 0.686 1618
 1620 3 46.77 111.1 -62.59 0.667 1619
 1621 3 46.67 111.2 -62.59 0.675 1620
 1622 3 46.49 111.4 -62.56 0.6 1621
 1623 3 46.71 111.6 -62.73 0.713 1622
 1624 3 46.63 111.79 -62.71 0.706 1623
 1625 3 46.53 111.99 -62.66 0.715 1624
 1626 3 45.64 112.1 -62.32 0.077 1625
 1627 3 45.41 112.1 -62.25 0.106 1626
 1628 3 45.17 112.1 -62.19 0.123 1627
 1629 3 44.99 112.12 -62.19 0.135 1628
 1630 3 44.7 112.32 -62.26 0.095 1629
 1631 3 44.92 112.01 -62.18 0.127 1629
 1632 3 44.81 111.91 -62.12 0.165 1631
 1633 3 44.81 111.71 -62.37 0.249 1632
 1634 3 44.46 111.91 -62.29 0.069 1633
 1635 3 44.49 112.01 -61.93 0.098 1632
 1636 3 44.34 112.01 -61.84 0.117 1635
 1637 3 44.21 112.21 -61.83 0.14 1636
 1638 3 44.1 112.32 -61.87 0.186 1637
 1639 3 44.02 112.41 -61.94 0.162 1638
 1640 3 43.85 112.52 -62.11 0.128 1639
 1641 3 43.75 112.63 -62.15 0.126 1640
 1642 3 43.57 112.82 -62.14 0.16 1641
 1643 3 43.42 112.92 -62.08 0.102 1642
 1644 3 43.32 113.01 -62.01 0.082 1643
 1645 3 43.21 113.22 -62 0.102 1644
 1646 3 43.16 113.51 -62.04 0.133 1645
 1647 3 43.46 113.43 -62.15 0.078 1646
 1648 3 43.53 113.32 -62.22 0.123 1647
 1649 3 43.64 113.23 -62.26 0.077 1648
 1650 3 43.67 113.13 -62.25 0.05 1649
 1651 3 42.98 113.62 -61.97 0.109 1646
 1652 3 42.88 113.72 -61.9 0.091 1651
 1653 3 42.78 113.81 -61.86 0.139 1652
 1654 3 42.66 114.01 -61.83 0.166 1653
 1655 3 42.49 114.23 -61.79 0.14 1654
 1656 3 42.4 114.42 -61.75 0.141 1655
 1657 3 42.3 114.62 -61.71 0.14 1656
 1658 3 42.22 114.73 -61.68 0.137 1657
 1659 3 42.04 114.92 -61.6 0.1 1658
 1660 3 41.9 115.12 -61.58 0.11 1659
 1661 3 41.8 115.23 -61.54 0.13 1660
 1662 3 41.69 115.33 -61.54 0.129 1661
 1663 3 41.62 115.42 -61.5 0.135 1662
 1664 3 41.48 115.53 -61.43 0.139 1663
 1665 3 41.34 115.73 -61.36 0.113 1664
 1666 3 41.23 115.94 -61.35 0.132 1665
 1667 3 41.16 116.03 -61.35 0.144 1666
 1668 3 41.05 116.14 -61.27 0.121 1667
 1669 3 40.92 116.34 -61.28 0.103 1668
 1670 3 40.81 116.53 -61.27 0.132 1669
 1671 3 40.7 116.64 -61.21 0.126 1670
 1672 3 40.62 116.73 -61.18 0.163 1671
 1673 3 40.48 116.84 -61.17 0.163 1672
 1674 3 40.48 117.03 -61.13 0.132 1673
 1675 3 40.45 117.14 -61.14 0.121 1674
 1676 3 40.42 117.34 -61.16 0.099 1675
 1677 3 40.38 117.44 -61.16 0.107 1676
 1678 3 40.27 117.64 -61.2 0.146 1677
 1679 3 40.13 117.75 -61.2 0.118 1678
 1680 3 39.97 117.84 -61.24 0.136 1679
 1681 3 39.8 117.95 -61.28 0.11 1680
 1682 3 39.7 118.04 -61.38 0.122 1681
 1683 3 39.55 118.04 -61.45 0.13 1682
 1684 3 39.4 118.14 -61.49 0.13 1683
 1685 3 39.31 118.25 -61.63 0.115 1684
 1686 3 39.12 118.36 -61.74 0.097 1685
 1687 3 39.02 118.36 -61.85 0.132 1686
 1688 3 38.91 118.45 -61.98 0.126 1687
 1689 3 38.79 118.56 -62.02 0.118 1688
 1690 3 38.76 118.65 -62.12 0.119 1689
 1691 3 38.73 118.86 -62.27 0.122 1690
 1692 3 38.67 118.86 -62.38 0.122 1691
 1693 3 38.59 118.95 -62.44 0.145 1692
 1694 3 38.45 119.06 -62.49 0.123 1693
 1695 3 38.41 119.15 -62.61 0.096 1694
 1696 3 38.34 119.36 -62.77 0.083 1695
 1697 3 38.3 119.45 -62.8 0.091 1696
 1698 3 38.28 119.65 -62.77 0.125 1697
 1699 3 38.22 119.75 -62.77 0.149 1698
 1700 3 38.14 119.95 -62.84 0.127 1699
 1701 3 38.03 120.06 -62.92 0.143 1700
 1702 3 38.04 120.26 -62.97 0.111 1701
 1703 3 37.94 120.26 -63.02 0.118 1702
 1704 3 37.9 120.47 -63.09 0.12 1703
 1705 3 37.79 120.47 -63.17 0.216 1704
 1706 3 38.3 120.65 -62.87 0.096 1705
 1707 3 38.41 120.65 -62.72 0.087 1706
 1708 3 38.51 120.75 -62.58 0.12 1707
 1709 3 38.59 120.86 -62.47 0.088 1708
 1710 3 37.61 120.47 -63.17 0.123 1705
 1711 3 37.51 120.37 -63.23 0.152 1710
 1712 3 37.39 120.26 -63.19 0.114 1711
 1713 3 37.11 120.17 -63.19 0.112 1712
 1714 3 36.97 120.08 -63.22 0.16 1713
 1715 3 36.79 119.98 -63.22 0.18 1714
 1716 3 36.62 119.98 -63.27 0.197 1715
 1717 3 36.51 119.87 -63.34 0.275 1716
 1718 3 36.34 119.87 -63.42 0.349 1717
 1719 3 36.22 119.98 -63.51 0.447 1718
 1720 3 36.11 119.87 -63.55 0.536 1719
 1721 3 36 119.87 -63.58 0.581 1720
 1722 3 35.9 119.67 -63.66 0.587 1721
 1723 3 35.72 119.69 -63.67 0.582 1722
 1724 3 35.62 119.69 -63.78 0.569 1723
 1725 3 35.47 119.59 -63.78 0.604 1724
 1726 3 35.33 119.59 -63.81 0.508 1725
 1727 3 35.33 119.28 -63.73 0.405 1726
 1728 3 35.33 118.78 -63.48 0.189 1727
 1729 3 35.23 118.69 -63.44 0.187 1728
 1730 3 35.18 118.59 -63.4 0.151 1729
 1731 3 35.05 118.39 -63.4 0.159 1730
 1732 3 34.97 118.28 -63.36 0.18 1731
 1733 3 34.87 118.18 -63.37 0.227 1732
 1734 3 34.7 118.18 -63.38 0.256 1733
 1735 3 34.56 118.08 -63.41 0.33 1734
 1736 3 34.41 117.88 -63.34 0.462 1735
 1737 3 34.3 117.88 -63.37 0.445 1736
 1738 3 34.35 117.38 -62.81 0.14 1737
 1739 3 34.33 117.28 -62.79 0.093 1738
 1740 3 34.34 117.19 -62.74 0.054 1739
 1741 3 34.27 117.08 -62.72 0.079 1740
 1742 3 34.2 116.99 -62.63 0.1 1741
 1743 3 34.13 116.88 -62.59 0.087 1742
 1744 3 34.09 116.78 -62.56 0.068 1743
 1745 3 34.09 116.58 -62.48 0.121 1744
 1746 3 34.05 116.49 -62.44 0.093 1745
 1747 3 33.95 116.38 -62.44 0.084 1746
 1748 3 33.91 116.19 -62.44 0.142 1747
 1749 3 33.85 116.08 -62.48 0.175 1748
 1750 3 33.77 115.99 -62.44 0.259 1749
 1751 3 33.56 116.38 -62.66 0.07 1750
 1752 3 33.77 115.69 -62.22 0.153 1750
 1753 3 33.69 115.49 -62.19 0.152 1752
 1754 3 33.66 115.19 -62.24 0.114 1753
 1755 3 33.67 115.08 -62.24 0.109 1754
 1756 3 33.72 114.99 -62.27 0.151 1755
 1757 3 33.85 114.88 -62.19 0.14 1756
 1758 3 33.95 114.69 -62.11 0.108 1757
 1759 3 33.52 114.88 -62.34 0.073 1756
 1760 3 33.51 114.69 -62.36 0.064 1759
 1761 3 34.23 117.88 -63.69 0.271 1737
 1762 3 33.97 117.79 -64.19 0.247 1761
 1763 3 33.83 117.7 -64.28 0.273 1762
 1764 3 33.61 117.7 -64.33 0.296 1763
 1765 3 33.5 117.7 -64.31 0.351 1764
 1766 3 33.37 117.7 -64.55 0.311 1765
 1767 3 33.28 117.61 -64.64 0.18 1766
 1768 3 33.14 117.7 -64.75 0.125 1767
 1769 3 33.04 117.7 -64.86 0.116 1768
 1770 3 32.94 117.7 -65.02 0.094 1769
 1771 3 32.8 117.7 -65.16 0.075 1770
 1772 3 32.71 117.81 -65.2 0.055 1771
 1773 3 33.25 118.31 -64.55 0.098 1766
 1774 3 33.21 118.61 -64.52 0.071 1773
 1775 3 33.15 118.69 -64.46 0.085 1774
 1776 3 33.19 119 -64.51 0.089 1775
 1777 3 33.16 119.11 -64.52 0.086 1776
 1778 3 34.19 117.88 -63.84 0.271 1761
 1779 3 34.12 117.88 -63.12 0.154 1778
 1780 3 46.57 112.2 -62.68 0.715 1625
 1781 3 46.34 112.7 -62.87 0.854 1780
 1782 3 46.36 112.7 -62.72 0.794 1781
 1783 3 46.35 112.99 -62.57 0.748 1782
 1784 3 46.29 113.2 -62.47 0.67 1783
 1785 3 46.37 113.29 -62.37 0.643 1784
 1786 3 46.34 113.4 -62.26 0.618 1785
 1787 3 46.27 113.6 -62.18 0.591 1786
 1788 3 46.2 113.7 -62.09 0.563 1787
 1789 3 46.27 113.9 -61.98 0.532 1788
 1790 3 46.31 113.99 -61.89 0.531 1789
 1791 3 46.34 114.2 -61.77 0.515 1790
 1792 3 46.27 114.29 -61.65 0.468 1791
 1793 3 46.3 114.49 -61.48 0.471 1792
 1794 3 46.35 114.6 -61.36 0.507 1793
 1795 3 46.46 114.7 -61.18 0.529 1794
 1796 3 46.38 114.79 -61.01 0.515 1795
 1797 3 46.35 114.99 -60.86 0.522 1796
 1798 3 46.34 115.29 -60.69 0.529 1797
 1799 3 46.34 115.4 -60.51 0.536 1798
 1800 3 46.41 115.49 -60.33 0.532 1799
 1801 3 46.41 115.69 -60.18 0.527 1800
 1802 3 46.39 115.78 -60.02 0.505 1801
 1803 3 46.42 115.98 -59.93 0.518 1802
 1804 3 46.45 116.09 -59.8 0.505 1803
 1805 3 46.49 116.28 -59.64 0.503 1804
 1806 3 46.56 116.39 -59.5 0.505 1805
 1807 3 46.61 116.59 -59.36 0.488 1806
 1808 3 46.6 116.69 -59.15 0.481 1807
 1809 3 46.63 116.69 -58.96 0.463 1808
 1810 3 46.67 116.78 -58.79 0.45 1809
 1811 3 46.74 116.98 -58.61 0.448 1810
 1812 3 46.84 117.09 -58.44 0.406 1811
 1813 3 46.78 117.19 -58.36 0.393 1812
 1814 3 46.78 117.09 -58.17 0.439 1813
 1815 3 46.81 117.09 -58.06 0.432 1814
 1816 3 46.95 117.28 -57.89 0.444 1815
 1817 3 47.02 117.37 -57.69 0.439 1816
 1818 3 47.03 117.37 -57.5 0.459 1817
 1819 3 47.09 117.48 -57.29 0.422 1818
 1820 3 47.24 117.58 -57.13 0.434 1819
 1821 3 47.38 117.78 -56.9 0.437 1820
 1822 3 47.46 117.87 -56.71 0.461 1821
 1823 3 47.5 117.87 -56.57 0.47 1822
 1824 3 47.56 117.98 -56.43 0.487 1823
 1825 3 47.64 117.98 -56.22 0.508 1824
 1826 3 47.78 118.08 -56.04 0.529 1825
 1827 3 47.78 118.08 -55.86 0.527 1826
 1828 3 47.81 118.17 -55.67 0.552 1827
 1829 3 47.98 118.26 -55.5 0.594 1828
 1830 3 48.43 118.56 -55.64 0.069 1829
 1831 3 48.42 118.56 -55.74 0.000125 1830
 1832 3 48.05 118.37 -55.36 0.588 1829
 1833 3 48.13 118.47 -55.15 0.58 1832
 1834 3 48.24 118.67 -55.04 0.565 1833
 1835 3 48.2 118.56 -54.89 0.549 1834
 1836 3 48.21 118.76 -54.69 0.547 1835
 1837 3 48.3 118.75 -54.54 0.55 1836
 1838 3 48.31 118.75 -54.35 0.522 1837
 1839 3 48.3 118.86 -54.19 0.526 1838
 1840 3 48.28 118.86 -53.99 0.504 1839
 1841 3 48.32 118.96 -53.79 0.497 1840
 1842 3 48.31 118.86 -53.57 0.516 1841
 1843 3 48.31 118.86 -53.36 0.498 1842
 1844 3 48.31 118.96 -53.17 0.504 1843
 1845 3 48.35 118.96 -52.96 0.506 1844
 1846 3 48.41 118.96 -52.71 0.532 1845
 1847 3 48.42 119.05 -52.49 0.531 1846
 1848 3 48.46 119.05 -52.29 0.5 1847
 1849 3 48.47 118.86 -52.03 0.516 1848
 1850 3 48.47 118.96 -51.93 0.488 1849
 1851 3 48.58 118.94 -51.72 0.492 1850
 1852 3 48.54 119.05 -51.61 0.475 1851
 1853 3 48.61 118.94 -51.46 0.474 1852
 1854 3 48.69 118.94 -51.31 0.455 1853
 1855 3 48.69 119.05 -51.11 0.382 1854
 1856 3 48.72 119.14 -50.94 0.388 1855
 1857 3 48.75 119.24 -50.79 0.441 1856
 1858 3 48.71 119.35 -50.67 0.437 1857
 1859 3 48.74 119.24 -50.5 0.463 1858
 1860 3 48.75 119.35 -50.32 0.433 1859
 1861 3 48.72 119.44 -50.15 0.498 1860
 1862 3 48.74 119.34 -49.97 0.548 1861
 1863 3 48.72 119.43 -49.83 0.551 1862
 1864 3 48.69 119.23 -49.57 0.567 1863
 1865 3 48.64 119.23 -49.4 0.573 1864
 1866 3 48.56 119.23 -49.29 0.562 1865
 1867 3 48.62 119.34 -49.04 0.566 1866
 1868 3 48.61 119.34 -48.9 0.547 1867
 1869 3 48.62 119.34 -48.68 0.539 1868
 1870 3 48.61 119.43 -48.47 0.542 1869
 1871 3 48.57 119.43 -48.33 0.546 1870
 1872 3 48.57 119.54 -48.14 0.53 1871
 1873 3 48.57 119.54 -47.89 0.558 1872
 1874 3 48.57 119.54 -47.75 0.52 1873
 1875 3 48.58 119.54 -47.57 0.512 1874
 1876 3 48.53 119.63 -47.42 0.514 1875
 1877 3 48.47 119.73 -47.32 0.516 1876
 1878 3 48.47 119.73 -47.08 0.542 1877
 1879 3 48.51 119.73 -46.86 0.59 1878
 1880 3 48.54 119.84 -46.71 0.635 1879
 1881 3 48.43 119.84 -46.56 0.687 1880
 1882 3 48.5 119.93 -46.39 0.719 1881
 1883 3 48.54 120.13 -46.26 0.726 1882
 1884 3 48.44 120.23 -46.08 0.738 1883
 1885 3 48.4 120.34 -45.97 0.772 1884
 1886 3 48.33 120.42 -45.86 0.805 1885
 1887 3 48.27 120.62 -45.81 0.79 1886
 1888 3 48.2 120.62 -45.69 0.746 1887
 1889 3 48.16 120.72 -45.57 0.721 1888
 1890 3 48.22 120.83 -45.43 0.661 1889
 1891 3 48.16 120.92 -45.33 0.61 1890
 1892 3 48.11 121.12 -45.25 0.548 1891
 1893 3 48.09 121.12 -45.08 0.525 1892
 1894 3 48.01 121.12 -44.99 0.539 1893
 1895 3 47.93 121.12 -44.88 0.513 1894
 1896 3 47.9 121.33 -44.82 0.499 1895
 1897 3 47.9 121.42 -44.68 0.458 1896
 1898 3 47.86 121.53 -44.56 0.424 1897
 1899 3 47.76 121.62 -44.37 0.413 1898
 1900 3 47.7 121.72 -44.21 0.386 1899
 1901 3 47.65 121.72 -44.1 0.41 1900
 1902 3 47.58 121.84 -43.96 0.413 1901
 1903 3 47.52 121.84 -43.81 0.42 1902
 1904 3 47.5 121.84 -43.66 0.414 1903
 1905 3 47.41 121.84 -43.53 0.414 1904
 1906 3 47.34 121.84 -43.42 0.414 1905
 1907 3 47.33 121.94 -43.28 0.423 1906
 1908 3 47.2 121.94 -43.13 0.432 1907
 1909 3 47.08 122.03 -43.03 0.457 1908
 1910 3 47.08 122.03 -42.82 0.462 1909
 1911 3 47.02 122.03 -42.7 0.458 1910
 1912 3 46.98 122.14 -42.55 0.427 1911
 1913 3 47 122.22 -42.46 0.472 1912
 1914 3 46.98 122.43 -42.35 0.445 1913
 1915 3 46.95 122.43 -42.13 0.456 1914
 1916 3 46.9 122.52 -41.99 0.466 1915
 1917 3 46.83 122.52 -41.88 0.489 1916
 1918 3 46.83 122.63 -41.7 0.483 1917
 1919 3 46.8 122.72 -41.6 0.525 1918
 1920 3 46.63 122.93 -41.45 0.572 1919
 1921 3 46.13 123.83 -41.52 0.147 1920
 1922 3 46.05 123.94 -41.56 0.134 1921
 1923 3 45.98 124.13 -41.5 0.11 1922
 1924 3 45.97 124.24 -41.43 0.146 1923
 1925 3 45.61 124.33 -41.52 0.131 1924
 1926 3 45.4 124.33 -41.58 0.137 1925
 1927 3 45.27 124.24 -41.63 0.125 1926
 1928 3 45.15 124.24 -41.69 0.097 1927
 1929 3 45.05 124.24 -41.72 0.103 1928
 1930 3 44.94 124.24 -41.84 0.158 1929
 1931 3 44.84 124.24 -41.91 0.195 1930
 1932 3 44.98 124.35 -42.12 0.061 1931
 1933 3 45 124.44 -42.3 0.087 1932
 1934 3 44.94 124.55 -42.44 0.065 1933
 1935 3 44.87 124.55 -42.52 0.134 1934
 1936 3 44.83 124.55 -42.65 0.108 1935
 1937 3 44.79 124.44 -42.69 0.000125 1936
 1938 3 44.65 124.24 -41.87 0.222 1931
 1939 3 44.51 124.15 -42.06 0.179 1938
 1940 3 44.3 124.15 -42.09 0.134 1939
 1941 3 44.08 124.15 -42.08 0.163 1940
 1942 3 43.94 124.35 -42.12 0.099 1941
 1943 3 43.76 124.46 -42.16 0.113 1942
 1944 3 43.68 124.35 -42.17 0.094 1943
 1945 3 43.47 124.55 -42.29 0.134 1944
 1946 3 43.27 124.46 -42.3 0.098 1945
 1947 3 43.18 124.55 -42.36 0.107 1946
 1948 3 43.08 124.66 -42.45 0.118 1947
 1949 3 43.01 124.75 -42.55 0.091 1948
 1950 3 42.93 124.75 -42.66 0.127 1949
 1951 3 42.67 124.86 -42.88 0.093 1950
 1952 3 42.54 124.86 -42.98 0.11 1951
 1953 3 42.4 124.96 -43.05 0.132 1952
 1954 3 42.25 124.96 -43.09 0.101 1953
 1955 3 42.17 125.07 -43.2 0.126 1954
 1956 3 42.39 125.16 -43.44 0.089 1955
 1957 3 42.36 125.27 -43.55 0.09 1956
 1958 3 42.43 125.36 -43.62 0.109 1957
 1959 3 42.47 125.57 -43.74 0.1 1958
 1960 3 42.57 125.66 -43.83 0.000125 1959
 1961 3 41.94 125.27 -43.26 0.177 1955
 1962 3 41.85 125.36 -43.11 0.167 1961
 1963 3 41.78 125.46 -43.07 0.232 1962
 1964 3 41.58 125.47 -43.04 0.311 1963
 1965 3 41.43 125.47 -43.01 0.401 1964
 1966 3 41.36 125.47 -42.44 0.078 1965
 1967 3 41.29 125.47 -42.33 0.083 1966
 1968 3 41.12 125.47 -42.36 0.066 1967
 1969 3 41 125.58 -42.4 0.105 1968
 1970 3 41.25 125.47 -43.11 0.424 1965
 1971 3 41.1 125.58 -43.11 0.445 1970
 1972 3 40.94 125.58 -43.12 0.462 1971
 1973 3 40.57 125.68 -42.51 0.117 1972
 1974 3 40.51 125.57 -42.33 0.13 1973
 1975 3 40.43 125.46 -42.23 0.093 1974
 1976 3 40.47 125.37 -42.11 0.128 1975
 1977 3 40.5 125.26 -41.97 0.161 1976
 1978 3 40.41 125.17 -41.87 0.187 1977
 1979 3 40.26 124.87 -42.05 0.086 1978
 1980 3 40.3 124.68 -42.08 0.112 1979
 1981 3 40.44 125.07 -41.68 0.099 1978
 1982 3 40.54 124.87 -41.48 0.117 1981
 1983 3 40.57 124.76 -41.36 0.131 1982
 1984 3 40.59 124.67 -41.15 0.109 1983
 1985 3 40.59 124.57 -40.97 0.092 1984
 1986 3 40.57 124.46 -40.82 0.072 1985
 1987 3 40.61 124.46 -40.72 0.092 1986
 1988 3 40.7 124.37 -40.65 0.075 1987
 1989 3 40.83 124.26 -40.55 0.069 1988
 1990 3 40.91 124.17 -40.45 0.091 1989
 1991 3 41.07 124.07 -40.33 0.115 1990
 1992 3 41.23 123.96 -40.27 0.121 1991
 1993 3 41.47 123.85 -40.19 0.176 1992
 1994 3 41.65 123.76 -40.16 0.175 1993
 1995 3 41.82 123.45 -40.22 0.117 1994
 1996 3 41.95 123.35 -40.15 0.112 1995
 1997 3 42.01 123.15 -40.08 0.116 1996
 1998 3 42.11 123.06 -40.04 0.09 1997
 1999 3 42.26 122.95 -40.05 0.093 1998
 2000 3 42.32 122.85 -40.05 0.075 1999
 2001 3 42.3 122.85 -40.19 0.12 2000
 2002 3 42.23 122.76 -40.24 0.156 2001
 2003 3 42.19 122.56 -40.26 0.058 2002
 2004 3 40.86 125.68 -43.11 0.262 1972
 2005 3 41.36 125.58 -43.73 0.08 2004
 2006 3 41.47 125.47 -43.78 0.069 2005
 2007 3 41.54 125.47 -43.89 0.079 2006
 2008 3 41.57 125.27 -44.03 0.081 2007
 2009 3 41.53 125.18 -44.08 0.1 2008
 2010 3 41.5 125.08 -44.18 0.05 2009
 2011 3 40.78 125.77 -43.08 0.262 2004
 2012 3 41.35 126.18 -43.18 0.069 2011
 2013 3 41.32 126.27 -43.22 0.072 2012
 2014 3 40.6 125.88 -43.03 0.262 2011
 2015 3 40.43 126.29 -42.93 0.099 2014
 2016 3 40.26 126.49 -42.91 0.113 2015
 2017 3 40.15 126.58 -42.87 0.077 2016
 2018 3 40.06 126.69 -42.86 0.135 2017
 2019 3 43.1 124.66 -42.77 0.142 1950
 2020 3 43.23 124.55 -42.74 0.127 2019
 2021 3 43.33 124.46 -42.69 0.108 2020
 2022 3 43.48 124.46 -42.62 0.105 2021
 2023 3 43.66 124.35 -42.58 0.12 2022
 2024 3 43.9 124.35 -42.65 0.085 2023
 2025 3 43.48 124.16 -41.98 0.113 1944
 2026 3 43.37 124.05 -41.99 0.077 2025
 2027 3 43.23 123.96 -42.01 0.115 2026
 2028 3 43.12 123.75 -41.94 0.161 2027
 2029 3 43.05 123.55 -41.86 0.166 2028
 2030 3 43.01 123.35 -41.77 0.124 2029
 2031 3 43.07 123.16 -41.91 0.125 2030
 2032 3 42.94 123.05 -41.94 0.11 2031
 2033 3 42.83 122.96 -42.01 0.149 2032
 2034 3 42.77 122.85 -42.08 0.129 2033
 2035 3 42.69 122.77 -42.29 0.118 2034
 2036 3 42.55 122.77 -42.52 0.14 2035
 2037 3 42.48 122.77 -42.65 0.162 2036
 2038 3 42.54 122.66 -42.9 0.128 2037
 2039 3 42.57 122.66 -43.01 0.12 2038
 2040 3 46.07 124.63 -41.34 0.155 1924
 2041 3 46.04 124.74 -41.34 0.124 2040
 2042 3 46.01 124.94 -41.23 0.091 2041
 2043 3 46.08 125.04 -41.16 0.097 2042
 2044 3 46.11 125.13 -41.12 0.134 2043
 2045 3 46.18 125.22 -40.94 0.113 2044
 2046 3 46.25 125.43 -40.84 0.137 2045
 2047 3 46.41 125.52 -40.83 0.202 2046
 2048 3 46.47 125.63 -40.63 0.162 2047
 2049 3 46.57 125.63 -40.59 0.229 2048
 2050 3 46.68 125.63 -40.59 0.231 2049
 2051 3 46.76 125.52 -40.4 0.288 2050
 2052 3 46.82 125.52 -40.2 0.296 2051
 2053 3 46.82 125.52 -39.99 0.303 2052
 2054 3 46.8 125.63 -39.9 0.341 2053
 2055 3 46.73 125.63 -39.79 0.374 2054
 2056 3 46.57 125.72 -39.62 0.457 2055
 2057 3 46.55 125.93 -39.56 0.52 2056
 2058 3 46.5 126.02 -39.48 0.565 2057
 2059 3 46.33 125.83 -39.26 0.509 2058
 2060 3 46.16 125.83 -39.16 0.44 2059
 2061 3 45.59 125.54 -39.27 0.078 2060
 2062 3 45.55 125.53 -39.08 0.048 2061
 2063 3 46.33 125.93 -38.94 0.315 2060
 2064 3 46.32 126.02 -38.83 0.256 2063
 2065 3 46.19 126.01 -38.67 0.229 2064
 2066 3 46.11 126.01 -38.54 0.275 2065
 2067 3 46.04 126.01 -38.36 0.307 2066
 2068 3 45.9 126.12 -38.27 0.31 2067
 2069 3 45.83 126.12 -38.16 0.312 2068
 2070 3 45.55 126.53 -38.45 0.117 2069
 2071 3 45.4 126.62 -38.54 0.112 2070
 2072 3 45.23 126.73 -38.62 0.155 2071
 2073 3 45.13 126.73 -38.69 0.214 2072
 2074 3 45.08 127.12 -38.81 0.127 2073
 2075 3 44.98 127.32 -38.81 0.134 2074
 2076 3 44.94 127.43 -38.84 0.163 2075
 2077 3 44.9 127.53 -38.59 0.101 2076
 2078 3 44.76 127.62 -38.56 0.194 2077
 2079 3 44.57 127.84 -38.58 0.27 2078
 2080 3 44.3 128.04 -38.61 0.213 2079
 2081 3 44.01 128.23 -38.64 0.152 2080
 2082 3 43.84 128.33 -38.64 0.151 2081
 2083 3 43.8 128.54 -38.65 0.111 2082
 2084 3 43.73 128.73 -38.69 0.119 2083
 2085 3 43.66 128.83 -38.76 0.136 2084
 2086 3 43.54 128.94 -38.83 0.136 2085
 2087 3 43.41 129.14 -38.86 0.1 2086
 2088 3 43.36 129.25 -39 0.171 2087
 2089 3 43.25 129.25 -39.23 0.155 2088
 2090 3 43.18 129.35 -39.36 0.126 2089
 2091 3 43.11 129.25 -39.58 0.086 2090
 2092 3 43.14 129.25 -39.78 0.092 2091
 2093 3 43.1 129.25 -39.89 0.072 2092
 2094 3 43.11 129.25 -40.03 0.089 2093
 2095 3 43.12 129.35 -40.16 0.101 2094
 2096 3 43.15 129.45 -40.22 0.127 2095
 2097 3 43.34 129.35 -38.8 0.156 2088
 2098 3 43.25 129.54 -38.8 0.19 2097
 2099 3 43.17 129.75 -38.97 0.142 2098
 2100 3 43.06 129.95 -38.97 0.145 2099
 2101 3 42.92 130.14 -39.03 0.173 2100
 2102 3 42.82 130.35 -39.1 0.148 2101
 2103 3 42.74 130.45 -39.02 0.136 2102
 2104 3 42.64 130.54 -38.95 0.172 2103
 2105 3 42.51 130.64 -38.89 0.203 2104
 2106 3 42.39 130.54 -38.85 0.111 2105
 2107 3 42.29 130.55 -38.89 0.153 2106
 2108 3 42.15 130.66 -38.96 0.194 2107
 2109 3 42.1 130.85 -39.14 0.115 2108
 2110 3 42 131.05 -39.03 0.121 2109
 2111 3 42.06 131.05 -38.82 0.113 2110
 2112 3 42.18 131.16 -38.75 0.166 2111
 2113 3 42.26 131.26 -38.71 0.145 2112
 2114 3 42.07 130.45 -38.72 0.07 2108
 2115 3 42.03 130.35 -38.67 0.047 2114
 2116 3 41.97 130.26 -38.63 0.076 2115
 2117 3 41.85 130.05 -38.46 0.048 2116
 2118 3 41.87 130.05 -38.35 0.07 2117
 2119 3 41.9 129.95 -38.2 0.105 2118
 2120 3 41.87 129.95 -38 0.128 2119
 2121 3 41.95 129.85 -37.84 0.097 2120
 2122 3 42.05 129.85 -37.7 0.067 2121
 2123 3 42.02 129.95 -37.57 0.127 2122
 2124 3 41.98 129.95 -37.35 0.131 2123
 2125 3 42.13 129.85 -37.28 0.083 2124
 2126 3 42.22 129.75 -37.23 0.000125 2125
 2127 3 42.76 130.95 -38.85 0.128 2105
 2128 3 42.79 131.04 -38.77 0.127 2127
 2129 3 42.79 131.25 -38.74 0.161 2128
 2130 3 42.87 131.45 -38.67 0.16 2129
 2131 3 43 131.64 -38.46 0.099 2130
 2132 3 43.07 131.75 -38.34 0.115 2131
 2133 3 43 131.85 -38.21 0.182 2132
 2134 3 43 131.95 -38.04 0.165 2133
 2135 3 42.94 131.95 -37.92 0.206 2134
 2136 3 42.92 132.04 -37.75 0.161 2135
 2137 3 42.79 132.04 -37.6 0.145 2136
 2138 3 42.53 132.14 -37.72 0.103 2137
 2139 3 42.37 132.25 -37.81 0.158 2138
 2140 3 42.36 132.35 -37.85 0.208 2139
 2141 3 42.43 132.45 -37.47 0.139 2140
 2142 3 42.4 132.54 -37.35 0.105 2141
 2143 3 42.33 132.64 -37.24 0.064 2142
 2144 3 42.26 132.64 -37 0.102 2143
 2145 3 42.14 132.63 -36.96 0.156 2144
 2146 3 41.86 132.55 -37.22 0.091 2145
 2147 3 41.76 132.65 -37.25 0.045 2146
 2148 3 42.17 132.53 -36.67 0.147 2145
 2149 3 42.18 132.53 -36.53 0.172 2148
 2150 3 42.26 132.74 -36.32 0.096 2149
 2151 3 42.25 132.74 -36.11 0.075 2150
 2152 3 42.11 132.74 -36.02 0.136 2151
 2153 3 41.98 132.84 -35.95 0.099 2152
 2154 3 41.98 132.94 -35.89 0.127 2153
 2155 3 42.2 132.84 -35.75 0.078 2154
 2156 3 42.26 132.94 -35.63 0.115 2155
 2157 3 42.2 133.03 -35.53 0.11 2156
 2158 3 42.19 133.03 -35.39 0.118 2157
 2159 3 42.22 132.24 -36.6 0.075 2149
 2160 3 42.19 132.13 -36.6 0.11 2159
 2161 3 42.19 132.03 -36.53 0.079 2160
 2162 3 42.26 131.94 -36.5 0.123 2161
 2163 3 42.19 131.84 -36.59 0.133 2162
 2164 3 41.97 131.75 -36.64 0.15 2163
 2165 3 41.8 131.84 -36.77 0.061 2164
 2166 3 41.76 131.65 -36.89 0.131 2165
 2167 3 41.72 131.54 -37.03 0.13 2166
 2168 3 41.63 131.44 -37.17 0.116 2167
 2169 3 42.76 131.85 -37.4 0.13 2137
 2170 3 42.69 131.85 -37.28 0.135 2169
 2171 3 42.61 131.85 -37.14 0.078 2170
 2172 3 43.04 129.54 -38.85 0.147 2098
 2173 3 42.8 129.35 -38.79 0.131 2172
 2174 3 42.65 129.35 -38.69 0.189 2173
 2175 3 42.64 129.35 -39 0.071 2174
 2176 3 42.58 129.45 -39.08 0.126 2175
 2177 3 42.53 129.54 -39.16 0.099 2176
 2178 3 42.58 129.25 -38.57 0.142 2174
 2179 3 42.52 129.25 -38.21 0.122 2178
 2180 3 42.51 129.35 -38.03 0.15 2179
 2181 3 42.45 129.35 -37.86 0.145 2180
 2182 3 42.45 129.35 -37.65 0.083 2181
 2183 3 42.48 129.25 -37.44 0.092 2182
 2184 3 42.51 129.35 -37.3 0.143 2183
 2185 3 42.55 129.35 -37.11 0.17 2184
 2186 3 42.59 129.35 -36.98 0.139 2185
 2187 3 42.51 129.25 -38.44 0.142 2186
 2188 3 42.87 129.45 -38.82 0.147 2187
 2189 3 42.4 129.35 -38.65 0.08 2178
 2190 3 42.26 129.35 -38.66 0.121 2189
 2191 3 42.08 129.26 -38.4 0.121 2190
 2192 3 42.11 129.35 -38.15 0.098 2191
 2193 3 42.18 129.45 -38.04 0.071 2192
 2194 3 43.69 129.64 -38.86 0.146 2172
 2195 3 43.82 129.64 -38.93 0.14 2194
 2196 3 43.99 129.64 -39.04 0.205 2195
 2197 3 44.08 129.73 -39.08 0.259 2196
 2198 3 44.42 129.83 -38.86 0.177 2197
 2199 3 44.5 129.94 -38.86 0.208 2198
 2200 3 44.61 129.94 -38.9 0.266 2199
 2201 3 44.76 130.02 -38.93 0.373 2200
 2202 3 44.9 130.02 -38.93 0.476 2201
 2203 3 45 130.13 -38.9 0.594 2202
 2204 3 45.11 130.23 -38.83 0.761 2203
 2205 3 45.14 130.42 -38.75 0.825 2204
 2206 3 44.93 130.63 -38.08 0.247 2205
 2207 3 44.89 130.63 -37.93 0.178 2206
 2208 3 44.76 130.63 -37.75 0.135 2207
 2209 3 44.76 130.73 -37.64 0.14 2208
 2210 3 44.66 130.82 -37.54 0.153 2209
 2211 3 44.61 131.02 -37.53 0.149 2210
 2212 3 45.31 130.42 -39 0.603 2205
 2213 3 45.47 130.64 -39.26 0.59 2212
 2214 3 45.51 130.74 -39.4 0.504 2213
 2215 3 45.6 130.74 -39.68 0.294 2214
 2216 3 45.47 130.83 -39.64 0.061 2215
 2217 3 45.04 130.64 -40.22 0.134 2214
 2218 3 44.97 130.74 -40.33 0.148 2217
 2219 3 44.93 130.64 -40.43 0.135 2218
 2220 3 44.93 130.74 -40.55 0.139 2219
 2221 3 45.39 130.52 -39.11 0.603 2212
 2222 3 44.59 130.13 -37.65 0.075 2221
 2223 3 44.48 130.14 -37.58 0.112 2222
 2224 3 44.44 130.04 -37.4 0.121 2223
 2225 3 44.44 129.83 -37.32 0.152 2224
 2226 3 44.4 129.83 -37.22 0.203 2225
 2227 3 44.2 129.73 -36.93 0.187 2226
 2228 3 44.08 129.73 -36.69 0.118 2227
 2229 3 43.98 129.83 -36.64 0.168 2228
 2230 3 43.83 129.64 -36.43 0.113 2229
 2231 3 43.79 129.73 -36.26 0.138 2230
 2232 3 43.82 129.73 -36.16 0.171 2231
 2233 3 43.83 129.64 -35.98 0.143 2232
 2234 3 43.83 129.94 -36.55 0.138 2229
 2235 3 43.76 130.04 -36.51 0.055 2234
 2236 3 43.9 129.73 -39.39 0.199 2197
 2237 3 43.97 129.73 -39.54 0.191 2236
 2238 3 43.68 129.64 -39.68 0.095 2237
 2239 3 43.58 129.64 -39.76 0.198 2238
 2240 3 43.5 129.64 -39.9 0.272 2239
 2241 3 43.46 129.64 -40.1 0.271 2240
 2242 3 43.39 129.64 -40.18 0.218 2241
 2243 3 44.17 129.73 -39.64 0.128 2237
 2244 3 44.29 129.73 -39.76 0.12 2243
 2245 3 44.33 129.84 -39.93 0.133 2244
 2246 3 44.32 129.95 -40.08 0.105 2245
 2247 3 44.36 130.05 -40.19 0.114 2246
 2248 3 44.32 130.15 -40.33 0.141 2247
 2249 3 44.29 130.24 -40.44 0.144 2248
 2250 3 44.22 130.45 -40.61 0.151 2249
 2251 3 44.14 130.55 -40.76 0.123 2250
 2252 3 44.18 130.74 -40.87 0.103 2251
 2253 3 44.15 130.84 -41.04 0.096 2252
 2254 3 44.07 130.95 -41.19 0.104 2253
 2255 3 43.97 130.95 -41.3 0.124 2254
 2256 3 43.93 131.05 -41.39 0.158 2255
 2257 3 44.03 131.15 -41.55 0.102 2256
 2258 3 44.07 131.24 -41.68 0.087 2257
 2259 3 44.08 131.34 -41.76 0.075 2258
 2260 3 44.18 131.34 -41.82 0.096 2259
 2261 3 44.25 131.34 -41.97 0.092 2260
 2262 3 44.36 131.34 -42.14 0.095 2261
 2263 3 44.46 131.34 -42.3 0.111 2262
 2264 3 44.47 131.34 -42.46 0.066 2263
 2265 3 43.75 131.26 -41.35 0.097 2256
 2266 3 43.68 131.36 -41.39 0.052 2265
 2267 3 43.51 131.46 -41.35 0.092 2266
 2268 3 45.01 127.62 -39.09 0.118 2076
 2269 3 45.05 127.73 -39.26 0.123 2268
 2270 3 45.11 127.74 -39.44 0.132 2269
 2271 3 45.05 127.83 -39.56 0.125 2270
 2272 3 45 127.83 -39.77 0.09 2271
 2273 3 44.91 127.83 -39.85 0.111 2272
 2274 3 44.76 127.85 -39.86 0.097 2273
 2275 3 45.77 126.12 -37.94 0.263 2069
 2276 3 45.69 126.03 -37.73 0.229 2275
 2277 3 45.55 125.93 -37.59 0.197 2276
 2278 3 45.45 125.82 -37.37 0.198 2277
 2279 3 45.32 125.73 -37.2 0.199 2278
 2280 3 45.16 125.73 -37.09 0.212 2279
 2281 3 45.08 125.73 -36.97 0.19 2280
 2282 3 45.01 125.62 -36.83 0.155 2281
 2283 3 44.9 125.53 -36.69 0.155 2282
 2284 3 44.83 125.53 -36.55 0.154 2283
 2285 3 44.78 125.43 -36.44 0.137 2284
 2286 3 44.67 125.43 -36.34 0.167 2285
 2287 3 44.59 125.43 -36.23 0.17 2286
 2288 3 44.49 125.43 -36.11 0.195 2287
 2289 3 44.38 125.32 -35.98 0.246 2288
 2290 3 44.28 125.23 -35.83 0.241 2289
 2291 3 44.2 125.04 -35.7 0.234 2290
 2292 3 44.12 125.03 -35.55 0.264 2291
 2293 3 43.99 125.03 -35.44 0.317 2292
 2294 3 43.91 124.92 -35.27 0.344 2293
 2295 3 43.81 125.03 -35.16 0.353 2294
 2296 3 43.7 125.03 -35.02 0.35 2295
 2297 3 43.59 124.92 -34.94 0.407 2296
 2298 3 43.49 124.83 -34.88 0.445 2297
 2299 3 43.23 124.72 -34.98 0.329 2298
 2300 3 43.06 124.72 -34.91 0.234 2299
 2301 3 42.94 124.73 -34.73 0.276 2300
 2302 3 42.89 124.64 -34.72 0.435 2301
 2303 3 42.84 124.53 -34.55 0.642 2302
 2304 3 42.74 124.53 -34.51 0.711 2303
 2305 3 42.67 124.44 -34.41 0.787 2304
 2306 3 42.62 124.33 -34.3 0.794 2305
 2307 3 42.55 124.23 -34.23 0.857 2306
 2308 3 41.63 124.75 -34.86 0.274 2307
 2309 3 41.59 124.64 -34.88 0.286 2308
 2310 3 41.49 124.55 -34.9 0.315 2309
 2311 3 41.34 124.44 -35.27 0.162 2310
 2312 3 41.35 124.34 -35.44 0.174 2311
 2313 3 41.6 124.25 -35.52 0.108 2312
 2314 3 41.63 124.14 -35.58 0.066 2313
 2315 3 41.13 124.44 -35.59 0.171 2312
 2316 3 41.14 124.25 -35.72 0.208 2315
 2317 3 41.06 124.25 -35.87 0.156 2316
 2318 3 41.06 124.25 -36.09 0.116 2317
 2319 3 41.23 124.25 -36.19 0.082 2318
 2320 3 41.01 124.14 -36.23 0.08 2318
 2321 3 41.02 124.05 -36.34 0.099 2320
 2322 3 40.99 123.94 -36.44 0.131 2321
 2323 3 40.87 123.86 -36.48 0.094 2322
 2324 3 40.85 123.75 -36.56 0.094 2323
 2325 3 40.74 123.56 -36.65 0.106 2324
 2326 3 40.76 123.45 -36.73 0.115 2325
 2327 3 40.74 123.25 -36.87 0.131 2326
 2328 3 40.64 123.06 -36.95 0.125 2327
 2329 3 40.59 123.06 -37.09 0.128 2328
 2330 3 40.62 122.95 -37.2 0.111 2329
 2331 3 40.59 122.95 -37.3 0.082 2330
 2332 3 40.55 122.86 -37.42 0.082 2331
 2333 3 40.66 122.75 -37.51 0.065 2332
 2334 3 40.74 122.66 -37.58 0.117 2333
 2335 3 40.81 122.66 -37.66 0.167 2334
 2336 3 40.88 122.75 -37.81 0.153 2335
 2337 3 41.48 124.44 -34.61 0.101 2310
 2338 3 41.34 124.44 -34.55 0.126 2337
 2339 3 41.31 124.34 -34.54 0.134 2338
 2340 3 41.23 124.14 -34.52 0.172 2339
 2341 3 41.1 124.14 -34.48 0.16 2340
 2342 3 41.02 124.05 -34.55 0.121 2341
 2343 3 40.84 124.05 -34.69 0.098 2342
 2344 3 40.7 124.14 -34.69 0.113 2343
 2345 3 40.58 124.16 -34.83 0.108 2344
 2346 3 40.46 124.06 -34.87 0.084 2345
 2347 3 40.27 124.06 -34.82 0.111 2346
 2348 3 40.16 124.06 -34.79 0.116 2347
 2349 3 42.8 124.03 -33.87 0.689 2307
 2350 3 42.7 123.94 -33.86 0.731 2349
 2351 3 42.62 123.83 -33.83 0.754 2350
 2352 3 42.74 123.73 -33.37 0.473 2351
 2353 3 42.63 123.64 -33.31 0.341 2352
 2354 3 42.66 123.44 -33.09 0.248 2353
 2355 3 42.63 123.44 -32.91 0.171 2354
 2356 3 42.64 123.33 -32.76 0.155 2355
 2357 3 42.6 123.33 -32.63 0.165 2356
 2358 3 42.54 123.33 -32.48 0.192 2357
 2359 3 42.47 123.32 -32.4 0.273 2358
 2360 3 42.39 123.32 -32.29 0.343 2359
 2361 3 42.25 123.32 -32.16 0.38 2360
 2362 3 42.1 123.22 -32.08 0.324 2361
 2363 3 41.97 123.22 -31.98 0.289 2362
 2364 3 41.88 123.13 -31.9 0.271 2363
 2365 3 41.96 123.13 -31.53 0.102 2364
 2366 3 41.92 123.13 -31.39 0.115 2365
 2367 3 41.79 123.02 -31.3 0.151 2366
 2368 3 41.7 122.93 -31.21 0.124 2367
 2369 3 41.6 122.82 -31.09 0.116 2368
 2370 3 41.54 122.82 -30.98 0.11 2369
 2371 3 41.5 122.72 -30.87 0.14 2370
 2372 3 41.46 122.63 -30.68 0.114 2371
 2373 3 41.43 122.72 -30.55 0.123 2372
 2374 3 41.4 122.63 -30.43 0.142 2373
 2375 3 41.25 122.54 -30.32 0.108 2374
 2376 3 41.1 122.54 -30.23 0.121 2375
 2377 3 40.99 122.63 -30.21 0.186 2376
 2378 3 40.9 122.63 -30.12 0.228 2377
 2379 3 40.77 122.43 -29.94 0.215 2378
 2380 3 40.67 122.24 -29.84 0.147 2379
 2381 3 40.6 122.33 -29.71 0.195 2380
 2382 3 40.52 122.43 -29.64 0.197 2381
 2383 3 40.42 122.54 -29.59 0.242 2382
 2384 3 40.39 121.92 -29.37 0.108 2383
 2385 3 40.28 121.82 -29.19 0.145 2384
 2386 3 40.22 121.82 -28.98 0.125 2385
 2387 3 40.1 121.82 -28.87 0.12 2386
 2388 3 40.01 121.82 -28.64 0.174 2387
 2389 3 40.03 121.82 -28.5 0.175 2388
 2390 3 39.94 121.73 -28.3 0.128 2389
 2391 3 39.87 121.64 -28.16 0.156 2390
 2392 3 39.83 121.54 -28.05 0.165 2391
 2393 3 39.72 121.54 -27.96 0.129 2392
 2394 3 39.62 121.43 -27.85 0.158 2393
 2395 3 39.48 121.34 -27.68 0.184 2394
 2396 3 39.36 121.34 -27.55 0.197 2395
 2397 3 39.25 121.23 -27.55 0.154 2396
 2398 3 39.16 121.04 -27.53 0.142 2397
 2399 3 39.11 120.84 -27.44 0.144 2398
 2400 3 39.08 120.73 -27.32 0.159 2399
 2401 3 38.96 120.54 -27.16 0.154 2400
 2402 3 38.86 120.54 -27 0.185 2401
 2403 3 38.76 120.54 -26.85 0.163 2402
 2404 3 38.62 120.64 -26.75 0.157 2403
 2405 3 38.53 120.75 -26.66 0.167 2404
 2406 3 38.33 120.64 -26.55 0.272 2405
 2407 3 38.23 120.53 -26.46 0.337 2406
 2408 3 37.86 120.64 -26.46 0.072 2407
 2409 3 37.68 120.74 -26.43 0.12 2408
 2410 3 37.53 120.74 -26.44 0.139 2409
 2411 3 37.39 120.94 -26.59 0.132 2410
 2412 3 37.3 120.94 -26.73 0.134 2411
 2413 3 37.28 120.94 -26.87 0.135 2412
 2414 3 38.26 120.44 -26.28 0.386 2407
 2415 3 38.16 120.24 -26.14 0.438 2414
 2416 3 38.08 120.24 -26 0.424 2415
 2417 3 37.96 120.24 -25.91 0.371 2416
 2418 3 37.89 120.33 -25.75 0.355 2417
 2419 3 37.86 120.33 -25.57 0.327 2418
 2420 3 37.89 120.24 -25.41 0.314 2419
 2421 3 37.85 120.33 -25.27 0.265 2420
 2422 3 37.9 120.24 -25.07 0.231 2421
 2423 3 37.86 120.24 -24.89 0.229 2422
 2424 3 37.84 120.24 -24.75 0.222 2423
 2425 3 37.73 120.53 -24.71 0.14 2424
 2426 3 37.76 120.83 -24.68 0.119 2425
 2427 3 37.78 120.94 -24.71 0.162 2426
 2428 3 37.96 121.03 -24.55 0.117 2427
 2429 3 37.98 121.24 -24.53 0.168 2428
 2430 3 38.18 121.44 -24.23 0.092 2429
 2431 3 38.14 121.64 -24.14 0.049 2430
 2432 3 37.62 121.24 -24.85 0.1 2427
 2433 3 37.58 121.33 -24.89 0.086 2432
 2434 3 37.55 121.44 -24.93 0.153 2433
 2435 3 37.46 121.64 -25 0.096 2434
 2436 3 37.48 121.74 -25.17 0.108 2435
 2437 3 37.47 121.83 -25.22 0.148 2436
 2438 3 37.47 122.03 -25.36 0.096 2437
 2439 3 37.43 122.14 -25.49 0.074 2438
 2440 3 37.73 121.53 -24.78 0.166 2434
 2441 3 37.73 121.74 -24.78 0.107 2440
 2442 3 37.49 120.53 -24.75 0.077 2425
 2443 3 37.33 120.64 -24.59 0.13 2442
 2444 3 37.19 120.74 -24.53 0.065 2443
 2445 3 36.97 120.94 -24.44 0.081 2444
 2446 3 36.8 120.94 -24.34 0.087 2445
 2447 3 36.62 121.05 -24.31 0.111 2446
 2448 3 36.53 121.14 -24.36 0.171 2447
 2449 3 36.61 121.25 -24.09 0.065 2448
 2450 3 36.62 121.35 -23.99 0.088 2449
 2451 3 36.69 121.35 -23.79 0.111 2450
 2452 3 36.72 121.35 -23.67 0.112 2451
 2453 3 36.8 121.14 -23.54 0.118 2452
 2454 3 36.87 121.14 -23.41 0.122 2453
 2455 3 36.98 121.05 -23.3 0.084 2454
 2456 3 37.16 121.03 -23.19 0.063 2455
 2457 3 37.12 120.94 -23.05 0.084 2456
 2458 3 37.09 121.02 -22.87 0.097 2457
 2459 3 37.05 120.93 -22.78 0.034 2458
 2460 3 37.79 120.03 -24.64 0.177 2424
 2461 3 37.77 119.94 -24.53 0.18 2460
 2462 3 37.67 119.83 -24.44 0.153 2461
 2463 3 37.58 119.74 -24.43 0.142 2462
 2464 3 37.48 119.53 -24.39 0.12 2463
 2465 3 37.41 119.24 -24.32 0.201 2464
 2466 3 37.4 119.14 -24.25 0.202 2465
 2467 3 37.41 118.94 -24.16 0.137 2466
 2468 3 37.37 118.74 -24.05 0.14 2467
 2469 3 37.27 118.74 -24.05 0.162 2468
 2470 3 37.02 118.75 -24.07 0.066 2469
 2471 3 36.9 118.64 -23.96 0.082 2470
 2472 3 36.73 118.55 -23.78 0.09 2471
 2473 3 36.72 118.55 -23.59 0.079 2472
 2474 3 36.79 118.55 -23.41 0.087 2473
 2475 3 36.8 118.44 -23.28 0.103 2474
 2476 3 36.83 118.43 -23.14 0.131 2475
 2477 3 36.86 118.54 -23.02 0.199 2476
 2478 3 36.52 118.54 -22.98 0.117 2477
 2479 3 36.42 118.63 -22.91 0.098 2478
 2480 3 36.37 118.84 -22.84 0.111 2479
 2481 3 36.37 118.93 -22.68 0.105 2480
 2482 3 36.37 119.04 -22.44 0.084 2481
 2483 3 36.36 119.13 -22.34 0.104 2482
 2484 3 36.33 119.13 -22.18 0.142 2483
 2485 3 36.33 119.24 -22.03 0.133 2484
 2486 3 36.36 119.34 -21.89 0.107 2485
 2487 3 36.34 119.43 -21.77 0.102 2486
 2488 3 36.23 119.63 -21.8 0.103 2487
 2489 3 36.24 119.63 -21.69 0.062 2488
 2490 3 36.3 119.74 -21.64 0.085 2489
 2491 3 36.34 119.93 -21.64 0.122 2490
 2492 3 36.33 120.04 -21.62 0.109 2491
 2493 3 36.4 120.24 -21.48 0.082 2492
 2494 3 36.52 120.43 -21.41 0.073 2493
 2495 3 36.58 120.54 -21.39 0.09 2494
 2496 3 37.05 118.63 -22.89 0.116 2477
 2497 3 37.16 118.73 -22.77 0.08 2496
 2498 3 39.44 121.54 -27.27 0.122 2396
 2499 3 39.48 121.64 -27.14 0.105 2498
 2500 3 39.51 121.64 -26.98 0.126 2499
 2501 3 39.43 121.73 -26.75 0.082 2500
 2502 3 39.33 121.73 -26.69 0.115 2501
 2503 3 40.36 122.83 -29.59 0.111 2383
 2504 3 40.35 123.04 -29.57 0.086 2503
 2505 3 40.34 123.23 -29.55 0.062 2504
 2506 3 40.28 123.32 -29.55 0.076 2505
 2507 3 40.29 123.42 -29.48 0.128 2506
 2508 3 40.46 123.54 -29.71 0.104 2507
 2509 3 40.53 123.63 -29.87 0.096 2508
 2510 3 40.64 123.74 -29.93 0.103 2509
 2511 3 40.74 123.74 -30.12 0.105 2510
 2512 3 40.85 123.74 -30.19 0.13 2511
 2513 3 40.89 123.63 -30.32 0.078 2512
 2514 3 40.07 123.53 -29.25 0.103 2507
 2515 3 39.97 123.54 -29.21 0.096 2514
 2516 3 39.93 123.64 -29.14 0.098 2515
 2517 3 39.93 123.54 -28.91 0.085 2516
 2518 3 39.92 123.43 -28.68 0.128 2517
 2519 3 39.96 123.42 -28.52 0.111 2518
 2520 3 39.97 123.42 -28.39 0.098 2519
 2521 3 39.96 123.32 -28.3 0.063 2520
 2522 3 39.96 123.32 -28.18 0.072 2521
 2523 3 39.84 123.34 -28.05 0.119 2522
 2524 3 39.65 123.34 -27.93 0.073 2523
 2525 3 39.53 123.23 -27.89 0.08 2524
 2526 3 39.44 123.34 -27.81 0.094 2525
 2527 3 39.32 123.43 -27.83 0.098 2526
 2528 3 39.14 123.54 -27.88 0.117 2527
 2529 3 39.03 123.64 -27.83 0.119 2528
 2530 3 38.89 123.73 -27.97 0.069 2529
 2531 3 38.85 123.84 -27.88 0.105 2530
 2532 3 38.86 123.84 -27.76 0.115 2531
 2533 3 38.88 123.84 -27.54 0.132 2532
 2534 3 38.73 123.93 -27.31 0.097 2533
 2535 3 38.5 123.95 -27.13 0.093 2534
 2536 3 38.41 124.04 -27.04 0.069 2535
 2537 3 38.26 123.95 -26.93 0.093 2536
 2538 3 38.04 124.04 -26.95 0.099 2537
 2539 3 37.9 124.15 -27.02 0.095 2538
 2540 3 37.73 124.25 -27.04 0.084 2539
 2541 3 37.65 124.45 -27.01 0.101 2540
 2542 3 37.57 124.53 -26.97 0.108 2541
 2543 3 37.53 124.64 -26.88 0.112 2542
 2544 3 37.47 124.74 -26.65 0.078 2543
 2545 3 37.26 124.75 -26.56 0.072 2544
 2546 3 37.22 124.85 -26.47 0.064 2545
 2547 3 37.08 124.94 -26.45 0.088 2546
 2548 3 37.01 125.14 -26.34 0.152 2547
 2549 3 36.87 125.25 -26.22 0.128 2548
 2550 3 36.78 125.35 -26.18 0.107 2549
 2551 3 36.68 125.35 -26.19 0.078 2550
 2552 3 40.9 123.04 -30.25 0.022 2378
 2553 3 40.89 123.24 -30.25 0.107 2552
 2554 3 42.01 123.53 -34.72 0.256 2351
 2555 3 42.06 123.23 -34.9 0.075 2554
 2556 3 42.03 123.14 -34.97 0.1 2555
 2557 3 42.03 123.03 -35.02 0.142 2556
 2558 3 42.06 122.94 -35.16 0.196 2557
 2559 3 41.99 122.83 -35.09 0.205 2558
 2560 3 42.06 122.64 -35.17 0.207 2559
 2561 3 42.02 122.53 -35.23 0.232 2560
 2562 3 41.91 122.44 -35.44 0.09 2561
 2563 3 41.8 122.34 -35.48 0.085 2562
 2564 3 41.78 122.25 -35.52 0.088 2563
 2565 3 41.78 122.14 -35.55 0.096 2564
 2566 3 41.74 122.05 -35.44 0.077 2565
 2567 3 41.74 121.94 -35.34 0.086 2566
 2568 3 41.64 121.94 -35.26 0.119 2567
 2569 3 41.52 121.84 -35.31 0.132 2568
 2570 3 41.38 121.75 -35.36 0.146 2569
 2571 3 41.63 122.05 -35.12 0.128 2568
 2572 3 41.55 122.14 -35.02 0.109 2571
 2573 3 46.83 126.52 -40.13 0.112 2058
 2574 3 46.87 126.52 -40.24 0.11 2573
 2575 3 46.9 126.63 -40.38 0.114 2574
 2576 3 46.95 126.72 -40.52 0.099 2575
 2577 3 47.04 126.83 -40.62 0.082 2576
 2578 3 47 127.02 -40.79 0.12 2577
 2579 3 47.04 127.13 -40.97 0.158 2578
 2580 3 47.01 127.22 -41.23 0.12 2579
 2581 3 46.86 127.22 -41.3 0.125 2580
 2582 3 46.75 127.33 -41.34 0.118 2581
 2583 3 46.64 127.43 -41.4 0.166 2582
 2584 3 46.42 127.33 -41.19 0.058 2583
 2585 3 46.26 127.33 -41.09 0.087 2584
 2586 3 46.18 127.33 -41.02 0.085 2585
 2587 3 46.57 127.43 -41.58 0.121 2583
 2588 3 46.5 127.52 -41.66 0.067 2587
 2589 3 46.59 122.93 -41.31 0.51 1920
 2590 3 46.61 123.02 -41.13 0.469 2589
 2591 3 46.58 123.02 -40.96 0.459 2590
 2592 3 46.55 123.13 -40.78 0.465 2591
 2593 3 46.62 123.22 -40.53 0.383 2592
 2594 3 46.51 123.22 -40.37 0.388 2593
 2595 3 46.37 123.02 -40.17 0.36 2594
 2596 3 46.43 123.02 -40.06 0.423 2595
 2597 3 46.47 123.22 -39.95 0.474 2596
 2598 3 46.48 123.33 -39.78 0.517 2597
 2599 3 46.43 123.33 -39.63 0.555 2598
 2600 3 46.37 123.43 -39.45 0.557 2599
 2601 3 46.41 123.33 -39.31 0.547 2600
 2602 3 46.44 123.33 -39.12 0.54 2601
 2603 3 46.38 123.33 -38.98 0.556 2602
 2604 3 46.33 123.33 -38.84 0.57 2603
 2605 3 46.3 123.33 -38.68 0.556 2604
 2606 3 46.26 123.32 -38.53 0.529 2605
 2607 3 46.26 123.21 -38.35 0.512 2606
 2608 3 46.2 123.21 -38.2 0.478 2607
 2609 3 46.2 123.21 -38.02 0.436 2608
 2610 3 46.19 123.21 -37.81 0.441 2609
 2611 3 46.19 123.21 -37.56 0.458 2610
 2612 3 46.17 123.32 -37.38 0.463 2611
 2613 3 46.16 123.32 -37.17 0.477 2612
 2614 3 46.17 123.21 -36.85 0.471 2613
 2615 3 46.2 123.21 -36.71 0.525 2614
 2616 3 46.13 123.12 -36.45 0.553 2615
 2617 3 46.05 123.12 -36.31 0.529 2616
 2618 3 46.01 123.12 -36.1 0.512 2617
 2619 3 45.95 123.12 -35.88 0.522 2618
 2620 3 45.92 123.01 -35.64 0.538 2619
 2621 3 45.85 123.12 -35.48 0.511 2620
 2622 3 45.88 123.01 -35.17 0.549 2621
 2623 3 45.94 123.01 -34.88 0.555 2622
 2624 3 45.95 123.01 -34.66 0.556 2623
 2625 3 45.98 123.11 -34.48 0.584 2624
 2626 3 45.99 123 -34.21 0.584 2625
 2627 3 45.95 123.11 -34.13 0.573 2626
 2628 3 45.98 123.2 -33.89 0.535 2627
 2629 3 45.99 123.31 -33.77 0.482 2628
 2630 3 46.02 123.41 -33.53 0.503 2629
 2631 3 46.02 123.5 -33.39 0.501 2630
 2632 3 46.06 123.5 -33.17 0.541 2631
 2633 3 45.95 123.61 -33.06 0.572 2632
 2634 3 45.89 123.7 -32.91 0.615 2633
 2635 3 45.89 123.81 -32.7 0.631 2634
 2636 3 45.85 123.81 -32.5 0.662 2635
 2637 3 45.86 123.81 -32.31 0.71 2636
 2638 3 45.82 123.91 -32.16 0.69 2637
 2639 3 45.77 123.91 -32.02 0.637 2638
 2640 3 45.71 124 -31.81 0.604 2639
 2641 3 45.63 124 -31.63 0.549 2640
 2642 3 45.6 124 -31.45 0.506 2641
 2643 3 45.53 124 -31.23 0.491 2642
 2644 3 45.47 124 -31.07 0.502 2643
 2645 3 45.43 124 -30.94 0.525 2644
 2646 3 45.4 124 -30.73 0.511 2645
 2647 3 45.35 123.99 -30.57 0.495 2646
 2648 3 45.38 124.1 -30.39 0.461 2647
 2649 3 45.34 124.19 -30.3 0.444 2648
 2650 3 45.39 124.3 -30.14 0.452 2649
 2651 3 45.34 124.4 -30 0.448 2650
 2652 3 45.34 124.49 -29.78 0.511 2651
 2653 3 45.35 124.49 -29.64 0.516 2652
 2654 3 45.35 124.49 -29.35 0.586 2653
 2655 3 45.27 124.6 -29.16 0.586 2654
 2656 3 45.07 124.6 -29 0.683 2655
 2657 3 44.99 124.49 -28.77 0.73 2656
 2658 3 44.92 124.6 -28.62 0.792 2657
 2659 3 44.89 124.6 -28.46 0.816 2658
 2660 3 44.78 124.6 -28.32 0.826 2659
 2661 3 45.15 123.4 -28.4 0.158 2660
 2662 3 44.95 123.19 -28.38 0.121 2661
 2663 3 44.74 123.19 -28.4 0.111 2662
 2664 3 44.6 123.21 -28.41 0.128 2663
 2665 3 44.39 123.21 -28.39 0.125 2664
 2666 3 44.27 123.3 -28.44 0.102 2665
 2667 3 45.32 123.4 -28.38 0.135 2661
 2668 3 45.5 123.49 -28.42 0.168 2667
 2669 3 45.67 123.6 -28.35 0.188 2668
 2670 3 45.85 123.68 -28.31 0.137 2669
 2671 3 46.02 123.79 -28.24 0.12 2670
 2672 3 46.27 123.79 -28.19 0.128 2671
 2673 3 46.45 123.68 -28.17 0.127 2672
 2674 3 46.57 123.68 -28.13 0.122 2673
 2675 3 46.72 123.68 -28.15 0.125 2674
 2676 3 46.96 123.68 -28.15 0.136 2675
 2677 3 47.17 123.68 -28.26 0.137 2676
 2678 3 47.28 123.68 -28.36 0.144 2677
 2679 3 47.47 123.77 -28.42 0.134 2678
 2680 3 47.63 123.88 -28.47 0.132 2679
 2681 3 47.78 123.88 -28.51 0.106 2680
 2682 3 47.92 123.97 -28.47 0.104 2681
 2683 3 48.1 123.97 -28.42 0.126 2682
 2684 3 48.27 124.07 -28.36 0.125 2683
 2685 3 48.39 124.16 -28.29 0.092 2684
 2686 3 48.5 124.16 -28.22 0.112 2685
 2687 3 49.47 124.47 -27.95 0.661 2686
 2688 3 49.65 124.47 -28.04 0.582 2687
 2689 3 49.88 124.36 -28.15 0.446 2688
 2690 3 50.14 124.27 -28.19 0.367 2689
 2691 3 50.24 124.17 -28.33 0.315 2690
 2692 3 50.35 124.06 -28.42 0.336 2691
 2693 3 50.42 123.97 -28.56 0.309 2692
 2694 3 50.54 123.95 -28.63 0.317 2693
 2695 3 50.64 123.75 -28.77 0.326 2694
 2696 3 50.74 123.75 -28.87 0.321 2695
 2697 3 50.88 123.66 -28.98 0.317 2696
 2698 3 50.89 123.66 -29.14 0.354 2697
 2699 3 50.96 123.66 -29.32 0.353 2698
 2700 3 50.95 123.45 -29.54 0.368 2699
 2701 3 50.92 123.45 -29.73 0.324 2700
 2702 3 50.85 123.36 -29.93 0.316 2701
 2703 3 50.81 123.25 -30.12 0.283 2702
 2704 3 50.82 123.25 -30.27 0.318 2703
 2705 3 50.82 123.16 -30.39 0.409 2704
 2706 3 50.78 123.16 -30.52 0.455 2705
 2707 3 50.71 123.06 -30.68 0.486 2706
 2708 3 50.67 123.06 -30.86 0.549 2707
 2709 3 50.59 123.06 -31.05 0.572 2708
 2710 3 50.67 122.97 -31.23 0.599 2709
 2711 3 50.64 122.97 -31.43 0.558 2710
 2712 3 50.67 123.07 -31.62 0.493 2711
 2713 3 50.59 123.07 -31.77 0.469 2712
 2714 3 50.5 123.18 -31.88 0.429 2713
 2715 3 50.57 123.18 -32.03 0.393 2714
 2716 3 50.65 123.28 -32.22 0.35 2715
 2717 3 50.75 123.28 -32.43 0.327 2716
 2718 3 50.65 123.37 -32.61 0.314 2717
 2719 3 50.61 123.48 -32.81 0.278 2718
 2720 3 50.59 123.57 -33 0.275 2719
 2721 3 50.63 123.68 -33.14 0.278 2720
 2722 3 50.67 123.78 -33.24 0.301 2721
 2723 3 50.88 123.87 -33.25 0.275 2722
 2724 3 51.05 123.96 -33.35 0.275 2723
 2725 3 51.13 123.96 -33.46 0.335 2724
 2726 3 51.21 124.07 -33.54 0.403 2725
 2727 3 51.27 124.07 -33.67 0.654 2726
 2728 3 51.35 124.17 -33.72 0.746 2727
 2729 3 51.45 124.37 -33.68 0.774 2728
 2730 3 51.55 124.37 -33.75 0.85 2729
 2731 3 51.58 123.96 -34.38 0.73 2730
 2732 3 51.67 123.87 -34.54 0.685 2731
 2733 3 51.7 123.87 -34.65 0.621 2732
 2734 3 51.73 123.57 -34.93 0.558 2733
 2735 3 51.81 123.47 -35.11 0.479 2734
 2736 3 51.77 123.27 -35.5 0.392 2735
 2737 3 51.84 123.18 -35.78 0.3 2736
 2738 3 51.84 122.97 -36 0.277 2737
 2739 3 51.89 122.97 -36.14 0.337 2738
 2740 3 51.95 122.97 -36.25 0.388 2739
 2741 3 52.01 122.88 -36.39 0.381 2740
 2742 3 52.08 122.77 -36.63 0.343 2741
 2743 3 52.16 122.68 -36.79 0.344 2742
 2744 3 52.13 122.58 -37.04 0.323 2743
 2745 3 52.16 122.58 -37.21 0.34 2744
 2746 3 52.2 122.58 -37.39 0.351 2745
 2747 3 52.2 122.47 -37.61 0.342 2746
 2748 3 52.21 122.47 -37.82 0.349 2747
 2749 3 52.23 122.38 -38 0.394 2748
 2750 3 52.17 122.38 -38.17 0.46 2749
 2751 3 52.09 122.27 -38.28 0.517 2750
 2752 3 51.99 122.18 -38.33 0.563 2751
 2753 3 51.88 122.18 -38.42 0.621 2752
 2754 3 51.95 122.18 -38.61 0.637 2753
 2755 3 51.84 122.08 -38.72 0.635 2754
 2756 3 51.8 122.18 -38.93 0.614 2755
 2757 3 51.94 122.08 -39.11 0.565 2756
 2758 3 51.85 122.08 -39.21 0.502 2757
 2759 3 52.02 121.89 -39.43 0.401 2758
 2760 3 52.02 121.78 -39.54 0.39 2759
 2761 3 52.07 121.78 -39.82 0.339 2760
 2762 3 52.02 121.78 -40.07 0.322 2761
 2763 3 52.01 121.89 -40.29 0.339 2762
 2764 3 51.95 121.89 -40.46 0.331 2763
 2765 3 51.9 121.89 -40.64 0.316 2764
 2766 3 51.83 121.89 -40.76 0.308 2765
 2767 3 51.8 121.89 -40.97 0.313 2766
 2768 3 51.76 121.8 -41.14 0.309 2767
 2769 3 51.61 121.89 -41.29 0.318 2768
 2770 3 51.59 121.8 -41.4 0.328 2769
 2771 3 51.65 121.7 -41.6 0.317 2770
 2772 3 51.63 121.59 -41.74 0.295 2771
 2773 3 51.68 121.5 -41.9 0.298 2772
 2774 3 51.66 121.5 -42.1 0.28 2773
 2775 3 51.72 121.5 -42.25 0.348 2774
 2776 3 51.7 121.39 -42.39 0.359 2775
 2777 3 51.69 121.39 -42.54 0.351 2776
 2778 3 51.69 121.39 -42.72 0.349 2777
 2779 3 51.73 121.3 -42.89 0.354 2778
 2780 3 51.73 121.3 -43.07 0.359 2779
 2781 3 51.7 121.2 -43.25 0.356 2780
 2782 3 51.62 121.2 -43.46 0.401 2781
 2783 3 51.65 121.2 -43.64 0.413 2782
 2784 3 51.58 121.2 -43.79 0.434 2783
 2785 3 51.65 121.21 -43.99 0.443 2784
 2786 3 51.7 121.21 -44.11 0.446 2785
 2787 3 51.8 121.31 -44.24 0.398 2786
 2788 3 51.84 121.21 -44.39 0.408 2787
 2789 3 51.84 121.21 -44.53 0.335 2788
 2790 3 51.95 121.1 -44.64 0.291 2789
 2791 3 51.94 121.01 -44.79 0.256 2790
 2792 3 51.95 120.9 -44.96 0.279 2791
 2793 3 52.01 120.81 -45.17 0.291 2792
 2794 3 52.07 120.71 -45.33 0.276 2793
 2795 3 52.08 120.81 -45.5 0.243 2794
 2796 3 52.02 120.71 -45.63 0.26 2795
 2797 3 52.01 120.81 -45.76 0.277 2796
 2798 3 52 120.81 -45.9 0.304 2797
 2799 3 52.07 120.9 -46.14 0.304 2798
 2800 3 51.93 121.01 -46.32 0.293 2799
 2801 3 52.03 121.1 -46.54 0.285 2800
 2802 3 52.04 121.1 -46.74 0.307 2801
 2803 3 52.1 121.1 -46.89 0.304 2802
 2804 3 52.01 121.21 -47.04 0.301 2803
 2805 3 52.06 121.21 -47.22 0.297 2804
 2806 3 52.07 121.31 -47.4 0.277 2805
 2807 3 52.12 121.31 -47.54 0.293 2806
 2808 3 52.11 121.51 -47.71 0.335 2807
 2809 3 52.12 121.72 -47.85 0.351 2808
 2810 3 52.18 121.72 -48.01 0.337 2809
 2811 3 52.18 121.72 -48.18 0.331 2810
 2812 3 52.19 121.72 -48.33 0.337 2811
 2813 3 52.24 121.91 -48.57 0.338 2812
 2814 3 52.25 121.91 -48.75 0.348 2813
 2815 3 52.28 122.02 -48.89 0.304 2814
 2816 3 52.29 122.02 -49.03 0.316 2815
 2817 3 52.35 122.02 -49.18 0.334 2816
 2818 3 52.36 122.02 -49.35 0.282 2817
 2819 3 52.43 122.02 -49.54 0.298 2818
 2820 3 52.5 122.02 -49.75 0.299 2819
 2821 3 52.57 122.02 -49.88 0.277 2820
 2822 3 52.68 121.91 -49.93 0.283 2821
 2823 3 52.72 121.82 -50.07 0.235 2822
 2824 3 52.81 121.82 -50.25 0.244 2823
 2825 3 52.88 121.72 -50.36 0.249 2824
 2826 3 52.96 121.61 -50.46 0.256 2825
 2827 3 53.09 121.5 -50.55 0.272 2826
 2828 3 53.17 121.5 -50.76 0.275 2827
 2829 3 53.21 121.5 -50.91 0.313 2828
 2830 3 53.28 121.5 -51.08 0.378 2829
 2831 3 53.31 121.61 -51.25 0.446 2830
 2832 3 53.43 121.51 -51.34 0.503 2831
 2833 3 53.46 121.51 -51.5 0.583 2832
 2834 3 53.55 121.62 -51.65 0.665 2833
 2835 3 53.57 121.62 -51.8 0.734 2834
 2836 3 53.63 121.62 -51.93 0.811 2835
 2837 3 53.7 121.72 -52.11 0.797 2836
 2838 3 53.77 121.72 -52.25 0.749 2837
 2839 3 53.75 121.72 -52.39 0.679 2838
 2840 3 53.8 121.62 -52.54 0.587 2839
 2841 3 53.81 121.62 -52.69 0.525 2840
 2842 3 53.74 121.72 -52.93 0.439 2841
 2843 3 53.63 121.72 -53.2 0.355 2842
 2844 3 53.53 121.81 -53.47 0.306 2843
 2845 3 53.42 121.81 -53.66 0.345 2844
 2846 3 53.34 121.92 -53.86 0.281 2845
 2847 3 53.31 122.03 -54.07 0.248 2846
 2848 3 53.31 122.03 -54.25 0.249 2847
 2849 3 53.27 122.03 -54.43 0.262 2848
 2850 3 53.23 122.03 -54.61 0.271 2849
 2851 3 53.21 122.03 -54.82 0.313 2850
 2852 3 53.21 122.03 -55.03 0.288 2851
 2853 3 53.24 122.12 -55.22 0.283 2852
 2854 3 53.24 122.12 -55.39 0.312 2853
 2855 3 53.26 122.12 -55.57 0.287 2854
 2856 3 53.3 122.13 -55.75 0.263 2855
 2857 3 53.31 122.04 -55.96 0.256 2856
 2858 3 53.35 122.04 -56.24 0.247 2857
 2859 3 53.4 121.93 -56.4 0.259 2858
 2860 3 53.47 121.84 -56.69 0.283 2859
 2861 3 53.51 121.84 -56.89 0.298 2860
 2862 3 53.52 121.74 -57.07 0.313 2861
 2863 3 53.51 121.63 -57.23 0.278 2862
 2864 3 53.48 121.54 -57.4 0.285 2863
 2865 3 53.45 121.43 -57.58 0.295 2864
 2866 3 53.52 121.34 -57.69 0.298 2865
 2867 3 53.49 121.24 -57.8 0.275 2866
 2868 3 53.48 121.13 -58 0.285 2867
 2869 3 53.52 121.13 -58.18 0.289 2868
 2870 3 53.59 121.04 -58.4 0.273 2869
 2871 3 53.55 120.93 -58.57 0.257 2870
 2872 3 53.65 120.74 -58.65 0.234 2871
 2873 3 53.73 120.74 -58.83 0.254 2872
 2874 3 53.77 120.63 -58.94 0.244 2873
 2875 3 53.85 120.54 -59.04 0.256 2874
 2876 3 53.91 120.43 -59.08 0.267 2875
 2877 3 54.02 120.34 -59.2 0.274 2876
 2878 3 54.19 120.23 -59.27 0.302 2877
 2879 3 54.27 120.02 -59.33 0.359 2878
 2880 3 54.35 119.94 -59.39 0.38 2879
 2881 3 54.4 119.74 -59.41 0.391 2880
 2882 3 54.45 119.64 -59.45 0.392 2881
 2883 3 55.16 120.14 -59.54 0.109 2882
 2884 3 55.37 120.02 -59.61 0.072 2883
 2885 3 55.56 119.92 -59.72 0.155 2884
 2886 3 55.73 119.92 -59.72 0.102 2885
 2887 3 54.24 119.24 -59.39 0.333 2882
 2888 3 54.3 119.14 -59.36 0.355 2887
 2889 3 54.33 119.03 -59.4 0.443 2888
 2890 3 54.37 118.83 -59.4 0.572 2889
 2891 3 54.42 118.74 -59.45 0.648 2890
 2892 3 54.44 118.53 -59.54 0.688 2891
 2893 3 54.48 118.33 -59.48 0.716 2892
 2894 3 54.72 118.33 -59.34 0.629 2893
 2895 3 54.66 118.14 -59.58 0.717 2894
 2896 3 54.76 118.14 -59.69 0.721 2895
 2897 3 54.7 117.94 -59.71 0.711 2896
 2898 3 54.66 117.74 -59.91 0.659 2897
 2899 3 54.77 117.74 -60.1 0.665 2898
 2900 3 54.77 117.74 -60.27 0.629 2899
 2901 3 54.9 117.74 -60.38 0.668 2900
 2902 3 54.87 117.74 -60.62 0.664 2901
 2903 3 54.87 117.64 -60.84 0.592 2902
 2904 3 54.91 117.64 -60.98 0.613 2903
 2905 3 54.77 117.74 -61.33 0.3 2904
 2906 3 54.76 117.74 -61.46 0.324 2905
 2907 3 54.7 117.74 -61.62 0.263 2906
 2908 3 55.19 117.03 -60.4 0.394 2904
 2909 3 55.16 116.83 -60.48 0.348 2908
 2910 3 54.98 116.53 -60.58 0.269 2909
 2911 3 55.02 116.44 -60.56 0.22 2910
 2912 3 55.17 116.33 -60.63 0.193 2911
 2913 3 51.81 121.38 -39.22 0.094 2760
 2914 3 51.74 121.18 -39.26 0.12 2913
 2915 3 51.74 120.97 -39.22 0.106 2914
 2916 3 51.78 120.77 -39.25 0.112 2915
 2917 3 51.78 120.58 -39.22 0.136 2916
 2918 3 51.69 120.49 -39.28 0.087 2917
 2919 3 51.58 120.38 -39.36 0.065 2918
 2920 3 51.52 120.19 -39.51 0.071 2919
 2921 3 51.48 120.2 -39.65 0.097 2920
 2922 3 51.44 120.09 -39.8 0.083 2921
 2923 3 51.44 120 -39.95 0.104 2922
 2924 3 51.39 120 -40.09 0.052 2923
 2925 3 51.46 119.89 -40.25 0.108 2924
 2926 3 51.58 119.8 -40.37 0.088 2925
 2927 3 49.5 124.46 -27.79 0.644 2687
 2928 3 49.42 124.55 -27.65 0.659 2927
 2929 3 49.46 124.55 -27.49 0.624 2928
 2930 3 49.49 124.66 -27.33 0.554 2929
 2931 3 49.5 124.76 -27.17 0.49 2930
 2932 3 49.57 124.66 -26.95 0.388 2931
 2933 3 49.53 124.66 -26.78 0.281 2932
 2934 3 49.4 124.66 -26.7 0.296 2933
 2935 3 49.23 124.76 -26.63 0.27 2934
 2936 3 49.1 124.76 -26.51 0.27 2935
 2937 3 49.01 124.77 -26.33 0.274 2936
 2938 3 48.89 124.87 -26.17 0.269 2937
 2939 3 48.73 124.96 -25.97 0.286 2938
 2940 3 48.66 124.96 -25.79 0.302 2939
 2941 3 48.5 125.07 -25.67 0.303 2940
 2942 3 48.35 125.16 -25.58 0.285 2941
 2943 3 48.22 125.16 -25.42 0.269 2942
 2944 3 48.03 125.27 -25.31 0.258 2943
 2945 3 47.85 125.27 -25.17 0.269 2944
 2946 3 47.73 125.27 -25.03 0.297 2945
 2947 3 47.58 125.38 -24.95 0.293 2946
 2948 3 47.48 125.37 -24.85 0.309 2947
 2949 3 47.36 125.46 -24.75 0.304 2948
 2950 3 47.18 125.56 -24.66 0.312 2949
 2951 3 47.08 125.67 -24.62 0.29 2950
 2952 3 46.94 125.76 -24.53 0.284 2951
 2953 3 46.89 125.87 -24.44 0.307 2952
 2954 3 46.75 125.96 -24.34 0.314 2953
 2955 3 46.5 126.06 -24.3 0.297 2954
 2956 3 46.4 126.28 -24.23 0.291 2955
 2957 3 46.33 126.37 -24.12 0.301 2956
 2958 3 46.28 126.57 -24 0.304 2957
 2959 3 46.19 126.67 -23.84 0.306 2958
 2960 3 46.15 126.78 -23.71 0.293 2959
 2961 3 46.11 126.98 -23.53 0.289 2960
 2962 3 46.04 127.28 -23.37 0.362 2961
 2963 3 46.03 127.37 -23.19 0.344 2962
 2964 3 45.9 127.48 -23.09 0.386 2963
 2965 3 45.86 127.67 -22.94 0.433 2964
 2966 3 45.8 127.67 -22.8 0.487 2965
 2967 3 45.75 127.78 -22.64 0.569 2966
 2968 3 45.5 127.78 -22.66 0.639 2967
 2969 3 45.36 127.78 -22.57 0.683 2968
 2970 3 45.22 127.87 -22.46 0.671 2969
 2971 3 45.1 127.98 -22.36 0.621 2970
 2972 3 44.93 127.98 -22.24 0.576 2971
 2973 3 44.8 127.97 -22.09 0.505 2972
 2974 3 44.71 128.08 -21.93 0.465 2973
 2975 3 44.61 128.08 -21.77 0.427 2974
 2976 3 44.55 128.08 -21.47 0.408 2975
 2977 3 44.57 128.08 -21.31 0.341 2976
 2978 3 44.44 128.08 -21.22 0.326 2977
 2979 3 44.39 127.97 -21.13 0.295 2978
 2980 3 44.37 127.88 -21.04 0.303 2979
 2981 3 44.33 127.78 -20.93 0.315 2980
 2982 3 44.22 127.58 -20.86 0.313 2981
 2983 3 44.16 127.47 -20.76 0.356 2982
 2984 3 43.98 127.28 -20.63 0.376 2983
 2985 3 43.91 127.17 -20.56 0.36 2984
 2986 3 43.86 126.97 -20.43 0.378 2985
 2987 3 43.83 127.08 -20.29 0.408 2986
 2988 3 43.86 126.88 -20.19 0.444 2987
 2989 3 43.83 126.88 -20.06 0.54 2988
 2990 3 43.72 126.58 -19.98 0.512 2989
 2991 3 43.63 126.47 -19.84 0.563 2990
 2992 3 43.56 126.39 -19.73 0.531 2991
 2993 3 43.55 126.28 -19.6 0.547 2992
 2994 3 43.55 126.19 -19.44 0.561 2993
 2995 3 43.22 125.89 -19.32 0.467 2994
 2996 3 43.38 125.99 -19.21 0.522 2995
 2997 3 43.42 125.99 -19 0.464 2996
 2998 3 43.3 125.88 -18.84 0.422 2997
 2999 3 43.17 125.77 -18.69 0.395 2998
 3000 3 43.09 125.68 -18.55 0.38 2999
 3001 3 42.95 125.77 -18.43 0.343 3000
 3002 3 42.81 125.68 -18.3 0.329 3001
 3003 3 42.7 125.68 -18.14 0.313 3002
 3004 3 42.62 125.68 -17.98 0.313 3003
 3005 3 42.48 125.57 -17.84 0.286 3004
 3006 3 42.44 125.68 -17.69 0.293 3005
 3007 3 42.37 125.88 -17.51 0.303 3006
 3008 3 42.3 125.88 -17.31 0.3 3007
 3009 3 42.31 126.07 -17.2 0.342 3008
 3010 3 42.26 126.07 -17.06 0.355 3009
 3011 3 42.37 126.18 -16.83 0.389 3010
 3012 3 42.27 126.18 -16.59 0.423 3011
 3013 3 42.27 126.27 -16.4 0.43 3012
 3014 3 42.23 126.38 -16.18 0.425 3013
 3015 3 42.19 126.48 -15.97 0.408 3014
 3016 3 42.27 126.57 -15.79 0.417 3015
 3017 3 42.3 126.57 -15.61 0.413 3016
 3018 3 42.27 126.68 -15.43 0.407 3017
 3019 3 42.27 126.76 -15.24 0.438 3018
 3020 3 42.3 126.76 -15.03 0.462 3019
 3021 3 42.2 126.87 -14.84 0.499 3020
 3022 3 42.13 126.97 -14.68 0.509 3021
 3023 3 42.05 126.87 -14.47 0.535 3022
 3024 3 42.06 126.87 -14.29 0.547 3023
 3025 3 42.03 126.87 -14.15 0.53 3024
 3026 3 42.03 126.87 -13.95 0.493 3025
 3027 3 42.06 126.76 -13.77 0.442 3026
 3028 3 42.05 126.67 -13.56 0.407 3027
 3029 3 42.06 126.67 -13.35 0.392 3028
 3030 3 42.12 126.67 -13.15 0.408 3029
 3031 3 42.06 126.56 -12.93 0.42 3030
 3032 3 42.06 126.47 -12.73 0.432 3031
 3033 3 42.07 126.37 -12.51 0.403 3032
 3034 3 42.07 126.47 -12.35 0.374 3033
 3035 3 42.12 126.37 -12.16 0.355 3034
 3036 3 42.12 126.37 -11.99 0.325 3035
 3037 3 42.06 126.26 -11.82 0.32 3036
 3038 3 42.06 126.26 -11.6 0.317 3037
 3039 3 42.06 126.26 -11.45 0.338 3038
 3040 3 42.1 126.37 -11.29 0.404 3039
 3041 3 42.21 126.96 -10.73 0.751 3040
 3042 3 42.23 126.75 -10.7 0.694 3041
 3043 3 42.23 126.66 -10.58 0.625 3042
 3044 3 42.2 126.46 -10.47 0.593 3043
 3045 3 42.24 126.46 -10.34 0.567 3044
 3046 3 42.21 126.36 -10.2 0.528 3045
 3047 3 42.13 126.25 -10.08 0.465 3046
 3048 3 42.07 126.36 -9.9 0.433 3047
 3049 3 42.05 126.16 -9.76 0.406 3048
 3050 3 42 126.25 -9.62 0.392 3049
 3051 3 41.94 126.25 -9.41 0.376 3050
 3052 3 41.92 126.16 -9.24 0.343 3051
 3053 3 41.89 126.05 -9.04 0.359 3052
 3054 3 41.81 125.96 -8.89 0.339 3053
 3055 3 41.68 125.96 -8.74 0.315 3054
 3056 3 41.57 125.96 -8.57 0.322 3055
 3057 3 41.43 125.75 -8.4 0.331 3056
 3058 3 41.32 125.75 -8.26 0.353 3057
 3059 3 41.15 125.86 -8.09 0.349 3058
 3060 3 40.81 126.27 -8.26 0.128 3059
 3061 3 40.89 126.36 -8.4 0.124 3060
 3062 3 40.96 126.47 -8.48 0.123 3061
 3063 3 41.18 126.66 -8.6 0.09 3062
 3064 3 41.13 125.86 -7.9 0.339 3059
 3065 3 40.97 125.86 -7.74 0.315 3064
 3066 3 40.97 125.76 -7.51 0.315 3065
 3067 3 40.9 125.76 -7.31 0.348 3066
 3068 3 40.75 125.65 -7.17 0.351 3067
 3069 3 40.71 125.76 -7.06 0.359 3068
 3070 3 40.64 125.85 -6.83 0.341 3069
 3071 3 40.54 125.85 -6.71 0.379 3070
 3072 3 40.46 125.85 -6.55 0.362 3071
 3073 3 40.35 125.96 -6.38 0.352 3072
 3074 3 40.31 125.96 -6.21 0.35 3073
 3075 3 40.24 125.96 -6.05 0.343 3074
 3076 3 40.18 125.96 -5.88 0.331 3075
 3077 3 40.11 125.85 -5.74 0.324 3076
 3078 3 40.07 125.85 -5.59 0.317 3077
 3079 3 39.99 125.85 -5.46 0.326 3078
 3080 3 39.93 125.76 -5.37 0.339 3079
 3081 3 39.79 125.76 -5.13 0.378 3080
 3082 3 39.32 126.16 -4.96 0.168 3081
 3083 3 39.25 126.37 -4.84 0.149 3082
 3084 3 39.13 126.37 -4.7 0.127 3083
 3085 3 38.94 126.46 -4.54 0.109 3084
 3086 3 38.71 126.45 -4.43 0.142 3085
 3087 3 38.53 126.36 -4.34 0.134 3086
 3088 3 38.41 126.36 -4.26 0.134 3087
 3089 3 38.29 126.36 -4.16 0.106 3088
 3090 3 38.05 126.36 -4.1 0.111 3089
 3091 3 37.95 126.36 -4 0.153 3090
 3092 3 37.91 126.47 -3.87 0.195 3091
 3093 3 37.87 126.56 -3.72 0.183 3092
 3094 3 37.76 126.67 -3.64 0.184 3093
 3095 3 37.79 126.86 -3.68 0.000125 3094
 3096 3 39.81 125.65 -4.99 0.378 3081
 3097 3 39.76 125.46 -4.87 0.386 3096
 3098 3 39.76 125.35 -4.77 0.4 3097
 3099 3 39.77 125.26 -4.67 0.445 3098
 3100 3 39.72 125.06 -4.56 0.498 3099
 3101 3 39.68 124.96 -4.43 0.525 3100
 3102 3 39.65 124.85 -4.26 0.543 3101
 3103 3 39.68 124.65 -4.21 0.556 3102
 3104 3 39.64 124.56 -4.12 0.574 3103
 3105 3 39.58 124.45 -4.02 0.582 3104
 3106 3 39.52 124.45 -3.89 0.561 3105
 3107 3 39.47 124.45 -3.77 0.51 3106
 3108 3 39.37 124.25 -3.63 0.471 3107
 3109 3 39.22 123.65 -3.59 0.084 3108
 3110 3 39.34 124.25 -3.5 0.388 3108
 3111 3 39.29 124.25 -3.3 0.296 3110
 3112 3 39.32 124.15 -3.15 0.251 3111
 3113 3 39.33 124.05 -2.92 0.264 3112
 3114 3 39.29 123.95 -2.76 0.268 3113
 3115 3 39.23 123.86 -2.61 0.278 3114
 3116 3 39.18 123.86 -2.46 0.303 3115
 3117 3 39.15 123.75 -2.38 0.336 3116
 3118 3 39.26 123.74 -2.19 0.357 3117
 3119 3 39.29 123.63 -2.09 0.367 3118
 3120 3 39.23 123.63 -1.94 0.456 3119
 3121 3 39.27 123.44 -1.8 0.57 3120
 3122 3 39.26 123.33 -1.63 0.679 3121
 3123 3 39.23 123.24 -1.52 0.728 3122
 3124 3 39.21 123.13 -1.45 0.783 3123
 3125 3 39.23 123.04 -1.36 0.866 3124
 3126 3 39.35 122.63 -1.25 0.952 3125
 3127 3 40.48 123.13 -0.33 1.28 3126
 3128 3 40.27 123.02 -0.36 1.179 3127
 3129 3 39.85 123.04 -0.17 1.144 3128
 3130 3 39.73 122.94 -0.17 1.148 3129
 3131 3 39.73 122.83 -0.07 1.082 3130
 3132 3 39.81 122.83 0.18 1.093 3131
 3133 3 39.67 121.74 -0.13 1.38 3132
 3134 3 39.51 121.04 -0.18 1.582 3133
 3135 3 39.87 119.33 -0.35 0.471 3134
 3136 3 39.78 119.24 -0.4 0.521 3135
 3137 3 39.7 119.13 -0.48 0.62 3136
 3138 3 39.8 119.04 -0.47 0.748 3137
 3139 3 39.7 118.94 -0.47 0.869 3138
 3140 3 39.7 118.83 -0.67 1.052 3139
 3141 3 39.51 118.74 -0.75 1.093 3140
 3142 3 39.77 118.63 -0.81 1.123 3141
 3143 3 39.95 118.54 -0.93 1.097 3142
 3144 3 39.95 118.33 -0.92 1.106 3143
 3145 3 40.13 118.04 -0.95 1.024 3144
 3146 3 40.51 117.93 -0.91 0.923 3145
 3147 3 40.7 117.93 -0.93 0.94 3146
 3148 3 40.59 118.22 -1.86 0.433 3147
 3149 3 40.99 118.13 -1.98 0.303 3148
 3150 3 41.2 117.93 -2.03 0.278 3149
 3151 3 41.24 117.83 -2.05 0.219 3150
 3152 3 41.34 117.63 -2.02 0.000125 3151
 3153 3 40.24 118.44 -1.62 0.216 3148
 3154 3 40.37 118.33 -1.59 0.000125 3153
 3155 3 40.81 117.72 -0.87 0.572 3147
 3156 3 41.13 117.63 -0.87 0.475 3155
 3157 3 41.65 117.82 -1.28 0.23 3156
 3158 3 41.78 117.82 -1.34 0.271 3157
 3159 3 41.88 117.72 -1.36 0.294 3158
 3160 3 42.06 117.72 -1.39 0.319 3159
 3161 3 42.2 117.72 -1.44 0.276 3160
 3162 3 42.42 117.82 -1.51 0.257 3161
 3163 3 42.53 117.82 -1.53 0.175 3162
 3164 3 42.6 117.82 -1.62 0.15 3163
 3165 3 42.76 117.91 -1.74 0.128 3164
 3166 3 42.84 118 -1.8 0.101 3165
 3167 3 39.83 117.33 -1.04 0.383 3155
 3168 3 39.77 117.13 -1.15 0.36 3167
 3169 3 39.73 117.04 -1.29 0.397 3168
 3170 3 39.66 116.94 -1.41 0.367 3169
 3171 3 39.6 116.74 -1.5 0.33 3170
 3172 3 39.67 116.54 -1.59 0.318 3171
 3173 3 39.69 116.44 -1.7 0.323 3172
 3174 3 39.71 116.24 -1.82 0.385 3173
 3175 3 39.71 116.04 -1.94 0.44 3174
 3176 3 39.71 115.83 -1.92 0.466 3175
 3177 3 39.64 115.74 -1.94 0.483 3176
 3178 3 39.57 115.63 -1.96 0.494 3177
 3179 3 39.57 115.44 -1.9 0.527 3178
 3180 3 39.64 115.33 -1.96 0.55 3179
 3181 3 40.14 115.45 -2.34 0.193 3180
 3182 3 40.22 115.34 -2.36 0.245 3181
 3183 3 40.2 115.45 -2.48 0.277 3182
 3184 3 40.09 115.75 -2.67 0.164 3183
 3185 3 39.98 115.84 -2.8 0.195 3184
 3186 3 39.88 115.55 -2.84 0.051 3185
 3187 3 39.42 115.33 -1.96 0.476 3180
 3188 3 39.1 115.24 -2 0.403 3187
 3189 3 38.93 115.14 -2.02 0.336 3188
 3190 3 39 114.94 -2.15 0.201 3189
 3191 3 38.46 115.05 -1.92 0.144 3189
 3192 3 38.35 115.05 -1.92 0.199 3191
 3193 3 38.21 114.94 -1.92 0.229 3192
 3194 3 38.1 114.94 -1.92 0.251 3193
 3195 3 37.97 114.85 -1.82 0.282 3194
 3196 3 37.71 114.75 -2 0.156 3195
 3197 3 37.66 114.66 -1.98 0.139 3196
 3198 3 37.57 114.46 -2 0.171 3197
 3199 3 37.53 114.35 -2.03 0.171 3198
 3200 3 37.45 114.26 -2.17 0.198 3199
 3201 3 37.42 114.17 -2.3 0.212 3200
 3202 3 37.36 113.97 -2.38 0.177 3201
 3203 3 37.42 113.76 -2.5 0.157 3202
 3204 3 37.47 113.67 -2.71 0.131 3203
 3205 3 37.47 113.56 -2.84 0.167 3204
 3206 3 37.52 113.47 -3.03 0.161 3205
 3207 3 37.57 113.36 -3.09 0.129 3206
 3208 3 37.63 113.17 -3.11 0.126 3207
 3209 3 37.66 113.06 -3.2 0.129 3208
 3210 3 37.68 112.86 -3.29 0.139 3209
 3211 3 37.68 112.76 -3.35 0.141 3210
 3212 3 37.67 112.67 -3.49 0.145 3211
 3213 3 37.71 112.47 -3.6 0.122 3212
 3214 3 37.63 112.36 -3.72 0.137 3213
 3215 3 37.61 112.26 -3.74 0.141 3214
 3216 3 37.57 112.17 -3.87 0.154 3215
 3217 3 37.53 112.06 -3.92 0.122 3216
 3218 3 37.45 111.97 -3.95 0.118 3217
 3219 3 37.42 111.86 -4.08 0.138 3218
 3220 3 37.38 111.76 -4.11 0.147 3219
 3221 3 37.35 111.67 -4.15 0.152 3220
 3222 3 37.38 111.36 -4.27 0.164 3221
 3223 3 37.36 111.17 -4.41 0.169 3222
 3224 3 37.39 111.06 -4.57 0.127 3223
 3225 3 37.38 110.86 -4.73 0.127 3224
 3226 3 37.32 110.76 -4.79 0.144 3225
 3227 3 37.27 110.67 -4.83 0.133 3226
 3228 3 37.28 110.47 -4.87 0.187 3227
 3229 3 37.16 110.26 -4.91 0.215 3228
 3230 3 37.04 110.08 -5.09 0.156 3229
 3231 3 36.93 109.98 -5.15 0.164 3230
 3232 3 36.88 109.67 -5.29 0.218 3231
 3233 3 36.71 109.58 -5.41 0.214 3232
 3234 3 36.54 109.48 -5.46 0.211 3233
 3235 3 36.39 109.37 -5.49 0.193 3234
 3236 3 36.28 109.17 -5.54 0.224 3235
 3237 3 36.21 108.98 -5.53 0.187 3236
 3238 3 36.16 108.78 -5.58 0.214 3237
 3239 3 36.06 108.69 -5.62 0.205 3238
 3240 3 36.07 108.48 -5.66 0.195 3239
 3241 3 36.13 108.28 -5.69 0.155 3240
 3242 3 36.13 108.08 -5.77 0.166 3241
 3243 3 36.17 107.98 -5.86 0.17 3242
 3244 3 36.17 107.78 -5.94 0.174 3243
 3245 3 36.22 107.58 -6.05 0.172 3244
 3246 3 36.21 107.48 -6.21 0.183 3245
 3247 3 36.32 107.29 -6.3 0.176 3246
 3248 3 36.38 107.09 -6.43 0.152 3247
 3249 3 36.39 106.99 -6.5 0.18 3248
 3250 3 36.42 106.88 -6.56 0.178 3249
 3251 3 36.35 106.68 -6.7 0.136 3250
 3252 3 36.22 106.49 -6.67 0.168 3251
 3253 3 36.24 106.29 -6.85 0.194 3252
 3254 3 36.25 106.18 -6.84 0.201 3253
 3255 3 36.36 105.99 -6.92 0.247 3254
 3256 3 36.45 105.79 -7 0.254 3255
 3257 3 36.53 105.68 -7.17 0.223 3256
 3258 3 36.46 105.59 -7.3 0.21 3257
 3259 3 36.42 105.38 -7.5 0.184 3258
 3260 3 36.43 105.29 -7.63 0.193 3259
 3261 3 36.32 104.99 -7.86 0.118 3260
 3262 3 36.21 104.9 -7.96 0.12 3261
 3263 3 36.17 104.7 -8.04 0.121 3262
 3264 3 36.09 104.6 -8.08 0.142 3263
 3265 3 35.99 104.4 -8.16 0.157 3264
 3266 3 35.96 104.2 -8.21 0.16 3265
 3267 3 35.89 104.1 -8.3 0.135 3266
 3268 3 35.84 103.9 -8.38 0.159 3267
 3269 3 35.74 103.7 -8.46 0.162 3268
 3270 3 35.64 103.6 -8.52 0.168 3269
 3271 3 35.64 103.4 -8.66 0.161 3270
 3272 3 35.67 103.29 -8.77 0.144 3271
 3273 3 35.71 103.1 -8.82 0.17 3272
 3274 3 35.74 102.9 -8.83 0.166 3273
 3275 3 35.75 102.7 -8.97 0.126 3274
 3276 3 35.82 102.6 -9.03 0.135 3275
 3277 3 35.82 102.4 -9.09 0.177 3276
 3278 3 35.85 102.29 -9.14 0.169 3277
 3279 3 35.84 102.2 -9.24 0.186 3278
 3280 3 35.85 101.99 -9.4 0.232 3279
 3281 3 35.89 101.79 -9.53 0.225 3280
 3282 3 35.91 101.6 -9.7 0.181 3281
 3283 3 35.89 101.4 -9.87 0.124 3282
 3284 3 35.89 101.29 -9.96 0.145 3283
 3285 3 35.85 101.1 -10.06 0.149 3284
 3286 3 35.82 100.9 -10.14 0.133 3285
 3287 3 35.85 100.79 -10.21 0.13 3286
 3288 3 35.82 100.6 -10.29 0.164 3287
 3289 3 35.82 100.49 -10.36 0.172 3288
 3290 3 35.88 100.29 -10.41 0.205 3289
 3291 3 35.84 100.1 -10.48 0.221 3290
 3292 3 35.84 99.9 -10.55 0.235 3291
 3293 3 35.86 99.7 -10.49 0.269 3292
 3294 3 35.91 99.49 -10.54 0.256 3293
 3295 3 35.99 99.4 -10.53 0.223 3294
 3296 3 36.07 99.21 -10.48 0.209 3295
 3297 3 36.14 99.01 -10.54 0.228 3296
 3298 3 36.2 98.9 -10.58 0.228 3297
 3299 3 36.24 98.76 -10.64 0.313 3298
 3300 3 36.24 98.61 -10.78 0.337 3299
 3301 3 36.2 98.46 -10.9 0.364 3300
 3302 3 36.17 98.28 -10.98 0.379 3301
 3303 3 36.1 98.16 -11.13 0.445 3302
 3304 3 36.07 98.03 -11.16 0.45 3303
 3305 3 36 97.91 -11.26 0.505 3304
 3306 3 35.92 97.77 -11.4 0.574 3305
 3307 3 35.84 97.61 -11.53 0.596 3306
 3308 3 35.79 97.35 -11.49 0.63 3307
 3309 3 35.78 97.16 -11.49 0.642 3308
 3310 3 35.75 96.99 -11.58 0.614 3309
 3311 3 35.78 96.83 -11.67 0.589 3310
 3312 3 35.9 96.66 -11.79 0.538 3311
 3313 3 35.92 96.55 -11.91 0.562 3312
 3314 3 35.83 96.36 -11.89 0.554 3313
 3315 3 35.93 96.16 -11.86 0.561 3314
 3316 3 35.86 95.99 -11.85 0.539 3315
 3317 3 36 96.25 -11.82 0.224 3316
 3318 3 35.85 96.36 -11.76 0.151 3317
 3319 3 35.72 95.89 -11.83 0.54 3316
 3320 3 35.83 95.96 -12.1 0.149 3319
 3321 3 35.83 95.97 -11.99 0.146 3320
 3322 3 35.73 96.07 -11.97 0.000125 3321
 3323 3 35.64 95.78 -11.84 0.545 3319
 3324 3 35.54 95.52 -12.02 0.473 3323
 3325 3 35.53 95.42 -12.21 0.458 3324
 3326 3 35.51 95.41 -12.41 0.456 3325
 3327 3 35.47 95.38 -12.86 0.27 3326
 3328 3 35.5 95.14 -12.9 0.272 3327
 3329 3 35.53 94.97 -13 0.215 3328
 3330 3 35.5 94.71 -13.04 0.223 3329
 3331 3 35.58 94.58 -13.15 0.27 3330
 3332 3 35.69 94.47 -13.19 0.259 3331
 3333 3 35.75 94.3 -13.3 0.234 3332
 3334 3 35.76 94.19 -13.4 0.197 3333
 3335 3 35.86 94.08 -13.52 0.14 3334
 3336 3 36.03 94 -13.58 0.105 3335
 3337 3 36.11 93.91 -13.64 0.161 3336
 3338 3 36.19 93.67 -13.73 0.168 3337
 3339 3 36.23 93.55 -13.82 0.193 3338
 3340 3 36.43 93.27 -13.75 0.147 3339
 3341 3 36.58 93.14 -13.7 0.11 3340
 3342 3 36.68 93.02 -13.72 0.126 3341
 3343 3 36.71 92.78 -13.75 0.095 3342
 3344 3 36.56 96.97 -12.25 0.169 3313
 3345 3 36.54 97.13 -12.37 0.209 3344
 3346 3 36.64 97.25 -12.42 0.222 3345
 3347 3 36.67 97.36 -12.53 0.226 3346
 3348 3 36.75 97.47 -12.6 0.157 3347
 3349 3 36.92 97.46 -12.73 0.131 3348
 3350 3 37.14 97.46 -12.79 0.114 3349
 3351 3 37.2 97.52 -12.85 0.108 3350
 3352 3 37.24 97.6 -13.03 0.131 3351
 3353 3 37.28 97.64 -13.15 0.124 3352
 3354 3 37.22 97.74 -13.24 0.000125 3353
 3355 3 39.29 115.33 -1.96 0.476 3187
 3356 3 40.02 115.04 -1.96 0.22 3355
 3357 3 39.92 114.94 -2.01 0.265 3356
 3358 3 39.82 114.83 -2.04 0.258 3357
 3359 3 39.67 114.74 -1.95 0.251 3358
 3360 3 39.45 114.74 -1.78 0.256 3359
 3361 3 39.22 114.63 -1.58 0.221 3360
 3362 3 39.09 114.63 -1.3 0.202 3361
 3363 3 39 114.74 -1.04 0.165 3362
 3364 3 39 114.74 -0.88 0.212 3363
 3365 3 39.06 114.83 -0.73 0.267 3364
 3366 3 39.04 114.54 -0.56 0.205 3365
 3367 3 39.14 114.44 -0.42 0.119 3366
 3368 3 39.17 114.33 -0.32 0.121 3367
 3369 3 39.25 114.13 -0.25 0.133 3368
 3370 3 39.34 113.83 -0.24 0.128 3369
 3371 3 39.38 113.74 -0.13 0.137 3370
 3372 3 39.49 113.54 -0.07 0.144 3371
 3373 3 39.52 113.44 -0.05 0.132 3372
 3374 3 39.6 113.33 0.05 0.159 3373
 3375 3 39.64 113.24 0.16 0.168 3374
 3376 3 39.82 113.13 0.13 0.188 3375
 3377 3 39.89 113.24 0.18 0.268 3376
 3378 3 40.07 113.52 0.38 0.072 3377
 3379 3 40.18 113.63 0.51 0.068 3378
 3380 3 39.52 113.03 0.31 0.173 3375
 3381 3 39.5 112.82 0.32 0.144 3380
 3382 3 39.47 112.62 0.28 0.138 3381
 3383 3 39.47 112.43 0.32 0.15 3382
 3384 3 39.39 112.32 0.35 0.163 3383
 3385 3 39.37 112.23 0.41 0.203 3384
 3386 3 39.26 112.12 0.52 0.192 3385
 3387 3 39.15 112.03 0.64 0.185 3386
 3388 3 39.04 112.03 0.77 0.13 3387
 3389 3 38.97 111.93 0.93 0.154 3388
 3390 3 39.11 111.93 1.12 0.205 3389
 3391 3 39 111.82 1.23 0.129 3390
 3392 3 38.87 111.82 1.31 0.154 3391
 3393 3 38.79 111.73 1.38 0.177 3392
 3394 3 38.83 111.62 1.4 0.153 3393
 3395 3 38.94 111.32 1.51 0.135 3394
 3396 3 39.07 111.13 1.6 0.118 3395
 3397 3 39.11 111.13 1.7 0.176 3396
 3398 3 39.25 110.93 1.8 0.137 3397
 3399 3 39.32 110.84 1.85 0.116 3398
 3400 3 39.4 110.63 1.9 0.186 3399
 3401 3 39.47 110.54 1.86 0.255 3400
 3402 3 39.73 110.54 1.96 0.201 3401
 3403 3 39.87 110.32 1.85 0.197 3402
 3404 3 39.97 110.03 1.79 0.123 3403
 3405 3 40.04 109.93 1.83 0.133 3404
 3406 3 40.07 109.73 1.86 0.19 3405
 3407 3 40.33 109.62 2.02 0.234 3406
 3408 3 40.39 109.62 2.37 0.139 3407
 3409 3 40.4 109.62 2.58 0.131 3408
 3410 3 40.32 109.62 2.67 0.158 3409
 3411 3 40.21 109.53 2.81 0.124 3410
 3412 3 40.08 109.53 2.98 0.113 3411
 3413 3 40.03 109.53 3.17 0.103 3412
 3414 3 40.04 109.53 3.37 0.137 3413
 3415 3 40.05 109.53 3.54 0.137 3414
 3416 3 40.11 109.53 3.71 0.125 3415
 3417 3 40.22 109.32 3.75 0.128 3416
 3418 3 40.27 109.23 3.73 0.162 3417
 3419 3 40.31 109.12 3.81 0.175 3418
 3420 3 40.52 109.13 4 0.113 3419
 3421 3 40.59 109.13 4.08 0.087 3420
 3422 3 40.61 109.51 1.71 0.093 3407
 3423 3 39.21 110.32 1.58 0.171 3401
 3424 3 39.1 110.12 1.41 0.141 3423
 3425 3 39 110.03 1.3 0.108 3424
 3426 3 38.92 109.93 1.16 0.141 3425
 3427 3 38.83 109.82 1.07 0.173 3426
 3428 3 38.68 109.73 0.94 0.207 3427
 3429 3 38.67 109.63 0.83 0.284 3428
 3430 3 38.22 109.84 0.74 0.148 3429
 3431 3 38.07 109.84 0.82 0.118 3430
 3432 3 37.85 109.84 0.88 0.098 3431
 3433 3 37.68 109.84 0.97 0.081 3432
 3434 3 37.54 109.95 0.99 0.114 3433
 3435 3 37.37 110.04 1.03 0.11 3434
 3436 3 37.17 110.15 1.04 0.09 3435
 3437 3 38.83 109.32 0.77 0.086 3429
 3438 3 38.68 109.23 0.62 0.122 3437
 3439 3 38.54 109.23 0.57 0.15 3438
 3440 3 39.1 115.13 -0.72 0.152 3365
 3441 3 39.06 115.24 -0.53 0.108 3440
 3442 3 39.13 115.33 -0.37 0.167 3441
 3443 3 39.18 115.33 -0.24 0.000125 3442
 3444 3 39.41 121.04 -0.13 1.535 3134
 3445 3 39.31 121.04 -0.07 1.427 3444
 3446 3 39.38 121.04 0.03 1.388 3445
 3447 3 39.33 120.93 0.09 1.324 3446
 3448 3 39.34 120.82 0.18 1.25 3447
 3449 3 38.77 121.34 0.48 1.33 3448
 3450 3 38.81 121.23 0.56 1.378 3449
 3451 3 38.8 121.43 0.76 1.362 3450
 3452 3 38.81 121.23 0.99 1.406 3451
 3453 3 38.2 121.04 1.34 1.558 3452
 3454 3 36.84 121.96 1.8 0.431 3453
 3455 3 36.91 122.35 2.1 0.276 3454
 3456 3 36.81 122.35 2.25 0.248 3455
 3457 3 36.7 122.26 2.35 0.32 3456
 3458 3 36.69 121.85 2.37 0.36 3457
 3459 3 36.63 121.76 2.35 0.331 3458
 3460 3 36.81 121.56 2.21 0.202 3459
 3461 3 36.9 121.46 2.25 0.000125 3460
 3462 3 36.48 122.56 2.23 0.155 3457
 3463 3 36.42 122.76 2.27 0.096 3462
 3464 3 38.03 120.74 1.59 1.574 3453
 3465 3 37.14 119.76 3.69 0.383 3464
 3466 3 37.1 119.76 3.86 0.424 3465
 3467 3 37.03 119.76 4.03 0.482 3466
 3468 3 36.99 119.76 4.24 0.729 3467
 3469 3 36.85 119.76 4.29 0.814 3468
 3470 3 36.91 119.96 4.52 0.88 3469
 3471 3 36.88 120.06 4.65 0.902 3470
 3472 3 36.79 119.96 4.78 0.915 3471
 3473 3 36.82 119.96 4.91 0.882 3472
 3474 3 36.67 119.96 4.96 0.829 3473
 3475 3 35.82 120.96 5 0.184 3474
 3476 3 35.7 121.07 5.08 0.165 3475
 3477 3 35.57 121.26 5.13 0.166 3476
 3478 3 35.49 121.37 5.07 0.223 3477
 3479 3 35.41 121.46 4.96 0.317 3478
 3480 3 35.32 121.76 5.16 0.191 3479
 3481 3 35.31 121.96 5.22 0.194 3480
 3482 3 35.22 122.07 5.25 0.234 3481
 3483 3 35.11 122.17 5.26 0.335 3482
 3484 3 34.96 122.17 5.29 0.427 3483
 3485 3 34.82 122.37 5.37 0.581 3484
 3486 3 34.71 122.37 5.46 0.615 3485
 3487 3 34.74 121.95 6.05 0.293 3486
 3488 3 34.64 121.77 6.19 0.241 3487
 3489 3 34.53 121.77 6.25 0.307 3488
 3490 3 34.6 122.17 6.45 0.12 3489
 3491 3 34.43 122.27 6.54 0.123 3490
 3492 3 34.35 122.47 6.54 0.12 3491
 3493 3 34.42 122.67 6.65 0.185 3492
 3494 3 34.39 122.77 6.59 0.123 3493
 3495 3 34.49 121.27 6.21 0.158 3489
 3496 3 34.54 121.17 6.33 0.167 3495
 3497 3 34.6 121.06 6.45 0.175 3496
 3498 3 34.6 121.06 6.63 0.185 3497
 3499 3 34.5 120.97 6.79 0.072 3498
 3500 3 34.64 122.78 5.19 0.419 3486
 3501 3 34.71 123.07 5.19 0.322 3500
 3502 3 34.74 123.37 5.22 0.24 3501
 3503 3 34.57 123.48 5.29 0.247 3502
 3504 3 34.57 123.57 5.42 0.235 3503
 3505 3 34.64 123.67 5.64 0.139 3504
 3506 3 34.49 123.67 5.84 0.165 3505
 3507 3 34.49 123.86 6.01 0.191 3506
 3508 3 34.39 123.97 6.01 0.185 3507
 3509 3 34.29 124.06 6.12 0.169 3508
 3510 3 34.35 124.27 6.3 0.095 3509
 3511 3 34.29 124.36 6.39 0.153 3510
 3512 3 34.24 124.47 6.55 0.236 3511
 3513 3 34.17 124.56 6.58 0.000125 3512
 3514 3 35.46 120.96 4.5 0.092 3479
 3515 3 35.42 120.87 4.33 0.119 3514
 3516 3 35.35 120.87 4.21 0.069 3515
 3517 3 36.89 119.76 5.06 0.751 3474
 3518 3 36.53 118.65 4.57 0.205 3517
 3519 3 36.49 118.46 4.56 0.212 3518
 3520 3 36.54 118.35 4.68 0.199 3519
 3521 3 36.5 118.15 4.74 0.208 3520
 3522 3 36.43 118.06 4.82 0.23 3521
 3523 3 36.43 117.96 4.93 0.206 3522
 3524 3 36.33 117.85 4.98 0.192 3523
 3525 3 36.33 117.65 5.02 0.157 3524
 3526 3 36.29 117.46 5.02 0.134 3525
 3527 3 36.23 117.46 4.93 0.097 3526
 3528 3 37.1 119.96 5.28 0.557 3517
 3529 3 37.42 120.15 5.5 0.267 3528
 3530 3 38.03 120.54 1.72 1.299 3529
 3531 3 38.31 120.43 0.93 0.188 3530
 3532 3 38.23 120.63 0.97 0.187 3531
 3533 3 38.1 120.73 0.91 0.177 3532
 3534 3 38.02 120.93 0.95 0.172 3533
 3535 3 37.97 120.54 1.82 1.299 3530
 3536 3 38.1 120.54 1.83 1.257 3535
 3537 3 38.14 120.74 1.91 1.208 3536
 3538 3 38.21 120.84 1.98 1.131 3537
 3539 3 38.24 120.84 2.08 1.036 3538
 3540 3 38.35 120.84 2.13 0.924 3539
 3541 3 38.41 120.74 2.22 0.82 3540
 3542 3 38.79 120.73 1.8 0.186 3541
 3543 3 38.7 120.74 1.72 0.103 3542
 3544 3 38.49 120.74 2.42 0.652 3541
 3545 3 38.6 120.74 2.57 0.531 3544
 3546 3 38.54 120.54 2.55 0.212 3545
 3547 3 38.43 120.54 2.45 0.166 3546
 3548 3 38.64 120.84 2.7 0.499 3545
 3549 3 38.72 120.93 2.86 0.455 3548
 3550 3 38.84 121.04 2.97 0.433 3549
 3551 3 38.89 121.04 3.13 0.403 3550
 3552 3 39.02 121.04 3.38 0.377 3551
 3553 3 39.17 121.04 3.57 0.399 3552
 3554 3 39.27 120.93 3.76 0.392 3553
 3555 3 39.42 121.04 3.82 0.463 3554
 3556 3 39.7 120.44 4.57 0.864 3555
 3557 3 39.74 119.82 4.99 0.611 3556
 3558 3 39.78 119.62 4.99 0.621 3557
 3559 3 39.81 119.43 4.81 0.607 3558
 3560 3 39.78 119.12 4.7 0.625 3559
 3561 3 39.66 119.12 4.75 0.666 3560
 3562 3 39.39 119.13 4.61 0.669 3561
 3563 3 39.27 119.13 4.68 0.78 3562
 3564 3 39.16 119.13 4.64 0.86 3563
 3565 3 39.03 119.13 4.35 0.863 3564
 3566 3 38.89 119.04 4.29 0.832 3565
 3567 3 38.43 119.34 4.09 0.613 3566
 3568 3 38.32 119.15 4.01 0.509 3567
 3569 3 38.21 119.04 3.97 0.348 3568
 3570 3 38.11 118.95 3.9 0.213 3569
 3571 3 38.17 118.84 3.82 0.079 3570
 3572 3 39.45 118.34 3.71 0.321 3566
 3573 3 39.35 118.43 3.54 0.219 3572
 3574 3 39.39 118.43 3.27 0.189 3573
 3575 3 39.47 118.43 3.08 0.215 3574
 3576 3 39.57 118.43 2.91 0.191 3575
 3577 3 39.67 118.34 2.81 0.161 3576
 3578 3 39.71 118.23 2.69 0.157 3577
 3579 3 39.88 118.12 2.6 0.167 3578
 3580 3 39.96 118.03 2.52 0.199 3579
 3581 3 39.97 117.93 2.37 0.22 3580
 3582 3 40 117.73 2.29 0.231 3581
 3583 3 40.04 117.62 2.06 0.222 3582
 3584 3 40.07 117.62 1.89 0.208 3583
 3585 3 39.5 119.05 4.32 0.208 3562
 3586 3 39.38 118.94 4.25 0.196 3585
 3587 3 40.05 118.53 5.31 0.208 3561
 3588 3 40.04 118.32 5.38 0.208 3587
 3589 3 40.04 118.12 5.44 0.222 3588
 3590 3 40 117.93 5.56 0.239 3589
 3591 3 40.03 117.93 5.68 0.249 3590
 3592 3 40.04 117.82 5.88 0.264 3591
 3593 3 40.07 117.73 5.94 0.281 3592
 3594 3 40.08 117.62 6.05 0.291 3593
 3595 3 40.14 117.53 6.18 0.325 3594
 3596 3 40.18 117.43 6.28 0.33 3595
 3597 3 40.03 117.32 6.35 0.264 3596
 3598 3 39.78 117.23 6.43 0.22 3597
 3599 3 39.65 117.03 6.52 0.228 3598
 3600 3 39.58 116.82 6.56 0.179 3599
 3601 3 39.58 116.62 6.64 0.139 3600
 3602 3 39.61 116.53 6.7 0.15 3601
 3603 3 39.54 116.43 6.78 0.188 3602
 3604 3 39.47 116.43 6.92 0.186 3603
 3605 3 39.4 116.32 6.94 0.206 3604
 3606 3 39.29 116.12 6.97 0.217 3605
 3607 3 39.22 116.04 6.98 0.22 3606
 3608 3 39.14 115.93 6.98 0.232 3607
 3609 3 39.08 115.84 6.88 0.284 3608
 3610 3 39.08 115.84 7.06 0.408 3609
 3611 3 39.01 115.63 6.36 0.134 3610
 3612 3 38.86 115.54 6.14 0.151 3611
 3613 3 38.79 115.43 6.09 0.115 3612
 3614 3 39.17 115.73 7.56 0.246 3610
 3615 3 39.04 115.63 7.6 0.282 3614
 3616 3 39.43 115.53 7.8 0.242 3615
 3617 3 39.57 115.32 7.88 0.269 3616
 3618 3 39.83 115.23 7.89 0.305 3617
 3619 3 39.87 115.23 8.02 0.372 3618
 3620 3 39.87 115.12 8.13 0.478 3619
 3621 3 39.88 115.12 8.24 0.589 3620
 3622 3 39.94 115.23 8.43 0.56 3621
 3623 3 40.11 115.12 8.5 0.73 3622
 3624 3 39.94 115.03 8.58 0.801 3623
 3625 3 39.27 114.61 8.74 0.777 3624
 3626 3 39.01 114.53 8.86 0.96 3625
 3627 3 38.61 114.34 7.89 0.325 3626
 3628 3 38.41 114.04 7.82 0.159 3627
 3629 3 38.47 113.93 7.6 0.125 3628
 3630 3 38.47 113.93 7.44 0.154 3629
 3631 3 38.43 114.04 7.26 0.148 3630
 3632 3 38.45 114.04 7.07 0.109 3631
 3633 3 38.54 114.04 6.85 0.118 3632
 3634 3 38.61 113.93 6.7 0.103 3633
 3635 3 38.68 114.04 6.56 0.147 3634
 3636 3 38.71 114.04 6.36 0.165 3635
 3637 3 38.73 114.13 6.22 0.144 3636
 3638 3 38.73 114.23 6.1 0.16 3637
 3639 3 38.75 114.34 5.98 0.189 3638
 3640 3 38.83 114.34 5.85 0.201 3639
 3641 3 38.86 114.43 5.73 0.211 3640
 3642 3 38.86 114.54 5.59 0.219 3641
 3643 3 38.87 114.63 5.43 0.124 3642
 3644 3 38.85 114.63 5.26 0.083 3643
 3645 3 38.79 114.54 5.14 0.095 3644
 3646 3 38.75 114.54 4.98 0.000125 3645
 3647 3 38.98 114.53 9.16 0.968 3626
 3648 3 38.18 114.92 9.26 0.173 3647
 3649 3 38.12 114.92 9.35 0.168 3648
 3650 3 38.04 115.03 9.38 0.173 3649
 3651 3 37.98 115.03 9.54 0.136 3650
 3652 3 39.13 114.42 9.34 1.015 3647
 3653 3 39.09 114.31 9.43 1.089 3652
 3654 3 39.05 114.11 9.45 1.061 3653
 3655 3 38.9 114.33 9.85 0.937 3654
 3656 3 38.84 114.42 10.07 0.91 3655
 3657 3 38.73 115.33 10.8 0.43 3656
 3658 3 38.38 115.22 10.68 0.441 3657
 3659 3 38.22 115.33 10.69 0.416 3658
 3660 3 38.09 115.22 10.62 0.078 3659
 3661 3 38.01 115.33 10.65 0.387 3659
 3662 3 37.91 115.42 10.6 0.242 3661
 3663 3 37.84 115.42 10.69 0.143 3662
 3664 3 38.95 115.61 11.12 0.228 3657
 3665 3 38.93 115.92 11.32 0.083 3664
 3666 3 38.98 116.02 11.43 0.073 3665
 3667 3 39.08 116.02 11.58 0.151 3666
 3668 3 39.19 116.11 11.66 0.185 3667
 3669 3 39.26 116.22 11.79 0.209 3668
 3670 3 39.33 116.31 11.91 0.226 3669
 3671 3 39.36 116.52 11.99 0.192 3670
 3672 3 39.41 116.61 12.17 0.13 3671
 3673 3 39.48 116.72 12.27 0.117 3672
 3674 3 39.52 116.92 12.41 0.126 3673
 3675 3 39.55 117.02 12.5 0.146 3674
 3676 3 39.62 117.22 12.6 0.148 3675
 3677 3 39.62 117.31 12.72 0.164 3676
 3678 3 39.66 117.52 12.77 0.152 3677
 3679 3 39.66 117.81 12.79 0.095 3678
 3680 3 39.73 117.92 12.85 0.109 3679
 3681 3 39.84 118 12.93 0.126 3680
 3682 3 39.88 118.11 13.03 0.111 3681
 3683 3 39.95 118.2 13.19 0.082 3682
 3684 3 40.01 118.31 13.24 0.114 3683
 3685 3 40.06 118.31 13.35 0.162 3684
 3686 3 40.09 118.41 13.45 0.175 3685
 3687 3 40.19 118.49 13.53 0.161 3686
 3688 3 40.27 118.6 13.67 0.119 3687
 3689 3 40.34 118.6 13.77 0.123 3688
 3690 3 40.54 118.6 13.94 0.109 3689
 3691 3 40.59 118.69 14.16 0.116 3690
 3692 3 40.65 118.8 14.22 0.112 3691
 3693 3 40.69 118.9 14.35 0.103 3692
 3694 3 40.72 118.9 14.47 0.056 3693
 3695 3 40.79 118.88 14.58 0.087 3694
 3696 3 40.87 118.88 14.7 0.098 3695
 3697 3 41.01 118.99 14.86 0.145 3696
 3698 3 41.09 118.99 14.94 0.186 3697
 3699 3 41.15 118.99 15.1 0.184 3698
 3700 3 41.4 118.99 15.2 0.148 3699
 3701 3 37.98 114.62 10.32 0.253 3656
 3702 3 37.81 114.72 10.29 0.252 3701
 3703 3 37.73 114.83 10.38 0.301 3702
 3704 3 37.63 114.94 10.46 0.306 3703
 3705 3 37.66 115.03 10.8 0.278 3704
 3706 3 37.62 115.14 10.87 0.289 3705
 3707 3 37.55 115.23 11.05 0.28 3706
 3708 3 37.54 115.33 11.2 0.217 3707
 3709 3 37.45 115.53 11.2 0.263 3708
 3710 3 37.44 115.73 11.33 0.237 3709
 3711 3 37.37 115.83 11.34 0.246 3710
 3712 3 37.34 115.94 11.45 0.258 3711
 3713 3 37.34 116.14 11.65 0.287 3712
 3714 3 37.2 116.22 11.69 0.321 3713
 3715 3 37.11 116.32 11.7 0.404 3714
 3716 3 37.09 116.52 11.76 0.477 3715
 3717 3 36.74 116.43 11.87 0.307 3716
 3718 3 36.56 116.52 11.83 0.249 3717
 3719 3 36.26 116.74 11.81 0.215 3718
 3720 3 36.11 116.94 11.77 0.084 3719
 3721 3 38.63 113.92 9.86 0.485 3720
 3722 3 36.72 116.13 12.11 0.104 3717
 3723 3 36.72 116.02 12.26 0.112 3722
 3724 3 36.68 115.93 12.41 0.137 3723
 3725 3 36.62 115.93 12.57 0.124 3724
 3726 3 36.59 115.93 12.78 0.117 3725
 3727 3 36.59 115.93 13 0.145 3726
 3728 3 36.55 115.93 13.13 0.166 3727
 3729 3 36.49 115.93 13.27 0.109 3728
 3730 3 36.41 115.82 13.35 0.058 3729
 3731 3 36.37 115.72 13.5 0.134 3730
 3732 3 36.39 115.63 13.55 0.066 3731
 3733 3 37.05 116.73 11.12 0.23 3716
 3734 3 36.93 116.83 11.33 0.166 3733
 3735 3 36.81 117.02 11.38 0.198 3734
 3736 3 36.73 117.22 11.46 0.151 3735
 3737 3 36.65 117.43 11.46 0.181 3736
 3738 3 36.55 117.52 11.52 0.163 3737
 3739 3 36.43 117.63 11.59 0.217 3738
 3740 3 36.3 117.63 11.71 0.288 3739
 3741 3 36.16 117.74 11.78 0.383 3740
 3742 3 36.31 118.24 11.95 0.221 3741
 3743 3 36.23 118.33 11.94 0.209 3742
 3744 3 36.12 118.44 11.92 0.225 3743
 3745 3 36.02 118.54 11.81 0.259 3744
 3746 3 35.98 118.74 11.84 0.312 3745
 3747 3 36.05 119.04 12.16 0.19 3746
 3748 3 35.98 119.24 12.31 0.161 3747
 3749 3 35.97 119.33 12.38 0.135 3748
 3750 3 36.01 119.54 12.51 0.116 3749
 3751 3 36.05 119.74 12.64 0.113 3750
 3752 3 36.05 119.83 12.79 0.114 3751
 3753 3 36.19 119.94 12.86 0.154 3752
 3754 3 36.3 119.93 12.92 0.154 3753
 3755 3 36.47 120.02 12.95 0.169 3754
 3756 3 36.54 120.13 13 0.179 3755
 3757 3 36.63 120.32 12.98 0.1 3756
 3758 3 36.74 120.43 12.91 0.096 3757
 3759 3 36.84 120.52 12.89 0.153 3758
 3760 3 36.91 120.72 12.81 0.124 3759
 3761 3 36.9 120.72 12.71 0.000125 3760
 3762 3 37.18 116.64 10.83 0.174 3733
 3763 3 37.19 116.64 10.69 0.129 3762
 3764 3 38.75 115.63 7.57 0.105 3615
 3765 3 38.82 115.54 7.77 0.103 3764
 3766 3 38.71 115.43 7.74 0.099 3765
 3767 3 38.65 115.63 7.52 0.138 3764
 3768 3 38.57 115.54 7.47 0.168 3767
 3769 3 39.82 120.54 4.62 0.855 3556
 3770 3 40.03 120.63 4.61 0.868 3769
 3771 3 40.14 120.63 4.62 0.84 3770
 3772 3 40.28 120.74 4.7 0.909 3771
 3773 3 40.36 120.63 4.87 0.974 3772
 3774 3 40.91 120.22 4.75 1.293 3773
 3775 3 42.25 119.02 4.39 0.423 3774
 3776 3 42.34 118.91 4.28 0.431 3775
 3777 3 42.35 118.82 4.23 0.412 3776
 3778 3 42.56 118.81 3.46 0.868 3777
 3779 3 42.78 118.9 2.98 0.745 3778
 3780 3 42.91 119.1 2.96 0.636 3779
 3781 3 42.89 119.1 3.14 0.524 3780
 3782 3 42.89 119.21 3.29 0.322 3781
 3783 3 42.96 119.21 3.39 0.288 3782
 3784 3 43.03 119.31 3.52 0.229 3783
 3785 3 43.04 119.31 3.71 0.245 3784
 3786 3 43.02 119.31 3.96 0.237 3785
 3787 3 43.16 119.29 4.04 0.314 3786
 3788 3 43.36 119.29 4.19 0.343 3787
 3789 3 43.67 119.5 4.27 0.22 3788
 3790 3 43.59 119.8 4.39 0.1 3789
 3791 3 43.52 119.91 4.43 0.106 3790
 3792 3 43.59 120.1 4.4 0.101 3791
 3793 3 43.35 119.21 4.39 0.34 3788
 3794 3 43.42 119.21 4.57 0.283 3793
 3795 3 43.61 119.5 4.8 0.082 3794
 3796 3 43.67 119.6 4.85 0.136 3795
 3797 3 43.74 119.6 4.77 0.087 3796
 3798 3 43.43 119.1 4.68 0.216 3794
 3799 3 43.47 119.1 4.81 0.22 3798
 3800 3 43.53 119 4.94 0.216 3799
 3801 3 43.63 118.91 5.01 0.205 3800
 3802 3 43.71 118.71 5.13 0.223 3801
 3803 3 43.75 118.6 5.27 0.262 3802
 3804 3 43.85 118.5 5.43 0.214 3803
 3805 3 43.9 118.41 5.52 0.219 3804
 3806 3 44.05 118.21 5.55 0.236 3805
 3807 3 44.08 118.1 5.69 0.257 3806
 3808 3 44.22 117.99 5.76 0.269 3807
 3809 3 44.36 117.6 5.62 0.113 3808
 3810 3 44.4 117.49 5.5 0.18 3809
 3811 3 44.54 117.49 5.43 0.223 3810
 3812 3 44.71 117.3 5.39 0.171 3811
 3813 3 44.75 117.19 5.3 0.26 3812
 3814 3 44.72 117.1 5.22 0.283 3813
 3815 3 45.08 116.89 5.22 0.112 3814
 3816 3 45.25 116.8 5.19 0.122 3815
 3817 3 45.29 116.6 5.06 0.155 3816
 3818 3 45.5 116.58 5.02 0.137 3817
 3819 3 45.62 116.49 5 0.172 3818
 3820 3 45.8 116.29 5.04 0.146 3819
 3821 3 45.87 116.19 4.97 0.138 3820
 3822 3 46 115.99 4.93 0.1 3821
 3823 3 46.15 115.88 4.89 0.152 3822
 3824 3 46.22 115.79 4.83 0.172 3823
 3825 3 46.44 115.79 4.97 0.115 3824
 3826 3 46.61 115.77 5.05 0.203 3825
 3827 3 46.72 115.77 5.09 0.256 3826
 3828 3 46.93 115.59 4.87 0.183 3827
 3829 3 47.11 115.59 4.84 0.171 3828
 3830 3 47.3 115.48 4.88 0.168 3829
 3831 3 47.43 115.48 4.82 0.169 3830
 3832 3 47.57 115.39 4.79 0.182 3831
 3833 3 47.73 115.28 4.8 0.228 3832
 3834 3 47.96 115.08 4.87 0.195 3833
 3835 3 48.05 114.98 4.87 0.168 3834
 3836 3 48.11 114.78 4.79 0.182 3835
 3837 3 48.15 114.58 4.75 0.235 3836
 3838 3 48.01 114.57 4.32 0.082 3837
 3839 3 48 114.57 4.16 0.088 3838
 3840 3 48.03 114.57 4.04 0.032 3839
 3841 3 48.01 114.47 3.92 0.098 3840
 3842 3 48 114.36 3.77 0.085 3841
 3843 3 48.01 114.27 3.64 0.108 3842
 3844 3 48.1 114.16 3.52 0.118 3843
 3845 3 48.08 114.07 3.41 0.2 3844
 3846 3 48.01 113.97 3.33 0.19 3845
 3847 3 47.73 113.77 3.31 0.147 3846
 3848 3 47.55 113.77 3.29 0.136 3847
 3849 3 47.37 113.58 3.16 0.112 3848
 3850 3 47.29 113.47 2.92 0.113 3849
 3851 3 47.21 113.27 2.79 0.113 3850
 3852 3 47.14 113.08 2.62 0.104 3851
 3853 3 47.18 112.88 2.6 0.133 3852
 3854 3 47.25 112.77 2.64 0.061 3853
 3855 3 47.29 112.58 2.62 0.077 3854
 3856 3 47.26 112.47 2.64 0.093 3855
 3857 3 47.21 112.38 2.6 0.1 3856
 3858 3 47.15 112.27 2.52 0.111 3857
 3859 3 47.07 112.18 2.52 0.091 3858
 3860 3 46.98 112.08 2.61 0.072 3859
 3861 3 46.86 112.08 2.6 0.103 3860
 3862 3 46.86 111.97 2.61 0.116 3861
 3863 3 46.87 111.77 2.68 0.129 3862
 3864 3 46.93 111.68 2.68 0.112 3863
 3865 3 47.05 111.47 2.7 0.089 3864
 3866 3 47.12 111.38 2.86 0.088 3865
 3867 3 47.18 111.38 3.03 0.127 3866
 3868 3 47.19 111.38 3.2 0.091 3867
 3869 3 48.11 114.36 3.17 0.095 3845
 3870 3 48.07 114.36 3.06 0.12 3869
 3871 3 47.96 114.57 3.02 0.134 3870
 3872 3 47.97 114.57 2.85 0.105 3871
 3873 3 48.04 114.57 2.69 0.086 3872
 3874 3 48.04 114.47 2.54 0.122 3873
 3875 3 47.92 114.36 2.37 0.075 3874
 3876 3 47.79 114.47 2.25 0.11 3875
 3877 3 47.73 114.36 2.09 0.077 3876
 3878 3 47.64 114.27 1.92 0.099 3877
 3879 3 47.48 114.27 1.88 0.085 3878
 3880 3 47.98 114.66 4.04 0.087 3839
 3881 3 48 114.77 3.91 0.107 3880
 3882 3 48.08 114.66 3.87 0.000125 3881
 3883 3 48.26 114.48 4.79 0.249 3837
 3884 3 48.4 114.37 4.79 0.251 3883
 3885 3 48.5 114.28 4.67 0.3 3884
 3886 3 48.61 114.08 4.71 0.336 3885
 3887 3 48.89 114.07 4.61 0.235 3886
 3888 3 49.03 113.96 4.54 0.21 3887
 3889 3 49.18 113.96 4.47 0.225 3888
 3890 3 49.29 113.75 4.5 0.219 3889
 3891 3 49.42 113.66 4.53 0.25 3890
 3892 3 49.61 113.55 4.53 0.238 3891
 3893 3 49.76 113.46 4.48 0.215 3892
 3894 3 49.79 113.25 4.36 0.227 3893
 3895 3 49.79 113.25 4.24 0.245 3894
 3896 3 49.93 113.05 4.2 0.248 3895
 3897 3 50.11 112.85 4.16 0.233 3896
 3898 3 50.3 112.64 4.13 0.204 3897
 3899 3 50.4 112.55 4.09 0.186 3898
 3900 3 50.44 112.44 3.97 0.186 3899
 3901 3 50.54 112.24 3.91 0.258 3900
 3902 3 50.6 112.14 3.86 0.358 3901
 3903 3 50.54 112.05 3.68 0.395 3902
 3904 3 50.62 111.94 3.7 0.457 3903
 3905 3 50.76 112.05 3.61 0.546 3904
 3906 3 50 111.85 3.03 0.127 3905
 3907 3 49.93 111.85 2.93 0.111 3906
 3908 3 51 112.05 3.63 0.319 3905
 3909 3 51.22 112.06 3.38 0.296 3908
 3910 3 51.11 112.36 3.05 0.117 3909
 3911 3 51.15 112.36 2.95 0.131 3910
 3912 3 51.35 112.45 2.91 0.133 3911
 3913 3 51.43 112.34 2.82 0.000125 3912
 3914 3 51.29 111.65 3.26 0.065 3909
 3915 3 51.36 111.56 3.16 0.122 3914
 3916 3 51.4 111.36 3.04 0.127 3915
 3917 3 51.43 111.25 3 0.000125 3916
 3918 3 51.11 112.05 3.63 0.319 3908
 3919 3 50.79 111.85 3.53 0.316 3918
 3920 3 50.89 111.44 3.32 0.293 3919
 3921 3 51.07 111.36 3.32 0.235 3920
 3922 3 51.19 111.25 3.22 0.19 3921
 3923 3 51.25 111.15 3 0.148 3922
 3924 3 51.32 110.95 2.87 0.149 3923
 3925 3 49.9 111.96 3.68 0.087 3919
 3926 3 49.78 112.16 3.59 0.1 3925
 3927 3 49.78 112.35 3.66 0.08 3926
 3928 3 48.98 113.96 4.12 0.124 3889
 3929 3 48.94 113.97 3.96 0.051 3928
 3930 3 48.3 113.78 4.93 0.152 3886
 3931 3 48.46 113.58 5.04 0.121 3930
 3932 3 48.47 113.48 5.05 0.101 3931
 3933 3 48.5 113.28 4.99 0.109 3932
 3934 3 46.1 115.79 4.58 0.108 3824
 3935 3 46.12 115.79 4.47 0.000125 3934
 3936 3 45.6 116.58 4.75 0.108 3819
 3937 3 45.58 116.49 4.63 0.125 3936
 3938 3 45.43 116.49 4.54 0.153 3937
 3939 3 45.29 116.49 4.43 0.203 3938
 3940 3 45.25 116.38 4.19 0.176 3939
 3941 3 45.01 116.48 4.15 0.074 3940
 3942 3 44.94 116.29 4.09 0.096 3941
 3943 3 44.85 116.18 4.05 0.098 3942
 3944 3 45.11 116.49 4.76 0.051 3939
 3945 3 44.98 116.49 4.67 0.053 3944
 3946 3 44.86 116.49 4.63 0.092 3945
 3947 3 44.75 116.6 4.67 0.000125 3946
 3948 3 44.26 117.89 5.85 0.26 3808
 3949 3 44.43 118.1 6.05 0.346 3948
 3950 3 44.54 118.1 6.22 0.358 3949
 3951 3 44.51 117.99 6.31 0.289 3950
 3952 3 44.55 117.99 6.46 0.274 3951
 3953 3 44.61 117.89 6.6 0.276 3952
 3954 3 44.72 117.8 6.83 0.295 3953
 3955 3 44.72 117.8 7.01 0.264 3954
 3956 3 44.8 117.69 7.16 0.254 3955
 3957 3 44.96 117.69 7.41 0.242 3956
 3958 3 45.04 117.69 7.59 0.239 3957
 3959 3 45.17 117.69 7.8 0.278 3958
 3960 3 45.32 117.69 8.01 0.261 3959
 3961 3 45.64 117.69 8.35 0.362 3960
 3962 3 46.11 117.68 8.43 0.104 3961
 3963 3 46.21 117.68 8.27 0.139 3962
 3964 3 46.33 117.77 8.24 0.119 3963
 3965 3 46.48 117.88 8.23 0.131 3964
 3966 3 46.61 117.88 8.18 0.121 3965
 3967 3 46.83 117.88 8.17 0.075 3966
 3968 3 46.93 117.88 8.31 0.088 3967
 3969 3 47.07 117.88 8.43 0.067 3968
 3970 3 47.11 117.97 8.34 0.057 3969
 3971 3 45.61 117.68 8.49 0.326 3961
 3972 3 45.68 117.57 8.7 0.288 3971
 3973 3 45.75 117.57 8.89 0.281 3972
 3974 3 45.82 117.48 9.08 0.299 3973
 3975 3 45.79 117.48 9.26 0.287 3974
 3976 3 46 117.37 9.51 0.316 3975
 3977 3 46.16 117.26 9.78 0.334 3976
 3978 3 46.16 117.26 9.92 0.258 3977
 3979 3 46.19 117.26 10.08 0.283 3978
 3980 3 46.12 117.26 10.24 0.288 3979
 3981 3 46.01 117.26 10.34 0.226 3980
 3982 3 45.97 117.26 10.49 0.226 3981
 3983 3 45.91 117.37 10.6 0.209 3982
 3984 3 46.16 116.87 9.86 0.117 3977
 3985 3 46.09 116.76 9.78 0.149 3984
 3986 3 46.08 116.67 9.7 0.115 3985
 3987 3 46.33 117.07 9.52 0.13 3976
 3988 3 46.48 117.07 9.36 0.098 3987
 3989 3 46.5 116.96 9.25 0.196 3988
 3990 3 46.51 116.96 9.12 0.236 3989
 3991 3 46.82 116.88 9.18 0.199 3990
 3992 3 46.87 116.88 8.92 0.183 3991
 3993 3 46.93 116.88 8.74 0.164 3992
 3994 3 47.03 116.77 8.68 0.153 3993
 3995 3 47.15 116.58 8.71 0.134 3994
 3996 3 47.35 116.47 8.63 0.137 3995
 3997 3 47.5 116.27 8.58 0.126 3996
 3998 3 47.68 116.16 8.57 0.156 3997
 3999 3 47.84 116.07 8.65 0.12 3998
 4000 3 48.08 115.86 8.75 0.104 3999
 4001 3 48.18 115.77 8.75 0.079 4000
 4002 3 48.24 115.66 8.74 0.117 4001
 4003 3 48.29 115.47 8.67 0.148 4002
 4004 3 48.34 115.36 8.75 0.178 4003
 4005 3 48.47 115.16 8.75 0.18 4004
 4006 3 48.66 114.96 8.6 0.147 4005
 4007 3 48.68 114.75 8.6 0.15 4006
 4008 3 48.62 114.55 8.51 0.125 4007
 4009 3 48.66 114.46 8.57 0.147 4008
 4010 3 48.81 114.25 8.63 0.16 4009
 4011 3 48.91 114.16 8.51 0.222 4010
 4012 3 48.99 114.16 8.42 0.311 4011
 4013 3 49.12 114.16 8.5 0.396 4012
 4014 3 49.16 113.96 8.45 0.396 4013
 4015 3 49.16 113.66 8.52 0.281 4014
 4016 3 49.12 113.55 8.57 0.253 4015
 4017 3 48.98 113.25 8.51 0.128 4016
 4018 3 48.95 113.05 8.57 0.114 4017
 4019 3 49.05 112.85 8.66 0.057 4018
 4020 3 48.95 112.75 8.74 0.126 4019
 4021 3 48.93 112.55 8.71 0.092 4020
 4022 3 48.83 112.55 8.71 0.000125 4021
 4023 3 49.23 113.46 8.83 0.099 4016
 4024 3 49.31 113.35 8.99 0.096 4023
 4025 3 49.33 113.35 9.16 0.129 4024
 4026 3 49.34 113.25 9.33 0.121 4025
 4027 3 49.38 113.16 9.5 0.107 4026
 4028 3 49.4 113.05 9.72 0.106 4027
 4029 3 49.44 113.05 9.89 0.062 4028
 4030 3 49.45 113.05 9.99 0.053 4029
 4031 3 49.59 112.94 10.05 0.095 4030
 4032 3 49.72 112.94 10.24 0.081 4031
 4033 3 49.73 112.74 10.32 0.126 4032
 4034 3 49.76 112.74 10.44 0.15 4033
 4035 3 49.76 112.74 10.67 0.103 4034
 4036 3 49.74 112.74 10.92 0.046 4035
 4037 3 49.73 112.64 11.07 0.147 4036
 4038 3 49.74 112.43 11.17 0.132 4037
 4039 3 49.82 112.23 11.19 0.094 4038
 4040 3 49.85 112.04 11.25 0.094 4039
 4041 3 49.82 111.93 11.32 0.062 4040
 4042 3 49.66 111.63 11.21 0.052 4041
 4043 3 49.52 111.63 11.12 0.157 4042
 4044 3 49.38 111.54 11.07 0.157 4043
 4045 3 49.28 111.34 11.17 0.058 4044
 4046 3 49.19 111.24 11.24 0.119 4045
 4047 3 49.19 111.15 11.34 0.122 4046
 4048 3 49.68 112.84 11.16 0.101 4037
 4049 3 45.05 118.39 6.39 0.116 3950
 4050 3 45.15 118.39 6.34 0.158 4049
 4051 3 45.17 118.49 6.14 0.14 4050
 4052 3 45.26 118.38 6.05 0.000125 4051
 4053 3 42.57 118.71 3.35 0.944 3778
 4054 3 42.67 118.1 3.52 0.066 4053
 4055 3 42.57 118.1 3.44 0.104 4054
 4056 3 42.63 117.9 3.41 0.181 4055
 4057 3 42.67 117.71 3.39 0.229 4056
 4058 3 42.67 117.51 3.48 0.2 4057
 4059 3 42.57 118.71 3.21 1.001 4053
 4060 3 42.07 118.4 3.77 0.095 4059
 4061 3 42.47 118.71 2.98 0.965 4059
 4062 3 43.59 118.5 2.46 0.344 4061
 4063 3 43.68 118.41 2.46 0.338 4062
 4064 3 43.49 118 2.25 0.049 4063
 4065 3 43.52 117.91 2.2 0.08 4064
 4066 3 43.82 118.3 2.48 0.328 4063
 4067 3 43.92 118.3 2.33 0.253 4066
 4068 3 44.06 118.3 2.07 0.136 4067
 4069 3 42.39 118.71 2.77 0.965 4061
 4070 3 42.32 118.81 2.66 0.919 4069
 4071 3 42.42 119.01 2.35 0.943 4070
 4072 3 42.5 119.01 2.09 0.97 4071
 4073 3 42.57 118.91 1.94 1.039 4072
 4074 3 42.16 120.02 1.69 0.182 4073
 4075 3 42.04 120.11 1.52 0.254 4074
 4076 3 42.04 120.02 1.35 0.295 4075
 4077 3 41.97 120.02 1.22 0.305 4076
 4078 3 41.7 120.11 1.02 0.258 4077
 4079 3 41.7 120.11 0.87 0.197 4078
 4080 3 41.81 120.11 0.64 0.142 4079
 4081 3 42.41 120 1.17 0.107 4077
 4082 3 42.49 119.91 1.21 0.231 4081
 4083 3 42.38 119.71 1.48 0.131 4082
 4084 3 42.28 119.72 1.31 0.105 4083
 4085 3 42.31 119.71 1.2 0.000125 4084
 4086 3 42.62 119.8 0.92 0.145 4082
 4087 3 42.54 118.52 1.9 0.674 4073
 4088 3 43.04 117.6 1.55 0.355 4087
 4089 3 43.03 117.5 1.46 0.359 4088
 4090 3 43.1 117.3 1.41 0.343 4089
 4091 3 42.91 117.21 1.57 0.333 4090
 4092 3 42.84 117.21 1.72 0.325 4091
 4093 3 42.97 117.52 1.99 0.129 4092
 4094 3 42.54 118.41 1.9 0.674 4087
 4095 3 42.14 118.22 1.84 0.564 4094
 4096 3 41.91 117.82 2.56 0.37 4095
 4097 3 41.93 117.82 2.89 0.223 4096
 4098 3 41.78 117.71 2.66 0.339 4097
 4099 3 41.66 117.62 2.62 0.301 4098
 4100 3 41.43 117.42 2.35 0.156 4099
 4101 3 41.35 117.32 2.37 0.149 4100
 4102 3 41.32 117.12 2.31 0.267 4101
 4103 3 41.29 117.01 2.33 0.343 4102
 4104 3 41.89 117.21 1.82 0.102 4103
 4105 3 42.03 117.22 1.75 0.107 4104
 4106 3 42.22 117.22 1.65 0.109 4105
 4107 3 42.32 117.3 1.76 0.169 4106
 4108 3 42.39 117.52 1.84 0.139 4107
 4109 3 41.31 116.92 2.39 0.316 4103
 4110 3 41.78 116.62 2.33 0.113 4109
 4111 3 41.86 116.62 2.43 0.142 4110
 4112 3 41.92 116.51 2.45 0.188 4111
 4113 3 42.04 116.42 2.53 0.13 4112
 4114 3 42.17 116.31 2.59 0.129 4113
 4115 3 42.28 116.1 2.59 0.12 4114
 4116 3 42.39 116.1 2.59 0.141 4115
 4117 3 42.56 116.1 2.68 0.176 4116
 4118 3 42.67 116.1 2.8 0.155 4117
 4119 3 42.71 116.01 2.76 0.000125 4118
 4120 3 41.31 116.82 2.46 0.263 4109
 4121 3 41.41 116.51 1.94 0.206 4120
 4122 3 41.39 116.51 1.83 0.267 4121
 4123 3 41.11 116.21 1.91 0.15 4122
 4124 3 41.03 116.12 1.82 0.217 4123
 4125 3 40.77 116.12 1.82 0.178 4124
 4126 3 40.6 116.03 1.73 0.173 4125
 4127 3 40.43 116.01 1.63 0.161 4126
 4128 3 40.22 116.03 1.7 0.104 4127
 4129 3 40.14 115.93 1.65 0.098 4128
 4130 3 39.93 115.93 1.63 0.127 4129
 4131 3 39.74 115.93 1.67 0.153 4130
 4132 3 39.57 115.93 1.69 0.141 4131
 4133 3 39.36 115.93 1.7 0.127 4132
 4134 3 39.16 115.93 1.75 0.12 4133
 4135 3 38.99 115.93 1.74 0.084 4134
 4136 3 38.89 115.93 1.73 0.106 4135
 4137 3 38.77 115.93 1.73 0.087 4136
 4138 3 38.6 115.84 1.8 0.101 4137
 4139 3 38.49 115.74 1.83 0.121 4138
 4140 3 38.35 115.74 1.81 0.144 4139
 4141 3 38.21 115.65 1.8 0.16 4140
 4142 3 38.1 115.65 1.7 0.203 4141
 4143 3 38.03 115.54 1.46 0.222 4142
 4144 3 38.02 115.34 1.3 0.236 4143
 4145 3 37.67 115.34 1.12 0.102 4144
 4146 3 37.57 115.24 1.11 0.113 4145
 4147 3 37.45 115.15 1.02 0.102 4146
 4148 3 37.39 115.04 1 0.09 4147
 4149 3 37.32 114.84 0.99 0.133 4148
 4150 3 37.2 114.84 0.96 0.069 4149
 4151 3 37.09 114.74 0.91 0.075 4150
 4152 3 36.96 114.74 0.91 0.086 4151
 4153 3 36.88 114.65 0.96 0.151 4152
 4154 3 36.6 114.84 0.94 0.126 4153
 4155 3 36.5 114.95 0.91 0.04 4154
 4156 3 36.82 114.46 1.31 0.122 4153
 4157 3 36.67 114.46 1.31 0.078 4156
 4158 3 36.52 114.35 1.31 0.116 4157
 4159 3 36.36 114.37 1.55 0.086 4158
 4160 3 36.34 114.26 1.67 0.091 4159
 4161 3 36.29 114.17 1.76 0.122 4160
 4162 3 38.1 115.13 1.29 0.229 4144
 4163 3 38.21 114.84 1.13 0.169 4162
 4164 3 38.31 114.73 0.97 0.114 4163
 4165 3 38.35 114.54 0.87 0.117 4164
 4166 3 38.34 114.43 0.65 0.13 4165
 4167 3 38.31 114.34 0.94 0.078 4166
 4168 3 38.22 114.23 1.09 0.083 4167
 4169 3 38.11 114.23 1.14 0.114 4168
 4170 3 38 114.13 1.24 0.136 4169
 4171 3 37.89 114.15 1.45 0.207 4170
 4172 3 37.96 113.95 1.64 0.089 4171
 4173 3 37.93 113.95 1.8 0.125 4172
 4174 3 38.01 113.95 1.89 0.138 4173
 4175 3 37.7 114.34 1.31 0.147 4171
 4176 3 37.6 114.43 1.11 0.093 4175
 4177 3 37.56 114.45 0.92 0.092 4176
 4178 3 37.42 114.54 0.77 0.104 4177
 4179 3 37.41 114.65 0.61 0.126 4178
 4180 3 38.21 114.43 0.24 0.156 4166
 4181 3 38.14 114.34 0.14 0.172 4180
 4182 3 38.27 114.23 -0.01 0.171 4181
 4183 3 38.39 114.23 -0.14 0.163 4182
 4184 3 38.46 114.04 -0.31 0.178 4183
 4185 3 38.53 113.84 -0.44 0.094 4184
 4186 3 38.56 113.74 -0.5 0.087 4185
 4187 3 38.71 113.55 -0.72 0.12 4186
 4188 3 38.77 113.24 -0.81 0.114 4187
 4189 3 38.89 113.14 -0.76 0.127 4188
 4190 3 38.95 113.05 -0.75 0.171 4189
 4191 3 39.03 113.04 -0.68 0.258 4190
 4192 3 39.02 112.63 -0.76 0.15 4191
 4193 3 39.1 112.54 -0.81 0.237 4192
 4194 3 39.21 112.44 -0.84 0.255 4193
 4195 3 39.1 112.24 -0.47 0.14 4194
 4196 3 39.35 112.54 -1.39 0.104 4194
 4197 3 39.36 112.54 -1.5 0.146 4196
 4198 3 39.39 112.54 -1.63 0.21 4197
 4199 3 39.42 112.44 -1.77 0.217 4198
 4200 3 39.45 112.44 -1.93 0.27 4199
 4201 3 39.6 112.13 -2.1 0.219 4200
 4202 3 39.61 112.13 -2.26 0.233 4201
 4203 3 39.64 112.05 -2.39 0.239 4202
 4204 3 39.64 111.95 -2.56 0.229 4203
 4205 3 39.64 111.75 -2.72 0.232 4204
 4206 3 39.7 111.64 -2.87 0.261 4205
 4207 3 39.7 111.64 -3.04 0.299 4206
 4208 3 39.72 111.64 -3.24 0.286 4207
 4209 3 39.71 111.55 -3.43 0.264 4208
 4210 3 39.66 111.34 -3.56 0.217 4209
 4211 3 39.6 111.14 -3.7 0.156 4210
 4212 3 39.53 110.95 -3.79 0.158 4211
 4213 3 39.49 110.75 -3.94 0.183 4212
 4214 3 39.42 110.64 -4.02 0.2 4213
 4215 3 39.36 110.56 -4.15 0.193 4214
 4216 3 39.39 110.14 -4.05 0.082 4215
 4217 3 39.28 110.15 -4.13 0.099 4216
 4218 3 39.24 109.95 -4.21 0.079 4217
 4219 3 39.1 109.86 -4.17 0.1 4218
 4220 3 39.1 109.65 -4.16 0.095 4219
 4221 3 39.21 109.56 -4.17 0.111 4220
 4222 3 39.21 109.36 -4.22 0.102 4221
 4223 3 39.18 109.25 -4.21 0.102 4222
 4224 3 39.14 109.06 -4.25 0.112 4223
 4225 3 39.14 108.86 -4.31 0.136 4224
 4226 3 39.16 108.65 -4.38 0.064 4225
 4227 3 39.28 108.46 -4.37 0.096 4226
 4228 3 39.2 108.36 -4.3 0.075 4227
 4229 3 39.35 110.57 -4.37 0.128 4215
 4230 3 39.25 110.46 -4.53 0.136 4229
 4231 3 39.2 110.46 -4.66 0.166 4230
 4232 3 39.17 110.37 -4.8 0.156 4231
 4233 3 39.11 110.26 -5 0.167 4232
 4234 3 38.97 110.26 -5.2 0.221 4233
 4235 3 38.85 110.26 -5.24 0.231 4234
 4236 3 38.85 110.07 -5.28 0.163 4235
 4237 3 38.85 109.87 -5.28 0.128 4236
 4238 3 38.96 109.76 -5.34 0.049 4237
 4239 3 38.92 109.66 -5.38 0.131 4238
 4240 3 38.89 109.57 -5.33 0.173 4239
 4241 3 38.82 109.37 -5.39 0.131 4240
 4242 3 38.84 109.16 -5.42 0.124 4241
 4243 3 38.78 108.96 -5.51 0.12 4242
 4244 3 38.72 108.66 -5.59 0.091 4243
 4245 3 38.78 108.57 -5.59 0.094 4244
 4246 3 38.78 108.46 -5.5 0.075 4245
 4247 3 38.67 108.26 -5.59 0.178 4246
 4248 3 38.66 108.16 -5.72 0.178 4247
 4249 3 38.59 108.07 -5.95 0.098 4248
 4250 3 38.53 107.87 -6 0.111 4249
 4251 3 38.46 107.76 -6.13 0.091 4250
 4252 3 38.35 107.68 -6.37 0.124 4251
 4253 3 38.27 107.57 -6.5 0.14 4252
 4254 3 38.24 107.37 -6.66 0.127 4253
 4255 3 38.71 109.76 -5.16 0.076 4237
 4256 3 38.74 109.66 -5.17 0.058 4255
 4257 3 38.64 110.57 -5.17 0.087 4235
 4258 3 38.56 110.76 -5.11 0.115 4257
 4259 3 38.6 110.87 -4.99 0.051 4258
 4260 3 38.32 115.63 1.1 0.159 4162
 4261 3 38.46 115.63 1.01 0.129 4260
 4262 3 38.46 115.84 0.91 0.06 4261
 4263 3 38 115.65 1.96 0.054 4142
 4264 3 37.96 115.65 2.15 0.104 4263
 4265 3 37.93 115.74 2.19 0.096 4264
 4266 3 41.52 116.81 1.56 0.144 4122
 4267 3 41.59 116.91 1.44 0.094 4266
 4268 3 41.72 116.82 1.31 0.151 4267
 4269 3 41.86 116.72 1.29 0.182 4268
 4270 3 41.97 116.52 1.22 0.167 4269
 4271 3 41.99 116.32 1.12 0.163 4270
 4272 3 41.95 116.22 1.11 0.238 4271
 4273 3 41.99 116.02 1.34 0.232 4272
 4274 3 42.07 115.91 1.36 0.258 4273
 4275 3 42.41 115.8 1.5 0.169 4274
 4276 3 42.6 115.8 1.59 0.117 4275
 4277 3 42.67 115.71 1.74 0.104 4276
 4278 3 42.84 115.91 1.85 0.137 4277
 4279 3 43.06 116 1.72 0.124 4278
 4280 3 43.06 116.1 1.62 0.16 4279
 4281 3 43.04 116.21 1.52 0.158 4280
 4282 3 42.82 116.3 1.38 0.134 4281
 4283 3 42.72 116.5 1.37 0.116 4282
 4284 3 42.68 116.71 1.38 0.078 4283
 4285 3 42.71 116.8 1.47 0.000125 4284
 4286 3 43.27 116.3 1.43 0.107 4281
 4287 3 43.42 116.3 1.36 0.16 4286
 4288 3 43.53 116.49 1.35 0.166 4287
 4289 3 43.64 116.6 1.35 0.178 4288
 4290 3 43.67 116.89 1.51 0.132 4289
 4291 3 43.81 116.89 1.43 0.149 4290
 4292 3 43.96 116.89 1.34 0.162 4291
 4293 3 44.06 117.1 1.43 0.085 4292
 4294 3 44.24 117.1 1.3 0.128 4293
 4295 3 44.41 117.1 1.27 0.149 4294
 4296 3 44.57 117.1 1.2 0.14 4295
 4297 3 44.71 117.29 1.22 0.13 4296
 4298 3 44.78 117.38 1.16 0.194 4297
 4299 3 44.56 117.6 1.19 0.071 4298
 4300 3 44.89 117.38 1.1 0.106 4298
 4301 3 45.21 117.29 1.08 0.096 4300
 4302 3 45.35 117.29 1.14 0.049 4301
 4303 3 45.03 117.38 1.01 0.106 4302
 4304 3 44.96 117.49 1.39 0.076 4300
 4305 3 45.07 117.58 1.43 0.109 4304
 4306 3 45.1 117.79 1.53 0.15 4305
 4307 3 45.16 117.79 1.61 0.192 4306
 4308 3 45.28 117.99 1.54 0.074 4307
 4309 3 45.34 118.19 1.59 0.072 4308
 4310 3 45.39 118.38 1.65 0.113 4309
 4311 3 45.42 118.49 1.69 0.1 4310
 4312 3 45.5 118.58 1.68 0.148 4311
 4313 3 45.57 118.58 1.52 0.153 4312
 4314 3 45.74 118.58 1.41 0.117 4313
 4315 3 45.89 118.58 1.36 0.151 4314
 4316 3 46.07 118.77 1.32 0.114 4315
 4317 3 44.99 117.88 1.93 0.127 4307
 4318 3 44.96 117.89 2.07 0.145 4317
 4319 3 44.97 117.8 2.22 0.116 4318
 4320 3 42.77 115.91 2.2 0.152 4278
 4321 3 42.7 115.9 2.34 0.000125 4320
 4322 3 42.79 115.5 1.56 0.145 4277
 4323 3 42.84 115.3 1.52 0.06 4322
 4324 3 42.79 115.21 1.53 0.075 4323
 4325 3 41.34 116.82 2.64 0.263 4324
 4326 3 40.79 117.12 2.37 0.082 4325
 4327 3 41.38 116.62 2.89 0.263 4325
 4328 3 41.53 116.62 3.06 0.238 4327
 4329 3 41.59 116.51 3.21 0.261 4328
 4330 3 41.53 116.42 3.37 0.262 4329
 4331 3 41.5 116.32 3.54 0.324 4330
 4332 3 41.44 116.21 3.79 0.382 4331
 4333 3 41.42 116.21 3.96 0.434 4332
 4334 3 41.46 116.13 4.13 0.409 4333
 4335 3 41.48 116.02 4.27 0.364 4334
 4336 3 41.42 115.93 4.34 0.291 4335
 4337 3 41.5 115.83 4.44 0.228 4336
 4338 3 41.55 115.72 4.59 0.212 4337
 4339 3 41.71 115.63 4.72 0.191 4338
 4340 3 41.72 115.52 4.85 0.212 4339
 4341 3 41.79 115.52 4.97 0.25 4340
 4342 3 42 115.41 4.8 0.085 4341
 4343 3 42.14 115.22 4.73 0.104 4342
 4344 3 42.29 115.22 4.67 0.127 4343
 4345 3 42.47 115.22 4.64 0.138 4344
 4346 3 42.57 115.32 4.6 0.078 4345
 4347 3 42.71 115.32 4.63 0.096 4346
 4348 3 42.85 115.41 4.71 0.103 4347
 4349 3 42.93 115.52 4.73 0.114 4348
 4350 3 43.04 115.6 4.8 0.085 4349
 4351 3 43.15 115.5 4.77 0.104 4350
 4352 3 43.25 115.41 4.76 0.139 4351
 4353 3 43.5 115.21 4.93 0.066 4352
 4354 3 41.78 115.43 5.1 0.186 4341
 4355 3 41.76 115.33 5.3 0.173 4354
 4356 3 41.78 115.33 5.47 0.153 4355
 4357 3 41.76 115.22 5.51 0.102 4356
 4358 3 41.79 115.11 5.59 0.161 4357
 4359 3 41.79 115.02 5.66 0.177 4358
 4360 3 41.79 114.91 5.75 0.189 4359
 4361 3 41.85 114.91 5.94 0.182 4360
 4362 3 41.87 114.81 6.02 0.206 4361
 4363 3 42.18 114.91 6.05 0.131 4362
 4364 3 42.36 114.91 6.13 0.133 4363
 4365 3 42.53 114.91 6.13 0.106 4364
 4366 3 42.68 114.91 6.16 0.124 4365
 4367 3 42.9 114.91 6.14 0.153 4366
 4368 3 43.04 115 6.16 0.14 4367
 4369 3 43.14 115.1 6.29 0.138 4368
 4370 3 43.19 115.1 6.47 0.104 4369
 4371 3 43.28 115.21 6.58 0.16 4370
 4372 3 43.33 115.3 6.75 0.149 4371
 4373 3 43.43 115.3 6.88 0.134 4372
 4374 3 43.54 115.21 7.01 0.102 4373
 4375 3 43.68 115.1 7.06 0.087 4374
 4376 3 43.85 115 7.14 0.092 4375
 4377 3 43.93 115.09 7.35 0.113 4376
 4378 3 43.94 115.29 7.43 0.179 4377
 4379 3 43.87 115.29 7.52 0.162 4378
 4380 3 43.61 115.29 7.71 0.1 4379
 4381 3 43.43 115.29 7.77 0.141 4380
 4382 3 43.29 115.29 7.91 0.108 4381
 4383 3 43.29 115.29 8.05 0.126 4382
 4384 3 43.29 115.4 8.2 0.11 4383
 4385 3 43.33 115.49 8.39 0.098 4384
 4386 3 43.34 115.59 8.57 0.096 4385
 4387 3 41.76 114.71 6.18 0.186 4362
 4388 3 41.75 114.6 6.33 0.182 4387
 4389 3 41.76 114.51 6.51 0.217 4388
 4390 3 41.75 114.4 6.62 0.249 4389
 4391 3 41.67 114.31 6.6 0.224 4390
 4392 3 41.54 114.12 6.52 0.208 4391
 4393 3 41.43 114.01 6.55 0.189 4392
 4394 3 41.36 113.92 6.55 0.213 4393
 4395 3 41.25 113.82 6.56 0.214 4394
 4396 3 41.15 113.71 6.54 0.281 4395
 4397 3 41.26 113.51 6.41 0.216 4396
 4398 3 41.28 113.42 6.3 0.252 4397
 4399 3 41.36 113.12 6.18 0.2 4398
 4400 3 41.47 112.92 6.02 0.179 4399
 4401 3 41.65 112.82 5.91 0.144 4400
 4402 3 41.69 112.72 5.79 0.135 4401
 4403 3 41.89 112.72 5.66 0.162 4402
 4404 3 41.96 112.61 5.63 0.146 4403
 4405 3 42.03 112.41 5.58 0.107 4404
 4406 3 42.11 112.32 5.5 0.145 4405
 4407 3 42.21 112.32 5.45 0.16 4406
 4408 3 42.29 112.22 5.4 0.127 4407
 4409 3 42.48 112.11 5.37 0.117 4408
 4410 3 42.61 112.02 5.28 0.148 4409
 4411 3 42.75 112.02 5.21 0.181 4410
 4412 3 42.85 112.11 4.91 0.138 4411
 4413 3 42.98 112.11 4.78 0.107 4412
 4414 3 43.1 112.1 4.67 0.104 4413
 4415 3 43.18 112.1 4.46 0.097 4414
 4416 3 43.25 112 4.38 0.096 4415
 4417 3 43.26 111.99 4.2 0.081 4416
 4418 3 43.29 111.99 3.96 0.079 4417
 4419 3 43.3 112.09 3.89 0.105 4418
 4420 3 43.02 111.91 5.43 0.129 4411
 4421 3 43.16 111.8 5.51 0.153 4420
 4422 3 43.29 111.91 5.61 0.163 4421
 4423 3 43.44 111.71 5.62 0.134 4422
 4424 3 43.47 111.91 5.53 0.098 4423
 4425 3 43.55 111.6 5.63 0.166 4423
 4426 3 43.65 111.6 5.72 0.184 4425
 4427 3 43.81 111.8 5.86 0.083 4426
 4428 3 43.91 111.91 5.87 0.095 4427
 4429 3 44.04 112 5.87 0.091 4428
 4430 3 44.19 111.99 5.95 0.08 4429
 4431 3 44.34 111.99 6 0.119 4430
 4432 3 44.41 112.1 6.12 0.162 4431
 4433 3 44.51 112.1 6.21 0.171 4432
 4434 3 44.55 112.19 6.36 0.121 4433
 4435 3 43.7 111.41 5.79 0.152 4426
 4436 3 43.86 111.21 5.88 0.194 4435
 4437 3 44.01 111 5.97 0.215 4436
 4438 3 44.18 110.89 5.95 0.209 4437
 4439 3 44.29 110.8 5.79 0.237 4438
 4440 3 44.51 110.6 5.75 0.194 4439
 4441 3 44.72 110.39 5.8 0.208 4440
 4442 3 44.86 110.19 5.87 0.174 4441
 4443 3 44.99 109.99 5.98 0.156 4442
 4444 3 45.12 109.89 6.11 0.157 4443
 4445 3 45.23 109.79 6.19 0.138 4444
 4446 3 45.37 109.69 6.23 0.145 4445
 4447 3 45.55 109.79 6.29 0.16 4446
 4448 3 45.66 109.58 6.25 0.189 4447
 4449 3 45.94 109.49 6.42 0.2 4448
 4450 3 46.13 109.49 6.53 0.194 4449
 4451 3 46.34 109.27 6.61 0.182 4450
 4452 3 46.48 109.08 6.58 0.188 4451
 4453 3 46.62 108.97 6.7 0.273 4452
 4454 3 46.74 108.97 6.78 0.326 4453
 4455 3 46.91 108.77 6.82 0.322 4454
 4456 3 47.02 108.68 6.96 0.304 4455
 4457 3 47.11 108.58 7.04 0.321 4456
 4458 3 47.23 108.47 7.08 0.32 4457
 4459 3 47.26 108.27 7.19 0.287 4458
 4460 3 47.3 108.18 7.23 0.311 4459
 4461 3 47.44 107.97 7.23 0.284 4460
 4462 3 47.59 107.86 7.31 0.229 4461
 4463 3 47.74 107.77 7.41 0.149 4462
 4464 3 47.94 107.66 7.44 0.118 4463
 4465 3 48.09 107.47 7.48 0.14 4464
 4466 3 48.2 107.36 7.53 0.175 4465
 4467 3 48.31 107.27 7.56 0.185 4466
 4468 3 48.41 107.16 7.72 0.149 4467
 4469 3 48.53 107.05 7.85 0.118 4468
 4470 3 48.6 106.96 7.94 0.109 4469
 4471 3 48.81 106.85 8.09 0.132 4470
 4472 3 48.92 106.75 8.17 0.109 4471
 4473 3 48.92 106.66 8.25 0.132 4472
 4474 3 48.99 106.55 8.31 0.168 4473
 4475 3 48.92 106.55 8.59 0.158 4474
 4476 3 48.98 106.46 8.75 0.129 4475
 4477 3 49.02 106.46 8.87 0.106 4476
 4478 3 49.09 106.35 8.98 0.079 4477
 4479 3 49.17 106.25 9.07 0.114 4478
 4480 3 49.27 106.16 9.16 0.105 4479
 4481 3 49.35 106.16 9.25 0.113 4480
 4482 3 49.41 106.16 9.34 0.157 4481
 4483 3 49.48 106.05 9.47 0.208 4482
 4484 3 49.57 106.05 9.65 0.271 4483
 4485 3 49.56 106.05 9.78 0.366 4484
 4486 3 49.42 105.46 9.39 0.126 4485
 4487 3 49.42 105.25 9.38 0.157 4486
 4488 3 49.59 106.05 9.98 0.3 4485
 4489 3 49.56 106.14 10.22 0.322 4488
 4490 3 49.6 106.14 10.34 0.336 4489
 4491 3 49.48 106.14 10.43 0.375 4490
 4492 3 49.38 106.05 10.53 0.479 4491
 4493 3 49.23 105.96 10.63 0.523 4492
 4494 3 49.35 105.74 10.76 0.613 4493
 4495 3 48.51 105.84 10.92 0.137 4494
 4496 3 48.43 105.84 11.01 0.137 4495
 4497 3 48.36 105.74 11.07 0.146 4496
 4498 3 48.28 105.65 11.16 0.102 4497
 4499 3 48.25 105.65 11.3 0.101 4498
 4500 3 48.22 105.74 11.47 0.14 4499
 4501 3 48.26 105.65 11.55 0.141 4500
 4502 3 48.26 105.95 11.82 0.096 4501
 4503 3 48.18 106.15 11.9 0.113 4502
 4504 3 47.96 106.26 11.78 0.085 4503
 4505 3 48 106.35 11.75 0.111 4504
 4506 3 48.04 106.54 11.64 0.08 4505
 4507 3 48 106.46 11.48 0.04 4506
 4508 3 48.18 105.45 11.56 0.105 4501
 4509 3 48.21 105.45 11.73 0.179 4508
 4510 3 48.2 105.34 11.76 0.23 4509
 4511 3 48.4 105.65 12.11 0.118 4510
 4512 3 48.46 105.65 12.23 0.119 4511
 4513 3 48.5 105.74 12.45 0.089 4512
 4514 3 48.64 105.84 12.48 0.085 4513
 4515 3 48.82 105.84 12.56 0.088 4514
 4516 3 49 105.84 12.56 0.093 4515
 4517 3 49.11 105.84 12.51 0.068 4516
 4518 3 49.28 105.84 12.56 0.077 4517
 4519 3 49.43 105.73 12.58 0.092 4518
 4520 3 49.6 105.73 12.58 0.139 4519
 4521 3 49.74 105.63 12.57 0.123 4520
 4522 3 49.93 105.54 12.52 0.073 4521
 4523 3 48 104.96 11.63 0.081 4510
 4524 3 48.01 104.85 11.67 0.077 4523
 4525 3 48 104.65 11.74 0.086 4524
 4526 3 48.01 104.54 11.81 0.088 4525
 4527 3 48.04 104.45 11.9 0.11 4526
 4528 3 48.03 104.34 11.98 0.102 4527
 4529 3 48 104.15 12.08 0.101 4528
 4530 3 48 104.04 12.22 0.136 4529
 4531 3 48.18 103.95 12.52 0.192 4530
 4532 3 48.28 103.84 12.71 0.137 4531
 4533 3 48.35 103.74 12.89 0.063 4532
 4534 3 49.61 105.64 10.82 0.31 4494
 4535 3 49.71 105.44 10.91 0.157 4534
 4536 3 49.68 105.55 11.05 0.081 4535
 4537 3 46.77 109.47 6.89 0.084 4454
 4538 3 46.81 109.58 6.94 0.087 4537
 4539 3 46.98 109.68 6.96 0.106 4538
 4540 3 47.09 109.77 7.04 0.133 4539
 4541 3 47.26 109.97 7.02 0.121 4540
 4542 3 47.51 109.97 6.86 0.096 4541
 4543 3 47.73 109.97 6.73 0.072 4542
 4544 3 47.8 109.86 6.57 0.089 4543
 4545 3 47.84 109.86 6.37 0.072 4544
 4546 3 47.9 109.66 6.28 0.055 4545
 4547 3 47.98 109.66 6.21 0.087 4546
 4548 3 48.02 109.47 6.07 0.076 4547
 4549 3 48.04 109.36 5.87 0.125 4548
 4550 3 48.04 109.16 5.78 0.104 4549
 4551 3 48.06 109.07 5.74 0.068 4550
 4552 3 43.34 112.1 5.5 0.088 4422
 4553 3 43.48 112.21 5.51 0.089 4552
 4554 3 43.6 112.3 5.49 0.078 4553
 4555 3 43.6 112.3 5.37 0.134 4554
 4556 3 43.58 112.5 5.25 0.085 4555
 4557 3 43.76 112.5 5.29 0.101 4556
 4558 3 43.9 112.6 5.2 0.084 4557
 4559 3 44.1 112.6 5.21 0.083 4558
 4560 3 44.25 112.6 5.25 0.086 4559
 4561 3 44.48 112.6 5.18 0.095 4560
 4562 3 44.65 112.49 5.12 0.118 4561
 4563 3 44.79 112.3 5 0.082 4562
 4564 3 44.86 112.19 5.04 0.061 4563
 4565 3 45.04 111.99 5.01 0.082 4564
 4566 3 40.8 113.92 6.56 0.159 4396
 4567 3 40.65 113.92 6.52 0.152 4566
 4568 3 40.47 114.03 6.54 0.143 4567
 4569 3 40.36 114.12 6.48 0.123 4568
 4570 3 40.18 114.12 6.5 0.109 4569
 4571 3 40.03 114.23 6.48 0.167 4570
 4572 3 39.92 114.23 6.59 0.184 4571
 4573 3 39.79 114.23 6.64 0.265 4572
 4574 3 39.83 114.12 6.8 0.362 4573
 4575 3 39.82 114.32 6.92 0.476 4574
 4576 3 39.83 114.43 7 0.566 4575
 4577 3 39.93 114.43 7.14 0.611 4576
 4578 3 39.85 114.53 7.25 0.643 4577
 4579 3 40.54 114.01 7.34 0.151 4578
 4580 3 40.61 114.01 7.43 0.000125 4579
 4581 3 39.86 114.62 7.31 0.517 4578
 4582 3 39.86 114.93 7.49 0.46 4581
 4583 3 40 115.62 7.15 0.121 4582
 4584 3 40.08 115.82 7.05 0.118 4583
 4585 3 40.18 115.93 6.99 0.152 4584
 4586 3 40.21 115.93 6.86 0.112 4585
 4587 3 39.05 114.23 7.25 0.197 4581
 4588 3 38.94 114.34 7.05 0.187 4587
 4589 3 38.9 114.34 6.93 0.182 4588
 4590 3 38.93 114.43 6.86 0.151 4589
 4591 3 38.9 114.63 6.88 0.146 4590
 4592 3 38.93 114.73 6.81 0.227 4591
 4593 3 39.04 114.84 6.65 0.149 4592
 4594 3 38.94 114.93 6.48 0.175 4593
 4595 3 38.98 115.13 6.27 0.157 4594
 4596 3 38.97 115.23 6.19 0.093 4595
 4597 3 38.79 115.04 6.9 0.23 4592
 4598 3 38.86 115.13 6.84 0.14 4597
 4599 3 39.05 114.13 7.42 0.234 4587
 4600 3 38.99 113.93 7.51 0.24 4599
 4601 3 38.9 113.73 7.59 0.179 4600
 4602 3 38.76 113.63 7.71 0.21 4601
 4603 3 38.58 113.54 7.75 0.169 4602
 4604 3 38.34 113.54 7.87 0.16 4603
 4605 3 38.26 113.62 7.98 0.213 4604
 4606 3 38.18 113.62 8.1 0.25 4605
 4607 3 38.22 113.42 8.26 0.177 4606
 4608 3 38.2 113.22 8.39 0.148 4607
 4609 3 38.2 113.03 8.49 0.117 4608
 4610 3 38.18 112.92 8.53 0.153 4609
 4611 3 37.98 112.92 8.5 0.139 4610
 4612 3 37.83 112.83 8.51 0.139 4611
 4613 3 37.69 112.83 8.49 0.148 4612
 4614 3 37.56 113.03 8.58 0.123 4613
 4615 3 37.69 112.53 8.56 0.107 4613
 4616 3 37.7 112.33 8.64 0.117 4615
 4617 3 37.69 112.23 8.67 0.138 4616
 4618 3 37.62 112.03 8.68 0.142 4617
 4619 3 37.51 111.94 8.68 0.122 4618
 4620 3 37.41 111.83 8.82 0.128 4619
 4621 3 37.37 111.73 8.86 0.138 4620
 4622 3 37.29 111.53 8.89 0.122 4621
 4623 3 37.22 111.44 9.01 0.127 4622
 4624 3 37.15 111.23 9.08 0.109 4623
 4625 3 37.13 111.14 9.14 0.13 4624
 4626 3 37.23 111.14 9.27 0.178 4625
 4627 3 37.34 111.03 9.35 0.179 4626
 4628 3 37.29 111.03 9.44 0.228 4627
 4629 3 37.23 110.83 9.56 0.291 4628
 4630 3 37.2 110.73 9.67 0.289 4629
 4631 3 37.25 110.73 9.81 0.227 4630
 4632 3 37.27 110.83 9.93 0.000125 4631
 4633 3 38.05 114.12 8.07 0.087 4606
 4634 3 37.98 114.33 8.29 0.065 4633
 4635 3 37.94 114.42 8.37 0.084 4634
 4636 3 38.02 114.42 8.46 0.101 4635
 4637 3 38.97 114.54 7.4 0.12 4599
 4638 3 38.96 114.84 7.52 0.145 4637
 4639 3 38.9 115.04 7.56 0.17 4638
 4640 3 38.86 115.13 7.74 0.169 4639
 4641 3 38.83 115.23 7.85 0.135 4640
 4642 3 38.86 115.43 8.02 0.129 4641
 4643 3 38.84 115.54 8.14 0.152 4642
 4644 3 38.76 115.63 8.2 0.196 4643
 4645 3 38.95 115.83 8.46 0.103 4644
 4646 3 39.01 115.92 8.54 0.04 4645
 4647 3 39.05 116.03 8.65 0.09 4646
 4648 3 39.12 116.11 8.77 0.055 4647
 4649 3 39.16 116.11 8.94 0.086 4648
 4650 3 39.19 116.22 9.02 0.138 4649
 4651 3 39.09 116.22 9.16 0.15 4650
 4652 3 38.98 116.22 9.26 0.124 4651
 4653 3 38.84 115.92 9.29 0.14 4652
 4654 3 38.81 115.83 9.43 0.214 4653
 4655 3 38.66 115.62 9.1 0.118 4654
 4656 3 38.52 115.53 8.2 0.107 4644
 4657 3 38.51 115.72 8.36 0.123 4656
 4658 3 41.74 116.82 3.37 0.085 4329
 4659 3 41.7 116.92 3.44 0.079 4658
 4660 3 40.93 116.71 2.79 0.089 4120
 4661 3 40.78 116.73 2.85 0.069 4660
 4662 3 40.66 116.73 2.94 0.076 4661
 4663 3 40.57 116.82 3.02 0.135 4662
 4664 3 40.49 116.82 3.21 0.099 4663
 4665 3 40.31 116.82 3.29 0.147 4664
 4666 3 40.16 116.82 3.33 0.21 4665
 4667 3 39.99 116.73 3.58 0.125 4666
 4668 3 39.89 116.73 3.71 0.155 4667
 4669 3 39.72 116.93 3.81 0.116 4668
 4670 3 39.64 117.04 3.96 0.133 4669
 4671 3 39.61 117.05 4.06 0.212 4670
 4672 3 39.42 116.85 4.19 0.101 4671
 4673 3 39.25 116.85 4.16 0.104 4672
 4674 3 39.14 116.85 4.19 0.106 4673
 4675 3 39.07 116.93 4.2 0.077 4674
 4676 3 38.97 117.04 4.26 0.104 4675
 4677 3 38.83 117.04 4.3 0.082 4676
 4678 3 38.65 117.04 4.31 0.106 4677
 4679 3 38.51 117.04 4.24 0.166 4678
 4680 3 38.43 116.95 4.16 0.168 4679
 4681 3 38.29 116.84 4.19 0.095 4680
 4682 3 38.25 116.74 4.1 0.131 4681
 4683 3 38.19 116.65 4.22 0.181 4682
 4684 3 38.29 116.45 4.36 0.16 4683
 4685 3 38.15 116.45 4.49 0.091 4684
 4686 3 37.98 116.45 4.6 0.107 4685
 4687 3 37.79 116.54 4.65 0.084 4686
 4688 3 37.65 116.45 4.7 0.089 4687
 4689 3 37.61 116.24 4.77 0.096 4688
 4690 3 37.58 116.24 4.88 0.06 4689
 4691 3 37.57 116.15 5.02 0.065 4690
 4692 3 37.67 116.04 5.06 0.101 4691
 4693 3 37.68 116.04 5.19 0.099 4692
 4694 3 37.64 116.04 5.31 0.103 4693
 4695 3 37.5 116.15 5.44 0.116 4694
 4696 3 37.42 116.15 5.59 0.087 4695
 4697 3 37.33 116.34 5.64 0.114 4696
 4698 3 37.25 116.45 5.68 0.117 4697
 4699 3 37.14 116.54 5.68 0.1 4698
 4700 3 37.04 116.65 5.73 0.131 4699
 4701 3 37.04 116.85 5.8 0.135 4700
 4702 3 37.1 117.04 5.94 0.12 4701
 4703 3 38.35 116.84 3.94 0.147 4682
 4704 3 38.35 116.84 3.83 0.201 4703
 4705 3 38.13 116.95 3.5 0.106 4704
 4706 3 38.03 116.95 3.41 0.099 4705
 4707 3 37.93 116.84 3.25 0.06 4706
 4708 3 38.02 116.84 3.12 0.071 4707
 4709 3 38.07 116.74 3 0.084 4708
 4710 3 38.06 116.65 2.89 0.036 4709
 4711 3 39.72 117.33 4 0.084 4671
 4712 3 39.81 117.54 4.04 0.058 4711
 4713 3 39.89 117.54 4.18 0.121 4712
 4714 3 40.03 117.63 4.16 0.117 4713
 4715 3 40.06 117.83 4.26 0.099 4714
 4716 3 42.1 117.9 3.12 0.163 4096
 4717 3 42.07 117.81 3.35 0.201 4716
 4718 3 41.56 117.62 3.37 0.262 4717
 4719 3 41.42 117.51 3.31 0.119 4718
 4720 3 41.46 117.42 3.21 0.132 4719
 4721 3 41.41 117.51 3.12 0.066 4720
 4722 3 42.02 118.22 1.52 0.507 4095
 4723 3 41.74 118.32 1.57 0.4 4722
 4724 3 41.27 118.51 1.54 0.122 4723
 4725 3 41.21 118.51 1.46 0.082 4724
 4726 3 42.49 118.21 0.99 0.098 4722
 4727 3 42.57 118.21 0.83 0.128 4726
 4728 3 42.75 118.1 0.57 0.163 4727
 4729 3 42.82 118.1 0.47 0.261 4728
 4730 3 42.82 117.91 0.39 0.341 4729
 4731 3 43.03 118.1 0.15 0.165 4730
 4732 3 43.17 118.21 0.06 0.27 4731
 4733 3 43.32 118.21 0.01 0.287 4732
 4734 3 43.42 118.21 -0.05 0.231 4733
 4735 3 42.36 119.71 1.74 0.133 4094
 4736 3 42.45 119.71 1.66 0.000125 4735
 4737 3 41.02 120.22 4.75 1.139 3774
 4738 3 40.64 120.24 4.81 0.12 4737
 4739 3 40.78 120.33 4.7 0.125 4738
 4740 3 40.92 120.33 4.62 0.05 4739
 4741 3 41.04 120.33 4.82 1.152 4737
 4742 3 41.21 120.43 4.9 1.058 4741
 4743 3 41.21 120.43 5.08 0.914 4742
 4744 3 41.32 120.63 5.1 0.883 4743
 4745 3 41.46 120.52 5.18 0.694 4744
 4746 3 41.57 119.72 5.17 0.117 4745
 4747 3 41.49 119.83 5.03 0.152 4746
 4748 3 41.41 119.83 4.89 0.147 4747
 4749 3 41.39 119.93 4.73 0.122 4748
 4750 3 41.54 120.52 5.19 0.64 4749
 4751 3 41.6 120.52 4.81 0.171 4750
 4752 3 41.49 120.52 4.7 0.172 4751
 4753 3 41.35 120.63 4.62 0.048 4752
 4754 3 41.72 120.33 5.38 0.537 4745
 4755 3 41.84 120.32 5.4 0.476 4754
 4756 3 41.85 120.52 5.6 0.489 4755
 4757 3 41.99 120.52 5.7 0.455 4756
 4758 3 42.47 120.52 5.77 0.576 4757
 4759 3 43.32 120.6 5.52 0.271 4758
 4760 3 43.59 120.6 5.52 0.19 4759
 4761 3 43.66 120.41 5.55 0.18 4760
 4762 3 43.75 120.5 5.48 0.245 4761
 4763 3 43.86 120.5 5.35 0.301 4762
 4764 3 43.92 120.5 5.26 0.328 4763
 4765 3 44 120.5 5.1 0.338 4764
 4766 3 44.1 120.41 4.98 0.377 4765
 4767 3 44.14 120.3 4.86 0.429 4766
 4768 3 44.71 119.89 5.32 0.177 4767
 4769 3 44.84 119.8 5.27 0.188 4768
 4770 3 45.03 119.69 5.19 0.2 4769
 4771 3 45.1 119.6 5.1 0.239 4770
 4772 3 45.21 119.39 4.99 0.289 4771
 4773 3 44.96 119.49 4.68 0.089 4772
 4774 3 45.5 119.29 5.1 0.154 4772
 4775 3 45.67 119.19 5.04 0.132 4774
 4776 3 45.88 119.19 4.93 0.129 4775
 4777 3 46.07 119.08 4.89 0.136 4776
 4778 3 46.21 119.08 4.8 0.116 4777
 4779 3 46.29 118.99 4.64 0.11 4778
 4780 3 46.25 119 4.51 0.09 4779
 4781 3 46.35 119 4.48 0.091 4780
 4782 3 43.99 120.3 4.56 0.214 4767
 4783 3 44.04 120.5 4.35 0.126 4782
 4784 3 44.07 120.5 4.24 0.142 4783
 4785 3 44.09 120.4 4.18 0.117 4784
 4786 3 44.18 120.29 4.04 0.101 4785
 4787 3 44.32 120.29 3.91 0.12 4786
 4788 3 44.43 120.18 3.81 0.135 4787
 4789 3 44.54 120.09 3.69 0.184 4788
 4790 3 44.6 119.98 3.58 0.208 4789
 4791 3 44.75 119.99 3.46 0.198 4790
 4792 3 44.96 119.89 3.33 0.195 4791
 4793 3 44.99 119.69 3.25 0.181 4792
 4794 3 45.03 119.6 3.23 0.16 4793
 4795 3 45.1 119.39 3.19 0.122 4794
 4796 3 45.27 119.19 3.18 0.116 4795
 4797 3 45.35 119.1 3.15 0.000125 4796
 4798 3 44.99 120.1 3.18 0.096 4792
 4799 3 44.99 120.1 3.04 0.098 4798
 4800 3 44.03 120.1 4.44 0.183 4782
 4801 3 44.07 119.8 4.34 0.163 4800
 4802 3 44.14 119.6 4.34 0.163 4801
 4803 3 44.24 119.41 4.31 0.161 4802
 4804 3 44.24 119.29 4.19 0.153 4803
 4805 3 44.36 119.18 4.19 0.109 4804
 4806 3 44.49 118.98 4.26 0.09 4805
 4807 3 44.14 119.29 4.04 0.103 4804
 4808 3 44.14 119.2 3.89 0.147 4807
 4809 3 44.14 118.99 3.81 0.11 4808
 4810 3 44.28 118.7 3.81 0.129 4809
 4811 3 44.35 118.59 3.79 0.076 4810
 4812 3 42.53 120.61 5.88 0.542 4758
 4813 3 42.59 120.61 5.98 0.508 4812
 4814 3 42.64 120.72 6.14 0.454 4813
 4815 3 42.74 120.72 6.3 0.427 4814
 4816 3 42.85 120.91 6.48 0.426 4815
 4817 3 42.95 120.8 6.69 0.452 4816
 4818 3 43.04 120.79 6.82 0.436 4817
 4819 3 43.2 120.7 6.98 0.433 4818
 4820 3 43.32 120.59 6.98 0.381 4819
 4821 3 43.36 120.49 7.23 0.39 4820
 4822 3 43.54 120.59 7.51 0.44 4821
 4823 3 43.48 120.49 7.57 0.471 4822
 4824 3 43.51 120.49 7.78 0.437 4823
 4825 3 43.75 120.59 7.99 0.549 4824
 4826 3 43.83 120.48 8.1 0.59 4825
 4827 3 44.01 120.48 8.27 0.62 4826
 4828 3 44.08 120.29 8.38 0.623 4827
 4829 3 44.15 120.38 8.66 0.631 4828
 4830 3 44.32 120.29 8.68 0.666 4829
 4831 3 44.44 120.18 8.88 0.708 4830
 4832 3 44.62 120.09 8.93 0.64 4831
 4833 3 44.86 119.98 8.92 0.591 4832
 4834 3 45.01 119.98 8.99 0.553 4833
 4835 3 45.19 119.87 9.01 0.487 4834
 4836 3 45.35 119.78 9.04 0.42 4835
 4837 3 45.47 119.68 9.16 0.334 4836
 4838 3 45.54 119.57 9.35 0.266 4837
 4839 3 45.57 119.48 9.48 0.233 4838
 4840 3 45.68 119.37 9.54 0.242 4839
 4841 3 45.73 119.28 9.69 0.282 4840
 4842 3 45.76 119.07 9.81 0.275 4841
 4843 3 46.18 118.57 10.01 0.522 4842
 4844 3 46.84 117.87 10.07 0.116 4843
 4845 3 46.94 117.87 10.08 0.058 4844
 4846 3 46.14 118.67 10.09 0.461 4843
 4847 3 46.08 118.57 10.17 0.394 4846
 4848 3 46.07 118.46 10.32 0.405 4847
 4849 3 44.1 120.18 9.75 0.193 4831
 4850 3 44.05 120.09 9.87 0.251 4849
 4851 3 43.98 120.09 9.99 0.208 4850
 4852 3 43.92 119.98 10.17 0.183 4851
 4853 3 43.85 120.09 10.32 0.186 4852
 4854 3 43.78 119.98 10.44 0.215 4853
 4855 3 43.64 119.98 10.51 0.231 4854
 4856 3 43.51 119.99 10.6 0.242 4855
 4857 3 43.4 119.99 10.66 0.294 4856
 4858 3 43.35 120.29 10.85 0.163 4857
 4859 3 43.25 120.29 10.93 0.172 4858
 4860 3 43.18 120.29 11.04 0.194 4859
 4861 3 43.08 120.39 11.19 0.203 4860
 4862 3 42.97 120.39 11.34 0.235 4861
 4863 3 42.8 120.39 11.4 0.211 4862
 4864 3 42.68 120.48 11.46 0.199 4863
 4865 3 42.54 120.48 11.49 0.191 4864
 4866 3 42.4 120.39 11.6 0.219 4865
 4867 3 42.25 120.28 11.59 0.232 4866
 4868 3 42.05 120.3 11.62 0.243 4867
 4869 3 41.86 120.59 11.66 0.232 4868
 4870 3 41.72 120.59 11.77 0.228 4869
 4871 3 41.58 120.8 11.86 0.226 4870
 4872 3 41.36 120.8 11.95 0.201 4871
 4873 3 41.12 120.89 12.06 0.212 4872
 4874 3 40.93 121 12.05 0.226 4873
 4875 3 40.73 121.11 12.05 0.224 4874
 4876 3 40.65 121.2 12.22 0.26 4875
 4877 3 40.51 121.31 12.28 0.278 4876
 4878 3 40.4 121.31 12.38 0.333 4877
 4879 3 40.37 121.5 12.54 0.336 4878
 4880 3 40.25 121.61 12.59 0.323 4879
 4881 3 40.18 121.7 12.66 0.331 4880
 4882 3 40.08 121.81 12.76 0.373 4881
 4883 3 40.03 121.91 12.88 0.417 4882
 4884 3 39.86 122.31 12.86 0.529 4883
 4885 3 39.9 122.5 12.97 0.429 4884
 4886 3 39.75 122.61 12.89 0.463 4885
 4887 3 39.68 122.72 12.86 0.511 4886
 4888 3 39.58 122.92 12.89 0.762 4887
 4889 3 39.17 123.11 12.69 0.146 4888
 4890 3 39.05 123.11 12.74 0.153 4889
 4891 3 39.48 123.02 12.86 0.796 4888
 4892 3 39 122.61 12.64 0.166 4891
 4893 3 38.97 122.61 12.52 0.18 4892
 4894 3 39.37 123.02 12.83 0.818 4891
 4895 3 39.51 123.52 12.07 0.133 4894
 4896 3 39.29 123.11 12.89 0.869 4894
 4897 3 39.4 123.31 12.76 0.139 4896
 4898 3 39.43 123.22 12.86 0.088 4897
 4899 3 39.33 123.22 12.97 0.878 4896
 4900 3 39.46 123.6 13.28 0.877 4899
 4901 3 39.37 123.71 13.46 0.849 4900
 4902 3 39.33 123.91 13.44 0.844 4901
 4903 3 39.28 124.01 13.31 0.782 4902
 4904 3 39.33 124.3 13.11 0.564 4903
 4905 3 39.37 124.41 13.05 0.409 4904
 4906 3 39.48 124.71 13.09 0.199 4905
 4907 3 39.43 124.91 13.1 0.183 4906
 4908 3 39.42 125.01 13.06 0.174 4907
 4909 3 39.32 125.21 13.02 0.191 4908
 4910 3 39.29 125.42 12.87 0.241 4909
 4911 3 39.23 125.52 12.77 0.275 4910
 4912 3 39.25 125.72 12.69 0.282 4911
 4913 3 39.18 125.81 12.55 0.265 4912
 4914 3 39.19 126.02 12.46 0.152 4913
 4915 3 39.14 126.02 12.32 0.149 4914
 4916 3 39.15 126.22 12.29 0.134 4915
 4917 3 39.11 126.31 12.24 0.118 4916
 4918 3 39 126.52 12.19 0.119 4917
 4919 3 38.94 126.61 12.13 0.129 4918
 4920 3 38.85 126.81 12.12 0.156 4919
 4921 3 38.8 127.02 12.1 0.156 4920
 4922 3 38.74 127.11 12.13 0.143 4921
 4923 3 38.66 127.22 12.18 0.000125 4922
 4924 3 39.39 123.3 13.05 0.878 4923
 4925 3 39.22 123.21 12.96 0.869 4924
 4926 3 39.35 123.02 12.81 0.818 4899
 4927 3 39.79 123.42 12.08 0.07 4926
 4928 3 39.9 123.5 12.02 0.117 4927
 4929 3 39.98 123.61 11.92 0.182 4928
 4930 3 40.07 123.7 12.03 0.228 4929
 4931 3 40.11 123.81 12.05 0.219 4930
 4932 3 40.25 123.91 12.07 0.209 4931
 4933 3 40.37 124 12.1 0.154 4932
 4934 3 40.47 124.11 12.03 0.07 4933
 4935 3 42.32 119.89 11.49 0.095 4867
 4936 3 42.26 119.78 11.41 0.179 4935
 4937 3 42.15 119.8 11.3 0.17 4936
 4938 3 42.05 119.89 11.2 0.118 4937
 4939 3 42 119.89 11.01 0.127 4938
 4940 3 41.9 120 10.93 0.148 4939
 4941 3 41.93 120.09 10.78 0.192 4940
 4942 3 41.87 120.2 10.67 0.234 4941
 4943 3 41.75 120.3 10.57 0.238 4942
 4944 3 41.9 120.39 10.45 0.141 4943
 4945 3 41.97 120.51 10.35 0.102 4944
 4946 3 42.07 120.6 10.19 0.116 4945
 4947 3 42.17 120.81 10.09 0.127 4946
 4948 3 42.25 120.9 10.02 0.156 4947
 4949 3 42.25 120.9 9.86 0.182 4948
 4950 3 42.29 121.01 9.66 0.172 4949
 4951 3 42.42 121.21 9.6 0.152 4950
 4952 3 42.51 121.4 9.65 0.078 4951
 4953 3 42.54 121.49 9.54 0.093 4952
 4954 3 42.54 121.59 9.51 0.09 4953
 4955 3 41.36 120.3 10.52 0.147 4943
 4956 3 41.25 120.2 10.37 0.074 4955
 4957 3 43.1 119.79 10.44 0.105 4857
 4958 3 42.93 119.7 10.37 0.102 4957
 4959 3 42.78 119.7 10.34 0.122 4958
 4960 3 42.62 119.59 10.34 0.088 4959
 4961 3 42.48 119.59 10.35 0.102 4960
 4962 3 42.35 119.6 10.36 0.142 4961
 4963 3 42.18 119.51 10.4 0.13 4962
 4964 3 42 119.6 10.38 0.138 4963
 4965 3 41.82 119.59 10.36 0.092 4964
 4966 3 41.71 119.5 10.35 0.115 4965
 4967 3 41.58 119.5 10.3 0.106 4966
 4968 3 41.5 119.39 10.27 0.000125 4967
 4969 3 38.56 121.74 1.83 0.23 3540
 4970 3 38.42 121.84 1.74 0.141 4969
 4971 3 38.81 120.73 1.21 0.134 3538
 4972 3 38.76 120.73 1.06 0.093 4971
 4973 3 38.59 120.63 0.96 0.071 4972
 4974 3 37.82 119.95 1.72 0.227 3464
 4975 3 37.85 119.95 1.83 0.16 4974
 4976 3 37.9 121.13 1.01 0.223 3451
 4977 3 38.08 121.34 1.27 0.183 4976
 4978 3 38.1 121.45 1.39 0.066 4977
 4979 3 38.17 120.84 0.76 0.159 3449
 4980 3 38.8 121.43 0.01 0.137 3445
 4981 3 38.77 121.54 0.06 0.175 4980
 4982 3 38.83 121.63 0.1 0.137 4981
 4983 3 40.16 123.04 -0.4 1.179 3128
 4984 3 40.99 123.72 0.12 0.744 4983
 4985 3 40.63 123.22 -0.29 0.239 4984
 4986 3 40.56 123.33 -0.17 0.256 4985
 4987 3 40.48 123.33 -0.05 0.177 4986
 4988 3 41.03 123.83 0.1 0.72 4984
 4989 3 41.01 124.02 0.12 0.725 4988
 4990 3 40.99 124.13 0.18 0.63 4989
 4991 3 40.98 124.22 0.28 0.59 4990
 4992 3 40.56 123.72 0.06 0.158 4991
 4993 3 40.48 123.72 0.16 0.082 4992
 4994 3 40.96 124.33 0.4 0.522 4991
 4995 3 41.23 124.52 0.67 0.515 4994
 4996 3 41.27 124.61 0.85 0.485 4995
 4997 3 41.35 124.61 1.03 0.492 4996
 4998 3 41.51 124.41 1.01 0.159 4997
 4999 3 41.45 124.32 1.01 0.144 4998
 5000 3 41.34 124.22 0.93 0.137 4999
 5001 3 41.27 124.32 0.91 0.065 5000
 5002 3 41.33 124.82 0.97 0.567 4997
 5003 3 41.31 125.02 1.06 0.598 5002
 5004 3 41.27 125.22 1 0.668 5003
 5005 3 41.41 125.22 0.92 0.087 5004
 5006 3 41.37 125.22 0.82 0.183 5005
 5007 3 41.37 125.32 0.67 0.187 5006
 5008 3 41.42 125.41 0.56 0.139 5007
 5009 3 41.31 125.41 1.1 0.695 5004
 5010 3 41.34 125.52 1.26 0.685 5009
 5011 3 41.38 125.61 1.33 0.688 5010
 5012 3 41.41 125.91 1.33 0.656 5011
 5013 3 41.38 126.1 1.4 0.606 5012
 5014 3 41.38 126.21 1.55 0.583 5013
 5015 3 41.41 126.32 1.68 0.572 5014
 5016 3 41.41 126.21 2.05 0.415 5015
 5017 3 41.49 126.62 1.98 0.393 5016
 5018 3 41.48 126.62 2.14 0.437 5017
 5019 3 41.6 126.71 2.25 0.387 5018
 5020 3 41.66 126.82 2.31 0.329 5019
 5021 3 41.66 127.01 2.43 0.289 5020
 5022 3 41.7 127.21 2.58 0.235 5021
 5023 3 41.78 127.42 2.68 0.15 5022
 5024 3 41.84 127.62 2.77 0.109 5023
 5025 3 41.39 126.82 0.97 0.177 5015
 5026 3 41.57 126.41 0.51 0.633 5025
 5027 3 41.57 126.61 0.54 0.685 5026
 5028 3 41.5 127.52 0.82 0.187 5027
 5029 3 41.45 127.72 0.77 0.204 5028
 5030 3 41.43 127.91 0.79 0.225 5029
 5031 3 41.39 128.22 0.84 0.222 5030
 5032 3 41.27 128.41 0.88 0.154 5031
 5033 3 41.25 128.51 0.86 0.19 5032
 5034 3 41.18 128.63 0.82 0.184 5033
 5035 3 41.07 128.72 0.82 0.207 5034
 5036 3 41.08 128.92 0.68 0.203 5035
 5037 3 41.09 129.13 0.63 0.17 5036
 5038 3 40.97 129.22 0.57 0.229 5037
 5039 3 40.87 129.32 0.62 0.199 5038
 5040 3 40.8 129.53 0.56 0.171 5039
 5041 3 40.75 129.53 0.75 0.207 5040
 5042 3 40.69 129.63 0.85 0.212 5041
 5043 3 40.65 129.71 0.99 0.208 5042
 5044 3 40.55 129.91 1.13 0.198 5043
 5045 3 40.48 130.03 1.31 0.172 5044
 5046 3 40.37 130.03 1.41 0.153 5045
 5047 3 40.25 130.03 1.54 0.181 5046
 5048 3 40.15 130.22 1.62 0.207 5047
 5049 3 40.08 130.22 1.8 0.231 5048
 5050 3 40.01 130.22 2.02 0.275 5049
 5051 3 39.98 130.22 2.17 0.267 5050
 5052 3 39.94 130.22 2.34 0.341 5051
 5053 3 39.95 130.22 2.47 0.375 5052
 5054 3 40.29 129.62 2.51 0.116 5053
 5055 3 40.43 129.53 2.57 0.15 5054
 5056 3 40.51 129.43 2.61 0.133 5055
 5057 3 40.65 129.33 2.72 0.158 5056
 5058 3 40.76 129.12 2.8 0.137 5057
 5059 3 40.84 129.03 2.84 0.109 5058
 5060 3 39.79 130.53 2.61 0.315 5053
 5061 3 39.72 130.64 2.74 0.33 5060
 5062 3 39.72 130.84 2.88 0.319 5061
 5063 3 39.65 131.03 2.97 0.283 5062
 5064 3 39.61 131.24 3.01 0.258 5063
 5065 3 39.59 131.53 3.07 0.308 5064
 5066 3 39.61 131.64 3.11 0.375 5065
 5067 3 39.55 131.84 3.15 0.408 5066
 5068 3 39.61 132.03 3.23 0.422 5067
 5069 3 39.65 132.14 3.35 0.378 5068
 5070 3 39.64 132.24 3.5 0.338 5069
 5071 3 39.62 132.34 3.68 0.267 5070
 5072 3 39.64 132.53 3.75 0.231 5071
 5073 3 39.69 132.72 3.95 0.16 5072
 5074 3 39.58 132.94 4.02 0.146 5073
 5075 3 39.51 133.04 4.06 0.107 5074
 5076 3 41.72 126.61 0.35 0.862 5027
 5077 3 40.9 126.83 0.21 0.173 5076
 5078 3 40.86 126.93 0.19 0.000125 5077
 5079 3 41.83 126.52 0.25 0.924 5076
 5080 3 41.9 126.61 0.19 0.997 5079
 5081 3 41.95 126.91 0.04 1.034 5080
 5082 3 42.01 127.02 0.01 0.952 5081
 5083 3 42.15 127.11 -0.17 0.681 5082
 5084 3 42.47 127.02 -0.28 0.565 5083
 5085 3 42.77 126.91 -0.31 0.613 5084
 5086 3 42.93 126.91 -0.31 0.634 5085
 5087 3 43.05 126.6 -0.47 0.865 5086
 5088 3 43.11 127.71 0.17 0.355 5087
 5089 3 43.15 127.91 0.49 0.224 5088
 5090 3 43.25 128 0.51 0.253 5089
 5091 3 43.3 128.1 0.51 0.275 5090
 5092 3 43.3 128.2 0.6 0.381 5091
 5093 3 43.33 128.31 0.6 0.407 5092
 5094 3 43.26 128.41 0.72 0.476 5093
 5095 3 43.32 128.6 0.31 0.143 5094
 5096 3 43.43 128.81 0.32 0.083 5095
 5097 3 43.19 128.5 1.47 0.267 5094
 5098 3 43.12 128.5 1.59 0.34 5097
 5099 3 43.08 128.6 1.66 0.44 5098
 5100 3 43 128.6 1.74 0.567 5099
 5101 3 42.94 128.72 1.9 0.751 5100
 5102 3 43.53 128.1 2.41 0.226 5101
 5103 3 43.63 128 2.35 0.244 5102
 5104 3 43.76 127.91 2.39 0.244 5103
 5105 3 43.95 127.91 2.41 0.235 5104
 5106 3 44.06 127.91 2.48 0.162 5105
 5107 3 42.83 128.91 1.91 0.681 5101
 5108 3 42.87 129.12 2.01 0.715 5107
 5109 3 43.01 129.31 1.39 0.128 5108
 5110 3 43.05 129.2 1.4 0.000125 5109
 5111 3 42.8 129.32 2.11 0.744 5108
 5112 3 42.62 129.81 1.34 0.104 5111
 5113 3 42.47 129.91 1.35 0.072 5112
 5114 3 42.76 129.4 2.29 0.776 5111
 5115 3 42.5 130 1.64 0.111 5114
 5116 3 42.77 129.4 2.39 0.813 5114
 5117 3 42.76 129.61 2.64 0.778 5116
 5118 3 42.72 129.61 2.77 0.795 5117
 5119 3 42.26 130 2.01 0.047 5118
 5120 3 42.19 129.92 1.86 0.08 5119
 5121 3 42.32 129.82 1.88 0.087 5120
 5122 3 42.69 129.81 2.87 0.815 5118
 5123 3 42.07 129.71 2.72 0.449 5122
 5124 3 41.76 129.52 2.8 0.23 5123
 5125 3 41.7 129.71 2.8 0.153 5124
 5126 3 41.72 129.81 2.92 0.104 5125
 5127 3 41.77 129.91 3.01 0.079 5126
 5128 3 41.97 129.91 3.03 0.067 5127
 5129 3 42.02 129.81 3.13 0.114 5128
 5130 3 41.94 129.62 2.97 0.101 5129
 5131 3 42.11 129.52 2.91 0.107 5130
 5132 3 42.07 130.12 2.74 0.372 5123
 5133 3 41.9 130.31 2.74 0.337 5132
 5134 3 41.77 130.52 2.72 0.356 5133
 5135 3 41.45 130.52 2.32 0.091 5134
 5136 3 41.34 130.62 2.15 0.128 5135
 5137 3 41.19 130.62 2.06 0.153 5136
 5138 3 41 130.62 1.98 0.132 5137
 5139 3 40.9 130.62 2.01 0.089 5138
 5140 3 41.83 130.52 2.99 0.171 5134
 5141 3 41.8 130.71 3.07 0.000125 5140
 5142 3 41.76 130.12 2.18 0.094 5132
 5143 3 41.83 130.02 2.18 0.089 5142
 5144 3 41.89 129.91 2.18 0.000125 5143
 5145 3 43.65 130.3 3.41 0.432 5122
 5146 3 43.64 130.4 3.58 0.438 5145
 5147 3 43.77 130.49 3.79 0.44 5146
 5148 3 43.82 130.59 3.91 0.414 5147
 5149 3 43.86 130.69 3.93 0.409 5148
 5150 3 43.91 130.9 4.04 0.388 5149
 5151 3 43.8 130.9 4.14 0.368 5150
 5152 3 43.86 131 4.28 0.44 5151
 5153 3 43.87 130.6 4.79 0.199 5152
 5154 3 43.84 130.5 4.87 0.237 5153
 5155 3 43.53 130.31 4.83 0.115 5154
 5156 3 43.4 130.2 4.92 0.15 5155
 5157 3 43.28 130 5.04 0.152 5156
 5158 3 43.2 129.91 5.29 0.113 5157
 5159 3 43.13 129.81 5.33 0.121 5158
 5160 3 43.16 129.6 5.37 0.072 5159
 5161 3 43.27 129.5 5.45 0.106 5160
 5162 3 43.31 129.5 5.55 0.146 5161
 5163 3 43.26 129.5 5.74 0.119 5162
 5164 3 43.13 129.7 5.87 0.065 5163
 5165 3 43.01 129.7 5.95 0.081 5164
 5166 3 44.12 130.5 5.05 0.153 5154
 5167 3 44.17 130.41 5.19 0.173 5166
 5168 3 44.28 130.4 5.36 0.13 5167
 5169 3 44.41 130.29 5.49 0.169 5168
 5170 3 44.51 130.29 5.61 0.212 5169
 5171 3 44.63 130.29 5.74 0.268 5170
 5172 3 44.71 130.19 5.87 0.26 5171
 5173 3 44.77 130.1 6.08 0.28 5172
 5174 3 44.8 130.1 6.24 0.3 5173
 5175 3 45.16 129.9 6.22 0.216 5174
 5176 3 45.33 129.69 6.46 0.241 5175
 5177 3 45.45 129.59 6.46 0.224 5176
 5178 3 45.56 129.59 6.49 0.169 5177
 5179 3 45.73 129.38 6.5 0.164 5178
 5180 3 45.87 129.19 6.54 0.175 5179
 5181 3 45.98 129.09 6.58 0.183 5180
 5182 3 46.09 129.09 6.63 0.223 5181
 5183 3 46.24 128.98 6.66 0.449 5182
 5184 3 46.52 128.67 6.19 0.229 5183
 5185 3 46.62 128.57 6.11 0.172 5184
 5186 3 46.74 128.38 6.06 0.124 5185
 5187 3 46.88 128.17 5.96 0.127 5186
 5188 3 46.95 128.07 5.9 0.147 5187
 5189 3 46.96 127.88 5.82 0.171 5188
 5190 3 47.02 127.68 5.74 0.178 5189
 5191 3 47.16 127.58 5.9 0.131 5190
 5192 3 47.3 127.47 5.95 0.137 5191
 5193 3 46.99 127.68 5.49 0.124 5190
 5194 3 46.88 127.68 5.37 0.128 5193
 5195 3 46.76 127.68 5.24 0.147 5194
 5196 3 46.7 127.68 5.04 0.159 5195
 5197 3 46.66 127.68 4.85 0.173 5196
 5198 3 46.69 127.69 4.74 0.173 5197
 5199 3 46.74 127.59 4.57 0.186 5198
 5200 3 46.81 127.58 4.41 0.22 5199
 5201 3 46.84 127.47 4.11 0.187 5200
 5202 3 46.81 127.38 3.92 0.21 5201
 5203 3 46.81 127.27 3.76 0.213 5202
 5204 3 46.83 127.38 3.55 0.196 5203
 5205 3 46.83 127.27 3.4 0.188 5204
 5206 3 46.85 127.27 3.28 0.244 5205
 5207 3 46.88 127.18 3.09 0.24 5206
 5208 3 46.95 127.18 2.95 0.225 5207
 5209 3 46.98 127.18 2.76 0.207 5208
 5210 3 47.02 127.08 2.57 0.249 5209
 5211 3 47.06 127.08 2.38 0.305 5210
 5212 3 47.09 126.97 2.2 0.378 5211
 5213 3 47.1 126.97 2.05 0.406 5212
 5214 3 47.21 126.86 1.93 0.478 5213
 5215 3 47.17 126.86 1.75 0.504 5214
 5216 3 47.2 126.77 1.61 0.532 5215
 5217 3 47.23 126.77 1.5 0.58 5216
 5218 3 47.24 126.66 1.32 0.604 5217
 5219 3 47.13 126.57 1.22 0.623 5218
 5220 3 47.08 126.66 1.04 0.623 5219
 5221 3 47.05 126.66 0.88 0.616 5220
 5222 3 47.01 126.58 0.76 0.642 5221
 5223 3 46.86 126.48 0.6 0.644 5222
 5224 3 46.77 126.48 0.46 0.623 5223
 5225 3 47.15 126.17 0.6 0.879 5224
 5226 3 47.14 126.28 0.4 0.973 5225
 5227 3 47.23 126.17 0.28 1.039 5226
 5228 3 47.39 126.37 0.09 1.158 5227
 5229 3 47.34 125.87 0.25 1.069 5228
 5230 3 47.55 126.17 -0.04 1.145 5229
 5231 3 47.62 126.28 -0.23 1.114 5230
 5232 3 47.7 126.17 -0.8 1.256 5231
 5233 3 47.76 126.48 -1.02 1.133 5232
 5234 3 47.97 126.28 -1.08 1.02 5233
 5235 3 48.19 126.87 -1.81 0.621 5234
 5236 3 48.26 127.08 -1.93 0.633 5235
 5237 3 47.94 127.58 -2.18 0.427 5236
 5238 3 47.83 127.67 -2.27 0.454 5237
 5239 3 47.7 127.87 -2.35 0.433 5238
 5240 3 47.58 127.98 -2.39 0.396 5239
 5241 3 47.51 128.08 -2.43 0.276 5240
 5242 3 48.58 126.67 -1.67 0.489 5236
 5243 3 48.58 126.56 -1.64 0.227 5242
 5244 3 48.73 126.67 -1.49 0.268 5243
 5245 3 48.9 126.56 -1.43 0.157 5244
 5246 3 48.76 126.67 -1.69 0.578 5242
 5247 3 48.94 126.76 -1.74 0.589 5246
 5248 3 49.15 126.67 -1.72 0.568 5247
 5249 3 49.29 126.76 -1.62 0.514 5248
 5250 3 49.37 126.67 -1.46 0.488 5249
 5251 3 49.43 126.76 -1.31 0.444 5250
 5252 3 49.52 126.76 -1.15 0.407 5251
 5253 3 49.55 126.86 -0.91 0.372 5252
 5254 3 49.69 126.86 -0.85 0.363 5253
 5255 3 49.79 126.86 -0.84 0.379 5254
 5256 3 49.89 126.95 -0.8 0.385 5255
 5257 3 50.01 126.95 -0.56 0.396 5256
 5258 3 50.08 127.06 -0.46 0.407 5257
 5259 3 50.22 126.95 -0.35 0.471 5258
 5260 3 50.3 127.06 -0.22 0.479 5259
 5261 3 50.57 126.86 -0.14 0.498 5260
 5262 3 50.68 126.84 -0.06 0.497 5261
 5263 3 50.83 127.05 0.01 0.536 5262
 5264 3 51 127.05 0.05 0.511 5263
 5265 3 51.16 127.05 0.11 0.432 5264
 5266 3 51.26 126.95 0.23 0.396 5265
 5267 3 51.36 126.95 0.32 0.338 5266
 5268 3 51.62 126.84 0.36 0.321 5267
 5269 3 51.84 126.73 0.35 0.277 5268
 5270 3 52.08 126.64 0.44 0.257 5269
 5271 3 52.2 126.64 0.53 0.27 5270
 5272 3 52.39 126.64 0.58 0.293 5271
 5273 3 52.51 126.73 0.61 0.35 5272
 5274 3 52.62 126.73 0.69 0.412 5273
 5275 3 52.76 126.73 0.69 0.483 5274
 5276 3 52.95 126.84 0.26 0.361 5275
 5277 3 53.08 127.04 0.19 0.362 5276
 5278 3 53.12 127.34 0.05 0.289 5277
 5279 3 53.19 127.34 -0.01 0.293 5278
 5280 3 53.26 127.54 -0.08 0.29 5279
 5281 3 53.33 127.63 -0.17 0.347 5280
 5282 3 53.4 127.63 -0.25 0.444 5281
 5283 3 53.52 127.74 -0.3 0.594 5282
 5284 3 53.58 127.84 -0.29 0.69 5283
 5285 3 53.75 127.84 -0.32 0.797 5284
 5286 3 53.7 127.93 -0.46 0.893 5285
 5287 3 53.65 128.14 -0.55 1.011 5286
 5288 3 53.68 128.24 -0.69 1.016 5287
 5289 3 53.52 128.53 -0.62 0.921 5288
 5290 3 53.69 128.74 -0.75 0.861 5289
 5291 3 53.73 128.84 -0.61 0.863 5290
 5292 3 53.33 129.34 -0.2 0.274 5291
 5293 3 53.44 129.43 -0.19 0.106 5292
 5294 3 52.83 128.55 -0.75 0.018 5287
 5295 3 54.48 127.43 0.17 0.155 5285
 5296 3 54.58 127.43 0.19 0.149 5295
 5297 3 54.66 127.23 0.21 0.000125 5296
 5298 3 53.22 126.54 0.18 0.193 5277
 5299 3 53.33 126.54 0.15 0.102 5298
 5300 3 47.83 125.78 -0.87 0.77 5234
 5301 3 47.83 125.58 -0.95 0.568 5300
 5302 3 47.3 126.09 -1.83 0.913 5232
 5303 3 47.23 125.98 -1.99 0.877 5302
 5304 3 47.09 125.98 -2.14 0.845 5303
 5305 3 47.08 126.09 -2.29 0.765 5304
 5306 3 47.04 125.98 -2.35 0.624 5305
 5307 3 47.05 125.98 -2.52 0.548 5306
 5308 3 46.87 125.98 -2.68 0.415 5307
 5309 3 46.84 125.9 -2.81 0.342 5308
 5310 3 46.76 125.9 -2.97 0.29 5309
 5311 3 46.59 125.99 -3.16 0.277 5310
 5312 3 46.47 125.99 -3.26 0.306 5311
 5313 3 46.47 126.1 -3.35 0.327 5312
 5314 3 46.4 126.2 -3.43 0.306 5313
 5315 3 46.3 126.31 -3.6 0.309 5314
 5316 3 46.16 126.4 -3.66 0.326 5315
 5317 3 46.25 126.6 -3.93 0.375 5316
 5318 3 46.64 126.61 -4.18 0.135 5317
 5319 3 46.15 126.6 -3.98 0.33 5317
 5320 3 46.04 126.81 -4.03 0.26 5319
 5321 3 46 126.81 -4.14 0.228 5320
 5322 3 45.96 126.9 -4.23 0.169 5321
 5323 3 45.93 127.02 -4.34 0.149 5322
 5324 3 45.93 127.11 -4.42 0.163 5323
 5325 3 45.92 127.22 -4.64 0.216 5324
 5326 3 45.9 127.32 -4.77 0.214 5325
 5327 3 45.82 127.32 -4.97 0.246 5326
 5328 3 45.61 127.52 -5.07 0.268 5327
 5329 3 45.38 127.42 -5.25 0.312 5328
 5330 3 45.33 127.52 -5.39 0.28 5329
 5331 3 45.25 127.52 -5.52 0.237 5330
 5332 3 45.18 127.63 -5.72 0.244 5331
 5333 3 45.15 127.63 -5.85 0.231 5332
 5334 3 45.14 127.52 -6.02 0.216 5333
 5335 3 45.14 127.42 -6.21 0.212 5334
 5336 3 45.17 127.42 -6.43 0.191 5335
 5337 3 45.25 127.33 -6.6 0.23 5336
 5338 3 45.21 127.42 -6.8 0.215 5337
 5339 3 45.14 127.42 -6.96 0.199 5338
 5340 3 45.11 127.42 -7.07 0.193 5339
 5341 3 45.07 127.42 -7.23 0.207 5340
 5342 3 44.92 127.52 -7.39 0.18 5341
 5343 3 44.76 127.63 -7.52 0.164 5342
 5344 3 44.58 127.63 -7.59 0.189 5343
 5345 3 44.43 127.63 -7.67 0.186 5344
 5346 3 44.29 127.53 -7.79 0.161 5345
 5347 3 44.18 127.53 -7.95 0.187 5346
 5348 3 44.03 127.53 -8.06 0.21 5347
 5349 3 43.89 127.63 -8.18 0.239 5348
 5350 3 43.82 127.74 -8.33 0.222 5349
 5351 3 43.74 127.74 -8.47 0.208 5350
 5352 3 43.66 127.83 -8.66 0.244 5351
 5353 3 43.59 127.83 -8.77 0.204 5352
 5354 3 43.49 127.94 -8.86 0.185 5353
 5355 3 43.42 128.05 -8.97 0.17 5354
 5356 3 43.23 128.15 -8.98 0.135 5355
 5357 3 42.81 128.65 -9.06 0.368 5356
 5358 3 42.68 128.54 -9.19 0.321 5357
 5359 3 42.59 128.44 -9.31 0.285 5358
 5360 3 42.49 128.54 -9.1 0.000125 5359
 5361 3 42.48 129.04 -8.86 0.192 5357
 5362 3 42.39 129.15 -8.67 0.168 5361
 5363 3 42.31 129.44 -8.53 0.141 5362
 5364 3 42.28 129.66 -8.42 0.152 5363
 5365 3 42.34 129.75 -8.4 0.178 5364
 5366 3 42.3 129.85 -8.34 0.166 5365
 5367 3 42.25 130.06 -8.33 0.173 5366
 5368 3 42.25 130.25 -8.3 0.182 5367
 5369 3 42.57 130.25 -8.23 0.109 5368
 5370 3 42.67 130.44 -8.16 0.099 5369
 5371 3 42.71 130.54 -8.03 0.133 5370
 5372 3 42.77 130.54 -7.91 0.061 5371
 5373 3 42.14 130.35 -8.27 0.093 5368
 5374 3 42.2 130.56 -8.22 0.092 5373
 5375 3 42.24 130.75 -8.1 0.083 5374
 5376 3 42.27 130.85 -7.98 0.089 5375
 5377 3 42.3 131.04 -7.83 0.081 5376
 5378 3 42.35 131.15 -7.83 0.115 5377
 5379 3 45.06 127.02 -5.14 0.133 5329
 5380 3 45.01 126.83 -5.07 0.103 5379
 5381 3 44.96 126.83 -4.98 0.152 5380
 5382 3 44.93 126.62 -4.92 0.141 5381
 5383 3 44.83 126.51 -4.9 0.131 5382
 5384 3 44.78 126.41 -4.85 0.098 5383
 5385 3 48.12 126.48 -0.07 0.059 5230
 5386 3 48.01 126.37 -0.02 0.171 5385
 5387 3 47.9 126.37 -0.03 0.137 5386
 5388 3 46.27 128.79 6.7 0.236 5183
 5389 3 46.33 128.38 6.78 0.224 5388
 5390 3 46.37 128.28 6.78 0.269 5389
 5391 3 46.41 128.07 6.75 0.364 5390
 5392 3 46.41 127.97 6.81 0.457 5391
 5393 3 46.45 127.88 6.95 0.441 5392
 5394 3 46.44 127.68 6.77 0.5 5393
 5395 3 46.41 127.58 6.85 0.535 5394
 5396 3 46.09 127.99 6.32 0.091 5395
 5397 3 46.01 127.99 6.53 0.112 5396
 5398 3 46.4 127.47 6.86 0.519 5395
 5399 3 46.45 127.38 6.9 0.604 5398
 5400 3 46.66 127.27 6.96 0.64 5399
 5401 3 46.88 127.18 7 0.772 5400
 5402 3 47.34 127.08 7.07 0.638 5401
 5403 3 47.46 126.97 7.11 0.623 5402
 5404 3 47.57 126.86 7.14 0.585 5403
 5405 3 47.57 126.36 7.19 0.524 5404
 5406 3 47.95 126.47 6.78 0.224 5405
 5407 3 47.64 126.07 7.33 0.444 5405
 5408 3 47.68 125.97 7.36 0.471 5407
 5409 3 47.72 125.86 7.45 0.458 5408
 5410 3 47.28 125.68 7.66 0.294 5409
 5411 3 47.03 125.58 7.86 0.213 5410
 5412 3 47.03 125.47 7.91 0.144 5411
 5413 3 48.24 125.77 7.19 0.353 5409
 5414 3 48.35 125.66 7.05 0.326 5413
 5415 3 48.46 125.77 7.02 0.358 5414
 5416 3 48.64 125.77 6.8 0.372 5415
 5417 3 48.7 125.55 6.7 0.458 5416
 5418 3 48.82 125.55 6.59 0.47 5417
 5419 3 48.67 125.47 6.31 0.251 5418
 5420 3 48.53 125.36 6.1 0.253 5419
 5421 3 48.49 125.58 5.98 0.187 5420
 5422 3 48.42 125.67 5.94 0.273 5421
 5423 3 48.04 125.57 5.95 0.23 5422
 5424 3 47.85 125.57 6.02 0.249 5423
 5425 3 47.72 125.47 6.01 0.349 5424
 5426 3 47.6 125.47 5.9 0.584 5425
 5427 3 47.5 125.27 5.89 0.814 5426
 5428 3 47.57 125.18 5.92 0.869 5427
 5429 3 47.57 125.08 5.86 0.967 5428
 5430 3 47.43 125.08 5.98 1.111 5429
 5431 3 47.42 124.97 5.82 1.153 5430
 5432 3 47.24 124.88 5.6 1.397 5431
 5433 3 47.32 124.58 7.18 0.705 5432
 5434 3 47.34 124.58 7.56 0.468 5433
 5435 3 47.36 124.57 7.93 0.362 5434
 5436 3 47.47 124.77 8.29 0.181 5435
 5437 3 47.5 124.66 8.49 0.174 5436
 5438 3 47.5 124.77 8.61 0.21 5437
 5439 3 47.49 124.77 8.77 0.219 5438
 5440 3 47.42 124.77 8.87 0.202 5439
 5441 3 47.46 124.77 9.08 0.274 5440
 5442 3 47.42 124.97 9.19 0.264 5441
 5443 3 47.47 125.07 9.35 0.242 5442
 5444 3 47.68 125.07 9.62 0.11 5443
 5445 3 47.68 125.16 9.74 0.113 5444
 5446 3 47.75 125.26 9.91 0.121 5445
 5447 3 47.79 125.46 10.11 0.172 5446
 5448 3 48.06 125.56 10.32 0.106 5447
 5449 3 48.1 125.46 10.42 0.103 5448
 5450 3 48.14 125.35 10.5 0.1 5449
 5451 3 48.28 125.34 10.6 0.1 5450
 5452 3 47.82 125.46 10.28 0.051 5447
 5453 3 47.67 125.35 9.97 0.000125 5446
 5454 3 47.35 125.07 9.37 0.206 5443
 5455 3 47.29 125.16 9.47 0.238 5454
 5456 3 47.27 125.26 9.57 0.296 5455
 5457 3 47.24 125.35 9.7 0.281 5456
 5458 3 47.21 125.46 9.76 0.232 5457
 5459 3 47.22 125.56 9.8 0.123 5458
 5460 3 47.24 125.76 9.88 0.111 5459
 5461 3 47.18 125.06 10.11 0.097 5458
 5462 3 47.17 125.06 10.25 0.109 5461
 5463 3 47.14 125.06 10.37 0.117 5462
 5464 3 47.11 125.06 10.54 0.089 5463
 5465 3 47.15 124.96 10.62 0.106 5464
 5466 3 47.05 124.85 10.79 0.1 5465
 5467 3 47.08 124.76 10.97 0.144 5466
 5468 3 47.1 124.76 11.11 0.122 5467
 5469 3 47.61 123.97 7.8 0.08 5434
 5470 3 48.93 125.46 6.65 0.448 5418
 5471 3 48.99 125.86 6.05 0.119 5470
 5472 3 49.09 125.76 5.98 0.000125 5471
 5473 3 48.96 125.16 6.85 0.345 5470
 5474 3 49.11 125.05 6.8 0.274 5473
 5475 3 49.39 125.05 6.97 0.211 5474
 5476 3 49.6 124.96 7.05 0.17 5475
 5477 3 49.72 124.66 7.1 0.15 5476
 5478 3 49.84 124.55 7.23 0.146 5477
 5479 3 49.97 124.35 7.32 0.13 5478
 5480 3 50.04 124.24 7.38 0.174 5479
 5481 3 50.17 124.14 7.35 0.186 5480
 5482 3 50.28 123.94 7.47 0.139 5481
 5483 3 50.41 123.85 7.52 0.167 5482
 5484 3 50.52 123.74 7.64 0.185 5483
 5485 3 50.74 123.64 7.55 0.127 5484
 5486 3 50.89 123.44 7.6 0.138 5485
 5487 3 51 123.45 7.55 0.218 5486
 5488 3 51.1 123.25 7.5 0.251 5487
 5489 3 51.21 123.14 7.46 0.234 5488
 5490 3 51.32 123.05 7.55 0.195 5489
 5491 3 51.42 122.84 7.79 0.202 5490
 5492 3 51.5 122.45 7.87 0.121 5491
 5493 3 51.61 122.34 7.91 0.149 5492
 5494 3 51.71 122.25 8.01 0.103 5493
 5495 3 51.79 122.14 8.13 0.124 5494
 5496 3 51.86 122.04 8.24 0.106 5495
 5497 3 51.97 121.84 8.23 0.062 5496
 5498 3 52.05 121.73 8.17 0.114 5497
 5499 3 52.1 121.64 8.13 0.101 5498
 5500 3 52.22 121.64 8.09 0.000125 5499
 5501 3 51.74 122.84 7.8 0.117 5491
 5502 3 51.88 122.84 7.89 0.165 5501
 5503 3 51.96 122.75 7.93 0.266 5502
 5504 3 52.21 122.53 7.93 0.149 5503
 5505 3 52.35 122.44 8.01 0.15 5504
 5506 3 52.49 122.34 8.04 0.000125 5505
 5507 3 47.42 127.27 7.03 0.298 5404
 5508 3 47.26 127.27 6.91 0.27 5507
 5509 3 47.09 127.18 7.03 0.2 5508
 5510 3 46.97 127.08 6.94 0.104 5509
 5511 3 46.08 127.29 6.74 0.215 5401
 5512 3 46.06 127.08 6.78 0.089 5511
 5513 3 46.3 128.69 6.73 0.236 5388
 5514 3 45.98 129.59 7.03 0.22 5513
 5515 3 45.91 129.69 7.11 0.235 5514
 5516 3 45.84 129.79 7.19 0.287 5515
 5517 3 45.83 129.98 7.26 0.306 5516
 5518 3 45.73 129.98 7.42 0.294 5517
 5519 3 45.73 129.98 7.58 0.261 5518
 5520 3 45.71 129.98 7.74 0.228 5519
 5521 3 45.7 129.98 7.87 0.208 5520
 5522 3 45.56 130.09 7.96 0.239 5521
 5523 3 45.41 130.19 8.07 0.274 5522
 5524 3 45.4 130.29 8.23 0.306 5523
 5525 3 45.28 130.47 8.35 0.345 5524
 5526 3 45.21 130.47 8.53 0.381 5525
 5527 3 45.16 130.47 8.71 0.38 5526
 5528 3 45.09 130.58 8.82 0.367 5527
 5529 3 45.06 130.68 8.97 0.313 5528
 5530 3 45.17 130.78 9.18 0.335 5529
 5531 3 45.28 130.87 9.31 0.355 5530
 5532 3 45.31 131.08 9.31 0.383 5531
 5533 3 45.23 131.08 9.69 0.295 5532
 5534 3 45.28 131.18 9.9 0.235 5533
 5535 3 45.2 131.18 10.12 0.179 5534
 5536 3 45.07 131.37 10.34 0.153 5535
 5537 3 44.93 131.47 10.4 0.127 5536
 5538 3 44.82 131.47 10.51 0.17 5537
 5539 3 44.74 131.59 10.62 0.263 5538
 5540 3 44.6 131.59 10.7 0.301 5539
 5541 3 44.88 131.78 11.04 0.157 5540
 5542 3 44.85 131.87 11.15 0.156 5541
 5543 3 44.82 132.08 11.23 0.199 5542
 5544 3 44.71 132.18 11.29 0.221 5543
 5545 3 44.64 132.39 11.35 0.205 5544
 5546 3 44.56 132.49 11.35 0.174 5545
 5547 3 44.31 132.59 11.18 0.127 5546
 5548 3 44.24 132.68 11.13 0.156 5547
 5549 3 44.24 132.89 11.2 0.128 5548
 5550 3 44.17 132.99 11.15 0.098 5549
 5551 3 44.28 133.18 11.15 0.121 5550
 5552 3 44.4 133.28 11.13 0.118 5551
 5553 3 44.44 133.39 11.07 0.144 5552
 5554 3 44.45 133.59 11.12 0.185 5553
 5555 3 44.48 133.68 11.21 0.173 5554
 5556 3 44.27 133.78 11.44 0.126 5555
 5557 3 44.1 133.89 11.48 0.163 5556
 5558 3 43.88 134.09 11.47 0.091 5557
 5559 3 43.65 134.17 11.5 0.12 5558
 5560 3 43.56 134.38 11.47 0.091 5559
 5561 3 43.51 134.48 11.55 0.082 5560
 5562 3 43.41 134.58 11.65 0.068 5561
 5563 3 44.35 131.49 10.6 0.233 5540
 5564 3 44.24 131.78 10.36 0.086 5563
 5565 3 44.16 131.89 10.3 0.104 5564
 5566 3 44.03 131.99 10.35 0.129 5565
 5567 3 43.96 132.18 10.39 0.13 5566
 5568 3 43.87 132.18 10.45 0.106 5567
 5569 3 44.09 131.18 10.82 0.14 5563
 5570 3 43.96 131.18 10.88 0.139 5569
 5571 3 43.77 131.09 11.02 0.133 5570
 5572 3 43.6 131.18 11.05 0.000125 5571
 5573 3 45.59 131.28 8.72 0.129 5532
 5574 3 45.63 131.37 8.6 0.117 5573
 5575 3 45.63 131.38 8.46 0.109 5574
 5576 3 45.66 131.38 8.35 0.15 5575
 5577 3 45.73 131.38 8.26 0.196 5576
 5578 3 45.65 131.59 8.08 0.138 5577
 5579 3 45.55 131.69 7.94 0.109 5578
 5580 3 45.52 131.79 7.82 0.122 5579
 5581 3 45.45 131.88 7.61 0.098 5580
 5582 3 45.45 131.88 7.51 0.095 5581
 5583 3 46.06 131.29 8.34 0.083 5577
 5584 3 46.23 131.28 8.31 0.079 5583
 5585 3 46.38 131.28 8.34 0.074 5584
 5586 3 46.62 131.17 8.35 0.145 5585
 5587 3 46.77 131.17 8.35 0.132 5586
 5588 3 46.94 131.07 8.37 0.113 5587
 5589 3 44.4 130.29 6.42 0.172 5174
 5590 3 44.31 130.4 6.53 0.167 5589
 5591 3 44.16 130.4 6.58 0.187 5590
 5592 3 44.02 130.4 6.7 0.146 5591
 5593 3 43.88 130.31 6.84 0.144 5592
 5594 3 43.73 130.2 7 0.151 5593
 5595 3 43.59 130.2 7.12 0.134 5594
 5596 3 43.53 130.3 7.21 0.147 5595
 5597 3 43.41 130.19 7.34 0.165 5596
 5598 3 43.31 130.4 7.51 0.135 5597
 5599 3 43.27 130.4 7.66 0.165 5598
 5600 3 43.23 130.49 7.8 0.17 5599
 5601 3 43.23 130.49 7.97 0.197 5600
 5602 3 43.24 130.49 8.15 0.115 5601
 5603 3 43.45 129.99 7.37 0.09 5597
 5604 3 43.46 129.8 7.41 0.125 5603
 5605 3 43.46 129.69 7.37 0.168 5604
 5606 3 43.15 129.8 7.29 0.069 5605
 5607 3 43.05 129.8 7.22 0.12 5606
 5608 3 42.91 129.8 7.08 0.071 5607
 5609 3 44.07 131.49 3.9 0.227 5152
 5610 3 44.19 131.59 3.92 0.241 5609
 5611 3 44.2 131.9 3.84 0.254 5610
 5612 3 44.34 131.99 3.92 0.258 5611
 5613 3 44.4 132.09 3.99 0.335 5612
 5614 3 44.41 132.18 3.88 0.536 5613
 5615 3 44.57 132.28 3.88 0.608 5614
 5616 3 44.65 132.79 3.44 0.296 5615
 5617 3 44.52 133.19 3.32 0.239 5616
 5618 3 44.54 133.29 3.17 0.236 5617
 5619 3 44.58 133.4 3.05 0.258 5618
 5620 3 44.9 133.5 3.01 0.169 5619
 5621 3 45 133.6 2.94 0.185 5620
 5622 3 45.09 133.69 2.92 0.155 5621
 5623 3 45.09 133.79 2.94 0.153 5622
 5624 3 45.19 133.9 2.94 0.161 5623
 5625 3 45.3 134 2.92 0.183 5624
 5626 3 45.2 134.19 2.96 0.187 5625
 5627 3 45.19 134.4 2.99 0.158 5626
 5628 3 45.18 134.6 2.99 0.201 5627
 5629 3 45.44 134.6 2.9 0.191 5628
 5630 3 45.55 134.6 2.8 0.235 5629
 5631 3 45.7 134.69 2.69 0.272 5630
 5632 3 45.82 134.79 2.63 0.284 5631
 5633 3 45.91 134.69 2.38 0.266 5632
 5634 3 45.96 134.69 2.24 0.228 5633
 5635 3 46.09 134.48 2.24 0.078 5634
 5636 3 46.04 134.38 2.1 0.066 5635
 5637 3 46.19 134.17 2 0.105 5636
 5638 3 46.22 134.07 1.98 0.114 5637
 5639 3 46.22 133.98 1.9 0.143 5638
 5640 3 46.44 134.09 2.09 0.074 5639
 5641 3 46.55 134.09 2.14 0.136 5640
 5642 3 46.65 134.09 2.13 0.071 5641
 5643 3 46.14 134.79 2.08 0.295 5634
 5644 3 46.26 134.88 1.97 0.279 5643
 5645 3 46.38 134.79 1.84 0.265 5644
 5646 3 46.46 134.67 1.75 0.219 5645
 5647 3 46.78 134.79 1.81 0.077 5646
 5648 3 46.93 134.67 1.75 0.081 5647
 5649 3 46.39 134.57 1.6 0.14 5646
 5650 3 46.47 134.57 1.49 0.144 5649
 5651 3 46.56 134.57 1.36 0.125 5650
 5652 3 46.64 134.67 1.17 0.126 5651
 5653 3 46.69 134.67 1.03 0.124 5652
 5654 3 46.76 134.67 0.9 0.14 5653
 5655 3 46.83 134.67 0.76 0.128 5654
 5656 3 46.88 134.79 0.6 0.159 5655
 5657 3 46.94 134.79 0.45 0.116 5656
 5658 3 46.97 134.79 0.3 0.155 5657
 5659 3 47.04 134.68 0.22 0.201 5658
 5660 3 47.07 134.68 0.12 0.257 5659
 5661 3 46.82 134.89 -0.05 0.216 5660
 5662 3 46.75 134.89 -0.28 0.296 5661
 5663 3 46.75 134.98 -0.39 0.319 5662
 5664 3 46.81 135.08 -0.51 0.31 5663
 5665 3 46.79 135.18 -0.61 0.296 5664
 5666 3 46.79 135.29 -0.73 0.271 5665
 5667 3 47.07 135.39 -0.89 0.145 5666
 5668 3 47.19 135.39 -1.03 0.148 5667
 5669 3 47.18 135.48 -1.12 0.136 5668
 5670 3 47.15 135.48 -1.26 0.164 5669
 5671 3 47.14 135.48 -1.38 0.175 5670
 5672 3 47.11 135.79 -1.46 0.139 5671
 5673 3 47.1 135.68 -1.63 0.183 5672
 5674 3 47.03 135.68 -1.77 0.201 5673
 5675 3 46.93 135.79 -1.91 0.225 5674
 5676 3 46.92 135.89 -2.02 0.261 5675
 5677 3 46.91 135.98 -2.14 0.276 5676
 5678 3 46.91 136.08 -2.22 0.297 5677
 5679 3 46.87 136.08 -2.37 0.318 5678
 5680 3 46.84 136.18 -2.5 0.383 5679
 5681 3 46.67 136.29 -2.58 0.368 5680
 5682 3 46.63 136.48 -2.66 0.305 5681
 5683 3 46.7 136.79 -2.66 0.2 5682
 5684 3 46.82 136.9 -2.79 0.172 5683
 5685 3 46.93 137.09 -2.81 0.163 5684
 5686 3 47.09 137.19 -2.83 0.258 5685
 5687 3 47.3 137.29 -2.39 0.145 5686
 5688 3 47.32 137.29 -2.27 0.192 5687
 5689 3 47.48 137.17 -2.24 0.222 5688
 5690 3 47.59 137.17 -2.16 0.168 5689
 5691 3 47.74 137.38 -2.08 0.069 5690
 5692 3 47.82 137.58 -1.95 0.099 5691
 5693 3 47.82 137.67 -1.85 0.103 5692
 5694 3 47.92 137.77 -1.71 0.106 5693
 5695 3 47.88 137.88 -1.62 0.134 5694
 5696 3 47.78 137.98 -1.5 0.108 5695
 5697 3 47.67 138.08 -1.35 0.093 5696
 5698 3 47.53 138.08 -1.31 0.000125 5697
 5699 3 47.03 137.3 -3.22 0.123 5686
 5700 3 47.03 137.4 -3.33 0.166 5699
 5701 3 47.05 137.59 -3.47 0.18 5700
 5702 3 47.02 137.69 -3.47 0.155 5701
 5703 3 47 137.9 -3.52 0.155 5702
 5704 3 46.99 138.1 -3.57 0.2 5703
 5705 3 47.06 138.2 -3.57 0.166 5704
 5706 3 47.13 138.41 -3.59 0.139 5705
 5707 3 47.17 138.5 -3.67 0.13 5706
 5708 3 47.28 138.6 -3.74 0.129 5707
 5709 3 47.17 138.7 -3.83 0.151 5708
 5710 3 47.25 138.7 -3.94 0.189 5709
 5711 3 47.35 138.7 -4.04 0.225 5710
 5712 3 46.95 138.7 -4.18 0.091 5711
 5713 3 46.85 138.6 -4.28 0.107 5712
 5714 3 46.8 138.6 -4.4 0.07 5713
 5715 3 47.62 138.7 -4.11 0.175 5711
 5716 3 47.75 138.69 -4.33 0.23 5715
 5717 3 47.85 138.6 -4.44 0.253 5716
 5718 3 47.99 138.19 -4.34 0.112 5717
 5719 3 47.95 138.79 -4.62 0.205 5717
 5720 3 48.07 138.9 -4.73 0.165 5719
 5721 3 48.05 139.1 -4.99 0.146 5720
 5722 3 48.05 139.19 -5.11 0.17 5721
 5723 3 48.09 139.29 -5.2 0.166 5722
 5724 3 48.05 139.5 -5.4 0.115 5723
 5725 3 48.09 139.6 -5.49 0.154 5724
 5726 3 48.16 139.69 -5.49 0.13 5725
 5727 3 48.26 139.9 -5.54 0.164 5726
 5728 3 48.29 140 -5.58 0.202 5727
 5729 3 48.2 140.19 -5.62 0.132 5728
 5730 3 48.23 140.29 -5.68 0.122 5729
 5731 3 48.23 140.4 -5.75 0.149 5730
 5732 3 48.16 140.6 -5.85 0.135 5731
 5733 3 48.06 140.69 -5.94 0.159 5732
 5734 3 47.97 141 -5.94 0.141 5733
 5735 3 47.99 141.1 -6.04 0.14 5734
 5736 3 48.05 141.19 -6.03 0.127 5735
 5737 3 48.09 141.4 -6.12 0.155 5736
 5738 3 48.11 141.5 -6.22 0.201 5737
 5739 3 48.05 141.6 -6.28 0.261 5738
 5740 3 48.11 141.69 -6.39 0.294 5739
 5741 3 48.12 141.79 -6.45 0.374 5740
 5742 3 48.19 141.79 -6.57 0.474 5741
 5743 3 48.2 141.9 -6.65 0.511 5742
 5744 3 48.95 142.01 -6.86 0.426 5743
 5745 3 49.19 141.99 -6.9 0.413 5744
 5746 3 49.34 141.99 -6.97 0.396 5745
 5747 3 49.15 141.61 -7.29 0.073 5746
 5748 3 49.2 141.8 -7.37 0.072 5747
 5749 3 49.27 141.89 -7.41 0.077 5748
 5750 3 49.62 142.2 -6.91 0.373 5746
 5751 3 49.91 142.29 -6.91 0.271 5750
 5752 3 50.16 142.39 -7.03 0.208 5751
 5753 3 50.3 142.49 -7.1 0.212 5752
 5754 3 50.46 142.58 -7.23 0.238 5753
 5755 3 50.64 142.58 -7.33 0.219 5754
 5756 3 50.9 142.69 -7.28 0.175 5755
 5757 3 51.15 142.69 -7.25 0.125 5756
 5758 3 51.22 142.69 -7.36 0.215 5757
 5759 3 51.53 142.89 -7.56 0.179 5758
 5760 3 51.62 142.98 -7.69 0.147 5759
 5761 3 51.68 142.98 -7.85 0.181 5760
 5762 3 51.72 142.98 -7.98 0.133 5761
 5763 3 51.82 143.08 -8.07 0.171 5762
 5764 3 51.91 143.08 -8.27 0.141 5763
 5765 3 52.04 143.08 -8.4 0.16 5764
 5766 3 52.15 143.08 -8.49 0.188 5765
 5767 3 52.26 143.08 -8.57 0.205 5766
 5768 3 52.39 143.17 -8.64 0.294 5767
 5769 3 52.57 143.09 -8.59 0.29 5768
 5770 3 52.64 142.99 -8.7 0.346 5769
 5771 3 52.72 142.89 -8.82 0.373 5770
 5772 3 52.79 142.89 -8.93 0.376 5771
 5773 3 52.91 142.89 -9 0.381 5772
 5774 3 52.93 142.89 -9.21 0.319 5773
 5775 3 53.08 142.97 -9.31 0.266 5774
 5776 3 53.26 143.08 -9.41 0.219 5775
 5777 3 53.36 143.18 -9.51 0.227 5776
 5778 3 53.54 143.27 -9.53 0.235 5777
 5779 3 53.68 143.27 -9.52 0.277 5778
 5780 3 53.86 143.37 -9.64 0.283 5779
 5781 3 54.03 143.37 -9.67 0.344 5780
 5782 3 54.15 143.47 -9.74 0.374 5781
 5783 3 54.26 143.46 -9.84 0.378 5782
 5784 3 54.41 143.46 -9.88 0.388 5783
 5785 3 54.53 143.46 -9.94 0.349 5784
 5786 3 54.61 143.46 -10.1 0.388 5785
 5787 3 54.65 143.46 -10.25 0.443 5786
 5788 3 54.78 143.56 -10.33 0.467 5787
 5789 3 54.86 143.46 -10.39 0.467 5788
 5790 3 55.01 143.56 -10.46 0.437 5789
 5791 3 55.22 143.87 -10.43 0.277 5790
 5792 3 55.4 143.96 -10.53 0.19 5791
 5793 3 55.57 143.96 -10.74 0.165 5792
 5794 3 55.65 143.87 -10.89 0.148 5793
 5795 3 55.71 143.87 -11.1 0.158 5794
 5796 3 55.83 143.76 -11.25 0.149 5795
 5797 3 55.94 143.76 -11.35 0.13 5796
 5798 3 56.04 143.66 -11.48 0.143 5797
 5799 3 56.1 143.66 -11.61 0.122 5798
 5800 3 56.17 143.56 -11.8 0.146 5799
 5801 3 56.18 143.37 -11.96 0.11 5800
 5802 3 56.27 143.37 -12.03 0.097 5801
 5803 3 56.32 143.16 -12.33 0.14 5802
 5804 3 56.4 143.06 -12.43 0.131 5803
 5805 3 56.49 143.06 -12.56 0.113 5804
 5806 3 56.57 143.06 -12.69 0.117 5805
 5807 3 56.63 142.97 -12.83 0.148 5806
 5808 3 56.71 142.97 -13 0.157 5807
 5809 3 56.79 142.97 -13.18 0.124 5808
 5810 3 56.86 143.06 -13.33 0.117 5809
 5811 3 56.92 143.06 -13.44 0.096 5810
 5812 3 57 142.85 -13.58 0.104 5811
 5813 3 57.13 142.85 -13.68 0.123 5812
 5814 3 57.2 142.85 -13.78 0.199 5813
 5815 3 57.17 142.46 -13.84 0.129 5814
 5816 3 57.22 142.25 -13.86 0.081 5815
 5817 3 57.39 142.06 -13.83 0.078 5816
 5818 3 57.47 141.96 -13.86 0.105 5817
 5819 3 57.46 141.85 -13.94 0.059 5818
 5820 3 57.54 141.67 -14.01 0.116 5819
 5821 3 57.61 141.57 -14.08 0.127 5820
 5822 3 57.67 141.47 -14.17 0.085 5821
 5823 3 57.63 141.36 -14.24 0.077 5822
 5824 3 57.64 141.26 -14.32 0.136 5823
 5825 3 57.64 141.17 -14.41 0.195 5824
 5826 3 57.85 140.76 -14.19 0.124 5825
 5827 3 58 140.67 -14.2 0.103 5826
 5828 3 58.1 140.57 -14.34 0.141 5827
 5829 3 58.17 140.36 -14.43 0.127 5828
 5830 3 58.27 140.26 -14.59 0.109 5829
 5831 3 58.29 140.26 -14.74 0.136 5830
 5832 3 57.42 140.86 -14.47 0.107 5825
 5833 3 57.35 140.76 -14.54 0.114 5832
 5834 3 57.31 140.76 -14.64 0.133 5833
 5835 3 57.28 143.06 -13.85 0.107 5814
 5836 3 57.38 143.06 -13.96 0.05 5835
 5837 3 57.5 143.17 -14.14 0.097 5836
 5838 3 57.47 143.17 -14.33 0.086 5837
 5839 3 57.45 143.17 -14.52 0.071 5838
 5840 3 57.5 143.07 -14.67 0.071 5839
 5841 3 57.6 143.07 -14.77 0.06 5840
 5842 3 57.71 143.07 -14.91 0.12 5841
 5843 3 57.75 143.07 -15.06 0.087 5842
 5844 3 57.84 143.07 -15.19 0.08 5843
 5845 3 57.81 143.17 -15.31 0.114 5844
 5846 3 57.82 143.36 -15.35 0.139 5845
 5847 3 57.89 143.47 -15.35 0.000125 5846
 5848 3 54.85 142.77 -10.19 0.073 5789
 5849 3 54.9 142.67 -10.08 0.095 5848
 5850 3 55.01 142.56 -9.97 0.158 5849
 5851 3 55.08 142.46 -9.91 0.154 5850
 5852 3 55.22 142.46 -9.85 0.167 5851
 5853 3 55.41 142.25 -9.9 0.147 5852
 5854 3 55.54 142.05 -9.91 0.137 5853
 5855 3 55.62 141.96 -10 0.134 5854
 5856 3 55.75 141.75 -9.96 0.126 5855
 5857 3 55.86 141.65 -9.91 0.071 5856
 5858 3 55.94 141.55 -9.96 0.112 5857
 5859 3 56.04 141.46 -10.01 0.12 5858
 5860 3 56.21 141.36 -10.07 0.124 5859
 5861 3 56.3 141.25 -10.16 0.112 5860
 5862 3 56.43 141.15 -10.22 0.122 5861
 5863 3 56.58 141.05 -10.2 0.089 5862
 5864 3 56.65 141.06 -10.34 0.085 5863
 5865 3 56.79 140.96 -10.43 0.086 5864
 5866 3 56.89 140.96 -10.58 0.098 5865
 5867 3 57.04 140.96 -10.72 0.105 5866
 5868 3 57.15 140.85 -10.81 0.094 5867
 5869 3 57.21 140.75 -10.9 0.082 5868
 5870 3 57.33 140.75 -10.92 0.128 5869
 5871 3 57.4 140.85 -10.98 0.152 5870
 5872 3 57.83 140.94 -10.93 0.1 5871
 5873 3 57.97 141.04 -10.97 0.154 5872
 5874 3 58.11 141.15 -10.9 0.167 5873
 5875 3 58.21 141.15 -10.78 0.171 5874
 5876 3 58.41 141.15 -10.93 0.06 5875
 5877 3 58.51 141.15 -10.92 0.116 5876
 5878 3 58.54 140.94 -11.09 0.099 5877
 5879 3 58.22 141.15 -10.49 0.095 5875
 5880 3 58.26 141.15 -10.34 0.1 5879
 5881 3 58.3 141.04 -10.18 0.144 5880
 5882 3 58.36 140.94 -10.02 0.129 5881
 5883 3 58.39 140.85 -9.85 0.115 5882
 5884 3 58.43 140.65 -9.83 0.136 5883
 5885 3 58.47 140.54 -9.83 0.127 5884
 5886 3 58.51 140.44 -9.76 0.133 5885
 5887 3 58.61 140.25 -9.68 0.128 5886
 5888 3 58.68 140.04 -9.69 0.128 5887
 5889 3 58.76 140.04 -9.76 0.113 5888
 5890 3 58.83 139.94 -9.86 0.104 5889
 5891 3 51.05 142.19 -7.44 0.102 5758
 5892 3 51.11 141.98 -7.44 0.069 5891
 5893 3 51.12 141.79 -7.45 0.079 5892
 5894 3 51.09 141.69 -7.53 0.14 5893
 5895 3 51.11 141.58 -7.45 0.182 5894
 5896 3 51.2 141.48 -7.7 0.091 5895
 5897 3 51.16 141.39 -7.26 0.079 5895
 5898 3 47.33 141.91 -6.64 0.356 5743
 5899 3 47.06 141.7 -6.69 0.392 5898
 5900 3 46.99 141.81 -6.75 0.427 5899
 5901 3 46.91 141.91 -6.86 0.446 5900
 5902 3 46.76 141.82 -6.89 0.523 5901
 5903 3 46.62 141.72 -7.03 0.531 5902
 5904 3 46.55 141.62 -7.18 0.558 5903
 5905 3 46.37 141.51 -7.15 0.502 5904
 5906 3 46.36 141.41 -7.44 0.475 5905
 5907 3 46.27 141.51 -7.53 0.418 5906
 5908 3 45.98 141.62 -7.06 0.267 5907
 5909 3 46.38 141.32 -7.82 0.26 5907
 5910 3 46.36 141.32 -8.09 0.225 5909
 5911 3 46.11 141.51 -8.17 0.251 5910
 5912 3 46 141.62 -8.3 0.213 5911
 5913 3 45.9 141.72 -8.46 0.186 5912
 5914 3 45.65 141.72 -8.57 0.12 5913
 5915 3 45.54 141.63 -8.69 0.113 5914
 5916 3 45.41 141.53 -8.81 0.125 5915
 5917 3 45.3 141.43 -8.83 0.089 5916
 5918 3 45.15 141.32 -8.89 0.129 5917
 5919 3 45.08 141.22 -8.9 0.143 5918
 5920 3 44.96 141.03 -9.06 0.063 5919
 5921 3 44.89 140.93 -9.06 0.107 5920
 5922 3 44.76 140.82 -9.13 0.099 5921
 5923 3 44.65 140.84 -9.2 0.167 5922
 5924 3 44.54 140.73 -9.21 0.152 5923
 5925 3 46.42 141.01 -8.24 0.17 5910
 5926 3 46.29 141.01 -7.99 0.07 5925
 5927 3 46.19 141.01 -8 0.063 5926
 5928 3 46.52 141.02 -8.34 0.094 5925
 5929 3 46.27 141.12 -8.2 0.047 5928
 5930 3 46.06 141.01 -8.14 0.097 5929
 5931 3 45.98 140.91 -8.04 0.000125 5930
 5932 3 46.6 140.92 -8.49 0.116 5928
 5933 3 46.62 140.92 -8.62 0.138 5932
 5934 3 46.62 140.73 -8.89 0.128 5933
 5935 3 46.61 140.63 -8.99 0.103 5934
 5936 3 46.64 140.42 -9.13 0.08 5935
 5937 3 46.76 140.23 -9.25 0.087 5936
 5938 3 46.78 140.02 -9.25 0.115 5937
 5939 3 46.84 139.92 -9.26 0.089 5938
 5940 3 46.87 139.73 -9.23 0.109 5939
 5941 3 46.84 139.52 -9.23 0.088 5940
 5942 3 46.91 139.42 -9.15 0.12 5941
 5943 3 46.94 139.23 -9.08 0.155 5942
 5944 3 47.04 139.13 -9.01 0.135 5943
 5945 3 47.16 139.01 -8.9 0.111 5944
 5946 3 47.16 138.92 -8.73 0.103 5945
 5947 3 47.2 138.82 -8.59 0.077 5946
 5948 3 47.24 138.82 -8.47 0.112 5947
 5949 3 47.26 138.61 -8.34 0.123 5948
 5950 3 47.27 138.61 -8.16 0.11 5949
 5951 3 47.3 138.61 -8.01 0.095 5950
 5952 3 47.4 138.61 -7.9 0.097 5951
 5953 3 47.41 138.61 -7.76 0.079 5952
 5954 3 46.66 140.83 -8.75 0.138 5933
 5955 3 47.14 135.29 -1.56 0.089 5671
 5956 3 47.43 134.48 0.2 0.129 5660
 5957 3 47.57 134.38 0.05 0.179 5956
 5958 3 47.65 134.38 -0.03 0.173 5957
 5959 3 47.49 134.17 -0.1 0.112 5958
 5960 3 47.49 134.08 -0.2 0.000125 5959
 5961 3 47.96 134.48 -0.11 0.1 5958
 5962 3 48.13 134.58 -0.15 0.138 5961
 5963 3 48.25 134.58 -0.16 0.157 5962
 5964 3 48.51 134.57 -0.24 0.143 5963
 5965 3 48.69 134.57 -0.36 0.183 5964
 5966 3 48.85 134.57 -0.43 0.256 5965
 5967 3 48.85 134.67 -0.16 0.095 5966
 5968 3 49 134.67 -0.22 0.081 5967
 5969 3 49.14 134.67 -0.36 0.101 5968
 5970 3 49.21 134.67 -0.49 0.093 5969
 5971 3 49.25 134.67 -0.64 0.081 5970
 5972 3 49.33 134.76 -0.71 0.121 5971
 5973 3 49.36 134.86 -0.82 0.109 5972
 5974 3 49.43 135.07 -0.85 0.111 5973
 5975 3 49.61 135.05 -0.88 0.114 5974
 5976 3 49.82 135.05 -0.96 0.125 5975
 5977 3 49.9 135.26 -1.03 0.124 5976
 5978 3 49.94 135.36 -1.11 0.123 5977
 5979 3 49.82 135.55 -1.17 0.109 5978
 5980 3 49.72 135.76 -1.26 0.094 5979
 5981 3 49.64 135.86 -1.37 0.059 5980
 5982 3 49.68 135.95 -1.33 0.083 5981
 5983 3 45.9 135.09 2.92 0.139 5632
 5984 3 45.9 135.19 3.01 0.166 5983
 5985 3 46.01 135.29 2.9 0.116 5984
 5986 3 46 135.48 2.86 0.118 5985
 5987 3 46.04 135.59 2.74 0.113 5986
 5988 3 45.93 135.59 2.74 0.000125 5987
 5989 3 44.8 134.5 3.05 0.112 5628
 5990 3 44.65 134.6 3.09 0.109 5989
 5991 3 44.55 134.69 3.13 0.000125 5990
 5992 3 44.16 133.6 3.07 0.173 5619
 5993 3 44.01 133.7 3.07 0.184 5992
 5994 3 43.91 133.91 2.94 0.174 5993
 5995 3 43.83 134.1 2.8 0.127 5994
 5996 3 43.76 134.31 2.8 0.171 5995
 5997 3 43.68 134.41 2.65 0.126 5996
 5998 3 43.59 134.5 2.59 0.156 5997
 5999 3 43.44 134.6 2.59 0.178 5998
 6000 3 43.33 134.62 2.44 0.253 5999
 6001 3 43.26 134.62 2.34 0.297 6000
 6002 3 43.11 134.82 2.28 0.383 6001
 6003 3 43.07 134.82 2.14 0.515 6002
 6004 3 43.03 134.82 2.02 0.586 6003
 6005 3 43.01 134.91 1.91 0.658 6004
 6006 3 42.96 135.01 1.77 0.66 6005
 6007 3 42.94 135.1 1.6 0.651 6006
 6008 3 42.93 135.22 1.52 0.652 6007
 6009 3 42.94 135.2 1.29 0.606 6008
 6010 3 43 135.31 1.24 0.615 6009
 6011 3 43.07 135.41 1.12 0.62 6010
 6012 3 43.07 135.31 0.88 0.535 6011
 6013 3 42.96 135.2 0.59 0.504 6012
 6014 3 42.79 135 0.45 0.493 6013
 6015 3 42.89 134.91 0.18 0.375 6014
 6016 3 42.86 134.91 0.03 0.472 6015
 6017 3 42.85 134.91 -0.07 0.511 6016
 6018 3 42.93 134.91 -0.21 0.497 6017
 6019 3 43.19 134.6 -0.63 0.092 6018
 6020 3 43.07 134.6 -0.71 0.093 6019
 6021 3 43 134.5 -0.79 0.077 6020
 6022 3 42.89 135 -0.3 0.507 6018
 6023 3 42.71 134.91 -0.46 0.488 6022
 6024 3 42.68 134.81 -0.62 0.458 6023
 6025 3 42.75 135.2 -0.67 0.255 6024
 6026 3 42.71 135.2 -0.85 0.232 6025
 6027 3 42.74 135.2 -1.04 0.152 6026
 6028 3 42.71 135.31 -1.12 0.089 6027
 6029 3 42.78 135.41 -1.16 0.093 6028
 6030 3 42.5 134.62 -0.68 0.29 6024
 6031 3 42.74 134.2 -0.84 0.115 6030
 6032 3 42.89 134.2 -0.88 0.175 6031
 6033 3 42.92 134 -1.02 0.251 6032
 6034 3 43.04 133.81 -0.93 0.143 6033
 6035 3 43.11 133.7 -1.04 0.082 6034
 6036 3 42.96 134.2 -1.12 0.275 6033
 6037 3 43.14 134.5 -1.03 0.157 6036
 6038 3 43.21 134.41 -1.16 0.084 6037
 6039 3 43.06 134.1 -1.2 0.096 6036
 6040 3 43.11 134.2 -1.3 0.162 6039
 6041 3 43.19 134.2 -1.37 0.151 6040
 6042 3 43.33 134.2 -1.41 0.163 6041
 6043 3 43.5 134.1 -1.45 0.147 6042
 6044 3 43.61 134.01 -1.47 0.091 6043
 6045 3 42.32 134.41 -0.71 0.32 6030
 6046 3 41.99 134.22 -0.8 0.237 6045
 6047 3 41.85 134.12 -0.86 0.162 6046
 6048 3 41.64 134.22 -0.76 0.104 6047
 6049 3 41.6 134.41 -0.64 0.149 6048
 6050 3 41.56 134.51 -0.52 0.217 6049
 6051 3 41.57 134.72 -0.45 0.202 6050
 6052 3 41.54 134.72 -0.34 0.133 6051
 6053 3 42.24 135.22 -0.21 0.119 6023
 6054 3 42.19 134.91 0.64 0.175 6014
 6055 3 42.13 134.82 0.68 0.036 6054
 6056 3 43.68 135.9 0.83 0.128 6012
 6057 3 43.76 136.1 0.9 0.232 6056
 6058 3 43.83 136.19 0.82 0.207 6057
 6059 3 43.85 136.4 0.81 0.169 6058
 6060 3 43.97 136.6 0.76 0.146 6059
 6061 3 43.89 136.69 0.73 0.107 6060
 6062 3 43.94 136.9 0.69 0.158 6061
 6063 3 43.86 137 0.69 0.087 6062
 6064 3 43.93 137.1 0.69 0.114 6063
 6065 3 44 137.19 0.64 0.125 6064
 6066 3 44.08 137.1 0.58 0.07 6065
 6067 3 44.1 137 0.68 0.105 6066
 6068 3 43 136.1 1.56 0.101 6011
 6069 3 43.11 136.1 1.52 0.000125 6068
 6070 3 42.58 135.82 1.94 0.092 6010
 6071 3 42.6 135.82 2.09 0.083 6070
 6072 3 42.5 135.81 2.13 0.06 6071
 6073 3 44.9 132.18 3.97 0.536 5615
 6074 3 43.66 132.81 4.39 0.264 6073
 6075 3 43.5 132.7 4.64 0.218 6074
 6076 3 43.41 132.7 4.8 0.226 6075
 6077 3 43.37 132.6 4.93 0.252 6076
 6078 3 43.26 132.5 5.08 0.228 6077
 6079 3 43.22 132.5 5.22 0.203 6078
 6080 3 43.16 132.6 5.3 0.188 6079
 6081 3 43.12 132.7 5.46 0.155 6080
 6082 3 43.04 132.7 5.62 0.153 6081
 6083 3 43 132.91 5.72 0.222 6082
 6084 3 43.2 132.81 6.16 0.127 6083
 6085 3 43.31 132.7 6.31 0.146 6084
 6086 3 43.46 132.7 6.42 0.115 6085
 6087 3 43.56 132.6 6.59 0.154 6086
 6088 3 43.63 132.6 6.67 0.218 6087
 6089 3 43.41 133 6.51 0.106 6088
 6090 3 43.34 133 6.39 0.081 6089
 6091 3 43.24 133.1 6.43 0.098 6090
 6092 3 43.08 133.2 6.42 0.136 6091
 6093 3 42.91 133.41 6.41 0.09 6092
 6094 3 42.9 133.51 6.34 0.053 6093
 6095 3 42.8 133.51 6.26 0.067 6094
 6096 3 43.91 132.41 6.77 0.176 6088
 6097 3 44.02 132.5 6.92 0.154 6096
 6098 3 44.13 132.4 7.06 0.123 6097
 6099 3 44.2 132.29 7.17 0.134 6098
 6100 3 44.24 132.29 7.27 0.125 6099
 6101 3 44.31 132.29 7.42 0.164 6100
 6102 3 44.38 132.29 7.55 0.216 6101
 6103 3 44.41 132.18 7.68 0.205 6102
 6104 3 44.48 132.28 7.92 0.126 6103
 6105 3 44.53 132.28 8.05 0.119 6104
 6106 3 44.63 132.28 8.17 0.178 6105
 6107 3 44.73 132.18 8.3 0.228 6106
 6108 3 44.77 132.18 8.47 0.277 6107
 6109 3 44.84 132.09 8.63 0.324 6108
 6110 3 44.98 132.18 8.82 0.31 6109
 6111 3 45.05 132.18 8.99 0.363 6110
 6112 3 45.12 132.18 9.06 0.428 6111
 6113 3 45.34 131.97 9.21 0.335 6112
 6114 3 45.45 131.87 9.32 0.337 6113
 6115 3 45.6 131.87 9.4 0.328 6114
 6116 3 45.81 131.87 9.52 0.26 6115
 6117 3 45.92 131.68 9.65 0.217 6116
 6118 3 46.15 131.37 9.86 0.173 6117
 6119 3 46.2 131.16 9.99 0.199 6118
 6120 3 46.28 131.06 10.1 0.183 6119
 6121 3 46.49 130.77 10.19 0.141 6120
 6122 3 46.63 130.66 10.24 0.134 6121
 6123 3 46.77 130.56 10.31 0.133 6122
 6124 3 46.96 130.56 10.4 0.171 6123
 6125 3 47.14 130.56 10.46 0.146 6124
 6126 3 47.28 130.56 10.56 0.109 6125
 6127 3 47.42 130.56 10.59 0.103 6126
 6128 3 47.53 130.56 10.61 0.154 6127
 6129 3 47.64 130.56 10.63 0.222 6128
 6130 3 47.82 130.36 10.79 0.145 6129
 6131 3 47.97 130.25 10.85 0.137 6130
 6132 3 48.14 130.15 10.78 0.099 6131
 6133 3 48.21 130.15 10.7 0.13 6132
 6134 3 48.36 130.24 10.66 0.18 6133
 6135 3 48.6 129.94 10.44 0.136 6134
 6136 3 48.74 129.75 10.45 0.161 6135
 6137 3 48.91 129.66 10.36 0.14 6136
 6138 3 49.03 129.75 10.28 0.18 6137
 6139 3 49.28 129.85 10.14 0.176 6138
 6140 3 49.5 129.85 10.02 0.164 6139
 6141 3 49.81 129.75 9.93 0.119 6140
 6142 3 50 129.75 9.89 0.13 6141
 6143 3 50.11 129.65 9.83 0.156 6142
 6144 3 50.27 129.54 9.72 0.146 6143
 6145 3 50.42 129.54 9.73 0.179 6144
 6146 3 50.5 129.35 9.56 0.134 6145
 6147 3 50.66 129.04 9.6 0.122 6146
 6148 3 50.74 128.84 9.68 0.129 6147
 6149 3 50.86 128.73 9.7 0.139 6148
 6150 3 50.99 128.73 9.76 0.000125 6149
 6151 3 50.86 128.73 9.46 0.068 6149
 6152 3 50.92 128.73 9.38 0.09 6151
 6153 3 51.06 128.73 9.37 0.152 6152
 6154 3 51.2 128.54 9.36 0.11 6153
 6155 3 51.29 128.34 9.45 0.098 6154
 6156 3 51.03 128.94 9.43 0.118 6153
 6157 3 48.53 130.55 11 0.172 6134
 6158 3 48.72 130.74 11.1 0.079 6157
 6159 3 48.85 130.84 11.11 0.101 6158
 6160 3 48.95 130.94 11.27 0.000125 6159
 6161 3 45.73 131.68 9.77 0.116 6117
 6162 3 45.62 131.68 9.95 0.116 6161
 6163 3 44.74 132.68 9.18 0.075 6112
 6164 3 44.69 132.78 9.3 0.083 6163
 6165 3 44.59 132.89 9.36 0.125 6164
 6166 3 44.66 133.18 9.39 0.091 6165
 6167 3 44.62 133.28 9.38 0.091 6166
 6168 3 44.56 133.39 9.39 0.111 6167
 6169 3 44.45 133.49 9.45 0.123 6168
 6170 3 44.34 133.59 9.41 0.147 6169
 6171 3 44.2 133.89 9.28 0.1 6170
 6172 3 44.16 134.09 9.21 0.08 6171
 6173 3 44.13 134.18 9.15 0.086 6172
 6174 3 44.09 134.28 9.13 0.099 6173
 6175 3 44.12 134.49 9.11 0.077 6174
 6176 3 44.13 134.59 9.08 0.097 6175
 6177 3 44.13 134.78 9.02 0.082 6176
 6178 3 44.09 134.99 8.96 0.08 6177
 6179 3 43.91 135.09 8.88 0.138 6178
 6180 3 43.69 135.19 8.81 0.13 6179
 6181 3 43.59 135.4 8.81 0.168 6180
 6182 3 43.45 135.4 8.82 0.226 6181
 6183 3 43.56 135.59 8.96 0.132 6182
 6184 3 43.45 135.69 9.04 0.161 6183
 6185 3 43.31 135.8 8.99 0.058 6184
 6186 3 43.13 135.9 9.01 0.066 6185
 6187 3 43.06 136.09 9.06 0.084 6186
 6188 3 42.91 136.19 8.98 0.084 6187
 6189 3 42.78 136.09 8.91 0.000125 6188
 6190 3 43.48 135.59 9.29 0.083 6184
 6191 3 43.41 135.69 9.37 0.084 6190
 6192 3 43.09 135.3 8.67 0.122 6182
 6193 3 42.95 135.19 8.67 0.103 6192
 6194 3 42.81 135.3 8.59 0.103 6193
 6195 3 42.63 135.4 8.55 0.131 6194
 6196 3 42.42 135.61 8.5 0.117 6195
 6197 3 42.34 135.5 8.54 0.102 6196
 6198 3 42.69 133.22 5.63 0.183 6083
 6199 3 42.59 133.22 5.6 0.183 6198
 6200 3 42.51 133.32 5.54 0.241 6199
 6201 3 42.45 133.41 5.42 0.331 6200
 6202 3 42.34 133.51 5.34 0.438 6201
 6203 3 42.29 133.62 5.34 0.52 6202
 6204 3 42.18 133.72 5.37 0.555 6203
 6205 3 42.05 133.82 5.34 0.574 6204
 6206 3 41.76 133.72 5.26 0.472 6205
 6207 3 41.62 133.92 5.3 0.464 6206
 6208 3 41.55 134.03 5.14 0.514 6207
 6209 3 41.51 134.13 5.06 0.512 6208
 6210 3 41.47 134.42 4.93 0.481 6209
 6211 3 41.4 134.53 4.86 0.444 6210
 6212 3 41.3 134.63 4.85 0.447 6211
 6213 3 41.26 134.72 4.77 0.461 6212
 6214 3 41.25 135.22 4.97 0.085 6213
 6215 3 41.33 135.32 4.99 0.106 6214
 6216 3 41.39 135.42 5.06 0.143 6215
 6217 3 41.47 135.42 5.14 0.124 6216
 6218 3 41.59 135.53 5.11 0.1 6217
 6219 3 41.72 135.63 5.15 0.121 6218
 6220 3 41.84 135.63 5.21 0.123 6219
 6221 3 42.01 135.72 5.27 0.133 6220
 6222 3 42.2 135.72 5.38 0.102 6221
 6223 3 42.26 135.72 5.48 0.000125 6222
 6224 3 41.44 134.92 4.56 0.162 6213
 6225 3 41.58 135.13 4.28 0.093 6224
 6226 3 41.44 135.22 4.22 0.034 6225
 6227 3 41.48 135.21 4.1 0.074 6226
 6228 3 41.55 135.31 4.02 0.099 6227
 6229 3 41.61 135.41 3.91 0.085 6228
 6230 3 41.65 135.62 3.85 0.058 6229
 6231 3 41.54 135.03 4.44 0.162 6224
 6232 3 40.79 134.52 5.35 0.156 6231
 6233 3 40.61 134.53 5.44 0.131 6232
 6234 3 40.37 134.53 5.56 0.123 6233
 6235 3 40.26 134.53 5.67 0.144 6234
 6236 3 40.15 134.43 5.8 0.126 6235
 6237 3 40.05 134.53 5.98 0.132 6236
 6238 3 40.01 134.53 6.09 0.143 6237
 6239 3 39.89 134.43 6.22 0.123 6238
 6240 3 39.75 134.43 6.31 0.09 6239
 6241 3 39.64 134.33 6.47 0.122 6240
 6242 3 39.59 134.33 6.6 0.125 6241
 6243 3 39.48 134.22 6.73 0.123 6242
 6244 3 39.43 134.12 6.81 0.103 6243
 6245 3 39.26 134.03 6.77 0.097 6244
 6246 3 39.26 133.93 6.98 0.184 6245
 6247 3 39.1 133.93 7.05 0.205 6246
 6248 3 38.88 133.93 7.1 0.152 6247
 6249 3 38.71 133.93 7.14 0.141 6248
 6250 3 38.46 133.84 7.39 0.116 6249
 6251 3 38.37 133.93 7.52 0.108 6250
 6252 3 42.47 134.41 5.73 0.119 6205
 6253 3 45.05 132.09 4.04 0.614 6073
 6254 3 44.61 132.5 4.48 0.222 6253
 6255 3 45.25 131.89 4.04 0.63 6253
 6256 3 45.76 131.48 3.83 0.575 6255
 6257 3 45.9 131.38 3.71 0.61 6256
 6258 3 46.02 131.29 3.75 0.692 6257
 6259 3 45.59 130.68 4.21 0.105 6258
 6260 3 45.65 130.59 4.36 0.226 6259
 6261 3 45.69 130.48 4.5 0.109 6260
 6262 3 45.59 130.48 4.66 0.048 6261
 6263 3 45.48 130.38 4.69 0.092 6262
 6264 3 46.25 131.59 3.58 0.698 6258
 6265 3 46.4 131.59 3.56 0.722 6264
 6266 3 46.14 132.59 3.43 0.391 6265
 6267 3 46.02 132.79 3.54 0.383 6266
 6268 3 46.07 132.88 3.7 0.374 6267
 6269 3 46.01 132.98 3.84 0.355 6268
 6270 3 46.41 132.98 4.18 0.07 6269
 6271 3 46.44 132.98 4.3 0.108 6270
 6272 3 46.54 133.1 4.37 0.089 6271
 6273 3 46.66 133.17 4.37 0.104 6272
 6274 3 46.76 133.18 4.46 0.102 6273
 6275 3 46.84 133.28 4.61 0.1 6274
 6276 3 46.93 133.29 4.79 0.096 6275
 6277 3 46.97 133.29 4.96 0.097 6276
 6278 3 46.87 133.28 5.13 0.116 6277
 6279 3 46.77 133.38 5.22 0.000125 6278
 6280 3 45.8 133.09 3.86 0.076 6269
 6281 3 45.62 133.09 3.9 0.037 6280
 6282 3 46.58 131.38 3.6 0.56 6265
 6283 3 46.55 131.19 2.81 0.097 6282
 6284 3 46.59 131.09 2.62 0.188 6283
 6285 3 46.66 131.19 2.48 0.203 6284
 6286 3 46.75 131.19 2.39 0.17 6285
 6287 3 46.84 131.19 2.25 0.111 6286
 6288 3 46.94 131.17 2.1 0.084 6287
 6289 3 47.01 131.07 2.05 0.109 6288
 6290 3 47.19 131.07 2.06 0.097 6289
 6291 3 47.29 131.07 1.97 0.104 6290
 6292 3 47.32 131.16 1.88 0.117 6291
 6293 3 47.26 131.16 1.79 0.000125 6292
 6294 3 46.62 131.29 3.6 0.56 6293
 6295 3 46.83 132.47 3.16 0.249 6294
 6296 3 46.93 132.67 3.08 0.258 6295
 6297 3 47 132.78 3.02 0.272 6296
 6298 3 47.08 133.07 2.85 0.303 6297
 6299 3 47.18 133.17 2.73 0.256 6298
 6300 3 47.25 133.47 2.62 0.248 6299
 6301 3 47.4 133.67 2.48 0.233 6300
 6302 3 47.58 133.67 2.45 0.314 6301
 6303 3 47.3 133.78 2.87 0.108 6302
 6304 3 47.37 133.88 3.04 0.097 6303
 6305 3 47.47 133.78 3.16 0.084 6304
 6306 3 47.59 133.78 3.27 0.134 6305
 6307 3 47.73 133.88 3.27 0.122 6306
 6308 3 47.75 133.97 3.35 0.176 6307
 6309 3 47.76 134.07 3.41 0.184 6308
 6310 3 47.83 134.28 3.41 0.109 6309
 6311 3 47.9 134.38 3.58 0.08 6310
 6312 3 47.83 134.38 3.71 0.162 6311
 6313 3 47.94 134.37 3.89 0.172 6312
 6314 3 48 134.57 3.94 0.183 6313
 6315 3 48.15 134.87 3.84 0.101 6314
 6316 3 48.15 134.97 3.82 0.094 6315
 6317 3 48.15 135.07 3.9 0.135 6316
 6318 3 47.91 135.26 3.92 0.103 6317
 6319 3 47.75 135.28 4.05 0.086 6318
 6320 3 47.65 135.17 4.13 0.097 6319
 6321 3 47.55 135.07 4.19 0.134 6320
 6322 3 47.48 134.97 4.29 0.091 6321
 6323 3 48.32 135.16 3.9 0.117 6317
 6324 3 48.4 135.07 4.03 0.076 6323
 6325 3 48.48 135.07 4.13 0.064 6324
 6326 3 48.02 133.66 2.1 0.268 6302
 6327 3 48.27 133.66 2 0.252 6326
 6328 3 48.4 133.66 1.88 0.275 6327
 6329 3 48.25 133.85 1.65 0.094 6328
 6330 3 48.18 134.06 1.55 0.107 6329
 6331 3 48.14 134.16 1.55 0.083 6330
 6332 3 48.21 134.36 1.48 0.143 6331
 6333 3 48.21 134.46 1.5 0.123 6332
 6334 3 48.21 134.67 1.35 0.123 6333
 6335 3 48.65 133.56 1.91 0.198 6328
 6336 3 48.77 133.46 1.85 0.189 6335
 6337 3 48.9 133.36 1.76 0.154 6336
 6338 3 49.08 133.36 1.69 0.177 6337
 6339 3 49.22 133.26 1.63 0.182 6338
 6340 3 49.34 133.16 1.56 0.231 6339
 6341 3 49.48 133.05 1.5 0.275 6340
 6342 3 49.58 132.95 1.41 0.308 6341
 6343 3 49.8 132.86 1.42 0.266 6342
 6344 3 49.93 132.76 1.34 0.33 6343
 6345 3 50.04 132.86 1.26 0.342 6344
 6346 3 50.19 132.76 1.22 0.342 6345
 6347 3 50.33 132.86 1.14 0.44 6346
 6348 3 50.41 132.26 1.76 0.119 6347
 6349 3 50.41 132.16 1.82 0.137 6348
 6350 3 50.47 132.05 1.86 0.154 6349
 6351 3 50.58 131.95 2.04 0.14 6350
 6352 3 50.72 132.05 2.09 0.139 6351
 6353 3 50.76 132.05 2.22 0.182 6352
 6354 3 51.02 131.95 2.2 0.14 6353
 6355 3 51.22 131.95 2.24 0.222 6354
 6356 3 51.39 131.85 2.24 0.282 6355
 6357 3 51.5 131.74 2.24 0.321 6356
 6358 3 51.69 131.64 2.24 0.338 6357
 6359 3 51.89 131.43 2.24 0.314 6358
 6360 3 51.98 131.23 2.24 0.247 6359
 6361 3 52.07 131.14 2.28 0.22 6360
 6362 3 52.34 131.04 2.42 0.147 6361
 6363 3 52.44 131.14 2.55 0.148 6362
 6364 3 52.58 131.23 2.63 0.103 6363
 6365 3 52.69 131.23 2.65 0.12 6364
 6366 3 52.83 131.14 2.72 0.116 6365
 6367 3 52.94 131.04 2.82 0.121 6366
 6368 3 53.09 130.93 2.86 0.121 6367
 6369 3 53.26 130.93 2.9 0.145 6368
 6370 3 53.44 130.93 3.03 0.14 6369
 6371 3 53.58 130.83 3.07 0.148 6370
 6372 3 53.69 130.83 3.11 0.182 6371
 6373 3 53.72 131.33 2.99 0.089 6372
 6374 3 53.84 131.42 3.05 0.112 6373
 6375 3 53.98 131.42 3.15 0.092 6374
 6376 3 54.04 131.52 3.19 0.103 6375
 6377 3 54.08 131.63 3.24 0.115 6376
 6378 3 54.05 131.92 3.15 0.092 6377
 6379 3 54.04 132.02 3.13 0.112 6378
 6380 3 54.05 132.13 3.13 0.148 6379
 6381 3 53.98 132.42 3.03 0.086 6380
 6382 3 53.86 130.52 3.31 0.095 6372
 6383 3 54.01 130.42 3.39 0.156 6382
 6384 3 54.19 130.33 3.44 0.147 6383
 6385 3 54.39 130.23 3.48 0.113 6384
 6386 3 54.55 130.23 3.6 0.096 6385
 6387 3 54.73 130.23 3.77 0.12 6386
 6388 3 54.91 130.11 3.94 0.129 6387
 6389 3 55.06 130.11 4.02 0.137 6388
 6390 3 55.16 130.01 4.12 0.163 6389
 6391 3 55.31 129.92 4.31 0.119 6390
 6392 3 55.46 129.82 4.39 0.138 6391
 6393 3 55.56 129.82 4.48 0.152 6392
 6394 3 55.66 129.82 4.53 0.166 6393
 6395 3 55.83 129.71 4.64 0.198 6394
 6396 3 55.91 129.71 4.78 0.238 6395
 6397 3 55.98 129.61 5.05 0.255 6396
 6398 3 56.13 129.61 5.18 0.228 6397
 6399 3 56.26 129.51 5.23 0.202 6398
 6400 3 56.48 129.51 5.23 0.202 6399
 6401 3 56.65 129.41 5.27 0.203 6400
 6402 3 56.81 129.42 5.35 0.196 6401
 6403 3 56.96 129.31 5.53 0.234 6402
 6404 3 57.12 129.31 5.6 0.242 6403
 6405 3 57.24 129.21 5.7 0.23 6404
 6406 3 57.42 129.21 5.72 0.194 6405
 6407 3 57.6 129.31 5.76 0.152 6406
 6408 3 57.84 129.31 5.81 0.132 6407
 6409 3 57.96 129.4 5.87 0.168 6408
 6410 3 58.13 129.5 5.79 0.105 6409
 6411 3 51.8 131.04 2.07 0.136 6361
 6412 3 51.8 130.93 2.01 0.154 6411
 6413 3 51.82 130.73 1.96 0.153 6412
 6414 3 51.79 130.83 1.74 0.067 6413
 6415 3 51.83 130.83 1.61 0.063 6414
 6416 3 51.83 130.83 1.45 0.114 6415
 6417 3 51.76 130.93 1.37 0.088 6416
 6418 3 51.73 130.43 2.11 0.122 6413
 6419 3 51.68 130.43 2.36 0.093 6418
 6420 3 51.65 130.35 2.47 0.104 6419
 6421 3 51.62 130.23 2.61 0.097 6420
 6422 3 51.59 130.05 2.69 0.119 6421
 6423 3 51.62 129.95 2.8 0.13 6422
 6424 3 51.64 129.74 2.97 0.092 6423
 6425 3 51.59 129.64 3.09 0.113 6424
 6426 3 51.47 129.55 3.17 0.117 6425
 6427 3 51.33 129.55 3.24 0.172 6426
 6428 3 51.15 129.55 3.28 0.149 6427
 6429 3 50.91 129.45 3.26 0.119 6428
 6430 3 50.97 129.36 3.28 0.08 6429
 6431 3 50.44 132.05 2.3 0.113 6353
 6432 3 50.3 131.96 2.32 0.122 6431
 6433 3 50.25 131.86 2.28 0.206 6432
 6434 3 50.54 131.85 1.91 0.048 6351
 6435 3 50.47 131.64 1.83 0.109 6434
 6436 3 50.4 131.55 1.83 0.114 6435
 6437 3 50.25 131.45 1.87 0.086 6436
 6438 3 50.14 131.36 1.95 0.077 6437
 6439 3 50.41 131.86 1.71 0.11 6350
 6440 3 50.39 133.05 0.81 0.345 6347
 6441 3 50.56 133.26 0.62 0.36 6440
 6442 3 50.67 133.24 0.51 0.378 6441
 6443 3 50.81 133.24 0.43 0.386 6442
 6444 3 50.96 133.35 0.35 0.352 6443
 6445 3 51.13 133.55 0.29 0.301 6444
 6446 3 51.24 133.74 0.21 0.232 6445
 6447 3 51.29 133.74 0.08 0.257 6446
 6448 3 51.36 133.85 -0.02 0.227 6447
 6449 3 51.46 133.74 -0.15 0.235 6448
 6450 3 51.5 133.74 -0.32 0.247 6449
 6451 3 51.54 133.74 -0.46 0.235 6450
 6452 3 51.58 133.75 -0.59 0.276 6451
 6453 3 51.64 133.65 -0.77 0.333 6452
 6454 3 51.67 133.65 -0.9 0.349 6453
 6455 3 51.64 133.75 -1.03 0.464 6454
 6456 3 51.78 133.86 -1.11 0.506 6455
 6457 3 51.42 133.65 -1.4 0.296 6456
 6458 3 51.32 133.65 -1.57 0.29 6457
 6459 3 51.29 133.56 -1.76 0.338 6458
 6460 3 51.25 133.56 -1.88 0.383 6459
 6461 3 51.24 133.56 -2.05 0.435 6460
 6462 3 51.25 133.56 -2.23 0.463 6461
 6463 3 51.31 133.56 -2.4 0.538 6462
 6464 3 50.93 134.15 -2.21 0.124 6463
 6465 3 50.96 134.27 -2.44 0.145 6464
 6466 3 50.89 134.46 -2.53 0.135 6465
 6467 3 50.72 134.46 -2.59 0.093 6466
 6468 3 50.57 134.56 -2.5 0.107 6467
 6469 3 50.46 134.77 -2.46 0.068 6468
 6470 3 50.44 134.87 -2.46 0.066 6469
 6471 3 50.47 134.96 -2.34 0.104 6470
 6472 3 50.56 135.06 -2.19 0.071 6471
 6473 3 50.61 135.17 -1.96 0.104 6472
 6474 3 50.64 135.37 -1.78 0.119 6473
 6475 3 50.68 135.46 -1.65 0.112 6474
 6476 3 50.76 135.56 -1.51 0.094 6475
 6477 3 50.81 135.67 -1.39 0.094 6476
 6478 3 50.67 135.77 -1.38 0.096 6477
 6479 3 50.57 135.87 -1.35 0.146 6478
 6480 3 50.67 135.87 -1.21 0.096 6479
 6481 3 51.46 133.25 -2.55 0.558 6463
 6482 3 51.57 133.06 -2.62 0.604 6481
 6483 3 51.64 132.96 -2.62 0.73 6482
 6484 3 51.71 132.86 -2.66 0.787 6483
 6485 3 52.5 133.05 -2.41 0.227 6484
 6486 3 52.64 133.05 -2.29 0.188 6485
 6487 3 52.82 133.05 -2.31 0.191 6486
 6488 3 52.85 133.24 -2.33 0.255 6487
 6489 3 52.75 133.44 -2.39 0.275 6488
 6490 3 52.61 133.65 -2.43 0.143 6489
 6491 3 52.5 133.74 -2.51 0.109 6490
 6492 3 51.58 132.65 -2.79 0.825 6484
 6493 3 51.79 132.87 -3.06 0.826 6492
 6494 3 51.79 132.87 -3.2 0.836 6493
 6495 3 51.85 132.66 -3.33 0.791 6494
 6496 3 51.99 132.76 -3.52 0.678 6495
 6497 3 51.83 132.57 -3.68 0.669 6496
 6498 3 51.93 132.47 -3.66 0.589 6497
 6499 3 51.89 132.26 -3.66 0.432 6498
 6500 3 51.96 132.16 -3.66 0.261 6499
 6501 3 52.1 133.16 -4.1 0.104 6498
 6502 3 52.2 133.26 -4.26 0.165 6501
 6503 3 52.21 133.37 -4.36 0.111 6502
 6504 3 51.12 133.18 -4.31 0.121 6497
 6505 3 51.12 133.18 -4.42 0.127 6504
 6506 3 51.07 133.18 -4.59 0.162 6505
 6507 3 51.09 133.18 -4.71 0.105 6506
 6508 3 51.05 133.28 -4.81 0.105 6507
 6509 3 51.07 133.47 -4.92 0.136 6508
 6510 3 51.09 133.57 -5.04 0.164 6509
 6511 3 51.1 133.68 -5.16 0.217 6510
 6512 3 51.1 133.79 -5.3 0.272 6511
 6513 3 50.99 133.98 -5.51 0.294 6512
 6514 3 51.07 134.08 -5.52 0.298 6513
 6515 3 51.14 134.19 -5.34 0.069 6514
 6516 3 51.1 134.19 -5.75 0.286 6514
 6517 3 51.24 134.39 -5.8 0.217 6516
 6518 3 51.41 134.48 -5.93 0.204 6517
 6519 3 51.57 134.48 -6.01 0.204 6518
 6520 3 51.73 134.38 -6.09 0.19 6519
 6521 3 51.85 134.27 -6.17 0.192 6520
 6522 3 51.82 134.27 -6.35 0.195 6521
 6523 3 51.85 134.08 -6.41 0.182 6522
 6524 3 51.89 133.98 -6.34 0.064 6523
 6525 3 52.72 133.65 -0.88 0.183 6456
 6526 3 52.92 133.55 -0.87 0.158 6525
 6527 3 53.13 133.53 -0.92 0.162 6526
 6528 3 53.32 133.53 -0.99 0.166 6527
 6529 3 53.5 133.53 -1.11 0.161 6528
 6530 3 53.65 133.43 -1.18 0.165 6529
 6531 3 53.79 133.43 -1.33 0.171 6530
 6532 3 53.96 133.43 -1.32 0.184 6531
 6533 3 54.17 133.53 -1.33 0.152 6532
 6534 3 54.31 133.53 -1.32 0.189 6533
 6535 3 54.42 133.62 -1.29 0.247 6534
 6536 3 54.43 133.62 -0.89 0.108 6535
 6537 3 54.47 133.52 -0.74 0.114 6536
 6538 3 54.56 133.52 -0.57 0.116 6537
 6539 3 54.63 133.52 -0.44 0.113 6538
 6540 3 54.63 133.52 -0.24 0.106 6539
 6541 3 54.75 133.62 0 0.063 6540
 6542 3 54.78 133.62 0.09 0.071 6541
 6543 3 54.79 133.52 0.19 0.086 6542
 6544 3 54.79 133.33 0.22 0.049 6543
 6545 3 54.89 133.43 0.18 0.067 6544
 6546 3 54.61 133.62 -1.55 0.203 6535
 6547 3 54.78 133.62 -1.62 0.182 6546
 6548 3 54.93 133.72 -1.74 0.183 6547
 6549 3 55.06 133.72 -1.81 0.169 6548
 6550 3 55.18 133.83 -1.87 0.2 6549
 6551 3 55.39 133.93 -1.99 0.207 6550
 6552 3 55.54 133.93 -2.06 0.225 6551
 6553 3 55.78 134.03 -2.16 0.218 6552
 6554 3 55.93 134.13 -2.24 0.197 6553
 6555 3 56.18 134.32 -2.33 0.191 6554
 6556 3 56.32 134.32 -2.43 0.186 6555
 6557 3 56.43 134.43 -2.6 0.173 6556
 6558 3 56.54 134.43 -2.72 0.167 6557
 6559 3 56.69 134.43 -2.81 0.147 6558
 6560 3 56.81 134.43 -2.85 0.206 6559
 6561 3 56.94 134.51 -2.91 0.253 6560
 6562 3 57.07 134.51 -2.97 0.247 6561
 6563 3 56.96 134.52 -3.37 0.201 6562
 6564 3 56.99 134.52 -3.52 0.155 6563
 6565 3 57.06 134.52 -3.66 0.17 6564
 6566 3 57 134.52 -3.81 0.165 6565
 6567 3 56.96 134.54 -4.02 0.187 6566
 6568 3 56.99 134.64 -4.21 0.323 6567
 6569 3 56.99 134.83 -4.32 0.522 6568
 6570 3 57.05 134.92 -4.34 0.599 6569
 6571 3 57.05 134.92 -4.47 0.652 6570
 6572 3 57.06 135.02 -4.55 0.702 6571
 6573 3 57.27 135.02 -4.8 0.719 6572
 6574 3 57.38 135.02 -4.89 0.709 6573
 6575 3 57.52 135.02 -4.97 0.693 6574
 6576 3 57.78 134.74 -5.34 0.552 6575
 6577 3 57.91 134.53 -5.51 0.458 6576
 6578 3 58.17 134.24 -5.86 0.333 6577
 6579 3 58.55 133.93 -5.58 0.127 6578
 6580 3 58.7 133.93 -5.53 0.117 6579
 6581 3 58.78 133.83 -5.43 0.066 6580
 6582 3 58.95 133.62 -5.49 0.144 6581
 6583 3 59.12 133.62 -5.44 0.098 6582
 6584 3 59.2 133.62 -5.52 0.179 6583
 6585 3 59.27 133.83 -5.65 0.2 6584
 6586 3 58.92 133.72 -5.81 0.094 6585
 6587 3 58.81 133.72 -5.87 0.049 6586
 6588 3 58.66 133.52 -5.91 0.101 6587
 6589 3 58.57 133.43 -5.98 0.056 6588
 6590 3 59.37 133.83 -5.78 0.143 6585
 6591 3 59.57 133.81 -5.83 0.078 6590
 6592 3 59.67 133.92 -5.9 0.094 6591
 6593 3 59.8 134.02 -5.95 0.091 6592
 6594 3 59.95 134.02 -5.93 0.148 6593
 6595 3 60.06 134.02 -5.9 0.136 6594
 6596 3 60.17 133.92 -5.98 0.15 6595
 6597 3 60.28 133.81 -6.16 0.137 6596
 6598 3 60.34 133.71 -6.35 0.117 6597
 6599 3 60.41 133.71 -6.48 0.136 6598
 6600 3 60.67 133.71 -6.47 0.079 6599
 6601 3 60.81 133.8 -6.35 0.085 6600
 6602 3 61 133.71 -6.39 0.164 6601
 6603 3 61.1 133.5 -6.43 0.134 6602
 6604 3 61.27 133.3 -6.41 0.067 6603
 6605 3 61.34 133.21 -6.51 0.083 6604
 6606 3 58.23 134.24 -5.95 0.256 6578
 6607 3 58.34 134.14 -6.26 0.255 6606
 6608 3 58.39 134.14 -6.4 0.275 6607
 6609 3 58.37 134.03 -6.61 0.238 6608
 6610 3 58.39 134.14 -6.77 0.236 6609
 6611 3 58.45 134.24 -6.87 0.222 6610
 6612 3 58.45 134.24 -7.07 0.168 6611
 6613 3 58.48 134.34 -7.2 0.177 6612
 6614 3 58.43 134.43 -7.33 0.17 6613
 6615 3 58.55 134.43 -7.48 0.165 6614
 6616 3 58.62 134.52 -7.66 0.178 6615
 6617 3 58.67 134.52 -7.86 0.154 6616
 6618 3 58.7 134.62 -7.96 0.181 6617
 6619 3 58.82 134.72 -8.08 0.206 6618
 6620 3 58.99 134.83 -8.17 0.211 6619
 6621 3 59.05 134.93 -8.28 0.183 6620
 6622 3 59.24 135.02 -8.38 0.159 6621
 6623 3 59.26 135.12 -8.45 0.166 6622
 6624 3 59.31 135.23 -8.55 0.17 6623
 6625 3 59.33 135.34 -8.66 0.157 6624
 6626 3 59.23 135.34 -8.85 0.187 6625
 6627 3 59.23 135.44 -9.02 0.204 6626
 6628 3 59.19 135.44 -9.16 0.226 6627
 6629 3 59.17 135.44 -9.28 0.275 6628
 6630 3 59.44 135.53 -9.43 0.259 6629
 6631 3 59.52 135.53 -9.52 0.271 6630
 6632 3 59.38 135.94 -9.52 0.08 6631
 6633 3 59.27 136.13 -9.49 0.07 6632
 6634 3 59.76 135.34 -9.64 0.134 6631
 6635 3 59.86 135.34 -9.79 0.145 6634
 6636 3 59.95 135.23 -9.93 0.145 6635
 6637 3 59.98 135.23 -10.11 0.141 6636
 6638 3 60.09 135.22 -10.22 0.155 6637
 6639 3 60.27 135.22 -10.35 0.141 6638
 6640 3 60.31 135.22 -10.47 0.15 6639
 6641 3 60.4 135.22 -10.66 0.164 6640
 6642 3 60.47 135.22 -10.77 0.16 6641
 6643 3 60.52 135.32 -10.89 0.173 6642
 6644 3 60.61 135.32 -10.99 0.16 6643
 6645 3 60.66 135.43 -11.1 0.141 6644
 6646 3 60.73 135.43 -11.24 0.15 6645
 6647 3 60.83 135.53 -11.31 0.167 6646
 6648 3 60.9 135.53 -11.43 0.14 6647
 6649 3 60.99 135.53 -11.56 0.175 6648
 6650 3 61.13 135.64 -11.67 0.192 6649
 6651 3 61.27 135.64 -11.83 0.258 6650
 6652 3 61.41 135.64 -11.94 0.296 6651
 6653 3 61.52 135.63 -12.03 0.28 6652
 6654 3 61.58 135.52 -12.08 0.264 6653
 6655 3 61.66 135.63 -12.19 0.286 6654
 6656 3 61.7 135.42 -12.02 0.071 6655
 6657 3 61.61 135.92 -12.54 0.23 6655
 6658 3 61.6 135.92 -12.72 0.276 6657
 6659 3 61.6 136.02 -12.87 0.322 6658
 6660 3 61.64 136.02 -13.02 0.389 6659
 6661 3 61.73 136.02 -13.12 0.399 6660
 6662 3 61.89 136.02 -13.2 0.373 6661
 6663 3 62.33 136.32 -12.79 0.106 6662
 6664 3 62.33 136.13 -12.94 0.087 6663
 6665 3 62.21 136.13 -13.05 0.055 6664
 6666 3 61.9 136.02 -13.39 0.317 6662
 6667 3 61.89 135.92 -13.59 0.27 6666
 6668 3 61.85 136.02 -13.68 0.302 6667
 6669 3 61.72 136.52 -13.49 0.09 6668
 6670 3 61.68 136.63 -13.51 0.098 6669
 6671 3 61.66 136.82 -13.58 0.087 6670
 6672 3 61.61 137.04 -13.53 0.087 6671
 6673 3 61.57 137.23 -13.32 0.104 6672
 6674 3 61.44 137.33 -13.21 0.112 6673
 6675 3 61.33 137.54 -13.09 0.078 6674
 6676 3 61.41 137.64 -13.05 0.114 6675
 6677 3 61.4 137.83 -13.03 0.078 6676
 6678 3 61.9 135.82 -14.03 0.186 6668
 6679 3 61.9 135.63 -14.28 0.122 6678
 6680 3 61.89 135.63 -14.43 0.1 6679
 6681 3 61.82 135.52 -14.6 0.132 6680
 6682 3 61.76 135.52 -14.77 0.164 6681
 6683 3 61.78 135.54 -15 0.137 6682
 6684 3 61.79 135.54 -15.14 0.115 6683
 6685 3 61.82 135.64 -15.34 0.151 6684
 6686 3 61.87 135.64 -15.47 0.154 6685
 6687 3 61.94 135.64 -15.66 0.134 6686
 6688 3 62 135.74 -15.81 0.141 6687
 6689 3 62.07 135.83 -15.95 0.132 6688
 6690 3 62.15 135.93 -16.11 0.189 6689
 6691 3 62.21 136.14 -16.26 0.239 6690
 6692 3 62.29 136.33 -16.35 0.221 6691
 6693 3 62.47 136.53 -16.4 0.171 6692
 6694 3 62.61 136.64 -16.54 0.139 6693
 6695 3 62.76 136.74 -16.65 0.148 6694
 6696 3 62.87 136.74 -16.83 0.234 6695
 6697 3 62.97 136.83 -16.99 0.277 6696
 6698 3 63 136.83 -17.19 0.253 6697
 6699 3 63.03 136.93 -17.35 0.205 6698
 6700 3 63.09 137.03 -17.51 0.167 6699
 6701 3 63.15 137.03 -17.65 0.128 6700
 6702 3 63.22 137.24 -17.83 0.133 6701
 6703 3 63.31 137.23 -17.99 0.131 6702
 6704 3 63.35 137.33 -18.2 0.138 6703
 6705 3 63.42 137.33 -18.29 0.143 6704
 6706 3 63.46 137.33 -18.45 0.173 6705
 6707 3 63.5 137.33 -18.6 0.168 6706
 6708 3 63.52 137.24 -18.9 0.122 6707
 6709 3 63.53 137.24 -19.13 0.158 6708
 6710 3 63.53 137.24 -19.26 0.123 6709
 6711 3 63.59 137.13 -19.42 0.142 6710
 6712 3 63.64 137.13 -19.56 0.159 6711
 6713 3 63.71 137.03 -19.74 0.164 6712
 6714 3 63.81 137.03 -19.95 0.12 6713
 6715 3 63.98 137.03 -20.13 0.153 6714
 6716 3 64.03 137.13 -20.24 0.188 6715
 6717 3 64.12 137.13 -20.38 0.199 6716
 6718 3 64.21 137.13 -20.49 0.258 6717
 6719 3 64.28 137.24 -20.58 0.299 6718
 6720 3 64.35 137.03 -20.69 0.135 6719
 6721 3 64.34 137.03 -20.95 0.109 6720
 6722 3 64.31 136.94 -21.06 0.115 6721
 6723 3 64.42 136.74 -21.1 0.11 6722
 6724 3 64.54 136.53 -21.06 0.076 6723
 6725 3 64.57 136.34 -21.1 0.112 6724
 6726 3 64.56 136.24 -21.22 0.101 6725
 6727 3 64.57 136.03 -21.29 0.075 6726
 6728 3 64.29 137.34 -20.97 0.183 6719
 6729 3 64.37 137.44 -21.1 0.189 6728
 6730 3 64.48 137.34 -21.28 0.233 6729
 6731 3 64.54 137.34 -21.44 0.217 6730
 6732 3 64.73 137.24 -21.54 0.154 6731
 6733 3 64.93 137.22 -21.63 0.144 6732
 6734 3 65.01 137.13 -21.79 0.124 6733
 6735 3 65.04 137.13 -21.9 0.129 6734
 6736 3 65.18 137.04 -21.99 0.132 6735
 6737 3 65.24 137.04 -22.2 0.222 6736
 6738 3 65.31 136.83 -22.28 0.184 6737
 6739 3 65.41 136.83 -22.36 0.22 6738
 6740 3 65.65 136.64 -22.4 0.217 6739
 6741 3 65.84 136.54 -22.45 0.224 6740
 6742 3 65.89 136.94 -22.63 0.099 6741
 6743 3 65.97 137.14 -22.72 0.143 6742
 6744 3 65.95 137.23 -22.78 0.159 6743
 6745 3 65.91 137.33 -22.97 0.098 6744
 6746 3 65.97 137.33 -23.15 0.091 6745
 6747 3 66 137.33 -23.28 0.068 6746
 6748 3 66.03 137.33 -23.42 0.085 6747
 6749 3 66.06 137.33 -23.65 0.103 6748
 6750 3 66.19 137.14 -23.79 0.104 6749
 6751 3 66.25 137.04 -23.83 0.116 6750
 6752 3 66.25 136.94 -23.92 0.094 6751
 6753 3 65.99 137.33 -22.54 0.078 6744
 6754 3 66.05 137.44 -22.42 0.068 6753
 6755 3 65.87 136.33 -22.51 0.154 6741
 6756 3 65.89 136.33 -22.65 0.113 6755
 6757 3 65.89 136.44 -22.76 0.000125 6756
 6758 3 65.95 136.14 -22.48 0.106 6755
 6759 3 66.01 136.04 -22.54 0.095 6758
 6760 3 66.07 135.94 -22.55 0.105 6759
 6761 3 66.09 135.83 -22.68 0.14 6760
 6762 3 66.15 135.64 -22.71 0.174 6761
 6763 3 66.26 135.52 -22.75 0.181 6762
 6764 3 66.37 135.32 -22.86 0.222 6763
 6765 3 66.4 135.13 -22.91 0.212 6764
 6766 3 66.46 135.02 -22.96 0.254 6765
 6767 3 66.54 134.82 -22.96 0.208 6766
 6768 3 66.59 134.63 -22.96 0.209 6767
 6769 3 66.6 134.42 -22.98 0.234 6768
 6770 3 66.64 134.23 -22.91 0.229 6769
 6771 3 66.65 134.02 -22.87 0.207 6770
 6772 3 66.67 133.92 -22.87 0.197 6771
 6773 3 66.71 133.73 -22.89 0.214 6772
 6774 3 66.7 133.52 -22.91 0.234 6773
 6775 3 66.71 133.32 -22.93 0.247 6774
 6776 3 66.76 133.23 -22.95 0.246 6775
 6777 3 66.81 133.13 -22.89 0.283 6776
 6778 3 66.67 132.92 -22.73 0.108 6777
 6779 3 66.76 132.73 -22.75 0.102 6778
 6780 3 66.71 132.52 -22.78 0.091 6779
 6781 3 66.68 132.42 -22.88 0.11 6780
 6782 3 66.67 132.32 -23.03 0.088 6781
 6783 3 66.7 132.13 -23.17 0.096 6782
 6784 3 66.7 132.02 -23.24 0.076 6783
 6785 3 67.28 132.82 -22.97 0.115 6777
 6786 3 67.43 132.61 -22.92 0.124 6785
 6787 3 67.4 132.42 -22.87 0.147 6786
 6788 3 67.4 132.32 -22.85 0.169 6787
 6789 3 67.68 132.11 -22.85 0.124 6788
 6790 3 67.79 131.92 -22.85 0.141 6789
 6791 3 67.89 131.72 -22.8 0.183 6790
 6792 3 68 131.61 -22.78 0.154 6791
 6793 3 68.12 131.42 -22.71 0.157 6792
 6794 3 68.2 131.22 -22.6 0.098 6793
 6795 3 68.23 131.01 -22.58 0.112 6794
 6796 3 68.29 130.82 -22.53 0.117 6795
 6797 3 68.34 130.72 -22.56 0.102 6796
 6798 3 68.42 130.51 -22.58 0.14 6797
 6799 3 68.54 130.41 -22.53 0.122 6798
 6800 3 68.59 130.2 -22.53 0.182 6799
 6801 3 68.64 130.1 -22.51 0.221 6800
 6802 3 68.71 129.91 -22.52 0.243 6801
 6803 3 68.71 129.7 -22.56 0.242 6802
 6804 3 68.76 129.6 -22.57 0.222 6803
 6805 3 68.77 129.41 -22.57 0.244 6804
 6806 3 68.8 129.1 -22.45 0.27 6805
 6807 3 68.96 128.7 -22.27 0.267 6806
 6808 3 69.07 128.6 -22.18 0.308 6807
 6809 3 69.19 128.51 -22.22 0.361 6808
 6810 3 69.16 128.6 -22.77 0.062 6809
 6811 3 69.22 128.7 -22.86 0.056 6810
 6812 3 69.29 128.3 -22.09 0.354 6809
 6813 3 69.46 128.1 -21.95 0.295 6812
 6814 3 69.47 127.9 -21.82 0.237 6813
 6815 3 69.52 127.7 -21.73 0.173 6814
 6816 3 69.55 127.49 -21.59 0.13 6815
 6817 3 69.65 127.4 -21.52 0.116 6816
 6818 3 69.77 127.2 -21.38 0.156 6817
 6819 3 69.96 126.99 -21.32 0.247 6818
 6820 3 70.16 126.7 -21.24 0.171 6819
 6821 3 70.22 126.49 -21.19 0.139 6820
 6822 3 70.19 126.29 -21.19 0.142 6821
 6823 3 70.24 126.2 -21.19 0.127 6822
 6824 3 70.27 125.99 -21.14 0.117 6823
 6825 3 70.3 125.79 -21.14 0.131 6824
 6826 3 70.35 125.59 -21.21 0.143 6825
 6827 3 70.4 125.49 -21.28 0.122 6826
 6828 3 70.41 125.29 -21.35 0.117 6827
 6829 3 70.35 125.09 -21.46 0.126 6828
 6830 3 70.26 124.99 -21.6 0.151 6829
 6831 3 70.16 124.9 -21.65 0.153 6830
 6832 3 70.07 124.79 -21.74 0.174 6831
 6833 3 69.96 124.79 -21.89 0.189 6832
 6834 3 69.88 124.9 -22.08 0.152 6833
 6835 3 69.88 124.99 -22.24 0.083 6834
 6836 3 69.82 125.09 -22.3 0.092 6835
 6837 3 69.77 125.29 -22.37 0.125 6836
 6838 3 69.69 125.49 -22.39 0.119 6837
 6839 3 69.69 125.59 -22.39 0.08 6838
 6840 3 69.88 125.79 -22.51 0.058 6839
 6841 3 69.96 125.7 -22.58 0.068 6840
 6842 3 70.02 124.49 -21.78 0.077 6833
 6843 3 69.95 124.4 -21.76 0.063 6842
 6844 3 69.78 124.29 -21.76 0.084 6843
 6845 3 69.7 124.2 -21.67 0.094 6844
 6846 3 69.59 124.09 -21.58 0.095 6845
 6847 3 69.47 123.9 -21.42 0.145 6846
 6848 3 69.31 123.81 -21.37 0.13 6847
 6849 3 69.14 123.7 -21.39 0.092 6848
 6850 3 69.06 123.51 -21.35 0.11 6849
 6851 3 68.95 123.4 -21.37 0.104 6850
 6852 3 68.81 123.31 -21.37 0.000125 6851
 6853 3 65.45 136.64 -22.67 0.054 6739
 6854 3 65.5 136.54 -22.76 0.086 6853
 6855 3 65.53 136.44 -22.85 0.111 6854
 6856 3 65.58 136.23 -22.88 0.067 6855
 6857 3 65.19 137.44 -22.13 0.131 6737
 6858 3 65.22 137.54 -22.17 0.000125 6857
 6859 3 61.69 135.52 -11.76 0.062 6653
 6860 3 61.77 135.52 -11.64 0.000125 6859
 6861 3 58.83 135.34 -9.48 0.139 6629
 6862 3 58.76 135.25 -9.55 0.211 6861
 6863 3 58.72 135.25 -9.68 0.306 6862
 6864 3 58.62 135.15 -9.79 0.381 6863
 6865 3 58.54 135.04 -9.93 0.48 6864
 6866 3 58.27 135.65 -9.96 0.097 6865
 6867 3 58.15 135.75 -9.98 0.115 6866
 6868 3 57.98 135.94 -9.99 0.13 6867
 6869 3 57.94 136.04 -10.02 0.151 6868
 6870 3 57.84 136.15 -10.13 0.13 6869
 6871 3 58.51 134.85 -10.03 0.535 6865
 6872 3 58.42 134.85 -10.19 0.579 6871
 6873 3 58.33 134.75 -10.3 0.6 6872
 6874 3 58.23 134.65 -10.43 0.628 6873
 6875 3 58.27 134.44 -10.6 0.621 6874
 6876 3 58.36 134.25 -10.69 0.626 6875
 6877 3 58.34 134.15 -10.77 0.658 6876
 6878 3 58.37 134.04 -10.83 0.657 6877
 6879 3 57.63 133.96 -10.05 0.115 6878
 6880 3 57.62 133.85 -9.94 0.053 6879
 6881 3 57.56 133.75 -9.89 0.124 6880
 6882 3 57.4 133.66 -9.91 0.153 6881
 6883 3 56.97 133.55 -9.98 0.164 6882
 6884 3 56.84 133.45 -9.98 0.125 6883
 6885 3 56.73 133.45 -10.01 0.049 6884
 6886 3 57.54 133.84 -9.51 0.178 6882
 6887 3 57.47 133.95 -9.4 0.158 6886
 6888 3 57.48 134.05 -9.34 0.000125 6887
 6889 3 58.59 134.04 -10.93 0.565 6878
 6890 3 58.27 133.44 -10.42 0.139 6889
 6891 3 58.24 133.25 -10.47 0.123 6890
 6892 3 58.19 133.15 -10.61 0.101 6891
 6893 3 58.11 133.04 -10.75 0.088 6892
 6894 3 58.08 132.85 -10.85 0.123 6893
 6895 3 58.06 132.75 -10.99 0.08 6894
 6896 3 58.11 132.65 -11.03 0.078 6895
 6897 3 58.02 132.54 -11.09 0.079 6896
 6898 3 58.74 134.04 -10.99 0.608 6889
 6899 3 58.66 133.75 -11.02 0.141 6898
 6900 3 58.59 133.85 -11.11 0.000125 6899
 6901 3 59.05 133.84 -10.69 0.19 6898
 6902 3 58.87 134.35 -12.1 0.127 6901
 6903 3 58.98 134.35 -12.19 0.134 6902
 6904 3 59.04 134.15 -12.35 0.13 6903
 6905 3 59.09 134.04 -12.53 0.248 6904
 6906 3 59.23 133.94 -12.61 0.184 6905
 6907 3 59.4 133.63 -12.44 0.116 6906
 6908 3 59.58 133.53 -12.35 0.105 6907
 6909 3 59.66 133.44 -12.35 0.07 6908
 6910 3 59.27 134.13 -12.78 0.084 6906
 6911 3 59.24 134.04 -12.89 0.165 6910
 6912 3 59.27 134.04 -13.06 0.139 6911
 6913 3 59.36 134.14 -13.14 0.128 6912
 6914 3 59.36 134.24 -13.33 0.12 6913
 6915 3 59.37 134.24 -13.49 0.148 6914
 6916 3 59.34 134.24 -13.63 0.185 6915
 6917 3 59.26 134.26 -13.78 0.173 6916
 6918 3 59.37 133.73 -10.41 0.19 6901
 6919 3 59.52 133.73 -10.29 0.142 6918
 6920 3 59.66 133.84 -10.16 0.124 6919
 6921 3 59.84 133.84 -10.12 0.123 6920
 6922 3 60.01 133.94 -10.11 0.096 6921
 6923 3 60.08 134.03 -10.19 0.136 6922
 6924 3 60.27 134.03 -10.35 0.143 6923
 6925 3 60.44 134.03 -10.47 0.122 6924
 6926 3 60.59 133.93 -10.6 0.123 6925
 6927 3 60.66 133.82 -10.7 0.000125 6926
 6928 3 60.06 134.13 -10.06 0.079 6923
 6929 3 58.06 134.74 -5.93 0.117 6606
 6930 3 58.1 134.93 -6.02 0.145 6929
 6931 3 57.93 135.14 -6.02 0.149 6930
 6932 3 57.74 135.34 -6.06 0.124 6931
 6933 3 57.7 135.43 -6.02 0.174 6932
 6934 3 57.63 135.53 -6 0.22 6933
 6935 3 57.45 135.64 -5.82 0.147 6934
 6936 3 57.46 135.74 -5.61 0.113 6935
 6937 3 57.6 135.84 -5.47 0.094 6936
 6938 3 57.73 135.93 -5.48 0.106 6937
 6939 3 57.92 135.84 -5.43 0.121 6938
 6940 3 58.1 135.93 -5.34 0.158 6939
 6941 3 58.28 135.93 -5.18 0.106 6940
 6942 3 58.46 135.93 -5.05 0.033 6941
 6943 3 58.49 135.93 -4.94 0.112 6942
 6944 3 58.56 135.93 -4.84 0.141 6943
 6945 3 58.68 135.93 -4.73 0.085 6944
 6946 3 56.35 135.14 -4.03 0.104 6572
 6947 3 56.1 135.14 -3.98 0.143 6946
 6948 3 55.93 135.14 -4.06 0.15 6947
 6949 3 55.75 135.24 -4.06 0.127 6948
 6950 3 55.56 135.24 -4.1 0.134 6949
 6951 3 55.43 135.14 -4.14 0.13 6950
 6952 3 55.2 135.35 -4.14 0.109 6951
 6953 3 55 135.45 -4.14 0.11 6952
 6954 3 55.02 135.54 -4.02 0.112 6953
 6955 3 57.39 134.62 -2.68 0.155 6562
 6956 3 57.64 134.51 -2.79 0.094 6955
 6957 3 57.82 134.32 -2.81 0.104 6956
 6958 3 58.04 134.2 -2.81 0.112 6957
 6959 3 58.18 134.1 -2.86 0.102 6958
 6960 3 58.19 134 -3 0.131 6959
 6961 3 58.17 133.91 -3.15 0.132 6960
 6962 3 58.14 133.91 -3.32 0.121 6961
 6963 3 58.14 133.92 -3.44 0.082 6962
 6964 3 49.07 133.07 1.16 0.043 6342
 6965 3 49.08 133.17 1.23 0.082 6964
 6966 3 49 133.17 1.33 0.096 6965
 6967 3 48.76 133.17 1.26 0.116 6966
 6968 3 48.65 133.17 1.32 0.084 6967
 6969 3 45.34 131.78 4.04 0.63 6968
 6970 3 45.12 131.99 4.08 0.614 6969
 6971 3 46.69 130.79 3.75 0.442 6282
 6972 3 46.79 130.57 3.75 0.195 6971
 6973 3 45.01 131.79 4.71 0.186 6255
 6974 3 44.98 131.79 4.86 0.199 6973
 6975 3 42.34 128.9 2.33 0.231 5116
 6976 3 42.22 128.9 2.43 0.151 6975
 6977 3 43.12 125.6 -1.22 0.335 5087
 6978 3 43.41 125.21 -1.47 0.44 6977
 6979 3 43.93 124.9 -1.55 0.248 6978
 6980 3 44.01 124.81 -1.44 0.202 6979
 6981 3 44.11 124.81 -1.32 0.162 6980
 6982 3 44.22 124.81 -1.22 0.181 6981
 6983 3 44.33 124.81 -1.1 0.222 6982
 6984 3 44.41 124.69 -0.95 0.245 6983
 6985 3 44.62 124.69 -0.81 0.269 6984
 6986 3 44.7 124.6 -0.63 0.245 6985
 6987 3 44.81 124.49 -0.5 0.267 6986
 6988 3 44.92 124.49 -0.36 0.241 6987
 6989 3 45.03 124.38 -0.33 0.226 6988
 6990 3 45.17 124.29 -0.23 0.228 6989
 6991 3 45.34 124.08 -0.16 0.242 6990
 6992 3 45.52 123.99 -0.13 0.211 6991
 6993 3 45.66 123.88 -0.12 0.206 6992
 6994 3 45.77 123.8 -0.18 0.193 6993
 6995 3 45.88 123.7 -0.22 0.173 6994
 6996 3 45.99 123.59 -0.24 0.189 6995
 6997 3 46.13 123.59 -0.32 0.177 6996
 6998 3 46.2 123.39 -0.44 0.215 6997
 6999 3 46.28 123.28 -0.47 0.24 6998
 7000 3 46.41 123.19 -0.57 0.223 6999
 7001 3 46.52 123.09 -0.64 0.228 7000
 7002 3 46.59 122.98 -0.79 0.243 7001
 7003 3 46.71 122.78 -0.84 0.316 7002
 7004 3 46.85 122.69 -0.9 0.336 7003
 7005 3 46.99 122.59 -0.9 0.313 7004
 7006 3 46.99 123.28 -1.21 0.099 7005
 7007 3 46.99 123.28 -1.33 0.172 7006
 7008 3 46.97 123.39 -1.44 0.198 7007
 7009 3 46.89 123.48 -1.65 0.132 7008
 7010 3 46.84 123.69 -1.78 0.126 7009
 7011 3 46.79 123.78 -1.84 0.142 7010
 7012 3 46.69 123.89 -2.03 0.121 7011
 7013 3 46.65 124.09 -2.09 0.125 7012
 7014 3 46.57 124.28 -2.13 0.104 7013
 7015 3 46.45 124.28 -2.15 0.128 7014
 7016 3 47.03 122.48 -0.95 0.292 7005
 7017 3 47.3 122.67 -1.05 0.118 7016
 7018 3 47.44 122.58 -1.01 0.196 7017
 7019 3 47.65 122.58 -0.98 0.229 7018
 7020 3 47.78 122.58 -1 0.245 7019
 7021 3 47.99 122.58 -0.95 0.292 7020
 7022 3 48.13 122.58 -0.91 0.397 7021
 7023 3 48.23 122.58 -0.88 0.505 7022
 7024 3 48.34 122.67 -0.78 0.567 7023
 7025 3 48.42 122.67 -0.69 0.593 7024
 7026 3 48.16 122.98 -0.03 0.248 7025
 7027 3 48.27 122.98 0.08 0.074 7026
 7028 3 48.51 122.67 -0.82 0.637 7025
 7029 3 48.67 122.56 -0.06 0.147 7028
 7030 3 48.74 122.67 0.03 0.19 7029
 7031 3 48.92 122.56 0.11 0.142 7030
 7032 3 49.02 122.56 0.3 0.108 7031
 7033 3 48.98 122.56 0.47 0.126 7032
 7034 3 49.06 122.56 0.59 0.138 7033
 7035 3 49.15 122.56 0.71 0.106 7034
 7036 3 49.24 122.67 0.87 0.154 7035
 7037 3 49.37 122.65 0.93 0.134 7036
 7038 3 49.34 122.86 1.01 0.127 7037
 7039 3 48.48 122.86 -0.95 0.74 7028
 7040 3 48.46 123.06 -1.03 0.744 7039
 7041 3 48.46 123.17 -1.07 0.811 7040
 7042 3 48.09 123.58 -0.35 0.125 7041
 7043 3 48.02 123.58 -0.45 0.149 7042
 7044 3 47.96 123.67 -0.28 0.166 7043
 7045 3 47.8 123.78 -0.1 0.056 7044
 7046 3 47.63 123.87 -0.06 0.106 7045
 7047 3 48.48 123.26 -1.18 0.949 7041
 7048 3 47.99 123.48 -1.32 0.144 7047
 7049 3 48.08 123.58 -1.22 0.167 7048
 7050 3 48.16 123.58 -1.14 0.087 7049
 7051 3 48.48 123.36 -1.31 0.949 7047
 7052 3 48.55 123.56 -1.59 0.944 7051
 7053 3 48.55 123.56 -1.72 0.929 7052
 7054 3 48.59 123.76 -1.65 0.929 7053
 7055 3 48.69 123.86 -1.74 0.929 7054
 7056 3 48.8 124.06 -1.4 0.745 7055
 7057 3 48.72 124.17 -1.47 0.822 7056
 7058 3 48.7 124.26 -1.59 0.836 7057
 7059 3 48.93 124.17 -2.05 0.53 7058
 7060 3 48.52 124.17 -2.46 0.063 7059
 7061 3 48.58 124.06 -2.36 0.103 7060
 7062 3 48.69 124.06 -2.25 0.000125 7061
 7063 3 48.93 124.26 -1.92 0.334 7059
 7064 3 49.01 124.47 -1.86 0.381 7063
 7065 3 49.04 124.67 -1.86 0.311 7064
 7066 3 49.14 124.76 -1.94 0.333 7065
 7067 3 48.94 124.97 -2 0.301 7066
 7068 3 48.73 125.06 -2 0.226 7067
 7069 3 48.64 125.06 -2.05 0.142 7068
 7070 3 49.91 123.76 -1.84 0.255 7057
 7071 3 50.11 123.76 -1.88 0.251 7070
 7072 3 50.2 123.87 -1.84 0.299 7071
 7073 3 50.33 123.96 -1.9 0.284 7072
 7074 3 50.44 124.07 -1.98 0.238 7073
 7075 3 50.72 124.07 -2.07 0.172 7074
 7076 3 50.89 124.15 -2.07 0.194 7075
 7077 3 51.05 124.26 -2.13 0.176 7076
 7078 3 51.2 124.35 -2.17 0.161 7077
 7079 3 51.37 124.46 -2.21 0.175 7078
 7080 3 51.47 124.56 -2.15 0.191 7079
 7081 3 51.62 124.65 -2.11 0.174 7080
 7082 3 51.72 124.76 -2.21 0.212 7081
 7083 3 51.87 124.76 -2.18 0.22 7082
 7084 3 52.08 124.74 -2.12 0.181 7083
 7085 3 52.23 124.65 -2.06 0.176 7084
 7086 3 52.44 124.54 -2.01 0.18 7085
 7087 3 52.61 124.54 -1.99 0.202 7086
 7088 3 52.77 124.54 -1.97 0.184 7087
 7089 3 52.94 124.65 -2.03 0.185 7088
 7090 3 53.09 124.65 -2.1 0.213 7089
 7091 3 53.27 124.74 -2.1 0.226 7090
 7092 3 53.5 124.74 -2.18 0.173 7091
 7093 3 53.76 124.93 -2.35 0.152 7092
 7094 3 53.94 124.93 -2.37 0.157 7093
 7095 3 54.11 125.04 -2.39 0.17 7094
 7096 3 54.25 125.04 -2.41 0.165 7095
 7097 3 54.44 125.24 -2.47 0.173 7096
 7098 3 54.61 125.23 -2.53 0.197 7097
 7099 3 54.8 125.32 -2.62 0.185 7098
 7100 3 54.93 125.52 -2.68 0.149 7099
 7101 3 55 125.63 -2.74 0.158 7100
 7102 3 55.16 125.83 -2.68 0.202 7101
 7103 3 55.27 125.94 -2.68 0.166 7102
 7104 3 55.51 126.03 -2.72 0.142 7103
 7105 3 55.66 126.02 -2.79 0.098 7104
 7106 3 55.69 126.22 -2.87 0.166 7105
 7107 3 55.72 126.33 -2.93 0.219 7106
 7108 3 55.32 126.44 -2.72 0.149 7107
 7109 3 55.18 126.44 -2.68 0.161 7108
 7110 3 54.98 126.52 -2.51 0.115 7109
 7111 3 54.86 126.43 -2.49 0.112 7110
 7112 3 54.76 126.43 -2.37 0.07 7111
 7113 3 54.65 126.52 -2.31 0.053 7112
 7114 3 54.62 126.62 -2.2 0.078 7113
 7115 3 54.51 126.73 -2.2 0.138 7114
 7116 3 54.23 126.93 -2.28 0.074 7115
 7117 3 54.08 126.84 -2.3 0.086 7116
 7118 3 55.94 126.52 -3.06 0.262 7107
 7119 3 55.94 126.63 -2.95 0.29 7118
 7120 3 55.79 126.72 -2.81 0.226 7119
 7121 3 56.08 126.83 -3.22 0.089 7120
 7122 3 56.15 126.84 -3.33 0.085 7121
 7123 3 56.07 126.84 -3.51 0.076 7122
 7124 3 56.07 126.73 -3.64 0.054 7123
 7125 3 55.97 126.73 -3.74 0.068 7124
 7126 3 55.95 126.73 -3.84 0.134 7125
 7127 3 56.04 126.73 -4.02 0.147 7126
 7128 3 56.14 126.73 -4.19 0.118 7127
 7129 3 56.35 126.64 -4.24 0.103 7128
 7130 3 56.32 126.64 -4.41 0.000125 7129
 7131 3 55.73 126.92 -2.72 0.14 7120
 7132 3 55.64 127.02 -2.56 0.112 7131
 7133 3 55.5 127.13 -2.54 0.000125 7132
 7134 3 56.34 126.63 -3.18 0.155 7119
 7135 3 56.47 126.63 -3.2 0.161 7134
 7136 3 56.62 126.63 -3.18 0.181 7135
 7137 3 56.75 126.63 -3.12 0.198 7136
 7138 3 56.87 126.72 -3.12 0.203 7137
 7139 3 57.05 126.72 -3.2 0.247 7138
 7140 3 57.3 126.72 -3.29 0.17 7139
 7141 3 57.4 126.73 -3.37 0.22 7140
 7142 3 57.55 126.83 -3.51 0.212 7141
 7143 3 57.75 126.83 -3.66 0.171 7142
 7144 3 57.97 126.83 -3.82 0.207 7143
 7145 3 58.11 126.83 -3.83 0.24 7144
 7146 3 58.32 126.72 -4.05 0.175 7145
 7147 3 58.46 126.62 -4.16 0.218 7146
 7148 3 58.56 126.51 -4.27 0.272 7147
 7149 3 58.94 126.42 -4.24 0.168 7148
 7150 3 59.13 126.43 -4.28 0.162 7149
 7151 3 59.27 126.32 -4.29 0.202 7150
 7152 3 59.4 126.21 -4.22 0.26 7151
 7153 3 59.55 126.12 -4.18 0.302 7152
 7154 3 59.65 126.02 -4.25 0.372 7153
 7155 3 59.76 126.02 -4 0.454 7154
 7156 3 59.87 126.02 -4.05 0.52 7155
 7157 3 60.04 125.91 -3.95 0.522 7156
 7158 3 60.14 125.82 -3.8 0.586 7157
 7159 3 60.3 125.71 -3.77 0.619 7158
 7160 3 60.41 125.62 -3.75 0.649 7159
 7161 3 60.62 125.6 -3.79 0.704 7160
 7162 3 60.83 125.4 -3.84 0.735 7161
 7163 3 60.94 125.3 -3.8 0.742 7162
 7164 3 61.05 125.21 -3.77 0.736 7163
 7165 3 61.22 125.21 -3.8 0.755 7164
 7166 3 61.48 124.9 -4.71 0.207 7165
 7167 3 61.52 124.9 -4.91 0.18 7166
 7168 3 61.69 124.71 -4.68 0.109 7167
 7169 3 61.73 124.6 -4.68 0.151 7168
 7170 3 61.64 124.3 -4.59 0.098 7169
 7171 3 61.73 124.19 -4.55 0.141 7170
 7172 3 61.79 124.1 -4.56 0.212 7171
 7173 3 61.89 124.1 -4.59 0.256 7172
 7174 3 62.04 123.99 -4.47 0.212 7173
 7175 3 62.19 124.1 -4.72 0.166 7174
 7176 3 62.37 124.1 -4.71 0.181 7175
 7177 3 62.51 124.1 -4.68 0.166 7176
 7178 3 62.73 124.19 -4.54 0.132 7177
 7179 3 62.9 124.09 -4.59 0.124 7178
 7180 3 63.01 123.99 -4.59 0.13 7179
 7181 3 63.12 123.88 -4.68 0.13 7180
 7182 3 63.19 123.88 -4.79 0.063 7181
 7183 3 61.43 125.01 -5.13 0.159 7167
 7184 3 61.52 124.9 -5.21 0.166 7183
 7185 3 61.69 124.8 -5.28 0.129 7184
 7186 3 61.77 124.8 -5.42 0.257 7185
 7187 3 61.68 124.8 -5.58 0.305 7186
 7188 3 61.68 124.9 -5.72 0.343 7187
 7189 3 61.75 124.8 -5.95 0.351 7188
 7190 3 61.83 124.8 -6.13 0.347 7189
 7191 3 62.07 124.69 -6.34 0.326 7190
 7192 3 62.1 124.6 -6.51 0.273 7191
 7193 3 62.18 124.5 -6.72 0.282 7192
 7194 3 62.22 124.41 -6.93 0.304 7193
 7195 3 62.31 124.41 -7.07 0.306 7194
 7196 3 62.32 124.41 -7.22 0.382 7195
 7197 3 61.86 124.52 -7.66 0.19 7196
 7198 3 61.68 124.61 -7.82 0.163 7197
 7199 3 61.5 124.61 -8.03 0.167 7198
 7200 3 61.43 124.72 -8.07 0.207 7199
 7201 3 61.18 124.72 -8.21 0.149 7200
 7202 3 61.04 124.61 -8.38 0.136 7201
 7203 3 60.93 124.53 -8.48 0.1 7202
 7204 3 60.82 124.53 -8.63 0.122 7203
 7205 3 60.71 124.42 -8.8 0.13 7204
 7206 3 60.58 124.42 -8.9 0.114 7205
 7207 3 60.43 124.42 -8.97 0.099 7206
 7208 3 60.32 124.42 -9.11 0.108 7207
 7209 3 60.24 124.33 -9.23 0.137 7208
 7210 3 60.11 124.33 -9.37 0.133 7209
 7211 3 60.03 124.33 -9.49 0.124 7210
 7212 3 59.89 124.33 -9.55 0.14 7211
 7213 3 59.76 124.24 -9.61 0.145 7212
 7214 3 59.69 124.14 -9.68 0.182 7213
 7215 3 59.64 124.03 -9.72 0.222 7214
 7216 3 59.64 123.94 -9.78 0.249 7215
 7217 3 59.56 124.03 -10.13 0.132 7216
 7218 3 59.54 124.14 -10.3 0.133 7217
 7219 3 59.39 124.14 -10.53 0.168 7218
 7220 3 59.31 124.14 -10.68 0.19 7219
 7221 3 59.19 124.14 -10.91 0.174 7220
 7222 3 59.11 124.14 -11.15 0.11 7221
 7223 3 58.96 124.25 -11.31 0.127 7222
 7224 3 58.81 124.25 -11.46 0.139 7223
 7225 3 58.78 124.25 -11.58 0.134 7224
 7226 3 58.71 124.35 -11.79 0.131 7225
 7227 3 58.64 124.35 -11.89 0.167 7226
 7228 3 58.5 124.35 -11.96 0.161 7227
 7229 3 58.53 124.55 -12.14 0.204 7228
 7230 3 58.56 124.64 -12.3 0.246 7229
 7231 3 58.55 124.75 -12.46 0.27 7230
 7232 3 58.49 124.85 -12.58 0.29 7231
 7233 3 58.32 124.85 -12.71 0.263 7232
 7234 3 58.3 125.05 -12.86 0.268 7233
 7235 3 58.25 125.14 -12.98 0.241 7234
 7236 3 58.21 125.25 -13.15 0.205 7235
 7237 3 58.17 125.35 -13.3 0.255 7236
 7238 3 58.14 125.44 -13.48 0.264 7237
 7239 3 58 125.45 -13.62 0.274 7238
 7240 3 57.88 125.56 -13.76 0.294 7239
 7241 3 57.74 125.67 -13.89 0.269 7240
 7242 3 57.66 125.56 -14.05 0.232 7241
 7243 3 57.64 125.67 -14.25 0.218 7242
 7244 3 57.55 125.67 -14.38 0.224 7243
 7245 3 57.45 125.67 -14.47 0.165 7244
 7246 3 57.42 125.67 -14.67 0.168 7245
 7247 3 57.5 125.67 -14.84 0.253 7246
 7248 3 57.6 125.67 -14.95 0.298 7247
 7249 3 57.31 125.76 -15.07 0.141 7248
 7250 3 57.17 125.76 -15.29 0.128 7249
 7251 3 57.02 125.87 -15.44 0.098 7250
 7252 3 56.88 125.98 -15.5 0.062 7251
 7253 3 56.7 125.98 -15.65 0.148 7252
 7254 3 56.67 126.07 -15.93 0.099 7253
 7255 3 56.69 126.17 -16.05 0.072 7254
 7256 3 56.65 126.28 -16.14 0.044 7255
 7257 3 56.59 126.37 -16.21 0.107 7256
 7258 3 56.48 126.57 -16.41 0.101 7257
 7259 3 56.49 126.67 -16.55 0.064 7258
 7260 3 56.54 126.78 -16.68 0.074 7259
 7261 3 56.56 126.78 -16.82 0.079 7260
 7262 3 56.63 126.87 -16.89 0.055 7261
 7263 3 56.74 126.98 -17.07 0.039 7262
 7264 3 57.99 125.56 -15.09 0.176 7248
 7265 3 58.12 125.06 -15.18 0.087 7264
 7266 3 58.18 124.96 -15.21 0.092 7265
 7267 3 58.21 124.76 -15.23 0.102 7266
 7268 3 58.31 124.65 -15.23 0.062 7267
 7269 3 58.35 124.56 -15.21 0.126 7268
 7270 3 58.43 124.45 -15.13 0.087 7269
 7271 3 58.6 124.36 -15.11 0.122 7270
 7272 3 58.77 124.36 -15.14 0.142 7271
 7273 3 58.93 124.45 -15.11 0.077 7272
 7274 3 59.17 124.45 -15.12 0.124 7273
 7275 3 59.32 124.45 -15.01 0.121 7274
 7276 3 59.46 124.45 -14.88 0.136 7275
 7277 3 59.7 124.34 -14.87 0.131 7276
 7278 3 59.81 124.25 -14.94 0.121 7277
 7279 3 59.8 124.15 -15.02 0.187 7278
 7280 3 59.81 124.04 -15.13 0.194 7279
 7281 3 59.99 123.84 -15.05 0.164 7280
 7282 3 60.09 123.75 -14.99 0.057 7281
 7283 3 58.85 124.15 -15.21 0.07 7272
 7284 3 58.88 124.06 -15.27 0.068 7283
 7285 3 58.85 123.95 -15.3 0.053 7284
 7286 3 58.82 123.76 -15.38 0.108 7285
 7287 3 58.84 123.56 -15.35 0.122 7286
 7288 3 58.84 123.36 -15.32 0.101 7287
 7289 3 59 123.06 -15.3 0.126 7288
 7290 3 59.16 122.95 -15.31 0.141 7289
 7291 3 59.31 122.86 -15.38 0.164 7290
 7292 3 59.38 122.76 -15.47 0.169 7291
 7293 3 59.63 122.84 -15.33 0.11 7292
 7294 3 59.73 122.75 -15.31 0.102 7293
 7295 3 59.81 122.54 -15.29 0.086 7294
 7296 3 59.89 122.54 -15.22 0.096 7295
 7297 3 59.95 122.45 -15.03 0.105 7296
 7298 3 60.03 122.34 -14.97 0.000125 7297
 7299 3 57.88 126.06 -15.22 0.096 7264
 7300 3 57.87 126.17 -15.35 0.103 7299
 7301 3 57.81 126.26 -15.45 0.099 7300
 7302 3 57.72 126.26 -15.54 0.101 7301
 7303 3 61.53 125.02 -8.05 0.124 7200
 7304 3 61.46 125.22 -8.05 0.151 7303
 7305 3 61.4 125.31 -8.01 0.186 7304
 7306 3 61.35 125.52 -8.04 0.158 7305
 7307 3 61.25 125.52 -8.1 0.056 7306
 7308 3 62.64 124.2 -7.15 0.209 7196
 7309 3 62.9 124.11 -7.21 0.114 7308
 7310 3 62.93 124 -7.32 0.167 7309
 7311 3 62.97 124 -7.46 0.208 7310
 7312 3 63.04 123.91 -7.56 0.2 7311
 7313 3 63.25 123.89 -7.68 0.18 7312
 7314 3 63.39 123.89 -7.87 0.16 7313
 7315 3 63.54 123.89 -8.04 0.173 7314
 7316 3 63.79 123.8 -8.04 0.179 7315
 7317 3 64.02 123.6 -8.06 0.175 7316
 7318 3 64.16 123.5 -8.21 0.124 7317
 7319 3 64.27 123.5 -8.3 0.132 7318
 7320 3 64.41 123.5 -8.34 0.123 7319
 7321 3 64.58 123.49 -8.46 0.142 7320
 7322 3 64.71 123.49 -8.58 0.169 7321
 7323 3 64.85 123.49 -8.65 0.156 7322
 7324 3 64.99 123.49 -8.78 0.141 7323
 7325 3 65.16 123.49 -8.97 0.148 7324
 7326 3 65.41 123.5 -9.06 0.141 7325
 7327 3 65.57 123.59 -9.06 0.144 7326
 7328 3 65.71 123.7 -9.13 0.132 7327
 7329 3 65.85 123.68 -9.16 0.134 7328
 7330 3 65.94 123.59 -9.16 0.185 7329
 7331 3 66.05 123.48 -9.07 0.277 7330
 7332 3 65.83 123.09 -8.9 0.087 7331
 7333 3 65.86 122.98 -8.91 0.05 7332
 7334 3 65.75 122.79 -8.95 0.071 7333
 7335 3 66.32 123.68 -9.25 0.169 7331
 7336 3 66.43 123.79 -9.36 0.186 7335
 7337 3 66.6 123.89 -9.49 0.15 7336
 7338 3 66.71 123.98 -9.57 0.153 7337
 7339 3 66.72 124.09 -9.71 0.178 7338
 7340 3 66.8 124.18 -9.79 0.186 7339
 7341 3 66.85 124.29 -9.88 0.132 7340
 7342 3 67 124.37 -9.9 0.088 7341
 7343 3 67.13 124.37 -9.97 0.069 7342
 7344 3 67.21 124.37 -10.12 0.13 7343
 7345 3 67.3 124.28 -10.16 0.112 7344
 7346 3 67.52 124.37 -10.14 0.095 7345
 7347 3 67.69 124.28 -10.21 0.119 7346
 7348 3 67.74 124.48 -10.32 0.119 7347
 7349 3 67.8 124.57 -10.4 0.152 7348
 7350 3 67.91 124.48 -10.62 0.072 7349
 7351 3 67.99 124.48 -10.73 0.127 7350
 7352 3 68.22 124.37 -10.85 0.119 7351
 7353 3 68.32 124.26 -10.89 0.216 7352
 7354 3 68.44 124.17 -11.07 0.136 7353
 7355 3 68.54 124.06 -11.1 0.082 7354
 7356 3 68.63 123.97 -11.17 0.122 7355
 7357 3 68.77 123.97 -11.26 0.079 7356
 7358 3 68.91 123.88 -11.32 0.1 7357
 7359 3 69.05 123.77 -11.37 0.105 7358
 7360 3 68.44 124.46 -10.63 0.096 7353
 7361 3 62.46 124.2 -7.57 0.101 7308
 7362 3 61.3 125.1 -3.61 0.729 7165
 7363 3 61.4 125.2 -3.46 0.7 7362
 7364 3 61.51 125.29 -3.32 0.732 7363
 7365 3 61.36 125.01 -4.03 0.224 7364
 7366 3 61.48 125.1 -4 0.165 7365
 7367 3 61.58 124.98 -3.42 0.339 7364
 7368 3 61.69 124.59 -3.54 0.243 7367
 7369 3 61.87 124.68 -3.57 0.107 7368
 7370 3 61.62 124.89 -3.48 0.339 7367
 7371 3 61.55 126.08 -2.17 0.22 7370
 7372 3 61.62 125.97 -1.82 0.175 7371
 7373 3 61.8 125.97 -1.69 0.183 7372
 7374 3 61.94 125.97 -1.5 0.142 7373
 7375 3 62.09 125.97 -1.38 0.132 7374
 7376 3 62.22 125.97 -1.2 0.186 7375
 7377 3 62.33 125.97 -1.13 0.212 7376
 7378 3 62.51 126.16 -0.82 0.097 7377
 7379 3 62.64 126.27 -0.71 0.098 7378
 7380 3 62.84 126.27 -0.57 0.169 7379
 7381 3 63.01 126.27 -0.55 0.222 7380
 7382 3 63.15 126.47 -0.46 0.206 7381
 7383 3 63.23 126.36 -0.32 0.214 7382
 7384 3 63.41 126.16 -0.18 0.121 7383
 7385 3 63.61 126.05 -0.08 0.126 7384
 7386 3 63.68 125.86 0 0.136 7385
 7387 3 63.81 125.75 0.02 0.202 7386
 7388 3 63.98 125.75 0.08 0.216 7387
 7389 3 64.11 125.86 0.11 0.237 7388
 7390 3 64.14 126.16 0.16 0.174 7389
 7391 3 64.23 126.25 0.27 0.195 7390
 7392 3 64.45 126.36 0.16 0.137 7391
 7393 3 64.59 126.46 0.18 0.121 7392
 7394 3 64.72 126.44 0.29 0.104 7393
 7395 3 64.86 126.44 0.33 0.136 7394
 7396 3 65 126.44 0.5 0.214 7395
 7397 3 64.2 126.25 0.52 0.122 7391
 7398 3 64.25 126.36 0.62 0.094 7397
 7399 3 64.22 125.55 0.21 0.109 7389
 7400 3 64.4 125.46 0.23 0.118 7399
 7401 3 64.57 125.25 0.21 0.169 7400
 7402 3 64.73 125.05 0.24 0.221 7401
 7403 3 64.85 124.94 0.24 0.238 7402
 7404 3 64.76 124.85 0.2 0.222 7403
 7405 3 64.76 124.64 0.18 0.16 7404
 7406 3 64.68 124.35 0.14 0.221 7405
 7407 3 64.77 124.14 0.15 0.203 7406
 7408 3 64.84 124.05 0.12 0.253 7407
 7409 3 64.9 123.85 0.11 0.279 7408
 7410 3 65.09 123.75 0.2 0.199 7409
 7411 3 65.18 123.55 0.18 0.15 7410
 7412 3 65.26 123.35 0.18 0.164 7411
 7413 3 65.29 123.14 0.16 0.12 7412
 7414 3 65.31 123.05 0.11 0.124 7413
 7415 3 65.29 122.85 0.11 0.141 7414
 7416 3 65.26 122.75 0.07 0.157 7415
 7417 3 65.27 122.44 0.01 0.156 7416
 7418 3 65.34 122.25 -0.02 0.138 7417
 7419 3 65.38 122.14 -0.05 0.148 7418
 7420 3 65.37 121.94 -0.05 0.222 7419
 7421 3 65.41 121.85 0 0.217 7420
 7422 3 65.49 121.64 0 0.191 7421
 7423 3 65.68 121.45 -0.05 0.203 7422
 7424 3 65.74 121.26 -0.09 0.176 7423
 7425 3 65.62 121.15 -0.2 0.17 7424
 7426 3 65.52 121.06 -0.33 0.248 7425
 7427 3 65.49 120.95 -0.22 0.255 7426
 7428 3 65.43 121.14 0.15 0.166 7427
 7429 3 65.38 121.35 0.35 0.087 7428
 7430 3 65.43 121.35 0.47 0.102 7429
 7431 3 65.29 121.25 0.43 0.097 7430
 7432 3 65.51 120.76 -0.5 0.203 7427
 7433 3 65.54 120.65 -0.51 0.166 7432
 7434 3 65.57 120.65 -0.89 0.122 7433
 7435 3 65.65 120.45 -0.96 0.165 7434
 7436 3 65.79 120.45 -1.09 0.251 7435
 7437 3 65.79 120.36 -1.21 0.274 7436
 7438 3 65.87 120.26 -1.27 0.336 7437
 7439 3 65.91 120.15 -1.37 0.376 7438
 7440 3 66.02 119.95 -1.44 0.437 7439
 7441 3 66.07 119.84 -1.55 0.439 7440
 7442 3 66.16 119.75 -1.65 0.444 7441
 7443 3 66.29 119.64 -1.72 0.381 7442
 7444 3 66.29 119.45 -1.84 0.353 7443
 7445 3 66.18 119.34 -2.02 0.367 7444
 7446 3 66.23 119.14 -2.05 0.41 7445
 7447 3 66.09 119.04 -2.16 0.468 7446
 7448 3 66.09 118.95 -2.22 0.505 7447
 7449 3 66.1 119.04 -2.37 0.616 7448
 7450 3 66.9 118.84 -2.58 0.074 7449
 7451 3 66.98 118.54 -2.64 0.178 7450
 7452 3 67.09 118.54 -2.68 0.224 7451
 7453 3 67.23 118.45 -2.78 0.198 7452
 7454 3 67.35 118.43 -2.83 0.135 7453
 7455 3 67.43 118.34 -2.89 0.119 7454
 7456 3 67.62 118.03 -2.85 0.112 7455
 7457 3 67.76 117.93 -2.87 0.107 7456
 7458 3 67.87 117.85 -2.91 0.114 7457
 7459 3 67.98 117.85 -3.03 0.119 7458
 7460 3 68.02 117.54 -3.03 0.064 7459
 7461 3 68.02 117.44 -3.05 0.096 7460
 7462 3 68.07 117.15 -3.03 0.102 7461
 7463 3 68.09 116.94 -2.93 0.104 7462
 7464 3 65.71 119.06 -2.38 0.122 7449
 7465 3 65.24 119.15 -2.44 0.058 7464
 7466 3 65.06 119.15 -2.57 0.098 7465
 7467 3 64.98 119.26 -2.54 0.12 7466
 7468 3 64.81 119.37 -2.69 0.197 7467
 7469 3 64.65 119.37 -2.79 0.177 7468
 7470 3 64.48 119.37 -2.82 0.094 7469
 7471 3 64.32 119.37 -2.79 0.129 7470
 7472 3 64.12 119.47 -2.79 0.104 7471
 7473 3 64.02 119.56 -2.88 0.102 7472
 7474 3 65.51 119.15 -2.38 0.122 7464
 7475 3 66.99 119.34 -2.33 0.07 7474
 7476 3 67.09 119.45 -2.32 0.101 7475
 7477 3 67.24 119.45 -2.33 0.074 7476
 7478 3 65.32 119.15 -2.38 0.122 7474
 7479 3 65.85 121.33 0.1 0.07 7424
 7480 3 65.21 125.14 0.39 0.091 7403
 7481 3 65.37 125.14 0.44 0.103 7480
 7482 3 65.54 125.25 0.41 0.147 7481
 7483 3 65.66 125.35 0.39 0.158 7482
 7484 3 65.76 125.44 0.49 0.09 7483
 7485 3 65.84 125.53 0.52 0.107 7484
 7486 3 65.87 125.74 0.62 0.11 7485
 7487 3 65.79 125.94 0.62 0.133 7486
 7488 3 65.75 126.14 0.62 0.133 7487
 7489 3 62.27 125.67 -1.21 0.148 7377
 7490 3 62.22 125.47 -1.26 0.000125 7489
 7491 3 60.01 126.12 -4.74 0.163 7156
 7492 3 60.03 126.12 -4.92 0.138 7491
 7493 3 59.96 126.02 -5.13 0.151 7492
 7494 3 59.99 126.02 -5.24 0.173 7493
 7495 3 59.99 126.02 -5.38 0.152 7494
 7496 3 60 126.21 -5.55 0.171 7495
 7497 3 60.07 126.32 -5.71 0.149 7496
 7498 3 60.03 126.41 -5.91 0.133 7497
 7499 3 60.07 126.52 -6.05 0.165 7498
 7500 3 60.06 126.41 -6.17 0.208 7499
 7501 3 60.06 126.52 -6.28 0.242 7500
 7502 3 60.04 126.82 -6.45 0.149 7501
 7503 3 60.07 127.02 -6.41 0.077 7502
 7504 3 60.11 127.12 -6.37 0.112 7503
 7505 3 60.14 127.21 -6.45 0.13 7504
 7506 3 60.14 127.32 -6.62 0.141 7505
 7507 3 60.14 127.32 -6.77 0.17 7506
 7508 3 60.14 127.52 -6.94 0.122 7507
 7509 3 60.07 127.62 -7.08 0.112 7508
 7510 3 60.18 127.62 -7.16 0.138 7509
 7511 3 60.26 127.71 -7.29 0.118 7510
 7512 3 60.24 127.82 -7.41 0.088 7511
 7513 3 60.29 127.91 -7.52 0.096 7512
 7514 3 60.32 128.02 -7.65 0.116 7513
 7515 3 60.36 128.12 -7.73 0.142 7514
 7516 3 60.42 128.22 -7.84 0.146 7515
 7517 3 60.6 128.32 -7.92 0.069 7516
 7518 3 60.63 128.43 -8.04 0.097 7517
 7519 3 60.6 128.63 -8.09 0.113 7518
 7520 3 60.48 128.72 -8.07 0.096 7519
 7521 3 60.48 128.82 -8.22 0.101 7520
 7522 3 60.42 128.82 -8.32 0.181 7521
 7523 3 60.46 128.93 -8.39 0.214 7522
 7524 3 60.81 129.03 -8.54 0.132 7523
 7525 3 60.93 129.03 -8.65 0.173 7524
 7526 3 60.95 128.72 -8.82 0.099 7525
 7527 3 60.99 128.72 -8.98 0.082 7526
 7528 3 61.03 128.72 -9.14 0.09 7527
 7529 3 61.2 128.72 -9.26 0.106 7528
 7530 3 61.28 128.72 -9.37 0.142 7529
 7531 3 61.35 128.72 -9.47 0.133 7530
 7532 3 61.46 128.72 -9.47 0.000125 7531
 7533 3 48.48 123.26 -1.14 0.911 7051
 7534 3 48.46 123.36 -1.12 0.811 7533
 7535 3 46.88 122.28 -1.05 0.238 7016
 7536 3 46.88 122.09 -1.15 0.206 7535
 7537 3 46.94 121.89 -1.18 0.197 7536
 7538 3 46.95 121.78 -1.16 0.2 7537
 7539 3 46.84 121.69 -1.25 0.245 7538
 7540 3 46.81 121.59 -1.32 0.259 7539
 7541 3 46.84 121.28 -1.26 0.234 7540
 7542 3 46.87 121.09 -1.32 0.202 7541
 7543 3 46.88 120.98 -1.22 0.188 7542
 7544 3 46.96 120.78 -1.15 0.187 7543
 7545 3 46.99 120.59 -1.13 0.195 7544
 7546 3 47.05 120.39 -1.13 0.192 7545
 7547 3 47.06 120.19 -1.15 0.195 7546
 7548 3 47.13 119.98 -1.21 0.205 7547
 7549 3 47.16 119.89 -1.3 0.173 7548
 7550 3 47.23 119.69 -1.34 0.196 7549
 7551 3 47.27 119.48 -1.31 0.22 7550
 7552 3 47.34 119.48 -1.4 0.262 7551
 7553 3 47.44 119.28 -1.39 0.288 7552
 7554 3 47.73 119.48 -1.63 0.223 7553
 7555 3 47.87 119.48 -1.67 0.211 7554
 7556 3 48.06 119.58 -1.63 0.22 7555
 7557 3 48.27 119.87 -1.33 0.188 7556
 7558 3 48.41 119.98 -1.23 0.173 7557
 7559 3 48.59 120.06 -1.27 0.161 7558
 7560 3 48.7 120.17 -1.22 0.132 7559
 7561 3 48.78 120.36 -1.16 0.172 7560
 7562 3 48.51 120.36 -0.92 0.086 7561
 7563 3 48.41 120.47 -0.93 0.114 7562
 7564 3 48.91 120.36 -1.19 0.129 7561
 7565 3 48.76 120.47 -1.09 0.058 7564
 7566 3 48.73 120.56 -1.16 0.072 7565
 7567 3 49.06 120.36 -1.16 0.132 7564
 7568 3 49.23 120.36 -1.14 0.142 7567
 7569 3 49.41 120.47 -1.12 0.145 7568
 7570 3 49.56 120.56 -1.1 0.173 7569
 7571 3 49.67 120.65 -1.1 0.186 7570
 7572 3 49.98 120.95 -1.08 0.087 7571
 7573 3 50.06 121.06 -1.06 0.128 7572
 7574 3 50.16 121.06 -1 0.164 7573
 7575 3 50.28 121.15 -1 0.159 7574
 7576 3 50.38 121.25 -1 0.168 7575
 7577 3 50.48 121.36 -0.93 0.215 7576
 7578 3 50.59 121.45 -0.86 0.201 7577
 7579 3 50.66 121.75 -0.75 0.15 7578
 7580 3 50.77 121.84 -0.6 0.123 7579
 7581 3 50.88 121.95 -0.49 0.108 7580
 7582 3 50.95 122.05 -0.35 0.09 7581
 7583 3 51.03 122.14 -0.2 0.097 7582
 7584 3 51.21 122.25 -0.09 0.123 7583
 7585 3 51.4 122.25 -0.11 0.111 7584
 7586 3 51.51 122.34 -0.06 0.096 7585
 7587 3 51.63 122.45 -0.15 0.111 7586
 7588 3 51.7 122.55 -0.19 0.104 7587
 7589 3 48.17 119.37 -1.89 0.273 7556
 7590 3 48.37 119.48 -2.1 0.21 7589
 7591 3 48.49 119.37 -2.41 0.19 7590
 7592 3 48.6 119.27 -2.56 0.198 7591
 7593 3 48.69 119.27 -2.7 0.209 7592
 7594 3 48.73 119.19 -2.93 0.155 7593
 7595 3 48.8 119.08 -3.1 0.112 7594
 7596 3 48.88 119.08 -3.2 0.103 7595
 7597 3 48.94 118.99 -3.35 0.136 7596
 7598 3 48.91 118.88 -3.49 0.162 7597
 7599 3 48.95 118.78 -3.6 0.16 7598
 7600 3 49.03 118.69 -3.72 0.175 7599
 7601 3 49.09 118.58 -3.83 0.207 7600
 7602 3 49.16 118.49 -3.95 0.252 7601
 7603 3 49.27 118.19 -3.8 0.173 7602
 7604 3 49.33 117.99 -3.75 0.161 7603
 7605 3 49.4 117.78 -3.77 0.175 7604
 7606 3 49.49 117.69 -3.79 0.116 7605
 7607 3 49.63 117.49 -3.73 0.166 7606
 7608 3 49.69 117.19 -3.75 0.139 7607
 7609 3 49.7 117.08 -3.69 0.139 7608
 7610 3 49.78 116.99 -3.69 0.141 7609
 7611 3 49.84 116.78 -3.63 0.175 7610
 7612 3 49.92 116.58 -3.61 0.222 7611
 7613 3 50.03 116.47 -3.61 0.183 7612
 7614 3 50.16 116.27 -3.65 0.177 7613
 7615 3 50.33 116.08 -3.75 0.2 7614
 7616 3 50.48 115.97 -3.89 0.227 7615
 7617 3 50.59 115.97 -4 0.263 7616
 7618 3 50.73 115.88 -4 0.287 7617
 7619 3 50.9 115.88 -3.99 0.33 7618
 7620 3 51.08 115.88 -4.04 0.389 7619
 7621 3 51.23 115.77 -4.04 0.436 7620
 7622 3 51.45 115.86 -4 0.401 7621
 7623 3 51.63 115.86 -3.97 0.36 7622
 7624 3 51.77 115.86 -3.98 0.345 7623
 7625 3 51.91 115.97 -3.96 0.379 7624
 7626 3 52.05 115.97 -3.93 0.415 7625
 7627 3 52.15 115.97 -3.84 0.459 7626
 7628 3 52.3 115.82 -3.98 0.428 7627
 7629 3 52.45 115.66 -4.13 0.428 7628
 7630 3 52.59 115.47 -4.31 0.393 7629
 7631 3 52.77 115.37 -4.38 0.408 7630
 7632 3 52.91 115.26 -4.39 0.465 7631
 7633 3 53.06 114.76 -4.22 0.292 7632
 7634 3 53.19 114.76 -4.13 0.298 7633
 7635 3 53.31 114.76 -4.04 0.309 7634
 7636 3 53.44 114.45 -4.01 0.195 7635
 7637 3 53.56 114.36 -3.89 0.142 7636
 7638 3 53.65 114.36 -3.78 0.151 7637
 7639 3 53.8 114.36 -3.68 0.176 7638
 7640 3 53.96 114.26 -3.6 0.215 7639
 7641 3 54.06 114.06 -3.78 0.232 7640
 7642 3 54.19 113.95 -3.86 0.182 7641
 7643 3 54.3 113.76 -3.97 0.166 7642
 7644 3 54.45 113.56 -4.06 0.122 7643
 7645 3 54.56 113.45 -4.15 0.109 7644
 7646 3 54.66 113.25 -4.22 0.133 7645
 7647 3 54.71 113.04 -4.23 0.13 7646
 7648 3 54.85 112.95 -4.28 0.175 7647
 7649 3 54.88 112.84 -4.33 0.247 7648
 7650 3 54.96 112.75 -4.35 0.329 7649
 7651 3 54.96 112.64 -3.71 0.14 7650
 7652 3 55.14 112.54 -3.59 0.145 7651
 7653 3 55.25 112.54 -3.42 0.123 7652
 7654 3 55.39 112.45 -3.31 0.139 7653
 7655 3 55.49 112.24 -3.17 0.118 7654
 7656 3 55.57 112.13 -3.06 0.116 7655
 7657 3 55.61 112.03 -2.92 0.107 7656
 7658 3 55.66 111.92 -2.84 0.108 7657
 7659 3 55.68 111.83 -2.71 0.157 7658
 7660 3 55.71 111.83 -2.59 0.222 7659
 7661 3 55.78 111.72 -2.38 0.302 7660
 7662 3 55.93 111.52 -2.27 0.363 7661
 7663 3 56.1 111.42 -2.21 0.342 7662
 7664 3 56.17 111.22 -2.15 0.321 7663
 7665 3 56.27 111.13 -2.11 0.267 7664
 7666 3 56.36 111.02 -2.08 0.249 7665
 7667 3 56.46 111.02 -1.97 0.294 7666
 7668 3 56.6 110.92 -1.95 0.327 7667
 7669 3 56.81 110.72 -1.87 0.294 7668
 7670 3 56.96 110.41 -1.77 0.247 7669
 7671 3 57.03 110.32 -1.64 0.278 7670
 7672 3 57.13 110.32 -1.52 0.282 7671
 7673 3 57.12 110.11 -1.33 0.281 7672
 7674 3 57.25 110.11 -1.27 0.284 7673
 7675 3 57.29 109.82 -1.2 0.222 7674
 7676 3 57.3 109.6 -1.09 0.177 7675
 7677 3 57.35 109.4 -1.01 0.21 7676
 7678 3 57.05 109.21 -1 0.137 7677
 7679 3 57.03 109.1 -1.04 0.099 7678
 7680 3 56.92 109.01 -1.06 0.098 7679
 7681 3 56.75 108.9 -1.11 0.114 7680
 7682 3 56.72 108.81 -0.99 0.13 7681
 7683 3 56.62 108.6 -0.87 0.163 7682
 7684 3 56.54 108.51 -0.75 0.172 7683
 7685 3 56.47 108.41 -0.67 0.153 7684
 7686 3 56.28 108.32 -0.59 0.177 7685
 7687 3 56.15 108.32 -0.41 0.171 7686
 7688 3 55.93 108.32 -0.25 0.158 7687
 7689 3 55.85 108.32 -0.13 0.165 7688
 7690 3 55.68 108.32 -0.03 0.119 7689
 7691 3 55.5 108.21 -0.06 0.151 7690
 7692 3 55.29 108.21 0 0.149 7691
 7693 3 55.07 108.12 0.01 0.136 7692
 7694 3 54.93 108.12 0.13 0.138 7693
 7695 3 54.9 108.02 0.25 0.075 7694
 7696 3 54.83 108.02 0.48 0.122 7695
 7697 3 54.89 108.12 0.59 0.139 7696
 7698 3 54.86 108.23 0.73 0.119 7697
 7699 3 54.89 108.23 0.89 0.12 7698
 7700 3 54.68 108.32 0.86 0.065 7699
 7701 3 54.58 108.43 0.92 0.068 7700
 7702 3 54.47 108.52 0.92 0.104 7701
 7703 3 54.37 108.52 0.96 0.111 7702
 7704 3 54.28 108.62 1.08 0.128 7703
 7705 3 54.15 108.72 1.21 0.156 7704
 7706 3 54.11 108.92 1.25 0.157 7705
 7707 3 54.12 109.01 1.56 0.094 7706
 7708 3 54.04 109.11 1.7 0.142 7707
 7709 3 54 109.22 1.88 0.101 7708
 7710 3 53.9 109.31 2.09 0.105 7709
 7711 3 53.79 109.33 2.15 0.063 7710
 7712 3 53.97 109.01 1.17 0.09 7706
 7713 3 53.86 109.12 1.21 0.058 7712
 7714 3 53.71 109.33 1.23 0.104 7713
 7715 3 53.6 109.53 1.12 0.091 7714
 7716 3 53.48 109.53 1.03 0.092 7715
 7717 3 53.33 109.62 0.91 0.097 7716
 7718 3 53.23 109.53 0.86 0.000125 7717
 7719 3 55.03 107.93 0.7 0.101 7697
 7720 3 55.08 107.93 0.83 0.085 7719
 7721 3 54.9 108.52 0.16 0.074 7694
 7722 3 54.9 108.73 0.28 0.101 7721
 7723 3 54.98 108.82 0.42 0.091 7722
 7724 3 54.96 108.93 0.5 0.13 7723
 7725 3 54.78 109.02 0.52 0.092 7724
 7726 3 56.04 108.01 -0.19 0.091 7689
 7727 3 56.12 107.91 -0.21 0.087 7726
 7728 3 56.15 107.71 -0.15 0.074 7727
 7729 3 56.17 107.71 -0.03 0.174 7728
 7730 3 55.97 107.51 -0.4 0.159 7729
 7731 3 55.82 107.51 -0.54 0.099 7730
 7732 3 55.65 107.41 -0.66 0.104 7731
 7733 3 55.51 107.41 -0.75 0.089 7732
 7734 3 55.35 107.32 -0.81 0.138 7733
 7735 3 55.25 107.32 -0.94 0.128 7734
 7736 3 55.11 107.23 -1.11 0.108 7735
 7737 3 54.93 107.12 -1.27 0.135 7736
 7738 3 54.79 107.02 -1.49 0.143 7737
 7739 3 54.64 106.93 -1.66 0.148 7738
 7740 3 54.48 107.02 -1.85 0.161 7739
 7741 3 54.29 107.04 -2.03 0.122 7740
 7742 3 56.26 107.82 0.28 0.181 7729
 7743 3 56.08 107.71 0.41 0.109 7742
 7744 3 56.1 107.62 0.52 0.116 7743
 7745 3 56.12 107.51 0.71 0.1 7744
 7746 3 57.68 109.52 -0.94 0.137 7677
 7747 3 58.07 109.71 -1.04 0.151 7746
 7748 3 58.32 109.8 -1.17 0.099 7747
 7749 3 58.43 109.91 -1.25 0.064 7748
 7750 3 58.47 110 -1.36 0.083 7749
 7751 3 58.48 110.11 -1.42 0.056 7750
 7752 3 58.34 110.3 -1.4 0.091 7751
 7753 3 58.22 110.41 -1.41 0.073 7752
 7754 3 58.13 110.5 -1.38 0.075 7753
 7755 3 58.07 110.71 -1.36 0.11 7754
 7756 3 57.28 110.91 -1.54 0.074 7672
 7757 3 57.36 111.02 -1.56 0.061 7756
 7758 3 57.5 111.11 -1.65 0.082 7757
 7759 3 55.12 112.84 -4.81 0.111 7650
 7760 3 55.1 112.75 -4.91 0.138 7759
 7761 3 55.06 112.54 -4.95 0.17 7760
 7762 3 55.34 112.75 -5.15 0.171 7761
 7763 3 55.34 112.64 -5.3 0.166 7762
 7764 3 55.42 112.64 -5.49 0.156 7763
 7765 3 55.58 112.75 -5.57 0.173 7764
 7766 3 55.71 112.75 -5.64 0.194 7765
 7767 3 55.76 112.34 -5.66 0.143 7766
 7768 3 55.77 112.25 -5.73 0.168 7767
 7769 3 55.73 112.14 -5.85 0.094 7768
 7770 3 55.84 112.95 -5.83 0.139 7766
 7771 3 55.99 113.03 -5.95 0.131 7770
 7772 3 56.08 113.03 -6.01 0.183 7771
 7773 3 56.15 113.03 -6.15 0.212 7772
 7774 3 56.16 113.15 -6.35 0.228 7773
 7775 3 56.26 112.94 -6.45 0.132 7774
 7776 3 56.31 112.65 -6.57 0.12 7775
 7777 3 56.46 112.54 -6.57 0.105 7776
 7778 3 56.45 112.35 -6.57 0.105 7777
 7779 3 56.53 112.24 -6.58 0.086 7778
 7780 3 56.59 112.15 -6.65 0.084 7779
 7781 3 56.62 112.04 -6.76 0.101 7780
 7782 3 56.37 113.04 -6.53 0.081 7775
 7783 3 56.48 113.15 -6.58 0.143 7782
 7784 3 56.63 113.15 -6.61 0.177 7783
 7785 3 56.84 112.94 -6.64 0.15 7784
 7786 3 56.98 113.04 -6.77 0.124 7785
 7787 3 57.12 113.15 -6.87 0.111 7786
 7788 3 57.26 113.15 -6.93 0.104 7787
 7789 3 57.41 113.24 -6.99 0.152 7788
 7790 3 57.31 113.35 -7.39 0.142 7789
 7791 3 57.38 113.34 -7.57 0.097 7790
 7792 3 57.56 113.34 -7.56 0.074 7791
 7793 3 57.69 113.34 -7.51 0.074 7792
 7794 3 57.83 113.34 -7.44 0.073 7793
 7795 3 57.91 113.43 -7.51 0.11 7794
 7796 3 57.98 113.54 -7.64 0.143 7795
 7797 3 58.02 113.63 -7.61 0.221 7796
 7798 3 58.19 113.54 -7.92 0.071 7797
 7799 3 58.24 113.54 -8.07 0.069 7798
 7800 3 58.24 113.43 -8.2 0.112 7799
 7801 3 58.31 113.24 -8.29 0.078 7800
 7802 3 58.41 113.13 -8.32 0.086 7801
 7803 3 58.48 113.04 -8.4 0.108 7802
 7804 3 58.49 112.93 -8.53 0.11 7803
 7805 3 58.56 112.84 -8.66 0.116 7804
 7806 3 58.73 112.52 -8.74 0.085 7805
 7807 3 58.84 112.23 -8.8 0.085 7806
 7808 3 58.88 112.24 -8.9 0.095 7807
 7809 3 59.08 112.03 -9.07 0.102 7808
 7810 3 59.2 111.94 -9.13 0.074 7809
 7811 3 59.28 111.83 -9.14 0.066 7810
 7812 3 59.4 111.74 -9.13 0.064 7811
 7813 3 59.49 111.64 -9.13 0.112 7812
 7814 3 59.45 111.53 -9.05 0.171 7813
 7815 3 59.23 111.33 -8.9 0.114 7814
 7816 3 59.05 111.24 -8.8 0.07 7815
 7817 3 56.09 113.54 -6.36 0.11 7774
 7818 3 56.2 113.54 -6.39 0.194 7817
 7819 3 56.26 113.94 -6.2 0.175 7818
 7820 3 56.35 114.04 -6.15 0.148 7819
 7821 3 56.53 114.15 -6.33 0.134 7820
 7822 3 56.66 114.15 -6.43 0.129 7821
 7823 3 56.83 114.24 -6.51 0.147 7822
 7824 3 56.91 114.35 -6.56 0.18 7823
 7825 3 56.96 114.44 -6.52 0.215 7824
 7826 3 57.13 114.65 -6.15 0.175 7825
 7827 3 57.27 114.74 -6.02 0.206 7826
 7828 3 57.41 114.84 -5.87 0.186 7827
 7829 3 57.58 114.93 -5.77 0.155 7828
 7830 3 57.66 114.93 -5.65 0.212 7829
 7831 3 57.78 115.04 -5.57 0.241 7830
 7832 3 57.84 115.24 -5.48 0.258 7831
 7833 3 57.91 115.34 -5.41 0.281 7832
 7834 3 57.98 115.54 -5.4 0.278 7833
 7835 3 58.03 115.74 -5.36 0.268 7834
 7836 3 58.16 115.84 -5.33 0.323 7835
 7837 3 58.27 116.02 -5.23 0.353 7836
 7838 3 58.31 116.13 -5.19 0.345 7837
 7839 3 58.45 116.32 -5.22 0.284 7838
 7840 3 58.56 116.43 -5.3 0.243 7839
 7841 3 58.69 116.52 -5.3 0.191 7840
 7842 3 58.84 116.63 -5.37 0.104 7841
 7843 3 58.94 116.73 -5.4 0.085 7842
 7844 3 59.06 116.73 -5.4 0.115 7843
 7845 3 59.19 116.82 -5.4 0.134 7844
 7846 3 59.34 116.82 -5.33 0.147 7845
 7847 3 59.44 116.91 -5.28 0.113 7846
 7848 3 59.56 117.02 -5.19 0.102 7847
 7849 3 59.63 117.21 -5.08 0.131 7848
 7850 3 59.7 117.41 -5.05 0.136 7849
 7851 3 59.84 117.52 -4.98 0.12 7850
 7852 3 59.96 117.62 -4.99 0.13 7851
 7853 3 60.13 117.71 -5.11 0.151 7852
 7854 3 60.23 117.82 -5.18 0.151 7853
 7855 3 60.38 117.82 -5.24 0.216 7854
 7856 3 60.41 117.91 -5.36 0.363 7855
 7857 3 60.48 118.02 -5.48 0.468 7856
 7858 3 60.55 118.02 -5.57 0.528 7857
 7859 3 60.62 118.12 -5.65 0.519 7858
 7860 3 61.03 118.51 -5.07 0.107 7859
 7861 3 61.13 118.51 -5.02 0.146 7860
 7862 3 61.24 118.71 -4.94 0.119 7861
 7863 3 61.38 118.8 -4.82 0.136 7862
 7864 3 61.37 119.01 -4.69 0.123 7863
 7865 3 61.34 119.21 -4.49 0.165 7864
 7866 3 61.35 119.4 -4.37 0.18 7865
 7867 3 61.31 119.4 -4.16 0.184 7866
 7868 3 61.15 119.71 -3.97 0.067 7867
 7869 3 61.08 119.71 -3.88 0.097 7868
 7870 3 61.02 119.8 -3.82 0.123 7869
 7871 3 60.98 119.9 -3.76 0.1 7870
 7872 3 60.91 120.01 -3.7 0.088 7871
 7873 3 60.85 120.1 -3.78 0.134 7872
 7874 3 60.81 120.21 -3.81 0.141 7873
 7875 3 60.63 120.3 -3.78 0.144 7874
 7876 3 60.43 120.52 -3.86 0.118 7875
 7877 3 60.29 120.62 -3.89 0.09 7876
 7878 3 60.33 120.82 -3.85 0.074 7877
 7879 3 60.33 121.02 -3.81 0.059 7878
 7880 3 60.25 121.12 -3.8 0.086 7879
 7881 3 60.12 121.32 -3.97 0.099 7880
 7882 3 60.01 121.32 -4.01 0.108 7881
 7883 3 59.95 121.21 -4.17 0.000125 7882
 7884 3 61.56 119.4 -4.47 0.127 7866
 7885 3 61.59 119.51 -4.53 0.097 7884
 7886 3 61.69 119.6 -4.56 0.072 7885
 7887 3 60.58 118.02 -5.91 0.367 7859
 7888 3 60.65 118.02 -6.06 0.207 7887
 7889 3 56.95 114.44 -6.94 0.105 7825
 7890 3 56.98 114.54 -7.03 0.138 7889
 7891 3 54.95 112.34 -4.98 0.081 7761
 7892 3 55 112.04 -4.94 0.1 7891
 7893 3 55.07 111.84 -4.86 0.106 7892
 7894 3 55.14 111.64 -4.82 0.09 7893
 7895 3 55.16 111.54 -4.69 0.12 7894
 7896 3 55.2 111.34 -4.6 0.154 7895
 7897 3 55.18 111.04 -4.52 0.11 7896
 7898 3 55.21 110.75 -4.57 0.105 7897
 7899 3 55.22 110.54 -4.65 0.094 7898
 7900 3 55.22 110.45 -4.74 0.112 7899
 7901 3 55.18 110.45 -4.85 0.149 7900
 7902 3 55.31 110.34 -5.02 0.156 7901
 7903 3 55.34 110.45 -5.11 0.000125 7902
 7904 3 54.03 114.25 -3.31 0.06 7640
 7905 3 54.06 114.25 -3.16 0.135 7904
 7906 3 54.07 114.43 -3.08 0.083 7905
 7907 3 53.12 115.97 -4.56 0.154 7632
 7908 3 53.16 116.17 -4.61 0.158 7907
 7909 3 53.2 116.26 -4.77 0.174 7908
 7910 3 53.3 116.47 -4.92 0.166 7909
 7911 3 53.31 116.56 -5.01 0.18 7910
 7912 3 53.4 116.56 -5.14 0.179 7911
 7913 3 53.45 116.67 -5.29 0.215 7912
 7914 3 53.51 116.76 -5.4 0.192 7913
 7915 3 53.46 116.76 -5.57 0.245 7914
 7916 3 53.44 116.97 -5.72 0.315 7915
 7917 3 53.41 117.06 -5.86 0.335 7916
 7918 3 53.41 117.17 -6.01 0.323 7917
 7919 3 53.37 117.37 -6.09 0.298 7918
 7920 3 53.3 117.47 -6.2 0.302 7919
 7921 3 53.32 117.67 -6.28 0.322 7920
 7922 3 53.32 117.87 -6.34 0.305 7921
 7923 3 53.33 117.97 -6.46 0.286 7922
 7924 3 53.3 118.17 -6.53 0.283 7923
 7925 3 53.26 118.37 -6.55 0.255 7924
 7926 3 53.26 118.56 -6.53 0.237 7925
 7927 3 53.29 118.67 -6.64 0.207 7926
 7928 3 53.27 118.76 -6.87 0.121 7927
 7929 3 53.36 118.87 -6.87 0.192 7928
 7930 3 53.66 118.76 -6.74 0.112 7929
 7931 3 53.84 118.76 -6.54 0.134 7930
 7932 3 53.98 118.76 -6.49 0.16 7931
 7933 3 54.15 118.56 -6.5 0.13 7932
 7934 3 54.32 118.36 -6.45 0.098 7933
 7935 3 53.29 119.17 -6.92 0.21 7929
 7936 3 53.25 119.37 -6.92 0.247 7935
 7937 3 53.22 119.56 -6.88 0.257 7936
 7938 3 53.19 119.76 -6.84 0.287 7937
 7939 3 53.19 119.97 -6.78 0.332 7938
 7940 3 53.22 120.17 -6.76 0.414 7939
 7941 3 53.22 120.37 -6.85 0.394 7940
 7942 3 53.26 120.47 -6.93 0.383 7941
 7943 3 53.15 120.67 -7.09 0.282 7942
 7944 3 53.19 120.76 -7.2 0.252 7943
 7945 3 53.14 120.87 -7.39 0.266 7944
 7946 3 53.16 120.97 -7.59 0.286 7945
 7947 3 53.2 121.06 -7.78 0.305 7946
 7948 3 53.2 121.06 -8.01 0.323 7947
 7949 3 53.16 121.06 -8.2 0.312 7948
 7950 3 52.97 120.67 -8.29 0.089 7949
 7951 3 52.94 120.56 -8.35 0.000125 7950
 7952 3 53.23 121.37 -8.16 0.199 7949
 7953 3 53.23 121.48 -8.2 0.188 7952
 7954 3 53.18 121.77 -8.23 0.139 7953
 7955 3 53.21 121.98 -8.2 0.19 7954
 7956 3 53.25 122.06 -8.12 0.273 7955
 7957 3 53.17 122.07 -8.45 0.316 7956
 7958 3 53.04 122.18 -8.64 0.347 7957
 7959 3 52.75 122.09 -8.94 0.202 7958
 7960 3 52.58 122.38 -9.04 0.161 7959
 7961 3 52.6 122.38 -9.2 0.187 7960
 7962 3 52.57 122.59 -9.3 0.171 7961
 7963 3 52.53 122.68 -9.37 0.189 7962
 7964 3 52.58 122.79 -9.51 0.28 7963
 7965 3 52.58 122.79 -9.67 0.349 7964
 7966 3 52.46 122.68 -9.9 0.342 7965
 7967 3 52.39 121.99 -9.93 0.083 7966
 7968 3 52.39 121.88 -9.93 0.108 7967
 7969 3 52.32 121.49 -9.87 0.111 7968
 7970 3 52.31 121.38 -9.85 0.065 7969
 7971 3 52.28 121.29 -9.8 0.09 7970
 7972 3 52.25 121.09 -9.86 0.067 7971
 7973 3 52.14 120.99 -9.94 0.068 7972
 7974 3 52.1 120.88 -9.88 0.086 7973
 7975 3 52.1 120.59 -9.78 0.081 7974
 7976 3 52.07 120.49 -9.7 0.053 7975
 7977 3 51.96 120.49 -9.76 0.051 7976
 7978 3 51.86 120.49 -9.77 0.072 7977
 7979 3 51.76 120.49 -9.65 0.121 7978
 7980 3 51.64 120.49 -9.76 0.088 7979
 7981 3 52.43 122.99 -10.02 0.265 7966
 7982 3 52.35 123.18 -10.12 0.229 7981
 7983 3 52.39 123.38 -10.27 0.151 7982
 7984 3 52.39 123.59 -10.42 0.103 7983
 7985 3 52.4 123.79 -10.6 0.164 7984
 7986 3 52.43 123.88 -10.7 0.175 7985
 7987 3 52.44 123.99 -10.81 0.237 7986
 7988 3 52.08 124.38 -10.87 0.18 7987
 7989 3 52 124.59 -10.9 0.133 7988
 7990 3 51.89 124.69 -11.05 0.081 7989
 7991 3 51.85 124.79 -11.18 0.125 7990
 7992 3 51.85 124.9 -11.33 0.148 7991
 7993 3 51.87 124.99 -11.52 0.109 7992
 7994 3 51.92 125.1 -11.7 0.153 7993
 7995 3 51.92 125.1 -11.84 0.173 7994
 7996 3 52.14 124.88 -11.75 0.088 7995
 7997 3 52.13 124.79 -11.85 0.000125 7996
 7998 3 51.85 125.19 -11.88 0.146 7995
 7999 3 51.8 125.19 -12.01 0.065 7998
 8000 3 51.7 125.19 -12.18 0.102 7999
 8001 3 51.81 125.1 -12.31 0.056 8000
 8002 3 51.99 124.99 -12.45 0.074 8001
 8003 3 52.05 124.79 -12.5 0.067 8002
 8004 3 52.17 124.68 -12.45 0.061 8003
 8005 3 52.79 123.68 -11.14 0.155 7987
 8006 3 52.82 123.68 -11.25 0.162 8005
 8007 3 52.86 123.79 -11.42 0.087 8006
 8008 3 52.88 123.79 -11.62 0.084 8007
 8009 3 52.81 123.79 -11.76 0.057 8008
 8010 3 52.75 123.38 -11.2 0.1 8006
 8011 3 52.85 123.18 -11.12 0.092 8010
 8012 3 53 122.99 -11.28 0.088 8011
 8013 3 53.01 122.88 -11.5 0.111 8012
 8014 3 53.04 122.68 -11.68 0.178 8013
 8015 3 53.11 122.49 -11.81 0.137 8014
 8016 3 53.31 122.18 -11.78 0.117 8015
 8017 3 53.46 122.07 -11.8 0.141 8016
 8018 3 53.71 121.88 -11.72 0.04 8017
 8019 3 53.83 121.77 -11.68 0.117 8018
 8020 3 53.96 121.68 -11.62 0.146 8019
 8021 3 54.06 121.57 -11.51 0.105 8020
 8022 3 54.07 121.48 -11.32 0.133 8021
 8023 3 54.07 121.27 -11.15 0.103 8022
 8024 3 54.15 121.27 -10.96 0.11 8023
 8025 3 53.51 121.98 -11.9 0.117 8017
 8026 3 53.58 121.77 -11.96 0.099 8025
 8027 3 53.61 121.57 -12.06 0.087 8026
 8028 3 53.63 121.48 -12.13 0.043 8027
 8029 3 53.64 121.38 -12.21 0.118 8028
 8030 3 53.38 121.48 -12.01 0.087 8029
 8031 3 53.25 121.48 -11.87 0.084 8030
 8032 3 53.06 121.49 -11.73 0.096 8031
 8033 3 52.94 121.49 -11.59 0.086 8032
 8034 3 53.36 122.57 -8.32 0.152 7958
 8035 3 53.46 122.57 -8.42 0.214 8034
 8036 3 53.29 122.68 -8.71 0.11 8035
 8037 3 53.29 122.77 -8.86 0.128 8036
 8038 3 53.35 122.88 -8.94 0.000125 8037
 8039 3 53.82 122.57 -8.3 0.097 8035
 8040 3 53.93 122.68 -8.29 0.154 8039
 8041 3 54.06 122.77 -8.25 0.132 8040
 8042 3 54.11 122.96 -8.25 0.121 8041
 8043 3 54.21 123.16 -8.27 0.076 8042
 8044 3 54.28 123.27 -8.27 0.089 8043
 8045 3 54.24 123.46 -8.37 0.102 8044
 8046 3 54.21 123.57 -8.51 0.112 8045
 8047 3 53.25 121.97 -7.66 0.115 7956
 8048 3 53.19 122.17 -7.54 0.153 8047
 8049 3 53.18 122.37 -7.49 0.118 8048
 8050 3 53.75 120.26 -7.13 0.095 7942
 8051 3 53.83 120.26 -7.22 0.079 8050
 8052 3 53.94 120.45 -7.34 0.098 8051
 8053 3 53.98 120.45 -7.49 0.078 8052
 8054 3 53.97 120.56 -7.66 0.11 8053
 8055 3 54.05 120.57 -7.75 0.132 8054
 8056 3 54.15 120.77 -7.79 0.126 8055
 8057 3 54.19 120.96 -7.75 0.078 8056
 8058 3 54.25 121.07 -7.8 0.125 8057
 8059 3 52.56 116.05 -3.64 0.132 7629
 8060 3 52.73 116.05 -3.51 0.108 8059
 8061 3 52.84 115.96 -3.33 0.097 8060
 8062 3 52.87 115.86 -3.2 0.136 8061
 8063 3 53.09 115.86 -3.16 0.102 8062
 8064 3 53.27 115.75 -3.16 0.117 8063
 8065 3 53.41 115.75 -3.12 0.147 8064
 8066 3 53.52 115.85 -3.1 0.17 8065
 8067 3 53.53 115.64 -3.37 0.08 8066
 8068 3 53.65 115.55 -3.39 0.068 8067
 8069 3 53.55 115.93 -2.91 0.167 8066
 8070 3 53.77 115.74 -2.85 0.06 8069
 8071 3 53.83 115.54 -2.81 0.1 8070
 8072 3 53.46 115.93 -2.76 0.147 8069
 8073 3 53.33 115.93 -2.56 0.067 8072
 8074 3 53.34 115.74 -2.45 0.074 8073
 8075 3 53.28 115.63 -2.41 0.056 8074
 8076 3 53.19 115.54 -2.47 0.086 8075
 8077 3 53.1 115.45 -2.39 0.082 8076
 8078 3 52.02 116.06 -2.95 0.079 7628
 8079 3 51.9 115.96 -2.74 0.128 8078
 8080 3 51.74 115.96 -2.6 0.13 8079
 8081 3 51.66 115.85 -2.37 0.091 8080
 8082 3 51.59 115.85 -2.28 0.095 8081
 8083 3 51.49 115.96 -2.13 0.094 8082
 8084 3 51.49 115.96 -1.96 0.093 8083
 8085 3 51.56 116.06 -1.88 0.11 8084
 8086 3 51.64 116.06 -1.76 0.054 8085
 8087 3 52.03 116.57 -3.97 0.101 7627
 8088 3 52.05 116.86 -4.09 0.116 8087
 8089 3 52.06 116.97 -4.22 0.083 8088
 8090 3 52.05 117.07 -4.37 0.077 8089
 8091 3 52.08 117.16 -4.49 0.097 8090
 8092 3 52.21 117.28 -4.62 0.071 8091
 8093 3 52.2 117.48 -4.74 0.076 8092
 8094 3 52.16 117.58 -4.83 0.098 8093
 8095 3 52.09 117.78 -4.97 0.098 8094
 8096 3 52.09 117.87 -5.06 0.117 8095
 8097 3 52.17 118.08 -5.05 0.133 8096
 8098 3 52.26 118.28 -5.01 0.076 8097
 8099 3 52.2 118.37 -5.12 0.073 8098
 8100 3 52.31 118.58 -5.17 0.104 8099
 8101 3 52.38 118.58 -5.25 0.136 8100
 8102 3 52.37 118.78 -5.42 0.104 8101
 8103 3 52.39 118.98 -5.42 0.069 8102
 8104 3 52.34 118.98 -5.55 0.116 8103
 8105 3 52.27 118.87 -5.67 0.153 8104
 8106 3 52.19 118.87 -5.75 0.091 8105
 8107 3 49.19 118.69 -4.08 0.254 7602
 8108 3 49.42 119.19 -4 0.121 8107
 8109 3 49.56 119.38 -4.04 0.139 8108
 8110 3 49.59 119.49 -4.09 0.154 8109
 8111 3 49.7 119.49 -4.04 0.15 8110
 8112 3 49.87 119.49 -3.88 0.109 8111
 8113 3 49.96 119.58 -3.74 0.077 8112
 8114 3 50.02 119.77 -3.66 0.131 8113
 8115 3 50.06 119.88 -3.6 0.17 8114
 8116 3 50.21 119.88 -3.45 0.187 8115
 8117 3 50.49 119.88 -3.47 0.12 8116
 8118 3 50.62 119.88 -3.49 0.135 8117
 8119 3 50.69 120.08 -3.41 0.148 8118
 8120 3 50.69 120.27 -3.35 0.138 8119
 8121 3 50.6 120.47 -3.26 0.144 8120
 8122 3 50.77 120.27 -3.1 0.05 8121
 8123 3 50.84 120.17 -3.1 0.101 8122
 8124 3 48.06 118.98 -1.97 0.119 7589
 8125 3 48.08 118.78 -2.03 0.092 8124
 8126 3 48.15 118.67 -1.95 0.052 8125
 8127 3 48.24 118.58 -1.87 0.087 8126
 8128 3 47.3 118.98 -1.17 0.212 7553
 8129 3 47.21 118.89 -1.26 0.189 8128
 8130 3 47.03 118.69 -1.23 0.176 8129
 8131 3 46.88 118.59 -1.12 0.162 8130
 8132 3 46.69 118.59 -0.92 0.109 8131
 8133 3 46.63 118.39 -0.88 0.167 8132
 8134 3 46.59 118.28 -0.9 0.071 8133
 8135 3 46.62 118.09 -0.87 0.111 8134
 8136 3 46.6 117.98 -0.87 0.09 8135
 8137 3 46.56 117.78 -0.88 0.114 8136
 8138 3 46.56 117.59 -0.89 0.105 8137
 8139 3 46.58 117.59 -0.79 0.137 8138
 8140 3 46.64 117.39 -0.7 0.207 8139
 8141 3 46.59 117.48 -0.48 0.186 8140
 8142 3 46.56 117.48 -0.25 0.202 8141
 8143 3 46.56 117.28 -0.23 0.192 8142
 8144 3 46.53 117.19 -0.31 0.223 8143
 8145 3 46.34 116.98 -0.26 0.132 8144
 8146 3 46.18 116.89 -0.29 0.102 8145
 8147 3 46.07 116.78 -0.32 0.133 8146
 8148 3 45.96 116.8 -0.23 0.077 8147
 8149 3 45.88 116.7 -0.13 0.095 8148
 8150 3 45.79 116.69 -0.04 0.127 8149
 8151 3 45.67 116.79 0.01 0.081 8150
 8152 3 45.66 116.69 0.1 0.097 8151
 8153 3 45.72 116.58 0.17 0.137 8152
 8154 3 45.78 116.49 0.28 0.109 8153
 8155 3 45.71 116.38 0.43 0.107 8154
 8156 3 45.6 116.38 0.62 0.157 8155
 8157 3 45.49 116.08 0.77 0.141 8156
 8158 3 45.43 115.79 0.87 0.163 8157
 8159 3 45.39 115.58 0.86 0.164 8158
 8160 3 45.34 115.49 0.86 0.123 8159
 8161 3 45.25 115.38 0.87 0.099 8160
 8162 3 45.2 115.29 1.14 0.115 8161
 8163 3 45.14 115.29 1.27 0.088 8162
 8164 3 44.92 115.29 1.37 0.144 8163
 8165 3 44.63 115.38 1.46 0.131 8164
 8166 3 44.46 115.49 1.51 0.13 8165
 8167 3 44.41 115.49 1.73 0.145 8166
 8168 3 44.34 115.49 1.81 0.102 8167
 8169 3 46.92 117.09 -0.4 0.154 8144
 8170 3 46.99 117.28 -0.55 0.079 8169
 8171 3 47.03 117.28 -0.68 0.127 8170
 8172 3 47.03 117.28 -0.83 0.135 8171
 8173 3 47.13 117.28 -0.9 0.108 8172
 8174 3 47.22 117.28 -0.96 0.116 8173
 8175 3 47.39 117.28 -1.01 0.12 8174
 8176 3 47.52 117.28 -1.1 0.101 8175
 8177 3 47.52 117.17 -1.32 0.121 8176
 8178 3 47.53 117.17 -1.43 0.103 8177
 8179 3 47.59 117.37 -1.55 0.092 8178
 8180 3 47.69 117.37 -1.66 0.086 8179
 8181 3 47.8 117.48 -1.79 0.096 8180
 8182 3 41.58 126.11 0.26 0.458 5026
 8183 3 41.48 125.82 0.23 0.486 8182
 8184 3 41.38 125.11 0.08 0.166 8183
 8185 3 41.23 125.13 0.02 0.143 8184
 8186 3 41.17 126.32 1.73 0.14 5014
 8187 3 41.28 126.51 1.78 0.155 8186
 8188 3 40.96 124.43 0.46 0.522 4994
 8189 3 40.84 124.43 0.41 0.106 8188
 8190 3 41.7 123.11 0.09 0.39 3127
 8191 3 41.84 123.11 0.2 0.321 8190
 8192 3 41.94 123.11 0.21 0.247 8191
 8193 3 42.06 123.11 0.18 0.287 8192
 8194 3 42.2 123.11 0.2 0.302 8193
 8195 3 43.26 122.8 -0.33 1.001 8194
 8196 3 43.26 122.71 -0.23 1.054 8195
 8197 3 43.2 122.6 -0.17 1.042 8196
 8198 3 42.27 122.61 -0.5 0.186 8197
 8199 3 42.17 122.61 -0.58 0.08 8198
 8200 3 43.38 122.6 0.12 1.098 8197
 8201 3 43.51 122.3 0.13 1.096 8200
 8202 3 43.52 122.1 0.08 1.026 8201
 8203 3 43.51 122 0.21 0.987 8202
 8204 3 43.49 122.6 0.8 0.135 8203
 8205 3 43.48 122.71 0.76 0.174 8204
 8206 3 43.38 122.8 0.64 0.277 8205
 8207 3 43.24 122.91 0.48 0.279 8206
 8208 3 43.16 123 0.31 0.223 8207
 8209 3 43.06 123 0.24 0.166 8208
 8210 3 43.56 121.99 0.48 0.893 8203
 8211 3 43.51 121.91 0.33 0.824 8210
 8212 3 43.38 121.6 0.24 0.793 8211
 8213 3 43.44 121.41 -0.19 0.146 8212
 8214 3 43.48 121.5 0.32 0.703 8212
 8215 3 43.55 121.5 0.49 0.699 8214
 8216 3 43.6 121.39 0.6 0.651 8215
 8217 3 43.67 121.49 0.89 0.562 8216
 8218 3 43.7 121.39 0.9 0.549 8217
 8219 3 43.78 121.3 0.9 0.398 8218
 8220 3 43.69 121.19 1.05 0.481 8219
 8221 3 43.76 121.1 1.2 0.437 8220
 8222 3 43.73 120.69 1.14 0.554 8221
 8223 3 43.77 119.89 1.04 0.177 8222
 8224 3 43.89 119.69 1.03 0.103 8223
 8225 3 43.63 120.8 1.21 0.486 8222
 8226 3 43.59 120.8 1.33 0.408 8225
 8227 3 43.52 120.8 1.42 0.386 8226
 8228 3 43.42 120.71 1.48 0.346 8227
 8229 3 43.42 120.6 1.59 0.323 8228
 8230 3 43.45 122.71 -0.6 0.855 8195
 8231 3 43.73 122.99 -0.38 0.655 8230
 8232 3 44.09 122.8 -0.28 0.208 8231
 8233 3 43.95 122.89 -0.3 0.000125 8232
 8234 3 43.92 122.99 -0.41 0.576 8231
 8235 3 43.2 123.8 -0.22 0.245 8234
 8236 3 43.23 123.91 -0.36 0.271 8235
 8237 3 43.17 124 -0.33 0.296 8236
 8238 3 43.1 124.1 -0.32 0.31 8237
 8239 3 43.02 124.21 -0.28 0.243 8238
 8240 3 43.08 124.5 -0.04 0.111 8239
 8241 3 44.02 122.99 -0.43 0.592 8234
 8242 3 44.06 123.1 -0.44 0.6 8241
 8243 3 44.16 123.19 -0.47 0.609 8242
 8244 3 44.2 123.39 -0.61 0.541 8243
 8245 3 44.1 123.6 -0.67 0.513 8244
 8246 3 43.66 123.5 -1.14 0.227 8245
 8247 3 43.61 123.6 -1.23 0.229 8246
 8248 3 43.62 123.71 -1.33 0.152 8247
 8249 3 43.75 123.8 -1.34 0.000125 8248
 8250 3 42.98 122 -1.66 0.281 8230
 8251 3 42.96 122.1 -1.85 0.328 8250
 8252 3 42.96 122.11 -2.04 0.36 8251
 8253 3 42.96 122.11 -2.18 0.357 8252
 8254 3 42.88 122.11 -2.35 0.329 8253
 8255 3 42.93 122.22 -2.43 0.359 8254
 8256 3 42.58 122.24 -2.79 0.258 8255
 8257 3 42.51 122.34 -2.95 0.238 8256
 8258 3 42.39 122.24 -3.06 0.22 8257
 8259 3 42.37 122.24 -3.18 0.234 8258
 8260 3 42.27 122.24 -3.35 0.236 8259
 8261 3 42.2 122.34 -3.49 0.25 8260
 8262 3 42.12 122.34 -3.6 0.238 8261
 8263 3 42.01 122.34 -3.77 0.227 8262
 8264 3 42.01 122.43 -3.93 0.242 8263
 8265 3 42.01 122.54 -3.98 0.304 8264
 8266 3 41.97 122.63 -4.13 0.415 8265
 8267 3 41.9 122.74 -4.17 0.532 8266
 8268 3 41.8 122.84 -4.23 0.608 8267
 8269 3 41.72 122.85 -4.31 0.683 8268
 8270 3 41.77 123.04 -4.35 0.745 8269
 8271 3 41.87 123.13 -4.43 0.805 8270
 8272 3 41.87 123.24 -4.5 0.863 8271
 8273 3 42 123.34 -4.6 0.993 8272
 8274 3 42.27 124.24 -3.56 0.396 8273
 8275 3 42.33 124.34 -3.35 0.334 8274
 8276 3 42.47 124.43 -3.2 0.327 8275
 8277 3 42.64 124.54 -3.01 0.335 8276
 8278 3 42.76 124.63 -2.87 0.342 8277
 8279 3 42.9 124.73 -2.72 0.356 8278
 8280 3 42.98 124.93 -2.51 0.331 8279
 8281 3 43.12 124.92 -2.33 0.357 8280
 8282 3 43.2 124.92 -2.16 0.364 8281
 8283 3 43.26 125.01 -1.99 0.361 8282
 8284 3 43.36 125.11 -1.79 0.408 8283
 8285 3 43.37 125.21 -1.6 0.438 8284
 8286 3 41.91 122.65 -5.51 0.408 8273
 8287 3 41.87 122.45 -5.77 0.331 8286
 8288 3 41.83 122.45 -5.9 0.361 8287
 8289 3 41.83 122.45 -6.09 0.361 8288
 8290 3 41.8 122.35 -6.23 0.361 8289
 8291 3 41.73 122.35 -6.39 0.409 8290
 8292 3 41.72 122.45 -6.55 0.426 8291
 8293 3 41.62 122.45 -6.68 0.479 8292
 8294 3 41.52 122.45 -6.81 0.528 8293
 8295 3 41.37 122.45 -6.88 0.588 8294
 8296 3 40.87 122.45 -6.34 0.183 8295
 8297 3 40.8 122.56 -6.15 0.194 8296
 8298 3 40.76 122.56 -6.02 0.191 8297
 8299 3 40.7 122.56 -5.85 0.257 8298
 8300 3 40.68 122.56 -5.72 0.338 8299
 8301 3 40.75 123.15 -5.67 0.145 8300
 8302 3 40.76 123.26 -5.61 0.143 8301
 8303 3 40.66 123.46 -5.6 0.174 8302
 8304 3 40.57 123.56 -5.52 0.139 8303
 8305 3 40.43 123.65 -5.47 0.131 8304
 8306 3 40.33 123.76 -5.34 0.142 8305
 8307 3 40.18 123.85 -5.21 0.159 8306
 8308 3 40.04 123.85 -5.09 0.144 8307
 8309 3 39.86 123.85 -5 0.099 8308
 8310 3 39.61 123.85 -4.91 0.126 8309
 8311 3 39.45 123.96 -4.88 0.146 8310
 8312 3 39.26 123.87 -4.87 0.165 8311
 8313 3 39.12 123.87 -4.72 0.103 8312
 8314 3 40.52 122.35 -5.68 0.215 8300
 8315 3 40.36 122.15 -5.52 0.195 8314
 8316 3 40.27 122.06 -5.35 0.168 8315
 8317 3 40.22 122.06 -5.17 0.274 8316
 8318 3 40.25 122.15 -5.05 0.321 8317
 8319 3 40.62 122.46 -4.93 0.16 8318
 8320 3 40.7 122.65 -4.93 0.172 8319
 8321 3 40.75 122.85 -5 0.146 8320
 8322 3 39.94 122.06 -4.84 0.184 8318
 8323 3 39.69 122.15 -4.82 0.116 8322
 8324 3 39.58 122.26 -4.81 0.124 8323
 8325 3 39.55 122.35 -4.67 0.158 8324
 8326 3 39.44 122.46 -4.6 0.134 8325
 8327 3 39.33 122.57 -4.65 0.000125 8326
 8328 3 39.97 121.96 -4.63 0.159 8322
 8329 3 39.94 121.76 -4.47 0.223 8328
 8330 3 39.93 121.76 -4.34 0.304 8329
 8331 3 39.73 122.15 -4.21 0.071 8330
 8332 3 39.72 122.35 -4.18 0.098 8331
 8333 3 40.05 121.76 -4.21 0.339 8330
 8334 3 40.12 121.65 -4.13 0.409 8333
 8335 3 40.15 121.65 -4 0.48 8334
 8336 3 40.16 121.56 -3.86 0.49 8335
 8337 3 40.22 121.65 -3.72 0.554 8336
 8338 3 40.33 121.65 -3.64 0.537 8337
 8339 3 40.47 121.46 -3.56 0.553 8338
 8340 3 40.57 121.24 -3.52 0.521 8339
 8341 3 40.72 121.14 -3.29 0.462 8340
 8342 3 40.77 121.03 -3.16 0.285 8341
 8343 3 40.9 120.84 -3.2 0.199 8342
 8344 3 40.98 120.74 -3.24 0.203 8343
 8345 3 41.09 120.54 -3.35 0.153 8344
 8346 3 41.17 120.45 -3.29 0.141 8345
 8347 3 41.45 120.24 -3.09 0.098 8346
 8348 3 41.56 120.24 -3.03 0.115 8347
 8349 3 41.66 120.24 -2.96 0.106 8348
 8350 3 41.77 120.24 -2.8 0.151 8349
 8351 3 41.85 120.13 -2.77 0.164 8350
 8352 3 42.03 119.93 -2.61 0.14 8351
 8353 3 42.09 119.84 -2.57 0.148 8352
 8354 3 42.08 119.74 -2.5 0.119 8353
 8355 3 42.23 119.63 -2.5 0.16 8354
 8356 3 42.31 119.54 -2.42 0.176 8355
 8357 3 42.41 119.42 -2.34 0.174 8356
 8358 3 42.51 119.33 -2.28 0.204 8357
 8359 3 42.84 119.12 -2.57 0.121 8358
 8360 3 42.92 119.02 -2.69 0.078 8359
 8361 3 43.09 118.93 -2.69 0.074 8360
 8362 3 43.2 119.02 -2.73 0.101 8361
 8363 3 43.31 119.02 -2.69 0.153 8362
 8364 3 43.41 118.93 -2.71 0.12 8363
 8365 3 43.53 118.93 -2.84 0.135 8364
 8366 3 43.59 119.02 -2.94 0.000125 8365
 8367 3 42.44 119.41 -1.96 0.192 8358
 8368 3 42.6 119.32 -1.88 0.117 8367
 8369 3 42.73 119.21 -1.98 0.169 8368
 8370 3 42.84 119.1 -1.94 0.24 8369
 8371 3 43.08 119.42 -2 0.118 8370
 8372 3 43.27 119.42 -2.03 0.143 8371
 8373 3 42.78 118.91 -1.8 0.191 8370
 8374 3 42.8 118.71 -1.58 0.111 8373
 8375 3 42.91 118.71 -1.4 0.068 8374
 8376 3 43.02 118.71 -1.33 0.077 8375
 8377 3 43.16 118.71 -1.24 0.19 8376
 8378 3 43.37 118.6 -1.18 0.102 8377
 8379 3 43.51 118.41 -1.09 0.166 8378
 8380 3 43.65 118.41 -1.06 0.163 8379
 8381 3 43.77 118.3 -1.17 0.126 8380
 8382 3 43.99 118.2 -1.26 0.151 8381
 8383 3 44.13 118.11 -1.27 0.128 8382
 8384 3 44.23 118.11 -1.33 0.149 8383
 8385 3 44.3 117.9 -1.39 0.084 8384
 8386 3 44.4 117.9 -1.39 0.119 8385
 8387 3 44.56 117.61 -1.36 0.101 8386
 8388 3 44.6 117.5 -1.42 0.062 8387
 8389 3 44.48 117.81 -1.49 0.141 8386
 8390 3 44.49 117.7 -1.63 0.109 8389
 8391 3 39.76 122.25 -3.37 0.113 8337
 8392 3 39.65 122.34 -3.33 0.11 8391
 8393 3 39.57 122.25 -3.66 0.163 8392
 8394 3 39.55 122.34 -3.8 0.081 8393
 8395 3 40.16 122.06 -4.67 0.108 8328
 8396 3 40.37 121.96 -4.68 0.156 8395
 8397 3 40.48 121.85 -4.77 0.142 8396
 8398 3 41.45 122.45 -7.15 0.599 8295
 8399 3 41.4 122.55 -7.31 0.595 8398
 8400 3 41.36 122.55 -7.43 0.573 8399
 8401 3 41.25 122.55 -7.55 0.575 8400
 8402 3 41.21 122.55 -7.68 0.572 8401
 8403 3 41.13 122.55 -7.78 0.572 8402
 8404 3 40.21 122.46 -7.48 0.189 8403
 8405 3 40.1 122.56 -7.47 0.25 8404
 8406 3 39.94 122.35 -7.26 0.212 8405
 8407 3 39.83 122.26 -7.31 0.252 8406
 8408 3 39.75 122.07 -7.15 0.159 8407
 8409 3 39.62 122.07 -7.1 0.207 8408
 8410 3 39.48 121.87 -7 0.163 8409
 8411 3 39.37 121.76 -6.86 0.175 8410
 8412 3 39.3 121.76 -6.75 0.209 8411
 8413 3 39.26 121.66 -6.57 0.193 8412
 8414 3 39.11 121.57 -6.48 0.236 8413
 8415 3 39.15 121.46 -6.39 0.182 8414
 8416 3 39.12 121.37 -6.27 0.174 8415
 8417 3 39.07 121.37 -6.11 0.199 8416
 8418 3 39.05 121.26 -6 0.197 8417
 8419 3 39.07 121.16 -5.94 0.27 8418
 8420 3 38.84 121.16 -5.77 0.192 8419
 8421 3 38.72 121.16 -5.71 0.148 8420
 8422 3 38.77 121.07 -5.64 0.144 8421
 8423 3 38.65 121.07 -5.56 0.153 8422
 8424 3 38.55 120.96 -5.46 0.16 8423
 8425 3 38.54 120.87 -5.34 0.14 8424
 8426 3 38.58 120.46 -5.26 0.248 8425
 8427 3 38.47 120.37 -5.23 0.207 8426
 8428 3 38.36 120.27 -5.18 0.165 8427
 8429 3 38.3 120.18 -5.14 0.173 8428
 8430 3 38.23 119.98 -5.14 0.142 8429
 8431 3 38.26 119.77 -5.11 0.142 8430
 8432 3 38.37 119.57 -5.14 0.197 8431
 8433 3 38.25 119.07 -5.34 0.406 8432
 8434 3 38.02 119.07 -5.51 0.176 8433
 8435 3 38.25 118.98 -5.25 0.45 8433
 8436 3 37.81 118.97 -4.65 0.201 8435
 8437 3 37.76 119.06 -4.43 0.132 8436
 8438 3 37.7 119.17 -4.31 0.106 8437
 8439 3 37.62 119.17 -4.18 0.078 8438
 8440 3 37.56 119.17 -4.07 0.199 8439
 8441 3 37.44 119.17 -4.06 0.327 8440
 8442 3 37.27 119.36 -3.93 0.223 8441
 8443 3 37.23 119.26 -3.78 0.142 8442
 8444 3 37.23 119.17 -3.58 0.157 8443
 8445 3 37.23 119.26 -3.43 0.162 8444
 8446 3 37.27 119.26 -3.24 0.144 8445
 8447 3 37.2 119.17 -3.14 0.089 8446
 8448 3 38.26 118.87 -5.17 0.442 8435
 8449 3 37.9 118.37 -5.52 0.15 8448
 8450 3 37.77 118.48 -5.69 0.07 8449
 8451 3 37.68 118.27 -5.81 0.174 8450
 8452 3 37.7 118.18 -5.9 0.192 8451
 8453 3 38.01 118.07 -6.05 0.106 8452
 8454 3 38.14 118.07 -6.1 0.126 8453
 8455 3 38.19 117.87 -6.2 0.095 8454
 8456 3 38.22 117.77 -6.31 0.119 8455
 8457 3 38.31 118.77 -5.09 0.442 8448
 8458 3 38.38 118.57 -5.03 0.43 8457
 8459 3 38.45 118.37 -4.98 0.423 8458
 8460 3 38.56 118.26 -4.96 0.397 8459
 8461 3 38.78 117.87 -5.06 0.443 8460
 8462 3 38.92 117.57 -5.35 0.148 8461
 8463 3 38.98 117.57 -5.44 0.000125 8462
 8464 3 38.94 117.66 -5.02 0.473 8461
 8465 3 39.02 117.66 -4.89 0.424 8464
 8466 3 39.05 117.66 -4.76 0.36 8465
 8467 3 38.98 117.07 -4.56 0.476 8466
 8468 3 39.15 117.06 -4.41 0.645 8467
 8469 3 39.15 116.95 -4.33 0.627 8468
 8470 3 39.05 116.56 -4.36 0.132 8469
 8471 3 38.95 116.56 -4.32 0.000125 8470
 8472 3 39.16 116.86 -4.22 0.619 8469
 8473 3 39.24 116.65 -4.08 0.664 8472
 8474 3 39.27 116.56 -4.03 0.622 8473
 8475 3 39.41 116.14 -3.75 0.739 8474
 8476 3 39.51 116.05 -3.67 0.667 8475
 8477 3 39.59 116.14 -3.52 0.67 8476
 8478 3 39.95 115.55 -3.05 0.13 8477
 8479 3 39.99 115.45 -2.94 0.000125 8478
 8480 3 39.69 116.25 -3.53 0.595 8477
 8481 3 39.73 116.45 -3.42 0.542 8480
 8482 3 40.2 116.34 -3.17 0.449 8481
 8483 3 40.52 116.34 -3.05 0.322 8482
 8484 3 40.55 116.53 -3.15 0.263 8483
 8485 3 40.73 116.44 -2.9 0.217 8484
 8486 3 40.65 116.44 -2.75 0.231 8485
 8487 3 40.56 116.34 -2.44 0.167 8486
 8488 3 40.56 116.23 -2.32 0.126 8487
 8489 3 40.55 116.13 -2.23 0.000125 8488
 8490 3 40.69 116.73 -2.96 0.207 8486
 8491 3 40.81 116.84 -2.86 0.252 8490
 8492 3 40.95 117.03 -2.84 0.269 8491
 8493 3 41.06 117.03 -2.98 0.216 8492
 8494 3 41.1 117.03 -3.13 0.134 8493
 8495 3 40.13 116.14 -3.05 0.272 8482
 8496 3 40.06 116.05 -2.96 0.219 8495
 8497 3 39.06 115.75 -3.95 0.169 8473
 8498 3 39.19 115.75 -4.08 0.184 8497
 8499 3 39.13 115.75 -4.16 0.122 8498
 8500 3 39.21 117.07 -5.29 0.136 8464
 8501 3 39.23 116.96 -5.37 0.000125 8500
 8502 3 38.75 120.16 -5.43 0.155 8426
 8503 3 39.58 122.26 -7.36 0.128 8409
 8504 3 39.59 122.37 -7.44 0.148 8503
 8505 3 39.68 122.37 -7.61 0.103 8504
 8506 3 39.64 122.57 -7.77 0.111 8505
 8507 3 39.61 122.66 -7.83 0.12 8506
 8508 3 39.43 122.76 -7.82 0.116 8507
 8509 3 39.39 122.87 -7.91 0.194 8508
 8510 3 39.36 123.07 -7.91 0.151 8509
 8511 3 39.36 123.26 -7.92 0.126 8510
 8512 3 39.36 123.46 -7.89 0.122 8511
 8513 3 39.39 123.57 -7.84 0.175 8512
 8514 3 39.36 122.66 -8.07 0.13 8509
 8515 3 39.42 122.57 -8.25 0.164 8514
 8516 3 39.42 122.57 -8.4 0.132 8515
 8517 3 39.39 122.67 -8.59 0.101 8516
 8518 3 39.35 122.67 -8.75 0.109 8517
 8519 3 39.33 122.58 -8.91 0.114 8518
 8520 3 39.33 122.47 -9.02 0.126 8519
 8521 3 39.39 122.47 -9.1 0.136 8520
 8522 3 39.46 122.38 -9.27 0.094 8521
 8523 3 39.46 122.17 -9.35 0.078 8522
 8524 3 39.54 121.97 -9.27 0.095 8523
 8525 3 40.06 122.76 -7.82 0.115 8405
 8526 3 39.86 122.87 -7.84 0.117 8525
 8527 3 39.75 122.96 -7.85 0.074 8526
 8528 3 41.04 122.55 -7.88 0.655 8403
 8529 3 40.44 122.76 -7.18 0.098 8528
 8530 3 40.37 122.85 -7.02 0.145 8529
 8531 3 40.25 122.85 -7.02 0.232 8530
 8532 3 40.12 122.85 -7 0.209 8531
 8533 3 40.04 123.06 -6.97 0.146 8532
 8534 3 41.32 122.55 -8.23 0.497 8528
 8535 3 41.43 122.66 -8.45 0.496 8534
 8536 3 41.42 122.66 -8.6 0.493 8535
 8537 3 41.46 122.75 -8.79 0.491 8536
 8538 3 41.43 122.86 -8.91 0.506 8537
 8539 3 41.54 122.96 -9.2 0.463 8538
 8540 3 41.63 123.05 -9.43 0.395 8539
 8541 3 41.6 123.16 -9.53 0.4 8540
 8542 3 41.6 123.16 -9.69 0.391 8541
 8543 3 41.64 123.25 -9.8 0.414 8542
 8544 3 41.63 123.25 -9.99 0.437 8543
 8545 3 41.6 123.25 -10.12 0.447 8544
 8546 3 41.57 123.46 -10.2 0.424 8545
 8547 3 41.5 123.46 -10.37 0.459 8546
 8548 3 41.43 123.46 -10.53 0.467 8547
 8549 3 41.29 123.57 -10.61 0.48 8548
 8550 3 41.18 123.66 -10.82 0.462 8549
 8551 3 41.08 123.66 -10.94 0.435 8550
 8552 3 40.97 123.77 -11.1 0.461 8551
 8553 3 40.85 123.86 -11.21 0.452 8552
 8554 3 40.68 123.97 -11.37 0.425 8553
 8555 3 40.53 124.07 -11.52 0.373 8554
 8556 3 40.45 124.07 -11.68 0.383 8555
 8557 3 40.43 124.07 -11.83 0.406 8556
 8558 3 40.42 123.97 -12.01 0.409 8557
 8559 3 40.46 123.98 -12.19 0.406 8558
 8560 3 40.43 123.98 -12.35 0.429 8559
 8561 3 40.38 123.89 -12.57 0.432 8560
 8562 3 40.42 123.89 -12.73 0.443 8561
 8563 3 41.06 123.67 -12.52 0.073 8562
 8564 3 41.16 123.48 -12.57 0.087 8563
 8565 3 41.13 123.37 -12.61 0.064 8564
 8566 3 41 123.28 -12.54 0.074 8565
 8567 3 40.98 123.17 -12.51 0.095 8566
 8568 3 40.93 122.98 -12.43 0.1 8567
 8569 3 41 122.78 -12.33 0.147 8568
 8570 3 41.04 122.58 -12.27 0.133 8569
 8571 3 41.08 122.37 -12.23 0.118 8570
 8572 3 41.06 122.17 -12.13 0.083 8571
 8573 3 40.99 122.17 -12.04 0.129 8572
 8574 3 40.9 121.98 -12.04 0.112 8573
 8575 3 40.93 121.78 -12.02 0.084 8574
 8576 3 41.03 121.67 -11.96 0.091 8575
 8577 3 41.13 121.58 -11.92 0.118 8576
 8578 3 41.22 121.37 -11.86 0.081 8577
 8579 3 41.07 121.08 -11.83 0.108 8578
 8580 3 40.99 120.97 -11.82 0.091 8579
 8581 3 41.01 120.86 -11.79 0.089 8580
 8582 3 41 120.66 -11.77 0.159 8581
 8583 3 41.01 120.47 -11.77 0.112 8582
 8584 3 41.03 120.27 -11.75 0.072 8583
 8585 3 41.07 120.16 -11.75 0.144 8584
 8586 3 41.19 120.08 -11.78 0.133 8585
 8587 3 41.29 119.98 -11.8 0.113 8586
 8588 3 41.18 119.86 -11.7 0.124 8587
 8589 3 40.3 123.98 -12.84 0.437 8562
 8590 3 40.31 123.98 -13.02 0.407 8589
 8591 3 40.31 124.09 -13.2 0.406 8590
 8592 3 40.3 124.09 -13.37 0.422 8591
 8593 3 40.31 124.09 -13.58 0.4 8592
 8594 3 40.3 124.18 -13.67 0.378 8593
 8595 3 40.25 124.18 -13.89 0.371 8594
 8596 3 40.24 124.18 -14.09 0.412 8595
 8597 3 40.28 124.28 -14.29 0.437 8596
 8598 3 40.3 124.28 -14.44 0.443 8597
 8599 3 40.3 124.28 -14.66 0.438 8598
 8600 3 40.28 124.28 -14.77 0.427 8599
 8601 3 40.32 124.28 -14.99 0.424 8600
 8602 3 40.35 124.28 -15.18 0.442 8601
 8603 3 40.38 124.28 -15.31 0.463 8602
 8604 3 40.35 124.28 -15.5 0.478 8603
 8605 3 40.39 124.28 -15.66 0.502 8604
 8606 3 40.43 124.28 -15.88 0.492 8605
 8607 3 40.53 124.18 -16.13 0.53 8606
 8608 3 40.52 124.28 -16.29 0.514 8607
 8609 3 40.63 124.29 -16.49 0.477 8608
 8610 3 40.62 124.4 -16.67 0.502 8609
 8611 3 40.66 124.4 -16.86 0.52 8610
 8612 3 40.69 124.4 -17.04 0.538 8611
 8613 3 40.65 124.4 -17.2 0.538 8612
 8614 3 40.62 124.19 -17.43 0.48 8613
 8615 3 40.66 124.49 -17.47 0.528 8614
 8616 3 40.58 124.49 -17.68 0.464 8615
 8617 3 40.69 124.49 -17.77 0.471 8616
 8618 3 40.73 124.6 -17.93 0.514 8617
 8619 3 40.83 124.69 -18.08 0.499 8618
 8620 3 40.87 124.69 -18.22 0.473 8619
 8621 3 40.95 124.9 -18.34 0.431 8620
 8622 3 40.94 124.9 -18.49 0.449 8621
 8623 3 41.02 124.9 -18.63 0.452 8622
 8624 3 40.98 124.9 -18.83 0.429 8623
 8625 3 41.02 124.9 -18.99 0.407 8624
 8626 3 41.19 124.9 -19.13 0.389 8625
 8627 3 41.27 124.88 -19.27 0.41 8626
 8628 3 41.33 124.88 -19.45 0.394 8627
 8629 3 41.41 124.88 -19.63 0.432 8628
 8630 3 41.55 124.68 -19.8 0.425 8629
 8631 3 41.62 124.68 -19.96 0.45 8630
 8632 3 41.69 124.6 -20.1 0.461 8631
 8633 3 41.76 124.6 -20.28 0.467 8632
 8634 3 41.86 124.5 -20.41 0.492 8633
 8635 3 41.86 124.39 -20.57 0.485 8634
 8636 3 41.9 124.5 -20.71 0.506 8635
 8637 3 41.9 124.39 -20.94 0.505 8636
 8638 3 41.98 124.5 -21.07 0.511 8637
 8639 3 42.02 124.5 -21.23 0.495 8638
 8640 3 42.04 124.6 -21.41 0.5 8639
 8641 3 41.98 124.69 -21.69 0.484 8640
 8642 3 42.04 124.69 -21.85 0.49 8641
 8643 3 42.14 124.8 -22.02 0.497 8642
 8644 3 42.19 125.5 -22.09 0.1 8643
 8645 3 42.23 125.69 -22.04 0.086 8644
 8646 3 42.29 125.8 -22.15 0.106 8645
 8647 3 42.37 126 -22.26 0.085 8646
 8648 3 42.43 126.1 -22.31 0.137 8647
 8649 3 42.53 126.3 -22.33 0.15 8648
 8650 3 42.51 126.5 -22.43 0.109 8649
 8651 3 42.51 126.69 -22.49 0.101 8650
 8652 3 42.51 126.8 -22.49 0.095 8651
 8653 3 42.46 126.89 -22.47 0.129 8652
 8654 3 42.36 127 -22.49 0.091 8653
 8655 3 42.23 127.1 -22.56 0.116 8654
 8656 3 42.1 127.19 -22.61 0.184 8655
 8657 3 42.01 127.19 -22.7 0.247 8656
 8658 3 41.96 127.6 -22.52 0.126 8657
 8659 3 41.89 127.8 -22.42 0.086 8658
 8660 3 41.85 127.89 -22.26 0.085 8659
 8661 3 41.79 128 -22.13 0.186 8660
 8662 3 41.91 127.89 -22.06 0.099 8661
 8663 3 41.94 127.89 -21.9 0.07 8662
 8664 3 41.79 127.8 -21.84 0.09 8663
 8665 3 41.62 127.69 -21.76 0.09 8664
 8666 3 41.65 128.1 -22.15 0.087 8661
 8667 3 41.55 128.21 -22.18 0.063 8666
 8668 3 41.5 128.31 -22.11 0.117 8667
 8669 3 41.4 128.41 -22.15 0.122 8668
 8670 3 41.43 128.5 -22.08 0.108 8669
 8671 3 41.53 128.71 -22.18 0.132 8670
 8672 3 42.05 127 -23.06 0.089 8657
 8673 3 42.08 127.1 -23.15 0.108 8672
 8674 3 42.11 127.1 -23.31 0.131 8673
 8675 3 42.18 127.1 -23.49 0.086 8674
 8676 3 42.28 124.69 -22.14 0.455 8643
 8677 3 42.39 124.6 -22.28 0.454 8676
 8678 3 42.47 124.6 -22.41 0.438 8677
 8679 3 42.61 124.5 -22.5 0.434 8678
 8680 3 42.65 124.5 -22.66 0.417 8679
 8681 3 42.69 124.5 -22.8 0.441 8680
 8682 3 42.83 124.39 -22.94 0.444 8681
 8683 3 42.98 124.39 -23.12 0.386 8682
 8684 3 43.01 124.28 -23.3 0.404 8683
 8685 3 43.1 124.29 -23.48 0.406 8684
 8686 3 43.22 124.4 -23.71 0.403 8685
 8687 3 43.28 124.29 -23.84 0.436 8686
 8688 3 43.32 124.29 -23.98 0.441 8687
 8689 3 43.4 124.2 -24.1 0.46 8688
 8690 3 43.43 124 -24.32 0.435 8689
 8691 3 43.32 124 -24.55 0.487 8690
 8692 3 43.37 123.79 -24.98 0.55 8691
 8693 3 43.18 123.79 -25.07 0.433 8692
 8694 3 43.08 123.7 -25.25 0.284 8693
 8695 3 43.65 123.79 -25.41 0.484 8692
 8696 3 43.85 123.79 -25.52 0.462 8695
 8697 3 43.94 123.9 -25.62 0.435 8696
 8698 3 44.42 124.3 -27.27 1.194 8697
 8699 3 44.52 124.4 -27.23 1.134 8698
 8700 3 44.6 124.49 -27.12 0.976 8699
 8701 3 44.65 124.69 -27.12 0.943 8700
 8702 3 44.65 124.8 -26.89 0.885 8701
 8703 3 44.67 124.9 -26.94 0.808 8702
 8704 3 44.75 124.99 -26.89 0.695 8703
 8705 3 44.82 125.1 -26.84 0.598 8704
 8706 3 44.86 125.3 -26.73 0.504 8705
 8707 3 44.93 125.49 -26.77 0.432 8706
 8708 3 45.09 125.69 -26.71 0.361 8707
 8709 3 45.17 125.8 -26.6 0.306 8708
 8710 3 45.27 125.99 -26.48 0.279 8709
 8711 3 45.21 126.09 -26.34 0.273 8710
 8712 3 45.2 126.18 -26.25 0.272 8711
 8713 3 45.1 126.39 -26.12 0.24 8712
 8714 3 45.14 126.48 -26.02 0.25 8713
 8715 3 45.17 126.68 -25.89 0.292 8714
 8716 3 45 126.89 -25.71 0.271 8715
 8717 3 44.92 126.98 -25.52 0.286 8716
 8718 3 44.86 127.09 -25.39 0.292 8717
 8719 3 44.85 127.18 -25.34 0.298 8718
 8720 3 44.82 127.39 -25.28 0.273 8719
 8721 3 44.82 127.59 -25.09 0.299 8720
 8722 3 44.78 127.68 -24.97 0.304 8721
 8723 3 44.68 127.79 -24.95 0.285 8722
 8724 3 44.68 127.89 -24.83 0.278 8723
 8725 3 44.56 127.98 -24.77 0.315 8724
 8726 3 44.5 128.09 -24.7 0.332 8725
 8727 3 44.45 128.19 -24.59 0.337 8726
 8728 3 44.38 128.29 -24.52 0.32 8727
 8729 3 44.28 128.39 -24.4 0.322 8728
 8730 3 44.21 128.39 -24.29 0.372 8729
 8731 3 44.14 128.58 -24.2 0.389 8730
 8732 3 44.09 128.7 -24.08 0.381 8731
 8733 3 44.1 128.79 -23.92 0.42 8732
 8734 3 44.18 128.98 -23.7 0.463 8733
 8735 3 44.1 129.08 -23.58 0.465 8734
 8736 3 44.07 129.19 -23.45 0.474 8735
 8737 3 44 129.29 -23.36 0.5 8736
 8738 3 43.47 129.6 -23.83 0.137 8737
 8739 3 43.34 129.6 -24.01 0.139 8738
 8740 3 43.18 129.6 -24.15 0.118 8739
 8741 3 43.11 129.49 -24.31 0.114 8740
 8742 3 42.93 129.61 -24.4 0.103 8741
 8743 3 42.82 129.61 -24.49 0.127 8742
 8744 3 42.74 129.61 -24.56 0.161 8743
 8745 3 42.71 129.61 -24.77 0.134 8744
 8746 3 42.71 129.61 -24.9 0.126 8745
 8747 3 42.71 129.7 -25.02 0.114 8746
 8748 3 42.67 129.7 -25.15 0.12 8747
 8749 3 42.6 129.7 -25.31 0.149 8748
 8750 3 42.6 129.8 -25.43 0.136 8749
 8751 3 42.53 130.01 -25.56 0.128 8750
 8752 3 42.46 130.11 -25.6 0.115 8751
 8753 3 42.38 130.3 -25.64 0.138 8752
 8754 3 42.29 130.41 -25.69 0.186 8753
 8755 3 42.27 130.51 -25.71 0.223 8754
 8756 3 42.2 130.61 -25.69 0.282 8755
 8757 3 42.17 130.7 -25.73 0.324 8756
 8758 3 41.68 130.61 -25.87 0.113 8757
 8759 3 41.53 130.61 -25.94 0.113 8758
 8760 3 41.43 130.51 -26.01 0.123 8759
 8761 3 41.32 130.22 -25.96 0.125 8760
 8762 3 41.28 130.11 -26 0.096 8761
 8763 3 41.25 130.01 -26.08 0.095 8762
 8764 3 41.22 129.92 -26.25 0.114 8763
 8765 3 41.25 129.82 -26.41 0.101 8764
 8766 3 41.32 129.82 -26.57 0.159 8765
 8767 3 41.35 129.82 -26.73 0.107 8766
 8768 3 41.24 129.82 -26.92 0.099 8767
 8769 3 41.17 129.82 -27.03 0.144 8768
 8770 3 41.14 129.61 -27.12 0.103 8769
 8771 3 41.09 129.51 -27.23 0.061 8770
 8772 3 40.93 129.52 -27.35 0.043 8771
 8773 3 40.93 129.63 -27.55 0.149 8772
 8774 3 41.07 129.72 -27.66 0.153 8773
 8775 3 41.03 129.63 -27.87 0.125 8774
 8776 3 41.11 129.61 -27.96 0.159 8775
 8777 3 41.17 129.61 -28.08 0.084 8776
 8778 3 41.25 129.51 -28.16 0.059 8777
 8779 3 41.25 129.42 -28.08 0.083 8778
 8780 3 41.24 129.32 -28.1 0.081 8779
 8781 3 41.28 129.22 -28.26 0.117 8780
 8782 3 41.29 129.11 -28.36 0.000125 8781
 8783 3 41.1 129.92 -27.6 0.099 8774
 8784 3 41.17 130.01 -27.62 0.098 8783
 8785 3 41.17 130.01 -27.1 0.086 8769
 8786 3 41.28 130.22 -27.23 0.103 8785
 8787 3 41.31 130.22 -27.37 0.114 8786
 8788 3 41.31 130.32 -27.46 0.11 8787
 8789 3 41.34 130.32 -27.6 0.087 8788
 8790 3 41.34 130.42 -27.76 0.116 8789
 8791 3 41.45 130.51 -27.92 0.122 8790
 8792 3 41.37 130.51 -28.07 0.159 8791
 8793 3 41.45 130.61 -28.26 0.112 8792
 8794 3 41.52 130.51 -28.37 0.103 8793
 8795 3 41.66 130.51 -28.46 0.098 8794
 8796 3 41.71 130.51 -28.58 0.082 8795
 8797 3 41.78 130.43 -28.71 0.094 8796
 8798 3 41.84 130.33 -28.89 0.123 8797
 8799 3 41.85 130.23 -29.17 0.087 8798
 8800 3 41.74 130.23 -29.33 0.103 8799
 8801 3 41.63 130.33 -29.46 0.077 8800
 8802 3 41.49 130.33 -29.58 0.07 8801
 8803 3 41.49 130.43 -29.67 0.055 8802
 8804 3 41.51 130.52 -29.85 0.079 8803
 8805 3 41.52 130.62 -29.94 0.113 8804
 8806 3 41.67 130.73 -30.1 0.086 8805
 8807 3 41.77 130.93 -30.19 0.099 8806
 8808 3 41.7 130.83 -30.35 0.137 8807
 8809 3 41.78 130.93 -30.48 0.082 8808
 8810 3 41.74 130.93 -30.62 0.07 8809
 8811 3 41.74 130.93 -30.82 0.091 8810
 8812 3 41.66 130.93 -30.96 0.089 8811
 8813 3 41.63 131.02 -31.05 0.089 8812
 8814 3 41.77 131.12 -31.14 0.112 8813
 8815 3 41.81 131.12 -31.28 0.109 8814
 8816 3 41.84 131.23 -31.37 0.097 8815
 8817 3 41.81 131.23 -31.55 0.094 8816
 8818 3 41.92 131.23 -31.62 0.1 8817
 8819 3 41.2 130.72 -28 0.074 8792
 8820 3 41.12 130.72 -28.12 0.09 8819
 8821 3 41.02 130.82 -28.21 0.131 8820
 8822 3 40.99 131.13 -28.32 0.125 8821
 8823 3 40.98 131.23 -28.44 0.066 8822
 8824 3 41.08 131.42 -28.57 0.08 8823
 8825 3 41.16 131.61 -28.57 0.079 8824
 8826 3 42.38 130.8 -25.82 0.26 8757
 8827 3 42.5 130.8 -26.07 0.115 8826
 8828 3 42.53 130.91 -26.17 0.113 8827
 8829 3 42.6 130.91 -26.3 0.157 8828
 8830 3 42.67 131.01 -26.42 0.105 8829
 8831 3 42.74 131.11 -26.53 0.08 8830
 8832 3 42.79 131.2 -26.66 0.128 8831
 8833 3 42.78 131.3 -26.71 0.182 8832
 8834 3 42.81 131.2 -26.92 0.146 8833
 8835 3 42.8 131.41 -27.01 0.108 8834
 8836 3 42.77 131.51 -27.03 0.122 8835
 8837 3 42.7 131.7 -27.1 0.109 8836
 8838 3 42.81 131.8 -27.16 0.000125 8837
 8839 3 42.82 130.91 -26.96 0.103 8834
 8840 3 42.79 130.8 -27.01 0.14 8839
 8841 3 42.75 130.61 -27.1 0.123 8840
 8842 3 42.72 130.51 -27.16 0.054 8841
 8843 3 42.43 131.01 -25.67 0.131 8826
 8844 3 42.53 131.11 -25.8 0.093 8843
 8845 3 42.67 131.2 -25.92 0.118 8844
 8846 3 42.85 131.41 -25.98 0.062 8845
 8847 3 42.96 131.51 -25.96 0.081 8846
 8848 3 43.06 131.61 -25.94 0.074 8847
 8849 3 43.14 131.8 -25.96 0.083 8848
 8850 3 43.15 131.91 -25.96 0.083 8849
 8851 3 43.25 132.1 -25.98 0.111 8850
 8852 3 43.28 132.1 -26.16 0.114 8851
 8853 3 43.24 132.1 -26.26 0.111 8852
 8854 3 43.96 129.39 -23.2 0.507 8737
 8855 3 43.85 129.39 -23.15 0.47 8854
 8856 3 43.81 129.49 -23.01 0.413 8855
 8857 3 43.8 129.48 -22.77 0.402 8856
 8858 3 43.71 129.48 -22.65 0.373 8857
 8859 3 43.65 129.69 -22.49 0.345 8858
 8860 3 43.57 129.69 -22.34 0.311 8859
 8861 3 43.6 129.78 -22.17 0.339 8860
 8862 3 43.51 129.69 -22.06 0.32 8861
 8863 3 43.48 129.88 -21.9 0.299 8862
 8864 3 43.4 129.78 -21.77 0.29 8863
 8865 3 43.26 129.78 -21.59 0.32 8864
 8866 3 43.15 129.78 -21.52 0.259 8865
 8867 3 43.18 129.78 -21.38 0.29 8866
 8868 3 43.28 129.98 -21.13 0.308 8867
 8869 3 43.26 130.09 -20.95 0.328 8868
 8870 3 43.18 130.19 -20.76 0.361 8869
 8871 3 43.15 130.19 -20.51 0.341 8870
 8872 3 43.05 130.28 -20.36 0.314 8871
 8873 3 42.96 130.38 -20.22 0.285 8872
 8874 3 42.86 130.69 -20.14 0.322 8873
 8875 3 42.65 130.98 -20.3 0.099 8874
 8876 3 42.51 131 -20.32 0.135 8875
 8877 3 42.44 131.19 -20.41 0.11 8876
 8878 3 42.33 131.4 -20.46 0.091 8877
 8879 3 42.9 130.69 -20.01 0.341 8874
 8880 3 42.87 130.69 -19.85 0.366 8879
 8881 3 42.83 130.69 -19.69 0.339 8880
 8882 3 42.78 130.78 -19.53 0.322 8881
 8883 3 42.76 130.77 -19.3 0.321 8882
 8884 3 42.71 130.97 -19.17 0.314 8883
 8885 3 42.62 130.97 -19 0.329 8884
 8886 3 42.53 130.97 -18.87 0.346 8885
 8887 3 42.5 131.08 -18.71 0.363 8886
 8888 3 42.29 130.99 -18.62 0.331 8887
 8889 3 42.29 131.09 -18.5 0.358 8888
 8890 3 42.22 131.18 -18.39 0.342 8889
 8891 3 42.21 131.18 -18.26 0.312 8890
 8892 3 42.1 131.18 -18.14 0.298 8891
 8893 3 42.15 131.28 -18 0.309 8892
 8894 3 42.12 131.39 -17.89 0.248 8893
 8895 3 42.03 131.39 -17.78 0.293 8894
 8896 3 41.91 131.28 -17.62 0.309 8895
 8897 3 41.87 131.18 -17.46 0.313 8896
 8898 3 41.83 131.18 -17.26 0.327 8897
 8899 3 41.86 131.09 -17.12 0.32 8898
 8900 3 41.83 131.18 -16.96 0.297 8899
 8901 3 41.76 131.18 -16.78 0.325 8900
 8902 3 41.76 131.18 -16.57 0.32 8901
 8903 3 41.75 131.28 -16.42 0.315 8902
 8904 3 41.63 131.28 -16.17 0.36 8903
 8905 3 41.17 131.17 -15.75 0.081 8904
 8906 3 41.19 131.08 -15.65 0.081 8905
 8907 3 41.05 130.98 -15.55 0.000125 8906
 8908 3 41.66 131.39 -16.01 0.351 8904
 8909 3 41.63 131.39 -15.87 0.346 8908
 8910 3 41.61 131.48 -15.73 0.322 8909
 8911 3 41.49 131.58 -15.48 0.319 8910
 8912 3 41.49 131.58 -15.33 0.317 8911
 8913 3 41.49 131.58 -15.1 0.317 8912
 8914 3 41.49 131.58 -14.91 0.328 8913
 8915 3 41.51 131.67 -14.78 0.322 8914
 8916 3 41.42 131.77 -14.58 0.312 8915
 8917 3 41.36 131.88 -14.4 0.316 8916
 8918 3 41.34 131.98 -14.27 0.289 8917
 8919 3 41.24 131.98 -14.08 0.282 8918
 8920 3 41.23 132.08 -13.91 0.26 8919
 8921 3 41.11 132.17 -13.75 0.301 8920
 8922 3 41.05 132.17 -13.56 0.282 8921
 8923 3 40.99 132.17 -13.41 0.276 8922
 8924 3 40.87 132.27 -13.24 0.286 8923
 8925 3 40.84 132.27 -13.09 0.296 8924
 8926 3 40.74 132.38 -12.89 0.302 8925
 8927 3 40.69 132.48 -12.66 0.309 8926
 8928 3 40.73 132.48 -12.48 0.295 8927
 8929 3 40.62 132.58 -12.28 0.309 8928
 8930 3 40.59 132.66 -12.08 0.318 8929
 8931 3 40.55 132.76 -11.86 0.369 8930
 8932 3 40.52 132.87 -11.6 0.349 8931
 8933 3 40.48 132.87 -11.42 0.335 8932
 8934 3 40.44 132.97 -11.18 0.364 8933
 8935 3 40.44 133.07 -11.05 0.371 8934
 8936 3 40.33 133.07 -10.9 0.31 8935
 8937 3 40.36 132.97 -10.76 0.289 8936
 8938 3 40.37 132.97 -10.58 0.286 8937
 8939 3 40.41 132.97 -10.41 0.309 8938
 8940 3 40.37 132.97 -10.18 0.335 8939
 8941 3 40.41 132.97 -10.05 0.325 8940
 8942 3 40.37 132.76 -9.87 0.31 8941
 8943 3 40.42 132.76 -9.68 0.341 8942
 8944 3 40.43 132.66 -9.57 0.376 8943
 8945 3 40.42 132.66 -9.36 0.444 8944
 8946 3 40.39 132.66 -9.19 0.466 8945
 8947 3 40.41 132.57 -9.05 0.544 8946
 8948 3 40.38 132.47 -8.89 0.565 8947
 8949 3 40.23 132.37 -8.64 0.602 8948
 8950 3 40.32 132.47 -8.41 0.568 8949
 8951 3 40.3 132.37 -8.25 0.513 8950
 8952 3 40.3 132.37 -8.08 0.443 8951
 8953 3 40.23 132.25 -8 0.378 8952
 8954 3 40.17 132.25 -7.83 0.328 8953
 8955 3 40.2 132.15 -7.71 0.298 8954
 8956 3 40.17 131.96 -7.62 0.261 8955
 8957 3 40.18 131.86 -7.37 0.287 8956
 8958 3 40.2 131.75 -7.19 0.317 8957
 8959 3 40.18 131.65 -7.04 0.327 8958
 8960 3 40.24 131.46 -6.86 0.32 8959
 8961 3 40.13 131.36 -6.7 0.364 8960
 8962 3 40.03 131.25 -6.53 0.348 8961
 8963 3 39.85 131.15 -6.36 0.255 8962
 8964 3 39.74 131.15 -6.2 0.295 8963
 8965 3 39.64 131.06 -6.09 0.321 8964
 8966 3 39.5 130.96 -6 0.31 8965
 8967 3 39.43 130.87 -5.91 0.316 8966
 8968 3 39.29 130.87 -5.67 0.352 8967
 8969 3 39.21 130.77 -5.58 0.414 8968
 8970 3 39.14 130.67 -5.45 0.48 8969
 8971 3 39.01 130.67 -5.33 0.589 8970
 8972 3 39.07 130.67 -5.11 0.654 8971
 8973 3 38.99 130.67 -4.94 0.706 8972
 8974 3 38.86 130.67 -4.75 0.7 8973
 8975 3 38.75 130.66 -4.63 0.681 8974
 8976 3 38.69 130.55 -4.54 0.625 8975
 8977 3 38.64 130.45 -4.41 0.585 8976
 8978 3 38.47 130.45 -4.26 0.515 8977
 8979 3 38.35 130.45 -4.12 0.482 8978
 8980 3 38.28 130.36 -4.04 0.442 8979
 8981 3 38.08 130.36 -3.68 0.541 8980
 8982 3 37.5 130.36 -3.13 0.183 8981
 8983 3 37.39 130.46 -2.99 0.157 8982
 8984 3 37.22 130.57 -2.84 0.173 8983
 8985 3 37.15 130.67 -2.74 0.223 8984
 8986 3 37.11 130.67 -2.61 0.307 8985
 8987 3 37.04 130.67 -2.53 0.328 8986
 8988 3 37.11 131.17 -2.28 0.192 8987
 8989 3 37.18 131.46 -2.15 0.178 8988
 8990 3 37.13 131.57 -2.13 0.155 8989
 8991 3 37.07 131.66 -2.05 0.151 8990
 8992 3 36.99 131.85 -1.98 0.186 8991
 8993 3 36.96 132.06 -1.88 0.2 8992
 8994 3 36.96 132.16 -1.76 0.22 8993
 8995 3 36.93 132.16 -1.58 0.146 8994
 8996 3 36.86 132.15 -1.4 0.151 8995
 8997 3 36.76 132.15 -1.24 0.133 8996
 8998 3 36.78 132.24 -1.06 0.132 8997
 8999 3 36.74 132.25 -0.86 0.123 8998
 9000 3 36.64 132.36 -0.76 0.162 8999
 9001 3 36.64 132.46 -0.68 0.192 9000
 9002 3 36.61 132.56 -0.55 0.171 9001
 9003 3 36.58 132.65 -0.34 0.311 9002
 9004 3 36.54 132.65 -0.2 0.387 9003
 9005 3 36.68 132.74 -0.02 0.476 9004
 9006 3 36.5 132.75 0.06 0.469 9005
 9007 3 36.54 133.06 0.03 0.426 9006
 9008 3 36.53 132.96 0.18 0.388 9007
 9009 3 36.74 133.15 0.23 0.303 9008
 9010 3 36.76 133.24 0.37 0.253 9009
 9011 3 36.75 133.55 0.46 0.276 9010
 9012 3 36.83 133.65 0.61 0.263 9011
 9013 3 36.93 133.74 0.74 0.317 9012
 9014 3 36.93 133.96 0.87 0.358 9013
 9015 3 36.93 134.06 0.94 0.442 9014
 9016 3 36.81 134.15 1.32 0.426 9015
 9017 3 36.75 134.15 1.58 0.38 9016
 9018 3 36.67 134.15 1.81 0.331 9017
 9019 3 36.26 134.16 2.16 0.143 9018
 9020 3 36.15 134.15 2.3 0.157 9019
 9021 3 36.04 134.15 2.42 0.126 9020
 9022 3 35.94 134.26 2.59 0.121 9021
 9023 3 35.9 134.36 2.74 0.156 9022
 9024 3 35.84 134.36 2.94 0.16 9023
 9025 3 35.8 134.36 3.11 0.225 9024
 9026 3 35.77 134.45 3.3 0.197 9025
 9027 3 35.73 134.55 3.51 0.115 9026
 9028 3 35.59 134.56 3.65 0.155 9027
 9029 3 35.44 134.66 3.8 0.137 9028
 9030 3 35.33 134.66 4.01 0.148 9029
 9031 3 35.22 134.66 4.13 0.137 9030
 9032 3 35.08 134.66 4.28 0.11 9031
 9033 3 35.01 134.66 4.39 0.107 9032
 9034 3 37.06 134.15 0.24 0.119 9015
 9035 3 37.11 134.15 0.12 0.119 9034
 9036 3 37.19 134.15 0.01 0.13 9035
 9037 3 37.31 134.15 -0.08 0.162 9036
 9038 3 37.36 134.05 -0.2 0.181 9037
 9039 3 37.5 134.05 -0.35 0.168 9038
 9040 3 37.74 134.15 -0.43 0.135 9039
 9041 3 37.82 134.24 -0.5 0.119 9040
 9042 3 38.01 134.34 -0.59 0.146 9041
 9043 3 38.03 134.43 -0.7 0.162 9042
 9044 3 37.99 134.54 -0.87 0.131 9043
 9045 3 37.94 134.54 -1.02 0.114 9044
 9046 3 37.97 134.54 -1.16 0.135 9045
 9047 3 38 134.65 -1.29 0.14 9046
 9048 3 38.21 134.75 -1.34 0.121 9047
 9049 3 38.19 134.75 -1.46 0.049 9048
 9050 3 38.29 134.94 -1.58 0.113 9049
 9051 3 38.36 135.04 -1.66 0.151 9050
 9052 3 38.43 135.15 -1.74 0.109 9051
 9053 3 38.36 135.25 -1.8 0.079 9052
 9054 3 38.36 135.44 -1.79 0.06 9053
 9055 3 38.4 135.54 -1.79 0.069 9054
 9056 3 38.51 135.54 -1.85 0.089 9055
 9057 3 38.61 135.65 -1.98 0.073 9056
 9058 3 38.71 135.65 -2.06 0.062 9057
 9059 3 38.88 135.75 -2.17 0.116 9058
 9060 3 38.95 135.76 -2.26 0.12 9059
 9061 3 39.09 135.95 -2.33 0.156 9060
 9062 3 39.18 135.95 -2.48 0.127 9061
 9063 3 39.34 136.05 -2.67 0.17 9062
 9064 3 39.41 136.05 -2.55 0.051 9063
 9065 3 39.63 136.05 -2.99 0.108 9063
 9066 3 39.8 136.05 -3.21 0.086 9065
 9067 3 39.87 135.95 -3.32 0.126 9066
 9068 3 39.89 135.85 -3.48 0.126 9067
 9069 3 40 135.74 -3.53 0.19 9068
 9070 3 40.13 135.74 -3.61 0.194 9069
 9071 3 39.99 135.55 -3.59 0.113 9070
 9072 3 39.87 135.24 -3.65 0.093 9071
 9073 3 39.88 135.14 -3.77 0.089 9072
 9074 3 39.81 135.05 -3.82 0.075 9073
 9075 3 39.84 134.95 -3.87 0.154 9074
 9076 3 39.95 134.86 -4.02 0.115 9075
 9077 3 40 134.75 -4.11 0.159 9076
 9078 3 40.06 134.56 -4.22 0.178 9077
 9079 3 40.13 134.46 -4.48 0.096 9078
 9080 3 40.31 134.46 -4.68 0.171 9079
 9081 3 40.56 134.46 -4.65 0.156 9080
 9082 3 40.85 134.44 -4.61 0.098 9081
 9083 3 40.96 134.44 -4.6 0.109 9082
 9084 3 41.1 134.55 -4.62 0.102 9083
 9085 3 41.17 134.55 -4.78 0.128 9084
 9086 3 41.34 134.55 -4.87 0.106 9085
 9087 3 41.31 134.55 -5.07 0.142 9086
 9088 3 41.35 134.55 -5.19 0.124 9087
 9089 3 40.27 135.75 -3.74 0.102 9070
 9090 3 40.41 135.75 -3.98 0.095 9089
 9091 3 40.46 135.65 -4.2 0.075 9090
 9092 3 40.56 135.65 -4.32 0.09 9091
 9093 3 40.67 135.65 -4.45 0.099 9092
 9094 3 40.74 135.55 -4.61 0.104 9093
 9095 3 40.85 135.55 -4.74 0.086 9094
 9096 3 40.89 135.44 -4.9 0.087 9095
 9097 3 40.95 135.34 -5.07 0.129 9096
 9098 3 41.05 135.24 -5.23 0.104 9097
 9099 3 41.1 135.15 -5.32 0.124 9098
 9100 3 41.14 135.05 -5.4 0.139 9099
 9101 3 41.17 134.84 -5.44 0.047 9100
 9102 3 37.07 132.56 -1.92 0.115 8994
 9103 3 37.17 132.56 -1.9 0.000125 9102
 9104 3 36.85 130.17 -2.67 0.159 8987
 9105 3 36.75 130.17 -2.65 0.13 9104
 9106 3 36.67 129.98 -2.61 0.153 9105
 9107 3 36.4 129.98 -2.44 0.138 9106
 9108 3 36.21 129.88 -2.34 0.143 9107
 9109 3 36.04 129.88 -2.28 0.149 9108
 9110 3 35.94 129.88 -2.17 0.141 9109
 9111 3 35.88 129.87 -2.03 0.117 9110
 9112 3 35.69 129.86 -1.9 0.152 9111
 9113 3 35.56 129.96 -1.82 0.243 9112
 9114 3 35.54 130.06 -1.67 0.283 9113
 9115 3 35.49 130.16 -1.53 0.291 9114
 9116 3 35.46 130.16 -1.38 0.25 9115
 9117 3 35.36 130.37 -1.3 0.17 9116
 9118 3 35.18 130.37 -1.2 0.114 9117
 9119 3 35 130.27 -1.25 0.143 9118
 9120 3 34.94 130.16 -1.14 0.09 9119
 9121 3 34.8 130.16 -1.11 0.138 9120
 9122 3 34.72 130.06 -1.07 0.175 9121
 9123 3 34.44 129.96 -0.86 0.143 9122
 9124 3 34.3 129.87 -0.74 0.161 9123
 9125 3 34.22 129.68 -0.56 0.169 9124
 9126 3 34.14 129.58 -0.49 0.162 9125
 9127 3 34.05 129.58 -0.31 0.166 9126
 9128 3 33.98 129.47 -0.19 0.163 9127
 9129 3 33.93 129.37 -0.02 0.155 9128
 9130 3 33.82 129.37 0.06 0.132 9129
 9131 3 33.76 129.28 0.18 0.138 9130
 9132 3 33.65 129.18 0.27 0.115 9131
 9133 3 33.5 129.18 0.21 0.141 9132
 9134 3 33.37 129.08 0.3 0.124 9133
 9135 3 33.2 129.08 0.31 0.113 9134
 9136 3 33.12 129.17 0.31 0.073 9135
 9137 3 32.97 129.27 0.33 0.114 9136
 9138 3 32.83 129.17 0.3 0.122 9137
 9139 3 36.69 129.77 -2.76 0.114 9106
 9140 3 36.64 129.67 -2.84 0.148 9139
 9141 3 36.5 129.67 -2.98 0.1 9140
 9142 3 36.35 129.58 -3.01 0.13 9141
 9143 3 36.31 129.48 -2.99 0.099 9142
 9144 3 38.28 130.26 -3.56 0.465 8981
 9145 3 38.26 130.26 -3.41 0.425 9144
 9146 3 38.19 130.26 -3.12 0.474 9145
 9147 3 38.18 130.16 -3.06 0.381 9146
 9148 3 38.19 130.05 -2.99 0.335 9147
 9149 3 38.15 129.95 -2.79 0.366 9148
 9150 3 38.15 129.76 -2.66 0.343 9149
 9151 3 38.1 129.66 -2.49 0.366 9150
 9152 3 38.14 129.45 -2.33 0.41 9151
 9153 3 38.11 129.36 -2.16 0.366 9152
 9154 3 38.01 129.06 -2 0.366 9153
 9155 3 37.93 129.06 -1.83 0.332 9154
 9156 3 37.89 128.95 -1.68 0.305 9155
 9157 3 37.86 128.85 -1.52 0.312 9156
 9158 3 37.83 128.75 -1.38 0.278 9157
 9159 3 37.76 128.56 -1.26 0.3 9158
 9160 3 37.72 128.45 -1.12 0.346 9159
 9161 3 37.7 128.44 -0.93 0.361 9160
 9162 3 37.64 128.24 -0.84 0.389 9161
 9163 3 37.57 128.24 -0.68 0.39 9162
 9164 3 37.45 128.24 -0.52 0.399 9163
 9165 3 37.23 128.05 -0.39 0.353 9164
 9166 3 37.22 128.05 -0.26 0.364 9165
 9167 3 37.23 127.95 -0.19 0.365 9166
 9168 3 37.22 128.05 -0.04 0.32 9167
 9169 3 37.16 128.05 0.03 0.293 9168
 9170 3 37.05 127.95 0.17 0.356 9169
 9171 3 37.05 127.74 0.22 0.385 9170
 9172 3 37.09 127.65 0.32 0.402 9171
 9173 3 37.18 127.54 0.41 0.417 9172
 9174 3 37.15 127.34 0.5 0.394 9173
 9175 3 37.3 127.34 0.66 0.368 9174
 9176 3 37.62 126.95 0.93 0.558 9175
 9177 3 37.98 126.24 1.18 0.22 9176
 9178 3 37.92 126.04 1.28 0.167 9177
 9179 3 37.94 125.95 1.36 0.000125 9178
 9180 3 37.79 126.84 1.13 0.49 9176
 9181 3 37.73 126.84 1.27 0.478 9180
 9182 3 37.78 126.74 1.57 0.574 9181
 9183 3 37.81 126.54 1.76 0.599 9182
 9184 3 37.73 126.65 1.83 0.596 9183
 9185 3 37.66 126.74 1.9 0.562 9184
 9186 3 37.65 126.65 2.14 0.575 9185
 9187 3 37.59 126.54 2.34 0.607 9186
 9188 3 37.56 126.24 2.61 0.744 9187
 9189 3 37.53 126.34 2.76 0.698 9188
 9190 3 37.09 126.75 3.01 0.921 9189
 9191 3 37.2 126.84 3.01 0.908 9190
 9192 3 37.41 126.64 3.17 0.929 9191
 9193 3 37.34 126.75 3.21 0.903 9192
 9194 3 37.15 126.64 3.38 0.826 9193
 9195 3 37.48 126.83 3.53 0.93 9194
 9196 3 37.38 126.84 3.63 0.873 9195
 9197 3 37.59 126.95 3.78 0.805 9196
 9198 3 37.56 126.95 3.88 0.691 9197
 9199 3 37.51 126.95 4.01 0.569 9198
 9200 3 37.56 126.95 4.15 0.472 9199
 9201 3 37.56 126.84 4.3 0.419 9200
 9202 3 37.52 126.84 4.47 0.369 9201
 9203 3 37.41 126.84 4.6 0.358 9202
 9204 3 37.49 127.04 4.87 0.423 9203
 9205 3 37.92 127.24 5.09 0.254 9204
 9206 3 38.05 127.24 5.52 0.102 9205
 9207 3 38.08 127.15 5.68 0.000125 9206
 9208 3 37.99 127.24 4.84 0.116 9205
 9209 3 37.41 126.95 4.98 0.381 9204
 9210 3 37.31 126.95 5.12 0.316 9209
 9211 3 37.21 127.04 5.37 0.33 9210
 9212 3 37.27 127.45 5.64 0.149 9211
 9213 3 37.37 127.54 5.72 0.136 9212
 9214 3 37.38 127.74 5.8 0.102 9213
 9215 3 37.41 127.95 5.85 0.117 9214
 9216 3 37.52 128.15 5.95 0.15 9215
 9217 3 37.53 128.24 6.08 0.163 9216
 9218 3 37.59 128.34 6.2 0.156 9217
 9219 3 37.7 128.44 6.35 0.154 9218
 9220 3 37.88 128.24 6.42 0.145 9219
 9221 3 37.96 128.34 6.58 0.126 9220
 9222 3 37.94 128.44 6.76 0.115 9221
 9223 3 37.92 128.44 6.97 0.119 9222
 9224 3 37.98 128.55 7.12 0.105 9223
 9225 3 37.96 128.55 7.29 0.096 9224
 9226 3 37.98 128.65 7.51 0.083 9225
 9227 3 37.87 128.74 7.59 0.135 9226
 9228 3 37.71 128.84 7.55 0.124 9227
 9229 3 37.8 128.84 7.35 0.083 9228
 9230 3 37.16 126.95 5.41 0.33 9211
 9231 3 37.19 126.84 5.47 0.286 9230
 9232 3 37.19 126.84 5.68 0.295 9231
 9233 3 37.2 126.74 5.8 0.275 9232
 9234 3 37.24 126.74 6.01 0.242 9233
 9235 3 37.23 126.65 6.14 0.261 9234
 9236 3 37.19 126.54 6.25 0.359 9235
 9237 3 37.21 126.45 6.39 0.371 9236
 9238 3 37.27 126.45 6.51 0.389 9237
 9239 3 37.18 126.24 6.67 0.376 9238
 9240 3 37.25 126.15 6.85 0.375 9239
 9241 3 37.18 126.04 7.01 0.371 9240
 9242 3 37.14 126.04 7.17 0.37 9241
 9243 3 37.09 126.03 7.33 0.406 9242
 9244 3 37.03 125.94 7.42 0.419 9243
 9245 3 36.95 126.03 7.63 0.424 9244
 9246 3 36.96 126.03 7.81 0.429 9245
 9247 3 36.79 126.05 8.05 0.426 9246
 9248 3 36.5 126.45 8.31 0.214 9247
 9249 3 36.42 126.55 8.38 0.245 9248
 9250 3 36.29 126.64 8.37 0.18 9249
 9251 3 36.17 126.64 8.37 0.000125 9250
 9252 3 36.82 125.94 8.13 0.348 9247
 9253 3 36.88 125.83 8.31 0.347 9252
 9254 3 36.96 125.73 8.56 0.401 9253
 9255 3 36.96 125.53 8.68 0.412 9254
 9256 3 36.95 125.44 8.93 0.424 9255
 9257 3 36.88 125.44 9.13 0.451 9256
 9258 3 36.99 125.33 9.69 0.625 9257
 9259 3 36.31 125.84 9.8 1.048 9258
 9260 3 35.57 126.95 9.93 0.512 9259
 9261 3 35.49 127.14 9.88 0.469 9260
 9262 3 35.46 127.25 9.85 0.46 9261
 9263 3 35.03 127.66 9.94 0.287 9262
 9264 3 35.06 127.85 10.21 0.155 9263
 9265 3 35.72 127.55 9.63 0.295 9262
 9266 3 35.77 127.64 9.55 0.315 9265
 9267 3 35.78 127.95 9.47 0.254 9266
 9268 3 35.78 128.14 9.49 0.234 9267
 9269 3 35.74 128.24 9.39 0.238 9268
 9270 3 35.93 128.35 9.3 0.231 9269
 9271 3 35.91 128.45 9.32 0.321 9270
 9272 3 35.42 128.55 9.55 0.13 9271
 9273 3 35.32 128.55 9.65 0.127 9272
 9274 3 35.28 128.65 9.79 0.149 9273
 9275 3 35.39 128.55 9.89 0.058 9274
 9276 3 36.04 128.64 9.22 0.333 9271
 9277 3 35.92 128.85 9.3 0.272 9276
 9278 3 35.99 129.05 9.22 0.246 9277
 9279 3 35.99 129.14 9.14 0.252 9278
 9280 3 35.85 129.35 9.05 0.194 9279
 9281 3 35.78 129.45 8.99 0.236 9280
 9282 3 35.73 129.74 8.9 0.278 9281
 9283 3 35.73 129.95 8.89 0.269 9282
 9284 3 35.6 129.05 9.47 0.097 9277
 9285 3 35.54 129.24 9.58 0.129 9284
 9286 3 36.28 128.45 8.85 0.102 9276
 9287 3 36.35 128.64 8.73 0.147 9286
 9288 3 36.34 128.74 8.48 0.125 9287
 9289 3 36.34 128.85 8.38 0.123 9288
 9290 3 36.38 128.95 8.29 0.094 9289
 9291 3 36.56 128.85 8.28 0.116 9290
 9292 3 35.72 124.95 9.6 0.521 9259
 9293 3 35.67 124.84 9.58 0.523 9292
 9294 3 35.64 124.64 9.61 0.488 9293
 9295 3 35.52 124.55 9.57 0.54 9294
 9296 3 35.39 124.45 9.47 0.575 9295
 9297 3 35.29 124.36 9.46 0.662 9296
 9298 3 35.1 124.36 9.47 0.722 9297
 9299 3 35.03 124.25 9.48 0.778 9298
 9300 3 34.89 124.16 9.48 0.859 9299
 9301 3 34.59 124.25 9.52 0.926 9300
 9302 3 34.42 124.25 9.37 0.898 9301
 9303 3 34.38 124.06 9.33 0.82 9302
 9304 3 34.32 123.86 9.4 0.82 9303
 9305 3 33.81 124.46 9.58 0.354 9304
 9306 3 34.36 123.56 8.88 0.486 9304
 9307 3 34.28 123.67 8.48 0.447 9306
 9308 3 34.18 124.06 8.08 0.269 9307
 9309 3 34.1 124.17 8.02 0.241 9308
 9310 3 33.78 124.56 8.17 0.134 9309
 9311 3 33.66 124.67 8.09 0.116 9310
 9312 3 33.56 124.67 8.05 0.051 9311
 9313 3 34.2 123.77 7.75 0.087 9308
 9314 3 34.17 123.77 7.59 0.13 9313
 9315 3 34.17 123.77 7.43 0.085 9314
 9316 3 34.1 123.77 7.3 0.113 9315
 9317 3 34.16 123.77 7.22 0.000125 9316
 9318 3 34.17 123.47 8.52 0.262 9307
 9319 3 33.95 123.36 8.29 0.203 9318
 9320 3 33.81 123.36 8.17 0.25 9319
 9321 3 33.7 123.36 8.13 0.349 9320
 9322 3 33.67 123.17 7.63 0.185 9321
 9323 3 33.53 123.06 7.42 0.202 9322
 9324 3 33.43 122.97 7.27 0.185 9323
 9325 3 33.27 122.87 7.13 0.19 9324
 9326 3 33.13 122.78 6.92 0.2 9325
 9327 3 33.03 122.67 6.8 0.118 9326
 9328 3 32.96 122.67 6.68 0.177 9327
 9329 3 32.82 122.58 6.48 0.137 9328
 9330 3 32.77 122.37 6.47 0.14 9329
 9331 3 32.72 122.08 6.29 0.104 9330
 9332 3 32.72 121.97 6.12 0.107 9331
 9333 3 32.64 121.97 6.01 0.086 9332
 9334 3 32.57 121.97 5.88 0.138 9333
 9335 3 32.5 121.97 5.75 0.183 9334
 9336 3 32.53 121.67 5.71 0.14 9335
 9337 3 32.52 121.47 5.65 0.143 9336
 9338 3 32.49 121.28 5.5 0.123 9337
 9339 3 32.43 121.19 5.37 0.143 9338
 9340 3 32.46 121.08 5.25 0.119 9339
 9341 3 32.41 122.19 5.59 0.115 9335
 9342 3 32.36 122.28 5.47 0.172 9341
 9343 3 32.35 122.19 5.38 0.253 9342
 9344 3 32.49 121.97 5.17 0.186 9343
 9345 3 32.53 122.08 5.05 0.143 9344
 9346 3 32.66 122.08 4.96 0.187 9345
 9347 3 32.78 121.97 4.59 0.115 9346
 9348 3 32.7 121.78 4.47 0.157 9347
 9349 3 32.61 121.78 4.33 0.219 9348
 9350 3 32.57 121.79 4 0.1 9349
 9351 3 32.53 121.79 3.83 0.08 9350
 9352 3 32.49 121.7 3.73 0.085 9351
 9353 3 32.49 121.49 3.64 0.113 9352
 9354 3 32.32 121.4 3.54 0.121 9353
 9355 3 32.14 121.2 3.48 0.159 9354
 9356 3 32.03 121.2 3.43 0.000125 9355
 9357 3 32.79 121.87 5.13 0.179 9346
 9358 3 32.72 121.67 5.22 0.19 9357
 9359 3 32.67 121.58 5.2 0.129 9358
 9360 3 32.07 122.58 5.52 0.086 9343
 9361 3 32.17 122.69 5.58 0.129 9360
 9362 3 32.21 122.89 5.55 0.132 9361
 9363 3 32.24 123.19 5.59 0.124 9362
 9364 3 32.27 123.28 5.55 0.105 9363
 9365 3 32.36 123.48 5.54 0.078 9364
 9366 3 33.57 123.17 8.1 0.222 9321
 9367 3 33.35 122.86 7.91 0.185 9366
 9368 3 33.14 122.78 7.71 0.165 9367
 9369 3 32.97 122.78 7.63 0.204 9368
 9370 3 32.85 122.67 7.6 0.268 9369
 9371 3 33.04 123.08 8.05 0.26 9370
 9372 3 33.03 123.17 8.2 0.279 9371
 9373 3 32.88 123.17 8.3 0.332 9372
 9374 3 32.57 122.97 8.21 0.494 9373
 9375 3 32.14 122.69 7.76 0.199 9374
 9376 3 31.93 122.69 7.88 0.151 9375
 9377 3 31.88 122.58 8.05 0.132 9376
 9378 3 31.69 122.68 8.08 0.118 9377
 9379 3 31.69 122.57 8.21 0.132 9378
 9380 3 31.76 122.57 8.36 0.14 9379
 9381 3 31.73 122.68 8.47 0.157 9380
 9382 3 31.69 122.68 8.58 0.216 9381
 9383 3 31.45 122.68 8.68 0.262 9382
 9384 3 31.34 122.57 8.73 0.314 9383
 9385 3 31.2 122.68 8.68 0.284 9384
 9386 3 31.22 122.88 8.94 0.147 9385
 9387 3 31.18 123.07 8.99 0.133 9386
 9388 3 31.15 123.18 9.08 0.153 9387
 9389 3 31.25 123.27 9.08 0.112 9388
 9390 3 31.38 123.38 9.15 0.114 9389
 9391 3 31.53 123.47 9.08 0.105 9390
 9392 3 31.51 123.57 8.96 0.135 9391
 9393 3 31.49 123.57 8.79 0.133 9392
 9394 3 31.46 123.57 8.57 0.143 9393
 9395 3 31.44 123.57 8.39 0.152 9394
 9396 3 31.33 123.68 8.28 0.17 9395
 9397 3 31.24 123.77 8.3 0.136 9396
 9398 3 30.89 122.58 8.44 0.173 9385
 9399 3 30.73 122.69 8.46 0.144 9398
 9400 3 30.62 122.69 8.5 0.12 9399
 9401 3 30.48 122.69 8.57 0.124 9400
 9402 3 30.34 122.69 8.63 0.158 9401
 9403 3 30.18 122.69 8.68 0.175 9402
 9404 3 29.97 122.69 8.72 0.168 9403
 9405 3 29.83 122.58 8.81 0.189 9404
 9406 3 29.79 122.38 9.02 0.097 9405
 9407 3 29.75 122.19 8.99 0.094 9406
 9408 3 29.59 122.19 9.06 0.112 9407
 9409 3 29.61 121.99 9.07 0.103 9408
 9410 3 29.61 121.8 9.05 0.114 9409
 9411 3 29.61 121.69 9.04 0.147 9410
 9412 3 29.65 121.6 9 0.172 9411
 9413 3 29.68 122.6 8.79 0.121 9405
 9414 3 29.59 122.4 8.7 0.139 9413
 9415 3 29.47 122.4 8.61 0.195 9414
 9416 3 29.31 122.4 8.79 0.186 9415
 9417 3 29.22 122.49 8.88 0.242 9416
 9418 3 29.15 122.8 9.18 0.152 9417
 9419 3 29 122.99 9.35 0.14 9418
 9420 3 28.93 122.99 9.49 0.125 9419
 9421 3 28.84 123.1 9.62 0.096 9420
 9422 3 28.83 123.19 9.73 0.109 9421
 9423 3 28.81 122.8 9.65 0.17 9422
 9424 3 28.75 122.69 9.56 0.177 9423
 9425 3 28.54 122.69 9.61 0.075 9424
 9426 3 28.45 122.6 9.53 0.107 9425
 9427 3 28.4 122.51 9.53 0.062 9426
 9428 3 28.88 122.49 9.44 0.139 9424
 9429 3 28.97 122.3 9.53 0.124 9428
 9430 3 29.02 122.19 9.48 0.136 9429
 9431 3 29.04 121.99 9.44 0.000125 9430
 9432 3 28.77 123.4 9.91 0.149 9422
 9433 3 28.77 123.6 9.82 0.16 9432
 9434 3 28.75 123.69 9.98 0.161 9433
 9435 3 28.65 123.8 9.96 0.187 9434
 9436 3 28.61 123.99 9.92 0.204 9435
 9437 3 28.36 123.91 9.64 0.122 9436
 9438 3 28.24 124.01 9.45 0.105 9437
 9439 3 28.15 124.1 9.36 0.113 9438
 9440 3 28.01 124.1 9.37 0.112 9439
 9441 3 27.89 124.1 9.41 0.164 9440
 9442 3 27.76 124.01 9.19 0.094 9441
 9443 3 27.6 123.91 9.06 0.087 9442
 9444 3 27.49 123.91 8.97 0.129 9443
 9445 3 27.35 123.91 8.82 0.079 9444
 9446 3 27.24 123.82 8.74 0.09 9445
 9447 3 27.1 123.82 8.75 0.091 9446
 9448 3 26.98 123.71 8.75 0.103 9447
 9449 3 26.8 123.71 8.74 0.112 9448
 9450 3 26.69 123.61 8.81 0.111 9449
 9451 3 26.55 123.52 8.72 0.138 9450
 9452 3 26.55 123.32 8.64 0.066 9451
 9453 3 26.49 123.11 8.65 0.068 9452
 9454 3 26.35 123.02 8.64 0.069 9453
 9455 3 26.21 122.93 8.67 0.082 9454
 9456 3 27.83 124.1 9.5 0.123 9441
 9457 3 27.69 124.21 9.4 0.045 9456
 9458 3 28.84 124.1 10.13 0.139 9436
 9459 3 28.84 124.3 10.17 0.102 9458
 9460 3 28.91 124.4 10.26 0.059 9459
 9461 3 29 124.49 10.39 0.114 9460
 9462 3 29.06 124.49 10.5 0.122 9461
 9463 3 28.84 123.99 9.89 0.088 9458
 9464 3 28.84 123.9 9.75 0.077 9463
 9465 3 28.83 123.9 9.59 0.076 9464
 9466 3 28.85 123.9 9.37 0.114 9465
 9467 3 29.4 122.4 8.21 0.202 9417
 9468 3 29.42 122.49 8.04 0.072 9467
 9469 3 29.4 122.49 7.89 0.094 9468
 9470 3 29.37 122.49 7.76 0.137 9469
 9471 3 29.39 122.6 7.64 0.163 9470
 9472 3 29.4 122.4 7.47 0.121 9471
 9473 3 31.97 122.77 8.79 0.088 9382
 9474 3 32.08 122.77 8.87 0.147 9473
 9475 3 32.22 122.77 8.88 0.14 9474
 9476 3 32.26 122.86 8.97 0.143 9475
 9477 3 32.37 123.07 9 0.116 9476
 9478 3 32.51 123.07 8.98 0.055 9477
 9479 3 32.07 122.47 8.24 0.104 9377
 9480 3 32.16 122.57 8.3 0.081 9479
 9481 3 32.42 122.87 8.2 0.42 9374
 9482 3 32.46 122.28 8.22 0.208 9481
 9483 3 32.58 122.37 8.35 0.152 9482
 9484 3 32.46 122.58 7.47 0.243 9370
 9485 3 32.32 122.58 7.47 0.282 9484
 9486 3 32.46 122.47 7.06 0.031 9485
 9487 3 33.53 123.06 8.09 0.222 9366
 9488 3 33.71 123.86 8.54 0.137 9487
 9489 3 33.67 124.06 8.63 0.000125 9488
 9490 3 35.18 123.66 9.63 0.183 9300
 9491 3 35.19 123.86 9.79 0.164 9490
 9492 3 35.21 123.75 9.89 0.000125 9491
 9493 3 35.49 125.25 9.82 0.304 9292
 9494 3 35.47 125.34 9.89 0.259 9493
 9495 3 36.13 125.95 10.12 1.075 9494
 9496 3 37.1 125.03 10.37 0.065 9495
 9497 3 36.17 125.75 10.33 1.001 9496
 9498 3 36.07 125.55 10.39 0.832 9497
 9499 3 36.57 125.23 10.52 0.23 9498
 9500 3 36.43 125.34 10.49 0.174 9499
 9501 3 36.1 125.55 10.55 0.808 9498
 9502 3 36.09 125.55 10.73 0.817 9501
 9503 3 35.93 125.74 10.9 0.833 9502
 9504 3 35.98 125.94 11.23 0.859 9503
 9505 3 36.03 125.94 11.37 0.785 9504
 9506 3 36.01 125.94 11.49 0.717 9505
 9507 3 35.98 125.83 11.58 0.62 9506
 9508 3 35.86 125.83 11.78 0.571 9507
 9509 3 35.69 125.63 12.05 0.616 9508
 9510 3 35.39 125.54 12.41 0.213 9509
 9511 3 35.54 125.54 12.55 0.212 9510
 9512 3 35.64 125.54 12.62 0.117 9511
 9513 3 35.71 125.63 12.15 0.615 9509
 9514 3 34.97 125.44 12.4 0.208 9513
 9515 3 34.9 125.35 12.35 0.292 9514
 9516 3 34.82 125.65 12.13 0.235 9515
 9517 3 34.67 125.74 12.12 0.144 9516
 9518 3 35.14 125.05 12.27 0.216 9515
 9519 3 35.29 124.94 12.27 0.268 9518
 9520 3 35.35 124.83 12.23 0.235 9519
 9521 3 35.29 124.74 12.02 0.142 9520
 9522 3 35.72 125.74 12.28 0.615 9513
 9523 3 35.92 125.54 12.39 0.817 9522
 9524 3 36.19 125.33 12.61 0.783 9523
 9525 3 36.23 125.33 12.77 0.699 9524
 9526 3 36.22 125.33 12.91 0.643 9525
 9527 3 36.23 125.52 13.14 0.663 9526
 9528 3 36.21 125.54 13.3 0.595 9527
 9529 3 36.25 125.43 13.41 0.576 9528
 9530 3 36.28 125.43 13.55 0.535 9529
 9531 3 36.3 125.32 13.7 0.516 9530
 9532 3 36.19 125.43 14.05 0.53 9531
 9533 3 35.9 125.94 14.47 0.206 9532
 9534 3 35.69 125.94 14.74 0.161 9533
 9535 3 35.61 126.03 14.89 0.182 9534
 9536 3 35.54 126.12 15.03 0.185 9535
 9537 3 35.5 126.23 15.16 0.181 9536
 9538 3 35.58 126.32 15.22 0.000125 9537
 9539 3 35.86 125.94 14.18 0.151 9533
 9540 3 35.83 126.04 13.98 0.186 9539
 9541 3 35.78 126.13 13.98 0.176 9540
 9542 3 35.8 126.33 13.91 0.149 9541
 9543 3 35.92 126.54 13.86 0.109 9542
 9544 3 35.8 126.63 13.88 0.127 9543
 9545 3 35.71 126.83 13.83 0.095 9544
 9546 3 35.68 126.94 13.8 0.091 9545
 9547 3 35.58 127.04 13.75 0.136 9546
 9548 3 35.54 127.24 13.75 0.115 9547
 9549 3 35.48 127.33 13.8 0.189 9548
 9550 3 35.46 127.44 13.81 0.197 9549
 9551 3 35.57 127.63 13.65 0.105 9550
 9552 3 36.12 125.22 14.32 0.595 9532
 9553 3 36.22 125.13 14.41 0.606 9552
 9554 3 36.26 125.13 14.61 0.668 9553
 9555 3 36.33 124.72 15.13 0.978 9554
 9556 3 35.76 125.03 15.41 0.109 9555
 9557 3 35.67 124.93 15.5 0.114 9556
 9558 3 35.6 124.82 15.55 0.125 9557
 9559 3 35.46 124.93 15.54 0.109 9558
 9560 3 35.47 125.12 15.56 0.131 9559
 9561 3 35.6 125.12 15.66 0.087 9560
 9562 3 35.95 123.81 15.87 0.418 9555
 9563 3 35.81 123.93 16.04 0.434 9562
 9564 3 35.68 123.82 16.13 0.45 9563
 9565 3 35.55 123.82 16.12 0.447 9564
 9566 3 35.55 123.23 15.79 0.29 9565
 9567 3 35.47 123.12 15.78 0.315 9566
 9568 3 35.37 122.93 15.84 0.367 9567
 9569 3 35.23 122.93 15.84 0.421 9568
 9570 3 35.16 122.82 15.72 0.47 9569
 9571 3 35.02 122.82 15.68 0.496 9570
 9572 3 34.8 123.23 14.98 0.127 9571
 9573 3 34.66 123.43 14.99 0.136 9572
 9574 3 34.59 123.54 14.98 0.13 9573
 9575 3 34.44 123.64 15.05 0.104 9574
 9576 3 34.34 123.84 14.97 0.087 9575
 9577 3 34.39 123.93 14.86 0.123 9576
 9578 3 34.4 124.04 14.75 0.13 9577
 9579 3 34.32 124.04 14.63 0.183 9578
 9580 3 34.14 123.93 14.55 0.109 9579
 9581 3 34.15 124.14 14.53 0.089 9580
 9582 3 34.07 124.14 14.4 0.103 9581
 9583 3 33.92 124.14 14.36 0.125 9582
 9584 3 33.68 124.15 14.28 0.13 9583
 9585 3 33.54 124.15 14.31 0.133 9584
 9586 3 33.4 123.95 14.3 0.12 9585
 9587 3 33.36 123.84 14.3 0.082 9586
 9588 3 36.4 124.72 15.15 0.85 9587
 9589 3 36.55 124.82 15.1 0.796 9588
 9590 3 36.65 124.82 15.12 0.752 9589
 9591 3 36.72 124.72 15.29 0.736 9590
 9592 3 36.71 124.82 15.54 0.73 9591
 9593 3 36.97 125.31 16.06 0.736 9592
 9594 3 37.07 125.6 16.03 0.29 9593
 9595 3 37 126.01 15.8 0.136 9594
 9596 3 36.97 126.13 15.61 0.117 9595
 9597 3 36.98 126.22 15.47 0.096 9596
 9598 3 37.01 126.43 15.47 0.128 9597
 9599 3 37.03 126.63 15.33 0.14 9598
 9600 3 36.92 127.02 15.19 0.121 9599
 9601 3 36.94 125.21 16.1 0.85 9593
 9602 3 36.4 124.51 16.97 0.283 9601
 9603 3 36.34 124.51 17.1 0.33 9602
 9604 3 35.98 124.71 16.98 0.17 9603
 9605 3 36.16 124.81 17.19 0.336 9604
 9606 3 36.48 124.62 17.29 0.348 9605
 9607 3 36.79 124.42 17.44 0.000125 9606
 9608 3 35.73 124.62 16.86 0.134 9605
 9609 3 35.7 124.82 16.72 0.08 9608
 9610 3 36.97 125.12 16.15 0.848 9601
 9611 3 36.98 125.81 16.82 0.235 9610
 9612 3 36.84 125.92 16.82 0.069 9611
 9613 3 36.99 125.01 16.22 0.848 9610
 9614 3 37.09 125.01 16.14 0.768 9613
 9615 3 37.19 125.01 16.18 0.698 9614
 9616 3 37.43 125.2 16.17 0.666 9615
 9617 3 37.52 125.1 16.24 0.603 9616
 9618 3 37.68 125.01 16.38 0.411 9617
 9619 3 37.73 125.01 16.49 0.356 9618
 9620 3 37.87 125.01 16.58 0.313 9619
 9621 3 37.93 125.01 16.71 0.29 9620
 9622 3 38.01 125.01 16.81 0.241 9621
 9623 3 38.05 125.1 16.99 0.226 9622
 9624 3 38.09 125.1 17.13 0.229 9623
 9625 3 38.15 125.09 17.28 0.243 9624
 9626 3 38.2 125.09 17.4 0.268 9625
 9627 3 38.33 125 17.53 0.282 9626
 9628 3 38.43 125 17.69 0.247 9627
 9629 3 38.55 125.09 17.83 0.245 9628
 9630 3 38.93 124.9 18.1 0.377 9629
 9631 3 38.88 124.9 18.24 0.326 9630
 9632 3 38.87 124.9 18.38 0.257 9631
 9633 3 38.81 124.9 18.56 0.206 9632
 9634 3 38.86 124.79 18.76 0.252 9633
 9635 3 38.84 125 19.13 0.364 9634
 9636 3 38.65 125.5 19.4 0.171 9635
 9637 3 38.6 125.59 19.42 0.197 9636
 9638 3 38.36 125.59 19.38 0.2 9637
 9639 3 38.11 125.79 19.4 0.201 9638
 9640 3 37.98 126 19.38 0.216 9639
 9641 3 37.81 126.2 19.29 0.146 9640
 9642 3 38.88 124.9 19.17 0.301 9635
 9643 3 39.15 124.98 19.4 0.362 9642
 9644 3 39.18 124.79 19.49 0.31 9643
 9645 3 39.19 124.79 19.6 0.282 9644
 9646 3 39.25 124.68 19.72 0.239 9645
 9647 3 39.42 124.59 19.85 0.265 9646
 9648 3 39.44 124.59 19.99 0.296 9647
 9649 3 39.43 124.59 20.17 0.282 9648
 9650 3 39.55 124.39 20.31 0.224 9649
 9651 3 39.59 124.29 20.44 0.213 9650
 9652 3 39.65 124.18 20.62 0.205 9651
 9653 3 39.65 124.09 20.74 0.192 9652
 9654 3 39.68 124.09 20.92 0.217 9653
 9655 3 39.73 123.89 21.04 0.211 9654
 9656 3 39.76 123.89 21.15 0.218 9655
 9657 3 39.81 123.79 21.31 0.226 9656
 9658 3 39.81 123.68 21.42 0.233 9657
 9659 3 39.84 123.48 21.57 0.215 9658
 9660 3 39.61 123.48 21.74 0.099 9659
 9661 3 39.49 123.48 21.72 0.000125 9660
 9662 3 39.91 123.48 21.66 0.231 9659
 9663 3 40.02 123.37 21.77 0.246 9662
 9664 3 40.09 123.28 21.91 0.269 9663
 9665 3 40.12 123.18 22.07 0.321 9664
 9666 3 40.02 122.97 22.27 0.407 9665
 9667 3 39.69 122.47 22.3 0.122 9666
 9668 3 39.59 122.28 22.25 0.141 9667
 9669 3 39.51 122.17 22.18 0.142 9668
 9670 3 39.47 121.97 22.09 0.1 9669
 9671 3 39.45 121.78 22.09 0.108 9670
 9672 3 39.45 121.67 22 0.15 9671
 9673 3 39.44 121.58 21.77 0.092 9672
 9674 3 39.37 121.47 21.73 0.129 9673
 9675 3 39.34 121.48 21.62 0.098 9674
 9676 3 39.22 121.39 21.55 0.102 9675
 9677 3 39.12 121.28 21.5 0.076 9676
 9678 3 39.06 121.17 21.46 0.107 9677
 9679 3 38.98 121.08 21.46 0.089 9678
 9680 3 38.86 120.88 21.46 0.089 9679
 9681 3 38.8 120.78 21.37 0.109 9680
 9682 3 38.7 120.69 21.46 0.09 9681
 9683 3 38.55 120.69 21.46 0.087 9682
 9684 3 38.51 120.49 21.39 0.114 9683
 9685 3 38.48 120.39 21.23 0.085 9684
 9686 3 38.45 120.19 21.21 0.095 9685
 9687 3 38.49 120.08 21.09 0.134 9686
 9688 3 38.51 119.9 21.02 0.104 9687
 9689 3 38.48 119.7 20.98 0.094 9688
 9690 3 38.41 119.7 20.84 0.107 9689
 9691 3 38.44 119.59 20.73 0.099 9690
 9692 3 38.4 119.5 20.62 0.137 9691
 9693 3 38.41 119.4 20.52 0.169 9692
 9694 3 38.51 119.2 20.5 0.11 9693
 9695 3 38.65 119.09 20.46 0.085 9694
 9696 3 38.79 119.09 20.46 0.119 9695
 9697 3 38.87 119.18 20.59 0.101 9696
 9698 3 38.87 119.18 20.75 0.000125 9697
 9699 3 39.45 121.47 22 0.121 9672
 9700 3 39.48 121.38 21.93 0.106 9699
 9701 3 39.62 121.28 21.87 0.000125 9700
 9702 3 40.06 122.86 22.43 0.443 9666
 9703 3 40.09 122.56 22.87 0.569 9702
 9704 3 39.81 122.06 23.45 0.28 9703
 9705 3 39.65 122.08 23.48 0.332 9704
 9706 3 39.54 121.97 23.59 0.325 9705
 9707 3 39.55 121.88 23.7 0.34 9706
 9708 3 39.66 122.36 23.96 0.122 9707
 9709 3 39.74 122.47 24.05 0.161 9708
 9710 3 39.87 122.36 24.16 0.063 9709
 9711 3 39.6 121.58 23.64 0.412 9707
 9712 3 39.69 121.36 23.66 0.48 9711
 9713 3 39.66 121.36 23.82 0.56 9712
 9714 3 39.6 121.38 23.96 0.609 9713
 9715 3 39.03 121.67 24.41 0.156 9714
 9716 3 38.98 121.67 24.57 0.131 9715
 9717 3 38.92 121.88 24.66 0.135 9716
 9718 3 38.85 121.97 24.73 0.083 9717
 9719 3 38.66 122.08 24.75 0.063 9718
 9720 3 38.67 122.17 24.8 0.091 9719
 9721 3 38.59 122.38 24.8 0.086 9720
 9722 3 39.63 121.08 23.78 0.519 9714
 9723 3 39.63 120.88 23.73 0.442 9722
 9724 3 39.48 120.97 23.77 0.717 9723
 9725 3 39.92 120.56 23.75 0.357 9724
 9726 3 39.95 120.47 23.68 0.392 9725
 9727 3 39.95 120.27 23.59 0.352 9726
 9728 3 39.74 120.06 23.46 0.187 9727
 9729 3 40.56 120.27 23.73 0.121 9727
 9730 3 40.42 120.47 23.5 0.089 9729
 9731 3 40.37 120.56 23.5 0.062 9730
 9732 3 39.88 120.47 23.68 0.167 9725
 9733 3 39.92 120.36 23.66 0.037 9732
 9734 3 38.84 121.47 23.78 0.5 9724
 9735 3 38.74 121.47 23.75 0.573 9734
 9736 3 39.19 121.67 23.25 0.105 9735
 9737 3 39.29 121.58 23.34 0.158 9736
 9738 3 39.16 121.88 23.28 0.07 9737
 9739 3 38.66 121.58 23.73 0.549 9735
 9740 3 38.8 122.28 23.77 0.325 9739
 9741 3 38.8 122.38 23.75 0.285 9740
 9742 3 38.3 122.49 23.67 0.107 9741
 9743 3 38.18 122.49 23.58 0.118 9742
 9744 3 38.08 122.58 23.51 0.156 9743
 9745 3 37.94 122.78 23.51 0.123 9744
 9746 3 37.9 122.89 23.38 0.114 9745
 9747 3 38.41 121.58 23.73 0.463 9739
 9748 3 38.92 120.67 24.11 0.123 9747
 9749 3 38.94 120.67 24.23 0.039 9748
 9750 3 38.17 121.58 23.75 0.463 9747
 9751 3 37.99 121.69 23.75 0.526 9750
 9752 3 37.74 121.58 23.75 0.474 9751
 9753 3 37.6 121.69 23.74 0.417 9752
 9754 3 37.44 121.78 23.6 0.404 9753
 9755 3 37.29 121.89 23.63 0.439 9754
 9756 3 37.16 122 23.44 0.42 9755
 9757 3 37.05 122.09 23.33 0.406 9756
 9758 3 37.02 122.19 23.08 0.367 9757
 9759 3 36.98 122.19 22.9 0.327 9758
 9760 3 36.93 122.19 22.74 0.322 9759
 9761 3 36.8 122.19 22.6 0.29 9760
 9762 3 36.98 122.5 22.46 0.145 9761
 9763 3 36.8 122.59 22.4 0.109 9762
 9764 3 36.59 122.59 22.24 0.028 9763
 9765 3 36.65 122.09 22.49 0.26 9761
 9766 3 36.51 122.09 22.37 0.249 9765
 9767 3 36.4 122.19 22.22 0.284 9766
 9768 3 36.34 122.09 22.06 0.311 9767
 9769 3 36.23 122.2 21.97 0.355 9768
 9770 3 36.16 122.2 21.87 0.381 9769
 9771 3 36.18 122.2 21.63 0.258 9770
 9772 3 36.16 122.2 21.38 0.119 9771
 9773 3 36.04 122.11 21.22 0.181 9772
 9774 3 35.87 122.3 21.21 0.189 9773
 9775 3 35.7 122.5 21.19 0.145 9774
 9776 3 35.61 122.61 21.08 0.162 9775
 9777 3 35.51 122.61 20.88 0.147 9776
 9778 3 35.43 122.61 20.74 0.103 9777
 9779 3 35.34 122.7 20.6 0.131 9778
 9780 3 35.51 122.91 20.9 0.000125 9779
 9781 3 38.66 121.67 24.37 0.088 9734
 9782 3 38.73 121.78 24.48 0.052 9781
 9783 3 40.22 122.47 22.91 0.488 9703
 9784 3 40.34 122.47 22.93 0.425 9783
 9785 3 40.51 122.36 22.91 0.371 9784
 9786 3 40.62 122.27 22.95 0.336 9785
 9787 3 40.73 122.27 23.05 0.283 9786
 9788 3 40.9 122.05 23.05 0.242 9787
 9789 3 41.01 121.95 23.12 0.214 9788
 9790 3 41.15 121.95 23.18 0.186 9789
 9791 3 41.29 121.86 23.32 0.19 9790
 9792 3 41.36 121.86 23.52 0.167 9791
 9793 3 41.44 121.75 23.48 0.242 9792
 9794 3 41.54 121.75 23.64 0.248 9793
 9795 3 41.63 121.55 23.82 0.261 9794
 9796 3 41.75 121.45 23.95 0.244 9795
 9797 3 41.81 121.36 23.96 0.26 9796
 9798 3 41.85 121.16 23.96 0.224 9797
 9799 3 41.91 121.05 23.98 0.211 9798
 9800 3 41.99 120.84 24.01 0.203 9799
 9801 3 42.1 120.64 24.06 0.221 9800
 9802 3 42.24 120.55 24.04 0.214 9801
 9803 3 42.5 120.25 23.99 0.247 9802
 9804 3 43.21 119.84 23.86 0.537 9803
 9805 3 43.74 119.54 23.86 0.383 9804
 9806 3 43.92 119.34 23.86 0.421 9805
 9807 3 44.13 119.65 23.31 0.177 9806
 9808 3 44.17 119.84 23.27 0.17 9807
 9809 3 44.23 119.95 23.2 0.195 9808
 9810 3 44.27 119.84 23.1 0.284 9809
 9811 3 44.06 120.25 23.01 0.119 9810
 9812 3 44.02 120.45 22.9 0.078 9811
 9813 3 43.99 120.45 22.76 0.094 9812
 9814 3 43.93 120.54 22.61 0.135 9813
 9815 3 43.8 120.75 22.54 0.078 9814
 9816 3 43.73 120.75 22.45 0.042 9815
 9817 3 43.73 120.75 22.31 0.077 9816
 9818 3 43.62 120.75 22.2 0.05 9817
 9819 3 43.55 120.84 22.2 0.082 9818
 9820 3 43.41 120.95 21.99 0.148 9819
 9821 3 43.34 121.06 21.86 0.148 9820
 9822 3 43.18 121.15 21.76 0.136 9821
 9823 3 43.05 121.26 21.7 0.17 9822
 9824 3 42.98 121.35 21.56 0.088 9823
 9825 3 43.41 120.84 22.47 0.06 9819
 9826 3 43.41 120.75 22.54 0.063 9825
 9827 3 43.45 120.54 22.76 0.104 9826
 9828 3 43.48 120.45 22.85 0.1 9827
 9829 3 43.44 120.34 22.99 0.000125 9828
 9830 3 44.49 119.64 22.95 0.172 9810
 9831 3 44.55 119.43 22.81 0.159 9830
 9832 3 44.57 119.43 22.69 0.173 9831
 9833 3 44.78 119.34 22.65 0.141 9832
 9834 3 44.71 119.23 22.52 0.062 9833
 9835 3 44.09 119.25 24.15 0.512 9806
 9836 3 44.27 118.84 23.99 0.475 9835
 9837 3 44.38 118.84 24.06 0.555 9836
 9838 3 44.46 118.64 24.07 0.584 9837
 9839 3 44.6 118.54 24.12 0.607 9838
 9840 3 44.74 118.43 24.1 0.617 9839
 9841 3 44.87 118.34 24.12 0.63 9840
 9842 3 45 118.04 23.96 0.608 9841
 9843 3 45.07 117.93 23.94 0.613 9842
 9844 3 45.14 117.54 23.51 0.533 9843
 9845 3 45.49 117.34 23.46 0.54 9844
 9846 3 45.6 117.23 23.37 0.552 9845
 9847 3 46.06 117.32 23.05 0.111 9846
 9848 3 46.16 117.32 23.16 0.059 9847
 9849 3 45.63 117.03 23.44 0.618 9846
 9850 3 45.62 116.93 23.55 0.625 9849
 9851 3 45.71 116.73 23.57 0.681 9850
 9852 3 45.81 116.62 23.59 0.755 9851
 9853 3 45.85 116.53 23.57 0.779 9852
 9854 3 45.99 116.32 23.69 0.707 9853
 9855 3 46.2 116.23 23.69 0.738 9854
 9856 3 46.8 116.21 22.92 0.252 9855
 9857 3 47.1 116.21 23.17 0.15 9856
 9858 3 47.19 116.21 23.25 0.18 9857
 9859 3 47.31 116.21 23.29 0.157 9858
 9860 3 47.45 116.21 23.38 0.133 9859
 9861 3 47.57 116.21 23.43 0.141 9860
 9862 3 47.69 116.12 23.54 0.134 9861
 9863 3 47.81 116.01 23.56 0.156 9862
 9864 3 47.95 115.9 23.52 0.14 9863
 9865 3 48.12 115.7 23.47 0.145 9864
 9866 3 48.32 115.7 23.47 0.129 9865
 9867 3 48.5 115.7 23.52 0.176 9866
 9868 3 48.63 115.7 23.54 0.22 9867
 9869 3 48.75 115.81 23.9 0.117 9868
 9870 3 48.89 115.7 24.09 0.123 9869
 9871 3 48.96 115.59 24.18 0.138 9870
 9872 3 48.93 115.7 24.31 0.148 9871
 9873 3 49.13 115.5 24.4 0.087 9872
 9874 3 48.96 115.7 24.56 0.243 9873
 9875 3 49.07 115.79 24.54 0.252 9874
 9876 3 48.92 116 24.24 0.154 9875
 9877 3 48.81 116.1 24.11 0.164 9876
 9878 3 48.7 116.31 24.02 0.127 9877
 9879 3 48.67 116.51 23.99 0.15 9878
 9880 3 48.55 116.6 23.93 0.177 9879
 9881 3 48.42 116.7 23.95 0.147 9880
 9882 3 48.2 116.7 23.99 0.071 9881
 9883 3 48.17 116.9 24.13 0.138 9882
 9884 3 47.95 116.9 24.18 0.127 9883
 9885 3 47.85 117.01 24.34 0.115 9884
 9886 3 47.82 117.01 24.52 0.098 9885
 9887 3 47.88 116.9 24.72 0.086 9886
 9888 3 47.88 116.9 24.86 0.114 9887
 9889 3 47.96 116.81 25 0.113 9888
 9890 3 48.04 116.81 25.11 0.000125 9889
 9891 3 49.15 115.79 24.79 0.166 9875
 9892 3 49.24 115.9 24.93 0.159 9891
 9893 3 49.4 115.9 25.02 0.178 9892
 9894 3 49.57 116 25.15 0.167 9893
 9895 3 49.68 115.9 25.24 0.18 9894
 9896 3 49.85 115.79 25.36 0.123 9895
 9897 3 49.96 115.59 25.43 0.141 9896
 9898 3 50.11 115.59 25.54 0.114 9897
 9899 3 50.14 115.68 25.7 0.12 9898
 9900 3 50.21 115.68 25.84 0.146 9899
 9901 3 50.29 115.68 25.99 0.174 9900
 9902 3 50.43 115.68 26.17 0.105 9901
 9903 3 50.5 115.59 26.24 0.105 9902
 9904 3 50.63 115.68 26.49 0.216 9903
 9905 3 50.71 115.59 26.61 0.188 9904
 9906 3 50.78 115.48 26.63 0.113 9905
 9907 3 48.68 115.9 24.74 0.076 9874
 9908 3 48.53 116.01 24.84 0.103 9907
 9909 3 48.46 116.2 25 0.092 9908
 9910 3 48.43 116.31 25.13 0.108 9909
 9911 3 48.36 116.4 25.2 0.116 9910
 9912 3 48.87 115.52 23.25 0.202 9868
 9913 3 49.07 115.3 23.27 0.152 9912
 9914 3 49.2 115.21 23.15 0.166 9913
 9915 3 49.31 115.1 22.99 0.166 9914
 9916 3 49.48 115.01 22.86 0.137 9915
 9917 3 49.69 114.91 22.88 0.131 9916
 9918 3 50.06 114.91 22.86 0.123 9917
 9919 3 50.14 114.8 22.79 0.097 9918
 9920 3 50.27 114.8 22.74 0.137 9919
 9921 3 50.35 114.69 22.69 0.113 9920
 9922 3 50.45 114.6 22.67 0.122 9921
 9923 3 50.46 114.49 22.53 0.091 9922
 9924 3 50.52 114.4 22.48 0.161 9923
 9925 3 50.6 114.19 22.44 0.282 9924
 9926 3 50.96 113.99 22.66 0.2 9925
 9927 3 51.2 113.9 22.78 0.092 9926
 9928 3 51.28 113.8 22.83 0.133 9927
 9929 3 51.31 113.69 22.83 0.12 9928
 9930 3 51.43 113.58 22.76 0.094 9929
 9931 3 51.6 113.49 22.78 0.085 9930
 9932 3 51.71 113.38 22.64 0.074 9931
 9933 3 51.68 113.38 22.51 0.109 9932
 9934 3 51.64 113.19 22.48 0.15 9933
 9935 3 51.63 113.19 22.3 0.162 9934
 9936 3 51.79 112.88 22.19 0.124 9935
 9937 3 51.78 112.79 22.1 0.088 9936
 9938 3 51.95 112.58 22.14 0.125 9937
 9939 3 52.14 112.49 22.14 0.125 9938
 9940 3 52.28 112.29 22.07 0.093 9939
 9941 3 52.39 112.19 21.99 0.059 9940
 9942 3 51.36 113.19 22.12 0.098 9935
 9943 3 51.54 113.19 22.69 0.083 9934
 9944 3 51.43 113.19 22.78 0.071 9943
 9945 3 51.25 113.19 22.89 0.098 9944
 9946 3 51.13 113.19 22.98 0.07 9945
 9947 3 50.67 114.6 22.73 0.088 9922
 9948 3 49.78 114.71 22.83 0.074 9917
 9949 3 49.82 114.51 22.77 0.045 9948
 9950 3 49.85 114.51 22.67 0.093 9949
 9951 3 49.84 114.51 22.54 0.047 9950
 9952 3 48.87 115.52 22.97 0.115 9912
 9953 3 48.92 115.41 22.79 0.138 9952
 9954 3 48.99 115.21 22.63 0.178 9953
 9955 3 49.05 115.21 22.47 0.19 9954
 9956 3 49.05 115.21 22.22 0.186 9955
 9957 3 49.07 115.11 21.99 0.195 9956
 9958 3 49.06 115.02 21.79 0.195 9957
 9959 3 48.98 114.91 21.65 0.224 9958
 9960 3 49.24 114.8 21.59 0.114 9959
 9961 3 49.35 114.71 21.56 0.125 9960
 9962 3 49.42 114.71 21.4 0.08 9961
 9963 3 49.52 114.8 21.31 0.119 9962
 9964 3 49.55 114.71 21.2 0.142 9963
 9965 3 49.45 114.51 21.22 0.122 9964
 9966 3 49.42 114.41 21.11 0.092 9965
 9967 3 49.73 114.8 21.08 0.093 9964
 9968 3 49.81 114.8 20.88 0.062 9967
 9969 3 49.81 114.71 20.67 0.081 9968
 9970 3 48.56 115.02 21.68 0.121 9959
 9971 3 48.38 115.02 21.7 0.095 9970
 9972 3 48.24 114.91 21.63 0.126 9971
 9973 3 48.14 114.82 21.58 0.14 9972
 9974 3 48.06 114.71 21.45 0.13 9973
 9975 3 48.13 114.61 21.31 0.064 9974
 9976 3 48.14 114.52 21.24 0.128 9975
 9977 3 48.28 114.32 21.54 0.12 9976
 9978 3 48.35 114.21 21.56 0.077 9977
 9979 3 47.94 114.63 20.99 0.162 9976
 9980 3 47.81 114.63 20.92 0.000125 9979
 9981 3 46.25 116.12 24.07 0.61 9855
 9982 3 46.37 116.03 23.96 0.528 9981
 9983 3 46.49 115.82 23.84 0.396 9982
 9984 3 46.56 115.62 23.88 0.361 9983
 9985 3 47.02 115.51 23.84 0.227 9984
 9986 3 47.17 115.42 23.86 0.184 9985
 9987 3 47.42 115.31 23.88 0.221 9986
 9988 3 47.43 115.21 23.84 0.22 9987
 9989 3 47.53 115.31 23.59 0.098 9988
 9990 3 47.63 115.31 23.67 0.163 9989
 9991 3 47.7 115.21 23.63 0.155 9990
 9992 3 47.8 115.12 23.54 0.103 9991
 9993 3 47.92 115.1 23.52 0.157 9992
 9994 3 48.14 114.81 23.43 0.088 9993
 9995 3 48.25 114.7 23.42 0.085 9994
 9996 3 48.35 114.51 23.38 0.103 9995
 9997 3 48.57 114.4 23.36 0.129 9996
 9998 3 48.6 114.32 23.27 0.157 9997
 9999 3 48.64 114.21 23.18 0.169 9998
 10000 3 48.88 114.02 23.04 0.081 9999
 10001 3 48.89 113.91 22.97 0.07 10000
 10002 3 48.57 114.02 23.17 0.077 9999
 10003 3 48.63 113.91 23.04 0.051 10002
 10004 3 48.63 113.71 22.9 0.102 10003
 10005 3 48.65 113.61 22.77 0.076 10004
 10006 3 47.32 114.92 24.02 0.166 9988
 10007 3 47.31 114.81 24.09 0.203 10006
 10008 3 47.31 114.71 24.22 0.228 10007
 10009 3 47.36 114.62 24.33 0.219 10008
 10010 3 47.36 114.51 24.45 0.187 10009
 10011 3 47.36 114.42 24.56 0.241 10010
 10012 3 47.75 114.4 24.63 0.171 10011
 10013 3 47.97 114.51 24.84 0.12 10012
 10014 3 48 114.51 25.02 0.112 10013
 10015 3 48 114.51 25.27 0.135 10014
 10016 3 48.03 114.51 25.45 0.107 10015
 10017 3 48 114.4 25.59 0.106 10016
 10018 3 47.95 114.4 25.72 0.177 10017
 10019 3 48.04 114.51 25.97 0.06 10018
 10020 3 48.07 114.6 26.15 0.094 10019
 10021 3 48.07 114.7 26.27 0.093 10020
 10022 3 48.18 114.7 26.34 0.103 10021
 10023 3 48.31 114.7 26.43 0.079 10022
 10024 3 48.39 114.7 26.56 0.128 10023
 10025 3 48.47 114.81 26.79 0.11 10024
 10026 3 48.61 114.79 27.04 0.148 10025
 10027 3 48.72 114.79 27.22 0.054 10026
 10028 3 48.78 115 27.36 0.135 10027
 10029 3 48.86 115.29 27.38 0.103 10028
 10030 3 48.96 115.4 27.49 0.114 10029
 10031 3 49.07 115.4 27.59 0.141 10030
 10032 3 49.18 115.5 27.72 0.075 10031
 10033 3 49.18 115.59 27.86 0.07 10032
 10034 3 49.15 115.59 28.04 0.171 10033
 10035 3 49.28 115.49 28.24 0.171 10034
 10036 3 49.45 115.58 28.5 0.095 10035
 10037 3 49.51 115.58 28.7 0.113 10036
 10038 3 49.74 115.47 28.81 0.123 10037
 10039 3 49.83 115.47 29.02 0.125 10038
 10040 3 49.94 115.47 29.22 0.084 10039
 10041 3 50.01 115.47 29.36 0.121 10040
 10042 3 50.07 115.28 29.47 0.123 10041
 10043 3 50.18 115.28 29.59 0.135 10042
 10044 3 50.29 115.17 29.72 0.13 10043
 10045 3 50.39 115.38 29.95 0.091 10044
 10046 3 50.51 115.38 30.09 0.076 10045
 10047 3 50.65 115.36 30.22 0.124 10046
 10048 3 50.73 115.47 30.31 0.094 10047
 10049 3 47.99 114.31 25.77 0.165 10018
 10050 3 48.07 114.2 25.81 0.174 10049
 10051 3 48.24 114.01 25.79 0.129 10050
 10052 3 48.39 113.9 25.7 0.144 10051
 10053 3 48.53 113.7 25.54 0.135 10052
 10054 3 48.71 113.6 25.61 0.17 10053
 10055 3 48.79 113.5 25.53 0.168 10054
 10056 3 48.89 113.29 25.71 0.116 10055
 10057 3 48.99 113.2 25.71 0.111 10056
 10058 3 49.17 112.9 25.78 0.099 10057
 10059 3 48.75 113.4 25.23 0.121 10055
 10060 3 48.75 113.2 25.17 0.17 10059
 10061 3 48.72 113.1 25.23 0.201 10060
 10062 3 48.56 113.1 25.17 0.125 10061
 10063 3 48.43 113.01 25.17 0.062 10062
 10064 3 48.96 112.79 25.39 0.119 10061
 10065 3 49.1 112.7 25.53 0.12 10064
 10066 3 49.2 112.59 25.6 0.098 10065
 10067 3 49.31 112.5 25.62 0.091 10066
 10068 3 49.4 112.29 25.62 0.106 10067
 10069 3 49.5 112.2 25.53 0.085 10068
 10070 3 49.61 112.09 25.51 0.064 10069
 10071 3 49.67 112 25.44 0.068 10070
 10072 3 49.78 112 25.41 0.084 10071
 10073 3 49.92 111.9 25.35 0.113 10072
 10074 3 50.18 111.89 25.35 0.12 10073
 10075 3 50.31 111.98 25.37 0.142 10074
 10076 3 50.43 111.89 25.33 0.19 10075
 10077 3 50.56 111.79 25.37 0.19 10076
 10078 3 50.68 111.98 25.35 0.098 10077
 10079 3 50.78 111.98 25.44 0.05 10078
 10080 3 50.96 111.89 25.41 0.065 10079
 10081 3 51.07 111.89 25.37 0.108 10080
 10082 3 50.54 111.48 25.42 0.155 10077
 10083 3 50.4 111.29 25.42 0.094 10082
 10084 3 50.28 111.18 25.48 0.11 10083
 10085 3 50.18 111.09 25.58 0.124 10084
 10086 3 50.08 110.89 25.49 0.076 10085
 10087 3 49.96 110.79 25.51 0.073 10086
 10088 3 49.9 110.7 25.51 0.119 10087
 10089 3 49.83 110.5 25.57 0.108 10088
 10090 3 49.73 110.4 25.67 0.159 10089
 10091 3 49.83 110.2 25.58 0.039 10090
 10092 3 49.93 109.98 25.61 0.091 10091
 10093 3 48.78 113.79 25.83 0.047 10054
 10094 3 48.67 113.9 25.79 0.044 10093
 10095 3 48.5 113.9 25.74 0.046 10094
 10096 3 47.96 114.2 24.5 0.122 10012
 10097 3 48.11 114.31 24.59 0.125 10096
 10098 3 48.31 114.31 24.54 0.062 10097
 10099 3 48.36 114.31 24.68 0.059 10098
 10100 3 47.08 114.21 24.42 0.188 10011
 10101 3 47 114.12 24.4 0.18 10100
 10102 3 46.89 114.12 24.5 0.049 10101
 10103 3 46.76 113.92 24.56 0.105 10102
 10104 3 46.7 113.81 24.59 0.099 10103
 10105 3 46.57 113.71 24.54 0.134 10104
 10106 3 47.04 113.92 24.43 0.12 10101
 10107 3 46.95 113.71 24.38 0.123 10106
 10108 3 46.96 113.51 24.36 0.123 10107
 10109 3 46.97 113.31 24.34 0.122 10108
 10110 3 47.03 113.21 24.36 0.156 10109
 10111 3 47.11 113.01 24.34 0.156 10110
 10112 3 47.21 112.81 24.33 0.162 10111
 10113 3 46.99 112.81 24.38 0.098 10112
 10114 3 46.83 112.81 24.38 0.118 10113
 10115 3 46.71 112.81 24.33 0.118 10114
 10116 3 46.57 112.81 24.24 0.000125 10115
 10117 3 47.28 112.71 24.31 0.217 10112
 10118 3 47.1 112.51 24.2 0.156 10117
 10119 3 47.32 112.31 24.05 0.128 10118
 10120 3 47.36 112.21 23.96 0.113 10119
 10121 3 47.39 111.92 23.83 0.128 10120
 10122 3 47.39 111.81 23.89 0.152 10121
 10123 3 47.39 111.62 23.92 0.176 10122
 10124 3 47.45 111.51 23.98 0.147 10123
 10125 3 47.53 111.42 23.92 0.132 10124
 10126 3 47.58 111.31 23.92 0.14 10125
 10127 3 47.57 111.12 23.91 0.166 10126
 10128 3 47.57 111.01 23.87 0.147 10127
 10129 3 47.53 110.81 23.96 0.14 10128
 10130 3 47.58 110.71 23.94 0.153 10129
 10131 3 47.61 110.51 23.94 0.143 10130
 10132 3 47.51 110.31 24.12 0.151 10131
 10133 3 47.61 110.21 24.16 0.14 10132
 10134 3 47.67 110.01 24.21 0.127 10133
 10135 3 47.71 109.9 24.3 0.152 10134
 10136 3 47.78 109.7 24.33 0.156 10135
 10137 3 47.78 109.6 24.32 0.149 10136
 10138 3 48.01 109.31 24.33 0.167 10137
 10139 3 48.11 109.1 24.37 0.2 10138
 10140 3 48.21 109.01 24.44 0.188 10139
 10141 3 48.4 108.9 24.51 0.164 10140
 10142 3 48.54 108.7 24.57 0.107 10141
 10143 3 48.62 108.51 24.59 0.144 10142
 10144 3 48.72 108.4 24.66 0.121 10143
 10145 3 48.84 108.29 24.75 0.139 10144
 10146 3 48.9 108.2 24.82 0.12 10145
 10147 3 49.01 108 24.91 0.14 10146
 10148 3 49.09 107.9 24.97 0.107 10147
 10149 3 49.16 107.9 25.07 0.127 10148
 10150 3 49.22 107.79 25.18 0.156 10149
 10151 3 49.32 107.79 25.32 0.133 10150
 10152 3 49.5 107.59 25.43 0.177 10151
 10153 3 49.5 107.4 25.43 0.167 10152
 10154 3 49.51 107.2 25.43 0.131 10153
 10155 3 49.55 107 25.4 0.152 10154
 10156 3 49.48 106.9 25.32 0.151 10155
 10157 3 49.47 106.79 25.27 0.142 10156
 10158 3 49.4 106.59 25.34 0.158 10157
 10159 3 49.5 106.5 25.41 0.119 10158
 10160 3 49.57 106.29 25.47 0.134 10159
 10161 3 49.62 106.09 25.5 0.123 10160
 10162 3 49.72 106 25.45 0.142 10161
 10163 3 49.82 105.79 25.41 0.135 10162
 10164 3 49.94 105.59 25.37 0.157 10163
 10165 3 49.98 105.48 25.33 0.15 10164
 10166 3 50.01 105.29 25.26 0.136 10165
 10167 3 50.07 105.18 25.17 0.131 10166
 10168 3 50.15 104.98 25.12 0.151 10167
 10169 3 50.11 104.68 25.08 0.145 10168
 10170 3 50.09 104.39 25.12 0.181 10169
 10171 3 50.19 104.18 25.1 0.096 10170
 10172 3 50.23 103.89 24.99 0.12 10171
 10173 3 50.21 103.79 24.9 0.106 10172
 10174 3 50.12 103.68 24.85 0.141 10173
 10175 3 50.05 103.59 24.72 0.159 10174
 10176 3 49.94 103.5 24.62 0.142 10175
 10177 3 49.79 103.4 24.51 0.168 10176
 10178 3 49.72 103.2 24.46 0.226 10177
 10179 3 49.65 103.09 24.44 0.239 10178
 10180 3 49.59 103 24.49 0.282 10179
 10181 3 49.95 102.79 24.62 0.11 10180
 10182 3 50.13 102.68 24.74 0.11 10181
 10183 3 50.26 102.48 24.81 0.088 10182
 10184 3 50.42 102.48 24.92 0.081 10183
 10185 3 50.53 102.39 24.96 0.074 10184
 10186 3 50.6 102.29 25.03 0.089 10185
 10187 3 47.53 112.21 23.98 0.096 10119
 10188 3 47.71 112.01 23.94 0.075 10187
 10189 3 47.86 111.81 23.98 0.11 10188
 10190 3 47.93 111.7 23.96 0.05 10189
 10191 3 47.57 112.81 24.59 0.075 10117
 10192 3 47.72 112.81 24.63 0.061 10191
 10193 3 47.85 112.81 24.7 0.086 10192
 10194 3 48 112.81 24.73 0.058 10193
 10195 3 46.31 115.53 24.04 0.233 9984
 10196 3 46.21 115.43 24.36 0.15 10195
 10197 3 46.25 115.32 24.45 0.115 10196
 10198 3 44.6 117.34 23.43 0.192 9844
 10199 3 44.46 117.23 23.34 0.189 10198
 10200 3 44.35 117.14 23.32 0.215 10199
 10201 3 44.16 116.95 23.5 0.22 10200
 10202 3 44.02 116.84 23.64 0.19 10201
 10203 3 43.99 116.65 23.66 0.172 10202
 10204 3 43.91 116.65 23.59 0.168 10203
 10205 3 43.85 116.54 23.69 0.205 10204
 10206 3 43.77 116.45 23.78 0.225 10205
 10207 3 43.7 116.34 23.87 0.271 10206
 10208 3 43.59 116.34 24.09 0.233 10207
 10209 3 43.37 116.45 24.05 0.257 10208
 10210 3 43.2 116.74 24.25 0.14 10209
 10211 3 43.12 116.94 24.35 0.178 10210
 10212 3 43.02 117.05 24.53 0.147 10211
 10213 3 42.99 117.14 24.73 0.125 10212
 10214 3 42.95 117.25 24.85 0.148 10213
 10215 3 42.88 117.25 24.98 0.148 10214
 10216 3 42.88 117.25 25.18 0.169 10215
 10217 3 42.85 117.14 25.32 0.185 10216
 10218 3 42.82 117.25 25.46 0.177 10217
 10219 3 42.75 117.25 25.58 0.199 10218
 10220 3 42.71 117.25 25.77 0.192 10219
 10221 3 42.61 117.25 25.92 0.197 10220
 10222 3 42.5 117.34 26.02 0.204 10221
 10223 3 42.4 117.34 26.08 0.233 10222
 10224 3 42.46 117.44 26.36 0.218 10223
 10225 3 42.43 117.44 26.51 0.277 10224
 10226 3 42.35 117.44 26.61 0.246 10225
 10227 3 42.25 117.44 26.74 0.227 10226
 10228 3 42.22 117.34 26.88 0.23 10227
 10229 3 42.21 117.25 27.06 0.168 10228
 10230 3 42.21 117.25 27.24 0.241 10229
 10231 3 42.25 117.34 27.36 0.311 10230
 10232 3 42.25 117.34 27.51 0.411 10231
 10233 3 42.28 117.44 27.65 0.414 10232
 10234 3 42.46 117.34 27.92 0.221 10233
 10235 3 42.68 117.32 28.17 0.143 10234
 10236 3 42.76 117.23 28.32 0.158 10235
 10237 3 42.86 117.13 28.39 0.134 10236
 10238 3 42.97 117.02 28.53 0.138 10237
 10239 3 43.1 117.02 28.69 0.158 10238
 10240 3 43.14 117.02 28.85 0.179 10239
 10241 3 43.24 116.93 29.03 0.185 10240
 10242 3 43.46 116.93 29.19 0.178 10241
 10243 3 43.53 117.02 29.28 0.177 10242
 10244 3 43.57 117.13 29.46 0.129 10243
 10245 3 43.7 117.12 29.64 0.193 10244
 10246 3 43.78 117.21 29.8 0.246 10245
 10247 3 43.96 116.91 29.89 0.144 10246
 10248 3 44.04 116.82 30 0.115 10247
 10249 3 44.11 116.71 30.09 0.122 10248
 10250 3 44.22 116.71 30.23 0.199 10249
 10251 3 44.25 116.71 30.35 0.255 10250
 10252 3 44.46 116.41 30.46 0.118 10251
 10253 3 44.66 116.3 30.68 0.162 10252
 10254 3 44.86 116.3 30.85 0.166 10253
 10255 3 45.04 116.3 31.09 0.169 10254
 10256 3 45.19 116.21 31.23 0.182 10255
 10257 3 45.33 116.1 31.44 0.138 10256
 10258 3 45.47 116.1 31.5 0.134 10257
 10259 3 45.61 116.1 31.62 0.183 10258
 10260 3 45.73 116.1 31.69 0.157 10259
 10261 3 45.9 116.1 31.75 0.086 10260
 10262 3 46.03 116.19 31.85 0.089 10261
 10263 3 46.15 116.19 31.87 0.097 10262
 10264 3 46.33 116.19 31.94 0.065 10263
 10265 3 46.5 116.1 32.05 0.09 10264
 10266 3 46.67 116.1 32.13 0.125 10265
 10267 3 46.76 115.99 32.08 0.094 10266
 10268 3 46.9 115.88 31.99 0.102 10267
 10269 3 47.07 115.79 31.97 0.104 10268
 10270 3 47.11 115.68 31.95 0.163 10269
 10271 3 47.32 115.58 32.11 0.122 10270
 10272 3 47.46 115.49 32.26 0.073 10271
 10273 3 47.61 115.49 32.34 0.132 10272
 10274 3 47.75 115.38 32.38 0.133 10273
 10275 3 47.93 115.29 32.39 0.183 10274
 10276 3 48.03 115.18 32.46 0.162 10275
 10277 3 48.24 114.98 32.56 0.1 10276
 10278 3 48.36 114.98 32.6 0.093 10277
 10279 3 48.43 114.98 32.76 0.076 10278
 10280 3 48.51 114.98 32.95 0.14 10279
 10281 3 48.63 114.98 33.09 0.138 10280
 10282 3 48.74 114.88 33.28 0.168 10281
 10283 3 48.76 114.77 33.45 0.157 10282
 10284 3 48.83 114.68 33.59 0.158 10283
 10285 3 48.88 114.77 33.74 0.096 10284
 10286 3 41.64 117.04 27.52 0.264 10233
 10287 3 41.64 116.83 27.56 0.185 10286
 10288 3 41.53 116.74 27.47 0.166 10287
 10289 3 41.36 116.54 27.42 0.135 10288
 10290 3 41.21 116.44 27.44 0.172 10289
 10291 3 41.13 116.35 27.44 0.176 10290
 10292 3 41.03 116.04 27.45 0.168 10291
 10293 3 40.93 115.94 27.63 0.192 10292
 10294 3 40.93 115.85 27.74 0.205 10293
 10295 3 41 115.74 27.89 0.271 10294
 10296 3 41.03 115.74 28.05 0.351 10295
 10297 3 41.07 115.54 28.1 0.402 10296
 10298 3 41.17 115.54 28.19 0.408 10297
 10299 3 41.28 115.65 28.62 0.334 10298
 10300 3 41.36 115.65 28.75 0.389 10299
 10301 3 41.49 115.63 28.89 0.369 10300
 10302 3 41.65 115.54 29 0.362 10301
 10303 3 41.82 115.54 29.05 0.376 10302
 10304 3 41.93 115.43 29.1 0.393 10303
 10305 3 42.02 115.24 29.19 0.354 10304
 10306 3 42.18 115.54 28.96 0.026 10305
 10307 3 42.05 115.13 29.28 0.266 10305
 10308 3 41.91 114.74 29.5 0.077 10307
 10309 3 41.9 114.63 29.6 0.083 10308
 10310 3 41.98 114.63 29.71 0.095 10309
 10311 3 42.08 114.54 29.73 0.156 10310
 10312 3 42.19 114.43 29.78 0.131 10311
 10313 3 42.23 114.24 29.89 0.095 10312
 10314 3 42.22 114.04 29.93 0.139 10313
 10315 3 42.12 113.93 29.89 0.126 10314
 10316 3 41.83 114.04 30.03 0.08 10315
 10317 3 41.87 114.13 30.07 0.094 10316
 10318 3 42.14 113.83 29.78 0.141 10315
 10319 3 42.07 113.74 29.69 0.000125 10318
 10320 3 41.28 115.24 27.75 0.178 10298
 10321 3 41.26 115.04 27.71 0.122 10320
 10322 3 41.24 114.85 27.75 0.129 10321
 10323 3 41.21 114.74 27.8 0.155 10322
 10324 3 41.32 114.54 27.75 0.196 10323
 10325 3 41.53 114.43 27.59 0.147 10324
 10326 3 41.7 114.44 27.44 0.106 10325
 10327 3 41.47 114.35 27.57 0.138 10325
 10328 3 41.5 114.24 27.53 0.202 10327
 10329 3 41.39 114.04 27.73 0.097 10328
 10330 3 41.35 113.94 27.75 0.112 10329
 10331 3 41.31 113.85 27.8 0.078 10330
 10332 3 40.86 115.15 27.68 0.098 10297
 10333 3 40.81 115.04 27.68 0.143 10332
 10334 3 40.7 115.04 27.6 0.112 10333
 10335 3 40.53 114.94 27.55 0.106 10334
 10336 3 40.4 114.94 27.46 0.095 10335
 10337 3 40.29 114.85 27.43 0.066 10336
 10338 3 40.18 114.85 27.48 0.058 10337
 10339 3 40.03 114.76 27.69 0.054 10338
 10340 3 39.96 114.76 27.6 0.095 10339
 10341 3 39.89 114.96 27.54 0.142 10340
 10342 3 39.75 114.76 27.75 0.145 10341
 10343 3 39.67 114.66 27.82 0.186 10342
 10344 3 39.61 114.66 27.98 0.137 10343
 10345 3 39.64 114.55 28.1 0.098 10344
 10346 3 39.61 114.46 28.19 0.102 10345
 10347 3 39.54 114.35 28.25 0.119 10346
 10348 3 39.42 114.35 28.14 0.105 10347
 10349 3 39.35 114.26 28.12 0.097 10348
 10350 3 39.29 114.16 28.19 0.092 10349
 10351 3 39.26 114.05 28.16 0.086 10350
 10352 3 39.25 113.85 28.25 0.106 10351
 10353 3 39.25 113.66 28.32 0.127 10352
 10354 3 39.44 113.46 28.32 0.097 10353
 10355 3 39.46 113.26 28.39 0.086 10354
 10356 3 39.54 113.16 28.44 0.128 10355
 10357 3 39.62 113.05 28.46 0.147 10356
 10358 3 39.59 112.85 28.44 0.126 10357
 10359 3 39.72 112.66 28.37 0.105 10358
 10360 3 39.76 112.46 28.41 0.11 10359
 10361 3 41.35 117.16 27.15 0.131 10286
 10362 3 41.22 117.16 26.99 0.145 10361
 10363 3 41.03 117.05 27.02 0.074 10362
 10364 3 42.21 117.75 26.99 0.106 10228
 10365 3 42.21 117.34 25.81 0.145 10223
 10366 3 43.37 116.25 23.91 0.257 10209
 10367 3 43.17 116.25 23.98 0.255 10366
 10368 3 42.95 116.45 23.82 0.11 10367
 10369 3 42.82 116.45 23.76 0.06 10368
 10370 3 43.63 116.15 23.59 0.169 10207
 10371 3 43.66 115.95 23.5 0.202 10370
 10372 3 43.7 115.84 23.43 0.197 10371
 10373 3 43.89 115.65 23.48 0.097 10372
 10374 3 43.81 115.65 23.6 0.085 10373
 10375 3 43.48 115.75 23.35 0.174 10372
 10376 3 43.45 115.65 23.3 0.246 10375
 10377 3 43.38 115.65 23.5 0.403 10376
 10378 3 43.41 115.54 23.66 0.45 10377
 10379 3 43.5 115.45 23.8 0.426 10378
 10380 3 43.86 115.34 23.98 0.342 10379
 10381 3 44 115.15 24.07 0.297 10380
 10382 3 44.06 114.75 23.98 0.266 10381
 10383 3 44.08 114.65 24.03 0.355 10382
 10384 3 44.14 114.54 24.03 0.443 10383
 10385 3 44.15 114.45 23.96 0.677 10384
 10386 3 43.78 114.25 24.03 0.214 10385
 10387 3 43.74 114.15 23.98 0.285 10386
 10388 3 43.71 114.04 23.89 0.34 10387
 10389 3 43.75 113.84 23.87 0.284 10388
 10390 3 43.74 113.75 23.71 0.102 10389
 10391 3 44.21 114.34 24.03 1.237 10385
 10392 3 44.36 114.43 24 1.449 10391
 10393 3 44.86 114.14 23.38 1.191 10392
 10394 3 44.83 113.84 23.43 1.244 10393
 10395 3 44.97 113.73 23.4 1.226 10394
 10396 3 45.63 114.12 23.06 0.834 10395
 10397 3 45.93 113.93 23.47 0.447 10396
 10398 3 45.97 113.43 23.61 0.282 10397
 10399 3 46.21 113.43 23.83 0.133 10398
 10400 3 46.26 113.32 23.72 0.08 10399
 10401 3 45.38 114.73 22.47 0.594 10396
 10402 3 45.35 114.84 22.29 0.608 10401
 10403 3 45.46 114.84 22.17 0.639 10402
 10404 3 45.6 114.84 22.13 0.723 10403
 10405 3 45.77 114.82 22.13 0.796 10404
 10406 3 45.85 114.82 21.99 0.84 10405
 10407 3 45.85 114.82 21.88 0.879 10406
 10408 3 45.71 114.82 21.56 0.875 10407
 10409 3 46.28 114.54 21.61 0.174 10408
 10410 3 46.24 114.74 21.52 0.213 10409
 10411 3 46.19 114.63 21.33 0.183 10410
 10412 3 46.21 114.63 21.18 0.000125 10411
 10413 3 45.45 114.84 21.34 0.926 10408
 10414 3 45.34 114.93 21.29 0.991 10413
 10415 3 44.45 114.54 20.91 0.517 10414
 10416 3 44.25 114.54 20.98 0.698 10415
 10417 3 44.82 113.74 20.77 0.326 10416
 10418 3 44.95 113.55 20.86 0.272 10417
 10419 3 45.06 113.54 21.06 0.138 10418
 10420 3 43.99 114.65 20.96 0.591 10416
 10421 3 43.82 114.75 20.96 0.552 10420
 10422 3 43.73 114.75 20.84 0.532 10421
 10423 3 43.85 114.26 20.16 0.115 10422
 10424 3 43.74 114.16 20.07 0.138 10423
 10425 3 43.62 114.16 19.93 0.000125 10424
 10426 3 45.81 114.94 21.22 0.967 10414
 10427 3 45.27 115.54 21.21 0.65 10426
 10428 3 45.34 115.65 21.19 0.679 10427
 10429 3 45.25 115.85 21.16 0.714 10428
 10430 3 45.21 116.05 21.1 0.742 10429
 10431 3 44.91 116.05 20.87 0.761 10430
 10432 3 44.71 115.65 20.73 0.114 10431
 10433 3 44.6 115.75 20.84 0.168 10432
 10434 3 44.52 115.84 20.96 0.141 10433
 10435 3 44.85 116.24 20.8 0.82 10431
 10436 3 44.77 116.24 20.6 0.855 10435
 10437 3 44.73 116.35 20.5 0.849 10436
 10438 3 44.63 116.35 20.32 0.851 10437
 10439 3 44.49 116.46 20.25 0.851 10438
 10440 3 44.56 116.55 20.05 0.753 10439
 10441 3 44.55 116.66 19.94 0.741 10440
 10442 3 43.38 116.85 20.05 0.325 10441
 10443 3 43.23 116.76 19.98 0.376 10442
 10444 3 43.02 116.76 20.09 0.398 10443
 10445 3 42.81 116.76 20.14 0.393 10444
 10446 3 42.66 116.76 20.18 0.402 10445
 10447 3 42.53 116.76 20.19 0.44 10446
 10448 3 42.45 116.85 20.21 0.5 10447
 10449 3 42.52 117.35 20.51 0.152 10448
 10450 3 42.57 117.56 20.51 0.14 10449
 10451 3 42.67 117.65 20.54 0.226 10450
 10452 3 42.64 117.85 20.56 0.314 10451
 10453 3 42.55 118.15 20.4 0.25 10452
 10454 3 42.51 118.26 20.36 0.286 10453
 10455 3 42.66 118.26 20.65 0.189 10454
 10456 3 42.66 118.26 20.88 0.139 10455
 10457 3 42.58 118.35 20.9 0.087 10456
 10458 3 42.31 118.46 20.04 0.11 10454
 10459 3 42.26 118.56 19.97 0.192 10458
 10460 3 42.16 118.67 19.86 0.199 10459
 10461 3 42.12 118.76 19.63 0.168 10460
 10462 3 42.06 118.87 19.47 0.135 10461
 10463 3 42.02 118.96 19.31 0.098 10462
 10464 3 41.94 119.06 19.15 0.135 10463
 10465 3 41.9 118.97 18.95 0.113 10464
 10466 3 41.72 119.07 18.83 0.123 10465
 10467 3 41.61 119.07 18.72 0.13 10466
 10468 3 41.48 119.07 18.61 0.139 10467
 10469 3 41.37 119.08 18.47 0.052 10468
 10470 3 42.41 116.56 20.39 0.167 10448
 10471 3 42.41 117.46 19.67 0.162 10470
 10472 3 42.37 117.67 19.72 0.192 10471
 10473 3 42.3 117.76 19.72 0.199 10472
 10474 3 42.23 117.96 19.67 0.132 10473
 10475 3 42.15 118.06 19.61 0.126 10474
 10476 3 42.04 118.06 19.51 0.069 10475
 10477 3 42.37 116.26 20.55 0.18 10470
 10478 3 42.24 115.96 20.78 0.178 10477
 10479 3 42.31 115.85 20.82 0.212 10478
 10480 3 42.35 115.76 20.84 0.184 10479
 10481 3 42.13 115.76 21.03 0.262 10480
 10482 3 41.98 115.67 21.25 0.286 10481
 10483 3 41.74 115.67 21.39 0.271 10482
 10484 3 41.57 115.67 21.5 0.231 10483
 10485 3 41.42 115.56 21.6 0.235 10484
 10486 3 41.35 115.56 21.75 0.277 10485
 10487 3 41.49 115.26 21.94 0.197 10486
 10488 3 41.42 115.37 22.05 0.206 10487
 10489 3 41.42 115.26 22.23 0.222 10488
 10490 3 41.38 115.26 22.44 0.16 10489
 10491 3 41.37 115.26 22.59 0.061 10490
 10492 3 40.95 115.78 21.66 0.143 10486
 10493 3 40.84 115.87 21.65 0.054 10492
 10494 3 42.34 116.15 20.66 0.18 10477
 10495 3 42.38 116.15 20.55 0.167 10494
 10496 3 45.06 116.65 19.73 0.598 10441
 10497 3 45.11 116.65 19.55 0.56 10496
 10498 3 45.09 116.74 19.39 0.599 10497
 10499 3 45.16 116.74 19.21 0.651 10498
 10500 3 45.08 116.85 19.05 0.649 10499
 10501 3 44.99 116.94 18.85 0.643 10500
 10502 3 45.09 116.94 18.69 0.619 10501
 10503 3 45.23 116.94 18.55 0.59 10502
 10504 3 45.19 117.05 18.68 0.131 10503
 10505 3 45.3 116.94 18.64 0.098 10504
 10506 3 45.29 116.94 18.37 0.619 10503
 10507 3 45.27 116.94 18.25 0.642 10506
 10508 3 45.61 117 18.2 0.717 10507
 10509 3 45.94 117.05 18.16 0.717 10508
 10510 3 46.09 117.05 18.16 0.761 10509
 10511 3 45.94 117.05 17.93 0.105 10510
 10512 3 45.78 117.15 17.94 0.206 10511
 10513 3 45.69 117.15 18.07 0.179 10512
 10514 3 46.18 116.94 18.03 0.926 10510
 10515 3 46.24 116.44 18.59 0.131 10514
 10516 3 46.24 116.83 17.89 0.917 10514
 10517 3 46.97 115.74 18.5 0.167 10516
 10518 3 47.04 115.63 18.59 0.182 10517
 10519 3 47.06 115.54 18.67 0.232 10518
 10520 3 47.09 115.44 18.7 0.246 10519
 10521 3 47.19 115.24 18.81 0.22 10520
 10522 3 47.31 115.02 18.88 0.184 10521
 10523 3 47.45 114.93 19.04 0.15 10522
 10524 3 47.55 114.72 19.09 0.151 10523
 10525 3 47.6 114.52 19.18 0.137 10524
 10526 3 47.6 114.43 19.27 0.063 10525
 10527 3 46.27 116.74 17.75 0.944 10516
 10528 3 45.65 118.15 18.59 0.33 10527
 10529 3 45.61 118.35 18.57 0.291 10528
 10530 3 45.63 118.44 18.64 0.322 10529
 10531 3 45.72 118.65 18.68 0.344 10530
 10532 3 45.73 118.85 18.64 0.376 10531
 10533 3 45.69 118.94 18.68 0.364 10532
 10534 3 46.06 119.05 18.37 0.179 10533
 10535 3 46.09 119.15 18.3 0.165 10534
 10536 3 46.16 119.24 18.28 0.174 10535
 10537 3 46.24 119.44 18.23 0.134 10536
 10538 3 46.24 119.54 18.26 0.121 10537
 10539 3 46.3 119.63 18.3 0.148 10538
 10540 3 46.39 119.83 18.32 0.151 10539
 10541 3 46.53 119.94 18.25 0.192 10540
 10542 3 46.66 120.04 18.12 0.202 10541
 10543 3 46.7 120.13 18.01 0.18 10542
 10544 3 46.77 120.24 17.87 0.129 10543
 10545 3 46.87 120.34 17.75 0.11 10544
 10546 3 46.91 120.55 17.69 0.09 10545
 10547 3 46.99 120.64 17.64 0.11 10546
 10548 3 47.12 120.75 17.6 0.153 10547
 10549 3 47.22 120.84 17.48 0.197 10548
 10550 3 47.34 120.84 17.43 0.186 10549
 10551 3 47.4 120.95 17.35 0.161 10550
 10552 3 45.43 119.05 19.05 0.145 10533
 10553 3 45.34 119.15 19.21 0.168 10552
 10554 3 45.22 119.15 19.26 0.153 10553
 10555 3 45.04 119.15 19.27 0.151 10554
 10556 3 44.97 119.24 19.24 0.218 10555
 10557 3 44.87 119.35 19.22 0.256 10556
 10558 3 46.31 116.74 17.6 1.025 10527
 10559 3 46.07 117.25 17.26 0.948 10558
 10560 3 46.85 117.25 17.41 0.838 10559
 10561 3 46.99 117.34 17.41 0.822 10560
 10562 3 47.12 117.34 17.37 0.825 10561
 10563 3 47.99 116.73 18.06 0.186 10562
 10564 3 48.08 116.64 18.15 0.237 10563
 10565 3 48.31 116.83 18.34 0.11 10564
 10566 3 48.41 116.73 18.52 0.124 10565
 10567 3 48.47 116.72 18.63 0.161 10566
 10568 3 48.56 116.72 18.77 0.227 10567
 10569 3 48.62 116.62 18.81 0.283 10568
 10570 3 48.69 116.33 18.79 0.184 10569
 10571 3 48.8 116.03 18.9 0.263 10570
 10572 3 48.91 115.92 18.97 0.321 10571
 10573 3 49.12 115.72 18.99 0.318 10572
 10574 3 49.45 115.42 18.97 0.2 10573
 10575 3 49.78 115.31 18.88 0.11 10574
 10576 3 49.95 115.22 18.86 0.141 10575
 10577 3 50.06 115.11 18.86 0.142 10576
 10578 3 50.2 115.02 18.93 0.139 10577
 10579 3 50.38 114.92 19.09 0.085 10578
 10580 3 50.52 114.81 19.12 0.113 10579
 10581 3 50.57 114.72 19.08 0.147 10580
 10582 3 50.57 114.52 19.07 0.157 10581
 10583 3 50.53 114.31 19.07 0.136 10582
 10584 3 48.54 117.02 19.02 0.121 10569
 10585 3 48.48 117.11 19.09 0.066 10584
 10586 3 48.44 117.32 19.15 0.114 10585
 10587 3 48.31 117.43 19.29 0.074 10586
 10588 3 47.02 117.25 17.12 0.574 10562
 10589 3 46.81 117.25 16.59 0.516 10588
 10590 3 46.82 117.14 16.39 0.489 10589
 10591 3 46.88 117.14 16.21 0.554 10590
 10592 3 46.85 117.05 16.01 0.603 10591
 10593 3 46.82 117.05 15.84 0.697 10592
 10594 3 46.85 116.95 15.71 0.797 10593
 10595 3 46.81 116.84 15.56 0.872 10594
 10596 3 46.84 116.75 15.46 0.947 10595
 10597 3 46.78 116.75 15.25 0.9 10596
 10598 3 46.14 116.86 15.07 0.17 10597
 10599 3 46.17 116.56 14.98 0.165 10598
 10600 3 46.06 116.45 14.91 0.136 10599
 10601 3 46.78 116.55 15.08 0.897 10597
 10602 3 46.75 116.55 14.93 0.876 10601
 10603 3 46.63 116.55 14.71 0.825 10602
 10604 3 46.59 116.45 14.61 0.808 10603
 10605 3 47.31 116.05 14.73 0.295 10604
 10606 3 47.46 115.95 14.72 0.48 10605
 10607 3 46.81 116.55 14.31 1.079 10606
 10608 3 46.85 116.34 14.48 0.106 10607
 10609 3 46.84 116.34 14.6 0.134 10608
 10610 3 46.87 116.34 14.77 0.096 10609
 10611 3 46.82 116.45 14.26 1.296 10607
 10612 3 46.36 116.75 14.18 0.878 10611
 10613 3 46.24 116.56 14.34 0.783 10612
 10614 3 46.38 116.56 14.44 0.798 10613
 10615 3 46.91 116.75 14.31 0.233 10614
 10616 3 46.73 116.75 14.37 0.306 10615
 10617 3 46.55 116.75 14.36 0.193 10616
 10618 3 47.71 115.64 14.49 0.909 10611
 10619 3 47.85 115.64 14.42 0.966 10618
 10620 3 47.98 115.64 14.44 1.029 10619
 10621 3 48.16 115.23 14.67 0.851 10620
 10622 3 47.66 115.46 13.86 0.186 10621
 10623 3 47.6 115.35 13.9 0.106 10622
 10624 3 48.56 114.73 15.42 0.408 10621
 10625 3 48.7 114.44 15.67 0.282 10624
 10626 3 48.75 114.22 15.78 0.291 10625
 10627 3 48.82 114.12 15.83 0.318 10626
 10628 3 48.92 113.92 15.83 0.242 10627
 10629 3 49.03 113.83 15.85 0.208 10628
 10630 3 49.13 113.72 15.99 0.218 10629
 10631 3 49.23 113.62 16.1 0.284 10630
 10632 3 49.31 113.53 16.13 0.364 10631
 10633 3 49.56 113.33 16.14 0.299 10632
 10634 3 49.73 113.12 16.19 0.333 10633
 10635 3 49.89 112.92 16.17 0.387 10634
 10636 3 49.99 112.81 16.16 0.441 10635
 10637 3 50.09 112.61 16.12 0.463 10636
 10638 3 50.5 112.43 15.63 0.312 10637
 10639 3 50.63 112.32 15.56 0.339 10638
 10640 3 50.88 112.12 15.52 0.331 10639
 10641 3 51.07 112.03 15.49 0.305 10640
 10642 3 51.24 111.92 15.5 0.309 10641
 10643 3 51.68 111.71 15.81 0.167 10642
 10644 3 51.81 111.62 15.88 0.164 10643
 10645 3 51.97 111.51 15.9 0.156 10644
 10646 3 52.11 111.42 15.93 0.158 10645
 10647 3 52.21 111.32 15.93 0.157 10646
 10648 3 52.11 111.32 16.13 0.045 10647
 10649 3 52.07 111.32 16.34 0.079 10648
 10650 3 52.15 111.31 16.52 0.096 10649
 10651 3 52.32 111.21 15.75 0.129 10647
 10652 3 52.39 111.1 15.64 0.18 10651
 10653 3 52.5 111.1 15.57 0.198 10652
 10654 3 52.65 111.1 15.47 0.131 10653
 10655 3 52.68 111.01 15.51 0.078 10654
 10656 3 52.75 110.81 15.56 0.000125 10655
 10657 3 52.42 110.81 15.61 0.124 10653
 10658 3 52.5 110.71 15.48 0.143 10657
 10659 3 52.6 110.51 15.53 0.141 10658
 10660 3 52.68 110.4 15.55 0.169 10659
 10661 3 52.64 110.21 15.47 0.193 10660
 10662 3 52.45 110.1 15.67 0.086 10661
 10663 3 52.35 110.01 15.72 0.066 10662
 10664 3 52.17 110.01 15.73 0.12 10663
 10665 3 52.03 109.92 15.73 0.129 10664
 10666 3 52.83 110.21 15.34 0.177 10661
 10667 3 52.97 110.1 15.31 0.147 10666
 10668 3 53.06 110.01 15.23 0.156 10667
 10669 3 53.15 109.9 15.17 0.127 10668
[truncated: 261,559 more chars]
