# Supplementary material for: Automated Proofreading of Digitally Reconstructed Neural Morphology Enhances Accuracy, Scalability, and Standardization
Source: bioRxiv. 2026 Apr 7:2026.03.27.714818. Preprint. [Version 2] doi: 10.64898/2026.03.27.714818 (PMC13060139; doi:10.64898/2026.03.27.714818)
Supplement: Supplement 1 [file media-1.zip › swc_standardized_3_6_2026__23_06_30/CNG Version/720575940616848214.CNG.swc]

# SWC to SWC conversion from L-Measure. Sridevi Polavaram: spolavar@gmu.edu
# Original fileName:Z://nmo_swc//out_Final//Source_Temp1//720575940616848214.CNG.swc
#
 1 1 0 0 0 3.293 -1
 2 1 -0.62 0.08 -0.09 3.119 1
 3 1 -0.21 0.33 0.04 3.113 2
 4 1 -0.13 0.44 -0.15 3.138 3
 5 1 -0.15 0.15 -0.38 3.086 4
 6 1 -0.62 0.44 -0.32 3.055 5
 7 1 -1.45 0.82 -0.24 2.809 6
 8 1 -1.27 1.18 -0.39 2.707 7
 9 1 -1.45 1.3 -0.42 2.599 8
 10 1 -1.64 1.37 -0.03 2.651 9
 11 1 -3.85 0.17 2.32 0.502 10
 12 1 -0.12 -0.69 0.39 2.882 11
 13 1 -0.25 -0.87 0.43 2.775 12
 14 1 -0.14 -0.77 0.56 2.698 13
 15 1 -0.28 -0.95 0.46 2.631 14
 16 1 -0.53 -1.27 0.26 2.488 15
 17 1 -0.53 -1.12 -0.42 2.094 16
 18 1 -0.55 -3.8 -1.08 0.086 17
 19 1 -0.5 -1.1 -0.52 1.954 17
 20 1 -0.39 -1.36 -0.52 1.855 19
 21 1 -0.38 -1.38 -0.85 1.441 20
 22 1 -0.54 -1.61 -0.84 1.07 21
 23 1 -0.58 -2.07 -0.6 0.712 22
 24 1 -0.45 -2.41 -0.55 0.491 23
 25 1 -0.59 -1.94 -0.97 0.099 22
 26 1 -0.67 -1.8 -1.21 0.062 25
 27 1 -0.65 -1.66 -1.34 0.064 26
 28 1 1.83 -1.74 -1.17 0.553 6
 29 1 1.82 -2.08 -1.13 0.345 28
 30 1 2.11 -2.18 -0.27 0.411 29
 31 1 2.36 -1.76 0.17 0.508 30
 32 1 2.55 -1.43 0.64 0.133 31
 33 1 2.61 -1.26 0.78 0.101 32
 34 1 2.62 -1.15 0.77 0.000125 33
 35 1 2.11 -2.64 -0.16 0.166 30
 36 1 2.13 -2.66 -0.27 0.000125 35
 37 1 2.04 0.95 0.02 0.041 3
 38 1 2.08 1.04 -0.07 0.121 37
 39 1 2.25 1.56 -0.1 0.276 38
 40 1 2.39 1.63 0.18 0.435 39
 41 1 2.29 1.65 -0.19 0.199 39
 42 1 2.43 1.79 -0.27 0.123 41
 43 1 2.52 1.74 -0.29 0.063 42
 44 1 2.66 1.65 -0.66 0.183 43
 45 1 2.48 1.5 -1.2 0.595 44
 46 1 2.52 1.34 -1.11 0.715 45
 47 1 2.54 0.92 -0.93 0.848 46
 48 1 2.91 1.02 -0.92 0.332 47
 49 1 3.08 1.64 -0.67 0.602 48
 50 1 3.18 1.61 -0.55 0.48 49
 51 1 3.27 1.46 -0.55 0.236 50
 52 1 3.33 2.32 -0.27 0.144 49
 53 1 3.43 2.44 -0.21 0.162 52
 54 1 3.52 2.49 -0.15 0.124 53
 55 1 2.93 0.79 -0.82 0.000125 48
 56 1 2.64 1.86 -0.72 0.058 44
 57 1 2.94 2.8 1.93 0.48 1
 58 3 3.21 2.96 2.06 0.503 57
 59 3 3.24 3.11 2.29 0.391 58
 60 3 3.34 3.17 2.54 0.347 59
 61 3 3.49 3.3 2.77 0.352 60
 62 3 3.57 3.55 3 0.278 61
 63 3 3.59 3.82 3.12 0.353 62
 64 3 3.69 4.08 3.25 0.398 63
 65 3 3.8 4.37 3.45 0.445 64
 66 3 3.94 4.62 3.64 0.423 65
 67 3 4.04 4.85 3.75 0.352 66
 68 3 4.15 5.19 3.93 0.294 67
 69 3 4.18 5.36 4.09 0.342 68
 70 3 4.32 5.39 4.14 0.409 69
 71 3 4.41 4.89 3.72 0.165 70
 72 3 4.29 4.65 3.52 0.157 71
 73 3 4.24 4.47 3.37 0.105 72
 74 3 4.25 4.33 3.37 0.000125 73
 75 3 2.74 5.68 4.46 0.000125 72
 76 3 2.57 5.64 4.43 0.181 75
 77 3 2.59 5.65 4.27 0.221 76
 78 3 2.74 5.56 4.17 0.183 77
 79 3 3.24 6.11 3.75 0.215 78
 80 3 3.4 6.24 3.77 0.187 79
 81 3 3.44 6.36 3.73 0.115 80
 82 3 4.53 5.44 4.35 0.362 70
 83 3 4.47 5.7 4.64 0.222 82
 84 3 4.54 5.9 4.76 0.191 83
 85 3 4.57 6.23 4.81 0.175 84
 86 3 4.66 6.52 4.92 0.204 85
 87 3 4.73 6.66 5.03 0.234 86
 88 3 4.82 6.82 5.18 0.232 87
 89 3 4.89 7.12 5.24 0.177 88
 90 3 4.94 7.23 5.42 0.142 89
 91 3 4.99 7.32 5.55 0.164 90
 92 3 5.06 7.56 5.59 0.193 91
 93 3 5.11 7.74 5.78 0.174 92
 94 3 5.22 7.98 6.02 0.197 93
 95 3 5.31 8.14 6.23 0.163 94
 96 3 5.4 8.27 6.34 0.25 95
 97 3 5.49 8.46 6.52 0.237 96
 98 3 5.6 8.6 6.74 0.177 97
 99 3 5.65 8.81 6.81 0.175 98
 100 3 5.69 9.02 6.82 0.17 99
 101 3 5.72 9.24 6.92 0.129 100
 102 3 5.81 9.48 6.98 0.163 101
 103 3 5.82 9.66 7.14 0.156 102
 104 3 5.83 9.8 7.32 0.211 103
 105 3 5.82 9.91 7.39 0.267 104
 106 3 5.74 10.05 7.43 0.343 105
 107 3 5.65 10.05 7.48 0.508 106
 108 3 5.57 9.99 7.52 0.66 107
 109 3 5.32 9.88 7.57 0.719 108
 110 3 4.9 9.34 7.4 0.277 109
 111 3 4.86 8.99 7.23 0.199 110
 112 3 4.77 8.85 7.14 0.235 111
 113 3 4.69 8.77 6.98 0.271 112
 114 3 4.61 8.71 6.67 0.223 113
 115 3 4.53 8.49 6.55 0.187 114
 116 3 4.48 8.23 6.49 0.167 115
 117 3 4.4 7.99 6.46 0.177 116
 118 3 4.31 7.91 6.39 0.107 117
 119 3 4.25 7.83 6.26 0.04 118
 120 3 5.65 10.52 7.85 0.532 109
 121 3 5.78 10.68 7.89 0.219 120
 122 3 5.85 10.76 7.89 0.219 121
 123 3 5.9 10.85 7.9 0.219 122
 124 3 6.15 11.18 7.94 0.219 123
 125 3 5.4 10.59 8.06 0.118 123
 126 3 5.44 10.81 8.08 0.135 125
 127 3 5.49 11.04 8.19 0.172 126
 128 3 5.54 11.24 8.28 0.147 127
 129 3 5.57 11.41 8.34 0.145 128
 130 3 5.69 11.66 8.51 0.147 129
 131 3 5.75 11.89 8.64 0.17 130
 132 3 5.87 12.16 8.81 0.177 131
 133 3 5.91 12.46 8.92 0.179 132
 134 3 6.02 12.74 9.04 0.15 133
 135 3 6.08 12.98 9.16 0.196 134
 136 3 6.22 13.21 9.41 0.188 135
 137 3 6.28 13.4 9.63 0.196 136
 138 3 6.4 13.56 9.84 0.191 137
 139 3 6.49 13.57 9.98 0.15 138
 140 3 6.52 13.82 10.05 0.175 139
 141 3 7.06 14.17 10.06 0.401 140
 142 3 7.19 14.15 10.07 0.461 141
 143 3 7.24 14.07 9.88 0.439 142
 144 3 7.45 14.24 10.06 0.52 143
 145 3 7.64 14.52 10.45 0.397 144
 146 3 7.77 14.57 10.46 0.447 145
 147 3 7.94 14.56 10.34 0.488 146
 148 3 8.06 14.62 10.38 0.5 147
 149 3 8.18 14.64 10.31 0.538 148
 150 3 8.37 14.6 10.16 0.589 149
 151 3 8.45 14.32 9.84 0.812 150
 152 3 8.65 14.74 10.13 0.611 151
 153 3 8.51 13.73 9.24 0.151 152
 154 3 8.57 13.66 9.19 0.173 153
 155 3 8.51 13.47 9.06 0.287 154
 156 3 8.49 13.29 8.84 0.318 155
 157 3 8.37 12.99 8.64 0.273 156
 158 3 8.24 12.72 8.39 0.219 157
 159 3 8.13 12.5 8.24 0.244 158
 160 3 8.05 12.21 8.17 0.267 159
 161 3 7.97 11.99 7.93 0.27 160
 162 3 7.87 11.74 7.78 0.175 161
 163 3 7.78 11.59 7.77 0.128 162
 164 3 7.73 11.49 7.72 0.089 163
 165 3 8.82 15.1 10.38 0.349 152
 166 3 9.08 15.56 10.39 0.217 165
 167 3 9.05 15.66 10.48 0.295 166
 168 3 9.06 15.83 10.64 0.35 167
 169 3 8.97 15.93 10.8 0.317 168
 170 3 9.16 16.41 10.9 0.463 169
 171 3 9.22 16.59 11.04 0.433 170
 172 3 9.19 16.61 11.14 0.158 171
 173 3 9.49 15.66 10.24 0.353 166
 174 3 9.45 15.82 10.22 0.418 173
 175 3 9.64 16.34 10.59 0.207 174
 176 3 9.75 16.54 10.7 0.216 175
 177 3 9.84 16.72 10.84 0.262 176
 178 3 9.96 16.82 10.91 0.213 177
 179 3 10.5 17.45 10.4 0.496 178
 180 3 10.64 17.63 10.3 0.708 179
 181 3 10.9 17.63 10.29 0.656 180
 182 3 11.16 18.31 10.81 0.436 181
 183 3 11.14 18.43 10.9 0.453 182
 184 3 11.22 18.52 11.04 0.434 183
 185 3 11.28 18.61 11.08 0.45 184
 186 3 11.38 18.68 11.2 0.46 185
 187 3 11.44 18.79 11.23 0.532 186
 188 3 11.41 18.99 11.31 0.549 187
 189 3 11.51 19.11 11.32 0.5 188
 190 3 11.22 19.56 11.51 0.214 189
 191 3 10.83 19.18 11.44 0.545 190
 192 3 10.78 19.24 11.24 0.475 191
 193 3 10.75 19.47 11.06 0.274 192
 194 3 10.73 19.43 10.95 0.133 193
 195 3 10.69 19.06 11.44 0.518 191
 196 3 10.75 18.77 11.47 0.345 195
 197 3 10.75 18.79 11.62 0.056 196
 198 3 11.16 19.75 11.53 0.079 190
 199 3 11 19.68 11.89 0.2 198
 200 3 10.85 19.68 11.94 0.215 199
 201 3 10.91 19.66 12.22 0.066 200
 202 3 11.02 19.81 11.88 0.171 199
 203 3 11.02 19.95 11.89 0.189 202
 204 3 11.03 20.09 11.94 0.195 203
 205 3 11.07 20.36 11.95 0.255 204
 206 3 11.1 20.68 12.06 0.263 205
 207 3 11.19 20.97 12.23 0.344 206
 208 3 11.25 21.36 12.26 0.348 207
 209 3 11.35 21.56 12.39 0.309 208
 210 3 11.38 21.82 12.46 0.278 209
 211 3 11.42 22.09 12.55 0.29 210
 212 3 11.41 22.25 12.61 0.289 211
 213 3 11.46 22.59 12.66 0.271 212
 214 3 11.51 23 12.81 0.14 213
 215 3 11.57 23.11 12.96 0.000125 214
 216 3 11 22.95 13.38 0.441 215
 217 3 10.93 22.7 13.42 0.317 216
 218 3 10.91 22.57 13.45 0.317 217
 219 3 10.91 23.07 13.46 0.31 218
 220 3 10.83 23.2 13.42 0.082 219
 221 3 10.88 22.25 13.37 0.306 217
 222 3 10.86 22.07 13.25 0.292 221
 223 3 10.83 21.88 13.29 0.263 222
 224 3 10.78 21.77 13.2 0.265 223
 225 3 10.76 21.54 12.98 0.239 224
 226 3 10.74 21.34 12.76 0.091 225
 227 3 11.27 23.63 13.37 0.085 216
 228 3 10.84 24 13.83 0.000125 227
 229 3 10.94 24.04 13.95 0.141 228
 230 3 10.8 23.99 14.06 0.000125 229
 231 3 10.78 24.27 14.44 0.477 230
 232 3 10.75 24.66 14.86 0.508 231
 233 3 10.8 24.7 15 0.48 232
 234 3 10.78 25.31 15.12 0.291 233
 235 3 10.44 25.22 15.26 0.298 234
 236 3 10.33 24.77 15.08 0.373 235
 237 3 10.39 24.66 15.28 0.201 236
 238 3 10.5 25.57 15.31 0.312 235
 239 3 10.53 25.75 15.28 0.233 238
 240 3 10.66 25.88 15.56 0.17 239
 241 3 10.67 26.06 15.67 0.119 240
 242 3 10.86 26.7 15.83 0.000125 241
 243 3 10.88 26.99 15.88 0.195 242
 244 3 10.98 27.29 16.01 0.228 243
 245 3 11.02 27.59 16.08 0.333 244
 246 3 11.26 27.88 16.55 0.401 245
 247 3 11.24 28.13 16.53 0.432 246
 248 3 11.35 28.27 16.55 0.449 247
 249 3 11.31 28.47 16.74 0.406 248
 250 3 11.19 28.66 16.83 0.437 249
 251 3 11.11 28.77 16.92 0.453 250
 252 3 11.21 29.13 16.92 0.565 251
 253 3 11.1 29.29 17.01 0.556 252
 254 3 11.02 30.06 17.28 0.081 253
 255 3 11.05 30.22 17.24 0.026 254
 256 3 11.75 31.34 16.51 0.171 255
 257 3 11.88 31.38 16.6 0.168 256
 258 3 11.96 31.36 16.74 0.167 257
 259 3 12.1 31.27 16.69 0.205 258
 260 3 12.24 31.31 16.71 0.293 259
 261 3 12.5 31.38 16.65 0.444 260
 262 3 12.59 31.5 16.62 0.497 261
 263 3 12.66 31.72 16.69 0.526 262
 264 3 12.64 32.09 16.85 0.516 263
 265 3 12.73 32.31 16.9 0.503 264
 266 3 12.77 32.56 16.96 0.451 265
 267 3 12.83 32.77 16.94 0.426 266
 268 3 12.85 32.98 16.92 0.417 267
 269 3 12.81 33.24 17.03 0.427 268
 270 3 12.84 33.49 17.06 0.403 269
 271 3 12.81 33.92 17.26 0.503 270
 272 3 12.92 34.1 17.3 0.496 271
 273 3 13.02 34.31 17.35 0.51 272
 274 3 13.1 34.56 17.46 0.525 273
 275 3 13.24 34.77 17.53 0.534 274
 276 3 13.33 35.01 17.69 0.541 275
 277 3 13.36 35.24 17.8 0.52 276
 278 3 13.48 35.45 17.92 0.455 277
 279 3 13.5 35.71 18.01 0.443 278
 280 3 13.61 35.95 18.08 0.487 279
 281 3 13.74 36.13 18.12 0.454 280
 282 3 13.81 36.26 18.19 0.443 281
 283 3 13.92 36.49 18.24 0.451 282
 284 3 14.04 36.63 18.26 0.474 283
 285 3 14.16 36.77 18.35 0.439 284
 286 3 14.28 36.88 18.39 0.451 285
 287 3 14.4 37.09 18.49 0.483 286
 288 3 14.53 37.2 18.53 0.433 287
 289 3 14.66 37.39 18.62 0.393 288
 290 3 14.76 37.58 18.69 0.382 289
 291 3 14.87 37.74 18.74 0.432 290
 292 3 15.01 37.8 18.76 0.404 291
 293 3 15.11 38.01 18.85 0.41 292
 294 3 15.22 38.2 18.92 0.408 293
 295 3 15.32 38.37 18.98 0.364 294
 296 3 15.44 38.59 19.03 0.38 295
 297 3 15.56 38.84 19.08 0.398 296
 298 3 15.67 38.94 19.12 0.397 297
 299 3 15.76 39.09 19.17 0.419 298
 300 3 15.92 39.28 19.19 0.427 299
 301 3 15.99 39.45 19.31 0.408 300
 302 3 16.09 39.63 19.33 0.386 301
 303 3 16.17 39.83 19.35 0.363 302
 304 3 16.24 40.02 19.46 0.365 303
 305 3 16.34 40.19 19.51 0.359 304
 306 3 16.43 40.37 19.53 0.369 305
 307 3 16.52 40.52 19.6 0.366 306
 308 3 16.59 40.74 19.62 0.384 307
 309 3 16.68 40.94 19.67 0.385 308
 310 3 16.76 41.06 19.71 0.378 309
 311 3 16.7 41.52 19.62 0.449 310
 312 3 16.47 41.91 19.28 0.11 311
 313 3 16.4 41.77 19.26 0.177 312
 314 3 16.36 41.66 19.24 0.169 313
 315 3 16.31 41.52 19.15 0.176 314
 316 3 16.26 41.35 19.15 0.167 315
 317 3 16.2 41.16 19.12 0.126 316
 318 3 16.74 41.66 19.71 0.483 311
 319 3 16.83 41.74 19.78 0.442 318
 320 3 16.97 41.85 19.9 0.37 319
 321 3 17.08 42.01 19.99 0.346 320
 322 3 17.08 42.33 20.01 0.346 321
 323 3 17.04 42.59 20.08 0.352 322
 324 3 17.08 42.78 20.15 0.351 323
 325 3 17.15 42.99 20.23 0.327 324
 326 3 17.22 43.24 20.23 0.313 325
 327 3 17.27 43.45 20.31 0.314 326
 328 3 17.2 43.62 20.4 0.306 327
 329 3 17.27 43.87 20.42 0.303 328
 330 3 17.26 44.05 20.49 0.323 329
 331 3 17.24 44.23 20.53 0.34 330
 332 3 17.15 44.38 20.55 0.347 331
 333 3 17.15 44.52 20.55 0.348 332
 334 3 17.08 44.66 20.6 0.36 333
 335 3 16.95 44.84 20.62 0.36 334
 336 3 16.93 45.06 20.65 0.348 335
 337 3 16.86 45.27 20.62 0.352 336
 338 3 16.74 45.34 20.71 0.366 337
 339 3 16.63 45.41 20.6 0.361 338
 340 3 16.51 45.53 20.72 0.327 339
 341 3 16.38 45.63 20.72 0.352 340
 342 3 16.31 45.74 20.79 0.38 341
 343 3 16.33 45.99 20.75 0.369 342
 344 3 16.17 46.12 20.77 0.347 343
 345 3 16.01 46.24 20.81 0.334 344
 346 3 15.87 46.38 20.79 0.314 345
 347 3 15.75 46.56 20.79 0.317 346
 348 3 15.66 46.67 20.72 0.306 347
 349 3 15.45 46.76 20.68 0.282 348
 350 3 15.29 46.84 20.72 0.313 349
 351 3 15.16 46.99 20.68 0.319 350
 352 3 15.02 47.09 20.66 0.325 351
 353 3 14.84 47.16 20.63 0.331 352
 354 3 14.67 47.33 20.59 0.329 353
 355 3 14.47 47.38 20.57 0.332 354
 356 3 14.26 47.52 20.57 0.313 355
 357 3 14.06 47.52 20.54 0.302 356
 358 3 13.92 47.55 20.52 0.291 357
 359 3 13.75 47.7 20.5 0.307 358
 360 3 13.6 47.76 20.5 0.321 359
 361 3 13.39 47.78 20.49 0.307 360
 362 3 13.2 47.84 20.45 0.314 361
 363 3 13.06 47.88 20.5 0.325 362
 364 3 12.87 47.95 20.49 0.362 363
 365 3 12.66 47.99 20.49 0.337 364
 366 3 12.49 47.96 20.47 0.341 365
 367 3 12.28 48.02 20.41 0.308 366
 368 3 11.98 48.08 20.34 0.374 367
 369 3 11.76 48.1 20.34 0.41 368
 370 3 11.58 48.09 20.36 0.403 369
 371 3 11.39 48.12 20.38 0.423 370
 372 3 11.1 48.13 20.31 0.445 371
 373 3 10.92 48.06 20.29 0.437 372
 374 3 10.67 48.09 20.27 0.411 373
 375 3 10.5 47.99 20.2 0.4 374
 376 3 10.2 47.95 20.06 0.384 375
 377 3 9.99 47.85 20 0.369 376
 378 3 9.75 47.84 19.91 0.362 377
 379 3 9.56 47.69 19.84 0.322 378
 380 3 9.34 47.66 19.77 0.321 379
 381 3 9.15 47.56 19.72 0.34 380
 382 3 8.94 47.38 19.68 0.365 381
 383 3 8.76 47.31 19.63 0.369 382
 384 3 8.54 47.24 19.56 0.389 383
 385 3 8.33 47.16 19.5 0.394 384
 386 3 8.11 47.09 19.43 0.387 385
 387 3 7.88 46.99 19.36 0.383 386
 388 3 7.63 46.91 19.31 0.398 387
 389 3 7.42 46.84 19.25 0.409 388
 390 3 7.24 46.77 19.24 0.348 389
 391 3 7.05 46.71 19.13 0.336 390
 392 3 6.87 46.57 19.07 0.349 391
 393 3 6.68 46.51 19.06 0.361 392
 394 3 6.51 46.37 19 0.353 393
 395 3 6.33 46.2 18.91 0.388 394
 396 3 6.16 46.25 18.86 0.405 395
 397 3 6.02 46.12 18.79 0.394 396
 398 3 5.88 46.16 18.79 0.4 397
 399 3 5.68 46.11 18.72 0.382 398
 400 3 5.51 46.04 18.7 0.338 399
 401 3 5.35 45.9 18.66 0.383 400
 402 3 5.08 45.88 18.68 0.387 401
 403 3 4.87 45.84 18.63 0.393 402
 404 3 4.72 45.82 18.61 0.402 403
 405 3 4.51 45.8 18.63 0.416 404
 406 3 4.42 45.55 18.63 0.466 405
 407 3 4.24 45.4 18.63 0.454 406
 408 3 4.09 45.41 18.64 0.387 407
 409 3 3.88 45.3 18.6 0.414 408
 410 3 3.69 45.32 18.62 0.449 409
 411 3 3.46 45.16 18.57 0.482 410
 412 3 3.21 45.08 18.46 0.537 411
 413 3 3.03 45.15 18.44 0.57 412
 414 3 2.8 45.05 18.32 0.53 413
 415 3 2.67 45.05 18.28 0.545 414
 416 3 2.51 45.14 18.32 0.542 415
 417 3 2.28 45.03 18.23 0.515 416
 418 3 2.09 45.03 18.16 0.499 417
 419 3 1.87 45.04 18.14 0.449 418
 420 3 1.63 44.94 18.16 0.444 419
 421 3 1.45 44.9 18.17 0.46 420
 422 3 1.26 44.79 18.14 0.454 421
 423 3 1.05 44.82 18.03 0.458 422
 424 3 0.81 44.75 18.05 0.471 423
 425 3 0.58 44.72 17.98 0.483 424
 426 3 0.35 44.64 17.98 0.531 425
 427 3 0.17 44.71 18.01 0.541 426
 428 3 -0.04 44.57 17.94 0.572 427
 429 3 -0.21 44.64 17.98 0.501 428
 430 3 -0.37 44.72 18.01 0.449 429
 431 3 -0.54 44.89 18.1 0.461 430
 432 3 -0.68 45.08 18.1 0.429 431
 433 3 -0.9 45.25 18.08 0.419 432
 434 3 -1.18 45.29 18.12 0.397 433
 435 3 -1.35 45.29 18.1 0.325 434
 436 3 -1.59 45.11 18.05 0.399 435
 437 3 -1.71 45.11 18.03 0.427 436
 438 3 -1.98 45.22 18.07 0.445 437
 439 3 -2.12 45.1 17.98 0.477 438
 440 3 -2.31 44.97 18.07 0.461 439
 441 3 -2.48 44.89 18.07 0.48 440
 442 3 -2.6 44.74 18.07 0.451 441
 443 3 -2.75 44.61 18.03 0.434 442
 444 3 -2.87 44.39 18.01 0.405 443
 445 3 -2.96 44.22 17.97 0.386 444
 446 3 -3 44.01 17.82 0.42 445
 447 3 -3.12 43.86 17.77 0.414 446
 448 3 -3.21 43.71 17.7 0.446 447
 449 3 -3.29 43.57 17.68 0.436 448
 450 3 -3.41 43.39 17.56 0.495 449
 451 3 -3.56 43.26 17.52 0.553 450
 452 3 -3.71 43.22 17.49 0.595 451
 453 3 -3.87 43.22 17.52 0.566 452
 454 3 -4 43.18 17.54 0.529 453
 455 3 -4.16 43.14 17.49 0.489 454
 456 3 -4.32 43.18 17.56 0.495 455
 457 3 -4.46 43.14 17.59 0.44 456
 458 3 -4.63 43.07 17.63 0.396 457
 459 3 -4.79 43.19 17.74 0.366 458
 460 3 -4.96 43.14 17.93 0.387 459
 461 3 -5.13 43.17 18 0.412 460
 462 3 -5.36 43.22 18.14 0.429 461
 463 3 -5.54 43.11 18.21 0.398 462
 464 3 -5.79 42.9 18.3 0.366 463
 465 3 -5.99 42.86 18.33 0.382 464
 466 3 -6.09 42.89 18.23 0.383 465
 467 3 -6.21 42.9 18.19 0.352 466
 468 3 -6.4 42.96 18.17 0.348 467
 469 3 -6.54 42.9 18.07 0.401 468
 470 3 -6.69 42.92 18 0.388 469
 471 3 -6.91 42.9 17.92 0.35 470
 472 3 -7.08 42.97 17.89 0.31 471
 473 3 -7.21 43 17.8 0.314 472
 474 3 -7.38 43.07 17.69 0.313 473
 475 3 -7.51 43.11 17.58 0.306 474
 476 3 -7.58 43.14 17.39 0.278 475
 477 3 -7.69 43.08 17.37 0.282 476
 478 3 -7.75 43 17.35 0.267 477
 479 3 -7.78 43.07 17.19 0.315 478
 480 3 -7.83 43.04 16.91 0.333 479
 481 3 -7.94 42.96 16.8 0.364 480
 482 3 -8.03 42.75 16.66 0.403 481
 483 3 -8.12 42.68 16.51 0.425 482
 484 3 -8.12 42.61 16.32 0.46 483
 485 3 -8.17 42.61 16.14 0.488 484
 486 3 -8.24 42.72 15.94 0.495 485
 487 3 -8.3 42.74 15.73 0.503 486
 488 3 -8.37 42.82 15.48 0.476 487
 489 3 -8.42 42.83 15.28 0.41 488
 490 3 -8.44 42.83 15.1 0.396 489
 491 3 -8.49 42.86 14.94 0.387 490
 492 3 -8.53 42.87 14.8 0.34 491
 493 3 -8.62 42.97 14.65 0.322 492
 494 3 -8.69 43.05 14.46 0.283 493
 495 3 -8.81 43.11 14.39 0.321 494
 496 3 -9.01 43.15 14.28 0.292 495
 497 3 -9.15 43.27 14.24 0.304 496
 498 3 -9.32 43.3 14.15 0.308 497
 499 3 -9.46 43.37 14.05 0.316 498
 500 3 -9.59 43.5 13.91 0.301 499
 501 3 -9.71 43.55 13.8 0.289 500
 502 3 -9.79 43.58 13.73 0.278 501
 503 3 -9.92 43.55 13.5 0.315 502
 504 3 -10.04 43.62 13.39 0.317 503
 505 3 -10.18 43.62 13.27 0.299 504
 506 3 -10.34 43.68 13.16 0.253 505
 507 3 -10.46 43.7 13.02 0.259 506
 508 3 -10.56 43.8 12.88 0.287 507
 509 3 -10.67 43.9 12.78 0.269 508
 510 3 -10.77 44.01 12.66 0.28 509
 511 3 -10.8 44.19 12.43 0.309 510
 512 3 -10.47 44.51 12.33 0.097 511
 513 3 -10.38 44.65 12.32 0.138 512
 514 3 -10.31 44.77 12.27 0.081 513
 515 3 -10.89 44.26 12.26 0.311 511
 516 3 -10.94 44.37 12.09 0.25 515
 517 3 -11.06 44.51 11.94 0.292 516
 518 3 -11.2 44.62 11.84 0.258 517
 519 3 -11.29 44.8 11.72 0.284 518
 520 3 -11.3 45 11.58 0.265 519
 521 3 -11.33 45.16 11.5 0.302 520
 522 3 -11.48 45.29 11.43 0.278 521
 523 3 -11.49 45.43 11.33 0.274 522
 524 3 -11.62 45.51 11.21 0.3 523
 525 3 -11.7 45.63 11.16 0.3 524
 526 3 -11.76 45.76 11.1 0.253 525
 527 3 -11.84 45.88 11.05 0.244 526
 528 3 -11.75 46.08 11 0.2 527
 529 3 -11.95 46.13 10.91 0.203 528
 530 3 -11.99 46.4 10.85 0.213 529
 531 3 -12.09 46.58 10.82 0.217 530
 532 3 -12.19 46.76 10.69 0.231 531
 533 3 -12.31 46.93 10.58 0.251 532
 534 3 -12.39 47.15 10.6 0.27 533
 535 3 -12.46 47.33 10.57 0.248 534
 536 3 -12.49 47.5 10.5 0.259 535
 537 3 -12.6 47.62 10.4 0.275 536
 538 3 -12.74 47.75 10.4 0.271 537
 539 3 -12.85 47.82 10.25 0.292 538
 540 3 -12.97 47.9 10.08 0.292 539
 541 3 -13.08 48.01 9.97 0.301 540
 542 3 -13.16 48.09 9.8 0.278 541
 543 3 -13.23 48.18 9.67 0.288 542
 544 3 -13.31 48.23 9.55 0.248 543
 545 3 -13.56 47.87 9.14 0.51 544
 546 3 -13.63 48.12 9.06 0.522 545
 547 3 -13.69 48.32 9 0.491 546
 548 3 -13.78 48.45 8.94 0.49 547
 549 3 -13.89 48.54 8.91 0.449 548
 550 3 -14 48.63 8.84 0.466 549
 551 3 -14.09 48.73 8.78 0.445 550
 552 3 -14.22 48.9 8.75 0.433 551
 553 3 -14.39 49.05 8.66 0.387 552
 554 3 -14.47 49.13 8.58 0.426 553
 555 3 -14.58 49.3 8.5 0.41 554
 556 3 -14.65 49.45 8.42 0.419 555
 557 3 -14.75 49.65 8.27 0.417 556
 558 3 -14.89 49.76 8.25 0.411 557
 559 3 -15 49.9 8.19 0.439 558
 560 3 -15.06 50.08 8.18 0.444 559
 561 3 -15.13 50.23 8.11 0.452 560
 562 3 -15.2 50.43 8.03 0.497 561
 563 3 -15.26 50.61 8.01 0.523 562
 564 3 -15.38 50.76 8.08 0.487 563
 565 3 -15.57 50.86 8.16 0.502 564
 566 3 -15.7 51.05 8.27 0.501 565
 567 3 -15.81 51.23 8.32 0.493 566
 568 3 -15.9 51.48 8.4 0.516 567
 569 3 -16.04 51.57 8.48 0.574 568
 570 3 -16.34 52.15 8.83 0.062 569
 571 3 -16.39 52.27 8.89 0.213 570
 572 3 -15.96 52.26 8.77 0.124 571
 573 3 -15.85 52.41 8.73 0.142 572
 574 3 -16.09 52.51 8.76 0.137 573
 575 3 -16.29 52.57 8.85 0.116 574
 576 3 -16.73 52.22 8.89 0.103 571
 577 3 -16.84 52.26 9.03 0.000125 576
 578 3 -16.2 51.54 8.41 0.563 569
 579 3 -16.32 51.51 8.32 0.655 578
 580 3 -16.5 51.51 8.31 0.713 579
 581 3 -16.75 51.4 8.23 0.774 580
 582 3 -16.89 51.45 8.09 0.763 581
 583 3 -17.04 51.4 8.06 0.863 582
 584 3 -17.14 51.4 7.96 0.949 583
 585 3 -17.12 51.57 7.5 1.083 584
 586 3 -17.21 51.58 7.19 1.035 585
 587 3 -17.42 51.44 7.25 1.15 586
 588 3 -17.48 51.55 7.12 1.13 587
 589 3 -17.58 51.62 7.05 1.137 588
 590 3 -17.76 51.55 6.91 1.148 589
 591 3 -18.03 51.5 6.96 1.262 590
 592 3 -18.19 51.48 6.92 1.244 591
 593 3 -18.24 51.61 6.83 1.197 592
 594 3 -18.3 51.76 6.73 1.13 593
 595 3 -18.39 51.77 6.55 1.117 594
 596 3 -18.51 51.76 6.4 1.067 595
 597 3 -18.62 51.82 6.33 1.026 596
 598 3 -18.78 51.69 6.05 0.935 597
 599 3 -18.85 51.72 5.91 0.861 598
 600 3 -18.99 51.73 5.79 0.788 599
 601 3 -19.6 51.23 5.04 1.298 600
 602 3 -20.62 50.2 3.99 0.511 601
 603 3 -20.83 49.94 3.93 0.451 602
 604 3 -21.08 49.69 3.85 0.406 603
 605 3 -21.15 49.48 3.89 0.39 604
 606 3 -21.28 49.3 3.85 0.39 605
 607 3 -21.31 49.12 3.87 0.407 606
 608 3 -21.4 48.93 3.72 0.413 607
 609 3 -21.46 48.73 3.64 0.421 608
 610 3 -21.42 48.55 3.6 0.442 609
 611 3 -21.46 48.4 3.52 0.465 610
 612 3 -21.53 48.23 3.45 0.47 611
 613 3 -21.6 48.12 3.33 0.454 612
 614 3 -21.67 47.94 3.24 0.487 613
 615 3 -21.8 47.79 3.18 0.488 614
 616 3 -21.94 47.63 3.12 0.477 615
 617 3 -21.99 47.45 3.1 0.497 616
 618 3 -22.01 47.29 3.1 0.496 617
 619 3 -22.15 47.13 3.04 0.488 618
 620 3 -22.14 46.97 2.95 0.479 619
 621 3 -22.26 46.76 2.95 0.457 620
 622 3 -22.28 46.58 2.97 0.459 621
 623 3 -22.37 46.4 2.95 0.429 622
 624 3 -22.48 46.19 2.97 0.396 623
 625 3 -22.53 45.95 3 0.403 624
 626 3 -22.6 45.84 3.06 0.367 625
 627 3 -22.62 45.77 2.95 0.361 626
 628 3 -22.74 45.59 2.95 0.393 627
 629 3 -22.74 45.32 3.02 0.436 628
 630 3 -22.76 45.09 2.95 0.446 629
 631 3 -22.78 44.87 2.95 0.471 630
 632 3 -22.83 44.69 2.87 0.537 631
 633 3 -22.9 44.47 2.89 0.539 632
 634 3 -23.46 44.66 2.56 0.138 633
 635 3 -23.62 44.76 2.45 0.131 634
 636 3 -23.8 44.77 2.39 0.09 635
 637 3 -23.92 44.79 2.31 0.139 636
 638 3 -23.94 44.73 2.18 0.134 637
 639 3 -23.96 44.63 2.06 0.053 638
 640 3 -22.83 44.23 2.87 0.562 633
 641 3 -22.83 43.94 2.89 0.544 640
 642 3 -22.83 43.57 2.99 0.432 641
 643 3 -22.89 43.37 2.95 0.435 642
 644 3 -22.87 43.15 3 0.456 643
 645 3 -22.94 42.95 3 0.487 644
 646 3 -22.99 42.73 2.95 0.504 645
 647 3 -23.05 42.48 2.93 0.51 646
 648 3 -23.1 42.29 2.85 0.523 647
 649 3 -23.19 42.09 2.93 0.559 648
 650 3 -23.24 41.84 3.08 0.522 649
 651 3 -23.31 41.66 3.02 0.572 650
 652 3 -23.42 41.5 3.06 0.59 651
 653 3 -23.48 41.32 3 0.64 652
 654 3 -23.42 41.09 2.93 0.701 653
 655 3 -23.37 40.87 2.81 0.699 654
 656 3 -23.37 40.73 2.81 0.74 655
 657 3 -23.28 40.51 2.77 0.818 656
 658 3 -23.26 40.32 2.83 0.831 657
 659 3 -23.24 40.11 2.83 0.881 658
 660 3 -23.28 39.93 2.85 0.891 659
 661 3 -23.19 39.62 4.15 0.292 660
 662 3 -23.05 39.43 4.13 0.217 661
 663 3 -22.94 39.3 4.13 0.263 662
 664 3 -22.96 39.12 4.25 0.275 663
 665 3 -22.92 38.98 4.32 0.248 664
 666 3 -22.51 39.01 4.29 0.103 665
 667 3 -22.37 38.94 4.23 0.123 666
 668 3 -22.35 38.73 4.26 0.209 667
 669 3 -22.42 38.45 4.32 0.193 668
 670 3 -22.42 38.54 4.03 0.07 669
 671 3 -22.33 38.51 3.89 0.112 670
 672 3 -22.33 38.51 3.77 0.101 671
 673 3 -22.26 38.58 3.62 0.079 672
 674 3 -22.17 38.55 3.56 0.073 673
 675 3 -23.03 38.62 4.46 0.205 665
 676 3 -23.03 38.47 4.53 0.226 675
 677 3 -23.12 38.27 4.53 0.242 676
 678 3 -23.12 38.12 4.66 0.27 677
 679 3 -23.17 38.04 4.8 0.221 678
 680 3 -23.26 37.94 4.82 0.254 679
 681 3 -23.3 37.79 4.91 0.216 680
 682 3 -23.37 37.72 5.04 0.283 681
 683 3 -23.42 37.48 5.09 0.26 682
 684 3 -23.51 37.41 5.21 0.269 683
 685 3 -23.53 37.27 5.37 0.224 684
 686 3 -23.51 37.18 5.55 0.261 685
 687 3 -23.53 37.07 5.75 0.31 686
 688 3 -23.55 37.04 5.91 0.36 687
 689 3 -23.58 36.94 6.04 0.377 688
 690 3 -23.51 36.83 6.16 0.452 689
 691 3 -23.49 36.7 6.29 0.56 690
 692 3 -23.62 36.08 5.86 0.196 691
 693 3 -23.64 35.95 5.71 0.000125 692
 694 3 -23.44 36.75 6.5 0.499 691
 695 3 -23.46 36.65 6.58 0.566 694
 696 3 -23.46 36.48 6.66 0.555 695
 697 3 -23.99 36.61 6.45 0.054 696
 698 3 -23.4 36.36 6.79 0.492 696
 699 3 -23.28 36.3 6.91 0.408 698
 700 3 -23.08 36.3 7.04 0.326 699
 701 3 -23.12 36.15 7.17 0.29 700
 702 3 -23.44 36.23 7.38 0.098 701
 703 3 -23.44 36.26 7.49 0.000125 702
 704 3 -22.8 35.93 7.19 0.262 701
 705 3 -22.6 35.62 7.29 0.275 704
 706 3 -22.53 35.51 7.44 0.313 705
 707 3 -22.49 35.48 7.54 0.342 706
 708 3 -22.37 35.27 7.62 0.332 707
 709 3 -22.23 35.07 7.59 0.26 708
 710 3 -22.05 34.88 7.54 0.226 709
 711 3 -22.01 34.73 7.59 0.198 710
 712 3 -21.9 34.65 7.66 0.212 711
 713 3 -21.78 34.59 7.73 0.183 712
 714 3 -21.71 34.48 7.79 0.204 713
 715 3 -21.6 34.38 7.87 0.19 714
 716 3 -21.53 34.4 8.07 0.164 715
 717 3 -21.51 34.27 8.14 0.224 716
 718 3 -21.42 34.18 8.3 0.302 717
 719 3 -21.42 34.13 8.43 0.37 718
 720 3 -21.39 34.13 8.56 0.403 719
 721 3 -21.32 34 8.67 0.487 720
 722 3 -21.29 33.8 8.74 0.517 721
 723 3 -21.27 33.7 8.9 0.501 722
 724 3 -21.27 33.61 8.99 0.5 723
 725 3 -21.27 33.47 9.06 0.488 724
 726 3 -21.22 33.33 9.07 0.466 725
 727 3 -20.55 33.62 9 0.203 726
 728 3 -20.34 33.62 9.07 0.133 727
 729 3 -20.25 33.62 9.16 0.174 728
 730 3 -20.18 33.65 9.25 0.189 729
 731 3 -20.05 33.69 9.36 0.137 730
 732 3 -19.89 33.62 9.44 0.162 731
 733 3 -19.75 33.72 9.64 0.155 732
 734 3 -19.64 33.76 9.75 0.159 733
 735 3 -19.52 33.8 9.91 0.165 734
 736 3 -19.43 33.73 10.08 0.161 735
 737 3 -19.34 33.76 10.24 0.17 736
 738 3 -19.27 33.75 10.35 0.228 737
 739 3 -19.14 33.95 10.5 0.197 738
 740 3 -19.13 34.09 10.58 0.176 739
 741 3 -18.95 34.16 10.67 0.124 740
 742 3 -18.86 34.26 10.72 0.166 741
 743 3 -18.79 34.37 10.77 0.219 742
 744 3 -18.68 34.37 10.83 0.222 743
 745 3 -18.52 34.18 11.08 0.237 744
 746 3 -18.45 34.15 11.16 0.282 745
 747 3 -18.36 34.51 11.31 0.153 746
 748 3 -18.27 34.59 11.44 0.154 747
 749 3 -18.16 34.68 11.52 0.17 748
 750 3 -18.05 34.73 11.63 0.194 749
 751 3 -17.97 34.82 11.77 0.198 750
 752 3 -17.89 34.95 11.91 0.149 751
 753 3 -17.73 35.12 11.98 0.13 752
 754 3 -17.66 35.36 11.96 0.138 753
 755 3 -17.52 35.47 11.91 0.166 754
 756 3 -17.45 35.62 11.98 0.155 755
 757 3 -17.29 35.65 12.08 0.148 756
 758 3 -17.25 35.8 12.11 0.144 757
 759 3 -17.18 35.9 12.08 0.188 758
 760 3 -17 36 12.02 0.222 759
 761 3 -17 36.12 12.02 0.255 760
 762 3 -16.63 36.09 12.02 0.14 761
 763 3 -16.48 36.15 12.01 0.158 762
 764 3 -16.38 36.19 12.03 0.226 763
 765 3 -16.27 36.23 12.17 0.288 764
 766 3 -16.2 36.26 12.34 0.403 765
 767 3 -16.13 36.32 12.41 0.523 766
 768 3 -16.11 36.48 12.56 0.602 767
 769 3 -16.04 36.62 12.68 0.615 768
 770 3 -15.93 36.58 12.77 0.579 769
 771 3 -15.8 36.68 12.83 0.552 770
 772 3 -15.73 36.98 12.89 0.533 771
 773 3 -15.7 37.23 13 0.475 772
 774 3 -15.57 37.19 13.08 0.469 773
 775 3 -15.44 37.02 13.19 0.392 774
 776 3 -15.37 36.93 13.32 0.317 775
 777 3 -15.31 37.12 13.42 0.252 776
 778 3 -15.36 37.29 13.51 0.233 777
 779 3 -15.29 37.4 13.63 0.191 778
 780 3 -15.08 37.61 13.64 0.171 779
 781 3 -15.07 37.84 13.63 0.16 780
 782 3 -15.14 38.01 13.67 0.198 781
 783 3 -15.08 38.12 13.72 0.221 782
 784 3 -14.94 38.3 13.71 0.156 783
 785 3 -14.81 38.44 13.78 0.107 784
 786 3 -16.25 37.38 12.51 0.134 769
 787 3 -16.32 37.51 12.43 0.116 786
 788 3 -16.36 37.69 12.41 0.037 787
 789 3 -16.43 37.69 12.33 0.119 788
 790 3 -16.52 37.59 12.17 0.144 789
 791 3 -16.66 37.68 12.17 0.146 790
 792 3 -16.8 37.62 12.16 0.171 791
 793 3 -16.89 37.26 12.16 0.075 792
 794 3 -16.8 37.07 12.16 0.098 793
 795 3 -18.47 33.73 11.32 0.132 746
 796 3 -18.57 33.59 11.33 0.139 795
 797 3 -18.61 33.5 11.25 0.167 796
 798 3 -18.61 33.38 11.33 0.239 797
 799 3 -18.55 33.26 11.42 0.291 798
 800 3 -18.59 33.08 11.5 0.32 799
 801 3 -18.84 32.94 11.6 0.244 800
 802 3 -18.84 32.72 11.67 0.259 801
 803 3 -18.7 32.48 11.65 0.226 802
 804 3 -18.86 32.23 11.59 0.064 803
 805 3 -18.98 32.09 11.64 0.105 804
 806 3 -19.13 32.01 11.75 0.087 805
 807 3 -19.16 31.87 11.81 0.131 806
 808 3 -19.25 31.76 11.78 0.103 807
 809 3 -18.07 33.12 11.33 0.093 800
 810 3 -17.97 33.12 11.32 0.166 809
 811 3 -17.93 33.05 11.19 0.197 810
 812 3 -17.84 32.93 11.16 0.131 811
 813 3 -17.7 32.76 11.16 0.119 812
 814 3 -17.61 32.66 11.18 0.109 813
 815 3 -17.52 32.51 11.23 0.08 814
 816 3 -17.52 32.4 11.18 0.066 815
 817 3 -19.2 33.4 10.14 0.105 738
 818 3 -19.14 33.34 9.98 0.08 817
 819 3 -19.16 33.3 9.83 0.101 818
 820 3 -21.57 32.97 9.14 0.304 726
 821 3 -21.64 32.65 9.1 0.306 820
 822 3 -21.66 32.34 9.16 0.285 821
 823 3 -21.7 32.18 9.21 0.224 822
 824 3 -21.73 32.04 9.19 0.222 823
 825 3 -21.68 31.94 9.1 0.243 824
 826 3 -21.73 31.71 9.16 0.299 825
 827 3 -21.61 31.9 8.81 0.111 826
 828 3 -21.54 31.96 8.71 0.129 827
 829 3 -21.29 31.76 8.56 0.058 828
 830 3 -21.22 31.67 8.42 0.144 829
 831 3 -21.34 31.49 8.36 0.105 830
 832 3 -21.41 31.37 8.41 0.08 831
 833 3 -21.48 31.28 8.34 0.102 832
 834 3 -21.43 31.15 8.31 0.122 833
 835 3 -21.34 31.05 8.21 0.161 834
 836 3 -21.3 30.96 8.13 0.227 835
 837 3 -21.64 30.62 8.17 0.143 836
 838 3 -21.72 30.39 8.25 0.145 837
 839 3 -21.77 30.21 8.36 0.092 838
 840 3 -21.84 30.03 8.4 0.105 839
 841 3 -21.89 29.94 8.52 0.076 840
 842 3 -21.93 29.85 8.68 0.061 841
 843 3 -22.04 29.81 8.76 0.071 842
 844 3 -22.11 29.67 8.68 0.069 843
 845 3 -22.2 29.51 8.65 0.103 844
 846 3 -22.27 29.37 8.59 0.091 845
 847 3 -22.38 29.28 8.6 0.067 846
 848 3 -22.45 29.15 8.59 0.102 847
 849 3 -22.5 28.92 8.59 0.1 848
 850 3 -22.55 28.8 8.53 0.077 849
 851 3 -22.68 28.74 8.5 0.072 850
 852 3 -22.75 28.58 8.5 0.117 851
 853 3 -22.79 28.44 8.58 0.084 852
 854 3 -21.04 31.19 7.88 0.111 836
 855 3 -21.09 31.3 7.83 0.000125 854
 856 3 -20.91 31.62 8.52 0.129 830
 857 3 -20.75 31.55 8.51 0.08 856
 858 3 -20.64 31.55 8.47 0.112 857
 859 3 -20.48 31.6 8.41 0.115 858
 860 3 -20.27 31.67 8.33 0.121 859
 861 3 -20.14 31.83 8.34 0.104 860
 862 3 -20.05 31.87 8.3 0.08 861
 863 3 -19.97 31.85 8.21 0.124 862
 864 3 -19.86 31.85 8.21 0.162 863
 865 3 -19.75 31.85 8.27 0.172 864
 866 3 -19.55 31.85 8.33 0.086 865
 867 3 -19.5 31.87 8.24 0.106 866
 868 3 -19.41 31.87 8.16 0.107 867
 869 3 -21.82 31.37 9.3 0.222 826
 870 3 -21.91 31.19 9.46 0.22 869
 871 3 -21.89 31.01 9.58 0.198 870
 872 3 -21.91 30.81 9.65 0.238 871
 873 3 -21.89 30.67 9.76 0.307 872
 874 3 -21.95 30.53 9.9 0.385 873
 875 3 -21.61 30.24 9.68 0.221 874
 876 3 -21.61 30.05 9.72 0.254 875
 877 3 -21.55 29.9 9.75 0.274 876
 878 3 -21.48 29.76 9.73 0.234 877
 879 3 -21.45 29.51 9.71 0.206 878
 880 3 -21.34 29.35 9.63 0.201 879
 881 3 -21.27 29.19 9.63 0.205 880
 882 3 -21.2 28.99 9.53 0.172 881
 883 3 -21.04 28.87 9.47 0.201 882
 884 3 -20.91 28.76 9.47 0.221 883
 885 3 -20.8 28.64 9.47 0.233 884
 886 3 -20.66 28.55 9.48 0.255 885
 887 3 -20.57 28.42 9.53 0.277 886
 888 3 -20.39 28.28 9.56 0.294 887
 889 3 -20.23 28.21 9.58 0.324 888
 890 3 -20.09 28.15 9.6 0.346 889
 891 3 -20 27.99 9.64 0.385 890
 892 3 -19.95 27.92 9.72 0.45 891
 893 3 -19.86 27.83 9.74 0.479 892
 894 3 -19.45 27.99 9.93 0.295 893
 895 3 -19.25 28.05 9.98 0.253 894
 896 3 -19.09 28.15 10.11 0.244 895
 897 3 -18.95 28.12 10.16 0.236 896
 898 3 -18.77 28.17 10.22 0.244 897
 899 3 -18.68 28.12 10.34 0.297 898
 900 3 -18.63 28.15 10.44 0.396 899
 901 3 -18.52 28.21 10.57 0.517 900
 902 3 -18.48 28.31 10.65 0.587 901
 903 3 -18.09 27.78 10.25 0.475 902
 904 3 -17.98 27.62 10.28 0.526 903
 905 3 -17.93 27.44 10.28 0.579 904
 906 3 -17.82 27.33 10.27 0.546 905
 907 3 -17.66 27.33 10.41 0.533 906
 908 3 -17.45 27.42 10.61 0.348 907
 909 3 -17.18 27.42 11.08 0.264 908
 910 3 -16.98 27.4 11.24 0.244 909
 911 3 -16.88 27.3 11.31 0.26 910
 912 3 -16.77 27.24 11.36 0.283 911
 913 3 -16.66 27.19 11.5 0.311 912
 914 3 -16.55 27.01 11.56 0.295 913
 915 3 -16.41 26.89 11.6 0.317 914
 916 3 -16.27 26.83 11.72 0.284 915
 917 3 -16.07 26.76 11.77 0.283 916
 918 3 -15.79 26.71 11.73 0.224 917
 919 3 -15.57 26.64 11.68 0.195 918
 920 3 -15.4 26.6 11.72 0.194 919
 921 3 -15.2 26.6 11.8 0.165 920
 922 3 -15.02 26.56 11.9 0.178 921
 923 3 -14.95 26.46 11.93 0.218 922
 924 3 -14.82 26.4 11.93 0.241 923
 925 3 -14.65 26.3 11.88 0.326 924
 926 3 -14.54 26.28 11.99 0.349 925
 927 3 -14.4 26.17 12.08 0.337 926
 928 3 -14.27 26.06 12.1 0.35 927
 929 3 -14.11 26.03 12.21 0.353 928
 930 3 -13.97 25.99 12.32 0.338 929
 931 3 -13.7 26.3 12.38 0.231 930
 932 3 -13.58 26.4 12.4 0.231 931
 933 3 -13.47 26.48 12.46 0.238 932
 934 3 -13.33 26.67 12.44 0.222 933
 935 3 -13.25 26.83 12.49 0.233 934
 936 3 -13.13 26.87 12.64 0.226 935
 937 3 -12.97 26.96 12.68 0.253 936
 938 3 -12.91 27.05 12.64 0.315 937
 939 3 -12.91 27.05 12.19 0.251 938
 940 3 -12.75 26.62 12.08 0.154 939
 941 3 -12.68 26.53 12.02 0.141 940
 942 3 -12.61 26.46 11.96 0.16 941
 943 3 -12.38 26.49 11.91 0.127 942
 944 3 -12.2 26.46 11.8 0.137 943
 945 3 -12.06 26.4 11.68 0.142 944
 946 3 -11.93 26.24 11.77 0.153 945
 947 3 -11.83 26.15 11.75 0.139 946
 948 3 -11.83 26.03 11.6 0.185 947
 949 3 -11.72 25.96 11.59 0.217 948
 950 3 -11.63 25.85 11.58 0.212 949
 951 3 -11.47 25.89 11.58 0.14 950
 952 3 -11.33 25.83 11.56 0.267 951
 953 3 -11.25 25.76 11.51 0.356 952
 954 3 -11.12 25.71 11.52 0.412 953
 955 3 -10.97 25.67 11.51 0.469 954
 956 3 -10.8 25.64 11.48 0.516 955
 957 3 -10.71 25.55 11.5 0.543 956
 958 3 -10.62 25.3 11.49 0.476 957
 959 3 -10.64 24.92 11.62 0.36 958
 960 3 -10.63 24.74 11.68 0.316 959
 961 3 -10.53 24.62 11.66 0.237 960
 962 3 -10.37 24.71 11.74 0.17 961
 963 3 -10.29 24.87 11.74 0.176 962
 964 3 -10.29 24.94 11.91 0.18 963
 965 3 -10.35 24.9 12.08 0.142 964
 966 3 -10.33 24.55 11.85 0.069 962
 967 3 -10.25 24.65 11.92 0.082 966
 968 3 -10.19 24.6 12 0.102 967
 969 3 -10.44 26.33 11.25 0.129 957
 970 3 -10.38 26.35 11.09 0.122 969
 971 3 -10.29 26.44 10.91 0.121 970
 972 3 -10.18 26.58 10.82 0.125 971
 973 3 -10.15 26.69 10.72 0.143 972
 974 3 -10.21 26.92 10.56 0.084 973
 975 3 -10.1 27.06 10.57 0.112 974
 976 3 -13.11 27.35 11.82 0.093 939
 977 3 -13.05 27.44 11.75 0.079 976
 978 3 -13.06 27.67 11.66 0.107 977
 979 3 -13.05 27.76 11.58 0.146 978
 980 3 -12.98 27.85 11.59 0.193 979
 981 3 -13.27 27.99 11.42 0.073 980
 982 3 -13.27 28.06 11.34 0.083 981
 983 3 -13.29 28.17 11.26 0.031 982
 984 3 -12.81 27.15 12.96 0.209 938
 985 3 -12.72 27.28 13.03 0.237 984
 986 3 -12.63 27.4 13.17 0.231 985
 987 3 -12.64 27.62 13.25 0.189 986
 988 3 -12.58 27.76 13.41 0.181 987
 989 3 -12.47 27.85 13.48 0.2 988
 990 3 -12.37 27.96 13.53 0.184 989
 991 3 -12.25 28.08 13.56 0.188 990
 992 3 -12.1 28.19 13.53 0.183 991
 993 3 -12.03 28.35 13.5 0.19 992
 994 3 -11.93 28.42 13.5 0.219 993
 995 3 -11.81 28.53 13.43 0.265 994
 996 3 -11.8 28.71 13.36 0.314 995
 997 3 -11.72 28.8 13.35 0.377 996
 998 3 -11.77 28.9 13.28 0.477 997
 999 3 -11.94 29.1 13.42 0.35 998
 1000 3 -12.04 29.19 13.5 0.35 999
 1001 3 -11.3 28.96 12.88 0.199 1000
 1002 3 -11.13 29.03 12.83 0.22 1001
 1003 3 -10.97 29.1 12.75 0.213 1002
 1004 3 -10.79 29.12 12.76 0.186 1003
 1005 3 -10.62 29.24 12.66 0.184 1004
 1006 3 -10.39 29.37 12.63 0.19 1005
 1007 3 -10.28 29.46 12.58 0.239 1006
 1008 3 -9.96 29.51 12.59 0.227 1007
 1009 3 -9.82 29.65 12.54 0.183 1008
 1010 3 -9.66 29.74 12.49 0.167 1009
 1011 3 -9.56 29.87 12.49 0.157 1010
 1012 3 -9.43 29.98 12.48 0.202 1011
 1013 3 -9.33 30.06 12.41 0.203 1012
 1014 3 -9.22 30.17 12.31 0.186 1013
 1015 3 -9.06 30.23 12.2 0.184 1014
 1016 3 -8.88 30.26 12.23 0.27 1015
 1017 3 -8.77 30.37 12.16 0.323 1016
 1018 3 -8.66 30.51 12.14 0.357 1017
 1019 3 -8.52 30.6 12.06 0.385 1018
 1020 3 -8.4 30.71 11.99 0.396 1019
 1021 3 -8.3 30.76 11.9 0.452 1020
 1022 3 -8.85 31.05 11.46 0.153 1021
 1023 3 -8.9 31.1 11.33 0.236 1022
 1024 3 -8.93 31.1 11.23 0.361 1023
 1025 3 -8.9 31.23 11.18 0.41 1024
 1026 3 -8.83 31.35 11.13 0.408 1025
 1027 3 -8.87 31.35 10.98 0.51 1026
 1028 3 -8.45 31.05 10.56 0.14 1027
 1029 3 -8.52 31.03 10.45 0.000125 1028
 1030 3 -8.99 31.48 10.92 0.451 1027
 1031 3 -9.03 31.49 10.73 0.333 1030
 1032 3 -9.08 31.64 10.66 0.243 1031
 1033 3 -9.21 31.78 10.63 0.185 1032
 1034 3 -9.4 31.98 10.57 0.106 1033
 1035 3 -9.5 32.15 10.58 0.109 1034
 1036 3 -9.62 32.22 10.55 0.138 1035
 1037 3 -9.66 32.26 10.33 0.182 1036
 1038 3 -9.72 32.32 10.26 0.173 1037
 1039 3 -9.75 32.58 10.25 0.139 1038
 1040 3 -9.68 32.84 10.33 0.059 1039
 1041 3 -9.62 33 10.4 0.132 1040
 1042 3 -9.8 33.08 10.58 0.111 1041
 1043 3 -9.94 33.19 10.69 0.11 1042
 1044 3 -9.86 33.33 10.71 0.105 1043
 1045 3 -8.38 31.67 10.83 0.136 1030
 1046 3 -8.21 31.78 10.74 0.101 1045
 1047 3 -8.08 31.8 10.67 0.086 1046
 1048 3 -7.97 31.8 10.59 0.111 1047
 1049 3 -7.8 31.74 10.51 0.061 1048
 1050 3 -7.62 31.76 10.42 0.084 1049
 1051 3 -7.8 30.51 11.99 0.279 1021
 1052 3 -7.67 30.78 11.9 0.174 1051
 1053 3 -7.52 30.92 11.81 0.123 1052
 1054 3 -7.39 30.94 11.79 0.144 1053
 1055 3 -7.3 31.01 11.77 0.202 1054
 1056 3 -7.21 31.01 11.68 0.286 1055
 1057 3 -7.12 31.08 11.62 0.35 1056
 1058 3 -6.98 30.76 11.47 0.288 1057
 1059 3 -6.95 30.89 11.32 0.352 1058
 1060 3 -6.84 30.96 11.26 0.397 1059
 1061 3 -6.63 31.26 11.39 0.281 1060
 1062 3 -6.47 31.35 11.41 0.281 1061
 1063 3 -6.21 31.33 11.1 0.274 1062
 1064 3 -6.01 31.45 11.21 0.358 1063
 1065 3 -5.81 31.36 11.15 0.349 1064
 1066 3 -5.79 31.43 11.23 0.48 1065
 1067 3 -5.67 31.45 11.23 0.506 1066
 1068 3 -5.55 31.43 11.25 0.536 1067
 1069 3 -5.39 31.47 11.4 0.544 1068
 1070 3 -5.29 31.39 11.43 0.536 1069
 1071 3 -5.17 30.75 11.14 0.14 1070
 1072 3 -5.01 30.73 11.23 0.104 1071
 1073 3 -5.13 31.43 11.5 0.478 1070
 1074 3 -5.02 31.59 11.33 0.537 1073
 1075 3 -4.92 31.89 11.24 0.467 1074
 1076 3 -4.8 31.91 11.31 0.478 1075
 1077 3 -4.72 31.64 11.39 0.465 1076
 1078 3 -4.72 31.2 11.47 0.125 1077
 1079 3 -4.71 30.82 11.46 0.118 1078
 1080 3 -4.67 30.7 11.32 0.103 1079
 1081 3 -4.59 30.59 11.24 0.142 1080
 1082 3 -4.55 30.47 11.15 0.118 1081
 1083 3 -4.46 30.32 11.24 0.109 1082
 1084 3 -4.47 30.2 11.24 0.063 1083
 1085 3 -4.58 32.04 11.38 0.42 1077
 1086 3 -4.42 32.18 11.41 0.382 1085
 1087 3 -4.26 32.22 11.45 0.354 1086
 1088 3 -4.13 32.35 11.4 0.332 1087
 1089 3 -4.01 32.36 11.32 0.309 1088
 1090 3 -3.86 32.54 11.42 0.207 1089
 1091 3 -3.57 32.71 11.46 0.185 1090
 1092 3 -3.4 32.69 11.37 0.164 1091
 1093 3 -3.22 32.72 11.33 0.167 1092
 1094 3 -3.03 32.79 11.4 0.205 1093
 1095 3 -2.9 32.89 11.32 0.149 1094
 1096 3 -2.74 32.97 11.39 0.174 1095
 1097 3 -2.59 33.07 11.47 0.17 1096
 1098 3 -2.44 33.12 11.51 0.203 1097
 1099 3 -2.3 33.24 11.47 0.184 1098
 1100 3 -2.24 33.43 11.42 0.154 1099
 1101 3 -2.11 33.54 11.48 0.155 1100
 1102 3 -2.01 33.64 11.49 0.113 1101
 1103 3 -1.85 33.69 11.42 0.181 1102
 1104 3 -1.69 33.72 11.47 0.188 1103
 1105 3 -1.57 33.75 11.41 0.19 1104
 1106 3 -1.52 33.81 11.32 0.292 1105
 1107 3 -1.44 33.89 11.26 0.357 1106
 1108 3 -1.53 34 10.72 0.111 1107
 1109 3 -1.45 34 10.6 0.111 1108
 1110 3 -1.33 34.04 11.4 0.343 1107
 1111 3 -1.2 34.24 11.3 0.458 1110
 1112 3 -1.14 34.43 11.32 0.484 1111
 1113 3 -1.08 34.68 11.34 0.457 1112
 1114 3 -1.06 34.81 11.24 0.453 1113
 1115 3 -0.9 34.97 11.18 0.451 1114
 1116 3 -0.78 35.11 11.11 0.43 1115
 1117 3 -0.5 35.15 11 0.366 1116
 1118 3 -0.22 35.22 10.85 0.271 1117
 1119 3 -0.05 35.21 10.74 0.231 1118
 1120 3 0.11 35.18 10.74 0.18 1119
 1121 3 0.33 35.14 10.77 0.203 1120
 1122 3 0.52 35.1 10.76 0.192 1121
 1123 3 0.71 35.08 10.77 0.169 1122
 1124 3 0.89 35.07 10.83 0.194 1123
 1125 3 1.07 35.08 10.88 0.224 1124
 1126 3 1.34 35.08 10.83 0.251 1125
 1127 3 1.45 35.06 10.82 0.287 1126
 1128 3 1.59 35.03 10.89 0.293 1127
 1129 3 1.78 35.01 10.89 0.26 1128
 1130 3 2 34.94 10.85 0.233 1129
 1131 3 2.27 34.87 10.89 0.183 1130
 1132 3 2.49 34.86 10.93 0.201 1131
 1133 3 2.68 34.83 10.91 0.205 1132
 1134 3 2.89 34.83 10.89 0.216 1133
 1135 3 3.14 34.84 10.9 0.225 1134
 1136 3 3.33 34.88 10.9 0.271 1135
 1137 3 3.54 34.8 10.96 0.342 1136
 1138 3 3.66 34.8 10.93 0.444 1137
 1139 3 3.77 34.76 10.88 0.54 1138
 1140 3 3.87 34.7 10.89 0.587 1139
 1141 3 3.49 34.5 10.25 0.156 1140
 1142 3 3.39 34.59 10.18 0.133 1141
 1143 3 3.33 34.69 10.05 0.059 1142
 1144 3 4.07 34.63 11.02 0.577 1140
 1145 3 4.38 34.98 11.09 0.312 1144
 1146 3 4.51 35.16 11.14 0.312 1145
 1147 3 3.5 33.7 10.8 0.145 1146
 1148 3 3.45 33.57 10.74 0.119 1147
 1149 3 3.31 33.45 10.65 0.074 1148
 1150 3 3.25 33.32 10.62 0.086 1149
 1151 3 3.18 33.12 10.59 0.112 1150
 1152 3 3.08 32.97 10.55 0.164 1151
 1153 3 3.1 32.73 10.52 0.159 1152
 1154 3 3.06 32.58 10.48 0.113 1153
 1155 3 3 32.47 10.4 0.129 1154
 1156 3 2.97 32.37 10.39 0.114 1155
 1157 3 2.81 32.3 10.41 0.077 1156
 1158 3 2.95 32.26 10.27 0.077 1156
 1159 3 2.83 32.2 10.21 0.091 1158
 1160 3 2.83 32.07 10.17 0.093 1159
 1161 3 2.77 31.94 10.08 0.108 1160
 1162 3 2.75 31.8 9.99 0.058 1161
 1163 3 4.83 35.41 11.17 0.29 1145
 1164 3 4.99 35.38 11.24 0.308 1163
 1165 3 5.12 35.74 11.15 0.184 1164
 1166 3 5.24 35.84 11.14 0.174 1165
 1167 3 5.36 36.01 11.14 0.167 1166
 1168 3 5.49 36.14 11.2 0.155 1167
 1169 3 5.58 36.31 11.24 0.124 1168
 1170 3 5.7 36.41 11.23 0.104 1169
 1171 3 5.82 36.52 11.22 0.127 1170
 1172 3 5.95 36.56 11.26 0.135 1171
 1173 3 6.01 36.64 11.32 0.139 1172
 1174 3 6.21 36.7 11.29 0.157 1173
 1175 3 6.34 36.85 11.27 0.147 1174
 1176 3 6.49 36.89 11.27 0.176 1175
 1177 3 6.69 37.02 11.24 0.185 1176
 1178 3 6.87 37.13 11.15 0.199 1177
 1179 3 7.08 37.31 11.13 0.169 1178
 1180 3 7.25 37.53 11.12 0.153 1179
 1181 3 7.32 37.7 11.13 0.153 1180
 1182 3 7.45 37.84 11.18 0.193 1181
 1183 3 7.57 37.96 11.23 0.213 1182
 1184 3 7.67 38.13 11.33 0.203 1183
 1185 3 7.71 38.27 11.39 0.201 1184
 1186 3 7.78 38.45 11.41 0.221 1185
 1187 3 7.83 38.6 11.42 0.274 1186
 1188 3 7.83 38.85 11.58 0.312 1187
 1189 3 7.83 38.95 11.63 0.344 1188
 1190 3 7.91 39.06 11.6 0.417 1189
 1191 3 8 39.2 11.58 0.486 1190
 1192 3 8.01 39.34 11.65 0.485 1191
 1193 3 8.06 39.56 11.63 0.486 1192
 1194 3 8.21 39.66 11.58 0.526 1193
 1195 3 8.33 39.78 11.59 0.531 1194
 1196 3 8.42 39.92 11.52 0.468 1195
 1197 3 8.57 39.89 11.62 0.384 1196
 1198 3 8.76 39.91 11.67 0.37 1197
 1199 3 9.02 40.05 11.7 0.289 1198
 1200 3 9.16 40.2 11.82 0.276 1199
 1201 3 9.27 40.41 11.89 0.282 1200
 1202 3 9.41 40.59 11.99 0.279 1201
 1203 3 9.48 40.81 12.05 0.245 1202
 1204 3 9.61 40.91 12.14 0.248 1203
 1205 3 9.68 41.05 12.21 0.188 1204
 1206 3 9.81 41.09 12.17 0.157 1205
 1207 3 9.96 41.21 12.1 0.142 1206
 1208 3 10.08 41.27 12.14 0.143 1207
 1209 3 10.21 41.28 12.12 0.174 1208
 1210 3 10.31 41.27 12.2 0.221 1209
 1211 3 10.44 41.28 12.25 0.238 1210
 1212 3 10.56 41.38 12.24 0.241 1211
 1213 3 10.66 41.49 12.24 0.224 1212
 1214 3 10.83 41.63 12.17 0.223 1213
 1215 3 10.97 41.77 12.04 0.191 1214
 1216 3 11.03 41.98 11.89 0.092 1215
 1217 3 11.15 42.12 11.81 0.138 1216
 1218 3 11.24 42.24 11.72 0.124 1217
 1219 3 11.33 42.35 11.66 0.12 1218
 1220 3 11.41 42.46 11.65 0.117 1219
 1221 3 11.51 42.58 11.65 0.109 1220
 1222 3 11.61 42.63 11.6 0.135 1221
 1223 3 11.67 42.8 11.59 0.145 1222
 1224 3 11.82 42.99 11.68 0.12 1223
 1225 3 11.92 43.12 11.71 0.128 1224
 1226 3 12.02 43.16 11.77 0.166 1225
 1227 3 12.17 43.26 11.8 0.23 1226
 1228 3 12.41 43.69 11.7 0.175 1227
 1229 3 12.58 43.87 11.7 0.15 1228
 1230 3 12.72 44.06 11.65 0.141 1229
 1231 3 12.83 44.12 11.58 0.184 1230
 1232 3 13 44.14 11.57 0.197 1231
 1233 3 13.13 44.06 11.49 0.159 1232
 1234 3 13.31 44.09 11.43 0.136 1233
 1235 3 13.42 44.12 11.34 0.143 1234
 1236 3 13.53 44.16 11.27 0.187 1235
 1237 3 13.6 44.23 11.22 0.236 1236
 1238 3 13.74 44.28 11.07 0.287 1237
 1239 3 13.84 44.21 10.99 0.354 1238
 1240 3 13.82 43.41 11.29 0.094 1239
 1241 3 13.83 43.27 11.38 0.104 1240
 1242 3 13.86 43.13 11.41 0.146 1241
 1243 3 13.94 43.02 11.47 0.122 1242
 1244 3 13.96 42.81 11.49 0.079 1243
 1245 3 13.97 42.66 11.45 0.061 1244
 1246 3 14 42.41 11.52 0.097 1245
 1247 3 13.99 42.2 11.58 0.098 1246
 1248 3 13.96 44.38 10.89 0.261 1239
 1249 3 14.07 44.39 10.82 0.345 1248
 1250 3 14.13 44.45 10.67 0.418 1249
 1251 3 14.31 44.49 10.68 0.45 1250
 1252 3 14.52 44.52 10.74 0.479 1251
 1253 3 14.73 44.38 10.73 0.38 1252
 1254 3 14.84 44.59 10.83 0.413 1253
 1255 3 14.97 44.63 10.85 0.448 1254
 1256 3 15.01 44.77 10.81 0.45 1255
 1257 3 15.09 44.63 10.76 0.401 1256
 1258 3 15.33 44.56 10.92 0.395 1257
 1259 3 15.51 44.56 10.95 0.356 1258
 1260 3 15.63 44.39 11.01 0.235 1259
 1261 3 15.74 44.49 11.02 0.255 1260
 1262 3 15.84 44.64 11.12 0.191 1261
 1263 3 15.93 44.88 11.17 0.128 1262
 1264 3 16.02 45.02 11.15 0.155 1263
 1265 3 16.13 45.2 11.13 0.143 1264
 1266 3 15.63 44.91 11.15 0.083 1259
 1267 3 13.08 44.38 11.74 0.092 1232
 1268 3 13.15 44.51 11.72 0.093 1267
 1269 3 13.18 44.64 11.65 0.123 1268
 1270 3 13.25 44.83 11.56 0.096 1269
 1271 3 13.31 44.94 11.49 0.104 1270
 1272 3 13.38 45.06 11.48 0.115 1271
 1273 3 13.5 45.17 11.42 0.139 1272
 1274 3 13.57 45.3 11.43 0.141 1273
 1275 3 13.64 45.45 11.39 0.158 1274
 1276 3 13.76 45.49 11.39 0.16 1275
 1277 3 14.02 45.55 11.37 0.137 1276
 1278 3 14.25 45.7 11.43 0.136 1277
 1279 3 14.41 45.81 11.45 0.103 1278
 1280 3 14.56 45.84 11.48 0.106 1279
 1281 3 14.6 45.91 11.37 0.127 1280
 1282 3 14.55 46.13 11.34 0.093 1281
 1283 3 14.46 46.33 11.32 0.141 1282
 1284 3 14.39 46.48 11.3 0.136 1283
 1285 3 14.47 46.67 11.26 0.143 1284
 1286 3 14.41 46.77 11.25 0.106 1285
 1287 3 14.33 46.95 11.32 0.076 1286
 1288 3 14.26 47.06 11.3 0.054 1287
 1289 3 14.14 47.13 11.38 0.066 1288
 1290 3 14.02 47.1 11.35 0.106 1289
 1291 3 14.73 45.83 11.4 0.118 1281
 1292 3 14.84 45.88 11.37 0.105 1291
 1293 3 14.87 45.99 11.31 0.159 1292
 1294 3 15 46.1 11.26 0.158 1293
 1295 3 15.08 46.27 11.18 0.147 1294
 1296 3 15.21 46.34 11.15 0.126 1295
 1297 3 15.3 46.49 11.16 0.147 1296
 1298 3 15.35 46.53 11.24 0.116 1297
 1299 3 15.47 46.6 11.24 0.112 1298
 1300 3 15.6 46.63 11.31 0.092 1299
 1301 3 15.64 46.67 11.4 0.107 1300
 1302 3 15.75 46.77 11.45 0.104 1301
 1303 3 15.84 46.87 11.52 0.099 1302
 1304 3 15.9 47.03 11.59 0.117 1303
 1305 3 16.03 47.13 11.65 0.112 1304
 1306 3 16.22 47.2 11.74 0.084 1305
 1307 3 16.28 47.33 11.7 0.078 1306
 1308 3 16.33 47.44 11.64 0.121 1307
 1309 3 16.44 47.53 11.6 0.09 1308
 1310 3 16.6 47.55 11.49 0.089 1309
 1311 3 16.73 47.69 11.51 0.112 1310
 1312 3 16.83 47.76 11.48 0.159 1311
 1313 3 16.8 48.06 11.5 0.094 1312
 1314 3 16.82 48.2 11.54 0.109 1313
 1315 3 16.89 48.37 11.6 0.157 1314
 1316 3 16.94 48.64 11.6 0.187 1315
 1317 3 16.96 48.92 11.58 0.182 1316
 1318 3 16.96 48.95 11.73 0.206 1317
 1319 3 16.89 49.09 11.81 0.259 1318
 1320 3 16.89 49.2 11.82 0.341 1319
 1321 3 17.14 49.58 11.87 0.231 1320
 1322 3 17.28 49.78 11.92 0.223 1321
 1323 3 17.35 49.88 11.93 0.222 1322
 1324 3 17.44 50.12 11.91 0.176 1323
 1325 3 17.55 50.27 11.9 0.205 1324
 1326 3 17.67 50.34 11.92 0.167 1325
 1327 3 17.76 50.46 11.88 0.136 1326
 1328 3 17.89 50.52 11.9 0.104 1327
 1329 3 17.94 50.66 11.91 0.102 1328
 1330 3 18.03 50.8 11.92 0.079 1329
 1331 3 18.14 50.94 11.91 0.096 1330
 1332 3 16.32 48.74 11.84 0.072 1320
 1333 3 16.25 48.56 11.88 0.126 1332
 1334 3 7.9 40.46 11.18 0.218 1196
 1335 3 7.86 40.51 11.06 0.000125 1334
 1336 3 4.12 34.19 11.02 0.199 1144
 1337 3 4.21 34.21 10.98 0.084 1336
 1338 3 1.93 35.15 10.75 0.2 1130
 1339 3 2.06 35.23 10.73 0.181 1338
 1340 3 2.16 35.33 10.75 0.089 1339
 1341 3 -2.38 32.99 11.82 0.086 1098
 1342 3 -6.27 31.26 10.66 0.114 1066
 1343 3 -6.3 31.23 10.56 0.132 1342
 1344 3 -6.3 31.17 10.4 0.14 1343
 1345 3 -6.26 31.15 10.24 0.132 1344
 1346 3 -6.2 31.17 10.1 0.143 1345
 1347 3 -6.13 31.15 10.01 0.149 1346
 1348 3 -6.17 31.14 9.89 0.171 1347
 1349 3 -6.39 30.85 9.77 0.068 1348
 1350 3 -6.52 30.85 9.83 0.086 1349
 1351 3 -6.59 31.03 9.8 0.084 1350
 1352 3 -6.79 31.17 9.79 0.118 1351
 1353 3 -6.14 31.1 9.74 0.176 1348
 1354 3 -6.04 31.46 9.52 0.179 1353
 1355 3 -5.92 31.46 9.43 0.198 1354
 1356 3 -5.83 31.6 9.39 0.228 1355
 1357 3 -5.7 31.67 9.32 0.269 1356
 1358 3 -5.62 31.78 9.26 0.314 1357
 1359 3 -5.54 31.87 9.2 0.354 1358
 1360 3 -5.47 31.96 9.06 0.41 1359
 1361 3 -5.37 32.07 8.93 0.445 1360
 1362 3 -5.26 32.12 8.84 0.461 1361
 1363 3 -5.17 32.26 8.87 0.347 1362
 1364 3 -5.17 32.29 8.76 0.229 1363
 1365 3 -5.17 31.49 8.38 0.141 1362
 1366 3 -5.13 31.4 8.32 0.143 1365
 1367 3 -5.2 31.21 8.18 0.129 1366
 1368 3 -5.12 31.21 8.05 0.148 1367
 1369 3 -5.02 31.24 7.89 0.075 1368
 1370 3 -5.02 31.19 7.73 0.154 1369
 1371 3 -4.99 31.14 7.62 0.206 1370
 1372 3 -5.1 30.83 7.61 0.105 1371
 1373 3 -5.05 30.74 7.53 0.029 1372
 1374 3 -4.89 31.24 7.49 0.122 1371
 1375 3 -4.86 31.3 7.37 0.094 1374
 1376 3 -4.77 31.35 7.27 0.112 1375
 1377 3 -4.59 31.31 7.25 0.13 1376
 1378 3 -4.47 31.3 7.14 0.11 1377
 1379 3 -4.44 31.4 6.98 0.143 1378
 1380 3 -4.4 31.44 6.79 0.132 1379
 1381 3 -4.36 31.51 6.69 0.089 1380
 1382 3 -4.34 31.65 6.61 0.101 1381
 1383 3 -4.3 31.65 6.49 0.096 1382
 1384 3 -4.31 31.71 6.35 0.08 1383
 1385 3 -4.36 31.8 6.28 0.167 1384
 1386 3 -4.35 31.94 6.22 0.189 1385
 1387 3 -4.19 31.89 5.99 0.093 1386
 1388 3 -4.17 31.83 5.83 0.121 1387
 1389 3 -4.1 31.76 5.69 0.107 1388
 1390 3 -3.99 31.62 5.53 0.183 1389
 1391 3 -4.01 31.85 5.36 0.092 1390
 1392 3 -4.02 32.02 5.24 0.164 1391
 1393 3 -3.98 32.12 5.15 0.192 1392
 1394 3 -3.85 32.4 5.16 0.107 1393
 1395 3 -4.52 32.15 6.22 0.09 1386
 1396 3 -4.49 32.32 6.23 0.108 1395
 1397 3 -4.48 32.48 6.31 0.097 1396
 1398 3 -4.46 32.58 6.37 0.108 1397
 1399 3 -4.32 32.58 6.44 0.000125 1398
 1400 3 -6.04 31.71 9.01 0.144 1360
 1401 3 -6.13 31.67 9.04 0.142 1400
 1402 3 -6.21 31.51 9.07 0.117 1401
 1403 3 -6.22 31.37 9.13 0.118 1402
 1404 3 -6.29 31.21 9.07 0.118 1403
 1405 3 -6.29 31.19 8.9 0.148 1404
 1406 3 -6.34 31.05 8.85 0.108 1405
 1407 3 -6.38 30.96 8.82 0.057 1406
 1408 3 -6.1 31.08 9.62 0.013 1353
 1409 3 -6.83 30.37 11.73 0.112 1058
 1410 3 -6.85 30.26 11.65 0.072 1409
 1411 3 -7.13 31.44 11.74 0.11 1057
 1412 3 -7.08 31.62 11.74 0.118 1411
 1413 3 -6.97 31.76 11.74 0.088 1412
 1414 3 -7.8 30.05 12.08 0.105 1051
 1415 3 -7.89 29.92 12.02 0.154 1414
 1416 3 -7.91 29.76 11.97 0.143 1415
 1417 3 -7.56 29.85 11.9 0.113 1416
 1418 3 -7.47 29.94 11.88 0.043 1417
 1419 3 -7.35 30.01 11.85 0.135 1418
 1420 3 -7.22 30.05 11.8 0.134 1419
 1421 3 -8.05 29.49 11.98 0.078 1416
 1422 3 -8.1 29.37 12 0.076 1421
 1423 3 -8.14 29.3 12.15 0.111 1422
 1424 3 -8.14 29.19 12.17 0.096 1423
 1425 3 -8.15 29.06 12.09 0.089 1424
 1426 3 -10.47 29.85 12.36 0.051 1007
 1427 3 -10.47 29.98 12.32 0.055 1426
 1428 3 -10.38 30.01 12.24 0.085 1427
 1429 3 -11.96 29.58 13.5 0.164 999
 1430 3 -11.7 28.15 12.9 0.11 998
 1431 3 -11.7 28.05 12.74 0.092 1430
 1432 3 -11.66 27.9 12.71 0.122 1431
 1433 3 -11.6 27.8 12.68 0.073 1432
 1434 3 -11.46 27.73 12.65 0.083 1433
 1435 3 -11.36 27.69 12.59 0.154 1434
 1436 3 -11.28 27.56 12.46 0.167 1435
 1437 3 -11.23 27.37 12.34 0.117 1436
 1438 3 -11.2 27.23 12.35 0.125 1437
 1439 3 -11.13 27.14 12.38 0.065 1438
 1440 3 -14.21 25.67 12.39 0.178 930
 1441 3 -14.22 25.48 12.46 0.184 1440
 1442 3 -14.16 25.28 12.49 0.134 1441
 1443 3 -14.13 25.08 12.34 0.135 1442
 1444 3 -14.2 24.87 12.26 0.177 1443
 1445 3 -14.29 24.74 12.16 0.144 1444
 1446 3 -14.27 24.62 11.96 0.15 1445
 1447 3 -14.27 24.49 11.83 0.166 1446
 1448 3 -14.37 24.37 11.78 0.183 1447
 1449 3 -14.5 24.24 11.73 0.177 1448
 1450 3 -14.4 24.08 11.68 0.156 1449
 1451 3 -14.33 24.03 11.61 0.226 1450
 1452 3 -14.33 23.9 11.64 0.322 1451
 1453 3 -14.18 23.9 11.47 0.403 1452
 1454 3 -14.07 23.8 11.4 0.473 1453
 1455 3 -14.06 23.65 11.31 0.52 1454
 1456 3 -14.18 23.4 11.25 0.538 1455
 1457 3 -14.22 23.26 11.23 0.574 1456
 1458 3 -13.75 23.17 11.16 0.414 1457
 1459 3 -13.69 23.08 11.08 0.41 1458
 1460 3 -13.63 22.87 11.11 0.35 1459
 1461 3 -13.6 22.74 11.09 0.251 1460
 1462 3 -14.97 23.58 10.85 0.201 1457
 1463 3 -15.06 23.56 10.75 0.229 1462
 1464 3 -15.25 23.6 10.75 0.175 1463
 1465 3 -15.47 23.58 10.73 0.126 1464
 1466 3 -15.58 23.55 10.77 0.158 1465
 1467 3 -15.71 23.62 10.84 0.123 1466
 1468 3 -15.87 23.6 10.83 0.064 1467
 1469 3 -16 23.58 10.82 0.042 1468
 1470 3 -14.8 23.31 10.66 0.119 1463
 1471 3 -14.71 23.12 10.53 0.122 1470
 1472 3 -14.58 23.1 10.41 0.075 1471
 1473 3 -14.54 22.98 10.41 0.073 1472
 1474 3 -17.75 27.74 9.66 0.168 905
 1475 3 -17.68 27.74 9.55 0.256 1474
 1476 3 -17.59 27.8 9.47 0.213 1475
 1477 3 -17.45 27.87 9.42 0.000125 1476
 1478 3 -18.61 28.69 10.98 0.393 902
 1479 3 -18.77 28.71 11.24 0.382 1478
 1480 3 -18.82 28.74 11.34 0.44 1479
 1481 3 -18.98 28.96 11.48 0.335 1480
 1482 3 -18.95 29.06 11.58 0.256 1481
 1483 3 -18.93 29.51 11.58 0.114 1482
 1484 3 -18.89 29.6 11.63 0.161 1483
 1485 3 -18.79 29.87 11.5 0.108 1484
 1486 3 -18.73 29.99 11.46 0.108 1485
 1487 3 -18.66 30.12 11.4 0.08 1486
 1488 3 -19.13 29.26 11.74 0.096 1482
 1489 3 -19.14 29.37 11.8 0.115 1488
 1490 3 -19.23 29.42 11.84 0.09 1489
 1491 3 -19.3 29.48 11.96 0.099 1490
 1492 3 -19.5 29.46 12.13 0.106 1491
 1493 3 -19.59 29.51 12.15 0.068 1492
 1494 3 -19.66 29.6 12.23 0.116 1493
 1495 3 -19.7 29.65 12.33 0.13 1494
 1496 3 -19.77 29.71 12.46 0.143 1495
 1497 3 -19.79 29.83 12.6 0.106 1496
 1498 3 -19.8 29.98 12.73 0.087 1497
 1499 3 -19.8 30.1 12.83 0.123 1498
 1500 3 -19.86 30.23 12.86 0.099 1499
 1501 3 -20.02 30.31 12.91 0.112 1500
 1502 3 -20.14 30.4 12.92 0.119 1501
 1503 3 -20.27 30.35 12.93 0.086 1502
 1504 3 -20.43 30.3 12.91 0.062 1503
 1505 3 -20.52 30.23 12.85 0.085 1504
 1506 3 -20.66 30.14 12.77 0.092 1505
 1507 3 -20.77 30.06 12.6 0.136 1506
 1508 3 -20.82 29.98 12.52 0.114 1507
 1509 3 -20.86 30.01 12.39 0.099 1508
 1510 3 -20.89 29.9 12.32 0.14 1509
 1511 3 -20.98 29.78 12.3 0.119 1510
 1512 3 -21.04 29.74 12.15 0.115 1511
 1513 3 -21.11 29.67 12.17 0.099 1512
 1514 3 -18.52 28.01 11.24 0.1 1480
 1515 3 -18.57 27.83 11.27 0.136 1514
 1516 3 -18.64 27.71 11.31 0.186 1515
 1517 3 -18.57 27.56 11.14 0.152 1516
 1518 3 -18.54 27.51 10.98 0.117 1517
 1519 3 -18.27 28.85 10.9 0.187 1478
 1520 3 -18.16 29.05 10.9 0.114 1519
 1521 3 -18.05 29.08 10.94 0.14 1520
 1522 3 -18.02 29.17 10.98 0.163 1521
 1523 3 -18.02 29.37 10.98 0.176 1522
 1524 3 -17.97 29.53 10.94 0.116 1523
 1525 3 -17.79 29.26 11.08 0.114 1523
 1526 3 -17.7 29.33 11.09 0.125 1525
 1527 3 -17.59 29.48 11.08 0.089 1526
 1528 3 -17.45 29.48 11.14 0.096 1527
 1529 3 -20.47 27.3 9.59 0.112 893
 1530 3 -20.55 27.05 9.5 0.154 1529
 1531 3 -20.64 26.89 9.51 0.179 1530
 1532 3 -20.7 26.78 9.49 0.259 1531
 1533 3 -20.75 26.69 9.41 0.333 1532
 1534 3 -20.79 26.49 9.5 0.348 1533
 1535 3 -20.89 26.37 9.61 0.416 1534
 1536 3 -20.98 26.24 9.75 0.444 1535
 1537 3 -21.04 26.14 9.83 0.523 1536
 1538 3 -21.14 26.08 10.01 0.599 1537
 1539 3 -21.16 26.08 10.16 0.665 1538
 1540 3 -21.91 26.26 9.69 0.116 1539
 1541 3 -21.86 26.4 9.73 0.22 1540
 1542 3 -22.27 26.3 9.96 0.144 1541
 1543 3 -22.25 26.19 10.25 0.094 1542
 1544 3 -22.18 26.17 10.34 0.000125 1543
 1545 3 -22.54 26.19 9.97 0.089 1542
 1546 3 -22.64 26.24 10.05 0.082 1545
 1547 3 -22.77 26.3 10.11 0.159 1546
 1548 3 -22.89 26.37 10.09 0.193 1547
 1549 3 -23.2 26.24 10 0.131 1548
 1550 3 -23.38 26.24 9.97 0.138 1549
 1551 3 -23.54 26.21 9.97 0.185 1550
 1552 3 -23.73 26.3 10.03 0.134 1551
 1553 3 -23.93 26.28 9.96 0.106 1552
 1554 3 -23.98 26.17 9.96 0.14 1553
 1555 3 -23.89 25.96 9.93 0.066 1554
 1556 3 -23.95 25.8 9.8 0.133 1555
 1557 3 -23.89 25.8 9.71 0.11 1556
 1558 3 -23.86 25.85 9.56 0.065 1557
 1559 3 -23.86 25.76 9.47 0.078 1558
 1560 3 -24.14 26.17 10 0.156 1554
 1561 3 -24.36 26.17 10.13 0.082 1560
 1562 3 -24.54 26.14 10.34 0.073 1561
 1563 3 -24.73 26.21 10.41 0.112 1562
 1564 3 -24.89 26.21 10.42 0.132 1563
 1565 3 -24.98 26.3 10.39 0.139 1564
 1566 3 -25.04 26.44 10.4 0.115 1565
 1567 3 -25.18 26.58 10.32 0.159 1566
 1568 3 -25.13 26.85 10.13 0.098 1567
 1569 3 -25.09 26.98 9.98 0.106 1568
 1570 3 -25.14 27.1 9.88 0.078 1569
 1571 3 -25.2 27.12 9.78 0.073 1570
 1572 3 -24.16 26.6 9.69 0.071 1560
 1573 3 -24.16 26.71 9.58 0.113 1572
 1574 3 -24.25 26.76 9.43 0.051 1573
 1575 3 -24.29 26.83 9.34 0.138 1574
 1576 3 -24.3 26.89 9.25 0.196 1575
 1577 3 -24.36 27.01 9.17 0.171 1576
 1578 3 -24.5 27.24 9.15 0.068 1577
 1579 3 -24.29 26.64 9.19 0.061 1576
 1580 3 -24.41 26.67 9.11 0.084 1579
 1581 3 -24.59 26.58 9.25 0.092 1580
 1582 3 -21.05 26.06 10.33 0.677 1539
 1583 3 -21.14 25.78 10.46 0.592 1582
 1584 3 -21.29 25.65 10.52 0.505 1583
 1585 3 -21.34 25.6 10.63 0.458 1584
 1586 3 -21.32 25.44 10.65 0.233 1585
 1587 3 -21.39 25.35 10.78 0.205 1586
 1588 3 -21.48 25.23 10.81 0.193 1587
 1589 3 -21.48 25.12 10.5 0.108 1588
 1590 3 -21.57 25.99 11.3 0.128 1585
 1591 3 -21.59 25.87 11.42 0.113 1590
 1592 3 -21.63 25.74 11.53 0.142 1591
 1593 3 -21.57 25.8 11.6 0.000125 1592
 1594 3 -21.79 25.73 10.47 0.11 1584
 1595 3 -21.86 25.96 10.36 0.092 1594
 1596 3 -20.14 26.33 10.42 0.116 1582
 1597 3 -20.02 26.33 10.58 0.136 1596
 1598 3 -19.98 26.21 10.72 0.194 1597
 1599 3 -19.95 26.12 10.81 0.248 1598
 1600 3 -20.02 26.1 10.96 0.254 1599
 1601 3 -20.23 26.3 11.17 0.153 1600
 1602 3 -20.23 26.49 11.35 0.075 1601
 1603 3 -20.27 26.62 11.44 0.111 1602
 1604 3 -20.29 26.71 11.51 0.000125 1603
 1605 3 -19.79 25.76 10.94 0.146 1600
 1606 3 -19.66 25.8 11 0.114 1605
 1607 3 -19.86 25.78 10.59 0.091 1599
 1608 3 -19.89 25.71 10.51 0.039 1607
 1609 3 -22.23 30.62 10.15 0.333 874
 1610 3 -22.34 30.67 10.33 0.311 1609
 1611 3 -22.47 30.73 10.41 0.319 1610
 1612 3 -22.66 30.85 10.58 0.231 1611
 1613 3 -22.7 31.1 10.75 0.146 1612
 1614 3 -22.66 31.33 10.78 0.115 1613
 1615 3 -22.68 31.44 10.92 0.127 1614
 1616 3 -22.72 31.55 11.06 0.159 1615
 1617 3 -22.77 31.56 11.16 0.16 1616
 1618 3 -22.79 31.55 11.34 0.197 1617
 1619 3 -22.82 31.51 11.49 0.222 1618
 1620 3 -22.84 31.42 11.61 0.199 1619
 1621 3 -22.7 31.28 11.83 0.124 1620
 1622 3 -22.84 31.15 11.77 0.186 1621
 1623 3 -22.84 31.05 11.82 0.171 1622
 1624 3 -22.91 30.87 11.88 0.125 1623
 1625 3 -22.91 30.69 11.89 0.166 1624
 1626 3 -22.91 30.62 11.99 0.133 1625
 1627 3 -22.98 30.51 12.08 0.115 1626
 1628 3 -23.04 30.4 12.16 0.142 1627
 1629 3 -23.07 30.28 12.28 0.151 1628
 1630 3 -23.14 30.21 12.44 0.217 1629
 1631 3 -23.25 30.14 12.91 0.331 1630
 1632 3 -23.3 30.08 13.34 0.258 1631
 1633 3 -23.34 30.06 13.53 0.206 1632
 1634 3 -23.34 30.05 13.74 0.257 1633
 1635 3 -23.29 30.03 13.91 0.294 1634
 1636 3 -23.29 30.14 14.06 0.332 1635
 1637 3 -23.34 30.23 14.18 0.406 1636
 1638 3 -23.43 30.21 14.25 0.468 1637
 1639 3 -22.98 30.98 14.24 0.09 1638
 1640 3 -22.86 31.1 14.3 0.119 1639
 1641 3 -22.75 31.19 14.25 0.158 1640
 1642 3 -22.68 31.3 14.4 0.169 1641
 1643 3 -22.63 31.6 14.52 0.124 1642
 1644 3 -22.54 31.73 14.56 0.133 1643
 1645 3 -22.48 31.83 14.66 0.000125 1644
 1646 3 -23.75 29.92 14.33 0.269 1638
 1647 3 -23.77 29.78 14.47 0.211 1646
 1648 3 -23.75 29.8 14.64 0.183 1647
 1649 3 -23.79 29.73 14.74 0.164 1648
 1650 3 -24.14 29.58 14.96 0.136 1649
 1651 3 -24.23 29.62 14.99 0.207 1650
 1652 3 -24.38 29.62 15 0.264 1651
 1653 3 -24.5 29.58 14.99 0.347 1652
 1654 3 -24.7 29.53 14.43 0.172 1653
 1655 3 -24.8 29.58 14.17 0.126 1654
 1656 3 -24.91 29.65 14.13 0.107 1655
 1657 3 -24.98 29.8 13.93 0.119 1656
 1658 3 -25 29.87 13.77 0.095 1657
 1659 3 -25 29.99 13.71 0.132 1658
 1660 3 -25.04 30.1 13.68 0.151 1659
 1661 3 -25.23 30.21 13.6 0.11 1660
 1662 3 -25.36 30.24 13.46 0.081 1661
 1663 3 -25.52 30.26 13.34 0.044 1662
 1664 3 -25.61 30.3 13.38 0.066 1663
 1665 3 -25.68 30.42 13.35 0.127 1664
 1666 3 -25.52 30.71 13.05 0.136 1665
 1667 3 -25.52 30.76 12.91 0.107 1666
 1668 3 -25.77 30.6 12.92 0.111 1667
 1669 3 -25.91 30.55 13 0.104 1668
 1670 3 -26.07 30.58 13.07 0.047 1669
 1671 3 -26.02 30.8 12.96 0.059 1670
 1672 3 -24.5 29.55 15.43 0.162 1653
 1673 3 -24.5 29.53 15.58 0.221 1672
 1674 3 -24.48 29.55 15.72 0.254 1673
 1675 3 -24.52 29.49 15.82 0.303 1674
 1676 3 -24.82 29.6 15.93 0.261 1675
 1677 3 -24.84 29.62 16.1 0.276 1676
 1678 3 -25 29.71 16.21 0.297 1677
 1679 3 -25.11 29.76 16.32 0.316 1678
 1680 3 -25.13 29.87 16.42 0.401 1679
 1681 3 -25.23 29.9 16.51 0.427 1680
 1682 3 -25.16 30.08 16.55 0.406 1681
 1683 3 -25.13 30.23 16.62 0.452 1682
 1684 3 -25.16 30.37 16.64 0.532 1683
 1685 3 -25.16 30.51 16.71 0.592 1684
 1686 3 -25.2 30.71 16.94 0.592 1685
 1687 3 -25.32 30.76 17.03 0.615 1686
 1688 3 -25.45 30.89 17.03 0.615 1687
 1689 3 -25.41 30.96 17.26 0.516 1688
 1690 3 -25.47 31.05 17.37 0.469 1689
 1691 3 -25.61 31.12 17.41 0.488 1690
 1692 3 -25.89 31.12 17.42 0.459 1691
 1693 3 -25.93 31.26 17.46 0.475 1692
 1694 3 -25.61 31.65 17.6 0.338 1693
 1695 3 -25.61 31.8 17.75 0.264 1694
 1696 3 -25.5 31.92 17.83 0.317 1695
 1697 3 -25.43 32.05 17.87 0.386 1696
 1698 3 -25.41 32.15 17.91 0.429 1697
 1699 3 -25.45 32.26 17.85 0.487 1698
 1700 3 -25.68 32.33 17.41 0.226 1699
 1701 3 -25.77 32.26 17.26 0.221 1700
 1702 3 -26.02 32.25 17.14 0.112 1701
 1703 3 -26.14 32.2 16.98 0.082 1702
 1704 3 -26.29 32.15 16.94 0.106 1703
 1705 3 -26.43 32.09 16.85 0.12 1704
 1706 3 -26.54 32.01 16.82 0.094 1705
 1707 3 -26.66 31.94 16.71 0.105 1706
 1708 3 -26.77 31.87 16.67 0.079 1707
 1709 3 -26.86 31.83 16.64 0.163 1708
 1710 3 -26.98 31.78 16.62 0.229 1709
 1711 3 -27.07 31.69 16.87 0.175 1710
 1712 3 -27.2 31.62 17 0.107 1711
 1713 3 -26.09 32.4 18.32 0.199 1699
 1714 3 -26.2 32.47 18.39 0.205 1713
 1715 3 -26.3 32.58 18.53 0.283 1714
 1716 3 -26.32 32.65 18.64 0.336 1715
 1717 3 -26.5 32.73 18.67 0.389 1716
 1718 3 -26.13 32.83 19.12 0.086 1717
 1719 3 -26.23 32.83 19.14 0.000125 1718
 1720 3 -26.72 32.83 18.57 0.361 1717
 1721 3 -26.88 32.95 18.48 0.356 1720
 1722 3 -26.79 33.23 18.53 0.415 1721
 1723 3 -26.98 33.19 18.07 0.091 1722
 1724 3 -26.43 33.66 18.82 0.149 1722
 1725 3 -26.5 33.83 18.71 0.124 1724
 1726 3 -26.57 34.01 18.6 0.1 1725
 1727 3 -26.66 34.08 18.6 0.129 1726
 1728 3 -26.68 34.26 18.69 0.147 1727
 1729 3 -26.68 34.4 18.69 0.141 1728
 1730 3 -26.75 34.51 18.71 0.184 1729
 1731 3 -26.86 34.61 18.64 0.242 1730
 1732 3 -27.04 34.73 18.64 0.234 1731
 1733 3 -27.22 34.77 18.62 0.203 1732
 1734 3 -27.36 34.82 18.6 0.189 1733
 1735 3 -27.5 34.84 18.71 0.148 1734
 1736 3 -27.7 34.83 18.76 0.16 1735
 1737 3 -27.93 34.8 18.76 0.138 1736
 1738 3 -28.13 34.76 18.76 0.114 1737
 1739 3 -28.32 34.82 18.76 0.108 1738
 1740 3 -28.52 34.79 18.75 0.118 1739
 1741 3 -28.66 34.8 18.69 0.172 1740
 1742 3 -28.79 34.83 18.67 0.21 1741
 1743 3 -28.91 34.69 18.76 0.098 1742
 1744 3 -29.02 34.76 18.69 0.1 1743
 1745 3 -29.13 34.76 18.62 0.000125 1744
 1746 3 -28.95 34.9 18.53 0.18 1742
 1747 3 -29.11 35.16 18.55 0.119 1746
 1748 3 -29.25 35.27 18.45 0.126 1747
 1749 3 -29.29 35.52 18.36 0.129 1748
 1750 3 -29.35 35.66 18.31 0.16 1749
 1751 3 -29.44 35.79 18.31 0.152 1750
 1752 3 -29.6 35.93 18.33 0.096 1751
 1753 3 -29.65 35.91 18.45 0.08 1752
 1754 3 -29.76 35.95 18.45 0.071 1753
 1755 3 -29.32 35.54 18.06 0.11 1750
 1756 3 -29.48 35.44 18.02 0.11 1755
 1757 3 -29.64 35.3 17.95 0.102 1756
 1758 3 -27.39 34.9 18.35 0.112 1734
 1759 3 -27.59 34.98 18.32 0.109 1758
 1760 3 -27.66 35.09 18.23 0.123 1759
 1761 3 -27.8 35.16 18.14 0.117 1760
 1762 3 -28.04 35.15 18.07 0.113 1761
 1763 3 -28.29 35.09 18.01 0.158 1762
 1764 3 -28.57 35.15 17.98 0.175 1763
 1765 3 -28.89 35.19 17.87 0.117 1764
 1766 3 -29 35.2 17.8 0.13 1765
 1767 3 -29.22 35.26 17.71 0.119 1766
 1768 3 -29.34 35.29 17.61 0.094 1767
 1769 3 -29.45 35.26 17.52 0.108 1768
 1770 3 -29.57 35.27 17.43 0.06 1769
 1771 3 -26.57 30.76 17.33 0.155 1693
 1772 3 -26.61 30.69 17.21 0.124 1771
 1773 3 -26.86 30.71 17.17 0.067 1772
 1774 3 -27.02 30.69 17.12 0.124 1773
 1775 3 -27.14 30.62 17.1 0.113 1774
 1776 3 -27.29 30.58 17.12 0.053 1775
 1777 3 -26.04 31.01 16.37 0.108 1688
 1778 3 -26.04 30.9 16.37 0.000125 1777
 1779 3 -25.77 29.64 16.3 0.12 1682
 1780 3 -25.91 29.62 16.23 0.148 1779
 1781 3 -26.09 29.42 16.1 0.075 1780
 1782 3 -26.2 29.37 16.05 0.088 1781
 1783 3 -26.29 29.28 15.99 0.086 1782
 1784 3 -26.39 29.19 15.99 0.078 1783
 1785 3 -26.43 29.08 15.9 0.1 1784
 1786 3 -26.48 28.98 15.82 0.144 1785
 1787 3 -26.52 28.94 15.72 0.089 1786
 1788 3 -26.57 28.87 15.63 0.098 1787
 1789 3 -26.66 28.74 15.55 0.089 1788
 1790 3 -26.75 28.55 15.42 0.065 1789
 1791 3 -26.75 28.48 15.34 0.084 1790
 1792 3 -26.89 28.31 15.32 0.086 1791
 1793 3 -26.98 28.19 15.28 0.085 1792
 1794 3 -27.07 28.03 15.33 0.091 1793
 1795 3 -25.34 29.31 16.78 0.141 1681
 1796 3 -25.5 29.17 16.76 0.101 1795
 1797 3 -25.61 29.06 16.78 0.138 1796
 1798 3 -25.72 29.01 16.76 0.12 1797
 1799 3 -25.89 28.74 16.78 0.114 1798
 1800 3 -25.97 28.62 16.78 0.098 1799
 1801 3 -26 28.46 16.82 0.127 1800
 1802 3 -26.09 28.28 16.69 0.1 1801
 1803 3 -26.18 28.23 16.73 0.127 1802
 1804 3 -26.22 28.15 16.78 0.12 1803
 1805 3 -26.2 28.06 16.87 0.000125 1804
 1806 3 -24.14 29.33 15.75 0.096 1675
 1807 3 -24.02 29.28 15.83 0.121 1806
 1808 3 -23.91 29.19 15.78 0.117 1807
 1809 3 -23.91 29.08 15.73 0.000125 1808
 1810 3 -23.27 30.01 12.85 0.251 1631
 1811 3 -23.32 29.89 12.85 0.125 1810
 1812 3 -22.59 31.39 11.94 0.097 1621
 1813 3 -22.52 31.49 12.08 0.084 1812
 1814 3 -22.47 31.55 12.21 0.077 1813
 1815 3 -22.45 31.67 12.32 0.099 1814
 1816 3 -22.5 31.74 12.43 0.095 1815
 1817 3 -22.5 31.67 12.65 0.138 1816
 1818 3 -22.43 31.65 12.81 0.111 1817
 1819 3 -22.38 31.6 12.96 0.085 1818
 1820 3 -23.8 35.83 6.66 0.124 698
 1821 3 -23.96 35.77 6.74 0.16 1820
 1822 3 -24.19 35.69 6.73 0.125 1821
 1823 3 -24.28 35.58 6.65 0.039 1822
 1824 3 -23.51 39.75 4.45 0.131 661
 1825 3 -23.51 39.66 4.54 0.208 1824
 1826 3 -23.69 39.75 4.66 0.184 1825
 1827 3 -23.76 39.69 4.82 0.147 1826
 1828 3 -23.78 39.69 4.95 0.152 1827
 1829 3 -23.9 39.75 5.05 0.127 1828
 1830 3 -23.99 39.84 5.16 0.148 1829
 1831 3 -24.08 40.01 5.28 0.16 1830
 1832 3 -24.21 40.08 5.4 0.188 1831
 1833 3 -24.33 40.16 5.54 0.173 1832
 1834 3 -24.44 40.19 5.7 0.202 1833
 1835 3 -24.6 40.2 5.86 0.213 1834
 1836 3 -24.76 40.25 6.08 0.166 1835
 1837 3 -24.87 40.26 6.25 0.173 1836
 1838 3 -24.96 40.29 6.33 0.197 1837
 1839 3 -25.03 40.3 6.46 0.214 1838
 1840 3 -25.05 40.23 6.62 0.18 1839
 1841 3 -25.19 40.23 6.73 0.141 1840
 1842 3 -25.33 40.25 6.83 0.134 1841
 1843 3 -25.42 40.27 6.87 0.144 1842
 1844 3 -25.49 40.34 6.82 0.15 1843
 1845 3 -25.71 40.3 6.87 0.25 1844
 1846 3 -25.85 40.37 6.88 0.305 1845
 1847 3 -25.99 40.37 6.86 0.338 1846
 1848 3 -26.17 40.36 6.79 0.369 1847
 1849 3 -26.37 40.45 6.88 0.356 1848
 1850 3 -26.53 40.45 6.88 0.387 1849
 1851 3 -26.69 40.44 6.9 0.416 1850
 1852 3 -26.8 40.51 6.86 0.443 1851
 1853 3 -26.92 40.58 6.73 0.481 1852
 1854 3 -26.55 41.08 6.3 0.161 1853
 1855 3 -26.4 41.23 6.29 0.122 1854
 1856 3 -26.33 41.41 6.34 0.06 1855
 1857 3 -27.12 40.51 6.75 0.378 1853
 1858 3 -27.3 40.37 6.88 0.286 1857
 1859 3 -27.42 40.4 6.81 0.265 1858
 1860 3 -27.6 40.25 6.84 0.211 1859
 1861 3 -27.69 40.02 6.83 0.26 1860
 1862 3 -27.87 39.87 6.87 0.294 1861
 1863 3 -27.98 39.83 6.93 0.366 1862
 1864 3 -28.31 39.94 6.93 0.338 1863
 1865 3 -28.39 40.01 7.01 0.377 1864
 1866 3 -28.17 39.33 7.34 0.144 1865
 1867 3 -28.14 39.23 7.34 0.157 1866
 1868 3 -28.05 39.13 7.56 0.124 1867
 1869 3 -28.03 39 7.58 0.177 1868
 1870 3 -27.85 39.12 7.35 0.108 1869
 1871 3 -27.74 39.12 7.32 0.000125 1870
 1872 3 -28.06 38.79 7.72 0.147 1869
 1873 3 -28.08 38.61 7.88 0.167 1872
 1874 3 -28.08 38.44 7.88 0.143 1873
 1875 3 -28.49 40.19 7.06 0.395 1865
 1876 3 -28.73 39.94 7.05 0.231 1875
 1877 3 -28.85 39.84 7.06 0.212 1876
 1878 3 -29.01 39.73 7.06 0.198 1877
 1879 3 -29.17 39.73 7.02 0.228 1878
 1880 3 -29.35 39.82 6.95 0.248 1879
 1881 3 -29.4 39.88 6.83 0.296 1880
 1882 3 -29.49 40.08 6.7 0.232 1881
 1883 3 -29.58 40.13 6.6 0.234 1882
 1884 3 -29.78 40.34 6.63 0.149 1883
 1885 3 -29.99 40.37 6.58 0.144 1884
 1886 3 -30.12 40.48 6.51 0.129 1885
 1887 3 -30.21 40.57 6.43 0.134 1886
 1888 3 -30.35 40.54 6.34 0.126 1887
 1889 3 -30.53 40.5 6.26 0.152 1888
 1890 3 -30.71 40.45 6.31 0.166 1889
 1891 3 -30.9 40.5 6.29 0.144 1890
 1892 3 -31.03 40.51 6.24 0.129 1891
 1893 3 -31.15 40.52 6.17 0.116 1892
 1894 3 -31.28 40.55 6.08 0.114 1893
 1895 3 -31.48 40.55 5.96 0.128 1894
 1896 3 -31.62 40.58 5.92 0.202 1895
 1897 3 -31.69 40.66 5.85 0.243 1896
 1898 3 -31.83 40.69 5.75 0.244 1897
 1899 3 -32.01 40.69 5.72 0.203 1898
 1900 3 -32.15 40.65 5.74 0.242 1899
 1901 3 -32.29 40.62 5.68 0.288 1900
 1902 3 -32.43 40.55 5.67 0.334 1901
 1903 3 -32.65 40.54 5.67 0.381 1902
 1904 3 -32.8 40.59 5.67 0.48 1903
 1905 3 -32.9 40.65 5.67 0.56 1904
 1906 3 -32.77 41.33 5.62 0.231 1905
 1907 3 -32.95 41.3 5.76 0.15 1906
 1908 3 -32.73 41.51 5.59 0.18 1906
 1909 3 -32.73 41.65 5.67 0.178 1908
 1910 3 -32.63 41.83 5.51 0.131 1909
 1911 3 -32.58 41.97 5.46 0.000125 1910
 1912 3 -33.16 40.2 5.71 0.525 1905
 1913 3 -33.3 40.05 5.72 0.546 1912
 1914 3 -33.41 40 5.68 0.567 1913
 1915 3 -33.34 39.33 5.8 0.104 1914
 1916 3 -33.38 39.18 5.8 0.092 1915
 1917 3 -33.48 38.95 5.84 0.154 1916
 1918 3 -33.61 38.77 5.88 0.13 1917
 1919 3 -33.63 38.55 5.89 0.11 1918
 1920 3 -33.69 38.43 5.88 0.144 1919
 1921 3 -33.73 38.27 5.88 0.118 1920
 1922 3 -33.87 38.13 5.89 0.095 1921
 1923 3 -34.01 38.07 5.84 0.176 1922
 1924 3 -34.15 38 5.84 0.202 1923
 1925 3 -34.25 37.91 5.84 0.231 1924
 1926 3 -34.41 38.16 5.67 0.132 1925
 1927 3 -34.5 38.32 5.67 0.148 1926
 1928 3 -34.33 38.51 5.56 0.115 1927
 1929 3 -34.19 38.65 5.5 0.111 1928
 1930 3 -34.05 38.77 5.49 0.102 1929
 1931 3 -33.97 38.83 5.47 0.000125 1930
 1932 3 -34.26 37.69 5.91 0.224 1925
 1933 3 -34.47 37.57 5.93 0.255 1932
 1934 3 -34.65 37.45 6.02 0.305 1933
 1935 3 -34.8 37.33 6.02 0.34 1934
 1936 3 -34.86 37.09 5.97 0.279 1935
 1937 3 -34.94 36.88 6 0.289 1936
 1938 3 -34.94 36.77 5.96 0.274 1937
 1939 3 -35.2 36.78 5.83 0.243 1938
 1940 3 -35.33 36.71 5.83 0.258 1939
 1941 3 -35.37 36.41 5.79 0.203 1940
 1942 3 -35.48 36.33 5.74 0.23 1941
 1943 3 -35.58 36.17 5.72 0.238 1942
 1944 3 -35.76 36.16 5.67 0.239 1943
 1945 3 -35.8 35.98 5.71 0.235 1944
 1946 3 -35.94 35.87 5.75 0.259 1945
 1947 3 -36.18 35.84 5.67 0.175 1946
 1948 3 -36.3 35.76 5.59 0.146 1947
 1949 3 -36.43 35.76 5.52 0.15 1948
 1950 3 -36.61 35.69 5.43 0.144 1949
 1951 3 -36.7 35.59 5.34 0.153 1950
 1952 3 -36.84 35.44 5.27 0.148 1951
 1953 3 -37.01 35.31 5.29 0.163 1952
 1954 3 -37.19 35.14 5.38 0.139 1953
 1955 3 -37.36 35.01 5.41 0.184 1954
 1956 3 -37.4 34.91 5.42 0.262 1955
 1957 3 -37.73 34.96 5.58 0.095 1956
 1958 3 -37.7 34.88 5.7 0.117 1957
 1959 3 -37.75 34.84 5.81 0.097 1958
 1960 3 -37.83 34.83 5.92 0.118 1959
 1961 3 -37.8 34.71 6.08 0.128 1960
 1962 3 -37.94 34.73 6.21 0.122 1961
 1963 3 -38.01 34.69 6.31 0.123 1962
 1964 3 -37.94 34.63 6.41 0.121 1963
 1965 3 -38.02 34.63 6.58 0.135 1964
 1966 3 -38.15 34.59 6.74 0.142 1965
 1967 3 -38.27 34.53 6.85 0.102 1966
 1968 3 -38.3 34.59 6.97 0.148 1967
 1969 3 -38.34 34.52 7.05 0.187 1968
 1970 3 -38.41 34.42 7.16 0.179 1969
 1971 3 -38.48 34.33 7.27 0.176 1970
 1972 3 -38.66 34.41 7.41 0.206 1971
 1973 3 -38.84 34.41 7.12 0.106 1972
 1974 3 -38.86 34.24 7.21 0.064 1973
 1975 3 -38.8 34.27 7.06 0.068 1973
 1976 3 -38.76 34.24 6.85 0.123 1975
 1977 3 -38.8 34.34 6.76 0.144 1976
 1978 3 -38.88 34.39 6.71 0.075 1977
 1979 3 -38.79 34.53 7.75 0.237 1972
 1980 3 -38.83 34.46 7.88 0.221 1979
 1981 3 -38.97 34.45 8 0.174 1980
 1982 3 -39.15 34.69 8.17 0.095 1981
 1983 3 -39.23 34.74 8.33 0.089 1982
 1984 3 -39.33 34.74 8.47 0.09 1983
 1985 3 -39.44 34.8 8.58 0.131 1984
 1986 3 -39.55 34.81 8.65 0.133 1985
 1987 3 -39.65 34.99 8.7 0.152 1986
 1988 3 -39.72 34.91 8.81 0.194 1987
 1989 3 -39.65 34.6 8.92 0.118 1988
 1990 3 -39.64 34.49 8.92 0.119 1989
 1991 3 -39.82 35.14 8.87 0.126 1988
 1992 3 -39.94 35.2 9.08 0.156 1991
 1993 3 -40 35.23 9.26 0.176 1992
 1994 3 -40.1 35.3 9.42 0.147 1993
 1995 3 -40.11 35.44 9.6 0.174 1994
 1996 3 -40.19 35.49 9.73 0.209 1995
 1997 3 -40.25 35.58 9.85 0.207 1996
 1998 3 -40.26 35.66 10 0.132 1997
 1999 3 -40.39 35.73 10.16 0.115 1998
 2000 3 -40.54 35.74 10.31 0.118 1999
 2001 3 -40.57 35.83 10.42 0.134 2000
 2002 3 -40.71 35.89 10.51 0.13 2001
 2003 3 -40.89 35.98 10.65 0.116 2002
 2004 3 -41.03 36.02 10.73 0.12 2003
 2005 3 -41.14 36.09 10.81 0.115 2004
 2006 3 -41.18 36.23 10.84 0.235 2005
 2007 3 -41.61 36.01 10.99 0.157 2006
 2008 3 -41.82 36.02 11.24 0.119 2007
 2009 3 -41.86 36.1 11.44 0.079 2008
 2010 3 -41.89 36.13 11.54 0.113 2009
 2011 3 -41.86 36.13 11.67 0.149 2010
 2012 3 -42.11 36.24 11.77 0.131 2011
 2013 3 -42.28 36.3 11.92 0.129 2012
 2014 3 -42.44 36.27 11.98 0.098 2013
 2015 3 -42.61 36.27 12.08 0.147 2014
 2016 3 -42.79 36.17 12.17 0.089 2015
 2017 3 -42.85 36.14 12.27 0.098 2016
 2018 3 -40.68 36.26 10.74 0.132 2006
 2019 3 -40.57 36.23 10.84 0.091 2018
 2020 3 -40.5 36.3 10.87 0.14 2019
 2021 3 -37.18 34.63 5.35 0.117 1956
 2022 3 -37.08 34.51 5.25 0.119 2021
 2023 3 -37.01 34.38 5.2 0.104 2022
 2024 3 -37.08 34.27 5.12 0.106 2023
 2025 3 -37.07 34.16 5.09 0.073 2024
 2026 3 -36.94 33.99 5.1 0.094 2025
 2027 3 -36.94 33.84 5.09 0.086 2026
 2028 3 -36.83 33.7 5.08 0.064 2027
 2029 3 -36.87 33.59 5.01 0.098 2028
 2030 3 -37.04 33.49 4.92 0.138 2029
 2031 3 -35.5 37.08 5.66 0.107 1940
 2032 3 -35.62 37.06 5.52 0.12 2031
 2033 3 -35.73 37.06 5.39 0.144 2032
 2034 3 -35.83 37.08 5.29 0.119 2033
 2035 3 -35.87 37.12 5.09 0.141 2034
 2036 3 -35.97 37.13 4.96 0.143 2035
 2037 3 -36.05 37.2 4.76 0.146 2036
 2038 3 -36.13 37.26 4.62 0.114 2037
 2039 3 -36.25 37.28 4.52 0.153 2038
 2040 3 -36.33 37.35 4.42 0.191 2039
 2041 3 -36.36 37.46 4.34 0.26 2040
 2042 3 -36.37 37.31 3.92 0.095 2041
 2043 3 -36.44 37.34 3.71 0.104 2042
 2044 3 -36.45 37.26 3.55 0.12 2043
 2045 3 -36.5 37.19 3.44 0.118 2044
 2046 3 -36.51 37.13 3.3 0.142 2045
 2047 3 -36.48 37.08 3.19 0.147 2046
 2048 3 -36.62 36.99 3.01 0.135 2047
 2049 3 -36.63 36.89 2.96 0.183 2048
 2050 3 -36.83 36.81 2.76 0.115 2049
 2051 3 -36.95 36.78 2.67 0.138 2050
 2052 3 -37.08 36.71 2.57 0.124 2051
 2053 3 -37.16 36.67 2.48 0.154 2052
 2054 3 -37.26 36.62 2.44 0.172 2053
 2055 3 -37.3 36.38 2.57 0.128 2054
 2056 3 -37.37 36.24 2.53 0.115 2055
 2057 3 -37.45 36.06 2.42 0.089 2056
 2058 3 -37.45 36.77 2.3 0.108 2054
 2059 3 -37.55 36.81 2.32 0.123 2058
 2060 3 -37.68 36.83 2.34 0.149 2059
 2061 3 -37.84 36.73 2.36 0.101 2060
 2062 3 -37.94 36.71 2.44 0.133 2061
 2063 3 -37.98 36.76 2.55 0.119 2062
 2064 3 -38.08 36.81 2.61 0.195 2063
 2065 3 -38.48 36.88 2.59 0.133 2064
 2066 3 -38.69 36.89 2.61 0.099 2065
 2067 3 -38.76 36.99 2.55 0.08 2066
 2068 3 -37.73 36.99 2.44 0.101 2060
 2069 3 -37.79 37.08 2.59 0.114 2068
 2070 3 -37.86 37.14 2.73 0.077 2069
 2071 3 -37.87 37.12 2.86 0.133 2070
 2072 3 -38 37.03 3.03 0.064 2071
 2073 3 -37.95 37.05 3.19 0.107 2072
 2074 3 -37.97 37.13 3.26 0.106 2073
 2075 3 -38 37.24 3.23 0.000125 2074
 2076 3 -35.11 37.84 6.05 0.105 1935
 2077 3 -35.25 37.89 5.97 0.134 2076
 2078 3 -35.32 38.01 5.89 0.158 2077
 2079 3 -35.34 38.13 5.72 0.162 2078
 2080 3 -35.34 38.16 5.62 0.227 2079
 2081 3 -35.08 38.31 5.59 0.122 2080
 2082 3 -34.9 38.45 5.51 0.11 2081
 2083 3 -34.75 38.58 5.46 0.132 2082
 2084 3 -34.65 38.77 5.35 0.132 2083
 2085 3 -34.54 38.88 5.39 0.114 2084
 2086 3 -34.34 38.95 5.38 0.037 2085
 2087 3 -35.73 37.91 5.54 0.105 2080
 2088 3 -35.84 37.88 5.49 0.115 2087
 2089 3 -35.94 37.84 5.42 0.163 2088
 2090 3 -35.94 38.02 5.24 0.099 2089
 2091 3 -35.87 37.96 5.13 0.118 2090
 2092 3 -35.86 37.96 4.97 0.122 2091
 2093 3 -35.98 37.62 5.39 0.115 2089
 2094 3 -36.15 37.62 5.34 0.112 2093
 2095 3 -36.32 37.58 5.31 0.053 2094
 2096 3 -36.4 37.46 5.18 0.049 2095
 2097 3 -36.45 37.46 5.06 0.06 2096
 2098 3 -33.69 40.29 5.79 0.469 1914
 2099 3 -33.87 40.3 5.8 0.472 2098
 2100 3 -34.05 40.4 5.84 0.427 2099
 2101 3 -34.25 40.58 5.96 0.373 2100
 2102 3 -34.45 40.58 5.97 0.388 2101
 2103 3 -34.55 40.7 5.96 0.389 2102
 2104 3 -34.45 40.93 5.84 0.291 2103
 2105 3 -34.38 41.11 5.76 0.365 2104
 2106 3 -34.44 41.57 5.52 0.119 2105
 2107 3 -34.51 41.71 5.5 0.129 2106
 2108 3 -34.59 41.81 5.51 0.12 2107
 2109 3 -34.77 41.42 5.71 0.154 2105
 2110 3 -35.01 41.52 5.7 0.082 2109
 2111 3 -35.13 41.52 5.66 0.055 2110
 2112 3 -34.65 40.98 5.84 0.122 2104
 2113 3 -34.69 41.06 5.77 0.06 2112
 2114 3 -34.82 40.43 6.16 0.263 2103
 2115 3 -34.88 40.55 6.3 0.277 2114
 2116 3 -34.69 40.8 6.46 0.127 2115
 2117 3 -34.62 40.93 6.55 0.158 2116
 2118 3 -34.51 41.12 6.52 0.094 2117
 2119 3 -34.43 41.23 6.46 0.108 2118
 2120 3 -34.36 41.33 6.5 0.145 2119
 2121 3 -34.2 41.43 6.56 0.149 2120
 2122 3 -34.12 41.54 6.6 0.186 2121
 2123 3 -33.9 41.52 6.55 0.126 2122
 2124 3 -33.83 41.51 6.45 0.085 2123
 2125 3 -34.3 41.8 6.56 0.108 2122
 2126 3 -34.37 41.95 6.54 0.144 2125
 2127 3 -34.33 42.08 6.45 0.152 2126
 2128 3 -34.23 42.29 6.42 0.094 2127
 2129 3 -35.16 40.56 6.27 0.239 2115
 2130 3 -35.22 40.81 6.12 0.361 2129
 2131 3 -35.3 40.88 6.08 0.385 2130
 2132 3 -35.51 40.8 6.17 0.358 2131
 2133 3 -35.76 40.73 6.43 0.246 2132
 2134 3 -35.83 40.83 6.49 0.255 2133
 2135 3 -35.9 40.89 6.62 0.273 2134
 2136 3 -35.94 41.02 6.67 0.311 2135
 2137 3 -36.08 41.02 6.77 0.349 2136
 2138 3 -36.37 40.88 6.92 0.292 2137
 2139 3 -36.5 40.95 6.93 0.369 2138
 2140 3 -36.57 41.06 6.92 0.466 2139
 2141 3 -36.69 41.06 7.01 0.542 2140
 2142 3 -37.07 40.77 7.46 0.311 2141
 2143 3 -37.09 40.7 7.6 0.311 2142
 2144 3 -37.18 40.63 7.84 0.264 2143
 2145 3 -37.27 40.63 8.02 0.259 2144
 2146 3 -37.36 40.67 8.16 0.257 2145
 2147 3 -37.44 40.66 8.26 0.248 2146
 2148 3 -37.55 40.58 8.43 0.219 2147
 2149 3 -37.84 40.6 8.59 0.131 2148
 2150 3 -37.87 40.55 8.69 0.127 2149
 2151 3 -37.95 40.52 8.79 0.135 2150
 2152 3 -38.11 40.45 8.89 0.147 2151
 2153 3 -38.27 40.37 8.98 0.138 2152
 2154 3 -38.37 40.28 9.12 0.167 2153
 2155 3 -38.48 40.2 9.22 0.194 2154
 2156 3 -38.66 40.12 9.32 0.191 2155
 2157 3 -38.77 40.09 9.42 0.175 2156
 2158 3 -39.02 40.03 9.54 0.145 2157
 2159 3 -39.18 40.06 9.67 0.139 2158
 2160 3 -39.29 40.02 9.83 0.143 2159
 2161 3 -39.36 39.99 9.95 0.163 2160
 2162 3 -39.5 39.95 10.08 0.172 2161
 2163 3 -39.6 40.02 10.25 0.14 2162
 2164 3 -39.61 40.09 10.39 0.132 2163
 2165 3 -39.72 40.09 10.57 0.153 2164
 2166 3 -39.86 40.02 10.82 0.151 2165
 2167 3 -40.01 40.02 10.92 0.154 2166
 2168 3 -40.18 40.02 10.94 0.181 2167
 2169 3 -40.26 40.12 10.89 0.211 2168
 2170 3 -40.49 39.92 11.18 0.139 2169
 2171 3 -40.62 39.94 11.39 0.101 2170
 2172 3 -40.79 39.88 11.54 0.116 2171
 2173 3 -40.89 39.83 11.64 0.164 2172
 2174 3 -41.01 39.78 11.76 0.22 2173
 2175 3 -41.11 39.98 11.98 0.271 2174
 2176 3 -41.29 39.66 12.22 0.153 2175
 2177 3 -41.39 39.59 12.35 0.175 2176
 2178 3 -41.53 39.71 12.47 0.147 2177
 2179 3 -41.64 39.94 12.58 0.101 2178
 2180 3 -41.78 40.05 12.74 0.119 2179
 2181 3 -41.85 40.1 12.86 0.183 2180
 2182 3 -41.99 40.09 13.01 0.166 2181
 2183 3 -42.12 40.09 13.16 0.108 2182
 2184 3 -42.21 40.12 13.28 0.11 2183
 2185 3 -42.22 40.19 13.48 0.155 2184
 2186 3 -42.22 40.27 13.56 0.239 2185
 2187 3 -42.22 40.34 13.67 0.268 2186
 2188 3 -42.46 40.35 13.76 0.342 2187
 2189 3 -42.67 40.37 13.91 0.344 2188
 2190 3 -42.75 40.53 14.09 0.305 2189
 2191 3 -42.92 40.7 14.22 0.293 2190
 2192 3 -43.03 40.84 14.34 0.293 2191
 2193 3 -43.11 41.03 14.41 0.273 2192
 2194 3 -43.21 41.2 14.53 0.232 2193
 2195 3 -43.32 41.3 14.58 0.206 2194
 2196 3 -43.46 41.34 14.7 0.163 2195
 2197 3 -43.59 41.39 14.83 0.175 2196
 2198 3 -43.71 41.45 14.91 0.154 2197
 2199 3 -43.85 41.56 14.86 0.133 2198
 2200 3 -43.88 41.67 14.67 0.07 2199
 2201 3 -43.82 41.84 14.7 0.111 2200
 2202 3 -43.84 41.96 14.61 0.113 2201
 2203 3 -43.71 41.99 14.51 0.129 2202
 2204 3 -43.6 42.06 14.42 0.093 2203
 2205 3 -43.42 42.13 14.35 0.107 2204
 2206 3 -43.35 42.2 14.29 0.093 2205
 2207 3 -43.31 42.33 14.27 0.085 2206
 2208 3 -41.93 40.13 13.69 0.145 2187
 2209 3 -41.93 40.03 13.61 0.109 2208
 2210 3 -40.25 40.37 10.66 0.125 2169
 2211 3 -40.36 40.46 10.68 0.094 2210
 2212 3 -35.97 41.38 6.67 0.131 2137
 2213 3 -36.05 41.49 6.59 0.135 2212
 2214 3 -36.25 41.46 6.67 0.061 2213
 2215 3 -35.5 41.06 5.72 0.12 2132
 2216 3 -35.44 41.13 5.62 0.129 2215
 2217 3 -35.47 41.3 5.51 0.082 2216
 2218 3 -31.69 41.02 5.71 0.096 1898
 2219 3 -31.71 41.15 5.7 0.085 2218
 2220 3 -31.67 41.23 5.64 0.068 2219
 2221 3 -31.46 40.84 6.01 0.075 1897
 2222 3 -28.37 40.44 7.09 0.419 1875
 2223 3 -28.26 40.83 6.87 0.22 2222
 2224 3 -28.26 41.08 6.87 0.167 2223
 2225 3 -28.19 41.29 6.85 0.188 2224
 2226 3 -28.15 41.38 6.77 0.115 2225
 2227 3 -28.1 41.44 6.62 0.000125 2226
 2228 3 -28.1 40.94 6.71 0.126 2223
 2229 3 -27.96 40.97 6.75 0.153 2228
 2230 3 -27.8 41.08 6.71 0.152 2229
 2231 3 -27.73 41.26 6.79 0.135 2230
 2232 3 -27.74 39.37 7.33 0.097 1863
 2233 3 -27.87 40.45 6.51 0.143 1862
 2234 3 -27.76 40.7 6.42 0.000125 2233
 2235 3 -27.26 39.86 7.04 0.063 1861
 2236 3 -27.12 39.94 7.05 0.065 2235
 2237 3 -23.24 39.69 4.66 0.113 1825
 2238 3 -23.15 39.66 4.7 0.000125 2237
 2239 3 -23.31 39.83 2.6 0.791 660
 2240 3 -23.21 39.62 2.39 0.786 2239
 2241 3 -23.12 39.48 2.24 0.728 2240
 2242 3 -22.9 39.4 2.02 0.65 2241
 2243 3 -22.76 39.33 1.9 0.65 2242
 2244 3 -22.69 39.23 1.81 0.728 2243
 2245 3 -22.65 39.11 1.8 0.752 2244
 2246 3 -22.55 39.01 1.84 0.821 2245
 2247 3 -21.76 39.41 1.79 0.514 2246
 2248 3 -21.62 39.59 1.7 0.3 2247
 2249 3 -21.55 39.68 1.66 0.3 2248
 2250 3 -21.74 39.9 1.25 0.055 2249
 2251 3 -21.78 39.83 1.01 0.126 2250
 2252 3 -21.78 39.8 0.89 0.106 2251
 2253 3 -21.26 39.94 1.54 0.233 2248
 2254 3 -21.08 39.93 1.48 0.257 2253
 2255 3 -20.96 40.01 1.41 0.285 2254
 2256 3 -20.83 40.05 1.38 0.365 2255
 2257 3 -20.62 39.76 1.36 0.314 2256
 2258 3 -20.49 39.73 1.35 0.281 2257
 2259 3 -20.28 39.65 1.29 0.291 2258
 2260 3 -20.06 39.62 1.28 0.265 2259
 2261 3 -19.9 39.55 1.26 0.269 2260
 2262 3 -19.69 39.51 1.22 0.265 2261
 2263 3 -19.53 39.48 1.21 0.272 2262
 2264 3 -19.33 39.44 1.26 0.3 2263
 2265 3 -19.19 39.51 1.34 0.368 2264
 2266 3 -19.12 39.57 1.39 0.432 2265
 2267 3 -18.94 39.43 1.48 0.48 2266
 2268 3 -18.74 39.12 1.53 0.388 2267
 2269 3 -18.55 38.93 1.56 0.372 2268
 2270 3 -18.35 38.72 1.57 0.297 2269
 2271 3 -18.1 38.65 1.61 0.26 2270
 2272 3 -17.9 38.55 1.69 0.223 2271
 2273 3 -17.78 38.48 1.7 0.232 2272
 2274 3 -17.62 38.43 1.75 0.277 2273
 2275 3 -17.49 38.37 1.68 0.343 2274
 2276 3 -17.42 38.26 1.62 0.404 2275
 2277 3 -17.35 38.11 1.57 0.442 2276
 2278 3 -17.15 38.12 1.57 0.492 2277
 2279 3 -16.96 38.2 1.53 0.458 2278
 2280 3 -16.71 38.33 1.57 0.432 2279
 2281 3 -16.58 38.33 1.58 0.482 2280
 2282 3 -16.49 38.3 1.68 0.253 2281
 2283 3 -16.58 38.12 0.93 0.168 2282
 2284 3 -16.48 38.15 0.71 0.17 2283
 2285 3 -16.31 38.15 0.66 0.213 2284
 2286 3 -16.24 38.02 0.55 0.215 2285
 2287 3 -16.12 37.87 0.46 0.197 2286
 2288 3 -16.03 38.19 0.46 0.136 2287
 2289 3 -15.88 38.37 0.56 0.114 2288
 2290 3 -15.84 38.51 0.6 0.123 2289
 2291 3 -15.81 38.73 0.61 0.153 2290
 2292 3 -16.19 38.33 0.36 0.082 2288
 2293 3 -16.08 37.61 0.4 0.111 2287
 2294 3 -16.15 37.47 0.4 0.074 2293
 2295 3 -16.15 37.4 0.3 0.142 2294
 2296 3 -16.1 37.12 0.23 0.114 2295
 2297 3 -16.05 36.9 0.22 0.165 2296
 2298 3 -16.1 36.76 0.14 0.223 2297
 2299 3 -16.15 36.77 0.01 0.364 2298
 2300 3 -16.19 36.61 -0.08 0.458 2299
 2301 3 -15.84 36.34 0.44 0.113 2300
 2302 3 -15.78 36.37 0.69 0.057 2301
 2303 3 -16.26 36.32 -0.23 0.43 2300
 2304 3 -16.37 36.26 -0.41 0.378 2303
 2305 3 -16.44 36.08 -0.43 0.358 2304
 2306 3 -16.62 35.87 -0.43 0.367 2305
 2307 3 -16.85 35.77 -0.53 0.341 2306
 2308 3 -16.94 35.69 -0.57 0.387 2307
 2309 3 -17.08 35.65 -0.61 0.417 2308
 2310 3 -16.69 35.19 -0.37 0.151 2309
 2311 3 -16.76 35.08 -0.38 0.121 2310
 2312 3 -16.85 35.02 -0.45 0.104 2311
 2313 3 -16.85 34.94 -0.53 0.163 2312
 2314 3 -16.89 34.73 -0.55 0.093 2313
 2315 3 -16.85 34.62 -0.6 0.099 2314
 2316 3 -17.28 35.73 -0.74 0.285 2309
 2317 3 -17.58 35.86 -0.85 0.231 2316
 2318 3 -17.8 35.97 -0.65 0.096 2317
 2319 3 -17.92 36.01 -0.66 0.105 2318
 2320 3 -18.03 36 -0.66 0.105 2319
 2321 3 -18.19 35.94 -0.6 0.13 2320
 2322 3 -18.3 35.97 -0.53 0.114 2321
 2323 3 -18.46 36.05 -0.47 0.119 2322
 2324 3 -18.42 36.34 -0.5 0.096 2323
 2325 3 -18.51 36.29 -0.75 0.175 2324
 2326 3 -16.1 35.84 0.07 0.136 2303
 2327 3 -16.12 35.72 0.01 0.129 2326
 2328 3 -16.15 37.43 -0.05 0.108 2299
 2329 3 -16.15 37.54 -0.04 0.123 2328
 2330 3 -16.03 37.8 0.28 0.093 2293
 2331 3 -16.12 37.97 0.28 0.093 2330
 2332 3 -16.19 38.05 0.28 0.000125 2331
 2333 3 -16.24 38.26 1.83 0.253 2282
 2334 3 -16.1 38.18 1.84 0.247 2333
 2335 3 -15.92 38.05 1.88 0.226 2334
 2336 3 -15.79 38.05 1.87 0.2 2335
 2337 3 -15.66 37.97 1.92 0.206 2336
 2338 3 -15.53 38.01 1.84 0.242 2337
 2339 3 -15.39 37.87 1.82 0.223 2338
 2340 3 -15.37 37.73 1.8 0.272 2339
 2341 3 -15.56 37.44 1.63 0.063 2340
 2342 3 -15.5 37.45 1.51 0.165 2341
 2343 3 -15.49 37.45 1.36 0.154 2342
 2344 3 -15.5 37.26 1.28 0.2 2343
 2345 3 -15.49 37.12 1.22 0.201 2344
 2346 3 -15.58 36.8 1.13 0.076 2345
 2347 3 -15.66 36.7 1.21 0.046 2346
 2348 3 -15.19 37.76 1.83 0.275 2340
 2349 3 -14.92 37.69 1.92 0.255 2348
 2350 3 -14.72 37.59 1.93 0.288 2349
 2351 3 -14.62 37.55 1.87 0.312 2350
 2352 3 -14.46 37.48 1.91 0.316 2351
 2353 3 -14.08 37.57 1.93 0.294 2352
 2354 3 -13.9 37.55 1.96 0.28 2353
 2355 3 -13.79 37.54 2 0.295 2354
 2356 3 -13.56 37.58 1.95 0.334 2355
 2357 3 -13.4 37.61 1.94 0.342 2356
 2358 3 -13.2 37.69 1.9 0.334 2357
 2359 3 -12.99 37.76 1.83 0.344 2358
 2360 3 -12.81 37.76 1.81 0.38 2359
 2361 3 -12.66 37.77 1.73 0.438 2360
 2362 3 -12.49 37.8 1.75 0.509 2361
 2363 3 -12.38 37.76 1.67 0.512 2362
 2364 3 -12.38 37.9 1.05 0.171 2363
 2365 3 -12.31 38 0.93 0.143 2364
 2366 3 -12.3 38.07 0.8 0.134 2365
 2367 3 -12.24 38.15 0.7 0.134 2366
 2368 3 -12.13 38.33 0.56 0.128 2367
 2369 3 -12.06 38.36 0.45 0.129 2368
 2370 3 -12.06 38.37 0.23 0.148 2369
 2371 3 -12 38.37 0.11 0.185 2370
 2372 3 -11.97 38.2 0 0.198 2371
 2373 3 -11.89 38.19 -0.17 0.265 2372
 2374 3 -11.84 38.07 -0.31 0.311 2373
 2375 3 -11.69 38.02 -0.38 0.395 2374
 2376 3 -11.62 37.97 -0.47 0.454 2375
 2377 3 -11.51 37.94 -0.72 0.364 2376
 2378 3 -11.46 37.82 -0.78 0.452 2377
 2379 3 -11.72 37.07 -0.78 0.187 2378
 2380 3 -11.72 36.9 -0.81 0.212 2379
 2381 3 -11.76 36.76 -0.87 0.217 2380
 2382 3 -11.82 36.69 -1 0.24 2381
 2383 3 -11.86 36.55 -1.05 0.319 2382
 2384 3 -11.95 36.44 -1.04 0.353 2383
 2385 3 -12.39 36.73 -0.79 0.156 2384
 2386 3 -12.55 36.83 -0.82 0.158 2385
 2387 3 -12.62 36.7 -0.87 0.164 2386
 2388 3 -12.75 36.55 -0.78 0.109 2387
 2389 3 -12.8 36.38 -0.85 0.14 2388
 2390 3 -12.9 36.3 -0.9 0.136 2389
 2391 3 -13.04 36.23 -0.94 0.164 2390
 2392 3 -13.15 36.3 -0.88 0.154 2391
 2393 3 -13.19 36.52 -0.7 0.045 2392
 2394 3 -13.29 36.51 -0.58 0.048 2393
 2395 3 -11.73 36.19 -1.03 0.225 2384
 2396 3 -11.78 36.08 -0.94 0.244 2395
 2397 3 -11.82 35.88 -0.74 0.164 2396
 2398 3 -11.87 35.75 -0.68 0.199 2397
 2399 3 -11.98 35.62 -0.55 0.235 2398
 2400 3 -11.98 35.55 -0.45 0.27 2399
 2401 3 -12.06 35.5 -0.37 0.347 2400
 2402 3 -12.26 35.15 -0.39 0.351 2401
 2403 3 -12.32 35.04 -0.43 0.422 2402
 2404 3 -12.63 35.38 0 0.137 2403
 2405 3 -12.73 35.19 0.07 0.149 2404
 2406 3 -12.84 35.16 0.14 0.126 2405
 2407 3 -12.91 35.05 0.23 0.14 2406
 2408 3 -12.99 34.84 0.34 0.106 2407
 2409 3 -13.15 34.9 0.34 0.184 2408
 2410 3 -13.34 34.68 0.34 0.112 2409
 2411 3 -13.55 34.66 0.35 0.11 2410
 2412 3 -13.66 34.62 0.34 0.083 2411
 2413 3 -12.09 34.84 -0.61 0.448 2403
 2414 3 -12.04 34.77 -0.52 0.546 2413
 2415 3 -11.83 34.75 -0.53 0.575 2414
 2416 3 -12 34.34 -0.35 0.502 2415
 2417 3 -11.97 34.19 -0.36 0.455 2416
 2418 3 -12.19 34 -0.04 0.302 2417
 2419 3 -12.24 33.77 0.04 0.156 2418
 2420 3 -12.29 33.66 0.16 0.117 2419
 2421 3 -12.36 33.58 0.23 0.091 2420
 2422 3 -12.38 33.4 0.26 0.101 2421
 2423 3 -12.4 33.25 0.34 0.076 2422
 2424 3 -12.49 33.12 0.35 0.117 2423
 2425 3 -12.49 32.9 0.36 0.103 2424
 2426 3 -12.48 32.7 0.4 0.137 2425
 2427 3 -12.45 32.48 0.38 0.115 2426
 2428 3 -12.41 32.33 0.39 0.13 2427
 2429 3 -12.46 32.11 0.34 0.076 2428
 2430 3 -12.44 32.01 0.28 0.063 2429
 2431 3 -12.49 31.9 0.2 0.137 2430
 2432 3 -12.61 31.69 0.13 0.129 2431
 2433 3 -12.78 31.35 0.23 0.11 2432
 2434 3 -12.84 31.26 0.14 0.135 2433
 2435 3 -12.92 30.99 0.13 0.079 2434
 2436 3 -12.92 30.87 0.11 0.064 2435
 2437 3 -12.97 30.71 0.05 0.107 2436
 2438 3 -13.01 30.56 0.02 0.112 2437
 2439 3 -13.07 30.42 0.04 0.076 2438
 2440 3 -12.59 31.71 -0.08 0.098 2432
 2441 3 -12.68 31.55 -0.2 0.129 2440
 2442 3 -12.68 31.49 -0.32 0.16 2441
 2443 3 -12.63 31.4 -0.41 0.14 2442
 2444 3 -12.57 31.23 -0.5 0.076 2443
 2445 3 -12.52 31.12 -0.53 0.11 2444
 2446 3 -12.63 31.1 -0.58 0.171 2445
 2447 3 -12.43 30.94 -0.65 0.124 2446
 2448 3 -12.37 30.83 -0.69 0.133 2447
 2449 3 -12.33 30.71 -0.74 0.142 2448
 2450 3 -12.16 30.69 -0.9 0.118 2449
 2451 3 -11.99 30.67 -1 0.127 2450
 2452 3 -11.31 35.51 -0.89 0.115 2415
 2453 3 -11.11 35.43 -0.9 0.126 2452
 2454 3 -11.01 35.61 -1.01 0.125 2453
 2455 3 -10.98 35.69 -1.08 0.139 2454
 2456 3 -10.76 35.59 -1.11 0.121 2455
 2457 3 -10.69 35.68 -1.17 0.183 2456
 2458 3 -10.56 35.7 -1.22 0.137 2457
 2459 3 -10.39 35.76 -1.25 0.108 2458
 2460 3 -10.29 35.87 -1.22 0.085 2459
 2461 3 -10.14 35.93 -1.22 0.098 2460
 2462 3 -10.06 36.01 -1.22 0.069 2461
 2463 3 -11.67 35.9 -0.11 0.218 2401
 2464 3 -11.61 36.11 -0.01 0.12 2463
 2465 3 -11.59 36.22 0.05 0.106 2464
 2466 3 -11.57 36.12 0.2 0.084 2465
 2467 3 -11.54 36.09 0.34 0.086 2466
 2468 3 -11.49 36.18 0.46 0.127 2467
 2469 3 -11.4 36.33 0.46 0.075 2468
 2470 3 -11.36 36.52 0.48 0.091 2469
 2471 3 -11.32 36.59 0.6 0.103 2470
 2472 3 -11.16 38.33 -0.93 0.179 2378
 2473 3 -11.06 38.3 -1.02 0.109 2472
 2474 3 -10.92 38.44 -1.06 0.096 2473
 2475 3 -10.94 38.61 -1.23 0.077 2474
 2476 3 -11.01 38.73 -1.27 0.1 2475
 2477 3 -11 38.91 -1.34 0.109 2476
 2478 3 -11.24 38.08 -0.08 0.168 2376
 2479 3 -11.19 37.97 0.17 0.104 2478
 2480 3 -12.17 37.83 1.77 0.457 2363
 2481 3 -11.95 38.2 1.85 0.339 2480
 2482 3 -11.8 38.38 1.79 0.31 2481
 2483 3 -11.71 38.75 1.76 0.233 2482
 2484 3 -11.64 38.9 1.78 0.251 2483
 2485 3 -11.64 39.02 1.78 0.318 2484
 2486 3 -11.44 39.09 1.8 0.347 2485
 2487 3 -11.06 39.01 1.68 0.199 2486
 2488 3 -10.92 39.15 1.66 0.209 2487
 2489 3 -10.8 39.27 1.62 0.176 2488
 2490 3 -10.65 39.43 1.64 0.166 2489
 2491 3 -10.53 39.5 1.63 0.171 2490
 2492 3 -10.38 39.58 1.63 0.215 2491
 2493 3 -10.46 39.44 1.92 0.075 2492
 2494 3 -10.54 39.3 1.85 0.089 2493
 2495 3 -10.57 39.19 1.87 0.122 2494
 2496 3 -10.23 39.65 1.5 0.244 2492
 2497 3 -10.08 39.8 1.48 0.242 2496
 2498 3 -10 39.91 1.5 0.254 2497
 2499 3 -9.91 40.05 1.47 0.223 2498
 2500 3 -9.81 40.18 1.48 0.238 2499
 2501 3 -9.69 40.29 1.43 0.228 2500
 2502 3 -9.56 40.48 1.41 0.207 2501
 2503 3 -9.44 40.62 1.37 0.216 2502
 2504 3 -9.33 40.72 1.32 0.245 2503
 2505 3 -9.14 40.83 1.17 0.283 2504
 2506 3 -9.06 41 1.12 0.312 2505
 2507 3 -8.98 41.15 1 0.329 2506
 2508 3 -8.78 41.33 0.95 0.276 2507
 2509 3 -8.71 41.48 0.98 0.27 2508
 2510 3 -8.69 41.63 1.03 0.31 2509
 2511 3 -8.49 41.76 1.11 0.203 2510
 2512 3 -8.24 41.79 1.19 0.189 2511
 2513 3 -8.16 41.87 1.2 0.224 2512
 2514 3 -8.08 42.07 1.26 0.273 2513
 2515 3 -7.98 41.95 1.36 0.265 2514
 2516 3 -7.86 42.11 1.32 0.313 2515
 2517 3 -7.73 42.2 1.29 0.402 2516
 2518 3 -7.69 42.34 1.39 0.535 2517
 2519 3 -7.56 42.32 1.41 0.621 2518
 2520 3 -7.56 42.58 1.42 0.588 2519
 2521 3 -8.19 42.66 1.88 0.109 2520
 2522 3 -6.94 42.48 1.2 0.397 2520
 2523 3 -6.78 42.54 1.26 0.354 2522
 2524 3 -6.67 42.62 1.31 0.34 2523
 2525 3 -6.48 42.66 1.4 0.337 2524
 2526 3 -6.39 42.69 1.44 0.331 2525
 2527 3 -6.27 42.7 1.44 0.367 2526
 2528 3 -6.14 42.94 1.46 0.432 2527
 2529 3 -6.03 43.01 1.55 0.483 2528
 2530 3 -6.18 43.59 1.3 0.095 2529
 2531 3 -6.18 43.69 1.28 0.067 2530
 2532 3 -6.17 43.8 1.21 0.095 2531
 2533 3 -6.19 43.9 1.14 0.174 2532
 2534 3 -6.23 44.04 1.19 0.175 2533
 2535 3 -6.32 44.18 1.23 0.206 2534
 2536 3 -6.26 44.37 1.22 0.193 2535
 2537 3 -6.35 44.4 1.3 0.179 2536
 2538 3 -6.69 44.4 1.25 0.117 2537
 2539 3 -6.77 44.4 1.4 0.102 2538
 2540 3 -6.81 44.34 1.47 0.094 2539
 2541 3 -6.74 44.55 1.62 0.039 2540
 2542 3 -6.18 44.55 1.3 0.144 2537
 2543 3 -6.15 44.73 1.22 0.165 2542
 2544 3 -6.17 45 1.17 0.154 2543
 2545 3 -6.15 45.22 1.14 0.192 2544
 2546 3 -6.21 45.41 1.12 0.256 2545
 2547 3 -6.24 45.62 1.11 0.264 2546
 2548 3 -6.27 45.8 1.07 0.234 2547
 2549 3 -6.31 46.02 1.01 0.188 2548
 2550 3 -6.23 46.29 0.96 0.141 2549
 2551 3 -6.35 46.5 0.88 0.194 2550
 2552 3 -6.38 46.63 0.9 0.201 2551
 2553 3 -6.42 46.75 0.93 0.231 2552
 2554 3 -6.56 46.86 0.95 0.275 2553
 2555 3 -6.65 47 0.91 0.379 2554
 2556 3 -6.73 47.19 0.9 0.362 2555
 2557 3 -6.65 47.36 0.93 0.327 2556
 2558 3 -6.59 47.58 0.96 0.243 2557
 2559 3 -6.6 47.72 1.05 0.187 2558
 2560 3 -6.6 47.9 1.03 0.149 2559
 2561 3 -6.68 48 1.06 0.145 2560
 2562 3 -6.67 48.08 1.15 0.18 2561
 2563 3 -6.68 48.3 1.19 0.161 2562
 2564 3 -6.67 48.52 1.17 0.126 2563
 2565 3 -6.68 48.72 1.18 0.095 2564
 2566 3 -6.74 48.9 1.17 0.131 2565
 2567 3 -6.82 49.07 1.2 0.145 2566
 2568 3 -7.05 49.18 1.17 0.134 2567
 2569 3 -7.23 49.19 1.13 0.094 2568
 2570 3 -7.39 49.23 1.14 0.156 2569
 2571 3 -7.52 49.29 1.19 0.207 2570
 2572 3 -7.68 49.44 1.22 0.147 2571
 2573 3 -7.85 49.5 1.27 0.133 2572
 2574 3 -8.08 49.58 1.3 0.152 2573
 2575 3 -8.19 49.58 1.37 0.121 2574
 2576 3 -8.32 49.58 1.46 0.116 2575
 2577 3 -8.5 49.62 1.53 0.118 2576
 2578 3 -8.7 49.65 1.6 0.097 2577
 2579 3 -8.87 49.77 1.62 0.114 2578
 2580 3 -9.01 49.87 1.68 0.162 2579
 2581 3 -9.39 49.98 1.7 0.179 2580
 2582 3 -9.55 50.09 1.68 0.204 2581
 2583 3 -9.62 50.32 1.68 0.214 2582
 2584 3 -9.73 50.44 1.64 0.22 2583
 2585 3 -9.81 50.61 1.58 0.234 2584
 2586 3 -9.86 51.05 1.55 0.181 2585
 2587 3 -9.89 51.19 1.63 0.206 2586
 2588 3 -10.01 51.43 1.51 0.14 2587
 2589 3 -10.22 51.52 1.53 0.154 2588
 2590 3 -10.26 51.65 1.41 0.217 2589
 2591 3 -10.28 51.73 1.35 0.3 2590
 2592 3 -10.39 51.98 1.48 0.324 2591
 2593 3 -10.31 52.12 1.43 0.375 2592
 2594 3 -10.36 52.27 1.31 0.416 2593
 2595 3 -10.48 52.47 1.33 0.46 2594
 2596 3 -10.59 52.68 1.28 0.42 2595
 2597 3 -10.73 52.76 1.29 0.407 2596
 2598 3 -10.78 52.87 1.26 0.386 2597
 2599 3 -10.89 53.05 1.18 0.329 2598
 2600 3 -10.95 53.23 1.21 0.339 2599
 2601 3 -10.95 53.4 1.15 0.282 2600
 2602 3 -10.81 53.69 1.01 0.186 2601
 2603 3 -10.73 53.94 1 0.136 2602
 2604 3 -10.65 54.12 0.92 0.113 2603
 2605 3 -10.56 54.26 0.84 0.116 2604
 2606 3 -10.54 54.4 0.79 0.115 2605
 2607 3 -10.56 54.55 0.77 0.105 2606
 2608 3 -10.54 54.8 0.76 0.119 2607
 2609 3 -10.53 54.9 0.82 0.147 2608
 2610 3 -10.48 55 0.84 0.178 2609
 2611 3 -10.41 55.18 0.8 0.215 2610
 2612 3 -10.39 55.4 0.63 0.166 2611
 2613 3 -10.28 55.61 0.48 0.101 2612
 2614 3 -10.13 55.77 0.41 0.17 2613
 2615 3 -9.95 55.75 0.25 0.125 2614
 2616 3 -9.86 55.73 0.2 0.114 2615
 2617 3 -10.17 56.05 0.44 0.117 2614
 2618 3 -10.09 56.2 0.47 0.119 2617
 2619 3 -10.09 56.44 0.46 0.133 2618
 2620 3 -10.11 56.61 0.52 0.148 2619
 2621 3 -10.06 56.83 0.57 0.131 2620
 2622 3 -10.09 56.94 0.61 0.149 2621
 2623 3 -10.06 57.12 0.66 0.118 2622
 2624 3 -10.06 57.26 0.68 0.094 2623
 2625 3 -10.12 57.4 0.73 0.119 2624
 2626 3 -10.22 57.3 0.91 0.242 2625
 2627 3 -10.26 57.66 0.89 0.135 2626
 2628 3 -10.33 57.86 0.9 0.143 2627
 2629 3 -10.31 58.05 0.96 0.13 2628
 2630 3 -10.31 58.23 0.97 0.153 2629
 2631 3 -10.37 58.44 1.03 0.145 2630
 2632 3 -10.44 58.61 0.96 0.163 2631
 2633 3 -10.46 58.8 0.96 0.165 2632
 2634 3 -10.48 59 0.97 0.159 2633
 2635 3 -10.55 59.19 0.9 0.12 2634
 2636 3 -10.61 59.4 0.86 0.159 2635
 2637 3 -10.64 59.65 0.77 0.118 2636
 2638 3 -10.75 59.72 0.71 0.137 2637
 2639 3 -10.75 59.84 0.63 0.162 2638
 2640 3 -10.79 60.04 0.53 0.217 2639
 2641 3 -10.8 60.15 0.41 0.246 2640
 2642 3 -11 59.91 0.2 0.211 2641
 2643 3 -11.13 60.13 0.08 0.32 2642
 2644 3 -11.12 60.23 0.02 0.459 2643
 2645 3 -11.15 60.3 -0.04 0.523 2644
 2646 3 -11.19 60.26 -0.17 0.561 2645
 2647 3 -11.38 60.29 -0.25 0.564 2646
 2648 3 -11.64 60.25 -0.29 0.502 2647
 2649 3 -11.94 59.93 -0.05 0.105 2648
 2650 3 -11.99 59.82 -0.11 0.062 2649
 2651 3 -11.65 60.44 -0.37 0.474 2648
 2652 3 -11.62 60.5 -0.45 0.38 2651
 2653 3 -11.57 61.08 -0.64 0.228 2652
 2654 3 -11.66 61.23 -0.65 0.236 2653
 2655 3 -11.74 61.37 -0.67 0.214 2654
 2656 3 -11.89 61.44 -0.87 0.153 2655
 2657 3 -11.97 61.55 -0.94 0.135 2656
 2658 3 -12.14 61.73 -1.09 0.123 2657
 2659 3 -12.25 61.8 -1.15 0.18 2658
 2660 3 -12.28 61.93 -1.12 0.242 2659
 2661 3 -12.31 62.07 -0.85 0.123 2660
 2662 3 -12.26 62.26 -0.85 0.148 2661
 2663 3 -12.2 62.48 -0.87 0.16 2662
 2664 3 -12.34 62.65 -0.95 0.087 2663
 2665 3 -12.39 62.77 -1 0.072 2664
 2666 3 -10.81 60.73 0.51 0.153 2641
 2667 3 -10.81 60.84 0.48 0.057 2666
 2668 3 -9.74 50.98 1.87 0.071 2587
 2669 3 -9.73 50.87 1.89 0.058 2668
 2670 3 -9.69 50.72 2.02 0.098 2669
 2671 3 -9.65 50.62 2.04 0.108 2670
 2672 3 -9.61 50.5 2.02 0.141 2671
 2673 3 -9.55 50.33 1.97 0.158 2672
 2674 3 -9.5 50.12 2.14 0.127 2673
 2675 3 -5.78 42.98 1.62 0.418 2529
 2676 3 -5.64 43.08 1.5 0.446 2675
 2677 3 -5.48 43.13 1.67 0.518 2676
 2678 3 -5.39 43.18 1.8 0.59 2677
 2679 3 -5.24 43.23 1.88 0.633 2678
 2680 3 -5.1 43.22 1.92 0.659 2679
 2681 3 -4.97 43.23 1.99 0.65 2680
 2682 3 -4.81 43.16 2.05 0.633 2681
 2683 3 -4.69 43.33 2.05 0.531 2682
 2684 3 -4.55 43.43 2.03 0.511 2683
 2685 3 -4.61 43.13 2.67 0.169 2684
 2686 3 -4.55 43.11 2.82 0.126 2685
 2687 3 -4.52 43.12 2.92 0.147 2686
 2688 3 -4.44 43.04 3.09 0.182 2687
 2689 3 -4.47 42.93 3.26 0.174 2688
 2690 3 -4.35 42.84 3.42 0.163 2689
 2691 3 -4.28 42.76 3.53 0.177 2690
 2692 3 -4.23 42.65 3.63 0.222 2691
 2693 3 -4.15 42.55 3.76 0.28 2692
 2694 3 -4.06 42.4 3.82 0.293 2693
 2695 3 -3.98 42.37 3.92 0.308 2694
 2696 3 -3.83 42.25 3.92 0.318 2695
 2697 3 -3.75 42.11 3.99 0.322 2696
 2698 3 -3.66 41.94 3.96 0.325 2697
 2699 3 -3.58 41.83 4.04 0.331 2698
 2700 3 -3.54 41.72 4.12 0.335 2699
 2701 3 -3.48 41.57 4.15 0.352 2700
 2702 3 -3.43 41.37 4.16 0.37 2701
 2703 3 -3.39 41.2 4.24 0.393 2702
 2704 3 -3.29 41.07 4.29 0.388 2703
 2705 3 -3.16 40.98 4.33 0.389 2704
 2706 3 -3.02 40.9 4.32 0.395 2705
 2707 3 -3.02 40.65 4.36 0.348 2706
 2708 3 -2.89 40.54 4.36 0.331 2707
 2709 3 -2.79 40.38 4.39 0.312 2708
 2710 3 -2.62 40.29 4.37 0.301 2709
 2711 3 -2.54 40.16 4.41 0.314 2710
 2712 3 -2.47 40.01 4.51 0.39 2711
 2713 3 -2.25 39.93 4.5 0.351 2712
 2714 3 -2.18 39.82 4.62 0.345 2713
 2715 3 -1.78 39.86 4.44 0.202 2714
 2716 3 -1.6 39.82 4.4 0.228 2715
 2717 3 -1.41 39.82 4.38 0.191 2716
 2718 3 -1.27 39.78 4.44 0.199 2717
 2719 3 -1.12 39.79 4.51 0.247 2718
 2720 3 -1.01 39.86 4.51 0.254 2719
 2721 3 -0.83 39.82 4.66 0.136 2720
 2722 3 -0.74 39.76 4.7 0.201 2721
 2723 3 -0.62 39.72 4.7 0.274 2722
 2724 3 -0.5 39.68 4.79 0.336 2723
 2725 3 -0.37 39.75 4.83 0.391 2724
 2726 3 -0.23 39.75 4.78 0.468 2725
 2727 3 -0.08 39.75 4.79 0.558 2726
 2728 3 0 39.71 4.79 0.633 2727
 2729 3 0.19 39.71 4.88 0.671 2728
 2730 3 0.38 39.64 4.88 0.706 2729
 2731 3 0.53 39.53 4.91 0.698 2730
 2732 3 0.75 39.68 4.9 0.665 2731
 2733 3 0.9 39.65 4.86 0.6 2732
 2734 3 1.12 39.79 4.79 0.511 2733
 2735 3 1.31 39.86 4.75 0.491 2734
 2736 3 1.41 39.88 4.87 0.436 2735
 2737 3 1.6 39.93 4.87 0.329 2736
 2738 3 1.68 39.93 5.07 0.293 2737
 2739 3 1.79 39.87 5.13 0.344 2738
 2740 3 1.9 39.87 5.2 0.361 2739
 2741 3 2.01 39.77 5.25 0.453 2740
 2742 3 1.64 39.13 5.23 0.22 2741
 2743 3 1.45 39.34 5.17 0.081 2742
 2744 3 1.4 39.51 5.25 0.057 2743
 2745 3 1.47 39.15 5.45 0.114 2742
 2746 3 1.45 39.08 5.54 0.172 2745
 2747 3 1.36 39.04 5.69 0.149 2746
 2748 3 1.33 38.86 5.78 0.142 2747
 2749 3 1.37 38.76 5.91 0.177 2748
 2750 3 1.32 38.58 6.03 0.157 2749
 2751 3 1.24 38.43 6.15 0.131 2750
 2752 3 1.11 38.22 6.16 0.083 2751
 2753 3 1.1 38.11 6.21 0.118 2752
 2754 3 2.23 39.96 5.32 0.355 2741
 2755 3 2.36 40.09 5.33 0.358 2754
 2756 3 2.57 40.63 5.03 0.116 2755
 2757 3 2.63 40.74 4.98 0.13 2756
 2758 3 2.71 40.88 4.98 0.123 2757
 2759 3 2.74 41.08 4.91 0.133 2758
 2760 3 2.74 41.2 4.87 0.2 2759
 2761 3 2.98 41.33 4.82 0.122 2760
 2762 3 3.01 41.48 4.73 0.096 2761
 2763 3 2.49 40.06 5.41 0.289 2755
 2764 3 2.59 40.21 5.49 0.194 2763
 2765 3 2.86 40.27 5.44 0.14 2764
 2766 3 2.99 40.3 5.5 0.155 2765
 2767 3 3.13 40.41 5.57 0.181 2766
 2768 3 3.24 40.44 5.58 0.171 2767
 2769 3 3.44 40.39 5.65 0.113 2768
 2770 3 3.59 40.31 5.79 0.166 2769
 2771 3 3.74 40.23 5.91 0.291 2770
 2772 3 3.88 40.31 5.94 0.331 2771
 2773 3 4.03 40.48 5.94 0.427 2772
 2774 3 4.18 40.56 5.9 0.505 2773
 2775 3 4.32 40.46 5.93 0.596 2774
 2776 3 4.44 40.52 6.03 0.65 2775
 2777 3 4.53 40.51 6.08 0.667 2776
 2778 3 4.43 39.62 6.41 0.149 2777
 2779 3 4.54 39.49 6.49 0.154 2778
 2780 3 4.64 39.35 6.65 0.121 2779
 2781 3 4.75 39.46 6.69 0.061 2780
 2782 3 4.72 40.67 6.03 0.557 2777
 2783 3 4.69 40.99 6.33 0.452 2782
 2784 3 4.75 41.24 6.44 0.445 2783
 2785 3 4.86 41.24 6.54 0.492 2784
 2786 3 4.91 41.46 6.57 0.54 2785
 2787 3 4.99 42.06 6.61 0.289 2786
 2788 3 5.18 42.12 6.74 0.311 2787
 2789 3 5.28 42.06 6.82 0.386 2788
 2790 3 5.37 42.12 6.86 0.45 2789
 2791 3 5.44 42.23 6.85 0.24 2790
 2792 3 5.69 41.31 6.97 0.138 2791
 2793 3 5.7 41.14 7.02 0.122 2792
 2794 3 5.73 40.81 7.1 0.079 2793
 2795 3 5.78 40.67 7.07 0.000125 2794
 2796 3 5.68 42.6 6.75 0.222 2791
 2797 3 5.82 42.74 6.69 0.136 2796
 2798 3 5.95 42.88 6.65 0.113 2797
 2799 3 5.98 43.06 6.66 0.125 2798
 2800 3 6.07 43.19 6.65 0.128 2799
 2801 3 6.22 43.31 6.62 0.119 2800
 2802 3 6.29 43.45 6.61 0.115 2801
 2803 3 6.44 43.49 6.66 0.162 2802
 2804 3 6.49 43.67 6.72 0.192 2803
 2805 3 6.65 43.74 6.74 0.2 2804
 2806 3 6.79 43.84 6.83 0.169 2805
 2807 3 6.89 43.91 6.95 0.153 2806
 2808 3 7.03 43.88 6.98 0.233 2807
 2809 3 6.98 44.23 6.99 0.099 2808
 2810 3 6.99 44.33 6.94 0.105 2809
 2811 3 6.83 44.45 7.03 0.163 2810
 2812 3 6.72 44.52 7.15 0.105 2811
 2813 3 6.61 44.59 7.23 0.118 2812
 2814 3 6.44 44.74 7.37 0.134 2813
 2815 3 6.4 44.7 7.5 0.139 2814
 2816 3 6.29 44.88 7.57 0.127 2815
 2817 3 6.19 44.99 7.57 0.000125 2816
 2818 3 7.18 43.77 7.06 0.205 2808
 2819 3 7.25 43.84 7.14 0.136 2818
 2820 3 7.39 43.98 7.24 0.096 2819
 2821 3 7.52 44.03 7.28 0.112 2820
 2822 3 7.65 44.09 7.41 0.102 2821
 2823 3 7.73 44.02 7.56 0.137 2822
 2824 3 7.86 44.03 7.61 0.093 2823
 2825 3 8 44.01 7.62 0.137 2824
 2826 3 8.12 43.95 7.69 0.154 2825
 2827 3 8.18 43.88 7.78 0.165 2826
 2828 3 8.14 43.81 8.01 0.06 2827
 2829 3 4.78 42.71 6.78 0.083 2790
 2830 3 4.65 42.74 6.81 0.125 2829
 2831 3 4.47 42.76 6.75 0.116 2830
 2832 3 4.99 40.02 5.74 0.222 2782
 2833 3 4.72 39.95 5.56 0.054 2832
 2834 3 4.69 39.81 5.52 0.089 2833
 2835 3 4.65 39.71 5.4 0.105 2834
 2836 3 4.5 39.63 5.35 0.129 2835
 2837 3 4.4 39.58 5.28 0.125 2836
 2838 3 5.22 39.99 5.74 0.228 2832
 2839 3 4.98 39.58 5.78 0.143 2838
 2840 3 4.97 39.41 5.78 0.144 2839
 2841 3 5.03 39.2 5.81 0.123 2840
 2842 3 5.12 38.99 5.78 0.134 2841
 2843 3 5.11 38.83 5.74 0.145 2842
 2844 3 5.07 38.73 5.74 0.179 2843
 2845 3 4.93 38.59 5.75 0.163 2844
 2846 3 4.78 38.46 5.79 0.158 2845
 2847 3 4.7 38.33 5.78 0.166 2846
 2848 3 4.62 38.14 5.77 0.184 2847
 2849 3 4.57 37.91 5.75 0.153 2848
 2850 3 4.56 37.69 5.7 0.122 2849
 2851 3 4.5 37.56 5.65 0.152 2850
 2852 3 4.45 37.42 5.56 0.214 2851
 2853 3 4.31 37.42 5.44 0.244 2852
 2854 3 4.23 37.38 5.36 0.276 2853
 2855 3 4.06 37.41 5.31 0.275 2854
 2856 3 3.86 37.41 5.27 0.239 2855
 2857 3 3.76 37.41 5.24 0.265 2856
 2858 3 3.67 37.59 5.4 0.27 2857
 2859 3 3.57 37.41 5.5 0.247 2858
 2860 3 3.69 37.33 5.75 0.215 2859
 2861 3 3.63 37.27 5.87 0.221 2860
 2862 3 3.55 37.2 5.97 0.264 2861
 2863 3 3.63 37.06 6.15 0.27 2862
 2864 3 3.82 36.92 6.28 0.156 2863
 2865 3 3.92 36.95 6.32 0.000125 2864
 2866 3 3.61 37.13 5.11 0.132 2857
 2867 3 3.46 37.02 5.11 0.12 2866
 2868 3 3.34 36.95 5.13 0.14 2867
 2869 3 3.24 36.87 5.21 0.097 2868
 2870 3 3.15 36.74 5.24 0.126 2869
 2871 3 3.01 36.7 5.19 0.112 2870
 2872 3 2.9 36.56 5.15 0.087 2871
 2873 3 2.78 36.41 5.2 0.145 2872
 2874 3 2.76 36.28 5.25 0.149 2873
 2875 3 2.65 36.13 5.3 0.174 2874
 2876 3 2.55 35.98 5.34 0.146 2875
 2877 3 2.42 35.88 5.34 0.123 2876
 2878 3 2.38 35.73 5.5 0.076 2877
 2879 3 2.3 35.63 5.51 0.097 2878
 2880 3 2.21 35.56 5.57 0.06 2879
 2881 3 5.4 40.1 5.69 0.206 2838
 2882 3 5.56 40.27 5.65 0.201 2881
 2883 3 5.74 40.45 5.58 0.157 2882
 2884 3 5.9 40.55 5.49 0.198 2883
 2885 3 6.03 40.66 5.41 0.191 2884
 2886 3 6.25 40.81 5.36 0.132 2885
 2887 3 6.41 40.84 5.32 0.153 2886
 2888 3 6.56 40.95 5.28 0.128 2887
 2889 3 6.69 40.99 5.24 0.162 2888
 2890 3 6.85 41.01 5.2 0.154 2889
 2891 3 6.98 40.99 5.15 0.121 2890
 2892 3 7.11 41.13 5.12 0.137 2891
 2893 3 7.27 41.19 4.99 0.149 2892
 2894 3 7.47 41.26 4.95 0.149 2893
 2895 3 7.62 41.34 4.94 0.146 2894
 2896 3 7.83 41.35 4.9 0.13 2895
 2897 3 8 41.34 4.82 0.153 2896
 2898 3 8.16 41.23 4.82 0.199 2897
 2899 3 8.35 41.03 4.75 0.113 2898
 2900 3 8.49 41.06 4.74 0.113 2899
 2901 3 8.65 41.06 4.73 0.121 2900
 2902 3 8.75 41.03 4.75 0.118 2901
 2903 3 8.87 41.06 4.78 0.166 2902
 2904 3 9.04 40.96 4.87 0.202 2903
 2905 3 9.15 40.91 4.94 0.237 2904
 2906 3 9.27 40.85 4.95 0.233 2905
 2907 3 9.47 40.69 4.94 0.178 2906
 2908 3 9.58 40.66 5.04 0.148 2907
 2909 3 9.7 40.56 5.08 0.124 2908
 2910 3 1.27 39.28 5.33 0.081 2736
 2911 3 1.36 39.2 5.32 0.000125 2910
 2912 3 0.28 38.58 4.94 0.099 2731
 2913 3 0.34 38.53 4.8 0.1 2912
 2914 3 0.46 38.6 4.7 0.116 2913
 2915 3 -11.83 39.44 2.04 0.165 2486
 2916 3 -11.81 39.58 2.04 0.175 2915
 2917 3 -11.84 39.75 2.1 0.179 2916
 2918 3 -11.86 39.9 2.1 0.18 2917
 2919 3 -11.89 40.05 2.14 0.169 2918
 2920 3 -11.91 40.19 2.14 0.169 2919
 2921 3 -11.89 40.37 2.14 0.158 2920
 2922 3 -11.84 40.55 2.16 0.201 2921
 2923 3 -11.89 40.73 2.16 0.185 2922
 2924 3 -11.87 40.94 2.12 0.194 2923
 2925 3 -11.81 41.23 2.04 0.223 2924
 2926 3 -11.78 41.47 2.04 0.2 2925
 2927 3 -11.72 41.68 2.1 0.152 2926
 2928 3 -11.72 41.94 2.12 0.178 2927
 2929 3 -11.73 42.13 2.12 0.232 2928
 2930 3 -11.73 42.25 2.16 0.261 2929
 2931 3 -11.73 42.4 2.18 0.313 2930
 2932 3 -11.42 42.55 1.89 0.116 2931
 2933 3 -11.4 42.61 1.98 0.156 2932
 2934 3 -11.4 42.76 1.92 0.144 2933
 2935 3 -11.84 42.44 2.29 0.327 2931
 2936 3 -11.95 42 2.62 0.11 2935
 2937 3 -11.98 41.83 2.56 0.113 2936
 2938 3 -11.83 42.77 2.14 0.306 2935
 2939 3 -11.89 42.9 2.18 0.406 2938
 2940 3 -11.84 43.08 2.27 0.431 2939
 2941 3 -11.9 43.22 2.29 0.45 2940
 2942 3 -11.86 43.37 2.22 0.402 2941
 2943 3 -11.76 43.59 2.08 0.323 2942
 2944 3 -11.67 43.82 1.93 0.323 2943
 2945 3 -11.63 44.04 1.81 0.258 2944
 2946 3 -11.49 44.23 1.43 0.131 2945
 2947 3 -11.39 44.38 1.35 0.177 2946
 2948 3 -11.31 44.55 1.23 0.151 2947
 2949 3 -11.16 44.76 1.31 0.072 2948
 2950 3 -11.12 44.94 1.29 0.091 2949
 2951 3 -11.28 44.65 1.12 0.143 2948
 2952 3 -11.31 44.76 1.08 0.128 2951
 2953 3 -11.31 44.93 0.96 0.147 2952
 2954 3 -11.31 45.12 0.93 0.19 2953
 2955 3 -11.31 45.34 0.81 0.233 2954
 2956 3 -11.38 45.57 0.76 0.224 2955
 2957 3 -11.48 45.77 0.66 0.194 2956
 2958 3 -11.53 46 0.57 0.181 2957
 2959 3 -11.61 46.13 0.48 0.175 2958
 2960 3 -11.71 46.33 0.34 0.19 2959
 2961 3 -11.67 46.57 0.26 0.239 2960
 2962 3 -11.65 46.73 0.14 0.239 2961
 2963 3 -11.65 46.95 0.07 0.165 2962
 2964 3 -11.66 47.15 0.14 0.161 2963
 2965 3 -11.59 47.3 0.14 0.17 2964
 2966 3 -11.5 47.52 0.1 0.181 2965
 2967 3 -11.45 47.65 0.11 0.226 2966
 2968 3 -11.29 47.8 0.11 0.258 2967
 2969 3 -11.26 47.94 0.2 0.301 2968
 2970 3 -11.19 48.08 0.23 0.33 2969
 2971 3 -11.12 48.2 0.22 0.376 2970
 2972 3 -11.15 48.33 0.26 0.416 2971
 2973 3 -11.45 48.73 0.38 0.268 2972
 2974 3 -11.47 48.9 0.34 0.248 2973
 2975 3 -11.41 49.07 0.38 0.156 2974
 2976 3 -11.44 49.22 0.38 0.173 2975
 2977 3 -11.19 49.19 0.26 0.096 2976
 2978 3 -11.19 49.3 0.2 0.108 2977
 2979 3 -11.5 49.44 0.38 0.176 2976
 2980 3 -11.58 49.62 0.38 0.204 2979
 2981 3 -11.65 49.75 0.46 0.229 2980
 2982 3 -11.71 49.9 0.46 0.293 2981
 2983 3 -11.73 50.05 0.52 0.335 2982
 2984 3 -11.74 50.23 0.58 0.354 2983
 2985 3 -11.73 50.45 0.63 0.4 2984
 2986 3 -11.73 50.65 0.69 0.389 2985
 2987 3 -11.78 50.83 0.69 0.405 2986
 2988 3 -11.82 50.95 0.71 0.405 2987
 2989 3 -11.83 51.12 0.77 0.401 2988
 2990 3 -11.45 51.69 0.69 0.226 2989
 2991 3 -11.33 51.98 0.59 0.188 2990
 2992 3 -11.31 52.19 0.48 0.189 2991
 2993 3 -11.25 52.3 0.41 0.214 2992
 2994 3 -10.89 52.22 0.3 0.136 2993
 2995 3 -10.73 52.19 0.22 0.097 2994
 2996 3 -10.51 52.16 0.07 0.098 2995
 2997 3 -10.42 52.25 -0.04 0.114 2996
 2998 3 -10.31 52.33 -0.17 0.105 2997
 2999 3 -10.14 52.45 -0.27 0.135 2998
 3000 3 -9.98 52.5 -0.39 0.127 2999
 3001 3 -9.8 52.55 -0.48 0.084 3000
 3002 3 -9.64 52.57 -0.53 0.099 3001
 3003 3 -9.55 52.59 -0.64 0.11 3002
 3004 3 -9.39 52.66 -0.79 0.098 3003
 3005 3 -9.31 52.65 -0.9 0.000125 3004
 3006 3 -11.48 52.51 0.4 0.208 2993
 3007 3 -11.5 52.65 0.36 0.219 3006
 3008 3 -11.69 52.83 0.4 0.201 3007
 3009 3 -11.76 53.02 0.41 0.213 3008
 3010 3 -11.83 53.25 0.45 0.228 3009
 3011 3 -11.9 53.48 0.5 0.227 3010
 3012 3 -11.91 53.69 0.5 0.234 3011
 3013 3 -11.91 53.87 0.5 0.247 3012
 3014 3 -11.97 54.05 0.58 0.274 3013
 3015 3 -12.01 54.25 0.63 0.295 3014
 3016 3 -11.9 54.36 0.68 0.306 3015
 3017 3 -11.92 54.58 0.65 0.347 3016
 3018 3 -11.89 54.76 0.67 0.374 3017
 3019 3 -11.83 54.97 0.67 0.414 3018
 3020 3 -11.76 55.08 0.7 0.442 3019
 3021 3 -11.72 55.26 0.73 0.468 3020
 3022 3 -11.73 55.4 0.85 0.442 3021
 3023 3 -11.74 55.51 0.91 0.462 3022
 3024 3 -12.26 55.84 0.98 0.227 3023
 3025 3 -12.39 55.97 1.04 0.204 3024
 3026 3 -12.46 56.12 1.06 0.212 3025
 3027 3 -12.49 56.3 1.06 0.182 3026
 3028 3 -12.54 56.51 1.03 0.155 3027
 3029 3 -12.51 56.65 1.07 0.147 3028
 3030 3 -12.47 56.88 1.09 0.172 3029
 3031 3 -12.46 57.07 1.08 0.174 3030
 3032 3 -12.48 57.3 1.07 0.179 3031
 3033 3 -12.46 57.43 1.04 0.25 3032
 3034 3 -12.23 57.4 0.75 0.13 3033
 3035 3 -12.17 57.48 0.67 0.101 3034
 3036 3 -12.46 57.62 1.05 0.218 3033
 3037 3 -12.54 57.82 1.19 0.19 3036
 3038 3 -12.55 58 1.23 0.185 3037
 3039 3 -12.58 58.16 1.26 0.181 3038
 3040 3 -12.64 58.36 1.28 0.17 3039
 3041 3 -12.65 58.58 1.29 0.18 3040
 3042 3 -12.69 58.83 1.33 0.254 3041
 3043 3 -12.66 59.07 1.32 0.24 3042
 3044 3 -12.65 59.33 1.31 0.166 3043
 3045 3 -12.56 59.51 1.37 0.136 3044
 3046 3 -12.57 59.73 1.33 0.215 3045
 3047 3 -12.48 60 1.37 0.187 3046
 3048 3 -12.44 60.15 1.37 0.167 3047
 3049 3 -12.4 60.33 1.4 0.15 3048
 3050 3 -12.47 60.51 1.55 0.173 3049
 3051 3 -12.39 60.7 1.66 0.184 3050
 3052 3 -12.38 60.82 1.8 0.172 3051
 3053 3 -12.36 60.9 1.86 0.166 3052
 3054 3 -12.32 61.12 1.87 0.22 3053
 3055 3 -12.38 61.23 1.91 0.193 3054
 3056 3 -12.37 61.4 1.95 0.226 3055
 3057 3 -12.4 61.58 2.08 0.278 3056
 3058 3 -12.49 61.7 2.16 0.268 3057
 3059 3 -12.52 61.9 2.25 0.268 3058
 3060 3 -12.57 62.08 2.35 0.26 3059
 3061 3 -12.65 62.18 2.45 0.273 3060
 3062 3 -12.7 62.19 2.64 0.301 3061
 3063 3 -12.68 62.32 2.81 0.345 3062
 3064 3 -12.68 62.43 2.91 0.386 3063
 3065 3 -12.63 62.52 3 0.46 3064
 3066 3 -12.49 62.59 3.16 0.484 3065
 3067 3 -12.38 62.69 3.25 0.539 3066
 3068 3 -12.46 62.84 3.33 0.372 3067
 3069 3 -12.39 63.36 2.75 0.094 3068
 3070 3 -12.36 63.44 2.81 0.066 3069
 3071 3 -12.54 63.04 3.5 0.279 3068
 3072 3 -12.69 63.01 3.74 0.203 3071
 3073 3 -12.66 63.08 3.87 0.206 3072
 3074 3 -12.71 63.12 4 0.18 3073
 3075 3 -12.7 63.33 4.04 0.126 3074
 3076 3 -12.72 63.36 4.16 0.179 3075
 3077 3 -12.73 63.48 4.29 0.19 3076
 3078 3 -12.75 63.58 4.38 0.199 3077
 3079 3 -12.71 63.79 4.51 0.188 3078
 3080 3 -12.68 63.93 4.66 0.223 3079
 3081 3 -12.63 64.07 4.75 0.212 3080
 3082 3 -12.55 64.18 4.83 0.245 3081
 3083 3 -12.22 64.26 5 0.234 3082
 3084 3 -12.31 64.55 4.91 0.12 3083
 3085 3 -11.99 64.13 5.16 0.181 3083
 3086 3 -11.85 64.13 5.28 0.197 3085
 3087 3 -11.71 64.07 5.44 0.218 3086
 3088 3 -11.58 64.18 5.53 0.214 3087
 3089 3 -11.48 64.24 5.59 0.283 3088
 3090 3 -11.24 64.16 5.71 0.24 3089
 3091 3 -11.36 64.38 5.87 0.117 3090
 3092 3 -11.29 64.38 5.95 0.127 3091
 3093 3 -11.2 64.48 6.04 0.112 3092
 3094 3 -11.2 64.57 6.13 0.138 3093
 3095 3 -11.12 64.74 6.13 0.188 3094
 3096 3 -11.11 64.85 6.16 0.248 3095
 3097 3 -11.3 65.15 6 0.13 3096
 3098 3 -11.3 65.26 6.04 0.127 3097
 3099 3 -11.33 65.38 6.07 0.063 3098
 3100 3 -11.37 65.48 6.12 0.073 3099
 3101 3 -11.24 65.68 6.24 0.135 3100
 3102 3 -11.22 65.85 6.13 0.065 3101
 3103 3 -11.23 66.02 6.04 0.135 3102
 3104 3 -11.29 66.1 5.94 0.146 3103
 3105 3 -11.41 65.94 5.83 0.118 3104
 3106 3 -11.39 66.07 5.63 0.1 3105
 3107 3 -11.16 66.07 5.63 0.091 3106
 3108 3 -10.86 64.71 6.37 0.117 3096
 3109 3 -10.74 64.74 6.41 0.11 3108
 3110 3 -10.64 64.73 6.5 0.112 3109
 3111 3 -10.57 64.6 6.65 0.159 3110
 3112 3 -10.52 64.48 6.75 0.132 3111
 3113 3 -10.53 64.29 6.87 0.177 3112
 3114 3 -10.54 64.21 6.98 0.258 3113
 3115 3 -10.47 64.18 7.12 0.319 3114
 3116 3 -10.78 63.94 7.03 0.253 3115
 3117 3 -10.85 63.82 7.07 0.269 3116
 3118 3 -10.18 64.13 7.32 0.226 3115
 3119 3 -10.08 64.02 7.41 0.199 3118
 3120 3 -9.97 63.97 7.54 0.192 3119
 3121 3 -9.93 63.83 7.67 0.133 3120
 3122 3 -9.88 63.69 7.74 0.164 3121
 3123 3 -9.85 63.58 7.7 0.212 3122
 3124 3 -10.15 63.5 7.65 0.113 3123
 3125 3 -10.32 63.44 7.66 0.115 3124
 3126 3 -10.54 63.33 7.61 0.161 3125
 3127 3 -10.65 63.23 7.62 0.187 3126
 3128 3 -10.81 63.13 7.69 0.175 3127
 3129 3 -11.02 63.12 7.63 0.174 3128
 3130 3 -11.12 63.12 7.54 0.216 3129
 3131 3 -11.22 62.94 7.69 0.11 3130
 3132 3 -11.28 62.9 7.76 0.153 3131
 3133 3 -11.4 62.91 7.8 0.104 3132
 3134 3 -11.54 62.84 7.95 0.091 3133
 3135 3 -11.62 62.83 8.08 0.123 3134
 3136 3 -11.72 62.84 8.14 0.118 3135
 3137 3 -9.55 63.58 7.79 0.187 3123
 3138 3 -9.33 63.66 7.84 0.129 3137
 3139 3 -9.22 63.7 7.95 0.153 3138
 3140 3 -9.11 63.63 7.96 0.144 3139
 3141 3 -8.91 63.62 7.96 0.155 3140
 3142 3 -8.78 63.62 8.01 0.155 3141
 3143 3 -8.65 63.58 8.03 0.145 3142
 3144 3 -8.61 63.26 8.05 0.116 3143
 3145 3 -8.45 63.25 8.11 0.098 3144
 3146 3 -8.33 63.22 8.08 0.000125 3145
 3147 3 -8.55 63.77 8 0.108 3143
 3148 3 -8.45 63.83 8 0.104 3147
 3149 3 -8.29 63.9 8.07 0.078 3148
 3150 3 -8.18 63.79 8.1 0.082 3149
 3151 3 -8.08 63.75 8.08 0.118 3150
 3152 3 -7.93 63.77 8.02 0.12 3151
 3153 3 -7.87 63.62 7.9 0.1 3152
 3154 3 -7.8 63.51 7.92 0.082 3153
 3155 3 -7.72 63.4 7.83 0.103 3154
 3156 3 -7.64 63.33 7.8 0.083 3155
 3157 3 -7.63 63.22 7.74 0.148 3156
 3158 3 -7.6 63.12 7.7 0.146 3157
 3159 3 -7.45 63 7.66 0.134 3158
 3160 3 -7.42 62.87 7.63 0.105 3159
 3161 3 -11 63.99 5.66 0.198 3090
 3162 3 -10.81 64.1 5.62 0.266 3161
 3163 3 -10.63 64.18 5.55 0.266 3162
 3164 3 -10.46 64.08 5.7 0.19 3163
 3165 3 -10.24 64.13 5.75 0.177 3164
 3166 3 -10.06 64.21 5.75 0.176 3165
 3167 3 -9.9 64.27 5.7 0.177 3166
 3168 3 -9.77 64.37 5.65 0.231 3167
 3169 3 -9.56 64.4 5.7 0.219 3168
 3170 3 -9.44 64.52 5.71 0.179 3169
 3171 3 -9.31 64.69 5.79 0.185 3170
 3172 3 -9.28 64.82 5.87 0.185 3171
 3173 3 -9.22 64.83 5.96 0.232 3172
 3174 3 -9.13 65.01 6.04 0.333 3173
 3175 3 -8.68 64.91 5.87 0.077 3174
 3176 3 -8.55 64.9 5.83 0.085 3175
 3177 3 -8.37 64.82 5.76 0.11 3176
 3178 3 -8.24 64.96 5.76 0.123 3177
 3179 3 -8.13 65.04 5.69 0.058 3178
 3180 3 -8.06 65.12 5.57 0.091 3179
 3181 3 -8.11 65.07 5.3 0.12 3180
 3182 3 -8.07 64.99 5.16 0.076 3181
 3183 3 -7.97 64.93 5.04 0.116 3182
 3184 3 -7.88 64.93 4.9 0.084 3183
 3185 3 -7.85 64.91 4.79 0.112 3184
 3186 3 -7.88 64.87 4.62 0.197 3185
 3187 3 -7.91 64.82 4.45 0.172 3186
 3188 3 -7.95 64.6 4.37 0.075 3187
 3189 3 -9.29 65.19 6.23 0.252 3174
 3190 3 -9.29 65.4 6.25 0.248 3189
 3191 3 -9.38 65.66 6.23 0.245 3190
 3192 3 -9.41 65.87 6.23 0.249 3191
 3193 3 -9.38 66.04 6.23 0.284 3192
 3194 3 -9.38 66.23 6.21 0.29 3193
 3195 3 -9.36 66.43 6.21 0.313 3194
 3196 3 -9.31 66.68 6.19 0.324 3195
 3197 3 -9.27 66.96 6.21 0.357 3196
 3198 3 -9.22 67.16 6.33 0.404 3197
 3199 3 -9.22 67.3 6.41 0.452 3198
 3200 3 -9.27 67.51 6.48 0.461 3199
 3201 3 -9.23 67.63 6.53 0.477 3200
 3202 3 -9.23 67.77 6.61 0.449 3201
 3203 3 -9.3 67.93 6.62 0.448 3202
 3204 3 -9.33 68.15 6.62 0.495 3203
 3205 3 -9.49 68.32 6.63 0.544 3204
 3206 3 -9.54 68.46 6.66 0.606 3205
 3207 3 -9.74 68.58 6.66 0.583 3206
 3208 3 -9.8 68.68 6.66 0.612 3207
 3209 3 -10.68 68.32 6.61 0.332 3208
 3210 3 -10.65 68.82 6.75 0.186 3209
 3211 3 -10.75 69.08 6.75 0.078 3210
 3212 3 -10.8 69.18 6.65 0.101 3211
 3213 3 -10.8 69.29 6.5 0.075 3212
 3214 3 -8.9 69.07 6.76 0.062 3208
 3215 3 -8.89 69.27 6.74 0.129 3214
 3216 3 -8.8 69.32 6.69 0.122 3215
 3217 3 -10.61 64.41 5.19 0.14 3163
 3218 3 -10.72 64.51 4.96 0.077 3217
 3219 3 -10.65 64.48 4.86 0.13 3218
 3220 3 -10.58 64.35 4.75 0.206 3219
 3221 3 -10.47 64.37 4.7 0.256 3220
 3222 3 -10.65 63.99 4.61 0.141 3221
 3223 3 -10.65 63.83 4.54 0.112 3222
 3224 3 -10.64 63.62 4.44 0.117 3223
 3225 3 -10.68 63.47 4.45 0.105 3224
 3226 3 -10.66 63.29 4.41 0.079 3225
 3227 3 -10.77 63.15 4.41 0.079 3226
 3228 3 -10.35 64.68 4.5 0.154 3221
 3229 3 -10.37 64.71 4.25 0.12 3228
 3230 3 -10.32 64.82 4.07 0.095 3229
 3231 3 -10.22 64.85 3.93 0.068 3230
 3232 3 -10.12 64.96 3.87 0.098 3231
 3233 3 -10.02 65.04 3.77 0.142 3232
 3234 3 -9.91 65.13 3.72 0.138 3233
 3235 3 -12.95 64.24 4.79 0.106 3082
 3236 3 -12.96 64.33 4.92 0.079 3235
 3237 3 -12.91 64.4 5 0.099 3236
 3238 3 -12.94 64.41 5.11 0.111 3237
 3239 3 -13.07 64.4 5.3 0.116 3238
 3240 3 -13.13 64.38 5.42 0.116 3239
 3241 3 -11.93 62.41 3.41 0.221 3067
 3242 3 -11.81 62.48 3.45 0.174 3241
 3243 3 -11.68 62.3 3.45 0.105 3242
 3244 3 -11.57 62.26 3.37 0.164 3243
 3245 3 -11.52 62.15 3.43 0.221 3244
 3246 3 -11.25 62.3 3.56 0.095 3245
 3247 3 -11.12 62.2 3.7 0.131 3246
 3248 3 -11.02 62.19 3.79 0.109 3247
 3249 3 -10.97 62.15 3.89 0.106 3248
 3250 3 -10.88 62.25 4.04 0.127 3249
 3251 3 -10.79 62.44 4.11 0.148 3250
 3252 3 -10.72 62.41 4 0.125 3251
 3253 3 -10.55 62.19 3.91 0.07 3252
 3254 3 -11.07 45.16 0.61 0.121 2955
 3255 3 -11.04 45.07 0.54 0.118 3254
 3256 3 -10.97 44.98 0.45 0.109 3255
 3257 3 -10.92 44.84 0.46 0.092 3256
 3258 3 -10.9 44.7 0.46 0.066 3257
 3259 3 -10.78 44.54 0.33 0.13 3258
 3260 3 -10.63 44.55 0.17 0.122 3259
 3261 3 -10.56 44.52 0.04 0.155 3260
 3262 3 -10.44 44.38 -0.11 0.151 3261
 3263 3 -10.4 44.29 -0.27 0.13 3262
 3264 3 -10.36 44.23 -0.48 0.125 3263
 3265 3 -10.31 44.18 -0.64 0.145 3264
 3266 3 -10.25 44.05 -0.73 0.141 3265
 3267 3 -10.19 43.9 -0.83 0.115 3266
 3268 3 -10.16 43.7 -0.95 0.103 3267
 3269 3 -10.13 43.55 -1.07 0.112 3268
 3270 3 -9.97 43.38 -1.11 0.095 3269
 3271 3 -9.92 43.22 -1.03 0.107 3270
 3272 3 -9.92 43.11 -0.9 0.059 3271
 3273 3 -12.42 43.01 2.25 0.11 2943
 3274 3 -12.58 43.05 2.22 0.112 3273
 3275 3 -12.72 43.01 2.25 0.141 3274
 3276 3 -12.89 42.9 2.39 0.072 3275
 3277 3 -12.89 43.05 2.37 0.092 3276
 3278 3 -12.81 43.15 2.29 0.000125 3277
 3279 3 -12.13 43.23 2.56 0.146 2942
 3280 3 -12.31 43.19 2.7 0.169 3279
 3281 3 -12.48 43.15 2.81 0.154 3280
 3282 3 -12.63 43.15 2.95 0.108 3281
 3283 3 -12.61 43.13 3.16 0.107 3282
 3284 3 -12.56 43.22 3.25 0.125 3283
 3285 3 -12.56 43.37 3.35 0.156 3284
 3286 3 -11.58 43.16 2.87 0.1 2941
 3287 3 -11.48 43.26 2.95 0.119 3286
 3288 3 -11.39 43.38 3.02 0.132 3287
 3289 3 -11.31 43.58 3.04 0.208 3288
 3290 3 -11.28 43.8 3.12 0.23 3289
 3291 3 -11.25 43.97 3.08 0.244 3290
 3292 3 -11.22 43.86 3.2 0.079 3291
 3293 3 -14.67 37.19 1.73 0.135 2352
 3294 3 -14.74 37.04 1.62 0.124 3293
 3295 3 -14.81 36.84 1.62 0.139 3294
 3296 3 -14.89 36.73 1.6 0.136 3295
 3297 3 -15.01 36.63 1.57 0.142 3296
 3298 3 -15.06 36.48 1.55 0.112 3297
 3299 3 -16.42 39.02 1.86 0.222 2281
 3300 3 -16.64 39.23 2.12 0.127 3299
 3301 3 -16.65 39.27 2.27 0.155 3300
 3302 3 -16.73 39.3 2.41 0.143 3301
 3303 3 -16.78 39.4 2.58 0.129 3302
 3304 3 -16.87 39.58 2.66 0.098 3303
 3305 3 -16.92 39.69 2.68 0.122 3304
 3306 3 -16.99 39.77 2.79 0.131 3305
 3307 3 -17.01 39.86 2.89 0.158 3306
 3308 3 -17.03 39.94 2.97 0.206 3307
 3309 3 -17.03 40.02 3.06 0.238 3308
 3310 3 -16.94 40.23 3.16 0.202 3309
 3311 3 -16.83 40.44 3.27 0.142 3310
 3312 3 -16.85 40.65 3.37 0.112 3311
 3313 3 -16.78 40.76 3.5 0.128 3312
 3314 3 -16.67 40.83 3.6 0.154 3313
 3315 3 -16.58 40.88 3.68 0.18 3314
 3316 3 -16.49 41 3.77 0.147 3315
 3317 3 -16.4 41.08 3.77 0.191 3316
 3318 3 -16.58 41.19 4.01 0.163 3317
 3319 3 -16.65 41.23 4.16 0.158 3318
 3320 3 -16.73 41.23 4.3 0.182 3319
 3321 3 -16.76 41.19 4.44 0.217 3320
 3322 3 -16.67 41.29 4.54 0.234 3321
 3323 3 -16.53 41.33 4.65 0.285 3322
 3324 3 -16.51 41.37 4.76 0.313 3323
 3325 3 -16.01 40.94 4.58 0.09 3324
 3326 3 -15.97 40.8 4.62 0.061 3325
 3327 3 -15.9 40.65 4.66 0.098 3326
 3328 3 -15.84 40.51 4.7 0.08 3327
 3329 3 -15.82 40.3 4.87 0.083 3328
 3330 3 -15.87 40.13 4.87 0.058 3329
 3331 3 -15.95 40.07 4.94 0.073 3330
 3332 3 -16.78 41.51 4.94 0.197 3324
 3333 3 -16.74 41.63 5.04 0.189 3332
 3334 3 -16.74 41.73 5.12 0.205 3333
 3335 3 -16.8 41.84 5.16 0.19 3334
 3336 3 -16.9 41.8 5.36 0.173 3335
 3337 3 -16.96 41.79 5.49 0.184 3336
 3338 3 -16.96 41.75 5.61 0.183 3337
 3339 3 -17.1 41.72 5.66 0.25 3338
 3340 3 -17.23 41.83 5.7 0.316 3339
 3341 3 -17.3 41.98 5.75 0.262 3340
 3342 3 -17.44 42.05 5.76 0.282 3341
 3343 3 -17.46 42.22 5.8 0.138 3342
 3344 3 -17.87 42.08 5.57 0.096 3342
 3345 3 -17.99 42.19 5.62 0.097 3344
 3346 3 -18.15 42.25 5.62 0.159 3345
 3347 3 -18.15 42.36 5.51 0.177 3346
 3348 3 -18.1 42.38 5.26 0.183 3347
 3349 3 -18.19 42.26 5.04 0.139 3348
 3350 3 -18.15 42.12 4.9 0.086 3349
 3351 3 -18.12 42.05 4.83 0.081 3350
 3352 3 -18.06 41.86 4.82 0.089 3351
 3353 3 -18.03 41.73 4.82 0.09 3352
 3354 3 -18.01 41.55 4.79 0.104 3353
 3355 3 -17.99 41.45 4.73 0.105 3354
 3356 3 -18.35 42.4 5.58 0.121 3347
 3357 3 -18.49 42.43 5.5 0.118 3356
 3358 3 -18.65 42.33 5.41 0.12 3357
 3359 3 -18.76 42.16 5.33 0.098 3358
 3360 3 -18.87 42.05 5.29 0.133 3359
 3361 3 -18.9 42.01 5.17 0.128 3360
 3362 3 -16.15 41 3.62 0.126 3317
 3363 3 -16.05 41 3.58 0.086 3362
 3364 3 -16.17 39.02 1.7 0.112 3299
 3365 3 -16.01 39.11 1.69 0.069 3364
 3366 3 -17.44 37.38 1.71 0.115 2278
 3367 3 -17.35 37.33 1.78 0.072 3366
 3368 3 -17.19 37.19 1.77 0.08 3367
 3369 3 -17.21 36.98 1.76 0.105 3368
 3370 3 -17.62 37.23 1.61 0.104 3366
 3371 3 -17.67 37.05 1.51 0.07 3370
 3372 3 -19.21 40.11 1.64 0.177 2267
 3373 3 -19.4 40 1.7 0.128 3372
 3374 3 -19.53 40.01 1.62 0.119 3373
 3375 3 -19.42 40.16 1.34 0.13 2266
 3376 3 -19.55 40.09 1.44 0.114 3375
 3377 3 -19.67 40.04 1.4 0.104 3376
 3378 3 -19.76 40.09 1.44 0.058 3377
 3379 3 -20.96 40.69 1.43 0.089 2256
 3380 3 -20.92 40.88 1.45 0.137 3379
 3381 3 -20.96 41.05 1.47 0.095 3380
 3382 3 -20.99 41.26 1.42 0.131 3381
 3383 3 -21.01 41.48 1.37 0.142 3382
 3384 3 -20.99 41.82 1.33 0.151 3383
 3385 3 -21.01 42 1.29 0.082 3384
 3386 3 -21.15 42.05 1.22 0.079 3385
 3387 3 -21.3 42.16 1.22 0.097 3386
 3388 3 -21.4 42.27 1.3 0.092 3387
 3389 3 -21.53 42.3 1.27 0.121 3388
 3390 3 -21.71 42.4 1.19 0.152 3389
 3391 3 -21.94 38.77 2.02 0.113 2247
 3392 3 -23.33 38.54 1.69 0.545 2246
 3393 3 -23.3 38.38 1.73 0.585 3392
 3394 3 -22.78 38.11 1.9 0.388 3393
 3395 3 -22.85 37.88 1.93 0.434 3394
 3396 3 -22.87 37.65 1.93 0.393 3395
 3397 3 -22.87 37.48 1.91 0.348 3396
 3398 3 -22.85 37.29 1.88 0.37 3397
 3399 3 -22.87 37.09 1.9 0.408 3398
 3400 3 -22.9 36.91 1.87 0.422 3399
 3401 3 -22.89 36.72 1.83 0.446 3400
 3402 3 -22.78 36.55 1.71 0.392 3401
 3403 3 -22.83 36.37 1.65 0.351 3402
 3404 3 -23.64 36.72 1.87 0.129 3401
 3405 3 -23.67 36.61 1.78 0.139 3404
 3406 3 -22.99 36.23 1.64 0.446 3405
 3407 3 -23.06 36.04 1.69 0.495 3406
 3408 3 -23.12 35.84 1.71 0.502 3407
 3409 3 -23.14 35.7 1.73 0.526 3408
 3410 3 -23.19 35.59 1.78 0.599 3409
 3411 3 -23.15 35.48 1.78 0.663 3410
 3412 3 -23.26 35.4 1.87 0.678 3411
 3413 3 -23.35 35.32 1.95 0.725 3412
 3414 3 -23.42 35.13 2 0.742 3413
 3415 3 -23.49 35.05 2.06 0.846 3414
 3416 3 -23.3 34.73 1.94 0.766 3415
 3417 3 -24.35 34.83 1.92 0.185 3416
 3418 3 -24.4 34.63 1.88 0.155 3417
 3419 3 -24.49 34.48 1.87 0.167 3418
 3420 3 -24.56 34.29 1.9 0.141 3419
 3421 3 -24.67 34.16 1.96 0.188 3420
 3422 3 -24.67 33.95 1.98 0.203 3421
 3423 3 -24.58 33.7 1.9 0.169 3422
 3424 3 -24.6 33.44 1.87 0.133 3423
 3425 3 -24.58 33.23 1.78 0.095 3424
 3426 3 -24.58 33.13 1.7 0.109 3425
 3427 3 -24.58 33.02 1.6 0.125 3426
 3428 3 -24.55 32.94 1.54 0.136 3427
 3429 3 -24.3 32.94 1.47 0.113 3428
 3430 3 -24.24 32.86 1.46 0.135 3429
 3431 3 -24.28 32.66 1.51 0.094 3430
 3432 3 -24.87 34.04 2 0.147 3422
 3433 3 -24.98 33.95 2 0.143 3432
 3434 3 -25.05 34.12 1.93 0.117 3433
 3435 3 -25.03 34.26 1.98 0.126 3434
 3436 3 -24.99 34.4 1.91 0.12 3435
 3437 3 -24.92 34.61 1.87 0.124 3436
 3438 3 -24.94 34.76 1.87 0.000125 3437
 3439 3 -25.12 33.75 2.1 0.199 3433
 3440 3 -25.26 33.65 2.12 0.211 3439
 3441 3 -25.39 33.61 2.1 0.301 3440
 3442 3 -25.48 33.51 2.12 0.358 3441
 3443 3 -25.49 33.29 2.1 0.265 3442
 3444 3 -25.53 33.15 2.04 0.297 3443
 3445 3 -25.71 32.8 2.16 0.262 3444
 3446 3 -25.83 32.79 2.16 0.331 3445
 3447 3 -25.87 32.57 2.22 0.389 3446
 3448 3 -25.83 32.33 2.27 0.454 3447
 3449 3 -25.87 32.19 2.25 0.483 3448
 3450 3 -25.94 32.01 2.27 0.518 3449
 3451 3 -25.98 31.9 2.35 0.528 3450
 3452 3 -25.94 31.73 2.47 0.522 3451
 3453 3 -25.94 31.58 2.52 0.523 3452
 3454 3 -26.12 31.53 2.52 0.511 3453
 3455 3 -26.8 31.39 3.06 0.16 3454
 3456 3 -26.87 31.28 3.08 0.173 3455
 3457 3 -26.96 31.12 3.2 0.21 3456
 3458 3 -27.06 31.05 3.33 0.226 3457
 3459 3 -27.12 30.87 3.39 0.214 3458
 3460 3 -27.21 30.73 3.45 0.194 3459
 3461 3 -27.3 30.55 3.52 0.172 3460
 3462 3 -27.37 30.44 3.6 0.209 3461
 3463 3 -27.44 30.26 3.66 0.202 3462
 3464 3 -27.49 30.14 3.74 0.204 3463
 3465 3 -27.6 30.12 3.83 0.251 3464
 3466 3 -27.67 30.05 3.89 0.246 3465
 3467 3 -27.71 29.96 3.87 0.287 3466
 3468 3 -27.71 29.78 3.97 0.262 3467
 3469 3 -27.69 29.55 4.12 0.225 3468
 3470 3 -27.62 29.37 4.24 0.269 3469
 3471 3 -27.67 29.24 4.25 0.288 3470
 3472 3 -27.67 29.21 4.5 0.275 3471
 3473 3 -27.74 29.08 4.51 0.271 3472
 3474 3 -27.83 28.83 4.48 0.209 3473
 3475 3 -27.85 28.67 4.48 0.215 3474
 3476 3 -28.06 28.55 4.54 0.236 3475
 3477 3 -28.19 28.44 4.58 0.258 3476
 3478 3 -28.28 28.37 4.65 0.328 3477
 3479 3 -28.33 28.3 4.87 0.376 3478
 3480 3 -28.37 28.19 5 0.446 3479
 3481 3 -28.42 28.17 5.13 0.521 3480
 3482 3 -28.49 27.9 5.17 0.525 3481
 3483 3 -28.51 27.8 5.28 0.555 3482
 3484 3 -28.76 27.65 5.25 0.461 3483
 3485 3 -28.92 27.53 5.23 0.424 3484
 3486 3 -29.24 27.37 5.16 0.335 3485
 3487 3 -29.51 27.19 5.16 0.303 3486
 3488 3 -29.65 27.12 5.21 0.277 3487
 3489 3 -29.78 27.03 5.21 0.282 3488
 3490 3 -30.06 27.39 5.37 0.128 3489
 3491 3 -30.24 27.4 5.28 0.129 3490
 3492 3 -30.33 27.46 5.16 0.116 3491
 3493 3 -30.46 27.49 5.09 0.091 3492
 3494 3 -30.55 27.6 5.04 0.121 3493
 3495 3 -30.58 27.71 5.05 0.166 3494
 3496 3 -30.55 27.76 4.84 0.115 3495
 3497 3 -30.49 27.92 4.7 0.161 3496
 3498 3 -30.58 28.01 4.58 0.181 3497
 3499 3 -30.67 27.85 5.13 0.103 3495
 3500 3 -30.8 27.87 5.23 0.097 3499
 3501 3 -30.96 27.94 5.24 0.085 3500
 3502 3 -31.1 27.98 5.23 0.11 3501
 3503 3 -31.3 28.01 5.23 0.105 3502
 3504 3 -31.49 28.08 5.25 0.143 3503
 3505 3 -31.69 28.14 5.29 0.143 3504
 3506 3 -31.89 28.12 5.35 0.126 3505
 3507 3 -32.01 28.15 5.3 0.094 3506
 3508 3 -32.27 28.15 5.24 0.169 3507
 3509 3 -32.48 28.19 5.14 0.148 3508
 3510 3 -32.61 28.24 5.04 0.122 3509
 3511 3 -32.73 28.19 4.92 0.166 3510
 3512 3 -32.87 28.1 4.84 0.186 3511
 3513 3 -33.04 27.99 4.79 0.133 3512
 3514 3 -33.23 27.98 4.77 0.141 3513
 3515 3 -33.37 28.1 4.74 0.138 3514
 3516 3 -33.47 28.24 4.79 0.095 3515
 3517 3 -33.57 28.28 4.76 0.08 3516
 3518 3 -29.85 26.69 5.16 0.248 3489
 3519 3 -29.85 26.6 5.29 0.279 3518
 3520 3 -29.85 26.37 5.34 0.29 3519
 3521 3 -29.96 26.17 5.49 0.276 3520
 3522 3 -30.05 25.92 5.5 0.25 3521
 3523 3 -30.1 25.78 5.61 0.238 3522
 3524 3 -30.12 25.56 5.58 0.225 3523
 3525 3 -30.23 25.44 5.7 0.211 3524
 3526 3 -30.3 25.3 5.78 0.214 3525
 3527 3 -30.31 25.15 5.9 0.271 3526
 3528 3 -30.33 24.99 6 0.333 3527
 3529 3 -30.33 24.83 6.08 0.373 3528
 3530 3 -30.38 24.58 6.17 0.365 3529
 3531 3 -30.41 24.46 6.25 0.356 3530
 3532 3 -30.45 24.23 6.26 0.308 3531
 3533 3 -30.41 23.99 6.38 0.264 3532
 3534 3 -30.41 23.78 6.51 0.261 3533
 3535 3 -30.48 23.69 6.61 0.302 3534
 3536 3 -30.52 23.49 6.74 0.306 3535
 3537 3 -30.61 23.39 6.79 0.293 3536
 3538 3 -30.68 23.23 6.86 0.354 3537
 3539 3 -30.8 23.08 6.86 0.426 3538
 3540 3 -30.84 22.96 6.86 0.449 3539
 3541 3 -30.82 22.81 6.87 0.483 3540
 3542 3 -31.09 22.65 6.83 0.463 3541
 3543 3 -31.16 22.55 6.87 0.482 3542
 3544 3 -30.73 21.96 6.71 0.157 3543
 3545 3 -30.82 21.83 6.65 0.157 3544
 3546 3 -30.82 21.65 6.58 0.163 3545
 3547 3 -30.92 21.51 6.48 0.173 3546
 3548 3 -31.08 21.35 6.29 0.134 3547
 3549 3 -31.05 21.24 6.19 0.081 3548
 3550 3 -31.55 22.64 6.87 0.414 3543
 3551 3 -32.04 23.08 6.55 0.085 3550
 3552 3 -32.21 23.12 6.55 0.117 3551
 3553 3 -32.36 23.17 6.55 0.1 3552
 3554 3 -31.47 22.37 7.16 0.296 3550
 3555 3 -31.5 22.15 7.29 0.324 3554
 3556 3 -31.68 22.1 7.37 0.314 3555
 3557 3 -31.84 22.05 7.54 0.292 3556
 3558 3 -31.95 21.94 7.61 0.297 3557
 3559 3 -32 22.03 7.95 0.24 3558
 3560 3 -32.11 22.08 8.13 0.241 3559
 3561 3 -32.29 22.17 8.22 0.256 3560
 3562 3 -32.44 22.24 8.22 0.295 3561
 3563 3 -32.46 22.44 8.33 0.33 3562
 3564 3 -32.57 22.46 8.4 0.345 3563
 3565 3 -32.64 22.51 8.63 0.321 3564
 3566 3 -32.68 22.55 8.78 0.38 3565
 3567 3 -32.72 22.65 8.91 0.386 3566
 3568 3 -32.69 22.71 9.05 0.46 3567
 3569 3 -33.29 22.76 8.92 0.281 3568
 3570 3 -33.43 22.78 9.05 0.277 3569
 3571 3 -33.72 22.78 9.09 0.279 3570
 3572 3 -33.82 22.85 9.16 0.248 3571
 3573 3 -34.03 22.87 9.26 0.24 3572
 3574 3 -34.18 22.96 9.32 0.227 3573
 3575 3 -34.37 23.05 9.37 0.267 3574
 3576 3 -34.54 23.17 9.42 0.305 3575
 3577 3 -34.76 23.33 9.43 0.292 3576
 3578 3 -34.97 23.35 9.51 0.264 3577
 3579 3 -35.29 23.64 9.59 0.125 3578
 3580 3 -35.32 23.76 9.62 0.138 3579
 3581 3 -35.39 23.83 9.66 0.187 3580
 3582 3 -35.57 23.81 9.67 0.142 3581
 3583 3 -35.71 23.85 9.7 0.209 3582
 3584 3 -35.93 23.85 9.76 0.219 3583
 3585 3 -36.12 23.87 9.85 0.195 3584
 3586 3 -36.22 23.92 9.93 0.199 3585
 3587 3 -36.43 23.98 10.01 0.185 3586
 3588 3 -36.61 23.96 10.01 0.213 3587
 3589 3 -36.78 23.96 9.76 0.13 3588
 3590 3 -36.81 24.06 9.67 0.062 3589
 3591 3 -36.68 24.06 10.18 0.197 3588
 3592 3 -36.76 24.1 10.29 0.204 3591
 3593 3 -36.87 24.15 10.37 0.23 3592
 3594 3 -36.97 24.28 10.47 0.267 3593
 3595 3 -37.06 24.33 10.62 0.292 3594
 3596 3 -37.15 24.4 10.75 0.324 3595
 3597 3 -37.39 23.83 10.89 0.125 3596
 3598 3 -37.43 23.72 10.79 0.121 3597
 3599 3 -37.57 23.7 10.87 0.16 3598
 3600 3 -37.68 23.68 10.94 0.143 3599
 3601 3 -37.1 24.65 10.79 0.307 3596
 3602 3 -36.57 24.53 10.99 0.127 3601
 3603 3 -36.61 24.74 11.09 0.161 3602
 3604 3 -36.47 24.85 11.15 0.098 3603
 3605 3 -37.43 24.9 10.85 0.178 3601
 3606 3 -37.56 24.97 10.99 0.182 3605
 3607 3 -37.67 25.04 11.11 0.16 3606
 3608 3 -37.78 25.07 11.22 0.161 3607
 3609 3 -37.9 25.11 11.26 0.182 3608
 3610 3 -38 25.18 11.34 0.234 3609
 3611 3 -38.11 25.22 11.41 0.324 3610
 3612 3 -38.25 25.25 11.49 0.355 3611
 3613 3 -38.39 25.31 11.59 0.371 3612
 3614 3 -38.57 25.38 11.69 0.35 3613
 3615 3 -38.72 25.41 11.86 0.303 3614
 3616 3 -38.82 25.52 11.99 0.28 3615
 3617 3 -38.99 25.59 12.11 0.239 3616
 3618 3 -39.14 25.66 12.32 0.244 3617
 3619 3 -39.25 25.74 12.51 0.203 3618
 3620 3 -39.39 25.81 12.73 0.154 3619
 3621 3 -39.5 25.84 12.86 0.163 3620
 3622 3 -39.53 25.95 13 0.191 3621
 3623 3 -39.61 26 13.14 0.204 3622
 3624 3 -39.68 26.07 13.26 0.201 3623
 3625 3 -39.76 26.16 13.39 0.204 3624
 3626 3 -39.75 26.27 13.58 0.181 3625
 3627 3 -39.74 26.41 13.73 0.196 3626
 3628 3 -39.75 26.52 13.81 0.233 3627
 3629 3 -39.79 26.63 13.89 0.308 3628
 3630 3 -39.79 26.75 13.95 0.369 3629
 3631 3 -40.04 26.79 14.26 0.258 3630
 3632 3 -40.22 26.82 14.43 0.27 3631
 3633 3 -40.32 26.88 14.64 0.276 3632
 3634 3 -40.42 26.95 14.77 0.274 3633
 3635 3 -40.43 27.06 14.92 0.3 3634
 3636 3 -40.43 27.15 15.01 0.374 3635
 3637 3 -40.39 27.25 15.1 0.394 3636
 3638 3 -40.49 27.45 15.1 0.467 3637
 3639 3 -40.51 27.54 15.17 0.543 3638
 3640 3 -40.47 27.68 15.15 0.592 3639
 3641 3 -40.64 27.74 15.27 0.66 3640
 3642 3 -40.57 27.86 15.28 0.709 3641
 3643 3 -40.82 27.86 15.49 0.678 3642
 3644 3 -41.08 28 15.66 0.407 3643
 3645 3 -41.19 28.16 15.73 0.286 3644
 3646 3 -41.15 28.36 15.77 0.264 3645
 3647 3 -41.1 28.5 15.81 0.307 3646
 3648 3 -41.15 28.57 15.94 0.373 3647
 3649 3 -41.39 28.66 16.22 0.241 3648
 3650 3 -41.51 28.66 16.34 0.258 3649
 3651 3 -41.61 28.74 16.4 0.364 3650
 3652 3 -41.64 28.84 16.4 0.413 3651
 3653 3 -41.64 29 16.51 0.334 3652
 3654 3 -41.57 29.22 16.54 0.265 3653
 3655 3 -41.67 29.34 16.52 0.202 3654
 3656 3 -41.65 29.45 16.59 0.239 3655
 3657 3 -41.61 29.61 16.74 0.25 3656
 3658 3 -41.72 29.68 16.79 0.242 3657
 3659 3 -41.79 29.79 16.88 0.215 3658
 3660 3 -41.75 29.99 16.93 0.229 3659
 3661 3 -41.69 30.18 16.97 0.225 3660
 3662 3 -41.65 30.36 17.09 0.237 3661
 3663 3 -41.6 30.56 17.2 0.258 3662
 3664 3 -41.5 30.74 17.2 0.253 3663
 3665 3 -41.36 30.97 17.17 0.142 3664
 3666 3 -41.24 31.11 17.15 0.107 3665
 3667 3 -41.18 31.27 17.15 0.131 3666
 3668 3 -41.1 31.47 17.15 0.131 3667
 3669 3 -41.06 31.61 17.15 0.12 3668
 3670 3 -41.04 31.77 17.15 0.115 3669
 3671 3 -40.97 31.84 17.09 0.119 3670
 3672 3 -40.93 32.02 17.18 0.177 3671
 3673 3 -40.87 32.16 17.29 0.202 3672
 3674 3 -40.93 32.37 17.31 0.189 3673
 3675 3 -41.07 32.59 17.33 0.122 3674
 3676 3 -41.15 32.8 17.38 0.129 3675
 3677 3 -41.18 33.02 17.43 0.111 3676
 3678 3 -41.19 33.2 17.49 0.112 3677
 3679 3 -41.24 33.35 17.59 0.131 3678
 3680 3 -41.29 33.46 17.7 0.133 3679
 3681 3 -41.39 33.53 17.77 0.092 3680
 3682 3 -41.37 33.7 17.81 0.101 3681
 3683 3 -41.46 33.92 17.88 0.116 3682
 3684 3 -41.51 34.03 17.95 0.127 3683
 3685 3 -41.61 34.17 18.02 0.166 3684
 3686 3 -41.68 34.35 18.15 0.198 3685
 3687 3 -41.69 34.6 18.22 0.145 3686
 3688 3 -41.72 34.7 18.29 0.11 3687
 3689 3 -41.74 34.8 18.24 0.181 3688
 3690 3 -41.75 35.02 18.36 0.184 3689
 3691 3 -41.79 35.19 18.49 0.202 3690
 3692 3 -41.84 35.34 18.63 0.221 3691
 3693 3 -41.96 35.34 18.83 0.191 3692
 3694 3 -42.06 35.37 19.02 0.165 3693
 3695 3 -42.17 35.49 19.24 0.164 3694
 3696 3 -42.21 35.58 19.4 0.185 3695
 3697 3 -42.31 35.62 19.54 0.175 3696
 3698 3 -42.41 35.76 19.65 0.18 3697
 3699 3 -42.46 35.91 19.74 0.184 3698
 3700 3 -42.53 36.05 19.83 0.203 3699
 3701 3 -42.46 36.16 19.93 0.214 3700
 3702 3 -42.43 36.34 19.97 0.186 3701
 3703 3 -42.78 36.34 20.4 0.193 3702
 3704 3 -42.85 36.05 20.43 0.177 3703
 3705 3 -42.85 35.85 20.29 0.1 3704
 3706 3 -42.91 36.58 20.51 0.174 3703
 3707 3 -42.84 36.69 20.52 0.14 3706
 3708 3 -43 36.8 20.58 0.151 3707
 3709 3 -43.06 36.94 20.65 0.184 3708
 3710 3 -42.98 37.16 20.74 0.232 3709
 3711 3 -42.93 37.35 20.84 0.223 3710
 3712 3 -42.98 37.56 20.99 0.217 3711
 3713 3 -42.95 37.76 21.2 0.238 3712
 3714 3 -42.86 37.98 21.22 0.189 3713
 3715 3 -42.86 38.32 21.22 0.145 3714
 3716 3 -42.93 38.55 21.15 0.152 3715
 3717 3 -42.85 38.72 21.08 0.22 3716
 3718 3 -43.02 38.77 21.31 0.082 3717
 3719 3 -43.05 38.9 21.36 0.09 3718
 3720 3 -43.06 39.04 21.36 0.107 3719
 3721 3 -43.07 39.15 21.4 0.112 3720
 3722 3 -43.13 39.31 21.34 0.000125 3721
 3723 3 -42.61 38.77 20.81 0.15 3717
 3724 3 -42.52 38.73 20.65 0.178 3723
 3725 3 -42.43 38.77 20.52 0.146 3724
 3726 3 -42.82 38.01 21.13 0.000125 3714
 3727 3 -42.81 37.3 20.79 0.000125 3710
 3728 3 -42.25 28.66 16.51 0.137 3652
 3729 3 -42.37 28.68 16.54 0.141 3728
 3730 3 -42.44 28.61 16.52 0.2 3729
 3731 3 -42.56 28.59 16.4 0.224 3730
 3732 3 -42.75 28.54 16.72 0.128 3731
 3733 3 -42.92 28.54 16.81 0.135 3732
 3734 3 -42.97 28.56 16.9 0.124 3733
 3735 3 -43.14 28.61 17.04 0.158 3734
 3736 3 -43.08 28.88 17.04 0.081 3735
 3737 3 -43.37 28.5 17.08 0.198 3735
 3738 3 -43.54 28.5 17.08 0.295 3737
 3739 3 -43.5 28.18 16.79 0.076 3738
 3740 3 -43.71 28.54 17.04 0.348 3738
 3741 3 -43.82 28.66 17.04 0.412 3740
 3742 3 -43.96 28.84 16.88 0.496 3741
 3743 3 -43.36 28.95 16.18 0.124 3742
 3744 3 -43.25 29.02 16.08 0.000125 3743
 3745 3 -44.22 28.88 17.33 0.285 3742
 3746 3 -44.25 29 17.31 0.381 3745
 3747 3 -44.25 29.2 17.34 0.362 3746
 3748 3 -44.32 29.34 17.33 0.319 3747
 3749 3 -44.39 29.47 16.9 0.137 3748
 3750 3 -44.57 29.25 17.65 0.405 3748
 3751 3 -44.68 29.25 17.54 0.396 3750
 3752 3 -44.93 29.04 17.15 0.164 3751
 3753 3 -44.82 29.43 17.51 0.366 3751
 3754 3 -45.11 29.66 17.13 0.123 3753
 3755 3 -44.93 29.66 17.06 0.079 3754
 3756 3 -44.87 29.79 17.11 0.000125 3755
 3757 3 -44.89 30 16.79 0.235 3756
 3758 3 -44.85 30.18 16.74 0.285 3757
 3759 3 -44.9 30.45 16.47 0.435 3758
 3760 3 -44.93 30.74 16.34 0.453 3759
 3761 3 -45 30.84 16.42 0.43 3760
 3762 3 -45.1 30.84 16.49 0.351 3761
 3763 3 -45.08 30.93 16.86 0.13 3762
 3764 3 -45.37 30.84 16.4 0.228 3762
 3765 3 -45.49 30.81 16.4 0.193 3764
 3766 3 -44.92 29.9 16.74 0.201 3757
 3767 3 -44.92 29.81 16.63 0.142 3766
 3768 3 -44.93 29.47 17.59 0.296 3753
 3769 3 -45.1 29.4 17.7 0.237 3768
 3770 3 -45.18 29.52 17.77 0.19 3769
 3771 3 -45.32 29.61 17.81 0.142 3770
 3772 3 -45.47 29.7 17.84 0.149 3771
 3773 3 -45.6 29.82 17.93 0.174 3772
 3774 3 -45.75 29.86 17.97 0.183 3773
 3775 3 -45.87 29.91 17.97 0.166 3774
 3776 3 -46.07 29.95 17.95 0.194 3775
 3777 3 -46.22 30.06 17.97 0.224 3776
 3778 3 -46.36 30.18 17.93 0.233 3777
 3779 3 -46.49 30.29 17.93 0.195 3778
 3780 3 -46.56 30.41 17.99 0.178 3779
 3781 3 -46.68 30.5 17.99 0.145 3780
 3782 3 -46.79 30.63 18.02 0.188 3781
 3783 3 -46.87 30.81 18.04 0.206 3782
 3784 3 -47.01 30.86 18.09 0.251 3783
 3785 3 -47.12 31 18.08 0.283 3784
 3786 3 -47.28 31.11 18.17 0.292 3785
 3787 3 -47.43 31.2 18.18 0.278 3786
 3788 3 -47.57 31.31 18.22 0.265 3787
 3789 3 -47.78 31.47 18.27 0.291 3788
 3790 3 -47.97 31.63 18.33 0.326 3789
 3791 3 -48.14 31.56 18.29 0.27 3790
 3792 3 -48.25 31.63 18.29 0.218 3791
 3793 3 -48.5 31.75 18.27 0.184 3792
 3794 3 -48.64 31.74 18.27 0.159 3793
 3795 3 -48.79 31.72 18.26 0.14 3794
 3796 3 -48.97 31.72 18.24 0.137 3795
 3797 3 -49.14 31.7 18.13 0.148 3796
 3798 3 -49.29 31.75 18.08 0.151 3797
 3799 3 -49.5 31.81 18.04 0.154 3798
 3800 3 -49.68 31.93 18.01 0.193 3799
 3801 3 -49.87 32.35 18.11 0.327 3800
 3802 3 -49.97 32.31 18.02 0.289 3801
 3803 3 -50.07 32.3 17.9 0.207 3802
 3804 3 -50.17 32.27 17.76 0.205 3803
 3805 3 -50.39 32.24 17.61 0.185 3804
 3806 3 -50.57 32.24 17.54 0.171 3805
 3807 3 -50.94 32.17 17.31 0.418 3806
 3808 3 -51.04 32.24 17.31 0.333 3807
 3809 3 -51.14 32.3 17.33 0.333 3808
 3810 3 -51.26 32.38 17.4 0.299 3809
 3811 3 -51.36 32.49 17.44 0.281 3810
 3812 3 -51.56 32.53 17.44 0.299 3811
 3813 3 -51.64 32.64 17.44 0.283 3812
 3814 3 -51.74 32.74 17.41 0.263 3813
 3815 3 -51.93 32.84 17.44 0.27 3814
 3816 3 -52.06 32.99 17.48 0.265 3815
 3817 3 -52.18 33.1 17.44 0.245 3816
 3818 3 -52.31 33.23 17.48 0.24 3817
 3819 3 -52.43 33.34 17.43 0.2 3818
 3820 3 -52.47 33.45 17.44 0.199 3819
 3821 3 -52.64 33.59 17.39 0.18 3820
 3822 3 -52.79 33.66 17.32 0.172 3821
 3823 3 -52.97 33.71 17.27 0.204 3822
 3824 3 -53.17 33.77 17.19 0.176 3823
 3825 3 -53.36 33.84 17.14 0.156 3824
 3826 3 -53.47 33.89 17.07 0.123 3825
 3827 3 -53.72 33.88 17 0.138 3826
 3828 3 -53.93 33.88 16.93 0.132 3827
 3829 3 -54.12 33.83 16.78 0.18 3828
 3830 3 -54.32 33.87 16.73 0.156 3829
 3831 3 -54.5 33.87 16.68 0.147 3830
 3832 3 -54.61 33.87 16.62 0.136 3831
 3833 3 -54.85 33.88 16.5 0.134 3832
 3834 3 -54.97 34.02 16.41 0.187 3833
 3835 3 -55.08 34.13 16.32 0.177 3834
 3836 3 -55.26 34.14 16.23 0.217 3835
 3837 3 -55.43 34.17 16.23 0.181 3836
 3838 3 -55.57 34.21 16.14 0.163 3837
 3839 3 -55.76 34.28 15.95 0.165 3838
 3840 3 -55.97 34.34 15.92 0.163 3839
 3841 3 -56.22 34.45 15.87 0.176 3840
 3842 3 -56.39 34.52 15.82 0.126 3841
 3843 3 -56.57 34.62 15.7 0.132 3842
 3844 3 -56.71 34.77 15.65 0.135 3843
 3845 3 -56.83 34.91 15.61 0.122 3844
 3846 3 -57.04 35.06 15.65 0.196 3845
 3847 3 -57.36 35.05 15.88 0.126 3846
 3848 3 -57.47 35.03 15.91 0.118 3847
 3849 3 -57.18 35.14 15.65 0.18 3846
 3850 3 -57.29 35.27 15.6 0.157 3849
 3851 3 -57.35 35.39 15.6 0.092 3850
 3852 3 -57.43 35.59 15.51 0.15 3851
 3853 3 -57.58 35.71 15.4 0.143 3852
 3854 3 -57.68 35.84 15.34 0.123 3853
 3855 3 -57.82 35.96 15.23 0.124 3854
 3856 3 -57.97 36.02 15.13 0.132 3855
 3857 3 -58.15 36.1 15.12 0.147 3856
 3858 3 -58.32 36.19 15.05 0.143 3857
 3859 3 -58.43 36.33 15.05 0.126 3858
 3860 3 -58.62 36.48 15.04 0.163 3859
 3861 3 -58.79 36.52 15.11 0.178 3860
 3862 3 -59 36.6 15.15 0.185 3861
 3863 3 -59.18 36.67 15.19 0.165 3862
 3864 3 -59.29 36.77 15.27 0.134 3863
 3865 3 -59.47 36.85 15.35 0.108 3864
 3866 3 -59.57 36.87 15.34 0.118 3865
 3867 3 -59.67 37.01 15.24 0.14 3866
 3868 3 -59.76 37.12 15.18 0.125 3867
 3869 3 -59.83 37.24 15.05 0.133 3868
 3870 3 -59.96 37.38 15 0.113 3869
 3871 3 -60.03 37.56 14.85 0.175 3870
 3872 3 -60.32 37.73 14.91 0.376 3871
 3873 3 -60.42 37.85 14.87 0.369 3872
 3874 3 -60.37 37.95 14.78 0.362 3873
 3875 3 -60.47 38.13 14.74 0.338 3874
 3876 3 -60.61 38.34 14.59 0.358 3875
 3877 3 -60.64 38.44 14.52 0.335 3876
 3878 3 -60.58 38.62 14.42 0.29 3877
 3879 3 -60.64 39.05 14.28 0.426 3878
 3880 3 -60.62 39.02 14.17 0.374 3879
 3881 3 -60.62 38.96 14.01 0.344 3880
 3882 3 -60.68 39.01 13.85 0.231 3881
 3883 3 -60.74 38.89 13.55 0.277 3882
 3884 3 -60.44 38.63 13.26 0.11 3883
 3885 3 -60.35 38.56 13.27 0.154 3884
 3886 3 -60.18 38.63 13.19 0.148 3885
 3887 3 -60.07 38.63 13.18 0.178 3886
 3888 3 -59.99 38.34 13.05 0.146 3887
 3889 3 -59.99 38.17 13 0.109 3888
 3890 3 -60.94 38.84 13.38 0.292 3883
 3891 3 -61.08 38.77 13.44 0.158 3890
 3892 3 -61.18 38.77 13.51 0.076 3891
 3893 3 -61.32 38.69 13.51 0.081 3892
 3894 3 -61.44 38.69 13.5 0.086 3893
 3895 3 -61.61 38.8 13.43 0.07 3894
 3896 3 -62.07 38.76 13.43 0.201 3895
 3897 3 -62.09 38.77 13.48 0.154 3896
 3898 3 -62.11 38.77 13.53 0.154 3897
 3899 3 -62.04 38.99 13.37 0.077 3898
 3900 3 -62.08 39.1 13.21 0.058 3899
 3901 3 -62.17 39.3 13.1 0.111 3900
 3902 3 -62.32 39.33 13.07 0.11 3901
 3903 3 -62.49 39.26 13.1 0.105 3902
 3904 3 -62.61 39.24 13.04 0.12 3903
 3905 3 -62.64 39.2 12.92 0.135 3904
 3906 3 -62.61 39.28 12.68 0.112 3905
 3907 3 -62.71 39.33 12.6 0.115 3906
 3908 3 -62.85 39.28 12.6 0.098 3907
 3909 3 -62.99 39.23 12.67 0.126 3908
 3910 3 -63.08 39.16 12.82 0.138 3909
 3911 3 -63.28 39.2 12.69 0.081 3910
 3912 3 -63.43 39.16 12.77 0.000125 3911
 3913 3 -62.11 38.73 13.71 0.108 3897
 3914 3 -62.22 38.66 13.85 0.112 3913
 3915 3 -62.28 38.58 13.91 0.085 3914
 3916 3 -62.49 38.52 14.02 0.113 3915
 3917 3 -62.64 38.49 14.09 0.126 3916
 3918 3 -63.14 38.56 14.18 0.213 3917
 3919 3 -63.12 38.46 14.12 0.000125 3918
 3920 3 -63.11 38.74 14.11 0.133 3918
 3921 3 -62.29 38.56 13.2 0.09 3896
 3922 3 -62.29 38.52 13.09 0.000125 3921
 3923 3 -61.33 38.74 13.02 0.202 3890
 3924 3 -61.47 38.58 12.83 0.144 3923
 3925 3 -61.54 38.49 12.68 0.15 3924
 3926 3 -61.65 38.46 12.58 0.136 3925
 3927 3 -61.86 38.34 12.55 0.086 3926
 3928 3 -61.99 38.41 12.61 0.056 3927
 3929 3 -62 38.53 12.54 0.066 3928
 3930 3 -60.79 39.77 14.11 0.112 3879
 3931 3 -60.87 39.91 14.09 0.092 3930
 3932 3 -60.93 40.06 13.99 0.165 3931
 3933 3 -61.06 40.2 13.94 0.188 3932
 3934 3 -61.14 40.33 13.93 0.237 3933
 3935 3 -61.28 40.45 13.8 0.151 3934
 3936 3 -61.29 40.6 13.79 0.144 3935
 3937 3 -61.29 40.88 13.77 0.126 3936
 3938 3 -61.32 41.01 13.8 0.161 3937
 3939 3 -61.46 41.02 13.91 0.191 3938
 3940 3 -61.44 41.21 14 0.136 3939
 3941 3 -61.44 41.34 14.1 0.11 3940
 3942 3 -61.43 41.49 14.26 0.128 3941
 3943 3 -61.45 41.64 14.42 0.13 3942
 3944 3 -61.49 41.71 14.55 0.14 3943
 3945 3 -61.53 41.88 14.75 0.176 3944
 3946 3 -61.53 42.02 14.86 0.172 3945
 3947 3 -61.6 42.17 14.9 0.161 3946
 3948 3 -61.61 42.26 15.03 0.125 3947
 3949 3 -61.67 42.27 15.18 0.097 3948
 3950 3 -61.63 42.37 15.28 0.081 3949
 3951 3 -61.66 42.44 15.35 0.146 3950
 3952 3 -61.78 42.49 15.57 0.184 3951
 3953 3 -61.86 42.56 15.77 0.196 3952
 3954 3 -61.92 42.66 15.95 0.195 3953
 3955 3 -62.02 42.7 16.09 0.222 3954
 3956 3 -61.59 42.7 16.12 0.083 3955
 3957 3 -61.52 42.8 16.21 0.08 3956
 3958 3 -61.53 42.71 16.48 0.113 3957
 3959 3 -61.59 42.7 16.69 0.109 3958
 3960 3 -61.5 42.67 16.87 0.093 3959
 3961 3 -61.48 42.56 17 0.081 3960
 3962 3 -61.46 42.42 17.05 0.101 3961
 3963 3 -61.46 42.27 17.1 0.109 3962
 3964 3 -61.53 42.2 17.21 0.094 3963
 3965 3 -61.6 42.13 17.3 0.000125 3964
 3966 3 -62.28 42.83 16.14 0.133 3955
 3967 3 -62.42 42.99 16.23 0.124 3966
 3968 3 -62.55 43.1 16.39 0.138 3967
 3969 3 -62.7 43.2 16.48 0.102 3968
 3970 3 -62.75 43.3 16.64 0.098 3969
 3971 3 -62.88 43.37 16.75 0.076 3970
 3972 3 -62.92 43.44 16.87 0.096 3971
 3973 3 -63.03 43.46 16.98 0.102 3972
 3974 3 -63.11 43.52 17.05 0.095 3973
 3975 3 -63.21 43.59 17.16 0.075 3974
 3976 3 -63.39 43.67 17.3 0.116 3975
 3977 3 -63.48 43.74 17.43 0.131 3976
 3978 3 -63.45 43.85 17.57 0.071 3977
 3979 3 -63.5 43.94 17.62 0.095 3978
 3980 3 -63.55 44.02 17.73 0.129 3979
 3981 3 -63.57 44.13 17.84 0.098 3980
 3982 3 -63.6 44.27 17.96 0.095 3981
 3983 3 -63.64 44.35 18.05 0.117 3982
 3984 3 -63.74 44.45 18.16 0.129 3983
 3985 3 -63.85 44.55 18.21 0.148 3984
 3986 3 -64 44.59 18.07 0.127 3985
 3987 3 -63.85 44.63 18.35 0.099 3985
 3988 3 -51.39 31.82 16.86 0.186 3808
 3989 3 -51.18 31.97 16.76 0.287 3988
 3990 3 -51.14 31.93 16.67 0.338 3989
 3991 3 -50.82 31.77 17.08 0.089 3990
 3992 3 -50.82 31.68 17.22 0.15 3991
 3993 3 -50.87 31.61 17.29 0.193 3992
 3994 3 -50.93 31.54 17.33 0.23 3993
 3995 3 -50.6 32.62 17.79 0.058 3807
 3996 3 -48.54 32.08 18.24 0.067 3793
 3997 3 -48.49 32.2 18.31 0.104 3996
 3998 3 -48.39 32.34 18.38 0.105 3997
 3999 3 -48.29 32.44 18.38 0.094 3998
 4000 3 -44.5 29.07 18.06 0.249 3750
 4001 3 -44.42 28.97 18.27 0.235 4000
 4002 3 -44.44 28.77 18.33 0.33 4001
 4003 3 -44.39 28.49 18.45 0.233 4002
 4004 3 -44.46 28.56 18.54 0.15 4003
 4005 3 -44.61 28.72 18.58 0.123 4004
 4006 3 -44.67 28.82 18.68 0.197 4005
 4007 3 -44.79 28.93 18.68 0.198 4006
 4008 3 -44.89 29 18.67 0.135 4007
 4009 3 -44.94 29.09 18.61 0.000125 4008
 4010 3 -42.65 28.66 16.24 0.127 3731
 4011 3 -42.87 28.74 16.31 0.000125 4010
 4012 3 -39.9 28.13 14.82 0.199 3642
 4013 3 -39.61 28.06 14.62 0.091 4012
 4014 3 -39.51 28.02 14.54 0.076 4013
 4015 3 -39.43 27.91 14.49 0.082 4014
 4016 3 -39.28 27.85 14.44 0.123 4015
 4017 3 -39.17 27.85 14.32 0.141 4016
 4018 3 -38.97 27.89 14.26 0.164 4017
 4019 3 -38.72 27.92 14.26 0.121 4018
 4020 3 -38.49 27.85 14.26 0.128 4019
 4021 3 -38.36 27.94 14.11 0.146 4020
 4022 3 -38.26 27.99 14.09 0.083 4021
 4023 3 -40.01 27.13 15.29 0.088 3637
 4024 3 -39.93 27.2 15.25 0.000125 4023
 4025 3 -39.31 26.97 13.51 0.113 3630
 4026 3 -39.19 27.13 13.42 0.077 4025
 4027 3 -39.1 27.25 13.42 0.093 4026
 4028 3 -38.97 27.32 13.4 0.092 4027
 4029 3 -38.92 27.43 13.35 0.084 4028
 4030 3 -38.81 27.52 13.29 0.108 4029
 4031 3 -38.68 27.55 13.18 0.144 4030
 4032 3 -38.54 27.6 13.17 0.112 4031
 4033 3 -38.35 27.6 13.1 0.161 4032
 4034 3 -38.15 27.65 13.09 0.186 4033
 4035 3 -37.94 27.67 13.04 0.09 4034
 4036 3 -35.22 24.12 9.65 0.129 3581
 4037 3 -35.22 24.24 9.59 0.193 4036
 4038 3 -35.19 24.37 9.58 0.254 4037
 4039 3 -35.22 24.49 9.53 0.297 4038
 4040 3 -35.17 24.62 9.5 0.327 4039
 4041 3 -35.03 24.74 9.44 0.369 4040
 4042 3 -35 24.92 9.47 0.373 4041
 4043 3 -34.93 25.01 9.32 0.391 4042
 4044 3 -34.89 25.17 9.32 0.39 4043
 4045 3 -34.89 25.33 9.27 0.36 4044
 4046 3 -34.79 25.49 9.23 0.353 4045
 4047 3 -34.81 25.53 9.02 0.334 4046
 4048 3 -34.94 25.55 8.78 0.23 4047
 4049 3 -34.72 25.71 8.68 0.127 4048
 4050 3 -34.71 25.8 8.6 0.152 4049
 4051 3 -34.68 25.81 8.42 0.163 4050
 4052 3 -34.57 25.83 8.35 0.159 4051
 4053 3 -34.5 25.87 8.23 0.161 4052
 4054 3 -34.51 26.03 8.17 0.079 4053
 4055 3 -32.11 22.76 9.39 0.229 3568
 4056 3 -32.01 23.1 9.38 0.135 4055
 4057 3 -31.91 23.21 9.36 0.141 4056
 4058 3 -31.84 23.35 9.26 0.148 4057
 4059 3 -31.75 23.42 9.15 0.161 4058
 4060 3 -31.55 23.53 9.13 0.093 4059
 4061 3 -32.06 22.67 9.52 0.19 4055
 4062 3 -32.01 22.55 9.69 0.196 4061
 4063 3 -32 22.42 9.8 0.201 4062
 4064 3 -31.97 22.23 9.92 0.206 4063
 4065 3 -31.84 22.08 10.1 0.234 4064
 4066 3 -31.59 22.01 10.19 0.297 4065
 4067 3 -31.38 21.92 10.32 0.383 4066
 4068 3 -31.34 21.87 10.42 0.468 4067
 4069 3 -31.23 21.8 10.49 0.566 4068
 4070 3 -31.16 21.74 10.56 0.648 4069
 4071 3 -31.14 21.65 10.6 0.664 4070
 4072 3 -31.07 21.55 10.6 0.649 4071
 4073 3 -31.02 21.55 10.74 0.277 4072
 4074 3 -30.97 21.55 10.89 0.000125 4073
 4075 3 -30.29 21.31 10.15 0.165 4072
 4076 3 -30.09 21.28 10.15 0.227 4075
 4077 3 -29.89 21.28 10.14 0.269 4076
 4078 3 -29.79 21.26 10.14 0.34 4077
 4079 3 -29.59 21.35 10.05 0.435 4078
 4080 3 -29.47 21.26 10.05 0.548 4079
 4081 3 -29.29 21.3 10.08 0.578 4080
 4082 3 -29.11 21.08 10.17 0.566 4081
 4083 3 -28.98 21.03 10.19 0.601 4082
 4084 3 -28.72 21.1 10.25 0.598 4083
 4085 3 -28.5 21.23 10.36 0.603 4084
 4086 3 -28.09 21.87 10.35 0.138 4085
 4087 3 -28.09 21.96 10.47 0.181 4086
 4088 3 -28.11 22.08 10.5 0.21 4087
 4089 3 -28.11 22.28 10.42 0.133 4088
 4090 3 -28.14 22.48 10.43 0.125 4089
 4091 3 -28.07 22.69 10.46 0.075 4090
 4092 3 -28.41 21.15 10.38 0.601 4085
 4093 3 -28.27 21.24 10.48 0.59 4092
 4094 3 -28 21.55 10.89 0.276 4093
 4095 3 -27.91 21.6 10.98 0.235 4094
 4096 3 -27.89 21.99 11.08 0.106 4095
 4097 3 -27.79 22.17 11.16 0.138 4096
 4098 3 -27.64 22.26 11.26 0.15 4097
 4099 3 -27.54 22.42 11.33 0.151 4098
 4100 3 -27.38 22.49 11.43 0.136 4099
 4101 3 -27.25 22.51 11.57 0.116 4100
 4102 3 -27.18 22.6 11.57 0.127 4101
 4103 3 -27.14 22.69 11.65 0.113 4102
 4104 3 -27.04 22.78 11.71 0.104 4103
 4105 3 -26.84 22.78 11.75 0.095 4104
 4106 3 -26.75 22.87 11.72 0.082 4105
 4107 3 -26.64 22.99 11.71 0.063 4106
 4108 3 -26.61 23.01 11.53 0.101 4107
 4109 3 -26.68 23.03 11.46 0.000125 4108
 4110 3 -27.77 21.28 11.01 0.165 4095
 4111 3 -27.45 21.35 10.83 0.183 4110
 4112 3 -27.32 21.33 10.75 0.161 4111
 4113 3 -27.16 21.28 10.69 0.165 4112
 4114 3 -26.97 21.26 10.63 0.162 4113
 4115 3 -26.84 21.26 10.61 0.163 4114
 4116 3 -26.61 21.17 10.49 0.119 4115
 4117 3 -26.45 21.14 10.47 0.15 4116
 4118 3 -26.39 21.01 10.38 0.107 4117
 4119 3 -26.32 20.83 10.26 0.12 4118
 4120 3 -26.3 20.55 10.01 0.082 4119
 4121 3 -26.25 20.71 9.85 0.000125 4120
 4122 3 -30.16 20.9 10.21 0.071 4078
 4123 3 -30.27 20.78 10.16 0.097 4122
 4124 3 -30.34 20.65 10.13 0.173 4123
 4125 3 -30.45 20.55 10.08 0.162 4124
 4126 3 -31.95 21.69 7.24 0.172 3558
 4127 3 -31.93 21.51 7.32 0.188 4126
 4128 3 -32.22 21.24 7.2 0.161 4127
 4129 3 -32.36 21.14 7.08 0.177 4128
 4130 3 -32.47 21.05 6.99 0.199 4129
 4131 3 -32.58 20.98 6.9 0.167 4130
 4132 3 -32.76 20.85 6.87 0.157 4131
 4133 3 -32.87 20.78 6.82 0.179 4132
 4134 3 -32.87 20.56 6.7 0.143 4133
 4135 3 -32.87 20.46 6.65 0.165 4134
 4136 3 -32.98 20.23 6.66 0.153 4135
 4137 3 -33.08 20.1 6.65 0.163 4136
 4138 3 -33.13 19.96 6.62 0.19 4137
 4139 3 -33.19 19.83 6.57 0.24 4138
 4140 3 -33.11 19.67 6.48 0.319 4139
 4141 3 -33.08 19.56 6.4 0.417 4140
 4142 3 -33.61 19.85 6.11 0.119 4141
 4143 3 -33.73 19.85 5.98 0.106 4142
 4144 3 -33.86 19.8 5.88 0.113 4143
 4145 3 -33.97 19.83 5.76 0.117 4144
 4146 3 -34.08 19.73 5.7 0.088 4145
 4147 3 -34.23 19.65 5.7 0.088 4146
 4148 3 -34.3 19.76 5.79 0.089 4147
 4149 3 -34.44 19.83 5.71 0.065 4148
 4150 3 -34.55 19.85 5.67 0.09 4149
 4151 3 -34.69 19.88 5.62 0.112 4150
 4152 3 -34.76 19.81 5.45 0.159 4151
 4153 3 -34.86 19.91 5.38 0.171 4152
 4154 3 -34.97 20.07 5.38 0.161 4153
 4155 3 -35.08 20.16 5.35 0.132 4154
 4156 3 -35.18 20.13 5.42 0.000125 4155
 4157 3 -33.08 19.33 6.48 0.458 4141
 4158 3 -33.08 19.1 6.51 0.457 4157
 4159 3 -33.12 18.87 6.5 0.581 4158
 4160 3 -33.2 18.8 6.41 0.677 4159
 4161 3 -32.93 18.74 6.51 0.577 4160
 4162 3 -32.72 18.69 6.63 0.587 4161
 4163 3 -32.2 18.62 7.04 0.42 4162
 4164 3 -32.07 18.55 7.09 0.357 4163
 4165 3 -32.08 18.78 7.54 0.078 4164
 4166 3 -32.25 18.67 7.53 0.111 4165
 4167 3 -32.37 18.65 7.54 0.115 4166
 4168 3 -32.41 18.85 7.65 0.112 4167
 4169 3 -32.33 18.94 7.82 0.144 4168
 4170 3 -32.33 19.08 7.92 0.126 4169
 4171 3 -32.22 19.06 8.08 0.104 4170
 4172 3 -32.15 19.12 8.25 0.138 4171
 4173 3 -31.97 19.19 8.38 0.17 4172
 4174 3 -31.95 19.33 8.46 0.173 4173
 4175 3 -31.93 19.51 8.58 0.059 4174
 4176 3 -31.96 18.33 7.01 0.299 4164
 4177 3 -31.85 18.21 6.99 0.262 4176
 4178 3 -31.78 18.12 6.95 0.278 4177
 4179 3 -31.81 17.9 6.87 0.259 4178
 4180 3 -31.76 17.8 6.9 0.281 4179
 4181 3 -31.69 17.71 6.69 0.305 4180
 4182 3 -31.62 17.62 6.65 0.343 4181
 4183 3 -31.48 17.46 6.66 0.363 4182
 4184 3 -31.37 17.37 6.66 0.395 4183
 4185 3 -31.26 17.21 6.54 0.44 4184
 4186 3 -31.15 17.1 6.48 0.462 4185
 4187 3 -31.01 16.9 6.41 0.393 4186
 4188 3 -30.92 16.69 6.38 0.304 4187
 4189 3 -30.83 16.55 6.32 0.224 4188
 4190 3 -30.51 16.55 6.26 0.162 4189
 4191 3 -30.35 16.58 6.16 0.03 4190
 4192 3 -31.44 18.46 6.94 0.145 4178
 4193 3 -31.46 18.3 6.87 0.09 4192
 4194 3 -31.35 18.44 6.78 0.116 4193
 4195 3 -31.39 18.49 6.62 0.114 4194
 4196 3 -31.35 18.62 6.59 0.044 4195
 4197 3 -34.04 19.03 5.91 0.228 4161
 4198 3 -34.18 18.94 5.8 0.219 4197
 4199 3 -34.23 18.92 5.67 0.04 4198
 4200 3 -33.84 18.56 6.19 0.136 4160
 4201 3 -33.94 18.39 6.11 0.157 4200
 4202 3 -33.98 18.33 6.01 0.147 4201
 4203 3 -34.02 18.23 6.01 0.000125 4202
 4204 3 -33.11 20.9 6.74 0.113 4133
 4205 3 -31.66 21.37 7.59 0.149 4127
 4206 3 -31.66 21.26 7.73 0.141 4205
 4207 3 -31.73 21.12 7.84 0.08 4206
 4208 3 -31.72 20.99 7.91 0.077 4207
 4209 3 -31.63 20.96 8.02 0.121 4208
 4210 3 -31.61 20.85 8.08 0.092 4209
 4211 3 -27.85 27.99 5.76 0.182 3483
 4212 3 -27.8 28.05 5.83 0.239 4211
 4213 3 -27.62 28.17 5.8 0.389 4212
 4214 3 -27.33 27.99 5.79 0.262 4213
 4215 3 -27.19 28.19 5.87 0.246 4214
 4216 3 -27.08 28.05 5.83 0.238 4215
 4217 3 -26.96 27.89 5.95 0.164 4216
 4218 3 -26.76 27.83 5.86 0.099 4217
 4219 3 -26.65 27.73 5.84 0.138 4218
 4220 3 -26.55 27.73 5.79 0.188 4219
 4221 3 -26.48 27.51 5.84 0.091 4220
 4222 3 -26.37 27.37 5.87 0.145 4221
 4223 3 -26.3 27.24 5.91 0.158 4222
 4224 3 -26.19 27.12 6.08 0.107 4223
 4225 3 -26.15 26.99 6.19 0.082 4224
 4226 3 -26.12 26.85 6.24 0.089 4225
 4227 3 -26.1 26.71 6.37 0.147 4226
 4228 3 -26.08 26.6 6.37 0.163 4227
 4229 3 -25.99 26.48 6.21 0.156 4228
 4230 3 -25.92 26.55 6.16 0.196 4229
 4231 3 -25.78 26.51 6.28 0.056 4230
 4232 3 -25.76 26.55 6.12 0.11 4231
 4233 3 -25.56 26.69 6.08 0.094 4232
 4234 3 -26.39 27.78 5.55 0.167 4220
 4235 3 -26.28 27.94 5.41 0.136 4234
 4236 3 -26.23 28.12 5.17 0.089 4235
 4237 3 -26.17 28.21 5.11 0.024 4236
 4238 3 -28.08 28.51 5.92 0.156 4212
 4239 3 -28.19 28.6 5.92 0.165 4238
 4240 3 -28.23 28.67 6.03 0.103 4239
 4241 3 -28.24 28.69 6.15 0.000125 4240
 4242 3 -28.6 28.83 5.29 0.141 3481
 4243 3 -28.6 29.05 5.33 0.127 4242
 4244 3 -28.62 29.21 5.34 0.193 4243
 4245 3 -28.73 29.3 5.37 0.205 4244
 4246 3 -28.92 29.39 5.58 0.137 4245
 4247 3 -29.06 29.49 5.63 0.117 4246
 4248 3 -29.21 29.53 5.65 0.13 4247
 4249 3 -29.37 29.62 5.61 0.129 4248
 4250 3 -29.51 29.74 5.59 0.113 4249
 4251 3 -29.64 29.78 5.61 0.141 4250
 4252 3 -29.76 29.76 5.63 0.109 4251
 4253 3 -29.92 29.76 5.67 0.13 4252
 4254 3 -30.01 29.8 5.73 0.098 4253
 4255 3 -30.17 29.8 5.8 0.123 4254
 4256 3 -30.26 29.92 5.9 0.14 4255
 4257 3 -30.4 29.96 5.95 0.158 4256
 4258 3 -30.6 30.03 5.98 0.131 4257
 4259 3 -30.73 30.12 6 0.143 4258
 4260 3 -30.85 30.24 5.95 0.138 4259
 4261 3 -30.99 30.28 5.87 0.154 4260
 4262 3 -31.1 30.17 5.74 0.141 4261
 4263 3 -30.23 29.62 5.69 0.113 4255
 4264 3 -30.35 29.6 5.62 0.131 4263
 4265 3 -27.58 29.85 4.76 0.074 3472
 4266 3 -27.58 29.94 4.82 0.09 4265
 4267 3 -27.51 30.08 4.88 0.13 4266
 4268 3 -27.53 30.19 4.99 0.129 4267
 4269 3 -27.65 30.28 5.09 0.121 4268
 4270 3 -27.74 30.42 5.2 0.075 4269
 4271 3 -27.78 30.53 5.28 0.064 4270
 4272 3 -27.8 30.65 5.28 0.094 4271
 4273 3 -27.8 30.8 5.36 0.088 4272
 4274 3 -27.74 30.94 5.36 0.109 4273
 4275 3 -27.62 31.05 5.38 0.089 4274
 4276 3 -27.62 31.12 5.49 0.101 4275
 4277 3 -27.69 31.19 5.59 0.091 4276
 4278 3 -27.64 31.28 5.7 0.104 4277
 4279 3 -27.58 31.39 5.74 0.104 4278
 4280 3 -27.51 31.49 5.82 0.08 4279
 4281 3 -27.53 31.64 5.94 0.091 4280
 4282 3 -27.46 31.78 6.08 0.089 4281
 4283 3 -27.44 31.87 6.16 0.092 4282
 4284 3 -27.4 32.02 6.11 0.091 4283
 4285 3 -28.03 30.33 3.72 0.106 3468
 4286 3 -28.19 30.49 3.81 0.097 4285
 4287 3 -28.37 30.44 3.87 0.13 4286
 4288 3 -28.48 30.37 3.85 0.107 4287
 4289 3 -28.64 30.21 3.95 0.048 4288
 4290 3 -28.62 30.1 4.07 0.085 4289
 4291 3 -28.73 29.9 4.12 0.073 4290
 4292 3 -25.42 31.24 2.43 0.119 3454
 4293 3 -25.44 33.07 1.56 0.096 3444
 4294 3 -25.06 33.09 2.02 0.116 3443
 4295 3 -25.14 32.98 2.06 0.045 4294
 4296 3 -25.67 33.97 2.22 0.221 3442
 4297 3 -25.78 34.02 2.02 0.173 4296
 4298 3 -25.87 34.08 2.08 0.225 4297
 4299 3 -26.05 34.04 2.16 0.243 4298
 4300 3 -26.21 33.91 2.2 0.246 4299
 4301 3 -26.4 33.83 2.29 0.305 4300
 4302 3 -26.46 34.01 2.25 0.291 4301
 4303 3 -25.71 34.15 2.35 0.236 4296
 4304 3 -25.65 34.45 2.47 0.158 4303
 4305 3 -25.6 34.65 2.49 0.055 4304
 4306 3 -22.9 34.55 1.95 0.717 3416
 4307 3 -22.49 34.37 1.88 0.645 4306
 4308 3 -22.28 34.23 1.9 0.682 4307
 4309 3 -22.26 34.09 1.88 0.716 4308
 4310 3 -22.08 33.98 1.86 0.734 4309
 4311 3 -21.19 34.26 2.22 0.195 4310
 4312 3 -21.05 34.23 2.27 0.219 4311
 4313 3 -20.83 34.29 2.31 0.211 4312
 4314 3 -20.67 34.33 2.37 0.182 4313
 4315 3 -20.56 34.26 2.56 0.223 4314
 4316 3 -20.51 34.16 2.77 0.28 4315
 4317 3 -20.39 34.19 2.89 0.344 4316
 4318 3 -20.33 34.25 3.06 0.407 4317
 4319 3 -20.23 34.23 3.2 0.431 4318
 4320 3 -20.08 34.15 3.31 0.447 4319
 4321 3 -19.98 34.29 3.41 0.494 4320
 4322 3 -19.9 34.37 3.47 0.542 4321
 4323 3 -19.8 34.4 3.56 0.55 4322
 4324 3 -20.3 34.8 3.89 0.135 4323
 4325 3 -20.35 35.05 3.77 0.101 4324
 4326 3 -20.33 35.25 3.75 0.117 4325
 4327 3 -20.3 35.36 3.75 0.000125 4326
 4328 3 -19.67 34.32 3.66 0.532 4323
 4329 3 -19.51 34.33 3.72 0.53 4328
 4330 3 -19.4 34.37 3.79 0.478 4329
 4331 3 -19.26 34.41 3.81 0.389 4330
 4332 3 -19.08 34.33 3.93 0.334 4331
 4333 3 -18.94 34.29 3.99 0.3 4332
 4334 3 -18.74 34.08 4.04 0.26 4333
 4335 3 -18.8 34.13 4.16 0.385 4334
 4336 3 -18.3 33.9 4.23 0.256 4335
 4337 3 -18.12 33.93 4.3 0.269 4336
 4338 3 -17.96 33.87 4.45 0.245 4337
 4339 3 -17.83 33.83 4.58 0.252 4338
 4340 3 -17.71 33.8 4.63 0.376 4339
 4341 3 -17.64 33.83 4.83 0.408 4340
 4342 3 -17.62 33.76 4.99 0.467 4341
 4343 3 -17.44 33.69 5.03 0.533 4342
 4344 3 -17.44 33.7 5.2 0.545 4343
 4345 3 -17.28 33.73 5.3 0.563 4344
 4346 3 -17.1 33.69 5.37 0.571 4345
 4347 3 -16.87 33.41 5.25 0.508 4346
 4348 3 -16.74 33.3 5.38 0.517 4347
 4349 3 -16.6 33.38 5.42 0.499 4348
 4350 3 -16.74 34.19 5.41 0.146 4349
 4351 3 -16.78 34.3 5.45 0.188 4350
 4352 3 -17.01 34.23 5.21 0.058 4351
 4353 3 -17.14 34.23 5.2 0.000125 4352
 4354 3 -16.53 33.3 5.49 0.414 4349
 4355 3 -16.42 33.73 5.62 0.168 4354
 4356 3 -16.35 33.58 5.73 0.13 4355
 4357 3 -16.55 33.23 5.7 0.375 4354
 4358 3 -16.26 33.23 5.55 0.165 4357
 4359 3 -16.17 33.3 5.53 0.062 4358
 4360 3 -16.55 33.32 6.08 0.263 4357
 4361 3 -16.48 33.33 6.2 0.269 4360
 4362 3 -16.44 33.33 6.3 0.307 4361
 4363 3 -16.26 33.33 6.25 0.336 4362
 4364 3 -17.01 34.29 5.5 0.149 4346
 4365 3 -18.98 34.15 4.29 0.268 4335
 4366 3 -18.76 34.22 4.4 0.164 4365
 4367 3 -22.17 33.76 1.77 0.651 4310
 4368 3 -22.08 33.58 1.67 0.575 4367
 4369 3 -21.89 33.48 1.52 0.524 4368
 4370 3 -21.81 33.3 1.36 0.438 4369
 4371 3 -21.74 33.11 1.21 0.389 4370
 4372 3 -21.67 32.87 1.06 0.353 4371
 4373 3 -21.73 32.68 1.02 0.34 4372
 4374 3 -21.74 32.45 1.01 0.327 4373
 4375 3 -21.69 32.19 1.06 0.306 4374
 4376 3 -21.73 31.94 1.02 0.288 4375
 4377 3 -21.62 31.8 0.97 0.297 4376
 4378 3 -21.58 31.74 0.89 0.285 4377
 4379 3 -21.51 31.58 0.86 0.315 4378
 4380 3 -21.46 31.4 0.81 0.347 4379
 4381 3 -21.4 31.19 0.9 0.371 4380
 4382 3 -21.51 31.06 0.83 0.33 4381
 4383 3 -21.37 30.94 0.78 0.337 4382
 4384 3 -21.4 30.83 0.69 0.343 4383
 4385 3 -21.44 30.67 0.73 0.393 4384
 4386 3 -21.42 30.37 0.82 0.396 4385
 4387 3 -21.43 30.21 0.81 0.413 4386
 4388 3 -21.48 30.12 1.29 0.116 4387
 4389 3 -21.35 30.19 1.32 0.087 4388
 4390 3 -21.33 30.33 1.38 0.092 4389
 4391 3 -21.37 30.46 1.51 0.122 4390
 4392 3 -21.44 30.56 1.56 0.117 4391
 4393 3 -21.48 30.62 1.64 0.148 4392
 4394 3 -21.6 30.62 1.8 0.107 4393
 4395 3 -21.67 30.62 1.89 0.17 4394
 4396 3 -21.65 30.69 2.06 0.122 4395
 4397 3 -21.74 30.74 2.16 0.088 4396
 4398 3 -21.87 30.74 2.31 0.125 4397
 4399 3 -21.96 30.74 2.41 0.123 4398
 4400 3 -22.15 30.83 2.5 0.084 4399
 4401 3 -22.28 30.78 2.64 0.175 4400
 4402 3 -21.96 30.62 2.54 0.09 4399
 4403 3 -21.92 30.49 2.62 0.09 4402
 4404 3 -21.85 30.4 2.72 0.114 4403
 4405 3 -21.71 30.4 2.75 0.072 4404
 4406 3 -21.89 30.42 1.79 0.101 4395
 4407 3 -21.96 30.3 1.8 0.092 4406
 4408 3 -22.03 30.06 1.83 0.027 4407
 4409 3 -22.14 30.01 1.8 0.087 4408
 4410 3 -22.23 29.9 1.87 0.089 4409
 4411 3 -22.26 29.71 1.83 0.066 4410
 4412 3 -21.43 30.1 0.68 0.42 4387
 4413 3 -21.43 29.94 0.58 0.456 4412
 4414 3 -21.4 29.76 0.57 0.487 4413
 4415 3 -21.36 29.49 0.58 0.413 4414
 4416 3 -21.36 29.26 0.56 0.448 4415
 4417 3 -21.41 29.03 0.5 0.479 4416
 4418 3 -21.47 28.83 0.36 0.497 4417
 4419 3 -21.5 28.65 0.39 0.513 4418
 4420 3 -21.68 28.49 0.38 0.469 4419
 4421 3 -21.74 28.26 0.38 0.424 4420
 4422 3 -21.72 27.9 0.3 0.454 4421
 4423 3 -21.81 27.74 0.38 0.525 4422
 4424 3 -21.86 27.64 0.42 0.593 4423
 4425 3 -21.79 27.46 0.4 0.533 4424
 4426 3 -21.72 27.26 0.4 0.538 4425
 4427 3 -21.66 27.05 0.39 0.554 4426
 4428 3 -21.7 26.67 0.34 0.504 4427
 4429 3 -21.57 26.46 0.33 0.455 4428
 4430 3 -21.47 26.12 0.36 0.439 4429
 4431 3 -21.45 25.92 0.46 0.478 4430
 4432 3 -21.34 25.76 0.57 0.506 4431
 4433 3 -21.29 25.46 0.41 0.456 4432
 4434 3 -21.22 25.24 0.29 0.478 4433
 4435 3 -21.22 25.06 0.25 0.446 4434
 4436 3 -21.2 24.89 0.14 0.451 4435
 4437 3 -21.11 24.73 0.11 0.448 4436
 4438 3 -20.91 24.58 0.05 0.429 4437
 4439 3 -20.86 24.42 -0.08 0.469 4438
 4440 3 -20.79 24.26 -0.25 0.49 4439
 4441 3 -20.75 24.08 -0.3 0.532 4440
 4442 3 -20.7 23.92 -0.3 0.594 4441
 4443 3 -20.61 23.78 -0.31 0.615 4442
 4444 3 -20.5 23.62 -0.31 0.643 4443
 4445 3 -20.5 23.42 -0.33 0.656 4444
 4446 3 -20.38 23.31 -0.31 0.683 4445
 4447 3 -20.66 23.21 -0.43 0.355 4446
 4448 3 -21.06 23.01 -0.68 0.362 4447
 4449 3 -21.27 22.92 -0.81 0.362 4448
 4450 3 -20.91 23.1 -0.55 0.355 4449
 4451 3 -21.45 22.9 -0.8 0.355 4450
 4452 3 -19.59 23.53 -0.22 0.343 4450
 4453 3 -19.36 23.44 -0.29 0.328 4452
 4454 3 -19.2 23.37 -0.31 0.363 4453
 4455 3 -19.11 23.23 -0.36 0.428 4454
 4456 3 -18.97 23.15 -0.35 0.475 4455
 4457 3 -18.79 23.1 -0.37 0.497 4456
 4458 3 -18.61 23.05 -0.3 0.507 4457
 4459 3 -18.4 23.06 -0.25 0.499 4458
 4460 3 -18.25 23.1 -0.3 0.508 4459
 4461 3 -18.09 23.12 -0.29 0.468 4460
 4462 3 -17.75 23.42 0.05 0.363 4461
 4463 3 -17.57 23.48 0.1 0.312 4462
 4464 3 -17.47 23.53 0.2 0.354 4463
 4465 3 -17.38 23.53 0.33 0.321 4464
 4466 3 -17.29 23.65 0.4 0.328 4465
 4467 3 -17.13 23.58 0.5 0.337 4466
 4468 3 -17.02 23.62 0.56 0.321 4467
 4469 3 -16.88 23.6 0.63 0.348 4468
 4470 3 -16.81 23.64 0.73 0.41 4469
 4471 3 -16.68 23.67 0.82 0.406 4470
 4472 3 -16.54 23.58 0.91 0.426 4471
 4473 3 -16.38 23.55 0.96 0.46 4472
 4474 3 -16.2 23.48 1.07 0.487 4473
 4475 3 -16.04 23.55 1.03 0.454 4474
 4476 3 -15.83 23.53 1.05 0.407 4475
 4477 3 -15.65 23.56 1.11 0.395 4476
 4478 3 -15.42 23.62 1.22 0.429 4477
 4479 3 -15.2 23.67 1.22 0.414 4478
 4480 3 -15.05 23.8 1.28 0.474 4479
 4481 3 -14.85 23.8 1.23 0.466 4480
 4482 3 -14.65 23.78 1.17 0.449 4481
 4483 3 -14.42 23.78 1.04 0.418 4482
 4484 3 -14.22 23.78 1.08 0.485 4483
 4485 3 -14.07 23.81 1.07 0.505 4484
 4486 3 -13.82 23.73 0.97 0.46 4485
 4487 3 -13.6 23.62 0.86 0.405 4486
 4488 3 -13.4 23.6 0.77 0.375 4487
 4489 3 -13.22 23.58 0.73 0.375 4488
 4490 3 -13.04 23.55 0.61 0.394 4489
 4491 3 -12.89 23.55 0.58 0.448 4490
 4492 3 -12.7 23.51 0.56 0.519 4491
 4493 3 -12.54 23.35 0.51 0.567 4492
 4494 3 -12.37 23.26 0.43 0.587 4493
 4495 3 -12.23 23.12 0.4 0.583 4494
 4496 3 -12.07 23.06 0.41 0.639 4495
 4497 3 -11.72 23.31 0.19 0.422 4496
 4498 3 -11.29 23.4 -0.03 0.312 4497
 4499 3 -11.1 23.37 -0.12 0.321 4498
 4500 3 -10.97 23.42 -0.27 0.31 4499
 4501 3 -10.85 23.33 -0.21 0.346 4500
 4502 3 -10.68 23.42 -0.26 0.35 4501
 4503 3 -10.5 23.51 -0.32 0.448 4502
 4504 3 -10.4 23.65 -0.34 0.552 4503
 4505 3 -10.33 23.76 -0.31 0.618 4504
 4506 3 -10.24 23.87 -0.28 0.686 4505
 4507 3 -9.7 23.15 -0.18 0.312 4506
 4508 3 -9.57 23.14 -0.14 0.29 4507
 4509 3 -9.46 23.01 -0.12 0.296 4508
 4510 3 -9.31 22.96 -0.09 0.288 4509
 4511 3 -9.14 22.78 -0.14 0.284 4510
 4512 3 -9.07 22.65 -0.09 0.305 4511
 4513 3 -8.99 22.42 -0.06 0.297 4512
 4514 3 -8.88 22.35 0 0.317 4513
 4515 3 -8.76 22.3 0.12 0.387 4514
 4516 3 -8.67 22.19 0.22 0.421 4515
 4517 3 -8.58 22.26 0.34 0.464 4516
 4518 3 -8.5 22.05 0.52 0.466 4517
 4519 3 -8.4 22.01 0.58 0.511 4518
 4520 3 -8.29 21.87 0.63 0.476 4519
 4521 3 -8.16 21.76 0.66 0.491 4520
 4522 3 -8.06 21.76 0.65 0.475 4521
 4523 3 -7.94 21.37 0.47 0.39 4522
 4524 3 -7.85 21.01 0.55 0.265 4523
 4525 3 -7.74 20.85 0.63 0.273 4524
 4526 3 -7.58 20.74 0.67 0.308 4525
 4527 3 -7.44 20.69 0.79 0.336 4526
 4528 3 -7.36 20.62 0.85 0.321 4527
 4529 3 -7.2 20.53 0.87 0.337 4528
 4530 3 -7.02 20.44 0.83 0.299 4529
 4531 3 -6.74 20.44 0.87 0.274 4530
 4532 3 -6.61 20.49 0.92 0.285 4531
 4533 3 -6.44 20.51 0.93 0.303 4532
 4534 3 -6.28 20.51 0.94 0.277 4533
 4535 3 -6.07 20.48 0.94 0.287 4534
 4536 3 -5.9 20.42 0.96 0.265 4535
 4537 3 -5.73 20.46 1.04 0.3 4536
 4538 3 -5.57 20.48 1.12 0.328 4537
 4539 3 -5.37 20.55 1.17 0.322 4538
 4540 3 -5.23 20.46 1.12 0.361 4539
 4541 3 -5.15 20.51 1.31 0.406 4540
 4542 3 -5.06 20.49 1.43 0.448 4541
 4543 3 -4.94 20.49 1.53 0.48 4542
 4544 3 -4.82 20.51 1.66 0.482 4543
 4545 3 -4.69 20.49 1.79 0.538 4544
 4546 3 -4.61 20.48 1.88 0.571 4545
 4547 3 -5.36 20.48 2.13 0.156 4546
 4548 3 -5.53 20.46 2.11 0.087 4547
 4549 3 -4.39 20.49 1.87 0.595 4546
 4550 3 -4.36 20.44 2.05 0.573 4549
 4551 3 -4.65 20.49 2.55 0.346 4550
 4552 3 -4.66 20.42 2.74 0.356 4551
 4553 3 -4.61 20.51 2.92 0.312 4552
 4554 3 -4.49 20.49 2.9 0.376 4553
 4555 3 -4.27 19.8 2.73 0.059 4554
 4556 3 -4.15 19.76 2.84 0.087 4555
 4557 3 -4.03 19.83 2.88 0.104 4556
 4558 3 -4.49 20.69 3.17 0.219 4554
 4559 3 -4.49 20.74 3.3 0.216 4558
 4560 3 -4.49 20.9 3.46 0.199 4559
 4561 3 -4.44 20.92 3.63 0.185 4560
 4562 3 -4.39 20.96 3.86 0.185 4561
 4563 3 -4.44 20.94 4 0.191 4562
 4564 3 -4.44 21.1 4.11 0.189 4563
 4565 3 -4.48 21.15 4.24 0.191 4564
 4566 3 -4.5 21.26 4.36 0.218 4565
 4567 3 -4.54 21.35 4.49 0.259 4566
 4568 3 -4.58 21.42 4.57 0.317 4567
 4569 3 -4.65 21.48 4.62 0.331 4568
 4570 3 -4.83 21.26 4.74 0.197 4569
 4571 3 -4.95 21.26 4.82 0.167 4570
 4572 3 -5.04 21.37 4.91 0.152 4571
 4573 3 -4.57 21.89 4.65 0.257 4569
 4574 3 -4.57 22.01 4.74 0.293 4573
 4575 3 -4.73 21.6 4.89 0.072 4574
 4576 3 -4.66 21.48 4.81 0.061 4575
 4577 3 -4.81 21.4 4.82 0.06 4576
 4578 3 -4.52 22.14 4.83 0.243 4574
 4579 3 -4.54 22.12 5 0.343 4578
 4580 3 -4.6 22.12 5.12 0.481 4579
 4581 3 -4.65 22.15 5.22 0.612 4580
 4582 3 -4.78 22.3 5.37 0.787 4581
 4583 3 -4.87 22.37 5.47 0.817 4582
 4584 3 -5 22.4 5.49 0.876 4583
 4585 3 -5 22.49 5.57 0.884 4584
 4586 3 -4.35 23.69 5.66 0.303 4585
 4587 3 -4.3 23.85 5.72 0.363 4586
 4588 3 -4.18 23.94 5.82 0.318 4587
 4589 3 -4.06 24.05 5.86 0.287 4588
 4590 3 -3.76 24.01 6.06 0.203 4589
 4591 3 -3.61 24.01 6.16 0.213 4590
 4592 3 -3.36 23.88 6.29 0.189 4591
 4593 3 -3.17 23.86 6.33 0.164 4592
 4594 3 -3.03 23.86 6.44 0.158 4593
 4595 3 -2.9 23.91 6.58 0.137 4594
 4596 3 -2.8 24.02 6.62 0.149 4595
 4597 3 -2.71 24.14 6.74 0.136 4596
 4598 3 -2.57 24.32 6.85 0.173 4597
 4599 3 -2.49 24.52 6.95 0.235 4598
 4600 3 -2.42 24.68 6.98 0.293 4599
 4601 3 -2.32 24.82 6.99 0.309 4600
 4602 3 -2.21 24.95 7.1 0.325 4601
 4603 3 -2.42 25.2 6.75 0.092 4602
 4604 3 -2.51 25.32 6.69 0.047 4603
 4605 3 -2.55 25.43 6.68 0.079 4604
 4606 3 -2.71 25.59 6.53 0.125 4605
 4607 3 -2.82 25.66 6.53 0.115 4606
 4608 3 -2.9 25.75 6.49 0.092 4607
 4609 3 -2.94 25.86 6.49 0.049 4608
 4610 3 -2.11 25.04 7.29 0.346 4602
 4611 3 -2.07 25.18 7.36 0.365 4610
 4612 3 -2.24 25.54 7.4 0.231 4611
 4613 3 -2.34 25.22 7.65 0.12 4612
 4614 3 -2.51 25.13 7.75 0.102 4613
 4615 3 -2.61 25.05 7.85 0.099 4614
 4616 3 -2.72 24.98 7.93 0.103 4615
 4617 3 -2.84 24.86 7.99 0.107 4616
 4618 3 -2.92 24.82 8.06 0.062 4617
 4619 3 -2.97 24.84 8.15 0.11 4618
 4620 3 -3.01 24.89 8.27 0.132 4619
 4621 3 -3.09 24.93 8.4 0.182 4620
 4622 3 -3.15 24.93 8.58 0.201 4621
 4623 3 -3.19 24.89 8.68 0.223 4622
 4624 3 -3.49 24.95 8.9 0.081 4623
 4625 3 -3.51 25.09 9.06 0.105 4624
 4626 3 -3.44 25.2 9.16 0.096 4625
 4627 3 -1.82 24.8 7.77 0.175 4611
 4628 3 -1.69 24.8 7.9 0.178 4627
 4629 3 -1.54 24.86 7.98 0.187 4628
 4630 3 -1.44 24.89 8.07 0.193 4629
 4631 3 -1.34 24.89 8.16 0.178 4630
 4632 3 -1.24 24.84 8.25 0.196 4631
 4633 3 -1.15 24.82 8.38 0.19 4632
 4634 3 -1.07 24.88 8.52 0.151 4633
 4635 3 -0.95 24.84 8.61 0.151 4634
 4636 3 -0.76 24.86 8.63 0.206 4635
 4637 3 -0.65 25 8.68 0.236 4636
 4638 3 -0.53 25.11 8.74 0.284 4637
 4639 3 -0.43 25.2 8.8 0.266 4638
 4640 3 -0.31 25.3 8.85 0.267 4639
 4641 3 -0.17 25.43 8.85 0.299 4640
 4642 3 -0.1 25.54 8.91 0.32 4641
 4643 3 0 25.64 8.92 0.316 4642
 4644 3 0.08 25.77 9.05 0.26 4643
 4645 3 0.26 25.75 9.15 0.198 4644
 4646 3 0.51 25.77 9.27 0.184 4645
 4647 3 0.68 25.77 9.27 0.185 4646
 4648 3 0.82 25.89 9.27 0.173 4647
 4649 3 0.97 25.93 9.32 0.194 4648
 4650 3 1.14 25.93 9.41 0.178 4649
 4651 3 1.28 25.97 9.47 0.176 4650
 4652 3 1.41 26.01 9.53 0.182 4651
 4653 3 1.62 26.05 9.58 0.195 4652
 4654 3 1.78 26.08 9.64 0.201 4653
 4655 3 1.89 26.19 9.69 0.176 4654
 4656 3 2.08 26.26 9.75 0.132 4655
 4657 3 2.2 26.42 9.75 0.177 4656
 4658 3 2.31 26.42 9.88 0.197 4657
 4659 3 2.43 26.44 9.92 0.184 4658
 4660 3 2.6 26.49 9.96 0.215 4659
 4661 3 2.83 26.53 10.05 0.157 4660
 4662 3 2.93 26.62 10.07 0.197 4661
 4663 3 3.04 26.67 10.16 0.197 4662
 4664 3 3.2 26.64 10.24 0.198 4663
 4665 3 3.37 26.67 10.26 0.197 4664
 4666 3 3.56 26.71 10.34 0.204 4665
 4667 3 3.87 26.84 10.4 0.222 4666
 4668 3 4.03 26.95 10.45 0.209 4667
 4669 3 4.25 27.02 10.45 0.142 4668
 4670 3 4.41 27.07 10.45 0.149 4669
 4671 3 4.57 27.16 10.45 0.167 4670
 4672 3 4.75 27.24 10.43 0.192 4671
 4673 3 4.9 27.34 10.42 0.198 4672
 4674 3 5.08 27.38 10.47 0.222 4673
 4675 3 5.26 27.52 10.51 0.233 4674
 4676 3 5.5 27.59 10.54 0.213 4675
 4677 3 5.7 27.68 10.55 0.168 4676
 4678 3 5.82 27.75 10.52 0.16 4677
 4679 3 5.95 27.77 10.49 0.188 4678
 4680 3 6.04 27.77 10.56 0.255 4679
 4681 3 6.17 27.79 10.56 0.277 4680
 4682 3 6.33 27.81 10.54 0.306 4681
 4683 3 6.5 27.86 10.54 0.319 4682
 4684 3 6.71 27.93 10.52 0.288 4683
 4685 3 6.91 28.02 10.51 0.248 4684
 4686 3 7.08 28.09 10.45 0.228 4685
 4687 3 7.25 28.16 10.49 0.22 4686
 4688 3 7.37 28.29 10.54 0.228 4687
 4689 3 7.46 28.47 10.55 0.225 4688
 4690 3 7.5 28.66 10.56 0.231 4689
 4691 3 7.62 28.84 10.6 0.185 4690
 4692 3 7.75 28.93 10.52 0.161 4691
 4693 3 7.87 29.02 10.42 0.122 4692
 4694 3 7.88 29.11 10.29 0.145 4693
 4695 3 7.98 29.15 10.15 0.18 4694
 4696 3 8.07 29.34 10.06 0.192 4695
 4697 3 8.16 29.56 10.01 0.177 4696
 4698 3 8.25 29.75 9.98 0.145 4697
 4699 3 8.33 29.91 9.92 0.175 4698
 4700 3 8.3 30.07 9.82 0.146 4699
 4701 3 8.41 30.13 9.82 0.134 4700
 4702 3 8.41 30.27 9.76 0.154 4701
 4703 3 8.53 30.38 9.72 0.21 4702
 4704 3 8.76 30.52 9.63 0.189 4703
 4705 3 8.92 30.61 9.49 0.212 4704
 4706 3 9.05 30.75 9.45 0.178 4705
 4707 3 9.16 30.86 9.41 0.2 4706
 4708 3 9.27 31.02 9.41 0.185 4707
 4709 3 9.39 31.13 9.35 0.188 4708
 4710 3 9.43 31.27 9.32 0.242 4709
 4711 3 9.5 31.4 9.3 0.273 4710
 4712 3 9.61 31.5 9.22 0.514 4711
 4713 3 9.16 31.41 8.74 0.187 4712
 4714 3 9.09 31.31 8.65 0.208 4713
 4715 3 8.91 31.18 8.59 0.165 4714
 4716 3 8.74 31.16 8.57 0.101 4715
 4717 3 8.55 31.18 8.57 0.087 4716
 4718 3 8.41 31.13 8.6 0.092 4717
 4719 3 8.26 31.09 8.67 0.13 4718
 4720 3 8.1 31.04 8.76 0.113 4719
 4721 3 7.92 31.04 8.85 0.119 4720
 4722 3 7.79 31 8.92 0.114 4721
 4723 3 7.59 31 8.92 0.126 4722
 4724 3 7.41 31.02 8.89 0.151 4723
 4725 3 7.3 31.06 8.82 0.136 4724
 4726 3 7.13 30.91 8.81 0.135 4725
 4727 3 7 31 8.57 0.105 4726
 4728 3 6.87 31.07 8.49 0.092 4727
 4729 3 6.78 31.09 8.38 0.000125 4728
 4730 3 9.9 31.57 9.31 0.518 4712
 4731 3 10.02 31.57 9.27 0.573 4730
 4732 3 10.17 31.59 9.29 0.622 4731
 4733 3 10.31 31.77 9.23 0.591 4732
 4734 3 10.43 31.9 9.15 0.572 4733
 4735 3 10.56 31.95 9.01 0.563 4734
 4736 3 10.66 31.97 8.96 0.494 4735
 4737 3 10.75 31.79 8.8 0.458 4736
 4738 3 11 31.84 8.64 0.263 4737
 4739 3 11.11 31.75 8.5 0.232 4738
 4740 3 11.26 31.84 8.42 0.383 4739
 4741 3 11.33 32.01 8.39 0.439 4740
 4742 3 11.41 32.08 8.35 0.463 4741
 4743 3 11.83 31.91 8.44 0.275 4742
 4744 3 12.05 32.01 8.48 0.169 4743
 4745 3 12.25 32.16 8.45 0.155 4744
 4746 3 12.4 32.23 8.41 0.172 4745
 4747 3 12.52 32.31 8.48 0.13 4746
 4748 3 12.65 32.33 8.48 0.146 4747
 4749 3 12.67 32.49 8.48 0.207 4748
 4750 3 12.75 32.59 8.45 0.202 4749
 4751 3 12.91 32.52 8.4 0.267 4750
 4752 3 13.1 32.56 8.36 0.26 4751
 4753 3 13.24 32.58 8.29 0.271 4752
 4754 3 13.47 32.66 8.31 0.233 4753
 4755 3 13.71 32.76 8.33 0.225 4754
 4756 3 13.89 32.92 8.31 0.258 4755
 4757 3 14.08 32.98 8.28 0.335 4756
 4758 3 14.26 33.08 8.31 0.343 4757
 4759 3 14.44 33.13 8.33 0.393 4758
 4760 3 14.6 33.17 8.39 0.396 4759
 4761 3 14.71 33.42 8.22 0.344 4760
 4762 3 14.74 33.64 8.12 0.324 4761
 4763 3 14.87 33.74 8.01 0.306 4762
 4764 3 14.97 33.78 7.97 0.389 4763
 4765 3 14.85 34.16 8.39 0.257 4764
 4766 3 14.88 34.24 8.51 0.309 4765
 4767 3 14.58 34.77 8.41 0.126 4766
 4768 3 15.08 34.34 8.63 0.402 4766
 4769 3 15.16 34.52 8.62 0.444 4768
 4770 3 15.19 34.63 8.63 0.418 4769
 4771 3 15.05 34.91 8.51 0.363 4770
 4772 3 15.02 35.08 8.44 0.346 4771
 4773 3 15.17 35.31 8.42 0.322 4772
 4774 3 15.32 35.45 8.41 0.32 4773
 4775 3 15.45 35.63 8.47 0.271 4774
 4776 3 15.46 35.77 8.49 0.312 4775
 4777 3 15.51 35.87 8.64 0.321 4776
 4778 3 15.76 36.02 8.34 0.08 4777
 4779 3 15.92 36.06 8.39 0.109 4778
 4780 3 16.02 36.06 8.48 0.131 4779
 4781 3 16.24 36.03 8.65 0.229 4780
 4782 3 16.36 35.8 8.8 0.093 4781
 4783 3 16.53 35.71 8.9 0.11 4782
 4784 3 16.69 35.7 9.06 0.132 4783
 4785 3 16.76 35.67 9.14 0.173 4784
 4786 3 16.2 36.38 8.46 0.091 4781
 4787 3 16.22 36.44 8.31 0.126 4786
 4788 3 16.29 36.39 8.2 0.062 4787
 4789 3 15.55 35.77 8.92 0.298 4777
 4790 3 15.46 35.77 9.11 0.205 4789
 4791 3 15.41 35.83 9.21 0.12 4790
 4792 3 15.31 35.81 9.3 0.1 4791
 4793 3 15.34 35.77 9.48 0.086 4792
 4794 3 15.26 35.71 9.56 0.114 4793
 4795 3 15.11 35.63 9.61 0.098 4794
 4796 3 15.02 35.52 9.64 0.103 4795
 4797 3 14.86 35.63 9.59 0.137 4796
 4798 3 14.74 35.62 9.58 0.14 4797
 4799 3 14.64 35.62 9.56 0.112 4798
 4800 3 14.52 35.53 9.57 0.124 4799
 4801 3 14.44 35.45 9.59 0.15 4800
 4802 3 15.03 35.34 9.71 0.046 4796
 4803 3 14.92 35.42 9.73 0.052 4802
 4804 3 16.02 35.84 8.8 0.131 4789
 4805 3 16.07 35.94 8.74 0.069 4804
 4806 3 14.52 34.91 8.31 0.134 4772
 4807 3 14.41 34.98 8.3 0.000125 4806
 4808 3 15.33 33.62 7.73 0.212 4764
 4809 3 15.66 33.78 7.89 0.153 4808
 4810 3 15.87 33.71 7.92 0.146 4809
 4811 3 15.98 33.74 7.96 0.086 4810
 4812 3 15.37 33.34 7.35 0.147 4808
 4813 3 15.4 33.23 7.27 0.201 4812
 4814 3 15.37 33.14 7.17 0.238 4813
 4815 3 15.74 33.14 7.21 0.089 4814
 4816 3 15.82 33.16 7.1 0.088 4815
 4817 3 15.9 33.3 7.09 0.137 4816
 4818 3 16 33.27 6.93 0.109 4817
 4819 3 16.06 33.26 6.78 0.149 4818
 4820 3 16.16 33.27 6.73 0.197 4819
 4821 3 16.06 33.03 6.52 0.104 4820
 4822 3 16.09 32.95 6.43 0.062 4821
 4823 3 16.06 32.8 6.39 0.081 4822
 4824 3 16.07 32.63 6.52 0.136 4823
 4825 3 16.07 32.48 6.57 0.171 4824
 4826 3 16.18 32.34 6.52 0.131 4825
 4827 3 16.31 32.2 6.46 0.081 4826
 4828 3 16.32 32.12 6.39 0.064 4827
 4829 3 16.34 31.99 6.35 0.112 4828
 4830 3 16.38 31.9 6.31 0.161 4829
 4831 3 16.41 31.79 6.38 0.179 4830
 4832 3 16.5 31.61 6.38 0.177 4831
 4833 3 16.47 31.49 6.23 0.159 4832
 4834 3 16.59 31.36 6.14 0.155 4833
 4835 3 16.65 31.25 6.13 0.133 4834
 4836 3 16.88 31.09 6.02 0.11 4835
 4837 3 16.95 31 6.02 0.095 4836
 4838 3 17 30.88 5.98 0.081 4837
 4839 3 17.06 30.77 6.03 0.133 4838
 4840 3 17.02 30.66 6.05 0.199 4839
 4841 3 16.97 30.43 6.02 0.115 4840
 4842 3 17.13 30.32 6.06 0.086 4841
 4843 3 17.25 30.22 5.98 0.101 4842
 4844 3 17.41 30.31 5.94 0.124 4843
 4845 3 17.5 30.38 5.97 0.143 4844
 4846 3 17.63 30.38 5.97 0.000125 4845
 4847 3 16.66 31.16 6.24 0.094 4835
 4848 3 16.66 31.04 6.27 0.053 4847
 4849 3 15.15 33.08 7.06 0.142 4814
 4850 3 15.06 33.13 6.9 0.157 4849
 4851 3 14.96 33.03 6.85 0.154 4850
 4852 3 14.88 33.09 6.71 0.133 4851
 4853 3 14.79 33.03 6.57 0.107 4852
 4854 3 14.65 33.01 6.53 0.134 4853
 4855 3 14.57 32.91 6.49 0.149 4854
 4856 3 14.4 32.76 6.42 0.104 4855
 4857 3 14.27 32.7 6.32 0.138 4856
 4858 3 14.21 32.7 6.21 0.135 4857
 4859 3 14.12 32.7 6.07 0.181 4858
 4860 3 14.1 32.67 5.77 0.174 4859
 4861 3 14.15 32.6 5.65 0.231 4860
 4862 3 14.1 32.49 5.51 0.263 4861
 4863 3 14.05 32.38 5.38 0.307 4862
 4864 3 13.98 32.21 5.23 0.303 4863
 4865 3 13.93 32.08 5.14 0.261 4864
 4866 3 13.88 31.95 5.03 0.26 4865
 4867 3 13.72 31.72 5.09 0.196 4866
 4868 3 13.62 31.5 5.05 0.168 4867
 4869 3 13.42 31.38 4.94 0.145 4868
 4870 3 13.26 31.27 4.85 0.137 4869
 4871 3 13.08 31.25 4.69 0.154 4870
 4872 3 12.98 31.25 4.56 0.144 4871
 4873 3 12.87 31.29 4.46 0.168 4872
 4874 3 12.71 31.27 4.39 0.186 4873
 4875 3 12.74 31.38 4.23 0.191 4874
 4876 3 12.9 31.32 4.06 0.281 4875
 4877 3 13.29 31.31 4.1 0.153 4876
 4878 3 13.49 31.25 4.09 0.086 4877
 4879 3 13.57 31.15 4.07 0.067 4878
 4880 3 13.66 31.04 4.06 0.082 4879
 4881 3 13.74 30.93 4.06 0.07 4880
 4882 3 12.5 30.99 4.09 0.127 4876
 4883 3 12.37 30.86 4.11 0.102 4882
 4884 3 13.9 32.7 6.18 0.112 4859
 4885 3 13.79 32.8 6.26 0.146 4884
 4886 3 13.72 32.92 6.3 0.12 4885
 4887 3 13.68 33.06 6.35 0.05 4886
 4888 3 14.74 32.64 8.61 0.1 4760
 4889 3 14.85 32.52 8.64 0.107 4888
 4890 3 14.91 32.37 8.73 0.088 4889
 4891 3 14.89 32.23 8.73 0.000125 4890
 4892 3 10.93 32.51 8.18 0.186 4742
 4893 3 10.77 32.59 8.18 0.000125 4892
 4894 3 10.1 30.68 9.29 0.136 4732
 4895 3 10.09 30.57 9.24 0.146 4894
 4896 3 10.16 30.49 9.15 0.124 4895
 4897 3 10.17 30.34 9.2 0.143 4896
 4898 3 10.16 30.15 9.21 0.18 4897
 4899 3 10.19 29.93 9.24 0.137 4898
 4900 3 10.28 29.79 9.23 0.1 4899
 4901 3 10.02 30.5 9.48 0.024 4895
 4902 3 -3.76 24.33 6.27 0.096 4591
 4903 3 -3.82 24.44 6.25 0.053 4902
 4904 3 -5.13 22.15 5.66 0.67 4585
 4905 3 -5.63 21.03 5.49 0.304 4904
 4906 3 -5.77 20.76 5.4 0.241 4905
 4907 3 -5.81 20.56 5.25 0.218 4906
 4908 3 -5.77 20.31 5.16 0.088 4907
 4909 3 -5.78 20.19 5.11 0.054 4908
 4910 3 -5.74 20.05 5.07 0.087 4909
 4911 3 -5.85 19.9 5.15 0.096 4910
 4912 3 -5.88 19.8 5.2 0.129 4911
 4913 3 -5.9 19.69 5.19 0.142 4912
 4914 3 -3.94 20.3 1.71 0.441 4550
 4915 3 -3.78 20.24 1.69 0.385 4914
 4916 3 -3.65 20.01 1.87 0.13 4915
 4917 3 -3.57 19.9 1.97 0.12 4916
 4918 3 -3.55 19.85 2.11 0.161 4917
 4919 3 -3.49 19.8 2.21 0.12 4918
 4920 3 -3.55 19.89 2.24 0.000125 4919
 4921 3 -3.53 20.4 1.46 0.265 4915
 4922 3 -3.3 20.35 1.37 0.212 4921
 4923 3 -3.15 20.28 1.32 0.261 4922
 4924 3 -2.96 20.23 1.25 0.493 4923
 4925 3 -2.96 20.14 1.12 0.573 4924
 4926 3 -2.9 20.24 1.06 0.636 4925
 4927 3 -2.61 20.98 0.87 0.209 4926
 4928 3 -2.59 21.15 0.8 0.192 4927
 4929 3 -2.53 21.3 0.72 0.212 4928
 4930 3 -2.38 21.42 0.68 0.227 4929
 4931 3 -2.24 21.42 0.58 0.274 4930
 4932 3 -2.13 21.49 0.54 0.315 4931
 4933 3 -2.3 21.15 0.39 0.093 4932
 4934 3 -2.32 21.1 0.29 0.062 4933
 4935 3 -1.94 21.74 0.59 0.324 4932
 4936 3 -1.86 22.03 0.63 0.371 4935
 4937 3 -1.76 22.1 0.63 0.42 4936
 4938 3 -1.64 22.24 0.69 0.435 4937
 4939 3 -1.68 22.01 0.19 0.189 4938
 4940 3 -1.71 22.06 0 0.125 4939
 4941 3 -1.63 22.17 -0.09 0.106 4940
 4942 3 -1.59 22.28 -0.15 0.082 4941
 4943 3 -1.47 22.31 -0.2 0.088 4942
 4944 3 -1.34 22.3 -0.25 0.124 4943
 4945 3 -1.19 22.24 -0.33 0.115 4944
 4946 3 -1.09 22.12 -0.37 0.108 4945
 4947 3 -0.99 22.12 -0.39 0.000125 4946
 4948 3 -1.46 22.51 0.93 0.352 4938
 4949 3 -1.43 22.67 1.03 0.348 4948
 4950 3 -1.17 22.69 1.12 0.265 4949
 4951 3 -1.4 22.85 1.22 0.121 4950
 4952 3 -1.5 22.87 1.41 0.000125 4951
 4953 3 -0.81 22.6 1.12 0.146 4950
 4954 3 -0.64 22.55 1.17 0.119 4953
 4955 3 -0.53 22.59 1.21 0.138 4954
 4956 3 -0.41 22.45 1.29 0.176 4955
 4957 3 -0.28 22.75 1.34 0.096 4956
 4958 3 -0.1 22.89 1.33 0.127 4957
 4959 3 0 22.91 1.34 0.124 4958
 4960 3 0.18 22.86 1.34 0.15 4959
 4961 3 0.31 22.9 1.25 0.15 4960
 4962 3 0.38 23.02 1.14 0.132 4961
 4963 3 0.45 23.15 1.12 0.103 4962
 4964 3 0.52 23.36 1.03 0.166 4963
 4965 3 0.54 23.52 0.96 0.115 4964
 4966 3 0.67 23.61 0.86 0.167 4965
 4967 3 0.74 23.66 0.78 0.166 4966
 4968 3 0.59 23.81 0.73 0.115 4967
 4969 3 0.62 23.97 0.68 0.147 4968
 4970 3 0.62 24.22 0.66 0.129 4969
 4971 3 0.66 24.43 0.61 0.109 4970
 4972 3 0.73 24.54 0.56 0.072 4971
 4973 3 0.53 23.38 0.7 0.072 4969
 4974 3 0.49 23.2 0.75 0.071 4973
 4975 3 0.45 23.05 0.71 0.119 4974
 4976 3 0.38 22.85 0.66 0.124 4975
 4977 3 0.38 22.78 0.56 0.164 4976
 4978 3 0.27 22.83 0.51 0.17 4977
 4979 3 0.15 22.92 0.33 0.127 4978
 4980 3 0.09 22.85 0.29 0.196 4979
 4981 3 -0.07 23 0.29 0.13 4980
 4982 3 -0.13 23.11 0.28 0.000125 4981
 4983 3 0.8 23.65 0.68 0.053 4967
 4984 3 -0.37 22.22 1.25 0.095 4956
 4985 3 -0.25 22.09 1.05 0.059 4984
 4986 3 -0.15 22.09 1 0.101 4985
 4987 3 -0.04 22.2 0.89 0.153 4986
 4988 3 0.03 22.34 0.93 0.109 4987
 4989 3 -1.87 22.99 1.12 0.156 4949
 4990 3 -1.89 23.21 1.16 0.122 4989
 4991 3 -1.92 23.35 1.19 0.144 4990
 4992 3 -2.05 23.44 1.25 0.144 4991
 4993 3 -2.11 23.56 1.28 0.196 4992
 4994 3 -2.4 23.69 1.2 0.123 4993
 4995 3 -2.44 23.8 1.11 0.066 4994
 4996 3 -2.49 23.92 1.05 0.087 4995
 4997 3 -2.53 24.05 1.01 0.09 4996
 4998 3 -2.53 24.23 0.99 0.102 4997
 4999 3 -2.61 24.21 1.09 0.000125 4998
 5000 3 -2.05 23.6 1.45 0.107 4993
 5001 3 -1.9 23.76 1.54 0.119 5000
 5002 3 -1.9 23.94 1.6 0.105 5001
 5003 3 -1.96 24.08 1.65 0.08 5002
 5004 3 -1.95 24.28 1.72 0.105 5003
 5005 3 -1.97 24.37 1.81 0.075 5004
 5006 3 -1.99 24.53 1.83 0.112 5005
 5007 3 -1.97 24.69 1.89 0.124 5006
 5008 3 -1.99 24.87 1.94 0.202 5007
 5009 3 -2.03 25.1 1.99 0.182 5008
 5010 3 -1.83 25.39 2.05 0.107 5009
 5011 3 -1.76 25.56 2.07 0.086 5010
 5012 3 -1.61 25.65 2.08 0.128 5011
 5013 3 -1.49 25.73 2.06 0.167 5012
 5014 3 -1.39 25.87 2.12 0.175 5013
 5015 3 -1.31 26.14 2.18 0.057 5014
 5016 3 -1.22 26.26 2.2 0.086 5015
 5017 3 -1.18 26.36 2.2 0.039 5016
 5018 3 -3.01 20.03 0.97 0.677 4926
 5019 3 -2.94 19.83 0.94 0.682 5018
 5020 3 -2.67 19.44 1.25 0.508 5019
 5021 3 -2.65 19.21 1.19 0.525 5020
 5022 3 -2.49 19.21 1.13 0.501 5021
 5023 3 -2.51 18.85 1.11 0.443 5022
 5024 3 -2.49 18.67 1.07 0.493 5023
 5025 3 -2.4 18.51 1.04 0.524 5024
 5026 3 -2.3 18.33 1.16 0.541 5025
 5027 3 -2.24 18.33 0.93 0.491 5026
 5028 3 -2.19 18.33 0.81 0.491 5027
 5029 3 -2.44 17.92 1.53 0.209 5028
 5030 3 -2.34 17.73 1.55 0.174 5029
 5031 3 -2.26 17.53 1.63 0.169 5030
 5032 3 -2.21 17.33 1.72 0.187 5031
 5033 3 -2.05 17.15 1.82 0.188 5032
 5034 3 -1.97 17.03 1.91 0.182 5033
 5035 3 -1.86 16.92 1.97 0.187 5034
 5036 3 -1.8 16.81 2.11 0.198 5035
 5037 3 -1.65 16.78 2.28 0.151 5036
 5038 3 -1.63 16.64 2.32 0.192 5037
 5039 3 -1.57 16.48 2.36 0.195 5038
 5040 3 -1.49 16.33 2.49 0.17 5039
 5041 3 -1.37 16.2 2.63 0.173 5040
 5042 3 -1.29 16.14 2.73 0.211 5041
 5043 3 -1.07 16.07 2.79 0.228 5042
 5044 3 -0.88 16.07 2.87 0.292 5043
 5045 3 -0.71 16.04 2.95 0.391 5044
 5046 3 -0.6 16 3.04 0.444 5045
 5047 3 -0.51 15.96 3.16 0.45 5046
 5048 3 -0.33 15.91 3.24 0.485 5047
 5049 3 -0.13 16.02 3.31 0.447 5048
 5050 3 0.03 16.16 3.33 0.408 5049
 5051 3 0.28 16.39 3.27 0.41 5050
 5052 3 0.44 16.45 3.29 0.436 5051
 5053 3 0.55 16.48 3.27 0.481 5052
 5054 3 0.7 16.55 3.27 0.464 5053
 5055 3 0.81 16.51 3.29 0.469 5054
 5056 3 1.01 16.99 3.77 0.222 5055
 5057 3 1.12 17.03 4.09 0.231 5056
 5058 3 1.28 16.99 4.28 0.277 5057
 5059 3 1.36 17.01 4.37 0.252 5058
 5060 3 1.44 17.08 4.58 0.229 5059
 5061 3 1.57 17.11 4.61 0.225 5060
 5062 3 1.68 17.11 4.78 0.211 5061
 5063 3 1.82 17.09 4.78 0.181 5062
 5064 3 2.03 17.06 4.85 0.218 5063
 5065 3 2.21 17.09 4.91 0.199 5064
 5066 3 2.3 17.04 4.93 0.214 5065
 5067 3 2.46 17.07 4.94 0.205 5066
 5068 3 2.65 17.13 4.9 0.195 5067
 5069 3 2.82 17.18 4.86 0.191 5068
 5070 3 3.01 17.22 4.82 0.207 5069
 5071 3 3.17 17.22 4.78 0.214 5070
 5072 3 3.4 17.31 4.81 0.247 5071
 5073 3 3.55 17.34 4.81 0.342 5072
 5074 3 3.73 17.43 4.78 0.411 5073
 5075 3 3.84 17.43 4.78 0.502 5074
 5076 3 3.96 17.4 4.81 0.573 5075
 5077 3 3.69 16.81 5.53 0.163 5076
 5078 3 3.57 16.74 5.57 0.181 5077
 5079 3 3.49 16.63 5.65 0.17 5078
 5080 3 4.07 17.63 4.52 0.525 5076
 5081 3 4.21 17.32 4.07 0.304 5080
 5082 3 4.35 17.31 3.65 0.175 5081
 5083 3 4.48 17.32 3.53 0.168 5082
 5084 3 4.49 17.27 3.38 0.186 5083
 5085 3 4.53 17.25 3.26 0.258 5084
 5086 3 4.59 17.31 3.09 0.365 5085
 5087 3 4.64 17.36 2.96 0.432 5086
 5088 3 4.1 17.02 3.01 0.128 5087
 5089 3 3.98 16.95 3.03 0.168 5088
 5090 3 3.99 16.88 3.11 0.093 5089
 5091 3 4.82 17.41 2.84 0.466 5087
 5092 3 4.92 17.45 2.74 0.476 5091
 5093 3 4.93 17.5 2.57 0.502 5092
 5094 3 5.07 17.47 2.38 0.493 5093
 5095 3 5.06 17.5 2.15 0.507 5094
 5096 3 5.31 17.4 2.03 0.399 5095
 5097 3 5.55 17.25 1.84 0.386 5096
 5098 3 5.61 17.16 1.69 0.39 5097
 5099 3 5.68 16.97 1.55 0.291 5098
 5100 3 5.85 16.54 1.4 0.185 5099
 5101 3 5.98 16.49 1.31 0.148 5100
 5102 3 6.09 16.34 1.23 0.16 5101
 5103 3 6.23 16.2 1.13 0.187 5102
 5104 3 6.26 16.09 1.08 0.211 5103
 5105 3 6.39 15.97 0.9 0.19 5104
 5106 3 6.52 15.92 0.74 0.216 5105
 5107 3 6.65 15.9 0.56 0.156 5106
 5108 3 6.78 15.93 0.43 0.148 5107
 5109 3 6.94 15.95 0.38 0.192 5108
 5110 3 7.02 15.84 0.28 0.216 5109
 5111 3 7.13 15.88 0.15 0.176 5110
 5112 3 7.27 16 0.02 0.19 5111
 5113 3 7.36 16.04 -0.06 0.22 5112
 5114 3 7.48 16.04 -0.09 0.189 5113
 5115 3 7.48 15.98 -0.21 0.147 5114
 5116 3 7.46 15.89 -0.27 0.147 5115
 5117 3 7.56 16.5 -0.04 0.073 5116
 5118 3 7.57 16.68 0 0.12 5117
 5119 3 7.44 15.72 -0.4 0.133 5115
 5120 3 7.48 15.54 -0.55 0.154 5119
 5121 3 7.57 15.4 -0.64 0.157 5120
 5122 3 7.67 15.29 -0.77 0.153 5121
 5123 3 7.73 15.22 -0.92 0.144 5122
 5124 3 7.68 15.16 -1.05 0.124 5123
 5125 3 7.73 15.24 -1.1 0.127 5124
 5126 3 7.71 15.24 -1.22 0.18 5125
 5127 3 7.8 15.33 -1.4 0.161 5126
 5128 3 7.85 15.43 -1.54 0.172 5127
 5129 3 8 15.5 -1.68 0.195 5128
 5130 3 8.14 15.52 -1.77 0.186 5129
 5131 3 8.32 15.59 -1.85 0.19 5130
 5132 3 8.47 15.68 -1.96 0.23 5131
 5133 3 8.59 15.77 -2.07 0.253 5132
 5134 3 8.67 15.93 -2.13 0.295 5133
 5135 3 8.74 16.11 -2.24 0.354 5134
 5136 3 8.86 16.2 -2.3 0.42 5135
 5137 3 8.97 16.31 -2.36 0.466 5136
 5138 3 9.01 16.45 -2.49 0.477 5137
 5139 3 9.09 16.45 -2.67 0.474 5138
 5140 3 9.2 16.47 -2.78 0.466 5139
 5141 3 9.23 16.63 -2.84 0.457 5140
 5142 3 9.26 16.56 -3.03 0.346 5141
 5143 3 9.25 16.75 -3.17 0.276 5142
 5144 3 9.22 16.84 -3.3 0.231 5143
 5145 3 9.06 17.2 -3.3 0.175 5144
 5146 3 9.09 17.31 -3.42 0.188 5145
 5147 3 8.98 17.38 -3.53 0.176 5146
 5148 3 8.89 17.47 -3.59 0.136 5147
 5149 3 8.9 17.36 -3.82 0.152 5148
 5150 3 8.97 17.31 -3.96 0.132 5149
 5151 3 9.01 17.31 -4.11 0.185 5150
 5152 3 8.98 17.29 -4.24 0.228 5151
 5153 3 8.98 17.29 -4.4 0.293 5152
 5154 3 8.91 17.06 -4.36 0.107 5153
 5155 3 8.88 16.93 -4.36 0.107 5154
 5156 3 8.83 16.81 -4.33 0.107 5155
 5157 3 8.81 17.16 -4.5 0.068 5155
 5158 3 8.72 17.04 -4.54 0.083 5157
 5159 3 8.66 16.99 -4.64 0.113 5158
 5160 3 8.73 16.7 -4.6 0.081 5159
 5161 3 8.73 16.56 -4.7 0.079 5160
 5162 3 8.89 16.72 -4.32 0.068 5154
 5163 3 9.39 17.7 -4.4 0.098 5153
 5164 3 9.5 17.77 -4.44 0.096 5163
 5165 3 9.7 17.86 -4.5 0.118 5164
 5166 3 9.8 17.91 -4.57 0.121 5165
 5167 3 9.97 17.99 -4.62 0.125 5166
 5168 3 10.09 18.06 -4.65 0.147 5167
 5169 3 10.23 18.09 -4.64 0.159 5168
 5170 3 10.37 17.97 -4.65 0.182 5169
 5171 3 10.45 17.86 -4.69 0.193 5170
 5172 3 8.81 17.61 -3.48 0.11 5148
 5173 3 8.8 17.7 -3.4 0.057 5172
 5174 3 8.75 17.86 -3.4 0.131 5173
 5175 3 8.67 18.13 -3.46 0.179 5174
 5176 3 8.63 18.22 -3.55 0.137 5175
 5177 3 8.54 18.4 -3.46 0.094 5176
 5178 3 9.3 16.82 -3.51 0.213 5144
 5179 3 9.25 16.91 -3.65 0.212 5178
 5180 3 9.26 16.97 -3.76 0.155 5179
 5181 3 9.22 17.11 -3.82 0.000125 5180
 5182 3 9.23 17.2 -2.55 0.155 5141
 5183 3 9.14 17.34 -2.59 0.146 5182
 5184 3 9.06 17.49 -2.61 0.000125 5183
 5185 3 7.31 15.65 -0.51 0.041 5120
 5186 3 7.77 16.22 0.03 0.109 5114
 5187 3 7.88 16.11 0.06 0.103 5186
 5188 3 7.97 16.02 0.18 0.077 5187
 5189 3 8.05 16.09 0.24 0.102 5188
 5190 3 8.14 16.04 0.32 0.154 5189
 5191 3 8.31 16.16 0.26 0.105 5190
 5192 3 8.47 16.25 0.28 0.063 5191
 5193 3 4.59 18.02 1.9 0.039 5095
 5194 3 4.68 18.13 1.79 0.112 5193
 5195 3 4.73 18.2 1.7 0.132 5194
 5196 3 4.78 18.32 1.6 0.000125 5195
 5197 3 4.14 18.29 4.78 0.273 5080
 5198 3 4.16 18.45 4.86 0.258 5197
 5199 3 4.2 18.57 4.9 0.329 5198
 5200 3 4.29 18.74 4.86 0.548 5199
 5201 3 4.53 18.66 4.78 0.566 5200
 5202 3 4.49 18.81 4.83 0.752 5201
 5203 3 3.82 19.43 5.24 0.291 5202
 5204 3 3.99 19.75 5.08 0.173 5203
 5205 3 4.08 20 4.98 0.156 5204
 5206 3 4.1 20.22 4.93 0.143 5205
 5207 3 4.11 20.4 4.95 0.166 5206
 5208 3 4.14 20.54 4.95 0.151 5207
 5209 3 4.22 20.7 4.94 0.146 5208
 5210 3 4.22 20.86 4.93 0.111 5209
 5211 3 4.18 21.13 4.87 0.11 5210
 5212 3 4.19 21.29 4.89 0.114 5211
 5213 3 4.17 21.41 4.89 0.12 5212
 5214 3 4.13 21.63 4.74 0.107 5213
 5215 3 4.18 21.93 4.79 0.117 5214
 5216 3 4.17 22.09 4.79 0.157 5215
 5217 3 4.14 22.22 4.69 0.239 5216
 5218 3 4.14 22.41 4.94 0.132 5217
 5219 3 4.09 22.54 4.91 0.156 5218
 5220 3 4.05 22.74 4.9 0.128 5219
 5221 3 4.02 22.9 4.91 0.134 5220
 5222 3 3.99 23.02 4.97 0.158 5221
 5223 3 3.97 23.25 4.99 0.158 5222
 5224 3 3.89 23.43 5 0.141 5223
 5225 3 3.87 23.59 5.02 0.138 5224
 5226 3 3.87 23.72 5.03 0.164 5225
 5227 3 3.91 23.88 5 0.179 5226
 5228 3 3.9 24.11 4.97 0.16 5227
 5229 3 3.86 24.2 4.95 0.144 5228
 5230 3 3.9 24.45 4.9 0.128 5229
 5231 3 3.92 24.61 4.9 0.15 5230
 5232 3 3.84 24.77 4.86 0.151 5231
 5233 3 3.74 24.91 4.81 0.171 5232
 5234 3 3.65 25.06 4.86 0.158 5233
 5235 3 3.57 25.25 4.9 0.147 5234
 5236 3 3.67 25.36 4.77 0.162 5235
 5237 3 3.82 25.56 4.62 0.108 5236
 5238 3 3.88 25.75 4.65 0.12 5237
 5239 3 3.92 25.84 4.74 0.115 5238
 5240 3 3.84 25.93 4.75 0.116 5239
 5241 3 3.88 26.09 4.77 0.123 5240
 5242 3 3.9 26.36 4.7 0.156 5241
 5243 3 3.98 26.56 4.65 0.153 5242
 5244 3 4.02 26.66 4.61 0.164 5243
 5245 3 4.07 26.84 4.61 0.165 5244
 5246 3 4.08 26.9 4.32 0.097 5245
 5247 3 4.14 27 4.32 0.049 5246
 5248 3 4.1 26.95 4.69 0.126 5245
 5249 3 4.12 27.09 4.79 0.088 5248
 5250 3 4.18 27.18 4.87 0.14 5249
 5251 3 4.24 27.27 4.9 0.192 5250
 5252 3 4.24 27.43 4.97 0.188 5251
 5253 3 4.16 27.68 4.78 0.109 5252
 5254 3 4.15 27.77 4.65 0.154 5253
 5255 3 4.15 27.91 4.6 0.251 5254
 5256 3 3.94 27.86 4.32 0.145 5255
 5257 3 3.82 28.06 4.33 0.048 5256
 5258 3 3.71 28.02 4.28 0.068 5257
 5259 3 3.57 27.97 4.28 0.071 5258
 5260 3 3.44 27.86 4.33 0.083 5259
 5261 3 4.24 28.16 4.64 0.241 5255
 5262 3 4.28 28.34 4.53 0.21 5261
 5263 3 4.32 28.56 4.49 0.251 5262
 5264 3 4.44 28.59 4.4 0.313 5263
 5265 3 4.54 28.7 4.39 0.404 5264
 5266 3 4.73 28.77 4.36 0.439 5265
 5267 3 4.86 28.91 4.4 0.459 5266
 5268 3 5.02 29.02 4.49 0.493 5267
 5269 3 5.15 29 4.54 0.488 5268
 5270 3 5.19 29.11 4.4 0.297 5269
 5271 3 5.16 28.2 4.99 0.097 5270
 5272 3 5.24 28.07 5.07 0.127 5271
 5273 3 5.32 27.95 5.2 0.111 5272
 5274 3 5.37 27.84 5.35 0.067 5273
 5275 3 5.4 27.72 5.36 0.055 5274
 5276 3 5.41 27.63 5.48 0.085 5275
 5277 3 5.35 29.59 4.53 0.096 5270
 5278 3 5.45 29.04 4.86 0.159 5269
 5279 3 5.56 29.25 4.93 0.079 5278
 5280 3 5.61 29.36 4.94 0.061 5279
 5281 3 5.64 29.49 4.95 0.103 5280
 5282 3 5.74 29.56 5 0.144 5281
 5283 3 5.66 29.66 5.03 0.127 5282
 5284 3 5.58 29.72 5 0.097 5283
 5285 3 5.58 29.81 4.86 0.114 5284
 5286 3 5.66 29.9 4.9 0.000125 5285
 5287 3 5.82 29.68 5.1 0.092 5283
 5288 3 5.91 29.68 5.18 0.097 5287
 5289 3 6.03 29.7 5.23 0.109 5288
 5290 3 6.07 29.82 5.24 0.144 5289
 5291 3 6.06 29.93 5.29 0.079 5290
 5292 3 6.11 30.06 5.35 0.111 5291
 5293 3 6.19 30.11 5.29 0.159 5292
 5294 3 6.23 30.18 5.14 0.102 5293
 5295 3 6.4 30.2 5.37 0.12 5293
 5296 3 6.56 30.2 5.47 0.06 5295
 5297 3 6.65 30.25 5.49 0.102 5296
 5298 3 6.78 30.27 5.61 0.115 5297
 5299 3 6.9 30.22 5.73 0.152 5298
 5300 3 6.97 30.09 5.86 0.158 5299
 5301 3 6.9 30.06 6.03 0.157 5300
 5302 3 6.93 30.02 6.18 0.25 5301
 5303 3 6.5 30.2 6.28 0.124 5302
 5304 3 6.4 30.2 6.23 0.000125 5303
 5305 3 6.82 30.02 6.36 0.093 5302
 5306 3 6.72 30.02 6.45 0.118 5305
 5307 3 6.68 29.95 6.6 0.124 5306
 5308 3 6.68 29.86 6.68 0.113 5307
 5309 3 6.6 29.79 6.74 0.15 5308
 5310 3 6.52 29.75 6.81 0.000125 5309
 5311 3 4.14 27.45 5.14 0.128 5252
 5312 3 4.03 27.5 5.36 0.105 5311
 5313 3 4.04 27.56 5.48 0.142 5312
 5314 3 3.49 19.09 5.62 0.099 5203
 5315 3 3.46 18.95 5.7 0.09 5314
 5316 3 3.42 18.82 5.79 0.129 5315
 5317 3 3.4 18.7 5.87 0.134 5316
 5318 3 3.28 18.59 5.97 0.118 5317
 5319 3 3.15 18.59 6.07 0.124 5318
 5320 3 3.03 18.54 6.08 0.104 5319
 5321 3 2.92 18.45 6.11 0.101 5320
 5322 3 2.78 18.43 6.23 0.131 5321
 5323 3 2.65 18.47 6.31 0.098 5322
 5324 3 2.53 18.52 6.43 0.17 5323
 5325 3 2.38 18.61 6.52 0.183 5324
 5326 3 2.24 18.67 6.61 0.185 5325
 5327 3 1.99 18.8 6.61 0.116 5326
 5328 3 1.89 18.87 6.53 0.088 5327
 5329 3 1.7 18.87 6.57 0.121 5328
 5330 3 1.55 18.96 6.62 0.145 5329
 5331 3 1.5 18.99 6.71 0.134 5330
 5332 3 1.39 19.03 6.83 0.153 5331
 5333 3 1.37 19.14 6.95 0.215 5332
 5334 3 1.27 19.17 7.11 0.132 5333
 5335 3 1.27 19.28 7.12 0.16 5334
 5336 3 1.19 19.44 7.16 0.138 5335
 5337 3 1.06 19.63 7.24 0.07 5336
 5338 3 0.95 19.68 7.24 0.098 5337
 5339 3 0.88 19.77 7.28 0.119 5338
 5340 3 0.84 19.89 7.16 0.111 5339
 5341 3 5.15 18.31 4.57 0.517 5202
 5342 3 5.35 18.27 4.5 0.555 5341
 5343 3 5.48 18.34 4.41 0.604 5342
 5344 3 5.64 18.49 4.36 0.629 5343
 5345 3 5.8 18.45 4.27 0.628 5344
 5346 3 5.85 18.66 4.15 0.581 5345
 5347 3 5.9 18.86 4.22 0.567 5346
 5348 3 5.39 19.5 3.88 0.17 5347
 5349 3 5.43 19.75 3.82 0.175 5348
 5350 3 5.51 20 3.69 0.127 5349
 5351 3 6.14 18.84 4.2 0.415 5347
 5352 3 6.52 19.32 4.18 0.193 5351
 5353 3 6.68 19.29 4.14 0.211 5352
 5354 3 6.81 19.32 3.96 0.23 5353
 5355 3 7.02 19.36 3.92 0.203 5354
 5356 3 7.24 19.29 3.98 0.201 5355
 5357 3 7.42 19.27 3.98 0.194 5356
 5358 3 7.53 19.24 3.95 0.19 5357
 5359 3 7.73 19.25 3.93 0.229 5358
 5360 3 7.86 19.22 3.89 0.259 5359
 5361 3 8 19.27 3.77 0.272 5360
 5362 3 8.13 19.25 3.7 0.307 5361
 5363 3 8.34 19.27 3.62 0.317 5362
 5364 3 8.46 19.22 3.54 0.35 5363
 5365 3 8.61 19.24 3.47 0.368 5364
 5366 3 8.71 19.22 3.35 0.387 5365
 5367 3 8.4 18.84 3.18 0.154 5366
 5368 3 8.38 18.66 3.16 0.096 5367
 5369 3 8.99 19.27 3.41 0.368 5366
 5370 3 9.15 19.38 3.39 0.393 5369
 5371 3 9.16 19.24 3.37 0.38 5370
 5372 3 9.23 19.09 3.45 0.327 5371
 5373 3 9.37 19 3.5 0.366 5372
 5374 3 9.63 19.04 3.48 0.372 5373
 5375 3 9.83 19.09 3.43 0.347 5374
 5376 3 10.06 19.07 3.39 0.343 5375
 5377 3 10.24 19.2 3.27 0.337 5376
 5378 3 10.47 19.29 3.27 0.328 5377
 5379 3 10.65 19.34 3.27 0.309 5378
 5380 3 10.76 19.43 3.2 0.276 5379
 5381 3 10.86 19.52 3.1 0.219 5380
 5382 3 10.99 19.65 3.02 0.208 5381
 5383 3 11.07 19.52 2.93 0.072 5382
 5384 3 11.19 19.45 2.85 0.134 5383
 5385 3 11.28 19.4 2.79 0.135 5384
 5386 3 11.28 19.18 2.72 0.096 5385
 5387 3 11.32 19.13 2.64 0.13 5386
 5388 3 11.37 19.04 2.52 0.17 5387
 5389 3 11.56 19.06 2.43 0.162 5388
 5390 3 11.72 19.2 2.39 0.184 5389
 5391 3 11.84 19.29 2.27 0.209 5390
 5392 3 12.06 19.31 2.14 0.194 5391
 5393 3 12.16 19.32 2.04 0.196 5392
 5394 3 12.23 19.34 1.87 0.245 5393
 5395 3 12.14 19.38 1.76 0.313 5394
 5396 3 12.06 19.38 1.62 0.354 5395
 5397 3 12.22 19.47 1.5 0.367 5396
 5398 3 12.29 19.5 1.33 0.312 5397
 5399 3 12.49 19.56 1.21 0.299 5398
 5400 3 12.61 19.59 1.09 0.314 5399
 5401 3 12.7 19.61 0.93 0.305 5400
 5402 3 12.86 19.66 0.84 0.307 5401
 5403 3 13.03 19.79 0.77 0.367 5402
 5404 3 13.14 20.25 0.81 0.143 5403
 5405 3 13.23 20.29 0.74 0.067 5404
 5406 3 13.14 19.65 0.57 0.301 5403
 5407 3 13.16 19.7 0.43 0.201 5406
 5408 3 13.06 19.68 0.38 0.000125 5407
 5409 3 11.15 19.9 2.97 0.139 5382
 5410 3 11.36 20.06 2.95 0.136 5409
 5411 3 11.48 20.2 2.95 0.157 5410
 5412 3 11.59 20.34 2.93 0.142 5411
 5413 3 11.71 20.5 2.91 0.161 5412
 5414 3 11.87 20.66 2.91 0.136 5413
 5415 3 11.98 20.77 2.95 0.134 5414
 5416 3 11.96 21 2.91 0.117 5415
 5417 3 11.99 21.11 2.81 0.149 5416
 5418 3 12 21.29 2.72 0.16 5417
 5419 3 12.04 21.41 2.6 0.176 5418
 5420 3 12.07 21.47 2.5 0.209 5419
 5421 3 12.09 21.47 2.37 0.418 5420
 5422 3 12.24 21.74 2.37 0.46 5421
 5423 3 12.37 21.75 2.27 0.483 5422
 5424 3 12.44 21.9 2.2 0.551 5423
 5425 3 12.47 22.02 2.1 0.608 5424
 5426 3 12.75 22.66 2.52 0.328 5425
 5427 3 12.87 22.84 2.5 0.318 5426
 5428 3 12.98 22.95 2.39 0.244 5427
 5429 3 12.4 21.88 1.77 0.444 5425
 5430 3 12.42 22 1.63 0.416 5429
 5431 3 11.96 22.09 1.17 0.194 5430
 5432 3 11.91 22.13 1.09 0.214 5431
 5433 3 11.89 22.47 1.09 0.095 5432
 5434 3 11.96 22.59 0.99 0.076 5433
 5435 3 12.05 22.54 0.89 0.125 5434
 5436 3 12.08 22.65 0.7 0.226 5435
 5437 3 12.32 22.43 0.71 0.068 5436
 5438 3 12.32 22.24 0.56 0.096 5437
 5439 3 12.39 22.18 0.37 0.076 5438
 5440 3 12.04 22.79 0.58 0.135 5436
 5441 3 12.06 22.95 0.52 0.084 5440
 5442 3 12.14 22.99 0.57 0.154 5441
 5443 3 12.22 23.07 0.62 0.184 5442
 5444 3 12.25 23.25 0.43 0.132 5443
 5445 3 12.33 23.38 0.38 0.079 5444
 5446 3 12.76 22.04 1.77 0.215 5430
 5447 3 12.99 22.06 1.62 0.116 5446
 5448 3 13.08 22.15 1.53 0.091 5447
 5449 3 13.17 22.27 1.39 0.11 5448
 5450 3 13.33 22.4 1.29 0.098 5449
 5451 3 13.45 22.47 1.2 0.121 5450
 5452 3 13.41 22.47 1.03 0.132 5451
 5453 3 8.56 18.56 3.04 0.25 5371
 5454 3 8.67 18.59 2.85 0.147 5453
 5455 3 8.61 18.52 2.64 0.072 5454
 5456 3 -2.07 18.24 0.52 0.453 5027
 5457 3 -1.96 18.15 0.44 0.445 5456
 5458 3 -1.78 18.14 1.03 0.192 5457
 5459 3 -1.61 18.19 1.29 0.131 5458
 5460 3 -1.54 18.15 1.37 0.123 5459
 5461 3 -1.47 18.08 1.44 0.000125 5460
 5462 3 -1.8 18.03 0.07 0.34 5457
 5463 3 -1.67 17.94 0 0.304 5462
 5464 3 -1.53 18.03 -0.09 0.316 5463
 5465 3 -1.28 18.1 -0.23 0.163 5464
 5466 3 -1.18 17.99 -0.25 0.173 5465
 5467 3 -1.08 17.89 -0.31 0.159 5466
 5468 3 -0.95 17.85 -0.38 0.178 5467
 5469 3 -0.76 17.8 -0.45 0.169 5468
 5470 3 -0.66 17.74 -0.54 0.183 5469
 5471 3 -0.6 17.58 -0.65 0.212 5470
 5472 3 -0.58 17.46 -0.82 0.265 5471
 5473 3 -0.52 17.35 -0.92 0.326 5472
 5474 3 -0.47 17.31 -1.04 0.33 5473
 5475 3 -0.29 17.4 -1.09 0.304 5474
 5476 3 -0.1 17.31 -0.98 0.138 5475
 5477 3 0.02 17.24 -0.9 0.152 5476
 5478 3 0.31 17.08 -0.8 0.108 5477
 5479 3 0.39 16.91 -0.74 0.158 5478
 5480 3 0.46 16.72 -0.65 0.116 5479
 5481 3 0.54 16.54 -0.67 0.163 5480
 5482 3 0.68 16.45 -0.78 0.296 5481
 5483 3 0.73 16.34 -0.82 0.388 5482
 5484 3 0.78 16.22 -0.85 0.443 5483
 5485 3 0.82 16.07 -0.85 0.473 5484
 5486 3 0.96 16 -0.9 0.429 5485
 5487 3 0.94 15.82 -0.95 0.439 5486
 5488 3 1.09 15.75 -1.2 0.32 5487
 5489 3 1.15 15.62 -1.34 0.247 5488
 5490 3 1.31 15.65 -1.66 0.168 5489
 5491 3 1.53 15.42 -1.65 0.142 5490
 5492 3 1.56 15.33 -1.73 0.07 5491
 5493 3 1.65 15.29 -1.69 0.076 5492
 5494 3 1.74 15.21 -1.64 0.135 5493
 5495 3 1.86 15.06 -1.68 0.159 5494
 5496 3 2 14.92 -1.7 0.173 5495
 5497 3 2.16 14.83 -1.71 0.129 5496
 5498 3 1.15 15.8 -1.99 0.168 5490
 5499 3 1.33 15.81 -2.19 0.108 5498
 5500 3 1.38 15.84 -2.34 0.07 5499
 5501 3 1.48 15.87 -2.48 0.055 5500
 5502 3 0.62 15.46 -0.38 0.14 5487
 5503 3 0.44 15.49 -0.23 0.088 5502
 5504 3 0.36 15.4 -0.24 0.065 5503
 5505 3 0.28 15.2 -0.29 0.11 5504
 5506 3 -0.24 17.29 -1.25 0.128 5476
 5507 3 -0.19 17.22 -1.31 0.113 5506
 5508 3 -0.63 17.75 -1.33 0.135 5475
 5509 3 -0.76 17.83 -1.34 0.105 5508
 5510 3 -0.92 17.89 -1.37 0.071 5509
 5511 3 -1.05 17.94 -1.5 0.133 5510
 5512 3 -1.17 17.94 -1.57 0.125 5511
 5513 3 -1.32 17.99 -1.64 0.108 5512
 5514 3 -1.44 18.03 -1.66 0.115 5513
 5515 3 -1.65 18.12 -1.63 0.105 5514
 5516 3 -1.7 18.26 -1.6 0.084 5515
 5517 3 -0.78 16.85 -1.09 0.126 5474
 5518 3 -0.88 16.76 -1.1 0.135 5517
 5519 3 -1.07 16.69 -1.14 0.081 5518
 5520 3 -1.11 16.6 -1.24 0.048 5519
 5521 3 -2.42 18.24 1.93 0.12 5026
 5522 3 -2.42 18.15 2.09 0.124 5521
 5523 3 -2.34 18.03 2.15 0.132 5522
 5524 3 -2.67 18.12 0.89 0.163 5025
 5525 3 -2.71 17.9 0.92 0.051 5524
 5526 3 -2.67 17.78 0.96 0.145 5525
 5527 3 -2.69 17.67 1.02 0.23 5526
 5528 3 -2.4 17.49 1.16 0.23 5527
 5529 3 -2.32 17.33 1.19 0.092 5528
 5530 3 -3.11 17.48 0.94 0.165 5527
 5531 3 -3.3 17.4 0.89 0.161 5530
 5532 3 -3.42 17.4 0.84 0.108 5531
 5533 3 -10.43 24.42 -0.31 0.497 4506
 5534 3 -10.5 24.55 -0.21 0.535 5533
 5535 3 -10.43 24.67 -0.24 0.621 5534
 5536 3 -10.42 24.85 -0.14 0.575 5535
 5537 3 -10.37 25.01 -0.2 0.56 5536
 5538 3 -10.3 25.08 -0.06 0.581 5537
 5539 3 -10.32 25.19 -0.06 0.596 5538
 5540 3 -10.37 25.3 -0.05 0.646 5539
 5541 3 -10.46 25.56 -0.09 0.617 5540
 5542 3 -10.4 25.44 0.16 0.392 5541
 5543 3 -10.37 25.37 0.32 0.392 5542
 5544 3 -10.62 25.78 -1 0.222 5543
 5545 3 -10.82 25.55 -0.94 0.079 5544
 5546 3 -10.9 25.53 -0.88 0.074 5545
 5547 3 -10.97 25.6 -0.8 0.139 5546
 5548 3 -10.99 25.6 -0.7 0.132 5547
 5549 3 -10.26 25.35 0.6 0.248 5542
 5550 3 -10.12 25.58 0.67 0.101 5549
 5551 3 -10.16 25.71 0.71 0.139 5550
 5552 3 -9.93 26.14 0.49 0.131 5551
 5553 3 -9.91 26.26 0.39 0.135 5552
 5554 3 -10 26.42 0.45 0.11 5553
 5555 3 -10.12 26.56 0.46 0.116 5554
 5556 3 -10.24 26.67 0.5 0.085 5555
 5557 3 -10.39 26.85 0.45 0.069 5556
 5558 3 -10.47 26.81 0.56 0.086 5557
 5559 3 -10.04 25.1 1.06 0.107 5549
 5560 3 -10.04 25.05 1.22 0.162 5559
 5561 3 -9.92 25.44 1.31 0.135 5560
 5562 3 -9.98 25.51 1.36 0.118 5561
 5563 3 -9.95 25.69 1.47 0.099 5562
 5564 3 -9.98 25.78 1.57 0.08 5563
 5565 3 -9.99 25.94 1.63 0.076 5564
 5566 3 -10.04 26.08 1.74 0.071 5565
 5567 3 -10.08 26.19 1.78 0.074 5566
 5568 3 -10.15 26.26 1.84 0.114 5567
 5569 3 -10.24 26.37 1.78 0.109 5568
 5570 3 -10.27 26.51 1.93 0.108 5569
 5571 3 -10.32 26.58 1.99 0.134 5570
 5572 3 -9.97 24.81 1.25 0.121 5560
 5573 3 -10.06 24.73 1.25 0.108 5572
 5574 3 -10.49 26.21 -0.63 0.203 5541
 5575 3 -10.5 26.33 -0.68 0.259 5574
 5576 3 -10.52 26.44 -0.74 0.263 5575
 5577 3 -10.46 26.53 -0.77 0.315 5576
 5578 3 -10.33 26.71 -1.03 0.314 5577
 5579 3 -10.32 26.85 -1.16 0.283 5578
 5580 3 -10.39 27.03 -1.15 0.266 5579
 5581 3 -10.42 27.15 -1.15 0.185 5580
 5582 3 -10.42 27.37 -1.12 0.182 5581
 5583 3 -10.35 27.55 -1.05 0.175 5582
 5584 3 -10.35 27.67 -1.07 0.152 5583
 5585 3 -10.42 27.85 -1.1 0.153 5584
 5586 3 -10.4 28.01 -1.13 0.151 5585
 5587 3 -10.31 28.17 -1.16 0.162 5586
 5588 3 -10.23 28.44 -1.23 0.167 5587
 5589 3 -10.17 28.65 -1.34 0.161 5588
 5590 3 -10.14 28.8 -1.49 0.159 5589
 5591 3 -10.14 28.99 -1.6 0.204 5590
 5592 3 -10.1 29.15 -1.64 0.196 5591
 5593 3 -10.24 29.26 -1.7 0.247 5592
 5594 3 -10.55 29.3 -1.53 0.169 5593
 5595 3 -10.77 29.35 -1.63 0.142 5594
 5596 3 -10.85 29.35 -1.72 0.173 5595
 5597 3 -10.95 29.53 -1.67 0.125 5596
 5598 3 -10.99 29.65 -1.66 0.000125 5597
 5599 3 -11.01 29.14 -1.72 0.109 5596
 5600 3 -11.1 29.06 -1.68 0.09 5599
 5601 3 -11.16 28.94 -1.62 0.098 5600
 5602 3 -11.24 28.81 -1.59 0.109 5601
 5603 3 -11.32 28.71 -1.56 0.064 5602
 5604 3 -11.32 28.6 -1.59 0.09 5603
 5605 3 -11.26 28.51 -1.62 0.000125 5604
 5606 3 -10.01 29.31 -1.94 0.162 5593
 5607 3 -9.95 29.26 -2.04 0.197 5606
 5608 3 -9.71 29.35 -2.06 0.15 5607
 5609 3 -9.57 29.4 -2.06 0.182 5608
 5610 3 -9.46 29.4 -2 0.202 5609
 5611 3 -9.33 29.35 -1.98 0.159 5610
 5612 3 -9.17 29.26 -1.94 0.243 5611
 5613 3 -8.91 29.56 -1.9 0.101 5612
 5614 3 -8.81 29.69 -1.92 0.093 5613
 5615 3 -8.59 29.73 -2.06 0.093 5614
 5616 3 -8.49 29.74 -2.1 0.089 5615
 5617 3 -8.35 29.73 -2.1 0.077 5616
 5618 3 -9.3 28.92 -1.84 0.123 5612
 5619 3 -9.29 28.71 -1.67 0.124 5618
 5620 3 -9.35 28.48 -1.64 0.148 5619
 5621 3 -9.45 28.35 -1.71 0.13 5620
 5622 3 -9.63 25.19 -0.44 0.203 5539
 5623 3 -9.58 25.24 -0.55 0.18 5622
 5624 3 -10.84 24.85 0.38 0.142 5538
 5625 3 -10.96 24.71 0.46 0.179 5624
 5626 3 -10.95 24.46 0.43 0.202 5625
 5627 3 -10.9 24.26 0.35 0.172 5626
 5628 3 -11.09 24.15 0.21 0.161 5535
 5629 3 -12.49 22.26 0.93 0.185 4496
 5630 3 -12.48 22.15 0.92 0.172 5629
 5631 3 -12.43 22.01 0.96 0.166 5630
 5632 3 -12.37 21.89 0.92 0.164 5631
 5633 3 -12.33 21.76 0.94 0.187 5632
 5634 3 -12.32 21.62 0.92 0.193 5633
 5635 3 -12.27 21.53 0.88 0.231 5634
 5636 3 -12.18 21.37 0.94 0.185 5635
 5637 3 -12.09 21.24 1.03 0.216 5636
 5638 3 -12.07 21.06 1.08 0.234 5637
 5639 3 -12 20.94 1.08 0.249 5638
 5640 3 -11.92 20.78 1.06 0.245 5639
 5641 3 -11.87 20.62 1.04 0.261 5640
 5642 3 -11.9 20.51 0.77 0.139 5641
 5643 3 -11.82 20.35 0.71 0.153 5642
 5644 3 -11.77 20.21 0.62 0.122 5643
 5645 3 -11.76 20.08 0.52 0.158 5644
 5646 3 -11.65 20.01 0.44 0.145 5645
 5647 3 -11.65 19.89 0.35 0.171 5646
 5648 3 -11.62 19.78 0.27 0.198 5647
 5649 3 -11.48 19.69 0.16 0.185 5648
 5650 3 -11.3 19.67 0 0.174 5649
 5651 3 -11.23 19.55 0 0.153 5650
 5652 3 -11.25 19.51 -0.09 0.152 5651
 5653 3 -11.13 19.49 -0.15 0.176 5652
 5654 3 -11 19.4 -0.21 0.174 5653
 5655 3 -10.9 19.35 -0.32 0.185 5654
 5656 3 -10.87 19.26 -0.4 0.198 5655
 5657 3 -10.89 19.15 -0.57 0.196 5656
 5658 3 -10.87 19.08 -0.69 0.241 5657
 5659 3 -10.84 18.99 -0.84 0.225 5658
 5660 3 -10.8 18.85 -0.95 0.279 5659
 5661 3 -10.82 18.78 -1.09 0.328 5660
 5662 3 -11.02 18.42 -0.94 0.191 5661
 5663 3 -10.98 18.23 -0.89 0.061 5662
 5664 3 -11.2 18.17 -0.79 0.068 5662
 5665 3 -11.29 18.1 -0.74 0.097 5664
 5666 3 -11.49 18.06 -0.7 0.112 5665
 5667 3 -11.59 18.01 -0.67 0.121 5666
 5668 3 -11.82 17.99 -0.61 0.096 5667
 5669 3 -11.98 17.94 -0.49 0.13 5668
 5670 3 -12.13 17.83 -0.44 0.166 5669
 5671 3 -12.24 17.6 -0.49 0.108 5670
 5672 3 -12.3 17.51 -0.54 0.143 5671
 5673 3 -12.54 17.48 -0.44 0.092 5672
 5674 3 -12.7 17.44 -0.44 0.03 5673
 5675 3 -12.82 17.42 -0.43 0.111 5674
 5676 3 -12.93 17.44 -0.44 0.084 5675
 5677 3 -13.06 17.48 -0.38 0.071 5676
 5678 3 -13.15 17.42 -0.32 0.086 5677
 5679 3 -10.56 19.01 -1.37 0.2 5661
 5680 3 -10.48 19.1 -1.51 0.212 5679
 5681 3 -10.35 19.15 -1.6 0.228 5680
 5682 3 -10.22 19.08 -1.61 0.229 5681
 5683 3 -10.26 18.78 -1.3 0.075 5682
 5684 3 -10.18 19.3 -1.98 0.142 5682
 5685 3 -10.12 19.35 -2.2 0.167 5684
 5686 3 -10.04 19.33 -2.39 0.126 5685
 5687 3 -9.96 19.31 -2.48 0.171 5686
 5688 3 -9.98 19.3 -2.62 0.225 5687
 5689 3 -10.01 19.3 -2.73 0.294 5688
 5690 3 -10.24 19.28 -2.66 0.17 5689
 5691 3 -10.35 19.26 -2.64 0.17 5690
 5692 3 -9.89 19.53 -2.98 0.149 5691
 5693 3 -9.74 19.58 -3.1 0.188 5692
 5694 3 -9.68 19.71 -3.16 0.204 5693
 5695 3 -9.65 19.99 -3.2 0.161 5694
 5696 3 -9.65 20.15 -3.35 0.214 5695
 5697 3 -9.67 20.3 -3.39 0.249 5696
 5698 3 -9.82 20.39 -3.43 0.346 5697
 5699 3 -10.18 20.48 -3.43 0.32 5698
 5700 3 -10.31 20.53 -3.43 0.393 5699
 5701 3 -10.54 20.6 -3.54 0.449 5700
 5702 3 -10.55 20.76 -3.56 0.446 5701
 5703 3 -10.24 21.28 -3.54 0.107 5702
 5704 3 -10.39 21.35 -3.58 0.114 5703
 5705 3 -10.46 21.49 -3.58 0.128 5704
 5706 3 -10.49 21.62 -3.6 0.116 5705
 5707 3 -10.47 21.78 -3.64 0.138 5706
 5708 3 -10.5 21.9 -3.68 0.117 5707
 5709 3 -10.56 22.06 -3.68 0.167 5708
 5710 3 -10.3 22.08 -3.68 0.108 5709
 5711 3 -10.25 22.05 -3.81 0.181 5710
 5712 3 -10.15 21.96 -3.85 0.217 5711
 5713 3 -10.18 21.99 -4.19 0.208 5712
 5714 3 -10.06 22.1 -4.32 0.216 5713
 5715 3 -9.99 22.1 -4.44 0.274 5714
 5716 3 -9.81 22.48 -4.38 0.163 5715
 5717 3 -9.62 22.4 -4.43 0.15 5716
 5718 3 -9.54 22.4 -4.52 0.163 5717
 5719 3 -9.43 22.35 -4.59 0.204 5718
 5720 3 -9.24 22.42 -4.48 0.14 5719
 5721 3 -9.07 22.51 -4.48 0.088 5720
 5722 3 -9.16 22.62 -4.49 0.071 5721
 5723 3 -9.46 22.35 -4.81 0.194 5719
 5724 3 -9.73 22.44 -4.94 0.129 5723
 5725 3 -9.85 22.42 -5.01 0.19 5724
 5726 3 -9.93 22.67 -5.06 0.167 5725
 5727 3 -10.02 22.83 -5.14 0.172 5726
 5728 3 -10.1 22.96 -5.19 0.163 5727
 5729 3 -10.3 22.9 -5.21 0.183 5728
 5730 3 -10.52 22.71 -5.1 0.119 5729
 5731 3 -10.67 22.62 -5.07 0.108 5730
 5732 3 -9.38 22.44 -4.89 0.133 5723
 5733 3 -9.14 22.3 -4.84 0.108 5732
 5734 3 -9.07 22.19 -4.81 0.113 5733
 5735 3 -9.08 22.05 -4.86 0.065 5734
 5736 3 -9.02 21.94 -4.86 0.063 5735
 5737 3 -9.06 21.83 -4.88 0.067 5736
 5738 3 -9.6 22.6 -4.69 0.057 5718
 5739 3 -9.59 22.78 -4.72 0.027 5738
 5740 3 -10 21.8 -4.73 0.128 5715
 5741 3 -9.97 21.74 -4.85 0.122 5740
 5742 3 -9.88 21.76 -4.98 0.122 5741
 5743 3 -9.76 21.71 -5.06 0.174 5742
 5744 3 -9.65 21.58 -5.15 0.188 5743
 5745 3 -9.49 21.55 -5.23 0.189 5744
 5746 3 -9.46 21.44 -5.32 0.235 5745
 5747 3 -9.4 21.37 -5.39 0.264 5746
 5748 3 -9.26 21.33 -5.47 0.219 5747
 5749 3 -9.3 21.15 -5.68 0.168 5748
 5750 3 -9.08 21.12 -5.74 0.148 5749
 5751 3 -8.92 21.1 -5.81 0.158 5750
 5752 3 -8.75 21.06 -5.77 0.135 5751
 5753 3 -8.65 20.89 -5.73 0.101 5752
 5754 3 -8.49 20.78 -5.65 0.129 5753
 5755 3 -8.41 20.69 -5.64 0.149 5754
 5756 3 -8.32 20.58 -5.6 0.161 5755
 5757 3 -8.18 20.53 -5.47 0.184 5756
 5758 3 -8.14 20.3 -5.49 0.136 5757
 5759 3 -8.01 20.17 -5.49 0.084 5758
 5760 3 -8 20.03 -5.6 0.075 5759
 5761 3 -8.83 21.46 -5.23 0.102 5748
 5762 3 -8.68 21.46 -5.24 0.151 5761
 5763 3 -8.62 21.65 -5.02 0.083 5762
 5764 3 -10.49 21.74 -4.18 0.076 5713
 5765 3 -10.01 21.62 -3.72 0.147 5712
 5766 3 -10.02 21.46 -3.75 0.094 5765
 5767 3 -9.92 21.3 -3.75 0.07 5766
 5768 3 -9.82 21.12 -3.66 0.000125 5767
 5769 3 -10.66 22.21 -3.75 0.125 5709
 5770 3 -10.66 22.37 -3.75 0.084 5769
 5771 3 -10.66 22.55 -3.87 0.099 5770
 5772 3 -10.7 22.65 -4.05 0.137 5771
 5773 3 -10.71 22.74 -4.1 0.198 5772
 5774 3 -10.6 22.64 -4.31 0.04 5773
 5775 3 -10.73 22.6 -4.36 0.105 5774
 5776 3 -10.83 22.96 -3.99 0.144 5773
 5777 3 -11.06 23.05 -3.91 0.164 5776
 5778 3 -11.22 23.01 -3.83 0.19 5777
 5779 3 -11.37 23.03 -3.79 0.241 5778
 5780 3 -11.55 22.92 -3.81 0.218 5779
 5781 3 -11.73 22.92 -3.83 0.225 5780
 5782 3 -11.91 22.94 -3.87 0.246 5781
 5783 3 -12.07 22.8 -3.95 0.288 5782
 5784 3 -12.16 22.73 -3.89 0.327 5783
 5785 3 -12.24 22.78 -3.83 0.32 5784
 5786 3 -12.31 22.62 -3.87 0.361 5785
 5787 3 -12.49 22.1 -4.6 0.124 5786
 5788 3 -12.49 21.92 -4.64 0.143 5787
 5789 3 -12.55 21.71 -4.73 0.105 5788
 5790 3 -12.6 21.53 -4.77 0.126 5789
 5791 3 -12.65 21.4 -4.76 0.136 5790
 5792 3 -12.76 21.3 -4.77 0.094 5791
 5793 3 -12.82 21.08 -4.77 0.092 5792
 5794 3 -12.84 20.99 -4.81 0.136 5793
 5795 3 -12.88 20.85 -4.89 0.154 5794
 5796 3 -12.9 20.69 -4.88 0.155 5795
 5797 3 -12.96 20.58 -5.06 0.134 5796
 5798 3 -12.92 20.46 -5.39 0.173 5797
 5799 3 -12.74 20.62 -5.74 0.089 5798
 5800 3 -12.74 20.64 -5.89 0.089 5799
 5801 3 -12.6 22.8 -3.87 0.115 5786
 5802 3 -12.73 22.94 -3.88 0.074 5801
 5803 3 -12.74 23.03 -3.82 0.052 5802
 5804 3 -10.67 21.01 -3.56 0.127 5702
 5805 3 -10.73 21.12 -3.45 0.086 5804
 5806 3 -10.74 21.19 -3.35 0.084 5805
 5807 3 -10.84 21.24 -3.31 0.045 5806
 5808 3 -9.29 20.35 -3.58 0.112 5698
 5809 3 -9.09 20.3 -3.62 0.102 5808
 5810 3 -8.98 20.33 -3.7 0.127 5809
 5811 3 -8.96 20.51 -3.75 0.075 5810
 5812 3 -8.87 20.6 -3.85 0.09 5811
 5813 3 -8.8 20.73 -3.95 0.098 5812
 5814 3 -8.7 20.83 -3.93 0.08 5813
 5815 3 -8.59 20.92 -3.89 0.16 5814
 5816 3 -8.49 21.01 -3.83 0.16 5815
 5817 3 -8.4 21.12 -3.77 0.146 5816
 5818 3 -8.33 21.19 -3.68 0.17 5817
 5819 3 -8.17 21.37 -3.91 0.108 5818
 5820 3 -8.07 21.46 -3.99 0.107 5819
 5821 3 -8.05 21.64 -4.17 0.139 5820
 5822 3 -8.07 21.74 -4.27 0.135 5821
 5823 3 -8.14 21.67 -4.53 0.099 5822
 5824 3 -8.12 21.55 -4.63 0.116 5823
 5825 3 -8.12 21.42 -4.68 0.066 5824
 5826 3 -8.08 21.92 -4.28 0.107 5822
 5827 3 -7.99 22.08 -4.39 0.104 5826
 5828 3 -7.93 22.19 -4.39 0.087 5827
 5829 3 -7.83 22.42 -4.39 0.064 5828
 5830 3 -7.74 22.56 -4.35 0.096 5829
 5831 3 -7.66 22.69 -4.38 0.132 5830
 5832 3 -7.64 22.9 -4.42 0.077 5831
 5833 3 -7.64 22.99 -4.49 0.111 5832
 5834 3 -7.64 23.15 -4.57 0.086 5833
 5835 3 -10.59 19.21 -2.52 0.168 5690
 5836 3 -10.73 18.98 -2.45 0.085 5835
 5837 3 -10.81 18.83 -2.45 0.085 5836
 5838 3 -10.9 18.74 -2.43 0.06 5837
 5839 3 -11.02 18.81 -2.41 0.078 5838
 5840 3 -9.47 19.21 -2.68 0.121 5689
 5841 3 -9.38 19.17 -2.81 0.104 5840
 5842 3 -9.32 19.12 -2.91 0.118 5841
 5843 3 -9.29 19.05 -3.06 0.074 5842
 5844 3 -9.21 19.05 -3.18 0.063 5843
 5845 3 -9.2 19.08 -3.29 0.08 5844
 5846 3 -9.16 19.05 -3.43 0.119 5845
 5847 3 -9.12 19.01 -3.66 0.06 5846
 5848 3 -9.15 18.94 -3.77 0.092 5847
 5849 3 -9.18 18.92 -3.93 0.119 5848
 5850 3 -9.13 18.92 -4.1 0.134 5849
 5851 3 -9.2 18.98 -4.18 0.109 5850
 5852 3 -9.32 19.01 -4.24 0.096 5851
 5853 3 -9.41 19.01 -4.4 0.106 5852
 5854 3 -9.49 18.99 -4.52 0.115 5853
 5855 3 -11.79 19.87 0.06 0.081 5648
 5856 3 -11.76 19.94 -0.08 0.119 5855
 5857 3 -11.66 19.96 -0.21 0.088 5856
 5858 3 -11.55 19.89 -0.32 0.101 5857
 5859 3 -11.46 19.92 -0.43 0.114 5858
 5860 3 -11.37 20.03 -0.52 0.047 5859
 5861 3 -11.31 20.15 -0.61 0.061 5860
 5862 3 -11.24 20.21 -0.73 0.099 5861
 5863 3 -11.25 20.3 -0.9 0.128 5862
 5864 3 -11.33 20.42 -1 0.079 5863
 5865 3 -11.27 20.51 -1.1 0.055 5864
 5866 3 -11.26 20.58 -1.18 0.079 5865
 5867 3 -11.25 20.69 -1.3 0.139 5866
 5868 3 -11.25 20.87 -1.25 0.155 5867
 5869 3 -11.29 20.99 -1.08 0.000125 5868
 5870 3 -11.9 20.4 1.17 0.248 5641
 5871 3 -11.93 20.21 1.2 0.238 5870
 5872 3 -11.9 19.94 1.02 0.168 5871
 5873 3 -11.91 19.78 0.99 0.144 5872
 5874 3 -11.91 19.6 1.03 0.171 5873
 5875 3 -11.92 19.44 0.96 0.164 5874
 5876 3 -11.99 19.31 0.91 0.229 5875
 5877 3 -11.98 19.15 0.91 0.284 5876
 5878 3 -11.81 18.9 0.74 0.227 5877
 5879 3 -11.81 18.71 0.74 0.21 5878
 5880 3 -11.76 18.53 0.68 0.201 5879
 5881 3 -11.71 18.33 0.67 0.212 5880
 5882 3 -11.66 18.12 0.69 0.195 5881
 5883 3 -11.63 17.89 0.71 0.169 5882
 5884 3 -11.56 17.74 0.74 0.166 5883
 5885 3 -11.49 17.53 0.74 0.23 5884
 5886 3 -11.41 17.4 0.69 0.273 5885
 5887 3 -11.42 17.26 0.77 0.339 5886
 5888 3 -11.49 17.08 0.81 0.388 5887
 5889 3 -11.49 16.96 0.71 0.405 5888
 5890 3 -12.05 16.64 1.36 0.112 5889
 5891 3 -12.12 16.46 1.39 0.134 5890
 5892 3 -12.13 16.3 1.44 0.134 5891
 5893 3 -12.25 16.17 1.57 0.095 5892
 5894 3 -11.41 16.8 0.59 0.301 5889
 5895 3 -11.38 16.65 0.55 0.277 5894
 5896 3 -11.35 16.53 0.47 0.27 5895
 5897 3 -11.37 16.4 0.39 0.229 5896
 5898 3 -11.3 16.31 0.45 0.273 5897
 5899 3 -11.22 16.24 0.27 0.348 5898
 5900 3 -11.13 15.99 0.58 0.233 5899
 5901 3 -11.06 15.81 0.55 0.22 5900
 5902 3 -11.18 15.73 0.47 0.134 5901
 5903 3 -11.18 15.63 0.41 0.173 5902
 5904 3 -11.13 15.37 0.37 0.2 5903
 5905 3 -11.13 15.2 0.33 0.226 5904
 5906 3 -11.26 15.06 0.29 0.234 5905
 5907 3 -11.33 14.96 0.21 0.259 5906
 5908 3 -11.5 14.98 0.09 0.236 5907
 5909 3 -11.49 14.86 0 0.256 5908
 5910 3 -11.6 14.78 -0.12 0.312 5909
 5911 3 -11.64 14.67 -0.17 0.375 5910
 5912 3 -11.74 14.56 -0.25 0.355 5911
 5913 3 -11.79 14.47 -0.36 0.327 5912
 5914 3 -11.97 14.45 -0.44 0.282 5913
 5915 3 -12.09 14.37 -0.49 0.351 5914
 5916 3 -12.14 14.23 -0.44 0.318 5915
 5917 3 -12.29 14.12 -0.45 0.371 5916
 5918 3 -12.32 14.01 -0.52 0.343 5917
 5919 3 -12.6 13.88 -0.39 0.378 5918
 5920 3 -12.64 13.73 -0.46 0.363 5919
 5921 3 -12.63 13.49 -0.5 0.332 5920
 5922 3 -12.67 13.32 -0.59 0.298 5921
 5923 3 -12.64 13.15 -0.76 0.282 5922
 5924 3 -12.56 12.94 -0.8 0.253 5923
 5925 3 -12.43 12.71 -0.84 0.166 5924
 5926 3 -12.39 12.66 -0.92 0.056 5925
 5927 3 -12.54 12.48 -0.75 0.109 5925
 5928 3 -12.52 12.37 -0.79 0.135 5927
 5929 3 -12.57 12.26 -0.81 0.119 5928
 5930 3 -12.51 12.17 -0.96 0.085 5929
 5931 3 -12.47 12.03 -1.06 0.073 5930
 5932 3 -12.43 11.88 -1.17 0.061 5931
 5933 3 -12.55 11.81 -1.15 0.065 5932
 5934 3 -12.65 11.69 -1.15 0.111 5933
 5935 3 -12.74 11.58 -1.01 0.111 5934
 5936 3 -12.81 11.48 -0.95 0.171 5935
 5937 3 -12.59 11.34 -0.9 0.133 5936
 5938 3 -12.72 11.23 -0.74 0.000125 5937
 5939 3 -12.4 11.31 -0.94 0.076 5937
 5940 3 -12.99 11.53 -0.98 0.161 5936
 5941 3 -13.14 11.39 -1.16 0.155 5940
 5942 3 -13.23 11.37 -1.33 0.18 5941
 5943 3 -13.3 11.31 -1.52 0.188 5942
 5944 3 -13.14 11.69 -0.81 0.106 5940
 5945 3 -13.21 11.84 -0.79 0.087 5944
 5946 3 -13.24 12.03 -0.78 0.091 5945
 5947 3 -13.45 12.11 -0.79 0.142 5946
 5948 3 -13.6 12.08 -0.68 0.118 5947
 5949 3 -13.71 12.05 -0.57 0.117 5948
 5950 3 -13.77 12.14 -0.54 0.1 5949
 5951 3 -11.45 14.19 -0.5 0.13 5913
 5952 3 -11.42 14.14 -0.61 0.065 5951
 5953 3 -10.9 15.04 0.33 0.094 5905
 5954 3 -10.71 14.97 0.38 0.091 5953
 5955 3 -10.57 14.91 0.44 0.084 5954
 5956 3 -10.43 14.9 0.44 0.135 5955
 5957 3 -10.2 14.96 0.41 0.113 5956
 5958 3 -10.05 14.86 0.43 0.104 5957
 5959 3 -9.92 14.8 0.51 0.088 5958
 5960 3 -9.79 14.71 0.59 0.076 5959
 5961 3 -9.63 14.73 0.58 0.121 5960
 5962 3 -9.43 14.82 0.6 0.158 5961
 5963 3 -9.31 14.82 0.63 0.167 5962
 5964 3 -9.13 14.73 0.7 0.095 5963
 5965 3 -8.99 14.76 0.81 0.128 5964
 5966 3 -8.89 14.73 0.87 0.097 5965
 5967 3 -8.83 14.72 1 0.098 5966
 5968 3 -8.82 14.87 1.11 0.144 5967
 5969 3 -10.91 15.79 0.8 0.174 5901
 5970 3 -10.83 15.78 0.93 0.219 5969
 5971 3 -10.73 15.72 0.96 0.214 5970
 5972 3 -10.73 15.58 1.16 0.3 5971
 5973 3 -10.65 15.48 1.34 0.353 5972
 5974 3 -10.58 15.38 1.42 0.357 5973
 5975 3 -10.99 15.42 1.72 0.086 5974
 5976 3 -11.04 15.44 1.83 0.05 5975
 5977 3 -10.34 15.32 1.45 0.301 5974
 5978 3 -10.25 15.23 1.49 0.358 5977
 5979 3 -10.21 15.39 1.62 0.135 5978
 5980 3 -10.16 15.49 1.78 0.198 5979
 5981 3 -10.1 15.72 1.99 0.198 5980
 5982 3 -10.13 15.79 2.11 0.189 5981
 5983 3 -10.06 15.81 2.21 0.186 5982
 5984 3 -10.06 15.71 2.59 0.146 5983
 5985 3 -9.97 15.7 2.8 0.164 5984
 5986 3 -9.88 15.73 2.98 0.191 5985
 5987 3 -9.84 15.79 3.21 0.139 5986
 5988 3 -9.79 15.86 3.34 0.145 5987
 5989 3 -9.73 15.89 3.46 0.127 5988
 5990 3 -9.64 15.92 3.55 0.135 5989
 5991 3 -9.49 16.03 3.59 0.138 5990
 5992 3 -9.43 16.08 3.67 0.11 5991
 5993 3 -9.33 16.21 3.65 0.119 5992
 5994 3 -9.24 16.3 3.76 0.162 5993
 5995 3 -9.16 16.31 3.84 0.178 5994
 5996 3 -9.1 16.3 3.96 0.216 5995
 5997 3 -9.46 16.46 4.31 0.105 5996
 5998 3 -9.56 16.48 4.47 0.103 5997
 5999 3 -9.64 16.46 4.61 0.12 5998
 6000 3 -9.64 16.46 4.81 0.154 5999
 6001 3 -9.64 16.44 4.98 0.107 6000
 6002 3 -9.64 16.49 5.1 0.094 6001
 6003 3 -9.72 16.55 5.15 0.119 6002
 6004 3 -9.89 16.64 5.24 0.133 6003
 6005 3 -9.98 16.67 5.36 0.134 6004
 6006 3 -9.99 16.58 5.53 0.094 6005
 6007 3 -10.06 16.53 5.61 0.09 6006
 6008 3 -10.15 16.51 5.7 0.065 6007
 6009 3 -10.28 16.53 5.86 0.079 6008
 6010 3 -10.37 16.55 5.97 0.106 6009
 6011 3 -10.42 16.53 6.06 0.053 6010
 6012 3 -8.6 16.33 3.88 0.218 5996
 6013 3 -8.48 16.3 3.92 0.267 6012
 6014 3 -8.24 16.24 3.9 0.284 6013
 6015 3 -8.15 16.28 3.96 0.335 6014
 6016 3 -8.02 16.37 3.92 0.373 6015
 6017 3 -7.86 16.46 3.82 0.412 6016
 6018 3 -7.78 16.56 3.84 0.449 6017
 6019 3 -7.62 16.65 3.84 0.472 6018
 6020 3 -7.4 16.69 3.67 0.445 6019
 6021 3 -7.32 16.78 3.8 0.468 6020
 6022 3 -7.23 16.87 3.88 0.485 6021
 6023 3 -7.24 16.67 4.47 0.066 6022
 6024 3 -7.14 16.78 4.49 0.085 6023
 6025 3 -7.06 16.89 3.9 0.426 6022
 6026 3 -6.89 16.83 3.82 0.376 6025
 6027 3 -6.77 16.83 3.82 0.268 6026
 6028 3 -6.43 16.53 3.9 0.065 6027
 6029 3 -6.41 16.44 3.96 0.124 6028
 6030 3 -6.41 16.3 3.99 0.175 6029
 6031 3 -6.31 16.21 4.07 0.153 6030
 6032 3 -6.18 16.1 4.1 0.088 6031
 6033 3 -6.15 16.01 4.14 0.108 6032
 6034 3 -6.11 15.87 4.19 0.049 6033
 6035 3 -6.74 16.21 3.84 0.083 6026
 6036 3 -6.7 16.15 3.74 0.126 6035
 6037 3 -6.65 16.08 3.59 0.107 6036
 6038 3 -6.48 16.05 3.55 0.154 6037
 6039 3 -6.48 15.84 3.57 0.05 6038
 6040 3 -6.33 15.8 3.63 0.076 6039
 6041 3 -6.28 15.62 3.65 0.106 6040
 6042 3 -6.19 15.46 3.69 0.107 6041
 6043 3 -6.11 15.39 3.73 0.044 6042
 6044 3 -10.14 14.81 1.26 0.097 5979
 6045 3 -10.05 14.81 1.2 0.183 6044
 6046 3 -9.9 14.91 1.05 0.153 6045
 6047 3 -9.65 14.91 1 0.132 6046
 6048 3 -9.49 14.94 0.88 0.066 6047
 6049 3 -10.38 14.73 1.25 0.091 5978
 6050 3 -10.37 14.62 1.18 0.086 6049
 6051 3 -10.4 14.5 1.26 0.07 6050
 6052 3 -11.3 16.37 -0.09 0.247 5899
 6053 3 -11.29 16.37 -0.3 0.169 6052
 6054 3 -11.31 16.3 -0.45 0.119 6053
 6055 3 -11.26 16.3 -0.56 0.2 6054
 6056 3 -11.37 16.65 -0.67 0.104 6055
 6057 3 -11.48 16.78 -0.7 0.145 6056
 6058 3 -11.48 17.01 -0.81 0.089 6057
 6059 3 -11.42 17.14 -0.86 0.079 6058
 6060 3 -11.41 17.3 -0.9 0.099 6059
 6061 3 -11.33 17.46 -1.03 0.121 6060
 6062 3 -11.27 17.62 -1.12 0.13 6061
 6063 3 -11.22 17.74 -1.37 0.043 6062
 6064 3 -11.21 16.08 -0.65 0.13 6055
 6065 3 -11.09 15.99 -0.73 0.124 6064
 6066 3 -11.02 15.89 -0.8 0.16 6065
 6067 3 -10.99 15.94 -0.96 0.205 6066
 6068 3 -10.95 15.97 -1.12 0.183 6067
 6069 3 -10.87 16.03 -1.3 0.148 6068
 6070 3 -10.87 16.08 -1.46 0.152 6069
 6071 3 -10.76 16.1 -1.64 0.11 6070
 6072 3 -10.68 16.06 -1.78 0.115 6071
 6073 3 -10.58 16.14 -1.87 0.162 6072
 6074 3 -10.45 16.1 -1.98 0.217 6073
 6075 3 -10.34 16.05 -2.02 0.23 6074
 6076 3 -10.18 15.91 -2.08 0.225 6075
 6077 3 -10.06 15.82 -2.16 0.242 6076
 6078 3 -9.96 15.66 -2.14 0.285 6077
 6079 3 -9.96 15.44 -2.02 0.232 6078
 6080 3 -9.9 15.34 -2 0.236 6079
 6081 3 -9.81 15.28 -2.02 0.28 6080
 6082 3 -9.81 15.17 -2 0.338 6081
 6083 3 -9.75 15.06 -2.04 0.351 6082
 6084 3 -9.76 14.81 -1.91 0.372 6083
 6085 3 -10.05 14.56 -1.59 0.202 6084
 6086 3 -10.17 14.57 -1.37 0.096 6085
 6087 3 -10.24 14.53 -1.27 0.117 6086
 6088 3 -10.4 14.44 -1.21 0.112 6087
 6089 3 -10.49 14.38 -1.12 0.106 6088
 6090 3 -10.57 14.3 -0.98 0.123 6089
 6091 3 -10.65 14.17 -0.82 0.072 6090
 6092 3 -9.99 14.39 -1.74 0.152 6085
 6093 3 -9.93 14.2 -1.69 0.128 6092
 6094 3 -10.04 14.05 -1.66 0.08 6093
 6095 3 -9.46 14.82 -2.08 0.247 6084
 6096 3 -9.41 14.7 -2.06 0.242 6095
 6097 3 -9.27 14.63 -2.08 0.228 6096
 6098 3 -9.07 14.64 -2.18 0.211 6097
 6099 3 -8.99 14.4 -2.14 0.245 6098
 6100 3 -8.79 14.44 -2.23 0.24 6099
 6101 3 -8.63 14.3 -2.31 0.253 6100
 6102 3 -8.43 14.16 -2.39 0.205 6101
 6103 3 -8.27 13.96 -2.54 0.171 6102
 6104 3 -8.15 13.89 -2.58 0.164 6103
 6105 3 -8.06 13.81 -2.7 0.186 6104
 6106 3 -7.98 13.63 -2.75 0.229 6105
 6107 3 -7.81 13.54 -2.81 0.282 6106
 6108 3 -7.73 13.47 -2.87 0.31 6107
 6109 3 -7.75 13.72 -3.14 0.156 6108
 6110 3 -7.85 13.65 -3.37 0.097 6109
 6111 3 -7.78 13.8 -3.52 0.07 6110
 6112 3 -7.74 13.83 -3.64 0.133 6111
 6113 3 -7.69 13.81 -3.79 0.177 6112
 6114 3 -7.61 13.74 -3.93 0.108 6113
 6115 3 -7.57 13.26 -2.72 0.302 6108
 6116 3 -7.44 13.15 -2.73 0.274 6115
 6117 3 -7.29 13.09 -2.81 0.277 6116
 6118 3 -7.12 13.06 -2.98 0.327 6117
 6119 3 -6.99 13.05 -3.08 0.366 6118
 6120 3 -7.15 12.65 -2.81 0.137 6119
 6121 3 -7.1 12.53 -2.89 0.055 6120
 6122 3 -7.22 12.44 -2.85 0.061 6121
 6123 3 -6.65 13.32 -3.43 0.149 6119
 6124 3 -6.52 13.39 -3.56 0.144 6123
 6125 3 -6.31 13.31 -3.66 0.14 6124
 6126 3 -6.19 13.3 -3.77 0.144 6125
 6127 3 -6.06 13.2 -3.85 0.141 6126
 6128 3 -5.95 13.16 -3.93 0.132 6127
 6129 3 -5.86 13.12 -4.1 0.16 6128
 6130 3 -5.61 13.13 -4.18 0.183 6129
 6131 3 -5.41 13.14 -4.27 0.175 6130
 6132 3 -5.25 13.2 -4.34 0.196 6131
 6133 3 -5.06 13.31 -4.39 0.173 6132
 6134 3 -4.86 13.39 -4.46 0.204 6133
 6135 3 -4.75 13.48 -4.51 0.225 6134
 6136 3 -4.62 13.57 -4.55 0.218 6135
 6137 3 -4.44 13.72 -4.57 0.184 6136
 6138 3 -4.18 13.89 -4.65 0.144 6137
 6139 3 -4.03 13.91 -4.74 0.182 6138
 6140 3 -3.8 14 -4.84 0.176 6139
 6141 3 -3.59 14.05 -4.86 0.18 6140
 6142 3 -3.46 14.07 -4.98 0.236 6141
 6143 3 -3.38 14.05 -5.07 0.302 6142
 6144 3 -3.36 14.2 -5.21 0.361 6143
 6145 3 -3.21 14.26 -5.18 0.328 6144
 6146 3 -3.11 14 -5.05 0.326 6145
 6147 3 -3.01 13.84 -4.96 0.354 6146
 6148 3 -2.78 13.46 -4.85 0.317 6147
 6149 3 -2.65 13.42 -4.96 0.327 6148
 6150 3 -2.51 13.4 -4.89 0.39 6149
 6151 3 -2.26 13.86 -5.05 0.132 6150
 6152 3 -2.23 13.98 -5.02 0.176 6151
 6153 3 -2.24 14.23 -5.05 0.156 6152
 6154 3 -2.36 14.37 -5.03 0.095 6153
 6155 3 -2.23 14.42 -4.99 0.161 6154
 6156 3 -2.24 14.57 -4.94 0.171 6155
 6157 3 -2.13 14.65 -4.89 0.191 6156
 6158 3 -2.44 13.29 -4.89 0.359 6150
 6159 3 -2.24 13.23 -4.85 0.276 6158
 6160 3 -2.09 13.25 -4.84 0.239 6159
 6161 3 -1.93 13.34 -4.82 0.229 6160
 6162 3 -1.78 13.55 -4.99 0.167 6161
 6163 3 -1.58 13.73 -5.05 0.15 6162
 6164 3 -1.44 13.77 -5.07 0.185 6163
 6165 3 -1.56 14.09 -5.19 0.106 6164
 6166 3 -1.6 14.34 -5.23 0.056 6165
 6167 3 -1.6 14.57 -5.24 0.101 6166
 6168 3 -1.61 14.71 -5.3 0.000125 6167
 6169 3 -1.28 13.85 -5.14 0.118 6164
 6170 3 -1.22 14 -5.23 0.107 6169
 6171 3 -1.92 13.12 -4.49 0.072 6161
 6172 3 -1.84 13.14 -4.39 0.089 6171
 6173 3 -1.75 13.14 -4.21 0.091 6172
 6174 3 -1.72 13.14 -4.06 0.126 6173
 6175 3 -1.52 13.2 -3.89 0.074 6174
 6176 3 -1.47 13.06 -3.6 0.192 6175
 6177 3 -1.43 13 -3.5 0.106 6176
 6178 3 -2.67 13.12 -5.39 0.12 6158
 6179 3 -2.69 13.2 -5.57 0.152 6178
 6180 3 -2.71 13.25 -5.78 0.133 6179
 6181 3 -2.78 13.39 -5.97 0.136 6180
 6182 3 -2.8 13.54 -6.01 0.179 6181
 6183 3 -2.8 13.67 -6.02 0.15 6182
 6184 3 -2.8 13.82 -5.97 0.128 6183
 6185 3 -2.82 13.95 -5.96 0.124 6184
 6186 3 -2.94 14 -6.01 0.094 6185
 6187 3 -3.09 14.47 -5.01 0.045 6146
 6188 3 -3.17 14.46 -5.35 0.1 6145
 6189 3 -3.07 14.47 -5.47 0.068 6188
 6190 3 -3.55 13.81 -5.42 0.144 6144
 6191 3 -3.67 13.59 -5.46 0.14 6190
 6192 3 -3.82 13.4 -5.42 0.117 6191
 6193 3 -3.88 13.32 -5.48 0.038 6192
 6194 3 -10.93 15.74 -0.55 0.128 6066
 6195 3 -10.77 15.69 -0.54 0.116 6194
 6196 3 -18.06 23.01 -0.65 0.306 4461
 6197 3 -17.97 22.85 -0.72 0.33 6196
 6198 3 -17.88 22.83 -0.85 0.355 6197
 6199 3 -17.72 22.83 -0.87 0.407 6198
 6200 3 -17.63 22.78 -0.98 0.482 6199
 6201 3 -17.57 22.71 -1.07 0.502 6200
 6202 3 -17.5 22.76 -1.2 0.513 6201
 6203 3 -17.36 22.85 -1.31 0.416 6202
 6204 3 -17.34 22.69 -1.43 0.295 6203
 6205 3 -17.18 22.67 -1.48 0.314 6204
 6206 3 -17.04 22.81 -1.51 0.292 6205
 6207 3 -16.91 22.83 -1.55 0.297 6206
 6208 3 -16.91 22.55 -1.77 0.161 6207
 6209 3 -16.75 22.58 -1.85 0.228 6208
 6210 3 -16.57 22.65 -1.97 0.241 6209
 6211 3 -16.5 22.64 -2.05 0.203 6210
 6212 3 -16.31 22.65 -2.17 0.164 6211
 6213 3 -16.18 22.76 -2.3 0.166 6212
 6214 3 -16.09 22.76 -2.42 0.186 6213
 6215 3 -16.02 22.92 -2.51 0.158 6214
 6216 3 -15.98 23.12 -2.59 0.141 6215
 6217 3 -15.88 23.21 -2.69 0.168 6216
 6218 3 -15.74 23.35 -2.82 0.168 6217
 6219 3 -15.63 23.46 -2.92 0.152 6218
 6220 3 -15.52 23.55 -3.01 0.221 6219
 6221 3 -15.43 23.92 -3.15 0.265 6220
 6222 3 -15.34 23.78 -3.24 0.378 6221
 6223 3 -15.29 23.89 -3.3 0.417 6222
 6224 3 -15.45 23.83 -3.63 0.11 6223
 6225 3 -15.38 23.87 -3.76 0.153 6224
 6226 3 -15.33 23.8 -3.84 0.226 6225
 6227 3 -15.31 24.19 -3.96 0.107 6226
 6228 3 -15.24 24.33 -4.02 0.139 6227
 6229 3 -15.24 24.46 -4.21 0.111 6228
 6230 3 -15.2 24.6 -4.22 0.122 6229
 6231 3 -15.15 24.73 -4.23 0.148 6230
 6232 3 -15.07 24.78 -4.33 0.171 6231
 6233 3 -15.07 24.78 -4.48 0.174 6232
 6234 3 -15.27 24.96 -4.63 0.157 6233
 6235 3 -15.31 25.12 -4.72 0.126 6234
 6236 3 -14.87 24.8 -4.52 0.054 6233
 6237 3 -14.75 24.8 -4.47 0.097 6236
 6238 3 -14.67 24.69 -4.42 0.11 6237
 6239 3 -14.56 24.65 -4.3 0.000125 6238
 6240 3 -15.32 23.58 -3.9 0.177 6226
 6241 3 -15.52 23.33 -3.97 0.133 6240
 6242 3 -15.57 23.3 -4.13 0.168 6241
 6243 3 -15.65 23.21 -4.25 0.16 6242
 6244 3 -15.72 23.23 -4.38 0.236 6243
 6245 3 -15.76 23.35 -4.66 0.131 6244
 6246 3 -15.79 23.3 -4.87 0.116 6245
 6247 3 -15.66 23.24 -5.01 0.113 6246
 6248 3 -15.54 23.15 -5.13 0.128 6247
 6249 3 -15.49 23.08 -5.26 0.169 6248
 6250 3 -15.49 23.01 -5.39 0.151 6249
 6251 3 -15.38 23.03 -5.59 0.175 6250
 6252 3 -15.26 23.05 -5.67 0.189 6251
 6253 3 -15.1 22.98 -5.72 0.19 6252
 6254 3 -14.98 22.9 -5.8 0.198 6253
 6255 3 -14.84 22.73 -5.72 0.2 6254
 6256 3 -14.81 22.56 -5.66 0.209 6255
 6257 3 -14.9 22.35 -5.3 0.115 6256
 6258 3 -14.93 22.33 -5.18 0.1 6257
 6259 3 -14.67 22.55 -5.91 0.123 6256
 6260 3 -14.57 22.51 -5.97 0.178 6259
 6261 3 -14.45 22.4 -5.98 0.127 6260
 6262 3 -14.34 22.26 -6.01 0.195 6261
 6263 3 -14.16 22.15 -6.09 0.086 6262
 6264 3 -15.57 22.83 -4.26 0.08 6244
 6265 3 -15.64 22.67 -4.31 0.09 6264
 6266 3 -15.67 22.55 -4.26 0.109 6265
 6267 3 -15.13 24.4 -3.22 0.211 6223
 6268 3 -15.12 24.65 -3.26 0.218 6267
 6269 3 -15.01 24.87 -3.15 0.173 6268
 6270 3 -14.93 25.05 -3.09 0.176 6269
 6271 3 -14.99 25.3 -3.11 0.122 6270
 6272 3 -14.93 25.49 -3.09 0.181 6271
 6273 3 -14.96 25.69 -3.15 0.267 6272
 6274 3 -14.95 25.87 -3.11 0.319 6273
 6275 3 -14.92 26.03 -3.03 0.375 6274
 6276 3 -14.75 26.1 -2.97 0.414 6275
 6277 3 -14.68 26.3 -3.03 0.45 6276
 6278 3 -14.3 26.48 -3.47 0.113 6277
 6279 3 -14.23 26.44 -3.36 0.113 6278
 6280 3 -14.14 26.31 -3.4 0.126 6279
 6281 3 -14.07 26.21 -3.47 0.000125 6280
 6282 3 -14.74 26.39 -2.82 0.484 6277
 6283 3 -14.87 26.51 -2.51 0.487 6282
 6284 3 -14.92 26.62 -2.36 0.506 6283
 6285 3 -14.93 26.76 -2.32 0.534 6284
 6286 3 -14.89 26.76 -2.03 0.5 6285
 6287 3 -14.89 26.78 -1.85 0.572 6286
 6288 3 -14.84 26.81 -1.7 0.643 6287
 6289 3 -14.84 26.83 -1.57 0.689 6288
 6290 3 -14.7 26.67 -1.29 0.55 6289
 6291 3 -14.57 26.51 -1.01 0.55 6290
 6292 3 -14.5 26.55 -0.94 0.6 6291
 6293 3 -14.4 26.48 -0.95 0.263 6292
 6294 3 -14.36 26.43 -0.98 0.263 6293
 6295 3 -14.33 26.39 -1 0.263 6294
 6296 3 -14.1 27.51 -1.09 0.257 6295
 6297 3 -13.84 27.65 -1.23 0.192 6296
 6298 3 -13.59 27.71 -1.31 0.136 6297
 6299 3 -13.49 27.8 -1.26 0.134 6298
 6300 3 -13.32 27.85 -1.3 0.137 6299
 6301 3 -13.24 28.03 -1.4 0.04 6300
 6302 3 -13.18 28.14 -1.45 0.064 6301
 6303 3 -13.07 28.14 -1.49 0.079 6302
 6304 3 -12.99 28.23 -1.5 0.116 6303
 6305 3 -12.92 28.35 -1.53 0.121 6304
 6306 3 -12.82 28.51 -1.57 0.103 6305
 6307 3 -12.66 28.6 -1.55 0.094 6306
 6308 3 -12.64 28.69 -1.6 0.000125 6307
 6309 3 -14.57 26.21 -0.47 0.207 6294
 6310 3 -14.52 26.19 -0.32 0.219 6309
 6311 3 -14.13 26.33 -0.39 0.152 6310
 6312 3 -14.01 26.33 -0.37 0.179 6311
 6313 3 -13.93 26.15 -0.31 0.198 6312
 6314 3 -14.01 26.03 -0.17 0.251 6313
 6315 3 -14.57 26.03 -0.08 0.165 6310
 6316 3 -14.4 25.94 0 0.000125 6315
 6317 3 -14.14 26.15 -0.99 0.107 6293
 6318 3 -14.07 25.99 -0.85 0.118 6317
 6319 3 -14.8 26.87 -0.57 0.19 6292
 6320 3 -14.84 27.08 -0.47 0.146 6319
 6321 3 -14.93 27.08 -0.36 0.138 6320
 6322 3 -15.04 27.17 -0.26 0.131 6321
 6323 3 -14.38 27.69 -1.88 0.175 6290
 6324 3 -14.33 27.9 -1.79 0.146 6323
 6325 3 -14.38 28.05 -1.66 0.133 6324
 6326 3 -14.41 28.14 -1.49 0.219 6325
 6327 3 -14.38 28.39 -1.75 0.091 6326
 6328 3 -14.42 28.55 -1.84 0.175 6327
 6329 3 -14.37 28.56 -1.93 0.181 6328
 6330 3 -14.38 28.42 -2.11 0.15 6329
 6331 3 -14.35 28.33 -2.22 0.054 6330
 6332 3 -14.26 28.87 -1.95 0.101 6329
 6333 3 -14.25 29.01 -1.99 0.152 6332
 6334 3 -14.09 29.05 -1.91 0.112 6333
 6335 3 -14.02 29.24 -1.95 0.102 6334
 6336 3 -13.96 29.4 -1.99 0.1 6335
 6337 3 -13.9 29.53 -2.05 0.086 6336
 6338 3 -13.84 29.65 -2.07 0.138 6337
 6339 3 -13.75 29.76 -2.11 0.107 6338
 6340 3 -13.63 29.89 -2.11 0.104 6339
 6341 3 -13.49 29.9 -2.19 0.116 6340
 6342 3 -13.35 29.92 -2.26 0.099 6341
 6343 3 -13.31 30.01 -2.3 0.07 6342
 6344 3 -13.3 30.15 -2.34 0.093 6343
 6345 3 -14.41 29.1 -2.15 0.117 6333
 6346 3 -14.57 28.92 -2.34 0.254 6345
 6347 3 -14.73 28.73 -2.44 0.154 6346
 6348 3 -14.81 28.73 -2.55 0.137 6347
 6349 3 -14.9 28.53 -2.61 0.124 6348
 6350 3 -14.93 28.28 -2.65 0.099 6349
 6351 3 -15.05 28.17 -2.61 0.091 6350
 6352 3 -15.18 28.05 -2.67 0.122 6351
 6353 3 -15.3 27.99 -2.71 0.113 6352
 6354 3 -15.63 27.8 -2.92 0.207 6353
 6355 3 -15.88 27.78 -3.15 0.109 6354
 6356 3 -15.99 27.85 -3.24 0.143 6355
 6357 3 -16.11 27.94 -3.3 0.105 6356
 6358 3 -16.29 27.96 -3.34 0.096 6357
 6359 3 -16.38 28.08 -3.34 0.105 6358
 6360 3 -16.43 28.21 -3.26 0.000125 6359
 6361 3 -14.58 29.26 -2.36 0.097 6346
 6362 3 -14.41 28.21 -1.32 0.276 6326
 6363 3 -14.48 28.23 -1.19 0.325 6362
 6364 3 -14.45 28.1 -0.93 0.251 6363
 6365 3 -14.49 28.01 -0.79 0.24 6364
 6366 3 -14.5 28.19 -0.65 0.172 6365
 6367 3 -14.4 28.19 -0.38 0.113 6366
 6368 3 -14.34 28.17 -0.3 0.169 6367
 6369 3 -14.31 28.44 -0.08 0.09 6368
 6370 3 -14.33 28.55 0 0.104 6369
 6371 3 -14.29 28.67 0 0.112 6370
 6372 3 -14.3 28.67 0.22 0.106 6371
 6373 3 -14.26 28.71 0.33 0.163 6372
 6374 3 -14.32 28.64 0.55 0.099 6373
 6375 3 -14.29 28.6 0.7 0.131 6374
 6376 3 -14.2 28.53 0.92 0.14 6375
 6377 3 -14.15 28.49 1.11 0.078 6376
 6378 3 -14.55 27.67 -0.83 0.109 6365
 6379 3 -14.56 27.6 -0.75 0.082 6378
 6380 3 -14.74 28.55 -1.29 0.157 6363
 6381 3 -14.8 28.58 -1.16 0.175 6380
 6382 3 -14.98 28.62 -1.18 0.134 6381
 6383 3 -15.08 28.76 -1.2 0.144 6382
 6384 3 -15.22 28.83 -1.18 0.109 6383
 6385 3 -15.34 28.92 -1.14 0.117 6384
 6386 3 -15.45 29.1 -1.05 0.132 6385
 6387 3 -15.48 29.21 -1.09 0.119 6386
 6388 3 -15.49 29.44 -1.09 0.101 6387
 6389 3 -15.5 29.55 -1.03 0.138 6388
 6390 3 -15.47 29.65 -0.9 0.182 6389
 6391 3 -15.37 29.65 -0.74 0.276 6390
 6392 3 -15.39 29.67 -0.63 0.381 6391
 6393 3 -15.48 29.74 -0.5 0.414 6392
 6394 3 -15.51 29.85 -0.42 0.41 6393
 6395 3 -16 29.67 -0.23 0.185 6394
 6396 3 -16.13 29.78 -0.17 0.171 6395
 6397 3 -16.36 29.8 -0.16 0.132 6396
 6398 3 -16.4 29.89 -0.11 0.193 6397
 6399 3 -16.61 30.03 -0.25 0.173 6398
 6400 3 -16.86 29.96 -0.26 0.172 6399
 6401 3 -17 30.12 -0.3 0.214 6400
 6402 3 -17.02 30.3 -0.27 0.202 6401
 6403 3 -17.02 30.48 -0.24 0.182 6402
 6404 3 -17.04 30.48 -0.53 0.093 6403
 6405 3 -17.11 30.53 -0.68 0.163 6404
 6406 3 -17.22 30.49 -0.87 0.082 6405
 6407 3 -17.25 30.65 -0.99 0.111 6406
 6408 3 -17.34 30.8 -1.11 0.12 6407
 6409 3 -17.38 30.9 -1.22 0.153 6408
 6410 3 -17.65 30.83 -1.24 0.117 6409
 6411 3 -17.77 30.83 -1.31 0.101 6410
 6412 3 -17.29 31.15 -1.42 0.115 6409
 6413 3 -17.18 31.14 -1.59 0.102 6412
 6414 3 -16.99 30.55 -0.14 0.1 6403
 6415 3 -17.02 30.65 -0.19 0.115 6414
 6416 3 -17.16 30.78 -0.25 0.163 6415
 6417 3 -17.29 30.78 -0.2 0.168 6416
 6418 3 -17.38 30.78 -0.08 0.000125 6417
 6419 3 -16.06 29.76 0.19 0.106 6398
 6420 3 -15.99 29.67 0.23 0.097 6419
 6421 3 -15.15 30.33 -0.75 0.052 6394
 6422 3 -15.02 30.49 -0.79 0.09 6421
 6423 3 -14.97 30.62 -0.9 0.107 6422
 6424 3 -14.91 30.73 -0.91 0.078 6423
 6425 3 -15.39 26.76 -1.43 0.448 6289
 6426 3 -15.74 26.46 -1.35 0.395 6425
 6427 3 -15.93 26.17 -1.09 0.241 6426
 6428 3 -15.91 25.85 -1.06 0.123 6427
 6429 3 -15.63 27.23 -1.49 0.257 6426
 6430 3 -15.7 27.39 -1.42 0.25 6429
 6431 3 -15.67 27.42 -1.3 0.288 6430
 6432 3 -15.9 27.64 -1.42 0.312 6431
 6433 3 -16.02 27.69 -1.35 0.322 6432
 6434 3 -16.02 27.6 -1.17 0.451 6433
 6435 3 -16.43 27.9 -1.66 0.097 6434
 6436 3 -16.45 28.12 -1.73 0.103 6435
 6437 3 -16.45 28.26 -1.7 0.145 6436
 6438 3 -16.27 28.21 -1.22 0.449 6437
 6439 3 -16.27 28.21 -1.21 0.514 6438
 6440 3 -16.28 28.22 -1.2 0.514 6439
 6441 3 -16.29 28.23 -1.17 0.514 6440
 6442 3 -16.31 28.24 -1.12 0.514 6441
 6443 3 -16.45 28.49 -1.75 0.128 6442
 6444 3 -16.54 28.56 -1.8 0.166 6443
 6445 3 -16.72 28.55 -2.17 0.069 6444
 6446 3 -16.79 28.39 -2.24 0.088 6445
 6447 3 -16.86 28.28 -2.28 0.086 6446
 6448 3 -16.88 28.17 -2.3 0.156 6447
 6449 3 -16.84 28.03 -2.28 0.212 6448
 6450 3 -16.93 27.92 -2.59 0.104 6449
 6451 3 -16.99 27.87 -2.74 0.111 6450
 6452 3 -17.02 27.85 -2.9 0.09 6451
 6453 3 -16.95 27.87 -3.01 0.136 6452
 6454 3 -16.82 27.85 -3.21 0.06 6453
 6455 3 -16.72 27.83 -3.34 0.088 6454
 6456 3 -16.75 27.8 -3.46 0.093 6455
 6457 3 -16.7 27.73 -3.55 0.115 6456
 6458 3 -16.7 27.58 -3.67 0.107 6457
 6459 3 -16.66 27.51 -3.74 0.102 6458
 6460 3 -16.72 27.46 -3.9 0.083 6459
 6461 3 -16.68 27.39 -4.04 0.11 6460
 6462 3 -16.7 27.3 -4.13 0.142 6461
 6463 3 -16.79 27.05 -4.23 0.048 6462
 6464 3 -16.84 26.94 -4.29 0.042 6463
 6465 3 -16.82 26.8 -4.3 0.093 6464
 6466 3 -16.81 26.73 -4.43 0.096 6465
 6467 3 -16.74 26.67 -4.59 0.112 6466
 6468 3 -16.59 26.6 -4.73 0.098 6467
 6469 3 -16.41 26.6 -4.87 0.125 6468
 6470 3 -16.27 26.67 -4.88 0.108 6469
 6471 3 -16.2 26.78 -4.92 0.089 6470
 6472 3 -16.11 26.92 -4.92 0.074 6471
 6473 3 -16.02 27.1 -4.91 0.083 6472
 6474 3 -15.93 27.21 -4.97 0.129 6473
 6475 3 -15.93 27.31 -5.04 0.062 6474
 6476 3 -16.36 28.69 -1.61 0.078 6444
 6477 3 -16.24 28.83 -1.56 0.06 6476
 6478 3 -15.92 28.67 -1.54 0.178 6441
 6479 3 -15.77 28.78 -1.64 0.158 6478
 6480 3 -15.63 28.87 -1.65 0.089 6479
 6481 3 -16.16 28.19 -0.65 0.473 6440
 6482 3 -16.18 28.21 -0.49 0.499 6481
 6483 3 -16.61 28.8 -1.01 0.16 6482
 6484 3 -16.7 28.9 -0.94 0.123 6483
 6485 3 -16.75 28.99 -0.83 0.079 6484
 6486 3 -16.91 29.01 -0.74 0.076 6485
 6487 3 -17.02 29.19 -0.69 0.068 6486
 6488 3 -17.02 29.28 -0.6 0.073 6487
 6489 3 -17.09 29.31 -0.51 0.099 6488
 6490 3 -17.13 29.37 -0.39 0.186 6489
 6491 3 -17.27 29.4 -0.36 0.2 6490
 6492 3 -16.41 27.56 -0.22 0.114 6482
 6493 3 -16.54 27.53 -0.2 0.124 6492
 6494 3 -16.7 27.56 -0.16 0.172 6493
 6495 3 -16.72 27.31 -0.13 0.137 6494
 6496 3 -16.75 27.08 -0.22 0.079 6495
 6497 3 -16.84 27.8 -0.08 0.075 6494
 6498 3 -16.88 27.96 -0.01 0.084 6497
 6499 3 -16.91 28.12 0 0.117 6498
 6500 3 -16.93 28.28 0.02 0.096 6499
 6501 3 -16.9 28.39 0.05 0.12 6500
 6502 3 -16.97 28.51 0.08 0.074 6501
 6503 3 -16.77 28.4 -1.27 0.188 6439
 6504 3 -16.82 28.56 -1.2 0.156 6503
 6505 3 -16.95 28.71 -1.18 0.093 6504
 6506 3 -16.93 28.92 -1.12 0.159 6505
 6507 3 -16.93 29.03 -1.09 0.177 6506
 6508 3 -17.04 29.12 -1 0.092 6507
 6509 3 -17.06 29.24 -0.95 0.092 6508
 6510 3 -16.22 27.99 -1.17 0.212 6438
 6511 3 -15.73 28.06 -1.36 0.179 6433
 6512 3 -14.21 27.15 -1.89 0.128 6288
 6513 3 -14.05 27.14 -1.94 0.209 6512
 6514 3 -13.96 27.05 -1.97 0.1 6513
 6515 3 -14.59 27.05 -2.61 0.214 6286
 6516 3 -14.4 27.15 -2.38 0.139 6515
 6517 3 -14.38 27.26 -2.32 0.059 6516
 6518 3 -14.72 27.1 -2.78 0.184 6515
 6519 3 -14.82 27.03 -2.99 0.056 6518
 6520 3 -15.41 26.76 -2.59 0.256 6285
 6521 3 -15.5 26.92 -2.59 0.243 6520
 6522 3 -15.5 27.26 -2.71 0.174 6521
 6523 3 -15.59 27.39 -2.65 0.179 6522
 6524 3 -15.7 27.44 -2.63 0.261 6523
 6525 3 -15.71 27.65 -2.86 0.18 6524
 6526 3 -15.96 27.53 -2.84 0.081 6525
 6527 3 -15.82 27.21 -2.17 0.124 6524
 6528 3 -15.91 27.24 -1.99 0.11 6527
 6529 3 -15.96 27.35 -1.84 0.086 6528
 6530 3 -16.04 27.46 -1.79 0.075 6529
 6531 3 -15.74 26.78 -2.47 0.129 6521
 6532 3 -15.9 26.89 -2.53 0.106 6531
 6533 3 -16.09 26.76 -2.63 0.092 6532
 6534 3 -16.27 26.71 -2.71 0.102 6533
 6535 3 -16.29 26.74 -2.82 0.153 6534
 6536 3 -16.38 26.83 -2.92 0.114 6535
 6537 3 -16.47 26.92 -2.99 0.109 6536
 6538 3 -16.63 26.98 -2.97 0.162 6537
 6539 3 -16.72 27.05 -3.01 0.164 6538
 6540 3 -16.68 27.24 -3.03 0.161 6539
 6541 3 -16.63 27.44 -3.03 0.126 6540
 6542 3 -15.13 24.51 -3.47 0.125 6268
 6543 3 -15.15 24.46 -3.65 0.126 6542
 6544 3 -15.14 24.35 -3.76 0.000125 6543
 6545 3 -18.59 22.8 0.05 0.129 4459
 6546 3 -18.68 22.67 0.2 0.139 6545
 6547 3 -18.79 22.62 0.28 0.107 6546
 6548 3 -18.97 23.81 -0.04 0.105 4454
 6549 3 -19.13 23.87 0 0.073 6548
 6550 3 -21.66 22.58 -1.04 0.332 4448
 6551 3 -21.72 22.44 -1.16 0.333 6550
 6552 3 -21.91 22.28 -1.29 0.323 6551
 6553 3 -22.11 22.06 -1.34 0.27 6552
 6554 3 -22.15 21.99 -1.44 0.256 6553
 6555 3 -22.24 21.69 -1.39 0.244 6554
 6556 3 -22.31 21.46 -1.38 0.234 6555
 6557 3 -22.38 21.3 -1.39 0.27 6556
 6558 3 -22.36 21.17 -1.42 0.284 6557
 6559 3 -22.34 21.01 -1.43 0.343 6558
 6560 3 -22.38 20.85 -1.48 0.403 6559
 6561 3 -22.36 20.73 -1.5 0.456 6560
 6562 3 -22.36 20.6 -1.52 0.558 6561
 6563 3 -22.41 20.44 -1.53 0.624 6562
 6564 3 -22.16 20.33 -1.79 0.572 6563
 6565 3 -22 20.26 -1.84 0.567 6564
 6566 3 -21.93 20.15 -1.97 0.53 6565
 6567 3 -21.81 20.01 -1.97 0.52 6566
 6568 3 -21.79 19.8 -1.95 0.527 6567
 6569 3 -21.77 19.67 -1.97 0.504 6568
 6570 3 -21.68 19.48 -1.92 0.356 6569
 6571 3 -21.66 19.28 -1.84 0.327 6570
 6572 3 -21.57 19.21 -2.09 0.307 6571
 6573 3 -21.5 19.1 -2.13 0.323 6572
 6574 3 -21.5 18.83 -2.13 0.253 6573
 6575 3 -21.45 18.65 -2.19 0.235 6574
 6576 3 -21.34 18.53 -2.15 0.257 6575
 6577 3 -21.16 18.44 -2.15 0.299 6576
 6578 3 -21.02 18.4 -2.19 0.336 6577
 6579 3 -20.84 18.4 -2.22 0.379 6578
 6580 3 -20.7 18.37 -2.19 0.372 6579
 6581 3 -20.56 19.06 -2.42 0.08 6580
 6582 3 -20.49 19.21 -2.42 0.121 6581
 6583 3 -20.54 19.3 -2.53 0.077 6582
 6584 3 -20.65 18.03 -2.15 0.304 6580
 6585 3 -20.56 17.92 -2.11 0.319 6584
 6586 3 -20.47 17.8 -2.15 0.411 6585
 6587 3 -20.45 17.65 -2.15 0.509 6586
 6588 3 -20.13 17.81 -2.67 0.268 6587
 6589 3 -19.95 17.74 -2.65 0.218 6588
 6590 3 -19.81 17.74 -2.63 0.248 6589
 6591 3 -19.68 17.8 -2.67 0.286 6590
 6592 3 -19.52 17.83 -2.65 0.33 6591
 6593 3 -19.4 17.87 -2.57 0.406 6592
 6594 3 -19.29 17.85 -2.47 0.455 6593
 6595 3 -19.24 17.8 -2.34 0.511 6594
 6596 3 -19.15 17.85 -2.28 0.549 6595
 6597 3 -19.03 18.28 -2.27 0.246 6596
 6598 3 -18.91 18.71 -2.26 0.246 6597
 6599 3 -18.88 18.94 -2.24 0.197 6598
 6600 3 -18.7 19.08 -2.32 0.114 6599
 6601 3 -18.54 19.23 -2.28 0.112 6600
 6602 3 -18.5 19.37 -2.32 0.02 6601
 6603 3 -19 19.19 -2.13 0.075 6599
 6604 3 -19.2 17.78 -2.92 0.083 6603
 6605 3 -19.06 17.8 -2.96 0.000125 6604
 6606 3 -18.88 18.12 -2.72 0.126 6597
 6607 3 -18.91 17.99 -2.86 0.097 6606
 6608 3 -19 17.19 -2.03 0.127 6596
 6609 3 -18.93 17.1 -1.9 0.12 6608
 6610 3 -18.91 17.21 -1.79 0.086 6609
 6611 3 -19.15 17.98 -2.63 0.075 6594
 6612 3 -19.16 17.83 -2.72 0.000125 6611
 6613 3 -19.18 17.99 -3.3 0.209 6593
 6614 3 -19.22 18.06 -3.46 0.238 6613
 6615 3 -19.13 17.99 -3.53 0.205 6614
 6616 3 -19.07 18.08 -3.65 0.194 6615
 6617 3 -18.95 18.1 -3.74 0.264 6616
 6618 3 -18.93 18.24 -3.84 0.374 6617
 6619 3 -18.81 18.6 -3.74 0.142 6618
 6620 3 -18.77 18.73 -3.71 0.059 6619
 6621 3 -18.81 18.19 -4.01 0.459 6618
 6622 3 -18.7 18.1 -4.1 0.494 6621
 6623 3 -18.66 18.1 -4.25 0.603 6622
 6624 3 -18.29 17.92 -4.27 0.546 6623
 6625 3 -18.22 17.98 -4.46 0.373 6624
 6626 3 -18.11 17.98 -4.56 0.259 6625
 6627 3 -17.91 18.08 -4.7 0.269 6626
 6628 3 -17.79 18.17 -4.77 0.302 6627
 6629 3 -17.68 18.12 -4.97 0.322 6628
 6630 3 -18.18 18.35 -5.09 0.1 6629
 6631 3 -18.36 18.39 -5.2 0.1 6630
 6632 3 -18.49 18.35 -5.23 0.105 6631
 6633 3 -18.56 18.39 -5.39 0.099 6632
 6634 3 -18.59 18.56 -5.51 0.104 6633
 6635 3 -18.66 18.67 -5.51 0.114 6634
 6636 3 -18.7 18.76 -5.6 0.152 6635
 6637 3 -18.82 18.78 -5.76 0.15 6636
 6638 3 -19.02 18.67 -5.8 0.109 6637
 6639 3 -19.2 18.6 -5.88 0.105 6638
 6640 3 -19.32 18.48 -5.92 0.14 6639
 6641 3 -19.38 18.44 -6.01 0.000125 6640
 6642 3 -17.4 18.1 -5.02 0.317 6629
 6643 3 -17.15 18.08 -5.06 0.295 6642
 6644 3 -16.91 18.08 -5.13 0.297 6643
 6645 3 -16.77 18.12 -5.22 0.307 6644
 6646 3 -16.66 18.05 -5.3 0.326 6645
 6647 3 -16.49 18.15 -5.37 0.346 6646
 6648 3 -16.31 18.21 -5.43 0.369 6647
 6649 3 -15.9 18.08 -5.21 0.265 6648
 6650 3 -15.73 18.08 -5.26 0.273 6649
 6651 3 -15.62 18.05 -5.31 0.311 6650
 6652 3 -15.54 17.8 -5.09 0.205 6651
 6653 3 -15.5 17.65 -4.89 0.226 6652
 6654 3 -15.45 17.19 -4.66 0.223 6653
 6655 3 -15.4 17.01 -4.72 0.28 6654
 6656 3 -15.33 16.92 -4.77 0.251 6655
 6657 3 -15.3 16.78 -4.85 0.263 6656
 6658 3 -14.93 16.78 -4.98 0.213 6657
 6659 3 -14.85 16.62 -4.98 0.338 6658
 6660 3 -14.93 16.21 -4.94 0.174 6659
 6661 3 -14.96 16.01 -4.93 0.206 6660
 6662 3 -15.01 15.79 -4.81 0.219 6661
 6663 3 -14.95 15.61 -4.81 0.214 6662
 6664 3 -14.84 15.49 -4.81 0.23 6663
 6665 3 -14.73 15.34 -4.85 0.165 6664
 6666 3 -14.59 15.3 -4.77 0.181 6665
 6667 3 -14.5 15.24 -4.88 0.166 6666
 6668 3 -14.4 15.14 -4.85 0.228 6667
 6669 3 -14.3 15.07 -4.8 0.287 6668
 6670 3 -14.23 15 -4.64 0.345 6669
 6671 3 -14 14.81 -4.96 0.195 6670
 6672 3 -13.8 14.78 -5.05 0.218 6671
 6673 3 -13.71 14.72 -5.14 0.207 6672
 6674 3 -13.65 14.49 -5.1 0.21 6673
 6675 3 -13.58 14.42 -5.3 0.293 6674
 6676 3 -13.7 14.31 -5.31 0.262 6675
 6677 3 -13.65 14.22 -5.27 0.369 6676
 6678 3 -13.64 14.2 -5.42 0.447 6677
 6679 3 -13.56 14.14 -5.42 0.606 6678
 6680 3 -13.48 13.92 -5.48 0.659 6679
 6681 3 -13.65 13.64 -5.52 0.438 6680
 6682 3 -13.72 13.49 -5.61 0.326 6681
 6683 3 -13.66 13.31 -5.85 0.075 6682
 6684 3 -12.87 14.81 -5.31 0.13 6679
 6685 3 -12.68 14.76 -5.26 0.078 6684
 6686 3 -14.3 15.19 -4.26 0.203 6670
 6687 3 -14.37 15.38 -4.18 0.075 6686
 6688 3 -14.38 15.62 -4.1 0.113 6687
 6689 3 -14.24 15.8 -4.1 0.149 6688
 6690 3 -14.15 15.89 -4.17 0.159 6689
 6691 3 -14.06 16.12 -4.3 0.105 6690
 6692 3 -14.02 16.24 -4.35 0.156 6691
 6693 3 -13.97 16.31 -4.56 0.103 6692
 6694 3 -13.91 16.44 -4.61 0.16 6693
 6695 3 -13.9 16.55 -4.52 0.209 6694
 6696 3 -15.51 18.62 -5.83 0.164 6652
 6697 3 -15.47 18.74 -6.01 0.201 6696
 6698 3 -15.46 18.69 -6.17 0.229 6697
 6699 3 -15.43 18.65 -6.27 0.282 6698
 6700 3 -15.09 18.37 -6.3 0.103 6699
 6701 3 -15.57 18.76 -6.38 0.261 6699
 6702 3 -15.64 18.99 -6.47 0.221 6701
 6703 3 -15.65 19.14 -6.71 0.263 6702
 6704 3 -15.72 19.26 -6.96 0.233 6703
 6705 3 -15.73 19.26 -7.16 0.259 6704
 6706 3 -15.8 19.35 -7.35 0.285 6705
 6707 3 -15.96 19.39 -7.55 0.334 6706
 6708 3 -16.15 19.44 -7.68 0.29 6707
 6709 3 -15.95 19.4 -7.84 0.338 6708
 6710 3 -16.41 19.83 -7.84 0.119 6709
 6711 3 -16.56 19.94 -7.8 0.163 6710
 6712 3 -16.56 20.05 -8.06 0.113 6711
 6713 3 -16.56 20.15 -8.2 0.129 6712
 6714 3 -16.49 20.26 -8.31 0.131 6713
 6715 3 -16.63 20.33 -8.54 0.09 6714
 6716 3 -16.63 20.44 -8.63 0.077 6715
 6717 3 -16.66 20.55 -8.66 0.105 6716
 6718 3 -16.7 20.67 -8.66 0.153 6717
 6719 3 -16.81 20.74 -8.72 0.142 6718
 6720 3 -16.95 20.73 -8.83 0.147 6719
 6721 3 -17.11 20.74 -8.9 0.176 6720
 6722 3 -17.25 20.74 -8.89 0.148 6721
 6723 3 -17.38 20.6 -8.96 0.103 6722
 6724 3 -17.45 20.56 -9.06 0.116 6723
 6725 3 -17.43 20.6 -9.18 0.1 6724
 6726 3 -16.25 20.21 -8.21 0.068 6714
 6727 3 -16.11 20.17 -8.2 0.064 6726
 6728 3 -15.96 20.19 -8.08 0.109 6727
 6729 3 -15.83 20.21 -7.97 0.000125 6728
 6730 3 -15.79 19.3 -7.96 0.217 6709
 6731 3 -15.76 19.26 -8.11 0.226 6730
 6732 3 -15.67 19.24 -8.3 0.194 6731
 6733 3 -15.54 19.33 -8.41 0.175 6732
 6734 3 -15.48 18.99 -8.47 0.062 6733
 6735 3 -15.38 18.87 -8.52 0.081 6734
 6736 3 -15.38 18.67 -8.47 0.102 6735
 6737 3 -15.33 18.55 -8.48 0.000125 6736
 6738 3 -15.4 19.48 -8.48 0.198 6733
 6739 3 -15.29 19.55 -8.68 0.112 6738
 6740 3 -15.25 19.71 -8.73 0.000125 6739
 6741 3 -15.6 18.37 -6.55 0.08 6701
 6742 3 -15.56 18.31 -6.72 0.000125 6741
 6743 3 -15.49 17.69 -5.48 0.094 6651
 6744 3 -15.52 17.56 -5.46 0.09 6743
 6745 3 -16.34 18.3 -5.75 0.175 6648
 6746 3 -16.18 18.33 -5.8 0.182 6745
 6747 3 -16.16 18.3 -5.92 0.157 6746
 6748 3 -16.18 18.24 -6.16 0.105 6747
 6749 3 -16.16 18.33 -6.25 0.059 6748
 6750 3 -16.11 18.4 -6.31 0.103 6749
 6751 3 -16.09 18.49 -6.38 0.045 6750
 6752 3 -17.95 17.28 -3.94 0.145 6624
 6753 3 -17.97 17.15 -3.96 0.178 6752
 6754 3 -18.09 16.94 -3.76 0.184 6753
 6755 3 -18.02 16.85 -3.76 0.233 6754
 6756 3 -18 16.73 -3.67 0.287 6755
 6757 3 -18.04 16.51 -3.72 0.292 6756
 6758 3 -18 16.35 -3.67 0.301 6757
 6759 3 -17.81 16.42 -3.32 0.097 6758
 6760 3 -17.88 16.37 -3.22 0.069 6759
 6761 3 -17.84 16.46 -3.11 0.108 6760
 6762 3 -17.82 16.48 -2.96 0.106 6761
 6763 3 -17.88 16.58 -2.88 0.096 6762
 6764 3 -17.93 16.67 -2.82 0.127 6763
 6765 3 -17.93 16.62 -2.69 0.15 6764
 6766 3 -18.16 16.6 -2.59 0.077 6765
 6767 3 -18.31 16.49 -2.53 0.117 6766
 6768 3 -18.5 16.42 -2.47 0.134 6767
 6769 3 -18.63 16.37 -2.47 0.107 6768
 6770 3 -18.74 16.23 -2.47 0.089 6769
 6771 3 -18.81 16.14 -2.51 0.1 6770
 6772 3 -18.93 16.03 -2.51 0.065 6771
 6773 3 -18.97 15.91 -2.49 0.057 6772
 6774 3 -19.09 15.78 -2.49 0.102 6773
 6775 3 -19.2 15.78 -2.55 0.117 6774
 6776 3 -19.38 15.64 -2.53 0.109 6775
 6777 3 -19.45 15.56 -2.57 0.112 6776
 6778 3 -17.79 16.51 -2.55 0.101 6765
 6779 3 -17.77 16.51 -2.4 0.129 6778
 6780 3 -17.75 16.49 -2.24 0.113 6779
 6781 3 -17.93 16.17 -3.8 0.269 6758
 6782 3 -17.9 16.08 -3.84 0.29 6781
 6783 3 -17.75 16.06 -3.47 0.141 6782
 6784 3 -17.59 16.12 -3.34 0.126 6783
 6785 3 -17.54 16.15 -3.17 0.101 6784
 6786 3 -17.47 16.17 -3.07 0.148 6785
 6787 3 -17.41 16.35 -2.97 0.122 6786
 6788 3 -17.31 16.46 -2.88 0.078 6787
 6789 3 -17.95 15.91 -4.3 0.205 6782
 6790 3 -18.02 15.89 -4.41 0.226 6789
 6791 3 -17.97 15.64 -4.45 0.159 6790
 6792 3 -18.02 15.55 -4.48 0.102 6791
 6793 3 -18 15.4 -4.56 0.158 6792
 6794 3 -18 15.2 -4.67 0.166 6793
 6795 3 -18.06 14.99 -4.76 0.152 6794
 6796 3 -18 14.78 -4.91 0.14 6795
 6797 3 -18.06 14.62 -4.97 0.157 6796
 6798 3 -18.2 14.47 -4.93 0.172 6797
 6799 3 -18.29 14.32 -4.95 0.253 6798
 6800 3 -18.41 14.23 -4.89 0.308 6799
 6801 3 -18.52 14.2 -4.72 0.303 6800
 6802 3 -18.59 14.19 -4.55 0.267 6801
 6803 3 -18.68 14.39 -4.52 0.143 6802
 6804 3 -18.43 13.8 -4.64 0.12 6803
 6805 3 -18.41 13.62 -4.72 0.144 6804
 6806 3 -18.54 13.51 -4.76 0.108 6805
 6807 3 -18.82 14.73 -4.42 0.132 6803
 6808 3 -18.56 14.16 -4.27 0.123 6802
 6809 3 -18.52 14.13 -4.17 0.099 6808
 6810 3 -18.66 14.14 -4.02 0.091 6809
 6811 3 -18.63 14.15 -3.86 0.096 6810
 6812 3 -18.63 14.17 -3.74 0.083 6811
 6813 3 -18.7 14.21 -3.63 0.111 6812
 6814 3 -18.7 14.22 -3.51 0.134 6813
 6815 3 -18.72 14.36 -3.49 0.087 6814
 6816 3 -18.27 16.21 -4.52 0.099 6790
 6817 3 -18.38 16.31 -4.55 0.093 6816
 6818 3 -18.45 16.4 -4.48 0.1 6817
 6819 3 -18.54 16.51 -4.51 0.091 6818
 6820 3 -17.68 17.3 -3.97 0.113 6752
 6821 3 -17.68 17.23 -4.08 0.1 6820
 6822 3 -17.66 17.21 -4.2 0.000125 6821
 6823 3 -19.15 18.85 -4.48 0.187 6623
 6824 3 -19.2 19.08 -4.54 0.231 6823
 6825 3 -19.18 19.26 -4.45 0.332 6824
 6826 3 -19.13 19.37 -4.35 0.389 6825
 6827 3 -19.16 19.55 -4.59 0.383 6826
 6828 3 -19.25 19.65 -4.64 0.359 6827
 6829 3 -19.41 19.78 -4.58 0.388 6828
 6830 3 -18.88 20.26 -4.6 0.165 6829
 6831 3 -18.79 20.42 -4.66 0.136 6830
 6832 3 -18.79 20.62 -4.66 0.13 6831
 6833 3 -18.66 20.76 -4.63 0.139 6832
 6834 3 -18.63 21.05 -4.8 0.147 6833
 6835 3 -18.68 21.28 -4.85 0.127 6834
 6836 3 -18.74 21.46 -4.92 0.088 6835
 6837 3 -18.74 21.62 -4.97 0.097 6836
 6838 3 -18.66 21.8 -4.97 0.082 6837
 6839 3 -18.7 21.99 -4.97 0.147 6838
 6840 3 -18.66 22.19 -4.95 0.12 6839
 6841 3 -18.79 22.23 -5 0.069 6840
 6842 3 -18.84 22.46 -4.96 0.092 6841
 6843 3 -18.75 22.49 -4.89 0.093 6842
 6844 3 -18.66 22.33 -4.87 0.038 6843
 6845 3 -19.93 19.53 -4.54 0.19 6829
 6846 3 -19.97 19.78 -4.67 0.126 6845
 6847 3 -20.02 19.92 -4.72 0.118 6846
 6848 3 -20.06 20.01 -4.67 0.072 6847
 6849 3 -20.31 18.03 -3.03 0.155 6588
 6850 3 -20.2 18.08 -3.07 0.139 6849
 6851 3 -20.59 17.4 -1.7 0.467 6587
 6852 3 -20.59 17.31 -1.53 0.522 6851
 6853 3 -20.54 17.15 -1.44 0.535 6852
 6854 3 -20.47 17.01 -1.38 0.523 6853
 6855 3 -20.7 17.33 -0.8 0.125 6854
 6856 3 -20.82 17.33 -0.69 0.097 6855
 6857 3 -20.88 17.33 -0.58 0.113 6856
 6858 3 -20.93 17.4 -0.42 0.123 6857
 6859 3 -20.97 17.49 -0.3 0.134 6858
 6860 3 -21.04 17.53 -0.2 0.133 6859
 6861 3 -21.04 17.51 0 0.115 6860
 6862 3 -21.09 17.46 0.17 0.127 6861
 6863 3 -21.16 17.44 0.34 0.122 6862
 6864 3 -21.18 17.51 0.44 0.133 6863
 6865 3 -21.27 17.56 0.5 0.129 6864
 6866 3 -21.43 17.69 0.55 0.083 6865
 6867 3 -21.54 17.8 0.66 0.1 6866
 6868 3 -21.65 17.96 0.68 0.000125 6867
 6869 3 -20.32 16.9 -1.38 0.493 6854
 6870 3 -20.52 16.53 -1.91 0.074 6869
 6871 3 -20.59 16.42 -1.92 0.067 6870
 6872 3 -20.61 16.31 -1.88 0.079 6871
 6873 3 -20.61 16.24 -1.8 0.116 6872
 6874 3 -20.54 16.19 -1.73 0.143 6873
 6875 3 -20.5 16.1 -1.7 0.131 6874
 6876 3 -20.41 16.05 -1.66 0.133 6875
 6877 3 -20.41 15.9 -1.63 0.177 6876
 6878 3 -20.45 15.65 -1.67 0.171 6877
 6879 3 -20.52 15.39 -1.84 0.133 6878
 6880 3 -20.45 15.33 -1.93 0.109 6879
 6881 3 -20.41 15.3 -2.05 0.104 6880
 6882 3 -20.29 15.15 -2.11 0.107 6881
 6883 3 -20.22 15.09 -2.28 0.067 6882
 6884 3 -20.25 15.19 -2.47 0.107 6883
 6885 3 -20.22 15.23 -2.61 0.121 6884
 6886 3 -20.07 15.39 -2.61 0.118 6885
 6887 3 -20.22 16.85 -1.27 0.421 6869
 6888 3 -19.77 16.98 -1.08 0.243 6887
 6889 3 -19.59 16.9 -1.07 0.3 6888
 6890 3 -19.43 16.89 -1.05 0.31 6889
 6891 3 -19.32 16.81 -0.94 0.353 6890
 6892 3 -19.29 17.23 -1.4 0.079 6891
 6893 3 -19.18 16.69 -0.74 0.299 6891
 6894 3 -19.06 16.55 -0.66 0.32 6893
 6895 3 -19.06 16.3 -0.53 0.23 6894
 6896 3 -19.09 16.17 -0.33 0.196 6895
 6897 3 -18.97 16.12 -0.25 0.231 6896
 6898 3 -18.91 16.14 -0.1 0.179 6897
 6899 3 -18.95 16.01 0.05 0.205 6898
 6900 3 -18.9 15.99 0.25 0.213 6899
 6901 3 -19.02 15.82 0.45 0.185 6900
 6902 3 -19.06 15.74 0.58 0.244 6901
 6903 3 -18.88 15.67 0.81 0.185 6902
 6904 3 -18.84 15.62 1 0.174 6903
 6905 3 -18.82 15.56 1.13 0.182 6904
 6906 3 -18.81 15.47 1.29 0.155 6905
 6907 3 -18.77 15.37 1.39 0.192 6906
 6908 3 -18.72 15.31 1.53 0.236 6907
 6909 3 -18.65 15.23 1.64 0.291 6908
 6910 3 -18.75 15.12 1.82 0.294 6909
 6911 3 -18.61 15.13 2.06 0.216 6910
 6912 3 -18.59 15.08 2.22 0.215 6911
 6913 3 -18.56 15.06 2.45 0.166 6912
 6914 3 -18.54 15.05 2.62 0.152 6913
 6915 3 -18.43 15.01 2.75 0.145 6914
 6916 3 -18.36 14.98 2.95 0.141 6915
 6917 3 -18.32 14.94 3.06 0.215 6916
 6918 3 -18.34 14.94 3.22 0.398 6917
 6919 3 -17.88 14.88 3.41 0.311 6918
 6920 3 -17.82 14.81 3.54 0.404 6919
 6921 3 -17.76 14.7 3.66 0.579 6920
 6922 3 -17.65 14.94 3.85 0.56 6921
 6923 3 -17.4 15.07 3.93 0.549 6922
 6924 3 -17.26 15.13 4 0.515 6923
 6925 3 -17.15 15.23 4.12 0.486 6924
 6926 3 -17.01 15.32 4.25 0.383 6925
 6927 3 -17.28 15.14 4.61 0.251 6926
 6928 3 -17.31 15.14 4.75 0.34 6927
 6929 3 -17.35 15.2 4.87 0.371 6928
 6930 3 -17.4 15.19 5 0.391 6929
 6931 3 -17.6 15.26 5.13 0.418 6930
 6932 3 -17.71 15.22 5.25 0.502 6931
 6933 3 -17.89 15.26 5.37 0.475 6932
 6934 3 -18.03 15.32 5.45 0.43 6933
 6935 3 -18.06 15.42 5.62 0.376 6934
 6936 3 -18.1 15.5 5.7 0.418 6935
 6937 3 -18.21 15.89 5.83 0.347 6936
 6938 3 -18.33 15.96 5.91 0.334 6937
 6939 3 -18.49 16.05 5.92 0.344 6938
 6940 3 -18.69 16.1 5.99 0.343 6939
 6941 3 -18.87 16.12 6.08 0.382 6940
 6942 3 -19.01 16.1 6.12 0.381 6941
 6943 3 -19.12 16.17 6.19 0.35 6942
 6944 3 -19.28 16.14 6.21 0.334 6943
 6945 3 -19.44 16.21 6.28 0.346 6944
 6946 3 -19.56 16.39 6.24 0.406 6945
 6947 3 -19.53 16.62 6.2 0.407 6946
 6948 3 -19.64 16.71 6.25 0.412 6947
 6949 3 -19.81 16.71 6.29 0.426 6948
 6950 3 -19.76 16.8 6.29 0.512 6949
 6951 3 -20.58 16.44 6.2 0.238 6950
 6952 3 -20.9 16.39 6.08 0.192 6951
 6953 3 -21.08 16.35 5.98 0.157 6952
 6954 3 -21.21 16.4 5.87 0.175 6953
 6955 3 -21.37 16.44 5.75 0.162 6954
 6956 3 -21.53 16.39 5.66 0.154 6955
 6957 3 -21.65 16.46 5.61 0.204 6956
 6958 3 -21.76 16.53 5.58 0.271 6957
 6959 3 -21.87 16.56 5.51 0.396 6958
 6960 3 -21.96 16.71 5.42 0.497 6959
 6961 3 -22.12 16.62 5.24 0.556 6960
 6962 3 -22.23 16.62 5.17 0.614 6961
 6963 3 -21.99 16.12 4.69 0.164 6962
 6964 3 -22.19 16.08 4.62 0.132 6963
 6965 3 -22.3 16.12 4.53 0.081 6964
 6966 3 -22.42 16.06 4.51 0.105 6965
 6967 3 -22.49 15.99 4.42 0.139 6966
 6968 3 -22.6 15.88 4.38 0.15 6967
 6969 3 -22.48 15.75 4.55 0.105 6968
 6970 3 -22.4 15.73 4.69 0.151 6969
 6971 3 -22.33 15.61 4.82 0.125 6970
 6972 3 -22.74 15.82 4.24 0.126 6968
 6973 3 -22.87 15.82 4.12 0.093 6972
 6974 3 -23 15.75 3.91 0.1 6973
 6975 3 -23.09 15.73 3.72 0.119 6974
 6976 3 -23.18 15.69 3.6 0.12 6975
 6977 3 -23.31 15.7 3.49 0.08 6976
 6978 3 -23.47 15.58 3.31 0.104 6977
 6979 3 -23.54 15.62 3.18 0.103 6978
 6980 3 -23.56 15.5 3.06 0.109 6979
 6981 3 -23.5 15.41 2.93 0.153 6980
 6982 3 -23.38 15.39 2.79 0.088 6981
 6983 3 -22.49 16.92 5.3 0.502 6962
 6984 3 -22.62 16.96 5.3 0.508 6983
 6985 3 -22.78 17.08 5.29 0.234 6984
 6986 3 -22.98 17.15 5.28 0.173 6985
 6987 3 -23.28 17.15 5.33 0.141 6986
 6988 3 -23.44 17.17 5.42 0.174 6987
 6989 3 -23.53 17.21 5.48 0.155 6988
 6990 3 -23.65 17.21 5.65 0.217 6989
 6991 3 -23.62 17.28 5.76 0.235 6990
 6992 3 -23.57 17.28 5.81 0.229 6991
 6993 3 -23.53 17.28 5.87 0.229 6992
 6994 3 -23.85 17.31 5.82 0.035 6993
 6995 3 -23.3 17.08 6.16 0.182 6992
 6996 3 -23.17 17.24 6.07 0.13 6995
 6997 3 -23.03 17.33 6.04 0.068 6996
 6998 3 -22.99 17.37 6.2 0.069 6997
 6999 3 -22.94 17.28 6.36 0.106 6998
 7000 3 -22.76 17.31 6.34 0.062 6999
 7001 3 -22.65 17.37 6.37 0.083 7000
 7002 3 -22.51 17.42 6.48 0.102 7001
 7003 3 -22.44 17.48 6.62 0.143 7002
 7004 3 -22.33 17.56 6.67 0.103 7003
 7005 3 -22.24 17.64 6.79 0.04 7004
 7006 3 -24.03 17.06 6.08 0.136 6991
 7007 3 -24.1 17.17 6.21 0.177 7006
 7008 3 -24.19 17.28 6.33 0.146 7007
 7009 3 -24.21 17.35 6.49 0.107 7008
 7010 3 -24.33 17.46 6.62 0.093 7009
 7011 3 -24.37 17.55 6.7 0.095 7010
 7012 3 -24.46 17.58 6.83 0.134 7011
 7013 3 -24.76 17.53 6.87 0.064 7012
 7014 3 -24.92 17.51 6.83 0.109 7013
 7015 3 -25.01 17.49 6.75 0.113 7014
 7016 3 -25.12 17.53 6.74 0.07 7015
 7017 3 -25.24 17.53 6.8 0.075 7016
 7018 3 -24.44 17.55 6.99 0.139 7012
 7019 3 -24.37 17.56 7.13 0.174 7018
 7020 3 -24.26 17.81 7.41 0.115 7019
 7021 3 -24.24 17.9 7.49 0.126 7020
 7022 3 -24.17 18.01 7.57 0.071 7021
 7023 3 -24.12 18.1 7.62 0.08 7022
 7024 3 -24.1 18.24 7.7 0.147 7023
 7025 3 -24.14 18.33 7.73 0.177 7024
 7026 3 -24.31 18.21 7.92 0.000125 7025
 7027 3 -22.4 16.24 4.82 0.144 6984
 7028 3 -22.42 16.12 4.75 0.091 7027
 7029 3 -19.24 17.12 6.32 0.089 6950
 7030 3 -19.12 17.15 6.26 0.105 7029
 7031 3 -19.03 17.35 6.33 0.088 7030
 7032 3 -18.92 17.46 6.41 0.092 7031
 7033 3 -18.89 17.62 6.41 0.122 7032
 7034 3 -18.83 17.8 6.41 0.117 7033
 7035 3 -18.85 18.01 6.37 0.105 7034
 7036 3 -18.74 18.37 6.16 0.142 7035
 7037 3 -18.71 18.51 6.09 0.149 7036
 7038 3 -18.71 18.65 6.08 0.115 7037
 7039 3 -18.6 18.83 6.05 0.091 7038
 7040 3 -18.56 18.96 6.08 0.092 7039
 7041 3 -18.69 18.01 6.66 0.243 7035
 7042 3 -18.65 17.9 6.76 0.224 7041
 7043 3 -16.9 15.39 5.44 0.188 6932
 7044 3 -16.76 15.45 5.57 0.23 7043
 7045 3 -16.62 15.55 5.66 0.201 7044
 7046 3 -16.49 15.63 5.8 0.104 7045
 7047 3 -16.37 15.72 5.83 0.128 7046
 7048 3 -16.31 15.91 5.82 0.083 7047
 7049 3 -16.58 15.65 4.04 0.202 6926
 7050 3 -16.46 15.81 4.03 0.237 7049
 7051 3 -16.4 16.1 4.01 0.15 7050
 7052 3 -16.34 16.26 4.01 0.18 7051
 7053 3 -16.34 16.53 3.99 0.09 7052
 7054 3 -16.22 16.65 4 0.109 7053
 7055 3 -16.16 16.83 3.97 0.141 7054
 7056 3 -16.06 16.94 3.97 0.156 7055
 7057 3 -16 17.08 4.03 0.166 7056
 7058 3 -15.95 17.21 4.09 0.17 7057
 7059 3 -15.9 17.28 4.2 0.227 7058
 7060 3 -15.75 17.33 4.26 0.195 7059
 7061 3 -15.66 17.44 4.33 0.183 7060
 7062 3 -15.51 17.49 4.41 0.184 7061
 7063 3 -15.32 17.56 4.5 0.194 7062
 7064 3 -15.2 17.6 4.59 0.177 7063
 7065 3 -15.09 17.65 4.71 0.224 7064
 7066 3 -14.99 17.65 4.87 0.241 7065
 7067 3 -14.87 17.67 4.94 0.245 7066
 7068 3 -14.74 17.78 5.01 0.253 7067
 7069 3 -14.59 17.9 5.13 0.214 7068
 7070 3 -14.45 18.01 5.2 0.148 7069
 7071 3 -14.36 18.19 5.24 0.137 7070
 7072 3 -14.31 18.35 5.32 0.163 7071
 7073 3 -14.31 18.56 5.49 0.169 7072
 7074 3 -14.34 18.67 5.66 0.175 7073
 7075 3 -14.31 18.78 5.83 0.191 7074
 7076 3 -14.29 18.9 5.95 0.207 7075
 7077 3 -14.23 18.96 6.12 0.223 7076
 7078 3 -14.22 18.99 6.32 0.172 7077
 7079 3 -14.15 19.03 6.5 0.15 7078
 7080 3 -14.05 19.06 6.6 0.167 7079
 7081 3 -13.91 19.12 6.66 0.152 7080
 7082 3 -13.83 19.15 6.74 0.167 7081
 7083 3 -13.71 19.1 6.74 0.246 7082
 7084 3 -13.64 19.08 6.86 0.487 7083
 7085 3 -13.59 19.42 6.65 0.028 7084
 7086 3 -13.51 18.99 6.82 0.574 7084
 7087 3 -13.5 19.03 6.94 0.737 7086
 7088 3 -13.57 19.15 7.12 0.853 7087
 7089 3 -13.65 19.24 7.25 0.901 7088
 7090 3 -13.64 19.28 7.37 0.901 7089
 7091 3 -13.81 20.01 7.41 0.123 7090
 7092 3 -13.81 20.15 7.4 0.11 7091
 7093 3 -13.8 20.28 7.45 0.112 7092
 7094 3 -13.74 20.44 7.48 0.101 7093
 7095 3 -13.65 20.58 7.51 0.085 7094
 7096 3 -13.69 19.26 7.48 0.924 7090
 7097 3 -14.14 19.42 7.62 0.442 7096
 7098 3 -14.23 19.46 7.66 0.442 7097
 7099 3 -14.34 19.49 7.7 0.442 7098
 7100 3 -13.66 19.33 7.81 0.361 7099
 7101 3 -13.76 19.37 7.97 0.226 7100
 7102 3 -13.66 19.42 8.15 0.15 7101
 7103 3 -13.47 19.53 8.24 0.161 7102
 7104 3 -13.33 19.64 8.27 0.181 7103
 7105 3 -13.27 19.76 8.32 0.235 7104
 7106 3 -13.16 19.83 8.37 0.261 7105
 7107 3 -13.06 20.17 8.02 0.103 7106
 7108 3 -13.04 20.33 7.97 0.105 7107
 7109 3 -12.97 20.51 7.86 0.083 7108
 7110 3 -12.97 20.67 7.72 0.09 7109
 7111 3 -12.88 20.67 7.62 0.148 7110
 7112 3 -12.8 20.8 7.53 0.171 7111
 7113 3 -12.7 21.05 7.41 0.127 7112
 7114 3 -12.64 21.15 7.28 0.125 7113
 7115 3 -12.63 21.28 7.24 0.16 7114
 7116 3 -13.18 19.49 8.62 0.103 7106
 7117 3 -13.19 19.46 8.72 0.000125 7116
 7118 3 -14.56 19.37 7.95 0.29 7098
 7119 3 -14.61 19.24 8.14 0.218 7118
 7120 3 -14.63 19.1 8.26 0.231 7119
 7121 3 -14.65 18.9 8.32 0.221 7120
 7122 3 -14.64 18.62 8.17 0.2 7121
 7123 3 -14.84 18.51 8.16 0.175 7122
 7124 3 -15 18.42 8.33 0.152 7123
 7125 3 -15.09 18.28 8.5 0.175 7124
 7126 3 -15.13 18.21 8.58 0.108 7125
 7127 3 -14.72 18.9 8.48 0.095 7121
 7128 3 -14.74 18.92 8.63 0.059 7127
 7129 3 -14.38 20.24 7.5 0.185 7097
 7130 3 -14.13 20.05 7.5 0.076 7129
 7131 3 -14.48 20.42 7.54 0.192 7129
 7132 3 -14.58 20.49 7.61 0.184 7131
 7133 3 -14.79 20.51 7.66 0.044 7132
 7134 3 -12.69 18.35 7.02 0.201 7096
 7135 3 -12.59 18.33 7.08 0.243 7134
 7136 3 -12.63 18.15 7.15 0.291 7135
 7137 3 -12.67 18.05 7.25 0.329 7136
 7138 3 -12.73 17.99 7.35 0.335 7137
 7139 3 -12.21 18.23 7.23 0.131 7138
 7140 3 -12.14 18.14 7.2 0.143 7139
 7141 3 -11.98 18.05 6.99 0.111 7140
 7142 3 -12.14 18.01 7.57 0.098 7140
 7143 3 -12.08 17.99 7.74 0.152 7142
 7144 3 -12.06 18.01 7.86 0.173 7143
 7145 3 -12.03 18.01 7.99 0.082 7144
 7146 3 -13.22 17.89 7.31 0.152 7138
 7147 3 -13.36 17.87 7.28 0.167 7146
 7148 3 -13.5 17.78 7.36 0.167 7147
 7149 3 -13.66 17.6 7.44 0.153 7148
 7150 3 -13.76 17.44 7.5 0.147 7149
 7151 3 -13.79 17.33 7.61 0.193 7150
 7152 3 -13.81 17.17 7.65 0.242 7151
 7153 3 -13.89 17.03 7.69 0.237 7152
 7154 3 -13.85 17.01 7.76 0.189 7153
 7155 3 -13.81 16.99 7.82 0.189 7154
 7156 3 -13.66 16.87 7.62 0.09 7155
 7157 3 -13.56 16.71 7.66 0.113 7156
 7158 3 -13.48 16.65 7.74 0.118 7157
 7159 3 -13.36 16.67 7.78 0.039 7158
 7160 3 -13.8 16.94 7.99 0.147 7154
 7161 3 -13.82 16.92 8.16 0.089 7160
 7162 3 -14.19 16.9 7.64 0.068 7153
 7163 3 -14.3 16.9 7.58 0.088 7162
 7164 3 -14.45 16.89 7.54 0.083 7163
 7165 3 -14.58 16.87 7.52 0.075 7164
 7166 3 -17.91 14.04 3.45 0.26 6921
 7167 3 -17.96 13.86 3.52 0.198 7166
 7168 3 -18.04 13.79 3.41 0.14 7167
 7169 3 -18.25 13.79 3.41 0.123 7168
 7170 3 -18.36 13.79 3.41 0.152 7169
 7171 3 -18.58 13.7 3.41 0.133 7170
 7172 3 -18.76 13.65 3.43 0.149 7171
 7173 3 -18.92 13.67 3.47 0.129 7172
 7174 3 -19.17 13.64 3.5 0.082 7173
 7175 3 -19.24 13.73 3.47 0.12 7174
 7176 3 -19.38 13.78 3.37 0.136 7175
 7177 3 -19.43 13.89 3.35 0.116 7176
 7178 3 -18.91 15.03 3.22 0.205 6918
 7179 3 -19.02 15.33 3.16 0.09 7178
 7180 3 -18.95 14.97 3.41 0.116 7178
 7181 3 -18.82 14.99 3.5 0.102 7180
 7182 3 -18.7 14.97 3.56 0.073 7181
 7183 3 -19.32 14.96 1.8 0.16 6910
 7184 3 -19.59 15.05 1.81 0.114 7183
 7185 3 -19.75 15 1.84 0.097 7184
 7186 3 -19.91 14.92 1.86 0.131 7185
 7187 3 -20 14.81 1.83 0.152 7186
 7188 3 -20.06 14.79 1.63 0.17 7187
 7189 3 -20.04 14.54 1.35 0.101 7188
 7190 3 -20.13 14.37 1.28 0.101 7189
 7191 3 -20.25 14.33 1.15 0.104 7190
 7192 3 -20.29 14.31 1.03 0.062 7191
 7193 3 -20.31 14.26 0.92 0.148 7192
 7194 3 -20.61 14.3 0.79 0.191 7193
 7195 3 -19.95 14.08 1.06 0.12 7193
 7196 3 -19.84 13.95 1.04 0.137 7195
 7197 3 -19.79 13.73 1.1 0.095 7196
 7198 3 -19.79 13.61 1.14 0.097 7197
 7199 3 -19.75 13.48 1.21 0.087 7198
 7200 3 -19.68 13.32 1.2 0.07 7199
 7201 3 -20.13 14.73 1.98 0.098 7187
 7202 3 -20.25 14.66 2.04 0.145 7201
 7203 3 -20.43 14.5 2.08 0.154 7202
 7204 3 -20.47 14.39 2.12 0.138 7203
 7205 3 -20.49 14.26 2.25 0.133 7204
 7206 3 -20.54 14.15 2.47 0.137 7205
 7207 3 -20.63 14.06 2.62 0.124 7206
 7208 3 -20.72 14.03 2.75 0.151 7207
 7209 3 -20.72 13.95 2.95 0.116 7208
 7210 3 -20.77 13.92 3.08 0.118 7209
 7211 3 -20.86 13.96 3.16 0.165 7210
 7212 3 -21.04 14.06 3.12 0.124 7211
 7213 3 -19.41 15.87 0.56 0.09 6902
 7214 3 -19.49 15.86 0.38 0.061 7213
 7215 3 -19.47 15.94 0.29 0.036 7214
 7216 3 -19.54 15.74 0.57 0.095 7213
 7217 3 -19.65 15.73 0.66 0.079 7216
 7218 3 -18.63 16.12 0.19 0.118 6900
 7219 3 -18.56 16.21 0.17 0.056 7218
 7220 3 -18.86 15.8 -0.42 0.167 6897
 7221 3 -19.25 15.73 -0.66 0.075 7220
 7222 3 -19.31 15.67 -0.72 0.094 7221
 7223 3 -19.36 15.59 -0.76 0.000125 7222
 7224 3 -18.47 15.72 -0.3 0.128 7220
 7225 3 -18.36 15.58 -0.17 0.119 7224
 7226 3 -21.84 19.12 -2.53 0.098 6573
 7227 3 -21.75 19.08 -1.58 0.302 6571
 7228 3 -21.77 19.01 -1.43 0.353 7227
 7229 3 -21.84 18.9 -1.34 0.269 7228
 7230 3 -21.93 18.85 -1.33 0.243 7229
 7231 3 -21.22 19.87 -1.99 0.094 6569
 7232 3 -21.16 19.74 -1.94 0.093 7231
 7233 3 -21.11 19.65 -1.92 0.091 7232
 7234 3 -23.34 20.46 -1.31 0.283 6563
 7235 3 -23.41 20.26 -1.34 0.311 7234
 7236 3 -23.27 19.9 -1.34 0.051 7235
 7237 3 -23.34 19.74 -1.43 0.109 7236
 7238 3 -23.61 20.3 -1.43 0.332 7235
 7239 3 -23.72 20.26 -1.43 0.381 7238
 7240 3 -23.81 20.94 -1.42 0.077 7239
 7241 3 -23.77 21.03 -1.31 0.11 7240
 7242 3 -23.68 20.99 -1.22 0.128 7241
 7243 3 -23.66 21.05 -1.07 0.072 7242
 7244 3 -23.68 21.24 -1.05 0.114 7243
 7245 3 -23.72 21.35 -1.15 0.085 7244
 7246 3 -23.75 21.39 -1.32 0.103 7245
 7247 3 -23.81 21.46 -1.43 0.108 7246
 7248 3 -23.82 21.58 -1.56 0.09 7247
 7249 3 -23.86 21.65 -1.64 0.172 7248
 7250 3 -23.86 21.6 -1.76 0.219 7249
 7251 3 -24.18 21.73 -1.82 0.113 7250
 7252 3 -24.32 21.8 -1.87 0.114 7251
 7253 3 -24.43 21.9 -1.93 0.108 7252
 7254 3 -24.56 21.99 -1.97 0.132 7253
 7255 3 -24.63 22.1 -1.97 0.131 7254
 7256 3 -24.63 22.3 -1.97 0.062 7255
 7257 3 -23.61 21.31 -1.79 0.107 7250
 7258 3 -23.54 21.19 -1.86 0.116 7257
 7259 3 -23.91 20.14 -1.4 0.291 7239
 7260 3 -24.06 20.23 -1.44 0.282 7259
 7261 3 -24.2 20.24 -1.4 0.183 7260
 7262 3 -24.04 20.65 -1.5 0.106 7261
 7263 3 -23.91 20.65 -1.51 0.000125 7262
 7264 3 -24.49 20.05 -1.36 0.166 7261
 7265 3 -24.66 19.99 -1.43 0.169 7264
 7266 3 -24.82 19.96 -1.51 0.177 7265
 7267 3 -25 19.89 -1.47 0.219 7266
 7268 3 -25.15 19.85 -1.45 0.22 7267
 7269 3 -25.24 19.76 -1.41 0.304 7268
 7270 3 -25.25 20.37 -1.72 0.114 7269
 7271 3 -25.22 20.56 -1.78 0.132 7270
 7272 3 -25.2 20.71 -1.85 0.086 7271
 7273 3 -25.13 20.83 -1.89 0.088 7272
 7274 3 -25.18 20.99 -1.99 0.088 7273
 7275 3 -25.25 21.1 -2.01 0.089 7274
 7276 3 -25.29 21.28 -2.03 0.066 7275
 7277 3 -25.36 21.39 -2.01 0.095 7276
 7278 3 -25.47 21.53 -2.05 0.123 7277
 7279 3 -25.56 21.62 -2.09 0.148 7278
 7280 3 -25.54 21.9 -2.21 0.097 7279
 7281 3 -25.57 22.05 -2.3 0.087 7280
 7282 3 -25.7 22.1 -2.32 0.069 7281
 7283 3 -25.34 19.44 -1.13 0.175 7269
 7284 3 -25.43 19.3 -1.04 0.18 7283
 7285 3 -25.47 19.15 -0.9 0.175 7284
 7286 3 -25.59 19.01 -0.78 0.162 7285
 7287 3 -25.68 18.92 -0.67 0.179 7286
 7288 3 -25.75 18.81 -0.65 0.168 7287
 7289 3 -25.68 18.55 -0.75 0.116 7288
 7290 3 -25.7 18.42 -0.69 0.098 7289
 7291 3 -25.95 18.8 -0.49 0.129 7288
 7292 3 -26.06 18.73 -0.38 0.172 7291
 7293 3 -26.16 18.65 -0.32 0.197 7292
 7294 3 -26.29 18.48 -0.24 0.164 7293
 7295 3 -26.4 18.4 -0.2 0.205 7294
 7296 3 -26.47 18.31 -0.08 0.269 7295
 7297 3 -26.52 18.23 0 0.331 7296
 7298 3 -26.86 18.05 -0.49 0.11 7297
 7299 3 -27.04 18.05 -0.53 0.117 7298
 7300 3 -27.13 17.99 -0.65 0.08 7299
 7301 3 -27.13 17.83 -0.7 0.093 7300
 7302 3 -26.47 18.17 0.23 0.255 7297
 7303 3 -26.32 18.14 0.5 0.293 7302
 7304 3 -26.24 18.08 0.72 0.297 7303
 7305 3 -26.16 18.12 0.9 0.382 7304
 7306 3 -26.13 18.17 1.01 0.456 7305
 7307 3 -26.2 18.1 1.16 0.46 7306
 7308 3 -26.24 18.05 1.27 0.495 7307
 7309 3 -25.95 18.03 1.4 0.215 7308
 7310 3 -25.74 18.01 1.59 0.218 7309
 7311 3 -25.56 18.05 1.76 0.284 7310
 7312 3 -25.45 18.08 1.91 0.349 7311
 7313 3 -25.36 18.08 2.06 0.426 7312
 7314 3 -25.29 18.1 2.18 0.484 7313
 7315 3 -25.09 18.1 2.41 0.47 7314
 7316 3 -24.59 18.15 2.08 0.093 7315
 7317 3 -24.43 18.1 2.14 0.114 7316
 7318 3 -24.36 18.01 2.2 0.057 7317
 7319 3 -25.11 18.03 2.62 0.468 7315
 7320 3 -25.07 18.14 2.81 0.419 7319
 7321 3 -25.07 18.08 3 0.415 7320
 7322 3 -25.06 18.01 3.12 0.429 7321
 7323 3 -25.06 17.89 3.27 0.382 7322
 7324 3 -25.45 17.4 3.31 0.163 7323
 7325 3 -25.32 17.19 3.35 0.144 7324
 7326 3 -25.61 17.33 3.39 0.09 7324
 7327 3 -25.66 17.3 3.5 0.133 7326
 7328 3 -25.66 17.26 3.6 0.000125 7327
 7329 3 -24.86 17.74 3.41 0.286 7323
 7330 3 -24.7 17.76 3.45 0.316 7329
 7331 3 -24.82 17.21 3.45 0.13 7330
 7332 3 -24.82 17.08 3.47 0.086 7331
 7333 3 -24.86 16.92 3.43 0.099 7332
 7334 3 -24.91 16.78 3.37 0.115 7333
 7335 3 -24.93 16.65 3.37 0.11 7334
 7336 3 -24.86 16.44 3.16 0.127 7335
 7337 3 -24.95 16.3 3 0.121 7336
 7338 3 -24.52 18.03 3.58 0.207 7330
 7339 3 -24.52 18.03 3.75 0.236 7338
 7340 3 -24.2 17.73 3.91 0.12 7339
 7341 3 -24.04 17.74 3.95 0.092 7340
 7342 3 -24 17.69 4.04 0.055 7341
 7343 3 -24.41 18.21 3.93 0.154 7339
 7344 3 -24.34 18.24 4.04 0.119 7343
 7345 3 -25 17.55 2.24 0.111 7319
 7346 3 -24.97 17.58 2.08 0.185 7345
 7347 3 -24.91 17.6 1.98 0.197 7346
 7348 3 -24.84 17.55 1.66 0.144 7347
 7349 3 -24.75 17.51 1.47 0.096 7348
 7350 3 -24.77 17.42 1.34 0.113 7349
 7351 3 -24.68 17.42 1.19 0.095 7350
 7352 3 -24.7 17.19 0.98 0.088 7351
 7353 3 -24.59 17.21 0.83 0.08 7352
 7354 3 -24.49 17.23 0.7 0.121 7353
 7355 3 -24.5 17.21 0.58 0.124 7354
 7356 3 -24.45 17.14 0.42 0.113 7355
 7357 3 -24.41 17.05 0.28 0.101 7356
 7358 3 -24.41 16.99 0.11 0.112 7357
 7359 3 -24.38 16.98 0 0.101 7358
 7360 3 -24.29 16.85 -0.05 0.082 7359
 7361 3 -24.31 16.71 -0.07 0.057 7360
 7362 3 -24.41 16.71 -0.13 0.093 7361
 7363 3 -24.52 16.64 -0.14 0.077 7362
 7364 3 -24.61 16.6 -0.19 0.087 7363
 7365 3 -24.79 16.58 -0.2 0.067 7364
 7366 3 -24.88 16.56 -0.25 0.087 7365
 7367 3 -25 16.48 -0.25 0.085 7366
 7368 3 -25.04 16.33 -0.23 0.075 7367
 7369 3 -24.79 16.24 -0.17 0.082 7368
 7370 3 -24.79 16.08 -0.22 0.071 7369
 7371 3 -25.18 16.23 -0.42 0.159 7368
 7372 3 -25.25 16.14 -0.52 0.144 7371
 7373 3 -25.34 15.98 -0.62 0.176 7372
 7374 3 -25.38 15.83 -0.69 0.187 7373
 7375 3 -25.41 15.78 -0.78 0.153 7374
 7376 3 -26.75 18.08 1.31 0.118 7309
 7377 3 -26.84 18.19 1.44 0.142 7376
 7378 3 -26.95 18.3 1.6 0.134 7377
 7379 3 -27 18.46 1.63 0.164 7378
 7380 3 -27.04 18.48 1.84 0.171 7379
 7381 3 -27.09 18.58 1.86 0.272 7380
 7382 3 -27.16 18.65 1.95 0.373 7381
 7383 3 -27.27 18.8 1.97 0.487 7382
 7384 3 -27.27 18.92 2.04 0.536 7383
 7385 3 -27.22 19.12 2.06 0.54 7384
 7386 3 -26.72 19.08 2.37 0.134 7385
 7387 3 -26.57 19.21 2.49 0.138 7386
 7388 3 -26.43 19.3 2.47 0.114 7387
 7389 3 -26.29 19.44 2.41 0.123 7388
 7390 3 -26.25 19.6 2.43 0.134 7389
 7391 3 -26.25 19.8 2.41 0.173 7390
 7392 3 -26.34 19.83 2.27 0.135 7391
 7393 3 -26.47 19.69 2.22 0.098 7392
 7394 3 -26.52 19.51 2.29 0.085 7393
 7395 3 -26.45 19.46 2.41 0.058 7394
 7396 3 -27.29 19.33 2.06 0.533 7385
 7397 3 -27.18 19.46 2.06 0.494 7396
 7398 3 -27.16 19.42 2.18 0.419 7397
 7399 3 -27.16 19.33 2.33 0.236 7398
 7400 3 -27.09 19.64 2.41 0.132 7399
 7401 3 -27.13 19.71 2.52 0.166 7400
 7402 3 -27.2 19.78 2.58 0.215 7401
 7403 3 -27.27 19.74 2.79 0.157 7402
 7404 3 -27.22 19.99 2.83 0.145 7403
 7405 3 -27.68 19.78 1.69 0.157 7397
 7406 3 -27.79 19.85 1.64 0.14 7405
 7407 3 -27.81 19.98 1.62 0.216 7406
 7408 3 -27.84 20.06 1.53 0.27 7407
 7409 3 -28.2 19.96 1.58 0.147 7408
 7410 3 -28.36 19.87 1.7 0.108 7409
 7411 3 -28.45 19.83 1.79 0.116 7410
 7412 3 -28.52 19.96 1.87 0.085 7411
 7413 3 -28.59 19.94 2 0.07 7412
 7414 3 -26.95 18.01 0.75 0.142 7308
 7415 3 -27.04 18.1 0.68 0.159 7414
 7416 3 -27.07 18.23 0.63 0.222 7415
 7417 3 -27.18 18.17 0.57 0.248 7416
 7418 3 -27.29 18.1 0.56 0.26 7417
 7419 3 -27.45 18.05 0.6 0.3 7418
 7420 3 -27.54 18.03 0.55 0.36 7419
 7421 3 -27.63 18.03 0.47 0.424 7420
 7422 3 -27.63 18.33 0.19 0.293 7421
 7423 3 -27.68 18.46 -0.04 0.304 7422
 7424 3 -27.66 18.51 -0.19 0.297 7423
 7425 3 -27.86 18.06 -0.16 0.104 7424
 7426 3 -27.91 18.12 -0.32 0.147 7425
 7427 3 -28.02 18.08 -0.57 0.188 7426
 7428 3 -28.06 17.96 -0.64 0.289 7427
 7429 3 -28.04 17.55 -0.55 0.136 7428
 7430 3 -28.11 17.35 -0.53 0.127 7429
 7431 3 -28.11 17.17 -0.57 0.000125 7430
 7432 3 -28.06 18.49 -0.89 0.143 7428
 7433 3 -28.13 18.55 -0.93 0.082 7432
 7434 3 -25.61 18.62 0.77 0.053 7306
 7435 3 -25.47 18.71 0.71 0.075 7434
 7436 3 -23.82 19.8 -1.66 0.116 7260
 7437 3 -23.81 19.76 -1.8 0.146 7436
 7438 3 -23.77 19.83 -1.93 0.093 7437
 7439 3 -23.82 19.73 -2.11 0.099 7438
 7440 3 -23.77 19.6 -2.24 0.087 7439
 7441 3 -20.43 23.17 0.14 0.108 4447
 7442 3 -20.43 23.1 0.3 0.081 7441
 7443 3 -20.24 23.06 0.39 0.102 7442
 7444 3 -20.09 22.99 0.34 0.093 7443
 7445 3 -20 23.05 0.33 0.067 7444
 7446 3 -19.7 23.1 -0.07 0.038 4446
 7447 3 -19.7 23.03 0 0.116 7446
 7448 3 -19.72 23.06 0.11 0.183 7447
 7449 3 -21 25.87 1.05 0.128 4432
 7450 3 -20.84 25.92 0.98 0.000125 7449
 7451 3 -22.45 26.51 0.02 0.121 4428
 7452 3 -22.61 26.49 0.01 0.099 7451
 7453 3 -22.79 26.46 0 0.099 7452
 7454 3 -22.86 26.35 0 0.131 7453
 7455 3 -22.93 26.21 0.01 0.17 7454
 7456 3 -23.02 26.15 0.02 0.277 7455
 7457 3 -23.2 26.08 0.19 0.259 7456
 7458 3 -23.36 26.01 0.33 0.289 7457
 7459 3 -23.45 25.99 0.45 0.298 7458
 7460 3 -23.31 25.76 0.81 0.09 7459
 7461 3 -23.31 25.62 0.83 0.113 7460
 7462 3 -23.2 25.46 0.98 0.114 7461
 7463 3 -23.16 25.35 1.04 0.099 7462
 7464 3 -23.63 25.89 0.53 0.233 7459
 7465 3 -23.7 25.78 0.59 0.219 7464
 7466 3 -23.81 25.8 0.63 0.238 7465
 7467 3 -23.88 26.08 0.63 0.159 7466
 7468 3 -23.88 26.3 0.72 0.12 7467
 7469 3 -23.91 26.44 0.69 0.058 7468
 7470 3 -23.91 25.35 0.71 0.158 7466
 7471 3 -23.97 25.15 0.8 0.182 7470
 7472 3 -24.18 25.21 0.98 0.126 7471
 7473 3 -24.27 25.21 1.07 0.141 7472
 7474 3 -24.47 25.19 1.17 0.127 7473
 7475 3 -24.61 25.24 1.29 0.293 7474
 7476 3 -24.54 25.42 1.5 0.258 7475
 7477 3 -24.56 25.08 1.6 0.191 7476
 7478 3 -24.57 24.87 1.71 0.106 7477
 7479 3 -24.59 24.83 1.82 0.132 7478
 7480 3 -24.56 25.87 1.45 0.126 7476
 7481 3 -24.61 25.99 1.47 0.088 7480
 7482 3 -24.84 24.94 1.04 0.123 7475
 7483 3 -24.97 24.78 0.96 0.133 7482
 7484 3 -25.11 24.62 0.93 0.055 7483
 7485 3 -25.16 24.51 1 0.101 7484
 7486 3 -25.24 24.46 1.1 0.069 7485
 7487 3 -24 24.85 0.68 0.12 7471
 7488 3 -24.09 24.6 0.68 0.107 7487
 7489 3 -24.15 24.44 0.68 0.000125 7488
 7490 3 -22.36 28.15 0.64 0.071 4425
 7491 3 -22.52 27.98 0.6 0.105 7490
 7492 3 -22.61 27.87 0.59 0.000125 7491
 7493 3 -22.2 28.1 1 0.166 4424
 7494 3 -22.27 28.14 1.2 0.131 7493
 7495 3 -22.2 28.3 1.33 0.082 7494
 7496 3 -22.38 28.08 1.37 0.079 7494
 7497 3 -22.5 28.06 1.42 0.101 7496
 7498 3 -22.59 28.17 1.48 0.108 7497
 7499 3 -22.61 28.26 1.62 0.063 7498
 7500 3 -23.98 38.34 1.48 0.27 3393
 7501 3 -24.12 38.18 1.48 0.25 7500
 7502 3 -24.24 38.04 1.5 0.26 7501
 7503 3 -24.33 37.94 1.47 0.287 7502
 7504 3 -24.3 37.76 1.42 0.331 7503
 7505 3 -24.3 37.57 1.36 0.376 7504
 7506 3 -24.39 37.38 1.42 0.442 7505
 7507 3 -24.37 37.26 1.47 0.46 7506
 7508 3 -24.3 37.13 1.39 0.49 7507
 7509 3 -24.44 37.02 1.4 0.45 7508
 7510 3 -24.55 36.91 1.43 0.504 7509
 7511 3 -24.85 36.75 1.56 0.497 7510
 7512 3 -24.89 36.58 1.52 0.467 7511
 7513 3 -24.96 36.51 1.48 0.46 7512
 7514 3 -24.8 36.19 1.55 0.128 7513
 7515 3 -24.89 36.12 1.54 0.123 7514
 7516 3 -25.1 36.54 1.47 0.497 7513
 7517 3 -24.87 37.01 1.56 0.198 7516
 7518 3 -25.35 36.2 1.41 0.547 7516
 7519 3 -25.44 36.05 1.37 0.559 7518
 7520 3 -25.56 35.95 1.37 0.55 7519
 7521 3 -25.69 35.88 1.34 0.545 7520
 7522 3 -25.8 35.73 1.31 0.573 7521
 7523 3 -25.96 35.65 1.3 0.566 7522
 7524 3 -25.81 35.19 1.26 0.455 7523
 7525 3 -25.9 34.94 1.2 0.417 7524
 7526 3 -25.96 34.8 1.19 0.385 7525
 7527 3 -26.06 34.58 1.06 0.315 7526
 7528 3 -26.24 34.4 0.97 0.281 7527
 7529 3 -26.42 34.23 1.03 0.293 7528
 7530 3 -26.48 34.08 1 0.295 7529
 7531 3 -26.67 33.94 1 0.339 7530
 7532 3 -26.76 33.79 1 0.335 7531
 7533 3 -26.85 33.65 1.04 0.315 7532
 7534 3 -26.94 33.54 1.05 0.317 7533
 7535 3 -26.99 33.4 1.08 0.303 7534
 7536 3 -27.08 33.26 1.03 0.301 7535
 7537 3 -27.17 33.15 0.94 0.269 7536
 7538 3 -27.31 32.98 1 0.278 7537
 7539 3 -27.39 32.83 0.98 0.3 7538
 7540 3 -27.49 32.68 1.03 0.294 7539
 7541 3 -27.62 32.51 1.09 0.297 7540
 7542 3 -27.69 32.3 1.12 0.367 7541
 7543 3 -27.74 32.16 1.08 0.411 7542
 7544 3 -27.9 32.05 0.97 0.448 7543
 7545 3 -28.03 32.01 0.96 0.457 7544
 7546 3 -28.1 31.9 0.81 0.509 7545
 7547 3 -28.1 31.62 0.67 0.419 7546
 7548 3 -27.78 31.39 0.46 0.056 7547
 7549 3 -28.28 31.67 0.65 0.46 7547
 7550 3 -28.4 31.6 0.7 0.459 7549
 7551 3 -28.37 32.05 0.79 0.147 7550
 7552 3 -28.21 32.16 0.7 0.169 7551
 7553 3 -28.17 32.4 0.6 0.103 7552
 7554 3 -28.14 32.51 0.52 0.047 7553
 7555 3 -28.62 31.55 0.67 0.329 7550
 7556 3 -28.65 31.37 0.69 0.386 7555
 7557 3 -28.67 31.21 0.82 0.365 7556
 7558 3 -28.74 31.15 0.93 0.54 7557
 7559 3 -28.65 31.51 1.4 0.221 7558
 7560 3 -28.69 31.67 1.48 0.251 7559
 7561 3 -28.94 31.64 1.59 0.124 7560
 7562 3 -28.87 30.94 0.7 0.499 7558
 7563 3 -28.99 30.94 0.58 0.516 7562
 7564 3 -29.05 30.71 0.56 0.451 7563
 7565 3 -29.15 30.6 0.56 0.435 7564
 7566 3 -29.27 30.6 0.53 0.455 7565
 7567 3 -29.47 30.55 0.53 0.506 7566
 7568 3 -29.54 30.42 0.41 0.481 7567
 7569 3 -29.61 30.06 0.3 0.449 7568
 7570 3 -29.72 29.99 0.26 0.504 7569
 7571 3 -29.77 29.98 0.1 0.536 7570
 7572 3 -29.9 29.94 0.08 0.588 7571
 7573 3 -29.98 29.89 0.05 0.616 7572
 7574 3 -30.06 29.83 0.01 0.616 7573
 7575 3 -30.25 29.39 0.11 0.447 7574
 7576 3 -30.43 29.26 0.11 0.434 7575
 7577 3 -30.47 29.1 0.05 0.433 7576
 7578 3 -30.38 28.87 0 0.468 7577
 7579 3 -29.9 28.73 -0.16 0.147 7578
 7580 3 -29.88 28.62 -0.27 0.162 7579
 7581 3 -29.74 28.51 -0.43 0.104 7580
 7582 3 -29.66 28.53 -0.52 0.088 7581
 7583 3 -30.59 28.78 0.01 0.455 7578
 7584 3 -30.57 28.64 0.02 0.462 7583
 7585 3 -30.2 28.44 0.4 0.205 7584
 7586 3 -30.27 28.24 0.59 0.158 7585
 7587 3 -30.13 28.14 0.71 0.175 7586
 7588 3 -29.95 28.1 0.76 0.146 7587
 7589 3 -29.88 27.92 0.8 0.169 7588
 7590 3 -29.79 27.8 0.81 0.195 7589
 7591 3 -29.66 27.64 0.8 0.204 7590
 7592 3 -29.45 27.67 0.84 0.168 7591
 7593 3 -29.25 27.65 0.81 0.151 7592
 7594 3 -29.22 27.55 0.85 0.197 7593
 7595 3 -29.16 27.55 0.96 0.167 7594
 7596 3 -29.16 27.24 1.07 0.07 7595
 7597 3 -29.13 27.06 1.13 0.122 7596
 7598 3 -29.34 26.89 1.12 0.098 7597
 7599 3 -29 27.14 1.11 0.182 7597
 7600 3 -28.77 27.37 1.03 0.157 7599
 7601 3 -28.72 27.51 0.93 0.189 7600
 7602 3 -28.81 27.69 0.8 0.151 7601
 7603 3 -28.9 27.71 0.6 0.097 7602
 7604 3 -28.84 27.8 0.61 0.000125 7603
 7605 3 -28.5 27.51 1.11 0.081 7601
 7606 3 -28.41 27.55 1.15 0.105 7605
 7607 3 -28.36 27.67 1.2 0.075 7606
 7608 3 -30.86 28.6 -0.05 0.42 7584
 7609 3 -30.97 28.53 -0.1 0.404 7608
 7610 3 -31.2 28.53 -0.16 0.344 7609
 7611 3 -31.43 28.56 -0.2 0.344 7610
 7612 3 -31.65 28.61 -0.16 0.339 7611
 7613 3 -31.79 28.63 -0.28 0.355 7612
 7614 3 -31.99 28.61 -0.32 0.325 7613
 7615 3 -32.14 28.56 -0.41 0.331 7614
 7616 3 -32.27 28.45 -0.44 0.32 7615
 7617 3 -32.38 28.41 -0.54 0.311 7616
 7618 3 -32.55 28.34 -0.6 0.344 7617
 7619 3 -32.66 28.24 -0.66 0.349 7618
 7620 3 -32.74 28.16 -0.75 0.344 7619
 7621 3 -33.03 28.16 -0.71 0.36 7620
 7622 3 -33.19 28.04 -0.67 0.381 7621
 7623 3 -33.35 27.95 -0.71 0.451 7622
 7624 3 -33.51 28.06 -0.73 0.504 7623
 7625 3 -33.58 28 -0.65 0.655 7624
 7626 3 -33.95 28.59 -0.68 0.409 7625
 7627 3 -34.12 28.72 -0.69 0.415 7626
 7628 3 -34.16 29.06 -0.78 0.374 7627
 7629 3 -34.28 29.16 -0.78 0.339 7628
 7630 3 -34.38 29.24 -0.8 0.267 7629
 7631 3 -34.58 29.22 -0.8 0.213 7630
 7632 3 -34.7 29.34 -0.8 0.212 7631
 7633 3 -34.74 29.54 -0.79 0.303 7632
 7634 3 -34.77 29.68 -0.85 0.294 7633
 7635 3 -35.03 29.72 -0.8 0.256 7634
 7636 3 -35.17 29.86 -0.78 0.33 7635
 7637 3 -35.27 29.95 -0.77 0.372 7636
 7638 3 -35.64 29.47 -0.84 0.24 7637
 7639 3 -35.81 29.34 -0.78 0.217 7638
 7640 3 -35.95 29.34 -0.73 0.142 7639
 7641 3 -36.09 29.36 -0.71 0.104 7640
 7642 3 -36.26 29.31 -0.76 0.096 7641
 7643 3 -36.41 29.27 -0.75 0.066 7642
 7644 3 -36.51 29.16 -0.79 0.1 7643
 7645 3 -36.67 29.2 -0.85 0.061 7644
 7646 3 -36.88 28.99 -0.9 0.094 7645
 7647 3 -37.08 28.84 -1.01 0.164 7646
 7648 3 -37.31 28.84 -1.13 0.086 7647
 7649 3 -37.41 28.84 -1.22 0.109 7648
 7650 3 -37.52 28.84 -1.31 0.113 7649
 7651 3 -37.6 28.81 -1.42 0.143 7650
 7652 3 -37.74 28.81 -1.53 0.173 7651
 7653 3 -37.84 28.75 -1.65 0.095 7652
 7654 3 -35.31 30.2 -0.76 0.288 7637
 7655 3 -35.41 30.38 -0.77 0.335 7654
 7656 3 -35.48 30.5 -0.76 0.377 7655
 7657 3 -35.7 30.06 -0.42 0.094 7656
 7658 3 -35.85 30.06 -0.4 0.144 7657
 7659 3 -35.99 30.06 -0.42 0.081 7658
 7660 3 -36.08 29.97 -0.32 0.092 7659
 7661 3 -36.16 30.04 -0.25 0.15 7660
 7662 3 -36.24 29.95 -0.22 0.108 7661
 7663 3 -35.52 30.81 -0.89 0.272 7656
 7664 3 -35.59 30.93 -0.86 0.36 7663
 7665 3 -35.7 30.97 -0.88 0.42 7664
 7666 3 -35.88 30.93 -0.89 0.479 7665
 7667 3 -36.02 30.93 -1.06 0.494 7666
 7668 3 -36.08 31.25 -1.09 0.489 7667
 7669 3 -36.26 31.15 -1.05 0.576 7668
 7670 3 -36.38 31.13 -1.03 0.521 7669
 7671 3 -36.48 31.09 -1.08 0.62 7670
 7672 3 -36.71 30.41 -1.08 0.32 7671
 7673 3 -36.74 30.31 -1.02 0.3 7672
 7674 3 -37.09 30.79 -1.24 0.181 7673
 7675 3 -37.1 30.77 -1.1 0.214 7674
 7676 3 -37.27 30.66 -1.01 0.089 7675
 7677 3 -36.62 30.09 -1.03 0.23 7673
 7678 3 -36.42 29.88 -1.03 0.114 7677
 7679 3 -36.56 29.75 -0.99 0.073 7678
 7680 3 -36.67 29.7 -1.08 0.124 7679
 7681 3 -36.77 29.84 -1.23 0.091 7680
 7682 3 -36.73 30.07 -1.22 0.083 7681
 7683 3 -36.6 30.11 -1.19 0.105 7682
 7684 3 -36.52 30 -1.14 0.059 7683
 7685 3 -36.94 30 -1.16 0.129 7677
 7686 3 -36.98 29.81 -1.18 0.165 7685
 7687 3 -37.02 29.63 -1.15 0.211 7686
 7688 3 -37.05 29.41 -1.08 0.202 7687
 7689 3 -36.42 31.68 -1.19 0.296 7671
 7690 3 -36.55 31.75 -1.27 0.195 7689
 7691 3 -36.66 31.81 -1.31 0.219 7690
 7692 3 -36.76 31.91 -1.37 0.299 7691
 7693 3 -36.92 31.91 -1.5 0.337 7692
 7694 3 -36.92 32.02 -1.46 0.46 7693
 7695 3 -37.41 31.84 -1.68 0.28 7694
 7696 3 -37.59 31.79 -1.68 0.296 7695
 7697 3 -37.81 31.86 -1.68 0.334 7696
 7698 3 -37.92 31.91 -1.75 0.353 7697
 7699 3 -38.12 31.88 -1.87 0.363 7698
 7700 3 -38.3 31.86 -1.93 0.336 7699
 7701 3 -38.41 31.86 -2.2 0.386 7700
 7702 3 -38.48 31.84 -2.33 0.379 7701
 7703 3 -38.6 31.95 -2.33 0.33 7702
 7704 3 -38.84 32.44 -2.37 0.255 7703
 7705 3 -38.99 32.62 -2.41 0.245 7704
 7706 3 -39.08 32.77 -2.46 0.258 7705
 7707 3 -39.21 32.84 -2.48 0.329 7706
 7708 3 -39.23 33.06 -2.48 0.257 7707
 7709 3 -39.21 33.35 -2.46 0.232 7708
 7710 3 -39.21 33.55 -2.41 0.246 7709
 7711 3 -39.23 33.7 -2.39 0.247 7710
 7712 3 -39.16 33.87 -2.31 0.252 7711
 7713 3 -39.13 34.05 -2.27 0.277 7712
 7714 3 -39.13 34.16 -2.16 0.332 7713
 7715 3 -39.16 34.33 -2.14 0.38 7714
 7716 3 -39.09 34.52 -2.16 0.353 7715
 7717 3 -38.74 34.81 -2.39 0.151 7716
 7718 3 -38.71 35.05 -2.45 0.109 7717
 7719 3 -38.66 35.21 -2.43 0.099 7718
 7720 3 -39.25 34.59 -1.92 0.263 7716
 7721 3 -39.34 34.87 -1.93 0.202 7720
 7722 3 -39.36 35.09 -1.96 0.194 7721
 7723 3 -39.3 35.31 -1.91 0.194 7722
 7724 3 -39.33 35.53 -1.84 0.181 7723
 7725 3 -39.3 35.7 -1.79 0.182 7724
 7726 3 -39.34 35.85 -1.75 0.223 7725
 7727 3 -39.52 35.91 -1.68 0.26 7726
 7728 3 -39.43 36.27 -1.6 0.227 7727
 7729 3 -39.55 36.45 -1.55 0.282 7728
 7730 3 -39.57 36.62 -1.43 0.312 7729
 7731 3 -39.68 36.78 -1.33 0.322 7730
 7732 3 -39.73 36.92 -1.29 0.355 7731
 7733 3 -39.75 36.84 -0.89 0.141 7732
 7734 3 -39.94 36.59 -0.85 0.124 7733
 7735 3 -39.91 36.45 -0.67 0.146 7734
 7736 3 -40.04 36.41 -0.53 0.1 7735
 7737 3 -40.15 36.38 -0.46 0.077 7736
 7738 3 -40.26 36.44 -0.48 0.135 7737
 7739 3 -40.41 36.46 -0.46 0.112 7738
 7740 3 -40.58 36.48 -0.36 0.071 7739
 7741 3 -40.01 36.99 -1.39 0.388 7732
 7742 3 -40.11 37.13 -1.35 0.457 7741
 7743 3 -40.27 37.19 -1.31 0.511 7742
 7744 3 -40.76 37.08 -1.06 0.299 7743
 7745 3 -40.88 37.12 -0.96 0.297 7744
 7746 3 -40.97 37.13 -0.74 0.222 7745
 7747 3 -41.08 37.21 -0.56 0.186 7746
 7748 3 -41.16 37.28 -0.55 0.262 7747
 7749 3 -41.33 37.45 -0.53 0.231 7748
 7750 3 -41.52 37.46 -0.5 0.229 7749
 7751 3 -41.69 37.48 -0.46 0.32 7750
 7752 3 -41.83 37.35 -0.18 0.184 7751
 7753 3 -41.93 37.44 -0.07 0.145 7752
 7754 3 -41.83 37.66 -0.84 0.215 7751
 7755 3 -41.93 37.64 -0.9 0.2 7754
 7756 3 -42.08 37.56 -1.01 0.21 7755
 7757 3 -42.22 37.52 -1.08 0.238 7756
 7758 3 -42.37 37.38 -1.1 0.286 7757
 7759 3 -42.44 37.27 -1.14 0.328 7758
 7760 3 -42.54 37.17 -1.08 0.357 7759
 7761 3 -42.61 37.19 -1.21 0.267 7760
 7762 3 -42.51 37.13 -0.61 0.127 7761
 7763 3 -42.55 37.13 -0.43 0.141 7762
 7764 3 -42.69 37.09 -0.35 0.198 7763
 7765 3 -42.77 37.09 -0.26 0.202 7764
 7766 3 -42.8 36.95 -0.18 0.257 7765
 7767 3 -42.54 36.87 0.06 0.124 7766
 7768 3 -42.38 36.69 0.17 0.096 7767
 7769 3 -42.23 36.69 0.24 0.109 7768
 7770 3 -42.15 36.8 0.36 0.08 7769
 7771 3 -42.02 36.83 0.42 0.108 7770
 7772 3 -41.94 36.78 0.49 0.048 7771
 7773 3 -43.05 36.64 -0.4 0.142 7766
 7774 3 -43.09 36.38 -0.42 0.127 7773
 7775 3 -43.19 36.28 -0.36 0.102 7774
 7776 3 -43.2 36.08 -0.38 0.086 7775
 7777 3 -43.29 35.84 -0.43 0.111 7776
 7778 3 -43.37 35.7 -0.38 0.103 7777
 7779 3 -43.44 35.53 -0.38 0.116 7778
 7780 3 -43.41 35.45 -0.53 0.051 7779
 7781 3 -43.33 35.44 -0.6 0.126 7780
 7782 3 -43.29 35.38 -0.69 0.158 7781
 7783 3 -43.38 35.24 -0.82 0.128 7782
 7784 3 -43.48 35.16 -0.81 0.177 7783
 7785 3 -43.69 35.16 -0.61 0.124 7784
 7786 3 -43.76 35.13 -0.52 0.096 7785
 7787 3 -43.44 34.98 -0.92 0.131 7784
 7788 3 -43.54 34.95 -1.01 0.111 7787
 7789 3 -43.61 34.92 -1.14 0.077 7788
 7790 3 -43.69 35.01 -1.27 0.102 7789
 7791 3 -43.75 35.09 -1.33 0.12 7790
 7792 3 -43.87 35.1 -1.33 0.172 7791
 7793 3 -44.08 35.02 -1.27 0.131 7792
 7794 3 -44.08 35.09 -1.36 0.137 7793
 7795 3 -43.86 35.13 -1.59 0.127 7794
 7796 3 -43.83 35.17 -1.75 0.07 7795
 7797 3 -43.83 35.3 -1.88 0.071 7796
 7798 3 -43.98 35.38 -1.93 0.115 7797
 7799 3 -44.04 35.49 -2.02 0.088 7798
 7800 3 -42.83 37.23 -1.44 0.213 7761
 7801 3 -42.95 37.16 -1.42 0.187 7800
 7802 3 -43.02 37.13 -1.61 0.206 7801
 7803 3 -43.11 37.16 -1.72 0.217 7802
 7804 3 -43.16 37.2 -1.83 0.253 7803
 7805 3 -43.2 37.24 -2 0.317 7804
 7806 3 -43.34 37.31 -2.04 0.414 7805
 7807 3 -42.79 37.48 -2.52 0.152 7806
 7808 3 -42.62 37.44 -2.45 0.146 7807
 7809 3 -42.48 37.46 -2.29 0.143 7808
 7810 3 -42.37 37.52 -2.21 0.197 7809
 7811 3 -42.32 37.77 -2.16 0.141 7810
 7812 3 -42.27 37.88 -2.21 0.000125 7811
 7813 3 -43.66 37.27 -2.08 0.529 7806
 7814 3 -43.87 37.37 -2.08 0.517 7813
 7815 3 -44.01 36.7 -2 0.106 7814
 7816 3 -44.04 36.56 -2.04 0.094 7815
 7817 3 -44.11 36.44 -2.06 0.089 7816
 7818 3 -44.15 36.31 -2.04 0.129 7817
 7819 3 -44.15 36.2 -2.04 0.192 7818
 7820 3 -44.11 36.05 -2.1 0.211 7819
 7821 3 -43.83 35.96 -2.37 0.104 7820
 7822 3 -43.69 35.88 -2.48 0.119 7821
 7823 3 -43.51 35.89 -2.66 0.134 7822
 7824 3 -43.37 35.95 -2.73 0.102 7823
 7825 3 -43.93 37.52 -2.21 0.419 7814
 7826 3 -43.98 37.62 -2.27 0.365 7825
 7827 3 -44.01 37.69 -2.56 0.303 7826
 7828 3 -44.11 37.66 -2.64 0.32 7827
 7829 3 -44.19 37.59 -2.79 0.344 7828
 7830 3 -44.3 37.55 -2.81 0.353 7829
 7831 3 -44.47 37.56 -2.73 0.368 7830
 7832 3 -44.65 37.21 -2.64 0.253 7831
 7833 3 -44.82 37.2 -2.62 0.168 7832
 7834 3 -44.98 37.24 -2.62 0.174 7833
 7835 3 -45.05 37.31 -2.75 0.202 7834
 7836 3 -45.02 37.48 -2.89 0.184 7835
 7837 3 -45.08 37.59 -3.08 0.223 7836
 7838 3 -45.26 37.59 -3.06 0.239 7837
 7839 3 -45.38 37.67 -3.06 0.258 7838
 7840 3 -45.51 37.74 -3.1 0.248 7839
 7841 3 -45.69 37.74 -3.08 0.278 7840
 7842 3 -45.83 37.73 -3.14 0.312 7841
 7843 3 -45.97 37.66 -3.18 0.322 7842
 7844 3 -46.18 37.51 -3.23 0.264 7843
 7845 3 -46.26 37.41 -3.31 0.24 7844
 7846 3 -46.23 37.52 -3.5 0.047 7845
 7847 3 -46.51 37.19 -3.33 0.184 7845
 7848 3 -46.62 37.06 -3.29 0.181 7847
 7849 3 -46.73 36.95 -3.29 0.229 7848
 7850 3 -46.79 36.88 -3.39 0.236 7849
 7851 3 -46.88 36.92 -3.46 0.213 7850
 7852 3 -46.95 36.92 -3.58 0.255 7851
 7853 3 -47.02 36.99 -3.75 0.275 7852
 7854 3 -47.2 37.01 -3.91 0.424 7853
 7855 3 -47.24 37.06 -4 0.45 7854
 7856 3 -47.62 37.42 -3.6 0.116 7855
 7857 3 -47.73 37.52 -3.56 0.121 7856
 7858 3 -47.75 37.67 -3.39 0.128 7857
 7859 3 -47.69 37.84 -3.33 0.142 7858
 7860 3 -47.69 37.99 -3.37 0.093 7859
 7861 3 -47.62 38.09 -3.39 0.108 7860
 7862 3 -47.65 38.14 -3.56 0.153 7861
 7863 3 -47.54 38.24 -3.64 0.135 7862
 7864 3 -47.51 38.35 -3.68 0.15 7863
 7865 3 -47.44 38.45 -3.79 0.121 7864
 7866 3 -47.51 38.63 -3.91 0.091 7865
 7867 3 -47.51 38.8 -3.97 0.094 7866
 7868 3 -47.26 36.81 -4.2 0.433 7855
 7869 3 -47.42 36.63 -4.19 0.41 7868
 7870 3 -47.78 36.34 -3.75 0.087 7869
 7871 3 -47.91 36.35 -3.66 0.107 7870
 7872 3 -47.99 36.38 -3.56 0.117 7871
 7873 3 -48.19 36.38 -3.52 0.101 7872
 7874 3 -48.27 36.44 -3.39 0.104 7873
 7875 3 -48.33 36.52 -3.31 0.144 7874
 7876 3 -48.37 36.58 -3.21 0.15 7875
 7877 3 -48.48 36.48 -3.12 0.164 7876
 7878 3 -48.69 36.3 -3.14 0.104 7877
 7879 3 -48.83 36.2 -3.12 0.099 7878
 7880 3 -48.95 36.19 -3.04 0.091 7879
 7881 3 -49.02 36.13 -2.96 0.124 7880
 7882 3 -49.07 36.09 -2.87 0.000125 7881
 7883 3 -47.34 36.63 -4.46 0.269 7869
 7884 3 -47.31 36.64 -4.7 0.222 7883
 7885 3 -47.41 36.7 -4.76 0.232 7884
 7886 3 -47.59 36.7 -4.79 0.269 7885
 7887 3 -47.77 36.74 -4.84 0.312 7886
 7888 3 -47.94 36.77 -4.82 0.325 7887
 7889 3 -48.13 36.84 -4.75 0.28 7888
 7890 3 -48.23 36.99 -4.75 0.326 7889
 7891 3 -48.38 36.95 -4.65 0.497 7890
 7892 3 -48.27 36.3 -4.5 0.15 7891
 7893 3 -48.2 36.16 -4.55 0.189 7892
 7894 3 -48.14 36.03 -4.57 0.205 7893
 7895 3 -48.21 35.84 -4.37 0.136 7894
 7896 3 -48.27 35.69 -4.24 0.082 7895
 7897 3 -48.34 35.59 -4.15 0.000125 7896
 7898 3 -48.76 36.83 -4.34 0.31 7897
 7899 3 -48.83 36.74 -4.12 0.329 7898
 7900 3 -48.91 36.7 -3.97 0.387 7899
 7901 3 -49.09 36.83 -3.96 0.319 7900
 7902 3 -49.09 36.71 -3.77 0.326 7901
 7903 3 -49.17 36.69 -3.62 0.373 7902
 7904 3 -49.31 36.71 -3.56 0.476 7903
 7905 3 -49.58 37.08 -3.66 0.35 7904
 7906 3 -49.63 37.3 -3.9 0.317 7905
 7907 3 -49.75 37.38 -3.82 0.283 7906
 7908 3 -49.72 37.76 -3.67 0.158 7907
 7909 3 -49.73 37.95 -3.59 0.167 7908
 7910 3 -49.76 38.08 -3.49 0.152 7909
 7911 3 -49.86 38.17 -3.38 0.17 7910
 7912 3 -49.98 38.26 -3.32 0.123 7911
 7913 3 -50.01 38.28 -3.19 0.000125 7912
 7914 3 -49.72 36.81 -3.37 0.069 7905
 7915 3 -49.8 36.74 -3.28 0.000125 7914
 7916 3 -49.16 36.26 -3.35 0.206 7904
 7917 3 -49.34 36.26 -3.27 0.163 7916
 7918 3 -48.2 37.7 -5.33 0.16 7891
 7919 3 -48.08 37.71 -5.55 0.141 7918
 7920 3 -48.02 37.71 -5.67 0.184 7919
 7921 3 -47.92 37.66 -5.78 0.26 7920
 7922 3 -47.98 37.99 -5.88 0.226 7921
 7923 3 -47.88 37.95 -6.12 0.13 7922
 7924 3 -47.84 37.96 -6.29 0.106 7923
 7925 3 -47.81 38.06 -6.41 0.123 7924
 7926 3 -47.8 38.14 -6.63 0.125 7925
 7927 3 -47.74 38.08 -6.71 0.195 7926
 7928 3 -47.77 37.85 -6.71 0.166 7927
 7929 3 -47.8 37.69 -6.91 0.147 7928
 7930 3 -47.83 37.55 -6.94 0.193 7929
 7931 3 -48.02 37.42 -6.69 0.083 7930
 7932 3 -48.06 37.37 -6.57 0.116 7931
 7933 3 -47.7 38.42 -6.82 0.109 7927
 7934 3 -47.87 38.56 -6.83 0.21 7933
 7935 3 -47.95 38.53 -6.75 0.282 7934
 7936 3 -47.74 38.8 -7.03 0.14 7935
 7937 3 -47.6 38.89 -7.13 0.121 7936
 7938 3 -47.56 39.08 -7.16 0.077 7937
 7939 3 -47.48 39.16 -7.25 0.113 7938
 7940 3 -47.42 39.3 -7.24 0.112 7939
 7941 3 -47.41 39.45 -7.21 0.128 7940
 7942 3 -47.33 39.56 -7.25 0.105 7941
 7943 3 -47.23 39.64 -7.33 0.089 7942
 7944 3 -47.23 39.78 -7.4 0.082 7943
 7945 3 -47.16 39.91 -7.49 0.121 7944
 7946 3 -47.13 40.02 -7.58 0.124 7945
 7947 3 -47.06 40.19 -7.7 0.11 7946
 7948 3 -46.99 40.31 -7.83 0.127 7947
 7949 3 -47.06 40.48 -7.9 0.134 7948
 7950 3 -47.13 40.52 -7.97 0.146 7949
 7951 3 -47.48 40.7 -7.79 0.119 7950
 7952 3 -47.59 40.77 -7.65 0.09 7951
 7953 3 -47.74 40.77 -7.51 0.109 7952
 7954 3 -47.87 40.83 -7.55 0.145 7953
 7955 3 -47.99 40.91 -7.5 0.21 7954
 7956 3 -48.13 40.94 -7.12 0.129 7955
 7957 3 -48.23 40.91 -6.99 0.14 7956
 7958 3 -48.34 40.89 -6.85 0.119 7957
 7959 3 -48.48 40.94 -6.74 0.098 7958
 7960 3 -48.59 40.99 -6.68 0.08 7959
 7961 3 -48.24 40.94 -7.34 0.122 7955
 7962 3 -48.31 40.99 -7.27 0.067 7961
 7963 3 -47.06 40.34 -8.12 0.181 7950
 7964 3 -47.09 40.23 -8.13 0.261 7963
 7965 3 -48.09 38.21 -6.4 0.126 7935
 7966 3 -48.2 38.06 -6.28 0.134 7965
 7967 3 -48.33 38.01 -6.22 0.000125 7966
 7968 3 -48.09 38.31 -5.74 0.129 7922
 7969 3 -48.16 38.44 -5.62 0.1 7968
 7970 3 -47.7 36.94 -5.21 0.109 7888
 7971 3 -47.81 37.01 -5.33 0.096 7970
 7972 3 -47.81 36.91 -5.42 0.1 7971
 7973 3 -47.84 36.83 -5.54 0.094 7972
 7974 3 -47.81 36.94 -5.71 0.102 7973
 7975 3 -47.74 36.99 -5.87 0.127 7974
 7976 3 -47.71 36.95 -6.01 0.121 7975
 7977 3 -47.85 36.74 -6.08 0.098 7976
 7978 3 -47.88 36.64 -6.19 0.078 7977
 7979 3 -47.78 36.56 -6.33 0.103 7978
 7980 3 -47.76 36.59 -6.44 0.082 7979
 7981 3 -43.07 37.44 -2.6 0.065 7813
 7982 3 -43.08 37.45 -2.73 0.114 7981
 7983 3 -43.05 37.46 -2.83 0.000125 7982
 7984 3 -42.5 36.74 -1.18 0.113 7760
 7985 3 -41.12 37.37 -0.9 0.076 7748
 7986 3 -41.05 37.28 -0.81 0.042 7985
 7987 3 -39.69 37.6 -1.6 0.124 7743
 7988 3 -39.69 37.77 -1.67 0.167 7987
 7989 3 -39.84 37.83 -1.71 0.132 7988
 7990 3 -39.9 37.92 -1.81 0.154 7989
 7991 3 -39.9 38.13 -1.87 0.167 7990
 7992 3 -40.05 38.19 -1.93 0.131 7991
 7993 3 -40.07 38.35 -1.98 0.119 7992
 7994 3 -40.01 38.56 -2.06 0.129 7993
 7995 3 -39.94 38.7 -2.1 0.156 7994
 7996 3 -39.9 38.87 -2.1 0.146 7995
 7997 3 -39.83 38.99 -2.14 0.13 7996
 7998 3 -39.76 39.16 -2.21 0.13 7997
 7999 3 -39.62 39.33 -2.29 0.137 7998
 8000 3 -39.52 39.46 -2.29 0.153 7999
 8001 3 -39.55 39.64 -2.33 0.143 8000
 8002 3 -39.43 39.81 -2.37 0.129 8001
 8003 3 -39.32 39.98 -2.35 0.122 8002
 8004 3 -39.15 40.08 -2.33 0.099 8003
 8005 3 -39.02 40.13 -2.35 0.08 8004
 8006 3 -38.94 40.19 -2.39 0.162 8005
 8007 3 -38.94 40.33 -2.41 0.108 8006
 8008 3 -38.97 40.49 -2.46 0.075 8007
 8009 3 -38.9 40.58 -2.5 0.184 8008
 8010 3 -38.8 40.59 -2.48 0.229 8009
 8011 3 -38.62 40.63 -2.48 0.202 8010
 8012 3 -38.48 40.88 -2.37 0.07 8011
 8013 3 -38.33 40.99 -2.41 0.097 8012
 8014 3 -38.29 41.14 -2.45 0.104 8013
 8015 3 -38.15 41.24 -2.45 0.073 8014
 8016 3 -38.01 41.33 -2.46 0.135 8015
 8017 3 -37.9 41.45 -2.48 0.12 8016
 8018 3 -37.76 41.52 -2.5 0.082 8017
 8019 3 -39.87 35.7 -1.62 0.206 7727
 8020 3 -40.07 35.53 -1.6 0.172 8019
 8021 3 -40.19 35.49 -1.69 0.113 8020
 8022 3 -40.29 35.49 -1.63 0.000125 8021
 8023 3 -39.67 34.27 -2.31 0.101 7715
 8024 3 -39.8 34.2 -2.37 0.14 8023
 8025 3 -39.95 34.02 -2.45 0.125 8024
 8026 3 -40.06 33.83 -2.48 0.15 8025
 8027 3 -40.17 33.77 -2.46 0.223 8026
 8028 3 -40.28 34.13 -2.31 0.145 8027
 8029 3 -40.41 34.24 -2.23 0.076 8028
 8030 3 -40.27 33.58 -2.66 0.177 8027
 8031 3 -40.34 33.41 -2.75 0.142 8030
 8032 3 -40.38 33.24 -2.91 0.125 8031
 8033 3 -40.48 33.13 -2.95 0.123 8032
 8034 3 -40.46 33.02 -2.91 0.196 8033
 8035 3 -40.52 32.89 -2.95 0.25 8034
 8036 3 -40.81 32.7 -3.04 0.145 8035
 8037 3 -41.05 32.62 -3.02 0.121 8036
 8038 3 -41.27 32.53 -3.12 0.053 8037
 8039 3 -39.38 32.28 -2.56 0.113 7707
 8040 3 -39.53 32.28 -2.54 0.097 8039
 8041 3 -38.26 31.11 -2.33 0.167 7702
 8042 3 -38.21 31 -2.33 0.154 8041
 8043 3 -38.13 30.82 -2.33 0.171 8042
 8044 3 -38.31 30.75 -2.46 0.106 8043
 8045 3 -38.44 30.59 -2.45 0.069 8044
 8046 3 -38.02 30.7 -2.21 0.109 8043
 8047 3 -38.01 30.5 -2.25 0.111 8046
 8048 3 -37.98 30.31 -2.27 0.152 8047
 8049 3 -37.95 30.13 -2.27 0.108 8048
 8050 3 -37.88 29.95 -2.27 0.111 8049
 8051 3 -37.77 29.86 -2.25 0.121 8050
 8052 3 -37.64 29.88 -2.21 0.000125 8051
 8053 3 -36.44 32.42 -1.06 0.131 7694
 8054 3 -36.31 32.62 -1.05 0.143 8053
 8055 3 -36.31 32.85 -1.05 0.141 8054
 8056 3 -36.2 32.98 -1.09 0.114 8055
 8057 3 -36.16 33.12 -1.06 0.076 8056
 8058 3 -36.22 33.24 -1.07 0.089 8057
 8059 3 -35.95 33.34 -0.9 0.000125 8058
 8060 3 -35.64 30.99 -0.37 0.2 7666
 8061 3 -35.76 30.72 -0.53 0.082 8060
 8062 3 -35.66 30.79 -0.61 0.075 8061
 8063 3 -33.45 27.24 -0.77 0.339 7625
 8064 3 -33.71 27.11 -0.77 0.321 8063
 8065 3 -33.35 26.88 -0.61 0.428 8064
 8066 3 -33.45 26.72 -0.6 0.47 8065
 8067 3 -33.69 26.5 -0.61 0.473 8066
 8068 3 -33.78 26.34 -0.63 0.478 8067
 8069 3 -34.02 26.2 -0.76 0.478 8068
 8070 3 -34.3 26.07 -0.88 0.446 8069
 8071 3 -34.59 26.02 -0.94 0.436 8070
 8072 3 -34.66 25.99 -1.13 0.416 8071
 8073 3 -34.89 25.99 -1.1 0.441 8072
 8074 3 -35.02 25.84 -1.1 0.507 8073
 8075 3 -35.2 25.66 -1.08 0.52 8074
 8076 3 -35.13 25.41 -1.12 0.435 8075
 8077 3 -35.31 25.5 -1.23 0.451 8076
 8078 3 -35.51 25.38 -1.22 0.387 8077
 8079 3 -35.81 25.34 -1.23 0.338 8078
 8080 3 -35.94 25.27 -1.33 0.343 8079
 8081 3 -36.08 25.22 -1.34 0.362 8080
 8082 3 -36.2 25.04 -1.41 0.334 8081
 8083 3 -36.33 24.95 -1.48 0.354 8082
 8084 3 -36.45 24.95 -1.52 0.401 8083
 8085 3 -36.56 25.47 -1.68 0.173 8084
 8086 3 -36.7 25.47 -1.79 0.167 8085
 8087 3 -36.84 25.54 -1.83 0.168 8086
 8088 3 -36.89 25.72 -1.87 0.142 8087
 8089 3 -36.88 25.86 -1.98 0.163 8088
 8090 3 -36.88 26.06 -2.04 0.204 8089
 8091 3 -37.02 26.15 -2.16 0.226 8090
 8092 3 -37.06 26.27 -2.23 0.311 8091
 8093 3 -37.09 26.38 -2.23 0.384 8092
 8094 3 -36.84 26.59 -1.93 0.192 8093
 8095 3 -36.77 26.52 -1.75 0.177 8094
 8096 3 -37.45 26.18 -2.46 0.305 8093
 8097 3 -37.56 26.16 -2.58 0.359 8096
 8098 3 -37.7 26.2 -2.62 0.405 8097
 8099 3 -37.49 25.72 -2.91 0.187 8098
 8100 3 -37.28 25.5 -2.96 0.121 8099
 8101 3 -37.16 25.49 -3.02 0.151 8100
 8102 3 -37.03 25.34 -3.08 0.147 8101
 8103 3 -36.94 25.25 -3.08 0.162 8102
 8104 3 -36.77 25.04 -3.1 0.136 8103
 8105 3 -36.67 24.91 -3.14 0.138 8104
 8106 3 -36.66 24.75 -3.2 0.107 8105
 8107 3 -36.55 24.63 -3.14 0.104 8106
 8108 3 -36.45 24.57 -3.08 0.068 8107
 8109 3 -37.91 26.47 -2.5 0.323 8098
 8110 3 -37.95 26.61 -2.46 0.338 8109
 8111 3 -38.27 26.59 -2.56 0.219 8110
 8112 3 -38.46 26.72 -2.58 0.206 8111
 8113 3 -38.56 26.82 -2.66 0.196 8112
 8114 3 -38.66 26.95 -2.68 0.232 8113
 8115 3 -38.78 27.04 -2.71 0.277 8114
 8116 3 -38.95 27.04 -2.75 0.352 8115
 8117 3 -39.06 27.2 -2.75 0.24 8116
 8118 3 -39.19 27.24 -2.79 0.218 8117
 8119 3 -39.38 27.31 -2.77 0.21 8118
 8120 3 -39.49 27.5 -2.79 0.209 8119
 8121 3 -39.84 27.43 -2.83 0.196 8120
 8122 3 -40.02 27.34 -2.85 0.214 8121
 8123 3 -40.24 27.27 -2.91 0.276 8122
 8124 3 -40.41 27.24 -2.89 0.297 8123
 8125 3 -40.63 27.18 -3.02 0.281 8124
 8126 3 -40.77 27.09 -3.1 0.336 8125
 8127 3 -40.99 27.25 -3.12 0.313 8126
 8128 3 -41.13 27.22 -3.14 0.356 8127
 8129 3 -41.24 27.4 -3.58 0.349 8128
 8130 3 -41.38 27.49 -3.7 0.396 8129
 8131 3 -41.41 27.57 -3.79 0.477 8130
 8132 3 -41.74 27.02 -3.23 0.105 8131
 8133 3 -41.77 26.91 -3.08 0.089 8132
 8134 3 -41.73 26.79 -2.96 0.139 8133
 8135 3 -41.77 26.72 -2.85 0.153 8134
 8136 3 -41.73 26.49 -2.91 0.126 8135
 8137 3 -41.71 26.34 -2.87 0.107 8136
 8138 3 -41.7 26.27 -2.75 0.093 8137
 8139 3 -41.71 26.16 -2.66 0.139 8138
 8140 3 -41.84 26.02 -2.54 0.109 8139
 8141 3 -41.88 25.86 -2.58 0.109 8140
 8142 3 -41.89 25.77 -2.68 0.089 8141
 8143 3 -41.87 25.61 -2.75 0.089 8142
 8144 3 -41.98 25.54 -2.64 0.127 8143
 8145 3 -41.99 25.41 -2.52 0.138 8144
 8146 3 -41.89 25.34 -2.54 0.122 8145
 8147 3 -41.74 25.31 -2.68 0.143 8146
 8148 3 -42.09 25.24 -2.33 0.114 8145
 8149 3 -42.13 25.2 -2.21 0.083 8148
 8150 3 -41.85 26.77 -2.62 0.125 8135
 8151 3 -41.87 26.66 -2.48 0.082 8150
 8152 3 -41.88 26.56 -2.39 0.105 8151
 8153 3 -41.95 26.43 -2.29 0.144 8152
 8154 3 -41.95 26.34 -2.23 0.098 8153
 8155 3 -41.41 27.79 -4.01 0.452 8131
 8156 3 -41.77 27.86 -3.93 0.414 8155
 8157 3 -41.91 27.86 -3.97 0.403 8156
 8158 3 -42.06 27.91 -4 0.439 8157
 8159 3 -42.13 27.99 -4.19 0.433 8158
 8160 3 -42.2 28.38 -4.33 0.338 8159
 8161 3 -42.41 28.29 -4.49 0.41 8160
 8162 3 -42.63 28.56 -3.93 0.091 8161
 8163 3 -42.77 28.59 -3.89 0.118 8162
 8164 3 -42.88 28.63 -3.85 0.123 8163
 8165 3 -43.01 28.66 -3.75 0.146 8164
 8166 3 -43.06 28.54 -3.95 0.099 8165
 8167 3 -43.14 28.43 -3.96 0.111 8166
 8168 3 -43.2 28.38 -3.87 0.069 8167
 8169 3 -43.06 28.82 -3.56 0.11 8165
 8170 3 -43.06 28.97 -3.46 0.131 8169
 8171 3 -43.14 29.15 -3.45 0.162 8170
 8172 3 -43.23 29.27 -3.39 0.139 8171
 8173 3 -43.31 29.47 -3.29 0.122 8172
 8174 3 -43.35 29.57 -3.31 0.083 8173
 8175 3 -43.51 29.56 -3.27 0.122 8174
 8176 3 -43.63 29.59 -3.23 0.136 8175
 8177 3 -43.77 29.75 -3.14 0.071 8176
 8178 3 -43.89 29.79 -3.06 0.086 8177
 8179 3 -43.98 29.82 -3.14 0.132 8178
 8180 3 -44.14 29.81 -3.02 0.087 8179
 8181 3 -44.21 29.75 -2.96 0.109 8180
 8182 3 -44.31 29.65 -3.02 0.092 8181
 8183 3 -42.44 28.24 -4.66 0.456 8161
 8184 3 -42.35 27.54 -4.92 0.13 8183
 8185 3 -42.38 27.36 -4.96 0.101 8184
 8186 3 -42.45 27.2 -5.03 0.167 8185
 8187 3 -42.45 27.09 -4.96 0.18 8186
 8188 3 -42.63 26.97 -5.04 0.123 8187
 8189 3 -42.58 26.75 -5.04 0.123 8188
 8190 3 -42.51 26.68 -5.09 0.185 8189
 8191 3 -42.34 26.66 -5.29 0.151 8190
 8192 3 -42.31 26.99 -4.79 0.136 8187
 8193 3 -42.2 26.97 -4.71 0.131 8192
 8194 3 -42.1 27.06 -4.62 0.1 8193
 8195 3 -42.01 27.24 -4.54 0.055 8194
 8196 3 -42.05 27.07 -4.46 0.057 8195
 8197 3 -42.1 26.9 -4.47 0.095 8194
 8198 3 -42.03 26.86 -4.36 0.139 8197
 8199 3 -42.06 26.68 -4.03 0.118 8198
 8200 3 -42.09 26.56 -3.91 0.11 8199
 8201 3 -42.55 28.63 -4.58 0.304 8183
 8202 3 -42.64 28.86 -4.59 0.27 8201
 8203 3 -42.77 28.91 -4.66 0.32 8202
 8204 3 -42.88 29.13 -4.67 0.277 8203
 8205 3 -42.91 29.41 -4.65 0.204 8204
 8206 3 -43.02 29.54 -4.63 0.19 8205
 8207 3 -43.2 29.68 -4.65 0.186 8206
 8208 3 -43.38 29.66 -4.57 0.235 8207
 8209 3 -43.52 29.74 -4.54 0.201 8208
 8210 3 -43.69 29.72 -4.57 0.221 8209
 8211 3 -43.88 29.79 -4.59 0.195 8210
 8212 3 -44.09 29.77 -4.51 0.182 8211
 8213 3 -44.3 29.77 -4.47 0.208 8212
 8214 3 -44.41 29.75 -4.41 0.166 8213
 8215 3 -44.59 29.79 -4.4 0.154 8214
 8216 3 -44.73 29.74 -4.41 0.157 8215
 8217 3 -44.89 29.68 -4.36 0.165 8216
 8218 3 -45.02 29.65 -4.3 0.196 8217
 8219 3 -45.19 29.66 -4.29 0.231 8218
 8220 3 -45.42 29.75 -4.04 0.205 8219
 8221 3 -45.67 29.72 -3.97 0.198 8220
 8222 3 -45.84 29.72 -3.93 0.222 8221
 8223 3 -46.06 29.65 -3.99 0.252 8222
 8224 3 -46.09 30 -3.99 0.169 8223
 8225 3 -46.14 30.11 -3.91 0.125 8224
 8226 3 -46.34 29.4 -3.89 0.151 8223
 8227 3 -46.45 29.31 -3.77 0.107 8226
 8228 3 -46.51 29.18 -3.71 0.145 8227
 8229 3 -46.59 29.06 -3.75 0.222 8228
 8230 3 -46.38 28.97 -4.11 0.111 8229
 8231 3 -46.28 28.93 -4.2 0.086 8230
 8232 3 -46.84 28.93 -3.52 0.187 8229
 8233 3 -47.03 28.91 -3.33 0.15 8232
 8234 3 -47.13 28.88 -3.23 0.166 8233
 8235 3 -47.2 28.79 -3.14 0.168 8234
 8236 3 -47.34 28.75 -3.08 0.154 8235
 8237 3 -47.45 28.74 -3 0.164 8236
 8238 3 -47.62 28.66 -2.91 0.17 8237
 8239 3 -47.77 28.61 -2.95 0.206 8238
 8240 3 -47.91 28.57 -2.93 0.249 8239
 8241 3 -48.08 28.56 -2.87 0.279 8240
 8242 3 -48.28 28.43 -2.75 0.303 8241
 8243 3 -48.46 28.47 -2.66 0.309 8242
 8244 3 -48.56 28.47 -2.75 0.335 8243
 8245 3 -48.69 28.52 -2.37 0.213 8244
 8246 3 -48.69 28.45 -2.12 0.182 8245
 8247 3 -48.73 28.41 -1.89 0.093 8246
 8248 3 -48.67 28.31 -1.83 0.118 8247
 8249 3 -48.6 28.13 -1.65 0.135 8248
 8250 3 -48.52 28 -1.64 0.114 8249
 8251 3 -48.51 28.27 -3.16 0.136 8244
 8252 3 -48.56 28.02 -3.12 0.123 8251
 8253 3 -47.52 28.45 -2.79 0.079 8239
 8254 3 -47.51 28.38 -2.71 0.048 8253
 8255 3 -45.24 29.57 -4.55 0.175 8219
 8256 3 -45.38 29.54 -4.57 0.166 8255
 8257 3 -45.56 29.52 -4.5 0.129 8256
 8258 3 -45.73 29.52 -4.33 0.043 8257
 8259 3 -45.89 29.4 -4.28 0.096 8258
 8260 3 -43.39 29.29 -4.62 0.135 8208
 8261 3 -42.81 28.34 -4.82 0.098 8203
 8262 3 -42.84 28.2 -4.84 0.102 8261
 8263 3 -42.81 28 -4.87 0.121 8262
 8264 3 -42.88 27.88 -4.91 0.118 8263
 8265 3 -43.06 27.79 -4.86 0.103 8264
 8266 3 -43.16 27.72 -4.79 0.144 8265
 8267 3 -43.19 27.59 -4.71 0.122 8266
 8268 3 -43.28 27.47 -4.72 0.136 8267
 8269 3 -43.34 27.31 -4.74 0.197 8268
 8270 3 -43.23 27.06 -4.87 0.139 8269
 8271 3 -43.17 26.93 -4.88 0.071 8270
 8272 3 -42.2 27.36 -3.96 0.059 8159
 8273 3 -42.27 27.38 -3.89 0.000125 8272
 8274 3 -40.88 27.52 -4.28 0.071 8155
 8275 3 -40.76 27.5 -4.29 0.000125 8274
 8276 3 -41.14 27.18 -2.56 0.118 8128
 8277 3 -41.16 27.06 -2.45 0.078 8276
 8278 3 -40.58 26.7 -3.2 0.065 8126
 8279 3 -40.51 26.59 -3.21 0.082 8278
 8280 3 -40.41 26.45 -3.25 0.135 8279
 8281 3 -40.3 26.34 -3.23 0.174 8280
 8282 3 -40.45 26.15 -3.08 0.128 8281
 8283 3 -40.59 26.07 -3 0.099 8282
 8284 3 -39.09 27.86 -2.7 0.128 8120
 8285 3 -38.95 27.95 -2.6 0.117 8284
 8286 3 -38.81 28.11 -2.52 0.121 8285
 8287 3 -38.69 28.22 -2.48 0.092 8286
 8288 3 -38.59 28.34 -2.43 0.114 8287
 8289 3 -38.49 28.43 -2.48 0.094 8288
 8290 3 -38.35 28.54 -2.52 0.104 8289
 8291 3 -38.3 28.75 -2.46 0.132 8290
 8292 3 -38.21 28.86 -2.37 0.151 8291
 8293 3 -38.06 28.88 -2.27 0.156 8292
 8294 3 -38.02 29 -2.37 0.139 8293
 8295 3 -38.01 29.16 -2.48 0.122 8294
 8296 3 -37.95 29.32 -2.5 0.132 8295
 8297 3 -39.34 26.65 -2.52 0.101 8116
 8298 3 -39.42 26.52 -2.48 0.105 8297
 8299 3 -39.49 26.38 -2.45 0.088 8298
 8300 3 -39.66 26.25 -2.48 0.132 8299
 8301 3 -39.74 26.16 -2.52 0.184 8300
 8302 3 -39.91 26.25 -2.54 0.116 8301
 8303 3 -39.96 26.24 -2.45 0.000125 8302
 8304 3 -39.7 25.84 -2.46 0.097 8301
 8305 3 -39.83 25.74 -2.35 0.142 8304
 8306 3 -39.85 25.57 -2.43 0.108 8305
 8307 3 -40.01 25.52 -2.54 0.11 8306
 8308 3 -40.06 25.86 -2.18 0.144 8305
 8309 3 -40.23 25.99 -2.1 0.154 8308
 8310 3 -40.33 26 -2.02 0.162 8309
 8311 3 -40.63 25.86 -2 0.115 8310
 8312 3 -40.78 25.66 -1.94 0.115 8311
 8313 3 -40.98 25.57 -1.92 0.111 8312
 8314 3 -40.99 25.41 -1.9 0.147 8313
 8315 3 -41.06 25.2 -1.85 0.113 8314
 8316 3 -40.99 25.06 -1.89 0.058 8315
 8317 3 -36.51 24.52 -1.48 0.334 8084
 8318 3 -36.56 24.27 -1.46 0.328 8317
 8319 3 -36.64 24.18 -1.42 0.392 8318
 8320 3 -36.56 23.79 -1.57 0.309 8319
 8321 3 -36.56 23.57 -1.58 0.336 8320
 8322 3 -36.53 23.4 -1.51 0.394 8321
 8323 3 -36.51 23.24 -1.54 0.449 8322
 8324 3 -36.37 23.18 -1.6 0.496 8323
 8325 3 -36.23 23.22 -1.77 0.321 8324
 8326 3 -36.13 23.2 -1.61 0.139 8325
 8327 3 -36.02 23.18 -1.47 0.139 8326
 8328 3 -35.84 23.13 -1.15 0.139 8327
 8329 3 -35.6 23.09 -1.15 0.121 8328
 8330 3 -35.51 23.04 -1.15 0.18 8329
 8331 3 -35.45 23.07 -0.93 0.137 8330
 8332 3 -35.51 23.04 -0.79 0.077 8331
 8333 3 -35.31 22.97 -0.77 0.069 8332
 8334 3 -35.24 22.79 -0.73 0.087 8333
 8335 3 -36.23 23.36 -2.39 0.13 8327
 8336 3 -36.19 23.29 -2.52 0.167 8335
 8337 3 -36.23 23.29 -2.64 0.2 8336
 8338 3 -36.37 23.04 -2.79 0.174 8337
 8339 3 -36.45 22.84 -2.85 0.16 8338
 8340 3 -36.52 22.61 -2.93 0.148 8339
 8341 3 -36.56 22.47 -3.06 0.2 8340
 8342 3 -36.49 22.38 -3.14 0.292 8341
 8343 3 -36.88 22.18 -3.25 0.182 8342
 8344 3 -37.13 22.11 -3.43 0.18 8343
 8345 3 -37.21 22.06 -3.48 0.122 8344
 8346 3 -37.34 21.95 -3.54 0.106 8345
 8347 3 -37.3 21.79 -3.66 0.252 8346
 8348 3 -37.44 21.77 -3.83 0.26 8347
 8349 3 -37.49 21.81 -3.96 0.311 8348
 8350 3 -37.41 21.79 -4.09 0.374 8349
 8351 3 -36.89 21.86 -4.05 0.132 8350
 8352 3 -36.77 21.77 -4.01 0.000125 8351
 8353 3 -37.49 21.81 -4.25 0.349 8350
 8354 3 -37.52 21.81 -4.38 0.354 8353
 8355 3 -37.66 21.88 -4.51 0.327 8354
 8356 3 -37.56 22.02 -4.7 0.305 8355
 8357 3 -37.45 22.24 -4.84 0.299 8356
 8358 3 -37.39 22.38 -4.97 0.306 8357
 8359 3 -37.27 22.54 -5.08 0.336 8358
 8360 3 -36.83 22.54 -4.92 0.099 8359
 8361 3 -36.67 22.47 -4.87 0.14 8360
 8362 3 -36.52 22.4 -4.83 0.156 8361
 8363 3 -36.39 22.36 -4.72 0.185 8362
 8364 3 -36.27 22.31 -4.61 0.159 8363
 8365 3 -36.12 22.31 -4.42 0.167 8364
 8366 3 -36.06 22.38 -4.32 0.115 8365
 8367 3 -36.19 22.34 -4.09 0.082 8366
 8368 3 -35.96 22.18 -4.41 0.186 8365
 8369 3 -35.85 22.18 -4.33 0.136 8368
 8370 3 -35.69 22.18 -4.25 0.159 8369
 8371 3 -35.6 22.07 -4.25 0.179 8370
 8372 3 -35.48 22.06 -4.21 0.19 8371
 8373 3 -35.24 22.13 -4.2 0.123 8372
 8374 3 -35.12 22.11 -4.08 0.167 8373
 8375 3 -35.02 22 -3.91 0.126 8374
 8376 3 -34.84 22.04 -3.75 0.134 8375
 8377 3 -34.62 22.11 -3.64 0.114 8376
 8378 3 -34.45 22.13 -3.62 0.112 8377
 8379 3 -34.21 22.04 -3.6 0.108 8378
 8380 3 -34.1 21.97 -3.51 0.129 8379
 8381 3 -34.06 21.81 -3.38 0.093 8380
 8382 3 -33.95 21.79 -3.26 0.174 8381
 8383 3 -33.91 21.75 -3.03 0.165 8382
 8384 3 -33.81 21.79 -2.82 0.122 8383
 8385 3 -33.69 21.97 -2.72 0.122 8384
 8386 3 -33.56 22.07 -2.72 0.092 8385
 8387 3 -33.45 22.15 -2.67 0.098 8386
 8388 3 -33.33 22.22 -2.51 0.132 8387
 8389 3 -33.2 22.31 -2.34 0.169 8388
 8390 3 -33.06 22.2 -2.26 0.15 8389
 8391 3 -32.94 22.18 -2.24 0.079 8390
 8392 3 -33.81 21.79 -3.44 0.17 8382
 8393 3 -33.74 22.09 -3.34 0.118 8392
 8394 3 -33.74 22.29 -3.36 0.094 8393
 8395 3 -37.34 22.74 -5.19 0.245 8359
 8396 3 -37.24 23.13 -5.22 0.15 8395
 8397 3 -37.13 23.32 -5.29 0.164 8396
 8398 3 -37.02 23.52 -5.33 0.176 8397
 8399 3 -36.99 23.72 -5.34 0.202 8398
 8400 3 -37.02 23.9 -5.37 0.23 8399
 8401 3 -37.09 23.93 -5.46 0.347 8400
 8402 3 -37.38 24.16 -5.62 0.216 8401
 8403 3 -37.41 24.31 -5.66 0.208 8402
 8404 3 -37.53 24.45 -5.67 0.197 8403
 8405 3 -37.67 24.57 -5.69 0.192 8404
 8406 3 -37.88 24.63 -5.71 0.117 8405
 8407 3 -37.99 24.65 -5.8 0.123 8406
 8408 3 -38.16 24.59 -5.92 0.126 8407
 8409 3 -38.27 24.68 -6.04 0.149 8408
 8410 3 -38.37 24.7 -6.09 0.171 8409
 8411 3 -38.24 24.65 -6.3 0.124 8410
 8412 3 -38.27 24.66 -6.46 0.127 8411
 8413 3 -38.41 24.63 -6.7 0.156 8412
 8414 3 -38.49 24.56 -6.83 0.144 8413
 8415 3 -38.59 24.4 -7 0.131 8414
 8416 3 -38.67 24.36 -7.15 0.167 8415
 8417 3 -38.77 24.34 -7.22 0.175 8416
 8418 3 -38.84 24.27 -7.26 0.151 8417
 8419 3 -38.84 24.13 -7.46 0.121 8418
 8420 3 -38.88 23.95 -7.5 0.113 8419
 8421 3 -38.99 23.86 -7.51 0.099 8420
 8422 3 -39.13 23.72 -7.53 0.118 8421
 8423 3 -39.24 23.57 -7.57 0.08 8422
 8424 3 -39.31 23.41 -7.62 0.084 8423
 8425 3 -39.38 23.41 -7.79 0.09 8424
 8426 3 -39.49 23.31 -7.76 0.107 8425
 8427 3 -39.55 23.2 -7.83 0.073 8426
 8428 3 -39.62 23.11 -7.91 0.096 8427
 8429 3 -39.74 23.09 -7.97 0.093 8428
 8430 3 -39.81 23.02 -8.12 0.068 8429
 8431 3 -39.89 22.95 -8.23 0.123 8430
 8432 3 -39.95 22.84 -8.37 0.117 8431
 8433 3 -40.02 22.77 -8.49 0.102 8432
 8434 3 -40.09 22.63 -8.55 0.121 8433
 8435 3 -40.17 22.52 -8.65 0.17 8434
 8436 3 -40.41 22.43 -8.78 0.117 8435
 8437 3 -40.56 22.36 -8.82 0.093 8436
 8438 3 -40.69 22.31 -8.87 0.099 8437
 8439 3 -40.77 22.27 -8.97 0.076 8438
 8440 3 -36.14 22.41 -3.21 0.123 8342
 8441 3 -36.16 22.36 -3.33 0.139 8440
 8442 3 -36.13 23.59 -2.77 0.104 8337
 8443 3 -36.12 23.81 -2.77 0.064 8442
 8444 3 -36.14 23.9 -2.87 0.128 8443
 8445 3 -36.14 24.04 -2.93 0.126 8444
 8446 3 -36.28 24.16 -2.96 0.127 8445
 8447 3 -36.37 24.29 -3 0.048 8446
 8448 3 -35.66 23.31 -1.96 0.111 8326
 8449 3 -35.59 23.2 -1.89 0.224 8448
 8450 3 -35.58 23.09 -1.87 0.314 8449
 8451 3 -35.95 22.77 -1.93 0.081 8450
 8452 3 -36.01 22.63 -1.89 0.079 8451
 8453 3 -35.99 23.09 -1.8 0.137 8325
 8454 3 -37.1 22.88 -1.47 0.265 8324
 8455 3 -37.19 22.72 -1.42 0.277 8454
 8456 3 -37.37 22.57 -1.37 0.255 8455
 8457 3 -37.52 22.47 -1.3 0.258 8456
 8458 3 -37.7 22.47 -1.21 0.31 8457
 8459 3 -37.95 22.52 -1.14 0.427 8458
 8460 3 -38.1 22.54 -1.11 0.471 8459
 8461 3 -38.21 22.5 -1.11 0.564 8460
 8462 3 -38.63 23.07 -0.65 0.099 8461
 8463 3 -38.7 23.24 -0.56 0.125 8462
 8464 3 -37.24 22.25 -1.48 0.157 8457
 8465 3 -37.16 22.27 -1.58 0.206 8464
 8466 3 -36.89 22.52 -1.65 0.152 8465
 8467 3 -36.88 22.4 -1.69 0.128 8466
 8468 3 -36.84 22.16 -1.61 0.125 8467
 8469 3 -36.74 22.02 -1.54 0.097 8468
 8470 3 -37.02 24.57 -1.12 0.147 8319
 8471 3 -37.09 24.63 -0.93 0.142 8470
 8472 3 -37.13 24.59 -0.79 0.143 8471
 8473 3 -37.12 24.65 -0.65 0.112 8472
 8474 3 -37.13 24.81 -0.52 0.111 8473
 8475 3 -37.19 24.9 -0.35 0.127 8474
 8476 3 -37.19 24.93 -0.23 0.138 8475
 8477 3 -36.94 25.11 -0.25 0.032 8476
 8478 3 -36.88 25.31 -0.3 0.095 8477
 8479 3 -36.77 25.5 -0.31 0.069 8478
 8480 3 -36.77 25.66 -0.28 0.117 8479
 8481 3 -36.7 25.75 -0.3 0.085 8480
 8482 3 -36.63 25.91 -0.28 0.056 8481
 8483 3 -36.66 26.04 -0.26 0.11 8482
 8484 3 -37.27 24.74 -0.12 0.174 8476
 8485 3 -37.59 24.95 0 0.096 8484
 8486 3 -37.55 25.11 0.06 0.156 8485
 8487 3 -37.24 24.99 0.23 0.135 8486
 8488 3 -37.06 25.04 0.36 0.093 8487
 8489 3 -36.99 25.09 0.45 0.137 8488
 8490 3 -36.87 25.11 0.47 0.237 8489
 8491 3 -36.56 25.29 0.39 0.086 8490
 8492 3 -36.52 25.43 0.4 0.088 8491
 8493 3 -37.84 25.31 0.09 0.132 8486
 8494 3 -38.02 25.41 0.06 0.082 8493
 8495 3 -38.16 25.49 0 0.079 8494
 8496 3 -38.31 25.57 -0.04 0.106 8495
 8497 3 -38.42 25.52 -0.07 0.116 8496
 8498 3 -38.56 25.52 -0.13 0.000125 8497
 8499 3 -32.8 27.16 -0.29 0.091 8065
 8500 3 -32.77 27.11 -0.19 0.123 8499
 8501 3 -32.77 26.93 -0.13 0.121 8500
 8502 3 -32.73 26.82 -0.06 0.198 8501
 8503 3 -32.55 26.86 0.01 0.197 8502
 8504 3 -32.63 26.5 0.06 0.111 8503
 8505 3 -32.62 26.36 0.03 0.151 8504
 8506 3 -32.62 26.15 0.09 0.17 8505
 8507 3 -32.66 25.9 0.2 0.091 8506
 8508 3 -32.67 25.75 0.22 0.123 8507
 8509 3 -32.63 25.59 0.2 0.139 8508
 8510 3 -32.56 25.47 0.26 0.123 8509
 8511 3 -32.52 25.36 0.33 0.121 8510
 8512 3 -32.48 25.34 0.45 0.201 8511
 8513 3 -32.42 25.16 0.64 0.135 8512
 8514 3 -32.45 25.04 0.79 0.129 8513
 8515 3 -32.41 24.82 0.82 0.139 8514
 8516 3 -32.45 24.68 0.81 0.075 8515
 8517 3 -30.56 28.06 -0.24 0.161 7609
 8518 3 -30.66 27.9 -0.19 0.075 8517
 8519 3 -30.68 27.83 -0.08 0.115 8518
 8520 3 -29.88 30.74 -0.36 0.141 7574
 8521 3 -29.97 30.78 -0.41 0.15 8520
 8522 3 -29.95 31.03 -0.31 0.124 8521
 8523 3 -30.04 31.1 -0.37 0.098 8522
 8524 3 -30.11 31.19 -0.42 0.137 8523
 8525 3 -30.2 31.28 -0.56 0.1 8524
 8526 3 -30.22 31.4 -0.52 0.098 8525
 8527 3 -30.24 31.46 -0.42 0.113 8526
 8528 3 -30.25 31.56 -0.47 0.134 8527
 8529 3 -29.93 30.87 -0.57 0.073 8521
 8530 3 -29.88 30.98 -0.6 0.115 8529
 8531 3 -29.75 31.1 -0.67 0.159 8530
 8532 3 -29.72 31.26 -0.77 0.165 8531
 8533 3 -29.79 31.33 -0.9 0.087 8532
 8534 3 -29.79 31.49 -1.07 0.113 8533
 8535 3 -29.84 31.62 -1.09 0.113 8534
 8536 3 -30.02 31.56 -1.18 0.27 8535
 8537 3 -30.22 31.53 -1.22 0.209 8536
 8538 3 -30.32 31.62 -1.34 0.228 8537
 8539 3 -30.47 31.69 -1.43 0.273 8538
 8540 3 -30.61 31.67 -1.52 0.294 8539
 8541 3 -30.72 31.47 -1.57 0.229 8540
 8542 3 -30.86 31.38 -1.59 0.188 8541
 8543 3 -30.91 31.31 -1.65 0.152 8542
 8544 3 -31 31.18 -1.62 0.104 8543
 8545 3 -31.04 31.06 -1.67 0.088 8544
 8546 3 -31.15 30.93 -1.65 0.087 8545
 8547 3 -31.25 30.84 -1.69 0.115 8546
 8548 3 -31.41 30.86 -1.67 0.06 8547
 8549 3 -31.52 30.9 -1.58 0.115 8548
 8550 3 -31.57 31.02 -1.62 0.141 8549
 8551 3 -31.7 31.15 -1.67 0.131 8550
 8552 3 -31.81 31.29 -1.76 0.094 8551
 8553 3 -31.93 31.38 -1.8 0.034 8552
 8554 3 -31.99 31.47 -1.74 0.109 8553
 8555 3 -32.06 31.52 -1.63 0.077 8554
 8556 3 -32.24 31.56 -1.6 0.077 8555
 8557 3 -32.34 31.5 -1.59 0.037 8556
 8558 3 -32.46 31.5 -1.6 0.08 8557
 8559 3 -32.63 31.43 -1.62 0.088 8558
 8560 3 -32.7 31.36 -1.66 0.115 8559
 8561 3 -32.77 31.18 -1.66 0.086 8560
 8562 3 -32.85 31.06 -1.6 0.071 8561
 8563 3 -29.72 31.87 -1.4 0.122 8536
 8564 3 -29.66 31.98 -1.5 0.111 8563
 8565 3 -29.59 32.02 -1.56 0.092 8564
 8566 3 -29.57 32.11 -1.61 0.12 8565
 8567 3 -29.54 32.25 -1.63 0.108 8566
 8568 3 -29.45 32.44 -1.74 0.092 8567
 8569 3 -29.36 32.58 -1.77 0.149 8568
 8570 3 -29.29 32.69 -1.84 0.223 8569
 8571 3 -29.18 32.82 -1.83 0.275 8570
 8572 3 -29.13 32.98 -1.78 0.337 8571
 8573 3 -29.18 33.12 -1.76 0.378 8572
 8574 3 -29.27 33.37 -1.54 0.23 8573
 8575 3 -29.11 33.69 -1.58 0.099 8574
 8576 3 -29.06 33.87 -1.61 0.087 8575
 8577 3 -28.97 33.87 -1.8 0.08 8576
 8578 3 -28.77 34 -1.83 0.115 8577
 8579 3 -28.7 34.11 -1.79 0.11 8578
 8580 3 -28.61 34.15 -1.82 0.123 8579
 8581 3 -29.03 34.04 -1.55 0.098 8576
 8582 3 -29.34 33.51 -1.39 0.09 8574
 8583 3 -29.59 31.35 -0.68 0.078 8532
 8584 3 -29.49 31.51 -0.7 0.085 8583
 8585 3 -30.22 30.85 0.08 0.123 7573
 8586 3 -30.31 30.99 0.1 0.118 8585
 8587 3 -30.47 31.1 0.08 0.147 8586
 8588 3 -30.63 31.15 0.02 0.199 8587
 8589 3 -30.79 31.23 0.01 0.249 8588
 8590 3 -30.91 31.26 -0.01 0.29 8589
 8591 3 -31.04 31.3 -0.1 0.331 8590
 8592 3 -31.04 31.42 0.03 0.301 8591
 8593 3 -31.22 31.37 0.05 0.38 8592
 8594 3 -31.33 31.33 0.12 0.429 8593
 8595 3 -31.47 31.3 0.03 0.458 8594
 8596 3 -31.61 31.2 -0.07 0.454 8595
 8597 3 -31.75 31.31 0 0.395 8596
 8598 3 -31.88 31.47 -0.03 0.283 8597
 8599 3 -31.86 31.51 -0.16 0.146 8598
 8600 3 -31.84 31.56 -0.29 0.146 8599
 8601 3 -31.7 31.5 -0.36 0.107 8600
 8602 3 -31.68 31.31 -0.43 0.132 8601
 8603 3 -31.82 31.27 -0.52 0.000125 8602
 8604 3 -31.94 31.63 0.15 0.055 8599
 8605 3 -31.87 31.86 -0.16 0.119 8598
 8606 3 -31.92 31.99 -0.19 0.116 8605
 8607 3 -32 32.09 -0.23 0.125 8606
 8608 3 -32.15 32.21 -0.25 0.095 8607
 8609 3 -32.26 32.31 -0.22 0.07 8608
 8610 3 -32.33 32.41 -0.3 0.11 8609
 8611 3 -32.37 32.66 -0.46 0.097 8610
 8612 3 -32.4 32.81 -0.47 0.096 8611
 8613 3 -32.41 32.91 -0.4 0.091 8612
 8614 3 -32.4 33.01 -0.42 0.085 8613
 8615 3 -32.5 33.1 -0.53 0.118 8614
 8616 3 -32.54 33.21 -0.57 0.124 8615
 8617 3 -32.55 33.41 -0.64 0.042 8616
 8618 3 -29.79 29.99 -0.51 0.112 7572
 8619 3 -29.84 29.83 -0.65 0.072 8618
 8620 3 -29.91 29.85 -0.77 0.11 8619
 8621 3 -29.76 30.65 0.58 0.236 7568
 8622 3 -29.9 30.53 0.64 0.219 8621
 8623 3 -30.01 30.37 0.91 0.147 8622
 8624 3 -30.05 30.58 0.98 0.157 8623
 8625 3 -30.05 30.74 1.03 0.228 8624
 8626 3 -30.15 30.15 0.93 0.064 8623
 8627 3 -30.23 30.05 1.02 0.096 8626
 8628 3 -30.24 29.99 1.1 0.000125 8627
 8629 3 -26.53 36.23 1.17 0.192 7523
 8630 3 -26.73 36.29 1.18 0.186 8629
 8631 3 -26.83 36.3 1.25 0.184 8630
 8632 3 -26.98 36.26 1.32 0.173 8631
 8633 3 -27.12 36.26 1.4 0.199 8632
 8634 3 -27.26 36.23 1.48 0.171 8633
 8635 3 -27.35 36.19 1.56 0.167 8634
 8636 3 -27.4 36.25 1.68 0.16 8635
 8637 3 -27.48 36.36 1.75 0.227 8636
 8638 3 -27.62 36.33 1.8 0.435 8637
 8639 3 -27.76 36.19 1.92 0.492 8638
 8640 3 -27.74 36.23 2.04 0.554 8639
 8641 3 -27.71 36.33 2.18 0.599 8640
 8642 3 -27.83 36.22 2.2 0.477 8641
 8643 3 -27.37 36.9 2.08 0.07 8642
 8644 3 -27.26 37.01 2.04 0.111 8643
 8645 3 -28.03 36.04 2.35 0.436 8642
 8646 3 -28.23 36.19 2.37 0.392 8645
 8647 3 -28.4 36.43 2.31 0.317 8646
 8648 3 -28.58 36.58 2.25 0.34 8647
 8649 3 -28.67 36.63 2.18 0.385 8648
 8650 3 -28.76 36.33 1.8 0.123 8649
 8651 3 -28.81 36.22 1.76 0.068 8650
 8652 3 -28.71 36.75 2.17 0.43 8649
 8653 3 -28.83 36.62 1.66 0.116 8652
 8654 3 -28.71 36.97 2.17 0.448 8652
 8655 3 -28.69 37.13 2.17 0.452 8654
 8656 3 -28.64 37.33 2.03 0.46 8655
 8657 3 -28.71 37.44 2.05 0.488 8656
 8658 3 -28.26 37.73 1.8 0.271 8657
 8659 3 -28.24 37.87 1.72 0.262 8658
 8660 3 -28.37 37.95 1.66 0.312 8659
 8661 3 -28.8 37.95 1.86 0.132 8660
 8662 3 -28.78 37.98 1.97 0.000125 8661
 8663 3 -29.06 37.33 2.17 0.394 8657
 8664 3 -29.64 37.04 2.32 0.158 8663
 8665 3 -29.71 37.12 2.23 0.185 8664
 8666 3 -29.83 37.16 2.19 0.227 8665
 8667 3 -30.05 36.98 2.26 0.143 8666
 8668 3 -30.21 36.83 2.4 0.177 8667
 8669 3 -30.33 36.7 2.4 0.222 8668
 8670 3 -30.49 36.52 2.42 0.189 8669
 8671 3 -30.62 36.37 2.36 0.229 8670
 8672 3 -30.73 36.19 2.28 0.3 8671
 8673 3 -30.8 36.04 2.17 0.307 8672
 8674 3 -31.05 36.05 2.3 0.311 8673
 8675 3 -31.19 35.94 2.3 0.282 8674
 8676 3 -31.31 35.83 2.4 0.314 8675
 8677 3 -31.55 36.01 2.32 0.176 8676
 8678 3 -31.73 35.9 2.28 0.167 8677
 8679 3 -31.9 35.69 2.15 0.217 8678
 8680 3 -32.01 35.58 2.03 0.235 8679
 8681 3 -32.19 35.65 2.07 0.222 8680
 8682 3 -32.4 35.73 2.07 0.2 8681
 8683 3 -32.55 35.8 2.03 0.092 8682
 8684 3 -31.92 35.48 1.77 0.086 8680
 8685 3 -32.01 35.4 1.64 0.11 8684
 8686 3 -31.06 35.54 2.69 0.16 8676
 8687 3 -31.05 35.58 2.98 0.133 8686
 8688 3 -31.08 35.5 3.07 0.158 8687
 8689 3 -31.03 35.37 3.13 0.111 8688
 8690 3 -31.08 35.33 3.26 0.118 8689
 8691 3 -31.05 35.27 3.4 0.134 8690
 8692 3 -31.03 35.19 3.53 0.136 8691
 8693 3 -30.92 35.27 3.65 0.137 8692
 8694 3 -30.85 35.37 3.75 0.142 8693
 8695 3 -30.58 35.3 3.73 0.125 8694
 8696 3 -30.46 35.36 3.76 0.096 8695
 8697 3 -30.37 35.44 3.76 0.094 8696
 8698 3 -30.3 35.54 3.73 0.089 8697
 8699 3 -30.81 35.57 3.92 0.112 8694
 8700 3 -30.8 35.62 4.09 0.136 8699
 8701 3 -30.64 35.69 4.12 0.000125 8700
 8702 3 -30.65 35.82 1.87 0.107 8673
 8703 3 -30.67 35.72 1.72 0.105 8702
 8704 3 -30.69 35.84 1.63 0.000125 8703
 8705 3 -28.74 36.95 2.65 0.128 8655
 8706 3 -28.67 36.94 2.76 0.161 8705
 8707 3 -28.67 37.05 2.88 0.133 8706
 8708 3 -28.6 37.26 2.98 0.061 8707
 8709 3 -28.53 37.34 2.9 0.085 8708
 8710 3 -28.46 37.4 2.77 0.036 8709
 8711 3 -28.46 37.34 2.66 0.071 8710
 8712 3 -27.58 36.87 2.45 0.3 8641
 8713 3 -27.53 37 2.52 0.388 8712
 8714 3 -27.64 37.02 2.58 0.476 8713
 8715 3 -27.62 37.23 2.58 0.245 8714
 8716 3 -27.62 37.33 2.56 0.245 8715
 8717 3 -28.21 36.43 2.83 0.12 8716
 8718 3 -28.39 36.36 2.89 0.125 8717
 8719 3 -28.46 36.36 3 0.114 8718
 8720 3 -27.53 37.73 2.49 0.152 8715
 8721 3 -27.42 37.8 2.45 0.112 8720
 8722 3 -27.39 38 2.35 0.209 8721
 8723 3 -27.37 38.13 2.27 0.177 8722
 8724 3 -27.35 38.36 2.27 0.144 8723
 8725 3 -27.3 38.48 2.25 0.161 8724
 8726 3 -27.19 38.76 2.25 0.098 8725
 8727 3 -27.65 36.13 2.89 0.124 8714
 8728 3 -27.6 36 2.93 0.117 8727
 8729 3 -27.64 35.9 3.06 0.128 8728
 8730 3 -27.69 35.84 3.16 0.000125 8729
 8731 3 -27.56 36.51 1.14 0.1 8638
 8732 3 -27.49 36.59 1.13 0.12 8731
 8733 3 -27.44 36.8 1.15 0.152 8732
 8734 3 -27.4 36.97 1.19 0.087 8733
 8735 3 -25.87 36.59 1.31 0.175 7521
 8736 3 -25.8 36.69 1.2 0.21 8735
 8737 3 -25.73 36.83 1.15 0.168 8736
 8738 3 -23.83 37.16 1.18 0.136 7509
 8739 3 -23.69 37.69 1.22 0.109 7508
 8740 3 -23.6 37.83 1.14 0.087 8739
 8741 3 -23.55 37.94 1.09 0.096 8740
 8742 3 -23.46 38.04 1.12 0.055 8741
 8743 3 -23.06 42.43 2.12 0.071 649
 8744 3 -23.05 42.47 2 0.106 8743
 8745 3 -22.98 42.37 1.87 0.116 8744
 8746 3 -22.85 42.29 1.73 0.17 8745
 8747 3 -22.8 42.29 1.62 0.205 8746
 8748 3 -22.83 41.9 1.52 0.129 8747
 8749 3 -22.85 41.83 1.38 0.15 8748
 8750 3 -22.85 41.84 1.19 0.15 8749
 8751 3 -23.01 41.65 1.12 0.059 8750
 8752 3 -23.05 41.51 1.05 0.141 8751
 8753 3 -23.08 41.37 0.93 0.159 8752
 8754 3 -23.05 41.38 0.78 0.136 8753
 8755 3 -23.15 41.44 0.6 0.114 8754
 8756 3 -23.05 41.55 0.38 0.086 8755
 8757 3 -22.99 41.48 0.29 0.121 8756
 8758 3 -22.85 41.5 0.36 0.129 8757
 8759 3 -19.58 51.4 5.03 1.183 601
 8760 3 -19.62 51.52 4.92 1.181 8759
 8761 3 -19.62 51.69 4.87 1.137 8760
 8762 3 -19.65 51.79 4.8 1.038 8761
 8763 3 -19.67 51.98 4.83 0.958 8762
 8764 3 -19.62 52.26 4.8 0.964 8763
 8765 3 -19.67 52.41 4.83 0.855 8764
 8766 3 -19.76 52.51 4.7 0.796 8765
 8767 3 -19.8 52.69 4.59 0.812 8766
 8768 3 -19.9 52.76 4.42 0.712 8767
 8769 3 -19.96 52.9 4.34 0.736 8768
 8770 3 -19.98 53.12 4.08 0.73 8769
 8771 3 -19.99 53.29 3.87 0.714 8770
 8772 3 -20.05 53.41 3.79 0.704 8771
 8773 3 -20.12 53.5 3.66 0.643 8772
 8774 3 -20.19 53.61 3.56 0.616 8773
 8775 3 -20.24 53.69 3.5 0.606 8774
 8776 3 -20.35 53.75 3.31 0.613 8775
 8777 3 -20.44 53.83 3.2 0.619 8776
 8778 3 -20.58 53.83 3.06 0.654 8777
 8779 3 -20.74 53.87 2.91 0.651 8778
 8780 3 -20.8 53.94 2.83 0.644 8779
 8781 3 -21.01 53.87 2.75 0.675 8780
 8782 3 -21.19 53.88 2.68 0.676 8781
 8783 3 -21.3 54.01 2.56 0.702 8782
 8784 3 -20.85 54.63 2.16 0.186 8783
 8785 3 -20.83 54.55 1.88 0.155 8784
 8786 3 -20.85 54.58 1.7 0.000125 8785
 8787 3 -20.56 54.83 2.33 0.15 8784
 8788 3 -20.3 54.98 2.37 0.124 8787
 8789 3 -20.21 55.05 2.27 0.131 8788
 8790 3 -20.12 55.12 2.14 0.097 8789
 8791 3 -20.08 55.18 1.97 0.113 8790
 8792 3 -20.19 55.23 1.78 0.109 8791
 8793 3 -20.28 55.26 1.68 0.104 8792
 8794 3 -21.46 54.05 2.54 0.7 8783
 8795 3 -21.6 54.12 2.56 0.669 8794
 8796 3 -22.28 53.84 2.43 0.924 8795
 8797 3 -22.31 53.97 2.39 0.849 8796
 8798 3 -22.21 54.26 2.41 0.811 8797
 8799 3 -22.3 54.34 2.38 0.756 8798
 8800 3 -22.31 54.51 2.38 0.724 8799
 8801 3 -22.3 54.76 2.38 0.663 8800
 8802 3 -22.51 54.87 2.36 0.673 8801
 8803 3 -22.69 54.9 2.34 0.607 8802
 8804 3 -22.85 55.04 2.23 0.628 8803
 8805 3 -22.96 55.22 2.09 0.634 8804
 8806 3 -23.05 55.36 2.09 0.6 8805
 8807 3 -23.15 55.48 2.03 0.546 8806
 8808 3 -23.3 55.58 2.01 0.527 8807
 8809 3 -23.4 55.66 2.07 0.548 8808
 8810 3 -23.49 55.84 1.93 0.562 8809
 8811 3 -23.58 55.94 1.95 0.544 8810
 8812 3 -23.69 56.08 1.94 0.54 8811
 8813 3 -23.73 56.23 2.01 0.551 8812
 8814 3 -23.78 56.38 2.09 0.545 8813
 8815 3 -23.87 56.51 2.11 0.532 8814
 8816 3 -23.98 56.63 2.11 0.552 8815
 8817 3 -23.96 56.79 2.13 0.565 8816
 8818 3 -24.08 56.95 2.05 0.601 8817
 8819 3 -24.17 57.15 1.98 0.649 8818
 8820 3 -24.51 57.15 2.03 0.715 8819
 8821 3 -24.69 57.23 2.03 0.74 8820
 8822 3 -24.85 57.32 1.98 0.715 8821
 8823 3 -24.99 57.43 1.95 0.674 8822
 8824 3 -24.92 57.66 2.05 0.705 8823
 8825 3 -24.4 57.79 3.07 0.078 8824
 8826 3 -24.46 57.69 3.11 0.133 8825
 8827 3 -24.4 57.59 3.26 0.113 8826
 8828 3 -24.35 57.51 3.4 0.073 8827
 8829 3 -24.33 57.44 3.57 0.096 8828
 8830 3 -24.3 57.3 3.73 0.106 8829
 8831 3 -24.26 57.18 3.84 0.107 8830
 8832 3 -24.15 57.05 3.96 0.066 8831
 8833 3 -24.09 57.05 4.05 0.105 8832
 8834 3 -24.14 57.04 4.17 0.141 8833
 8835 3 -24.16 56.98 4.3 0.122 8834
 8836 3 -24.94 57.86 2.09 0.663 8824
 8837 3 -24.96 58.04 2.05 0.701 8836
 8838 3 -25.12 58.11 2.07 0.756 8837
 8839 3 -25.15 58.26 2.03 0.739 8838
 8840 3 -25.17 58.47 2.17 0.712 8839
 8841 3 -25.35 58.54 2.11 0.718 8840
 8842 3 -25.37 58.73 2.05 0.662 8841
 8843 3 -25.39 58.84 2.11 0.666 8842
 8844 3 -25.64 58.87 2.17 0.7 8843
 8845 3 -25.9 58.91 2.23 0.705 8844
 8846 3 -25.94 59.07 2.25 0.698 8845
 8847 3 -26.03 59.16 2.15 0.69 8846
 8848 3 -26.1 59.29 2.17 0.662 8847
 8849 3 -26.03 59.54 2.19 0.654 8848
 8850 3 -26.19 59.66 2.19 0.647 8849
 8851 3 -27.14 59.37 2.32 0.087 8850
 8852 3 -27.28 59.45 2.28 0.093 8851
 8853 3 -27.46 59.44 2.19 0.087 8852
 8854 3 -27.62 59.45 2.17 0.075 8853
 8855 3 -26.26 59.83 2.13 0.63 8850
 8856 3 -26.45 60.01 2.17 0.676 8855
 8857 3 -26.48 60.18 2.23 0.613 8856
 8858 3 -26.39 60.36 2.19 0.543 8857
 8859 3 -26.66 60.54 2.32 0.572 8858
 8860 3 -26.91 60.58 2.36 0.533 8859
 8861 3 -27.11 60.77 2.3 0.689 8860
 8862 3 -27.29 60.93 2.3 0.718 8861
 8863 3 -27.66 60.51 2.05 0.078 8862
 8864 3 -27.73 60.33 1.97 0.092 8863
 8865 3 -27.8 60.19 1.95 0.152 8864
 8866 3 -27.85 60.04 1.92 0.179 8865
 8867 3 -27.96 59.94 1.93 0.233 8866
 8868 3 -28.1 60.33 1.58 0.109 8867
 8869 3 -28.17 60.47 1.48 0.114 8868
 8870 3 -28.28 60.51 1.49 0.116 8869
 8871 3 -28.37 60.55 1.44 0.055 8870
 8872 3 -28.06 59.88 2.01 0.197 8867
 8873 3 -28.15 59.72 2.11 0.099 8872
 8874 3 -28.19 59.55 2.23 0.085 8873
 8875 3 -28.24 59.47 2.28 0.082 8874
 8876 3 -28.31 59.3 2.34 0.095 8875
 8877 3 -28.37 59.19 2.34 0.109 8876
 8878 3 -28.42 59.09 2.42 0.135 8877
 8879 3 -28.44 58.94 2.57 0.077 8878
 8880 3 -28.35 58.87 2.65 0.102 8879
 8881 3 -27.23 61.15 2.3 0.771 8862
 8882 3 -27.25 61.33 2.19 0.761 8881
 8883 3 -27.3 61.55 2.17 0.719 8882
 8884 3 -27.14 61.69 2.15 0.638 8883
 8885 3 -27.27 61.97 2.17 0.661 8884
 8886 3 -27.29 62.19 2.11 0.642 8885
 8887 3 -27.29 62.44 2.13 0.602 8886
 8888 3 -27.32 62.69 2.11 0.585 8887
 8889 3 -27.32 62.93 2.11 0.577 8888
 8890 3 -27.32 63.15 2.19 0.569 8889
 8891 3 -27.32 63.34 2.32 0.583 8890
 8892 3 -27.34 63.58 2.38 0.592 8891
 8893 3 -27.29 63.75 2.51 0.627 8892
 8894 3 -26.7 63.51 3.26 0.095 8893
 8895 3 -26.86 63.5 3.36 0.094 8894
 8896 3 -26.93 63.44 3.44 0.141 8895
 8897 3 -27.05 63.33 3.61 0.103 8896
 8898 3 -27.2 63.25 3.69 0.000125 8897
 8899 3 -27.25 63.97 2.4 0.634 8893
 8900 3 -27.25 64.23 2.4 0.641 8899
 8901 3 -27.29 64.44 2.38 0.625 8900
 8902 3 -27.29 64.68 2.4 0.619 8901
 8903 3 -27.23 64.88 2.38 0.591 8902
 8904 3 -27.18 65.07 2.36 0.557 8903
 8905 3 -27.14 65.3 2.42 0.582 8904
 8906 3 -27.23 65.6 2.4 0.587 8905
 8907 3 -27.39 65.74 2.42 0.627 8906
 8908 3 -27.47 65.9 2.46 0.683 8907
 8909 3 -27.43 65.99 2.57 0.716 8908
 8910 3 -27.41 66.15 2.65 0.683 8909
 8911 3 -27.43 66.38 2.65 0.686 8910
 8912 3 -27.75 66.46 2.8 0.748 8911
 8913 3 -27.68 66.65 2.76 0.751 8912
 8914 3 -27.68 66.82 2.76 0.719 8913
 8915 3 -27.64 67.07 2.69 0.705 8914
 8916 3 -27.68 67.23 2.71 0.665 8915
 8917 3 -27.89 67.55 2.69 0.717 8916
 8918 3 -27.88 67.74 2.67 0.682 8917
 8919 3 -27.89 67.93 2.75 0.671 8918
 8920 3 -27.91 68.21 2.8 0.755 8919
 8921 3 -27.82 68.49 2.84 0.837 8920
 8922 3 -28.45 69.77 2.32 0.209 8921
 8923 3 -28.57 69.83 2.23 0.179 8922
 8924 3 -28.77 69.9 2.15 0.181 8923
 8925 3 -28.88 69.98 2.13 0.255 8924
 8926 3 -28.57 70.27 2.42 0.104 8925
 8927 3 -28.41 70.24 2.51 0.141 8926
 8928 3 -28.3 70.32 2.5 0.126 8927
 8929 3 -29.04 69.93 1.98 0.232 8925
 8930 3 -29.14 69.9 1.9 0.231 8929
 8931 3 -29.32 69.83 1.78 0.216 8930
 8932 3 -29.43 69.88 1.65 0.231 8931
 8933 3 -29.48 69.99 1.54 0.307 8932
 8934 3 -29.48 70.12 1.49 0.396 8933
 8935 3 -29.5 70.23 1.44 0.5 8934
 8936 3 -29.79 70.08 1.42 0.32 8935
 8937 3 -30 70.02 1.4 0.362 8936
 8938 3 -30.18 70.01 1.35 0.387 8937
 8939 3 -30.34 70.05 1.28 0.457 8938
 8940 3 -30.48 70.04 1.23 0.521 8939
 8941 3 -30.57 70.12 1.15 0.601 8940
 8942 3 -30.59 70.43 0.82 0.6 8941
 8943 3 -30.72 70.57 0.69 0.552 8942
 8944 3 -31.18 69.96 0.77 0.122 8943
 8945 3 -31.27 69.88 0.67 0.153 8944
 8946 3 -31.39 69.9 0.58 0.154 8945
 8947 3 -31.48 69.73 0.67 0.103 8946
 8948 3 -31.61 69.63 0.64 0.132 8947
 8949 3 -31.73 69.52 0.57 0.215 8948
 8950 3 -31.88 69.42 0.53 0.28 8949
 8951 3 -32.07 69.39 0.47 0.374 8950
 8952 3 -32.12 69.3 0.43 0.457 8951
 8953 3 -31.79 69.13 0.89 0.196 8952
 8954 3 -31.75 69.01 0.95 0.221 8953
 8955 3 -31.66 68.74 0.99 0.172 8954
 8956 3 -31.73 68.54 1.09 0.158 8955
 8957 3 -31.66 68.41 1.28 0.091 8956
 8958 3 -31.54 68.29 1.3 0.1 8957
 8959 3 -31.48 68.23 1.38 0.139 8958
 8960 3 -31.36 67.99 1.39 0.091 8959
 8961 3 -31.23 68.02 1.58 0.149 8960
 8962 3 -31.2 68.1 1.72 0.057 8961
 8963 3 -32.42 69.33 0.11 0.421 8952
 8964 3 -32.58 69.47 -0.1 0.391 8963
 8965 3 -32.74 69.83 -0.41 0.251 8964
 8966 3 -32.85 69.83 -0.52 0.284 8965
 8967 3 -32.93 69.89 -0.62 0.246 8966
 8968 3 -33.06 70.03 -0.77 0.256 8967
 8969 3 -33.08 70.14 -0.87 0.226 8968
 8970 3 -33.18 70.19 -0.94 0.237 8969
 8971 3 -33.33 70.09 -1.08 0.145 8970
 8972 3 -33.42 70.17 -1.27 0.136 8971
 8973 3 -33.51 70.27 -1.36 0.167 8972
 8974 3 -33.58 70.3 -1.47 0.176 8973
 8975 3 -33.63 70.34 -1.48 0.182 8974
 8976 3 -33.67 70.38 -1.5 0.182 8975
 8977 3 -33.61 70.3 -1.46 0.167 8976
 8978 3 -33.97 70.56 -1.54 0.174 8975
 8979 3 -34.11 70.63 -1.61 0.167 8978
 8980 3 -34.25 70.72 -1.65 0.164 8979
 8981 3 -34.37 70.81 -1.71 0.187 8980
 8982 3 -34.46 70.94 -1.74 0.201 8981
 8983 3 -34.43 71.28 -1.68 0.121 8982
 8984 3 -34.43 71.44 -1.64 0.109 8983
 8985 3 -34.4 71.56 -1.58 0.149 8984
 8986 3 -34.43 71.67 -1.41 0.157 8985
 8987 3 -34.46 71.72 -1.31 0.093 8986
 8988 3 -34.68 70.83 -1.8 0.112 8982
 8989 3 -34.89 70.94 -1.82 0.208 8988
 8990 3 -35.07 70.97 -2.02 0.143 8989
 8991 3 -35.28 71.02 -2.08 0.157 8990
 8992 3 -35.43 71.02 -2.18 0.154 8991
 8993 3 -35.57 71.13 -2.25 0.158 8992
 8994 3 -35.68 71.22 -2.25 0.155 8993
 8995 3 -35.79 71.22 -2.31 0.235 8994
 8996 3 -35.86 71.28 -2.41 0.292 8995
 8997 3 -35.43 70.92 -2.56 0.073 8996
 8998 3 -35.29 70.95 -2.6 0.088 8997
 8999 3 -35.29 70.83 -2.66 0.106 8998
 9000 3 -36.14 71.5 -2.39 0.244 8996
 9001 3 -36.22 71.59 -1.98 0.087 9000
 9002 3 -36.31 71.67 -1.87 0.085 9001
 9003 3 -36.42 71.78 -1.79 0.09 9002
 9004 3 -36.54 71.89 -1.71 0.125 9003
 9005 3 -36.69 71.94 -1.63 0.115 9004
 9006 3 -36.78 72.03 -1.6 0.093 9005
 9007 3 -36.83 72.13 -1.52 0.157 9006
 9008 3 -36.82 72.27 -1.39 0.101 9007
 9009 3 -36.79 72.42 -1.3 0.106 9008
 9010 3 -36.75 72.66 -1.21 0.123 9009
 9011 3 -36.64 72.8 -1.15 0.144 9010
 9012 3 -36.58 72.95 -1.02 0.114 9011
 9013 3 -36.57 73.05 -0.91 0.16 9012
 9014 3 -36.42 73.02 -0.81 0.088 9013
 9015 3 -36.47 73.09 -0.71 0.104 9014
 9016 3 -36.47 73.22 -0.54 0.168 9015
 9017 3 -36.26 73.05 -0.32 0.087 9016
 9018 3 -36.22 72.89 -0.18 0.098 9017
 9019 3 -36.14 73.03 -0.12 0.074 9018
 9020 3 -36.11 73.16 -0.07 0.093 9019
 9021 3 -35.96 73.22 0 0.152 9020
 9022 3 -35.86 73.28 0.09 0.136 9021
 9023 3 -35.69 73.25 0.29 0.061 9022
 9024 3 -36.76 73.16 -0.76 0.086 9013
 9025 3 -36.79 73.25 -0.66 0.085 9024
 9026 3 -36.82 73.39 -0.64 0.138 9025
 9027 3 -36.94 73.55 -0.59 0.135 9026
 9028 3 -37 73.77 -0.56 0.172 9027
 9029 3 -37.04 73.91 -0.52 0.117 9028
 9030 3 -37.01 74.05 -0.39 0.127 9029
 9031 3 -36.9 74.17 -0.39 0.162 9030
 9032 3 -36.94 74.44 -0.25 0.117 9031
 9033 3 -37.08 74.53 -0.15 0.066 9032
 9034 3 -36.22 71.44 -2.68 0.216 9000
 9035 3 -36.25 71.5 -2.83 0.294 9034
 9036 3 -36.33 71.58 -2.96 0.303 9035
 9037 3 -36.68 71.33 -2.89 0.085 9036
 9038 3 -36.72 71.22 -2.79 0.144 9037
 9039 3 -36.74 71.09 -2.73 0.092 9038
 9040 3 -36.35 71.7 -3.12 0.25 9036
 9041 3 -36.47 71.74 -3.23 0.312 9040
 9042 3 -36.57 71.77 -3.33 0.385 9041
 9043 3 -36.72 71.83 -3.41 0.443 9042
 9044 3 -36.71 71.94 -3.5 0.508 9043
 9045 3 -36.53 71.64 -3.99 0.109 9044
 9046 3 -36.58 71.75 -4.08 0.137 9045
 9047 3 -36.62 71.86 -4.07 0.12 9046
 9048 3 -36.57 72 -3.93 0.079 9047
 9049 3 -36.67 72.13 -3.95 0.084 9048
 9050 3 -36.81 72.11 -3.5 0.522 9044
 9051 3 -36.68 72.49 -3 0.07 9050
 9052 3 -36.76 72.5 -2.9 0.131 9051
 9053 3 -36.89 72.44 -2.82 0.096 9052
 9054 3 -36.99 72.45 -2.82 0.000125 9053
 9055 3 -37.01 72.11 -3.49 0.495 9050
 9056 3 -37.04 72.2 -3.59 0.354 9055
 9057 3 -37.29 72 -3.45 0.09 9056
 9058 3 -37.26 71.84 -3.44 0.129 9057
 9059 3 -37.21 71.64 -3.49 0.155 9058
 9060 3 -37.19 71.5 -3.36 0.126 9059
 9061 3 -37.18 71.36 -3.32 0.147 9060
 9062 3 -37.15 71.2 -3.37 0.108 9061
 9063 3 -37.14 71 -3.41 0.112 9062
 9064 3 -37.14 72.42 -3.74 0.337 9056
 9065 3 -37.21 72.55 -3.74 0.344 9064
 9066 3 -37.25 72.52 -4.2 0.189 9065
 9067 3 -37.33 72.67 -4.28 0.224 9066
 9068 3 -37.36 72.77 -4.4 0.229 9067
 9069 3 -37.33 72.81 -4.57 0.24 9068
 9070 3 -37.22 72.5 -4.74 0.132 9069
 9071 3 -37.15 72.58 -4.85 0.082 9070
 9072 3 -37.18 72.55 -4.95 0.059 9071
 9073 3 -37.33 72.75 -3.51 0.264 9065
 9074 3 -37.44 72.89 -3.63 0.159 9073
 9075 3 -37.6 73.05 -3.51 0.146 9074
 9076 3 -37.62 73.14 -3.63 0.151 9075
 9077 3 -37.85 73.19 -3.76 0.139 9076
 9078 3 -37.93 73.36 -3.74 0.106 9077
 9079 3 -37.96 73.47 -3.72 0.074 9078
 9080 3 -37.42 72.69 -3.15 0.105 9073
 9081 3 -37.47 72.5 -3.24 0.072 9080
 9082 3 -37.5 72.08 -2.99 0.136 9055
 9083 3 -37.58 72.11 -2.86 0.089 9082
 9084 3 -37.74 72.16 -2.65 0.054 9083
 9085 3 -33.64 70.49 -1.74 0.085 8974
 9086 3 -33.64 70.58 -1.84 0.12 9085
 9087 3 -33.72 70.72 -1.98 0.128 9086
 9088 3 -33.81 70.86 -2.1 0.123 9087
 9089 3 -33.19 70.36 -1.18 0.109 8973
 9090 3 -33.08 70.44 -1.22 0.103 9089
 9091 3 -33.36 70.45 -1.05 0.093 8972
 9092 3 -33.32 70.64 -0.96 0.114 9091
 9093 3 -33.28 70.75 -0.93 0.104 9092
 9094 3 -33.22 70.95 -0.96 0.084 9093
 9095 3 -33.21 71.17 -0.91 0.137 9094
 9096 3 -33.19 71.39 -0.86 0.134 9095
 9097 3 -33.15 71.5 -0.89 0.161 9096
 9098 3 -33.25 71.69 -1.04 0.055 9097
 9099 3 -33.11 71.69 -1.03 0.128 9098
 9100 3 -32.99 71.75 -1.05 0.081 9099
 9101 3 -32.6 69.08 0.03 0.214 8964
 9102 3 -32.85 68.88 0 0.189 9101
 9103 3 -33.03 68.75 0.03 0.179 9102
 9104 3 -33.15 68.69 0.03 0.188 9103
 9105 3 -33.24 68.55 0.02 0.191 9104
 9106 3 -33.33 68.47 0.03 0.217 9105
 9107 3 -33.47 68.39 0.01 0.218 9106
 9108 3 -33.71 68.19 0.15 0.155 9107
 9109 3 -33.9 68.13 0.15 0.213 9108
 9110 3 -34.11 68.11 0.18 0.264 9109
 9111 3 -34.32 68.03 0.14 0.308 9110
 9112 3 -34.46 68.02 0.15 0.282 9111
 9113 3 -34.64 67.86 -0.13 0.204 9112
 9114 3 -34.58 67.72 -0.25 0.216 9113
 9115 3 -34.22 67.55 -0.19 0.057 9114
 9116 3 -34.11 67.5 -0.19 0.083 9115
 9117 3 -33.99 67.44 -0.24 0.121 9116
 9118 3 -34.96 67.75 -0.4 0.166 9114
 9119 3 -35.06 67.78 -0.48 0.162 9118
 9120 3 -35.18 67.69 -0.6 0.143 9119
 9121 3 -35.25 67.7 -0.71 0.153 9120
 9122 3 -35.37 67.58 -0.79 0.122 9121
 9123 3 -35.6 67.52 -0.79 0.161 9122
 9124 3 -35.68 67.55 -0.88 0.247 9123
 9125 3 -35.75 67.55 -0.97 0.305 9124
 9126 3 -35.99 67.38 -0.97 0.216 9125
 9127 3 -36.12 67.14 -1.06 0.191 9126
 9128 3 -36.21 67.05 -1.17 0.159 9127
 9129 3 -36.28 67 -1.33 0.166 9128
 9130 3 -36.37 67 -1.47 0.134 9129
 9131 3 -36.47 66.99 -1.54 0.147 9130
 9132 3 -36.57 66.97 -1.68 0.162 9131
 9133 3 -36.72 67.03 -1.74 0.17 9132
 9134 3 -36.85 67.08 -1.78 0.176 9133
 9135 3 -37.01 67.17 -1.76 0.223 9134
 9136 3 -37.15 67.13 -1.69 0.302 9135
 9137 3 -37.32 67.14 -1.67 0.517 9136
 9138 3 -37.47 67.03 -1.66 0.611 9137
 9139 3 -37.56 67.25 -1.72 0.645 9138
 9140 3 -37.69 67.13 -1.62 0.665 9139
 9141 3 -37.75 67.14 -1.76 0.385 9140
 9142 3 -37.93 66.3 -1.23 0.196 9141
 9143 3 -38.01 66.17 -1.23 0.166 9142
 9144 3 -38.17 66.13 -1.21 0.134 9143
 9145 3 -38.32 65.94 -1.14 0.151 9144
 9146 3 -38.54 65.86 -1.04 0.131 9145
 9147 3 -38.69 65.75 -0.99 0.124 9146
 9148 3 -38.69 65.64 -1.04 0.096 9147
 9149 3 -38.79 65.53 -1.1 0.067 9148
 9150 3 -38.83 65.38 -1.04 0.103 9149
 9151 3 -38.9 65.27 -1.03 0.1 9150
 9152 3 -39 65.16 -1 0.126 9151
 9153 3 -39.08 65.06 -0.98 0.179 9152
 9154 3 -39.11 64.97 -1.02 0.191 9153
 9155 3 -39.08 64.78 -1.19 0.106 9154
 9156 3 -39.08 64.56 -1.3 0.139 9155
 9157 3 -39.16 64.42 -1.31 0.185 9156
 9158 3 -39.18 64.19 -1.33 0.131 9157
 9159 3 -39.23 64.03 -1.44 0.121 9158
 9160 3 -39.16 64.13 -1.58 0.126 9159
 9161 3 -39.43 63.95 -1.41 0.112 9159
 9162 3 -39.55 63.98 -1.43 0.126 9161
 9163 3 -39.51 63.81 -1.53 0.174 9162
 9164 3 -39.58 63.66 -1.48 0.157 9163
 9165 3 -39.48 63.53 -1.43 0.196 9164
 9166 3 -39.29 63.34 -1.5 0.12 9165
 9167 3 -39.26 63.21 -1.44 0.095 9166
 9168 3 -39.29 63.03 -1.44 0.081 9167
 9169 3 -39.37 62.95 -1.42 0.115 9168
 9170 3 -39.3 62.77 -1.49 0.11 9169
 9171 3 -39.29 62.62 -1.43 0.072 9170
 9172 3 -39.32 62.46 -1.47 0.099 9171
 9173 3 -39.19 62.41 -1.58 0.101 9172
 9174 3 -39.05 62.46 -1.61 0.091 9173
 9175 3 -38.94 62.44 -1.66 0.048 9174
 9176 3 -38.93 62.31 -1.76 0.11 9175
 9177 3 -38.94 62.16 -1.74 0.127 9176
 9178 3 -38.87 61.98 -1.81 0.086 9177
 9179 3 -38.79 61.88 -1.92 0.06 9178
 9180 3 -38.66 61.77 -1.84 0.135 9179
 9181 3 -38.51 61.73 -1.88 0.172 9180
 9182 3 -38.32 61.55 -1.91 0.101 9181
 9183 3 -38.2 61.49 -2.06 0.081 9182
 9184 3 -38.25 61.45 -2.16 0.117 9183
 9185 3 -38.27 61.35 -2.25 0.098 9184
 9186 3 -38.15 61.26 -2.33 0.127 9185
 9187 3 -38.08 61.34 -2.35 0.13 9186
 9188 3 -38 61.45 -2.37 0.114 9187
 9189 3 -39.54 63.05 -1.33 0.093 9169
 9190 3 -39.61 63.16 -1.24 0.078 9189
 9191 3 -37.93 67.14 -1.84 0.244 9141
 9192 3 -38.03 67.2 -1.8 0.092 9191
 9193 3 -37.49 67.49 -2.46 0.107 9140
 9194 3 -37.39 67.58 -2.52 0.099 9193
 9195 3 -34.44 68 0.41 0.185 9112
 9196 3 -34.61 68.11 0.57 0.212 9195
 9197 3 -34.65 68.08 0.68 0.222 9196
 9198 3 -34.71 68.14 0.77 0.274 9197
 9199 3 -34.92 68.14 0.83 0.279 9198
 9200 3 -35 68.2 0.91 0.316 9199
 9201 3 -35.06 68.69 0.92 0.112 9200
 9202 3 -35.07 68.75 1.02 0.063 9201
 9203 3 -35.11 68.83 1.12 0.057 9202
 9204 3 -35.06 69 1.13 0.138 9203
 9205 3 -34.93 69.08 1.14 0.078 9204
 9206 3 -35 69.31 1.15 0.157 9205
 9207 3 -35.06 69.47 1.2 0.241 9206
 9208 3 -35.21 69.63 1.06 0.137 9207
 9209 3 -35.25 69.75 0.94 0.074 9208
 9210 3 -35.37 69.86 0.92 0.073 9209
 9211 3 -35.46 69.89 0.97 0.088 9210
 9212 3 -35.5 70 1.01 0.112 9211
 9213 3 -35.6 70.11 0.98 0.118 9212
 9214 3 -35.69 70.36 0.87 0.087 9213
 9215 3 -35.74 70.53 0.92 0.072 9214
 9216 3 -35.14 68.17 0.95 0.297 9200
 9217 3 -35.32 68.34 0.65 0.114 9216
 9218 3 -35.4 68.38 0.56 0.124 9217
 9219 3 -35.5 68.44 0.47 0.116 9218
 9220 3 -35.57 68.5 0.4 0.044 9219
 9221 3 -35.21 68.08 1.24 0.257 9216
 9222 3 -35.32 68.17 1.31 0.243 9221
 9223 3 -35.43 68.14 1.47 0.251 9222
 9224 3 -35.53 68.05 1.63 0.225 9223
 9225 3 -35.64 68.02 1.79 0.244 9224
 9226 3 -35.69 67.86 1.9 0.256 9225
 9227 3 -35.75 67.88 2.09 0.242 9226
 9228 3 -35.82 67.92 2.26 0.27 9227
 9229 3 -35.93 67.88 2.42 0.3 9228
 9230 3 -36.04 67.89 2.63 0.324 9229
 9231 3 -36.12 67.92 2.84 0.356 9230
 9232 3 -36.29 67.75 3.01 0.323 9231
 9233 3 -36.07 68.05 3.32 0.172 9232
 9234 3 -36 68.25 3.42 0.096 9233
 9235 3 -36 68.3 3.57 0.091 9234
 9236 3 -36.5 67.42 2.98 0.212 9232
 9237 3 -36.64 67.28 2.94 0.244 9236
 9238 3 -36.78 67.22 2.98 0.282 9237
 9239 3 -36.86 67.11 3.09 0.317 9238
 9240 3 -37.07 67.28 2.82 0.216 9239
 9241 3 -37.29 67.39 2.55 0.174 9240
 9242 3 -37.46 67.55 2.57 0.182 9241
 9243 3 -37.67 67.61 2.67 0.213 9242
 9244 3 -37.81 67.53 2.69 0.235 9243
 9245 3 -37.96 67.36 2.67 0.213 9244
 9246 3 -38.03 67.19 2.59 0.24 9245
 9247 3 -38.07 67.05 2.57 0.284 9246
 9248 3 -38.15 66.89 2.61 0.233 9247
 9249 3 -38.15 66.75 2.53 0.226 9248
 9250 3 -38.18 66.63 2.55 0.248 9249
 9251 3 -38.22 66.42 2.69 0.264 9250
 9252 3 -38.49 66.53 2.96 0.11 9251
 9253 3 -38.6 66.47 3.09 0.116 9252
 9254 3 -38.65 66.44 3.19 0.067 9253
 9255 3 -38.18 66.19 2.61 0.272 9251
 9256 3 -38.19 66.06 2.75 0.295 9255
 9257 3 -38.22 65.84 2.59 0.253 9256
 9258 3 -38.28 65.7 2.53 0.213 9257
 9259 3 -38.26 65.42 2.44 0.128 9258
 9260 3 -38.36 65.28 2.34 0.136 9259
 9261 3 -38.37 65.19 2.28 0.176 9260
 9262 3 -38.64 65.25 2.25 0.189 9261
 9263 3 -38.74 65.17 2.21 0.185 9262
 9264 3 -38.81 64.89 2.19 0.129 9263
 9265 3 -38.9 64.78 2.25 0.149 9264
 9266 3 -38.99 64.61 2.26 0.091 9265
 9267 3 -39.07 64.52 2.26 0.097 9266
 9268 3 -39.14 64.42 2.26 0.141 9267
 9269 3 -39.25 64.3 2.3 0.296 9268
 9270 3 -39.29 64.19 2.3 0.325 9269
 9271 3 -39.33 64.08 2.28 0.34 9270
 9272 3 -38.97 63.69 2.05 0.168 9271
 9273 3 -38.92 63.56 2.03 0.167 9272
 9274 3 -38.85 63.41 2.03 0.213 9273
 9275 3 -38.81 63.27 1.97 0.264 9274
 9276 3 -38.72 63.14 1.95 0.252 9275
 9277 3 -38.68 62.94 1.89 0.29 9276
 9278 3 -38.64 62.74 1.94 0.318 9277
 9279 3 -38.62 62.53 2.03 0.362 9278
 9280 3 -38.61 62.45 2.09 0.418 9279
 9281 3 -38.54 62.83 2.46 0.217 9280
 9282 3 -38.76 63.01 2.57 0.163 9281
 9283 3 -38.81 63.09 2.67 0.191 9282
 9284 3 -38.93 62.84 2.9 0.083 9283
 9285 3 -39.07 62.7 3.01 0.124 9284
 9286 3 -39.11 62.55 3.07 0.121 9285
 9287 3 -39.14 62.41 3.07 0.135 9286
 9288 3 -39.18 62.31 3.13 0.109 9287
 9289 3 -39.19 62.34 3.28 0.126 9288
 9290 3 -39.11 62.45 3.46 0.123 9289
 9291 3 -38.99 62.56 3.44 0.066 9290
 9292 3 -38.76 63.34 2.69 0.122 9283
 9293 3 -38.71 63.48 2.69 0.05 9292
 9294 3 -38.54 62.26 1.95 0.361 9280
 9295 3 -38.9 61.89 2.19 0.156 9294
 9296 3 -38.97 61.67 2.25 0.096 9295
 9297 3 -39.06 61.52 2.23 0.078 9296
 9298 3 -39.11 61.41 2.21 0.085 9297
 9299 3 -39.22 61.38 2.26 0.086 9298
 9300 3 -39.22 61.21 2.21 0.134 9299
 9301 3 -39.17 61.03 2.13 0.122 9300
 9302 3 -39.11 60.88 2.05 0.131 9301
 9303 3 -39.14 60.77 2.15 0.153 9302
 9304 3 -39.06 60.63 2.17 0.092 9303
 9305 3 -39.14 60.48 2.23 0.129 9304
 9306 3 -39.11 60.38 2.21 0.05 9305
 9307 3 -38.79 65.19 2.51 0.119 9262
 9308 3 -38.99 65.14 2.63 0.14 9307
 9309 3 -39.1 65.19 2.67 0.171 9308
 9310 3 -39.04 65.41 2.86 0.106 9309
 9311 3 -39.07 65.5 3 0.125 9310
 9312 3 -39.12 65.58 3.05 0.104 9311
 9313 3 -38.07 65.08 2.19 0.128 9261
 9314 3 -38.04 65.11 2.09 0.108 9313
 9315 3 -38.01 66.08 3.15 0.153 9256
 9316 3 -37.9 66.11 3.26 0.121 9315
 9317 3 -37.74 66.08 3.32 0.1 9316
 9318 3 -36.85 66.8 3.28 0.237 9239
 9319 3 -36.94 66.67 3.38 0.249 9318
 9320 3 -36.93 66.55 3.46 0.257 9319
 9321 3 -37 66.53 3.61 0.159 9320
 9322 3 -37.08 66.5 3.78 0.164 9321
 9323 3 -37.18 66.42 3.88 0.198 9322
 9324 3 -37.29 66.33 4 0.215 9323
 9325 3 -37.32 66.25 4.13 0.231 9324
 9326 3 -37.43 66.2 4.46 0.175 9325
 9327 3 -37.47 66.22 4.63 0.191 9326
 9328 3 -37.54 66.22 4.75 0.2 9327
 9329 3 -37.64 66.25 4.92 0.232 9328
 9330 3 -37.56 66.42 5.04 0.266 9329
 9331 3 -37.69 66.3 5.25 0.287 9330
 9332 3 -37.71 66.3 5.45 0.311 9331
 9333 3 -37.72 66.34 5.63 0.341 9332
 9334 3 -37.61 66.39 5.81 0.283 9333
 9335 3 -37.69 66.22 6.05 0.239 9334
 9336 3 -37.69 66.19 6.2 0.198 9335
 9337 3 -37.71 66.19 6.3 0.198 9336
 9338 3 -37.71 66.19 6.45 0.216 9337
 9339 3 -37.75 66.22 6.63 0.255 9338
 9340 3 -37.64 65.97 6.71 0.212 9339
 9341 3 -37.56 65.83 6.79 0.175 9340
 9342 3 -37.54 65.8 6.92 0.138 9341
 9343 3 -37.56 65.78 7.02 0.106 9342
 9344 3 -37.61 65.69 7.13 0.102 9343
 9345 3 -37.68 65.42 7.17 0.128 9344
 9346 3 -37.68 65.25 7.25 0.152 9345
 9347 3 -37.65 65.08 7.29 0.114 9346
 9348 3 -37.69 64.94 7.41 0.118 9347
 9349 3 -37.67 64.84 7.49 0.167 9348
 9350 3 -37.58 64.78 7.52 0.17 9349
 9351 3 -37.85 64.58 7.52 0.071 9350
 9352 3 -37.89 64.45 7.55 0.071 9351
 9353 3 -38 64.25 7.67 0.149 9352
 9354 3 -38.15 64.17 7.63 0.115 9353
 9355 3 -38.29 64.08 7.56 0.117 9354
 9356 3 -38.39 64.08 7.52 0.12 9355
 9357 3 -38.46 63.99 7.54 0.000125 9356
 9358 3 -37.47 64.89 7.67 0.156 9350
 9359 3 -37.43 64.94 7.83 0.198 9358
 9360 3 -37.11 64.99 7.76 0.075 9359
 9361 3 -37 65.05 7.74 0.109 9360
 9362 3 -36.86 65.16 7.71 0.138 9361
 9363 3 -36.72 65.28 7.66 0.116 9362
 9364 3 -36.47 65.33 7.58 0.108 9363
 9365 3 -36.32 65.47 7.63 0.117 9364
 9366 3 -36.25 65.72 7.56 0.074 9365
 9367 3 -36.11 65.72 7.46 0.075 9366
 9368 3 -35.93 65.86 7.38 0.15 9367
 9369 3 -35.92 66 7.39 0.000125 9368
 9370 3 -37.57 64.84 7.97 0.164 9359
 9371 3 -37.71 64.78 8.17 0.134 9370
 9372 3 -37.75 64.69 8.35 0.108 9371
 9373 3 -37.78 64.67 8.47 0.112 9372
 9374 3 -37.93 66.55 6.76 0.093 9339
 9375 3 -38.01 66.59 6.95 0.284 9374
 9376 3 -38 66.72 7.1 0.42 9375
 9377 3 -37.86 67.14 7.38 0.187 9376
 9378 3 -37.85 67.2 7.58 0.165 9377
 9379 3 -37.82 67.33 7.72 0.147 9378
 9380 3 -37.86 67.39 7.85 0.155 9379
 9381 3 -37.89 67.49 8.08 0.137 9380
 9382 3 -37.99 67.59 8.24 0.18 9381
 9383 3 -38.06 67.69 8.34 0.203 9382
 9384 3 -38.22 67.77 8.49 0.168 9383
 9385 3 -38.36 67.8 8.59 0.137 9384
 9386 3 -38.43 67.92 8.68 0.11 9385
 9387 3 -38.5 68.05 8.78 0.105 9386
 9388 3 -38.54 68.13 8.85 0.098 9387
 9389 3 -38.64 68.25 8.92 0.098 9388
 9390 3 -38.75 68.33 8.98 0.111 9389
 9391 3 -38.82 68.44 9.04 0.094 9390
 9392 3 -39.04 68.55 9.09 0.135 9391
 9393 3 -39.18 68.5 9.1 0.13 9392
 9394 3 -39.28 68.47 9.21 0.167 9393
 9395 3 -39.4 68.55 9.28 0.192 9394
 9396 3 -39.61 68.42 9.34 0.122 9395
 9397 3 -39.47 68.8 9.23 0.113 9395
 9398 3 -39.64 68.83 9.24 0.103 9397
 9399 3 -39.79 68.91 9.27 0.08 9398
 9400 3 -38.37 66.11 6.76 0.078 9376
 9401 3 -38.42 65.97 6.71 0.119 9400
 9402 3 -38.36 65.88 6.56 0.127 9401
 9403 3 -38.47 65.75 6.43 0.139 9402
 9404 3 -38.53 65.64 6.41 0.105 9403
 9405 3 -37.31 66.64 4.83 0.105 9330
 9406 3 -37.22 66.58 4.62 0.131 9405
 9407 3 -37.25 66.53 3.25 0.055 9321
 9408 3 -37.37 66.49 3.26 0.112 9407
 9409 3 -37.5 66.49 3.26 0.075 9408
 9410 3 -36.83 66.27 3.38 0.11 9320
 9411 3 -36.86 66.03 3.32 0.156 9410
 9412 3 -36.85 65.81 3.3 0.12 9411
 9413 3 -36.96 65.66 3.36 0.122 9412
 9414 3 -34.25 67.77 0.49 0.109 9195
 9415 3 -34.31 67.64 0.56 0.099 9414
 9416 3 -34.22 67.47 0.47 0.079 9415
 9417 3 -34.18 67.36 0.36 0.089 9416
 9418 3 -34.18 67.22 0.21 0.116 9417
 9419 3 -34.14 67.05 0.15 0.109 9418
 9420 3 -34.11 66.91 0.03 0.068 9419
 9421 3 -34.08 66.64 0 0.141 9420
 9422 3 -34.07 66.53 -0.01 0.126 9421
 9423 3 -33.9 66.44 0.02 0.084 9422
 9424 3 -30.68 70.88 0.6 0.475 8943
 9425 3 -31.22 70.63 0.92 0.109 9424
 9426 3 -31.32 70.58 0.94 0.092 9425
 9427 3 -31.39 70.43 0.99 0.093 9426
 9428 3 -31.43 70.33 1.03 0.11 9427
 9429 3 -31.5 70.43 1.16 0.144 9428
 9430 3 -31.52 70.54 1.23 0.181 9429
 9431 3 -31.61 70.51 1.39 0.151 9430
 9432 3 -31.63 70.51 1.54 0.101 9431
 9433 3 -31.63 70.66 1.6 0.000125 9432
 9434 3 -30.5 71.04 0.45 0.456 9424
 9435 3 -30.45 71.27 0.4 0.477 9434
 9436 3 -30.41 71.43 0.3 0.488 9435
 9437 3 -30.5 71.52 0.2 0.519 9436
 9438 3 -30.54 71.53 0.16 0.451 9437
 9439 3 -30.57 71.54 0.12 0.451 9438
 9440 3 -30.57 71.74 0.09 0.359 9439
 9441 3 -30.57 71.93 0.06 0.359 9440
 9442 3 -30.48 72.07 0.01 0.45 9441
 9443 3 -30.57 72.19 -0.07 0.477 9442
 9444 3 -31.07 71.83 -0.38 0.126 9443
 9445 3 -31.14 71.9 -0.43 0.164 9444
 9446 3 -31.22 71.99 -0.52 0.172 9445
 9447 3 -31.32 71.99 -0.66 0.093 9446
 9448 3 -31.32 72.14 -0.75 0.081 9447
 9449 3 -31.32 72.3 -0.86 0.116 9448
 9450 3 -31.18 72.41 -0.77 0.065 9449
 9451 3 -31.13 72.5 -0.78 0.031 9450
 9452 3 -30.52 72.49 -0.1 0.339 9443
 9453 3 -30.41 72.43 -0.13 0.162 9452
 9454 3 -30.14 72.69 0.12 0.104 9453
 9455 3 -30.11 72.8 0.18 0.122 9454
 9456 3 -30.14 72.87 0.46 0.121 9455
 9457 3 -30.18 72.99 0.62 0.079 9456
 9458 3 -30.2 73.12 0.67 0.082 9457
 9459 3 -30.29 73.18 0.69 0.156 9458
 9460 3 -30.41 73.26 0.78 0.118 9459
 9461 3 -30.43 73.41 0.82 0.117 9460
 9462 3 -30.47 73.57 0.82 0.102 9461
 9463 3 -30.45 73.68 0.81 0.154 9462
 9464 3 -30.48 73.83 0.8 0.217 9463
 9465 3 -30.48 74.02 0.86 0.188 9464
 9466 3 -30.61 74.23 0.91 0.112 9465
 9467 3 -30.48 74.35 0.92 0.093 9466
 9468 3 -30.48 74.52 1.06 0.146 9467
 9469 3 -30.43 74.6 1.16 0.113 9468
 9470 3 -29.93 72.91 -0.03 0.156 9455
 9471 3 -29.91 72.96 -0.13 0.06 9470
 9472 3 -30.23 72.24 -0.3 0.112 9453
 9473 3 -30.27 72.1 -0.57 0.089 9472
 9474 3 -30.2 72.07 -0.73 0.145 9473
 9475 3 -30.47 72.04 -0.69 0.114 9474
 9476 3 -30.59 72.16 -0.52 0.108 9475
 9477 3 -30.05 72.02 -0.85 0.083 9474
 9478 3 -30.07 71.91 -0.93 0.097 9477
 9479 3 -30.05 71.82 -1.06 0.048 9478
 9480 3 -29.98 71.88 -1.15 0.109 9479
 9481 3 -29.84 71.94 -1.19 0.112 9480
 9482 3 -29.77 72.1 -1.12 0.093 9481
 9483 3 -29.64 72.21 -1.12 0.075 9482
 9484 3 -30.82 72.79 -0.26 0.104 9452
 9485 3 -30.86 72.96 -0.29 0.131 9484
 9486 3 -30.8 73.13 -0.32 0.183 9485
 9487 3 -30.91 73.24 -0.35 0.227 9486
 9488 3 -31 73.33 -0.42 0.247 9487
 9489 3 -31.09 73.54 -0.56 0.174 9488
 9490 3 -31.14 73.78 -0.76 0.17 9489
 9491 3 -31.27 73.94 -0.84 0.172 9490
 9492 3 -31.29 74.14 -0.9 0.184 9491
 9493 3 -31.25 74.28 -0.99 0.23 9492
 9494 3 -31.34 74.52 -1.23 0.186 9493
 9495 3 -31.36 74.64 -1.33 0.193 9494
 9496 3 -31.41 74.78 -1.54 0.091 9495
 9497 3 -31.34 74.86 -1.44 0.027 9496
 9498 3 -31.3 74.83 -1.27 0.118 9495
 9499 3 -31.41 74.88 -1.28 0.129 9498
 9500 3 -31.5 74.94 -1.33 0.156 9499
 9501 3 -31.59 74.97 -1.38 0.196 9500
 9502 3 -31.63 75.14 -1.46 0.293 9501
 9503 3 -31.7 75.16 -1.58 0.356 9502
 9504 3 -31.77 75.5 -1.55 0.326 9503
 9505 3 -31.89 75.64 -1.53 0.319 9504
 9506 3 -32.04 75.83 -1.51 0.288 9505
 9507 3 -32.11 76.05 -1.49 0.27 9506
 9508 3 -32.22 76.39 -1.6 0.261 9507
 9509 3 -32.29 76.55 -1.61 0.217 9508
 9510 3 -32.5 76.64 -1.62 0.163 9509
 9511 3 -32.58 76.75 -1.55 0.138 9510
 9512 3 -32.69 76.83 -1.57 0.162 9511
 9513 3 -32.75 76.97 -1.57 0.202 9512
 9514 3 -32.93 77.08 -1.58 0.179 9513
 9515 3 -33.08 77.16 -1.66 0.147 9514
 9516 3 -33.14 77.3 -1.82 0.099 9515
 9517 3 -33.17 77.47 -1.86 0.119 9516
 9518 3 -33.21 77.59 -1.98 0.102 9517
 9519 3 -33.32 77.72 -2.04 0.128 9518
 9520 3 -33.39 77.84 -2.1 0.126 9519
 9521 3 -33.44 78.03 -2.25 0.149 9520
 9522 3 -33.54 78.08 -2.27 0.156 9521
 9523 3 -33.69 78.25 -2.5 0.157 9522
 9524 3 -33.81 78.39 -2.56 0.175 9523
 9525 3 -33.62 78.52 -2.68 0.102 9524
 9526 3 -33.68 78.64 -2.62 0.096 9525
 9527 3 -34.04 78.44 -2.52 0.182 9524
 9528 3 -34.18 78.53 -2.54 0.249 9527
 9529 3 -34.28 78.61 -2.54 0.319 9528
 9530 3 -33.94 79.03 -2.23 0.112 9529
 9531 3 -33.86 79.19 -2.23 0.094 9530
 9532 3 -33.81 79.34 -2.21 0.103 9531
 9533 3 -33.72 79.49 -2.21 0.076 9532
 9534 3 -33.62 79.53 -2.23 0.135 9533
 9535 3 -33.5 79.63 -2 0.117 9534
 9536 3 -33.37 79.61 -1.86 0.177 9535
 9537 3 -33.58 79.52 -2.39 0.136 9534
 9538 3 -33.57 79.5 -2.54 0.094 9537
 9539 3 -33.5 79.58 -2.64 0.084 9538
 9540 3 -33.49 79.53 -2.77 0.145 9539
 9541 3 -33.5 79.53 -2.98 0.162 9540
 9542 3 -33.46 79.61 -3.08 0.21 9541
 9543 3 -33.24 79.69 -3.08 0.207 9542
 9544 3 -32.96 79.84 -3.04 0.096 9543
 9545 3 -32.89 79.94 -3.1 0.000125 9544
 9546 3 -34.58 78.59 -2.88 0.434 9529
 9547 3 -34.72 78.61 -2.92 0.496 9546
 9548 3 -34.82 78.64 -2.99 0.519 9547
 9549 3 -34.97 79.25 -2.45 0.181 9548
 9550 3 -34.99 79.55 -2.45 0.165 9549
 9551 3 -34.99 79.83 -2.38 0.191 9550
 9552 3 -35.03 80.02 -2.34 0.23 9551
 9553 3 -34.96 80.17 -2.32 0.275 9552
 9554 3 -34.89 80.27 -1.97 0.172 9553
 9555 3 -34.82 80.44 -1.97 0.165 9554
 9556 3 -34.57 80.64 -1.76 0.128 9555
 9557 3 -34.4 80.7 -1.65 0.119 9556
 9558 3 -34.35 80.83 -1.57 0.118 9557
 9559 3 -34.32 80.86 -1.47 0.086 9558
 9560 3 -34.96 80.27 -2.57 0.214 9553
 9561 3 -34.6 80.28 -2.61 0.119 9560
 9562 3 -34.58 80.33 -2.7 0.153 9561
 9563 3 -34.49 80.39 -2.86 0.132 9562
 9564 3 -34.32 80.38 -2.95 0.109 9563
 9565 3 -34.22 80.28 -3.11 0.122 9564
 9566 3 -34.17 80.14 -3.17 0.157 9565
 9567 3 -34.11 80.11 -3.26 0.166 9566
 9568 3 -34.15 80.24 -3.44 0.149 9567
 9569 3 -34.18 80.22 -3.55 0.171 9568
 9570 3 -34.21 80.25 -3.67 0.238 9569
 9571 3 -34.24 80.58 -3.88 0.135 9570
 9572 3 -34.35 80.67 -3.98 0.07 9571
 9573 3 -34.49 80.75 -4.07 0.13 9572
 9574 3 -34.57 80.83 -4.15 0.082 9573
 9575 3 -34.72 80.86 -4.28 0.126 9574
 9576 3 -34.82 80.86 -4.39 0.142 9575
 9577 3 -35.03 80.86 -4.4 0.101 9576
 9578 3 -35.22 80.78 -4.36 0.133 9577
 9579 3 -35.47 80.77 -4.32 0.16 9578
 9580 3 -35.72 80.81 -4.28 0.188 9579
 9581 3 -35.9 80.86 -4.21 0.089 9580
 9582 3 -35.33 80.34 -2.7 0.14 9560
 9583 3 -35.39 80.44 -2.74 0.125 9582
 9584 3 -35.57 80.44 -2.72 0.146 9583
 9585 3 -35.68 80.39 -2.72 0.24 9584
 9586 3 -36.06 80.05 -2.86 0.179 9585
 9587 3 -36.25 80.03 -2.9 0.155 9586
 9588 3 -36.37 80.08 -3.01 0.146 9587
 9589 3 -36.46 80.14 -3.11 0.132 9588
 9590 3 -36.57 80.02 -3.15 0.286 9589
 9591 3 -36.43 80.33 -3.57 0.133 9590
 9592 3 -36.75 79.88 -3.07 0.261 9590
 9593 3 -36.89 79.89 -3.13 0.308 9592
 9594 3 -36.79 80.36 -3.55 0.085 9593
 9595 3 -36.82 80.5 -3.61 0.137 9594
 9596 3 -36.9 80.66 -3.7 0.089 9595
 9597 3 -36.93 80.63 -3.84 0.098 9596
 9598 3 -36.85 80.72 -3.96 0.127 9597
 9599 3 -36.86 80.84 -4.07 0.146 9598
 9600 3 -36.89 80.92 -4.19 0.124 9599
 9601 3 -36.83 80.91 -4.37 0.000125 9600
 9602 3 -34.97 78.69 -3.38 0.298 9548
 9603 3 -35.17 78.66 -3.47 0.306 9602
 9604 3 -35.31 78.69 -3.55 0.333 9603
 9605 3 -35.47 78.72 -3.67 0.388 9604
 9606 3 -35.61 78.7 -3.44 0.312 9605
 9607 3 -35.74 78.63 -3.13 0.058 9606
 9608 3 -35.78 78.66 -3.22 0.058 9607
 9609 3 -35.68 78.61 -3.36 0.109 9608
 9610 3 -35.5 78.8 -4.14 0.195 9605
 9611 3 -35.43 78.72 -4.4 0.239 9610
 9612 3 -35.5 78.72 -4.56 0.298 9611
 9613 3 -35.58 78.61 -4.65 0.353 9612
 9614 3 -35.61 78.42 -4.64 0.368 9613
 9615 3 -35.75 78.31 -4.65 0.373 9614
 9616 3 -35.36 78.41 -4.96 0.037 9615
 9617 3 -35.26 78.53 -4.94 0.000125 9616
 9618 3 -35.87 78.17 -4.62 0.326 9615
 9619 3 -36.12 78.11 -4.49 0.177 9618
 9620 3 -36.17 78.05 -4.25 0.181 9619
 9621 3 -36.14 77.97 -4.07 0.203 9620
 9622 3 -36.24 77.58 -3.98 0.16 9621
 9623 3 -36.19 77.44 -3.92 0.163 9622
 9624 3 -36.06 77.3 -3.82 0.113 9623
 9625 3 -36.11 77.17 -3.72 0.118 9624
 9626 3 -36.07 77.17 -3.59 0.099 9625
 9627 3 -35.89 77.17 -3.57 0.083 9626
 9628 3 -33.54 78.28 -2.04 0.185 9522
 9629 3 -33.54 78.42 -2.06 0.103 9628
 9630 3 -33.21 77.22 -1.52 0.083 9515
 9631 3 -33.25 77.34 -1.46 0.141 9630
 9632 3 -33.42 77.47 -1.4 0.168 9631
 9633 3 -33.61 77.53 -1.33 0.105 9632
 9634 3 -33.67 77.55 -1.23 0.096 9633
 9635 3 -33.72 77.66 -1.1 0.08 9634
 9636 3 -33.82 77.78 -1.12 0.078 9635
 9637 3 -33.97 77.86 -1.09 0.096 9636
 9638 3 -34.12 77.94 -1.11 0.113 9637
 9639 3 -34.29 78 -1.22 0.104 9638
 9640 3 -34.39 78.08 -1.22 0.104 9639
 9641 3 -34.54 78.17 -1.24 0.086 9640
 9642 3 -34.71 78.28 -1.27 0.111 9641
 9643 3 -34.85 78.36 -1.28 0.132 9642
 9644 3 -35.01 78.55 -1.23 0.103 9643
 9645 3 -35.06 78.64 -1.18 0.109 9644
 9646 3 -35.12 78.8 -1.15 0.114 9645
 9647 3 -35.22 78.95 -1.15 0.106 9646
 9648 3 -35.36 79.03 -1.16 0.125 9647
 9649 3 -35.37 79.24 -1.32 0.081 9648
 9650 3 -33.32 77.25 -1.23 0.077 9632
 9651 3 -33.19 77.28 -1.14 0.087 9650
 9652 3 -33.14 77.14 -1.05 0.131 9651
 9653 3 -33.07 77.08 -0.97 0.000125 9652
 9654 3 -32.43 77.19 -1.49 0.074 9513
 9655 3 -32.29 77.28 -1.49 0.091 9654
 9656 3 -32.12 77.39 -1.38 0.102 9655
 9657 3 -32 77.47 -1.29 0.087 9656
 9658 3 -31.91 77.61 -1.12 0.104 9657
 9659 3 -31.84 77.69 -1.08 0.096 9658
 9660 3 -32.25 76.69 -1.41 0.174 9509
 9661 3 -32.28 76.72 -1.25 0.144 9660
 9662 3 -32.18 76.84 -1.13 0.112 9661
 9663 3 -31.54 74.81 -1.79 0.076 9503
 9664 3 -31.45 74.78 -1.84 0.076 9663
 9665 3 -30.88 74.19 -0.72 0.139 9493
 9666 3 -30.79 74.05 -0.62 0.143 9665
 9667 3 -30.64 73.91 -0.64 0.088 9666
 9668 3 -30.57 73.79 -0.64 0.098 9667
 9669 3 -30.48 73.73 -0.65 0.126 9668
 9670 3 -29.97 71.8 0.18 0.113 9440
 9671 3 -30.82 71.08 -0.16 0.224 9439
 9672 3 -30.82 71.29 -0.32 0.195 9671
 9673 3 -30.52 71.43 -0.42 0.115 9672
 9674 3 -30.48 70.79 0.2 0.126 9438
 9675 3 -30.29 70.8 0.18 0.107 9674
 9676 3 -31.11 70.96 0.06 0.142 9437
 9677 3 -31.14 71.13 -0.04 0.062 9676
 9678 3 -31.18 71.24 -0.23 0.076 9677
 9679 3 -31.16 70.77 0.18 0.098 9676
 9680 3 -31.16 70.66 0.24 0.073 9679
 9681 3 -29.13 70.91 1.43 0.166 8936
 9682 3 -29.23 71.16 1.4 0.106 9681
 9683 3 -29.25 71.27 1.43 0.075 9682
 9684 3 -29.18 71.41 1.51 0.057 9683
 9685 3 -29.13 71.54 1.52 0.148 9684
 9686 3 -29.07 71.68 1.56 0.177 9685
 9687 3 -28.89 71.91 1.58 0.14 9686
 9688 3 -28.82 72.13 1.45 0.073 9687
 9689 3 -28.88 70.16 1.47 0.157 8935
 9690 3 -28.75 70.1 1.48 0.169 9689
 9691 3 -28.66 69.93 1.57 0.196 9690
 9692 3 -28.59 69.71 1.6 0.147 9691
 9693 3 -28.45 69.63 1.59 0.11 9692
 9694 3 -28.45 69.46 1.52 0.114 9693
 9695 3 -28.52 69.29 1.45 0.075 9694
 9696 3 -28.43 69.23 1.38 0.064 9695
 9697 3 -28.29 69.27 1.31 0.063 9696
 9698 3 -28.2 69.3 1.22 0.091 9697
 9699 3 -28.09 69.41 1.22 0.101 9698
 9700 3 -27.57 68.52 3.01 0.844 8921
 9701 3 -27.47 68.6 3.03 0.809 9700
 9702 3 -27.23 68.69 3.11 0.768 9701
 9703 3 -27.2 68.88 3.11 0.711 9702
 9704 3 -27.3 69.1 3.25 0.714 9703
 9705 3 -27.95 69.18 3.78 0.229 9704
 9706 3 -28.11 69.1 3.86 0.203 9705
 9707 3 -28.25 69.02 3.92 0.206 9706
 9708 3 -28.18 68.74 4.06 0.128 9707
 9709 3 -28.05 68.63 4.13 0.119 9708
 9710 3 -28.04 68.51 4.18 0.095 9709
 9711 3 -28.02 68.41 4.25 0.09 9710
 9712 3 -27.95 68.33 4.3 0.106 9711
 9713 3 -27.89 68.35 4.41 0.000125 9712
 9714 3 -27.32 69.35 3.36 0.769 9704
 9715 3 -27.18 69.51 3.44 0.736 9714
 9716 3 -27.11 69.68 3.53 0.735 9715
 9717 3 -27.05 69.83 3.59 0.745 9716
 9718 3 -27.04 70.02 3.67 0.712 9717
 9719 3 -26.93 70.21 3.76 0.684 9718
 9720 3 -26.95 70.32 3.86 0.718 9719
 9721 3 -27.09 70.46 3.86 0.752 9720
 9722 3 -27.13 70.58 3.86 0.745 9721
 9723 3 -27.2 70.71 3.9 0.726 9722
 9724 3 -27.23 70.85 3.98 0.722 9723
 9725 3 -27.25 71.01 4.01 0.729 9724
 9726 3 -27.39 71.13 4.1 0.763 9725
 9727 3 -27.48 71.32 4.12 0.762 9726
 9728 3 -27.7 71.48 4.13 0.821 9727
 9729 3 -27.59 71.66 4.26 0.748 9728
 9730 3 -27.61 71.8 4.35 0.742 9729
 9731 3 -27.68 71.96 4.42 0.686 9730
 9732 3 -27.68 72.13 4.5 0.703 9731
 9733 3 -27.66 72.32 4.54 0.681 9732
 9734 3 -27.73 72.54 4.56 0.66 9733
 9735 3 -27.61 72.77 4.66 0.674 9734
 9736 3 -27.18 73.23 5.33 0.116 9735
 9737 3 -27.2 73.33 5.46 0.075 9736
 9738 3 -27.23 73.46 5.59 0.14 9737
 9739 3 -27.32 73.54 5.64 0.17 9738
 9740 3 -27.2 73.6 5.76 0.062 9739
 9741 3 -27.04 73.6 5.77 0.069 9740
 9742 3 -26.86 73.52 5.79 0.062 9741
 9743 3 -26.82 73.41 5.81 0.084 9742
 9744 3 -26.86 73.26 5.87 0.096 9743
 9745 3 -26.89 73.01 5.93 0.145 9744
 9746 3 -26.89 72.87 6.02 0.178 9745
 9747 3 -26.89 72.66 6.16 0.13 9746
 9748 3 -26.89 72.57 6.25 0.029 9747
 9749 3 -27.63 72.91 4.64 0.668 9735
 9750 3 -27.66 73.05 4.7 0.633 9749
 9751 3 -27.79 73.23 4.79 0.636 9750
 9752 3 -27.77 73.38 4.81 0.611 9751
 9753 3 -27.84 73.54 4.96 0.642 9752
 9754 3 -27.91 73.74 5.1 0.675 9753
 9755 3 -27.86 73.9 5.26 0.644 9754
 9756 3 -27.75 74.18 5.43 0.659 9755
 9757 3 -28 74.43 5.76 0.758 9756
 9758 3 -27.99 74.48 5.72 0.765 9757
 9759 3 -27.98 74.52 5.68 0.765 9758
 9760 3 -28.68 74.74 6.12 0.189 9759
 9761 3 -28.8 74.74 6.1 0.13 9760
 9762 3 -27.89 74.66 5.6 0.698 9758
 9763 3 -27.89 74.82 5.5 0.641 9762
 9764 3 -27.88 75.02 5.5 0.604 9763
 9765 3 -27.91 75.29 5.5 0.546 9764
 9766 3 -27.77 75.43 5.63 0.543 9765
 9767 3 -27.86 75.63 5.55 0.612 9766
 9768 3 -27.91 75.77 5.63 0.642 9767
 9769 3 -27.88 76.01 5.81 0.604 9768
 9770 3 -27.89 76.19 5.76 0.613 9769
 9771 3 -27.82 76.37 5.84 0.599 9770
 9772 3 -27.84 76.29 6.21 0.018 9771
 9773 3 -27.93 76.58 5.84 0.647 9771
 9774 3 -28 76.77 5.88 0.657 9773
 9775 3 -28.11 77.02 5.92 0.672 9774
 9776 3 -28.11 77.24 5.95 0.718 9775
 9777 3 -28.11 77.4 6.02 0.752 9776
 9778 3 -28.04 77.49 6.05 0.754 9777
 9779 3 -28.23 77.76 6.13 0.784 9778
 9780 3 -28.32 77.91 6.21 0.802 9779
 9781 3 -28.5 78.19 6.26 0.892 9780
 9782 3 -28.68 78.38 6.37 0.863 9781
 9783 3 -28.59 78.48 6.35 0.925 9782
 9784 3 -28.61 78.57 6.47 0.903 9783
 9785 3 -28.72 78.79 6.46 0.947 9784
 9786 3 -29.7 80.88 6.64 1.883 9785
 9787 3 -30.5 83.04 6.66 0.883 9786
 9788 3 -30.66 83.3 6.63 0.805 9787
 9789 3 -30.8 83.63 6.51 0.75 9788
 9790 3 -30.91 83.83 6.51 0.856 9789
 9791 3 -31.13 84.21 6.51 0.85 9790
 9792 3 -31.23 84.35 6.55 0.922 9791
 9793 3 -31.34 84.46 6.55 0.925 9792
 9794 3 -31.35 84.74 6.59 0.893 9793
 9795 3 -31.44 84.91 6.68 0.858 9794
 9796 3 -31.46 85.13 6.76 0.874 9795
 9797 3 -31.54 85.35 6.76 0.811 9796
 9798 3 -31.56 85.54 6.83 0.907 9797
 9799 3 -31.63 85.73 6.89 0.861 9798
 9800 3 -31.85 85.73 6.88 0.827 9799
 9801 3 -31.94 85.85 6.93 0.844 9800
 9802 3 -32.02 86.04 7.18 0.783 9801
 9803 3 -32.06 86.19 7.22 0.758 9802
 9804 3 -32.23 86.27 7.28 0.731 9803
 9805 3 -32.32 86.41 7.28 0.687 9804
 9806 3 -32.42 86.52 7.64 0.715 9805
 9807 3 -32.46 86.8 8.02 0.613 9806
 9808 3 -32.52 86.96 8.07 0.593 9807
 9809 3 -32.66 87.08 8 0.584 9808
 9810 3 -32.74 87.24 8.09 0.606 9809
 9811 3 -32.84 87.33 8.04 0.614 9810
 9812 3 -32.91 87.49 7.97 0.661 9811
 9813 3 -32.96 87.69 7.96 0.698 9812
 9814 3 -33.09 87.85 7.81 0.726 9813
 9815 3 -33.07 88.08 7.55 0.712 9814
 9816 3 -33.06 88.21 7.55 0.745 9815
 9817 3 -33.03 88.43 7.47 0.796 9816
 9818 3 -33.03 88.58 7.44 0.79 9817
 9819 3 -32.96 88.82 7.32 0.79 9818
 9820 3 -32.98 88.96 7.23 0.723 9819
 9821 3 -32.91 89.18 7.17 0.679 9820
 9822 3 -32.7 89.49 7.1 0.684 9821
 9823 3 -32.77 89.71 7.23 0.65 9822
 9824 3 -32.84 89.93 7.27 0.667 9823
 9825 3 -32.82 90.16 7.31 0.66 9824
 9826 3 -32.67 90.44 7.47 0.626 9825
 9827 3 -32.85 90.65 7.65 0.62 9826
 9828 3 -32.86 90.76 7.57 0.568 9827
 9829 3 -32.88 90.96 7.6 0.631 9828
 9830 3 -32.81 91.05 7.6 0.679 9829
 9831 3 -32.74 91.35 7.68 0.731 9830
 9832 3 -32.73 91.55 7.76 0.742 9831
 9833 3 -32.7 91.76 7.81 0.736 9832
 9834 3 -32.71 91.94 7.93 0.719 9833
 9835 3 -32.71 92.15 8.05 0.74 9834
 9836 3 -32.71 92.24 8.19 0.717 9835
 9837 3 -32.63 92.44 8.25 0.732 9836
 9838 3 -32.56 92.54 8.33 0.758 9837
 9839 3 -32.59 92.74 8.43 0.727 9838
 9840 3 -32.59 92.94 8.44 0.772 9839
 9841 3 -32.48 93.15 8.41 0.808 9840
 9842 3 -32.5 93.35 8.27 0.837 9841
 9843 3 -32.46 93.54 8.41 0.842 9842
 9844 3 -32.52 93.74 8.46 0.887 9843
 9845 3 -32.56 93.94 8.46 0.888 9844
 9846 3 -32.53 94.24 8.37 0.892 9845
 9847 3 -32.48 94.35 8.42 0.944 9846
 9848 3 -32.56 94.44 8.43 1.018 9847
 9849 3 -32.59 94.65 8.44 1.089 9848
 9850 3 -31.62 94.76 7.61 0.523 9849
 9851 3 -31.53 94.96 7.43 0.513 9850
 9852 3 -31.49 95.05 7.36 0.594 9851
 9853 3 -31.54 95.16 7.14 0.607 9852
 9854 3 -31.47 95.35 7.15 0.594 9853
 9855 3 -31.58 94.96 6.4 0.147 9854
 9856 3 -31.63 95.05 6.21 0.097 9855
 9857 3 -31.44 95.66 7.21 0.585 9854
 9858 3 -31.46 95.85 7.18 0.642 9857
 9859 3 -31.38 95.96 7.09 0.697 9858
 9860 3 -31.37 96.05 7.02 0.753 9859
 9861 3 -32.25 95.66 6.44 0.197 9860
 9862 3 -32.28 95.66 6.3 0.197 9861
 9863 3 -32.49 95.46 6.25 0.14 9862
 9864 3 -32.6 95.35 6.1 0.141 9863
 9865 3 -32.75 95.35 6.14 0.157 9864
 9866 3 -32.89 95.26 6.19 0.14 9865
 9867 3 -33.03 95.26 6.13 0.141 9866
 9868 3 -33.13 95.05 6.02 0.131 9867
 9869 3 -33.28 94.96 5.93 0.147 9868
 9870 3 -33.56 95.16 5.89 0.176 9869
 9871 3 -33.53 95.26 5.78 0.241 9870
 9872 3 -33.86 95.35 5.92 0.15 9871
 9873 3 -34 95.35 5.92 0.137 9872
 9874 3 -34.14 95.35 5.86 0.146 9873
 9875 3 -34.28 95.46 5.84 0.124 9874
 9876 3 -34.46 95.35 5.82 0.171 9875
 9877 3 -34.63 95.35 5.85 0.205 9876
 9878 3 -34.85 95.56 5.85 0.154 9877
 9879 3 -34.92 95.36 5.69 0.149 9878
 9880 3 -35.18 95.36 5.68 0.223 9879
 9881 3 -35.28 95.36 5.64 0.25 9880
 9882 3 -35.24 94.97 5.35 0.105 9881
 9883 3 -35.31 94.77 5.25 0.12 9882
 9884 3 -35.32 94.67 5.15 0.097 9883
 9885 3 -35.31 94.47 5.07 0.08 9884
 9886 3 -35.32 94.27 5 0.111 9885
 9887 3 -35.36 94.17 5.06 0.000125 9886
 9888 3 -35.42 95.66 5.81 0.171 9881
 9889 3 -35.53 95.66 5.81 0.217 9888
 9890 3 -35.34 95.97 5.63 0.08 9889
 9891 3 -35.3 96.06 5.53 0.091 9890
 9892 3 -35.3 96.17 5.39 0.154 9891
 9893 3 -35.24 96.27 5.31 0.161 9892
 9894 3 -35.07 96.27 5.39 0.087 9893
 9895 3 -34.96 96.17 5.32 0.157 9894
 9896 3 -34.85 96.27 5.18 0.154 9895
 9897 3 -34.66 96.47 5.09 0.162 9896
 9898 3 -34.53 96.56 5.03 0.073 9897
 9899 3 -35.78 95.55 5.93 0.208 9889
 9900 3 -35.96 95.45 6.01 0.176 9899
 9901 3 -36.09 95.36 6.06 0.201 9900
 9902 3 -36.1 95.05 6 0.178 9901
 9903 3 -36.13 94.95 5.96 0.199 9902
 9904 3 -32.31 95.96 6.18 0.141 9862
 9905 3 -32.34 96.05 6.1 0.18 9904
 9906 3 -32.24 95.96 5.89 0.105 9905
 9907 3 -32.23 96.05 5.71 0.149 9906
 9908 3 -32.49 96.26 6.25 0.098 9905
 9909 3 -32.63 96.35 6.25 0.1 9908
 9910 3 -32.75 96.46 6.27 0.118 9909
 9911 3 -32.93 96.55 6.3 0.091 9910
 9912 3 -33.03 96.55 6.3 0.129 9911
 9913 3 -33.17 96.66 6.32 0.144 9912
 9914 3 -33.28 96.66 6.35 0.105 9913
 9915 3 -33.46 96.76 6.39 0.102 9914
 9916 3 -33.6 96.76 6.52 0.101 9915
 9917 3 -33.63 96.85 6.56 0.000125 9916
 9918 3 -31.15 96.16 7.05 0.834 9860
 9919 3 -31.15 96.55 7.43 0.627 9918
 9920 3 -31.15 96.76 7.52 0.617 9919
 9921 3 -31.12 96.76 7.39 0.604 9920
 9922 3 -31.28 96.46 8.41 0.094 9921
 9923 3 -31.24 96.46 8.52 0.043 9922
 9924 3 -30.92 97.05 7.15 0.571 9921
 9925 3 -30.83 97.16 7.03 0.569 9924
 9926 3 -30.69 97.26 7.03 0.578 9925
 9927 3 -30.6 97.46 7.03 0.61 9926
 9928 3 -30.51 97.66 6.88 0.631 9927
 9929 3 -30.53 97.76 7.02 0.582 9928
 9930 3 -30.51 97.96 7.1 0.57 9929
 9931 3 -30.28 98.05 7.42 0.489 9930
 9932 3 -30.26 98.26 7.56 0.492 9931
 9933 3 -30.19 98.35 7.63 0.527 9932
 9934 3 -30.13 98.55 7.68 0.522 9933
 9935 3 -30.15 98.66 7.72 0.542 9934
 9936 3 -30.21 98.85 7.67 0.562 9935
 9937 3 -30.22 99.05 7.63 0.543 9936
 9938 3 -30.29 99.26 7.68 0.52 9937
 9939 3 -30.26 99.55 7.75 0.51 9938
 9940 3 -30.22 99.76 7.73 0.547 9939
 9941 3 -30.12 99.96 7.73 0.623 9940
 9942 3 -30.08 100.26 7.77 0.815 9941
 9943 3 -30.01 100.46 7.75 0.837 9942
 9944 3 -29.9 100.55 7.77 0.917 9943
 9945 3 -29.94 100.76 7.88 1.011 9944
 9946 3 -29.83 100.85 7.8 1.027 9945
 9947 3 -29.69 100.96 7.57 0.994 9946
 9948 3 -29.6 101.05 7.56 0.978 9947
 9949 3 -29.56 101.26 7.65 1.045 9948
 9950 3 -29.42 101.35 7.69 1.157 9949
 9951 3 -29.56 101.55 7.77 1.183 9950
 9952 3 -28.4 101.16 7.56 0.798 9951
 9953 3 -28.22 101.16 7.6 0.78 9952
 9954 3 -27.87 101.07 7.71 0.72 9953
 9955 3 -27.63 101.16 7.73 0.694 9954
 9956 3 -27.46 101.16 7.81 0.688 9955
 9957 3 -27.31 101.27 7.94 0.661 9956
 9958 3 -27.22 101.37 8.03 0.673 9957
 9959 3 -27.08 101.57 8.07 0.615 9958
 9960 3 -27.15 101.87 8.09 0.612 9959
 9961 3 -27.04 101.87 8.16 0.603 9960
 9962 3 -27.03 102.07 8.2 0.535 9961
 9963 3 -26.97 102.16 8.26 0.526 9962
 9964 3 -27.06 102.46 8.35 0.43 9963
 9965 3 -26.9 102.66 8.23 0.382 9964
 9966 3 -26.79 102.77 8.26 0.401 9965
 9967 3 -26.69 102.96 8.32 0.411 9966
 9968 3 -26.63 103.07 8.35 0.434 9967
 9969 3 -26.28 102.87 8.25 0.296 9968
 9970 3 -26.13 102.96 8.33 0.346 9969
 9971 3 -25.96 102.96 8.35 0.379 9970
 9972 3 -25.78 102.96 8.35 0.361 9971
 9973 3 -25.51 102.96 8.42 0.359 9972
 9974 3 -25.33 102.96 8.43 0.407 9973
 9975 3 -25.15 102.87 8.58 0.467 9974
 9976 3 -24.99 102.87 8.59 0.502 9975
 9977 3 -24.88 102.77 8.59 0.539 9976
 9978 3 -24.78 102.87 8.6 0.595 9977
 9979 3 -24.6 102.87 8.51 0.618 9978
 9980 3 -24.42 102.16 8.08 0.292 9979
 9981 3 -24.21 101.96 8.02 0.301 9980
 9982 3 -23.99 101.96 8.01 0.318 9981
 9983 3 -23.83 101.77 7.99 0.308 9982
 9984 3 -23.67 101.87 7.97 0.299 9983
 9985 3 -23.44 101.77 8 0.288 9984
 9986 3 -23.28 101.77 7.92 0.292 9985
 9987 3 -23.1 101.77 7.88 0.31 9986
 9988 3 -22.97 101.77 7.88 0.342 9987
 9989 3 -22.88 101.57 7.81 0.333 9988
 9990 3 -22.69 101.48 7.75 0.489 9989
 9991 3 -22.56 101.38 7.76 0.514 9990
 9992 3 -22.4 101.07 8.26 0.228 9991
 9993 3 -22.35 101.18 8.59 0.103 9992
 9994 3 -22.26 101.27 8.67 0.151 9993
 9995 3 -22.06 101.07 8.59 0.163 9994
 9996 3 -21.92 101.07 8.72 0.095 9995
 9997 3 -22.49 101.48 7.49 0.455 9991
 9998 3 -22.37 101.38 7.47 0.403 9997
 9999 3 -22.19 101.48 7.38 0.335 9998
 10000 3 -21.97 101.57 7.31 0.273 9999
 10001 3 -21.9 101.57 7.18 0.266 10000
 10002 3 -21.72 101.88 6.97 0.116 10001
 10003 3 -21.63 101.98 6.92 0.133 10002
 10004 3 -21.58 101.98 6.79 0.194 10003
 10005 3 -21.49 101.88 6.7 0.425 10004
 10006 3 -21.33 101.77 6.67 0.453 10005
 10007 3 -21.19 101.77 6.67 0.534 10006
 10008 3 -20.76 102.18 6.64 0.372 10007
 10009 3 -20.56 102.18 6.59 0.414 10008
 10010 3 -20.38 102.18 6.52 0.467 10009
 10011 3 -20.24 102.18 6.45 0.529 10010
 10012 3 -20.08 102.18 6.39 0.5 10011
 10013 3 -19.96 102.29 6.34 0.493 10012
 10014 3 -19.81 102.38 6.29 0.387 10013
 10015 3 -19.69 102.79 5.8 0.119 10014
 10016 3 -19.54 102.88 5.67 0.165 10015
 10017 3 -19.42 102.88 5.59 0.159 10016
 10018 3 -19.22 102.99 5.58 0.179 10017
 10019 3 -19.08 103.08 5.5 0.21 10018
 10020 3 -18.9 103.08 5.46 0.221 10019
 10021 3 -18.72 103.08 5.38 0.16 10020
 10022 3 -18.62 103.08 5.34 0.177 10021
 10023 3 -18.53 103.29 5.29 0.181 10022
 10024 3 -18.44 103.38 5.17 0.206 10023
 10025 3 -18.35 103.49 5.05 0.242 10024
 10026 3 -18.28 103.58 4.92 0.263 10025
 10027 3 -18.31 103.68 4.93 0.29 10026
 10028 3 -18.1 103.68 4.99 0.301 10027
 10029 3 -17.97 103.69 4.93 0.372 10028
 10030 3 -17.81 103.6 4.85 0.409 10029
 10031 3 -17.54 103.6 4.92 0.524 10030
 10032 3 -17.42 103.6 5.01 0.622 10031
 10033 3 -17.31 103.6 4.96 0.721 10032
 10034 3 -17.19 103.69 4.99 0.789 10033
 10035 3 -17.01 103.69 5.01 0.727 10034
 10036 3 -17.13 104.49 5.5 0.117 10035
 10037 3 -17.1 104.6 5.5 0.163 10036
 10038 3 -17.01 104.69 5.46 0.11 10037
 10039 3 -16.97 104.79 5.39 0.17 10038
 10040 3 -16.92 104.99 5.35 0.099 10039
 10041 3 -16.94 105.1 5.33 0.000125 10040
 10042 3 -16.85 103.6 5.24 0.557 10035
 10043 3 -16.85 103.6 5.54 0.413 10042
 10044 3 -16.63 103.1 5.97 0.217 10043
 10045 3 -16.42 102.99 6.13 0.191 10044
 10046 3 -16.26 102.99 6.21 0.176 10045
 10047 3 -16.13 102.79 6.25 0.15 10046
 10048 3 -16.01 102.79 6.3 0.141 10047
 10049 3 -15.9 102.6 6.42 0.154 10048
 10050 3 -15.87 102.49 6.41 0.177 10049
 10051 3 -15.79 102.29 6.38 0.201 10050
 10052 3 -15.77 102.1 6.42 0.185 10051
 10053 3 -15.71 101.9 6.58 0.171 10052
 10054 3 -15.64 101.79 6.77 0.181 10053
 10055 3 -15.69 101.68 6.92 0.248 10054
 10056 3 -15.57 101.79 7.25 0.117 10055
 10057 3 -15.57 101.79 7.38 0.13 10056
 10058 3 -15.52 101.79 7.52 0.133 10057
 10059 3 -15.43 101.68 7.63 0.185 10058
 10060 3 -15.36 101.58 7.75 0.183 10059
 10061 3 -15.31 101.58 7.91 0.159 10060
 10062 3 -15.3 101.58 8.09 0.15 10061
 10063 3 -15.24 101.68 8.23 0.229 10062
 10064 3 -15.18 101.49 8.51 0.235 10063
 10065 3 -14.96 101.29 8.42 0.103 10064
 10066 3 -14.88 101.18 8.62 0.097 10065
 10067 3 -14.77 101.08 8.64 0.181 10066
 10068 3 -14.67 101.08 8.67 0.24 10067
 10069 3 -14.82 100.88 8.99 0.07 10068
 10070 3 -14.72 100.88 9.02 0.1 10069
 10071 3 -14.69 100.79 9.25 0.132 10070
 10072 3 -14.67 100.68 9.51 0.122 10071
 10073 3 -14.67 100.68 9.66 0.116 10072
 10074 3 -14.7 100.68 9.76 0.115 10073
 10075 3 -14.69 100.58 9.91 0.114 10074
 10076 3 -14.59 100.58 10.02 0.174 10075
 10077 3 -14.53 100.58 10.12 0.197 10076
 10078 3 -14.4 100.68 10.18 0.303 10077
 10079 3 -14.42 101.08 10.41 0.266 10078
 10080 3 -14.35 101.18 10.52 0.323 10079
 10081 3 -14.26 101.29 10.61 0.339 10080
 10082 3 -14.19 101.49 10.7 0.35 10081
 10083 3 -14.22 101.68 10.76 0.366 10082
 10084 3 -14.23 101.88 10.72 0.426 10083
 10085 3 -14.23 102.08 10.68 0.422 10084
 10086 3 -14.24 102.29 10.66 0.418 10085
 10087 3 -14.31 102.49 10.43 0.348 10086
 10088 3 -14.38 102.58 10.29 0.323 10087
 10089 3 -14.44 102.79 10.26 0.382 10088
 10090 3 -14.56 102.88 10.1 0.404 10089
 10091 3 -14.69 102.99 10.15 0.418 10090
 10092 3 -14.74 103.08 10.2 0.412 10091
 10093 3 -14.96 102.99 10.42 0.285 10092
 10094 3 -15.04 102.99 10.49 0.285 10093
 10095 3 -14.68 103.38 9.93 0.198 10094
 10096 3 -14.73 103.49 9.85 0.107 10095
 10097 3 -15.26 102.88 10.77 0.178 10093
 10098 3 -15.29 102.98 10.84 0.209 10097
 10099 3 -15.3 103.18 10.9 0.187 10098
 10100 3 -15.42 103.18 11.01 0.186 10099
 10101 3 -15.59 103.27 10.99 0.127 10100
 10102 3 -14.55 102.79 10.34 0.18 10092
 10103 3 -14.49 102.58 10.37 0.068 10102
 10104 3 -14.24 100.29 10.22 0.23 10078
 10105 3 -14.21 100.18 10.32 0.213 10104
 10106 3 -14.23 100.29 10.59 0.13 10105
 10107 3 -14.19 100.29 10.74 0.094 10106
 10108 3 -14.12 100.29 10.91 0.092 10107
 10109 3 -14.1 100.18 11.1 0.106 10108
 10110 3 -14.04 100.08 11.23 0.08 10109
 10111 3 -14.03 99.99 11.36 0.000125 10110
 10112 3 -15.9 101.6 6.59 0.142 10055
 10113 3 -16.03 101.6 6.55 0.114 10112
 10114 3 -16.15 101.49 6.55 0.108 10113
 10115 3 -16.28 101.49 6.43 0.055 10114
 10116 3 -16.38 101.38 6.42 0.133 10115
 10117 3 -16.51 101.18 6.34 0.104 10116
 10118 3 -16.56 100.99 6.38 0.084 10117
 10119 3 -18.58 103.49 4.54 0.158 10027
 10120 3 -18.71 103.49 4.5 0.144 10119
 10121 3 -18.81 103.49 4.63 0.078 10120
 10122 3 -18.72 103.49 4.17 0.071 10120
 10123 3 -18.76 103.4 4.13 0.08 10122
 10124 3 -18.76 103.4 3.94 0.13 10123
 10125 3 -18.81 103.49 3.76 0.113 10124
 10126 3 -18.83 103.49 3.61 0.1 10125
 10127 3 -18.88 103.6 3.57 0.092 10126
 10128 3 -18.94 103.79 3.46 0.145 10127
 10129 3 -19.17 103.79 3.46 0.084 10128
 10130 3 -19.33 103.79 3.4 0.119 10129
 10131 3 -19.47 103.9 3.32 0.126 10130
 10132 3 -19.63 103.9 3.34 0.098 10131
 10133 3 -19.74 103.9 3.25 0.101 10132
 10134 3 -19.81 104.1 3.17 0.122 10133
 10135 3 -19.92 104.1 3.13 0.171 10134
 10136 3 -20.06 103.99 3.07 0.114 10135
 10137 3 -20.17 103.99 2.86 0.165 10136
 10138 3 -20.29 103.99 2.71 0.106 10137
 10139 3 -19.79 102.38 6.71 0.23 10014
 10140 3 -19.71 102.38 6.84 0.191 10139
 10141 3 -19.53 102.18 6.79 0.076 10140
 10142 3 -19.4 102.18 6.76 0.049 10141
 10143 3 -19.51 102.49 6.88 0.139 10140
 10144 3 -19.38 102.49 6.84 0.152 10143
 10145 3 -19.22 102.49 6.92 0.103 10144
 10146 3 -19.08 102.58 6.91 0.119 10145
 10147 3 -22.03 101.38 7.12 0.09 10001
 10148 3 -22.04 101.18 7.01 0.14 10147
 10149 3 -22.03 101.07 7 0.157 10148
 10150 3 -22.08 100.98 6.92 0.000125 10149
 10151 3 -24.51 103.16 8.84 0.5 9979
 10152 3 -24.38 103.37 8.89 0.428 10151
 10153 3 -24.24 103.46 8.83 0.373 10152
 10154 3 -24.03 103.46 8.84 0.314 10153
 10155 3 -23.81 103.46 8.84 0.309 10154
 10156 3 -23.69 103.46 8.91 0.385 10155
 10157 3 -23.56 103.46 8.97 0.416 10156
 10158 3 -23.46 103.66 8.83 0.464 10157
 10159 3 -23.29 103.57 9.02 0.509 10158
 10160 3 -23.21 103.57 9.09 0.551 10159
 10161 3 -23.12 104.07 9.09 0.387 10160
 10162 3 -22.99 104.16 9.17 0.389 10161
 10163 3 -22.92 104.37 9.2 0.35 10162
 10164 3 -22.88 104.57 9.28 0.325 10163
 10165 3 -22.69 104.57 9.26 0.417 10164
 10166 3 -22.51 104.66 9.36 0.453 10165
 10167 3 -22.26 104.66 9.28 0.492 10166
 10168 3 -22.24 104.87 9.41 0.466 10167
 10169 3 -22.46 105.46 9.52 0.319 10168
 10170 3 -22.49 105.77 9.6 0.287 10169
 10171 3 -22.78 106.07 9.34 0.103 10170
 10172 3 -22.85 106.16 9.34 0.13 10171
 10173 3 -22.9 106.27 9.34 0.116 10172
 10174 3 -23.01 106.37 9.24 0.092 10173
 10175 3 -23.13 106.46 9.17 0.034 10174
 10176 3 -23.17 106.57 9.22 0.108 10175
 10177 3 -22.37 105.77 9.81 0.25 10170
 10178 3 -22.19 105.96 9.92 0.211 10177
 10179 3 -22.13 106.07 10.02 0.258 10178
 10180 3 -22.08 106.07 10.11 0.408 10179
 10181 3 -21.99 106.27 10.2 0.611 10180
 10182 3 -21.96 106.46 10.22 0.719 10181
 10183 3 -21.92 106.57 10.31 0.762 10182
 10184 3 -21.78 106.66 10.34 0.753 10183
 10185 3 -21.74 106.87 10.35 0.722 10184
 10186 3 -21.67 106.77 10.59 0.601 10185
 10187 3 -21.72 106.87 10.67 0.517 10186
 10188 3 -21.62 106.87 10.84 0.446 10187
 10189 3 -21.54 107.07 10.86 0.378 10188
 10190 3 -21.54 107.27 10.92 0.272 10189
 10191 3 -21.76 107.46 11.1 0.205 10190
 10192 3 -21.79 107.66 11.19 0.217 10191
 10193 3 -21.67 107.87 11.26 0.227 10192
 10194 3 -21.6 107.96 11.34 0.21 10193
 10195 3 -21.56 108.07 11.52 0.18 10194
 10196 3 -21.51 108.16 11.61 0.247 10195
 10197 3 -21.44 108.16 11.76 0.285 10196
 10198 3 -21.4 108.27 11.79 0.38 10197
 10199 3 -21.39 108.37 11.97 0.449 10198
 10200 3 -21.39 108.37 12.1 0.541 10199
 10201 3 -21.32 108.46 12.17 0.624 10200
 10202 3 -21.18 108.57 12.25 0.682 10201
 10203 3 -21.18 108.66 12.33 0.716 10202
 10204 3 -20.93 108.57 12.44 0.721 10203
 10205 3 -20.86 108.46 12.59 0.712 10204
 10206 3 -20.75 108.57 12.62 0.765 10205
 10207 3 -20.73 108.66 12.67 0.505 10206
 10208 3 -20.64 108.96 12.7 0.384 10207
 10209 3 -20.46 108.96 12.83 0.333 10208
 10210 3 -20.28 109.16 12.87 0.291 10209
 10211 3 -20.16 109.27 12.93 0.326 10210
 10212 3 -20.02 109.27 12.99 0.344 10211
 10213 3 -19.8 109.37 13.06 0.327 10212
 10214 3 -19.7 109.37 13.1 0.331 10213
 10215 3 -19.41 109.27 13.25 0.223 10214
 10216 3 -19.18 109.16 13.31 0.266 10215
 10217 3 -19.2 108.77 13.28 0.132 10216
 10218 3 -19.23 108.57 13.22 0.191 10217
 10219 3 -19.37 108.46 13.1 0.138 10218
 10220 3 -18.96 109.37 13.28 0.184 10216
 10221 3 -18.78 109.37 13.34 0.176 10220
 10222 3 -18.59 109.46 13.23 0.18 10221
 10223 3 -18.48 109.46 13.19 0.231 10222
 10224 3 -18.3 109.57 13.2 0.275 10223
 10225 3 -18.14 109.77 13.2 0.244 10224
 10226 3 -17.91 109.96 13.34 0.238 10225
 10227 3 -17.8 109.96 13.45 0.256 10226
 10228 3 -17.66 110.07 13.5 0.254 10227
 10229 3 -17.43 110.07 13.51 0.214 10228
 10230 3 -17.27 110.16 13.54 0.212 10229
 10231 3 -17.18 110.27 13.58 0.165 10230
 10232 3 -17.05 110.37 13.72 0.207 10231
 10233 3 -16.98 110.37 13.84 0.226 10232
 10234 3 -16.77 110.37 13.84 0.446 10233
 10235 3 -16.66 110.37 13.86 0.543 10234
 10236 3 -16.46 110.37 13.76 0.527 10235
 10237 3 -16.28 110.46 13.7 0.443 10236
 10238 3 -16.05 110.77 13.6 0.439 10237
 10239 3 -15.78 110.98 13.43 0.262 10238
 10240 3 -15.61 111.07 13.36 0.205 10239
 10241 3 -15.47 111.07 13.28 0.168 10240
 10242 3 -15.36 111.27 13.23 0.147 10241
 10243 3 -15.17 111.27 13.29 0.137 10242
 10244 3 -15.1 111.48 13.31 0.141 10243
 10245 3 -15.01 111.57 13.28 0.172 10244
 10246 3 -14.95 111.77 13.32 0.239 10245
 10247 3 -14.72 111.88 13.22 0.199 10246
 10248 3 -14.66 111.98 13.19 0.211 10247
 10249 3 -14.45 112.27 13.09 0.175 10248
 10250 3 -14.36 112.27 12.97 0.105 10249
 10251 3 -14.23 112.38 12.86 0.071 10250
 10252 3 -14.11 112.48 12.76 0.098 10251
 10253 3 -14.1 112.57 12.67 0.101 10252
 10254 3 -14.1 112.77 12.68 0.077 10253
 10255 3 -14.03 112.88 12.59 0.127 10254
 10256 3 -13.95 112.98 12.53 0.12 10255
 10257 3 -13.54 113.38 12.39 0.101 10256
 10258 3 -13.3 113.57 12.42 0.112 10257
 10259 3 -13.2 113.68 12.42 0.123 10258
 10260 3 -13.14 113.88 12.42 0.102 10259
 10261 3 -13.03 113.88 12.48 0.112 10260
 10262 3 -13.01 114.08 12.53 0.12 10261
 10263 3 -13.02 114.18 12.58 0.139 10262
 10264 3 -13.05 114.38 12.59 0.147 10263
 10265 3 -12.97 114.49 12.57 0.17 10264
 10266 3 -13.1 114.79 12.43 0.106 10265
 10267 3 -13.04 114.99 12.45 0.105 10266
 10268 3 -12.76 114.58 12.59 0.082 10265
 10269 3 -21.91 109.27 12.09 0.102 10203
 10270 3 -21.96 109.46 12.09 0.163 10269
 10271 3 -22.05 109.46 12.17 0.186 10270
 10272 3 -22.12 109.57 12.27 0.155 10271
 10273 3 -22.27 109.66 12.33 0.093 10272
 10274 3 -22.34 109.66 12.43 0.076 10273
 10275 3 -22.53 109.55 12.5 0.09 10274
 10276 3 -22.59 109.55 12.64 0.066 10275
 10277 3 -22.82 109.55 12.7 0.117 10276
 10278 3 -22.91 109.76 12.81 0.126 10277
 10279 3 -23.03 109.76 12.91 0.129 10278
 10280 3 -23.12 109.85 12.92 0.097 10279
 10281 3 -23.12 110.05 12.86 0.139 10280
 10282 3 -23.14 110.26 12.9 0.09 10281
 10283 3 -23.25 110.35 12.95 0.068 10282
 10284 3 -23.16 110.26 13.03 0.098 10283
 10285 3 -23.18 110.16 13.12 0.186 10284
 10286 3 -23.07 110.26 13.27 0.175 10285
 10287 3 -22.87 110.35 13.42 0.128 10286
 10288 3 -22.75 110.46 13.53 0.111 10287
 10289 3 -22.62 110.55 13.58 0.115 10288
 10290 3 -22.53 110.66 13.65 0.138 10289
 10291 3 -22.53 110.85 13.7 0.128 10290
 10292 3 -22.48 110.96 13.77 0.119 10291
 10293 3 -22.55 109.46 12.41 0.12 10275
 10294 3 -22.62 109.35 12.42 0.137 10293
 10295 3 -22.75 109.16 12.44 0.106 10294
 10296 3 -22.82 108.96 12.35 0.101 10295
 10297 3 -22.96 108.85 12.34 0.119 10296
 10298 3 -23.14 108.76 12.34 0.079 10297
 10299 3 -22.12 107.66 11.14 0.109 10192
 10300 3 -22.24 107.66 11.12 0.114 10299
 10301 3 -21.81 107.57 9.73 0.233 10185
 10302 3 -21.56 107.77 9.59 0.162 10301
 10303 3 -21.47 107.96 9.59 0.141 10302
 10304 3 -21.4 108.07 9.57 0.123 10303
 10305 3 -21.35 108.27 9.53 0.16 10304
 10306 3 -21.22 108.57 9.51 0.135 10305
 10307 3 -21.1 108.57 9.48 0.156 10306
 10308 3 -21.1 108.77 9.37 0.138 10307
 10309 3 -21.12 108.98 9.34 0.187 10308
 10310 3 -21.17 109.07 9.28 0.251 10309
 10311 3 -21.46 108.88 9.14 0.172 10310
 10312 3 -21.6 108.77 9.06 0.000125 10311
 10313 3 -20.97 109.27 9.35 0.182 10310
 10314 3 -20.88 109.48 9.41 0.154 10313
 10315 3 -20.83 109.68 9.5 0.123 10314
 10316 3 -20.72 109.77 9.53 0.133 10315
 10317 3 -20.63 109.98 9.53 0.162 10316
 10318 3 -20.47 110.07 9.59 0.183 10317
 10319 3 -20.53 110.27 9.54 0.106 10318
 10320 3 -20.44 110.38 9.52 0.167 10319
 10321 3 -20.33 110.48 9.51 0.238 10320
 10322 3 -20.24 110.57 9.47 0.243 10321
 10323 3 -20.19 110.88 9.4 0.212 10322
 10324 3 -20.13 110.98 9.35 0.262 10323
 10325 3 -20.03 111.18 9.35 0.182 10324
 10326 3 -19.96 111.38 9.39 0.192 10325
 10327 3 -19.88 111.48 9.51 0.187 10326
 10328 3 -19.81 111.57 9.58 0.22 10327
 10329 3 -19.7 111.77 9.61 0.266 10328
 10330 3 -19.62 111.88 9.67 0.322 10329
 10331 3 -19.59 112.07 9.75 0.386 10330
 10332 3 -19.59 112.18 9.75 0.469 10331
 10333 3 -19.55 112.18 10.23 0.262 10332
 10334 3 -19.39 112.27 10.32 0.229 10333
 10335 3 -19.12 112.27 10.34 0.15 10334
 10336 3 -19.11 112.38 10.51 0.172 10335
 10337 3 -19.12 112.38 10.62 0.173 10336
 10338 3 -19.05 112.48 10.74 0.114 10337
 10339 3 -19.72 112.38 9.04 0.114 10332
 10340 3 -19.81 112.57 8.95 0.113 10339
 10341 3 -19.78 112.68 8.89 0.000125 10340
 10342 3 -20.33 109.77 9.79 0.116 10318
 10343 3 -20.26 109.68 9.89 0.116 10342
 10344 3 -21.97 104.66 9.36 0.336 10168
 10345 3 -21.83 104.66 9.34 0.292 10344
 10346 3 -21.71 104.87 9.35 0.321 10345
 10347 3 -21.6 104.98 9.37 0.279 10346
 10348 3 -21.4 105.07 9.36 0.265 10347
 10349 3 -21.22 105.18 9.34 0.24 10348
 10350 3 -21.01 105.27 9.37 0.228 10349
 10351 3 -20.88 105.48 9.41 0.188 10350
 10352 3 -20.67 105.57 9.41 0.243 10351
 10353 3 -20.56 105.57 9.44 0.316 10352
 10354 3 -20.42 105.77 9.51 0.329 10353
 10355 3 -20.28 105.77 9.54 0.413 10354
 10356 3 -20.13 105.77 9.56 0.428 10355
 10357 3 -19.97 105.88 9.57 0.479 10356
 10358 3 -19.85 105.98 9.58 0.478 10357
 10359 3 -19.72 106.07 9.59 0.432 10358
 10360 3 -19.6 106.18 9.65 0.354 10359
 10361 3 -19.44 106.27 9.65 0.312 10360
 10362 3 -19.28 106.48 9.67 0.263 10361
 10363 3 -19.08 106.48 9.73 0.212 10362
 10364 3 -18.96 106.57 9.75 0.208 10363
 10365 3 -18.85 106.68 9.73 0.205 10364
 10366 3 -18.6 106.57 9.79 0.182 10365
 10367 3 -18.44 106.68 9.72 0.209 10366
 10368 3 -18.28 106.57 9.82 0.267 10367
 10369 3 -18.15 106.57 9.87 0.293 10368
 10370 3 -17.99 106.48 9.98 0.358 10369
 10371 3 -17.88 106.57 10.09 0.384 10370
 10372 3 -17.78 106.57 10.16 0.402 10371
 10373 3 -17.71 106.68 10.24 0.397 10372
 10374 3 -18.03 106.57 10.74 0.062 10373
 10375 3 -17.96 106.57 10.86 0.078 10374
 10376 3 -17.99 106.48 11.17 0.088 10375
 10377 3 -18.03 106.38 11.28 0.087 10376
 10378 3 -17.4 106.98 9.91 0.231 10373
 10379 3 -17.22 106.98 9.97 0.233 10378
 10380 3 -17.12 107.18 9.91 0.252 10379
 10381 3 -17.03 107.27 9.87 0.27 10380
 10382 3 -16.88 107.38 9.83 0.334 10381
 10383 3 -16.71 107.38 9.67 0.354 10382
 10384 3 -16.6 107.38 9.66 0.354 10383
 10385 3 -16.51 107.38 9.75 0.453 10384
 10386 3 -16.42 107.18 9.87 0.532 10385
 10387 3 -16.31 107.38 9.77 0.54 10386
 10388 3 -16.17 107.38 9.67 0.621 10387
 10389 3 -16.17 107.58 9.76 0.521 10388
 10390 3 -15.99 107.79 9.61 0.575 10389
 10391 3 -15.89 107.88 9.59 0.521 10390
 10392 3 -15.72 107.79 9.73 0.36 10391
 10393 3 -15.65 107.79 9.81 0.36 10392
 10394 3 -15.85 108.18 9.51 0.082 10393
 10395 3 -15.74 108.29 9.45 0.098 10394
 10396 3 -15.62 108.38 9.41 0.13 10395
 10397 3 -15.52 108.49 9.34 0.000125 10396
 10398 3 -15.4 107.49 10.09 0.341 10392
 10399 3 -15.23 107.38 10.09 0.352 10398
 10400 3 -15.12 107.49 10.06 0.369 10399
 10401 3 -14.99 107.49 9.91 0.386 10400
 10402 3 -14.93 107.38 9.9 0.434 10401
 10403 3 -14.79 107.29 10.06 0.445 10402
 10404 3 -14.69 107.18 10.07 0.464 10403
 10405 3 -14.43 107.79 10.17 0.261 10404
 10406 3 -14.24 107.88 10.06 0.28 10405
 10407 3 -14.1 107.99 10.01 0.304 10406
 10408 3 -13.93 108.18 9.92 0.355 10407
 10409 3 -13.78 108.18 9.83 0.351 10408
 10410 3 -13.56 108.18 9.91 0.285 10409
 10411 3 -13.42 108.18 9.93 0.291 10410
 10412 3 -13.26 108.18 9.93 0.283 10411
 10413 3 -13.04 108.29 9.92 0.284 10412
 10414 3 -12.92 108.38 9.94 0.284 10413
 10415 3 -12.81 108.58 10.02 0.336 10414
 10416 3 -12.7 108.58 9.9 0.421 10415
 10417 3 -12.57 108.68 9.84 0.473 10416
 10418 3 -12.46 108.68 9.86 0.555 10417
 10419 3 -12.38 108.88 9.84 0.595 10418
 10420 3 -12.3 109.08 9.76 0.585 10419
 10421 3 -12.19 109.18 9.7 0.579 10420
 10422 3 -11.96 109.19 9.62 0.56 10421
 10423 3 -11.77 109.1 9.67 0.567 10422
 10424 3 -11.68 109.29 9.72 0.557 10423
 10425 3 -11.61 109.49 9.69 0.574 10424
 10426 3 -11.49 109.49 9.7 0.621 10425
 10427 3 -11.31 109.6 9.59 0.673 10426
 10428 3 -11.24 109.69 9.51 0.594 10427
 10429 3 -11.12 109.6 9.48 0.561 10428
 10430 3 -10.69 109.6 9.42 0.474 10429
 10431 3 -10.96 110.19 8.79 0.188 10430
 10432 3 -11.01 110.4 8.65 0.112 10431
 10433 3 -10.98 110.6 8.56 0.137 10432
 10434 3 -10.88 110.79 8.34 0.151 10433
 10435 3 -10.79 110.9 8.22 0.137 10434
 10436 3 -10.73 110.99 8.1 0.144 10435
 10437 3 -10.7 111.19 7.97 0.094 10436
 10438 3 -10.64 111.29 7.88 0.13 10437
 10439 3 -10.62 111.4 7.72 0.13 10438
 10440 3 -10.57 111.4 7.59 0.147 10439
 10441 3 -10.46 111.6 7.42 0.144 10440
 10442 3 -10.43 111.71 7.33 0.123 10441
 10443 3 -10.44 111.91 7.13 0.149 10442
 10444 3 -10.47 112.01 6.96 0.155 10443
 10445 3 -10.39 112.21 6.85 0.122 10444
 10446 3 -10.29 112.41 6.77 0.165 10445
 10447 3 -10.21 112.51 6.72 0.17 10446
 10448 3 -10.2 112.6 6.63 0.07 10447
 10449 3 -10.11 112.71 6.51 0.106 10448
 10450 3 -10.01 112.71 6.47 0.122 10449
 10451 3 -9.9 112.8 6.43 0.121 10450
 10452 3 -9.82 112.8 6.24 0.092 10451
 10453 3 -9.74 112.91 6.17 0.154 10452
 10454 3 -9.65 112.8 6.04 0.194 10453
 10455 3 -9.55 112.8 5.92 0.278 10454
 10456 3 -9.54 112.8 5.8 0.287 10455
 10457 3 -9.63 112.51 5.55 0.118 10456
 10458 3 -9.61 112.41 5.46 0.128 10457
 10459 3 -9.62 112.3 5.42 0.132 10458
 10460 3 -9.62 112.01 5.38 0.125 10459
 10461 3 -9.64 111.8 5.46 0.156 10460
 10462 3 -9.59 111.51 5.47 0.135 10461
 10463 3 -9.55 111.41 5.46 0.141 10462
 10464 3 -9.51 111.3 5.42 0.076 10463
 10465 3 -9.46 111.1 5.43 0.077 10464
 10466 3 -9.49 110.91 5.38 0.075 10465
 10467 3 -9.54 110.8 5.31 0.084 10466
 10468 3 -9.59 110.6 5.24 0.103 10467
 10469 3 -9.61 110.41 5.16 0.132 10468
 10470 3 -9.6 110.21 5.09 0.136 10469
 10471 3 -9.54 110.1 4.96 0.176 10470
 10472 3 -9.43 110.1 4.76 0.176 10471
 10473 3 -9.36 110.02 4.67 0.103 10472
 10474 3 -9.36 109.91 4.59 0.09 10473
 10475 3 -9.27 109.82 4.55 0.12 10474
 10476 3 -9.2 109.62 4.6 0.076 10475
 10477 3 -9.2 109.52 4.55 0.108 10476
 10478 3 -9.23 109.41 4.43 0.176 10477
 10479 3 -9.29 109.52 4.34 0.252 10478
 10480 3 -9.37 109.12 4.38 0.148 10479
 10481 3 -9.37 108.82 4.34 0.148 10480
 10482 3 -9.38 108.71 4.27 0.124 10481
 10483 3 -9.29 108.62 4.12 0.127 10482
 10484 3 -9.28 108.52 3.94 0.162 10483
 10485 3 -9.21 108.52 3.86 0.188 10484
 10486 3 -9.09 108.52 3.63 0.103 10485
 10487 3 -8.96 108.52 3.48 0.081 10486
 10488 3 -8.79 108.62 3.34 0.000125 10487
 10489 3 -9.39 113.21 5.83 0.181 10456
 10490 3 -9.36 113.3 5.7 0.162 10489
 10491 3 -9.31 113.41 5.55 0.328 10490
 10492 3 -9.21 113.41 5.39 0.553 10491
 10493 3 -9.18 114.21 5.45 0.345 10492
 10494 3 -9.13 114.41 5.34 0.324 10493
 10495 3 -9.04 114.6 5.21 0.26 10494
 10496 3 -8.92 114.91 5.1 0.178 10495
 10497 3 -8.74 115.12 4.95 0.15 10496
 10498 3 -8.67 115.12 4.77 0.121 10497
 10499 3 -8.62 115.21 4.67 0.137 10498
 10500 3 -8.53 115.32 4.6 0.129 10499
 10501 3 -8.38 115.41 4.51 0.113 10500
 10502 3 -8.32 115.62 4.43 0.075 10501
 10503 3 -10.03 112.6 6.89 0.108 10447
 10504 3 -9.96 112.8 7.02 0.062 10503
 10505 3 -9.89 112.91 7.09 0.123 10504
 10506 3 -10.37 109.4 9.73 0.316 10430
 10507 3 -10.2 109.4 9.76 0.308 10506
 10508 3 -10.03 109.29 9.77 0.364 10507
 10509 3 -9.87 109.29 9.65 0.417 10508
 10510 3 -9.76 109.29 9.6 0.508 10509
 10511 3 -9.63 109.19 9.61 0.548 10510
 10512 3 -9.52 109.1 9.69 0.552 10511
 10513 3 -9.39 109.1 9.69 0.582 10512
 10514 3 -9.37 108.99 9.72 0.633 10513
 10515 3 -9.54 108.4 9.49 0.37 10514
 10516 3 -9.48 108.19 9.43 0.411 10515
 10517 3 -9.37 108.29 8.92 0.098 10516
 10518 3 -9.34 108.29 8.77 0.045 10517
 10519 3 -9.35 108.19 8.75 0.025 10518
 10520 3 -9.38 108.1 8.67 0.083 10519
 10521 3 -9.55 107.9 9.56 0.353 10516
 10522 3 -9.6 107.6 9.53 0.354 10521
 10523 3 -9.59 107.4 9.51 0.34 10522
 10524 3 -9.53 107.29 9.51 0.346 10523
 10525 3 -9.54 106.99 9.49 0.332 10524
 10526 3 -9.43 106.9 9.5 0.357 10525
 10527 3 -9.4 106.69 9.58 0.345 10526
 10528 3 -9.28 106.6 9.53 0.354 10527
 10529 3 -9.24 106.4 9.54 0.36 10528
 10530 3 -9.24 106.19 9.54 0.371 10529
 10531 3 -9.13 106.1 9.51 0.356 10530
 10532 3 -9.17 106.1 9.86 0.16 10531
 10533 3 -9.06 105.99 9.84 0.077 10532
 10534 3 -8.94 105.99 9.25 0.278 10531
 10535 3 -8.82 105.99 9.17 0.257 10534
 10536 3 -8.76 105.79 9.16 0.203 10535
 10537 3 -8.62 105.69 9.19 0.22 10536
 10538 3 -8.57 105.4 9.15 0.305 10537
 10539 3 -9.06 109.79 10.24 0.231 10514
 10540 3 -9.02 109.9 10.29 0.191 10539
 10541 3 -8.93 110.1 10.31 0.143 10540
 10542 3 -8.86 110.19 10.35 0.158 10541
 10543 3 -8.85 110.4 10.41 0.203 10542
 10544 3 -8.76 110.49 10.44 0.328 10543
 10545 3 -8.81 110.9 10.29 0.25 10544
 10546 3 -9.16 110.79 10.31 0.122 10545
 10547 3 -8.7 110.99 10.34 0.23 10545
 10548 3 -8.64 111.1 10.28 0.236 10547
 10549 3 -8.58 111.29 10.29 0.277 10548
 10550 3 -8.53 111.49 10.26 0.282 10549
 10551 3 -8.44 111.6 10.29 0.288 10550
 10552 3 -8.37 111.79 10.33 0.301 10551
 10553 3 -8.35 111.9 10.32 0.337 10552
 10554 3 -8.42 112.29 10.27 0.296 10553
 10555 3 -8.78 112.19 10.54 0.09 10554
 10556 3 -8.33 112.49 10.29 0.193 10554
 10557 3 -8.28 112.6 10.34 0.182 10556
 10558 3 -8.2 112.79 10.28 0.17 10557
 10559 3 -8.13 112.99 10.23 0.17 10558
 10560 3 -8.03 113.1 10.18 0.156 10559
 10561 3 -8 113.29 10.18 0.159 10560
 10562 3 -7.96 113.49 10.17 0.143 10561
 10563 3 -7.86 113.6 10.18 0.157 10562
 10564 3 -7.78 113.69 10.08 0.143 10563
 10565 3 -7.7 113.9 9.99 0.225 10564
 10566 3 -7.6 114.1 9.92 0.23 10565
 10567 3 -7.61 114.29 9.94 0.248 10566
 10568 3 -7.54 114.4 9.95 0.292 10567
 10569 3 -7.43 114.49 9.96 0.35 10568
 10570 3 -7.36 114.6 10 0.386 10569
 10571 3 -7.25 114.9 10.01 0.467 10570
 10572 3 -7.18 114.99 10.35 0.507 10571
 10573 3 -7.23 115.1 10.35 0.517 10572
 10574 3 -7.36 114.79 11.03 0.2 10573
 10575 3 -7.45 114.6 11.09 0.183 10574
 10576 3 -7.57 114.49 11.1 0.144 10575
 10577 3 -7.77 114.49 11.17 0.098 10576
 10578 3 -7.89 114.49 11.29 0.129 10577
 10579 3 -7.95 114.29 11.37 0.036 10578
 10580 3 -7.93 114.19 11.42 0.103 10579
 10581 3 -7.98 114.1 11.49 0.124 10580
 10582 3 -8.02 113.99 11.59 0.132 10581
 10583 3 -7.95 113.9 11.66 0.064 10582
 10584 3 -7.06 115.19 10.27 0.472 10573
 10585 3 -7.04 115.4 10.27 0.399 10584
 10586 3 -6.99 115.6 10.23 0.339 10585
 10587 3 -6.94 115.79 10.3 0.312 10586
 10588 3 -6.75 115.9 10.4 0.263 10587
 10589 3 -6.58 115.91 10.37 0.242 10588
 10590 3 -6.32 115.91 10.35 0.186 10589
 10591 3 -6.18 116.01 10.33 0.212 10590
 10592 3 -6.03 116.01 10.34 0.248 10591
 10593 3 -5.89 116.01 10.3 0.289 10592
 10594 3 -5.75 116.1 10.24 0.336 10593
 10595 3 -5.61 116.1 10.25 0.341 10594
 10596 3 -5.45 116.2 10.18 0.361 10595
 10597 3 -5.24 115.7 9.95 0.152 10596
 10598 3 -5.14 115.5 9.95 0.167 10597
 10599 3 -5.14 115.4 9.93 0.123 10598
 10600 3 -5.18 115.2 9.9 0.108 10599
 10601 3 -5.2 115 9.83 0.16 10600
 10602 3 -5.2 114.8 9.66 0.279 10601
 10603 3 -5.03 114.79 9.52 0.369 10602
 10604 3 -4.87 114.7 9.43 0.457 10603
 10605 3 -4.69 114.59 9.36 0.611 10604
 10606 3 -4.57 114.5 9.37 0.664 10605
 10607 3 -4.45 114.4 9.38 0.677 10606
 10608 3 -4.35 114.4 9.29 0.693 10607
 10609 3 -3.99 114.9 9.08 0.527 10608
 10610 3 -3.84 115.2 8.85 0.438 10609
 10611 3 -3.8 115.2 8.71 0.468 10610
 10612 3 -4.04 116.01 8.62 0.161 10611
 10613 3 -4.07 116.11 8.52 0.11 10612
 10614 3 -3.7 114.9 8.67 0.328 10611
 10615 3 -3.49 114.9 8.65 0.211 10614
 10616 3 -3.4 114.81 8.62 0.167 10615
 10617 3 -3.3 114.61 8.7 0.154 10616
 10618 3 -3.24 114.51 8.52 0.131 10617
 10619 3 -3.22 114.31 8.48 0.087 10618
 10620 3 -3.15 114.2 8.4 0.128 10619
 10621 3 -3.11 114.2 8.3 0.138 10620
 10622 3 -2.92 114.2 8.33 0.144 10621
 10623 3 -2.82 114.2 8.2 0.176 10622
 10624 3 -2.51 114.31 8.1 0.118 10623
 10625 3 -2.36 114.31 7.94 0.117 10624
 10626 3 -2.32 114.4 7.89 0.116 10625
 10627 3 -2.22 114.61 7.84 0.155 10626
 10628 3 -2.05 114.7 7.89 0.125 10627
 10629 3 -1.91 114.81 7.93 0.186 10628
 10630 3 -1.45 115.11 7.96 0.168 10629
 10631 3 -1.29 115.2 7.93 0.159 10630
 10632 3 -1.16 115.4 7.92 0.144 10631
 10633 3 -1.18 115.51 7.9 0.076 10632
 10634 3 -2.29 114.4 7.36 0.108 10628
 10635 3 -2.35 114.4 7.22 0.111 10634
 10636 3 -2.46 114.4 7.1 0.086 10635
 10637 3 -2.56 114.4 6.97 0.161 10636
 10638 3 -2.58 114.4 6.81 0.139 10637
 10639 3 -2.62 114.4 6.47 0.144 10638
 10640 3 -2.58 114.42 6.32 0.117 10639
 10641 3 -2.11 114.81 7.57 0.061 10627
 10642 3 -5.33 116.5 10.36 0.247 10596
 10643 3 -5.2 116.7 10.34 0.241 10642
 10644 3 -5.03 116.9 10.28 0.199 10643
 10645 3 -4.9 116.9 10.21 0.165 10644
 10646 3 -4.78 117 10.2 0.122 10645
 10647 3 -4.66 117.09 10.19 0.245 10646
 10648 3 -4.53 117.09 10.21 0.296 10647
 10649 3 -4.35 117.09 10.2 0.38 10648
 10650 3 -4.16 117.09 10.18 0.414 10649
 10651 3 -4.03 117.09 10.21 0.441 10650
 10652 3 -3.84 117.2 10.2 0.505 10651
 10653 3 -3.74 117.29 10.35 0.513 10652
 10654 3 -3.59 117.29 10.41 0.538 10653
 10655 3 -3.36 117.5 10.15 0.429 10654
 10656 3 -3.26 117.5 10.2 0.403 10655
 10657 3 -3.05 117.29 10.18 0.407 10656
 10658 3 -2.9 117.5 10.1 0.408 10657
 10659 3 -2.88 117.7 9.95 0.286 10658
 10660 3 -2.8 117.79 9.92 0.219 10659
 10661 3 -2.67 117.9 9.94 0.244 10660
 10662 3 -2.61 117.9 9.86 0.27 10661
 10663 3 -2.51 117.9 9.68 0.3 10662
 10664 3 -2.45 118.11 9.76 0.364 10663
 10665 3 -2.7 118.61 9.74 0.107 10664
 10666 3 -2.78 118.81 9.74 0.059 10665
 10667 3 -2.34 118.31 10.02 0.256 10664
 10668 3 -2.03 118.31 10.01 0.235 10667
 10669 3 -1.9 118.4 10.07 0.311 10668
 10670 3 -1.75 118.4 10.15 0.339 10669
 10671 3 -1.65 118.51 10.23 0.35 10670
 10672 3 -1.51 118.61 10.23 0.354 10671
 10673 3 -1.32 118.61 10.27 0.278 10672
 10674 3 -1.24 118.61 10.42 0.208 10673
 10675 3 -1.08 118.7 10.38 0.228 10674
 10676 3 -1.01 118.81 10.4 0.237 10675
 10677 3 -0.81 118.9 10.34 0.227 10676
 10678 3 -0.65 119.01 10.3 0.265 10677
 10679 3 -0.53 119.11 10.2 0.281 10678
 10680 3 -0.29 119.11 10.43 0.193 10679
 10681 3 -0.12 119.01 10.37 0.197 10680
 10682 3 0 119.01 10.43 0.208 10681
 10683 3 0.12 119.11 10.52 0.198 10682
 10684 3 0.29 119.11 10.54 0.193 10683
 10685 3 0.41 119.2 10.66 0.18 10684
 10686 3 0.56 119.2 10.78 0.204 10685
 10687 3 0.68 119.2 10.91 0.189 10686
 10688 3 0.79 119.11 11.04 0.184 10687
 10689 3 0.88 119.11 11.15 0.184 10688
 10690 3 1.04 119.01 11.16 0.226 10689
 10691 3 1.2 118.81 11.17 0.196 10690
 10692 3 1.31 118.81 11.22 0.253 10691
 10693 3 1.41 118.7 11.24 0.303 10692
 10694 3 1.39 118.4 11.35 0.268 10693
 10695 3 1.52 118.31 11.4 0.329 10694
 10696 3 1.55 118.11 11.49 0.373 10695
 10697 3 1.58 117.9 11.51 0.313 10696
 10698 3 1.69 117.81 11.42 0.311 10697
 10699 3 1.84 117.81 11.37 0.352 10698
 10700 3 2.33 118.2 11.25 0.153 10699
 10701 3 2.51 118.31 11.22 0.153 10700
 10702 3 2.64 118.31 11.31 0.164 10701
 10703 3 2.76 118.31 11.42 0.142 10702
 10704 3 2.79 118.2 11.59 0.156 10703
 10705 3 2.87 118.12 11.65 0.154 10704
 10706 3 2.97 118.12 11.75 0.128 10705
 10707 3 3.01 118.01 11.84 0.159 10706
 10708 3 3.06 118.01 11.94 0.155 10707
 10709 3 3.18 118.02 12.03 0.156 10708
 10710 3 3.37 118.02 12.14 0.193 10709
 10711 3 3.52 118.02 12.11 0.192 10710
 10712 3 3.76 118.12 12.11 0.181 10711
 10713 3 3.95 118.21 12.22 0.141 10712
 10714 3 4.25 118.32 12.24 0.193 10713
 10715 3 4.42 118.33 12.29 0.223 10714
 10716 3 4.55 118.22 12.4 0.228 10715
 10717 3 4.6 118.13 12.58 0.252 10716
 10718 3 4.64 117.92 12.7 0.265 10717
 10719 3 4.71 117.83 12.86 0.284 10718
 10720 3 4.77 117.83 13.02 0.275 10719
 10721 3 4.89 117.83 13.15 0.36 10720
 10722 3 5.17 118.33 13.18 0.119 10721
 10723 3 5.27 118.42 13.09 0.083 10722
 10724 3 5.31 118.63 13.07 0.103 10723
 10725 3 5.31 118.92 13.01 0.098 10724
 10726 3 5.31 119.03 12.94 0.089 10725
 10727 3 5.3 119.13 12.9 0.1 10726
 10728 3 5.42 119.33 12.92 0.093 10727
 10729 3 5.51 119.33 13.06 0.081 10728
 10730 3 5.56 119.53 13.04 0.102 10729
 10731 3 5.52 119.63 13.01 0.111 10730
 10732 3 5.43 119.83 13.01 0.096 10731
 10733 3 4.98 117.83 13.31 0.304 10721
 10734 3 5.14 117.92 13.51 0.325 10733
 10735 3 5.27 117.83 13.6 0.31 10734
 10736 3 5.35 117.72 13.66 0.207 10735
 10737 3 5.43 117.53 13.91 0.137 10736
 10738 3 5.44 117.42 14.06 0.178 10737
 10739 3 5.48 117.22 14.11 0.18 10738
 10740 3 5.55 117.13 14.22 0.16 10739
 10741 3 5.61 116.92 14.44 0.087 10740
 10742 3 5.68 116.63 14.5 0.179 10741
 10743 3 5.63 116.72 14.62 0.101 10742
 10744 3 5.89 116.33 14.31 0.076 10742
 10745 3 5.97 116.13 14.27 0.091 10744
 10746 3 5.97 116.03 14.25 0.101 10745
 10747 3 5.97 115.92 14.16 0.069 10746
 10748 3 5.81 117.13 13.62 0.102 10740
 10749 3 5.82 117.13 13.5 0.091 10748
 10750 3 5.85 117.03 13.39 0.138 10749
 10751 3 5.86 116.83 13.32 0.186 10750
 10752 3 5.81 116.63 13.34 0.09 10751
 10753 3 5.77 116.53 13.31 0.124 10752
 10754 3 5.72 116.33 13.26 0.131 10753
 10755 3 5.64 116.13 13.26 0.066 10754
 10756 3 5.56 116.03 13.24 0.095 10755
 10757 3 5.53 115.92 13.16 0.138 10756
 10758 3 5.55 115.83 13.06 0.119 10757
 10759 3 5.52 115.83 12.92 0.09 10758
 10760 3 5.61 117.92 13.01 0.122 10735
 10761 3 5.68 118.03 12.84 0.145 10760
 10762 3 5.69 118.03 12.67 0.11 10761
 10763 3 5.72 118.14 12.58 0.056 10762
 10764 3 5.68 118.14 12.45 0.107 10763
 10765 3 5.65 118.14 12.31 0.117 10764
 10766 3 5.72 118.24 12.23 0.139 10765
 10767 3 5.92 118.44 12.19 0.127 10766
 10768 3 6 118.44 12.11 0.137 10767
 10769 3 6 118.53 12.01 0.046 10768
 10770 3 1.78 117.51 11.48 0.265 10699
 10771 3 1.54 117.01 11.72 0.187 10770
 10772 3 1.56 116.9 11.76 0.253 10771
 10773 3 1.57 116.81 11.82 0.314 10772
 10774 3 1.67 116.61 11.41 0.232 10773
 10775 3 1.66 116.51 11.29 0.238 10774
 10776 3 1.7 116.31 11.27 0.235 10775
 10777 3 1.73 116.11 11.24 0.224 10776
 10778 3 1.78 115.9 11.23 0.242 10777
 10779 3 1.79 115.61 11.26 0.271 10778
 10780 3 1.81 115.51 11.2 0.322 10779
 10781 3 1.71 115.31 11.18 0.366 10780
 10782 3 1.75 115.31 11.03 0.43 10781
 10783 3 1.89 115.2 10.98 0.492 10782
 10784 3 1.87 115.11 10.91 0.598 10783
 10785 3 1.86 115.01 10.82 0.596 10784
 10786 3 1.92 114.9 10.76 0.617 10785
 10787 3 1.82 114.51 10.83 0.511 10786
 10788 3 1.84 114.4 10.67 0.432 10787
 10789 3 1.94 114.31 10.6 0.388 10788
 10790 3 1.8 114.11 10.57 0.302 10789
 10791 3 1.78 114.11 10.39 0.308 10790
 10792 3 1.75 113.9 10.29 0.24 10791
 10793 3 1.73 113.81 10.25 0.171 10792
 10794 3 1.78 113.61 10.23 0.198 10793
 10795 3 1.78 113.4 10.17 0.187 10794
 10796 3 1.94 113.22 9.97 0.108 10795
 10797 3 2.02 113.12 9.92 0.07 10796
 10798 3 2.02 113.01 9.9 0.096 10797
 10799 3 1.98 112.92 9.87 0.162 10798
 10800 3 1.94 112.81 9.9 0.126 10799
 10801 3 1.9 112.62 9.97 0.07 10800
 10802 3 1.95 112.51 9.99 0.132 10801
 10803 3 1.94 112.42 9.84 0.151 10802
 10804 3 1.86 112.31 9.74 0.153 10803
 10805 3 1.77 112.12 9.67 0.078 10804
 10806 3 1.39 116.61 12.28 0.124 10773
 10807 3 1.3 116.51 12.39 0.13 10806
 10808 3 1.17 116.31 12.49 0.14 10807
 10809 3 1.11 116.11 12.53 0.144 10808
 10810 3 1.05 115.9 12.66 0.112 10809
 10811 3 1.03 115.81 12.76 0.103 10810
 10812 3 0.99 115.7 12.84 0.125 10811
 10813 3 0.95 115.51 12.86 0.109 10812
 10814 3 0.9 115.29 12.95 0.1 10813
 10815 3 0.94 115.09 13.04 0.122 10814
 10816 3 0.99 114.9 13.03 0.115 10815
 10817 3 1.14 114.7 13.02 0.138 10816
 10818 3 1.3 114.61 12.97 0.17 10817
 10819 3 1.31 114.4 13.01 0.158 10818
 10820 3 1.39 114.11 12.94 0.277 10819
 10821 3 1.24 113.7 13.16 0.147 10820
 10822 3 1.27 113.59 13.26 0.124 10821
 10823 3 1.31 113.29 13.32 0.175 10822
 10824 3 1.41 113.2 13.28 0.165 10823
 10825 3 1.59 113.11 13.22 0.132 10824
 10826 3 1.74 113.11 13.11 0.132 10825
 10827 3 1.84 113.01 13.08 0.109 10826
 10828 3 1.94 112.9 13.02 0.147 10827
 10829 3 2 112.81 13.02 0.167 10828
 10830 3 2.06 112.61 13.02 0.193 10829
 10831 3 2.04 112.4 13.09 0.155 10830
 10832 3 2.04 112.2 13.07 0.182 10831
 10833 3 2.08 112.11 12.82 0.156 10832
 10834 3 2.1 112.01 12.67 0.137 10833
 10835 3 2.12 111.9 12.53 0.149 10834
 10836 3 2.27 111.81 12.42 0.149 10835
 10837 3 2.27 111.61 12.44 0.088 10836
 10838 3 2.37 111.51 12.51 0.122 10837
 10839 3 2.62 111.51 12.33 0.134 10838
 10840 3 2.74 111.61 12.2 0.099 10839
 10841 3 2.85 111.62 12.1 0.131 10840
 10842 3 2.95 111.62 12.02 0.214 10841
 10843 3 3.08 111.52 12.04 0.383 10842
 10844 3 3.12 111.32 12.01 0.394 10843
 10845 3 3.18 110.91 12.01 0.357 10844
 10846 3 3.27 110.71 12.09 0.362 10845
 10847 3 3.41 110.62 12.09 0.398 10846
 10848 3 3.49 110.62 12.03 0.48 10847
 10849 3 3.56 110.41 11.89 0.475 10848
 10850 3 3.62 110.32 11.59 0.431 10849
 10851 3 3.74 110.41 11.6 0.399 10850
 10852 3 3.76 110.21 11.52 0.399 10851
 10853 3 3.76 110.13 11.44 0.321 10852
 10854 3 3.74 110.63 10.93 0.102 10853
 10855 3 3.72 110.52 10.81 0.154 10854
 10856 3 3.77 110.63 10.75 0.094 10855
 10857 3 2.49 111.51 12.17 0.104 10838
 10858 3 2.64 111.51 12.03 0.073 10857
 10859 3 1.62 114.4 12.74 0.097 10820
 10860 3 -0.63 119.31 9.77 0.11 10679
 10861 3 -0.61 119.4 9.68 0.058 10860
 10862 3 -2.76 116.7 10.52 0.08 10658
 10863 3 -2.84 116.59 10.53 0.086 10862
 10864 3 -2.97 116.59 10.6 0.03 10863
 10865 3 -3.07 116.5 10.62 0.066 10864
 10866 3 -3.24 116.4 10.53 0.117 10865
 10867 3 -3.26 117.9 10.23 0.12 10656
 10868 3 -3.47 117.7 9.61 0.093 10655
 10869 3 -3.32 117.79 9.55 0.028 10868
 10870 3 -6.57 114.8 10.51 0.077 10584
 10871 3 -8.16 111.79 10.41 0.088 10553
 10872 3 -8.7 109.99 10.77 0.062 10544
 10873 3 -8.6 109.79 10.79 0.072 10872
 10874 3 -8.43 109.69 10.9 0.118 10873
 10875 3 -8.3 109.6 10.92 0.098 10874
 10876 3 -8.15 109.49 10.99 0.108 10875
 10877 3 -8.03 109.29 11.04 0.101 10876
 10878 3 -7.99 109.19 11.17 0.093 10877
 10879 3 -7.88 108.9 11.29 0.087 10878
 10880 3 -7.79 108.69 11.29 0.11 10879
 10881 3 -7.71 108.49 11.34 0.118 10880
 10882 3 -7.66 108.4 11.34 0.147 10881
 10883 3 -7.61 108.29 11.42 0.14 10882
 10884 3 -7.51 108.4 11.51 0.056 10883
 10885 3 -7.41 108.49 11.17 0.07 10882
 10886 3 -7.36 108.4 11.2 0.059 10885
 10887 3 -7.33 108.29 11.19 0.04 10886
 10888 3 -11.51 108.49 9.39 0.148 10423
 10889 3 -11.55 108.4 9.49 0.000125 10888
 10890 3 -14.14 108.58 10.11 0.147 10408
 10891 3 -14.22 108.68 10.06 0.133 10890
 10892 3 -14.28 108.79 10.03 0.163 10891
 10893 3 -14.42 108.99 9.91 0.103 10892
[truncated: 583,570 more chars]
