# Supplementary material for: Automated Proofreading of Digitally Reconstructed Neural Morphology Enhances Accuracy, Scalability, and Standardization
Source: bioRxiv. 2026 Apr 7:2026.03.27.714818. Preprint. [Version 2] doi: 10.64898/2026.03.27.714818 (PMC13060139; doi:10.64898/2026.03.27.714818)
Supplement: Supplement 1 [file media-1.zip › swc_standardized_3_6_2026__23_06_30/CNG Version/720575940617440395.CNG.swc]

# SWC to SWC conversion from L-Measure. Sridevi Polavaram: spolavar@gmu.edu
# Original fileName:Z://nmo_swc//out_Final//Source_Temp1//720575940617440395.CNG.swc
#
# SWC to SWC conversion from L-Measure. Sridevi Polavaram: spolavar@gmu.edu

# Original fileName:Z://nmo_swc//nmo_user_Final//Source_Temp1//720575940617440395.CNG.swc

#

# SWC to SWC conversion from L-Measure. Sridevi Polavaram: spolavar@gmu.edu


# Original fileName:Z://nmo_swc//Autoswc//720575940617440395.CNG.swc.swc.CNG.swc


#


# Original file /nmo_swc/Temp_LMeasure/720575940617440395.CNG.swc.swc edited using StdSwc version 1.31 on 3/7/26.


# Irregularities and fixes documented in /nmo_swc/Temp_LMeasure/720575940617440395.CNG.swc.swc.std.  See StdSwc1.31.doc for more information.


#


# SWC to SWC conversion from L-Measure. Sridevi Polavaram: spolavar@gmu.edu


# Original fileName:Z://nmo_swc//Source_Temp1//720575940617440395.CNG.swc


#


# SWC to SWC conversion from L-Measure. Sridevi Polavaram: spolavar@gmu.edu


 1 1 0 0 0 0.484 -1
 2 1 -0.22 0.01 0 0.532 1
 3 1 -0.39 0.08 0.11 0.585 2
 4 1 -0.57 0.07 0.05 0.605 3
 5 1 -0.75 0.09 0.03 0.668 4
 6 1 -0.81 -0.08 0.67 0.42 5
 7 1 -0.96 0 0.89 0.407 6
 8 1 -0.81 0 1.25 0.407 7
 9 1 -1.11 -0.02 0.52 0.407 7
 10 3 0.12 0.02 -0.03 0.447 1
 11 3 0.27 0.08 -0.15 0.395 10
 12 3 0.52 0.1 -0.25 0.362 11
 13 3 0.58 0.25 -0.37 0.412 12
 14 3 0.75 0.2 -0.47 0.408 13
 15 3 0.88 0.29 -0.57 0.358 14
 16 3 1.01 0.32 -0.69 0.379 15
 17 3 1.11 0.37 -0.84 0.376 16
 18 3 1.21 0.41 -0.96 0.376 17
 19 3 1.27 0.45 -1.16 0.329 18
 20 3 1.36 0.49 -1.33 0.393 19
 21 3 1.36 0.62 -1.45 0.471 20
 22 3 1.45 0.76 -1.49 0.473 21
 23 3 1.61 0.82 -1.58 0.431 22
 24 3 1.77 0.76 -1.75 0.369 23
 25 3 1.85 0.72 -1.95 0.387 24
 26 3 1.93 0.83 -2.11 0.376 25
 27 3 1.99 0.94 -2.17 0.356 26
 28 3 2.13 1.09 -2.26 0.322 27
 29 3 2.19 1.22 -2.38 0.298 28
 30 3 2.3 1.35 -2.44 0.299 29
 31 3 2.3 1.47 -2.55 0.287 30
 32 3 2.32 1.6 -2.65 0.257 31
 33 3 2.38 1.69 -2.76 0.215 32
 34 3 2.42 1.92 -2.76 0.318 33
 35 3 2.71 1.97 -2.44 0.169 34
 36 3 2.88 1.95 -2.46 0.129 35
 37 3 3.01 1.99 -2.49 0.079 36
 38 3 2.32 2.04 -2.78 0.274 34
 39 3 2.28 2.23 -2.86 0.292 38
 40 3 2.23 2.43 -2.92 0.321 39
 41 3 2.13 2.62 -2.9 0.308 40
 42 3 2.05 2.83 -2.93 0.31 41
 43 3 2.01 3.02 -2.97 0.287 42
 44 3 1.94 3.21 -3 0.275 43
 45 3 1.86 3.37 -3 0.251 44
 46 3 1.82 3.5 -2.95 0.227 45
 47 3 1.61 3.64 -3.01 0.281 46
 48 3 1.5 3.85 -2.98 0.322 47
 49 3 1.55 3.99 -2.98 0.378 48
 50 3 1.47 4.13 -2.96 0.387 49
 51 3 1.51 4.4 -3.03 0.436 50
 52 3 1.46 4.58 -3.09 0.363 51
 53 3 1.43 4.75 -3.03 0.336 52
 54 3 1.4 4.92 -3.05 0.35 53
 55 3 1.38 5.13 -3.13 0.344 54
 56 3 1.39 5.33 -3.09 0.309 55
 57 3 1.45 5.47 -3.04 0.229 56
 58 3 1.67 5.66 -3.04 0.325 57
 59 3 1.96 5.78 -3.04 0.398 58
 60 3 2.05 5.91 -2.99 0.445 59
 61 3 2.07 6.08 -2.97 0.346 60
 62 3 2.07 6.25 -3.01 0.341 61
 63 3 2.28 6.41 -3.16 0.41 62
 64 3 1.76 5.76 -2.54 0.101 63
 65 3 1.61 5.7 -2.54 0.185 64
 66 3 1.61 5.5 -2.52 0.229 65
 67 3 1.63 5.22 -2.46 0.231 66
 68 3 1.81 5.04 -2.4 0.217 67
 69 3 2.03 4.92 -2.32 0.047 68
 70 3 2.34 6.5 -3.18 0.462 63
 71 3 2.59 6.34 -3.54 0.317 70
 72 3 2.96 6.28 -3.97 0.289 71
 73 3 2.92 6.04 -3.95 0.06 72
 74 3 2.67 6.33 -3.64 0.317 71
 75 3 3.05 6.28 -3.56 0.159 74
 76 3 2.84 6.12 -3.47 0.184 75
 77 3 2.74 5.94 -3.33 0.114 76
 78 3 2.76 5.87 -3.22 0.088 77
 79 3 2.78 5.76 -3.16 0.119 78
 80 3 2.92 5.69 -3.01 0.13 79
 81 3 2.94 5.62 -2.8 0.162 80
 82 3 3.01 5.49 -2.67 0.168 81
 83 3 3.03 5.38 -2.6 0.202 82
 84 3 3.09 5.46 -2.31 0.153 83
 85 3 3.19 5.38 -2.18 0.129 84
 86 3 3.23 5.34 -2.08 0.108 85
 87 3 3.24 5.23 -1.93 0.109 86
 88 3 3.11 5.22 -2.75 0.147 83
 89 3 3.19 5.15 -2.81 0.12 88
 90 3 3.26 5.03 -2.89 0.055 89
 91 3 2.74 6.3 -3.74 0.317 74
 92 3 3.05 6.91 -4.55 0.156 91
 93 3 3.28 7 -4.56 0.114 92
 94 3 2.42 6.58 -3.2 0.462 70
 95 3 2.53 6.71 -3.24 0.499 94
 96 3 2.67 6.99 -3.35 0.474 95
 97 3 2.8 7.17 -3.41 0.484 96
 98 3 2.9 7.41 -3.45 0.526 97
 99 3 3.23 7.5 -3.43 0.115 98
 100 3 3.19 7.54 -3.52 0.113 99
 101 3 2.96 7.58 -3.54 0.559 98
 102 3 2.99 7.75 -3.52 0.565 101
 103 3 3.09 7.94 -3.47 0.607 102
 104 3 3.13 8.1 -3.45 0.627 103
 105 3 3.21 8.3 -3.42 0.547 104
 106 3 3.44 8.31 -3.57 0.171 105
 107 3 3.13 8.48 -3.32 0.576 105
 108 3 3.09 8.67 -3.34 0.55 107
 109 3 3.13 8.89 -3.34 0.497 108
 110 3 3.34 9.03 -3.38 0.533 109
 111 3 3.51 9.15 -3.3 0.515 110
 112 3 3.63 9.28 -3.23 0.493 111
 113 3 3.59 9.47 -3.25 0.491 112
 114 3 3.65 9.67 -3.23 0.437 113
 115 3 3.67 10.09 -3.15 0.487 114
 116 3 3.69 10.29 -3.05 0.463 115
 117 3 3.84 10.39 -3.02 0.517 116
 118 3 3.92 10.55 -2.96 0.494 117
 119 3 3.99 10.69 -2.94 0.425 118
 120 3 4.08 10.8 -2.92 0.432 119
 121 3 4.19 10.93 -2.83 0.429 120
 122 3 4.1 11.05 -2.79 0.146 121
 123 3 4.31 11.05 -2.83 0.439 121
 124 3 4.47 11.14 -2.83 0.451 123
 125 3 4.54 11.23 -2.74 0.434 124
 126 3 4.86 11.3 -2.85 0.429 125
 127 3 4.93 11.38 -2.76 0.386 126
 128 3 5.07 11.46 -2.68 0.415 127
 129 3 5.11 11.59 -2.54 0.41 128
 130 3 5.25 11.65 -2.43 0.38 129
 131 3 5.4 11.77 -2.37 0.428 130
 132 3 5.62 11.96 -2.41 0.414 131
 133 3 5.77 12.07 -2.29 0.456 132
 134 3 5.95 12.27 -2.22 0.413 133
 135 3 6.1 12.38 -2.04 0.466 134
 136 3 6.23 12.52 -1.91 0.413 135
 137 3 6.28 12.62 -1.76 0.414 136
 138 3 6.4 12.75 -1.68 0.418 137
 139 3 6.53 12.88 -1.55 0.433 138
 140 3 6.78 13.06 -1.36 0.464 139
 141 3 6.9 13.15 -1.2 0.47 140
 142 3 7.03 13.32 -1.09 0.501 141
 143 3 7.15 13.53 -0.97 0.527 142
 144 3 7.28 13.73 -0.84 0.511 143
 145 3 7.32 13.81 -0.67 0.533 144
 146 3 7.56 13.97 -0.54 0.509 145
 147 3 7.61 14.01 -0.34 0.485 146
 148 3 7.73 14.14 -0.21 0.467 147
 149 3 7.87 14.31 -0.02 0.417 148
 150 3 7.93 14.45 0.04 0.458 149
 151 3 8.04 14.56 0.22 0.479 150
 152 3 8.13 14.71 0.38 0.461 151
 153 3 8.25 14.75 0.44 0.503 152
 154 3 8.89 14.65 0.44 0.225 153
 155 3 9.12 14.6 0.27 0.193 154
 156 3 9.13 14.44 0.16 0.192 155
 157 3 9.13 14.32 0.07 0.177 156
 158 3 8.96 14.21 -0.02 0.136 157
 159 3 8.15 14.79 0.56 0.447 153
 160 3 8.16 14.82 0.81 0.506 159
 161 3 8.16 14.82 1 0.508 160
 162 3 8.24 14.99 1.12 0.517 161
 163 3 8.2 14.96 1.46 0.439 162
 164 3 8.33 15.1 1.49 0.343 163
 165 3 8.31 15.22 1.59 0.413 164
 166 3 8.32 15.27 1.69 0.435 165
 167 3 8.51 14.89 1.78 0.076 166
 168 3 8.63 14.82 1.77 0.108 167
 169 3 8.75 14.8 1.75 0.165 168
 170 3 9 15.09 1.6 0.109 169
 171 3 9.01 15.14 1.49 0.107 170
 172 3 8.98 15.31 1.39 0.105 171
 173 3 9.04 15.35 1.29 0.077 172
 174 3 9.05 15.45 1.23 0.08 173
 175 3 9.06 15.5 1.1 0.083 174
 176 3 8.74 15.05 2.07 0.081 169
 177 3 8.23 15.43 1.87 0.549 166
 178 3 8.21 15.55 1.95 0.558 177
 179 3 8.23 15.7 1.97 0.552 178
 180 3 8.25 15.75 2.18 0.612 179
 181 3 8.32 15.95 2.28 0.63 180
 182 3 8.3 16.07 2.42 0.615 181
 183 3 8.25 16.27 2.48 0.575 182
 184 3 8.18 16.26 2.81 0.55 183
 185 3 8.04 15.84 3.33 0.181 184
 186 3 7.95 15.66 3.39 0.21 185
 187 3 7.83 15.51 3.54 0.186 186
 188 3 7.78 15.33 3.69 0.132 187
 189 3 7.68 15.23 3.77 0.179 188
 190 3 7.68 15.18 3.97 0.216 189
 191 3 7.67 15.26 4.12 0.201 190
 192 3 7.63 15.22 4.29 0.165 191
 193 3 7.62 15.16 4.46 0.159 192
 194 3 7.67 15.16 4.65 0.143 193
 195 3 7.72 15.14 4.78 0.136 194
 196 3 7.72 14.98 4.9 0.141 195
 197 3 7.77 14.82 5.01 0.147 196
 198 3 7.83 14.67 5.16 0.144 197
 199 3 7.87 14.5 5.17 0.116 198
 200 3 7.96 14.4 5.21 0.161 199
 201 3 7.92 14.16 5.26 0.219 200
 202 3 8.08 14.11 5.05 0.174 201
 203 3 8.12 14 4.93 0.171 202
 204 3 8.15 13.92 4.83 0.146 203
 205 3 8.28 13.83 4.77 0.075 204
 206 3 7.76 14.01 5.48 0.188 201
 207 3 7.79 13.86 5.59 0.135 206
 208 3 8.15 16.44 2.79 0.476 184
 209 3 8.15 16.55 2.8 0.366 208
 210 3 8.14 16.76 2.82 0.358 209
 211 3 8.15 16.94 2.88 0.328 210
 212 3 8.26 17.17 3.01 0.304 211
 213 3 8.35 17.39 3.03 0.381 212
 214 3 8.45 17.55 3.05 0.382 213
 215 3 8.42 17.78 3.09 0.415 214
 216 3 8.15 18.28 3.18 0.527 215
 217 3 7.57 18.8 3.2 0.279 216
 218 3 7.37 18.98 3.09 0.193 217
 219 3 7.22 18.87 2.97 0.196 218
 220 3 7.06 18.89 2.97 0.234 219
 221 3 6.86 18.83 2.9 0.198 220
 222 3 6.74 18.78 2.84 0.186 221
 223 3 6.68 18.7 2.7 0.212 222
 224 3 6.61 18.63 2.63 0.24 223
 225 3 6.9 18.59 2.32 0.129 224
 226 3 7.08 18.59 2.22 0.129 225
 227 3 7.18 18.63 2.13 0.131 226
 228 3 6.36 18.73 2.8 0.208 224
 229 3 6.2 18.87 2.76 0.144 228
 230 3 6.14 18.78 2.76 0.196 229
 231 3 6.24 18.77 2.49 0.078 230
 232 3 8.38 18.28 3.16 0.526 216
 233 3 8.52 18.26 3.26 0.495 232
 234 3 8.65 18.33 3.3 0.426 233
 235 3 8.82 18.44 3.28 0.372 234
 236 3 8.9 18.57 3.3 0.345 235
 237 3 8.99 18.71 3.32 0.321 236
 238 3 9.12 18.85 3.32 0.304 237
 239 3 9.23 19.01 3.4 0.327 238
 240 3 9.32 19.12 3.55 0.368 239
 241 3 9.49 19.21 3.58 0.404 240
 242 3 9.64 19.37 3.44 0.492 241
 243 3 9.57 19.45 2.71 0.198 242
 244 3 9.47 19.31 2.56 0.187 243
 245 3 9.41 19.27 2.46 0.178 244
 246 3 9.35 19.16 2.32 0.182 245
 247 3 9.33 19.11 2.09 0.222 246
 248 3 9.29 19.06 1.89 0.227 247
 249 3 9.2 18.97 1.7 0.224 248
 250 3 9.18 18.9 1.46 0.199 249
 251 3 9.21 18.79 1.28 0.197 250
 252 3 9.15 18.7 1.1 0.223 251
 253 3 9.2 18.56 0.95 0.188 252
 254 3 9.06 18.56 0.97 0.206 253
 255 3 9.06 18.45 0.8 0.21 254
 256 3 9.05 18.38 0.58 0.227 255
 257 3 8.96 18.25 0.42 0.214 256
 258 3 8.96 18.13 0.23 0.218 257
 259 3 8.9 18.01 0.02 0.225 258
 260 3 8.9 17.94 -0.06 0.212 259
 261 3 8.84 17.89 -0.23 0.218 260
 262 3 8.84 17.8 -0.35 0.219 261
 263 3 8.77 17.71 -0.56 0.241 262
 264 3 8.74 17.55 -0.75 0.25 263
 265 3 8.67 17.37 -0.92 0.221 264
 266 3 8.57 17.24 -1.06 0.239 265
 267 3 8.54 17.08 -1.21 0.222 266
 268 3 8.48 16.92 -1.33 0.201 267
 269 3 8.46 16.83 -1.49 0.204 268
 270 3 8.38 16.69 -1.65 0.195 269
 271 3 8.5 16.56 -1.72 0.156 270
 272 3 8.41 16.48 -1.82 0.205 271
 273 3 8.3 16.39 -1.98 0.215 272
 274 3 8.18 16.27 -2.03 0.249 273
 275 3 8.08 16.25 -2.23 0.306 274
 276 3 8.04 16.09 -2.25 0.231 275
 277 3 7.91 15.95 -2.32 0.215 276
 278 3 7.83 15.86 -2.38 0.23 277
 279 3 7.74 15.71 -2.44 0.245 278
 280 3 7.95 15.54 -2.55 0.305 279
 281 3 8.06 15.39 -2.7 0.225 280
 282 3 8.07 15.29 -2.79 0.26 281
 283 3 8.02 15.24 -2.91 0.226 282
 284 3 7.99 15.12 -3.06 0.208 283
 285 3 7.93 15.04 -3.22 0.214 284
 286 3 7.9 14.9 -3.35 0.231 285
 287 3 7.83 14.8 -3.45 0.275 286
 288 3 7.74 14.71 -3.51 0.297 287
 289 3 7.85 14.54 -3.78 0.206 288
 290 3 7.61 14.48 -3.89 0.224 289
 291 3 7.48 14.46 -3.95 0.293 290
 292 3 7.45 14.19 -4.2 0.16 291
 293 3 7.32 14.19 -4.21 0.134 292
 294 3 7.11 14.1 -4.25 0.17 293
 295 3 6.89 14.07 -4.43 0.132 294
 296 3 6.75 14.03 -4.53 0.115 295
 297 3 6.66 13.87 -4.55 0.171 296
 298 3 6.53 13.8 -4.17 0.333 297
 299 3 6.57 13.71 -4.75 0.116 298
 300 3 6.5 13.86 -3.92 0.206 298
 301 3 6.52 13.99 -3.57 0.198 300
 302 3 6.6 14.03 -3.42 0.134 301
 303 3 6.75 14.07 -3.23 0.179 302
 304 3 6.82 14.18 -3.11 0.158 303
 305 3 6.83 14.31 -3.09 0.148 304
 306 3 6.83 14.44 -3.02 0.136 305
 307 3 6.95 14.62 -3.05 0.148 306
 308 3 7.02 14.77 -3.07 0.133 307
 309 3 7.03 14.89 -3.04 0.136 308
 310 3 6.49 13.87 -3.8 0.206 300
 311 3 6.47 13.77 -4.13 0.19 310
 312 3 6.36 13.71 -4.18 0.000125 311
 313 3 7.35 15.6 -2.46 0.203 279
 314 3 7.27 15.54 -2.5 0.226 313
 315 3 7.1 15.46 -2.61 0.196 314
 316 3 7.12 15.38 -2.71 0.201 315
 317 3 7.06 15.21 -2.82 0.185 316
 318 3 7.03 15.12 -2.88 0.118 317
 319 3 7.03 15.07 -2.98 0.1 318
 320 3 9.74 19.48 3.54 0.493 242
 321 3 9.87 19.62 3.58 0.51 320
 322 3 10 19.76 3.71 0.457 321
 323 3 10.08 19.94 3.87 0.445 322
 324 3 10.12 20.14 3.98 0.461 323
 325 3 10.16 20.3 4.07 0.458 324
 326 3 10.14 20.46 4.11 0.47 325
 327 3 10.07 20.6 4.22 0.425 326
 328 3 10.08 20.73 4.45 0.409 327
 329 3 10.15 20.89 4.52 0.408 328
 330 3 10.09 21.05 4.66 0.4 329
 331 3 10.13 21.21 4.69 0.414 330
 332 3 10.17 21.39 4.76 0.431 331
 333 3 10.24 21.62 4.85 0.441 332
 334 3 10.31 21.75 5.14 0.17 333
 335 3 10.24 21.82 5.1 0.147 334
 336 3 10.09 21.8 5.22 0.09 335
 337 3 10.01 21.96 5.27 0.079 336
 338 3 10.24 21.82 4.89 0.452 333
 339 3 10.22 22.01 5.1 0.473 338
 340 3 10.15 22.14 5.18 0.535 339
 341 3 10.07 22.3 5.34 0.581 340
 342 3 9.89 22.46 5.59 0.666 341
 343 3 10.03 22.66 5.67 0.719 342
 344 3 10.04 22.77 5.87 0.664 343
 345 3 10.97 23.64 6.54 1.39 344
 346 3 12.04 24.62 7.19 0.802 345
 347 3 12.3 24.94 7.38 0.634 346
 348 3 12.47 25.03 7.39 0.622 347
 349 3 12.63 25.25 7.46 0.546 348
 350 3 12.83 25.55 7.67 0.496 349
 351 3 12.97 25.66 7.96 0.486 350
 352 3 13.14 25.8 8.03 0.507 351
 353 3 13.22 25.95 8.1 0.461 352
 354 3 13.31 26.08 8.21 0.444 353
 355 3 13.39 26.22 8.32 0.479 354
 356 3 13.48 26.42 8.35 0.52 355
 357 3 13.69 26.61 8.34 0.582 356
 358 3 13.81 26.69 8.39 0.597 357
 359 3 14.02 26.81 8.37 0.608 358
 360 3 14.25 26.76 8.5 0.636 359
 361 3 14.43 26.79 8.52 0.609 360
 362 3 14.6 26.76 8.54 0.611 361
 363 3 14.73 26.72 8.63 0.701 362
 364 3 14.88 26.72 8.65 0.813 363
 365 3 15 26.67 8.69 0.961 364
 366 3 15.46 27.03 8.19 0.653 365
 367 3 15.64 27.24 7.98 0.614 366
 368 3 15.78 27.29 7.81 0.624 367
 369 3 15.97 27.22 7.73 0.666 368
 370 3 16.11 27.31 7.67 0.648 369
 371 3 16.24 27.33 7.55 0.692 370
 372 3 16.35 27.27 7.47 0.742 371
 373 3 16.36 26.15 7.39 0.199 372
 374 3 16.36 25.99 7.31 0.21 373
 375 3 16.34 25.81 7.22 0.184 374
 376 3 16.3 25.7 7.14 0.168 375
 377 3 16.3 25.54 7 0.138 376
 378 3 16.28 25.43 6.83 0.15 377
 379 3 16.28 25.33 6.68 0.148 378
 380 3 16.24 25.15 6.62 0.195 379
 381 3 16.3 25.08 6.52 0.236 380
 382 3 16.37 25.08 6.23 0.175 381
 383 3 16.4 24.99 6.15 0.051 382
 384 3 16.49 27.83 7.29 0.664 372
 385 3 16.65 27.93 7.14 0.667 384
 386 3 16.8 28.08 6.97 0.651 385
 387 3 16.95 28.31 6.76 0.693 386
 388 3 17.06 28.45 6.55 0.61 387
 389 3 17.16 28.52 6.46 0.535 388
 390 3 17.24 28.61 6.36 0.508 389
 391 3 17.34 28.79 6.25 0.415 390
 392 3 17.52 28.86 6.16 0.482 391
 393 3 17.63 28.86 6.14 0.498 392
 394 3 17.72 29.04 6.09 0.551 393
 395 3 17.86 29.27 5.96 0.552 394
 396 3 17.97 29.52 5.83 0.589 395
 397 3 18.09 29.74 5.75 0.598 396
 398 3 18.18 29.98 5.54 0.599 397
 399 3 18.29 30.14 5.46 0.589 398
 400 3 18.41 30.17 5.39 0.613 399
 401 3 18.52 30.28 5.21 0.59 400
 402 3 18.68 30.42 5.08 0.557 401
 403 3 18.84 30.46 4.95 0.556 402
 404 3 19 30.55 4.96 0.588 403
 405 3 19.16 30.53 4.96 0.655 404
 406 3 19.25 30.41 5.08 0.711 405
 407 3 19.43 30.53 5.17 0.789 406
 408 3 19.56 30.69 5.21 0.847 407
 409 3 19.63 30.69 5.32 0.97 408
 410 3 19.72 30.69 5.41 1.031 409
 411 3 19.9 29.1 5.2 0.229 410
 412 3 19.91 28.94 5.25 0.255 411
 413 3 19.86 28.71 5.33 0.225 412
 414 3 19.86 28.57 5.5 0.236 413
 415 3 19.82 28.37 5.61 0.218 414
 416 3 19.79 28.13 5.67 0.241 415
 417 3 19.77 27.88 5.81 0.19 416
 418 3 19.84 27.74 5.93 0.162 417
 419 3 19.88 27.51 5.89 0.211 418
 420 3 19.88 27.27 5.94 0.217 419
 421 3 19.91 27.18 6.04 0.232 420
 422 3 19.91 27.13 6.17 0.274 421
 423 3 19.95 27.04 6.25 0.288 422
 424 3 19.91 27.04 6.43 0.359 423
 425 3 19.86 26.72 6.34 0.511 424
 426 3 19.82 26.56 6.43 0.578 425
 427 3 19.83 26.47 6.59 0.608 426
 428 3 19.87 26.31 6.63 0.648 427
 429 3 19.94 25.95 6.39 0.533 428
 430 3 20 25.76 6.27 0.487 429
 431 3 19.9 25.65 6.75 0.197 430
 432 3 19.78 25.43 6.94 0.149 431
 433 3 19.84 25.27 7.05 0.155 432
 434 3 19.88 25.09 7.09 0.167 433
 435 3 19.89 24.72 7.15 0.124 434
 436 3 19.88 24.56 7.18 0.137 435
 437 3 20.04 24.4 7.16 0.124 436
 438 3 20.14 24.24 7.14 0.137 437
 439 3 20.2 24.06 7.06 0.134 438
 440 3 20.25 23.99 6.98 0.131 439
 441 3 20.18 23.9 6.9 0.000125 440
 442 3 20.07 24.99 7.24 0.135 434
 443 3 20.09 24.86 7.39 0.145 442
 444 3 20.18 24.77 7.59 0.17 443
 445 3 20.39 24.7 7.8 0.171 444
 446 3 20.54 24.67 7.85 0.195 445
 447 3 20.7 24.92 8.06 0.219 446
 448 3 20.75 25.01 8.15 0.224 447
 449 3 20.64 25.07 8.46 0.151 448
 450 3 20.66 25.1 8.62 0.162 449
 451 3 20.68 25.05 8.81 0.142 450
 452 3 20.72 25 8.99 0.101 451
 453 3 20.66 24.98 9.14 0.094 452
 454 3 20.66 24.82 9.23 0.115 453
 455 3 20.61 24.8 9.42 0.131 454
 456 3 20.59 24.8 9.57 0.151 455
 457 3 20.66 24.91 9.71 0.14 456
 458 3 20.75 24.98 9.82 0.13 457
 459 3 20.93 25.16 9.92 0.176 458
 460 3 21.02 25.3 9.92 0.194 459
 461 3 21.14 25.55 9.92 0.146 460
 462 3 21.27 25.64 9.98 0.152 461
 463 3 21.48 25.64 9.89 0.129 462
 464 3 21.66 25.64 9.75 0.106 463
 465 3 21.79 25.64 9.62 0.08 464
 466 3 21.89 25.66 9.49 0.103 465
 467 3 22.02 25.66 9.44 0.128 466
 468 3 22.14 25.64 9.35 0.089 467
 469 3 22.34 25.64 9.26 0.121 468
 470 3 22.55 25.68 9.12 0.115 469
 471 3 22.66 25.73 8.95 0.119 470
 472 3 22.79 25.77 8.87 0.141 471
 473 3 22.95 25.78 8.81 0.116 472
 474 3 23.11 25.78 8.91 0.127 473
 475 3 23.25 25.85 8.94 0.081 474
 476 3 23.5 25.75 8.99 0.07 475
 477 3 23.64 25.71 8.92 0.071 476
 478 3 23.77 25.71 8.96 0.105 477
 479 3 23.95 25.75 8.88 0.112 478
 480 3 24.13 25.78 8.83 0.167 479
 481 3 24.18 25.64 8.68 0.117 480
 482 3 24.2 25.64 8.56 0.088 481
 483 3 24.32 25.62 8.41 0.082 482
 484 3 24.39 25.58 8.31 0.11 483
 485 3 24.48 25.58 8.26 0.000125 484
 486 3 24.14 26 8.87 0.184 480
 487 3 24.07 26.28 8.74 0.114 486
 488 3 24.09 26.43 8.63 0.131 487
 489 3 24.11 26.57 8.52 0.119 488
 490 3 24.14 26.64 8.39 0.117 489
 491 3 24.22 26.68 8.33 0.129 490
 492 3 24.29 26.72 8.2 0.119 491
 493 3 24.36 26.61 8.02 0.055 492
 494 3 24.43 26.56 7.92 0.082 493
 495 3 24.52 26.52 7.83 0.069 494
 496 3 20.75 24.43 7.74 0.276 446
 497 3 20.77 24.11 7.98 0.164 496
 498 3 20.8 23.95 8.03 0.16 497
 499 3 20.88 23.81 8.06 0.159 498
 500 3 20.95 23.68 8.03 0.154 499
 501 3 20.95 23.52 8.03 0.213 500
 502 3 20.93 23.4 7.99 0.266 501
 503 3 20.95 23.22 7.95 0.418 502
 504 3 21.2 23.33 7.47 0.114 503
 505 3 21.23 23.26 7.35 0.114 504
 506 3 21.38 23.2 7.28 0.181 505
 507 3 21.48 23.17 7.19 0.293 506
 508 3 21.48 22.74 7.07 0.209 507
 509 3 21.5 22.51 7.07 0.159 508
 510 3 21.43 22.31 6.99 0.153 509
 511 3 21.41 22.27 6.77 0.129 510
 512 3 21.25 22.31 6.6 0.171 511
 513 3 21.23 22.38 6.52 0.162 512
 514 3 21.11 22.47 6.49 0.136 513
 515 3 21.57 23.4 6.98 0.134 507
 516 3 21.61 23.33 6.88 0.124 515
 517 3 21.68 23.15 6.84 0.098 516
 518 3 21.68 23.04 6.73 0.025 517
 519 3 20.82 23.15 8 0.257 503
 520 3 21.45 23.63 7.6 0.104 519
 521 3 21.55 23.72 7.48 0.104 520
 522 3 21.54 23.9 7.3 0.112 521
 523 3 21.52 23.97 7.19 0.127 522
 524 3 21.41 24.13 7.1 0.122 523
 525 3 21.36 24.24 7.02 0.113 524
 526 3 21.3 24.42 6.98 0.158 525
 527 3 21.27 24.52 6.9 0.227 526
 528 3 21.4 24.27 6.52 0.186 527
 529 3 21.39 24.38 6.27 0.132 528
 530 3 21.51 24.58 6.3 0.081 529
 531 3 21.56 24.58 6.43 0.068 530
 532 3 21.53 23.97 6.61 0.105 528
 533 3 21.62 23.97 6.52 0.000125 532
 534 3 21.16 25.04 7.11 0.113 527
 535 3 21.2 25.27 7.14 0.063 534
 536 3 21.22 25.4 7.06 0.084 535
 537 3 21.26 25.54 6.98 0.098 536
 538 3 21.28 25.81 6.84 0.072 537
 539 3 21.3 26.04 6.8 0.063 538
 540 3 21.19 26.27 6.84 0.057 539
 541 3 21.14 26.43 6.8 0.067 540
 542 3 21.12 26.54 6.8 0.06 541
 543 3 21.12 26.59 6.89 0.09 542
 544 3 21.08 26.68 6.97 0.081 543
 545 3 21.06 26.86 6.93 0.000125 544
 546 3 20.57 23.02 7.99 0.269 519
 547 3 20.68 23.09 8.05 0.257 546
 548 3 21.34 22.99 7.98 0.205 547
 549 3 21.41 22.86 8.07 0.21 548
 550 3 21.47 22.77 8.17 0.203 549
 551 3 21.5 22.75 8.38 0.205 550
 552 3 21.54 22.68 8.48 0.255 551
 553 3 21.73 22.6 8.49 0.335 552
 554 3 21.84 22.59 8.56 0.395 553
 555 3 21.77 22.62 8.66 0.531 554
 556 3 22.34 22.35 8.37 0.242 555
 557 3 22.61 22.5 8.35 0.251 556
 558 3 22.79 22.51 8.29 0.3 557
 559 3 22.95 22.47 8.24 0.363 558
 560 3 23.04 22.38 8.29 0.445 559
 561 3 23.18 22.31 8.21 0.515 560
 562 3 23.3 22.29 8.16 0.556 561
 563 3 23.04 21.57 8.38 0.174 562
 564 3 23.04 21.31 8.27 0.138 563
 565 3 23.02 21.08 8.18 0.114 564
 566 3 23.09 20.92 8.13 0.112 565
 567 3 23.16 20.79 7.97 0.087 566
 568 3 23.25 20.68 7.74 0.093 567
 569 3 23.3 20.65 7.64 0.125 568
 570 3 23.39 20.52 7.5 0.108 569
 571 3 23.61 20.33 7.37 0.13 570
 572 3 23.73 20.22 7.2 0.143 571
 573 3 23.68 20.13 6.96 0.098 572
 574 3 23.8 20.13 6.79 0.106 573
 575 3 23.91 20.09 6.68 0.133 574
 576 3 24 20.08 6.54 0.177 575
 577 3 24.02 19.83 6.37 0.155 576
 578 3 24.02 19.7 6.18 0.125 577
 579 3 24.02 19.68 6.04 0.035 578
 580 3 23.63 22.81 7.53 0.134 562
 581 3 23.66 22.76 7.32 0.141 580
 582 3 23.66 22.67 7.16 0.159 581
 583 3 23.66 22.49 7.03 0.158 582
 584 3 23.77 22.42 6.89 0.148 583
 585 3 23.84 22.33 6.77 0.137 584
 586 3 23.97 22.31 6.61 0.123 585
 587 3 24 22.2 6.5 0.147 586
 588 3 24.07 22.15 6.35 0.144 587
 589 3 24.09 22.24 6.16 0.145 588
 590 3 24.14 22.18 5.9 0.218 589
 591 3 24.21 21.92 5.99 0.102 590
 592 3 24.35 21.88 5.98 0.091 591
 593 3 24.17 22.37 5.73 0.182 590
 594 3 24.17 22.53 5.57 0.162 593
 595 3 24.16 22.62 5.48 0.188 594
 596 3 23.91 22.71 5.53 0.096 595
 597 3 23.79 22.76 5.49 0.072 596
 598 3 24.38 22.73 5.29 0.159 595
 599 3 24.56 22.8 5.11 0.113 598
 600 3 24.66 22.89 4.95 0.142 599
 601 3 24.7 22.98 4.79 0.08 600
 602 3 24.72 23.07 4.61 0.13 601
 603 3 21.27 22.96 9.12 0.173 555
 604 3 21.18 23 9.23 0.153 603
 605 3 21.14 23 9.39 0.167 604
 606 3 21.02 22.96 9.54 0.162 605
 607 3 20.82 22.98 9.65 0.118 606
 608 3 20.75 22.96 9.76 0.128 607
 609 3 20.82 22.93 9.88 0.119 608
 610 3 20.84 22.84 10.04 0.13 609
 611 3 20.82 22.73 10.1 0.138 610
 612 3 20.84 22.75 10.27 0.139 611
 613 3 20.7 22.69 10.43 0.099 612
 614 3 20.61 22.66 10.49 0.107 613
 615 3 20.57 22.62 10.62 0.125 614
 616 3 20.55 22.64 10.75 0.144 615
 617 3 20.47 22.65 11 0.081 616
 618 3 20.39 22.68 11.09 0.092 617
 619 3 20.39 22.77 11.22 0.13 618
 620 3 20.34 22.8 11.38 0.163 619
 621 3 20.29 22.98 11.53 0.096 620
 622 3 20.23 23 11.73 0.101 621
 623 3 20.18 23.07 11.8 0.055 622
 624 3 21.05 22.75 10.72 0.136 616
 625 3 21.2 22.84 10.67 0.122 624
 626 3 21.39 22.98 10.65 0.15 625
 627 3 21.48 23.1 10.71 0.124 626
 628 3 21.52 23.28 10.74 0.098 627
 629 3 21.5 23.41 10.75 0.063 628
 630 3 21.41 23.5 10.88 0.128 629
 631 3 21.41 23.58 10.98 0.118 630
 632 3 20.77 22.46 9.99 0.146 611
 633 3 20.75 22.28 9.99 0.179 632
 634 3 20.68 22.09 9.82 0.161 633
 635 3 20.59 21.94 9.71 0.173 634
 636 3 20.52 21.84 9.64 0.154 635
 637 3 20.48 21.69 9.55 0.134 636
 638 3 20.39 21.59 9.54 0.118 637
 639 3 20.45 21.46 9.48 0.149 638
 640 3 20.39 21.34 9.49 0.171 639
 641 3 20.39 21.18 9.67 0.09 640
 642 3 20.47 21 9.72 0.119 641
 643 3 20.45 20.84 9.77 0.134 642
 644 3 20.43 20.71 9.79 0.183 643
 645 3 20.32 20.48 9.65 0.158 644
 646 3 20.27 20.32 9.55 0.175 645
 647 3 20.23 20.14 9.5 0.112 646
 648 3 20.27 20.07 9.36 0.000125 647
 649 3 20.52 21.25 9.33 0.114 640
 650 3 20.55 21.12 9.29 0.149 649
 651 3 20.52 20.94 9.22 0.08 650
 652 3 20.5 20.84 9.17 0.088 651
 653 3 20.41 22.97 8.15 0.257 547
 654 3 20.41 22.86 7.95 0.3 546
 655 3 20.25 22.79 7.86 0.329 654
 656 3 20.11 22.76 7.75 0.364 655
 657 3 19.91 22.72 7.49 0.341 656
 658 3 19.77 22.79 7.44 0.185 657
 659 3 19.66 22.52 7.37 0.354 658
 660 3 19.41 22.77 7.39 0.226 659
 661 3 19.27 23.01 7.35 0.23 660
 662 3 19.5 23.33 7.31 0.14 661
 663 3 19.66 23.4 7.16 0.107 662
 664 3 19.79 23.45 7.1 0.063 663
 665 3 19.09 22.95 7.35 0.153 661
 666 3 19.02 22.93 7.45 0.066 665
 667 3 20.89 24.68 7.35 0.084 496
 668 3 20.95 24.65 7.19 0.076 667
 669 3 20.18 25.62 5.56 0.199 430
 670 3 20.25 25.48 5.38 0.227 669
 671 3 20.31 25.33 5.23 0.185 670
 672 3 20.38 25.25 5.11 0.173 671
 673 3 20.47 25.19 4.95 0.221 672
 674 3 20.47 25.26 4.81 0.279 673
 675 3 20.52 25.39 4.63 0.305 674
 676 3 20.59 25.53 4.47 0.317 675
 677 3 20.75 25.58 4.3 0.334 676
 678 3 20.77 25.73 4.18 0.298 677
 679 3 20.95 25.6 4.05 0.374 678
 680 3 20.97 25.6 3.93 0.393 679
 681 3 21.16 25.42 3.83 0.425 680
 682 3 21.45 24.92 3.97 0.277 681
 683 3 21.41 24.51 4.1 0.152 682
 684 3 21.47 24.32 4.23 0.139 683
 685 3 21.5 24.14 4.35 0.103 684
 686 3 21.54 23.98 4.43 0.091 685
 687 3 21.61 23.85 4.36 0.101 686
 688 3 21.65 25.21 3.9 0.106 682
 689 3 21.79 25.14 3.85 0.089 688
 690 3 21.95 25.19 3.77 0.107 689
 691 3 22.06 25.25 3.71 0.111 690
 692 3 22.13 25.3 3.64 0.106 691
 693 3 21.2 25.57 3.76 0.285 681
 694 3 21.27 25.78 3.72 0.404 693
 695 3 21.2 25.98 3.63 0.398 694
 696 3 21.36 26.19 3.9 0.298 695
 697 3 21.4 26.39 3.84 0.265 696
 698 3 21.52 26.55 3.7 0.18 697
 699 3 21.72 26.66 3.53 0.131 698
 700 3 21.88 26.76 3.49 0.135 699
 701 3 22.02 26.87 3.49 0.136 700
 702 3 22.11 26.91 3.47 0.148 701
 703 3 22.25 26.96 3.39 0.146 702
 704 3 22.34 27.03 3.24 0.152 703
 705 3 22.43 27.21 3.18 0.174 704
 706 3 22.54 27.39 3.09 0.191 705
 707 3 22.61 27.47 2.97 0.204 706
 708 3 22.7 27.52 2.89 0.243 707
 709 3 23.02 27.85 3.09 0.143 708
 710 3 23.13 27.96 3.22 0.123 709
 711 3 23.22 28.1 3.34 0.15 710
 712 3 23.38 28.14 3.39 0.177 711
 713 3 23.52 28.08 3.32 0.232 712
 714 3 23.65 28.01 3.24 0.269 713
 715 3 23.75 28.01 3.16 0.275 714
 716 3 23.95 28.43 3.08 0.102 715
 717 3 24.02 28.59 3 0.145 716
 718 3 24.13 28.5 2.92 0.173 717
 719 3 24.02 28.27 3.03 0.000125 718
 720 3 22.7 27.32 2.66 0.142 708
 721 3 22.84 27.22 2.66 0.162 720
 722 3 22.97 27.16 2.59 0.152 721
 723 3 22.91 27.02 2.49 0.12 722
 724 3 22.91 26.86 2.41 0.102 723
 725 3 22.95 26.74 2.45 0.118 724
 726 3 22.93 26.54 2.45 0.102 725
 727 3 22.84 26.45 2.41 0.143 726
 728 3 22.99 26.38 2.2 0.083 727
 729 3 23.11 26.29 2.09 0.047 728
 730 3 22.65 26.5 2.53 0.079 727
 731 3 22.54 26.56 2.63 0.118 730
 732 3 22.5 26.56 2.93 0.087 731
 733 3 22.45 26.48 3.09 0.088 732
 734 3 22.38 26.35 3.22 0.109 733
 735 3 22.34 26.23 3.32 0.124 734
 736 3 22.25 26.26 3.41 0.091 735
 737 3 23.11 27.2 2.51 0.088 722
 738 3 23.06 27.07 2.49 0.000125 737
 739 3 21 25.95 2.97 0.195 695
 740 3 21.09 26.15 2.78 0.161 739
 741 3 21.11 26.24 2.63 0.218 740
 742 3 21.2 26.25 2.51 0.267 741
 743 3 21.27 26.24 2.36 0.328 742
 744 3 21.34 26.27 2.28 0.415 743
 745 3 21.4 25.93 2.14 0.3 744
 746 3 21.45 25.86 1.99 0.371 745
 747 3 21.57 25.79 1.93 0.438 746
 748 3 21.59 25.15 1.96 0.243 747
 749 3 21.5 24.77 1.92 0.117 748
 750 3 21.43 24.68 1.96 0.062 749
 751 3 21.2 24.49 1.98 0.13 750
 752 3 21.06 24.27 2.12 0.112 751
 753 3 20.95 24.13 2.17 0.115 752
 754 3 20.9 24.04 2.23 0.000125 753
 755 3 21.66 26.2 1.69 0.36 747
 756 3 21.72 26.16 1.53 0.408 755
 757 3 21.77 26.34 1.39 0.443 756
 758 3 21.84 26.38 1.26 0.462 757
 759 3 22 26.38 1.15 0.438 758
 760 3 22.18 27.22 1.24 0.11 759
 761 3 22.2 27.41 1.32 0.088 760
 762 3 22.27 27.54 1.37 0.118 761
 763 3 22.29 27.7 1.48 0.157 762
 764 3 22.47 27.91 1.49 0.142 763
 765 3 22.56 28.06 1.62 0.153 764
 766 3 22.61 28.18 1.71 0.132 765
 767 3 22.61 28.31 1.75 0.152 766
 768 3 22.5 28.45 1.9 0.153 767
 769 3 22.68 28.7 1.96 0.000125 768
 770 3 22.02 26.15 0.93 0.339 759
 771 3 22.22 26 0.75 0.26 770
 772 3 22.32 25.9 0.57 0.231 771
 773 3 22.41 25.87 0.35 0.227 772
 774 3 22.49 25.9 0.18 0.231 773
 775 3 22.56 25.94 0 0.208 774
 776 3 22.63 26.08 -0.12 0.18 775
 777 3 22.68 26.19 -0.31 0.186 776
 778 3 22.74 26.33 -0.54 0.158 777
 779 3 22.79 26.4 -0.66 0.16 778
 780 3 22.81 26.58 -0.77 0.143 779
 781 3 22.84 26.67 -0.92 0.181 780
 782 3 22.79 26.74 -1.08 0.163 781
 783 3 22.79 26.83 -1.25 0.182 782
 784 3 22.84 26.94 -1.41 0.163 783
 785 3 22.91 27.06 -1.51 0.174 784
 786 3 23 27.3 -1.59 0.213 785
 787 3 23.13 27.42 -1.66 0.209 786
 788 3 23.27 27.58 -1.71 0.237 787
 789 3 23.36 27.62 -1.84 0.211 788
 790 3 23.49 27.73 -1.95 0.179 789
 791 3 23.54 27.83 -2.01 0.222 790
 792 3 23.63 27.9 -1.99 0.296 791
 793 3 23.56 28.14 -2.28 0.199 792
 794 3 23.63 28.29 -2.35 0.236 793
 795 3 23.7 28.39 -2.44 0.228 794
 796 3 23.72 28.59 -2.52 0.209 795
 797 3 23.72 28.79 -2.63 0.156 796
 798 3 23.77 28.98 -2.73 0.093 797
 799 3 23.82 29.16 -2.86 0.136 798
 800 3 23.86 29.3 -2.96 0.129 799
 801 3 23.95 29.43 -3.09 0.134 800
 802 3 24.09 29.52 -3.17 0.154 801
 803 3 24.2 29.63 -3.29 0.137 802
 804 3 24.29 29.68 -3.44 0.116 803
 805 3 24.34 29.77 -3.54 0.155 804
 806 3 24.38 29.91 -3.54 0.215 805
 807 3 24.38 30.07 -3.61 0.214 806
 808 3 24.38 30.23 -3.79 0.171 807
 809 3 24.47 30.48 -4.04 0.144 808
 810 3 24.56 30.64 -4.19 0.165 809
 811 3 24.63 30.84 -4.35 0.154 810
 812 3 24.68 31 -4.47 0.174 811
 813 3 24.81 31.14 -4.65 0.151 812
 814 3 24.9 31.26 -4.84 0.192 813
 815 3 24.99 31.37 -4.94 0.21 814
 816 3 25.02 31.53 -5.01 0.217 815
 817 3 25.13 31.65 -5.12 0.277 816
 818 3 25.32 31.67 -5.22 0.206 817
 819 3 25.45 31.76 -5.3 0.201 818
 820 3 25.59 31.92 -5.41 0.215 819
 821 3 25.72 32.02 -5.48 0.23 820
 822 3 25.79 32.17 -5.59 0.231 821
 823 3 25.88 32.34 -5.65 0.233 822
 824 3 25.95 32.51 -5.98 0.202 823
 825 3 26 32.6 -6.22 0.152 824
 826 3 26 32.63 -6.39 0.161 825
 827 3 26 32.73 -6.53 0.145 826
 828 3 26.07 32.8 -6.73 0.138 827
 829 3 26.2 32.98 -6.84 0.153 828
 830 3 26.34 33.1 -6.94 0.174 829
 831 3 26.36 33.2 -7.06 0.157 830
 832 3 26.41 33.23 -7.19 0.14 831
 833 3 26.45 33.37 -7.27 0.112 832
 834 3 26.59 33.4 -7.34 0.118 833
 835 3 26.59 33.44 -7.44 0.135 834
 836 3 26.68 33.54 -7.65 0.148 835
 837 3 26.7 33.59 -7.81 0.148 836
 838 3 26.7 33.62 -7.98 0.16 837
 839 3 26.75 33.65 -8.11 0.147 838
 840 3 26.7 33.71 -8.34 0.151 839
 841 3 26.68 33.71 -8.5 0.174 840
 842 3 26.7 33.76 -8.69 0.171 841
 843 3 26.7 33.79 -8.91 0.174 842
 844 3 26.66 33.75 -9.16 0.21 843
 845 3 26.63 33.69 -9.33 0.273 844
 846 3 26.66 33.9 -9.45 0.298 845
 847 3 26.91 34.58 -9.5 0.119 846
 848 3 26.95 34.71 -9.58 0.153 847
 849 3 27 34.86 -9.61 0.165 848
 850 3 27.13 35.03 -9.52 0.145 849
 851 3 27.24 35.19 -9.52 0.108 850
 852 3 27.25 35.3 -9.52 0.13 851
 853 3 27.2 35.46 -9.52 0.101 852
 854 3 27.18 35.59 -9.5 0.114 853
 855 3 27.25 35.76 -9.39 0.09 854
 856 3 27.29 35.86 -9.29 0.128 855
 857 3 27.36 36.01 -9.2 0.144 856
 858 3 27.5 36.12 -9.12 0.206 857
 859 3 27.63 36.22 -9.12 0.266 858
 860 3 27.66 36.36 -9.19 0.287 859
 861 3 27.59 36.71 -9.02 0.16 860
 862 3 27.59 36.91 -8.96 0.149 861
 863 3 27.68 37.14 -8.96 0.19 862
 864 3 27.72 37.28 -8.96 0.25 863
 865 3 27.68 37.58 -9.06 0.148 864
 866 3 27.68 37.73 -9.11 0.106 865
 867 3 27.66 37.98 -9.1 0.132 866
 868 3 27.63 38.16 -9.13 0.192 867
 869 3 27.56 38.39 -9.2 0.184 868
 870 3 27.63 38.58 -9.18 0.252 869
 871 3 27.79 38.72 -9.18 0.333 870
 872 3 27.86 38.91 -9.05 0.2 871
 873 3 27.91 39.09 -9.02 0.181 872
 874 3 27.93 39.33 -8.95 0.146 873
 875 3 27.93 39.65 -8.89 0.124 874
 876 3 27.88 39.78 -8.87 0.117 875
 877 3 27.81 39.9 -8.75 0.125 876
 878 3 27.81 39.91 -8.55 0.16 877
 879 3 27.81 39.83 -8.4 0.095 878
 880 3 27.74 39.79 -8.28 0.056 879
 881 3 27.36 38.79 -9.37 0.097 871
 882 3 28.04 36.97 -8.77 0.136 864
 883 3 28.18 36.98 -8.64 0.142 882
 884 3 28.2 37 -8.47 0.000125 883
 885 3 26.43 33.37 -9.6 0.244 846
 886 3 26.36 33.26 -9.69 0.282 885
 887 3 26.43 32.97 -9.36 0.063 886
 888 3 26.27 33.12 -9.8 0.257 886
 889 3 26.34 33.04 -9.99 0.262 888
 890 3 26.29 32.92 -10.1 0.317 889
 891 3 26.29 32.72 -10.16 0.388 890
 892 3 26.31 32.63 -10.29 0.42 891
 893 3 26.52 32.6 -10.57 0.316 892
 894 3 26.56 32.52 -10.7 0.237 893
 895 3 26.74 32.5 -11.09 0.134 894
 896 3 26.72 32.5 -11.32 0.157 895
 897 3 26.72 32.43 -11.54 0.19 896
 898 3 26.75 32.32 -11.76 0.152 897
 899 3 26.77 32.2 -11.92 0.176 898
 900 3 26.72 32.2 -12.07 0.194 899
 901 3 26.7 32.17 -12.28 0.205 900
 902 3 26.66 32.18 -12.41 0.223 901
 903 3 26.57 32.2 -12.61 0.208 902
 904 3 26.52 32.16 -12.86 0.199 903
 905 3 26.45 32.17 -13.02 0.171 904
 906 3 26.45 32.26 -13.19 0.175 905
 907 3 26.49 32.38 -13.34 0.207 906
 908 3 26.54 32.49 -13.47 0.238 907
 909 3 26.45 32.55 -13.58 0.184 908
 910 3 26.38 32.6 -13.75 0.211 909
 911 3 26.41 32.66 -13.87 0.177 910
 912 3 26.47 32.67 -14.05 0.166 911
 913 3 26.52 32.7 -14.16 0.154 912
 914 3 26.56 32.82 -14.32 0.131 913
 915 3 26.59 32.92 -14.45 0.173 914
 916 3 26.7 32.95 -14.61 0.169 915
 917 3 26.77 32.92 -14.71 0.171 916
 918 3 26.84 32.95 -14.88 0.144 917
 919 3 26.88 32.96 -15 0.203 918
 920 3 26.95 33.16 -15.04 0.267 919
 921 3 27.04 33.35 -15.09 0.245 920
 922 3 27.24 33.4 -15.17 0.217 921
 923 3 27.36 33.48 -15.27 0.253 922
 924 3 27.45 33.52 -15.34 0.289 923
 925 3 27.5 33.51 -15.49 0.263 924
 926 3 27.63 33.48 -15.61 0.286 925
 927 3 27.7 33.48 -15.87 0.262 926
 928 3 27.75 33.5 -15.96 0.291 927
 929 3 27.79 33.52 -16.11 0.411 928
 930 3 27.93 33.54 -16.16 0.455 929
 931 3 28.02 33.36 -16.43 0.518 930
 932 3 28.13 33.31 -16.57 0.525 931
 933 3 28.22 33.34 -16.71 0.486 932
 934 3 28.27 33.4 -16.91 0.422 933
 935 3 28.36 33.48 -16.94 0.425 934
 936 3 28.41 33.65 -17.12 0.405 935
 937 3 28.74 33.38 -16.82 0.071 936
 938 3 28.88 33.47 -17.03 0.104 937
 939 3 28.97 33.54 -17.18 0.126 938
 940 3 29.04 33.54 -17.32 0.133 939
 941 3 29.18 33.55 -17.48 0.157 940
 942 3 29.34 33.55 -17.53 0.163 941
 943 3 29.4 33.51 -17.66 0.034 942
 944 3 28.38 33.75 -17.36 0.345 936
 945 3 28.54 33.83 -17.46 0.188 944
 946 3 28.74 33.83 -17.57 0.157 945
 947 3 28.88 33.81 -17.62 0.127 946
 948 3 29.04 33.8 -17.71 0.113 947
 949 3 29.16 33.86 -17.77 0.116 948
 950 3 29.32 33.89 -17.84 0.146 949
 951 3 29.49 33.9 -17.84 0.132 950
 952 3 29.59 33.99 -17.89 0.131 951
 953 3 29.77 34.01 -18 0.144 952
 954 3 29.95 33.96 -18.03 0.125 953
 955 3 30.09 33.86 -18.09 0.164 954
 956 3 30.25 33.8 -18.14 0.174 955
 957 3 30.45 33.9 -18.18 0.111 956
 958 3 30.63 33.9 -18.14 0.109 957
 959 3 30.75 33.86 -18.09 0.134 958
 960 3 30.88 33.79 -18.09 0.142 959
 961 3 31 33.75 -18.09 0.127 960
 962 3 31.09 33.89 -18.12 0.186 961
 963 3 31.38 33.79 -18.03 0.221 962
 964 3 31.63 33.61 -18 0.17 963
 965 3 31.79 33.58 -18 0.163 964
 966 3 31.91 33.5 -17.87 0.175 965
 967 3 32.03 33.5 -17.82 0.21 966
 968 3 32.13 33.58 -17.8 0.21 967
 969 3 32.26 33.6 -17.73 0.22 968
 970 3 32.37 33.58 -17.68 0.281 969
 971 3 32.53 33.55 -17.59 0.315 970
 972 3 32.67 33.51 -17.55 0.391 971
 973 3 32.85 33.58 -17.57 0.469 972
 974 3 32.99 33.58 -17.64 0.483 973
 975 3 33.06 33.68 -17.66 0.521 974
 976 3 33.13 33.65 -17.55 0.592 975
 977 3 33.17 33.65 -17.39 0.739 976
 978 3 33.08 34.33 -17.57 0.391 977
 979 3 33.21 34.36 -17.64 0.251 978
 980 3 33.31 33.12 -17.11 0.603 977
 981 3 32.98 33 -16.41 0.048 980
 982 3 32.92 32.83 -16.3 0.141 981
 983 3 33.02 32.72 -16.18 0.225 982
 984 3 33.13 32.73 -16.18 0.251 983
 985 3 33.06 32.62 -16.07 0.335 984
 986 3 32.6 32.3 -15.94 0.147 985
 987 3 32.48 32.16 -15.99 0.101 986
 988 3 33.45 33.05 -17.18 0.622 980
 989 3 33.56 33.04 -17.23 0.713 988
 990 3 33.03 32.38 -16.8 0.089 989
 991 3 33.05 32.26 -16.66 0.119 990
 992 3 33.06 32.12 -16.57 0.079 991
 993 3 33.08 32 -16.5 0.117 992
 994 3 33.02 31.94 -16.39 0.144 993
 995 3 33.02 31.67 -16.33 0.091 994
 996 3 33.06 31.58 -16.43 0.112 995
 997 3 33.74 33.09 -17.34 0.756 989
 998 3 33.89 33.5 -18.32 0.181 997
 999 3 34.01 33.55 -18.41 0.185 998
 1000 3 34.06 33.57 -18.53 0.223 999
 1001 3 34.12 33.69 -18.66 0.224 1000
 1002 3 34.17 33.78 -18.78 0.229 1001
 1003 3 34.2 33.8 -18.91 0.224 1002
 1004 3 34.28 33.82 -19.05 0.162 1003
 1005 3 34.3 33.8 -19.23 0.166 1004
 1006 3 34.42 33.75 -19.32 0.156 1005
 1007 3 34.51 33.79 -19.39 0.181 1006
 1008 3 34.52 33.83 -19.52 0.213 1007
 1009 3 34.63 33.89 -19.57 0.165 1008
 1010 3 34.74 33.94 -19.64 0.214 1009
 1011 3 34.63 34.04 -19.82 0.1 1010
 1012 3 34.79 34.19 -19.77 0.168 1011
 1013 3 34.93 34.32 -19.86 0.168 1012
 1014 3 35.07 34.21 -19.96 0.113 1013
 1015 3 35.14 34.15 -20 0.000125 1014
 1016 3 34.02 32.94 -16.93 0.441 997
 1017 3 34.16 32.87 -16.8 0.432 1016
 1018 3 33.91 32.41 -16.37 0.068 1017
 1019 3 34.31 32.56 -16.55 0.41 1018
 1020 3 34.44 32.52 -16.52 0.4 1019
 1021 3 34.28 32.33 -16.46 0.324 1020
 1022 3 34.81 32.55 -16.59 0.119 1021
 1023 3 34.91 32.54 -16.66 0.058 1022
 1024 3 34.84 32.76 -16.28 0.028 1020
 1025 3 31.97 33.69 -18.16 0.07 965
 1026 3 32.13 33.68 -18.21 0.114 1025
 1027 3 32.26 33.72 -18.32 0.129 1026
 1028 3 32.34 33.72 -18.48 0.12 1027
 1029 3 32.41 33.75 -18.61 0.135 1028
 1030 3 32.59 33.76 -18.75 0.092 1029
 1031 3 32.56 33.8 -18.87 0.069 1030
 1032 3 32.45 33.83 -18.84 0.000125 1031
 1033 3 28.09 33.83 -17.89 0.224 944
 1034 3 28 33.83 -18.07 0.189 1033
 1035 3 27.86 33.87 -18.25 0.194 1034
 1036 3 27.81 33.92 -18.37 0.242 1035
 1037 3 27.74 33.97 -18.47 0.256 1036
 1038 3 27.47 34.24 -18.33 0.08 1037
 1039 3 27.43 34.37 -18.44 0.031 1038
 1040 3 27.79 33.96 -18.62 0.276 1037
 1041 3 28.06 34.32 -18.74 0.131 1040
 1042 3 28.06 34.5 -18.74 0.113 1041
 1043 3 28.09 34.64 -18.72 0.112 1042
 1044 3 28.04 34.79 -18.81 0.153 1043
 1045 3 28.02 34.9 -18.81 0.237 1044
 1046 3 28.41 35.01 -18.9 0.087 1045
 1047 3 28.56 35.08 -18.92 0.082 1046
 1048 3 28.7 35.08 -18.92 0.066 1047
 1049 3 27.75 35.07 -18.74 0.124 1045
 1050 3 27.7 35.25 -18.74 0.103 1049
 1051 3 27.72 35.44 -18.78 0.101 1050
 1052 3 27.75 35.54 -18.81 0.072 1051
 1053 3 27.79 35.69 -18.79 0.085 1052
 1054 3 27.65 33.68 -18.68 0.251 1040
 1055 3 27.7 33.49 -18.78 0.578 1054
 1056 3 27.86 33.4 -18.82 0.605 1055
 1057 3 27.99 33.36 -18.91 0.602 1056
 1058 3 28.16 33.37 -18.96 0.616 1057
 1059 3 28.57 33.49 -19 0.425 1058
 1060 3 28.91 33.68 -18.91 0.319 1059
 1061 3 29.22 33.79 -18.73 0.201 1060
 1062 3 29.47 33.85 -18.75 0.153 1061
 1063 3 29.68 33.69 -18.82 0.163 1062
 1064 3 29.84 33.58 -18.8 0.168 1063
 1065 3 30 33.47 -18.73 0.18 1064
 1066 3 30.16 33.37 -18.55 0.195 1065
 1067 3 30.22 33.36 -18.39 0.158 1066
 1068 3 30.32 33.35 -18.21 0.137 1067
 1069 3 30.54 33.37 -18.14 0.158 1068
 1070 3 30.68 33.33 -18.05 0.174 1069
 1071 3 30.86 33.24 -17.98 0.143 1070
 1072 3 31.02 33.21 -17.93 0.139 1071
 1073 3 31.16 33.19 -17.89 0.169 1072
 1074 3 31.27 33.18 -17.82 0.182 1073
 1075 3 26.88 33.11 -18.91 0.183 1056
 1076 3 26.7 33.12 -18.93 0.178 1075
 1077 3 26.45 33.14 -18.94 0.113 1076
 1078 3 26.27 33.24 -18.89 0.144 1077
 1079 3 26.22 33.32 -18.84 0.2 1078
 1080 3 26.07 33.36 -18.8 0.369 1079
 1081 3 25.97 33.32 -18.87 0.456 1080
 1082 3 26.68 33.43 -18.32 0.121 1081
 1083 3 26.86 33.39 -18.25 0.172 1082
 1084 3 27.04 33.36 -18.23 0.124 1083
 1085 3 25.81 33.55 -19.05 0.363 1081
 1086 3 25.61 33.54 -19.07 0.386 1085
 1087 3 25.49 33.58 -19.09 0.398 1086
 1088 3 25.32 33.55 -19.14 0.388 1087
 1089 3 25.22 33.64 -19.3 0.4 1088
 1090 3 25.06 33.72 -19.38 0.405 1089
 1091 3 24.91 33.85 -19.49 0.422 1090
 1092 3 24.75 33.86 -19.67 0.471 1091
 1093 3 24.67 34 -19.79 0.463 1092
 1094 3 24.57 34.07 -19.92 0.461 1093
 1095 3 24.82 34.37 -20.2 0.163 1094
 1096 3 24.76 34.37 -20.37 0.121 1095
 1097 3 24.33 34.11 -19.9 0.369 1094
 1098 3 24.71 33.82 -20.13 0.16 1097
 1099 3 24.66 33.94 -20.31 0.13 1098
 1100 3 24.16 34.17 -19.95 0.396 1097
 1101 3 24.01 34.21 -20.06 0.45 1100
 1102 3 23.75 33.54 -20.16 0.137 1101
 1103 3 23.76 33.44 -20.05 0.000125 1102
 1104 3 23.98 34.37 -20.35 0.432 1101
 1105 3 23.85 34.43 -20.44 0.415 1104
 1106 3 23.66 34.46 -20.49 0.423 1105
 1107 3 23.42 34.54 -20.6 0.44 1106
 1108 3 23.23 34.61 -20.72 0.427 1107
 1109 3 23.05 34.68 -20.85 0.403 1108
 1110 3 23.19 34.73 -21.08 0.235 1109
 1111 3 23.03 34.77 -21.22 0.209 1110
 1112 3 22.83 34.64 -21.01 0.285 1109
 1113 3 22.64 34.49 -21.29 0.237 1112
 1114 3 23.21 34.35 -21.22 0.067 1113
 1115 3 22.73 34.6 -21.08 0.285 1112
 1116 3 22.73 34.92 -20.69 0.212 1115
 1117 3 22.46 34.93 -20.83 0.15 1116
 1118 3 22.35 34.92 -20.92 0.187 1117
 1119 3 22.55 34.64 -21.31 0.371 1118
 1120 3 22.37 34.79 -21.26 0.302 1119
 1121 3 22.14 34.82 -21.24 0.353 1120
 1122 3 22 34.84 -21.26 0.36 1121
 1123 3 21.85 34.81 -21.29 0.406 1122
 1124 3 21.55 34.86 -21.2 0.223 1123
 1125 3 21.3 34.92 -21.08 0.141 1124
 1126 3 21.19 34.99 -21.12 0.122 1125
 1127 3 22.62 34.43 -21.33 0.269 1119
 1128 3 22.96 34.35 -21.47 0.041 1127
 1129 3 26.65 32.4 -10.72 0.08 894
 1130 3 26.04 32.24 -5.4 0.096 823
 1131 3 26.16 32.31 -5.36 0.141 1130
 1132 3 26.31 32.41 -5.45 0.321 1131
 1133 3 26.25 31.96 -5.78 0.118 1132
 1134 3 26.25 31.88 -5.91 0.093 1133
 1135 3 26.18 31.8 -6.09 0.128 1134
 1136 3 26.18 31.68 -6.23 0.116 1135
 1137 3 26.2 31.45 -6.27 0.096 1136
 1138 3 26.22 31.25 -6.28 0.091 1137
 1139 3 26.22 31.11 -6.36 0.108 1138
 1140 3 26.29 31 -6.5 0.074 1139
 1141 3 26.31 30.87 -6.56 0.081 1140
 1142 3 26.32 30.77 -6.65 0.121 1141
 1143 3 26.36 30.64 -6.8 0.107 1142
 1144 3 26.32 32.74 -5.06 0.155 1132
 1145 3 26.36 32.85 -4.93 0.126 1144
 1146 3 26.43 33.02 -4.91 0.138 1145
 1147 3 26.52 33.17 -4.89 0.121 1146
 1148 3 26.65 33.21 -4.74 0.104 1147
 1149 3 26.7 33.24 -4.62 0.142 1148
 1150 3 26.74 33.25 -4.49 0.144 1149
 1151 3 26.77 33.14 -4.39 0.102 1150
 1152 3 26.77 33.1 -4.27 0.14 1151
 1153 3 26.75 32.97 -4.12 0.158 1152
 1154 3 26.79 32.93 -4.02 0.132 1153
 1155 3 26.93 33.01 -3.96 0.071 1154
 1156 3 27.04 33.04 -3.88 0.089 1155
 1157 3 27.18 33.11 -3.86 0.08 1156
 1158 3 27.31 33.11 -3.79 0.09 1157
 1159 3 27.41 33.18 -3.75 0.09 1158
 1160 3 27.47 33.29 -3.67 0.106 1159
 1161 3 27.56 33.57 -3.58 0.094 1160
 1162 3 27.65 33.64 -3.54 0.116 1161
 1163 3 27.57 33.79 -3.42 0.1 1162
 1164 3 27.59 33.82 -3.31 0.109 1163
 1165 3 27.66 33.92 -3.23 0.183 1164
 1166 3 27.74 33.96 -3.11 0.166 1165
 1167 3 27.79 33.92 -3 0.114 1166
 1168 3 27.86 33.9 -2.86 0.000125 1167
 1169 3 26 32.27 -5.07 0.142 1131
 1170 3 26.06 32.07 -5.07 0.144 1169
 1171 3 26.25 32.05 -4.98 0.039 1170
 1172 3 23.84 27.83 -1.69 0.216 792
 1173 3 24 27.94 -1.66 0.171 1172
 1174 3 21.45 27.07 2.38 0.129 744
 1175 3 21.47 27.2 2.34 0.06 1174
 1176 3 21.45 27.32 2.34 0.04 1175
 1177 3 21.7 25.44 3.87 0.106 694
 1178 3 21.82 25.55 3.87 0.038 1177
 1179 3 20.34 25.8 4.64 0.094 676
 1180 3 20.32 25.94 4.63 0.000125 1179
 1181 3 20.06 27.06 7.42 0.135 428
 1182 3 20.05 27.11 7.56 0.172 1181
 1183 3 20.04 27.15 7.67 0.2 1182
 1184 3 19.95 26.79 7.84 0.118 1183
 1185 3 19.91 26.83 8 0.000125 1184
 1186 3 20.13 27.27 7.72 0.21 1183
 1187 3 20.16 27.36 7.81 0.241 1186
 1188 3 19.95 27.27 8.25 0.117 1187
 1189 3 19.93 27.28 8.4 0.127 1188
 1190 3 19.88 27.27 8.56 0.126 1189
 1191 3 19.77 27.27 8.77 0.103 1190
 1192 3 19.75 27.28 8.98 0.117 1191
 1193 3 19.75 27.25 9.17 0.087 1192
 1194 3 19.79 27.25 9.3 0.121 1193
 1195 3 19.79 27.19 9.46 0.121 1194
 1196 3 19.82 27.12 9.6 0.112 1195
 1197 3 19.86 27.07 9.72 0.148 1196
 1198 3 20.04 27.07 9.81 0.095 1197
 1199 3 20.13 27.02 9.96 0.099 1198
 1200 3 20.2 26.98 10.05 0.13 1199
 1201 3 20.23 26.91 10.16 0.121 1200
 1202 3 20.41 26.96 10.14 0.111 1201
 1203 3 19.7 26.96 9.83 0.099 1197
 1204 3 19.75 26.84 9.89 0.103 1203
 1205 3 19.77 26.75 9.96 0.065 1204
 1206 3 20.35 27.49 7.64 0.192 1187
 1207 3 20.74 27.38 7.48 0.132 1206
 1208 3 20.92 27.45 7.47 0.137 1207
 1209 3 20.99 27.54 7.47 0.11 1208
 1210 3 21.1 27.63 7.37 0.147 1209
 1211 3 21.28 27.76 7.27 0.126 1210
 1212 3 21.44 27.88 7.23 0.153 1211
 1213 3 21.64 27.97 7.25 0.142 1212
 1214 3 21.8 28.02 7.39 0.142 1213
 1215 3 21.85 28.02 7.63 0.141 1214
 1216 3 21.91 28.02 7.83 0.132 1215
 1217 3 21.91 27.95 8.05 0.106 1216
 1218 3 22 28.03 8.32 0.147 1217
 1219 3 22.13 28.03 8.55 0.16 1218
 1220 3 22.29 28.32 8.62 0.165 1219
 1221 3 22.34 28.48 8.63 0.198 1220
 1222 3 20.44 27.54 7.54 0.192 1221
 1223 3 20.23 27.52 7.71 0.065 1222
 1224 3 20.46 27.9 7.4 0.101 1206
 1225 3 20.53 28.06 7.26 0.167 1224
 1226 3 20.58 28.18 7.29 0.129 1225
 1227 3 20.64 28.2 7.46 0.117 1226
 1228 3 20.81 28.27 7.64 0.112 1227
 1229 3 20.92 28.36 7.74 0.099 1228
 1230 3 19.79 31.14 5.53 0.911 410
 1231 3 19.84 31.26 5.61 0.853 1230
 1232 3 19.88 31.45 5.86 0.749 1231
 1233 3 19.88 31.52 6.11 0.749 1232
 1234 3 20.02 31.67 6.09 0.694 1233
 1235 3 20.11 31.74 6.23 0.663 1234
 1236 3 20.18 31.81 6.39 0.661 1235
 1237 3 20.2 31.67 5.98 0.356 1236
 1238 3 20.09 31.88 5.78 0.137 1237
 1239 3 20.31 31.97 6.77 0.576 1236
 1240 3 20.32 32.15 6.86 0.588 1239
 1241 3 20.41 32.29 6.98 0.541 1240
 1242 3 20.5 32.43 7.1 0.521 1241
 1243 3 20.56 32.57 7.22 0.487 1242
 1244 3 20.61 32.68 7.34 0.475 1243
 1245 3 20.66 32.8 7.45 0.461 1244
 1246 3 20.7 32.97 7.6 0.452 1245
 1247 3 20.77 33.07 7.69 0.419 1246
 1248 3 20.93 33.18 7.8 0.435 1247
 1249 3 21.02 33.43 7.83 0.472 1248
 1250 3 21.04 33.76 7.83 0.506 1249
 1251 3 20.99 33.86 8.08 0.527 1250
 1252 3 21.09 33.96 8.15 0.489 1251
 1253 3 21.16 34.07 8.18 0.498 1252
 1254 3 21.2 34.16 8.26 0.575 1253
 1255 3 21.34 34.36 8.15 0.641 1254
 1256 3 21.65 34.46 7.17 0.185 1255
 1257 3 21.74 34.5 7.01 0.18 1256
 1258 3 21.82 34.61 6.84 0.187 1257
 1259 3 21.9 34.75 6.6 0.154 1258
 1260 3 22.02 34.82 6.43 0.143 1259
 1261 3 22.13 34.79 6.26 0.162 1260
 1262 3 22.22 34.85 6.18 0.16 1261
 1263 3 22.34 34.86 6.15 0.135 1262
 1264 3 22.61 34.86 6.09 0.13 1263
 1265 3 22.77 34.82 6.01 0.139 1264
 1266 3 22.91 34.83 5.9 0.154 1265
 1267 3 23.06 34.82 5.8 0.128 1266
 1268 3 23.2 34.7 5.68 0.123 1267
 1269 3 23.34 34.54 5.59 0.119 1268
 1270 3 23.38 34.39 5.55 0.113 1269
 1271 3 23.52 34.25 5.48 0.127 1270
 1272 3 23.61 34.13 5.39 0.157 1271
 1273 3 23.77 34.14 5.38 0.151 1272
 1274 3 23.9 34.18 5.36 0.203 1273
 1275 3 23.97 34.5 5.47 0.132 1274
 1276 3 24.04 34.59 5.56 0.134 1275
 1277 3 24.06 34.64 5.68 0.198 1276
 1278 3 24.06 34.69 5.79 0.255 1277
 1279 3 23.88 35.14 5.6 0.114 1278
 1280 3 23.88 35.31 5.69 0.175 1279
 1281 3 23.86 35.47 5.8 0.18 1280
 1282 3 24.04 35.62 5.94 0.096 1281
 1283 3 24.09 35.72 6.02 0.146 1282
 1284 3 24.18 35.86 5.86 0.102 1283
 1285 3 24.29 35.97 5.76 0.085 1284
 1286 3 24.09 35.79 6.17 0.109 1283
 1287 3 23.99 35.87 6.3 0.104 1286
 1288 3 23.91 35.9 6.43 0.115 1287
 1289 3 23.81 35.97 6.63 0.123 1288
 1290 3 23.74 36.05 6.81 0.125 1289
 1291 3 23.68 36.11 6.96 0.128 1290
 1292 3 23.61 36.15 7.14 0.111 1291
 1293 3 23.65 36.18 7.3 0.109 1292
 1294 3 23.74 36.19 7.47 0.133 1293
 1295 3 23.72 36.18 7.6 0.124 1294
 1296 3 23.65 36.08 7.76 0.126 1295
 1297 3 23.63 36.14 7.9 0.153 1296
 1298 3 23.59 36.21 8.07 0.13 1297
 1299 3 23.63 36.22 8.18 0.128 1298
 1300 3 23.74 36.32 8.3 0.081 1299
 1301 3 23.68 36.37 8.44 0.087 1300
 1302 3 23.56 36.48 8.49 0.104 1301
 1303 3 23.43 36.44 8.55 0.098 1302
 1304 3 23.7 35.55 5.83 0.152 1281
 1305 3 23.63 35.6 5.9 0.149 1304
 1306 3 23.61 35.54 6.04 0.000125 1305
 1307 3 23.95 33.86 5.3 0.17 1274
 1308 3 24 33.78 5.25 0.2 1307
 1309 3 24.18 33.82 5.01 0.087 1308
 1310 3 24.29 33.78 4.81 0.14 1309
 1311 3 24.32 33.61 4.69 0.134 1310
 1312 3 24.38 33.57 4.6 0.125 1311
 1313 3 24.43 33.4 4.6 0.121 1312
 1314 3 24.5 33.32 4.56 0.171 1313
 1315 3 24.61 33.28 4.4 0.198 1314
 1316 3 24.79 33.49 4.52 0.216 1315
 1317 3 24.81 33.61 4.57 0.268 1316
 1318 3 24.84 33.53 4.81 0.195 1317
 1319 3 24.93 33.45 5.01 0.105 1318
 1320 3 24.88 33.96 4.3 0.111 1317
 1321 3 24.97 34.18 4.27 0.127 1320
 1322 3 25 34.43 4.29 0.1 1321
 1323 3 25.09 34.54 4.26 0.099 1322
 1324 3 25.13 34.68 4.25 0.09 1323
 1325 3 25.25 34.78 4.19 0.101 1324
 1326 3 25.29 35.02 4.19 0.12 1325
 1327 3 25.22 35.2 4.29 0.03 1326
 1328 3 24.47 33.17 4.1 0.139 1315
 1329 3 24.45 33.04 3.99 0.134 1328
 1330 3 24.43 32.97 3.86 0.129 1329
 1331 3 24.38 32.85 3.77 0.136 1330
 1332 3 24.47 32.71 3.58 0.161 1331
 1333 3 24.5 32.7 3.42 0.103 1332
 1334 3 24.56 32.71 3.27 0.126 1333
 1335 3 24.5 32.59 3.13 0.116 1334
 1336 3 24.56 32.63 3.02 0.082 1335
 1337 3 24.59 32.7 2.88 0.109 1336
 1338 3 24.61 32.7 2.75 0.149 1337
 1339 3 24.66 32.53 2.67 0.186 1338
 1340 3 24.68 32.38 2.52 0.096 1339
 1341 3 24.77 32.37 2.25 0.106 1340
 1342 3 24.77 32.21 2.08 0.143 1341
 1343 3 24.81 32.03 1.98 0.105 1342
 1344 3 24.84 31.91 1.9 0.121 1343
 1345 3 24.84 31.75 1.86 0.077 1344
 1346 3 21.35 34.4 8.51 0.526 1255
 1347 3 21.44 34.45 8.58 0.518 1346
 1348 3 21.37 34.61 8.73 0.522 1347
 1349 3 21.44 34.8 8.76 0.501 1348
 1350 3 21.48 34.98 8.83 0.54 1349
 1351 3 21.49 35.09 8.93 0.567 1350
 1352 3 21.4 35.22 9.13 0.57 1351
 1353 3 21.44 35.34 9.23 0.541 1352
 1354 3 21.53 35.48 9.34 0.575 1353
 1355 3 21.62 35.62 9.41 0.561 1354
 1356 3 21.67 35.73 9.56 0.611 1355
 1357 3 21.69 35.84 9.62 0.659 1356
 1358 3 21.8 35.9 9.63 0.665 1357
 1359 3 21.94 35.94 9.76 0.603 1358
 1360 3 22.03 36.4 9.7 0.604 1359
 1361 3 22.1 36.59 9.74 0.599 1360
 1362 3 21.92 36.77 9.86 0.593 1361
 1363 3 21.96 36.83 10 0.594 1362
 1364 3 22.15 36.79 10.15 0.646 1363
 1365 3 21.65 37.37 10.01 0.165 1364
 1366 3 21.65 37.76 10.03 0.088 1365
 1367 3 21.71 37.88 10.08 0.081 1366
 1368 3 22.37 36.77 10.19 0.406 1364
 1369 3 22.11 35.94 10.85 0.156 1368
 1370 3 22.07 35.92 10.98 0.195 1369
 1371 3 21.93 35.63 11.15 0.167 1370
 1372 3 21.86 35.43 11.26 0.113 1371
 1373 3 21.95 35.32 11.36 0.155 1372
 1374 3 21.86 35.21 11.5 0.158 1373
 1375 3 21.75 35.1 11.68 0.157 1374
 1376 3 21.64 35 11.76 0.147 1375
 1377 3 21.57 34.89 11.83 0.137 1376
 1378 3 21.45 34.71 11.91 0.12 1377
 1379 3 21.34 34.54 11.93 0.131 1378
 1380 3 21.16 34.49 12.01 0.129 1379
 1381 3 21 34.43 12.1 0.223 1380
 1382 3 20.89 34.33 12.19 0.219 1381
 1383 3 20.79 34.28 12.28 0.271 1382
 1384 3 20.66 34.36 12.41 0.28 1383
 1385 3 20.57 34.29 12.51 0.279 1384
 1386 3 20.39 34.43 12.67 0.263 1385
 1387 3 20.27 34.46 12.81 0.317 1386
 1388 3 20.2 34.39 12.87 0.406 1387
 1389 3 19.98 34.64 13.1 0.245 1388
 1390 3 19.82 34.75 13.21 0.237 1389
 1391 3 19.68 34.93 13.26 0.27 1390
 1392 3 19.57 35.1 13.41 0.327 1391
 1393 3 19.41 35.18 13.45 0.348 1392
 1394 3 19.14 35.04 12.91 0.106 1393
 1395 3 19.14 34.86 12.84 0.11 1394
 1396 3 19.34 35.39 13.7 0.312 1393
 1397 3 18.98 35.27 13.77 0.213 1396
 1398 3 18.89 35.33 13.93 0.17 1397
 1399 3 18.79 35.37 14.07 0.197 1398
 1400 3 18.61 35.47 14.19 0.209 1399
 1401 3 18.5 35.61 14.4 0.264 1400
 1402 3 18.41 35.51 14.53 0.32 1401
 1403 3 18.34 35.58 14.67 0.43 1402
 1404 3 18.27 35.55 14.76 0.528 1403
 1405 3 18.22 35.55 14.92 0.59 1404
 1406 3 18.11 35.18 15.02 0.476 1405
 1407 3 18.29 34.52 15.08 0.226 1406
 1408 3 18.39 34.19 15.15 0.237 1407
 1409 3 18.48 33.9 15.19 0.24 1408
 1410 3 18.54 33.72 15.29 0.214 1409
 1411 3 18.66 33.43 15.26 0.129 1410
 1412 3 18.66 33.25 15.33 0.1 1411
 1413 3 18.64 33.09 15.38 0.113 1412
 1414 3 18.59 33 15.47 0.158 1413
 1415 3 18.57 32.9 15.53 0.217 1414
 1416 3 18.54 32.8 15.6 0.226 1415
 1417 3 18.7 32.54 15.66 0.142 1416
 1418 3 18.8 32.37 15.61 0.184 1417
 1419 3 18.79 32.23 15.68 0.207 1418
 1420 3 18.75 32.11 15.75 0.174 1419
 1421 3 18.8 31.94 16.03 0.157 1420
 1422 3 18.8 31.79 16.16 0.191 1421
 1423 3 18.86 31.63 16.21 0.2 1422
 1424 3 18.79 31.54 16.32 0.202 1423
 1425 3 18.52 31.52 16.49 0.094 1424
 1426 3 18.52 31.5 16.63 0.138 1425
 1427 3 18.48 31.47 16.81 0.116 1426
 1428 3 18.43 31.47 16.92 0.088 1427
 1429 3 19.09 31.61 16.36 0.134 1424
 1430 3 19.38 31.79 16.25 0.091 1429
 1431 3 19.5 31.88 16.12 0.063 1430
 1432 3 19.64 31.97 16.03 0.111 1431
 1433 3 19.73 32.09 15.96 0.105 1432
 1434 3 19.77 32.18 15.87 0.081 1433
 1435 3 19.2 31.66 16.36 0.134 1434
 1436 3 18.84 31.34 16.35 0.105 1435
 1437 3 18.79 31.14 16.4 0.174 1436
 1438 3 18.79 30.97 16.44 0.146 1437
 1439 3 18.88 30.75 16.45 0.118 1438
 1440 3 18.95 30.57 16.45 0.124 1439
 1441 3 19.04 30.43 16.43 0.153 1440
 1442 3 18.98 30.31 16.41 0.232 1441
 1443 3 18.75 30.22 16.54 0.148 1442
 1444 3 18.59 30.07 16.71 0.102 1443
 1445 3 18.52 29.95 16.75 0.124 1444
 1446 3 18.47 29.86 16.77 0.154 1445
 1447 3 18.48 29.68 16.75 0.152 1446
 1448 3 18.52 29.38 16.79 0.145 1447
 1449 3 18.57 29.16 16.82 0.128 1448
 1450 3 18.55 28.93 16.86 0.116 1449
 1451 3 18.63 28.73 16.89 0.082 1450
 1452 3 18.63 28.56 16.95 0.099 1451
 1453 3 18.54 28.41 17 0.112 1452
 1454 3 18.52 28.25 17.11 0.168 1453
 1455 3 18.52 28.07 17.21 0.155 1454
 1456 3 18.57 27.98 17.27 0.106 1455
 1457 3 19.32 30.11 16.39 0.141 1442
 1458 3 19.41 30.02 16.38 0.139 1457
 1459 3 19.5 29.86 16.5 0.106 1458
 1460 3 19.52 29.73 16.52 0.102 1459
 1461 3 19.57 29.57 16.5 0.000125 1460
 1462 3 19.48 29.95 16.25 0.124 1458
 1463 3 19.47 29.75 16.21 0.13 1462
 1464 3 19.45 29.63 16.23 0.168 1463
 1465 3 19.5 29.48 16.25 0.213 1464
 1466 3 19.61 29.32 16.25 0.249 1465
 1467 3 19.89 29.18 16.16 0.159 1466
 1468 3 20 29.06 16.16 0.184 1467
 1469 3 20.16 28.88 16.11 0.244 1468
 1470 3 20.22 28.77 16.11 0.287 1469
 1471 3 19.93 28.59 16.41 0.159 1470
 1472 3 19.84 28.34 16.48 0.107 1471
 1473 3 19.72 28.11 16.52 0.105 1472
 1474 3 19.54 28.11 16.61 0.114 1473
 1475 3 19.45 28.13 16.66 0.079 1474
 1476 3 20.5 28.65 16 0.19 1470
 1477 3 20.61 28.53 16.04 0.208 1476
 1478 3 20.77 28.46 16.07 0.217 1477
 1479 3 20.79 28.13 16.31 0.216 1478
 1480 3 20.73 27.88 16.39 0.189 1479
 1481 3 20.98 27.82 16.44 0.125 1480
 1482 3 21.07 27.64 16.49 0.143 1481
 1483 3 21.18 27.56 16.51 0.167 1482
 1484 3 21.34 27.48 16.55 0.147 1483
 1485 3 21.45 27.43 16.58 0.205 1484
 1486 3 21.57 27.38 16.56 0.246 1485
 1487 3 21.73 27.29 16.56 0.265 1486
 1488 3 21.88 27.29 16.53 0.285 1487
 1489 3 22.05 27.23 16.62 0.327 1488
 1490 3 22.14 26.93 16.85 0.32 1489
 1491 3 22.23 26.88 16.94 0.392 1490
 1492 3 22.34 26.88 17.03 0.423 1491
 1493 3 22.45 26.95 17.19 0.438 1492
 1494 3 22.77 26.97 16.64 0.104 1493
 1495 3 22.75 26.91 16.49 0.155 1494
 1496 3 22.7 26.75 16.53 0.15 1495
 1497 3 22.66 26.61 16.46 0.139 1496
 1498 3 22.77 26.48 16.28 0.179 1497
 1499 3 22.79 26.36 16.17 0.192 1498
 1500 3 22.84 26.24 16.08 0.224 1499
 1501 3 23.14 26.24 15.99 0.086 1500
 1502 3 23.16 26.06 16.14 0.103 1501
 1503 3 22.82 26.21 15.94 0.13 1502
 1504 3 22.72 26.04 16.28 0.099 1503
 1505 3 22.82 25.93 16.24 0.000125 1504
 1506 3 22.91 26.15 15.8 0.093 1500
 1507 3 22.39 26.93 17.35 0.306 1493
 1508 3 22.27 27.29 17.83 0.132 1507
 1509 3 22.73 27.31 17.21 0.121 1507
 1510 3 22.77 27.41 17.33 0.125 1509
 1511 3 22.75 27.52 17.44 0.112 1510
 1512 3 22.73 27.72 17.51 0.11 1511
 1513 3 22.79 27.95 17.49 0.15 1512
 1514 3 22.95 28.13 17.53 0.141 1513
 1515 3 23.02 28.13 17.65 0.147 1514
 1516 3 23.13 28.22 17.76 0.17 1515
 1517 3 23.2 28.29 17.85 0.194 1516
 1518 3 23.09 28.38 18.14 0.21 1517
 1519 3 23.23 28.39 18.25 0.254 1518
 1520 3 23.09 28.43 18.45 0.186 1519
 1521 3 23.16 28.43 18.57 0.17 1520
 1522 3 23.05 28.49 18.8 0.138 1521
 1523 3 22.95 28.46 18.98 0.127 1522
 1524 3 22.88 28.46 19.16 0.102 1523
 1525 3 22.79 28.51 19.2 0.126 1524
 1526 3 22.75 28.6 19.25 0.156 1525
 1527 3 22.91 28.78 19.27 0.215 1526
 1528 3 22.98 28.87 19.27 0.268 1527
 1529 3 23.39 28.78 19.11 0.129 1528
 1530 3 23.57 28.76 19.05 0.141 1529
 1531 3 23.68 28.73 19.09 0.188 1530
 1532 3 23.79 28.8 19.09 0.178 1531
 1533 3 24 28.76 19.11 0.188 1532
 1534 3 24.09 28.64 19.16 0.226 1533
 1535 3 24.27 28.58 19.02 0.197 1534
 1536 3 24.41 28.67 18.84 0.067 1535
 1537 3 22.86 29.01 19.36 0.206 1528
 1538 3 22.75 29.23 19.41 0.151 1537
 1539 3 22.7 29.37 19.36 0.127 1538
 1540 3 22.59 29.51 19.46 0.217 1539
 1541 3 22.52 29.62 19.5 0.324 1540
 1542 3 22.54 29.8 19.34 0.377 1541
 1543 3 22.45 29.89 19.43 0.45 1542
 1544 3 22.32 29.37 20.02 0.11 1543
 1545 3 22.32 29.24 20.23 0.000125 1544
 1546 3 22.43 30.05 19.38 0.413 1543
 1547 3 23.02 29.94 19 0.106 1546
 1548 3 23.18 29.94 18.96 0.099 1547
 1549 3 23.34 29.96 18.95 0.157 1548
 1550 3 23.5 29.92 18.95 0.086 1549
 1551 3 22.36 30.08 19.61 0.258 1546
 1552 3 21.93 30.1 20 0.139 1551
 1553 3 21.86 30.19 20.09 0.109 1552
 1554 3 21.77 30.21 20.23 0.067 1553
 1555 3 22.34 30.08 19.73 0.258 1554
 1556 3 22.38 30.14 19.16 0.211 1555
 1557 3 22.34 30.24 19.04 0.217 1556
 1558 3 22.5 30.32 18.64 0.134 1557
 1559 3 22.57 30.32 18.55 0.168 1558
 1560 3 22.36 30.19 19.79 0.132 1551
 1561 3 22.23 30.21 19.86 0.126 1560
 1562 3 22.25 30.32 19.82 0.122 1561
 1563 3 23.5 28.25 18.1 0.065 1519
 1564 3 23.5 28.2 18.19 0.000125 1563
 1565 3 23.59 28.06 18.28 0.038 1564
 1566 3 23.54 28.48 17.38 0.122 1517
 1567 3 23.59 28.59 17.25 0.106 1566
 1568 3 23.66 28.68 17 0.142 1567
 1569 3 23.73 28.81 16.82 0.131 1568
 1570 3 23.79 28.93 16.64 0.136 1569
 1571 3 23.84 29.07 16.48 0.102 1570
 1572 3 23.88 29.13 16.36 0.122 1571
 1573 3 23.98 29.15 16.16 0.089 1572
 1574 3 24.05 29.21 16.02 0.084 1573
 1575 3 24.18 29.28 15.88 0.098 1574
 1576 3 24.32 29.35 15.76 0.084 1575
 1577 3 24.43 29.42 15.61 0.129 1576
 1578 3 24.54 29.17 15.4 0.097 1577
 1579 3 24.59 29.12 15.3 0.111 1578
 1580 3 24.55 29.63 15.51 0.1 1577
 1581 3 24.59 29.67 15.38 0.082 1580
 1582 3 24.64 29.72 15.21 0.105 1581
 1583 3 24.68 29.85 15.05 0.152 1582
 1584 3 24.68 29.97 15.04 0.146 1583
 1585 3 24.68 30.08 14.79 0.123 1584
 1586 3 24.75 30.24 14.65 0.18 1585
 1587 3 24.73 30.26 14.52 0.221 1586
 1588 3 24.61 30.22 14.34 0.124 1587
 1589 3 24.57 30.24 14.13 0.109 1588
 1590 3 24.52 30.22 13.86 0.122 1589
 1591 3 24.43 30.28 13.73 0.156 1590
 1592 3 24.18 30.15 13.88 0.112 1591
 1593 3 24.09 30.08 13.89 0.122 1592
 1594 3 24.02 29.87 14.02 0.11 1593
 1595 3 24 29.74 14.04 0.113 1594
 1596 3 24.04 29.62 14.06 0.085 1595
 1597 3 24 29.42 14.06 0.093 1596
 1598 3 23.97 29.3 14.03 0.134 1597
 1599 3 23.91 29.17 14.04 0.12 1598
 1600 3 23.89 28.99 14.04 0.14 1599
 1601 3 23.89 28.83 14.06 0.13 1600
 1602 3 23.93 28.65 14.13 0.083 1601
 1603 3 24.48 30.41 13.54 0.094 1591
 1604 3 24.5 30.5 13.45 0.124 1603
 1605 3 24.5 30.56 13.29 0.114 1604
 1606 3 21.93 27.24 16.12 0.098 1488
 1607 3 22.02 27.31 16.01 0.087 1606
 1608 3 22 27.37 15.9 0.098 1607
 1609 3 22.09 27.35 15.82 0.118 1608
 1610 3 22.22 27.22 15.8 0.154 1609
 1611 3 22.27 27.1 15.78 0.223 1610
 1612 3 22.32 27.4 15.57 0.123 1611
 1613 3 22.38 27.51 15.45 0.137 1612
 1614 3 22.39 27.6 15.33 0.103 1613
 1615 3 20.59 27.68 16.46 0.155 1480
 1616 3 20.55 27.48 16.49 0.097 1615
 1617 3 20.59 27.41 16.37 0.123 1616
 1618 3 20.61 27.34 16.21 0.168 1617
 1619 3 20.66 27.28 16.12 0.113 1618
 1620 3 20.75 28.97 16.25 0.161 1478
 1621 3 20.89 29.21 15.98 0.098 1620
 1622 3 20.84 29.37 16.02 0.123 1621
 1623 3 19.32 29.22 16.41 0.124 1466
 1624 3 19.22 29.07 16.46 0.082 1623
 1625 3 19.32 31.73 16.37 0.134 1435
 1626 3 19.43 31.84 16.5 0.103 1429
 1627 3 19.48 31.89 16.59 0.091 1626
 1628 3 19.5 31.98 16.71 0.056 1627
 1629 3 19.52 32 17 0.147 1628
 1630 3 19.57 32 17.18 0.153 1629
 1631 3 19.52 32.15 17.39 0.119 1630
 1632 3 19.47 32.23 17.5 0.121 1631
 1633 3 19.52 32.49 17.55 0.08 1632
 1634 3 19.47 32.71 17.57 0.077 1633
 1635 3 19.38 32.83 17.62 0.103 1634
 1636 3 19.34 32.87 17.73 0.12 1635
 1637 3 19.2 32.81 17.87 0.14 1636
 1638 3 19.07 32.74 17.98 0.123 1637
 1639 3 18.93 32.73 18.09 0.13 1638
 1640 3 18.86 32.66 18.18 0.111 1639
 1641 3 18.73 32.66 18.32 0.096 1640
 1642 3 18.64 32.45 18.32 0.141 1641
 1643 3 18.7 32.2 18.37 0.067 1642
 1644 3 18.75 32.06 18.41 0.08 1643
 1645 3 19.32 32.16 17.71 0.175 1632
 1646 3 19.25 31.95 17.82 0.121 1645
 1647 3 19.22 31.86 17.96 0.119 1646
 1648 3 19.18 31.79 18.09 0.089 1647
 1649 3 19.18 31.7 18.21 0.08 1648
 1650 3 19.07 32 16.14 0.101 1422
 1651 3 19.16 31.93 16.23 0.058 1650
 1652 3 18.14 32.91 15.6 0.103 1416
 1653 3 17.97 32.93 15.6 0.123 1652
 1654 3 17.84 32.94 15.62 0.104 1653
 1655 3 18.23 36.37 15.11 0.219 1405
 1656 3 18.3 36.5 15.16 0.259 1655
 1657 3 18.43 36.62 15.22 0.275 1656
 1658 3 18.54 36.64 15.24 0.31 1657
 1659 3 18.2 36.69 15.49 0.22 1658
 1660 3 18.43 36.54 15.65 0.133 1659
 1661 3 18.43 36.5 15.86 0.135 1660
 1662 3 18.39 36.47 16 0.161 1661
 1663 3 18.34 36.46 16.13 0.24 1662
 1664 3 18.29 36.42 16.22 0.269 1663
 1665 3 18.72 36.38 16.13 0.115 1664
 1666 3 18.84 36.49 16.15 0.153 1665
 1667 3 18.91 36.58 16.25 0.202 1666
 1668 3 18.93 36.31 16.41 0.089 1667
 1669 3 19.14 36.31 16.51 0.154 1668
 1670 3 19.34 36.38 16.44 0.139 1669
 1671 3 19.57 36.6 16.34 0.061 1670
 1672 3 19.64 36.59 16.21 0.139 1671
 1673 3 19.64 36.6 16.07 0.136 1672
 1674 3 19.68 36.59 15.91 0.085 1673
 1675 3 19.18 36.06 16.64 0.078 1670
 1676 3 19.11 36.02 16.73 0.083 1675
 1677 3 19.02 35.98 16.8 0.051 1676
 1678 3 18.95 36.81 16.25 0.158 1667
 1679 3 19.09 36.94 16.34 0.000125 1678
 1680 3 18.13 36.52 16.29 0.161 1664
 1681 3 17.79 36.7 16.4 0.116 1680
 1682 3 17.68 36.81 16.52 0.12 1681
 1683 3 17.54 36.95 16.59 0.109 1682
 1684 3 17.47 36.99 16.7 0.142 1683
 1685 3 17.29 37.02 16.77 0.129 1684
 1686 3 17.11 37.08 16.84 0.129 1685
 1687 3 16.95 37.16 16.83 0.091 1686
 1688 3 18.04 36.59 16.31 0.161 1680
 1689 3 18.34 36.2 16.33 0.14 1688
 1690 3 18.39 35.98 16.4 0.115 1689
 1691 3 18.34 35.91 16.58 0.11 1690
 1692 3 18.3 35.83 16.75 0.108 1691
 1693 3 18.2 35.83 16.81 0.000125 1692
 1694 3 18.02 36.93 15.63 0.14 1659
 1695 3 17.93 37.05 15.66 0.138 1694
 1696 3 17.89 37.15 15.69 0.174 1695
 1697 3 17.8 37.3 15.86 0.138 1696
 1698 3 17.79 37.41 15.97 0.178 1697
 1699 3 17.77 37.56 16.04 0.214 1698
 1700 3 17.8 37.89 15.91 0.196 1699
 1701 3 17.75 38.22 15.88 0.187 1700
 1702 3 17.66 38.41 15.92 0.189 1701
 1703 3 17.61 38.64 15.99 0.216 1702
 1704 3 17.54 38.88 16.03 0.256 1703
 1705 3 17.54 39.02 16.05 0.294 1704
 1706 3 17.47 39.16 16.07 0.346 1705
 1707 3 17.13 39.03 16.37 0.21 1706
 1708 3 16.97 39.01 16.53 0.193 1707
 1709 3 16.86 39.16 16.65 0.174 1708
 1710 3 16.75 39.16 16.76 0.198 1709
 1711 3 16.66 39.13 16.82 0.248 1710
 1712 3 16.45 39.33 16.83 0.23 1711
 1713 3 16.36 39.41 16.83 0.322 1712
 1714 3 16.2 39.42 16.83 0.391 1713
 1715 3 16.07 39.51 16.87 0.408 1714
 1716 3 15.88 39.59 16.89 0.375 1715
 1717 3 15.7 39.55 17.01 0.461 1716
 1718 3 15.54 39.45 17.19 0.479 1717
 1719 3 15.13 39.55 17.26 0.248 1718
 1720 3 14.91 39.46 17.3 0.243 1719
 1721 3 14.73 39.45 17.39 0.277 1720
 1722 3 14.58 39.45 17.37 0.317 1721
 1723 3 14.46 39.42 17.33 0.326 1722
 1724 3 14.37 39.34 17.26 0.391 1723
 1725 3 14.28 39.52 16.6 0.113 1724
 1726 3 14.25 39.6 16.46 0.148 1725
 1727 3 14.24 39.73 16.3 0.133 1726
 1728 3 14.2 39.8 16.14 0.148 1727
 1729 3 14.13 39.88 16.03 0.154 1728
 1730 3 14.1 40.01 15.83 0.138 1729
 1731 3 14.06 40.09 15.75 0.154 1730
 1732 3 14.06 40.25 15.68 0.111 1731
 1733 3 13.99 40.47 15.59 0.111 1732
 1734 3 13.91 40.65 15.57 0.092 1733
 1735 3 13.88 40.84 15.48 0.103 1734
 1736 3 13.8 40.98 15.47 0.087 1735
 1737 3 13.75 41.04 15.36 0.094 1736
 1738 3 13.79 41.15 15.24 0.087 1737
 1739 3 13.7 41.3 15.17 0.124 1738
 1740 3 13.64 41.39 15.11 0.127 1739
 1741 3 13.6 41.51 14.98 0.091 1740
 1742 3 13.55 41.58 14.88 0.107 1741
 1743 3 13.57 41.58 14.72 0.161 1742
 1744 3 13.48 41.76 14.73 0.139 1743
 1745 3 13.38 41.87 14.7 0.128 1744
 1746 3 13.3 41.97 14.57 0.124 1745
 1747 3 13.31 42.11 14.46 0.099 1746
 1748 3 13.28 42.32 14.32 0.133 1747
 1749 3 13.24 42.44 14.15 0.1 1748
 1750 3 13.13 42.54 14.06 0.11 1749
 1751 3 12.99 42.65 14 0.066 1750
 1752 3 12.89 42.7 13.99 0.079 1751
 1753 3 12.81 42.8 13.94 0.101 1752
 1754 3 12.7 42.87 13.94 0.127 1753
 1755 3 12.62 43 13.91 0.171 1754
 1756 3 12.47 42.94 14.13 0.09 1755
 1757 3 12.35 42.97 14.21 0.105 1756
 1758 3 12.23 42.94 14.29 0.071 1757
 1759 3 12.07 42.94 14.4 0.115 1758
 1760 3 11.93 42.79 14.56 0.135 1759
 1761 3 11.69 42.69 14.61 0.151 1760
 1762 3 11.55 42.66 14.62 0.19 1761
 1763 3 11.44 42.64 14.62 0.275 1762
 1764 3 11.44 42.48 15.02 0.086 1763
 1765 3 11.39 42.44 15.15 0.072 1764
 1766 3 11.32 42.41 15.28 0.063 1765
 1767 3 11.23 42.37 15.41 0.091 1766
 1768 3 11.11 42.32 15.56 0.085 1767
 1769 3 11.03 42.26 15.71 0.119 1768
 1770 3 11.13 42.02 15.86 0.103 1769
 1771 3 11.29 41.94 15.91 0.136 1770
 1772 3 11.25 41.76 15.98 0.14 1771
 1773 3 11.28 41.59 15.95 0.105 1772
 1774 3 11.23 41.41 15.98 0.101 1773
 1775 3 11.23 41.28 16.07 0.065 1774
 1776 3 10.83 42.45 15.89 0.101 1769
 1777 3 10.79 42.38 16.02 0.119 1776
 1778 3 10.7 42.34 16.11 0.12 1777
 1779 3 13.65 41.55 14.59 0.073 1743
 1780 3 13.63 41.62 14.48 0.000125 1779
 1781 3 14.25 39.06 18.03 0.122 1724
 1782 3 14.15 38.94 18.14 0.105 1781
 1783 3 14.13 38.84 18.28 0.095 1782
 1784 3 14.12 38.76 18.44 0.108 1783
 1785 3 14.05 38.78 18.62 0.155 1784
 1786 3 14.12 38.75 18.74 0.217 1785
 1787 3 14.57 38.67 18.92 0.11 1786
 1788 3 14.71 38.6 19.01 0.117 1787
 1789 3 14.77 38.5 19.21 0.086 1788
 1790 3 14.85 38.46 19.35 0.093 1789
 1791 3 14.94 38.45 19.42 0.117 1790
 1792 3 15.13 38.46 19.46 0.085 1791
 1793 3 15.21 38.42 19.55 0.108 1792
 1794 3 15.38 38.32 19.53 0.114 1793
 1795 3 15.54 38.28 19.44 0.09 1794
 1796 3 15.64 38.27 19.44 0.128 1795
 1797 3 15.77 38.25 19.49 0.078 1796
 1798 3 13.89 38.71 18.83 0.129 1786
 1799 3 13.85 38.67 18.96 0.147 1798
 1800 3 13.61 38.7 19.1 0.181 1799
 1801 3 13.47 38.82 19.17 0.14 1800
 1802 3 13.38 38.79 19.33 0.162 1801
 1803 3 13.25 38.82 19.39 0.199 1802
 1804 3 13.15 38.74 19.48 0.259 1803
 1805 3 12.99 38.32 19.57 0.188 1804
 1806 3 12.83 38.14 19.64 0.101 1805
 1807 3 12.72 38.07 19.74 0.11 1806
 1808 3 12.55 37.97 19.85 0.122 1807
 1809 3 12.27 37.97 19.94 0.106 1808
 1810 3 12.16 38.02 19.94 0.104 1809
 1811 3 11.99 38.07 19.92 0.141 1810
 1812 3 11.81 38.18 19.85 0.092 1811
 1813 3 11.69 38.2 19.83 0.052 1812
 1814 3 13.88 38.53 19.1 0.018 1799
 1815 3 14.27 39.65 17.65 0.101 1723
 1816 3 14.13 39.84 17.67 0.073 1815
 1817 3 17.7 39.47 15.89 0.211 1706
 1818 3 17.77 39.72 15.79 0.244 1817
 1819 3 18.11 39.84 15.5 0.143 1818
 1820 3 18.18 39.97 15.32 0.201 1819
 1821 3 18.32 40.01 15.21 0.261 1820
 1822 3 18.36 40.04 15.09 0.303 1821
 1823 3 18.45 40.05 14.99 0.319 1822
 1824 3 18.54 40.04 14.93 0.351 1823
 1825 3 18.64 39.94 14.74 0.155 1824
 1826 3 18.66 40.01 14.57 0.139 1825
 1827 3 18.75 40 14.32 0.064 1826
 1828 3 18.36 40.04 14.79 0.177 1824
 1829 3 18.14 39.97 14.54 0.116 1828
 1830 3 18.04 40.02 14.51 0.000125 1829
 1831 3 18.27 40.05 14.71 0.177 1828
 1832 3 18.84 40.2 15.32 0.116 1831
 1833 3 18.93 40.29 15.38 0.119 1832
 1834 3 19 40.37 15.42 0.101 1833
 1835 3 19.11 40.44 15.45 0.108 1834
 1836 3 19.29 40.44 15.5 0.104 1835
 1837 3 19.43 40.41 15.54 0.07 1836
 1838 3 19.54 40.4 15.5 0.075 1837
 1839 3 19.66 40.41 15.48 0.114 1838
 1840 3 19.79 40.47 15.43 0.141 1839
 1841 3 19.97 40.61 15.41 0.123 1840
 1842 3 20.09 40.65 15.41 0.099 1841
 1843 3 20.22 40.62 15.35 0.102 1842
 1844 3 20.39 40.51 15.35 0.122 1843
 1845 3 20.32 40.4 15.35 0.000125 1844
 1846 3 17.39 39.83 15.99 0.125 1818
 1847 3 17.32 39.97 15.99 0.149 1846
 1848 3 17.16 40.1 16.01 0.174 1847
 1849 3 17.16 40.12 15.82 0.087 1848
 1850 3 17.07 40.19 15.72 0.1 1849
 1851 3 17.04 40.23 15.59 0.091 1850
 1852 3 17 40.29 15.48 0.122 1851
 1853 3 16.95 40.39 15.35 0.107 1852
 1854 3 16.84 40.51 15.2 0.146 1853
 1855 3 16.75 40.65 15.15 0.188 1854
 1856 3 17 40.66 14.88 0.135 1855
 1857 3 17.11 40.76 14.75 0.071 1856
 1858 3 17.02 40.23 16.26 0.137 1848
 1859 3 17 40.33 16.35 0.153 1858
 1860 3 17.91 37.25 15.5 0.089 1696
 1861 3 19.05 36.64 15.08 0.169 1658
 1862 3 19.34 36.59 14.97 0.11 1861
 1863 3 19.43 36.54 14.91 0.088 1862
 1864 3 19.45 35.61 13.86 0.211 1396
 1865 3 19.5 35.69 13.98 0.245 1864
 1866 3 19.57 35.97 13.9 0.1 1865
 1867 3 19.57 36.08 13.95 0.129 1866
 1868 3 19.59 36.22 14 0.131 1867
 1869 3 19.61 36.36 14.01 0.118 1868
 1870 3 19.66 36.55 14 0.136 1869
 1871 3 19.68 36.79 13.97 0.115 1870
 1872 3 19.64 36.91 14 0.098 1871
 1873 3 19.55 37.08 13.94 0.109 1872
 1874 3 19.48 37.2 13.87 0.084 1873
 1875 3 19.66 35.45 14.18 0.135 1865
 1876 3 19.63 35.29 14.32 0.159 1875
 1877 3 19.68 35.2 14.43 0.135 1876
 1878 3 19.72 35.22 14.56 0.119 1877
 1879 3 19.47 35.12 14.65 0.054 1878
 1880 3 19.39 35.02 14.78 0.1 1879
 1881 3 19.29 34.83 14.96 0.121 1880
 1882 3 19.23 34.65 15.08 0.051 1881
 1883 3 22.53 36.86 10.19 0.436 1368
 1884 3 22.64 36.94 10.18 0.53 1883
 1885 3 22.44 37.04 9.5 0.099 1884
 1886 3 22.39 37.17 9.5 0.101 1885
 1887 3 22.28 37.26 9.28 0.11 1886
 1888 3 22.41 37.34 9.11 0.148 1887
 1889 3 22.54 37.31 9 0.207 1888
 1890 3 22.72 36.94 8.82 0.107 1889
 1891 3 22.86 36.94 8.7 0.139 1890
 1892 3 22.97 36.81 8.6 0.000125 1891
 1893 3 22.59 37.67 8.84 0.193 1889
 1894 3 22.63 37.77 8.72 0.183 1893
 1895 3 22.66 37.94 8.73 0.119 1894
 1896 3 22.79 38.04 8.78 0.134 1895
 1897 3 22.91 38.09 8.78 0.082 1896
 1898 3 23.09 38.17 8.75 0.112 1897
 1899 3 23.18 38.24 8.65 0.154 1898
 1900 3 23.27 38.42 8.58 0.154 1899
 1901 3 23.22 38.31 8.49 0.037 1900
 1902 3 23.16 38.34 8.36 0.109 1901
 1903 3 23.06 38.2 8.36 0.081 1902
 1904 3 23.45 38.48 8.59 0.116 1900
 1905 3 23.59 38.49 8.58 0.149 1904
 1906 3 23.68 38.76 8.28 0.159 1905
 1907 3 23.75 38.89 8.16 0.258 1906
 1908 3 23.61 39.21 7.96 0.114 1907
 1909 3 23.56 39.29 7.83 0.179 1908
 1910 3 23.63 39.36 7.75 0.284 1909
 1911 3 23.81 38.93 7.63 0.091 1910
 1912 3 23.95 38.9 7.53 0.097 1911
 1913 3 24.09 38.83 7.45 0.09 1912
 1914 3 23.63 39.75 7.74 0.137 1910
 1915 3 23.66 39.9 7.74 0.178 1914
 1916 3 23.49 40.08 7.54 0.124 1915
 1917 3 23.45 40.23 7.49 0.104 1916
 1918 3 23.5 40.36 7.49 0.144 1917
 1919 3 23.52 40.54 7.56 0.125 1918
 1920 3 23.52 40.76 7.63 0.113 1919
 1921 3 23.5 40.86 7.7 0.000125 1920
 1922 3 23.9 38.68 8.16 0.213 1907
 1923 3 24.16 38.48 8.09 0.128 1922
 1924 3 24.36 38.47 7.92 0.122 1923
 1925 3 24.54 38.5 7.71 0.148 1924
 1926 3 24.65 38.54 7.53 0.162 1925
 1927 3 24.77 38.6 7.32 0.132 1926
 1928 3 24.81 38.69 7.22 0.171 1927
 1929 3 24.66 38.51 7.04 0.131 1928
 1930 3 24.7 38.4 6.88 0.092 1929
 1931 3 22.88 37.01 10.59 0.465 1884
 1932 3 23 37.22 10.59 0.477 1931
 1933 3 23.02 37.41 10.7 0.476 1932
 1934 3 23.11 37.58 10.76 0.466 1933
 1935 3 23.16 37.69 10.85 0.458 1934
 1936 3 23.25 37.8 11.02 0.441 1935
 1937 3 23.36 37.87 11.12 0.48 1936
 1938 3 23.5 37.92 11.19 0.514 1937
 1939 3 23.64 37.99 11.2 0.535 1938
 1940 3 23.73 38.02 11.41 0.6 1939
 1941 3 23.93 37.95 11.43 0.648 1940
 1942 3 24 38.02 11.59 0.603 1941
 1943 3 24.48 37.3 11.51 0.141 1942
 1944 3 24.55 37.1 11.5 0.086 1943
 1945 3 24.66 36.89 11.47 0.119 1944
 1946 3 24.79 36.73 11.42 0.114 1945
 1947 3 24.86 36.6 11.47 0.11 1946
 1948 3 24.91 36.42 11.43 0.122 1947
 1949 3 25 36.2 11.45 0.136 1948
 1950 3 25.05 35.96 11.44 0.151 1949
 1951 3 25.09 35.78 11.46 0.137 1950
 1952 3 25.18 35.62 11.41 0.148 1951
 1953 3 25.22 35.42 11.44 0.138 1952
 1954 3 25.25 35.31 11.5 0.163 1953
 1955 3 25.22 35.13 11.51 0.172 1954
 1956 3 25.27 34.92 11.51 0.192 1955
 1957 3 25.29 34.74 11.51 0.185 1956
 1958 3 25.32 34.57 11.51 0.195 1957
 1959 3 25.39 34.46 11.46 0.211 1958
 1960 3 25.5 34.28 11.43 0.228 1959
 1961 3 25.68 34.16 11.26 0.225 1960
 1962 3 25.79 34.09 11.18 0.258 1961
 1963 3 25.89 34.03 11.04 0.3 1962
 1964 3 25.93 33.93 10.98 0.267 1963
 1965 3 26.07 33.76 10.93 0.242 1964
 1966 3 26.13 34.2 10.49 0.119 1965
 1967 3 26.13 34.31 10.49 0.129 1966
 1968 3 26.07 34.41 10.34 0.151 1967
 1969 3 25.98 34.44 10.24 0.212 1968
 1970 3 25.77 34.34 10.2 0.231 1969
 1971 3 25.61 34.13 9.94 0.155 1970
 1972 3 25.48 34.01 9.85 0.093 1971
 1973 3 25.38 33.92 9.81 0.114 1972
 1974 3 25.25 33.92 9.78 0.126 1973
 1975 3 25.09 33.91 9.81 0.107 1974
 1976 3 24.97 33.88 9.87 0.000125 1975
 1977 3 26.23 34.63 10.17 0.088 1969
 1978 3 26.27 34.7 10.06 0.078 1977
 1979 3 26.14 33.7 10.79 0.193 1965
 1980 3 26.25 33.65 10.7 0.223 1979
 1981 3 26.48 33.48 10.68 0.24 1980
 1982 3 26.68 33.38 10.6 0.254 1981
 1983 3 26.79 33.3 10.52 0.277 1982
 1984 3 26.57 33.2 10.27 0.152 1983
 1985 3 26.63 33.16 10.18 0.169 1984
 1986 3 26.66 33.05 10.07 0.109 1985
 1987 3 26.66 32.84 10.07 0.122 1986
 1988 3 26.61 32.7 10.09 0.166 1987
 1989 3 26.66 32.48 10.03 0.153 1988
 1990 3 26.61 32.34 10.05 0.147 1989
 1991 3 26.72 32.19 10 0.11 1990
 1992 3 26.79 32.09 9.94 0.193 1991
 1993 3 26.79 31.96 9.94 0.268 1992
 1994 3 26.98 31.93 9.78 0.236 1993
 1995 3 27.2 32.13 9.66 0.127 1994
 1996 3 27.34 32.04 9.64 0.083 1995
 1997 3 26.68 31.64 10.18 0.102 1993
 1998 3 26.61 31.66 10.28 0.104 1997
 1999 3 26.45 31.64 10.36 0.063 1998
 2000 3 26.98 33.36 10.55 0.367 1983
 2001 3 27.02 34.04 10.56 0.121 2000
 2002 3 27 34.2 10.56 0.092 2001
 2003 3 26.98 34.37 10.6 0.122 2002
 2004 3 27 34.49 10.6 0.074 2003
 2005 3 27.04 33.38 10.45 0.179 2000
 2006 3 27.2 33.3 10.26 0.128 2005
 2007 3 27.36 33.3 10.14 0.096 2006
 2008 3 27.54 33.23 10.07 0.118 2007
 2009 3 27.7 33.17 9.93 0.18 2008
 2010 3 27.86 33.12 9.79 0.169 2009
 2011 3 28 33.04 9.69 0.179 2010
 2012 3 28.2 32.91 9.58 0.145 2011
 2013 3 28.34 32.86 9.58 0.123 2012
 2014 3 28.43 32.73 9.57 0.14 2013
 2015 3 28.52 32.73 9.5 0.08 2014
 2016 3 28.64 32.67 9.45 0.098 2015
 2017 3 28.73 32.62 9.41 0.193 2016
 2018 3 28.8 32.55 9.45 0.222 2017
 2019 3 28.98 32.34 9.57 0.109 2018
 2020 3 29.07 32.17 9.61 0.124 2019
 2021 3 29.13 32.02 9.68 0.132 2020
 2022 3 29.18 31.91 9.66 0.132 2021
 2023 3 29.14 31.71 9.66 0.196 2022
 2024 3 29.11 31.53 9.78 0.209 2023
 2025 3 29.18 31.39 9.7 0.128 2024
 2026 3 28.95 31.48 10.1 0.091 2024
 2027 3 27.04 32.79 10.8 0.095 2005
 2028 3 27.07 32.69 10.86 0.11 2027
 2029 3 27.14 32.52 10.92 0.144 2028
 2030 3 27.2 32.41 10.94 0.08 2029
 2031 3 24.04 38.17 11.75 0.552 1942
 2032 3 24.09 38.3 11.91 0.52 2031
 2033 3 24.18 38.46 12.01 0.529 2032
 2034 3 24.27 38.68 12.11 0.504 2033
 2035 3 24.32 38.81 12.23 0.507 2034
 2036 3 24.34 38.99 12.32 0.516 2035
 2037 3 24.45 39.17 12.3 0.608 2036
 2038 3 24.48 39.35 12.31 0.627 2037
 2039 3 24.7 39.39 12.36 0.722 2038
 2040 3 24.68 39.66 12.49 0.61 2039
 2041 3 24.59 39.88 12.72 0.552 2040
 2042 3 24.66 40.03 12.8 0.631 2041
 2043 3 24.64 40.14 12.98 0.537 2042
 2044 3 24.73 40.27 13.05 0.553 2043
 2045 3 24.89 40.35 13.11 0.569 2044
 2046 3 24.95 40.42 13.24 0.604 2045
 2047 3 25.11 40.53 13.33 0.599 2046
 2048 3 25.16 40.7 13.46 0.572 2047
 2049 3 25.3 40.78 13.47 0.559 2048
 2050 3 25.34 40.94 13.6 0.541 2049
 2051 3 25.41 41.1 13.73 0.562 2050
 2052 3 25.43 41.26 13.82 0.597 2051
 2053 3 25.43 41.44 13.84 0.639 2052
 2054 3 24.48 41.83 13.98 0.14 2053
 2055 3 24.34 41.87 14.04 0.193 2054
 2056 3 24.3 42.09 14.15 0.162 2055
 2057 3 24.3 42.19 14.23 0.156 2056
 2058 3 24.32 42.33 14.33 0.166 2057
 2059 3 24.25 42.44 14.48 0.203 2058
 2060 3 24.16 42.47 14.54 0.268 2059
 2061 3 24.23 42.9 14.49 0.142 2060
 2062 3 24.2 43.05 14.64 0.161 2061
 2063 3 24.16 43.15 14.73 0.175 2062
 2064 3 24.23 43.44 14.79 0.144 2063
 2065 3 24.16 43.55 14.8 0.218 2064
 2066 3 24.23 43.68 14.82 0.322 2065
 2067 3 24.57 44.11 14.88 0.187 2066
 2068 3 24.64 44.45 14.87 0.176 2067
 2069 3 24.63 44.65 14.89 0.118 2068
 2070 3 24.66 44.86 14.88 0.117 2069
 2071 3 24.7 44.98 14.86 0.106 2070
 2072 3 24.7 45.14 14.88 0.135 2071
 2073 3 24.59 45.32 14.9 0.113 2072
 2074 3 24.45 45.41 14.86 0.1 2073
 2075 3 24.32 45.48 14.89 0.145 2074
 2076 3 24.18 45.55 14.89 0.179 2075
 2077 3 24.07 45.75 14.9 0.137 2076
 2078 3 23.97 45.76 14.81 0.000125 2077
 2079 3 24.05 42.4 14.67 0.151 2060
 2080 3 23.82 42.47 14.95 0.119 2079
 2081 3 23.75 42.52 15.04 0.087 2080
 2082 3 23.68 42.57 15.15 0.079 2081
 2083 3 23.55 42.58 15.22 0.102 2082
 2084 3 23.48 42.51 15.3 0.177 2083
 2085 3 23.32 42.64 15.33 0.161 2084
 2086 3 23.16 42.94 15.26 0.112 2085
 2087 3 23.02 43.12 15.23 0.138 2086
 2088 3 22.93 43.22 15.14 0.111 2087
 2089 3 22.79 43.25 15 0.149 2088
 2090 3 22.61 43.33 15.03 0.134 2089
 2091 3 23.45 42.27 15.35 0.145 2084
 2092 3 23.34 42.19 15.29 0.185 2091
 2093 3 23.52 42.04 15.39 0.152 2092
 2094 3 23.55 41.89 15.49 0.144 2093
 2095 3 23.45 41.77 15.66 0.067 2094
 2096 3 23.36 41.69 15.74 0.118 2095
 2097 3 23.27 41.72 15.83 0.049 2096
 2098 3 23.04 42.33 15.04 0.137 2092
 2099 3 22.97 42.34 14.91 0.076 2098
 2100 3 23.93 42.33 14.82 0.151 2099
 2101 3 24.07 42.48 14.23 0.113 2079
 2102 3 23.88 42.5 14.26 0.098 2101
 2103 3 23.7 42.58 14.28 0.08 2102
 2104 3 23.54 42.66 14.23 0.107 2103
 2105 3 23.41 42.76 14.18 0.121 2104
 2106 3 23.25 42.97 14.23 0.134 2105
 2107 3 23.07 43.05 14.28 0.118 2106
 2108 3 22.97 43.12 14.33 0.089 2107
 2109 3 22.91 43.14 14.47 0.081 2108
 2110 3 22.95 43.11 14.59 0.13 2109
 2111 3 23.09 42.98 14.63 0.167 2110
 2112 3 23.29 42.72 14.49 0.091 2111
 2113 3 23.45 42.62 14.48 0.096 2112
 2114 3 23.5 42.51 14.51 0.064 2113
 2115 3 25.57 41.39 13.93 0.548 2053
 2116 3 25.84 41.36 14.1 0.529 2115
 2117 3 25.98 41.28 14.05 0.192 2116
 2118 3 25.8 41.19 14.1 0.129 2117
 2119 3 25.93 41.25 14.31 0.657 2116
 2120 3 25.98 41.27 14.43 0.688 2119
 2121 3 26.11 41.32 14.56 0.723 2120
 2122 3 26.11 41.26 14.73 0.757 2121
 2123 3 25.73 41.22 14.42 0.14 2122
 2124 3 26.13 41.19 14.84 0.784 2122
 2125 3 25.41 40.54 15.14 0.228 2124
 2126 3 25.32 40.57 15.32 0.269 2125
 2127 3 25.22 40.87 15.33 0.000125 2126
 2128 3 25.18 40.54 15.44 0.276 2127
 2129 3 25.23 40.76 15.49 0.226 2128
 2130 3 24.98 40.65 15.41 0.28 2129
 2131 3 24.79 40.72 15.49 0.2 2130
 2132 3 24.64 40.7 15.49 0.15 2131
 2133 3 24.45 40.73 15.48 0.151 2132
 2134 3 24.39 40.8 15.52 0.157 2133
 2135 3 24.41 40.91 15.49 0.111 2134
 2136 3 24.91 41.2 15.16 0.101 2130
 2137 3 24.86 41.33 15.1 0.107 2136
 2138 3 24.84 41.45 15.06 0.04 2137
 2139 3 26.32 41.29 14.86 0.787 2124
 2140 3 26.52 40.4 15.11 0.406 2139
 2141 3 26.73 40.33 15.16 0.404 2140
 2142 3 26.61 40.33 15.33 0.698 2141
 2143 3 26.75 40.32 15.41 0.744 2142
 2144 3 26.64 40.15 15.58 0.75 2143
 2145 3 26.59 40.01 15.73 0.828 2144
 2146 3 26.54 39.97 15.83 0.919 2145
 2147 3 26.29 40.15 16 0.823 2146
 2148 3 26.3 40.04 16.13 0.762 2147
 2149 3 25.66 39.94 16.18 0.581 2148
 2150 3 25.36 39.76 16.15 0.491 2149
 2151 3 25.25 39.65 16.24 0.424 2150
 2152 3 25.02 39.49 16.31 0.32 2151
 2153 3 24.91 39.4 16.43 0.284 2152
 2154 3 24.5 39.16 16.43 0.179 2153
 2155 3 24.41 38.99 16.47 0.218 2154
 2156 3 24.25 38.88 16.5 0.217 2155
 2157 3 24.13 38.66 16.44 0.181 2156
 2158 3 24.05 38.49 16.46 0.189 2157
 2159 3 24.11 38.27 16.46 0.212 2158
 2160 3 24.13 38.12 16.51 0.279 2159
 2161 3 24.13 37.96 16.53 0.331 2160
 2162 3 24.11 37.84 16.53 0.357 2161
 2163 3 24.14 37.66 16.41 0.465 2162
 2164 3 24.05 37.38 16.67 0.484 2163
 2165 3 24 37.23 16.64 0.453 2164
 2166 3 23.89 37.09 16.78 0.422 2165
 2167 3 23.8 36.94 16.85 0.382 2166
 2168 3 23.77 36.77 16.92 0.385 2167
 2169 3 23.82 36.58 16.91 0.45 2168
 2170 3 23.61 36.48 17.05 0.517 2169
 2171 3 23.38 36.41 17.14 0.462 2170
 2172 3 23.27 36.33 17.16 0.505 2171
 2173 3 23.14 36.41 17.28 0.143 2172
 2174 3 23.14 36.31 17.41 0.14 2173
 2175 3 23.2 36.19 17.58 0.11 2174
 2176 3 23.18 36.05 17.74 0.14 2175
 2177 3 23.22 35.95 17.79 0.091 2176
 2178 3 23.2 36.17 17.27 0.598 2172
 2179 3 23.07 36.12 17.35 0.686 2178
 2180 3 22.95 36.02 17.45 0.739 2179
 2181 3 22.86 35.98 17.54 0.78 2180
 2182 3 22.84 35.83 17.54 0.796 2181
 2183 3 22.86 35.66 17.63 0.732 2182
 2184 3 23.29 35.31 17.74 0.474 2183
 2185 3 23.77 34.56 17.72 0.196 2184
 2186 3 23.95 34.38 17.74 0.174 2185
 2187 3 24 34.23 17.74 0.202 2186
 2188 3 24.04 34.06 17.76 0.236 2187
 2189 3 24.02 34.16 18.13 0.12 2188
 2190 3 24.11 34.09 18.2 0.122 2189
 2191 3 24.25 34.02 18.27 0.157 2190
 2192 3 24.23 33.81 18.35 0.111 2191
 2193 3 24.34 33.77 18.42 0.13 2192
 2194 3 24.45 33.73 18.49 0.091 2193
 2195 3 24.39 34.16 18.38 0.126 2191
 2196 3 24.52 34.16 18.49 0.082 2195
 2197 3 24.64 34.15 18.56 0.094 2196
 2198 3 24.73 34.09 18.6 0.000125 2197
 2199 3 24.02 33.81 17.56 0.178 2188
 2200 3 24.05 33.63 17.5 0.135 2199
 2201 3 24.09 33.48 17.5 0.161 2200
 2202 3 24.18 33.23 17.5 0.133 2201
 2203 3 24.25 33.13 17.46 0.143 2202
 2204 3 24.34 32.98 17.46 0.157 2203
 2205 3 24.39 32.8 17.59 0.171 2204
 2206 3 24.43 32.59 17.68 0.165 2205
 2207 3 24.41 32.4 17.82 0.169 2206
 2208 3 24.39 32.16 17.96 0.172 2207
 2209 3 24.39 32 18.03 0.213 2208
 2210 3 24.36 31.79 18.09 0.219 2209
 2211 3 24.34 31.66 18.21 0.189 2210
 2212 3 24.39 31.34 18.23 0.181 2211
 2213 3 24.39 31.13 18.3 0.161 2212
 2214 3 24.41 30.95 18.35 0.146 2213
 2215 3 24.41 30.77 18.47 0.178 2214
 2216 3 24.41 30.64 18.55 0.197 2215
 2217 3 24.43 30.52 18.66 0.237 2216
 2218 3 24.48 30.31 18.68 0.23 2217
 2219 3 24.48 30.2 18.73 0.221 2218
 2220 3 24.59 29.97 18.7 0.28 2219
 2221 3 24.64 29.82 18.7 0.27 2220
 2222 3 24.91 29.61 18.57 0.193 2221
 2223 3 24.98 29.34 18.57 0.186 2222
 2224 3 25 29.18 18.59 0.226 2223
 2225 3 25.09 29.07 18.55 0.23 2224
 2226 3 25.04 28.95 18.61 0.291 2225
 2227 3 25.11 28.86 18.61 0.305 2226
 2228 3 25.32 28.84 18.57 0.375 2227
 2229 3 25.41 28.72 18.55 0.465 2228
 2230 3 25.84 29.02 18.45 0.312 2229
 2231 3 26.02 29.13 18.36 0.379 2230
 2232 3 26.13 29.14 18.23 0.48 2231
 2233 3 26.25 29.16 18.2 0.533 2232
 2234 3 26.38 28.95 18.16 0.569 2233
 2235 3 26.52 28.73 18.14 0.549 2234
 2236 3 26.52 28.57 18.08 0.587 2235
 2237 3 26.59 28.64 17.94 0.639 2236
 2238 3 26.79 28.22 18.08 0.442 2237
 2239 3 26.98 28.11 18.06 0.383 2238
 2240 3 27.16 28.13 18.01 0.411 2239
 2241 3 27.29 28.11 17.89 0.386 2240
 2242 3 27.41 28.11 17.74 0.368 2241
 2243 3 27.5 27.98 17.69 0.332 2242
 2244 3 27.61 27.84 17.58 0.366 2243
 2245 3 27.66 27.61 17.53 0.229 2244
 2246 3 27.82 27.22 17.4 0.103 2245
 2247 3 27.88 27.04 17.4 0.000125 2246
 2248 3 26.75 28 18.19 0.142 2236
 2249 3 25 28.18 18.71 0.068 2229
 2250 3 24.91 28.06 18.69 0.089 2249
 2251 3 24.84 27.88 18.72 0.127 2250
 2252 3 24.75 27.77 18.78 0.085 2251
 2253 3 21.66 35.91 17.42 0.201 2183
 2254 3 21.47 35.81 17.45 0.217 2253
 2255 3 21.34 35.81 17.49 0.202 2254
 2256 3 21.18 35.85 17.43 0.185 2255
 2257 3 21.02 35.83 17.49 0.169 2256
 2258 3 20.91 35.84 17.54 0.208 2257
 2259 3 20.75 35.81 17.61 0.269 2258
 2260 3 20.7 35.84 17.7 0.333 2259
 2261 3 20.55 35.9 17.76 0.34 2260
 2262 3 20.27 35.94 17.74 0.346 2261
 2263 3 20.13 35.94 17.75 0.351 2262
 2264 3 20 36.06 17.73 0.426 2263
 2265 3 19.86 36.05 17.73 0.494 2264
 2266 3 19.75 36.03 17.75 0.558 2265
 2267 3 19.63 36.03 17.73 0.642 2266
 2268 3 19.47 35.95 17.78 0.702 2267
 2269 3 19.27 35.91 17.85 0.705 2268
 2270 3 19.11 35.85 17.91 0.736 2269
 2271 3 18.93 35.66 17.99 0.649 2270
 2272 3 18.79 35.73 18.02 0.672 2271
 2273 3 18.68 35.74 18.08 0.686 2272
 2274 3 18.59 35.87 18.11 0.744 2273
 2275 3 18.5 35.95 18.15 0.738 2274
 2276 3 17.93 36.24 18.59 0.115 2275
 2277 3 17.88 36.21 18.68 0.113 2276
 2278 3 18.5 36.02 18.02 0.397 2275
 2279 3 18.2 34.43 18.9 0.213 2278
 2280 3 18.07 34.17 18.99 0.208 2279
 2281 3 17.95 33.95 19.06 0.176 2280
 2282 3 17.84 33.75 19.04 0.165 2281
 2283 3 17.8 33.61 19.04 0.182 2282
 2284 3 17.73 33.42 19.06 0.177 2283
 2285 3 17.73 33.24 19.08 0.195 2284
 2286 3 17.7 33.11 19.15 0.194 2285
 2287 3 17.75 33 18.98 0.226 2286
 2288 3 17.82 32.88 18.96 0.323 2287
 2289 3 17.64 32.81 19.21 0.409 2288
 2290 3 17.64 32.67 19.28 0.479 2289
 2291 3 17.66 32.53 19.36 0.525 2290
 2292 3 17.54 32.39 19.5 0.56 2291
 2293 3 17.41 32.24 19.73 0.489 2292
 2294 3 17.27 32.14 19.86 0.469 2293
 2295 3 17.64 31.85 19.64 0.182 2294
 2296 3 17.68 31.76 19.55 0.114 2295
 2297 3 16.68 32.27 20.2 0.153 2294
 2298 3 16.55 32.17 20.27 0.133 2297
 2299 3 16.43 32.13 20.33 0.14 2298
 2300 3 16.25 32.03 20.47 0.151 2299
 2301 3 16.04 31.99 20.58 0.166 2300
 2302 3 15.82 31.94 20.68 0.193 2301
 2303 3 15.62 31.85 20.75 0.184 2302
 2304 3 15.44 31.71 20.78 0.137 2303
 2305 3 15.3 31.65 20.75 0.155 2304
 2306 3 15.16 31.62 20.73 0.142 2305
 2307 3 15.05 31.51 20.73 0.104 2306
 2308 3 14.94 31.4 20.71 0.13 2307
 2309 3 14.8 31.33 20.77 0.145 2308
 2310 3 14.57 31.26 20.77 0.161 2309
 2311 3 14.43 31.21 20.78 0.143 2310
 2312 3 14.24 31.19 20.84 0.122 2311
 2313 3 14.11 31.17 20.84 0.117 2312
 2314 3 13.94 31.15 20.91 0.136 2313
 2315 3 13.77 31.14 20.89 0.137 2314
 2316 3 13.6 31.08 20.93 0.158 2315
 2317 3 13.4 31.1 20.93 0.143 2316
 2318 3 13.25 30.99 20.87 0.117 2317
 2319 3 13.11 30.99 20.89 0.107 2318
 2320 3 12.91 31.01 20.94 0.156 2319
 2321 3 12.77 30.98 21 0.17 2320
 2322 3 12.55 30.94 21.05 0.155 2321
 2323 3 12.33 30.94 21.11 0.163 2322
 2324 3 12.12 30.87 21.09 0.164 2323
 2325 3 11.9 30.83 21.07 0.157 2324
 2326 3 11.7 30.8 21.07 0.152 2325
 2327 3 11.47 30.79 21.14 0.156 2326
 2328 3 11.3 30.74 21.21 0.12 2327
 2329 3 11.07 30.7 21.27 0.121 2328
 2330 3 10.91 30.72 21.28 0.111 2329
 2331 3 10.75 30.74 21.3 0.109 2330
 2332 3 10.63 30.75 21.37 0.096 2331
 2333 3 10.45 30.77 21.41 0.12 2332
 2334 3 10.28 30.75 21.46 0.13 2333
 2335 3 10.08 30.77 21.5 0.142 2334
 2336 3 9.88 30.83 21.55 0.13 2335
 2337 3 9.71 30.86 21.62 0.116 2336
 2338 3 9.58 30.84 21.64 0.098 2337
 2339 3 9.44 30.88 21.68 0.125 2338
 2340 3 9.27 30.88 21.68 0.146 2339
 2341 3 9.07 30.86 21.64 0.131 2340
 2342 3 8.94 30.77 21.61 0.147 2341
 2343 3 8.79 30.75 21.57 0.112 2342
 2344 3 8.68 30.65 21.52 0.124 2343
 2345 3 8.58 30.56 21.43 0.141 2344
 2346 3 8.48 30.4 21.21 0.132 2345
 2347 3 8.37 30.4 21.19 0.128 2346
 2348 3 8.28 30.29 21.18 0.164 2347
 2349 3 8.18 30.15 21.16 0.182 2348
 2350 3 8.06 30.02 21.14 0.199 2349
 2351 3 7.92 30.18 21.23 0.234 2350
 2352 3 7.81 30.25 21.27 0.252 2351
 2353 3 7.67 30.43 21.41 0.219 2352
 2354 3 7.51 30.59 21.59 0.118 2353
 2355 3 7.38 30.68 21.61 0.109 2354
 2356 3 7.2 30.74 21.64 0.118 2355
 2357 3 7.05 30.75 21.66 0.085 2356
 2358 3 6.84 30.77 21.69 0.106 2357
 2359 3 6.67 30.75 21.78 0.138 2358
 2360 3 6.55 30.79 21.82 0.211 2359
 2361 3 6.41 31.08 21.89 0.142 2360
 2362 3 6.27 31.18 22.09 0.118 2361
 2363 3 6.14 31.24 22.18 0.083 2362
 2364 3 6.1 31.31 22.28 0.106 2363
 2365 3 5.92 31.31 22.39 0.089 2364
 2366 3 5.77 31.36 22.48 0.075 2365
 2367 3 5.63 31.4 22.55 0.11 2366
 2368 3 5.43 31.49 22.66 0.146 2367
 2369 3 5.31 31.56 22.68 0.119 2368
 2370 3 5.09 31.59 22.69 0.084 2369
 2371 3 4.97 31.68 22.75 0.114 2370
 2372 3 4.84 31.81 22.78 0.161 2371
 2373 3 4.71 32.02 22.79 0.099 2372
 2374 3 4.58 32.15 22.72 0.108 2373
 2375 3 4.54 32.28 22.65 0.109 2374
 2376 3 8.11 29.62 20.87 0.156 2350
 2377 3 8.15 29.53 20.78 0.13 2376
 2378 3 8.12 29.49 20.6 0.000125 2377
 2379 3 18.27 32.6 18.68 0.055 2291
 2380 3 18.5 36.1 17.88 0.397 2278
 2381 3 18.04 36.94 18.04 0.254 2380
 2382 3 17.77 37.06 18.2 0.258 2381
 2383 3 17.57 37.26 18.22 0.17 2382
 2384 3 17.43 37.34 18.24 0.145 2383
 2385 3 17.29 37.41 18.25 0.195 2384
 2386 3 17.11 37.52 18.25 0.201 2385
 2387 3 16.89 37.71 18.29 0.19 2386
 2388 3 16.73 37.85 18.36 0.205 2387
 2389 3 16.55 37.96 18.4 0.22 2388
 2390 3 16.39 38.2 18.36 0.19 2389
 2391 3 16.29 38.3 18.33 0.181 2390
 2392 3 16.25 38.41 18.26 0.212 2391
 2393 3 16.13 38.6 18.28 0.196 2392
 2394 3 16.02 38.77 18.24 0.158 2393
 2395 3 15.96 38.95 18.23 0.125 2394
 2396 3 15.87 39.06 18.17 0.146 2395
 2397 3 15.78 39.2 18.12 0.124 2396
 2398 3 15.72 39.31 17.96 0.154 2397
 2399 3 15.64 39.34 17.87 0.147 2398
 2400 3 15.64 39.46 17.78 0.139 2399
 2401 3 15.54 39.63 17.69 0.148 2400
 2402 3 15.5 39.81 17.64 0.133 2401
 2403 3 15.47 39.91 17.57 0.145 2402
 2404 3 15.45 40.12 17.46 0.161 2403
 2405 3 15.32 40.24 17.42 0.184 2404
 2406 3 15.35 40.34 17.33 0.201 2405
 2407 3 15.37 40.41 17.21 0.227 2406
 2408 3 15.11 40.42 16.99 0.124 2407
 2409 3 15.06 40.4 16.85 0.127 2408
 2410 3 15.07 40.45 16.71 0.115 2409
 2411 3 15.11 40.49 16.58 0.15 2410
 2412 3 15.11 40.52 16.46 0.147 2411
 2413 3 15.1 40.7 16.33 0.161 2412
 2414 3 15.05 40.88 16.18 0.184 2413
 2415 3 15.03 40.96 16.02 0.169 2414
 2416 3 15.08 41.05 15.91 0.21 2415
 2417 3 15.04 41.19 15.82 0.238 2416
 2418 3 14.93 41.34 15.64 0.169 2417
 2419 3 14.89 41.4 15.56 0.161 2418
 2420 3 14.87 41.55 15.38 0.165 2419
 2421 3 14.87 41.64 15.25 0.17 2420
 2422 3 14.85 41.8 15.14 0.223 2421
 2423 3 14.82 42.19 15.08 0.167 2422
 2424 3 14.73 42.44 15.06 0.132 2423
 2425 3 14.64 42.58 15.06 0.108 2424
 2426 3 14.54 42.69 15 0.134 2425
 2427 3 14.47 42.8 14.94 0.19 2426
 2428 3 14.35 42.9 14.97 0.198 2427
 2429 3 14.27 42.98 14.96 0.266 2428
 2430 3 13.98 42.94 15.33 0.105 2429
 2431 3 13.88 42.9 15.4 0.143 2430
 2432 3 13.77 42.97 15.42 0.121 2431
 2433 3 13.63 42.98 15.42 0.123 2432
 2434 3 13.53 43.07 15.49 0.175 2433
 2435 3 13.45 43.12 15.61 0.142 2434
 2436 3 13.35 43.19 15.72 0.135 2435
 2437 3 13.28 43.19 15.83 0.127 2436
 2438 3 13.21 43.17 15.97 0.072 2437
 2439 3 13.13 43.2 16.1 0.072 2438
 2440 3 13.05 43.27 16.24 0.093 2439
 2441 3 12.96 43.35 16.37 0.101 2440
 2442 3 12.95 43.46 16.44 0.115 2441
 2443 3 12.89 43.53 16.69 0.151 2442
 2444 3 12.87 43.67 16.76 0.113 2443
 2445 3 14.22 43.11 14.82 0.204 2429
 2446 3 14.28 43.26 14.8 0.169 2445
 2447 3 14.28 43.37 14.74 0.132 2446
 2448 3 14.32 43.51 14.73 0.104 2447
 2449 3 14.38 43.62 14.61 0.116 2448
 2450 3 14.43 43.76 14.51 0.165 2449
 2451 3 14.46 43.94 14.48 0.149 2450
 2452 3 14.5 44.15 14.43 0.152 2451
 2453 3 14.46 44.33 14.44 0.199 2452
 2454 3 14.53 44.55 14.43 0.167 2453
 2455 3 14.53 44.72 14.43 0.131 2454
 2456 3 13.93 43.02 14.77 0.101 2445
 2457 3 13.85 43.09 14.83 0.033 2456
 2458 3 15.66 40.48 17.15 0.174 2407
 2459 3 15.79 40.63 17.15 0.147 2458
 2460 3 15.75 40.8 17.18 0.14 2459
 2461 3 15.63 40.88 17.23 0.08 2460
 2462 3 18.5 36.26 17.63 0.397 2380
 2463 3 18.25 36.38 17.5 0.222 2462
 2464 3 18.25 36.38 17.38 0.079 2463
 2465 3 24.09 37.97 16.1 0.295 2163
 2466 3 24.38 38.19 16.17 0.23 2465
 2467 3 24.57 38.27 16.14 0.15 2466
 2468 3 27.66 39.26 15.67 0.338 2146
 2469 3 27.79 39.15 15.75 0.355 2468
 2470 3 27.89 39.02 15.81 0.397 2469
 2471 3 27.95 38.94 15.89 0.506 2470
 2472 3 28.02 38.91 16 0.607 2471
 2473 3 28 38.8 16.07 0.672 2472
 2474 3 28.11 38.69 16.12 0.712 2473
 2475 3 28.27 38.66 16.19 0.779 2474
 2476 3 28.54 38.43 16.1 0.741 2475
 2477 3 28.55 39.28 16.87 0.181 2476
 2478 3 28.61 39.28 17.03 0.129 2477
 2479 3 28.61 39.3 17.25 0.078 2478
 2480 3 28.7 39.31 17.35 0.105 2479
 2481 3 28.75 39.37 17.45 0.183 2480
 2482 3 28.61 39.45 17.72 0.073 2481
 2483 3 28.54 39.41 17.88 0.101 2482
 2484 3 28.59 39.3 18.05 0.000125 2483
 2485 3 28.66 38.16 16.03 0.666 2476
 2486 3 28.77 38.05 16.05 0.621 2485
 2487 3 28.39 38.05 16.59 0.232 2486
 2488 3 28.84 37.87 15.87 0.465 2486
 2489 3 29.14 37.54 15.45 0.362 2488
 2490 3 29.23 37.44 15.35 0.456 2489
 2491 3 29.3 37.31 15.34 0.464 2490
 2492 3 29.34 37.15 15.27 0.518 2491
 2493 3 29.45 37.1 15.24 0.602 2492
 2494 3 29.43 36.85 15.11 0.54 2493
 2495 3 29.43 36.69 14.98 0.592 2494
 2496 3 28.75 36.33 14.86 0.139 2495
 2497 3 28.72 36.18 14.82 0.15 2496
 2498 3 28.79 36.03 14.76 0.13 2497
 2499 3 28.75 35.86 14.66 0.152 2498
 2500 3 28.61 35.68 14.61 0.155 2499
 2501 3 28.54 35.5 14.57 0.124 2500
 2502 3 28.59 35.36 14.58 0.095 2501
 2503 3 28.61 35.22 14.59 0.087 2502
 2504 3 29.61 36.75 14.85 0.487 2495
 2505 3 29.88 36.76 14.83 0.441 2504
 2506 3 29.93 36.64 14.7 0.415 2505
 2507 3 29.93 36.46 14.67 0.399 2506
 2508 3 30.14 36.25 14.51 0.309 2507
 2509 3 30.23 36.18 14.4 0.289 2508
 2510 3 30.32 36.04 14.18 0.291 2509
 2511 3 30.45 35.96 14.06 0.317 2510
 2512 3 30.45 35.82 13.99 0.382 2511
 2513 3 30.52 35.68 13.88 0.416 2512
 2514 3 30.59 35.57 13.79 0.439 2513
 2515 3 30.09 35.14 13.73 0.118 2514
 2516 3 30.09 35.07 13.63 0.15 2515
 2517 3 29.95 34.89 13.66 0.157 2516
 2518 3 29.79 34.77 13.6 0.211 2517
 2519 3 29.66 34.66 13.49 0.165 2518
 2520 3 29.41 34.53 13.46 0.112 2519
 2521 3 29.2 34.48 13.43 0.108 2520
 2522 3 29.09 34.45 13.4 0.104 2521
 2523 3 28.93 34.46 13.41 0.111 2522
 2524 3 28.82 34.45 13.37 0.142 2523
 2525 3 28.66 34.38 13.33 0.186 2524
 2526 3 28.48 34.27 13.36 0.222 2525
 2527 3 28.39 34.18 13.34 0.206 2526
 2528 3 28.32 33.85 13.44 0.14 2527
 2529 3 28.27 33.71 13.46 0.181 2528
 2530 3 28.2 33.57 13.54 0.212 2529
 2531 3 28.48 33.4 13.68 0.094 2530
 2532 3 28.45 33.24 13.74 0.122 2531
 2533 3 28.5 33.08 13.79 0.069 2532
 2534 3 28.07 33.55 13.57 0.259 2530
 2535 3 28 33.43 13.67 0.468 2534
 2536 3 27.89 33.43 13.79 0.562 2535
 2537 3 27.8 33.4 13.91 0.611 2536
 2538 3 27.66 33.46 14.1 0.621 2537
 2539 3 27.54 33.46 14.17 0.612 2538
 2540 3 27.45 33.51 14.19 0.611 2539
 2541 3 27.5 33.06 14.51 0.556 2540
 2542 3 27.41 32.89 14.61 0.517 2541
 2543 3 27.34 32.71 14.69 0.53 2542
 2544 3 27.27 32.82 14.86 0.508 2543
 2545 3 27.48 31.98 14.6 0.128 2544
 2546 3 27.16 32.97 15.07 0.285 2544
 2547 3 27.05 32.94 15.14 0.177 2546
 2548 3 27.04 33.01 15.22 0.071 2547
 2549 3 27.25 34.11 13.99 0.225 2540
 2550 3 27.18 34.28 14.17 0.211 2549
 2551 3 27.14 34.36 14.26 0.231 2550
 2552 3 27.07 34.53 14.37 0.2 2551
 2553 3 27.02 34.71 14.43 0.234 2552
 2554 3 27 34.93 14.38 0.295 2553
 2555 3 27.16 35.32 14 0.13 2554
 2556 3 27.14 35.36 13.88 0.215 2555
 2557 3 27.25 35.47 13.76 0.22 2556
 2558 3 26.91 35.01 14.46 0.154 2554
 2559 3 26.82 35.07 14.52 0.079 2558
 2560 3 30.86 35.6 13.63 0.403 2514
 2561 3 31 35.52 13.56 0.376 2560
 2562 3 31.2 35.42 13.51 0.388 2561
 2563 3 31.29 35.3 13.38 0.383 2562
 2564 3 31.45 35.28 13.28 0.423 2563
 2565 3 31.38 34.93 12.86 0.276 2564
 2566 3 31.41 34.84 12.62 0.321 2565
 2567 3 31.02 34.92 12.33 0.161 2566
 2568 3 30.91 34.87 12.18 0.129 2567
 2569 3 30.84 34.81 12.07 0.198 2568
 2570 3 30.77 34.78 12 0.257 2569
 2571 3 30.66 34.35 12.11 0.094 2570
 2572 3 30.68 34.2 12.1 0.125 2571
 2573 3 30.66 34.06 12.13 0.149 2572
 2574 3 30.43 34.02 12.19 0.141 2573
 2575 3 30.39 33.81 12.11 0.074 2574
 2576 3 30.27 33.71 12.12 0.127 2575
 2577 3 30.16 33.67 12.21 0.142 2576
 2578 3 30 33.6 12.24 0.151 2577
 2579 3 29.89 33.59 12.2 0.094 2578
 2580 3 30.97 34.16 12.19 0.11 2573
 2581 3 31 34.28 12.12 0.059 2580
 2582 3 30.7 35 11.74 0.133 2570
 2583 3 30.64 35.06 11.62 0.172 2582
 2584 3 30.64 35.1 11.52 0.248 2583
 2585 3 30.3 34.99 11.52 0.208 2584
 2586 3 30.14 34.85 11.44 0.186 2585
 2587 3 30.09 34.68 11.23 0.159 2586
 2588 3 30.02 34.53 11.16 0.213 2587
 2589 3 30.2 34.52 10.83 0.108 2588
 2590 3 30.32 34.54 10.7 0.074 2589
 2591 3 30.45 34.56 10.6 0.099 2590
 2592 3 30.59 34.62 10.5 0.133 2591
 2593 3 30.79 34.83 10.38 0.116 2592
 2594 3 30.91 34.84 10.32 0.107 2593
 2595 3 31.04 34.86 10.17 0.108 2594
 2596 3 31.09 34.91 10.01 0.09 2595
 2597 3 31.25 35.02 9.85 0.05 2596
 2598 3 30.11 34.24 11.19 0.24 2588
 2599 3 30.45 34.51 11.04 0.11 2598
 2600 3 30.54 34.55 10.99 0.000125 2599
 2601 3 30.09 34.17 11.32 0.128 2598
 2602 3 30.02 33.96 11.57 0.048 2601
 2603 3 30.07 34.06 11.43 0.128 2602
 2604 3 29.86 34.09 11 0.1 2601
 2605 3 29.88 34.02 10.91 0.063 2604
 2606 3 29.91 34.93 11.6 0.086 2586
 2607 3 29.79 34.92 11.6 0.117 2606
 2608 3 29.61 34.78 11.56 0.121 2607
 2609 3 29.52 34.64 11.49 0.115 2608
 2610 3 29.39 34.59 11.38 0.133 2609
 2611 3 29.3 34.53 11.32 0.147 2610
 2612 3 29.14 34.49 11.36 0.082 2611
 2613 3 30.95 35.05 11.18 0.193 2584
 2614 3 31.02 35.02 11.06 0.22 2613
 2615 3 31.14 35.09 10.98 0.295 2614
 2616 3 31.18 35.15 10.86 0.389 2615
 2617 3 31.27 35.24 10.84 0.44 2616
 2618 3 31.18 34.56 10.62 0.15 2617
 2619 3 31.18 34.41 10.65 0.231 2618
 2620 3 31.41 34.31 10.36 0.101 2619
 2621 3 31.45 34.16 10.22 0.11 2620
 2622 3 31.52 34.06 10.11 0.128 2621
 2623 3 31.14 35.38 10.85 0.19 2617
 2624 3 31.27 35.12 10.6 0.000125 2623
 2625 3 31.02 35.52 10.86 0.19 2623
 2626 3 31.73 35.49 11.16 0.171 2625
 2627 3 31.86 35.53 11.18 0.157 2626
 2628 3 32.07 35.5 11.23 0.125 2627
 2629 3 32.18 35.63 11.34 0.174 2628
 2630 3 32.36 35.67 11.36 0.155 2629
 2631 3 32.54 35.41 11.33 0.114 2630
 2632 3 32.75 35.37 11.26 0.131 2631
 2633 3 32.92 35.24 11.26 0.111 2632
 2634 3 33.07 35.13 11.23 0.087 2633
 2635 3 33.24 35.2 11.27 0.099 2634
 2636 3 33.28 35.05 11.29 0.133 2635
 2637 3 33.29 34.89 11.33 0.129 2636
 2638 3 33.28 34.6 11.37 0.053 2637
 2639 3 33.32 34.49 11.33 0.07 2638
 2640 3 32.37 35.88 11.45 0.16 2630
 2641 3 32.58 35.89 11.49 0.163 2640
 2642 3 32.76 35.78 11.49 0.000125 2641
 2643 3 30.77 35.8 10.9 0.19 2625
 2644 3 30.98 35.88 10.75 0.082 2643
 2645 3 31.04 35.92 10.65 0.136 2644
 2646 3 31.04 36.08 10.6 0.115 2645
 2647 3 30.98 36.23 10.6 0.119 2646
 2648 3 30.98 36.37 10.74 0.055 2647
 2649 3 31.73 34.67 12.6 0.243 2566
 2650 3 31.8 34.56 12.5 0.247 2649
 2651 3 31.95 34.48 12.42 0.206 2650
 2652 3 32.07 34.42 12.36 0.235 2651
 2653 3 32.14 34.24 12.29 0.268 2652
 2654 3 32.25 34.14 12.21 0.284 2653
 2655 3 32.43 34.18 12.03 0.275 2654
 2656 3 32.54 34.13 11.97 0.245 2655
 2657 3 32.65 34.03 11.86 0.299 2656
 2658 3 32.82 34.02 11.91 0.372 2657
 2659 3 32.93 33.99 11.99 0.445 2658
 2660 3 33.07 33.82 12 0.516 2659
 2661 3 33.22 33.8 12.11 0.544 2660
 2662 3 33.07 33.25 12.28 0.131 2661
 2663 3 33.14 33.13 12.18 0.113 2662
 2664 3 33.17 32.92 12.16 0.064 2663
 2665 3 33.1 32.77 12.17 0.147 2664
 2666 3 33.04 32.55 12.03 0.083 2665
 2667 3 33.31 33.85 12.11 0.647 2661
 2668 3 33.6 34.59 12.63 0.297 2667
 2669 3 33.64 34.7 12.71 0.261 2668
 2670 3 33.71 34.87 12.79 0.212 2669
 2671 3 33.79 35.14 12.78 0.197 2670
 2672 3 33.93 35.28 12.77 0.223 2671
 2673 3 34.07 35.37 12.74 0.268 2672
 2674 3 34.14 35.49 12.75 0.338 2673
 2675 3 34.24 35.63 12.76 0.38 2674
 2676 3 34.32 35.73 12.76 0.425 2675
 2677 3 34.12 36.12 13.13 0.177 2676
 2678 3 34.18 36.28 13.28 0.14 2677
 2679 3 34.29 36.46 13.43 0.141 2678
 2680 3 34.35 36.6 13.5 0.14 2679
 2681 3 34.39 36.74 13.53 0.109 2680
 2682 3 34.49 36.92 13.6 0.152 2681
 2683 3 34.51 36.99 13.69 0.138 2682
 2684 3 34.39 37.11 13.82 0.079 2683
 2685 3 34.28 37.17 13.83 0.000125 2684
 2686 3 34.54 35.6 12.73 0.237 2676
 2687 3 35 35.41 12.76 0.222 2686
 2688 3 35.14 35.32 12.79 0.242 2687
 2689 3 35.29 35.23 12.76 0.314 2688
 2690 3 35.39 35.16 12.83 0.375 2689
 2691 3 35.5 35.17 12.95 0.417 2690
 2692 3 35.62 35.16 13.01 0.478 2691
 2693 3 35.19 35.48 13.51 0.123 2692
 2694 3 35.18 35.59 13.6 0.073 2693
 2695 3 35.14 35.7 13.62 0.000125 2694
 2696 3 35.89 35.16 12.94 0.403 2692
 2697 3 36.07 35.21 13 0.39 2696
 2698 3 36.29 35.1 12.92 0.327 2697
 2699 3 36.54 34.99 12.76 0.252 2698
 2700 3 36.74 34.91 12.71 0.227 2699
 2701 3 36.96 34.88 12.71 0.239 2700
 2702 3 37.11 34.82 12.71 0.231 2701
 2703 3 37.24 34.7 12.67 0.264 2702
 2704 3 37.53 34.66 12.52 0.229 2703
 2705 3 37.65 34.59 12.45 0.276 2704
 2706 3 37.75 34.38 12.33 0.299 2705
 2707 3 37.82 34.31 12.2 0.355 2706
 2708 3 37.99 34.28 12.07 0.352 2707
 2709 3 38.17 34.38 11.94 0.369 2708
 2710 3 38.5 34.68 12.12 0.157 2709
 2711 3 38.65 34.7 12 0.174 2710
 2712 3 38.86 34.75 11.89 0.221 2711
 2713 3 39 34.81 11.84 0.231 2712
 2714 3 39.15 34.93 11.79 0.215 2713
 2715 3 39.32 35.03 11.77 0.221 2714
 2716 3 39.42 35.06 11.77 0.283 2715
 2717 3 39.35 35.42 11.92 0.207 2716
 2718 3 39.36 35.55 11.92 0.227 2717
 2719 3 39.25 35.7 12.08 0.163 2718
 2720 3 39.19 35.82 12.1 0.198 2719
 2721 3 39.1 35.99 12.11 0.233 2720
 2722 3 39.01 36.09 12.23 0.286 2721
 2723 3 38.89 36.13 12.28 0.314 2722
 2724 3 38.71 36.24 12.41 0.325 2723
 2725 3 38.64 36.35 12.53 0.315 2724
 2726 3 38.53 36.55 12.51 0.251 2725
 2727 3 38.42 36.75 12.54 0.199 2726
 2728 3 38.39 36.89 12.6 0.181 2727
 2729 3 38.32 37.06 12.6 0.193 2728
 2730 3 38.32 37.2 12.69 0.23 2729
 2731 3 38.4 37.38 12.88 0.169 2730
 2732 3 38.07 37.37 12.82 0.1 2731
 2733 3 37.81 37.35 12.71 0.152 2732
 2734 3 37.56 37.46 12.76 0.092 2733
 2735 3 37.39 37.49 12.82 0.122 2734
 2736 3 37.22 37.5 12.85 0.087 2735
 2737 3 38.6 37.48 13.01 0.135 2731
 2738 3 38.5 37.63 13.15 0.138 2737
 2739 3 38.5 37.84 13.17 0.083 2738
 2740 3 38.57 37.92 13.17 0.158 2739
 2741 3 38.54 38.09 13.35 0.102 2740
 2742 3 38.49 38.28 13.44 0.14 2741
 2743 3 38.35 38.35 13.51 0.153 2742
 2744 3 38.19 38.28 13.45 0.000125 2743
 2745 3 38.68 37.91 13 0.131 2740
 2746 3 38.81 37.8 12.9 0.139 2745
 2747 3 38.97 37.68 12.89 0.136 2746
 2748 3 39.11 37.67 12.94 0.131 2747
 2749 3 39.31 37.73 13 0.123 2748
 2750 3 39.47 37.6 13.03 0.095 2749
 2751 3 39.61 37.53 13.06 0.082 2750
 2752 3 39.61 34.67 11.89 0.102 2716
 2753 3 39.64 34.75 12.01 0.109 2752
 2754 3 39.78 34.81 12.18 0.104 2753
 2755 3 39.83 34.87 12.28 0.111 2754
 2756 3 39.89 34.85 12.54 0.101 2755
 2757 3 39.89 34.91 12.7 0.115 2756
 2758 3 39.89 34.84 12.87 0.117 2757
 2759 3 39.75 34.85 13 0.15 2758
 2760 3 39.64 34.92 13.13 0.128 2759
 2761 3 39.61 34.84 13.21 0.151 2760
 2762 3 39.72 34.75 13.37 0.123 2761
 2763 3 39.82 34.77 13.5 0.000125 2762
 2764 3 38.17 34.17 11.67 0.281 2709
 2765 3 38.32 34.14 11.63 0.279 2764
 2766 3 38.5 34.2 11.54 0.245 2765
 2767 3 38.68 34.16 11.3 0.174 2766
 2768 3 38.82 34.05 11.24 0.223 2767
 2769 3 38.94 34.16 11.17 0.249 2768
 2770 3 39.07 34.16 11.02 0.253 2769
 2771 3 39.17 34.04 11 0.333 2770
 2772 3 39.32 34.09 10.94 0.373 2771
 2773 3 39.47 34.02 10.83 0.388 2772
 2774 3 39.62 34.04 10.78 0.401 2773
 2775 3 39.76 34.08 10.66 0.333 2774
 2776 3 39.89 34.22 10.51 0.362 2775
 2777 3 40 34.26 10.45 0.44 2776
 2778 3 40.15 34.23 10.45 0.472 2777
 2779 3 40.28 34.3 10.45 0.513 2778
 2780 3 40.42 34.37 10.46 0.465 2779
 2781 3 40.58 34.23 10.49 0.445 2780
 2782 3 40.69 34.27 10.05 0.337 2781
 2783 3 40.86 34.2 9.95 0.356 2782
 2784 3 41.04 34.16 9.89 0.364 2783
 2785 3 41.18 34.16 9.8 0.393 2784
 2786 3 41.33 34.16 9.67 0.421 2785
 2787 3 41.37 34.31 9.24 0.282 2786
 2788 3 41.47 34.37 9.11 0.337 2787
 2789 3 41.52 34.36 8.99 0.415 2788
 2790 3 41.63 34.41 8.86 0.464 2789
 2791 3 41.72 34.3 8.66 0.455 2790
 2792 3 41.9 34.29 8.6 0.434 2791
 2793 3 41.97 34.22 8.47 0.377 2792
 2794 3 42.06 34.26 8.29 0.324 2793
 2795 3 42.26 34.26 8.25 0.314 2794
 2796 3 42.37 34.32 8.22 0.391 2795
 2797 3 42.52 34.5 8.13 0.527 2796
 2798 3 42.02 35.11 8.32 0.208 2797
 2799 3 41.91 35.22 8.44 0.296 2798
 2800 3 41.88 35.29 8.52 0.405 2799
 2801 3 41.95 35.36 8.59 0.523 2800
 2802 3 42.02 35.47 8.6 0.573 2801
 2803 3 41.46 35.43 7.85 0.122 2802
 2804 3 41.64 35.41 7.76 0.093 2803
 2805 3 41.81 35.39 7.68 0.095 2804
 2806 3 42.01 35.55 8.81 0.601 2802
 2807 3 42 35.69 8.85 0.632 2806
 2808 3 40.91 35.98 8.45 0.2 2807
 2809 3 40.77 36.1 8.41 0.1 2808
 2810 3 40.64 36.16 8.35 0.167 2809
 2811 3 40.52 36.19 8.26 0.153 2810
 2812 3 40.45 36.18 8.15 0.123 2811
 2813 3 40.35 36.19 8.08 0.135 2812
 2814 3 40.35 36.26 7.93 0.167 2813
 2815 3 40.49 36.4 7.76 0.167 2814
 2816 3 40.51 36.41 7.65 0.155 2815
 2817 3 40.24 36.33 7.55 0.116 2816
 2818 3 40.48 36.57 7.55 0.212 2817
 2819 3 40.89 36.68 7.36 0.141 2818
 2820 3 41.05 36.65 7.21 0.117 2819
 2821 3 41.14 36.62 7.09 0.158 2820
 2822 3 41.24 36.66 6.93 0.163 2821
 2823 3 41.24 36.68 6.68 0.112 2822
 2824 3 41.19 36.72 6.51 0.12 2823
 2825 3 41.13 36.86 6.44 0.107 2824
 2826 3 41.09 37 6.4 0.119 2825
 2827 3 41.08 37.12 6.36 0.108 2826
 2828 3 41.09 37.26 6.27 0.122 2827
 2829 3 41.08 37.46 6.25 0.148 2828
 2830 3 41.03 37.61 6.26 0.216 2829
 2831 3 40.99 37.79 6.26 0.277 2830
 2832 3 41.24 38.11 6.12 0.173 2831
 2833 3 41.27 38.25 6.04 0.181 2832
 2834 3 41.31 38.34 5.84 0.151 2833
 2835 3 41.35 38.4 5.74 0.158 2834
 2836 3 41.39 38.42 5.6 0.212 2835
 2837 3 41.49 38.32 5.38 0.199 2836
 2838 3 41.52 38.29 5.26 0.235 2837
 2839 3 41.62 38.29 5.13 0.234 2838
 2840 3 41.63 38.39 5.04 0.22 2839
 2841 3 41.85 38.49 4.99 0.156 2840
 2842 3 41.95 38.53 4.96 0.15 2841
 2843 3 42.16 38.63 4.88 0.087 2842
 2844 3 42.16 38.72 4.79 0.104 2843
 2845 3 42.33 38.79 4.72 0.1 2844
 2846 3 42.41 38.78 4.66 0.129 2845
 2847 3 42.51 38.72 4.67 0.155 2846
 2848 3 42.64 38.57 4.72 0.148 2847
 2849 3 42.77 38.38 4.84 0.119 2848
 2850 3 42.83 38.31 4.92 0.137 2849
 2851 3 42.95 38.24 5.05 0.101 2850
 2852 3 43.03 38.09 5.08 0.095 2851
 2853 3 43.06 37.97 5.14 0.067 2852
 2854 3 43.13 37.88 5.23 0.066 2853
 2855 3 43.31 37.78 5.35 0.105 2854
 2856 3 43.34 37.74 5.46 0.041 2855
 2857 3 40.58 37.86 6.42 0.123 2831
 2858 3 40.44 37.93 6.41 0.113 2857
 2859 3 40.3 37.93 6.42 0.115 2858
 2860 3 40.13 38.08 6.54 0.12 2859
 2861 3 40.06 38.08 6.63 0.093 2860
 2862 3 40.24 37.89 6.13 0.119 2859
 2863 3 40.13 37.96 6.04 0.134 2862
 2864 3 40.05 38 5.91 0.142 2863
 2865 3 39.94 38.06 5.88 0.12 2864
 2866 3 42.2 35.74 8.93 0.599 2807
 2867 3 42.26 35.86 8.94 0.632 2866
 2868 3 42.84 36.01 8.51 0.371 2867
 2869 3 42.88 36.1 8.42 0.378 2868
 2870 3 43.05 36.15 8.33 0.372 2869
 2871 3 43.21 36.18 8.24 0.38 2870
 2872 3 43.31 36.33 8.2 0.368 2871
 2873 3 43.49 36.37 8.18 0.351 2872
 2874 3 43.74 36.68 8.26 0.163 2873
 2875 3 43.77 36.51 8.01 0.353 2874
 2876 3 43.98 36.85 8.35 0.172 2875
 2877 3 44.12 36.76 8.27 0.167 2876
 2878 3 44.21 36.72 8.35 0.215 2877
 2879 3 44.34 36.65 8.48 0.182 2878
 2880 3 44.53 36.62 8.45 0.000125 2879
 2881 3 41.73 35.86 9.41 0.418 2867
 2882 3 41.44 35.84 9.54 0.358 2881
 2883 3 41.37 35.91 9.63 0.387 2882
 2884 3 41.29 36.12 9.68 0.411 2883
 2885 3 41.19 36.17 9.84 0.447 2884
 2886 3 41.05 36.23 9.93 0.45 2885
 2887 3 40.89 36.24 10.11 0.43 2886
 2888 3 40.64 36.34 10.28 0.426 2887
 2889 3 40.65 36.19 10.45 0.406 2888
 2890 3 40.14 35.94 10.52 0.158 2889
 2891 3 39.97 35.97 10.52 0.112 2890
 2892 3 39.81 36.05 10.6 0.165 2891
 2893 3 39.72 36.09 10.68 0.176 2892
 2894 3 39.58 35.92 10.83 0.107 2893
 2895 3 39.42 35.99 10.81 0.114 2894
 2896 3 39.29 36.02 10.93 0.131 2895
 2897 3 39.25 36.04 11.02 0.219 2896
 2898 3 39.14 36.08 11.01 0.302 2897
 2899 3 38.86 35.66 10.78 0.135 2898
 2900 3 40.26 36.7 10.18 0.247 2888
 2901 3 40.08 36.65 10.29 0.237 2900
 2902 3 39.86 36.79 10.29 0.117 2901
 2903 3 42.77 34.11 7.95 0.386 2797
 2904 3 42.88 34.07 7.93 0.382 2903
 2905 3 42.96 34.05 7.86 0.354 2904
 2906 3 43.24 34.5 7.8 0.183 2905
 2907 3 43.38 34.62 7.7 0.135 2906
 2908 3 43.6 34.11 7.6 0.368 2907
 2909 3 43.69 34.54 7.57 0.147 2908
 2910 3 43.85 34.51 7.37 0.109 2909
 2911 3 43.91 34.43 7.28 0.126 2910
 2912 3 44.08 34.35 7.27 0.108 2911
 2913 3 44.14 34.33 7.16 0.133 2912
 2914 3 44.38 34.33 7.14 0.132 2913
 2915 3 44.59 34.29 7.06 0.112 2914
 2916 3 44.67 34.43 6.99 0.059 2915
 2917 3 44.77 34.46 6.9 0.000125 2916
 2918 3 43.83 34.64 7.72 0.114 2909
 2919 3 43.71 33.79 7.52 0.307 2908
 2920 3 43.91 33.61 8.1 0.288 2919
 2921 3 43.99 33.48 8.16 0.401 2920
 2922 3 44.08 33.5 8.22 0.445 2921
 2923 3 44.2 33.43 8.2 0.602 2922
 2924 3 44.33 33.36 8.17 0.674 2923
 2925 3 44.44 33.29 8.19 0.733 2924
 2926 3 44.88 33.4 7.88 0.645 2925
 2927 3 45.06 32.73 7.53 0.096 2926
 2928 3 44.99 33.55 7.86 0.564 2926
 2929 3 44.99 33.71 7.92 0.436 2928
 2930 3 45.05 33.79 7.86 0.422 2929
 2931 3 45.51 33.58 7.43 0.351 2930
 2932 3 45.94 33.35 7.26 0.229 2931
 2933 3 46.05 33.33 7.15 0.262 2932
 2934 3 46.24 33.29 7.11 0.279 2933
 2935 3 46.41 33.26 7.12 0.32 2934
 2936 3 46.49 32.58 7.41 0.071 2935
 2937 3 46.56 33.57 6.98 0.397 2935
 2938 3 46.49 34 7.06 0.235 2937
 2939 3 46.56 34.12 7.15 0.2 2938
 2940 3 46.67 34.22 6.94 0.098 2939
 2941 3 46.87 33.47 6.7 0.18 2937
 2942 3 47.05 33.36 6.59 0.189 2941
 2943 3 47.16 33.37 6.48 0.232 2942
 2944 3 47.3 33.33 6.4 0.281 2943
 2945 3 47.39 33.29 6.31 0.372 2944
 2946 3 47.59 33.36 6.27 0.428 2945
 2947 3 47.69 33.43 6.26 0.466 2946
 2948 3 47.99 33.79 6.69 0.112 2947
 2949 3 48.16 33.79 6.68 0.085 2948
 2950 3 48.27 33.76 6.66 0.113 2949
 2951 3 48.3 33.72 6.55 0.088 2950
 2952 3 47.77 33.4 6.05 0.385 2947
 2953 3 47.87 33.53 6.06 0.359 2952
 2954 3 48.02 33.59 5.98 0.35 2953
 2955 3 48.17 33.61 5.86 0.311 2954
 2956 3 48.31 33.45 5.81 0.264 2955
 2957 3 48.48 33.5 5.85 0.253 2956
 2958 3 48.63 33.57 5.86 0.195 2957
 2959 3 48.2 33.85 5.84 0.168 2955
 2960 3 48.19 34.06 5.62 0.05 2959
 2961 3 43.63 33.82 6.81 0.169 2919
 2962 3 43.63 33.76 6.69 0.182 2961
 2963 3 43.63 33.65 6.59 0.213 2962
 2964 3 43.66 33.68 6.44 0.229 2963
 2965 3 43.74 33.61 6.3 0.26 2964
 2966 3 43.81 33.49 6.15 0.249 2965
 2967 3 43.84 33.56 5.99 0.259 2966
 2968 3 43.87 33.6 5.81 0.233 2967
 2969 3 43.91 33.53 5.73 0.252 2968
 2970 3 44.01 33.46 5.56 0.259 2969
 2971 3 44.09 33.35 5.43 0.252 2970
 2972 3 43.83 33.82 5.35 0.096 2971
 2973 3 43.81 33.93 5.39 0.122 2972
 2974 3 43.85 34.11 5.36 0.154 2973
 2975 3 43.88 34.21 5.48 0.192 2974
 2976 3 43.95 34.28 5.66 0.068 2975
 2977 3 44.13 33.07 5.11 0.221 2971
 2978 3 44.05 32.75 4.87 0.199 2977
 2979 3 44.12 32.6 4.85 0.164 2978
 2980 3 44.1 32.4 4.66 0.129 2979
 2981 3 44.13 32.28 4.58 0.12 2980
 2982 3 44.21 32.14 4.5 0.136 2981
 2983 3 44.19 32.07 4.35 0.147 2982
 2984 3 44.2 31.98 4.24 0.179 2983
 2985 3 44.26 32 4.1 0.151 2984
 2986 3 44.33 32 3.9 0.152 2985
 2987 3 44.45 31.98 3.78 0.168 2986
 2988 3 44.55 31.91 3.62 0.182 2987
 2989 3 44.62 31.84 3.51 0.189 2988
 2990 3 44.71 31.81 3.41 0.204 2989
 2991 3 44.83 31.82 3.26 0.259 2990
 2992 3 44.88 31.93 3.2 0.23 2991
 2993 3 44.88 31.68 2.99 0.161 2992
 2994 3 44.94 31.68 2.8 0.179 2993
 2995 3 44.95 31.57 2.66 0.146 2994
 2996 3 44.95 31.57 2.51 0.186 2995
 2997 3 44.96 31.63 2.37 0.206 2996
 2998 3 44.7 31.84 2.59 0.141 2997
 2999 3 44.66 32.02 2.64 0.058 2998
 3000 3 45.06 31.54 2.22 0.211 2997
 3001 3 45.13 31.52 2.12 0.19 3000
 3002 3 45.14 31.41 1.89 0.201 3001
 3003 3 45.28 31.41 1.71 0.239 3002
 3004 3 45.23 31.31 1.49 0.135 3003
 3005 3 45.12 31.11 1.34 0.235 3004
 3006 3 45.24 31.2 1.2 0.113 3005
 3007 3 45.31 31.11 1.08 0.137 3006
 3008 3 45.34 31.07 0.98 0.136 3007
 3009 3 45.49 30.96 0.9 0.13 3008
 3010 3 45.58 30.92 0.76 0.147 3009
 3011 3 45.66 30.92 0.64 0.152 3010
 3012 3 45.74 30.9 0.55 0.162 3011
 3013 3 45.84 30.87 0.48 0.143 3012
 3014 3 46.01 30.89 0.42 0.088 3013
 3015 3 46.09 30.92 0.33 0.116 3014
 3016 3 46.09 30.98 0.13 0.13 3015
 3017 3 46.17 31.05 0.03 0.143 3016
 3018 3 46.23 31.17 -0.1 0.153 3017
 3019 3 46.24 31.21 -0.27 0.156 3018
 3020 3 46.27 31.23 -0.39 0.162 3019
 3021 3 46.2 31.28 -0.57 0.182 3020
 3022 3 46.21 31.3 -0.76 0.167 3021
 3023 3 46.24 31.26 -0.93 0.179 3022
 3024 3 46.27 31.24 -1.08 0.229 3023
 3025 3 46.45 31.24 -1.23 0.125 3024
 3026 3 46.52 31.19 -1.47 0.129 3025
 3027 3 46.45 31.09 -1.61 0.263 3026
 3028 3 46.67 30.93 -1.74 0.224 3027
 3029 3 46.74 30.89 -1.88 0.288 3028
 3030 3 46.81 30.77 -2.01 0.353 3029
 3031 3 46.8 30.79 -2.16 0.402 3030
 3032 3 46.84 30.66 -2.35 0.429 3031
 3033 3 46.84 30.64 -2.49 0.486 3032
 3034 3 46.84 30.61 -2.66 0.469 3033
 3035 3 46.96 30.54 -2.71 0.501 3034
 3036 3 47.62 30.32 -2.5 0.163 3035
 3037 3 47.88 30.36 -2.48 0.061 3036
 3038 3 46.83 30.68 -2.99 0.412 3035
 3039 3 47.02 30.2 -3.13 0.266 3038
 3040 3 47.2 30.16 -3.36 0.196 3039
 3041 3 47.51 30.18 -3.54 0.09 3040
 3042 3 46.84 30.98 -3.1 0.446 3038
 3043 3 47.41 30.75 -3.28 0.138 3042
 3044 3 47.49 30.73 -3.37 0.112 3043
 3045 3 47.56 30.66 -3.49 0.061 3044
 3046 3 47.76 30.7 -3.62 0.102 3045
 3047 3 46.74 31.11 -3.22 0.386 3042
 3048 3 46.76 31.13 -3.41 0.399 3047
 3049 3 47.05 30.75 -3.64 0.211 3048
 3050 3 47.06 30.68 -3.74 0.215 3049
 3051 3 47.1 30.59 -3.87 0.24 3050
 3052 3 47.03 30.43 -4.06 0.157 3051
 3053 3 47.09 30.51 -4.25 0.201 3052
 3054 3 46.95 30.53 -4.35 0.214 3053
 3055 3 46.94 30.46 -4.45 0.281 3054
 3056 3 46.95 30.37 -4.59 0.293 3055
 3057 3 46.91 30.29 -4.74 0.388 3056
 3058 3 46.91 30.19 -4.89 0.435 3057
 3059 3 46.81 30.1 -5.04 0.463 3058
 3060 3 46.74 30.03 -5.17 0.507 3059
 3061 3 46.74 29.97 -5.29 0.538 3060
 3062 3 47.13 30.1 -5.5 0.384 3061
 3063 3 47.14 30.19 -5.62 0.339 3062
 3064 3 47.16 30.31 -5.71 0.265 3063
 3065 3 47.23 30.33 -5.92 0.246 3064
 3066 3 47.3 30.26 -6.1 0.102 3065
 3067 3 47.37 30.29 -6.2 0.058 3066
 3068 3 46.28 29.74 -5.25 0.45 3061
 3069 3 46.19 29.65 -5.28 0.53 3068
 3070 3 46.23 29.53 -5.29 0.572 3069
 3071 3 46.59 29.21 -5.04 0.377 3070
 3072 3 46.66 29.1 -4.84 0.439 3071
 3073 3 46.74 29.08 -4.75 0.478 3072
 3074 3 46.77 29.1 -4.58 0.449 3073
 3075 3 46.81 29.1 -4.42 0.421 3074
 3076 3 46.85 29.25 -4.14 0.349 3075
 3077 3 46.84 29.27 -4.02 0.237 3076
 3078 3 45.91 29.6 -5.54 0.544 3070
 3079 3 45.77 29.65 -5.59 0.523 3078
 3080 3 45.09 29.83 -5.03 0.118 3079
 3081 3 44.95 29.85 -4.93 0.133 3080
 3082 3 44.8 29.92 -4.84 0.187 3081
 3083 3 44.66 29.94 -4.75 0.215 3082
 3084 3 44.46 29.85 -4.59 0.141 3083
 3085 3 44.27 29.88 -4.54 0.056 3084
 3086 3 44.2 29.81 -4.5 0.000125 3085
 3087 3 45.84 29.71 -5.8 0.411 3079
 3088 3 45.45 30.28 -5.42 0.128 3087
 3089 3 45.41 30.4 -5.29 0.212 3088
 3090 3 45.45 30.51 -5.19 0.211 3089
 3091 3 45.41 30.65 -5.15 0.115 3090
 3092 3 45.81 29.67 -6 0.399 3087
 3093 3 45.84 29.6 -6.21 0.373 3092
 3094 3 45.84 29.51 -6.32 0.411 3093
 3095 3 45.81 29.49 -6.45 0.502 3094
 3096 3 45.95 29.33 -6.63 0.488 3095
 3097 3 45.99 29.28 -6.79 0.535 3096
 3098 3 45.99 29.21 -6.89 0.574 3097
 3099 3 45.99 29.16 -7.13 0.49 3098
 3100 3 45.89 29.2 -7.26 0.424 3099
 3101 3 45.8 29.16 -7.41 0.405 3100
 3102 3 45.55 29.2 -7.59 0.191 3101
 3103 3 45.48 29.25 -7.78 0.218 3102
 3104 3 45.44 29.28 -7.88 0.29 3103
 3105 3 45.81 29.39 -8.25 0.077 3104
 3106 3 45.84 29.39 -8.41 0.069 3105
 3107 3 45.13 29.23 -7.82 0.42 3104
 3108 3 45.03 29.27 -7.91 0.491 3107
 3109 3 44.92 29.34 -7.85 0.583 3108
 3110 3 45.21 29.03 -8.49 0.215 3109
 3111 3 45.06 29 -8.59 0.161 3110
 3112 3 44.66 29.36 -7.72 0.506 3109
 3113 3 44.34 29.3 -7.32 0.258 3112
 3114 3 44.21 29.21 -7.35 0.234 3113
 3115 3 44.08 29.2 -7.34 0.158 3114
 3116 3 43.94 29.12 -7.46 0.118 3115
 3117 3 43.84 29.05 -7.45 0.105 3116
 3118 3 43.74 29 -7.63 0.147 3117
 3119 3 43.71 28.89 -7.83 0.313 3118
 3120 3 43.67 28.84 -8.1 0.276 3119
 3121 3 43.66 28.89 -8.23 0.147 3120
 3122 3 43.53 28.96 -8.24 0.058 3121
 3123 3 43.38 28.93 -8.41 0.152 3120
 3124 3 43.3 29 -8.55 0.145 3123
 3125 3 43.58 29 -8.74 0.111 3124
 3126 3 43.58 29.03 -8.91 0.135 3125
 3127 3 43.45 29.11 -8.98 0.128 3126
 3128 3 43.13 29.05 -8.6 0.11 3124
 3129 3 43.02 29.03 -8.72 0.134 3128
 3130 3 42.88 28.91 -8.86 0.166 3129
 3131 3 42.81 28.82 -8.92 0.2 3130
 3132 3 42.56 28.87 -8.87 0.145 3131
 3133 3 42.38 28.84 -8.91 0.183 3132
 3134 3 42.26 28.78 -8.92 0.22 3133
 3135 3 42.09 28.77 -8.99 0.196 3134
 3136 3 41.91 28.82 -9.11 0.165 3135
 3137 3 41.71 28.8 -9.2 0.175 3136
 3138 3 41.52 28.87 -9.32 0.213 3137
 3139 3 41.44 28.93 -9.39 0.271 3138
 3140 3 41.14 28.84 -9.39 0.233 3139
 3141 3 41.02 28.54 -9.47 0.162 3140
 3142 3 40.96 28.35 -9.51 0.142 3141
 3143 3 40.88 28.23 -9.62 0.119 3142
 3144 3 40.81 28.14 -9.75 0.144 3143
 3145 3 40.74 28.12 -9.83 0.201 3144
 3146 3 40.71 28.03 -9.89 0.29 3145
 3147 3 40.63 27.9 -9.5 0.109 3146
 3148 3 40.62 27.85 -9.41 0.125 3147
 3149 3 40.55 27.9 -9.3 0.088 3148
 3150 3 40.49 27.87 -9.15 0.082 3149
 3151 3 40.49 27.84 -8.99 0.000125 3150
 3152 3 40.69 28.12 -10.1 0.283 3146
 3153 3 40.66 28.14 -10.22 0.32 3152
 3154 3 40.56 28.23 -10.41 0.312 3153
 3155 3 40.53 28.28 -10.56 0.385 3154
 3156 3 40.42 28.21 -10.74 0.393 3155
 3157 3 40.31 28.23 -10.85 0.438 3156
 3158 3 40.27 28.23 -10.99 0.508 3157
 3159 3 40.03 28.26 -11.09 0.508 3158
 3160 3 40.59 28.62 -11.36 0.073 3159
 3161 3 40.49 28.76 -11.56 0.071 3160
 3162 3 39.84 28.21 -11.11 0.447 3159
 3163 3 40.51 28.35 -11.24 0.116 3162
 3164 3 40.38 28.46 -11.42 0.057 3163
 3165 3 39.66 28.19 -11.14 0.483 3162
 3166 3 39.41 28.03 -11.33 0.416 3165
 3167 3 39.26 28.01 -11.41 0.395 3166
 3168 3 38.74 28.16 -10.99 0.321 3167
 3169 3 38.45 27.94 -11.25 0.162 3168
 3170 3 38.34 27.84 -11.39 0.125 3169
 3171 3 38.24 27.8 -11.47 0.144 3170
 3172 3 38.16 27.87 -11.57 0.137 3171
 3173 3 38.34 27.85 -11.66 0.031 3172
 3174 3 37.88 28.05 -11.67 0.11 3172
 3175 3 37.7 28.12 -11.76 0.141 3174
 3176 3 37.7 28.18 -11.88 0.166 3175
 3177 3 37.55 28.21 -11.93 0.137 3176
 3178 3 37.37 28.28 -11.94 0.075 3177
 3179 3 37.23 28.41 -11.92 0.094 3178
 3180 3 37.16 28.53 -11.92 0.000125 3179
 3181 3 39.38 27.66 -11.54 0.086 3167
 3182 3 39.23 28.46 -11.3 0.104 3166
 3183 3 39.12 28.5 -11.37 0.054 3182
 3184 3 40.67 28.14 -10.09 0.185 3153
 3185 3 40.66 28.19 -9.94 0.172 3184
 3186 3 40.8 28.05 -9.77 0.000125 3185
 3187 3 44.62 29.25 -8.2 0.293 3112
 3188 3 44.45 29.14 -8.22 0.164 3187
 3189 3 44.28 28.96 -8.3 0.154 3188
 3190 3 44.28 28.91 -8.42 0.000125 3189
 3191 3 44.77 29.09 -8.6 0.106 3187
 3192 3 44.85 29.11 -8.81 0.115 3191
 3193 3 44.78 29.14 -8.97 0.124 3192
 3194 3 44.85 29.16 -9.15 0.081 3193
 3195 3 44.83 29.2 -9.28 0.099 3194
 3196 3 44.77 29.15 -9.49 0.082 3195
 3197 3 44.7 29.15 -9.59 0.107 3196
 3198 3 44.81 29.04 -9.68 0.132 3197
 3199 3 44.81 28.95 -9.89 0.092 3198
 3200 3 44.88 28.92 -10 0.117 3199
 3201 3 44.88 28.99 -10.12 0.119 3200
 3202 3 44.88 28.99 -10.28 0.104 3201
 3203 3 44.87 29 -10.42 0.095 3202
 3204 3 44.88 29.1 -10.61 0.132 3203
 3205 3 44.91 29.21 -10.75 0.137 3204
 3206 3 44.84 29.21 -10.9 0.15 3205
 3207 3 44.59 29.26 -10.85 0.098 3206
 3208 3 44.49 29.3 -10.83 0.000125 3207
 3209 3 46.17 28.98 -7.59 0.139 3101
 3210 3 46.14 28.89 -7.7 0.000125 3209
 3211 3 46.59 31.48 -3.37 0.323 3048
 3212 3 46.66 31.59 -3.49 0.306 3211
 3213 3 46.63 31.73 -3.59 0.297 3212
 3214 3 46.7 31.73 -3.74 0.299 3213
 3215 3 46.77 31.97 -3.55 0.083 3214
 3216 3 46.81 31.55 -3.01 0.055 3211
 3217 3 47.23 31.18 -3.28 0.165 3047
 3218 3 47.45 31.04 -3.22 0.056 3217
 3219 3 44.99 30.77 1.3 0.175 3005
 3220 3 45.08 30.74 1.21 0.096 3219
 3221 3 43.38 34.82 7.87 0.082 2907
 3222 3 43.48 34.86 7.92 0.086 3221
 3223 3 42.2 33.89 8.57 0.178 2793
 3224 3 42.26 33.8 8.49 0.128 3223
 3225 3 41.56 34.29 9.78 0.232 2786
 3226 3 41.64 34.41 9.67 0.18 3225
 3227 3 41.72 34.49 9.62 0.000125 3226
 3228 3 40.75 34.2 10.91 0.147 2781
 3229 3 40.82 34.12 10.99 0.000125 3228
 3230 3 40.24 33.92 9.75 0.111 2779
 3231 3 40.19 33.81 9.68 0.093 3230
 3232 3 40.03 33.72 9.62 0.114 3231
 3233 3 39.93 33.59 9.59 0.121 3232
 3234 3 39.85 33.54 9.53 0.108 3233
 3235 3 39.79 33.37 9.52 0.097 3234
 3236 3 39.78 33.26 9.5 0.12 3235
 3237 3 39.75 33.16 9.53 0.18 3236
 3238 3 39.72 33.02 9.53 0.188 3237
 3239 3 39.47 33.02 9.47 0.16 3238
 3240 3 39.32 33.04 9.52 0.149 3239
 3241 3 39.18 33.05 9.55 0.113 3240
 3242 3 39.04 33.04 9.47 0.115 3241
 3243 3 38.89 33.04 9.46 0.133 3242
 3244 3 38.72 33.12 9.52 0.144 3243
 3245 3 38.57 33.08 9.5 0.15 3244
 3246 3 38.36 32.91 9.45 0.174 3245
 3247 3 38.24 32.87 9.36 0.175 3246
 3248 3 38.11 32.97 9.3 0.176 3247
 3249 3 38 33.04 9.27 0.18 3248
 3250 3 37.89 33.05 9.19 0.189 3249
 3251 3 37.64 33.08 9.18 0.132 3250
 3252 3 37.57 33.01 9.08 0.108 3251
 3253 3 36.93 34.37 12.79 0.127 2703
 3254 3 36.85 34.18 12.78 0.106 3253
 3255 3 36.79 34.12 12.84 0.057 3254
 3256 3 35.89 35.85 13.31 0.146 2697
 3257 3 34.64 35.53 12.69 0.237 2686
 3258 3 33.94 36.23 12.58 0.099 3257
 3259 3 34 36.31 12.48 0.122 3258
 3260 3 34.04 36.45 12.43 0.148 3259
 3261 3 34.04 36.73 12.35 0.135 3260
 3262 3 34.03 36.89 12.31 0.116 3261
 3263 3 33.19 33.31 11.69 0.366 2667
 3264 3 33.01 32.91 11.43 0.182 3263
 3265 3 32.97 32.68 11.25 0.223 3264
 3266 3 32.99 32.55 11.14 0.266 3265
 3267 3 33.01 32.38 11 0.273 3266
 3268 3 33.17 32.26 10.78 0.236 3267
 3269 3 33.32 32.15 10.52 0.205 3268
 3270 3 33.4 32.05 10.35 0.223 3269
 3271 3 33.54 32 10.14 0.267 3270
 3272 3 33.64 32.04 10.04 0.295 3271
 3273 3 33.64 31.87 9.87 0.301 3272
 3274 3 33.9 31.82 10.2 0.119 3273
 3275 3 33.93 31.66 10.18 0.108 3274
 3276 3 33.97 31.53 10.14 0.087 3275
 3277 3 33.69 31.69 9.65 0.249 3273
 3278 3 33.78 31.53 9.48 0.258 3277
 3279 3 33.79 31.39 9.43 0.281 3278
 3280 3 33.89 31.34 9.29 0.291 3279
 3281 3 33.99 31.23 9.14 0.318 3280
 3282 3 33.75 30.82 9.33 0.095 3281
 3283 3 33.81 30.71 9.26 0.097 3282
 3284 3 34.07 31.19 8.9 0.256 3281
 3285 3 34.14 31.12 8.78 0.279 3284
 3286 3 34.3 31.18 8.43 0.19 3285
 3287 3 34.37 31.17 8.3 0.19 3286
 3288 3 34.51 31.2 8.19 0.217 3287
 3289 3 34.62 31.18 8.04 0.233 3288
 3290 3 34.75 31.11 7.95 0.232 3289
 3291 3 34.87 30.97 7.87 0.256 3290
 3292 3 34.97 30.81 7.81 0.289 3291
 3293 3 35 30.72 7.74 0.317 3292
 3294 3 34.7 30.54 7.66 0.195 3293
 3295 3 34.72 30.27 7.58 0.174 3294
 3296 3 34.58 30.13 7.52 0.192 3295
 3297 3 34.41 30.02 7.57 0.189 3296
 3298 3 34.26 29.9 7.63 0.198 3297
 3299 3 34.05 29.97 7.74 0.186 3298
 3300 3 33.91 29.88 7.7 0.156 3299
 3301 3 33.79 29.79 7.65 0.125 3300
 3302 3 33.66 29.76 7.57 0.118 3301
 3303 3 33.58 29.86 7.48 0.132 3302
 3304 3 33.51 29.86 7.37 0.163 3303
 3305 3 33.45 30.18 7.54 0.187 3304
 3306 3 33.43 30.11 7.7 0.175 3305
 3307 3 33.27 29.86 7.61 0.12 3306
 3308 3 33.51 29.49 7.29 0.201 3304
 3309 3 33.3 29.33 7.32 0.214 3308
 3310 3 33.29 29.18 7.21 0.243 3309
 3311 3 33.22 29.06 7.13 0.301 3310
 3312 3 33.2 28.99 7.04 0.376 3311
 3313 3 33.12 28.9 7.04 0.455 3312
 3314 3 32.95 29.34 6.7 0.083 3313
 3315 3 33.2 28.74 6.97 0.535 3313
 3316 3 33.2 28.61 6.85 0.658 3315
 3317 3 33.03 29.45 6.35 0.103 3316
 3318 3 32.88 29.4 6.31 0.104 3317
 3319 3 32.77 29.49 6.28 0.098 3318
 3320 3 32.66 29.51 6.12 0.139 3319
 3321 3 32.58 29.61 5.91 0.087 3320
 3322 3 32.51 29.64 5.74 0.104 3321
 3323 3 32.35 29.64 5.62 0.128 3322
 3324 3 32.37 29.64 5.5 0.107 3323
 3325 3 33.37 28.51 6.76 0.33 3316
 3326 3 33.77 28.4 6.43 0.169 3325
 3327 3 33.91 28.24 6.37 0.202 3326
 3328 3 33.94 28.18 6.29 0.249 3327
 3329 3 33.89 28.02 6.22 0.269 3328
 3330 3 33.87 27.81 6.26 0.243 3329
 3331 3 33.81 27.58 6.46 0.149 3330
 3332 3 33.87 27.4 6.48 0.000125 3331
 3333 3 33.44 28.47 6.69 0.33 3325
 3334 3 32.65 28.15 7.47 0.24 3333
 3335 3 32.51 28.02 7.58 0.277 3334
 3336 3 32.47 27.83 7.83 0.212 3335
 3337 3 32.39 27.68 7.92 0.217 3336
 3338 3 32.25 27.45 8.06 0.203 3337
 3339 3 32.17 27.36 8.16 0.213 3338
 3340 3 32.01 27.42 8.08 0.127 3339
 3341 3 31.88 27.4 8.14 0.103 3340
 3342 3 31.84 27.26 8.23 0.132 3341
 3343 3 31.75 27.13 8.3 0.104 3342
 3344 3 32.34 28.26 7.35 0.124 3335
 3345 3 32.34 28.42 7.31 0.166 3344
 3346 3 32.27 28.51 7.34 0.222 3345
 3347 3 32.13 28.36 7.69 0.175 3346
 3348 3 32.05 28.29 7.8 0.118 3347
 3349 3 31.99 28.24 8.02 0.094 3348
 3350 3 31.89 28.24 8.14 0.122 3349
 3351 3 31.82 28.2 8.24 0.109 3350
 3352 3 31.72 28.2 8.37 0.098 3351
 3353 3 31.59 28.18 8.5 0.149 3352
 3354 3 31.48 28.16 8.58 0.146 3353
 3355 3 31.34 28.07 8.71 0.117 3354
 3356 3 31.18 28.09 8.75 0.114 3355
 3357 3 31.07 28.09 8.8 0.088 3356
 3358 3 31 28.21 8.94 0.119 3357
 3359 3 30.91 28.19 9.13 0.122 3358
 3360 3 30.82 28.18 9.21 0.106 3359
 3361 3 30.79 28.16 9.35 0.116 3360
 3362 3 30.75 28.27 9.54 0.151 3361
 3363 3 30.73 28.39 9.57 0.264 3362
 3364 3 30.82 28.71 9.41 0.089 3363
 3365 3 30.97 28.77 9.36 0.085 3364
 3366 3 30.68 28.16 9.83 0.104 3363
 3367 3 30.61 28.14 9.92 0.000125 3366
 3368 3 32.4 28.76 7.05 0.109 3346
 3369 3 35.43 30.72 7.65 0.191 3293
 3370 3 35.54 30.63 7.56 0.204 3369
 3371 3 35.63 30.74 7.32 0.127 3370
 3372 3 35.7 30.72 7.24 0.119 3371
 3373 3 35.84 30.74 7.2 0.109 3372
 3374 3 35.96 30.77 7.24 0.114 3373
 3375 3 36.09 30.81 7.23 0.134 3374
 3376 3 36.1 31.06 7.17 0.091 3375
 3377 3 36.13 31.18 7.08 0.146 3376
 3378 3 36.2 31.22 6.99 0.169 3377
 3379 3 36.34 31.2 6.87 0.12 3378
 3380 3 36.39 31.24 6.74 0.128 3379
 3381 3 36.49 31.26 6.66 0.122 3380
 3382 3 36.67 31.27 6.6 0.131 3381
 3383 3 36.88 31.22 6.5 0.123 3382
 3384 3 37.02 31.18 6.49 0.121 3383
 3385 3 35.68 30.42 7.53 0.165 3370
 3386 3 35.77 30.33 7.41 0.131 3385
 3387 3 35.86 30.2 7.4 0.185 3386
 3388 3 35.94 30.08 7.37 0.245 3387
 3389 3 35.97 29.95 7.33 0.28 3388
 3390 3 36.01 29.79 7.25 0.354 3389
 3391 3 35.98 29.61 7.2 0.366 3390
 3392 3 36.12 29.47 7.17 0.393 3391
 3393 3 36.19 29.34 7.09 0.499 3392
 3394 3 36.2 29.15 7.04 0.568 3393
 3395 3 36.24 28.93 6.97 0.519 3394
 3396 3 36.28 28.99 6.75 0.522 3395
 3397 3 36.35 28.93 6.7 0.55 3396
 3398 3 36.41 28.83 6.64 0.594 3397
 3399 3 35.41 28.4 6.81 0.113 3398
 3400 3 35.23 28.33 6.84 0.135 3399
 3401 3 35.11 28.15 6.89 0.155 3400
 3402 3 35.05 27.99 6.96 0.147 3401
 3403 3 34.94 28.02 6.97 0.192 3402
 3404 3 34.82 27.99 6.93 0.207 3403
 3405 3 34.7 27.81 6.84 0.129 3404
 3406 3 34.59 27.77 6.76 0.143 3405
 3407 3 34.49 27.84 6.64 0.000125 3406
 3408 3 36.88 28.99 6.54 0.457 3398
 3409 3 36.99 28.9 6.46 0.447 3408
 3410 3 37.24 28.97 6.34 0.41 3409
 3411 3 37.34 28.93 6.29 0.441 3410
 3412 3 37.49 28.95 6.22 0.438 3411
 3413 3 37.66 28.79 6.66 0.138 3412
 3414 3 37.81 28.77 6.76 0.11 3413
 3415 3 37.62 28.99 6.13 0.248 3412
 3416 3 37.88 29.05 5.91 0.207 3415
 3417 3 38.02 29.08 5.84 0.28 3416
 3418 3 38.24 29.03 5.91 0.268 3417
 3419 3 38.37 28.96 5.71 0.281 3418
 3420 3 38.53 28.89 5.67 0.311 3419
 3421 3 38.59 28.87 5.55 0.478 3420
 3422 3 38.71 28.41 5 0.299 3421
 3423 3 38.7 28.32 4.88 0.487 3422
 3424 3 38.51 28.07 4.8 0.544 3423
 3425 3 38.37 27.96 4.76 0.621 3424
 3426 3 38.27 27.85 4.68 0.609 3425
 3427 3 37.92 27.8 4.12 0.081 3426
 3428 3 38.48 29.08 5.5 0.586 3421
 3429 3 39.03 28.44 5.68 0.153 3428
 3430 3 39.17 28.23 5.71 0.178 3429
 3431 3 39.33 28.05 5.72 0.14 3430
 3432 3 39.41 27.82 5.72 0.171 3431
 3433 3 39.44 27.64 5.75 0.164 3432
 3434 3 39.42 27.5 5.76 0.000125 3433
 3435 3 38.41 29.25 5.54 0.696 3428
 3436 3 38.41 29.35 5.54 0.813 3435
 3437 3 38.49 29.41 5.46 0.901 3436
 3438 3 38.56 29.5 5.38 0.96 3437
 3439 3 38.2 28.85 4.47 0.157 3438
 3440 3 38.38 29.19 4.46 0.125 3439
 3441 3 38.42 29.32 4.46 0.157 3440
 3442 3 38.59 29.42 4.42 0.102 3441
 3443 3 38.74 29.51 4.34 0.108 3442
 3444 3 38.88 29.51 4.33 0.085 3443
 3445 3 39.02 29.48 4.29 0.12 3444
 3446 3 39.19 29.42 4.26 0.127 3445
 3447 3 39.28 29.42 4.21 0.101 3446
 3448 3 39.45 29.51 4.17 0.13 3447
 3449 3 39.59 29.46 4.04 0.135 3448
 3450 3 39.74 29.55 4.04 0.134 3449
 3451 3 39.83 29.67 3.96 0.156 3450
 3452 3 39.91 29.69 3.79 0.148 3451
 3453 3 39.99 29.76 3.65 0.155 3452
 3454 3 40.03 29.85 3.58 0.186 3453
 3455 3 40.09 29.88 3.46 0.132 3454
 3456 3 38.27 27.82 4.39 0.724 3439
 3457 3 37.99 27.32 4.39 0.759 3456
 3458 3 37.52 26.83 4.56 0.581 3457
 3459 3 37.52 26.73 4.49 0.635 3458
 3460 3 38.14 26.35 4.06 0.22 3459
 3461 3 38.28 26.3 3.98 0.184 3460
 3462 3 38.38 26.23 3.89 0.249 3461
 3463 3 38.56 26.14 3.85 0.168 3462
 3464 3 38.69 26.08 3.77 0.144 3463
 3465 3 38.76 25.98 3.71 0.169 3464
 3466 3 38.87 25.87 3.64 0.196 3465
 3467 3 38.94 25.76 3.5 0.248 3466
 3468 3 39.13 25.78 3.5 0.309 3467
 3469 3 39.13 25.72 3.37 0.427 3468
 3470 3 39.2 25.74 3.29 0.483 3469
 3471 3 39.09 25.52 3.02 0.513 3470
 3472 3 39.06 25.54 2.85 0.525 3471
 3473 3 38.98 25.75 2.67 0.558 3472
 3474 3 38.99 25.79 2.54 0.593 3473
 3475 3 39.06 25.79 2.46 0.602 3474
 3476 3 39.44 25.63 2.35 0.407 3475
 3477 3 39.49 25.57 2.27 0.37 3476
 3478 3 39.49 25.5 2.08 0.399 3477
 3479 3 39.49 25.38 1.9 0.335 3478
 3480 3 39.48 25.75 1.74 0.108 3479
 3481 3 39.55 25.7 1.57 0.094 3480
 3482 3 39.49 24.97 1.76 0.161 3479
 3483 3 39.64 24.9 1.82 0.143 3482
 3484 3 39.66 24.72 1.85 0.191 3483
 3485 3 39.63 24.56 1.85 0.174 3484
 3486 3 39.77 24.59 2.07 0.088 3485
 3487 3 38.6 26.32 2.31 0.37 3475
 3488 3 38.64 26.4 2.19 0.43 3487
 3489 3 38.73 26.43 2.12 0.56 3488
 3490 3 38.77 26.52 2.04 0.617 3489
 3491 3 38.59 26.75 2.08 0.583 3490
 3492 3 38.52 26.79 2 0.631 3491
 3493 3 39.6 26.45 1.49 0.192 3492
 3494 3 39.7 26.45 1.38 0.263 3493
 3495 3 39.74 26.43 1.28 0.332 3494
 3496 3 39.81 26.38 1.17 0.377 3495
 3497 3 39.81 26.36 1.02 0.456 3496
 3498 3 39.87 26.38 0.94 0.543 3497
 3499 3 40.56 27.02 1.11 0.166 3498
 3500 3 40.7 27.04 1.07 0.171 3499
 3501 3 40.87 27.06 1.03 0.153 3500
 3502 3 41.06 27.07 1.06 0.16 3501
 3503 3 41.23 27.06 1.04 0.208 3502
 3504 3 41.34 27.25 1.02 0.193 3503
 3505 3 41.42 27.41 1.02 0.2 3504
 3506 3 41.49 27.66 1.04 0.239 3505
 3507 3 41.53 27.81 1.16 0.262 3506
 3508 3 41.42 27.95 1.39 0.302 3507
 3509 3 41.48 28.09 1.45 0.325 3508
 3510 3 41.35 28.25 1.57 0.376 3509
 3511 3 41.34 28.38 1.67 0.37 3510
 3512 3 41.19 28.52 1.75 0.403 3511
 3513 3 41.23 28.75 1.79 0.376 3512
 3514 3 41.31 28.95 1.92 0.312 3513
 3515 3 41.17 29.11 1.98 0.281 3514
 3516 3 40.96 29.2 2.1 0.242 3515
 3517 3 40.77 29.29 2.17 0.223 3516
 3518 3 40.58 29.22 2.21 0.243 3517
 3519 3 40.52 29.34 2.31 0.309 3518
 3520 3 40.34 29.36 2.33 0.319 3519
 3521 3 40.21 29.41 2.37 0.379 3520
 3522 3 40.13 29.38 2.48 0.406 3521
 3523 3 40.1 29.43 2.6 0.43 3522
 3524 3 40.05 29.52 2.65 0.476 3523
 3525 3 40.44 29.75 2.79 0.071 3524
 3526 3 40.48 29.91 2.92 0.102 3525
 3527 3 39.98 29.43 2.73 0.376 3524
 3528 3 40.14 30.18 2.64 0.208 3527
 3529 3 40.19 30.2 2.84 0.083 3528
 3530 3 40.13 30.31 2.87 0.081 3529
 3531 3 40.05 30.4 2.89 0.095 3530
 3532 3 39.94 30.45 2.97 0.09 3531
 3533 3 39.88 30.57 2.95 0.108 3532
 3534 3 39.84 30.66 3.01 0.095 3533
 3535 3 39.7 30.75 3.12 0.084 3534
 3536 3 39.85 29.36 2.73 0.44 3527
 3537 3 39.96 29.59 3 0.079 3536
 3538 3 39.7 26.15 0.76 0.531 3498
 3539 3 38.92 25.74 1.04 0.126 3538
 3540 3 38.81 25.57 1 0.113 3539
 3541 3 38.81 25.38 0.99 0.142 3540
 3542 3 38.78 25.27 0.95 0.155 3541
 3543 3 38.69 25.16 0.87 0.000125 3542
 3544 3 39.81 26.21 0.54 0.527 3538
 3545 3 39.89 26.24 0.4 0.567 3544
 3546 3 39.99 26.24 0.24 0.489 3545
 3547 3 40.13 25.99 0.19 0.368 3546
 3548 3 40.2 25.78 -0.02 0.226 3547
 3549 3 40.27 25.71 -0.15 0.258 3548
 3550 3 40.34 25.67 -0.27 0.309 3549
 3551 3 40.45 25.71 -0.35 0.376 3550
 3552 3 40.49 25.71 -0.51 0.366 3551
 3553 3 40.42 25.62 -0.71 0.343 3552
 3554 3 40.1 25.51 -1.05 0.139 3553
 3555 3 40.05 25.49 -1.18 0.131 3554
 3556 3 40.09 25.55 -1.33 0.118 3555
 3557 3 40.05 25.6 -1.41 0.133 3556
 3558 3 40.02 25.53 -1.61 0.105 3557
 3559 3 40.03 25.48 -1.75 0.144 3558
 3560 3 40.06 25.43 -1.85 0.184 3559
 3561 3 40.21 25.29 -1.95 0.058 3560
 3562 3 39.89 25.38 -1.98 0.142 3560
 3563 3 39.76 25.32 -2.11 0.138 3562
 3564 3 39.62 25.23 -2.21 0.166 3563
 3565 3 39.56 25.18 -2.34 0.256 3564
 3566 3 39.44 25.14 -2.42 0.29 3565
 3567 3 39.21 25.14 -2.42 0.188 3566
 3568 3 39.09 25.11 -2.48 0.178 3567
 3569 3 38.88 24.91 -2.5 0.093 3568
 3570 3 38.81 24.82 -2.54 0.146 3569
 3571 3 38.58 24.72 -2.65 0.152 3570
 3572 3 38.44 24.59 -2.75 0.128 3571
 3573 3 38.31 24.48 -2.78 0.118 3572
 3574 3 38.24 24.39 -2.78 0.000125 3573
 3575 3 40.56 26.1 0.3 0.139 3547
 3576 3 40.59 26.14 0.19 0.135 3575
 3577 3 40.6 26.49 0.44 0.071 3546
 3578 3 40.64 26.6 0.44 0.000125 3577
 3579 3 38.31 26.82 1.96 0.586 3492
 3580 3 38.88 26.61 1.48 0.186 3579
 3581 3 38.77 26.56 1.33 0.131 3580
 3582 3 38.66 26.49 1.23 0.126 3581
 3583 3 38.53 26.57 1.11 0.05 3582
 3584 3 38.2 27 2.04 0.49 3579
 3585 3 37.31 27.29 2.47 0.202 3584
 3586 3 37.01 27.11 2.57 0.095 3585
 3587 3 36.91 27.02 2.59 0.108 3586
 3588 3 36.78 26.93 2.58 0.095 3587
 3589 3 36.66 27 2.68 0.112 3588
 3590 3 36.6 27.18 2.68 0.08 3589
 3591 3 38.13 27.07 2.06 0.49 3590
 3592 3 37.87 26.36 2 0.146 3591
 3593 3 37.95 26.29 1.96 0.131 3592
 3594 3 38.02 26.18 1.92 0.139 3593
 3595 3 38.06 26.15 1.8 0.185 3594
 3596 3 38.08 26.04 1.75 0.223 3595
 3597 3 38.02 25.91 1.75 0.272 3596
 3598 3 37.88 25.86 1.79 0.354 3597
 3599 3 37.69 25.86 1.79 0.395 3598
 3600 3 37.46 26.04 1.61 0.151 3599
 3601 3 38.28 27.27 1.89 0.277 3584
 3602 3 38.41 27.47 1.8 0.196 3601
 3603 3 38.38 27.68 1.69 0.125 3602
 3604 3 38.46 27.79 1.69 0.175 3603
 3605 3 38.34 27.95 1.67 0.082 3604
 3606 3 39.46 26.08 3.52 0.151 3470
 3607 3 39.52 26.26 3.5 0.186 3606
 3608 3 39.52 26.46 3.5 0.22 3607
 3609 3 39.42 26.51 3.48 0.091 3608
 3610 3 39.52 26.59 3.37 0.121 3609
 3611 3 39.66 26.72 3.35 0.119 3610
 3612 3 39.77 26.86 3.31 0.086 3611
 3613 3 39.83 26.95 3.29 0.097 3612
 3614 3 39.96 26.99 3.23 0.094 3613
 3615 3 40.05 27.13 3.19 0.124 3614
 3616 3 40.05 27.27 3.17 0.123 3615
 3617 3 39.99 27.4 3.18 0.032 3616
 3618 3 39.84 26.82 3.56 0.166 3608
 3619 3 39.94 26.83 3.6 0.000125 3618
 3620 3 37.41 26.75 4.55 0.582 3459
 3621 3 36.87 26.58 5.03 0.488 3620
 3622 3 36.7 26.44 5.11 0.423 3621
 3623 3 36.63 26.39 5.03 0.396 3622
 3624 3 36.48 26.32 4.64 0.161 3623
 3625 3 36.35 26.23 4.65 0.209 3624
 3626 3 36.23 26.1 4.56 0.281 3625
 3627 3 36.03 25.96 4.39 0.245 3626
 3628 3 35.91 25.78 4.28 0.227 3627
 3629 3 35.84 25.62 4.34 0.278 3628
 3630 3 35.67 25.46 4.39 0.402 3629
 3631 3 35.71 25.23 4.28 0.392 3630
 3632 3 35.63 25.12 4.34 0.424 3631
 3633 3 35.48 25.14 4.48 0.516 3632
 3634 3 36.06 24.91 3.94 0.055 3633
 3635 3 35.46 24.98 4.49 0.504 3633
 3636 3 34.96 25.35 4.9 0.444 3635
 3637 3 34.96 24.94 5.01 0.332 3636
 3638 3 34.84 24.76 5.02 0.251 3637
 3639 3 34.73 24.67 4.77 0.14 3638
 3640 3 34.55 24.71 4.77 0.129 3639
 3641 3 34.41 24.71 4.7 0.159 3640
 3642 3 34.01 24.23 4.81 0.201 3641
 3643 3 33.91 23.96 4.91 0.091 3642
 3644 3 33.81 23.85 4.83 0.129 3643
 3645 3 33.77 23.73 4.82 0.2 3644
 3646 3 33.73 23.75 4.73 0.196 3645
 3647 3 33.73 23.55 4.69 0.185 3646
 3648 3 33.53 23.62 4.54 0.145 3647
 3649 3 33.56 23.53 4.48 0.000125 3648
 3650 3 33.89 23.35 4.73 0.103 3647
 3651 3 33.83 23.28 4.64 0.175 3650
 3652 3 33.81 23.19 4.57 0.246 3651
 3653 3 33.49 23.21 4.82 0.111 3652
 3654 3 33.34 23.19 4.83 0.077 3653
 3655 3 33.24 23.07 4.86 0.095 3654
 3656 3 33.16 22.96 4.94 0.06 3655
 3657 3 34.09 23.03 4.4 0.096 3652
 3658 3 34.09 22.92 4.28 0.129 3657
 3659 3 34.2 22.85 4.16 0.1 3658
 3660 3 34.13 22.73 4.17 0.101 3659
 3661 3 34.21 22.66 4.02 0.144 3660
 3662 3 34.24 22.62 3.88 0.123 3661
 3663 3 34.34 22.64 3.7 0.104 3662
 3664 3 34.35 22.64 3.57 0.122 3663
 3665 3 34.31 22.75 3.43 0.119 3664
 3666 3 34.31 22.84 3.34 0.126 3665
 3667 3 34.24 22.81 3.24 0.115 3666
 3668 3 34.24 22.81 3.09 0.133 3667
 3669 3 34.13 22.66 3.01 0.123 3668
 3670 3 34.1 22.45 2.8 0.129 3669
 3671 3 34.13 22.25 2.78 0.113 3670
 3672 3 34.2 22.18 2.65 0.106 3671
 3673 3 34.27 22.15 2.53 0.094 3672
 3674 3 34.34 22.07 2.38 0.105 3673
 3675 3 34.33 22.02 2.24 0.111 3674
 3676 3 34.34 21.91 2.07 0.121 3675
 3677 3 34.31 21.72 1.97 0.16 3676
 3678 3 34.27 21.56 1.91 0.149 3677
 3679 3 34.33 21.36 1.94 0.099 3678
 3680 3 33.59 24.05 4.65 0.105 3646
 3681 3 33.46 23.87 4.73 0.097 3680
 3682 3 34.41 25.01 4.31 0.173 3641
 3683 3 34.39 25.05 4.2 0.199 3682
 3684 3 34.39 24.94 3.98 0.142 3683
 3685 3 34.28 24.85 3.87 0.123 3684
 3686 3 34.3 24.85 3.75 0.137 3685
 3687 3 34.71 25 5.4 0.123 3638
 3688 3 34.67 25.82 4.93 0.215 3636
 3689 3 34.55 25.85 5.13 0.146 3688
 3690 3 34.45 25.8 5.26 0.142 3689
 3691 3 34.49 25.58 5.44 0.215 3690
 3692 3 34.51 25.46 5.55 0.134 3691
 3693 3 35.7 24.66 4.31 0.219 3635
 3694 3 35.66 24.55 4.4 0.114 3693
 3695 3 35.77 24.37 4.28 0.196 3694
 3696 3 35.81 24.3 4.13 0.211 3695
 3697 3 35.92 24.32 3.98 0.194 3696
 3698 3 36.1 24.46 3.71 0.053 3697
 3699 3 36.53 26.35 5.52 0.132 3623
 3700 3 36.51 26.28 5.7 0.125 3699
 3701 3 36.46 26.21 5.81 0.131 3700
 3702 3 36.48 26.19 5.93 0.071 3701
 3703 3 37.31 26.28 4.45 0.119 3620
 3704 3 37.31 26.21 4.35 0.000125 3703
 3705 3 38.53 28.48 3.92 0.168 3456
 3706 3 38.7 28.28 3.86 0.247 3705
 3707 3 38.99 27.98 3.74 0.148 3706
 3708 3 39.21 27.82 3.61 0.159 3707
 3709 3 39.41 27.67 3.55 0.111 3708
 3710 3 39.49 27.57 3.53 0.093 3709
 3711 3 38.59 29.58 5.45 1.013 3438
 3712 3 36.95 29.69 5.67 0.424 3711
 3713 3 36.8 29.57 5.68 0.452 3712
 3714 3 36.67 29.51 5.68 0.522 3713
 3715 3 36.6 29.67 5.61 0.495 3714
 3716 3 36.41 29.76 5.66 0.51 3715
 3717 3 36.27 29.82 5.7 0.52 3716
 3718 3 36.13 29.85 5.75 0.505 3717
 3719 3 36.2 30.53 5.67 0.309 3718
 3720 3 36.16 30.73 5.7 0.293 3719
 3721 3 35.96 30.89 5.67 0.245 3720
 3722 3 35.87 31.01 5.56 0.248 3721
 3723 3 35.78 31.1 5.46 0.232 3722
 3724 3 35.66 31.19 5.37 0.236 3723
 3725 3 35.51 31.17 5.27 0.237 3724
 3726 3 35.27 31.1 5.16 0.166 3725
 3727 3 35.12 31.05 5.07 0.178 3726
 3728 3 35.02 31.01 4.96 0.159 3727
 3729 3 35.06 31.05 4.87 0.14 3728
 3730 3 35.16 31.1 4.74 0.245 3729
 3731 3 35.17 31.1 4.53 0.315 3730
 3732 3 34.95 30.89 4.32 0.21 3731
 3733 3 34.92 30.87 4.13 0.188 3732
 3734 3 34.92 30.87 3.95 0.204 3733
 3735 3 34.96 30.78 3.8 0.243 3734
 3736 3 34.94 30.67 3.51 0.202 3735
 3737 3 34.91 30.59 3.32 0.206 3736
 3738 3 34.85 30.5 3.09 0.197 3737
 3739 3 34.83 30.47 2.93 0.212 3738
 3740 3 34.76 30.31 2.74 0.217 3739
 3741 3 34.77 30.27 2.55 0.175 3740
 3742 3 34.83 30.25 2.39 0.152 3741
 3743 3 34.84 30.2 2.26 0.132 3742
 3744 3 34.81 30.2 2.07 0.176 3743
 3745 3 34.83 30.15 1.87 0.213 3744
 3746 3 34.77 30.07 1.68 0.226 3745
 3747 3 34.74 30.07 1.47 0.241 3746
 3748 3 34.7 29.97 1.26 0.221 3747
 3749 3 34.74 29.81 1.13 0.245 3748
 3750 3 34.58 29.66 0.94 0.172 3749
 3751 3 34.53 29.61 0.82 0.16 3750
 3752 3 34.48 29.49 0.73 0.16 3751
 3753 3 34.41 29.37 0.68 0.175 3752
 3754 3 34.34 29.24 0.56 0.189 3753
 3755 3 34.38 29.15 0.41 0.246 3754
 3756 3 34.33 29.01 0.28 0.211 3755
 3757 3 34.27 28.92 0.12 0.213 3756
 3758 3 34.28 28.78 0 0.198 3757
 3759 3 34.27 28.65 -0.08 0.216 3758
 3760 3 34.27 28.44 -0.21 0.233 3759
 3761 3 34.34 28.28 -0.37 0.201 3760
 3762 3 34.42 28.15 -0.5 0.249 3761
 3763 3 34.49 27.99 -0.62 0.252 3762
 3764 3 34.56 27.78 -0.76 0.214 3763
 3765 3 34.55 27.56 -0.98 0.182 3764
 3766 3 34.49 27.39 -1.09 0.158 3765
 3767 3 34.46 27.28 -1.18 0.148 3766
 3768 3 34.45 27.15 -1.31 0.133 3767
 3769 3 34.34 27.01 -1.48 0.168 3768
 3770 3 34.27 26.92 -1.61 0.123 3769
 3771 3 34.16 26.78 -1.74 0.168 3770
 3772 3 34.06 26.7 -1.93 0.192 3771
 3773 3 34.01 26.64 -2.03 0.209 3772
 3774 3 33.99 26.61 -2.27 0.281 3773
 3775 3 34.01 26.5 -2.5 0.336 3774
 3776 3 34.05 26.36 -2.67 0.386 3775
 3777 3 34.02 26.23 -2.81 0.385 3776
 3778 3 33.96 26.14 -2.9 0.396 3777
 3779 3 33.91 26 -2.94 0.39 3778
 3780 3 33.95 25.84 -3.04 0.337 3779
 3781 3 33.91 25.73 -3.09 0.278 3780
 3782 3 33.91 25.66 -3.17 0.229 3781
 3783 3 33.94 25.54 -3.34 0.26 3782
 3784 3 34.02 25.5 -3.65 0.226 3783
 3785 3 34.14 25.54 -3.86 0.203 3784
 3786 3 34.35 25.57 -4.02 0.201 3785
 3787 3 34.46 25.5 -4.11 0.192 3786
 3788 3 34.64 25.43 -4.16 0.193 3787
 3789 3 34.73 25.36 -4.33 0.187 3788
 3790 3 34.77 25.31 -4.52 0.198 3789
 3791 3 34.81 25.35 -4.72 0.201 3790
 3792 3 34.87 25.33 -4.87 0.176 3791
 3793 3 35.01 25.4 -4.98 0.197 3792
 3794 3 35.17 25.51 -5.08 0.194 3793
 3795 3 35.27 25.6 -5.19 0.174 3794
 3796 3 35.34 25.65 -5.3 0.199 3795
 3797 3 35.41 25.74 -5.4 0.19 3796
 3798 3 35.52 25.96 -5.48 0.131 3797
 3799 3 35.63 25.99 -5.65 0.173 3798
 3800 3 35.71 25.97 -5.8 0.187 3799
 3801 3 35.83 26.01 -6.01 0.156 3800
 3802 3 35.84 26.01 -6.15 0.172 3801
 3803 3 35.89 26.01 -6.26 0.188 3802
 3804 3 35.99 26.06 -6.41 0.21 3803
 3805 3 36.03 25.72 -6.28 0.058 3804
 3806 3 36.08 25.97 -6.76 0.327 3804
 3807 3 35.95 25.95 -7.14 0.202 3806
 3808 3 35.87 26.03 -7.28 0.184 3807
 3809 3 35.84 26.11 -7.44 0.143 3808
 3810 3 35.77 26.14 -7.61 0.158 3809
 3811 3 35.7 26.21 -7.74 0.161 3810
 3812 3 35.69 26.28 -7.87 0.169 3811
 3813 3 35.59 26.43 -7.91 0.125 3812
 3814 3 35.53 26.52 -7.99 0.154 3813
 3815 3 35.44 26.54 -8.16 0.138 3814
 3816 3 35.39 26.51 -8.37 0.173 3815
 3817 3 35.38 26.51 -8.55 0.161 3816
 3818 3 35.35 26.51 -8.73 0.151 3817
 3819 3 35.35 26.45 -8.91 0.164 3818
 3820 3 35.34 26.47 -9.05 0.162 3819
 3821 3 35.38 26.4 -9.22 0.179 3820
 3822 3 35.37 26.45 -9.4 0.155 3821
 3823 3 35.41 26.49 -9.56 0.137 3822
 3824 3 35.48 26.41 -9.76 0.145 3823
 3825 3 35.53 26.5 -9.84 0.121 3824
 3826 3 35.52 26.53 -9.98 0.126 3825
 3827 3 35.56 26.53 -10.09 0.128 3826
 3828 3 35.71 26.59 -10.24 0.116 3827
 3829 3 35.78 26.55 -10.4 0.117 3828
 3830 3 36.01 26.46 -10.56 0.169 3829
 3831 3 36.13 26.32 -10.93 0.464 3830
 3832 3 36.14 26.07 -11.32 0.449 3831
 3833 3 36.24 26.03 -11.39 0.36 3832
 3834 3 36.37 26.07 -11.7 0.288 3833
 3835 3 36.42 26.14 -12.04 0.194 3834
 3836 3 36.48 26.14 -12.21 0.154 3835
 3837 3 36.46 26.11 -12.41 0.152 3836
 3838 3 36.41 26.04 -12.53 0.144 3837
 3839 3 36.44 25.95 -12.67 0.175 3838
 3840 3 36.34 25.86 -12.75 0.247 3839
 3841 3 36.27 25.75 -12.8 0.348 3840
 3842 3 36.2 25.65 -12.84 0.409 3841
 3843 3 36.2 25.5 -12.89 0.481 3842
 3844 3 36.09 25.4 -12.9 0.548 3843
 3845 3 36.1 25.33 -12.99 0.595 3844
 3846 3 35.87 25.13 -12.76 0.454 3845
 3847 3 35.66 24.93 -12.42 0.322 3846
 3848 3 35.56 24.77 -12.31 0.342 3847
 3849 3 35.51 24.66 -12.18 0.331 3848
 3850 3 35.45 24.57 -12.09 0.367 3849
 3851 3 35.41 24.5 -11.89 0.364 3850
 3852 3 35.34 24.39 -11.8 0.304 3851
 3853 3 35.24 24.3 -11.73 0.266 3852
 3854 3 35.13 24.16 -11.56 0.246 3853
 3855 3 35.05 24.07 -11.38 0.217 3854
 3856 3 34.94 23.96 -11.34 0.213 3855
 3857 3 34.87 23.85 -11.24 0.188 3856
 3858 3 34.81 23.73 -11.08 0.185 3857
 3859 3 34.66 23.71 -10.94 0.205 3858
 3860 3 34.53 23.66 -10.81 0.183 3859
 3861 3 34.41 23.53 -10.64 0.147 3860
 3862 3 34.37 23.44 -10.56 0.174 3861
 3863 3 34.2 23.35 -10.45 0.147 3862
 3864 3 34.13 23.28 -10.31 0.141 3863
 3865 3 34.12 23.18 -10.16 0.144 3864
 3866 3 34.13 23.05 -10.05 0.162 3865
 3867 3 34.09 22.94 -9.97 0.158 3866
 3868 3 33.96 22.91 -9.79 0.121 3867
 3869 3 33.87 22.88 -9.67 0.126 3868
 3870 3 33.84 22.76 -9.56 0.162 3869
 3871 3 33.87 22.74 -9.42 0.134 3870
 3872 3 33.77 22.54 -9.36 0.158 3871
 3873 3 33.74 22.42 -9.31 0.212 3872
 3874 3 33.6 22.26 -9.19 0.261 3873
 3875 3 33.62 22.19 -8.92 0.26 3874
 3876 3 33.53 22.22 -8.81 0.257 3875
 3877 3 33.49 22.22 -8.67 0.27 3876
 3878 3 33.44 22.2 -8.54 0.272 3877
 3879 3 33.38 22.15 -8.4 0.318 3878
 3880 3 33.2 22.17 -8.32 0.366 3879
 3881 3 33.16 22.13 -8.2 0.41 3880
 3882 3 33.17 22.06 -8.08 0.474 3881
 3883 3 33.14 22.02 -7.97 0.524 3882
 3884 3 33.12 21.95 -7.84 0.571 3883
 3885 3 33.13 21.97 -7.64 0.564 3884
 3886 3 33.34 21.91 -7.47 0.594 3885
 3887 3 33.41 21.91 -7.35 0.625 3886
 3888 3 33.27 21.71 -7.25 0.459 3887
 3889 3 33.19 21.57 -7.18 0.287 3888
 3890 3 33.27 21.67 -7.01 0.109 3889
 3891 3 33.21 21.67 -6.92 0.000125 3890
 3892 3 34.41 22.23 -7.14 0.19 3887
 3893 3 34.56 22.21 -7 0.175 3892
 3894 3 34.64 22.28 -6.93 0.175 3893
 3895 3 34.77 22.29 -6.84 0.226 3894
 3896 3 34.81 22.31 -6.73 0.221 3895
 3897 3 34.95 22.33 -6.64 0.17 3896
 3898 3 35.16 22.42 -6.6 0.139 3897
 3899 3 35.34 22.54 -6.65 0.154 3898
 3900 3 35.52 22.67 -6.69 0.151 3899
 3901 3 35.66 22.78 -6.64 0.11 3900
 3902 3 35.77 22.88 -6.56 0.122 3901
 3903 3 35.91 22.94 -6.55 0.132 3902
 3904 3 36.58 25.81 -13.73 0.162 3845
 3905 3 36.66 25.79 -13.95 0.158 3904
 3906 3 36.74 25.75 -14.09 0.139 3905
 3907 3 36.71 25.72 -14.24 0.177 3906
 3908 3 36.74 25.68 -14.41 0.181 3907
 3909 3 36.84 25.72 -14.56 0.199 3908
 3910 3 36.94 25.74 -14.72 0.392 3909
 3911 3 36.16 26.26 -11.06 0.421 3831
 3912 3 36.3 26.43 -11.14 0.247 3911
 3913 3 36.38 26.51 -11.23 0.214 3912
 3914 3 36.42 26.64 -11.37 0.163 3913
 3915 3 36.48 26.8 -11.47 0.156 3914
 3916 3 36.49 27 -11.56 0.122 3915
 3917 3 36.52 27.14 -11.57 0.136 3916
 3918 3 36.49 27.37 -11.56 0.166 3917
 3919 3 36.55 27.5 -11.64 0.157 3918
 3920 3 36.64 27.62 -11.81 0.156 3919
 3921 3 36.88 27.84 -11.99 0.228 3920
 3922 3 36.95 27.96 -12.17 0.283 3921
 3923 3 37.06 28.15 -12.34 0.279 3922
 3924 3 37.09 28.29 -12.44 0.303 3923
 3925 3 36.94 28.36 -12.46 0.28 3924
 3926 3 36.74 28.5 -12.48 0.398 3925
 3927 3 36.7 28.68 -12.6 0.461 3926
 3928 3 36.71 28.81 -12.74 0.425 3927
 3929 3 36.73 28.93 -12.87 0.375 3928
 3930 3 36.63 29.02 -12.92 0.339 3929
 3931 3 36.58 29.08 -13.02 0.255 3930
 3932 3 36.52 29.15 -13.14 0.177 3931
 3933 3 36.45 29.22 -13.24 0.135 3932
 3934 3 36.41 29.36 -13.33 0.135 3933
 3935 3 36.3 29.47 -13.42 0.17 3934
 3936 3 36.17 29.5 -13.51 0.177 3935
 3937 3 36.06 29.56 -13.71 0.14 3936
 3938 3 35.99 29.61 -13.84 0.149 3937
 3939 3 35.83 29.68 -13.99 0.145 3938
 3940 3 35.73 29.79 -14.1 0.164 3939
 3941 3 35.62 29.95 -14.19 0.148 3940
 3942 3 35.45 30.08 -14.35 0.166 3941
 3943 3 35.45 30.18 -14.5 0.17 3942
 3944 3 35.39 30.22 -14.68 0.182 3943
 3945 3 35.37 30.24 -14.93 0.21 3944
 3946 3 35.3 30.23 -15.13 0.203 3945
 3947 3 35.2 30.3 -15.32 0.177 3946
 3948 3 35.14 30.39 -15.49 0.131 3947
 3949 3 35.01 30.49 -15.61 0.12 3948
 3950 3 34.73 30.58 -15.68 0.177 3949
 3951 3 34.52 30.73 -15.93 0.259 3950
 3952 3 34.42 30.83 -16 0.188 3951
 3953 3 34.31 30.89 -16.1 0.127 3952
 3954 3 34.19 30.92 -16.27 0.127 3953
 3955 3 34.06 30.96 -16.4 0.124 3954
 3956 3 33.91 31.03 -16.47 0.155 3955
 3957 3 33.73 31.03 -16.56 0.146 3956
 3958 3 33.56 31.05 -16.63 0.143 3957
 3959 3 33.38 30.98 -16.61 0.145 3958
 3960 3 33.3 30.98 -16.74 0.18 3959
 3961 3 32.8 30.78 -17.29 0.502 3960
 3962 3 32.78 30.92 -17.42 0.538 3961
 3963 3 32.74 31.03 -17.35 0.548 3962
 3964 3 32.52 31.17 -17.27 0.578 3963
 3965 3 32.37 31.23 -17.2 0.552 3964
 3966 3 32.23 31.42 -16.97 0.583 3965
 3967 3 32.13 31.53 -16.29 0.166 3966
 3968 3 32.13 31.41 -16.31 0.175 3967
 3969 3 32.08 31.3 -16.38 0.206 3968
 3970 3 31.91 31.3 -16.17 0.206 3969
 3971 3 31.72 31.26 -16.33 0.19 3970
 3972 3 31.57 31.3 -16.4 0.102 3971
 3973 3 31.97 31.64 -16.93 0.635 3966
 3974 3 31.82 31.71 -16.95 0.569 3973
 3975 3 31.91 31.82 -17.03 0.524 3974
 3976 3 31.84 31.89 -17.09 0.421 3975
 3977 3 31.81 32.01 -17.12 0.338 3976
 3978 3 31.7 32.13 -17.14 0.27 3977
 3979 3 31.59 32.33 -17.12 0.257 3978
 3980 3 31.47 32.38 -17.25 0.187 3979
 3981 3 31.38 32.55 -17.28 0.169 3980
 3982 3 31.4 32.72 -17.37 0.198 3981
 3983 3 31.38 32.9 -17.41 0.217 3982
 3984 3 31.36 33.25 -17.57 0.303 3983
 3985 3 31.29 33.66 -17.52 0.122 3984
 3986 3 31.24 33.72 -17.41 0.173 3985
 3987 3 31.13 33.8 -17.23 0.202 3986
 3988 3 31.04 33.91 -17.07 0.181 3987
 3989 3 30.93 34.09 -17.14 0.089 3988
 3990 3 30.97 34.18 -17.21 0.136 3989
 3991 3 30.95 34.27 -17.31 0.117 3990
 3992 3 30.97 34.34 -17.44 0.136 3991
 3993 3 31.02 34.47 -17.58 0.133 3992
 3994 3 31.07 34.47 -17.67 0.122 3993
 3995 3 31.22 34.57 -17.74 0.14 3994
 3996 3 31.32 34.78 -17.78 0.16 3995
 3997 3 31.31 34.89 -17.81 0.196 3996
 3998 3 31.5 34.99 -17.9 0.198 3997
 3999 3 31.68 35.11 -17.97 0.18 3998
 4000 3 31.86 35.1 -18.01 0.13 3999
 4001 3 31.99 35.07 -18.03 0.095 4000
 4002 3 32.12 35.04 -18.08 0.12 4001
 4003 3 32.27 35.11 -18.08 0.152 4002
 4004 3 32.44 35.14 -18.12 0.149 4003
 4005 3 32.66 35.17 -18.2 0.132 4004
 4006 3 32.84 35.15 -18.26 0.123 4005
 4007 3 32.98 35.15 -18.35 0.15 4006
 4008 3 33.1 35.01 -18.44 0.127 4007
 4009 3 33.24 34.97 -18.49 0.152 4008
 4010 3 33.38 34.93 -18.49 0.113 4009
 4011 3 33.56 34.92 -18.47 0.097 4010
 4012 3 33.66 34.86 -18.56 0.086 4011
 4013 3 33.77 34.86 -18.58 0.133 4012
 4014 3 33.92 34.9 -18.54 0.151 4013
 4015 3 34.06 34.9 -18.4 0.163 4014
 4016 3 34.17 34.92 -18.4 0.218 4015
 4017 3 34.38 34.92 -18.38 0.374 4016
 4018 3 34.46 34.9 -18.28 0.456 4017
 4019 3 34.64 34.9 -18.26 0.45 4018
 4020 3 34.81 34.93 -18.35 0.384 4019
 4021 3 34.99 34.86 -18.44 0.329 4020
 4022 3 35.12 34.78 -18.44 0.271 4021
 4023 3 32.38 31.98 -16.48 0.108 3975
 4024 3 32.44 32.05 -16.39 0.000125 4023
 4025 3 31.59 31.78 -16.41 0.072 3974
 4026 3 31.75 31.69 -16.47 0.047 4025
 4027 3 31.16 32.19 -16.87 0.09 3973
 4028 3 31.02 32.29 -16.78 0.000125 4027
 4029 3 36.28 25.83 -6.64 0.164 3806
 4030 3 36.44 25.87 -6.62 0.17 4029
 4031 3 36.59 25.83 -6.6 0.215 4030
 4032 3 36.69 25.85 -6.57 0.254 4031
 4033 3 36.95 25.76 -6.43 0.124 4032
 4034 3 37.09 25.72 -6.33 0.12 4033
 4035 3 37.27 25.63 -6.27 0.09 4034
 4036 3 37.41 25.47 -6.28 0.053 4035
 4037 3 35.85 29.07 5.87 0.176 3718
 4038 3 35.62 28.94 5.79 0.13 4037
 4039 3 35.51 28.78 5.76 0.126 4038
 4040 3 35.37 28.66 5.76 0.12 4039
 4041 3 35.34 28.5 5.76 0.107 4040
 4042 3 35.24 28.41 5.72 0.141 4041
 4043 3 35.16 28.26 5.69 0.124 4042
 4044 3 35.09 28.12 5.76 0.133 4043
 4045 3 35.01 28.08 5.84 0.135 4044
 4046 3 35.02 27.98 5.94 0.09 4045
 4047 3 38.59 29.51 5.34 0.96 4046
 4048 3 39.45 29.62 5.43 0.567 3711
 4049 3 38.87 30.26 5.5 0.101 4048
 4050 3 39.56 29.53 5.28 0.328 4048
 4051 3 39.91 29.05 4.74 0.23 4050
 4052 3 39.98 29.12 4.54 0.208 4051
 4053 3 40.1 29.17 4.45 0.135 4052
 4054 3 40.27 29.14 4.39 0.163 4053
 4055 3 40.38 29.12 4.29 0.2 4054
 4056 3 40.3 29.05 3.96 0.044 4055
 4057 3 39.62 29.48 5.2 0.328 4050
 4058 3 39.66 29.9 6.29 0.232 4057
 4059 3 39.81 29.88 6.42 0.218 4058
 4060 3 39.98 29.45 6.42 0.107 4059
 4061 3 40.02 29.31 6.5 0.12 4060
 4062 3 40.06 29.18 6.39 0.115 4061
 4063 3 40.19 29.06 6.29 0.122 4062
 4064 3 40.2 28.95 6.28 0.174 4063
 4065 3 39.99 28.74 6.24 0.134 4064
 4066 3 39.95 28.61 6.26 0.127 4065
 4067 3 39.95 28.52 6.33 0.091 4066
 4068 3 39.84 30.08 6.44 0.178 4059
 4069 3 39.99 30.06 6.41 0.195 4068
 4070 3 40.16 30.08 6.35 0.227 4069
 4071 3 40.3 30.17 6.35 0.244 4070
 4072 3 40.41 30.2 6.37 0.253 4071
 4073 3 40.16 30.33 6.71 0.142 4072
 4074 3 40.17 30.26 6.79 0.12 4073
 4075 3 40.59 30.2 6.33 0.164 4072
 4076 3 40.7 30.2 6.35 0.179 4075
 4077 3 40.77 30.29 6.4 0.157 4076
 4078 3 40.88 30.38 6.49 0.156 4077
 4079 3 40.95 30.45 6.58 0.202 4078
 4080 3 41.09 30.51 6.53 0.271 4079
 4081 3 41.38 30.58 6.38 0.402 4080
 4082 3 41.49 30.63 6.2 0.474 4081
 4083 3 41.89 30.33 6.08 0.548 4082
 4084 3 42.02 30.51 6.08 0.526 4083
 4085 3 42.16 30.42 5.99 0.5 4084
 4086 3 42.34 30.35 5.99 0.637 4085
 4087 3 42.44 30.37 5.88 0.655 4086
 4088 3 42.56 30.41 5.83 0.678 4087
 4089 3 42.74 30.6 5.94 0.644 4088
 4090 3 42.91 30.75 5.91 0.561 4089
 4091 3 43.06 30.71 5.86 0.5 4090
 4092 3 43.24 30.6 5.74 0.415 4091
 4093 3 43.35 30.62 5.63 0.373 4092
 4094 3 43.45 30.58 5.58 0.329 4093
 4095 3 43.74 30.1 5.51 0.113 4094
 4096 3 43.81 30 5.43 0.074 4095
 4097 3 42.26 30.58 5.87 0.248 4085
 4098 3 42.41 30.6 5.86 0.267 4097
 4099 3 42.56 30.57 5.83 0.155 4098
 4100 3 41.03 31.01 6.08 0.147 4082
 4101 3 40.78 31.04 6.2 0.123 4100
 4102 3 40.63 31.08 6.29 0.113 4101
 4103 3 40.56 31.15 6.36 0.162 4102
 4104 3 40.49 31.2 6.48 0.214 4103
 4105 3 40.28 31.08 6.5 0.18 4104
 4106 3 40.09 31.02 6.52 0.198 4105
 4107 3 39.91 30.97 6.49 0.201 4106
 4108 3 39.74 30.97 6.52 0.191 4107
 4109 3 39.48 30.88 6.41 0.142 4108
 4110 3 39.34 30.93 6.45 0.165 4109
 4111 3 39.2 30.95 6.53 0.153 4110
 4112 3 39.02 31.04 6.54 0.136 4111
 4113 3 38.91 31.15 6.54 0.14 4112
 4114 3 38.89 31.27 6.6 0.103 4113
 4115 3 36.89 28.64 5.84 0.103 3415
 4116 3 36.95 28.6 5.73 0.000125 4115
 4117 3 36.13 28.93 6.32 0.086 3397
 4118 3 36.27 28.95 6.25 0.076 4117
 4119 3 35.37 29.58 7.12 0.109 3391
 4120 3 35.23 29.54 7.11 0.131 4119
 4121 3 35.08 29.47 7.08 0.174 4120
 4122 3 34.91 29.36 7.08 0.201 4121
 4123 3 34.77 29.29 7 0.201 4122
 4124 3 34.87 29.04 6.75 0.167 4123
 4125 3 34.85 28.92 6.72 0.096 4124
 4126 3 31.73 35.6 13.42 0.251 2564
 4127 3 31.84 35.53 13.35 0.205 4126
 4128 3 32.1 35.49 13.36 0.105 4127
 4129 3 32.18 35.37 13.35 0.107 4128
 4130 3 32.33 35.24 13.29 0.102 4129
 4131 3 32.36 35.17 13.2 0.000125 4130
 4132 3 29.7 36.79 14.79 0.487 2504
 4133 3 28.89 36.25 15.42 0.261 4132
 4134 3 29.11 36.13 15.51 0.151 4133
 4135 3 29.16 36.01 15.49 0.221 4134
 4136 3 29.41 36.1 15.45 0.195 4135
 4137 3 29.48 35.85 15.57 0.134 4136
 4138 3 29.73 35.83 15.6 0.12 4137
 4139 3 29.93 35.81 15.56 0.165 4138
 4140 3 30.04 35.71 15.57 0.209 4139
 4141 3 30.16 35.69 15.63 0.197 4140
 4142 3 30.11 35.4 15.6 0.096 4141
 4143 3 30.09 35.22 15.65 0.126 4142
 4144 3 30.11 35.08 15.68 0.089 4143
 4145 3 30.22 35.04 15.67 0.000125 4144
 4146 3 28.86 37.79 15.75 0.465 2488
 4147 3 29.48 38.69 16.35 0.147 4146
 4148 3 29.68 38.7 16.41 0.166 4147
 4149 3 29.91 38.63 16.37 0.174 4148
 4150 3 30.09 38.42 16.21 0.146 4149
 4151 3 30.23 38.25 16.07 0.091 4150
 4152 3 30.36 38.14 16.09 0.099 4151
 4153 3 30.48 38.11 16.1 0.128 4152
 4154 3 30.59 38.04 16.03 0.142 4153
 4155 3 30.77 38.04 15.92 0.14 4154
 4156 3 30.91 37.99 15.85 0.168 4155
 4157 3 31 37.93 15.75 0.128 4156
 4158 3 31.18 37.92 15.57 0.155 4157
 4159 3 31.29 37.86 15.52 0.113 4158
 4160 3 31.32 37.74 15.45 0.033 4159
 4161 3 31.41 37.67 15.37 0.077 4160
 4162 3 31.54 37.72 15.34 0.091 4161
 4163 3 31.64 37.69 15.31 0.114 4162
 4164 3 31.75 37.68 15.2 0.046 4163
 4165 3 27.43 40.93 14.93 0.226 2143
 4166 3 27.5 41.06 14.91 0.271 4165
 4167 3 27.68 41.11 14.93 0.31 4166
 4168 3 27.84 41.22 14.94 0.315 4167
 4169 3 28.04 41.31 14.92 0.325 4168
 4170 3 28.25 41.39 14.98 0.313 4169
 4171 3 28.41 41.43 15.04 0.374 4170
 4172 3 28.52 41.39 15.13 0.455 4171
 4173 3 28.72 41.33 15.18 0.517 4172
 4174 3 28.84 41.32 15.23 0.566 4173
 4175 3 28.95 41.36 15.26 0.669 4174
 4176 3 29.02 41.35 15.34 0.728 4175
 4177 3 29.2 41.43 15.36 0.723 4176
 4178 3 29.45 41.75 15.34 0.73 4177
 4179 3 29.54 41.82 15.44 0.766 4178
 4180 3 29.64 41.82 15.56 0.8 4179
 4181 3 29.73 41.96 15.61 0.821 4180
 4182 3 29.88 41.89 15.66 0.874 4181
 4183 3 29.91 43.06 14.57 0.258 4182
 4184 3 29.93 43.21 14.49 0.255 4183
 4185 3 29.93 43.32 14.39 0.256 4184
 4186 3 30.05 43.44 14.32 0.257 4185
 4187 3 30.16 43.46 14.29 0.371 4186
 4188 3 30.39 43.33 14.74 0.173 4187
 4189 3 30.36 43.18 14.99 0.115 4188
 4190 3 30.45 43.19 15.22 0.181 4189
 4191 3 30.48 43.15 15.62 0.248 4190
 4192 3 30.11 43.58 13.96 0.352 4187
 4193 3 30.11 43.64 13.83 0.418 4192
 4194 3 30.14 43.12 13.51 0.127 4193
 4195 3 30.11 43 13.39 0.094 4194
 4196 3 30.02 42.93 13.28 0.09 4195
 4197 3 30.04 42.81 13.17 0.109 4196
 4198 3 30.02 42.71 13.07 0.132 4197
 4199 3 29.91 42.6 13 0.118 4198
 4200 3 29.8 42.56 12.8 0.089 4199
 4201 3 29.77 42.63 12.66 0.125 4200
 4202 3 29.57 42.7 12.57 0.124 4201
 4203 3 29.66 42.6 12.4 0.205 4202
 4204 3 29.84 42.31 12.29 0.12 4203
 4205 3 29.84 42.12 12.1 0.1 4204
 4206 3 29.86 41.98 12.09 0.063 4205
 4207 3 29.86 41.85 12.06 0.097 4206
 4208 3 29.84 41.7 11.92 0.086 4207
 4209 3 29.82 41.6 11.84 0.093 4208
 4210 3 29.84 41.5 11.86 0.068 4209
 4211 3 29.88 41.41 11.82 0.092 4210
 4212 3 29.86 41.28 11.8 0.113 4211
 4213 3 29.88 41.17 11.81 0.115 4212
 4214 3 29.89 41.03 11.77 0.13 4213
 4215 3 29.89 40.85 11.83 0.16 4214
 4216 3 29.82 40.67 11.88 0.101 4215
 4217 3 29.79 40.48 11.89 0.095 4216
 4218 3 29.72 40.32 11.86 0.095 4217
 4219 3 29.66 40.17 11.91 0.109 4218
 4220 3 29.61 39.95 11.94 0.138 4219
 4221 3 29.59 39.57 12.01 0.113 4220
 4222 3 29.55 39.37 12.05 0.085 4221
 4223 3 29.5 39.14 12.02 0.099 4222
 4224 3 29.5 38.99 12.05 0.141 4223
 4225 3 29.41 38.85 12.08 0.152 4224
 4226 3 29.32 38.67 12.09 0.141 4225
 4227 3 29.23 38.49 12.11 0.092 4226
 4228 3 29.2 38.34 12.09 0.103 4227
 4229 3 29.13 38.17 12.14 0.093 4228
 4230 3 29.09 38.06 12.09 0.074 4229
 4231 3 29.14 37.96 11.93 0.000125 4230
 4232 3 29.93 42.74 12.31 0.107 4203
 4233 3 30.02 42.77 12.21 0.12 4232
 4234 3 30.2 42.81 12.21 0.093 4233
 4235 3 30.29 42.85 12.17 0.142 4234
 4236 3 30.45 42.93 12.49 0.128 4235
 4237 3 30.54 42.99 12.62 0.133 4236
 4238 3 30.68 43.03 12.65 0.115 4237
 4239 3 30.77 42.99 12.73 0.101 4238
 4240 3 30.84 42.88 12.88 0.106 4239
 4241 3 31 42.88 12.97 0.106 4240
 4242 3 31.18 42.77 13.09 0.128 4241
 4243 3 31.2 42.74 13.22 0.133 4242
 4244 3 31.5 42.92 13.28 0.178 4243
 4245 3 31.68 42.7 13 0.125 4244
 4246 3 31.77 42.63 12.95 0.094 4245
 4247 3 31.5 43.07 13.48 0.156 4244
 4248 3 31.52 43.18 13.55 0.127 4247
 4249 3 31.59 43.28 13.7 0.114 4248
 4250 3 31.61 43.38 13.9 0.128 4249
 4251 3 31.66 43.46 14.03 0.103 4250
 4252 3 31.02 42.49 13.21 0.113 4243
 4253 3 30.95 42.35 13.07 0.079 4252
 4254 3 30.89 42.23 12.99 0.062 4253
 4255 3 30.98 42.14 12.85 0.000125 4254
 4256 3 30.41 42.82 12.09 0.086 4235
 4257 3 30.48 42.93 12.07 0.149 4256
 4258 3 30.62 43.13 11.98 0.165 4257
 4259 3 30.6 43.24 11.9 0.158 4258
 4260 3 30.58 43.31 11.73 0.128 4259
 4261 3 30.53 43.45 11.65 0.096 4260
 4262 3 30.46 43.53 11.58 0.078 4261
 4263 3 30.35 43.62 11.53 0.123 4262
 4264 3 29.88 42.37 13.15 0.095 4199
 4265 3 29.97 42.31 13.23 0.091 4264
 4266 3 29.98 42.28 13.33 0.099 4265
 4267 3 30.02 42.21 13.41 0.165 4266
 4268 3 29.77 42.13 13.49 0.143 4267
 4269 3 29.61 42.07 13.57 0.098 4268
 4270 3 29.52 41.95 13.65 0.12 4269
 4271 3 29.45 41.86 13.71 0.107 4270
 4272 3 29.43 41.69 13.75 0.074 4271
 4273 3 30.13 43.82 13.8 0.471 4193
 4274 3 29.5 44.04 13.73 0.226 4273
 4275 3 29.34 44.11 13.68 0.225 4274
 4276 3 29.18 44.2 13.62 0.177 4275
 4277 3 29.02 44.27 13.47 0.195 4276
 4278 3 28.95 44.38 13.37 0.216 4277
 4279 3 28.86 44.53 13.3 0.246 4278
 4280 3 28.84 44.7 13.15 0.272 4279
 4281 3 28.86 44.82 12.97 0.273 4280
 4282 3 28.89 44.92 12.81 0.231 4281
 4283 3 28.89 45.06 12.64 0.243 4282
 4284 3 28.83 45.2 12.56 0.313 4283
 4285 3 28.89 45.42 12.49 0.362 4284
 4286 3 28.94 45.6 12.47 0.361 4285
 4287 3 30.66 43.71 13.71 0.298 4273
 4288 3 30.89 43.66 13.65 0.322 4287
 4289 3 31.11 43.63 13.57 0.353 4288
 4290 3 31.25 43.63 13.47 0.353 4289
 4291 3 31.32 43.74 13.39 0.399 4290
 4292 3 31.41 43.78 13.24 0.445 4291
 4293 3 31.48 43.98 13.16 0.431 4292
 4294 3 31.57 44.06 13.14 0.357 4293
 4295 3 31.68 44.31 13.22 0.18 4294
 4296 3 31.75 44.57 13.34 0.198 4295
 4297 3 31.89 44.78 13.46 0.179 4296
 4298 3 32 44.93 13.56 0.15 4297
 4299 3 32.06 45.1 13.56 0.194 4298
 4300 3 31.59 43.85 12.88 0.312 4294
 4301 3 31.7 43.88 12.78 0.266 4300
 4302 3 31.75 43.88 12.65 0.246 4301
 4303 3 31.82 43.85 12.5 0.205 4302
 4304 3 31.93 43.8 12.37 0.228 4303
 4305 3 32.06 43.78 12.4 0.196 4304
 4306 3 32.18 43.87 12.29 0.263 4305
 4307 3 32.29 43.81 12.17 0.272 4306
 4308 3 32.41 43.78 12.07 0.25 4307
 4309 3 32.5 43.74 11.93 0.234 4308
 4310 3 32.61 43.78 11.83 0.247 4309
 4311 3 29.95 41.54 15.93 0.733 4182
 4312 3 30 41.38 15.99 0.705 4311
 4313 3 30.22 41.03 15.91 0.567 4312
 4314 3 30.22 40.78 15.95 0.487 4313
 4315 3 29.98 40.14 16.15 0.321 4314
 4316 3 29.84 39.93 16.22 0.34 4315
 4317 3 30.39 39.74 16.18 0.131 4316
 4318 3 30.45 39.65 16.29 0.152 4317
 4319 3 30.54 39.69 16.36 0.145 4318
 4320 3 30.54 39.73 16.49 0.216 4319
 4321 3 30.39 39.76 16.63 0.203 4320
 4322 3 30.22 39.77 16.77 0.078 4321
 4323 3 29.48 39.58 16.18 0.171 4316
 4324 3 29.41 39.44 16.16 0.178 4323
 4325 3 26.41 41.33 14.88 0.787 4324
 4326 3 26.29 41.72 14.41 0.17 4325
 4327 3 26.25 41.58 14.49 0.086 4326
 4328 3 26.18 41.44 14.54 0.077 4327
 4329 3 26.18 41.69 14.35 0.166 4326
 4330 3 26 41.48 14.41 0.047 4329
 4331 3 26.57 41.77 14.94 0.594 2139
 4332 3 26.27 41.44 15.04 0.196 4331
 4333 3 26.45 41.66 15 0.068 4332
 4334 3 26.91 42.01 14.96 0.564 4331
 4335 3 26.98 42.04 15.1 0.611 4334
 4336 3 27.16 42.05 15.14 0.587 4335
 4337 3 27.29 42.18 15.2 0.549 4336
 4338 3 27.36 42.26 15.3 0.532 4337
 4339 3 27.48 42.44 15.39 0.54 4338
 4340 3 27.59 42.55 15.42 0.488 4339
 4341 3 27.75 42.7 15.48 0.511 4340
 4342 3 27.88 42.83 15.57 0.532 4341
 4343 3 27.98 42.94 15.72 0.586 4342
 4344 3 28.04 43.05 15.83 0.608 4343
 4345 3 28.18 43.14 15.92 0.639 4344
 4346 3 28.3 43.2 15.99 0.669 4345
 4347 3 28.41 43.27 16.03 0.704 4346
 4348 3 28.45 43.4 16.17 0.745 4347
 4349 3 28.52 43.52 16.28 0.816 4348
 4350 3 28.54 43.62 16.39 0.847 4349
 4351 3 28.77 43.53 16.48 0.78 4350
 4352 3 28.89 43.59 16.51 0.871 4351
 4353 3 28.72 43.92 16.85 0.832 4352
 4354 3 28.64 43.95 17.05 0.877 4353
 4355 3 28.75 43.99 17.01 0.988 4354
 4356 3 28.91 43.94 17.03 1.037 4355
 4357 3 28.45 43.3 17.58 0.424 4356
 4358 3 28.48 43.2 17.71 0.403 4357
 4359 3 28.48 43.06 17.83 0.416 4358
 4360 3 28.61 42.85 17.9 0.401 4359
 4361 3 28.41 42.95 18.19 0.201 4360
 4362 3 28.41 42.84 18.33 0.203 4361
 4363 3 28.45 42.63 18.32 0.185 4362
 4364 3 28.55 42.4 18.28 0.159 4363
 4365 3 28.73 42.06 18.37 0.131 4364
 4366 3 28.75 41.88 18.4 0.12 4365
 4367 3 28.77 41.71 18.45 0.133 4366
 4368 3 28.82 41.55 18.4 0.118 4367
 4369 3 28.95 41.45 18.31 0.038 4368
 4370 3 28.84 42.65 17.83 0.317 4360
 4371 3 28.84 42.49 17.78 0.349 4370
 4372 3 28.91 42.37 17.74 0.359 4371
 4373 3 29.25 42.3 17.8 0.367 4372
 4374 3 29.39 42.13 17.76 0.322 4373
 4375 3 29.5 41.98 17.66 0.274 4374
 4376 3 29.52 41.85 17.68 0.143 4375
 4377 3 29.07 44.16 17.03 0.674 4356
 4378 3 27.41 44.13 18.01 0.243 4377
 4379 3 27.27 44.16 18.12 0.29 4378
 4380 3 27.13 44.2 18.19 0.317 4379
 4381 3 27.02 44.37 18.37 0.322 4380
 4382 3 26.89 44.45 18.43 0.341 4381
 4383 3 26.79 44.52 18.45 0.385 4382
 4384 3 26.91 44.95 18.34 0.327 4383
 4385 3 26.97 45.21 18.72 0.231 4384
 4386 3 26.95 45.21 18.84 0.264 4385
 4387 3 26.95 45.1 18.97 0.226 4386
 4388 3 27.22 44.89 18.93 0.18 4387
 4389 3 27.3 44.7 19 0.136 4388
 4390 3 27.45 44.59 18.93 0.098 4389
 4391 3 26.59 45.07 18.97 0.126 4387
 4392 3 26.48 45.22 19.09 0.143 4391
 4393 3 26.39 45.35 19.2 0.143 4392
 4394 3 26.34 45.5 19.38 0.126 4393
 4395 3 26.25 45.67 19.54 0.093 4394
 4396 3 26.16 45.61 19.61 0.071 4395
 4397 3 26.86 44.98 17.88 0.159 4384
 4398 3 26.89 44.91 17.61 0.116 4397
 4399 3 26.88 44.78 17.47 0.071 4398
 4400 3 26.86 44.65 17.39 0.125 4399
 4401 3 26.89 44.56 17.29 0.133 4400
 4402 3 26.84 44.42 17.18 0.165 4401
 4403 3 26.73 44.3 17.1 0.216 4402
 4404 3 26.59 44.24 16.99 0.236 4403
 4405 3 26.57 44.26 16.8 0.226 4404
 4406 3 26.55 44.17 16.67 0.198 4405
 4407 3 26.39 44.08 16.64 0.132 4406
 4408 3 26.27 43.91 16.67 0.08 4407
 4409 3 26.36 43.77 16.6 0.082 4408
 4410 3 26.52 44.26 18.62 0.229 4383
 4411 3 26.41 44.24 18.74 0.242 4410
 4412 3 26.23 44.17 18.85 0.23 4411
 4413 3 26 44.1 18.94 0.246 4412
 4414 3 25.86 44.07 19.07 0.244 4413
 4415 3 25.73 44.03 19.1 0.258 4414
 4416 3 25.57 44.11 19.19 0.27 4415
 4417 3 25.36 44.04 19.19 0.276 4416
 4418 3 25.2 43.97 19.17 0.25 4417
 4419 3 25.04 43.92 19.17 0.253 4418
 4420 3 24.89 43.93 19.19 0.29 4419
 4421 3 24.75 43.96 19.24 0.298 4420
 4422 3 24.52 43.96 19.26 0.328 4421
 4423 3 24.36 43.92 19.24 0.363 4422
 4424 3 24.18 43.92 19.33 0.419 4423
 4425 3 23.98 43.92 19.24 0.431 4424
 4426 3 23.79 43.92 19.21 0.423 4425
 4427 3 23.66 43.85 19.19 0.438 4426
 4428 3 23.54 43.88 18.55 0.115 4427
 4429 3 23.48 43.88 18.37 0.084 4428
 4430 3 23.41 43.84 18.3 0.11 4429
 4431 3 23.43 43.77 18.17 0.136 4430
 4432 3 23.36 43.69 17.89 0.132 4431
 4433 3 23.38 43.63 17.71 0.149 4432
 4434 3 23.34 43.59 17.6 0.118 4433
 4435 3 23.23 43.63 17.49 0.143 4434
 4436 3 23.05 43.81 17.39 0.152 4435
 4437 3 22.97 43.81 17.3 0.148 4436
 4438 3 22.79 43.69 17.33 0.127 4437
 4439 3 22.7 43.56 17.26 0.106 4438
 4440 3 22.66 43.35 17.17 0.099 4439
 4441 3 22.55 43.19 17.08 0.105 4440
 4442 3 23.39 43.48 18.1 0.129 4431
 4443 3 23.34 43.31 18.08 0.111 4442
 4444 3 23.38 43.2 18.08 0.112 4443
 4445 3 23.43 43.03 18.03 0.115 4444
 4446 3 23.45 42.88 18.03 0.072 4445
 4447 3 23.5 43.78 19.39 0.345 4427
 4448 3 23.29 43.67 19.53 0.26 4447
 4449 3 23.11 43.61 19.53 0.224 4448
 4450 3 22.89 43.63 19.67 0.222 4449
 4451 3 22.73 43.67 19.76 0.238 4450
 4452 3 22.57 43.75 19.84 0.239 4451
 4453 3 22.43 43.82 19.86 0.293 4452
 4454 3 22.27 43.88 19.89 0.307 4453
 4455 3 22.41 44.42 20.1 0.131 4454
 4456 3 22.32 44.53 20.21 0.16 4455
 4457 3 22.09 44.32 20.33 0.141 4456
 4458 3 22.04 44.22 20.47 0.149 4457
 4459 3 22 43.99 20.3 0.138 4458
 4460 3 21.95 43.82 20.32 0.089 4459
 4461 3 22.54 44.81 20.28 0.135 4456
 4462 3 22.61 44.99 20.3 0.103 4461
 4463 3 22.73 45.14 20.26 0.098 4462
 4464 3 22.79 45.28 20.15 0.124 4463
 4465 3 22.77 45.45 20.08 0.114 4464
 4466 3 22.75 45.63 20.06 0.12 4465
 4467 3 22.79 45.82 19.97 0.121 4466
 4468 3 22.93 46.04 19.92 0.176 4467
 4469 3 22.98 46.21 19.92 0.177 4468
 4470 3 23 46.39 19.94 0.13 4469
 4471 3 23.02 46.6 20.01 0.176 4470
 4472 3 23 46.74 19.98 0.196 4471
 4473 3 23.11 46.92 19.96 0.143 4472
 4474 3 23.2 47.13 19.91 0.143 4473
 4475 3 23.27 47.32 19.89 0.126 4474
 4476 3 23.29 47.57 19.93 0.108 4475
 4477 3 23.32 47.74 19.96 0.145 4476
 4478 3 23.41 47.91 19.98 0.15 4477
 4479 3 23.22 48.06 20 0.091 4478
 4480 3 23.14 48.17 19.98 0.131 4479
 4481 3 23.11 48.32 19.98 0.09 4480
 4482 3 23.57 48 19.84 0.092 4478
 4483 3 23.54 48.03 19.73 0.096 4482
 4484 3 23.48 48.17 19.7 0.136 4483
 4485 3 23.36 48.35 19.68 0.127 4484
 4486 3 23.32 48.5 19.64 0.142 4485
 4487 3 23.36 48.66 19.55 0.118 4486
 4488 3 23.45 48.75 19.39 0.089 4487
 4489 3 23.5 48.85 19.3 0.101 4488
 4490 3 23.47 48.96 19.34 0.103 4489
 4491 3 23.52 49.13 19.39 0.064 4490
 4492 3 23.57 49.36 19.4 0.122 4491
 4493 3 23.7 49.46 19.29 0.137 4492
 4494 3 23.73 49.57 19.28 0.125 4493
 4495 3 23.86 49.74 19.4 0.099 4494
 4496 3 22.7 46.67 19.96 0.119 4472
 4497 3 22.52 46.72 20 0.118 4496
 4498 3 22.29 46.53 20.06 0.117 4497
 4499 3 22.39 46.34 20.08 0.132 4498
 4500 3 22.5 46.21 20.08 0.000125 4499
 4501 3 22.05 43.74 19.84 0.203 4454
 4502 3 21.89 43.78 19.86 0.216 4501
 4503 3 21.72 43.79 19.88 0.222 4502
 4504 3 21.54 43.81 19.84 0.162 4503
 4505 3 21.38 43.86 19.86 0.186 4504
 4506 3 21.29 43.97 19.85 0.259 4505
 4507 3 21.47 44.34 19.74 0.134 4506
 4508 3 21.45 44.47 19.78 0.000125 4507
 4509 3 21.11 44.03 19.92 0.252 4506
 4510 3 21 44.07 19.96 0.313 4509
 4511 3 20.7 44 19.9 0.195 4510
 4512 3 20.5 43.99 19.92 0.214 4511
 4513 3 20.27 44 19.88 0.176 4512
 4514 3 20.14 44.04 19.85 0.199 4513
 4515 3 19.98 44.04 19.83 0.214 4514
 4516 3 19.84 43.97 19.8 0.255 4515
 4517 3 19.68 43.95 19.78 0.276 4516
 4518 3 19.54 43.89 19.76 0.328 4517
 4519 3 19.32 44.14 19.87 0.254 4518
 4520 3 19.18 44.24 19.92 0.288 4519
 4521 3 19 44.1 19.94 0.188 4520
 4522 3 18.77 44.1 20.08 0.189 4521
 4523 3 18.64 44.1 20.17 0.194 4522
 4524 3 18.48 43.99 20.21 0.392 4523
 4525 3 18.39 43.99 20.28 0.456 4524
 4526 3 18.16 44.32 20.26 0.47 4525
 4527 3 17.91 44.25 20.37 0.332 4526
 4528 3 17.66 44.28 20.47 0.238 4527
 4529 3 17.45 44.43 20.56 0.245 4528
 4530 3 17.27 44.53 20.6 0.224 4529
 4531 3 17.04 44.49 20.72 0.176 4530
 4532 3 16.86 44.61 20.76 0.216 4531
 4533 3 16.68 44.68 20.8 0.213 4532
 4534 3 16.47 44.82 20.85 0.227 4533
 4535 3 16.25 44.93 20.96 0.204 4534
 4536 3 16.11 44.97 21.01 0.204 4535
 4537 3 15.98 45.03 21.08 0.208 4536
 4538 3 15.82 45.07 21.15 0.194 4537
 4539 3 15.65 45.18 21.24 0.177 4538
 4540 3 15.49 45.29 21.3 0.207 4539
 4541 3 15.3 45.37 21.26 0.257 4540
 4542 3 15.13 45.5 21.17 0.361 4541
 4543 3 15.05 45.67 21.19 0.454 4542
 4544 3 15.03 45.82 21.17 0.568 4543
 4545 3 15.05 45.74 20.33 0.116 4544
 4546 3 15.14 45.84 20.17 0.106 4545
 4547 3 15.29 46 20.07 0.133 4546
 4548 3 15.39 46.11 20.05 0.125 4547
 4549 3 15.56 46.14 20.05 0.000125 4548
 4550 3 15.03 45.89 21.31 0.57 4544
 4551 3 14.78 45.91 20.62 0.16 4550
 4552 3 14.71 45.99 20.55 0.111 4551
 4553 3 14.61 45.97 20.52 0.075 4552
 4554 3 14.54 45.89 20.6 0.106 4553
 4555 3 14.43 45.82 20.67 0.074 4554
 4556 3 14.98 45.97 21.41 0.592 4550
 4557 3 14.63 45.97 21.64 0.503 4556
 4558 3 14.41 46.04 21.68 0.47 4557
 4559 3 14.19 46.12 21.64 0.356 4558
 4560 3 13.94 46.17 21.66 0.342 4559
 4561 3 13.73 46.18 21.71 0.289 4560
 4562 3 13.47 46.18 21.66 0.237 4561
 4563 3 13.29 46.17 21.66 0.228 4562
 4564 3 13.05 46.15 21.68 0.282 4563
 4565 3 12.9 46.14 21.68 0.28 4564
 4566 3 12.73 46.11 21.71 0.296 4565
 4567 3 12.61 46.01 21.82 0.223 4566
 4568 3 12.48 45.97 21.96 0.203 4567
 4569 3 12.3 45.93 22.02 0.198 4568
 4570 3 12.12 45.89 22.05 0.214 4569
 4571 3 11.93 45.83 22.11 0.251 4570
 4572 3 11.74 45.83 22.09 0.267 4571
 4573 3 11.63 45.79 22.11 0.316 4572
 4574 3 11.38 45.76 22.16 0.358 4573
 4575 3 11.22 45.72 22.2 0.41 4574
 4576 3 11.04 45.58 22.23 0.519 4575
 4577 3 10.83 45.73 22.05 0.51 4576
 4578 3 10.97 45.43 21.76 0.197 4577
 4579 3 10.89 45.36 21.65 0.153 4578
 4580 3 10.81 45.17 21.65 0.121 4579
 4581 3 10.8 45.03 21.55 0.115 4580
 4582 3 10.72 44.86 21.53 0.142 4581
 4583 3 10.62 44.67 21.56 0.166 4582
 4584 3 10.57 44.44 21.58 0.176 4583
 4585 3 10.55 44.23 21.67 0.179 4584
 4586 3 10.55 44.04 21.72 0.178 4585
 4587 3 10.56 43.86 21.78 0.17 4586
 4588 3 10.63 43.72 21.71 0.163 4587
 4589 3 10.8 43.54 21.65 0.148 4588
 4590 3 10.88 43.44 21.62 0.166 4589
 4591 3 10.94 43.43 21.44 0.21 4590
 4592 3 10.97 43.33 21.37 0.344 4591
 4593 3 11.03 43.22 21.28 0.431 4592
 4594 3 11.91 43.2 21.08 0.189 4593
 4595 3 12.11 43.02 21.07 0.083 4594
 4596 3 12.23 42.96 21 0.099 4595
 4597 3 12.38 42.89 20.95 0.117 4596
 4598 3 12.57 42.86 20.91 0.11 4597
 4599 3 12.72 42.79 20.89 0.147 4598
 4600 3 12.8 42.81 20.82 0.191 4599
 4601 3 10.88 43 21.33 0.499 4593
 4602 3 11.15 42.61 21.77 0.14 4601
 4603 3 11.05 42.47 21.91 0.181 4602
 4604 3 10.97 42.44 22.02 0.223 4603
 4605 3 10.93 42.39 22.18 0.213 4604
 4606 3 10.75 42.97 21.33 0.543 4601
 4607 3 11.5 43.53 21.08 0.155 4606
 4608 3 11.6 43.72 20.92 0.111 4607
 4609 3 11.66 43.79 20.81 0.079 4608
 4610 3 11.81 43.82 20.67 0.135 4609
 4611 3 11.96 43.88 20.55 0.136 4610
 4612 3 12.12 43.82 20.38 0.089 4611
 4613 3 12.21 43.78 20.28 0.078 4612
 4614 3 12.3 43.78 20.13 0.092 4613
 4615 3 12.38 43.71 20.03 0.114 4614
 4616 3 12.52 43.72 20.06 0.104 4615
 4617 3 12.66 43.71 20.01 0.089 4616
 4618 3 12.83 43.64 19.97 0.098 4617
 4619 3 12.43 43.57 19.87 0.13 4615
 4620 3 12.47 43.53 19.78 0.118 4619
 4621 3 12.54 43.45 19.74 0.093 4620
 4622 3 10.52 42.92 21.35 0.578 4606
 4623 3 9.8 42.78 21.88 0.162 4622
 4624 3 9.8 42.6 21.98 0.088 4623
 4625 3 9.85 42.46 22.07 0.104 4624
 4626 3 9.85 42.33 22.09 0.16 4625
 4627 3 9.91 42.22 22.06 0.179 4626
 4628 3 9.96 42.1 22.34 0.122 4627
 4629 3 9.98 41.93 22.5 0.127 4628
 4630 3 10.39 42.87 21.36 0.578 4629
 4631 3 10.63 42.94 21.31 0.543 4630
 4632 3 10.65 42.87 21.43 0.499 4631
 4633 3 10.06 43.13 21.01 0.394 4622
 4634 3 10.04 42.85 20.91 0.238 4633
 4635 3 9.93 42.67 20.77 0.213 4634
 4636 3 9.88 42.53 20.75 0.26 4635
 4637 3 10.28 42.57 20.45 0.093 4636
 4638 3 10.38 42.52 20.38 0.094 4637
 4639 3 10.44 42.43 20.23 0.109 4638
 4640 3 10.54 42.35 20.02 0.134 4639
 4641 3 10.54 42.28 19.84 0.145 4640
 4642 3 10.56 42.2 19.75 0.139 4641
 4643 3 10.63 42.09 19.66 0.158 4642
 4644 3 10.66 42 19.5 0.109 4643
 4645 3 10.72 41.99 19.38 0.103 4644
 4646 3 10.73 41.97 19.27 0.133 4645
 4647 3 10.63 42.04 19.13 0.157 4646
 4648 3 10.65 42.11 19.02 0.203 4647
 4649 3 10.87 42.06 18.88 0.16 4648
 4650 3 10.75 42.32 18.88 0.092 4649
 4651 3 10.85 42.5 18.79 0.104 4650
 4652 3 10.9 42.7 18.75 0.113 4651
 4653 3 11.05 42.75 18.68 0.114 4652
 4654 3 11.15 42.89 18.54 0.07 4653
 4655 3 11.16 43.03 18.47 0.114 4654
 4656 3 11.02 43.14 18.65 0.135 4655
 4657 3 11.15 43.2 18.74 0.121 4656
 4658 3 10.45 42.41 19.02 0.088 4648
 4659 3 10.39 42.59 18.93 0.069 4658
 4660 3 10.89 41.99 19.72 0.145 4643
 4661 3 9.66 42.35 20.79 0.175 4636
 4662 3 9.55 42.22 20.75 0.188 4661
 4663 3 9.36 42.16 20.75 0.174 4662
 4664 3 9.27 41.97 20.77 0.178 4663
 4665 3 9.15 41.88 20.77 0.168 4664
 4666 3 9 41.82 20.72 0.186 4665
 4667 3 8.96 41.67 20.64 0.223 4666
 4668 3 8.87 41.56 20.64 0.149 4667
 4669 3 8.72 41.46 20.66 0.156 4668
 4670 3 8.63 41.32 20.64 0.18 4669
 4671 3 8.53 41.27 20.56 0.156 4670
 4672 3 8.3 41.18 20.5 0.155 4671
 4673 3 8.21 41.1 20.52 0.166 4672
 4674 3 8.08 40.99 20.47 0.157 4673
 4675 3 7.92 40.86 20.41 0.155 4674
 4676 3 7.83 40.75 20.38 0.167 4675
 4677 3 7.77 40.61 20.39 0.177 4676
 4678 3 7.64 40.56 20.41 0.23 4677
 4679 3 7.6 40.46 20.43 0.314 4678
 4680 3 7.34 40.96 20.25 0.118 4679
 4681 3 7.37 41 20.16 0.188 4680
 4682 3 7.09 41.09 20.16 0.096 4681
 4683 3 7 41.16 20.14 0.125 4682
 4684 3 6.89 41.21 20.14 0.221 4683
 4685 3 6.91 41.57 20.06 0.141 4684
 4686 3 6.88 41.82 20.04 0.108 4685
 4687 3 6.87 42.02 20.04 0.139 4686
 4688 3 6.79 42.14 20.02 0.088 4687
 4689 3 6.63 42.29 20.02 0.109 4688
 4690 3 6.56 42.43 19.88 0.107 4689
 4691 3 6.42 42.57 19.87 0.093 4690
 4692 3 6.34 42.67 19.76 0.094 4691
 4693 3 6.16 42.81 19.65 0.084 4692
 4694 3 6.08 42.88 19.63 0.098 4693
 4695 3 5.96 42.85 19.62 0.135 4694
 4696 3 5.81 42.89 19.65 0.124 4695
 4697 3 5.66 42.89 19.67 0.000125 4696
 4698 3 6.76 41.03 20.29 0.121 4684
 4699 3 6.6 40.96 20.27 0.1 4698
 4700 3 6.5 40.86 20.29 0.093 4699
 4701 3 6.47 40.81 20.18 0.127 4700
 4702 3 6.35 40.81 20.06 0.139 4701
 4703 3 6.26 40.85 19.98 0.157 4702
 4704 3 6.09 40.93 20.02 0.123 4703
 4705 3 6 40.95 20.09 0.094 4704
 4706 3 5.88 40.92 20.25 0.119 4705
 4707 3 5.84 40.91 20.38 0.125 4706
 4708 3 5.77 40.88 20.56 0.054 4707
 4709 3 7.75 40.1 20.56 0.116 4679
 4710 3 7.72 39.82 20.74 0.133 4709
 4711 3 7.71 39.66 20.82 0.137 4710
 4712 3 7.72 39.49 20.9 0.156 4711
 4713 3 7.67 39.29 21.05 0.121 4712
 4714 3 7.72 39.18 21.12 0.208 4713
 4715 3 7.93 39.07 21.15 0.162 4714
 4716 3 8.05 38.99 20.89 0.127 4715
 4717 3 8.08 38.95 20.71 0.152 4716
 4718 3 8.13 38.84 20.6 0.141 4717
 4719 3 8.21 38.7 20.49 0.134 4718
 4720 3 8.29 38.56 20.28 0.117 4719
 4721 3 8.3 38.59 20.14 0.117 4720
 4722 3 8.23 38.77 19.92 0.086 4721
 4723 3 8.21 38.59 19.89 0.108 4722
 4724 3 8.22 38.42 19.85 0.158 4723
 4725 3 8.23 38.27 19.96 0.169 4724
 4726 3 8.38 38.21 19.73 0.145 4725
 4727 3 8.45 38.13 19.6 0.133 4726
 4728 3 8.44 38.02 19.49 0.133 4727
 4729 3 8.5 38.06 19.26 0.139 4728
 4730 3 8.55 37.92 19.19 0.134 4729
 4731 3 8.58 37.81 19.08 0.135 4730
 4732 3 9.91 43.64 20.78 0.157 4633
 4733 3 9.88 43.82 20.74 0.133 4732
 4734 3 9.89 43.99 20.69 0.095 4733
 4735 3 10.48 43.78 22.1 0.065 4587
 4736 3 10.45 43.83 22.19 0.077 4735
 4737 3 10.4 43.87 22.31 0.109 4736
 4738 3 10.41 43.82 22.44 0.105 4737
 4739 3 10.48 43.68 22.44 0.000125 4738
 4740 3 10.91 45.53 21.42 0.143 4579
 4741 3 11 45.68 21.34 0.061 4740
 4742 3 10.38 46.36 22.11 0.235 4577
 4743 3 10.28 46.51 22.09 0.219 4742
 4744 3 10.19 46.67 22.11 0.24 4743
 4745 3 10.12 46.78 22.09 0.27 4744
 4746 3 10.18 47.12 22.02 0.176 4745
 4747 3 10.15 47.32 21.89 0.113 4746
 4748 3 10.07 47.47 21.84 0.126 4747
 4749 3 10 47.55 21.77 0.126 4748
 4750 3 9.91 47.69 21.64 0.108 4749
 4751 3 9.85 47.83 21.55 0.129 4750
 4752 3 9.85 47.93 21.5 0.202 4751
 4753 3 9.88 48.07 21.46 0.263 4752
 4754 3 9.97 48.28 21.72 0.085 4753
 4755 3 9.93 48.44 21.63 0.115 4754
 4756 3 9.93 48.57 21.56 0.087 4755
 4757 3 9.97 48.72 21.49 0.081 4756
 4758 3 9.94 48.86 21.42 0.092 4757
 4759 3 9.94 49.08 21.36 0.137 4758
 4760 3 9.88 49.23 21.38 0.166 4759
 4761 3 9.77 49.33 21.42 0.186 4760
 4762 3 9.58 49.5 21.38 0.117 4761
 4763 3 9.52 49.58 21.4 0.054 4762
 4764 3 9.83 47.98 21.18 0.282 4753
 4765 3 10.29 47.72 21.11 0.098 4764
 4766 3 10.39 47.64 21.05 0.092 4765
 4767 3 10.52 47.54 21 0.109 4766
 4768 3 10.56 47.46 20.91 0.12 4767
 4769 3 10.65 47.35 20.86 0.112 4768
 4770 3 10.72 47.22 20.86 0.067 4769
 4771 3 9.65 48.14 21.01 0.253 4764
 4772 3 9.72 48.27 20.81 0.212 4771
 4773 3 9.74 48.35 20.74 0.256 4772
 4774 3 9.91 48.67 20.97 0.115 4773
 4775 3 9.94 48.79 20.94 0.000125 4774
 4776 3 9.69 48.32 20.42 0.193 4773
 4777 3 9.73 48.42 20.26 0.194 4776
 4778 3 9.7 48.53 20.08 0.191 4777
 4779 3 9.69 48.63 19.97 0.181 4778
 4780 3 9.6 48.79 19.83 0.17 4779
 4781 3 9.55 48.86 19.72 0.169 4780
 4782 3 9.58 48.96 19.58 0.145 4781
 4783 3 9.54 49.04 19.45 0.162 4782
 4784 3 9.61 49.2 19.35 0.226 4783
 4785 3 9.6 49.29 19.24 0.32 4784
 4786 3 9.53 49.39 19.15 0.381 4785
 4787 3 9.53 49.49 19.08 0.395 4786
 4788 3 9.98 49.41 18.97 0.1 4787
 4789 3 9.99 49.42 18.85 0.148 4788
 4790 3 10.22 49.43 18.88 0.109 4789
 4791 3 10.37 49.46 19.01 0.178 4790
 4792 3 10.49 49.41 18.95 0.191 4791
 4793 3 10.63 49.36 18.92 0.194 4792
 4794 3 10.78 49.24 18.74 0.164 4793
 4795 3 10.88 49.11 18.81 0.152 4794
 4796 3 10.97 48.99 18.83 0.183 4795
 4797 3 10.97 48.75 18.83 0.195 4796
 4798 3 10.97 48.64 18.9 0.195 4797
 4799 3 11.14 48.6 19.1 0.149 4798
 4800 3 11.22 48.6 19.24 0.202 4799
 4801 3 11.22 48.63 19.4 0.198 4800
 4802 3 11.36 48.56 19.45 0.282 4801
 4803 3 11.45 48.42 19.51 0.216 4802
 4804 3 11.22 48.21 19.63 0.181 4803
 4805 3 11.15 48.07 19.71 0.208 4804
 4806 3 11.15 47.96 19.8 0.24 4805
 4807 3 11.25 48.36 20.17 0.195 4806
 4808 3 11.49 48.57 20.1 0.163 4807
 4809 3 11.78 48.67 20.15 0.084 4808
 4810 3 11.82 48.74 20.22 0.092 4809
 4811 3 10.29 50.02 19.06 0.22 4791
 4812 3 9.77 49.97 19.31 0.392 4811
 4813 3 9.27 50.16 19.6 0.138 4812
 4814 3 9.2 50.27 19.69 0.129 4813
 4815 3 9.13 50.36 19.76 0.15 4814
 4816 3 9.07 50.52 19.83 0.187 4815
 4817 3 9.02 50.64 19.89 0.184 4816
 4818 3 9.3 50.72 20.03 0.097 4817
 4819 3 9.33 50.88 20.03 0.068 4818
 4820 3 9.37 51.1 20 0.097 4819
 4821 3 8.82 50.75 19.89 0.16 4817
 4822 3 8.62 50.85 19.87 0.168 4821
 4823 3 8.47 50.95 19.8 0.219 4822
 4824 3 8.33 51.03 19.78 0.254 4823
 4825 3 8.2 51.11 19.73 0.288 4824
 4826 3 8.03 51.17 19.66 0.373 4825
 4827 3 7.95 51.28 19.6 0.447 4826
 4828 3 7.51 50.56 19.77 0.097 4827
 4829 3 7.46 50.46 19.76 0.112 4828
 4830 3 7.38 50.32 19.7 0.053 4829
 4831 3 7.26 50.28 19.76 0.137 4830
 4832 3 7.25 50.2 19.86 0.228 4831
 4833 3 7.22 49.85 19.81 0.118 4832
 4834 3 7.18 49.75 19.88 0.083 4833
 4835 3 7.09 49.64 19.99 0.109 4834
 4836 3 6.98 49.49 20.04 0.093 4835
 4837 3 6.92 49.39 20.04 0.105 4836
 4838 3 6.84 49.22 20.01 0.153 4837
 4839 3 6.96 49.04 19.99 0.116 4838
 4840 3 7.06 48.96 19.86 0.095 4839
 4841 3 7.13 48.85 19.74 0.094 4840
 4842 3 7.13 48.75 19.63 0.134 4841
 4843 3 7.14 48.64 19.56 0.184 4842
 4844 3 7.01 48.53 19.51 0.168 4843
 4845 3 6.91 48.39 19.45 0.138 4844
 4846 3 6.84 48.27 19.4 0.128 4845
 4847 3 6.8 48.07 19.47 0.079 4846
 4848 3 6.8 47.95 19.4 0.086 4847
 4849 3 7.22 50.31 20.11 0.185 4832
 4850 3 7.16 50.24 20.35 0.138 4849
 4851 3 7.08 50.18 20.54 0.166 4850
 4852 3 6.97 50.14 20.72 0.204 4851
 4853 3 6.87 50.04 20.86 0.2 4852
 4854 3 6.72 49.99 20.95 0.144 4853
 4855 3 6.55 50.01 21.01 0.13 4854
 4856 3 6.42 49.98 21.1 0.139 4855
 4857 3 7.97 51.67 19.59 0.265 4827
 4858 3 7.83 51.81 19.71 0.23 4857
 4859 3 7.67 52.07 19.78 0.155 4858
 4860 3 7.68 52.29 19.75 0.127 4859
 4861 3 7.72 52.49 19.77 0.13 4860
 4862 3 7.67 52.64 19.78 0.162 4861
 4863 3 7.79 52.82 19.77 0.134 4862
 4864 3 7.79 52.95 19.71 0.128 4863
 4865 3 7.92 53.07 19.64 0.169 4864
 4866 3 8.03 53.2 19.68 0.209 4865
 4867 3 8.05 53.32 19.67 0.249 4866
 4868 3 8.2 53.18 19.36 0.067 4867
 4869 3 8.3 53.14 19.25 0.087 4868
 4870 3 8.39 53.02 19.19 0.096 4869
 4871 3 8.49 52.92 19.25 0.129 4870
 4872 3 8.45 52.82 19.09 0.102 4871
 4873 3 8.41 52.72 18.96 0.097 4872
 4874 3 8.14 53.38 19.72 0.182 4873
 4875 3 7.77 53.53 19.86 0.095 4874
 4876 3 7.8 53.77 19.88 0.091 4875
 4877 3 7.84 53.91 19.86 0.11 4876
 4878 3 8.3 53.46 19.77 0.182 4877
 4879 3 7.92 53.49 19.47 0.175 4874
 4880 3 7.93 53.71 19.45 0.182 4879
 4881 3 8 53.93 19.47 0.163 4880
 4882 3 8.06 54.14 19.47 0.167 4881
 4883 3 8.39 53.72 19.86 0.101 4867
 4884 3 8.46 53.86 19.9 0.079 4883
 4885 3 8.63 53.96 19.88 0.109 4884
 4886 3 8.74 53.96 19.86 0.123 4885
 4887 3 8.89 54.16 19.9 0.093 4886
 4888 3 8.98 54.38 19.88 0.103 4887
 4889 3 9.05 54.5 19.81 0.101 4888
 4890 3 8.99 54.67 19.81 0.117 4889
 4891 3 8.78 53.81 19.72 0.159 4886
 4892 3 8.87 53.72 19.67 0.132 4891
 4893 3 9.43 49.66 19.04 0.434 4812
 4894 3 9.06 49.53 18.94 0.212 4893
 4895 3 8.91 49.39 18.83 0.137 4894
 4896 3 9.29 49.34 18.38 0.166 4893
 4897 3 9.22 49.4 18.28 0.183 4896
 4898 3 9.12 49.55 18.2 0.17 4897
 4899 3 9.05 49.66 18.15 0.151 4898
 4900 3 9.11 49.83 17.9 0.118 4899
 4901 3 9.2 49.88 17.74 0.122 4900
 4902 3 9.27 49.99 17.63 0.145 4901
 4903 3 9.43 50.1 17.47 0.176 4902
 4904 3 9.5 50.15 17.33 0.233 4903
 4905 3 9.53 50.28 17.2 0.31 4904
 4906 3 9.57 50.4 17.13 0.347 4905
 4907 3 9.94 49.98 17.03 0.101 4906
 4908 3 10.05 50.02 16.97 0.162 4907
 4909 3 10.16 49.98 16.86 0.181 4908
 4910 3 10.3 50.02 16.9 0.274 4909
 4911 3 10.54 49.69 16.63 0.093 4910
 4912 3 10.66 49.58 16.54 0.076 4911
 4913 3 10.71 49.45 16.51 0.09 4912
 4914 3 10.13 49.67 16.58 0.114 4910
 4915 3 10.27 49.58 16.47 0.09 4914
 4916 3 10.43 49.48 16.42 0.116 4915
 4917 3 10.6 49.31 16.38 0.095 4916
 4918 3 10.72 49.16 16.42 0.086 4917
 4919 3 10.87 49.01 16.42 0.11 4918
 4920 3 10.94 48.91 16.33 0.000125 4919
 4921 3 9.7 50.55 17.22 0.141 4906
 4922 3 9.15 50.44 16.95 0.131 4921
 4923 3 9.14 50.34 16.76 0.071 4922
 4924 3 9.13 50.41 16.67 0.086 4923
 4925 3 9.15 50.51 16.6 0.069 4924
 4926 3 9.27 50.51 16.56 0.111 4925
 4927 3 9.41 50.41 16.49 0.121 4926
 4928 3 9.57 50.27 16.45 0.138 4927
 4929 3 9.65 50.17 16.35 0.171 4928
 4930 3 9.78 50.06 16.26 0.185 4929
 4931 3 9.89 49.9 16.08 0.174 4930
 4932 3 10.05 49.88 15.97 0.195 4931
 4933 3 10.21 49.81 15.85 0.151 4932
 4934 3 10.38 49.76 15.74 0.139 4933
 4935 3 10.48 49.65 15.61 0.102 4934
 4936 3 10.53 49.59 15.51 0.117 4935
 4937 3 10.61 49.5 15.38 0.115 4936
 4938 3 10.66 49.44 15.2 0.073 4937
 4939 3 9.22 50.59 16.95 0.067 4922
 4940 3 9.29 50.71 16.87 0.113 4939
 4941 3 9.38 50.81 16.84 0.106 4940
 4942 3 9.24 50.99 16.75 0.095 4941
 4943 3 9.16 51.02 16.66 0.075 4942
 4944 3 9.8 50.69 17.21 0.168 4921
 4945 3 10.03 50.88 17.21 0.15 4944
 4946 3 10.11 51.03 17.21 0.132 4945
 4947 3 10.24 51.17 17.21 0.141 4946
 4948 3 10.38 51.23 17.09 0.137 4947
 4949 3 10.6 51.31 17.09 0.109 4948
 4950 3 10.7 51.35 17.07 0.133 4949
 4951 3 10.8 51.41 17.14 0.156 4950
 4952 3 10.96 51.46 17.03 0.16 4951
 4953 3 11.07 51.52 16.98 0.208 4952
 4954 3 11.15 51.59 16.98 0.302 4953
 4955 3 11.38 51.71 17.28 0.117 4954
 4956 3 11.55 51.84 17.37 0.000125 4955
 4957 3 11.02 51.67 16.55 0.121 4954
 4958 3 11.06 51.81 16.44 0.119 4957
 4959 3 11.1 51.85 16.28 0.105 4958
 4960 3 11.13 51.85 16.18 0.161 4959
 4961 3 11.08 51.81 16 0.352 4960
 4962 3 11.38 51.43 15.82 0.133 4961
 4963 3 11.5 51.23 15.68 0.117 4962
 4964 3 11.63 51.05 15.6 0.109 4963
 4965 3 11.78 50.94 15.57 0.148 4964
 4966 3 11.88 50.93 15.54 0.239 4965
 4967 3 11.97 50.97 15.51 0.302 4966
 4968 3 12.06 51.04 15.57 0.383 4967
 4969 3 11.87 51.44 16.03 0.191 4968
 4970 3 11.82 51.51 16.14 0.205 4969
 4971 3 11.83 51.62 16.12 0.213 4970
 4972 3 12.03 51.65 15.8 0.081 4971
 4973 3 12.16 51.66 15.69 0.075 4972
 4974 3 12.18 50.98 15.61 0.233 4968
 4975 3 12.37 51.13 15.98 0.15 4974
 4976 3 11.79 51.08 15.04 0.143 4974
 4977 3 11.68 51.11 14.92 0.115 4976
 4978 3 11.6 51.05 14.8 0.123 4977
 4979 3 11.55 50.97 14.65 0.142 4978
 4980 3 11.55 50.91 14.49 0.107 4979
 4981 3 11.63 50.84 14.41 0.058 4980
 4982 3 10.98 52.09 15.91 0.294 4961
 4983 3 11.04 52.19 15.8 0.377 4982
 4984 3 10.87 52.05 15.57 0.354 4983
 4985 3 10.83 52.07 15.36 0.345 4984
 4986 3 10.72 52.04 15.16 0.327 4985
 4987 3 10.62 52.07 14.96 0.294 4986
 4988 3 10.41 52.05 14.73 0.288 4987
 4989 3 10.38 52.05 14.52 0.241 4988
 4990 3 10.26 52.05 14.33 0.181 4989
 4991 3 10.13 52.04 14.16 0.137 4990
 4992 3 10.06 52.08 14.03 0.129 4991
 4993 3 9.96 52.05 13.93 0.128 4992
 4994 3 9.84 52.01 13.78 0.082 4993
 4995 3 9.72 51.93 13.76 0.107 4994
 4996 3 9.57 51.9 13.74 0.106 4995
 4997 3 9.46 51.9 13.66 0.113 4996
 4998 3 9.41 51.91 13.53 0.078 4997
 4999 3 9.13 51.87 13.67 0.087 4997
 5000 3 9.03 51.9 13.76 0.123 4999
 5001 3 8.89 51.95 13.88 0.098 5000
 5002 3 8.72 52.15 13.91 0.068 5001
 5003 3 8.94 51.91 13.7 0.000125 5000
 5004 3 11.37 52.58 15.91 0.195 4983
 5005 3 11.57 52.52 15.68 0.128 5004
 5006 3 11.72 52.48 15.57 0.139 5005
 5007 3 11.81 52.45 15.45 0.09 5006
 5008 3 11.89 52.58 15.27 0.137 5007
 5009 3 11.94 52.7 15.12 0.128 5008
 5010 3 12.05 52.79 14.94 0.129 5009
 5011 3 12.13 52.8 14.8 0.119 5010
 5012 3 12.25 53.02 14.62 0.106 5011
 5013 3 12.29 53.12 14.58 0.136 5012
 5014 3 12.38 53.26 14.51 0.107 5013
 5015 3 12.48 53.37 14.44 0.116 5014
 5016 3 12.62 53.51 14.42 0.198 5015
 5017 3 12.71 53.62 14.33 0.22 5016
 5018 3 12.64 53.76 13.93 0.185 5017
 5019 3 12.73 53.76 13.75 0.193 5018
 5020 3 12.9 53.48 13.74 0.131 5019
 5021 3 13.08 53.4 13.8 0.096 5020
 5022 3 12.88 53.94 13.64 0.117 5019
 5023 3 12.98 54.02 13.59 0.166 5022
 5024 3 13.23 53.95 13.61 0.143 5023
 5025 3 13.39 53.97 13.51 0.183 5024
 5026 3 13.67 53.95 13.58 0.077 5025
 5027 3 13.78 54.08 13.57 0.086 5026
 5028 3 13.88 54.08 13.49 0.091 5027
 5029 3 13.98 54.14 13.34 0.099 5028
 5030 3 14.08 54.23 13.31 0.08 5029
 5031 3 12.99 53.51 14.68 0.098 5017
 5032 3 13.08 53.51 14.86 0.12 5031
 5033 3 13.2 53.51 15 0.153 5032
 5034 3 13.25 53.66 15.19 0.12 5033
 5035 3 13.27 53.84 15.33 0.099 5034
 5036 3 13.22 53.98 15.35 0.098 5035
 5037 3 13.2 54.15 15.48 0.148 5036
 5038 3 13.15 54.22 15.74 0.076 5037
 5039 3 13.07 54.27 15.79 0.000125 5038
 5040 3 13.13 53.19 14.92 0.085 5033
 5041 3 13.12 53.05 14.88 0.053 5040
 5042 3 13.18 52.95 14.85 0.076 5041
 5043 3 13.18 52.8 14.9 0.092 5042
 5044 3 13.22 52.66 15.03 0.094 5043
 5045 3 10.7 51.49 17.43 0.113 4951
 5046 3 10.64 51.48 17.53 0.056 5045
 5047 3 11.38 45.11 22.72 0.095 4576
 5048 3 11.41 45 22.81 0.048 5047
 5049 3 12.55 46.54 21.27 0.153 4566
 5050 3 12.45 46.64 21.2 0.122 5049
 5051 3 12.36 46.71 21.09 0.15 5050
 5052 3 12.25 46.6 20.93 0.129 5051
 5053 3 12.27 46.57 20.8 0.144 5052
 5054 3 12.28 46.42 20.73 0.156 5053
 5055 3 12.29 46.2 20.75 0.107 5054
 5056 3 12.32 46.03 20.82 0.128 5055
 5057 3 12.35 45.92 20.82 0.154 5056
 5058 3 12.36 45.79 20.93 0.118 5057
 5059 3 12.37 45.67 21.03 0.101 5058
 5060 3 12.38 45.57 21.13 0.088 5059
 5061 3 12.43 45.44 21.24 0.097 5060
 5062 3 12.48 45.28 21.31 0.097 5061
 5063 3 12.55 45.1 21.42 0.125 5062
 5064 3 12.62 44.9 21.51 0.128 5063
 5065 3 12.66 44.72 21.67 0.123 5064
 5066 3 12.63 44.57 21.78 0.141 5065
 5067 3 12.62 44.4 21.85 0.135 5066
 5068 3 12.68 44.25 21.9 0.134 5067
 5069 3 12.7 44.11 21.99 0.14 5068
 5070 3 12.4 47.03 21.02 0.137 5051
 5071 3 12.47 47.24 20.93 0.108 5070
 5072 3 12.41 47.38 20.93 0.081 5071
 5073 3 12.46 47.54 20.87 0.082 5072
 5074 3 12.45 47.75 20.84 0.072 5073
 5075 3 12.56 47.86 20.84 0.093 5074
 5076 3 12.61 47.95 20.8 0.086 5075
 5077 3 12.57 48.09 20.7 0.094 5076
 5078 3 12.63 48.17 20.59 0.099 5077
 5079 3 12.66 48.34 20.49 0.101 5078
 5080 3 12.71 48.53 20.44 0.102 5079
 5081 3 12.8 48.61 20.33 0.129 5080
 5082 3 12.94 48.66 20.33 0.172 5081
 5083 3 13.14 48.53 20.54 0.105 5082
 5084 3 12.99 48.85 20.15 0.14 5082
 5085 3 13.05 49.03 20.06 0.108 5084
 5086 3 13.05 49.21 19.99 0.119 5085
 5087 3 13.13 49.32 19.9 0.131 5086
 5088 3 13.27 49.29 19.79 0.096 5087
 5089 3 13.3 49.29 19.67 0.101 5088
 5090 3 13.21 49.41 19.58 0.103 5089
 5091 3 13.31 49.49 19.47 0.129 5090
 5092 3 13.33 49.46 19.35 0.144 5091
 5093 3 13.27 49.29 19.22 0.124 5092
 5094 3 13.16 49.34 19.1 0.087 5093
 5095 3 13.12 49.45 19.04 0.057 5094
 5096 3 15.52 46.58 21.68 0.15 4556
 5097 3 15.61 46.76 21.71 0.104 5096
 5098 3 15.48 46.82 21.5 0.078 5097
 5099 3 15.39 46.9 21.45 0.128 5098
 5100 3 15.48 46.87 21.32 0.068 5099
 5101 3 18.07 44.97 20.15 0.227 4526
 5102 3 17.93 45.17 20.05 0.195 5101
 5103 3 17.68 45.17 19.96 0.138 5102
 5104 3 17.52 45.24 19.9 0.122 5103
 5105 3 17.39 45.29 19.81 0.17 5104
 5106 3 17.25 45.38 19.74 0.199 5105
 5107 3 17.14 45.35 19.56 0.171 5106
 5108 3 17.04 45.63 19.47 0.118 5107
 5109 3 16.97 45.72 19.44 0.141 5108
 5110 3 17.02 45.78 19.24 0.162 5109
 5111 3 17.2 45.79 18.99 0.09 5110
 5112 3 17.25 45.92 18.81 0.085 5111
 5113 3 17.25 45.95 18.65 0.107 5112
 5114 3 17.29 45.99 18.49 0.124 5113
 5115 3 17.27 46.01 18.33 0.085 5114
 5116 3 17.23 46.05 18.17 0.089 5115
 5117 3 17.18 46.19 18.05 0.091 5116
 5118 3 17.11 46.27 17.98 0.078 5117
 5119 3 17.07 46.41 17.89 0.079 5118
 5120 3 17.09 46.49 17.82 0.113 5119
 5121 3 17.11 46.51 17.68 0.188 5120
 5122 3 16.91 46.73 17.43 0.119 5121
 5123 3 16.86 46.85 17.39 0.088 5122
 5124 3 16.79 47.02 17.25 0.149 5123
 5125 3 16.77 47.16 17.09 0.083 5124
 5126 3 16.77 47.23 16.95 0.077 5125
 5127 3 16.77 47.27 16.82 0.052 5126
 5128 3 16.89 47.34 16.73 0.112 5127
 5129 3 16.97 47.41 16.73 0.089 5128
 5130 3 17.07 47.45 16.66 0.096 5129
 5131 3 17.07 47.46 16.5 0.094 5130
 5132 3 17.16 47.44 16.41 0.077 5131
 5133 3 17.22 47.45 16.3 0.094 5132
 5134 3 17.32 47.42 16.23 0.092 5133
 5135 3 17.2 45.64 19.81 0.112 5106
 5136 3 18.05 45.42 19.99 0.128 5102
 5137 3 18.02 45.6 19.99 0.138 5136
 5138 3 17.98 45.74 19.99 0.153 5137
 5139 3 17.91 45.85 20.24 0.12 5138
 5140 3 17.82 45.99 20.26 0.109 5139
 5141 3 17.77 46.17 20.35 0.119 5140
 5142 3 17.66 46.35 20.39 0.153 5141
 5143 3 17.61 46.5 20.43 0.169 5142
 5144 3 17.59 46.71 20.48 0.137 5143
 5145 3 17.59 46.89 20.5 0.103 5144
 5146 3 17.57 47.02 20.59 0.08 5145
 5147 3 17.54 47.17 20.59 0.087 5146
 5148 3 17.55 47.32 20.61 0.088 5147
 5149 3 17.61 47.43 20.61 0.132 5148
 5150 3 17.68 47.56 20.66 0.149 5149
 5151 3 17.77 47.63 20.71 0.279 5150
 5152 3 17.77 47.86 20.62 0.307 5151
 5153 3 17.73 48.02 20.61 0.25 5152
 5154 3 17.86 48.2 20.7 0.134 5153
 5155 3 17.95 48.25 20.77 0.096 5154
 5156 3 18.02 45.82 19.81 0.127 5138
 5157 3 18.04 45.92 19.78 0.161 5156
 5158 3 17.98 46.1 19.72 0.111 5157
 5159 3 18 46.28 19.64 0.119 5158
 5160 3 18.13 46.39 19.55 0.125 5159
 5161 3 18.09 46.54 19.54 0.129 5160
 5162 3 18.04 46.68 19.5 0.123 5161
 5163 3 18.02 46.86 19.36 0.091 5162
 5164 3 17.98 47.04 19.34 0.103 5163
 5165 3 17.98 47.17 19.27 0.118 5164
 5166 3 17.98 47.35 19.21 0.155 5165
 5167 3 18.27 46.03 19.72 0.062 5157
 5168 3 18.36 46.07 19.62 0.093 5167
 5169 3 18.48 46.13 19.56 0.119 5168
 5170 3 18.54 46.28 19.43 0.098 5169
 5171 3 18.57 46.42 19.39 0.103 5170
 5172 3 18.23 45.06 20.4 0.129 5101
 5173 3 18.32 45.16 20.53 0.114 5172
 5174 3 18.43 45.21 20.65 0.157 5173
 5175 3 18.63 45.35 20.83 0.142 5174
 5176 3 18.73 45.35 21.01 0.14 5175
 5177 3 18.82 45.42 21.19 0.119 5176
 5178 3 18.89 43.28 19.95 0.124 4525
 5179 3 18.93 43.1 19.91 0.093 5178
 5180 3 18.97 42.96 19.86 0.117 5179
 5181 3 18.98 42.75 19.82 0.134 5180
 5182 3 18.89 42.5 19.84 0.113 5181
 5183 3 18.89 42.32 19.86 0.144 5182
 5184 3 18.82 42.11 19.86 0.151 5183
 5185 3 18.84 41.96 19.75 0.128 5184
 5186 3 18.86 41.72 19.73 0.126 5185
 5187 3 18.88 41.42 19.73 0.143 5186
 5188 3 18.84 41.21 19.64 0.132 5187
 5189 3 18.84 40.99 19.62 0.177 5188
 5190 3 18.89 40.82 19.53 0.135 5189
 5191 3 18.84 40.67 19.44 0.091 5190
 5192 3 18.73 40.64 19.35 0.131 5191
 5193 3 18.73 40.49 19.37 0.177 5192
 5194 3 18.77 40.49 19.05 0.098 5193
 5195 3 18.8 40.38 18.92 0.125 5194
 5196 3 18.82 40.18 18.9 0.158 5195
 5197 3 18.89 40.02 18.87 0.172 5196
 5198 3 18.73 39.86 18.98 0.047 5197
 5199 3 18.82 39.74 18.99 0.052 5198
 5200 3 18.95 39.93 18.87 0.11 5197
 5201 3 19.07 40.21 18.74 0.068 5200
 5202 3 19.16 40.35 18.71 0.077 5201
 5203 3 19.02 39.85 18.85 0.11 5200
 5204 3 19.04 39.72 18.87 0.151 5203
 5205 3 19.04 39.54 18.98 0.162 5204
 5206 3 19.11 39.17 19.07 0.154 5205
 5207 3 19.27 39.03 19.01 0.144 5206
 5208 3 18.66 40.32 19.65 0.105 5193
 5209 3 18.61 40.21 19.74 0.087 5208
 5210 3 18.57 40.03 19.83 0.12 5209
 5211 3 18.48 39.84 19.85 0.132 5210
 5212 3 18.45 39.68 19.87 0.132 5211
 5213 3 18.48 39.45 19.96 0.113 5212
 5214 3 18.47 39.21 19.96 0.096 5213
 5215 3 18.43 39.07 20.1 0.109 5214
 5216 3 18.47 38.92 20.12 0.086 5215
 5217 3 19.18 44.67 20.01 0.115 4520
 5218 3 19.07 44.84 20.01 0.062 5217
 5219 3 19.02 45 20.17 0.116 5218
 5220 3 18.95 45.14 20.26 0.095 5219
 5221 3 18.93 45.24 20.31 0.107 5220
 5222 3 19.66 43.39 19.48 0.137 4518
 5223 3 19.64 43.34 19.32 0.139 5222
 5224 3 19.7 43.21 19.18 0.118 5223
 5225 3 19.68 43.21 19.04 0.083 5224
 5226 3 19.61 43.27 18.91 0.093 5225
 5227 3 21.27 44.42 20.3 0.096 4510
 5228 3 21.29 44.54 20.4 0.142 5227
 5229 3 21.32 44.64 20.53 0.147 5228
 5230 3 21.25 44.74 20.72 0.178 5229
 5231 3 27.02 43.88 17.94 0.088 4380
 5232 3 26.98 43.77 17.94 0.092 5231
 5233 3 26.98 43.63 17.85 0.108 5232
 5234 3 27.07 43.49 17.83 0.1 5233
 5235 3 29.16 44.34 17.1 0.676 4377
 5236 3 29.23 44.45 17.17 0.772 5235
 5237 3 29.32 44.56 17.23 0.834 5236
 5238 3 29.48 44.77 17.39 0.834 5237
 5239 3 29.61 44.91 17.45 0.824 5238
 5240 3 29.66 45.06 17.57 0.888 5239
 5241 3 29.61 45.38 17.7 0.911 5240
 5242 3 29.7 45.48 17.73 0.948 5241
 5243 3 28.68 46.46 17.68 0.226 5242
 5244 3 28.45 46.63 17.66 0.246 5243
 5245 3 28.29 46.74 17.64 0.231 5244
 5246 3 28.11 46.94 17.56 0.226 5245
 5247 3 27.97 47.06 17.39 0.252 5246
 5248 3 27.84 47.1 17.31 0.284 5247
 5249 3 27.73 47.17 17.15 0.33 5248
 5250 3 28.14 47.13 16.77 0.096 5249
 5251 3 28.23 47.09 16.68 0.124 5250
 5252 3 28.3 46.94 16.59 0.106 5251
 5253 3 28.41 46.85 16.5 0.115 5252
 5254 3 28.52 46.84 16.38 0.156 5253
 5255 3 28.59 46.94 16.23 0.116 5254
 5256 3 28.73 46.95 16.07 0.155 5255
 5257 3 28.77 47.07 15.98 0.122 5256
 5258 3 28.79 47.2 15.86 0.076 5257
 5259 3 28.93 47.29 15.73 0.106 5258
 5260 3 29 47.36 15.58 0.109 5259
 5261 3 29.05 47.46 15.47 0.108 5260
 5262 3 29.07 47.56 15.43 0.000125 5261
 5263 3 28.61 46.65 16.38 0.096 5254
 5264 3 28.7 46.53 16.29 0.074 5263
 5265 3 28.77 46.4 16.13 0.11 5264
 5266 3 28.73 46.3 16.02 0.083 5265
 5267 3 28.64 46.19 15.89 0.134 5266
 5268 3 28.59 46.2 15.74 0.103 5267
 5269 3 28.59 46.15 15.56 0.097 5268
 5270 3 28.5 46.08 15.5 0.096 5269
 5271 3 28.41 46.13 15.37 0.104 5270
 5272 3 28.36 46.15 15.24 0.124 5271
 5273 3 28.39 46.17 15.07 0.158 5272
 5274 3 28.41 46.17 14.9 0.129 5273
 5275 3 28.43 46.24 14.72 0.122 5274
 5276 3 28.52 46.18 14.62 0.125 5275
 5277 3 27.54 47.3 17.17 0.364 5249
 5278 3 27.43 47.42 17.12 0.444 5277
 5279 3 27.32 47.51 17.1 0.503 5278
 5280 3 27.2 47.52 17.03 0.565 5279
 5281 3 27.23 46.56 17.04 0.103 5280
 5282 3 27.25 46.38 17.04 0.095 5281
 5283 3 27.32 46.27 17.04 0.09 5282
 5284 3 27.27 46.13 16.97 0.051 5283
 5285 3 27.16 46.06 16.88 0.121 5284
 5286 3 27.13 47.73 17.01 0.55 5280
 5287 3 27.16 47.99 16.72 0.409 5286
 5288 3 27.11 48.27 16.72 0.312 5287
 5289 3 26.59 48.21 16.96 0.196 5288
 5290 3 26.47 48.26 16.92 0.225 5289
 5291 3 26.5 48.35 16.76 0.066 5290
 5292 3 26.48 48.46 16.69 0.057 5291
 5293 3 26.23 48.26 16.92 0.171 5290
 5294 3 26.14 48.23 16.8 0.229 5293
 5295 3 25.91 48.46 16.69 0.202 5294
 5296 3 25.64 48.46 16.56 0.161 5295
 5297 3 25.5 48.45 16.62 0.19 5296
 5298 3 25.29 48.49 16.62 0.204 5297
 5299 3 25.18 48.41 16.6 0.267 5298
 5300 3 25.04 48.41 16.57 0.343 5299
 5301 3 24.75 48.63 16.48 0.215 5300
 5302 3 24.54 48.74 16.46 0.182 5301
 5303 3 24.38 48.8 16.46 0.162 5302
 5304 3 24.23 48.77 16.46 0.19 5303
 5305 3 24.07 48.85 16.41 0.184 5304
 5306 3 23.86 48.88 16.36 0.181 5305
 5307 3 23.7 48.96 16.3 0.24 5306
 5308 3 23.52 49.02 16.25 0.242 5307
 5309 3 23.39 49.15 16.25 0.242 5308
 5310 3 26.29 47.92 16.74 0.154 5294
 5311 3 26.2 47.91 16.63 0.178 5310
 5312 3 26.16 47.71 16.53 0.153 5311
 5313 3 25.93 47.58 16.6 0.099 5312
 5314 3 25.95 47.48 16.47 0.108 5313
 5315 3 25.93 47.33 16.38 0.078 5314
 5316 3 26.18 47.63 16.35 0.127 5312
 5317 3 27.34 48.44 16.47 0.255 5288
 5318 3 27.41 48.55 16.24 0.28 5317
 5319 3 27.52 48.66 16.03 0.218 5318
 5320 3 27.61 48.75 15.97 0.211 5319
 5321 3 27.66 48.82 15.81 0.17 5320
 5322 3 27.68 48.86 15.61 0.242 5321
 5323 3 27.68 49.04 15.38 0.286 5322
 5324 3 27.68 49.12 15.21 0.317 5323
 5325 3 27.66 49.32 15.01 0.312 5324
 5326 3 27.66 49.5 14.86 0.355 5325
 5327 3 27.73 49.57 14.77 0.377 5326
 5328 3 27.86 49.54 14.61 0.293 5327
 5329 3 27.89 49.69 14.45 0.27 5328
 5330 3 27.93 49.75 14.28 0.26 5329
 5331 3 27.91 50.07 14.22 0.183 5330
 5332 3 27.93 50.15 14.09 0.199 5331
 5333 3 27.99 50.25 13.98 0.206 5332
 5334 3 28.12 50.24 13.9 0.226 5333
 5335 3 28.24 50.19 13.75 0.216 5334
 5336 3 28.21 50.24 13.5 0.205 5335
 5337 3 28.1 50.8 13.5 0.113 5336
 5338 3 28.05 50.96 13.45 0.139 5337
 5339 3 27.96 51.2 13.52 0.272 5338
 5340 3 28.19 51.38 13.7 0.125 5339
 5341 3 28.26 51.49 13.78 0.131 5340
 5342 3 28.3 51.67 13.75 0.161 5341
 5343 3 28.46 51.81 13.57 0.139 5342
 5344 3 28.58 51.87 13.36 0.106 5343
 5345 3 28.65 51.89 13.23 0.093 5344
 5346 3 27.51 51.31 13.53 0.136 5339
 5347 3 27.33 51.31 13.57 0.071 5346
 5348 3 28.31 50.78 13.32 0.084 5338
 5349 3 28.31 50.17 13.21 0.214 5336
 5350 3 28.39 50.14 13.1 0.261 5349
 5351 3 28.53 50.13 12.95 0.228 5350
 5352 3 28.65 50.1 12.79 0.335 5351
 5353 3 28.78 50.06 12.7 0.442 5352
 5354 3 28.85 50.03 12.57 0.528 5353
 5355 3 28.92 50.14 12.47 0.584 5354
 5356 3 28.92 49.89 12.26 0.488 5355
 5357 3 28.91 49.88 12.1 0.462 5356
 5358 3 28.63 49.85 11.65 0.199 5357
 5359 3 28.56 49.92 11.45 0.204 5358
 5360 3 28.56 49.95 11.31 0.256 5359
 5361 3 28.47 50.07 11.12 0.238 5360
 5362 3 28.43 50.2 11.04 0.293 5361
 5363 3 28.43 50.27 10.95 0.319 5362
 5364 3 28.31 50.42 10.78 0.197 5363
 5365 3 28.27 50.51 10.65 0.218 5364
 5366 3 28.22 50.42 10.5 0.24 5365
 5367 3 28.25 50.51 10.38 0.322 5366
 5368 3 28.27 50.69 10.07 0.275 5367
 5369 3 28.29 50.77 9.93 0.244 5368
 5370 3 28.36 50.88 9.77 0.283 5369
 5371 3 28.56 50.61 9.65 0.157 5370
 5372 3 28.75 50.58 9.54 0.134 5371
 5373 3 28.81 50.59 9.42 0.085 5372
 5374 3 28.91 50.55 9.31 0.129 5373
 5375 3 29.06 50.45 9.27 0.143 5374
 5376 3 29.16 50.41 9.19 0.171 5375
 5377 3 29.24 50.33 9.07 0.154 5376
 5378 3 29.31 50.22 8.98 0.194 5377
 5379 3 29.36 49.94 8.88 0.198 5378
 5380 3 29.38 50.17 8.68 0.145 5379
 5381 3 29.5 50.22 8.59 0.138 5380
 5382 3 29.54 50.29 8.46 0.149 5381
 5383 3 29.72 50.33 8.38 0.155 5382
 5384 3 29.91 50.29 8.3 0.144 5383
 5385 3 30.09 50.23 8.28 0.161 5384
 5386 3 30.22 50.14 8.19 0.161 5385
 5387 3 30.36 50.1 8.2 0.183 5386
 5388 3 30.47 50.05 8.35 0.216 5387
 5389 3 30.66 50.05 8.35 0.201 5388
 5390 3 30.84 49.97 8.38 0.235 5389
 5391 3 31 49.97 8.47 0.248 5390
 5392 3 31.09 50.3 8.51 0.143 5391
 5393 3 31.11 50.47 8.56 0.155 5392
 5394 3 31.13 50.66 8.62 0.142 5393
 5395 3 31.18 50.77 8.67 0.173 5394
 5396 3 31.16 50.87 8.84 0.167 5395
 5397 3 31.16 51.02 8.89 0.222 5396
 5398 3 31.13 50.98 9.27 0.143 5397
 5399 3 31.15 51.09 9.37 0.095 5398
 5400 3 31.09 51.2 9.44 0.128 5399
 5401 3 31.02 51.3 9.51 0.157 5400
 5402 3 30.72 51.17 9.59 0.07 5401
 5403 3 30.59 51.09 9.52 0.095 5402
 5404 3 30.43 50.69 9.52 0.089 5403
 5405 3 30.27 50.66 9.57 0.101 5404
 5406 3 30.54 51.31 9.6 0.151 5403
 5407 3 30.59 51.48 9.61 0.000125 5406
 5408 3 31.16 51.62 9.68 0.092 5401
 5409 3 31.34 51.66 9.68 0.117 5408
 5410 3 31.47 51.69 9.65 0.131 5409
 5411 3 31.63 51.73 9.75 0.123 5410
 5412 3 31.75 51.8 9.87 0.169 5411
 5413 3 31.88 51.8 10.03 0.164 5412
 5414 3 31.97 51.84 10.32 0.187 5413
 5415 3 32.02 51.91 10.5 0.173 5414
 5416 3 32.01 52.02 10.54 0.17 5415
 5417 3 32.08 52.2 10.57 0.076 5416
 5418 3 31.95 52.29 10.62 0.055 5417
 5419 3 32.02 52.02 10.77 0.062 5416
 5420 3 32.06 52.09 10.86 0.058 5419
 5421 3 32.12 52.17 10.95 0.126 5420
 5422 3 32.13 52.19 11.07 0.041 5421
 5423 3 31.16 51.29 8.7 0.145 5397
 5424 3 31.25 51.59 8.68 0.134 5423
 5425 3 31.27 51.72 8.65 0.07 5424
 5426 3 31.18 49.65 8.46 0.087 5391
 5427 3 31.2 49.54 8.55 0.087 5426
 5428 3 31.31 49.41 8.56 0.08 5427
 5429 3 31.45 49.33 8.55 0.098 5428
 5430 3 29.5 49.69 9.03 0.131 5379
 5431 3 29.61 49.47 9.13 0.115 5430
 5432 3 29.72 49.4 9.28 0.127 5431
 5433 3 29.81 49.34 9.36 0.124 5432
 5434 3 29.97 49.27 9.44 0.113 5433
 5435 3 30.11 49.31 9.55 0.133 5434
 5436 3 30.18 49.41 9.71 0.106 5435
 5437 3 30.2 49.55 9.81 0.118 5436
 5438 3 30.18 49.58 9.93 0.081 5437
 5439 3 28.2 51.19 9.53 0.172 5370
 5440 3 28.16 51.17 9.37 0.149 5439
 5441 3 28.13 51.2 9.23 0.138 5440
 5442 3 28.11 51.23 9.09 0.138 5441
 5443 3 28.09 51.27 8.95 0.159 5442
 5444 3 28.02 51.27 8.77 0.168 5443
 5445 3 27.97 51.3 8.65 0.19 5444
 5446 3 27.99 51.37 8.43 0.152 5445
 5447 3 27.9 51.4 8.23 0.189 5446
 5448 3 27.84 51.33 8.19 0.226 5447
 5449 3 27.74 51.58 7.98 0.188 5448
 5450 3 27.66 51.66 7.95 0.222 5449
 5451 3 27.61 51.79 7.89 0.242 5450
 5452 3 27.47 51.89 7.87 0.268 5451
 5453 3 27.38 51.96 7.87 0.375 5452
 5454 3 27.29 52.07 7.87 0.631 5453
 5455 3 26.77 51.36 8.54 0.149 5454
 5456 3 26.68 51.34 8.62 0.167 5455
 5457 3 26.56 51.22 8.82 0.1 5456
 5458 3 26.45 51.23 8.89 0.135 5457
 5459 3 26.36 51.12 9.03 0.163 5458
 5460 3 26.34 51.11 9.16 0.146 5459
 5461 3 26.24 51.05 9.28 0.146 5460
 5462 3 26.06 51.09 9.38 0.135 5461
 5463 3 25.88 51.17 9.46 0.119 5462
 5464 3 25.72 51.22 9.53 0.135 5463
 5465 3 25.59 51.2 9.69 0.082 5464
 5466 3 25.52 51.22 9.79 0.097 5465
 5467 3 25.43 51.12 9.92 0.118 5466
 5468 3 25.29 51.11 9.97 0.123 5467
 5469 3 25.16 51.12 10.04 0.041 5468
 5470 3 27.29 52.3 7.78 0.542 5454
 5471 3 27.32 52.51 7.47 0.43 5470
 5472 3 26.88 52.47 7 0.257 5471
 5473 3 26.88 52.48 6.88 0.328 5472
 5474 3 26.86 52.57 6.77 0.374 5473
 5475 3 26.82 52.55 6.56 0.358 5474
 5476 3 26.88 52.61 6.44 0.38 5475
 5477 3 26.9 52.79 6.36 0.385 5476
 5478 3 26.79 53 6.35 0.329 5477
 5479 3 26.91 53.11 6.25 0.366 5478
 5480 3 26.88 53.21 6.15 0.369 5479
 5481 3 26.88 53.41 6.06 0.313 5480
 5482 3 26.75 53.07 5.68 0.126 5481
 5483 3 26.72 53.02 5.48 0.111 5482
 5484 3 26.66 53 5.35 0.157 5483
 5485 3 26.68 53 5.22 0.165 5484
 5486 3 26.57 52.9 5.06 0.169 5485
 5487 3 26.5 52.85 4.89 0.157 5486
 5488 3 26.41 52.78 4.68 0.219 5487
 5489 3 26.41 52.74 4.56 0.24 5488
 5490 3 26.56 52.71 4.42 0.199 5489
 5491 3 26.84 52.64 4.26 0.221 5490
 5492 3 26.93 52.64 4.1 0.182 5491
 5493 3 27.02 52.71 4.03 0.217 5492
 5494 3 27.04 52.59 3.7 0.159 5493
 5495 3 27.11 52.5 3.43 0.143 5494
 5496 3 27.16 52.39 3.28 0.149 5495
 5497 3 27.29 52.29 3.21 0.165 5496
 5498 3 27.36 52.21 3.14 0.19 5497
 5499 3 27.4 52.19 2.95 0.176 5498
 5500 3 27.5 51.96 2.76 0.15 5499
 5501 3 27.54 51.91 2.68 0.136 5500
 5502 3 27.59 51.91 2.45 0.154 5501
 5503 3 27.49 51.89 2.22 0.1 5502
 5504 3 27.47 51.91 2.04 0.108 5503
 5505 3 27.56 51.88 1.89 0.137 5504
 5506 3 27.66 51.83 1.83 0.234 5505
 5507 3 27.57 51.83 1.56 0.196 5506
 5508 3 27.56 51.85 1.32 0.145 5507
 5509 3 27.56 51.84 1.08 0.116 5508
 5510 3 27.59 51.84 0.93 0.117 5509
 5511 3 27.66 51.77 0.81 0.186 5510
 5512 3 27.77 51.85 0.77 0.275 5511
 5513 3 27.81 52.06 1.41 0.106 5512
 5514 3 27.88 52.13 1.5 0.095 5513
 5515 3 28.04 52.16 1.48 0.104 5514
 5516 3 28.18 52.26 1.54 0.148 5515
 5517 3 28.31 52.31 1.59 0.106 5516
 5518 3 28.34 52.44 1.62 0.000125 5517
 5519 3 27.86 51.73 0.62 0.258 5512
 5520 3 27.7 52.2 0.64 0.136 5519
 5521 3 27.68 52.34 0.66 0.205 5520
 5522 3 27.75 52.45 0.59 0.268 5521
 5523 3 27.88 52.47 0.34 0.113 5522
 5524 3 27.88 52.48 0.17 0.124 5523
 5525 3 27.9 52.45 0.04 0.147 5524
 5526 3 27.84 52.47 -0.02 0.165 5525
 5527 3 27.93 52.63 -0.15 0.131 5526
 5528 3 27.75 52.64 0.88 0.073 5522
 5529 3 27.75 52.71 0.97 0.094 5528
 5530 3 27.91 51.58 0.47 0.286 5519
 5531 3 27.95 51.5 0.31 0.314 5530
 5532 3 28.02 51.47 0.18 0.374 5531
 5533 3 28.16 51.15 -0.02 0.3 5532
 5534 3 28.22 51.16 -0.23 0.208 5533
 5535 3 28.18 51.15 -0.47 0.113 5534
 5536 3 28.18 51.13 -0.63 0.122 5535
 5537 3 28.11 51 -0.74 0.109 5536
 5538 3 28.06 51.01 -0.87 0.094 5537
 5539 3 28.02 51.05 -1.01 0.118 5538
 5540 3 27.99 51.05 -1.19 0.133 5539
 5541 3 27.97 51.07 -1.33 0.143 5540
 5542 3 27.93 51.07 -1.5 0.117 5541
 5543 3 27.9 51.12 -1.71 0.117 5542
 5544 3 27.93 51.13 -1.93 0.136 5543
 5545 3 27.95 51.16 -2.06 0.144 5544
 5546 3 28.02 51.28 -2.22 0.169 5545
 5547 3 28.13 51.44 -2.34 0.222 5546
 5548 3 28.22 51.57 -2.43 0.247 5547
 5549 3 28.38 51.89 -2.32 0.176 5548
 5550 3 28.45 52.07 -2.34 0.17 5549
 5551 3 28.38 52.24 -2.36 0.12 5550
 5552 3 28.38 52.46 -2.29 0.144 5551
 5553 3 28.41 52.58 -2.23 0.16 5552
 5554 3 28.38 52.72 -2.33 0.13 5553
 5555 3 28.4 52.89 -2.31 0.147 5554
 5556 3 28.45 53.14 -2.25 0.15 5555
 5557 3 28.54 53.29 -2.21 0.158 5556
 5558 3 28.52 53.5 -2.27 0.119 5557
 5559 3 28.5 53.65 -2.29 0.118 5558
 5560 3 28.54 53.9 -2.39 0.159 5559
 5561 3 28.43 54 -2.5 0.178 5560
 5562 3 28.27 54.14 -2.52 0.085 5561
 5563 3 28.2 54.25 -2.6 0.134 5562
 5564 3 28.18 54.36 -2.6 0.117 5563
 5565 3 28.13 54.5 -2.65 0.111 5564
 5566 3 28.11 54.65 -2.65 0.118 5565
 5567 3 28.15 54.87 -2.65 0.104 5566
 5568 3 28.13 55.07 -2.68 0.163 5567
 5569 3 28.09 55.35 -2.73 0.219 5568
 5570 3 28.13 55.53 -2.71 0.191 5569
 5571 3 28.16 55.82 -2.75 0.139 5570
 5572 3 28.11 55.99 -2.81 0.119 5571
 5573 3 28.11 56.14 -2.85 0.154 5572
 5574 3 28.07 56.26 -2.93 0.143 5573
 5575 3 28.09 56.42 -3 0.147 5574
 5576 3 28.06 56.56 -3.06 0.146 5575
 5577 3 28.09 56.69 -3.1 0.173 5576
 5578 3 28.13 56.86 -3.14 0.126 5577
 5579 3 28.13 57.03 -3.27 0.117 5578
 5580 3 28.11 57.18 -3.35 0.122 5579
 5581 3 28.09 57.36 -3.41 0.17 5580
 5582 3 28.09 57.5 -3.5 0.172 5581
 5583 3 28.02 57.64 -3.63 0.17 5582
 5584 3 28.04 57.81 -3.69 0.172 5583
 5585 3 28.04 58 -3.82 0.178 5584
 5586 3 28.04 58.14 -3.94 0.17 5585
 5587 3 28.06 58.37 -3.99 0.117 5586
 5588 3 28.06 58.53 -4.03 0.146 5587
 5589 3 28.09 58.64 -4.09 0.18 5588
 5590 3 28.06 58.76 -4.17 0.192 5589
 5591 3 28.09 58.86 -4.3 0.178 5590
 5592 3 28.07 59.07 -4.34 0.182 5591
 5593 3 28.13 59.25 -4.38 0.238 5592
 5594 3 28.09 59.44 -4.68 0.2 5593
 5595 3 28.06 59.52 -4.84 0.235 5594
 5596 3 28.04 59.66 -5.01 0.197 5595
 5597 3 28 59.78 -5.13 0.198 5596
 5598 3 27.97 59.88 -5.31 0.234 5597
 5599 3 28 59.96 -5.5 0.26 5598
 5600 3 28 60.17 -5.59 0.311 5599
 5601 3 27.68 60.6 -5.3 0.141 5600
 5602 3 27.61 60.74 -5.34 0.189 5601
 5603 3 27.66 60.95 -5.48 0.166 5602
 5604 3 27.65 61.17 -5.48 0.139 5603
 5605 3 27.5 61.3 -5.6 0.138 5604
 5606 3 28.31 60.13 -5.97 0.213 5600
 5607 3 28.38 60.23 -6.09 0.152 5606
 5608 3 28.43 60.35 -6.32 0.09 5607
 5609 3 28.47 60.42 -6.42 0.091 5608
 5610 3 28.54 60.56 -6.52 0.118 5609
 5611 3 28.65 60.65 -6.63 0.163 5610
 5612 3 28.66 60.84 -6.76 0.134 5611
 5613 3 28.7 60.98 -6.85 0.093 5612
 5614 3 28.79 61.12 -6.94 0.097 5613
 5615 3 28.86 61.23 -7.01 0.085 5614
 5616 3 28.86 61.41 -7.1 0.137 5615
 5617 3 28.84 61.54 -7.14 0.121 5616
 5618 3 28.88 61.73 -7.19 0.077 5617
 5619 3 28.97 61.81 -7.22 0.128 5618
 5620 3 29 61.98 -7.23 0.16 5619
 5621 3 29.04 62.1 -7.18 0.152 5620
 5622 3 29.06 62.23 -7.1 0.168 5621
 5623 3 29.06 62.3 -6.97 0.16 5622
 5624 3 29.06 62.41 -6.93 0.159 5623
 5625 3 29.09 62.56 -6.9 0.186 5624
 5626 3 29.07 62.66 -6.8 0.192 5625
 5627 3 29.04 62.7 -6.68 0.21 5626
 5628 3 29.09 62.96 -6.62 0.175 5627
 5629 3 29.09 63.11 -6.6 0.155 5628
 5630 3 29.16 63.32 -6.44 0.136 5629
 5631 3 29.16 63.41 -6.32 0.155 5630
 5632 3 29.22 63.53 -6.1 0.099 5631
 5633 3 29.27 63.61 -5.95 0.111 5632
 5634 3 29.22 63.71 -5.9 0.135 5633
 5635 3 29.27 63.74 -5.77 0.111 5634
 5636 3 29.4 63.78 -5.56 0.114 5635
 5637 3 29.4 63.84 -5.43 0.104 5636
 5638 3 29.5 63.97 -5.36 0.105 5637
 5639 3 29.61 64.03 -5.19 0.125 5638
 5640 3 29.68 64.14 -5.07 0.112 5639
 5641 3 29.72 64.24 -4.97 0.114 5640
 5642 3 29.68 64.3 -4.82 0.12 5641
 5643 3 29.68 64.34 -4.65 0.143 5642
 5644 3 29.66 64.45 -4.53 0.138 5643
 5645 3 29.63 64.42 -4.3 0.094 5644
 5646 3 29.59 64.37 -4.1 0.094 5645
 5647 3 29.61 64.31 -3.98 0.091 5646
 5648 3 29.61 64.42 -3.99 0.106 5647
 5649 3 29.61 64.43 -3.83 0.124 5648
 5650 3 29.65 64.4 -3.58 0.135 5649
 5651 3 29.63 64.34 -3.37 0.107 5650
 5652 3 29.63 64.45 -3.25 0.098 5651
 5653 3 29.66 64.37 -3.12 0.094 5652
 5654 3 28.2 59.32 -4.03 0.148 5593
 5655 3 28.34 59.5 -4.03 0.098 5654
 5656 3 28.38 59.58 -3.92 0.098 5655
 5657 3 28.41 59.61 -3.82 0.077 5656
 5658 3 28.43 59.69 -3.74 0.077 5657
 5659 3 28.47 59.75 -3.59 0.129 5658
 5660 3 28.52 59.71 -3.42 0.106 5659
 5661 3 28.52 59.68 -3.22 0.089 5660
 5662 3 28.63 59.65 -3.11 0.096 5661
 5663 3 28.72 59.71 -2.99 0.14 5662
 5664 3 28.72 59.72 -2.88 0.221 5663
 5665 3 28.93 59.94 -3.01 0.128 5664
 5666 3 29.09 60 -3.05 0.126 5665
 5667 3 29.24 60.11 -3.13 0.105 5666
 5668 3 29.31 60.22 -3.11 0.147 5667
 5669 3 29.34 60.31 -3.04 0.059 5668
 5670 3 28.59 59.75 -2.55 0.136 5664
 5671 3 28.59 59.75 -2.42 0.095 5670
 5672 3 28.5 59.71 -2.24 0.104 5671
 5673 3 28.56 59.58 -2.13 0.044 5672
 5674 3 28.66 59.4 -2.13 0.087 5673
 5675 3 28.11 51.95 0.02 0.114 5532
 5676 3 28.16 52.12 0 0.072 5675
 5677 3 28.13 52.26 -0.01 0.109 5676
 5678 3 28.11 52.34 -0.07 0.186 5677
 5679 3 28.27 52.51 -0.03 0.143 5678
 5680 3 28.38 52.66 -0.03 0.12 5679
 5681 3 28.5 52.8 -0.02 0.118 5680
 5682 3 28.56 52.98 -0.05 0.078 5681
 5683 3 28.65 53.08 -0.01 0.098 5682
 5684 3 28.68 53.2 0.01 0.109 5683
 5685 3 28.68 53.37 -0.01 0.111 5684
 5686 3 28.63 53.48 -0.02 0.21 5685
 5687 3 28.54 53.52 -0.08 0.38 5686
 5688 3 28.56 53.7 0.08 0.49 5687
 5689 3 28.63 53.83 0.11 0.549 5688
 5690 3 28.74 53.93 0.24 0.592 5689
 5691 3 28.66 53.81 1.11 0.093 5690
 5692 3 28.84 53.95 0.12 0.621 5690
 5693 3 29.52 53.89 0.74 0.189 5692
 5694 3 29.41 54.14 0.56 0.385 5693
 5695 3 29.72 54.06 0.84 0.205 5694
 5696 3 29.72 54.37 0.55 0.098 5695
 5697 3 29.79 54.48 0.55 0.113 5696
 5698 3 29.84 54.6 0.6 0.208 5697
 5699 3 29.9 54.7 0.61 0.308 5698
 5700 3 30.29 54.56 0.99 0.305 5699
 5701 3 30.59 54.49 1.21 0.113 5700
 5702 3 30.63 54.56 1.44 0.067 5701
 5703 3 30.66 54.56 1.58 0.109 5702
 5704 3 30.68 54.49 1.68 0.177 5703
 5705 3 30.52 54.31 1.88 0.122 5704
 5706 3 30.47 54.2 2 0.072 5705
 5707 3 29.68 54.82 0.25 0.161 5699
 5708 3 29.61 54.95 0.16 0.144 5707
 5709 3 29.61 55.05 0.01 0.099 5708
 5710 3 29.61 55.08 -0.11 0.086 5709
 5711 3 29.54 55.12 -0.18 0.035 5710
 5712 3 29.47 55.26 -0.27 0.102 5711
 5713 3 29.41 55.3 -0.42 0.115 5712
 5714 3 29.31 55.3 -0.62 0.06 5713
 5715 3 29.18 55.44 -0.67 0.106 5714
 5716 3 29.11 55.44 -0.79 0.043 5715
 5717 3 28.95 55.52 -0.85 0.12 5716
 5718 3 28.93 55.87 -0.75 0.079 5717
 5719 3 28.88 54.02 -0.02 0.625 5692
 5720 3 28.72 54.07 -0.83 0.335 5719
 5721 3 28.81 54.13 -0.92 0.347 5720
 5722 3 28.79 54.65 -0.95 0.146 5721
 5723 3 28.77 54.8 -1 0.125 5722
 5724 3 28.81 54.94 -1.02 0.048 5723
 5725 3 28.91 53.97 0.06 0.621 5719
 5726 3 28.45 54.13 0.67 0.346 5725
 5727 3 28.41 54.28 0.7 0.401 5726
 5728 3 28.43 54.49 0.71 0.405 5727
 5729 3 28.45 54.59 0.83 0.412 5728
 5730 3 28.09 54.41 1.2 0.134 5729
 5731 3 28 54.34 1.32 0.000125 5730
 5732 3 28.56 54.91 0.66 0.332 5729
 5733 3 28.59 55.13 0.61 0.268 5732
 5734 3 28.77 55.31 0.54 0.246 5733
 5735 3 28.88 55.44 0.46 0.213 5734
 5736 3 28.95 55.57 0.47 0.239 5735
 5737 3 29 55.74 0.61 0.251 5736
 5738 3 28.61 55.83 0.43 0.076 5737
 5739 3 28.49 55.9 0.47 0.125 5738
 5740 3 28.31 56.05 0.47 0.123 5739
 5741 3 28.31 56.16 0.57 0.066 5740
 5742 3 29.25 55.85 0.7 0.165 5737
 5743 3 29.43 55.92 0.78 0.153 5742
 5744 3 29.59 55.99 0.89 0.135 5743
 5745 3 29.72 56.06 1.04 0.148 5744
 5746 3 29.82 56.13 1.24 0.106 5745
 5747 3 29.86 56.24 1.38 0.087 5746
 5748 3 29.88 56.3 1.47 0.082 5747
 5749 3 28.02 51.83 2.08 0.115 5506
 5750 3 28.18 51.89 2.08 0.183 5749
 5751 3 28.45 51.89 1.97 0.149 5750
 5752 3 28.66 52.08 1.95 0.133 5751
 5753 3 28.74 52.17 2.01 0.109 5752
 5754 3 28.93 52.33 2.16 0.091 5753
 5755 3 29.06 52.35 2.24 0.094 5754
 5756 3 29.2 52.44 2.33 0.117 5755
 5757 3 29.36 52.38 2.35 0.105 5756
 5758 3 29.47 52.33 2.24 0.116 5757
 5759 3 29.66 52.33 2.18 0.108 5758
 5760 3 29.77 52.31 2.2 0.087 5759
 5761 3 29.97 52.3 2.2 0.076 5760
 5762 3 30.11 52.34 2.26 0.1 5761
 5763 3 30.27 52.38 2.33 0.103 5762
 5764 3 30.36 52.45 2.43 0.12 5763
 5765 3 30.47 52.63 2.57 0.139 5764
 5766 3 30.63 52.77 2.71 0.092 5765
 5767 3 30.74 52.77 2.86 0.119 5766
 5768 3 30.91 52.83 2.86 0.112 5767
 5769 3 31.02 52.91 2.9 0.149 5768
 5770 3 31.36 53.1 2.71 0.14 5769
 5771 3 31.45 53.05 2.67 0.126 5770
 5772 3 31.59 52.94 2.63 0.114 5771
 5773 3 31.77 53.17 2.73 0.081 5772
 5774 3 31.88 53.19 2.82 0.093 5773
 5775 3 31.99 53.26 2.88 0.091 5774
 5776 3 32.14 53.31 2.92 0.117 5775
 5777 3 32.3 53.35 3 0.105 5776
 5778 3 32.35 53.45 3.11 0.115 5777
 5779 3 32.51 53.62 3.17 0.068 5778
 5780 3 32.56 53.65 3.27 0.072 5779
 5781 3 32.7 53.79 3.4 0.088 5780
 5782 3 32.81 53.86 3.42 0.094 5781
 5783 3 32.91 53.92 3.48 0.067 5782
 5784 3 30.84 52.77 3.21 0.105 5769
 5785 3 30.75 52.78 3.3 0.000125 5784
 5786 3 27.88 51.99 2.2 0.085 5750
 5787 3 26.02 52.64 4.67 0.139 5489
 5788 3 25.88 52.59 4.88 0.136 5787
 5789 3 25.79 52.57 4.93 0.177 5788
 5790 3 25.57 52.53 4.94 0.032 5789
 5791 3 26.88 53.69 6.05 0.146 5481
 5792 3 26.91 53.83 6.09 0.181 5791
 5793 3 26.93 53.98 6.21 0.112 5792
 5794 3 26.91 54.15 6.22 0.102 5793
 5795 3 26.93 54.32 6.21 0.131 5794
 5796 3 26.95 54.43 6.19 0.139 5795
 5797 3 26.99 54.6 6.14 0.161 5796
 5798 3 27.06 54.72 6.1 0.169 5797
 5799 3 27.09 54.94 6.06 0.163 5798
 5800 3 27.18 55.11 6.02 0.164 5799
 5801 3 27.29 55.37 5.93 0.167 5800
 5802 3 27.34 55.53 5.92 0.181 5801
 5803 3 27.29 55.68 5.87 0.193 5802
 5804 3 27.36 55.82 5.87 0.144 5803
 5805 3 27.25 54.61 6.07 0.057 5804
 5806 3 27.34 54.65 6.11 0.059 5805
 5807 3 27.63 54.65 6.03 0.117 5806
 5808 3 27.74 54.66 5.97 0.107 5807
 5809 3 27.88 54.64 5.85 0.093 5808
 5810 3 27.95 54.65 5.72 0.074 5809
 5811 3 27.29 56.13 5.72 0.117 5804
 5812 3 27.25 56.27 5.7 0.115 5811
 5813 3 27.25 56.5 5.6 0.146 5812
 5814 3 27.2 56.65 5.58 0.149 5813
 5815 3 27.2 56.85 5.58 0.161 5814
 5816 3 27.16 57 5.55 0.148 5815
 5817 3 27.2 57.25 5.52 0.154 5816
 5818 3 27.22 57.42 5.41 0.158 5817
 5819 3 27.27 57.59 5.32 0.154 5818
 5820 3 27.27 57.74 5.24 0.196 5819
 5821 3 27.27 57.96 5.3 0.127 5820
 5822 3 27.27 58.18 5.29 0.168 5821
 5823 3 27.34 58.38 5.33 0.186 5822
 5824 3 27.36 58.6 5.32 0.209 5823
 5825 3 27.43 58.79 5.32 0.16 5824
 5826 3 27.5 58.96 5.3 0.159 5825
 5827 3 27.52 59.13 5.29 0.169 5826
 5828 3 27.56 59.24 5.25 0.177 5827
 5829 3 27.57 59.39 5.12 0.186 5828
 5830 3 27.52 59.45 5.01 0.199 5829
 5831 3 27.24 59.35 5.04 0.16 5830
 5832 3 27.11 59.46 5.04 0.138 5831
 5833 3 26.93 59.53 5.11 0.14 5832
 5834 3 26.79 59.67 5.11 0.11 5833
 5835 3 26.66 59.7 5.11 0.138 5834
 5836 3 26.5 59.7 5.11 0.152 5835
 5837 3 26.43 59.78 5.12 0.212 5836
 5838 3 26.38 60.03 5.28 0.13 5837
 5839 3 27.72 59.67 4.88 0.161 5830
 5840 3 27.88 59.79 4.83 0.157 5839
 5841 3 28.04 59.92 4.79 0.165 5840
 5842 3 28.09 60.03 4.66 0.172 5841
 5843 3 28.22 60.1 4.62 0.153 5842
 5844 3 28.31 60.25 4.5 0.169 5843
 5845 3 28.38 60.43 4.33 0.147 5844
 5846 3 28.43 60.59 4.24 0.161 5845
 5847 3 28.54 60.7 4.16 0.216 5846
 5848 3 28.65 60.77 4.11 0.239 5847
 5849 3 28.72 60.92 4.02 0.177 5848
 5850 3 28.77 61.11 3.94 0.197 5849
 5851 3 28.79 61.32 3.89 0.195 5850
 5852 3 28.88 61.4 3.86 0.21 5851
 5853 3 29.02 61.53 3.9 0.229 5852
 5854 3 29.09 61.64 3.94 0.313 5853
 5855 3 29.29 61.81 3.95 0.48 5854
 5856 3 29.49 61.82 3.93 0.504 5855
 5857 3 29.61 61.88 3.91 0.516 5856
 5858 3 29.54 62.39 3.75 0.11 5857
 5859 3 29.56 62.53 3.63 0.105 5858
 5860 3 29.65 62.63 3.48 0.135 5859
 5861 3 29.63 62.74 3.44 0.000125 5860
 5862 3 30 61.71 3.74 0.372 5857
 5863 3 30.06 61.9 4.07 0.25 5862
 5864 3 30.27 62.17 3.9 0.198 5863
 5865 3 30.45 62.17 3.79 0.202 5864
 5866 3 30.61 62.25 3.78 0.156 5865
 5867 3 30.75 62.21 3.75 0.19 5866
 5868 3 30.91 62.18 3.74 0.247 5867
 5869 3 31.06 62.17 3.74 0.305 5868
 5870 3 31.13 62.02 3.73 0.378 5869
 5871 3 31.31 62.22 3.65 0.312 5870
 5872 3 31.43 62.22 3.71 0.33 5871
 5873 3 31.56 62.17 3.69 0.383 5872
 5874 3 31.77 62.18 3.67 0.375 5873
 5875 3 31.97 62.15 3.71 0.395 5874
 5876 3 32.08 62.14 3.75 0.478 5875
 5877 3 32.14 62.06 3.79 0.568 5876
 5878 3 32.3 61.97 3.66 0.543 5877
 5879 3 32.38 61.99 3.75 0.508 5878
 5880 3 32.52 62.07 3.99 0.349 5879
 5881 3 32.69 62.17 4.08 0.32 5880
 5882 3 32.85 62.42 4.13 0.264 5881
 5883 3 32.87 62.53 4.2 0.308 5882
 5884 3 32.87 62.57 4.32 0.394 5883
 5885 3 32.87 62.67 4.49 0.395 5884
 5886 3 32.76 62.81 4.74 0.283 5885
 5887 3 32.73 62.95 4.88 0.209 5886
 5888 3 32.81 62.99 5.16 0.101 5887
 5889 3 32.81 63.02 5.3 0.091 5888
 5890 3 32.81 63.09 5.45 0.075 5889
 5891 3 32.87 63.14 5.54 0.096 5890
 5892 3 32.99 63.25 5.59 0.045 5891
 5893 3 32.26 62.86 5.02 0.149 5886
 5894 3 32.41 63.03 4.94 0.000125 5893
 5895 3 33.49 62.57 3.9 0.12 5885
 5896 3 33.63 62.54 3.91 0.146 5895
 5897 3 33.74 62.6 3.98 0.2 5896
 5898 3 34.01 62.42 4.03 0.155 5897
 5899 3 34.16 62.29 4.12 0.172 5898
 5900 3 34.27 62.17 4.21 0.195 5899
 5901 3 34.39 62.11 4.25 0.25 5900
 5902 3 34.69 62.14 4.08 0.129 5901
 5903 3 34.92 62.11 4.04 0.136 5902
 5904 3 35.1 62.07 4.08 0.123 5903
 5905 3 35.28 62.09 4.07 0.161 5904
 5906 3 35.45 62.1 4.04 0.159 5905
 5907 3 35.6 62.1 4.11 0.172 5906
 5908 3 35.74 62.17 4.16 0.196 5907
 5909 3 35.88 62.2 4.17 0.167 5908
 5910 3 36.01 62.27 4.36 0.144 5909
 5911 3 36.12 62.34 4.45 0.163 5910
 5912 3 36.24 62.35 4.54 0.172 5911
 5913 3 36.41 62.39 4.57 0.201 5912
 5914 3 36.63 62.46 4.55 0.204 5913
 5915 3 36.77 62.53 4.54 0.232 5914
 5916 3 37.02 62.56 4.54 0.135 5915
 5917 3 37.21 62.6 4.62 0.124 5916
 5918 3 37.34 62.59 4.66 0.174 5917
 5919 3 37.46 62.53 4.65 0.211 5918
 5920 3 37.52 62.2 4.7 0.134 5919
 5921 3 37.52 62.03 4.62 0.124 5920
 5922 3 37.45 61.92 4.54 0.098 5921
 5923 3 37.49 61.82 4.5 0.119 5922
 5924 3 37.49 61.65 4.42 0.122 5923
 5925 3 37.52 61.53 4.46 0.135 5924
 5926 3 37.52 61.38 4.37 0.149 5925
 5927 3 37.55 61.46 4.19 0.117 5926
 5928 3 37.69 61.46 4.07 0.152 5927
 5929 3 37.78 61.42 3.95 0.101 5928
 5930 3 37.95 61.35 3.84 0.108 5929
 5931 3 38.09 61.35 3.79 0.194 5930
 5932 3 38.16 61.18 3.52 0.149 5931
 5933 3 38.26 61.25 3.37 0.196 5932
 5934 3 38.27 61.33 3.27 0.272 5933
 5935 3 38.59 61.57 3.58 0.129 5934
 5936 3 38.62 61.74 3.58 0.141 5935
 5937 3 38.52 61.85 3.66 0.075 5936
 5938 3 38.45 61.96 3.62 0.05 5937
 5939 3 38.08 61.38 3.08 0.254 5934
 5940 3 38.02 61.49 2.95 0.307 5939
 5941 3 37.84 61.53 2.81 0.317 5940
 5942 3 37.88 61.53 2.66 0.141 5941
 5943 3 37.39 61.87 3.08 0.073 5941
 5944 3 37.34 61.98 3.1 0.000125 5943
 5945 3 38.55 61.63 2.89 0.127 5940
 5946 3 38.71 61.74 2.79 0.15 5945
 5947 3 38.81 61.88 2.66 0.151 5946
 5948 3 38.99 61.96 2.66 0.178 5947
 5949 3 39.23 61.95 2.66 0.136 5948
 5950 3 39.39 61.99 2.6 0.133 5949
 5951 3 39.45 62.06 2.47 0.128 5950
 5952 3 39.52 62.09 2.37 0.054 5951
 5953 3 38.76 62.09 2.6 0.045 5948
 5954 3 37.48 61.27 4.49 0.11 5926
 5955 3 37.42 61.31 4.73 0.083 5954
 5956 3 37.6 62.81 4.58 0.2 5919
 5957 3 37.69 62.86 4.55 0.239 5956
 5958 3 37.85 62.89 4.91 0.111 5957
 5959 3 37.91 62.9 5.09 0.277 5958
 5960 3 37.85 62.96 5.17 0.378 5959
 5961 3 37.84 63.1 5.23 0.405 5960
 5962 3 37.84 63.24 5.23 0.47 5961
 5963 3 37.74 63.31 5.32 0.517 5962
 5964 3 37.1 62.84 5.73 0.167 5963
 5965 3 36.95 62.86 5.7 0.193 5964
 5966 3 36.85 62.9 5.7 0.25 5965
 5967 3 36.81 63.06 5.73 0.277 5966
 5968 3 36.77 63.21 5.74 0.331 5967
 5969 3 36.66 63.32 5.72 0.339 5968
 5970 3 36.58 63.42 5.69 0.127 5969
 5971 3 36.88 62.93 5.95 0.085 5965
 5972 3 36.81 62.97 6.08 0.093 5971
 5973 3 36.74 63.04 6.12 0.000125 5972
 5974 3 37.67 63.4 5.44 0.344 5963
 5975 3 37.48 63.61 5.73 0.236 5974
 5976 3 37.63 63.67 5.75 0.085 5975
 5977 3 37.67 63.53 5.32 0.3 5976
 5978 3 37.38 63.04 5.95 0.101 5977
 5979 3 37.27 62.97 6 0.092 5978
 5980 3 37.13 63.01 6.09 0.082 5979
 5981 3 37.09 63.1 6.16 0.055 5980
 5982 3 37.66 63.64 5.22 0.3 5977
 5983 3 37.45 64.07 4.99 0.138 5982
 5984 3 37.77 64.23 4.98 0.242 5983
 5985 3 37.78 64.4 5.14 0.167 5984
 5986 3 37.74 64.43 5.23 0.22 5985
 5987 3 37.7 64.45 5.35 0.296 5986
 5988 3 37.81 64.78 5.1 0.146 5987
 5989 3 37.78 64.87 4.89 0.06 5988
 5990 3 37.69 65.07 4.77 0.082 5989
 5991 3 37.63 65.12 4.64 0.111 5990
 5992 3 37.41 65.1 4.59 0.076 5991
 5993 3 37.56 64.23 5.64 0.198 5987
 5994 3 37.53 64.31 5.74 0.205 5993
 5995 3 37.51 64.51 5.86 0.134 5994
 5996 3 37.45 64.49 5.96 0.151 5995
 5997 3 37.44 64.77 6.02 0.12 5996
 5998 3 37.31 64.86 6.07 0.093 5997
 5999 3 37.66 63.78 5.14 0.3 5982
 6000 3 37.52 62.53 5.79 0.09 5999
 6001 3 37.59 62.4 5.75 0.105 6000
 6002 3 37.67 62.29 5.69 0.122 6001
 6003 3 37.74 62.17 5.66 0.151 6002
 6004 3 37.63 62.03 5.78 0.151 6003
 6005 3 37.98 63.71 5.52 0.107 5974
 6006 3 37.95 63.82 5.52 0.104 6005
 6007 3 37.94 63.9 5.44 0.000125 6006
 6008 3 37.67 62.95 4.32 0.157 5957
 6009 3 37.67 63 4.11 0.116 6008
 6010 3 37.73 63.03 3.94 0.115 6009
 6011 3 37.77 63.2 3.83 0.103 6010
 6012 3 37.83 63.36 3.73 0.137 6011
 6013 3 37.88 63.42 3.57 0.163 6012
 6014 3 37.92 63.52 3.38 0.182 6013
 6015 3 38.06 63.53 3.26 0.143 6014
 6016 3 38.2 63.59 3.11 0.135 6015
 6017 3 38.3 63.62 2.96 0.118 6016
 6018 3 38.37 63.67 2.84 0.11 6017
 6019 3 38.42 63.71 2.74 0.125 6018
 6020 3 38.56 63.83 2.66 0.115 6019
 6021 3 38.7 64 2.58 0.124 6020
 6022 3 38.88 64.09 2.54 0.103 6021
 6023 3 39.06 64.16 2.48 0.119 6022
 6024 3 39.31 64.16 2.39 0.104 6023
 6025 3 39.45 64.11 2.27 0.068 6024
 6026 3 34.2 62 4.61 0.118 5901
 6027 3 34.16 61.96 4.76 0.082 6026
 6028 3 34.16 61.96 4.87 0.223 6027
 6029 3 33.89 62.14 4.92 0.13 6028
 6030 3 31 61.64 3.93 0.075 5870
 6031 3 30.02 61.84 4.32 0.061 5863
 6032 3 29.81 61.57 3.24 0.283 5862
 6033 3 29.56 61.66 3.09 0.202 6032
 6034 3 29.41 61.49 2.94 0.08 6033
 6035 3 29.74 61.52 2.76 0.393 6034
 6036 3 29.66 61.39 2.69 0.54 6035
 6037 3 28.93 61.66 2.63 0.225 6036
 6038 3 29.06 61.8 2.55 0.136 6037
 6039 3 29 61.96 2.49 0.139 6038
 6040 3 29.02 62.13 2.4 0.132 6039
 6041 3 29 62.21 2.3 0.186 6040
 6042 3 29.09 62.2 1.98 0.082 6041
 6043 3 29.11 62.2 1.84 0.183 6042
 6044 3 29.25 62.21 1.82 0.162 6043
 6045 3 29.43 62.28 1.78 0.000125 6044
 6046 3 28.61 61.66 2.71 0.116 6037
 6047 3 28.47 61.66 2.55 0.072 6046
 6048 3 28.4 61.63 2.4 0.054 6047
 6049 3 29.74 61.21 2.63 0.385 6036
 6050 3 29.7 62.16 2.94 0.191 6049
 6051 3 29.65 62.27 2.92 0.161 6050
 6052 3 29.5 62.44 2.84 0.179 6051
 6053 3 29.4 62.67 2.84 0.145 6052
 6054 3 29.36 62.8 2.82 0.199 6053
 6055 3 29.81 61.05 2.55 0.385 6049
 6056 3 29.9 60.98 2.48 0.316 6055
 6057 3 30.38 60.99 2.61 0.109 6056
 6058 3 30.63 60.84 2.63 0.172 6057
 6059 3 30.79 60.81 2.65 0.254 6058
 6060 3 30.93 60.7 2.9 0.152 6059
 6061 3 31 60.69 2.99 0.143 6060
 6062 3 30.91 60.52 3.23 0.088 6061
 6063 3 31.02 60.5 3.28 0.000125 6062
 6064 3 30.84 60.73 2.59 0.188 6063
 6065 3 30.82 61.05 2.74 0.101 6064
 6066 3 30.95 61.03 2.8 0.134 6065
 6067 3 31.06 61.08 2.8 0.169 6066
 6068 3 31.22 61.08 2.86 0.197 6067
 6069 3 31.45 61.05 2.78 0.137 6068
 6070 3 31.56 60.91 2.91 0.119 6069
 6071 3 31.63 60.81 2.95 0.076 6070
 6072 3 30.88 60.66 2.53 0.188 6064
 6073 3 30.52 61.35 2.44 0.161 6072
 6074 3 30.47 61.45 2.46 0.128 6073
 6075 3 30.38 61.56 2.51 0.079 6074
 6076 3 30.52 61.52 2.19 0.06 6073
 6077 3 30.54 61.64 2.15 0.078 6076
 6078 3 30.41 61.7 1.88 0.101 6077
 6079 3 31.11 60.24 2.49 0.066 6059
 6080 3 29.63 60.88 2.34 0.23 6056
 6081 3 29.7 60.74 2.32 0.146 6080
 6082 3 29.84 60.63 2.32 0.000125 6081
 6083 3 29.77 61.7 2.74 0.225 6035
 6084 3 29.68 61.66 2.9 0.143 6083
 6085 3 30.11 61.95 2.53 0.176 6084
 6086 3 30.24 62.12 2.38 0.157 6085
 6087 3 30.38 62.16 2.38 0.177 6086
 6088 3 27.57 52.71 7.61 0.305 5471
 6089 3 27.61 52.48 7.64 0.207 6088
 6090 3 27.66 52.36 7.57 0.106 6089
 6091 3 27.38 52.93 7.38 0.143 6088
 6092 3 27.13 52.19 8.57 0.1 5470
 6093 3 27.04 52.27 8.66 0.154 6092
 6094 3 27 52.38 8.82 0.125 6093
 6095 3 26.95 52.38 8.98 0.122 6094
 6096 3 26.88 52.44 9.1 0.111 6095
 6097 3 26.81 52.55 9.17 0.101 6096
 6098 3 26.77 52.7 9.19 0.096 6097
 6099 3 26.65 52.81 9.24 0.127 6098
 6100 3 26.5 52.95 9.29 0.131 6099
 6101 3 26.36 53.08 9.42 0.118 6100
 6102 3 26.27 53.04 9.52 0.119 6101
 6103 3 26.2 53.04 9.61 0.106 6102
 6104 3 28.29 49.74 10.47 0.088 5367
 6105 3 28.4 49.62 10.46 0.1 6104
 6106 3 28.43 49.42 10.55 0.097 6105
 6107 3 28.43 49.29 10.58 0.097 6106
 6108 3 28.38 49.09 10.64 0.087 6107
 6109 3 28.34 48.94 10.62 0.121 6108
 6110 3 28.27 48.84 10.62 0.124 6109
 6111 3 28.2 48.73 10.58 0.095 6110
 6112 3 28.22 48.54 10.55 0.157 6111
 6113 3 28.22 48.37 10.57 0.149 6112
 6114 3 28.13 48.3 10.71 0.074 6113
 6115 3 28 48.13 10.71 0.084 6114
 6116 3 27.95 48.04 10.83 0.261 6115
 6117 3 27.7 48.2 10.88 0.234 6116
 6118 3 27.7 48.25 11.26 0.142 6117
 6119 3 27.61 48.28 11.33 0.149 6118
 6120 3 27.38 48.37 11.38 0.06 6119
 6121 3 27.54 48.17 10.62 0.154 6117
 6122 3 27.52 48.41 10.52 0.073 6121
 6123 3 27.41 48.49 10.47 0.099 6122
 6124 3 27.36 48.59 10.38 0.058 6123
 6125 3 27.27 48.73 10.37 0.099 6124
 6126 3 27.2 48.87 10.38 0.1 6125
 6127 3 27.16 49.05 10.45 0.122 6126
 6128 3 27.04 49.24 10.53 0.08 6127
 6129 3 27 49.37 10.61 0.09 6128
 6130 3 26.97 49.49 10.64 0.09 6129
 6131 3 27.04 49.66 10.63 0.088 6130
 6132 3 28.24 47.8 10.77 0.074 6116
 6133 3 28.29 47.72 10.83 0.121 6132
 6134 3 28.43 47.61 10.85 0.09 6133
 6135 3 28.5 47.48 10.88 0.113 6134
 6136 3 28.47 47.37 10.96 0.096 6135
 6137 3 28.47 47.27 11.01 0.097 6136
 6138 3 28.06 50.7 11.28 0.114 5363
 6139 3 27.91 50.84 11.34 0.111 6138
 6140 3 27.79 50.99 11.29 0.117 6139
 6141 3 27.68 51.17 11.23 0.097 6140
 6142 3 27.54 51.24 11.15 0.106 6141
 6143 3 27.47 51.43 11.04 0.123 6142
 6144 3 27.36 51.56 11.02 0.125 6143
 6145 3 27.32 51.67 11.04 0.097 6144
 6146 3 27.25 51.82 11.12 0.085 6145
 6147 3 27.25 51.95 11.14 0.108 6146
 6148 3 27.24 52.07 11.14 0.117 6147
 6149 3 27.2 52.21 11.12 0.074 6148
 6150 3 27.15 52.3 11.08 0.054 6149
 6151 3 28.95 49.13 11.95 0.124 5357
 6152 3 28.92 51.13 12.77 0.141 5355
 6153 3 28.85 51.31 12.87 0.107 6152
 6154 3 28.8 51.46 12.9 0.183 6153
 6155 3 28.55 51.66 12.84 0.187 6154
 6156 3 28.38 51.7 12.62 0.155 6155
 6157 3 28.24 51.81 12.48 0.113 6156
 6158 3 28.09 51.88 12.36 0.11 6157
 6159 3 28 51.99 12.26 0.09 6158
 6160 3 28.09 49.26 14.3 0.101 5330
 6161 3 28.22 49.13 14.35 0.133 6160
 6162 3 28.29 49 14.3 0.168 6161
 6163 3 28.41 48.94 14.04 0.111 6162
 6164 3 28.39 48.96 13.91 0.193 6163
 6165 3 27.63 50.18 14.98 0.102 5327
 6166 3 27.59 50.35 14.98 0.143 6165
 6167 3 27.55 50.53 14.94 0.174 6166
 6168 3 27.88 50.63 15.07 0.192 6167
 6169 3 28.04 50.71 15.13 0.136 6168
 6170 3 28.18 50.81 15.15 0.121 6169
 6171 3 28.29 50.89 15.19 0.15 6170
 6172 3 28.32 51.07 15.19 0.117 6171
 6173 3 28.36 51.21 15.06 0.139 6172
 6174 3 28.41 51.39 15.12 0.13 6173
 6175 3 28.48 51.5 15.2 0.115 6174
 6176 3 28.52 51.68 15.36 0.155 6175
 6177 3 28.63 51.69 15.42 0.183 6176
 6178 3 28.64 51.72 15.55 0.293 6177
 6179 3 28.66 51.84 15.67 0.52 6178
 6180 3 28.89 51.93 15.7 0.689 6179
 6181 3 28.82 52.04 15.91 0.526 6180
 6182 3 28.75 52.15 16.12 0.526 6181
 6183 3 28.63 52.31 16.36 0.409 6182
 6184 3 28.73 52.38 16.45 0.382 6183
 6185 3 28.48 52.59 16.69 0.279 6184
 6186 3 28.34 52.7 16.97 0.102 6185
 6187 3 28.3 52.8 17.06 0.082 6186
 6188 3 28.25 52.9 17.17 0.112 6187
 6189 3 28.18 52.94 17.29 0.111 6188
 6190 3 28.11 52.95 17.42 0.13 6189
 6191 3 28.07 53.02 17.65 0.149 6190
 6192 3 28.13 53.06 17.85 0.148 6191
 6193 3 28.07 53.12 18.01 0.16 6192
 6194 3 28.02 53.17 18.15 0.185 6193
 6195 3 28.02 53.17 18.28 0.157 6194
 6196 3 27.95 53.17 18.42 0.135 6195
 6197 3 27.95 53.16 18.56 0.148 6196
 6198 3 27.98 53.16 18.67 0.181 6197
 6199 3 27.98 53.09 18.81 0.177 6198
 6200 3 27.98 53.13 18.97 0.16 6199
 6201 3 27.95 53.1 19.13 0.157 6200
 6202 3 27.97 53.13 19.26 0.14 6201
 6203 3 27.98 53.13 19.42 0.11 6202
 6204 3 28.04 53.17 19.53 0.144 6203
 6205 3 28.04 53.24 19.69 0.182 6204
 6206 3 28.04 53.34 19.88 0.135 6205
 6207 3 28.02 53.47 19.99 0.124 6206
 6208 3 27.98 53.57 20.11 0.092 6207
 6209 3 28.05 53.74 20.19 0.119 6208
 6210 3 28.2 53.93 20.2 0.167 6209
 6211 3 28.29 54.07 20.17 0.25 6210
 6212 3 28.34 54.21 20.15 0.294 6211
 6213 3 28.38 54.41 20.11 0.304 6212
 6214 3 28.3 54.64 20.02 0.28 6213
 6215 3 28.32 54.79 19.98 0.256 6214
 6216 3 28.38 54.93 19.87 0.173 6215
 6217 3 28.36 55.07 19.7 0.109 6216
 6218 3 28.36 55.29 19.63 0.134 6217
 6219 3 28.34 55.45 19.56 0.184 6218
 6220 3 28.39 55.59 19.45 0.168 6219
 6221 3 28.45 55.77 19.36 0.164 6220
 6222 3 28.39 55.89 19.27 0.18 6221
 6223 3 28.41 55.96 19.17 0.182 6222
 6224 3 28.48 56.07 19.04 0.169 6223
 6225 3 28.57 56.21 18.88 0.119 6224
 6226 3 28.64 56.31 18.74 0.145 6225
 6227 3 28.68 56.46 18.65 0.121 6226
 6228 3 28.79 56.6 18.56 0.126 6227
 6229 3 28.86 56.65 18.47 0.122 6228
 6230 3 28.98 56.73 18.42 0.108 6229
 6231 3 29.04 56.91 18.38 0.128 6230
 6232 3 29.11 57.05 18.31 0.144 6231
 6233 3 29.14 57.27 18.2 0.164 6232
 6234 3 29.16 57.44 18.15 0.205 6233
 6235 3 29.16 57.59 18.15 0.225 6234
 6236 3 28.75 57.77 18.17 0.095 6235
 6237 3 28.61 57.85 18.14 0.11 6236
 6238 3 28.5 57.94 18.14 0.013 6237
 6239 3 29.68 51.36 14.87 0.247 6181
 6240 3 29.8 51.28 14.72 0.239 6239
 6241 3 29.95 51.21 14.6 0.209 6240
 6242 3 30.11 51.1 14.47 0.191 6241
 6243 3 30.27 50.86 14.36 0.143 6242
 6244 3 30.39 50.85 14.2 0.152 6243
 6245 3 30.49 50.72 14.09 0.136 6244
 6246 3 30.6 50.36 13.95 0.289 6245
 6247 3 30.69 50.14 13.86 0.186 6246
 6248 3 30.94 49.93 13.87 0.232 6247
 6249 3 31.3 49.78 14.05 0.087 6248
 6250 3 31.32 49.75 14.18 0.104 6249
 6251 3 31.29 49.74 14.33 0.123 6250
 6252 3 31.3 49.64 14.46 0.12 6251
 6253 3 31.27 49.65 14.62 0.136 6252
 6254 3 31.23 49.71 14.7 0.15 6253
 6255 3 31.14 49.51 14.87 0.102 6254
 6256 3 30.9 49.86 13.72 0.168 6248
 6257 3 30.94 49.74 13.56 0.149 6256
 6258 3 30.94 49.67 13.47 0.14 6257
 6259 3 30.94 49.56 13.37 0.125 6258
 6260 3 30.96 49.41 13.24 0.135 6259
 6261 3 30.99 49.24 13.1 0.159 6260
 6262 3 31.01 49.1 13.03 0.135 6261
 6263 3 30.92 48.67 12.89 0.241 6262
 6264 3 30.99 48.63 12.78 0.164 6263
 6265 3 30.99 48.57 12.65 0.144 6264
 6266 3 31.03 48.56 12.47 0.108 6265
 6267 3 31.19 48.49 11.9 0.31 6266
 6268 3 31.43 48.55 11.55 0.18 6267
 6269 3 31.63 48.7 11.37 0.111 6268
 6270 3 31.75 48.85 11.27 0.189 6269
 6271 3 31.88 49.03 11.19 0.218 6270
 6272 3 32.02 49.21 11.13 0.225 6271
 6273 3 32.14 49.41 11.14 0.243 6272
 6274 3 32.24 49.56 11.21 0.334 6273
 6275 3 32.52 49.66 11.47 0.214 6274
 6276 3 32.52 49.78 11.72 0.131 6275
 6277 3 32.49 49.88 11.87 0.069 6276
 6278 3 32.53 49.88 11.97 0.097 6277
 6279 3 32.6 49.95 12.02 0.108 6278
 6280 3 32.67 50.02 12.13 0.109 6279
 6281 3 31.15 48.42 11.8 0.184 6267
 6282 3 31.11 48.27 11.71 0.166 6281
 6283 3 30.95 48.2 11.52 0.181 6282
 6284 3 30.79 48.17 11.36 0.132 6283
 6285 3 30.68 48.18 11.14 0.13 6284
 6286 3 30.61 48.15 11.03 0.114 6285
 6287 3 30.59 48.16 10.81 0.134 6286
 6288 3 30.5 48.09 10.7 0.14 6287
 6289 3 30.29 48.02 10.61 0.184 6288
 6290 3 30.27 48.12 10.35 0.079 6289
 6291 3 30.29 48.13 10.23 0.099 6290
 6292 3 30.36 48.13 10.13 0.116 6291
 6293 3 30.43 48.12 10.03 0.105 6292
 6294 3 30.59 48.08 9.95 0.112 6293
 6295 3 30.68 48.01 9.79 0.1 6294
 6296 3 30.75 47.94 9.65 0.114 6295
 6297 3 30.93 47.88 9.53 0.149 6296
 6298 3 31.04 48.01 9.68 0.097 6297
 6299 3 31.18 48.06 9.65 0.081 6298
 6300 3 31.38 48.05 9.64 0.135 6299
 6301 3 31.54 48.13 9.57 0.104 6300
 6302 3 31.7 48.17 9.58 0.102 6301
 6303 3 31.84 48.27 9.6 0.104 6302
 6304 3 31.95 48.3 9.64 0.096 6303
 6305 3 32.08 48.27 9.63 0.1 6304
 6306 3 32.17 48.33 9.63 0.094 6305
 6307 3 32.26 48.45 9.7 0.092 6306
 6308 3 30.27 47.91 10.7 0.189 6289
 6309 3 30.18 47.8 10.69 0.194 6308
 6310 3 30.09 47.72 10.79 0.16 6309
 6311 3 29.95 47.62 10.83 0.137 6310
 6312 3 29.86 47.48 10.85 0.132 6311
 6313 3 29.75 47.3 10.88 0.126 6312
 6314 3 29.61 47.15 10.97 0.224 6313
 6315 3 29.52 47.02 11.05 0.196 6314
 6316 3 29.45 46.87 11.03 0.183 6315
 6317 3 29.38 46.77 10.98 0.174 6316
 6318 3 28.93 46.28 11.23 0.465 6317
 6319 3 28.77 46.03 11.06 0.328 6318
 6320 3 28.65 45.73 11.06 0.303 6319
 6321 3 28.47 45.67 11.07 0.246 6320
 6322 3 28.38 45.69 10.99 0.293 6321
 6323 3 28.29 45.65 10.95 0.289 6322
 6324 3 28.22 45.63 10.86 0.328 6323
 6325 3 28.15 45.79 10.31 0.097 6324
 6326 3 28 45.84 10.23 0.132 6325
 6327 3 27.86 45.91 10.22 0.139 6326
 6328 3 27.75 45.76 10.31 0.063 6327
 6329 3 27.66 45.77 10.47 0.123 6328
 6330 3 27.54 45.91 10.54 0.09 6329
 6331 3 27.43 46.08 10.61 0.067 6330
 6332 3 27.31 46.15 10.59 0.084 6331
 6333 3 27.18 46.16 10.42 0.097 6332
 6334 3 27.66 46.09 10.16 0.137 6327
 6335 3 27.49 46.19 10.16 0.13 6334
 6336 3 27.34 46.19 10.11 0.158 6335
 6337 3 27.99 45.41 11.53 0.147 6324
 6338 3 27.9 45.41 11.66 0.136 6337
 6339 3 27.83 45.35 11.81 0.153 6338
 6340 3 27.69 45.25 11.92 0.112 6339
 6341 3 27.53 45.24 12.11 0.068 6340
 6342 3 27.55 45.25 12.24 0.12 6341
 6343 3 27.49 45.34 12.4 0.145 6342
 6344 3 27.31 45.35 12.48 0.153 6343
 6345 3 27.15 45.5 12.56 0.125 6344
 6346 3 27.06 45.62 12.67 0.136 6345
 6347 3 27.06 45.75 12.74 0.078 6346
 6348 3 27.53 45.21 12.54 0.101 6344
 6349 3 27.65 45.12 12.56 0.12 6348
 6350 3 27.7 45.03 12.64 0.122 6349
 6351 3 28.94 46.25 11.33 0.499 6318
 6352 3 28.96 46.25 11.5 0.544 6351
 6353 3 28.56 46.28 12.22 0.727 6352
 6354 3 28.6 46.12 12.17 0.745 6353
 6355 3 28.62 45.99 12.23 0.569 6354
 6356 3 28.87 45.92 12.28 0.643 6355
 6357 3 28.8 45.92 12.47 0.609 6356
 6358 3 28.78 45.82 12.57 0.527 6357
 6359 3 28.87 45.7 12.53 0.446 6358
 6360 3 29.49 46.03 12.55 0.278 6356
 6361 3 29.6 45.99 12.64 0.363 6360
 6362 3 29.74 45.96 12.78 0.306 6361
 6363 3 29.87 45.95 12.74 0.212 6362
 6364 3 29.76 46.16 12.8 0.000125 6363
 6365 3 28.01 46.56 12.83 0.226 6353
 6366 3 27.76 46.66 12.97 0.167 6365
 6367 3 27.61 46.75 13.07 0.17 6366
 6368 3 27.47 46.81 13.14 0.191 6367
 6369 3 27.32 46.92 13.21 0.197 6368
 6370 3 26.95 46.93 13.44 0.19 6369
 6371 3 26.75 47.06 13.53 0.209 6370
 6372 3 26.64 47.17 13.6 0.248 6371
 6373 3 26.45 47.4 13.6 0.224 6372
 6374 3 26.3 47.54 13.68 0.221 6373
 6375 3 26.16 47.82 13.81 0.156 6374
 6376 3 26.13 47.97 13.86 0.146 6375
 6377 3 26.04 48.07 13.9 0.186 6376
 6378 3 26 48.11 14.06 0.193 6377
 6379 3 25.93 48.16 14.19 0.223 6378
 6380 3 25.54 48.18 14.35 0.229 6379
 6381 3 25.43 48.27 14.44 0.238 6380
 6382 3 25.29 48.32 14.53 0.271 6381
 6383 3 25.05 48.4 14.54 0.276 6382
 6384 3 24.93 48.48 14.53 0.245 6383
 6385 3 24.79 48.58 14.61 0.219 6384
 6386 3 24.64 48.68 14.71 0.22 6385
 6387 3 24.36 48.5 14.87 0.12 6386
 6388 3 24.07 48.57 15.05 0.254 6387
 6389 3 23.8 48.58 15.01 0.281 6388
 6390 3 23.47 48.65 14.9 0.241 6389
 6391 3 23.3 48.69 14.87 0.3 6390
 6392 3 22.98 48.54 14.95 0.184 6391
 6393 3 22.77 48.54 15.07 0.149 6392
 6394 3 22.64 48.43 15.18 0.164 6393
 6395 3 22.5 48.4 15.18 0.119 6394
 6396 3 22.34 48.52 15.22 0.186 6395
 6397 3 22.25 48.62 15.32 0.248 6396
 6398 3 22.14 48.94 15.56 0.165 6397
 6399 3 22.02 49.16 15.62 0.089 6398
 6400 3 21.95 49.27 15.64 0.116 6399
 6401 3 21.89 49.37 15.79 0.178 6400
 6402 3 21.8 49.45 15.95 0.191 6401
 6403 3 21.72 49.51 16.1 0.116 6402
 6404 3 22.07 48.3 15.27 0.131 6397
 6405 3 21.93 48.26 15.32 0.145 6404
 6406 3 21.57 48.3 15.43 0.213 6405
 6407 3 21.02 48.19 15.54 0.284 6406
 6408 3 21.04 48.22 15.7 0.107 6407
 6409 3 21.11 48.34 15.82 0.155 6408
 6410 3 21.2 48.48 15.89 0.19 6409
 6411 3 21.34 48.62 15.98 0.184 6410
 6412 3 21.48 48.72 15.98 0.155 6411
 6413 3 21.63 48.84 16.07 0.15 6412
 6414 3 21.79 48.88 16.09 0.13 6413
 6415 3 21.91 48.88 16.11 0.123 6414
 6416 3 22.05 48.98 16.07 0.163 6415
 6417 3 22.22 49 16.05 0.178 6416
 6418 3 22.43 49.21 16.14 0.239 6417
 6419 3 22.63 49.46 16.45 0.305 6418
 6420 3 22.57 49.85 16.79 0.175 6419
 6421 3 22.5 49.94 16.94 0.159 6420
 6422 3 22.47 49.98 17.04 0.156 6421
 6423 3 22.54 49.9 17.28 0.145 6422
 6424 3 22.41 49.8 17.4 0.134 6423
 6425 3 22.2 49.76 17.53 0.096 6424
 6426 3 22.09 49.69 17.61 0.124 6425
 6427 3 22.04 49.51 17.78 0.085 6426
 6428 3 21.93 49.45 18.03 0.105 6427
 6429 3 21.93 49.38 18.19 0.09 6428
 6430 3 21.88 49.27 18.31 0.068 6429
 6431 3 21.7 49.16 18.43 0.119 6430
 6432 3 21.7 49.06 18.48 0.125 6431
 6433 3 21.61 49.15 18.66 0.125 6432
 6434 3 21.48 49.28 18.76 0.094 6433
 6435 3 21.43 49.42 18.76 0.074 6434
 6436 3 21.47 49.46 18.85 0.092 6435
 6437 3 22.09 49.84 17.58 0.03 6426
 6438 3 22.34 50.1 17.08 0.09 6422
 6439 3 22.27 50.2 17.17 0.09 6438
 6440 3 22.16 50.38 17.29 0.151 6439
 6441 3 22 50.63 17.35 0.113 6440
 6442 3 21.91 50.81 17.4 0.11 6441
 6443 3 21.75 50.85 17.42 0.116 6442
 6444 3 21.68 50.95 17.45 0.1 6443
 6445 3 21.55 50.95 17.51 0.083 6444
 6446 3 21.45 50.95 17.61 0.086 6445
 6447 3 21.38 50.88 17.74 0.139 6446
 6448 3 21.3 50.81 17.83 0.172 6447
 6449 3 21.14 50.87 17.86 0.107 6448
 6450 3 21 50.98 17.92 0.116 6449
 6451 3 20.88 51.02 18.01 0.099 6450
 6452 3 20.79 51.03 18.13 0.139 6451
 6453 3 20.73 51.02 18.28 0.116 6452
 6454 3 20.66 51.01 18.42 0.112 6453
 6455 3 20.59 50.99 18.58 0.103 6454
 6456 3 20.59 51.04 18.72 0.099 6455
 6457 3 20.54 50.96 18.85 0.129 6456
 6458 3 20.61 50.97 18.99 0.109 6457
 6459 3 20.61 50.86 19.13 0.084 6458
 6460 3 20.59 50.75 19.2 0.099 6459
 6461 3 20.61 50.81 19.33 0.154 6460
 6462 3 20.86 50.88 19.29 0.074 6461
 6463 3 20.98 50.82 19.22 0.121 6462
 6464 3 21.14 50.64 19.13 0.117 6463
 6465 3 21.25 50.54 19.17 0.105 6464
 6466 3 20.45 50.78 19.38 0.084 6461
 6467 3 20.36 50.86 19.51 0.09 6466
 6468 3 21.3 50.66 18.01 0.098 6448
 6469 3 21.22 50.63 18.08 0.051 6468
 6470 3 22.73 49.45 16.38 0.252 6419
 6471 3 22.89 49.38 16.33 0.193 6470
 6472 3 23.04 49.33 16.33 0.144 6471
 6473 3 20.73 48.09 15.48 0.314 6407
 6474 3 20.39 48.19 15.56 0.339 6473
 6475 3 20.27 48.12 15.56 0.32 6474
 6476 3 20.16 48.11 15.55 0.31 6475
 6477 3 20.05 48.07 15.61 0.327 6476
 6478 3 19.93 48.04 15.53 0.381 6477
 6479 3 19.82 47.97 15.55 0.435 6478
 6480 3 19.73 47.98 15.45 0.534 6479
 6481 3 19.61 47.86 15.42 0.566 6480
 6482 3 19.34 47.55 14.95 0.148 6481
 6483 3 19.22 47.47 14.93 0.174 6482
 6484 3 18.97 47.57 14.89 0.257 6483
 6485 3 18.77 47.61 14.89 0.313 6484
 6486 3 18.64 47.61 14.89 0.379 6485
 6487 3 18.45 47.47 14.86 0.377 6486
 6488 3 18.27 47.32 14.82 0.378 6487
 6489 3 18.09 47.27 14.86 0.349 6488
 6490 3 17.97 47.22 14.79 0.37 6489
 6491 3 17.79 47.61 14.8 0.186 6490
 6492 3 17.54 47.8 14.89 0.134 6491
 6493 3 17.39 47.76 14.95 0.126 6492
 6494 3 17.23 47.76 14.88 0.105 6493
 6495 3 17.11 47.8 14.87 0.1 6494
 6496 3 16.93 47.91 14.81 0.153 6495
 6497 3 16.79 48 14.76 0.139 6496
 6498 3 16.59 48.15 14.72 0.115 6497
 6499 3 16.52 48.25 14.77 0.11 6498
 6500 3 16.52 48.37 14.7 0.089 6499
 6501 3 17.54 47.87 14.72 0.1 6492
 6502 3 18.02 46.8 14.54 0.17 6490
 6503 3 17.89 46.73 14.35 0.151 6502
 6504 3 17.77 46.68 14.3 0.17 6503
 6505 3 17.57 46.64 14.18 0.165 6504
 6506 3 17.5 46.64 14.07 0.223 6505
 6507 3 17.39 46.58 13.97 0.306 6506
 6508 3 17.79 46.82 13.77 0.067 6507
 6509 3 17.91 46.9 13.73 0.06 6508
 6510 3 17.97 47.07 13.67 0.061 6509
 6511 3 17.93 47.26 13.65 0.106 6510
 6512 3 17.93 47.41 13.69 0.116 6511
 6513 3 17.84 47.55 13.73 0.099 6512
 6514 3 17.73 47.68 13.79 0.14 6513
 6515 3 17.54 47.73 13.9 0.148 6514
 6516 3 17.45 47.87 14.07 0.098 6515
 6517 3 17 46.43 14.03 0.232 6507
 6518 3 16.73 46.43 14.05 0.214 6517
 6519 3 16.54 46.37 14.04 0.239 6518
 6520 3 16.43 46.39 13.95 0.332 6519
 6521 3 16.34 46.29 13.76 0.375 6520
 6522 3 16.25 46.36 13.67 0.46 6521
 6523 3 16.14 46.47 13.51 0.307 6522
 6524 3 15.98 46.39 13.37 0.213 6523
 6525 3 15.82 46.44 13.29 0.199 6524
 6526 3 15.62 46.54 13.23 0.211 6525
 6527 3 15.53 46.61 13.19 0.231 6526
 6528 3 15.47 46.67 13.06 0.248 6527
 6529 3 15.61 46.99 13.07 0.12 6528
 6530 3 15.57 47.11 13.01 0.146 6529
 6531 3 15.55 47.24 12.88 0.076 6530
 6532 3 15.44 47.33 12.79 0.07 6531
 6533 3 15.36 47.39 12.76 0.066 6532
 6534 3 15.31 46.39 12.79 0.183 6528
 6535 3 15.14 46.35 12.7 0.175 6534
 6536 3 14.99 46.29 12.67 0.208 6535
 6537 3 14.84 46.14 12.59 0.238 6536
 6538 3 14.64 46.13 12.54 0.348 6537
 6539 3 14.48 46.1 12.5 0.37 6538
 6540 3 14.31 45.97 12.51 0.423 6539
 6541 3 14.14 45.96 12.54 0.423 6540
 6542 3 13.98 45.68 12.63 0.194 6541
 6543 3 13.87 45.65 12.87 0.099 6542
 6544 3 13.75 45.68 12.96 0.104 6543
 6545 3 13.63 45.68 13.02 0.111 6544
 6546 3 13.56 45.57 13.2 0.114 6545
 6547 3 13.47 45.51 13.32 0.121 6546
 6548 3 13.31 45.52 13.44 0.091 6547
 6549 3 13.22 45.55 13.51 0.073 6548
 6550 3 13.11 45.59 13.58 0.109 6549
 6551 3 13.05 45.55 13.76 0.133 6550
 6552 3 13 45.39 13.95 0.089 6551
 6553 3 13.02 45.23 14.1 0.123 6552
 6554 3 12.98 45.12 14.19 0.108 6553
 6555 3 12.88 44.97 14.23 0.076 6554
 6556 3 12.86 44.87 14.29 0.075 6555
 6557 3 12.87 44.75 14.31 0.101 6556
 6558 3 12.83 44.55 14.41 0.103 6557
 6559 3 12.8 44.47 14.52 0.127 6558
 6560 3 12.68 44.29 14.62 0.144 6559
 6561 3 12.57 44.11 14.78 0.13 6560
 6562 3 12.45 43.97 14.98 0.073 6561
 6563 3 12.41 43.94 15.13 0.097 6562
 6564 3 12.38 43.91 15.27 0.096 6563
 6565 3 13.83 45.69 12.38 0.136 6542
 6566 3 13.73 45.58 12.31 0.03 6565
 6567 3 13.94 46.71 12.42 0.091 6541
 6568 3 13.81 46.82 12.36 0.139 6567
 6569 3 13.66 46.93 12.34 0.12 6568
 6570 3 13.55 46.97 12.28 0.102 6569
 6571 3 13.42 47.03 12.29 0.105 6570
 6572 3 13.34 46.96 12.31 0.107 6571
 6573 3 13.24 46.89 12.22 0.117 6572
 6574 3 13.06 46.9 12.14 0.113 6573
 6575 3 12.94 46.89 12.13 0.101 6574
 6576 3 12.81 46.81 12.17 0.085 6575
 6577 3 12.66 46.76 12.1 0.146 6576
 6578 3 12.64 46.61 12.02 0.201 6577
 6579 3 12.34 46.53 12.09 0.106 6578
 6580 3 12.22 46.47 12.15 0.094 6579
 6581 3 12.05 46.39 12.21 0.142 6580
 6582 3 11.97 46.26 12.29 0.22 6581
 6583 3 11.84 46.22 12.39 0.205 6582
 6584 3 11.56 46.25 12.6 0.093 6583
 6585 3 11.49 46.21 12.71 0.115 6584
 6586 3 11.37 46.17 12.86 0.2 6585
 6587 3 11.05 46.07 12.87 0.125 6586
 6588 3 10.94 46.07 12.89 0.14 6587
 6589 3 10.79 46.06 13.02 0.127 6588
 6590 3 10.61 46.11 13.01 0.174 6589
 6591 3 10.38 46.19 13.06 0.172 6590
 6592 3 10.19 46.25 13.12 0.224 6591
 6593 3 10.07 46.44 13.37 0.153 6592
 6594 3 9.96 46.55 13.51 0.126 6593
 6595 3 9.86 46.62 13.56 0.172 6594
 6596 3 9.82 46.87 13.7 0.097 6595
 6597 3 9.7 47.01 13.82 0.11 6596
 6598 3 9.68 47.23 13.96 0.093 6597
 6599 3 9.71 47.37 14.01 0.103 6598
 6600 3 9.79 47.51 13.97 0.088 6599
 6601 3 9.8 47.72 13.98 0.108 6600
 6602 3 9.8 47.86 14.03 0.134 6601
 6603 3 9.85 47.98 14.14 0.147 6602
 6604 3 9.9 48.08 14.25 0.158 6603
 6605 3 10 48.23 14.47 0.152 6604
 6606 3 10.12 48.39 14.55 0.163 6605
 6607 3 10.19 48.47 14.64 0.048 6606
 6608 3 9.78 46.39 13.45 0.12 6595
 6609 3 9.71 46.22 13.48 0.123 6608
 6610 3 9.64 46.05 13.57 0.134 6609
 6611 3 9.6 45.87 13.68 0.099 6610
 6612 3 9.49 45.69 13.84 0.073 6611
 6613 3 9.43 45.55 14.01 0.101 6612
 6614 3 9.43 45.43 14.11 0.106 6613
 6615 3 11.47 46.32 13.04 0.134 6586
 6616 3 11.57 46.39 13.12 0.053 6615
 6617 3 11.75 46.33 13.23 0.062 6616
 6618 3 11.87 46.42 13.14 0.09 6617
 6619 3 11.88 46.47 13.04 0.077 6618
 6620 3 16.45 45.61 13.58 0.11 6522
 6621 3 16.5 45.47 13.57 0.109 6620
 6622 3 16.54 45.29 13.55 0.123 6621
 6623 3 16.57 45.07 13.55 0.165 6622
 6624 3 16.66 44.97 13.43 0.145 6623
 6625 3 16.7 44.83 13.38 0.134 6624
 6626 3 16.68 44.78 13.22 0.078 6625
 6627 3 16.68 44.81 13.12 0.083 6626
 6628 3 16.75 44.88 12.97 0.095 6627
 6629 3 16.89 44.94 12.94 0.132 6628
 6630 3 17 45.04 12.86 0.138 6629
 6631 3 17.09 45.08 12.72 0.108 6630
 6632 3 17.17 45.17 12.57 0.116 6631
 6633 3 17.21 45.32 12.46 0.089 6632
 6634 3 17.28 45.43 12.38 0.118 6633
 6635 3 17.33 45.54 12.31 0.078 6634
 6636 3 17.37 45.65 12.23 0.131 6635
 6637 3 17.39 45.82 12.18 0.13 6636
 6638 3 17.42 46.04 12.14 0.119 6637
 6639 3 17.4 46.18 12.15 0.057 6638
 6640 3 17.37 46.36 12.06 0.126 6639
 6641 3 17.39 46.49 12.04 0.134 6640
 6642 3 17.44 46.69 12.01 0.11 6641
 6643 3 17.49 46.96 11.95 0.131 6642
 6644 3 17.46 47.19 11.95 0.14 6643
 6645 3 17.51 47.43 11.95 0.129 6644
 6646 3 17.53 47.61 11.85 0.151 6645
 6647 3 17.53 47.79 11.78 0.173 6646
 6648 3 17.51 47.89 11.7 0.103 6647
 6649 3 17.54 48.04 11.59 0.104 6648
 6650 3 17.63 48.13 11.46 0.106 6649
 6651 3 17.7 48.14 11.34 0.082 6650
 6652 3 17.84 48.18 11.31 0.084 6651
 6653 3 17.97 48.21 11.35 0.102 6652
 6654 3 18.09 48.21 11.34 0.143 6653
 6655 3 18.27 48.14 11.56 0.118 6654
 6656 3 18.4 48.18 11.67 0.084 6655
 6657 3 18.55 48.21 11.77 0.066 6656
 6658 3 18.67 48.17 11.9 0.15 6657
 6659 3 18.78 48.15 11.89 0.123 6658
 6660 3 18.92 48.14 11.94 0.128 6659
 6661 3 18.92 48.25 12 0.079 6660
 6662 3 18.98 48.25 12.1 0.076 6661
 6663 3 18.46 48.32 11.9 0.11 6658
 6664 3 18.28 48.33 11.9 0.125 6663
 6665 3 18.15 48.31 11.87 0.091 6664
 6666 3 18.1 48.36 11.95 0.000125 6665
 6667 3 18.18 48.21 11.17 0.155 6654
 6668 3 18.2 47.94 11.01 0.095 6667
 6669 3 18.24 47.82 10.93 0.07 6668
 6670 3 18.25 47.74 10.82 0.000125 6669
 6671 3 18.32 48.5 10.98 0.13 6667
 6672 3 18.31 48.72 10.92 0.088 6671
 6673 3 18.38 48.92 10.78 0.071 6672
 6674 3 18.45 49.07 10.72 0.1 6673
 6675 3 18.57 49.13 10.68 0.11 6674
 6676 3 18.79 49.1 10.68 0.125 6675
 6677 3 19 49.03 10.63 0.103 6676
 6678 3 16.43 44.8 13.66 0.107 6623
 6679 3 16.45 44.62 13.58 0.103 6678
 6680 3 16.54 44.47 13.55 0.067 6679
 6681 3 16.57 44.33 13.51 0.091 6680
 6682 3 17.77 47.43 15.2 0.071 6489
 6683 3 17.64 47.47 15.2 0.057 6682
 6684 3 19.5 48.12 15.5 0.711 6481
 6685 3 19.23 48.34 15.67 0.482 6684
 6686 3 19.07 49.01 16.13 0.19 6685
 6687 3 18.95 49.09 16.26 0.198 6686
 6688 3 18.8 49.1 16.38 0.155 6687
 6689 3 18.66 49.13 16.45 0.196 6688
 6690 3 18.54 49.12 16.56 0.204 6689
 6691 3 18.63 48.98 16.76 0.101 6690
 6692 3 18.57 49.02 16.86 0.087 6691
 6693 3 18.52 49.05 16.95 0.08 6692
 6694 3 18.3 49.2 16.54 0.13 6690
 6695 3 18.11 49.16 16.63 0.116 6694
 6696 3 18.04 49.2 16.72 0.15 6695
 6697 3 17.79 49.23 16.72 0.119 6696
 6698 3 17.64 49.28 16.72 0.136 6697
 6699 3 17.5 49.4 16.69 0.136 6698
 6700 3 17.32 49.49 16.72 0.119 6699
 6701 3 17.18 49.66 16.74 0.143 6700
 6702 3 17.02 49.73 16.83 0.146 6701
 6703 3 16.91 49.77 16.92 0.134 6702
 6704 3 16.75 49.88 16.92 0.138 6703
 6705 3 16.61 50.01 16.97 0.159 6704
 6706 3 16.39 50.09 16.99 0.143 6705
 6707 3 16.27 50.16 16.97 0.132 6706
 6708 3 16.13 50.31 16.97 0.13 6707
 6709 3 15.91 50.46 17.03 0.105 6708
 6710 3 15.8 50.59 17.06 0.101 6709
 6711 3 15.61 50.7 17.08 0.126 6710
 6712 3 15.44 50.77 17.08 0.141 6711
 6713 3 15.31 50.94 17.13 0.136 6712
 6714 3 15.24 51.03 17.17 0.139 6713
 6715 3 15.13 51.2 17.21 0.148 6714
 6716 3 14.97 51.34 17.25 0.165 6715
 6717 3 14.85 51.44 17.27 0.175 6716
 6718 3 14.64 51.6 17.3 0.151 6717
 6719 3 14.53 51.77 17.28 0.152 6718
 6720 3 14.36 51.85 17.34 0.158 6719
 6721 3 14.24 51.95 17.35 0.187 6720
 6722 3 13.99 52.02 17.44 0.184 6721
 6723 3 13.88 52.12 17.5 0.221 6722
 6724 3 13.66 52.2 17.5 0.263 6723
 6725 3 13.5 52.23 17.55 0.287 6724
 6726 3 13.35 52.21 17.64 0.311 6725
 6727 3 13.22 52.17 17.71 0.334 6726
 6728 3 12.75 51.77 17.73 0.133 6727
 6729 3 12.56 51.7 17.8 0.091 6728
 6730 3 12.43 51.67 17.84 0.118 6729
 6731 3 12.35 51.59 17.84 0.108 6730
 6732 3 12.22 51.59 17.73 0.159 6731
 6733 3 12.23 51.73 17.64 0.19 6732
 6734 3 12.29 51.81 17.55 0.102 6733
 6735 3 13.46 52.45 18.03 0.187 6727
 6736 3 13.45 52.58 18.12 0.177 6735
 6737 3 13.38 52.77 18.16 0.15 6736
 6738 3 13.4 52.88 18.19 0.124 6737
 6739 3 13.39 53.09 18.3 0.09 6738
 6740 3 13.4 53.23 18.46 0.092 6739
 6741 3 13.5 53.27 18.57 0.15 6740
 6742 3 13.6 53.5 18.55 0.17 6741
 6743 3 13.62 53.67 18.45 0.16 6742
 6744 3 13.61 53.85 18.31 0.162 6743
 6745 3 13.5 53.95 18.17 0.000125 6744
 6746 3 13.47 53.07 18.66 0.099 6741
 6747 3 13.44 53.06 18.78 0.099 6746
 6748 3 18.23 49.2 16.86 0.133 6696
 6749 3 18.34 49.23 16.9 0.057 6748
 6750 3 19.48 48.26 15.55 0.711 6684
 6751 3 19.89 46.97 15.1 0.24 6750
 6752 3 20.02 46.83 14.97 0.162 6751
 6753 3 20.09 46.57 14.89 0.143 6752
 6754 3 20.05 46.43 14.84 0.153 6753
 6755 3 20.07 46.2 14.86 0.095 6754
 6756 3 20.07 46.02 14.87 0.106 6755
 6757 3 20.07 45.82 14.81 0.143 6756
 6758 3 20.07 45.58 14.78 0.123 6757
 6759 3 20.09 45.4 14.77 0.144 6758
 6760 3 20.07 45.19 14.8 0.14 6759
 6761 3 20.09 45.01 14.76 0.155 6760
 6762 3 20.2 44.94 14.68 0.111 6761
 6763 3 20.25 44.9 14.57 0.000125 6762
 6764 3 20.07 44.77 14.74 0.08 6761
 6765 3 20.11 44.65 14.71 0.077 6764
 6766 3 20.14 44.48 14.72 0.103 6765
 6767 3 20.14 44.32 14.78 0.133 6766
 6768 3 20.25 44.14 14.76 0.164 6767
 6769 3 20.32 43.94 14.78 0.201 6768
 6770 3 20.41 43.77 14.8 0.151 6769
 6771 3 20.57 43.59 14.83 0.141 6770
 6772 3 20.64 43.39 14.88 0.105 6771
 6773 3 20.7 43.15 14.88 0.132 6772
 6774 3 20.68 43.05 14.89 0.136 6773
 6775 3 21.38 47.91 15.17 0.123 6473
 6776 3 21.47 47.87 15.09 0.106 6775
 6777 3 21.54 47.9 14.93 0.106 6776
 6778 3 21.64 47.97 14.77 0.091 6777
 6779 3 21.66 47.97 14.62 0.11 6778
 6780 3 21.75 48.01 14.5 0.081 6779
 6781 3 21.84 47.95 14.38 0.08 6780
 6782 3 21.95 47.95 14.29 0.092 6781
 6783 3 22.07 47.97 14.21 0.121 6782
 6784 3 22.25 48 14.21 0.12 6783
 6785 3 22.39 48.01 14.15 0.09 6784
 6786 3 22.52 48.02 14.14 0.113 6785
 6787 3 22.66 48 14.04 0.069 6786
 6788 3 22.82 48.04 13.95 0.115 6787
 6789 3 22.91 48.18 13.94 0.144 6788
 6790 3 23.11 48.22 13.8 0.175 6789
 6791 3 23.23 48.33 13.71 0.139 6790
 6792 3 23.41 48.4 13.71 0.000125 6791
 6793 3 23.32 49.18 14.87 0.083 6391
 6794 3 23.27 49.3 14.95 0.135 6793
 6795 3 23.18 49.34 14.97 0.105 6794
 6796 3 23.79 48.76 15.2 0.111 6388
 6797 3 23.7 48.89 15.3 0.06 6796
 6798 3 23.59 48.95 15.45 0.088 6797
 6799 3 23.48 49.05 15.59 0.131 6798
 6800 3 23.52 49.26 15.82 0.209 6799
 6801 3 23.52 49.5 15.9 0.214 6800
 6802 3 23.25 49.57 15.9 0.098 6801
 6803 3 23.14 49.68 15.88 0.15 6802
 6804 3 23.09 49.91 15.94 0.127 6803
 6805 3 23.07 50.08 15.88 0.074 6804
 6806 3 23.07 49.51 15.76 0.057 6803
 6807 3 23.02 49.44 15.61 0.119 6806
 6808 3 22.77 49.47 15.64 0.000125 6807
 6809 3 23.63 49.79 16.03 0.106 6801
 6810 3 23.59 49.93 16.1 0.08 6809
 6811 3 23.48 50.09 16.19 0.096 6810
 6812 3 23.36 50.27 16.26 0.146 6811
 6813 3 23.36 50.41 16.28 0.133 6812
 6814 3 23.34 50.63 16.24 0.091 6813
 6815 3 23.27 50.77 16.29 0.087 6814
 6816 3 23.18 50.9 16.38 0.063 6815
 6817 3 23.18 51.03 16.44 0.105 6816
 6818 3 23.2 51.16 16.51 0.109 6817
 6819 3 23.27 51.34 16.65 0.086 6818
 6820 3 23.27 51.46 16.7 0.08 6819
 6821 3 23.22 51.62 16.78 0.108 6820
 6822 3 23.25 51.77 16.83 0.171 6821
 6823 3 23.36 51.81 17.01 0.069 6822
 6824 3 23.32 51.81 17.15 0.143 6823
 6825 3 23.27 51.95 17.25 0.158 6824
 6826 3 23.18 52.15 17.3 0.113 6825
 6827 3 23.22 52.31 17.39 0.132 6826
 6828 3 23.2 52.48 17.46 0.117 6827
 6829 3 23.14 52.66 17.55 0.099 6828
 6830 3 23.05 52.76 17.62 0.128 6829
 6831 3 23 52.9 17.69 0.125 6830
 6832 3 22.91 53.02 17.73 0.141 6831
 6833 3 22.73 53.06 17.6 0.13 6832
 6834 3 22.5 52.98 17.75 0.202 6833
 6835 3 22.34 53.1 17.91 0.153 6834
 6836 3 22.2 53.27 18.1 0.109 6835
 6837 3 22.18 53.35 18.16 0.092 6836
 6838 3 22.13 53.48 18.21 0.096 6837
 6839 3 22.13 53.66 18.28 0.084 6838
 6840 3 22.07 53.77 18.32 0.117 6839
 6841 3 22.07 53.95 18.43 0.095 6840
 6842 3 23.11 53.26 17.75 0.099 6832
 6843 3 23.14 53.45 17.82 0.153 6842
 6844 3 23.32 53.56 17.73 0.171 6843
 6845 3 23.5 53.7 17.64 0.121 6844
 6846 3 23.57 53.81 17.62 0.145 6845
 6847 3 23.36 54.09 17.39 0.094 6846
 6848 3 23.38 54.23 17.32 0.063 6847
 6849 3 23.23 54.34 17.25 0.109 6848
 6850 3 23.14 54.52 17.19 0.086 6849
 6851 3 23.07 54.7 17.18 0.099 6850
 6852 3 23.11 54.85 17.2 0.115 6851
 6853 3 23.02 54.95 17.24 0.121 6852
 6854 3 22.88 55.09 17.17 0.149 6853
 6855 3 22.77 55.2 17.02 0.088 6854
 6856 3 23.91 53.78 17.71 0.118 6846
 6857 3 24.02 53.66 17.82 0.093 6856
 6858 3 24.09 53.6 17.93 0.085 6857
 6859 3 24.18 53.66 18 0.107 6858
 6860 3 24.32 53.66 18.05 0.12 6859
 6861 3 24.47 53.66 18.12 0.158 6860
 6862 3 24.61 53.65 18.09 0.2 6861
 6863 3 24.5 53.7 17.78 0.119 6862
 6864 3 24.52 53.73 17.64 0.106 6863
 6865 3 24.54 53.77 17.53 0.076 6864
 6866 3 24.59 53.73 17.43 0.124 6865
 6867 3 24.77 53.96 17.41 0.208 6866
 6868 3 24.82 54.06 17.43 0.229 6867
 6869 3 24.73 53.66 18.32 0.172 6862
 6870 3 24.86 53.78 18.34 0.158 6869
 6871 3 25 53.77 18.39 0.099 6870
 6872 3 25.04 53.9 18.46 0.082 6871
 6873 3 24.77 53.35 18.39 0.107 6869
 6874 3 24.89 53.27 18.39 0.078 6873
 6875 3 24.98 53.21 18.44 0.069 6874
 6876 3 25.11 53.06 18.57 0.092 6875
 6877 3 24.68 48.94 14.62 0.202 6386
 6878 3 24.73 49.08 14.56 0.202 6877
 6879 3 24.7 49.19 14.52 0.165 6878
 6880 3 24.61 49.29 14.48 0.217 6879
 6881 3 24.52 49.39 14.59 0.197 6880
 6882 3 24.48 49.44 14.44 0.202 6881
 6883 3 24.45 49.64 14.36 0.172 6882
 6884 3 24.36 49.76 14.26 0.162 6883
 6885 3 24.32 49.84 14.19 0.205 6884
 6886 3 24.27 49.97 14.11 0.255 6885
 6887 3 24.29 50.08 14.06 0.326 6886
 6888 3 24.51 49.9 13.58 0.205 6887
 6889 3 24.64 49.83 13.41 0.207 6888
 6890 3 24.73 49.81 13.27 0.237 6889
 6891 3 24.76 49.92 13.13 0.258 6890
 6892 3 24.76 49.87 13.02 0.23 6891
 6893 3 24.92 49.74 12.75 0.139 6892
 6894 3 25.01 49.68 12.6 0.145 6893
 6895 3 25.08 49.62 12.44 0.126 6894
 6896 3 25.21 49.56 12.35 0.14 6895
 6897 3 25.26 49.63 12.24 0.177 6896
 6898 3 25.31 49.45 12.09 0.131 6897
 6899 3 25.41 49.45 11.96 0.122 6898
 6900 3 25.5 49.42 11.84 0.166 6899
 6901 3 25.57 49.35 11.63 0.181 6900
 6902 3 25.66 49.37 11.44 0.247 6901
 6903 3 25.81 49.3 11.33 0.293 6902
 6904 3 25.93 49.21 11.21 0.346 6903
 6905 3 26.04 49.12 11.05 0.426 6904
 6906 3 26.15 49.12 10.97 0.425 6905
 6907 3 26.31 48.99 10.95 0.426 6906
 6908 3 26.41 48.87 10.8 0.374 6907
 6909 3 26.52 48.77 10.68 0.352 6908
 6910 3 26.61 48.76 10.54 0.318 6909
 6911 3 26.79 48.47 10.63 0.121 6910
 6912 3 26.66 48.91 10.2 0.161 6910
 6913 3 26.75 48.74 10.12 0.161 6912
 6914 3 26.84 48.73 9.96 0.165 6913
 6915 3 27.02 48.73 9.83 0.138 6914
 6916 3 27.15 48.66 9.68 0.148 6915
 6917 3 27.13 48.58 9.57 0.093 6916
 6918 3 24.09 50.33 14.49 0.129 6887
 6919 3 24 50.48 14.53 0.142 6918
 6920 3 24.02 50.69 14.49 0.144 6919
 6921 3 24 50.87 14.45 0.161 6920
 6922 3 23.95 51.05 14.44 0.157 6921
 6923 3 23.89 51.22 14.44 0.181 6922
 6924 3 23.82 51.36 14.38 0.16 6923
 6925 3 23.8 51.58 14.31 0.141 6924
 6926 3 23.67 51.75 14.3 0.137 6925
 6927 3 23.62 51.93 14.29 0.153 6926
 6928 3 23.49 52.07 14.25 0.162 6927
 6929 3 23.4 52.2 14.24 0.134 6928
 6930 3 23.33 52.33 14.21 0.146 6929
 6931 3 23.24 52.44 14.26 0.143 6930
 6932 3 23.12 52.55 14.21 0.129 6931
 6933 3 23.1 52.65 14.23 0.118 6932
 6934 3 23.01 52.7 14.24 0.144 6933
 6935 3 22.9 52.84 14.24 0.128 6934
 6936 3 22.81 52.98 14.2 0.15 6935
 6937 3 22.71 53.16 14.18 0.147 6936
 6938 3 22.62 53.33 14.12 0.139 6937
 6939 3 22.53 53.48 14.11 0.126 6938
 6940 3 22.51 53.64 14.1 0.164 6939
 6941 3 22.4 53.73 14.1 0.211 6940
 6942 3 22.3 53.9 14.1 0.196 6941
 6943 3 22.31 54.14 14.1 0.121 6942
 6944 3 22.26 54.39 14.11 0.144 6943
 6945 3 22.21 54.58 14.12 0.145 6944
 6946 3 22.12 54.8 14.06 0.12 6945
 6947 3 22.08 54.98 14.03 0.124 6946
 6948 3 22.12 55.09 14.04 0.195 6947
 6949 3 22.17 55.19 14.1 0.26 6948
 6950 3 22.05 55.33 14.17 0.223 6949
 6951 3 21.94 55.5 14.22 0.209 6950
 6952 3 21.83 55.8 14.11 0.165 6951
 6953 3 21.71 56.01 14.09 0.108 6952
 6954 3 21.65 56.15 14.01 0.109 6953
 6955 3 21.53 56.32 13.92 0.143 6954
 6956 3 21.44 56.41 13.94 0.19 6955
 6957 3 21.4 56.37 14.34 0.106 6956
 6958 3 21.37 56.33 14.48 0.11 6957
 6959 3 21.33 56.25 14.61 0.087 6958
 6960 3 21.31 56.16 14.73 0.093 6959
 6961 3 21.31 56.51 13.99 0.137 6956
 6962 3 21.08 56.79 13.97 0.136 6961
 6963 3 20.99 56.9 13.94 0.173 6962
 6964 3 20.76 56.97 14.01 0.161 6963
 6965 3 20.55 57.08 14.15 0.155 6964
 6966 3 20.4 57.14 14.21 0.174 6965
 6967 3 20.17 57.22 14.23 0.189 6966
 6968 3 20.01 57.3 14.16 0.189 6967
 6969 3 19.78 57.44 14.05 0.168 6968
 6970 3 19.63 57.47 14.01 0.183 6969
 6971 3 19.43 57.62 14.01 0.164 6970
 6972 3 19.28 57.57 14.07 0.174 6971
 6973 3 19.09 57.8 14.02 0.154 6972
 6974 3 18.91 57.84 14.07 0.178 6973
 6975 3 18.74 58 14.06 0.171 6974
 6976 3 18.61 58.09 14.15 0.156 6975
 6977 3 18.44 58.15 14.24 0.146 6976
 6978 3 18.3 58.19 14.28 0.22 6977
 6979 3 18.24 58.26 14.33 0.317 6978
 6980 3 18.14 58.37 14.36 0.36 6979
 6981 3 18.12 58.52 14.43 0.405 6980
 6982 3 18.05 58.61 14.56 0.418 6981
 6983 3 18.08 58.7 14.69 0.407 6982
 6984 3 18.28 58.95 14.98 0.271 6983
 6985 3 18.37 59.12 15.13 0.226 6984
 6986 3 18.37 59.27 15.26 0.241 6985
 6987 3 18.42 59.4 15.47 0.239 6986
 6988 3 18.37 59.51 15.65 0.255 6987
 6989 3 18.44 59.58 15.91 0.178 6988
 6990 3 18.48 59.6 16.09 0.194 6989
 6991 3 18.46 59.66 16.2 0.244 6990
 6992 3 18.51 59.67 16.32 0.305 6991
 6993 3 18.53 59.65 16.47 0.372 6992
 6994 3 18.53 59.6 16.63 0.406 6993
 6995 3 18.57 59.65 16.75 0.414 6994
 6996 3 18.61 59.65 16.91 0.393 6995
 6997 3 18.59 59.59 17.06 0.419 6996
 6998 3 18.64 59.49 17.18 0.454 6997
 6999 3 18.66 59.42 17.29 0.464 6998
 7000 3 17.93 59.21 17.55 0.137 6999
 7001 3 17.88 59.19 17.75 0.111 7000
 7002 3 17.77 59.31 17.84 0.097 7001
 7003 3 17.64 59.41 17.9 0.121 7002
 7004 3 21.13 56.37 13.64 0.085 6961
 7005 3 21.04 56.36 13.54 0.093 7004
 7006 3 21.02 56.36 13.42 0.147 7005
 7007 3 26.2 48.14 13.63 0.131 6377
 7008 3 26.25 48.17 13.53 0.12 7007
 7009 3 26.59 46.96 13.92 0.108 6372
 7010 3 26.59 46.86 14.04 0.11 7009
 7011 3 26.57 46.79 14.15 0.118 7010
 7012 3 26.45 46.69 14.28 0.098 7011
 7013 3 26.38 46.69 14.38 0.128 7012
 7014 3 26.27 46.69 14.47 0.137 7013
 7015 3 26.23 46.64 14.63 0.131 7014
 7016 3 26.25 46.59 14.74 0.129 7015
 7017 3 26.22 46.51 14.86 0.124 7016
 7018 3 26.09 46.65 15.06 0.155 7017
 7019 3 26.02 46.65 15.22 0.156 7018
 7020 3 25.98 46.75 15.44 0.121 7019
 7021 3 25.95 46.79 15.57 0.102 7020
 7022 3 25.84 46.79 15.7 0.085 7021
 7023 3 25.77 46.76 15.8 0.096 7022
 7024 3 25.7 46.77 15.95 0.097 7023
 7025 3 25.64 46.87 16.02 0.095 7024
 7026 3 30.74 48.42 12.85 0.187 6263
 7027 3 30.65 48.39 12.77 0.206 7026
 7028 3 30.65 48.17 12.7 0.11 7027
 7029 3 30.44 48.63 12.74 0.082 7027
 7030 3 30.28 48.73 12.74 0.102 7029
 7031 3 30.12 48.7 12.68 0.104 7030
 7032 3 30.01 48.64 12.74 0.000125 7031
 7033 3 30.47 50.07 14.12 0.178 6246
 7034 3 30.29 49.99 14.31 0.17 7033
 7035 3 30.25 49.82 14.48 0.116 7034
 7036 3 30.18 49.75 14.63 0.117 7035
 7037 3 30.16 49.72 14.79 0.11 7036
 7038 3 30.07 49.79 14.85 0.101 7037
 7039 3 29.98 49.85 14.88 0.000125 7038
 7040 3 28.93 52.78 15.63 0.11 6180
 7041 3 28.95 52.93 15.61 0.109 7040
 7042 3 29 53.14 15.64 0.133 7041
 7043 3 29.07 53.32 15.66 0.137 7042
 7044 3 29.14 53.53 15.72 0.103 7043
 7045 3 29.14 53.72 15.75 0.114 7044
 7046 3 29.16 54 15.76 0.141 7045
 7047 3 29.16 54.15 15.77 0.163 7046
 7048 3 29.29 54.28 15.77 0.193 7047
 7049 3 29.38 54.33 15.77 0.168 7048
 7050 3 29.25 54.52 15.85 0.119 7049
 7051 3 29.22 54.65 15.97 0.157 7050
 7052 3 29.18 54.8 16.03 0.199 7051
 7053 3 29.02 54.94 16.13 0.207 7052
 7054 3 29 55.05 16.24 0.221 7053
 7055 3 29.02 55.23 16.27 0.204 7054
 7056 3 28.95 55.47 16.09 0.119 7055
 7057 3 28.91 55.64 16.1 0.111 7056
 7058 3 28.82 55.76 16.04 0.126 7057
 7059 3 28.75 55.87 16.11 0.097 7058
 7060 3 28.66 56.01 16.18 0.12 7059
 7061 3 28.54 56.19 16.15 0.112 7060
 7062 3 28.41 56.29 16.06 0.154 7061
 7063 3 28.52 56.4 15.9 0.114 7062
 7064 3 28.55 56.58 15.79 0.146 7063
 7065 3 28.62 56.72 15.66 0.118 7064
 7066 3 28.65 56.86 15.49 0.12 7065
 7067 3 28.73 56.96 15.35 0.176 7066
 7068 3 28.71 57.04 15.24 0.238 7067
 7069 3 28.9 56.92 15.17 0.264 7068
 7070 3 29.01 56.79 15.08 0.261 7069
 7071 3 29.12 56.74 15.01 0.269 7070
 7072 3 29.3 56.32 15.2 0.117 7071
 7073 3 29.37 56.13 15.26 0.073 7072
 7074 3 29.49 55.93 15.27 0.089 7073
 7075 3 29.49 55.75 15.3 0.123 7074
 7076 3 29.56 55.58 15.35 0.116 7075
 7077 3 29.69 55.42 15.43 0.119 7076
 7078 3 29.73 55.29 15.45 0.108 7077
 7079 3 29.86 55.14 15.42 0.109 7078
 7080 3 30.04 55 15.46 0.113 7079
 7081 3 30.14 54.85 15.47 0.139 7080
 7082 3 30.23 54.68 15.43 0.17 7081
 7083 3 30.41 54.46 15.31 0.126 7082
 7084 3 30.45 54.31 15.29 0.143 7083
 7085 3 30.52 54.18 15.36 0.095 7084
 7086 3 30.64 54.11 15.27 0.089 7085
 7087 3 30.75 54.03 15.19 0.102 7086
 7088 3 30.91 53.88 15.13 0.133 7087
 7089 3 31.08 53.76 14.94 0.141 7088
 7090 3 28.51 57.28 15.25 0.152 7068
 7091 3 28.31 57.39 15.34 0.175 7090
 7092 3 28.24 57.52 15.48 0.186 7091
 7093 3 28.24 57.73 15.59 0.176 7092
 7094 3 28.17 57.83 15.67 0.216 7093
 7095 3 27.81 57.89 15.78 0.136 7094
 7096 3 27.73 57.97 15.83 0.097 7095
 7097 3 27.62 58.09 15.85 0.2 7096
 7098 3 27.39 58.4 16.01 0.148 7097
 7099 3 27.28 58.48 16.05 0.165 7098
 7100 3 27.1 58.45 16.21 0.1 7099
 7101 3 27.02 58.23 16.35 0.117 7100
 7102 3 26.98 58.15 16.41 0.145 7101
 7103 3 26.86 58.1 16.48 0.169 7102
 7104 3 26.66 58.05 16.32 0.109 7103
 7105 3 26.55 57.91 16.28 0.131 7104
 7106 3 26.48 57.73 16.25 0.068 7105
 7107 3 28.34 56.41 16.18 0.109 7062
 7108 3 28.25 56.58 16.18 0.167 7107
 7109 3 28.07 56.72 16.18 0.157 7108
 7110 3 27.77 56.88 16.31 0.071 7109
 7111 3 27.7 56.99 16.34 0.082 7110
 7112 3 27.64 57.12 16.38 0.095 7111
 7113 3 27.61 57.27 16.47 0.113 7112
 7114 3 29.02 55.38 16.52 0.11 7055
 7115 3 29.02 55.45 16.66 0.123 7114
 7116 3 29.09 55.42 16.82 0.168 7115
 7117 3 29.16 55.41 16.98 0.193 7116
 7118 3 29.18 55.52 17.1 0.137 7117
 7119 3 29.07 55.62 17.16 0.152 7118
 7120 3 29.02 55.81 17.23 0.112 7119
 7121 3 28.91 55.95 17.29 0.124 7120
 7122 3 28.68 56.05 17.43 0.091 7121
 7123 3 28.63 56.09 17.54 0.143 7122
 7124 3 28.63 56.02 17.65 0.166 7123
 7125 3 28.8 55.58 16.97 0.074 7117
 7126 3 27.82 51.94 15.4 0.17 6179
 7127 3 27.48 51.97 15.5 0.127 7126
 7128 3 27.34 52.04 15.72 0.084 7127
 7129 3 27.2 52 15.84 0.114 7128
 7130 3 27.07 52.01 15.95 0.112 7129
 7131 3 26.95 52.04 16.01 0.1 7130
 7132 3 26.84 52.05 16.1 0.113 7131
 7133 3 26.75 52.02 16.24 0.103 7132
 7134 3 26.64 52.09 16.29 0.099 7133
 7135 3 26.47 52.06 16.38 0.096 7134
 7136 3 26.36 52.13 16.47 0.096 7135
 7137 3 26.16 52.23 16.57 0.078 7136
 7138 3 26.07 52.34 16.64 0.123 7137
 7139 3 25.89 52.46 16.66 0.122 7138
 7140 3 25.77 52.46 16.69 0.000125 7139
 7141 3 27.16 50.83 14.84 0.123 6167
 7142 3 26.98 50.89 14.84 0.104 7141
 7143 3 26.82 50.94 14.79 0.118 7142
 7144 3 26.7 51.01 14.71 0.131 7143
 7145 3 26.5 51.12 14.62 0.151 7144
 7146 3 26.39 51.15 14.56 0.184 7145
 7147 3 26.38 51.22 14.42 0.106 7146
 7148 3 26.39 51.28 14.21 0.08 7147
 7149 3 26.37 51.39 14.11 0.088 7148
 7150 3 26.3 51.51 14.03 0.1 7149
 7151 3 26.24 51.65 14.04 0.128 7150
 7152 3 26.21 51.76 13.99 0.175 7151
 7153 3 26.19 52 14.03 0.094 7152
 7154 3 26.26 52.18 14.08 0.091 7153
 7155 3 26.23 52.28 13.9 0.094 7154
 7156 3 26.17 52.4 13.86 0.108 7155
 7157 3 26.15 52.58 13.78 0.098 7156
 7158 3 26.05 52.69 13.71 0.096 7157
 7159 3 25.99 52.82 13.67 0.086 7158
 7160 3 25.96 52.96 13.66 0.086 7159
 7161 3 25.92 53.07 13.6 0.084 7160
 7162 3 25.96 53.21 13.57 0.109 7161
 7163 3 25.85 53.37 13.51 0.109 7162
 7164 3 25.85 53.6 13.42 0.14 7163
 7165 3 25.78 53.85 13.3 0.158 7164
 7166 3 25.79 54.03 13.17 0.194 7165
 7167 3 26.1 51.67 13.78 0.102 7152
 7168 3 25.99 51.78 13.66 0.121 7167
 7169 3 25.81 51.82 13.54 0.114 7168
 7170 3 25.65 51.89 13.41 0.123 7169
 7171 3 25.51 52.02 13.22 0.136 7170
 7172 3 25.33 52.13 13.16 0.164 7171
 7173 3 25.24 52.28 13.07 0.144 7172
 7174 3 25.05 52.38 12.95 0.142 7173
 7175 3 24.83 52.53 12.93 0.115 7174
 7176 3 24.73 52.67 12.98 0.106 7175
 7177 3 24.6 52.77 12.92 0.121 7176
 7178 3 26.32 51.19 14.7 0.112 7146
 7179 3 26.39 50.89 14.32 0.107 7178
 7180 3 26.38 50.69 14.31 0.15 7179
 7181 3 26.34 50.52 14.37 0.14 7180
 7182 3 26.2 51.22 14.79 0.13 7178
 7183 3 25.97 51.33 15.05 0.12 7182
 7184 3 25.88 51.3 15.19 0.125 7183
 7185 3 26.09 51.27 14.91 0.13 7182
 7186 3 27.29 48.23 17.69 0.113 5286
 7187 3 27.29 48.38 17.8 0.114 7186
 7188 3 27.25 48.48 17.85 0.059 7187
 7189 3 29.91 45.45 17.82 0.913 5242
 7190 3 30.22 45.56 17.73 0.823 7189
 7191 3 30.23 45.69 17.86 0.839 7190
 7192 3 30.32 45.67 17.95 0.885 7191
 7193 3 30.63 45.59 17.89 0.808 7192
 7194 3 30.77 45.67 17.95 0.822 7193
 7195 3 30.91 45.83 17.98 0.82 7194
 7196 3 31.02 45.92 17.95 0.88 7195
 7197 3 31.27 45.7 17.88 0.814 7196
 7198 3 31.54 45.87 17.7 0.762 7197
 7199 3 31.59 46.02 17.82 0.81 7198
 7200 3 31.7 46.02 17.84 0.714 7199
 7201 3 31.91 46.03 17.7 0.745 7200
 7202 3 32.1 46.02 17.68 0.856 7201
 7203 3 32.19 46.08 17.66 0.842 7202
 7204 3 32.32 46.2 17.59 0.916 7203
 7205 3 32.47 46.08 17.59 0.96 7204
 7206 3 32.57 46.05 17.54 1.083 7205
 7207 3 32.69 46.26 17.56 1.115 7206
 7208 3 32.85 46.15 17.38 1.198 7207
 7209 3 32.93 46.29 17.43 1.262 7208
 7210 3 33.25 45.39 16.38 0.357 7209
 7211 3 32.93 45.29 16.16 0.299 7210
 7212 3 32.86 45.18 16.09 0.468 7211
 7213 3 33.03 45.07 15.88 0.565 7212
 7214 3 32.54 45.04 15.98 0.484 7213
 7215 3 32.39 44.92 16.12 0.427 7214
 7216 3 32.43 44.64 16.05 0.377 7215
 7217 3 32.39 44.61 15.96 0.346 7216
 7218 3 32.28 44.42 16.05 0.435 7217
 7219 3 32.29 44.18 16.01 0.418 7218
 7220 3 32.43 43.96 15.89 0.41 7219
 7221 3 32.5 43.79 15.9 0.436 7220
 7222 3 32.36 43.65 15.96 0.393 7221
 7223 3 32.22 43.43 16.1 0.351 7222
 7224 3 32.15 43.24 16.21 0.308 7223
 7225 3 32.14 43.01 16.39 0.162 7224
 7226 3 32.17 42.94 16.51 0.182 7225
 7227 3 32.21 42.91 16.69 0.169 7226
 7228 3 32.25 42.83 16.74 0.204 7227
 7229 3 32.39 42.72 16.74 0.235 7228
 7230 3 32.51 42.65 16.69 0.182 7229
 7231 3 32.6 42.44 16.71 0.221 7230
 7232 3 32.61 42.37 16.8 0.265 7231
 7233 3 32.36 42.41 17.1 0.097 7232
 7234 3 32.32 42.48 17.21 0.093 7233
 7235 3 32.26 42.58 17.33 0.101 7234
 7236 3 32.24 42.72 17.4 0.165 7235
 7237 3 32.14 42.84 17.51 0.207 7236
 7238 3 32.28 42.94 17.71 0.131 7237
 7239 3 32.36 43.03 17.83 0.132 7238
 7240 3 32.43 43.13 17.94 0.164 7239
 7241 3 32.24 43.09 18.24 0.098 7240
 7242 3 32.22 42.96 18.32 0.135 7241
 7243 3 32.71 42.26 16.83 0.266 7232
 7244 3 32.69 41.83 16.66 0.083 7243
 7245 3 32.71 41.66 16.63 0.095 7244
 7246 3 32.86 41.55 16.65 0.141 7245
 7247 3 33.04 41.44 16.61 0.123 7246
 7248 3 33.11 41.27 16.65 0.122 7247
 7249 3 33.22 41.12 16.7 0.121 7248
 7250 3 33.4 41.08 16.7 0.11 7249
 7251 3 33.49 40.95 16.7 0.094 7250
 7252 3 33.53 40.82 16.65 0.066 7251
 7253 3 33.5 40.66 16.56 0.077 7252
 7254 3 32.74 42.37 17.05 0.195 7243
 7255 3 32.79 42.22 17.13 0.165 7254
 7256 3 32.85 42.2 17.25 0.138 7255
 7257 3 33.46 44.93 15.41 0.342 7213
 7258 3 33.47 44.94 15.25 0.291 7257
 7259 3 33.5 44.93 15.1 0.282 7258
 7260 3 33.58 44.89 14.88 0.302 7259
 7261 3 34 44.75 14.7 0.09 7260
 7262 3 34.14 44.75 14.65 0.126 7261
 7263 3 34.25 44.78 14.54 0.125 7262
 7264 3 34.28 44.88 14.41 0.187 7263
 7265 3 34.31 44.93 14.31 0.207 7264
 7266 3 34.51 45.04 14.24 0.263 7265
 7267 3 34.37 45.25 14.14 0.24 7266
 7268 3 34.21 45.49 14.06 0.161 7267
 7269 3 34 45.61 14 0.089 7268
 7270 3 33.94 45.67 13.9 0.078 7269
 7271 3 33.86 45.78 13.83 0.097 7270
 7272 3 33.81 45.92 13.82 0.08 7271
 7273 3 33.72 46.11 13.78 0.118 7272
 7274 3 33.68 46.21 13.77 0.189 7273
 7275 3 33.68 46.43 13.8 0.151 7274
 7276 3 33.67 46.64 13.94 0.062 7275
 7277 3 33.76 46.71 13.96 0.085 7276
 7278 3 33.85 46.74 13.81 0.063 7277
 7279 3 34.64 45.21 14.13 0.102 7267
 7280 3 34.67 45.31 14 0.131 7279
 7281 3 34.71 45.4 13.91 0.000125 7280
 7282 3 34.82 44.82 14.37 0.093 7266
 7283 3 34.93 44.74 14.38 0.131 7282
 7284 3 35.07 44.67 14.47 0.158 7283
 7285 3 35.15 44.6 14.4 0.128 7284
 7286 3 35.28 44.53 14.35 0.145 7285
 7287 3 35.4 44.49 14.32 0.093 7286
 7288 3 35.57 44.46 14.32 0.081 7287
 7289 3 35.72 44.53 14.4 0.124 7288
 7290 3 35.83 44.53 14.63 0.188 7289
 7291 3 35.24 44.72 14.73 0.107 7284
 7292 3 35.28 44.74 14.83 0.122 7291
 7293 3 35.4 44.74 14.85 0.11 7292
 7294 3 35.5 44.74 14.83 0.087 7293
 7295 3 32.9 46.83 17.7 0.832 7209
 7296 3 33.18 44.73 16.9 0.277 7295
 7297 3 33.31 44.7 16.85 0.312 7296
 7298 3 33.43 44.64 16.83 0.327 7297
 7299 3 33.51 44.64 16.92 0.353 7298
 7300 3 33.54 44.83 16.49 0.695 7299
 7301 3 33.36 44.61 15.94 0.208 7300
 7302 3 33.54 44.53 16.15 0.139 7301
 7303 3 33.65 44.33 16.21 0.119 7302
 7304 3 33.82 44.22 16.33 0.136 7303
 7305 3 33.87 44.1 16.3 0.173 7304
 7306 3 33.79 43.96 16.33 0.132 7305
 7307 3 33.79 43.86 16.24 0.162 7306
 7308 3 33.57 43.71 16.24 0.192 7307
 7309 3 33.54 43.47 16.08 0.11 7308
 7310 3 33.6 43.35 16.03 0.117 7309
 7311 3 33.68 44.83 16.6 0.779 7300
 7312 3 33.79 44.83 16.55 0.808 7311
 7313 3 34.06 44.97 16.17 0.668 7312
 7314 3 34.28 44.97 16.19 0.654 7313
 7315 3 34.43 44.96 16.28 0.633 7314
 7316 3 33.82 45.13 15.84 0.199 7312
 7317 3 34.03 45.21 15.91 0.211 7316
 7318 3 34.11 45.18 16 0.158 7317
 7319 3 33.69 44.19 17.01 0.12 7299
 7320 3 33.79 44.12 17.01 0.136 7319
 7321 3 32.93 47.19 17.91 0.911 7295
 7322 3 33 47.4 18 0.985 7321
 7323 3 33.07 47.58 18.04 1.054 7322
 7324 3 33.11 47.73 18.03 1.125 7323
 7325 3 33.15 47.91 18.1 1.187 7324
 7326 3 33.36 48.15 18.1 1.116 7325
 7327 3 33.33 48.34 18.1 1.104 7326
 7328 3 33.42 48.37 17.99 1.168 7327
 7329 3 31.86 49.49 18.92 0.2 7328
 7330 3 31.75 49.67 19.03 0.158 7329
 7331 3 31.63 49.85 19.13 0.204 7330
 7332 3 31.52 50 19.21 0.216 7331
 7333 3 31.38 50.1 19.23 0.23 7332
 7334 3 31.25 50.31 19.3 0.17 7333
 7335 3 31.16 50.42 19.32 0.16 7334
 7336 3 31.09 50.54 19.39 0.145 7335
 7337 3 31.02 50.71 19.45 0.184 7336
 7338 3 30.93 50.82 19.5 0.246 7337
 7339 3 30.86 50.99 19.54 0.224 7338
 7340 3 30.8 51.17 19.59 0.184 7339
 7341 3 30.77 51.35 19.64 0.16 7340
 7342 3 30.75 51.49 19.71 0.205 7341
 7343 3 30.66 51.64 19.84 0.226 7342
 7344 3 30.55 51.7 20 0.238 7343
 7345 3 30.45 51.78 20.09 0.31 7344
 7346 3 30.39 51.88 20.2 0.349 7345
 7347 3 30.29 51.96 20.3 0.391 7346
 7348 3 30.43 52.14 20.32 0.431 7347
 7349 3 29.61 51.7 20.3 0.178 7348
 7350 3 29.5 51.64 20.3 0.207 7349
 7351 3 29.43 51.43 20.21 0.119 7350
 7352 3 29.3 51.86 20.39 0.169 7350
 7353 3 29.16 51.92 20.39 0.155 7352
 7354 3 29 51.97 20.43 0.147 7353
 7355 3 28.84 52.1 20.48 0.147 7354
 7356 3 28.64 52.2 20.45 0.155 7355
 7357 3 28.52 52.22 20.41 0.175 7356
 7358 3 28.36 52.21 20.29 0.191 7357
 7359 3 28.18 52.18 20.18 0.191 7358
 7360 3 27.98 52.28 20.14 0.181 7359
 7361 3 27.84 52.36 20.11 0.184 7360
 7362 3 27.79 52.46 20.06 0.211 7361
 7363 3 27.55 52.59 20.26 0.156 7362
 7364 3 27.32 52.74 20.48 0.145 7363
 7365 3 27.27 52.91 20.48 0.106 7364
 7366 3 27.2 53.03 20.46 0.093 7365
 7367 3 27.2 53.17 20.43 0.109 7366
 7368 3 27.18 53.34 20.32 0.144 7367
 7369 3 27.13 53.46 20.28 0.19 7368
 7370 3 26.89 53.5 20.3 0.144 7369
 7371 3 26.72 53.47 20.3 0.12 7370
 7372 3 26.68 53.38 20.18 0.065 7371
 7373 3 26.55 53.38 20.14 0.108 7372
 7374 3 26.43 53.39 20.14 0.187 7373
 7375 3 26.38 53.57 20.02 0.19 7374
 7376 3 26.38 53.71 19.89 0.154 7375
 7377 3 26.34 53.86 19.84 0.000125 7376
 7378 3 30.52 52.38 20.25 0.373 7348
 7379 3 30.57 52.49 20.32 0.382 7378
 7380 3 30.55 52.68 20.24 0.438 7379
 7381 3 30.57 52.85 20.17 0.445 7380
 7382 3 30.54 52.97 20.17 0.414 7381
 7383 3 30.66 53.2 20.31 0.286 7382
 7384 3 30.61 53.35 20.38 0.228 7383
 7385 3 30.79 53.54 20.42 0.314 7384
 7386 3 30.79 53.74 20.45 0.339 7385
 7387 3 30.89 53.91 20.47 0.392 7386
 7388 3 31.5 53.85 20.42 0.122 7387
 7389 3 31.48 53.99 20.38 0.148 7388
 7390 3 31.38 54.18 20.31 0.122 7389
 7391 3 31.3 54.35 20.29 0.107 7390
 7392 3 31.23 54.52 20.22 0.103 7391
 7393 3 31.18 54.53 20.1 0.099 7392
 7394 3 31.14 54.59 20.01 0.089 7393
 7395 3 31.09 54.66 19.85 0.136 7394
 7396 3 30.75 54.06 20.51 0.255 7387
 7397 3 30.47 54.47 20.65 0.215 7396
 7398 3 30.38 54.66 20.67 0.19 7397
 7399 3 30.27 54.85 20.72 0.218 7398
 7400 3 30.13 55.03 20.79 0.177 7399
 7401 3 30 55.22 20.84 0.15 7400
 7402 3 29.93 55.39 20.87 0.191 7401
 7403 3 29.86 55.49 20.87 0.232 7402
 7404 3 29.84 55.7 20.91 0.299 7403
 7405 3 29.66 55.89 20.91 0.359 7404
 7406 3 29.45 56.14 20.91 0.379 7405
 7407 3 29.43 56.27 20.93 0.449 7406
 7408 3 30.2 56.28 20.84 0.1 7407
 7409 3 30.43 56.24 20.82 0.136 7408
 7410 3 30.64 56.24 20.82 0.117 7409
 7411 3 30.89 56.27 20.8 0.125 7410
 7412 3 31.04 56.24 20.78 0.137 7411
 7413 3 31.16 56.25 20.82 0.146 7412
 7414 3 31.41 56.17 20.93 0.133 7413
 7415 3 31.66 56.1 20.91 0.182 7414
 7416 3 31.86 55.95 20.82 0.121 7415
 7417 3 29.04 56.46 20.97 0.287 7407
 7418 3 28.79 56.6 21.01 0.228 7417
 7419 3 28.66 56.67 20.99 0.241 7418
 7420 3 28.52 56.86 21.02 0.212 7419
 7421 3 28.43 57.13 21.15 0.203 7420
 7422 3 28.32 57.28 21.18 0.212 7421
 7423 3 28.2 57.49 21.18 0.24 7422
 7424 3 28.07 57.67 21.19 0.249 7423
 7425 3 27.89 57.82 21.16 0.217 7424
 7426 3 27.89 57.97 21.1 0.22 7425
 7427 3 27.8 58.09 21.1 0.247 7426
 7428 3 27.7 58.14 21.1 0.298 7427
 7429 3 27.52 58.28 21.19 0.31 7428
 7430 3 27.45 58.42 21.23 0.301 7429
 7431 3 27.41 58.59 21.21 0.293 7430
 7432 3 27.27 58.71 21.23 0.241 7431
 7433 3 27.22 58.91 21.21 0.182 7432
 7434 3 27.22 59.09 21.21 0.167 7433
 7435 3 27.14 59.21 21.19 0.197 7434
 7436 3 27.11 59.35 21.16 0.172 7435
 7437 3 26.91 59.49 21.07 0.226 7436
 7438 3 26.7 59.6 21 0.273 7437
 7439 3 26.57 59.67 20.96 0.326 7438
 7440 3 26.23 59.53 21.01 0.209 7439
 7441 3 26 59.63 20.87 0.103 7440
 7442 3 25.84 59.6 20.85 0.122 7441
 7443 3 25.68 59.61 20.92 0.107 7442
 7444 3 25.52 59.57 21.01 0.094 7443
 7445 3 25.39 59.5 21.03 0.126 7444
 7446 3 25.27 59.6 21.12 0.082 7445
 7447 3 25.18 59.67 21.12 0.000125 7446
 7448 3 26.63 59.99 20.96 0.318 7439
 7449 3 26.54 60.28 20.95 0.271 7448
 7450 3 26.43 60.41 20.95 0.341 7449
 7451 3 26.41 60.54 20.91 0.377 7450
 7452 3 26.39 60.67 20.86 0.409 7451
 7453 3 26.32 60.78 20.84 0.413 7452
 7454 3 26.29 60.93 20.75 0.367 7453
 7455 3 26.47 60.95 20.29 0.219 7454
 7456 3 26.47 60.99 20.13 0.212 7455
 7457 3 26.54 61.04 19.97 0.256 7456
 7458 3 26.54 61.18 19.9 0.346 7457
 7459 3 26.61 61.24 19.84 0.407 7458
 7460 3 26.73 61.35 19.86 0.424 7459
 7461 3 27.25 61.16 19.82 0.177 7460
 7462 3 27.47 61.03 19.77 0.205 7461
 7463 3 27.68 60.92 19.77 0.161 7462
 7464 3 27.8 60.85 19.72 0.109 7463
 7465 3 28 60.78 19.7 0.081 7464
 7466 3 28.18 60.82 19.56 0.154 7465
 7467 3 28.29 60.89 19.54 0.13 7466
 7468 3 26.52 61.74 19.93 0.342 7460
 7469 3 26.45 61.96 19.91 0.337 7468
 7470 3 26.38 62.21 19.9 0.326 7469
 7471 3 26.29 62.38 19.88 0.365 7470
 7472 3 26.09 62.52 19.79 0.343 7471
 7473 3 25.91 62.21 19.52 0.085 7472
 7474 3 25.91 62.16 19.38 0.12 7473
 7475 3 25.82 62.03 19.27 0.107 7474
 7476 3 25.8 61.95 19.16 0.106 7475
 7477 3 25.75 61.85 19.06 0.103 7476
 7478 3 25.79 61.74 18.97 0.1 7477
 7479 3 25.77 61.63 18.91 0.093 7478
 7480 3 25.79 61.5 18.91 0.126 7479
 7481 3 25.77 61.41 18.84 0.114 7480
 7482 3 25.82 61.35 18.7 0.14 7481
 7483 3 25.84 61.31 18.61 0.128 7482
 7484 3 25.86 61.23 18.47 0.09 7483
 7485 3 26 61.15 18.27 0.132 7484
 7486 3 26.02 61.15 18.16 0.115 7485
 7487 3 26.11 60.98 17.99 0.104 7486
 7488 3 26.14 60.95 17.86 0.106 7487
 7489 3 26.04 60.98 17.75 0.074 7488
 7490 3 25.91 61.2 17.7 0.065 7489
 7491 3 25.88 61.31 17.66 0.049 7490
 7492 3 26.09 62.78 19.94 0.278 7472
 7493 3 26.07 62.99 19.94 0.234 7492
 7494 3 25.93 63.1 19.96 0.254 7493
 7495 3 25.82 63.21 19.9 0.338 7494
 7496 3 25.97 63.41 19.65 0.241 7495
 7497 3 25.63 63.35 19.85 0.392 7496
 7498 3 25.48 63.32 20.39 0.156 7497
 7499 3 25.55 63.36 20.58 0.176 7498
 7500 3 25.5 63.46 20.6 0.256 7499
 7501 3 25.84 63.6 20.56 0.247 7500
 7502 3 26.11 63.71 20.46 0.135 7501
 7503 3 26.32 63.85 20.48 0.132 7502
 7504 3 26.48 63.85 20.44 0.141 7503
 7505 3 26.64 63.92 20.42 0.199 7504
 7506 3 26.79 63.91 20.37 0.163 7505
 7507 3 26.93 63.86 20.31 0.062 7506
 7508 3 25.68 63.54 19.6 0.337 7497
 7509 3 25.59 63.72 19.51 0.284 7508
 7510 3 25.48 63.84 19.39 0.279 7509
 7511 3 25.34 63.96 19.26 0.236 7510
 7512 3 25.16 63.95 19.21 0.296 7511
 7513 3 25.04 64.11 18.96 0.175 7512
 7514 3 24.95 64.17 18.85 0.17 7513
 7515 3 24.88 64.18 18.73 0.204 7514
 7516 3 24.8 64.29 18.62 0.239 7515
 7517 3 24.79 64.35 18.51 0.266 7516
 7518 3 24.75 64.38 18.39 0.317 7517
 7519 3 25.16 64.54 18.17 0.143 7518
 7520 3 25.33 64.54 18.03 0.133 7519
 7521 3 24.45 64.31 18.31 0.23 7518
 7522 3 24.32 64.24 18.1 0.244 7521
 7523 3 24.2 64.16 17.99 0.298 7522
 7524 3 24.21 63.99 17.87 0.358 7523
 7525 3 24.12 63.87 17.8 0.451 7524
 7526 3 24.1 63.8 17.69 0.473 7525
 7527 3 24.05 63.74 17.62 0.566 7526
 7528 3 24.26 64.4 17.58 0.177 7527
 7529 3 24.37 64.4 17.46 0.192 7528
 7530 3 24.42 64.4 17.33 0.15 7529
 7531 3 23.99 63.56 17.58 0.631 7527
 7532 3 23.57 63.23 18.19 0.099 7531
 7533 3 23.54 63.13 18.3 0.107 7532
 7534 3 23.57 63.13 18.42 0.115 7533
 7535 3 23.52 63.12 18.51 0.091 7534
 7536 3 23.5 62.94 18.56 0.125 7535
 7537 3 23.55 62.83 18.62 0.07 7536
 7538 3 23.81 63.53 17.35 0.621 7531
 7539 3 23.69 63.51 17.28 0.662 7538
 7540 3 22.76 63.9 17.4 0.379 7539
 7541 3 22.58 63.81 17.37 0.455 7540
 7542 3 22.51 63.88 17.24 0.528 7541
 7543 3 22.4 63.9 17.19 0.592 7542
 7544 3 22.24 63.88 17.1 0.639 7543
 7545 3 22.15 63.87 16.99 0.701 7544
 7546 3 22.12 63.73 16.85 0.842 7545
 7547 3 21.55 63.31 16.8 0.288 7546
 7548 3 21.33 63.24 16.78 0.259 7547
 7549 3 21.17 63.16 16.76 0.284 7548
 7550 3 21.01 62.98 16.87 0.25 7549
 7551 3 20.9 62.63 16.73 0.225 7550
 7552 3 21.14 62.41 16.62 0.097 7551
 7553 3 21.19 62.24 16.64 0.095 7552
 7554 3 20.69 62.48 16.74 0.168 7551
 7555 3 20.56 62.26 16.65 0.17 7554
 7556 3 20.4 62.16 16.62 0.157 7555
 7557 3 20.26 61.98 16.5 0.167 7556
 7558 3 20.15 61.91 16.5 0.189 7557
 7559 3 20.08 61.74 16.45 0.197 7558
 7560 3 19.94 61.67 16.41 0.184 7559
 7561 3 19.85 61.46 16.25 0.153 7560
 7562 3 19.74 61.34 16.2 0.175 7561
 7563 3 19.48 61.31 16.13 0.22 7562
 7564 3 19.39 61.31 16.04 0.312 7563
 7565 3 19.26 61.22 15.95 0.38 7564
 7566 3 19.42 61.11 15.32 0.128 7565
 7567 3 19.28 60.97 15.21 0.096 7566
 7568 3 19.12 60.87 15.14 0.114 7567
 7569 3 19.03 60.82 15 0.1 7568
 7570 3 18.97 60.76 14.81 0.141 7569
 7571 3 18.9 60.72 14.72 0.154 7570
 7572 3 18.79 60.65 14.59 0.142 7571
 7573 3 18.7 60.65 14.49 0.174 7572
 7574 3 18.36 60.64 14.39 0.151 7573
 7575 3 18.24 60.57 14.32 0.171 7574
 7576 3 18.04 60.59 14.17 0.113 7575
 7577 3 17.91 60.61 14.09 0.143 7576
 7578 3 17.79 60.58 14.05 0.137 7577
 7579 3 17.7 60.47 14 0.197 7578
 7580 3 17.63 60.41 13.96 0.214 7579
 7581 3 17.45 60.52 13.91 0.176 7580
 7582 3 17.31 60.65 13.74 0.227 7581
 7583 3 17.2 60.57 13.74 0.303 7582
 7584 3 17.09 61.09 13.56 0.156 7583
 7585 3 16.88 61.05 13.54 0.148 7584
 7586 3 16.77 61.12 13.49 0.172 7585
 7587 3 16.61 61.22 13.41 0.261 7586
 7588 3 16.54 61.32 13.35 0.303 7587
 7589 3 16.31 61.44 13.4 0.294 7588
 7590 3 16.11 61.55 13.39 0.32 7589
 7591 3 15.98 61.61 13.39 0.32 7590
 7592 3 15.82 61.65 13.37 0.336 7591
 7593 3 15.46 61.44 13.4 0.216 7592
 7594 3 15.26 61.43 13.17 0.174 7593
 7595 3 15.07 61.46 13.08 0.136 7594
 7596 3 14.93 61.36 13.01 0.156 7595
 7597 3 14.74 61.39 12.92 0.153 7596
 7598 3 14.57 61.35 12.88 0.188 7597
 7599 3 14.46 61.29 12.87 0.293 7598
 7600 3 14.24 61.61 12.8 0.132 7599
 7601 3 14.1 61.68 12.79 0.14 7600
 7602 3 14.01 61.99 12.71 0.099 7601
 7603 3 13.97 62.15 12.65 0.097 7602
 7604 3 13.93 62.28 12.62 0.094 7603
 7605 3 13.96 62.44 12.56 0.064 7604
 7606 3 14.04 62.57 12.56 0.085 7605
 7607 3 14.05 62.71 12.62 0.11 7606
 7608 3 14.01 62.79 12.56 0.000125 7607
 7609 3 14.41 60.96 12.97 0.249 7599
 7610 3 14.6 60.75 13.15 0.136 7609
 7611 3 14.74 60.69 13.16 0.000125 7610
 7612 3 14.14 61.11 12.89 0.173 7609
 7613 3 13.96 61.04 12.82 0.129 7612
 7614 3 13.82 61.03 12.82 0.109 7613
 7615 3 13.7 61.04 12.77 0.143 7614
 7616 3 13.59 61 12.72 0.169 7615
 7617 3 13.55 60.86 12.59 0.145 7616
 7618 3 13.55 60.71 12.37 0.156 7617
 7619 3 13.56 60.71 12.17 0.119 7618
 7620 3 13.59 60.68 12.04 0.131 7619
 7621 3 13.54 60.57 11.89 0.093 7620
 7622 3 13.49 60.49 11.74 0.091 7621
 7623 3 13.54 60.46 11.6 0.113 7622
 7624 3 16.07 62.04 13.23 0.131 7592
 7625 3 16.02 62.21 13.17 0.091 7624
 7626 3 15.96 62.32 13.11 0.084 7625
 7627 3 15.85 62.46 13.04 0.086 7626
 7628 3 15.81 62.56 13 0.082 7627
 7629 3 15.75 62.68 12.99 0.129 7628
 7630 3 15.68 62.82 12.95 0.156 7629
 7631 3 15.63 62.94 12.88 0.207 7630
 7632 3 15.65 63.11 12.8 0.175 7631
 7633 3 15.82 63.25 12.66 0.125 7632
 7634 3 15.93 63.36 12.66 0.148 7633
 7635 3 16.16 63.29 12.48 0.079 7634
 7636 3 16.29 63.28 12.36 0.09 7635
 7637 3 16.38 63.15 12.13 0.139 7636
 7638 3 16.5 62.99 11.91 0.14 7637
 7639 3 16.61 62.81 11.82 0.099 7638
 7640 3 19 60.36 14.4 0.091 7573
 7641 3 19.11 60.22 14.39 0.076 7640
 7642 3 19.16 60.07 14.32 0.093 7641
 7643 3 19.25 59.93 14.2 0.119 7642
 7644 3 19.29 59.8 14.1 0.131 7643
 7645 3 19.31 59.62 14.16 0.153 7644
 7646 3 19.43 59.54 14.18 0.123 7645
 7647 3 19.05 61.21 16.27 0.259 7565
 7648 3 18.92 61.21 16.57 0.191 7647
 7649 3 18.81 61.24 16.72 0.19 7648
 7650 3 18.71 61.24 16.77 0.279 7649
 7651 3 18.33 61.48 16.68 0.185 7650
 7652 3 18.14 61.59 16.75 0.178 7651
 7653 3 18.01 61.65 16.84 0.165 7652
 7654 3 17.89 61.83 17.04 0.172 7653
 7655 3 17.77 61.98 17.35 0.14 7654
 7656 3 17.75 62.03 17.55 0.119 7655
 7657 3 17.68 62.06 17.62 0.185 7656
 7658 3 17.7 62.28 17.65 0.218 7657
 7659 3 17.86 62.31 17.98 0.093 7658
 7660 3 17.95 62.34 18.17 0.147 7659
 7661 3 18.04 62.33 18.31 0.137 7660
 7662 3 17.98 62.16 18.53 0.097 7661
 7663 3 18 62.14 18.67 0.102 7662
 7664 3 17.98 62.1 18.8 0.071 7663
 7665 3 17.93 62.16 18.96 0.059 7664
 7666 3 17.97 62.13 19.06 0.051 7665
 7667 3 18.13 62.48 18.15 0.076 7661
 7668 3 18.16 62.65 18.08 0.084 7667
 7669 3 18.2 62.77 18.01 0.111 7668
 7670 3 18.27 62.87 18.03 0.134 7669
 7671 3 18.3 63.03 17.96 0.099 7670
 7672 3 18.32 63.16 17.92 0.06 7671
 7673 3 17.58 62.46 17.44 0.158 7658
 7674 3 17.55 62.59 17.33 0.21 7673
 7675 3 17.51 62.77 17.28 0.191 7674
 7676 3 17.49 63.19 17.42 0.108 7675
 7677 3 17.49 63.31 17.4 0.099 7676
 7678 3 17.56 63.46 17.33 0.09 7677
 7679 3 17.67 63.59 17.26 0.065 7678
 7680 3 17.66 61.96 17.71 0.201 7657
 7681 3 17.84 61.88 17.99 0.099 7680
 7682 3 17.98 61.74 18.11 0.089 7681
 7683 3 18.07 61.71 18.2 0.12 7682
 7684 3 18.25 61.62 18.27 0.141 7683
 7685 3 18.39 61.52 18.38 0.131 7684
 7686 3 18.45 61.41 18.47 0.107 7685
 7687 3 18.48 61.39 18.65 0.09 7686
 7688 3 18.52 61.28 18.77 0.088 7687
 7689 3 18.61 61.07 18.93 0.08 7688
 7690 3 18.68 60.95 18.88 0.047 7689
 7691 3 17.36 61.95 17.62 0.104 7680
 7692 3 17.27 61.84 17.65 0.158 7691
 7693 3 17.09 61.85 17.53 0.08 7692
 7694 3 16.95 61.78 17.57 0.133 7693
 7695 3 16.8 61.77 17.59 0.108 7694
 7696 3 16.72 61.71 17.5 0.124 7695
 7697 3 16.64 61.63 17.34 0.121 7696
 7698 3 16.56 61.63 17.16 0.165 7697
 7699 3 16.44 61.66 16.95 0.164 7698
 7700 3 16.4 61.73 16.79 0.145 7699
 7701 3 16.48 61.83 16.6 0.101 7700
 7702 3 16.44 62.02 16.51 0.089 7701
 7703 3 16.44 62.16 16.46 0.085 7702
 7704 3 21.01 63.27 17.21 0.086 7550
 7705 3 21.99 64.26 16.9 0.417 7546
 7706 3 22.15 65.51 16.85 0.131 7705
 7707 3 22.12 65.62 16.74 0.076 7706
 7708 3 22.1 65.74 16.67 0.137 7707
 7709 3 22.1 65.87 16.63 0.156 7708
 7710 3 21.96 66.1 16.46 0.149 7709
 7711 3 21.98 66.27 16.42 0.186 7710
 7712 3 22.05 66.41 16.38 0.237 7711
 7713 3 22.24 66.6 16.4 0.181 7712
 7714 3 22.33 66.82 16.33 0.103 7713
 7715 3 22.37 66.96 16.42 0.121 7714
 7716 3 22.31 67.02 16.49 0.139 7715
 7717 3 22.21 67.13 16.56 0.07 7716
 7718 3 22.12 67.26 16.56 0.104 7717
 7719 3 21.94 64.57 16.94 0.417 7705
 7720 3 22.87 62.56 16.31 0.252 7719
 7721 3 22.85 62.48 16.24 0.172 7720
 7722 3 22.98 62.29 16 0.137 7721
 7723 3 23.03 62.19 15.93 0.175 7722
 7724 3 23.01 61.94 16 0.134 7723
 7725 3 22.96 61.76 15.99 0.111 7724
 7726 3 22.96 61.64 16.07 0.09 7725
 7727 3 22.96 61.43 16.04 0.077 7726
 7728 3 22.99 61.27 16.02 0.082 7727
 7729 3 23.01 61.08 16.06 0.064 7728
 7730 3 22.96 60.94 16.04 0.073 7729
 7731 3 23.01 60.84 16.09 0.128 7730
 7732 3 23.17 60.72 16.07 0.077 7731
 7733 3 23.24 60.62 16.06 0.094 7732
 7734 3 23.33 60.44 16.04 0.05 7733
 7735 3 23.37 60.36 16.09 0.09 7734
 7736 3 23.33 60.26 16.07 0.137 7735
 7737 3 23.49 60.08 16.09 0.163 7736
 7738 3 23.78 59.93 16.04 0.135 7737
 7739 3 23.99 59.8 16.03 0.116 7738
 7740 3 24.15 59.7 16.01 0.085 7739
 7741 3 24.24 59.72 15.96 0.088 7740
 7742 3 24.33 59.7 15.8 0.083 7741
 7743 3 24.46 59.65 15.68 0.099 7742
 7744 3 24.58 59.7 15.52 0.101 7743
 7745 3 24.65 59.75 15.39 0.094 7744
 7746 3 24.71 59.79 15.24 0.148 7745
 7747 3 24.78 59.8 15.1 0.185 7746
 7748 3 25.03 59.65 15.05 0.169 7747
 7749 3 25.19 59.52 14.77 0.153 7748
 7750 3 25.3 59.4 14.57 0.101 7749
 7751 3 25.36 59.37 14.46 0.13 7750
 7752 3 25.34 59.22 14.33 0.077 7751
 7753 3 25.38 59.09 14.17 0.099 7752
 7754 3 25.43 59.11 14.07 0.092 7753
 7755 3 25.52 59.16 14.03 0.07 7754
 7756 3 25.66 59.04 13.97 0.033 7755
 7757 3 24.65 59.97 14.88 0.095 7747
 7758 3 24.62 59.87 14.82 0.084 7757
 7759 3 23.24 62.2 15.79 0.115 7723
 7760 3 23.35 62.12 15.65 0.129 7759
 7761 3 23.44 62.15 15.56 0.146 7760
 7762 3 23.35 62.32 15.6 0.000125 7761
 7763 3 24.23 63.13 17.19 0.367 7539
 7764 3 24.28 63.08 17.03 0.355 7763
 7765 3 24.37 63.1 16.85 0.321 7764
 7766 3 24.69 63.2 16.6 0.195 7765
 7767 3 24.87 63.34 16.44 0.12 7766
 7768 3 25.03 63.38 16.4 0.146 7767
 7769 3 25.15 63.45 16.3 0.151 7768
 7770 3 25.33 63.55 16.26 0.115 7769
 7771 3 25.44 63.56 16.21 0.164 7770
 7772 3 25.58 63.57 16.12 0.154 7771
 7773 3 25.71 63.51 16.05 0.151 7772
 7774 3 25.87 63.32 15.94 0.071 7773
 7775 3 25.9 63.2 15.87 0.093 7774
 7776 3 26.5 62.64 20.22 0.107 7471
 7777 3 26.45 62.75 20.3 0.125 7776
 7778 3 26.43 62.86 20.33 0.05 7777
 7779 3 26 61.11 21.13 0.201 7454
 7780 3 25.86 61.24 21.2 0.19 7779
 7781 3 26.04 61.39 21.36 0.085 7780
 7782 3 26.07 61.47 21.43 0.072 7781
 7783 3 25.61 61.31 21.16 0.145 7780
 7784 3 25.55 61.42 21.2 0.188 7783
 7785 3 25.27 61.39 21.16 0.13 7784
 7786 3 25.13 61.53 21.16 0.15 7785
 7787 3 25.07 61.64 21.13 0.214 7786
 7788 3 24.75 61.59 21.18 0.128 7787
 7789 3 24.59 61.59 21.16 0.14 7788
 7790 3 24.47 61.63 21.15 0.185 7789
 7791 3 24.29 61.57 21.18 0.154 7790
 7792 3 24.16 61.54 21.18 0.118 7791
 7793 3 23.98 61.56 21.18 0.096 7792
 7794 3 25.25 61.82 20.93 0.111 7787
 7795 3 25.29 61.95 20.82 0.084 7794
 7796 3 25.39 62.03 20.72 0.164 7795
 7797 3 25.45 62.02 20.59 0.149 7796
 7798 3 25.68 61.67 21.24 0.098 7784
 7799 3 25.64 61.79 21.25 0.086 7798
 7800 3 25.68 61.95 21.27 0.095 7799
 7801 3 25.75 62.04 21.18 0.085 7800
 7802 3 27.89 57.46 21.08 0.018 7424
 7803 3 28.5 56.46 20.88 0.124 7419
 7804 3 28.48 56.28 20.77 0.09 7803
 7805 3 31.39 53.63 20.26 0.114 7396
 7806 3 31.43 53.5 20.2 0.000125 7805
 7807 3 30.68 50.64 19.25 0.097 7338
 7808 3 30.54 50.68 19.16 0.119 7807
 7809 3 30.45 50.82 19.11 0.132 7808
 7810 3 30.29 50.96 19.05 0.151 7809
 7811 3 30.18 51.04 19.05 0.138 7810
 7812 3 30.14 51.19 18.89 0.144 7811
 7813 3 30.04 51.27 18.84 0.119 7812
 7814 3 29.93 51.45 18.8 0.094 7813
 7815 3 29.84 51.51 18.8 0.097 7814
 7816 3 29.73 51.63 18.79 0.115 7815
 7817 3 29.61 51.81 18.79 0.144 7816
 7818 3 29.45 51.95 18.84 0.159 7817
 7819 3 29.3 52.02 18.75 0.198 7818
 7820 3 29.97 51.02 19.09 0.083 7811
 7821 3 29.7 51.09 19.16 0.101 7820
 7822 3 29.66 51.07 19.32 0.109 7821
 7823 3 29.57 51.03 19.39 0.137 7822
 7824 3 29.48 51.11 19.48 0.121 7823
 7825 3 29.36 51.2 19.55 0.058 7824
 7826 3 33.62 48.25 17.88 0.839 7328
 7827 3 33.97 48.16 17.72 0.796 7826
 7828 3 34 48.26 17.71 0.865 7827
 7829 3 34.37 47.9 17.35 0.659 7828
 7830 3 34.57 47.87 17.49 0.586 7829
 7831 3 34.72 48.04 17.53 0.585 7830
 7832 3 34.89 48.01 17.47 0.602 7831
 7833 3 34.99 48.15 17.63 0.278 7832
 7834 3 35.14 48.12 17.65 0.169 7833
 7835 3 34.97 48.12 17.46 0.732 7832
 7836 3 35.07 48.2 17.44 0.729 7835
 7837 3 35.25 48.3 17.49 0.72 7836
 7838 3 35.44 48.26 17.35 0.707 7837
 7839 3 35.47 48.5 17.4 0.69 7838
 7840 3 35.51 48.66 17.31 0.76 7839
 7841 3 35.83 48.62 17.35 0.669 7840
 7842 3 36.01 48.7 17.31 0.679 7841
 7843 3 36.14 48.8 17.26 0.659 7842
 7844 3 36.22 48.97 17.24 0.702 7843
 7845 3 36.39 49.07 17.22 0.725 7844
 7846 3 36.6 49.09 17.22 0.694 7845
 7847 3 36.72 49.22 17.22 0.715 7846
 7848 3 36.89 49.3 17.24 0.77 7847
 7849 3 37.03 49.4 17.44 0.777 7848
 7850 3 37.14 49.48 17.44 0.789 7849
 7851 3 37.25 49.58 17.3 0.886 7850
 7852 3 37.4 49.72 17.12 0.868 7851
 7853 3 37.53 49.87 17.06 0.981 7852
 7854 3 37.68 49.91 16.99 1.056 7853
 7855 3 37.74 50.07 16.97 1.054 7854
 7856 3 38.72 49.19 17.01 0.512 7855
 7857 3 38.89 49.18 16.94 0.532 7856
 7858 3 39.14 49.14 16.83 0.435 7857
 7859 3 39.43 48.82 16.78 0.418 7858
 7860 3 39.53 48.86 16.69 0.387 7859
 7861 3 39.67 48.8 16.65 0.353 7860
 7862 3 39.76 48.83 16.55 0.359 7861
 7863 3 39.93 48.9 16.56 0.404 7862
 7864 3 40.04 49 16.51 0.423 7863
 7865 3 40.18 48.99 16.44 0.46 7864
 7866 3 40.43 48.76 16.38 0.502 7865
 7867 3 40.65 48.54 16.24 0.455 7866
 7868 3 40.85 48.42 16.17 0.431 7867
 7869 3 40.93 48.31 16.07 0.439 7868
 7870 3 41.07 48.24 15.98 0.437 7869
 7871 3 41.18 48.25 15.88 0.449 7870
 7872 3 41.42 48.15 15.81 0.465 7871
 7873 3 41.54 48.07 15.7 0.506 7872
 7874 3 41.68 48.21 15.58 0.544 7873
 7875 3 41.79 48.21 15.5 0.542 7874
 7876 3 41.6 49.24 15.28 0.152 7875
 7877 3 41.67 49.29 15.05 0.159 7876
 7878 3 41.72 49.39 14.87 0.149 7877
 7879 3 41.82 49.42 14.71 0.129 7878
 7880 3 41.9 49.46 14.57 0.133 7879
 7881 3 41.89 49.49 14.43 0.135 7880
 7882 3 41.92 49.47 14.27 0.139 7881
 7883 3 42 49.57 14.13 0.174 7882
 7884 3 42.11 49.62 13.93 0.162 7883
 7885 3 42.18 49.81 13.86 0.228 7884
 7886 3 42.3 49.92 13.82 0.256 7885
 7887 3 42.4 50.28 13.94 0.167 7886
 7888 3 42.58 50.42 13.93 0.129 7887
 7889 3 42.68 50.53 13.94 0.143 7888
 7890 3 42.68 50.68 13.99 0.127 7889
 7891 3 42.72 50.79 14.05 0.193 7890
 7892 3 42.61 51.1 14.05 0.148 7891
 7893 3 42.54 51.28 14.09 0.201 7892
 7894 3 42.72 51.54 14.2 0.113 7893
 7895 3 42.68 51.72 14.19 0.134 7894
 7896 3 42.63 51.92 14.2 0.127 7895
 7897 3 42.61 52.11 14.27 0.09 7896
 7898 3 42.58 52.26 14.29 0.082 7897
 7899 3 42.69 52.38 14.35 0.126 7898
 7900 3 42.8 52.49 14.37 0.126 7899
 7901 3 43.02 52.6 14.31 0.115 7900
 7902 3 43.18 52.69 14.27 0.103 7901
 7903 3 43.26 52.71 14.19 0.118 7902
 7904 3 43.43 52.75 14.09 0.113 7903
 7905 3 43.62 52.83 14 0.136 7904
 7906 3 43.83 52.93 13.95 0.151 7905
 7907 3 43.91 53.02 13.98 0.167 7906
 7908 3 44.02 53.03 13.97 0.179 7907
 7909 3 44.19 53.02 13.93 0.28 7908
 7910 3 44.15 53.28 13.65 0.108 7909
 7911 3 44.02 53.45 13.76 0.118 7910
 7912 3 44.29 52.91 13.78 0.178 7909
 7913 3 44.37 52.82 13.34 0.097 7912
 7914 3 44.44 52.81 13.13 0.093 7913
 7915 3 44.44 52.85 12.97 0.128 7914
 7916 3 44.55 52.85 12.79 0.109 7915
 7917 3 44.6 52.88 12.69 0.103 7916
 7918 3 44.74 52.95 12.57 0.125 7917
 7919 3 44.76 53.03 12.45 0.129 7918
 7920 3 44.77 53.17 12.27 0.063 7919
 7921 3 44.89 53.28 12.13 0.107 7920
 7922 3 44.91 53.28 12.02 0.09 7921
 7923 3 45.05 53.28 11.89 0.087 7922
 7924 3 45.03 53.3 11.75 0.139 7923
 7925 3 44.88 53.05 11.69 0.134 7924
 7926 3 44.74 53.03 11.73 0.079 7925
 7927 3 44.6 53.02 11.81 0.086 7926
 7928 3 44.45 53.07 11.87 0.078 7927
 7929 3 44.28 53.06 11.96 0.087 7928
 7930 3 44.08 52.99 12.06 0.115 7929
 7931 3 43.96 53 12.13 0.116 7930
 7932 3 44.99 53.56 11.45 0.097 7924
 7933 3 44.94 53.66 11.45 0.132 7932
 7934 3 44.88 53.7 11.3 0.114 7933
 7935 3 44.91 53.77 11.12 0.064 7934
 7936 3 44.91 53.88 11.05 0.1 7935
 7937 3 44.88 53.99 10.97 0.053 7936
 7938 3 44.33 52.85 13.7 0.178 7912
 7939 3 44.18 53.15 14.3 0.117 7938
 7940 3 44.11 53.36 14.39 0.114 7939
 7941 3 44.07 53.5 14.45 0.06 7940
 7942 3 44 53.64 14.42 0.112 7941
 7943 3 43.93 53.69 14.54 0.187 7942
 7944 3 43.83 53.93 14.38 0.171 7943
 7945 3 43.82 54.06 14.31 0.111 7944
 7946 3 43.77 54.19 14.33 0.059 7945
 7947 3 43.63 54.28 14.36 0.000125 7946
 7948 3 43.91 53.63 14.86 0.088 7943
 7949 3 43.86 53.61 14.97 0.108 7948
 7950 3 43.82 53.68 15.18 0.161 7949
 7951 3 43.81 53.72 15.36 0.127 7950
 7952 3 43.72 53.74 15.53 0.087 7951
 7953 3 43.68 53.68 15.65 0.092 7952
 7954 3 43.64 53.57 15.89 0.098 7953
 7955 3 43.64 53.43 16.02 0.114 7954
 7956 3 41.97 47.92 15.42 0.423 7875
 7957 3 42.14 47.86 15.33 0.428 7956
 7958 3 42.37 47.71 15.3 0.432 7957
 7959 3 42.47 47.76 15.22 0.453 7958
 7960 3 42.62 47.75 15.19 0.495 7959
 7961 3 42.74 47.74 15.11 0.617 7960
 7962 3 42.97 47.28 14.96 0.467 7961
 7963 3 43.17 47.19 14.87 0.501 7962
 7964 3 43.32 47.06 14.81 0.503 7963
 7965 3 43.53 47.07 14.7 0.512 7964
 7966 3 43.68 47.03 14.64 0.558 7965
 7967 3 43.81 46.94 14.56 0.585 7966
 7968 3 43.93 46.83 14.49 0.616 7967
 7969 3 44.07 46.71 14.41 0.646 7968
 7970 3 44.32 46.75 14.3 0.719 7969
 7971 3 44.47 46.65 14.23 0.73 7970
 7972 3 44.61 46.51 14.19 0.696 7971
 7973 3 43.81 45.64 14.22 0.173 7972
 7974 3 43.92 45.46 14.1 0.138 7973
 7975 3 44.07 45.34 14 0.199 7974
 7976 3 44.17 45.24 13.89 0.161 7975
 7977 3 44.25 45.1 13.78 0.116 7976
 7978 3 44.33 44.99 13.65 0.164 7977
 7979 3 44.39 44.99 13.48 0.246 7978
 7980 3 44.5 44.92 13.37 0.279 7979
 7981 3 44.58 44.81 13.23 0.31 7980
 7982 3 44.65 44.49 13.05 0.218 7981
 7983 3 44.93 44.24 12.96 0.291 7982
 7984 3 45.11 44.2 12.84 0.341 7983
 7985 3 45.25 44.24 12.8 0.38 7984
 7986 3 45.61 44.6 12.85 0.038 7985
 7987 3 44.97 46.7 13.99 0.562 7972
 7988 3 45.11 46.64 13.82 0.559 7987
 7989 3 45.26 46.71 13.72 0.543 7988
 7990 3 45.46 46.78 13.58 0.594 7989
 7991 3 45.54 46.68 13.39 0.591 7990
 7992 3 45.61 46.59 13.32 0.626 7991
 7993 3 45.4 45.82 13.04 0.278 7992
 7994 3 45.43 45.67 12.83 0.193 7993
 7995 3 45.97 46.82 13.3 0.506 7992
 7996 3 46.15 46.81 13.19 0.523 7995
 7997 3 46.31 46.78 13.07 0.547 7996
 7998 3 46.51 46.74 13 0.508 7997
 7999 3 46.65 46.77 12.9 0.548 7998
 8000 3 46.73 46.85 12.75 0.58 7999
 8001 3 46.82 46.82 12.62 0.589 8000
 8002 3 46.88 46.87 12.52 0.603 8001
 8003 3 46.37 47.18 11.89 0.123 8002
 8004 3 46.37 47.1 11.81 0.117 8003
 8005 3 46.37 46.92 11.67 0.081 8004
 8006 3 47.12 46.56 12.57 0.462 8002
 8007 3 47.23 46.25 12.56 0.374 8006
 8008 3 47.26 46.1 12.47 0.407 8007
 8009 3 47.37 46.03 12.4 0.429 8008
 8010 3 47.48 46.02 12.31 0.48 8009
 8011 3 47.58 45.78 12.3 0.436 8010
 8012 3 47.72 45.78 12.23 0.501 8011
 8013 3 47.82 45.77 12.1 0.522 8012
 8014 3 47.97 45.8 11.98 0.618 8013
 8015 3 48.02 45.95 11.71 0.853 8014
 8016 3 48.37 46.99 11.99 0.263 8015
 8017 3 48.23 47.13 12.03 0.139 8016
 8018 3 48.22 47.27 11.97 0.117 8017
 8019 3 48.19 47.42 11.9 0.111 8018
 8020 3 48.11 47.56 11.96 0.109 8019
 8021 3 48.07 47.68 12.02 0.106 8020
 8022 3 48.08 47.82 12.03 0.121 8021
 8023 3 48.04 47.99 12.02 0.163 8022
 8024 3 48 48.16 12.13 0.095 8023
 8025 3 47.88 48.3 12.14 0.098 8024
 8026 3 47.91 48.03 11.75 0.09 8023
 8027 3 47.84 48.12 11.72 0.137 8026
 8028 3 47.84 48.13 11.61 0.154 8027
 8029 3 47.96 48.06 11.47 0.096 8028
 8030 3 48.06 48.02 11.39 0.072 8029
 8031 3 48.17 47.9 11.24 0.095 8030
 8032 3 48.11 45.8 11.71 0.735 8015
 8033 3 47.27 47.15 11.42 0.113 8032
 8034 3 47.05 47.27 11.38 0.162 8033
 8035 3 46.85 47.41 11.38 0.206 8034
 8036 3 46.73 47.53 11.56 0.206 8035
 8037 3 46.5 47.42 11.59 0.118 8036
 8038 3 46.32 47.55 11.64 0.142 8037
 8039 3 46.15 47.74 11.75 0.089 8038
 8040 3 46.13 47.85 11.83 0.12 8039
 8041 3 46.05 48.02 11.9 0.155 8040
 8042 3 45.95 48.18 11.96 0.148 8041
 8043 3 45.9 48.37 11.97 0.178 8042
 8044 3 45.79 48.49 11.96 0.124 8043
 8045 3 45.65 48.56 12.07 0.133 8044
 8046 3 45.66 48.73 12.13 0.000125 8045
 8047 3 48.19 45.63 11.71 0.735 8032
 8048 3 47.94 46.54 11.05 0.194 8047
 8049 3 47.99 46.65 10.92 0.192 8048
 8050 3 48.12 46.73 10.77 0.157 8049
 8051 3 48.2 46.67 10.61 0.15 8050
 8052 3 48.34 46.61 10.52 0.142 8051
 8053 3 48.46 46.59 10.42 0.135 8052
 8054 3 48.59 46.55 10.31 0.099 8053
 8055 3 48.64 46.42 10.26 0.069 8054
 8056 3 48.33 45.31 11.71 0.735 8047
 8057 3 48.47 45.09 11.73 0.757 8056
 8058 3 48.12 44.1 11.91 0.476 8057
 8059 3 48.05 43.78 11.91 0.567 8058
 8060 3 47.69 43.28 11.91 0.287 8059
 8061 3 47.52 43.25 11.99 0.237 8060
 8062 3 46.55 42.63 11.73 0.681 8061
 8063 3 46.37 42.27 11.38 0.199 8062
 8064 3 46.19 42.3 11.33 0.226 8063
 8065 3 45.8 42.36 11.32 0.309 8064
 8066 3 45.66 42.3 11.23 0.264 8065
 8067 3 45.59 42.23 11.09 0.278 8066
 8068 3 45.51 42.19 10.93 0.291 8067
 8069 3 45.48 42.12 10.74 0.288 8068
 8070 3 45.5 42.05 10.61 0.306 8069
 8071 3 45.48 41.97 10.33 0.374 8070
 8072 3 45.4 41.9 10.23 0.34 8071
 8073 3 45.31 41.8 10.16 0.306 8072
 8074 3 45.3 41.69 10.08 0.271 8073
 8075 3 45.24 41.55 9.99 0.229 8074
 8076 3 45.27 41.41 9.92 0.194 8075
 8077 3 45.31 41.26 9.74 0.182 8076
 8078 3 45.41 41.15 9.54 0.183 8077
 8079 3 45.45 41.05 9.5 0.139 8078
 8080 3 45.51 40.81 9.41 0.153 8079
 8081 3 45.58 40.62 9.28 0.176 8080
 8082 3 45.56 40.48 9.16 0.209 8081
 8083 3 45.58 40.3 9 0.223 8082
 8084 3 45.56 40.06 8.91 0.24 8083
 8085 3 45.63 39.73 8.69 0.308 8084
 8086 3 45.52 39.6 8.7 0.292 8085
 8087 3 45.41 39.18 7.62 0.841 8086
 8088 3 45.45 39.14 7.09 0.706 8087
 8089 3 45.58 39.18 6.91 0.622 8088
 8090 3 45.69 39.22 6.67 0.526 8089
 8091 3 45.77 39.22 6.55 0.478 8090
 8092 3 45.91 39.29 6.42 0.396 8091
 8093 3 46.13 39.15 6.28 0.338 8092
 8094 3 46.21 39.1 6.2 0.427 8093
 8095 3 46.34 39.17 6.08 0.333 8094
 8096 3 46.39 39.15 5.95 0.331 8095
 8097 3 46.49 39.15 5.82 0.341 8096
 8098 3 46.59 39.1 5.67 0.343 8097
 8099 3 46.71 39.14 5.59 0.348 8098
 8100 3 46.99 39.17 5.63 0.307 8099
 8101 3 47.13 39.07 5.54 0.222 8100
 8102 3 47.31 39.04 5.38 0.287 8101
 8103 3 47.45 38.78 5.38 0.301 8102
 8104 3 47.52 38.67 5.21 0.282 8103
 8105 3 47.62 38.56 5.08 0.279 8104
 8106 3 47.76 38.5 5 0.28 8105
 8107 3 47.83 38.35 4.96 0.3 8106
 8108 3 47.95 38.36 4.86 0.263 8107
 8109 3 48.1 38.4 4.75 0.263 8108
 8110 3 48.23 38.32 4.64 0.274 8109
 8111 3 48.3 38.14 4.46 0.255 8110
 8112 3 48.41 38.04 4.34 0.287 8111
 8113 3 48.53 37.86 4.17 0.34 8112
 8114 3 48.67 37.75 4.19 0.438 8113
 8115 3 48.78 37.68 4.02 0.434 8114
 8116 3 48.91 37.57 3.74 0.339 8115
 8117 3 48.95 37.44 3.49 0.341 8116
 8118 3 49.08 37.27 3.32 0.368 8117
 8119 3 49.14 37.14 3.16 0.355 8118
 8120 3 49.27 37.05 3.05 0.375 8119
 8121 3 49.35 36.91 2.95 0.378 8120
 8122 3 49.48 36.83 2.85 0.397 8121
 8123 3 49.58 36.71 2.76 0.396 8122
 8124 3 49.63 36.59 2.66 0.456 8123
 8125 3 49.77 36.48 2.53 0.469 8124
 8126 3 49.84 36.33 2.45 0.496 8125
 8127 3 49.91 36.21 2.35 0.509 8126
 8128 3 50.05 36.17 2.22 0.495 8127
 8129 3 50.13 36.06 2.15 0.46 8128
 8130 3 50.16 35.99 2.02 0.433 8129
 8131 3 50.23 35.88 1.96 0.449 8130
 8132 3 50.49 35.87 1.84 0.428 8131
 8133 3 50.63 35.77 1.77 0.436 8132
 8134 3 50.78 35.71 1.73 0.429 8133
 8135 3 50.91 35.7 1.66 0.508 8134
 8136 3 51.08 35.7 1.55 0.484 8135
 8137 3 51.2 35.63 1.55 0.485 8136
 8138 3 51.34 35.44 1.48 0.551 8137
 8139 3 51.48 35.31 1.3 0.494 8138
 8140 3 51.56 35.27 1.16 0.458 8139
 8141 3 51.77 35.26 1 0.428 8140
 8142 3 51.91 35.2 0.86 0.361 8141
 8143 3 52.09 35.19 0.67 0.349 8142
 8144 3 52.23 35.12 0.62 0.308 8143
 8145 3 52.38 35.05 0.5 0.316 8144
 8146 3 52.49 34.91 0.4 0.385 8145
 8147 3 52.66 34.79 0.26 0.393 8146
 8148 3 52.8 34.62 0.15 0.435 8147
 8149 3 52.84 34.48 0 0.43 8148
 8150 3 52.91 34.33 -0.13 0.42 8149
 8151 3 52.99 34.15 -0.3 0.368 8150
 8152 3 53.13 33.97 -0.45 0.362 8151
 8153 3 53.2 33.84 -0.62 0.354 8152
 8154 3 53.28 33.69 -0.74 0.35 8153
 8155 3 53.34 33.55 -0.86 0.352 8154
 8156 3 53.31 33.37 -0.93 0.374 8155
 8157 3 53.49 33.33 -1.07 0.405 8156
 8158 3 53.62 33.23 -1.17 0.431 8157
 8159 3 53.55 32.94 -1.23 0.39 8158
 8160 3 53.63 32.79 -1.35 0.379 8159
 8161 3 53.59 32.6 -1.44 0.316 8160
 8162 3 53.62 32.32 -1.49 0.278 8161
 8163 3 53.64 32.11 -1.52 0.275 8162
 8164 3 53.81 31.97 -1.56 0.264 8163
 8165 3 53.83 31.8 -1.75 0.283 8164
 8166 3 53.92 31.61 -1.81 0.276 8165
 8167 3 54.02 31.5 -1.92 0.264 8166
 8168 3 54.1 31.39 -1.98 0.28 8167
 8169 3 54.09 31.23 -2.12 0.319 8168
 8170 3 54.2 31.09 -2.19 0.439 8169
 8171 3 54.31 30.93 -2.31 0.527 8170
 8172 3 54.26 30.77 -2.44 0.577 8171
 8173 3 54.23 30.66 -2.42 0.624 8172
 8174 3 54.19 30.52 -2.54 0.624 8173
 8175 3 54.24 30.41 -2.59 0.637 8174
 8176 3 54.39 30.3 -2.67 0.671 8175
 8177 3 53.91 30.16 -2.94 0.494 8176
 8178 3 53.88 30.05 -2.92 0.491 8177
 8179 3 53.69 30.43 -3.61 0.187 8178
 8180 3 53.87 30.41 -3.81 0.14 8179
 8181 3 53.88 30.36 -3.98 0.129 8180
 8182 3 53.91 30.38 -4.13 0.185 8181
 8183 3 53.96 30.38 -4.29 0.158 8182
 8184 3 54.02 30.42 -4.47 0.186 8183
 8185 3 54.14 30.4 -4.67 0.162 8184
 8186 3 54.26 30.35 -4.84 0.167 8185
 8187 3 54.31 30.31 -5.04 0.202 8186
 8188 3 54.41 30.24 -5.21 0.19 8187
 8189 3 54.51 30.21 -5.41 0.197 8188
 8190 3 54.66 30.13 -5.5 0.185 8189
 8191 3 54.7 30.15 -5.64 0.166 8190
 8192 3 54.81 30.19 -5.75 0.194 8191
 8193 3 54.95 30.15 -5.88 0.166 8192
 8194 3 55.02 30.17 -5.95 0.171 8193
 8195 3 55.06 30.15 -6.09 0.134 8194
 8196 3 55.12 30.22 -6.21 0.138 8195
 8197 3 55.17 30.22 -6.35 0.182 8196
 8198 3 55.28 30.17 -6.43 0.252 8197
 8199 3 55.45 30.15 -6.58 0.255 8198
 8200 3 55.52 30.14 -6.78 0.267 8199
 8201 3 55.59 30.14 -6.92 0.279 8200
 8202 3 55.73 30.05 -7.1 0.296 8201
 8203 3 55.78 30.05 -7.25 0.307 8202
 8204 3 55.84 30.16 -7.33 0.222 8203
 8205 3 55.88 30.45 -7.46 0.164 8204
 8206 3 55.95 30.5 -7.57 0.155 8205
 8207 3 56.09 30.66 -7.75 0.182 8206
 8208 3 56.13 30.66 -7.88 0.176 8207
 8209 3 56.24 30.77 -8.03 0.158 8208
 8210 3 56.31 30.87 -8.17 0.171 8209
 8211 3 56.28 30.93 -8.3 0.223 8210
 8212 3 56.34 30.93 -8.44 0.281 8211
 8213 3 56.27 30.98 -8.56 0.358 8212
 8214 3 56.38 31.05 -8.66 0.427 8213
 8215 3 56.35 31.11 -8.76 0.505 8214
 8216 3 56.33 31.23 -8.83 0.583 8215
 8217 3 56.56 31.14 -9.07 0.608 8216
 8218 3 56.41 31.8 -8.94 0.109 8217
 8219 3 56.34 31.91 -8.86 0.09 8218
 8220 3 56.31 31.98 -8.75 0.115 8219
 8221 3 56.33 32.05 -8.6 0.129 8220
 8222 3 56.33 32.17 -8.52 0.135 8221
 8223 3 56.23 32.34 -8.45 0.088 8222
 8224 3 56.24 32.51 -8.43 0.043 8223
 8225 3 56.66 31.09 -9.2 0.646 8217
 8226 3 56.81 31.13 -9.32 0.566 8225
 8227 3 57.09 31.24 -9.41 0.511 8226
 8228 3 57.74 31.49 -9.43 0.188 8227
 8229 3 57.99 31.52 -9.55 0.145 8228
 8230 3 58.09 31.54 -9.61 0.145 8229
 8231 3 58.31 31.42 -9.67 0.156 8230
 8232 3 58.44 31.33 -9.75 0.199 8231
 8233 3 58.56 31.35 -9.78 0.157 8232
 8234 3 58.73 31.4 -9.81 0.183 8233
 8235 3 58.92 31.44 -9.78 0.244 8234
 8236 3 58.99 31.58 -9.75 0.271 8235
 8237 3 59.27 31.49 -9.47 0.099 8236
 8238 3 59.38 31.56 -9.35 0.113 8237
 8239 3 59.59 31.67 -9.23 0.126 8238
 8240 3 58.95 31.81 -9.68 0.298 8236
 8241 3 59.03 31.9 -9.6 0.371 8240
 8242 3 59.13 31.97 -9.59 0.437 8241
 8243 3 59.17 32.05 -9.5 0.517 8242
 8244 3 59.3 32.11 -9.4 0.591 8243
 8245 3 59.27 32.21 -9.28 0.671 8244
 8246 3 59.16 32.3 -9.21 0.76 8245
 8247 3 58.77 32.8 -8.96 0.125 8246
 8248 3 58.85 32.87 -8.93 0.055 8247
 8249 3 59.27 32.31 -8.96 0.17 8246
 8250 3 59.52 32.3 -8.6 0.16 8249
 8251 3 59.62 32.2 -8.54 0.14 8250
 8252 3 59.62 32.01 -8.46 0.097 8251
 8253 3 59.34 32.3 -8.85 0.17 8249
 8254 3 60.24 31.88 -9.9 0.152 8253
 8255 3 60.31 31.96 -9.94 0.215 8254
 8256 3 60.38 32.05 -9.93 0.186 8255
 8257 3 60.64 32.07 -9.85 0.125 8256
 8258 3 60.77 32.15 -9.7 0.141 8257
 8259 3 60.89 32.23 -9.66 0.167 8258
 8260 3 61.06 32.32 -9.66 0.171 8259
 8261 3 61.19 32.36 -9.57 0.124 8260
 8262 3 61.31 32.43 -9.45 0.135 8261
 8263 3 61.44 32.47 -9.28 0.174 8262
 8264 3 61.53 32.58 -9.12 0.163 8263
 8265 3 61.69 32.66 -9.02 0.211 8264
 8266 3 61.89 32.77 -9.01 0.161 8265
 8267 3 61.99 32.88 -8.93 0.154 8266
 8268 3 62.17 33.02 -8.94 0.169 8267
 8269 3 62.33 33.08 -8.98 0.18 8268
 8270 3 62.59 33.04 -8.95 0.2 8269
 8271 3 62.77 33.04 -8.85 0.181 8270
 8272 3 62.99 33.05 -8.85 0.171 8271
 8273 3 63.13 33.02 -8.87 0.197 8272
 8274 3 63.24 33.13 -8.85 0.274 8273
 8275 3 63.3 33.27 -8.83 0.281 8274
 8276 3 63.35 33.38 -8.76 0.341 8275
 8277 3 63.49 33.37 -8.75 0.412 8276
 8278 3 63.52 33.47 -8.45 0.274 8277
 8279 3 63.81 33.41 -8.82 0.43 8278
 8280 3 64.02 33.41 -8.95 0.338 8279
 8281 3 63.98 33.48 -8.66 0.44 8280
 8282 3 64.14 33.41 -8.65 0.547 8281
 8283 3 64.3 33.2 -8.51 0.495 8282
 8284 3 64.44 33.26 -8.45 0.514 8283
 8285 3 64.56 33.22 -8.51 0.566 8284
 8286 3 64.75 33.17 -8.51 0.597 8285
 8287 3 64.91 33.16 -8.58 0.616 8286
 8288 3 65.02 33.23 -8.6 0.621 8287
 8289 3 65.17 33.08 -8.96 0.381 8288
 8290 3 65.05 33.24 -9.01 0.152 8289
 8291 3 64.89 33.3 -9.06 0.127 8290
 8292 3 64.86 33.17 -9 0.162 8291
 8293 3 64.86 33.06 -8.85 0.192 8292
 8294 3 64.86 32.92 -8.74 0.19 8293
 8295 3 65.3 32.76 -9.41 0.155 8289
 8296 3 65.28 32.61 -9.57 0.068 8295
 8297 3 65.02 33.59 -7.55 0.162 8288
 8298 3 65.03 33.72 -7.51 0.162 8297
 8299 3 65.17 33.87 -7.35 0.168 8298
 8300 3 65.2 33.95 -7.09 0.161 8299
 8301 3 65.2 34.09 -6.89 0.134 8300
 8302 3 65.17 34.2 -6.8 0.119 8301
 8303 3 65.14 34.3 -6.68 0.156 8302
 8304 3 65.11 34.37 -6.52 0.151 8303
 8305 3 65.11 34.41 -6.39 0.128 8304
 8306 3 65.11 34.53 -6.31 0.115 8305
 8307 3 65.17 34.64 -6.19 0.185 8306
 8308 3 65.22 34.74 -6.09 0.217 8307
 8309 3 65.27 34.8 -5.97 0.247 8308
 8310 3 65.33 34.88 -5.91 0.299 8309
 8311 3 65.33 34.95 -5.78 0.36 8310
 8312 3 65.28 35.05 -5.66 0.545 8311
 8313 3 65.2 35.23 -5.65 0.61 8312
 8314 3 65.22 35.34 -5.65 0.636 8313
 8315 3 65.25 35.39 -5.55 0.626 8314
 8316 3 65.2 35.57 -5.49 0.53 8315
 8317 3 65.56 35.17 -4.93 0.128 8316
 8318 3 65.53 35.28 -4.7 0.109 8317
 8319 3 65.53 35.35 -4.62 0.128 8318
 8320 3 65.41 35.38 -4.43 0.124 8319
 8321 3 65.42 35.49 -4.4 0.177 8320
 8322 3 65.59 35.74 -4.61 0.234 8321
 8323 3 65.67 35.81 -4.77 0.16 8322
 8324 3 65.17 35.68 -5.48 0.383 8316
 8325 3 64.89 35.77 -5.61 0.151 8324
 8326 3 64.8 33.92 -7.48 0.139 8298
 8327 3 64.7 34.04 -7.35 0.12 8326
 8328 3 64.61 34.06 -7.29 0.113 8327
 8329 3 64.5 33.99 -7.22 0.07 8328
 8330 3 53.7 29.98 -2.94 0.472 8178
 8331 3 54.31 29.91 -2.83 0.089 8330
 8332 3 54.37 29.79 -2.83 0.02 8331
 8333 3 53.56 29.84 -2.94 0.483 8330
 8334 3 53.41 29.72 -2.94 0.49 8333
 8335 3 53.27 29.63 -2.94 0.552 8334
 8336 3 53.13 29.52 -2.96 0.592 8335
 8337 3 52.85 29.32 -2.96 0.592 8336
 8338 3 52.71 29.23 -2.96 0.635 8337
 8339 3 52.52 29.23 -2.94 0.671 8338
 8340 3 52.42 29.14 -2.98 0.627 8339
 8341 3 52.26 29.11 -3.04 0.609 8340
 8342 3 52.16 29.02 -3.11 0.616 8341
 8343 3 52.09 28.98 -3.23 0.641 8342
 8344 3 52.03 28.79 -3.25 0.601 8343
 8345 3 51.95 28.72 -3.21 0.591 8344
 8346 3 51.98 28.55 -3.31 0.602 8345
 8347 3 52.02 28.3 -3.58 0.54 8346
 8348 3 51.98 28.2 -3.78 0.465 8347
 8349 3 51.84 28.09 -3.76 0.479 8348
 8350 3 51.74 27.98 -3.85 0.506 8349
 8351 3 51.66 27.89 -3.95 0.485 8350
 8352 3 51.56 27.86 -4.08 0.506 8351
 8353 3 51.48 27.69 -4.16 0.455 8352
 8354 3 51.41 27.67 -4.37 0.499 8353
 8355 3 51.34 27.63 -4.57 0.519 8354
 8356 3 51.3 27.54 -4.66 0.551 8355
 8357 3 51.24 27.51 -4.83 0.623 8356
 8358 3 51.17 27.44 -4.99 0.697 8357
 8359 3 51.05 27.38 -5.07 0.731 8358
 8360 3 51.03 27.26 -5.32 0.702 8359
 8361 3 51.14 27.21 -5.65 0.651 8360
 8362 3 51.03 27.17 -5.83 0.613 8361
 8363 3 50.99 27.22 -6.09 0.568 8362
 8364 3 50.91 27.15 -6.37 0.51 8363
 8365 3 50.88 27.06 -6.65 0.545 8364
 8366 3 50.85 26.96 -6.79 0.612 8365
 8367 3 50.81 26.82 -7.02 0.553 8366
 8368 3 50.73 26.8 -7.25 0.555 8367
 8369 3 50.8 26.77 -7.69 0.494 8368
 8370 3 50.76 26.73 -7.91 0.477 8369
 8371 3 50.74 26.68 -8.09 0.486 8370
 8372 3 50.66 26.68 -8.3 0.481 8371
 8373 3 50.63 26.71 -8.56 0.445 8372
 8374 3 50.66 26.75 -8.77 0.477 8373
 8375 3 50.78 26.78 -9.13 0.382 8374
 8376 3 50.83 26.71 -9.32 0.374 8375
 8377 3 50.89 26.7 -9.44 0.401 8376
 8378 3 50.95 26.72 -9.55 0.404 8377
 8379 3 50.91 26.76 -9.75 0.424 8378
 8380 3 50.88 26.7 -9.93 0.379 8379
 8381 3 50.87 26.72 -10.1 0.443 8380
 8382 3 50.83 26.56 -10.32 0.448 8381
 8383 3 50.8 26.49 -10.43 0.474 8382
 8384 3 50.81 26.45 -10.56 0.424 8383
 8385 3 50.73 26.36 -10.78 0.442 8384
 8386 3 50.84 26.29 -10.9 0.483 8385
 8387 3 50.87 26.19 -11.05 0.517 8386
 8388 3 50.74 26.11 -11.17 0.45 8387
 8389 3 50.63 26.13 -11.28 0.42 8388
 8390 3 50.56 26.08 -11.47 0.43 8389
 8391 3 50.78 25.94 -11.68 0.441 8390
 8392 3 50.62 25.89 -11.87 0.326 8391
 8393 3 50.66 25.83 -12.01 0.302 8392
 8394 3 50.7 25.83 -12.21 0.304 8393
 8395 3 50.7 25.74 -12.42 0.342 8394
 8396 3 50.64 25.68 -12.6 0.338 8395
 8397 3 50.41 25.61 -12.88 0.43 8396
 8398 3 50.6 25.52 -13.07 0.29 8397
 8399 3 50.81 25.47 -13.22 0.093 8398
 8400 3 50.13 25.47 -13.06 0.435 8397
 8401 3 50.01 25.38 -13.04 0.466 8400
 8402 3 49.73 25.45 -13.03 0.544 8401
 8403 3 49.63 25.34 -13.07 0.552 8402
 8404 3 49.53 25.31 -13.19 0.539 8403
 8405 3 49.38 25.29 -13.22 0.504 8404
 8406 3 49.31 25.09 -13.38 0.503 8405
 8407 3 49.14 25.17 -13.32 0.499 8406
 8408 3 48.98 25.22 -13.28 0.435 8407
 8409 3 48.83 25.15 -13.39 0.447 8408
 8410 3 48.6 25.11 -13.58 0.378 8409
 8411 3 48.38 25.06 -13.81 0.364 8410
 8412 3 48.24 25.04 -13.83 0.358 8411
 8413 3 48.13 25.02 -13.87 0.346 8412
 8414 3 47.98 25.04 -13.79 0.332 8413
 8415 3 47.77 25.08 -13.71 0.353 8414
 8416 3 47.62 25.09 -13.73 0.362 8415
 8417 3 47.42 25.11 -13.71 0.334 8416
 8418 3 47.24 25.13 -13.7 0.356 8417
 8419 3 47.1 25.13 -13.66 0.349 8418
 8420 3 46.94 25.11 -13.7 0.349 8419
 8421 3 46.77 25.15 -13.67 0.346 8420
 8422 3 46.59 25.18 -13.72 0.305 8421
 8423 3 46.48 25.2 -13.64 0.283 8422
 8424 3 46.34 25.22 -13.71 0.365 8423
 8425 3 46.17 25.24 -13.84 0.345 8424
 8426 3 45.99 25.27 -13.98 0.289 8425
 8427 3 45.88 25.25 -14.05 0.285 8426
 8428 3 45.63 25.27 -14 0.36 8427
 8429 3 45.42 25.24 -14.15 0.302 8428
 8430 3 45.28 25.24 -14.12 0.315 8429
 8431 3 45.1 25.33 -14.03 0.362 8430
 8432 3 44.91 25.45 -14.07 0.366 8431
 8433 3 44.77 25.42 -14.1 0.338 8432
 8434 3 44.63 25.4 -14.2 0.424 8433
 8435 3 44.46 25.43 -14.2 0.444 8434
 8436 3 44.27 25.45 -14.12 0.45 8435
 8437 3 44.09 25.49 -14.15 0.475 8436
 8438 3 43.48 25.84 -14.43 0.087 8437
 8439 3 43.35 25.79 -14.4 0.105 8438
 8440 3 43.19 25.9 -14.38 0.000125 8439
 8441 3 43.92 25.47 -14.34 0.488 8437
 8442 3 43.77 25.38 -14.4 0.442 8441
 8443 3 43.59 25.33 -14.4 0.406 8442
 8444 3 43.41 25.27 -14.48 0.358 8443
 8445 3 43.24 25.25 -14.43 0.351 8444
 8446 3 43.08 25.25 -14.42 0.378 8445
 8447 3 42.91 25.31 -14.35 0.386 8446
 8448 3 42.71 25.36 -14.32 0.373 8447
 8449 3 42.38 25.52 -14.3 0.414 8448
 8450 3 42.01 25.65 -14.2 0.553 8449
 8451 3 41.84 25.61 -14.22 0.558 8450
 8452 3 41.77 25.61 -14.35 0.52 8451
 8453 3 41.51 25.72 -14.31 0.502 8452
 8454 3 41.34 25.75 -14.41 0.54 8453
 8455 3 41.16 25.77 -14.49 0.55 8454
 8456 3 41.02 25.7 -14.57 0.523 8455
 8457 3 40.78 25.67 -14.59 0.516 8456
 8458 3 40.58 25.63 -14.62 0.476 8457
 8459 3 40.49 25.54 -14.65 0.441 8458
 8460 3 40.41 25.49 -14.7 0.405 8459
 8461 3 40.26 25.45 -14.8 0.346 8460
 8462 3 40.1 25.42 -14.85 0.33 8461
 8463 3 39.94 25.46 -14.9 0.306 8462
 8464 3 39.76 25.53 -14.98 0.279 8463
 8465 3 39.55 25.51 -15.08 0.306 8464
 8466 3 39.35 25.51 -15.09 0.337 8465
 8467 3 39.14 25.51 -15.15 0.325 8466
 8468 3 39.01 25.51 -15.22 0.297 8467
 8469 3 38.81 25.46 -15.22 0.297 8468
 8470 3 38.64 25.49 -15.24 0.304 8469
 8471 3 38.44 25.53 -15.29 0.304 8470
 8472 3 38.08 25.55 -15.39 0.421 8471
 8473 3 36.95 25.83 -15.59 0.927 8472
 8474 3 36.06 26.08 -15.98 0.487 8473
 8475 3 35.83 26.08 -16.12 0.49 8474
 8476 3 35.52 26.05 -16.21 0.512 8475
 8477 3 35.33 25.98 -16.3 0.56 8476
 8478 3 35.19 25.92 -16.44 0.589 8477
 8479 3 35.01 25.83 -16.49 0.627 8478
 8480 3 34.89 25.8 -16.55 0.658 8479
 8481 3 34.83 25.76 -16.71 0.684 8480
 8482 3 34.66 25.87 -16.89 0.677 8481
 8483 3 34.52 25.92 -16.96 0.603 8482
 8484 3 34.35 26.03 -17.08 0.554 8483
 8485 3 33.99 26.19 -17.35 0.439 8484
 8486 3 33.67 26.33 -17.49 0.392 8485
 8487 3 33.59 26.27 -17.6 0.409 8486
 8488 3 33.33 26.36 -17.76 0.38 8487
 8489 3 33.09 26.36 -17.87 0.385 8488
 8490 3 32.95 26.32 -17.94 0.386 8489
 8491 3 32.74 26.41 -18.03 0.363 8490
 8492 3 32.52 26.56 -18.13 0.282 8491
 8493 3 32.34 26.45 -18.21 0.269 8492
 8494 3 32.2 26.45 -18.26 0.271 8493
 8495 3 32.05 26.43 -18.37 0.287 8494
 8496 3 31.81 26.43 -18.42 0.326 8495
 8497 3 31.63 26.41 -18.57 0.337 8496
 8498 3 31.45 26.47 -18.68 0.379 8497
 8499 3 31.25 26.52 -18.84 0.422 8498
 8500 3 31.13 26.52 -18.93 0.406 8499
 8501 3 30.86 26.59 -19.08 0.358 8500
 8502 3 30.68 26.65 -19.25 0.332 8501
 8503 3 30.45 26.72 -19.41 0.327 8502
 8504 3 30.18 26.79 -19.54 0.293 8503
 8505 3 30.09 26.9 -19.72 0.335 8504
 8506 3 29.86 26.97 -19.81 0.338 8505
 8507 3 29.7 27.13 -19.88 0.357 8506
 8508 3 29.54 27.22 -19.99 0.33 8507
 8509 3 29.56 27.31 -20.11 0.352 8508
 8510 3 29.32 27.33 -20.31 0.286 8509
 8511 3 29.27 27.4 -20.43 0.301 8510
 8512 3 29.11 27.49 -20.65 0.278 8511
 8513 3 28.97 27.51 -20.79 0.313 8512
 8514 3 28.7 27.62 -20.83 0.376 8513
 8515 3 28.5 27.74 -20.95 0.379 8514
 8516 3 28.38 27.9 -21.02 0.336 8515
 8517 3 28.22 27.99 -21.09 0.34 8516
 8518 3 28.08 28.03 -21.25 0.345 8517
 8519 3 28.01 28.08 -21.38 0.39 8518
 8520 3 27.85 28.12 -21.4 0.453 8519
 8521 3 27.76 28.17 -21.5 0.521 8520
 8522 3 27.67 28.24 -21.59 0.528 8521
 8523 3 27.69 28.49 -21.65 0.547 8522
 8524 3 27.67 28.55 -21.81 0.543 8523
 8525 3 27.96 28.19 -22.25 0.103 8524
 8526 3 27.94 28.35 -22.27 0.121 8525
 8527 3 27.91 28.49 -22.27 0.091 8526
 8528 3 27.53 28.69 -21.87 0.537 8524
 8529 3 27.26 28.92 -21.76 0.475 8528
 8530 3 27.14 28.92 -21.98 0.398 8529
 8531 3 27.03 29.12 -22.07 0.355 8530
 8532 3 26.8 29.31 -22.14 0.398 8531
 8533 3 26.6 29.49 -22.26 0.392 8532
 8534 3 26.3 29.56 -22.32 0.282 8533
 8535 3 26.21 29.53 -22.37 0.291 8534
 8536 3 25.67 29.49 -22.21 0.33 8535
 8537 3 25.46 29.51 -22.12 0.395 8536
 8538 3 25.3 29.55 -22.14 0.421 8537
 8539 3 25.23 29.44 -22.01 0.389 8538
 8540 3 25.33 28.87 -22.01 0.195 8539
 8541 3 25.33 28.69 -21.94 0.267 8540
 8542 3 25.3 28.58 -21.89 0.244 8541
 8543 3 25.21 28.44 -21.81 0.307 8542
 8544 3 25.17 28.31 -21.81 0.349 8543
 8545 3 25.14 28.15 -21.81 0.305 8544
 8546 3 25.07 28.01 -21.68 0.318 8545
 8547 3 25.03 27.83 -21.63 0.309 8546
 8548 3 24.98 27.65 -21.54 0.329 8547
 8549 3 24.96 27.46 -21.33 0.382 8548
 8550 3 24.97 27.26 -20.99 0.398 8549
 8551 3 25 27.12 -20.86 0.424 8550
 8552 3 25.06 27.01 -20.66 0.449 8551
 8553 3 25.07 26.9 -20.5 0.427 8552
 8554 3 25.11 26.77 -20.34 0.409 8553
 8555 3 25.2 26.68 -20.25 0.453 8554
 8556 3 25.27 26.66 -20.06 0.489 8555
 8557 3 25.34 26.59 -19.95 0.563 8556
 8558 3 25.43 26.5 -19.84 0.624 8557
 8559 3 25.56 26.43 -19.77 0.617 8558
 8560 3 25.65 26.27 -19.75 0.58 8559
 8561 3 25.59 26.06 -19.5 0.578 8560
 8562 3 25.54 25.77 -19.37 0.506 8561
 8563 3 25.57 25.61 -19.1 0.462 8562
 8564 3 25.61 25.43 -18.9 0.466 8563
 8565 3 25.54 25.18 -18.73 0.478 8564
 8566 3 25.41 24.97 -18.53 0.512 8565
 8567 3 25.34 24.75 -18.28 0.479 8566
 8568 3 25.32 24.54 -18.15 0.436 8567
 8569 3 25.24 24.34 -17.89 0.429 8568
 8570 3 25.24 24.2 -17.78 0.483 8569
 8571 3 25.2 24.03 -17.69 0.489 8570
 8572 3 25.15 23.83 -17.62 0.509 8571
 8573 3 25.16 23.58 -17.6 0.483 8572
 8574 3 25.13 23.46 -17.55 0.485 8573
 8575 3 25.16 23.26 -17.55 0.506 8574
 8576 3 25.16 23.08 -17.52 0.482 8575
 8577 3 25.2 22.83 -17.5 0.458 8576
 8578 3 25.2 22.53 -17.48 0.424 8577
 8579 3 25.16 22.3 -17.45 0.411 8578
 8580 3 25.15 22.12 -17.45 0.36 8579
 8581 3 25.06 21.83 -17.57 0.332 8580
 8582 3 25.02 21.67 -17.61 0.329 8581
 8583 3 25.13 21.49 -17.57 0.362 8582
 8584 3 25.25 21.28 -17.59 0.334 8583
 8585 3 25.15 21.23 -17.61 0.377 8584
 8586 3 25.11 21.08 -17.61 0.381 8585
 8587 3 25.11 20.94 -17.56 0.401 8586
 8588 3 25.06 20.76 -17.54 0.381 8587
 8589 3 24.97 20.53 -17.51 0.374 8588
 8590 3 24.97 20.39 -17.44 0.441 8589
 8591 3 24.86 20.21 -17.33 0.407 8590
 8592 3 24.77 19.96 -17.31 0.414 8591
 8593 3 24.57 19.83 -17.15 0.266 8592
 8594 3 24.86 19.64 -17.19 0.47 8593
 8595 3 24.72 19.51 -17.03 0.395 8594
 8596 3 24.75 19.28 -16.99 0.406 8595
 8597 3 24.57 19.19 -16.8 0.393 8596
 8598 3 24.43 19.01 -16.69 0.407 8597
 8599 3 24.41 18.78 -16.62 0.44 8598
 8600 3 24.61 18.53 -16.67 0.137 8599
 8601 3 24.56 18.58 -16.55 0.132 8600
 8602 3 24.29 18.64 -16.51 0.467 8599
 8603 3 24.24 18.44 -16.46 0.527 8602
 8604 3 24.18 18.3 -16.38 0.584 8603
 8605 3 24.15 18.19 -16.26 0.64 8604
 8606 3 24 18.1 -16.15 0.619 8605
 8607 3 23.91 17.99 -16.06 0.585 8606
 8608 3 23.88 17.83 -15.95 0.595 8607
 8609 3 23.91 17.55 -15.98 0.569 8608
 8610 3 23.75 17.23 -16.03 0.499 8609
 8611 3 23.66 17.14 -15.95 0.491 8610
 8612 3 23.56 16.98 -15.95 0.29 8611
 8613 3 23.66 16.87 -15.95 0.346 8612
 8614 3 23.63 16.64 -15.86 0.419 8613
 8615 3 23.41 16.46 -15.81 0.416 8614
 8616 3 23.4 16.3 -15.76 0.46 8615
 8617 3 23.27 16.17 -15.82 0.483 8616
 8618 3 23.13 16.07 -15.9 0.473 8617
 8619 3 22.97 15.98 -15.95 0.46 8618
 8620 3 22.97 15.82 -15.96 0.429 8619
 8621 3 22.74 15.72 -15.98 0.416 8620
 8622 3 22.54 15.65 -16.02 0.337 8621
 8623 3 22.38 15.57 -15.97 0.341 8622
 8624 3 22.15 15.49 -15.87 0.366 8623
 8625 3 21.88 15.57 -15.89 0.36 8624
 8626 3 21.75 15.71 -15.75 0.365 8625
 8627 3 21.63 15.69 -15.73 0.399 8626
 8628 3 21.54 15.82 -15.7 0.437 8627
 8629 3 21.29 16.05 -15.86 0.413 8628
 8630 3 21.2 16.23 -15.89 0.392 8629
 8631 3 20.88 16.3 -15.98 0.419 8630
 8632 3 20.7 16.33 -16 0.464 8631
 8633 3 20.56 16.28 -15.89 0.478 8632
 8634 3 20.4 16.32 -15.96 0.51 8633
 8635 3 20.16 16.35 -16.2 0.534 8634
 8636 3 20.07 16.41 -16.32 0.55 8635
 8637 3 19.9 16.35 -16.29 0.487 8636
 8638 3 19.66 16.53 -16.07 0.359 8637
 8639 3 19.52 16.67 -16.25 0.312 8638
 8640 3 19.31 16.78 -16.39 0.256 8639
 8641 3 19.16 16.76 -16.46 0.233 8640
 8642 3 19.04 16.78 -16.55 0.226 8641
 8643 3 18.9 16.74 -16.62 0.268 8642
 8644 3 18.75 16.76 -16.71 0.254 8643
 8645 3 18.63 16.76 -16.79 0.304 8644
 8646 3 18.47 16.78 -16.84 0.348 8645
 8647 3 18.38 16.8 -16.91 0.376 8646
 8648 3 18.16 16.83 -16.89 0.386 8647
 8649 3 17.88 16.94 -16.77 0.365 8648
 8650 3 17.72 17.05 -16.66 0.39 8649
 8651 3 17.56 17.12 -16.66 0.389 8650
 8652 3 17.4 17.24 -16.7 0.401 8651
 8653 3 17.22 17.42 -16.76 0.307 8652
 8654 3 17.13 17.58 -16.81 0.323 8653
 8655 3 16.97 17.69 -16.65 0.302 8654
 8656 3 16.81 17.74 -16.56 0.312 8655
 8657 3 16.54 17.8 -16.53 0.238 8656
 8658 3 16.4 17.85 -16.47 0.252 8657
 8659 3 16.24 17.92 -16.42 0.254 8658
 8660 3 16.07 17.96 -16.35 0.291 8659
 8661 3 15.92 17.91 -16.37 0.317 8660
 8662 3 15.74 17.92 -16.31 0.379 8661
 8663 3 15.56 18.05 -16.02 0.276 8662
 8664 3 15.5 18.03 -15.88 0.317 8663
 8665 3 15.32 18.08 -15.91 0.356 8664
 8666 3 15.13 18.16 -16.3 0.164 8665
 8667 3 15.09 18.17 -16.4 0.113 8666
 8668 3 15.1 18.03 -15.83 0.283 8665
 8669 3 14.88 17.91 -15.7 0.219 8668
 8670 3 14.76 17.85 -15.58 0.227 8669
 8671 3 14.68 17.82 -15.45 0.298 8670
 8672 3 14.42 17.87 -15.46 0.244 8671
 8673 3 14.32 17.83 -15.31 0.354 8672
 8674 3 14.13 17.95 -15.24 0.28 8673
 8675 3 13.92 17.95 -15.11 0.253 8674
 8676 3 13.84 17.95 -14.98 0.242 8675
 8677 3 13.64 17.9 -14.88 0.239 8676
 8678 3 13.45 17.79 -14.81 0.257 8677
 8679 3 13.29 17.7 -14.73 0.264 8678
 8680 3 13.21 17.5 -14.65 0.235 8679
 8681 3 12.99 17.52 -14.63 0.157 8680
 8682 3 12.95 17.27 -14.52 0.195 8681
 8683 3 12.9 17.24 -14.38 0.058 8682
 8684 3 20.06 16.32 -16.93 0.173 8637
 8685 3 20 16.46 -17.07 0.156 8684
 8686 3 19.97 16.53 -17.18 0.149 8685
 8687 3 19.88 16.69 -17.25 0.125 8686
 8688 3 19.84 16.76 -17.32 0.000125 8687
 8689 3 23.61 17.99 -15.74 0.104 8609
 8690 3 24.76 29.96 -21.87 0.203 8539
 8691 3 24.55 30.08 -21.84 0.209 8690
 8692 3 24.23 30.21 -21.78 0.186 8691
 8693 3 24.03 30.24 -21.73 0.209 8692
 8694 3 23.85 30.31 -21.75 0.209 8693
 8695 3 23.67 30.39 -21.73 0.242 8694
 8696 3 23.48 30.46 -21.67 0.248 8695
 8697 3 23.26 30.56 -21.69 0.187 8696
 8698 3 23 30.65 -21.64 0.183 8697
 8699 3 22.8 30.71 -21.51 0.138 8698
 8700 3 22.62 30.83 -21.51 0.171 8699
 8701 3 22.44 30.83 -21.47 0.209 8700
 8702 3 22.21 30.9 -21.47 0.167 8701
 8703 3 22.01 30.96 -21.52 0.186 8702
 8704 3 21.8 30.99 -21.51 0.207 8703
 8705 3 21.62 30.97 -21.47 0.226 8704
 8706 3 21.46 30.94 -21.49 0.208 8705
 8707 3 21.3 30.92 -21.47 0.202 8706
 8708 3 21.1 30.9 -21.4 0.233 8707
 8709 3 20.89 30.78 -21.33 0.257 8708
 8710 3 20.69 30.74 -21.24 0.278 8709
 8711 3 20.46 30.69 -21.2 0.315 8710
 8712 3 20.23 30.62 -21.2 0.302 8711
 8713 3 20 30.55 -21.21 0.33 8712
 8714 3 19.82 30.53 -21.34 0.408 8713
 8715 3 19.62 30.53 -21.37 0.464 8714
 8716 3 19.44 30.53 -21.41 0.482 8715
 8717 3 19.28 30.51 -21.46 0.513 8716
 8718 3 19.16 30.53 -21.54 0.546 8717
 8719 3 19.05 30.51 -21.61 0.599 8718
 8720 3 18.96 30.62 -21.76 0.633 8719
 8721 3 19.07 30.6 -22.02 0.151 8720
 8722 3 19.08 30.62 -21.9 0.065 8721
 8723 3 18.78 30.58 -21.81 0.662 8720
 8724 3 18.62 30.56 -21.9 0.736 8723
 8725 3 18.32 29.94 -22 0.483 8724
 8726 3 18.14 29.81 -21.98 0.462 8725
 8727 3 17.98 29.8 -21.98 0.424 8726
 8728 3 17.73 29.65 -21.96 0.324 8727
 8729 3 17.42 29.51 -21.87 0.289 8728
 8730 3 17.35 29.47 -21.98 0.303 8729
 8731 3 17.07 29.26 -21.89 0.285 8730
 8732 3 16.94 29.21 -21.91 0.284 8731
 8733 3 16.78 29.01 -21.85 0.277 8732
 8734 3 16.62 28.83 -21.73 0.24 8733
 8735 3 16.57 28.56 -21.57 0.253 8734
 8736 3 16.5 28.37 -21.48 0.193 8735
 8737 3 16.37 28.19 -21.37 0.195 8736
 8738 3 16.23 28.03 -21.28 0.169 8737
 8739 3 16.15 27.87 -21.14 0.176 8738
 8740 3 16.02 27.69 -20.98 0.173 8739
 8741 3 15.96 27.58 -20.86 0.163 8740
 8742 3 15.83 27.44 -20.77 0.191 8741
 8743 3 15.74 27.3 -20.63 0.19 8742
 8744 3 15.62 27.13 -20.54 0.226 8743
 8745 3 15.57 26.95 -20.47 0.22 8744
 8746 3 15.5 26.77 -20.29 0.194 8745
 8747 3 15.42 26.7 -20.16 0.215 8746
 8748 3 15.3 26.61 -20.04 0.206 8747
 8749 3 15.27 26.54 -19.95 0.193 8748
 8750 3 15.21 26.52 -19.81 0.197 8749
 8751 3 15.15 26.41 -19.68 0.199 8750
 8752 3 15.04 26.34 -19.52 0.201 8751
 8753 3 14.98 26.34 -19.38 0.22 8752
 8754 3 14.82 26.29 -19.33 0.297 8753
 8755 3 14.74 26.22 -19.22 0.35 8754
 8756 3 14.72 26.07 -19.18 0.412 8755
 8757 3 14.76 25.88 -19.09 0.433 8756
 8758 3 14.73 25.7 -19.08 0.416 8757
 8759 3 14.57 25.59 -19 0.461 8758
 8760 3 14.49 25.5 -19.04 0.508 8759
 8761 3 14.7 25.38 -19.81 0.198 8760
 8762 3 14.71 25.36 -19.97 0.231 8761
 8763 3 14.72 25.27 -20.08 0.289 8762
 8764 3 14.64 25.16 -20.18 0.331 8763
 8765 3 14.72 25.11 -20.27 0.429 8764
 8766 3 14.65 25.06 -20.36 0.514 8765
 8767 3 14.7 25.06 -20.61 0.602 8766
 8768 3 14.72 25.05 -20.75 0.589 8767
 8769 3 14.76 24.9 -20.84 0.595 8768
 8770 3 14.9 24.9 -20.97 0.643 8769
 8771 3 14.92 24.83 -21.08 0.648 8770
 8772 3 14.99 24.69 -21.12 0.716 8771
 8773 3 14.99 24.72 -21.26 0.766 8772
 8774 3 15.05 24.89 -21.55 0.535 8773
 8775 3 15.07 24.85 -21.67 0.495 8774
 8776 3 15.14 24.64 -21.65 0.309 8775
 8777 3 15.3 24.81 -21.58 0.000125 8776
 8778 3 14.93 25.28 -21.91 0.202 8775
 8779 3 14.93 25.31 -22.06 0.093 8778
 8780 3 15.24 23.69 -20.73 0.277 8773
 8781 3 15.31 23.58 -20.78 0.39 8780
 8782 3 15.6 23.65 -21.24 0.156 8781
 8783 3 15.72 23.67 -21.33 0.181 8782
 8784 3 15.88 23.65 -21.44 0.151 8783
 8785 3 16.02 23.65 -21.62 0.091 8784
 8786 3 16.09 23.69 -21.8 0.111 8785
 8787 3 16.2 23.74 -21.9 0.127 8786
 8788 3 16.31 23.78 -22.03 0.105 8787
 8789 3 16.39 23.83 -22.17 0.142 8788
 8790 3 16.48 23.85 -22.32 0.126 8789
 8791 3 16.58 23.76 -22.46 0.16 8790
 8792 3 16.71 23.81 -22.62 0.148 8791
 8793 3 16.87 23.85 -22.74 0.193 8792
 8794 3 16.98 23.87 -22.85 0.255 8793
 8795 3 17.03 23.9 -22.96 0.358 8794
 8796 3 17.08 23.89 -23.07 0.397 8795
 8797 3 17.17 23.85 -23.15 0.433 8796
 8798 3 17.19 23.82 -23.28 0.392 8797
 8799 3 17.32 23.89 -23.42 0.361 8798
 8800 3 17.41 23.88 -23.57 0.349 8799
 8801 3 17.46 23.86 -23.73 0.33 8800
 8802 3 17.32 23.91 -23.64 0.109 8801
 8803 3 17.51 23.93 -24.05 0.305 8801
 8804 3 17.62 24.11 -24.21 0.204 8803
 8805 3 17.8 24.27 -24.37 0.135 8804
 8806 3 17.91 24.25 -24.49 0.117 8805
 8807 3 17.98 24.27 -24.58 0.071 8806
 8808 3 15.2 23.36 -20.58 0.24 8781
 8809 3 15.2 23.22 -20.48 0.211 8808
 8810 3 15.3 23.06 -20.42 0.177 8809
 8811 3 15.43 22.9 -20.49 0.23 8810
 8812 3 15.45 22.79 -20.51 0.338 8811
 8813 3 15.57 22.66 -20.53 0.522 8812
 8814 3 15.65 22.5 -20.48 0.535 8813
 8815 3 15.72 22.41 -20.46 0.584 8814
 8816 3 15.79 22.27 -20.5 0.595 8815
 8817 3 15.82 22.21 -20.63 0.576 8816
 8818 3 15.91 22.37 -21.05 0.407 8817
 8819 3 15.82 22.33 -20.98 0.132 8818
 8820 3 15.88 22.37 -20.89 0.146 8819
 8821 3 15.87 22.49 -20.8 0.185 8820
 8822 3 15.8 22.56 -20.67 0.205 8821
 8823 3 15.73 22.69 -20.64 0.141 8822
 8824 3 14.38 24.53 -20.8 0.147 8769
 8825 3 14.29 25.48 -18.63 0.358 8760
 8826 3 14.07 25.41 -18.36 0.267 8825
 8827 3 13.9 25.18 -18.11 0.186 8826
 8828 3 13.77 24.98 -17.95 0.16 8827
 8829 3 13.76 24.8 -17.79 0.187 8828
 8830 3 13.71 24.73 -17.67 0.209 8829
 8831 3 13.65 24.64 -17.48 0.236 8830
 8832 3 13.62 24.57 -17.33 0.241 8831
 8833 3 13.49 24.44 -17.19 0.225 8832
 8834 3 13.43 24.28 -17.03 0.215 8833
 8835 3 13.47 24.16 -16.85 0.179 8834
 8836 3 13.45 24.07 -16.74 0.188 8835
 8837 3 13.37 23.91 -16.67 0.18 8836
 8838 3 13.26 23.66 -16.62 0.169 8837
 8839 3 13.22 23.55 -16.53 0.13 8838
 8840 3 13.24 23.44 -16.49 0.126 8839
 8841 3 13.12 23.32 -16.42 0.163 8840
 8842 3 13 23.19 -16.42 0.141 8841
 8843 3 12.98 22.94 -16.3 0.193 8842
 8844 3 12.87 22.82 -16.3 0.206 8843
 8845 3 12.82 22.69 -16.24 0.239 8844
 8846 3 12.77 22.48 -16.17 0.249 8845
 8847 3 12.75 22.32 -16.14 0.278 8846
 8848 3 12.64 22.19 -16.15 0.226 8847
 8849 3 12.54 22.1 -16.12 0.26 8848
 8850 3 12.35 21.92 -15.94 0.287 8849
 8851 3 12.2 21.71 -15.8 0.276 8850
 8852 3 11.98 21.73 -15.77 0.279 8851
 8853 3 11.75 21.85 -15.77 0.243 8852
 8854 3 11.65 21.94 -15.77 0.265 8853
 8855 3 11.48 21.94 -15.72 0.325 8854
 8856 3 11.25 22.16 -15.72 0.269 8855
 8857 3 11 22.19 -15.69 0.227 8856
 8858 3 10.8 22.26 -15.83 0.245 8857
 8859 3 10.59 22.32 -15.91 0.233 8858
 8860 3 10.41 22.24 -16.01 0.216 8859
 8861 3 10.27 22.32 -16.09 0.266 8860
 8862 3 10.07 22.3 -16.13 0.244 8861
 8863 3 9.88 22.32 -16.13 0.227 8862
 8864 3 9.72 22.42 -16.13 0.249 8863
 8865 3 9.59 22.58 -16.16 0.279 8864
 8866 3 9.43 22.73 -16.15 0.309 8865
 8867 3 9.23 22.87 -16.09 0.283 8866
 8868 3 9.06 22.91 -16.11 0.302 8867
 8869 3 8.9 23.05 -16.09 0.323 8868
 8870 3 8.82 23.21 -16.06 0.293 8869
 8871 3 8.65 23.08 -16.07 0.323 8870
 8872 3 8.64 23.33 -16.07 0.415 8871
 8873 3 8.49 23.44 -16.01 0.514 8872
 8874 3 8.43 23.73 -15.92 0.53 8873
 8875 3 8.29 23.73 -15.91 0.617 8874
 8876 3 8.17 23.82 -15.91 0.658 8875
 8877 3 8.85 24.64 -15.95 0.174 8876
 8878 3 9.01 24.8 -15.99 0.157 8877
 8879 3 9.13 24.94 -15.99 0.182 8878
 8880 3 9.21 25.1 -15.94 0.178 8879
 8881 3 9.31 25.26 -16.05 0.178 8880
 8882 3 9.31 25.46 -16.05 0.212 8881
 8883 3 9.4 25.62 -16.1 0.234 8882
 8884 3 9.42 25.87 -16.17 0.257 8883
 8885 3 9.43 26.08 -16.19 0.199 8884
 8886 3 9.55 26.35 -16.28 0.22 8885
 8887 3 9.58 26.6 -16.35 0.208 8886
 8888 3 9.65 26.78 -16.35 0.189 8887
 8889 3 9.65 27.03 -16.43 0.167 8888
 8890 3 9.65 27.23 -16.52 0.161 8889
 8891 3 9.6 27.46 -16.56 0.163 8890
 8892 3 9.59 27.67 -16.67 0.18 8891
 8893 3 9.57 27.8 -16.81 0.194 8892
 8894 3 9.52 27.94 -16.92 0.183 8893
 8895 3 9.49 28.03 -17.06 0.184 8894
 8896 3 9.49 28.17 -17.17 0.203 8895
 8897 3 9.42 28.23 -17.36 0.243 8896
 8898 3 9.46 28.21 -17.67 0.21 8897
 8899 3 9.57 28.17 -17.86 0.168 8898
 8900 3 9.62 28.17 -18.02 0.2 8899
 8901 3 9.7 28.18 -18.17 0.226 8900
 8902 3 9.73 28.27 -18.33 0.262 8901
 8903 3 9.65 28.25 -18.45 0.282 8902
 8904 3 9.25 28.18 -18.4 0.22 8903
 8905 3 9.15 28.22 -18.42 0.219 8904
 8906 3 8.99 28.34 -18.18 0.095 8905
 8907 3 9.65 28.41 -18.65 0.194 8903
 8908 3 9.62 28.59 -18.79 0.214 8907
 8909 3 9.51 28.77 -18.9 0.17 8908
 8910 3 9.57 28.84 -19.02 0.182 8909
 8911 3 9.6 28.9 -19.11 0.165 8910
 8912 3 9.67 28.91 -19.24 0.126 8911
 8913 3 9.66 29 -19.36 0.148 8912
 8914 3 9.66 29.09 -19.52 0.14 8913
 8915 3 9.74 29.2 -19.68 0.161 8914
 8916 3 9.74 29.31 -19.81 0.215 8915
 8917 3 9.79 29.38 -19.9 0.302 8916
 8918 3 9.87 29.41 -20.02 0.369 8917
 8919 3 9.87 29.5 -20.1 0.431 8918
 8920 3 9.89 29.66 -20.18 0.5 8919
 8921 3 9.83 29.79 -20.3 0.514 8920
 8922 3 9.99 29.97 -20.39 0.556 8921
 8923 3 10.04 30.04 -20.52 0.575 8922
 8924 3 10.06 30.27 -20.57 0.543 8923
 8925 3 9.96 30.41 -20.68 0.487 8924
 8926 3 9.91 30.49 -20.78 0.467 8925
 8927 3 9.81 30.58 -20.86 0.451 8926
 8928 3 9.78 30.76 -20.89 0.486 8927
 8929 3 9.77 30.89 -20.96 0.563 8928
 8930 3 9.66 31.1 -21 0.635 8929
 8931 3 9.72 31.28 -21.21 0.525 8930
 8932 3 9.88 31.46 -21.46 0.536 8931
 8933 3 9.78 31.58 -21.39 0.467 8932
 8934 3 9.81 31.76 -21.46 0.407 8933
 8935 3 9.81 32.03 -21.48 0.345 8934
 8936 3 9.75 32.25 -21.37 0.278 8935
 8937 3 9.8 32.56 -21.42 0.272 8936
 8938 3 9.84 32.92 -21.47 0.244 8937
 8939 3 9.83 33.21 -21.52 0.202 8938
 8940 3 9.8 33.34 -21.61 0.193 8939
 8941 3 9.8 33.53 -21.73 0.207 8940
 8942 3 9.86 33.68 -21.84 0.186 8941
 8943 3 9.9 33.85 -21.91 0.221 8942
 8944 3 9.91 33.99 -22.02 0.205 8943
 8945 3 9.83 34.16 -22.05 0.155 8944
 8946 3 9.82 34.35 -22.07 0.175 8945
 8947 3 9.76 34.53 -22.07 0.177 8946
 8948 3 9.75 34.73 -22.07 0.167 8947
 8949 3 9.73 34.89 -22.1 0.232 8948
 8950 3 9.68 34.96 -22.03 0.288 8949
 8951 3 9.27 34.81 -21.8 0.09 8950
 8952 3 9.05 34.74 -21.66 0.082 8951
 8953 3 8.93 34.63 -21.54 0.099 8952
 8954 3 8.84 34.56 -21.43 0.113 8953
 8955 3 8.73 34.6 -21.36 0.167 8954
 8956 3 8.65 34.56 -21.3 0.228 8955
 8957 3 8.49 34.61 -21.27 0.182 8956
 8958 3 9.82 35.13 -22.06 0.263 8950
 8959 3 10.09 35.28 -22.17 0.225 8958
 8960 3 10.18 35.49 -22.19 0.203 8959
 8961 3 10.25 35.64 -22.19 0.205 8960
 8962 3 10.32 35.84 -22.17 0.205 8961
 8963 3 10.41 35.98 -22.19 0.187 8962
 8964 3 10.48 36.17 -22.15 0.16 8963
 8965 3 10.43 36.36 -22.14 0.147 8964
 8966 3 10.47 36.49 -22.1 0.153 8965
 8967 3 10.47 36.66 -22.12 0.18 8966
 8968 3 10.49 36.79 -22.15 0.183 8967
 8969 3 10.61 36.99 -22.15 0.183 8968
 8970 3 10.73 37.09 -22.19 0.139 8969
 8971 3 10.81 37.21 -22.33 0.138 8970
 8972 3 10.85 37.25 -22.44 0.138 8971
 8973 3 10.9 37.36 -22.58 0.12 8972
 8974 3 10.97 37.53 -22.62 0.121 8973
 8975 3 11.06 37.73 -22.63 0.143 8974
 8976 3 11.08 37.85 -22.61 0.193 8975
 8977 3 11.1 38.02 -22.57 0.176 8976
 8978 3 11.16 38.17 -22.59 0.168 8977
 8979 3 11.28 38.43 -22.61 0.17 8978
 8980 3 11.39 38.6 -22.63 0.198 8979
 8981 3 11.46 38.71 -22.61 0.224 8980
 8982 3 11.58 38.73 -22.63 0.291 8981
 8983 3 11.68 38.93 -22.45 0.41 8982
 8984 3 11.75 39.04 -22.41 0.465 8983
 8985 3 11.68 39.24 -22.34 0.487 8984
 8986 3 11.83 39.35 -22.41 0.554 8985
 8987 3 11.83 39.5 -22.36 0.584 8986
 8988 3 11.86 39.68 -22.36 0.562 8987
 8989 3 11.78 39.81 -22.27 0.565 8988
 8990 3 11.9 39.89 -22.25 0.572 8989
 8991 3 11.83 40.02 -22.2 0.559 8990
 8992 3 11.86 40.14 -22.13 0.474 8991
 8993 3 11.92 40.1 -22.29 0.295 8992
 8994 3 11.74 40.21 -22.29 0.126 8993
 8995 3 11.8 40.36 -21.89 0.319 8992
 8996 3 11.83 40.48 -21.8 0.256 8995
 8997 3 12.1 40.63 -21.62 0.208 8996
 8998 3 12.08 40.75 -21.49 0.219 8997
 8999 3 12.15 40.91 -21.44 0.234 8998
 9000 3 12.16 41.1 -21.46 0.278 8999
 9001 3 12.14 41.34 -21.44 0.296 9000
 9002 3 12.01 41.57 -21.53 0.264 9001
 9003 3 11.91 41.71 -21.46 0.292 9002
 9004 3 11.83 41.85 -21.49 0.293 9003
 9005 3 11.66 41.98 -21.58 0.399 9004
 9006 3 11.66 42.14 -21.67 0.389 9005
 9007 3 11.66 42.21 -21.78 0.372 9006
 9008 3 11.68 42.31 -21.8 0.415 9007
 9009 3 11.73 42.27 -21.55 0.202 9008
 9010 3 11.82 42.21 -21.41 0.000125 9009
 9011 3 11.67 42.29 -22.03 0.296 9008
 9012 3 11.65 42.61 -21.48 0.21 9011
 9013 3 11.66 42.77 -21.6 0.207 9012
 9014 3 11.64 42.93 -21.7 0.194 9013
 9015 3 11.6 43.1 -21.77 0.189 9014
 9016 3 11.51 43.21 -21.77 0.208 9015
 9017 3 11.43 43.39 -21.77 0.221 9016
 9018 3 11.41 43.61 -21.75 0.205 9017
 9019 3 11.39 43.77 -21.81 0.249 9018
 9020 3 11.34 43.93 -21.88 0.271 9019
 9021 3 11.06 43.96 -21.93 0.192 9020
 9022 3 11.15 44.27 -21.9 0.167 9021
 9023 3 11.09 44.49 -21.93 0.176 9022
 9024 3 11.08 44.66 -21.86 0.183 9023
 9025 3 11.07 44.85 -21.88 0.224 9024
 9026 3 11.14 44.99 -21.93 0.262 9025
 9027 3 10.91 44.98 -21.47 0.084 9026
 9028 3 10.86 45.13 -21.4 0.101 9027
 9029 3 10.84 45.28 -21.33 0.109 9028
 9030 3 10.86 45.45 -21.28 0.12 9029
 9031 3 10.84 45.63 -21.19 0.107 9030
 9032 3 10.86 45.68 -21.1 0.098 9031
 9033 3 10.83 45.82 -20.96 0.05 9032
 9034 3 11.26 45.11 -22.13 0.123 9026
 9035 3 11.43 45.17 -22.31 0.145 9034
 9036 3 11.5 45.25 -22.4 0.116 9035
 9037 3 11.58 45.31 -22.49 0.1 9036
 9038 3 11.6 45.49 -22.54 0.157 9037
 9039 3 11.65 45.57 -22.68 0.207 9038
 9040 3 11.67 45.64 -22.84 0.287 9039
 9041 3 11.75 45.74 -22.91 0.345 9040
 9042 3 11.83 45.81 -23.03 0.434 9041
 9043 3 11.9 45.92 -23.12 0.486 9042
 9044 3 11.93 46 -23.23 0.551 9043
 9045 3 12.02 46.06 -23.3 0.595 9044
 9046 3 12.1 46.1 -23.37 0.613 9045
 9047 3 12.08 46.16 -23.57 0.566 9046
 9048 3 12.24 46.13 -23.71 0.536 9047
 9049 3 12.32 46.17 -23.89 0.563 9048
 9050 3 12.49 46.1 -24 0.427 9049
 9051 3 12.47 46.13 -24.16 0.4 9050
 9052 3 12.76 45.8 -24.51 0.182 9051
 9053 3 13.08 46.41 -23.78 0.11 9050
 9054 3 13.23 46.45 -23.78 0.076 9053
 9055 3 13.33 46.49 -23.89 0.094 9054
 9056 3 13.4 46.52 -24 0.095 9055
 9057 3 13.5 46.47 -24.03 0.11 9056
 9058 3 13.66 46.51 -23.94 0.195 9057
 9059 3 13.83 46.45 -24.14 0.154 9058
 9060 3 14 46.4 -24.14 0.14 9059
 9061 3 14.1 46.33 -24.16 0.000125 9060
 9062 3 13.82 46.55 -23.76 0.142 9058
 9063 3 13.96 46.6 -23.76 0.154 9062
 9064 3 14.13 46.6 -23.8 0.148 9063
 9065 3 14.28 46.55 -23.78 0.091 9064
 9066 3 14.35 46.65 -23.76 0.12 9065
 9067 3 14.41 46.77 -23.8 0.068 9066
 9068 3 11.64 42.28 -22.21 0.392 9011
 9069 3 11.17 42.24 -22.46 0.205 9068
 9070 3 11 42.09 -22.53 0.145 9069
 9071 3 10.91 41.96 -22.49 0.2 9070
 9072 3 10.75 41.98 -22.42 0.176 9071
 9073 3 10.61 41.89 -22.37 0.19 9072
 9074 3 12.19 42.21 -22.48 0.13 9068
 9075 3 12.17 42.23 -22.6 0.057 9074
 9076 3 8.92 31.31 -20.44 0.121 8930
 9077 3 8.76 31.38 -20.43 0.127 9076
 9078 3 8.61 31.45 -20.41 0.118 9077
 9079 3 8.46 31.52 -20.34 0.086 9078
 9080 3 8.3 31.52 -20.34 0.083 9079
 9081 3 8.19 31.56 -20.39 0.072 9080
 9082 3 7.83 23.62 -15.9 0.44 8876
 9083 3 7.65 23.78 -16.08 0.325 9082
 9084 3 7.31 23.96 -16.25 0.226 9083
 9085 3 7.16 24.07 -16.34 0.234 9084
 9086 3 7.02 24.19 -16.44 0.214 9085
 9087 3 6.94 24.37 -16.57 0.197 9086
 9088 3 6.91 24.48 -16.67 0.194 9087
 9089 3 6.85 24.55 -16.78 0.217 9088
 9090 3 6.79 24.69 -16.91 0.2 9089
 9091 3 6.65 24.74 -16.98 0.201 9090
 9092 3 6.64 24.89 -17.09 0.193 9091
 9093 3 6.57 25.03 -17.17 0.248 9092
 9094 3 6.6 25.21 -17.35 0.256 9093
 9095 3 6.61 25.37 -17.48 0.222 9094
 9096 3 6.5 25.53 -17.51 0.269 9095
 9097 3 6.48 25.66 -17.55 0.293 9096
 9098 3 6.44 25.78 -17.62 0.362 9097
 9099 3 6.39 25.83 -17.8 0.305 9098
 9100 3 6.4 25.96 -17.89 0.305 9099
 9101 3 6.28 26.21 -17.69 0.403 9100
 9102 3 6.19 26.32 -17.76 0.473 9101
 9103 3 6.22 26.42 -17.89 0.606 9102
 9104 3 6.18 26.58 -18 0.65 9103
 9105 3 6.15 26.78 -18.17 0.687 9104
 9106 3 6.16 26.91 -18.31 0.725 9105
 9107 3 6.25 27.06 -18.42 0.618 9106
 9108 3 6.15 27.07 -18.54 0.703 9107
 9109 3 5.86 27.18 -18.56 0.764 9108
 9110 3 5.81 27.25 -18.63 0.76 9109
 9111 3 4.57 27.22 -18.29 0.263 9110
 9112 3 4.33 27.28 -18.22 0.253 9111
 9113 3 4.15 27.3 -18.22 0.29 9112
 9114 3 4.03 27.43 -18.36 0.309 9113
 9115 3 3.84 27.35 -18.27 0.448 9114
 9116 3 3.74 27.38 -18.31 0.509 9115
 9117 3 3.78 27.63 -18.43 0.168 9116
 9118 3 3.67 27.61 -18.42 0.000125 9117
 9119 3 3.67 27.52 -18.42 0.485 9116
 9120 3 3.48 27.57 -18.38 0.579 9119
 9121 3 3.3 27.52 -18.33 0.632 9120
 9122 3 3.01 27.35 -18.15 0.603 9121
 9123 3 2.71 27.35 -18.04 0.513 9122
 9124 3 2.49 27.37 -17.99 0.6 9123
 9125 3 2.32 27.19 -17.83 0.693 9124
 9126 3 2.19 27.26 -17.77 0.778 9125
 9127 3 2.05 27.24 -17.79 0.809 9126
 9128 3 1.85 27.19 -17.67 0.844 9127
 9129 3 1.72 27.1 -17.67 0.862 9128
 9130 3 1.59 27.05 -17.61 0.895 9129
 9131 3 1.43 27.05 -17.49 0.928 9130
 9132 3 1.16 27.16 -17.36 0.888 9131
 9133 3 0.96 27.26 -17.29 0.809 9132
 9134 3 0.82 27.19 -17.22 0.756 9133
 9135 3 0.67 27.14 -17.08 0.724 9134
 9136 3 0.45 27.21 -16.9 0.649 9135
 9137 3 0.44 27.17 -17.01 0.604 9136
 9138 3 0.24 27.28 -16.85 0.467 9137
 9139 3 -0.24 27.3 -16.4 0.198 9138
 9140 3 -0.39 27.3 -16.24 0.249 9139
 9141 3 -0.56 27.28 -16.18 0.306 9140
 9142 3 -0.74 27.37 -16.2 0.352 9141
 9143 3 -0.82 27.8 -16.1 0.241 9142
 9144 3 -1.08 28.01 -16.15 0.208 9143
 9145 3 -1.25 28.17 -16.15 0.225 9144
 9146 3 -1.39 28.33 -16.08 0.185 9145
 9147 3 -1.6 28.48 -15.98 0.215 9146
 9148 3 -1.77 28.58 -15.89 0.211 9147
 9149 3 -1.93 28.67 -15.82 0.228 9148
 9150 3 -2.16 28.81 -15.77 0.178 9149
 9151 3 -2.31 28.88 -15.61 0.18 9150
 9152 3 -2.47 28.86 -15.55 0.184 9151
 9153 3 -2.6 28.97 -15.45 0.175 9152
 9154 3 -2.73 29.09 -15.38 0.16 9153
 9155 3 -2.89 29.13 -15.27 0.202 9154
 9156 3 -3.06 29.22 -15.19 0.222 9155
 9157 3 -3.18 29.24 -15.14 0.224 9156
 9158 3 -3.33 29.24 -15.08 0.2 9157
 9159 3 -3.54 29.47 -14.99 0.169 9158
 9160 3 -3.66 29.52 -14.95 0.176 9159
 9161 3 -3.91 29.54 -14.88 0.128 9160
 9162 3 -4.07 29.54 -14.8 0.148 9161
 9163 3 -4.22 29.56 -14.76 0.175 9162
 9164 3 -4.4 29.58 -14.74 0.179 9163
 9165 3 -4.52 29.58 -14.66 0.142 9164
 9166 3 -4.69 29.68 -14.57 0.164 9165
 9167 3 -4.93 29.81 -14.5 0.165 9166
 9168 3 -5.07 29.9 -14.43 0.181 9167
 9169 3 -5.18 29.95 -14.36 0.217 9168
 9170 3 -5.42 30.04 -14.32 0.203 9169
 9171 3 -5.51 30.04 -14.25 0.189 9170
 9172 3 -5.68 30.11 -14.22 0.163 9171
 9173 3 -5.88 30.13 -14.12 0.151 9172
 9174 3 -5.98 30.18 -14.03 0.177 9173
 9175 3 -6.1 30.27 -13.95 0.156 9174
 9176 3 -6.24 30.4 -13.93 0.139 9175
 9177 3 -6.39 30.49 -13.86 0.17 9176
 9178 3 -6.52 30.56 -13.86 0.185 9177
 9179 3 -6.6 30.63 -13.8 0.218 9178
 9180 3 -6.77 30.7 -13.79 0.272 9179
 9181 3 -6.86 30.81 -13.81 0.356 9180
 9182 3 -6.97 30.9 -13.85 0.433 9181
 9183 3 -7.01 31 -13.87 0.521 9182
 9184 3 -7.1 31.15 -14.03 0.516 9183
 9185 3 -7.27 31.22 -13.95 0.539 9184
 9186 3 -7.42 31.27 -13.95 0.522 9185
 9187 3 -7.59 31.33 -13.92 0.488 9186
 9188 3 -7.73 31.36 -13.89 0.502 9187
 9189 3 -7.85 31.43 -13.89 0.554 9188
 9190 3 -7.96 31.49 -13.84 0.63 9189
 9191 3 -8.14 31.7 -13.73 0.648 9190
 9192 3 -8.38 31.68 -13.5 0.552 9191
 9193 3 -8.67 31.57 -13.09 0.445 9192
 9194 3 -8.73 31.68 -13.48 0.36 9193
 9195 3 -8.81 31.11 -13.42 0.142 9194
 9196 3 -8.79 31.46 -12.53 0.278 9193
 9197 3 -8.81 31.48 -12.34 0.251 9196
 9198 3 -8.87 31.48 -12.2 0.22 9197
 9199 3 -8.96 31.43 -12.08 0.181 9198
 9200 3 -9.14 31.5 -11.95 0.169 9199
 9201 3 -9.21 31.51 -11.78 0.204 9200
 9202 3 -9.26 31.53 -11.65 0.21 9201
 9203 3 -9.48 31.62 -11.58 0.133 9202
 9204 3 -9.62 31.68 -11.45 0.14 9203
 9205 3 -9.73 31.69 -11.38 0.125 9204
 9206 3 -9.88 31.75 -11.29 0.146 9205
 9207 3 -9.98 31.73 -11.2 0.162 9206
 9208 3 -10.07 31.73 -11.06 0.136 9207
 9209 3 -10.14 31.66 -10.95 0.177 9208
 9210 3 -10.28 31.6 -10.87 0.148 9209
 9211 3 -10.36 31.6 -10.7 0.147 9210
 9212 3 -10.42 31.58 -10.5 0.157 9211
 9213 3 -10.42 31.6 -10.34 0.172 9212
 9214 3 -10.42 31.56 -10.2 0.175 9213
 9215 3 -10.4 31.49 -10.06 0.231 9214
 9216 3 -10.48 31.45 -9.95 0.296 9215
 9217 3 -10.38 32 -9.9 0.064 9216
 9218 3 -10.58 31.36 -9.86 0.307 9216
 9219 3 -10.75 31.54 -9.67 0.302 9218
 9220 3 -10.8 31.6 -9.5 0.351 9219
 9221 3 -10.89 31.47 -9.43 0.427 9220
 9222 3 -10.92 31.4 -9.33 0.477 9221
 9223 3 -11.05 31.47 -9.11 0.433 9222
 9224 3 -11.09 31.36 -8.98 0.438 9223
 9225 3 -11.23 31.27 -8.86 0.459 9224
 9226 3 -11.25 31.24 -8.7 0.472 9225
 9227 3 -11.36 31.17 -8.62 0.487 9226
 9228 3 -11.62 30.51 -8.76 0.181 9227
 9229 3 -11.65 30.31 -8.62 0.172 9228
 9230 3 -11.62 30.15 -8.51 0.153 9229
 9231 3 -11.73 29.97 -8.53 0.163 9230
 9232 3 -11.8 29.81 -8.53 0.17 9231
 9233 3 -11.87 29.63 -8.49 0.147 9232
 9234 3 -11.91 29.38 -8.43 0.095 9233
 9235 3 -11.94 29.26 -8.39 0.111 9234
 9236 3 -11.98 29.13 -8.39 0.11 9235
 9237 3 -12.01 28.99 -8.33 0.123 9236
 9238 3 -12.05 28.85 -8.3 0.165 9237
 9239 3 -12.01 28.72 -8.28 0.142 9238
 9240 3 -12.03 28.58 -8.2 0.191 9239
 9241 3 -12.07 28.41 -8.02 0.172 9240
 9242 3 -12.06 28.32 -7.95 0.103 9241
 9243 3 -12 28.18 -7.99 0.076 9242
 9244 3 -11.95 28.09 -7.98 0.076 9243
 9245 3 -11.83 28.02 -8.06 0.12 9244
 9246 3 -11.73 27.92 -8.18 0.126 9245
 9247 3 -11.61 27.86 -8.27 0.141 9246
 9248 3 -11.53 27.61 -8.35 0.104 9247
 9249 3 -11.44 27.49 -8.35 0.096 9248
 9250 3 -11.31 27.49 -8.42 0.105 9249
 9251 3 -11.16 27.51 -8.44 0.000125 9250
 9252 3 -11.4 31.36 -8.45 0.418 9227
 9253 3 -11.56 31.42 -8.37 0.444 9252
 9254 3 -11.72 31.44 -8.28 0.503 9253
 9255 3 -11.89 31.54 -8.28 0.528 9254
 9256 3 -12 31.56 -8.26 0.571 9255
 9257 3 -12.15 31.92 -8.86 0.09 9256
 9258 3 -12.22 32.04 -8.85 0.000125 9257
 9259 3 -12.07 31.55 -8.08 0.508 9256
 9260 3 -12.15 31.52 -7.95 0.401 9259
 9261 3 -12.14 31.41 -7.7 0.294 9260
 9262 3 -12.12 31.43 -7.48 0.263 9261
 9263 3 -12.22 31.48 -7.28 0.272 9262
 9264 3 -12.3 31.43 -7.16 0.305 9263
 9265 3 -12.19 31.14 -7.03 0.206 9264
 9266 3 -12.23 30.91 -6.85 0.155 9265
 9267 3 -12.37 30.89 -6.78 0.167 9266
 9268 3 -12.49 30.83 -6.69 0.156 9267
 9269 3 -12.56 30.72 -6.41 0.167 9268
 9270 3 -12.63 30.65 -6.28 0.157 9269
 9271 3 -12.65 30.6 -6.16 0.174 9270
 9272 3 -12.72 30.63 -6.03 0.158 9271
 9273 3 -12.73 30.56 -5.91 0.166 9272
 9274 3 -12.79 30.54 -5.82 0.215 9273
 9275 3 -12.86 30.49 -5.73 0.253 9274
 9276 3 -13.06 30.24 -5.79 0.177 9275
 9277 3 -13.15 30.03 -5.85 0.097 9276
 9278 3 -12.73 30.59 -5.48 0.216 9275
 9279 3 -12.65 30.57 -5.36 0.284 9278
 9280 3 -12.14 30.35 -5.6 0.134 9279
 9281 3 -12.06 30.26 -5.62 0.097 9280
 9282 3 -11.96 30.13 -5.6 0.094 9281
 9283 3 -11.88 29.99 -5.57 0.099 9282
 9284 3 -11.76 29.92 -5.61 0.000125 9283
 9285 3 -12.91 30.7 -5.07 0.147 9279
 9286 3 -13 30.68 -4.96 0.131 9285
 9287 3 -13.03 30.73 -4.85 0.144 9286
 9288 3 -13.07 30.72 -4.7 0.182 9287
 9289 3 -13.06 30.7 -4.57 0.205 9288
 9290 3 -13.13 30.86 -4.5 0.244 9289
 9291 3 -13.14 30.98 -4.45 0.297 9290
 9292 3 -13.23 31.07 -4.37 0.343 9291
 9293 3 -13.32 31.18 -4.36 0.358 9292
 9294 3 -13.31 31.2 -4.12 0.266 9293
 9295 3 -13.26 31.27 -4.03 0.227 9294
 9296 3 -13.38 31.45 -4.16 0.159 9295
 9297 3 -13.49 31.59 -4.33 0.1 9296
 9298 3 -13.48 31.82 -4.52 0.147 9297
 9299 3 -13.41 32 -4.67 0.107 9298
 9300 3 -13.24 32.14 -4.81 0.106 9299
 9301 3 -13.13 32.22 -4.86 0.086 9300
 9302 3 -13.03 32.19 -4.88 0.000125 9301
 9303 3 -13.24 31.27 -3.78 0.114 9295
 9304 3 -13.21 31.36 -3.7 0.104 9303
 9305 3 -13.13 31.36 -3.62 0.12 9304
 9306 3 -13.19 31.48 -3.49 0.102 9305
 9307 3 -13.23 31.64 -3.37 0.143 9306
 9308 3 -13.15 31.73 -3.32 0.209 9307
 9309 3 -13.36 31.57 -2.99 0.1 9308
 9310 3 -13.37 31.49 -2.87 0.116 9309
 9311 3 -13.45 31.49 -2.62 0.14 9310
 9312 3 -13.45 31.48 -2.47 0.154 9311
 9313 3 -13.49 31.31 -2.37 0.172 9312
 9314 3 -13.54 31.23 -2.22 0.189 9313
 9315 3 -13.61 31.14 -2.01 0.169 9314
 9316 3 -13.64 31.08 -1.85 0.152 9315
 9317 3 -13.7 31.05 -1.72 0.136 9316
 9318 3 -13.75 31.06 -1.58 0.164 9317
 9319 3 -13.81 31.03 -1.4 0.196 9318
 9320 3 -13.86 31.05 -1.25 0.232 9319
 9321 3 -13.88 30.99 -1.08 0.297 9320
 9322 3 -13.89 30.94 -0.92 0.336 9321
 9323 3 -14 30.87 -0.82 0.331 9322
 9324 3 -14.07 30.87 -0.7 0.293 9323
 9325 3 -14.09 30.78 -0.62 0.332 9324
 9326 3 -14 31.24 -0.38 0.157 9325
 9327 3 -13.99 31.36 -0.29 0.177 9326
 9328 3 -14.01 31.47 -0.19 0.214 9327
 9329 3 -14.09 31.63 -0.11 0.273 9328
 9330 3 -14.14 31.52 0.15 0.185 9329
 9331 3 -14.13 31.5 0.33 0.151 9330
 9332 3 -14.09 31.56 0.44 0.184 9331
 9333 3 -14.08 31.65 0.6 0.154 9332
 9334 3 -14.12 31.81 0.75 0.159 9333
 9335 3 -14.23 32.02 1.06 0.206 9334
 9336 3 -14.26 32.08 1.27 0.186 9335
 9337 3 -14.31 32.16 1.43 0.202 9336
 9338 3 -14.32 32.34 1.64 0.13 9337
 9339 3 -14.31 32.45 1.79 0.173 9338
 9340 3 -14.31 32.58 1.97 0.198 9339
 9341 3 -14.29 32.67 2.1 0.216 9340
 9342 3 -14.26 32.77 2.21 0.239 9341
 9343 3 -14.21 32.89 2.29 0.245 9342
 9344 3 -14.14 32.96 2.4 0.277 9343
 9345 3 -14.36 33.31 2.69 0.118 9344
 9346 3 -14.36 33.39 2.77 0.083 9345
 9347 3 -14.37 33.53 2.98 0.132 9346
 9348 3 -14.5 33.6 3.17 0.135 9347
 9349 3 -14.58 33.65 3.34 0.155 9348
 9350 3 -14.63 33.66 3.54 0.148 9349
 9351 3 -14.69 33.68 3.69 0.199 9350
 9352 3 -14.71 33.61 3.79 0.255 9351
 9353 3 -14.8 33.53 3.89 0.254 9352
 9354 3 -14.84 33.23 3.93 0.174 9353
 9355 3 -15.01 33.29 4 0.197 9354
 9356 3 -15.22 33.29 4.04 0.176 9355
 9357 3 -15.36 33.12 4.08 0.083 9356
 9358 3 -13.76 32.64 2.2 0.072 9344
 9359 3 -13.64 32.56 2.24 0.134 9358
 9360 3 -13.51 32.46 2.35 0.161 9359
 9361 3 -13.38 32.34 2.45 0.206 9360
 9362 3 -13.48 32.17 2.39 0.166 9361
 9363 3 -13.65 31.85 2.43 0.146 9362
 9364 3 -13.78 31.69 2.49 0.167 9363
 9365 3 -13.87 31.51 2.62 0.098 9364
 9366 3 -13.89 31.41 2.76 0.098 9365
 9367 3 -13.78 31.35 2.87 0.149 9366
 9368 3 -14.23 31.96 -0.39 0.114 9329
 9369 3 -14.38 32 -0.41 0.168 9368
 9370 3 -14.48 31.92 -0.46 0.209 9369
 9371 3 -14.59 31.69 -0.56 0.11 9370
 9372 3 -14.66 31.49 -0.54 0.114 9371
 9373 3 -14.7 31.3 -0.52 0.11 9372
 9374 3 -14.69 31.15 -0.58 0.115 9373
 9375 3 -13.98 30.33 -0.58 0.078 9325
 9376 3 -13.87 30.21 -0.57 0.101 9375
 9377 3 -13.76 30.19 -0.63 0.000125 9376
 9378 3 -13.48 31.36 -4.63 0.274 9293
 9379 3 -13.76 31.04 -4.41 0.091 9378
 9380 3 -13.9 30.89 -4.32 0.077 9379
 9381 3 -14.03 30.84 -4.32 0.000125 9380
 9382 3 -0.58 27.58 -15.81 0.109 9143
 9383 3 -0.51 27.59 -15.67 0.164 9382
 9384 3 -0.48 27.65 -15.52 0.218 9383
 9385 3 -0.64 27.93 -15.24 0.111 9384
 9386 3 -0.69 28.04 -15.13 0.106 9385
 9387 3 -0.73 28.13 -15.06 0.146 9386
 9388 3 -0.76 28.13 -14.9 0.186 9387
 9389 3 -0.77 28.11 -14.74 0.201 9388
 9390 3 -0.71 27.9 -14.5 0.172 9389
 9391 3 -0.69 27.83 -14.35 0.188 9390
 9392 3 -0.54 27.68 -14.18 0.147 9391
 9393 3 -0.48 27.61 -14.01 0.119 9392
 9394 3 -0.51 27.58 -13.86 0.105 9393
 9395 3 -0.49 27.56 -13.71 0.143 9394
 9396 3 -0.52 27.45 -13.6 0.213 9395
 9397 3 -0.42 27.74 -13.4 0.11 9396
 9398 3 -0.33 27.84 -13.31 0.113 9397
 9399 3 -0.36 27.99 -13.21 0.115 9398
 9400 3 -0.36 28.14 -13.11 0.173 9399
 9401 3 -0.32 28.25 -13.01 0.196 9400
 9402 3 -0.23 28.41 -12.96 0.27 9401
 9403 3 -0.09 28.09 -12.53 0.208 9402
 9404 3 0.1 27.75 -12.56 0.12 9403
 9405 3 0.22 27.62 -12.54 0.071 9404
 9406 3 0.28 27.5 -12.63 0.095 9405
 9407 3 0.39 27.5 -12.69 0.000125 9406
 9408 3 -0.18 28.19 -12.33 0.192 9403
 9409 3 -0.2 28.12 -12.18 0.192 9408
 9410 3 -0.32 28.07 -11.98 0.169 9409
 9411 3 -0.43 27.98 -11.77 0.174 9410
 9412 3 -0.54 27.96 -11.63 0.188 9411
 9413 3 -0.57 27.96 -11.46 0.21 9412
 9414 3 -0.57 28.28 -11.35 0.081 9413
 9415 3 -0.48 28.21 -11.15 0.119 9414
 9416 3 -0.37 28.3 -10.93 0.094 9415
 9417 3 -0.23 28.28 -10.76 0.121 9416
 9418 3 -0.25 28.21 -10.68 0.098 9417
 9419 3 -0.53 27.78 -11.35 0.118 9413
 9420 3 -0.57 27.64 -11.28 0.155 9419
 9421 3 -0.62 27.41 -11.09 0.113 9420
 9422 3 -0.62 27.28 -11 0.109 9421
 9423 3 -0.63 27.18 -10.86 0.073 9422
 9424 3 -0.55 27.09 -10.76 0.095 9423
 9425 3 -0.42 26.94 -10.71 0.076 9424
 9426 3 -0.39 26.82 -10.68 0.112 9425
 9427 3 -0.36 26.76 -10.57 0.113 9426
 9428 3 -0.24 26.8 -10.54 0.000125 9427
 9429 3 -0.69 28.94 -12.7 0.092 9402
 9430 3 -0.79 29.1 -12.53 0.074 9429
 9431 3 -0.91 29.25 -12.46 0.135 9430
 9432 3 -1.04 29.37 -12.42 0.134 9431
 9433 3 -1.19 29.44 -12.36 0.168 9432
 9434 3 -1.36 29.44 -12.25 0.072 9433
 9435 3 -0.55 27.06 -13.57 0.097 9396
 9436 3 -0.58 26.88 -13.5 0.152 9435
 9437 3 -0.63 26.7 -13.43 0.116 9436
 9438 3 -0.67 26.56 -13.31 0.127 9437
 9439 3 -0.83 26.38 -13.24 0.141 9438
 9440 3 -0.89 26.27 -13.17 0.107 9439
 9441 3 -0.91 26.21 -13.09 0.093 9440
 9442 3 -0.9 26.1 -13.02 0.083 9441
 9443 3 -0.55 27.65 -15.41 0.228 9384
 9444 3 -1.07 27.65 -15.26 0.145 9443
 9445 3 -1.24 27.63 -15.2 0.273 9444
 9446 3 -1.42 27.59 -15.16 0.347 9445
 9447 3 -1.4 28.06 -15.16 0.247 9446
 9448 3 -1.48 28.22 -15.16 0.299 9447
 9449 3 -1.5 28.45 -15.18 0.209 9448
 9450 3 -1.5 28.81 -15.35 0.135 9449
 9451 3 -1.61 28.93 -15.44 0.147 9450
 9452 3 -1.66 29.04 -15.52 0.194 9451
 9453 3 -1.78 29.24 -15.53 0.154 9452
 9454 3 -1.9 29.38 -15.47 0.196 9453
 9455 3 -1.93 29.54 -15.49 0.231 9454
 9456 3 -1.98 29.75 -15.44 0.236 9455
 9457 3 -1.96 29.9 -15.57 0.242 9456
 9458 3 -2.04 30.09 -15.6 0.251 9457
 9459 3 -2.08 30.22 -15.57 0.263 9458
 9460 3 -2.14 30.31 -15.38 0.324 9459
 9461 3 -2 30.29 -15.25 0.479 9460
 9462 3 -1.8 30.68 -15.58 0.428 9461
 9463 3 -1.66 30.84 -15.63 0.419 9462
 9464 3 -1.52 30.95 -15.72 0.344 9463
 9465 3 -1.25 30.86 -15.74 0.312 9464
 9466 3 -1.07 31.03 -15.83 0.125 9465
 9467 3 -1.17 30.72 -15.52 0.139 9465
 9468 3 -1.12 30.76 -16.14 0.092 9467
 9469 3 -1.14 30.8 -16.28 0.123 9468
 9470 3 -0.95 30.71 -16.28 0.094 9469
 9471 3 -0.77 30.74 -16.3 0.112 9470
 9472 3 -0.67 30.71 -16.34 0.000125 9471
 9473 3 -1.1 30.59 -15.39 0.17 9467
 9474 3 -1.01 30.52 -15.04 0.084 9473
 9475 3 -0.9 30.42 -14.96 0.102 9474
 9476 3 -0.86 30.34 -14.84 0.129 9475
 9477 3 -0.77 30.34 -14.77 0.053 9476
 9478 3 -1.04 30.47 -15.27 0.17 9473
 9479 3 -2.08 29.9 -14.94 0.327 9461
 9480 3 -1.75 29.58 -15.07 0.111 9479
 9481 3 -1.61 29.52 -15.08 0.102 9480
 9482 3 -1.52 29.52 -15.19 0.06 9481
 9483 3 -1.51 29.52 -15.34 0.064 9482
 9484 3 -1.4 29.54 -15.44 0.098 9483
 9485 3 -2.22 30.02 -14.72 0.113 9479
 9486 3 -2.5 30.06 -14.39 0.05 9485
 9487 3 -2.64 30.11 -14.33 0.082 9486
 9488 3 -2.79 30.08 -14.28 0.107 9487
 9489 3 -2.93 30.02 -14.21 0.12 9488
 9490 3 -3.1 30.11 -14.09 0.106 9489
 9491 3 -3.23 30.11 -14.02 0.129 9490
 9492 3 -3.29 30.31 -13.92 0.11 9491
 9493 3 -3.37 30.43 -13.8 0.095 9492
 9494 3 -3.47 30.49 -13.74 0.079 9493
 9495 3 -3.62 30.68 -13.67 0.117 9494
 9496 3 -3.72 30.75 -13.58 0.1 9495
 9497 3 -3.77 30.93 -13.5 0.119 9496
 9498 3 -3.85 30.99 -13.45 0.133 9497
 9499 3 -3.95 31.11 -13.45 0.162 9498
 9500 3 -3.99 31.25 -13.45 0.093 9499
 9501 3 -4.03 31.4 -13.43 0.077 9500
 9502 3 -4.13 31.54 -13.31 0.122 9501
 9503 3 -4.18 31.6 -13.22 0.146 9502
 9504 3 -4.39 31.63 -13.3 0.08 9503
 9505 3 -4.56 31.72 -13.28 0.107 9504
 9506 3 -4.64 31.83 -13.28 0.075 9505
 9507 3 -4.72 31.93 -13.23 0.107 9506
 9508 3 -4.78 32.02 -13.23 0.081 9507
 9509 3 -4.85 32.13 -13.28 0.073 9508
 9510 3 -4.93 32.24 -13.28 0.098 9509
 9511 3 -5.03 32.42 -13.36 0.114 9510
 9512 3 -5.07 32.56 -13.42 0.147 9511
 9513 3 -5.02 32.74 -13.44 0.15 9512
 9514 3 -4.94 32.94 -13.47 0.149 9513
 9515 3 -5.06 32.92 -13.7 0.112 9514
 9516 3 -5.13 32.94 -13.81 0.131 9515
 9517 3 -5.18 32.84 -13.92 0.048 9516
 9518 3 -4.85 33.09 -13.37 0.145 9514
 9519 3 -4.74 33.31 -13.53 0.081 9518
 9520 3 -4.73 33.38 -13.62 0.03 9519
 9521 3 -2.27 30.06 -14.61 0.113 9485
 9522 3 -2.37 29.88 -14.77 0.093 9521
 9523 3 -2.52 29.83 -14.67 0.105 9522
 9524 3 -2.6 29.68 -14.64 0.092 9523
 9525 3 -2.79 29.61 -14.62 0.099 9524
 9526 3 -2.91 29.59 -14.53 0.181 9525
 9527 3 -2.83 29.17 -14.27 0.144 9526
 9528 3 -2.87 29.02 -14.18 0.128 9527
 9529 3 -2.83 28.84 -14.1 0.11 9528
 9530 3 -2.79 28.58 -14.07 0.128 9529
 9531 3 -2.75 28.34 -14 0.122 9530
 9532 3 -2.75 28.11 -13.95 0.081 9531
 9533 3 -2.73 27.97 -13.85 0.081 9532
 9534 3 -2.75 27.84 -13.79 0.073 9533
 9535 3 -2.7 27.7 -13.76 0.056 9534
 9536 3 -2.6 29.95 -14.54 0.077 9523
 9537 3 -2.66 30 -14.47 0.089 9536
 9538 3 -2.33 30.11 -14.52 0.113 9521
 9539 3 -1.66 27.2 -15.15 0.204 9446
 9540 3 -1.79 27.08 -15.18 0.257 9539
 9541 3 -1.79 26.95 -15.19 0.396 9540
 9542 3 -2.18 27.13 -14.87 0.137 9541
 9543 3 -2.37 27.11 -14.77 0.139 9542
 9544 3 -2.56 27.02 -14.71 0.086 9543
 9545 3 -2.68 26.99 -14.62 0.137 9544
 9546 3 -2.85 26.99 -14.6 0.116 9545
 9547 3 -3.04 27 -14.63 0.126 9546
 9548 3 -3.18 27.04 -14.6 0.131 9547
 9549 3 -3.33 27.11 -14.51 0.174 9548
 9550 3 -1.31 26.58 -15.46 0.218 9541
 9551 3 -1.06 26.4 -15.53 0.171 9550
 9552 3 -0.91 26.29 -15.6 0.193 9551
 9553 3 -0.63 26.39 -15.77 0.098 9552
 9554 3 -1.01 26 -15.48 0.183 9552
 9555 3 -1.06 25.79 -15.47 0.155 9554
 9556 3 -1.15 25.58 -15.48 0.126 9555
 9557 3 -1.18 25.38 -15.51 0.191 9556
 9558 3 -1.19 25.22 -15.53 0.178 9557
 9559 3 -0.9 24.88 -15.4 0.123 9558
 9560 3 -0.79 24.84 -15.42 0.061 9559
 9561 3 -0.11 27.93 -15.51 0.111 9443
 9562 3 0 28.04 -15.6 0.122 9561
 9563 3 0 28.22 -15.61 0.1 9562
 9564 3 0.1 28.4 -15.68 0.162 9563
 9565 3 0.16 28.53 -15.76 0.116 9564
 9566 3 0.33 28.58 -15.85 0.086 9565
 9567 3 0.45 28.64 -15.94 0.116 9566
 9568 3 0.64 28.71 -16.06 0.082 9567
 9569 3 0.75 28.69 -16.11 0.081 9568
 9570 3 0.9 28.73 -16.24 0.15 9569
 9571 3 1.04 28.76 -16.36 0.144 9570
 9572 3 1.28 28.76 -16.45 0.103 9571
 9573 3 1.41 28.71 -16.58 0.106 9572
 9574 3 1.55 28.64 -16.67 0.108 9573
 9575 3 1.72 28.55 -16.68 0.104 9574
 9576 3 1.82 28.58 -16.81 0.128 9575
 9577 3 1.9 28.73 -17.02 0.105 9576
 9578 3 0.22 27.3 -17.01 0.22 9138
 9579 3 0.25 27.23 -17.27 0.147 9578
 9580 3 0.4 27.24 -17.47 0.12 9579
 9581 3 0.45 27.23 -17.56 0.119 9580
 9582 3 0.49 27.01 -17.4 0.118 9137
 9583 3 0.39 26.98 -17.31 0.06 9582
 9584 3 6.28 27.38 -18.74 0.493 9110
 9585 3 6.36 27.27 -18.65 0.151 9584
 9586 3 18.76 31.4 -21.81 0.486 8724
 9587 3 18.73 31.47 -21.74 0.429 9586
 9588 3 18.73 31.65 -21.68 0.367 9587
 9589 3 18.76 31.62 -21.3 0.265 9588
 9590 3 18.78 31.56 -21.11 0.311 9589
 9591 3 18.67 31.56 -21.03 0.244 9590
 9592 3 18.57 31.6 -21 0.12 9591
 9593 3 18.82 32.21 -21.82 0.126 9588
 9594 3 18.94 32.31 -21.82 0.096 9593
 9595 3 19.03 32.42 -21.87 0.106 9594
 9596 3 19.16 32.53 -21.87 0.082 9595
 9597 3 19.23 32.64 -21.71 0.098 9596
 9598 3 19.32 32.67 -21.59 0.144 9597
 9599 3 19.3 32.78 -21.59 0.076 9598
 9600 3 24.48 29.92 -21.69 0.054 8691
 9601 3 27.14 29.26 -21.41 0.177 8529
 9602 3 26.85 29.4 -21.35 0.088 9601
 9603 3 26.69 29.49 -21.37 0.131 9602
 9604 3 26.6 29.51 -21.44 0.159 9603
 9605 3 26.57 29.72 -21.66 0.163 9604
 9606 3 26.44 29.81 -21.66 0.175 9605
 9607 3 26.37 29.96 -21.69 0.197 9606
 9608 3 26.35 30.08 -21.75 0.148 9607
 9609 3 26.26 30.19 -21.85 0.114 9608
 9610 3 26.1 30.35 -21.91 0.13 9609
 9611 3 25.94 30.51 -21.97 0.12 9610
 9612 3 25.6 30.62 -22.11 0.122 9611
 9613 3 25.48 30.62 -22.17 0.104 9612
 9614 3 25.33 30.71 -22.15 0.111 9613
 9615 3 25.23 30.71 -22.2 0.14 9614
 9616 3 25.01 30.71 -22.29 0.157 9615
 9617 3 24.89 30.72 -22.31 0.23 9616
 9618 3 24.78 30.71 -22.31 0.325 9617
 9619 3 25 30.49 -21.94 0.068 9618
 9620 3 25.14 30.37 -21.78 0.074 9619
 9621 3 24.48 30.89 -22.31 0.241 9618
 9622 3 24.12 31.1 -22.57 0.157 9621
 9623 3 23.94 31.15 -22.62 0.095 9622
 9624 3 23.8 31.15 -22.59 0.111 9623
 9625 3 23.67 31.21 -22.62 0.14 9624
 9626 3 23.44 31.33 -22.68 0.1 9625
 9627 3 23.32 31.42 -22.71 0.061 9626
 9628 3 23.19 31.49 -22.68 0.000125 9627
 9629 3 26.25 30.67 -21.86 0.198 9611
 9630 3 26.44 30.71 -21.77 0.157 9629
 9631 3 26.53 30.71 -21.65 0.249 9630
 9632 3 26.78 30.49 -21.72 0.202 9631
 9633 3 26.87 30.47 -21.52 0.228 9632
 9634 3 26.98 30.51 -21.42 0.113 9633
 9635 3 26.53 29.33 -21.16 0.132 9604
 9636 3 26.62 29.26 -21.14 0.129 9635
 9637 3 26.83 29.1 -21.16 0.091 9636
 9638 3 26.96 29.05 -21.1 0.000125 9637
 9639 3 55.62 30.38 -2.44 0.255 8176
 9640 3 55.76 30.32 -2.5 0.299 9639
 9641 3 56.02 30.34 -2.56 0.269 9640
 9642 3 56.23 30.27 -2.63 0.239 9641
 9643 3 56.37 30.32 -2.54 0.277 9642
 9644 3 56.48 30.34 -2.48 0.231 9643
 9645 3 56.6 30.27 -2.59 0.295 9644
 9646 3 56.81 30.23 -2.58 0.294 9645
 9647 3 56.99 30.23 -2.67 0.291 9646
 9648 3 57.13 30.09 -2.73 0.254 9647
 9649 3 57.27 30 -2.79 0.261 9648
 9650 3 57.46 29.97 -2.88 0.268 9649
 9651 3 57.66 29.93 -3 0.247 9650
 9652 3 57.84 29.89 -3.06 0.301 9651
 9653 3 57.99 29.91 -3.06 0.32 9652
 9654 3 58.14 29.91 -3.11 0.344 9653
 9655 3 58.31 29.95 -3.08 0.327 9654
 9656 3 58.49 29.91 -3.04 0.351 9655
 9657 3 58.64 29.86 -3.06 0.344 9656
 9658 3 58.84 29.98 -3.06 0.36 9657
 9659 3 59.01 30.05 -3.02 0.441 9658
 9660 3 59.2 30.07 -2.96 0.477 9659
 9661 3 59.34 30.07 -3.04 0.483 9660
 9662 3 59.52 30.07 -3.11 0.482 9661
 9663 3 59.7 30.09 -3.13 0.468 9662
 9664 3 59.84 30.05 -3.21 0.474 9663
 9665 3 59.96 30.09 -3.27 0.482 9664
 9666 3 60.09 30.07 -3.29 0.497 9665
 9667 3 60.31 30.07 -3.33 0.444 9666
 9668 3 60.49 30.05 -3.34 0.417 9667
 9669 3 60.67 29.98 -3.31 0.398 9668
 9670 3 60.89 29.88 -3.23 0.348 9669
 9671 3 61.1 29.86 -3.21 0.333 9670
 9672 3 61.28 29.82 -3.15 0.306 9671
 9673 3 61.44 29.77 -3.23 0.311 9672
 9674 3 61.55 29.64 -3.27 0.3 9673
 9675 3 61.74 29.57 -3.19 0.321 9674
 9676 3 61.91 29.54 -3.17 0.349 9675
 9677 3 62.2 29.57 -3.13 0.352 9676
 9678 3 62.41 29.55 -3.13 0.339 9677
 9679 3 62.63 29.64 -3.08 0.329 9678
 9680 3 62.81 29.64 -3.06 0.353 9679
 9681 3 62.95 29.59 -3.13 0.378 9680
 9682 3 63.12 29.63 -3.15 0.387 9681
 9683 3 63.27 29.54 -3.23 0.445 9682
 9684 3 63.42 29.45 -3.24 0.525 9683
 9685 3 63.56 29.45 -3.3 0.579 9684
 9686 3 63.71 29.34 -3.37 0.648 9685
 9687 3 63.88 29.16 -3.39 0.669 9686
 9688 3 64.03 29.11 -3.35 0.686 9687
 9689 3 64.24 29.23 -3.24 0.637 9688
 9690 3 64.42 29.34 -3.16 0.563 9689
 9691 3 64.56 29.23 -3.18 0.519 9690
 9692 3 64.72 29.25 -3.22 0.511 9691
 9693 3 64.58 28.6 -3.8 0.096 9692
 9694 3 64.52 28.53 -3.91 0.095 9693
 9695 3 64.38 28.51 -4.01 0.097 9694
 9696 3 64.28 28.42 -4.09 0.089 9695
 9697 3 64.17 28.33 -4.2 0.078 9696
 9698 3 64.11 28.22 -4.28 0.098 9697
 9699 3 64.09 28.08 -4.32 0.087 9698
 9700 3 64.03 27.96 -4.4 0.102 9699
 9701 3 64 27.81 -4.46 0.055 9700
 9702 3 63.94 27.71 -4.52 0.089 9701
 9703 3 63.88 27.56 -4.61 0.074 9702
 9704 3 63.89 27.42 -4.59 0.121 9703
 9705 3 63.95 27.35 -4.66 0.089 9704
 9706 3 64.91 29.36 -3.12 0.431 9692
 9707 3 64.84 29.57 -2.95 0.089 9706
 9708 3 65.08 29.45 -3.05 0.395 9706
 9709 3 65.24 29.43 -2.99 0.458 9708
 9710 3 65.38 29.57 -2.85 0.471 9709
 9711 3 64.97 29.54 -2.37 0.244 9710
 9712 3 64.89 29.54 -2.26 0.16 9711
 9713 3 65.66 29.54 -2.95 0.436 9710
 9714 3 66.03 29.43 -2.95 0.385 9713
 9715 3 66.25 29.38 -2.97 0.351 9714
 9716 3 66.5 29.45 -2.89 0.384 9715
 9717 3 66.67 29.48 -2.83 0.331 9716
 9718 3 66.91 29.48 -2.8 0.297 9717
 9719 3 67.09 29.5 -2.74 0.297 9718
 9720 3 67.25 29.61 -2.66 0.286 9719
 9721 3 67.39 29.64 -2.66 0.249 9720
 9722 3 67.59 29.72 -2.57 0.23 9721
 9723 3 67.75 29.75 -2.55 0.262 9722
 9724 3 67.94 29.7 -2.53 0.281 9723
 9725 3 68.11 29.73 -2.53 0.316 9724
 9726 3 68.3 29.86 -2.45 0.303 9725
 9727 3 68.47 29.95 -2.4 0.33 9726
 9728 3 68.64 29.95 -2.34 0.313 9727
 9729 3 68.84 29.95 -2.33 0.354 9728
 9730 3 69 29.95 -2.28 0.342 9729
 9731 3 69.17 29.95 -2.26 0.349 9730
 9732 3 69.34 29.91 -2.3 0.355 9731
 9733 3 69.53 29.89 -2.33 0.362 9732
 9734 3 69.75 29.89 -2.33 0.406 9733
 9735 3 69.92 29.93 -2.33 0.411 9734
 9736 3 70.11 29.93 -2.35 0.459 9735
 9737 3 70.24 30.02 -2.28 0.472 9736
 9738 3 70.41 30.04 -2.3 0.471 9737
 9739 3 70.67 29.93 -2.35 0.492 9738
 9740 3 70.89 29.86 -2.35 0.446 9739
 9741 3 71.14 29.75 -2.45 0.354 9740
 9742 3 71.31 29.68 -2.47 0.357 9741
 9743 3 71.49 29.66 -2.47 0.342 9742
 9744 3 71.64 29.66 -2.49 0.375 9743
 9745 3 71.8 29.66 -2.51 0.415 9744
 9746 3 71.99 29.63 -2.51 0.478 9745
 9747 3 72.11 29.68 -2.55 0.531 9746
 9748 3 72.27 29.68 -2.49 0.583 9747
 9749 3 72.44 29.73 -2.41 0.604 9748
 9750 3 72.59 29.79 -2.35 0.614 9749
 9751 3 72.72 29.88 -2.26 0.608 9750
 9752 3 72.83 30 -2.18 0.587 9751
 9753 3 73 30.02 -2.14 0.62 9752
 9754 3 73.14 30.09 -2.06 0.605 9753
 9755 3 73.28 30.11 -2.03 0.614 9754
 9756 3 73.5 29.36 -2.78 0.16 9755
 9757 3 73.74 29.29 -2.83 0.174 9756
 9758 3 73.89 29.23 -2.85 0.163 9757
 9759 3 74.08 29.07 -2.85 0.1 9758
 9760 3 74.16 29.13 -2.91 0.098 9759
 9761 3 74.28 29.09 -2.93 0.147 9760
 9762 3 74.45 28.97 -2.91 0.152 9761
 9763 3 74.64 28.84 -2.85 0.157 9762
 9764 3 74.84 28.7 -2.85 0.173 9763
 9765 3 75.03 28.57 -2.8 0.193 9764
 9766 3 75.25 28.45 -2.83 0.172 9765
 9767 3 75.44 28.39 -2.85 0.172 9766
 9768 3 75.55 28.34 -2.85 0.207 9767
 9769 3 75.8 28.23 -2.83 0.233 9768
 9770 3 75.99 28.07 -2.76 0.247 9769
 9771 3 76.14 28.04 -3.12 0.149 9770
 9772 3 76.28 27.93 -3.17 0.124 9771
 9773 3 76.39 27.89 -3.21 0.000125 9772
 9774 3 76.14 27.95 -2.63 0.236 9770
 9775 3 76.24 27.77 -2.54 0.238 9774
 9776 3 76.33 27.59 -2.4 0.24 9775
 9777 3 76.41 27.54 -2.36 0.259 9776
 9778 3 76.49 27.38 -2.07 0.145 9777
 9779 3 76.55 27.3 -1.96 0.15 9778
 9780 3 76.56 27.23 -1.87 0.188 9779
 9781 3 76.66 27.16 -1.71 0.165 9780
 9782 3 76.72 27.09 -1.51 0.156 9781
 9783 3 76.78 26.97 -1.4 0.164 9782
 9784 3 76.78 26.91 -1.26 0.167 9783
 9785 3 76.8 26.82 -1.15 0.23 9784
 9786 3 76.92 26.64 -1.05 0.412 9785
 9787 3 77.05 26.57 -1.02 0.462 9786
 9788 3 77.03 26.49 -0.86 0.469 9787
 9789 3 77.05 26.42 -0.76 0.528 9788
 9790 3 77.14 26.31 -0.75 0.595 9789
 9791 3 77.25 26.24 -0.63 0.627 9790
 9792 3 77.27 26.17 -0.53 0.6 9791
 9793 3 77.2 26.1 -0.43 0.469 9792
 9794 3 77.24 25.98 -0.35 0.41 9793
 9795 3 77.33 25.92 -0.3 0.361 9794
 9796 3 77.55 25.76 -0.26 0.295 9795
 9797 3 77.5 25.55 -0.12 0.231 9796
 9798 3 77.59 25.4 -0.17 0.241 9797
 9799 3 77.59 25.17 -0.01 0.000125 9798
 9800 3 78.08 26.49 -0.29 0.183 9792
 9801 3 78.19 26.49 -0.26 0.177 9800
 9802 3 78.41 26.42 -0.3 0.18 9801
 9803 3 78.55 26.4 -0.3 0.162 9802
 9804 3 78.72 26.4 -0.27 0.176 9803
 9805 3 78.86 26.46 -0.2 0.189 9804
 9806 3 79.06 26.4 -0.18 0.214 9805
 9807 3 79.25 26.26 -0.09 0.192 9806
 9808 3 79.42 26.17 -0.05 0.139 9807
 9809 3 79.63 26.03 -0.02 0.131 9808
 9810 3 79.74 25.99 -0.01 0.157 9809
 9811 3 79.86 25.96 0 0.182 9810
 9812 3 80.02 25.96 0 0.19 9811
 9813 3 80.17 25.94 -0.01 0.194 9812
 9814 3 80.3 25.99 0.04 0.183 9813
 9815 3 80.45 26.08 0.1 0.188 9814
 9816 3 80.58 26.12 0.18 0.162 9815
 9817 3 80.69 26.19 0.26 0.173 9816
 9818 3 80.91 26.15 0.36 0.158 9817
 9819 3 81.16 26.1 0.46 0.196 9818
 9820 3 81.3 26.12 0.53 0.178 9819
 9821 3 81.45 26.12 0.58 0.189 9820
 9822 3 81.61 26.12 0.61 0.192 9821
 9823 3 81.83 26.14 0.69 0.162 9822
 9824 3 82.06 26.05 0.74 0.162 9823
 9825 3 82.24 25.92 0.81 0.172 9824
 9826 3 82.41 25.78 0.85 0.182 9825
 9827 3 82.59 25.65 0.93 0.199 9826
 9828 3 82.72 25.51 0.98 0.176 9827
 9829 3 82.91 25.39 1.13 0.173 9828
 9830 3 83.11 25.24 1.19 0.177 9829
 9831 3 83.24 25.17 1.26 0.143 9830
 9832 3 83.41 25.08 1.23 0.183 9831
 9833 3 83.47 24.94 1.24 0.185 9832
 9834 3 83.63 24.96 1.29 0.212 9833
 9835 3 83.75 24.81 1.35 0.179 9834
 9836 3 83.88 24.76 1.44 0.198 9835
 9837 3 84.06 24.64 1.53 0.176 9836
 9838 3 84.13 24.49 1.66 0.153 9837
 9839 3 84.19 24.39 1.68 0.163 9838
 9840 3 84.3 24.24 1.73 0.151 9839
 9841 3 84.49 24.1 1.7 0.169 9840
 9842 3 84.5 23.99 1.74 0.162 9841
 9843 3 84.58 23.83 1.79 0.151 9842
 9844 3 84.69 23.71 1.79 0.154 9843
 9845 3 84.77 23.56 1.81 0.169 9844
 9846 3 84.58 23.41 2.12 0.169 9845
 9847 3 84.64 23.4 2.27 0.227 9846
 9848 3 84.92 23.27 2.21 0.346 9847
 9849 3 85.05 23.22 2.29 0.395 9848
 9850 3 85.08 23.13 2.41 0.432 9849
 9851 3 85.17 22.99 2.5 0.425 9850
 9852 3 85.22 22.86 2.6 0.428 9851
 9853 3 85.28 22.77 2.73 0.399 9852
 9854 3 85.34 22.68 2.91 0.428 9853
 9855 3 85.45 22.5 2.91 0.493 9854
 9856 3 85.56 22.38 2.96 0.517 9855
 9857 3 85.69 22.24 2.98 0.487 9856
 9858 3 85.63 22.16 3.08 0.432 9857
 9859 3 85.55 22.15 3.25 0.425 9858
 9860 3 85.36 22.57 3.87 0.14 9859
 9861 3 85.47 22.59 4.03 0.059 9860
 9862 3 85.53 22.65 4.16 0.102 9861
 9863 3 85.61 22.68 4.29 0.12 9862
 9864 3 86.52 22.32 3.1 0.142 9857
 9865 3 86.69 22.25 3.23 0.115 9864
 9866 3 86.78 22.16 3.39 0.175 9865
 9867 3 86.84 22.13 3.5 0.224 9866
 9868 3 86.86 22.06 3.62 0.241 9867
 9869 3 86.89 21.97 3.79 0.239 9868
 9870 3 86.89 21.97 3.96 0.258 9869
 9871 3 86.97 21.88 4.12 0.207 9870
 9872 3 86.91 21.84 4.37 0.191 9871
 9873 3 86.86 21.77 4.54 0.135 9872
 9874 3 86.92 21.76 4.71 0.167 9873
 9875 3 87.05 21.69 4.86 0.183 9874
 9876 3 87.22 21.57 4.96 0.193 9875
 9877 3 87.25 21.46 5.01 0.178 9876
 9878 3 87.36 21.37 5.13 0.172 9877
 9879 3 87.38 21.28 5.29 0.172 9878
 9880 3 87.38 21.26 5.5 0.149 9879
 9881 3 87.42 21.21 5.67 0.204 9880
 9882 3 87.45 21.28 5.87 0.403 9881
 9883 3 87.48 21.21 6 0.455 9882
 9884 3 87.59 21.21 6.12 0.494 9883
 9885 3 87.73 21.12 6.17 0.548 9884
 9886 3 87.72 21.17 6.26 0.624 9885
 9887 3 87.84 21.19 6.38 0.722 9886
 9888 3 87.95 20.98 6.51 0.644 9887
 9889 3 88 20.98 6.63 0.606 9888
 9890 3 87.86 20.78 6.81 0.402 9889
 9891 3 87.82 20.73 6.97 0.373 9890
 9892 3 87.89 20.73 6.57 0.208 9891
 9893 3 87.87 20.57 6.48 0.227 9892
 9894 3 87.84 20.46 6.48 0.163 9893
 9895 3 87.73 20.61 7.23 0.371 9891
 9896 3 87.67 20.52 7.38 0.345 9895
 9897 3 87.75 20.27 7.4 0.341 9896
 9898 3 87.61 20.11 7.52 0.243 9897
 9899 3 87.67 20.15 7.76 0.173 9898
 9900 3 87.84 20.15 7.92 0.12 9899
 9901 3 87.9 20.06 8.01 0.149 9900
 9902 3 87.97 20.02 8.12 0.198 9901
 9903 3 88.14 19.93 8.21 0.163 9902
 9904 3 87.98 19.97 8.37 0.112 9903
 9905 3 87.95 20.04 8.51 0.057 9904
 9906 3 87.95 19.88 8.74 0.083 9905
 9907 3 87.98 19.83 8.83 0.102 9906
 9908 3 88.01 19.76 8.95 0.112 9907
 9909 3 88.06 19.65 9.1 0.084 9908
 9910 3 88.01 20.35 7.22 0.184 9897
 9911 3 88.07 20.46 7.15 0.000125 9910
 9912 3 88.22 21.64 6.62 0.2 9889
 9913 3 88.18 21.76 6.71 0.097 9912
 9914 3 87.59 22.07 6.33 0.139 9887
 9915 3 87.75 22.12 6.36 0.1 9914
 9916 3 85.08 23.62 1.89 0.181 9845
 9917 3 85.22 23.77 2.01 0.182 9916
 9918 3 85.08 23.82 2.24 0.000125 9917
 9919 3 83.69 25.28 1.5 0.138 9834
 9920 3 83.64 25.33 1.62 0.09 9919
 9921 3 73.45 30.27 -1.79 0.458 9755
 9922 3 73.63 30.38 -1.67 0.406 9921
 9923 3 73.75 30.43 -1.56 0.417 9922
 9924 3 73.92 30.48 -1.5 0.39 9923
 9925 3 74.08 30.55 -1.5 0.411 9924
 9926 3 74.2 30.61 -1.53 0.408 9925
 9927 3 74.31 30.73 -1.56 0.417 9926
 9928 3 74.44 30.89 -1.62 0.46 9927
 9929 3 74.55 31.02 -1.63 0.468 9928
 9930 3 74.67 31.14 -1.64 0.46 9929
 9931 3 74.78 31.2 -1.71 0.486 9930
 9932 3 74.88 31.32 -1.63 0.509 9931
 9933 3 74.99 31.45 -1.5 0.526 9932
 9934 3 75.16 31.5 -1.44 0.489 9933
 9935 3 75.33 31.57 -1.27 0.488 9934
 9936 3 75.45 31.61 -1.25 0.452 9935
 9937 3 75.61 31.68 -1.14 0.399 9936
 9938 3 75.75 31.77 -1.09 0.392 9937
 9939 3 75.89 31.82 -0.94 0.371 9938
 9940 3 76 31.96 -0.88 0.348 9939
 9941 3 76.14 32.08 -0.78 0.329 9940
 9942 3 76.27 32.16 -0.78 0.319 9941
 9943 3 76.36 32.26 -0.72 0.322 9942
 9944 3 76.47 32.37 -0.7 0.299 9943
 9945 3 76.56 32.4 -0.63 0.321 9944
 9946 3 76.63 32.41 -0.49 0.341 9945
 9947 3 76.64 32.48 -0.36 0.365 9946
 9948 3 76.78 32.57 -0.17 0.367 9947
 9949 3 76.86 32.61 -0.02 0.376 9948
 9950 3 76.97 32.61 0.11 0.362 9949
 9951 3 77.11 32.65 0.15 0.413 9950
 9952 3 77.24 32.62 0.3 0.414 9951
 9953 3 77.25 32.69 0.56 0.408 9952
 9954 3 77.33 32.77 0.76 0.416 9953
 9955 3 77.39 32.76 0.93 0.385 9954
 9956 3 77.53 32.9 1.01 0.352 9955
 9957 3 77.61 32.9 1.21 0.364 9956
 9958 3 77.59 32.98 1.33 0.341 9957
 9959 3 77.69 32.98 1.5 0.34 9958
 9960 3 77.83 33.02 1.56 0.348 9959
 9961 3 77.97 33.05 1.67 0.362 9960
 9962 3 78.17 33.15 1.65 0.339 9961
 9963 3 78.28 33.2 1.68 0.366 9962
 9964 3 78.42 33.17 1.76 0.381 9963
 9965 3 78.56 33.16 1.86 0.379 9964
 9966 3 78.63 33.23 1.96 0.354 9965
 9967 3 78.69 33.26 2.08 0.39 9966
 9968 3 78.89 33.28 2.15 0.413 9967
 9969 3 78.92 33.31 2.27 0.41 9968
 9970 3 79.25 32.68 1.65 0.164 9969
 9971 3 79.3 32.58 1.53 0.136 9970
 9972 3 79.31 32.44 1.5 0.119 9971
 9973 3 79.3 32.3 1.46 0.113 9972
 9974 3 79.39 32.37 1.24 0.144 9973
 9975 3 79.58 32.32 1.02 0.134 9974
 9976 3 79.74 32.2 0.92 0.079 9975
 9977 3 79.13 33.27 2.42 0.388 9969
 9978 3 79.16 33.24 2.54 0.38 9977
 9979 3 79.25 33.21 2.69 0.492 9978
 9980 3 79.3 33.16 2.77 0.523 9979
 9981 3 79.36 33.13 2.92 0.593 9980
 9982 3 79.5 33.17 3 0.604 9981
 9983 3 79.67 33.21 3.15 0.611 9982
 9984 3 79.81 33.17 3.21 0.654 9983
 9985 3 79.99 33.27 3.29 0.63 9984
 9986 3 80.19 33.27 3.33 0.607 9985
 9987 3 79.94 33.2 3.46 0.35 9986
 9988 3 80 33.28 3.44 0.279 9987
 9989 3 81.05 33.24 3.15 0.309 9986
 9990 3 81.19 33.31 3.1 0.364 9989
 9991 3 81.34 33.34 3.08 0.421 9990
 9992 3 81.53 33.34 3.08 0.454 9991
 9993 3 81.67 33.45 3.08 0.48 9992
 9994 3 81.75 33.59 3.08 0.49 9993
 9995 3 81.95 33.58 3.04 0.523 9994
 9996 3 82.14 33.62 3.06 0.558 9995
 9997 3 82.28 33.78 3 0.543 9996
 9998 3 79.08 33.24 2.77 0.098 9978
 9999 3 54.13 33.82 -1.07 0.151 8158
 10000 3 54.24 33.97 -1.08 0.164 9999
 10001 3 54.23 34.05 -1.16 0.224 10000
 10002 3 54.21 34.15 -1.23 0.283 10001
 10003 3 54.17 34.23 -1.33 0.306 10002
 10004 3 54.27 34.28 -1.43 0.363 10003
 10005 3 54.34 34.46 -1.48 0.485 10004
 10006 3 54.41 34.47 -1.56 0.531 10005
 10007 3 54.45 34.57 -1.57 0.523 10006
 10008 3 54.12 35.11 -1.28 0.156 10007
 10009 3 52.48 34.93 0.34 0.169 8145
 10010 3 52.55 34.83 0.25 0.000125 10009
 10011 3 45.2 39.15 7.75 0.852 8087
 10012 3 45.06 39.18 7.92 0.875 10011
 10013 3 44.89 39.18 7.92 0.899 10012
 10014 3 44.74 39.26 8 0.874 10013
 10015 3 44.59 39.29 8.06 0.805 10014
 10016 3 44.46 39.26 8.1 0.764 10015
 10017 3 44.27 39.26 8.02 0.7 10016
 10018 3 44.13 39.32 8.1 0.595 10017
 10019 3 43.95 39.36 8.1 0.521 10018
 10020 3 43.77 39.4 8.15 0.437 10019
 10021 3 43.55 39.47 8.15 0.382 10020
 10022 3 43.38 39.5 8.25 0.392 10021
 10023 3 43.23 39.58 8.34 0.368 10022
 10024 3 43.09 39.58 8.4 0.382 10023
 10025 3 42.88 39.64 8.44 0.37 10024
 10026 3 42.77 39.61 8.52 0.331 10025
 10027 3 42.52 39.68 8.59 0.337 10026
 10028 3 42.33 39.65 8.67 0.366 10027
 10029 3 42.17 39.65 8.74 0.366 10028
 10030 3 41.99 39.62 8.76 0.367 10029
 10031 3 41.84 39.61 8.84 0.346 10030
 10032 3 41.71 39.66 8.92 0.332 10031
 10033 3 41.56 39.65 9 0.352 10032
 10034 3 41.38 39.7 9.07 0.362 10033
 10035 3 41.23 39.7 9.17 0.345 10034
 10036 3 41.09 39.69 9.25 0.343 10035
 10037 3 40.95 39.7 9.34 0.318 10036
 10038 3 40.87 39.84 9.5 0.333 10037
 10039 3 40.74 39.84 9.6 0.312 10038
 10040 3 40.58 39.88 9.75 0.336 10039
 10041 3 40.48 39.97 9.89 0.345 10040
 10042 3 40.38 40.06 9.95 0.305 10041
 10043 3 40.26 40.09 10.09 0.32 10042
 10044 3 40.12 40.19 10.17 0.298 10043
 10045 3 39.95 40.3 10.34 0.326 10044
 10046 3 39.82 40.44 10.5 0.332 10045
 10047 3 39.66 40.55 10.68 0.403 10046
 10048 3 39.51 40.62 10.74 0.404 10047
 10049 3 39.36 40.77 10.89 0.379 10048
 10050 3 39.19 40.77 10.91 0.385 10049
 10051 3 39.04 40.88 10.98 0.385 10050
 10052 3 38.87 40.95 11.01 0.405 10051
 10053 3 38.72 41.08 11.19 0.364 10052
 10054 3 38.55 41.09 11.21 0.334 10053
 10055 3 38.44 41.17 11.24 0.288 10054
 10056 3 38.3 41.3 11.27 0.292 10055
 10057 3 38.12 41.38 11.33 0.259 10056
 10058 3 37.9 41.44 11.24 0.287 10057
 10059 3 37.66 41.48 11.19 0.268 10058
 10060 3 37.54 41.55 11.13 0.297 10059
 10061 3 37.47 41.67 11.14 0.289 10060
 10062 3 37.3 41.72 11.08 0.314 10061
 10063 3 37.13 41.81 11.15 0.302 10062
 10064 3 36.95 41.9 11.15 0.313 10063
 10065 3 36.8 41.95 11.08 0.34 10064
 10066 3 36.62 42.01 11.06 0.301 10065
 10067 3 36.38 42.2 10.93 0.341 10066
 10068 3 36.11 42.36 10.88 0.368 10067
 10069 3 35.52 42.52 10.74 0.083 10068
 10070 3 35.44 42.48 10.88 0.098 10069
 10071 3 35.26 42.44 10.97 0.071 10070
 10072 3 35.12 42.34 11 0.092 10071
 10073 3 35.01 42.37 11.1 0.061 10072
 10074 3 35 42.37 11.24 0.075 10073
 10075 3 34.94 42.37 11.39 0.118 10074
 10076 3 34.88 42.35 11.48 0.147 10075
 10077 3 34.97 42.32 11.71 0.132 10076
 10078 3 35.06 42.28 11.94 0.144 10077
 10079 3 35 41.92 12.17 0.124 10078
 10080 3 35.01 41.74 12.33 0.068 10079
 10081 3 35.07 41.56 12.43 0.104 10080
 10082 3 34.97 41.35 12.55 0.124 10081
 10083 3 34.94 41.16 12.57 0.129 10082
 10084 3 34.78 40.87 12.52 0.141 10083
 10085 3 34.68 40.73 12.39 0.129 10084
 10086 3 34.44 40.63 12.29 0.171 10085
 10087 3 34.12 40.39 12.07 0.238 10086
 10088 3 33.82 40.27 12.06 0.323 10087
 10089 3 33.76 40.12 12.08 0.276 10088
 10090 3 33.74 39.88 12.13 0.244 10089
 10091 3 33.74 39.74 12.18 0.18 10090
 10092 3 33.74 39.53 12.2 0.176 10091
 10093 3 33.67 39.31 12.23 0.133 10092
 10094 3 33.58 39.06 12.17 0.184 10093
 10095 3 33.68 38.92 12.15 0.132 10094
 10096 3 33.79 38.85 12.17 0.095 10095
 10097 3 33.82 38.71 12.17 0.075 10096
 10098 3 33.86 38.59 12.17 0.097 10097
 10099 3 33.79 38.24 12.1 0.282 10098
 10100 3 33.92 38.16 12.09 0.237 10099
 10101 3 34.07 38 12.17 0.156 10100
 10102 3 34.12 37.84 12.18 0.142 10101
 10103 3 34.18 37.67 12.23 0.137 10102
 10104 3 34.29 37.38 12.12 0.186 10103
 10105 3 34.36 37.27 12.02 0.188 10104
 10106 3 34.56 37.42 12.06 0.12 10105
 10107 3 34.5 37.57 11.97 0.111 10106
 10108 3 34.68 37.71 12.07 0.089 10107
 10109 3 34.68 37.8 12.14 0.051 10108
 10110 3 34.18 37.03 11.82 0.113 10105
 10111 3 34.07 36.95 11.76 0.181 10110
 10112 3 33.87 36.89 11.77 0.193 10111
 10113 3 33.6 36.99 11.85 0.101 10112
 10114 3 33.49 36.99 11.87 0.129 10113
 10115 3 33.9 37.21 11.7 0.077 10111
 10116 3 33.75 37.28 11.53 0.13 10115
 10117 3 33.57 37.37 11.45 0.174 10116
 10118 3 33.33 37.5 11.45 0.076 10117
 10119 3 34.11 37.16 12.16 0.2 10104
 10120 3 34.04 37.02 12.18 0.152 10119
 10121 3 33.43 40.17 11.8 0.173 10088
 10122 3 33.36 40.24 11.71 0.12 10121
 10123 3 33.22 40.32 11.72 0.085 10122
 10124 3 35.26 42.53 11.9 0.119 10078
 10125 3 35.33 42.62 11.95 0.076 10124
 10126 3 35.39 42.74 11.96 0.093 10125
 10127 3 35.39 42.88 11.98 0.108 10126
 10128 3 35.39 43.06 12.04 0.115 10127
 10129 3 35.44 43.24 11.98 0.109 10128
 10130 3 35.4 43.43 11.9 0.13 10129
 10131 3 35.59 43.63 11.92 0.118 10130
 10132 3 35.69 43.74 11.85 0.119 10131
 10133 3 35.83 43.78 11.72 0.153 10132
 10134 3 36 43.71 11.64 0.191 10133
 10135 3 36.08 42.45 10.96 0.347 10068
 10136 3 35.94 42.58 11.01 0.337 10135
 10137 3 35.82 42.77 11.01 0.381 10136
 10138 3 35.69 43.02 10.99 0.481 10137
 10139 3 35.57 43.22 10.98 0.423 10138
 10140 3 35.37 43.54 10.93 0.468 10139
 10141 3 35.19 43.86 10.97 0.504 10140
 10142 3 35.21 44.56 10.81 0.147 10141
 10143 3 35.19 44.76 10.76 0.137 10142
 10144 3 35.09 44.92 10.7 0.115 10143
 10145 3 35.05 45.08 10.62 0.089 10144
 10146 3 35.02 45.24 10.55 0.1 10145
 10147 3 34.95 45.34 10.53 0.056 10146
 10148 3 35.05 43.91 10.99 0.473 10141
 10149 3 34.9 43.95 11.09 0.493 10148
 10150 3 34.73 44.02 11.12 0.465 10149
 10151 3 34.51 44.3 11 0.408 10150
 10152 3 34.4 44.29 11.07 0.393 10151
 10153 3 34.27 44.13 11.17 0.386 10152
 10154 3 34.12 44.05 11.15 0.333 10153
 10155 3 33.98 43.99 11.2 0.309 10154
 10156 3 33.83 44.03 11.17 0.334 10155
 10157 3 33.62 44.13 11.23 0.301 10156
 10158 3 33.47 44.06 11.28 0.281 10157
 10159 3 33.26 44.03 11.38 0.316 10158
 10160 3 32.9 44.16 11.56 0.401 10159
 10161 3 32.61 44.62 11.49 0.102 10160
 10162 3 32.58 44.73 11.47 0.092 10161
 10163 3 32.55 44.85 11.46 0.104 10162
 10164 3 32.52 45.05 11.53 0.148 10163
 10165 3 32.4 45.13 11.45 0.164 10164
 10166 3 32.25 45.2 11.37 0.18 10165
 10167 3 32.15 45.27 11.27 0.163 10166
 10168 3 32.05 45.34 11.08 0.113 10167
 10169 3 32.01 45.44 10.95 0.107 10168
 10170 3 31.95 45.56 10.81 0.124 10169
 10171 3 32.87 44.03 11.58 0.356 10170
 10172 3 32.7 44.57 11.87 0.163 10171
 10173 3 32.68 44.78 11.93 0.179 10172
 10174 3 32.73 44.82 12.03 0.244 10173
 10175 3 32.77 44.93 12.12 0.286 10174
 10176 3 33.04 45.03 12.57 0.55 10175
 10177 3 33.24 45.14 13.2 0.186 10176
 10178 3 33.29 45.25 13.39 0.238 10177
 10179 3 33.29 45.31 13.5 0.189 10178
 10180 3 33.29 45.3 13.63 0.149 10179
 10181 3 33.37 45.26 13.81 0.196 10180
 10182 3 33.39 45.04 14.24 0.336 10181
 10183 3 33.19 44.99 14.22 0.156 10182
 10184 3 33.04 45.04 14.14 0.135 10183
 10185 3 32.9 45.08 14.06 0.132 10184
 10186 3 32.72 45.13 13.79 0.168 10185
 10187 3 32.58 45.1 13.71 0.177 10186
 10188 3 32.26 45.25 13.55 0.284 10187
 10189 3 32.07 45.6 13.48 0.205 10188
 10190 3 32 45.77 13.49 0.169 10189
 10191 3 31.91 45.92 13.48 0.157 10190
 10192 3 31.89 46.06 13.39 0.159 10191
 10193 3 31.84 46.23 13.22 0.123 10192
 10194 3 31.84 46.39 13.14 0.151 10193
 10195 3 31.77 46.5 13.03 0.146 10194
 10196 3 31.74 46.6 12.98 0.11 10195
 10197 3 33.49 45.49 13.34 0.125 10178
 10198 3 33.57 45.56 13.36 0.128 10197
 10199 3 33.61 45.67 13.38 0.135 10198
 10200 3 33.69 45.78 13.39 0.134 10199
 10201 3 33.64 45.93 13.41 0.109 10200
 10202 3 33.57 46.1 13.36 0.125 10201
 10203 3 33.5 46.24 13.33 0.129 10202
 10204 3 33.54 46.38 13.38 0.104 10203
 10205 3 33.51 46.49 13.36 0.119 10204
 10206 3 33.51 46.64 13.39 0.118 10205
 10207 3 33.57 46.78 13.54 0.131 10206
 10208 3 33.49 46.99 13.7 0.113 10207
 10209 3 33.47 47.18 13.77 0.146 10208
 10210 3 33.49 47.29 13.84 0.138 10209
 10211 3 33.47 47.46 13.94 0.14 10210
 10212 3 33.4 47.64 14.12 0.099 10211
 10213 3 33.24 47.71 14.2 0.121 10212
 10214 3 33.25 47.92 14.33 0.044 10213
 10215 3 33.08 47.97 14.37 0.112 10214
 10216 3 32.97 48.03 14.4 0.073 10215
 10217 3 33.01 45.16 12.45 0.387 10216
 10218 3 32.72 45.75 12.12 0.105 10217
 10219 3 32.72 45.89 12.16 0.163 10218
 10220 3 32.83 46.02 12.22 0.184 10219
 10221 3 33.13 45.92 12.06 0.086 10220
 10222 3 33.26 45.93 12.08 0.058 10221
 10223 3 33.25 45.12 12.59 0.378 10217
 10224 3 32.87 44.85 13 0.063 10223
 10225 3 32.78 44.82 12.91 0.056 10224
 10226 3 32.64 44.78 12.88 0.068 10225
 10227 3 33.51 45.06 12.74 0.378 10223
 10228 3 33.79 44.8 12.81 0.077 10227
 10229 3 33.86 44.7 12.92 0.063 10228
 10230 3 33.57 45.13 12.63 0.153 10229
 10231 3 33.93 45.45 12.78 0.114 10230
 10232 3 34.01 45.62 12.64 0.081 10231
 10233 3 34 45.77 12.48 0.09 10232
 10234 3 34.02 45.88 12.41 0.114 10233
 10235 3 34.05 46.03 12.29 0.139 10234
 10236 3 34.05 46.2 12.16 0.147 10235
 10237 3 34.07 46.24 12.06 0.198 10236
 10238 3 34.08 46.42 11.95 0.246 10237
 10239 3 34.04 45.95 11.78 0.111 10238
 10240 3 34.23 46.56 11.89 0.128 10238
 10241 3 33.9 46.71 12.02 0.107 10240
 10242 3 33.9 46.77 11.92 0.000125 10241
 10243 3 34.34 46.67 11.84 0.192 10240
 10244 3 34.57 46.57 11.7 0.125 10243
 10245 3 34.55 46.39 11.61 0.067 10244
 10246 3 34.58 46.31 11.52 0.09 10245
 10247 3 34.61 46.2 11.44 0.118 10246
 10248 3 34.65 46.09 11.48 0.048 10247
 10249 3 34.44 46.91 11.9 0.288 10243
 10250 3 34.44 47.05 11.9 0.342 10249
 10251 3 34.83 47.28 11.64 0.165 10250
 10252 3 35 47.34 11.57 0.18 10251
 10253 3 35.16 47.41 11.61 0.134 10252
 10254 3 35.23 47.53 11.66 0.136 10253
 10255 3 35.37 47.75 11.56 0.148 10254
 10256 3 35.46 47.91 11.53 0.088 10255
 10257 3 35.6 47.95 11.58 0.098 10256
 10258 3 35.7 48.09 11.58 0.115 10257
 10259 3 35.84 48.12 11.57 0.089 10258
 10260 3 33.75 45.17 12.5 0.071 10227
 10261 3 32.94 44.6 12.73 0.148 10176
 10262 3 32.96 44.45 12.87 0.079 10261
 10263 3 32.8 43.81 11.59 0.348 10160
 10264 3 32.79 43.28 11.3 0.144 10263
 10265 3 32.73 43.1 11.23 0.16 10264
 10266 3 32.62 42.98 11.16 0.121 10265
 10267 3 32.55 42.91 11.1 0.082 10266
 10268 3 32.54 42.81 10.97 0.134 10267
 10269 3 32.36 42.67 10.91 0.211 10268
 10270 3 32.3 42.55 10.74 0.185 10269
 10271 3 32.04 42.49 10.57 0.107 10270
 10272 3 31.92 42.37 10.41 0.14 10271
 10273 3 31.83 42.27 10.32 0.159 10272
 10274 3 31.75 42.16 10.25 0.155 10273
 10275 3 31.63 42.06 10.08 0.151 10274
 10276 3 31.54 41.94 9.98 0.162 10275
 10277 3 31.43 41.9 9.84 0.18 10276
 10278 3 31.47 41.98 9.64 0.139 10277
 10279 3 31.47 42.04 9.47 0.144 10278
 10280 3 31.43 41.92 9.3 0.099 10279
 10281 3 31.36 41.9 9.21 0.136 10280
 10282 3 31.29 41.77 9.15 0.137 10281
 10283 3 31.31 41.58 9.06 0.173 10282
 10284 3 31.34 41.41 8.94 0.116 10283
 10285 3 31.27 41.27 8.93 0.113 10284
 10286 3 31.13 41.09 8.81 0.086 10285
 10287 3 31.13 41.01 8.67 0.114 10286
 10288 3 31.07 40.94 8.58 0.109 10287
 10289 3 30.97 40.86 8.42 0.131 10288
 10290 3 30.86 40.86 8.32 0.114 10289
 10291 3 30.79 40.85 8.15 0.105 10290
 10292 3 30.7 40.86 8.1 0.08 10291
 10293 3 30.63 40.86 8 0.093 10292
 10294 3 30.59 40.86 7.85 0.095 10293
 10295 3 30.52 40.79 7.78 0.12 10294
 10296 3 30.43 40.72 7.62 0.114 10295
 10297 3 30.38 40.73 7.5 0.123 10296
 10298 3 30.36 40.72 7.34 0.102 10297
 10299 3 30.36 40.64 7.07 0.126 10298
 10300 3 30.38 40.62 6.91 0.154 10299
 10301 3 30.34 40.64 6.7 0.138 10300
 10302 3 30.36 40.61 6.58 0.154 10301
 10303 3 30.36 40.48 6.36 0.125 10302
 10304 3 30.34 40.43 6.2 0.14 10303
 10305 3 30.29 40.37 6.07 0.106 10304
 10306 3 30.29 40.23 5.99 0.116 10305
 10307 3 30.02 40.15 5.86 0.123 10306
 10308 3 29.75 40.01 5.9 0.125 10307
 10309 3 29.61 39.93 5.92 0.115 10308
 10310 3 29.45 39.86 5.94 0.105 10309
 10311 3 29.31 39.87 5.98 0.16 10310
 10312 3 29.15 39.76 5.87 0.204 10311
 10313 3 28.97 39.54 5.57 0.133 10312
 10314 3 28.91 39.42 5.49 0.088 10313
 10315 3 28.86 39.36 5.42 0.095 10314
 10316 3 28.86 39.29 5.29 0.106 10315
 10317 3 28.86 39.22 5.17 0.137 10316
 10318 3 28.86 39.22 5.04 0.227 10317
 10319 3 28.84 39.5 4.99 0.137 10318
 10320 3 28.88 39.21 4.93 0.152 10318
 10321 3 28.84 39.14 4.67 0.092 10320
 10322 3 28.82 38.88 4.92 0.085 10320
 10323 3 28.84 38.81 4.83 0.047 10322
 10324 3 29.02 39.98 5.98 0.076 10312
 10325 3 28.97 40.11 5.96 0.091 10324
 10326 3 28.97 40.23 5.94 0.000125 10325
 10327 3 31.4 42.3 9.45 0.098 10279
 10328 3 31.38 42.44 9.42 0.085 10327
 10329 3 31.4 42.59 9.37 0.105 10328
 10330 3 31.41 42.62 9.23 0.106 10329
 10331 3 31.34 42.55 9.12 0.116 10330
 10332 3 31.38 42.61 8.92 0.203 10331
 10333 3 31.38 42.73 8.89 0.245 10332
 10334 3 31.36 42.94 8.93 0.044 10333
 10335 3 31.49 42.47 8.57 0.106 10333
 10336 3 31.52 42.5 8.39 0.096 10335
 10337 3 31.54 42.47 8.26 0.158 10336
 10338 3 31.47 42.65 8.31 0.061 10337
 10339 3 31.7 42.26 8.15 0.1 10337
 10340 3 31.88 42.14 8.02 0.157 10339
 10341 3 31.93 42.11 7.93 0.152 10340
 10342 3 31.88 41.68 7.74 0.11 10341
 10343 3 31.93 41.48 7.78 0.086 10342
 10344 3 31.95 41.23 7.74 0.079 10343
 10345 3 31.88 41.05 7.7 0.099 10344
 10346 3 31.88 40.9 7.66 0.089 10345
 10347 3 31.84 40.76 7.63 0.125 10346
 10348 3 31.86 40.58 7.58 0.112 10347
 10349 3 36.3 42.47 10.66 0.093 10067
 10350 3 44.66 39.08 8.42 0.199 10016
 10351 3 44.48 39.26 8.42 0.227 10350
 10352 3 44.33 39.35 8.32 0.24 10351
 10353 3 44.12 39.43 8.17 0.21 10352
 10354 3 44.01 39.44 8.05 0.203 10353
 10355 3 43.91 39.46 7.99 0.186 10354
 10356 3 43.88 39.46 7.89 0.000125 10355
 10357 3 45.13 38.43 7.45 0.21 10011
 10358 3 45.2 38.23 7.4 0.229 10357
 10359 3 45.2 38.18 7.26 0.187 10358
 10360 3 45.37 38.1 7.22 0.000125 10359
 10361 3 45.71 42.05 9.82 0.11 8071
 10362 3 46.58 42.73 11.91 0.694 8062
 10363 3 46.57 42.74 12.01 0.639 10362
 10364 3 46.44 42.78 12.09 0.625 10363
 10365 3 46.39 42.85 12.17 0.576 10364
 10366 3 46.24 42.89 12.27 0.599 10365
 10367 3 46.06 43.03 12.33 0.512 10366
 10368 3 45.97 43.13 12.38 0.444 10367
 10369 3 45.93 43.24 12.42 0.378 10368
 10370 3 45.82 43.28 12.49 0.329 10369
 10371 3 45.79 43.45 12.57 0.299 10370
 10372 3 45.76 43.57 12.6 0.278 10371
 10373 3 45.68 43.74 12.65 0.26 10372
 10374 3 45.4 43.98 12.64 0.321 10373
 10375 3 45.15 44.24 12.71 0.379 10374
 10376 3 45.26 44.59 12.25 0.501 10375
 10377 3 45.33 44.74 12.25 0.396 10376
 10378 3 45.34 44.85 12.32 0.284 10377
 10379 3 45.37 44.99 12.45 0.198 10378
 10380 3 45.46 45.06 12.49 0.152 10379
 10381 3 45.47 45.21 12.57 0.175 10380
 10382 3 45.47 45.57 12.54 0.297 10381
 10383 3 45.48 45.84 12.31 0.172 10382
 10384 3 45.45 44.39 11.98 0.501 10376
 10385 3 45.47 44.27 11.9 0.507 10384
 10386 3 45.48 44.13 11.78 0.455 10385
 10387 3 45.51 43.93 11.68 0.407 10386
 10388 3 45.58 43.78 11.59 0.427 10387
 10389 3 45.51 43.64 11.58 0.467 10388
 10390 3 45.55 43.53 11.51 0.549 10389
 10391 3 45.11 43.42 11.69 0.281 10390
 10392 3 44.98 43.35 11.74 0.181 10391
 10393 3 45.01 43.17 11.63 0.083 10392
 10394 3 44.93 43.03 11.58 0.09 10393
 10395 3 44.9 42.92 11.57 0.114 10394
 10396 3 44.8 42.82 11.59 0.131 10395
 10397 3 44.7 42.7 11.54 0.108 10396
 10398 3 44.65 42.5 11.52 0.106 10397
 10399 3 44.57 42.38 11.54 0.134 10398
 10400 3 44.4 42.3 11.6 0.128 10399
 10401 3 44.3 42.25 11.68 0.157 10400
 10402 3 44.24 42.12 11.84 0.157 10401
 10403 3 44.12 42.05 11.96 0.198 10402
 10404 3 44.1 41.92 12.16 0.177 10403
 10405 3 44.04 41.75 12.31 0.165 10404
 10406 3 43.94 41.63 12.43 0.18 10405
 10407 3 43.86 41.53 12.43 0.254 10406
 10408 3 43.65 41.35 12.69 0.14 10407
 10409 3 43.57 41.16 12.8 0.096 10408
 10410 3 43.44 41.07 12.83 0.096 10409
 10411 3 43.36 41.02 12.9 0.128 10410
 10412 3 43.32 40.87 12.97 0.101 10411
 10413 3 43.25 40.68 12.93 0.119 10412
 10414 3 43.21 40.57 12.93 0.099 10413
 10415 3 43.12 40.38 12.99 0.088 10414
 10416 3 43.07 40.27 13.14 0.065 10415
 10417 3 43 40.16 13.2 0.119 10416
 10418 3 42.9 40.17 13.25 0.135 10417
 10419 3 42.72 40.2 13.36 0.112 10418
 10420 3 43.93 41.68 12.58 0.153 10407
 10421 3 44.03 41.34 12.04 0.103 10420
 10422 3 44.11 41.24 11.98 0.079 10421
 10423 3 44 41.84 12.61 0.17 10420
 10424 3 44.1 41.99 12.61 0.185 10423
 10425 3 44.35 42.38 12.55 0.133 10424
 10426 3 44.32 42.57 12.58 0.078 10425
 10427 3 44.32 42.67 12.65 0.075 10426
 10428 3 44.26 42.78 12.69 0.073 10427
 10429 3 44.31 42.82 12.85 0.085 10428
 10430 3 46.07 43.41 11.17 0.321 10390
 10431 3 46.18 43.34 10.99 0.284 10430
 10432 3 46.33 43.23 10.83 0.223 10431
 10433 3 46.52 43.15 10.72 0.158 10432
 10434 3 46.68 43.04 10.58 0.15 10433
 10435 3 46.76 42.9 10.5 0.169 10434
 10436 3 46.92 42.77 10.35 0.185 10435
 10437 3 46.99 42.67 10.22 0.212 10436
 10438 3 47.05 42.51 10 0.219 10437
 10439 3 47.06 42.41 9.84 0.176 10438
 10440 3 47.17 42.33 9.74 0.187 10439
 10441 3 47.24 42.23 9.63 0.16 10440
 10442 3 47.34 42.05 9.47 0.192 10441
 10443 3 47.38 41.98 9.24 0.186 10442
 10444 3 47.45 41.94 9.13 0.25 10443
 10445 3 47.59 41.76 8.9 0.289 10444
 10446 3 47.62 41.66 8.75 0.289 10445
 10447 3 47.84 41.69 8.6 0.327 10446
 10448 3 47.84 41.5 8.44 0.311 10447
 10449 3 47.87 41.47 8.33 0.369 10448
 10450 3 47.35 41.23 8.3 0.127 10449
 10451 3 47.16 41.15 8.33 0.111 10450
 10452 3 47.03 41.19 8.24 0.118 10451
 10453 3 46.96 41.18 8.41 0.000125 10452
 10454 3 48.1 41.47 8.13 0.363 10449
 10455 3 48.28 41.39 7.94 0.41 10454
 10456 3 48.34 41.33 7.78 0.446 10455
 10457 3 48.39 41.41 7.67 0.475 10456
 10458 3 48.45 42.04 7.99 0.14 10457
 10459 3 48.26 42.05 8.02 0.156 10458
 10460 3 48.03 42.03 8.11 0.127 10459
 10461 3 47.87 42.01 8.25 0.124 10460
 10462 3 47.73 42 8.31 0.124 10461
 10463 3 47.64 42.03 8.36 0.084 10462
 10464 3 48.42 41.29 7.5 0.522 10457
 10465 3 48.31 41.11 7.34 0.572 10464
 10466 3 48.17 40.87 7.22 0.56 10465
 10467 3 48.34 40.9 7.04 0.486 10466
 10468 3 48.46 40.78 6.95 0.487 10467
 10469 3 48.49 40.61 6.8 0.396 10468
 10470 3 47.73 40.37 6.59 0.147 10469
 10471 3 47.55 40.29 6.58 0.12 10470
 10472 3 47.45 40.44 6.59 0.087 10471
 10473 3 47.31 40.48 6.51 0.094 10472
 10474 3 47.19 40.57 6.51 0.106 10473
 10475 3 47.08 40.65 6.63 0.12 10474
 10476 3 46.95 40.78 6.7 0.103 10475
 10477 3 46.83 40.75 6.68 0.101 10476
 10478 3 46.67 40.73 6.7 0.102 10477
 10479 3 46.55 40.83 6.78 0.128 10478
 10480 3 46.44 40.87 6.79 0.163 10479
 10481 3 46.24 40.97 6.77 0.098 10480
 10482 3 46.14 41.08 6.78 0.094 10481
 10483 3 46.09 41.18 6.78 0.111 10482
 10484 3 46.02 41.32 6.79 0.111 10483
 10485 3 45.88 41.44 6.82 0.112 10484
 10486 3 48.67 40.6 6.67 0.376 10469
 10487 3 48.64 40.54 6.53 0.379 10486
 10488 3 48.81 40.54 6.51 0.331 10487
 10489 3 48.91 40.39 6.37 0.423 10488
 10490 3 49.09 40.44 6.32 0.457 10489
 10491 3 49.06 40.25 6.18 0.473 10490
 10492 3 49.16 40.15 6.08 0.589 10491
 10493 3 49.31 40.13 6.03 0.626 10492
 10494 3 49.35 40.06 5.89 0.626 10493
 10495 3 49.31 39.93 5.67 0.583 10494
 10496 3 49.31 39.85 5.37 0.52 10495
 10497 3 49.31 39.71 5.14 0.542 10496
 10498 3 49.34 39.59 4.96 0.555 10497
 10499 3 48.46 39.36 4.43 0.117 10498
 10500 3 48.35 39.34 4.37 0.139 10499
 10501 3 48.2 39.39 4.34 0.115 10500
 10502 3 48.06 39.49 4.3 0.174 10501
 10503 3 47.87 39.61 4.26 0.198 10502
 10504 3 47.69 39.67 4.32 0.196 10503
 10505 3 47.51 39.75 4.32 0.145 10504
 10506 3 47.38 39.82 4.37 0.057 10505
 10507 3 49.56 39.6 5.07 0.384 10498
 10508 3 49.1 39.28 4.49 0.177 10507
 10509 3 49.19 39.17 4.43 0.198 10508
 10510 3 49.34 39.03 4.32 0.115 10509
 10511 3 49.51 38.97 4.22 0.134 10510
 10512 3 49.7 38.88 4.18 0.079 10511
 10513 3 49.85 38.78 4.18 0.115 10512
 10514 3 49.95 38.78 4.22 0.000125 10513
 10515 3 49.74 39.59 5.1 0.433 10507
 10516 3 50.09 39.5 5.24 0.322 10515
 10517 3 50.37 39.7 5.35 0.316 10516
 10518 3 50.49 39.78 5.43 0.388 10517
 10519 3 50.78 39.63 5.3 0.232 10518
 10520 3 50.7 39.96 5.59 0.479 10519
 10521 3 50.77 40.1 5.72 0.521 10520
 10522 3 50.92 40.14 5.67 0.596 10521
 10523 3 51.06 40.4 5.84 0.262 10522
 10524 3 51.26 40.35 5.71 0.14 10523
 10525 3 51.38 39.68 5.09 0.228 10522
 10526 3 51.52 39.65 5.04 0.239 10525
 10527 3 51.66 39.52 4.96 0.288 10526
 10528 3 51.74 39.42 4.84 0.369 10527
 10529 3 51.88 39.46 4.75 0.402 10528
 10530 3 52.08 39.53 4.71 0.447 10529
 10531 3 52.23 39.67 4.62 0.393 10530
 10532 3 52.39 39.67 4.58 0.438 10531
 10533 3 52.55 39.61 4.47 0.446 10532
 10534 3 52.66 39.54 4.37 0.415 10533
 10535 3 52.69 39.28 4.09 0.33 10534
 10536 3 52.76 39.14 4 0.373 10535
 10537 3 52.78 39.07 3.93 0.397 10536
 10538 3 53.28 39.07 4.34 0.163 10537
 10539 3 53.45 39.07 4.46 0.19 10538
 10540 3 53.44 39.2 4.63 0.104 10539
 10541 3 52.92 39 3.75 0.282 10537
 10542 3 53.02 38.91 3.62 0.296 10541
 10543 3 53.01 38.7 3.57 0.352 10542
 10544 3 53.21 38.7 3.41 0.345 10543
 10545 3 53.37 38.59 3.3 0.387 10544
 10546 3 53.49 38.52 3.26 0.416 10545
 10547 3 53.59 38.49 3.1 0.381 10546
 10548 3 53.99 38.77 2.84 0.179 10547
 10549 3 54.08 38.69 2.76 0.147 10548
 10550 3 53.63 38.24 3.09 0.322 10547
 10551 3 53.74 38.13 2.95 0.278 10550
 10552 3 53.85 38.06 2.87 0.273 10551
 10553 3 54.09 37.91 2.72 0.246 10552
 10554 3 54.33 37.7 2.59 0.214 10553
 10555 3 54.38 37.53 2.45 0.22 10554
 10556 3 54.56 37.39 2.37 0.256 10555
 10557 3 54.66 37.27 2.3 0.317 10556
 10558 3 54.69 37.09 2.2 0.366 10557
 10559 3 54.77 37.01 2.12 0.417 10558
 10560 3 54.77 36.88 1.97 0.408 10559
 10561 3 54.88 36.8 1.93 0.537 10560
 10562 3 54.17 37.23 1.65 0.099 10561
 10563 3 54.09 37.35 1.65 0.088 10562
 10564 3 54.98 36.59 1.97 0.599 10561
 10565 3 54.95 36.41 1.98 0.684 10564
 10566 3 53.58 36.64 2.18 0.135 10565
 10567 3 53.49 36.77 2.28 0.155 10566
 10568 3 53.42 36.96 2.34 0.081 10567
 10569 3 53.3 37.02 2.32 0.09 10568
 10570 3 53.2 37.1 2.37 0.107 10569
 10571 3 53.13 37.24 2.47 0.11 10570
 10572 3 53.17 37.35 2.53 0.139 10571
 10573 3 53.16 37.46 2.64 0.123 10572
 10574 3 53.08 37.6 2.76 0.084 10573
 10575 3 52.99 37.74 2.8 0.102 10574
 10576 3 52.94 37.88 2.84 0.067 10575
 10577 3 55.33 36.28 1.86 0.556 10565
 10578 3 55.52 36.24 1.72 0.523 10577
 10579 3 55.63 36.16 1.64 0.521 10578
 10580 3 55.89 35.99 1.73 0.439 10579
 10581 3 56.03 35.91 1.69 0.481 10580
 10582 3 56.45 35.91 1.8 0.483 10581
 10583 3 56.6 35.95 1.88 0.535 10582
 10584 3 56.34 36.64 2.29 0.116 10583
 10585 3 56.41 36.81 2.3 0.034 10584
 10586 3 56.63 35.91 1.86 0.414 10585
 10587 3 56.69 36.59 2.15 0.077 10586
 10588 3 56.76 36.59 2.23 0.046 10587
 10589 3 56.69 35.81 1.79 0.414 10588
 10590 3 56.87 36.46 2.04 0.093 10589
 10591 3 56.33 35.2 1.65 0.112 10586
 10592 3 56.41 35.1 1.7 0.061 10591
 10593 3 56.99 35.52 1.82 0.334 10583
 10594 3 57.13 35.42 1.83 0.391 10593
 10595 3 57.33 35.41 1.81 0.355 10594
 10596 3 57.49 35.38 1.8 0.316 10595
 10597 3 57.66 35.45 2.11 0.243 10596
 10598 3 57.78 35.28 2.17 0.265 10597
 10599 3 57.91 35.03 2.08 0.255 10598
 10600 3 58.02 34.94 2.04 0.274 10599
 10601 3 58.16 34.91 2.02 0.245 10600
 10602 3 58.37 34.91 2.1 0.233 10601
 10603 3 58.52 34.84 2.08 0.261 10602
 10604 3 58.73 34.76 2.1 0.232 10603
 10605 3 58.88 34.77 2.15 0.286 10604
 10606 3 58.98 34.78 2.23 0.407 10605
 10607 3 59.1 34.73 2.31 0.452 10606
 10608 3 59.17 34.63 2.33 0.565 10607
 10609 3 59.17 34.52 2.38 0.626 10608
 10610 3 58.35 34.55 2.56 0.174 10609
 10611 3 58.21 34.66 2.52 0.161 10610
 10612 3 58.09 34.71 2.56 0.135 10611
 10613 3 59.34 34.27 2.36 0.557 10609
 10614 3 59.17 34.24 3.07 0.127 10613
 10615 3 59.33 34.12 3.07 0.072 10614
 10616 3 59.35 34.02 3.07 0.000125 10615
 10617 3 60.03 34.49 2.1 0.266 10613
 10618 3 60.3 34.53 1.96 0.171 10617
 10619 3 60.42 34.6 1.94 0.173 10618
 10620 3 60.59 34.59 1.92 0.204 10619
 10621 3 60.76 34.59 1.94 0.201 10620
 10622 3 60.92 34.56 1.92 0.208 10621
 10623 3 61.02 34.55 1.74 0.218 10622
 10624 3 61.09 34.49 1.83 0.238 10623
 10625 3 61.3 34.64 1.94 0.193 10624
 10626 3 61.45 34.77 1.98 0.161 10625
 10627 3 61.74 34.7 2.08 0.142 10626
 10628 3 61.85 34.74 2.13 0.139 10627
 10629 3 61.99 34.74 2.17 0.141 10628
 10630 3 62.19 34.81 2.27 0.135 10629
 10631 3 62.35 34.84 2.29 0.137 10630
 10632 3 62.56 34.84 2.36 0.146 10631
 10633 3 62.7 34.83 2.42 0.16 10632
 10634 3 62.84 34.84 2.54 0.195 10633
 10635 3 62.98 34.91 2.63 0.19 10634
 10636 3 63.05 34.95 2.75 0.26 10635
 10637 3 63.12 34.95 2.83 0.381 10636
 10638 3 63.19 34.95 2.92 0.501 10637
 10639 3 63.45 35.05 2.81 0.238 10638
 10640 3 63.62 35.02 2.83 0.118 10639
 10641 3 63.17 34.85 3.04 0.594 10638
 10642 3 63.42 34.84 3.02 0.594 10641
 10643 3 63.52 34.89 3.08 0.634 10642
 10644 3 62.98 34.3 3.45 0.186 10643
 10645 3 62.91 34.27 3.53 0.254 10644
 10646 3 63.17 34.23 3.64 0.133 10645
 10647 3 63.27 34.27 3.68 0.000125 10646
 10648 3 62.53 34.38 3.57 0.085 10645
 10649 3 62.38 34.28 3.62 0.129 10648
 10650 3 62.23 34.26 3.68 0.176 10649
 10651 3 62.06 34.2 3.72 0.158 10650
 10652 3 61.88 34.08 3.82 0.177 10651
 10653 3 61.74 34.02 3.82 0.173 10652
 10654 3 61.53 33.99 3.86 0.127 10653
 10655 3 61.41 33.96 3.82 0.057 10654
 10656 3 61.28 34.06 3.8 0.113 10655
 10657 3 61.14 34.19 3.84 0.159 10656
 10658 3 60.94 34.1 3.88 0.097 10657
 10659 3 60.84 34.17 4 0.092 10658
 10660 3 60.7 34.15 4.03 0.084 10659
 10661 3 60.62 34.03 4.11 0.104 10660
 10662 3 60.51 33.95 4.1 0.122 10661
 10663 3 60.41 33.86 4.1 0.157 10662
 10664 3 60.31 33.84 4.17 0.168 10663
 10665 3 60.26 33.96 4.29 0.088 10664
 10666 3 63.74 35.03 3.06 0.591 10643
 10667 3 63.84 35.13 3.08 0.595 10666
 10668 3 64 35.2 3.06 0.586 10667
 10669 3 64.25 35.31 3.04 0.529 10668
 10670 3 64.42 35.24 3.11 0.625 10669
 10671 3 64.52 35.2 3.25 0.77 10670
 10672 3 64.64 35.23 3.29 0.861 10671
 10673 3 65 34.59 3.12 0.702 10672
 10674 3 65.19 34.42 3.16 0.655 10673
 10675 3 65.41 34.37 3.14 0.599 10674
 10676 3 65.19 33.81 3.43 0.16 10675
 10677 3 65.59 34.2 3.09 0.595 10676
 10678 3 65.75 34.13 3.07 0.64 10677
 10679 3 65.97 33.81 2.89 0.516 10678
 10680 3 66.59 34.33 2.8 0.243 10679
 10681 3 66.8 34.28 2.72 0.183 10680
 10682 3 66.91 34.14 2.66 0.163 10681
 10683 3 67.09 34.09 2.59 0.153 10682
 10684 3 67.31 34.03 2.53 0.14 10683
 10685 3 67.56 33.95 2.55 0.162 10684
 10686 3 67.8 33.89 2.51 0.147 10685
 10687 3 67.84 33.85 2.37 0.176 10686
 10688 3 67.74 33.95 2.2 0.095 10687
 10689 3 67.67 34.03 2.09 0.087 10688
 10690 3 67.69 34.12 1.99 0.118 10689
 10691 3 67.69 34.19 1.87 0.108 10690
 10692 3 67.69 34.26 1.74 0.114 10691
 10693 3 67.69 34.3 1.59 0.162 10692
 10694 3 67.59 34.52 1.52 0.104 10693
 10695 3 67.56 34.48 1.42 0.129 10694
 10696 3 67.5 34.55 1.25 0.117 10695
 10697 3 67.49 34.65 1.13 0.096 10696
 10698 3 67.38 34.75 1.02 0.113 10697
 10699 3 67.22 34.8 0.94 0.149 10698
 10700 3 67.38 34.87 0.68 0.145 10699
 10701 3 67.39 34.86 0.57 0.088 10700
 10702 3 67.33 34.87 0.42 0.101 10701
 10703 3 67.33 34.9 0.26 0.108 10702
 10704 3 67.27 34.97 0.12 0.145 10703
 10705 3 67.19 35.08 -0.01 0.133 10704
 10706 3 67.11 35.19 -0.06 0.158 10705
 10707 3 67.09 35.34 -0.06 0.164 10706
 10708 3 67.02 35.45 -0.01 0.128 10707
 10709 3 66.89 35.57 0.02 0.069 10708
 10710 3 66.78 35.66 0.09 0.078 10709
 10711 3 66.95 34.58 0.87 0.132 10699
 10712 3 66.83 34.51 0.89 0.067 10711
 10713 3 68.05 33.7 2.45 0.094 10687
 10714 3 68.09 33.63 2.39 0.113 10713
 10715 3 68.08 33.52 2.28 0.164 10714
 10716 3 67.8 33.38 2.07 0.093 10715
 10717 3 67.75 33.45 1.95 0.06 10716
 10718 3 68.36 33.27 2.41 0.119 10715
 10719 3 68.47 33.16 2.51 0.099 10718
 10720 3 68.55 33.24 2.64 0.127 10719
 10721 3 68.69 33.2 2.57 0.085 10720
 10722 3 65.89 33.63 2.95 0.324 10679
 10723 3 65.97 33.41 3.07 0.226 10722
 10724 3 65.97 33.24 3.03 0.167 10723
 10725 3 66 33.05 2.99 0.127 10724
 10726 3 66.06 32.89 2.99 0.143 10725
 10727 3 66.17 32.81 3.03 0.088 10726
 10728 3 66.34 33.27 2.57 0.076 10722
 10729 3 66.36 33.13 2.62 0.097 10728
 10730 3 65.53 34.31 3.07 0.574 10675
 10731 3 65.94 33.81 2.64 0.137 10730
 10732 3 64.22 36.27 3.63 0.301 10672
 10733 3 63.91 36.49 3.87 0.113 10732
 10734 3 63.89 36.52 4.02 0.121 10733
 10735 3 63.85 36.42 4.1 0.14 10734
 10736 3 63.81 36.46 4.27 0.135 10735
 10737 3 63.74 36.46 4.4 0.13 10736
 10738 3 63.7 36.53 4.57 0.086 10737
 10739 3 63.66 36.5 4.73 0.065 10738
 10740 3 63.66 36.45 4.82 0.084 10739
 10741 3 63.69 36.36 4.93 0.071 10740
 10742 3 63.8 36.27 4.94 0.076 10741
 10743 3 62.56 35.31 3.33 0.163 10641
 10744 3 62.35 35.34 3.33 0.109 10743
 10745 3 62.14 35.37 3.4 0.157 10744
 10746 3 62.06 35.56 3.5 0.172 10745
 10747 3 61.92 35.7 3.6 0.156 10746
 10748 3 61.76 35.77 3.73 0.096 10747
 10749 3 61.55 35.91 3.81 0.091 10748
 10750 3 61.41 35.96 3.83 0.123 10749
 10751 3 61.24 36.01 3.85 0.093 10750
 10752 3 61.06 36.06 3.77 0.169 10751
 10753 3 60.91 36.06 3.69 0.19 10752
 10754 3 60.74 36.02 3.63 0.198 10753
 10755 3 60.58 36.03 3.56 0.218 10754
 10756 3 60.37 36.12 3.65 0.108 10755
 10757 3 60.24 36.2 3.75 0.049 10756
 10758 3 57.52 35.34 1.43 0.125 10596
 10759 3 55.41 36.2 1.22 0.308 10579
 10760 3 55.49 36.15 1.05 0.338 10759
 10761 3 55.45 36.15 0.91 0.452 10760
 10762 3 55.26 36.15 0.76 0.588 10761
 10763 3 54.66 36.37 0.8 0.092 10762
 10764 3 54.55 36.37 0.75 0.081 10763
 10765 3 55.45 36.15 0.68 0.539 10762
 10766 3 54.52 35.97 0.8 0.27 10765
 10767 3 54.28 36.15 0.97 0.187 10766
 10768 3 54.16 36.19 1.08 0.204 10767
 10769 3 54.06 36.17 1.23 0.184 10768
 10770 3 53.81 36.13 1.23 0.083 10769
 10771 3 53.63 36.16 1.3 0.112 10770
 10772 3 54.1 36.17 1.46 0.122 10769
 10773 3 54.02 36.16 1.52 0.104 10772
 10774 3 53.89 36.12 1.58 0.08 10773
 10775 3 55.63 36.15 0.55 0.554 10765
 10776 3 55.71 36.18 0.42 0.576 10775
 10777 3 54.88 36.19 0.37 0.114 10776
 10778 3 54.83 36.09 0.34 0.061 10777
 10779 3 55.74 36.07 0.31 0.505 10776
 10780 3 56.06 36.79 0.29 0.165 10779
 10781 3 56.17 36.83 0.21 0.121 10780
 10782 3 56.28 36.87 0.14 0.16 10781
 10783 3 56.51 36.86 0.08 0.135 10782
 10784 3 56.66 36.86 0.04 0.157 10783
 10785 3 56.8 36.82 0.04 0.136 10784
 10786 3 56.92 36.84 -0.05 0.088 10785
 10787 3 57.06 36.8 -0.07 0.000125 10786
 10788 3 55.74 35.95 0.2 0.505 10779
 10789 3 55.74 35.9 0.09 0.423 10788
 10790 3 55.06 36.12 0.12 0.153 10789
 10791 3 54.92 36.15 0.08 0.106 10790
 10792 3 54.74 36.25 0.06 0.122 10791
 10793 3 54.63 36.38 0.09 0.089 10792
 10794 3 54.56 36.45 0.15 0.066 10793
 10795 3 55.94 35.76 -0.01 0.395 10789
 10796 3 55.95 35.65 -0.11 0.376 10795
 10797 3 56.2 35.4 -0.25 0.371 10796
 10798 3 56.34 35.22 -0.39 0.354 10797
 10799 3 56.34 35.08 -0.51 0.434 10798
 10800 3 56.35 35 -0.67 0.432 10799
 10801 3 56.69 34.9 -0.9 0.384 10800
 10802 3 56.78 34.83 -1.05 0.404 10801
 10803 3 56.91 34.83 -1.13 0.472 10802
 10804 3 56.99 34.72 -1.23 0.502 10803
 10805 3 57.02 34.6 -1.36 0.479 10804
 10806 3 57.08 34.78 -1.53 0.485 10805
 10807 3 57.24 34.6 -1.61 0.383 10806
 10808 3 57.35 34.51 -1.68 0.369 10807
 10809 3 57.42 34.43 -1.82 0.385 10808
 10810 3 57.63 34.44 -1.84 0.505 10809
 10811 3 57.66 34.22 -2.08 0.296 10810
 10812 3 57.84 34.1 -2.22 0.224 10811
 10813 3 57.88 33.92 -2.35 0.215 10812
 10814 3 57.88 33.76 -2.45 0.202 10813
 10815 3 57.92 33.56 -2.51 0.203 10814
 10816 3 57.91 33.39 -2.64 0.143 10815
 10817 3 57.89 33.25 -2.7 0.166 10816
 10818 3 57.94 33.14 -2.7 0.191 10817
 10819 3 58.24 32.99 -2.82 0.114 10818
 10820 3 58.21 32.79 -2.87 0.139 10819
 10821 3 58.13 32.71 -2.95 0.197 10820
 10822 3 58.17 32.71 -3.09 0.383 10821
 10823 3 58.24 32.69 -3.2 0.417 10822
 10824 3 58.17 32.61 -3.34 0.489 10823
 10825 3 58.33 32.5 -3.47 0.554 10824
 10826 3 58.39 32.36 -3.55 0.589 10825
 10827 3 58.26 32.14 -3.6 0.486 10826
 10828 3 58.3 32 -3.68 0.447 10827
 10829 3 58.31 31.95 -3.8 0.429 10828
 10830 3 58.02 31.5 -3.63 0.123 10829
 10831 3 57.91 31.32 -3.67 0.127 10830
 10832 3 57.89 31.25 -3.59 0.156 10831
 10833 3 58.01 31.13 -3.54 0.063 10832
 10834 3 56.55 35.6 -1.59 0.182 10806
 10835 3 56.41 35.72 -1.44 0.197 10834
 10836 3 56.55 36.02 -1.23 0.121 10835
 10837 3 56.64 36.13 -1.25 0.162 10836
 10838 3 56.77 35.92 -1.44 0.137 10837
 10839 3 56.19 35.64 -1.45 0.136 10835
 10840 3 56.02 35.6 -1.5 0.123 10839
 10841 3 55.95 35.5 -1.56 0.124 10840
 10842 3 55.83 35.39 -1.66 0.18 10841
 10843 3 55.76 35.28 -1.79 0.158 10842
 10844 3 55.73 35.18 -1.93 0.188 10843
 10845 3 55.64 35.04 -2.06 0.172 10844
 10846 3 55.58 34.86 -2.08 0.171 10845
 10847 3 55.52 34.78 -2.13 0.000125 10846
 10848 3 55.74 35.15 -0.47 0.172 10800
 10849 3 55.56 35.3 -0.36 0.12 10848
 10850 3 55.49 35.4 -0.28 0.078 10849
 10851 3 55.38 35.51 -0.22 0.084 10850
 10852 3 55.27 35.61 -0.11 0.109 10851
 10853 3 55.13 35.72 -0.06 0.114 10852
 10854 3 54.92 35.76 0 0.097 10853
 10855 3 54.81 35.8 0 0.063 10854
 10856 3 54.69 35.86 0 0.08 10855
 10857 3 54.56 35.93 -0.01 0.096 10856
 10858 3 54.34 35.91 -0.06 0.158 10857
 10859 3 54.2 35.9 -0.09 0.124 10858
 10860 3 53.94 35.88 -0.19 0.112 10859
 10861 3 53.83 35.9 -0.13 0.081 10860
 10862 3 50.96 39.6 5.58 0.109 10519
 10863 3 50.95 39.46 5.55 0.07 10862
 10864 3 50.99 39.36 5.47 0.095 10863
 10865 3 50.95 39.31 5.35 0.142 10864
 10866 3 50.91 39.24 5.29 0.138 10865
 10867 3 50.88 39.17 5.17 0.081 10866
 10868 3 49.83 39.59 5.13 0.433 10867
 10869 3 49.66 39.81 4.62 0.163 10515
 10870 3 49.69 39.56 4.47 0.097 10869
 10871 3 49.76 39.47 4.35 0.037 10870
 10872 3 49.74 39.97 4.66 0.172 10869
 10873 3 50.02 39.96 4.59 0.101 10872
 10874 3 50.2 39.96 4.64 0.109 10873
 10875 3 48.63 40.3 7.29 0.132 10467
 10876 3 48.83 40.58 7.29 0.099 10875
 10877 3 48.94 40.58 7.22 0.135 10876
 10878 3 49.1 40.72 7.33 0.076 10877
 10879 3 49.16 40.79 7.39 0.047 10878
 10880 3 48.74 40.23 7.24 0.117 10875
 10881 3 48.91 40.12 7.25 0.07 10880
 10882 3 48.94 40.03 7.17 0.048 10881
 10883 3 47.41 40.73 7.59 0.21 10466
 10884 3 47.2 40.86 7.66 0.185 10883
 10885 3 47.06 40.68 7.63 0.144 10884
 10886 3 46.99 40.58 7.67 0.111 10885
 10887 3 46.85 40.47 7.71 0.112 10886
 10888 3 46.73 40.36 7.68 0.136 10887
 10889 3 46.67 40.28 7.58 0.17 10888
 10890 3 46.69 40.19 7.41 0.147 10889
 10891 3 46.78 40.16 7.26 0.112 10890
 10892 3 49.09 41.46 7.9 0.135 10464
 10893 3 49.24 41.62 7.99 0.164 10892
 10894 3 49.31 41.69 8.04 0.193 10893
 10895 3 49.41 41.69 8.06 0.291 10894
 10896 3 49.19 42.11 8.25 0.085 10895
 10897 3 49.17 42.25 8.3 0.103 10896
 10898 3 49.16 42.37 8.39 0.113 10897
 10899 3 49.13 42.53 8.47 0.104 10898
 10900 3 49.06 42.65 8.55 0.094 10899
 10901 3 48.95 42.79 8.69 0.076 10900
 10902 3 49.66 41.41 7.86 0.122 10895
 10903 3 49.76 41.44 7.83 0.097 10902
 10904 3 49.89 41.28 7.78 0.104 10903
 10905 3 49.95 41.16 7.74 0.099 10904
 10906 3 50.09 41.11 7.68 0.096 10905
 10907 3 50.12 40.97 7.67 0.104 10906
 10908 3 50.05 40.86 7.72 0.139 10907
 10909 3 49.91 40.79 7.74 0.118 10908
 10910 3 47.3 42.41 9.1 0.165 10444
 10911 3 47.24 42.52 9.11 0.124 10910
 10912 3 47.24 42.49 9.24 0.000125 10911
 10913 3 48.11 43.63 11.89 0.536 8059
 10914 3 48.22 43.53 11.83 0.452 10913
 10915 3 48.46 43.66 12.25 0.258 10914
 10916 3 48.54 43.64 12.33 0.104 10915
 10917 3 48.3 43.35 11.68 0.281 10914
 10918 3 48.01 43.24 11.83 0.121 10917
 10919 3 48.9 45.69 11.39 0.633 8057
 10920 3 49.37 46.16 11.39 0.111 10919
 10921 3 49.23 46.4 11.49 0.327 10920
 10922 3 49.52 46.37 11.47 0.267 10921
 10923 3 49.63 46.42 11.54 0.255 10922
 10924 3 49.73 46.43 11.6 0.177 10923
 10925 3 49.05 45.52 11.35 0.515 10919
 10926 3 49.12 45.52 11.04 0.356 10925
 10927 3 49.24 45.55 10.9 0.326 10926
 10928 3 49.33 45.47 10.74 0.368 10927
 10929 3 49.34 45.51 10.54 0.512 10928
 10930 3 49.59 45.4 10.47 0.521 10929
 10931 3 49.7 45.31 10.32 0.487 10930
 10932 3 49.91 45.3 10.26 0.418 10931
 10933 3 50.09 45.27 10.16 0.336 10932
 10934 3 50.31 45.27 10.09 0.288 10933
 10935 3 50.46 45.3 10.03 0.301 10934
 10936 3 50.56 45.34 9.9 0.346 10935
 10937 3 50.63 45.3 9.81 0.417 10936
 10938 3 50.76 45.27 9.71 0.388 10937
 10939 3 50.98 45.38 9.63 0.317 10938
 10940 3 51.09 45.44 9.47 0.382 10939
 10941 3 50.94 45.94 9.25 0.151 10940
 10942 3 51.03 45.98 9.13 0.173 10941
 10943 3 50.98 46.08 9.01 0.122 10942
 10944 3 51.41 45.2 9.48 0.276 10940
 10945 3 51.56 45.13 9.4 0.292 10944
 10946 3 51.7 45.09 9.3 0.292 10945
 10947 3 51.84 45.09 9.17 0.285 10946
 10948 3 52.02 45.19 9.16 0.322 10947
 10949 3 52.19 44.95 9 0.272 10948
 10950 3 52.35 44.98 8.88 0.306 10949
 10951 3 52.46 44.91 8.74 0.353 10950
 10952 3 52.53 44.97 8.67 0.412 10951
 10953 3 52.64 45.1 8.65 0.454 10952
 10954 3 52.74 45.04 8.57 0.441 10953
 10955 3 52.99 45.28 8.54 0.454 10954
 10956 3 53.06 45.33 8.39 0.52 10955
 10957 3 53.08 45.41 8.3 0.56 10956
 10958 3 53.21 45.36 8.14 0.589 10957
 10959 3 53.24 45.46 8.05 0.653 10958
 10960 3 52.64 45.91 8 0.15 10959
 10961 3 52.46 46.1 7.98 0.116 10960
 10962 3 52.41 46.22 7.97 0.145 10961
 10963 3 52.35 46.36 7.93 0.16 10962
 10964 3 52.13 46.37 7.91 0.193 10963
 10965 3 51.95 46.48 7.88 0.172 10964
 10966 3 51.77 46.53 7.89 0.176 10965
 10967 3 51.59 46.57 7.95 0.15 10966
 10968 3 51.46 46.51 8.01 0.082 10967
 10969 3 53.44 45.58 8.03 0.648 10959
 10970 3 53.59 45.64 7.98 0.732 10969
 10971 3 53.59 46.39 7.9 0.202 10970
 10972 3 53.59 46.53 7.88 0.224 10971
 10973 3 53.46 46.94 7.96 0.162 10972
 10974 3 53.39 47.15 8 0.146 10973
 10975 3 53.71 45.41 7.78 0.734 10970
 10976 3 53.78 45.08 7.52 0.694 10975
 10977 3 53.21 45.76 7.24 0.126 10976
 10978 3 53.03 45.89 7.22 0.083 10977
 10979 3 53.92 45.08 7.47 0.704 10976
 10980 3 54.13 45.1 7.36 0.686 10979
[truncated: 607,553 more chars]
