# Supplementary material for: Automated Proofreading of Digitally Reconstructed Neural Morphology Enhances Accuracy, Scalability, and Standardization
Source: bioRxiv. 2026 Apr 7:2026.03.27.714818. Preprint. [Version 2] doi: 10.64898/2026.03.27.714818 (PMC13060139; doi:10.64898/2026.03.27.714818)
Supplement: Supplement 1 [file media-1.zip › swc_standardized_3_6_2026__23_06_30/CNG Version/720575940617440802.CNG.swc]

# SWC to SWC conversion from L-Measure. Sridevi Polavaram: spolavar@gmu.edu
# Original fileName:Z://nmo_swc//out_Final//Source_Temp1//720575940617440802.CNG.swc
#
 1 1 0 0 0 2.85 -1
 2 1 0.79 -0.2 0 2.736 1
 3 1 1.45 -0.24 0 2.531 2
 4 1 1.9 -0.62 0.21 2.412 3
 5 1 1.75 -0.49 -0.01 2.613 4
 6 1 1.69 -0.55 -0.13 2.571 5
 7 1 1.61 -0.63 -0.26 2.612 6
 8 1 1.61 -0.6 -0.46 2.65 7
 9 1 1.32 -0.79 -0.45 2.667 8
 10 1 1.99 -0.54 -0.79 2.585 9
 11 1 2.01 -0.54 -0.97 2.596 10
 12 1 0.26 -0.03 0.17 2.719 1
 13 1 -0.07 -0.03 0.37 2.722 12
 14 1 -0.25 0 0.5 2.521 13
 15 1 -0.13 0.16 0.53 2.457 14
 16 1 -0.14 0.16 0.62 2.286 15
 17 1 -0.1 0.19 0.67 2.16 16
 18 1 0 0.26 0.76 2.047 17
 19 1 0.1 0.26 0.88 1.917 18
 20 1 0.25 0.34 0.99 1.808 19
 21 1 0.2 0.43 1.07 1.706 20
 22 1 0.23 0.44 1.14 1.658 21
 23 1 1.9 0.32 2.04 0.926 22
 24 1 0.34 0.78 1.29 0.46 23
 25 1 -0.79 0.64 1.05 0.758 24
 26 1 -0.92 0.57 1.2 0.708 25
 27 1 -0.95 0.5 1.4 0.654 26
 28 3 -1 0.39 1.61 0.643 27
 29 3 -1.04 0.35 1.8 0.645 28
 30 3 -1.02 0.34 1.95 0.649 29
 31 3 -0.91 0.32 2.26 0.711 30
 32 3 -1.99 0.44 1.89 0.234 31
 33 3 -1.15 0.25 2.49 0.651 32
 34 3 -1.75 0.31 2.34 0.464 33
 35 3 -1.85 0.29 2.49 0.453 34
 36 3 -0.41 0.23 3.37 1.234 35
 37 3 -0.37 0.25 3.54 1.259 36
 38 3 -0.48 0.28 3.66 1.236 37
 39 3 -2.09 0.4 3.05 0.443 38
 40 3 -2.09 0.4 3.26 0.453 39
 41 3 -2.22 0.41 3.4 0.55 40
 42 3 -1.19 0.39 4.06 1.281 41
 43 3 -1.15 0.39 4.32 1.172 42
 44 3 -1.22 0.45 4.43 1.111 43
 45 3 -2.42 0.46 4.1 0.561 44
 46 3 -2.49 0.52 4.23 0.49 45
 47 3 -2.65 0.54 4.36 0.413 46
 48 3 -2.76 0.55 4.49 0.388 47
 49 3 -2.74 0.54 4.69 0.411 48
 50 3 -2.88 0.53 4.86 0.416 49
 51 3 -2.9 0.5 5.02 0.361 50
 52 3 -2.97 0.53 5.18 0.36 51
 53 3 -2.78 0.53 5.36 0.504 52
 54 3 -2.26 0.52 5.72 0.697 53
 55 3 -2.3 0.52 5.86 0.62 54
 56 3 -2.4 0.53 6 0.552 55
 57 3 -2.46 0.56 6.16 0.503 56
 58 3 -2.46 0.57 6.32 0.509 57
 59 3 -2.72 0.64 6.39 0.497 58
 60 3 -2.8 0.66 6.52 0.472 59
 61 3 -2.84 0.71 6.69 0.42 60
 62 3 -2.84 0.8 6.86 0.383 61
 63 3 -2.96 0.81 6.99 0.336 62
 64 3 -3.17 0.8 7.11 0.302 63
 65 3 -3.22 0.85 7.23 0.263 64
 66 3 -3.26 0.9 7.37 0.235 65
 67 3 -3.36 0.92 7.54 0.236 66
 68 3 -3.44 0.94 7.69 0.318 67
 69 3 -3.53 0.95 7.82 0.352 68
 70 3 -3.63 0.94 8.01 0.414 69
 71 3 -3.78 0.95 8.08 0.35 70
 72 3 -3.82 0.98 8.31 0.35 71
 73 3 -3.86 1.06 8.42 0.333 72
 74 3 -3.96 1.14 8.55 0.31 73
 75 3 -4.05 1.18 8.67 0.268 74
 76 3 -4.18 1.25 8.8 0.27 75
 77 3 -4.35 1.31 8.9 0.232 76
 78 3 -4.48 1.39 9 0.227 77
 79 3 -4.64 1.48 9.13 0.247 78
 80 3 -4.81 1.48 9.23 0.264 79
 81 3 -5.04 1.54 9.41 0.336 80
 82 3 -5.23 1.6 9.49 0.329 81
 83 3 -5.45 1.7 9.59 0.315 82
 84 3 -5.59 1.81 9.7 0.291 83
 85 3 -5.76 1.91 9.79 0.278 84
 86 3 -5.95 2.04 9.88 0.276 85
 87 3 -6.18 2.06 10.07 0.206 86
 88 3 -6.26 2.24 10.07 0.229 87
 89 3 -6.3 2.35 10.26 0.226 88
 90 3 -6.34 2.45 10.3 0.236 89
 91 3 -6.52 2.39 10.38 0.241 90
 92 3 -6.58 2.45 10.49 0.231 91
 93 3 -6.67 2.56 10.6 0.22 92
 94 3 -6.73 2.64 10.73 0.203 93
 95 3 -6.7 2.7 10.88 0.221 94
 96 3 -6.8 2.7 11.01 0.267 95
 97 3 -6.83 2.79 11.15 0.255 96
 98 3 -6.83 2.84 11.35 0.261 97
 99 3 -6.8 2.9 11.54 0.271 98
 100 3 -6.97 3.03 11.64 0.283 99
 101 3 -7.06 3.05 11.8 0.311 100
 102 3 -7.09 3.07 11.93 0.272 101
 103 3 -7.17 3.07 12.09 0.272 102
 104 3 -7.29 3.11 12.2 0.273 103
 105 3 -7.42 3.17 12.38 0.251 104
 106 3 -7.59 3.21 12.42 0.263 105
 107 3 -7.72 3.25 12.54 0.254 106
 108 3 -7.97 3.27 12.72 0.299 107
 109 3 -8.1 3.32 12.79 0.291 108
 110 3 -8.29 3.38 12.88 0.255 109
 111 3 -8.5 3.44 12.92 0.263 110
 112 3 -8.68 3.55 12.99 0.241 111
 113 3 -8.85 3.75 13.06 0.269 112
 114 3 -9 4.06 13.23 0.302 113
 115 3 -9.08 4.33 13.22 0.326 114
 116 3 -9.08 4.52 13.14 0.273 115
 117 3 -9.04 4.6 13.05 0.24 116
 118 3 -8.95 4.81 13.05 0.219 117
 119 3 -8.85 5.03 12.99 0.239 118
 120 3 -8.72 5.19 12.93 0.241 119
 121 3 -8.54 5.36 12.9 0.207 120
 122 3 -8.45 5.53 12.85 0.214 121
 123 3 -8.32 5.66 12.74 0.206 122
 124 3 -8.25 5.83 12.66 0.206 123
 125 3 -8.28 6.02 12.7 0.223 124
 126 3 -8.31 6.15 12.78 0.219 125
 127 3 -8.35 6.32 12.81 0.242 126
 128 3 -8.3 6.49 12.84 0.226 127
 129 3 -8.28 6.64 12.93 0.222 128
 130 3 -8.38 6.82 12.98 0.202 129
 131 3 -8.47 6.98 13.05 0.206 130
 132 3 -8.58 7.12 13.11 0.212 131
 133 3 -8.64 7.32 13.12 0.217 132
 134 3 -8.72 7.54 13.17 0.262 133
 135 3 -8.81 7.72 13.18 0.272 134
 136 3 -8.85 7.95 13.21 0.246 135
 137 3 -8.87 8.12 13.2 0.303 136
 138 3 -9.03 8.34 13.23 0.265 137
 139 3 -9.18 8.54 13.19 0.248 138
 140 3 -9.23 8.78 13.21 0.217 139
 141 3 -9.35 8.83 13.24 0.19 140
 142 3 -9.47 8.97 13.3 0.205 141
 143 3 -9.54 9.14 13.35 0.211 142
 144 3 -9.69 9.31 13.38 0.229 143
 145 3 -9.72 9.46 13.45 0.29 144
 146 3 -9.8 9.61 13.48 0.337 145
 147 3 -9.87 9.8 13.5 0.341 146
 148 3 -9.94 9.96 13.53 0.328 147
 149 3 -9.93 10.25 13.52 0.311 148
 150 3 -9.97 10.41 13.56 0.273 149
 151 3 -10.05 10.66 13.56 0.254 150
 152 3 -10.13 10.78 13.59 0.212 151
 153 3 -10.2 11.05 13.59 0.237 152
 154 3 -10.32 11.17 13.58 0.23 153
 155 3 -10.43 11.34 13.53 0.262 154
 156 3 -10.5 11.46 13.51 0.219 155
 157 3 -10.58 11.62 13.39 0.203 156
 158 3 -10.71 11.77 13.37 0.207 157
 159 3 -10.77 11.89 13.31 0.181 158
 160 3 -10.85 12.01 13.22 0.173 159
 161 3 -10.9 12.16 13.14 0.2 160
 162 3 -10.96 12.3 13.12 0.174 161
 163 3 -11.04 12.53 13.08 0.188 162
 164 3 -11.13 12.68 13.01 0.2 163
 165 3 -11.21 12.85 12.92 0.211 164
 166 3 -11.28 13.01 12.84 0.196 165
 167 3 -11.37 13.19 12.75 0.201 166
 168 3 -11.41 13.37 12.7 0.199 167
 169 3 -11.43 13.53 12.68 0.219 168
 170 3 -11.43 13.72 12.66 0.245 169
 171 3 -11.4 13.85 12.62 0.215 170
 172 3 -11.46 14.04 12.55 0.229 171
 173 3 -11.48 14.21 12.54 0.237 172
 174 3 -11.58 14.46 12.42 0.234 173
 175 3 -11.61 14.59 12.34 0.224 174
 176 3 -11.64 14.76 12.27 0.214 175
 177 3 -11.8 15.02 12.32 0.236 176
 178 3 -11.85 15.2 12.29 0.182 177
 179 3 -11.9 15.41 12.18 0.182 178
 180 3 -12.05 15.53 12.14 0.178 179
 181 3 -12.05 15.69 12.09 0.176 180
 182 3 -12.07 15.94 12.09 0.207 181
 183 3 -12.1 16.1 11.99 0.213 182
 184 3 -12.16 16.31 12.01 0.228 183
 185 3 -12.3 16.6 12.01 0.266 184
 186 3 -12.33 16.74 11.99 0.247 185
 187 3 -12.41 16.97 11.95 0.275 186
 188 3 -12.47 17.22 11.89 0.252 187
 189 3 -12.48 17.42 11.83 0.246 188
 190 3 -12.55 17.65 11.78 0.221 189
 191 3 -12.64 17.79 11.73 0.205 190
 192 3 -12.69 17.94 11.71 0.197 191
 193 3 -12.77 18.15 11.65 0.185 192
 194 3 -12.8 18.35 11.65 0.179 193
 195 3 -12.88 18.49 11.63 0.172 194
 196 3 -12.98 18.7 11.65 0.227 195
 197 3 -13.08 18.88 11.64 0.235 196
 198 3 -13.12 19.04 11.65 0.246 197
 199 3 -13.16 19.26 11.67 0.251 198
 200 3 -13.22 19.44 11.61 0.248 199
 201 3 -13.3 19.65 11.58 0.239 200
 202 3 -13.38 19.81 11.56 0.239 201
 203 3 -13.38 19.97 11.55 0.217 202
 204 3 -13.41 20.03 11.41 0.198 203
 205 3 -13.46 20.3 11.43 0.222 204
 206 3 -13.47 20.43 11.38 0.208 205
 207 3 -13.53 20.59 11.36 0.227 206
 208 3 -13.57 20.78 11.31 0.237 207
 209 3 -13.49 20.94 11.3 0.219 208
 210 3 -13.5 21.09 11.25 0.212 209
 211 3 -13.55 21.3 11.25 0.195 210
 212 3 -13.61 21.5 11.31 0.195 211
 213 3 -13.63 21.71 11.26 0.259 212
 214 3 -13.63 21.94 11.24 0.256 213
 215 3 -13.57 22.18 11.23 0.257 214
 216 3 -13.56 22.39 11.23 0.277 215
 217 3 -13.61 22.62 11.22 0.261 216
 218 3 -13.68 22.82 11.16 0.239 217
 219 3 -13.73 23.03 11.1 0.2 218
 220 3 -13.79 23.19 11.07 0.21 219
 221 3 -13.75 23.37 11.04 0.212 220
 222 3 -13.81 23.57 10.99 0.21 221
 223 3 -13.82 23.73 10.96 0.205 222
 224 3 -13.88 23.85 10.88 0.224 223
 225 3 -13.89 24.03 10.9 0.211 224
 226 3 -13.94 24.09 10.78 0.198 225
 227 3 -13.95 24.23 10.8 0.198 226
 228 3 -13.9 24.41 10.76 0.217 227
 229 3 -13.87 24.59 10.68 0.197 228
 230 3 -13.96 24.75 10.59 0.214 229
 231 3 -13.94 24.87 10.59 0.212 230
 232 3 -13.9 25.03 10.51 0.218 231
 233 3 -13.91 25.21 10.48 0.197 232
 234 3 -13.88 25.3 10.4 0.228 233
 235 3 -13.86 25.44 10.37 0.248 234
 236 3 -13.91 25.64 10.36 0.239 235
 237 3 -13.87 25.8 10.3 0.244 236
 238 3 -13.88 25.93 10.25 0.251 237
 239 3 -13.86 26.09 10.2 0.248 238
 240 3 -13.87 26.25 10.15 0.234 239
 241 3 -13.88 26.44 10.12 0.228 240
 242 3 -13.87 26.6 10.1 0.257 241
 243 3 -13.83 26.84 10.07 0.253 242
 244 3 -13.79 26.96 10 0.277 243
 245 3 -13.72 27.12 9.92 0.28 244
 246 3 -13.72 27.37 9.95 0.258 245
 247 3 -13.72 27.57 9.92 0.228 246
 248 3 -13.77 27.75 9.9 0.234 247
 249 3 -13.77 27.91 9.89 0.235 248
 250 3 -13.66 28.12 9.81 0.209 249
 251 3 -13.74 28.28 9.78 0.206 250
 252 3 -13.7 28.48 9.74 0.182 251
 253 3 -13.71 28.66 9.64 0.198 252
 254 3 -13.72 28.85 9.61 0.247 253
 255 3 -13.68 29.02 9.55 0.248 254
 256 3 -13.68 29.16 9.42 0.254 255
 257 3 -13.68 29.35 9.31 0.256 256
 258 3 -13.63 29.52 9.2 0.261 257
 259 3 -13.63 29.64 9.1 0.264 258
 260 3 -13.63 29.75 8.96 0.258 259
 261 3 -13.55 29.91 8.9 0.246 260
 262 3 -13.5 30.09 8.79 0.291 261
 263 3 -13.46 30.25 8.69 0.308 262
 264 3 -13.45 30.38 8.55 0.286 263
 265 3 -13.4 30.54 8.41 0.285 264
 266 3 -13.36 30.72 8.26 0.261 265
 267 3 -13.29 30.9 8.15 0.288 266
 268 3 -13.24 31.04 7.91 0.263 267
 269 3 -13.28 31.2 7.83 0.287 268
 270 3 -13.31 31.36 7.74 0.273 269
 271 3 -13.32 31.45 7.57 0.259 270
 272 3 -13.34 31.58 7.46 0.219 271
 273 3 -13.39 31.72 7.36 0.234 272
 274 3 -13.39 31.86 7.3 0.233 273
 275 3 -13.41 32.04 7.2 0.208 274
 276 3 -13.4 32.18 7.12 0.249 275
 277 3 -13.42 32.32 7.04 0.277 276
 278 3 -13.46 32.43 6.96 0.274 277
 279 3 -13.5 32.57 6.82 0.259 278
 280 3 -13.54 32.68 6.79 0.224 279
 281 3 -13.54 32.86 6.74 0.246 280
 282 3 -13.61 32.97 6.71 0.199 281
 283 3 -13.67 33.11 6.62 0.213 282
 284 3 -13.64 33.3 6.46 0.232 283
 285 3 -13.71 33.43 6.37 0.261 284
 286 3 -13.76 33.58 6.35 0.229 285
 287 3 -13.71 33.79 6.25 0.22 286
 288 3 -13.66 33.93 6.12 0.175 287
 289 3 -13.57 34.12 6.12 0.193 288
 290 3 -13.69 34.36 6.16 0.186 289
 291 3 -13.73 34.6 6.21 0.186 290
 292 3 -13.64 34.85 6.27 0.213 291
 293 3 -13.64 35.14 6.32 0.226 292
 294 3 -13.64 35.26 6.32 0.235 293
 295 3 -13.7 35.41 6.34 0.25 294
 296 3 -13.66 35.54 6.27 0.245 295
 297 3 -13.71 35.68 6.27 0.244 296
 298 3 -13.72 35.89 6.28 0.251 297
 299 3 -13.7 36.04 6.27 0.232 298
 300 3 -13.69 36.15 6.19 0.206 299
 301 3 -13.72 36.32 6.19 0.206 300
 302 3 -13.64 36.47 6.15 0.202 301
 303 3 -13.65 36.65 6.14 0.192 302
 304 3 -13.59 36.83 6.06 0.226 303
 305 3 -13.56 37 6.02 0.245 304
 306 3 -13.56 37.08 5.94 0.232 305
 307 3 -13.51 37.26 5.86 0.235 306
 308 3 -13.41 37.38 5.84 0.206 307
 309 3 -13.34 37.52 5.73 0.225 308
 310 3 -13.21 37.71 5.72 0.203 309
 311 3 -13.07 37.89 5.68 0.177 310
 312 3 -12.97 38 5.64 0.197 311
 313 3 -12.79 38.27 5.58 0.233 312
 314 3 -12.64 38.38 5.55 0.278 313
 315 3 -12.48 38.52 5.51 0.309 314
 316 3 -12.39 38.64 5.47 0.306 315
 317 3 -12.28 38.71 5.39 0.303 316
 318 3 -12.15 38.86 5.35 0.298 317
 319 3 -12.06 39.1 5.35 0.238 318
 320 3 -11.9 39.21 5.27 0.222 319
 321 3 -11.81 39.42 5.22 0.219 320
 322 3 -11.72 39.52 5.14 0.211 321
 323 3 -11.63 39.64 5.09 0.202 322
 324 3 -11.33 39.75 5.31 0.277 323
 325 3 -11.29 39.86 5.19 0.283 324
 326 3 -11.29 39.9 5.09 0.203 325
 327 3 -11.14 40.02 5.05 0.272 326
 328 3 -11.08 40.17 5.01 0.261 327
 329 3 -10.98 40.35 5.13 0.277 328
 330 3 -10.88 40.57 5.24 0.271 329
 331 3 -10.74 40.67 5.12 0.278 330
 332 3 -10.55 40.71 5.07 0.275 331
 333 3 -10.4 40.78 5.14 0.18 332
 334 3 -10.31 40.9 5.29 0.194 333
 335 3 -10.21 41.02 5.37 0.195 334
 336 3 -10.11 41.14 5.41 0.276 335
 337 3 -10.05 41.29 5.49 0.327 336
 338 3 -9.86 41.49 5.55 0.345 337
 339 3 -9.74 41.75 5.49 0.425 338
 340 3 -10.07 42.2 5.64 0.11 339
 341 3 -10.23 42.25 5.72 0.108 340
 342 3 -10.31 42.36 5.8 0.105 341
 343 3 -10.39 42.41 5.89 0.13 342
 344 3 -10.48 42.51 5.97 0.121 343
 345 3 -10.58 42.58 6.05 0.112 344
 346 3 -10.69 42.64 6.18 0.135 345
 347 3 -10.73 42.72 6.26 0.115 346
 348 3 -10.83 42.8 6.34 0.129 347
 349 3 -10.91 42.9 6.46 0.092 348
 350 3 -10.95 42.93 6.56 0.106 349
 351 3 -11.05 42.93 6.63 0.107 350
 352 3 -11.13 42.96 6.71 0.107 351
 353 3 -11.19 42.97 6.87 0.157 352
 354 3 -11.28 43.01 6.96 0.151 353
 355 3 -11.31 42.97 7.07 0.173 354
 356 3 -11.3 43.01 7.25 0.155 355
 357 3 -11.32 43.03 7.41 0.15 356
 358 3 -11.47 43.08 7.54 0.169 357
 359 3 -11.61 43.11 7.66 0.21 358
 360 3 -11.73 43.1 7.63 0.302 359
 361 3 -11.59 43.22 8.06 0.102 360
 362 3 -11.63 43.22 8.24 0.168 361
 363 3 -11.69 43.16 8.49 0.171 362
 364 3 -11.72 43.12 8.64 0.167 363
 365 3 -11.74 43.09 8.81 0.136 364
 366 3 -11.75 43.12 8.99 0.13 365
 367 3 -11.73 43.19 9.18 0.148 366
 368 3 -11.82 43.26 9.42 0.163 367
 369 3 -11.97 43.31 9.61 0.181 368
 370 3 -12.05 43.3 9.73 0.227 369
 371 3 -12.13 43.37 9.83 0.246 370
 372 3 -12.23 43.37 9.89 0.28 371
 373 3 -11.81 43.8 9.9 0.074 372
 374 3 -11.7 43.98 9.98 0.139 373
 375 3 -11.53 44.24 10.01 0.134 374
 376 3 -11.42 44.44 10.06 0.073 375
 377 3 -12.48 43.31 9.99 0.174 372
 378 3 -12.51 43.59 9.91 0.076 377
 379 3 -12.69 43.66 9.88 0.095 378
 380 3 -12.58 43.37 10.08 0.142 377
 381 3 -12.62 43.55 10.16 0.148 380
 382 3 -12.67 43.62 10.29 0.134 381
 383 3 -12.73 43.59 10.48 0.086 382
 384 3 -12.79 43.66 10.55 0.118 383
 385 3 -12.82 43.67 10.67 0.153 384
 386 3 -12.74 43.69 10.84 0.102 385
 387 3 -12.82 43.74 10.96 0.126 386
 388 3 -12.88 43.76 11.09 0.144 387
 389 3 -13.08 43.72 11.11 0.103 388
 390 3 -13.1 43.81 11.23 0.129 389
 391 3 -13.04 43.98 11.33 0.143 390
 392 3 -13.02 44.07 11.55 0.134 391
 393 3 -13.13 44.13 11.8 0.111 392
 394 3 -13.1 44.23 11.84 0.062 393
 395 3 -13.11 44.28 11.93 0.045 394
 396 3 -11.92 43.11 7.24 0.138 360
 397 3 -12.11 43.11 7.24 0.127 396
 398 3 -12.24 43.08 7.17 0.057 397
 399 3 -12.24 43.04 7.08 0.08 398
 400 3 -9.65 41.86 5.42 0.428 339
 401 3 -9.5 41.99 5.46 0.395 400
 402 3 -9.37 42.1 5.39 0.36 401
 403 3 -9.2 42.21 5.42 0.338 402
 404 3 -9.06 42.38 5.42 0.317 403
 405 3 -8.92 42.5 5.35 0.284 404
 406 3 -8.82 42.64 5.26 0.266 405
 407 3 -8.67 42.77 5.2 0.264 406
 408 3 -8.49 42.89 5.15 0.283 407
 409 3 -8.32 43 5.12 0.312 408
 410 3 -8.17 43.17 5.03 0.248 409
 411 3 -8.06 43.21 5.02 0.227 410
 412 3 -7.88 43.24 4.98 0.162 411
 413 3 -7.84 43.4 4.84 0.225 412
 414 3 -7.88 43.53 4.78 0.248 413
 415 3 -7.84 43.67 4.78 0.281 414
 416 3 -7.82 43.81 4.78 0.256 415
 417 3 -7.81 43.93 4.78 0.251 416
 418 3 -7.76 44.13 4.83 0.251 417
 419 3 -7.76 44.32 4.84 0.272 418
 420 3 -7.76 44.53 4.87 0.269 419
 421 3 -7.84 44.67 4.79 0.26 420
 422 3 -7.88 44.84 4.73 0.279 421
 423 3 -7.89 45 4.66 0.239 422
 424 3 -7.88 45.14 4.49 0.215 423
 425 3 -7.84 45.21 4.33 0.215 424
 426 3 -7.77 45.34 4.2 0.23 425
 427 3 -7.73 45.45 4.06 0.196 426
 428 3 -7.71 45.57 3.98 0.139 427
 429 3 -7.74 45.65 3.71 0.215 428
 430 3 -7.69 45.75 3.52 0.267 429
 431 3 -7.69 45.82 3.32 0.248 430
 432 3 -7.72 45.92 2.92 0.304 431
 433 3 -7.72 46.02 2.71 0.289 432
 434 3 -7.68 46.09 2.52 0.296 433
 435 3 -7.8 46.31 2.32 0.336 434
 436 3 -7.85 46.46 2.27 0.306 435
 437 3 -7.92 46.63 2.25 0.322 436
 438 3 -8.13 46.84 2.27 0.295 437
 439 3 -8.17 47.06 2.34 0.273 438
 440 3 -8.21 47.26 2.38 0.277 439
 441 3 -8.29 47.56 2.42 0.241 440
 442 3 -8.28 47.7 2.4 0.219 441
 443 3 -8.25 47.85 2.34 0.224 442
 444 3 -8.24 48.01 2.38 0.245 443
 445 3 -8.22 48.19 2.33 0.247 444
 446 3 -8.23 48.34 2.31 0.248 445
 447 3 -8.15 48.49 2.3 0.248 446
 448 3 -8.09 48.63 2.28 0.22 447
 449 3 -8.06 48.81 2.16 0.199 448
 450 3 -8.05 48.98 2.08 0.215 449
 451 3 -8.01 49.17 1.99 0.238 450
 452 3 -8 49.35 1.97 0.242 451
 453 3 -7.95 49.51 1.95 0.267 452
 454 3 -7.98 49.63 1.95 0.278 453
 455 3 -7.94 49.81 1.91 0.252 454
 456 3 -7.94 49.95 1.89 0.215 455
 457 3 -7.87 50.2 1.95 0.251 456
 458 3 -7.81 50.42 1.99 0.299 457
 459 3 -7.82 50.52 1.97 0.265 458
 460 3 -7.75 50.63 1.85 0.218 459
 461 3 -7.81 50.71 1.81 0.181 460
 462 3 -7.74 50.89 1.73 0.234 461
 463 3 -7.69 51.1 1.76 0.26 462
 464 3 -7.65 51.27 1.75 0.258 463
 465 3 -7.65 51.48 1.77 0.187 464
 466 3 -7.65 51.63 1.78 0.23 465
 467 3 -7.68 51.81 1.8 0.252 466
 468 3 -7.61 52.02 1.92 0.257 467
 469 3 -7.57 52.16 1.92 0.25 468
 470 3 -7.57 52.31 1.9 0.225 469
 471 3 -7.49 52.52 1.92 0.21 470
 472 3 -7.4 52.7 1.9 0.246 471
 473 3 -7.36 52.88 1.9 0.255 472
 474 3 -7.4 53.03 1.92 0.241 473
 475 3 -7.28 53.24 1.92 0.226 474
 476 3 -7.15 53.45 1.92 0.286 475
 477 3 -6.74 53.67 1.97 0.131 476
 478 3 -6.54 53.77 2.04 0.091 477
 479 3 -6.4 53.77 2.22 0.1 478
 480 3 -6.25 53.77 2.24 0.084 479
 481 3 -6.03 53.77 2.24 0.097 480
 482 3 -5.78 53.73 2.2 0.111 481
 483 3 -5.54 53.64 2.18 0.117 482
 484 3 -5.43 53.7 2.31 0.099 483
 485 3 -5.25 53.64 2.37 0.123 484
 486 3 -5.1 53.63 2.49 0.115 485
 487 3 -4.97 53.63 2.54 0.137 486
 488 3 -4.81 53.66 2.66 0.159 487
 489 3 -4.61 53.77 2.64 0.133 488
 490 3 -4.44 53.89 2.51 0.132 489
 491 3 -4.33 53.95 2.37 0.109 490
 492 3 -4.25 54.02 2.2 0.079 491
 493 3 -4.14 54.09 2.06 0.091 492
 494 3 -4.03 54.09 1.89 0.117 493
 495 3 -3.82 53.98 1.85 0.16 494
 496 3 -3.53 53.95 1.83 0.191 495
 497 3 -3.42 54.03 1.85 0.052 496
 498 3 -4.9 53.52 2.79 0.095 488
 499 3 -4.93 53.46 2.93 0.085 498
 500 3 -4.98 53.49 3.12 0.082 499
 501 3 -4.96 53.59 3.29 0.067 500
 502 3 -4.93 53.64 3.39 0.072 501
 503 3 -4.96 53.71 3.58 0.111 502
 504 3 -5.06 53.71 3.74 0.108 503
 505 3 -5.11 53.67 3.96 0.103 504
 506 3 -5.3 53.7 4.15 0.137 505
 507 3 -5.46 53.71 4.34 0.094 506
 508 3 -5.51 53.56 4.45 0.091 507
 509 3 -5.6 53.52 4.55 0.091 508
 510 3 -5.65 53.5 4.7 0.095 509
 511 3 -7.22 53.53 1.86 0.278 476
 512 3 -7.27 53.63 1.82 0.268 511
 513 3 -7.28 53.77 1.77 0.231 512
 514 3 -7.29 53.99 1.73 0.205 513
 515 3 -7.29 54.14 1.63 0.24 514
 516 3 -7.31 54.3 1.47 0.235 515
 517 3 -7.31 54.41 1.33 0.204 516
 518 3 -7.31 54.49 1.21 0.236 517
 519 3 -7.35 54.7 1.04 0.289 518
 520 3 -7.28 54.83 0.94 0.274 519
 521 3 -7.2 54.91 0.83 0.232 520
 522 3 -7.23 55.02 0.69 0.192 521
 523 3 -7.24 55.08 0.54 0.176 522
 524 3 -7.24 55.19 0.39 0.135 523
 525 3 -7.23 55.27 0.33 0.17 524
 526 3 -7.22 55.41 0.26 0.15 525
 527 3 -7.15 55.52 0.19 0.173 526
 528 3 -7.03 55.66 0.06 0.195 527
 529 3 -6.97 55.79 -0.02 0.199 528
 530 3 -6.75 55.87 -0.13 0.229 529
 531 3 -6.19 56.44 -0.2 0.544 530
 532 3 -5.86 56.61 -0.2 0.564 531
 533 3 -5.87 56.37 -0.19 0.614 532
 534 3 -5.95 56.11 -0.14 0.552 533
 535 3 -5.94 55.9 -0.16 0.566 534
 536 3 -5.91 55.73 -0.11 0.509 535
 537 3 -5.99 55.47 -0.01 0.508 536
 538 3 -6.12 55.12 0.02 0.443 537
 539 3 -6.23 54.91 0.15 0.309 538
 540 3 -6.33 54.7 0.21 0.223 539
 541 3 -6.28 54.52 0.3 0.208 540
 542 3 -6.32 54.31 0.26 0.162 541
 543 3 -6.23 54.21 0.32 0.168 542
 544 3 -6.11 54.13 0.29 0.212 543
 545 3 -5.98 54.03 0.32 0.241 544
 546 3 -5.86 53.92 0.31 0.236 545
 547 3 -5.69 53.88 0.3 0.259 546
 548 3 -5.53 53.8 0.3 0.264 547
 549 3 -5.37 53.76 0.3 0.291 548
 550 3 -5.19 53.66 0.33 0.279 549
 551 3 -5.02 53.53 0.35 0.262 550
 552 3 -4.82 53.51 0.39 0.272 551
 553 3 -4.72 53.41 0.54 0.279 552
 554 3 -4.6 53.31 0.6 0.307 553
 555 3 -4.52 53.16 0.66 0.344 554
 556 3 -4.36 53.06 0.7 0.35 555
 557 3 -4.25 52.95 0.75 0.366 556
 558 3 -4.16 52.81 0.83 0.362 557
 559 3 -4.03 52.63 0.81 0.387 558
 560 3 -3.92 52.45 0.84 0.394 559
 561 3 -3.88 52.28 0.92 0.441 560
 562 3 -3.74 52.16 0.89 0.434 561
 563 3 -3.57 52.03 0.84 0.457 562
 564 3 -3.4 51.91 0.85 0.429 563
 565 3 -3.34 51.77 0.82 0.422 564
 566 3 -3.26 51.59 0.77 0.413 565
 567 3 -3.19 51.49 0.65 0.477 566
 568 3 -2.82 51.45 0.65 0.402 567
 569 3 -2.65 51.42 0.61 0.394 568
 570 3 -2.46 51.42 0.61 0.401 569
 571 3 -2.24 51.38 0.62 0.394 570
 572 3 -2.09 51.3 0.62 0.419 571
 573 3 -1.97 51.16 0.72 0.431 572
 574 3 -1.86 51.1 0.77 0.426 573
 575 3 -1.7 50.99 0.76 0.396 574
 576 3 -1.5 50.94 0.76 0.43 575
 577 3 -1.36 50.81 0.87 0.404 576
 578 3 -1.17 50.7 0.8 0.425 577
 579 3 -1.03 50.59 0.81 0.423 578
 580 3 -0.8 50.48 0.78 0.414 579
 581 3 -0.79 50.34 0.84 0.426 580
 582 3 -0.59 50.26 0.81 0.416 581
 583 3 -0.47 50.14 0.86 0.437 582
 584 3 -0.32 50.08 0.84 0.446 583
 585 3 -0.21 49.98 0.89 0.487 584
 586 3 -0.1 49.88 0.91 0.473 585
 587 3 0.03 49.81 0.87 0.458 586
 588 3 0.15 49.73 0.97 0.48 587
 589 3 0.25 49.62 1.02 0.523 588
 590 3 0.38 49.49 1.11 0.481 589
 591 3 0.49 49.38 1.17 0.481 590
 592 3 0.53 49.26 1.33 0.432 591
 593 3 0.66 49.16 1.34 0.435 592
 594 3 0.77 49.09 1.45 0.389 593
 595 3 0.83 48.95 1.52 0.358 594
 596 3 0.9 48.8 1.67 0.373 595
 597 3 1 48.7 1.7 0.337 596
 598 3 1.1 48.62 1.75 0.389 597
 599 3 1.39 48.6 1.76 0.394 598
 600 3 1.52 48.56 1.81 0.338 599
 601 3 1.57 48.45 1.89 0.35 600
 602 3 1.73 48.35 1.99 0.343 601
 603 3 1.86 48.31 1.99 0.333 602
 604 3 1.96 48.21 2.03 0.304 603
 605 3 2.2 48.26 2.05 0.343 604
 606 3 2.5 48.31 2.14 0.325 605
 607 3 2.69 48.34 2.31 0.335 606
 608 3 2.86 48.3 2.43 0.359 607
 609 3 3.09 48.37 2.45 0.369 608
 610 3 3.3 48.3 2.41 0.378 609
 611 3 3.49 48.27 2.37 0.336 610
 612 3 3.71 48.24 2.37 0.303 611
 613 3 3.9 48.19 2.37 0.291 612
 614 3 4.16 48.21 2.35 0.24 613
 615 3 4.36 48.17 2.35 0.238 614
 616 3 4.61 48.16 2.3 0.234 615
 617 3 4.74 48.13 2.16 0.207 616
 618 3 5.01 48.1 2.05 0.214 617
 619 3 5.21 48.12 1.95 0.234 618
 620 3 5.36 48.09 1.83 0.243 619
 621 3 5.49 48.06 1.72 0.254 620
 622 3 5.65 47.94 1.65 0.213 621
 623 3 5.89 47.84 1.63 0.209 622
 624 3 6.01 47.77 1.52 0.183 623
 625 3 6.11 47.7 1.43 0.166 624
 626 3 6.27 47.6 1.38 0.183 625
 627 3 6.36 47.58 1.26 0.179 626
 628 3 6.52 47.52 1.18 0.18 627
 629 3 6.61 47.46 1.06 0.204 628
 630 3 6.73 47.44 0.93 0.212 629
 631 3 6.85 47.31 0.89 0.2 630
 632 3 6.99 47.24 0.76 0.219 631
 633 3 7.18 47.2 0.62 0.208 632
 634 3 7.34 47.14 0.52 0.2 633
 635 3 7.46 47.08 0.38 0.184 634
 636 3 7.63 47.08 0.31 0.223 635
 637 3 7.73 46.99 0.23 0.258 636
 638 3 7.96 46.98 0.14 0.218 637
 639 3 8.09 46.94 0.06 0.223 638
 640 3 8.31 46.89 0 0.204 639
 641 3 8.46 46.85 -0.12 0.189 640
 642 3 8.65 46.81 -0.18 0.183 641
 643 3 8.83 46.81 -0.24 0.192 642
 644 3 9.04 46.7 -0.29 0.205 643
 645 3 9.24 46.62 -0.33 0.235 644
 646 3 9.41 46.54 -0.33 0.239 645
 647 3 9.53 46.52 -0.32 0.331 646
 648 3 9.83 46.54 -0.46 0.325 647
 649 3 10.05 46.52 -0.56 0.356 648
 650 3 10.22 46.51 -0.62 0.366 649
 651 3 10.33 46.45 -0.72 0.388 650
 652 3 10.51 46.37 -0.73 0.407 651
 653 3 10.55 46.25 -0.86 0.449 652
 654 3 10.57 46.16 -0.94 0.5 653
 655 3 10.9 46.15 -0.96 0.42 654
 656 3 11.15 46.2 -1.08 0.372 655
 657 3 11.34 46.26 -1.17 0.325 656
 658 3 11.57 46.34 -1.35 0.301 657
 659 3 11.87 46.48 -1.62 0.195 658
 660 3 12.06 46.45 -1.72 0.17 659
 661 3 12.25 46.45 -1.81 0.18 660
 662 3 12.39 46.47 -1.93 0.16 661
 663 3 12.48 46.44 -1.97 0.166 662
 664 3 12.56 46.45 -2.12 0.172 663
 665 3 12.65 46.48 -2.28 0.192 664
 666 3 12.79 46.48 -2.36 0.185 665
 667 3 12.89 46.48 -2.53 0.189 666
 668 3 12.91 46.55 -2.68 0.205 667
 669 3 12.94 46.62 -2.82 0.243 668
 670 3 12.97 46.73 -2.97 0.223 669
 671 3 12.97 46.87 -3.09 0.209 670
 672 3 12.98 46.94 -3.24 0.196 671
 673 3 13 47.06 -3.41 0.266 672
 674 3 12.98 47.18 -3.53 0.26 673
 675 3 12.98 47.39 -3.57 0.239 674
 676 3 13 47.54 -3.72 0.214 675
 677 3 13.06 47.74 -3.72 0.187 676
 678 3 13.05 47.85 -3.86 0.182 677
 679 3 13.09 48 -3.95 0.219 678
 680 3 13.12 48.15 -4.03 0.208 679
 681 3 13.17 48.32 -4.11 0.217 680
 682 3 13.22 48.49 -4.16 0.214 681
 683 3 13.36 48.72 -4.21 0.194 682
 684 3 13.49 48.82 -4.25 0.173 683
 685 3 13.66 48.96 -4.29 0.198 684
 686 3 13.79 49.07 -4.33 0.201 685
 687 3 13.88 49.18 -4.38 0.2 686
 688 3 14.07 49.28 -4.47 0.185 687
 689 3 14.27 49.39 -4.59 0.202 688
 690 3 14.37 49.47 -4.65 0.193 689
 691 3 14.49 49.57 -4.71 0.205 690
 692 3 14.64 49.68 -4.76 0.269 691
 693 3 14.83 49.69 -4.79 0.337 692
 694 3 14.96 49.69 -4.83 0.351 693
 695 3 15.05 49.82 -4.92 0.365 694
 696 3 15.13 49.89 -4.75 0.381 695
 697 3 15.18 49.96 -4.83 0.405 696
 698 3 15.43 49.93 -4.79 0.416 697
 699 3 15.58 49.99 -4.75 0.383 698
 700 3 15.61 50.03 -4.54 0.4 699
 701 3 15.75 50.17 -4.63 0.344 700
 702 3 16.09 50.11 -4.86 0.253 701
 703 3 16.36 50.11 -4.97 0.206 702
 704 3 16.61 50.14 -5.01 0.176 703
 705 3 16.77 50.18 -5 0.154 704
 706 3 16.95 50.22 -5.04 0.156 705
 707 3 17.09 50.32 -5.08 0.155 706
 708 3 17.3 50.42 -5.09 0.173 707
 709 3 17.5 50.51 -5.12 0.157 708
 710 3 17.63 50.61 -5.17 0.179 709
 711 3 17.84 50.65 -5.21 0.195 710
 712 3 18.04 50.68 -5.29 0.207 711
 713 3 18.22 50.74 -5.25 0.196 712
 714 3 18.45 50.75 -5.28 0.223 713
 715 3 18.68 50.75 -5.3 0.229 714
 716 3 18.86 50.68 -5.3 0.219 715
 717 3 19.14 50.65 -5.26 0.204 716
 718 3 19.36 50.65 -5.25 0.181 717
 719 3 19.57 50.62 -5.26 0.181 718
 720 3 19.77 50.67 -5.33 0.161 719
 721 3 19.98 50.68 -5.37 0.141 720
 722 3 20.16 50.72 -5.42 0.166 721
 723 3 20.27 50.72 -5.53 0.182 722
 724 3 20.43 50.79 -5.67 0.216 723
 725 3 20.57 50.79 -5.83 0.251 724
 726 3 20.66 50.75 -5.97 0.252 725
 727 3 20.75 50.72 -6.14 0.211 726
 728 3 20.84 50.63 -6.28 0.176 727
 729 3 21.04 50.63 -6.43 0.134 728
 730 3 21.2 50.61 -6.46 0.185 729
 731 3 21.38 50.61 -6.54 0.173 730
 732 3 21.54 50.59 -6.62 0.16 731
 733 3 21.8 50.63 -6.67 0.161 732
 734 3 21.98 50.6 -6.71 0.176 733
 735 3 22.16 50.59 -6.72 0.183 734
 736 3 22.38 50.61 -6.76 0.165 735
 737 3 22.55 50.55 -6.81 0.17 736
 738 3 22.73 50.53 -6.83 0.197 737
 739 3 22.95 50.56 -6.77 0.194 738
 740 3 23.09 50.53 -6.77 0.233 739
 741 3 23.29 50.49 -6.76 0.225 740
 742 3 23.39 50.38 -6.71 0.213 741
 743 3 23.52 50.34 -6.62 0.181 742
 744 3 23.73 50.32 -6.55 0.186 743
 745 3 23.86 50.24 -6.49 0.215 744
 746 3 24.04 50.14 -6.51 0.214 745
 747 3 24.18 50.07 -6.49 0.203 746
 748 3 24.34 50.03 -6.36 0.233 747
 749 3 24.43 49.93 -6.26 0.242 748
 750 3 24.47 49.86 -6.17 0.255 749
 751 3 24.54 49.79 -6.08 0.262 750
 752 3 24.64 49.74 -5.92 0.227 751
 753 3 24.7 49.68 -5.84 0.222 752
 754 3 24.82 49.58 -5.75 0.198 753
 755 3 24.95 49.5 -5.66 0.213 754
 756 3 25.09 49.4 -5.62 0.199 755
 757 3 25.25 49.35 -5.57 0.18 756
 758 3 25.34 49.21 -5.5 0.196 757
 759 3 25.5 49.1 -5.42 0.179 758
 760 3 25.64 49.07 -5.33 0.173 759
 761 3 25.75 49.04 -5.21 0.214 760
 762 3 25.97 48.93 -5.12 0.191 761
 763 3 26.09 48.96 -5.05 0.204 762
 764 3 26.27 48.9 -5 0.217 763
 765 3 26.43 48.87 -4.92 0.212 764
 766 3 26.54 48.78 -4.83 0.204 765
 767 3 26.75 48.78 -4.72 0.192 766
 768 3 26.86 48.74 -4.62 0.177 767
 769 3 27.04 48.75 -4.57 0.197 768
 770 3 27.27 48.72 -4.43 0.211 769
 771 3 27.52 48.83 -4.41 0.222 770
 772 3 27.76 48.94 -4.33 0.283 771
 773 3 27.92 49 -4.3 0.317 772
 774 3 28.12 49.11 -4.14 0.351 773
 775 3 28.28 49.1 -4.1 0.334 774
 776 3 28.49 49.25 -3.94 0.278 775
 777 3 28.67 49.22 -3.81 0.264 776
 778 3 28.8 49.25 -3.66 0.264 777
 779 3 28.9 49.23 -3.42 0.241 778
 780 3 29.12 49.26 -3.35 0.201 779
 781 3 29.24 49.16 -3.21 0.187 780
 782 3 29.4 49.05 -3.14 0.187 781
 783 3 29.51 48.94 -2.98 0.186 782
 784 3 29.62 48.88 -2.92 0.205 783
 785 3 29.78 48.8 -2.81 0.216 784
 786 3 29.92 48.69 -2.75 0.207 785
 787 3 30.08 48.65 -2.66 0.201 786
 788 3 30.19 48.58 -2.69 0.185 787
 789 3 30.26 48.55 -2.54 0.192 788
 790 3 30.33 48.4 -2.48 0.212 789
 791 3 30.44 48.44 -2.48 0.237 790
 792 3 30.62 48.43 -2.42 0.226 791
 793 3 30.76 48.34 -2.37 0.186 792
 794 3 30.9 48.23 -2.35 0.205 793
 795 3 31.01 48.15 -2.25 0.224 794
 796 3 31.14 48.01 -2.21 0.224 795
 797 3 31.24 47.97 -2.19 0.234 796
 798 3 31.35 47.87 -2.02 0.201 797
 799 3 31.48 47.75 -1.99 0.197 798
 800 3 31.65 47.68 -1.95 0.195 799
 801 3 31.8 47.65 -1.99 0.222 800
 802 3 32 47.63 -1.99 0.219 801
 803 3 32.18 47.58 -2.03 0.188 802
 804 3 32.34 47.44 -2.13 0.177 803
 805 3 32.55 47.36 -2.17 0.189 804
 806 3 32.73 47.3 -2.21 0.191 805
 807 3 32.94 47.23 -2.27 0.21 806
 808 3 33.09 47.18 -2.21 0.214 807
 809 3 33.27 47.12 -2.29 0.231 808
 810 3 33.45 47.01 -2.35 0.256 809
 811 3 33.66 46.98 -2.42 0.262 810
 812 3 33.94 46.97 -2.52 0.242 811
 813 3 34.13 46.94 -2.54 0.243 812
 814 3 34.4 46.88 -2.62 0.208 813
 815 3 34.58 46.84 -2.62 0.199 814
 816 3 34.76 46.84 -2.56 0.255 815
 817 3 34.91 46.83 -2.54 0.294 816
 818 3 35.08 46.8 -2.56 0.336 817
 819 3 35.23 46.72 -2.54 0.374 818
 820 3 35.4 46.69 -2.5 0.458 819
 821 3 35.57 46.69 -2.46 0.522 820
 822 3 35.77 46.65 -2.44 0.515 821
 823 3 35.93 46.62 -2.39 0.534 822
 824 3 36.07 46.51 -2.31 0.463 823
 825 3 36.29 46.5 -2.31 0.405 824
 826 3 36.48 46.47 -2.27 0.293 825
 827 3 36.77 46.43 -2.31 0.311 826
 828 3 37.07 46.4 -2.27 0.267 827
 829 3 37.19 46.37 -2.27 0.22 828
 830 3 37.4 46.3 -2.21 0.19 829
 831 3 37.62 46.25 -2.21 0.173 830
 832 3 37.76 46.23 -2.25 0.2 831
 833 3 37.94 46.19 -2.25 0.218 832
 834 3 38.12 46.13 -2.27 0.211 833
 835 3 38.23 46.02 -2.28 0.214 834
 836 3 38.38 45.98 -2.3 0.209 835
 837 3 38.75 45.94 -2.18 0.214 836
 838 3 38.9 45.9 -2.18 0.226 837
 839 3 39.08 45.9 -2.18 0.198 838
 840 3 39.23 45.9 -2.24 0.176 839
 841 3 39.29 45.75 -2.18 0.206 840
 842 3 39.44 45.63 -2.18 0.204 841
 843 3 39.61 45.55 -2.2 0.256 842
 844 3 39.76 45.48 -2.14 0.325 843
 845 3 39.95 45.43 -2.09 0.384 844
 846 3 40.05 45.44 -1.99 0.444 845
 847 3 40.13 45.41 -1.79 0.452 846
 848 3 40.36 45.37 -1.77 0.431 847
 849 3 40.34 45.3 -1.62 0.36 848
 850 3 40.5 45.3 -1.6 0.338 849
 851 3 40.84 45.19 -1.74 0.325 850
 852 3 41.05 45.08 -1.74 0.275 851
 853 3 41.48 45.04 -1.79 0.288 852
 854 3 41.73 45.05 -1.81 0.272 853
 855 3 41.98 44.98 -1.79 0.286 854
 856 3 42.12 44.95 -1.74 0.321 855
 857 3 42.23 44.87 -1.62 0.406 856
 858 3 42.44 44.79 -1.62 0.448 857
 859 3 42.58 44.77 -1.51 0.471 858
 860 3 42.76 44.76 -1.44 0.491 859
 861 3 42.93 44.75 -1.42 0.464 860
 862 3 43.15 44.7 -1.43 0.407 861
 863 3 43.25 44.63 -1.42 0.377 862
 864 3 43.51 44.58 -1.42 0.312 863
 865 3 43.68 44.58 -1.33 0.314 864
 866 3 43.86 44.59 -1.17 0.29 865
 867 3 44.07 44.58 -1.11 0.279 866
 868 3 44.43 44.49 -1.06 0.213 867
 869 3 44.62 44.49 -0.97 0.245 868
 870 3 44.77 44.47 -0.94 0.264 869
 871 3 44.94 44.47 -0.86 0.263 870
 872 3 45.13 44.46 -0.86 0.244 871
 873 3 45.3 44.4 -0.82 0.259 872
 874 3 45.5 44.38 -0.84 0.256 873
 875 3 45.62 44.35 -0.87 0.229 874
 876 3 45.69 44.39 -0.74 0.232 875
 877 3 45.87 44.34 -0.83 0.284 876
 878 3 46.05 44.25 -0.84 0.284 877
 879 3 46.23 44.22 -0.92 0.256 878
 880 3 46.43 44.21 -0.95 0.231 879
 881 3 46.62 44.1 -0.96 0.232 880
 882 3 46.8 44.1 -0.99 0.241 881
 883 3 47.08 44.08 -1.09 0.253 882
 884 3 47.29 44.01 -1.12 0.277 883
 885 3 47.44 43.92 -1.12 0.28 884
 886 3 47.65 43.87 -1.17 0.259 885
 887 3 47.83 43.8 -1.17 0.244 886
 888 3 47.98 43.74 -1.14 0.224 887
 889 3 48.18 43.69 -1.08 0.197 888
 890 3 48.33 43.66 -1.1 0.214 889
 891 3 48.55 43.59 -1.08 0.21 890
 892 3 48.75 43.58 -1.09 0.205 891
 893 3 48.97 43.52 -1.07 0.228 892
 894 3 49.12 43.49 -1.04 0.221 893
 895 3 49.27 43.32 -0.97 0.257 894
 896 3 49.44 43.29 -0.98 0.28 895
 897 3 49.62 43.25 -0.98 0.274 896
 898 3 49.8 43.14 -0.96 0.222 897
 899 3 49.95 43.09 -0.97 0.22 898
 900 3 50.08 42.99 -0.84 0.234 899
 901 3 50.23 42.88 -0.83 0.275 900
 902 3 50.51 42.84 -0.87 0.292 901
 903 3 50.7 42.72 -0.84 0.273 902
 904 3 50.88 42.63 -0.8 0.279 903
 905 3 51.02 42.53 -0.75 0.249 904
 906 3 51.16 42.49 -0.75 0.266 905
 907 3 51.27 42.36 -0.72 0.282 906
 908 3 51.4 42.24 -0.57 0.275 907
 909 3 51.59 42.14 -0.52 0.272 908
 910 3 51.76 42.03 -0.5 0.27 909
 911 3 51.87 41.96 -0.5 0.256 910
 912 3 52.05 41.85 -0.49 0.253 911
 913 3 52.08 41.71 -0.47 0.281 912
 914 3 52.18 41.6 -0.5 0.321 913
 915 3 52.37 41.54 -0.51 0.373 914
 916 3 52.48 41.42 -0.49 0.405 915
 917 3 52.59 41.32 -0.54 0.423 916
 918 3 52.79 41.25 -0.41 0.476 917
 919 3 52.9 41.14 -0.4 0.492 918
 920 3 53.01 41.03 -0.35 0.516 919
 921 3 53.15 40.92 -0.32 0.536 920
 922 3 53.38 40.9 -0.31 0.51 921
 923 3 53.51 40.75 -0.34 0.455 922
 924 3 53.69 40.72 -0.44 0.43 923
 925 3 53.9 40.71 -0.55 0.4 924
 926 3 54.19 40.71 -0.6 0.336 925
 927 3 54.36 40.63 -0.56 0.365 926
 928 3 54.52 40.57 -0.55 0.353 927
 929 3 54.73 40.54 -0.53 0.351 928
 930 3 54.95 40.53 -0.48 0.353 929
 931 3 55.15 40.52 -0.47 0.349 930
 932 3 55.37 40.49 -0.41 0.317 931
 933 3 55.59 40.46 -0.41 0.303 932
 934 3 55.83 40.53 -0.44 0.286 933
 935 3 56.01 40.5 -0.49 0.283 934
 936 3 56.19 40.53 -0.6 0.296 935
 937 3 56.38 40.54 -0.67 0.327 936
 938 3 56.52 40.56 -0.73 0.327 937
 939 3 56.75 40.57 -0.79 0.397 938
 940 3 56.94 40.54 -0.79 0.457 939
 941 3 57.18 40.52 -0.76 0.494 940
 942 3 57.34 40.5 -0.81 0.524 941
 943 3 57.47 40.5 -0.84 0.589 942
 944 3 57.62 40.63 -0.91 0.679 943
 945 3 57.73 40.64 -0.99 0.724 944
 946 3 57.8 40.56 -1.18 0.795 945
 947 3 57.94 40.63 -1.27 0.818 946
 948 3 58 40.74 -1.37 0.823 947
 949 3 58.08 40.6 -1.54 0.786 948
 950 3 58.12 40.58 -1.73 0.742 949
 951 3 58.2 40.47 -1.81 0.645 950
 952 3 58.3 40.19 -2.04 0.491 951
 953 3 58.55 39.83 -2.19 0.357 952
 954 3 58.69 39.76 -2.25 0.346 953
 955 3 58.8 39.68 -2.35 0.337 954
 956 3 58.91 39.43 -2.46 0.31 955
 957 3 59.05 39.33 -2.56 0.297 956
 958 3 59.15 39.22 -2.71 0.288 957
 959 3 59.3 39.08 -2.79 0.312 958
 960 3 59.48 38.98 -2.94 0.371 959
 961 3 59.62 38.87 -3.04 0.386 960
 962 3 59.72 38.73 -3.15 0.38 961
 963 3 59.81 38.65 -3.25 0.392 962
 964 3 60 38.65 -3.48 0.407 963
 965 3 60.18 38.63 -3.67 0.392 964
 966 3 60.28 38.57 -3.73 0.373 965
 967 3 60.37 38.44 -3.81 0.384 966
 968 3 60.47 38.33 -3.81 0.343 967
 969 3 60.5 38.25 -4 0.377 968
 970 3 60.58 38.08 -4.22 0.331 969
 971 3 60.65 38.02 -4.34 0.354 970
 972 3 60.79 37.89 -4.51 0.367 971
 973 3 60.86 37.76 -4.62 0.357 972
 974 3 60.92 37.68 -4.76 0.342 973
 975 3 61.07 37.61 -4.9 0.32 974
 976 3 61.15 37.57 -5.02 0.32 975
 977 3 61.32 37.5 -5.09 0.368 976
 978 3 61.5 37.46 -5.19 0.446 977
 979 3 61.61 37.39 -5.34 0.495 978
 980 3 61.75 37.33 -5.44 0.533 979
 981 3 61.92 37.29 -5.58 0.534 980
 982 3 62.07 37.35 -5.72 0.548 981
 983 3 62.15 37.28 -5.92 0.504 982
 984 3 62.24 37.24 -6.08 0.45 983
 985 3 62.36 37.24 -6.23 0.417 984
 986 3 62.54 37.18 -6.39 0.361 985
 987 3 62.6 37.26 -6.62 0.336 986
 988 3 62.76 37.31 -6.76 0.336 987
 989 3 62.83 37.33 -6.89 0.34 988
 990 3 62.97 37.36 -7.05 0.339 989
 991 3 63.08 37.39 -7.18 0.366 990
 992 3 63.22 37.46 -7.31 0.369 991
 993 3 63.36 37.48 -7.44 0.389 992
 994 3 63.53 37.5 -7.6 0.403 993
 995 3 63.69 37.63 -7.84 0.336 994
 996 3 63.82 37.63 -7.96 0.295 995
 997 3 63.86 37.6 -8.05 0.307 996
 998 3 64.01 37.53 -8.12 0.316 997
 999 3 64.18 37.55 -8.21 0.291 998
 1000 3 64.37 37.52 -8.29 0.309 999
 1001 3 64.56 37.53 -8.35 0.303 1000
 1002 3 64.7 37.46 -8.45 0.327 1001
 1003 3 64.84 37.43 -8.53 0.333 1002
 1004 3 65 37.53 -8.57 0.368 1003
 1005 3 65.11 37.49 -8.71 0.399 1004
 1006 3 65.26 37.46 -8.95 0.412 1005
 1007 3 65.4 37.43 -9.21 0.396 1006
 1008 3 65.51 37.45 -9.33 0.404 1007
 1009 3 65.61 37.35 -9.46 0.39 1008
 1010 3 65.78 37.38 -9.55 0.406 1009
 1011 3 65.95 37.34 -9.64 0.41 1010
 1012 3 66.06 37.35 -9.8 0.429 1011
 1013 3 66.2 37.32 -9.91 0.444 1012
 1014 3 66.4 37.35 -10.04 0.421 1013
 1015 3 66.54 37.35 -10.12 0.415 1014
 1016 3 66.72 37.33 -10.2 0.435 1015
 1017 3 66.87 37.27 -10.3 0.429 1016
 1018 3 67.03 37.27 -10.39 0.446 1017
 1019 3 67.15 37.2 -10.48 0.473 1018
 1020 3 67.31 37.2 -10.6 0.493 1019
 1021 3 67.48 37.23 -10.71 0.473 1020
 1022 3 67.59 37.17 -10.86 0.444 1021
 1023 3 67.75 37.23 -10.97 0.375 1022
 1024 3 67.89 37.19 -11.05 0.376 1023
 1025 3 68.03 37.09 -11.11 0.356 1024
 1026 3 68.23 37.09 -11.17 0.34 1025
 1027 3 68.43 37.09 -11.28 0.352 1026
 1028 3 68.67 37.12 -11.32 0.322 1027
 1029 3 68.81 37.08 -11.42 0.313 1028
 1030 3 68.97 37.06 -11.55 0.327 1029
 1031 3 69.12 37.02 -11.64 0.306 1030
 1032 3 69.34 37.09 -11.69 0.349 1031
 1033 3 69.48 37.1 -11.78 0.343 1032
 1034 3 69.67 37.09 -11.86 0.367 1033
 1035 3 69.78 37.1 -11.97 0.396 1034
 1036 3 70.01 37.13 -12 0.375 1035
 1037 3 70.14 37.13 -12.15 0.37 1036
 1038 3 70.37 37.16 -12.3 0.371 1037
 1039 3 70.54 37.24 -12.45 0.339 1038
 1040 3 70.68 37.27 -12.59 0.376 1039
 1041 3 70.89 37.27 -12.65 0.397 1040
 1042 3 71.01 37.29 -12.86 0.382 1041
 1043 3 71.22 37.37 -12.98 0.365 1042
 1044 3 71.45 37.47 -13.06 0.324 1043
 1045 3 71.65 37.5 -13.16 0.38 1044
 1046 3 71.82 37.57 -13.22 0.372 1045
 1047 3 72.03 37.58 -13.23 0.383 1046
 1048 3 72.15 37.64 -13.38 0.424 1047
 1049 3 72.29 37.65 -13.4 0.499 1048
 1050 3 72.43 37.61 -13.63 0.51 1049
 1051 3 72.65 37.69 -13.73 0.531 1050
 1052 3 72.76 37.66 -13.91 0.499 1051
 1053 3 72.95 37.72 -13.99 0.499 1052
 1054 3 73.09 37.76 -14.05 0.467 1053
 1055 3 73.23 37.86 -14.2 0.382 1054
 1056 3 73.39 37.83 -14.31 0.334 1055
 1057 3 73.47 37.83 -14.48 0.336 1056
 1058 3 73.72 37.98 -14.53 0.365 1057
 1059 3 73.93 38.11 -14.65 0.369 1058
 1060 3 74.09 38.32 -14.79 0.359 1059
 1061 3 74.26 38.44 -14.87 0.364 1060
 1062 3 74.39 38.57 -14.91 0.39 1061
 1063 3 74.53 38.69 -15 0.367 1062
 1064 3 74.72 38.83 -15.07 0.387 1063
 1065 3 74.92 38.97 -15.09 0.397 1064
 1066 3 75.11 39.08 -15.09 0.419 1065
 1067 3 75.26 39.28 -15.03 0.405 1066
 1068 3 75.42 39.39 -14.99 0.407 1067
 1069 3 75.51 39.54 -14.93 0.431 1068
 1070 3 75.67 39.79 -14.99 0.444 1069
 1071 3 75.76 39.94 -14.91 0.498 1070
 1072 3 75.81 40.19 -14.75 0.497 1071
 1073 3 75.9 40.33 -14.82 0.523 1072
 1074 3 76.01 40.48 -14.92 0.501 1073
 1075 3 76.01 40.64 -14.9 0.464 1074
 1076 3 76.15 40.75 -15 0.457 1075
 1077 3 76.18 40.93 -14.96 0.467 1076
 1078 3 76.32 41.08 -15.05 0.473 1077
 1079 3 76.48 41.19 -15.16 0.514 1078
 1080 3 76.65 41.26 -15.19 0.557 1079
 1081 3 76.79 41.37 -15.3 0.547 1080
 1082 3 76.93 41.5 -15.48 0.528 1081
 1083 3 77.04 41.66 -15.52 0.499 1082
 1084 3 77.2 41.76 -15.6 0.491 1083
 1085 3 77.4 41.84 -15.67 0.443 1084
 1086 3 77.56 41.9 -15.82 0.444 1085
 1087 3 77.78 41.9 -15.9 0.454 1086
 1088 3 77.93 41.94 -15.98 0.486 1087
 1089 3 78.11 41.96 -16.05 0.516 1088
 1090 3 78.14 41.96 -16.2 0.543 1089
 1091 3 78.25 41.99 -16.31 0.61 1090
 1092 3 78.72 41.93 -16.25 0.507 1091
 1093 3 79.16 41.82 -16.29 0.457 1092
 1094 3 79.39 41.83 -16.38 0.452 1093
 1095 3 79.61 41.83 -16.43 0.469 1094
 1096 3 79.85 41.9 -16.56 0.46 1095
 1097 3 80.08 41.99 -16.59 0.448 1096
 1098 3 80.35 42.04 -16.56 0.469 1097
 1099 3 80.55 42.14 -16.59 0.43 1098
 1100 3 80.72 42.18 -16.63 0.448 1099
 1101 3 80.96 42.22 -16.61 0.431 1100
 1102 3 81.19 42.21 -16.61 0.417 1101
 1103 3 81.33 42.29 -16.7 0.42 1102
 1104 3 81.52 42.32 -16.77 0.419 1103
 1105 3 81.75 42.39 -16.84 0.394 1104
 1106 3 81.89 42.43 -16.95 0.413 1105
 1107 3 82.14 42.45 -16.97 0.416 1106
 1108 3 82.3 42.5 -17.04 0.464 1107
 1109 3 82.55 42.53 -17.06 0.451 1108
 1110 3 82.72 42.6 -17.02 0.49 1109
 1111 3 82.89 42.64 -16.93 0.56 1110
 1112 3 83.03 42.68 -16.86 0.627 1111
 1113 3 83.14 42.71 -16.79 0.713 1112
 1114 3 83.27 42.71 -16.86 0.82 1113
 1115 3 83.38 42.68 -16.67 0.906 1114
 1116 3 83.47 42.72 -16.7 0.941 1115
 1117 3 83.58 42.78 -16.61 0.938 1116
 1118 3 83.64 43.25 -17.61 0.616 1117
 1119 3 83.77 43.35 -17.9 0.502 1118
 1120 3 83.88 43.5 -18.17 0.427 1119
 1121 3 84.02 43.61 -18.31 0.439 1120
 1122 3 84.13 43.74 -18.36 0.439 1121
 1123 3 84.25 43.78 -18.47 0.41 1122
 1124 3 84.33 43.89 -18.61 0.358 1123
 1125 3 84.47 44.06 -18.94 0.297 1124
 1126 3 84.5 44.16 -19.07 0.318 1125
 1127 3 84.64 44.24 -19.23 0.305 1126
 1128 3 84.69 44.41 -19.26 0.311 1127
 1129 3 84.75 44.46 -19.41 0.333 1128
 1130 3 84.91 44.52 -19.57 0.346 1129
 1131 3 85.02 44.59 -19.71 0.348 1130
 1132 3 85.08 44.67 -19.89 0.363 1131
 1133 3 85.22 44.77 -19.98 0.358 1132
 1134 3 85.33 44.81 -20.16 0.355 1133
 1135 3 85.47 44.89 -20.25 0.364 1134
 1136 3 85.61 44.94 -20.39 0.348 1135
 1137 3 85.71 45.07 -20.44 0.341 1136
 1138 3 85.8 45.07 -20.55 0.32 1137
 1139 3 85.97 45.02 -20.75 0.333 1138
 1140 3 86.03 45.16 -20.8 0.277 1139
 1141 3 86.05 45.26 -20.87 0.349 1140
 1142 3 86.06 45.24 -21.1 0.302 1141
 1143 3 86.27 45.19 -21.12 0.319 1142
 1144 3 86.33 45.31 -21.32 0.289 1143
 1145 3 86.36 45.37 -21.51 0.324 1144
 1146 3 86.47 45.45 -21.66 0.359 1145
 1147 3 86.52 45.53 -21.78 0.421 1146
 1148 3 86.53 45.68 -21.87 0.466 1147
 1149 3 86.61 45.63 -22.05 0.512 1148
 1150 3 86.74 45.76 -22.09 0.577 1149
 1151 3 86.75 45.86 -22.19 0.677 1150
 1152 3 86.86 45.9 -22.3 0.703 1151
 1153 3 86.94 46 -22.39 0.751 1152
 1154 3 87.02 46.04 -22.53 0.797 1153
 1155 3 87.74 46 -21.96 0.084 1154
 1156 3 87.86 45.97 -21.94 0.074 1155
 1157 3 87.99 45.94 -21.91 0.08 1156
 1158 3 88.1 45.88 -21.82 0.108 1157
 1159 3 88.21 45.81 -21.76 0.066 1158
 1160 3 88.42 45.76 -21.78 0.201 1159
 1161 3 88.61 45.84 -21.85 0.212 1160
 1162 3 88.69 46.09 -21.87 0.134 1161
 1163 3 88.53 45.63 -21.62 0.097 1161
 1164 3 88.64 45.57 -21.59 0.131 1163
 1165 3 88.77 45.52 -21.57 0.142 1164
 1166 3 88.94 45.45 -21.53 0.087 1165
 1167 3 89.02 45.42 -21.44 0.115 1166
 1168 3 89.17 45.38 -21.41 0.135 1167
 1169 3 89.33 45.41 -21.32 0.087 1168
 1170 3 89.5 45.37 -21.26 0.127 1169
 1171 3 89.64 45.35 -21.21 0.15 1170
 1172 3 87.05 46.15 -22.66 0.819 1154
 1173 3 87.13 46.3 -22.73 0.827 1172
 1174 3 87.14 46.31 -22.91 0.844 1173
 1175 3 87.16 46.4 -23.07 0.862 1174
 1176 3 87.16 46.37 -23.23 0.845 1175
 1177 3 87.25 46.23 -23.48 0.786 1176
 1178 3 87.41 46.34 -23.57 0.777 1177
 1179 3 87.55 46.38 -23.75 0.731 1178
 1180 3 87.86 46.36 -23.91 0.626 1179
 1181 3 88.05 46.41 -24.04 0.541 1180
 1182 3 88.25 46.5 -24.2 0.504 1181
 1183 3 88.36 46.56 -24.31 0.547 1182
 1184 3 88.47 46.65 -24.4 0.613 1183
 1185 3 88.46 46.76 -24.54 0.696 1184
 1186 3 88.6 46.81 -24.61 0.765 1185
 1187 3 88.56 46.93 -24.74 0.801 1186
 1188 3 88.61 46.94 -24.86 0.871 1187
 1189 3 88.41 47 -24.97 0.882 1188
 1190 3 89.03 47.08 -24.97 0.692 1189
 1191 3 89.33 47.07 -25.08 0.627 1190
 1192 3 89.22 47.29 -25.24 0.508 1191
 1193 3 89.27 47.32 -25.44 0.509 1192
 1194 3 89.24 47.36 -25.65 0.517 1193
 1195 3 89.25 47.43 -25.86 0.545 1194
 1196 3 89.3 47.49 -25.97 0.586 1195
 1197 3 89.39 47.51 -26.11 0.575 1196
 1198 3 89.27 47.62 -26.22 0.638 1197
 1199 3 89.25 47.75 -26.33 0.653 1198
 1200 3 89.27 47.86 -26.42 0.647 1199
 1201 3 89.27 48 -26.49 0.609 1200
 1202 3 89.36 48.11 -26.61 0.527 1201
 1203 3 89.41 48.26 -26.74 0.538 1202
 1204 3 89.5 48.37 -26.85 0.536 1203
 1205 3 89.39 48.54 -26.95 0.558 1204
 1206 3 89.49 48.65 -27.01 0.611 1205
 1207 3 89.58 48.79 -27.04 0.679 1206
 1208 3 89.52 48.86 -27.17 0.739 1207
 1209 3 89.55 49 -27.2 0.79 1208
 1210 3 89.53 49.18 -27.16 0.836 1209
 1211 3 89.53 49.25 -27.27 0.888 1210
 1212 3 89.63 49.43 -27.21 0.929 1211
 1213 3 89.75 49.61 -27.21 0.935 1212
 1214 3 89.71 49.82 -27.18 0.926 1213
 1215 3 89.74 49.92 -27.32 0.915 1214
 1216 3 89.8 50.08 -27.32 0.903 1215
 1217 3 89.86 50.79 -26.34 0.214 1216
 1218 3 89.77 50.97 -26.27 0.168 1217
 1219 3 89.78 51.11 -26.12 0.19 1218
 1220 3 89.71 51.18 -26.05 0.187 1219
 1221 3 89.71 51.32 -25.93 0.219 1220
 1222 3 89.75 51.53 -25.89 0.302 1221
 1223 3 89.69 51.64 -25.82 0.328 1222
 1224 3 89.67 51.78 -25.78 0.441 1223
 1225 3 89.64 51.9 -25.78 0.557 1224
 1226 3 89.52 51.99 -25.74 0.619 1225
 1227 3 89.53 52.11 -25.65 0.695 1226
 1228 3 89.56 52.25 -25.62 0.692 1227
 1229 3 89.22 52.36 -25.67 0.478 1228
 1230 3 89.33 52.43 -25.69 0.405 1229
 1231 3 89.72 52.86 -25.79 0.162 1230
 1232 3 89.77 52.97 -25.71 0.000125 1231
 1233 3 90.3 52.35 -25.33 0.297 1228
 1234 3 90.38 52.43 -24.99 0.193 1233
 1235 3 90.27 52.45 -24.74 0.152 1234
 1236 3 90.28 52.51 -24.62 0.189 1235
 1237 3 90.22 52.61 -24.44 0.165 1236
 1238 3 90.25 52.72 -24.31 0.143 1237
 1239 3 90.31 52.8 -24.17 0.097 1238
 1240 3 90.3 52.91 -24.08 0.118 1239
 1241 3 90.35 52.97 -23.92 0.13 1240
 1242 3 90.33 53.05 -23.81 0.149 1241
 1243 3 90.28 53.13 -23.63 0.158 1242
 1244 3 90.24 53.22 -23.44 0.151 1243
 1245 3 90.21 53.31 -23.35 0.169 1244
 1246 3 90.14 53.48 -23.22 0.175 1245
 1247 3 90.14 53.66 -23.13 0.189 1246
 1248 3 90.11 53.83 -23.08 0.239 1247
 1249 3 90.08 53.97 -23.08 0.28 1248
 1250 3 90.03 54.06 -23.06 0.309 1249
 1251 3 89.91 54.19 -23.17 0.372 1250
 1252 3 89.86 54.31 -23.24 0.454 1251
 1253 3 89.72 54.4 -23.24 0.488 1252
 1254 3 89.55 54.48 -23.19 0.482 1253
 1255 3 89.41 54.56 -23.1 0.479 1254
 1256 3 89.27 54.62 -23.07 0.448 1255
 1257 3 89.11 54.58 -23.03 0.355 1256
 1258 3 88.91 54.58 -22.94 0.242 1257
 1259 3 88.71 54.69 -22.82 0.141 1258
 1260 3 88.52 54.75 -22.77 0.065 1259
 1261 3 88.41 54.7 -22.61 0.11 1260
 1262 3 88.28 54.72 -22.55 0.156 1261
 1263 3 88.14 54.69 -22.49 0.127 1262
 1264 3 88.08 54.62 -22.37 0.111 1263
 1265 3 87.99 54.61 -22.28 0.092 1264
 1266 3 87.86 54.61 -22.28 0.083 1265
 1267 3 89.91 50.02 -27.78 0.8 1216
 1268 3 89.96 50.06 -27.93 0.74 1267
 1269 3 90 50.06 -28.16 0.699 1268
 1270 3 90.06 49.99 -28.41 0.656 1269
 1271 3 89.81 50.11 -28.62 0.536 1270
 1272 3 89.89 50.21 -28.66 0.521 1271
 1273 3 90.08 50.11 -28.82 0.418 1272
 1274 3 90.5 49.77 -29 0.163 1273
 1275 3 90.58 49.7 -29.03 0.241 1274
 1276 3 90.77 49.71 -29.07 0.285 1275
 1277 3 90.94 49.81 -29.12 0.263 1276
 1278 3 91.06 49.92 -29.14 0.179 1277
 1279 3 91.16 49.92 -29.21 0.064 1278
 1280 3 89.92 50.28 -28.87 0.395 1273
 1281 3 89.88 50.35 -28.98 0.372 1280
 1282 3 89.77 50.46 -29.21 0.364 1281
 1283 3 89.77 50.6 -29.36 0.391 1282
 1284 3 89.75 50.71 -29.5 0.41 1283
 1285 3 89.67 50.84 -29.62 0.454 1284
 1286 3 89.61 50.92 -29.75 0.472 1285
 1287 3 89.56 51.02 -29.91 0.48 1286
 1288 3 89.47 51.11 -30.03 0.497 1287
 1289 3 89.41 51.23 -30.14 0.541 1288
 1290 3 89.24 51.32 -30.28 0.477 1289
 1291 3 89.16 51.51 -30.36 0.428 1290
 1292 3 89.06 51.72 -30.37 0.406 1291
 1293 3 88.83 51.95 -29.97 0.112 1292
 1294 3 88.69 51.95 -29.85 0.111 1293
 1295 3 88.56 51.95 -29.78 0.085 1294
 1296 3 88.47 52.03 -29.69 0.088 1295
 1297 3 88.3 52.03 -29.65 0.116 1296
 1298 3 88.17 52 -29.69 0.128 1297
 1299 3 88.03 52 -29.67 0.114 1298
 1300 3 87.91 52.04 -29.6 0.104 1299
 1301 3 87.8 52.04 -29.53 0.089 1300
 1302 3 87.71 52.14 -29.47 0.172 1301
 1303 3 87.58 52.1 -29.42 0.211 1302
 1304 3 87.41 51.81 -29.5 0.055 1303
 1305 3 89.11 51.77 -30.64 0.366 1292
 1306 3 89.13 51.92 -30.79 0.343 1305
 1307 3 89.08 52.02 -30.97 0.321 1306
 1308 3 89.05 52.1 -31.17 0.285 1307
 1309 3 89.08 52.26 -31.26 0.328 1308
 1310 3 89.05 52.4 -31.35 0.337 1309
 1311 3 89 52.49 -31.53 0.367 1310
 1312 3 88.91 52.63 -31.6 0.405 1311
 1313 3 88.89 52.76 -31.69 0.431 1312
 1314 3 88.8 52.84 -31.83 0.458 1313
 1315 3 88.72 52.95 -31.9 0.506 1314
 1316 3 88.64 53.05 -31.97 0.544 1315
 1317 3 88.58 53.13 -32.08 0.609 1316
 1318 3 88.6 53.23 -32.1 0.704 1317
 1319 3 88.47 53.31 -32.17 0.763 1318
 1320 3 88.44 53.4 -32.28 0.8 1319
 1321 3 88.39 53.53 -32.31 0.832 1320
 1322 3 88.33 53.56 -32.46 0.848 1321
 1323 3 88.16 53.53 -32.56 0.887 1322
 1324 3 86.77 53.27 -32.17 0.42 1323
 1325 3 86.42 53.3 -32.13 0.358 1324
 1326 3 86.22 53.3 -32.17 0.357 1325
 1327 3 86.02 53.31 -32.15 0.372 1326
 1328 3 85.81 53.34 -32.1 0.392 1327
 1329 3 85.58 53.31 -32.27 0.386 1328
 1330 3 85.41 53.33 -32.35 0.39 1329
 1331 3 85.22 53.38 -32.38 0.356 1330
 1332 3 85.02 53.41 -32.46 0.317 1331
 1333 3 84.94 53.55 -32.5 0.323 1332
 1334 3 84.75 53.59 -32.6 0.334 1333
 1335 3 84.58 53.53 -32.78 0.335 1334
 1336 3 84.44 53.56 -32.84 0.322 1335
 1337 3 84.33 53.52 -33.03 0.304 1336
 1338 3 84.19 53.51 -33.2 0.304 1337
 1339 3 84.02 53.41 -33.35 0.273 1338
 1340 3 83.89 53.41 -33.45 0.272 1339
 1341 3 83.75 53.33 -33.57 0.269 1340
 1342 3 83.6 53.33 -33.67 0.269 1341
 1343 3 83.44 53.3 -33.8 0.255 1342
 1344 3 83.33 53.25 -33.89 0.254 1343
 1345 3 83.22 53.22 -33.96 0.276 1344
 1346 3 83.02 53.19 -33.93 0.225 1345
 1347 3 82.94 53.26 -34.06 0.265 1346
 1348 3 82.89 53.27 -34.21 0.266 1347
 1349 3 82.81 53.22 -34.3 0.253 1348
 1350 3 82.61 53.15 -34.39 0.297 1349
 1351 3 82.31 53.16 -34.35 0.285 1350
 1352 3 82.19 53.25 -34.31 0.315 1351
 1353 3 82.03 53.3 -34.27 0.408 1352
 1354 3 81.88 53.33 -34.35 0.446 1353
 1355 3 81.69 53.32 -34.42 0.413 1354
 1356 3 81.44 53.33 -34.41 0.345 1355
 1357 3 81.22 53.29 -34.43 0.298 1356
 1358 3 81.08 53.29 -34.53 0.257 1357
 1359 3 80.89 53.32 -34.5 0.264 1358
 1360 3 80.74 53.37 -34.53 0.305 1359
 1361 3 80.52 53.37 -34.6 0.33 1360
 1362 3 80.35 53.33 -34.49 0.343 1361
 1363 3 80.16 53.36 -34.46 0.401 1362
 1364 3 79.97 53.37 -34.41 0.425 1363
 1365 3 79.8 53.37 -34.42 0.462 1364
 1366 3 79.61 53.36 -34.41 0.512 1365
 1367 3 79.56 53.68 -35.21 0.159 1366
 1368 3 79.49 53.73 -35.32 0.18 1367
 1369 3 79.39 53.83 -35.39 0.207 1368
 1370 3 79.28 53.9 -35.45 0.222 1369
 1371 3 79.19 53.94 -35.53 0.196 1370
 1372 3 79.08 54 -35.63 0.237 1371
 1373 3 78.99 54.07 -35.71 0.241 1372
 1374 3 78.89 54.18 -35.78 0.242 1373
 1375 3 78.83 54.21 -36.09 0.185 1374
 1376 3 78.77 54.25 -36.27 0.155 1375
 1377 3 78.69 54.25 -36.36 0.182 1376
 1378 3 78.69 54.25 -36.6 0.162 1377
 1379 3 78.69 54.24 -36.78 0.165 1378
 1380 3 78.61 54.21 -36.96 0.143 1379
 1381 3 78.5 54.18 -37.07 0.174 1380
 1382 3 78.41 54.08 -37.13 0.178 1381
 1383 3 78.25 54.04 -37.24 0.209 1382
 1384 3 78.08 54.01 -37.32 0.216 1383
 1385 3 77.89 53.9 -37.35 0.215 1384
 1386 3 77.8 54 -37.46 0.178 1385
 1387 3 77.64 53.97 -37.53 0.165 1386
 1388 3 77.47 53.97 -37.59 0.168 1387
 1389 3 77.39 54.03 -37.66 0.169 1388
 1390 3 77.22 53.93 -37.7 0.156 1389
 1391 3 77.13 53.96 -37.82 0.173 1390
 1392 3 76.91 53.93 -37.92 0.186 1391
 1393 3 76.78 53.97 -37.93 0.175 1392
 1394 3 76.64 54.06 -37.96 0.183 1393
 1395 3 76.41 54.14 -38.03 0.161 1394
 1396 3 76.3 54.18 -38.13 0.149 1395
 1397 3 76.14 54.24 -38.2 0.184 1396
 1398 3 76 54.26 -38.21 0.23 1397
 1399 3 75.85 54.23 -38.32 0.223 1398
 1400 3 75.72 54.31 -38.38 0.238 1399
 1401 3 75.58 54.31 -38.53 0.188 1400
 1402 3 75.41 54.31 -38.59 0.167 1401
 1403 3 75.25 54.35 -38.7 0.18 1402
 1404 3 75.1 54.38 -38.66 0.194 1403
 1405 3 74.97 54.35 -38.75 0.175 1404
 1406 3 74.85 54.39 -38.85 0.179 1405
 1407 3 74.69 54.37 -38.92 0.231 1406
 1408 3 74.52 54.42 -38.99 0.228 1407
 1409 3 74.33 54.42 -39.05 0.196 1408
 1410 3 74.1 54.39 -39.13 0.151 1409
 1411 3 73.94 54.37 -39.2 0.148 1410
 1412 3 73.77 54.38 -39.25 0.177 1411
 1413 3 73.63 54.37 -39.31 0.18 1412
 1414 3 73.49 54.37 -39.36 0.177 1413
 1415 3 73.35 54.35 -39.45 0.169 1414
 1416 3 73.24 54.25 -39.59 0.216 1415
 1417 3 73.12 54.25 -39.59 0.248 1416
 1418 3 72.9 54.21 -39.6 0.3 1417
 1419 3 72.79 54.17 -39.7 0.333 1418
 1420 3 72.74 54.09 -39.81 0.38 1419
 1421 3 72.63 53.99 -39.88 0.381 1420
 1422 3 72.48 53.92 -39.88 0.373 1421
 1423 3 72.32 53.89 -39.88 0.361 1422
 1424 3 71.96 53.88 -39.8 0.268 1423
 1425 3 71.71 53.92 -39.81 0.207 1424
 1426 3 71.46 53.94 -39.81 0.194 1425
 1427 3 71.21 53.98 -39.82 0.194 1426
 1428 3 71.04 54.05 -39.88 0.154 1427
 1429 3 70.9 54.03 -39.98 0.154 1428
 1430 3 70.74 54.02 -40.06 0.164 1429
 1431 3 70.6 54.06 -40.13 0.231 1430
 1432 3 70.38 54.06 -40.24 0.207 1431
 1433 3 70.21 54.12 -40.38 0.185 1432
 1434 3 70.04 54.13 -40.52 0.159 1433
 1435 3 69.93 54.14 -40.63 0.198 1434
 1436 3 69.79 54.14 -40.74 0.178 1435
 1437 3 69.65 54.1 -40.81 0.184 1436
 1438 3 69.49 54.02 -40.88 0.246 1437
 1439 3 69.38 54.01 -40.95 0.328 1438
 1440 3 69.3 53.97 -41.07 0.376 1439
 1441 3 69.24 53.87 -41.16 0.429 1440
 1442 3 69.21 53.97 -41.35 0.48 1441
 1443 3 69.16 54.01 -41.43 0.743 1442
 1444 3 69.88 54.56 -41.56 0.184 1443
 1445 3 69.93 54.72 -41.57 0.237 1444
 1446 3 70.07 54.87 -41.57 0.269 1445
 1447 3 70.1 55.02 -41.56 0.157 1446
 1448 3 68.84 53.8 -41.44 0.689 1443
 1449 3 68.74 53.69 -41.62 0.676 1448
 1450 3 68.63 53.66 -41.7 0.638 1449
 1451 3 68.51 53.66 -41.76 0.595 1450
 1452 3 68.38 53.58 -41.8 0.587 1451
 1453 3 68.1 52.73 -41.67 0.241 1452
 1454 3 67.88 52.51 -41.73 0.184 1453
 1455 3 67.66 52.41 -41.74 0.151 1454
 1456 3 67.48 52.31 -41.73 0.134 1455
 1457 3 67.32 52.23 -41.8 0.167 1456
 1458 3 67.13 52.12 -41.84 0.108 1457
 1459 3 66.88 51.97 -41.87 0.146 1458
 1460 3 66.65 51.84 -41.85 0.189 1459
 1461 3 66.48 51.73 -41.81 0.178 1460
 1462 3 66.34 51.65 -41.84 0.202 1461
 1463 3 66.26 51.52 -41.84 0.238 1462
 1464 3 66.18 51.36 -41.84 0.305 1463
 1465 3 66.04 51.3 -41.78 0.377 1464
 1466 3 65.87 51.23 -41.72 0.464 1465
 1467 3 65.7 51.22 -41.69 0.5 1466
 1468 3 65.55 51.16 -41.64 0.559 1467
 1469 3 65.4 51.12 -41.58 0.646 1468
 1470 3 65.24 51.04 -41.51 0.688 1469
 1471 3 65.16 50.97 -41.36 0.746 1470
 1472 3 65.07 50.88 -41.18 0.74 1471
 1473 3 64.95 50.87 -41.05 0.714 1472
 1474 3 64.82 50.83 -40.94 0.628 1473
 1475 3 64.71 50.7 -40.87 0.554 1474
 1476 3 64.49 50.56 -40.98 0.474 1475
 1477 3 64.29 50.48 -40.94 0.443 1476
 1478 3 64.1 50.4 -40.9 0.435 1477
 1479 3 63.99 50.34 -40.82 0.415 1478
 1480 3 63.72 50.36 -40.86 0.404 1479
 1481 3 63.51 50.3 -40.9 0.433 1480
 1482 3 63.2 50.23 -41 0.38 1481
 1483 3 63.08 50.16 -40.98 0.414 1482
 1484 3 62.85 50.23 -41 0.382 1483
 1485 3 62.7 50.11 -40.97 0.391 1484
 1486 3 62.52 50.09 -40.91 0.388 1485
 1487 3 62.42 50.01 -40.8 0.365 1486
 1488 3 62.34 49.91 -40.8 0.353 1487
 1489 3 62.3 49.92 -40.58 0.303 1488
 1490 3 62.23 50.05 -40.51 0.278 1489
 1491 3 62.25 50.48 -40.29 0.129 1490
 1492 3 62.2 50.6 -40.22 0.129 1491
 1493 3 62.28 50.73 -40.12 0.125 1492
 1494 3 62.35 50.87 -39.97 0.146 1493
 1495 3 62.46 51 -39.79 0.148 1494
 1496 3 62.49 51.12 -39.69 0.157 1495
 1497 3 62.56 51.23 -39.61 0.148 1496
 1498 3 62.6 51.2 -39.4 0.147 1497
 1499 3 62.7 51.19 -39.29 0.155 1498
 1500 3 62.63 51.31 -39.15 0.172 1499
 1501 3 62.49 51.34 -39.01 0.167 1500
 1502 3 62.42 51.37 -38.94 0.159 1501
 1503 3 62.27 51.46 -38.86 0.147 1502
 1504 3 62.16 51.6 -38.78 0.15 1503
 1505 3 64.99 50.56 -41.82 0.19 1470
 1506 3 64.9 50.56 -41.72 0.13 1505
 1507 3 68.34 53.91 -41.95 0.345 1452
 1508 3 68.26 53.94 -42.08 0.217 1507
 1509 3 79.24 53.19 -33.92 0.391 1366
 1510 3 78.96 53.08 -33.89 0.358 1509
 1511 3 78.77 53.08 -33.84 0.339 1510
 1512 3 78.53 53.08 -33.86 0.313 1511
 1513 3 78.33 53.11 -33.88 0.279 1512
 1514 3 78.05 53.11 -33.84 0.318 1513
 1515 3 77.77 53.15 -33.71 0.292 1514
 1516 3 77.55 53.11 -33.67 0.339 1515
 1517 3 77.33 53.15 -33.61 0.392 1516
 1518 3 77.19 53.22 -33.6 0.459 1517
 1519 3 76.92 53.25 -33.53 0.556 1518
 1520 3 76.8 53.3 -33.56 0.613 1519
 1521 3 76.69 53.37 -33.67 0.635 1520
 1522 3 76.47 53.44 -33.53 0.66 1521
 1523 3 76.36 53.5 -33.56 0.633 1522
 1524 3 76.16 53.54 -33.45 0.641 1523
 1525 3 76.05 53.61 -33.42 0.589 1524
 1526 3 75.92 53.62 -33.28 0.635 1525
 1527 3 76.39 53.64 -33.8 0.116 1526
 1528 3 76.5 53.48 -33.84 0.104 1527
 1529 3 75.25 53.22 -32.59 0.365 1526
 1530 3 75.05 53.15 -32.52 0.346 1529
 1531 3 74.86 53.17 -32.45 0.391 1530
 1532 3 74.72 53.15 -32.4 0.432 1531
 1533 3 74.5 53.05 -32.37 0.43 1532
 1534 3 74.41 53.01 -32.26 0.454 1533
 1535 3 74.31 52.98 -32.18 0.456 1534
 1536 3 74.19 53.1 -32.09 0.454 1535
 1537 3 74.02 53.16 -32.02 0.455 1536
 1538 3 73.86 53.1 -31.98 0.44 1537
 1539 3 73.69 52.98 -31.87 0.422 1538
 1540 3 73.6 53.02 -31.73 0.486 1539
 1541 3 73.56 52.98 -31.59 0.557 1540
 1542 3 73.47 53.09 -31.48 0.662 1541
 1543 3 73.46 53.2 -31.34 0.802 1542
 1544 3 73.39 53.23 -31.25 0.816 1543
 1545 3 73.27 53.2 -31.11 0.833 1544
 1546 3 73.27 53.3 -31 0.849 1545
 1547 3 73.05 53.3 -30.98 0.841 1546
 1548 3 73.41 53.6 -30.76 0.403 1547
 1549 3 73.6 53.76 -30.63 0.403 1548
 1550 3 72.85 53.26 -30.89 0.281 1549
 1551 3 72.74 53.23 -30.87 0.281 1550
 1552 3 72.17 52.3 -31.66 0.224 1551
 1553 3 72 52.13 -31.7 0.177 1552
 1554 3 71.74 52.02 -31.68 0.187 1553
 1555 3 71.56 51.94 -31.64 0.183 1554
 1556 3 71.36 51.74 -31.66 0.191 1555
 1557 3 71.14 51.52 -31.68 0.24 1556
 1558 3 70.94 51.24 -31.73 0.204 1557
 1559 3 70.77 51.06 -31.68 0.172 1558
 1560 3 70.72 50.85 -31.7 0.179 1559
 1561 3 70.66 50.67 -31.79 0.197 1560
 1562 3 70.53 50.45 -31.72 0.174 1561
 1563 3 70.46 50.3 -31.61 0.172 1562
 1564 3 70.36 50.13 -31.56 0.183 1563
 1565 3 70.36 49.99 -31.49 0.175 1564
 1566 3 70.28 49.83 -31.47 0.184 1565
 1567 3 70.21 49.7 -31.44 0.191 1566
 1568 3 70.19 49.48 -31.42 0.186 1567
 1569 3 70.1 49.34 -31.4 0.174 1568
 1570 3 70.03 49.13 -31.38 0.215 1569
 1571 3 69.94 48.92 -31.24 0.215 1570
 1572 3 69.91 48.84 -31.11 0.202 1571
 1573 3 69.86 48.7 -31.01 0.218 1572
 1574 3 69.83 48.55 -30.92 0.159 1573
 1575 3 69.8 48.38 -30.86 0.162 1574
 1576 3 69.75 48.26 -30.87 0.198 1575
 1577 3 69.74 48.1 -30.91 0.197 1576
 1578 3 69.78 47.97 -30.91 0.227 1577
 1579 3 69.86 47.84 -30.84 0.281 1578
 1580 3 69.89 47.72 -30.85 0.335 1579
 1581 3 69.86 47.56 -30.82 0.35 1580
 1582 3 69.78 47.47 -30.82 0.352 1581
 1583 3 69.8 47.37 -30.91 0.387 1582
 1584 3 69.86 47.26 -30.96 0.442 1583
 1585 3 69.78 47.16 -30.96 0.46 1584
 1586 3 69.85 47.02 -30.98 0.517 1585
 1587 3 69.89 46.9 -30.98 0.546 1586
 1588 3 69.92 46.74 -30.89 0.499 1587
 1589 3 70 46.65 -30.96 0.507 1588
 1590 3 70.02 46.53 -30.96 0.499 1589
 1591 3 70.05 46.3 -31.1 0.383 1590
 1592 3 70.03 46.13 -31.14 0.393 1591
 1593 3 69.88 46.05 -31.01 0.498 1592
 1594 3 69.85 45.95 -31.1 0.526 1593
 1595 3 69.89 45.73 -31.14 0.544 1594
 1596 3 69.75 45.6 -31.14 0.453 1595
 1597 3 69.55 45.52 -31.15 0.429 1596
 1598 3 69.5 45.42 -31.25 0.419 1597
 1599 3 69.42 45.2 -31.15 0.454 1598
 1600 3 69.14 45.13 -31.06 0.49 1599
 1601 3 69.02 44.95 -31.02 0.444 1600
 1602 3 68.89 44.83 -30.95 0.398 1601
 1603 3 68.69 44.69 -30.86 0.367 1602
 1604 3 68.47 44.48 -30.72 0.233 1603
 1605 3 68.39 44.27 -30.54 0.176 1604
 1606 3 68.27 44.15 -30.52 0.199 1605
 1607 3 68.19 43.98 -30.47 0.197 1606
 1608 3 68.06 43.84 -30.49 0.195 1607
 1609 3 67.94 43.63 -30.5 0.181 1608
 1610 3 67.86 43.52 -30.5 0.213 1609
 1611 3 67.8 43.33 -30.61 0.253 1610
 1612 3 67.75 43.15 -30.65 0.299 1611
 1613 3 67.66 42.98 -30.67 0.324 1612
 1614 3 67.56 42.84 -30.69 0.336 1613
 1615 3 67.61 42.73 -30.78 0.396 1614
 1616 3 67.66 42.6 -30.92 0.391 1615
 1617 3 67.72 42.48 -31.03 0.396 1616
 1618 3 68.21 42.53 -31.19 0.253 1617
 1619 3 68.28 42.49 -31.37 0.249 1618
 1620 3 68.39 42.45 -31.48 0.167 1619
 1621 3 67.39 42.33 -31.08 0.296 1617
 1622 3 67.28 42.16 -31.1 0.304 1621
 1623 3 67.24 42.03 -31.19 0.287 1622
 1624 3 67.11 41.92 -31.28 0.226 1623
 1625 3 66.92 41.77 -31.3 0.177 1624
 1626 3 66.85 41.59 -31.32 0.231 1625
 1627 3 66.86 41.44 -31.41 0.289 1626
 1628 3 66.86 41.28 -31.55 0.352 1627
 1629 3 66.83 41.15 -31.58 0.409 1628
 1630 3 66.86 41.02 -31.67 0.418 1629
 1631 3 66.89 40.92 -31.73 0.402 1630
 1632 3 66.86 40.84 -31.64 0.393 1631
 1633 3 66.83 40.55 -31.8 0.367 1632
 1634 3 66.72 40.41 -32.01 0.326 1633
 1635 3 66.71 40.27 -32.1 0.371 1634
 1636 3 66.66 40.16 -32.04 0.416 1635
 1637 3 66.56 40.03 -32.07 0.44 1636
 1638 3 66.56 39.9 -32.25 0.437 1637
 1639 3 66.55 39.74 -32.3 0.437 1638
 1640 3 66.53 39.59 -32.36 0.436 1639
 1641 3 66.41 39.47 -32.42 0.37 1640
 1642 3 66.25 39.42 -32.4 0.314 1641
 1643 3 65.97 39.38 -32.29 0.249 1642
 1644 3 65.83 39.31 -32.06 0.223 1643
 1645 3 65.83 39.27 -31.95 0.301 1644
 1646 3 65.77 39.24 -31.86 0.407 1645
 1647 3 65.86 39.3 -31.61 0.362 1646
 1648 3 65.97 39.42 -31.43 0.246 1647
 1649 3 65.41 38.97 -32.09 0.088 1646
 1650 3 65.36 38.88 -32.04 0.088 1649
 1651 3 65.28 38.77 -32 0.138 1650
 1652 3 65.22 38.7 -31.93 0.193 1651
 1653 3 65.05 38.55 -32 0.166 1652
 1654 3 64.81 38.45 -32.06 0.122 1653
 1655 3 72.46 53.27 -30.73 0.245 1550
 1656 3 72.22 53.31 -30.59 0.255 1655
 1657 3 72.02 53.41 -30.52 0.236 1656
 1658 3 71.85 53.52 -30.48 0.257 1657
 1659 3 71.61 53.55 -30.48 0.231 1658
 1660 3 71.46 53.67 -30.46 0.263 1659
 1661 3 71.3 53.76 -30.46 0.299 1660
 1662 3 71.14 53.8 -30.44 0.319 1661
 1663 3 70.96 53.84 -30.47 0.332 1662
 1664 3 70.86 53.97 -30.49 0.357 1663
 1665 3 70.72 54.09 -30.53 0.356 1664
 1666 3 70.55 54.06 -30.6 0.376 1665
 1667 3 70.42 54.15 -30.65 0.35 1666
 1668 3 70.3 54.23 -30.63 0.362 1667
 1669 3 70.16 54.44 -30.58 0.374 1668
 1670 3 70.05 54.56 -30.58 0.383 1669
 1671 3 70.17 54.91 -30.15 0.128 1670
 1672 3 70.08 55.01 -30.08 0.129 1671
 1673 3 70.05 55.09 -29.97 0.168 1672
 1674 3 70.11 55.2 -29.85 0.243 1673
 1675 3 70.13 55.34 -29.81 0.274 1674
 1676 3 70.24 55.41 -29.79 0.317 1675
 1677 3 70.28 55.43 -29.6 0.543 1676
 1678 3 70.28 55.43 -29.4 0.529 1677
 1679 3 70.22 55.31 -29.21 0.018 1678
 1680 3 70.36 55.53 -29.37 0.627 1678
 1681 3 70.61 55.39 -29.17 0.295 1680
 1682 3 70.63 55.39 -29.03 0.217 1681
 1683 3 70.53 55.48 -28.81 0.000125 1682
 1684 3 70.52 55.52 -29.24 0.723 1680
 1685 3 70.72 55.49 -29.51 0.103 1684
 1686 3 70.6 55.5 -29.12 0.681 1684
 1687 3 70.52 55.61 -28.99 0.727 1686
 1688 3 70.58 55.71 -28.88 0.747 1687
 1689 3 70.55 55.78 -28.78 0.708 1688
 1690 3 70.44 56.16 -28.78 0.624 1689
 1691 3 70.41 55.98 -28.88 0.259 1690
 1692 3 70.33 56.02 -29.01 0.247 1691
 1693 3 70.38 56.24 -28.69 0.596 1690
 1694 3 70.28 56.42 -28.58 0.523 1693
 1695 3 70.33 57.03 -28.66 0.366 1694
 1696 3 70.38 57.17 -28.61 0.391 1695
 1697 3 70.36 57.28 -28.52 0.415 1696
 1698 3 69.83 57.1 -28.29 0.165 1697
 1699 3 69.75 57.03 -28.22 0.235 1698
 1700 3 69.67 56.86 -28.16 0.231 1699
 1701 3 69.55 56.81 -28.11 0.223 1700
 1702 3 69.39 56.82 -28.11 0.198 1701
 1703 3 69.25 56.89 -28.13 0.182 1702
 1704 3 69.89 54.51 -30.74 0.32 1670
 1705 3 69.78 54.58 -30.83 0.284 1704
 1706 3 69.61 54.59 -31.04 0.22 1705
 1707 3 69.49 54.66 -31.12 0.221 1706
 1708 3 69.33 54.74 -31.1 0.266 1707
 1709 3 69.16 54.84 -31.12 0.278 1708
 1710 3 68.92 54.91 -31.06 0.222 1709
 1711 3 68.69 54.81 -30.99 0.163 1710
 1712 3 68.63 54.91 -31.01 0.186 1711
 1713 3 68.55 55.02 -31.04 0.208 1712
 1714 3 68.36 55.02 -30.88 0.264 1713
 1715 3 68.17 55.01 -30.69 0.232 1714
 1716 3 67.99 55.06 -30.58 0.18 1715
 1717 3 67.75 55.13 -30.51 0.231 1716
 1718 3 67.55 55.17 -30.51 0.255 1717
 1719 3 67.39 55.24 -30.49 0.272 1718
 1720 3 67.19 55.3 -30.47 0.242 1719
 1721 3 67.06 55.34 -30.44 0.226 1720
 1722 3 66.91 55.35 -30.4 0.22 1721
 1723 3 66.69 55.33 -30.33 0.238 1722
 1724 3 66.55 55.3 -30.31 0.29 1723
 1725 3 66.41 55.34 -30.31 0.294 1724
 1726 3 66.24 55.33 -30.28 0.285 1725
 1727 3 66.1 55.41 -30.26 0.317 1726
 1728 3 65.89 55.47 -30.24 0.374 1727
 1729 3 65.77 55.55 -30.21 0.459 1728
 1730 3 65.66 55.63 -30.31 0.454 1729
 1731 3 65.64 55.84 -30.13 0.508 1730
 1732 3 65.52 55.98 -30.01 0.492 1731
 1733 3 65.41 56.1 -29.92 0.48 1732
 1734 3 65.3 56.17 -29.88 0.489 1733
 1735 3 65.75 56.82 -29.6 0.214 1734
 1736 3 65.66 57 -29.51 0.169 1735
 1737 3 65.74 57.21 -29.52 0.19 1736
 1738 3 65.77 57.32 -29.57 0.222 1737
 1739 3 65.77 57.45 -29.59 0.211 1738
 1740 3 65.66 57.56 -29.29 0.161 1739
 1741 3 65.52 57.53 -29.2 0.162 1740
 1742 3 65.44 57.56 -29.09 0.156 1741
 1743 3 65.27 57.53 -28.95 0.131 1742
 1744 3 65.21 57.46 -28.84 0.141 1743
 1745 3 65.1 57.53 -28.73 0.142 1744
 1746 3 64.99 57.54 -28.66 0.123 1745
 1747 3 64.83 57.61 -28.59 0.141 1746
 1748 3 64.69 57.74 -28.52 0.164 1747
 1749 3 64.53 57.81 -28.47 0.161 1748
 1750 3 64.39 57.88 -28.34 0.171 1749
 1751 3 64.25 57.85 -28.32 0.168 1750
 1752 3 64.13 57.99 -28.25 0.206 1751
 1753 3 64 58.07 -28.23 0.185 1752
 1754 3 63.81 58.07 -28.18 0.168 1753
 1755 3 63.66 58.14 -28.11 0.157 1754
 1756 3 63.49 58.18 -27.98 0.148 1755
 1757 3 63.35 58.25 -27.86 0.169 1756
 1758 3 63.2 58.35 -27.82 0.149 1757
 1759 3 63.06 58.41 -27.73 0.148 1758
 1760 3 62.96 58.52 -27.61 0.146 1759
 1761 3 62.84 58.57 -27.52 0.147 1760
 1762 3 62.71 58.6 -27.47 0.152 1761
 1763 3 62.57 58.68 -27.45 0.157 1762
 1764 3 62.53 58.82 -27.41 0.223 1763
 1765 3 62.46 58.91 -27.41 0.295 1764
 1766 3 62.39 59.07 -27.41 0.494 1765
 1767 3 62.34 59.16 -27.32 0.581 1766
 1768 3 62.31 59.29 -27.27 0.617 1767
 1769 3 62.24 59.42 -27.27 0.615 1768
 1770 3 62.02 59.46 -26.91 0.567 1769
 1771 3 61.91 59.54 -26.73 0.534 1770
 1772 3 61.86 59.65 -26.66 0.483 1771
 1773 3 61.85 59.75 -26.61 0.416 1772
 1774 3 61.49 59.64 -26.2 0.21 1773
 1775 3 61.42 59.68 -26.14 0.186 1774
 1776 3 61.3 59.67 -26.02 0.159 1775
 1777 3 61.17 59.76 -25.98 0.162 1776
 1778 3 61.1 59.86 -25.89 0.226 1777
 1779 3 60.98 59.92 -25.79 0.234 1778
 1780 3 60.89 60.01 -25.7 0.19 1779
 1781 3 60.68 60.03 -25.54 0.174 1780
 1782 3 60.6 60.08 -25.41 0.188 1781
 1783 3 60.48 60.15 -25.27 0.152 1782
 1784 3 60.42 60.22 -25.14 0.179 1783
 1785 3 60.24 60.3 -25 0.284 1784
 1786 3 60.24 60.49 -24.89 0.316 1785
 1787 3 60.2 60.61 -24.8 0.325 1786
 1788 3 60.13 60.75 -24.53 0.223 1787
 1789 3 60.11 60.89 -24.33 0.226 1788
 1790 3 60.03 61 -24.23 0.254 1789
 1791 3 59.95 61.11 -24.19 0.279 1790
 1792 3 59.86 61.22 -24.15 0.313 1791
 1793 3 60.03 61.41 -23.87 0.299 1792
 1794 3 60.02 61.47 -23.76 0.409 1793
 1795 3 60.02 61.56 -23.69 0.526 1794
 1796 3 59.98 61.66 -23.58 0.565 1795
 1797 3 60.05 61.79 -23.51 0.583 1796
 1798 3 60.2 61.93 -23.46 0.601 1797
 1799 3 60.27 62.08 -23.35 0.598 1798
 1800 3 60.49 62.19 -23.44 0.628 1799
 1801 3 60.55 62.31 -23.46 0.568 1800
 1802 3 60.21 62.44 -23.83 0.173 1801
 1803 3 60.21 62.42 -23.98 0.129 1802
 1804 3 62.53 59.53 -27.89 0.079 1769
 1805 3 64.75 55.88 -29.85 0.462 1734
 1806 3 64.22 55.66 -29.83 0.321 1805
 1807 3 64.02 55.69 -29.85 0.288 1806
 1808 3 63.57 55.67 -29.83 0.283 1807
 1809 3 63.21 55.77 -29.69 0.206 1808
 1810 3 62.98 55.78 -29.6 0.208 1809
 1811 3 62.68 55.75 -29.54 0.222 1810
 1812 3 62.55 55.77 -29.46 0.279 1811
 1813 3 62.53 55.78 -29.33 0.362 1812
 1814 3 62.42 55.85 -29.22 0.383 1813
 1815 3 62.3 55.92 -29.17 0.438 1814
 1816 3 61.73 55.86 -29.19 0.378 1815
 1817 3 61.6 55.92 -29.03 0.441 1816
 1818 3 61.46 55.98 -28.94 0.465 1817
 1819 3 61.3 55.99 -28.85 0.546 1818
 1820 3 61.17 55.93 -28.74 0.607 1819
 1821 3 60.99 55.93 -28.63 0.578 1820
 1822 3 60.84 55.88 -28.49 0.558 1821
 1823 3 60.77 55.86 -28.4 0.549 1822
 1824 3 59.99 55.27 -28.51 0.207 1823
 1825 3 59.7 55.21 -28.51 0.198 1824
 1826 3 59.5 55.14 -28.51 0.191 1825
 1827 3 59.34 55.1 -28.51 0.195 1826
 1828 3 59.1 55.1 -28.49 0.115 1827
 1829 3 58.92 55.09 -28.42 0.134 1828
 1830 3 58.8 55.03 -28.42 0.128 1829
 1831 3 58.6 54.96 -28.37 0.139 1830
 1832 3 58.46 54.88 -28.43 0.191 1831
 1833 3 58.45 54.7 -28.62 0.189 1832
 1834 3 58.38 54.56 -28.68 0.157 1833
 1835 3 58.31 54.46 -28.71 0.123 1834
 1836 3 58.21 54.42 -28.8 0.121 1835
 1837 3 58.09 54.38 -28.8 0.127 1836
 1838 3 57.96 54.34 -28.75 0.137 1837
 1839 3 57.89 54.17 -28.8 0.207 1838
 1840 3 57.78 54.03 -28.84 0.208 1839
 1841 3 57.67 53.89 -28.95 0.22 1840
 1842 3 57.55 53.81 -29.03 0.224 1841
 1843 3 57.56 53.78 -29.25 0.199 1842
 1844 3 57.53 53.67 -29.36 0.198 1843
 1845 3 57.42 53.59 -29.43 0.204 1844
 1846 3 57.31 53.45 -29.5 0.235 1845
 1847 3 57.24 53.35 -29.48 0.279 1846
 1848 3 57.1 53.3 -29.46 0.385 1847
 1849 3 57.1 53.21 -29.43 0.456 1848
 1850 3 56.96 53.16 -29.41 0.548 1849
 1851 3 56.88 53.06 -29.36 0.636 1850
 1852 3 56.74 52.93 -29.34 0.692 1851
 1853 3 56.64 52.86 -29.27 0.728 1852
 1854 3 56.63 53.17 -28.43 0.138 1853
 1855 3 56.49 53.18 -28.39 0.113 1854
 1856 3 56.3 53.28 -28.34 0.133 1855
 1857 3 56.28 53.36 -28.21 0.084 1856
 1858 3 56.53 52.7 -29.52 0.679 1853
 1859 3 56.38 52.66 -29.61 0.63 1858
 1860 3 56.24 52.59 -29.77 0.569 1859
 1861 3 56.06 52.52 -29.89 0.506 1860
 1862 3 55.85 52.37 -30.08 0.421 1861
 1863 3 55.68 52.3 -30.1 0.429 1862
 1864 3 55.53 52.22 -30.06 0.373 1863
 1865 3 55.21 52.23 -29.99 0.299 1864
 1866 3 54.86 52.23 -29.97 0.286 1865
 1867 3 54.56 52.33 -29.92 0.215 1866
 1868 3 54.43 52.16 -30.01 0.286 1867
 1869 3 54.32 52.12 -30.08 0.336 1868
 1870 3 54.11 52.06 -29.9 0.378 1869
 1871 3 54.06 51.98 -29.97 0.448 1870
 1872 3 53.92 51.88 -30.02 0.405 1871
 1873 3 53.78 51.81 -30.1 0.339 1872
 1874 3 53.63 51.77 -30.08 0.326 1873
 1875 3 53.49 51.76 -29.9 0.334 1874
 1876 3 53.31 51.72 -29.94 0.315 1875
 1877 3 53.1 51.84 -29.85 0.316 1876
 1878 3 52.99 51.76 -29.9 0.224 1877
 1879 3 60.98 56.24 -28.26 0.254 1823
 1880 3 73.86 54.05 -30.31 0.302 1548
 1881 3 74.1 54.28 -30.12 0.192 1880
 1882 3 74.17 54.38 -29.99 0.184 1881
 1883 3 74.24 54.49 -29.85 0.11 1882
 1884 3 74.25 54.57 -29.69 0.084 1883
 1885 3 74.47 54.68 -29.58 0.127 1884
 1886 3 74.58 54.78 -29.58 0.111 1885
 1887 3 72.56 53.37 -31.3 0.192 1547
 1888 3 72.55 53.58 -31.28 0.383 1887
 1889 3 72.41 53.62 -31.33 0.45 1888
 1890 3 72.25 53.7 -31.33 0.457 1889
 1891 3 72.14 53.81 -31.26 0.399 1890
 1892 3 72.1 53.94 -31.21 0.296 1891
 1893 3 85.72 53.48 -31.63 0.139 1328
 1894 3 85.61 53.47 -31.56 0.135 1893
 1895 3 85.49 53.45 -31.4 0.114 1894
 1896 3 85.38 53.4 -31.24 0.142 1895
 1897 3 85.33 53.38 -31.08 0.153 1896
 1898 3 85.3 53.33 -30.85 0.186 1897
 1899 3 85.28 53.3 -30.69 0.173 1898
 1900 3 85.14 53.2 -30.49 0.157 1899
 1901 3 85.14 53.16 -30.35 0.128 1900
 1902 3 85.02 53.1 -30.19 0.136 1901
 1903 3 84.89 53.03 -30.06 0.154 1902
 1904 3 84.77 53.03 -29.85 0.137 1903
 1905 3 84.69 52.96 -29.74 0.14 1904
 1906 3 84.58 52.98 -29.56 0.131 1905
 1907 3 84.55 52.99 -29.44 0.166 1906
 1908 3 84.46 52.95 -29.28 0.173 1907
 1909 3 84.36 52.85 -29.13 0.155 1908
 1910 3 84.33 52.81 -28.94 0.139 1909
 1911 3 84.3 52.78 -28.74 0.119 1910
 1912 3 84.33 52.74 -28.51 0.144 1911
 1913 3 84.3 52.63 -28.4 0.162 1912
 1914 3 84.28 52.6 -28.26 0.195 1913
 1915 3 84.47 52.43 -28.06 0.174 1914
 1916 3 84.52 52.36 -27.92 0.201 1915
 1917 3 84.64 52.39 -27.81 0.244 1916
 1918 3 84.72 52.31 -27.67 0.208 1917
 1919 3 84.75 52.29 -27.49 0.24 1918
 1920 3 85.16 52.42 -27.76 0.112 1919
 1921 3 85.3 52.56 -27.78 0.142 1920
 1922 3 85.35 52.73 -27.81 0.097 1921
 1923 3 84.6 52.25 -27.21 0.134 1919
 1924 3 84.66 52.18 -27.02 0.14 1923
 1925 3 84.69 52.05 -26.87 0.148 1924
 1926 3 84.75 51.94 -26.78 0.183 1925
 1927 3 84.77 51.83 -26.73 0.211 1926
 1928 3 84.83 51.72 -26.64 0.293 1927
 1929 3 84.83 51.6 -26.59 0.347 1928
 1930 3 84.86 51.47 -26.48 0.33 1929
 1931 3 84.8 51.33 -26.41 0.282 1930
 1932 3 84.77 51.25 -26.34 0.253 1931
 1933 3 84.63 51.25 -26.14 0.139 1932
 1934 3 84.55 51.22 -25.96 0.096 1933
 1935 3 84.55 51.08 -25.82 0.161 1934
 1936 3 84.55 50.99 -25.77 0.142 1935
 1937 3 84.41 50.97 -25.68 0.141 1936
 1938 3 84.33 50.97 -25.46 0.11 1937
 1939 3 84.27 50.97 -25.32 0.159 1938
 1940 3 84.28 50.97 -25.2 0.169 1939
 1941 3 84.3 50.93 -25.03 0.152 1940
 1942 3 84.27 50.86 -24.96 0.117 1941
 1943 3 84.21 50.69 -24.87 0.165 1942
 1944 3 84.14 50.57 -24.82 0.2 1943
 1945 3 84.02 50.47 -24.71 0.135 1944
 1946 3 83.97 50.38 -24.53 0.111 1945
 1947 3 83.92 50.26 -24.45 0.145 1946
 1948 3 83.86 50.12 -24.37 0.143 1947
 1949 3 83.78 50.01 -24.25 0.149 1948
 1950 3 83.74 49.95 -24.16 0.142 1949
 1951 3 83.75 49.91 -23.98 0.115 1950
 1952 3 83.69 49.86 -23.77 0.096 1951
 1953 3 83.67 49.69 -23.68 0.107 1952
 1954 3 83.61 49.58 -23.63 0.152 1953
 1955 3 83.6 49.48 -23.54 0.156 1954
 1956 3 83.64 49.4 -23.35 0.1 1955
 1957 3 83.75 49.33 -23.22 0.082 1956
 1958 3 83.81 49.23 -23.17 0.098 1957
 1959 3 83.85 49.19 -23.04 0.106 1958
 1960 3 83.92 49.13 -22.99 0.046 1959
 1961 3 88.85 53.76 -32.86 0.524 1323
 1962 3 89.03 53.76 -33.1 0.447 1961
 1963 3 89.21 53.8 -33.38 0.394 1962
 1964 3 89.27 53.8 -33.59 0.415 1963
 1965 3 89.41 53.79 -33.78 0.413 1964
 1966 3 89.49 53.72 -33.96 0.405 1965
 1967 3 89.56 53.68 -34.09 0.41 1966
 1968 3 89.61 54.08 -34.16 0.268 1967
 1969 3 89.66 54.25 -34.2 0.28 1968
 1970 3 89.77 54.39 -34.21 0.309 1969
 1971 3 89.99 54.15 -34.57 0.177 1970
 1972 3 90.13 54.14 -34.74 0.141 1971
 1973 3 90.14 54.11 -34.91 0.176 1972
 1974 3 90.24 54.16 -35.09 0.154 1973
 1975 3 90.31 54.22 -35.28 0.166 1974
 1976 3 90.47 54.21 -35.45 0.161 1975
 1977 3 90.52 54.19 -35.55 0.179 1976
 1978 3 90.64 54.16 -35.71 0.182 1977
 1979 3 90.72 54.11 -35.92 0.188 1978
 1980 3 90.86 54.18 -36.17 0.199 1979
 1981 3 91.02 54.21 -36.38 0.217 1980
 1982 3 91.11 54.28 -36.52 0.2 1981
 1983 3 91.19 54.31 -36.67 0.204 1982
 1984 3 91.22 54.32 -36.93 0.197 1983
 1985 3 91.19 54.26 -37.34 0.184 1984
 1986 3 91.21 54.21 -37.46 0.213 1985
 1987 3 91.11 54.18 -37.6 0.276 1986
 1988 3 91.16 54.17 -37.81 0.35 1987
 1989 3 91.16 54.2 -37.99 0.396 1988
 1990 3 91.16 54.21 -38.13 0.461 1989
 1991 3 91.19 54.17 -38.24 0.532 1990
 1992 3 90.64 54.5 -38.07 0.152 1991
 1993 3 90.52 54.58 -37.97 0.111 1992
 1994 3 91.28 54.03 -38.39 0.593 1991
 1995 3 91.25 53.93 -38.55 0.57 1994
 1996 3 91.27 53.89 -38.71 0.526 1995
 1997 3 91.36 54.18 -38.7 0.158 1996
 1998 3 91.46 54.11 -38.61 0.221 1997
 1999 3 91.28 53.87 -38.88 0.491 1996
 2000 3 91.47 53.85 -39.05 0.352 1999
 2001 3 89.78 54.66 -34.04 0.187 1970
 2002 3 90 54.83 -34.04 0.17 2001
 2003 3 90.19 54.94 -34 0.2 2002
 2004 3 90.28 55.08 -33.99 0.215 2003
 2005 3 90.44 55.26 -33.93 0.192 2004
 2006 3 90.61 55.34 -33.97 0.206 2005
 2007 3 90.74 55.54 -33.93 0.189 2006
 2008 3 90.75 55.68 -33.85 0.237 2007
 2009 3 90.89 55.83 -33.82 0.242 2008
 2010 3 91 55.93 -33.76 0.243 2009
 2011 3 91.05 56.05 -33.67 0.273 2010
 2012 3 91.16 56.26 -33.57 0.288 2011
 2013 3 91.21 56.4 -33.46 0.307 2012
 2014 3 91.3 56.59 -33.37 0.291 2013
 2015 3 91.39 56.87 -33.29 0.278 2014
 2016 3 91.52 57.12 -33.19 0.288 2015
 2017 3 91.58 57.34 -33.12 0.25 2016
 2018 3 91.67 57.55 -33.04 0.232 2017
 2019 3 91.72 57.66 -32.94 0.181 2018
 2020 3 91.8 57.74 -32.9 0.179 2019
 2021 3 91.92 57.81 -32.86 0.227 2020
 2022 3 91.94 57.95 -32.76 0.275 2021
 2023 3 92.05 58.23 -32.69 0.303 2022
 2024 3 92.16 58.45 -32.65 0.311 2023
 2025 3 92.21 58.65 -32.55 0.298 2024
 2026 3 92.25 58.8 -32.45 0.311 2025
 2027 3 92.25 58.99 -32.38 0.292 2026
 2028 3 92.36 59.2 -32.3 0.265 2027
 2029 3 92.49 59.47 -32.25 0.282 2028
 2030 3 92.64 59.69 -32.25 0.287 2029
 2031 3 92.77 59.81 -32.26 0.288 2030
 2032 3 92.89 60.02 -32.22 0.272 2031
 2033 3 93.02 60.24 -32.28 0.262 2032
 2034 3 93.06 60.41 -32.24 0.288 2033
 2035 3 93.02 60.63 -32.27 0.336 2034
 2036 3 93.1 60.83 -32.37 0.529 2035
 2037 3 93.03 60.95 -32.31 0.602 2036
 2038 3 92.5 60.83 -31.57 0.151 2037
 2039 3 92.36 60.8 -31.45 0.145 2038
 2040 3 92.22 60.84 -31.41 0.111 2039
 2041 3 92.11 60.91 -31.36 0.119 2040
 2042 3 92.02 61.02 -31.31 0.079 2041
 2043 3 93.36 61.06 -32.63 0.557 2037
 2044 3 93.49 61.17 -32.67 0.562 2043
 2045 3 93.58 61.27 -32.76 0.56 2044
 2046 3 93.83 61.3 -32.98 0.592 2045
 2047 3 93.96 61.37 -33.09 0.652 2046
 2048 3 94.03 61.49 -33.09 0.71 2047
 2049 3 94.19 61.55 -33.06 0.774 2048
 2050 3 94.28 61.67 -32.96 0.817 2049
 2051 3 94.39 61.77 -32.94 0.86 2050
 2052 3 94.55 61.84 -32.94 0.886 2051
 2053 3 94.63 61.91 -32.8 0.902 2052
 2054 3 94.61 62.06 -32.51 0.694 2053
 2055 3 94.8 61.23 -31.82 0.182 2054
 2056 3 94.88 61.16 -31.75 0.18 2055
 2057 3 94.94 61.1 -31.63 0.128 2056
 2058 3 94.97 61.09 -31.5 0.163 2057
 2059 3 95 60.98 -31.38 0.188 2058
 2060 3 95.06 60.91 -31.22 0.178 2059
 2061 3 95.1 60.87 -31.07 0.177 2060
 2062 3 95.14 60.88 -30.91 0.195 2061
 2063 3 95.27 60.88 -30.86 0.179 2062
 2064 3 95.33 60.85 -30.7 0.174 2063
 2065 3 95.5 60.85 -30.56 0.159 2064
 2066 3 95.61 60.86 -30.45 0.136 2065
 2067 3 95.78 60.89 -30.36 0.193 2066
 2068 3 96 60.91 -30.25 0.253 2067
 2069 3 96.24 60.88 -30.22 0.217 2068
 2070 3 96.44 60.78 -30.11 0.175 2069
 2071 3 96.61 60.74 -30.09 0.177 2070
 2072 3 96.77 60.74 -29.99 0.172 2071
 2073 3 96.94 60.71 -29.91 0.183 2072
 2074 3 97.05 60.75 -29.79 0.214 2073
 2075 3 97.17 60.78 -29.72 0.204 2074
 2076 3 97.22 60.73 -29.52 0.156 2075
 2077 3 97.38 60.77 -29.43 0.165 2076
 2078 3 97.5 60.77 -29.41 0.128 2077
 2079 3 97.61 60.74 -29.36 0.134 2078
 2080 3 97.77 60.74 -29.24 0.151 2079
 2081 3 97.89 60.77 -29.13 0.166 2080
 2082 3 98.02 60.88 -29.09 0.18 2081
 2083 3 98.19 60.92 -29.09 0.175 2082
 2084 3 98.38 60.79 -29.02 0.14 2083
 2085 3 98.55 60.75 -29.06 0.159 2084
 2086 3 98.72 60.7 -29.02 0.183 2085
 2087 3 98.83 60.64 -28.91 0.193 2086
 2088 3 99.05 60.6 -28.75 0.117 2087
 2089 3 99.17 60.6 -28.61 0.1 2088
 2090 3 99.28 60.57 -28.5 0.128 2089
 2091 3 99.47 60.54 -28.43 0.156 2090
 2092 3 99.69 60.53 -28.31 0.183 2091
 2093 3 99.85 60.56 -28.22 0.183 2092
 2094 3 99.91 60.63 -28.07 0.157 2093
 2095 3 100.05 60.67 -28.02 0.162 2094
 2096 3 100.08 60.74 -27.88 0.218 2095
 2097 3 100.08 60.83 -27.68 0.221 2096
 2098 3 100.06 60.93 -27.5 0.236 2097
 2099 3 100.05 61.04 -27.36 0.26 2098
 2100 3 100.11 61.07 -27.25 0.317 2099
 2101 3 100.19 61.15 -27.11 0.342 2100
 2102 3 100.28 61.18 -27 0.441 2101
 2103 3 100.63 61.4 -26.81 0.306 2102
 2104 3 100.75 61.47 -26.59 0.367 2103
 2105 3 100.92 61.47 -26.54 0.456 2104
 2106 3 101.08 61.5 -26.25 0.538 2105
 2107 3 101.27 61.51 -26.16 0.533 2106
 2108 3 101.31 61.57 -26.04 0.493 2107
 2109 3 101.49 61.58 -26 0.459 2108
 2110 3 101.64 61.62 -25.97 0.457 2109
 2111 3 101.94 61.68 -26.03 0.416 2110
 2112 3 102.16 61.79 -25.96 0.396 2111
 2113 3 102.11 62.44 -25.87 0.153 2112
 2114 3 102.17 62.57 -25.78 0.222 2113
 2115 3 102.3 62.69 -25.71 0.282 2114
 2116 3 102.33 62.83 -25.66 0.312 2115
 2117 3 102.38 62.93 -25.62 0.362 2116
 2118 3 102.47 63 -25.57 0.441 2117
 2119 3 102.58 63.12 -25.46 0.495 2118
 2120 3 102.47 63.22 -25.3 0.549 2119
 2121 3 102.67 63.29 -25.21 0.57 2120
 2122 3 102.67 63.35 -25.12 0.543 2121
 2123 3 102.67 63.41 -24.98 0.458 2122
 2124 3 102.67 63.79 -25.17 0.251 2123
 2125 3 102.67 63.97 -25.03 0.228 2124
 2126 3 102.67 64.19 -24.91 0.222 2125
 2127 3 102.77 64.39 -24.84 0.217 2126
 2128 3 102.88 64.53 -24.7 0.188 2127
 2129 3 102.97 64.7 -24.61 0.192 2128
 2130 3 103.08 64.81 -24.51 0.138 2129
 2131 3 103.17 64.87 -24.38 0.134 2130
 2132 3 103.17 65.01 -24.34 0.141 2131
 2133 3 103.27 65.12 -24.31 0.188 2132
 2134 3 103.47 65.16 -24.24 0.181 2133
 2135 3 103.67 65.2 -24.22 0.193 2134
 2136 3 103.88 65.17 -24.24 0.232 2135
 2137 3 104.08 65.2 -24.2 0.268 2136
 2138 3 104.28 65.22 -24.22 0.229 2137
 2139 3 104.47 65.11 -24.22 0.221 2138
 2140 3 104.67 65.08 -24.15 0.183 2139
 2141 3 104.78 65 -24.08 0.151 2140
 2142 3 104.99 64.94 -24.02 0.173 2141
 2143 3 105.17 64.87 -23.99 0.224 2142
 2144 3 105.28 64.81 -23.88 0.249 2143
 2145 3 105.49 64.87 -23.74 0.261 2144
 2146 3 105.58 64.84 -23.68 0.294 2145
 2147 3 105.67 64.75 -23.56 0.313 2146
 2148 3 105.89 64.7 -23.47 0.343 2147
 2149 3 105.99 64.66 -23.43 0.381 2148
 2150 3 106.17 64.67 -23.34 0.384 2149
 2151 3 106.28 64.64 -23.22 0.394 2150
 2152 3 106.39 64.64 -23.15 0.388 2151
 2153 3 106.49 64.66 -22.99 0.357 2152
 2154 3 106.49 64.72 -22.86 0.323 2153
 2155 3 106.67 64.66 -22.84 0.198 2154
 2156 3 106.67 64.86 -22.74 0.000125 2155
 2157 3 102.28 61.65 -25.89 0.312 2112
 2158 3 102.56 61.18 -25.93 0.117 2157
 2159 3 102.56 61.01 -25.86 0.137 2158
 2160 3 102.66 60.86 -25.77 0.121 2159
 2161 3 102.77 60.75 -25.72 0.122 2160
 2162 3 102.86 60.62 -25.72 0.131 2161
 2163 3 102.97 60.47 -25.72 0.138 2162
 2164 3 103.16 60.26 -25.77 0.15 2163
 2165 3 103.27 60.12 -25.84 0.141 2164
 2166 3 103.27 59.97 -25.84 0.1 2165
 2167 3 103.47 59.87 -25.82 0.118 2166
 2168 3 103.66 59.78 -25.86 0.118 2167
 2169 3 103.86 59.75 -25.88 0.129 2168
 2170 3 103.97 59.72 -25.93 0.082 2169
 2171 3 104.16 59.71 -25.95 0.082 2170
 2172 3 104.36 59.61 -26 0.125 2171
 2173 3 104.56 59.53 -26.09 0.104 2172
 2174 3 104.77 59.47 -26.15 0.106 2173
 2175 3 104.97 59.4 -26.29 0.145 2174
 2176 3 105.16 59.36 -26.41 0.116 2175
 2177 3 105.27 59.25 -26.45 0.116 2176
 2178 3 105.27 59.07 -26.52 0.099 2177
 2179 3 105.27 58.93 -26.54 0.105 2178
 2180 3 105.27 58.72 -26.56 0.155 2179
 2181 3 105.27 58.6 -26.5 0.121 2180
 2182 3 105.36 58.46 -26.4 0.108 2181
 2183 3 105.47 58.32 -26.4 0.103 2182
 2184 3 105.66 58.22 -26.35 0.122 2183
 2185 3 105.66 58.04 -26.3 0.064 2184
 2186 3 105.86 57.94 -26.19 0.117 2185
 2187 3 105.96 57.83 -26.1 0.096 2186
 2188 3 106.06 58.01 -26.03 0.099 2187
 2189 3 106.06 58.07 -25.85 0.102 2188
 2190 3 106.16 58.18 -25.74 0.116 2189
 2191 3 106.16 57.67 -26.15 0.129 2187
 2192 3 99.72 60.57 -26.84 0.136 2102
 2193 3 99.67 60.47 -26.72 0.135 2192
 2194 3 99.64 60.42 -26.61 0.169 2193
 2195 3 99.58 60.47 -26.52 0.158 2194
 2196 3 99.5 60.37 -26.38 0.224 2195
 2197 3 99.44 60.36 -26.27 0.285 2196
 2198 3 99.35 60.28 -26.13 0.345 2197
 2199 3 99.19 60.25 -26.06 0.413 2198
 2200 3 99.21 60.18 -25.86 0.51 2199
 2201 3 99.13 60.15 -25.74 0.573 2200
 2202 3 99.03 60.18 -25.61 0.591 2201
 2203 3 98.94 60.12 -25.52 0.602 2202
 2204 3 98.66 60.22 -25.52 0.64 2203
 2205 3 98.97 59.42 -25.49 0.115 2204
 2206 3 98.89 59.25 -25.47 0.067 2205
 2207 3 98.81 59.15 -25.42 0.091 2206
 2208 3 98.72 59.08 -25.39 0.097 2207
 2209 3 98.58 59 -25.35 0.107 2208
 2210 3 98.41 58.87 -25.35 0.08 2209
 2211 3 98.25 58.72 -25.37 0.136 2210
 2212 3 98.08 58.55 -25.53 0.094 2211
 2213 3 97.91 58.42 -25.6 0.076 2212
 2214 3 97.85 58.33 -25.67 0.109 2213
 2215 3 97.77 58.22 -25.73 0.097 2214
 2216 3 97.83 58.04 -25.92 0.082 2215
 2217 3 98.52 60.32 -25.45 0.575 2204
 2218 3 98.41 60.35 -25.4 0.479 2217
 2219 3 98.39 60.36 -25.27 0.495 2218
 2220 3 98.3 60.37 -25.16 0.458 2219
 2221 3 98.22 60.44 -25 0.329 2220
 2222 3 98 60.54 -25.06 0.106 2221
 2223 3 94.64 62.41 -32.78 0.615 2054
 2224 3 94.69 62.53 -32.72 0.564 2223
 2225 3 94.77 62.6 -32.71 0.504 2224
 2226 3 94.88 62.67 -32.78 0.407 2225
 2227 3 95.05 62.74 -32.85 0.256 2226
 2228 3 95.16 61.65 -34.09 0.326 2053
 2229 3 95.17 61.69 -34.23 0.383 2228
 2230 3 95.3 61.79 -34.37 0.459 2229
 2231 3 95.41 61.79 -34.49 0.535 2230
 2232 3 95.41 61.83 -34.7 0.568 2231
 2233 3 95.44 61.93 -34.81 0.566 2232
 2234 3 95.72 61.86 -34.88 0.491 2233
 2235 3 95.97 61.62 -34.94 0.456 2234
 2236 3 96.08 61.59 -35.02 0.479 2235
 2237 3 96.25 61.64 -35.03 0.436 2236
 2238 3 96.19 61.54 -35.23 0.49 2237
 2239 3 96.17 61.51 -35.44 0.494 2238
 2240 3 96.24 61.41 -35.56 0.486 2239
 2241 3 96.22 61.34 -35.67 0.528 2240
 2242 3 96.36 61.29 -35.81 0.477 2241
 2243 3 96.41 61.32 -35.98 0.449 2242
 2244 3 96.55 61.42 -36.12 0.437 2243
 2245 3 96.6 61.43 -36.24 0.399 2244
 2246 3 97.25 61.53 -36.41 0.086 2245
 2247 3 97.36 61.61 -36.49 0.113 2246
 2248 3 97.44 61.68 -36.53 0.157 2247
 2249 3 97.58 61.61 -36.69 0.098 2248
 2250 3 97.74 61.61 -36.74 0.092 2249
 2251 3 97.86 61.58 -36.83 0.095 2250
 2252 3 98.02 61.58 -36.88 0.115 2251
 2253 3 98.14 61.57 -36.98 0.112 2252
 2254 3 98.25 61.46 -37.06 0.118 2253
 2255 3 98.31 61.4 -37.14 0.14 2254
 2256 3 98.35 61.38 -37.35 0.114 2255
 2257 3 98.33 61.32 -37.52 0.15 2256
 2258 3 98.32 61.25 -37.67 0.174 2257
 2259 3 98.32 61.24 -37.83 0.147 2258
 2260 3 98.43 61.21 -38.03 0.147 2259
 2261 3 98.46 61.14 -38.26 0.117 2260
 2262 3 98.49 61.11 -38.41 0.102 2261
 2263 3 98.52 61.11 -38.55 0.103 2262
 2264 3 98.6 61.1 -38.73 0.042 2263
 2265 3 95.33 62.21 -35.16 0.271 2234
 2266 3 95.5 62.32 -35.15 0.265 2265
 2267 3 95.63 62.47 -35.17 0.256 2266
 2268 3 95.69 62.58 -35.25 0.3 2267
 2269 3 95.69 62.69 -35.34 0.278 2268
 2270 3 95.67 62.79 -35.34 0.141 2269
 2271 3 94.72 62.15 -35.37 0.142 2233
 2272 3 94.8 62.25 -35.56 0.172 2271
 2273 3 94.83 62.3 -35.74 0.2 2272
 2274 3 94.88 62.41 -35.85 0.202 2273
 2275 3 94.86 62.36 -36.03 0.188 2274
 2276 3 94.77 62.28 -36.26 0.147 2275
 2277 3 94.75 62.28 -36.49 0.15 2276
 2278 3 94.85 62.32 -36.64 0.159 2277
 2279 3 94.83 62.33 -36.81 0.178 2278
 2280 3 94.75 62.36 -36.97 0.202 2279
 2281 3 94.67 62.4 -37.09 0.195 2280
 2282 3 94.66 62.39 -37.25 0.158 2281
 2283 3 94.54 62.43 -37.38 0.152 2282
 2284 3 94.52 62.43 -37.53 0.165 2283
 2285 3 94.51 62.46 -37.68 0.203 2284
 2286 3 94.62 62.45 -37.81 0.275 2285
 2287 3 94.68 62.45 -37.93 0.31 2286
 2288 3 94.74 62.4 -38.09 0.362 2287
 2289 3 94.82 62.32 -38.23 0.415 2288
 2290 3 94.79 62.2 -38.37 0.459 2289
 2291 3 94.85 62.21 -38.48 0.473 2290
 2292 3 94.9 62.13 -38.62 0.505 2291
 2293 3 94.99 62.01 -38.7 0.537 2292
 2294 3 95.04 61.89 -38.81 0.575 2293
 2295 3 95.01 61.67 -38.84 0.585 2294
 2296 3 94.55 61.24 -38.39 0.126 2295
 2297 3 95.4 61.98 -39.01 0.445 2295
 2298 3 95.63 62.14 -39.01 0.287 2297
 2299 3 95.74 62.06 -39.02 0.181 2298
 2300 3 89.78 53.19 -34.23 0.296 1967
 2301 3 89.91 53.09 -34.28 0.321 2300
 2302 3 89.97 53 -34.34 0.335 2301
 2303 3 89.78 52.51 -34.25 0.15 2302
 2304 3 89.86 52.43 -34.2 0.179 2303
 2305 3 89.97 52.33 -34.21 0.206 2304
 2306 3 90.16 52.26 -34.2 0.227 2305
 2307 3 90.41 52.27 -34.11 0.286 2306
 2308 3 90.52 52.22 -34.11 0.394 2307
 2309 3 90.61 52.19 -34.07 0.481 2308
 2310 3 90.71 52.15 -34.02 0.599 2309
 2311 3 90.8 52.14 -33.92 0.672 2310
 2312 3 90.83 52.04 -33.84 0.747 2311
 2313 3 91 51.94 -33.78 0.836 2312
 2314 3 91.19 51.97 -33.73 0.763 2313
 2315 3 91.3 51.97 -33.6 0.741 2314
 2316 3 91.47 52.08 -33.56 0.821 2315
 2317 3 92.08 52.71 -33.46 0.477 2316
 2318 3 92.41 52.36 -33.7 0.162 2317
 2319 3 92.58 52.34 -33.68 0.155 2318
 2320 3 92.74 52.32 -33.67 0.062 2319
 2321 3 91.88 52.73 -32.88 0.177 2317
 2322 3 91.96 52.77 -32.81 0.132 2321
 2323 3 90 51.19 -34.1 0.138 2313
 2324 3 89.86 51.11 -34.17 0.131 2323
 2325 3 89.67 51.04 -34.2 0.121 2324
 2326 3 89.52 51.01 -34.2 0.108 2325
 2327 3 89.35 50.91 -34.3 0.087 2326
 2328 3 89.19 50.84 -34.26 0.083 2327
 2329 3 88.96 50.77 -34.29 0.106 2328
 2330 3 88.8 50.62 -34.33 0.126 2329
 2331 3 88.75 50.55 -34.52 0.132 2330
 2332 3 88.8 50.57 -34.76 0.133 2331
 2333 3 88.81 50.51 -34.92 0.146 2332
 2334 3 88.78 50.5 -35.05 0.133 2333
 2335 3 90.24 46.43 -25.02 0.134 1191
 2336 3 90.39 46.36 -25.01 0.14 2335
 2337 3 90.61 46.33 -25.04 0.129 2336
 2338 3 90.8 46.29 -25.04 0.137 2337
 2339 3 90.97 46.28 -25.01 0.172 2338
 2340 3 91.14 46.32 -24.85 0.219 2339
 2341 3 91.25 46.41 -24.76 0.27 2340
 2342 3 91.35 46.51 -24.58 0.302 2341
 2343 3 91.44 46.51 -24.47 0.323 2342
 2344 3 91.55 46.5 -24.42 0.356 2343
 2345 3 91.69 46.48 -24.36 0.331 2344
 2346 3 91.8 46.55 -24.26 0.304 2345
 2347 3 92.14 46.44 -24.4 0.309 2346
 2348 3 92.3 46.44 -24.45 0.278 2347
 2349 3 92.66 46.37 -24.63 0.212 2348
 2350 3 92.81 46.36 -24.63 0.258 2349
 2351 3 93.06 46.4 -24.67 0.315 2350
 2352 3 93.21 46.37 -24.6 0.366 2351
 2353 3 93.36 46.41 -24.58 0.432 2352
 2354 3 93.47 46.37 -24.49 0.473 2353
 2355 3 93.61 46.36 -24.45 0.493 2354
 2356 3 93.8 46.37 -24.35 0.494 2355
 2357 3 93.94 46.29 -24.31 0.487 2356
 2358 3 94.16 46.31 -24.33 0.504 2357
 2359 3 94.28 46.26 -24.31 0.537 2358
 2360 3 94.46 46.23 -24.26 0.563 2359
 2361 3 94.67 46.26 -24.29 0.543 2360
 2362 3 94.8 46.26 -24.22 0.543 2361
 2363 3 94.91 46.2 -24.26 0.513 2362
 2364 3 95 46.19 -24.31 0.456 2363
 2365 3 94.75 46.33 -24.42 0.265 2364
 2366 3 94.64 46.44 -24.4 0.227 2365
 2367 3 95.33 46.12 -24.19 0.468 2364
 2368 3 95.42 45.95 -24.06 0.485 2367
 2369 3 95.53 45.88 -23.97 0.509 2368
 2370 3 95.11 45.23 -23.82 0.117 2369
 2371 3 94.94 45.12 -23.84 0.133 2370
 2372 3 94.91 45.01 -23.82 0.053 2371
 2373 3 94.96 44.87 -23.78 0.09 2372
 2374 3 94.94 44.73 -23.75 0.121 2373
 2375 3 94.91 44.55 -23.71 0.113 2374
 2376 3 94.94 44.51 -23.57 0.15 2375
 2377 3 94.89 44.63 -23.41 0.11 2376
 2378 3 94.8 44.72 -23.34 0.121 2377
 2379 3 94.77 44.86 -23.35 0.104 2378
 2380 3 95 44.31 -23.62 0.099 2376
 2381 3 95.05 44.18 -23.64 0.114 2380
 2382 3 95.06 44.05 -23.6 0.127 2381
 2383 3 95 43.93 -23.46 0.186 2382
 2384 3 95.02 43.83 -23.34 0.169 2383
 2385 3 95.02 43.69 -23.32 0.116 2384
 2386 3 95 43.54 -23.25 0.093 2385
 2387 3 94.94 43.41 -23.14 0.119 2386
 2388 3 94.92 43.29 -23 0.119 2387
 2389 3 94.85 43.2 -22.87 0.08 2388
 2390 3 94.75 43.13 -22.75 0.122 2389
 2391 3 94.69 43.05 -22.71 0.099 2390
 2392 3 94.58 42.93 -22.55 0.136 2391
 2393 3 94.52 42.87 -22.47 0.133 2392
 2394 3 94.39 42.79 -22.4 0.087 2393
 2395 3 95.72 45.88 -24.01 0.506 2369
 2396 3 95.83 45.94 -23.95 0.489 2395
 2397 3 95.96 45.87 -23.99 0.469 2396
 2398 3 96.27 46.19 -23.77 0.348 2397
 2399 3 96.49 46.19 -23.63 0.314 2398
 2400 3 96.64 46.2 -23.6 0.37 2399
 2401 3 96.71 46.15 -23.54 0.426 2400
 2402 3 96.83 46.08 -23.58 0.47 2401
 2403 3 96.75 45.83 -24.11 0.149 2402
 2404 3 96.89 46.08 -23.33 0.451 2402
 2405 3 96.97 46.05 -23.22 0.48 2404
 2406 3 97 46.06 -23.06 0.487 2405
 2407 3 97 46.13 -22.83 0.424 2406
 2408 3 97.08 46.13 -22.67 0.398 2407
 2409 3 97.16 46.12 -22.54 0.316 2408
 2410 3 97.36 46.13 -22.49 0.301 2409
 2411 3 97.52 46.16 -22.38 0.288 2410
 2412 3 97.8 46.16 -22.35 0.294 2411
 2413 3 98.02 46.15 -22.35 0.212 2412
 2414 3 98.22 46.16 -22.29 0.171 2413
 2415 3 98.35 46.2 -22.13 0.172 2414
 2416 3 98.44 46.17 -22.06 0.216 2415
 2417 3 98.47 46.13 -21.97 0.256 2416
 2418 3 98.55 46.17 -21.83 0.316 2417
 2419 3 98.74 46.24 -21.77 0.39 2418
 2420 3 98.92 46.3 -21.74 0.478 2419
 2421 3 98.96 46.31 -21.6 0.564 2420
 2422 3 99.1 46.26 -21.49 0.542 2421
 2423 3 99.21 46.38 -21.38 0.466 2422
 2424 3 99.22 46.35 -21.26 0.351 2423
 2425 3 99.17 46.38 -21.13 0.281 2424
 2426 3 99.05 46.38 -20.94 0.107 2425
 2427 3 92.94 46.45 -24.58 0.142 2351
 2428 3 92.97 46.33 -24.6 0.151 2427
 2429 3 88.39 47.3 -24.58 0.152 1187
 2430 3 83.7 42.4 -15.83 0.688 1117
 2431 3 83.79 42.33 -15.7 0.718 2430
 2432 3 83.79 42.47 -15.51 0.727 2431
 2433 3 83.79 42.41 -15.36 0.778 2432
 2434 3 83.9 42.43 -15.26 0.82 2433
 2435 3 84.12 42.54 -15.24 0.783 2434
 2436 3 84.37 42.69 -15.22 0.625 2435
 2437 3 84.54 42.71 -15.07 0.468 2436
 2438 3 84.53 42.54 -14.9 0.41 2437
 2439 3 84.62 42.51 -14.8 0.469 2438
 2440 3 84.73 42.4 -14.76 0.557 2439
 2441 3 84.78 42.33 -14.64 0.616 2440
 2442 3 84.92 42.36 -14.56 0.662 2441
 2443 3 85.06 42.41 -14.47 0.688 2442
 2444 3 85.14 42.43 -14.32 0.722 2443
 2445 3 85.2 42.37 -14.25 0.738 2444
 2446 3 85.26 42.3 -14.09 0.702 2445
 2447 3 85.32 42.33 -13.94 0.695 2446
 2448 3 85.68 42.66 -13.86 0.579 2447
 2449 3 85.84 42.65 -13.82 0.541 2448
 2450 3 86.22 43.11 -14.19 0.083 2449
 2451 3 86.34 43.22 -14.17 0.125 2450
 2452 3 86.4 43.41 -14.26 0.088 2451
 2453 3 86.54 43.47 -14.34 0.058 2452
 2454 3 85.82 42.62 -13.63 0.517 2449
 2455 3 85.87 42.73 -13.44 0.498 2454
 2456 3 85.87 42.77 -13.24 0.418 2455
 2457 3 85.78 42.79 -12.93 0.328 2456
 2458 3 85.72 42.81 -12.64 0.308 2457
 2459 3 85.68 42.91 -12.42 0.297 2458
 2460 3 85.61 42.95 -12.27 0.283 2459
 2461 3 85.53 43.01 -12.09 0.315 2460
 2462 3 85.53 43.06 -12 0.344 2461
 2463 3 85.48 43.15 -11.85 0.389 2462
 2464 3 85.53 43.15 -11.75 0.518 2463
 2465 3 84.92 43.41 -11.43 0.162 2464
 2466 3 84.76 43.41 -11.26 0.162 2465
 2467 3 84.62 43.37 -11.11 0.168 2466
 2468 3 84.53 43.4 -11 0.166 2467
 2469 3 84.43 43.41 -10.88 0.179 2468
 2470 3 84.39 43.42 -10.73 0.172 2469
 2471 3 84.31 43.42 -10.63 0.164 2470
 2472 3 84.07 43.53 -10.49 0.135 2471
 2473 3 83.93 43.56 -10.38 0.188 2472
 2474 3 83.82 43.57 -10.19 0.23 2473
 2475 3 83.68 43.57 -10 0.16 2474
 2476 3 83.57 43.63 -9.8 0.212 2475
 2477 3 83.42 43.61 -9.69 0.193 2476
 2478 3 83.26 43.67 -9.51 0.213 2477
 2479 3 83.18 43.67 -9.35 0.194 2478
 2480 3 83.09 43.74 -9.16 0.237 2479
 2481 3 82.98 43.78 -9.05 0.223 2480
 2482 3 82.92 43.85 -8.88 0.197 2481
 2483 3 82.84 43.88 -8.75 0.208 2482
 2484 3 82.73 43.99 -8.58 0.234 2483
 2485 3 82.65 44.1 -8.47 0.232 2484
 2486 3 82.51 44.18 -8.36 0.201 2485
 2487 3 82.4 44.25 -8.26 0.209 2486
 2488 3 82.29 44.35 -8.17 0.218 2487
 2489 3 82.18 44.36 -8.05 0.239 2488
 2490 3 82.11 44.42 -7.93 0.287 2489
 2491 3 81.98 44.46 -7.72 0.341 2490
 2492 3 81.97 44.5 -7.59 0.406 2491
 2493 3 81.87 44.47 -7.47 0.458 2492
 2494 3 81.87 44.47 -7.3 0.543 2493
 2495 3 81.93 44.5 -7.19 0.665 2494
 2496 3 81.9 44.5 -7.09 0.718 2495
 2497 3 81.76 44.6 -7.01 0.767 2496
 2498 3 81.62 44.61 -6.85 0.742 2497
 2499 3 81.67 44.68 -6.72 0.718 2498
 2500 3 81.62 44.76 -6.59 0.684 2499
 2501 3 81.54 44.72 -6.46 0.729 2500
 2502 3 81.47 44.61 -6.3 0.762 2501
 2503 3 81.45 44.62 -6.18 0.74 2502
 2504 3 82.14 44.44 -5.88 0.235 2503
 2505 3 82.23 44.51 -5.68 0.207 2504
 2506 3 82.34 44.58 -5.51 0.253 2505
 2507 3 82.45 44.6 -5.41 0.29 2506
 2508 3 82.53 44.56 -5.27 0.341 2507
 2509 3 82.67 44.54 -5.19 0.339 2508
 2510 3 82.64 44.51 -5.01 0.392 2509
 2511 3 82.61 44.44 -4.91 0.45 2510
 2512 3 82.68 44.36 -4.83 0.599 2511
 2513 3 82.7 44.3 -4.68 0.689 2512
 2514 3 82.9 44.27 -4.63 0.716 2513
 2515 3 83.04 44.27 -4.56 0.711 2514
 2516 3 83.17 44.37 -4.51 0.673 2515
 2517 3 83.45 45.26 -4.73 0.29 2516
 2518 3 83.62 45.47 -4.75 0.411 2517
 2519 3 83.75 45.55 -4.71 0.45 2518
 2520 3 83.79 45.69 -4.72 0.465 2519
 2521 3 83.84 45.87 -4.75 0.441 2520
 2522 3 83.82 46.01 -4.8 0.432 2521
 2523 3 83.84 46.15 -4.85 0.388 2522
 2524 3 83.87 46.31 -5.34 0.247 2523
 2525 3 83.9 46.33 -5.52 0.17 2524
 2526 3 83.81 46.43 -5.64 0.145 2525
 2527 3 83.78 46.5 -5.75 0.136 2526
 2528 3 83.78 46.65 -5.84 0.116 2527
 2529 3 83.76 46.82 -5.96 0.074 2528
 2530 3 83.75 46.93 -6.1 0.089 2529
 2531 3 83.15 44.09 -4.29 0.515 2516
 2532 3 83.11 43.98 -4.21 0.453 2531
 2533 3 83.01 43.37 -3.98 0.121 2532
 2534 3 83.01 43.2 -3.89 0.133 2533
 2535 3 83.01 43.09 -3.77 0.132 2534
 2536 3 82.98 42.97 -3.71 0.174 2535
 2537 3 83.01 42.86 -3.67 0.236 2536
 2538 3 83.07 42.73 -3.62 0.268 2537
 2539 3 83.25 42.55 -3.56 0.388 2538
 2540 3 83.46 42.38 -3.37 0.224 2539
 2541 3 83.62 42.32 -3.21 0.165 2540
 2542 3 83.73 42.26 -3.04 0.155 2541
 2543 3 83.87 42.18 -2.92 0.178 2542
 2544 3 83.96 42.15 -2.83 0.205 2543
 2545 3 84.13 42.2 -2.77 0.266 2544
 2546 3 84.37 42.29 -2.75 0.298 2545
 2547 3 84.54 42.33 -2.75 0.36 2546
 2548 3 84.63 42.36 -2.67 0.452 2547
 2549 3 84.68 42.33 -2.52 0.536 2548
 2550 3 84.85 42.26 -2.52 0.586 2549
 2551 3 85.02 42.36 -2.44 0.57 2550
 2552 3 85.16 42.4 -2.41 0.578 2551
 2553 3 85.3 42.37 -2.37 0.602 2552
 2554 3 85.38 42.38 -2.27 0.597 2553
 2555 3 85.82 42.22 -2.81 0.224 2554
 2556 3 85.01 42.71 -1.32 0.179 2554
 2557 3 85.04 42.81 -1.19 0.138 2556
 2558 3 85.12 42.92 -1.01 0.144 2557
 2559 3 85.21 42.95 -0.85 0.154 2558
 2560 3 85.26 43.02 -0.71 0.142 2559
 2561 3 85.29 43.07 -0.53 0.111 2560
 2562 3 85.38 43.05 -0.37 0.11 2561
 2563 3 85.46 43.01 -0.22 0.105 2562
 2564 3 85.54 42.94 -0.13 0.132 2563
 2565 3 85.68 42.89 0 0.169 2564
 2566 3 85.85 42.99 0.12 0.152 2565
 2567 3 86.04 42.98 0.31 0.167 2566
 2568 3 86.21 42.95 0.45 0.181 2567
 2569 3 86.35 42.97 0.68 0.139 2568
 2570 3 86.55 42.96 0.8 0.16 2569
 2571 3 86.82 42.95 0.92 0.14 2570
 2572 3 86.96 42.93 0.98 0.154 2571
 2573 3 87.15 42.89 1.01 0.15 2572
 2574 3 87.29 42.84 1.17 0.15 2573
 2575 3 87.51 42.84 1.15 0.127 2574
 2576 3 87.55 42.85 1.27 0.157 2575
 2577 3 87.73 42.85 1.27 0.162 2576
 2578 3 87.8 42.88 1.41 0.151 2577
 2579 3 87.94 42.89 1.47 0.169 2578
 2580 3 88.07 42.89 1.61 0.197 2579
 2581 3 88.18 42.85 1.7 0.314 2580
 2582 3 88.32 42.82 1.77 0.38 2581
 2583 3 88.46 42.81 1.86 0.417 2582
 2584 3 88.6 42.67 1.86 0.423 2583
 2585 3 88.73 42.6 1.98 0.443 2584
 2586 3 88.85 42.5 2.05 0.386 2585
 2587 3 89 42.5 2.17 0.369 2586
 2588 3 89.14 42.5 2.25 0.343 2587
 2589 3 89.28 42.53 2.25 0.333 2588
 2590 3 89.45 42.56 2.25 0.3 2589
 2591 3 89.55 42.53 2.27 0.217 2590
 2592 3 80.79 44.82 -6.25 0.544 2503
 2593 3 80.32 44.81 -6.42 0.429 2592
 2594 3 80.11 44.78 -6.38 0.399 2593
 2595 3 79.87 44.82 -6.44 0.332 2594
 2596 3 79.73 44.85 -6.47 0.281 2595
 2597 3 79.48 44.96 -6.3 0.181 2596
 2598 3 79.29 45 -6.22 0.167 2597
 2599 3 79.15 45.01 -6.13 0.166 2598
 2600 3 79 45.01 -5.97 0.146 2599
 2601 3 78.84 45.03 -5.93 0.135 2600
 2602 3 78.72 45.1 -5.85 0.153 2601
 2603 3 78.53 45.18 -5.84 0.183 2602
 2604 3 78.36 45.18 -5.75 0.166 2603
 2605 3 78.11 45.31 -5.66 0.209 2604
 2606 3 77.97 45.39 -5.54 0.201 2605
 2607 3 77.84 45.42 -5.42 0.15 2606
 2608 3 77.68 45.47 -5.34 0.172 2607
 2609 3 77.51 45.44 -5.26 0.145 2608
 2610 3 77.37 45.39 -5.16 0.122 2609
 2611 3 77.26 45.35 -5.09 0.159 2610
 2612 3 77.09 45.4 -5.02 0.181 2611
 2613 3 76.97 45.43 -4.98 0.174 2612
 2614 3 76.78 45.48 -4.89 0.161 2613
 2615 3 76.62 45.48 -4.83 0.19 2614
 2616 3 76.5 45.51 -4.72 0.193 2615
 2617 3 76.42 45.51 -4.6 0.149 2616
 2618 3 76.28 45.57 -4.52 0.137 2617
 2619 3 76.12 45.68 -4.42 0.131 2618
 2620 3 76.01 45.72 -4.31 0.188 2619
 2621 3 75.89 45.73 -4.26 0.146 2620
 2622 3 75.81 45.83 -4.09 0.166 2621
 2623 3 75.76 45.88 -3.99 0.168 2622
 2624 3 75.65 45.95 -3.82 0.165 2623
 2625 3 75.62 46 -3.65 0.145 2624
 2626 3 75.55 46.05 -3.55 0.154 2625
 2627 3 75.58 46.18 -3.45 0.16 2626
 2628 3 75.55 46.29 -3.32 0.207 2627
 2629 3 75.48 46.44 -3.3 0.223 2628
 2630 3 75.41 46.55 -3.28 0.254 2629
 2631 3 75.77 46.66 -3.24 0.123 2630
 2632 3 75.83 46.66 -3.13 0.156 2631
 2633 3 75.91 46.72 -2.99 0.166 2632
 2634 3 76.05 46.72 -2.93 0.157 2633
 2635 3 76.18 46.83 -2.86 0.175 2634
 2636 3 76.29 46.9 -2.86 0.197 2635
 2637 3 76.46 46.94 -2.82 0.194 2636
 2638 3 76.65 47.01 -2.74 0.173 2637
 2639 3 76.83 46.98 -2.65 0.146 2638
 2640 3 76.96 46.97 -2.57 0.216 2639
 2641 3 77.07 47 -2.55 0.369 2640
 2642 3 77.21 47.07 -2.51 0.56 2641
 2643 3 77.33 47.19 -2.51 0.63 2642
 2644 3 77.41 47.37 -2.47 0.627 2643
 2645 3 77.49 47.51 -2.45 0.623 2644
 2646 3 77.43 47.68 -2.41 0.614 2645
 2647 3 77.46 47.86 -2.48 0.568 2646
 2648 3 77.26 48.33 -3.12 0.234 2647
 2649 3 77.19 48.47 -3.23 0.187 2648
 2650 3 77.19 48.62 -3.39 0.136 2649
 2651 3 77.04 48.73 -3.56 0.117 2650
 2652 3 76.93 48.73 -3.62 0.075 2651
 2653 3 77.54 47.75 -2.17 0.271 2647
 2654 3 77.58 47.88 -2.06 0.092 2653
 2655 3 75.07 46.55 -3.17 0.18 2630
 2656 3 74.91 46.55 -3.01 0.182 2655
 2657 3 74.77 46.66 -2.95 0.195 2656
 2658 3 74.57 46.79 -2.9 0.159 2657
 2659 3 74.44 46.88 -2.88 0.186 2658
 2660 3 74.27 46.88 -2.8 0.15 2659
 2661 3 74.18 46.94 -2.63 0.16 2660
 2662 3 73.99 47.02 -2.49 0.211 2661
 2663 3 73.88 47.19 -2.32 0.205 2662
 2664 3 73.73 47.36 -2.18 0.168 2663
 2665 3 73.63 47.43 -2.05 0.097 2664
 2666 3 73.52 47.49 -1.93 0.118 2665
 2667 3 73.46 47.58 -1.87 0.17 2666
 2668 3 73.33 47.66 -1.86 0.252 2667
 2669 3 73.18 47.69 -1.82 0.303 2668
 2670 3 73.05 47.77 -1.77 0.369 2669
 2671 3 73.04 47.88 -1.74 0.411 2670
 2672 3 72.93 47.87 -1.63 0.514 2671
 2673 3 72.74 47.85 -1.58 0.586 2672
 2674 3 72.68 47.82 -1.35 0.6 2673
 2675 3 72.6 47.82 -1.2 0.638 2674
 2676 3 72.43 47.88 -1.2 0.646 2675
 2677 3 72.37 47.88 -0.99 0.621 2676
 2678 3 72.4 47.88 -0.76 0.519 2677
 2679 3 72.41 47.77 -0.4 0.494 2678
 2680 3 72.29 47.78 -0.29 0.488 2679
 2681 3 72.16 47.84 -0.2 0.518 2680
 2682 3 72.07 47.81 -0.11 0.512 2681
 2683 3 71.98 47.81 -0.04 0.519 2682
 2684 3 71.9 47.69 0.05 0.426 2683
 2685 3 71.88 47.7 0.18 0.396 2684
 2686 3 79.92 44.68 -6.97 0.052 2596
 2687 3 79.79 44.76 -6.94 0.063 2686
 2688 3 80.29 44.74 -6.84 0.092 2593
 2689 3 80.14 44.71 -7 0.146 2688
 2690 3 80.06 44.79 -7.06 0.13 2689
 2691 3 79.98 44.83 -7.19 0.106 2690
 2692 3 81.34 45.33 -7.13 0.077 2500
 2693 3 86.17 42.88 -11.75 0.263 2464
 2694 3 86.43 42.9 -11.73 0.234 2693
 2695 3 86.62 42.9 -11.69 0.242 2694
 2696 3 86.81 42.94 -11.72 0.253 2695
 2697 3 87.07 42.92 -11.67 0.277 2696
 2698 3 87.37 42.91 -11.63 0.283 2697
 2699 3 87.62 42.92 -11.65 0.261 2698
 2700 3 87.78 42.91 -11.59 0.2 2699
 2701 3 87.86 42.84 -11.58 0.221 2700
 2702 3 87.95 42.77 -11.5 0.21 2701
 2703 3 88.09 42.8 -11.5 0.235 2702
 2704 3 88.28 42.77 -11.52 0.291 2703
 2705 3 88.45 42.76 -11.52 0.365 2704
 2706 3 88.54 42.66 -11.55 0.402 2705
 2707 3 88.7 42.66 -11.5 0.386 2706
 2708 3 88.84 42.62 -11.47 0.428 2707
 2709 3 89.07 42.41 -11.82 0.133 2708
 2710 3 89.2 42.33 -11.92 0.152 2709
 2711 3 89.45 42.26 -12.16 0.226 2710
 2712 3 89.61 42.23 -12.25 0.218 2711
 2713 3 89.81 42.23 -12.28 0.238 2712
 2714 3 89.95 42.17 -12.34 0.277 2713
 2715 3 90.12 42.19 -12.43 0.306 2714
 2716 3 90.29 42.12 -12.56 0.303 2715
 2717 3 90.42 42.1 -12.66 0.316 2716
 2718 3 90.56 42.05 -12.81 0.322 2717
 2719 3 90.67 42.05 -12.93 0.38 2718
 2720 3 90.76 42.05 -13.02 0.439 2719
 2721 3 90.86 42.06 -13.09 0.504 2720
 2722 3 91.2 42.62 -12.68 0.105 2721
 2723 3 91.31 42.62 -12.64 0.093 2722
 2724 3 91.4 42.66 -12.57 0.1 2723
 2725 3 91.42 42.7 -12.43 0.115 2724
 2726 3 91.53 42.77 -12.33 0.133 2725
 2727 3 91.62 42.83 -12.18 0.112 2726
 2728 3 91.7 42.87 -12.03 0.146 2727
 2729 3 91.73 42.91 -11.91 0.079 2728
 2730 3 90.92 42.02 -13.26 0.521 2721
 2731 3 91.04 41.98 -13.36 0.545 2730
 2732 3 91.14 42.04 -13.53 0.536 2731
 2733 3 91.22 42.22 -13.66 0.533 2732
 2734 3 91.29 42.29 -13.77 0.552 2733
 2735 3 91.47 42.33 -13.82 0.545 2734
 2736 3 91.95 41.92 -13.64 0.208 2735
 2737 3 92.11 41.89 -13.75 0.254 2736
 2738 3 92.29 41.94 -13.83 0.24 2737
 2739 3 92.47 41.91 -13.83 0.181 2738
 2740 3 91.56 42.46 -13.93 0.525 2735
 2741 3 91.68 42.86 -14 0.436 2740
 2742 3 91.81 42.98 -14.05 0.446 2741
 2743 3 91.95 43.04 -14.02 0.469 2742
 2744 3 92.09 43.11 -14.08 0.473 2743
 2745 3 92.18 43.19 -13.99 0.537 2744
 2746 3 92.32 43.26 -13.84 0.56 2745
 2747 3 92.45 43.33 -13.76 0.535 2746
 2748 3 92.59 43.3 -13.83 0.424 2747
 2749 3 92.93 43.34 -13.91 0.215 2748
 2750 3 88.86 42.95 -10.95 0.294 2708
 2751 3 89 43.09 -10.77 0.227 2750
 2752 3 89.15 43.21 -10.49 0.157 2751
 2753 3 89.31 43.21 -10.43 0.183 2752
 2754 3 89.42 43.2 -10.33 0.199 2753
 2755 3 89.56 43.23 -10.25 0.191 2754
 2756 3 89.67 43.24 -10.18 0.189 2755
 2757 3 89.84 43.35 -10.11 0.217 2756
 2758 3 89.95 43.38 -10.05 0.202 2757
 2759 3 90.04 43.41 -9.96 0.201 2758
 2760 3 90.2 43.43 -9.89 0.178 2759
 2761 3 90.31 43.5 -9.84 0.17 2760
 2762 3 90.48 43.57 -9.85 0.123 2761
 2763 3 90.65 43.57 -9.86 0.143 2762
 2764 3 90.78 43.6 -9.84 0.172 2763
 2765 3 90.9 43.63 -9.76 0.165 2764
 2766 3 91.07 43.67 -9.74 0.165 2765
 2767 3 91.26 43.71 -9.71 0.143 2766
 2768 3 91.4 43.8 -9.67 0.161 2767
 2769 3 91.54 43.8 -9.61 0.181 2768
 2770 3 91.72 43.78 -9.56 0.161 2769
 2771 3 91.89 43.77 -9.5 0.164 2770
 2772 3 92.03 43.71 -9.5 0.166 2771
 2773 3 92.17 43.68 -9.45 0.152 2772
 2774 3 92.31 43.74 -9.43 0.152 2773
 2775 3 92.45 43.73 -9.39 0.147 2774
 2776 3 92.62 43.71 -9.39 0.131 2775
 2777 3 92.76 43.73 -9.34 0.172 2776
 2778 3 92.98 43.82 -9.21 0.316 2777
 2779 3 93.25 43.91 -9.2 0.655 2778
 2780 3 93.37 43.88 -9.23 0.696 2779
 2781 3 93.45 43.81 -9.18 0.77 2780
 2782 3 93.62 43.67 -9.27 0.793 2781
 2783 3 93.76 43.56 -9.35 0.846 2782
 2784 3 93.92 43.28 -9.29 0.831 2783
 2785 3 94.01 43.16 -9.18 0.746 2784
 2786 3 93.9 42.93 -8.61 0.535 2785
 2787 3 94.03 42.85 -8.53 0.463 2786
 2788 3 94.03 42.68 -8.25 0.36 2787
 2789 3 94.06 42.59 -8.17 0.372 2788
 2790 3 94.26 42.4 -8.12 0.274 2789
 2791 3 94.36 42.21 -7.97 0.2 2790
 2792 3 94.4 42.07 -7.91 0.19 2791
 2793 3 94.56 41.93 -7.87 0.139 2792
 2794 3 94.7 41.86 -7.87 0.144 2793
 2795 3 94.79 41.79 -7.79 0.176 2794
 2796 3 94.9 41.67 -7.72 0.242 2795
 2797 3 95.03 41.56 -7.67 0.299 2796
 2798 3 95.23 41.51 -7.67 0.402 2797
 2799 3 95.34 41.42 -7.59 0.491 2798
 2800 3 95.43 41.39 -7.51 0.6 2799
 2801 3 95.45 41.25 -7.5 0.702 2800
 2802 3 95.48 41.11 -7.49 0.788 2801
 2803 3 95.53 41 -7.5 0.855 2802
 2804 3 95.62 40.86 -7.59 0.867 2803
 2805 3 95.72 40.74 -7.49 0.819 2804
 2806 3 95.72 40.61 -7.42 0.803 2805
 2807 3 95.87 40.64 -7.25 0.78 2806
 2808 3 95.93 40.71 -7.13 0.765 2807
 2809 3 95.4 40.64 -7.9 0.129 2808
 2810 3 96.14 40.82 -6.82 0.683 2808
 2811 3 96.12 40.87 -6.62 0.668 2810
 2812 3 96.06 41.29 -6.16 0.519 2811
 2813 3 96.04 41.37 -6.05 0.541 2812
 2814 3 95.79 41.78 -5.93 0.454 2813
 2815 3 95.72 41.82 -5.83 0.453 2814
 2816 3 95.62 42.01 -5.79 0.417 2815
 2817 3 95.48 42.17 -5.75 0.37 2816
 2818 3 95.2 42.22 -5.72 0.337 2817
 2819 3 95.2 42.36 -5.58 0.257 2818
 2820 3 95.2 42.44 -5.51 0.000125 2819
 2821 3 93.92 42.96 -8.42 0.162 2789
 2822 3 94.29 44.17 -10.27 0.164 2783
 2823 3 94.36 44.32 -10.36 0.122 2822
 2824 3 94.5 44.39 -10.43 0.134 2823
 2825 3 94.61 44.49 -10.51 0.121 2824
 2826 3 94.72 44.56 -10.52 0.11 2825
 2827 3 94.81 44.77 -10.53 0.162 2826
 2828 3 94.87 44.86 -10.57 0.134 2827
 2829 3 94.9 44.98 -10.66 0.15 2828
 2830 3 94.98 45.1 -10.71 0.155 2829
 2831 3 95.06 45.21 -10.75 0.148 2830
 2832 3 95.22 45.31 -10.79 0.171 2831
 2833 3 95.31 45.41 -10.85 0.162 2832
 2834 3 95.42 45.56 -10.86 0.145 2833
 2835 3 95.45 45.68 -10.94 0.161 2834
 2836 3 95.5 45.87 -10.97 0.189 2835
 2837 3 95.61 45.98 -11.04 0.189 2836
 2838 3 95.67 46.1 -11.12 0.153 2837
 2839 3 95.78 46.2 -11.19 0.165 2838
 2840 3 95.93 46.4 -11.2 0.198 2839
 2841 3 96.11 46.49 -11.2 0.195 2840
 2842 3 96.26 46.66 -11.21 0.214 2841
 2843 3 96.37 46.65 -11.13 0.296 2842
 2844 3 96.53 46.59 -11.15 0.422 2843
 2845 3 96.56 46.56 -11.02 0.517 2844
 2846 3 96.62 46.53 -10.95 0.617 2845
 2847 3 96.78 46.57 -10.91 0.681 2846
 2848 3 96.86 46.53 -10.78 0.717 2847
 2849 3 96.95 46.48 -10.69 0.727 2848
 2850 3 97.18 46.5 -10.76 0.755 2849
 2851 3 97.31 46.53 -10.71 0.836 2850
 2852 3 97.42 46.49 -10.59 0.856 2851
 2853 3 97.56 46.61 -10.58 0.902 2852
 2854 3 97.12 46.43 -9.85 0.716 2853
 2855 3 96.78 46.38 -9.38 0.689 2854
 2856 3 96.7 46.42 -9.21 0.751 2855
 2857 3 96.62 46.42 -9.02 0.737 2856
 2858 3 96.51 46.49 -8.88 0.737 2857
 2859 3 96.45 46.59 -8.75 0.727 2858
 2860 3 96.29 46.6 -8.61 0.693 2859
 2861 3 96.42 46.42 -8.57 0.548 2860
 2862 3 96.75 45.73 -8.58 0.108 2861
 2863 3 96.78 45.63 -8.47 0.105 2862
 2864 3 96.9 45.66 -8.37 0.051 2863
 2865 3 93.32 44.63 -8.85 0.153 2782
 2866 3 93.39 44.75 -8.84 0.148 2865
 2867 3 93.48 44.84 -8.77 0.179 2866
 2868 3 93.54 44.93 -8.75 0.116 2867
 2869 3 93.11 44.25 -8.87 0.14 2781
 2870 3 93.12 44.21 -8.98 0.115 2869
 2871 3 84.92 41.62 -13.74 0.308 2447
 2872 3 84.98 41.53 -13.63 0.269 2871
 2873 3 85.12 41.46 -13.68 0.101 2872
 2874 3 84.22 41.82 -16.25 0.111 2431
 2875 3 84.22 41.74 -16.34 0.065 2874
 2876 3 77.33 42.33 -16.59 0.162 1091
 2877 3 77.16 42.45 -16.61 0.15 2876
 2878 3 77.08 42.57 -16.67 0.134 2877
 2879 3 77.03 42.71 -16.74 0.129 2878
 2880 3 77.02 42.85 -16.74 0.144 2879
 2881 3 77 42.97 -16.84 0.154 2880
 2882 3 77.03 43.07 -16.95 0.181 2881
 2883 3 77.11 43.15 -17.09 0.158 2882
 2884 3 77.14 43.24 -17.24 0.149 2883
 2885 3 77.14 43.31 -17.47 0.161 2884
 2886 3 77.16 43.33 -17.68 0.17 2885
 2887 3 77.19 43.31 -17.86 0.149 2886
 2888 3 77.13 43.32 -18 0.158 2887
 2889 3 76.99 43.31 -18.13 0.211 2888
 2890 3 76.81 43.36 -18.22 0.239 2889
 2891 3 76.69 43.45 -18.29 0.239 2890
 2892 3 76.41 43.5 -18.34 0.181 2891
 2893 3 76.19 43.58 -18.43 0.193 2892
 2894 3 76.06 43.67 -18.5 0.193 2893
 2895 3 75.89 43.75 -18.59 0.169 2894
 2896 3 75.8 43.82 -18.72 0.19 2895
 2897 3 75.66 43.91 -18.84 0.156 2896
 2898 3 75.58 43.98 -19.02 0.161 2897
 2899 3 75.52 44.06 -19.13 0.189 2898
 2900 3 75.52 44.12 -19.29 0.265 2899
 2901 3 75.44 44.13 -19.36 0.376 2900
 2902 3 75.39 44.21 -19.42 0.481 2901
 2903 3 75.27 44.24 -19.47 0.534 2902
 2904 3 75.17 44.35 -19.5 0.584 2903
 2905 3 75.14 44.49 -19.54 0.652 2904
 2906 3 74.94 44.55 -19.34 0.66 2905
 2907 3 74.78 44.7 -19.18 0.65 2906
 2908 3 74.69 44.77 -19.18 0.719 2907
 2909 3 73.92 44.1 -18.61 0.146 2908
 2910 3 73.8 44.07 -18.59 0.136 2909
 2911 3 73.66 43.97 -18.52 0.133 2910
 2912 3 73.47 43.99 -18.47 0.149 2911
 2913 3 73.28 43.96 -18.38 0.117 2912
 2914 3 73.14 43.96 -18.24 0.109 2913
 2915 3 73.05 43.93 -18.11 0.112 2914
 2916 3 72.94 43.93 -17.95 0.153 2915
 2917 3 72.81 44.02 -17.72 0.148 2916
 2918 3 72.77 44.11 -17.59 0.147 2917
 2919 3 72.74 44.25 -17.47 0.163 2918
 2920 3 72.61 44.35 -17.36 0.197 2919
 2921 3 72.64 44.53 -17.22 0.232 2920
 2922 3 72.61 44.67 -17.13 0.308 2921
 2923 3 72.61 44.81 -17.04 0.388 2922
 2924 3 72.41 44.82 -16.97 0.414 2923
 2925 3 72.47 44.89 -16.86 0.486 2924
 2926 3 72.56 44.97 -16.75 0.54 2925
 2927 3 72.52 45.06 -16.65 0.562 2926
 2928 3 72.47 45.18 -16.59 0.579 2927
 2929 3 72.46 45.33 -16.55 0.563 2928
 2930 3 72.42 45.39 -16.44 0.524 2929
 2931 3 72.31 45.52 -16.3 0.33 2930
 2932 3 74.66 44.91 -19.24 0.838 2908
 2933 3 74.55 45.02 -19.46 0.805 2932
 2934 3 74.5 45.12 -19.71 0.709 2933
 2935 3 74.58 45.34 -20.25 0.387 2934
 2936 3 74.46 45.37 -20.28 0.272 2935
 2937 3 74.44 45.41 -20.39 0.14 2936
 2938 3 75 44.93 -17.9 0.163 2932
 2939 3 75.06 44.99 -17.82 0.156 2938
 2940 3 75.03 45.04 -17.68 0.141 2939
 2941 3 74.91 45.1 -17.5 0.14 2940
 2942 3 74.83 45.13 -17.39 0.168 2941
 2943 3 74.71 45.14 -17.16 0.168 2942
 2944 3 74.64 45.11 -17.03 0.172 2943
 2945 3 74.56 45 -16.84 0.161 2944
 2946 3 74.56 44.93 -16.65 0.183 2945
 2947 3 74.55 44.85 -16.54 0.174 2946
 2948 3 74.55 44.7 -16.33 0.164 2947
 2949 3 74.56 44.58 -16.09 0.149 2948
 2950 3 74.6 44.58 -15.95 0.197 2949
 2951 3 74.63 44.57 -15.83 0.252 2950
 2952 3 74.64 44.54 -15.67 0.331 2951
 2953 3 74.58 44.53 -15.55 0.404 2952
 2954 3 74.61 44.47 -15.4 0.44 2953
 2955 3 74.56 44.47 -15.25 0.431 2954
 2956 3 74.48 44.43 -15.06 0.402 2955
 2957 3 74.72 44.62 -14.85 0.262 2956
 2958 3 74.79 44.72 -14.63 0.163 2957
 2959 3 74.87 44.71 -14.51 0.14 2958
 2960 3 74.93 44.72 -14.36 0.139 2959
 2961 3 74.87 44.76 -14.24 0.2 2960
 2962 3 74.81 44.73 -14.11 0.27 2961
 2963 3 74.84 44.84 -13.97 0.341 2962
 2964 3 74.78 44.91 -13.83 0.414 2963
 2965 3 74.7 44.94 -13.7 0.483 2964
 2966 3 74.61 45.01 -13.63 0.517 2965
 2967 3 74.51 45.04 -13.51 0.559 2966
 2968 3 74.42 45.01 -13.32 0.512 2967
 2969 3 74.42 45.15 -13.26 0.358 2968
 2970 3 74.53 45.13 -13.19 0.000125 2969
 2971 3 74.39 44.6 -13.01 0.154 2968
 2972 3 74.42 44.72 -13 0.09 2971
 2973 3 73.97 44.03 -15.08 0.175 2956
 2974 3 73.76 43.94 -15.03 0.133 2973
 2975 3 73.65 43.9 -15 0.138 2974
 2976 3 73.45 43.86 -15.09 0.162 2975
 2977 3 73.36 43.68 -15.18 0.096 2976
 2978 3 73.25 43.61 -15.05 0.093 2977
 2979 3 73.29 43.53 -14.93 0.128 2978
 2980 3 70.98 37.09 -12.15 0.094 1041
 2981 3 70.92 37.09 -12.04 0.072 2980
 2982 3 15.85 50.07 -4.33 0.169 701
 2983 3 16.05 50.11 -4.42 0.17 2982
 2984 3 16.3 50.07 -4.42 0.22 2983
 2985 3 16.23 49.72 -4.2 0.091 2984
 2986 3 16.12 49.67 -4.06 0.115 2985
 2987 3 16.08 49.6 -4 0.066 2986
 2988 3 15.36 49.75 -4.16 0.18 700
 2989 3 15.34 49.72 -4 0.107 2988
 2990 3 15.26 49.57 -4.16 0.111 2988
 2991 3 15.24 49.43 -4.2 0.13 2990
 2992 3 14.76 49.49 -4.08 0.119 2991
 2993 3 -6.04 56.98 -0.23 0.562 531
 2994 3 -6.14 56.98 -0.29 0.535 2993
 2995 3 -6.15 57.23 -0.33 0.434 2994
 2996 3 -6.27 57.3 -0.42 0.397 2995
 2997 3 -6.39 57.36 -0.42 0.445 2996
 2998 3 -6.43 57.59 -0.52 0.339 2997
 2999 3 -6.56 57.8 -0.52 0.36 2998
 3000 3 -6.44 58.19 -0.39 0.129 2999
 3001 3 -6.27 58.2 -0.42 0.15 3000
 3002 3 -6.07 58.19 -0.44 0.131 3001
 3003 3 -6.03 58.22 -0.65 0.052 3002
 3004 3 -6.69 57.9 -0.54 0.314 2999
 3005 3 -6.89 57.87 -0.54 0.302 3004
 3006 3 -7.06 57.95 -0.58 0.281 3005
 3007 3 -7.24 58.15 -0.61 0.292 3006
 3008 3 -7.52 57.8 -0.66 0.423 3007
 3009 3 -7.62 57.87 -0.74 0.461 3008
 3010 3 -7.73 58.07 -0.86 0.429 3009
 3011 3 -7.82 58.16 -0.98 0.471 3010
 3012 3 -8 58.23 -1.01 0.538 3011
 3013 3 -8.14 58.34 -1.15 0.563 3012
 3014 3 -8.3 58.29 -1.1 0.536 3013
 3015 3 -8.45 58.3 -1.15 0.494 3014
 3016 3 -8.55 58.37 -1.21 0.447 3015
 3017 3 -8.65 58.44 -1.35 0.41 3016
 3018 3 -8.83 58.44 -1.38 0.392 3017
 3019 3 -8.97 58.52 -1.46 0.381 3018
 3020 3 -9.13 58.55 -1.52 0.408 3019
 3021 3 -9.26 58.61 -1.58 0.39 3020
 3022 3 -9.4 58.68 -1.62 0.418 3021
 3023 3 -9.57 58.8 -1.63 0.388 3022
 3024 3 -9.73 58.9 -1.65 0.397 3023
 3025 3 -9.84 59.04 -1.7 0.379 3024
 3026 3 -9.98 59.13 -1.75 0.383 3025
 3027 3 -10.12 59.19 -1.78 0.383 3026
 3028 3 -10.27 59.23 -1.79 0.402 3027
 3029 3 -10.46 59.26 -1.81 0.36 3028
 3030 3 -10.58 59.4 -1.87 0.392 3029
 3031 3 -10.75 59.47 -1.95 0.373 3030
 3032 3 -10.64 59.75 -2.04 0.258 3031
 3033 3 -10.76 59.75 -2.14 0.282 3032
 3034 3 -11.07 59.7 -2.26 0.413 3033
 3035 3 -11.56 59.47 -2.35 0.218 3034
 3036 3 -11.71 59.47 -2.48 0.193 3035
 3037 3 -11.85 59.45 -2.52 0.163 3036
 3038 3 -11.02 59.86 -2.28 0.285 3034
 3039 3 -11.13 59.93 -2.38 0.25 3038
 3040 3 -11.24 60.01 -2.47 0.244 3039
 3041 3 -11.39 60.04 -2.59 0.239 3040
 3042 3 -11.54 60.07 -2.65 0.242 3041
 3043 3 -11.75 60.04 -2.69 0.244 3042
 3044 3 -11.92 60.11 -2.76 0.247 3043
 3045 3 -12.08 60.17 -2.78 0.244 3044
 3046 3 -12.25 60.22 -2.86 0.257 3045
 3047 3 -12.56 60.1 -2.92 0.315 3046
 3048 3 -12.7 60.07 -2.99 0.327 3047
 3049 3 -12.87 60.08 -3.03 0.339 3048
 3050 3 -13.02 60.07 -3.11 0.332 3049
 3051 3 -13.22 60.14 -3.26 0.376 3050
 3052 3 -13.37 60.18 -3.3 0.381 3051
 3053 3 -13.51 60.25 -3.42 0.409 3052
 3054 3 -13.57 60.47 -3.63 0.475 3053
 3055 3 -13.62 60.64 -3.72 0.48 3054
 3056 3 -13.65 60.97 -3.8 0.545 3055
 3057 3 -13.73 61.14 -3.78 0.499 3056
 3058 3 -13.82 61.31 -3.86 0.452 3057
 3059 3 -13.9 61.4 -3.92 0.402 3058
 3060 3 -14.02 61.56 -3.92 0.443 3059
 3061 3 -14.15 61.69 -3.99 0.48 3060
 3062 3 -14.31 61.75 -4.03 0.517 3061
 3063 3 -14.48 61.87 -4.07 0.524 3062
 3064 3 -14.63 61.93 -4.07 0.521 3063
 3065 3 -14.7 62.08 -4.19 0.505 3064
 3066 3 -14.91 62.11 -4.13 0.56 3065
 3067 3 -14.99 62.19 -4.17 0.56 3066
 3068 3 -15.15 62.32 -4.17 0.511 3067
 3069 3 -15.22 62.44 -4.33 0.47 3068
 3070 3 -15.33 62.54 -4.45 0.412 3069
 3071 3 -15.43 62.57 -4.73 0.418 3070
 3072 3 -15.52 62.56 -4.81 0.449 3071
 3073 3 -15.67 62.54 -4.83 0.431 3072
 3074 3 -15.88 62.6 -4.89 0.423 3073
 3075 3 -15.98 62.71 -4.9 0.429 3074
 3076 3 -16.11 62.72 -4.95 0.451 3075
 3077 3 -16.25 62.72 -4.95 0.444 3076
 3078 3 -16.13 62.92 -5.19 0.575 3077
 3079 3 -15.66 63.24 -5.63 0.074 3078
 3080 3 -15.63 63.42 -5.74 0.068 3079
 3081 3 -15.59 63.61 -5.83 0.061 3080
 3082 3 -15.52 63.75 -5.83 0.042 3081
 3083 3 -16.32 62.87 -5.18 0.514 3078
 3084 3 -16.54 62.99 -5.17 0.475 3083
 3085 3 -16.79 62.99 -5.15 0.46 3084
 3086 3 -17.02 63.03 -5.17 0.453 3085
 3087 3 -17.2 63.16 -5.25 0.464 3086
 3088 3 -17.48 63.18 -5.3 0.434 3087
 3089 3 -17.66 63.21 -5.44 0.406 3088
 3090 3 -17.78 63.25 -5.59 0.426 3089
 3091 3 -17.94 63.27 -5.72 0.457 3090
 3092 3 -18.05 63.38 -5.87 0.493 3091
 3093 3 -18.21 63.42 -5.94 0.532 3092
 3094 3 -18.41 63.49 -5.99 0.541 3093
 3095 3 -18.58 63.52 -6.07 0.583 3094
 3096 3 -18.46 63.97 -6.71 1.122 3095
 3097 3 -18.6 64 -6.83 1.07 3096
 3098 3 -18.76 63.89 -6.8 1.028 3097
 3099 3 -18.96 63.82 -6.78 0.962 3098
 3100 3 -19.17 63.81 -6.82 0.88 3099
 3101 3 -19.37 63.86 -6.86 0.878 3100
 3102 3 -19.51 63.86 -6.96 0.818 3101
 3103 3 -19.82 63.74 -6.91 0.889 3102
 3104 3 -19.96 63.66 -7 0.839 3103
 3105 3 -20.19 63.53 -7.01 0.814 3104
 3106 3 -21.05 62.91 -6.39 0.105 3105
 3107 3 -21.1 62.95 -6.29 0.097 3106
 3108 3 -21.16 62.96 -6.15 0.156 3107
 3109 3 -21.16 62.96 -5.99 0.166 3108
 3110 3 -21.3 63.18 -5.91 0.173 3109
 3111 3 -21.35 63.31 -5.86 0.265 3110
 3112 3 -21.71 63.73 -5.83 0.169 3111
 3113 3 -21.8 63.8 -5.74 0.171 3112
 3114 3 -22 63.59 -5.62 0.088 3113
 3115 3 -22.12 63.56 -5.57 0.104 3114
 3116 3 -22.17 63.56 -5.41 0.068 3115
 3117 3 -22.16 63.67 -5.29 0.12 3116
 3118 3 -22.18 63.78 -5.21 0.143 3117
 3119 3 -22.32 63.88 -5.12 0.085 3118
 3120 3 -21.71 64.05 -5.79 0.105 3113
 3121 3 -21.66 64.19 -5.87 0.114 3120
 3122 3 -21.6 64.38 -5.91 0.141 3121
 3123 3 -21.73 64.56 -5.94 0.164 3122
 3124 3 -21.76 64.72 -5.94 0.159 3123
 3125 3 -21.78 64.89 -5.96 0.098 3124
 3126 3 -21.78 65 -6.04 0.086 3125
 3127 3 -21.78 65.14 -6.12 0.114 3126
 3128 3 -21.83 65.27 -6.11 0.101 3127
 3129 3 -21.85 65.36 -6.24 0.079 3128
 3130 3 -21.89 65.47 -6.3 0.084 3129
 3131 3 -21.94 65.58 -6.42 0.11 3130
 3132 3 -22 65.66 -6.54 0.086 3131
 3133 3 -21.92 65.36 -6 0.094 3128
 3134 3 -21.94 65.44 -5.88 0.13 3133
 3135 3 -21.05 63.61 -5.91 0.099 3111
 3136 3 -20.92 63.61 -5.97 0.137 3135
 3137 3 -20.92 63.38 -6.11 0.124 3136
 3138 3 -20.78 63.53 -5.94 0.1 3136
 3139 3 -20.62 63.53 -5.95 0.102 3138
 3140 3 -20.48 63.46 -5.91 0.086 3139
 3141 3 -20.32 63.49 -5.75 0.13 3140
 3142 3 -20.21 63.53 -5.71 0.123 3141
 3143 3 -20.07 63.6 -5.66 0.045 3142
 3144 3 -20.78 62.88 -5.82 0.062 3110
 3145 3 -20.64 62.92 -5.78 0.122 3144
 3146 3 -20.42 62.92 -5.78 0.078 3145
 3147 3 -20.26 62.85 -5.7 0.083 3146
 3148 3 -21.55 62.78 -6.11 0.112 3109
 3149 3 -21.73 62.64 -6.11 0.135 3148
 3150 3 -21.85 62.49 -6.07 0.078 3149
 3151 3 -21.83 62.34 -5.99 0.061 3150
 3152 3 -21.85 62.14 -5.99 0.074 3151
 3153 3 -21.73 62.07 -5.95 0.075 3152
 3154 3 -21.73 61.93 -5.89 0.117 3153
 3155 3 -21.73 61.81 -5.87 0.162 3154
 3156 3 -21.82 61.6 -6 0.091 3155
 3157 3 -21.73 61.52 -6.07 0.12 3156
 3158 3 -21.71 61.42 -6.14 0.095 3157
 3159 3 -21.64 61.34 -6.19 0.109 3158
 3160 3 -21.53 61.71 -5.74 0.145 3155
 3161 3 -21.46 61.56 -5.68 0.123 3160
 3162 3 -21.51 61.38 -5.53 0.075 3161
 3163 3 -21.46 61.28 -5.49 0.092 3162
 3164 3 -20.26 63.43 -7.13 0.779 3105
 3165 3 -20.44 63.39 -7.13 0.706 3164
 3166 3 -20.51 63.39 -7.32 0.668 3165
 3167 3 -20.69 63.25 -7.36 0.605 3166
 3168 3 -20.87 63.31 -7.45 0.559 3167
 3169 3 -20.98 63.24 -7.54 0.524 3168
 3170 3 -21.1 63.17 -7.61 0.463 3169
 3171 3 -21.21 63.14 -7.66 0.412 3170
 3172 3 -21.41 63 -7.65 0.415 3171
 3173 3 -21.57 62.96 -7.7 0.372 3172
 3174 3 -21.66 62.85 -7.87 0.386 3173
 3175 3 -21.73 62.77 -8.03 0.435 3174
 3176 3 -21.85 62.69 -8.08 0.455 3175
 3177 3 -21.98 62.6 -8.15 0.435 3176
 3178 3 -22.07 62.55 -8.23 0.417 3177
 3179 3 -22.26 62.52 -8.29 0.416 3178
 3180 3 -22.44 62.35 -8.37 0.425 3179
 3181 3 -22.6 62.3 -8.46 0.438 3180
 3182 3 -22.73 62.23 -8.56 0.44 3181
 3183 3 -22.89 62.09 -8.7 0.429 3182
 3184 3 -22.98 61.87 -8.94 0.554 3183
 3185 3 -23.17 61.84 -8.94 0.516 3184
 3186 3 -23.3 61.76 -8.92 0.418 3185
 3187 3 -23.44 61.65 -8.94 0.389 3186
 3188 3 -23.57 61.49 -8.94 0.36 3187
 3189 3 -23.73 61.41 -9.04 0.351 3188
 3190 3 -23.92 61.3 -9.05 0.356 3189
 3191 3 -24.14 61.24 -9.12 0.322 3190
 3192 3 -24.3 61.16 -9.14 0.297 3191
 3193 3 -24.46 61.09 -9.23 0.296 3192
 3194 3 -24.62 61.02 -9.33 0.301 3193
 3195 3 -24.8 60.92 -9.34 0.276 3194
 3196 3 -24.96 60.87 -9.35 0.304 3195
 3197 3 -25.12 60.83 -9.5 0.316 3196
 3198 3 -25.3 60.77 -9.53 0.324 3197
 3199 3 -25.53 60.66 -9.58 0.392 3198
 3200 3 -25.73 60.63 -9.69 0.408 3199
 3201 3 -25.89 60.62 -9.8 0.419 3200
 3202 3 -26.17 60.4 -9.84 0.487 3201
 3203 3 -26.58 59.72 -9.51 0.128 3202
 3204 3 -26.55 59.59 -9.4 0.094 3203
 3205 3 -26.6 59.52 -9.29 0.079 3204
 3206 3 -26.33 60.37 -9.88 0.439 3202
 3207 3 -26.46 60.38 -10.05 0.426 3206
 3208 3 -26.58 60.33 -10.17 0.397 3207
 3209 3 -26.75 60.22 -10.27 0.396 3208
 3210 3 -26.94 60.13 -10.37 0.376 3209
 3211 3 -27.12 59.94 -10.49 0.393 3210
 3212 3 -27.26 59.83 -10.52 0.411 3211
 3213 3 -27.39 59.72 -10.6 0.445 3212
 3214 3 -27.55 59.61 -10.61 0.488 3213
 3215 3 -27.64 59.48 -10.59 0.543 3214
 3216 3 -27.66 59.18 -10.85 0.669 3215
 3217 3 -27.21 58.58 -11.27 0.133 3216
 3218 3 -27.25 58.47 -11.18 0.081 3217
 3219 3 -27.23 58.28 -11.15 0.128 3218
 3220 3 -27.32 58.19 -11.11 0.157 3219
 3221 3 -27.32 58 -11.16 0.081 3220
 3222 3 -27.42 57.9 -11.14 0.121 3221
 3223 3 -27.51 57.76 -11.26 0.062 3222
 3224 3 -27.53 57.66 -11.34 0.092 3223
 3225 3 -27.66 57.58 -11.34 0.144 3224
 3226 3 -27.94 57.51 -11.26 0.099 3225
 3227 3 -27.94 57.51 -11.12 0.073 3226
 3228 3 -27.85 59.08 -10.7 0.694 3216
 3229 3 -27.51 58.41 -10.01 0.219 3228
 3230 3 -27.44 58.34 -9.99 0.242 3229
 3231 3 -27.35 58.23 -10.18 0.063 3230
 3232 3 -27.21 58.2 -10.23 0.077 3231
 3233 3 -27.1 58.05 -10.35 0.102 3232
 3234 3 -27.01 57.98 -10.4 0.153 3233
 3235 3 -26.98 57.8 -10.44 0.112 3234
 3236 3 -26.98 57.68 -10.59 0.13 3235
 3237 3 -27 57.54 -10.68 0.168 3236
 3238 3 -26.89 57.29 -10.61 0.123 3237
 3239 3 -26.75 57.16 -10.56 0.074 3238
 3240 3 -26.75 57.06 -10.4 0.103 3239
 3241 3 -27.14 57.58 -10.71 0.111 3237
 3242 3 -27.3 57.64 -10.77 0.047 3241
 3243 3 -27.41 57.64 -10.84 0.056 3242
 3244 3 -27.33 58.34 -9.62 0.183 3230
 3245 3 -27.23 58.29 -9.53 0.217 3244
 3246 3 -27.21 58.27 -9.41 0.259 3245
 3247 3 -27.23 58.34 -9.18 0.255 3246
 3248 3 -27.17 58.35 -8.99 0.275 3247
 3249 3 -27.23 58.34 -8.74 0.29 3248
 3250 3 -27.3 58.34 -8.59 0.357 3249
 3251 3 -27.23 58.42 -8.44 0.399 3250
 3252 3 -27.28 58.31 -8.25 0.616 3251
 3253 3 -27.12 58.34 -8.09 0.605 3252
 3254 3 -26.98 58.34 -7.91 0.57 3253
 3255 3 -26.85 58.27 -7.79 0.575 3254
 3256 3 -26.71 58.16 -7.72 0.553 3255
 3257 3 -26.66 58.1 -7.63 0.501 3256
 3258 3 -27.12 58.81 -7.28 0.206 3257
 3259 3 -27.37 58.85 -7.23 0.166 3258
 3260 3 -27.55 58.89 -7.18 0.228 3259
 3261 3 -27.67 58.99 -7.13 0.222 3260
 3262 3 -27.83 58.96 -7.01 0.197 3261
 3263 3 -27.94 58.96 -6.89 0.23 3262
 3264 3 -28.07 58.93 -6.76 0.192 3263
 3265 3 -28.26 58.74 -6.53 0.142 3264
 3266 3 -28.39 58.71 -6.45 0.149 3265
 3267 3 -28.53 58.7 -6.39 0.135 3266
 3268 3 -28.64 58.61 -6.22 0.163 3267
 3269 3 -28.87 58.63 -6.18 0.159 3268
 3270 3 -28.96 58.7 -6.13 0.17 3269
 3271 3 -28.85 58.46 -6.05 0.042 3270
 3272 3 -28.89 58.31 -5.91 0.026 3271
 3273 3 -29.16 58.84 -6.19 0.106 3270
 3274 3 -29.3 58.88 -6.27 0.113 3273
 3275 3 -29.46 58.89 -6.27 0.141 3274
 3276 3 -29.62 58.92 -6.28 0.135 3275
 3277 3 -29.75 58.99 -6.28 0.141 3276
 3278 3 -29.85 58.88 -6.18 0.057 3277
 3279 3 -29.96 58.81 -6.19 0.075 3278
 3280 3 -30.1 58.74 -6.18 0.082 3279
 3281 3 -30.19 58.7 -6.09 0.109 3280
 3282 3 -30.3 58.64 -6.1 0.075 3281
 3283 3 -30.37 58.59 -5.97 0.085 3282
 3284 3 -29.82 59.17 -6.35 0.143 3277
 3285 3 -29.89 59.24 -6.4 0.171 3284
 3286 3 -29.91 59.34 -6.35 0.18 3285
 3287 3 -29.87 59.7 -6.31 0.106 3286
 3288 3 -29.98 59.73 -6.31 0.073 3287
 3289 3 -30.1 59.77 -6.31 0.091 3288
 3290 3 -30.3 59.86 -6.31 0.085 3289
 3291 3 -30.42 59.91 -6.39 0.000125 3290
 3292 3 -29.71 59.78 -6.17 0.132 3287
 3293 3 -29.6 59.81 -6.1 0.173 3292
 3294 3 -29.48 59.86 -6.07 0.247 3293
 3295 3 -29.89 60.03 -6.48 0.079 3294
 3296 3 -29.25 59.8 -5.59 0.146 3294
 3297 3 -29.23 59.74 -5.35 0.108 3296
 3298 3 -29.14 59.8 -5.27 0.14 3297
 3299 3 -29.07 59.81 -5.19 0.239 3298
 3300 3 -29.03 59.92 -5.13 0.267 3299
 3301 3 -28.98 59.92 -5.07 0.147 3300
 3302 3 -28.93 59.91 -5.02 0.147 3301
 3303 3 -29.3 60.13 -5.14 0.104 3302
 3304 3 -29.44 60.18 -5.15 0.000125 3303
 3305 3 -28.81 59.9 -4.84 0.108 3301
 3306 3 -28.77 59.89 -4.72 0.128 3305
 3307 3 -28.68 59.71 -4.6 0.123 3306
 3308 3 -28.61 59.64 -4.49 0.116 3307
 3309 3 -28.5 59.56 -4.44 0.124 3308
 3310 3 -28.5 59.43 -4.39 0.127 3309
 3311 3 -28.41 59.39 -4.31 0.105 3310
 3312 3 -28.29 59.33 -4.24 0.135 3311
 3313 3 -28.2 59.31 -4.19 0.119 3312
 3314 3 -28.02 59.29 -4.1 0.116 3313
 3315 3 -27.88 59.25 -4 0.102 3314
 3316 3 -27.77 59.22 -3.91 0.119 3315
 3317 3 -27.61 59.18 -3.75 0.112 3316
 3318 3 -27.52 59.18 -3.64 0.11 3317
 3319 3 -27.38 59.18 -3.48 0.1 3318
 3320 3 -27.25 59.07 -3.39 0.124 3319
 3321 3 -27.25 59.04 -3.19 0.072 3320
 3322 3 -27.09 59.01 -3.02 0.142 3321
 3323 3 -26.93 59.04 -2.89 0.182 3322
 3324 3 -26.75 59.06 -2.79 0.153 3323
 3325 3 -26.61 59.1 -2.71 0.173 3324
 3326 3 -26.9 59.08 -2.54 0.095 3325
 3327 3 -27.02 59.14 -2.43 0.111 3326
 3328 3 -27.11 59.12 -2.31 0.083 3327
 3329 3 -27.16 59.11 -2.19 0.115 3328
 3330 3 -27.16 59.26 -2.09 0.096 3329
 3331 3 -27.22 59.44 -1.92 0.124 3330
 3332 3 -26.34 59 -2.68 0.106 3325
 3333 3 -26.25 59.06 -2.6 0.107 3332
 3334 3 -26.11 59.22 -2.6 0.104 3333
 3335 3 -25.95 59.32 -2.58 0.112 3334
 3336 3 -25.79 59.36 -2.46 0.112 3335
 3337 3 -25.68 59.42 -2.37 0.142 3336
 3338 3 -25.56 59.43 -2.31 0.169 3337
 3339 3 -25.47 59.39 -2.25 0.243 3338
 3340 3 -25.56 59.05 -2.1 0.137 3339
 3341 3 -25.52 58.94 -1.95 0.134 3340
 3342 3 -25.47 58.95 -1.76 0.094 3341
 3343 3 -25.47 59.01 -1.61 0.065 3342
 3344 3 -25.22 59.64 -2.25 0.083 3339
 3345 3 -25.11 59.72 -2.12 0.095 3344
 3346 3 -25 59.75 -2.06 0.096 3345
 3347 3 -24.84 59.93 -2 0.119 3346
 3348 3 -24.66 60.11 -1.98 0.118 3347
 3349 3 -24.59 60.23 -2.03 0.155 3348
 3350 3 -24.38 60.15 -2.01 0.095 3349
 3351 3 -24.27 60.11 -1.97 0.078 3350
 3352 3 -24.15 60.08 -1.91 0.061 3351
 3353 3 -24.02 60.12 -1.85 0.074 3352
 3354 3 -23.88 60.12 -1.78 0.082 3353
 3355 3 -23.79 60.08 -1.69 0.071 3354
 3356 3 -23.68 60.12 -1.61 0.148 3355
 3357 3 -23.57 60.22 -1.62 0.199 3356
 3358 3 -23.36 60.08 -1.56 0.098 3357
 3359 3 -23.2 59.98 -1.42 0.092 3358
 3360 3 -23.11 59.88 -1.31 0.133 3359
 3361 3 -23 59.79 -1.2 0.133 3360
 3362 3 -22.81 59.8 -1.15 0.137 3361
 3363 3 -22.61 59.9 -1.15 0.134 3362
 3364 3 -22.47 59.94 -1.16 0.11 3363
 3365 3 -22.25 60.12 -1.19 0.107 3364
 3366 3 -22.09 60.22 -1.31 0.117 3365
 3367 3 -21.95 60.26 -1.31 0.12 3366
 3368 3 -21.9 60.4 -1.29 0.04 3367
 3369 3 -29.19 60.27 -5.36 0.107 3300
 3370 3 -29.32 60.39 -5.4 0.089 3369
 3371 3 -29.42 60.49 -5.43 0.078 3370
 3372 3 -29.48 60.57 -5.49 0.102 3371
 3373 3 -29.53 60.68 -5.55 0.081 3372
 3374 3 -29.53 60.86 -5.6 0.051 3373
 3375 3 -29.98 59.46 -6.39 0.172 3286
 3376 3 -30.21 59.28 -6.48 0.207 3375
 3377 3 -30.46 59.18 -6.55 0.118 3376
 3378 3 -30.73 59.1 -6.6 0.102 3377
 3379 3 -30.87 59.07 -6.63 0.084 3378
 3380 3 -31.01 58.99 -6.63 0.086 3379
 3381 3 -31.26 59.03 -6.61 0.111 3380
 3382 3 -31.42 59.07 -6.63 0.112 3381
 3383 3 -31.62 59.03 -6.64 0.119 3382
 3384 3 -31.82 59 -6.59 0.112 3383
 3385 3 -31.92 58.98 -6.55 0.163 3384
 3386 3 -32.07 59.1 -6.48 0.088 3385
 3387 3 -32.18 59.03 -6.41 0.087 3386
 3388 3 -32.27 58.98 -6.18 0.141 3387
 3389 3 -32.35 58.96 -6.09 0.121 3388
 3390 3 -32.4 58.86 -5.97 0.133 3389
 3391 3 -32.35 58.71 -5.71 0.111 3390
 3392 3 -32.39 58.67 -5.55 0.11 3391
 3393 3 -32.5 58.71 -5.42 0.093 3392
 3394 3 -32.6 58.7 -5.19 0.08 3393
 3395 3 -32.67 58.52 -5.09 0.097 3394
 3396 3 -32.6 58.39 -5 0.103 3395
 3397 3 -32.62 58.31 -4.84 0.06 3396
 3398 3 -32.49 58.18 -4.6 0.082 3397
 3399 3 -32.48 58.12 -4.51 0.095 3398
 3400 3 -32.39 58 -4.51 0.073 3399
 3401 3 -31.96 58.73 -6.47 0.096 3385
 3402 3 -31.82 58.64 -6.37 0.049 3401
 3403 3 -31.8 58.67 -6.26 0.085 3402
 3404 3 -31.69 58.7 -6.22 0.000125 3403
 3405 3 -28.17 59.17 -6.94 0.087 3264
 3406 3 -28.23 59.25 -7.14 0.096 3405
 3407 3 -28.12 59.32 -7.22 0.038 3406
 3408 3 -26.48 58.05 -7.44 0.3 3257
 3409 3 -26.37 57.63 -7.26 0.19 3408
 3410 3 -26.37 57.53 -7.13 0.17 3409
 3411 3 -26.44 57.45 -7.05 0.16 3410
 3412 3 -26.51 57.38 -6.93 0.206 3411
 3413 3 -26.48 57.32 -6.79 0.193 3412
 3414 3 -26.5 57.24 -6.67 0.146 3413
 3415 3 -26.64 57.07 -6.55 0.222 3414
 3416 3 -26.67 56.98 -6.38 0.222 3415
 3417 3 -26.69 56.85 -6.3 0.232 3416
 3418 3 -26.76 56.75 -6.17 0.178 3417
 3419 3 -26.8 56.66 -6.01 0.169 3418
 3420 3 -26.85 56.49 -5.92 0.186 3419
 3421 3 -26.91 56.35 -5.84 0.196 3420
 3422 3 -26.96 56.21 -5.79 0.183 3421
 3423 3 -26.94 56.1 -5.69 0.199 3422
 3424 3 -26.98 55.99 -5.63 0.189 3423
 3425 3 -26.94 55.84 -5.52 0.175 3424
 3426 3 -26.94 55.71 -5.47 0.198 3425
 3427 3 -26.91 55.56 -5.33 0.269 3426
 3428 3 -26.94 55.48 -5.21 0.336 3427
 3429 3 -26.76 55.42 -5.12 0.294 3428
 3430 3 -26.48 55.68 -4.97 0.139 3429
 3431 3 -26.39 55.69 -4.85 0.129 3430
 3432 3 -26.28 55.82 -4.83 0.108 3431
 3433 3 -26.01 56.01 -4.8 0.131 3432
 3434 3 -25.85 56.01 -4.79 0.122 3433
 3435 3 -25.64 56.08 -4.8 0.111 3434
 3436 3 -25.48 56.04 -4.8 0.171 3435
 3437 3 -25.47 56.35 -4.76 0.094 3436
 3438 3 -25.39 56.43 -4.64 0.125 3437
 3439 3 -25.43 56.57 -4.62 0.12 3438
 3440 3 -25.34 56.72 -4.55 0.092 3439
 3441 3 -25.2 56.86 -4.43 0.055 3440
 3442 3 -25.11 56.94 -4.41 0.05 3441
 3443 3 -25.3 55.82 -4.8 0.106 3436
 3444 3 -25.19 55.68 -4.81 0.106 3443
 3445 3 -25.08 55.61 -4.8 0.132 3444
 3446 3 -24.96 55.61 -4.77 0.141 3445
 3447 3 -24.75 55.68 -4.96 0.071 3446
 3448 3 -24.6 55.61 -5 0.112 3447
 3449 3 -24.39 55.65 -4.94 0.062 3448
 3450 3 -24.32 55.57 -4.87 0.076 3449
 3451 3 -26.69 55.18 -5.01 0.258 3429
 3452 3 -26.67 55.06 -4.96 0.263 3451
 3453 3 -26.69 54.96 -4.92 0.269 3452
 3454 3 -26.71 54.78 -4.8 0.326 3453
 3455 3 -26.69 54.69 -4.66 0.344 3454
 3456 3 -26.55 54.68 -4.5 0.268 3455
 3457 3 -26.7 54.57 -4.45 0.286 3456
 3458 3 -26.75 54.47 -4.41 0.269 3457
 3459 3 -26.54 54.44 -4.21 0.283 3458
 3460 3 -26.45 54.37 -4.02 0.267 3459
 3461 3 -26.32 54.29 -3.81 0.258 3460
 3462 3 -26.24 54.24 -3.69 0.274 3461
 3463 3 -26.06 54.18 -3.54 0.272 3462
 3464 3 -25.95 54.11 -3.33 0.327 3463
 3465 3 -25.91 54.03 -3.14 0.373 3464
 3466 3 -25.86 53.99 -2.98 0.369 3465
 3467 3 -25.7 53.97 -2.85 0.365 3466
 3468 3 -25.61 53.89 -2.66 0.352 3467
 3469 3 -25.61 53.9 -2.54 0.352 3468
 3470 3 -25.38 53.89 -2.46 0.246 3469
 3471 3 -25.13 53.75 -2.33 0.165 3470
 3472 3 -25.04 53.75 -2.19 0.172 3471
 3473 3 -24.91 53.76 -2.04 0.19 3472
 3474 3 -24.84 53.72 -1.92 0.2 3473
 3475 3 -24.68 53.66 -1.85 0.218 3474
 3476 3 -24.52 53.63 -1.79 0.252 3475
 3477 3 -24.11 53.68 -2.03 0.061 3476
 3478 3 -24.02 53.66 -2.1 0.086 3477
 3479 3 -23.93 53.76 -2.21 0.103 3478
 3480 3 -23.93 53.89 -2.37 0.133 3479
 3481 3 -23.99 54 -2.5 0.108 3480
 3482 3 -23.84 54.11 -2.5 0.042 3481
 3483 3 -24.41 53.58 -1.61 0.196 3476
 3484 3 -24.22 53.55 -1.54 0.173 3483
 3485 3 -24.07 53.5 -1.45 0.166 3484
 3486 3 -23.93 53.51 -1.34 0.163 3485
 3487 3 -23.75 53.45 -1.27 0.177 3486
 3488 3 -23.63 53.38 -1.23 0.187 3487
 3489 3 -23.49 53.33 -1.13 0.142 3488
 3490 3 -23.38 53.2 -1.1 0.165 3489
 3491 3 -23.27 53.15 -0.99 0.227 3490
 3492 3 -23.18 53.05 -0.97 0.294 3491
 3493 3 -23.07 52.77 -1.32 0.085 3492
 3494 3 -22.95 52.65 -1.46 0.081 3493
 3495 3 -22.93 52.55 -1.5 0.1 3494
 3496 3 -23.04 53.09 -0.78 0.263 3492
 3497 3 -22.91 53.13 -0.63 0.297 3496
 3498 3 -22.47 53.26 -0.86 0.11 3497
 3499 3 -22.31 53.33 -0.9 0.092 3498
 3500 3 -22.2 53.3 -0.96 0.119 3499
 3501 3 -22.09 53.3 -1.02 0.085 3500
 3502 3 -21.88 53.26 -0.97 0.087 3501
 3503 3 -21.77 53.26 -1.01 0.095 3502
 3504 3 -21.56 53.25 -1.01 0.089 3503
 3505 3 -21.47 53.23 -1.07 0.088 3504
 3506 3 -21.32 53.25 -1.12 0.086 3505
 3507 3 -21.16 53.2 -1.2 0.127 3506
 3508 3 -20.95 53.19 -1.27 0.086 3507
 3509 3 -20.82 53.29 -1.29 0.093 3508
 3510 3 -20.7 53.3 -1.32 0.129 3509
 3511 3 -20.52 53.37 -1.53 0.093 3510
 3512 3 -20.45 53.47 -1.69 0.094 3511
 3513 3 -20.41 53.57 -1.77 0.141 3512
 3514 3 -20.24 53.5 -1.83 0.101 3513
 3515 3 -20.15 53.5 -1.93 0.115 3514
 3516 3 -19.95 53.47 -2 0.133 3515
 3517 3 -19.84 53.33 -2 0.101 3516
 3518 3 -19.68 53.2 -2.04 0.1 3517
 3519 3 -19.56 53.22 -2.11 0.087 3518
 3520 3 -19.47 53.23 -2.25 0.077 3519
 3521 3 -19.45 53.13 -2.31 0.176 3520
 3522 3 -19.13 53.18 -2.44 0.156 3521
 3523 3 -19.04 53.15 -2.48 0.17 3522
 3524 3 -18.77 53.07 -2.39 0.103 3523
 3525 3 -18.57 53.08 -2.39 0.111 3524
 3526 3 -18.38 53.1 -2.41 0.093 3525
 3527 3 -18.25 53.11 -2.37 0.104 3526
 3528 3 -18.06 53.15 -2.35 0.116 3527
 3529 3 -17.88 53.19 -2.39 0.123 3528
 3530 3 -17.75 53.16 -2.37 0.106 3529
 3531 3 -17.63 53.08 -2.44 0.099 3530
 3532 3 -17.49 53.11 -2.54 0.13 3531
 3533 3 -17.27 53.11 -2.6 0.201 3532
 3534 3 -17 53.14 -2.58 0.193 3533
 3535 3 -16.7 53.17 -2.52 0.142 3534
 3536 3 -16.59 53.16 -2.39 0.184 3535
 3537 3 -16.77 53.23 -2.1 0.092 3536
 3538 3 -16.9 53.2 -2.04 0.078 3537
 3539 3 -17.02 53.3 -1.95 0.114 3538
 3540 3 -17.11 53.3 -1.83 0.146 3539
 3541 3 -17.18 53.33 -1.74 0.095 3540
 3542 3 -16.31 53.11 -2.64 0.155 3536
 3543 3 -16.18 53 -2.71 0.133 3542
 3544 3 -16 52.96 -2.79 0.117 3543
 3545 3 -15.91 52.9 -2.79 0.081 3544
 3546 3 -15.72 52.92 -2.83 0.092 3545
 3547 3 -15.65 52.79 -2.73 0.115 3546
 3548 3 -15.65 52.6 -2.73 0.09 3547
 3549 3 -15.65 52.44 -2.77 0.13 3548
 3550 3 -15.59 52.29 -2.77 0.127 3549
 3551 3 -15.58 52.15 -2.73 0.159 3550
 3552 3 -15.33 52.14 -2.64 0.066 3551
 3553 3 -15.3 52 -2.56 0.09 3552
 3554 3 -15.16 51.96 -2.54 0.102 3553
 3555 3 -15 51.86 -2.54 0.102 3554
 3556 3 -14.83 51.86 -2.6 0.1 3555
 3557 3 -14.82 51.76 -2.67 0.08 3556
 3558 3 -14.75 51.58 -2.76 0.055 3557
 3559 3 -14.66 51.44 -2.86 0.111 3558
 3560 3 -14.62 51.36 -2.95 0.113 3559
 3561 3 -14.46 51.26 -3.11 0.122 3560
 3562 3 -14.32 51.17 -3.16 0.169 3561
 3563 3 -14.26 51.04 -3.24 0.168 3562
 3564 3 -14.33 50.83 -3.34 0.083 3563
 3565 3 -15.71 51.97 -2.73 0.065 3551
 3566 3 -15.7 51.86 -2.69 0.11 3565
 3567 3 -15.7 51.72 -2.63 0.083 3566
 3568 3 -15.58 51.57 -2.61 0.097 3567
 3569 3 -15.57 51.37 -2.55 0.051 3568
 3570 3 -15.37 51.25 -2.65 0.082 3569
 3571 3 -15.31 51.14 -2.72 0.102 3570
 3572 3 -20.54 53.76 -1.83 0.121 3513
 3573 3 -20.65 53.82 -1.89 0.000125 3572
 3574 3 -23.04 53.01 -0.45 0.185 3497
 3575 3 -23.09 52.9 -0.31 0.22 3574
 3576 3 -23.04 52.79 -0.19 0.188 3575
 3577 3 -23 52.76 0 0.185 3576
 3578 3 -22.97 52.75 0.16 0.16 3577
 3579 3 -22.82 52.76 0.26 0.187 3578
 3580 3 -22.75 52.79 0.36 0.194 3579
 3581 3 -22.77 52.84 0.5 0.202 3580
 3582 3 -22.84 52.88 0.65 0.225 3581
 3583 3 -22.86 52.91 0.81 0.227 3582
 3584 3 -22.88 52.96 0.93 0.222 3583
 3585 3 -22.86 53.02 1.01 0.246 3584
 3586 3 -22.99 53.16 1.13 0.19 3585
 3587 3 -23.11 53.2 1.28 0.19 3586
 3588 3 -23.15 53.2 1.45 0.205 3587
 3589 3 -23.15 53.14 1.65 0.279 3588
 3590 3 -23.16 53.19 1.8 0.322 3589
 3591 3 -23.2 53.38 2 0.255 3590
 3592 3 -23.13 53.41 2.21 0.202 3591
 3593 3 -23.02 53.42 2.34 0.185 3592
 3594 3 -23.03 53.45 2.55 0.197 3593
 3595 3 -22.85 53.59 2.63 0.202 3594
 3596 3 -22.8 53.64 2.71 0.258 3595
 3597 3 -22.69 53.77 2.75 0.314 3596
 3598 3 -22.62 53.55 2.9 0.25 3597
 3599 3 -22.46 53.49 2.9 0.222 3598
 3600 3 -22.31 53.56 2.96 0.19 3599
 3601 3 -22.19 53.69 3.15 0.215 3600
 3602 3 -22.1 53.77 3.23 0.241 3601
 3603 3 -21.92 53.9 3.27 0.23 3602
 3604 3 -21.83 53.97 3.36 0.211 3603
 3605 3 -21.74 54.04 3.46 0.213 3604
 3606 3 -21.65 54.1 3.54 0.236 3605
 3607 3 -21.6 54.14 3.67 0.257 3606
 3608 3 -21.58 54.25 3.84 0.259 3607
 3609 3 -21.46 54.35 3.95 0.25 3608
 3610 3 -21.35 54.46 4.09 0.243 3609
 3611 3 -21.35 54.53 4.17 0.306 3610
 3612 3 -21.4 54.5 4.26 0.339 3611
 3613 3 -21.42 54.5 4.39 0.351 3612
 3614 3 -20.94 54.59 4.38 0.187 3613
 3615 3 -20.83 54.61 4.46 0.172 3614
 3616 3 -20.71 54.61 4.55 0.195 3615
 3617 3 -20.6 54.61 4.59 0.276 3616
 3618 3 -20.96 54.67 4.84 0.131 3617
 3619 3 -20.99 54.78 5 0.072 3618
 3620 3 -20.9 54.88 5.09 0.074 3619
 3621 3 -20.78 55.03 5.25 0.064 3620
 3622 3 -20.8 55.1 5.34 0.128 3621
 3623 3 -20.78 55.1 5.49 0.152 3622
 3624 3 -20.35 54.63 4.59 0.163 3617
 3625 3 -20.15 54.67 4.55 0.147 3624
 3626 3 -20.01 54.89 4.75 0.23 3625
 3627 3 -19.87 54.97 4.87 0.237 3626
 3628 3 -19.69 55.03 4.92 0.274 3627
 3629 3 -19.53 55.14 4.96 0.239 3628
 3630 3 -19.37 55.25 4.99 0.191 3629
 3631 3 -19.28 55.4 5.05 0.185 3630
 3632 3 -19.14 55.59 5.08 0.21 3631
 3633 3 -19.03 55.71 5.15 0.271 3632
 3634 3 -18.94 55.78 5.19 0.35 3633
 3635 3 -18.78 55.99 5.08 0.303 3634
 3636 3 -18.71 56.09 5.04 0.322 3635
 3637 3 -18.65 56.17 5 0.339 3636
 3638 3 -18.53 56.27 5.04 0.333 3637
 3639 3 -18.01 56.25 5.17 0.227 3638
 3640 3 -18.03 56.38 5.41 0.181 3639
 3641 3 -18.37 56.5 5.49 0.119 3640
 3642 3 -18.51 56.5 5.54 0.098 3641
 3643 3 -17.85 56.39 5.49 0.191 3640
 3644 3 -17.8 56.42 5.61 0.17 3643
 3645 3 -17.74 56.54 5.65 0.154 3644
 3646 3 -17.62 56.68 5.62 0.118 3645
 3647 3 -17.55 56.71 5.74 0.103 3646
 3648 3 -17.51 56.82 5.87 0.102 3647
 3649 3 -17.42 56.86 5.91 0.158 3648
 3650 3 -17.33 56.97 5.91 0.194 3649
 3651 3 -17.23 57.1 5.87 0.199 3650
 3652 3 -17.17 57.24 5.87 0.223 3651
 3653 3 -16.92 57.33 6.12 0.158 3652
 3654 3 -16.87 57.41 6.21 0.147 3653
 3655 3 -16.71 57.54 6.36 0.134 3654
 3656 3 -16.65 57.64 6.41 0.148 3655
 3657 3 -16.58 57.75 6.44 0.231 3656
 3658 3 -16.46 57.8 6.41 0.344 3657
 3659 3 -16.42 57.9 6.52 0.439 3658
 3660 3 -16.35 57.98 6.53 0.504 3659
 3661 3 -16.42 58.22 6.48 0.536 3660
 3662 3 -16.1 58.32 6.51 0.451 3661
 3663 3 -15.99 58.39 6.53 0.467 3662
 3664 3 -15.78 58.47 6.57 0.411 3663
 3665 3 -15.66 58.51 6.65 0.373 3664
 3666 3 -15.58 58.58 6.76 0.402 3665
 3667 3 -15.08 58.61 6.62 0.208 3666
 3668 3 -14.91 58.69 6.58 0.218 3667
 3669 3 -14.8 58.79 6.53 0.228 3668
 3670 3 -14.64 58.85 6.47 0.232 3669
 3671 3 -14.56 58.9 6.7 0.178 3670
 3672 3 -14.4 58.93 6.82 0.17 3671
 3673 3 -14.17 58.97 6.9 0.136 3672
 3674 3 -14.05 59 6.95 0.156 3673
 3675 3 -13.89 59.05 7.04 0.201 3674
 3676 3 -13.79 59.12 7.11 0.286 3675
 3677 3 -13.78 58.86 7.37 0.307 3676
 3678 3 -13.72 58.85 7.49 0.391 3677
 3679 3 -13.81 58.87 7.7 0.481 3678
 3680 3 -13.81 58.8 7.81 0.531 3679
 3681 3 -13.73 58.72 7.87 0.583 3680
 3682 3 -13.64 58.79 7.92 0.244 3681
 3683 3 -13.59 58.83 7.94 0.244 3682
 3684 3 -13.55 58.87 7.96 0.244 3683
 3685 3 -13.36 59.01 8.05 0.244 3684
 3686 3 -12.89 58.93 7.58 0.093 3684
 3687 3 -12.55 58.86 7.47 0.116 3686
 3688 3 -12.4 58.8 7.33 0.111 3687
 3689 3 -12.23 58.79 7.31 0.104 3688
 3690 3 -12.07 58.69 7.31 0.112 3689
 3691 3 -11.89 58.72 7.29 0.077 3690
 3692 3 -11.8 58.64 7.24 0.122 3691
 3693 3 -14.51 58.93 8.13 0.162 3683
 3694 3 -14.59 59.11 8.13 0.149 3693
 3695 3 -14.75 59.16 8.18 0.147 3694
 3696 3 -14.98 59.15 8.19 0.132 3695
 3697 3 -15.13 59.08 8.25 0.115 3696
 3698 3 -15.25 59.08 8.33 0.135 3697
 3699 3 -15.31 59.08 8.46 0.174 3698
 3700 3 -15.34 59.16 8.67 0.101 3699
 3701 3 -15.48 58.83 8.41 0.131 3699
 3702 3 -15.57 58.76 8.43 0.107 3701
 3703 3 -13.25 59.33 8.28 0.145 3682
 3704 3 -13.19 59.44 8.33 0.2 3703
 3705 3 -13.28 59.51 8.44 0.248 3704
 3706 3 -13.06 59.65 8.59 0.341 3705
 3707 3 -12.99 59.62 8.72 0.346 3706
 3708 3 -12.78 59.63 8.8 0.187 3707
 3709 3 -12.75 59.69 9.03 0.151 3708
 3710 3 -12.67 59.61 9.31 0.15 3709
 3711 3 -12.64 59.52 9.44 0.171 3710
 3712 3 -12.56 59.44 9.46 0.258 3711
 3713 3 -12.89 59.01 9.33 0.09 3712
 3714 3 -12.46 59.92 9.61 0.356 3712
 3715 3 -12.36 60.01 9.73 0.48 3714
 3716 3 -12.16 59.98 9.87 0.535 3715
 3717 3 -12.17 60.05 10.02 0.539 3716
 3718 3 -12.23 59.94 10.13 0.583 3717
 3719 3 -12.33 60.87 10.16 0.131 3718
 3720 3 -12.23 61.08 10.27 0.168 3719
 3721 3 -12.14 61.17 10.35 0.148 3720
 3722 3 -12.06 61.27 10.45 0.191 3721
 3723 3 -11.96 61.41 10.51 0.184 3722
 3724 3 -11.61 61.51 10.35 0.115 3723
 3725 3 -11.44 61.62 10.44 0.102 3724
 3726 3 -11.3 61.66 10.43 0.093 3725
 3727 3 -11.16 61.7 10.46 0.108 3726
 3728 3 -10.96 61.66 10.42 0.083 3727
 3729 3 -10.86 61.72 10.45 0.111 3728
 3730 3 -10.74 61.7 10.53 0.089 3729
 3731 3 -10.57 61.56 10.6 0.12 3730
 3732 3 -10.5 61.44 10.57 0.139 3731
 3733 3 -10.45 61.34 10.61 0.156 3732
 3734 3 -10.42 61.29 10.71 0.154 3733
 3735 3 -10.36 61.15 10.77 0.102 3734
 3736 3 -10.23 61.12 10.9 0.083 3735
 3737 3 -10.09 61.16 10.88 0.121 3736
 3738 3 -9.91 61.23 10.93 0.137 3737
 3739 3 -9.73 61.3 11.02 0.098 3738
 3740 3 -9.65 61.3 11.09 0.075 3739
 3741 3 -12.04 61.54 10.76 0.189 3723
 3742 3 -11.96 61.59 10.83 0.177 3741
 3743 3 -11.98 61.61 11.07 0.175 3742
 3744 3 -11.95 61.59 11.2 0.117 3743
 3745 3 -11.89 61.63 11.35 0.171 3744
 3746 3 -11.84 61.67 11.48 0.175 3745
 3747 3 -11.82 61.81 11.61 0.169 3746
 3748 3 -11.88 61.92 11.75 0.196 3747
 3749 3 -11.84 62.17 11.86 0.196 3748
 3750 3 -11.78 62.41 12.01 0.134 3749
 3751 3 -11.72 62.49 12.13 0.169 3750
 3752 3 -11.64 62.6 12.27 0.194 3751
 3753 3 -11.59 62.7 12.37 0.239 3752
 3754 3 -11.56 62.71 12.48 0.346 3753
 3755 3 -11.76 62.85 12.9 0.227 3754
 3756 3 -11.87 62.85 13.17 0.191 3755
 3757 3 -11.88 63.07 13.22 0.156 3756
 3758 3 -11.92 63.18 13.28 0.144 3757
 3759 3 -11.95 63.3 13.4 0.148 3758
 3760 3 -11.98 63.43 13.51 0.12 3759
 3761 3 -12.06 63.53 13.61 0.143 3760
 3762 3 -12.14 63.67 13.73 0.143 3761
 3763 3 -12.37 63.71 13.75 0.081 3762
 3764 3 -12.47 63.88 13.77 0.119 3763
 3765 3 -12.55 63.95 13.78 0.156 3764
 3766 3 -12.82 63.93 13.9 0.14 3765
 3767 3 -13.06 63.89 13.87 0.166 3766
 3768 3 -13.14 63.88 14.01 0.134 3767
 3769 3 -13.26 63.93 14.23 0.102 3768
 3770 3 -13.36 63.9 14.4 0.11 3769
 3771 3 -13.42 63.97 14.52 0.146 3770
 3772 3 -13.58 64.04 14.66 0.111 3771
 3773 3 -13.78 64.16 14.74 0.14 3772
 3774 3 -13.91 64.19 14.87 0.146 3773
 3775 3 -13.99 64.22 15.09 0.136 3774
 3776 3 -13.98 64.29 15.19 0.162 3775
 3777 3 -14.07 64.3 15.32 0.149 3776
 3778 3 -14.2 64.33 15.5 0.126 3777
 3779 3 -14.3 64.41 15.66 0.147 3778
 3780 3 -14.39 64.52 15.81 0.163 3779
 3781 3 -14.44 64.6 15.9 0.173 3780
 3782 3 -14.47 64.72 15.97 0.18 3781
 3783 3 -14.48 64.89 15.95 0.17 3782
 3784 3 -14.55 64.94 16.06 0.235 3783
 3785 3 -14.7 64.88 16.22 0.185 3784
 3786 3 -14.78 64.85 16.42 0.143 3785
 3787 3 -14.9 64.82 16.63 0.124 3786
 3788 3 -14.88 64.88 16.74 0.12 3787
 3789 3 -14.91 64.85 16.84 0.123 3788
 3790 3 -14.95 64.83 17.02 0.197 3789
 3791 3 -14.98 64.81 17.15 0.241 3790
 3792 3 -14.9 64.87 17.36 0.187 3791
 3793 3 -15.05 64.73 17.61 0.203 3792
 3794 3 -15.07 64.67 17.74 0.196 3793
 3795 3 -15.04 64.75 18.04 0.141 3794
 3796 3 -14.99 64.7 18.15 0.157 3795
 3797 3 -14.95 64.73 18.38 0.187 3796
 3798 3 -14.98 64.7 18.56 0.247 3797
 3799 3 -14.77 64.83 18.63 0.211 3798
 3800 3 -14.8 64.69 18.95 0.101 3799
 3801 3 -14.62 64.73 19.11 0.118 3800
 3802 3 -14.5 64.73 19.27 0.149 3801
 3803 3 -14.44 64.73 19.36 0.139 3802
 3804 3 -14.43 64.78 19.58 0.133 3803
 3805 3 -14.4 64.7 19.65 0.133 3804
 3806 3 -14.38 64.65 19.81 0.156 3805
 3807 3 -14.29 64.6 20.02 0.206 3806
 3808 3 -14.22 64.63 20.11 0.257 3807
 3809 3 -14.19 64.76 20.27 0.312 3808
 3810 3 -14.15 64.93 20.38 0.338 3809
 3811 3 -14.15 65.01 20.49 0.272 3810
 3812 3 -14.06 65.07 20.65 0.22 3811
 3813 3 -14.05 65.26 20.68 0.147 3812
 3814 3 -13.96 65.26 20.84 0.171 3813
 3815 3 -13.86 65.18 20.95 0.186 3814
 3816 3 -13.79 65.24 21.08 0.186 3815
 3817 3 -13.75 65.32 21.17 0.18 3816
 3818 3 -13.72 65.35 21.29 0.131 3817
 3819 3 -13.66 65.38 21.4 0.142 3818
 3820 3 -13.56 65.43 21.47 0.18 3819
 3821 3 -13.41 65.4 21.52 0.175 3820
 3822 3 -13.33 65.38 21.58 0.185 3821
 3823 3 -13.31 65.38 21.86 0.168 3822
 3824 3 -13.4 65.46 22.11 0.14 3823
 3825 3 -13.44 65.46 22.27 0.076 3824
 3826 3 -13.31 65.51 22.25 0.059 3825
 3827 3 -13.12 65.49 22.23 0.178 3826
 3828 3 -13.04 65.35 22.18 0.212 3827
 3829 3 -12.87 65.58 22.55 0.189 3828
 3830 3 -12.8 65.55 22.71 0.136 3829
 3831 3 -12.81 65.5 22.89 0.143 3830
 3832 3 -12.91 65.44 23.05 0.127 3831
 3833 3 -13.05 65.47 23.21 0.129 3832
 3834 3 -13.07 65.52 23.35 0.148 3833
 3835 3 -13.06 65.53 23.51 0.175 3834
 3836 3 -13.08 65.5 23.66 0.261 3835
 3837 3 -13.06 65.52 23.82 0.337 3836
 3838 3 -13.16 65.58 23.96 0.377 3837
 3839 3 -13.29 65.63 24.07 0.403 3838
 3840 3 -13.3 65.72 24.19 0.419 3839
 3841 3 -13.13 65.94 24.32 0.429 3840
 3842 3 -13.04 66.02 24.46 0.388 3841
 3843 3 -12.91 66.11 24.55 0.436 3842
 3844 3 -12.81 66.11 24.69 0.556 3843
 3845 3 -12.05 65.99 24.3 0.227 3844
 3846 3 -11.95 66.02 24.19 0.178 3845
 3847 3 -11.88 66.11 24.3 0.24 3846
 3848 3 -11.69 66.08 24.25 0.165 3847
 3849 3 -11.49 66 24.16 0.123 3848
 3850 3 -13.05 66.41 24.82 0.269 3844
 3851 3 -12.87 66.38 24.73 0.134 3850
 3852 3 -12.97 66.46 24.64 0.087 3851
 3853 3 -13.11 66.5 24.67 0.000125 3852
 3854 3 -12.55 66.44 24.37 0.105 3843
 3855 3 -12.6 66.58 24.44 0.123 3854
 3856 3 -12.6 66.67 24.51 0.000125 3855
 3857 3 -12.97 65.24 22.08 0.105 3828
 3858 3 -12.88 65.15 22.11 0.094 3857
 3859 3 -12.73 64.99 22.13 0.098 3858
 3860 3 -12.63 64.82 22.11 0.104 3859
 3861 3 -12.52 64.57 22.06 0.088 3860
 3862 3 -12.47 64.46 22.01 0.000125 3861
 3863 3 -13.5 65.96 21.6 0.096 3822
 3864 3 -13.37 65.98 21.69 0.071 3863
 3865 3 -13.16 65.07 21.38 0.054 3821
 3866 3 -13.04 65.15 21.36 0.059 3865
 3867 3 -15.4 64.64 18.72 0.089 3798
 3868 3 -15.53 64.75 18.81 0.000125 3867
 3869 3 -15.72 64.73 18.81 0.075 3868
 3870 3 -15.85 64.67 18.79 0.103 3869
 3871 3 -14.26 65.21 16.18 0.132 3784
 3872 3 -14.18 65.29 16.31 0.118 3871
 3873 3 -14.11 65.43 16.38 0.117 3872
 3874 3 -14.02 65.55 16.48 0.116 3873
 3875 3 -13.88 65.69 16.57 0.094 3874
 3876 3 -13.77 65.79 16.69 0.15 3875
 3877 3 -13.78 65.91 16.76 0.174 3876
 3878 3 -14 66.13 16.89 0.138 3877
 3879 3 -14.11 66.18 16.92 0.127 3878
 3880 3 -12.48 59.62 10.41 0.16 3718
 3881 3 -12.55 59.7 10.34 0.158 3880
 3882 3 -12.58 59.66 10.22 0.149 3881
 3883 3 -12.58 59.61 9.97 0.093 3882
 3884 3 -12.71 59.58 9.94 0.168 3883
 3885 3 -12.98 59.58 10.04 0.149 3884
 3886 3 -13.79 59.62 8.37 0.109 3705
 3887 3 -13.9 59.66 8.38 0.108 3886
 3888 3 -13.97 59.65 8.53 0.116 3887
 3889 3 -13.94 58.28 7.93 0.22 3681
 3890 3 -13.82 58.11 7.91 0.206 3889
 3891 3 -13.61 57.86 7.89 0.12 3890
 3892 3 -13.56 57.73 7.86 0.09 3891
 3893 3 -13.63 57.64 7.81 0.111 3892
 3894 3 -13.73 57.51 7.86 0.078 3893
 3895 3 -13.49 58.64 7.28 0.064 3678
 3896 3 -13.57 58.5 7.27 0.072 3895
 3897 3 -13.79 59.51 6.94 0.114 3676
 3898 3 -13.79 59.72 6.94 0.147 3897
 3899 3 -13.67 59.78 7.06 0.132 3898
 3900 3 -13.63 60.07 6.97 0.129 3899
 3901 3 -13.53 60.25 6.88 0.113 3900
 3902 3 -13.53 60.39 6.77 0.148 3901
 3903 3 -13.49 60.47 6.65 0.161 3902
 3904 3 -13.4 60.55 6.51 0.101 3903
 3905 3 -13.32 60.64 6.39 0.104 3904
 3906 3 -13.23 60.73 6.3 0.138 3905
 3907 3 -13.19 60.82 6.21 0.174 3906
 3908 3 -13.29 60.94 6.02 0.122 3907
 3909 3 -13.39 60.9 6.02 0.054 3908
 3910 3 -13.53 60.87 6.06 0.000125 3909
 3911 3 -13.62 59.68 7.35 0.062 3899
 3912 3 -13.56 59.66 7.44 0.032 3911
 3913 3 -14.5 58.93 6.15 0.119 3670
 3914 3 -14.41 59.11 6.07 0.122 3913
 3915 3 -14.39 59.29 6.07 0.124 3914
 3916 3 -14.34 59.35 5.95 0.082 3915
 3917 3 -14.26 59.38 5.82 0.099 3916
 3918 3 -14.17 59.32 5.69 0.107 3917
 3919 3 -14.04 59.32 5.62 0.122 3918
 3920 3 -13.8 59.32 5.54 0.123 3919
 3921 3 -13.65 59.32 5.45 0.079 3920
 3922 3 -13.5 59.36 5.4 0.083 3921
 3923 3 -13.4 59.39 5.33 0.102 3922
 3924 3 -13.33 59.38 5.24 0.111 3923
 3925 3 -13.16 59.46 5.11 0.209 3924
 3926 3 -12.99 59.59 5.02 0.158 3925
 3927 3 -12.9 59.78 4.9 0.099 3926
 3928 3 -12.81 59.78 4.73 0.074 3927
 3929 3 -12.82 59.78 4.54 0.118 3928
 3930 3 -12.88 59.72 4.39 0.129 3929
 3931 3 -12.92 59.6 4.22 0.138 3930
 3932 3 -12.84 59.65 4.15 0.199 3931
 3933 3 -13.09 59.82 4.12 0.111 3932
 3934 3 -13.24 59.77 4.15 0.091 3933
 3935 3 -13.45 59.75 4.22 0.063 3934
 3936 3 -12.56 59.61 4.15 0.092 3932
 3937 3 -12.44 59.65 4.23 0.097 3936
 3938 3 -12.31 59.57 4.2 0.116 3937
 3939 3 -12.23 59.52 4.27 0.111 3938
 3940 3 -12.15 59.5 4.45 0.000125 3939
 3941 3 -16.05 58.58 7.23 0.194 3666
 3942 3 -16.3 58.47 7.32 0.07 3941
 3943 3 -15.87 58.55 7.32 0.115 3941
 3944 3 -16.01 58.6 7.37 0.115 3943
 3945 3 -17.42 57.32 5.62 0.136 3652
 3946 3 -17.49 57.47 5.65 0.122 3945
 3947 3 -17.51 57.54 5.44 0.114 3946
 3948 3 -17.58 57.64 5.36 0.134 3947
 3949 3 -17.67 57.74 5.27 0.129 3948
 3950 3 -17.69 57.96 5.2 0.143 3949
 3951 3 -17.64 58.14 5.22 0.000125 3950
 3952 3 -17.85 56.15 4.87 0.142 3639
 3953 3 -17.67 56.22 5.24 0.087 3952
 3954 3 -17.49 56.11 5.21 0.085 3953
 3955 3 -17.4 56.13 5.16 0.049 3954
 3956 3 -17.83 55.89 4.66 0.134 3952
 3957 3 -17.78 55.78 4.48 0.097 3956
 3958 3 -17.69 55.71 4.42 0.098 3957
 3959 3 -17.6 55.57 4.45 0.077 3958
 3960 3 -17.51 55.36 4.49 0.141 3959
 3961 3 -17.49 55.17 4.5 0.154 3960
 3962 3 -17.48 54.96 4.54 0.161 3961
 3963 3 -17.46 54.85 4.45 0.089 3962
 3964 3 -17.35 54.65 4.25 0.143 3963
 3965 3 -17.17 54.61 4.09 0.089 3964
 3966 3 -17.01 54.57 4 0.134 3965
 3967 3 -16.99 54.39 3.89 0.091 3966
 3968 3 -16.98 54.28 3.75 0.078 3967
 3969 3 -17.03 54.15 3.83 0.084 3968
 3970 3 -17.05 54.04 3.8 0.112 3969
 3971 3 -16.87 53.9 3.67 0.059 3970
 3972 3 -16.83 53.9 3.55 0.056 3971
 3973 3 -19.06 55.42 5.61 0.071 3634
 3974 3 -19.01 55.28 5.67 0.11 3973
 3975 3 -18.89 55.15 5.73 0.09 3974
 3976 3 -18.83 55.03 5.79 0.13 3975
 3977 3 -18.74 54.9 5.79 0.152 3976
 3978 3 -18.67 54.79 5.81 0.109 3977
 3979 3 -18.6 54.71 5.81 0.115 3978
 3980 3 -18.44 54.67 5.85 0.119 3979
 3981 3 -18.23 54.57 5.88 0.105 3980
 3982 3 -18.1 54.52 5.83 0.139 3981
 3983 3 -18.01 54.46 5.88 0.105 3982
 3984 3 -17.85 54.35 5.88 0.05 3983
 3985 3 -21.42 54.39 4.64 0.345 3613
 3986 3 -21.37 54.4 4.81 0.31 3985
 3987 3 -21.23 54.39 5.04 0.244 3986
 3988 3 -21.19 54.35 5.25 0.263 3987
 3989 3 -21.15 54.31 5.42 0.273 3988
 3990 3 -21.17 54.25 5.6 0.301 3989
 3991 3 -21.1 54.17 5.78 0.336 3990
 3992 3 -21.21 54.14 5.93 0.379 3991
 3993 3 -21.19 54.11 6.13 0.395 3992
 3994 3 -21.28 54.15 6.29 0.268 3993
 3995 3 -21.17 54.22 6.45 0.312 3994
 3996 3 -21.33 54.26 6.59 0.291 3995
 3997 3 -21.65 54.18 6.76 0.19 3996
 3998 3 -21.85 54.25 6.95 0.211 3997
 3999 3 -21.96 54.21 7.09 0.202 3998
 4000 3 -21.98 54.18 7.21 0.19 3999
 4001 3 -22.03 54.12 7.35 0.161 4000
 4002 3 -22.1 54.11 7.51 0.173 4001
 4003 3 -22.19 54.07 7.71 0.178 4002
 4004 3 -22.26 54.08 7.85 0.2 4003
 4005 3 -22.33 54.11 7.96 0.278 4004
 4006 3 -22.39 54.12 8.07 0.374 4005
 4007 3 -22.44 54.22 8.14 0.465 4006
 4008 3 -22.9 54.51 7.87 0.095 4007
 4009 3 -22.44 54.28 8.31 0.481 4007
 4010 3 -22.55 54.16 8.46 0.502 4009
 4011 3 -22.56 54.12 8.63 0.424 4010
 4012 3 -22.53 54.01 8.8 0.304 4011
 4013 3 -23.08 53.73 8.32 0.15 4010
 4014 3 -23.17 53.65 8.36 0.157 4013
 4015 3 -23.28 53.57 8.45 0.131 4014
 4016 3 -23.42 53.51 8.46 0.136 4015
 4017 3 -23.53 53.54 8.62 0.18 4016
 4018 3 -23.67 53.6 8.69 0.179 4017
 4019 3 -23.76 53.55 8.77 0.226 4018
 4020 3 -23.94 53.57 8.81 0.28 4019
 4021 3 -23.94 53.55 9.07 0.243 4020
 4022 3 -24.01 53.52 9.2 0.223 4021
 4023 3 -24.05 53.42 9.33 0.236 4022
 4024 3 -23.99 53.42 9.54 0.154 4023
 4025 3 -24.1 53.36 9.73 0.125 4024
 4026 3 -24.19 53.38 9.87 0.136 4025
 4027 3 -24.46 53.37 9.82 0.12 4026
 4028 3 -24.53 53.31 9.93 0.000125 4027
 4029 3 -24.44 53.34 9.38 0.213 4023
 4030 3 -24.67 53.34 9.44 0.239 4029
 4031 3 -24.8 53.31 9.64 0.209 4030
 4032 3 -25.01 53.3 9.77 0.165 4031
 4033 3 -25.19 53.33 9.96 0.138 4032
 4034 3 -25.3 53.34 10.07 0.153 4033
 4035 3 -25.42 53.34 10.2 0.136 4034
 4036 3 -25.6 53.29 10.3 0.16 4035
 4037 3 -25.69 53.45 10.38 0.199 4036
 4038 3 -25.85 53.41 10.46 0.176 4037
 4039 3 -26.03 53.49 10.55 0.167 4038
 4040 3 -26.1 53.54 10.64 0.204 4039
 4041 3 -26.15 53.55 10.74 0.279 4040
 4042 3 -26.15 53.94 10.55 0.179 4041
 4043 3 -25.99 54.09 10.49 0.179 4042
 4044 3 -25.74 54.29 10.52 0.125 4043
 4045 3 -25.69 54.42 10.47 0.129 4044
 4046 3 -25.6 54.52 10.38 0.123 4045
 4047 3 -25.55 54.62 10.26 0.072 4046
 4048 3 -25.48 54.77 10.2 0.119 4047
 4049 3 -25.37 54.91 10.13 0.083 4048
 4050 3 -26.21 53.4 10.96 0.222 4041
 4051 3 -26.21 53.41 11.08 0.264 4050
 4052 3 -26.24 53.38 11.21 0.274 4051
 4053 3 -26.28 53.33 11.31 0.339 4052
 4054 3 -26.27 53.28 11.39 0.268 4053
 4055 3 -26.26 53.23 11.46 0.268 4054
 4056 3 -26.26 53.12 11.61 0.268 4055
 4057 3 -26.26 53.17 11.76 0.287 4056
 4058 3 -26.28 53.1 11.91 0.345 4057
 4059 3 -26.23 53.02 12.05 0.352 4058
 4060 3 -26.24 53 12.21 0.374 4059
 4061 3 -26.26 52.95 12.31 0.438 4060
 4062 3 -26.4 52.99 12.44 0.4 4061
 4063 3 -26.78 53.02 12.69 0.362 4062
 4064 3 -26.71 52.82 12.88 0.201 4063
 4065 3 -26.8 52.66 12.96 0.197 4064
 4066 3 -26.94 52.53 13.07 0.161 4065
 4067 3 -27.11 52.39 13.15 0.144 4066
 4068 3 -27.23 52.31 13.27 0.158 4067
 4069 3 -27.34 52.27 13.37 0.176 4068
 4070 3 -27.52 52.12 13.23 0.125 4069
 4071 3 -27.66 51.99 13.22 0.155 4070
 4072 3 -27.84 51.92 13.21 0.173 4071
 4073 3 -27.93 51.85 13.14 0.154 4072
 4074 3 -28.14 51.78 13.19 0.199 4073
 4075 3 -28.5 51.62 13.23 0.168 4074
 4076 3 -28.61 51.53 13.21 0.179 4075
 4077 3 -28.73 51.46 13.17 0.169 4076
 4078 3 -29.02 51.28 13.11 0.115 4077
 4079 3 -29.13 51.1 13.13 0.124 4078
 4080 3 -29.13 50.99 13.13 0.135 4079
 4081 3 -29.29 50.92 13.15 0.124 4080
 4082 3 -29.39 50.75 13.08 0.131 4081
 4083 3 -29.48 50.66 13.06 0.166 4082
 4084 3 -29.63 50.59 13.06 0.21 4083
 4085 3 -29.66 50.42 13.16 0.171 4084
 4086 3 -29.84 50.31 13.23 0.187 4085
 4087 3 -29.84 50.17 13.24 0.182 4086
 4088 3 -29.84 50.05 13.29 0.159 4087
 4089 3 -29.84 49.92 13.32 0.168 4088
 4090 3 -29.95 49.85 13.5 0.16 4089
 4091 3 -29.91 49.6 13.53 0.133 4090
 4092 3 -29.91 49.43 13.51 0.119 4091
 4093 3 -29.93 49.27 13.54 0.127 4092
 4094 3 -30.04 49.09 13.54 0.183 4093
 4095 3 -30.11 48.92 13.51 0.135 4094
 4096 3 -30.11 48.75 13.48 0.217 4095
 4097 3 -30.27 48.66 13.54 0.214 4096
 4098 3 -30.2 48.63 13.75 0.302 4097
 4099 3 -30.18 48.6 13.93 0.35 4098
 4100 3 -30.16 48.49 14 0.447 4099
 4101 3 -30.3 48.38 14.09 0.451 4100
 4102 3 -30.36 48.28 14.23 0.495 4101
 4103 3 -30.34 48.14 14.28 0.606 4102
 4104 3 -30.32 48.05 14.38 0.604 4103
 4105 3 -30.29 47.92 14.51 0.606 4104
 4106 3 -30.43 47.87 14.59 0.708 4105
 4107 3 -31.73 48.25 14.35 0.101 4106
 4108 3 -31.91 48.17 14.46 0.127 4107
 4109 3 -32.07 48.12 14.5 0.179 4108
 4110 3 -32.22 48.05 14.53 0.13 4109
 4111 3 -32.33 47.95 14.5 0.119 4110
 4112 3 -32.43 47.78 14.5 0.148 4111
 4113 3 -32.56 47.71 14.49 0.125 4112
 4114 3 -32.69 47.63 14.54 0.097 4113
 4115 3 -32.81 47.57 14.52 0.125 4114
 4116 3 -32.93 47.52 14.49 0.128 4115
 4117 3 -33.07 47.45 14.41 0.155 4116
 4118 3 -33.29 47.24 14.41 0.183 4117
 4119 3 -33.46 47.05 14.41 0.165 4118
 4120 3 -33.72 46.88 14.41 0.142 4119
 4121 3 -33.79 46.75 14.4 0.17 4120
 4122 3 -33.86 46.67 14.16 0.161 4121
 4123 3 -33.86 46.55 14.16 0.175 4122
 4124 3 -34.08 46.49 14.24 0.105 4123
 4125 3 -34.26 46.42 14.21 0.104 4124
 4126 3 -34.39 46.35 14.14 0.121 4125
 4127 3 -34.56 46.28 14.15 0.103 4126
 4128 3 -34.64 46.13 14.15 0.091 4127
 4129 3 -30.45 47.79 14.78 0.673 4106
 4130 3 -29.86 47.54 14.91 0.266 4129
 4131 3 -29.86 47.4 14.96 0.222 4130
 4132 3 -30.02 47.22 14.96 0.156 4131
 4133 3 -30.05 49.91 13.68 0.085 4090
 4134 3 -30.18 49.92 13.74 0.058 4133
 4135 3 -27.47 52.31 13.61 0.121 4069
 4136 3 -27.52 52.24 13.81 0.1 4135
 4137 3 -27.5 52.25 13.91 0.072 4136
 4138 3 -27.52 52.17 14.08 0.133 4137
 4139 3 -27.61 52.1 14.28 0.138 4138
 4140 3 -27.73 51.95 14.47 0.085 4139
 4141 3 -27.82 51.87 14.53 0.109 4140
 4142 3 -27.93 51.88 14.65 0.145 4141
 4143 3 -28 51.86 14.72 0.209 4142
 4144 3 -28.27 51.77 14.47 0.084 4143
 4145 3 -28.39 51.7 14.56 0.048 4144
 4146 3 -28.5 51.63 14.69 0.104 4145
 4147 3 -28.59 51.57 14.73 0.084 4146
 4148 3 -27.73 51.86 14.98 0.116 4143
 4149 3 -27.59 51.82 15.07 0.052 4148
 4150 3 -27.77 51.83 15.28 0.08 4149
 4151 3 -27.79 51.76 15.39 0.073 4150
 4152 3 -27.35 53.2 12.58 0.183 4063
 4153 3 -27.49 53.13 12.71 0.18 4152
 4154 3 -27.6 53.12 12.72 0.202 4153
 4155 3 -27.69 52.98 12.42 0.101 4154
 4156 3 -27.8 52.99 12.39 0.084 4155
 4157 3 -27.83 53.1 12.55 0.063 4156
 4158 3 -25.64 52.6 12.23 0.167 4061
 4159 3 -25.44 52.52 12.27 0.108 4158
 4160 3 -25.19 52.43 12.24 0.12 4159
 4161 3 -25.08 52.39 12.32 0.153 4160
 4162 3 -24.99 52.35 12.39 0.23 4161
 4163 3 -24.89 52.38 12.38 0.299 4162
 4164 3 -24.8 52.42 12.47 0.43 4163
 4165 3 -24.69 52.38 12.5 0.482 4164
 4166 3 -24.53 52.39 12.57 0.539 4165
 4167 3 -24.4 52.39 12.57 0.579 4166
 4168 3 -24.28 52.43 12.56 0.586 4167
 4169 3 -24.08 52.35 12.52 0.504 4168
 4170 3 -23.87 52.82 12.8 0.358 4169
 4171 3 -23.69 52.74 12.77 0.378 4170
 4172 3 -23.6 52.34 12.52 0.143 4171
 4173 3 -23.87 52.13 12.27 0.271 4169
 4174 3 -23.74 52.16 12.3 0.3 4173
 4175 3 -24.01 51.64 12.61 0.203 4174
 4176 3 -24.08 51.56 12.65 0.262 4175
 4177 3 -24.17 51.42 12.67 0.341 4176
 4178 3 -24.26 51.32 12.69 0.342 4177
 4179 3 -24.98 51.32 12.97 0.084 4178
 4180 3 -23.62 51.06 12.56 0.231 4178
 4181 3 -23.42 50.99 12.55 0.291 4180
 4182 3 -23.55 50.74 12.42 0.121 4181
 4183 3 -23.46 50.59 12.45 0.128 4182
 4184 3 -23.37 50.48 12.56 0.112 4183
 4185 3 -23.41 50.35 12.61 0.125 4184
 4186 3 -23.45 50.27 12.79 0.000125 4185
 4187 3 -23.55 52.43 12.24 0.118 4174
 4188 3 -23.44 52.48 12.16 0.189 4187
 4189 3 -23.35 52.55 12.15 0.245 4188
 4190 3 -23.31 52.66 12.13 0.305 4189
 4191 3 -23.01 53.02 12.28 0.178 4190
 4192 3 -23.01 53.1 12.35 0.135 4191
 4193 3 -26.21 53.52 11.69 0.034 4055
 4194 3 -25.92 53.7 11.8 0.132 4054
 4195 3 -25.8 53.78 11.88 0.146 4194
 4196 3 -25.71 53.87 11.99 0.119 4195
 4197 3 -25.78 54.03 12.11 0.118 4196
 4198 3 -25.73 54.18 12.12 0.131 4197
 4199 3 -25.62 54.34 12.05 0.115 4198
 4200 3 -25.56 54.45 12.13 0.109 4199
 4201 3 -25.44 54.56 12.22 0.108 4200
 4202 3 -25.4 54.64 12.32 0.113 4201
 4203 3 -25.35 54.74 12.4 0.097 4202
 4204 3 -25.4 54.85 12.46 0.102 4203
 4205 3 -25.33 54.95 12.53 0.114 4204
 4206 3 -25.24 55.1 12.6 0.135 4205
 4207 3 -25.19 55.24 12.66 0.1 4206
 4208 3 -25.1 55.32 12.8 0.107 4207
 4209 3 -25.06 55.41 12.93 0.155 4208
 4210 3 -24.94 55.49 13.02 0.158 4209
 4211 3 -24.8 55.64 13.01 0.119 4210
 4212 3 -24.67 55.74 13.06 0.13 4211
 4213 3 -24.49 55.85 13.09 0.134 4212
 4214 3 -24.37 55.95 13.13 0.178 4213
 4215 3 -24.15 55.92 13.2 0.112 4214
 4216 3 -23.96 56.02 13.25 0.152 4215
 4217 3 -23.74 56.14 13.26 0.136 4216
 4218 3 -23.55 56.2 13.15 0.085 4217
 4219 3 -23.48 56.3 13.23 0.115 4218
 4220 3 -23.39 56.38 13.2 0.134 4219
 4221 3 -23.31 56.49 13.15 0.186 4220
 4222 3 -23.19 56.64 13.13 0.229 4221
 4223 3 -22.96 56.78 13.19 0.23 4222
 4224 3 -22.71 56.88 13.26 0.202 4223
 4225 3 -22.42 56.99 13.38 0.128 4224
 4226 3 -22.21 57.13 13.45 0.118 4225
 4227 3 -22.08 57.24 13.56 0.1 4226
 4228 3 -21.99 57.31 13.61 0.132 4227
 4229 3 -21.87 57.38 13.73 0.116 4228
 4230 3 -21.73 57.48 13.79 0.125 4229
 4231 3 -21.55 57.59 13.89 0.131 4230
 4232 3 -21.48 57.66 13.98 0.138 4231
 4233 3 -21.33 57.74 14.07 0.09 4232
 4234 3 -21.17 57.8 14.2 0.104 4233
 4235 3 -21.1 57.81 14.36 0.151 4234
 4236 3 -21.04 57.83 14.48 0.2 4235
 4237 3 -20.73 57.85 14.47 0.133 4236
 4238 3 -20.51 57.87 14.31 0.103 4237
 4239 3 -20.46 57.87 14.19 0.08 4238
 4240 3 -20.68 57.93 14.56 0.108 4237
 4241 3 -20.57 57.99 14.61 0.109 4240
 4242 3 -20.48 58.11 14.7 0.109 4241
 4243 3 -20.36 58.19 14.78 0.1 4242
 4244 3 -20.23 58.33 14.88 0.131 4243
 4245 3 -20.07 58.46 15.03 0.122 4244
 4246 3 -20 58.54 15.18 0.157 4245
 4247 3 -19.84 58.65 15.25 0.168 4246
 4248 3 -19.84 58.69 15.41 0.183 4247
 4249 3 -19.75 58.79 15.5 0.162 4248
 4250 3 -19.66 58.82 15.56 0.179 4249
 4251 3 -19.47 58.9 15.53 0.128 4250
 4252 3 -19.32 58.93 15.6 0.121 4251
 4253 3 -19.22 58.96 15.72 0.096 4252
 4254 3 -19.11 59 15.83 0.109 4253
 4255 3 -19 59.08 15.9 0.146 4254
 4256 3 -18.82 58.79 16.15 0.162 4255
 4257 3 -18.75 58.54 15.92 0.092 4256
 4258 3 -18.75 58.43 15.9 0.097 4257
 4259 3 -18.82 58.89 16.35 0.145 4256
 4260 3 -18.64 58.89 16.49 0.199 4259
 4261 3 -18.45 58.92 16.58 0.213 4260
 4262 3 -18.2 58.92 16.67 0.139 4261
 4263 3 -18.04 58.92 16.83 0.148 4262
 4264 3 -17.82 58.93 16.88 0.107 4263
 4265 3 -17.72 58.9 16.95 0.102 4264
 4266 3 -17.61 58.88 16.99 0.104 4265
 4267 3 -17.48 58.83 17.13 0.122 4266
 4268 3 -17.36 58.77 17.28 0.182 4267
 4269 3 -17.34 58.69 17.45 0.148 4268
 4270 3 -17.27 58.59 17.58 0.135 4269
 4271 3 -17.18 58.47 17.81 0.166 4270
 4272 3 -17.14 58.34 17.97 0.167 4271
 4273 3 -17.16 58.22 18.22 0.096 4272
 4274 3 -17.14 58.19 18.36 0.117 4273
 4275 3 -17.09 58.14 18.49 0.093 4274
 4276 3 -17.09 57.97 18.65 0.122 4275
 4277 3 -17.23 57.87 18.81 0.122 4276
 4278 3 -17.3 57.84 18.95 0.127 4277
 4279 3 -17.39 57.9 19.03 0.131 4278
 4280 3 -17.43 58.09 19.15 0.094 4279
 4281 3 -17.5 58.11 19.29 0.103 4280
 4282 3 -17.54 58.04 19.4 0.172 4281
 4283 3 -17.43 58.04 19.6 0.126 4282
 4284 3 -17.36 58.14 19.7 0.109 4283
 4285 3 -17.36 58.32 19.72 0.069 4284
 4286 3 -17.72 57.83 19.61 0.081 4282
 4287 3 -17.75 57.75 19.67 0.099 4286
 4288 3 -17.77 57.68 19.79 0.108 4287
 4289 3 -17.8 57.63 19.92 0.123 4288
 4290 3 -17.82 57.59 20.03 0.115 4289
 4291 3 -17.82 57.6 20.15 0.147 4290
 4292 3 -17.86 57.7 20.26 0.161 4291
 4293 3 -17.88 57.87 20.38 0.083 4292
 4294 3 -17.86 57.91 20.51 0.123 4293
 4295 3 -17.88 57.99 20.6 0.109 4294
 4296 3 -17.86 58.09 20.69 0.119 4295
 4297 3 -18 58.26 20.74 0.117 4296
 4298 3 -18.09 58.34 20.85 0.107 4297
 4299 3 -18.25 58.38 20.92 0.133 4298
 4300 3 -18.36 58.41 21.01 0.131 4299
 4301 3 -18.45 58.46 21.15 0.12 4300
 4302 3 -18.55 58.52 21.31 0.107 4301
 4303 3 -18.73 58.63 21.4 0.102 4302
 4304 3 -18.73 58.8 21.51 0.114 4303
 4305 3 -18.75 58.91 21.63 0.117 4304
 4306 3 -18.68 58.95 21.81 0.166 4305
 4307 3 -18.61 59.02 21.94 0.192 4306
 4308 3 -18.47 59.09 22.04 0.142 4307
 4309 3 -18.5 59.13 22.24 0.124 4308
 4310 3 -18.59 59.13 22.49 0.09 4309
 4311 3 -18.82 58.98 22.63 0.097 4310
 4312 3 -18.97 58.96 22.69 0.107 4311
 4313 3 -19.09 58.89 22.72 0.114 4312
 4314 3 -19.23 58.82 22.79 0.151 4313
 4315 3 -19.39 58.67 22.83 0.162 4314
 4316 3 -19.57 58.64 22.85 0.118 4315
 4317 3 -19.8 58.61 22.85 0.113 4316
 4318 3 -19.97 58.52 22.79 0.127 4317
 4319 3 -20.04 58.42 22.81 0.204 4318
 4320 3 -20.13 58.31 22.85 0.296 4319
 4321 3 -20.23 58.24 22.95 0.347 4320
 4322 3 -20.36 58.24 23.08 0.365 4321
 4323 3 -20.39 58.64 23.45 0.055 4322
 4324 3 -20.48 58.04 22.92 0.307 4322
 4325 3 -20.84 57.98 22.58 0.141 4324
 4326 3 -21.05 57.85 22.55 0.069 4325
 4327 3 -21.18 57.83 22.52 0.085 4326
 4328 3 -21.25 57.71 22.48 0.108 4327
 4329 3 -21.38 57.62 22.43 0.106 4328
 4330 3 -20.48 57.92 23.04 0.208 4324
 4331 3 -20.59 57.82 23.11 0.113 4330
 4332 3 -18.93 59.43 15.77 0.063 4255
 4333 3 -18.86 59.53 15.77 0.058 4332
 4334 3 -18.84 59.68 15.77 0.063 4333
 4335 3 -18.95 59.82 15.81 0.091 4334
 4336 3 -18.86 59.92 15.88 0.07 4335
 4337 3 -18.79 60 16.01 0.101 4336
 4338 3 -18.77 60.14 16.13 0.086 4337
 4339 3 -26.74 53.55 11.18 0.11 4053
 4340 3 -26.87 53.65 11.12 0.075 4339
 4341 3 -20.76 54.05 6.21 0.151 3993
 4342 3 -20.58 53.76 6.14 0.133 4341
 4343 3 -20.6 53.54 6.1 0.099 4342
 4344 3 -20.62 53.44 6.13 0.088 4343
 4345 3 -20.6 53.29 6.14 0.07 4344
 4346 3 -20.48 53.22 6.17 0.172 4345
 4347 3 -20.42 53.15 6.29 0.168 4346
 4348 3 -20.26 53.08 6.3 0.058 4347
 4349 3 -22.74 54.21 2.55 0.173 3597
 4350 3 -22.79 54.39 2.42 0.154 4349
 4351 3 -22.7 54.34 2.17 0.079 4350
 4352 3 -22.68 54.34 2 0.089 4351
 4353 3 -22.61 54.33 1.9 0.085 4352
 4354 3 -22.99 54.59 2.48 0.142 4350
 4355 3 -23.17 54.58 2.5 0.106 4354
 4356 3 -22.84 52.76 1.73 0.107 3590
 4357 3 -22.86 52.69 1.8 0.053 4356
 4358 3 -22.65 53.05 1.12 0.067 3585
 4359 3 -22.57 53.16 1.13 0.073 4358
 4360 3 -27.48 55.35 -5.34 0.108 3428
 4361 3 -27.66 55.32 -5.34 0.102 4360
 4362 3 -27.78 55.3 -5.38 0.081 4361
 4363 3 -27.94 55.3 -5.37 0.112 4362
 4364 3 -28.1 55.28 -5.37 0.142 4363
 4365 3 -28.37 55.32 -5.34 0.116 4364
 4366 3 -28.53 55.38 -5.3 0.074 4365
 4367 3 -28.67 55.42 -5.33 0.074 4366
 4368 3 -28.83 55.46 -5.33 0.061 4367
 4369 3 -29.01 55.46 -5.26 0.107 4368
 4370 3 -29.26 55.52 -5.25 0.068 4369
 4371 3 -28.03 59.04 -10.78 0.657 3228
 4372 3 -28.19 58.97 -10.77 0.653 4371
 4373 3 -28.28 58.82 -10.85 0.67 4372
 4374 3 -28.28 58.69 -11.02 0.656 4373
 4375 3 -28.48 58.65 -10.94 0.655 4374
 4376 3 -28.6 58.59 -10.98 0.602 4375
 4377 3 -28.87 58.58 -10.89 0.574 4376
 4378 3 -29.03 58.43 -10.84 0.489 4377
 4379 3 -29.3 58.43 -10.92 0.465 4378
 4380 3 -29.58 58.34 -11 0.44 4379
 4381 3 -29.67 58.29 -10.99 0.508 4380
 4382 3 -29.82 58.22 -11.09 0.464 4381
 4383 3 -29.98 58.19 -11.18 0.4 4382
 4384 3 -30.08 58.15 -11.25 0.425 4383
 4385 3 -30.26 58.08 -11.25 0.398 4384
 4386 3 -30.26 57.97 -11.34 0.453 4385
 4387 3 -30.46 57.9 -11.34 0.434 4386
 4388 3 -31.03 58.12 -10.96 0.117 4387
 4389 3 -31.25 58.19 -10.94 0.118 4388
 4390 3 -31.39 58.15 -10.85 0.121 4389
 4391 3 -31.5 58.14 -10.84 0.127 4390
 4392 3 -31.66 58.14 -10.83 0.094 4391
 4393 3 -31.83 58.15 -10.84 0.124 4392
 4394 3 -31.94 58.11 -10.82 0.106 4393
 4395 3 -32.1 58.18 -10.6 0.111 4394
 4396 3 -32.21 58.21 -10.51 0.089 4395
 4397 3 -32.34 58.16 -10.44 0.086 4396
 4398 3 -32.53 58.12 -10.39 0.115 4397
 4399 3 -32.68 58.08 -10.33 0.151 4398
 4400 3 -32.89 58.05 -10.35 0.135 4399
 4401 3 -33.06 58.01 -10.35 0.108 4400
 4402 3 -33.25 58 -10.39 0.111 4401
 4403 3 -33.42 57.97 -10.37 0.09 4402
 4404 3 -33.54 57.94 -10.4 0.114 4403
 4405 3 -33.67 57.9 -10.4 0.095 4404
 4406 3 -33.78 57.87 -10.42 0.093 4405
 4407 3 -33.9 57.86 -10.42 0.117 4406
 4408 3 -34.07 57.86 -10.48 0.137 4407
 4409 3 -34.28 57.86 -10.51 0.155 4408
 4410 3 -34.5 57.84 -10.49 0.165 4409
 4411 3 -34.7 57.83 -10.49 0.174 4410
 4412 3 -34.9 57.86 -10.52 0.205 4411
 4413 3 -35.1 57.83 -10.51 0.192 4412
 4414 3 -35.35 57.83 -10.4 0.175 4413
 4415 3 -35.5 57.76 -10.44 0.028 4414
 4416 3 -35.57 58.05 -10.18 0.176 4414
 4417 3 -35.78 58.12 -10.15 0.161 4416
 4418 3 -36.03 58.26 -10.25 0.104 4417
 4419 3 -36.14 58.29 -10.43 0.08 4418
 4420 3 -36.27 58.36 -10.44 0.115 4419
 4421 3 -36.35 58.41 -10.53 0.145 4420
 4422 3 -36.53 58.41 -10.5 0.122 4421
 4423 3 -36.72 58.5 -10.53 0.127 4422
 4424 3 -36.84 58.54 -10.49 0.134 4423
 4425 3 -37.09 58.47 -10.51 0.124 4424
 4426 3 -37.25 58.5 -10.49 0.13 4425
 4427 3 -37.42 58.46 -10.44 0.122 4426
 4428 3 -37.67 58.44 -10.41 0.169 4427
 4429 3 -37.95 58.44 -10.34 0.165 4428
 4430 3 -37.71 58.12 -10.23 0.097 4429
 4431 3 -37.6 58.02 -10.19 0.11 4430
 4432 3 -38.24 58.58 -10.26 0.121 4429
 4433 3 -38.39 58.62 -10.25 0.137 4432
 4434 3 -38.56 58.59 -10.32 0.194 4433
 4435 3 -38.71 58.54 -10.37 0.226 4434
 4436 3 -38.75 58.39 -10.58 0.176 4435
 4437 3 -38.75 58.39 -10.74 0.000125 4436
 4438 3 -38.89 58.68 -10.24 0.193 4435
 4439 3 -39.14 58.73 -10.2 0.187 4438
 4440 3 -39.29 58.8 -10.1 0.209 4439
 4441 3 -39.32 58.88 -10.01 0.259 4440
 4442 3 -39.17 58.92 -9.83 0.194 4441
 4443 3 -39.02 59.15 -9.66 0.114 4442
 4444 3 -39 59.27 -9.56 0.108 4443
 4445 3 -39.03 59.42 -9.58 0.188 4444
 4446 3 -39.09 59.59 -9.35 0.207 4445
 4447 3 -39.1 59.76 -9.26 0.106 4446
 4448 3 -39 59.91 -9.1 0.075 4447
 4449 3 -38.92 59.98 -9.01 0.077 4448
 4450 3 -38.81 59.99 -8.85 0.118 4449
 4451 3 -38.7 60.02 -8.71 0.108 4450
 4452 3 -38.52 60.1 -8.74 0.104 4451
 4453 3 -38.36 60.12 -8.67 0.103 4452
 4454 3 -38.22 60.16 -8.67 0.087 4453
 4455 3 -38.1 60.16 -8.63 0.102 4454
 4456 3 -37.97 60.15 -8.58 0.075 4455
 4457 3 -37.79 60.24 -8.57 0.076 4456
 4458 3 -37.77 60.34 -8.52 0.085 4457
 4459 3 -37.64 60.42 -8.52 0.094 4458
 4460 3 -37.53 60.52 -8.44 0.075 4459
 4461 3 -39.24 59.3 -9.6 0.105 4445
 4462 3 -39.36 59.27 -9.59 0.083 4461
 4463 3 -39.53 59.26 -9.52 0.104 4462
 4464 3 -39.64 59.23 -9.58 0.082 4463
 4465 3 -39.64 58.93 -10.32 0.124 4441
 4466 3 -39.78 58.93 -10.42 0.109 4465
 4467 3 -39.95 58.9 -10.56 0.121 4466
 4468 3 -40.11 58.79 -10.6 0.112 4467
 4469 3 -40.25 58.71 -10.68 0.132 4468
 4470 3 -40.39 58.66 -10.78 0.123 4469
 4471 3 -40.61 58.58 -10.83 0.127 4470
 4472 3 -40.75 58.64 -10.86 0.089 4471
 4473 3 -40.9 58.68 -10.98 0.125 4472
 4474 3 -41.03 58.61 -11.01 0.206 4473
 4475 3 -41.13 58.46 -11.08 0.15 4474
 4476 3 -41.09 58.26 -10.92 0.091 4475
 4477 3 -40.89 58.22 -10.87 0.053 4476
 4478 3 -40.81 58.19 -10.96 0.071 4477
 4479 3 -41.15 58.44 -11.26 0.122 4475
 4480 3 -41.18 58.43 -11.48 0.149 4479
 4481 3 -41.43 58.41 -11.61 0.121 4480
 4482 3 -41.6 58.48 -11.69 0.08 4481
 4483 3 -41.77 58.51 -11.77 0.086 4482
 4484 3 -41.86 58.47 -11.93 0.127 4483
 4485 3 -41.79 58.4 -12.11 0.098 4484
 4486 3 -41.82 58.33 -12.23 0.087 4485
 4487 3 -41.82 58.36 -12.37 0.06 4486
 4488 3 -41.85 58.33 -12.48 0.081 4487
 4489 3 -41.97 58.32 -12.59 0.068 4488
 4490 3 -42.1 58.44 -12.73 0.087 4489
 4491 3 -42.33 58.48 -12.75 0.115 4490
 4492 3 -42.48 58.41 -12.76 0.108 4491
 4493 3 -42.66 58.4 -12.83 0.102 4492
 4494 3 -42.97 58.41 -12.86 0.172 4493
 4495 3 -43.15 58.42 -12.91 0.094 4494
 4496 3 -43.36 58.35 -12.95 0.109 4495
 4497 3 -43.48 58.39 -13.01 0.093 4496
 4498 3 -43.61 58.33 -13.02 0.091 4497
 4499 3 -43.79 58.28 -13.12 0.07 4498
 4500 3 -43.89 58.2 -13.26 0.087 4499
 4501 3 -43.97 58.22 -13.34 0.055 4500
 4502 3 -41.14 58.75 -10.68 0.076 4474
 4503 3 -30.55 57.79 -11.57 0.421 4387
 4504 3 -30.6 57.78 -11.78 0.401 4503
 4505 3 -30.66 57.61 -11.91 0.4 4504
 4506 3 -30.66 57.36 -11.96 0.388 4505
 4507 3 -30.72 57.26 -12.19 0.385 4506
 4508 3 -30.74 57.12 -12.34 0.361 4507
 4509 3 -30.79 56.96 -12.31 0.449 4508
 4510 3 -30.57 56.53 -12.24 0.063 4509
 4511 3 -30.48 56.46 -12.18 0.105 4510
 4512 3 -30.44 56.37 -12.09 0.131 4511
 4513 3 -30.26 56.22 -12 0.095 4512
 4514 3 -30.28 56.11 -11.93 0.101 4513
 4515 3 -30.16 56.01 -11.82 0.125 4514
 4516 3 -30.03 55.9 -11.78 0.121 4515
 4517 3 -29.91 55.86 -11.83 0.11 4516
 4518 3 -29.8 55.83 -11.82 0.188 4517
 4519 3 -29.6 56.09 -11.81 0.117 4518
 4520 3 -29.46 56.21 -11.76 0.000125 4519
 4521 3 -29.8 55.55 -11.89 0.135 4518
 4522 3 -29.82 55.4 -11.89 0.107 4521
 4523 3 -29.98 55.22 -11.93 0.116 4522
 4524 3 -30.14 55.15 -11.93 0.11 4523
 4525 3 -30.3 55.12 -11.88 0.093 4524
 4526 3 -30.42 55.15 -11.92 0.093 4525
 4527 3 -30.57 55.05 -11.91 0.137 4526
 4528 3 -30.76 54.84 -11.91 0.092 4527
 4529 3 -30.91 54.79 -11.93 0.097 4528
 4530 3 -31 54.71 -11.97 0.062 4529
 4531 3 -31.04 57.11 -12.34 0.489 4509
 4532 3 -31.15 57.03 -12.46 0.494 4531
 4533 3 -31.29 56.97 -12.56 0.522 4532
 4534 3 -31.4 56.87 -12.7 0.529 4533
 4535 3 -31.52 56.64 -12.78 0.497 4534
 4536 3 -31.68 56.5 -12.92 0.586 4535
 4537 3 -31.81 56.33 -12.99 0.533 4536
 4538 3 -32.01 56.19 -13 0.505 4537
 4539 3 -32.19 56.07 -13.03 0.483 4538
 4540 3 -32.39 55.87 -13.03 0.488 4539
 4541 3 -32.54 55.72 -13.08 0.502 4540
 4542 3 -32.72 55.47 -13.05 0.536 4541
 4543 3 -32.9 55.41 -13.08 0.578 4542
 4544 3 -33.08 55.31 -13.17 0.611 4543
 4545 3 -33.26 55.12 -13.08 0.653 4544
 4546 3 -33.43 55.2 -13.26 0.677 4545
 4547 3 -33.58 55.1 -13.32 0.647 4546
 4548 3 -33.82 55 -13.23 0.611 4547
 4549 3 -34.03 54.78 -13.27 0.697 4548
 4550 3 -34.26 54.75 -13.26 0.71 4549
 4551 3 -34.43 54.71 -13.25 0.653 4550
 4552 3 -34.58 54.68 -13.33 0.589 4551
 4553 3 -34.69 54.64 -13.42 0.599 4552
 4554 3 -34.82 54.72 -13.52 0.635 4553
 4555 3 -34.93 54.63 -13.6 0.665 4554
 4556 3 -35.12 54.61 -13.6 0.641 4555
 4557 3 -35.33 54.5 -13.6 0.611 4556
 4558 3 -35.47 54.42 -13.74 0.588 4557
 4559 3 -35.64 54.36 -13.75 0.555 4558
 4560 3 -35.83 54.28 -13.73 0.51 4559
 4561 3 -36.05 54.18 -13.68 0.488 4560
 4562 3 -36.19 54.1 -13.72 0.461 4561
 4563 3 -36.33 54.11 -13.78 0.427 4562
 4564 3 -36.53 54.03 -13.78 0.423 4563
 4565 3 -36.73 53.92 -13.83 0.395 4564
 4566 3 -36.91 53.88 -13.91 0.382 4565
 4567 3 -37.1 53.75 -13.97 0.422 4566
 4568 3 -37.28 53.72 -14.06 0.403 4567
 4569 3 -37.47 53.68 -14.13 0.417 4568
 4570 3 -37.73 53.57 -14.26 0.523 4569
 4571 3 -38.25 53.03 -14.72 0.987 4570
 4572 3 -39.01 52.13 -15.8 0.24 4571
 4573 3 -39.11 52.02 -15.9 0.25 4572
 4574 3 -39.15 52.02 -16.05 0.304 4573
 4575 3 -39.3 51.57 -15.73 0.071 4574
 4576 3 -39.4 51.52 -15.71 0.089 4575
 4577 3 -39.55 51.54 -15.71 0.088 4576
 4578 3 -39.68 51.52 -15.62 0.089 4577
 4579 3 -39.79 51.47 -15.5 0.096 4578
 4580 3 -39.71 51.43 -15.31 0.1 4579
 4581 3 -39.64 51.35 -15.29 0.113 4580
 4582 3 -39.5 51.22 -15.31 0.106 4581
 4583 3 -39.41 51.11 -15.21 0.099 4582
 4584 3 -39.22 52.02 -16.19 0.285 4574
 4585 3 -39.28 51.95 -16.3 0.306 4584
 4586 3 -39.41 51.89 -16.41 0.333 4585
 4587 3 -39.47 51.88 -16.51 0.381 4586
 4588 3 -39.66 51.81 -16.58 0.385 4587
 4589 3 -40.01 51.7 -16.1 0.083 4588
 4590 3 -40.07 51.59 -16.07 0.118 4589
 4591 3 -40.01 51.56 -15.92 0.117 4590
 4592 3 -39.9 51.59 -15.76 0.133 4591
 4593 3 -40.08 51.74 -15.68 0.163 4592
 4594 3 -40.22 51.81 -15.59 0.133 4593
 4595 3 -40.26 51.86 -15.47 0.000125 4594
 4596 3 -39.66 51.77 -16.83 0.318 4588
 4597 3 -39.79 51.73 -16.92 0.353 4596
 4598 3 -40.26 51.44 -16.68 0.085 4597
 4599 3 -40.46 51.35 -16.65 0.078 4598
 4600 3 -40.6 51.26 -16.65 0.074 4599
 4601 3 -39.71 51.76 -17.12 0.354 4597
 4602 3 -39.46 51.67 -17.37 0.362 4601
 4603 3 -39.43 51.56 -17.51 0.395 4602
 4604 3 -39.3 51.42 -17.6 0.497 4603
 4605 3 -39.26 51.3 -17.7 0.57 4604
 4606 3 -39.26 51.13 -17.77 0.612 4605
 4607 3 -39.29 50.96 -17.77 0.682 4606
 4608 3 -39.26 50.81 -17.82 0.689 4607
 4609 3 -39.23 50.73 -17.93 0.68 4608
 4610 3 -39.4 50.62 -18.06 0.574 4609
 4611 3 -39.39 50.45 -18.07 0.489 4610
 4612 3 -39.29 50.3 -18.07 0.411 4611
 4613 3 -39.61 50.16 -18.13 0.422 4612
 4614 3 -39.82 50.06 -18.09 0.428 4613
 4615 3 -39.94 49.99 -18.09 0.478 4614
 4616 3 -40.01 49.92 -18.13 0.531 4615
 4617 3 -40.01 49.76 -17.52 0.083 4616
 4618 3 -40.12 49.67 -17.4 0.09 4617
 4619 3 -40.26 49.69 -17.36 0.087 4618
 4620 3 -40.4 49.74 -17.32 0.077 4619
 4621 3 -40.47 49.84 -17.34 0.111 4620
 4622 3 -40.61 49.91 -17.27 0.137 4621
 4623 3 -40.71 49.99 -17.23 0.112 4622
 4624 3 -40.76 50.06 -17.15 0.114 4623
 4625 3 -40.82 50.16 -17.22 0.000125 4624
 4626 3 -40.22 49.92 -18.36 0.53 4616
 4627 3 -40.47 49.9 -18.63 0.418 4626
 4628 3 -40.58 49.81 -18.72 0.42 4627
 4629 3 -40.53 49.76 -18.91 0.384 4628
 4630 3 -40.54 49.69 -19.07 0.434 4629
 4631 3 -39.9 49.41 -18.82 0.111 4630
 4632 3 -39.83 49.33 -18.79 0.182 4631
 4633 3 -39.61 49.33 -18.54 0.122 4632
 4634 3 -39.39 49.34 -18.47 0.177 4633
 4635 3 -39.1 49.37 -18.41 0.147 4634
 4636 3 -38.83 49.46 -18.41 0.061 4635
 4637 3 -39.87 49.18 -18.88 0.125 4632
 4638 3 -39.9 49.04 -18.81 0.238 4637
 4639 3 -39.9 48.95 -18.68 0.319 4638
 4640 3 -39.76 48.84 -18.7 0.315 4639
 4641 3 -39.86 48.78 -18.5 0.15 4640
 4642 3 -39.5 48.72 -19.02 0.134 4640
 4643 3 -39.46 48.68 -19.16 0.133 4642
 4644 3 -39.36 48.68 -19.29 0.153 4643
 4645 3 -40.54 49.66 -19.2 0.417 4630
 4646 3 -39.93 50.04 -19.25 0.127 4645
 4647 3 -39.86 50.05 -19.06 0.136 4646
 4648 3 -39.85 50.01 -18.93 0.093 4647
 4649 3 -40.71 49.55 -19.34 0.4 4645
 4650 3 -40.76 49.5 -19.48 0.464 4649
 4651 3 -40.82 49.41 -19.63 0.497 4650
 4652 3 -40.91 49.31 -19.73 0.552 4651
 4653 3 -40.19 48.98 -19.66 0.106 4652
 4654 3 -40.12 48.87 -19.57 0.131 4653
 4655 3 -39.94 48.77 -19.47 0.088 4654
 4656 3 -39.89 48.61 -19.37 0.103 4655
 4657 3 -39.86 48.48 -19.39 0.108 4656
 4658 3 -39.83 48.4 -19.49 0.139 4657
 4659 3 -39.76 48.31 -19.6 0.158 4658
 4660 3 -39.71 48.16 -19.65 0.142 4659
 4661 3 -41.16 49.37 -19.84 0.513 4652
 4662 3 -41.28 49.27 -19.97 0.559 4661
 4663 3 -41.47 49.26 -20.11 0.567 4662
 4664 3 -41.58 49.26 -20.25 0.546 4663
 4665 3 -41.76 49.15 -20.32 0.512 4664
 4666 3 -41.87 49.05 -20.41 0.508 4665
 4667 3 -42 48.94 -20.45 0.518 4666
 4668 3 -42.03 48.91 -20.65 0.468 4667
 4669 3 -41.78 48.63 -20.67 0.392 4668
 4670 3 -41.8 48.55 -20.76 0.373 4669
 4671 3 -41.75 48.38 -20.92 0.379 4670
 4672 3 -41.83 48.29 -20.99 0.377 4671
 4673 3 -41.9 48.19 -21.08 0.399 4672
 4674 3 -41.98 48.12 -21.15 0.428 4673
 4675 3 -42.08 48.07 -21.28 0.455 4674
 4676 3 -42.19 48.18 -21.62 0.414 4675
 4677 3 -42.3 48.11 -21.67 0.389 4676
 4678 3 -42.43 48.04 -21.71 0.387 4677
 4679 3 -42.61 48.01 -21.81 0.347 4678
 4680 3 -42.66 47.9 -21.83 0.405 4679
 4681 3 -42.69 47.89 -21.94 0.417 4680
 4682 3 -42.04 48.21 -22.37 0.167 4681
 4683 3 -41.97 48.37 -22.53 0.16 4682
 4684 3 -41.98 48.49 -22.62 0.191 4683
 4685 3 -42.05 48.57 -22.72 0.166 4684
 4686 3 -42.16 48.65 -22.83 0.167 4685
 4687 3 -42.18 48.72 -22.94 0.194 4686
 4688 3 -42.08 48.65 -23.21 0.181 4687
 4689 3 -42.39 48.79 -23.49 0.151 4688
 4690 3 -42.54 48.79 -23.67 0.158 4689
 4691 3 -42.64 48.82 -23.78 0.097 4690
 4692 3 -42.72 48.87 -23.9 0.097 4691
 4693 3 -42.76 48.79 -23.97 0.124 4692
 4694 3 -42.89 48.84 -23.99 0.177 4693
 4695 3 -43.04 48.96 -24.03 0.143 4694
 4696 3 -43.18 49.13 -24.09 0.125 4695
 4697 3 -43.33 49.24 -24.11 0.147 4696
 4698 3 -43.37 49.36 -24.18 0.135 4697
 4699 3 -43.6 49.46 -24.23 0.112 4698
 4700 3 -43.66 49.54 -24.31 0.123 4699
 4701 3 -43.76 49.59 -24.36 0.091 4700
 4702 3 -43.86 49.73 -24.4 0.106 4701
 4703 3 -44.01 49.79 -24.41 0.139 4702
 4704 3 -44.21 49.81 -24.38 0.193 4703
 4705 3 -44.4 49.77 -24.43 0.18 4704
 4706 3 -44.55 49.74 -24.61 0.129 4705
 4707 3 -44.72 49.77 -24.7 0.109 4706
 4708 3 -44.83 49.74 -24.84 0.151 4707
 4709 3 -44.93 49.81 -24.95 0.191 4708
 4710 3 -45.05 49.92 -25 0.196 4709
 4711 3 -45.28 50.03 -25.07 0.156 4710
 4712 3 -45.41 50.1 -25.15 0.139 4711
 4713 3 -45.57 50.13 -25.15 0.127 4712
 4714 3 -45.65 50.18 -25.2 0.118 4713
 4715 3 -45.85 50.24 -25.18 0.134 4714
 4716 3 -46.01 50.28 -25.18 0.164 4715
 4717 3 -46.21 50.38 -25.27 0.178 4716
 4718 3 -46.3 50.42 -25.4 0.173 4717
 4719 3 -46.37 50.53 -25.54 0.147 4718
 4720 3 -46.47 50.64 -25.7 0.147 4719
 4721 3 -46.47 50.71 -25.9 0.138 4720
 4722 3 -46.55 50.77 -26.04 0.128 4721
 4723 3 -46.58 50.85 -26.22 0.11 4722
 4724 3 -46.64 50.89 -26.4 0.118 4723
 4725 3 -46.79 50.85 -26.48 0.111 4724
 4726 3 -46.93 50.85 -26.52 0.111 4725
 4727 3 -47.14 50.85 -26.59 0.129 4726
 4728 3 -47.33 50.82 -26.66 0.178 4727
 4729 3 -47.47 50.84 -26.75 0.276 4728
 4730 3 -47.61 50.8 -26.75 0.366 4729
 4731 3 -47.76 50.92 -26.86 0.371 4730
 4732 3 -47.79 51.03 -27 0.379 4731
 4733 3 -47.8 51.23 -27.09 0.31 4732
 4734 3 -47.55 51.45 -27.31 0.168 4733
 4735 3 -47.43 51.48 -27.38 0.207 4734
 4736 3 -47.23 51.51 -27.45 0.11 4735
 4737 3 -47.18 51.67 -27.57 0.117 4736
 4738 3 -47.01 51.77 -27.59 0.14 4737
 4739 3 -46.83 51.88 -27.66 0.123 4738
 4740 3 -46.69 51.99 -27.75 0.133 4739
 4741 3 -46.65 52.09 -27.93 0.111 4740
 4742 3 -46.58 52.13 -28.13 0.149 4741
 4743 3 -46.54 52.19 -28.28 0.185 4742
 4744 3 -46.58 52.27 -28.44 0.163 4743
 4745 3 -46.65 52.35 -28.67 0.134 4744
 4746 3 -46.58 52.48 -28.8 0.171 4745
 4747 3 -46.55 52.56 -28.89 0.119 4746
 4748 3 -46.54 52.69 -28.99 0.126 4747
 4749 3 -46.47 52.8 -29.08 0.143 4748
 4750 3 -46.4 52.95 -29.07 0.169 4749
 4751 3 -46.43 53.1 -29.16 0.119 4750
 4752 3 -46.4 53.23 -29.32 0.124 4751
 4753 3 -46.33 53.33 -29.46 0.164 4752
 4754 3 -46.26 53.44 -29.55 0.175 4753
 4755 3 -46.18 53.54 -29.6 0.166 4754
 4756 3 -46.29 53.72 -29.71 0.123 4755
 4757 3 -46.4 53.84 -29.8 0.136 4756
 4758 3 -46.53 54.01 -29.8 0.115 4757
 4759 3 -46.61 54.15 -29.78 0.133 4758
 4760 3 -46.62 54.33 -29.74 0.14 4759
 4761 3 -46.6 54.44 -29.78 0.168 4760
 4762 3 -46.54 54.57 -30.01 0.127 4761
 4763 3 -46.41 54.66 -30.05 0.106 4762
 4764 3 -46.28 54.76 -30.16 0.053 4763
 4765 3 -46.18 54.83 -30.17 0.076 4764
 4766 3 -46.01 55 -30.15 0.057 4765
 4767 3 -45.94 55.15 -30.15 0.11 4766
 4768 3 -45.82 55.19 -30.25 0.101 4767
 4769 3 -45.72 55.18 -30.36 0.094 4768
 4770 3 -45.61 55.15 -30.43 0.000125 4769
 4771 3 -45.93 53.5 -29.67 0.082 4755
 4772 3 -45.79 53.51 -29.67 0.103 4771
 4773 3 -45.73 53.58 -29.76 0.1 4772
 4774 3 -45.65 53.69 -29.87 0.127 4773
 4775 3 -45.55 53.76 -30.05 0.073 4774
 4776 3 -48.01 50.68 -26.41 0.148 4730
 4777 3 -48.15 50.66 -26.41 0.147 4776
 4778 3 -48.43 50.56 -26.34 0.105 4777
 4779 3 -48.54 50.5 -26.27 0.117 4778
 4780 3 -48.64 50.45 -26.2 0.126 4779
 4781 3 -48.82 50.42 -26.13 0.142 4780
 4782 3 -49.04 50.39 -26.13 0.128 4781
 4783 3 -49.28 50.35 -26.16 0.126 4782
 4784 3 -49.47 50.28 -26.2 0.166 4783
 4785 3 -49.64 50.2 -26.27 0.154 4784
 4786 3 -49.86 50.28 -26.32 0.125 4785
 4787 3 -50.04 50.28 -26.29 0.119 4786
 4788 3 -50.22 50.39 -26.25 0.12 4787
 4789 3 -50.4 50.42 -26.29 0.106 4788
 4790 3 -50.6 50.39 -26.27 0.103 4789
 4791 3 -50.76 50.41 -26.2 0.161 4790
 4792 3 -50.93 50.36 -26.18 0.186 4791
 4793 3 -51.04 50.38 -26.11 0.225 4792
 4794 3 -50.85 50.35 -25.72 0.138 4793
 4795 3 -50.76 50.31 -25.59 0.134 4794
 4796 3 -50.65 50.28 -25.56 0.000125 4795
 4797 3 -51.36 50.35 -26.2 0.136 4793
 4798 3 -51.6 50.29 -26.18 0.135 4797
 4799 3 -51.83 50.24 -26.16 0.145 4798
 4800 3 -52.04 50.21 -26.13 0.112 4799
 4801 3 -52.25 50.21 -26.09 0.141 4800
 4802 3 -52.44 50.23 -26.02 0.165 4801
 4803 3 -52.61 50.28 -25.98 0.107 4802
 4804 3 -52.68 50.34 -25.9 0.123 4803
 4805 3 -52.86 50.35 -25.91 0.173 4804
 4806 3 -53.01 50.39 -26 0.185 4805
 4807 3 -53.21 50.38 -25.98 0.199 4806
 4808 3 -53.4 50.38 -25.95 0.203 4807
 4809 3 -53.58 50.35 -25.97 0.248 4808
 4810 3 -53.79 50.41 -26 0.21 4809
 4811 3 -53.98 50.39 -26.02 0.27 4810
 4812 3 -54.18 50.43 -26.11 0.321 4811
 4813 3 -54.37 50.48 -26.16 0.349 4812
 4814 3 -54.54 50.6 -26.25 0.321 4813
 4815 3 -54.69 50.7 -26.29 0.288 4814
 4816 3 -54.72 50.84 -26.38 0.263 4815
 4817 3 -54.61 51.16 -26.66 0.132 4816
 4818 3 -54.61 51.28 -26.77 0.109 4817
 4819 3 -54.65 51.44 -26.93 0.119 4818
 4820 3 -54.72 51.63 -26.95 0.11 4819
 4821 3 -54.75 51.83 -27.04 0.121 4820
 4822 3 -54.78 51.98 -27.13 0.133 4821
 4823 3 -54.87 52.16 -27.23 0.089 4822
 4824 3 -54.86 52.3 -27.32 0.1 4823
 4825 3 -54.85 52.47 -27.38 0.119 4824
 4826 3 -54.87 52.59 -27.41 0.113 4825
 4827 3 -54.87 52.8 -27.47 0.112 4826
 4828 3 -54.97 52.92 -27.57 0.099 4827
 4829 3 -55 53.09 -27.53 0.115 4828
 4830 3 -55.08 53.17 -27.55 0.11 4829
 4831 3 -55.15 53.34 -27.62 0.118 4830
 4832 3 -55.18 53.62 -27.66 0.163 4831
 4833 3 -55.23 53.73 -27.71 0.156 4832
 4834 3 -55.3 53.74 -27.82 0.137 4833
 4835 3 -55.29 53.8 -28.1 0.12 4834
 4836 3 -55.35 53.88 -28.21 0.153 4835
 4837 3 -55.65 53.88 -28.33 0.145 4836
 4838 3 -55.87 53.81 -28.44 0.089 4837
 4839 3 -49.58 49.98 -26.27 0.135 4785
 4840 3 -49.55 49.91 -26.16 0.191 4839
 4841 3 -49.48 49.78 -26.13 0.198 4840
 4842 3 -49.18 49.92 -25.93 0.047 4841
 4843 3 -49.11 49.95 -25.86 0.098 4842
 4844 3 -49.04 49.92 -25.75 0.137 4843
 4845 3 -48.91 49.89 -25.72 0.054 4844
 4846 3 -49.46 49.56 -26.21 0.079 4841
 4847 3 -49.36 49.39 -26.24 0.092 4846
 4848 3 -49.53 49.21 -26.12 0.103 4847
 4849 3 -49.62 49.03 -26.06 0.111 4848
 4850 3 -49.76 48.86 -25.99 0.119 4849
 4851 3 -49.79 48.74 -25.94 0.115 4850
 4852 3 -49.85 48.61 -25.99 0.000125 4851
 4853 3 -42.87 48.48 -24.08 0.112 4694
 4854 3 -42.89 48.38 -24.19 0.094 4853
 4855 3 -42.83 48.28 -24.26 0.087 4854
 4856 3 -42.72 48.28 -24.4 0.086 4855
 4857 3 -42.51 48.28 -24.51 0.128 4856
 4858 3 -42.4 48.34 -24.6 0.098 4857
 4859 3 -42.43 48.42 -24.72 0.101 4858
 4860 3 -42.53 48.49 -24.83 0.074 4859
 4861 3 -42.55 48.56 -24.97 0.107 4860
 4862 3 -42.54 48.56 -25.14 0.091 4861
 4863 3 -42.53 48.53 -25.24 0.13 4862
 4864 3 -42.58 48.46 -25.35 0.137 4863
 4865 3 -42.19 49.01 -22.73 0.128 4687
 4866 3 -42.11 49.15 -22.72 0.138 4865
 4867 3 -42.01 49.21 -22.75 0.123 4866
 4868 3 -42.96 47.71 -21.9 0.32 4681
 4869 3 -43.26 47.47 -21.9 0.286 4868
 4870 3 -43.53 47.25 -21.81 0.291 4869
 4871 3 -43.69 47.15 -21.87 0.325 4870
 4872 3 -43.68 46.99 -21.94 0.353 4871
 4873 3 -43.83 46.8 -21.99 0.412 4872
 4874 3 -43.93 46.69 -22.06 0.432 4873
 4875 3 -43.9 46.47 -22.15 0.473 4874
 4876 3 -44.08 46.37 -22.17 0.521 4875
 4877 3 -44.19 46.28 -22.29 0.556 4876
 4878 3 -44.23 46.08 -22.29 0.563 4877
 4879 3 -44.43 45.82 -22.18 0.554 4878
 4880 3 -44.43 45.64 -22.14 0.542 4879
 4881 3 -44.55 45.53 -22.14 0.532 4880
 4882 3 -44.4 45.43 -21.39 0.091 4881
 4883 3 -44.4 45.4 -21.25 0.112 4882
 4884 3 -44.4 45.44 -21.09 0.141 4883
 4885 3 -44.32 45.3 -20.8 0.127 4884
 4886 3 -44.25 45.29 -20.68 0.109 4885
 4887 3 -44.18 45.19 -20.48 0.121 4886
 4888 3 -43.98 45.18 -20.36 0.119 4887
 4889 3 -43.86 45.19 -20.27 0.104 4888
 4890 3 -43.72 45.2 -20.27 0.083 4889
 4891 3 -44.51 45.44 -22.29 0.555 4881
 4892 3 -44.5 45.36 -22.38 0.543 4891
 4893 3 -44.61 45.24 -22.34 0.533 4892
 4894 3 -44.54 45.18 -22.45 0.451 4893
 4895 3 -45.22 45.15 -22.5 0.264 4894
 4896 3 -45.32 45.07 -22.64 0.258 4895
 4897 3 -45.46 45 -22.7 0.279 4896
 4898 3 -45.5 44.94 -22.82 0.304 4897
 4899 3 -45.64 44.82 -23 0.29 4898
 4900 3 -45.62 44.62 -23.18 0.258 4899
 4901 3 -45.71 44.65 -23.32 0.275 4900
 4902 3 -45.78 44.65 -23.54 0.277 4901
 4903 3 -45.82 44.61 -23.64 0.291 4902
 4904 3 -45.87 44.42 -23.7 0.31 4903
 4905 3 -45.89 44.22 -23.77 0.336 4904
 4906 3 -45.97 44.21 -23.93 0.384 4905
 4907 3 -46.01 44.11 -24.07 0.398 4906
 4908 3 -46.11 44.03 -24.18 0.439 4907
 4909 3 -46.07 43.92 -24.32 0.405 4908
 4910 3 -46.4 43.95 -24.23 0.471 4909
 4911 3 -46.43 43.75 -24.33 0.483 4910
 4912 3 -46.5 43.6 -24.38 0.514 4911
 4913 3 -46.55 43.46 -24.42 0.502 4912
 4914 3 -46.54 43.24 -24.56 0.506 4913
 4915 3 -46.54 42.98 -24.63 0.457 4914
 4916 3 -46.58 42.78 -24.83 0.462 4915
 4917 3 -46.61 42.57 -24.92 0.421 4916
 4918 3 -46.71 42.45 -24.95 0.407 4917
 4919 3 -47.1 42.46 -24.9 0.117 4918
 4920 3 -47.03 42.45 -25.04 0.000125 4919
 4921 3 -46.58 42.27 -25.13 0.315 4918
 4922 3 -46.58 42.2 -25.26 0.35 4921
 4923 3 -46.58 42.1 -25.31 0.385 4922
 4924 3 -46.6 42.02 -25.45 0.433 4923
 4925 3 -46.6 41.93 -25.6 0.443 4924
 4926 3 -46.53 41.79 -25.67 0.465 4925
 4927 3 -46.53 41.71 -25.78 0.521 4926
 4928 3 -46.3 41.64 -25.81 0.571 4927
 4929 3 -46.36 41.64 -25.95 0.616 4928
 4930 3 -46.6 41.61 -26.06 0.545 4929
 4931 3 -46.9 41.64 -26.19 0.551 4930
 4932 3 -47.07 41.63 -26.31 0.581 4931
 4933 3 -47.5 41.77 -26.54 0.566 4932
 4934 3 -47.65 41.94 -26.65 0.549 4933
 4935 3 -47.78 41.91 -26.79 0.71 4934
 4936 3 -47.71 42.16 -26.9 0.561 4935
 4937 3 -47.65 42.41 -27.04 0.577 4936
 4938 3 -47.61 42.55 -27.08 0.577 4937
 4939 3 -47.64 42.41 -27.04 0.561 4938
 4940 3 -47.46 42.8 -27.29 0.573 4937
 4941 3 -47.46 42.9 -27.42 0.577 4940
 4942 3 -47.44 42.91 -27.58 0.59 4941
 4943 3 -47.39 42.99 -27.72 0.529 4942
 4944 3 -47.29 43.05 -27.83 0.46 4943
 4945 3 -47.19 43.12 -28.04 0.342 4944
 4946 3 -47.21 43.2 -28.24 0.337 4945
 4947 3 -47.14 43.23 -28.54 0.285 4946
 4948 3 -47.05 43.27 -28.72 0.253 4947
 4949 3 -47.03 43.34 -28.85 0.218 4948
 4950 3 -46.96 43.34 -28.99 0.279 4949
 4951 3 -46.73 43.34 -29.03 0.31 4950
 4952 3 -46.66 43.35 -29.19 0.474 4951
 4953 3 -46.64 43.31 -29.33 0.509 4952
 4954 3 -46.57 43.48 -29.4 0.575 4953
 4955 3 -46.61 43.57 -29.62 0.563 4954
 4956 3 -46.66 43.54 -29.83 0.503 4955
 4957 3 -45.93 42.97 -29.81 0.43 4956
 4958 3 -45.79 42.91 -29.92 0.432 4957
 4959 3 -45.65 42.9 -30.01 0.506 4958
 4960 3 -45.68 42.87 -30.17 0.534 4959
 4961 3 -45.58 42.87 -30.31 0.478 4960
 4962 3 -45.44 42.9 -30.44 0.377 4961
 4963 3 -45.26 42.94 -30.51 0.279 4962
 4964 3 -44.91 42.98 -30.63 0.241 4963
 4965 3 -44.71 43.02 -30.72 0.203 4964
 4966 3 -44.61 43.01 -30.9 0.184 4965
 4967 3 -44.48 43.04 -31.01 0.263 4966
 4968 3 -44.22 43.15 -31.01 0.258 4967
 4969 3 -43.93 43.22 -31.01 0.244 4968
 4970 3 -43.69 43.22 -31.13 0.214 4969
 4971 3 -43.48 43.19 -31.08 0.217 4970
 4972 3 -43.33 43.19 -31.1 0.261 4971
 4973 3 -43.18 43.16 -31.22 0.332 4972
 4974 3 -43.12 43.14 -31.35 0.39 4973
 4975 3 -43.03 43.12 -31.51 0.451 4974
 4976 3 -42.9 43.15 -31.58 0.543 4975
 4977 3 -42.93 43.16 -31.72 0.589 4976
 4978 3 -42.86 43.22 -31.85 0.592 4977
 4979 3 -42.57 42.91 -31.79 0.578 4978
 4980 3 -42.44 42.8 -31.79 0.583 4979
 4981 3 -42.22 42.79 -31.88 0.58 4980
 4982 3 -41.96 42.72 -31.88 0.458 4981
 4983 3 -41.76 42.71 -31.99 0.424 4982
 4984 3 -41.43 42.72 -31.92 0.299 4983
 4985 3 -41.25 42.65 -31.9 0.267 4984
 4986 3 -41.03 42.59 -31.85 0.254 4985
 4987 3 -40.86 42.55 -31.88 0.253 4986
 4988 3 -40.64 42.59 -31.92 0.231 4987
 4989 3 -40.35 42.83 -31.9 0.177 4988
 4990 3 -40.23 42.9 -31.87 0.169 4989
 4991 3 -40.01 42.94 -31.83 0.161 4990
 4992 3 -39.9 43.08 -31.76 0.185 4991
 4993 3 -39.76 43.25 -31.7 0.179 4992
 4994 3 -39.65 43.33 -31.7 0.166 4993
 4995 3 -39.5 43.51 -31.61 0.114 4994
 4996 3 -39.36 43.59 -31.54 0.134 4995
 4997 3 -39.29 43.76 -31.5 0.158 4996
 4998 3 -39.16 43.79 -31.48 0.203 4997
 4999 3 -39.05 43.86 -31.52 0.282 4998
 5000 3 -39 44.27 -31.52 0.169 4999
 5001 3 -38.86 44.44 -31.55 0.145 5000
 5002 3 -38.72 44.57 -31.57 0.181 5001
 5003 3 -38.62 44.58 -31.63 0.279 5002
 5004 3 -38.47 44.64 -31.64 0.29 5003
 5005 3 -38.32 44.65 -31.57 0.245 5004
 5006 3 -38.16 44.65 -31.52 0.234 5005
 5007 3 -37.97 44.65 -31.52 0.172 5006
 5008 3 -37.79 44.66 -31.61 0.18 5007
 5009 3 -37.62 44.71 -31.59 0.166 5008
 5010 3 -37.48 44.79 -31.59 0.186 5009
 5011 3 -37.33 44.87 -31.52 0.194 5010
 5012 3 -37.1 44.94 -31.5 0.165 5011
 5013 3 -36.9 45.04 -31.57 0.134 5012
 5014 3 -36.78 45.12 -31.61 0.203 5013
 5015 3 -37.08 45.44 -31.5 0.242 5014
 5016 3 -37.07 45.55 -31.52 0.256 5015
 5017 3 -36.9 45.72 -31.56 0.149 5016
 5018 3 -36.33 45.08 -31.66 0.206 5014
 5019 3 -36.21 45.09 -31.64 0.223 5018
 5020 3 -36.1 45.08 -31.68 0.345 5019
 5021 3 -35.93 45.04 -31.82 0.329 5020
 5022 3 -35.75 45.12 -31.68 0.326 5021
 5023 3 -35.66 45.12 -31.57 0.374 5022
 5024 3 -35.61 45.21 -31.46 0.444 5023
 5025 3 -35.51 45.25 -31.41 0.513 5024
 5026 3 -35.26 45.23 -31.5 0.521 5025
 5027 3 -35.23 45.37 -32.05 0.105 5026
 5028 3 -35.05 45.36 -32.13 0.117 5027
 5029 3 -35.03 45.19 -31.48 0.528 5026
 5030 3 -34.78 45.22 -31.52 0.525 5029
 5031 3 -34.58 45.15 -31.59 0.531 5030
 5032 3 -34.51 44.83 -32.2 0.153 5031
 5033 3 -34.51 44.8 -32.35 0.183 5032
 5034 3 -34.54 44.72 -32.41 0.229 5033
 5035 3 -34.36 44.69 -32.56 0.192 5034
 5036 3 -34.11 44.57 -32.72 0.131 5035
 5037 3 -34.08 44.42 -32.8 0.127 5036
 5038 3 -34.11 44.31 -33.01 0.183 5037
 5039 3 -34.12 44.24 -33.23 0.176 5038
 5040 3 -34.22 44.25 -33.4 0.343 5039
 5041 3 -33.75 44.5 -33.48 0.162 5040
 5042 3 -33.64 44.56 -33.62 0.193 5041
 5043 3 -33.6 44.61 -33.73 0.202 5042
 5044 3 -33.33 44.43 -33.87 0.127 5043
 5045 3 -33.22 44.39 -33.95 0.111 5044
 5046 3 -33.1 44.35 -34.06 0.158 5045
 5047 3 -32.93 44.22 -34.13 0.164 5046
 5048 3 -32.8 44.22 -34.27 0.185 5047
 5049 3 -32.69 44.14 -34.52 0.114 5048
 5050 3 -34.47 44.14 -33.52 0.225 5040
 5051 3 -34.61 43.93 -33.6 0.157 5050
 5052 3 -34.6 43.85 -33.66 0.152 5051
 5053 3 -34.6 43.75 -33.74 0.112 5052
 5054 3 -34.47 43.61 -33.81 0.141 5053
 5055 3 -34.43 43.46 -33.84 0.184 5054
 5056 3 -34.36 43.35 -33.87 0.196 5055
 5057 3 -34.4 43.11 -33.83 0.149 5056
 5058 3 -34.5 42.99 -33.77 0.163 5057
 5059 3 -34.58 42.86 -33.74 0.17 5058
 5060 3 -34.93 42.88 -33.7 0.073 5059
 5061 3 -35.12 42.86 -33.76 0.157 5060
 5062 3 -35.18 42.75 -33.8 0.195 5061
 5063 3 -35.21 42.64 -33.73 0.279 5062
 5064 3 -35.26 42.53 -33.77 0.292 5063
 5065 3 -35.19 42.4 -33.79 0.257 5064
 5066 3 -34.91 42.33 -33.84 0.084 5065
 5067 3 -34.75 42.24 -33.94 0.069 5066
 5068 3 -34.65 42.17 -33.97 0.117 5067
 5069 3 -34.4 42.25 -34.09 0.093 5068
 5070 3 -34.21 42.28 -34.19 0.033 5069
 5071 3 -34.54 42.68 -33.7 0.094 5059
 5072 3 -34.65 42.56 -33.66 0.119 5071
 5073 3 -34.8 42.43 -33.75 0.107 5072
 5074 3 -34.94 44.59 -32.26 0.083 5034
 5075 3 -35.07 44.47 -32.28 0.1 5074
 5076 3 -34.46 45.3 -31.46 0.477 5031
 5077 3 -34.36 45.37 -31.46 0.421 5076
 5078 3 -34.25 45.44 -31.53 0.334 5077
 5079 3 -34.11 45.44 -31.58 0.269 5078
 5080 3 -33.9 45.4 -31.65 0.207 5079
 5081 3 -33.76 45.33 -31.62 0.178 5080
 5082 3 -33.69 45.12 -31.48 0.087 5081
 5083 3 -42.71 42.26 -31.65 0.142 4980
 5084 3 -43.04 42.37 -31.65 0.058 4979
 5085 3 -43.04 42.29 -31.56 0.075 5084
 5086 3 -43.04 42.21 -31.49 0.078 5085
 5087 3 -43.03 42.05 -31.47 0.093 5086
 5088 3 -44.83 43.07 -31.13 0.078 4967
 5089 3 -44.83 43.16 -31.19 0.102 5088
 5090 3 -46.85 43.76 -30.06 0.537 4956
 5091 3 -45.9 43.97 -29.61 0.121 5090
 5092 3 -45.68 43.96 -29.59 0.14 5091
 5093 3 -45.48 43.97 -29.61 0.141 5092
 5094 3 -45.28 44 -29.64 0.148 5093
 5095 3 -45.12 44 -29.64 0.175 5094
 5096 3 -44.9 44.01 -29.61 0.185 5095
 5097 3 -44.72 44.16 -29.57 0.139 5096
 5098 3 -44.41 44.3 -29.59 0.163 5097
 5099 3 -44.18 44.33 -29.63 0.139 5098
 5100 3 -44.04 44.4 -29.59 0.152 5099
 5101 3 -43.83 44.45 -29.52 0.165 5100
 5102 3 -43.75 44.48 -29.43 0.232 5101
 5103 3 -43.61 44.66 -29.43 0.21 5102
 5104 3 -43.68 44.7 -29.14 0.148 5103
 5105 3 -43.57 44.78 -28.96 0.121 5104
 5106 3 -43.58 44.94 -28.7 0.114 5105
 5107 3 -43.65 44.98 -28.59 0.141 5106
 5108 3 -43.66 45.05 -28.43 0.301 5107
 5109 3 -43.57 45.49 -28.52 0.086 5108
 5110 3 -43.8 45.49 -28.48 0.085 5109
 5111 3 -44.04 45.48 -28.45 0.069 5110
 5112 3 -44.15 45.49 -28.34 0.122 5111
 5113 3 -44.29 45.51 -28.3 0.102 5112
 5114 3 -43.39 44.76 -29.63 0.173 5103
 5115 3 -43.28 44.79 -29.79 0.171 5114
 5116 3 -43.14 44.83 -29.89 0.137 5115
 5117 3 -43.04 44.97 -29.91 0.135 5116
 5118 3 -42.86 45.05 -30.05 0.111 5117
 5119 3 -42.82 45.15 -30.13 0.129 5118
 5120 3 -42.72 45.26 -30.18 0.154 5119
 5121 3 -42.68 45.37 -30.32 0.132 5120
 5122 3 -42.66 45.46 -30.46 0.137 5121
 5123 3 -42.57 45.57 -30.52 0.158 5122
 5124 3 -42.64 45.65 -30.61 0.121 5123
 5125 3 -42.51 45.76 -30.71 0.11 5124
 5126 3 -42.43 45.87 -30.7 0.139 5125
 5127 3 -42.37 46 -30.63 0.182 5126
 5128 3 -42.15 46.15 -30.81 0.112 5127
 5129 3 -42.05 46.23 -30.92 0.125 5128
 5130 3 -41.97 46.3 -31.06 0.136 5129
 5131 3 -41.83 46.33 -31.19 0.098 5130
 5132 3 -41.66 46.37 -31.33 0.122 5131
 5133 3 -41.44 46.44 -31.51 0.185 5132
 5134 3 -41.32 46.54 -31.58 0.219 5133
 5135 3 -41.1 46.54 -31.72 0.136 5134
 5136 3 -41.01 46.57 -31.81 0.167 5135
 5137 3 -40.91 46.61 -31.92 0.121 5136
 5138 3 -40.86 46.69 -32.1 0.092 5137
 5139 3 -40.76 46.72 -32.23 0.132 5138
 5140 3 -40.73 46.76 -32.39 0.103 5139
 5141 3 -42.75 46.19 -30.33 0.056 5127
 5142 3 -42.83 46.21 -30.26 0.101 5141
 5143 3 -42.9 46.25 -30.15 0.096 5142
 5144 3 -47.47 43.75 -30.26 0.395 5090
 5145 3 -47.47 43.79 -30.37 0.349 5144
 5146 3 -47.29 43.33 -30.69 0.069 5145
 5147 3 -47.69 44.07 -30.29 0.255 5145
 5148 3 -47.86 44.18 -30.3 0.209 5147
 5149 3 -48.04 44.29 -30.34 0.202 5148
 5150 3 -48.07 44.3 -30.45 0.267 5149
 5151 3 -47.97 43.94 -30.56 0.114 5150
 5152 3 -47.94 43.83 -30.47 0.000125 5151
 5153 3 -48.19 44.58 -30.34 0.192 5150
 5154 3 -48.28 44.71 -30.41 0.189 5153
 5155 3 -48.15 44.96 -30.2 0.111 5154
 5156 3 -48.36 44.73 -30.55 0.15 5154
 5157 3 -48.4 44.86 -30.66 0.153 5156
 5158 3 -48.5 44.91 -30.8 0.176 5157
 5159 3 -48.55 44.97 -30.98 0.18 5158
 5160 3 -48.58 44.98 -31.11 0.129 5159
 5161 3 -48.65 44.72 -31.25 0.154 5160
 5162 3 -48.78 44.54 -31.29 0.101 5161
 5163 3 -48.78 44.41 -31.34 0.112 5162
 5164 3 -48.72 44.33 -31.36 0.138 5163
 5165 3 -48.68 44.11 -31.3 0.175 5164
 5166 3 -48.64 43.91 -31.37 0.155 5165
 5167 3 -48.54 43.69 -31.47 0.132 5166
 5168 3 -48.47 43.51 -31.53 0.095 5167
 5169 3 -48.5 43.37 -31.54 0.099 5168
 5170 3 -48.44 43.26 -31.58 0.115 5169
 5171 3 -48.54 43.08 -31.65 0.084 5170
 5172 3 -48.54 42.91 -31.72 0.089 5171
 5173 3 -48.54 42.75 -31.67 0.126 5172
 5174 3 -48.66 42.51 -31.65 0.122 5173
 5175 3 -48.78 42.37 -31.45 0.112 5174
 5176 3 -48.62 45.09 -31.23 0.129 5160
 5177 3 -48.64 45.15 -31.32 0.192 5176
 5178 3 -48.57 45.27 -31.41 0.243 5177
 5179 3 -48.61 45.39 -31.43 0.33 5178
 5180 3 -48.61 45.48 -31.55 0.4 5179
 5181 3 -48.55 45.54 -31.64 0.474 5180
 5182 3 -49.26 45.61 -31.38 0.219 5181
 5183 3 -49.44 45.62 -31.39 0.225 5182
 5184 3 -49.61 45.61 -31.38 0.216 5183
 5185 3 -49.72 45.79 -31.14 0.181 5184
 5186 3 -49.9 45.73 -31.27 0.239 5185
 5187 3 -50.07 45.75 -31.14 0.234 5186
 5188 3 -50.07 45.64 -30.71 0.131 5187
 5189 3 -50.11 45.5 -30.59 0.128 5188
 5190 3 -50.18 45.4 -30.52 0.086 5189
 5191 3 -50.28 45.32 -30.41 0.141 5190
 5192 3 -50.39 45.32 -30.23 0.08 5191
 5193 3 -50.48 45.33 -30.14 0.107 5192
 5194 3 -50.6 45.4 -30.02 0.092 5193
 5195 3 -50.75 45.4 -29.91 0.142 5194
 5196 3 -50.9 45.44 -29.89 0.182 5195
 5197 3 -51.04 45.54 -29.86 0.176 5196
 5198 3 -51.22 45.55 -29.71 0.174 5197
 5199 3 -51.33 45.58 -29.5 0.131 5198
 5200 3 -51.44 45.62 -29.41 0.158 5199
 5201 3 -51.26 45.8 -29.27 0.108 5200
 5202 3 -51.28 45.98 -29.21 0.069 5201
 5203 3 -50.29 45.79 -31.39 0.113 5187
 5204 3 -50.43 45.76 -31.54 0.134 5203
 5205 3 -50.51 45.72 -31.64 0.176 5204
 5206 3 -50.37 45.71 -31.84 0.143 5205
 5207 3 -50.4 45.62 -31.95 0.207 5206
 5208 3 -50.58 45.58 -32.07 0.202 5207
 5209 3 -50.83 45.55 -32.05 0.143 5208
 5210 3 -50.97 45.5 -32.11 0.102 5209
 5211 3 -51.07 45.36 -32.17 0.153 5210
 5212 3 -51.03 45.26 -32.27 0.182 5211
 5213 3 -50.83 45.1 -32.34 0.154 5212
 5214 3 -50.69 44.96 -32.53 0.144 5213
 5215 3 -50.57 44.86 -32.66 0.141 5214
 5216 3 -50.43 44.71 -32.77 0.16 5215
 5217 3 -50.36 44.58 -32.88 0.131 5216
 5218 3 -50.37 44.4 -32.94 0.145 5217
 5219 3 -50.58 44.35 -33.01 0.109 5218
 5220 3 -50.21 44.36 -32.97 0.113 5218
 5221 3 -50.08 44.28 -33.02 0.142 5220
 5222 3 -50.36 45.46 -32.22 0.098 5208
 5223 3 -50.11 45.47 -32 0.109 5207
 5224 3 -50.1 45.27 -32.05 0.164 5223
 5225 3 -50.1 45.18 -32.2 0.192 5224
 5226 3 -49.97 45.15 -32.34 0.159 5225
 5227 3 -49.89 45.18 -32.48 0.127 5226
 5228 3 -49.66 45.21 -32.63 0.073 5227
 5229 3 -49.58 45.17 -32.8 0.106 5228
 5230 3 -49.53 45.08 -32.91 0.111 5229
 5231 3 -49.46 45.03 -32.97 0.096 5230
 5232 3 -48.11 45.58 -31.91 0.32 5181
 5233 3 -47.96 45.65 -31.98 0.291 5232
 5234 3 -47.86 45.73 -32.07 0.244 5233
 5235 3 -47.69 45.75 -32.23 0.233 5234
 5236 3 -47.62 45.86 -32.3 0.224 5235
 5237 3 -47.6 45.89 -32.41 0.234 5236
 5238 3 -47.58 45.92 -32.52 0.286 5237
 5239 3 -47.55 46.03 -32.51 0.36 5238
 5240 3 -47.55 46.1 -32.62 0.454 5239
 5241 3 -47.5 46.11 -32.72 0.512 5240
 5242 3 -47.46 46.14 -32.88 0.552 5241
 5243 3 -47.43 46.15 -33.03 0.541 5242
 5244 3 -47.39 46.11 -33.22 0.489 5243
 5245 3 -47.29 46.03 -33.37 0.451 5244
 5246 3 -47.15 45.93 -33.56 0.477 5245
 5247 3 -47.11 45.83 -33.81 0.362 5246
 5248 3 -46.55 45.74 -33.99 0.148 5247
 5249 3 -46.39 45.75 -34.08 0.142 5248
 5250 3 -46.26 45.86 -34.09 0.178 5249
 5251 3 -46.05 45.86 -34.3 0.155 5250
 5252 3 -45.86 45.89 -34.34 0.159 5251
 5253 3 -45.58 46.03 -34.48 0.231 5252
 5254 3 -45.39 46.07 -34.56 0.344 5253
 5255 3 -45.29 46.14 -34.63 0.397 5254
 5256 3 -45.16 46.24 -34.7 0.402 5255
 5257 3 -45.14 46.36 -34.77 0.399 5256
 5258 3 -44.82 46.86 -34.49 0.119 5257
 5259 3 -44.65 46.97 -34.52 0.14 5258
 5260 3 -44.58 47.11 -34.56 0.168 5259
 5261 3 -44.44 47.18 -34.53 0.255 5260
 5262 3 -44.35 47.11 -34.1 0.124 5261
 5263 3 -44.41 47.1 -33.93 0.124 5262
 5264 3 -44.43 47.14 -33.82 0.172 5263
 5265 3 -44.23 47.2 -33.66 0.085 5264
 5266 3 -44.22 47.24 -33.53 0.058 5265
 5267 3 -44.18 47.24 -33.41 0.063 5266
 5268 3 -44.15 47.31 -33.23 0.125 5267
 5269 3 -44.1 47.38 -33.06 0.089 5268
 5270 3 -44.14 47.47 -32.92 0.098 5269
 5271 3 -44.18 47.57 -32.84 0.117 5270
 5272 3 -44.26 47.7 -32.74 0.12 5271
 5273 3 -44.23 47.88 -32.74 0.147 5272
 5274 3 -44.22 48 -32.6 0.19 5273
 5275 3 -44.29 48.06 -32.46 0.211 5274
 5276 3 -44.26 48.21 -32.34 0.238 5275
 5277 3 -44.28 48.22 -32.21 0.291 5276
 5278 3 -44.46 48.23 -32.06 0.267 5277
 5279 3 -44.47 48.36 -31.94 0.297 5278
 5280 3 -44.57 48.48 -31.9 0.265 5279
 5281 3 -44.61 48.58 -31.83 0.181 5280
 5282 3 -44.68 48.69 -31.76 0.129 5281
 5283 3 -44.83 48.8 -31.69 0.085 5282
 5284 3 -44.93 48.9 -31.6 0.144 5283
 5285 3 -45 49.01 -31.44 0.155 5284
 5286 3 -45.18 49.07 -31.31 0.131 5285
 5287 3 -45.22 49.21 -31.15 0.154 5286
 5288 3 -45.22 49.27 -30.98 0.114 5287
 5289 3 -45.29 49.32 -30.86 0.121 5288
 5290 3 -45.43 49.37 -30.77 0.147 5289
 5291 3 -45.53 49.44 -30.72 0.174 5290
 5292 3 -45.8 49.46 -30.72 0.159 5291
 5293 3 -46.01 49.5 -30.72 0.134 5292
 5294 3 -46.18 49.5 -30.68 0.145 5293
 5295 3 -46.33 49.58 -30.63 0.152 5294
 5296 3 -46.5 49.55 -30.56 0.128 5295
 5297 3 -46.69 49.57 -30.54 0.123 5296
 5298 3 -46.82 49.61 -30.59 0.167 5297
 5299 3 -46.86 49.72 -30.61 0.177 5298
 5300 3 -46.97 49.83 -30.7 0.182 5299
 5301 3 -47.07 50.08 -30.84 0.13 5300
 5302 3 -47.19 50.21 -30.88 0.129 5301
 5303 3 -47.32 50.27 -30.95 0.158 5302
 5304 3 -47.36 50.33 -31.06 0.206 5303
 5305 3 -47.44 50.46 -31.13 0.339 5304
 5306 3 -47.79 50.37 -31.15 0.135 5305
 5307 3 -48.08 50.39 -31.15 0.086 5306
 5308 3 -48.19 50.4 -31.15 0.103 5307
 5309 3 -48.32 50.44 -31.18 0.11 5308
 5310 3 -48.43 50.44 -31.29 0.107 5309
 5311 3 -48.54 50.4 -31.29 0.165 5310
 5312 3 -48.69 50.36 -31.36 0.173 5311
 5313 3 -48.87 50.4 -31.43 0.147 5312
 5314 3 -49.08 50.41 -31.38 0.113 5313
 5315 3 -49.26 50.52 -31.27 0.072 5314
 5316 3 -49.43 50.54 -31.32 0.1 5315
 5317 3 -49.61 50.52 -31.29 0.077 5316
 5318 3 -48.57 50.14 -31.36 0.109 5312
 5319 3 -48.58 49.94 -31.47 0.076 5318
 5320 3 -48.37 49.82 -31.52 0.083 5319
 5321 3 -48.33 49.66 -31.57 0.128 5320
 5322 3 -48.28 49.58 -31.63 0.138 5321
 5323 3 -48.16 49.4 -31.69 0.068 5322
 5324 3 -44.44 47.31 -34.75 0.231 5261
 5325 3 -44.54 47.46 -34.96 0.161 5324
 5326 3 -44.55 47.69 -35.09 0.126 5325
 5327 3 -44.53 47.85 -35.13 0.162 5326
 5328 3 -44.5 47.98 -35.17 0.212 5327
 5329 3 -44.47 48.09 -35.25 0.306 5328
 5330 3 -44.37 48.13 -35.35 0.346 5329
 5331 3 -44.36 48.27 -35.46 0.354 5330
 5332 3 -44.25 48.32 -35.56 0.361 5331
 5333 3 -44.14 48.42 -35.64 0.3 5332
 5334 3 -44.08 48.56 -35.67 0.225 5333
 5335 3 -43.86 48.7 -35.67 0.128 5334
 5336 3 -43.78 48.85 -35.64 0.152 5335
 5337 3 -43.66 48.99 -35.66 0.193 5336
 5338 3 -43.65 49.12 -35.67 0.166 5337
 5339 3 -43.47 49.2 -35.68 0.185 5338
 5340 3 -43.4 49.27 -35.78 0.174 5339
 5341 3 -43.14 49.49 -35.79 0.153 5340
 5342 3 -43.01 49.64 -35.78 0.175 5341
 5343 3 -42.86 49.78 -35.83 0.205 5342
 5344 3 -42.69 49.95 -35.96 0.238 5343
 5345 3 -42.54 49.94 -36 0.3 5344
 5346 3 -41.97 49.6 -35.97 0.153 5345
 5347 3 -41.83 49.46 -36.03 0.099 5346
 5348 3 -41.71 49.35 -36.05 0.091 5347
 5349 3 -41.46 49.17 -36.11 0.086 5348
 5350 3 -41.41 49.06 -36.08 0.107 5349
 5351 3 -41.33 48.94 -36.1 0.099 5350
 5352 3 -42.55 50.23 -36.1 0.237 5345
 5353 3 -42.51 50.45 -36.24 0.229 5352
 5354 3 -42.47 50.53 -36.33 0.271 5353
 5355 3 -42.48 50.74 -36.43 0.184 5354
 5356 3 -42.41 50.99 -36.47 0.156 5355
 5357 3 -42.28 51.24 -36.49 0.135 5356
 5358 3 -42.11 51.35 -36.53 0.101 5357
 5359 3 -42.03 51.46 -36.5 0.133 5358
 5360 3 -41.9 51.56 -36.49 0.195 5359
 5361 3 -41.78 51.59 -36.49 0.218 5360
 5362 3 -41.55 51.59 -36.49 0.221 5361
 5363 3 -41.3 51.53 -36.54 0.217 5362
 5364 3 -41.08 51.49 -36.49 0.245 5363
 5365 3 -40.79 51.17 -36.64 0.159 5364
 5366 3 -40.55 51.07 -36.67 0.137 5365
 5367 3 -40.4 50.96 -36.71 0.128 5366
 5368 3 -40.29 50.88 -36.8 0.191 5367
 5369 3 -40.15 50.78 -36.87 0.303 5368
 5370 3 -40.1 50.74 -36.97 0.364 5369
 5371 3 -40.01 50.66 -37.05 0.407 5370
 5372 3 -39.87 50.64 -37.15 0.432 5371
 5373 3 -39.72 50.63 -37.22 0.433 5372
 5374 3 -39.36 50.71 -37.19 0.284 5373
 5375 3 -39.08 50.74 -37.24 0.183 5374
 5376 3 -38.86 50.67 -37.32 0.163 5375
 5377 3 -38.76 50.69 -37.42 0.147 5376
 5378 3 -38.58 50.67 -37.47 0.138 5377
 5379 3 -38.43 50.63 -37.49 0.13 5378
 5380 3 -38.28 50.67 -37.53 0.128 5379
 5381 3 -38.18 50.66 -37.62 0.118 5380
 5382 3 -38.04 50.67 -37.67 0.14 5381
 5383 3 -37.85 50.67 -37.76 0.166 5382
 5384 3 -37.62 50.7 -37.78 0.216 5383
 5385 3 -37.35 50.8 -37.99 0.176 5384
 5386 3 -37.18 50.8 -38.14 0.153 5385
 5387 3 -37.05 50.76 -38.29 0.18 5386
 5388 3 -36.86 50.73 -38.33 0.178 5387
 5389 3 -36.72 50.65 -38.49 0.146 5388
 5390 3 -36.6 50.55 -38.57 0.126 5389
 5391 3 -36.51 50.51 -38.64 0.122 5390
 5392 3 -36.4 50.48 -38.68 0.145 5391
 5393 3 -36.28 50.47 -38.69 0.149 5392
 5394 3 -36.08 50.4 -38.8 0.129 5393
 5395 3 -35.94 50.4 -38.89 0.12 5394
 5396 3 -35.79 50.43 -39.04 0.112 5395
 5397 3 -35.69 50.48 -39.1 0.154 5396
 5398 3 -35.58 50.59 -39.14 0.146 5397
 5399 3 -35.43 50.59 -39.19 0.214 5398
 5400 3 -35.33 50.63 -39.29 0.269 5399
 5401 3 -35.15 50.62 -39.35 0.261 5400
 5402 3 -35.01 50.55 -39.44 0.147 5401
 5403 3 -35.19 50.8 -39.4 0.13 5402
 5404 3 -35.07 51.16 -39.52 0.166 5403
 5405 3 -35.01 51.29 -39.58 0.22 5404
 5406 3 -34.9 51.41 -39.66 0.255 5405
 5407 3 -34.76 51.48 -39.69 0.254 5406
 5408 3 -34.71 51.65 -39.72 0.29 5407
 5409 3 -34.71 51.8 -39.81 0.323 5408
 5410 3 -34.71 52.02 -39.94 0.309 5409
 5411 3 -34.65 52.12 -40.15 0.259 5410
 5412 3 -34.37 52.34 -40.16 0.223 5411
 5413 3 -34.29 52.55 -40.19 0.171 5412
 5414 3 -34.13 52.73 -40.22 0.15 5413
 5415 3 -34.05 52.93 -40.23 0.165 5414
 5416 3 -33.99 53.11 -40.23 0.136 5415
 5417 3 -34.05 53.27 -40.25 0.159 5416
 5418 3 -33.91 53.29 -40.36 0.102 5417
 5419 3 -33.8 53.37 -40.41 0.163 5418
 5420 3 -33.59 53.41 -40.51 0.121 5419
 5421 3 -33.42 53.41 -40.66 0.099 5420
 5422 3 -33.27 53.37 -40.69 0.143 5421
 5423 3 -33.08 53.49 -40.69 0.093 5422
 5424 3 -32.87 53.54 -40.71 0.118 5423
 5425 3 -32.7 53.62 -40.7 0.116 5424
 5426 3 -32.58 53.73 -40.77 0.167 5425
 5427 3 -32.41 53.74 -40.81 0.191 5426
 5428 3 -32.17 53.84 -40.84 0.139 5427
 5429 3 -32.08 53.91 -40.95 0.144 5428
 5430 3 -31.94 54.02 -40.99 0.108 5429
 5431 3 -31.84 54.08 -41.1 0.139 5430
 5432 3 -31.68 54.15 -41.16 0.136 5431
 5433 3 -31.6 54.25 -41.21 0.125 5432
 5434 3 -31.46 54.36 -41.23 0.17 5433
 5435 3 -31.23 54.42 -41.31 0.26 5434
 5436 3 -31.09 54.48 -41.37 0.34 5435
 5437 3 -30.98 54.54 -41.39 0.421 5436
 5438 3 -30.8 54.68 -41.38 0.45 5437
 5439 3 -30.62 54.61 -41.45 0.404 5438
 5440 3 -30.5 54.9 -41.41 0.426 5439
 5441 3 -30.32 55.05 -41.38 0.322 5440
 5442 3 -30.39 55.15 -41.46 0.353 5441
 5443 3 -30.32 55.25 -41.6 0.296 5442
 5444 3 -30.21 55.43 -41.55 0.187 5443
 5445 3 -30.05 55.53 -41.56 0.181 5444
 5446 3 -29.91 55.6 -41.67 0.176 5445
 5447 3 -29.68 55.69 -41.62 0.1 5446
 5448 3 -29.57 55.83 -41.74 0.121 5447
 5449 3 -29.5 55.89 -41.91 0.148 5448
 5450 3 -29.39 56 -42.04 0.121 5449
 5451 3 -29.3 56.05 -42.14 0.125 5450
 5452 3 -29.18 56.11 -42.22 0.166 5451
 5453 3 -29.05 56.18 -42.28 0.159 5452
 5454 3 -28.87 56.18 -42.35 0.163 5453
 5455 3 -28.69 56.23 -42.45 0.165 5454
 5456 3 -28.53 56.25 -42.52 0.135 5455
 5457 3 -28.28 56.33 -42.57 0.142 5456
 5458 3 -28.14 56.33 -42.63 0.125 5457
 5459 3 -27.96 56.36 -42.65 0.148 5458
 5460 3 -27.77 56.37 -42.71 0.142 5459
 5461 3 -27.69 56.42 -42.81 0.169 5460
 5462 3 -27.44 56.44 -42.89 0.101 5461
 5463 3 -27.3 56.53 -42.92 0.117 5462
 5464 3 -27.18 56.58 -42.96 0.13 5463
 5465 3 -27.07 56.65 -43 0.137 5464
 5466 3 -26.91 56.68 -43.04 0.153 5465
 5467 3 -26.8 56.78 -43.13 0.175 5466
 5468 3 -26.78 56.89 -43.17 0.246 5467
 5469 3 -26.62 56.9 -43.25 0.267 5468
 5470 3 -26.5 56.98 -43.35 0.238 5469
 5471 3 -26.37 56.92 -43.67 0.111 5470
 5472 3 -26.25 56.94 -43.75 0.125 5471
 5473 3 -26.16 57.04 -43.89 0.126 5472
 5474 3 -25.96 57.08 -43.93 0.134 5473
 5475 3 -25.84 57.1 -44.03 0.147 5474
 5476 3 -25.71 57.09 -44.11 0.114 5475
 5477 3 -25.57 57.13 -44.17 0.11 5476
 5478 3 -25.44 57.14 -44.24 0.121 5477
 5479 3 -25.28 57.14 -44.29 0.147 5478
 5480 3 -25.14 57.16 -44.38 0.169 5479
 5481 3 -24.96 57.18 -44.46 0.138 5480
 5482 3 -24.77 57.28 -44.56 0.127 5481
 5483 3 -24.69 57.32 -44.67 0.165 5482
 5484 3 -24.59 57.38 -44.81 0.181 5483
 5485 3 -24.52 57.46 -44.89 0.194 5484
 5486 3 -24.34 57.46 -45.02 0.18 5485
 5487 3 -24.23 57.49 -45.13 0.198 5486
 5488 3 -24.14 57.59 -45.24 0.18 5487
 5489 3 -23.93 57.6 -45.43 0.188 5488
 5490 3 -23.66 57.59 -45.68 0.109 5489
 5491 3 -23.62 57.53 -45.86 0.096 5490
 5492 3 -23.57 57.5 -46.02 0.117 5491
 5493 3 -23.5 57.47 -46.17 0.142 5492
 5494 3 -23.44 57.47 -46.31 0.134 5493
 5495 3 -23.37 57.46 -46.52 0.115 5494
 5496 3 -23.34 57.47 -46.71 0.115 5495
 5497 3 -23.23 57.52 -46.88 0.114 5496
 5498 3 -23.14 57.56 -46.97 0.12 5497
 5499 3 -23.12 57.69 -47.04 0.113 5498
 5500 3 -23.05 57.83 -47.11 0.185 5499
 5501 3 -23 57.92 -47.15 0.213 5500
 5502 3 -22.96 58.06 -47.22 0.212 5501
 5503 3 -22.91 58.06 -47.33 0.149 5502
 5504 3 -22.77 58.05 -47.36 0.057 5503
 5505 3 -26.46 57.22 -43.35 0.21 5470
 5506 3 -26.35 57.39 -43.54 0.114 5505
 5507 3 -34.62 50.3 -39.35 0.1 5401
 5508 3 -34.47 50.3 -39.33 0.08 5507
 5509 3 -34.22 50.27 -39.36 0.125 5508
 5510 3 -33.94 50.23 -39.43 0.135 5509
 5511 3 -33.76 50.24 -39.4 0.107 5510
 5512 3 -33.65 50.22 -39.4 0.08 5511
 5513 3 -33.43 50.23 -39.47 0.114 5512
 5514 3 -33.3 50.31 -39.5 0.128 5513
 5515 3 -33.14 50.47 -39.5 0.078 5514
 5516 3 -42.01 50.35 -36.28 0.129 5354
 5517 3 -41.76 50.39 -36.32 0.13 5516
 5518 3 -41.48 50.48 -36.29 0.146 5517
 5519 3 -41.33 50.5 -36.28 0.15 5518
 5520 3 -41.1 50.49 -36.25 0.096 5519
 5521 3 -40.91 50.45 -36.12 0.098 5520
 5522 3 -40.82 50.49 -36.04 0.125 5521
 5523 3 -40.73 50.45 -35.92 0.166 5522
 5524 3 -40.65 50.31 -35.76 0.095 5523
 5525 3 -40.61 50.24 -35.58 0.157 5524
 5526 3 -40.37 50.23 -35.5 0.223 5525
 5527 3 -40.29 50.24 -35.43 0.234 5526
 5528 3 -40.58 50.13 -35.26 0.106 5527
 5529 3 -40.43 50.14 -35.17 0.072 5528
 5530 3 -39.93 50.21 -35.46 0.18 5527
 5531 3 -39.9 49.99 -35.44 0.084 5530
 5532 3 -39.76 49.95 -35.4 0.073 5531
 5533 3 -39.61 49.88 -35.33 0.061 5532
 5534 3 -39.47 49.87 -35.32 0.06 5533
 5535 3 -39.35 49.78 -35.24 0.082 5534
 5536 3 -39.26 49.73 -35.25 0.054 5535
 5537 3 -39.79 50.42 -35.37 0.112 5530
 5538 3 -39.51 50.56 -35.36 0.152 5537
 5539 3 -39.37 50.67 -35.4 0.171 5538
 5540 3 -39.14 50.88 -35.35 0.147 5539
 5541 3 -38.98 51.03 -35.36 0.105 5540
 5542 3 -38.9 51.2 -35.37 0.09 5541
 5543 3 -38.83 51.38 -35.4 0.094 5542
 5544 3 -38.78 51.49 -35.41 0.12 5543
 5545 3 -38.68 51.6 -35.26 0.113 5544
 5546 3 -38.64 51.71 -35.18 0.07 5545
 5547 3 -38.51 51.79 -35.11 0.088 5546
 5548 3 -38.39 51.86 -35 0.123 5547
 5549 3 -38.3 51.86 -34.87 0.176 5548
 5550 3 -38.22 51.89 -34.81 0.255 5549
 5551 3 -38.22 52.1 -34.73 0.303 5550
 5552 3 -38.83 52.15 -34.48 0.102 5551
 5553 3 -39 52.11 -34.41 0.085 5552
 5554 3 -39.12 52.06 -34.33 0.118 5553
 5555 3 -39.23 52.03 -34.2 0.096 5554
 5556 3 -39.28 51.99 -34.06 0.084 5555
 5557 3 -39.29 51.92 -33.93 0.101 5556
 5558 3 -39.33 51.93 -33.81 0.132 5557
 5559 3 -39.43 51.96 -33.79 0.109 5558
 5560 3 -37.93 52.07 -34.8 0.306 5551
 5561 3 -37.79 52.1 -34.77 0.321 5560
 5562 3 -37.61 52.15 -34.81 0.282 5561
 5563 3 -37.5 52.28 -34.8 0.158 5562
 5564 3 -37.22 52.32 -34.77 0.125 5563
 5565 3 -37.11 52.46 -34.72 0.000125 5564
 5566 3 -37.21 52.04 -35.2 0.063 5562
 5567 3 -37.1 52.01 -35.2 0.094 5566
 5568 3 -36.97 51.95 -35.23 0.109 5567
 5569 3 -36.86 51.82 -35.26 0.055 5568
 5570 3 -36.68 51.75 -35.3 0.087 5569
 5571 3 -36.51 51.77 -35.37 0.053 5570
 5572 3 -44.11 47.32 -34.53 0.095 5324
 5573 3 -44.01 47.45 -34.49 0.104 5572
 5574 3 -43.96 47.5 -34.57 0.094 5573
 5575 3 -43.8 47.56 -34.6 0.07 5574
 5576 3 -43.61 47.57 -34.67 0.078 5575
 5577 3 -43.51 47.56 -34.81 0.000125 5576
 5578 3 -45.01 45.91 -35.12 0.122 5257
 5579 3 -44.89 45.82 -35.24 0.092 5578
 5580 3 -44.75 45.77 -35.34 0.124 5579
 5581 3 -44.61 45.7 -35.38 0.12 5580
 5582 3 -44.54 45.6 -35.37 0.171 5581
 5583 3 -44.53 45.49 -35.47 0.215 5582
 5584 3 -44.43 45.42 -35.55 0.264 5583
 5585 3 -44.32 45.35 -35.66 0.306 5584
 5586 3 -44.18 45.27 -35.76 0.277 5585
 5587 3 -44.15 45.1 -35.8 0.241 5586
 5588 3 -44.11 45.02 -35.87 0.241 5587
 5589 3 -43.9 44.99 -36.05 0.198 5588
 5590 3 -43.8 44.92 -36.16 0.195 5589
 5591 3 -43.54 45.03 -36.16 0.091 5590
 5592 3 -43.33 45.14 -36.2 0.091 5591
 5593 3 -43.26 45.24 -36.24 0.09 5592
 5594 3 -43.04 45.3 -36.26 0.091 5593
 5595 3 -42.75 45.37 -36.28 0.084 5594
 5596 3 -42.61 45.53 -36.41 0.11 5595
 5597 3 -42.4 45.56 -36.51 0.101 5596
 5598 3 -42.26 45.59 -36.52 0.146 5597
 5599 3 -42.12 45.7 -36.56 0.166 5598
 5600 3 -41.98 45.55 -36.53 0.116 5599
 5601 3 -42.15 45.92 -36.77 0.083 5599
 5602 3 -42.07 46.02 -36.97 0.099 5601
 5603 3 -41.98 46.12 -37.09 0.102 5602
 5604 3 -42.01 46.37 -37.16 0.094 5603
 5605 3 -42.19 46.38 -37.13 0.071 5604
 5606 3 -42.3 46.45 -37.02 0.105 5605
 5607 3 -42.43 46.55 -36.96 0.115 5606
 5608 3 -42.61 46.62 -36.95 0.088 5607
 5609 3 -42.68 46.77 -37.03 0.156 5608
 5610 3 -42.61 46.92 -37.25 0.071 5609
 5611 3 -42.57 47 -37.34 0.084 5610
 5612 3 -42.48 47.06 -37.39 0.06 5611
 5613 3 -42.43 47.13 -37.52 0.095 5612
 5614 3 -42.3 47.2 -37.57 0.103 5613
 5615 3 -42.18 47.14 -37.74 0.061 5614
 5616 3 -43.86 44.69 -36.41 0.18 5590
 5617 3 -43.83 44.52 -36.63 0.155 5616
 5618 3 -43.76 44.48 -36.8 0.154 5617
 5619 3 -43.69 44.49 -36.98 0.154 5618
 5620 3 -43.61 44.45 -37.1 0.2 5619
 5621 3 -43.51 44.45 -37.26 0.23 5620
 5622 3 -43.47 44.38 -37.45 0.265 5621
 5623 3 -43.46 44.3 -37.62 0.286 5622
 5624 3 -43.46 44.25 -37.74 0.297 5623
 5625 3 -43.29 44.13 -37.83 0.268 5624
 5626 3 -43.21 43.98 -37.95 0.267 5625
 5627 3 -43.18 43.84 -38.05 0.3 5626
 5628 3 -43.15 43.72 -38.16 0.334 5627
 5629 3 -43.08 43.58 -38.28 0.351 5628
 5630 3 -43.1 43.48 -38.45 0.314 5629
 5631 3 -43.08 43.34 -38.54 0.289 5630
 5632 3 -43.04 43.34 -38.72 0.283 5631
 5633 3 -42.83 43.37 -38.97 0.188 5632
 5634 3 -42.82 43.29 -39.05 0.189 5633
 5635 3 -42.72 43.16 -38.98 0.102 5634
 5636 3 -42.61 43.06 -39.11 0.089 5635
 5637 3 -42.65 43.01 -39.25 0.117 5636
 5638 3 -42.69 42.73 -39.39 0.091 5637
 5639 3 -42.65 42.61 -39.5 0.145 5638
 5640 3 -42.65 42.51 -39.62 0.175 5639
 5641 3 -42.51 42.12 -39.71 0.085 5640
 5642 3 -42.37 42.08 -39.71 0.072 5641
 5643 3 -42.22 41.94 -39.76 0.083 5642
 5644 3 -42.14 41.84 -39.82 0.123 5643
 5645 3 -42.11 41.76 -39.9 0.098 5644
 5646 3 -41.96 41.7 -40 0.099 5645
 5647 3 -41.89 41.69 -40.15 0.137 5646
 5648 3 -41.86 41.69 -40.25 0.204 5647
 5649 3 -42 41.52 -40.51 0.109 5648
 5650 3 -42.08 41.44 -40.66 0.12 5649
 5651 3 -42.21 41.33 -40.73 0.094 5650
 5652 3 -42.41 41.33 -40.79 0.114 5651
 5653 3 -42.54 41.32 -40.86 0.104 5652
 5654 3 -42.68 41.25 -40.87 0.093 5653
 5655 3 -42.71 41.11 -40.89 0.062 5654
 5656 3 -42.82 41 -40.87 0.095 5655
 5657 3 -42.96 40.89 -40.86 0.119 5656
 5658 3 -42.94 40.79 -40.9 0.152 5657
 5659 3 -42.93 40.67 -40.93 0.145 5658
 5660 3 -42.8 40.55 -40.79 0.076 5659
 5661 3 -41.55 41.79 -40.09 0.094 5648
 5662 3 -41.33 41.79 -40.18 0.093 5661
 5663 3 -41.19 41.74 -40.29 0.106 5662
 5664 3 -41.1 41.66 -40.39 0.108 5663
 5665 3 -41.01 41.66 -40.52 0.079 5664
 5666 3 -40.94 41.62 -40.62 0.098 5665
 5667 3 -42.86 43.37 -39.33 0.155 5634
 5668 3 -42.86 43.44 -39.52 0.158 5667
 5669 3 -42.87 43.44 -39.72 0.176 5668
 5670 3 -42.86 43.4 -39.84 0.282 5669
 5671 3 -42.65 43.31 -40.11 0.257 5670
 5672 3 -42.39 43.4 -40.27 0.238 5671
 5673 3 -42.08 43.44 -40.44 0.133 5672
 5674 3 -41.9 43.48 -40.52 0.154 5673
 5675 3 -41.78 43.49 -40.6 0.176 5674
 5676 3 -41.65 43.56 -40.66 0.176 5675
 5677 3 -41.62 43.43 -40.83 0.093 5676
 5678 3 -41.47 43.43 -40.94 0.106 5677
 5679 3 -41.36 43.5 -41.05 0.164 5678
 5680 3 -41.29 43.55 -41.16 0.157 5679
 5681 3 -41.15 43.65 -41.22 0.186 5680
 5682 3 -41 43.64 -41.3 0.246 5681
 5683 3 -40.91 43.69 -41.37 0.317 5682
 5684 3 -40.72 43.73 -41.4 0.367 5683
 5685 3 -40.57 43.78 -41.42 0.414 5684
 5686 3 -40.33 43.65 -41.55 0.372 5685
 5687 3 -40.15 43.61 -41.53 0.364 5686
 5688 3 -39.96 43.51 -41.55 0.37 5687
 5689 3 -39.9 43.49 -41.55 0.202 5688
 5690 3 -39.83 43.46 -41.55 0.202 5689
 5691 3 -39.46 43.15 -41.8 0.097 5690
 5692 3 -39.28 43.05 -41.84 0.135 5691
 5693 3 -39.14 42.93 -41.89 0.127 5692
 5694 3 -39.01 42.78 -41.94 0.121 5693
 5695 3 -38.82 42.61 -42 0.13 5694
 5696 3 -38.68 42.57 -42.01 0.095 5695
 5697 3 -38.57 42.5 -42.04 0.115 5696
 5698 3 -38.47 42.47 -42.12 0.141 5697
 5699 3 -38.35 42.4 -42.22 0.166 5698
 5700 3 -38.25 42.3 -42.32 0.168 5699
 5701 3 -38.11 42.25 -42.33 0.177 5700
 5702 3 -38.11 42.04 -42.32 0.155 5701
 5703 3 -38.05 41.96 -42.29 0.187 5702
 5704 3 -37.89 41.9 -42.21 0.199 5703
 5705 3 -37.85 41.83 -42.12 0.306 5704
 5706 3 -37.86 41.86 -42.01 0.384 5705
 5707 3 -38.08 41.94 -41.86 0.191 5706
 5708 3 -38.21 41.98 -41.77 0.191 5707
 5709 3 -37.4 41.57 -42.4 0.131 5708
 5710 3 -37.23 41.5 -42.43 0.107 5709
 5711 3 -37.07 41.43 -42.48 0.141 5710
 5712 3 -36.94 41.33 -42.47 0.152 5711
 5713 3 -36.76 41.29 -42.57 0.131 5712
 5714 3 -36.65 41.21 -42.59 0.112 5713
 5715 3 -36.51 41.18 -42.59 0.103 5714
 5716 3 -36.37 41.11 -42.59 0.114 5715
 5717 3 -36.26 41 -42.59 0.168 5716
 5718 3 -36.15 40.97 -42.69 0.174 5717
 5719 3 -36.11 40.85 -42.62 0.117 5718
 5720 3 -36.04 40.71 -42.66 0.126 5719
 5721 3 -36 40.54 -42.73 0.162 5720
 5722 3 -35.97 40.37 -42.79 0.152 5721
 5723 3 -35.86 40.15 -42.86 0.141 5722
 5724 3 -35.81 39.97 -42.97 0.127 5723
 5725 3 -35.81 39.79 -43.04 0.129 5724
 5726 3 -35.77 39.67 -43.13 0.154 5725
 5727 3 -35.67 39.58 -43.17 0.172 5726
 5728 3 -35.51 39.4 -43.07 0.133 5727
 5729 3 -35.34 39.3 -43.13 0.118 5728
 5730 3 -35.22 39.19 -43.14 0.13 5729
 5731 3 -35.11 39.1 -43.14 0.121 5730
 5732 3 -35.05 39.04 -43.21 0.187 5731
 5733 3 -34.79 38.96 -43.2 0.252 5732
 5734 3 -34.72 38.86 -43.24 0.254 5733
 5735 3 -34.61 38.79 -43.28 0.243 5734
 5736 3 -34.48 38.71 -43.25 0.216 5735
 5737 3 -34.36 38.58 -43.25 0.241 5736
 5738 3 -34.4 38.37 -43.5 0.141 5737
 5739 3 -34.37 38.25 -43.61 0.111 5738
 5740 3 -38.53 42.08 -41.62 0.086 5707
 5741 3 -37.43 41.78 -42.25 0.137 5706
 5742 3 -37.18 41.79 -42.3 0.13 5741
 5743 3 -37.04 41.69 -42.32 0.069 5742
 5744 3 -39.83 43.64 -41.59 0.000125 5689
 5745 3 -40.01 43.37 -41.05 0.132 5688
 5746 3 -39.93 43.4 -40.98 0.056 5745
 5747 3 -40.86 44.28 -41.15 0.082 5685
 5748 3 -40.96 44.35 -41.06 0.093 5747
 5749 3 -41 44.43 -40.88 0.092 5748
 5750 3 -41.43 43.76 -40.52 0.154 5676
 5751 3 -41.28 43.87 -40.55 0.176 5750
 5752 3 -41.04 43.91 -40.52 0.149 5751
 5753 3 -40.85 43.9 -40.48 0.168 5752
 5754 3 -40.79 44.06 -40.4 0.096 5753
 5755 3 -40.75 44.19 -40.27 0.108 5754
 5756 3 -40.69 44.29 -40.17 0.092 5755
 5757 3 -40.55 44.37 -40.16 0.11 5756
 5758 3 -40.47 44.45 -40.09 0.065 5757
 5759 3 -40.37 44.54 -40.01 0.071 5758
 5760 3 -40.26 44.58 -39.97 0.099 5759
 5761 3 -40.19 44.7 -39.99 0.088 5760
 5762 3 -40.14 44.91 -39.97 0.107 5761
 5763 3 -40.15 45.05 -39.98 0.147 5762
 5764 3 -40.22 45.13 -39.94 0.142 5763
 5765 3 -40.4 45.23 -39.77 0.084 5764
 5766 3 -40.46 45.29 -39.66 0.064 5765
 5767 3 -40.55 45.34 -39.52 0.082 5766
 5768 3 -40.6 45.44 -39.41 0.099 5767
 5769 3 -40.71 45.54 -39.3 0.117 5768
 5770 3 -40.82 45.65 -39.22 0.125 5769
 5771 3 -40.86 45.77 -39.17 0.122 5770
 5772 3 -43.47 43.34 -39.57 0.093 5670
 5773 3 -43.62 43.3 -39.4 0.11 5772
 5774 3 -43.68 43.24 -39.29 0.095 5773
 5775 3 -47.36 45.82 -33.98 0.168 5247
 5776 3 -47.47 45.79 -34.08 0.172 5775
 5777 3 -47.6 45.71 -34.13 0.154 5776
 5778 3 -47.66 45.71 -34.26 0.126 5777
 5779 3 -47.69 45.68 -34.4 0.16 5778
 5780 3 -47.76 45.74 -34.48 0.135 5779
 5781 3 -47.82 45.7 -34.63 0.147 5780
 5782 3 -47.98 45.74 -34.67 0.165 5781
 5783 3 -48.11 45.82 -34.77 0.16 5782
 5784 3 -48.25 45.83 -34.84 0.146 5783
 5785 3 -48.41 45.85 -34.97 0.134 5784
 5786 3 -48.54 45.81 -35.02 0.196 5785
 5787 3 -48.78 45.95 -35.02 0.148 5786
 5788 3 -48.93 45.99 -35.06 0.155 5787
 5789 3 -49.04 46.06 -35.08 0.165 5788
 5790 3 -49.16 46.12 -35.16 0.188 5789
 5791 3 -49.33 46.17 -35.24 0.248 5790
 5792 3 -49.4 46.21 -35.35 0.3 5791
 5793 3 -49.61 46.17 -35.59 0.347 5792
 5794 3 -49.79 46.24 -35.74 0.381 5793
 5795 3 -49.97 46.24 -35.78 0.398 5794
 5796 3 -50.11 46.38 -35.84 0.314 5795
 5797 3 -50.08 46.49 -36.13 0.173 5796
 5798 3 -50.15 46.6 -36.35 0.152 5797
 5799 3 -50.3 46.7 -36.51 0.146 5798
 5800 3 -50.47 46.77 -36.65 0.143 5799
 5801 3 -50.65 46.78 -36.73 0.143 5800
 5802 3 -50.82 46.71 -36.87 0.159 5801
 5803 3 -50.86 46.64 -36.99 0.194 5802
 5804 3 -50.89 46.66 -37.13 0.247 5803
 5805 3 -50.96 46.67 -37.26 0.244 5804
 5806 3 -51.01 46.81 -37.38 0.204 5805
 5807 3 -50.98 47 -37.51 0.166 5806
 5808 3 -50.91 47.09 -37.64 0.164 5807
 5809 3 -50.96 47.26 -37.85 0.111 5808
 5810 3 -50.98 47.4 -37.98 0.139 5809
 5811 3 -51.01 47.45 -38.17 0.173 5810
 5812 3 -51.03 47.48 -38.28 0.177 5811
 5813 3 -51.04 47.56 -38.43 0.163 5812
 5814 3 -50.93 47.59 -38.54 0.157 5813
 5815 3 -50.86 47.66 -38.68 0.124 5814
 5816 3 -50.78 47.73 -38.78 0.096 5815
 5817 3 -50.69 47.8 -38.89 0.138 5816
 5818 3 -50.69 47.76 -39.09 0.093 5817
 5819 3 -50.69 47.76 -39.23 0.078 5818
 5820 3 -50.64 47.8 -39.31 0.164 5819
 5821 3 -50.58 47.87 -39.42 0.245 5820
 5822 3 -50.61 47.91 -39.54 0.324 5821
 5823 3 -50.51 47.94 -39.68 0.382 5822
 5824 3 -50.43 48.01 -39.81 0.429 5823
 5825 3 -50.39 48.09 -39.96 0.447 5824
 5826 3 -50.3 48.15 -40.1 0.492 5825
 5827 3 -50.22 48.15 -40.24 0.448 5826
 5828 3 -50.19 48.23 -40.32 0.471 5827
 5829 3 -50.72 48.03 -40.78 0.181 5828
 5830 3 -50.89 48.12 -40.92 0.145 5829
 5831 3 -50.91 48.12 -41.13 0.167 5830
 5832 3 -50.98 48.19 -41.34 0.176 5831
 5833 3 -50.94 48.23 -41.48 0.172 5832
 5834 3 -50.9 48.18 -41.68 0.165 5833
 5835 3 -50.79 48.17 -41.79 0.177 5834
 5836 3 -50.69 48.15 -41.96 0.205 5835
 5837 3 -50.56 48.17 -42.07 0.268 5836
 5838 3 -50.36 47.68 -42.02 0.171 5837
 5839 3 -50.12 47.61 -42.11 0.137 5838
 5840 3 -49.97 47.54 -42.13 0.191 5839
 5841 3 -49.88 47.43 -42.11 0.211 5840
 5842 3 -49.69 47.36 -42.14 0.202 5841
 5843 3 -49.55 47.23 -42.29 0.203 5842
 5844 3 -49.36 47.11 -42.41 0.235 5843
 5845 3 -49.26 47 -42.48 0.214 5844
 5846 3 -49.19 46.92 -42.46 0.245 5845
 5847 3 -49.08 46.79 -42.48 0.252 5846
 5848 3 -48.62 46.75 -42.74 0.126 5847
 5849 3 -48.41 46.68 -42.77 0.102 5848
 5850 3 -48.23 46.64 -42.84 0.106 5849
 5851 3 -48.08 46.65 -42.9 0.087 5850
 5852 3 -47.81 46.61 -42.94 0.097 5851
 5853 3 -47.69 46.51 -43.01 0.095 5852
 5854 3 -47.49 46.43 -42.98 0.136 5853
 5855 3 -47.33 46.36 -43.02 0.171 5854
 5856 3 -47.16 46.28 -43.09 0.2 5855
 5857 3 -46.98 46.18 -43.16 0.214 5856
 5858 3 -46.9 46.1 -43.15 0.306 5857
 5859 3 -46.8 46.03 -43.09 0.4 5858
 5860 3 -46.69 45.96 -43.05 0.49 5859
 5861 3 -46.61 45.85 -43.06 0.471 5860
 5862 3 -46.52 45.82 -42.98 0.489 5861
 5863 3 -46.34 45.79 -42.97 0.448 5862
 5864 3 -46.37 45.43 -43.06 0.283 5863
 5865 3 -46.23 45.04 -43.27 0.148 5864
 5866 3 -46.2 44.93 -43.3 0.152 5865
 5867 3 -46.13 44.85 -43.27 0.143 5866
 5868 3 -46.08 44.69 -43.19 0.19 5867
 5869 3 -45.98 44.5 -43.26 0.104 5868
 5870 3 -45.9 44.43 -43.24 0.077 5869
 5871 3 -45.9 44.29 -43.17 0.071 5870
 5872 3 -45.94 44.18 -43.16 0.1 5871
 5873 3 -46.29 44.4 -43.1 0.088 5872
 5874 3 -46.37 44.55 -43.05 0.095 5873
 5875 3 -45.81 46.4 -42.84 0.111 5863
 5876 3 -45.62 46.48 -42.85 0.089 5875
 5877 3 -45.48 46.5 -42.89 0.124 5876
 5878 3 -45.24 46.48 -42.96 0.131 5877
 5879 3 -45.16 46.47 -42.89 0.16 5878
 5880 3 -45.05 46.23 -42.87 0.102 5879
 5881 3 -44.87 46.18 -42.87 0.118 5880
 5882 3 -44.69 46.15 -42.87 0.099 5881
 5883 3 -44.49 46.1 -42.8 0.092 5882
 5884 3 -44.3 46.1 -42.73 0.093 5883
 5885 3 -44.16 46.17 -42.7 0.091 5884
 5886 3 -44.05 46.21 -42.66 0.102 5885
 5887 3 -43.94 46.3 -42.63 0.119 5886
 5888 3 -43.84 46.4 -42.54 0.196 5887
 5889 3 -43.72 46.5 -42.52 0.188 5888
 5890 3 -43.45 46.54 -42.5 0.104 5889
 5891 3 -43.27 46.61 -42.48 0.105 5890
 5892 3 -43.12 46.68 -42.49 0.074 5891
 5893 3 -43.01 46.83 -42.34 0.092 5892
 5894 3 -42.87 46.87 -42.31 0.048 5893
 5895 3 -42.77 46.97 -42.36 0.092 5894
 5896 3 -42.59 47.03 -42.35 0.071 5895
 5897 3 -42.48 47.12 -42.31 0.094 5896
 5898 3 -42.41 47.22 -42.29 0.000125 5897
 5899 3 -50.61 47.4 -41.84 0.114 5838
 5900 3 -50.58 48.68 -42.36 0.198 5837
 5901 3 -50.52 48.83 -42.42 0.218 5900
 5902 3 -50.59 48.97 -42.57 0.236 5901
 5903 3 -50.77 49.07 -42.74 0.177 5902
 5904 3 -50.92 49.18 -42.86 0.187 5903
 5905 3 -51.08 49.33 -43.04 0.154 5904
 5906 3 -51.19 49.37 -43.2 0.128 5905
 5907 3 -51.36 49.41 -43.32 0.088 5906
 5908 3 -51.44 49.49 -43.42 0.108 5907
 5909 3 -51.52 49.61 -43.49 0.129 5908
 5910 3 -51.55 49.78 -43.6 0.112 5909
 5911 3 -51.61 49.89 -43.72 0.134 5910
 5912 3 -51.66 50.03 -43.79 0.145 5911
 5913 3 -51.59 50.18 -43.89 0.157 5912
 5914 3 -51.54 50.29 -43.92 0.223 5913
 5915 3 -51.34 50.14 -44.22 0.106 5914
 5916 3 -51.3 50.21 -44.37 0.122 5915
 5917 3 -51.27 50.24 -44.47 0.217 5916
 5918 3 -51.37 50.1 -44.57 0.354 5917
 5919 3 -51.34 50.14 -44.71 0.446 5918
 5920 3 -51.37 50.2 -44.89 0.456 5919
 5921 3 -51.2 50.22 -45.05 0.474 5920
 5922 3 -51.16 50.28 -45.21 0.46 5921
 5923 3 -51.19 50.41 -45.33 0.423 5922
 5924 3 -51.19 50.45 -45.47 0.32 5923
 5925 3 -51.09 50.47 -45.61 0.225 5924
 5926 3 -51.02 50.6 -45.72 0.098 5925
 5927 3 -51.69 50.63 -43.71 0.104 5914
 5928 3 -51.74 50.78 -43.65 0.085 5927
 5929 3 -51.83 50.89 -43.68 0.093 5928
 5930 3 -51.99 50.99 -43.58 0.06 5929
 5931 3 -51.67 49.63 -43.31 0.086 5909
 5932 3 -51.8 49.61 -43.21 0.087 5931
 5933 3 -51.91 49.61 -43.11 0.093 5932
 5934 3 -51.98 49.61 -42.98 0.09 5933
 5935 3 -52.12 49.61 -42.85 0.079 5934
 5936 3 -52.2 49.6 -42.79 0.078 5935
 5937 3 -52.31 49.58 -42.66 0.054 5936
 5938 3 -52.41 49.54 -42.56 0.07 5937
 5939 3 -52.55 49.48 -42.48 0.091 5938
 5940 3 -52.67 49.47 -42.29 0.097 5939
 5941 3 -52.8 49.4 -42.18 0.063 5940
 5942 3 -52.91 49.43 -42.13 0.000125 5941
 5943 3 -50.58 47.98 -38.81 0.137 5817
 5944 3 -50.58 48.08 -38.74 0.000125 5943
 5945 3 -50.22 46.67 -35.45 0.078 5796
 5946 3 -50.32 46.7 -35.35 0.09 5945
 5947 3 -50.47 46.69 -35.31 0.077 5946
 5948 3 -50.66 46.64 -35.28 0.111 5947
 5949 3 -50.76 46.6 -35.19 0.106 5948
 5950 3 -50.83 46.64 -35.06 0.101 5949
 5951 3 -50.93 46.67 -34.98 0.095 5950
 5952 3 -51.01 46.58 -34.9 0.115 5951
 5953 3 -51.15 46.64 -34.88 0.112 5952
 5954 3 -48.19 41.06 -26.25 0.151 4936
 5955 3 -48.26 41.02 -26.14 0.153 5954
 5956 3 -48.54 40.79 -25.94 0.135 5955
 5957 3 -48.64 40.61 -25.87 0.096 5956
 5958 3 -48.72 40.42 -25.87 0.105 5957
 5959 3 -48.79 40.25 -25.87 0.139 5958
 5960 3 -48.82 40.1 -25.91 0.139 5959
 5961 3 -48.87 39.98 -25.84 0.165 5960
 5962 3 -48.93 39.82 -25.87 0.208 5961
 5963 3 -49.08 39.7 -25.91 0.206 5962
 5964 3 -49.16 39.57 -25.98 0.27 5963
 5965 3 -49.33 39.48 -26.09 0.191 5964
 5966 3 -49.29 39.36 -26.18 0.225 5965
 5967 3 -49.21 39.21 -26.25 0.273 5966
 5968 3 -49.58 39.18 -26.34 0.158 5967
 5969 3 -49.71 39.13 -26.41 0.155 5968
 5970 3 -49.75 38.99 -26.5 0.153 5969
 5971 3 -49.72 38.87 -26.59 0.162 5970
 5972 3 -49.86 38.87 -26.68 0.203 5971
 5973 3 -50.07 38.9 -26.8 0.196 5972
 5974 3 -50.21 38.98 -26.91 0.193 5973
 5975 3 -50.22 38.98 -27.05 0.27 5974
 5976 3 -50.35 39.05 -27.34 0.331 5975
 5977 3 -50.44 39.16 -27.41 0.393 5976
 5978 3 -50.44 39.2 -27.57 0.435 5977
 5979 3 -50.53 39.17 -27.71 0.497 5978
 5980 3 -50.01 38.52 -27.56 0.162 5979
 5981 3 -49.87 38.49 -27.67 0.106 5980
 5982 3 -50.71 39.42 -27.98 0.547 5979
 5983 3 -50.94 39.81 -27.93 0.436 5982
 5984 3 -50.85 39.88 -28.07 0.477 5983
 5985 3 -51.32 40.15 -27.89 0.234 5984
 5986 3 -51.54 40.17 -27.93 0.161 5985
 5987 3 -51.65 40.3 -27.96 0.15 5986
 5988 3 -51.79 40.38 -28.02 0.097 5987
 5989 3 -51.97 40.38 -28.03 0.147 5988
 5990 3 -52.11 40.45 -28.03 0.18 5989
 5991 3 -52.22 40.55 -28.12 0.132 5990
 5992 3 -52.43 40.66 -28.21 0.184 5991
 5993 3 -52.54 40.63 -28.23 0.281 5992
 5994 3 -52.72 40.63 -28.25 0.493 5993
 5995 3 -52.8 40.49 -28.25 0.544 5994
 5996 3 -52.96 40.47 -28.28 0.556 5995
 5997 3 -52.8 41.02 -28.96 0.116 5996
 5998 3 -52.76 41.06 -29.09 0.147 5997
 5999 3 -52.79 41.13 -29.25 0.143 5998
 6000 3 -52.69 41.16 -29.43 0.125 5999
 6001 3 -52.72 41.22 -29.59 0.193 6000
 6002 3 -52.76 41.19 -29.73 0.194 6001
 6003 3 -52.93 41.32 -29.71 0.1 6002
 6004 3 -53.01 41.44 -29.75 0.119 6003
 6005 3 -52.98 41.51 -29.84 0.115 6004
 6006 3 -53.1 41.59 -30 0.14 6005
 6007 3 -53.11 41.69 -30.12 0.000125 6006
 6008 3 -52.72 41.08 -29.94 0.167 6002
 6009 3 -52.69 40.96 -30.14 0.159 6008
 6010 3 -52.69 40.91 -30.28 0.164 6009
 6011 3 -52.72 40.86 -30.46 0.187 6010
 6012 3 -52.72 40.82 -30.69 0.205 6011
 6013 3 -52.68 40.76 -30.87 0.208 6012
 6014 3 -52.61 40.68 -31.14 0.166 6013
 6015 3 -52.53 40.61 -31.3 0.178 6014
 6016 3 -52.46 40.55 -31.43 0.204 6015
 6017 3 -52.35 40.58 -31.53 0.27 6016
 6018 3 -52.55 40.59 -31.8 0.179 6017
 6019 3 -52.54 40.51 -31.94 0.167 6018
 6020 3 -52.51 40.57 -32.11 0.231 6019
 6021 3 -52.5 40.57 -32.28 0.198 6020
 6022 3 -53.14 40.43 -32.07 0.175 6021
 6023 3 -53.33 40.49 -32.07 0.182 6022
 6024 3 -53.5 40.43 -32.05 0.227 6023
 6025 3 -53.72 40.26 -31.96 0.208 6024
 6026 3 -53.86 40.18 -31.91 0.25 6025
 6027 3 -54.01 40.11 -31.89 0.272 6026
 6028 3 -54.15 40.01 -31.91 0.308 6027
 6029 3 -54.29 39.97 -31.96 0.337 6028
 6030 3 -54.47 39.9 -31.93 0.432 6029
 6031 3 -54.58 39.82 -31.89 0.438 6030
 6032 3 -54.55 39.32 -31.53 0.105 6031
 6033 3 -54.53 39.18 -31.5 0.125 6032
 6034 3 -54.51 39.07 -31.5 0.159 6033
 6035 3 -54.5 38.94 -31.54 0.173 6034
 6036 3 -54.32 38.82 -31.47 0.11 6035
 6037 3 -54.26 38.69 -31.42 0.143 6036
 6038 3 -54.19 38.58 -31.38 0.188 6037
 6039 3 -54.14 38.44 -31.38 0.195 6038
 6040 3 -54.01 38.33 -31.77 0.123 6039
 6041 3 -54.04 38.26 -31.88 0.146 6040
 6042 3 -54.08 38.12 -31.92 0.178 6041
 6043 3 -54.18 38 -32.04 0.203 6042
 6044 3 -54.15 37.92 -32.14 0.204 6043
 6045 3 -54.16 37.78 -32.32 0.184 6044
 6046 3 -54.11 37.68 -32.5 0.176 6045
 6047 3 -53.91 37.82 -32.7 0.102 6046
 6048 3 -53.86 37.81 -32.84 0.148 6047
 6049 3 -53.86 37.78 -33.1 0.131 6048
 6050 3 -53.91 37.74 -33.25 0.112 6049
 6051 3 -53.85 37.83 -33.38 0.109 6050
 6052 3 -53.86 37.82 -33.56 0.117 6051
 6053 3 -53.86 37.83 -33.66 0.164 6052
 6054 3 -53.86 37.83 -33.8 0.15 6053
 6055 3 -53.78 37.82 -33.88 0.101 6054
 6056 3 -53.68 37.75 -34.05 0.112 6055
 6057 3 -53.65 37.71 -34.23 0.131 6056
 6058 3 -53.57 37.68 -34.35 0.135 6057
 6059 3 -53.6 37.57 -34.49 0.161 6058
 6060 3 -53.64 37.47 -34.53 0.109 6059
 6061 3 -54.12 37.49 -32.55 0.166 6046
 6062 3 -54.18 37.31 -32.63 0.148 6061
 6063 3 -54.21 37.14 -32.77 0.156 6062
 6064 3 -54.19 37.04 -32.77 0.161 6063
 6065 3 -54.26 36.92 -32.94 0.137 6064
 6066 3 -54.22 36.81 -33.06 0.132 6065
 6067 3 -54.21 36.71 -33.13 0.135 6066
 6068 3 -54.14 36.57 -33.05 0.167 6067
 6069 3 -54.15 36.72 -32.77 0.096 6068
 6070 3 -54.21 36.82 -32.67 0.000125 6069
 6071 3 -54.05 36.46 -33.06 0.183 6068
 6072 3 -54.01 36.32 -33.31 0.101 6071
 6073 3 -53.97 36.24 -33.25 0.099 6072
 6074 3 -53.97 36.11 -33.09 0.094 6073
 6075 3 -53.9 36.03 -32.95 0.168 6074
 6076 3 -54.18 38.15 -31.04 0.076 6039
 6077 3 -54.18 38.09 -30.9 0.089 6076
 6078 3 -54.21 37.98 -30.72 0.129 6077
 6079 3 -54.19 37.89 -30.67 0.13 6078
 6080 3 -54.76 39.8 -31.89 0.436 6031
 6081 3 -55.1 40.09 -31.94 0.107 6080
 6082 3 -55.15 39.97 -32 0.101 6081
 6083 3 -55.3 39.93 -32.05 0.07 6082
 6084 3 -55.39 39.85 -32.11 0.122 6083
 6085 3 -55.4 39.78 -32.26 0.133 6084
 6086 3 -55.64 39.75 -32.25 0.14 6085
 6087 3 -55.85 39.82 -32.22 0.165 6086
 6088 3 -56 39.96 -32.25 0.144 6087
 6089 3 -56.08 40.04 -32.29 0.124 6088
 6090 3 -56.29 40.14 -32.17 0.099 6089
 6091 3 -56.4 40.18 -32.18 0.084 6090
 6092 3 -52.15 40.54 -32.61 0.155 6021
 6093 3 -52.04 40.53 -32.75 0.053 6092
 6094 3 -52.04 40.82 -32.13 0.107 6020
 6095 3 -51.91 40.86 -32.18 0.118 6094
 6096 3 -51.73 40.92 -32.21 0.134 6095
 6097 3 -51.68 40.78 -32.21 0.103 6096
 6098 3 -51.69 40.63 -32.28 0.133 6097
 6099 3 -51.83 40.61 -32.42 0.116 6098
 6100 3 -51.86 40.5 -32.5 0.107 6099
 6101 3 -51.62 40.47 -32.2 0.1 6098
 6102 3 -51.72 40.37 -32.07 0.095 6101
 6103 3 -51.75 40.27 -32.03 0.000125 6102
 6104 3 -51.72 41.14 -32.17 0.126 6096
 6105 3 -51.66 41.17 -32.32 0.188 6104
 6106 3 -51.68 41.11 -32.58 0.129 6105
 6107 3 -51.66 41.1 -32.7 0.099 6106
 6108 3 -51.96 40.62 -31.39 0.096 6017
 6109 3 -51.83 40.58 -31.46 0.077 6108
 6110 3 -51.79 40.46 -31.41 0.127 6109
 6111 3 -51.71 40.3 -31.34 0.115 6110
 6112 3 -51.62 40.32 -31.25 0.103 6111
 6113 3 -51.64 40.33 -31.12 0.04 6112
 6114 3 -51.54 40.47 -31.12 0.094 6113
 6115 3 -51.47 40.51 -31.03 0.099 6114
 6116 3 -51.41 40.55 -30.89 0.083 6115
 6117 3 -51.3 40.58 -30.91 0.069 6116
 6118 3 -53.1 40.35 -28.16 0.457 5996
 6119 3 -53.33 40.33 -28.12 0.368 6118
 6120 3 -53.51 40.41 -28.21 0.263 6119
 6121 3 -53.71 40.48 -28.27 0.057 6120
 6122 3 -50.58 39.81 -28.39 0.307 5984
 6123 3 -50.9 39.59 -28.62 0.082 6122
 6124 3 -50.9 39.53 -28.78 0.116 6123
 6125 3 -50.82 39.48 -28.87 0.11 6124
 6126 3 -50.86 39.34 -28.89 0.054 6125
 6127 3 -50.91 39.27 -28.98 0.121 6126
 6128 3 -51.04 39.23 -29.07 0.079 6127
 6129 3 -50.43 39.97 -28.41 0.154 6122
 6130 3 -48.76 39.09 -26.18 0.119 5967
 6131 3 -48.58 39.04 -26.12 0.125 6130
 6132 3 -48.44 38.92 -26.11 0.141 6131
 6133 3 -48.28 38.85 -26.11 0.206 6132
 6134 3 -48.12 38.78 -26.11 0.24 6133
 6135 3 -48.08 38.6 -26.3 0.13 6134
 6136 3 -47.96 38.39 -26.33 0.087 6135
 6137 3 -47.86 38.29 -26.33 0.063 6136
 6138 3 -47.69 38.27 -26.27 0.08 6137
 6139 3 -48 38.91 -25.8 0.181 6134
 6140 3 -47.87 38.92 -25.57 0.196 6139
 6141 3 -47.83 39.1 -25.32 0.129 6140
 6142 3 -47.83 39.1 -25.14 0.12 6141
 6143 3 -47.73 39.16 -25.11 0.104 6142
 6144 3 -47.61 39.13 -25.05 0.111 6143
 6145 3 -47.51 39.03 -25.03 0.137 6144
 6146 3 -47.47 39.14 -24.89 0.135 6145
 6147 3 -47.37 39.18 -24.77 0.149 6146
 6148 3 -47.32 39.17 -24.66 0.125 6147
 6149 3 -47.11 39.1 -24.53 0.105 6148
 6150 3 -46.97 39.11 -24.48 0.105 6149
 6151 3 -46.85 39.11 -24.39 0.119 6150
 6152 3 -46.72 39.14 -24.34 0.131 6151
 6153 3 -46.57 39.1 -24.28 0.144 6152
 6154 3 -46.4 39.1 -24.23 0.13 6153
 6155 3 -46.26 39.07 -24.18 0.125 6154
 6156 3 -46.1 39.1 -24.18 0.135 6155
 6157 3 -45.93 39.06 -24.14 0.134 6156
 6158 3 -45.71 38.96 -24.14 0.124 6157
 6159 3 -45.54 38.95 -24.14 0.156 6158
 6160 3 -45.33 38.95 -24.14 0.117 6159
 6161 3 -47.72 38.68 -25.61 0.189 6140
 6162 3 -47.55 38.73 -25.64 0.243 6161
 6163 3 -47.4 38.68 -25.71 0.142 6162
 6164 3 -47.98 41.27 -26.79 0.239 4935
 6165 3 -48.18 41.22 -26.76 0.000125 6164
 6166 3 -46.37 41.29 -26.51 0.049 4932
 6167 3 -46.26 41.24 -26.51 0.097 6166
 6168 3 -46.11 41.28 -26.51 0.106 6167
 6169 3 -45.91 41.24 -26.44 0.053 6168
 6170 3 -45.71 41.17 -26.44 0.116 6169
 6171 3 -45.73 41.46 -25.69 0.163 4930
 6172 3 -45.51 41.46 -25.7 0.146 6171
 6173 3 -45.39 41.46 -25.69 0.000125 6172
 6174 3 -45.93 41.99 -26.22 0.066 4929
 6175 3 -45.36 45.83 -22.05 0.115 4891
 6176 3 -45.54 45.85 -22.05 0.064 6175
 6177 3 -45.68 45.8 -22.05 0.028 6176
 6178 3 -44.83 46.71 -22.28 0.106 4877
 6179 3 -45.01 46.78 -22.19 0.105 6178
 6180 3 -45.14 46.79 -22.15 0.096 6179
 6181 3 -45.32 46.79 -22.06 0.084 6180
 6182 3 -45.36 46.69 -21.99 0.039 6181
 6183 3 -42.61 49.19 -20.93 0.083 4668
 6184 3 -42.76 49.18 -21.04 0.108 6183
 6185 3 -42.91 49.23 -21.13 0.17 6184
 6186 3 -43.01 49.3 -21.15 0.157 6185
 6187 3 -43.04 49.48 -20.95 0.138 6186
 6188 3 -43.05 49.59 -20.59 0.12 6187
 6189 3 -43.18 49.76 -20.56 0.087 6188
 6190 3 -43.4 49.87 -20.59 0.115 6189
 6191 3 -43.5 49.86 -20.56 0.089 6190
 6192 3 -42.15 48.5 -19.78 0.189 4667
 6193 3 -42.26 48.45 -19.62 0.21 6192
 6194 3 -42.36 48.43 -19.49 0.202 6193
 6195 3 -42.33 48.48 -19.21 0.141 6194
 6196 3 -42.23 48.51 -19.08 0.185 6195
 6197 3 -42.43 48.55 -19.03 0.1 6196
 6198 3 -42.48 48.51 -18.92 0.121 6197
 6199 3 -42.58 48.45 -18.81 0.153 6198
 6200 3 -42.68 48.55 -18.74 0.165 6199
 6201 3 -42.69 48.72 -18.65 0.135 6200
 6202 3 -42.83 48.9 -18.62 0.13 6201
 6203 3 -42.97 49 -18.53 0.119 6202
 6204 3 -43.08 49.01 -18.42 0.113 6203
 6205 3 -43.25 49.12 -18.36 0.109 6204
 6206 3 -43.36 49.23 -18.36 0.102 6205
 6207 3 -43.33 49.34 -18.22 0.094 6206
 6208 3 -43.39 49.46 -18.16 0.086 6207
 6209 3 -43.41 49.59 -18.18 0.063 6208
 6210 3 -43.36 49.71 -18.02 0.108 6209
 6211 3 -43.33 49.77 -17.93 0.124 6210
 6212 3 -43.37 49.84 -17.82 0.143 6211
 6213 3 -43.39 49.76 -17.54 0.155 6212
 6214 3 -43.35 49.63 -17.43 0.143 6213
 6215 3 -43.21 49.53 -17.47 0.000125 6214
 6216 3 -38.32 52.9 -14.6 0.906 4571
 6217 3 -38.4 52.97 -14.57 0.83 6216
 6218 3 -38.47 53.08 -14.46 0.769 6217
 6219 3 -38.61 53.03 -14.37 0.766 6218
 6220 3 -38.78 53 -14.39 0.746 6219
 6221 3 -39.05 52.99 -14.49 0.801 6220
 6222 3 -39.23 52.92 -14.49 0.762 6221
 6223 3 -39.33 52.63 -14.18 0.798 6222
 6224 3 -39.43 52.58 -14.16 0.72 6223
 6225 3 -39.69 52.42 -14.01 0.755 6224
 6226 3 -39.8 52.42 -14.04 0.68 6225
 6227 3 -39.94 52.42 -14.07 0.639 6226
 6228 3 -40.11 52.35 -14.07 0.607 6227
 6229 3 -40.36 52.15 -13.99 0.677 6228
 6230 3 -40.53 52.15 -14.07 0.703 6229
 6231 3 -40.71 52.1 -14.07 0.698 6230
 6232 3 -40.85 52.06 -14.02 0.679 6231
 6233 3 -41.01 52.18 -13.99 0.639 6232
 6234 3 -41.15 52.14 -13.96 0.582 6233
 6235 3 -41.32 52.1 -13.9 0.537 6234
 6236 3 -41.58 51.97 -13.88 0.501 6235
 6237 3 -41.73 51.92 -13.83 0.46 6236
 6238 3 -41.96 51.86 -13.88 0.447 6237
 6239 3 -42.14 51.78 -13.84 0.444 6238
 6240 3 -42.33 51.77 -13.81 0.438 6239
 6241 3 -42.37 52.08 -13.52 0.095 6240
 6242 3 -42.33 52.22 -13.48 0.082 6241
 6243 3 -42.25 52.27 -13.33 0.081 6242
 6244 3 -42.51 51.68 -13.87 0.477 6240
 6245 3 -42.68 51.77 -13.93 0.446 6244
 6246 3 -42.87 51.71 -14.11 0.519 6245
 6247 3 -42.83 52.02 -14.75 0.162 6246
 6248 3 -42.97 52.1 -14.91 0.075 6247
 6249 3 -43.1 51.58 -14.04 0.53 6246
 6250 3 -43.32 51.57 -14.01 0.537 6249
 6251 3 -43.54 51.43 -14.08 0.537 6250
 6252 3 -43.72 51.28 -14.07 0.548 6251
 6253 3 -43.82 51.04 -14.13 0.609 6252
 6254 3 -43.47 50.38 -14.23 0.106 6253
 6255 3 -43.41 50.39 -14.36 0.101 6254
 6256 3 -44.22 50.28 -14.18 0.842 6253
 6257 3 -44.32 50.32 -14.23 0.828 6256
 6258 3 -44.4 50.46 -14.26 0.801 6257
 6259 3 -44.58 50.45 -14.23 0.755 6258
 6260 3 -44.69 50.57 -14.18 0.645 6259
 6261 3 -44.83 50.72 -14.25 0.627 6260
 6262 3 -44.93 50.75 -14.31 0.603 6261
 6263 3 -45.03 50.75 -14.5 0.484 6262
 6264 3 -45.18 50.77 -14.4 0.492 6263
 6265 3 -45.39 50.82 -14.36 0.441 6264
 6266 3 -45.58 50.86 -14.41 0.425 6265
 6267 3 -45.78 50.92 -14.46 0.387 6266
 6268 3 -45.94 50.85 -14.45 0.401 6267
 6269 3 -46.15 50.79 -14.45 0.425 6268
 6270 3 -46.3 50.72 -14.47 0.391 6269
 6271 3 -46.51 50.64 -14.5 0.367 6270
 6272 3 -46.69 50.6 -14.59 0.379 6271
 6273 3 -46.91 50.56 -14.61 0.4 6272
 6274 3 -47.11 50.56 -14.66 0.396 6273
 6275 3 -47.29 50.5 -14.62 0.423 6274
 6276 3 -47.51 50.45 -14.67 0.409 6275
 6277 3 -47.73 50.32 -14.57 0.467 6276
 6278 3 -48.03 50.35 -14.59 0.468 6277
 6279 3 -48.21 50.31 -14.65 0.481 6278
 6280 3 -48.4 50.22 -14.62 0.499 6279
 6281 3 -48.62 50.13 -14.46 0.582 6280
 6282 3 -48.76 50.03 -14.51 0.63 6281
 6283 3 -49.08 50.1 -14.16 0.741 6282
 6284 3 -49.22 50.03 -14.3 0.727 6283
 6285 3 -49.4 50.07 -14.37 0.671 6284
 6286 3 -49.6 50.07 -14.37 0.598 6285
 6287 3 -49.75 50.04 -14.51 0.554 6286
 6288 3 -49.93 50.03 -14.58 0.506 6287
 6289 3 -50.11 50.06 -14.72 0.461 6288
 6290 3 -50.33 50.06 -14.65 0.433 6289
 6291 3 -50.51 50.11 -14.65 0.404 6290
 6292 3 -50.72 50.14 -14.51 0.37 6291
 6293 3 -51 50.18 -14.56 0.405 6292
 6294 3 -51.16 50.15 -14.56 0.426 6293
 6295 3 -51.39 50.14 -14.61 0.442 6294
 6296 3 -51.55 50.07 -14.57 0.471 6295
 6297 3 -51.79 50.13 -14.61 0.49 6296
 6298 3 -51.97 50.04 -14.61 0.506 6297
 6299 3 -52.16 49.99 -14.64 0.459 6298
 6300 3 -52.41 49.97 -14.7 0.473 6299
 6301 3 -52.62 49.88 -14.63 0.492 6300
 6302 3 -52.79 49.77 -14.57 0.501 6301
 6303 3 -53 49.61 -14.5 0.507 6302
 6304 3 -53.15 49.57 -14.5 0.478 6303
 6305 3 -53.33 49.35 -14.36 0.525 6304
 6306 3 -53.54 48.92 -14.3 0.709 6305
 6307 3 -53.82 48.57 -14.16 0.732 6306
 6308 3 -54.15 48.21 -14.22 0.816 6307
 6309 3 -54.22 48.32 -14.3 0.754 6308
 6310 3 -54.42 48.29 -14.23 0.661 6309
 6311 3 -54.61 48.33 -14.23 0.598 6310
 6312 3 -54.82 48.21 -14.23 0.565 6311
 6313 3 -55.03 48.14 -14.27 0.567 6312
 6314 3 -55.18 48.1 -14.35 0.557 6313
 6315 3 -55.31 48.03 -14.42 0.55 6314
 6316 3 -55.47 48.04 -14.54 0.527 6315
 6317 3 -55.65 47.95 -14.52 0.486 6316
 6318 3 -55.83 47.86 -14.53 0.409 6317
 6319 3 -56.08 47.92 -14.54 0.363 6318
 6320 3 -56.29 47.82 -14.55 0.359 6319
 6321 3 -56.46 47.71 -14.57 0.393 6320
 6322 3 -56.62 47.75 -14.58 0.402 6321
 6323 3 -56.87 47.78 -14.55 0.434 6322
 6324 3 -57.03 47.64 -14.56 0.417 6323
 6325 3 -57.21 47.46 -14.51 0.418 6324
 6326 3 -57.5 47.49 -14.45 0.477 6325
 6327 3 -57.6 47.33 -14.39 0.506 6326
 6328 3 -57.84 47.32 -14.41 0.505 6327
 6329 3 -58.1 47.21 -14.45 0.495 6328
 6330 3 -58.46 47.33 -14.73 0.62 6329
 6331 3 -58.57 47.27 -14.72 0.684 6330
 6332 3 -58.7 47.2 -14.64 0.654 6331
 6333 3 -58.92 47.22 -14.63 0.56 6332
 6334 3 -59.07 47.14 -14.63 0.527 6333
 6335 3 -59.06 46.86 -14.46 0.49 6334
 6336 3 -59.2 46.83 -14.54 0.507 6335
 6337 3 -59.25 46.71 -14.68 0.426 6336
 6338 3 -59.46 46.68 -14.6 0.492 6337
 6339 3 -59.68 46.5 -14.56 0.522 6338
 6340 3 -59.82 46.38 -14.54 0.511 6339
 6341 3 -60.13 46.35 -14.49 0.467 6340
 6342 3 -60.28 46 -14.48 0.564 6341
 6343 3 -60.4 45.96 -14.54 0.445 6342
 6344 3 -60.54 45.96 -14.61 0.389 6343
 6345 3 -60.67 45.82 -14.63 0.335 6344
 6346 3 -60.82 45.78 -14.77 0.337 6345
 6347 3 -61.06 45.7 -14.87 0.327 6346
 6348 3 -61.32 45.64 -15.03 0.383 6347
 6349 3 -61.46 45.6 -15.03 0.407 6348
 6350 3 -62.51 45.7 -15.46 0.865 6349
 6351 3 -63.4 45.92 -15.96 0.578 6350
 6352 3 -63.54 45.89 -16.09 0.67 6351
 6353 3 -63.55 45.96 -16.27 0.718 6352
 6354 3 -63.65 45.99 -16.46 0.775 6353
 6355 3 -63.73 46.05 -16.59 0.767 6354
 6356 3 -63.76 45.7 -16.57 0.518 6355
 6357 3 -63.79 45.53 -16.54 0.518 6356
 6358 3 -63.87 46.77 -16.93 0.436 6357
 6359 3 -63.97 46.95 -17.09 0.429 6358
 6360 3 -64.05 47.02 -17.21 0.435 6359
 6361 3 -64.13 47.13 -17.36 0.474 6360
 6362 3 -64.24 47.28 -17.52 0.501 6361
 6363 3 -64.38 47.3 -17.66 0.494 6362
 6364 3 -64.21 47.34 -17.73 0.59 6363
 6365 3 -64.16 47.59 -17.68 0.634 6364
 6366 3 -64.22 47.66 -17.73 0.552 6365
 6367 3 -64.3 47.69 -17.84 0.585 6366
 6368 3 -64.46 47.91 -18.05 0.516 6367
 6369 3 -64.74 48.16 -18.16 0.546 6368
 6370 3 -64.76 48.27 -18.23 0.587 6369
 6371 3 -64.9 48.41 -18.36 0.61 6370
 6372 3 -64.88 48.37 -18.48 0.676 6371
 6373 3 -65.8 48.94 -18.33 0.261 6372
 6374 3 -66.02 48.98 -18.42 0.243 6373
 6375 3 -66.13 49.06 -18.49 0.272 6374
 6376 3 -66.22 49.18 -18.53 0.234 6375
 6377 3 -66.29 49.3 -18.6 0.236 6376
 6378 3 -66.38 49.43 -18.69 0.226 6377
 6379 3 -66.3 49.44 -18.85 0.245 6378
 6380 3 -66.49 49.52 -18.94 0.273 6379
 6381 3 -66.58 49.58 -19.03 0.315 6380
 6382 3 -66.55 49.66 -19.17 0.381 6381
 6383 3 -66.52 49.72 -19.28 0.428 6382
 6384 3 -66.6 49.8 -19.4 0.509 6383
 6385 3 -66.54 49.79 -19.58 0.545 6384
 6386 3 -66.44 49.81 -19.69 0.621 6385
 6387 3 -66.4 49.87 -19.78 0.721 6386
 6388 3 -66.91 50.26 -19.72 0.516 6387
 6389 3 -66.83 50.33 -19.8 0.569 6388
 6390 3 -66.88 50.48 -19.85 0.658 6389
 6391 3 -67.05 50.51 -19.92 0.708 6390
 6392 3 -67.02 50.52 -20.03 0.766 6391
 6393 3 -66.91 50.63 -20.1 0.771 6392
 6394 3 -66.41 50.65 -20.19 0.531 6393
 6395 3 -65.85 51.08 -20.14 0.27 6394
 6396 3 -65.76 51.18 -20.17 0.349 6395
 6397 3 -65.82 51.06 -20.49 0.273 6396
 6398 3 -65.74 50.9 -20.69 0.162 6397
 6399 3 -65.55 51.05 -20.81 0.17 6398
 6400 3 -65.4 51.15 -20.87 0.16 6399
 6401 3 -65.44 51.35 -20.94 0.183 6400
 6402 3 -65.46 51.54 -21.07 0.165 6401
 6403 3 -65.41 51.61 -21.13 0.214 6402
 6404 3 -65.1 51.54 -21.45 0.138 6403
 6405 3 -65.01 51.47 -21.61 0.112 6404
 6406 3 -64.88 51.43 -21.79 0.118 6405
 6407 3 -64.69 51.47 -21.9 0.146 6406
 6408 3 -64.66 51.46 -22 0.173 6407
 6409 3 -64.49 51.4 -22.15 0.157 6408
 6410 3 -64.36 51.36 -22.25 0.132 6409
 6411 3 -64.22 51.36 -22.38 0.157 6410
 6412 3 -64.1 51.3 -22.52 0.181 6411
 6413 3 -64.1 51.32 -22.63 0.223 6412
 6414 3 -63.94 51.08 -22.72 0.171 6413
 6415 3 -63.8 51.07 -22.78 0.113 6414
 6416 3 -64.05 51.54 -22.77 0.161 6413
 6417 3 -64.01 51.65 -22.86 0.122 6416
 6418 3 -63.93 51.75 -22.93 0.197 6417
 6419 3 -63.85 51.87 -23 0.207 6418
 6420 3 -63.78 52.07 -22.98 0.186 6419
 6421 3 -63.69 52.22 -22.97 0.171 6420
 6422 3 -63.51 52.29 -22.91 0.15 6421
 6423 3 -63.35 52.37 -22.79 0.144 6422
 6424 3 -63.37 52.55 -22.61 0.263 6423
 6425 3 -63 52.5 -22.57 0.212 6424
 6426 3 -62.9 52.46 -22.43 0.261 6425
 6427 3 -62.87 52.5 -22.27 0.315 6426
 6428 3 -62.86 52.55 -22.15 0.402 6427
 6429 3 -62.83 52.61 -22.06 0.46 6428
 6430 3 -62.76 52.42 -21.98 0.574 6429
 6431 3 -62.72 52.53 -21.91 0.6 6430
 6432 3 -62.03 52.94 -22.15 0.128 6431
 6433 3 -62.04 52.79 -22.09 0.103 6432
 6434 3 -62.07 52.67 -22.07 0.083 6433
 6435 3 -61.86 52.83 -22.11 0.138 6432
 6436 3 -61.8 52.72 -22.25 0.101 6435
 6437 3 -61.75 52.67 -22.34 0.000125 6436
 6438 3 -62.78 52.5 -21.81 0.594 6431
 6439 3 -62.44 52.36 -21.72 0.446 6438
 6440 3 -62.14 52.42 -21.68 0.349 6439
 6441 3 -61.9 52.43 -21.59 0.255 6440
 6442 3 -61.79 52.69 -21.7 0.112 6441
 6443 3 -61.71 52.75 -21.72 0.188 6442
 6444 3 -61.53 52.89 -21.65 0.272 6443
 6445 3 -61.44 53.21 -21.65 0.178 6444
 6446 3 -61.32 53.15 -21.75 0.132 6445
 6447 3 -61.22 52.93 -21.79 0.139 6446
 6448 3 -61.28 52.79 -21.9 0.197 6447
 6449 3 -61.37 52.67 -21.98 0.138 6448
 6450 3 -61.68 52.26 -21.5 0.135 6441
 6451 3 -61.51 52.28 -21.52 0.104 6450
 6452 3 -63.76 52.64 -21.95 0.082 6438
 6453 3 -63.76 52.67 -22.09 0.057 6452
 6454 3 -62.97 53.22 -22.16 0.132 6429
 6455 3 -63.08 53.26 -22.31 0.12 6454
 6456 3 -63.18 53.3 -22.38 0.000125 6455
 6457 3 -65.72 51.58 -19.81 0.208 6396
 6458 3 -65.8 51.63 -19.7 0.194 6457
 6459 3 -65.91 51.73 -19.61 0.136 6458
 6460 3 -65.72 51.93 -19.61 0.112 6459
 6461 3 -65.61 52.02 -19.57 0.131 6460
 6462 3 -65.52 52.11 -19.52 0.149 6461
 6463 3 -65.47 52.11 -19.43 0.000125 6462
 6464 3 -67.86 50.94 -20.01 0.327 6393
 6465 3 -67.99 51.04 -20.01 0.283 6464
 6466 3 -68.1 51.12 -20.14 0.236 6465
 6467 3 -68.19 51.2 -20.19 0.232 6466
 6468 3 -68.27 51.26 -20.37 0.262 6467
 6469 3 -68.3 51.37 -20.46 0.299 6468
 6470 3 -68.4 51.4 -20.51 0.35 6469
 6471 3 -68.49 51.4 -20.6 0.403 6470
 6472 3 -68.66 51.54 -20.58 0.366 6471
 6473 3 -68.85 51.65 -20.56 0.342 6472
 6474 3 -68.91 51.88 -20.52 0.382 6473
 6475 3 -69.04 51.94 -20.52 0.427 6474
 6476 3 -69.11 52.09 -20.5 0.459 6475
 6477 3 -69.18 52.23 -20.5 0.482 6476
 6478 3 -69.27 52.36 -20.52 0.528 6477
 6479 3 -69.27 52.5 -20.54 0.54 6478
 6480 3 -69.29 52.65 -20.61 0.516 6479
 6481 3 -69.3 52.82 -20.63 0.554 6480
 6482 3 -69.35 52.96 -20.57 0.65 6481
 6483 3 -68.71 53.43 -20.5 0.333 6482
 6484 3 -68.63 53.55 -20.45 0.384 6483
 6485 3 -68.55 53.68 -20.34 0.365 6484
 6486 3 -68.41 53.62 -19.82 0.105 6485
 6487 3 -68.38 53.69 -19.7 0.123 6486
 6488 3 -68.41 53.77 -19.54 0.176 6487
 6489 3 -68.49 53.81 -19.45 0.197 6488
 6490 3 -68.57 53.83 -19.25 0.133 6489
 6491 3 -68.55 53.95 -19.16 0.165 6490
 6492 3 -68.49 54.15 -19.07 0.152 6491
 6493 3 -68.41 54.23 -18.97 0.096 6492
 6494 3 -68.52 54.23 -18.84 0.089 6493
 6495 3 -68.55 54.25 -18.7 0.133 6494
 6496 3 -68.49 54.27 -18.52 0.145 6495
 6497 3 -68.41 54.23 -18.4 0.18 6496
 6498 3 -68.58 54.23 -18.25 0.206 6497
 6499 3 -68.74 54.31 -18.22 0.289 6498
 6500 3 -68.99 54.36 -18.18 0.341 6499
 6501 3 -69.18 54.38 -18.11 0.347 6500
 6502 3 -69.58 54.01 -17.98 0.096 6501
 6503 3 -69.52 54.05 -17.88 0.111 6502
 6504 3 -69.41 54.65 -17.98 0.317 6501
 6505 3 -69.18 54.62 -17.64 0.241 6504
 6506 3 -69.16 54.6 -17.46 0.209 6505
 6507 3 -69.69 54.79 -18.1 0.193 6504
 6508 3 -69.88 54.87 -18.05 0.184 6507
 6509 3 -69.96 54.94 -18.03 0.178 6508
 6510 3 -70.16 54.98 -17.89 0.157 6509
 6511 3 -70.27 55.04 -17.91 0.197 6510
 6512 3 -70.44 55.02 -17.8 0.167 6511
 6513 3 -70.66 55 -17.76 0.193 6512
 6514 3 -70.97 54.96 -17.69 0.243 6513
 6515 3 -71.3 54.94 -17.69 0.147 6514
 6516 3 -71.52 54.95 -17.6 0.14 6515
 6517 3 -71.6 54.91 -17.49 0.161 6516
 6518 3 -71.72 54.92 -17.41 0.154 6517
 6519 3 -71.82 54.88 -17.23 0.163 6518
 6520 3 -71.97 54.95 -17.07 0.121 6519
 6521 3 -72.07 54.95 -17.03 0.182 6520
 6522 3 -72.18 54.98 -16.96 0.236 6521
 6523 3 -72.41 54.98 -17.26 0.102 6522
 6524 3 -72.52 55.05 -17.39 0.106 6523
 6525 3 -72.6 55.1 -17.53 0.072 6524
 6526 3 -72.69 55.2 -17.64 0.085 6525
 6527 3 -72.19 55.02 -16.82 0.242 6522
 6528 3 -72.24 55.13 -16.6 0.166 6527
 6529 3 -72.27 55.24 -16.53 0.217 6528
 6530 3 -72.35 55.38 -16.37 0.189 6529
 6531 3 -72.44 55.52 -16.26 0.207 6530
 6532 3 -72.6 55.59 -16.09 0.173 6531
 6533 3 -72.68 55.67 -15.92 0.136 6532
 6534 3 -72.72 55.7 -15.76 0.132 6533
 6535 3 -72.79 55.81 -15.67 0.187 6534
 6536 3 -72.85 55.95 -15.56 0.18 6535
 6537 3 -72.85 56.14 -15.46 0.198 6536
 6538 3 -72.85 56.27 -15.38 0.226 6537
 6539 3 -72.99 56.38 -15.25 0.246 6538
 6540 3 -72.99 56.51 -15.22 0.276 6539
 6541 3 -73.1 56.56 -15.16 0.297 6540
 6542 3 -72.6 56.59 -15.04 0.113 6541
 6543 3 -72.44 56.68 -14.85 0.114 6542
 6544 3 -72.36 56.78 -14.79 0.137 6543
 6545 3 -72.3 56.89 -14.69 0.099 6544
 6546 3 -72.21 56.88 -14.62 0.113 6545
 6547 3 -72.16 56.81 -14.51 0.166 6546
 6548 3 -71.93 56.78 -14.51 0.126 6547
 6549 3 -71.82 56.72 -14.43 0.126 6548
 6550 3 -71.68 56.68 -14.32 0.189 6549
 6551 3 -71.6 56.61 -14.29 0.21 6550
 6552 3 -71.49 56.93 -14.07 0.126 6551
 6553 3 -71.43 57.11 -13.98 0.083 6552
 6554 3 -71.55 57.24 -13.98 0.093 6553
 6555 3 -71.72 57.38 -13.94 0.046 6554
 6556 3 -71.54 56.49 -14.33 0.118 6551
 6557 3 -71.44 56.46 -14.34 0.113 6556
 6558 3 -71.32 56.43 -14.23 0.078 6557
 6559 3 -71.29 56.39 -14.13 0.1 6558
 6560 3 -71.22 56.29 -14.13 0.102 6559
 6561 3 -71.1 56.1 -14.05 0.081 6560
 6562 3 -71.21 56.27 -13.81 0.134 6560
 6563 3 -71.32 56.27 -13.58 0.06 6562
 6564 3 -71.36 56.21 -13.33 0.107 6563
 6565 3 -71.38 56.18 -13.16 0.078 6564
 6566 3 -73.49 56.59 -15.24 0.227 6541
 6567 3 -73.8 56.57 -15.25 0.132 6566
 6568 3 -68.11 53.97 -18.38 0.161 6498
 6569 3 -67.94 53.94 -18.41 0.193 6568
 6570 3 -67.74 53.93 -18.5 0.223 6569
 6571 3 -67.54 53.93 -18.52 0.321 6570
 6572 3 -67.4 53.9 -18.54 0.374 6571
 6573 3 -67.29 53.87 -18.48 0.404 6572
 6574 3 -67.19 53.77 -18.41 0.449 6573
 6575 3 -67.07 53.69 -18.41 0.443 6574
 6576 3 -66.88 53.62 -18.4 0.471 6575
 6577 3 -66.74 53.58 -18.29 0.447 6576
 6578 3 -66.65 53.56 -18.18 0.45 6577
 6579 3 -66.58 53.43 -18.07 0.436 6578
 6580 3 -67.04 53.71 -17.47 0.067 6579
 6581 3 -67.15 53.78 -17.45 0.000125 6580
 6582 3 -66.38 53.33 -18.04 0.405 6579
 6583 3 -66.15 53.26 -18.13 0.367 6582
 6584 3 -65.91 53.37 -18.23 0.355 6583
 6585 3 -65.71 53.41 -18.31 0.3 6584
 6586 3 -65.52 53.51 -18.36 0.203 6585
 6587 3 -68.05 54.33 -18.41 0.086 6497
 6588 3 -68.4 53.85 -20.57 0.26 6485
 6589 3 -68.3 54 -20.61 0.238 6588
 6590 3 -68.24 54.14 -20.66 0.235 6589
 6591 3 -68.19 54.26 -20.72 0.23 6590
 6592 3 -68.1 54.37 -20.86 0.24 6591
 6593 3 -67.96 54.5 -20.87 0.23 6592
 6594 3 -67.99 54.68 -21.03 0.226 6593
 6595 3 -67.96 54.82 -21.21 0.233 6594
 6596 3 -67.96 54.93 -21.3 0.264 6595
 6597 3 -67.94 55.04 -21.39 0.298 6596
 6598 3 -67.97 55.17 -21.51 0.321 6597
 6599 3 -67.99 55.25 -21.62 0.351 6598
 6600 3 -68.02 55.32 -21.73 0.408 6599
 6601 3 -68.3 55.33 -21.91 0.446 6600
 6602 3 -68.26 55.43 -22.08 0.464 6601
 6603 3 -68.24 55.49 -22.19 0.524 6602
 6604 3 -68.16 55.03 -22.58 0.3 6603
 6605 3 -68.58 54.93 -22.83 0.076 6604
 6606 3 -68.68 54.9 -22.91 0.071 6605
 6607 3 -68.79 54.86 -22.96 0.069 6606
 6608 3 -68.94 54.82 -23.05 0.087 6607
 6609 3 -68.35 55.82 -22.1 0.445 6603
 6610 3 -67.8 56.15 -21.8 0.2 6609
 6611 3 -67.69 56.28 -21.8 0.263 6610
 6612 3 -67.54 56.4 -21.76 0.292 6611
 6613 3 -67.58 56.72 -21.91 0.139 6612
 6614 3 -67.49 56.85 -21.96 0.205 6613
 6615 3 -67.41 56.96 -22.07 0.252 6614
 6616 3 -67.44 56.97 -22.24 0.315 6615
 6617 3 -67.43 57.01 -22.35 0.351 6616
 6618 3 -67.15 56.65 -22.55 0.182 6617
 6619 3 -67.07 56.65 -22.64 0.233 6618
 6620 3 -66.8 56.54 -22.57 0.168 6619
 6621 3 -66.69 56.46 -22.55 0.168 6620
 6622 3 -66.72 56.22 -22.71 0.12 6621
 6623 3 -66.83 56.07 -22.85 0.109 6622
 6624 3 -66.91 56 -22.94 0.14 6623
 6625 3 -66.99 55.94 -23.07 0.156 6624
 6626 3 -66.91 55.86 -23.21 0.129 6625
 6627 3 -66.85 55.68 -23.28 0.107 6626
 6628 3 -66.77 55.61 -23.39 0.129 6627
 6629 3 -66.65 55.67 -23.51 0.053 6628
 6630 3 -66.49 55.71 -23.51 0.077 6629
 6631 3 -66.3 55.64 -23.58 0.078 6630
 6632 3 -66.24 55.6 -23.71 0.061 6631
 6633 3 -66.16 55.59 -23.91 0.106 6632
 6634 3 -66.15 55.6 -24.05 0.1 6633
 6635 3 -66.11 55.6 -24.16 0.000125 6634
 6636 3 -67.36 56.72 -22.94 0.116 6619
 6637 3 -67.6 57.28 -22.4 0.283 6617
 6638 3 -67.8 57.42 -22.74 0.138 6637
 6639 3 -67.9 57.54 -22.81 0.133 6638
 6640 3 -68.02 57.62 -22.77 0.174 6639
 6641 3 -68.13 57.71 -22.81 0.181 6640
 6642 3 -68.27 57.85 -22.81 0.196 6641
 6643 3 -68.4 57.97 -22.83 0.197 6642
 6644 3 -68.52 58.1 -22.83 0.194 6643
 6645 3 -68.61 58.19 -22.86 0.216 6644
 6646 3 -68.77 58.25 -22.9 0.23 6645
 6647 3 -68.96 58.32 -22.95 0.247 6646
 6648 3 -69.21 58.43 -22.95 0.252 6647
 6649 3 -69.33 58.46 -22.9 0.306 6648
 6650 3 -69.4 58.61 -22.83 0.326 6649
 6651 3 -69.71 58.32 -22.81 0.179 6650
 6652 3 -69.96 58.21 -22.92 0.112 6651
 6653 3 -70.13 58.25 -22.88 0.114 6652
 6654 3 -70.29 58.36 -22.84 0.075 6653
 6655 3 -70.41 58.46 -22.86 0.063 6654
 6656 3 -70.51 58.29 -22.88 0.114 6655
 6657 3 -70.35 58.39 -22.72 0.075 6654
 6658 3 -70.47 58.3 -22.7 0.109 6657
 6659 3 -70.55 58.22 -22.72 0.000125 6658
 6660 3 -69.71 58.37 -22.49 0.103 6651
 6661 3 -69.76 58.5 -22.43 0.125 6660
 6662 3 -69.8 58.55 -22.29 0.147 6661
 6663 3 -69.27 58.9 -22.77 0.153 6650
 6664 3 -69.32 58.96 -22.88 0.167 6663
 6665 3 -69.38 59.28 -23.04 0.269 6664
 6666 3 -69.47 59.4 -23.04 0.334 6665
 6667 3 -69.6 59.5 -23.08 0.338 6666
 6668 3 -69.57 59.65 -23.02 0.34 6667
 6669 3 -70.16 59.46 -23.24 0.082 6668
 6670 3 -70.32 59.46 -23.38 0.125 6669
 6671 3 -70.38 59.38 -23.43 0.118 6670
 6672 3 -70.49 59.28 -23.56 0.067 6671
 6673 3 -70.58 59.17 -23.54 0.121 6672
 6674 3 -70.69 59.1 -23.58 0.106 6673
 6675 3 -70.72 58.99 -23.56 0.066 6674
 6676 3 -69.52 59.89 -22.9 0.292 6668
 6677 3 -69.51 60.07 -22.84 0.366 6676
 6678 3 -69.38 60.28 -22.85 0.381 6677
 6679 3 -69.24 60.46 -22.73 0.357 6678
 6680 3 -68.88 60.75 -22.6 0.237 6679
 6681 3 -68.85 60.93 -22.55 0.276 6680
 6682 3 -68.82 61.07 -22.44 0.317 6681
 6683 3 -68.79 61.21 -22.43 0.369 6682
 6684 3 -68.71 61.28 -22.32 0.379 6683
 6685 3 -68.63 61.4 -22.35 0.36 6684
 6686 3 -68.69 61.47 -22.03 0.192 6685
 6687 3 -68.71 61.65 -22.14 0.214 6686
 6688 3 -68.77 61.82 -22.12 0.257 6687
 6689 3 -68.71 62.01 -22.14 0.238 6688
 6690 3 -68.74 62.15 -22.05 0.296 6689
 6691 3 -68.71 62.32 -21.94 0.287 6690
 6692 3 -68.71 62.46 -21.87 0.278 6691
 6693 3 -68.68 62.58 -21.78 0.249 6692
 6694 3 -68.69 62.74 -21.73 0.315 6693
 6695 3 -68.69 62.86 -21.72 0.376 6694
 6696 3 -68.74 62.97 -21.76 0.489 6695
 6697 3 -68.77 63.11 -21.83 0.564 6696
 6698 3 -68.02 62.47 -21.6 0.114 6697
 6699 3 -67.82 62.39 -21.57 0.127 6698
 6700 3 -67.69 62.35 -21.55 0.135 6699
 6701 3 -67.57 62.3 -21.44 0.129 6700
 6702 3 -67.41 62.18 -21.44 0.086 6701
 6703 3 -67.21 62.19 -21.46 0.114 6702
 6704 3 -67.05 62.15 -21.41 0.153 6703
 6705 3 -66.9 62.19 -21.3 0.119 6704
 6706 3 -66.74 62.22 -21.25 0.15 6705
 6707 3 -66.63 62.25 -21.19 0.214 6706
 6708 3 -66.44 62.26 -21.19 0.195 6707
 6709 3 -66.27 62.3 -21.07 0.163 6708
 6710 3 -66.08 62.39 -21.12 0.127 6709
 6711 3 -65.93 62.43 -21.23 0.113 6710
 6712 3 -65.8 62.47 -21.28 0.109 6711
 6713 3 -65.68 62.5 -21.32 0.157 6712
 6714 3 -65.55 62.54 -21.31 0.182 6713
 6715 3 -65.36 62.57 -21.51 0.127 6714
 6716 3 -65.21 62.61 -21.56 0.153 6715
 6717 3 -65.04 62.65 -21.61 0.165 6716
 6718 3 -64.85 62.72 -21.69 0.239 6717
 6719 3 -64.4 62.99 -21.56 0.11 6718
 6720 3 -64.3 63.04 -21.54 0.147 6719
 6721 3 -64.18 63.11 -21.56 0.183 6720
 6722 3 -64.07 63.3 -21.63 0.121 6721
 6723 3 -64 63.43 -21.67 0.151 6722
 6724 3 -64.08 63.57 -21.86 0.122 6723
 6725 3 -64.24 63.6 -21.99 0.109 6724
 6726 3 -63.79 63.47 -21.61 0.088 6723
 6727 3 -63.64 63.47 -21.56 0.094 6726
 6728 3 -63.47 63.5 -21.45 0.132 6727
 6729 3 -63.33 63.53 -21.36 0.125 6728
 6730 3 -63.18 63.68 -21.49 0.114 6729
 6731 3 -63.04 63.76 -21.52 0.111 6730
 6732 3 -62.86 63.85 -21.54 0.131 6731
 6733 3 -62.65 63.83 -21.52 0.098 6732
 6734 3 -62.47 63.82 -21.49 0.091 6733
 6735 3 -62.3 63.76 -21.49 0.084 6734
 6736 3 -62.18 63.72 -21.51 0.077 6735
 6737 3 -62 63.65 -21.49 0.168 6736
 6738 3 -61.8 63.47 -21.52 0.244 6737
 6739 3 -61.43 63.55 -21.7 0.124 6738
 6740 3 -61.18 63.6 -21.72 0.076 6739
 6741 3 -61.04 63.65 -21.69 0.1 6740
 6742 3 -60.9 63.72 -21.65 0.093 6741
 6743 3 -60.73 63.74 -21.63 0.079 6742
 6744 3 -60.46 63.82 -21.67 0.094 6743
 6745 3 -60.26 63.8 -21.69 0.104 6744
 6746 3 -60.07 63.79 -21.69 0.137 6745
 6747 3 -59.82 63.79 -21.69 0.099 6746
 6748 3 -59.66 63.76 -21.61 0.095 6747
 6749 3 -59.51 63.74 -21.54 0.086 6748
 6750 3 -59.3 63.65 -21.54 0.129 6749
 6751 3 -59.16 63.68 -21.42 0.052 6750
 6752 3 -61.93 63.21 -21.33 0.103 6738
 6753 3 -61.83 63.15 -21.2 0.094 6752
 6754 3 -64.82 62.54 -21.88 0.06 6718
 6755 3 -64.71 62.51 -21.97 0.131 6754
 6756 3 -64.66 62.5 -22.08 0.154 6755
 6757 3 -64.6 62.47 -22.2 0.136 6756
 6758 3 -64.52 62.58 -22.36 0.092 6757
 6759 3 -64.43 62.64 -22.45 0.032 6758
 6760 3 -69.04 63.36 -22.02 0.461 6697
 6761 3 -69.24 63.47 -22.22 0.495 6760
 6762 3 -69.38 63.6 -22.38 0.53 6761
 6763 3 -69.49 63.69 -22.42 0.557 6762
 6764 3 -69.65 63.75 -22.49 0.561 6763
 6765 3 -69.66 63.99 -22.45 0.552 6764
 6766 3 -69.74 64.07 -22.49 0.559 6765
 6767 3 -69.91 64.24 -22.15 0.404 6766
 6768 3 -70.01 64.36 -22.08 0.324 6767
 6769 3 -70.13 64.55 -22.08 0.325 6768
 6770 3 -69.77 65.16 -22.33 0.094 6769
 6771 3 -69.74 65.27 -22.45 0.086 6770
 6772 3 -69.82 65.35 -22.49 0.087 6771
 6773 3 -69.82 65.44 -22.7 0.076 6772
 6774 3 -70.38 64.33 -21.56 0.171 6769
 6775 3 -70.61 64.24 -21.4 0.107 6774
 6776 3 -69.72 63.71 -23.26 0.258 6766
 6777 3 -69.79 63.71 -23.4 0.244 6776
 6778 3 -69.99 64.14 -23.31 0.172 6777
 6779 3 -70.1 64.2 -23.33 0.267 6778
 6780 3 -70.1 64.29 -23.44 0.326 6779
 6781 3 -70.15 64.35 -23.54 0.446 6780
 6782 3 -69.85 64.43 -24.06 0.206 6781
 6783 3 -69.79 64.51 -24.11 0.253 6782
 6784 3 -69.44 64.62 -24.04 0.13 6783
 6785 3 -69.27 64.7 -24.01 0.153 6784
 6786 3 -69.24 64.82 -24.06 0.218 6785
 6787 3 -69.24 64.95 -24.19 0.224 6786
 6788 3 -69.19 65.06 -24.17 0.274 6787
 6789 3 -68.91 65.15 -24.08 0.157 6788
 6790 3 -68.79 65.23 -23.92 0.187 6789
 6791 3 -68.61 65.35 -23.86 0.194 6790
 6792 3 -68.43 65.43 -23.83 0.221 6791
 6793 3 -68.29 65.45 -23.83 0.251 6792
 6794 3 -68.18 65.46 -23.74 0.311 6793
 6795 3 -68.1 65.43 -23.63 0.361 6794
 6796 3 -67.69 65.67 -24.03 0.204 6795
 6797 3 -67.71 65.46 -24.27 0.117 6796
 6798 3 -67.69 65.4 -24.4 0.139 6797
 6799 3 -67.8 65.34 -24.58 0.095 6798
 6800 3 -67.85 65.26 -24.63 0.076 6799
 6801 3 -68.32 65.19 -23.11 0.219 6795
 6802 3 -68.24 65.24 -22.97 0.202 6801
 6803 3 -68.1 65.29 -22.88 0.121 6802
 6804 3 -67.99 65.13 -22.92 0.084 6803
 6805 3 -67.94 64.94 -22.97 0.059 6804
 6806 3 -70.01 64.42 -24.38 0.139 6783
 6807 3 -70.08 64.37 -24.54 0.115 6806
 6808 3 -70.18 64.34 -24.63 0.103 6807
 6809 3 -69.77 63.56 -23.6 0.229 6777
 6810 3 -69.8 63.46 -23.76 0.222 6809
 6811 3 -69.91 63.34 -23.88 0.219 6810
 6812 3 -69.99 63.28 -24.06 0.237 6811
 6813 3 -70.02 63.24 -24.15 0.196 6812
 6814 3 -68.46 61.57 -22.82 0.128 6685
 6815 3 -68.32 61.69 -22.89 0.13 6814
 6816 3 -68.22 61.8 -23.03 0.12 6815
 6817 3 -68.1 61.93 -23.19 0.104 6816
 6818 3 -68.07 62.05 -23.28 0.135 6817
 6819 3 -68.07 62.21 -23.41 0.163 6818
 6820 3 -67.97 62.39 -23.48 0.195 6819
 6821 3 -67.82 62.53 -23.55 0.147 6820
 6822 3 -67.77 62.6 -23.69 0.127 6821
 6823 3 -67.85 62.73 -23.73 0.169 6822
 6824 3 -67.94 62.79 -23.88 0.203 6823
 6825 3 -67.77 62.89 -24.06 0.141 6824
 6826 3 -67.69 62.91 -24.1 0.141 6825
 6827 3 -67.55 62.89 -23.76 0.107 6826
 6828 3 -67.55 62.74 -23.7 0.063 6827
 6829 3 -67.51 63.03 -24.22 0.119 6825
 6830 3 -67.4 63.16 -24.26 0.124 6829
 6831 3 -67.44 63.31 -24.38 0.145 6830
 6832 3 -67.47 63.45 -24.51 0.13 6831
 6833 3 -67.44 63.57 -24.58 0.131 6832
 6834 3 -67.41 63.71 -24.72 0.169 6833
 6835 3 -67.47 63.85 -24.79 0.274 6834
 6836 3 -66.97 63.92 -24.86 0.135 6835
 6837 3 -66.82 63.85 -24.97 0.152 6836
 6838 3 -66.61 63.78 -25.02 0.12 6837
 6839 3 -66.35 63.81 -25.01 0.116 6838
 6840 3 -66.16 63.88 -25.06 0.179 6839
 6841 3 -65.99 64.09 -25.08 0.178 6840
 6842 3 -66.01 64.24 -25.11 0.221 6841
 6843 3 -65.94 64.39 -25.13 0.256 6842
 6844 3 -66.33 64.43 -25.17 0.066 6843
 6845 3 -66.46 64.45 -25.15 0.052 6844
 6846 3 -67.82 63.92 -24.74 0.166 6835
 6847 3 -68.02 63.93 -24.9 0.139 6846
 6848 3 -67.66 64.04 -24.95 0.085 6847
 6849 3 -67.55 64.04 -24.9 0.074 6848
 6850 3 -67.4 64.12 -24.88 0.078 6849
 6851 3 -68.19 63.84 -24.97 0.074 6847
 6852 3 -68.3 63.89 -25.01 0.054 6851
 6853 3 -68.41 63.81 -25.06 0.063 6852
 6854 3 -68.58 63.66 -25.13 0.072 6853
 6855 3 -68.66 63.56 -25.22 0.076 6854
 6856 3 -68.74 63.49 -25.31 0.091 6855
 6857 3 -68.79 63.39 -25.4 0.06 6856
 6858 3 -68.91 63.34 -25.47 0.098 6857
 6859 3 -69.01 63.18 -25.49 0.091 6858
 6860 3 -69.05 63.06 -25.6 0.111 6859
 6861 3 -69.18 62.96 -25.65 0.147 6860
 6862 3 -69.3 62.86 -25.64 0.19 6861
 6863 3 -69.38 62.73 -25.75 0.194 6862
 6864 3 -69.47 62.6 -25.87 0.178 6863
 6865 3 -69.33 62.38 -25.96 0.192 6864
 6866 3 -69.3 62.25 -25.96 0.196 6865
 6867 3 -68.94 62.25 -25.85 0.094 6866
 6868 3 -68.79 62.16 -25.8 0.109 6867
 6869 3 -68.63 62.14 -25.75 0.087 6868
 6870 3 -68.49 62.13 -25.66 0.064 6869
 6871 3 -68.3 62.07 -25.66 0.131 6870
 6872 3 -68.16 61.99 -25.71 0.124 6871
 6873 3 -68.04 61.92 -25.71 0.105 6872
 6874 3 -69.55 62.16 -26.03 0.119 6866
 6875 3 -69.77 62.12 -26.1 0.068 6874
 6876 3 -69.82 62.05 -26.19 0.043 6875
 6877 3 -69.85 62.02 -26.37 0.106 6876
 6878 3 -69.88 61.95 -26.48 0.109 6877
 6879 3 -69.55 62.74 -26.07 0.138 6864
 6880 3 -69.15 62.64 -25.6 0.114 6863
 6881 3 -68.99 62.52 -25.51 0.146 6880
 6882 3 -68.91 62.43 -25.41 0.116 6881
 6883 3 -68.35 62.78 -24.05 0.134 6824
 6884 3 -68.46 62.85 -24.22 0.057 6883
 6885 3 -68.58 62.89 -24.2 0.076 6884
 6886 3 -68.71 62.92 -24.2 0.096 6885
 6887 3 -67.47 57.49 -21.95 0.092 6637
 6888 3 -67.44 57.49 -21.81 0.091 6887
 6889 3 -67.32 57.5 -21.72 0.098 6888
 6890 3 -67.22 57.54 -21.63 0.083 6889
 6891 3 -67.3 57.62 -21.56 0.104 6890
 6892 3 -67.3 57.69 -21.47 0.122 6891
 6893 3 -67.32 57.79 -21.34 0.096 6892
 6894 3 -67.35 57.82 -21.22 0.091 6893
 6895 3 -67.36 57.89 -21.09 0.07 6894
 6896 3 -67.43 57.87 -20.93 0.113 6895
 6897 3 -67.49 57.92 -20.77 0.103 6896
 6898 3 -67.58 58 -20.59 0.069 6897
 6899 3 -68.63 55.86 -22.23 0.437 6609
 6900 3 -69.15 56 -22.26 0.305 6899
 6901 3 -69.32 56.07 -22.28 0.343 6900
 6902 3 -69.63 56.18 -22.26 0.354 6901
 6903 3 -69.85 56.17 -22.3 0.384 6902
 6904 3 -70.13 56.19 -22.26 0.344 6903
 6905 3 -70.24 56.35 -22.41 0.319 6904
 6906 3 -70.38 56.46 -22.53 0.275 6905
 6907 3 -70.52 56.54 -22.51 0.278 6906
 6908 3 -70.63 56.58 -22.62 0.297 6907
 6909 3 -70.65 56.79 -22.46 0.204 6908
 6910 3 -70.66 56.94 -22.42 0.159 6909
 6911 3 -70.68 57.17 -22.39 0.165 6910
 6912 3 -70.72 57.25 -22.3 0.195 6911
 6913 3 -70.8 57.44 -22.3 0.162 6912
 6914 3 -70.88 57.57 -22.22 0.155 6913
 6915 3 -70.96 57.71 -22.08 0.148 6914
 6916 3 -71.13 57.72 -22.06 0.137 6915
 6917 3 -71.29 57.75 -22.04 0.165 6916
 6918 3 -71.51 57.8 -21.99 0.144 6917
 6919 3 -71.63 57.8 -21.9 0.111 6918
 6920 3 -71.8 57.82 -21.84 0.097 6919
 6921 3 -71.99 57.83 -21.77 0.139 6920
 6922 3 -72.13 57.86 -21.67 0.149 6921
 6923 3 -72.33 57.9 -21.54 0.124 6922
 6924 3 -72.46 57.92 -21.42 0.134 6923
 6925 3 -72.57 58.03 -21.33 0.145 6924
 6926 3 -72.68 58.11 -21.24 0.134 6925
 6927 3 -72.69 58.22 -21.13 0.114 6926
 6928 3 -72.8 58.22 -21.11 0.128 6927
 6929 3 -72.85 58.29 -21.02 0.156 6928
 6930 3 -72.94 58.37 -20.92 0.155 6929
 6931 3 -73.02 58.47 -20.83 0.174 6930
 6932 3 -73.13 58.51 -20.72 0.187 6931
 6933 3 -73.27 58.6 -20.63 0.155 6932
 6934 3 -73.4 58.62 -20.54 0.133 6933
 6935 3 -73.6 58.62 -20.49 0.13 6934
 6936 3 -73.65 58.68 -20.42 0.151 6935
 6937 3 -73.77 58.75 -20.34 0.169 6936
 6938 3 -73.99 58.8 -20.29 0.178 6937
 6939 3 -74.19 58.87 -20.22 0.145 6938
 6940 3 -74.38 59.01 -20.15 0.164 6939
 6941 3 -74.46 59.08 -20.15 0.112 6940
 6942 3 -74.55 59.12 -20.11 0.124 6941
 6943 3 -74.68 59.25 -20.04 0.163 6942
 6944 3 -74.77 59.41 -20.02 0.186 6943
 6945 3 -74.85 59.51 -20.08 0.205 6944
 6946 3 -75.19 59.29 -20.11 0.12 6945
 6947 3 -75.35 59.29 -20.08 0.13 6946
 6948 3 -75.44 59.3 -20.15 0.09 6947
 6949 3 -75.6 59.37 -20.18 0.063 6948
 6950 3 -75.74 59.4 -20.2 0.058 6949
 6951 3 -75.82 59.33 -20.09 0.148 6950
 6952 3 -76.05 59.44 -20.08 0.094 6951
 6953 3 -76.21 59.5 -19.99 0.092 6952
 6954 3 -76.3 59.51 -19.92 0.087 6953
 6955 3 -74.71 59.81 -20.11 0.133 6945
 6956 3 -74.72 59.97 -20.13 0.15 6955
 6957 3 -74.8 60.16 -20.17 0.178 6956
 6958 3 -74.91 60.33 -20.17 0.195 6957
 6959 3 -75.05 60.44 -20.15 0.188 6958
 6960 3 -75.21 60.56 -20.15 0.18 6959
 6961 3 -75.29 60.72 -20.17 0.261 6960
 6962 3 -75.38 60.86 -20.14 0.338 6961
 6963 3 -75.43 61.01 -20.1 0.362 6962
 6964 3 -75.57 61.11 -20.07 0.447 6963
 6965 3 -75.76 61.16 -20 0.46 6964
 6966 3 -75.04 61.5 -20.03 0.151 6965
 6967 3 -75.07 61.69 -20.16 0.132 6966
 6968 3 -75.07 61.87 -20.26 0.101 6967
 6969 3 -75.1 62.05 -20.32 0.084 6968
 6970 3 -75.19 62.12 -20.37 0.095 6969
 6971 3 -75.21 62.15 -20.51 0.114 6970
 6972 3 -75.16 62.24 -20.64 0.138 6971
 6973 3 -75.07 62.32 -20.75 0.105 6972
 6974 3 -75.07 62.37 -20.89 0.104 6973
 6975 3 -76.08 61.15 -19.96 0.337 6965
 6976 3 -76.07 61.26 -20.03 0.39 6975
 6977 3 -76.1 61.37 -19.98 0.437 6976
 6978 3 -75.71 61.33 -20.82 0.149 6977
 6979 3 -75.63 61.36 -20.98 0.1 6978
 6980 3 -75.54 61.32 -21.18 0.104 6979
 6981 3 -75.4 61.39 -21.25 0.103 6980
 6982 3 -75.29 61.37 -21.34 0.081 6981
 6983 3 -76.21 61.55 -19.71 0.333 6977
 6984 3 -76.27 61.68 -19.53 0.363 6983
 6985 3 -76.27 61.72 -19.35 0.402 6984
 6986 3 -76.61 61.47 -19.23 0.136 6985
 6987 3 -76.4 61.41 -19.28 0.096 6986
 6988 3 -76.32 61.7 -19.23 0.429 6985
 6989 3 -76.13 61.23 -18.78 0.149 6988
 6990 3 -76.02 61.08 -18.55 0.08 6989
 6991 3 -75.99 60.98 -18.5 0.071 6990
 6992 3 -76.63 62.01 -19.35 0.386 6988
 6993 3 -76.66 62.05 -19.19 0.431 6992
 6994 3 -76.85 62.16 -19.12 0.451 6993
 6995 3 -77.02 62.18 -19.07 0.488 6994
 6996 3 -77.16 62.27 -19.16 0.462 6995
 6997 3 -77.3 62.3 -19.23 0.529 6996
 6998 3 -77.19 62.73 -19.35 0.257 6997
 6999 3 -77.1 62.94 -19.57 0.204 6998
 7000 3 -77.11 63.09 -19.64 0.235 6999
 7001 3 -77.21 63.26 -19.71 0.235 7000
 7002 3 -77.04 63.23 -20.07 0.12 7001
 7003 3 -76.86 63.32 -20.35 0.063 7002
 7004 3 -77.36 63.51 -19.5 0.139 7001
 7005 3 -77.47 63.63 -19.46 0.117 7004
 7006 3 -77.55 63.8 -19.45 0.147 7005
 7007 3 -77.66 63.88 -19.4 0.139 7006
 7008 3 -77.82 64 -19.33 0.135 7007
 7009 3 -77.94 64.11 -19.31 0.149 7008
 7010 3 -78.02 64.23 -19.29 0.138 7009
 7011 3 -78.15 64.34 -19.29 0.143 7010
 7012 3 -78.3 64.48 -19.22 0.14 7011
 7013 3 -78.44 64.59 -19.22 0.104 7012
 7014 3 -78.55 64.67 -19.24 0.128 7013
 7015 3 -78.65 64.72 -19.29 0.155 7014
 7016 3 -78.72 64.75 -19.36 0.228 7015
 7017 3 -78.96 64.45 -19.17 0.096 7016
 7018 3 -79.21 64.26 -19.15 0.086 7017
 7019 3 -79.43 64.19 -19.24 0.074 7018
 7020 3 -79.55 64.06 -19.19 0.078 7019
 7021 3 -79.69 63.95 -19.07 0.068 7020
 7022 3 -79.82 63.9 -19 0.127 7021
 7023 3 -79.94 63.81 -18.94 0.104 7022
 7024 3 -80.18 63.79 -19.03 0.091 7023
 7025 3 -80.33 63.83 -19.03 0.082 7024
 7026 3 -78.69 64.92 -19.51 0.286 7016
 7027 3 -78.82 64.97 -19.67 0.36 7026
 7028 3 -78.88 65.11 -19.69 0.378 7027
 7029 3 -78.93 65.28 -19.63 0.363 7028
 7030 3 -78.77 65.34 -20.17 0.105 7029
 7031 3 -78.82 65.41 -20.31 0.129 7030
 7032 3 -78.88 65.46 -20.51 0.114 7031
 7033 3 -79.05 65.49 -20.65 0.094 7032
 7034 3 -79.21 65.49 -20.81 0.116 7033
 7035 3 -79.3 65.54 -21.01 0.133 7034
 7036 3 -79.41 65.44 -20.92 0.072 7035
 7037 3 -79.57 65.44 -20.99 0.106 7036
 7038 3 -78.99 65.42 -19.45 0.266 7029
 7039 3 -78.88 65.73 -19.19 0.152 7038
 7040 3 -79.01 65.89 -19.13 0.127 7039
 7041 3 -79.02 66.05 -19.13 0.123 7040
 7042 3 -79.02 66.17 -19.01 0.139 7041
 7043 3 -79.1 66.37 -18.95 0.147 7042
 7044 3 -79.21 66.53 -18.85 0.156 7043
 7045 3 -79.3 66.67 -18.81 0.157 7044
 7046 3 -79.35 66.81 -18.87 0.173 7045
 7047 3 -79.44 66.89 -18.91 0.214 7046
 7048 3 -79.41 67.03 -18.91 0.225 7047
 7049 3 -79.41 67.11 -19.25 0.16 7048
 7050 3 -79.46 67.19 -19.45 0.135 7049
 7051 3 -79.63 67.22 -19.46 0.103 7050
 7052 3 -79.79 67.28 -19.53 0.107 7051
 7053 3 -79.9 67.31 -19.61 0.132 7052
 7054 3 -80.01 67.39 -19.66 0.086 7053
 7055 3 -80.11 67.36 -19.73 0.097 7054
 7056 3 -80.24 67.37 -19.8 0.117 7055
 7057 3 -80.38 67.47 -19.89 0.156 7056
 7058 3 -80.43 67.5 -19.98 0.206 7057
 7059 3 -80.66 67.53 -19.75 0.065 7058
 7060 3 -80.8 67.48 -19.77 0.109 7059
 7061 3 -80.88 67.45 -19.84 0.046 7060
 7062 3 -80.36 67.55 -20.3 0.102 7058
 7063 3 -80.36 67.69 -20.41 0.112 7062
 7064 3 -80.43 67.83 -20.48 0.087 7063
 7065 3 -80.52 67.9 -20.48 0.076 7064
 7066 3 -80.61 67.94 -20.52 0.101 7065
 7067 3 -80.69 68.05 -20.61 0.099 7066
 7068 3 -80.82 68.08 -20.71 0.108 7067
 7069 3 -80.82 68.18 -20.8 0.081 7068
 7070 3 -80.74 68.33 -20.84 0.087 7069
 7071 3 -80.77 68.44 -20.87 0.145 7070
 7072 3 -80.88 68.74 -21.02 0.13 7071
 7073 3 -80.83 68.88 -21.11 0.202 7072
 7074 3 -80.83 68.96 -21.27 0.086 7073
 7075 3 -80.8 68.97 -21.39 0.074 7074
 7076 3 -80.77 69.05 -21.48 0.089 7075
 7077 3 -80.69 69.13 -21.52 0.083 7076
 7078 3 -80.51 68.99 -21.21 0.086 7073
 7079 3 -80.35 69.02 -21.23 0.093 7078
 7080 3 -79.27 67.08 -18.5 0.121 7048
 7081 3 -79.24 67.08 -18.3 0.135 7080
 7082 3 -79.32 67.08 -18.2 0.165 7081
 7083 3 -79.46 67.05 -18.07 0.165 7082
 7084 3 -79.63 66.92 -17.91 0.121 7083
 7085 3 -79.63 66.91 -17.77 0.128 7084
 7086 3 -79.49 66.83 -17.64 0.092 7085
 7087 3 -79.44 66.81 -17.39 0.149 7086
 7088 3 -79.55 66.73 -17.22 0.167 7087
 7089 3 -79.57 66.71 -17.08 0.231 7088
 7090 3 -79.66 66.73 -16.88 0.325 7089
 7091 3 -79.69 66.71 -16.77 0.395 7090
 7092 3 -79.76 66.54 -16.47 0.314 7091
 7093 3 -79.76 66.46 -16.27 0.302 7092
 7094 3 -79.85 66.35 -16.12 0.265 7093
 7095 3 -79.86 66.49 -15.91 0.22 7094
 7096 3 -79.83 66.48 -15.74 0.204 7095
 7097 3 -79.74 66.35 -15.46 0.221 7096
 7098 3 -79.68 66.26 -15.32 0.22 7097
 7099 3 -79.49 66.2 -15.21 0.272 7098
 7100 3 -79.43 66.12 -15.09 0.303 7099
 7101 3 -79.4 66.06 -14.93 0.338 7100
 7102 3 -79.44 66.04 -14.76 0.39 7101
 7103 3 -79.41 65.91 -14.61 0.419 7102
 7104 3 -79.16 65.8 -14.59 0.344 7103
 7105 3 -79.1 65.8 -14.49 0.336 7104
 7106 3 -80.05 66.02 -14.26 0.127 7103
 7107 3 -80.08 65.99 -14.12 0.152 7106
 7108 3 -80.16 65.96 -13.97 0.126 7107
 7109 3 -80.35 65.86 -13.92 0.113 7108
 7110 3 -80.38 65.72 -13.88 0.09 7109
 7111 3 -80.52 65.68 -13.96 0.08 7110
 7112 3 -80.66 65.63 -13.93 0.101 7111
 7113 3 -80.82 65.5 -13.85 0.139 7112
 7114 3 -80.94 65.41 -13.84 0.093 7113
 7115 3 -80.16 66.57 -17.1 0.213 7091
 7116 3 -80.19 66.35 -17.1 0.165 7115
 7117 3 -80.16 66.27 -17.17 0.11 7116
 7118 3 -80.36 66.76 -17.01 0.188 7115
 7119 3 -80.36 66.95 -16.96 0.108 7118
 7120 3 -80.29 67.13 -16.93 0.116 7119
 7121 3 -80.07 67.23 -16.86 0.055 7120
 7122 3 -79.99 67.35 -16.89 0.103 7121
 7123 3 -80.1 67.38 -16.89 0.112 7122
 7124 3 -77.91 61.61 -19.41 0.148 6997
 7125 3 -77.99 61.56 -19.51 0.149 7124
 7126 3 -78.07 61.51 -19.75 0.12 7125
 7127 3 -78.21 61.47 -19.78 0.125 7126
 7128 3 -78.33 61.54 -19.8 0.109 7127
 7129 3 -78.55 61.66 -19.76 0.114 7128
 7130 3 -78.74 61.72 -19.78 0.111 7129
 7131 3 -78.9 61.75 -19.93 0.118 7130
 7132 3 -78.91 61.91 -19.91 0.064 7131
 7133 3 -76.19 62.08 -18.98 0.079 6993
 7134 3 -76.1 62.01 -18.98 0.117 7133
 7135 3 -76.11 61.84 -19.05 0.032 7134
 7136 3 -76.05 61.75 -19 0.047 7135
 7137 3 -70.79 56.32 -22.96 0.171 6908
 7138 3 -70.85 56.32 -23.14 0.159 7137
 7139 3 -70.96 56.31 -23.3 0.13 7138
 7140 3 -71.07 56.28 -23.48 0.144 7139
 7141 3 -71.13 56.21 -23.62 0.171 7140
 7142 3 -71.07 56.21 -23.83 0.173 7141
 7143 3 -71.08 56.24 -24.03 0.163 7142
 7144 3 -71.08 56.34 -24.26 0.136 7143
 7145 3 -71.02 56.41 -24.37 0.14 7144
 7146 3 -70.94 56.41 -24.55 0.174 7145
 7147 3 -70.91 56.39 -24.73 0.179 7146
 7148 3 -70.94 56.38 -24.92 0.177 7147
 7149 3 -70.96 56.36 -25.1 0.175 7148
 7150 3 -70.94 56.39 -25.33 0.143 7149
 7151 3 -70.97 56.45 -25.42 0.231 7150
 7152 3 -70.97 56.45 -25.57 0.312 7151
 7153 3 -70.96 56.52 -25.69 0.399 7152
 7154 3 -70.93 56.53 -25.83 0.407 7153
 7155 3 -70.82 56.45 -26.1 0.332 7154
 7156 3 -70.91 56.47 -26.3 0.318 7155
 7157 3 -70.97 56.52 -26.44 0.291 7156
 7158 3 -71.04 56.6 -26.64 0.383 7157
 7159 3 -71.27 57.08 -26.66 0.197 7158
 7160 3 -71.38 57.16 -26.76 0.234 7159
 7161 3 -71.35 57.05 -27.12 0.114 7160
 7162 3 -71.35 56.95 -27.28 0.07 7161
 7163 3 -71.47 56.9 -27.44 0.073 7162
 7164 3 -71.57 56.9 -27.57 0.069 7163
 7165 3 -71.63 56.94 -27.71 0.053 7164
 7166 3 -71.68 57.03 -27.74 0.057 7165
 7167 3 -71.71 57.16 -27.78 0.088 7166
 7168 3 -71.82 57.23 -27.87 0.083 7167
 7169 3 -71.86 57.35 -27.94 0.108 7168
 7170 3 -72.01 57.38 -27.87 0.145 7169
 7171 3 -72.16 57.42 -27.83 0.106 7170
 7172 3 -71.52 57.31 -26.62 0.229 7160
 7173 3 -71.69 57.13 -26.26 0.122 7172
 7174 3 -71.77 57.13 -26.12 0.055 7173
 7175 3 -71.46 57.53 -26.8 0.154 7172
 7176 3 -71.43 57.66 -26.77 0.132 7175
 7177 3 -71.35 57.83 -26.74 0.16 7176
 7178 3 -71.44 57.9 -26.74 0.229 7177
 7179 3 -71.66 57.88 -26.86 0.195 7178
 7180 3 -71.71 58.1 -26.93 0.116 7179
 7181 3 -71.82 58.22 -26.97 0.131 7180
 7182 3 -71.94 58.31 -27.09 0.123 7181
 7183 3 -72.05 58.41 -27.2 0.133 7182
 7184 3 -72.18 58.55 -27.2 0.118 7183
 7185 3 -72.22 58.63 -27.11 0.168 7184
 7186 3 -72.3 58.72 -27.06 0.215 7185
 7187 3 -72.4 58.72 -26.9 0.084 7186
 7188 3 -72.57 58.69 -26.84 0.102 7187
 7189 3 -72.74 58.69 -26.81 0.08 7188
 7190 3 -72.47 58.91 -27.29 0.17 7186
 7191 3 -72.66 59.1 -27.29 0.148 7190
 7192 3 -72.76 59.2 -27.34 0.138 7191
 7193 3 -72.8 59.38 -27.42 0.148 7192
 7194 3 -72.82 59.59 -27.43 0.16 7193
 7195 3 -72.74 59.84 -27.5 0.171 7194
 7196 3 -72.63 59.9 -27.47 0.199 7195
 7197 3 -72.96 60.33 -27.54 0.118 7196
 7198 3 -73.05 60.45 -27.52 0.11 7197
 7199 3 -73.16 60.59 -27.51 0.11 7198
 7200 3 -73.35 60.6 -27.5 0.087 7199
 7201 3 -73.46 60.73 -27.46 0.095 7200
 7202 3 -73.57 60.77 -27.48 0.084 7201
 7203 3 -73.71 60.8 -27.5 0.113 7202
 7204 3 -73.93 60.84 -27.46 0.143 7203
 7205 3 -74.1 60.91 -27.39 0.125 7204
 7206 3 -74.26 60.92 -27.25 0.106 7205
 7207 3 -74.3 61.05 -27.16 0.21 7206
 7208 3 -74.13 61.48 -27.32 0.076 7207
 7209 3 -74.1 61.62 -27.35 0.138 7208
 7210 3 -74.21 61.73 -27.44 0.132 7209
 7211 3 -74.38 61.74 -27.51 0.116 7210
 7212 3 -74.51 61.83 -27.55 0.067 7211
 7213 3 -74.66 61.95 -27.66 0.11 7212
 7214 3 -74.72 62.06 -27.78 0.086 7213
 7215 3 -74.8 62.16 -27.85 0.088 7214
 7216 3 -74.63 60.87 -26.91 0.123 7207
 7217 3 -74.86 60.9 -26.82 0.15 7216
 7218 3 -75.07 60.85 -26.73 0.105 7217
 7219 3 -75.26 60.84 -26.71 0.106 7218
 7220 3 -75.38 60.81 -26.66 0.064 7219
 7221 3 -75.49 60.74 -26.61 0.05 7220
 7222 3 -71.04 58.02 -26.61 0.08 7178
 7223 3 -70.86 58.12 -26.56 0.133 7222
 7224 3 -70.63 58.06 -26.67 0.249 7223
 7225 3 -70.41 58.01 -26.63 0.144 7224
 7226 3 -70.21 58.05 -26.43 0.108 7225
 7227 3 -70.11 58.05 -26.34 0.121 7226
 7228 3 -69.94 58.1 -26.22 0.109 7227
 7229 3 -69.85 58.15 -26.11 0.101 7228
 7230 3 -69.72 58.18 -26.04 0.14 7229
 7231 3 -69.58 58.06 -26.06 0.108 7230
 7232 3 -69.46 57.99 -26.02 0.114 7231
 7233 3 -69.29 57.95 -26.09 0.05 7232
 7234 3 -69.13 57.82 -26.09 0.000125 7233
 7235 3 -69.71 58.31 -25.86 0.077 7230
 7236 3 -69.61 58.27 -25.9 0.104 7235
 7237 3 -69.46 58.39 -25.86 0.083 7236
 7238 3 -69.32 58.41 -25.75 0.089 7237
 7239 3 -69.26 58.45 -25.61 0.051 7238
 7240 3 -69.26 58.53 -25.49 0.102 7239
 7241 3 -69.3 58.6 -25.42 0.114 7240
 7242 3 -69.19 58.64 -25.2 0.131 7241
 7243 3 -69.21 58.71 -25.08 0.167 7242
 7244 3 -69.49 58.74 -25.02 0.099 7243
 7245 3 -69.51 58.78 -24.93 0.083 7244
 7246 3 -70.91 58.02 -26.9 0.099 7224
 7247 3 -71.08 58.27 -26.36 0.192 7223
 7248 3 -71.19 58.34 -26.33 0.244 7247
 7249 3 -71.36 58.65 -26.25 0.139 7248
 7250 3 -71.44 58.84 -26.34 0.119 7249
 7251 3 -71.41 58.95 -26.27 0.077 7250
 7252 3 -71.43 58.56 -26.06 0.113 7249
 7253 3 -71.36 58.49 -25.97 0.126 7252
 7254 3 -71.24 58.36 -25.95 0.000125 7253
 7255 3 -70.72 55.92 -26.89 0.135 7158
 7256 3 -70.54 55.87 -26.91 0.128 7255
 7257 3 -70.32 55.83 -26.96 0.125 7256
 7258 3 -70.13 55.85 -27.01 0.132 7257
 7259 3 -70.04 55.91 -27.08 0.125 7258
 7260 3 -69.96 55.88 -27.21 0.094 7259
 7261 3 -69.86 55.94 -27.3 0.083 7260
 7262 3 -69.63 55.95 -27.39 0.148 7261
 7263 3 -69.44 55.98 -27.51 0.091 7262
 7264 3 -69.32 55.99 -27.62 0.126 7263
 7265 3 -69.19 56.03 -27.76 0.126 7264
 7266 3 -69.02 55.88 -27.87 0.132 7265
 7267 3 -68.93 55.76 -27.85 0.12 7266
 7268 3 -68.82 55.6 -27.85 0.138 7267
 7269 3 -68.47 55.59 -27.8 0.144 7268
 7270 3 -68.22 55.8 -27.87 0.11 7269
 7271 3 -68.08 55.91 -27.87 0.097 7270
 7272 3 -67.9 55.95 -27.83 0.108 7271
 7273 3 -67.79 56.13 -27.78 0.094 7272
 7274 3 -68.99 55.48 -28.14 0.105 7268
 7275 3 -68.88 55.45 -28.26 0.101 7274
 7276 3 -68.76 55.42 -28.39 0.076 7275
 7277 3 -68.63 55.45 -28.55 0.101 7276
 7278 3 -68.43 55.4 -28.69 0.126 7277
 7279 3 -68.32 55.38 -28.78 0.063 7278
 7280 3 -68.1 55.33 -28.82 0.101 7279
 7281 3 -70.38 56.05 -21.99 0.096 6904
 7282 3 -70.57 55.97 -21.87 0.094 7281
 7283 3 -70.68 55.9 -21.78 0.096 7282
 7284 3 -70.79 55.9 -21.58 0.127 7283
 7285 3 -70.88 55.86 -21.35 0.121 7284
 7286 3 -71.04 55.83 -21.24 0.101 7285
 7287 3 -71.19 55.82 -21.14 0.06 7286
 7288 3 -71.35 55.82 -21.05 0.074 7287
 7289 3 -71.55 55.82 -21.01 0.092 7288
 7290 3 -71.76 55.86 -20.98 0.104 7289
 7291 3 -71.99 55.79 -20.99 0.101 7290
 7292 3 -68.27 56.15 -22.35 0.153 6899
 7293 3 -68.26 56.3 -22.41 0.074 7292
 7294 3 -70.15 52.68 -20.59 0.35 6482
 7295 3 -70.57 52.61 -20.45 0.178 7294
 7296 3 -70.77 52.58 -20.45 0.244 7295
 7297 3 -70.83 52.32 -20.54 0.089 7296
 7298 3 -71.02 52.17 -20.56 0.119 7297
 7299 3 -71.13 52.01 -20.5 0.087 7298
 7300 3 -71.21 51.82 -20.47 0.105 7299
 7301 3 -71.27 51.73 -20.4 0.074 7300
 7302 3 -71.32 51.71 -20.51 0.084 7301
 7303 3 -70.88 52.69 -20.43 0.247 7296
 7304 3 -71.15 52.77 -20.36 0.23 7303
 7305 3 -71.36 52.75 -20.36 0.257 7304
 7306 3 -71.57 52.81 -20.36 0.297 7305
 7307 3 -71.76 52.84 -20.38 0.337 7306
 7308 3 -71.85 52.83 -20.45 0.384 7307
 7309 3 -71.99 52.86 -20.36 0.269 7308
 7310 3 -71.71 52.53 -20.79 0.13 7309
 7311 3 -71.66 52.54 -20.95 0.088 7310
 7312 3 -71.72 52.62 -21.04 0.099 7311
 7313 3 -72.33 53 -19.97 0.185 7309
 7314 3 -72.41 53.06 -19.86 0.234 7313
 7315 3 -72.71 53.11 -19.97 0.224 7314
 7316 3 -72.91 53.11 -20 0.289 7315
 7317 3 -73.07 53.11 -20.02 0.325 7316
 7318 3 -73.19 53.18 -20.15 0.366 7317
 7319 3 -73.4 53.22 -20.07 0.297 7318
 7320 3 -73.44 53.33 -20.27 0.246 7319
 7321 3 -73.6 53.41 -20.36 0.213 7320
 7322 3 -73.72 53.52 -20.34 0.191 7321
 7323 3 -73.93 53.62 -20.36 0.173 7322
 7324 3 -74.08 53.65 -20.38 0.134 7323
 7325 3 -74.3 53.7 -20.32 0.13 7324
 7326 3 -74.52 53.69 -20.32 0.15 7325
 7327 3 -74.69 53.69 -20.32 0.164 7326
 7328 3 -74.9 53.75 -20.34 0.134 7327
 7329 3 -75.05 53.76 -20.38 0.115 7328
 7330 3 -75.27 53.8 -20.34 0.114 7329
 7331 3 -75.46 53.83 -20.27 0.095 7330
 7332 3 -75.69 53.8 -20.25 0.162 7331
 7333 3 -75.71 53.77 -20.13 0.234 7332
 7334 3 -75.88 53.77 -20.25 0.108 7333
 7335 3 -76.07 53.79 -20.36 0.134 7334
 7336 3 -76.27 53.8 -20.43 0.157 7335
 7337 3 -76.6 53.83 -20.54 0.141 7336
 7338 3 -76.86 53.86 -20.52 0.137 7337
 7339 3 -77.05 53.85 -20.43 0.087 7338
 7340 3 -77.22 53.82 -20.45 0.102 7339
 7341 3 -77.35 53.79 -20.47 0.11 7340
 7342 3 -77.49 53.82 -20.47 0.104 7341
 7343 3 -77.63 53.83 -20.48 0.12 7342
 7344 3 -77.8 53.89 -20.45 0.125 7343
 7345 3 -77.93 53.9 -20.43 0.136 7344
 7346 3 -78.11 54.05 -20.4 0.166 7345
 7347 3 -78.35 54.07 -20.54 0.129 7346
 7348 3 -78.49 54.1 -20.66 0.159 7347
 7349 3 -78.6 54.04 -20.68 0.206 7348
 7350 3 -78.71 53.97 -20.79 0.226 7349
 7351 3 -78.9 54.07 -20.82 0.284 7350
 7352 3 -78.86 53.58 -20.68 0.113 7351
 7353 3 -78.94 53.49 -20.84 0.11 7352
 7354 3 -78.96 53.42 -20.97 0.112 7353
 7355 3 -79.13 54.32 -20.95 0.281 7351
 7356 3 -79.29 54.39 -20.93 0.347 7355
 7357 3 -79.4 54.4 -20.93 0.354 7356
 7358 3 -79.54 54.5 -21.09 0.319 7357
 7359 3 -79.77 54.49 -21.13 0.204 7358
 7360 3 -79.94 54.6 -21.29 0.149 7359
 7361 3 -80.04 54.72 -21.41 0.136 7360
 7362 3 -80.07 54.82 -21.68 0.134 7361
 7363 3 -79.99 54.93 -21.81 0.146 7362
 7364 3 -80.02 54.97 -21.97 0.124 7363
 7365 3 -80.07 55.04 -22.22 0.113 7364
 7366 3 -80.04 55.15 -22.4 0.127 7365
 7367 3 -80.07 55.24 -22.61 0.141 7366
 7368 3 -80.02 55.3 -22.73 0.166 7367
 7369 3 -79.97 55.36 -22.95 0.13 7368
 7370 3 -80.05 55.29 -23.18 0.103 7369
 7371 3 -80.05 55.27 -23.32 0.106 7370
 7372 3 -80.05 55.25 -23.5 0.09 7371
 7373 3 -79.99 55.24 -23.66 0.083 7372
 7374 3 -79.97 55.21 -23.77 0.078 7373
 7375 3 -79.97 55.21 -23.91 0.074 7374
 7376 3 -79.94 55.18 -24.04 0.087 7375
 7377 3 -79.82 55.14 -24.2 0.112 7376
 7378 3 -79.74 54.98 -24.43 0.128 7377
 7379 3 -79.22 54.86 -21.25 0.102 7358
 7380 3 -79.07 54.9 -21.18 0.07 7379
 7381 3 -78.96 55 -21.11 0.083 7380
 7382 3 -78.82 55.04 -21.11 0.175 7381
 7383 3 -78.74 55.03 -21.02 0.166 7382
 7384 3 -78.69 54.97 -20.93 0.135 7383
 7385 3 -79.15 54.75 -20.72 0.116 7357
 7386 3 -78.99 54.86 -20.86 0.132 7385
 7387 3 -78.63 53.68 -20.86 0.12 7350
 7388 3 -78.63 53.57 -21.06 0.067 7387
 7389 3 -78.58 53.5 -21.15 0.067 7388
 7390 3 -78.58 53.4 -21.25 0.024 7389
 7391 3 -76.52 53.87 -20.7 0.084 7337
 7392 3 -76.44 54 -20.65 0.093 7391
 7393 3 -76.4 54.11 -20.61 0.074 7392
 7394 3 -75.47 53.66 -19.91 0.092 7334
 7395 3 -75.33 53.55 -19.91 0.121 7394
 7396 3 -75.1 53.48 -19.97 0.096 7395
 7397 3 -75.02 53.44 -19.88 0.096 7396
 7398 3 -74.94 53.48 -19.75 0.097 7397
 7399 3 -74.94 53.38 -19.61 0.09 7398
 7400 3 -75.82 53.98 -19.95 0.105 7333
 7401 3 -75.96 54.08 -19.88 0.115 7400
 7402 3 -76.13 54.18 -19.88 0.122 7401
 7403 3 -76.29 54.25 -19.84 0.118 7402
 7404 3 -76.24 54.37 -19.7 0.099 7403
 7405 3 -76.24 54.47 -19.59 0.084 7404
 7406 3 -76.24 54.48 -19.45 0.128 7405
 7407 3 -76.24 54.48 -19.27 0.000125 7406
 7408 3 -73.54 53.4 -20.82 0.133 7321
 7409 3 -73.54 53.4 -20.95 0.123 7408
 7410 3 -73.6 53.4 -21.04 0.038 7409
 7411 3 -73.55 53.23 -19.7 0.06 7319
 7412 3 -73.69 53.33 -19.59 0.087 7411
 7413 3 -73.82 53.34 -19.5 0.066 7412
 7414 3 -73.93 53.38 -19.4 0.076 7413
 7415 3 -74.04 53.41 -19.34 0.115 7414
 7416 3 -74.07 53.36 -19.2 0.131 7415
 7417 3 -74.18 53.33 -19.09 0.117 7416
 7418 3 -74.3 53.37 -19.02 0.064 7417
 7419 3 -72.18 53.16 -19.66 0.069 7314
 7420 3 -72.21 53.25 -19.45 0.087 7419
 7421 3 -72.18 53.31 -19.27 0.064 7420
 7422 3 -72.07 53.41 -19.22 0.051 7421
 7423 3 -71.36 53.25 -20.75 0.096 7308
 7424 3 -71.46 53.3 -20.82 0.103 7423
 7425 3 -71.66 53.26 -20.93 0.122 7424
 7426 3 -71.77 53.32 -21.02 0.103 7425
 7427 3 -71.9 53.3 -21.13 0.103 7426
 7428 3 -71.96 53.22 -21.22 0.149 7427
 7429 3 -72.07 53.12 -21.29 0.168 7428
 7430 3 -72.19 53.28 -21.48 0.11 7429
 7431 3 -72.21 53.43 -21.66 0.126 7430
 7432 3 -72.26 53.54 -21.79 0.086 7431
 7433 3 -72.29 53.54 -21.95 0.078 7432
 7434 3 -72.21 53.57 -22.07 0.051 7433
 7435 3 -72.26 53.58 -22.18 0.065 7434
 7436 3 -72.35 53.65 -22.23 0.107 7435
 7437 3 -72.43 53.64 -22.4 0.097 7436
 7438 3 -65.6 49.44 -20.01 0.289 6387
 7439 3 -65.49 49.5 -20.03 0.182 7438
 7440 3 -65.15 47.69 -17.95 0.096 6367
 7441 3 -65.32 47.77 -18.07 0.079 7440
 7442 3 -65.46 47.8 -18.07 0.083 7441
 7443 3 -65.6 47.79 -18.09 0.117 7442
 7444 3 -63.29 47.77 -17.7 0.15 6366
 7445 3 -62.82 47.88 -17.64 0.147 7444
 7446 3 -62.6 47.95 -17.61 0.164 7445
 7447 3 -62.41 47.99 -17.64 0.18 7446
 7448 3 -62.22 48.05 -17.64 0.233 7447
 7449 3 -62.1 48.09 -17.64 0.314 7448
 7450 3 -62.01 48.19 -17.79 0.371 7449
 7451 3 -61.65 47.66 -17.48 0.069 7450
 7452 3 -61.51 47.67 -17.52 0.066 7451
 7453 3 -61.4 47.69 -17.52 0.093 7452
 7454 3 -61.23 47.76 -17.54 0.132 7453
 7455 3 -61.18 47.84 -17.59 0.069 7454
 7456 3 -61.9 48.31 -17.81 0.507 7450
 7457 3 -61.9 48.49 -17.67 0.658 7456
 7458 3 -62.43 48.42 -16.94 0.291 7457
 7459 3 -62.43 48.66 -16.99 0.148 7458
 7460 3 -62.44 48.69 -16.83 0.089 7459
 7461 3 -62.65 48.24 -16.75 0.254 7458
 7462 3 -62.83 48.2 -16.7 0.218 7461
 7463 3 -62.94 48.2 -16.79 0.149 7462
 7464 3 -63.12 48.38 -16.96 0.192 7463
 7465 3 -61.69 48.53 -17.72 0.635 7457
 7466 3 -61.68 48.59 -17.9 0.566 7465
 7467 3 -61.68 48.78 -17.92 0.623 7466
 7468 3 -61.4 48.62 -17.94 0.601 7467
 7469 3 -61.72 49.09 -17.87 0.085 7468
 7470 3 -60.97 48.24 -17.8 0.387 7468
 7471 3 -60.76 48.13 -17.74 0.384 7470
 7472 3 -60.65 48.06 -17.86 0.395 7471
 7473 3 -60.54 48.28 -17.87 0.238 7472
 7474 3 -60.55 48.39 -17.9 0.11 7473
 7475 3 -62.25 49.41 -17.71 0.07 7467
 7476 3 -62.29 49.53 -17.71 0.084 7475
 7477 3 -62.33 49.67 -17.71 0.117 7476
 7478 3 -62.33 49.71 -17.83 0.127 7477
 7479 3 -62.33 49.7 -17.97 0.069 7478
 7480 3 -61.33 47.74 -17.75 0.112 7456
 7481 3 -61.16 47.73 -17.77 0.121 7480
 7482 3 -63.32 47.89 -17.73 0.205 7444
 7483 3 -63.44 48.01 -17.34 0.224 7482
 7484 3 -63.41 48.16 -17.27 0.287 7483
 7485 3 -63.33 48.28 -17.14 0.316 7484
 7486 3 -64.1 48.28 -17.18 0.143 6365
 7487 3 -64.05 48.38 -17 0.129 7486
 7488 3 -63.93 48.49 -16.92 0.17 7487
 7489 3 -63.83 48.52 -16.85 0.167 7488
 7490 3 -63.62 48.32 -16.64 0.135 7489
 7491 3 -63.44 48.24 -16.54 0.141 7490
 7492 3 -63.29 48.12 -16.66 0.047 7491
 7493 3 -63.23 48.02 -16.75 0.105 7492
 7494 3 -63.23 47.81 -16.79 0.108 7493
 7495 3 -63.23 47.67 -16.77 0.000125 7494
 7496 3 -63.33 48.37 -16.43 0.088 7491
 7497 3 -63.19 48.39 -16.42 0.000125 7496
 7498 3 -63.98 45.2 -16.62 0.471 6356
 7499 3 -64.19 45.09 -16.63 0.483 7498
 7500 3 -64.51 44.88 -16.62 0.442 7499
 7501 3 -64.68 44.74 -16.58 0.413 7500
 7502 3 -64.97 44.56 -16.56 0.374 7501
 7503 3 -65.08 44.46 -16.6 0.405 7502
 7504 3 -65.27 44.39 -16.63 0.382 7503
 7505 3 -65.57 44.56 -16.24 0.118 7504
 7506 3 -65.63 44.48 -16.15 0.076 7505
 7507 3 -65.79 44.48 -16.17 0.093 7506
 7508 3 -65.9 44.55 -16.19 0.062 7507
 7509 3 -65.93 44.7 -16.11 0.155 7508
 7510 3 -65.9 44.92 -16.17 0.083 7509
 7511 3 -65.88 45.09 -16.22 0.123 7510
 7512 3 -65.93 45.24 -16.22 0.134 7511
 7513 3 -65.9 45.27 -16.05 0.099 7512
 7514 3 -65.77 45.23 -16.01 0.114 7513
 7515 3 -65.66 45.2 -15.95 0.098 7514
 7516 3 -66.07 45.31 -16.29 0.091 7512
 7517 3 -66.18 45.35 -16.31 0.101 7516
 7518 3 -66.29 45.42 -16.33 0.1 7517
 7519 3 -66.46 45.55 -16.38 0.083 7518
 7520 3 -66.65 45.59 -16.38 0.095 7519
 7521 3 -66.8 45.64 -16.38 0.096 7520
 7522 3 -66.93 45.73 -16.37 0.086 7521
 7523 3 -67.13 45.74 -16.35 0.102 7522
 7524 3 -67.33 45.77 -16.35 0.132 7523
 7525 3 -67.52 45.8 -16.29 0.147 7524
 7526 3 -67.68 45.77 -16.13 0.128 7525
 7527 3 -67.77 45.7 -15.97 0.13 7526
 7528 3 -67.88 45.67 -15.86 0.082 7527
 7529 3 -67.99 45.67 -15.69 0.096 7528
 7530 3 -68.13 45.62 -15.48 0.109 7529
 7531 3 -68.24 45.62 -15.38 0.133 7530
 7532 3 -68.47 45.66 -15.29 0.108 7531
 7533 3 -68.58 45.66 -15.19 0.075 7532
 7534 3 -68.6 45.69 -15.09 0.12 7533
 7535 3 -65.24 44.19 -16.78 0.367 7504
 7536 3 -65.19 43.99 -16.88 0.306 7535
 7537 3 -65.27 43.82 -16.94 0.354 7536
 7538 3 -65.41 43.81 -16.97 0.279 7537
 7539 3 -65.69 43.94 -17.03 0.289 7538
 7540 3 -65.88 44.01 -17.06 0.299 7539
 7541 3 -66.02 44.06 -17.13 0.3 7540
 7542 3 -66.11 43.89 -17.44 0.289 7541
 7543 3 -65.86 43.77 -17.54 0.223 7542
 7544 3 -65.99 43.63 -17.74 0.141 7543
 7545 3 -66.07 43.65 -17.92 0.1 7544
 7546 3 -66.07 43.8 -18.08 0.104 7545
 7547 3 -66.05 43.94 -18.19 0.099 7546
 7548 3 -65.99 44.05 -18.28 0.086 7547
 7549 3 -65.93 44.12 -18.33 0.111 7548
 7550 3 -65.79 44.25 -18.51 0.126 7549
 7551 3 -65.71 44.26 -18.69 0.155 7550
 7552 3 -65.63 44.23 -18.88 0.172 7551
 7553 3 -65.6 44.29 -18.99 0.183 7552
 7554 3 -65.46 44.48 -19.15 0.1 7553
 7555 3 -65.29 44.45 -19.22 0.069 7554
 7556 3 -65.18 44.45 -19.24 0.099 7555
 7557 3 -65.05 44.48 -19.22 0.123 7556
 7558 3 -65.07 44.36 -18.99 0.114 7557
 7559 3 -65.21 44.26 -18.88 0.087 7558
 7560 3 -65.33 44.37 -18.97 0.068 7559
 7561 3 -65.27 44.43 -19.04 0.072 7560
 7562 3 -66.4 44.02 -17.44 0.238 7542
 7563 3 -66.38 44.28 -17.56 0.241 7562
 7564 3 -66.38 44.48 -17.65 0.248 7563
 7565 3 -66.41 44.53 -17.74 0.315 7564
 7566 3 -66.66 44.56 -17.72 0.351 7565
 7567 3 -66.66 44.66 -17.81 0.424 7566
 7568 3 -66.71 44.56 -17.85 0.487 7567
 7569 3 -66.85 44.58 -17.85 0.572 7568
 7570 3 -67.07 44.51 -17.87 0.575 7569
 7571 3 -67.19 44.54 -17.9 0.598 7570
 7572 3 -67.35 44.76 -18.03 0.586 7571
 7573 3 -67.46 44.81 -18.03 0.603 7572
 7574 3 -67.55 44.97 -18.06 0.601 7573
 7575 3 -67.61 45.23 -18.04 0.594 7574
 7576 3 -67.65 45.38 -18.19 0.598 7575
 7577 3 -67.8 45.44 -18.19 0.549 7576
 7578 3 -68.02 45.48 -18.13 0.536 7577
 7579 3 -67.88 45.73 -18.78 0.315 7578
 7580 3 -67.94 45.83 -18.95 0.309 7579
 7581 3 -67.97 46.01 -19.1 0.323 7580
 7582 3 -68.07 46.04 -19.22 0.342 7581
 7583 3 -68.21 46.08 -19.35 0.371 7582
 7584 3 -68.27 46.11 -19.48 0.411 7583
 7585 3 -67.96 46 -19.85 0.262 7584
 7586 3 -67.91 45.84 -19.95 0.301 7585
 7587 3 -67.86 45.69 -20.08 0.322 7586
 7588 3 -68.02 45.81 -20.26 0.276 7587
 7589 3 -68.08 45.8 -20.37 0.244 7588
 7590 3 -68.24 45.81 -20.51 0.247 7589
 7591 3 -68.19 45.78 -20.67 0.252 7590
 7592 3 -68.15 45.71 -20.83 0.262 7591
 7593 3 -68.19 45.69 -21.03 0.256 7592
 7594 3 -68.21 45.71 -21.22 0.278 7593
 7595 3 -68.27 45.68 -21.4 0.287 7594
 7596 3 -68.24 45.79 -21.58 0.27 7595
 7597 3 -68.27 45.93 -21.69 0.306 7596
 7598 3 -68.3 46 -21.88 0.295 7597
 7599 3 -68.35 46.28 -22.02 0.268 7598
 7600 3 -68.3 46.39 -22.07 0.336 7599
 7601 3 -67.77 46.26 -21.95 0.123 7600
 7602 3 -67.6 46.32 -21.95 0.132 7601
 7603 3 -67.43 46.4 -21.95 0.154 7602
 7604 3 -67.26 46.42 -22 0.157 7603
 7605 3 -67.02 46.47 -22.11 0.077 7604
 7606 3 -66.9 46.53 -22.07 0.105 7605
 7607 3 -66.72 46.49 -22.05 0.115 7606
 7608 3 -68.41 46.54 -22.21 0.268 7600
 7609 3 -68.38 46.57 -22.43 0.198 7608
 7610 3 -68.36 46.57 -22.59 0.222 7609
 7611 3 -68.38 46.61 -22.75 0.268 7610
 7612 3 -68.4 46.65 -22.88 0.385 7611
 7613 3 -68.35 46.75 -22.98 0.45 7612
 7614 3 -68.26 46.89 -23.11 0.496 7613
 7615 3 -68.21 46.97 -23.27 0.528 7614
 7616 3 -68.08 47.18 -23.27 0.481 7615
 7617 3 -67.99 47.25 -23.39 0.418 7616
 7618 3 -68.02 47.35 -23.48 0.357 7617
 7619 3 -67.94 47.49 -23.63 0.3 7618
 7620 3 -67.93 47.61 -23.77 0.244 7619
 7621 3 -67.97 47.74 -23.91 0.253 7620
 7622 3 -68.02 47.86 -24.02 0.272 7621
 7623 3 -68.04 48.03 -24.18 0.253 7622
 7624 3 -68.13 48.13 -24.3 0.262 7623
 7625 3 -68.13 48.21 -24.52 0.241 7624
 7626 3 -68.19 48.31 -24.73 0.281 7625
 7627 3 -68.29 48.36 -24.86 0.259 7626
 7628 3 -68.46 48.04 -24.96 0.1 7627
 7629 3 -68.52 47.99 -25.09 0.08 7628
 7630 3 -68.55 47.85 -25.36 0.2 7629
 7631 3 -68.43 47.82 -25.57 0.172 7630
 7632 3 -68.41 47.78 -25.8 0.124 7631
 7633 3 -68.3 47.75 -25.98 0.128 7632
 7634 3 -68.24 47.69 -26.14 0.116 7633
 7635 3 -68.1 47.59 -26.27 0.134 7634
 7636 3 -67.99 47.48 -26.38 0.13 7635
 7637 3 -67.88 47.41 -26.48 0.119 7636
 7638 3 -67.77 47.42 -26.63 0.104 7637
 7639 3 -67.65 47.38 -26.73 0.123 7638
 7640 3 -67.52 47.4 -26.86 0.149 7639
 7641 3 -67.32 47.35 -26.96 0.147 7640
 7642 3 -67.18 47.35 -27.04 0.17 7641
 7643 3 -66.99 47.27 -27.09 0.132 7642
 7644 3 -66.86 47.22 -27.18 0.111 7643
 7645 3 -66.72 47.15 -27.18 0.158 7644
 7646 3 -66.6 47.08 -27.16 0.196 7645
 7647 3 -66.49 47.01 -27.16 0.26 7646
 7648 3 -66.33 47.2 -26.88 0.121 7647
 7649 3 -66.21 47.23 -26.77 0.108 7648
 7650 3 -66.05 47.2 -26.75 0.098 7649
 7651 3 -66.41 46.84 -27.45 0.122 7647
 7652 3 -66.3 46.66 -27.57 0.126 7651
 7653 3 -66.21 46.52 -27.59 0.096 7652
 7654 3 -66.07 46.48 -27.68 0.083 7653
 7655 3 -65.94 46.47 -27.75 0.089 7654
 7656 3 -65.77 46.42 -27.89 0.106 7655
 7657 3 -65.6 46.38 -27.93 0.08 7656
 7658 3 -65.46 46.33 -27.95 0.098 7657
 7659 3 -65.35 46.34 -27.95 0.091 7658
 7660 3 -68.27 48.56 -24.96 0.272 7627
 7661 3 -68.24 48.66 -25.14 0.307 7660
 7662 3 -68.29 48.71 -25.27 0.38 7661
 7663 3 -68.3 48.73 -25.39 0.426 7662
 7664 3 -68.38 48.73 -25.5 0.537 7663
 7665 3 -67.66 48.5 -25.79 0.226 7664
 7666 3 -67.41 48.48 -25.8 0.206 7665
 7667 3 -67.21 48.43 -25.84 0.221 7666
 7668 3 -66.96 48.64 -25.98 0.21 7667
 7669 3 -66.79 48.56 -26 0.245 7668
 7670 3 -66.51 48.41 -25.93 0.134 7669
 7671 3 -66.38 48.32 -25.91 0.144 7670
 7672 3 -66.21 48.21 -25.91 0.096 7671
 7673 3 -66.94 48.9 -26.17 0.055 7669
 7674 3 -66.93 49.09 -26.26 0.049 7673
 7675 3 -67.05 49.16 -26.35 0.041 7674
 7676 3 -67.21 48.23 -25.91 0.136 7667
 7677 3 -67.05 48.07 -25.88 0.098 7676
 7678 3 -66.96 47.99 -25.8 0.046 7677
 7679 3 -66.88 47.92 -25.77 0.11 7678
 7680 3 -68.69 48.81 -25.45 0.551 7664
 7681 3 -68.79 48.89 -25.57 0.525 7680
 7682 3 -68.88 49 -25.64 0.503 7681
 7683 3 -68.99 49.14 -25.74 0.448 7682
 7684 3 -69.05 49.2 -25.9 0.429 7683
 7685 3 -69.13 49.27 -26.05 0.391 7684
 7686 3 -69.19 49.41 -26.28 0.271 7685
 7687 3 -69.1 49.45 -26.53 0.274 7686
 7688 3 -69.1 49.51 -26.69 0.276 7687
 7689 3 -69.02 49.58 -26.9 0.295 7688
 7690 3 -68.96 49.63 -27.1 0.27 7689
 7691 3 -68.9 49.7 -27.28 0.262 7690
 7692 3 -68.85 49.76 -27.47 0.26 7691
 7693 3 -68.74 49.84 -27.65 0.278 7692
 7694 3 -68.71 49.88 -27.8 0.334 7693
 7695 3 -68.66 49.94 -27.94 0.404 7694
 7696 3 -68.66 49.98 -28.08 0.517 7695
 7697 3 -68.91 50.08 -28.33 0.474 7696
 7698 3 -69.02 50.22 -28.51 0.53 7697
 7699 3 -69.19 50.24 -28.62 0.555 7698
 7700 3 -69.26 50.23 -28.78 0.589 7699
 7701 3 -69.3 50.29 -28.97 0.579 7700
 7702 3 -69.27 50.36 -29.17 0.591 7701
 7703 3 -69.16 50.46 -29.39 0.471 7702
 7704 3 -69.07 50.48 -29.56 0.369 7703
 7705 3 -68.86 50.65 -29.87 0.316 7704
 7706 3 -68.83 50.73 -30.03 0.312 7705
 7707 3 -68.8 50.79 -30.24 0.313 7706
 7708 3 -68.74 50.86 -30.46 0.327 7707
 7709 3 -68.65 51.01 -30.74 0.348 7708
 7710 3 -68.55 51.07 -30.89 0.333 7709
 7711 3 -68.41 51.16 -31.08 0.315 7710
 7712 3 -68.3 51.22 -31.21 0.33 7711
 7713 3 -68.1 51.3 -31.37 0.294 7712
 7714 3 -67.99 51.36 -31.53 0.3 7713
 7715 3 -67.85 51.46 -31.67 0.308 7714
 7716 3 -67.71 51.64 -31.84 0.246 7715
 7717 3 -67.66 51.74 -31.97 0.258 7716
 7718 3 -67.66 51.83 -32.17 0.293 7717
 7719 3 -67.63 51.93 -32.29 0.309 7718
 7720 3 -67.58 52.06 -32.43 0.34 7719
 7721 3 -67.57 52.21 -32.65 0.326 7720
 7722 3 -67.66 52.35 -32.79 0.24 7721
 7723 3 -67.63 52.43 -33.01 0.217 7722
 7724 3 -67.58 52.53 -33.19 0.22 7723
 7725 3 -67.49 52.58 -33.42 0.3 7724
 7726 3 -67.36 52.67 -33.65 0.362 7725
 7727 3 -67.24 52.68 -33.82 0.387 7726
 7728 3 -67.22 52.7 -33.93 0.419 7727
 7729 3 -67.16 52.71 -34.04 0.468 7728
 7730 3 -66.96 53.15 -33.96 0.254 7729
 7731 3 -66.88 53.25 -34.11 0.258 7730
 7732 3 -66.82 53.33 -34.25 0.279 7731
 7733 3 -66.63 53.42 -34.35 0.277 7732
 7734 3 -66.35 53.47 -34.46 0.204 7733
 7735 3 -66.15 53.44 -34.57 0.16 7734
 7736 3 -66.07 53.38 -34.65 0.138 7735
 7737 3 -65.97 53.44 -34.69 0.179 7736
 7738 3 -65.91 53.5 -34.83 0.161 7737
 7739 3 -65.82 53.55 -35.07 0.182 7738
 7740 3 -65.66 53.56 -35.25 0.211 7739
 7741 3 -65.46 53.59 -35.46 0.193 7740
 7742 3 -65.38 53.69 -35.57 0.196 7741
 7743 3 -65.24 53.74 -35.65 0.171 7742
 7744 3 -65.1 53.74 -35.68 0.189 7743
 7745 3 -64.96 53.85 -35.72 0.162 7744
 7746 3 -64.8 53.84 -35.78 0.189 7745
 7747 3 -64.72 53.99 -35.9 0.219 7746
 7748 3 -64.52 53.99 -35.99 0.247 7747
 7749 3 -64.33 54.06 -36.06 0.256 7748
 7750 3 -64.16 54.13 -36.23 0.218 7749
 7751 3 -64.04 54.2 -36.31 0.221 7750
 7752 3 -63.82 54.2 -36.4 0.224 7751
 7753 3 -63.64 54.21 -36.37 0.186 7752
 7754 3 -63.46 53.96 -36.16 0.107 7753
 7755 3 -63.33 53.92 -36.11 0.146 7754
 7756 3 -63.26 53.88 -36.01 0.157 7755
 7757 3 -63.16 53.8 -35.86 0.095 7756
 7758 3 -63.04 53.77 -35.78 0.104 7757
 7759 3 -62.9 53.8 -35.75 0.118 7758
 7760 3 -62.79 53.81 -35.68 0.122 7759
 7761 3 -62.68 53.88 -35.68 0.144 7760
 7762 3 -62.57 53.85 -35.61 0.147 7761
 7763 3 -62.41 53.85 -35.56 0.127 7762
 7764 3 -62.28 53.94 -35.48 0.119 7763
 7765 3 -62.19 53.92 -35.41 0.111 7764
 7766 3 -62.07 53.8 -35.29 0.12 7765
 7767 3 -61.96 53.77 -35.13 0.098 7766
 7768 3 -61.86 53.74 -35.1 0.124 7767
 7769 3 -61.79 53.56 -35.15 0.062 7768
 7770 3 -61.65 53.49 -35.08 0.065 7769
 7771 3 -61.53 53.42 -35.14 0.065 7770
 7772 3 -61.68 53.84 -35.06 0.087 7768
 7773 3 -61.54 53.92 -35.02 0.105 7772
 7774 3 -61.36 54 -35.01 0.12 7773
 7775 3 -61.19 54.14 -35 0.114 7774
 7776 3 -61.01 54.25 -35.06 0.143 7775
 7777 3 -60.83 54.37 -35.08 0.181 7776
 7778 3 -60.72 54.37 -35.09 0.242 7777
 7779 3 -60.36 54.28 -34.81 0.105 7778
 7780 3 -60.22 54.27 -34.83 0.107 7779
 7781 3 -60.11 54.27 -34.93 0.159 7780
 7782 3 -60 54.27 -34.91 0.18 7781
 7783 3 -59.76 54.31 -34.79 0.114 7782
 7784 3 -59.65 54.37 -34.81 0.162 7783
 7785 3 -59.5 54.42 -34.73 0.166 7784
 7786 3 -59.73 54.53 -34.47 0.091 7785
 7787 3 -59.68 54.51 -34.31 0.106 7786
 7788 3 -59.69 54.47 -34.16 0.066 7787
 7789 3 -59.23 54.38 -34.76 0.126 7785
 7790 3 -59.07 54.39 -34.76 0.165 7789
 7791 3 -58.91 54.39 -34.73 0.133 7790
 7792 3 -58.79 54.35 -34.7 0.127 7791
 7793 3 -58.61 54.31 -34.75 0.066 7792
 7794 3 -61.96 54.05 -35.55 0.099 7765
 7795 3 -63.58 54.53 -36.37 0.208 7753
 7796 3 -63.61 54.75 -36.41 0.19 7795
 7797 3 -63.61 54.89 -36.44 0.189 7796
 7798 3 -63.61 55.02 -36.54 0.199 7797
 7799 3 -63.47 55.17 -36.55 0.265 7798
 7800 3 -63.36 55.31 -36.68 0.263 7799
 7801 3 -63.32 55.42 -36.84 0.297 7800
 7802 3 -63.26 55.57 -36.88 0.344 7801
 7803 3 -63.19 55.77 -36.91 0.347 7802
 7804 3 -63.19 55.95 -36.88 0.319 7803
 7805 3 -63.25 56.1 -36.91 0.301 7804
 7806 3 -63.23 56.27 -36.83 0.293 7805
 7807 3 -63.18 56.45 -36.87 0.308 7806
 7808 3 -63.14 56.63 -36.91 0.322 7807
 7809 3 -63.05 56.89 -36.92 0.306 7808
 7810 3 -63.01 57.1 -36.77 0.321 7809
 7811 3 -62.97 57.31 -36.71 0.289 7810
 7812 3 -63.01 57.49 -36.7 0.282 7811
 7813 3 -63.03 57.64 -36.67 0.267 7812
 7814 3 -63.07 57.78 -36.67 0.251 7813
 7815 3 -63.35 57.56 -36.44 0.11 7814
 7816 3 -63.43 57.49 -36.35 0.131 7815
 7817 3 -63.58 57.45 -36.3 0.149 7816
 7818 3 -63.8 57.35 -36.23 0.152 7817
 7819 3 -63.9 57.38 -36.19 0.125 7818
 7820 3 -64.19 57.41 -36.1 0.16 7819
 7821 3 -64.43 57.37 -35.99 0.134 7820
 7822 3 -64.58 57.42 -35.92 0.117 7821
 7823 3 -64.74 57.46 -35.87 0.117 7822
 7824 3 -64.93 57.45 -35.82 0.14 7823
 7825 3 -65.05 57.52 -35.77 0.168 7824
 7826 3 -65.05 57.46 -35.67 0.189 7825
 7827 3 -65.05 57.13 -35.63 0.111 7826
 7828 3 -64.97 56.98 -35.55 0.049 7827
 7829 3 -65.01 56.94 -35.44 0.102 7828
 7830 3 -65.05 56.87 -35.33 0.115 7829
 7831 3 -65.04 56.95 -35.2 0.069 7830
 7832 3 -65.26 57.69 -35.59 0.107 7826
 7833 3 -65.35 57.77 -35.52 0.107 7832
 7834 3 -65.46 57.81 -35.45 0.104 7833
 7835 3 -65.55 57.85 -35.35 0.108 7834
 7836 3 -65.6 57.91 -35.24 0.099 7835
 7837 3 -65.55 57.99 -35.13 0.121 7836
 7838 3 -65.6 58.02 -34.99 0.164 7837
 7839 3 -65.21 57.42 -36.02 0.108 7825
 7840 3 -65.29 57.34 -36.06 0.114 7839
 7841 3 -62.96 57.95 -36.77 0.231 7814
 7842 3 -62.86 58.13 -36.84 0.2 7841
 7843 3 -62.79 58.32 -36.85 0.213 7842
 7844 3 -62.76 58.56 -36.87 0.204 7843
 7845 3 -62.71 58.7 -36.82 0.19 7844
 7846 3 -62.76 58.88 -36.81 0.201 7845
 7847 3 -62.72 58.98 -36.77 0.201 7846
 7848 3 -62.73 59.1 -36.82 0.212 7847
 7849 3 -62.71 59.28 -36.99 0.128 7848
 7850 3 -62.73 59.42 -37.03 0.132 7849
 7851 3 -62.79 59.57 -37 0.143 7850
 7852 3 -62.83 59.78 -37.03 0.119 7851
 7853 3 -62.93 59.85 -37.08 0.136 7852
 7854 3 -63.05 59.95 -37.1 0.138 7853
 7855 3 -63.08 60.06 -37.13 0.145 7854
 7856 3 -63.14 60.17 -37.18 0.132 7855
 7857 3 -63.15 60.31 -37.11 0.144 7856
 7858 3 -63.19 60.42 -37.25 0.206 7857
 7859 3 -63.25 60.52 -37.33 0.262 7858
 7860 3 -63.29 60.61 -37.43 0.302 7859
 7861 3 -63.39 60.69 -37.57 0.347 7860
 7862 3 -63.46 60.76 -37.6 0.371 7861
 7863 3 -63.19 61.02 -37.22 0.279 7862
 7864 3 -63.41 61.11 -37.47 0.253 7863
 7865 3 -63.54 61.23 -37.46 0.241 7864
 7866 3 -63.62 61.37 -37.53 0.241 7865
 7867 3 -63.77 61.51 -37.6 0.27 7866
 7868 3 -63.94 61.62 -37.63 0.366 7867
 7869 3 -64.09 61.7 -37.65 0.473 7868
 7870 3 -64.22 61.83 -37.67 0.481 7869
 7871 3 -64.37 61.94 -37.72 0.43 7870
 7872 3 -64.48 62.04 -37.71 0.394 7871
 7873 3 -64.3 62.34 -38.03 0.242 7872
 7874 3 -64.17 62.69 -38.22 0.129 7873
 7875 3 -64.28 62.79 -38.21 0.128 7874
 7876 3 -64.3 62.94 -38.33 0.122 7875
 7877 3 -64.28 63.06 -38.4 0.12 7876
 7878 3 -64.31 63.19 -38.44 0.162 7877
 7879 3 -64.31 63.4 -38.41 0.175 7878
 7880 3 -64.28 63.59 -38.51 0.178 7879
 7881 3 -64.37 63.62 -38.55 0.194 7880
 7882 3 -64.39 63.93 -38.51 0.221 7881
 7883 3 -64.36 64.04 -38.58 0.235 7882
 7884 3 -64.48 64.24 -38.51 0.234 7883
 7885 3 -64.61 64.43 -38.48 0.229 7884
 7886 3 -64.7 64.51 -38.53 0.251 7885
 7887 3 -64.89 64.54 -38.51 0.285 7886
 7888 3 -65.03 64.54 -38.51 0.254 7887
 7889 3 -65 64.99 -38.46 0.15 7888
 7890 3 -65.08 65.1 -38.53 0.113 7889
 7891 3 -65.22 65.19 -38.61 0.105 7890
 7892 3 -65.45 65.3 -38.62 0.144 7891
 7893 3 -65.61 65.4 -38.63 0.142 7892
 7894 3 -65.78 65.46 -38.66 0.185 7893
 7895 3 -65.97 65.49 -38.66 0.252 7894
 7896 3 -66.22 65.52 -38.73 0.292 7895
 7897 3 -66.37 65.6 -38.84 0.29 7896
 7898 3 -66.48 65.65 -38.94 0.286 7897
 7899 3 -66.52 65.79 -38.72 0.223 7898
 7900 3 -66.67 65.9 -38.65 0.208 7899
 7901 3 -66.75 66.01 -38.73 0.2 7900
 7902 3 -66.81 66.1 -38.79 0.176 7901
 7903 3 -66.92 66.19 -38.87 0.175 7902
 7904 3 -67.09 66.26 -38.94 0.203 7903
 7905 3 -67.22 66.3 -39.01 0.222 7904
 7906 3 -67.37 66.4 -39.02 0.221 7905
 7907 3 -67.47 66.54 -39.05 0.26 7906
 7908 3 -67.59 66.71 -39.06 0.235 7907
 7909 3 -67.66 66.85 -39.17 0.241 7908
 7910 3 -67.69 67.02 -39.26 0.19 7909
 7911 3 -67.67 67.24 -39.31 0.17 7910
 7912 3 -67.78 67.37 -39.34 0.246 7911
 7913 3 -67.83 67.48 -39.38 0.265 7912
 7914 3 -68.02 67.54 -39.4 0.267 7913
 7915 3 -68.19 67.71 -39.33 0.282 7914
 7916 3 -68.33 67.85 -39.23 0.338 7915
 7917 3 -68.36 67.6 -39.76 0.097 7916
 7918 3 -68.53 67.54 -39.84 0.074 7917
 7919 3 -68.66 67.46 -39.87 0.082 7918
 7920 3 -68.5 68.04 -39.16 0.268 7916
 7921 3 -68.7 68.15 -39.06 0.254 7920
 7922 3 -68.95 68.32 -38.97 0.162 7921
 7923 3 -69.05 68.43 -38.98 0.148 7922
 7924 3 -69.16 68.54 -38.91 0.19 7923
 7925 3 -69.27 68.66 -38.85 0.263 7924
 7926 3 -69.42 68.8 -38.85 0.262 7925
 7927 3 -69.56 68.9 -38.91 0.257 7926
 7928 3 -69.7 69.12 -38.92 0.223 7927
 7929 3 -69.84 69.29 -38.93 0.184 7928
 7930 3 -69.97 69.35 -39 0.214 7929
 7931 3 -70.06 69.35 -39.05 0.295 7930
 7932 3 -70.14 69.49 -39 0.363 7931
 7933 3 -70.16 69.71 -38.95 0.409 7932
 7934 3 -70.44 69.71 -38.85 0.397 7933
 7935 3 -70.55 69.8 -38.85 0.345 7934
 7936 3 -70.7 69.88 -38.85 0.293 7935
 7937 3 -70.64 70.15 -38.86 0.18 7936
 7938 3 -70.83 70.29 -38.77 0.179 7937
 7939 3 -70.95 70.4 -38.68 0.187 7938
 7940 3 -71.03 70.57 -38.66 0.165 7939
 7941 3 -71.06 70.68 -38.5 0.136 7940
 7942 3 -71.11 70.82 -38.49 0.093 7941
 7943 3 -71.23 70.85 -38.45 0.147 7942
 7944 3 -71.3 70.9 -38.36 0.193 7943
 7945 3 -71.39 71.07 -38.31 0.203 7944
 7946 3 -71.52 71.12 -38.24 0.164 7945
 7947 3 -71.72 71.23 -38.14 0.148 7946
 7948 3 -71.86 71.27 -38.07 0.151 7947
 7949 3 -72 71.38 -37.98 0.118 7948
 7950 3 -72.22 71.52 -37.92 0.132 7949
 7951 3 -72.34 71.63 -37.89 0.195 7950
 7952 3 -72.48 71.77 -37.93 0.202 7951
 7953 3 -72.55 71.93 -37.99 0.201 7952
 7954 3 -72.67 72.04 -38.07 0.21 7953
 7955 3 -72.81 72.13 -38.14 0.176 7954
 7956 3 -72.92 72.21 -38.18 0.143 7955
 7957 3 -72.95 72.32 -38.28 0.15 7956
 7958 3 -73.06 72.37 -38.33 0.134 7957
 7959 3 -73.16 72.43 -38.29 0.153 7958
 7960 3 -73.22 72.54 -38.24 0.152 7959
 7961 3 -73.34 72.65 -38.24 0.166 7960
 7962 3 -73.45 72.77 -38.22 0.194 7961
 7963 3 -73.55 72.9 -38.29 0.266 7962
 7964 3 -73.62 73.02 -38.32 0.377 7963
 7965 3 -73.7 73.15 -38.31 0.443 7964
 7966 3 -73.78 73.29 -38.25 0.495 7965
 7967 3 -73.95 73.4 -38.24 0.513 7966
 7968 3 -74.17 73.41 -38.1 0.485 7967
 7969 3 -74.17 73.57 -38.22 0.398 7968
 7970 3 -74.11 73.76 -38.19 0.382 7969
 7971 3 -73.56 74.12 -38.22 0.217 7970
 7972 3 -73.41 74.21 -38.24 0.196 7971
 7973 3 -73.25 74.49 -38.22 0.151 7972
 7974 3 -73.12 74.68 -38.19 0.165 7973
 7975 3 -72.89 74.79 -38.18 0.106 7974
 7976 3 -73.22 74.02 -38.35 0.046 7972
 7977 3 -73.11 73.91 -38.35 0.094 7976
 7978 3 -72.97 73.84 -38.29 0.094 7977
 7979 3 -74.47 73.48 -37.54 0.162 7968
 7980 3 -74.61 73.54 -37.5 0.117 7979
 7981 3 -74.7 73.55 -37.4 0.134 7980
 7982 3 -74.73 73.59 -37.25 0.137 7981
 7983 3 -74.91 73.65 -37.17 0.16 7982
 7984 3 -75.03 73.69 -37.1 0.199 7983
 7985 3 -75.16 73.69 -36.93 0.156 7984
 7986 3 -75.22 73.67 -36.74 0.214 7985
 7987 3 -75.37 73.69 -36.6 0.278 7986
 7988 3 -75.47 73.67 -36.54 0.357 7987
 7989 3 -75.61 73.66 -36.47 0.394 7988
 7990 3 -75.81 73.58 -36.42 0.427 7989
 7991 3 -76.05 73.44 -36.82 0.324 7990
 7992 3 -75.78 73.02 -37.03 0.076 7991
 7993 3 -75.61 72.99 -37.11 0.131 7992
 7994 3 -75.48 73.02 -37.14 0.147 7993
 7995 3 -75.28 73.05 -37.21 0.115 7994
 7996 3 -75.16 73.02 -37.25 0.078 7995
 7997 3 -75.03 72.94 -37.26 0.099 7996
 7998 3 -74.84 72.9 -37.33 0.077 7997
 7999 3 -74.7 72.9 -37.32 0.049 7998
 8000 3 -76.22 73.5 -36.89 0.31 7991
 8001 3 -76.42 73.53 -36.93 0.297 8000
 8002 3 -76.62 73.44 -36.87 0.214 8001
 8003 3 -75.7 73.39 -35.83 0.191 7990
 8004 3 -75.69 73.36 -35.68 0.216 8003
 8005 3 -75.67 73.31 -35.56 0.283 8004
 8006 3 -75.61 73.27 -35.4 0.348 8005
 8007 3 -76.05 73.14 -35.29 0.255 8006
 8008 3 -76.25 73.11 -35.18 0.236 8007
 8009 3 -76.48 73.08 -35.1 0.265 8008
 8010 3 -76.64 73.11 -35 0.254 8009
 8011 3 -76.75 73.05 -34.82 0.263 8010
 8012 3 -76.94 73 -34.72 0.275 8011
 8013 3 -77.05 72.99 -34.62 0.295 8012
 8014 3 -77.19 73 -34.47 0.306 8013
 8015 3 -77.3 73.03 -34.37 0.306 8014
 8016 3 -77.49 73 -34.33 0.289 8015
 8017 3 -77.6 72.98 -34.25 0.344 8016
 8018 3 -77.63 73 -33.71 0.171 8017
 8019 3 -77.69 73.01 -33.54 0.217 8018
 8020 3 -77.79 72.95 -33.4 0.261 8019
 8021 3 -77.88 72.81 -33.29 0.31 8020
 8022 3 -77.99 72.79 -33.14 0.34 8021
 8023 3 -78.08 72.73 -32.94 0.329 8022
 8024 3 -78.24 72.78 -32.72 0.276 8023
 8025 3 -78.43 72.76 -32.57 0.262 8024
 8026 3 -78.63 72.79 -32.43 0.205 8025
 8027 3 -78.77 72.79 -32.32 0.249 8026
 8028 3 -78.9 72.76 -32.28 0.325 8027
 8029 3 -78.94 72.79 -32.23 0.339 8028
 8030 3 -78.97 72.81 -32.18 0.339 8029
 8031 3 -79.27 72.78 -32.54 0.089 8030
 8032 3 -79.38 72.84 -32.62 0.1 8031
 8033 3 -79.46 72.87 -32.75 0.097 8032
 8034 3 -79.57 72.9 -32.86 0.117 8033
 8035 3 -79.71 72.92 -32.83 0.045 8034
 8036 3 -79.26 72.34 -32.25 0.096 8030
 8037 3 -79.3 72.26 -32.12 0.101 8036
 8038 3 -79.32 72.15 -32.03 0.12 8037
 8039 3 -79.4 72.04 -31.94 0.149 8038
 8040 3 -79.46 71.95 -31.92 0.123 8039
 8041 3 -79.55 71.84 -32.01 0.068 8040
 8042 3 -79.66 71.75 -32.12 0.088 8041
 8043 3 -79.74 71.73 -32.21 0.051 8042
 8044 3 -79.93 71.65 -32.28 0.093 8043
 8045 3 -80.01 71.56 -32.46 0.135 8044
 8046 3 -80.05 71.54 -32.56 0.175 8045
 8047 3 -80.46 71.4 -32.43 0.077 8046
 8048 3 -80.66 71.34 -32.42 0.059 8047
 8049 3 -79.07 73.17 -31.93 0.222 8029
 8050 3 -79.24 73.26 -31.8 0.201 8049
 8051 3 -79.46 73.32 -31.73 0.17 8050
 8052 3 -79.54 73.29 -31.64 0.147 8051
 8053 3 -79.55 73.37 -31.48 0.158 8052
 8054 3 -79.77 73.38 -31.32 0.194 8053
 8055 3 -79.86 73.37 -31.09 0.19 8054
 8056 3 -79.99 73.37 -30.91 0.173 8055
 8057 3 -80.05 73.32 -30.66 0.156 8056
 8058 3 -80.1 73.35 -30.41 0.186 8057
 8059 3 -80.18 73.41 -30.18 0.085 8058
 8060 3 -80.24 73.46 -30.07 0.128 8059
 8061 3 -80.27 73.54 -29.95 0.173 8060
 8062 3 -80.21 73.57 -29.7 0.165 8061
 8063 3 -80.29 73.58 -29.52 0.167 8062
 8064 3 -80.38 73.6 -29.39 0.139 8063
 8065 3 -80.46 73.55 -29.18 0.115 8064
 8066 3 -80.6 73.6 -29.09 0.093 8065
 8067 3 -80.69 73.68 -28.98 0.124 8066
 8068 3 -80.77 73.71 -28.89 0.115 8067
 8069 3 -80.88 73.71 -28.73 0.165 8068
 8070 3 -81.07 73.66 -28.61 0.174 8069
 8071 3 -81.16 73.61 -28.52 0.212 8070
 8072 3 -81.13 73.69 -28.18 0.113 8071
 8073 3 -81.19 73.72 -28 0.165 8072
 8074 3 -81.19 73.75 -27.86 0.173 8073
 8075 3 -81.16 73.75 -27.73 0.164 8074
 8076 3 -81.13 73.72 -27.57 0.129 8075
 8077 3 -81.1 73.75 -27.41 0.116 8076
 8078 3 -81.16 73.73 -27.27 0.144 8077
 8079 3 -81.1 73.75 -27.11 0.132 8078
 8080 3 -81.05 73.8 -26.89 0.196 8079
 8081 3 -81.1 73.75 -26.72 0.255 8080
 8082 3 -81.07 73.7 -26.57 0.236 8081
 8083 3 -81.18 73.72 -26.48 0.204 8082
 8084 3 -81.02 73.63 -26.32 0.278 8083
 8085 3 -80.9 73.53 -26.14 0.317 8084
 8086 3 -80.85 73.58 -26 0.311 8085
 8087 3 -80.85 73.47 -25.82 0.287 8086
 8088 3 -81.1 73.48 -25.66 0.213 8087
 8089 3 -81.21 73.49 -25.5 0.17 8088
 8090 3 -81.32 73.46 -25.29 0.186 8089
 8091 3 -81.32 73.45 -25.16 0.221 8090
 8092 3 -81.13 73.49 -25.07 0.044 8091
 8093 3 -81.27 73.46 -24.82 0.103 8092
 8094 3 -81.29 73.43 -24.7 0.089 8093
 8095 3 -81.27 73.49 -24.59 0.044 8094
 8096 3 -81.27 73.48 -24.48 0.069 8095
 8097 3 -81.26 73.57 -24.27 0.119 8096
 8098 3 -81.27 73.7 -24.2 0.103 8097
 8099 3 -81.24 73.82 -24.11 0.000125 8098
 8100 3 -81.32 73.29 -28.73 0.159 8071
 8101 3 -81.38 73.16 -28.86 0.137 8100
 8102 3 -81.61 73.07 -28.82 0.086 8101
 8103 3 -81.74 72.97 -28.89 0.045 8102
 8104 3 -81.83 72.88 -28.98 0.084 8103
 8105 3 -81.88 72.74 -29.11 0.11 8104
 8106 3 -81.83 72.68 -29.18 0.131 8105
 8107 3 -81.99 72.6 -29.23 0.121 8106
 8108 3 -82.04 72.46 -29.19 0.14 8107
 8109 3 -82.05 72.3 -29.17 0.174 8108
 8110 3 -82.04 72.18 -29.15 0.149 8109
 8111 3 -81.88 72.07 -29.06 0.095 8110
 8112 3 -81.8 71.97 -29.03 0.125 8111
 8113 3 -81.72 71.87 -29.03 0.127 8112
 8114 3 -81.52 71.77 -29.01 0.041 8113
 8115 3 -80.49 73.6 -30.13 0.097 8061
 8116 3 -80.58 73.71 -30.18 0.104 8115
 8117 3 -80.66 73.85 -30.2 0.094 8116
 8118 3 -80.77 73.9 -30.23 0.112 8117
 8119 3 -80.93 73.94 -30.25 0.111 8118
 8120 3 -80.99 73.99 -30.32 0.115 8119
 8121 3 -78.6 72.39 -32.26 0.139 8028
 8122 3 -78.46 72.29 -32.2 0.125 8121
 8123 3 -78.27 72.07 -32.17 0.107 8122
 8124 3 -78.19 72.01 -32.13 0.116 8123
 8125 3 -78.02 71.96 -32.15 0.062 8124
 8126 3 -77.93 71.92 -32.19 0.069 8125
 8127 3 -77.91 71.76 -32.21 0.078 8126
 8128 3 -77.83 71.7 -32.34 0.076 8127
 8129 3 -77.91 72.78 -34.61 0.161 8017
 8130 3 -77.94 72.61 -34.58 0.081 8129
 8131 3 -77.96 72.45 -34.49 0.08 8130
 8132 3 -78.02 72.35 -34.33 0.094 8131
 8133 3 -78.05 72.26 -34.22 0.098 8132
 8134 3 -78.18 72.14 -34.25 0.143 8133
 8135 3 -78.26 72.06 -34.34 0.131 8134
 8136 3 -78.32 71.88 -34.31 0.119 8135
 8137 3 -78.35 71.69 -34.23 0.057 8136
 8138 3 -78.49 71.61 -34.34 0.084 8137
 8139 3 -78.55 71.58 -34.46 0.091 8138
 8140 3 -78.52 71.47 -34.57 0.121 8139
 8141 3 -78.52 71.36 -34.68 0.106 8140
 8142 3 -78.52 71.28 -34.78 0.096 8141
 8143 3 -78.66 71.16 -34.93 0.114 8142
 8144 3 -78.74 71.16 -35.13 0.146 8143
 8145 3 -78.78 71.08 -35.23 0.122 8144
 8146 3 -78.7 71 -35.41 0.152 8145
 8147 3 -78.61 70.92 -35.6 0.153 8146
 8148 3 -78.61 70.55 -35.6 0.107 8147
 8149 3 -78.45 70.45 -35.67 0.051 8148
 8150 3 -75.14 73.42 -35.35 0.142 8006
 8151 3 -74.97 73.41 -35.32 0.175 8150
 8152 3 -74.87 73.25 -35.39 0.123 8151
 8153 3 -69.62 70.02 -39.11 0.065 7933
 8154 3 -69.42 70.12 -39.2 0.102 8153
 8155 3 -69.28 70.13 -39.3 0.082 8154
 8156 3 -69.2 70.15 -39.38 0.1 8155
 8157 3 -69.06 70.13 -39.46 0.083 8156
 8158 3 -68.87 70.1 -39.49 0.088 8157
 8159 3 -68.77 70.07 -39.46 0.283 8158
 8160 3 -68.44 70.07 -39.49 0.145 8159
 8161 3 -68.25 70.12 -39.49 0.114 8160
 8162 3 -68.05 70.1 -39.52 0.108 8161
 8163 3 -67.94 70.1 -39.63 0.139 8162
 8164 3 -67.81 70.07 -39.77 0.171 8163
 8165 3 -67.78 70.26 -39.88 0.128 8164
 8166 3 -67.67 70.35 -39.91 0.082 8165
 8167 3 -67.56 70.35 -39.98 0.07 8166
 8168 3 -67.48 70.4 -40.07 0.057 8167
 8169 3 -67.33 70.43 -40.17 0.09 8168
 8170 3 -67.14 70.39 -40.2 0.101 8169
 8171 3 -67 70.34 -40.24 0.086 8170
 8172 3 -68.84 69.84 -39.17 0.206 8159
 8173 3 -68.67 69.77 -39.24 0.212 8172
 8174 3 -68.48 69.76 -39.31 0.272 8173
 8175 3 -68.34 69.77 -39.36 0.309 8174
 8176 3 -68.08 69.74 -39.38 0.266 8175
 8177 3 -67.83 69.63 -39.1 0.177 8176
 8178 3 -67.75 69.6 -38.98 0.229 8177
 8179 3 -67.56 69.68 -38.84 0.246 8178
 8180 3 -67.37 69.69 -38.74 0.252 8179
 8181 3 -67.55 70.16 -38.53 0.18 8180
 8182 3 -67.78 70.29 -38.42 0.12 8181
 8183 3 -67.91 70.29 -38.34 0.117 8182
 8184 3 -67.22 70.12 -38.55 0.102 8181
 8185 3 -67.06 70.1 -38.52 0.133 8184
 8186 3 -66.97 70.01 -38.42 0.121 8185
 8187 3 -66.91 69.94 -38.27 0.081 8186
 8188 3 -67.03 69.43 -38.7 0.273 8180
 8189 3 -66.84 69.29 -38.6 0.39 8188
 8190 3 -66.8 69.07 -38.5 0.386 8189
 8191 3 -66.84 68.84 -38.53 0.391 8190
 8192 3 -66.53 68.91 -39.13 0.242 8191
 8193 3 -66.48 68.94 -39.36 0.217 8192
 8194 3 -66.5 68.96 -39.49 0.228 8193
 8195 3 -66.59 68.84 -39.41 0.209 8194
 8196 3 -66.67 69.12 -39.63 0.096 8195
 8197 3 -66.78 69.15 -39.77 0.082 8196
 8198 3 -66.94 69.15 -39.82 0.000125 8197
 8199 3 -66.86 68.54 -39.24 0.134 8195
 8200 3 -66.81 68.37 -39.24 0.222 8199
 8201 3 -66.75 68.27 -39.17 0.217 8200
 8202 3 -66.69 68.12 -39.1 0.213 8201
 8203 3 -66.81 67.99 -39.09 0.108 8202
 8204 3 -66.78 67.85 -39.05 0.14 8203
 8205 3 -66.77 67.74 -39.01 0.19 8204
 8206 3 -66.64 67.65 -38.87 0.141 8205
 8207 3 -66.42 67.63 -38.85 0.098 8206
 8208 3 -66.31 67.57 -38.8 0.071 8207
 8209 3 -66 68.96 -39.68 0.123 8194
 8210 3 -65.83 68.88 -39.66 0.086 8209
 8211 3 -65.73 68.77 -39.56 0.059 8210
 8212 3 -65.58 68.68 -39.6 0.126 8211
 8213 3 -65.44 68.62 -39.59 0.147 8212
 8214 3 -65.31 68.55 -39.61 0.103 8213
 8215 3 -65.17 68.46 -39.6 0.086 8214
 8216 3 -65.05 68.41 -39.52 0.095 8215
 8217 3 -64.86 68.37 -39.49 0.109 8216
 8218 3 -64.77 68.26 -39.41 0.135 8217
 8219 3 -64.67 68.18 -39.32 0.113 8218
 8220 3 -64.53 68.1 -39.24 0.108 8219
 8221 3 -64.44 68.02 -39.18 0.115 8220
 8222 3 -64.3 67.96 -39.1 0.107 8221
 8223 3 -66.86 69.3 -38.16 0.178 8190
 8224 3 -66.69 69.32 -38.17 0.000125 8223
 8225 3 -66.64 69.71 -38.93 0.076 8189
 8226 3 -66.66 69.77 -39.11 0.092 8225
 8227 3 -66.64 69.79 -39.31 0.05 8226
 8228 3 -66.61 65.49 -39.38 0.116 7898
 8229 3 -66.53 65.46 -39.55 0.073 8228
 8230 3 -66.56 65.4 -39.79 0.094 8229
 8231 3 -66.56 65.3 -39.91 0.095 8230
 8232 3 -66.56 65.18 -39.96 0.154 8231
 8233 3 -65.14 64.4 -38.54 0.101 7888
 8234 3 -65.25 64.38 -38.43 0.000125 8233
 8235 3 -62.76 61.24 -36.83 0.107 7863
 8236 3 -62.68 61.34 -36.72 0.09 8235
 8237 3 -62.6 61.42 -36.61 0.114 8236
 8238 3 -62.51 61.48 -36.54 0.125 8237
 8239 3 -62.39 61.56 -36.47 0.101 8238
 8240 3 -62.22 61.66 -36.5 0.057 8239
 8241 3 -63.84 60.66 -38.03 0.157 7862
 8242 3 -63.99 60.65 -38.17 0.171 8241
 8243 3 -64.19 60.62 -38.31 0.162 8242
 8244 3 -64.31 60.66 -38.42 0.148 8243
 8245 3 -64.45 60.68 -38.61 0.123 8244
 8246 3 -64.56 60.7 -38.78 0.154 8245
 8247 3 -64.22 60.9 -38.79 0.093 8246
 8248 3 -64.01 60.9 -38.88 0.089 8247
 8249 3 -63.9 60.87 -38.86 0.051 8248
 8250 3 -63.74 60.95 -38.96 0.068 8249
 8251 3 -63.62 60.94 -39 0.119 8250
 8252 3 -63.49 61.08 -39.07 0.045 8251
 8253 3 -64.73 60.73 -38.89 0.133 8246
 8254 3 -64.8 60.8 -38.93 0.126 8253
 8255 3 -64.83 60.88 -39 0.119 8254
 8256 3 -64.89 60.93 -39.14 0.127 8255
 8257 3 -65.03 60.98 -39.21 0.188 8256
 8258 3 -65.25 61.23 -39.25 0.173 8257
 8259 3 -65.3 61.34 -39.31 0.225 8258
 8260 3 -65.67 61.29 -39.22 0.1 8259
 8261 3 -65.8 61.31 -39.39 0.136 8260
 8262 3 -65.75 61.37 -39.52 0.197 8261
 8263 3 -65.73 61.45 -39.6 0.236 8262
 8264 3 -66 61.41 -39.75 0.078 8263
 8265 3 -66.2 61.51 -39.79 0.07 8264
 8266 3 -66.31 61.52 -39.83 0.154 8265
 8267 3 -66.39 61.62 -39.9 0.191 8266
 8268 3 -66.69 61.58 -39.64 0.1 8267
 8269 3 -66.83 61.62 -39.6 0.154 8268
 8270 3 -67 61.73 -39.71 0.119 8269
 8271 3 -67.31 61.77 -39.68 0.167 8270
 8272 3 -67.5 61.76 -39.58 0.126 8271
 8273 3 -67.72 61.76 -39.5 0.164 8272
 8274 3 -67.97 61.74 -39.42 0.09 8273
 8275 3 -68.2 61.76 -39.35 0.09 8274
 8276 3 -68.22 61.81 -39.18 0.037 8275
 8277 3 -66.28 61.72 -40.21 0.198 8267
 8278 3 -66.06 61.72 -40.28 0.167 8277
 8279 3 -65.97 61.9 -40.33 0.094 8278
 8280 3 -65.78 61.96 -40.32 0.096 8279
 8281 3 -65.61 61.96 -40.25 0.119 8280
 8282 3 -65.47 61.93 -40.29 0.098 8281
 8283 3 -65.3 61.97 -40.35 0.043 8282
 8284 3 -65.19 62 -40.39 0.065 8283
 8285 3 -65 61.97 -40.43 0.062 8284
 8286 3 -64.86 60.77 -39.38 0.1 8257
 8287 3 -64.86 60.73 -39.5 0.101 8286
 8288 3 -64.86 60.7 -39.63 0.071 8287
 8289 3 -64.66 60.73 -39.68 0.115 8288
 8290 3 -64.53 60.74 -39.85 0.095 8289
 8291 3 -64.42 60.77 -39.92 0.077 8290
 8292 3 -64.3 60.76 -40 0.146 8291
 8293 3 -64.12 60.9 -40.1 0.102 8292
 8294 3 -63.98 60.92 -40.25 0.127 8293
 8295 3 -63.91 60.86 -40.4 0.117 8294
 8296 3 -63.77 60.75 -40.56 0.075 8295
 8297 3 -63.77 60.78 -40.75 0.129 8296
 8298 3 -63.8 60.72 -40.96 0.146 8297
 8299 3 -63.72 60.78 -41.2 0.139 8298
 8300 3 -63.65 60.9 -41.35 0.132 8299
 8301 3 -63.63 60.97 -41.53 0.124 8300
 8302 3 -63.62 61.12 -41.71 0.123 8301
 8303 3 -63.66 61.3 -41.78 0.105 8302
 8304 3 -63.69 61.46 -41.85 0.095 8303
 8305 3 -63.69 61.62 -41.96 0.128 8304
 8306 3 -63.65 61.69 -42.07 0.14 8305
 8307 3 -63.65 61.79 -42.24 0.153 8306
 8308 3 -63.76 61.94 -42.35 0.14 8307
 8309 3 -63.8 62.04 -42.47 0.168 8308
 8310 3 -63.63 62.15 -42.67 0.104 8309
 8311 3 -63.73 62.29 -42.78 0.147 8310
 8312 3 -63.79 62.35 -42.87 0.162 8311
 8313 3 -63.84 62.35 -42.97 0.072 8312
 8314 3 -65.68 53.18 -34.51 0.093 7737
 8315 3 -65.54 53.14 -34.5 0.112 8314
 8316 3 -65.4 53.02 -34.54 0.116 8315
 8317 3 -65.29 52.99 -34.57 0.128 8316
 8318 3 -65.16 52.95 -34.65 0.000125 8317
 8319 3 -67.24 52.4 -34.28 0.383 7729
 8320 3 -66.69 52.32 -34.47 0.162 8319
 8321 3 -66.44 52.21 -34.53 0.214 8320
 8322 3 -66.24 52.14 -34.61 0.19 8321
 8323 3 -65.99 51.99 -34.65 0.235 8322
 8324 3 -65.82 51.94 -34.68 0.226 8323
 8325 3 -65.55 51.88 -34.71 0.2 8324
 8326 3 -65.32 51.78 -34.75 0.153 8325
 8327 3 -65.19 51.63 -34.79 0.188 8326
 8328 3 -65.04 51.74 -34.85 0.141 8327
 8329 3 -64.85 51.78 -34.9 0.205 8328
 8330 3 -64.74 51.87 -34.62 0.103 8329
 8331 3 -64.57 51.77 -34.58 0.126 8330
 8332 3 -64.43 51.73 -34.57 0.139 8331
 8333 3 -64.3 51.63 -34.54 0.127 8332
 8334 3 -64.21 51.53 -34.46 0.111 8333
 8335 3 -64.08 51.45 -34.43 0.149 8334
 8336 3 -64 51.31 -34.36 0.111 8335
 8337 3 -63.83 51.24 -34.3 0.111 8336
 8338 3 -63.69 51.18 -34.22 0.132 8337
 8339 3 -63.58 51.22 -34.07 0.1 8338
 8340 3 -63.43 51.21 -33.97 0.114 8339
 8341 3 -63.23 51.17 -33.93 0.105 8340
 8342 3 -63.07 51.11 -33.82 0.097 8341
 8343 3 -62.9 51.13 -33.76 0.098 8342
 8344 3 -62.75 51.11 -33.72 0.113 8343
 8345 3 -62.58 51.07 -33.61 0.111 8344
 8346 3 -62.43 51.03 -33.46 0.119 8345
 8347 3 -62.33 51 -33.39 0.167 8346
 8348 3 -62.22 51.01 -33.36 0.185 8347
 8349 3 -62.11 51.22 -33.44 0.091 8348
 8350 3 -61.94 51.32 -33.5 0.108 8349
 8351 3 -61.78 51.35 -33.58 0.077 8350
 8352 3 -64.74 51.63 -35.12 0.093 8329
 8353 3 -64.51 51.49 -35.15 0.067 8352
 8354 3 -64.36 51.38 -35.25 0.129 8353
 8355 3 -64.27 51.27 -35.4 0.084 8354
 8356 3 -64.27 51.16 -35.45 0.07 8355
 8357 3 -64.26 51.09 -35.56 0.075 8356
 8358 3 -65.15 51.35 -34.82 0.084 8327
 8359 3 -65.01 51.3 -34.71 0.078 8358
 8360 3 -64.94 51.25 -34.57 0.122 8359
 8361 3 -64.91 51.01 -34.42 0.17 8360
 8362 3 -64.96 50.85 -34.24 0.143 8361
 8363 3 -64.9 50.61 -34.06 0.074 8362
 8364 3 -64.8 50.5 -34.06 0.11 8363
 8365 3 -64.68 50.36 -34.02 0.137 8364
 8366 3 -64.55 50.25 -33.89 0.11 8365
 8367 3 -64.44 50.14 -33.92 0.098 8366
 8368 3 -64.24 50.06 -33.82 0.182 8367
 8369 3 -63.9 50.07 -33.93 0.101 8368
 8370 3 -63.76 50.13 -34.1 0.000125 8369
 8371 3 -64.35 49.93 -33.74 0.154 8368
 8372 3 -64.24 49.81 -33.67 0.097 8371
 8373 3 -64.13 49.71 -33.52 0.111 8372
 8374 3 -64.05 49.67 -33.39 0.12 8373
 8375 3 -63.91 49.58 -33.24 0.09 8374
 8376 3 -63.86 49.5 -33.11 0.115 8375
 8377 3 -63.97 49.43 -32.96 0.126 8376
 8378 3 -64.08 49.39 -32.84 0.062 8377
 8379 3 -64.15 49.32 -32.79 0.065 8378
 8380 3 -64.22 49.25 -32.67 0.101 8379
 8381 3 -64.29 49.14 -32.6 0.166 8380
 8382 3 -64.35 49 -32.49 0.154 8381
 8383 3 -64.32 48.93 -32.39 0.074 8382
 8384 3 -67.4 52.39 -34.32 0.165 8319
 8385 3 -67.96 49.8 -27.67 0.167 7696
 8386 3 -67.74 49.74 -27.69 0.111 8385
 8387 3 -67.49 49.73 -27.71 0.099 8386
 8388 3 -67.24 49.74 -27.76 0.078 8387
 8389 3 -67.1 49.73 -27.83 0.114 8388
 8390 3 -66.82 49.72 -27.89 0.093 8389
 8391 3 -66.72 49.73 -27.99 0.082 8390
 8392 3 -66.63 49.69 -28.15 0.105 8391
 8393 3 -66.49 49.72 -28.24 0.152 8392
 8394 3 -66.41 49.7 -28.31 0.173 8393
 8395 3 -66.32 49.92 -28.31 0.083 8394
 8396 3 -68.83 46.12 -19.15 0.129 7584
 8397 3 -69.01 46.12 -19.17 0.106 8396
 8398 3 -69.22 46.13 -19.13 0.063 8397
 8399 3 -69.36 46.16 -19.04 0.107 8398
 8400 3 -69.51 46.3 -19 0.174 8399
 8401 3 -69.6 46.43 -18.91 0.17 8400
 8402 3 -69.85 46.44 -18.77 0.132 8401
 8403 3 -70.07 46.43 -18.64 0.138 8402
 8404 3 -70.19 46.44 -18.52 0.14 8403
 8405 3 -70.29 46.45 -18.38 0.12 8404
 8406 3 -70.46 46.43 -18.23 0.123 8405
 8407 3 -70.57 46.48 -18.11 0.136 8406
 8408 3 -70.69 46.7 -18.02 0.119 8407
 8409 3 -70.77 46.83 -17.98 0.142 8408
 8410 3 -70.91 46.94 -18.02 0.117 8409
 8411 3 -71.04 47.02 -18 0.11 8410
 8412 3 -71.13 47.12 -18 0.094 8411
 8413 3 -71.21 47.2 -17.96 0.088 8412
 8414 3 -67.85 44.67 -17.44 0.097 7573
 8415 3 -67.99 44.74 -17.51 0.098 8414
 8416 3 -68.02 44.88 -17.51 0.114 8415
 8417 3 -68.02 45.01 -17.49 0.13 8416
 8418 3 -68.1 45.09 -17.49 0.107 8417
 8419 3 -65.55 43.87 -16.99 0.279 7539
 8420 3 -65.82 43.98 -16.99 0.279 8419
 8421 3 -64.97 43.31 -16.88 0.078 8419
 8422 3 -64.88 43.27 -16.83 0.000125 8421
 8423 3 -64.54 43.77 -17.06 0.132 7538
 8424 3 -64.41 43.62 -17.01 0.127 8423
 8425 3 -64.3 43.64 -17.04 0.154 8424
 8426 3 -64.13 43.63 -17.1 0.162 8425
 8427 3 -63.93 43.46 -17.13 0.169 8426
 8428 3 -63.72 43.31 -17.17 0.16 8427
 8429 3 -63.55 43.28 -17.26 0.193 8428
 8430 3 -63.54 43.28 -17.4 0.243 8429
 8431 3 -63.19 43.09 -17.31 0.148 8430
 8432 3 -63.11 43.07 -17.4 0.088 8431
 8433 3 -63.1 42.99 -17.47 0.085 8432
 8434 3 -63.05 42.77 -17.62 0.081 8433
 8435 3 -62.9 42.8 -17.74 0.095 8434
 8436 3 -62.79 42.88 -17.85 0.127 8435
 8437 3 -62.6 42.91 -17.97 0.096 8436
 8438 3 -62.57 42.91 -18.08 0.092 8437
 8439 3 -62.65 42.98 -18.19 0.09 8438
 8440 3 -62.68 43.12 -18.38 0.129 8439
 8441 3 -62.85 43.23 -18.51 0.104 8440
 8442 3 -62.93 43.26 -18.6 0.112 8441
 8443 3 -62.9 43.34 -18.81 0.137 8442
 8444 3 -62.83 43.4 -18.99 0.131 8443
 8445 3 -62.79 43.47 -19.15 0.094 8444
 8446 3 -62.54 43.33 -19.49 0.122 8445
 8447 3 -62.36 43.19 -19.63 0.134 8446
 8448 3 -62.14 43 -19.7 0.108 8447
 8449 3 -61.97 42.98 -19.7 0.078 8448
 8450 3 -61.87 42.93 -19.72 0.083 8449
 8451 3 -61.76 42.88 -19.65 0.074 8450
 8452 3 -61.66 42.8 -19.58 0.063 8451
 8453 3 -61.54 42.73 -19.47 0.073 8452
 8454 3 -61.43 42.65 -19.42 0.059 8453
 8455 3 -61.33 42.58 -19.39 0.044 8454
 8456 3 -61.22 42.58 -19.4 0.084 8455
 8457 3 -61.11 42.55 -19.39 0.181 8456
 8458 3 -61.14 42.26 -19.16 0.118 8457
 8459 3 -61.11 42.19 -19.03 0.124 8458
 8460 3 -61.04 42.01 -18.94 0.103 8459
 8461 3 -60.94 41.86 -18.89 0.064 8460
 8462 3 -60.96 41.73 -18.84 0.085 8461
 8463 3 -63.66 43.35 -17.65 0.061 8430
 8464 3 -63.64 43.27 -17.74 0.071 8463
 8465 3 -63.55 43.26 -17.83 0.123 8464
 8466 3 -63.54 43.23 -17.94 0.109 8465
 8467 3 -63.48 43.27 -18.04 0.099 8466
 8468 3 -63.43 43.38 -18.22 0.104 8467
 8469 3 -63.41 43.45 -18.31 0.161 8468
 8470 3 -63.46 43.5 -18.51 0.149 8469
 8471 3 -63.46 43.54 -18.62 0.117 8470
 8472 3 -63.58 43.54 -18.85 0.112 8471
 8473 3 -63.47 43.61 -18.92 0.083 8472
 8474 3 -63.32 43.68 -19.01 0.000125 8473
 8475 3 -64.69 43.48 -16.81 0.077 7537
 8476 3 -64.6 43.44 -16.87 0.105 8475
 8477 3 -63.33 47.06 -16.3 0.082 6355
 8478 3 -63.26 47.14 -16.21 0.118 8477
 8479 3 -63.57 47.23 -16.04 0.133 8478
 8480 3 -63.78 47.24 -16.05 0.084 8479
 8481 3 -63.98 47.32 -16.01 0.111 8480
 8482 3 -64.05 47.39 -15.99 0.13 8481
 8483 3 -64.33 47.35 -15.93 0.108 8482
 8484 3 -64.51 47.28 -15.94 0.097 8483
 8485 3 -64.63 47.21 -15.91 0.065 8484
 8486 3 -62.94 47.27 -16.3 0.119 8478
 8487 3 -62.97 47.32 -16.39 0.128 8486
 8488 3 -62.5 45.63 -15.32 0.824 6350
 8489 3 -62.55 45.57 -15.23 0.715 8488
 8490 3 -62.62 45.6 -15.13 0.654 8489
 8491 3 -62.67 45.52 -15 0.602 8490
 8492 3 -62.67 45.42 -14.92 0.505 8491
 8493 3 -62.85 45.47 -14.92 0.437 8492
 8494 3 -62.9 45.39 -14.79 0.356 8493
 8495 3 -63.07 44.85 -14.29 0.581 8494
 8496 3 -63.57 44.29 -13.98 0.36 8495
 8497 3 -63.64 44.2 -13.98 0.443 8496
 8498 3 -63.74 44.18 -13.98 0.486 8497
 8499 3 -63.53 43.78 -13.64 0.269 8498
 8500 3 -63.5 43.68 -13.61 0.237 8499
 8501 3 -63.65 43.5 -13.54 0.203 8500
 8502 3 -63.64 43.35 -13.54 0.175 8501
 8503 3 -63.6 43.14 -13.5 0.168 8502
 8504 3 -63.64 42.95 -13.5 0.146 8503
 8505 3 -63.67 42.78 -13.36 0.141 8504
 8506 3 -63.75 42.67 -13.36 0.163 8505
 8507 3 -63.81 42.54 -13.36 0.155 8506
 8508 3 -63.89 42.39 -13.34 0.123 8507
 8509 3 -64.04 42.29 -13.3 0.141 8508
 8510 3 -64.15 42.2 -13.22 0.182 8509
 8511 3 -64.2 42.03 -13.14 0.136 8510
 8512 3 -64.28 41.89 -13.11 0.175 8511
 8513 3 -64.31 41.78 -13.14 0.205 8512
 8514 3 -64.4 41.74 -13.11 0.223 8513
 8515 3 -64.42 41.65 -12.97 0.208 8514
 8516 3 -64.57 41.52 -12.82 0.121 8515
 8517 3 -64.73 41.43 -12.72 0.124 8516
 8518 3 -64.9 41.32 -12.61 0.191 8517
 8519 3 -64.98 41.25 -12.5 0.205 8518
 8520 3 -65.07 41.2 -12.35 0.227 8519
 8521 3 -65.26 41.13 -12.29 0.276 8520
 8522 3 -65.45 41.07 -12.21 0.34 8521
 8523 3 -65.59 41 -12.18 0.404 8522
 8524 3 -65.76 41.08 -12.13 0.423 8523
 8525 3 -65.79 41.08 -12 0.47 8524
 8526 3 -65.92 40.98 -11.99 0.605 8525
 8527 3 -65.95 40.94 -11.87 0.677 8526
 8528 3 -65.15 40.32 -11.5 0.185 8527
 8529 3 -65.06 40.18 -11.48 0.218 8528
 8530 3 -64.95 40.14 -11.41 0.224 8529
 8531 3 -64.89 40.05 -11.33 0.23 8530
 8532 3 -64.93 39.82 -11.35 0.195 8531
 8533 3 -64.84 39.68 -11.31 0.169 8532
 8534 3 -64.73 39.44 -11.38 0.156 8533
 8535 3 -64.79 39.26 -11.42 0.178 8534
 8536 3 -64.81 39.16 -11.44 0.249 8535
 8537 3 -64.68 39.05 -11.37 0.189 8536
 8538 3 -64.71 38.94 -11.18 0.132 8537
 8539 3 -64.68 38.83 -11.07 0.15 8538
 8540 3 -64.68 38.72 -10.87 0.148 8539
 8541 3 -64.65 38.64 -10.75 0.175 8540
 8542 3 -64.62 38.61 -10.6 0.169 8541
 8543 3 -64.57 38.54 -10.48 0.163 8542
 8544 3 -64.57 38.48 -10.35 0.161 8543
 8545 3 -64.62 38.51 -10.03 0.127 8544
 8546 3 -64.62 38.48 -9.88 0.101 8545
 8547 3 -64.56 38.4 -9.79 0.172 8546
 8548 3 -64.48 38.41 -9.68 0.243 8547
 8549 3 -64.42 38.41 -9.43 0.384 8548
 8550 3 -64.51 38.66 -9.21 0.382 8549
 8551 3 -64.62 38.7 -9.04 0.426 8550
 8552 3 -64.65 38.72 -8.87 0.462 8551
 8553 3 -64.7 38.69 -8.69 0.438 8552
 8554 3 -64.76 38.7 -8.53 0.389 8553
 8555 3 -64.9 38.55 -8.42 0.372 8554
 8556 3 -65.12 38.51 -8.35 0.293 8555
 8557 3 -65.31 38.38 -8.33 0.116 8556
 8558 3 -65.42 38.29 -8.25 0.131 8557
 8559 3 -65.53 38.17 -8.17 0.131 8558
 8560 3 -65.56 38.12 -8.04 0.107 8558
 8561 3 -65.48 37.95 -8.08 0.108 8560
 8562 3 -65.37 37.85 -7.77 0.104 8561
 8563 3 -65.34 37.59 -7.65 0.121 8562
 8564 3 -65.28 37.48 -7.55 0.109 8563
 8565 3 -65.2 37.35 -7.53 0.114 8564
 8566 3 -65.09 37.27 -7.45 0.101 8565
 8567 3 -65.04 37.2 -7.38 0.141 8566
 8568 3 -64.96 37.08 -7.46 0.113 8567
 8569 3 -64.93 37.02 -7.62 0.135 8568
 8570 3 -65 37.09 -7.83 0.097 8569
 8571 3 -65.73 38.09 -7.85 0.085 8560
 8572 3 -65.84 38.02 -7.85 0.124 8571
 8573 3 -66.01 38.12 -7.81 0.124 8572
 8574 3 -66.21 38.12 -7.8 0.106 8573
 8575 3 -66.4 38.16 -7.73 0.05 8574
 8576 3 -66.5 38.12 -7.73 0.068 8575
 8577 3 -66.59 38.12 -7.68 0.102 8576
 8578 3 -66.73 38.06 -7.64 0.165 8577
 8579 3 -66.81 38.04 -7.56 0.201 8578
 8580 3 -66.82 38.17 -7.3 0.114 8579
 8581 3 -67 38.19 -7.3 0.000125 8580
 8582 3 -66.85 37.8 -7.86 0.098 8579
 8583 3 -66.79 37.72 -7.96 0.061 8582
 8584 3 -65.65 38.54 -8.37 0.09 8557
 8585 3 -65.75 38.55 -8.31 0.106 8584
 8586 3 -65.9 38.72 -8.24 0.11 8585
 8587 3 -66.03 38.84 -8.1 0.117 8586
 8588 3 -66.15 38.94 -8.02 0.093 8587
 8589 3 -66.29 38.98 -7.93 0.102 8588
 8590 3 -66.42 39.02 -7.86 0.114 8589
 8591 3 -66.65 39.12 -7.76 0.113 8590
 8592 3 -66.79 39.19 -7.75 0.086 8591
 8593 3 -66.93 39.19 -7.71 0.138 8592
 8594 3 -67.09 39.29 -7.6 0.139 8593
 8595 3 -66.81 39.42 -7.51 0.069 8594
 8596 3 -66.7 39.49 -7.47 0.08 8595
 8597 3 -66.57 39.48 -7.39 0.000125 8596
 8598 3 -67.2 39.24 -7.6 0.185 8594
 8599 3 -67.46 39.19 -7.76 0.118 8598
 8600 3 -67.62 39.2 -7.77 0.106 8599
 8601 3 -67.78 39.17 -7.75 0.087 8600
 8602 3 -67.93 39.2 -7.72 0.118 8601
 8603 3 -68.01 39.19 -7.8 0.094 8602
 8604 3 -64.81 38.54 -8.16 0.102 8556
 8605 3 -64.81 38.54 -7.98 0.098 8604
 8606 3 -64.79 38.51 -7.81 0.101 8605
 8607 3 -64.81 38.45 -7.72 0.155 8606
 8608 3 -64.81 38.56 -7.52 0.126 8607
 8609 3 -64.9 38.62 -7.35 0.107 8608
 8610 3 -64.96 38.66 -7.14 0.089 8609
 8611 3 -64.93 38.74 -7 0.119 8610
 8612 3 -64.93 38.8 -6.81 0.146 8611
 8613 3 -64.95 38.73 -6.64 0.092 8612
 8614 3 -64.98 38.8 -6.54 0.045 8613
 8615 3 -64.93 38.92 -6.51 0.071 8614
 8616 3 -64.84 38.95 -6.64 0.055 8615
 8617 3 -64.87 38.98 -6.83 0.124 8612
 8618 3 -64.87 39.09 -6.8 0.129 8617
 8619 3 -64.84 39.2 -6.94 0.07 8618
 8620 3 -64.79 39.31 -6.89 0.082 8619
 8621 3 -64.79 39.4 -6.8 0.043 8620
 8622 3 -64.9 39.52 -6.76 0.09 8621
 8623 3 -64.92 39.66 -6.71 0.063 8622
 8624 3 -64.48 37.79 -9.61 0.109 8549
 8625 3 -64.53 37.68 -9.76 0.1 8624
 8626 3 -64.65 37.58 -9.74 0.059 8625
 8627 3 -64.73 37.48 -9.75 0.068 8626
 8628 3 -64.79 37.36 -9.75 0.08 8627
 8629 3 -64.81 37.19 -9.8 0.067 8628
 8630 3 -64.85 37.05 -9.72 0.073 8629
 8631 3 -64.81 37.01 -9.61 0.000125 8630
 8632 3 -65.15 39.16 -11.79 0.113 8536
 8633 3 -65.18 39.11 -11.99 0.161 8632
 8634 3 -65.21 39.08 -12.24 0.17 8633
 8635 3 -65.37 39.14 -12.34 0.177 8634
 8636 3 -65.57 39.21 -12.44 0.12 8635
 8637 3 -65.76 39.18 -12.51 0.111 8636
 8638 3 -65.95 39.14 -12.52 0.129 8637
 8639 3 -66.07 39.08 -12.59 0.215 8638
 8640 3 -66.2 39.07 -12.54 0.29 8639
 8641 3 -66.18 38.99 -12.94 0.201 8640
 8642 3 -65.84 39 -13.29 0.13 8641
 8643 3 -65.56 39.02 -13.34 0.038 8642
 8644 3 -66.56 38.72 -12.93 0.097 8641
 8645 3 -66.68 38.71 -13 0.095 8644
 8646 3 -66.78 38.71 -13.18 0.056 8645
 8647 3 -66.87 38.63 -13.26 0.073 8646
 8648 3 -66.98 38.63 -13.33 0.089 8647
 8649 3 -67.12 38.61 -13.44 0.094 8648
 8650 3 -67.31 38.68 -13.6 0.109 8649
 8651 3 -67.45 38.68 -13.67 0.115 8650
 8652 3 -67.67 38.77 -13.76 0.103 8651
 8653 3 -67.76 38.79 -13.83 0.082 8652
 8654 3 -67.93 38.82 -13.93 0.131 8653
 8655 3 -68.03 38.89 -14.03 0.074 8654
 8656 3 -66.42 39.14 -12.21 0.227 8640
 8657 3 -66.48 39.43 -11.94 0.072 8656
 8658 3 -66.45 39.44 -11.79 0.095 8657
 8659 3 -66.35 39.47 -11.6 0.117 8658
 8660 3 -66.23 39.5 -11.41 0.073 8659
 8661 3 -66.15 39.54 -11.29 0.07 8660
 8662 3 -66.1 39.58 -11.17 0.079 8661
 8663 3 -66.04 39.59 -10.96 0.095 8662
 8664 3 -65.9 39.58 -10.84 0.091 8663
 8665 3 -65.79 39.5 -10.76 0.12 8664
 8666 3 -65.79 39.51 -10.63 0.187 8665
 8667 3 -66.04 39.61 -10.53 0.062 8666
 8668 3 -66.09 39.59 -10.35 0.168 8667
 8669 3 -66.25 39.61 -10.43 0.185 8668
 8670 3 -66.39 39.59 -10.43 0.169 8669
 8671 3 -66.48 39.61 -10.21 0.139 8670
 8672 3 -66.45 39.54 -10.08 0.238 8671
 8673 3 -66.21 39.54 -9.95 0.105 8672
 8674 3 -65.62 39.41 -10.57 0.105 8666
 8675 3 -65.76 39.32 -10.43 0.027 8674
 8676 3 -66.15 41.11 -11.77 0.622 8527
 8677 3 -66.31 41.14 -11.75 0.668 8676
 8678 3 -66.45 41.19 -11.74 0.671 8677
 8679 3 -66.56 41.19 -11.83 0.666 8678
 8680 3 -66.78 41.71 -11.55 0.202 8679
 8681 3 -66.98 41.97 -11.33 0.103 8680
 8682 3 -67.06 42.07 -11.27 0.132 8681
 8683 3 -67.12 42.09 -11.16 0.158 8682
 8684 3 -67.18 42.22 -11.03 0.126 8683
 8685 3 -67.34 42.33 -10.91 0.158 8684
 8686 3 -67.43 42.44 -10.77 0.194 8685
 8687 3 -67.65 42.58 -10.77 0.158 8686
 8688 3 -67.87 42.68 -10.77 0.16 8687
 8689 3 -68.09 42.68 -10.71 0.152 8688
 8690 3 -68.29 42.65 -10.62 0.145 8689
 8691 3 -68.43 42.69 -10.52 0.135 8690
 8692 3 -68.53 42.72 -10.44 0.119 8691
 8693 3 -68.62 42.76 -10.32 0.096 8692
 8694 3 -68.62 42.86 -10.27 0.127 8693
 8695 3 -68.82 42.75 -10.19 0.116 8694
 8696 3 -68.95 42.79 -9.99 0.186 8695
 8697 3 -69.01 42.76 -9.77 0.167 8696
 8698 3 -69.09 42.82 -9.68 0.178 8697
 8699 3 -69.23 42.89 -9.61 0.151 8698
 8700 3 -69.25 42.97 -9.49 0.095 8699
 8701 3 -66.68 41.11 -11.93 0.644 8679
 8702 3 -66.71 41.12 -12.09 0.621 8701
 8703 3 -66.79 41.19 -12.17 0.594 8702
 8704 3 -66.51 41.29 -13 0.175 8703
 8705 3 -66.56 41.43 -13.1 0.192 8704
 8706 3 -66.5 41.54 -13.03 0.018 8705
 8707 3 -66.56 41.52 -13.17 0.196 8705
 8708 3 -66.98 41.46 -13.21 0.104 8707
 8709 3 -67.14 41.46 -13.27 0.104 8708
 8710 3 -67.26 41.46 -13.25 0.098 8709
 8711 3 -67.34 41.53 -13.2 0.064 8710
 8712 3 -66.48 41.61 -13.25 0.104 8707
 8713 3 -66.43 41.68 -13.44 0.09 8712
 8714 3 -66.4 41.88 -13.54 0.096 8713
 8715 3 -66.46 41.97 -13.61 0.045 8714
 8716 3 -67.09 41.35 -12.76 0.267 8703
 8717 3 -67.18 41.35 -12.88 0.279 8716
 8718 3 -67.31 41.18 -13.02 0.308 8717
 8719 3 -67.45 41.11 -13.11 0.247 8718
 8720 3 -67.59 41.25 -13.19 0.17 8719
 8721 3 -63.09 45.02 -14.11 0.483 8495
 8722 3 -63.13 44.85 -13.8 0.561 8721
 8723 3 -63.18 44.89 -13.72 0.588 8722
 8724 3 -63.24 44.93 -13.64 0.588 8723
 8725 3 -63.34 44.95 -13.55 0.59 8724
 8726 3 -63.49 44.99 -13.55 0.598 8725
 8727 3 -63.6 45.04 -13.47 0.609 8726
 8728 3 -63.89 45.1 -13.4 0.584 8727
 8729 3 -64.18 45.2 -13.62 0.622 8728
 8730 3 -64.37 45.32 -13.63 0.623 8729
 8731 3 -64.35 45.35 -13.5 0.446 8730
 8732 3 -64.39 45.39 -13.37 0.302 8731
 8733 3 -64.54 45.43 -13.36 0.273 8732
 8734 3 -64.7 45.5 -13.25 0.192 8733
 8735 3 -64.89 45.57 -13.25 0.158 8734
 8736 3 -65.01 45.68 -13.23 0.167 8735
 8737 3 -65.17 45.71 -13.31 0.169 8736
 8738 3 -65.34 45.78 -13.28 0.16 8737
 8739 3 -65.5 45.86 -13.38 0.176 8738
 8740 3 -65.6 45.96 -13.4 0.175 8739
 8741 3 -65.79 46.04 -13.43 0.189 8740
 8742 3 -65.95 46.14 -13.41 0.179 8741
 8743 3 -66.23 46.24 -13.41 0.186 8742
 8744 3 -66.4 46.33 -13.44 0.191 8743
 8745 3 -66.62 46.45 -13.46 0.22 8744
 8746 3 -66.71 46.5 -13.46 0.224 8745
 8747 3 -66.87 46.56 -13.45 0.249 8746
 8748 3 -67.1 46.65 -13.44 0.247 8747
 8749 3 -67.37 46.64 -13.38 0.217 8748
 8750 3 -67.56 46.68 -13.32 0.246 8749
 8751 3 -67.79 46.71 -13.28 0.234 8750
 8752 3 -68.4 46.7 -13.14 0.501 8751
 8753 3 -68.34 46.82 -13.06 0.415 8752
 8754 3 -68.34 46.89 -12.93 0.321 8753
 8755 3 -68.32 47.04 -12.8 0.27 8754
 8756 3 -68.54 47.18 -12.69 0.229 8755
 8757 3 -68.65 47.25 -12.79 0.21 8756
 8758 3 -68.81 47.39 -12.78 0.2 8757
 8759 3 -68.95 47.42 -12.8 0.196 8758
 8760 3 -69.14 47.49 -12.85 0.222 8759
 8761 3 -69.31 47.65 -12.88 0.231 8760
 8762 3 -69.39 47.77 -12.85 0.192 8761
 8763 3 -69.53 47.92 -12.82 0.168 8762
 8764 3 -69.6 48.07 -12.87 0.182 8763
 8765 3 -69.62 48.21 -12.82 0.202 8764
 8766 3 -69.62 48.28 -12.73 0.227 8765
 8767 3 -69.68 48.49 -12.68 0.232 8766
 8768 3 -69.65 48.53 -12.52 0.297 8767
 8769 3 -69.73 48.63 -12.41 0.3 8768
 8770 3 -69.92 49.11 -12.42 0.437 8769
 8771 3 -69.92 49.25 -12.33 0.396 8770
 8772 3 -69.87 49.22 -12.16 0.383 8771
 8773 3 -69.87 49.36 -12 0.342 8772
 8774 3 -69.73 49.32 -11.88 0.31 8773
 8775 3 -69.6 49.33 -11.8 0.28 8774
 8776 3 -69.46 49.33 -11.69 0.243 8775
 8777 3 -69.35 49.4 -11.5 0.235 8776
 8778 3 -69.26 49.47 -11.19 0.282 8777
 8779 3 -69.26 49.55 -10.97 0.295 8778
 8780 3 -69.34 49.58 -10.79 0.266 8779
 8781 3 -69.51 49.51 -10.64 0.245 8780
 8782 3 -69.6 49.48 -10.5 0.233 8781
 8783 3 -69.64 49.54 -10.37 0.216 8782
 8784 3 -69.68 49.61 -10.21 0.188 8783
 8785 3 -69.76 49.61 -10.04 0.142 8784
 8786 3 -69.89 49.69 -9.91 0.146 8785
 8787 3 -70.01 49.89 -9.79 0.192 8786
 8788 3 -70.17 49.94 -9.65 0.254 8787
 8789 3 -70.37 50.04 -9.49 0.288 8788
 8790 3 -70.54 50.14 -9.39 0.331 8789
 8791 3 -70.68 50.19 -9.32 0.281 8790
 8792 3 -70.84 50.3 -9.25 0.241 8791
 8793 3 -70.93 50.51 -9.23 0.292 8792
 8794 3 -71.01 50.67 -9.17 0.34 8793
 8795 3 -71.15 50.92 -9.24 0.402 8794
 8796 3 -71.25 51.12 -9.22 0.394 8795
 8797 3 -71.31 51.26 -9.17 0.35 8796
 8798 3 -71.48 51.35 -9 0.366 8797
 8799 3 -71.56 51.48 -8.94 0.307 8798
 8800 3 -71.65 51.56 -8.9 0.261 8799
 8801 3 -71.79 51.84 -8.8 0.19 8800
 8802 3 -71.93 52.02 -8.79 0.188 8801
 8803 3 -72.1 52.09 -8.73 0.186 8802
 8804 3 -72.45 52.45 -8.71 0.312 8803
 8805 3 -72.48 52.34 -8.55 0.169 8804
 8806 3 -72.59 52.31 -8.48 0.129 8805
 8807 3 -72.71 52.34 -8.53 0.14 8806
 8808 3 -72.93 52.34 -8.46 0.158 8807
 8809 3 -73.09 52.22 -8.42 0.176 8808
 8810 3 -73.25 52.16 -8.22 0.124 8809
 8811 3 -73.26 52.19 -8.12 0.178 8810
 8812 3 -73.29 52.3 -8.1 0.085 8811
 8813 3 -73.4 52.34 -8.02 0.103 8812
 8814 3 -73.46 52.3 -7.85 0.126 8813
 8815 3 -73.59 52.27 -7.66 0.132 8814
 8816 3 -73.67 52.13 -7.47 0.124 8815
 8817 3 -73.79 52.02 -7.37 0.091 8816
 8818 3 -73.9 51.97 -7.27 0.11 8817
 8819 3 -74.06 51.94 -7.25 0.096 8818
 8820 3 -74.2 51.91 -7.29 0.113 8819
 8821 3 -74.34 51.91 -7.3 0.123 8820
 8822 3 -74.45 51.91 -7.27 0.199 8821
 8823 3 -74.65 51.99 -7.05 0.203 8822
 8824 3 -74.73 52.05 -6.94 0.262 8823
 8825 3 -74.79 52.16 -6.79 0.26 8824
 8826 3 -74.59 52.3 -6.51 0.106 8825
 8827 3 -74.6 52.42 -6.44 0.09 8826
 8828 3 -74.67 52.52 -6.41 0.000125 8827
 8829 3 -74.95 52.09 -6.81 0.171 8825
 8830 3 -73.2 51.99 -7.89 0.072 8811
 8831 3 -73.15 52.16 -8.52 0.15 8809
 8832 3 -73.37 51.97 -8.85 0.164 8831
 8833 3 -73.42 51.83 -9 0.135 8832
 8834 3 -73.42 51.62 -9.06 0.127 8833
 8835 3 -73.37 51.47 -9.04 0.108 8834
 8836 3 -73.29 51.3 -8.94 0.109 8835
 8837 3 -73.25 51.27 -9.14 0.123 8836
 8838 3 -73.18 51.12 -9.25 0.141 8837
 8839 3 -73.15 50.98 -9.39 0.147 8838
 8840 3 -73.07 50.91 -9.47 0.163 8839
 8841 3 -73.14 50.76 -9.55 0.172 8840
 8842 3 -73.29 50.61 -9.53 0.096 8841
 8843 3 -73.54 50.55 -9.52 0.146 8842
 8844 3 -73.76 50.46 -9.5 0.166 8843
 8845 3 -73.9 50.41 -9.49 0.144 8844
 8846 3 -74.04 50.34 -9.56 0.159 8845
 8847 3 -74.2 50.25 -9.58 0.109 8846
 8848 3 -74.29 50.15 -9.61 0.141 8847
 8849 3 -74.37 50.08 -9.72 0.238 8848
 8850 3 -74.4 49.93 -9.73 0.242 8849
 8851 3 -74.43 49.76 -9.9 0.267 8850
 8852 3 -74.48 49.69 -10.04 0.317 8851
 8853 3 -74.5 49.54 -10.14 0.351 8852
 8854 3 -74.53 49.44 -10.28 0.369 8853
 8855 3 -74.48 49.25 -10.31 0.324 8854
 8856 3 -74.51 49.11 -10.4 0.276 8855
 8857 3 -74.5 49.01 -10.38 0.224 8856
 8858 3 -74.31 48.76 -10.61 0.112 8857
 8859 3 -74.35 48.66 -10.66 0.161 8858
 8860 3 -74.4 48.54 -10.74 0.153 8859
 8861 3 -74.4 48.41 -10.79 0.089 8860
 8862 3 -74.48 48.39 -10.93 0.155 8861
 8863 3 -74.51 48.39 -11.06 0.202 8862
 8864 3 -74.48 48.08 -10.91 0.124 8863
 8865 3 -74.37 48.07 -10.96 0.157 8864
 8866 3 -74.31 48.07 -11.14 0.218 8865
 8867 3 -74.31 48 -11.38 0.163 8866
 8868 3 -74.23 47.89 -11.52 0.117 8867
 8869 3 -74.23 47.83 -11.71 0.102 8868
 8870 3 -74.39 47.75 -11.79 0.12 8869
 8871 3 -74.45 47.71 -11.9 0.117 8870
 8872 3 -74.54 48.57 -11.36 0.109 8863
 8873 3 -74.51 48.69 -11.54 0.114 8872
 8874 3 -74.48 48.76 -11.63 0.000125 8873
 8875 3 -72.65 52.8 -8.73 0.195 8804
 8876 3 -72.73 52.98 -8.76 0.194 8875
 8877 3 -72.87 53.12 -8.76 0.232 8876
 8878 3 -72.95 53.27 -8.81 0.205 8877
 8879 3 -72.95 53.51 -8.87 0.161 8878
 8880 3 -72.98 53.62 -8.82 0.167 8879
 8881 3 -73.03 53.77 -8.83 0.185 8880
 8882 3 -73.12 53.94 -8.84 0.23 8881
 8883 3 -73.23 54.02 -8.89 0.28 8882
 8884 3 -73.29 54.12 -8.89 0.339 8883
 8885 3 -73.57 54.16 -8.65 0.166 8884
 8886 3 -73.62 54.3 -8.66 0.158 8885
 8887 3 -73.65 54.37 -8.51 0.153 8886
 8888 3 -73.79 54.48 -8.64 0.28 8887
 8889 3 -73.84 54.62 -8.37 0.195 8888
 8890 3 -73.84 54.66 -8.23 0.16 8889
 8891 3 -73.85 54.69 -8.07 0.146 8890
 8892 3 -73.92 54.8 -7.98 0.194 8891
 8893 3 -74.04 54.88 -7.86 0.212 8892
 8894 3 -74.32 54.99 -7.85 0.26 8893
 8895 3 -74.51 55.02 -7.78 0.275 8894
 8896 3 -74.59 55.17 -7.7 0.243 8895
 8897 3 -74.68 55.35 -7.64 0.202 8896
 8898 3 -74.73 55.48 -7.53 0.141 8897
 8899 3 -74.76 55.52 -7.41 0.19 8898
 8900 3 -74.75 55.66 -7.28 0.169 8899
 8901 3 -74.84 55.72 -7.16 0.169 8900
 8902 3 -74.87 55.81 -7.08 0.215 8901
 8903 3 -74.93 55.91 -7.04 0.308 8902
 8904 3 -74.98 56.05 -6.92 0.498 8903
 8905 3 -75 56.19 -6.89 0.552 8904
 8906 3 -75.06 56.23 -6.77 0.595 8905
 8907 3 -75.07 56.41 -6.82 0.608 8906
 8908 3 -75.15 56.54 -6.85 0.616 8907
 8909 3 -75.03 56.59 -6.45 0.461 8908
 8910 3 -75.09 56.64 -6.32 0.447 8909
 8911 3 -75.15 56.63 -6.2 0.47 8910
 8912 3 -75.23 56.61 -6.07 0.505 8911
 8913 3 -75.32 56.66 -5.99 0.554 8912
 8914 3 -75.59 56.74 -5.98 0.582 8913
 8915 3 -75.98 56.99 -6.1 0.444 8914
 8916 3 -76.09 57.13 -6.02 0.419 8915
 8917 3 -76.31 57.21 -5.92 0.328 8916
 8918 3 -76.45 57.31 -5.65 0.215 8917
 8919 3 -76.56 57.46 -5.4 0.207 8918
 8920 3 -76.57 57.6 -5.24 0.156 8919
 8921 3 -76.7 57.67 -5.11 0.122 8920
 8922 3 -76.81 57.74 -5 0.113 8921
 8923 3 -76.95 57.8 -4.91 0.132 8922
 8924 3 -77 57.85 -4.77 0.122 8923
 8925 3 -77.06 57.92 -4.62 0.136 8924
 8926 3 -77.13 57.99 -4.48 0.16 8925
 8927 3 -77.14 58.03 -4.36 0.187 8926
 8928 3 -77.24 58.06 -4.25 0.151 8927
 8929 3 -77.36 58.17 -4.2 0.139 8928
 8930 3 -77.44 58.25 -4.14 0.156 8929
 8931 3 -77.49 58.31 -4.02 0.152 8930
 8932 3 -77.53 58.42 -3.81 0.12 8931
 8933 3 -77.64 58.41 -3.69 0.188 8932
 8934 3 -77.67 58.54 -3.56 0.157 8933
 8935 3 -77.72 58.62 -3.44 0.127 8934
 8936 3 -77.78 58.74 -3.35 0.106 8935
 8937 3 -77.81 58.86 -3.31 0.144 8936
 8938 3 -77.94 59 -3.23 0.177 8937
 8939 3 -77.95 59.18 -3.19 0.143 8938
 8940 3 -77.97 59.36 -3.14 0.093 8939
 8941 3 -77.94 59.51 -3.1 0.109 8940
 8942 3 -77.92 59.62 -3.08 0.163 8941
 8943 3 -77.86 59.75 -2.96 0.177 8942
 8944 3 -77.78 59.89 -2.83 0.132 8943
 8945 3 -77.69 60.03 -2.64 0.164 8944
 8946 3 -77.69 60.12 -2.52 0.158 8945
 8947 3 -77.74 60.18 -2.37 0.195 8946
 8948 3 -77.8 60.32 -2.31 0.175 8947
 8949 3 -77.94 60.5 -2.23 0.178 8948
 8950 3 -77.97 60.69 -2.12 0.197 8949
 8951 3 -78.05 60.85 -2.07 0.232 8950
 8952 3 -78.05 61 -2 0.306 8951
 8953 3 -78.17 61.15 -1.87 0.345 8952
 8954 3 -78.22 61.29 -1.76 0.353 8953
 8955 3 -78.03 61.47 -1.66 0.325 8954
 8956 3 -78.42 61.5 -1.47 0.182 8955
 8957 3 -78.64 61.53 -1.31 0.123 8956
 8958 3 -78.7 61.62 -1.14 0.136 8957
 8959 3 -78.8 61.64 -1.03 0.149 8958
 8960 3 -78.99 61.67 -1.03 0.169 8959
 8961 3 -79.05 61.78 -0.85 0.153 8960
 8962 3 -79.17 61.83 -0.73 0.146 8961
 8963 3 -79.3 61.87 -0.64 0.121 8962
 8964 3 -79.36 61.9 -0.52 0.112 8963
 8965 3 -79.45 61.98 -0.45 0.117 8964
 8966 3 -79.55 62.01 -0.35 0.11 8965
 8967 3 -79.64 62.09 -0.26 0.123 8966
 8968 3 -79.8 62.12 -0.25 0.17 8967
 8969 3 -79.7 62.3 -0.13 0.115 8968
 8970 3 -79.69 62.37 -0.04 0.165 8969
 8971 3 -79.66 62.45 0.05 0.245 8970
 8972 3 -79.63 62.51 0.15 0.252 8971
 8973 3 -79.44 62.8 0.09 0.137 8972
 8974 3 -79.36 63 0.14 0.112 8973
 8975 3 -79.28 63.18 0.19 0.087 8974
 8976 3 -79.49 63.37 0.42 0.104 8975
 8977 3 -79.53 63.51 0.48 0.149 8976
 8978 3 -79.64 63.61 0.63 0.119 8977
 8979 3 -79.75 63.72 0.74 0.128 8978
 8980 3 -79.94 63.79 0.69 0.098 8979
 8981 3 -78.95 63.27 0.17 0.063 8975
 8982 3 -78.86 63.33 0.18 0.08 8981
 8983 3 -78.69 63.44 0.14 0.119 8982
 8984 3 -78.58 63.51 0.13 0.099 8983
 8985 3 -78.5 63.55 0.05 0.107 8984
 8986 3 -78.28 63.48 0.01 0.000125 8985
 8987 3 -79.92 62.33 0.44 0.162 8972
 8988 3 -80.05 62.33 0.6 0.133 8987
 8989 3 -80.22 62.35 0.72 0.112 8988
 8990 3 -80.33 62.36 0.85 0.169 8989
 8991 3 -80.64 62.22 0.65 0.106 8990
 8992 3 -80.75 62.07 0.59 0.125 8991
 8993 3 -80.99 62.01 0.58 0.104 8992
 8994 3 -81.08 62.01 0.5 0.086 8993
 8995 3 -77.61 61.58 -1.86 0.205 8955
 8996 3 -77.31 61.64 -1.94 0.145 8995
 8997 3 -77.13 61.68 -1.91 0.133 8996
 8998 3 -76.97 61.75 -1.97 0.095 8997
 8999 3 -76.55 61.92 -2.05 0.242 8998
 9000 3 -76.27 61.99 -2.05 0.199 8999
 9001 3 -76.03 62.01 -2.16 0.117 9000
 9002 3 -75.92 62.03 -2.26 0.115 9001
 9003 3 -75.69 61.99 -2.3 0.122 9002
 9004 3 -75.53 61.92 -2.32 0.117 9003
 9005 3 -75.45 61.82 -2.4 0.126 9004
 9006 3 -75.25 61.69 -2.45 0.108 9005
 9007 3 -75.24 61.62 -2.59 0.109 9006
 9008 3 -75.24 61.54 -2.74 0.102 9007
 9009 3 -75.16 61.43 -2.78 0.129 9008
 9010 3 -75.03 61.39 -2.95 0.1 9009
 9011 3 -74.88 61.33 -2.99 0.156 9010
 9012 3 -74.8 61.28 -3.17 0.16 9011
 9013 3 -74.72 61.22 -3.36 0.149 9012
 9014 3 -74.55 61.11 -3.45 0.133 9013
 9015 3 -74.33 61.01 -3.49 0.16 9014
 9016 3 -74.17 61 -3.55 0.179 9015
 9017 3 -74 60.96 -3.61 0.194 9016
 9018 3 -73.7 60.86 -3.53 0.161 9017
 9019 3 -73.5 60.82 -3.55 0.085 9018
 9020 3 -73.31 60.71 -3.49 0.138 9019
 9021 3 -73.17 60.75 -3.42 0.164 9020
 9022 3 -72.94 60.64 -3.51 0.142 9021
 9023 3 -72.72 60.51 -3.6 0.163 9022
 9024 3 -72.5 60.4 -3.6 0.168 9023
 9025 3 -72.39 60.35 -3.62 0.134 9024
 9026 3 -72.24 60.22 -3.64 0.142 9025
 9027 3 -72.06 60.07 -3.67 0.192 9026
 9028 3 -71.94 60 -3.64 0.155 9027
 9029 3 -71.75 59.88 -3.77 0.12 9028
 9030 3 -71.61 59.85 -3.77 0.136 9029
 9031 3 -71.47 59.79 -3.75 0.119 9030
 9032 3 -71.2 59.74 -3.79 0.109 9031
 9033 3 -71.05 59.73 -3.85 0.099 9032
 9034 3 -73.19 60.9 -3.18 0.104 9021
 9035 3 -73.11 60.94 -3.07 0.065 9034
 9036 3 -73 61 -2.97 0.091 9035
 9037 3 -73.02 61.04 -2.82 0.11 9036
 9038 3 -73.11 61.1 -2.67 0.116 9037
 9039 3 -73.14 61.19 -2.57 0.083 9038
 9040 3 -77.92 59.54 -3.37 0.105 8942
 9041 3 -77.92 59.57 -3.52 0.123 9040
 9042 3 -75.32 56.77 -7.29 0.13 8908
 9043 3 -75.25 56.91 -7.41 0.155 9042
 9044 3 -75.31 57.01 -7.52 0.266 9043
 9045 3 -75.34 57.16 -7.58 0.262 9044
 9046 3 -75.42 57.3 -7.7 0.213 9045
 9047 3 -75.57 57.52 -7.89 0.172 9046
 9048 3 -75.7 57.62 -8.02 0.146 9047
 9049 3 -75.84 57.73 -8.1 0.116 9048
 9050 3 -75.9 57.65 -8.17 0.072 9049
 9051 3 -76.01 57.7 -8.35 0.099 9050
 9052 3 -76.07 57.7 -8.49 0.084 9051
 9053 3 -76.2 57.65 -8.65 0.084 9052
 9054 3 -76.26 57.66 -8.77 0.106 9053
 9055 3 -76.25 57.7 -9 0.125 9054
 9056 3 -76.23 57.67 -9.16 0.112 9055
 9057 3 -76.25 57.62 -9.32 0.114 9056
 9058 3 -76.12 57.51 -9.35 0.092 9057
 9059 3 -75.85 57.94 -8.16 0.089 9049
 9060 3 -75.93 58.05 -8.16 0.074 9059
 9061 3 -75.98 58.15 -8.2 0.094 9060
 9062 3 -76.03 58.37 -8.3 0.113 9061
 9063 3 -76.12 58.44 -8.32 0.09 9062
 9064 3 -76.18 58.55 -8.32 0.088 9063
 9065 3 -76.26 58.69 -8.33 0.083 9064
 9066 3 -76.34 58.84 -8.33 0.133 9065
 9067 3 -76.23 58.98 -8.25 0.103 9066
 9068 3 -76.07 59.05 -8.24 0.117 9067
 9069 3 -76.06 59.05 -8.04 0.11 9068
 9070 3 -75.9 59.02 -7.88 0.075 9069
 9071 3 -75.76 58.98 -7.79 0.095 9070
 9072 3 -75.59 59.02 -7.75 0.128 9071
 9073 3 -75.5 59.1 -7.68 0.176 9072
 9074 3 -75.35 59.22 -7.57 0.177 9073
 9075 3 -75.17 59.47 -7.5 0.145 9074
 9076 3 -75.07 59.59 -7.42 0.137 9075
 9077 3 -74.93 59.7 -7.36 0.218 9076
 9078 3 -74.76 59.65 -6.93 0.159 9077
 9079 3 -74.65 59.66 -6.91 0.291 9078
 9080 3 -74.81 59.84 -6.43 0.143 9079
 9081 3 -74.89 59.84 -6.25 0.128 9080
 9082 3 -75.04 59.82 -6.11 0.106 9081
 9083 3 -75.31 59.82 -6.05 0.102 9082
 9084 3 -75.46 59.84 -5.99 0.07 9083
 9085 3 -75.65 59.84 -5.92 0.144 9084
 9086 3 -75.82 59.85 -5.83 0.126 9085
 9087 3 -74.84 59.98 -7.58 0.124 9077
 9088 3 -74.87 60.13 -7.62 0.143 9087
 9089 3 -74 54.41 -9.06 0.113 8888
 9090 3 -74.15 54.4 -9.2 0.083 9089
 9091 3 -74.23 54.34 -9.25 0.064 9090
 9092 3 -74.4 54.33 -9.3 0.091 9091
 9093 3 -72.78 54.12 -9.31 0.121 8884
 9094 3 -72.68 54.19 -9.48 0.128 9093
 9095 3 -72.6 54.21 -9.59 0.161 9094
 9096 3 -72.45 54.29 -9.72 0.095 9095
 9097 3 -72.28 54.33 -9.74 0.092 9096
 9098 3 -72.14 54.33 -9.84 0.108 9097
 9099 3 -72.06 54.28 -9.95 0.156 9098
 9100 3 -71.98 54.3 -10.04 0.256 9099
 9101 3 -72.15 54.44 -10.34 0.134 9100
 9102 3 -72.23 54.5 -10.55 0.099 9101
 9103 3 -72.2 54.44 -10.66 0.086 9102
 9104 3 -72.01 54.36 -10.74 0.096 9103
 9105 3 -71.92 54.43 -10.82 0.107 9104
 9106 3 -71.76 54.47 -10.83 0.097 9105
 9107 3 -71.75 54.51 -10.98 0.13 9106
 9108 3 -71.87 54.51 -11.08 0.118 9107
 9109 3 -72.06 54.55 -11.15 0.111 9108
 9110 3 -72.14 54.48 -11.23 0.000125 9109
 9111 3 -71.48 54.34 -9.87 0.08 9100
 9112 3 -71.29 54.36 -9.89 0.057 9111
 9113 3 -71.12 54.4 -9.93 0.177 9112
 9114 3 -73.17 53.2 -8.88 0.118 8878
 9115 3 -73.35 53.24 -8.96 0.094 9114
 9116 3 -70.28 49.85 -12.55 0.155 8770
 9117 3 -70.42 49.93 -12.49 0.178 9116
 9118 3 -70.59 49.99 -12.23 0.088 9117
 9119 3 -70.73 50.03 -12.14 0.118 9118
 9120 3 -70.85 50.15 -12.07 0.144 9119
 9121 3 -71.01 50.22 -12.05 0.161 9120
 9122 3 -71.12 50.3 -12.05 0.147 9121
 9123 3 -71.45 50.41 -12.06 0.063 9122
 9124 3 -71.59 50.47 -12.07 0.094 9123
 9125 3 -71.75 50.54 -12.1 0.1 9124
 9126 3 -71.82 50.64 -12.08 0.076 9125
 9127 3 -72.03 50.71 -12.08 0.077 9126
 9128 3 -72.14 50.77 -12.15 0.099 9127
 9129 3 -72.29 50.79 -12.22 0.086 9128
 9130 3 -72.34 50.83 -12.32 0.123 9129
 9131 3 -72.45 50.92 -12.47 0.104 9130
 9132 3 -72.59 50.99 -12.63 0.132 9131
 9133 3 -72.59 51 -12.78 0.098 9132
 9134 3 -68.79 46.47 -13.04 0.433 8752
 9135 3 -68.85 46.36 -13.09 0.399 9134
 9136 3 -69.06 46.2 -13.09 0.245 9135
 9137 3 -69.17 46.08 -13.13 0.299 9136
 9138 3 -69.15 45.93 -13.19 0.309 9137
 9139 3 -69.26 45.85 -13.22 0.223 9138
 9140 3 -69.03 46.53 -13.54 0.155 9135
 9141 3 -69.1 46.47 -13.65 0.174 9140
 9142 3 -69.31 46.54 -13.71 0.161 9141
 9143 3 -69.45 46.57 -13.78 0.223 9142
 9144 3 -69.7 46.78 -13.57 0.158 9143
 9145 3 -69.84 46.88 -13.54 0.142 9144
 9146 3 -69.87 46.9 -13.69 0.111 9145
 9147 3 -69.87 46.96 -13.86 0.104 9146
 9148 3 -69.98 47.07 -13.94 0.114 9147
 9149 3 -70.12 47.11 -14.04 0.102 9148
 9150 3 -70.25 47.14 -14.11 0.075 9149
 9151 3 -70.34 47.28 -14.2 0.106 9150
 9152 3 -70.43 47.32 -14.3 0.076 9151
 9153 3 -70.48 47.39 -14.38 0.087 9152
 9154 3 -70.46 47.4 -14.54 0.128 9153
 9155 3 -70.41 47.45 -14.64 0.157 9154
 9156 3 -70.22 47.42 -14.72 0.126 9155
 9157 3 -70.13 47.39 -14.78 0.254 9156
 9158 3 -69.82 47.25 -14.62 0.134 9157
 9159 3 -69.68 47.17 -14.56 0.096 9158
 9160 3 -69.6 47.08 -14.54 0.091 9159
 9161 3 -70.41 47.63 -15.15 0.218 9157
 9162 3 -70.57 47.7 -15.4 0.142 9161
 9163 3 -70.58 47.67 -15.55 0.000125 9162
 9164 3 -63.54 45.21 -14.33 0.042 8723
 9165 3 -63.61 45.1 -14.31 0.065 9164
 9166 3 -63.68 45.03 -14.2 0.08 9165
 9167 3 -62.9 44.25 -13.45 0.124 8722
 9168 3 -62.74 44.25 -13.61 0.114 9167
 9169 3 -62.52 44.25 -13.69 0.139 9168
 9170 3 -62.43 44.31 -13.76 0.093 9169
 9171 3 -62.15 45.6 -14.48 0.064 8491
 9172 3 -62.06 45.64 -14.43 0.174 9171
 9173 3 -61.95 45.71 -14.43 0.276 9172
 9174 3 -61.82 45.81 -14.41 0.273 9173
 9175 3 -61.67 45.68 -14.2 0.1 9174
 9176 3 -61.67 45.6 -13.96 0.052 9175
 9177 3 -60.43 45.03 -14.33 0.103 6342
 9178 3 -60.42 44.85 -14.38 0.103 9177
 9179 3 -60.42 44.71 -14.46 0.079 9178
 9180 3 -60.43 46.85 -14.39 0.157 6341
 9181 3 -60.71 47.02 -14.32 0.105 9180
 9182 3 -60.85 47.07 -14.34 0.136 9181
 9183 3 -61.03 47.13 -14.29 0.123 9182
 9184 3 -61.27 47.27 -14.27 0.128 9183
 9185 3 -61.46 47.33 -14.23 0.118 9184
 9186 3 -61.61 47.4 -14.2 0.126 9185
 9187 3 -61.77 47.4 -14.13 0.12 9186
 9188 3 -61.95 47.46 -14.06 0.17 9187
 9189 3 -62.1 47.65 -14.03 0.151 9188
 9190 3 -62.1 47.81 -14.01 0.123 9189
 9191 3 -62.1 47.96 -14.02 0.096 9190
 9192 3 -62.07 48.14 -14.04 0.122 9191
 9193 3 -62.04 48.27 -13.97 0.115 9192
 9194 3 -62.07 48.39 -14.06 0.122 9193
 9195 3 -62.02 48.5 -14.12 0.105 9194
 9196 3 -61.93 48.65 -14.22 0.123 9195
 9197 3 -61.81 48.71 -14.22 0.157 9196
 9198 3 -61.56 48.71 -14.19 0.135 9197
 9199 3 -61.39 48.58 -14.1 0.076 9198
 9200 3 -54.71 47.2 -14.01 0.355 6308
 9201 3 -54.74 47.06 -13.98 0.398 9200
 9202 3 -54.78 46.88 -13.76 0.36 9201
 9203 3 -55 46.68 -13.71 0.361 9202
 9204 3 -55.2 46.5 -13.55 0.371 9203
 9205 3 -55.28 46.42 -13.52 0.448 9204
 9206 3 -55.38 46.24 -13.71 0.505 9205
 9207 3 -55.4 46.14 -13.77 0.565 9206
 9208 3 -55.57 46.03 -13.71 0.584 9207
 9209 3 -55.75 45.97 -13.79 0.604 9208
 9210 3 -55.95 45.95 -13.82 0.605 9209
 9211 3 -56.13 45.83 -13.84 0.645 9210
 9212 3 -56.64 46.43 -13.81 0.088 9211
 9213 3 -56.67 46.52 -13.87 0.000125 9212
 9214 3 -56.28 45.65 -13.71 0.524 9211
 9215 3 -56.5 45.49 -13.55 0.411 9214
 9216 3 -56.75 45.17 -13.37 0.336 9215
 9217 3 -57.03 44.93 -13.22 0.263 9216
 9218 3 -57.21 44.72 -13.2 0.258 9217
 9219 3 -57.32 44.53 -13.19 0.304 9218
 9220 3 -57.47 44.35 -13.13 0.264 9219
 9221 3 -57.53 44.17 -13.06 0.253 9220
 9222 3 -57.57 44 -12.93 0.24 9221
 9223 3 -57.6 43.81 -12.85 0.246 9222
 9224 3 -57.64 43.71 -12.78 0.247 9223
 9225 3 -57.63 43.53 -12.68 0.325 9224
 9226 3 -57.88 43.46 -12.52 0.332 9225
 9227 3 -58.17 43.37 -12.21 0.299 9226
 9228 3 -58.25 43.29 -12.05 0.286 9227
 9229 3 -58.34 43.28 -11.94 0.304 9228
 9230 3 -58.63 43.58 -11.87 0.133 9229
 9231 3 -58.78 43.72 -11.78 0.091 9230
 9232 3 -58.88 43.8 -11.78 0.084 9231
 9233 3 -58.78 43.97 -11.79 0.092 9232
 9234 3 -58.7 43.97 -11.71 0.058 9233
 9235 3 -58.34 43.11 -11.9 0.32 9229
 9236 3 -58.32 43.04 -11.78 0.342 9235
 9237 3 -58.32 43.01 -11.62 0.385 9236
 9238 3 -58.31 42.96 -11.47 0.428 9237
 9239 3 -57.61 43.01 -11.54 0.121 9238
 9240 3 -58.53 42.94 -11.38 0.468 9238
 9241 3 -58.56 42.94 -11.28 0.521 9240
 9242 3 -58.63 42.93 -11.12 0.45 9241
 9243 3 -58.79 42.9 -10.95 0.432 9242
 9244 3 -58.96 42.87 -10.77 0.432 9243
 9245 3 -59.32 43.43 -10.92 0.136 9244
 9246 3 -59.42 43.51 -10.93 0.000125 9245
 9247 3 -58.96 42.66 -10.6 0.34 9244
 9248 3 -58.78 42.5 -10.4 0.235 9247
 9249 3 -58.86 42.43 -10.27 0.284 9248
 9250 3 -58.95 42.37 -10.11 0.33 9249
 9251 3 -59.1 42.33 -9.94 0.345 9250
 9252 3 -59.21 42.21 -9.84 0.326 9251
 9253 3 -59.27 42.18 -9.75 0.337 9252
 9254 3 -59.38 42.07 -9.7 0.362 9253
 9255 3 -59.57 42.05 -9.68 0.322 9254
 9256 3 -59.5 41.9 -9.41 0.266 9255
 9257 3 -59.57 41.81 -9.27 0.239 9256
 9258 3 -59.67 41.73 -9.17 0.255 9257
 9259 3 -59.71 41.67 -8.97 0.232 9258
 9260 3 -59.82 41.63 -8.77 0.204 9259
 9261 3 -59.85 41.56 -8.67 0.162 9260
 9262 3 -59.95 41.48 -8.52 0.143 9261
 9263 3 -59.97 41.48 -8.34 0.167 9262
 9264 3 -60.03 41.45 -8.16 0.236 9263
 9265 3 -59.96 41.47 -8.02 0.295 9264
 9266 3 -60 41.44 -7.86 0.266 9265
 9267 3 -60.1 41.29 -7.65 0.219 9266
 9268 3 -60.21 41.23 -7.52 0.258 9267
 9269 3 -60.35 41.2 -7.41 0.303 9268
 9270 3 -60.46 41.12 -7.39 0.393 9269
 9271 3 -60.47 40.94 -7.39 0.538 9270
 9272 3 -60.4 40.63 -7.3 0.521 9271
 9273 3 -60.5 40.62 -7.23 0.602 9272
 9274 3 -60.57 40.55 -7.19 0.644 9273
 9275 3 -60.4 40.31 -7.22 0.661 9274
 9276 3 -60.39 40.17 -7.12 0.697 9275
 9277 3 -60.5 40.12 -7.15 0.75 9276
 9278 3 -60.4 39.97 -7.07 0.75 9277
 9279 3 -60.36 39.88 -7.14 0.766 9278
 9280 3 -60.35 39.77 -7.18 0.828 9279
 9281 3 -60.17 39.59 -7.25 0.317 9280
 9282 3 -60.09 39.49 -7.3 0.317 9281
 9283 3 -60.85 39.89 -6.06 0.26 9282
 9284 3 -60.89 39.81 -5.94 0.277 9283
 9285 3 -61 39.85 -5.84 0.246 9284
 9286 3 -61.03 39.82 -5.73 0.25 9285
 9287 3 -61.21 39.6 -5.59 0.289 9286
 9288 3 -61.32 39.46 -5.47 0.258 9287
 9289 3 -61.39 39.36 -5.34 0.282 9288
 9290 3 -61.54 39.28 -5.22 0.291 9289
 9291 3 -61.64 39.2 -5.05 0.254 9290
 9292 3 -61.67 39.16 -4.86 0.227 9291
 9293 3 -61.7 39.11 -4.64 0.285 9292
 9294 3 -61.72 39.06 -4.55 0.403 9293
 9295 3 -62.34 39.25 -4.81 0.174 9294
 9296 3 -62.5 39.24 -4.85 0.117 9295
 9297 3 -62.74 39.24 -4.84 0.099 9296
 9298 3 -62.85 39.25 -4.89 0.119 9297
 9299 3 -63.06 39.24 -4.92 0.136 9298
 9300 3 -63.17 39.23 -4.81 0.145 9299
 9301 3 -63.18 39.38 -4.72 0.000125 9300
 9302 3 -61.21 38.88 -4.13 0.191 9294
 9303 3 -61.14 38.83 -3.97 0.252 9302
 9304 3 -61.13 38.79 -3.8 0.269 9303
 9305 3 -61.09 38.65 -3.66 0.291 9304
 9306 3 -61.03 38.56 -3.57 0.291 9305
 9307 3 -60.99 38.42 -3.47 0.284 9306
 9308 3 -60.97 38.32 -3.35 0.27 9307
 9309 3 -60.93 38.18 -3.22 0.265 9308
 9310 3 -60.91 38.04 -3.05 0.223 9309
 9311 3 -60.9 37.97 -2.93 0.269 9310
 9312 3 -60.88 37.89 -2.74 0.322 9311
 9313 3 -60.83 37.74 -2.6 0.34 9312
 9314 3 -60.91 37.57 -2.47 0.321 9313
 9315 3 -60.94 37.49 -2.32 0.304 9314
 9316 3 -60.58 37.28 -2.43 0.097 9315
 9317 3 -60.46 37.22 -2.39 0.09 9316
 9318 3 -60.45 37.03 -2.47 0.078 9317
 9319 3 -60.44 36.93 -2.52 0.105 9318
 9320 3 -60.45 36.75 -2.58 0.132 9319
 9321 3 -60.52 36.54 -2.67 0.1 9320
 9322 3 -60.5 36.35 -2.77 0.113 9321
 9323 3 -60.47 36.17 -2.71 0.1 9322
 9324 3 -60.34 36.04 -2.79 0.116 9323
 9325 3 -60.25 36.03 -2.88 0.091 9324
 9326 3 -60.16 36.04 -2.94 0.106 9325
 9327 3 -60.09 36.01 -3.09 0.157 9326
 9328 3 -60.02 36.03 -3.19 0.181 9327
 9329 3 -60.21 36.18 -3.46 0.098 9328
 9330 3 -60.32 36.18 -3.63 0.129 9329
 9331 3 -60.42 36.21 -3.79 0.112 9330
 9332 3 -60.64 36.31 -3.88 0.112 9331
 9333 3 -60.72 36.32 -4 0.137 9332
 9334 3 -60.82 36.38 -4.16 0.17 9333
 9335 3 -60.89 36.42 -4.26 0.262 9334
 9336 3 -61.2 36.11 -4.09 0.093 9335
 9337 3 -61.35 36.02 -4.14 0.091 9336
 9338 3 -61.38 35.95 -4.22 0.000125 9337
 9339 3 -60.75 36.46 -4.59 0.161 9335
 9340 3 -60.79 36.28 -4.72 0.124 9339
 9341 3 -60.84 36.1 -4.83 0.144 9340
 9342 3 -60.84 35.99 -4.97 0.174 9341
 9343 3 -60.79 35.99 -5.1 0.2 9342
 9344 3 -60.39 36.14 -5.2 0.135 9343
 9345 3 -60.28 36.13 -5.25 0.107 9344
 9346 3 -60.15 36.18 -5.35 0.088 9345
 9347 3 -61.15 35.92 -5.14 0.149 9343
 9348 3 -61.18 35.8 -5 0.147 9347
 9349 3 -61.35 35.8 -4.85 0.134 9348
 9350 3 -61.53 35.77 -4.82 0.163 9349
 9351 3 -61.68 35.71 -4.76 0.147 9350
 9352 3 -61.78 35.5 -4.67 0.144 9351
 9353 3 -62.11 35.49 -4.64 0.121 9352
 9354 3 -62.31 35.38 -4.63 0.163 9353
 9355 3 -62.42 35.24 -4.6 0.175 9354
 9356 3 -62.67 35.14 -4.51 0.093 9355
 9357 3 -62.82 35.13 -4.46 0.087 9356
 9358 3 -62.96 35.2 -4.38 0.072 9357
 9359 3 -63.17 35.13 -4.28 0.067 9358
 9360 3 -63.31 35.11 -4.14 0.085 9359
 9361 3 -63.43 35.14 -4.16 0.12 9360
 9362 3 -63.5 35.3 -4.3 0.085 9361
 9363 3 -61.42 35.92 -5.17 0.105 9347
 9364 3 -59.99 35.79 -3.23 0.113 9328
 9365 3 -59.81 35.76 -3.25 0.082 9364
 9366 3 -59.84 35.64 -3.21 0.093 9365
 9367 3 -60 35.61 -3.19 0.044 9366
 9368 3 -60.95 37.5 -2.18 0.279 9315
 9369 3 -60.99 37.44 -1.89 0.336 9368
 9370 3 -61.05 37.46 -1.7 0.339 9369
 9371 3 -61.31 37.43 -1.56 0.359 9370
 9372 3 -61.51 37.51 -1.62 0.424 9371
 9373 3 -61.59 37.53 -1.68 0.462 9372
 9374 3 -61.52 38.04 -2.18 0.046 9373
 9375 3 -61.44 38.07 -2.24 0.114 9374
 9376 3 -61.52 37.87 -2 0.057 9375
 9377 3 -61.67 37.49 -1.36 0.655 9373
 9378 3 -61.78 37.39 -1.23 0.73 9377
 9379 3 -61.87 37.46 -1.2 0.743 9378
 9380 3 -61.92 37.45 -1.11 0.783 9379
 9381 3 -61.63 37.2 -0.24 0.423 9380
 9382 3 -61.66 37.22 -0.1 0.442 9381
 9383 3 -61.66 37.25 0.03 0.487 9382
 9384 3 -61.74 37.33 0.12 0.642 9383
 9385 3 -61.84 37.37 0.21 0.715 9384
 9386 3 -61.96 37.36 0.38 0.714 9385
 9387 3 -62.21 37.36 0.45 0.706 9386
 9388 3 -62.21 37.39 0.65 0.704 9387
 9389 3 -62.26 37.39 0.82 0.655 9388
 9390 3 -62.31 37.31 0.98 0.633 9389
 9391 3 -62.3 37.26 1.19 0.646 9390
 9392 3 -62.45 37.83 0.93 0.328 9391
 9393 3 -62.59 37.97 0.94 0.178 9392
 9394 3 -62.69 38.08 1.03 0.204 9393
 9395 3 -62.89 38.11 0.91 0.187 9394
 9396 3 -63.16 38.28 1.04 0.127 9395
 9397 3 -63.38 38.29 1.06 0.134 9396
 9398 3 -63.52 38.37 1.07 0.091 9397
 9399 3 -63.63 38.47 1.07 0.125 9398
 9400 3 -63.83 38.54 1.06 0.197 9399
 9401 3 -63.95 38.44 1.34 0.108 9400
 9402 3 -64.16 38.51 1.32 0.182 9401
 9403 3 -64.17 38.62 1.38 0.238 9402
 9404 3 -64.43 38.48 1.63 0.138 9403
 9405 3 -64.57 38.45 1.75 0.134 9404
 9406 3 -64.71 38.42 1.89 0.148 9405
 9407 3 -64.82 38.49 1.95 0.148 9406
 9408 3 -64.94 38.51 2.05 0.141 9407
 9409 3 -65.04 38.59 2.07 0.132 9408
 9410 3 -65.26 38.63 2.12 0.138 9409
 9411 3 -65.37 38.73 2.18 0.129 9410
 9412 3 -65.49 38.83 2.26 0.117 9411
 9413 3 -65.51 38.96 2.37 0.232 9412
 9414 3 -65.63 39.02 2.47 0.319 9413
 9415 3 -66.07 39.08 2.53 0.141 9414
 9416 3 -66.29 39.06 2.57 0.127 9415
 9417 3 -66.43 39.08 2.62 0.14 9416
 9418 3 -66.58 39.16 2.59 0.144 9417
 9419 3 -66.69 39.21 2.72 0.121 9418
 9420 3 -66.85 39.26 2.82 0.154 9419
 9421 3 -67.02 39.35 2.87 0.2 9420
 9422 3 -67.23 39.34 2.89 0.242 9421
 9423 3 -67.43 39.44 2.99 0.267 9422
 9424 3 -67.63 39.56 3.09 0.281 9423
 9425 3 -67.77 39.7 3.2 0.262 9424
 9426 3 -67.85 39.81 3.26 0.272 9425
 9427 3 -67.62 40.2 3.32 0.094 9426
 9428 3 -67.63 40.31 3.3 0.129 9427
 9429 3 -67.88 40.45 3.3 0.09 9428
 9430 3 -67.91 40.63 3.35 0.094 9429
 9431 3 -67.9 40.78 3.4 0.127 9430
 9432 3 -67.74 40.88 3.52 0.103 9431
 9433 3 -67.63 40.89 3.67 0.143 9432
 9434 3 -67.49 40.94 3.81 0.173 9433
 9435 3 -67.24 40.74 4.02 0.071 9434
 9436 3 -67.13 40.67 4.1 0.122 9435
 9437 3 -67.01 40.69 4.15 0.073 9436
 9438 3 -66.93 40.73 4.27 0.069 9437
 9439 3 -66.87 40.95 4.35 0.09 9438
 9440 3 -66.98 41.03 4.39 0.111 9439
 9441 3 -67.13 41.13 4.49 0.099 9440
 9442 3 -67.24 41.17 4.62 0.104 9441
 9443 3 -67.41 41.18 4.72 0.09 9442
 9444 3 -67.38 40.95 3.94 0.087 9434
 9445 3 -67.37 41.06 4.06 0.086 9444
 9446 3 -67.49 41.1 4.11 0.099 9445
 9447 3 -67.62 41.2 4.01 0.101 9446
 9448 3 -67.68 41.21 3.91 0.122 9447
 9449 3 -67.82 41.2 3.75 0.077 9448
 9450 3 -67.94 41.2 3.61 0.094 9449
 9451 3 -68.04 39.77 3.41 0.218 9426
 9452 3 -68.21 39.73 3.41 0.193 9451
 9453 3 -68.38 39.84 3.59 0.156 9452
 9454 3 -68.41 39.95 3.74 0.166 9453
 9455 3 -68.44 40.02 3.91 0.114 9454
 9456 3 -68.52 40.09 3.99 0.148 9455
 9457 3 -68.6 40.09 4.19 0.125 9456
 9458 3 -68.55 40.17 4.29 0.123 9457
 9459 3 -68.49 40.19 4.42 0.138 9458
 9460 3 -68.51 40.21 4.54 0.162 9459
 9461 3 -68.73 40.17 4.53 0.182 9460
 9462 3 -68.79 39.94 4.53 0.17 9461
 9463 3 -68.85 39.77 4.48 0.056 9462
 9464 3 -68.43 40.17 4.74 0.134 9460
 9465 3 -68.48 40.17 4.85 0.188 9464
 9466 3 -68.52 40.42 4.78 0.29 9465
 9467 3 -68.23 40.07 5.19 0.155 9466
 9468 3 -68.15 40.03 5.33 0.136 9467
 9469 3 -68.1 39.95 5.52 0.132 9468
 9470 3 -68.02 39.89 5.65 0.139 9469
 9471 3 -67.96 39.74 5.78 0.123 9470
 9472 3 -67.82 39.67 5.98 0.198 9471
 9473 3 -67.77 39.59 6.2 0.243 9472
 9474 3 -67.65 39.47 6.37 0.233 9473
 9475 3 -67.57 39.39 6.53 0.21 9474
 9476 3 -67.46 39.21 6.65 0.231 9475
 9477 3 -67.4 39.1 6.7 0.262 9476
 9478 3 -67.46 38.97 6.88 0.206 9477
 9479 3 -67.44 38.96 7.03 0.184 9478
 9480 3 -67.43 38.82 7.17 0.219 9479
 9481 3 -67.44 38.69 7.36 0.306 9480
 9482 3 -67.49 38.58 7.49 0.317 9481
 9483 3 -67.55 38.58 7.63 0.228 9482
 9484 3 -67.55 38.51 7.81 0.148 9483
 9485 3 -67.54 38.33 7.88 0.116 9484
 9486 3 -67.51 38.18 7.92 0.094 9485
 9487 3 -67.41 38.07 7.98 0.123 9486
 9488 3 -67.29 37.94 8.04 0.157 9487
 9489 3 -67.18 37.86 8.12 0.162 9488
 9490 3 -67.1 37.78 8.1 0.228 9489
 9491 3 -67.05 37.65 8.37 0.153 9490
 9492 3 -66.98 37.53 8.46 0.07 9491
 9493 3 -66.9 37.43 8.46 0.105 9492
 9494 3 -66.74 37.66 8.52 0.106 9491
 9495 3 -66.63 37.6 8.53 0.091 9494
 9496 3 -66.52 37.5 8.59 0.127 9495
 9497 3 -66.41 37.41 8.69 0.17 9496
 9498 3 -66.38 37.23 8.96 0.191 9497
 9499 3 -66.38 36.93 8.8 0.091 9498
 9500 3 -66.17 37.15 9.31 0.095 9498
 9501 3 -66.17 36.94 9.38 0.111 9500
 9502 3 -66.15 36.76 9.45 0.091 9501
 9503 3 -66.03 36.64 9.53 0.065 9502
 9504 3 -65.98 36.53 9.56 0.124 9503
 9505 3 -65.98 36.43 9.61 0.096 9504
 9506 3 -65.95 36.3 9.62 0.128 9505
 9507 3 -65.95 36.18 9.69 0.138 9506
 9508 3 -65.75 36.03 9.76 0.068 9507
 9509 3 -66.15 36.15 9.79 0.095 9507
 9510 3 -66.22 36.03 9.87 0.088 9509
 9511 3 -66.2 35.87 9.95 0.114 9510
 9512 3 -66.14 35.76 9.97 0.103 9511
 9513 3 -66.09 35.69 10.11 0.142 9512
 9514 3 -66.01 35.51 9.78 0.086 9513
 9515 3 -65.9 35.36 9.89 0.06 9514
 9516 3 -65.86 35.22 9.87 0.079 9515
 9517 3 -65.87 35.12 9.94 0.095 9516
 9518 3 -66.06 35.1 9.88 0.097 9517
 9519 3 -66.14 35.03 9.79 0.107 9518
 9520 3 -66.22 35 9.65 0.107 9519
 9521 3 -66.01 35.45 10.29 0.106 9513
 9522 3 -66.01 35.37 10.45 0.135 9521
 9523 3 -65.92 35.3 10.54 0.077 9522
 9524 3 -67.04 38.95 6.53 0.069 9477
 9525 3 -66.99 38.85 6.44 0.084 9524
 9526 3 -66.88 38.82 6.38 0.088 9525
 9527 3 -66.77 38.74 6.41 0.101 9526
 9528 3 -66.68 38.61 6.35 0.135 9527
 9529 3 -66.54 38.57 6.27 0.115 9528
 9530 3 -66.35 38.57 6.15 0.13 9529
 9531 3 -66.1 38.65 6.07 0.169 9530
 9532 3 -65.96 38.67 5.95 0.142 9531
 9533 3 -68.76 40.72 4.62 0.154 9466
 9534 3 -68.91 40.88 4.73 0.111 9533
 9535 3 -68.94 41.04 4.72 0.162 9534
 9536 3 -68.93 41.15 4.81 0.23 9535
 9537 3 -69.01 41.25 5.16 0.153 9536
 9538 3 -69.05 41.35 5.35 0.161 9537
 9539 3 -69.12 41.45 5.4 0.266 9538
 9540 3 -69.15 41.53 5.48 0.366 9539
 9541 3 -69.43 41.54 4.94 0.132 9540
 9542 3 -69.57 41.5 4.98 0.000125 9541
 9543 3 -68.93 41.42 5.91 0.185 9540
 9544 3 -68.79 41.45 6.11 0.116 9543
 9545 3 -68.63 41.46 6.28 0.125 9544
 9546 3 -68.6 41.46 6.44 0.125 9545
 9547 3 -68.48 41.46 6.77 0.096 9546
 9548 3 -68.44 41.45 6.89 0.052 9547
 9549 3 -68.37 41.46 6.99 0.046 9548
 9550 3 -68.33 41.39 7.11 0.085 9549
 9551 3 -68.73 41.57 5.81 0.102 9543
 9552 3 -68.6 41.59 5.77 0.068 9551
 9553 3 -68.29 39.71 3.12 0.074 9452
 9554 3 -68.35 39.8 3.03 0.103 9553
 9555 3 -68.38 39.91 2.89 0.091 9554
 9556 3 -68.52 39.98 2.78 0.093 9555
 9557 3 -68.54 40.19 2.78 0.11 9556
 9558 3 -68.49 40.31 2.78 0.138 9557
 9559 3 -68.35 40.38 2.72 0.108 9558
 9560 3 -68.33 40.51 2.55 0.091 9559
 9561 3 -68.44 40.59 2.43 0.088 9560
 9562 3 -68.46 40.73 2.38 0.111 9561
 9563 3 -68.3 40.89 2.31 0.068 9562
 9564 3 -68.38 40.96 2.25 0.073 9563
 9565 3 -68.49 41.09 2.15 0.13 9564
 9566 3 -68.51 41.3 2.06 0.106 9565
 9567 3 -62.91 38 0.8 0.074 9395
 9568 3 -62.94 37.9 0.69 0.101 9567
 9569 3 -63.02 37.85 0.58 0.062 9568
 9570 3 -62.16 36.52 1.69 0.406 9391
 9571 3 -61.9 36.26 1.92 0.399 9570
 9572 3 -61.88 36.12 1.94 0.517 9571
 9573 3 -61.88 36.02 2 0.556 9572
 9574 3 -61.76 35.89 2.08 0.516 9573
 9575 3 -61.4 35.77 2.17 0.444 9574
 9576 3 -61.33 35.67 2.29 0.42 9575
 9577 3 -61.26 35.59 2.38 0.371 9576
 9578 3 -61.05 35.66 2.58 0.359 9577
 9579 3 -60.65 35.88 2.77 0.234 9578
 9580 3 -60.79 35.7 3.08 0.172 9579
 9581 3 -60.76 35.74 3.25 0.188 9580
 9582 3 -60.83 35.8 3.42 0.189 9581
 9583 3 -60.98 35.71 3.62 0.194 9582
 9584 3 -61.05 35.64 3.77 0.218 9583
 9585 3 -61.19 35.63 4 0.13 9584
 9586 3 -61.15 35.74 4.16 0.091 9585
 9587 3 -61.19 35.81 4.25 0.121 9586
 9588 3 -61.29 35.84 4.38 0.171 9587
 9589 3 -61.43 35.88 4.51 0.213 9588
 9590 3 -61.48 35.92 4.67 0.188 9589
 9591 3 -61.48 35.86 4.82 0.156 9590
 9592 3 -61.36 35.52 4.16 0.116 9585
 9593 3 -61.48 35.48 4.29 0.118 9592
 9594 3 -61.55 35.42 4.39 0.123 9593
 9595 3 -61.58 35.4 4.54 0.132 9594
 9596 3 -61.62 35.39 4.72 0.179 9595
 9597 3 -61.69 35.42 4.86 0.271 9596
 9598 3 -62.19 35.5 4.75 0.155 9597
 9599 3 -62.47 35.67 4.75 0.112 9598
 9600 3 -62.65 35.78 4.68 0.132 9599
 9601 3 -62.76 35.89 4.68 0.126 9600
 9602 3 -62.95 36 4.54 0.14 9601
 9603 3 -63.08 36.07 4.47 0.146 9602
 9604 3 -63.23 36.18 4.41 0.126 9603
 9605 3 -63.36 36.27 4.33 0.117 9604
 9606 3 -63.52 36.32 4.5 0.12 9605
 9607 3 -63.7 36.36 4.53 0.099 9606
 9608 3 -63.8 36.53 4.57 0.107 9607
 9609 3 -63.87 36.6 4.66 0.124 9608
 9610 3 -63.91 36.75 4.76 0.119 9609
 9611 3 -63.98 36.84 4.86 0.065 9610
 9612 3 -64.07 36.96 4.95 0.107 9611
 9613 3 -64.07 37.02 5.04 0.13 9612
 9614 3 -64.16 37.1 5.04 0.151 9613
 9615 3 -64.32 37.18 5.08 0.087 9614
 9616 3 -64.49 37.21 5.01 0.104 9615
 9617 3 -64.63 37.21 4.92 0.115 9616
 9618 3 -64.79 37.25 4.88 0.122 9617
 9619 3 -64.93 37.28 4.99 0.123 9618
 9620 3 -65.04 37.25 5.04 0.099 9619
 9621 3 -64.93 37.31 4.76 0.083 9618
 9622 3 -65.04 37.36 4.84 0.099 9621
 9623 3 -65.16 37.36 4.95 0.11 9622
 9624 3 -65.38 37.25 4.96 0.06 9623
 9625 3 -65.49 37.21 5 0.046 9624
 9626 3 -65.63 37.17 5.04 0.132 9625
 9627 3 -65.63 37.22 5.17 0.132 9626
 9628 3 -65.54 37.39 5.38 0.119 9627
 9629 3 -65.46 37.53 5.65 0.147 9628
 9630 3 -65.41 37.57 5.78 0.173 9629
 9631 3 -65.35 37.45 6 0.134 9630
 9632 3 -65.35 37.39 6.17 0.106 9631
 9633 3 -65.41 37.38 6.3 0.105 9632
 9634 3 -65.41 37.46 6.49 0.103 9633
 9635 3 -61.41 35.35 5.03 0.243 9597
 9636 3 -61.37 35.34 5.14 0.3 9635
 9637 3 -61.34 34.96 5.34 0.133 9636
 9638 3 -61.33 34.84 5.47 0.116 9637
 9639 3 -61.37 34.78 5.63 0.145 9638
 9640 3 -61.43 34.7 5.75 0.172 9639
 9641 3 -61.45 34.6 5.89 0.209 9640
 9642 3 -61.48 34.53 5.97 0.251 9641
 9643 3 -61.47 34.52 6.09 0.313 9642
 9644 3 -61.86 34.32 6.18 0.183 9643
 9645 3 -62.05 34.29 6.38 0.141 9644
 9646 3 -62.15 34.21 6.48 0.12 9645
 9647 3 -62.29 34.17 6.69 0.096 9646
 9648 3 -62.34 34.1 6.76 0.146 9647
 9649 3 -62.43 34.03 6.87 0.117 9648
 9650 3 -62.47 34.03 7.08 0.062 9649
 9651 3 -62.52 33.97 7.22 0.044 9650
 9652 3 -62.51 33.87 7.29 0.047 9651
 9653 3 -61.2 34.57 6.33 0.21 9643
 9654 3 -61.11 34.52 6.49 0.157 9653
 9655 3 -61.04 34.53 6.64 0.134 9654
 9656 3 -60.91 34.46 6.79 0.146 9655
 9657 3 -60.93 34.4 6.92 0.11 9656
 9658 3 -60.98 34.32 7.04 0.125 9657
 9659 3 -60.95 34.33 7.17 0.125 9658
 9660 3 -60.94 34.29 7.29 0.105 9659
 9661 3 -60.83 34.21 7.43 0.121 9660
 9662 3 -60.73 34.11 7.51 0.116 9661
 9663 3 -60.68 34.04 7.59 0.138 9662
 9664 3 -60.58 34 7.71 0.129 9663
 9665 3 -60.48 33.96 7.85 0.129 9664
 9666 3 -60.36 33.89 7.99 0.148 9665
 9667 3 -60.26 33.89 8.12 0.21 9666
 9668 3 -60.19 33.83 8.28 0.207 9667
 9669 3 -60.18 33.76 8.49 0.216 9668
 9670 3 -60.28 33.76 8.77 0.159 9669
 9671 3 -60.12 33.78 8.96 0.156 9670
 9672 3 -60.11 33.73 9.11 0.179 9671
 9673 3 -59.97 33.65 9.28 0.206 9672
 9674 3 -59.76 33.6 9.45 0.185 9673
 9675 3 -59.61 33.61 9.64 0.155 9674
 9676 3 -59.54 33.62 9.82 0.16 9675
 9677 3 -59.43 33.61 9.94 0.135 9676
 9678 3 -59.4 33.62 10.05 0.185 9677
 9679 3 -59.33 33.63 10.16 0.288 9678
 9680 3 -59.24 33.7 10.19 0.407 9679
 9681 3 -59.25 33.8 10.27 0.472 9680
 9682 3 -59.22 33.94 10.33 0.485 9681
 9683 3 -59.18 33.97 10.49 0.505 9682
 9684 3 -59.14 34.02 10.64 0.487 9683
 9685 3 -59 34.12 10.7 0.455 9684
 9686 3 -58.92 34.15 10.84 0.506 9685
 9687 3 -58.75 34.15 10.91 0.483 9686
 9688 3 -58.64 34.22 10.88 0.44 9687
 9689 3 -58.51 34.45 10.82 0.31 9688
 9690 3 -58.72 34.3 11.19 0.335 9689
 9691 3 -59.07 34.19 11.7 0.156 9690
 9692 3 -59.14 34.12 11.82 0.162 9691
 9693 3 -59.22 34.17 11.97 0.14 9692
 9694 3 -59.32 34.19 12.11 0.143 9693
 9695 3 -59.42 34.26 12.27 0.115 9694
 9696 3 -59.47 34.27 12.4 0.102 9695
 9697 3 -59.51 34.24 12.55 0.121 9696
 9698 3 -59.56 34.25 12.68 0.157 9697
 9699 3 -59.71 34.23 12.7 0.194 9698
 9700 3 -59.64 34.31 12.99 0.143 9699
 9701 3 -59.53 34.3 13.18 0.141 9700
 9702 3 -59.58 34.25 13.29 0.153 9701
 9703 3 -59.58 34.24 13.46 0.126 9702
 9704 3 -59.61 34.25 13.63 0.136 9703
 9705 3 -59.58 34.28 13.79 0.138 9704
 9706 3 -59.5 34.39 13.88 0.13 9705
 9707 3 -59.32 34.43 13.93 0.079 9706
 9708 3 -59.31 34.42 14.09 0.15 9707
 9709 3 -59.25 34.49 14.23 0.193 9708
 9710 3 -58.99 34.6 14.18 0.147 9709
 9711 3 -58.85 34.62 14.18 0.175 9710
 9712 3 -58.64 34.64 14.13 0.156 9711
 9713 3 -58.5 34.73 14.05 0.174 9712
 9714 3 -58.31 34.78 14.01 0.135 9713
 9715 3 -58.19 34.81 13.96 0.173 9714
 9716 3 -58.31 35.1 13.89 0.307 9715
 9717 3 -58.18 35.17 13.84 0.527 9716
 9718 3 -57.78 35.21 13.66 0.436 9717
 9719 3 -57.64 35.23 13.53 0.407 9718
 9720 3 -57.51 35.16 13.39 0.357 9719
 9721 3 -57.39 35.13 13.29 0.338 9720
 9722 3 -57.12 34.98 13.3 0.159 9721
 9723 3 -56.93 34.96 13.26 0.134 9722
 9724 3 -56.82 34.99 13.29 0.117 9723
 9725 3 -56.65 35.03 13.21 0.086 9724
 9726 3 -56.46 34.81 13.04 0.097 9725
 9727 3 -56.32 34.74 13.01 0.11 9726
 9728 3 -56.12 34.77 12.97 0.12 9727
 9729 3 -56.04 34.73 12.86 0.085 9728
 9730 3 -55.99 34.6 12.82 0.115 9729
 9731 3 -55.81 34.68 12.57 0.109 9730
 9732 3 -57.44 35.31 13.28 0.16 9720
 9733 3 -57.4 35.2 13.21 0.125 9732
 9734 3 -58.64 35.39 14.32 0.109 9717
 9735 3 -58.75 35.5 14.31 0.133 9734
 9736 3 -58.57 34.42 14.27 0.056 9712
 9737 3 -58.49 34.28 14.19 0.181 9736
 9738 3 -58.36 34.34 14.13 0.11 9737
 9739 3 -59.64 34.45 14.3 0.061 9709
 9740 3 -59.69 34.35 14.36 0.098 9739
 9741 3 -59.61 34.28 14.4 0.133 9740
 9742 3 -59.68 34.27 14.6 0.098 9741
 9743 3 -59.86 34.24 14.73 0.084 9742
 9744 3 -59.99 34.24 14.85 0.077 9743
 9745 3 -60.08 34.21 15.02 0.102 9744
 9746 3 -59.07 34.41 10.97 0.079 9690
 9747 3 -59.14 34.37 10.86 0.061 9746
 9748 3 -58.42 34.94 10.79 0.176 9689
 9749 3 -58.26 35.06 10.71 0.157 9748
 9750 3 -57.99 35.23 10.72 0.117 9749
 9751 3 -57.9 35.37 10.74 0.124 9750
 9752 3 -57.82 35.52 10.71 0.112 9751
 9753 3 -57.68 35.59 10.6 0.128 9752
 9754 3 -57.57 35.7 10.51 0.074 9753
 9755 3 -57.57 35.9 10.57 0.113 9754
 9756 3 -58.25 35.2 10.77 0.083 9749
 9757 3 -58.65 34.02 11.12 0.379 9688
 9758 3 -58.11 33.67 10.92 0.137 9757
 9759 3 -57.93 33.61 11.02 0.141 9758
 9760 3 -57.89 33.66 10.92 0.076 9759
 9761 3 -61.43 35.74 5.07 0.186 9636
 9762 3 -61.44 35.86 5.17 0.215 9761
 9763 3 -61.32 35.92 5.36 0.117 9762
 9764 3 -61.37 36.02 5.45 0.175 9763
 9765 3 -61.41 36.09 5.55 0.181 9764
 9766 3 -61.4 36.06 5.87 0.094 9765
 9767 3 -61.48 36.04 5.96 0.095 9766
 9768 3 -61.54 36.03 6.12 0.091 9767
 9769 3 -61.58 36.07 6.25 0.069 9768
 9770 3 -61.59 36.07 6.38 0.146 9769
 9771 3 -61.61 36.11 6.53 0.131 9770
 9772 3 -61.66 36.14 6.66 0.167 9771
 9773 3 -61.65 36.21 6.79 0.145 9772
 9774 3 -61.55 36.28 7.01 0.133 9773
 9775 3 -61.48 36.36 7.17 0.087 9774
 9776 3 -61.44 36.53 7.28 0.115 9775
 9777 3 -61.48 36.61 7.46 0.123 9776
 9778 3 -61.51 36.65 7.61 0.132 9777
 9779 3 -61.51 36.75 7.7 0.155 9778
 9780 3 -61.51 36.85 7.79 0.148 9779
 9781 3 -61.59 37.01 7.87 0.21 9780
 9782 3 -61.7 37.04 7.99 0.239 9781
 9783 3 -61.76 37.19 8.03 0.273 9782
 9784 3 -61.72 37.25 8.12 0.254 9783
 9785 3 -61.73 37.26 8.36 0.21 9784
 9786 3 -61.88 37.22 8.46 0.181 9785
 9787 3 -62.05 37.23 8.61 0.141 9786
 9788 3 -62.08 37.26 8.73 0.185 9787
 9789 3 -62.11 37.29 8.89 0.249 9788
 9790 3 -62.07 37.29 9.04 0.267 9789
 9791 3 -61.98 37.3 9.13 0.314 9790
 9792 3 -62.07 37.05 9.36 0.21 9791
 9793 3 -62.11 37.28 9.52 0.103 9792
 9794 3 -62.15 37.32 9.67 0.091 9793
 9795 3 -62.11 37.33 9.85 0.156 9794
 9796 3 -62.1 37.33 10.04 0.137 9795
 9797 3 -62.19 37.41 10.14 0.096 9796
 9798 3 -62.32 37.52 10.21 0.094 9797
 9799 3 -62.4 37.59 10.35 0.116 9798
 9800 3 -62.53 37.58 10.46 0.148 9799
 9801 3 -62.72 37.44 10.65 0.148 9800
 9802 3 -62.97 37.37 10.98 0.098 9801
 9803 3 -63.1 37.42 11.12 0.097 9802
 9804 3 -63.19 37.45 11.34 0.115 9803
 9805 3 -63.29 37.52 11.45 0.097 9804
 9806 3 -63.36 37.55 11.54 0.135 9805
 9807 3 -63.35 37.74 11.61 0.136 9806
 9808 3 -63.36 37.8 11.8 0.152 9807
 9809 3 -63.36 37.84 11.96 0.15 9808
 9810 3 -63.35 37.94 12.13 0.119 9809
 9811 3 -63.28 38.02 12.28 0.138 9810
 9812 3 -63.15 38.11 12.38 0.132 9811
 9813 3 -63.1 38.16 12.5 0.172 9812
 9814 3 -62.93 38.02 12.54 0.05 9813
 9815 3 -62.96 38.06 12.63 0.039 9814
 9816 3 -63.07 38.05 12.71 0.077 9815
 9817 3 -63.11 38.31 12.68 0.115 9813
 9818 3 -63.03 38.38 12.78 0.138 9817
 9819 3 -62.92 38.35 12.93 0.108 9818
 9820 3 -62.97 38.31 13.09 0.143 9819
 9821 3 -62.9 38.24 13.2 0.153 9820
 9822 3 -62.86 38.2 13.37 0.191 9821
 9823 3 -62.82 38.17 13.52 0.254 9822
 9824 3 -62.78 38.13 13.69 0.287 9823
 9825 3 -62.86 38.42 14.12 0.126 9824
 9826 3 -62.85 38.41 14.3 0.124 9825
 9827 3 -62.9 38.42 14.55 0.126 9826
 9828 3 -62.96 38.45 14.69 0.106 9827
 9829 3 -62.92 38.49 14.8 0.103 9828
 9830 3 -62.72 38.38 14.9 0.082 9829
 9831 3 -62.61 38.38 15.01 0.06 9830
 9832 3 -61.66 37.57 8.95 0.087 9791
 9833 3 -61.57 37.61 8.8 0.096 9832
 9834 3 -61.37 37.58 8.78 0.12 9833
 9835 3 -61.23 37.62 8.78 0.094 9834
 9836 3 -61.04 37.71 8.79 0.084 9835
 9837 3 -60.9 37.72 8.87 0.08 9836
 9838 3 -60.41 36.05 2.62 0.114 9579
 9839 3 -60.26 36.03 2.56 0.119 9838
 9840 3 -60.08 36.05 2.5 0.154 9839
 9841 3 -59.9 35.96 2.46 0.146 9840
 9842 3 -59.8 35.89 2.4 0.144 9841
 9843 3 -59.62 35.87 2.35 0.125 9842
 9844 3 -59.47 35.8 2.35 0.165 9843
 9845 3 -59.3 35.71 2.29 0.198 9844
 9846 3 -59.15 35.63 2.29 0.27 9845
 9847 3 -59.07 35.56 2.31 0.311 9846
 9848 3 -59.27 35.12 2.21 0.197 9847
 9849 3 -59.37 34.91 2.15 0.212 9848
 9850 3 -59.61 34.76 2.08 0.167 9849
 9851 3 -59.68 34.84 1.9 0.134 9850
 9852 3 -59.7 34.81 1.77 0.208 9851
 9853 3 -59.75 34.88 1.68 0.212 9852
 9854 3 -59.77 35.03 1.54 0.166 9853
 9855 3 -59.99 35.14 1.52 0.123 9854
 9856 3 -60.05 35.23 1.4 0.154 9855
 9857 3 -60.09 35.3 1.33 0.042 9856
 9858 3 -59.82 34.56 2.13 0.094 9850
 9859 3 -59.9 34.49 2.13 0.063 9858
 9860 3 -59.88 34.39 2.02 0.065 9859
 9861 3 -59.9 34.27 2 0.099 9860
 9862 3 -59.9 34.13 2.09 0.127 9861
 9863 3 -58.84 35.7 2.46 0.257 9847
 9864 3 -58.68 35.64 2.52 0.246 9863
 9865 3 -58.51 35.64 2.54 0.27 9864
 9866 3 -58.26 35.45 2.48 0.229 9865
 9867 3 -58.12 35.31 2.5 0.206 9866
 9868 3 -58.02 35.12 2.52 0.149 9867
 9869 3 -57.87 34.96 2.58 0.135 9868
 9870 3 -57.76 34.85 2.58 0.156 9869
 9871 3 -57.65 34.8 2.56 0.235 9870
 9872 3 -57.51 34.8 2.6 0.35 9871
 9873 3 -57.38 34.78 2.6 0.44 9872
 9874 3 -57.25 34.7 2.58 0.493 9873
 9875 3 -57.16 34.53 2.48 0.541 9874
 9876 3 -57.01 34.58 2.48 0.593 9875
 9877 3 -56.9 34.49 2.48 0.61 9876
 9878 3 -56.83 34.34 2.42 0.586 9877
 9879 3 -56.68 34.37 2.48 0.474 9878
 9880 3 -56.94 34.42 2.23 0.057 9879
 9881 3 -56.58 34.37 2.23 0.131 9880
 9882 3 -56.97 34.3 2.19 0.046 9880
 9883 3 -56.94 34.14 2.12 0.042 9882
 9884 3 -56.87 34.12 2.19 0.052 9883
 9885 3 -56.55 34.41 2.58 0.444 9879
 9886 3 -56.7 34.38 2.46 0.375 9885
 9887 3 -56.8 34.38 2.4 0.375 9886
 9888 3 -56.25 34.21 3.27 0.123 9887
 9889 3 -56.09 34.23 3.31 0.11 9888
 9890 3 -55.91 34.13 3.27 0.185 9889
 9891 3 -55.76 34.1 3.27 0.178 9890
 9892 3 -55.75 33.85 3.19 0.145 9891
 9893 3 -55.76 33.7 3.23 0.145 9892
 9894 3 -55.79 33.51 3.32 0.117 9893
 9895 3 -55.73 33.38 3.36 0.089 9894
 9896 3 -55.63 33.26 3.36 0.09 9895
 9897 3 -55.54 34.24 3.29 0.095 9891
 9898 3 -55.37 34.2 3.27 0.109 9897
 9899 3 -55.26 34.16 3.27 0.165 9898
 9900 3 -54.98 34.16 3.4 0.295 9899
 9901 3 -54.76 34.21 3.17 0.131 9900
 9902 3 -54.4 34.21 3.17 0.23 9901
 9903 3 -54.12 34.27 3.31 0.172 9902
 9904 3 -54.01 34.21 3.35 0.154 9903
 9905 3 -53.79 34.16 3.38 0.112 9904
 9906 3 -53.61 34.03 3.38 0.13 9905
 9907 3 -53.47 33.99 3.42 0.087 9906
 9908 3 -53.26 33.99 3.44 0.082 9907
 9909 3 -53.12 33.99 3.54 0.14 9908
 9910 3 -52.98 33.99 3.62 0.107 9909
 9911 3 -52.87 34.02 3.63 0.139 9910
 9912 3 -52.75 34.02 3.71 0.136 9911
 9913 3 -52.58 34.01 3.77 0.154 9912
 9914 3 -52.41 34.08 3.83 0.177 9913
 9915 3 -52.12 34.09 3.63 0.139 9914
 9916 3 -51.94 34.17 3.54 0.164 9915
 9917 3 -51.82 34.24 3.48 0.169 9916
 9918 3 -51.61 34.24 3.25 0.112 9917
 9919 3 -51.45 34.24 3.17 0.119 9918
 9920 3 -51.33 34.27 3.17 0.125 9919
 9921 3 -51.2 34.31 3.13 0.000125 9920
 9922 3 -52.55 34.09 4.12 0.092 9914
 9923 3 -52.55 34.11 4.26 0.133 9922
 9924 3 -52.48 34.14 4.38 0.179 9923
 9925 3 -52.37 34.17 4.46 0.23 9924
 9926 3 -52.2 34.42 4.62 0.168 9925
 9927 3 -52.12 34.42 4.86 0.165 9926
 9928 3 -51.98 34.42 5.07 0.131 9927
 9929 3 -51.88 34.42 5.21 0.135 9928
 9930 3 -51.83 34.34 5.42 0.113 9929
 9931 3 -51.76 34.32 5.57 0.147 9930
 9932 3 -51.73 34.43 5.76 0.157 9931
 9933 3 -51.72 34.5 5.88 0.225 9932
 9934 3 -51.73 34.57 5.99 0.252 9933
 9935 3 -51.65 34.96 6.03 0.085 9934
 9936 3 -55.44 33.81 3.35 0.188 9899
 9937 3 -55.37 33.69 3.35 0.19 9936
 9938 3 -55.26 33.62 3.41 0.151 9937
 9939 3 -57.11 34.33 2.31 0.316 9886
 9940 3 -57.29 34.31 2.35 0.194 9939
 9941 3 -57.36 34.3 2.46 0.000125 9940
 9942 3 -56.33 34.26 2.17 0.132 9885
 9943 3 -56.3 34.12 2.23 0.163 9942
 9944 3 -56.36 33.99 2.31 0.182 9943
 9945 3 -56.44 33.95 2.42 0.124 9944
 9946 3 -62.24 37.75 -1.74 0.255 9380
 9947 3 -62.34 37.74 -1.81 0.053 9946
 9948 3 -60.14 39.17 -7.3 0.078 9281
 9949 3 -59.75 39.51 -8.13 0.295 9280
 9950 3 -59.32 39.42 -7.88 0.132 9949
 9951 3 -59.17 39.34 -7.89 0.146 9950
 9952 3 -59.03 39.27 -7.92 0.145 9951
 9953 3 -58.85 39.15 -7.86 0.107 9952
 9954 3 -58.71 39.08 -7.89 0.132 9953
 9955 3 -58.78 38.95 -7.69 0.113 9954
 9956 3 -58.77 38.95 -7.5 0.158 9955
 9957 3 -58.64 38.85 -7.39 0.108 9956
 9958 3 -58.59 39.15 -8.12 0.098 9954
 9959 3 -58.6 39.17 -8.26 0.207 9958
 9960 3 -58.38 39.2 -8.34 0.402 9959
 9961 3 -58.21 39.23 -8.4 0.444 9960
 9962 3 -58.13 39.08 -8.52 0.412 9961
 9963 3 -58.03 39.13 -8.69 0.369 9962
 9964 3 -57.95 39.2 -8.77 0.334 9963
 9965 3 -57.81 39.23 -8.84 0.326 9964
 9966 3 -57.75 39.27 -8.93 0.317 9965
 9967 3 -57.57 39.2 -8.87 0.108 9966
 9968 3 -57.5 39.16 -8.85 0.108 9967
 9969 3 -58.1 39.2 -9.34 0.101 9968
 9970 3 -58.07 38.97 -9.38 0.000125 9969
 9971 3 -57.32 39.09 -8.85 0.065 9967
 9972 3 -57.57 39.48 -8.94 0.081 9966
 9973 3 -57.47 39.52 -8.96 0.085 9972
 9974 3 -57.39 39.65 -9 0.098 9973
 9975 3 -57.29 39.73 -9.03 0.134 9974
 9976 3 -57.28 39.83 -9.12 0.109 9975
 9977 3 -57.27 39.95 -9.24 0.093 9976
 9978 3 -57.31 40.09 -9.33 0.084 9977
 9979 3 -57.25 40.2 -9.32 0.131 9978
 9980 3 -57.06 40.35 -9.24 0.064 9979
 9981 3 -57.02 40.51 -9.19 0.083 9980
 9982 3 -57 40.66 -9.21 0.105 9981
 9983 3 -57 40.84 -9.18 0.128 9982
 9984 3 -57.03 40.95 -9.11 0.139 9983
 9985 3 -57.02 41.02 -9.01 0.067 9984
 9986 3 -60.03 39.44 -8.26 0.191 9949
 9987 3 -60.17 39.34 -8.24 0.224 9986
 9988 3 -60.57 39.27 -8.12 0.124 9987
 9989 3 -60.64 39.23 -8.01 0.101 9988
 9990 3 -60.75 39.26 -7.92 0.049 9989
 9991 3 -60.85 39.26 -7.83 0.067 9990
 9992 3 -59.9 39.23 -8.09 0.037 9987
 9993 3 -59.74 39.22 -8.13 0.177 9992
 9994 3 -59.64 39.16 -8.19 0.216 9993
 9995 3 -59.53 39.15 -8.18 0.214 9994
 9996 3 -59.46 39.24 -8.26 0.073 9995
 9997 3 -61.28 40.72 -7.27 0.214 9274
 9998 3 -61.34 40.55 -7.44 0.239 9997
 9999 3 -61.38 40.41 -7.45 0.258 9998
 10000 3 -61.56 40.4 -7.56 0.296 9999
 10001 3 -61.71 40.34 -7.53 0.269 10000
 10002 3 -61.77 40.23 -7.47 0.31 10001
 10003 3 -62.13 40.06 -7.36 0.144 10002
 10004 3 -62.28 40.04 -7.26 0.157 10003
 10005 3 -62.5 40.01 -7.23 0.101 10004
 10006 3 -62.6 39.98 -7.31 0.132 10005
 10007 3 -62.72 39.94 -7.4 0.145 10006
 10008 3 -62.85 39.95 -7.43 0.133 10007
 10009 3 -61.03 40.71 -6.73 0.059 9273
 10010 3 -61.1 40.67 -6.61 0.079 10009
 10011 3 -58.95 43.54 -11.13 0.097 9243
 10012 3 -59.07 43.58 -11.09 0.089 10011
 10013 3 -59.11 43.68 -11.02 0.164 10012
 10014 3 -59.14 43.86 -10.9 0.089 10013
 10015 3 -59.09 43.94 -10.79 0.095 10014
 10016 3 -59.07 44.03 -10.72 0.111 10015
 10017 3 -58.95 44.08 -10.61 0.09 10016
 10018 3 -58.75 44.19 -10.36 0.121 10017
 10019 3 -58.65 44.29 -10.28 0.095 10018
 10020 3 -58.57 44.41 -10.19 0.096 10019
 10021 3 -58.52 44.53 -10.1 0.122 10020
 10022 3 -58.43 44.58 -10.02 0.117 10021
 10023 3 -58.25 43.08 -10.98 0.22 9242
 10024 3 -58.21 43.25 -11.05 0.165 10023
 10025 3 -58.14 42.59 -11.7 0.077 9241
 10026 3 -57.89 42.51 -11.78 0.132 10025
 10027 3 -57.77 42.48 -11.78 0.12 10026
 10028 3 -57.59 42.51 -11.67 0.144 10027
 10029 3 -57.53 42.51 -11.53 0.11 10028
 10030 3 -57.21 43.25 -12.81 0.122 9225
 10031 3 -57.07 43.18 -12.76 0.141 10030
 10032 3 -56.9 43.1 -12.65 0.141 10031
 10033 3 -56.77 43.06 -12.59 0.097 10032
 10034 3 -56.6 43.07 -12.51 0.144 10033
 10035 3 -56.49 43.11 -12.43 0.153 10034
 10036 3 -56.27 43.25 -12.37 0.131 10035
 10037 3 -56.14 43.22 -12.22 0.182 10036
 10038 3 -56 43.23 -12.18 0.146 10037
 10039 3 -55.77 43.3 -12.15 0.111 10038
 10040 3 -55.67 43.33 -12.15 0.168 10039
 10041 3 -55.49 43.34 -12.12 0.208 10040
 10042 3 -55.28 43.32 -12.03 0.269 10041
 10043 3 -55.11 43.34 -11.95 0.299 10042
 10044 3 -54.97 43.44 -11.79 0.321 10043
 10045 3 -54.89 43.47 -11.7 0.372 10044
 10046 3 -54.92 43.39 -11.58 0.469 10045
 10047 3 -55.31 42.84 -11.58 0.193 10046
 10048 3 -55.42 42.65 -11.46 0.096 10047
 10049 3 -54.78 43.93 -11.62 0.324 10046
 10050 3 -54.81 44.15 -11.63 0.337 10049
 10051 3 -54.79 44.33 -11.53 0.453 10050
 10052 3 -54.27 43.94 -11.45 0.136 10051
 10053 3 -54.14 43.79 -11.48 0.098 10052
 10054 3 -54 43.71 -11.55 0.142 10053
 10055 3 -53.97 43.51 -11.65 0.063 10054
 10056 3 -54.86 44.48 -11.38 0.484 10051
 10057 3 -54.82 44.54 -11.28 0.498 10056
 10058 3 -55.64 44.58 -11.28 0.086 10057
 10059 3 -55.71 44.65 -11.23 0.074 10058
 10060 3 -54.57 44.61 -11.2 0.435 10057
 10061 3 -54.42 44.62 -11.04 0.449 10060
 10062 3 -54.43 44.64 -10.78 0.366 10061
 10063 3 -54.35 44.64 -10.61 0.29 10062
 10064 3 -54.21 44.65 -10.61 0.12 10063
 10065 3 -55.72 46.31 -14.38 0.084 9209
 10066 3 -55.29 46.75 -13.02 0.088 9205
 10067 3 -55.36 46.83 -12.89 0.08 10066
 10068 3 -55.5 46.88 -12.8 0.113 10067
 10069 3 -55.61 47.06 -12.78 0.123 10068
 10070 3 -55.71 47.11 -12.7 0.129 10069
 10071 3 -55.82 47.18 -12.54 0.131 10070
 10072 3 -55.85 47.33 -12.49 0.14 10071
 10073 3 -55.9 47.47 -12.44 0.111 10072
 10074 3 -55.92 47.58 -12.45 0.156 10073
 10075 3 -55.89 47.73 -12.37 0.138 10074
 10076 3 -55.82 47.82 -12.29 0.123 10075
 10077 3 -55.75 47.84 -12.19 0.056 10076
 10078 3 -55.6 48.05 -12.15 0.084 10077
 10079 3 -55.6 48.16 -12.14 0.088 10078
 10080 3 -55.99 47.6 -12.68 0.072 10074
 10081 3 -55.97 47.74 -12.73 0.133 10080
 10082 3 -56.02 47.82 -12.66 0.138 10081
 10083 3 -49.35 50.33 -13.28 0.227 6283
 10084 3 -49.34 50.36 -13.06 0.239 10083
 10085 3 -49.32 50.43 -12.96 0.284 10084
 10086 3 -49.5 50.72 -12.87 0.277 10085
 10087 3 -49.53 50.83 -12.81 0.353 10086
 10088 3 -49.2 51.21 -12.97 0.159 10087
 10089 3 -49.47 51.24 -12.93 0.085 10088
 10090 3 -49.57 51.31 -12.93 0.064 10089
 10091 3 -49.67 51.35 -12.87 0.07 10090
 10092 3 -49.75 51.52 -12.81 0.104 10091
 10093 3 -49.75 51.68 -12.72 0.11 10092
 10094 3 -49.65 51.78 -12.65 0.098 10093
 10095 3 -49.57 51.86 -12.59 0.06 10094
 10096 3 -48.84 51.35 -12.95 0.121 10088
 10097 3 -48.6 51.4 -12.87 0.075 10096
 10098 3 -48.42 51.5 -12.75 0.095 10097
 10099 3 -48.32 51.48 -12.71 0.122 10098
 10100 3 -48.06 51.57 -12.79 0.086 10099
 10101 3 -47.88 51.67 -12.84 0.114 10100
 10102 3 -47.71 51.78 -12.9 0.112 10101
 10103 3 -47.46 51.93 -12.96 0.079 10102
 10104 3 -47.31 51.93 -13.04 0.065 10103
 10105 3 -47.14 51.93 -13.12 0.094 10104
 10106 3 -47.03 51.82 -13.22 0.096 10105
 10107 3 -46.93 51.78 -13.3 0.104 10106
 10108 3 -46.81 51.75 -13.33 0.093 10107
 10109 3 -46.67 51.65 -13.33 0.102 10108
 10110 3 -46.53 51.7 -13.33 0.063 10109
 10111 3 -49.72 50.76 -12.53 0.316 10087
 10112 3 -49.82 50.76 -12.39 0.354 10111
 10113 3 -49.82 50.89 -12.3 0.273 10112
 10114 3 -49.81 51.01 -12.17 0.206 10113
 10115 3 -49.86 51.18 -12.05 0.224 10114
 10116 3 -49.79 51.32 -12.01 0.238 10115
 10117 3 -49.75 51.47 -11.9 0.261 10116
 10118 3 -49.71 51.65 -11.81 0.271 10117
 10119 3 -49.78 51.75 -11.79 0.226 10118
 10120 3 -49.78 51.9 -11.79 0.24 10119
 10121 3 -49.75 52.08 -11.73 0.268 10120
 10122 3 -49.72 52.14 -11.89 0.332 10121
 10123 3 -50.02 52.29 -11.68 0.273 10122
 10124 3 -50.07 52.44 -11.72 0.265 10123
 10125 3 -50.14 52.55 -11.74 0.249 10124
 10126 3 -50.28 52.59 -11.84 0.222 10125
 10127 3 -50.36 52.72 -11.83 0.263 10126
 10128 3 -50.52 52.87 -11.98 0.249 10127
 10129 3 -50.56 53.01 -12.02 0.274 10128
 10130 3 -50.82 53.15 -12.08 0.241 10129
 10131 3 -50.92 53.26 -12.1 0.243 10130
 10132 3 -51.22 53.05 -11.93 0.057 10131
 10133 3 -51.4 53.09 -11.85 0.09 10132
 10134 3 -50.89 53.48 -12.24 0.208 10131
 10135 3 -50.89 53.61 -12.24 0.265 10134
 10136 3 -50.92 53.72 -12.32 0.273 10135
 10137 3 -51.46 53.65 -12.54 0.099 10136
 10138 3 -51.6 53.65 -12.54 0.076 10137
 10139 3 -51.75 53.69 -12.49 0.129 10138
 10140 3 -51.75 53.8 -12.43 0.115 10139
 10141 3 -51.07 53.84 -12.42 0.133 10136
 10142 3 -51.15 54 -12.33 0.186 10141
 10143 3 -51.2 54.09 -12.35 0.221 10142
 10144 3 -51.17 54.22 -12.38 0.269 10143
 10145 3 -51.32 54.39 -12.43 0.252 10144
 10146 3 -51.47 54.51 -12.42 0.286 10145
 10147 3 -51.63 54.61 -12.33 0.33 10146
 10148 3 -51.59 54.83 -12.46 0.401 10147
 10149 3 -51.57 54.97 -12.49 0.461 10148
 10150 3 -51.71 55.05 -12.57 0.466 10149
 10151 3 -51.72 55.19 -12.57 0.461 10150
 10152 3 -51.75 55.32 -11.96 0.124 10151
 10153 3 -51.85 55.39 -11.88 0.161 10152
 10154 3 -51.92 55.47 -11.82 0.158 10153
 10155 3 -51.9 55.55 -11.7 0.136 10154
 10156 3 -51.92 55.65 -11.6 0.118 10155
 10157 3 -51.92 55.71 -11.43 0.126 10156
 10158 3 -51.95 55.72 -11.28 0.131 10157
 10159 3 -51.99 55.75 -11.16 0.089 10158
 10160 3 -52.03 55.72 -10.97 0.282 10159
 10161 3 -52.17 55.76 -10.84 0.322 10160
 10162 3 -52.39 55.79 -10.74 0.301 10161
 10163 3 -52.03 55.97 -10.58 0.177 10162
 10164 3 -51.86 56.04 -10.52 0.151 10163
 10165 3 -51.75 56.14 -10.43 0.11 10164
 10166 3 -51.61 56.22 -10.39 0.118 10165
 10167 3 -51.46 56.25 -10.34 0.116 10166
 10168 3 -51.31 56.36 -10.28 0.164 10167
 10169 3 -51.17 56.4 -10.24 0.166 10168
 10170 3 -50.96 56.53 -10.23 0.174 10169
 10171 3 -50.82 56.54 -10.17 0.161 10170
 10172 3 -50.46 56.61 -10.1 0.163 10171
 10173 3 -50.36 56.65 -10.1 0.206 10172
 10174 3 -50.17 56.65 -10.09 0.255 10173
 10175 3 -50.04 56.66 -10.03 0.249 10174
 10176 3 -49.85 56.62 -9.76 0.269 10175
 10177 3 -49.57 56.59 -9.6 0.25 10176
 10178 3 -49.39 56.59 -9.5 0.262 10177
 10179 3 -49.31 56.59 -9.32 0.333 10178
 10180 3 -49.14 56.59 -9.17 0.283 10179
 10181 3 -48.95 56.52 -9.15 0.236 10180
 10182 3 -48.5 56.31 -9.14 0.126 10181
 10183 3 -48.42 56.41 -9.09 0.178 10182
 10184 3 -48.35 56.45 -9.03 0.246 10183
 10185 3 -47.95 56.38 -9.02 0.196 10184
 10186 3 -47.7 56.37 -8.97 0.137 10185
 10187 3 -47.49 56.34 -8.88 0.14 10186
 10188 3 -47.32 56.34 -8.78 0.169 10187
 10189 3 -47.03 56.3 -8.57 0.139 10188
 10190 3 -46.89 56.23 -8.44 0.123 10189
 10191 3 -46.78 56.17 -8.36 0.101 10190
 10192 3 -46.68 56.08 -8.24 0.104 10191
 10193 3 -46.61 56.09 -8.12 0.12 10192
 10194 3 -46.59 56.02 -7.96 0.115 10193
 10195 3 -46.52 55.98 -7.83 0.139 10194
 10196 3 -46.54 55.92 -7.63 0.172 10195
 10197 3 -46.57 55.95 -7.47 0.251 10196
 10198 3 -46.17 56.06 -7.46 0.081 10197
 10199 3 -46.03 56.08 -7.43 0.105 10198
 10200 3 -45.9 56.1 -7.47 0.102 10199
 10201 3 -45.75 56.19 -7.51 0.108 10200
 10202 3 -45.67 56.3 -7.51 0.1 10201
 10203 3 -45.46 56.31 -7.54 0.134 10202
 10204 3 -45.31 56.31 -7.51 0.167 10203
 10205 3 -45.14 56.31 -7.53 0.174 10204
 10206 3 -44.95 56.34 -7.57 0.164 10205
 10207 3 -44.71 56.34 -7.59 0.15 10206
 10208 3 -44.52 56.3 -7.61 0.164 10207
 10209 3 -44.39 56.26 -7.71 0.091 10208
 10210 3 -44.39 56.3 -7.86 0.096 10209
 10211 3 -44.5 56.41 -7.91 0.049 10210
 10212 3 -44.57 56.38 -7.5 0.084 10208
 10213 3 -44.5 56.51 -7.47 0.093 10212
 10214 3 -44.42 56.59 -7.45 0.061 10213
 10215 3 -44.28 56.66 -7.47 0.092 10214
 10216 3 -44.04 56.7 -7.57 0.000125 10215
 10217 3 -46.77 55.91 -7.37 0.2 10197
 10218 3 -46.92 55.86 -7.17 0.117 10217
 10219 3 -46.99 55.74 -7.01 0.126 10218
 10220 3 -46.92 55.61 -6.86 0.118 10219
 10221 3 -46.85 55.6 -6.72 0.208 10220
 10222 3 -46.85 55.5 -6.41 0.108 10221
 10223 3 -46.81 55.5 -6.17 0.134 10222
 10224 3 -46.74 55.5 -6.03 0.152 10223
 10225 3 -46.6 55.56 -5.83 0.131 10224
 10226 3 -46.5 55.56 -5.75 0.138 10225
 10227 3 -46.47 55.48 -5.63 0.209 10226
 10228 3 -46.71 55.31 -5.43 0.08 10227
 10229 3 -46.78 55.17 -5.37 0.095 10228
 10230 3 -46.81 55.1 -5.28 0.15 10229
 10231 3 -46.85 54.99 -5.19 0.171 10230
 10232 3 -46.65 54.96 -5.03 0.133 10231
 10233 3 -46.6 54.99 -4.91 0.062 10232
 10234 3 -47.04 54.88 -5.25 0.09 10231
 10235 3 -47.13 54.74 -5.23 0.089 10234
 10236 3 -47.25 54.67 -5.14 0.121 10235
 10237 3 -47.29 54.73 -5.03 0.12 10236
 10238 3 -47.39 54.73 -4.9 0.000125 10237
 10239 3 -47.34 54.57 -5.29 0.094 10236
 10240 3 -47.54 54.49 -5.41 0.095 10239
 10241 3 -47.6 54.43 -5.5 0.096 10240
 10242 3 -47.7 54.38 -5.53 0.08 10241
 10243 3 -47.74 54.28 -5.73 0.07 10242
 10244 3 -47.82 54.24 -5.81 0.08 10243
 10245 3 -47.92 54.14 -5.86 0.087 10244
 10246 3 -48.02 54.06 -5.87 0.141 10245
 10247 3 -48.04 53.99 -5.95 0.145 10246
 10248 3 -48.15 53.99 -6.12 0.054 10247
 10249 3 -48.22 53.92 -6.19 0.071 10248
 10250 3 -48.25 53.85 -6.31 0.082 10249
 10251 3 -48.32 53.78 -6.36 0.097 10250
 10252 3 -48.49 53.74 -6.36 0.087 10251
 10253 3 -46.22 55.49 -5.68 0.091 10227
 10254 3 -46.13 55.52 -5.62 0.09 10253
 10255 3 -46 55.53 -5.61 0.089 10254
 10256 3 -45.88 55.64 -5.59 0.137 10255
 10257 3 -45.68 55.63 -5.62 0.114 10256
 10258 3 -45.57 55.67 -5.61 0.114 10257
 10259 3 -45.42 55.68 -5.57 0.073 10258
 10260 3 -45.22 55.68 -5.59 0.086 10259
 10261 3 -45.06 55.68 -5.58 0.103 10260
 10262 3 -44.86 55.68 -5.57 0.119 10261
 10263 3 -44.68 55.64 -5.54 0.098 10262
 10264 3 -44.57 55.59 -5.5 0.07 10263
 10265 3 -44.42 55.49 -5.5 0.073 10264
 10266 3 -44.32 55.46 -5.5 0.106 10265
 10267 3 -44.21 55.42 -5.5 0.157 10266
 10268 3 -44.09 55.31 -5.43 0.198 10267
 10269 3 -43.96 55.27 -5.46 0.179 10268
 10270 3 -43.74 55.21 -5.46 0.131 10269
 10271 3 -43.59 55.13 -5.5 0.123 10270
 10272 3 -43.42 54.98 -5.43 0.093 10271
 10273 3 -46.7 55.56 -6.67 0.113 10221
 10274 3 -46.46 55.57 -6.65 0.071 10273
 10275 3 -46.36 55.56 -6.58 0.054 10274
 10276 3 -48.21 56.55 -9.08 0.07 10185
 10277 3 -50.78 56.66 -10.08 0.061 10171
 10278 3 -52.99 55.61 -10.67 0.154 10162
 10279 3 -53.21 55.68 -10.6 0.143 10278
 10280 3 -53.36 55.73 -10.52 0.159 10279
 10281 3 -53.56 55.89 -10.5 0.194 10280
 10282 3 -53.68 55.94 -10.47 0.182 10281
 10283 3 -53.92 56.04 -10.41 0.138 10282
 10284 3 -54.14 56.11 -10.34 0.135 10283
 10285 3 -54.35 56.18 -10.28 0.078 10284
 10286 3 -54.39 56.4 -10.15 0.071 10285
 10287 3 -54.56 56.22 -10.16 0.105 10285
 10288 3 -54.75 56.26 -10.09 0.083 10287
 10289 3 -54.92 56.25 -9.97 0.112 10288
 10290 3 -55.02 56.16 -9.92 0.133 10289
 10291 3 -55.14 56.07 -9.85 0.205 10290
 10292 3 -55.22 56.07 -9.78 0.232 10291
 10293 3 -55.42 55.94 -9.76 0.263 10292
 10294 3 -55.53 55.97 -9.67 0.27 10293
 10295 3 -55.64 55.92 -9.57 0.299 10294
 10296 3 -55.82 56.02 -9.41 0.251 10295
 10297 3 -55.89 55.95 -9.31 0.295 10296
 10298 3 -55.95 55.97 -9.08 0.267 10297
 10299 3 -55.93 55.97 -8.94 0.337 10298
 10300 3 -56.07 56.04 -8.98 0.244 10299
 10301 3 -56.46 56.16 -9.09 0.096 10300
 10302 3 -56.71 56.2 -9.06 0.151 10301
 10303 3 -56.92 56.27 -9 0.147 10302
 10304 3 -57.09 56.4 -8.95 0.196 10303
 10305 3 -57.27 56.48 -8.95 0.175 10304
 10306 3 -57.42 56.59 -9.09 0.14 10305
 10307 3 -57.57 56.73 -9.24 0.128 10306
 10308 3 -57.71 56.77 -9.2 0.127 10307
 10309 3 -57.89 56.87 -9.14 0.124 10308
 10310 3 -58.03 56.95 -9.09 0.13 10309
 10311 3 -58.2 57.08 -9.15 0.113 10310
 10312 3 -58.38 57.17 -9.25 0.128 10311
 10313 3 -58.54 57.27 -9.33 0.133 10312
 10314 3 -58.71 57.34 -9.34 0.134 10313
 10315 3 -58.92 57.4 -9.47 0.148 10314
 10316 3 -59.11 57.44 -9.52 0.134 10315
 10317 3 -59.28 57.52 -9.59 0.134 10316
 10318 3 -59.43 57.58 -9.64 0.105 10317
 10319 3 -59.61 57.62 -9.73 0.104 10318
 10320 3 -59.81 57.65 -9.76 0.146 10319
 10321 3 -60.03 57.71 -9.82 0.117 10320
 10322 3 -60.21 57.76 -9.83 0.106 10321
 10323 3 -60.32 57.86 -9.89 0.137 10322
 10324 3 -60.47 57.9 -9.98 0.134 10323
 10325 3 -60.67 57.9 -10.03 0.139 10324
 10326 3 -60.96 57.94 -10.14 0.115 10325
 10327 3 -61.1 57.96 -10.23 0.12 10326
 10328 3 -61.28 57.97 -10.35 0.148 10327
 10329 3 -61.43 57.97 -10.41 0.198 10328
 10330 3 -61.61 57.97 -10.42 0.241 10329
 10331 3 -61.75 58.04 -10.5 0.297 10330
 10332 3 -62.04 58 -10.09 0.168 10331
 10333 3 -62.22 58.01 -10.08 0.191 10332
 10334 3 -62.47 58.01 -10.09 0.144 10333
 10335 3 -62.64 58 -10.18 0.206 10334
 10336 3 -62.85 57.97 -10.17 0.245 10335
 10337 3 -62.78 58.03 -10.44 0.093 10336
 10338 3 -62.82 58.11 -10.49 0.084 10337
 10339 3 -62.92 58.16 -10.52 0.091 10338
 10340 3 -63.03 58.11 -10.52 0.000125 10339
 10341 3 -63.2 58.11 -10 0.185 10336
 10342 3 -63.39 58.19 -9.85 0.047 10341
 10343 3 -61.85 58.18 -10.9 0.11 10331
 10344 3 -62 58.23 -11.01 0.127 10343
 10345 3 -62.14 58.32 -11.08 0.124 10344
 10346 3 -62.31 58.4 -11.15 0.121 10345
 10347 3 -62.45 58.36 -11.17 0.168 10346
 10348 3 -62.63 58.18 -11.06 0.132 10347
 10349 3 -62.85 58.11 -11.02 0.164 10348
 10350 3 -63.04 58.09 -11 0.178 10349
 10351 3 -63.34 58.08 -10.95 0.118 10350
 10352 3 -63.5 58.09 -10.94 0.113 10351
 10353 3 -63.64 58.14 -10.9 0.112 10352
 10354 3 -63.78 58.18 -10.85 0.113 10353
 10355 3 -63.92 58.15 -10.75 0.104 10354
 10356 3 -64.07 58.18 -10.74 0.11 10355
 10357 3 -64.25 58.22 -10.78 0.135 10356
 10358 3 -64.43 58.29 -10.83 0.1 10357
 10359 3 -64.64 58.32 -10.82 0.141 10358
 10360 3 -64.84 58.34 -10.83 0.12 10359
 10361 3 -64.98 58.37 -10.86 0.137 10360
 10362 3 -65.2 58.36 -10.83 0.117 10361
 10363 3 -65.32 58.36 -10.69 0.148 10362
 10364 3 -65.4 58.29 -10.5 0.095 10363
 10365 3 -62.57 58.54 -11.36 0.077 10347
 10366 3 -62.75 58.57 -11.43 0.072 10365
 10367 3 -62.86 58.62 -11.49 0.059 10366
 10368 3 -62.96 58.68 -11.59 0.08 10367
 10369 3 -63.1 58.65 -11.66 0.057 10368
 10370 3 -63.21 58.69 -11.68 0.06 10369
 10371 3 -63.32 58.75 -11.7 0.093 10370
 10372 3 -63.46 58.79 -11.76 0.139 10371
 10373 3 -63.61 58.83 -11.83 0.068 10372
 10374 3 -63.75 58.87 -11.93 0.028 10373
 10375 3 -55.57 55.67 -8.51 0.194 10299
 10376 3 -55.67 55.4 -8.49 0.057 10375
 10377 3 -55.78 55.24 -8.32 0.08 10376
 10378 3 -51.78 55.29 -12.68 0.387 10151
 10379 3 -51.86 55.38 -12.97 0.308 10378
 10380 3 -52 55.45 -13.12 0.257 10379
 10381 3 -52.08 55.56 -13.26 0.214 10380
 10382 3 -52.16 55.65 -13.4 0.215 10381
 10383 3 -52.33 55.74 -13.59 0.175 10382
 10384 3 -52.4 55.79 -13.67 0.194 10383
 10385 3 -52.51 55.85 -13.82 0.207 10384
 10386 3 -52.61 55.93 -13.92 0.221 10385
 10387 3 -52.66 56 -14.01 0.259 10386
 10388 3 -52.29 56.25 -14.13 0.106 10387
 10389 3 -52.21 56.38 -14.17 0.114 10388
 10390 3 -52.08 56.58 -14.17 0.115 10389
 10391 3 -52.96 56 -14.01 0.23 10387
 10392 3 -53.12 56.03 -14.02 0.26 10391
 10393 3 -53.19 56.14 -14.11 0.322 10392
 10394 3 -53.32 56.21 -14.16 0.313 10393
 10395 3 -53.53 56.25 -14.18 0.3 10394
 10396 3 -53.73 56.35 -14.24 0.259 10395
 10397 3 -53.91 56.39 -14.31 0.279 10396
 10398 3 -54.07 56.46 -14.33 0.261 10397
 10399 3 -54.18 56.56 -14.39 0.276 10398
 10400 3 -54.29 56.64 -14.44 0.292 10399
 10401 3 -54.4 56.75 -14.5 0.283 10400
 10402 3 -54.62 56.96 -14.33 0.153 10401
 10403 3 -54.83 57.1 -14.42 0.061 10402
 10404 3 -54.97 57.21 -14.39 0.159 10403
 10405 3 -55.14 57.28 -14.38 0.239 10404
 10406 3 -55.18 57.43 -14.36 0.253 10405
 10407 3 -55.35 57.39 -14.45 0.369 10406
 10408 3 -55.41 57.53 -14.48 0.365 10407
 10409 3 -55.58 57.57 -14.55 0.372 10408
 10410 3 -55.78 57.6 -14.63 0.297 10409
 10411 3 -55.97 57.57 -14.52 0.206 10410
 10412 3 -56.15 57.61 -14.61 0.14 10411
 10413 3 -56.35 57.83 -14.73 0.183 10412
 10414 3 -56.32 58.03 -14.92 0.101 10413
 10415 3 -56.19 58.14 -15 0.074 10414
 10416 3 -56.58 57.85 -14.74 0.195 10413
 10417 3 -56.78 57.92 -14.75 0.206 10416
 10418 3 -56.94 57.92 -14.83 0.174 10417
 10419 3 -57.08 57.85 -14.92 0.153 10418
 10420 3 -57.3 57.88 -15 0.11 10419
 10421 3 -57.54 57.86 -15.06 0.119 10420
 10422 3 -57.68 57.85 -15.09 0.143 10421
 10423 3 -57.9 57.93 -15.11 0.089 10422
 10424 3 -58.07 58 -15.17 0.106 10423
 10425 3 -58.15 58.07 -15.17 0.094 10424
 10426 3 -58.32 58.15 -15.14 0.091 10425
 10427 3 -58.51 58.2 -15.1 0.086 10426
 10428 3 -58.71 58.28 -15.14 0.132 10427
 10429 3 -58.91 58.35 -15.22 0.104 10428
 10430 3 -59.12 58.37 -15.24 0.11 10429
 10431 3 -59.29 58.42 -15.24 0.107 10430
 10432 3 -59.43 58.48 -15.22 0.172 10431
 10433 3 -59.62 58.47 -15.19 0.175 10432
 10434 3 -59.79 58.25 -15.2 0.178 10433
 10435 3 -60.05 58.39 -15.28 0.081 10434
 10436 3 -60.3 58.42 -15.25 0.138 10435
 10437 3 -60.48 58.43 -15.17 0.099 10436
 10438 3 -60.62 58.53 -15.13 0.131 10437
 10439 3 -60.96 58.57 -14.95 0.135 10438
 10440 3 -61.07 58.63 -14.82 0.171 10439
 10441 3 -61.29 58.67 -14.67 0.18 10440
 10442 3 -61.5 58.7 -14.53 0.18 10441
 10443 3 -61.76 59.03 -14.61 0.102 10442
 10444 3 -61.9 59.14 -14.66 0.119 10443
 10445 3 -62.04 59.21 -14.63 0.131 10444
 10446 3 -62.22 59.28 -14.59 0.103 10445
 10447 3 -62.33 59.38 -14.64 0.112 10446
 10448 3 -62.43 59.47 -14.68 0.116 10447
 10449 3 -62.54 59.58 -14.7 0.119 10448
 10450 3 -62.68 59.63 -14.75 0.12 10449
 10451 3 -62.82 59.72 -14.76 0.121 10450
 10452 3 -62.9 59.86 -14.76 0.135 10451
 10453 3 -63.04 59.95 -14.77 0.144 10452
 10454 3 -63.21 60.07 -14.74 0.128 10453
 10455 3 -63.36 60.13 -14.73 0.13 10454
 10456 3 -63.48 60.08 -14.75 0.146 10455
 10457 3 -63.61 60.13 -14.71 0.124 10456
 10458 3 -63.72 60.21 -14.85 0.000125 10457
 10459 3 -61.1 58.39 -14.33 0.109 10442
 10460 3 -61.05 58.28 -14.33 0.000125 10459
 10461 3 -59.5 58.03 -15 0.091 10434
 10462 3 -59.53 57.86 -14.99 0.042 10461
 10463 3 -54.43 56.81 -14.72 0.244 10401
 10464 3 -54.51 56.9 -14.91 0.225 10463
 10465 3 -54.61 57.06 -15.08 0.152 10464
 10466 3 -54.6 57.14 -15.25 0.127 10465
 10467 3 -54.58 57.28 -15.33 0.164 10466
 10468 3 -54.66 57.35 -15.42 0.185 10467
 10469 3 -54.71 57.51 -15.55 0.19 10468
 10470 3 -54.82 57.6 -15.67 0.181 10469
 10471 3 -54.89 57.67 -15.83 0.181 10470
 10472 3 -54.93 57.81 -15.83 0.216 10471
 10473 3 -54.97 57.91 -15.88 0.238 10472
 10474 3 -55.14 57.92 -15.95 0.295 10473
 10475 3 -55.22 57.99 -16 0.278 10474
 10476 3 -55.36 58.05 -16.06 0.232 10475
 10477 3 -55.5 58.06 -16.15 0.225 10476
 10478 3 -55.51 58.16 -16.34 0.232 10477
 10479 3 -55.43 58.34 -16.68 0.104 10478
 10480 3 -55.4 58.27 -16.83 0.114 10479
 10481 3 -55.33 58.24 -16.92 0.111 10480
 10482 3 -55.15 58.42 -17.22 0.158 10481
 10483 3 -54.96 58.42 -17.38 0.32 10482
 10484 3 -54.83 58.45 -17.49 0.367 10483
 10485 3 -54.86 58.6 -17.93 0.24 10484
 10486 3 -54.79 58.63 -18.12 0.211 10485
 10487 3 -54.83 58.65 -18.3 0.217 10486
 10488 3 -54.73 58.7 -18.46 0.283 10487
 10489 3 -54.73 58.73 -18.59 0.329 10488
 10490 3 -54.36 58.68 -18.53 0.306 10489
 10491 3 -54.15 58.72 -18.59 0.29 10490
 10492 3 -53.83 58.73 -18.59 0.301 10491
 10493 3 -53.6 58.73 -18.62 0.298 10492
 10494 3 -53.43 58.7 -18.62 0.29 10493
 10495 3 -53.3 58.63 -18.62 0.286 10494
 10496 3 -53.12 58.51 -18.75 0.345 10495
 10497 3 -52.9 58.48 -18.8 0.305 10496
 10498 3 -52.78 58.41 -18.85 0.3 10497
 10499 3 -52.58 58.45 -18.89 0.282 10498
 10500 3 -52.43 58.41 -19.03 0.264 10499
 10501 3 -52.6 58.12 -18.99 0.086 10500
 10502 3 -52.48 58.04 -18.93 0.095 10501
 10503 3 -52.15 58.55 -19.16 0.192 10500
 10504 3 -52.04 58.56 -19.19 0.22 10503
 10505 3 -51.91 58.52 -19.23 0.248 10504
 10506 3 -51.78 58.73 -19.5 0.159 10505
 10507 3 -51.65 58.72 -19.5 0.155 10506
 10508 3 -51.4 58.81 -19.62 0.172 10507
 10509 3 -51.25 58.81 -19.68 0.167 10508
 10510 3 -51.11 58.77 -19.66 0.128 10509
 10511 3 -50.97 58.8 -19.75 0.124 10510
 10512 3 -50.9 58.88 -19.89 0.2 10511
 10513 3 -50.79 58.97 -19.94 0.235 10512
 10514 3 -50.72 58.87 -20.09 0.269 10513
 10515 3 -50.54 58.91 -20.21 0.301 10514
 10516 3 -50.43 58.98 -20.32 0.327 10515
 10517 3 -50.29 59.05 -20.44 0.313 10516
 10518 3 -50.12 59.09 -20.5 0.287 10517
 10519 3 -50.04 59.11 -20.64 0.269 10518
 10520 3 -49.94 59.12 -20.75 0.258 10519
 10521 3 -49.9 59.19 -20.89 0.232 10520
 10522 3 -49.83 59.23 -20.96 0.221 10521
 10523 3 -49.62 59.31 -20.8 0.182 10522
 10524 3 -49.4 59.31 -20.62 0.076 10523
 10525 3 -49.33 59.37 -20.55 0.065 10524
 10526 3 -49.19 59.4 -20.48 0.099 10525
 10527 3 -49.08 59.44 -20.35 0.099 10526
 10528 3 -49 59.51 -20.26 0.097 10527
 10529 3 -48.83 59.51 -20.18 0.116 10528
 10530 3 -48.72 59.51 -20.12 0.117 10529
 10531 3 -48.41 59.51 -20.05 0.125 10530
 10532 3 -48.33 59.51 -19.94 0.173 10531
 10533 3 -48.18 59.5 -19.82 0.131 10532
 10534 3 -48.08 59.55 -19.73 0.082 10533
 10535 3 -48.05 59.59 -19.57 0.132 10534
 10536 3 -47.9 59.65 -19.48 0.078 10535
 10537 3 -47.68 59.58 -19.37 0.132 10536
 10538 3 -47.51 59.58 -19.25 0.118 10537
 10539 3 -47.35 59.55 -19.1 0.137 10538
 10540 3 -47.15 59.51 -18.96 0.11 10539
 10541 3 -46.98 59.62 -18.87 0.116 10540
 10542 3 -46.83 59.69 -18.73 0.136 10541
 10543 3 -46.68 59.73 -18.66 0.113 10542
 10544 3 -46.64 59.8 -18.44 0.11 10543
 10545 3 -46.61 59.88 -18.28 0.099 10544
 10546 3 -46.62 59.88 -18.07 0.125 10545
 10547 3 -46.54 59.77 -18.07 0.116 10546
 10548 3 -46.5 59.82 -17.98 0.131 10547
 10549 3 -46.47 59.81 -17.87 0.146 10548
 10550 3 -46.26 59.52 -17.96 0.099 10549
 10551 3 -46.15 59.48 -17.87 0.109 10550
 10552 3 -46.05 59.38 -17.84 0.115 10551
 10553 3 -45.9 59.31 -17.73 0.126 10552
 10554 3 -45.76 59.26 -17.71 0.126 10553
 10555 3 -45.55 59.27 -17.66 0.127 10554
 10556 3 -45.39 59.2 -17.57 0.149 10555
 10557 3 -45.19 59.17 -17.46 0.14 10556
 10558 3 -45.11 59.06 -17.44 0.103 10557
 10559 3 -49.9 59.18 -21.34 0.146 10522
 10560 3 -49.68 59.22 -21.57 0.198 10559
 10561 3 -49.64 59.25 -21.69 0.201 10560
 10562 3 -49.55 59.25 -21.82 0.181 10561
 10563 3 -49.41 59.26 -21.98 0.169 10562
 10564 3 -49.23 59.29 -22.1 0.188 10563
 10565 3 -49.1 59.29 -22.25 0.203 10564
 10566 3 -49.01 59.3 -22.41 0.174 10565
 10567 3 -48.94 59.28 -22.53 0.195 10566
 10568 3 -48.86 59.32 -22.71 0.176 10567
 10569 3 -48.76 59.32 -22.82 0.175 10568
 10570 3 -48.66 59.36 -22.94 0.186 10569
 10571 3 -48.62 59.37 -23.07 0.232 10570
 10572 3 -48.37 59.5 -23.25 0.151 10571
 10573 3 -48.25 59.58 -23.41 0.181 10572
 10574 3 -48.23 59.65 -23.53 0.256 10573
 10575 3 -48.28 59.71 -23.66 0.309 10574
 10576 3 -48.26 59.78 -23.8 0.374 10575
 10577 3 -48.26 59.85 -23.96 0.409 10576
 10578 3 -48.16 59.88 -24.12 0.385 10577
 10579 3 -48.1 59.99 -24.26 0.35 10578
 10580 3 -47.93 59.5 -24.34 0.097 10579
 10581 3 -47.83 59.49 -24.48 0.089 10580
 10582 3 -47.73 59.46 -24.55 0.093 10581
 10583 3 -47.61 59.5 -24.57 0.09 10582
 10584 3 -47.51 59.56 -24.68 0.13 10583
 10585 3 -47.44 59.52 -24.75 0.145 10584
 10586 3 -47.29 59.53 -24.84 0.185 10585
 10587 3 -47.21 59.46 -24.93 0.198 10586
 10588 3 -47.03 59.52 -25.03 0.164 10587
 10589 3 -46.9 59.53 -25.19 0.082 10588
 10590 3 -46.87 59.5 -25.3 0.108 10589
 10591 3 -46.76 59.46 -25.37 0.116 10590
 10592 3 -46.51 59.42 -25.34 0.103 10591
 10593 3 -46.35 59.43 -25.3 0.125 10592
 10594 3 -46.18 59.5 -25.14 0.108 10593
 10595 3 -46.05 59.61 -24.96 0.11 10594
 10596 3 -45.93 59.71 -24.85 0.082 10595
 10597 3 -45.89 59.81 -24.73 0.082 10596
 10598 3 -45.68 59.85 -24.66 0.116 10597
 10599 3 -45.57 59.82 -24.59 0.091 10598
 10600 3 -45.48 59.74 -24.41 0.095 10599
 10601 3 -45.37 59.66 -24.23 0.113 10600
 10602 3 -45.29 59.56 -24.16 0.079 10601
 10603 3 -45.11 59.49 -24.12 0.063 10602
 10604 3 -44.97 59.38 -24.14 0.084 10603
 10605 3 -46.68 59.53 -25.53 0.102 10591
 10606 3 -46.61 59.54 -25.69 0.104 10605
 10607 3 -46.68 59.48 -25.87 0.137 10606
[truncated: 366,004 more chars]
