# Supplementary material for: Automated Proofreading of Digitally Reconstructed Neural Morphology Enhances Accuracy, Scalability, and Standardization
Source: bioRxiv. 2026 Apr 7:2026.03.27.714818. Preprint. [Version 2] doi: 10.64898/2026.03.27.714818 (PMC13060139; doi:10.64898/2026.03.27.714818)
Supplement: Supplement 1 [file media-1.zip › swc_standardized_3_6_2026__23_06_30/CNG Version/720575940617452500.CNG.swc]

# SWC to SWC conversion from L-Measure. Sridevi Polavaram: spolavar@gmu.edu
# Original fileName:Z://nmo_swc//out_Final//Source_Temp1//720575940617452500.CNG.swc
#
# SWC to SWC conversion from L-Measure. Sridevi Polavaram: spolavar@gmu.edu

# Original fileName:Z://nmo_swc//nmo_user_Final//Source_Temp1//720575940617452500.CNG.swc

#

# SWC to SWC conversion from L-Measure. Sridevi Polavaram: spolavar@gmu.edu


# Original fileName:Z://nmo_swc//Autoswc//720575940617452500.CNG.swc.swc.CNG.swc


#


# Original file /nmo_swc/Temp_LMeasure/720575940617452500.CNG.swc.swc edited using StdSwc version 1.31 on 3/7/26.


# Irregularities and fixes documented in /nmo_swc/Temp_LMeasure/720575940617452500.CNG.swc.swc.std.  See StdSwc1.31.doc for more information.


#


# SWC to SWC conversion from L-Measure. Sridevi Polavaram: spolavar@gmu.edu


# Original fileName:Z://nmo_swc//Source_Temp1//720575940617452500.CNG.swc


#


# SWC to SWC conversion from L-Measure. Sridevi Polavaram: spolavar@gmu.edu


 1 1 0 0 0 2.054 -1
 2 1 -0.07 0.05 -0.17 2.01 1
 3 1 0.21 0.04 -0.39 1.928 2
 4 1 0.3 0.19 -0.45 1.911 3
 5 1 0.09 0.5 -0.55 1.904 4
 6 1 0.17 0.64 -0.64 1.876 5
 7 1 0.24 0.8 -0.67 1.813 6
 8 1 0.32 0.91 -0.83 1.751 7
 9 1 0.09 1.13 -0.9 1.714 8
 10 1 0.32 1.13 -1.03 1.664 9
 11 1 0.36 1.33 -1.22 1.595 10
 12 1 0.36 1.38 -1.34 1.528 11
 13 1 0.21 1.62 -1.36 1.435 12
 14 1 0.34 1.71 -1.51 1.317 13
 15 1 0.31 1.82 -1.5 1.189 14
 16 1 0.26 1.86 -1.61 1.03 15
 17 1 0.37 2.03 -1.74 0.842 16
 18 1 0.37 2.19 -1.83 0.695 17
 19 1 0.42 2.26 -1.92 0.676 18
 20 1 0.43 2.42 -1.95 0.666 19
 21 1 0.46 2.51 -2.15 0.647 20
 22 3 0.53 2.67 -2.3 0.652 21
 23 3 0.56 2.88 -2.4 0.646 22
 24 3 0.59 2.99 -2.51 0.656 23
 25 3 0.62 3.17 -2.61 0.638 24
 26 3 0.66 3.26 -2.73 0.601 25
 27 3 0.74 3.38 -2.84 0.56 26
 28 3 0.8 3.53 -2.88 0.554 27
 29 3 0.86 3.67 -2.99 0.534 28
 30 3 0.91 3.78 -3.09 0.528 29
 31 3 0.95 3.98 -3.19 0.502 30
 32 3 0.98 4.12 -3.26 0.49 31
 33 3 1 4.24 -3.36 0.516 32
 34 3 0.96 4.29 -3.57 0.477 33
 35 3 0.98 4.37 -3.76 0.424 34
 36 3 1.01 4.47 -3.88 0.42 35
 37 3 1.09 4.7 -3.9 0.404 36
 38 3 1.1 4.85 -3.96 0.369 37
 39 3 1.21 5.03 -4 0.38 38
 40 3 1.33 5.2 -4.07 0.363 39
 41 3 1.48 5.37 -4.1 0.37 40
 42 3 1.61 5.49 -4.12 0.375 41
 43 3 1.73 5.61 -4.18 0.348 42
 44 3 1.79 5.7 -4.32 0.374 43
 45 3 1.89 5.82 -4.44 0.35 44
 46 3 1.94 5.97 -4.58 0.317 45
 47 3 2.02 6.14 -4.69 0.285 46
 48 3 2.08 6.31 -4.78 0.275 47
 49 3 2.16 6.4 -4.9 0.26 48
 50 3 2.29 6.49 -5.03 0.257 49
 51 3 2.41 6.57 -5.15 0.233 50
 52 3 2.5 6.57 -5.29 0.247 51
 53 3 2.62 6.58 -5.44 0.238 52
 54 3 2.66 6.68 -5.57 0.251 53
 55 3 2.75 6.85 -5.66 0.271 54
 56 3 2.87 6.97 -5.78 0.265 55
 57 3 2.91 7.04 -5.97 0.27 56
 58 3 3.06 7.1 -6.08 0.27 57
 59 3 3.12 7.22 -6.2 0.266 58
 60 3 3.16 7.4 -6.32 0.28 59
 61 3 3.2 7.56 -6.45 0.304 60
 62 3 3.27 7.68 -6.57 0.35 61
 63 3 3.31 7.94 -6.68 0.336 62
 64 3 3.33 8.29 -6.68 0.359 63
 65 3 3.33 8.56 -6.82 0.348 64
 66 3 3.33 8.82 -6.98 0.314 65
 67 3 3.35 9.14 -7 0.286 66
 68 3 3.33 9.35 -7.1 0.23 67
 69 3 3.27 9.63 -7.19 0.206 68
 70 3 3.29 9.74 -7.24 0.165 69
 71 3 3.33 9.83 -7.29 0.239 70
 72 3 3.29 10.06 -7.32 0.215 71
 73 3 3.31 10.35 -7.41 0.233 72
 74 3 3.31 10.58 -7.54 0.243 73
 75 3 3.35 10.85 -7.65 0.271 74
 76 3 3.43 11.14 -7.78 0.258 75
 77 3 3.47 11.37 -7.97 0.235 76
 78 3 3.48 11.51 -8.1 0.237 77
 79 3 3.45 11.68 -8.21 0.246 78
 80 3 3.43 11.82 -8.33 0.217 79
 81 3 3.39 11.93 -8.46 0.238 80
 82 3 3.35 12.06 -8.57 0.25 81
 83 3 3.27 12.16 -8.7 0.23 82
 84 3 3.22 12.27 -8.84 0.229 83
 85 3 3.2 12.4 -8.99 0.253 84
 86 3 3.16 12.58 -9.23 0.28 85
 87 3 3.08 12.72 -9.27 0.249 86
 88 3 3.04 12.91 -9.35 0.271 87
 89 3 3.02 13.08 -9.45 0.27 88
 90 3 3.02 13.24 -9.51 0.248 89
 91 3 3.02 13.45 -9.59 0.221 90
 92 3 3.06 13.64 -9.74 0.218 91
 93 3 3.12 13.79 -9.82 0.228 92
 94 3 3.22 13.97 -9.77 0.233 93
 95 3 3.37 14.07 -9.88 0.237 94
 96 3 3.45 14.16 -9.92 0.246 95
 97 3 3.58 14.34 -9.97 0.195 96
 98 3 3.68 14.46 -10 0.193 97
 99 3 3.77 14.62 -10.04 0.184 98
 100 3 3.87 14.8 -9.99 0.177 99
 101 3 4.02 15 -9.92 0.194 100
 102 3 4.1 15.08 -10.01 0.225 101
 103 3 4.22 15.27 -9.99 0.264 102
 104 3 4.27 15.64 -10.1 0.361 103
 105 3 4.46 15.66 -10.23 0.229 104
 106 3 4.56 15.77 -10.32 0.193 105
 107 3 4.71 15.9 -10.48 0.179 106
 108 3 4.78 16.04 -10.6 0.183 107
 109 3 4.86 16.18 -10.71 0.211 108
 110 3 4.96 16.29 -10.82 0.206 109
 111 3 5.06 16.41 -10.92 0.216 110
 112 3 5.18 16.5 -11.05 0.222 111
 113 3 5.31 16.52 -11.22 0.206 112
 114 3 5.35 16.68 -11.34 0.223 113
 115 3 5.43 16.79 -11.47 0.21 114
 116 3 5.49 16.91 -11.57 0.202 115
 117 3 5.55 17.06 -11.67 0.212 116
 118 3 5.73 17.18 -11.83 0.248 117
 119 3 5.88 17.34 -11.96 0.27 118
 120 3 5.98 17.52 -11.99 0.331 119
 121 3 6.05 17.74 -12.13 0.366 120
 122 3 6.1 17.84 -12.21 0.341 121
 123 3 6.19 18.02 -12.26 0.338 122
 124 3 6.27 18.2 -12.32 0.344 123
 125 3 6.38 18.36 -12.43 0.332 124
 126 3 6.43 18.54 -12.49 0.276 125
 127 3 6.42 18.82 -12.57 0.276 126
 128 3 6.48 18.95 -12.65 0.277 127
 129 3 6.53 19.15 -12.72 0.265 128
 130 3 6.56 19.34 -12.71 0.261 129
 131 3 6.61 19.54 -12.77 0.223 130
 132 3 6.72 19.7 -12.82 0.194 131
 133 3 6.76 19.9 -12.87 0.242 132
 134 3 6.84 20.13 -12.91 0.206 133
 135 3 6.89 20.27 -13.01 0.194 134
 136 3 6.97 20.4 -13.07 0.197 135
 137 3 7.05 20.59 -13.12 0.213 136
 138 3 7.13 20.77 -13.22 0.225 137
 139 3 7.15 21.02 -13.21 0.223 138
 140 3 7.13 21.2 -13.25 0.211 139
 141 3 7.17 21.38 -13.41 0.195 140
 142 3 7.24 21.66 -13.43 0.165 141
 143 3 7.22 21.84 -13.56 0.197 142
 144 3 7.36 22.04 -13.62 0.183 143
 145 3 7.31 22.24 -13.67 0.219 144
 146 3 7.23 22.38 -13.74 0.193 145
 147 3 7.27 22.52 -13.74 0.193 146
 148 3 7.3 22.66 -13.81 0.197 147
 149 3 7.23 22.88 -13.9 0.218 148
 150 3 7.31 23.09 -14.01 0.197 149
 151 3 7.23 23.31 -14.08 0.224 150
 152 3 7.27 23.5 -14.16 0.21 151
 153 3 7.23 23.68 -14.24 0.157 152
 154 3 7.18 23.81 -14.26 0.151 153
 155 3 7.18 24 -14.34 0.176 154
 156 3 7.14 24.29 -14.47 0.224 155
 157 3 7.1 24.49 -14.55 0.232 156
 158 3 7.11 24.63 -14.59 0.234 157
 159 3 7.02 24.82 -14.64 0.283 158
 160 3 7.05 25 -14.74 0.256 159
 161 3 6.99 25.15 -14.81 0.299 160
 162 3 6.89 25.27 -14.8 0.265 161
 163 3 6.78 25.36 -14.79 0.218 162
 164 3 6.64 25.5 -14.79 0.164 163
 165 3 6.64 25.61 -14.78 0.186 164
 166 3 6.48 25.81 -14.83 0.229 165
 167 3 6.51 25.93 -14.78 0.251 166
 168 3 6.31 26.07 -14.84 0.218 167
 169 3 6.14 26.24 -14.84 0.249 168
 170 3 6.05 26.4 -14.81 0.257 169
 171 3 5.65 26.54 -14.86 0.265 170
 172 3 5.48 26.66 -14.82 0.241 171
 173 3 5.27 26.81 -14.83 0.215 172
 174 3 5.09 26.99 -14.78 0.209 173
 175 3 4.89 27.07 -14.8 0.181 174
 176 3 4.77 27.18 -14.8 0.167 175
 177 3 4.77 27.27 -14.67 0.203 176
 178 3 4.59 27.4 -14.64 0.202 177
 179 3 4.35 27.5 -14.64 0.192 178
 180 3 4.15 27.54 -14.58 0.219 179
 181 3 3.98 27.66 -14.48 0.213 180
 182 3 3.75 27.7 -14.36 0.234 181
 183 3 3.54 27.75 -14.29 0.201 182
 184 3 3.35 27.81 -14.19 0.185 183
 185 3 3.14 27.86 -14.14 0.224 184
 186 3 3 27.86 -14.05 0.221 185
 187 3 2.77 27.86 -13.91 0.22 186
 188 3 2.54 27.91 -13.81 0.229 187
 189 3 2.27 27.97 -13.78 0.233 188
 190 3 2.04 28.04 -13.69 0.254 189
 191 3 1.85 28.04 -13.61 0.245 190
 192 3 1.67 28.04 -13.51 0.222 191
 193 3 1.49 27.95 -13.45 0.205 192
 194 3 1.28 27.84 -13.36 0.21 193
 195 3 1.09 27.81 -13.35 0.223 194
 196 3 0.99 27.86 -13.29 0.238 195
 197 3 0.64 27.74 -13.25 0.303 196
 198 3 0.49 27.72 -13.14 0.306 197
 199 3 0.4 27.74 -12.97 0.32 198
 200 3 0.26 27.72 -12.83 0.295 199
 201 3 0.21 27.72 -12.66 0.3 200
 202 3 -0.07 27.66 -12.36 0.32 201
 203 3 -0.04 27.75 -12.26 0.307 202
 204 3 -0.16 27.79 -12.11 0.264 203
 205 3 -0.22 27.99 -11.95 0.251 204
 206 3 -0.21 28.13 -11.86 0.234 205
 207 3 -0.22 28.31 -11.78 0.234 206
 208 3 -0.32 28.45 -11.76 0.228 207
 209 3 -0.45 28.54 -11.75 0.202 208
 210 3 -0.54 28.7 -11.75 0.174 209
 211 3 -0.55 28.86 -11.67 0.204 210
 212 3 -0.62 28.86 -11.54 0.23 211
 213 3 -0.72 28.86 -11.42 0.242 212
 214 3 -0.84 28.81 -11.32 0.209 213
 215 3 -0.87 28.84 -11.12 0.248 214
 216 3 -1.01 28.86 -11 0.19 215
 217 3 -0.96 28.95 -10.87 0.205 216
 218 3 -1.02 28.95 -10.79 0.219 217
 219 3 -1.18 28.92 -10.73 0.224 218
 220 3 -1.33 28.9 -10.54 0.209 219
 221 3 -1.38 28.85 -10.31 0.208 220
 222 3 -1.41 28.9 -10.12 0.253 221
 223 3 -1.43 29.05 -9.98 0.243 222
 224 3 -1.52 29.15 -9.89 0.227 223
 225 3 -1.68 29.19 -9.73 0.215 224
 226 3 -1.8 29.3 -9.65 0.201 225
 227 3 -1.95 29.4 -9.57 0.2 226
 228 3 -2.13 29.46 -9.56 0.232 227
 229 3 -2.28 29.55 -9.56 0.207 228
 230 3 -2.49 29.65 -9.48 0.196 229
 231 3 -2.65 29.76 -9.48 0.22 230
 232 3 -2.84 29.9 -9.42 0.224 231
 233 3 -3.09 29.94 -9.33 0.225 232
 234 3 -3.28 29.96 -9.36 0.198 233
 235 3 -3.44 29.99 -9.4 0.188 234
 236 3 -3.61 30.05 -9.49 0.195 235
 237 3 -3.78 30.1 -9.59 0.193 236
 238 3 -3.9 30.21 -9.56 0.174 237
 239 3 -4.24 30.33 -9.67 0.259 238
 240 3 -4.35 30.46 -9.69 0.254 239
 241 3 -4.48 30.62 -9.72 0.213 240
 242 3 -4.62 30.74 -9.75 0.166 241
 243 3 -4.7 30.87 -9.73 0.181 242
 244 3 -4.75 31.03 -9.72 0.175 243
 245 3 -4.83 31.15 -9.73 0.175 244
 246 3 -4.95 31.3 -9.73 0.162 245
 247 3 -5.07 31.46 -9.73 0.176 246
 248 3 -5.22 31.65 -9.67 0.214 247
 249 3 -5.4 31.76 -9.56 0.31 248
 250 3 -5.52 31.89 -9.57 0.375 249
 251 3 -5.68 31.8 -9.54 0.426 250
 252 3 -5.83 31.83 -9.59 0.425 251
 253 3 -5.95 31.94 -9.64 0.386 252
 254 3 -6.08 31.92 -9.67 0.354 253
 255 3 -6.23 31.96 -9.64 0.283 254
 256 3 -6.36 32.05 -9.69 0.26 255
 257 3 -6.49 32.02 -9.67 0.23 256
 258 3 -6.68 32.04 -9.64 0.185 257
 259 3 -6.83 32.11 -9.62 0.159 258
 260 3 -6.99 32.13 -9.58 0.2 259
 261 3 -7.2 32.18 -9.56 0.213 260
 262 3 -7.44 32.11 -9.5 0.227 261
 263 3 -7.57 31.98 -9.31 0.241 262
 264 3 -7.44 31.78 -9.07 0.147 263
 265 3 -7.37 31.62 -9.11 0.227 264
 266 3 -7.4 31.51 -9.08 0.223 265
 267 3 -7.32 31.42 -9.44 0.082 266
 268 3 -7.32 31.31 -9.56 0.111 267
 269 3 -7.29 31.17 -9.67 0.12 268
 270 3 -7.36 31.03 -9.78 0.099 269
 271 3 -7.35 30.87 -9.79 0.136 270
 272 3 -7.35 30.76 -9.79 0.143 271
 273 3 -7.28 30.65 -9.76 0.076 272
 274 3 -7.49 31.33 -8.9 0.115 266
 275 3 -7.49 31.23 -8.91 0.116 274
 276 3 -7.48 31.01 -8.86 0.152 275
 277 3 -7.47 30.8 -8.83 0.174 276
 278 3 -7.4 30.55 -8.76 0.171 277
 279 3 -7.36 30.26 -8.73 0.127 278
 280 3 -7.32 30.1 -8.72 0.116 279
 281 3 -7.31 29.94 -8.7 0.109 280
 282 3 -7.29 29.64 -8.67 0.104 281
 283 3 -7.29 29.49 -8.7 0.112 282
 284 3 -7.24 29.37 -8.65 0.077 283
 285 3 -7.19 29.17 -8.61 0.121 284
 286 3 -7.15 28.96 -8.64 0.146 285
 287 3 -7.07 28.8 -8.63 0.156 286
 288 3 -7.03 28.56 -8.49 0.135 287
 289 3 -7.04 28.28 -8.39 0.103 288
 290 3 -7.1 28.15 -8.31 0.117 289
 291 3 -7.1 27.99 -8.23 0.121 290
 292 3 -7.12 27.9 -8.19 0.000125 291
 293 3 -7.72 31.98 -9.31 0.24 263
 294 3 -7.94 31.94 -9.32 0.191 293
 295 3 -8.15 31.94 -9.38 0.158 294
 296 3 -8.4 31.94 -9.38 0.203 295
 297 3 -8.57 32 -9.32 0.231 296
 298 3 -8.71 32 -9.28 0.178 297
 299 3 -8.89 31.92 -9.23 0.179 298
 300 3 -9.22 32.05 -9.17 0.219 299
 301 3 -9.4 32.01 -9.14 0.226 300
 302 3 -9.55 32.01 -9.04 0.225 301
 303 3 -9.58 31.92 -8.95 0.212 302
 304 3 -9.72 31.92 -8.85 0.214 303
 305 3 -9.81 31.92 -8.75 0.216 304
 306 3 -9.89 31.92 -8.62 0.235 305
 307 3 -9.99 31.9 -8.47 0.233 306
 308 3 -10.02 31.81 -8.3 0.222 307
 309 3 -10.1 31.76 -8.18 0.202 308
 310 3 -10.25 31.65 -8.03 0.231 309
 311 3 -10.4 31.55 -7.92 0.296 310
 312 3 -10.33 31.31 -7.73 0.314 311
 313 3 -9.83 30.99 -7.41 0.12 312
 314 3 -9.68 30.94 -7.38 0.165 313
 315 3 -9.49 30.89 -7.33 0.191 314
 316 3 -9.33 30.8 -7.26 0.167 315
 317 3 -9.17 30.76 -7.16 0.097 316
 318 3 -9.02 30.69 -7.02 0.122 317
 319 3 -8.87 30.65 -6.97 0.118 318
 320 3 -8.74 30.53 -6.93 0.122 319
 321 3 -8.63 30.44 -6.85 0.152 320
 322 3 -8.46 30.3 -6.71 0.138 321
 323 3 -8.31 30.26 -6.65 0.231 322
 324 3 -8.18 30.26 -6.68 0.28 323
 325 3 -8.07 30.17 -7.02 0.123 324
 326 3 -8.12 30.33 -7.1 0.117 325
 327 3 -8.08 30.3 -7.21 0.114 326
 328 3 -8.2 30.23 -7.35 0.154 327
 329 3 -8.29 30.24 -7.48 0.153 328
 330 3 -8.39 30.4 -7.6 0.101 329
 331 3 -8.08 30.15 -6.6 0.194 324
 332 3 -7.86 29.87 -6.34 0.148 331
 333 3 -7.74 29.85 -6.23 0.234 332
 334 3 -7.68 29.78 -6.18 0.298 333
 335 3 -7.4 29.4 -6.31 0.131 334
 336 3 -7.28 29.21 -6.27 0.115 335
 337 3 -7.23 29.08 -6.31 0.113 336
 338 3 -7.11 28.94 -6.27 0.149 337
 339 3 -7.02 28.78 -6.26 0.142 338
 340 3 -6.98 28.64 -6.18 0.159 339
 341 3 -6.9 28.51 -6.1 0.18 340
 342 3 -6.78 28.33 -6.09 0.242 341
 343 3 -6.61 28.23 -6.1 0.264 342
 344 3 -6.53 28.1 -6.09 0.323 343
 345 3 -6.44 28.01 -6.07 0.407 344
 346 3 -6.48 27.85 -6.07 0.397 345
 347 3 -6.45 27.71 -6.07 0.447 346
 348 3 -6.4 27.56 -6.06 0.511 347
 349 3 -6.35 27.44 -6.02 0.485 348
 350 3 -6.19 27.37 -6.06 0.339 349
 351 3 -6.32 27.39 -6.06 0.213 350
 352 3 -6.36 27.26 -5.99 0.000125 351
 353 3 -6.2 27.28 -5.99 0.225 350
 354 3 -6.24 27.19 -5.93 0.048 353
 355 3 -5.82 27.49 -6.02 0.122 353
 356 3 -5.62 27.49 -6.02 0.131 355
 357 3 -5.48 27.44 -5.98 0.11 356
 358 3 -5.32 27.35 -5.97 0.099 357
 359 3 -5.15 27.28 -5.97 0.116 358
 360 3 -5.12 27.19 -5.86 0.166 359
 361 3 -5.24 27.19 -5.69 0.103 360
 362 3 -5.31 27.08 -5.57 0.107 361
 363 3 -5.28 27.01 -5.39 0.18 362
 364 3 -5.27 26.94 -5.26 0.15 363
 365 3 -5.24 26.87 -5.06 0.112 364
 366 3 -5.12 26.99 -5.98 0.134 360
 367 3 -5.15 26.9 -6.02 0.000125 366
 368 3 -7.94 30.01 -5.93 0.088 334
 369 3 -7.99 30.12 -5.88 0.107 368
 370 3 -8.05 30.28 -5.82 0.133 369
 371 3 -8.05 30.42 -5.76 0.094 370
 372 3 -8.07 30.56 -5.73 0.118 371
 373 3 -8.05 30.69 -5.71 0.115 372
 374 3 -7.93 30.87 -5.67 0.109 373
 375 3 -7.93 31.05 -5.64 0.074 374
 376 3 -7.9 31.15 -5.59 0.076 375
 377 3 -7.74 31.19 -5.56 0.114 376
 378 3 -7.61 31.3 -5.46 0.09 377
 379 3 -7.54 31.28 -5.34 0.09 378
 380 3 -7.45 31.24 -5.21 0.078 379
 381 3 -7.32 31.17 -5.17 0.098 380
 382 3 -7.18 31.1 -5.18 0.104 381
 383 3 -7.04 31.05 -5.13 0.085 382
 384 3 -6.9 30.96 -5.14 0.12 383
 385 3 -6.77 30.94 -5.07 0.101 384
 386 3 -6.62 30.92 -4.93 0.1 385
 387 3 -6.5 30.85 -4.88 0.118 386
 388 3 -6.31 30.87 -4.85 0.113 387
 389 3 -6.19 30.92 -4.77 0.127 388
 390 3 -6.06 30.89 -4.74 0.107 389
 391 3 -5.91 30.74 -4.73 0.109 390
 392 3 -5.78 30.67 -4.71 0.087 391
 393 3 -5.69 30.55 -4.76 0.1 392
 394 3 -5.58 30.44 -4.85 0.094 393
 395 3 -5.5 30.4 -4.93 0.115 394
 396 3 -5.36 30.35 -4.99 0.089 395
 397 3 -5.27 30.37 -5.1 0.12 396
 398 3 -5.15 30.37 -5.22 0.129 397
 399 3 -5.02 30.21 -5.31 0.145 398
 400 3 -4.81 30.19 -5.34 0.116 399
 401 3 -4.65 30.19 -5.3 0.108 400
 402 3 -4.5 30.15 -5.23 0.133 401
 403 3 -4.4 30.06 -5.18 0.124 402
 404 3 -4.24 30.01 -5.07 0.109 403
 405 3 -4.15 30.01 -4.97 0.126 404
 406 3 -4.03 29.9 -4.89 0.113 405
 407 3 -4.02 29.71 -4.89 0.105 406
 408 3 -3.98 29.6 -4.85 0.097 407
 409 3 -3.88 29.49 -4.78 0.087 408
 410 3 -3.73 29.51 -4.77 0.096 409
 411 3 -3.57 29.49 -4.74 0.107 410
 412 3 -3.38 29.51 -4.77 0.124 411
 413 3 -3.17 29.55 -4.88 0.104 412
 414 3 -3.03 29.64 -4.88 0.085 413
 415 3 -2.9 29.71 -4.86 0.102 414
 416 3 -2.76 29.78 -4.89 0.108 415
 417 3 -2.63 29.76 -4.86 0.143 416
 418 3 -2.53 29.69 -4.93 0.2 417
 419 3 -2.32 29.87 -4.86 0.153 418
 420 3 -2.13 29.85 -4.85 0.119 419
 421 3 -2.01 29.8 -4.88 0.081 420
 422 3 -2.67 29.42 -5.18 0.092 418
 423 3 -2.82 29.3 -5.27 0.109 422
 424 3 -2.92 29.17 -5.47 0.062 423
 425 3 -2.99 29.03 -5.55 0.091 424
 426 3 -3.11 28.96 -5.56 0.113 425
 427 3 -3.19 28.87 -5.52 0.131 426
 428 3 -3.28 28.73 -5.46 0.126 427
 429 3 -3.38 28.53 -5.43 0.095 428
 430 3 -3.42 28.37 -5.39 0.098 429
 431 3 -3.51 28.26 -5.38 0.048 430
 432 3 -8.24 30.71 -6.57 0.121 331
 433 3 -10.4 31.19 -7.72 0.239 312
 434 3 -10.48 31.05 -7.63 0.236 433
 435 3 -10.46 30.89 -7.48 0.232 434
 436 3 -10.51 30.74 -7.46 0.216 435
 437 3 -10.64 30.65 -7.43 0.228 436
 438 3 -10.75 30.53 -7.38 0.258 437
 439 3 -10.89 30.46 -7.33 0.237 438
 440 3 -10.91 30.4 -7.12 0.218 439
 441 3 -11.02 30.35 -7.01 0.229 440
 442 3 -11.14 30.26 -6.89 0.204 441
 443 3 -11.23 30.14 -6.8 0.162 442
 444 3 -11.39 30.08 -6.71 0.194 443
 445 3 -11.57 29.98 -6.63 0.199 444
 446 3 -11.74 29.87 -6.55 0.23 445
 447 3 -11.77 29.76 -6.42 0.23 446
 448 3 -11.81 29.67 -6.33 0.194 447
 449 3 -11.99 29.59 -6.2 0.211 448
 450 3 -12.07 29.52 -6.02 0.233 449
 451 3 -12.06 29.41 -5.93 0.188 450
 452 3 -11.85 29.31 -5.8 0.227 451
 453 3 -11.9 29.22 -5.71 0.219 452
 454 3 -11.9 29.16 -5.5 0.229 453
 455 3 -11.91 29 -5.39 0.211 454
 456 3 -11.98 28.99 -5.21 0.238 455
 457 3 -12.07 28.97 -5.12 0.225 456
 458 3 -12.23 29.16 -4.97 0.232 457
 459 3 -12.33 29.09 -4.83 0.228 458
 460 3 -12.45 29 -4.72 0.244 459
 461 3 -12.64 28.91 -4.62 0.255 460
 462 3 -12.74 28.82 -4.59 0.214 461
 463 3 -12.89 28.79 -4.5 0.193 462
 464 3 -12.99 28.74 -4.38 0.172 463
 465 3 -13.13 28.66 -4.27 0.175 464
 466 3 -13.34 28.61 -4.2 0.186 465
 467 3 -13.73 28.97 -3.74 0.454 466
 468 3 -13.86 28.9 -3.76 0.406 467
 469 3 -13.9 28.79 -3.78 0.357 468
 470 3 -14.01 28.61 -3.74 0.332 469
 471 3 -14.11 28.41 -3.78 0.297 470
 472 3 -14.48 28.36 -3.65 0.4 471
 473 3 -15.01 28.56 -3.47 0.149 472
 474 3 -15.23 28.61 -3.38 0.134 473
 475 3 -15.31 28.72 -3.34 0.109 474
 476 3 -15.5 28.77 -3.28 0.12 475
 477 3 -16.23 28.86 -2.88 0.581 476
 478 3 -16.19 28.99 -2.78 0.552 477
 479 3 -16.08 29.09 -2.63 0.513 478
 480 3 -16.08 29.22 -2.51 0.515 479
 481 3 -16.06 29.31 -2.42 0.547 480
 482 3 -16.85 29.32 -2.32 0.167 481
 483 3 -16.9 29.43 -2.46 0.108 482
 484 3 -16.99 29.36 -2.4 0.000125 483
 485 3 -17.03 29.27 -2.05 0.11 482
 486 3 -17.05 29.36 -1.91 0.105 485
 487 3 -15.99 29.45 -2.44 0.343 481
 488 3 -15.9 29.86 -2.42 0.229 487
 489 3 -15.82 30.16 -2.28 0.2 488
 490 3 -15.76 30.32 -2.22 0.171 489
 491 3 -15.76 30.61 -2.28 0.148 490
 492 3 -15.73 30.75 -2.22 0.186 491
 493 3 -15.64 30.93 -2.17 0.179 492
 494 3 -15.56 31.18 -2.15 0.171 493
 495 3 -15.58 31.32 -2.05 0.152 494
 496 3 -15.58 31.49 -2.03 0.146 495
 497 3 -15.59 31.66 -1.99 0.139 496
 498 3 -15.51 31.82 -2.05 0.186 497
 499 3 -15.51 31.99 -2.05 0.165 498
 500 3 -15.42 32.12 -2.05 0.163 499
 501 3 -15.41 32.28 -2.09 0.208 500
 502 3 -15.41 32.51 -2.09 0.186 501
 503 3 -15.39 32.7 -2.01 0.157 502
 504 3 -15.32 32.76 -1.94 0.115 503
 505 3 -15.31 32.88 -1.86 0.12 504
 506 3 -15.29 32.96 -1.74 0.13 505
 507 3 -15.23 33.1 -1.74 0.136 506
 508 3 -15.23 33.27 -1.78 0.174 507
 509 3 -15.19 33.41 -1.79 0.201 508
 510 3 -15.16 33.63 -1.82 0.216 509
 511 3 -15.06 33.81 -1.81 0.197 510
 512 3 -14.94 33.98 -1.68 0.155 511
 513 3 -14.9 34.12 -1.54 0.181 512
 514 3 -14.91 34.28 -1.47 0.18 513
 515 3 -14.98 34.52 -1.42 0.158 514
 516 3 -15.01 34.76 -1.42 0.133 515
 517 3 -15.06 34.94 -1.4 0.166 516
 518 3 -15.06 35.05 -1.4 0.217 517
 519 3 -15.8 28.65 -2.13 0.149 487
 520 3 -15.81 28.63 -2.01 0.075 519
 521 3 -16.26 28.72 -2.92 0.516 477
 522 3 -16.19 28.63 -3.09 0.475 521
 523 3 -16.14 28.52 -3.15 0.437 522
 524 3 -16.03 28.47 -3.4 0.431 523
 525 3 -15.66 28.57 -4.04 0.149 524
 526 3 -15.56 28.56 -4.14 0.173 525
 527 3 -15.49 28.61 -4.37 0.171 526
 528 3 -15.37 28.7 -4.5 0.199 527
 529 3 -15.32 28.81 -4.59 0.182 528
 530 3 -15.29 28.99 -4.6 0.166 529
 531 3 -15.25 29.11 -4.7 0.208 530
 532 3 -15.22 29.11 -4.8 0.274 531
 533 3 -15.16 29.06 -4.89 0.37 532
 534 3 -15.06 29.07 -5.01 0.572 533
 535 3 -14.95 29.04 -5.1 0.651 534
 536 3 -14.82 29.13 -5.2 0.671 535
 537 3 -14.65 29.25 -5.26 0.64 536
 538 3 -14.48 29.27 -5.26 0.685 537
 539 3 -14.4 29.45 -5.33 0.624 538
 540 3 -14.42 29.72 -5.39 0.538 539
 541 3 -14.82 30.09 -5.8 0.157 540
 542 3 -15.08 30.09 -5.8 0.105 541
 543 3 -15.18 30.24 -5.8 0.111 542
 544 3 -15.25 30.4 -5.84 0.128 543
 545 3 -15.3 30.56 -5.88 0.153 544
 546 3 -15.24 30.79 -5.98 0.126 545
 547 3 -15.22 30.9 -6.16 0.13 546
 548 3 -15.13 30.97 -6.34 0.118 547
 549 3 -15.07 31.11 -6.46 0.136 548
 550 3 -15.05 31.27 -6.54 0.096 549
 551 3 -15.06 31.36 -6.63 0.099 550
 552 3 -14.31 29.77 -5.35 0.431 540
 553 3 -14.4 30.07 -5.26 0.409 552
 554 3 -14.22 30.41 -5.04 0.135 553
 555 3 -14.17 30.56 -4.97 0.111 554
 556 3 -14.16 30.72 -4.95 0.091 555
 557 3 -14.07 30.79 -4.88 0.13 556
 558 3 -14.06 31.04 -4.77 0.152 557
 559 3 -14.04 31.22 -4.76 0.105 558
 560 3 -14.5 30.63 -5.13 0.114 553
 561 3 -14.45 30.82 -5.01 0.068 560
 562 3 -14.32 30.86 -4.93 0.07 561
 563 3 -14.14 29.5 -5.63 0.147 552
 564 3 -14.07 29.65 -5.68 0.151 563
 565 3 -13.93 29.72 -5.72 0.146 564
 566 3 -13.8 29.81 -5.81 0.164 565
 567 3 -13.65 29.9 -5.91 0.127 566
 568 3 -13.54 29.95 -5.98 0.096 567
 569 3 -13.43 30.06 -6.06 0.062 568
 570 3 -13.33 30.02 -6.16 0.079 569
 571 3 -13.31 30.04 -6.31 0.078 570
 572 3 -14.53 28.31 -3.8 0.285 472
 573 3 -14.3 27.99 -3.47 0.144 572
 574 3 -14.19 27.88 -3.36 0.165 573
 575 3 -14.03 27.81 -3.34 0.178 574
 576 3 -13.91 27.77 -3.3 0.084 575
 577 3 -14.57 28.27 -3.94 0.285 572
 578 3 -14.69 28.16 -4.02 0.331 577
 579 3 -14.72 27.72 -4.12 0.496 578
 580 3 -14.89 27.79 -4.21 0.506 579
 581 3 -15.09 27.88 -4.26 0.477 580
 582 3 -15.22 27.81 -4.31 0.468 581
 583 3 -15.27 27.56 -4.37 0.526 582
 584 3 -15.49 27.56 -4.47 0.603 583
 585 3 -15.62 27.45 -4.47 0.711 584
 586 3 -16.38 28.32 -5.04 0.137 585
 587 3 -16.41 28.38 -5.14 0.176 586
 588 3 -16.29 28.41 -5.33 0.228 587
 589 3 -16.38 28.45 -5.41 0.257 588
 590 3 -16.7 28.59 -5.38 0.165 589
 591 3 -16.82 28.68 -5.38 0.161 590
 592 3 -16.93 28.77 -5.42 0.172 591
 593 3 -17.04 28.81 -5.51 0.214 592
 594 3 -17.27 28.63 -5.54 0.124 593
 595 3 -17.31 28.52 -5.67 0.16 594
 596 3 -17.4 28.43 -5.68 0.195 595
 597 3 -17.72 28.66 -5.6 0.164 596
 598 3 -17.7 28.7 -5.51 0.213 597
 599 3 -18.07 28.88 -5.63 0.141 598
 600 3 -18.27 28.91 -5.55 0.124 599
 601 3 -18.38 28.88 -5.48 0.233 600
 602 3 -18.54 28.95 -5.48 0.333 601
 603 3 -18.65 28.93 -5.62 0.543 602
 604 3 -18.74 29 -5.8 0.725 603
 605 3 -18.82 28.84 -5.88 0.717 604
 606 3 -18.77 28.66 -6.01 0.672 605
 607 3 -19.04 28.65 -5.91 0.669 606
 608 3 -19.5 28.5 -4.81 0.142 607
 609 3 -19.56 28.41 -4.72 0.157 608
 610 3 -19.63 28.41 -4.59 0.184 609
 611 3 -19.68 28.38 -4.48 0.22 610
 612 3 -19.86 28.47 -4.37 0.175 611
 613 3 -20.01 28.47 -4.22 0.129 612
 614 3 -20.08 28.5 -4.08 0.106 613
 615 3 -20.17 28.47 -3.97 0.172 614
 616 3 -20.33 28.5 -3.9 0.183 615
 617 3 -20.51 28.47 -3.76 0.205 616
 618 3 -20.6 28.5 -3.69 0.244 617
 619 3 -20.62 28.36 -3.51 0.239 618
 620 3 -20.65 28.38 -3.3 0.212 619
 621 3 -20.69 28.43 -3.17 0.161 620
 622 3 -20.8 28.47 -3.03 0.209 621
 623 3 -20.92 28.49 -2.96 0.255 622
 624 3 -21.01 28.47 -2.84 0.3 623
 625 3 -21.1 28.45 -2.76 0.282 624
 626 3 -21.06 28.54 -2.67 0.267 625
 627 3 -20.87 28.81 -2.42 0.157 626
 628 3 -20.99 28.7 -2.24 0.112 627
 629 3 -21.1 28.66 -2.11 0.123 628
 630 3 -21.15 28.66 -1.95 0.121 629
 631 3 -21.21 28.65 -1.82 0.095 630
 632 3 -21.21 28.68 -1.7 0.066 631
 633 3 -21.21 28.63 -1.57 0.068 632
 634 3 -21.28 28.61 -1.45 0.129 633
 635 3 -21.24 28.5 -1.39 0.074 634
 636 3 -21.23 28.38 -1.34 0.094 635
 637 3 -21.14 28.29 -1.3 0.093 636
 638 3 -21.03 28.22 -1.22 0.072 637
 639 3 -20.92 28.16 -1.16 0.122 638
 640 3 -20.9 28.04 -1.09 0.146 639
 641 3 -20.89 28.02 -0.93 0.102 640
 642 3 -20.83 27.95 -0.73 0.092 641
 643 3 -20.65 27.9 -0.67 0.129 642
 644 3 -20.51 27.84 -0.58 0.097 643
 645 3 -20.35 27.74 -0.53 0.069 644
 646 3 -20.3 27.59 -0.52 0.105 645
 647 3 -20.17 27.41 -0.47 0.085 646
 648 3 -20.14 27.29 -0.43 0.105 647
 649 3 -20.03 27.16 -0.43 0.14 648
 650 3 -19.92 27.06 -0.43 0.124 649
 651 3 -19.78 27.04 -0.41 0.115 650
 652 3 -19.65 26.97 -0.36 0.101 651
 653 3 -19.46 26.93 -0.35 0.113 652
 654 3 -19.4 26.84 -0.36 0.000125 653
 655 3 -21.33 28.79 -1.43 0.104 634
 656 3 -21.46 28.93 -1.45 0.113 655
 657 3 -21.6 28.99 -1.43 0.094 656
 658 3 -21.73 29.02 -1.43 0.068 657
 659 3 -21.85 29.11 -1.44 0.093 658
 660 3 -21.99 29.15 -1.34 0.089 659
 661 3 -22.15 29.16 -1.36 0.079 660
 662 3 -22.26 29.25 -1.43 0.112 661
 663 3 -22.53 29.2 -1.34 0.09 662
 664 3 -22.74 29.13 -1.26 0.077 663
 665 3 -22.96 29.13 -1.22 0.104 664
 666 3 -23.15 29.22 -1.26 0.089 665
 667 3 -23.3 29.32 -1.23 0.108 666
 668 3 -23.44 29.45 -1.24 0.132 667
 669 3 -23.6 29.61 -1.26 0.106 668
 670 3 -23.71 29.63 -1.32 0.136 669
 671 3 -23.98 29.72 -1.26 0.098 670
 672 3 -24.17 29.7 -1.26 0.103 671
 673 3 -24.28 29.81 -1.28 0.098 672
 674 3 -24.37 29.91 -1.3 0.081 673
 675 3 -24.48 29.97 -1.28 0.071 674
 676 3 -24.58 29.91 -1.23 0.09 675
 677 3 -24.74 29.97 -1.25 0.063 676
 678 3 -24.81 30.11 -1.25 0.115 677
 679 3 -24.94 30.09 -1.16 0.087 678
 680 3 -24.99 29.93 -1.1 0.088 679
 681 3 -25.08 29.82 -1.01 0.087 680
 682 3 -25.1 29.68 -0.92 0.057 681
 683 3 -25.17 29.59 -0.8 0.109 682
 684 3 -25.19 29.43 -0.68 0.119 683
 685 3 -25.28 29.41 -0.55 0.1 684
 686 3 -20.87 29.06 -2.53 0.095 627
 687 3 -20.87 29.18 -2.51 0.128 686
 688 3 -20.76 29.29 -2.57 0.091 687
 689 3 -20.56 29.41 -2.59 0.093 688
 690 3 -20.42 29.52 -2.65 0.112 689
 691 3 -20.33 29.63 -2.74 0.111 690
 692 3 -20.19 29.77 -2.82 0.117 691
 693 3 -20.15 29.9 -2.9 0.135 692
 694 3 -20.01 30.15 -2.84 0.091 693
 695 3 -19.94 30.32 -2.88 0.078 694
 696 3 -19.92 30.5 -3.01 0.082 695
 697 3 -19.89 30.59 -3.11 0.147 696
 698 3 -19.67 30.82 -3.05 0.116 697
 699 3 -19.55 30.88 -3.01 0.097 698
 700 3 -19.4 30.95 -2.94 0.079 699
 701 3 -19.28 31.11 -2.97 0.07 700
 702 3 -19.26 31.2 -2.9 0.104 701
 703 3 -19.24 31.29 -2.8 0.109 702
 704 3 -19.17 31.41 -2.76 0.113 703
 705 3 -19.08 31.56 -2.78 0.101 704
 706 3 -19.05 31.7 -2.8 0.088 705
 707 3 -19.12 31.84 -2.74 0.089 706
 708 3 -19.08 31.97 -2.71 0.118 707
 709 3 -19.1 32.16 -2.72 0.103 708
 710 3 -19.28 32.27 -2.72 0.096 709
 711 3 -19.35 32.35 -2.65 0.116 710
 712 3 -19.42 32.46 -2.55 0.122 711
 713 3 -19.49 32.53 -2.46 0.077 712
 714 3 -19.58 32.66 -2.47 0.108 713
 715 3 -19.62 32.88 -2.53 0.071 714
 716 3 -20.17 30.72 -3.28 0.077 697
 717 3 -20.26 30.86 -3.3 0.107 716
 718 3 -20.35 31 -3.36 0.135 717
 719 3 -20.42 31.15 -3.44 0.066 718
 720 3 -19.06 28.56 -6.04 0.566 607
 721 3 -18.27 28.2 -6.47 0.225 720
 722 3 -18.22 28 -6.55 0.186 721
 723 3 -18.24 27.86 -6.71 0.129 722
 724 3 -18.22 27.77 -6.92 0.164 723
 725 3 -18.27 27.63 -6.97 0.241 724
 726 3 -18.25 27.5 -7.02 0.249 725
 727 3 -18.2 27.47 -7.26 0.211 726
 728 3 -18.22 27.38 -7.33 0.253 727
 729 3 -18.13 27.36 -7.58 0.149 728
 730 3 -18.06 27.25 -7.76 0.096 729
 731 3 -17.97 27.16 -7.87 0.113 730
 732 3 -17.97 27.06 -7.93 0.15 731
 733 3 -17.91 27.02 -8.11 0.175 732
 734 3 -17.81 26.99 -8.21 0.165 733
 735 3 -17.65 26.97 -8.37 0.138 734
 736 3 -17.57 26.91 -8.49 0.174 735
 737 3 -17.45 26.86 -8.69 0.222 736
 738 3 -17.31 26.84 -8.82 0.237 737
 739 3 -17.2 26.81 -8.97 0.204 738
 740 3 -17.02 26.89 -9.21 0.204 739
 741 3 -16.79 26.78 -9.35 0.179 740
 742 3 -16.66 26.73 -9.38 0.237 741
 743 3 -16.54 26.53 -9.38 0.232 742
 744 3 -16.47 26.4 -9.36 0.231 743
 745 3 -16.31 26.26 -9.11 0.095 744
 746 3 -16.15 26.17 -9.08 0.132 745
 747 3 -16.09 26.08 -8.98 0.187 746
 748 3 -15.9 25.99 -8.97 0.19 747
 749 3 -15.83 25.89 -8.97 0.255 748
 750 3 -15.45 25.94 -9.04 0.111 749
 751 3 -15.27 25.92 -8.98 0.108 750
 752 3 -15.12 25.92 -8.98 0.102 751
 753 3 -15.01 25.87 -8.95 0.107 752
 754 3 -14.9 25.85 -8.88 0.097 753
 755 3 -14.76 25.8 -8.82 0.142 754
 756 3 -14.66 25.74 -8.74 0.09 755
 757 3 -14.59 25.67 -8.6 0.081 756
 758 3 -14.57 25.6 -8.49 0.113 757
 759 3 -14.47 25.55 -8.32 0.11 758
 760 3 -14.37 25.62 -8.15 0.147 759
 761 3 -14.2 25.6 -8.05 0.000125 760
 762 3 -16.16 25.76 -8.79 0.134 749
 763 3 -16.29 25.74 -8.66 0.133 762
 764 3 -16.27 25.67 -8.5 0.101 763
 765 3 -16.32 25.56 -8.33 0.146 764
 766 3 -16.4 25.36 -8.19 0.09 765
 767 3 -16.57 25.31 -8.13 0.079 766
 768 3 -16.77 25.25 -8.14 0.098 767
 769 3 -16.9 25.15 -8.2 0.093 768
 770 3 -16.97 25 -8.18 0.07 769
 771 3 -16.43 26.35 -9.49 0.225 744
 772 3 -16.29 26.24 -9.58 0.25 771
 773 3 -16.18 26.21 -9.69 0.315 772
 774 3 -16 26.24 -9.72 0.389 773
 775 3 -15.96 26.19 -9.8 0.434 774
 776 3 -15.8 26.26 -9.88 0.433 775
 777 3 -15.72 26.21 -9.95 0.461 776
 778 3 -15.57 26.35 -9.97 0.426 777
 779 3 -15.48 25.85 -10.08 0.176 778
 780 3 -15.38 25.78 -10.23 0.178 779
 781 3 -15.22 25.62 -10.3 0.161 780
 782 3 -15.05 25.53 -10.29 0.147 781
 783 3 -14.9 25.44 -10.24 0.13 782
 784 3 -14.74 25.35 -10.3 0.132 783
 785 3 -14.58 25.3 -10.41 0.16 784
 786 3 -14.48 25.28 -10.47 0.151 785
 787 3 -14.33 25.35 -10.57 0.164 786
 788 3 -14.21 25.39 -10.63 0.186 787
 789 3 -14.1 25.4 -10.7 0.222 788
 790 3 -13.99 24.99 -10.86 0.172 789
 791 3 -14.07 24.85 -10.93 0.183 790
 792 3 -14.16 24.73 -10.82 0.143 791
 793 3 -14.18 24.55 -10.8 0.161 792
 794 3 -14.16 24.44 -10.82 0.254 793
 795 3 -14.33 24.28 -10.72 0.174 794
 796 3 -14.41 24.24 -10.64 0.199 795
 797 3 -14.59 24.14 -10.65 0.24 796
 798 3 -14.72 24.08 -10.66 0.256 797
 799 3 -14.81 23.99 -10.63 0.322 798
 800 3 -14.97 23.6 -10.57 0.338 799
 801 3 -15 23.4 -10.6 0.258 800
 802 3 -15.22 23.33 -10.65 0.218 801
 803 3 -15.4 23.03 -10.74 0.111 802
 804 3 -15.55 22.92 -10.78 0.131 803
 805 3 -15.7 22.81 -10.77 0.142 804
 806 3 -15.74 22.6 -10.68 0.111 805
 807 3 -15.77 22.49 -10.63 0.119 806
 808 3 -15.8 22.31 -10.56 0.165 807
 809 3 -15.79 22.06 -10.48 0.151 808
 810 3 -15.92 21.83 -10.47 0.068 809
 811 3 -16 21.65 -10.41 0.082 810
 812 3 -16.06 21.56 -10.36 0.14 811
 813 3 -16.22 21.46 -10.36 0.179 812
 814 3 -16.45 21.37 -10.35 0.154 813
 815 3 -16.61 21.33 -10.32 0.116 814
 816 3 -16.75 21.28 -10.38 0.115 815
 817 3 -16.82 21.19 -10.36 0.175 816
 818 3 -16.88 20.96 -10.25 0.07 817
 819 3 -14.82 23.08 -10.6 0.14 801
 820 3 -14.81 22.87 -10.48 0.133 819
 821 3 -14.73 22.65 -10.36 0.161 820
 822 3 -14.57 22.42 -10.3 0.104 821
 823 3 -14.52 22.24 -10.24 0.089 822
 824 3 -14.49 22.12 -10.15 0.123 823
 825 3 -14.38 21.99 -10.08 0.107 824
 826 3 -14.35 21.81 -10.02 0.13 825
 827 3 -14.32 21.6 -9.97 0.121 826
 828 3 -14.32 21.42 -9.96 0.086 827
 829 3 -14.29 21.21 -9.96 0.106 828
 830 3 -14.29 21.08 -10 0.103 829
 831 3 -14.24 20.9 -9.96 0.099 830
 832 3 -14.15 20.74 -9.87 0.084 831
 833 3 -14.07 20.6 -9.78 0.127 832
 834 3 -13.96 20.58 -9.75 0.191 833
 835 3 -14.02 20.3 -9.75 0.139 834
 836 3 -13.95 20.14 -9.73 0.124 835
 837 3 -13.97 19.85 -9.79 0.127 836
 838 3 -13.97 19.6 -9.82 0.107 837
 839 3 -13.9 19.46 -9.8 0.084 838
 840 3 -13.88 19.35 -9.73 0.08 839
 841 3 -13.82 19.24 -9.63 0.077 840
 842 3 -13.75 19.12 -9.54 0.089 841
 843 3 -13.73 19.01 -9.52 0.095 842
 844 3 -13.68 18.89 -9.47 0.114 843
 845 3 -13.7 18.71 -9.44 0.17 844
 846 3 -13.8 18.55 -9.49 0.161 845
 847 3 -13.82 18.33 -9.53 0.103 846
 848 3 -13.87 18.17 -9.53 0.127 847
 849 3 -13.99 18.01 -9.57 0.155 848
 850 3 -14.12 17.96 -9.68 0.142 849
 851 3 -14.18 17.78 -9.72 0.134 850
 852 3 -14.2 17.71 -9.8 0.159 851
 853 3 -14.29 17.53 -9.75 0.081 852
 854 3 -14.18 17.35 -9.81 0.119 853
 855 3 -14.07 17.24 -9.79 0.121 854
 856 3 -14.05 17.08 -9.79 0.056 855
 857 3 -14.07 17.74 -10.05 0.143 852
 858 3 -14.14 17.71 -10.3 0.106 857
 859 3 -14.12 17.64 -10.41 0.083 858
 860 3 -13.95 17.69 -10.46 0.087 859
 861 3 -13.73 20.71 -9.63 0.124 834
 862 3 -13.55 20.73 -9.56 0.161 861
 863 3 -13.4 20.62 -9.48 0.131 862
 864 3 -13.24 20.44 -9.47 0.07 863
 865 3 -13.71 24.58 -10.72 0.131 794
 866 3 -13.51 24.65 -10.68 0.106 865
 867 3 -13.4 24.65 -10.65 0.049 866
 868 3 -15.51 26.56 -9.96 0.178 778
 869 3 -15.3 26.87 -9.95 0.000125 868
 870 3 -15.49 26.69 -9.95 0.178 868
 871 3 -15.41 27.05 -9.62 0.086 870
 872 3 -15.35 26.99 -9.53 0.132 871
 873 3 -15.26 26.85 -9.52 0.133 872
 874 3 -16.41 25.71 -9.63 0.13 775
 875 3 -16.61 25.65 -9.64 0.126 874
 876 3 -16.81 25.62 -9.81 0.092 875
 877 3 -16.97 25.51 -9.83 0.107 876
 878 3 -17.13 25.44 -9.8 0.13 877
 879 3 -17.31 25.4 -9.72 0.121 878
 880 3 -17.49 25.35 -9.7 0.11 879
 881 3 -17.63 25.28 -9.66 0.127 880
 882 3 -17.79 25.17 -9.66 0.084 881
 883 3 -17.82 25.05 -9.69 0.088 882
 884 3 -17.93 24.89 -9.82 0.152 883
 885 3 -18.09 24.78 -9.8 0.159 884
 886 3 -18.22 24.67 -9.74 0.133 885
 887 3 -18.34 24.58 -9.72 0.071 886
 888 3 -18.47 24.58 -9.72 0.082 887
 889 3 -18.56 24.51 -9.77 0.14 888
 890 3 -18.77 24.65 -9.88 0.063 889
 891 3 -18.88 24.69 -9.89 0.104 890
 892 3 -19.02 24.71 -9.83 0.095 891
 893 3 -19.13 24.78 -9.83 0.085 892
 894 3 -19.27 24.83 -9.94 0.087 893
 895 3 -19.38 24.87 -10.05 0.117 894
 896 3 -19.52 24.96 -10.02 0.089 895
 897 3 -19.7 24.88 -9.9 0.123 896
 898 3 -19.79 24.72 -9.8 0.121 897
 899 3 -19.88 24.61 -9.72 0.06 898
 900 3 -20 24.4 -9.69 0.101 899
 901 3 -18.41 27.27 -6.93 0.093 728
 902 3 -18.54 27.22 -6.8 0.08 901
 903 3 -18.68 27.27 -6.72 0.084 902
 904 3 -18.82 27.34 -6.67 0.076 903
 905 3 -18.88 27.43 -6.67 0.095 904
 906 3 -18.88 27.56 -6.68 0.117 905
 907 3 -18.93 27.68 -6.67 0.117 906
 908 3 -19.09 27.84 -6.62 0.149 907
 909 3 -19.25 27.79 -6.62 0.161 908
 910 3 -19.32 27.63 -6.56 0.108 909
 911 3 -19.41 28.02 -5.67 0.143 720
 912 3 -19.43 27.97 -5.76 0.196 911
 913 3 -19.54 27.66 -5.7 0.108 912
 914 3 -19.56 27.54 -5.6 0.131 913
 915 3 -19.61 27.41 -5.59 0.106 914
 916 3 -17.61 28.15 -5.59 0.076 596
 917 3 -17.63 27.97 -5.6 0.112 916
 918 3 -17.41 28.02 -5.51 0.18 917
 919 3 -17.29 27.82 -5.48 0.157 918
 920 3 -17.2 27.63 -5.35 0.129 919
 921 3 -17.11 27.47 -5.25 0.128 920
 922 3 -16.95 27.41 -5.34 0.151 921
 923 3 -16.77 27.47 -5.51 0.055 922
 924 3 -16.66 27.47 -5.55 0.053 923
 925 3 -16.59 27.54 -5.48 0.094 924
 926 3 -16.57 27.49 -5.37 0.123 925
 927 3 -16.52 27.34 -5.34 0.177 926
 928 3 -16.29 27.56 -5.39 0.09 927
 929 3 -16.15 27.56 -5.47 0.058 928
 930 3 -16.04 27.56 -5.52 0.098 929
 931 3 -15.96 27.47 -5.63 0.122 930
 932 3 -15.87 27.41 -5.67 0.058 931
 933 3 -17.25 28.06 -5.73 0.094 918
 934 3 -17.25 27.93 -5.76 0.103 933
 935 3 -17.16 27.86 -5.72 0.031 934
 936 3 -17 29.11 -5.39 0.107 593
 937 3 -17.04 29.27 -5.39 0.089 936
 938 3 -17.04 29.41 -5.39 0.104 937
 939 3 -17 29.65 -5.37 0.133 938
 940 3 -17 29.86 -5.38 0.173 939
 941 3 -16.97 30.09 -5.43 0.175 940
 942 3 -16.88 30.29 -5.41 0.171 941
 943 3 -16.77 30.54 -5.42 0.162 942
 944 3 -16.7 30.7 -5.5 0.139 943
 945 3 -16.59 30.86 -5.42 0.135 944
 946 3 -16.56 30.97 -5.47 0.103 945
 947 3 -16.59 31.04 -5.55 0.157 946
 948 3 -16.57 30.72 -5.87 0.114 947
 949 3 -16.56 30.74 -6.02 0.134 948
 950 3 -16.61 30.68 -6.09 0.209 949
 951 3 -16.59 30.59 -6.2 0.275 950
 952 3 -16.88 30.7 -6.2 0.117 951
 953 3 -17.02 30.7 -6.13 0.103 952
 954 3 -17.11 30.63 -6.2 0.138 953
 955 3 -17.27 30.56 -6.23 0.122 954
 956 3 -17.41 30.63 -6.21 0.128 955
 957 3 -17.57 30.66 -6.17 0.142 956
 958 3 -17.72 30.79 -6.2 0.1 957
 959 3 -17.93 30.9 -6.2 0.101 958
 960 3 -18.09 30.99 -6.21 0.1 959
 961 3 -18.2 31.04 -6.26 0.089 960
 962 3 -18.38 31.02 -6.3 0.096 961
 963 3 -18.56 31.11 -6.47 0.109 962
 964 3 -18.63 31.22 -6.51 0.101 963
 965 3 -18.77 31.16 -6.62 0.135 964
 966 3 -19 31.2 -6.62 0.111 965
 967 3 -19.16 31.15 -6.59 0.12 966
 968 3 -19.29 31.27 -6.63 0.112 967
 969 3 -19.47 31.29 -6.59 0.115 968
 970 3 -19.7 31.38 -6.54 0.089 969
 971 3 -16.86 30.72 -6.41 0.117 952
 972 3 -16.84 30.79 -6.58 0.148 971
 973 3 -16.81 30.93 -6.64 0.137 972
 974 3 -16.74 31.09 -6.64 0.104 973
 975 3 -16.65 31.16 -6.71 0.084 974
 976 3 -16.5 31.25 -6.76 0.095 975
 977 3 -16.45 31.34 -6.79 0.112 976
 978 3 -16.43 31.47 -6.91 0.101 977
 979 3 -16.36 31.54 -7.04 0.105 978
 980 3 -16.38 31.7 -7.16 0.119 979
 981 3 -16.34 31.79 -7.3 0.151 980
 982 3 -16.29 31.91 -7.48 0.097 981
 983 3 -16.24 32.01 -7.64 0.095 982
 984 3 -16.29 32.06 -7.76 0.101 983
 985 3 -16.36 32.09 -7.88 0.14 984
 986 3 -16.36 32.27 -8 0.14 985
 987 3 -16.32 32.31 -8.13 0.099 986
 988 3 -16.25 30.31 -6.42 0.092 951
 989 3 -16.22 30.15 -6.5 0.101 988
 990 3 -16.13 30.04 -6.51 0.104 989
 991 3 -16.04 29.88 -6.51 0.066 990
 992 3 -15.9 29.75 -6.56 0.124 991
 993 3 -15.71 29.61 -6.64 0.09 992
 994 3 -15.65 29.45 -6.72 0.092 993
 995 3 -15.6 29.29 -6.73 0.098 994
 996 3 -15.62 29.16 -6.66 0.097 995
 997 3 -15.62 28.99 -6.54 0.087 996
 998 3 -15.59 28.84 -6.39 0.123 997
 999 3 -16.4 31.41 -5.59 0.141 947
 1000 3 -16.29 31.52 -5.6 0.137 999
 1001 3 -16.24 31.66 -5.56 0.159 1000
 1002 3 -16.09 31.81 -5.67 0.151 1001
 1003 3 -15.92 31.97 -5.77 0.176 1002
 1004 3 -15.83 32.02 -5.88 0.218 1003
 1005 3 -15.74 32.12 -5.95 0.243 1004
 1006 3 -15.7 31.93 -6.22 0.153 1005
 1007 3 -15.72 32.12 -6.42 0.091 1006
 1008 3 -15.74 32.14 -6.52 0.123 1007
 1009 3 -15.85 32.13 -6.55 0.167 1008
 1010 3 -16.07 32.2 -6.33 0.063 1009
 1011 3 -16.18 32.2 -6.22 0.095 1010
 1012 3 -16.24 32.27 -6.05 0.123 1011
 1013 3 -16.25 32.27 -5.87 0.123 1012
 1014 3 -16.2 32.24 -5.67 0.085 1013
 1015 3 -15.87 32.12 -6.72 0.089 1009
 1016 3 -15.66 32.45 -5.89 0.175 1005
 1017 3 -15.59 32.66 -6 0.139 1016
 1018 3 -15.56 32.81 -6.02 0.136 1017
 1019 3 -15.51 33.01 -6.08 0.128 1018
 1020 3 -15.51 33.2 -6.05 0.128 1019
 1021 3 -15.48 33.34 -6 0.166 1020
 1022 3 -15.4 33.53 -5.92 0.192 1021
 1023 3 -15.33 33.74 -5.91 0.154 1022
 1024 3 -15.2 33.85 -5.93 0.138 1023
 1025 3 -15 33.98 -6.05 0.134 1024
 1026 3 -14.89 34.12 -6.13 0.102 1025
 1027 3 -14.76 34.21 -6.14 0.116 1026
 1028 3 -14.57 34.3 -6.13 0.123 1027
 1029 3 -14.5 34.44 -6.13 0.142 1028
 1030 3 -14.48 34.59 -6.22 0.131 1029
 1031 3 -14.48 34.77 -6.29 0.151 1030
 1032 3 -14.4 34.87 -6.3 0.147 1031
 1033 3 -14.25 35.01 -6.33 0.118 1032
 1034 3 -14.17 35.09 -6.41 0.12 1033
 1035 3 -14.07 35.2 -6.54 0.145 1034
 1036 3 -13.9 35.19 -6.62 0.164 1035
 1037 3 -13.79 35.2 -6.73 0.18 1036
 1038 3 -13.7 35.21 -6.85 0.185 1037
 1039 3 -13.62 35.2 -6.95 0.266 1038
 1040 3 -13.49 34.91 -7.09 0.222 1039
 1041 3 -13.37 34.82 -7.1 0.275 1040
 1042 3 -13.3 34.83 -7.2 0.355 1041
 1043 3 -13.24 34.7 -7.17 0.458 1042
 1044 3 -13.27 34.55 -7.21 0.523 1043
 1045 3 -13.22 34.51 -7.31 0.561 1044
 1046 3 -13 34.69 -7.63 0.493 1045
 1047 3 -12.9 34.87 -7.77 0.5 1046
 1048 3 -12.84 34.97 -7.93 0.484 1047
 1049 3 -12.81 34.44 -8.13 0.275 1048
 1050 3 -13.05 34.2 -8.45 0.135 1049
 1051 3 -13.15 34.12 -8.55 0.117 1050
 1052 3 -13.26 34.08 -8.61 0.127 1051
 1053 3 -13.46 34.04 -8.68 0.135 1052
 1054 3 -13.55 34.07 -8.74 0.133 1053
 1055 3 -13.51 34.05 -8.91 0.148 1054
 1056 3 -13.5 34.11 -9.05 0.213 1055
 1057 3 -13.46 34.38 -9.07 0.107 1056
 1058 3 -13.54 34.58 -8.97 0.125 1057
 1059 3 -13.55 34.68 -8.82 0.104 1058
 1060 3 -13.5 34.84 -8.85 0.102 1059
 1061 3 -13.62 35.01 -8.88 0.121 1060
 1062 3 -13.68 35.15 -8.82 0.082 1061
 1063 3 -13.71 33.73 -9.18 0.162 1056
 1064 3 -13.74 33.58 -9.28 0.16 1063
 1065 3 -13.81 33.51 -9.4 0.142 1064
 1066 3 -13.82 33.5 -9.55 0.144 1065
 1067 3 -13.89 33.43 -9.69 0.152 1066
 1068 3 -14 33.3 -9.91 0.099 1067
 1069 3 -14.09 33.32 -10.08 0.156 1068
 1070 3 -14.22 33.29 -10.18 0.142 1069
 1071 3 -14.5 33.08 -9.97 0.128 1070
 1072 3 -14.6 33.02 -9.9 0.105 1071
 1073 3 -14.73 32.87 -9.79 0.054 1072
 1074 3 -14.8 32.65 -9.8 0.069 1073
 1075 3 -14.76 32.41 -9.81 0.092 1074
 1076 3 -14.66 32.27 -9.82 0.124 1075
 1077 3 -14.72 32.08 -9.81 0.101 1076
 1078 3 -14.81 31.9 -9.78 0.086 1077
 1079 3 -14.84 31.71 -9.74 0.094 1078
 1080 3 -14.9 31.49 -9.71 0.069 1079
 1081 3 -14.18 33.52 -10.41 0.119 1070
 1082 3 -14.32 33.62 -10.48 0.141 1081
 1083 3 -14.46 33.7 -10.57 0.136 1082
 1084 3 -14.6 33.76 -10.58 0.106 1083
 1085 3 -14.74 33.68 -10.6 0.078 1084
 1086 3 -14.88 33.73 -10.65 0.108 1085
 1087 3 -14.97 33.86 -10.77 0.093 1086
 1088 3 -15.1 33.95 -10.87 0.112 1087
 1089 3 -15.21 34.01 -10.91 0.102 1088
 1090 3 -15.34 34.05 -10.98 0.096 1089
 1091 3 -15.49 34.02 -11.05 0.086 1090
 1092 3 -15.58 34.05 -11.13 0.053 1091
 1093 3 -15.72 34.12 -11.24 0.076 1092
 1094 3 -15.8 34.19 -11.33 0.124 1093
 1095 3 -15.88 34.16 -11.46 0.162 1094
 1096 3 -16.02 33.94 -11.5 0.121 1095
 1097 3 -16.07 33.82 -11.49 0.118 1096
 1098 3 -16.18 33.76 -11.41 0.085 1097
 1099 3 -16.36 33.79 -11.41 0.096 1098
 1100 3 -16.57 33.84 -11.38 0.078 1099
 1101 3 -16.72 33.82 -11.41 0.086 1100
 1102 3 -16.81 33.73 -11.38 0.093 1101
 1103 3 -16.91 33.66 -11.38 0.118 1102
 1104 3 -17.04 33.54 -11.36 0.317 1103
 1105 3 -17.5 33.68 -11.18 0.142 1104
 1106 3 -17.68 33.87 -11.29 0.157 1105
 1107 3 -17.79 33.69 -11.16 0.094 1106
 1108 3 -17.86 33.58 -11.16 0.087 1107
 1109 3 -18.04 33.54 -11.14 0.087 1108
 1110 3 -18.22 33.5 -11.23 0.128 1109
 1111 3 -18.31 33.65 -11.25 0.075 1110
 1112 3 -17.75 34.12 -11.45 0.092 1106
 1113 3 -17.88 34.19 -11.5 0.173 1112
 1114 3 -18.09 34.15 -11.45 0.15 1113
 1115 3 -18.31 34.12 -11.39 0.128 1114
 1116 3 -18.52 34.08 -11.41 0.111 1115
 1117 3 -18.57 34 -11.48 0.112 1116
 1118 3 -18.68 33.88 -11.57 0.108 1117
 1119 3 -18.66 33.73 -11.62 0.145 1118
 1120 3 -18.65 33.65 -11.7 0.163 1119
 1121 3 -18.68 33.63 -11.83 0.000125 1120
 1122 3 -16.59 33.3 -11.63 0.056 1104
 1123 3 -16.49 33.27 -11.74 0.092 1122
 1124 3 -12.83 35.76 -7.81 0.12 1048
 1125 3 -12.72 35.94 -7.8 0.122 1124
 1126 3 -12.65 36.04 -7.85 0.091 1125
 1127 3 -13.89 34.26 -7.51 0.121 1045
 1128 3 -14.08 34.26 -7.56 0.109 1127
 1129 3 -14.24 34.32 -7.75 0.106 1128
 1130 3 -14.41 34.34 -7.8 0.098 1129
 1131 3 -14.49 34.41 -7.84 0.142 1130
 1132 3 -14.57 34.5 -7.97 0.142 1131
 1133 3 -14.57 34.58 -8.1 0.111 1132
 1134 3 -14.5 34.55 -8.23 0.118 1133
 1135 3 -14.48 34.52 -8.41 0.08 1134
 1136 3 -12.96 35.3 -7.23 0.101 1043
 1137 3 -12.99 35.51 -7.42 0.142 1136
 1138 3 -12.98 35.76 -7.54 0.074 1137
 1139 3 -13.02 35.94 -7.51 0.106 1138
 1140 3 -13.06 36.11 -7.54 0.118 1139
 1141 3 -13.04 36.32 -7.6 0.115 1140
 1142 3 -13.07 36.59 -7.63 0.071 1141
 1143 3 -13.07 36.72 -7.71 0.093 1142
 1144 3 -13.16 36.77 -7.76 0.1 1143
 1145 3 -13.27 36.84 -7.82 0.088 1144
 1146 3 -13.27 36.95 -7.84 0.06 1145
 1147 3 -13.3 37.11 -7.91 0.072 1146
 1148 3 -13.38 37.2 -8.03 0.091 1147
 1149 3 -13.4 37.26 -8.12 0.12 1148
 1150 3 -13.41 37.4 -8.18 0.182 1149
 1151 3 -13.43 37.69 -8.05 0.103 1150
 1152 3 -13.55 37.87 -8.01 0.103 1151
 1153 3 -13.6 37.97 -7.96 0.088 1152
 1154 3 -13.72 38.13 -7.95 0.089 1153
 1155 3 -13.83 38.27 -7.96 0.149 1154
 1156 3 -14 38.5 -7.87 0.101 1155
 1157 3 -14.09 38.61 -7.75 0.115 1156
 1158 3 -14.26 38.58 -7.59 0.089 1157
 1159 3 -14.4 38.62 -7.51 0.106 1158
 1160 3 -14.55 38.77 -7.47 0.143 1159
 1161 3 -14.65 38.84 -7.4 0.151 1160
 1162 3 -14.9 38.99 -7.49 0.113 1161
 1163 3 -15.02 39.12 -7.5 0.122 1162
 1164 3 -15.08 39.28 -7.53 0.121 1163
 1165 3 -13.32 37.34 -8.4 0.11 1150
 1166 3 -13.07 37.44 -8.48 0.096 1165
 1167 3 -13.02 37.58 -8.54 0.077 1166
 1168 3 -12.97 37.8 -8.57 0.108 1167
 1169 3 -12.99 38.04 -8.56 0.069 1168
 1170 3 -13.06 38.19 -8.62 0.119 1169
 1171 3 -13.17 38.32 -8.62 0.099 1170
 1172 3 -13.41 37.26 -8.53 0.061 1165
 1173 3 -13.32 37.19 -8.6 0.148 1172
 1174 3 -13.38 37.02 -8.64 0.145 1173
 1175 3 -13.49 36.87 -8.9 0.137 1174
 1176 3 -13.57 36.79 -8.98 0.096 1175
 1177 3 -13.57 35.59 -6.75 0.122 1039
 1178 3 -13.47 35.73 -6.7 0.095 1177
 1179 3 -13.37 35.81 -6.67 0.098 1178
 1180 3 -13.26 35.99 -6.63 0.125 1179
 1181 3 -13.17 36.13 -6.59 0.15 1180
 1182 3 -13.1 36.27 -6.6 0.18 1181
 1183 3 -13.1 36.45 -6.59 0.164 1182
 1184 3 -13.13 36.7 -6.54 0.104 1183
 1185 3 -13.09 36.88 -6.62 0.11 1184
 1186 3 -13.02 37.02 -6.58 0.118 1185
 1187 3 -12.93 37.16 -6.59 0.123 1186
 1188 3 -12.82 37.28 -6.58 0.101 1187
 1189 3 -12.75 37.4 -6.66 0.097 1188
 1190 3 -12.7 37.54 -6.71 0.151 1189
 1191 3 -12.62 37.69 -6.7 0.122 1190
 1192 3 -12.5 37.76 -6.67 0.000125 1191
 1193 3 -16 28.38 -5.59 0.115 589
 1194 3 -15.96 28.38 -5.71 0.000125 1193
 1195 3 -15.73 27.34 -4.45 0.621 585
 1196 3 -15.84 27.27 -4.45 0.544 1195
 1197 3 -15.9 27.22 -4.35 0.498 1196
 1198 3 -16.02 27.2 -4.26 0.422 1197
 1199 3 -16.18 27.13 -4.23 0.343 1198
 1200 3 -16.45 27.09 -4.29 0.328 1199
 1201 3 -16.73 27.09 -4 0.382 1200
 1202 3 -16.83 27 -4.05 0.355 1201
 1203 3 -16.8 26.72 -3.96 0.403 1202
 1204 3 -16.39 26.31 -3.63 0.127 1203
 1205 3 -16.44 26.15 -3.57 0.099 1204
 1206 3 -16.53 26.09 -3.47 0.113 1205
 1207 3 -16.6 25.95 -3.38 0.116 1206
 1208 3 -16.73 25.81 -3.32 0.133 1207
 1209 3 -16.78 25.77 -3.15 0.203 1208
 1210 3 -16.85 25.72 -3.09 0.244 1209
 1211 3 -16.64 25.52 -2.92 0.181 1210
 1212 3 -16.51 25.34 -2.88 0.129 1211
 1213 3 -16.42 25.22 -2.88 0.11 1212
 1214 3 -16.26 25.04 -2.94 0.177 1213
 1215 3 -16.21 24.93 -2.92 0.184 1214
 1216 3 -16.12 24.77 -2.72 0.158 1215
 1217 3 -15.99 24.63 -2.63 0.127 1216
 1218 3 -17.17 25.81 -3.26 0.133 1210
 1219 3 -17.33 25.91 -3.3 0.125 1218
 1220 3 -17.49 26 -3.36 0.113 1219
 1221 3 -17.6 26.06 -3.36 0.136 1220
 1222 3 -17.67 26.18 -3.44 0.000125 1221
 1223 3 -16.96 26.68 -3.98 0.394 1203
 1224 3 -17.35 26.82 -3.9 0.29 1223
 1225 3 -17.49 26.72 -3.88 0.29 1224
 1226 3 -17.67 26.63 -3.86 0.308 1225
 1227 3 -17.81 26.59 -3.94 0.372 1226
 1228 3 -17.98 26.59 -3.92 0.341 1227
 1229 3 -18.04 26.38 -4.17 0.438 1228
 1230 3 -18.13 26.31 -4.13 0.472 1229
 1231 3 -18.13 26.16 -4.13 0.522 1230
 1232 3 -18.25 26.13 -4.12 0.493 1231
 1233 3 -18.32 26.04 -4.17 0.347 1232
 1234 3 -18.4 25.93 -4.13 0.378 1233
 1235 3 -18.52 25.81 -4.14 0.379 1234
 1236 3 -18.63 25.79 -4.09 0.427 1235
 1237 3 -18.84 25.7 -3.9 0.471 1236
 1238 3 -19.03 25.66 -3.88 0.474 1237
 1239 3 -19.15 25.52 -3.86 0.444 1238
 1240 3 -19.31 25.47 -3.71 0.386 1239
 1241 3 -19.51 25.45 -3.65 0.355 1240
 1242 3 -19.69 25.36 -3.55 0.363 1241
 1243 3 -19.78 25.29 -3.57 0.365 1242
 1244 3 -19.87 25.18 -3.51 0.337 1243
 1245 3 -20.01 25.11 -3.47 0.31 1244
 1246 3 -20.42 25.02 -3.34 0.444 1245
 1247 3 -21.08 25.2 -3.24 0.218 1246
 1248 3 -21.28 25.27 -3.19 0.208 1247
 1249 3 -21.48 25.25 -3.13 0.223 1248
 1250 3 -21.62 25.25 -3.15 0.274 1249
 1251 3 -21.76 25.16 -3.32 0.167 1250
 1252 3 -21.85 25.15 -3.46 0.125 1251
 1253 3 -21.8 25.29 -3.8 0.1 1252
 1254 3 -21.77 25.38 -3.94 0.088 1253
 1255 3 -21.74 25.43 -4.09 0.163 1254
 1256 3 -21.75 25.63 -4.27 0.164 1255
 1257 3 -21.62 25.36 -2.84 0.199 1250
 1258 3 -21.71 25.34 -2.71 0.202 1257
 1259 3 -21.87 25.34 -2.63 0.225 1258
 1260 3 -22.03 25.4 -2.59 0.189 1259
 1261 3 -22.17 25.41 -2.47 0.22 1260
 1262 3 -22.31 25.47 -2.42 0.248 1261
 1263 3 -22.53 25.54 -2.34 0.205 1262
 1264 3 -22.67 25.54 -2.26 0.198 1263
 1265 3 -22.8 25.54 -2.11 0.234 1264
 1266 3 -22.96 25.59 -2.07 0.245 1265
 1267 3 -23.12 25.63 -2.01 0.231 1266
 1268 3 -23.37 25.63 -1.85 0.247 1267
 1269 3 -23.56 25.61 -1.75 0.251 1268
 1270 3 -23.74 25.66 -1.6 0.284 1269
 1271 3 -23.81 25.77 -1.6 0.322 1270
 1272 3 -24.19 25.41 -1.36 0.113 1271
 1273 3 -24.24 25.31 -1.31 0.112 1272
 1274 3 -24.3 25.27 -1.23 0.143 1273
 1275 3 -24.33 25.22 -1.11 0.207 1274
 1276 3 -24.21 25.31 -0.98 0.189 1275
 1277 3 -23.99 25.59 -1 0.122 1276
 1278 3 -23.92 25.68 -0.94 0.132 1277
 1279 3 -23.9 25.81 -0.89 0.155 1278
 1280 3 -23.8 25.88 -0.83 0.204 1279
 1281 3 -24.05 26.06 -0.91 0.116 1280
 1282 3 -24.12 26.2 -0.87 0.077 1281
 1283 3 -23.55 25.97 -0.76 0.101 1280
 1284 3 -23.64 26 -0.83 0.084 1283
 1285 3 -23.85 25.93 -1.6 0.343 1271
 1286 3 -24.26 25.91 -1.4 0.188 1285
 1287 3 -24.33 26.09 -1.34 0.231 1286
 1288 3 -24.44 26.24 -1.34 0.255 1287
 1289 3 -24.51 26.36 -1.31 0.273 1288
 1290 3 -24.56 26.54 -1.27 0.281 1289
 1291 3 -24.71 26.63 -1.26 0.265 1290
 1292 3 -24.87 26.65 -1.23 0.241 1291
 1293 3 -25.03 26.77 -1.19 0.214 1292
 1294 3 -25.19 26.82 -1.15 0.216 1293
 1295 3 -25.35 26.88 -1.15 0.194 1294
 1296 3 -25.49 26.95 -1.09 0.253 1295
 1297 3 -25.64 27.02 -1.08 0.31 1296
 1298 3 -25.73 26.91 -0.99 0.381 1297
 1299 3 -25.85 27.25 -1.04 0.379 1298
 1300 3 -25.96 27.41 -1.03 0.427 1299
 1301 3 -26.03 27.59 -1 0.483 1300
 1302 3 -26.15 27.65 -1.03 0.516 1301
 1303 3 -26.39 27.65 -0.95 0.496 1302
 1304 3 -26.53 27.7 -0.94 0.589 1303
 1305 3 -26.67 27.7 -0.82 0.635 1304
 1306 3 -26.81 27.84 -0.8 0.663 1305
 1307 3 -26.98 27.88 -0.79 0.641 1306
 1308 3 -27.17 27.91 -0.69 0.591 1307
 1309 3 -27.28 28 -0.66 0.547 1308
 1310 3 -27.37 28.29 -0.88 0.285 1309
 1311 3 -27.49 28.29 -0.87 0.216 1310
 1312 3 -27.64 28.4 -0.88 0.241 1311
 1313 3 -27.73 28.59 -0.97 0.221 1312
 1314 3 -27.87 28.68 -0.94 0.193 1313
 1315 3 -27.96 28.77 -0.91 0.14 1314
 1316 3 -28.19 28.82 -0.87 0.156 1315
 1317 3 -28.23 28.95 -0.87 0.18 1316
 1318 3 -28.4 29.2 -0.9 0.256 1317
 1319 3 -28.51 29.38 -0.92 0.254 1318
 1320 3 -28.58 29.52 -0.93 0.266 1319
 1321 3 -28.69 29.7 -0.94 0.208 1320
 1322 3 -28.94 29.86 -0.94 0.185 1321
 1323 3 -29.14 29.97 -0.91 0.191 1322
 1324 3 -29.28 30.02 -0.91 0.191 1323
 1325 3 -29.39 30.07 -0.9 0.21 1324
 1326 3 -29.49 30.18 -1.01 0.169 1325
 1327 3 -29.56 30.36 -1.02 0.176 1326
 1328 3 -29.67 30.45 -1.06 0.201 1327
 1329 3 -29.78 30.54 -1.12 0.185 1328
 1330 3 -29.94 30.63 -1.13 0.178 1329
 1331 3 -30.05 30.75 -1.15 0.191 1330
 1332 3 -30.1 30.9 -1.19 0.186 1331
 1333 3 -30.3 31.09 -1.24 0.21 1332
 1334 3 -30.4 31.2 -1.34 0.18 1333
 1335 3 -30.49 31.36 -1.34 0.196 1334
 1336 3 -30.58 31.52 -1.39 0.2 1335
 1337 3 -30.67 31.61 -1.42 0.192 1336
 1338 3 -30.83 31.79 -1.44 0.222 1337
 1339 3 -30.96 31.9 -1.44 0.242 1338
 1340 3 -31.05 32.02 -1.41 0.299 1339
 1341 3 -30.92 32.3 -1.11 0.129 1340
 1342 3 -30.9 32.45 -1.01 0.108 1341
 1343 3 -30.99 32.56 -0.88 0.1 1342
 1344 3 -31.01 32.7 -0.78 0.126 1343
 1345 3 -30.99 32.89 -0.72 0.112 1344
 1346 3 -31.08 32.99 -0.67 0.111 1345
 1347 3 -31.19 33.14 -0.6 0.09 1346
 1348 3 -31.24 33.27 -0.52 0.119 1347
 1349 3 -31.28 33.45 -0.54 0.13 1348
 1350 3 -31.4 33.62 -0.57 0.135 1349
 1351 3 -31.46 33.71 -0.49 0.168 1350
 1352 3 -31.58 33.91 -0.58 0.19 1351
 1353 3 -31.58 34.06 -0.83 0.135 1352
 1354 3 -31.64 34.13 -1.12 0.123 1353
 1355 3 -31.67 34.17 -1.3 0.104 1354
 1356 3 -31.49 34.38 -1.44 0.084 1355
 1357 3 -31.35 34.49 -1.59 0.109 1356
 1358 3 -31.21 34.6 -1.74 0.066 1357
 1359 3 -31.17 34.74 -1.82 0.079 1358
 1360 3 -31.15 34.85 -1.83 0.123 1359
 1361 3 -31.15 35.02 -1.86 0.067 1360
 1362 3 -31.1 35.16 -1.97 0.061 1361
 1363 3 -31.08 35.31 -2.07 0.081 1362
 1364 3 -31.17 35.38 -2.21 0.071 1363
 1365 3 -31.42 31.99 -1.56 0.193 1340
 1366 3 -31.58 31.99 -1.55 0.186 1365
 1367 3 -31.8 31.99 -1.52 0.208 1366
 1368 3 -32.02 31.99 -1.49 0.204 1367
 1369 3 -32.19 31.99 -1.48 0.218 1368
 1370 3 -32.33 32.02 -1.5 0.266 1369
 1371 3 -32.5 31.99 -1.51 0.277 1370
 1372 3 -32.72 32.02 -1.45 0.247 1371
 1373 3 -32.93 32.03 -1.39 0.222 1372
 1374 3 -33.15 32.09 -1.37 0.198 1373
 1375 3 -33.27 32.12 -1.44 0.203 1374
 1376 3 -33.48 32.16 -1.44 0.195 1375
 1377 3 -33.69 32.24 -1.44 0.191 1376
 1378 3 -33.88 32.31 -1.4 0.222 1377
 1379 3 -34.05 32.45 -1.32 0.243 1378
 1380 3 -34.19 32.41 -1.23 0.23 1379
 1381 3 -34.33 32.45 -1.18 0.261 1380
 1382 3 -34.55 32.56 -1.16 0.206 1381
 1383 3 -34.65 32.6 -1.09 0.189 1382
 1384 3 -34.8 32.69 -1.01 0.163 1383
 1385 3 -34.94 32.7 -0.87 0.191 1384
 1386 3 -35.12 32.73 -0.79 0.209 1385
 1387 3 -35.25 32.88 -0.81 0.241 1386
 1388 3 -35.38 32.92 -0.79 0.332 1387
 1389 3 -35.62 32.88 -0.68 0.426 1388
 1390 3 -35.73 32.85 -0.63 0.463 1389
 1391 3 -35.87 32.83 -0.57 0.509 1390
 1392 3 -36.01 32.84 -0.54 0.526 1391
 1393 3 -36.18 32.77 -0.45 0.458 1392
 1394 3 -36.3 32.71 -0.37 0.424 1393
 1395 3 -36.4 32.69 -0.3 0.43 1394
 1396 3 -36.05 32.64 0.14 0.084 1395
 1397 3 -35.93 32.63 0.2 0.063 1396
 1398 3 -35.83 32.76 0.33 0.123 1397
 1399 3 -35.79 32.95 0.42 0.08 1398
 1400 3 -35.77 33.09 0.53 0.107 1399
 1401 3 -35.68 33.2 0.59 0.133 1400
 1402 3 -35.52 33.31 0.78 0.113 1401
 1403 3 -35.44 33.41 0.86 0.122 1402
 1404 3 -35.33 33.48 1.03 0.104 1403
 1405 3 -35.23 33.42 1.13 0.104 1404
 1406 3 -35.15 33.38 1.18 0.072 1405
 1407 3 -35.08 33.34 1.3 0.096 1406
 1408 3 -34.94 33.31 1.37 0.107 1407
 1409 3 -34.84 33.28 1.47 0.131 1408
 1410 3 -36.62 32.58 -0.3 0.401 1395
 1411 3 -36.83 32.45 -0.23 0.367 1410
 1412 3 -37.01 32.45 -0.14 0.337 1411
 1413 3 -37.12 32.37 0 0.272 1412
 1414 3 -37.25 32.31 0.1 0.276 1413
 1415 3 -37.34 32.19 0.27 0.313 1414
 1416 3 -37.44 32.09 0.4 0.346 1415
 1417 3 -37.58 32.01 0.53 0.36 1416
 1418 3 -37.58 31.86 0.69 0.369 1417
 1419 3 -37.59 31.81 0.92 0.345 1418
 1420 3 -37.69 31.72 0.95 0.412 1419
 1421 3 -38.05 31.56 0.73 0.259 1420
 1422 3 -38.12 31.43 0.91 0.183 1421
 1423 3 -38.25 31.36 1 0.163 1422
 1424 3 -38.32 31.25 0.97 0.183 1423
 1425 3 -38.48 31.5 0.78 0.06 1424
 1426 3 -38.62 31.66 0.7 0.078 1425
 1427 3 -38.59 31.81 0.52 0.062 1426
 1428 3 -38.51 31.7 0.46 0.137 1427
 1429 3 -38.43 31.61 0.42 0.141 1428
 1430 3 -38.43 31.11 1.06 0.176 1424
 1431 3 -38.48 30.95 1.12 0.19 1430
 1432 3 -38.58 30.86 1.18 0.186 1431
 1433 3 -38.65 30.68 1.21 0.222 1432
 1434 3 -38.79 30.52 1.36 0.224 1433
 1435 3 -38.91 30.4 1.44 0.238 1434
 1436 3 -39.04 30.29 1.46 0.225 1435
 1437 3 -39.23 30.2 1.56 0.227 1436
 1438 3 -39.37 30.16 1.62 0.188 1437
 1439 3 -39.59 30.16 1.84 0.233 1438
 1440 3 -39.5 29.77 1.63 0.081 1439
 1441 3 -39.43 29.63 1.67 0.046 1440
 1442 3 -39.33 29.49 1.59 0.105 1441
 1443 3 -39.19 29.36 1.59 0.126 1442
 1444 3 -39.09 29.18 1.62 0.079 1443
 1445 3 -39.15 29.06 1.54 0.07 1444
 1446 3 -39.18 28.95 1.48 0.108 1445
 1447 3 -39.23 28.79 1.41 0.096 1446
 1448 3 -39.36 28.7 1.37 0.099 1447
 1449 3 -39.52 28.54 1.3 0.131 1448
 1450 3 -39.58 28.34 1.19 0.091 1449
 1451 3 -39.61 28.56 1.12 0.095 1450
 1452 3 -39.57 28.72 1.06 0.132 1451
 1453 3 -39.51 28.84 0.91 0.1 1452
 1454 3 -39.4 28.88 0.78 0.107 1453
 1455 3 -39.4 29.07 0.63 0.081 1454
 1456 3 -39.47 29.18 0.57 0.102 1455
 1457 3 -39.55 29.2 0.48 0.068 1456
 1458 3 -39.76 30.2 1.93 0.206 1439
 1459 3 -39.88 30.18 2.02 0.221 1458
 1460 3 -40.01 30.25 2.12 0.194 1459
 1461 3 -40.15 30.29 2.22 0.145 1460
 1462 3 -40.25 30.34 2.25 0.139 1461
 1463 3 -40.36 30.36 2.31 0.182 1462
 1464 3 -40.47 30.32 2.47 0.264 1463
 1465 3 -40.26 30.34 2.89 0.176 1464
 1466 3 -40.2 30.27 3.1 0.131 1465
 1467 3 -40.25 30.29 3.25 0.167 1466
 1468 3 -40.3 30.4 3.41 0.166 1467
 1469 3 -40.3 30.52 3.58 0.152 1468
 1470 3 -40.27 30.56 3.72 0.105 1469
 1471 3 -40.33 30.68 3.79 0.126 1470
 1472 3 -40.44 30.97 3.7 0.099 1471
 1473 3 -40.48 31.06 3.66 0.079 1472
 1474 3 -40.62 31.25 3.54 0.089 1473
 1475 3 -40.76 31.45 3.52 0.121 1474
 1476 3 -40.94 31.54 3.58 0.095 1475
 1477 3 -40.97 31.72 3.62 0.089 1476
 1478 3 -40.93 31.82 3.64 0.121 1477
 1479 3 -41.01 31.97 3.68 0.079 1478
 1480 3 -41.01 32.21 3.89 0.107 1479
 1481 3 -41.05 32.23 4.09 0.104 1480
 1482 3 -41.12 32.34 4.18 0.095 1481
 1483 3 -41.15 32.06 4.39 0.108 1482
 1484 3 -41.08 31.97 4.46 0.12 1483
 1485 3 -40.98 31.88 4.49 0.000125 1484
 1486 3 -40.86 32.24 3.87 0.083 1480
 1487 3 -40.75 32.24 3.93 0.000125 1486
 1488 3 -40.27 30.66 4.09 0.141 1471
 1489 3 -40.15 30.59 4.2 0.136 1488
 1490 3 -40.15 30.59 4.41 0.16 1489
 1491 3 -40.18 30.75 4.49 0.15 1490
 1492 3 -40.15 30.84 4.59 0.154 1491
 1493 3 -40.12 30.91 4.66 0.207 1492
 1494 3 -40.32 31.18 4.55 0.104 1493
 1495 3 -40.45 31.27 4.54 0.141 1494
 1496 3 -40.62 31.36 4.53 0.109 1495
 1497 3 -39.98 30.81 4.83 0.146 1493
 1498 3 -39.87 30.81 4.98 0.13 1497
 1499 3 -39.8 30.86 5.08 0.176 1498
 1500 3 -39.76 30.97 5.12 0.177 1499
 1501 3 -39.63 30.9 5.26 0.106 1500
 1502 3 -39.55 30.88 5.38 0.126 1501
 1503 3 -39.58 30.84 5.58 0.175 1502
 1504 3 -39.66 30.88 5.7 0.197 1503
 1505 3 -39.8 30.91 5.86 0.169 1504
 1506 3 -39.61 30.72 6.07 0.14 1505
 1507 3 -39.5 30.56 6.16 0.136 1506
 1508 3 -39.43 30.47 6.25 0.098 1507
 1509 3 -39.32 30.4 6.46 0.195 1508
 1510 3 -39.18 30.31 6.54 0.179 1509
 1511 3 -39.06 30.22 6.66 0.143 1510
 1512 3 -38.89 30.13 6.8 0.118 1511
 1513 3 -38.72 30.15 6.79 0.123 1512
 1514 3 -38.57 30.09 6.88 0.181 1513
 1515 3 -38.49 30 7.08 0.148 1514
 1516 3 -38.6 29.82 7.25 0.127 1515
 1517 3 -38.42 29.72 7.28 0.108 1516
 1518 3 -38.31 29.68 7.29 0.162 1517
 1519 3 -38.19 29.61 7.36 0.208 1518
 1520 3 -38.18 29.49 7.73 0.148 1519
 1521 3 -38.11 29.47 7.84 0.156 1520
 1522 3 -37.96 29.41 7.94 0.148 1521
 1523 3 -37.87 29.41 8.06 0.142 1522
 1524 3 -37.81 29.5 8.17 0.187 1523
 1525 3 -37.71 29.65 8.27 0.384 1524
 1526 3 -37.64 29.63 8.39 0.466 1525
 1527 3 -37.44 29.52 8.49 0.46 1526
 1528 3 -37.36 29.47 8.58 0.493 1527
 1529 3 -37.04 28.7 8.46 0.122 1528
 1530 3 -37.04 28.54 8.63 0.078 1529
 1531 3 -36.99 28.41 8.74 0.106 1530
 1532 3 -36.9 28.29 8.75 0.124 1531
 1533 3 -36.78 28.25 8.66 0.071 1532
 1534 3 -37.36 29.56 8.81 0.374 1528
 1535 3 -37.37 29.27 9.24 0.125 1534
 1536 3 -37.36 29.25 9.34 0.161 1535
 1537 3 -37.64 29.16 9.36 0.086 1536
 1538 3 -37.56 28.97 9.32 0.067 1537
 1539 3 -37.14 29.06 9.43 0.064 1536
 1540 3 -37.07 29.04 9.52 0.079 1539
 1541 3 -37.04 29.09 9.64 0.134 1540
 1542 3 -37.07 28.95 9.75 0.105 1541
 1543 3 -36.97 28.79 9.84 0.124 1542
 1544 3 -36.89 28.66 9.85 0.168 1543
 1545 3 -36.97 28.59 9.99 0.211 1544
 1546 3 -36.85 28.4 9.76 0.094 1545
 1547 3 -36.74 28.27 9.73 0.062 1546
 1548 3 -36.58 28.2 9.63 0.119 1547
 1549 3 -36.43 28.13 9.46 0.158 1548
 1550 3 -36.32 28 9.3 0.206 1549
 1551 3 -36.32 28.04 9.18 0.231 1550
 1552 3 -36.57 27.95 9.11 0.13 1551
 1553 3 -36.82 27.95 9.08 0.099 1552
 1554 3 -36.89 28.04 9.07 0.076 1553
 1555 3 -35.97 28.27 9.16 0.103 1551
 1556 3 -35.81 28.31 9.13 0.112 1555
 1557 3 -35.61 28.27 9.07 0.109 1556
 1558 3 -35.51 28.31 8.89 0.088 1557
 1559 3 -35.53 28.36 8.74 0.099 1558
 1560 3 -35.43 28.38 8.59 0.051 1559
 1561 3 -35.39 28.52 8.55 0.126 1560
 1562 3 -35.28 28.59 8.52 0.079 1561
 1563 3 -37.21 28.59 10.25 0.152 1545
 1564 3 -37.35 28.25 10.18 0.099 1563
 1565 3 -37.32 28.09 10.08 0.118 1564
 1566 3 -37.31 27.97 10.08 0.088 1565
 1567 3 -37.11 28.57 10.58 0.137 1563
 1568 3 -36.89 28.43 10.63 0.099 1567
 1569 3 -36.82 28.38 10.69 0.1 1568
 1570 3 -36.69 28.29 10.64 0.031 1569
 1571 3 -36.65 28.15 10.71 0.167 1570
 1572 3 -37.25 28.66 10.72 0.094 1567
 1573 3 -37.46 28.63 10.83 0.105 1572
 1574 3 -37.56 28.52 10.9 0.129 1573
 1575 3 -37.64 28.43 10.9 0.09 1574
 1576 3 -40.19 31.16 5.95 0.161 1505
 1577 3 -40.4 31.22 5.95 0.109 1576
 1578 3 -40.53 31.34 5.99 0.104 1577
 1579 3 -40.75 31.45 6 0.116 1578
 1580 3 -40.85 31.56 6.03 0.143 1579
 1581 3 -41 31.68 6.08 0.145 1580
 1582 3 -41.17 31.77 6.14 0.1 1581
 1583 3 -41.26 31.88 6.17 0.088 1582
 1584 3 -41.36 32.01 6.17 0.155 1583
 1585 3 -41.47 32.13 6.09 0.143 1584
 1586 3 -41.51 32.33 6.06 0.102 1585
 1587 3 -41.58 32.52 6.04 0.077 1586
 1588 3 -41.68 32.59 6.05 0.068 1587
 1589 3 -41.79 32.6 6.04 0.077 1588
 1590 3 -41.58 32.06 6.3 0.153 1585
 1591 3 -41.72 32.09 6.29 0.191 1590
 1592 3 -41.75 32.31 6.41 0.11 1591
 1593 3 -41.85 32.37 6.51 0.155 1592
 1594 3 -42.01 32.42 6.68 0.139 1593
 1595 3 -42.14 32.41 6.76 0.199 1594
 1596 3 -42.25 32.42 6.96 0.201 1595
 1597 3 -42.28 32.55 7.02 0.205 1596
 1598 3 -42.36 32.52 7.14 0.328 1597
 1599 3 -42.43 32.55 7.25 0.401 1598
 1600 3 -42.51 32.51 7.35 0.467 1599
 1601 3 -42.58 32.52 7.47 0.485 1600
 1602 3 -42.61 32.6 7.58 0.494 1601
 1603 3 -42.86 32.52 7.58 0.515 1602
 1604 3 -43 32.52 7.63 0.518 1603
 1605 3 -43.14 32.78 7.56 0.335 1604
 1606 3 -43.47 33.06 7.46 0.145 1605
 1607 3 -43.62 33.06 7.49 0.12 1606
 1608 3 -43.75 33.09 7.54 0.125 1607
 1609 3 -43.89 33.2 7.59 0.142 1608
 1610 3 -43.94 33.3 7.64 0.163 1609
 1611 3 -43.96 33.41 7.74 0.162 1610
 1612 3 -44 33.45 7.88 0.158 1611
 1613 3 -44 33.67 8.04 0.163 1612
 1614 3 -43.9 33.74 8.19 0.187 1613
 1615 3 -43.75 33.91 8.34 0.182 1614
 1616 3 -43.79 34.16 8.48 0.212 1615
 1617 3 -43.76 34.31 8.52 0.253 1616
 1618 3 -43.74 34.38 8.6 0.325 1617
 1619 3 -43.78 34.56 8.68 0.386 1618
 1620 3 -43.72 34.7 8.76 0.443 1619
 1621 3 -43.79 34.81 8.86 0.43 1620
 1622 3 -43.68 34.91 8.87 0.444 1621
 1623 3 -43.51 35.05 8.98 0.392 1622
 1624 3 -43.46 35.16 9.03 0.373 1623
 1625 3 -43.44 35.31 9.09 0.342 1624
 1626 3 -43.44 35.41 9.16 0.316 1625
 1627 3 -43.31 35.27 9.57 0.122 1626
 1628 3 -43.18 35.42 9.59 0.083 1627
 1629 3 -43.07 35.59 9.53 0.09 1628
 1630 3 -42.97 35.71 9.44 0.109 1629
 1631 3 -42.89 35.8 9.37 0.139 1630
 1632 3 -42.79 35.84 9.25 0.128 1631
 1633 3 -42.5 35.7 9.23 0.113 1632
 1634 3 -42.36 35.7 9.15 0.077 1633
 1635 3 -43.72 35.77 9.14 0.078 1626
 1636 3 -43.72 35.91 9.14 0.042 1635
 1637 3 -41.82 31.88 6.06 0.13 1591
 1638 3 -41.82 31.79 6.26 0.084 1637
 1639 3 -41.87 31.7 6.27 0.119 1638
 1640 3 -41.86 31.56 6.21 0.117 1639
 1641 3 -41.81 31.4 6.18 0.126 1640
 1642 3 -41.94 31.29 6.21 0.133 1641
 1643 3 -39.86 31.2 5.04 0.101 1500
 1644 3 -39.9 31.32 4.99 0.104 1643
 1645 3 -39.95 31.5 4.9 0.093 1644
 1646 3 -39.98 31.63 4.87 0.083 1645
 1647 3 -40.01 31.77 4.8 0.042 1646
 1648 3 -40.05 31.91 4.73 0.075 1647
 1649 3 -40.12 32.03 4.62 0.091 1648
 1650 3 -40.08 32.21 4.51 0.054 1649
 1651 3 -40.18 32.31 4.42 0.126 1650
 1652 3 -40.19 32.44 4.37 0.103 1651
 1653 3 -40.2 32.59 4.29 0.109 1652
 1654 3 -40.12 32.74 4.17 0.091 1653
 1655 3 -39.95 32.81 4.17 0.054 1654
 1656 3 -39.9 32.89 4.11 0.062 1655
 1657 3 -39.95 32.95 3.99 0.107 1656
 1658 3 -39.9 33.06 3.93 0.123 1657
 1659 3 -39.76 33.16 3.97 0.133 1658
 1660 3 -39.65 33.16 3.89 0.101 1659
 1661 3 -39.5 33.21 3.83 0.063 1660
 1662 3 -39.41 33.39 3.79 0.096 1661
 1663 3 -39.4 33.56 3.72 0.071 1662
 1664 3 -39.3 33.69 3.68 0.128 1663
 1665 3 -39.23 33.83 3.62 0.123 1664
 1666 3 -39.16 34.03 3.49 0.048 1665
 1667 3 -39.09 34.24 3.52 0.128 1666
 1668 3 -39.05 34.45 3.54 0.112 1667
 1669 3 -39.05 34.58 3.43 0.096 1668
 1670 3 -39 34.74 3.41 0.09 1669
 1671 3 -38.87 34.84 3.43 0.097 1670
 1672 3 -40.77 30.15 2.16 0.196 1464
 1673 3 -40.9 30.07 2.16 0.196 1672
 1674 3 -41.07 30.04 2.12 0.218 1673
 1675 3 -41.19 29.97 2.01 0.162 1674
 1676 3 -41.34 30.02 1.96 0.174 1675
 1677 3 -41.51 30.09 1.95 0.176 1676
 1678 3 -41.73 29.99 1.91 0.259 1677
 1679 3 -41.94 30.13 1.82 0.154 1678
 1680 3 -42.05 30.18 1.77 0.126 1679
 1681 3 -42.2 30.18 1.72 0.128 1680
 1682 3 -42.33 30.15 1.66 0.153 1681
 1683 3 -42.45 30.15 1.63 0.217 1682
 1684 3 -42.55 30.2 1.56 0.3 1683
 1685 3 -42.5 30.59 1.31 0.189 1684
 1686 3 -42.57 30.7 1.19 0.16 1685
 1687 3 -42.61 30.86 1.1 0.148 1686
 1688 3 -42.68 30.9 0.95 0.115 1687
 1689 3 -42.72 31.02 0.82 0.136 1688
 1690 3 -42.76 31.11 0.7 0.183 1689
 1691 3 -42.83 31.2 0.56 0.198 1690
 1692 3 -42.83 31.41 0.33 0.198 1691
 1693 3 -42.8 31.57 0.21 0.178 1692
 1694 3 -42.76 31.79 0.11 0.196 1693
 1695 3 -42.76 31.91 0.08 0.242 1694
 1696 3 -43.01 32.2 0.26 0.128 1695
 1697 3 -43.04 32.37 0.39 0.061 1696
 1698 3 -43.08 32.46 0.37 0.046 1697
 1699 3 -43.16 32.59 0.37 0.065 1698
 1700 3 -43.26 32.67 0.45 0.151 1699
 1701 3 -43.3 32.76 0.52 0.215 1700
 1702 3 -43.27 32.91 0.87 0.072 1701
 1703 3 -43.29 33.09 0.91 0.077 1702
 1704 3 -43.33 33.21 0.92 0.095 1703
 1705 3 -43.37 33.35 0.95 0.081 1704
 1706 3 -43.43 33.58 0.95 0.13 1705
 1707 3 -43.37 33.74 0.99 0.08 1706
 1708 3 -43.37 33.85 1.06 0.073 1707
 1709 3 -43.4 33.92 1.15 0.096 1708
 1710 3 -43.47 34.02 1.16 0.079 1709
 1711 3 -43.54 34.2 1.21 0.071 1710
 1712 3 -43.55 34.37 1.31 0.071 1711
 1713 3 -43.58 34.52 1.38 0.089 1712
 1714 3 -43.61 34.64 1.48 0.125 1713
 1715 3 -43.47 34.8 1.55 0.104 1714
 1716 3 -43.26 34.89 1.47 0.094 1715
 1717 3 -43.23 35.12 1.56 0.106 1716
 1718 3 -43.19 35.27 1.63 0.078 1717
 1719 3 -43.2 35.41 1.62 0.083 1718
 1720 3 -43.27 35.52 1.54 0.067 1719
 1721 3 -43.26 35.66 1.43 0.051 1720
 1722 3 -43.26 35.84 1.4 0.055 1721
 1723 3 -43.16 36.01 1.38 0.096 1722
 1724 3 -43.13 36.16 1.38 0.058 1723
 1725 3 -43.13 36.34 1.39 0.068 1724
 1726 3 -43.12 36.46 1.33 0.091 1725
 1727 3 -43.05 36.58 1.34 0.113 1726
 1728 3 -43.23 32.81 0.11 0.09 1701
 1729 3 -43.23 32.85 -0.03 0.143 1728
 1730 3 -43.23 32.88 -0.15 0.125 1729
 1731 3 -43.23 32.95 -0.31 0.121 1730
 1732 3 -43.18 33.1 -0.48 0.099 1731
 1733 3 -43.18 33.09 -0.62 0.113 1732
 1734 3 -43.04 33.12 -0.72 0.111 1733
 1735 3 -42.91 33.21 -0.85 0.094 1734
 1736 3 -42.91 33.31 -0.98 0.067 1735
 1737 3 -42.82 33.44 -1.1 0.103 1736
 1738 3 -42.79 33.63 -1.17 0.096 1737
 1739 3 -42.73 33.84 -1.26 0.122 1738
 1740 3 -42.73 34.02 -1.32 0.091 1739
 1741 3 -42.65 34.2 -1.35 0.098 1740
 1742 3 -42.51 34.35 -1.34 0.07 1741
 1743 3 -42.36 34.38 -1.25 0.084 1742
 1744 3 -42.26 34.48 -1.14 0.091 1743
 1745 3 -42.15 34.59 -1.08 0.073 1744
 1746 3 -42.08 34.81 -1.09 0.088 1745
 1747 3 -42.05 35.03 -1.14 0.084 1746
 1748 3 -41.93 35.09 -1.11 0.117 1747
 1749 3 -41.84 35.2 -1.04 0.118 1748
 1750 3 -41.77 35.27 -0.97 0.094 1749
 1751 3 -42.58 32.02 -0.06 0.214 1695
 1752 3 -42.45 32.06 -0.29 0.227 1751
 1753 3 -42.33 32.16 -0.36 0.233 1752
 1754 3 -42.15 32.16 -0.52 0.244 1753
 1755 3 -41.83 32.19 -0.62 0.166 1754
 1756 3 -41.65 32.13 -0.68 0.123 1755
 1757 3 -41.5 32.08 -0.74 0.118 1756
 1758 3 -41.36 32.09 -0.8 0.164 1757
 1759 3 -41.26 32.02 -0.84 0.225 1758
 1760 3 -41.16 31.95 -0.97 0.221 1759
 1761 3 -41.18 31.66 -1 0.157 1760
 1762 3 -41 31.49 -1.05 0.211 1761
 1763 3 -40.83 31.38 -1.05 0.195 1762
 1764 3 -40.73 31.18 -0.92 0.146 1763
 1765 3 -40.73 31.02 -0.88 0.162 1764
 1766 3 -40.69 30.93 -0.86 0.185 1765
 1767 3 -40.61 30.82 -0.77 0.27 1766
 1768 3 -40.5 30.75 -0.77 0.324 1767
 1769 3 -40.4 30.65 -0.78 0.356 1768
 1770 3 -40.34 30.52 -0.78 0.391 1769
 1771 3 -40.3 30.34 -0.79 0.431 1770
 1772 3 -40.23 30.16 -0.78 0.414 1771
 1773 3 -40.13 30.11 -0.72 0.351 1772
 1774 3 -40.12 29.93 -0.89 0.291 1773
 1775 3 -40.2 29.68 -1.24 0.207 1774
 1776 3 -40.26 29.52 -1.35 0.224 1775
 1777 3 -40.5 29.36 -1.49 0.179 1776
 1778 3 -40.73 29.2 -1.59 0.136 1777
 1779 3 -40.88 29.11 -1.57 0.142 1778
 1780 3 -41.09 29.06 -1.59 0.129 1779
 1781 3 -41.22 29.02 -1.67 0.151 1780
 1782 3 -41.3 28.99 -1.83 0.132 1781
 1783 3 -41.44 28.97 -1.9 0.097 1782
 1784 3 -41.52 28.86 -1.98 0.143 1783
 1785 3 -41.65 28.79 -2 0.191 1784
 1786 3 -41.87 28.93 -2.2 0.202 1785
 1787 3 -42.18 29.22 -2.31 0.169 1786
 1788 3 -42.3 29.36 -2.33 0.153 1787
 1789 3 -42.41 29.56 -2.33 0.172 1788
 1790 3 -42.57 29.77 -2.33 0.165 1789
 1791 3 -42.69 29.84 -2.33 0.168 1790
 1792 3 -42.8 29.97 -2.46 0.151 1791
 1793 3 -42.87 30.09 -2.56 0.154 1792
 1794 3 -42.97 30.31 -2.62 0.152 1793
 1795 3 -43.11 30.43 -2.62 0.146 1794
 1796 3 -43.19 30.61 -2.7 0.156 1795
 1797 3 -43.3 30.74 -2.75 0.166 1796
 1798 3 -43.38 30.82 -2.85 0.147 1797
 1799 3 -43.55 30.95 -2.91 0.117 1798
 1800 3 -43.7 31.04 -2.96 0.089 1799
 1801 3 -43.87 31.11 -3.04 0.117 1800
 1802 3 -44.01 31.16 -3.12 0.124 1801
 1803 3 -44.12 31.32 -3.14 0.233 1802
 1804 3 -44.25 31.36 -3.18 0.289 1803
 1805 3 -44.26 31.5 -3.35 0.284 1804
 1806 3 -44.54 31.45 -3.39 0.144 1805
 1807 3 -44.75 31.4 -3.37 0.096 1806
 1808 3 -44.8 31.52 -3.41 0.059 1807
 1809 3 -44.8 31.68 -3.43 0.07 1808
 1810 3 -44.9 31.93 -3.5 0.1 1809
 1811 3 -45.01 32.08 -3.46 0.15 1810
 1812 3 -45.23 32.2 -3.45 0.122 1811
 1813 3 -45.37 32.31 -3.5 0.168 1812
 1814 3 -45.4 32.41 -3.52 0.226 1813
 1815 3 -45.37 32.67 -3.43 0.1 1814
 1816 3 -45.23 32.81 -3.46 0.126 1815
 1817 3 -45.13 32.96 -3.41 0.095 1816
 1818 3 -45.07 33.13 -3.37 0.109 1817
 1819 3 -45.01 33.34 -3.35 0.115 1818
 1820 3 -44.97 33.45 -3.35 0.101 1819
 1821 3 -44.9 33.62 -3.31 0.074 1820
 1822 3 -44.88 33.73 -3.37 0.092 1821
 1823 3 -44.95 33.84 -3.46 0.108 1822
 1824 3 -44.97 33.91 -3.54 0.088 1823
 1825 3 -45.58 32.33 -3.52 0.166 1814
 1826 3 -45.97 32.19 -3.58 0.165 1825
 1827 3 -46 32.49 -3.52 0.096 1826
 1828 3 -46.01 32.63 -3.52 0.107 1827
 1829 3 -46.12 31.99 -3.6 0.097 1826
 1830 3 -46.29 31.88 -3.56 0.07 1829
 1831 3 -46.37 31.81 -3.56 0.081 1830
 1832 3 -46.51 31.75 -3.6 0.079 1831
 1833 3 -46.69 31.66 -3.58 0.09 1832
 1834 3 -46.86 31.66 -3.62 0.095 1833
 1835 3 -47.01 31.72 -3.71 0.079 1834
 1836 3 -47.18 31.77 -3.73 0.119 1835
 1837 3 -47.3 31.77 -3.83 0.085 1836
 1838 3 -47.45 31.66 -3.64 0.089 1837
 1839 3 -47.58 31.63 -3.68 0.086 1838
 1840 3 -47.66 31.59 -3.75 0.000125 1839
 1841 3 -47.37 31.91 -4 0.029 1837
 1842 3 -47.37 31.93 -4.12 0.107 1841
 1843 3 -47.43 31.95 -4.22 0.125 1842
 1844 3 -47.55 31.88 -4.36 0.163 1843
 1845 3 -47.69 31.86 -4.45 0.204 1844
 1846 3 -47.8 31.88 -4.54 0.168 1845
 1847 3 -47.83 31.84 -4.63 0.098 1846
 1848 3 -47.93 31.79 -4.69 0.096 1847
 1849 3 -47.95 31.9 -4.84 0.091 1848
 1850 3 -47.95 31.7 -5 0.073 1849
 1851 3 -48.06 31.63 -5.04 0.062 1850
 1852 3 -48.2 31.65 -5.13 0.085 1851
 1853 3 -48.37 31.66 -5.21 0.087 1852
 1854 3 -48.52 31.81 -5.34 0.054 1853
 1855 3 -48.63 31.9 -5.4 0.08 1854
 1856 3 -45.68 32.27 -3.52 0.166 1825
 1857 3 -45.08 32.31 -3.66 0.095 1856
 1858 3 -44.91 32.31 -3.73 0.049 1857
 1859 3 -44.88 32.41 -3.81 0.092 1858
 1860 3 -44.68 32.62 -3.75 0.105 1859
 1861 3 -44.57 32.84 -3.79 0.102 1860
 1862 3 -44.86 32.31 -4.05 0.083 1859
 1863 3 -44.95 32.34 -4.13 0.103 1862
 1864 3 -45.02 32.24 -4.28 0.091 1863
 1865 3 -45.12 32.3 -4.37 0.099 1864
 1866 3 -45.26 32.35 -4.46 0.093 1865
 1867 3 -45.36 32.35 -4.65 0.141 1866
 1868 3 -45.44 32.31 -4.82 0.072 1867
 1869 3 -45.45 32.34 -4.97 0.106 1868
 1870 3 -45.52 32.14 -5.07 0.108 1869
 1871 3 -45.55 31.99 -5.11 0.132 1870
 1872 3 -45.58 31.79 -5.11 0.1 1871
 1873 3 -45.51 31.63 -5.08 0.000125 1872
 1874 3 -41.91 28.74 -2.33 0.142 1786
 1875 3 -41.98 28.61 -2.48 0.096 1874
 1876 3 -42.08 28.54 -2.6 0.023 1875
 1877 3 -41.45 28.5 -1.98 0.094 1785
 1878 3 -41.41 28.34 -2.06 0.067 1877
 1879 3 -41.36 28.13 -2.14 0.121 1878
 1880 3 -41.33 28 -2.2 0.000125 1879
 1881 3 -40.95 32.2 -0.97 0.134 1760
 1882 3 -40.83 32.24 -1.07 0.154 1881
 1883 3 -40.66 32.34 -1.2 0.137 1882
 1884 3 -40.63 32.56 -1.34 0.161 1883
 1885 3 -40.63 32.63 -1.43 0.185 1884
 1886 3 -40.55 32.7 -1.49 0.263 1885
 1887 3 -40.54 32.81 -1.51 0.382 1886
 1888 3 -40.51 32.94 -1.64 0.565 1887
 1889 3 -40.44 33.08 -1.69 0.6 1888
 1890 3 -40.48 33.26 -1.79 0.586 1889
 1891 3 -40.37 33.31 -1.95 0.541 1890
 1892 3 -40.41 33.38 -2.15 0.55 1891
 1893 3 -40.62 33.7 -2.01 0.329 1892
 1894 3 -40.84 33.91 -2.11 0.224 1893
 1895 3 -40.84 34.02 -2.03 0.148 1894
 1896 3 -40.05 33.08 -2.47 0.304 1892
 1897 3 -40.01 33.16 -2.61 0.241 1896
 1898 3 -39.94 33.24 -2.69 0.08 1897
 1899 3 -39.94 32.51 -2.13 0.195 1889
 1900 3 -39.95 32.39 -2.22 0.18 1899
 1901 3 -39.91 32.28 -2.34 0.126 1900
 1902 3 -39.91 32.2 -2.44 0.126 1901
 1903 3 -39.86 32.24 -2.55 0.157 1902
 1904 3 -39.9 32.24 -2.69 0.172 1903
 1905 3 -39.94 32.16 -2.88 0.158 1904
 1906 3 -40.01 32.08 -2.99 0.191 1905
 1907 3 -40.04 32.03 -3.11 0.167 1906
 1908 3 -40.08 31.97 -3.26 0.223 1907
 1909 3 -40.01 32.02 -3.46 0.304 1908
 1910 3 -40.07 32.56 -3.44 0.101 1909
 1911 3 -39.95 32.73 -3.46 0.119 1910
 1912 3 -39.88 32.88 -3.47 0.12 1911
 1913 3 -39.8 32.95 -3.49 0.127 1912
 1914 3 -39.69 33.13 -3.57 0.062 1913
 1915 3 -39.63 33.24 -3.59 0.077 1914
 1916 3 -39.61 33.38 -3.53 0.108 1915
 1917 3 -39.59 33.52 -3.53 0.098 1916
 1918 3 -39.55 33.7 -3.61 0.104 1917
 1919 3 -39.48 33.87 -3.63 0.131 1918
 1920 3 -39.38 34.05 -3.69 0.119 1919
 1921 3 -39.37 34.24 -3.72 0.108 1920
 1922 3 -39.33 34.45 -3.76 0.122 1921
 1923 3 -39.37 34.66 -3.74 0.128 1922
 1924 3 -39.54 34.84 -3.76 0.096 1923
 1925 3 -39.65 34.88 -3.72 0.089 1924
 1926 3 -39.95 31.7 -3.57 0.167 1909
 1927 3 -39.93 31.56 -3.59 0.15 1926
 1928 3 -39.83 31.38 -3.63 0.13 1927
 1929 3 -39.73 31.27 -3.72 0.142 1928
 1930 3 -39.68 31.15 -3.86 0.173 1929
 1931 3 -39.65 31.06 -4.01 0.183 1930
 1932 3 -39.62 30.88 -4.1 0.144 1931
 1933 3 -39.55 30.79 -4.22 0.177 1932
 1934 3 -39.55 30.68 -4.33 0.203 1933
 1935 3 -39.73 31.13 -4.31 0.109 1934
 1936 3 -39.87 31.22 -4.29 0.000125 1935
 1937 3 -39.58 30.29 -4.35 0.258 1934
 1938 3 -39.62 30.13 -4.39 0.33 1937
 1939 3 -39.58 30.02 -4.42 0.411 1938
 1940 3 -39.63 29.88 -4.51 0.412 1939
 1941 3 -39.03 30.16 -4.72 0.063 1940
 1942 3 -38.95 30.16 -4.64 0.077 1941
 1943 3 -39.58 29.66 -4.52 0.344 1940
 1944 3 -39.55 29.5 -4.55 0.302 1943
 1945 3 -39.56 29.36 -4.6 0.338 1944
 1946 3 -39.52 29.81 -5.01 0.106 1945
 1947 3 -39.41 29.88 -5.04 0.103 1946
 1948 3 -39.21 29.81 -5.02 0.084 1947
 1949 3 -39.16 29.68 -4.98 0.116 1948
 1950 3 -39.09 29.49 -5.02 0.08 1949
 1951 3 -39.08 29.29 -5.05 0.1 1950
 1952 3 -39.13 29.16 -5.01 0.092 1951
 1953 3 -39.56 29.11 -4.47 0.23 1945
 1954 3 -39.5 28.91 -4.34 0.188 1953
 1955 3 -39.44 28.68 -4.26 0.17 1954
 1956 3 -39.34 28.57 -4.33 0.19 1955
 1957 3 -39.31 28.36 -4.31 0.172 1956
 1958 3 -39.36 28.16 -4.26 0.212 1957
 1959 3 -39.38 28 -4.26 0.216 1958
 1960 3 -39.3 27.88 -4.31 0.231 1959
 1961 3 -39.4 27.68 -4.17 0.109 1960
 1962 3 -39.38 27.52 -4.18 0.124 1961
 1963 3 -39.34 27.4 -4.13 0.07 1962
 1964 3 -39.16 27.24 -4.09 0.088 1963
 1965 3 -39.09 27.09 -4.08 0.096 1964
 1966 3 -39.05 26.79 -4.21 0.121 1965
 1967 3 -39.02 26.63 -4.25 0.154 1966
 1968 3 -38.92 26.47 -4.26 0.153 1967
 1969 3 -38.83 26.2 -4.25 0.127 1968
 1970 3 -38.73 26.06 -4.29 0.149 1969
 1971 3 -38.7 25.93 -4.3 0.199 1970
 1972 3 -38.53 25.72 -4.12 0.122 1971
 1973 3 -38.42 25.61 -4.1 0.108 1972
 1974 3 -38.41 25.41 -4.21 0.143 1973
 1975 3 -38.48 25.22 -4.17 0.165 1974
 1976 3 -38.52 25.02 -4.17 0.174 1975
 1977 3 -38.58 24.79 -4.23 0.112 1976
 1978 3 -38.63 24.59 -4.27 0.128 1977
 1979 3 -38.63 24.41 -4.3 0.142 1978
 1980 3 -38.62 24.27 -4.29 0.155 1979
 1981 3 -38.53 24.15 -4.16 0.121 1980
 1982 3 -38.44 24.06 -4.09 0.09 1981
 1983 3 -38.34 23.95 -4.04 0.15 1982
 1984 3 -38.3 23.77 -3.96 0.145 1983
 1985 3 -38.26 23.59 -3.86 0.107 1984
 1986 3 -38.16 23.5 -3.8 0.096 1985
 1987 3 -38.24 23.31 -3.72 0.132 1986
 1988 3 -38.17 23.24 -3.62 0.148 1987
 1989 3 -38.06 23.16 -3.62 0.113 1988
 1990 3 -38.06 23 -3.54 0.109 1989
 1991 3 -38.06 22.84 -3.5 0.115 1990
 1992 3 -38.02 22.72 -3.43 0.112 1991
 1993 3 -37.99 22.56 -3.43 0.13 1992
 1994 3 -37.95 22.25 -3.29 0.106 1993
 1995 3 -37.88 22.11 -3.14 0.153 1994
 1996 3 -37.91 21.91 -2.97 0.138 1995
 1997 3 -37.98 21.74 -2.81 0.104 1996
 1998 3 -38.01 21.65 -2.73 0.082 1997
 1999 3 -38.16 21.41 -2.68 0.161 1998
 2000 3 -38.22 21.31 -2.6 0.216 1999
 2001 3 -38.29 21.25 -2.56 0.298 2000
 2002 3 -38.4 21.11 -2.5 0.379 2001
 2003 3 -38.43 20.95 -2.48 0.386 2002
 2004 3 -38.43 20.72 -2.33 0.278 2003
 2005 3 -38.4 20.59 -2.16 0.231 2004
 2006 3 -38.44 20.61 -1.85 0.1 2005
 2007 3 -39.02 27.75 -4.46 0.122 1960
 2008 3 -38.89 27.63 -4.51 0.14 2007
 2009 3 -38.81 27.57 -4.59 0.15 2008
 2010 3 -38.81 27.5 -4.77 0.168 2009
 2011 3 -38.81 27.38 -4.97 0.156 2010
 2012 3 -38.73 27.36 -5.09 0.14 2011
 2013 3 -38.74 27.29 -5.26 0.197 2012
 2014 3 -38.7 27.25 -5.35 0.2 2013
 2015 3 -38.69 27.13 -5.51 0.201 2014
 2016 3 -38.66 27 -5.63 0.188 2015
 2017 3 -38.67 26.86 -5.76 0.255 2016
 2018 3 -38.64 26.74 -5.92 0.317 2017
 2019 3 -38.63 26.63 -5.96 0.328 2018
 2020 3 -38.56 26.57 -6.09 0.372 2019
 2021 3 -38.59 26.54 -6.25 0.433 2020
 2022 3 -38.3 26.97 -6.52 0.112 2021
 2023 3 -38.34 27.22 -6.45 0.102 2022
 2024 3 -38.3 27.47 -6.33 0.165 2023
 2025 3 -38.26 27.56 -6.29 0.088 2024
 2026 3 -38.53 26.47 -6.38 0.409 2021
 2027 3 -38.66 26.36 -6.47 0.371 2026
 2028 3 -38.58 26.24 -6.54 0.332 2027
 2029 3 -38.45 26.13 -6.59 0.361 2028
 2030 3 -38.31 26.07 -6.63 0.282 2029
 2031 3 -38.27 25.95 -6.67 0.269 2030
 2032 3 -38.28 25.88 -6.77 0.231 2031
 2033 3 -38.56 25.52 -6.87 0.151 2032
 2034 3 -38.59 25.36 -6.98 0.137 2033
 2035 3 -38.66 25.18 -7.13 0.164 2034
 2036 3 -38.8 25.11 -7.27 0.107 2035
 2037 3 -38.91 24.97 -7.39 0.159 2036
 2038 3 -39.02 24.79 -7.51 0.159 2037
 2039 3 -39.03 24.52 -7.55 0.133 2038
 2040 3 -39.02 24.29 -7.54 0.139 2039
 2041 3 -39.06 24.11 -7.6 0.155 2040
 2042 3 -39.12 23.95 -7.63 0.157 2041
 2043 3 -39.16 23.74 -7.67 0.109 2042
 2044 3 -39.2 23.63 -7.77 0.131 2043
 2045 3 -39.3 23.5 -7.8 0.076 2044
 2046 3 -39.37 23.41 -7.81 0.074 2045
 2047 3 -39.45 23.29 -7.9 0.086 2046
 2048 3 -39.56 23.2 -7.93 0.095 2047
 2049 3 -39.56 23.07 -7.97 0.119 2048
 2050 3 -39.56 22.97 -8.09 0.162 2049
 2051 3 -39.59 22.84 -8.15 0.175 2050
 2052 3 -39.52 22.63 -8.2 0.12 2051
 2053 3 -39.56 22.47 -8.22 0.156 2052
 2054 3 -39.49 22.45 -8.41 0.164 2053
 2055 3 -39.52 22.25 -8.48 0.079 2054
 2056 3 -39.64 22.29 -8.19 0.088 2053
 2057 3 -39.69 22.15 -8.14 0.081 2056
 2058 3 -39.83 21.99 -8.04 0.09 2057
 2059 3 -38.05 26.81 -6.52 0.089 2026
 2060 3 -37.95 26.86 -6.5 0.047 2059
 2061 3 -37.85 26.88 -6.52 0.09 2060
 2062 3 -37.74 26.86 -6.51 0.142 2061
 2063 3 -37.66 26.88 -6.63 0.066 2062
 2064 3 -37.66 26.79 -6.75 0.082 2063
 2065 3 -37.53 26.74 -6.81 0.089 2064
 2066 3 -37.45 26.61 -6.91 0.06 2065
 2067 3 -37.46 26.63 -7.18 0.117 2066
 2068 3 -37.41 26.75 -7.27 0.097 2067
 2069 3 -37.38 26.95 -7.41 0.087 2068
 2070 3 -37.34 27.13 -7.51 0.14 2069
 2071 3 -37.27 27.2 -7.63 0.135 2070
 2072 3 -37.16 27.36 -7.75 0.115 2071
 2073 3 -37.19 27.52 -7.87 0.119 2072
 2074 3 -37.2 27.65 -7.91 0.178 2073
 2075 3 -37.13 27.57 -8.03 0.21 2074
 2076 3 -36.95 27.72 -8.22 0.065 2075
 2077 3 -36.85 27.82 -8.24 0.095 2076
 2078 3 -41.12 31.97 -0.5 0.172 1759
 2079 3 -41.12 31.88 -0.3 0.152 2078
 2080 3 -41.15 31.68 -0.16 0.173 2079
 2081 3 -41.15 31.34 -0.13 0.158 2080
 2082 3 -41.15 31.09 -0.1 0.141 2081
 2083 3 -41.09 30.99 -0.03 0.168 2082
 2084 3 -41.11 30.9 0.03 0.114 2083
 2085 3 -41.16 30.81 0.15 0.000125 2084
 2086 3 -40.86 31.06 -0.05 0.111 2083
 2087 3 -40.77 31.13 -0.02 0.099 2086
 2088 3 -42.9 29.77 1.73 0.105 1684
 2089 3 -43.02 29.68 1.78 0.132 2088
 2090 3 -43.09 29.66 1.89 0.188 2089
 2091 3 -43.37 29.63 1.87 0.13 2090
 2092 3 -43.5 29.63 1.97 0.13 2091
 2093 3 -43.69 29.63 2.03 0.157 2092
 2094 3 -43.8 29.57 2.05 0.155 2093
 2095 3 -43.94 29.66 2.11 0.168 2094
 2096 3 -44.01 29.74 2.13 0.232 2095
 2097 3 -44.3 29.57 2.11 0.16 2096
 2098 3 -44.41 29.5 2.05 0.144 2097
 2099 3 -44.54 29.38 2.05 0.165 2098
 2100 3 -44.69 29.29 1.99 0.212 2099
 2101 3 -44.91 29.31 1.91 0.22 2100
 2102 3 -45.08 29.27 1.92 0.195 2101
 2103 3 -45.15 29.22 1.98 0.22 2102
 2104 3 -45.3 29.16 1.99 0.31 2103
 2105 3 -45.7 29.27 1.76 0.224 2104
 2106 3 -45.87 29.36 1.67 0.221 2105
 2107 3 -46.18 29.18 1.7 0.119 2106
 2108 3 -46.33 29.27 1.68 0.142 2107
 2109 3 -46.54 29.2 1.66 0.172 2108
 2110 3 -46.63 29.13 1.63 0.25 2109
 2111 3 -46.76 29.16 1.51 0.346 2110
 2112 3 -46.9 29.22 1.47 0.422 2111
 2113 3 -47.09 29.29 1.41 0.478 2112
 2114 3 -47.3 29.22 1.43 0.431 2113
 2115 3 -47.45 29.13 1.35 0.388 2114
 2116 3 -47.65 29.07 1.37 0.327 2115
 2117 3 -47.84 29.09 1.35 0.306 2116
 2118 3 -48.01 29.15 1.36 0.271 2117
 2119 3 -48.15 29.13 1.37 0.25 2118
 2120 3 -48.26 29.27 1.33 0.217 2119
 2121 3 -48.43 29.25 1.27 0.163 2120
 2122 3 -48.58 29.2 1.25 0.141 2121
 2123 3 -48.73 29.2 1.29 0.179 2122
 2124 3 -48.79 29.06 1.2 0.176 2123
 2125 3 -48.61 28.72 1.18 0.094 2124
 2126 3 -48.54 28.54 1.14 0.132 2125
 2127 3 -48.51 28.36 1.13 0.083 2126
 2128 3 -48.48 28.13 1.2 0.081 2127
 2129 3 -48.44 27.95 1.32 0.096 2128
 2130 3 -48.45 27.81 1.44 0.09 2129
 2131 3 -48.34 27.75 1.58 0.076 2130
 2132 3 -48.22 27.7 1.64 0.069 2131
 2133 3 -48.09 27.68 1.7 0.067 2132
 2134 3 -47.95 27.61 1.76 0.098 2133
 2135 3 -47.83 27.63 1.73 0.06 2134
 2136 3 -47.73 27.56 1.72 0.125 2135
 2137 3 -47.65 27.43 1.6 0.112 2136
 2138 3 -47.59 27.38 1.52 0.106 2137
 2139 3 -47.44 27.34 1.55 0.000125 2138
 2140 3 -48.98 29.18 1.16 0.127 2124
 2141 3 -49.11 29.18 1.12 0.137 2140
 2142 3 -49.3 29.25 1.08 0.158 2141
 2143 3 -49.43 29.32 1.02 0.185 2142
 2144 3 -49.57 29.41 0.98 0.205 2143
 2145 3 -49.69 29.47 0.88 0.228 2144
 2146 3 -49.68 29.63 0.86 0.309 2145
 2147 3 -50 29.31 0.56 0.166 2146
 2148 3 -50.05 29.36 0.4 0.187 2147
 2149 3 -50.16 29.29 0.28 0.149 2148
 2150 3 -50.3 29.11 0.17 0.113 2149
 2151 3 -50.4 29.11 0.14 0.124 2150
 2152 3 -50.52 29.04 0.1 0.138 2151
 2153 3 -50.62 28.84 0.01 0.123 2152
 2154 3 -50.69 28.72 0 0.197 2153
 2155 3 -50.8 28.54 -0.17 0.149 2154
 2156 3 -50.9 28.41 -0.23 0.094 2155
 2157 3 -50.98 28.27 -0.27 0.117 2156
 2158 3 -51.07 28.18 -0.37 0.161 2157
 2159 3 -51.08 28.13 -0.55 0.138 2158
 2160 3 -51.09 28.04 -0.66 0.132 2159
 2161 3 -51.12 27.93 -0.73 0.167 2160
 2162 3 -51.15 27.82 -0.8 0.177 2161
 2163 3 -51.2 27.72 -0.81 0.233 2162
 2164 3 -51.29 27.65 -0.86 0.281 2163
 2165 3 -51.3 27.52 -0.86 0.295 2164
 2166 3 -51.44 27.54 -1.01 0.229 2165
 2167 3 -51.65 27.59 -1.16 0.145 2166
 2168 3 -51.75 27.59 -1.32 0.124 2167
 2169 3 -51.87 27.56 -1.38 0.091 2168
 2170 3 -51.93 27.47 -1.49 0.103 2169
 2171 3 -52.08 27.41 -1.52 0.119 2170
 2172 3 -52.16 27.43 -1.64 0.145 2171
 2173 3 -52.33 27.38 -1.76 0.147 2172
 2174 3 -52.37 27.27 -1.79 0.142 2173
 2175 3 -52.52 27.18 -1.89 0.094 2174
 2176 3 -52.61 27.16 -1.99 0.122 2175
 2177 3 -52.7 27.16 -2.07 0.139 2176
 2178 3 -52.84 27.11 -2.07 0.167 2177
 2179 3 -52.95 27.06 -2.17 0.13 2178
 2180 3 -52.98 27.02 -2.26 0.155 2179
 2181 3 -53.04 27.09 -2.36 0.189 2180
 2182 3 -53.05 27.41 -2.17 0.099 2181
 2183 3 -53.15 27.5 -2.01 0.072 2182
 2184 3 -53.07 26.95 -2.57 0.256 2181
 2185 3 -53.11 27.06 -2.84 0.387 2184
 2186 3 -53.08 27.02 -2.99 0.365 2185
 2187 3 -53.29 27.11 -3.15 0.331 2186
 2188 3 -53.4 27.11 -3.26 0.35 2187
 2189 3 -53.41 27.06 -3.36 0.383 2188
 2190 3 -53.63 27.15 -3.47 0.394 2189
 2191 3 -53.66 27.11 -3.57 0.438 2190
 2192 3 -53.02 26.77 -3.63 0.156 2191
 2193 3 -52.91 26.68 -3.65 0.123 2192
 2194 3 -52.82 26.56 -3.59 0.137 2193
 2195 3 -52.65 26.59 -3.65 0.138 2194
 2196 3 -52.55 26.66 -3.84 0.119 2195
 2197 3 -52.54 26.65 -4 0.108 2196
 2198 3 -52.63 26.52 -4.16 0.147 2197
 2199 3 -52.53 26.45 -4.23 0.169 2198
 2200 3 -52.49 26.41 -4.33 0.158 2199
 2201 3 -52.7 26.25 -4.34 0.078 2200
 2202 3 -52.81 26.11 -4.37 0.069 2201
 2203 3 -52.92 26.06 -4.42 0.078 2202
 2204 3 -52.98 25.93 -4.41 0.071 2203
 2205 3 -53.02 25.91 -4.52 0.098 2204
 2206 3 -53.1 25.82 -4.59 0.114 2205
 2207 3 -53.13 25.74 -4.7 0.09 2206
 2208 3 -53.14 25.7 -4.84 0.097 2207
 2209 3 -53.13 25.61 -4.93 0.108 2208
 2210 3 -52.99 25.49 -4.98 0.104 2209
 2211 3 -52.92 25.41 -5.06 0.105 2210
 2212 3 -52.83 25.41 -5.18 0.106 2211
 2213 3 -52.83 25.31 -5.27 0.104 2212
 2214 3 -52.85 25.2 -5.35 0.105 2213
 2215 3 -52.77 25.04 -5.43 0.083 2214
 2216 3 -52.74 24.88 -5.46 0.117 2215
 2217 3 -52.71 24.75 -5.47 0.153 2216
 2218 3 -52.59 24.61 -5.45 0.191 2217
 2219 3 -52.41 24.56 -5.63 0.087 2218
 2220 3 -52.34 24.49 -5.68 0.093 2219
 2221 3 -52.26 24.38 -5.76 0.146 2220
 2222 3 -52.13 24.32 -5.84 0.085 2221
 2223 3 -51.99 24.34 -5.98 0.082 2222
 2224 3 -51.99 24.43 -6.13 0.036 2223
 2225 3 -52.02 24.45 -6.29 0.089 2224
 2226 3 -52.13 24.41 -6.38 0.000125 2225
 2227 3 -52.77 24.36 -5.26 0.079 2218
 2228 3 -52.91 24.22 -5.18 0.12 2227
 2229 3 -53.01 24.09 -5.13 0.098 2228
 2230 3 -53.84 27.11 -3.69 0.359 2191
 2231 3 -54.04 27.09 -3.74 0.314 2230
 2232 3 -49.61 29.91 1.06 0.139 2146
 2233 3 -49.77 29.97 1.08 0.158 2232
 2234 3 -49.87 30.04 1.09 0.148 2233
 2235 3 -49.9 30.2 1.12 0.116 2234
 2236 3 -50.05 30.29 1.28 0.155 2235
 2237 3 -50.19 30.41 1.35 0.162 2236
 2238 3 -50.32 30.52 1.46 0.149 2237
 2239 3 -50.44 30.57 1.51 0.154 2238
 2240 3 -50.44 30.77 1.54 0.148 2239
 2241 3 -50.48 30.86 1.62 0.122 2240
 2242 3 -50.58 30.88 1.71 0.13 2241
 2243 3 -50.65 30.97 1.73 0.113 2242
 2244 3 -50.69 31.13 1.74 0.148 2243
 2245 3 -50.75 31.25 1.8 0.164 2244
 2246 3 -50.83 31.36 1.84 0.21 2245
 2247 3 -51.09 31.2 1.72 0.155 2246
 2248 3 -51.29 31.18 1.76 0.167 2247
 2249 3 -51.45 31.06 1.8 0.121 2248
 2250 3 -51.57 30.93 1.79 0.129 2249
 2251 3 -51.63 30.82 1.79 0.142 2250
 2252 3 -51.68 30.68 1.78 0.136 2251
 2253 3 -51.65 30.54 1.77 0.142 2252
 2254 3 -51.7 30.4 1.71 0.123 2253
 2255 3 -51.83 30.32 1.7 0.194 2254
 2256 3 -51.9 30.27 1.59 0.263 2255
 2257 3 -52.05 30.13 1.41 0.435 2256
 2258 3 -52.25 30.16 1.34 0.421 2257
 2259 3 -52.41 30.18 1.33 0.357 2258
 2260 3 -52.18 29.41 1.58 0.137 2259
 2261 3 -52.23 29.31 1.57 0.172 2260
 2262 3 -52.29 29.16 1.4 0.17 2261
 2263 3 -52.32 29.02 1.27 0.184 2262
 2264 3 -52.44 28.97 1.16 0.185 2263
 2265 3 -52.52 28.84 0.96 0.138 2264
 2266 3 -52.66 28.75 0.93 0.124 2265
 2267 3 -52.76 28.63 0.9 0.123 2266
 2268 3 -52.86 28.52 0.93 0.117 2267
 2269 3 -53.01 28.43 0.91 0.145 2268
 2270 3 -53.15 28.38 0.91 0.135 2269
 2271 3 -53.26 28.34 0.98 0.15 2270
 2272 3 -53.4 28.22 1.03 0.219 2271
 2273 3 -53.51 28.16 1.09 0.27 2272
 2274 3 -53.55 28.02 1.14 0.355 2273
 2275 3 -53.55 27.91 1.19 0.432 2274
 2276 3 -53.47 27.75 1.35 0.438 2275
 2277 3 -53.37 27.63 1.5 0.494 2276
 2278 3 -53.3 27.59 1.57 0.557 2277
 2279 3 -52.5 27.97 1.61 0.143 2278
 2280 3 -52.33 28.02 1.73 0.099 2279
 2281 3 -52.16 27.97 1.86 0.121 2280
 2282 3 -52.08 27.9 1.92 0.109 2281
 2283 3 -51.95 27.79 2 0.112 2282
 2284 3 -51.75 27.75 2.06 0.12 2283
 2285 3 -51.62 27.68 2.14 0.112 2284
 2286 3 -51.54 27.63 2.2 0.088 2285
 2287 3 -51.45 27.59 2.37 0.121 2286
 2288 3 -51.33 27.56 2.52 0.166 2287
 2289 3 -51.22 27.52 2.74 0.117 2288
 2290 3 -51.12 27.5 2.79 0.155 2289
 2291 3 -50.93 27.57 2.93 0.113 2290
 2292 3 -50.88 27.68 3 0.136 2291
 2293 3 -50.68 27.75 3.02 0.117 2292
 2294 3 -50.52 27.77 3.08 0.145 2293
 2295 3 -50.4 27.81 3.22 0.178 2294
 2296 3 -50.27 27.79 3.33 0.168 2295
 2297 3 -50.12 27.84 3.47 0.114 2296
 2298 3 -49.94 27.88 3.6 0.104 2297
 2299 3 -49.83 27.82 3.7 0.108 2298
 2300 3 -49.66 27.75 3.77 0.12 2299
 2301 3 -49.44 27.72 3.85 0.139 2300
 2302 3 -49.3 27.75 3.95 0.129 2301
 2303 3 -49.22 27.79 4.05 0.152 2302
 2304 3 -49.11 27.88 4.15 0.129 2303
 2305 3 -48.94 27.86 4.24 0.124 2304
 2306 3 -48.83 27.95 4.37 0.093 2305
 2307 3 -48.72 27.99 4.41 0.099 2306
 2308 3 -48.54 27.99 4.42 0.112 2307
 2309 3 -48.34 27.95 4.48 0.164 2308
 2310 3 -48.23 27.84 4.54 0.188 2309
 2311 3 -48.01 27.88 4.66 0.159 2310
 2312 3 -47.9 27.88 4.76 0.114 2311
 2313 3 -47.76 27.86 4.79 0.154 2312
 2314 3 -47.66 27.81 4.96 0.11 2313
 2315 3 -47.51 27.74 5.01 0.093 2314
 2316 3 -47.44 27.66 5.17 0.106 2315
 2317 3 -47.35 27.57 5.26 0.139 2316
 2318 3 -47.29 27.52 5.33 0.233 2317
 2319 3 -47.15 27.32 5.37 0.433 2318
 2320 3 -47.12 27.11 5.53 0.42 2319
 2321 3 -47.06 27.02 5.57 0.483 2320
 2322 3 -46.64 27.36 6.04 0.095 2321
 2323 3 -46.54 27.29 6.19 0.108 2322
 2324 3 -46.43 27.2 6.25 0.103 2323
 2325 3 -46.29 27.09 6.41 0.095 2324
 2326 3 -46.19 26.95 6.46 0.14 2325
 2327 3 -46.18 26.88 6.61 0.137 2326
 2328 3 -46.07 26.79 6.79 0.111 2327
 2329 3 -45.89 26.68 6.86 0.1 2328
 2330 3 -45.75 26.66 6.88 0.081 2329
 2331 3 -45.61 26.61 6.91 0.118 2330
 2332 3 -45.46 26.68 6.91 0.101 2331
 2333 3 -45.33 26.63 7 0.119 2332
 2334 3 -46.93 27.06 5.55 0.293 2333
 2335 3 -47.22 26.75 5.59 0.191 2334
 2336 3 -47.49 26.27 5.75 0.136 2335
 2337 3 -47.36 26.18 5.79 0.047 2336
 2338 3 -47.32 26.61 5.62 0.191 2335
 2339 3 -47.75 26.47 5.5 0.101 2338
 2340 3 -47.83 26.36 5.51 0.151 2339
 2341 3 -47.92 26.27 5.61 0.144 2340
 2342 3 -46.85 26.97 5.61 0.196 2321
 2343 3 -46.53 27.13 5.66 0.116 2342
 2344 3 -46.29 27.2 5.71 0.127 2343
 2345 3 -46.18 27.29 5.69 0.087 2344
 2346 3 -47.09 27.7 4.83 0.114 2319
 2347 3 -47.02 27.74 4.74 0.083 2346
 2348 3 -53.66 27.45 1.67 0.438 2278
 2349 3 -53.83 27.4 1.71 0.393 2348
 2350 3 -54.33 27.45 1.36 0.069 2349
 2351 3 -54.51 27.54 1.37 0.132 2350
 2352 3 -53.8 27.4 1.92 0.311 2349
 2353 3 -53.37 27.61 2.29 0.089 2352
 2354 3 -53.34 27.56 2.47 0.118 2353
 2355 3 -53.23 27.52 2.68 0.111 2354
 2356 3 -53.09 27.5 2.77 0.114 2355
 2357 3 -53.04 27.59 2.85 0.087 2356
 2358 3 -53.05 27.72 2.95 0.067 2357
 2359 3 -52.93 27.81 2.97 0.065 2358
 2360 3 -52.87 27.84 3.18 0.089 2359
 2361 3 -52.88 27.82 3.33 0.096 2360
 2362 3 -52.94 27.79 3.45 0.104 2361
 2363 3 -53.04 27.72 3.52 0.083 2362
 2364 3 -53.19 27.7 3.58 0.068 2363
 2365 3 -53.29 27.68 3.7 0.107 2364
 2366 3 -53.4 27.7 3.75 0.138 2365
 2367 3 -53.51 27.54 3.87 0.083 2366
 2368 3 -53.51 27.34 4.03 0.099 2367
 2369 3 -53.52 27.25 4.09 0.064 2368
 2370 3 -53.48 27.81 3.75 0.068 2366
 2371 3 -53.48 27.93 3.85 0.11 2370
 2372 3 -53.44 28.09 3.85 0.105 2371
 2373 3 -53.29 28.22 3.91 0.137 2372
 2374 3 -53.11 28.29 4.08 0.099 2373
 2375 3 -53.02 28.36 4.21 0.097 2374
 2376 3 -52.97 28.47 4.38 0.097 2375
 2377 3 -52.91 28.59 4.48 0.083 2376
 2378 3 -52.76 28.61 4.49 0.104 2377
 2379 3 -52.62 28.72 4.54 0.077 2378
 2380 3 -52.55 28.81 4.66 0.109 2379
 2381 3 -52.44 28.93 4.8 0.069 2380
 2382 3 -52.41 29 4.87 0.092 2381
 2383 3 -52.29 29.06 4.87 0.133 2382
 2384 3 -52.12 29.18 4.73 0.102 2383
 2385 3 -51.98 29.29 4.69 0.119 2384
 2386 3 -51.94 29.4 4.74 0.093 2385
 2387 3 -52 29.49 4.8 0.099 2386
 2388 3 -52 29.5 4.95 0.079 2387
 2389 3 -51.93 29.63 5.04 0.098 2388
 2390 3 -53.87 27.2 2 0.218 2352
 2391 3 -53.84 27.16 2.14 0.248 2390
 2392 3 -53.47 27.06 2.27 0.114 2391
 2393 3 -53.33 27.11 2.35 0.138 2392
 2394 3 -53.22 27.25 2.41 0.069 2393
 2395 3 -54.08 27.22 2.16 0.119 2391
 2396 3 -54.07 27.25 2.29 0.127 2395
 2397 3 -54.08 27.11 2.35 0.14 2396
 2398 3 -54.05 27.11 2.58 0.087 2397
 2399 3 -54.08 27.07 2.7 0.132 2398
 2400 3 -54.23 27.11 2.81 0.18 2399
 2401 3 -54 27.06 3 0.076 2400
 2402 3 -54 27.04 3.16 0.078 2401
 2403 3 -54.04 27 3.29 0.107 2402
 2404 3 -54.11 27 3.41 0.095 2403
 2405 3 -54.13 27.04 3.52 0.101 2404
 2406 3 -54.12 27.13 3.58 0.122 2405
 2407 3 -54.16 27.27 3.62 0.083 2406
 2408 3 -52.69 30.41 1.12 0.252 2259
 2409 3 -52.79 30.22 1.27 0.192 2408
 2410 3 -52.8 30.09 1.32 0.098 2409
 2411 3 -52.91 30.04 1.26 0.033 2410
 2412 3 -50.75 31.61 2.01 0.159 2246
 2413 3 -50.69 31.81 2.09 0.161 2412
 2414 3 -50.58 31.95 2.17 0.129 2413
 2415 3 -50.51 32.06 2.25 0.105 2414
 2416 3 -50.41 32.16 2.32 0.129 2415
 2417 3 -50.32 32.2 2.38 0.125 2416
 2418 3 -50.19 32.27 2.4 0.183 2417
 2419 3 -50.12 32.37 2.38 0.254 2418
 2420 3 -49.72 32.14 2.28 0.105 2419
 2421 3 -49.52 32.09 2.23 0.129 2420
 2422 3 -50.27 32.7 2.46 0.197 2419
 2423 3 -50.33 32.81 2.61 0.175 2422
 2424 3 -50.45 32.91 2.65 0.19 2423
 2425 3 -50.66 33.03 2.61 0.195 2424
 2426 3 -50.83 33.21 2.61 0.183 2425
 2427 3 -50.98 33.34 2.61 0.121 2426
 2428 3 -51.12 33.42 2.63 0.131 2427
 2429 3 -51.2 33.45 2.8 0.171 2428
 2430 3 -51.26 33.52 2.94 0.278 2429
 2431 3 -51.25 33.59 3.03 0.33 2430
 2432 3 -51.37 33.69 3.11 0.435 2431
 2433 3 -51.58 33.7 3.15 0.477 2432
 2434 3 -51.63 33.83 3.23 0.5 2433
 2435 3 -51.82 33.76 3.26 0.557 2434
 2436 3 -52.01 33.92 3.19 0.508 2435
 2437 3 -52.33 33.78 3.11 0.315 2436
 2438 3 -52.15 34.27 3.28 0.129 2437
 2439 3 -52.15 34.46 3.28 0.075 2438
 2440 3 -52.12 34.69 3.23 0.084 2439
 2441 3 -52.15 34.91 3.17 0.111 2440
 2442 3 -52.15 35.2 3.07 0.107 2441
 2443 3 -52.13 35.34 3.13 0.123 2442
 2444 3 -52.19 35.45 3.17 0.131 2443
 2445 3 -52.33 35.56 3.23 0.161 2444
 2446 3 -52.41 35.76 3.3 0.12 2445
 2447 3 -52.55 36.05 3.28 0.145 2446
 2448 3 -52.55 36.19 3.23 0.16 2447
 2449 3 -52.77 36.2 3.32 0.11 2448
 2450 3 -52.94 36.31 3.32 0.03 2449
 2451 3 -52.4 36.26 3.13 0.06 2448
 2452 3 -52.4 36.39 3.09 0.108 2451
 2453 3 -52.38 36.63 3.11 0.04 2452
 2454 3 -52.62 33.7 2.82 0.095 2437
 2455 3 -52.69 33.63 2.73 0.083 2454
 2456 3 -52.8 33.6 2.61 0.127 2455
 2457 3 -52.95 33.6 2.61 0.06 2456
 2458 3 -53.08 33.56 2.59 0.09 2457
 2459 3 -53.18 33.46 2.65 0.093 2458
 2460 3 -53.29 33.45 2.69 0.127 2459
 2461 3 -53.4 33.41 2.69 0.000125 2460
 2462 3 -52.33 32.92 3.17 0.067 2435
 2463 3 -52.41 32.77 3.01 0.116 2462
 2464 3 -50.51 30.27 1.67 0.078 2239
 2465 3 -50.48 30.13 1.76 0.105 2464
 2466 3 -50.52 30.04 1.83 0.099 2465
 2467 3 -50.63 29.91 1.78 0.09 2466
 2468 3 -50.76 29.86 1.86 0.116 2467
 2469 3 -50.83 29.79 1.9 0.075 2468
 2470 3 -50.87 29.72 2.06 0.089 2469
 2471 3 -46.62 29.04 1.9 0.119 2110
 2472 3 -46.55 29.04 2.09 0.121 2471
 2473 3 -46.57 29 2.23 0.124 2472
 2474 3 -46.54 29.09 2.36 0.107 2473
 2475 3 -46.59 29.24 2.48 0.092 2474
 2476 3 -46.66 29.27 2.63 0.127 2475
 2477 3 -46.75 29.29 2.71 0.168 2476
 2478 3 -46.58 29.2 2.96 0.135 2477
 2479 3 -46.45 29.09 3.07 0.096 2478
 2480 3 -45.15 29.04 2.36 0.1 2104
 2481 3 -45.2 28.97 2.51 0.093 2480
 2482 3 -45.3 28.95 2.44 0.077 2481
 2483 3 -43.75 29.91 2.32 0.222 2096
 2484 3 -43.37 30 2.57 0.113 2483
 2485 3 -43.19 30 2.69 0.068 2484
 2486 3 -43.08 29.95 2.76 0.067 2485
 2487 3 -43.93 29.82 2.48 0.218 2483
 2488 3 -43.75 29.52 2.67 0.116 2487
 2489 3 -43.65 29.43 2.73 0.079 2488
 2490 3 -42.77 29.66 2.05 0.086 2090
 2491 3 -42.68 29.7 2.09 0.109 2490
 2492 3 -42.52 29.66 2.19 0.105 2491
 2493 3 -37.02 31.75 1.27 0.141 1420
 2494 3 -36.83 31.79 1.3 0.171 2493
 2495 3 -36.65 31.86 1.36 0.169 2494
 2496 3 -36.52 31.86 1.48 0.182 2495
 2497 3 -36.4 31.9 1.59 0.166 2496
 2498 3 -36.27 31.93 1.69 0.164 2497
 2499 3 -36.13 31.93 1.75 0.114 2498
 2500 3 -36.01 31.95 1.87 0.13 2499
 2501 3 -35.97 32.08 1.9 0.198 2500
 2502 3 -35.87 32.06 2.06 0.231 2501
 2503 3 -35.75 32.05 2.18 0.265 2502
 2504 3 -35.72 32.44 1.85 0.061 2503
 2505 3 -35.61 32.46 1.85 0.042 2504
 2506 3 -35.55 32.58 1.82 0.131 2505
 2507 3 -35.44 32.6 1.82 0.129 2506
 2508 3 -35.62 31.88 2.33 0.152 2503
 2509 3 -35.45 31.77 2.43 0.128 2508
 2510 3 -35.33 31.77 2.5 0.133 2509
 2511 3 -35.15 31.75 2.56 0.152 2510
 2512 3 -34.94 31.77 2.66 0.168 2511
 2513 3 -34.83 31.7 2.81 0.185 2512
 2514 3 -34.69 31.68 2.95 0.157 2513
 2515 3 -34.48 31.57 3 0.174 2514
 2516 3 -34.32 31.59 3.02 0.207 2515
 2517 3 -34.12 31.47 3.18 0.133 2516
 2518 3 -34.04 31.63 3.27 0.174 2517
 2519 3 -33.97 31.66 3.37 0.211 2518
 2520 3 -33.93 31.74 3.45 0.222 2519
 2521 3 -33.87 31.88 3.54 0.194 2520
 2522 3 -33.8 31.91 3.68 0.15 2521
 2523 3 -33.69 32.05 3.75 0.148 2522
 2524 3 -33.72 32.13 3.83 0.176 2523
 2525 3 -33.69 32.2 3.91 0.239 2524
 2526 3 -33.68 31.99 4.2 0.17 2525
 2527 3 -33.66 31.93 4.3 0.214 2526
 2528 3 -33.55 31.91 4.45 0.212 2527
 2529 3 -33.23 31.7 4.65 0.231 2528
 2530 3 -33.15 31.52 4.62 0.207 2529
 2531 3 -33.08 31.56 4.78 0.289 2530
 2532 3 -33.01 31.47 4.83 0.302 2531
 2533 3 -32.88 31.45 4.88 0.31 2532
 2534 3 -32.93 31.29 4.96 0.368 2533
 2535 3 -32.87 31.2 5.07 0.443 2534
 2536 3 -32.7 31.2 5.08 0.522 2535
 2537 3 -32.61 31.11 5.16 0.56 2536
 2538 3 -32.55 30.91 5.23 0.528 2537
 2539 3 -32.41 30.9 5.3 0.446 2538
 2540 3 -32.4 30.7 5.45 0.25 2539
 2541 3 -32.57 30.56 5.57 0.269 2540
 2542 3 -32.26 30.65 5.66 0.101 2541
 2543 3 -32.19 30.63 5.79 0.079 2542
 2544 3 -32.1 30.61 5.9 0.058 2543
 2545 3 -32.01 30.54 6 0.075 2544
 2546 3 -31.88 30.4 6.05 0.128 2545
 2547 3 -31.7 30.2 6.2 0.147 2546
 2548 3 -31.61 30.02 6.29 0.154 2547
 2549 3 -31.45 29.99 6.37 0.17 2548
 2550 3 -31.16 30.02 6.45 0.066 2549
 2551 3 -31.07 30 6.54 0.078 2550
 2552 3 -30.97 30.06 6.58 0.101 2551
 2553 3 -30.86 30.02 6.71 0.176 2552
 2554 3 -30.73 30.13 6.63 0.104 2553
 2555 3 -30.57 30.06 6.78 0.083 2554
 2556 3 -30.47 30 6.82 0.106 2555
 2557 3 -30.34 29.95 6.87 0.114 2556
 2558 3 -30.2 29.99 6.9 0.057 2557
 2559 3 -30.86 29.9 6.94 0.094 2553
 2560 3 -30.8 29.77 7.01 0.091 2559
 2561 3 -30.79 29.7 7.16 0.077 2560
 2562 3 -30.82 29.65 7.26 0.106 2561
 2563 3 -31.13 29.77 7.38 0.097 2562
 2564 3 -31.22 29.86 7.36 0.098 2563
 2565 3 -31.39 29.91 7.37 0.152 2564
 2566 3 -31.5 29.97 7.36 0.16 2565
 2567 3 -31.64 30.15 7.42 0.103 2566
 2568 3 -31.68 30.31 7.34 0.078 2567
 2569 3 -30.61 29.49 7.33 0.094 2562
 2570 3 -30.5 29.56 7.4 0.084 2569
 2571 3 -30.39 29.45 7.5 0.116 2570
 2572 3 -30.22 29.34 7.54 0.1 2571
 2573 3 -30.11 29.24 7.53 0.112 2572
 2574 3 -30.07 29.09 7.5 0.162 2573
 2575 3 -29.97 29 7.54 0.184 2574
 2576 3 -30 28.79 7.59 0.126 2575
 2577 3 -29.95 28.63 7.66 0.101 2576
 2578 3 -29.86 28.5 7.74 0.099 2577
 2579 3 -29.84 28.32 7.8 0.091 2578
 2580 3 -29.77 28.18 7.91 0.091 2579
 2581 3 -29.73 28.02 7.94 0.097 2580
 2582 3 -29.68 27.93 7.94 0.108 2581
 2583 3 -29.72 29.09 7.59 0.084 2575
 2584 3 -29.63 29.02 7.7 0.087 2583
 2585 3 -29.5 28.95 7.69 0.11 2584
 2586 3 -29.39 28.95 7.62 0.123 2585
 2587 3 -29.18 28.95 7.5 0.089 2586
 2588 3 -29.04 28.9 7.59 0.104 2587
 2589 3 -29.02 28.88 7.71 0.000125 2588
 2590 3 -32.94 30.31 5.5 0.108 2541
 2591 3 -33.05 30.2 5.44 0.133 2590
 2592 3 -33.12 30.09 5.4 0.212 2591
 2593 3 -33.37 30.25 5.62 0.094 2592
 2594 3 -33.47 30.34 5.66 0.026 2593
 2595 3 -33.01 29.93 5.26 0.149 2592
 2596 3 -32.95 29.74 5.25 0.16 2595
 2597 3 -32.82 29.65 5.21 0.155 2596
 2598 3 -32.69 29.65 5.26 0.164 2597
 2599 3 -32.51 29.7 5.28 0.099 2598
 2600 3 -32.38 29.59 5.26 0.058 2599
 2601 3 -32.29 29.54 5.33 0.083 2600
 2602 3 -33.65 32.48 3.81 0.234 2525
 2603 3 -33.5 32.56 3.72 0.346 2602
 2604 3 -33.12 32.26 3.45 0.12 2603
 2605 3 -33.01 32.2 3.37 0.165 2604
 2606 3 -32.93 31.97 3.45 0.141 2605
 2607 3 -32.82 31.88 3.52 0.12 2606
 2608 3 -32.7 31.68 3.62 0.068 2607
 2609 3 -32.57 31.66 3.62 0.122 2608
 2610 3 -32.37 31.68 3.66 0.142 2609
 2611 3 -32.18 31.81 3.6 0.068 2610
 2612 3 -31.94 31.7 3.5 0.085 2611
 2613 3 -31.78 31.74 3.45 0.127 2612
 2614 3 -31.67 31.77 3.43 0.172 2613
 2615 3 -31.51 31.52 3.5 0.123 2614
 2616 3 -31.39 31.5 3.52 0.136 2615
 2617 3 -31.19 31.47 3.5 0.095 2616
 2618 3 -31.03 31.31 3.52 0.131 2617
 2619 3 -30.85 31.18 3.54 0.118 2618
 2620 3 -30.69 31.07 3.52 0.155 2619
 2621 3 -30.58 30.97 3.43 0.122 2620
 2622 3 -30.55 30.88 3.39 0.063 2621
 2623 3 -30.58 30.81 3.31 0.071 2622
 2624 3 -30.53 30.56 3.18 0.097 2623
 2625 3 -30.46 30.49 3.08 0.133 2624
 2626 3 -30.44 30.52 2.93 0.073 2625
 2627 3 -30.42 30.54 2.83 0.087 2626
 2628 3 -30.4 30.27 2.66 0.075 2627
 2629 3 -30.35 30.13 2.58 0.071 2628
 2630 3 -30.28 30.04 2.54 0.167 2629
 2631 3 -30.62 29.81 2.33 0.129 2630
 2632 3 -30.74 29.86 2.14 0.108 2631
 2633 3 -30.85 29.91 2.08 0.128 2632
 2634 3 -30.9 29.81 1.9 0.11 2633
 2635 3 -31.76 31.99 3.18 0.116 2614
 2636 3 -31.9 32.1 3 0.121 2635
 2637 3 -32.02 32.12 2.81 0.146 2636
 2638 3 -32.2 31.97 2.66 0.15 2637
 2639 3 -32.22 31.7 2.66 0.102 2638
 2640 3 -32.29 31.52 2.66 0.061 2639
 2641 3 -32.15 31.38 2.66 0.066 2640
 2642 3 -32.05 31.31 2.7 0.075 2641
 2643 3 -32 31.13 2.66 0.12 2642
 2644 3 -31.96 30.95 2.64 0.131 2643
 2645 3 -32.01 30.77 2.56 0.125 2644
 2646 3 -32.07 30.61 2.52 0.112 2645
 2647 3 -32.09 30.47 2.5 0.057 2646
 2648 3 -32 30.34 2.41 0.058 2647
 2649 3 -31.92 30.36 2.33 0.057 2648
 2650 3 -31.89 30.38 2.18 0.077 2649
 2651 3 -31.9 30.5 2.06 0.08 2650
 2652 3 -31.87 30.68 1.96 0.172 2651
 2653 3 -31.8 30.79 1.87 0.118 2652
 2654 3 -31.65 30.9 1.71 0.048 2653
 2655 3 -33.52 32.74 3.81 0.358 2603
 2656 3 -33.58 32.89 3.81 0.363 2655
 2657 3 -33.63 33.08 3.75 0.362 2656
 2658 3 -33.57 33.24 3.81 0.357 2657
 2659 3 -33.52 33.34 3.83 0.349 2658
 2660 3 -33.61 33.52 3.75 0.277 2659
 2661 3 -33.58 33.63 3.77 0.244 2660
 2662 3 -33.52 33.81 3.89 0.203 2661
 2663 3 -33.5 33.99 3.95 0.197 2662
 2664 3 -33.91 33.84 4.2 0.109 2663
 2665 3 -33.94 33.96 4.29 0.137 2664
 2666 3 -34.01 34.09 4.37 0.143 2665
 2667 3 -34.07 34.13 4.45 0.217 2666
 2668 3 -34.12 34.27 4.69 0.191 2667
 2669 3 -34.3 34.34 4.83 0.154 2668
 2670 3 -34.37 34.28 5.01 0.154 2669
 2671 3 -34.4 34.13 5.2 0.166 2670
 2672 3 -34.4 34.06 5.34 0.14 2671
 2673 3 -34.4 33.99 5.55 0.137 2672
 2674 3 -34.38 33.89 5.67 0.154 2673
 2675 3 -34.27 33.92 5.83 0.14 2674
 2676 3 -34.19 33.95 5.96 0.168 2675
 2677 3 -34.12 34.02 6.09 0.135 2676
 2678 3 -33.93 33.99 6.19 0.131 2677
 2679 3 -33.8 33.92 6.26 0.122 2678
 2680 3 -33.68 33.84 6.36 0.145 2679
 2681 3 -33.61 33.84 6.53 0.232 2680
 2682 3 -33.56 33.78 6.67 0.415 2681
 2683 3 -33.57 34.44 6.66 0.062 2682
 2684 3 -33.61 34.6 6.58 0.073 2683
 2685 3 -33.58 34.77 6.63 0.063 2684
 2686 3 -33.46 34.94 6.65 0.23 2685
 2687 3 -33.55 35.14 6.58 0.207 2686
 2688 3 -33.66 35.38 6.57 0.198 2687
 2689 3 -33.76 35.59 6.54 0.112 2688
 2690 3 -33.8 35.77 6.63 0.081 2689
 2691 3 -33.83 35.89 6.7 0.09 2690
 2692 3 -33.83 36.09 6.79 0.094 2691
 2693 3 -33.94 36.26 6.84 0.106 2692
 2694 3 -33.93 36.34 7.05 0.077 2693
 2695 3 -33.99 36.55 7.16 0.079 2694
 2696 3 -34.03 36.7 7.07 0.077 2695
 2697 3 -34.04 36.84 7.08 0.074 2696
 2698 3 -33.5 33.53 6.69 0.433 2682
 2699 3 -33.43 33.41 6.78 0.423 2698
 2700 3 -33.29 33.3 6.82 0.369 2699
 2701 3 -33.24 33.1 6.91 0.331 2700
 2702 3 -33.28 32.92 7.2 0.363 2701
 2703 3 -33.25 32.84 7.26 0.368 2702
 2704 3 -33.11 32.84 7.41 0.411 2703
 2705 3 -33.14 32.73 7.41 0.387 2704
 2706 3 -33.1 32.81 7.7 0.353 2705
 2707 3 -33.07 32.77 7.82 0.36 2706
 2708 3 -33.4 32.52 8.38 0.139 2707
 2709 3 -33.47 32.42 8.51 0.178 2708
 2710 3 -33.64 32.41 8.59 0.176 2709
 2711 3 -33.69 32.27 8.67 0.129 2710
 2712 3 -33.76 32.21 8.82 0.139 2711
 2713 3 -33.79 32.19 8.99 0.132 2712
 2714 3 -33.79 32.27 9.11 0.118 2713
 2715 3 -33.79 32.31 9.28 0.158 2714
 2716 3 -33.82 32.34 9.43 0.195 2715
 2717 3 -33.74 32.45 9.56 0.174 2716
 2718 3 -33.68 32.53 9.64 0.153 2717
 2719 3 -33.68 32.59 9.76 0.205 2718
 2720 3 -33.57 32.94 9.59 0.083 2719
 2721 3 -33.64 33.06 9.66 0.079 2720
 2722 3 -33.75 32.44 10.05 0.122 2719
 2723 3 -33.81 32.45 10.18 0.141 2722
 2724 3 -33.79 32.26 10.39 0.108 2723
 2725 3 -33.74 32.19 10.5 0.131 2724
 2726 3 -33.72 32.02 10.66 0.133 2725
 2727 3 -33.65 32.02 10.77 0.175 2726
 2728 3 -33.43 31.95 10.77 0.139 2727
 2729 3 -33.28 32.06 10.78 0.151 2728
 2730 3 -33.22 32.16 10.9 0.168 2729
 2731 3 -33.43 32.31 10.96 0.098 2730
 2732 3 -33.11 32.16 11.01 0.108 2730
 2733 3 -33.15 32.22 11.26 0.113 2732
 2734 3 -33.1 32.3 11.5 0.165 2733
 2735 3 -33.03 32.44 11.66 0.194 2734
 2736 3 -32.97 32.59 11.91 0.195 2735
 2737 3 -32.89 32.65 12.07 0.205 2736
 2738 3 -32.78 32.69 12.25 0.189 2737
 2739 3 -32.6 32.72 12.41 0.119 2738
 2740 3 -32.49 32.82 12.49 0.127 2739
 2741 3 -32.36 32.87 12.58 0.142 2740
 2742 3 -32.26 33.01 12.57 0.162 2741
 2743 3 -32.17 33.08 12.75 0.193 2742
 2744 3 -32.11 33.12 12.85 0.238 2743
 2745 3 -32.14 33.19 13.06 0.283 2744
 2746 3 -32.22 33.19 13.25 0.34 2745
 2747 3 -32.22 33.16 13.4 0.403 2746
 2748 3 -32.5 32.58 13.47 0.12 2747
 2749 3 -32.47 32.38 13.52 0.096 2748
 2750 3 -32.5 32.27 13.58 0.11 2749
 2751 3 -32.43 32.05 13.65 0.074 2750
 2752 3 -32.39 31.92 13.61 0.078 2751
 2753 3 -32.36 31.78 13.57 0.106 2752
 2754 3 -32.31 31.67 13.51 0.104 2753
 2755 3 -32.07 33.26 13.56 0.383 2747
 2756 3 -32.08 33.37 13.64 0.337 2755
 2757 3 -32 33.38 13.82 0.33 2756
 2758 3 -31.89 33.37 13.97 0.315 2757
 2759 3 -31.75 33.41 14 0.216 2758
 2760 3 -31.5 33.25 14.09 0.116 2759
 2761 3 -31.41 33.3 14.15 0.116 2760
 2762 3 -31.41 33.32 14.26 0.121 2761
 2763 3 -31.36 33.32 14.36 0.117 2762
 2764 3 -31.3 33.29 14.48 0.185 2763
 2765 3 -31.18 33.23 14.51 0.272 2764
 2766 3 -30.89 33.15 14.46 0.148 2765
 2767 3 -30.77 33.19 14.41 0.108 2766
 2768 3 -31.5 33.55 14.67 0.113 2765
 2769 3 -31.57 33.61 14.82 0.101 2768
 2770 3 -31.61 33.65 14.97 0.164 2769
 2771 3 -31.68 33.65 15.08 0.196 2770
 2772 3 -31.91 33.68 15.13 0.17 2771
 2773 3 -32 33.69 15.21 0.184 2772
 2774 3 -32.1 33.68 15.33 0.215 2773
 2775 3 -32.32 33.84 15.21 0.085 2774
 2776 3 -32.47 33.87 15.18 0.122 2775
 2777 3 -32.64 33.87 15.17 0.108 2776
 2778 3 -32.87 34 15.16 0.131 2777
 2779 3 -33.08 34.05 15.16 0.112 2778
 2780 3 -33.19 34.12 15.09 0.125 2779
 2781 3 -33.4 34.12 15.16 0.109 2780
 2782 3 -33.64 34.23 15.21 0.13 2781
 2783 3 -33.85 34.33 15.22 0.141 2782
 2784 3 -34.03 34.4 15.28 0.143 2783
 2785 3 -34.14 34.38 15.35 0.171 2784
 2786 3 -34.17 34.12 15.56 0.096 2785
 2787 3 -34.25 34.05 15.53 0.093 2786
 2788 3 -34.29 33.87 15.55 0.109 2787
 2789 3 -34.39 33.82 15.52 0.121 2788
 2790 3 -34.57 33.79 15.6 0.091 2789
 2791 3 -34.61 33.82 15.75 0.078 2790
 2792 3 -34.54 33.8 15.89 0.082 2791
 2793 3 -34.57 33.8 16.05 0.089 2792
 2794 3 -34.58 33.83 16.19 0.078 2793
 2795 3 -34.53 33.84 16.3 0.151 2794
 2796 3 -34.4 33.76 16.5 0.133 2795
 2797 3 -34.33 33.76 16.6 0.139 2796
 2798 3 -34.29 33.83 16.76 0.127 2797
 2799 3 -34.24 33.79 16.92 0.128 2798
 2800 3 -34.26 33.61 17.1 0.122 2799
 2801 3 -34.25 33.45 17.3 0.152 2800
 2802 3 -34.17 33.34 17.51 0.154 2801
 2803 3 -34.17 33.23 17.55 0.186 2802
 2804 3 -34.26 33.19 17.26 0.134 2803
 2805 3 -34.32 33.23 17.16 0.096 2804
 2806 3 -34.35 33.26 17.03 0.08 2805
 2807 3 -34.12 33.18 17.83 0.139 2803
 2808 3 -34.14 33.05 17.96 0.094 2807
 2809 3 -34.12 32.88 18.17 0.127 2808
 2810 3 -34.18 32.77 18.25 0.116 2809
 2811 3 -34.27 32.58 18.37 0.125 2810
 2812 3 -34.37 32.51 18.44 0.077 2811
 2813 3 -34.43 32.44 18.53 0.066 2812
 2814 3 -34.4 32.33 18.67 0.144 2813
 2815 3 -34.41 32.25 18.76 0.151 2814
 2816 3 -34.37 32.15 18.96 0.11 2815
 2817 3 -34.37 32.01 19.07 0.109 2816
 2818 3 -34.4 31.98 19.17 0.000125 2817
 2819 3 -34.47 34.55 15.38 0.152 2785
 2820 3 -34.68 34.55 15.39 0.000125 2819
 2821 3 -33.18 33.84 15.16 0.088 2779
 2822 3 -33.25 33.73 15.16 0.145 2821
 2823 3 -32.18 33.63 15.57 0.141 2774
 2824 3 -31.41 33.63 15.3 0.083 2771
 2825 3 -31.27 33.62 15.36 0.112 2824
 2826 3 -31.2 33.62 15.49 0.091 2825
 2827 3 -33.38 34.24 3.93 0.127 2663
 2828 3 -33.34 34.38 3.87 0.19 2827
 2829 3 -33.26 34.45 3.91 0.276 2828
 2830 3 -33.32 34.55 3.81 0.338 2829
 2831 3 -33.23 34.66 3.87 0.367 2830
 2832 3 -33.16 34.8 3.81 0.434 2831
 2833 3 -33.19 34.92 3.83 0.451 2832
 2834 3 -33.13 35.06 3.68 0.464 2833
 2835 3 -33.29 35.2 3.58 0.352 2834
 2836 3 -33.2 35.41 3.75 0.227 2835
 2837 3 -32.8 35.63 3.52 0.124 2836
 2838 3 -32.7 35.76 3.39 0.132 2837
 2839 3 -32.55 35.76 3.31 0.135 2838
 2840 3 -32.38 35.78 3.33 0.136 2839
 2841 3 -32.32 35.88 3.52 0.213 2840
 2842 3 -32.43 35.87 3.79 0.124 2841
 2843 3 -32.36 35.95 3.89 0.072 2842
 2844 3 -32.26 36.08 3.68 0.108 2841
 2845 3 -32.26 36.03 3.81 0.126 2844
 2846 3 -32.16 35.88 3.79 0.052 2845
 2847 3 -32.33 34.8 3.56 0.086 2834
 2848 3 -32.15 34.94 3.45 0.1 2847
 2849 3 -32 35.01 3.41 0.112 2848
 2850 3 -31.81 34.99 3.45 0.098 2849
 2851 3 -31.67 34.91 3.43 0.086 2850
 2852 3 -31.53 34.84 3.35 0.108 2851
 2853 3 -31.49 34.7 3.47 0.078 2852
 2854 3 -31.44 34.59 3.43 0.079 2853
 2855 3 -31.4 34.45 3.45 0.09 2854
 2856 3 -31.23 34.38 3.52 0.134 2855
 2857 3 -31.14 34.34 3.58 0.128 2856
 2858 3 -30.92 34.31 3.54 0.134 2857
 2859 3 -30.73 34.38 3.56 0.078 2858
 2860 3 -30.62 34.45 3.62 0.074 2859
 2861 3 -30.55 34.58 3.68 0.143 2860
 2862 3 -30.49 34.58 3.85 0.126 2861
 2863 3 -30.44 34.67 3.97 0.146 2862
 2864 3 -30.35 34.84 4.08 0.122 2863
 2865 3 -30.3 34.92 4.2 0.122 2864
 2866 3 -30.31 35.03 4.36 0.122 2865
 2867 3 -30.35 35.16 4.5 0.092 2866
 2868 3 -30.44 35.17 4.59 0.133 2867
 2869 3 -30.51 34.98 4.66 0.124 2868
 2870 3 -30.46 34.77 4.62 0.119 2869
 2871 3 -30.42 34.66 4.66 0.000125 2870
 2872 3 -33.75 34.91 4.21 0.109 2833
 2873 3 -33.87 34.89 4.25 0.09 2872
 2874 3 -34.08 35.06 4.29 0.11 2873
 2875 3 -34.23 35.19 4.29 0.079 2874
 2876 3 -34.37 35.34 4.29 0.061 2875
 2877 3 -34.44 35.49 4.29 0.084 2876
 2878 3 -34.54 35.7 4.34 0.113 2877
 2879 3 -34.62 35.81 4.38 0.088 2878
 2880 3 -34.75 35.99 4.33 0.094 2879
 2881 3 -34.82 36.09 4.24 0.138 2880
 2882 3 -34.65 36.26 4.25 0.057 2881
 2883 3 -34.58 36.38 4.34 0.084 2882
 2884 3 -34.45 36.46 4.37 0.09 2883
 2885 3 -34.41 36.63 4.37 0.117 2884
 2886 3 -34.44 36.76 4.25 0.106 2885
 2887 3 -34.4 36.83 4.08 0.129 2886
 2888 3 -34.98 36.12 4.13 0.102 2881
 2889 3 -35.13 36.09 4.07 0.096 2888
 2890 3 -35.29 36.02 4.08 0.09 2889
 2891 3 -35.45 35.99 4.11 0.114 2890
 2892 3 -35.55 35.96 4.09 0.174 2891
 2893 3 -35.63 36.13 3.83 0.088 2892
 2894 3 -35.59 36.12 3.7 0.13 2893
 2895 3 -35.48 36.2 3.6 0.178 2894
 2896 3 -35.83 36.27 3.54 0.099 2895
 2897 3 -35.95 36.31 3.45 0.096 2896
 2898 3 -36.04 36.28 3.33 0.109 2897
 2899 3 -35.79 36.09 3.18 0.135 2898
 2900 3 -35.72 35.94 3.25 0.103 2899
 2901 3 -35.61 35.8 3.37 0.104 2900
 2902 3 -35.48 35.77 3.41 0.071 2901
 2903 3 -35.43 35.71 3.54 0.099 2902
 2904 3 -35.68 36.24 3.02 0.112 2899
 2905 3 -35.55 36.39 2.89 0.087 2904
 2906 3 -35.41 36.44 2.75 0.108 2905
 2907 3 -35.34 36.42 2.68 0.188 2906
 2908 3 -35.05 36.58 2.83 0.081 2907
 2909 3 -34.94 36.71 2.91 0.062 2908
 2910 3 -34.87 36.77 2.99 0.112 2909
 2911 3 -34.93 36.81 3.12 0.13 2910
 2912 3 -35.08 36.88 3.27 0.103 2911
 2913 3 -35.07 36.99 3.33 0.12 2912
 2914 3 -35.15 37.14 3.39 0.14 2913
 2915 3 -35.34 37.24 3.31 0.157 2914
 2916 3 -35.57 37.16 3.24 0.09 2915
 2917 3 -35.8 37.19 3.2 0.102 2916
 2918 3 -35.27 36.42 2.58 0.177 2907
 2919 3 -34.97 36.39 2.52 0.098 2918
 2920 3 -34.8 36.33 2.52 0.084 2919
 2921 3 -34.61 36.3 2.43 0.114 2920
 2922 3 -34.45 36.3 2.35 0.095 2921
 2923 3 -34.23 36.27 2.29 0.114 2922
 2924 3 -34.08 36.27 2.24 0.128 2923
 2925 3 -33.83 36.14 2.16 0.144 2924
 2926 3 -33.7 36.09 2.12 0.122 2925
 2927 3 -33.58 36.09 2.14 0.126 2926
 2928 3 -33.33 35.98 2.04 0.118 2927
 2929 3 -33.23 36.01 2.06 0.045 2928
 2930 3 -36.26 36.6 3.22 0.105 2898
 2931 3 -36.29 36.71 3.2 0.118 2930
 2932 3 -36.33 36.84 3.14 0.084 2931
 2933 3 -36.27 36.96 3.06 0.113 2932
 2934 3 -36.26 37.03 2.97 0.088 2933
 2935 3 -35.12 36.31 3.64 0.063 2895
 2936 3 -34.91 36.26 3.7 0.086 2935
 2937 3 -35.69 35.99 4.37 0.131 2892
 2938 3 -35.82 36.06 4.41 0.206 2937
 2939 3 -36.08 35.95 4.7 0.095 2938
 2940 3 -35.58 36.34 4.29 0.062 2938
 2941 3 -35.69 36.51 4.2 0.102 2940
 2942 3 -35.82 36.63 4.19 0.084 2941
 2943 3 -35.87 36.74 4.15 0.000125 2942
 2944 3 -36.05 32.46 1.76 0.093 2501
 2945 3 -35.98 32.63 1.67 0.126 2944
 2946 3 -36.01 32.77 1.58 0.116 2945
 2947 3 -36.01 32.81 1.47 0.112 2946
 2948 3 -35.98 32.91 1.44 0.063 2947
 2949 3 -29.24 30.15 -0.58 0.117 1325
 2950 3 -29.15 30.38 -0.52 0.077 2949
 2951 3 -29.08 30.52 -0.54 0.117 2950
 2952 3 -29.03 30.66 -0.63 0.09 2951
 2953 3 -28.99 30.75 -0.49 0.072 2952
 2954 3 -29.01 30.7 -0.23 0.099 2953
 2955 3 -28.94 30.54 -0.11 0.088 2954
 2956 3 -28.78 30.54 -0.08 0.106 2955
 2957 3 -27.69 27.43 -0.23 0.164 1309
 2958 3 -27.87 27.34 -0.14 0.151 2957
 2959 3 -27.99 27.38 -0.11 0.162 2958
 2960 3 -28.14 27.34 -0.02 0.144 2959
 2961 3 -28.33 27.29 -0.08 0.147 2960
 2962 3 -28.49 27.22 -0.02 0.152 2961
 2963 3 -28.64 27.16 0 0.153 2962
 2964 3 -28.78 27.04 0 0.168 2963
 2965 3 -28.85 26.86 0 0.172 2964
 2966 3 -28.99 26.75 0 0.139 2965
 2967 3 -29.1 26.68 0.02 0.153 2966
 2968 3 -29.21 26.5 0.05 0.176 2967
 2969 3 -29.33 26.41 0 0.199 2968
 2970 3 -29.44 26.34 -0.02 0.206 2969
 2971 3 -29.62 26.13 0.01 0.179 2970
 2972 3 -29.73 26.06 0 0.241 2971
 2973 3 -29.92 25.99 -0.02 0.218 2972
 2974 3 -30.08 25.91 -0.13 0.217 2973
 2975 3 -30.24 25.97 -0.01 0.16 2974
 2976 3 -30.35 25.91 0 0.135 2975
 2977 3 -30.49 25.91 0.02 0.143 2976
 2978 3 -30.64 25.97 0.05 0.156 2977
 2979 3 -30.78 26.07 0.1 0.197 2978
 2980 3 -30.92 26.07 0.14 0.232 2979
 2981 3 -31.05 26.4 0.32 0.131 2980
 2982 3 -31.12 26.52 0.38 0.129 2981
 2983 3 -31.17 26.66 0.47 0.115 2982
 2984 3 -31.19 26.79 0.55 0.135 2983
 2985 3 -31.15 26.91 0.61 0.111 2984
 2986 3 -31.1 26.97 0.73 0.118 2985
 2987 3 -31.01 27.06 0.82 0.139 2986
 2988 3 -30.9 27.13 0.93 0.169 2987
 2989 3 -30.78 27.06 1.05 0.159 2988
 2990 3 -30.67 26.93 1.18 0.166 2989
 2991 3 -30.48 26.77 1.31 0.203 2990
 2992 3 -30.28 26.52 1.33 0.18 2991
 2993 3 -30.15 26.34 1.33 0.168 2992
 2994 3 -29.94 26.18 1.41 0.17 2993
 2995 3 -29.81 25.99 1.52 0.132 2994
 2996 3 -29.73 25.86 1.58 0.144 2995
 2997 3 -29.64 25.75 1.62 0.141 2996
 2998 3 -29.58 25.59 1.73 0.128 2997
 2999 3 -29.55 25.41 1.79 0.145 2998
 3000 3 -29.48 25.27 1.72 0.133 2999
 3001 3 -29.37 25.16 1.61 0.1 3000
 3002 3 -29.28 25.07 1.66 0.112 3001
 3003 3 -29.19 24.93 1.7 0.125 3002
 3004 3 -29.15 24.77 1.79 0.171 3003
 3005 3 -29.08 24.68 1.89 0.124 3004
 3006 3 -28.96 24.5 1.87 0.136 3005
 3007 3 -28.89 24.34 1.95 0.138 3006
 3008 3 -28.73 24.24 1.92 0.131 3007
 3009 3 -28.62 24.2 1.93 0.183 3008
 3010 3 -28.51 24.2 1.97 0.227 3009
 3011 3 -28.42 24.11 2.02 0.228 3010
 3012 3 -28.33 24.38 1.78 0.086 3011
 3013 3 -28.4 24.59 1.75 0.117 3012
 3014 3 -28.42 24.77 1.72 0.105 3013
 3015 3 -28.4 24.97 1.69 0.104 3014
 3016 3 -28.48 25.16 1.72 0.151 3015
 3017 3 -28.51 25.29 1.73 0.12 3016
 3018 3 -28.55 25.41 1.78 0.079 3017
 3019 3 -28.55 25.57 1.8 0.109 3018
 3020 3 -28.46 25.68 1.71 0.065 3019
 3021 3 -28.42 25.84 1.67 0.062 3020
 3022 3 -28.44 25.97 1.6 0.159 3021
 3023 3 -28.35 26 1.45 0.126 3022
 3024 3 -28.19 25.88 1.31 0.091 3023
 3025 3 -28.01 25.75 1.25 0.118 3024
 3026 3 -27.92 25.77 1.18 0.000125 3025
 3027 3 -28.44 23.91 2.22 0.151 3011
 3028 3 -28.37 23.79 2.35 0.135 3027
 3029 3 -28.35 23.72 2.43 0.118 3028
 3030 3 -28.31 23.7 2.62 0.163 3029
 3031 3 -28.3 23.68 2.72 0.223 3030
 3032 3 -28.12 23.47 2.68 0.158 3031
 3033 3 -28.01 23.4 2.68 0.157 3032
 3034 3 -27.85 23.38 2.81 0.136 3033
 3035 3 -27.74 23.38 2.87 0.156 3034
 3036 3 -27.62 23.36 2.93 0.141 3035
 3037 3 -27.51 23.29 3.14 0.204 3036
 3038 3 -27.49 23.29 3.27 0.289 3037
 3039 3 -27.31 23.09 3.52 0.167 3038
 3040 3 -27.23 22.91 3.62 0.154 3039
 3041 3 -27.15 22.82 3.75 0.166 3040
 3042 3 -27.19 22.72 3.99 0.12 3041
 3043 3 -27.28 22.68 4.12 0.144 3042
 3044 3 -27.35 22.66 4.29 0.163 3043
 3045 3 -27.32 22.57 4.41 0.191 3044
 3046 3 -27.29 22.5 4.51 0.207 3045
 3047 3 -27.04 22.43 4.7 0.143 3046
 3048 3 -26.98 22.29 4.82 0.159 3047
 3049 3 -27.02 22.31 4.96 0.187 3048
 3050 3 -26.79 22.02 5.11 0.13 3049
 3051 3 -26.75 21.84 5.15 0.141 3050
 3052 3 -26.8 21.7 5.24 0.181 3051
 3053 3 -26.73 21.61 5.32 0.175 3052
 3054 3 -26.61 21.56 5.4 0.165 3053
 3055 3 -26.61 21.45 5.54 0.168 3054
 3056 3 -26.64 21.34 5.74 0.112 3055
 3057 3 -26.63 21.25 5.87 0.202 3056
 3058 3 -26.61 21.13 6.04 0.383 3057
 3059 3 -26.66 20.99 6.04 0.452 3058
 3060 3 -26.7 20.86 6.04 0.504 3059
 3061 3 -26.79 20.7 6.08 0.51 3060
 3062 3 -27.14 20.79 5.46 0.11 3061
 3063 3 -27.18 20.95 5.29 0.083 3062
 3064 3 -27.14 21.07 5.19 0.14 3063
 3065 3 -27.07 21.2 5.12 0.135 3064
 3066 3 -27.04 21.31 5 0.138 3065
 3067 3 -26.95 21.43 4.95 0.091 3066
 3068 3 -26.72 20.54 6.24 0.513 3061
 3069 3 -26.72 20.38 6.26 0.551 3068
 3070 3 -27.39 20.06 5.91 0.09 3069
 3071 3 -27.5 19.97 5.96 0.104 3070
 3072 3 -27.61 19.84 5.95 0.108 3071
 3073 3 -27.61 19.7 6 0.074 3072
 3074 3 -27.82 19.54 5.99 0.117 3073
 3075 3 -27.93 19.47 5.95 0.13 3074
 3076 3 -28.04 19.45 5.92 0.169 3075
 3077 3 -27.93 19.16 6.11 0.102 3076
 3078 3 -27.93 19.04 6.24 0.076 3077
 3079 3 -28.05 18.88 6.19 0.118 3078
 3080 3 -28.2 19.63 5.63 0.15 3076
 3081 3 -28.32 19.68 5.54 0.137 3080
 3082 3 -28.45 19.75 5.58 0.139 3081
 3083 3 -28.48 19.97 5.49 0.097 3082
 3084 3 -28.41 20.11 5.37 0.078 3083
 3085 3 -28.41 20.2 5.32 0.09 3084
 3086 3 -28.48 20.31 5.34 0.087 3085
 3087 3 -28.57 20.45 5.29 0.097 3086
 3088 3 -28.59 20.66 5.2 0.1 3087
 3089 3 -28.64 20.77 5.08 0.06 3088
 3090 3 -28.72 20.75 5 0.106 3089
 3091 3 -28.84 20.79 4.86 0.135 3090
 3092 3 -29.02 20.84 4.76 0.115 3091
 3093 3 -29.11 20.88 4.7 0.000125 3092
 3094 3 -26.5 20.27 6.41 0.452 3069
 3095 3 -26.34 20.18 6.48 0.389 3094
 3096 3 -26.66 19.91 6.84 0.14 3095
 3097 3 -26.75 19.81 6.99 0.137 3096
 3098 3 -26.8 19.77 7.16 0.141 3097
 3099 3 -26.86 19.75 7.32 0.179 3098
 3100 3 -26.91 19.7 7.53 0.156 3099
 3101 3 -26.95 19.75 7.71 0.145 3100
 3102 3 -27.07 19.68 7.87 0.155 3101
 3103 3 -27.13 19.57 8 0.162 3102
 3104 3 -27.22 19.47 8.15 0.117 3103
 3105 3 -27.38 19.4 8.27 0.118 3104
 3106 3 -27.54 19.34 8.38 0.105 3105
 3107 3 -27.72 19.38 8.43 0.108 3106
 3108 3 -27.86 19.41 8.5 0.123 3107
 3109 3 -28.05 19.25 8.5 0.122 3108
 3110 3 -28.16 19.22 8.58 0.103 3109
 3111 3 -28.29 19.2 8.69 0.141 3110
 3112 3 -28.41 19.13 8.88 0.149 3111
 3113 3 -28.52 19.09 8.94 0.157 3112
 3114 3 -28.61 19.02 9.01 0.247 3113
 3115 3 -28.43 18.77 9.18 0.101 3114
 3116 3 -28.39 18.68 9.3 0.091 3115
 3117 3 -28.29 18.57 9.33 0.082 3116
 3118 3 -28.25 18.47 9.4 0.085 3117
 3119 3 -28.18 18.36 9.51 0.1 3118
 3120 3 -28.07 18.31 9.71 0.083 3119
 3121 3 -27.98 18.26 9.9 0.097 3120
 3122 3 -27.95 18.19 9.99 0.106 3121
 3123 3 -27.9 18.08 10.06 0.086 3122
 3124 3 -28.05 18.03 10.19 0.11 3123
 3125 3 -28.05 17.92 10.31 0.117 3124
 3126 3 -27.96 17.83 10.48 0.129 3125
 3127 3 -27.85 17.76 10.69 0.081 3126
 3128 3 -27.74 17.74 10.8 0.117 3127
 3129 3 -27.65 17.6 10.91 0.247 3128
 3130 3 -27.58 17.46 10.94 0.241 3129
 3131 3 -27.48 17.28 10.92 0.224 3130
 3132 3 -27.3 17.1 10.83 0.125 3131
 3133 3 -27.17 17.06 10.89 0.12 3132
 3134 3 -27.06 16.8 10.88 0.075 3133
 3135 3 -26.98 16.74 10.86 0.089 3134
 3136 3 -26.8 16.53 10.85 0.145 3135
 3137 3 -26.65 16.35 10.82 0.123 3136
 3138 3 -26.62 16.28 10.68 0.135 3137
 3139 3 -26.62 16.05 10.71 0.085 3138
 3140 3 -26.55 15.91 10.66 0.076 3139
 3141 3 -26.44 15.82 10.7 0.08 3140
 3142 3 -26.28 15.79 10.65 0.097 3141
 3143 3 -26.15 15.76 10.59 0.1 3142
 3144 3 -25.99 15.73 10.54 0.089 3143
 3145 3 -25.89 15.75 10.49 0.113 3144
 3146 3 -25.74 15.69 10.4 0.123 3145
 3147 3 -25.65 15.65 10.24 0.129 3146
 3148 3 -25.44 15.73 10.13 0.091 3147
 3149 3 -25.37 15.76 10.02 0.063 3148
 3150 3 -25.33 15.7 9.85 0.111 3149
 3151 3 -25.33 15.73 9.75 0.103 3150
 3152 3 -25.21 15.76 9.64 0.152 3151
 3153 3 -25.14 15.8 9.53 0.166 3152
 3154 3 -24.98 15.97 9.55 0.1 3153
 3155 3 -24.9 16.01 9.41 0.119 3154
 3156 3 -24.71 16.03 9.38 0.086 3155
 3157 3 -24.6 16.12 9.43 0.087 3156
 3158 3 -24.56 16.21 9.36 0.086 3157
 3159 3 -24.44 16.21 9.22 0.121 3158
 3160 3 -24.31 16.26 9.1 0.099 3159
 3161 3 -24.19 16.19 8.98 0.113 3160
 3162 3 -25.06 15.64 9.34 0.132 3153
 3163 3 -25.05 15.45 9.3 0.112 3162
 3164 3 -25.15 15.34 9.33 0.096 3163
 3165 3 -25.1 15.21 9.38 0.092 3164
 3166 3 -25.08 15.09 9.37 0.099 3165
 3167 3 -25.12 14.92 9.42 0.097 3166
 3168 3 -25.15 14.75 9.52 0.111 3167
 3169 3 -25.21 14.64 9.59 0.000125 3168
 3170 3 -28.91 19.36 8.92 0.106 3114
 3171 3 -29.02 19.45 8.92 0.109 3170
 3172 3 -27.27 22.66 5.12 0.117 3049
 3173 3 -27.32 22.68 5.28 0.14 3172
 3174 3 -27.32 22.61 5.41 0.163 3173
 3175 3 -27.16 22.31 5.51 0.092 3174
 3176 3 -27.59 22.27 4.5 0.093 3046
 3177 3 -27.57 22.09 4.54 0.12 3176
 3178 3 -27.7 21.97 4.58 0.187 3177
 3179 3 -27.79 21.82 4.53 0.219 3178
 3180 3 -27.66 21.57 4.55 0.169 3179
 3181 3 -27.61 21.43 4.57 0.114 3180
 3182 3 -27.85 23.68 3.16 0.101 3038
 3183 3 -27.92 23.77 3.2 0.000125 3182
 3184 3 -28.55 23.84 2.93 0.092 3031
 3185 3 -28.67 23.95 3.04 0.1 3184
 3186 3 -28.8 24.06 3.04 0.07 3185
 3187 3 -28.9 24.13 3.02 0.094 3186
 3188 3 -28.98 24.31 3.1 0.076 3187
 3189 3 -29.05 24.32 3.22 0.088 3188
 3190 3 -29.12 24.41 3.25 0.103 3189
 3191 3 -29.28 24.38 3.31 0.099 3190
 3192 3 -29.35 24.41 3.41 0.143 3191
 3193 3 -29.37 24.49 3.5 0.188 3192
 3194 3 -29.39 24.65 3.58 0.088 3193
 3195 3 -29.42 24.75 3.7 0.067 3194
 3196 3 -29.46 24.86 3.81 0.09 3195
 3197 3 -29.6 24.79 3.91 0.113 3196
 3198 3 -29.73 24.63 4.04 0.107 3197
 3199 3 -29.76 24.61 4.17 0.114 3198
 3200 3 -29.81 24.72 4.29 0.103 3199
 3201 3 -29.87 24.81 4.4 0.119 3200
 3202 3 -29.89 24.86 4.59 0.134 3201
 3203 3 -29.92 24.82 4.69 0.209 3202
 3204 3 -29.91 24.68 4.91 0.131 3203
 3205 3 -31.08 25.88 0.01 0.176 2980
 3206 3 -31.21 25.84 0 0.183 3205
 3207 3 -31.42 25.79 0 0.158 3206
 3208 3 -31.51 25.7 0 0.151 3207
 3209 3 -31.65 25.54 -0.02 0.239 3208
 3210 3 -31.76 25.41 -0.11 0.298 3209
 3211 3 -31.9 25.32 -0.08 0.348 3210
 3212 3 -31.98 25.2 -0.05 0.381 3211
 3213 3 -31.98 24.99 0 0.359 3212
 3214 3 -32 24.81 0 0.366 3213
 3215 3 -32.04 24.7 0 0.409 3214
 3216 3 -32.01 24.54 -0.05 0.444 3215
 3217 3 -32.07 24.43 -0.07 0.488 3216
 3218 3 -31.78 24.27 -0.07 0.47 3217
 3219 3 -31.92 24.22 0.48 0.137 3218
 3220 3 -31.73 24.06 0.65 0.088 3219
 3221 3 -31.69 23.95 0.78 0.11 3220
 3222 3 -31.6 23.84 0.9 0.098 3221
 3223 3 -31.62 23.81 1.06 0.087 3222
 3224 3 -31.62 23.82 1.19 0.14 3223
 3225 3 -31.67 23.81 1.39 0.133 3224
 3226 3 -31.69 23.63 1.53 0.072 3225
 3227 3 -31.78 23.43 1.47 0.095 3226
 3228 3 -31.85 23.31 1.47 0.09 3227
 3229 3 -31.94 23.18 1.52 0.077 3228
 3230 3 -32.05 23.07 1.52 0.086 3229
 3231 3 -32.15 23.02 1.56 0.062 3230
 3232 3 -32.27 22.99 1.43 0.066 3231
 3233 3 -32.37 22.86 1.37 0.105 3232
 3234 3 -32.36 22.7 1.34 0.167 3233
 3235 3 -32.58 22.63 1.3 0.111 3234
 3236 3 -32.62 22.7 1.44 0.118 3235
 3237 3 -32.65 22.68 1.55 0.059 3236
 3238 3 -31.67 23.88 1.5 0.134 3225
 3239 3 -31.64 24.02 1.62 0.06 3238
 3240 3 -31.53 24.04 1.77 0.083 3239
 3241 3 -31.48 24.04 1.87 0.117 3240
 3242 3 -31.4 24.27 1.97 0.144 3241
 3243 3 -31.42 24.47 2.08 0.063 3242
 3244 3 -31.28 24.63 2.18 0.069 3243
 3245 3 -31.53 23.72 1.62 0.12 3238
 3246 3 -31.56 23.57 1.73 0.124 3245
 3247 3 -31.62 23.45 1.93 0.101 3246
 3248 3 -31.65 23.36 2.02 0.15 3247
 3249 3 -31.71 24.15 -0.25 0.38 3218
 3250 3 -31.64 24 -0.26 0.27 3249
 3251 3 -32.62 24.47 0.2 0.144 3217
 3252 3 -32.72 24.38 0.23 0.165 3251
 3253 3 -32.83 24.31 0.25 0.15 3252
 3254 3 -33 24.22 0.23 0.125 3253
 3255 3 -33.15 24.18 0.22 0.177 3254
 3256 3 -33.26 24.15 0.14 0.232 3255
 3257 3 -33.34 24.02 0.17 0.255 3256
 3258 3 -33.58 23.9 0.34 0.145 3257
 3259 3 -33.69 23.84 0.33 0.135 3258
 3260 3 -33.8 23.81 0.38 0.144 3259
 3261 3 -34 23.81 0.41 0.133 3260
 3262 3 -34.15 23.75 0.46 0.102 3261
 3263 3 -34.26 23.68 0.48 0.102 3262
 3264 3 -34.37 23.59 0.47 0.135 3263
 3265 3 -34.51 23.52 0.46 0.163 3264
 3266 3 -34.66 23.47 0.56 0.176 3265
 3267 3 -34.8 23.38 0.64 0.152 3266
 3268 3 -34.87 23.31 0.69 0.213 3267
 3269 3 -34.94 23.27 0.8 0.292 3268
 3270 3 -34.8 23.72 0.93 0.137 3269
 3271 3 -34.69 23.93 0.85 0.152 3270
 3272 3 -34.61 24.11 0.77 0.113 3271
 3273 3 -34.57 24.29 0.64 0.085 3272
 3274 3 -34.48 24.36 0.6 0.101 3273
 3275 3 -34.51 24.5 0.63 0.148 3274
 3276 3 -34.83 24.43 0.88 0.086 3275
 3277 3 -34.93 24.41 0.93 0.06 3276
 3278 3 -34.93 24.29 0.98 0.000125 3277
 3279 3 -35.08 23.11 0.84 0.415 3269
 3280 3 -35.04 22.68 0.32 0.131 3279
 3281 3 -35.3 23.13 0.95 0.379 3279
 3282 3 -35.48 23.22 1 0.397 3281
 3283 3 -35.66 23.29 1.08 0.415 3282
 3284 3 -35.86 23.29 1.12 0.356 3283
 3285 3 -36.01 23.22 1.08 0.276 3284
 3286 3 -36.15 22.91 0.98 0.136 3285
 3287 3 -36.19 22.81 0.98 0.129 3286
 3288 3 -36.34 22.74 1.1 0.131 3287
 3289 3 -36.44 22.68 1.2 0.159 3288
 3290 3 -36.57 22.57 1.35 0.174 3289
 3291 3 -36.59 22.54 1.48 0.164 3290
 3292 3 -36.69 22.59 1.67 0.17 3291
 3293 3 -36.79 22.61 1.8 0.203 3292
 3294 3 -37 22.61 1.85 0.261 3293
 3295 3 -37.11 22.56 1.94 0.326 3294
 3296 3 -37.18 22.59 2.05 0.402 3295
 3297 3 -37.3 22.66 2.13 0.461 3296
 3298 3 -37.43 22.7 2.19 0.505 3297
 3299 3 -37.51 22.66 2.34 0.53 3298
 3300 3 -37.61 22.63 2.42 0.555 3299
 3301 3 -37.83 22.84 2.4 0.473 3300
 3302 3 -37.86 23.06 2.42 0.316 3301
 3303 3 -37.95 23.11 2.42 0.231 3302
 3304 3 -38.02 23.52 2.24 0.118 3303
 3305 3 -38.11 23.63 2.16 0.125 3304
 3306 3 -38.3 23.86 2.16 0.135 3305
 3307 3 -38.36 24 2.12 0.113 3306
 3308 3 -38.4 24.18 2.04 0.1 3307
 3309 3 -38.26 22.38 2.36 0.144 3301
 3310 3 -38.41 22.36 2.49 0.152 3309
 3311 3 -38.62 22.31 2.49 0.137 3310
 3312 3 -38.77 22.31 2.55 0.148 3311
 3313 3 -38.88 22.34 2.63 0.116 3312
 3314 3 -39.12 22.31 2.73 0.116 3313
 3315 3 -39.33 22.36 2.74 0.115 3314
 3316 3 -39.48 22.38 2.8 0.145 3315
 3317 3 -39.62 22.38 2.84 0.227 3316
 3318 3 -39.73 22.75 2.88 0.122 3317
 3319 3 -39.79 22.93 2.96 0.126 3318
 3320 3 -39.9 23.04 3.07 0.163 3319
 3321 3 -40.11 23.15 3.21 0.129 3320
 3322 3 -40.23 23.24 3.3 0.133 3321
 3323 3 -40.33 23.31 3.36 0.145 3322
 3324 3 -40.59 23.34 3.34 0.168 3323
 3325 3 -40.87 23.29 3.46 0.18 3324
 3326 3 -41.05 23.25 3.51 0.187 3325
 3327 3 -41.25 23.24 3.47 0.17 3326
 3328 3 -41.37 23.11 3.52 0.175 3327
 3329 3 -41.57 23 3.54 0.157 3328
 3330 3 -41.75 22.93 3.56 0.152 3329
 3331 3 -42 22.86 3.64 0.13 3330
 3332 3 -42.12 22.79 3.62 0.126 3331
 3333 3 -42.27 22.77 3.6 0.119 3332
 3334 3 -42.44 22.74 3.68 0.13 3333
 3335 3 -42.63 22.66 3.72 0.157 3334
 3336 3 -42.8 22.63 3.72 0.138 3335
 3337 3 -43 22.56 3.75 0.164 3336
 3338 3 -43.19 22.56 3.74 0.135 3337
 3339 3 -43.34 22.59 3.79 0.129 3338
 3340 3 -43.52 22.59 3.87 0.142 3339
 3341 3 -43.68 22.61 3.81 0.138 3340
 3342 3 -43.8 22.63 3.87 0.104 3341
 3343 3 -43.9 22.7 3.95 0.119 3342
 3344 3 -44.08 22.65 4 0.125 3343
 3345 3 -44.29 22.59 3.95 0.156 3344
 3346 3 -44.44 22.56 3.93 0.18 3345
 3347 3 -44.55 22.56 3.95 0.258 3346
 3348 3 -44.69 22.54 3.93 0.328 3347
 3349 3 -44.86 22.54 3.89 0.405 3348
 3350 3 -45.02 22.4 3.97 0.444 3349
 3351 3 -45.16 22.29 4 0.455 3350
 3352 3 -45.25 22.2 4.12 0.474 3351
 3353 3 -45.38 22.15 4.12 0.479 3352
 3354 3 -45.49 22.13 4.21 0.476 3353
 3355 3 -45.65 22.06 4 0.399 3354
 3356 3 -45.74 21.9 4.32 0.177 3355
 3357 3 -45.93 22.2 4.32 0.104 3356
 3358 3 -45.97 22.34 4.37 0.088 3357
 3359 3 -46.04 22.47 4.44 0.141 3358
 3360 3 -45.79 22.09 3.66 0.255 3355
 3361 3 -45.93 21.93 3.62 0.207 3360
 3362 3 -46.07 21.84 3.58 0.162 3361
 3363 3 -46.26 21.77 3.64 0.159 3362
 3364 3 -46.44 21.68 3.77 0.185 3363
 3365 3 -46.65 21.63 3.75 0.204 3364
 3366 3 -46.88 21.54 3.56 0.076 3365
 3367 3 -47.01 21.45 3.52 0.118 3366
 3368 3 -47.05 21.31 3.43 0.114 3367
 3369 3 -47.2 21.13 3.39 0.113 3368
 3370 3 -47.27 21.13 3.31 0.052 3369
 3371 3 -46.69 21.66 3.87 0.206 3365
 3372 3 -46.8 21.57 4 0.218 3371
 3373 3 -46.93 21.43 4.08 0.158 3372
 3374 3 -47.03 21.29 4.16 0.155 3373
 3375 3 -47.22 21.29 4.37 0.135 3374
 3376 3 -47.26 21.25 4.57 0.152 3375
 3377 3 -47.29 21.25 4.7 0.153 3376
 3378 3 -47.36 21.31 4.78 0.172 3377
 3379 3 -47.43 21.31 4.87 0.266 3378
 3380 3 -47.49 20.86 4.95 0.11 3379
 3381 3 -47.44 20.68 5.04 0.13 3380
 3382 3 -47.43 20.54 5.12 0.139 3381
 3383 3 -47.39 20.34 5.2 0.098 3382
 3384 3 -47.43 20.18 5.2 0.085 3383
 3385 3 -47.39 20.06 5.21 0.092 3384
 3386 3 -47.39 19.9 5.2 0.085 3385
 3387 3 -47.42 19.79 5.15 0.101 3386
 3388 3 -47.5 19.72 5.15 0.126 3387
 3389 3 -47.64 19.54 5.19 0.143 3388
 3390 3 -47.75 19.41 5.16 0.155 3389
 3391 3 -47.89 19.18 5.16 0.114 3390
 3392 3 -47.99 19.06 5.21 0.104 3391
 3393 3 -48.08 18.95 5.26 0.114 3392
 3394 3 -48.14 18.81 5.29 0.142 3393
 3395 3 -48.17 18.63 5.25 0.092 3394
 3396 3 -48.21 18.49 5.3 0.126 3395
 3397 3 -48.29 18.36 5.4 0.105 3396
 3398 3 -48.46 18.34 5.45 0.135 3397
 3399 3 -48.64 18.29 5.54 0.173 3398
 3400 3 -48.82 18.31 5.57 0.175 3399
 3401 3 -48.82 18.43 5.3 0.068 3400
 3402 3 -48.82 18.49 5.2 0.091 3401
 3403 3 -48.83 18.61 5.08 0.097 3402
 3404 3 -48.82 18.72 5.16 0.113 3403
 3405 3 -48.72 18.82 5.29 0.092 3404
 3406 3 -48.67 18.91 5.19 0.1 3405
 3407 3 -48.64 19.04 5.12 0.105 3406
 3408 3 -48.6 19.16 5.04 0.111 3407
 3409 3 -48.54 19.34 4.91 0.09 3408
 3410 3 -48.43 19.52 4.86 0.098 3409
 3411 3 -48.33 19.59 4.74 0.129 3410
 3412 3 -48.29 19.57 4.58 0.137 3411
 3413 3 -48.83 18.06 5.55 0.113 3400
 3414 3 -48.81 17.91 5.62 0.125 3413
 3415 3 -48.64 17.9 5.87 0.1 3414
 3416 3 -48.86 17.7 5.5 0.13 3414
 3417 3 -48.93 17.61 5.41 0.162 3416
 3418 3 -48.72 17.5 5.59 0.097 3417
 3419 3 -48.65 17.41 5.63 0.036 3418
 3420 3 -49.07 17.63 5.2 0.123 3417
 3421 3 -49.11 17.68 5.08 0.13 3420
 3422 3 -49.01 17.81 4.96 0.134 3421
 3423 3 -48.86 17.91 4.88 0.124 3422
 3424 3 -48.81 17.93 4.75 0.125 3423
 3425 3 -48.71 17.99 4.71 0.113 3424
 3426 3 -48.53 18 4.79 0.088 3425
 3427 3 -48.29 17.99 4.79 0.07 3426
 3428 3 -47.47 21.47 4.84 0.262 3379
 3429 3 -47.51 21.15 5.12 0.089 3428
 3430 3 -47.51 21.11 5.25 0.000125 3429
 3431 3 -47.57 21.79 4.5 0.099 3428
 3432 3 -47.64 21.9 4.37 0.107 3431
 3433 3 -47.75 21.97 4.33 0.095 3432
 3434 3 -45.26 22.2 4.87 0.124 3354
 3435 3 -45.25 22.2 5.04 0.104 3434
 3436 3 -45.37 22.18 5.15 0.105 3435
 3437 3 -44.82 21.91 4.41 0.091 3352
 3438 3 -44.83 21.9 4.53 0.1 3437
 3439 3 -44.79 21.88 4.69 0.088 3438
 3440 3 -44.57 21.91 4.76 0.109 3439
 3441 3 -44.49 21.95 4.87 0.129 3440
 3442 3 -44.33 21.9 4.91 0.149 3441
 3443 3 -44.22 21.81 4.91 0.11 3442
 3444 3 -39.69 22.02 2.74 0.136 3317
 3445 3 -39.87 21.91 2.61 0.061 3444
 3446 3 -39.91 21.75 2.63 0.085 3445
 3447 3 -39.95 21.63 2.63 0.118 3446
 3448 3 -40.08 21.66 2.51 0.133 3447
 3449 3 -40.13 21.59 2.4 0.158 3448
 3450 3 -40.23 21.47 2.32 0.221 3449
 3451 3 -40.34 21.36 2.32 0.233 3450
 3452 3 -40.44 21.07 2.28 0.157 3451
 3453 3 -40.62 20.9 2.23 0.123 3452
 3454 3 -40.69 20.77 2.21 0.127 3453
 3455 3 -40.65 20.68 2.11 0.146 3454
 3456 3 -40.55 21.59 2.32 0.073 3451
 3457 3 -40.73 21.59 2.34 0.087 3456
 3458 3 -40.88 21.5 2.36 0.129 3457
 3459 3 -40.97 21.38 2.34 0.104 3458
 3460 3 -40.88 21.25 2.15 0.142 3459
 3461 3 -40.91 21.16 2.05 0.175 3460
 3462 3 -40.94 21.13 1.89 0.142 3461
 3463 3 -40.94 21.06 1.69 0.115 3462
 3464 3 -40.95 20.9 1.62 0.079 3463
 3465 3 -36.97 22.11 2.73 0.21 3300
 3466 3 -36.88 22 2.8 0.214 3465
 3467 3 -36.87 21.88 2.96 0.2 3466
 3468 3 -36.88 21.79 3.07 0.143 3467
 3469 3 -36.75 21.66 3.17 0.151 3468
 3470 3 -36.73 21.56 3.21 0.166 3469
 3471 3 -36.69 21.38 3.28 0.162 3470
 3472 3 -36.61 21.25 3.32 0.164 3471
 3473 3 -36.63 21.11 3.34 0.203 3472
 3474 3 -36.69 21.04 3.44 0.219 3473
 3475 3 -36.94 20.82 3.38 0.08 3474
 3476 3 -36.98 20.7 3.46 0.1 3475
 3477 3 -36.88 20.56 3.57 0.089 3476
 3478 3 -36.97 20.45 3.65 0.084 3477
 3479 3 -37.11 20.38 3.8 0.108 3478
 3480 3 -37.14 20.29 3.92 0.099 3479
 3481 3 -37.25 20.16 3.99 0.041 3480
 3482 3 -37.32 20.11 4.07 0.067 3481
 3483 3 -37.42 20.15 4.12 0.147 3482
 3484 3 -37.42 20.06 4.24 0.178 3483
 3485 3 -37.29 19.77 4.44 0.096 3484
 3486 3 -37.36 19.74 4.61 0.081 3485
 3487 3 -37.49 19.72 4.73 0.106 3486
 3488 3 -37.6 19.72 4.9 0.126 3487
 3489 3 -37.64 19.7 5.04 0.163 3488
 3490 3 -37.62 19.63 5.28 0.058 3489
 3491 3 -37.68 19.63 5.47 0.092 3490
 3492 3 -37.79 19.61 5.66 0.123 3491
 3493 3 -37.9 19.63 5.74 0.093 3492
 3494 3 -38.06 19.59 5.86 0.125 3493
 3495 3 -38.18 19.61 5.94 0.128 3494
 3496 3 -38.35 19.63 6.04 0.136 3495
 3497 3 -38.37 19.65 6.19 0.149 3496
 3498 3 -38.67 19.66 6.22 0.084 3497
 3499 3 -38.74 19.65 6.35 0.086 3498
 3500 3 -38.79 19.57 6.5 0.107 3499
 3501 3 -38.86 19.56 6.66 0.091 3500
 3502 3 -38.89 19.54 6.85 0.107 3501
 3503 3 -38.9 19.66 6.98 0.07 3502
 3504 3 -38.83 19.72 7.22 0.064 3503
 3505 3 -38.18 19.7 6.4 0.109 3497
 3506 3 -38.11 19.72 6.49 0.108 3505
 3507 3 -38.11 19.79 6.64 0.07 3506
 3508 3 -38.18 19.91 6.74 0.096 3507
 3509 3 -38.33 20.02 6.87 0.138 3508
 3510 3 -38.36 20.06 6.97 0.109 3509
 3511 3 -36.59 20.97 3.59 0.136 3474
 3512 3 -36.62 20.86 3.73 0.116 3511
 3513 3 -36.65 20.81 3.84 0.15 3512
 3514 3 -36.56 20.7 3.94 0.16 3513
 3515 3 -36.51 20.61 4.03 0.158 3514
 3516 3 -36.46 20.54 4.15 0.15 3515
 3517 3 -36.42 20.47 4.28 0.111 3516
 3518 3 -36.39 20.45 4.4 0.1 3517
 3519 3 -36.43 20.4 4.48 0.113 3518
 3520 3 -36.4 20.29 4.57 0.113 3519
 3521 3 -36.36 20.22 4.74 0.156 3520
 3522 3 -36.29 20.16 4.85 0.146 3521
 3523 3 -36.18 20.13 4.9 0.21 3522
 3524 3 -35.92 20.22 4.72 0.107 3523
 3525 3 -35.71 20.2 4.61 0.183 3524
 3526 3 -35.5 20.15 4.49 0.119 3525
 3527 3 -35.31 20.25 4.53 0.144 3526
 3528 3 -35.11 20.27 4.61 0.151 3527
 3529 3 -35.04 20.5 4.49 0.083 3528
 3530 3 -34.89 20.59 4.52 0.062 3529
 3531 3 -34.86 20.72 4.57 0.105 3530
 3532 3 -34.76 20.82 4.58 0.147 3531
 3533 3 -34.79 20.93 4.62 0.000125 3532
 3534 3 -36.29 20.02 5.03 0.158 3523
 3535 3 -36.11 19.79 5.07 0.165 3534
 3536 3 -36.14 19.81 5.22 0.000125 3535
 3537 3 -36.54 19.99 5.25 0.111 3534
 3538 3 -36.57 19.86 5.4 0.17 3537
 3539 3 -36.68 19.72 5.45 0.212 3538
 3540 3 -36.75 19.68 5.54 0.181 3539
 3541 3 -36.75 19.79 5.82 0.116 3540
 3542 3 -36.76 19.75 5.93 0.127 3541
 3543 3 -36.79 19.7 6.06 0.125 3542
 3544 3 -36.83 19.66 6.18 0.198 3543
 3545 3 -36.93 19.57 6.32 0.147 3544
 3546 3 -36.97 19.47 6.48 0.128 3545
 3547 3 -37 19.36 6.65 0.119 3546
 3548 3 -37.07 19.31 6.78 0.158 3547
 3549 3 -37.06 19.27 6.9 0.216 3548
 3550 3 -36.86 19.41 7.06 0.135 3549
 3551 3 -36.72 19.41 7.22 0.117 3550
 3552 3 -36.68 19.38 7.32 0.164 3551
 3553 3 -36.62 19.41 7.47 0.174 3552
 3554 3 -36.57 19.45 7.58 0.146 3553
 3555 3 -36.43 19.4 7.7 0.138 3554
 3556 3 -36.39 19.38 7.81 0.17 3555
 3557 3 -36.32 19.43 7.97 0.284 3556
 3558 3 -36.18 19.41 7.94 0.333 3557
 3559 3 -36.07 19.41 8 0.371 3558
 3560 3 -35.93 19.43 8.04 0.36 3559
 3561 3 -35.83 19.41 8.14 0.267 3560
 3562 3 -35.81 19.15 8.27 0.209 3561
 3563 3 -35.82 19.07 8.42 0.176 3562
 3564 3 -35.74 19.34 8.39 0.075 3563
 3565 3 -35.69 19.41 8.46 0.000125 3564
 3566 3 -37.18 18.97 6.93 0.137 3549
 3567 3 -37.36 18.77 6.9 0.138 3566
 3568 3 -37.43 18.66 6.91 0.175 3567
 3569 3 -37.53 18.57 6.94 0.246 3568
 3570 3 -37.51 18.38 6.86 0.326 3569
 3571 3 -37.5 18.27 6.98 0.382 3570
 3572 3 -37.5 18.13 6.99 0.461 3571
 3573 3 -37.35 17.95 6.98 0.482 3572
 3574 3 -37.31 17.77 7.03 0.43 3573
 3575 3 -37.32 17.63 7.2 0.331 3574
 3576 3 -37.25 17.47 7.24 0.254 3575
 3577 3 -37.29 17.31 7.32 0.167 3576
 3578 3 -37.22 17.09 7.32 0.171 3577
 3579 3 -37.18 16.97 7.35 0.196 3578
 3580 3 -37.22 16.77 7.41 0.164 3579
 3581 3 -37.32 16.56 7.48 0.165 3580
 3582 3 -37.37 16.43 7.53 0.147 3581
 3583 3 -37.5 16.29 7.58 0.14 3582
 3584 3 -37.64 16.16 7.65 0.096 3583
 3585 3 -37.75 15.99 7.57 0.21 3584
 3586 3 -37.72 15.89 7.56 0.243 3585
 3587 3 -38.07 15.75 7.57 0.116 3586
 3588 3 -38.17 15.71 7.48 0.116 3587
 3589 3 -38.21 15.65 7.37 0.091 3588
 3590 3 -38.1 15.4 7.4 0.17 3589
 3591 3 -38.11 15.24 7.36 0.148 3590
 3592 3 -38.07 15.08 7.36 0.14 3591
 3593 3 -38.01 14.9 7.36 0.115 3592
 3594 3 -38.04 14.72 7.39 0.104 3593
 3595 3 -38 14.6 7.4 0.129 3594
 3596 3 -38.06 14.47 7.4 0.169 3595
 3597 3 -38.14 14.31 7.35 0.155 3596
 3598 3 -38.18 14.18 7.28 0.12 3597
 3599 3 -38.25 14.02 7.2 0.123 3598
 3600 3 -38.36 13.9 7.15 0.12 3599
 3601 3 -38.37 13.76 7.11 0.134 3600
 3602 3 -38.36 13.6 7 0.142 3601
 3603 3 -38.4 13.45 6.98 0.138 3602
 3604 3 -38.5 13.32 6.94 0.145 3603
 3605 3 -38.68 13.24 6.99 0.101 3604
 3606 3 -38.75 13.15 6.91 0.093 3605
 3607 3 -38.78 13.01 6.86 0.119 3606
 3608 3 -38.92 12.97 6.94 0.11 3607
 3609 3 -38.99 12.85 6.97 0.172 3608
 3610 3 -39.01 12.67 7.03 0.211 3609
 3611 3 -39.08 12.52 7.07 0.188 3610
 3612 3 -39.08 12.23 7.18 0.14 3611
 3613 3 -39.09 12.08 7.24 0.153 3612
 3614 3 -39.07 11.89 7.22 0.115 3613
 3615 3 -38.98 11.68 7.15 0.13 3614
 3616 3 -39.02 11.48 7.07 0.154 3615
 3617 3 -39.02 11.33 7.06 0.179 3616
 3618 3 -39.08 11.12 7.15 0.147 3617
 3619 3 -39.08 10.91 7.2 0.104 3618
 3620 3 -39.07 10.72 7.2 0.129 3619
 3621 3 -39.05 10.58 7.19 0.111 3620
 3622 3 -38.94 10.41 7.15 0.1 3621
 3623 3 -38.87 10.26 7.15 0.161 3622
 3624 3 -38.82 10.13 7.12 0.123 3623
 3625 3 -38.75 10 7.15 0.116 3624
 3626 3 -38.69 9.89 7.15 0.157 3625
 3627 3 -38.72 9.79 7.12 0.129 3626
 3628 3 -38.65 9.62 7.16 0.148 3627
 3629 3 -38.62 9.4 7.22 0.141 3628
 3630 3 -38.61 9.25 7.27 0.113 3629
 3631 3 -38.58 9.09 7.33 0.104 3630
 3632 3 -38.65 8.98 7.33 0.088 3631
 3633 3 -38.66 8.83 7.4 0.118 3632
 3634 3 -38.76 8.76 7.45 0.129 3633
 3635 3 -38.86 8.64 7.41 0.118 3634
 3636 3 -38.82 8.52 7.53 0.13 3635
 3637 3 -38.9 8.4 7.62 0.116 3636
 3638 3 -38.9 8.24 7.65 0.131 3637
 3639 3 -38.93 8.14 7.69 0.173 3638
 3640 3 -38.9 8 7.69 0.259 3639
 3641 3 -38.87 7.78 7.62 0.308 3640
 3642 3 -38.91 7.61 7.57 0.329 3641
 3643 3 -38.93 7.49 7.53 0.367 3642
 3644 3 -38.97 7.39 7.57 0.383 3643
 3645 3 -38.87 7.2 7.49 0.45 3644
 3646 3 -38.76 7.02 7.48 0.475 3645
 3647 3 -38.86 6.87 7.53 0.437 3646
 3648 3 -38.8 6.74 7.47 0.357 3647
 3649 3 -38.8 6.6 7.53 0.283 3648
 3650 3 -38.8 6.24 7.75 0.099 3649
 3651 3 -38.77 6.04 7.83 0.129 3650
 3652 3 -38.72 5.89 7.94 0.138 3651
 3653 3 -38.68 5.73 7.93 0.134 3652
 3654 3 -38.69 5.57 7.94 0.142 3653
 3655 3 -38.73 5.39 8.07 0.109 3654
 3656 3 -38.77 5.24 8.14 0.11 3655
 3657 3 -38.83 5.07 8.2 0.131 3656
 3658 3 -38.84 4.94 8.16 0.136 3657
 3659 3 -38.88 4.81 8.18 0.167 3658
 3660 3 -38.97 4.68 8.23 0.125 3659
 3661 3 -39.02 4.53 8.31 0.143 3660
 3662 3 -39.12 4.37 8.34 0.111 3661
 3663 3 -39.12 4.15 8.38 0.11 3662
 3664 3 -39.11 4.03 8.39 0.179 3663
 3665 3 -39.05 3.84 8.41 0.241 3664
 3666 3 -38.95 3.65 8.4 0.201 3665
 3667 3 -38.94 3.49 8.51 0.168 3666
 3668 3 -39.02 3.34 8.66 0.151 3667
 3669 3 -39.15 3.09 8.75 0.123 3668
 3670 3 -39.19 2.94 8.87 0.163 3669
 3671 3 -39.04 2.88 8.93 0.104 3670
 3672 3 -39.05 2.78 9.1 0.109 3671
 3673 3 -39.26 2.8 8.83 0.248 3670
 3674 3 -38.98 2.99 8.71 0.114 3673
 3675 3 -39.37 2.61 8.85 0.257 3673
 3676 3 -39.48 2.38 8.97 0.178 3675
 3677 3 -39.52 2.13 8.99 0.131 3676
 3678 3 -39.45 1.93 8.99 0.108 3677
 3679 3 -39.55 1.82 9.13 0.186 3678
 3680 3 -39.55 2.05 9.3 0.068 3679
 3681 3 -39.68 2.13 9.37 0.109 3680
 3682 3 -39.5 2.36 9.32 0.055 3681
 3683 3 -39.47 2.44 9.24 0.085 3682
 3684 3 -39.43 2.57 9.2 0.108 3683
 3685 3 -39.37 2.71 9.26 0.102 3684
 3686 3 -39.84 2.09 9.34 0.112 3681
 3687 3 -39.98 2.07 9.4 0.126 3686
 3688 3 -40.08 2.01 9.42 0.153 3687
 3689 3 -40.3 1.85 9.49 0.101 3688
 3690 3 -39.51 1.65 9.15 0.186 3679
 3691 3 -39.51 1.5 9.14 0.22 3690
 3692 3 -39.44 1.32 9.12 0.238 3691
 3693 3 -39.34 1.22 9.23 0.278 3692
 3694 3 -39.22 1.15 9.26 0.352 3693
 3695 3 -39.08 1.14 9.3 0.367 3694
 3696 3 -39.04 1.05 9.33 0.404 3695
 3697 3 -38.94 1.11 9.51 0.398 3696
 3698 3 -39.15 1.7 9.5 0.14 3697
 3699 3 -39.04 1.82 9.4 0.118 3698
 3700 3 -38.93 1.89 9.32 0.09 3699
 3701 3 -38.91 1.96 9.22 0.095 3700
 3702 3 -38.83 1.99 9.13 0.031 3701
 3703 3 -38.75 0.92 9.57 0.336 3697
 3704 3 -38.83 0.79 9.73 0.323 3703
 3705 3 -38.9 0.75 9.88 0.311 3704
 3706 3 -38.63 0.67 9.8 0.206 3705
 3707 3 -38.33 0.53 9.82 0.107 3706
 3708 3 -38.27 0.44 9.9 0.112 3707
 3709 3 -38.19 0.31 9.95 0.106 3708
 3710 3 -38.05 0.24 9.98 0.112 3709
 3711 3 -37.9 0.13 9.98 0.101 3710
 3712 3 -37.83 0 9.98 0.094 3711
 3713 3 -37.73 -0.03 9.99 0.08 3712
 3714 3 -37.62 -0.09 9.98 0.14 3713
 3715 3 -37.51 -0.15 9.87 0.161 3714
 3716 3 -37.45 -0.26 9.77 0.14 3715
 3717 3 -37.32 -0.33 9.64 0.142 3716
 3718 3 -37.23 -0.43 9.59 0.067 3717
 3719 3 -37.11 -0.46 9.57 0.046 3718
 3720 3 -36.94 -0.56 9.49 0.103 3719
 3721 3 -39.36 0.76 10.06 0.093 3705
 3722 3 -39.47 0.89 10.04 0.095 3721
 3723 3 -39.65 0.93 10 0.075 3722
 3724 3 -39.76 0.9 10.07 0.056 3723
 3725 3 -39.79 0.79 10.14 0.135 3724
 3726 3 -39.95 0.71 10.15 0.151 3725
 3727 3 -40.01 0.58 10.22 0.166 3726
 3728 3 -40.15 0.59 10.25 0.127 3727
 3729 3 -40.33 0.72 10.32 0.074 3728
 3730 3 -40.5 0.71 10.4 0.039 3729
 3731 3 -40.44 0.55 10.48 0.094 3730
 3732 3 -40.3 0.43 10.5 0.129 3731
 3733 3 -40.33 0.4 10.6 0.177 3732
 3734 3 -40.51 0.44 10.76 0.148 3733
 3735 3 -40.68 0.44 10.83 0.141 3734
 3736 3 -40.62 0.28 10.99 0.059 3735
 3737 3 -40.65 0.24 11.14 0.109 3736
 3738 3 -40.77 0.27 11.14 0.096 3737
 3739 3 -40.95 0.32 11.06 0.054 3738
 3740 3 -39.05 0.59 8.82 0.13 3696
 3741 3 -39.01 0.43 8.73 0.108 3740
 3742 3 -39.04 0.26 8.72 0.068 3741
 3743 3 -39.12 0.16 8.7 0.128 3742
 3744 3 -39.19 0 8.6 0.084 3743
 3745 3 -39.3 -0.12 8.55 0.073 3744
 3746 3 -38.01 14.17 7.48 0.09 3597
 3747 3 -38 14.07 7.58 0.13 3746
 3748 3 -37.9 13.99 7.72 0.095 3747
 3749 3 -37.72 13.97 7.78 0.095 3748
 3750 3 -37.65 13.95 7.89 0.123 3749
 3751 3 -37.55 13.79 7.99 0.147 3750
 3752 3 -37.55 13.76 8.13 0.219 3751
 3753 3 -37.76 13.9 8.46 0.119 3752
 3754 3 -37.77 14.02 8.56 0.08 3753
 3755 3 -37.84 14.07 8.7 0.097 3754
 3756 3 -37.94 14.12 8.75 0.093 3755
 3757 3 -37.98 14.25 8.8 0.064 3756
 3758 3 -38.05 14.38 8.84 0.099 3757
 3759 3 -38.12 14.41 8.99 0.141 3758
 3760 3 -38.27 14.45 9.09 0.138 3759
 3761 3 -38.36 14.55 9.07 0.099 3760
 3762 3 -38.48 14.68 9.07 0.106 3761
 3763 3 -38.55 14.81 9.15 0.128 3762
 3764 3 -38.57 14.93 9.23 0.104 3763
 3765 3 -38.65 15.04 9.3 0.122 3764
 3766 3 -38.68 15.23 9.33 0.075 3765
 3767 3 -38.83 15.37 9.38 0.101 3766
 3768 3 -38.93 15.49 9.31 0.132 3767
 3769 3 -39.01 15.5 9.17 0.169 3768
 3770 3 -39.12 15.57 8.99 0.114 3769
 3771 3 -39.08 15.57 8.82 0.117 3770
 3772 3 -38.95 15.7 8.72 0.093 3771
 3773 3 -38.89 15.74 8.59 0.09 3772
 3774 3 -39 15.73 8.57 0.116 3773
 3775 3 -39.25 15.6 8.58 0.108 3774
 3776 3 -39.48 15.62 8.65 0.125 3775
 3777 3 -39.65 15.66 8.72 0.126 3776
 3778 3 -39.84 15.73 8.82 0.062 3777
 3779 3 -37.32 15.68 7.64 0.112 3586
 3780 3 -37.12 15.66 7.62 0.113 3779
 3781 3 -36.97 15.57 7.53 0.073 3780
 3782 3 -36.89 15.52 7.44 0.075 3781
 3783 3 -36.81 15.41 7.44 0.097 3782
 3784 3 -36.68 15.34 7.39 0.108 3783
 3785 3 -36.57 15.3 7.28 0.121 3784
 3786 3 -36.5 15.24 7.11 0.118 3785
 3787 3 -36.39 15.23 7.04 0.000125 3786
 3788 3 -36.9 16.79 7.31 0.114 3579
 3789 3 -36.76 16.88 7.15 0.122 3788
 3790 3 -36.62 16.81 7.06 0.091 3789
 3791 3 -36.42 16.72 7 0.1 3790
 3792 3 -36.19 16.54 7 0.104 3791
 3793 3 -36.07 16.45 7.04 0.097 3792
 3794 3 -36 16.47 6.95 0.133 3793
 3795 3 -35.94 16.43 6.86 0.151 3794
 3796 3 -35.82 16.43 6.77 0.148 3795
 3797 3 -35.69 16.43 6.66 0.09 3796
 3798 3 -35.56 16.5 6.52 0.068 3797
 3799 3 -35.54 16.61 6.45 0.085 3798
 3800 3 -35.46 16.7 6.4 0.1 3799
 3801 3 -35.36 16.72 6.45 0.08 3800
 3802 3 -35.04 16.63 6.53 0.111 3801
 3803 3 -34.96 16.56 6.56 0.151 3802
 3804 3 -34.68 16.54 6.28 0.093 3803
 3805 3 -34.56 16.57 6.22 0.112 3804
 3806 3 -34.42 16.56 6.15 0.091 3805
 3807 3 -34.32 16.59 6.07 0.097 3806
 3808 3 -34.21 16.7 6.06 0.088 3807
 3809 3 -34.1 16.81 6.07 0.075 3808
 3810 3 -34 16.86 6.07 0.104 3809
 3811 3 -33.86 16.84 6.07 0.14 3810
 3812 3 -33.78 16.9 6.03 0.143 3811
 3813 3 -33.71 17.02 5.94 0.165 3812
 3814 3 -33.71 17.2 5.95 0.158 3813
 3815 3 -33.72 17.47 5.83 0.088 3814
 3816 3 -33.6 17.5 5.89 0.081 3815
 3817 3 -33.5 17.5 5.87 0.102 3816
 3818 3 -33.35 17.54 5.78 0.088 3817
 3819 3 -33.22 17.63 5.82 0.08 3818
 3820 3 -33.18 17.79 5.78 0.108 3819
 3821 3 -33.18 17.91 5.69 0.167 3820
 3822 3 -33.26 17.79 5.49 0.129 3821
 3823 3 -33.28 17.56 5.58 0.08 3822
 3824 3 -33.22 17.27 5.61 0.036 3823
 3825 3 -33.22 17.09 5.65 0.08 3824
 3826 3 -33.19 16.93 5.64 0.118 3825
 3827 3 -33.17 16.79 5.61 0.094 3826
 3828 3 -33.25 16.66 5.54 0.07 3827
 3829 3 -33.22 16.54 5.49 0.099 3828
 3830 3 -33.22 16.38 5.45 0.121 3829
 3831 3 -33.15 16.18 5.49 0.098 3830
 3832 3 -33.11 16.06 5.53 0.078 3831
 3833 3 -32.89 16.06 5.37 0.122 3832
 3834 3 -32.79 16.25 5.19 0.123 3833
 3835 3 -32.78 16.47 5.07 0.113 3834
 3836 3 -32.68 16.57 5.02 0.115 3835
 3837 3 -32.62 16.68 4.98 0.068 3836
 3838 3 -32.56 16.79 4.95 0.131 3837
 3839 3 -32.61 16.66 4.82 0.097 3838
 3840 3 -32.65 16.56 4.69 0.075 3839
 3841 3 -32.71 16.49 4.57 0.154 3840
 3842 3 -32.71 16.38 4.5 0.138 3841
 3843 3 -32.65 16.31 4.44 0.186 3842
 3844 3 -32.69 16.09 4.56 0.083 3843
 3845 3 -32.68 15.99 4.65 0.1 3844
 3846 3 -32.64 15.82 4.64 0.072 3845
 3847 3 -32.69 15.64 4.6 0.053 3846
 3848 3 -32.89 15.57 4.6 0.108 3847
 3849 3 -32.94 15.43 4.58 0.192 3848
 3850 3 -32.89 14.95 4.7 0.114 3849
 3851 3 -32.94 14.82 4.69 0.121 3850
 3852 3 -33 14.64 4.72 0.131 3851
 3853 3 -33 14.46 4.86 0.092 3852
 3854 3 -33.07 14.31 4.94 0.188 3853
 3855 3 -33.32 14.26 5.03 0.121 3854
 3856 3 -33.49 14.26 4.95 0.111 3855
 3857 3 -33.6 14.29 4.89 0.084 3856
 3858 3 -32.57 16.47 4.16 0.138 3843
 3859 3 -32.71 16.52 4.1 0.078 3858
 3860 3 -32.39 16.66 5.03 0.073 3839
 3861 3 -32.25 16.74 5.03 0.081 3860
 3862 3 -32.12 16.75 5.11 0.097 3861
 3863 3 -32.01 16.77 5.19 0.084 3862
 3864 3 -32 16.79 5.35 0.14 3863
 3865 3 -31.89 16.75 5.49 0.15 3864
 3866 3 -31.8 16.66 5.53 0.211 3865
 3867 3 -31.89 16.36 5.53 0.126 3866
 3868 3 -31.97 16.22 5.5 0.084 3867
 3869 3 -32.07 16.13 5.47 0.073 3868
 3870 3 -32.11 16.02 5.44 0.071 3869
 3871 3 -32.51 16.93 5.02 0.105 3838
 3872 3 -32.5 17.06 5.12 0.1 3871
 3873 3 -32.57 17.2 5.2 0.071 3872
 3874 3 -32.56 17.36 5.32 0.107 3873
 3875 3 -32.57 17.52 5.32 0.117 3874
 3876 3 -32.54 17.66 5.23 0.109 3875
 3877 3 -32.53 17.79 5.12 0.077 3876
 3878 3 -33.18 15.87 5.39 0.08 3832
 3879 3 -33.15 15.72 5.36 0.039 3878
 3880 3 -33.21 17.95 5.37 0.103 3822
 3881 3 -33.19 18.02 5.23 0.111 3880
 3882 3 -33.11 18.04 5.08 0.109 3881
 3883 3 -32.94 18.04 4.99 0.079 3882
 3884 3 -32.78 18.11 4.93 0.098 3883
 3885 3 -32.64 18.02 4.95 0.132 3884
 3886 3 -34.93 16.97 6.61 0.094 3802
 3887 3 -34.81 17.04 6.72 0.104 3886
 3888 3 -34.64 17.16 6.82 0.114 3887
 3889 3 -34.54 17.25 6.75 0.089 3888
 3890 3 -34.46 17.5 6.74 0.131 3889
 3891 3 -34.39 17.68 6.68 0.137 3890
 3892 3 -34.4 17.81 6.72 0.119 3891
 3893 3 -34.35 18.02 6.74 0.093 3892
 3894 3 -34.26 18.09 6.74 0.115 3893
 3895 3 -34.19 18.16 6.86 0.147 3894
 3896 3 -34.19 18.24 6.94 0.136 3895
 3897 3 -34.12 18.24 7.02 0.14 3896
 3898 3 -34 18.31 7.03 0.132 3897
 3899 3 -33.79 18.34 7.03 0.111 3898
 3900 3 -33.68 18.43 7.11 0.107 3899
 3901 3 -33.61 18.54 7.24 0.098 3900
 3902 3 -33.54 18.59 7.4 0.038 3901
 3903 3 -36.49 19.54 6.15 0.082 3544
 3904 3 -35.98 23.41 1.19 0.073 3285
 3905 3 -30.01 25.86 -0.48 0.083 2974
 3906 3 -29.94 25.81 -0.68 0.141 3905
 3907 3 -29.92 25.72 -0.79 0.154 3906
 3908 3 -29.81 25.56 -0.89 0.176 3907
 3909 3 -29.6 25.34 -0.9 0.148 3908
 3910 3 -29.4 25.43 -1.13 0.113 3909
 3911 3 -29.21 25.4 -1.24 0.12 3910
 3912 3 -29.08 25.41 -1.3 0.137 3911
 3913 3 -28.9 25.47 -1.38 0.096 3912
 3914 3 -28.8 25.47 -1.49 0.099 3913
 3915 3 -29.6 25.2 -0.75 0.12 3909
 3916 3 -29.64 25 -0.61 0.133 3915
 3917 3 -29.67 24.75 -0.53 0.099 3916
 3918 3 -29.69 24.59 -0.56 0.098 3917
 3919 3 -29.65 24.43 -0.6 0.097 3918
 3920 3 -29.64 24.24 -0.6 0.099 3919
 3921 3 -29.51 24.18 -0.58 0.167 3920
 3922 3 -29.44 23.95 -0.55 0.127 3921
 3923 3 -29.28 23.88 -0.55 0.117 3922
 3924 3 -29.1 23.77 -0.52 0.057 3923
 3925 3 -28.94 23.72 -0.49 0.112 3924
 3926 3 -28.76 23.61 -0.47 0.099 3925
 3927 3 -28.65 23.5 -0.47 0.106 3926
 3928 3 -28.53 23.43 -0.37 0.115 3927
 3929 3 -28.39 23.4 -0.3 0.107 3928
 3930 3 -28.26 23.49 -0.26 0.1 3929
 3931 3 -28.19 23.54 -0.2 0.111 3930
 3932 3 -28.05 23.4 -0.07 0.069 3931
 3933 3 -28.01 23.25 -0.05 0.095 3932
 3934 3 -27.98 23.16 -0.14 0.103 3933
 3935 3 -28.03 23.02 -0.25 0.107 3934
 3936 3 -27.92 23 -0.31 0.141 3935
 3937 3 -27.78 22.97 -0.33 0.143 3936
 3938 3 -27.6 22.88 -0.37 0.125 3937
 3939 3 -28.12 23.68 -0.16 0.139 3931
 3940 3 -27.87 23.59 -0.17 0.092 3939
 3941 3 -27.8 23.72 -0.2 0.187 3940
 3942 3 -27.74 23.82 -0.23 0.149 3941
 3943 3 -27.74 23.91 -0.3 0.139 3942
 3944 3 -27.65 24.06 -0.45 0.083 3943
 3945 3 -27.53 24.13 -0.55 0.089 3944
 3946 3 -27.46 24.09 -0.67 0.049 3945
 3947 3 -27.31 24.13 -0.77 0.104 3946
 3948 3 -27.21 24.15 -0.8 0.121 3947
 3949 3 -27.03 24.2 -0.83 0.152 3948
 3950 3 -26.67 24.11 -0.9 0.1 3949
 3951 3 -26.55 23.97 -0.94 0.086 3950
 3952 3 -26.44 23.9 -1.09 0.068 3951
 3953 3 -27.9 23.81 -0.39 0.018 3941
 3954 3 -23.37 26.34 -1.82 0.174 1285
 3955 3 -23.33 26.59 -1.95 0.094 3954
 3956 3 -23.33 26.74 -1.99 0.116 3955
 3957 3 -20.46 24.95 -3.4 0.269 1246
 3958 3 -19.96 24.75 -3.03 0.24 3957
 3959 3 -19.94 24.54 -2.86 0.163 3958
 3960 3 -19.98 24.36 -2.74 0.166 3959
 3961 3 -19.99 24.2 -2.63 0.182 3960
 3962 3 -20.03 24.06 -2.59 0.085 3961
 3963 3 -20.06 23.84 -2.59 0.085 3962
 3964 3 -20.12 23.68 -2.51 0.127 3963
 3965 3 -20.1 23.54 -2.44 0.142 3964
 3966 3 -20.15 23.45 -2.4 0.179 3965
 3967 3 -20.01 23.27 -2.34 0.155 3966
 3968 3 -19.96 23.09 -2.26 0.122 3967
 3969 3 -19.9 22.95 -2.19 0.093 3968
 3970 3 -19.87 22.79 -2.19 0.128 3969
 3971 3 -19.78 22.68 -2.24 0.133 3970
 3972 3 -19.67 22.57 -2.24 0.102 3971
 3973 3 -19.58 22.5 -2.17 0.088 3972
 3974 3 -20.49 24.86 -3.46 0.269 3957
 3975 3 -20.48 24.68 -3.49 0.222 3974
 3976 3 -20.53 24.56 -3.55 0.17 3975
 3977 3 -20.55 24.36 -3.53 0.157 3976
 3978 3 -20.67 24.22 -3.59 0.219 3977
 3979 3 -20.72 24.07 -3.72 0.235 3978
 3980 3 -20.79 23.99 -3.82 0.252 3979
 3981 3 -20.81 23.79 -4.01 0.306 3980
 3982 3 -20.75 23.63 -4.12 0.338 3981
 3983 3 -20.97 23.34 -4.45 0.488 3982
 3984 3 -21.43 23.13 -5.12 0.124 3983
 3985 3 -21.57 23.15 -5.18 0.117 3984
 3986 3 -21.75 23.11 -5.17 0.116 3985
 3987 3 -21.97 23.09 -5.04 0.177 3986
 3988 3 -22.11 23.06 -4.84 0.094 3987
 3989 3 -22.22 23 -4.83 0.105 3988
 3990 3 -22.36 22.93 -4.79 0.079 3989
 3991 3 -22.52 22.95 -4.76 0.112 3990
 3992 3 -22.68 22.9 -4.66 0.125 3991
 3993 3 -22.79 22.84 -4.51 0.1 3992
 3994 3 -22.95 22.79 -4.5 0.094 3993
 3995 3 -23.13 22.75 -4.5 0.109 3994
 3996 3 -23.29 22.74 -4.5 0.122 3995
 3997 3 -23.52 22.68 -4.58 0.114 3996
 3998 3 -23.66 22.61 -4.63 0.085 3997
 3999 3 -23.77 22.59 -4.72 0.082 3998
 4000 3 -23.86 22.68 -4.88 0.105 3999
 4001 3 -23.84 22.59 -5.02 0.106 4000
 4002 3 -23.77 22.63 -5.14 0.061 4001
 4003 3 -23.72 22.59 -5.25 0.1 4002
 4004 3 -23.66 22.59 -5.38 0.056 4003
 4005 3 -20.72 23.22 -4.8 0.579 3983
 4006 3 -20.54 23.04 -5 0.662 4005
 4007 3 -20.54 22.93 -4.97 0.657 4006
 4008 3 -20.56 22.77 -5.01 0.619 4007
 4009 3 -20.61 22.63 -4.91 0.544 4008
 4010 3 -20.61 22.45 -4.88 0.509 4009
 4011 3 -20.66 22.31 -4.84 0.476 4010
 4012 3 -20.68 22.16 -4.76 0.412 4011
 4013 3 -20.68 22.02 -4.79 0.334 4012
 4014 3 -20.68 21.84 -4.84 0.269 4013
 4015 3 -20.66 21.68 -4.77 0.224 4014
 4016 3 -20.7 21.5 -4.6 0.24 4015
 4017 3 -20.75 21.32 -4.58 0.229 4016
 4018 3 -20.77 21.07 -4.58 0.276 4017
 4019 3 -20.79 20.84 -4.58 0.265 4018
 4020 3 -20.81 20.66 -4.59 0.268 4019
 4021 3 -20.84 20.47 -4.63 0.237 4020
 4022 3 -20.93 20.29 -4.62 0.211 4021
 4023 3 -20.99 20.11 -4.6 0.192 4022
 4024 3 -20.93 19.99 -4.64 0.182 4023
 4025 3 -20.95 19.81 -4.52 0.15 4024
 4026 3 -20.95 19.65 -4.51 0.187 4025
 4027 3 -20.9 19.45 -4.48 0.234 4026
 4028 3 -20.84 19.29 -4.47 0.244 4027
 4029 3 -20.79 19.09 -4.5 0.25 4028
 4030 3 -20.75 18.95 -4.58 0.238 4029
 4031 3 -20.72 18.81 -4.58 0.225 4030
 4032 3 -20.61 18.63 -4.67 0.239 4031
 4033 3 -20.47 18.47 -4.76 0.303 4032
 4034 3 -19.97 18.5 -4.92 0.093 4033
 4035 3 -19.77 18.47 -4.92 0.083 4034
 4036 3 -19.72 18.56 -4.96 0.08 4035
 4037 3 -19.56 18.54 -5.05 0.149 4036
 4038 3 -19.38 18.47 -5.17 0.112 4037
 4039 3 -19.25 18.5 -5.13 0.139 4038
 4040 3 -19.11 18.43 -5.12 0.164 4039
 4041 3 -19.2 18.22 -5.05 0.11 4040
 4042 3 -19.22 18.09 -5.01 0.158 4041
 4043 3 -19.25 17.97 -4.95 0.134 4042
 4044 3 -19.11 17.82 -4.91 0.109 4043
 4045 3 -18.97 17.75 -4.87 0.09 4044
 4046 3 -18.91 17.75 -4.75 0.1 4045
 4047 3 -18.88 17.75 -4.59 0.093 4046
 4048 3 -18.9 17.77 -4.45 0.08 4047
 4049 3 -18.93 17.82 -4.33 0.09 4048
 4050 3 -18.95 18.02 -4.22 0.083 4049
 4051 3 -18.97 18.16 -4.13 0.083 4050
 4052 3 -19 18.27 -4.01 0.133 4051
 4053 3 -19.06 18.4 -3.94 0.153 4052
 4054 3 -19.13 18.56 -4.05 0.162 4053
 4055 3 -19.16 18.68 -4.02 0.108 4054
 4056 3 -18.91 18.56 -5.18 0.113 4040
 4057 3 -18.79 18.63 -5.33 0.089 4056
 4058 3 -18.61 18.56 -5.42 0.12 4057
 4059 3 -18.5 18.45 -5.51 0.118 4058
 4060 3 -18.41 18.38 -5.55 0.102 4059
 4061 3 -18.29 18.41 -5.59 0.124 4060
 4062 3 -18.16 18.41 -5.67 0.127 4061
 4063 3 -18.06 18.45 -5.76 0.084 4062
 4064 3 -17.97 18.45 -5.91 0.096 4063
 4065 3 -17.91 18.56 -5.92 0.155 4064
 4066 3 -17.75 18.52 -5.8 0.092 4065
 4067 3 -17.65 18.45 -5.7 0.106 4066
 4068 3 -17.47 18.43 -5.66 0.14 4067
 4069 3 -17.29 18.47 -5.62 0.144 4068
 4070 3 -17.09 18.54 -5.63 0.109 4069
 4071 3 -17.09 18.66 -5.52 0.12 4070
 4072 3 -17.02 18.75 -5.52 0.126 4071
 4073 3 -16.81 18.79 -5.55 0.079 4072
 4074 3 -16.66 18.82 -5.48 0.121 4073
 4075 3 -16.52 18.84 -5.48 0.108 4074
 4076 3 -16.43 18.99 -5.54 0.088 4075
 4077 3 -16.43 19.18 -5.5 0.106 4076
 4078 3 -16.45 19.38 -5.48 0.067 4077
 4079 3 -16.4 19.47 -5.42 0.088 4078
 4080 3 -16.25 19.5 -5.37 0.133 4079
 4081 3 -16.13 19.5 -5.3 0.127 4080
 4082 3 -16 19.5 -5.22 0.108 4081
 4083 3 -15.89 19.43 -5.18 0.079 4082
 4084 3 -17.9 18.68 -6.05 0.113 4065
 4085 3 -17.86 18.77 -6.17 0.085 4084
 4086 3 -20.54 18.38 -4.8 0.268 4033
 4087 3 -20.66 18.09 -4.84 0.247 4086
 4088 3 -20.61 17.93 -4.97 0.266 4087
 4089 3 -20.61 17.77 -4.97 0.258 4088
 4090 3 -20.63 17.59 -4.95 0.265 4089
 4091 3 -20.61 17.43 -4.93 0.245 4090
 4092 3 -20.56 17.29 -4.95 0.191 4091
 4093 3 -20.54 17.13 -4.96 0.195 4092
 4094 3 -20.49 17 -5.01 0.203 4093
 4095 3 -20.41 16.63 -5.29 0.348 4094
 4096 3 -20.38 16.47 -5.62 0.2 4095
 4097 3 -20.41 16.47 -5.81 0.178 4096
 4098 3 -20.47 16.45 -6.06 0.153 4097
 4099 3 -20.49 16.54 -6.22 0.154 4098
 4100 3 -20.45 16.59 -6.31 0.135 4099
 4101 3 -20.34 16.57 -6.42 0.168 4100
 4102 3 -20.29 16.59 -6.55 0.213 4101
 4103 3 -20.38 16.63 -6.71 0.187 4102
 4104 3 -20.43 16.65 -6.91 0.195 4103
 4105 3 -20.34 16.75 -7.05 0.208 4104
 4106 3 -20.27 16.84 -7.21 0.229 4105
 4107 3 -20.27 16.95 -7.29 0.262 4106
 4108 3 -20.02 17.04 -7.46 0.357 4107
 4109 3 -20.06 17.16 -7.55 0.445 4108
 4110 3 -19.95 17.32 -7.52 0.52 4109
 4111 3 -19.95 17.43 -7.7 0.563 4110
 4112 3 -19.97 17.49 -7.81 0.568 4111
 4113 3 -19.97 17.54 -7.93 0.6 4112
 4114 3 -20.04 17.52 -8.22 0.526 4113
 4115 3 -20.06 17.63 -8.36 0.479 4114
 4116 3 -20.7 17.84 -8.44 0.27 4115
 4117 3 -20.84 17.9 -8.37 0.242 4116
 4118 3 -20.93 17.97 -8.38 0.237 4117
 4119 3 -20.95 18.24 -8.49 0.222 4118
 4120 3 -21.04 18.22 -8.44 0.331 4119
 4121 3 -20.93 18.56 -8.64 0.148 4120
 4122 3 -20.91 18.74 -8.72 0.163 4121
 4123 3 -20.91 18.9 -8.78 0.154 4122
 4124 3 -20.81 18.95 -9.05 0.129 4123
 4125 3 -20.74 19.04 -9.18 0.147 4124
 4126 3 -20.66 19.22 -9.32 0.148 4125
 4127 3 -20.54 19.32 -9.38 0.148 4126
 4128 3 -20.56 19.47 -9.46 0.181 4127
 4129 3 -20.4 19.47 -9.55 0.174 4128
 4130 3 -20.29 19.49 -9.62 0.218 4129
 4131 3 -20.27 19.27 -9.78 0.192 4130
 4132 3 -20.06 19.04 -9.68 0.13 4131
 4133 3 -20 18.91 -9.63 0.101 4132
 4134 3 -19.88 18.81 -9.65 0.088 4133
 4135 3 -19.77 18.72 -9.54 0.118 4134
 4136 3 -19.65 18.74 -9.53 0.148 4135
 4137 3 -20.36 19.43 -10 0.136 4131
 4138 3 -20.45 19.45 -10.13 0.115 4137
 4139 3 -20.43 19.45 -10.29 0.129 4138
 4140 3 -20.52 19.43 -10.43 0.211 4139
 4141 3 -20.59 19.35 -10.56 0.194 4140
 4142 3 -20.82 19.36 -10.56 0.076 4141
 4143 3 -20.88 19.31 -10.64 0.091 4142
 4144 3 -20.84 19.31 -10.79 0.123 4143
 4145 3 -20.84 19.46 -10.87 0.112 4144
 4146 3 -20.91 19.65 -10.87 0.103 4145
 4147 3 -21.04 19.78 -10.81 0.084 4146
 4148 3 -21.06 19.9 -10.87 0.123 4147
 4149 3 -21.27 19.93 -10.77 0.113 4148
 4150 3 -21.36 19.9 -10.63 0.09 4149
 4151 3 -21.38 19.79 -10.61 0.1 4150
 4152 3 -21.38 19.72 -10.5 0.042 4151
 4153 3 -20.61 19.49 -10.71 0.202 4141
 4154 3 -20.41 19.19 -10.95 0.122 4153
 4155 3 -20.34 19.12 -11 0.138 4154
 4156 3 -20.27 19.01 -11.02 0.189 4155
 4157 3 -20.09 19.1 -11.23 0.152 4156
 4158 3 -20.04 19.05 -11.36 0.195 4157
 4159 3 -20.07 18.92 -11.54 0.263 4158
 4160 3 -20.09 18.78 -11.71 0.201 4159
 4161 3 -20.04 18.76 -11.86 0.186 4160
 4162 3 -19.99 18.67 -12.05 0.132 4161
 4163 3 -19.97 18.6 -12.15 0.139 4162
 4164 3 -19.91 18.55 -12.32 0.133 4163
 4165 3 -19.79 18.53 -12.46 0.114 4164
 4166 3 -19.61 18.49 -12.53 0.147 4165
 4167 3 -19.41 18.6 -12.61 0.169 4166
 4168 3 -19.24 18.65 -12.73 0.174 4167
 4169 3 -19.11 18.69 -12.82 0.19 4168
 4170 3 -18.93 18.76 -12.97 0.182 4169
 4171 3 -18.84 18.87 -13.03 0.195 4170
 4172 3 -18.79 19.03 -13.14 0.167 4171
 4173 3 -18.66 19.17 -13.31 0.143 4172
 4174 3 -18.54 19.26 -13.37 0.21 4173
 4175 3 -18.45 19.37 -13.36 0.319 4174
 4176 3 -18.27 19.4 -13.43 0.378 4175
 4177 3 -18.15 19.48 -13.52 0.409 4176
 4178 3 -18.02 19.56 -13.6 0.461 4177
 4179 3 -17.91 19.6 -13.68 0.449 4178
 4180 3 -17.75 19.65 -13.71 0.381 4179
 4181 3 -17.75 19.8 -13.83 0.289 4180
 4182 3 -17.75 19.87 -13.99 0.266 4181
 4183 3 -17.84 19.87 -14.24 0.214 4182
 4184 3 -17.88 19.99 -14.47 0.171 4183
 4185 3 -17.91 20.08 -14.65 0.147 4184
 4186 3 -18.06 20.19 -14.72 0.15 4185
 4187 3 -18.09 20.42 -14.78 0.000125 4186
 4188 3 -17.5 20.06 -13.8 0.122 4182
 4189 3 -17.41 20.15 -13.88 0.1 4188
 4190 3 -17.31 20.24 -13.93 0.131 4189
 4191 3 -17.22 20.26 -13.98 0.1 4190
 4192 3 -17.13 20.31 -14.12 0.12 4191
 4193 3 -17.06 20.39 -14.21 0.138 4192
 4194 3 -16.93 20.44 -14.23 0.185 4193
 4195 3 -16.95 20.21 -14.5 0.091 4194
 4196 3 -16.95 20.12 -14.6 0.073 4195
 4197 3 -16.91 20.76 -14.07 0.07 4194
 4198 3 -16.84 20.83 -14.04 0.095 4197
 4199 3 -16.81 20.96 -14.05 0.084 4198
 4200 3 -16.72 21.1 -14.05 0.109 4199
 4201 3 -16.66 21.21 -14.03 0.171 4200
 4202 3 -16.5 21.28 -13.74 0.15 4201
 4203 3 -16.38 21.35 -13.52 0.109 4202
 4204 3 -16.24 21.3 -13.39 0.105 4203
 4205 3 -16.13 21.26 -13.31 0.107 4204
 4206 3 -16.11 21.28 -13.16 0.107 4205
 4207 3 -16.16 21.49 -13.05 0.118 4206
 4208 3 -16.18 21.65 -13.03 0.11 4207
 4209 3 -16.25 21.8 -12.98 0.099 4208
 4210 3 -16.25 21.94 -12.89 0.107 4209
 4211 3 -16.16 22.17 -12.74 0.119 4210
 4212 3 -16.09 22.26 -12.63 0.137 4211
 4213 3 -15.96 22.37 -12.58 0.103 4212
 4214 3 -15.81 22.44 -12.65 0.076 4213
 4215 3 -15.77 22.58 -12.73 0.074 4214
 4216 3 -15.68 22.71 -12.72 0.112 4215
 4217 3 -15.57 22.9 -12.78 0.101 4216
 4218 3 -15.58 22.99 -12.85 0.132 4217
 4219 3 -15.47 23.1 -12.89 0.062 4218
 4220 3 -15.43 23.28 -12.96 0.048 4219
 4221 3 -16.77 21.4 -14.15 0.096 4201
 4222 3 -16.88 21.53 -14.25 0.092 4221
 4223 3 -17.02 21.62 -14.28 0.101 4222
 4224 3 -17.11 21.71 -14.31 0.093 4223
 4225 3 -20.72 19.74 -10.72 0.134 4153
 4226 3 -20.79 19.83 -10.65 0.126 4225
 4227 3 -20.86 20 -10.63 0.154 4226
 4228 3 -20.95 20.18 -10.63 0.156 4227
 4229 3 -21.04 20.27 -10.68 0.186 4228
 4230 3 -21.16 20.3 -10.93 0.091 4229
 4231 3 -21.13 20.35 -11.1 0.075 4230
 4232 3 -21.06 20.26 -11.16 0.188 4231
 4233 3 -21.11 20.39 -11.46 0.08 4232
 4234 3 -21.06 20.4 -11.61 0.091 4233
 4235 3 -21.16 20.37 -11.72 0.101 4234
 4236 3 -21.27 20.28 -11.79 0.077 4235
 4237 3 -21.36 20.19 -11.95 0.081 4236
 4238 3 -21.45 20.12 -12.06 0.114 4237
 4239 3 -21.54 20.03 -12.12 0.113 4238
 4240 3 -21.61 19.85 -12.14 0.116 4239
 4241 3 -21.72 19.74 -12.13 0.091 4240
 4242 3 -21.84 19.69 -12.05 0.068 4241
 4243 3 -21.99 19.62 -11.99 0.131 4242
 4244 3 -22.15 19.62 -11.99 0.106 4243
 4245 3 -22.22 19.53 -11.93 0.106 4244
 4246 3 -22.31 19.46 -11.88 0.081 4245
 4247 3 -22.5 19.44 -11.88 0.11 4246
 4248 3 -22.66 19.31 -11.85 0.093 4247
 4249 3 -22.77 19.24 -11.82 0.108 4248
 4250 3 -22.99 19.06 -11.65 0.116 4249
 4251 3 -23.09 18.93 -11.58 0.151 4250
 4252 3 -23.11 18.72 -11.43 0.13 4251
 4253 3 -23.38 18.47 -11.37 0.092 4252
 4254 3 -23.41 18.36 -11.37 0.095 4253
 4255 3 -21.06 20.47 -10.63 0.235 4229
 4256 3 -21.11 20.59 -10.56 0.226 4255
 4257 3 -21.15 20.86 -10.45 0.262 4256
 4258 3 -21.11 21.06 -10.45 0.36 4257
 4259 3 -21.11 21.16 -10.41 0.32 4258
 4260 3 -21.07 21.34 -10.38 0.279 4259
 4261 3 -21.13 21.5 -10.5 0.261 4260
 4262 3 -21.22 21.65 -10.46 0.089 4261
 4263 3 -21.15 21.69 -10.87 0.101 4261
 4264 3 -21.24 21.9 -10.99 0.052 4263
 4265 3 -21.18 22.08 -11.07 0.101 4264
 4266 3 -21.11 22.31 -11.06 0.103 4265
 4267 3 -21.09 22.46 -11.12 0.115 4266
 4268 3 -21.06 22.64 -11.29 0.124 4267
 4269 3 -21.09 22.76 -11.29 0.111 4268
 4270 3 -21.09 22.87 -11.3 0.114 4269
 4271 3 -21.04 22.96 -11.33 0.117 4270
 4272 3 -20.82 23.1 -11.37 0.124 4271
 4273 3 -20.77 23.19 -11.39 0.118 4272
 4274 3 -21.25 20.22 -10.47 0.075 4255
 4275 3 -20.2 19.7 -9.36 0.147 4130
 4276 3 -20.15 19.82 -9.3 0.171 4275
 4277 3 -20.11 19.95 -9.31 0.169 4276
 4278 3 -20.02 20.09 -9.35 0.133 4277
 4279 3 -19.91 20.09 -9.41 0.137 4278
 4280 3 -19.72 20.13 -9.52 0.07 4279
 4281 3 -19.66 20.18 -9.61 0.117 4280
 4282 3 -19.57 20.18 -9.74 0.138 4281
 4283 3 -19.63 20.18 -9.98 0.147 4282
 4284 3 -19.65 20.21 -10.14 0.144 4283
 4285 3 -19.7 20.33 -10.27 0.114 4284
 4286 3 -19.81 20.49 -10.29 0.112 4285
 4287 3 -19.84 20.67 -10.33 0.116 4286
 4288 3 -19.82 20.81 -10.46 0.105 4287
 4289 3 -19.72 20.92 -10.63 0.098 4288
 4290 3 -19.68 21.08 -10.72 0.127 4289
 4291 3 -19.77 21.3 -10.75 0.126 4290
 4292 3 -19.86 21.4 -10.75 0.151 4291
 4293 3 -19.91 21.74 -10.49 0.097 4292
 4294 3 -19.91 21.85 -10.43 0.108 4293
 4295 3 -19.9 21.96 -10.25 0.15 4294
 4296 3 -19.86 22.13 -10.11 0.103 4295
 4297 3 -19.74 22.28 -10.13 0.081 4296
 4298 3 -19.7 22.4 -10.15 0.104 4297
 4299 3 -19.66 22.51 -10.23 0.091 4298
 4300 3 -19.63 22.64 -10.36 0.062 4299
 4301 3 -19.56 22.78 -10.36 0.078 4300
 4302 3 -19.47 22.85 -10.35 0.081 4301
 4303 3 -19.38 22.94 -10.31 0.093 4302
 4304 3 -19.99 21.31 -11.15 0.122 4292
 4305 3 -20.02 21.31 -11.31 0.098 4304
 4306 3 -20.18 19.9 -9.72 0.087 4277
 4307 3 -20.16 19.95 -9.81 0.073 4306
 4308 3 -21.27 18.11 -8.33 0.322 4120
 4309 3 -21.41 18.15 -8.31 0.383 4308
 4310 3 -21.52 18.18 -8.3 0.45 4309
 4311 3 -21.66 18.24 -8.31 0.468 4310
 4312 3 -21.81 18.24 -8.38 0.5 4311
 4313 3 -22.16 17.75 -8.6 0.177 4312
 4314 3 -22.29 17.65 -8.63 0.143 4313
 4315 3 -22.38 17.47 -8.61 0.114 4314
 4316 3 -22.5 17.41 -8.55 0.128 4315
 4317 3 -22.56 17.27 -8.6 0.15 4316
 4318 3 -22.61 17.18 -8.71 0.181 4317
 4319 3 -22.41 17.06 -8.88 0.142 4318
 4320 3 -22.25 16.84 -8.94 0.1 4319
 4321 3 -22.27 16.72 -8.94 0.177 4320
 4322 3 -22.49 16.5 -8.75 0.146 4321
 4323 3 -22.72 16.47 -8.75 0.112 4322
 4324 3 -22.88 16.38 -8.83 0.107 4323
 4325 3 -22.97 16.29 -8.78 0.094 4324
 4326 3 -22.91 17.13 -8.58 0.135 4318
 4327 3 -23.06 17.07 -8.55 0.153 4326
 4328 3 -23.25 17.04 -8.53 0.155 4327
 4329 3 -23.41 16.99 -8.46 0.134 4328
 4330 3 -23.56 16.95 -8.38 0.142 4329
 4331 3 -23.77 16.95 -8.33 0.137 4330
 4332 3 -23.95 16.88 -8.4 0.179 4331
 4333 3 -23.93 16.68 -8.6 0.108 4332
 4334 3 -23.95 16.66 -8.79 0.13 4333
 4335 3 -23.93 16.72 -8.98 0.143 4334
 4336 3 -23.81 16.79 -9.15 0.122 4335
 4337 3 -23.63 16.79 -9.31 0.097 4336
 4338 3 -23.52 16.77 -9.41 0.138 4337
 4339 3 -23.38 16.72 -9.5 0.107 4338
 4340 3 -23.2 16.77 -9.63 0.138 4339
 4341 3 -23.11 16.84 -9.72 0.152 4340
 4342 3 -23.02 16.81 -9.88 0.161 4341
 4343 3 -23.13 16.65 -10.13 0.098 4342
 4344 3 -23.11 16.59 -10.25 0.092 4343
 4345 3 -22.97 16.63 -10.43 0.077 4344
 4346 3 -22.93 16.68 -10.6 0.106 4345
 4347 3 -22.93 16.77 -10.77 0.085 4346
 4348 3 -22.93 16.84 -10.93 0.112 4347
 4349 3 -22.93 16.91 -11.12 0.147 4348
 4350 3 -22.97 16.97 -11.39 0.103 4349
 4351 3 -22.93 17 -11.54 0.1 4350
 4352 3 -22.91 17.03 -11.72 0.086 4351
 4353 3 -22.82 17.12 -11.82 0.103 4352
 4354 3 -22.79 17.1 -11.96 0.118 4353
 4355 3 -22.79 17.15 -12.16 0.103 4354
 4356 3 -22.77 17.24 -12.3 0.117 4355
 4357 3 -22.77 17.33 -12.49 0.136 4356
 4358 3 -22.82 17.37 -12.71 0.107 4357
 4359 3 -22.88 17.46 -12.94 0.109 4358
 4360 3 -22.91 17.48 -13.05 0.096 4359
 4361 3 -24.13 16.97 -8.41 0.161 4332
 4362 3 -24.29 16.93 -8.58 0.195 4361
 4363 3 -24.43 17 -8.61 0.232 4362
 4364 3 -24.56 17 -8.61 0.26 4363
 4365 3 -24.77 16.79 -8.74 0.187 4364
 4366 3 -24.88 16.86 -8.8 0.191 4365
 4367 3 -25.02 17.06 -8.79 0.153 4366
 4368 3 -25.2 17.09 -8.78 0.176 4367
 4369 3 -25.43 17.07 -8.81 0.142 4368
 4370 3 -25.61 17.06 -8.8 0.157 4369
 4371 3 -25.81 17.04 -8.88 0.123 4370
 4372 3 -25.97 17.02 -8.94 0.129 4371
 4373 3 -26.16 17 -8.95 0.155 4372
 4374 3 -26.36 16.95 -8.91 0.094 4373
 4375 3 -26.54 16.91 -8.91 0.154 4374
 4376 3 -26.75 16.93 -8.97 0.201 4375
 4377 3 -26.82 16.75 -9.03 0.194 4376
 4378 3 -26.82 16.59 -9.12 0.243 4377
 4379 3 -26.86 16.45 -9.14 0.283 4378
 4380 3 -26.95 16.34 -9.16 0.327 4379
 4381 3 -26.59 16.29 -9.75 0.111 4380
 4382 3 -26.66 16.31 -9.94 0.122 4381
 4383 3 -26.72 16.43 -10.08 0.145 4382
 4384 3 -26.77 16.57 -10.2 0.105 4383
 4385 3 -26.84 16.66 -10.37 0.125 4384
 4386 3 -26.91 16.86 -10.39 0.129 4385
 4387 3 -26.95 17.11 -10.45 0.111 4386
 4388 3 -27 17.16 -10.53 0.117 4387
 4389 3 -27.07 17.27 -10.57 0.097 4388
 4390 3 -26.91 17.36 -10.65 0.124 4389
 4391 3 -26.88 17.36 -10.78 0.092 4390
 4392 3 -26.81 17.34 -10.98 0.079 4391
 4393 3 -26.77 17.29 -11.07 0.085 4392
 4394 3 -26.75 17.22 -11.25 0.106 4393
 4395 3 -26.61 17.18 -11.3 0.097 4394
 4396 3 -26.5 17.22 -11.38 0.08 4395
 4397 3 -26.38 17.2 -11.47 0.097 4396
 4398 3 -27.16 16.22 -9.07 0.434 4380
 4399 3 -27.34 16.34 -8.56 0.13 4398
 4400 3 -27.41 16.18 -8.48 0.155 4399
 4401 3 -27.45 16.04 -8.42 0.202 4400
 4402 3 -27.43 15.9 -8.38 0.204 4401
 4403 3 -27.29 15.72 -8.19 0.076 4402
 4404 3 -27.25 15.57 -8.06 0.16 4403
 4405 3 -27.27 15.48 -7.98 0.14 4404
 4406 3 -27.32 15.32 -7.86 0.14 4405
 4407 3 -27.36 15.13 -7.69 0.132 4406
 4408 3 -27.5 15.12 -7.71 0.066 4407
 4409 3 -27.11 16.06 -9.23 0.235 4398
 4410 3 -27.16 15.74 -9.49 0.234 4409
 4411 3 -27.2 15.66 -9.63 0.212 4410
 4412 3 -27.25 15.51 -9.64 0.205 4411
 4413 3 -27.29 15.34 -9.73 0.197 4412
 4414 3 -27.41 15.16 -9.79 0.236 4413
 4415 3 -27.45 14.99 -9.8 0.289 4414
 4416 3 -27.38 14.87 -9.81 0.294 4415
 4417 3 -27.84 14.85 -9.97 0.24 4416
 4418 3 -27.91 14.74 -10 0.245 4417
 4419 3 -28 14.62 -10.05 0.242 4418
 4420 3 -28.18 14.37 -10 0.198 4419
 4421 3 -28.38 14.27 -9.92 0.211 4420
 4422 3 -28.57 14.1 -9.86 0.252 4421
 4423 3 -28.29 13.97 -9.89 0.101 4422
 4424 3 -28.2 13.87 -9.94 0.094 4423
 4425 3 -28.11 13.88 -10.01 0.113 4424
 4426 3 -28.81 14.06 -9.87 0.289 4422
 4427 3 -28.91 13.97 -9.82 0.351 4426
 4428 3 -29.11 13.99 -9.86 0.396 4427
 4429 3 -29.2 13.87 -9.84 0.382 4428
 4430 3 -29.34 13.81 -9.83 0.305 4429
 4431 3 -29.47 13.72 -9.97 0.22 4430
 4432 3 -29.5 13.59 -10.06 0.23 4431
 4433 3 -29.56 13.49 -10.13 0.274 4432
 4434 3 -29.54 13.35 -10.22 0.321 4433
 4435 3 -29.66 13.24 -10.25 0.348 4434
 4436 3 -29.79 13.12 -10.22 0.39 4435
 4437 3 -30.13 12.99 -9.94 0.312 4436
 4438 3 -29.93 12.73 -10.2 0.113 4437
 4439 3 -30 12.49 -10.22 0.09 4438
 4440 3 -30.02 12.35 -10.29 0.091 4439
 4441 3 -30.09 12.23 -10.32 0.112 4440
 4442 3 -30.2 12.07 -10.42 0.145 4441
 4443 3 -30.29 11.99 -10.61 0.14 4442
 4444 3 -30.31 12.02 -10.79 0.101 4443
 4445 3 -30.34 11.97 -11.03 0.129 4444
 4446 3 -30.34 11.91 -11.2 0.112 4445
 4447 3 -30.32 11.91 -11.36 0.179 4446
 4448 3 -30.09 12.07 -11.37 0.102 4447
 4449 3 -30.54 11.79 -11.48 0.093 4447
 4450 3 -30.72 11.76 -11.57 0.123 4449
 4451 3 -30.81 11.7 -11.64 0.087 4450
 4452 3 -30.91 11.68 -11.62 0.104 4451
 4453 3 -30.52 12.99 -9.57 0.089 4437
 4454 3 -30.54 12.95 -9.38 0.074 4453
 4455 3 -30.59 12.96 -9.24 0.088 4454
 4456 3 -30.59 12.99 -9.11 0.138 4455
 4457 3 -30.57 13.06 -8.99 0.134 4456
 4458 3 -30.36 13.24 -9.09 0.076 4457
 4459 3 -30.2 13.27 -9.09 0.114 4458
 4460 3 -30.06 13.32 -9.06 0.129 4459
 4461 3 -30.74 12.99 -8.84 0.114 4457
 4462 3 -30.77 12.83 -8.67 0.136 4461
 4463 3 -30.77 12.75 -8.55 0.103 4462
 4464 3 -30.88 12.7 -8.32 0.108 4463
 4465 3 -31 12.7 -8.22 0.092 4464
 4466 3 -31.09 12.57 -8.09 0.067 4465
 4467 3 -31.18 12.46 -7.94 0.109 4466
 4468 3 -31.27 12.3 -7.84 0.104 4467
 4469 3 -31.38 12.21 -7.78 0.117 4468
 4470 3 -31.49 12.14 -7.68 0.14 4469
 4471 3 -31.56 12.02 -7.64 0.125 4470
 4472 3 -31.63 11.88 -7.55 0.112 4471
 4473 3 -31.59 11.73 -7.47 0.09 4472
 4474 3 -31.41 11.6 -7.47 0.085 4473
 4475 3 -31.27 11.46 -7.38 0.14 4474
 4476 3 -31.27 11.31 -7.28 0.133 4475
 4477 3 -31.18 11.23 -7.24 0.000125 4476
 4478 3 -27.04 14.72 -9.74 0.184 4416
 4479 3 -26.86 14.57 -9.76 0.118 4478
 4480 3 -26.84 14.43 -9.81 0.104 4479
 4481 3 -26.81 14.3 -9.81 0.143 4480
 4482 3 -26.79 14.17 -9.91 0.181 4481
 4483 3 -26.79 14.05 -9.89 0.218 4482
 4484 3 -26.49 13.87 -9.91 0.155 4483
 4485 3 -26.31 13.73 -9.88 0.119 4484
 4486 3 -26.16 13.54 -10 0.204 4485
 4487 3 -26.07 13.47 -10.08 0.297 4486
 4488 3 -26.04 13.38 -10.14 0.374 4487
 4489 3 -26 13.29 -10.25 0.446 4488
 4490 3 -25.97 13.05 -10.26 0.474 4489
 4491 3 -25.95 12.95 -10.31 0.541 4490
 4492 3 -25.79 12.9 -10.4 0.486 4491
 4493 3 -26.47 12.49 -10.41 0.114 4492
 4494 3 -26.56 12.4 -10.46 0.08 4493
 4495 3 -26.63 12.33 -10.55 0.122 4494
 4496 3 -26.68 12.21 -10.64 0.127 4495
 4497 3 -26.79 12.09 -10.67 0.11 4496
 4498 3 -26.88 12 -10.79 0.123 4497
 4499 3 -27 11.92 -10.87 0.112 4498
 4500 3 -25.97 13.84 -10.61 0.152 4489
 4501 3 -26 13.92 -10.71 0.187 4500
 4502 3 -27.11 14.01 -9.92 0.094 4483
 4503 3 -27.27 13.93 -9.96 0.096 4502
 4504 3 -27.38 13.77 -9.89 0.154 4503
 4505 3 -27.47 13.65 -9.92 0.18 4504
 4506 3 -27.56 13.5 -9.96 0.196 4505
 4507 3 -27.63 13.38 -10.01 0.18 4506
 4508 3 -27.7 13.24 -10.06 0.226 4507
 4509 3 -27.56 12.9 -10.2 0.106 4508
 4510 3 -27.61 12.72 -10.2 0.106 4509
 4511 3 -27.61 12.55 -10.08 0.071 4510
 4512 3 -27.57 12.4 -10.05 0.075 4511
 4513 3 -27.66 12.34 -9.96 0.109 4512
 4514 3 -27.7 12.39 -9.81 0.137 4513
 4515 3 -27.77 12.45 -9.69 0.14 4514
 4516 3 -27.77 12.52 -9.56 0.115 4515
 4517 3 -27.79 12.62 -9.46 0.101 4516
 4518 3 -27.09 15.97 -9.31 0.235 4409
 4519 3 -27.47 16.79 -8.94 0.102 4518
 4520 3 -27.5 16.91 -8.98 0.077 4519
 4521 3 -27.52 17.06 -8.95 0.113 4520
 4522 3 -27.49 17.13 -8.87 0.000125 4521
 4523 3 -26.82 17.25 -8.91 0.101 4376
 4524 3 -26.91 17.36 -8.9 0.104 4523
 4525 3 -27 17.47 -8.9 0.103 4524
 4526 3 -27.16 17.59 -8.8 0.116 4525
 4527 3 -27.22 17.77 -8.81 0.121 4526
 4528 3 -27.34 17.86 -8.83 0.133 4527
 4529 3 -27.5 17.95 -8.81 0.109 4528
 4530 3 -27.63 18.02 -8.78 0.149 4529
 4531 3 -27.7 18.09 -8.75 0.211 4530
 4532 3 -27.65 18.32 -8.79 0.19 4531
 4533 3 -27.57 18.45 -8.57 0.134 4532
 4534 3 -27.56 18.56 -8.55 0.133 4533
 4535 3 -27.54 18.7 -8.41 0.139 4534
 4536 3 -27.54 18.9 -8.3 0.07 4535
 4537 3 -27.5 19.02 -8.31 0.093 4536
 4538 3 -27.52 19.16 -8.3 0.138 4537
 4539 3 -27.95 17.99 -8.61 0.122 4531
 4540 3 -28.02 17.95 -8.53 0.126 4539
 4541 3 -24.68 17.45 -8.33 0.167 4364
 4542 3 -24.56 17.5 -8.07 0.177 4541
 4543 3 -24.45 17.4 -7.8 0.107 4542
 4544 3 -24.43 17.52 -7.68 0.124 4543
 4545 3 -24.47 17.54 -7.48 0.115 4544
 4546 3 -24.54 17.47 -7.38 0.078 4545
 4547 3 -21.81 18.95 -8.5 0.101 4312
 4548 3 -21.84 18.91 -8.64 0.136 4547
 4549 3 -21.72 18.82 -8.83 0.15 4548
 4550 3 -21.77 18.7 -9.03 0.129 4549
 4551 3 -21.81 18.59 -9.13 0.11 4550
 4552 3 -21.84 18.54 -9.22 0.096 4551
 4553 3 -21.81 18.65 -9.41 0.13 4552
 4554 3 -21.77 18.81 -9.5 0.137 4553
 4555 3 -21.65 18.88 -9.62 0.111 4554
 4556 3 -19.86 17.75 -8.36 0.439 4115
 4557 3 -20.04 17.31 -9.02 0.126 4556
 4558 3 -20.13 17.18 -9.22 0.123 4557
 4559 3 -20.16 17.06 -9.36 0.143 4558
 4560 3 -20.25 16.99 -9.56 0.151 4559
 4561 3 -20.41 16.84 -9.71 0.115 4560
 4562 3 -20.54 16.68 -9.79 0.116 4561
 4563 3 -20.63 16.56 -9.82 0.137 4562
 4564 3 -20.77 16.54 -9.88 0.181 4563
 4565 3 -20.91 16.43 -9.66 0.092 4564
 4566 3 -21.02 16.41 -9.65 0.095 4565
 4567 3 -21.09 16.27 -9.61 0.104 4566
 4568 3 -21.16 16.09 -9.55 0.08 4567
 4569 3 -21.22 15.93 -9.58 0.083 4568
 4570 3 -21.29 15.85 -9.72 0.038 4569
 4571 3 -21.36 15.74 -9.73 0.098 4570
 4572 3 -21.43 15.65 -9.74 0.15 4571
 4573 3 -21.56 15.76 -9.99 0.124 4572
 4574 3 -21.68 15.75 -10.04 0.09 4573
 4575 3 -21.77 15.74 -10.12 0.091 4574
 4576 3 -21.88 15.64 -10.11 0.075 4575
 4577 3 -22.02 15.42 -9.9 0.088 4576
 4578 3 -22.13 15.29 -9.8 0.103 4577
 4579 3 -22.18 15.14 -9.86 0.106 4578
 4580 3 -22.22 15.01 -9.94 0.135 4579
 4581 3 -22.18 14.89 -10.05 0.116 4580
 4582 3 -22.11 14.82 -10.15 0.15 4581
 4583 3 -22.34 14.65 -10.24 0.092 4582
 4584 3 -22.45 14.55 -10.2 0.09 4583
 4585 3 -22.54 14.45 -10.15 0.088 4584
 4586 3 -22.7 14.38 -10.15 0.107 4585
 4587 3 -22.77 14.24 -10.18 0.059 4586
 4588 3 -22.81 14.12 -10.29 0.102 4587
 4589 3 -22.82 14.05 -10.45 0.118 4588
 4590 3 -22.95 13.98 -10.51 0.083 4589
 4591 3 -23.04 13.83 -10.56 0.128 4590
 4592 3 -23.09 13.76 -10.69 0.055 4591
 4593 3 -23.16 13.65 -10.74 0.082 4592
 4594 3 -23.2 13.56 -10.83 0.134 4593
 4595 3 -23.29 13.55 -10.92 0.201 4594
 4596 3 -23.31 13.67 -11.15 0.093 4595
 4597 3 -23.38 13.73 -11.41 0.089 4596
 4598 3 -23.43 13.72 -11.55 0.112 4597
 4599 3 -23.52 13.71 -11.69 0.118 4598
 4600 3 -23.63 13.74 -11.76 0.144 4599
 4601 3 -23.77 13.87 -11.76 0.109 4600
 4602 3 -22 14.9 -10.15 0.065 4582
 4603 3 -21.54 15.42 -9.62 0.151 4572
 4604 3 -21.7 15.35 -9.65 0.109 4603
 4605 3 -21.79 15.32 -9.5 0.104 4604
 4606 3 -21.99 15.35 -9.53 0.147 4605
 4607 3 -22.18 15.42 -9.52 0.105 4606
 4608 3 -22.2 15.38 -9.38 0.154 4607
 4609 3 -22.22 15.29 -9.29 0.2 4608
 4610 3 -22.22 15.43 -9 0.069 4609
 4611 3 -22.24 15.45 -8.88 0.075 4610
 4612 3 -22.34 15.42 -8.8 0.082 4611
 4613 3 -22.41 15.4 -8.68 0.11 4612
 4614 3 -22.43 15.42 -8.53 0.132 4613
 4615 3 -22.5 15.47 -8.38 0.055 4614
 4616 3 -22.2 14.99 -9.24 0.104 4609
 4617 3 -22.22 14.88 -9.18 0.085 4616
 4618 3 -20.84 16.56 -10.13 0.123 4564
 4619 3 -20.99 16.65 -10.18 0.112 4618
 4620 3 -21.18 16.68 -10.41 0.092 4619
 4621 3 -21.27 16.72 -10.53 0.087 4620
 4622 3 -21.4 16.75 -10.55 0.128 4621
 4623 3 -21.59 16.75 -10.57 0.135 4622
 4624 3 -21.74 16.61 -10.56 0.102 4623
 4625 3 -21.86 16.47 -10.56 0.097 4624
 4626 3 -21.93 16.22 -10.61 0.118 4625
 4627 3 -21.77 15.93 -10.74 0.116 4626
 4628 3 -21.75 15.8 -10.82 0.103 4627
 4629 3 -19.61 17.88 -8.21 0.242 4556
 4630 3 -19.54 17.95 -8.4 0.186 4629
 4631 3 -19.49 18 -8.55 0.143 4630
 4632 3 -20.68 17.27 -7.23 0.084 4107
 4633 3 -20.68 17.38 -7.25 0.082 4632
 4634 3 -20.79 17.41 -7.34 0.135 4633
 4635 3 -20.82 17.56 -7.37 0.055 4634
 4636 3 -20.36 16.61 -5.13 0.305 4095
 4637 3 -20.27 16.56 -5.02 0.238 4636
 4638 3 -20.18 16.5 -5.01 0.144 4637
 4639 3 -20.16 16.36 -5.02 0.16 4638
 4640 3 -20.2 16.22 -5.05 0.198 4639
 4641 3 -20.16 16.09 -5.02 0.202 4640
 4642 3 -20.15 15.91 -4.97 0.162 4641
 4643 3 -20.04 15.9 -5.02 0.183 4642
 4644 3 -20.02 15.74 -5.02 0.197 4643
 4645 3 -19.91 15.59 -5.09 0.208 4644
 4646 3 -19.84 15.47 -5.2 0.207 4645
 4647 3 -19.81 15.31 -5.17 0.236 4646
 4648 3 -19.72 15.15 -5.23 0.205 4647
 4649 3 -19.61 15.01 -5.21 0.191 4648
 4650 3 -19.06 14.75 -5.42 0.425 4649
 4651 3 -19.18 14.62 -5.43 0.33 4650
 4652 3 -19.25 14.47 -5.47 0.308 4651
 4653 3 -19.25 14.32 -5.48 0.294 4652
 4654 3 -19.22 14.15 -5.51 0.265 4653
 4655 3 -18.95 13.41 -5.84 0.508 4654
 4656 3 -18.63 12.72 -6.2 0.23 4655
 4657 3 -18.52 12.6 -6.26 0.275 4656
 4658 3 -18.43 12.51 -6.42 0.348 4657
 4659 3 -18.31 12.52 -6.52 0.343 4658
 4660 3 -18.18 12.47 -6.64 0.378 4659
 4661 3 -18.11 12.41 -6.79 0.465 4660
 4662 3 -18.13 12.27 -6.92 0.499 4661
 4663 3 -18.09 12.14 -7.01 0.473 4662
 4664 3 -18.02 12.08 -7.17 0.422 4663
 4665 3 -18.09 12.01 -7.3 0.477 4664
 4666 3 -17.45 12.15 -7.27 0.283 4665
 4667 3 -17.25 11.98 -7.34 0.234 4666
 4668 3 -17.06 11.91 -7.37 0.243 4667
 4669 3 -16.88 11.84 -7.41 0.24 4668
 4670 3 -16.79 11.73 -7.63 0.253 4669
 4671 3 -16.7 11.63 -7.73 0.224 4670
 4672 3 -16.66 11.52 -7.87 0.237 4671
 4673 3 -16.59 11.4 -8 0.232 4672
 4674 3 -16.52 11.29 -8.13 0.279 4673
 4675 3 -16.56 11.07 -8.28 0.268 4674
 4676 3 -16.65 10.9 -8.39 0.307 4675
 4677 3 -16.61 10.84 -8.48 0.407 4676
 4678 3 -16.99 11.59 -8.77 0.147 4677
 4679 3 -17.22 11.71 -8.89 0.122 4678
 4680 3 -17.31 11.84 -8.97 0.131 4679
 4681 3 -17.36 11.95 -9.05 0.147 4680
 4682 3 -17.43 12.14 -9.03 0.114 4681
 4683 3 -17.49 12.23 -8.97 0.134 4682
 4684 3 -16.91 11.73 -8.8 0.06 4678
 4685 3 -16.93 11.91 -8.82 0.103 4684
 4686 3 -16.93 12.07 -8.85 0.111 4685
 4687 3 -17.02 12.2 -8.81 0.1 4686
 4688 3 -16.65 10.64 -8.55 0.479 4677
 4689 3 -17.52 10.57 -8.31 0.145 4688
 4690 3 -17.66 10.62 -8.23 0.094 4689
 4691 3 -16.59 10.54 -8.61 0.463 4688
 4692 3 -16.99 10.14 -8.76 0.183 4691
 4693 3 -17.06 9.98 -8.76 0.21 4692
 4694 3 -17.11 9.81 -8.73 0.235 4693
 4695 3 -17.07 9.7 -8.7 0.239 4694
 4696 3 -17.06 9.56 -8.55 0.211 4695
 4697 3 -16.97 9.4 -8.41 0.182 4696
 4698 3 -17.07 9.29 -8.39 0.208 4697
 4699 3 -16.99 9.13 -8.22 0.271 4698
 4700 3 -16.97 8.99 -8.05 0.238 4699
 4701 3 -16.95 8.89 -7.8 0.22 4700
 4702 3 -16.88 8.8 -7.57 0.188 4701
 4703 3 -16.81 8.68 -7.39 0.2 4702
 4704 3 -16.72 8.59 -7.24 0.194 4703
 4705 3 -16.68 8.52 -7.03 0.236 4704
 4706 3 -16.68 8.52 -6.82 0.249 4705
 4707 3 -16.65 8.34 -6.64 0.229 4706
 4708 3 -16.72 8.32 -6.52 0.234 4707
 4709 3 -16.84 8.21 -6.4 0.265 4708
 4710 3 -16.88 8.14 -6.3 0.311 4709
 4711 3 -16.93 8 -6.15 0.363 4710
 4712 3 -16.91 7.83 -6.06 0.384 4711
 4713 3 -16.9 7.86 -5.89 0.414 4712
 4714 3 -16.86 7.74 -5.78 0.486 4713
 4715 3 -16.82 7.62 -5.73 0.567 4714
 4716 3 -16.72 7.53 -5.67 0.624 4715
 4717 3 -16.63 7.47 -5.51 0.634 4716
 4718 3 -16.59 7.37 -5.43 0.617 4717
 4719 3 -16.38 7.11 -5.65 0.466 4718
 4720 3 -16.22 7.03 -5.81 0.281 4719
 4721 3 -16.86 7.78 -4.71 0.186 4718
 4722 3 -16.77 7.72 -4.61 0.181 4721
 4723 3 -16.7 7.57 -4.47 0.243 4722
 4724 3 -16.68 7.39 -4.35 0.251 4723
 4725 3 -16.63 7.25 -4.31 0.227 4724
 4726 3 -16.61 7.06 -4.27 0.252 4725
 4727 3 -16.68 6.9 -4.17 0.265 4726
 4728 3 -16.79 6.7 -4.06 0.287 4727
 4729 3 -16.84 6.61 -4.02 0.323 4728
 4730 3 -17.29 6.62 -3.97 0.09 4729
 4731 3 -17.38 6.69 -3.91 0.101 4730
 4732 3 -17.43 6.83 -3.85 0.074 4731
 4733 3 -17.5 6.97 -3.83 0.089 4732
 4734 3 -17.65 7.03 -3.77 0.071 4733
 4735 3 -17.79 7.03 -3.79 0.098 4734
 4736 3 -17.97 7.06 -3.77 0.105 4735
 4737 3 -18.16 7 -3.81 0.152 4736
 4738 3 -18.31 6.98 -3.85 0.157 4737
 4739 3 -18.47 6.97 -3.91 0.148 4738
 4740 3 -18.56 6.94 -4.01 0.125 4739
 4741 3 -18.72 6.89 -4.1 0.129 4740
 4742 3 -18.88 6.77 -4.05 0.123 4741
 4743 3 -18.93 6.7 -3.95 0.161 4742
 4744 3 -18.86 6.77 -3.75 0.114 4743
 4745 3 -18.77 6.78 -3.62 0.106 4744
 4746 3 -18.82 6.73 -3.45 0.162 4745
 4747 3 -16.7 6.61 -3.66 0.22 4729
 4748 3 -16.72 6.53 -3.45 0.22 4747
 4749 3 -16.77 6.49 -3.27 0.188 4748
 4750 3 -16.84 6.49 -3.08 0.19 4749
 4751 3 -16.91 6.47 -2.95 0.211 4750
 4752 3 -16.95 6.4 -2.81 0.197 4751
 4753 3 -16.97 6.36 -2.72 0.217 4752
 4754 3 -16.95 6.35 -2.58 0.21 4753
 4755 3 -16.97 6.28 -2.43 0.164 4754
 4756 3 -16.95 6.27 -2.29 0.174 4755
 4757 3 -16.93 6.19 -2.14 0.172 4756
 4758 3 -16.88 6.1 -1.96 0.163 4757
 4759 3 -16.91 6.02 -1.85 0.2 4758
 4760 3 -16.95 5.94 -1.68 0.206 4759
 4761 3 -17 5.9 -1.58 0.197 4760
 4762 3 -17 5.94 -1.36 0.193 4761
 4763 3 -16.93 5.9 -1.21 0.198 4762
 4764 3 -16.88 5.9 -1.03 0.212 4763
 4765 3 -16.8 5.99 -0.86 0.267 4764
 4766 3 -16.8 5.99 -0.7 0.339 4765
 4767 3 -16.78 6.03 -0.58 0.369 4766
 4768 3 -16.8 6.11 -0.46 0.427 4767
 4769 3 -16.44 6.48 -0.55 0.276 4768
 4770 3 -16.3 6.65 -0.57 0.273 4769
 4771 3 -16.12 6.85 -0.64 0.241 4770
 4772 3 -16.01 7.07 -0.69 0.195 4771
 4773 3 -15.89 7.15 -0.74 0.172 4772
 4774 3 -15.74 7.15 -0.78 0.231 4773
 4775 3 -15.64 7.22 -0.75 0.301 4774
 4776 3 -15.56 7.22 -0.66 0.402 4775
 4777 3 -15.33 7.18 -0.76 0.401 4776
 4778 3 -15.2 7.08 -0.79 0.498 4777
 4779 3 -15.05 7.1 -0.78 0.556 4778
 4780 3 -14.9 7.19 -0.7 0.567 4779
 4781 3 -14.75 7.31 -0.67 0.615 4780
 4782 3 -14.64 7.32 -0.65 0.636 4781
 4783 3 -15.07 7.61 0 0.142 4782
 4784 3 -14.45 7.37 -0.84 0.524 4782
 4785 3 -14.3 7.28 -0.57 0.419 4784
 4786 3 -14.54 7.39 -0.91 0.155 4785
 4787 3 -14.7 7.47 -1.05 0.168 4786
 4788 3 -14.79 7.56 -1.15 0.174 4787
 4789 3 -14.91 7.57 -1.24 0.117 4788
 4790 3 -14.19 7.19 -0.54 0.376 4789
 4791 3 -14.3 7.75 -0.7 0.153 4790
 4792 3 -14.15 7.82 -0.75 0.2 4791
 4793 3 -14.01 7.73 -1.03 0.134 4792
 4794 3 -13.89 7.72 -1.12 0.135 4793
 4795 3 -13.76 7.69 -1.17 0.133 4794
 4796 3 -13.63 7.73 -1.2 0.178 4795
 4797 3 -13.42 7.89 -1.31 0.1 4796
 4798 3 -13.29 7.91 -1.37 0.128 4797
 4799 3 -13.23 7.97 -1.51 0.157 4798
 4800 3 -13.32 7.95 -1.71 0.098 4799
 4801 3 -13.39 7.87 -1.74 0.11 4800
 4802 3 -13.46 7.7 -1.73 0.1 4801
 4803 3 -13.33 7.58 -1.77 0.149 4802
 4804 3 -13.27 7.49 -1.77 0.148 4803
 4805 3 -13.14 7.39 -1.78 0.167 4804
 4806 3 -12.99 7.31 -1.79 0.171 4805
 4807 3 -12.83 7.22 -1.85 0.169 4806
 4808 3 -12.71 7.19 -1.89 0.121 4807
 4809 3 -12.65 7.24 -2.08 0.111 4808
 4810 3 -12.57 7.22 -2.18 0.095 4809
 4811 3 -12.41 7.15 -2.1 0.087 4810
 4812 3 -12.26 7.19 -2.02 0.09 4811
 4813 3 -12.13 7.24 -2.04 0.073 4812
 4814 3 -11.96 7.16 -2.14 0.145 4813
 4815 3 -11.84 7.11 -2.16 0.159 4814
 4816 3 -11.74 6.98 -2.16 0.000125 4815
 4817 3 -14.06 7.22 -0.02 0.19 4785
 4818 3 -13.96 7.19 0.07 0.195 4817
 4819 3 -13.89 7.22 0.21 0.236 4818
 4820 3 -13.65 7.22 0.26 0.158 4819
 4821 3 -13.51 7.29 0.33 0.156 4820
 4822 3 -13.41 7.36 0.39 0.156 4821
 4823 3 -13.26 7.4 0.5 0.182 4822
 4824 3 -13.15 7.36 0.59 0.195 4823
 4825 3 -13.01 7.44 0.75 0.223 4824
 4826 3 -12.89 7.5 0.74 0.278 4825
 4827 3 -12.86 7.64 0.91 0.306 4826
 4828 3 -12.82 7.89 0.91 0.369 4827
 4829 3 -12.69 7.93 0.93 0.288 4828
 4830 3 -12.62 7.93 1.18 0.262 4829
 4831 3 -12.51 7.93 1.36 0.243 4830
 4832 3 -12.38 7.93 1.44 0.219 4831
 4833 3 -12.38 7.97 1.6 0.219 4832
 4834 3 -12.47 8.02 1.71 0.244 4833
 4835 3 -12.38 8.22 1.77 0.265 4834
 4836 3 -12.35 8.54 1.81 0.215 4835
 4837 3 -12.32 8.73 1.87 0.191 4836
 4838 3 -12.35 8.89 1.92 0.152 4837
 4839 3 -12.3 9.01 1.95 0.147 4838
 4840 3 -12.19 9.15 2.06 0.157 4839
 4841 3 -12.1 9.22 2.14 0.178 4840
 4842 3 -12.03 9.33 2.24 0.184 4841
 4843 3 -11.96 9.43 2.37 0.195 4842
 4844 3 -11.89 9.49 2.54 0.246 4843
 4845 3 -11.8 9.51 2.64 0.274 4844
 4846 3 -11.69 9.51 2.83 0.273 4845
 4847 3 -11.55 9.42 3.02 0.197 4846
 4848 3 -11.45 9.33 3.2 0.168 4847
 4849 3 -11.4 9.32 3.35 0.153 4848
 4850 3 -11.31 9.3 3.52 0.169 4849
 4851 3 -11.21 9.31 3.72 0.161 4850
 4852 3 -11.05 9.31 3.85 0.161 4851
 4853 3 -10.88 9.37 3.95 0.187 4852
 4854 3 -10.64 9.41 4.07 0.175 4853
 4855 3 -10.45 9.42 4.12 0.198 4854
 4856 3 -10.3 9.48 4.16 0.211 4855
 4857 3 -10.19 9.59 4.25 0.175 4856
 4858 3 -10.03 9.64 4.33 0.189 4857
 4859 3 -9.88 9.71 4.45 0.2 4858
 4860 3 -9.69 9.74 4.65 0.229 4859
 4861 3 -9.53 9.83 4.63 0.237 4860
 4862 3 -9.4 9.96 4.66 0.22 4861
 4863 3 -9.3 10.05 4.7 0.2 4862
 4864 3 -9.13 10.16 4.69 0.199 4863
 4865 3 -9.04 10.25 4.82 0.199 4864
 4866 3 -8.95 10.31 4.91 0.167 4865
 4867 3 -8.85 10.47 4.98 0.165 4866
 4868 3 -8.72 10.54 5.08 0.154 4867
 4869 3 -8.55 10.55 5.17 0.16 4868
 4870 3 -8.39 10.61 5.25 0.183 4869
 4871 3 -8.28 10.72 5.34 0.156 4870
 4872 3 -8.06 10.7 5.24 0.073 4871
 4873 3 -7.97 10.73 5.28 0.072 4872
 4874 3 -8.13 10.99 5.54 0.169 4871
 4875 3 -8.05 11.12 5.62 0.166 4874
 4876 3 -8 11.24 5.7 0.202 4875
 4877 3 -7.97 11.38 5.74 0.228 4876
 4878 3 -7.87 11.5 5.78 0.215 4877
 4879 3 -7.77 11.67 5.86 0.266 4878
 4880 3 -7.72 11.81 5.92 0.265 4879
 4881 3 -7.73 11.98 6.01 0.228 4880
 4882 3 -7.72 12.19 6.11 0.194 4881
 4883 3 -7.68 12.36 6.19 0.17 4882
 4884 3 -7.75 12.41 6.28 0.157 4883
 4885 3 -7.81 12.59 6.32 0.154 4884
 4886 3 -7.92 12.78 6.37 0.195 4885
 4887 3 -7.96 12.91 6.34 0.208 4886
 4888 3 -8 13.07 6.32 0.226 4887
 4889 3 -8.08 13.2 6.26 0.264 4888
 4890 3 -8.15 13.34 5.96 0.182 4889
 4891 3 -7.96 13.48 6 0.147 4890
 4892 3 -7.79 13.61 6.03 0.09 4891
 4893 3 -7.72 13.73 6.05 0.121 4892
 4894 3 -7.63 13.92 6.08 0.142 4893
 4895 3 -7.54 14.05 6.04 0.137 4894
 4896 3 -7.42 14.15 6.08 0.14 4895
 4897 3 -7.39 14.3 6.08 0.157 4896
 4898 3 -7.37 14.45 6.08 0.144 4897
 4899 3 -7.45 14.65 6.12 0.128 4898
 4900 3 -7.56 14.81 6.16 0.147 4899
 4901 3 -7.63 14.98 6.25 0.181 4900
 4902 3 -7.55 15.24 6.34 0.19 4901
 4903 3 -7.47 15.39 6.41 0.161 4902
 4904 3 -7.31 15.5 6.44 0.145 4903
 4905 3 -7.3 15.65 6.4 0.166 4904
 4906 3 -7.38 15.81 6.41 0.182 4905
 4907 3 -7.51 15.94 6.49 0.204 4906
 4908 3 -7.63 16.05 6.55 0.179 4907
 4909 3 -7.77 16.01 6.76 0.121 4908
 4910 3 -7.76 16.01 6.91 0.089 4909
 4911 3 -7.81 16.03 7.04 0.072 4910
 4912 3 -7.85 16.12 7.09 0.129 4911
 4913 3 -7.92 16.17 7.2 0.121 4912
 4914 3 -7.88 16.24 7.33 0.048 4913
 4915 3 -7.72 16.21 6.41 0.087 4908
 4916 3 -7.76 16.46 6.46 0.111 4915
 4917 3 -7.75 16.62 6.44 0.173 4916
 4918 3 -7.6 16.69 6.58 0.085 4917
 4919 3 -7.42 16.73 6.66 0.082 4918
 4920 3 -7.42 16.76 6.79 0.111 4919
 4921 3 -7.38 16.83 6.92 0.118 4920
 4922 3 -7.33 16.94 7.03 0.103 4921
 4923 3 -7.26 16.9 7.17 0.175 4922
 4924 3 -7.23 16.83 7.26 0.211 4923
 4925 3 -7.3 16.69 7.33 0.184 4924
 4926 3 -6.89 16.99 7.65 0.107 4925
 4927 3 -6.87 17.06 7.78 0.138 4926
 4928 3 -6.76 17.12 7.84 0.098 4927
 4929 3 -6.59 17.19 7.91 0.044 4928
 4930 3 -6.5 17.28 7.92 0.066 4929
 4931 3 -6.42 17.42 8 0.114 4930
 4932 3 -6.41 17.6 8.02 0.166 4931
 4933 3 -6.41 17.76 8.03 0.175 4932
 4934 3 -6.26 18.05 7.92 0.088 4933
 4935 3 -6.2 18.14 7.87 0.088 4934
 4936 3 -6.08 18.26 7.95 0.108 4935
 4937 3 -5.98 18.35 7.96 0.092 4936
 4938 3 -5.88 18.48 7.88 0.087 4937
 4939 3 -5.91 18.56 7.78 0.108 4938
 4940 3 -6 18.64 7.7 0.136 4939
 4941 3 -6.17 18.67 7.61 0.096 4940
 4942 3 -6.3 18.67 7.45 0.049 4941
 4943 3 -6.35 18.76 7.4 0.108 4942
 4944 3 -6.42 18.8 7.21 0.064 4943
 4945 3 -6.56 18.89 7.16 0.096 4944
 4946 3 -6.72 18.9 7.08 0.078 4945
 4947 3 -6.77 18.87 6.91 0.117 4946
 4948 3 -6.79 18.81 6.75 0.126 4947
 4949 3 -6.98 18.76 6.66 0.05 4948
 4950 3 -7.04 18.83 6.44 0.142 4949
 4951 3 -7.12 18.85 6.29 0.16 4950
 4952 3 -7.34 18.87 6.21 0.068 4951
 4953 3 -7.45 18.92 6.12 0.088 4952
 4954 3 -7.54 18.94 5.99 0.111 4953
 4955 3 -7.6 18.85 5.95 0.153 4954
 4956 3 -7.76 19.01 5.84 0.086 4955
 4957 3 -6.18 17.69 8.25 0.129 4933
 4958 3 -6.12 17.76 8.32 0.124 4957
 4959 3 -6.01 17.85 8.38 0.067 4958
 4960 3 -6.04 17.96 8.43 0.116 4959
 4961 3 -6.22 18.12 8.46 0.07 4960
 4962 3 -6.27 18.21 8.44 0.054 4961
 4963 3 -7.92 16.71 6.25 0.136 4917
 4964 3 -7.97 16.76 6.15 0.152 4963
 4965 3 -8.06 16.81 6.07 0.167 4964
 4966 3 -8.08 16.58 5.86 0.146 4965
 4967 3 -8.13 16.56 5.69 0.158 4966
 4968 3 -8.06 16.65 5.54 0.146 4967
 4969 3 -8.02 16.76 5.41 0.16 4968
 4970 3 -8.06 16.9 5.24 0.18 4969
 4971 3 -8.02 17.03 5.17 0.181 4970
 4972 3 -8 17.15 5.08 0.156 4971
 4973 3 -7.96 17.24 4.91 0.13 4972
 4974 3 -7.85 17.3 4.79 0.108 4973
 4975 3 -7.87 17.4 4.66 0.108 4974
 4976 3 -7.88 17.46 4.51 0.107 4975
 4977 3 -7.98 17.53 4.4 0.116 4976
 4978 3 -8.11 17.56 4.25 0.134 4977
 4979 3 -8.24 17.65 4.17 0.146 4978
 4980 3 -8.33 17.74 4.04 0.159 4979
 4981 3 -8.38 17.81 3.93 0.137 4980
 4982 3 -8.32 17.89 3.85 0.138 4981
 4983 3 -8.21 17.99 3.75 0.151 4982
 4984 3 -7.99 18.12 3.74 0.175 4983
 4985 3 -7.8 18.21 3.7 0.126 4984
 4986 3 -7.76 18.35 3.62 0.143 4985
 4987 3 -7.8 18.55 3.5 0.156 4986
 4988 3 -7.78 18.64 3.39 0.122 4987
 4989 3 -7.72 18.74 3.27 0.138 4988
 4990 3 -7.6 18.83 3.22 0.175 4989
 4991 3 -7.57 18.92 3.16 0.224 4990
 4992 3 -7.61 19.14 3.08 0.136 4991
 4993 3 -7.46 19.26 3.02 0.11 4992
 4994 3 -7.38 19.35 3 0.179 4993
 4995 3 -7.23 18.99 2.99 0.041 4994
 4996 3 -7.14 18.73 2.97 0.072 4995
 4997 3 -7.09 18.6 2.99 0.079 4996
 4998 3 -7.06 18.49 3.06 0.088 4997
 4999 3 -7.05 18.4 3.16 0.156 4998
 5000 3 -7.1 18.53 3.41 0.088 4999
 5001 3 -7.23 18.51 3.49 0.111 5000
 5002 3 -7.3 18.44 3.54 0.069 5001
 5003 3 -7.39 19.55 2.93 0.224 4994
 5004 3 -7.48 19.74 2.62 0.154 5003
 5005 3 -7.47 19.91 2.52 0.168 5004
 5006 3 -7.43 20.07 2.43 0.156 5005
 5007 3 -7.49 20.24 2.35 0.099 5006
 5008 3 -7.55 20.34 2.27 0.121 5007
 5009 3 -7.52 20.47 2.22 0.151 5008
 5010 3 -7.52 20.63 2.16 0.184 5009
 5011 3 -7.48 20.77 2.12 0.24 5010
 5012 3 -7.42 20.88 2.04 0.299 5011
 5013 3 -7.3 20.99 2.04 0.347 5012
 5014 3 -7.14 20.68 1.87 0.09 5013
 5015 3 -6.98 20.75 1.88 0.084 5014
 5016 3 -7.3 21.15 2.06 0.439 5013
 5017 3 -7.23 21.34 2.06 0.434 5016
 5018 3 -7.19 21.47 2.04 0.444 5017
 5019 3 -7.13 21.66 2.08 0.375 5018
 5020 3 -7.1 21.88 1.72 0.132 5019
 5021 3 -7.15 22.02 1.62 0.059 5020
 5022 3 -7.38 19.81 3.04 0.16 5003
 5023 3 -7.52 20.08 2.91 0.091 5022
 5024 3 -7.51 20.21 2.91 0.072 5023
 5025 3 -7.42 20.33 2.93 0.082 5024
 5026 3 -7.27 20.48 3.14 0.042 5025
 5027 3 -7.21 20.58 3.2 0.096 5026
 5028 3 -7.1 20.65 3.31 0.09 5027
 5029 3 -8.2 13.26 6.51 0.177 4889
 5030 3 -8.39 13.36 6.58 0.147 5029
 5031 3 -8.5 13.45 6.66 0.172 5030
 5032 3 -8.55 13.54 6.79 0.19 5031
 5033 3 -8.6 13.64 6.91 0.206 5032
 5034 3 -8.53 13.75 7.07 0.203 5033
 5035 3 -8.44 13.83 7.24 0.19 5034
 5036 3 -8.29 13.86 7.41 0.228 5035
 5037 3 -8.18 13.83 7.59 0.267 5036
 5038 3 -8.06 13.84 7.71 0.28 5037
 5039 3 -7.97 13.81 7.79 0.36 5038
 5040 3 -7.92 13.74 7.95 0.432 5039
 5041 3 -7.84 13.75 8.08 0.502 5040
 5042 3 -7.68 13.86 8.14 0.57 5041
 5043 3 -7.57 13.81 8.25 0.645 5042
 5044 3 -7.57 14.31 8.18 0.157 5043
 5045 3 -7.81 14.4 8.24 0.288 5044
 5046 3 -7.76 14.45 8.35 0.266 5045
 5047 3 -7.73 14.34 8.46 0.000125 5046
 5048 3 -7.48 13.83 8.41 0.732 5043
 5049 3 -7.35 14 8.44 0.705 5048
 5050 3 -7.03 13.23 8.83 0.196 5049
 5051 3 -6.85 13 8.66 0.089 5050
 5052 3 -6.77 12.9 8.61 0.09 5051
 5053 3 -6.68 12.75 8.58 0.074 5052
 5054 3 -6.6 12.65 8.59 0.126 5053
 5055 3 -6.55 12.5 8.58 0.152 5054
 5056 3 -6.51 12.4 8.52 0.000125 5055
 5057 3 -6.85 13.24 8.98 0.121 5050
 5058 3 -6.74 13.23 9.02 0.123 5057
 5059 3 -6.63 13.34 9.08 0.133 5058
 5060 3 -6.56 13.45 9.14 0.118 5059
 5061 3 -6.43 13.54 9.21 0.109 5060
 5062 3 -6.36 13.65 9.28 0.113 5061
 5063 3 -6.27 13.74 9.35 0.065 5062
 5064 3 -6.17 13.72 9.44 0.089 5063
 5065 3 -6.05 13.72 9.56 0.137 5064
 5066 3 -5.96 13.8 9.76 0.162 5065
 5067 3 -5.84 13.87 9.99 0.153 5066
 5068 3 -5.82 13.95 10.15 0.158 5067
 5069 3 -5.76 14.08 10.26 0.165 5068
 5070 3 -5.69 14.28 10.42 0.152 5069
 5071 3 -5.67 14.42 10.52 0.136 5070
 5072 3 -5.68 14.51 10.63 0.077 5071
 5073 3 -5.68 14.63 10.71 0.085 5072
 5074 3 -5.68 14.71 10.83 0.107 5073
 5075 3 -5.77 14.78 11.03 0.104 5074
 5076 3 -5.68 14.79 11.14 0.114 5075
 5077 3 -5.63 14.82 11.25 0.143 5076
 5078 3 -5.56 14.95 11.31 0.141 5077
 5079 3 -5.56 15.14 11.28 0.089 5078
 5080 3 -5.53 15.24 11.4 0.066 5079
 5081 3 -5.52 15.46 11.33 0.089 5080
 5082 3 -5.57 15.62 11.28 0.092 5081
 5083 3 -7.9 15.07 8.32 0.251 5049
 5084 3 -7.85 15.22 8.47 0.148 5083
 5085 3 -7.92 15.32 8.58 0.135 5084
 5086 3 -7.96 15.32 8.75 0.124 5085
 5087 3 -7.92 15.47 8.71 0.000125 5086
 5088 3 -7.82 15.61 8.67 0.000125 5087
 5089 3 -7.99 15.31 8.88 0.142 5086
 5090 3 -8.08 15.39 8.92 0.183 5089
 5091 3 -8.09 15.36 9.05 0.174 5090
 5092 3 -8.03 15.41 9.25 0.161 5091
 5093 3 -8.01 15.55 9.31 0.179 5092
 5094 3 -7.92 15.73 9.41 0.097 5093
 5095 3 -8.03 15.81 9.42 0.116 5094
 5096 3 -8.14 15.59 9.39 0.094 5093
 5097 3 -8.19 15.64 9.5 0.094 5096
 5098 3 -8.15 15.64 9.71 0.143 5097
 5099 3 -8.11 15.7 9.84 0.148 5098
 5100 3 -8.15 15.81 9.97 0.125 5099
 5101 3 -8.16 15.89 10.14 0.13 5100
 5102 3 -8.06 15.97 10.24 0.097 5101
 5103 3 -7.93 15.89 10.24 0.053 5102
 5104 3 -7.82 15.76 10.25 0.082 5103
 5105 3 -7.81 15.63 10.31 0.117 5104
 5106 3 -7.93 15.54 10.33 0.11 5105
 5107 3 -8.01 15.42 10.41 0.085 5106
 5108 3 -8.03 15.26 10.5 0.13 5107
 5109 3 -8.04 15.09 10.56 0.126 5108
 5110 3 -8.13 15 10.6 0.14 5109
 5111 3 -8.28 15.05 10.65 0.094 5110
 5112 3 -8.32 15.04 10.76 0.079 5111
 5113 3 -8.3 14.97 10.91 0.099 5112
 5114 3 -8.42 14.95 10.93 0.107 5113
 5115 3 -8.56 14.84 10.94 0.131 5114
 5116 3 -8.73 14.9 11.03 0.084 5115
 5117 3 -8.03 12.82 8.5 0.123 5048
 5118 3 -8.13 12.72 8.5 0.178 5117
 5119 3 -8.23 12.63 8.53 0.162 5118
 5120 3 -8.28 12.46 8.59 0.142 5119
 5121 3 -8.34 12.32 8.64 0.145 5120
 5122 3 -8.33 12.13 8.65 0.144 5121
 5123 3 -8.39 12.06 8.71 0.182 5122
 5124 3 -8.42 11.95 8.66 0.221 5123
 5125 3 -8.54 11.8 8.77 0.183 5124
 5126 3 -8.56 11.63 8.93 0.186 5125
 5127 3 -8.61 11.45 9.01 0.208 5126
 5128 3 -8.66 11.29 9.13 0.194 5127
 5129 3 -8.72 11.14 9.18 0.153 5128
 5130 3 -8.67 11 9.31 0.155 5129
 5131 3 -8.84 10.87 9.28 0.14 5130
 5132 3 -8.89 10.73 9.33 0.175 5131
 5133 3 -8.88 10.56 9.38 0.187 5132
 5134 3 -8.97 10.4 9.4 0.188 5133
 5135 3 -9.03 10.19 9.39 0.202 5134
 5136 3 -9.14 10.12 9.41 0.236 5135
 5137 3 -9.3 10.01 9.39 0.279 5136
 5138 3 -9.26 9.89 9.48 0.369 5137
 5139 3 -9.33 9.78 9.53 0.462 5138
 5140 3 -9.31 9.57 9.6 0.521 5139
 5141 3 -9.33 9.41 9.73 0.601 5140
 5142 3 -9.48 9.34 9.75 0.615 5141
 5143 3 -9.53 9.28 9.83 0.615 5142
 5144 3 -10.19 9.98 9.75 0.119 5143
 5145 3 -10.34 10.15 9.71 0.099 5144
 5146 3 -10.4 10.39 9.69 0.099 5145
 5147 3 -10.48 10.56 9.71 0.106 5146
 5148 3 -10.56 10.67 9.75 0.126 5147
 5149 3 -10.61 10.76 9.81 0.105 5148
 5150 3 -10.63 10.89 9.82 0.069 5149
 5151 3 -10.66 11.07 9.75 0.056 5150
 5152 3 -10.74 11.15 9.75 0.104 5151
 5153 3 -10.8 11.29 9.74 0.067 5152
 5154 3 -10.76 11.44 9.69 0.14 5153
 5155 3 -10.83 11.54 9.68 0.143 5154
 5156 3 -10.89 11.63 9.73 0.153 5155
 5157 3 -10.96 11.71 9.73 0.17 5156
 5158 3 -10.98 11.86 9.75 0.122 5157
 5159 3 -11 12.01 9.75 0.13 5158
 5160 3 -11.01 12.16 9.76 0.078 5159
 5161 3 -11.11 12.24 9.75 0.133 5160
 5162 3 -11.25 12.32 9.68 0.141 5161
 5163 3 -11.45 12.4 9.67 0.124 5162
 5164 3 -11.65 12.5 9.74 0.114 5163
 5165 3 -11.75 12.7 9.75 0.09 5164
 5166 3 -11.69 12.87 9.67 0.072 5165
 5167 3 -11.64 12.98 9.72 0.076 5166
 5168 3 -11.64 13.16 9.76 0.103 5167
 5169 3 -11.62 13.38 9.75 0.136 5168
 5170 3 -11.69 13.55 9.66 0.115 5169
 5171 3 -11.74 13.72 9.52 0.102 5170
 5172 3 -11.8 13.89 9.36 0.122 5171
 5173 3 -11.94 14.03 9.32 0.097 5172
 5174 3 -12.05 14.15 9.27 0.092 5173
 5175 3 -12.07 14.36 9.33 0.098 5174
 5176 3 -12.14 14.49 9.24 0.129 5175
 5177 3 -12.23 14.56 9.16 0.13 5176
 5178 3 -12.48 14.64 9.17 0.131 5177
 5179 3 -12.56 14.76 9.19 0.159 5178
 5180 3 -12.64 14.88 9.16 0.144 5179
 5181 3 -12.55 15.14 9.08 0.109 5180
 5182 3 -12.59 15.25 9.05 0.099 5181
 5183 3 -12.64 15.36 8.98 0.091 5182
 5184 3 -12.84 14.84 9.21 0.089 5180
 5185 3 -12.9 14.9 9.27 0.000125 5184
 5186 3 -9.44 8.98 9.89 0.509 5143
 5187 3 -9.38 8.75 9.9 0.468 5186
 5188 3 -9.48 8.21 9.75 0.208 5187
 5189 3 -9.49 7.96 9.76 0.172 5188
 5190 3 -9.58 7.78 9.76 0.151 5189
 5191 3 -9.65 7.6 9.75 0.149 5190
 5192 3 -9.79 7.43 9.66 0.174 5191
 5193 3 -9.89 7.22 9.66 0.223 5192
 5194 3 -9.97 7.01 9.73 0.18 5193
 5195 3 -10.14 6.81 9.83 0.141 5194
 5196 3 -10.22 6.69 9.8 0.16 5195
 5197 3 -10.32 6.61 9.8 0.152 5196
 5198 3 -10.41 6.48 9.8 0.154 5197
 5199 3 -10.48 6.32 9.85 0.154 5198
 5200 3 -10.63 6.26 9.84 0.195 5199
 5201 3 -10.72 6.18 9.85 0.224 5200
 5202 3 -10.78 6.07 9.92 0.171 5201
 5203 3 -10.84 5.94 9.95 0.222 5202
 5204 3 -10.75 5.69 10.09 0.117 5203
 5205 3 -10.73 5.53 10.05 0.104 5204
 5206 3 -10.7 5.36 10.07 0.125 5205
 5207 3 -10.69 5.15 10.06 0.127 5206
 5208 3 -10.73 4.94 10.05 0.199 5207
 5209 3 -10.79 4.77 10.05 0.248 5208
 5210 3 -10.76 4.59 10.07 0.222 5209
 5211 3 -10.65 4.31 10.07 0.121 5210
 5212 3 -10.65 4.15 10.08 0.117 5211
 5213 3 -10.59 4.01 10.08 0.144 5212
 5214 3 -10.56 3.81 10.06 0.142 5213
 5215 3 -10.57 3.64 10.13 0.11 5214
 5216 3 -10.62 3.5 10.17 0.137 5215
 5217 3 -10.63 3.41 10.25 0.141 5216
 5218 3 -10.61 3.23 10.3 0.184 5217
 5219 3 -10.59 3.12 10.34 0.234 5218
 5220 3 -10.65 3.02 10.34 0.328 5219
 5221 3 -10.69 2.87 10.34 0.428 5220
 5222 3 -10.8 2.73 10.42 0.549 5221
 5223 3 -10.86 2.6 10.41 0.58 5222
 5224 3 -10.96 2.39 10.52 0.576 5223
 5225 3 -11.64 3.14 10.51 0.148 5224
 5226 3 -11.76 3.22 10.52 0.157 5225
 5227 3 -11.91 3.25 10.56 0.132 5226
 5228 3 -12.06 3.35 10.55 0.113 5227
 5229 3 -12.17 3.48 10.57 0.121 5228
 5230 3 -12.17 3.6 10.57 0.088 5229
 5231 3 -12.21 3.72 10.59 0.102 5230
 5232 3 -12.28 3.79 10.64 0.127 5231
 5233 3 -12.25 3.89 10.66 0.093 5232
 5234 3 -11 2.41 10.62 0.476 5233
 5235 3 -10.23 1.98 10.91 0.087 5234
 5236 3 -10.14 1.9 10.93 0.084 5235
 5237 3 -10.05 1.66 11 0.123 5236
 5238 3 -9.98 1.46 11.05 0.117 5237
 5239 3 -9.95 1.35 11.1 0.062 5238
 5240 3 -10.88 1.83 9.87 0.1 5234
 5241 3 -10.89 1.68 9.84 0.09 5240
 5242 3 -10.92 1.52 9.84 0.094 5241
 5243 3 -10.94 1.36 9.87 0.104 5242
 5244 3 -10.97 1.26 9.87 0.044 5243
 5245 3 -11.31 2.33 10.66 0.435 5224
 5246 3 -11.72 2.39 10.58 0.033 5245
 5247 3 -11.64 2.22 10.55 0.072 5246
 5248 3 -11.65 2.23 10.35 0.071 5247
 5249 3 -11.58 2.27 10.23 0.068 5248
 5250 3 -11.53 2.31 10.13 0.115 5249
 5251 3 -11.4 2.33 10.02 0.121 5250
 5252 3 -11.24 2.33 9.95 0.113 5251
 5253 3 -11.17 2.31 9.82 0.034 5252
 5254 3 -11.32 2.29 10.77 0.345 5245
 5255 3 -11.66 2.5 10.79 0.087 5254
 5256 3 -11.32 2.25 10.9 0.345 5254
 5257 3 -11.37 2.08 11.17 0.284 5256
 5258 3 -11.39 1.91 11.3 0.184 5257
 5259 3 -11.48 1.7 11.34 0.186 5258
 5260 3 -11.46 1.45 11.49 0.131 5259
 5261 3 -11.47 1.33 11.52 0.149 5260
 5262 3 -11.42 1.16 11.57 0.156 5261
 5263 3 -11.48 0.94 11.6 0.128 5262
 5264 3 -11.48 0.79 11.64 0.145 5263
 5265 3 -11.46 0.66 11.72 0.172 5264
 5266 3 -11.4 0.61 11.82 0.22 5265
 5267 3 -11.39 0.5 11.9 0.312 5266
 5268 3 -11.21 0.58 12.21 0.267 5267
 5269 3 -11.06 0.62 12.34 0.279 5268
 5270 3 -10.96 0.62 12.48 0.32 5269
 5271 3 -10.87 0.63 12.64 0.332 5270
 5272 3 -10.81 0.66 12.77 0.286 5271
 5273 3 -10.76 0.66 12.96 0.263 5272
 5274 3 -10.58 0.68 13.06 0.206 5273
 5275 3 -10.44 0.82 13.08 0.209 5274
 5276 3 -10.44 1.11 13.13 0.204 5275
 5277 3 -10.42 1.39 13.15 0.214 5276
 5278 3 -10.44 1.64 13.17 0.15 5277
 5279 3 -10.46 1.81 13.16 0.165 5278
 5280 3 -10.46 1.89 13.27 0.18 5279
 5281 3 -10.46 2 13.32 0.203 5280
 5282 3 -10.44 2.12 13.32 0.227 5281
 5283 3 -10.46 2.27 13.09 0.127 5282
 5284 3 -10.39 2.33 13.02 0.067 5283
 5285 3 -10.3 2.33 13.6 0.103 5282
 5286 3 -10.23 2.41 13.74 0.107 5285
 5287 3 -10.16 2.48 13.8 0.119 5286
 5288 3 -10.06 2.6 13.8 0.101 5287
 5289 3 -9.91 2.56 13.9 0.101 5288
 5290 3 -9.73 2.58 13.98 0.084 5289
 5291 3 -9.57 2.81 14.07 0.099 5290
 5292 3 -9.5 2.89 14.15 0.1 5291
 5293 3 -9.39 3 14.27 0.074 5292
 5294 3 -9.28 3.06 14.37 0.107 5293
 5295 3 -9.19 3.16 14.48 0.085 5294
 5296 3 -9.17 3.31 14.54 0.118 5295
 5297 3 -9.19 3.37 14.63 0.111 5296
 5298 3 -9.16 3.58 14.7 0.088 5297
 5299 3 -9.06 3.64 14.81 0.122 5298
 5300 3 -11.53 0.12 11.74 0.148 5267
 5301 3 -11.48 0 11.8 0.182 5300
 5302 3 -11.49 -0.16 11.88 0.193 5301
 5303 3 -11.45 -0.31 11.98 0.204 5302
 5304 3 -11.37 -0.51 12.09 0.135 5303
 5305 3 -11.36 -0.6 12.17 0.121 5304
 5306 3 -11.38 -0.79 12.2 0.141 5305
 5307 3 -11.33 -0.94 12.24 0.137 5306
 5308 3 -11.28 -1.1 12.27 0.097 5307
 5309 3 -11.22 -1.22 12.32 0.107 5308
 5310 3 -11.23 -1.36 12.32 0.109 5309
 5311 3 -11.15 -1.52 12.41 0.122 5310
 5312 3 -11.11 -1.69 12.49 0.136 5311
 5313 3 -11.06 -1.86 12.57 0.156 5312
 5314 3 -10.98 -1.97 12.65 0.145 5313
 5315 3 -10.98 -2.11 12.7 0.139 5314
 5316 3 -11.05 -2.28 12.74 0.152 5315
 5317 3 -11.08 -2.46 12.77 0.145 5316
 5318 3 -11.14 -2.63 12.75 0.154 5317
 5319 3 -11.21 -2.86 12.7 0.128 5318
 5320 3 -11.23 -3.03 12.75 0.133 5319
 5321 3 -11.33 -3.21 12.77 0.123 5320
 5322 3 -11.38 -3.34 12.83 0.158 5321
 5323 3 -11.5 -3.53 12.82 0.18 5322
 5324 3 -11.64 -3.63 12.73 0.217 5323
 5325 3 -11.57 -3.82 12.64 0.221 5324
 5326 3 -11.53 -4.07 12.6 0.223 5325
 5327 3 -11.53 -4.32 12.54 0.14 5326
 5328 3 -11.69 -4.48 12.66 0.115 5327
 5329 3 -11.78 -4.61 12.65 0.111 5328
 5330 3 -11.81 -4.72 12.67 0.14 5329
 5331 3 -11.94 -4.86 12.74 0.147 5330
 5332 3 -12.06 -5 12.8 0.148 5331
 5333 3 -12.22 -5.14 12.77 0.15 5332
 5334 3 -12.39 -5.25 12.73 0.189 5333
 5335 3 -12.49 -5.28 12.74 0.231 5334
 5336 3 -12.48 -5.53 12.49 0.1 5335
 5337 3 -12.56 -5.68 12.41 0.095 5336
 5338 3 -12.65 -5.74 12.33 0.121 5337
 5339 3 -12.71 -5.82 12.15 0.093 5338
 5340 3 -12.73 -5.81 11.89 0.125 5339
 5341 3 -12.66 -5.78 11.65 0.098 5340
 5342 3 -12.62 -5.82 11.47 0.12 5341
 5343 3 -12.57 -5.78 11.33 0.145 5342
 5344 3 -12.57 -5.74 11.22 0.171 5343
 5345 3 -12.67 -5.81 10.9 0.111 5344
 5346 3 -12.75 -5.78 10.63 0.096 5345
 5347 3 -12.82 -5.74 10.52 0.097 5346
 5348 3 -12.98 -5.69 10.46 0.092 5347
 5349 3 -13.19 -5.73 10.37 0.101 5348
 5350 3 -13.33 -5.75 10.32 0.095 5349
 5351 3 -13.45 -5.7 10.35 0.077 5350
 5352 3 -13.64 -5.69 10.33 0.123 5351
 5353 3 -13.74 -5.66 10.33 0.000125 5352
 5354 3 -12.5 -5.31 12.84 0.261 5335
 5355 3 -12.76 -5.19 12.51 0.122 5354
 5356 3 -12.82 -5.19 12.38 0.125 5355
 5357 3 -12.81 -5.31 12.3 0.11 5356
 5358 3 -12.89 -5.4 12.24 0.106 5357
 5359 3 -12.89 -5.58 12.14 0.102 5358
 5360 3 -12.9 -5.64 12 0.105 5359
 5361 3 -12.99 -5.65 11.79 0.087 5360
 5362 3 -13.06 -5.64 11.59 0.096 5361
 5363 3 -13.23 -5.65 11.49 0.116 5362
 5364 3 -13.36 -5.69 11.45 0.171 5363
 5365 3 -13.41 -5.49 11.41 0.099 5364
 5366 3 -13.39 -5.29 11.37 0.094 5365
 5367 3 -12.5 -5.32 12.96 0.261 5354
 5368 3 -12.63 -4.95 13.15 0.103 5367
 5369 3 -12.54 -5.81 13.2 0.182 5367
 5370 3 -12.64 -5.93 13.25 0.207 5369
 5371 3 -12.82 -6.08 13.22 0.205 5370
 5372 3 -12.94 -6.27 13.15 0.242 5371
 5373 3 -13.03 -6.44 13.07 0.246 5372
 5374 3 -13.24 -6.53 12.92 0.244 5373
 5375 3 -13.31 -6.6 12.77 0.314 5374
 5376 3 -13.45 -6.65 12.67 0.314 5375
 5377 3 -13.63 -6.68 12.59 0.321 5376
 5378 3 -13.7 -6.83 12.66 0.301 5377
 5379 3 -13.82 -6.94 12.65 0.286 5378
 5380 3 -13.94 -7 12.57 0.26 5379
 5381 3 -14.09 -7.12 12.67 0.222 5380
 5382 3 -14.28 -7.23 12.8 0.216 5381
 5383 3 -14.46 -7.31 12.93 0.199 5382
 5384 3 -14.67 -7.41 13.14 0.189 5383
 5385 3 -14.84 -7.48 13.24 0.238 5384
 5386 3 -14.99 -7.53 13.24 0.217 5385
 5387 3 -15.11 -7.57 13.16 0.173 5386
 5388 3 -15.23 -7.66 13.15 0.167 5387
 5389 3 -15.33 -7.78 13.2 0.154 5388
 5390 3 -15.44 -7.91 13.22 0.136 5389
 5391 3 -15.47 -8.13 13.29 0.149 5390
 5392 3 -15.5 -8.23 13.31 0.167 5391
 5393 3 -15.61 -8.33 13.37 0.163 5392
 5394 3 -15.75 -8.47 13.46 0.144 5393
 5395 3 -15.99 -8.52 13.52 0.139 5394
 5396 3 -16.19 -8.57 13.59 0.149 5395
 5397 3 -16.35 -8.62 13.58 0.172 5396
 5398 3 -16.53 -8.65 13.57 0.213 5397
 5399 3 -16.69 -8.68 13.56 0.225 5398
 5400 3 -16.83 -8.74 13.4 0.195 5399
 5401 3 -17.01 -8.9 13.23 0.122 5400
 5402 3 -17.12 -8.91 13.07 0.097 5401
 5403 3 -17.21 -8.85 12.95 0.137 5402
 5404 3 -17.3 -8.82 12.83 0.126 5403
 5405 3 -17.44 -8.81 12.76 0.124 5404
 5406 3 -17.55 -8.83 12.64 0.119 5405
 5407 3 -17.71 -8.81 12.5 0.165 5406
 5408 3 -17.83 -8.76 12.39 0.167 5407
 5409 3 -18.06 -8.82 12.24 0.195 5408
 5410 3 -18.19 -8.83 12.1 0.174 5409
 5411 3 -18.46 -8.83 12.01 0.174 5410
 5412 3 -18.62 -8.82 11.99 0.121 5411
 5413 3 -18.71 -8.9 11.89 0.12 5412
 5414 3 -18.92 -8.92 11.87 0.162 5413
 5415 3 -19.1 -8.92 11.81 0.15 5414
 5416 3 -19.33 -8.91 11.83 0.118 5415
 5417 3 -19.49 -8.87 11.9 0.167 5416
 5418 3 -19.62 -8.89 11.87 0.194 5417
 5419 3 -19.8 -8.91 11.75 0.17 5418
 5420 3 -19.92 -8.98 11.67 0.141 5419
 5421 3 -20.03 -9 11.62 0.093 5420
 5422 3 -20.19 -8.92 11.64 0.092 5421
 5423 3 -20.3 -8.9 11.65 0.075 5422
 5424 3 -20.49 -9.01 11.57 0.132 5423
 5425 3 -20.65 -9.12 11.62 0.12 5424
 5426 3 -20.8 -9.17 11.7 0.117 5425
 5427 3 -21.01 -9.23 11.75 0.145 5426
 5428 3 -21.26 -9.18 11.66 0.101 5427
 5429 3 -21.42 -9.15 11.63 0.127 5428
 5430 3 -21.56 -9.14 11.57 0.137 5429
 5431 3 -21.76 -9.05 11.54 0.118 5430
 5432 3 -21.87 -9 11.49 0.112 5431
 5433 3 -22.03 -8.93 11.42 0.105 5432
 5434 3 -22.17 -8.93 11.42 0.099 5433
 5435 3 -22.3 -8.95 11.43 0.138 5434
 5436 3 -22.51 -8.96 11.45 0.175 5435
 5437 3 -22.74 -9.05 11.47 0.14 5436
 5438 3 -22.87 -9.09 11.54 0.164 5437
 5439 3 -23.03 -9.15 11.62 0.136 5438
 5440 3 -23.24 -9.26 11.67 0.109 5439
 5441 3 -23.42 -9.34 11.74 0.12 5440
 5442 3 -23.55 -9.4 11.74 0.105 5441
 5443 3 -23.67 -9.51 11.74 0.087 5442
 5444 3 -23.69 -9.65 11.74 0.106 5443
 5445 3 -23.92 -9.58 11.74 0.103 5444
 5446 3 -24.01 -9.58 11.65 0.107 5445
 5447 3 -24.08 -9.48 11.45 0.116 5446
 5448 3 -24.12 -9.4 11.31 0.118 5447
 5449 3 -24.17 -9.38 11.17 0.142 5448
 5450 3 -24.28 -9.35 11.04 0.131 5449
 5451 3 -24.37 -9.35 10.89 0.148 5450
 5452 3 -24.55 -9.49 10.87 0.14 5451
 5453 3 -24.64 -9.56 10.85 0.157 5452
 5454 3 -24.71 -9.64 10.7 0.195 5453
 5455 3 -24.74 -9.66 10.58 0.244 5454
 5456 3 -24.94 -9.52 10.35 0.118 5455
 5457 3 -25.03 -9.41 10.26 0.162 5456
 5458 3 -25.15 -9.34 10.18 0.174 5457
 5459 3 -25.31 -9.34 10.07 0.106 5458
 5460 3 -25.35 -9.32 9.87 0.115 5459
 5461 3 -25.35 -9.31 9.71 0.117 5460
 5462 3 -25.37 -9.26 9.49 0.142 5461
 5463 3 -25.4 -9.22 9.31 0.153 5462
 5464 3 -25.4 -9.23 9.16 0.127 5463
 5465 3 -25.37 -9.22 8.92 0.19 5464
 5466 3 -25.12 -9.32 8.99 0.061 5465
 5467 3 -25.06 -9.22 8.88 0.099 5466
 5468 3 -24.99 -9.15 8.76 0.035 5467
 5469 3 -24.9 -9.14 8.68 0.088 5468
 5470 3 -24.71 -9.13 8.59 0.095 5469
 5471 3 -24.51 -9.13 8.66 0.106 5470
 5472 3 -24.33 -9.07 8.58 0.108 5471
 5473 3 -24.21 -8.95 8.5 0.091 5472
 5474 3 -24.08 -8.82 8.4 0.125 5473
 5475 3 -23.92 -8.72 8.3 0.088 5474
 5476 3 -23.8 -8.66 8.24 0.09 5475
 5477 3 -25.53 -9.05 8.73 0.185 5465
 5478 3 -25.74 -9 8.59 0.205 5477
 5479 3 -26.03 -8.99 8.54 0.189 5478
 5480 3 -26.19 -9 8.43 0.186 5479
 5481 3 -26.42 -8.89 8.3 0.107 5480
 5482 3 -26.53 -8.75 8.08 0.149 5481
 5483 3 -26.6 -8.71 7.94 0.162 5482
 5484 3 -26.64 -8.64 7.72 0.165 5483
 5485 3 -26.69 -8.61 7.58 0.179 5484
 5486 3 -26.74 -8.48 7.47 0.155 5485
 5487 3 -26.85 -8.4 7.41 0.109 5486
 5488 3 -27.01 -8.36 7.36 0.16 5487
 5489 3 -27.17 -8.31 7.37 0.217 5488
 5490 3 -27.24 -8.2 7.32 0.212 5489
 5491 3 -27.44 -8.39 7.07 0.082 5490
 5492 3 -27.6 -8.45 7.02 0.065 5491
 5493 3 -27.71 -8.53 7.14 0.087 5492
 5494 3 -27.8 -8.56 7.24 0.097 5493
 5495 3 -27.92 -8.56 7.33 0.131 5494
 5496 3 -27.9 -8.56 7.45 0.096 5495
 5497 3 -27.26 -7.98 7.19 0.142 5490
 5498 3 -27.28 -7.78 7.06 0.139 5497
 5499 3 -27.28 -7.61 6.98 0.142 5498
 5500 3 -27.3 -7.48 6.9 0.154 5499
 5501 3 -27.35 -7.34 6.85 0.178 5500
 5502 3 -27.44 -7.18 6.83 0.179 5501
 5503 3 -27.51 -7.02 6.82 0.194 5502
 5504 3 -27.56 -6.89 6.81 0.244 5503
 5505 3 -27.62 -6.73 6.75 0.281 5504
 5506 3 -27.67 -6.61 6.75 0.355 5505
 5507 3 -27.71 -6.49 6.78 0.396 5506
 5508 3 -27.71 -6.31 6.78 0.466 5507
 5509 3 -27.73 -6.18 6.81 0.496 5508
 5510 3 -27.64 -6.02 6.86 0.51 5509
 5511 3 -27.67 -5.89 6.9 0.502 5510
 5512 3 -27.78 -5.78 6.91 0.404 5511
 5513 3 -27.83 -5.68 6.95 0.372 5512
 5514 3 -28.3 -5.47 7.4 0.089 5513
 5515 3 -28.33 -5.46 7.53 0.146 5514
 5516 3 -28.42 -5.36 7.58 0.183 5515
 5517 3 -28.49 -5.27 7.62 0.149 5516
 5518 3 -28.69 -5.35 7.69 0.107 5517
 5519 3 -28.74 -5.43 7.83 0.106 5518
 5520 3 -28.76 -5.52 7.97 0.136 5519
 5521 3 -28.74 -5.63 8.09 0.121 5520
 5522 3 -28.69 -5.86 8.25 0.072 5521
 5523 3 -28.67 -5.93 8.41 0.142 5522
 5524 3 -28.71 -5.98 8.6 0.114 5523
 5525 3 -28.73 -5.97 8.79 0.092 5524
 5526 3 -28.69 -5.93 8.93 0.111 5525
 5527 3 -28.74 -5.92 9.04 0.126 5526
 5528 3 -28.94 -5.98 9.15 0.097 5527
 5529 3 -29.05 -5.98 9.18 0.065 5528
 5530 3 -28.67 -5.85 9.14 0.093 5527
 5531 3 -28.69 -5.67 9.18 0.088 5530
 5532 3 -28.76 -5.61 9.29 0.113 5531
 5533 3 -28.87 -5.52 9.37 0.119 5532
 5534 3 -27.3 -6.14 7.44 0.144 5511
 5535 3 -27.19 -6.19 7.49 0.113 5534
 5536 3 -27.12 -6.36 7.49 0.129 5535
 5537 3 -26.96 -6.47 7.44 0.118 5536
 5538 3 -26.8 -6.48 7.4 0.098 5537
 5539 3 -26.64 -6.49 7.4 0.099 5538
 5540 3 -26.51 -6.52 7.41 0.12 5539
 5541 3 -26.37 -6.55 7.47 0.137 5540
 5542 3 -26.23 -6.51 7.53 0.114 5541
 5543 3 -26.08 -6.56 7.56 0.096 5542
 5544 3 -25.92 -6.63 7.58 0.111 5543
 5545 3 -25.8 -6.64 7.62 0.129 5544
 5546 3 -25.6 -6.6 7.66 0.112 5545
 5547 3 -25.46 -6.63 7.72 0.116 5546
 5548 3 -25.31 -6.64 7.77 0.106 5547
 5549 3 -25.19 -6.52 7.74 0.079 5548
 5550 3 -25.05 -6.36 7.74 0.176 5549
 5551 3 -24.99 -6.24 7.75 0.173 5550
 5552 3 -24.9 -6.1 7.53 0.151 5551
 5553 3 -24.71 -6.06 7.66 0.082 5552
 5554 3 -24.6 -6.06 7.57 0.075 5553
 5555 3 -24.48 -6.01 7.5 0.085 5554
 5556 3 -24.4 -5.89 7.4 0.078 5555
 5557 3 -24.35 -5.81 7.35 0.07 5556
 5558 3 -24.26 -5.68 7.32 0.099 5557
 5559 3 -24.12 -5.68 7.24 0.136 5558
 5560 3 -24.01 -5.76 7.15 0.137 5559
 5561 3 -23.87 -5.98 7.15 0.09 5560
 5562 3 -23.76 -6.02 7.15 0.122 5561
 5563 3 -23.58 -5.98 7.24 0.077 5562
 5564 3 -23.42 -5.97 7.27 0.114 5563
 5565 3 -23.28 -5.94 7.24 0.178 5564
 5566 3 -23.14 -5.89 7.19 0.153 5565
 5567 3 -22.99 -5.89 7.12 0.136 5566
 5568 3 -22.76 -6.01 7.07 0.13 5567
 5569 3 -22.49 -5.97 7.07 0.107 5568
 5570 3 -22.33 -5.94 7.1 0.072 5569
 5571 3 -22.23 -6.06 7.06 0.129 5570
 5572 3 -22.08 -6.14 7.02 0.075 5571
 5573 3 -21.92 -6.21 6.98 0.084 5572
 5574 3 -21.78 -6.23 6.87 0.108 5573
 5575 3 -21.65 -6.23 6.82 0.092 5574
 5576 3 -21.46 -6.36 6.62 0.098 5575
 5577 3 -21.42 -6.42 6.53 0.085 5576
 5578 3 -21.33 -6.43 6.43 0.077 5577
 5579 3 -25.01 -5.98 7.47 0.133 5552
 5580 3 -25.03 -5.85 7.41 0.075 5579
 5581 3 -24.49 -9.92 10.85 0.141 5455
 5582 3 -24.37 -9.99 10.99 0.139 5581
 5583 3 -24.19 -10.04 11.17 0.061 5582
 5584 3 -24.1 -10.1 11.29 0.132 5583
 5585 3 -23.98 -10.2 11.32 0.161 5584
 5586 3 -23.65 -10.32 11.23 0.111 5585
 5587 3 -10.33 2.83 9.99 0.111 5221
 5588 3 -10.25 2.95 9.95 0.087 5587
 5589 3 -10.14 3 9.9 0.063 5588
 5590 3 -10.17 3.06 9.75 0.102 5589
 5591 3 -10.25 3.08 9.63 0.102 5590
 5592 3 -9.45 8.83 9.89 0.311 5187
 5593 3 -9.47 8.98 9.66 0.229 5592
 5594 3 -9.46 9.08 9.55 0.208 5593
 5595 3 -8.64 8.69 10.09 0.189 5592
 5596 3 -8.58 8.55 10.09 0.224 5595
 5597 3 -8.56 8.26 9.99 0.094 5596
 5598 3 -8.42 8.12 10.03 0.099 5597
 5599 3 -8.3 8.09 9.92 0.109 5598
 5600 3 -8.19 8.05 9.92 0.076 5599
 5601 3 -8.06 8.05 9.93 0.084 5600
 5602 3 -7.88 8.09 9.84 0.108 5601
 5603 3 -7.73 8.14 9.83 0.156 5602
 5604 3 -7.6 8.09 9.8 0.173 5603
 5605 3 -7.38 7.96 9.82 0.098 5604
 5606 3 -7.23 7.85 9.84 0.085 5605
 5607 3 -7.09 7.76 9.81 0.117 5606
 5608 3 -6.98 7.68 9.83 0.102 5607
 5609 3 -8.19 11.76 8.5 0.094 5124
 5610 3 -8.07 11.73 8.48 0.041 5609
 5611 3 -12.08 8.74 2 0.127 4837
 5612 3 -11.99 8.82 2.06 0.114 5611
 5613 3 -12.53 7.65 1.75 0.085 4834
 5614 3 -12.54 7.49 1.77 0.102 5613
 5615 3 -12.55 7.31 1.85 0.104 5614
 5616 3 -12.63 7.19 1.82 0.116 5615
 5617 3 -12.72 6.99 1.87 0.109 5616
 5618 3 -12.77 6.79 2.01 0.081 5617
 5619 3 -12.88 6.7 2.05 0.112 5618
 5620 3 -12.98 6.58 2.07 0.113 5619
 5621 3 -13.03 6.41 2.01 0.113 5620
 5622 3 -13.06 6.22 1.92 0.112 5621
 5623 3 -13.08 6.1 1.9 0.139 5622
 5624 3 -13.05 5.91 1.95 0.233 5623
 5625 3 -12.72 5.79 1.89 0.221 5624
 5626 3 -12.71 5.62 1.94 0.23 5625
 5627 3 -12.65 5.49 1.95 0.162 5626
 5628 3 -12.71 5.32 1.9 0.148 5627
 5629 3 -12.81 5.03 1.87 0.133 5628
 5630 3 -12.8 4.86 1.99 0.129 5629
 5631 3 -12.85 4.72 2.15 0.112 5630
 5632 3 -12.9 4.61 2.19 0.088 5631
 5633 3 -12.93 4.4 2.24 0.113 5632
 5634 3 -12.91 4.28 2.28 0.136 5633
 5635 3 -12.97 4.06 2.3 0.134 5634
 5636 3 -13 3.9 2.36 0.098 5635
 5637 3 -12.92 3.78 2.49 0.106 5636
 5638 3 -12.9 3.65 2.61 0.144 5637
 5639 3 -12.8 3.69 2.69 0.137 5638
 5640 3 -12.71 3.76 2.78 0.073 5639
 5641 3 -12.57 3.67 2.99 0.13 5640
 5642 3 -12.54 3.55 3.17 0.135 5641
 5643 3 -12.36 3.53 3.28 0.092 5642
 5644 3 -12.28 3.57 3.42 0.097 5643
 5645 3 -12.19 3.53 3.49 0.097 5644
 5646 3 -12.11 3.59 3.61 0.078 5645
 5647 3 -12.05 3.67 3.78 0.094 5646
 5648 3 -11.95 3.65 3.9 0.101 5647
 5649 3 -11.92 3.71 4.03 0.102 5648
 5650 3 -11.9 3.75 4.15 0.133 5649
 5651 3 -11.97 3.81 4.27 0.162 5650
 5652 3 -11.81 3.66 4.54 0.138 5651
 5653 3 -11.73 3.54 4.73 0.109 5652
 5654 3 -11.64 3.54 4.94 0.137 5653
 5655 3 -11.54 3.56 5.18 0.066 5654
 5656 3 -11.61 3.54 5.28 0.093 5655
 5657 3 -11.57 3.56 5.47 0.094 5656
 5658 3 -11.53 3.58 5.6 0.077 5657
 5659 3 -11.63 3.54 5.66 0.073 5658
 5660 3 -11.74 3.48 5.69 0.112 5659
 5661 3 -11.79 3.41 5.78 0.111 5660
 5662 3 -11.75 3.48 6 0.118 5661
 5663 3 -11.65 3.48 6.12 0.113 5662
 5664 3 -11.84 3.68 6.18 0.066 5663
 5665 3 -11.89 3.83 6.23 0.108 5664
 5666 3 -11.81 3.91 6.35 0.097 5665
 5667 3 -11.74 3.2 5.69 0.099 5661
 5668 3 -11.74 3.1 5.78 0.107 5667
 5669 3 -15.08 6.9 -0.71 0.139 4780
 5670 3 -15.19 6.99 -0.67 0.114 5669
 5671 3 -14.89 6.54 -0.98 0.116 4779
 5672 3 -14.76 6.45 -0.98 0.131 5671
 5673 3 -14.71 6.24 -1.03 0.126 5672
 5674 3 -14.63 6.14 -1.03 0.122 5673
 5675 3 -14.55 6.07 -0.98 0.138 5674
 5676 3 -14.47 5.89 -0.91 0.127 5675
 5677 3 -14.39 5.79 -0.79 0.118 5676
 5678 3 -16.06 7.2 -0.17 0.092 4776
 5679 3 -16.26 7.07 -0.09 0.08 5678
 5680 3 -17.21 6 -0.31 0.328 4768
 5681 3 -17.28 6.06 -0.23 0.313 5680
 5682 3 -17.26 5.81 0.01 0.208 5681
 5683 3 -17.37 5.86 0.15 0.231 5682
 5684 3 -17.49 5.82 0.28 0.2 5683
 5685 3 -17.65 5.9 0.45 0.18 5684
 5686 3 -17.71 5.99 0.52 0.177 5685
 5687 3 -17.76 6.1 0.66 0.151 5686
 5688 3 -17.83 6.15 0.76 0.14 5687
 5689 3 -17.9 6.24 0.87 0.129 5688
 5690 3 -18.08 6.16 1 0.282 5689
 5691 3 -18.1 5.79 0.82 0.141 5690
 5692 3 -17.99 5.64 0.78 0.000125 5691
 5693 3 -18.09 6.35 1.24 0.19 5690
 5694 3 -18.16 6.41 1.43 0.186 5693
 5695 3 -18.27 6.44 1.55 0.194 5694
 5696 3 -18.25 6.12 1.57 0.088 5695
 5697 3 -18.3 5.98 1.58 0.05 5696
 5698 3 -18.41 5.91 1.59 0.067 5697
 5699 3 -18.54 5.94 1.63 0.097 5698
 5700 3 -18.63 6.06 1.74 0.079 5699
 5701 3 -18.66 6.15 1.88 0.106 5700
 5702 3 -18.7 6.2 1.99 0.134 5701
 5703 3 -18.73 6.32 2.01 0.108 5702
 5704 3 -18.43 6.57 1.61 0.181 5695
 5705 3 -18.59 6.66 1.77 0.146 5704
 5706 3 -18.68 6.62 1.93 0.172 5705
 5707 3 -18.84 6.69 2.11 0.16 5706
 5708 3 -18.91 6.75 2.23 0.169 5707
 5709 3 -19 6.78 2.44 0.194 5708
 5710 3 -19.09 6.81 2.59 0.177 5709
 5711 3 -19.09 6.82 2.71 0.185 5710
 5712 3 -19.09 6.7 2.84 0.156 5711
 5713 3 -19.18 6.78 2.98 0.156 5712
 5714 3 -19.32 6.81 3.11 0.142 5713
 5715 3 -19.34 6.75 3.36 0.204 5714
 5716 3 -19.41 6.74 3.57 0.239 5715
 5717 3 -19.44 6.66 3.71 0.33 5716
 5718 3 -19.42 6.32 3.84 0.195 5717
 5719 3 -19.37 5.94 3.76 0.114 5718
 5720 3 -19.31 5.74 3.74 0.072 5719
 5721 3 -19.24 5.69 3.63 0.097 5720
 5722 3 -19.17 5.57 3.59 0.125 5721
 5723 3 -19.06 5.48 3.55 0.071 5722
 5724 3 -18.92 5.36 3.51 0.088 5723
 5725 3 -18.76 5.25 3.4 0.1 5724
 5726 3 -18.65 5.19 3.26 0.086 5725
 5727 3 -18.62 5.15 3.15 0.092 5726
 5728 3 -18.65 4.98 3.13 0.122 5727
 5729 3 -18.78 4.93 3.36 0.077 5728
 5730 3 -18.74 4.94 3.49 0.059 5729
 5731 3 -18.69 4.98 3.61 0.11 5730
 5732 3 -18.67 4.94 3.76 0.111 5731
 5733 3 -18.53 4.94 3.84 0.118 5732
 5734 3 -18.35 4.89 3.78 0.154 5733
 5735 3 -18.26 4.77 3.78 0.142 5734
 5736 3 -19.58 6.37 4.02 0.117 5718
 5737 3 -19.69 6.32 4.15 0.14 5736
 5738 3 -19.85 6.32 4.25 0.128 5737
 5739 3 -20.01 6.33 4.32 0.124 5738
 5740 3 -20.08 6.32 4.44 0.107 5739
 5741 3 -20.15 6.25 4.57 0.145 5740
 5742 3 -19.99 6.16 4.83 0.141 5741
 5743 3 -19.92 6.19 4.97 0.203 5742
 5744 3 -20.21 6.36 5.23 0.131 5743
 5745 3 -20.4 6.35 5.31 0.113 5744
 5746 3 -20.49 6.32 4.61 0.088 5741
 5747 3 -20.58 6.24 4.61 0.142 5746
 5748 3 -20.78 6.27 4.74 0.131 5747
 5749 3 -21.01 6.36 4.72 0.116 5748
 5750 3 -21.14 6.37 4.78 0.13 5749
 5751 3 -21.21 6.45 4.83 0.15 5750
 5752 3 -21.33 6.53 4.86 0.168 5751
 5753 3 -21.46 6.66 4.87 0.178 5752
 5754 3 -21.67 6.77 4.9 0.137 5753
 5755 3 -21.81 6.82 4.95 0.161 5754
 5756 3 -21.89 6.91 4.98 0.195 5755
 5757 3 -22.05 6.95 5.04 0.177 5756
 5758 3 -22.12 6.98 5.11 0.186 5757
 5759 3 -22.26 7 5.15 0.203 5758
 5760 3 -22.39 7.07 5.16 0.252 5759
 5761 3 -22.55 7.07 5.24 0.248 5760
 5762 3 -22.76 6.97 5.19 0.199 5761
 5763 3 -23.03 6.78 5.15 0.161 5762
 5764 3 -23.19 6.73 5.19 0.199 5763
 5765 3 -23.39 6.74 5.14 0.182 5764
 5766 3 -23.55 6.69 5.25 0.157 5765
 5767 3 -23.74 6.66 5.37 0.123 5766
 5768 3 -23.9 6.72 5.43 0.108 5767
 5769 3 -24.08 6.74 5.41 0.148 5768
 5770 3 -24.26 6.62 5.39 0.16 5769
 5771 3 -24.37 6.53 5.33 0.164 5770
 5772 3 -24.51 6.43 5.29 0.139 5771
 5773 3 -24.67 6.37 5.29 0.147 5772
 5774 3 -24.85 6.32 5.29 0.164 5773
 5775 3 -24.98 6.22 5.24 0.153 5774
 5776 3 -25.1 6.15 5.24 0.157 5775
 5777 3 -25.24 6.11 5.27 0.127 5776
 5778 3 -25.4 6.08 5.28 0.105 5777
 5779 3 -25.55 6 5.32 0.132 5778
 5780 3 -25.71 6.03 5.36 0.191 5779
 5781 3 -25.85 5.99 5.41 0.207 5780
 5782 3 -26.01 5.9 5.54 0.187 5781
 5783 3 -26.14 5.94 5.56 0.152 5782
 5784 3 -26.33 5.85 5.65 0.144 5783
 5785 3 -26.56 5.91 5.69 0.192 5784
 5786 3 -26.71 5.94 5.69 0.231 5785
 5787 3 -26.9 5.99 5.6 0.369 5786
 5788 3 -27.03 6.15 5.5 0.367 5787
 5789 3 -27.17 6.16 5.49 0.459 5788
 5790 3 -27.35 6.19 5.41 0.481 5789
 5791 3 -27.49 6.22 5.2 0.472 5790
 5792 3 -27.62 6.24 5.22 0.518 5791
 5793 3 -27.78 6.25 5.27 0.439 5792
 5794 3 -27.92 6.23 5.28 0.316 5793
 5795 3 -28.14 6.03 5.27 0.266 5794
 5796 3 -28.31 6.02 5.2 0.221 5795
 5797 3 -28.44 6.02 5.12 0.245 5796
 5798 3 -28.6 5.95 5.12 0.229 5797
 5799 3 -28.8 5.89 5.22 0.212 5798
 5800 3 -29.05 5.75 5.24 0.16 5799
 5801 3 -29.19 5.73 5.24 0.172 5800
 5802 3 -29.35 5.75 5.12 0.207 5801
 5803 3 -29.49 5.74 5.19 0.214 5802
 5804 3 -29.51 5.53 5.04 0.141 5803
 5805 3 -29.65 5.45 5.06 0.144 5804
 5806 3 -29.83 5.43 5.1 0.15 5805
 5807 3 -29.94 5.29 5.12 0.199 5806
 5808 3 -30.1 5.19 4.99 0.178 5807
 5809 3 -30.23 5.07 4.94 0.148 5808
 5810 3 -30.33 5.02 4.86 0.14 5809
 5811 3 -30.44 4.94 4.78 0.125 5810
 5812 3 -30.58 4.98 4.74 0.131 5811
 5813 3 -30.74 4.94 4.69 0.143 5812
 5814 3 -30.87 4.9 4.64 0.18 5813
 5815 3 -31.03 4.91 4.49 0.174 5814
 5816 3 -31.12 4.78 4.43 0.135 5815
 5817 3 -31.3 4.81 4.41 0.132 5816
 5818 3 -31.37 4.74 4.44 0.188 5817
 5819 3 -31.46 4.65 4.49 0.205 5818
 5820 3 -31.39 4.47 4.79 0.119 5819
 5821 3 -31.33 4.29 4.83 0.11 5820
 5822 3 -30.96 4.16 4.98 0.165 5821
 5823 3 -30.78 4.36 4.99 0.128 5822
 5824 3 -30.74 4.52 5.07 0.109 5823
 5825 3 -30.67 4.62 5.15 0.066 5824
 5826 3 -30.6 4.53 5.31 0.099 5825
 5827 3 -30.48 4.52 5.4 0.114 5826
 5828 3 -30.37 4.47 5.56 0.138 5827
 5829 3 -30.35 4.36 5.65 0.113 5828
 5830 3 -30.28 4.22 5.73 0.092 5829
 5831 3 -30.19 4.11 5.81 0.093 5830
 5832 3 -30.15 4.04 5.87 0.157 5831
 5833 3 -29.98 4.11 5.98 0.112 5832
 5834 3 -29.83 4.07 6.14 0.101 5833
 5835 3 -29.71 3.96 6.11 0.1 5834
 5836 3 -29.62 3.88 6.11 0.103 5835
 5837 3 -29.51 3.82 6.12 0.093 5836
 5838 3 -29.37 3.74 6.11 0.053 5837
 5839 3 -29.24 3.74 6.11 0.081 5838
 5840 3 -29.05 3.67 6.15 0.128 5839
 5841 3 -28.96 3.55 6.31 0.103 5840
 5842 3 -28.87 3.42 6.36 0.119 5841
 5843 3 -28.8 3.4 6.53 0.106 5842
 5844 3 -28.71 3.53 6.64 0.117 5843
 5845 3 -28.71 3.69 6.72 0.103 5844
 5846 3 -28.71 3.84 6.73 0.072 5845
 5847 3 -30.31 3.92 5.74 0.086 5832
 5848 3 -30.3 3.74 5.73 0.116 5847
 5849 3 -30.33 3.59 5.66 0.077 5848
 5850 3 -31.58 4.32 5.07 0.141 5821
 5851 3 -31.67 4.24 5.1 0.09 5850
 5852 3 -31.58 4.53 4.4 0.182 5819
 5853 3 -31.65 4.44 4.28 0.174 5852
 5854 3 -31.76 4.39 4.1 0.208 5853
 5855 3 -31.94 4.37 4.02 0.22 5854
 5856 3 -32.05 4.31 3.94 0.244 5855
 5857 3 -32.18 4.28 3.92 0.294 5856
 5858 3 -32.12 3.9 4.27 0.11 5857
 5859 3 -32.07 3.73 4.22 0.094 5858
 5860 3 -32.33 4.56 3.71 0.224 5857
 5861 3 -32.5 4.69 3.69 0.213 5860
 5862 3 -32.62 4.83 3.63 0.19 5861
 5863 3 -32.73 5.03 3.59 0.192 5862
 5864 3 -32.79 5.19 3.53 0.212 5863
 5865 3 -32.9 5.39 3.51 0.241 5864
 5866 3 -33 5.52 3.48 0.272 5865
 5867 3 -33.19 5.61 3.51 0.341 5866
 5868 3 -33.32 5.74 3.46 0.4 5867
 5869 3 -33.4 5.9 3.51 0.424 5868
 5870 3 -33.58 5.98 3.44 0.467 5869
 5871 3 -33.66 6.07 3.46 0.498 5870
 5872 3 -33.8 6.1 3.55 0.471 5871
 5873 3 -33.94 5.99 3.49 0.479 5872
 5874 3 -34.04 6.19 3.17 0.377 5873
 5875 3 -34.12 6.28 3.01 0.389 5874
 5876 3 -34.24 6.4 2.99 0.408 5875
 5877 3 -34.28 6.61 3.03 0.146 5876
 5878 3 -34.29 6.58 2.86 0.084 5877
 5879 3 -34.22 6.18 2.71 0.15 5876
 5880 3 -34.22 5.78 2.36 0.146 5879
 5881 3 -34.29 5.69 2.17 0.17 5880
 5882 3 -34.33 5.57 2.07 0.165 5881
 5883 3 -34.46 5.58 1.91 0.152 5882
 5884 3 -34.5 5.44 1.83 0.163 5883
 5885 3 -34.57 5.29 1.69 0.169 5884
 5886 3 -34.64 5.11 1.61 0.107 5885
 5887 3 -34.68 4.98 1.47 0.129 5886
 5888 3 -34.79 4.87 1.36 0.115 5887
 5889 3 -34.87 4.75 1.36 0.095 5888
 5890 3 -35 4.64 1.37 0.126 5889
 5891 3 -35.15 4.57 1.41 0.121 5890
 5892 3 -35.26 4.44 1.44 0.108 5891
 5893 3 -35.39 4.36 1.55 0.184 5892
 5894 3 -35.51 4.19 1.55 0.149 5893
 5895 3 -35.6 4.03 1.55 0.121 5894
 5896 3 -35.67 3.9 1.55 0.141 5895
 5897 3 -35.75 3.8 1.47 0.162 5896
 5898 3 -35.74 3.65 1.37 0.136 5897
 5899 3 -35.74 3.48 1.21 0.126 5898
 5900 3 -35.79 3.49 1.08 0.11 5899
 5901 3 -35.86 3.49 0.96 0.122 5900
 5902 3 -35.96 3.78 1.62 0.123 5897
 5903 3 -36.08 3.69 1.69 0.15 5902
 5904 3 -36.22 3.59 1.71 0.174 5903
 5905 3 -36.39 3.53 1.67 0.178 5904
 5906 3 -36.54 3.49 1.71 0.133 5905
 5907 3 -36.72 3.42 1.74 0.099 5906
 5908 3 -36.89 3.34 1.8 0.156 5907
 5909 3 -37.03 3.34 1.81 0.183 5908
 5910 3 -37.07 3.24 1.71 0.223 5909
 5911 3 -37.03 3.17 1.42 0.157 5910
 5912 3 -37.1 2.99 1.38 0.119 5911
 5913 3 -37.1 2.86 1.34 0.131 5912
 5914 3 -37.01 2.84 1.18 0.15 5913
 5915 3 -36.99 2.61 1.12 0.141 5914
 5916 3 -36.93 2.51 1.01 0.109 5915
 5917 3 -36.89 2.44 0.85 0.061 5916
 5918 3 -36.82 2.36 0.8 0.085 5917
 5919 3 -36.79 2.24 0.78 0.113 5918
 5920 3 -36.86 2.15 0.74 0.136 5919
 5921 3 -36.72 2.28 0.55 0.129 5920
 5922 3 -36.72 2.34 0.41 0.118 5921
 5923 3 -36.69 2.34 0.26 0.146 5922
 5924 3 -36.87 2.26 0.18 0.084 5923
 5925 3 -36.94 2.26 0.07 0.11 5924
 5926 3 -37.05 2.15 0.04 0.126 5925
 5927 3 -37.12 2.17 -0.02 0.000125 5926
 5928 3 -36.72 2.57 0.04 0.038 5923
 5929 3 -36.83 2.49 -0.06 0.048 5928
 5930 3 -37.19 3.13 1.97 0.167 5910
 5931 3 -37.3 3.09 2.05 0.364 5930
 5932 3 -36.84 2.76 2.21 0.138 5931
 5933 3 -36.62 2.82 2.23 0.102 5932
 5934 3 -37.37 3.05 2.13 0.378 5931
 5935 3 -37.4 3.17 1.43 0.132 5934
 5936 3 -37.39 3.32 1.28 0.102 5935
 5937 3 -37.42 3.4 1.15 0.097 5936
 5938 3 -37.49 3.51 1.05 0.139 5937
 5939 3 -37.47 3.65 0.96 0.134 5938
 5940 3 -37.32 3.82 0.97 0.054 5939
 5941 3 -37.29 3.92 0.89 0.069 5940
 5942 3 -37.25 4.07 0.87 0.098 5941
 5943 3 -37.15 4.2 0.82 0.129 5942
 5944 3 -37.18 4.36 0.87 0.097 5943
 5945 3 -37.25 4.48 0.99 0.115 5944
 5946 3 -37.36 4.6 1.05 0.102 5945
 5947 3 -37.39 4.75 1.11 0.1 5946
 5948 3 -37.52 4.99 0.92 0.132 5947
 5949 3 -37.62 5.07 0.8 0.048 5948
 5950 3 -37.44 3.01 2.19 0.378 5934
 5951 3 -37.57 2.96 2.23 0.471 5950
 5952 3 -37.7 2.9 2.28 0.487 5951
 5953 3 -37.87 2.67 2.51 0.4 5952
 5954 3 -37.86 2.63 2.67 0.376 5953
 5955 3 -37.87 2.49 2.73 0.363 5954
 5956 3 -37.94 1.94 2.49 0.075 5955
 5957 3 -38.09 1.89 2.59 0.132 5956
 5958 3 -38.22 1.8 2.59 0.146 5957
 5959 3 -38.33 1.71 2.63 0.11 5958
 5960 3 -38.57 1.64 2.63 0.091 5959
 5961 3 -38.76 1.61 2.63 0.078 5960
 5962 3 -37.04 3.53 2.13 0.081 5961
 5963 3 -36.9 3.49 2.05 0.086 5962
 5964 3 -36.77 3.53 1.99 0.084 5963
 5965 3 -38.19 3.26 1.88 0.14 5952
 5966 3 -34.21 6.08 2.59 0.15 5879
 5967 3 -34.57 6.74 3.24 0.135 5966
 5968 3 -34.67 6.86 3.24 0.179 5967
 5969 3 -34.69 6.99 3.3 0.191 5968
 5970 3 -34.89 7.06 3.19 0.141 5969
 5971 3 -35 7.11 3.11 0.16 5970
 5972 3 -35.1 7.23 3.07 0.12 5971
 5973 3 -35.17 7.32 3.11 0.12 5972
 5974 3 -35.25 7.45 2.94 0.083 5973
 5975 3 -35.29 7.61 2.92 0.088 5974
 5976 3 -35.39 7.73 2.9 0.085 5975
 5977 3 -35.44 7.86 2.86 0.083 5976
 5978 3 -35.51 7.97 2.86 0.11 5977
 5979 3 -35.57 8.07 2.88 0.09 5978
 5980 3 -35.67 8.23 2.92 0.063 5979
 5981 3 -35.68 8.34 2.9 0.12 5980
 5982 3 -35.75 8.51 2.78 0.141 5981
 5983 3 -35.81 8.64 2.74 0.154 5982
 5984 3 -36.04 8.71 2.57 0.095 5983
 5985 3 -36.18 8.74 2.46 0.084 5984
 5986 3 -36.29 8.85 2.48 0.072 5985
 5987 3 -36.31 8.96 2.38 0.14 5986
 5988 3 -36.32 9.09 2.24 0.132 5987
 5989 3 -36.39 9.29 2.17 0.082 5988
 5990 3 -36.36 9.46 2.17 0.077 5989
 5991 3 -36.37 9.58 2.17 0.088 5990
 5992 3 -36.51 9.65 2.19 0.127 5991
 5993 3 -36.5 9.82 2.23 0.084 5992
 5994 3 -36.44 10.01 2.11 0.104 5993
 5995 3 -36.47 10.15 2.09 0.084 5994
 5996 3 -36.54 10.26 2.03 0.096 5995
 5997 3 -36.57 10.4 1.99 0.102 5996
 5998 3 -36.65 10.49 1.91 0.101 5997
 5999 3 -36.68 10.67 1.91 0.088 5998
 6000 3 -36.73 10.79 1.9 0.052 5999
 6001 3 -36.84 10.91 1.93 0.1 6000
 6002 3 -36.98 11.06 2.01 0.07 6001
 6003 3 -37.05 11.22 2.03 0.084 6002
 6004 3 -37.05 11.33 2.01 0.124 6003
 6005 3 -37.15 11.49 2.03 0.081 6004
 6006 3 -37.22 11.62 2.03 0.036 6005
 6007 3 -35.67 8.83 2.84 0.103 5983
 6008 3 -35.6 8.95 2.84 0.084 6007
 6009 3 -35.54 9.15 2.82 0.149 6008
 6010 3 -35.6 9.39 2.76 0.139 6009
 6011 3 -35.69 9.64 2.65 0.123 6010
 6012 3 -35.78 9.76 2.49 0.069 6011
 6013 3 -35.89 9.91 2.42 0.115 6012
 6014 3 -35.94 10.04 2.34 0.084 6013
 6015 3 -36 10.22 2.32 0.107 6014
 6016 3 -35.97 10.37 2.32 0.133 6015
 6017 3 -36.11 10.51 2.28 0.067 6016
 6018 3 -36.06 10.65 2.32 0.077 6017
 6019 3 -36.04 10.77 2.24 0.091 6018
 6020 3 -35.97 10.89 2.21 0.134 6019
 6021 3 -35.81 10.99 2.15 0.095 6020
 6022 3 -35.79 11.09 2.13 0.084 6021
 6023 3 -35.79 11.27 2.17 0.108 6022
 6024 3 -35.73 11.41 2.15 0.087 6023
 6025 3 -35.63 11.5 2.15 0.107 6024
 6026 3 -35.52 11.64 2.15 0.119 6025
 6027 3 -35.44 11.7 2.05 0.169 6026
 6028 3 -35.36 11.8 2.21 0.107 6027
 6029 3 -35.29 11.88 2.23 0.048 6028
 6030 3 -35.22 12.01 2.28 0.061 6029
 6031 3 -35.34 12.2 2.24 0.106 6030
 6032 3 -35.32 12.31 2.19 0.159 6031
 6033 3 -35.37 12.45 2.21 0.075 6032
 6034 3 -34.61 7.14 3.49 0.129 5969
 6035 3 -34.68 7.11 3.57 0.116 6034
 6036 3 -34.19 5.98 2.44 0.15 5966
 6037 3 -33.93 5.47 4.03 0.102 5873
 6038 3 -33.94 5.32 4.11 0.077 6037
 6039 3 -33.87 5.18 4.11 0.102 6038
 6040 3 -33.82 5.06 4.16 0.125 6039
 6041 3 -33.65 4.95 4.19 0.154 6040
 6042 3 -33.48 4.9 4.28 0.143 6041
 6043 3 -33.32 4.85 4.32 0.115 6042
 6044 3 -33.33 4.75 4.49 0.116 6043
 6045 3 -33.37 4.7 4.61 0.052 6044
 6046 3 -33.63 6.64 3.96 0.103 5872
 6047 3 -33.48 6.69 4.06 0.12 6046
 6048 3 -33.32 6.81 4.19 0.055 6047
 6049 3 -33.3 6.83 4.35 0.097 6048
 6050 3 -33.26 6.99 4.43 0.11 6049
 6051 3 -33.34 7.07 4.61 0.105 6050
 6052 3 -33.43 7.18 4.69 0.172 6051
 6053 3 -33.55 7.53 4.57 0.091 6052
 6054 3 -33.52 7.69 4.58 0.087 6053
 6055 3 -33.37 7.82 4.6 0.232 6054
 6056 3 -33.19 7.94 4.87 0.145 6055
 6057 3 -32.93 7.9 4.95 0.117 6056
 6058 3 -32.83 7.89 4.95 0.069 6057
 6059 3 -33.33 7.82 4.32 0.11 6055
 6060 3 -33.22 7.85 4.24 0.124 6059
 6061 3 -33.08 7.9 4.37 0.09 6060
 6062 3 -32.98 7.99 4.4 0.098 6061
 6063 3 -32.92 8.08 4.4 0.000125 6062
 6064 3 -33.18 7.94 4.07 0.085 6060
 6065 3 -33.14 8.05 3.99 0.076 6064
 6066 3 -33.01 8.14 3.92 0.109 6065
 6067 3 -32.99 8.24 3.84 0.114 6066
 6068 3 -33.07 8.33 3.67 0.105 6067
 6069 3 -33.14 8.33 3.57 0.133 6068
 6070 3 -33.32 8.17 3.51 0.098 6069
 6071 3 -33.43 8.08 3.42 0.112 6070
 6072 3 -33.51 8.05 3.32 0.116 6071
 6073 3 -33.61 8.02 3.28 0.148 6072
 6074 3 -33.6 7.79 3.4 0.132 6073
 6075 3 -33.6 7.66 3.4 0.178 6074
 6076 3 -33.69 7.6 3.57 0.147 6075
 6077 3 -33.68 7.48 3.69 0.09 6076
 6078 3 -33.85 8.22 3.23 0.125 6073
 6079 3 -34.04 8.38 3.26 0.103 6078
 6080 3 -34.25 8.46 3.3 0.113 6079
 6081 3 -34.35 8.42 3.36 0.121 6080
 6082 3 -33.18 7.15 4.99 0.101 6052
 6083 3 -33.12 7.11 5.08 0.166 6082
 6084 3 -33.05 6.97 5.15 0.165 6083
 6085 3 -33.15 6.77 5.37 0.072 6084
 6086 3 -32.97 6.75 5.44 0.085 6085
 6087 3 -32.9 6.72 5.54 0.097 6086
 6088 3 -32.79 6.66 5.61 0.061 6087
 6089 3 -32.62 6.64 5.62 0.103 6088
 6090 3 -32.48 6.62 5.57 0.12 6089
 6091 3 -32.41 6.54 5.48 0.134 6090
 6092 3 -33.04 7.18 4.45 0.125 6050
 6093 3 -32.94 7.27 4.44 0.145 6092
 6094 3 -32.79 7.33 4.47 0.134 6093
 6095 3 -32.76 7.49 4.43 0.145 6094
 6096 3 -32.83 7.69 4.36 0.074 6095
 6097 3 -29.71 5.86 5.22 0.108 5803
 6098 3 -29.85 5.74 5.25 0.104 6097
 6099 3 -29.94 5.69 5.35 0.113 6098
 6100 3 -26.76 5.33 5.93 0.114 5787
 6101 3 -26.74 5.15 5.91 0.109 6100
 6102 3 -26.64 4.99 5.87 0.066 6101
 6103 3 -26.62 4.83 5.9 0.084 6102
 6104 3 -26.56 4.7 5.95 0.108 6103
 6105 3 -26.55 4.53 5.93 0.103 6104
 6106 3 -26.53 4.41 5.95 0.082 6105
 6107 3 -26.6 4.48 6.15 0.081 6106
 6108 3 -22.99 6.44 5.36 0.116 5764
 6109 3 -22.89 6.28 5.37 0.000125 6108
 6110 3 -22.51 7.29 5.44 0.164 5761
 6111 3 -22.62 7.43 5.48 0.145 6110
 6112 3 -22.73 7.54 5.5 0.141 6111
 6113 3 -22.78 7.69 5.65 0.147 6112
 6114 3 -22.96 7.74 5.78 0.21 6113
 6115 3 -22.99 7.85 5.91 0.257 6114
 6116 3 -23.01 7.95 6.04 0.256 6115
 6117 3 -23.05 8.15 6.11 0.284 6116
 6118 3 -23.08 8.32 6.12 0.429 6117
 6119 3 -23.15 8.43 6.1 0.477 6118
 6120 3 -23.21 8.56 6.12 0.536 6119
 6121 3 -23.28 8.71 6.2 0.493 6120
 6122 3 -23.3 8.83 6.22 0.485 6121
 6123 3 -23.49 8.9 6.28 0.484 6122
 6124 3 -24.21 8.9 6.39 0.158 6123
 6125 3 -24.28 8.99 6.4 0.197 6124
 6126 3 -24.44 9.14 6.28 0.114 6125
 6127 3 -24.53 9.24 6.32 0.105 6126
 6128 3 -24.64 9.32 6.31 0.142 6127
 6129 3 -24.71 9.5 6.24 0.102 6128
 6130 3 -19.52 7.18 3.78 0.16 5717
 6131 3 -19.52 7.27 3.84 0.14 6130
 6132 3 -19.68 7.57 3.78 0.145 6131
 6133 3 -19.7 7.72 3.74 0.165 6132
 6134 3 -19.75 7.82 3.71 0.141 6133
 6135 3 -19.8 7.94 3.69 0.166 6134
 6136 3 -19.93 8 3.74 0.166 6135
 6137 3 -19.93 8.16 3.74 0.228 6136
 6138 3 -19.7 8.47 3.69 0.217 6137
 6139 3 -19.54 8.65 3.57 0.174 6138
 6140 3 -19.34 8.82 3.53 0.144 6139
 6141 3 -19.2 8.91 3.53 0.165 6140
 6142 3 -19.02 8.93 3.51 0.168 6141
 6143 3 -18.91 9.07 3.51 0.17 6142
 6144 3 -18.88 9.25 3.55 0.155 6143
 6145 3 -18.84 9.41 3.67 0.146 6144
 6146 3 -18.84 9.64 3.76 0.124 6145
 6147 3 -18.79 9.79 3.82 0.166 6146
 6148 3 -18.73 9.91 3.78 0.17 6147
 6149 3 -18.79 10.04 3.94 0.134 6148
 6150 3 -18.82 10.16 4.02 0.145 6149
 6151 3 -18.73 10.25 4.08 0.16 6150
 6152 3 -18.73 10.21 4.24 0.164 6151
 6153 3 -18.68 10.15 4.36 0.144 6152
 6154 3 -18.59 10.2 4.54 0.141 6153
 6155 3 -18.55 10.18 4.7 0.172 6154
 6156 3 -18.55 10.16 4.87 0.221 6155
 6157 3 -18.73 10.08 4.97 0.317 6156
 6158 3 -18.84 10.1 5.08 0.413 6157
 6159 3 -18.91 10.16 5.19 0.504 6158
 6160 3 -18.98 10.23 5.32 0.543 6159
 6161 3 -19.07 10.6 5.44 0.189 6160
 6162 3 -18.95 10.71 5.45 0.126 6161
 6163 3 -19 10.27 5.44 0.57 6160
 6164 3 -19.11 10.27 5.58 0.553 6163
 6165 3 -19.17 10.29 5.72 0.496 6164
 6166 3 -19.06 10.49 5.94 0.385 6165
 6167 3 -19.05 10.85 6.06 0.219 6166
 6168 3 -19.17 10.82 6.19 0.165 6167
 6169 3 -19.28 10.93 6.22 0.15 6168
 6170 3 -19.42 10.96 6.35 0.15 6169
 6171 3 -19.49 10.9 6.53 0.143 6170
 6172 3 -19.56 10.9 6.66 0.146 6171
 6173 3 -19.78 10.98 6.74 0.148 6172
 6174 3 -19.81 11.04 6.87 0.144 6173
 6175 3 -19.8 11.08 7 0.091 6174
 6176 3 -19.85 11.14 7.16 0.136 6175
 6177 3 -19.99 11.21 7.27 0.175 6176
 6178 3 -20.06 11.15 7.4 0.18 6177
 6179 3 -20.3 11.25 7.41 0.109 6178
 6180 3 -20.39 11.39 7.56 0.099 6179
 6181 3 -20.37 11.48 7.61 0.112 6180
 6182 3 -20.4 11.64 7.75 0.108 6181
 6183 3 -20.42 11.75 7.82 0.119 6182
 6184 3 -20.46 11.84 7.93 0.103 6183
 6185 3 -20.39 12.03 8.02 0.113 6184
 6186 3 -20.35 12.19 7.99 0.124 6185
 6187 3 -20.24 12.31 7.98 0.092 6186
 6188 3 -20.15 12.39 8.09 0.141 6187
 6189 3 -20.15 12.54 8.17 0.148 6188
 6190 3 -20.08 12.62 8.3 0.161 6189
 6191 3 -20.05 12.71 8.42 0.168 6190
 6192 3 -20.03 12.79 8.56 0.205 6191
 6193 3 -19.98 12.88 8.66 0.22 6192
 6194 3 -19.87 13.04 8.66 0.129 6193
 6195 3 -19.9 13.11 8.8 0.075 6194
 6196 3 -19.87 13.08 8.9 0.078 6195
 6197 3 -19.78 13.09 8.98 0.067 6196
 6198 3 -20.1 12.91 8.92 0.109 6193
 6199 3 -20.17 13.01 9.1 0.092 6198
 6200 3 -20.26 13.11 9.23 0.124 6199
 6201 3 -20.33 13.15 9.33 0.155 6200
 6202 3 -20.37 13.34 9.48 0.058 6201
 6203 3 -20.37 13.47 9.5 0.112 6202
 6204 3 -20.33 13.58 9.65 0.071 6203
 6205 3 -20.3 13.69 9.64 0.13 6204
 6206 3 -20.3 13.81 9.71 0.064 6205
 6207 3 -20.19 14.04 9.61 0.102 6206
 6208 3 -20.19 14.17 9.56 0.142 6207
 6209 3 -20.19 14.28 9.74 0.068 6208
 6210 3 -20.19 14.37 9.81 0.051 6209
 6211 3 -20.06 14.42 9.86 0.094 6210
 6212 3 -19.89 14.42 9.94 0.106 6211
 6213 3 -19.71 14.44 9.94 0.077 6212
 6214 3 -19.6 14.46 9.93 0.094 6213
 6215 3 -19.46 14.46 9.99 0.105 6214
 6216 3 -19.26 14.39 10.03 0.117 6215
 6217 3 -19.17 14.29 10.05 0.113 6216
 6218 3 -20.06 14.24 9.43 0.067 6208
 6219 3 -20.1 14.38 9.44 0.085 6218
 6220 3 -20.14 14.53 9.46 0.115 6219
 6221 3 -20.14 14.65 9.42 0.103 6220
 6222 3 -20.03 14.75 9.25 0.062 6221
 6223 3 -19.96 14.9 9.17 0.125 6222
 6224 3 -19.94 15.09 9.16 0.104 6223
 6225 3 -19.92 15.21 9.32 0.079 6224
 6226 3 -19.85 15.31 9.38 0.078 6225
 6227 3 -19.78 15.34 9.57 0.117 6226
 6228 3 -19.69 15.45 9.71 0.097 6227
 6229 3 -19.67 15.56 9.8 0.104 6228
 6230 3 -19.65 15.59 9.91 0.15 6229
 6231 3 -19.62 15.71 9.91 0.215 6230
 6232 3 -19.51 15.84 9.66 0.135 6231
 6233 3 -19.49 15.99 9.46 0.111 6232
 6234 3 -19.44 16.1 9.34 0.101 6233
 6235 3 -19.37 16.19 9.25 0.126 6234
 6236 3 -19.28 16.24 9.18 0.073 6235
 6237 3 -19.94 15.75 10.05 0.084 6231
 6238 3 -19.98 15.89 10 0.061 6237
 6239 3 -19.96 15.89 9.86 0.097 6238
 6240 3 -19.92 15.91 9.68 0.102 6239
 6241 3 -19.94 16.06 9.57 0.09 6240
 6242 3 -19.92 11.04 7.61 0.13 6178
 6243 3 -19.85 11.03 7.83 0.091 6242
 6244 3 -19.87 11.09 7.95 0.124 6243
 6245 3 -19.94 11.22 8.04 0.111 6244
 6246 3 -20.05 11.23 8.15 0.139 6245
 6247 3 -20.17 11.25 8.22 0.094 6246
 6248 3 -19.02 11.15 5.94 0.144 6167
 6249 3 -19 11.25 5.94 0.168 6248
 6250 3 -18.89 11.42 5.94 0.12 6249
 6251 3 -18.63 11.35 6 0.243 6250
 6252 3 -18.5 11.45 5.98 0.243 6251
 6253 3 -18.39 11.54 5.91 0.155 6252
 6254 3 -19 11.67 6.06 0.133 6250
 6255 3 -18.98 11.84 6.08 0.101 6254
 6256 3 -19 11.98 6.2 0.128 6255
 6257 3 -18.98 12.15 6.41 0.107 6256
 6258 3 -18.84 12.15 6.54 0.092 6257
 6259 3 -18.86 12.29 6.61 0.098 6258
 6260 3 -18.93 12.38 6.66 0.076 6259
 6261 3 -18.95 12.48 6.69 0.08 6260
 6262 3 -18.93 12.64 6.75 0.084 6261
 6263 3 -18.82 12.73 6.78 0.093 6262
 6264 3 -18.8 12.88 6.87 0.135 6263
 6265 3 -18.72 12.97 6.87 0.209 6264
 6266 3 -18.63 13.13 6.83 0.188 6265
 6267 3 -18.5 13.29 6.8 0.109 6266
 6268 3 -18.47 13.41 6.79 0.112 6267
 6269 3 -18.55 13.51 6.9 0.122 6268
 6270 3 -18.54 13.57 7.12 0.099 6269
 6271 3 -18.57 13.59 7.3 0.1 6270
 6272 3 -18.47 13.64 7.44 0.121 6271
 6273 3 -18.43 13.7 7.51 0.174 6272
 6274 3 -18.64 13.62 7.69 0.172 6273
 6275 3 -18.6 13.49 7.76 0.214 6274
 6276 3 -18.35 13.59 7.9 0.085 6275
 6277 3 -18.28 13.5 8.05 0.103 6276
 6278 3 -18.31 13.38 8.14 0.081 6277
 6279 3 -18.33 13.28 8.23 0.066 6278
 6280 3 -18.42 13.21 8.33 0.065 6279
 6281 3 -18.48 13.24 8.41 0.082 6280
 6282 3 -18.2 13.81 7.5 0.084 6273
 6283 3 -18.11 13.9 7.51 0.097 6282
 6284 3 -18 13.97 7.57 0.055 6283
 6285 3 -19.17 10.15 6.12 0.145 6166
 6286 3 -19.26 10.04 6.27 0.12 6285
 6287 3 -20.09 8.16 3.86 0.147 6137
 6288 3 -20.25 8.15 3.98 0.091 6287
 6289 3 -20.43 8.15 4.08 0.099 6288
 6290 3 -20.57 8.22 4.12 0.104 6289
 6291 3 -20.64 8.38 3.99 0.121 6290
 6292 3 -20.63 8.49 3.9 0.107 6291
 6293 3 -20.59 8.68 3.86 0.094 6292
 6294 3 -20.41 8.72 3.8 0.135 6293
 6295 3 -20.29 8.79 3.71 0.077 6294
 6296 3 -20.11 8.82 3.61 0.093 6295
 6297 3 -19.97 8.88 3.55 0.089 6296
 6298 3 -17.49 6.52 -0.45 0.146 5681
 6299 3 -17.4 6.69 -0.52 0.099 6298
 6300 3 -17.33 6.74 -0.63 0.085 6299
 6301 3 -17.28 6.75 -0.75 0.107 6300
 6302 3 -17.24 6.87 -0.73 0.16 6301
 6303 3 -17.23 7.03 -0.79 0.212 6302
 6304 3 -17.26 7.2 -0.81 0.196 6303
 6305 3 -17.28 7.4 -0.79 0.156 6304
 6306 3 -17.23 7.54 -0.81 0.135 6305
 6307 3 -17.15 7.75 -0.8 0.122 6306
 6308 3 -17.06 7.86 -0.69 0.047 6307
 6309 3 -16.56 10.41 -8.66 0.463 6308
 6310 3 -16.22 10.48 -8.63 0.239 6309
 6311 3 -15.58 10.79 -8.53 0.13 6310
 6312 3 -15.49 10.83 -8.43 0.13 6311
 6313 3 -15.4 10.74 -8.36 0.113 6312
 6314 3 -15.24 10.69 -8.27 0.125 6313
 6315 3 -15.13 10.79 -8.16 0.105 6314
 6316 3 -15 10.83 -8.05 0.102 6315
 6317 3 -14.89 10.89 -7.95 0.147 6316
 6318 3 -14.74 10.98 -7.92 0.106 6317
 6319 3 -14.55 10.99 -7.87 0.127 6318
 6320 3 -14.49 11.17 -7.88 0.136 6319
 6321 3 -14.48 11.37 -7.85 0.153 6320
 6322 3 -14.4 11.48 -7.84 0.136 6321
 6323 3 -14.34 11.56 -7.92 0.119 6322
 6324 3 -14.34 11.76 -8 0.112 6323
 6325 3 -14.33 11.97 -8.05 0.103 6324
 6326 3 -14.37 12.11 -8.13 0.141 6325
 6327 3 -14.31 12.22 -8.18 0.111 6326
 6328 3 -14.32 12.34 -8.22 0.085 6327
 6329 3 -14.45 12.44 -8.25 0.145 6328
 6330 3 -14.56 12.5 -8.28 0.166 6329
 6331 3 -14.75 12.49 -8.39 0.089 6330
 6332 3 -14.85 12.53 -8.5 0.092 6331
 6333 3 -14.91 12.48 -8.62 0.082 6332
 6334 3 -16.06 10.5 -8.61 0.239 6310
 6335 3 -17.11 10.54 -9.13 0.135 6334
 6336 3 -17.18 10.42 -9.22 0.13 6335
 6337 3 -17.34 10.34 -9.2 0.139 6336
 6338 3 -17.5 10.39 -9.23 0.145 6337
 6339 3 -17.61 10.51 -9.3 0.133 6338
 6340 3 -17.81 10.64 -9.25 0.114 6339
 6341 3 -17.99 10.76 -9.2 0.137 6340
 6342 3 -18.18 10.83 -9.31 0.182 6341
 6343 3 -18.34 10.9 -9.41 0.153 6342
 6344 3 -18.54 10.82 -9.56 0.124 6343
 6345 3 -18.75 10.81 -9.57 0.151 6344
 6346 3 -18.93 10.77 -9.59 0.11 6345
 6347 3 -19.06 10.71 -9.54 0.13 6346
 6348 3 -19.13 10.59 -9.54 0.125 6347
 6349 3 -19.25 10.49 -9.53 0.092 6348
 6350 3 -19.38 10.42 -9.5 0.065 6349
 6351 3 -19.41 10.3 -9.46 0.087 6350
 6352 3 -19.47 10.2 -9.41 0.111 6351
 6353 3 -19.59 10.15 -9.33 0.072 6352
 6354 3 -19.7 10.13 -9.31 0.077 6353
 6355 3 -19.79 10.04 -9.33 0.092 6354
 6356 3 -19.84 9.95 -9.3 0.119 6355
 6357 3 -19.86 9.8 -9.32 0.14 6356
 6358 3 -20.02 9.65 -9.39 0.078 6357
 6359 3 -20.2 9.65 -9.37 0.095 6358
 6360 3 -20.34 9.63 -9.25 0.077 6359
 6361 3 -20.43 9.62 -9.19 0.072 6360
 6362 3 -20.54 9.6 -9.08 0.108 6361
 6363 3 -20.59 9.42 -9.01 0.077 6362
 6364 3 -20.65 9.37 -8.83 0.109 6363
 6365 3 -20.72 9.32 -8.67 0.161 6364
 6366 3 -20.7 9.39 -8.48 0.111 6365
 6367 3 -20.61 9.41 -8.39 0.127 6366
 6368 3 -20.54 9.46 -8.31 0.114 6367
 6369 3 -20.5 9.5 -8.19 0.097 6368
 6370 3 -20.86 9.24 -8.7 0.11 6365
 6371 3 -20.9 9.14 -8.71 0.209 6370
 6372 3 -20.88 8.75 -8.81 0.089 6371
 6373 3 -20.91 8.67 -8.73 0.08 6372
 6374 3 -20.99 8.66 -8.63 0.11 6373
 6375 3 -21.06 8.66 -8.49 0.092 6374
 6376 3 -16.27 11.14 -8.74 0.093 4691
 6377 3 -16.15 11.07 -8.73 0.112 6376
 6378 3 -16.04 10.98 -8.64 0.095 6377
 6379 3 -15.91 11.06 -8.47 0.135 6378
 6380 3 -15.77 11.16 -8.38 0.105 6379
 6381 3 -15.65 11.24 -8.37 0.114 6380
 6382 3 -15.51 11.32 -8.37 0.103 6381
 6383 3 -15.41 11.44 -8.32 0.154 6382
 6384 3 -15.37 11.62 -8.22 0.143 6383
 6385 3 -15.33 11.81 -8.1 0.143 6384
 6386 3 -15.29 11.9 -7.97 0.073 6385
 6387 3 -16.63 11.9 -7.17 0.125 4669
 6388 3 -16.52 11.95 -7.21 0.111 6387
 6389 3 -16.36 11.92 -7.17 0.104 6388
 6390 3 -16.27 11.85 -7.16 0.092 6389
 6391 3 -16.18 11.79 -7.1 0.089 6390
 6392 3 -16.07 11.71 -7.04 0.073 6391
 6393 3 -15.92 11.6 -7.02 0.074 6392
 6394 3 -15.76 11.5 -7.04 0.101 6393
 6395 3 -15.65 11.54 -7.09 0.107 6394
 6396 3 -18.41 11.85 -7.41 0.394 4665
 6397 3 -18.32 11.68 -7.45 0.292 6396
 6398 3 -18.34 11.87 -7.54 0.000125 6397
 6399 3 -18.7 12.24 -7.62 0.142 6396
 6400 3 -18.72 12.15 -7.77 0.145 6399
 6401 3 -18.86 12.32 -7.8 0.11 6400
 6402 3 -18.93 12.4 -7.89 0.089 6401
 6403 3 -18.99 12.45 -8.04 0.122 6402
 6404 3 -19 12.5 -8.21 0.145 6403
 6405 3 -19.11 12.51 -8.3 0.139 6404
 6406 3 -19.31 12.46 -8.3 0.147 6405
 6407 3 -19.34 12.35 -8.37 0.121 6406
 6408 3 -19.45 12.22 -8.4 0.121 6407
 6409 3 -19.52 12.16 -8.55 0.145 6408
 6410 3 -19.56 12.16 -8.66 0.175 6409
 6411 3 -19.74 12.02 -8.65 0.117 6410
 6412 3 -19.91 12.1 -8.72 0.111 6411
 6413 3 -20.09 12.15 -8.72 0.156 6412
 6414 3 -20.22 12.22 -8.7 0.184 6413
 6415 3 -20.4 12.22 -8.64 0.163 6414
 6416 3 -20.54 12.24 -8.53 0.152 6415
 6417 3 -20.68 12.38 -8.47 0.154 6416
 6418 3 -20.74 12.47 -8.62 0.189 6417
 6419 3 -20.88 12.55 -8.63 0.231 6418
 6420 3 -20.81 12.57 -9.04 0.113 6419
 6421 3 -20.74 12.6 -9.23 0.066 6420
 6422 3 -20.72 12.67 -9.37 0.075 6421
 6423 3 -20.82 12.75 -9.46 0.094 6422
 6424 3 -20.86 12.8 -9.54 0.106 6423
 6425 3 -20.77 12.83 -9.7 0.065 6424
 6426 3 -20.63 12.9 -9.65 0.099 6425
 6427 3 -20.41 12.99 -9.63 0.098 6426
 6428 3 -20.34 13.05 -9.69 0.000125 6427
 6429 3 -21.04 12.79 -8.36 0.113 6419
 6430 3 -21.04 12.93 -8.22 0.12 6429
 6431 3 -21.09 13.05 -8.2 0.079 6430
 6432 3 -21.11 13.2 -8.18 0.069 6431
 6433 3 -20.99 13.26 -8.24 0.083 6432
 6434 3 -20.9 13.24 -8.33 0.000125 6433
 6435 3 -20.15 12.45 -8.72 0.093 6414
 6436 3 -20.36 12.42 -8.69 0.092 6435
 6437 3 -18.59 11.93 -7.89 0.092 6400
 6438 3 -18.45 11.93 -7.97 0.102 6437
 6439 3 -18.36 11.96 -8.05 0.097 6438
 6440 3 -18.27 11.95 -8.15 0.071 6439
 6441 3 -19.06 13.3 -5.73 0.313 4655
 6442 3 -19.16 13.22 -5.63 0.252 6441
 6443 3 -19.16 13.17 -5.51 0.164 6442
 6444 3 -19.22 13.08 -5.38 0.158 6443
 6445 3 -19.22 12.89 -5.29 0.133 6444
 6446 3 -19.29 12.76 -5.17 0.13 6445
 6447 3 -19.34 12.63 -5.09 0.126 6446
 6448 3 -19.43 12.57 -5.04 0.129 6447
 6449 3 -19.5 12.49 -4.96 0.13 6448
 6450 3 -19.61 12.4 -4.91 0.152 6449
 6451 3 -19.7 11.85 -4.89 0.386 6450
 6452 3 -19.82 11.93 -4.77 0.235 6451
 6453 3 -19.86 11.9 -4.67 0.189 6452
 6454 3 -19.93 11.8 -4.55 0.152 6453
 6455 3 -19.97 11.7 -4.47 0.14 6454
 6456 3 -20.11 11.58 -4.36 0.139 6455
 6457 3 -20.2 11.55 -4.27 0.145 6456
 6458 3 -20.34 11.4 -4.18 0.104 6457
 6459 3 -20.38 11.3 -4.1 0.185 6458
 6460 3 -20.56 11.2 -3.98 0.117 6459
 6461 3 -20.66 11.09 -3.97 0.098 6460
 6462 3 -20.79 11.04 -3.95 0.146 6461
 6463 3 -20.86 10.92 -3.85 0.172 6462
 6464 3 -20.93 10.84 -3.79 0.154 6463
 6465 3 -21.02 10.72 -3.66 0.142 6464
 6466 3 -21.13 10.58 -3.54 0.14 6465
 6467 3 -21.2 10.54 -3.47 0.159 6466
 6468 3 -21.31 10.4 -3.5 0.169 6467
 6469 3 -21.38 10.23 -3.56 0.15 6468
 6470 3 -21.49 10.07 -3.62 0.153 6469
 6471 3 -21.52 9.85 -3.6 0.15 6470
 6472 3 -21.61 9.64 -3.56 0.209 6471
 6473 3 -21.74 9.55 -3.56 0.212 6472
 6474 3 -21.86 9.4 -3.52 0.195 6473
 6475 3 -21.97 9.25 -3.5 0.144 6474
 6476 3 -22.47 8.76 -3.81 0.491 6475
 6477 3 -22.41 8.93 -3.83 0.312 6476
 6478 3 -22.5 9.07 -3.81 0.121 6477
 6479 3 -22.54 9.23 -3.7 0.125 6478
 6480 3 -22.54 9.25 -3.56 0.146 6479
 6481 3 -22.56 9.42 -3.47 0.16 6480
 6482 3 -22.75 9.92 -3.39 0.335 6481
 6483 3 -22.61 9.9 -3.29 0.315 6482
 6484 3 -22.5 10 -3.22 0.272 6483
 6485 3 -22.49 10.05 -3.06 0.255 6484
 6486 3 -22.43 10.05 -2.93 0.228 6485
 6487 3 -22.38 9.99 -2.68 0.206 6486
 6488 3 -22.25 9.96 -2.41 0.311 6487
 6489 3 -21.9 10.29 -2.35 0.129 6488
 6490 3 -21.77 10.32 -2.31 0.153 6489
 6491 3 -21.63 10.41 -2.22 0.158 6490
 6492 3 -21.5 10.49 -2.31 0.171 6491
 6493 3 -21.41 10.57 -2.33 0.092 6492
 6494 3 -22.24 9.82 -2.33 0.279 6488
 6495 3 -22.22 9.75 -2.16 0.278 6494
 6496 3 -22.13 9.67 -2.04 0.249 6495
 6497 3 -22.09 9.57 -1.82 0.279 6496
 6498 3 -21.99 9.52 -1.74 0.253 6497
 6499 3 -21.91 9.45 -1.58 0.256 6498
 6500 3 -21.71 9.47 -1.32 0.28 6499
 6501 3 -21.65 9.57 -0.99 0.151 6500
 6502 3 -21.69 9.71 -0.84 0.198 6501
 6503 3 -21.55 9.74 -0.74 0.203 6502
 6504 3 -21.55 9.83 -0.63 0.214 6503
 6505 3 -21.62 9.9 -0.53 0.263 6504
 6506 3 -21.71 9.93 -0.36 0.282 6505
 6507 3 -21.74 9.98 -0.26 0.364 6506
 6508 3 -21.89 10.07 -0.15 0.398 6507
 6509 3 -21.99 10.17 -0.03 0.437 6508
 6510 3 -22.1 10.24 0.01 0.432 6509
 6511 3 -22.15 10.31 0.21 0.408 6510
 6512 3 -22.17 10.39 0.44 0.38 6511
 6513 3 -22.3 10.46 0.53 0.334 6512
 6514 3 -22.37 10.57 0.63 0.346 6513
 6515 3 -22.44 10.66 0.77 0.317 6514
 6516 3 -22.78 10.57 0.47 0.117 6515
 6517 3 -22.99 10.57 0.67 0.077 6516
 6518 3 -23.1 10.52 0.7 0.13 6517
 6519 3 -23.15 10.41 0.58 0.12 6518
 6520 3 -23.12 10.46 0.45 0.134 6519
 6521 3 -23.12 10.43 0.33 0.000125 6520
 6522 3 -22.4 10.82 0.96 0.242 6515
 6523 3 -22.4 11.02 1.11 0.219 6522
 6524 3 -22.4 11.24 1.21 0.243 6523
 6525 3 -22.33 11.37 1.3 0.245 6524
 6526 3 -22.08 11.43 1.27 0.146 6525
 6527 3 -21.98 11.5 1.34 0.14 6526
 6528 3 -21.87 11.59 1.38 0.122 6527
 6529 3 -21.73 11.7 1.39 0.101 6528
 6530 3 -21.6 11.77 1.35 0.138 6529
 6531 3 -21.48 11.83 1.28 0.121 6530
 6532 3 -21.4 11.91 1.19 0.16 6531
 6533 3 -21.3 12.05 1.11 0.14 6532
 6534 3 -21.26 12.15 1.04 0.139 6533
 6535 3 -21.1 12.26 1.02 0.15 6534
 6536 3 -20.94 12.31 0.99 0.128 6535
 6537 3 -20.76 12.37 1.03 0.136 6536
 6538 3 -20.67 12.41 1 0.148 6537
 6539 3 -20.56 12.47 0.92 0.189 6538
 6540 3 -20.49 12.48 0.84 0.246 6539
 6541 3 -20.33 12.73 0.95 0.175 6540
 6542 3 -20.17 12.79 0.97 0.166 6541
 6543 3 -20.03 12.84 0.97 0.173 6542
 6544 3 -19.94 12.99 1.05 0.196 6543
 6545 3 -19.85 13.1 1.12 0.259 6544
 6546 3 -19.85 13.12 1.26 0.306 6545
 6547 3 -19.83 13.31 1.2 0.373 6546
 6548 3 -19.6 13.21 1.18 0.414 6547
 6549 3 -19.55 13.35 1.21 0.483 6548
 6550 3 -19.51 13.39 1.33 0.52 6549
 6551 3 -19.37 13.4 1.39 0.521 6550
 6552 3 -19.21 13.49 1.36 0.538 6551
 6553 3 -18.94 13.43 1.21 0.493 6552
 6554 3 -18.76 13.32 1.31 0.504 6553
 6555 3 -18.65 13.14 1.53 0.453 6554
 6556 3 -19.12 13.87 1.69 0.039 6555
 6557 3 -19.24 13.93 1.66 0.08 6556
 6558 3 -19.37 14.07 1.68 0.052 6557
 6559 3 -19.46 14.16 1.63 0.077 6558
 6560 3 -19.6 14.3 1.62 0.071 6559
 6561 3 -19.71 14.37 1.55 0.069 6560
 6562 3 -18.53 13.24 1.42 0.348 6555
 6563 3 -18.19 12.74 1.39 0.289 6562
 6564 3 -18.03 12.54 1.44 0.168 6563
 6565 3 -17.94 12.4 1.37 0.181 6564
 6566 3 -17.89 12.21 1.35 0.17 6565
 6567 3 -17.8 12.07 1.32 0.19 6566
 6568 3 -17.76 11.85 1.29 0.165 6567
 6569 3 -17.64 11.66 1.26 0.184 6568
 6570 3 -17.49 11.52 1.22 0.172 6569
 6571 3 -17.37 11.4 1.12 0.112 6570
 6572 3 -18.6 13.23 1.94 0.196 6562
 6573 3 -18.58 13.32 2.02 0.222 6572
 6574 3 -18.42 13.79 1.41 0.246 6573
 6575 3 -18.42 13.92 1.19 0.233 6574
 6576 3 -18.35 14.01 1.26 0.186 6575
 6577 3 -18.31 14.13 1.35 0.181 6576
 6578 3 -18.24 14.27 1.52 0.136 6577
 6579 3 -18.12 14.41 1.54 0.138 6578
 6580 3 -18.81 13.85 1.01 0.081 6554
 6581 3 -19.58 13.87 1.83 0.185 6552
 6582 3 -19.49 14.07 1.87 0.171 6581
 6583 3 -19.49 14.17 1.88 0.147 6582
 6584 3 -19.46 14.31 1.89 0.176 6583
 6585 3 -19.58 14.41 1.94 0.234 6584
 6586 3 -19.58 14.51 2.04 0.291 6585
 6587 3 -19.65 14.76 1.9 0.358 6586
 6588 3 -19.58 14.9 1.9 0.389 6587
 6589 3 -19.49 14.98 1.93 0.441 6588
 6590 3 -19.42 15.12 2.08 0.312 6589
 6591 3 -19.46 15.27 2.04 0.173 6590
 6592 3 -19.37 15.4 1.98 0.000125 6591
 6593 3 -19.42 15.09 2.6 0.107 6590
 6594 3 -19.37 15.16 2.7 0.171 6593
 6595 3 -19.46 15.24 2.83 0.174 6594
 6596 3 -19.61 15.22 3 0.164 6595
 6597 3 -19.61 15.24 3.12 0.189 6596
 6598 3 -19.75 15.17 3.31 0.188 6597
 6599 3 -19.89 15.08 3.47 0.152 6598
 6600 3 -20 15.42 3.47 0.103 6599
 6601 3 -20.13 15.5 3.5 0.104 6600
 6602 3 -20.29 15.55 3.5 0.117 6601
 6603 3 -20.48 15.57 3.64 0.124 6602
 6604 3 -20.61 15.67 3.64 0.142 6603
 6605 3 -20.82 15.83 3.62 0.151 6604
 6606 3 -20.98 15.9 3.66 0.13 6605
 6607 3 -21.18 15.88 3.77 0.117 6606
 6608 3 -21.34 15.93 3.77 0.124 6607
 6609 3 -21.54 16.04 3.77 0.12 6608
 6610 3 -21.77 16.06 3.81 0.144 6609
 6611 3 -21.91 15.9 3.83 0.149 6610
 6612 3 -22.07 15.95 3.77 0.134 6611
 6613 3 -22.23 16.02 3.77 0.097 6612
 6614 3 -19.95 15.01 3.58 0.129 6599
 6615 3 -20.16 14.82 3.68 0.105 6614
 6616 3 -20.23 14.82 3.79 0.073 6615
 6617 3 -22.51 11.4 1.45 0.219 6525
 6618 3 -22.53 11.37 1.59 0.254 6617
 6619 3 -22.67 11.39 1.64 0.32 6618
 6620 3 -22.96 11.57 1.49 0.219 6619
 6621 3 -23.1 11.65 1.46 0.233 6620
 6622 3 -23.26 11.6 1.36 0.265 6621
 6623 3 -23.39 11.52 1.27 0.354 6622
 6624 3 -23.53 11.46 1.28 0.422 6623
 6625 3 -23.64 11.47 1.25 0.507 6624
 6626 3 -23.78 11.52 1.29 0.581 6625
 6627 3 -23.87 11.52 1.16 0.606 6626
 6628 3 -24.01 11.45 1.11 0.571 6627
 6629 3 -23.62 12.3 0.93 0.131 6628
 6630 3 -23.51 12.4 0.93 0.148 6629
 6631 3 -23.4 12.51 1.03 0.128 6630
 6632 3 -23.31 12.59 1.15 0.148 6631
 6633 3 -23.31 12.55 1.34 0.000125 6632
 6634 3 -24.17 11.59 1.17 0.58 6628
 6635 3 -24.28 11.87 1.21 0.487 6634
 6636 3 -24.08 12.56 1.17 0.099 6635
 6637 3 -24.05 12.68 1.18 0.138 6636
 6638 3 -24.51 11.82 1.32 0.409 6635
 6639 3 -24.67 11.75 1.28 0.362 6638
 6640 3 -24.74 11.4 0.85 0.156 6639
 6641 3 -24.78 11.23 0.65 0.169 6640
 6642 3 -24.73 11.08 0.62 0.145 6641
 6643 3 -24.58 10.91 0.6 0.103 6642
 6644 3 -24.51 10.77 0.63 0.106 6643
 6645 3 -24.49 10.6 0.63 0.076 6644
 6646 3 -24.96 11.9 1.69 0.192 6639
 6647 3 -25.05 11.79 1.77 0.185 6646
 6648 3 -25.15 11.72 1.83 0.208 6647
 6649 3 -25.26 11.58 1.88 0.276 6648
 6650 3 -25.33 11.48 1.93 0.267 6649
 6651 3 -25.51 11.46 1.99 0.233 6650
 6652 3 -25.62 11.45 2.03 0.2 6651
 6653 3 -25.81 11.47 1.89 0.146 6652
 6654 3 -25.98 11.41 1.84 0.15 6653
 6655 3 -26.14 11.43 1.85 0.176 6654
 6656 3 -26.28 11.43 1.95 0.145 6655
 6657 3 -26.37 11.37 2.03 0.000125 6656
 6658 3 -25.61 11.35 2.28 0.149 6652
 6659 3 -25.75 11.31 2.42 0.146 6658
 6660 3 -25.86 11.3 2.48 0.198 6659
 6661 3 -25.95 11.4 2.57 0.209 6660
 6662 3 -26.07 11.57 2.69 0.203 6661
 6663 3 -26.23 11.66 2.76 0.217 6662
 6664 3 -26.32 11.82 2.82 0.235 6663
 6665 3 -26.36 12.04 2.88 0.237 6664
 6666 3 -26.43 12.2 2.92 0.209 6665
 6667 3 -26.5 12.38 3.01 0.184 6666
 6668 3 -26.55 12.47 3.13 0.2 6667
 6669 3 -26.41 12.58 3.19 0.14 6668
 6670 3 -26.36 12.58 3.3 0.068 6669
 6671 3 -26.77 12.49 3.32 0.154 6668
 6672 3 -26.95 12.56 3.3 0.17 6671
 6673 3 -27.14 12.74 3.23 0.113 6672
 6674 3 -27.25 12.82 3.24 0.113 6673
 6675 3 -27.34 12.96 3.21 0.109 6674
 6676 3 -27.45 13.1 3.24 0.14 6675
 6677 3 -27.54 13.17 3.24 0.116 6676
 6678 3 -27.64 13.26 3.23 0.103 6677
 6679 3 -27.77 13.38 3.19 0.151 6678
 6680 3 -27.91 13.49 3.19 0.181 6679
 6681 3 -28.07 13.74 3.13 0.188 6680
 6682 3 -28.16 13.92 3.13 0.179 6681
 6683 3 -28.2 14.15 3.13 0.149 6682
 6684 3 -28.34 14.29 3.13 0.142 6683
 6685 3 -28.43 14.4 3.15 0.193 6684
 6686 3 -28.52 14.55 3.17 0.214 6685
 6687 3 -28.52 14.74 3.19 0.177 6686
 6688 3 -28.61 14.9 3.17 0.136 6687
 6689 3 -28.66 15.14 3.21 0.16 6688
 6690 3 -28.75 15.26 3.19 0.15 6689
 6691 3 -28.84 15.41 3.13 0.186 6690
 6692 3 -28.97 15.5 3.09 0.188 6691
 6693 3 -29.05 15.58 3.05 0.227 6692
 6694 3 -29.19 15.65 2.96 0.269 6693
 6695 3 -29.33 15.66 2.84 0.309 6694
 6696 3 -29.53 15.41 2.49 0.131 6695
 6697 3 -29.49 15.49 2.32 0.14 6696
 6698 3 -29.39 15.5 2.15 0.109 6697
 6699 3 -29.31 15.48 2.05 0.000125 6698
 6700 3 -29.25 16.06 3.07 0.112 6695
 6701 3 -29.2 16.27 3.13 0.15 6700
 6702 3 -29.23 16.41 3.17 0.172 6701
 6703 3 -29.3 16.61 3.13 0.191 6702
 6704 3 -29.35 16.77 3.05 0.169 6703
 6705 3 -29.42 16.95 2.94 0.179 6704
 6706 3 -29.51 17.06 2.9 0.15 6705
 6707 3 -29.62 17.2 2.9 0.134 6706
 6708 3 -29.69 17.31 2.9 0.151 6707
 6709 3 -29.85 17.41 2.94 0.164 6708
 6710 3 -29.94 17.56 2.94 0.174 6709
 6711 3 -30.01 17.72 2.9 0.163 6710
 6712 3 -30.21 17.86 3.05 0.144 6711
 6713 3 -30.35 17.93 3.19 0.094 6712
 6714 3 -30.49 17.95 3.26 0.117 6713
 6715 3 -30.6 18.06 3.28 0.104 6714
 6716 3 -30.68 18.13 3.44 0.155 6715
 6717 3 -30.76 18.29 3.44 0.142 6716
 6718 3 -30.92 18.41 3.4 0.129 6717
 6719 3 -31.01 18.52 3.36 0.179 6718
 6720 3 -31.15 18.66 3.34 0.174 6719
 6721 3 -31.24 18.72 3.28 0.149 6720
 6722 3 -31.37 18.77 3.28 0.158 6721
 6723 3 -31.44 18.95 3.26 0.187 6722
 6724 3 -31.44 19.09 3.21 0.207 6723
 6725 3 -31.49 19.18 3.19 0.268 6724
 6726 3 -31.3 18.88 2.92 0.156 6725
 6727 3 -31.3 18.77 2.74 0.126 6726
 6728 3 -31.26 18.79 2.63 0.102 6727
 6729 3 -31.15 18.81 2.57 0.000125 6728
 6730 3 -31.69 19.52 3.5 0.139 6725
 6731 3 -31.78 19.66 3.56 0.117 6730
 6732 3 -31.87 19.79 3.64 0.133 6731
 6733 3 -32.01 19.82 3.64 0.124 6732
 6734 3 -32.12 19.91 3.64 0.133 6733
 6735 3 -32.23 20.06 3.66 0.165 6734
 6736 3 -32.27 20.2 3.72 0.173 6735
 6737 3 -32.4 20.32 3.75 0.178 6736
 6738 3 -32.55 20.41 3.81 0.178 6737
 6739 3 -32.73 20.49 3.87 0.168 6738
 6740 3 -32.8 20.59 3.89 0.193 6739
 6741 3 -32.92 20.66 3.93 0.279 6740
 6742 3 -32.94 20.79 3.93 0.359 6741
 6743 3 -33.06 20.84 4.05 0.433 6742
 6744 3 -33.11 20.97 4.05 0.489 6743
 6745 3 -33.19 21.04 4.16 0.53 6744
 6746 3 -33.25 21.06 4.28 0.545 6745
 6747 3 -33.29 20.52 4.79 0.132 6746
 6748 3 -33.18 20.36 4.86 0.114 6747
 6749 3 -33.24 20.18 4.91 0.146 6748
 6750 3 -33.29 20 4.98 0.205 6749
 6751 3 -33.29 19.84 5.02 0.249 6750
 6752 3 -33.5 19.43 5.03 0.093 6751
 6753 3 -33.43 19.38 5.1 0.000125 6752
 6754 3 -33.31 21.38 4.12 0.368 6746
 6755 3 -33.81 20.88 4.25 0.028 6754
 6756 3 -33.5 21.45 4.25 0.253 6754
 6757 3 -33.65 21.59 4.3 0.224 6756
 6758 3 -33.85 21.68 4.25 0.192 6757
 6759 3 -34.01 21.79 4.29 0.164 6758
 6760 3 -34.15 21.88 4.36 0.185 6759
 6761 3 -34.21 22 4.38 0.168 6760
 6762 3 -34.16 22.11 4.12 0.138 6761
 6763 3 -34.18 22.29 4.08 0.214 6762
 6764 3 -34.18 22.38 4.16 0.202 6763
 6765 3 -34.19 22.49 4.17 0.000125 6764
 6766 3 -34.36 22.13 4.55 0.131 6761
 6767 3 -34.37 22.24 4.59 0.14 6766
 6768 3 -34.43 22.43 4.63 0.112 6767
 6769 3 -34.47 22.56 4.63 0.118 6768
 6770 3 -34.54 22.72 4.62 0.136 6769
 6771 3 -34.67 22.88 4.57 0.117 6770
 6772 3 -34.79 23.04 4.5 0.14 6771
 6773 3 -34.9 23.09 4.48 0.178 6772
 6774 3 -35.01 23.07 4.41 0.136 6773
 6775 3 -35.23 23.25 4.37 0.124 6774
 6776 3 -35.43 23.31 4.37 0.153 6775
 6777 3 -35.55 23.36 4.37 0.178 6776
 6778 3 -35.72 23.41 4.36 0.143 6777
 6779 3 -35.88 23.56 4.28 0.147 6778
 6780 3 -35.97 23.65 4.29 0.137 6779
 6781 3 -36.12 23.79 4.16 0.103 6780
 6782 3 -36.26 23.81 4.11 0.144 6781
 6783 3 -36.26 23.84 3.97 0.203 6782
 6784 3 -36.32 23.91 3.87 0.186 6783
 6785 3 -36.44 24.16 3.91 0.165 6784
 6786 3 -36.54 24.27 3.91 0.212 6785
 6787 3 -36.73 24.38 3.91 0.2 6786
 6788 3 -36.93 24.52 3.93 0.169 6787
 6789 3 -37.19 24.61 4 0.199 6788
 6790 3 -37.36 24.59 4.04 0.196 6789
 6791 3 -37.51 24.54 4.11 0.199 6790
 6792 3 -37.68 24.5 4.17 0.193 6791
 6793 3 -37.87 24.5 4.25 0.228 6792
 6794 3 -37.98 24.43 4.3 0.179 6793
 6795 3 -38.18 24.41 4.33 0.137 6794
 6796 3 -38.33 24.5 4.37 0.182 6795
 6797 3 -38.5 24.47 4.42 0.248 6796
 6798 3 -38.65 24.43 4.49 0.304 6797
 6799 3 -38.82 24.4 4.54 0.306 6798
 6800 3 -38.95 24.36 4.57 0.327 6799
 6801 3 -39.08 24.56 4.59 0.333 6800
 6802 3 -39.19 24.57 4.75 0.37 6801
 6803 3 -39.35 24.54 4.82 0.424 6802
 6804 3 -39.46 24.52 4.9 0.497 6803
 6805 3 -39.57 24.54 5 0.56 6804
 6806 3 -39.82 24.66 4.82 0.474 6805
 6807 3 -40.07 24.07 4.78 0.182 6806
 6808 3 -40.14 23.95 4.74 0.186 6807
 6809 3 -40.04 23.74 4.78 0.161 6808
 6810 3 -40.11 23.59 4.77 0.129 6809
 6811 3 -40.14 23.36 4.75 0.125 6810
 6812 3 -40.19 23.25 4.82 0.037 6811
 6813 3 -40.01 24.93 4.71 0.409 6806
 6814 3 -40.15 25.07 4.74 0.355 6813
 6815 3 -40.27 25.27 4.71 0.321 6814
 6816 3 -40.33 25.4 4.62 0.254 6815
 6817 3 -40.51 25.56 4.69 0.18 6816
 6818 3 -40.7 25.54 4.75 0.16 6817
 6819 3 -40.88 25.54 4.71 0.175 6818
 6820 3 -41.07 25.61 4.7 0.19 6819
 6821 3 -41.23 25.59 4.75 0.214 6820
 6822 3 -41.38 25.49 4.8 0.191 6821
 6823 3 -41.54 25.47 4.84 0.168 6822
 6824 3 -41.78 25.4 4.92 0.155 6823
 6825 3 -41.93 25.36 4.92 0.188 6824
 6826 3 -42.14 25.43 4.88 0.15 6825
 6827 3 -42.32 25.43 4.98 0.167 6826
 6828 3 -42.47 25.45 4.96 0.195 6827
 6829 3 -42.64 25.66 4.91 0.16 6828
 6830 3 -42.74 25.84 4.94 0.145 6829
 6831 3 -42.94 25.84 5.01 0.138 6830
 6832 3 -42.44 25.18 5.09 0.141 6828
 6833 3 -42.43 24.95 5.16 0.269 6832
 6834 3 -42.57 24.79 5.24 0.284 6833
 6835 3 -42.54 24.66 5.23 0.336 6834
 6836 3 -42.62 24.54 5.16 0.325 6835
 6837 3 -42.68 24.43 5.21 0.369 6836
 6838 3 -42.79 24.31 5.25 0.382 6837
 6839 3 -42.86 24.2 5.2 0.312 6838
 6840 3 -42.89 24.09 5.08 0.243 6839
 6841 3 -42.83 23.82 4.95 0.21 6840
 6842 3 -42.79 23.52 4.92 0.138 6841
 6843 3 -42.79 23.41 4.83 0.143 6842
 6844 3 -42.78 23.22 4.79 0.143 6843
 6845 3 -42.72 23.11 4.75 0.164 6844
 6846 3 -42.71 22.99 4.71 0.167 6845
 6847 3 -42.65 22.79 4.67 0.155 6846
 6848 3 -42.57 22.63 4.7 0.136 6847
 6849 3 -42.61 22.45 4.75 0.106 6848
 6850 3 -42.62 22.29 4.75 0.156 6849
 6851 3 -42.56 22.11 4.84 0.149 6850
 6852 3 -42.49 22.02 4.95 0.177 6851
 6853 3 -42.4 21.97 5.16 0.211 6852
 6854 3 -42.39 21.93 5.36 0.204 6853
 6855 3 -42.32 21.86 5.59 0.169 6854
 6856 3 -42.29 21.9 5.75 0.204 6855
 6857 3 -42.22 21.91 5.86 0.272 6856
 6858 3 -42.24 22.04 5.95 0.327 6857
 6859 3 -42.06 21.95 5.95 0.444 6858
 6860 3 -42.11 21.97 6.12 0.529 6859
 6861 3 -42.01 22.06 6.2 0.568 6860
 6862 3 -42.14 21.95 6.57 0.552 6861
 6863 3 -41.9 21.93 6.65 0.474 6862
 6864 3 -42.04 21.7 6.87 0.366 6863
 6865 3 -42.29 21.54 7.09 0.172 6864
 6866 3 -42.43 21.52 7.33 0.177 6865
 6867 3 -42.5 21.47 7.51 0.193 6866
 6868 3 -42.56 21.38 7.7 0.167 6867
 6869 3 -42.61 21.31 7.83 0.191 6868
 6870 3 -42.72 21.22 7.91 0.209 6869
 6871 3 -42.85 21.16 8.03 0.253 6870
 6872 3 -42.97 21.09 8.18 0.274 6871
 6873 3 -43.04 20.99 8.33 0.309 6872
 6874 3 -43.15 20.91 8.5 0.285 6873
 6875 3 -43.15 20.86 8.65 0.352 6874
 6876 3 -43.26 20.88 8.76 0.37 6875
 6877 3 -43.26 20.88 9.01 0.36 6876
 6878 3 -43.25 20.91 9.17 0.365 6877
 6879 3 -43.25 20.95 9.4 0.31 6878
 6880 3 -43.36 20.9 9.47 0.255 6879
 6881 3 -43.53 20.68 9.55 0.164 6880
 6882 3 -43.65 20.54 9.75 0.112 6881
 6883 3 -43.76 20.45 9.84 0.125 6882
 6884 3 -43.82 20.38 9.97 0.148 6883
 6885 3 -43.86 20.29 10.1 0.148 6884
 6886 3 -43.93 20.27 10.25 0.155 6885
 6887 3 -44.01 20.29 10.38 0.139 6886
 6888 3 -44.07 20.29 10.5 0.148 6887
 6889 3 -44.07 20.32 10.66 0.166 6888
 6890 3 -44.12 20.31 10.82 0.137 6889
 6891 3 -44.21 20.38 10.9 0.148 6890
 6892 3 -44.22 20.52 11.07 0.14 6891
 6893 3 -44.24 20.49 11.24 0.185 6892
 6894 3 -44.16 20.49 11.4 0.163 6893
 6895 3 -44.13 20.5 11.56 0.179 6894
 6896 3 -44.19 20.41 11.77 0.135 6895
 6897 3 -44.08 20.38 11.9 0.103 6896
 6898 3 -43.98 20.34 12 0.049 6897
 6899 3 -43.86 20.31 12.07 0.133 6898
 6900 3 -43.76 20.34 12.09 0.232 6899
 6901 3 -43.58 20.32 12.15 0.244 6900
 6902 3 -43.38 20.09 11.94 0.121 6901
 6903 3 -43.26 20 11.93 0.123 6902
 6904 3 -43.12 19.93 11.84 0.095 6903
 6905 3 -42.95 19.91 11.75 0.115 6904
 6906 3 -42.83 19.81 11.72 0.116 6905
 6907 3 -42.8 19.61 11.64 0.094 6906
 6908 3 -42.75 19.45 11.61 0.102 6907
 6909 3 -42.65 19.36 11.55 0.093 6908
 6910 3 -42.58 19.31 11.49 0.107 6909
 6911 3 -42.48 19.16 11.38 0.117 6910
 6912 3 -42.45 19.06 11.26 0.163 6911
 6913 3 -42.51 19 11.16 0.194 6912
 6914 3 -42.57 18.91 11.08 0.182 6913
 6915 3 -42.48 18.81 10.98 0.103 6914
 6916 3 -42.48 18.66 10.9 0.097 6915
 6917 3 -42.55 18.49 10.75 0.094 6916
 6918 3 -42.51 18.32 10.75 0.101 6917
 6919 3 -42.55 18.2 10.74 0.14 6918
 6920 3 -42.65 18.15 10.56 0.159 6919
 6921 3 -42.76 18.11 10.44 0.118 6920
 6922 3 -42.98 18.09 10.41 0.118 6921
 6923 3 -43.05 18.13 10.31 0.082 6922
 6924 3 -43.45 20.47 12.16 0.13 6901
 6925 3 -43.3 20.56 12.25 0.1 6924
 6926 3 -43.12 20.56 12.3 0.106 6925
 6927 3 -43.01 20.54 12.25 0.125 6926
 6928 3 -42.9 20.63 12.38 0.131 6927
 6929 3 -42.87 20.72 12.49 0.139 6928
 6930 3 -42.86 20.88 12.52 0.161 6929
 6931 3 -42.86 21.04 12.48 0.141 6930
 6932 3 -42.97 21.68 6.54 0.116 6862
 6933 3 -43.07 21.72 6.5 0.122 6932
 6934 3 -43.17 21.68 6.53 0.136 6933
 6935 3 -43.25 21.63 6.59 0.124 6934
 6936 3 -43.36 21.68 6.61 0.127 6935
 6937 3 -43.47 21.43 6.54 0.129 6936
 6938 3 -43.57 21.36 6.57 0.15 6937
 6939 3 -43.68 21.31 6.62 0.187 6938
 6940 3 -43.78 21.25 6.61 0.185 6939
 6941 3 -43.96 21.18 6.62 0.167 6940
 6942 3 -44.11 21.22 6.74 0.204 6941
 6943 3 -44.24 21.25 6.83 0.227 6942
 6944 3 -44.32 21.31 6.92 0.265 6943
 6945 3 -44.42 21.41 6.99 0.293 6944
 6946 3 -44.49 21.5 7 0.334 6945
 6947 3 -44.64 21.54 7.01 0.392 6946
 6948 3 -44.75 21.54 7.03 0.46 6947
 6949 3 -44.82 21.52 7.11 0.485 6948
 6950 3 -44.94 21.52 7.08 0.507 6949
 6951 3 -45.04 20.7 6.95 0.28 6950
 6952 3 -45.12 20.54 6.91 0.256 6951
 6953 3 -45.26 20.5 6.83 0.205 6952
 6954 3 -39.43 24.15 5.49 0.293 6805
 6955 3 -39.54 24.06 5.69 0.106 6954
 6956 3 -38.9 23.91 4.57 0.125 6800
 6957 3 -39.03 23.82 4.57 0.124 6956
 6958 3 -23.87 11.49 1.91 0.087 6626
 6959 3 -23.9 11.62 1.95 0.105 6958
 6960 3 -23.94 11.71 2.07 0.112 6959
 6961 3 -23.94 11.83 2.13 0.149 6960
 6962 3 -23.85 11.93 2.07 0.239 6961
 6963 3 -23.71 11.68 1.83 0.112 6962
 6964 3 -21.65 9.34 -1.35 0.241 6500
 6965 3 -21.56 9.17 -1.35 0.215 6964
 6966 3 -21.42 9.02 -1.28 0.259 6965
 6967 3 -21.19 8.87 -1.23 0.264 6966
 6968 3 -21.06 8.72 -1.28 0.251 6967
 6969 3 -20.91 8.63 -1.37 0.228 6968
 6970 3 -20.79 8.35 -1.46 0.255 6969
 6971 3 -20.65 8.16 -1.58 0.315 6970
 6972 3 -20.57 8.07 -1.66 0.308 6971
 6973 3 -20.54 7.94 -1.69 0.337 6972
 6974 3 -20.54 7.77 -1.77 0.402 6973
 6975 3 -20.5 7.58 -1.84 0.434 6974
 6976 3 -20.47 7.32 -1.79 0.518 6975
 6977 3 -20.63 6.85 -1.12 0.097 6976
 6978 3 -20.43 7.22 -1.69 0.497 6977
 6979 3 -19.97 7.58 -2.45 0.172 6978
 6980 3 -19.86 7.66 -2.58 0.159 6979
 6981 3 -19.79 7.77 -2.77 0.153 6980
 6982 3 -19.75 7.86 -2.91 0.139 6981
 6983 3 -19.65 7.95 -2.98 0.153 6982
 6984 3 -19.57 7.94 -3.18 0.157 6983
 6985 3 -19.54 8.05 -3.31 0.19 6984
 6986 3 -19.45 8.07 -3.47 0.182 6985
 6987 3 -19.36 8.2 -3.58 0.204 6986
 6988 3 -19.22 8.21 -3.68 0.172 6987
 6989 3 -19.11 8.17 -3.77 0.151 6988
 6990 3 -19 8.09 -3.91 0.152 6989
 6991 3 -18.84 8.08 -3.99 0.193 6990
 6992 3 -18.61 8.08 -4.02 0.185 6991
 6993 3 -18.49 8.06 -4.1 0.196 6992
 6994 3 -18.38 8.01 -4.22 0.247 6993
 6995 3 -18.32 7.94 -4.27 0.337 6994
 6996 3 -18.25 7.93 -4.36 0.46 6995
 6997 3 -18.16 7.95 -4.46 0.529 6996
 6998 3 -18.07 7.87 -4.52 0.644 6997
 6999 3 -17.9 7.91 -4.56 0.647 6998
 7000 3 -18.02 7.41 -4.71 0.508 6999
 7001 3 -18.04 7.18 -4.72 0.486 7000
 7002 3 -18.02 6.99 -4.77 0.447 7001
 7003 3 -17.93 6.81 -4.8 0.442 7002
 7004 3 -17.88 6.65 -4.84 0.439 7003
 7005 3 -17.77 6.49 -4.81 0.46 7004
 7006 3 -17.63 6.2 -4.97 0.534 7005
 7007 3 -17.47 6.19 -5.06 0.386 7006
 7008 3 -17.27 5.94 -4.96 0.172 7007
 7009 3 -17.11 5.74 -4.99 0.157 7008
 7010 3 -17.09 5.7 -5.09 0.191 7009
 7011 3 -17.09 5.57 -5.19 0.157 7010
 7012 3 -17.02 5.5 -5.26 0.146 7011
 7013 3 -17.95 6.44 -4.82 0.169 7004
 7014 3 -17.38 8.71 -4.38 0.201 6999
 7015 3 -17.25 8.89 -4.4 0.178 7014
 7016 3 -17.16 8.88 -4.49 0.266 7015
 7017 3 -17.09 8.95 -4.57 0.354 7016
 7018 3 -16.99 9.05 -4.61 0.424 7017
 7019 3 -16.97 9.16 -4.76 0.416 7018
 7020 3 -17.02 9.34 -4.77 0.467 7019
 7021 3 -17.11 9.02 -4.63 0.196 7020
 7022 3 -17.22 9 -4.6 0.142 7021
 7023 3 -17.02 9.51 -4.89 0.535 7020
 7024 3 -16.99 9.63 -4.97 0.547 7023
 7025 3 -16.86 9.64 -5.1 0.542 7024
 7026 3 -16.86 9.71 -5.22 0.551 7025
 7027 3 -16.79 9.82 -5.27 0.544 7026
 7028 3 -16.56 10.15 -5.18 0.476 7027
 7029 3 -16.52 10.24 -5.23 0.504 7028
 7030 3 -16.59 10.34 -5.34 0.556 7029
 7031 3 -16.52 10.43 -5.38 0.575 7030
 7032 3 -15.84 10.33 -5.22 0.153 7031
 7033 3 -15.64 10.43 -5.13 0.193 7032
 7034 3 -15.46 10.54 -5.02 0.182 7033
 7035 3 -15.25 10.49 -4.97 0.184 7034
 7036 3 -15.15 10.57 -4.84 0.234 7035
 7037 3 -15.07 10.51 -4.7 0.285 7036
 7038 3 -15.01 10.5 -4.59 0.326 7037
 7039 3 -14.97 10.45 -4.47 0.389 7038
 7040 3 -14.92 10.4 -4.38 0.457 7039
 7041 3 -14.89 10.4 -4.22 0.51 7040
 7042 3 -14.8 10.4 -4.13 0.584 7041
 7043 3 -14.66 10.54 -4.13 0.629 7042
 7044 3 -15.05 11.04 -3.76 0.127 7043
 7045 3 -14.99 11.14 -3.74 0.064 7044
 7046 3 -14.45 10.47 -4.09 0.633 7043
 7047 3 -14.39 10.32 -4 0.61 7046
 7048 3 -14.33 10.23 -3.92 0.536 7047
 7049 3 -14.67 10.16 -3.36 0.194 7048
 7050 3 -14.65 10.09 -3.17 0.218 7049
 7051 3 -14.65 10.13 -2.99 0.225 7050
 7052 3 -14.74 10.1 -2.86 0.296 7051
 7053 3 -14.74 10.07 -2.76 0.384 7052
 7054 3 -14.46 10.2 -2.61 0.43 7053
 7055 3 -14.35 10.06 -2.53 0.476 7054
 7056 3 -14.16 10.05 -2.47 0.475 7055
 7057 3 -13.96 9.9 -2.51 0.507 7056
 7058 3 -13.83 9.85 -2.49 0.518 7057
 7059 3 -13.72 9.76 -2.38 0.497 7058
 7060 3 -13.6 9.77 -2.32 0.471 7059
 7061 3 -13.64 9.32 -1.97 0.182 7060
 7062 3 -13.32 10.27 -2.38 0.204 7060
 7063 3 -13.15 10.3 -2.3 0.19 7062
 7064 3 -13.07 10.48 -2.19 0.158 7063
 7065 3 -13 10.59 -2.13 0.145 7064
 7066 3 -12.92 10.71 -2.07 0.14 7065
 7067 3 -12.74 10.77 -2.03 0.13 7066
 7068 3 -12.58 10.77 -1.93 0.13 7067
 7069 3 -12.45 10.83 -1.88 0.153 7068
 7070 3 -12.3 10.88 -1.82 0.202 7069
 7071 3 -12.16 10.93 -1.83 0.275 7070
 7072 3 -12.07 11.07 -1.78 0.323 7071
 7073 3 -11.97 11.17 -1.81 0.356 7072
 7074 3 -11.89 11.31 -1.7 0.427 7073
 7075 3 -11.78 11.4 -1.65 0.449 7074
 7076 3 -11.63 11.54 -1.62 0.453 7075
 7077 3 -11.58 11.67 -1.52 0.43 7076
 7078 3 -11.57 11.8 -1.39 0.373 7077
 7079 3 -11.46 11.82 -1.38 0.386 7078
 7080 3 -11.41 12.02 -1.4 0.407 7079
 7081 3 -11.26 12.13 -1.43 0.366 7080
 7082 3 -11.16 12.18 -1.52 0.404 7081
 7083 3 -11.17 12.37 -1.5 0.431 7082
 7084 3 -11.09 12.51 -1.49 0.514 7083
 7085 3 -11.12 12.68 -1.48 0.567 7084
 7086 3 -10.78 12.7 -1.36 0.521 7085
 7087 3 -11.31 12.8 -1.36 0.14 7086
 7088 3 -10.66 12.74 -1.36 0.499 7086
 7089 3 -10.31 12.84 -1.29 0.383 7088
 7090 3 -10.39 13.07 -1.29 0.278 7089
 7091 3 -10.36 13.32 -1.26 0.204 7090
 7092 3 -10.31 13.4 -1.39 0.25 7091
 7093 3 -10.19 13.4 -1.48 0.28 7092
 7094 3 -9.87 13.08 -1.52 0.177 7093
 7095 3 -9.71 12.96 -1.61 0.184 7094
 7096 3 -9.64 12.84 -1.69 0.244 7095
 7097 3 -9.56 12.72 -1.79 0.276 7096
 7098 3 -9.48 12.57 -1.84 0.235 7097
 7099 3 -9.26 12.49 -1.77 0.135 7098
 7100 3 -9.14 12.42 -1.77 0.118 7099
 7101 3 -8.98 12.39 -1.77 0.104 7100
 7102 3 -8.91 12.32 -1.79 0.124 7101
 7103 3 -8.76 12.22 -1.84 0.122 7102
 7104 3 -8.64 12.13 -1.86 0.145 7103
 7105 3 -8.45 11.95 -1.88 0.177 7104
 7106 3 -8.35 11.82 -1.83 0.189 7105
 7107 3 -8.25 11.67 -1.79 0.233 7106
 7108 3 -8.06 11.58 -1.69 0.257 7107
 7109 3 -8.34 11.33 -1.79 0.123 7108
 7110 3 -8.37 11.2 -1.81 0.063 7109
 7111 3 -8.3 11.09 -1.78 0.084 7110
 7112 3 -8.3 10.97 -1.75 0.138 7111
 7113 3 -8.29 10.8 -1.75 0.117 7112
 7114 3 -7.73 11.57 -1.59 0.192 7108
 7115 3 -7.59 11.52 -1.59 0.152 7114
 7116 3 -7.39 11.46 -1.56 0.148 7115
 7117 3 -7.23 11.47 -1.58 0.123 7116
 7118 3 -7.07 11.56 -1.57 0.145 7117
 7119 3 -6.94 11.64 -1.58 0.147 7118
 7120 3 -6.85 11.74 -1.69 0.167 7119
 7121 3 -6.79 11.76 -1.84 0.161 7120
 7122 3 -6.7 11.67 -1.94 0.192 7121
 7123 3 -6.57 11.58 -1.99 0.224 7122
 7124 3 -6.65 11.27 -1.99 0.165 7123
 7125 3 -6.74 11.04 -2.03 0.156 7124
 7126 3 -6.86 10.93 -1.99 0.174 7125
 7127 3 -7.12 10.88 -1.85 0.083 7126
 7128 3 -7 10.82 -1.84 0.096 7127
 7129 3 -6.9 10.73 -1.8 0.114 7128
 7130 3 -6.4 11.88 -2.13 0.126 7123
 7131 3 -6.33 12.01 -2.17 0.123 7130
 7132 3 -6.33 12.15 -2.19 0.077 7131
 7133 3 -6.16 12.37 -2.19 0.098 7132
 7134 3 -6 12.43 -2.15 0.096 7133
 7135 3 -5.89 12.45 -2.09 0.108 7134
 7136 3 -5.75 12.49 -2.11 0.138 7135
 7137 3 -5.68 12.48 -1.99 0.114 7136
 7138 3 -5.55 12.49 -1.85 0.159 7137
 7139 3 -5.48 12.52 -1.64 0.115 7138
 7140 3 -5.42 12.52 -1.48 0.069 7139
 7141 3 -9.8 12.63 -1.99 0.113 7098
 7142 3 -9.99 12.68 -2.07 0.076 7141
 7143 3 -10.25 13.57 -1.62 0.209 7093
 7144 3 -10.14 13.74 -1.68 0.204 7143
 7145 3 -9.98 13.93 -1.64 0.161 7144
 7146 3 -9.87 14.05 -1.61 0.125 7145
 7147 3 -9.82 14.25 -1.69 0.177 7146
 7148 3 -9.75 14.4 -1.67 0.234 7147
 7149 3 -9.87 14.54 -2.01 0.123 7148
 7150 3 -9.97 14.5 -2.17 0.104 7149
 7151 3 -9.55 14.33 -1.42 0.163 7148
 7152 3 -9.44 14.29 -1.3 0.118 7151
 7153 3 -9.34 14.32 -1.16 0.099 7152
 7154 3 -9.29 14.4 -1.09 0.09 7153
 7155 3 -9.23 14.52 -1.03 0.113 7154
 7156 3 -9.26 14.67 -0.9 0.192 7155
 7157 3 -9.26 14.73 -0.74 0.153 7156
 7158 3 -9.24 14.68 -0.54 0.206 7157
 7159 3 -9.33 14.48 -0.43 0.192 7158
 7160 3 -9.58 14.32 -0.43 0.096 7159
 7161 3 -9.72 14.29 -0.35 0.084 7160
 7162 3 -9.76 14.14 -0.35 0.114 7161
 7163 3 -9.73 13.99 -0.39 0.109 7162
 7164 3 -9.8 13.99 -0.54 0.083 7163
 7165 3 -15.2 9.5 -2.63 0.111 7053
 7166 3 -15.18 9.38 -2.59 0.138 7165
 7167 3 -15.13 9.23 -2.6 0.141 7166
 7168 3 -15.06 9.12 -2.6 0.141 7167
 7169 3 -15.02 8.97 -2.66 0.126 7168
 7170 3 -15 8.82 -2.62 0.102 7169
 7171 3 -14.97 8.65 -2.58 0.123 7170
 7172 3 -14.91 8.48 -2.5 0.134 7171
 7173 3 -14.97 8.02 -2.68 0.176 7172
 7174 3 -15.04 7.78 -2.73 0.151 7173
 7175 3 -15.08 7.66 -2.66 0.143 7174
 7176 3 -15.1 7.5 -2.62 0.122 7175
 7177 3 -15.04 7.35 -2.56 0.095 7176
 7178 3 -14.91 7.29 -2.52 0.079 7177
 7179 3 -14.1 10.12 -4.04 0.401 7048
 7180 3 -13.67 9.74 -4.22 0.179 7179
 7181 3 -13.6 9.58 -4.25 0.192 7180
 7182 3 -13.47 9.4 -4.31 0.144 7181
 7183 3 -13.24 9.35 -4.34 0.134 7182
 7184 3 -13.05 9.26 -4.26 0.155 7183
 7185 3 -12.96 9.16 -4.2 0.138 7184
 7186 3 -16.81 10.38 -5.67 0.243 7031
 7187 3 -17.13 10.2 -6.31 0.129 7186
 7188 3 -17.02 10.13 -6.43 0.198 7187
 7189 3 -16.97 10.1 -6.56 0.226 7188
 7190 3 -17.36 10.09 -6.71 0.079 7189
 7191 3 -17.47 10.15 -6.78 0.076 7190
 7192 3 -17.57 10.16 -6.85 0.084 7191
 7193 3 -17.68 10.16 -6.88 0.112 7192
 7194 3 -17.81 10.34 -7.02 0.13 7193
 7195 3 -17.81 10.56 -7.17 0.12 7194
 7196 3 -17.81 10.6 -7.28 0.000125 7195
 7197 3 -16.75 10.21 -6.64 0.079 7189
 7198 3 -16.66 10.2 -6.72 0.102 7197
 7199 3 -16.66 10.12 -6.8 0.148 7198
 7200 3 -16.68 9.95 -6.92 0.186 7199
 7201 3 -16.68 9.82 -7.07 0.116 7200
 7202 3 -16.68 9.77 -7.23 0.144 7201
 7203 3 -16.75 9.79 -7.32 0.084 7202
 7204 3 -16.97 10.35 -5.81 0.243 7186
 7205 3 -16.04 10.64 -5.21 0.192 7204
 7206 3 -15.9 10.65 -5.41 0.128 7205
 7207 3 -15.81 10.66 -5.54 0.082 7206
 7208 3 -15.65 10.63 -5.73 0.103 7207
 7209 3 -15.7 10.74 -5.88 0.226 7208
 7210 3 -15.38 10.81 -5.85 0.079 7209
 7211 3 -15.34 10.93 -5.92 0.098 7210
 7212 3 -15.21 11.01 -5.97 0.139 7211
 7213 3 -15.12 11.06 -6.06 0.12 7212
 7214 3 -15.04 11.09 -6.23 0.095 7213
 7215 3 -15.02 11.13 -6.37 0.105 7214
 7216 3 -14.99 11.24 -6.51 0.074 7215
 7217 3 -15.04 11.25 -6.62 0.148 7216
 7218 3 -15.08 11.32 -6.72 0.134 7217
 7219 3 -15.13 11.46 -6.85 0.096 7218
 7220 3 -15.09 11.54 -6.92 0.095 7219
 7221 3 -15.08 11.54 -7.06 0.124 7220
 7222 3 -15.05 11.58 -7.21 0.101 7221
 7223 3 -14.9 11.65 -7.3 0.114 7222
 7224 3 -14.75 11.72 -7.39 0.126 7223
 7225 3 -14.6 11.76 -7.41 0.11 7224
 7226 3 -14.45 11.74 -7.42 0.108 7225
 7227 3 -14.35 11.65 -7.39 0.094 7226
 7228 3 -14.32 11.65 -7.22 0.116 7227
 7229 3 -16.07 10.79 -6.06 0.145 7209
 7230 3 -16.06 10.82 -6.26 0.128 7229
 7231 3 -16.11 10.88 -6.42 0.116 7230
 7232 3 -16.11 10.73 -6.55 0.107 7231
 7233 3 -16.2 10.64 -6.73 0.156 7232
 7234 3 -16.38 10.46 -6.77 0.111 7233
 7235 3 -16.56 10.45 -6.84 0.111 7234
 7236 3 -16.59 10.34 -6.89 0.134 7235
 7237 3 -16.5 10.23 -6.97 0.076 7236
 7238 3 -20.43 7.15 -1.76 0.394 6976
 7239 3 -20.25 7.04 -1.81 0.359 7238
 7240 3 -20.16 6.82 -1.77 0.281 7239
 7241 3 -20.16 6.68 -1.85 0.266 7240
 7242 3 -20.11 6.49 -1.91 0.23 7241
 7243 3 -19.88 6.22 -1.95 0.32 7242
 7244 3 -19.77 6 -2 0.391 7243
 7245 3 -19.47 5.44 -2.27 0.674 7244
 7246 3 -18.99 4.99 -2.56 0.354 7245
 7247 3 -18.93 4.4 -2.77 0.068 7246
 7248 3 -18.86 4.24 -2.89 0.101 7247
 7249 3 -18.77 4.15 -2.95 0.085 7248
 7250 3 -18.68 4.07 -3.06 0.112 7249
 7251 3 -18.56 4.08 -3.16 0.123 7250
 7252 3 -18.47 3.98 -3.23 0.146 7251
 7253 3 -18.34 3.94 -3.33 0.096 7252
 7254 3 -18.27 3.88 -3.41 0.091 7253
 7255 3 -18.2 3.8 -3.43 0.103 7254
 7256 3 -18.18 3.67 -3.56 0.113 7255
 7257 3 -18.09 3.57 -3.66 0.114 7256
 7258 3 -18.02 3.49 -3.75 0.115 7257
 7259 3 -18.06 3.4 -3.89 0.124 7258
 7260 3 -18.13 3.26 -3.99 0.115 7259
 7261 3 -18.11 3.13 -4.1 0.11 7260
 7262 3 -18.15 3.01 -4.18 0.105 7261
 7263 3 -18.82 5.14 -2.52 0.24 7246
 7264 3 -18.61 5.11 -2.35 0.13 7263
 7265 3 -18.45 5.07 -2.39 0.168 7264
 7266 3 -18.29 5.03 -2.39 0.199 7265
 7267 3 -18.2 4.98 -2.29 0.23 7266
 7268 3 -18.06 4.78 -2.12 0.155 7267
 7269 3 -17.93 4.69 -2.1 0.144 7268
 7270 3 -17.77 4.68 -2.06 0.14 7269
 7271 3 -17.72 4.65 -1.96 0.165 7270
 7272 3 -17.68 4.5 -1.82 0.131 7271
 7273 3 -17.52 4.43 -1.85 0.185 7272
 7274 3 -17.38 4.44 -1.81 0.155 7273
 7275 3 -17.2 4.32 -1.67 0.137 7274
 7276 3 -17.09 4.18 -1.56 0.128 7275
 7277 3 -16.95 4.15 -1.37 0.104 7276
 7278 3 -16.9 4 -1.3 0.139 7277
 7279 3 -16.93 3.8 -1.32 0.165 7278
 7280 3 -17 3.61 -1.29 0.154 7279
 7281 3 -17.02 3.42 -1.38 0.129 7280
 7282 3 -16.99 3.28 -1.37 0.13 7281
 7283 3 -16.97 3.15 -1.31 0.125 7282
 7284 3 -17.09 3.03 -1.33 0.14 7283
 7285 3 -17.22 2.94 -1.4 0.097 7284
 7286 3 -17.34 2.88 -1.51 0.128 7285
 7287 3 -17.47 2.88 -1.51 0.125 7286
 7288 3 -17.61 2.73 -1.51 0.111 7287
 7289 3 -17.79 2.65 -1.46 0.098 7288
 7290 3 -17.84 2.55 -1.46 0.099 7289
 7291 3 -19.47 5.32 -2.31 0.561 7245
 7292 3 -19.59 5.29 -2.33 0.542 7291
 7293 3 -19.68 5.24 -2.39 0.507 7292
 7294 3 -19.79 5.25 -2.52 0.497 7293
 7295 3 -19.84 5.2 -2.62 0.426 7294
 7296 3 -20.04 5.15 -2.7 0.229 7295
 7297 3 -20.11 4.98 -2.79 0.205 7296
 7298 3 -20.13 4.78 -2.83 0.214 7297
 7299 3 -20.22 4.66 -2.81 0.21 7298
 7300 3 -20.22 4.45 -2.83 0.245 7299
 7301 3 -20.36 4.33 -2.73 0.205 7300
 7302 3 -20.45 4.24 -2.68 0.194 7301
 7303 3 -20.45 4.04 -2.6 0.193 7302
 7304 3 -20.56 3.92 -2.52 0.192 7303
 7305 3 -20.63 3.8 -2.45 0.219 7304
 7306 3 -20.57 3.42 -2.33 0.289 7305
 7307 3 -20.61 3.26 -2.18 0.265 7306
 7308 3 -20.61 3.09 -2.04 0.29 7307
 7309 3 -20.56 2.92 -1.85 0.276 7308
 7310 3 -20.59 2.86 -1.73 0.284 7309
 7311 3 -20.57 2.73 -1.54 0.284 7310
 7312 3 -20.59 2.65 -1.4 0.262 7311
 7313 3 -20.61 2.55 -1.25 0.227 7312
 7314 3 -20.61 2.48 -1.06 0.237 7313
 7315 3 -20.65 2.32 -0.89 0.194 7314
 7316 3 -20.66 2.24 -0.77 0.202 7315
 7317 3 -20.74 2.34 -0.57 0.209 7316
 7318 3 -20.76 2.42 -0.26 0.34 7317
 7319 3 -20.89 2.3 0 0.344 7318
 7320 3 -20.94 2.4 0.26 0.408 7319
 7321 3 -21.01 2.32 0.33 0.494 7320
 7322 3 -21.14 2.19 0.45 0.5 7321
 7323 3 -21.23 2.09 0.66 0.521 7322
 7324 3 -21.36 2.01 0.78 0.455 7323
 7325 3 -21.43 1.99 0.93 0.422 7324
 7326 3 -21.52 1.99 1.01 0.435 7325
 7327 3 -21.32 2.59 0.89 0.079 7326
 7328 3 -21.2 2.69 0.92 0.081 7327
 7329 3 -21.14 2.69 1.07 0.152 7328
 7330 3 -21.07 2.67 1.19 0.19 7329
 7331 3 -21 2.69 1.33 0.131 7330
 7332 3 -21.68 1.95 1.05 0.42 7326
 7333 3 -21.8 2.05 1.05 0.425 7332
 7334 3 -21.94 2.07 1.2 0.407 7333
 7335 3 -22.03 2.28 1.26 0.384 7334
 7336 3 -22.15 2.32 1.33 0.36 7335
 7337 3 -22.3 2.34 1.39 0.303 7336
 7338 3 -22.4 2.42 1.55 0.269 7337
 7339 3 -22.46 2.57 1.74 0.235 7338
 7340 3 -22.44 2.67 1.87 0.249 7339
 7341 3 -22.33 2.78 2.01 0.254 7340
 7342 3 -22.24 2.82 2.13 0.299 7341
 7343 3 -22.17 2.8 2.26 0.357 7342
 7344 3 -22.12 2.9 2.46 0.349 7343
 7345 3 -22.06 2.96 2.61 0.391 7344
 7346 3 -21.96 2.99 2.76 0.423 7345
 7347 3 -21.89 3.05 2.92 0.399 7346
 7348 3 -21.73 3.09 2.99 0.389 7347
 7349 3 -21.58 3.17 3.01 0.329 7348
 7350 3 -21.51 3.13 3.13 0.291 7349
 7351 3 -21.37 3.11 3.24 0.265 7350
 7352 3 -21.24 3.03 3.61 0.359 7351
 7353 3 -21.05 2.92 4.04 0.253 7352
 7354 3 -21.05 2.94 4.22 0.291 7353
 7355 3 -21.14 3.03 4.43 0.276 7354
 7356 3 -21.23 3.05 4.65 0.229 7355
 7357 3 -21.21 3.09 4.78 0.264 7356
 7358 3 -21.39 3.11 4.98 0.2 7357
 7359 3 -21.46 3.17 5.1 0.178 7358
 7360 3 -21.55 3.21 5.28 0.217 7359
 7361 3 -21.58 3.28 5.41 0.234 7360
 7362 3 -21.62 3.4 5.52 0.332 7361
 7363 3 -21.65 3.94 5.15 0.172 7362
 7364 3 -21.58 4.03 5.04 0.138 7363
 7365 3 -21.56 4.19 4.98 0.092 7364
 7366 3 -21.62 4.28 4.91 0.102 7365
 7367 3 -21.65 4.35 4.79 0.151 7366
 7368 3 -21.64 4.45 4.78 0.201 7367
 7369 3 -21.51 4.61 4.75 0.249 7368
 7370 3 -21.42 4.69 4.74 0.335 7369
 7371 3 -21.31 4.83 4.77 0.468 7370
 7372 3 -21.24 4.94 4.48 0.338 7371
 7373 3 -21.3 5.25 4.11 0.204 7372
 7374 3 -21.26 5.36 3.92 0.173 7373
 7375 3 -21.28 5.41 3.78 0.192 7374
 7376 3 -21.19 5.48 3.65 0.147 7375
 7377 3 -21.15 5.61 3.49 0.146 7376
 7378 3 -21.14 5.72 3.4 0.122 7377
 7379 3 -21.15 5.81 3.3 0.097 7378
 7380 3 -21.01 5.82 3.23 0.106 7379
 7381 3 -20.82 5.85 3.11 0.066 7380
 7382 3 -20.61 5.85 3.07 0.074 7381
 7383 3 -20.43 5.86 3.07 0.089 7382
 7384 3 -20.32 5.83 3.03 0.075 7383
 7385 3 -20.14 5.9 3.05 0.137 7384
 7386 3 -20.02 5.97 3.01 0.13 7385
 7387 3 -19.93 6.12 2.92 0.081 7386
 7388 3 -19.86 6.24 2.86 0.065 7387
 7389 3 -21.46 5.39 3.69 0.1 7375
 7390 3 -21.55 5.49 3.67 0.137 7389
 7391 3 -21.74 5.53 3.86 0.111 7390
 7392 3 -21.89 5.65 3.94 0.089 7391
 7393 3 -22.01 5.69 3.88 0.103 7392
 7394 3 -22.19 5.78 3.74 0.124 7393
 7395 3 -22.28 5.9 3.69 0.111 7394
 7396 3 -22.44 6.02 3.71 0.137 7395
 7397 3 -22.55 6.15 3.67 0.118 7396
 7398 3 -21.65 3.24 5.95 0.287 7362
 7399 3 -21.62 3.26 6.12 0.265 7398
 7400 3 -21.53 3.32 6.36 0.248 7399
 7401 3 -21.58 3.32 6.45 0.267 7400
 7402 3 -21.67 3.4 6.5 0.31 7401
 7403 3 -21.8 3.4 6.64 0.357 7402
 7404 3 -22.26 3.67 6.61 0.155 7403
 7405 3 -22.3 3.8 6.61 0.165 7404
 7406 3 -22.31 3.8 6.77 0.201 7405
 7407 3 -22.33 3.86 6.9 0.278 7406
 7408 3 -22.12 3.71 7.15 0.139 7407
 7409 3 -22.1 3.74 7.28 0.124 7408
 7410 3 -22.12 3.8 7.41 0.112 7409
 7411 3 -22.14 3.77 7.54 0.046 7410
 7412 3 -22.58 4.02 6.94 0.213 7407
 7413 3 -22.67 4.11 7.08 0.199 7412
 7414 3 -22.78 4.23 7.07 0.195 7413
 7415 3 -22.96 4.35 7 0.224 7414
 7416 3 -23.06 4.36 7.04 0.252 7415
 7417 3 -23.17 4.52 7.11 0.225 7416
 7418 3 -23.3 4.69 7.24 0.202 7417
 7419 3 -23.46 4.74 7.4 0.204 7418
 7420 3 -23.6 4.77 7.49 0.152 7419
 7421 3 -23.78 4.74 7.56 0.155 7420
 7422 3 -23.94 4.7 7.65 0.152 7421
 7423 3 -24.03 4.68 7.73 0.183 7422
 7424 3 -24.24 4.68 7.75 0.173 7423
 7425 3 -24.44 4.65 7.78 0.168 7424
 7426 3 -24.62 4.62 7.73 0.155 7425
 7427 3 -24.8 4.61 7.68 0.195 7426
 7428 3 -25.03 4.58 7.77 0.218 7427
 7429 3 -25.17 4.66 7.74 0.299 7428
 7430 3 -25.35 4.7 7.66 0.377 7429
 7431 3 -25.42 4.74 7.6 0.402 7430
 7432 3 -25.4 4.81 7.49 0.43 7431
 7433 3 -25.51 4.99 7.41 0.448 7432
 7434 3 -25.53 5.18 7.32 0.436 7433
 7435 3 -25.46 5.24 7.16 0.379 7434
 7436 3 -25.73 5.37 7.11 0.474 7435
 7437 3 -25.92 5.44 7.15 0.399 7436
 7438 3 -26.21 5.24 7.11 0.399 7437
 7439 3 -26.26 4.69 7.02 0.173 7438
 7440 3 -26.26 4.54 7.04 0.212 7439
 7441 3 -26.33 5.44 7.11 0.302 7438
 7442 3 -26.49 5.36 6.91 0.277 7441
 7443 3 -26.53 5.45 6.78 0.256 7442
 7444 3 -26.69 5.49 6.66 0.256 7443
 7445 3 -26.76 5.6 6.68 0.211 7444
 7446 3 -27.06 5.69 6.78 0.198 7445
 7447 3 -27.23 5.66 6.78 0.26 7446
 7448 3 -27.3 5.9 6.62 0.117 7447
 7449 3 -27.4 5.99 6.61 0.092 7448
 7450 3 -27.51 6.12 6.68 0.071 7449
 7451 3 -27.6 6.23 6.73 0.081 7450
 7452 3 -27.62 6.37 6.78 0.108 7451
 7453 3 -27.62 6.49 6.78 0.164 7452
 7454 3 -27.65 6.64 6.78 0.133 7453
 7455 3 -27.62 6.74 6.85 0.000125 7454
 7456 3 -27.46 5.36 6.74 0.161 7447
 7457 3 -27.6 5.15 6.77 0.069 7456
 7458 3 -27.71 5.22 6.77 0.083 7457
 7459 3 -27.85 5.15 6.86 0.108 7458
 7460 3 -27.9 5.07 6.93 0.115 7459
 7461 3 -22.19 3.59 6.62 0.018 7405
 7462 3 -21.35 3.28 6.83 0.247 7403
 7463 3 -21.17 3.17 6.94 0.218 7462
 7464 3 -21.1 3.11 7.07 0.214 7463
 7465 3 -20.96 2.93 7.23 0.219 7464
 7466 3 -20.85 2.85 7.31 0.222 7465
 7467 3 -20.76 2.72 7.4 0.261 7466
 7468 3 -20.62 2.6 7.44 0.289 7467
 7469 3 -20.44 2.52 7.49 0.313 7468
 7470 3 -20.26 2.48 7.61 0.359 7469
 7471 3 -20.14 2.43 7.69 0.425 7470
 7472 3 -20.08 2.35 7.78 0.556 7471
 7473 3 -20.01 2.39 7.86 0.657 7472
 7474 3 -20.01 2.5 8.13 0.621 7473
 7475 3 -19.9 2.43 8.15 0.627 7474
 7476 3 -19.78 2.35 8.29 0.643 7475
 7477 3 -19.78 2.14 8.41 0.666 7476
 7478 3 -19.81 2 8.5 0.647 7477
 7479 3 -19.28 2.89 8.4 0.341 7478
 7480 3 -19.15 2.93 8.48 0.388 7479
 7481 3 -19.03 2.97 8.49 0.429 7480
 7482 3 -18.92 2.97 8.63 0.438 7481
 7483 3 -18.76 3.16 8.63 0.458 7482
 7484 3 -18.62 3.37 8.65 0.472 7483
 7485 3 -18.51 3.54 8.63 0.503 7484
 7486 3 -18.4 3.64 8.62 0.491 7485
 7487 3 -18.12 3.6 8.51 0.524 7486
 7488 3 -18.03 3.62 8.47 0.515 7487
 7489 3 -18.42 3.68 7.86 0.123 7488
 7490 3 -18.58 3.58 7.81 0.076 7489
 7491 3 -18.65 3.54 7.74 0.142 7490
 7492 3 -18.76 3.52 7.69 0.118 7491
 7493 3 -18.08 3.68 8.31 0.394 7488
 7494 3 -17.96 3.6 7.99 0.282 7493
 7495 3 -17.9 3.7 7.97 0.23 7494
 7496 3 -17.81 3.87 7.94 0.275 7495
 7497 3 -17.71 4.15 8 0.101 7496
 7498 3 -17.62 4.26 7.99 0.118 7497
 7499 3 -17.46 4.3 7.97 0.182 7498
 7500 3 -17.33 4.31 8.24 0.068 7499
 7501 3 -17.19 4.24 8.32 0.134 7500
 7502 3 -17.08 4.23 8.33 0.089 7501
 7503 3 -17.71 3.52 7.61 0.187 7496
 7504 3 -17.78 3.7 7.41 0.14 7503
 7505 3 -17.78 3.83 7.32 0.1 7504
 7506 3 -17.67 3.87 7.16 0.112 7505
 7507 3 -17.64 3.89 7.03 0.089 7506
 7508 3 -17.6 3.85 6.86 0.12 7507
 7509 3 -17.56 3.87 6.72 0.13 7508
 7510 3 -17.55 3.91 6.49 0.138 7509
 7511 3 -17.55 3.95 6.31 0.117 7510
 7512 3 -17.56 3.91 6.04 0.143 7511
 7513 3 -17.69 3.81 6.03 0.14 7512
 7514 3 -17.76 3.8 5.94 0.152 7513
 7515 3 -17.58 3.63 5.82 0.108 7514
 7516 3 -17.53 3.59 5.66 0.112 7515
 7517 3 -17.4 3.49 5.53 0.083 7516
 7518 3 -17.37 3.44 5.4 0.112 7517
 7519 3 -17.42 3.36 5.36 0.101 7518
 7520 3 -17.53 3.21 5.28 0.118 7519
 7521 3 -17.55 3.01 5.28 0.09 7520
 7522 3 -17.83 3.82 5.82 0.144 7514
 7523 3 -17.9 3.65 5.82 0.168 7522
 7524 3 -18.08 3.55 5.98 0.097 7523
 7525 3 -18.19 3.53 6.04 0.153 7524
 7526 3 -18.35 3.61 6.15 0.136 7525
 7527 3 -18.49 3.74 6.19 0.079 7526
 7528 3 -17.78 3.25 8.57 0.147 7493
 7529 3 -17.58 3.29 8.57 0.189 7528
 7530 3 -17.33 3.43 8.62 0.153 7529
 7531 3 -17.23 3.52 8.72 0.135 7530
 7532 3 -17.06 3.62 8.65 0.1 7531
 7533 3 -16.94 3.66 8.65 0.177 7532
 7534 3 -16.74 3.7 8.68 0.204 7533
 7535 3 -16.55 3.72 8.72 0.197 7534
 7536 3 -16.26 3.68 8.81 0.152 7535
 7537 3 -16.15 3.62 8.83 0.169 7536
 7538 3 -15.99 3.6 8.85 0.169 7537
 7539 3 -15.8 3.54 8.96 0.156 7538
 7540 3 -15.66 3.58 8.91 0.173 7539
 7541 3 -15.5 3.62 8.89 0.158 7540
 7542 3 -15.33 3.66 8.87 0.163 7541
 7543 3 -15.19 3.66 8.83 0.154 7542
 7544 3 -15.04 3.73 8.82 0.186 7543
 7545 3 -14.83 3.81 8.83 0.164 7544
 7546 3 -14.7 3.87 8.74 0.138 7545
 7547 3 -14.59 3.89 8.67 0.136 7546
 7548 3 -14.46 3.95 8.57 0.164 7547
 7549 3 -14.33 3.98 8.49 0.148 7548
 7550 3 -14.2 4.06 8.46 0.12 7549
 7551 3 -14.05 4.09 8.41 0.097 7550
 7552 3 -13.9 4.07 8.39 0.089 7551
 7553 3 -13.76 4.11 8.32 0.094 7552
 7554 3 -13.7 4.21 8.22 0.142 7553
 7555 3 -13.63 4.31 8.15 0.127 7554
 7556 3 -13.57 4.56 8.1 0.143 7555
 7557 3 -13.55 4.77 8.02 0.161 7556
 7558 3 -13.54 4.94 7.99 0.131 7557
 7559 3 -13.48 5.17 7.95 0.131 7558
 7560 3 -13.39 5.4 7.93 0.137 7559
 7561 3 -13.33 5.53 7.86 0.179 7560
 7562 3 -13.31 5.68 7.85 0.211 7561
 7563 3 -13.65 5.73 7.86 0.082 7562
 7564 3 -13.79 5.73 7.97 0.028 7563
 7565 3 -13.9 5.74 8.09 0.075 7564
 7566 3 -14.01 5.65 8.23 0.088 7565
 7567 3 -13.12 5.86 7.75 0.178 7562
 7568 3 -13.06 5.98 7.73 0.169 7567
 7569 3 -12.97 6.18 7.68 0.164 7568
 7570 3 -12.96 6.31 7.58 0.147 7569
 7571 3 -12.8 6.39 7.56 0.141 7570
 7572 3 -12.76 6.46 7.48 0.238 7571
 7573 3 -12.71 6.59 7.47 0.304 7572
 7574 3 -12.72 6.69 7.32 0.326 7573
 7575 3 -12.73 6.84 7.22 0.5 7574
 7576 3 -12.74 6.93 7.14 0.567 7575
 7577 3 -12.67 6.94 6.94 0.628 7576
 7578 3 -12.31 6.26 6.5 0.136 7577
 7579 3 -12.32 6.06 6.49 0.163 7578
 7580 3 -12.37 5.89 6.44 0.091 7579
 7581 3 -12.56 6.98 6.89 0.543 7577
 7582 3 -12.3 7.01 6.72 0.524 7581
 7583 3 -12.21 6.98 6.61 0.541 7582
 7584 3 -11.99 6.93 6.56 0.444 7583
 7585 3 -12.08 7.34 6.61 0.191 7584
 7586 3 -12.06 7.48 6.57 0.114 7585
 7587 3 -11.64 6.73 6.41 0.219 7584
 7588 3 -11.39 6.74 6.37 0.186 7587
 7589 3 -11.25 6.88 6.36 0.166 7588
 7590 3 -11.13 7.06 6.45 0.18 7589
 7591 3 -11.04 7.17 6.48 0.171 7590
 7592 3 -10.89 7.31 6.54 0.184 7591
 7593 3 -10.83 7.48 6.54 0.185 7592
 7594 3 -10.81 7.63 6.5 0.176 7593
 7595 3 -10.81 7.93 6.54 0.175 7594
 7596 3 -10.79 8.17 6.7 0.163 7595
 7597 3 -10.74 8.39 6.84 0.188 7596
 7598 3 -10.74 8.56 6.91 0.176 7597
 7599 3 -10.73 8.73 6.94 0.217 7598
 7600 3 -10.57 8.99 6.94 0.185 7599
 7601 3 -10.46 9.07 7.04 0.157 7600
 7602 3 -10.3 9.09 7.2 0.125 7601
 7603 3 -10.21 9.15 7.26 0.119 7602
 7604 3 -10.06 9.22 7.26 0.158 7603
 7605 3 -9.99 9.34 7.25 0.162 7604
 7606 3 -9.95 9.54 7.25 0.162 7605
 7607 3 -9.81 9.58 7.33 0.226 7606
 7608 3 -9.66 9.57 7.46 0.286 7607
 7609 3 -9.56 9.64 7.61 0.366 7608
 7610 3 -9.56 9.78 7.7 0.453 7609
 7611 3 -9.51 9.9 7.71 0.539 7610
 7612 3 -9.23 10 7.91 0.539 7611
 7613 3 -9.03 10.12 7.95 0.417 7612
 7614 3 -8.86 10.23 7.91 0.356 7613
 7615 3 -8.72 10.36 7.83 0.377 7614
 7616 3 -8.64 10.48 7.83 0.435 7615
 7617 3 -8.51 10.55 7.84 0.434 7616
 7618 3 -8.31 10.56 7.95 0.358 7617
 7619 3 -8.21 10.64 7.98 0.369 7618
 7620 3 -8.3 11.06 7.87 0.161 7619
 7621 3 -8.31 11.26 7.82 0.184 7620
 7622 3 -8.41 11.46 7.65 0.176 7621
 7623 3 -8.42 11.65 7.59 0.146 7622
 7624 3 -8.45 11.76 7.58 0.136 7623
 7625 3 -8.44 11.89 7.58 0.205 7624
 7626 3 -8.08 11.98 7.66 0.163 7625
 7627 3 -7.85 12 7.71 0.212 7626
 7628 3 -7.68 12.03 7.71 0.223 7627
 7629 3 -7.39 11.94 7.7 0.068 7628
 7630 3 -7.22 11.94 7.62 0.109 7629
 7631 3 -6.97 11.83 7.58 0.123 7630
 7632 3 -6.84 11.8 7.65 0.125 7631
 7633 3 -6.73 11.8 7.73 0.098 7632
 7634 3 -8.79 11.99 7.53 0.103 7625
 7635 3 -8.89 12 7.45 0.058 7634
 7636 3 -7.89 10.16 8.16 0.167 7619
 7637 3 -7.77 10.07 8.19 0.108 7636
 7638 3 -12.89 7.06 6.24 0.106 7583
 7639 3 -12.91 7.01 6.11 0.083 7638
 7640 3 -12.91 7.02 6 0.141 7639
 7641 3 -12.98 7.19 5.95 0.17 7640
 7642 3 -13.11 7.39 5.9 0.149 7641
 7643 3 -13.19 7.55 5.86 0.152 7642
 7644 3 -13.22 7.6 5.7 0.099 7643
 7645 3 -13.25 7.74 5.68 0.114 7644
 7646 3 -13.33 7.93 5.69 0.117 7645
 7647 3 -13.37 8.16 5.65 0.136 7646
 7648 3 -13.48 8.26 5.66 0.144 7647
 7649 3 -13.64 8.31 5.72 0.09 7648
 7650 3 -13.72 8.47 5.76 0.137 7649
 7651 3 -13.74 8.63 5.78 0.117 7650
 7652 3 -13.8 8.76 5.79 0.089 7651
 7653 3 -13.84 8.89 5.84 0.082 7652
 7654 3 -13.86 9 5.82 0.108 7653
 7655 3 -13.81 9.14 5.78 0.089 7654
 7656 3 -13.73 9.29 5.65 0.06 7655
 7657 3 -13.39 7.43 7.27 0.151 7581
 7658 3 -13.45 7.52 7.11 0.157 7657
 7659 3 -13.34 7.86 6.97 0.1 7658
 7660 3 -13.32 8.01 6.94 0.093 7659
 7661 3 -13.38 8.14 6.87 0.085 7660
 7662 3 -13.47 8.29 6.88 0.083 7661
 7663 3 -13.61 8.33 6.82 0.13 7662
 7664 3 -13.79 8.31 6.83 0.117 7663
 7665 3 -13.57 7.28 7.24 0.096 7658
 7666 3 -13.56 7.17 7.31 0.124 7665
 7667 3 -13.64 6.97 7.22 0.137 7666
 7668 3 -13.62 6.73 7.07 0.115 7667
 7669 3 -13.61 6.61 7.04 0.000125 7668
 7670 3 -12.58 6.55 7.14 0.154 7574
 7671 3 -19.94 1.69 8.57 0.381 7478
 7672 3 -20.01 1.46 8.6 0.236 7671
 7673 3 -20.15 1.25 8.72 0.261 7672
 7674 3 -20.3 1.02 8.9 0.166 7673
 7675 3 -20.3 0.91 9.01 0.169 7674
 7676 3 -20.28 0.76 9.13 0.178 7675
 7677 3 -20.28 0.68 9.24 0.222 7676
 7678 3 -20.23 0.57 9.29 0.267 7677
 7679 3 -20.33 0.51 9.31 0.351 7678
 7680 3 -20.76 0.48 9.31 0.24 7679
 7681 3 -20.96 0.43 9.29 0.185 7680
 7682 3 -21.17 0.52 9.15 0.108 7681
 7683 3 -21.33 0.46 9.15 0.148 7682
 7684 3 -21.49 0.44 9.2 0.176 7683
 7685 3 -21.65 0.42 9.17 0.181 7684
 7686 3 -21.71 0.31 9.13 0.17 7685
 7687 3 -21.8 0.26 9.16 0.176 7686
 7688 3 -21.89 0.21 9.2 0.275 7687
 7689 3 -21.96 0.15 9.3 0.337 7688
 7690 3 -22.05 0.06 9.38 0.404 7689
 7691 3 -22.15 0.03 9.39 0.491 7690
 7692 3 -22.21 0 9.5 0.516 7691
 7693 3 -22.37 -0.01 9.57 0.455 7692
 7694 3 -22.46 -0.07 9.64 0.433 7693
 7695 3 -22.49 -0.1 9.79 0.402 7694
 7696 3 -22.51 -0.15 9.9 0.429 7695
 7697 3 -22.9 -0.4 9.54 0.183 7696
 7698 3 -22.99 -0.45 9.6 0.147 7697
 7699 3 -22.33 -0.25 10.1 0.248 7696
 7700 3 -22.69 0 9.98 0.193 7699
 7701 3 -22.8 0.06 10.14 0.115 7700
 7702 3 -22.9 0.12 10.25 0.123 7701
 7703 3 -22.21 -0.38 10.24 0.271 7699
 7704 3 -22.1 -0.49 10.32 0.316 7703
 7705 3 -22.26 -0.88 10.15 0.156 7704
 7706 3 -22.23 -0.97 10.05 0.127 7705
 7707 3 -21.6 -0.43 10.65 0.151 7704
 7708 3 -21.46 -0.46 10.81 0.136 7707
 7709 3 -21.37 -0.55 10.91 0.19 7708
 7710 3 -21.26 -0.62 11.15 0.182 7709
 7711 3 -21.21 -0.64 11.38 0.173 7710
 7712 3 -21.28 -0.55 11.63 0.162 7711
 7713 3 -21.23 -0.5 11.84 0.197 7712
 7714 3 -21.21 -0.46 12.07 0.178 7713
 7715 3 -21.17 -0.54 12.25 0.18 7714
 7716 3 -21.21 -0.63 12.45 0.164 7715
 7717 3 -21.28 -0.57 12.59 0.188 7716
 7718 3 -21.28 -0.6 12.73 0.162 7717
 7719 3 -21.3 -0.66 12.89 0.188 7718
 7720 3 -21.23 -0.7 13.04 0.209 7719
 7721 3 -21.15 -0.7 13.16 0.149 7720
 7722 3 -21.19 -0.57 13.31 0.131 7721
 7723 3 -21.14 -0.44 13.38 0.193 7722
 7724 3 -21.12 -0.27 13.37 0.244 7723
 7725 3 -21.05 -0.01 13.41 0.402 7724
 7726 3 -21.05 0.08 13.46 0.405 7725
 7727 3 -21.03 0.23 13.52 0.428 7726
 7728 3 -21.05 0.43 13.52 0.409 7727
 7729 3 -21.12 0.56 13.58 0.379 7728
 7730 3 -21.21 0.65 13.67 0.41 7729
 7731 3 -21.28 0.81 13.71 0.394 7730
 7732 3 -21.35 0.96 13.75 0.398 7731
 7733 3 -21.3 1.09 13.82 0.402 7732
 7734 3 -21.21 1.15 13.83 0.346 7733
 7735 3 -20.94 1.34 13.84 0.289 7734
 7736 3 -20.92 1.41 13.91 0.275 7735
 7737 3 -20.69 1.63 13.66 0.202 7736
 7738 3 -20.6 1.69 13.63 0.194 7737
 7739 3 -20.53 1.83 13.56 0.206 7738
 7740 3 -20.58 2.06 13.49 0.209 7739
 7741 3 -20.62 2.22 13.47 0.21 7740
 7742 3 -20.62 2.37 13.43 0.188 7741
 7743 3 -20.74 2.5 13.47 0.184 7742
 7744 3 -20.96 2.64 13.48 0.143 7743
 7745 3 -20.96 2.79 13.41 0.129 7744
 7746 3 -20.98 2.91 13.29 0.148 7745
 7747 3 -20.94 2.95 13.17 0.159 7746
 7748 3 -20.96 3.02 13.06 0.234 7747
 7749 3 -21.08 3.08 12.97 0.298 7748
 7750 3 -21.24 3.1 12.89 0.352 7749
 7751 3 -21.28 3.29 12.82 0.361 7750
 7752 3 -21.28 3.37 12.74 0.349 7751
 7753 3 -21.44 3.37 12.64 0.351 7752
 7754 3 -21.6 3.37 12.62 0.378 7753
 7755 3 -21.67 3.41 12.51 0.452 7754
 7756 3 -21.76 3.35 12.41 0.412 7755
 7757 3 -21.94 3.39 12.4 0.241 7756
 7758 3 -22.1 3.43 12.42 0.164 7757
 7759 3 -22.12 3.62 12.22 0.18 7758
 7760 3 -22.21 3.85 12.02 0.163 7759
 7761 3 -22.3 4.02 11.9 0.11 7760
 7762 3 -22.42 4.1 11.84 0.129 7761
 7763 3 -22.55 4.19 11.82 0.12 7762
 7764 3 -22.67 4.31 11.83 0.131 7763
 7765 3 -22.67 4.47 11.9 0.119 7764
 7766 3 -22.76 4.59 11.98 0.089 7765
 7767 3 -21.96 2.81 12.39 0.192 7756
 7768 3 -22.05 2.83 12.31 0.113 7767
 7769 3 -19.87 0.44 9.35 0.229 7679
 7770 3 -19.74 0.4 9.45 0.233 7769
 7771 3 -19.64 0.34 9.6 0.189 7770
 7772 3 -19.53 0.18 9.65 0.163 7771
 7773 3 -19.42 0.09 9.66 0.18 7772
 7774 3 -19.21 0 9.64 0.17 7773
 7775 3 -19.08 -0.01 9.74 0.169 7774
 7776 3 -18.98 -0.13 9.79 0.182 7775
 7777 3 -18.85 -0.32 9.82 0.176 7776
 7778 3 -18.74 -0.39 9.88 0.181 7777
 7779 3 -18.58 -0.52 9.91 0.171 7778
 7780 3 -18.53 -0.56 9.99 0.197 7779
 7781 3 -18.53 -0.68 10.08 0.254 7780
 7782 3 -18.8 -0.55 10.31 0.116 7781
 7783 3 -18.78 -0.41 10.41 0.103 7782
 7784 3 -18.74 -0.32 10.52 0.097 7783
 7785 3 -18.8 -0.21 10.68 0.123 7784
 7786 3 -18.9 -0.19 10.84 0.122 7785
 7787 3 -19.03 -0.32 10.99 0.133 7786
 7788 3 -19.12 -0.4 11.02 0.157 7787
 7789 3 -19.08 -0.51 11.12 0.2 7788
 7790 3 -18.53 -0.76 10.25 0.184 7781
 7791 3 -18.19 -0.81 9.93 0.167 7790
 7792 3 -18.08 -0.92 9.9 0.175 7791
 7793 3 -18.03 -1.04 10.07 0.256 7792
 7794 3 -17.9 -1.11 10.24 0.384 7793
 7795 3 -17.87 -1.16 10.38 0.435 7794
 7796 3 -18.26 -1.67 9.99 0.16 7795
 7797 3 -18.3 -1.84 9.9 0.125 7796
 7798 3 -18.3 -1.97 9.85 0.087 7797
 7799 3 -18.48 -2.13 9.91 0.125 7798
 7800 3 -18.6 -2.24 9.89 0.155 7799
 7801 3 -17.73 -1.13 10.49 0.46 7795
 7802 3 -17.69 -1.17 10.67 0.448 7801
 7803 3 -17.6 -1.3 10.73 0.475 7802
 7804 3 -17.56 -1.41 10.82 0.442 7803
 7805 3 -17.35 -1.51 10.82 0.486 7804
 7806 3 -17.06 -1.22 10.76 0.32 7805
 7807 3 -16.62 -1.09 10.6 0.27 7806
 7808 3 -16.58 -1 10.79 0.323 7807
 7809 3 -16.55 -1.02 11 0.307 7808
 7810 3 -16.37 -1.06 11.05 0.473 7809
 7811 3 -16.23 -1.13 11.06 0.531 7810
 7812 3 -16.14 -1.22 11.18 0.573 7811
 7813 3 -15.99 -1.26 11.27 0.561 7812
 7814 3 -15.87 -1.31 11.32 0.52 7813
 7815 3 -15.76 -1.38 11.37 0.5 7814
 7816 3 -15.92 -2.23 11.71 0.147 7815
 7817 3 -15.84 -2.3 11.91 0.181 7816
 7818 3 -15.83 -2.4 12.12 0.224 7817
 7819 3 -15.89 -2.51 12.27 0.233 7818
 7820 3 -15.99 -2.67 12.4 0.211 7819
 7821 3 -16.06 -2.84 12.49 0.181 7820
 7822 3 -16.06 -3.07 12.63 0.165 7821
 7823 3 -16.08 -3.24 12.74 0.14 7822
 7824 3 -16.08 -3.32 12.88 0.123 7823
 7825 3 -16.14 -3.38 13.01 0.153 7824
 7826 3 -16.14 -3.38 13.18 0.174 7825
 7827 3 -16.17 -3.49 13.34 0.208 7826
 7828 3 -16.19 -3.63 13.49 0.229 7827
 7829 3 -16.26 -3.69 13.57 0.202 7828
 7830 3 -16.28 -3.78 13.72 0.193 7829
 7831 3 -16.21 -4.03 13.76 0.074 7830
 7832 3 -16.19 -4.11 13.83 0.131 7831
 7833 3 -15.49 -1.47 11.24 0.268 7815
 7834 3 -15.3 -1.4 11.21 0.158 7833
 7835 3 -15.24 -1.27 11.26 0.154 7834
 7836 3 -15.26 -1.11 11.27 0.197 7835
 7837 3 -15.12 -1.04 11.38 0.362 7836
 7838 3 -15.04 -1 11.48 0.373 7837
 7839 3 -14.91 -1.06 11.57 0.427 7838
 7840 3 -14.9 -1.12 11.72 0.517 7839
 7841 3 -14.89 -1.28 11.83 0.577 7840
 7842 3 -14.89 -1.43 11.93 0.669 7841
 7843 3 -14.87 -1.47 12.04 0.745 7842
 7844 3 -14.87 -1.54 12.15 0.812 7843
 7845 3 -14.61 -1.57 12.25 0.764 7844
 7846 3 -14.57 -1.58 12.35 0.725 7845
 7847 3 -14.59 -0.88 12 0.168 7846
 7848 3 -14.48 -0.91 12.02 0.196 7847
 7849 3 -14.37 -1 12.01 0.158 7848
 7850 3 -14.49 -1.93 12.49 0.549 7846
 7851 3 -14.82 -2.3 12.8 0.371 7850
 7852 3 -15 -2.59 13.09 0.216 7851
 7853 3 -15.09 -2.69 13.23 0.218 7852
 7854 3 -15.22 -2.74 13.41 0.172 7853
 7855 3 -15.29 -2.82 13.55 0.193 7854
 7856 3 -15.39 -2.86 13.68 0.167 7855
 7857 3 -15.51 -3.09 13.82 0.181 7856
 7858 3 -15.66 -3.3 13.84 0.188 7857
 7859 3 -15.78 -3.4 13.91 0.171 7858
 7860 3 -16.1 -3.71 14 0.317 7859
 7861 3 -16.58 -4.07 14.17 0.145 7860
 7862 3 -16.69 -4.22 14.23 0.135 7861
 7863 3 -16.78 -4.32 14.37 0.165 7862
 7864 3 -16.94 -4.39 14.42 0.178 7863
 7865 3 -17.05 -4.37 14.57 0.138 7864
 7866 3 -17.1 -4.5 14.57 0.14 7865
 7867 3 -17.17 -4.61 14.57 0.185 7866
 7868 3 -17.24 -4.77 14.54 0.181 7867
 7869 3 -17.28 -4.93 14.58 0.201 7868
 7870 3 -17.58 -5.04 14.89 0.136 7869
 7871 3 -17.6 -5.19 14.99 0.134 7870
 7872 3 -17.58 -5.32 15.08 0.136 7871
 7873 3 -17.53 -5.47 15.18 0.144 7872
 7874 3 -17.51 -5.69 15.25 0.165 7873
 7875 3 -17.6 -5.86 15.32 0.136 7874
 7876 3 -17.65 -5.97 15.41 0.136 7875
 7877 3 -17.74 -6.03 15.6 0.14 7876
 7878 3 -17.74 -6.11 15.79 0.16 7877
 7879 3 -17.74 -6.22 15.98 0.153 7878
 7880 3 -17.83 -6.31 16.06 0.168 7879
 7881 3 -17.9 -6.35 16.18 0.16 7880
 7882 3 -17.99 -6.45 16.27 0.154 7881
 7883 3 -18.1 -6.64 16.36 0.154 7882
 7884 3 -18.19 -6.77 16.41 0.204 7883
 7885 3 -18.26 -6.93 16.5 0.272 7884
 7886 3 -18.31 -7.03 16.57 0.273 7885
 7887 3 -18.42 -7.08 16.65 0.232 7886
 7888 3 -18.49 -7.18 16.77 0.207 7887
 7889 3 -18.51 -7.36 16.97 0.172 7888
 7890 3 -18.55 -7.49 17.16 0.178 7889
 7891 3 -18.56 -7.54 17.32 0.21 7890
 7892 3 -18.51 -7.58 17.5 0.21 7891
 7893 3 -18.46 -7.65 17.65 0.226 7892
 7894 3 -18.48 -7.78 17.72 0.288 7893
 7895 3 -18.49 -7.91 17.84 0.353 7894
 7896 3 -18.53 -7.95 17.95 0.448 7895
 7897 3 -18.49 -8.06 18.06 0.53 7896
 7898 3 -18.35 -8.07 18.2 0.569 7897
 7899 3 -18.33 -8.04 18.4 0.618 7898
 7900 3 -18.23 -8 18.52 0.629 7899
 7901 3 -18.05 -8.01 18.56 0.566 7900
 7902 3 -18.26 -8.1 18.86 0.337 7901
 7903 3 -18.23 -8.24 18.97 0.259 7902
 7904 3 -18.12 -8.68 18.99 0.115 7903
 7905 3 -18.08 -8.83 19.04 0.084 7904
 7906 3 -17.99 -8.95 19.16 0.147 7905
 7907 3 -17.9 -9.06 19.27 0.153 7906
 7908 3 -17.85 -9.21 19.31 0.122 7907
 7909 3 -17.76 -9.3 19.43 0.163 7908
 7910 3 -17.64 -9.29 19.45 0.153 7909
 7911 3 -17.49 -9.2 19.45 0.073 7910
 7912 3 -17.33 -9.32 19.54 0.096 7911
 7913 3 -17.23 -9.4 19.66 0.086 7912
 7914 3 -17.12 -9.49 19.7 0.087 7913
 7915 3 -17.01 -9.57 19.82 0.076 7914
 7916 3 -16.94 -9.62 19.97 0.081 7915
 7917 3 -16.89 -9.66 20.09 0.126 7916
 7918 3 -16.85 -9.72 20.25 0.14 7917
 7919 3 -16.92 -9.74 20.45 0.142 7918
 7920 3 -16.9 -9.82 20.65 0.12 7919
 7921 3 -16.89 -9.84 20.77 0.000125 7920
 7922 3 -18.24 -8.12 19.09 0.156 7903
 7923 3 -17.42 -7.82 18.25 0.216 7901
 7924 3 -17.28 -7.77 18.27 0.144 7923
 7925 3 -17.17 -7.66 18.31 0.069 7924
 7926 3 -17.06 -7.58 18.31 0.075 7925
 7927 3 -16.99 -7.48 18.31 0.097 7926
 7928 3 -16.9 -7.41 18.34 0.136 7927
 7929 3 -16.76 -7.31 18.31 0.155 7928
 7930 3 -16.65 -7.22 18.52 0.133 7929
 7931 3 -16.62 -7.18 18.72 0.137 7930
 7932 3 -16.55 -7.14 18.86 0.153 7931
 7933 3 -18.3 -8 18.61 0.142 7900
 7934 3 -18.4 -8.15 18.75 0.247 7933
 7935 3 -18.46 -8.14 18.9 0.129 7934
 7936 3 -16.1 -4.06 13.88 0.208 7860
 7937 3 -15.9 -4.19 13.87 0.204 7936
 7938 3 -15.75 -4.28 13.87 0.28 7937
 7939 3 -15.67 -4.44 13.89 0.317 7938
 7940 3 -15.47 -4.43 13.84 0.375 7939
 7941 3 -15.37 -4.44 13.82 0.455 7940
 7942 3 -15.25 -4.48 13.84 0.521 7941
 7943 3 -15.14 -4.53 13.91 0.557 7942
 7944 3 -15.04 -4.54 14.04 0.581 7943
 7945 3 -14.94 -4.62 14.07 0.6 7944
 7946 3 -14.76 -4.61 13.98 0.585 7945
 7947 3 -14.65 -4.54 13.98 0.577 7946
 7948 3 -14.4 -4.56 13.24 0.285 7947
 7949 3 -14.34 -4.62 13.15 0.336 7948
 7950 3 -14.09 -4.28 12.89 0.133 7949
 7951 3 -14 -4.23 12.75 0.131 7950
 7952 3 -13.95 -4.15 12.68 0.168 7951
 7953 3 -13.94 -3.99 12.52 0.179 7952
 7954 3 -14.04 -3.86 12.33 0.168 7953
 7955 3 -14.17 -3.84 12.15 0.137 7954
 7956 3 -14.29 -3.99 12.16 0.099 7955
 7957 3 -14.44 -3.99 12.29 0.123 7956
 7958 3 -14.49 -3.99 12.48 0.109 7957
 7959 3 -14.58 -4.03 12.64 0.134 7958
 7960 3 -14.73 -4.1 12.6 0.172 7959
 7961 3 -14.89 -4.15 12.55 0.118 7960
 7962 3 -14.98 -4.23 12.38 0.135 7961
 7963 3 -15.12 -4.27 12.2 0.099 7962
 7964 3 -15.23 -4.24 12.13 0.096 7963
 7965 3 -15.39 -4.24 12 0.128 7964
 7966 3 -15.48 -4.23 11.82 0.143 7965
 7967 3 -15.57 -4.28 11.87 0.000125 7966
 7968 3 -14.64 -5.14 13.15 0.169 7949
 7969 3 -14.64 -4.53 14.16 0.438 7947
 7970 3 -14.62 -4.03 14.75 0.18 7969
 7971 3 -14.53 -3.92 14.76 0.156 7970
 7972 3 -14.37 -3.82 14.75 0.139 7971
 7973 3 -14.21 -3.76 14.71 0.144 7972
 7974 3 -14.01 -3.76 14.73 0.165 7973
 7975 3 -13.82 -3.76 14.79 0.13 7974
 7976 3 -13.73 -3.67 14.8 0.134 7975
 7977 3 -13.67 -3.57 14.89 0.114 7976
 7978 3 -13.62 -3.51 14.99 0.138 7977
 7979 3 -13.55 -3.4 15 0.136 7978
 7980 3 -13.45 -3.24 15.06 0.088 7979
 7981 3 -13.42 -3.09 15.1 0.102 7980
 7982 3 -13.33 -3.03 15.21 0.117 7981
 7983 3 -13.25 -2.96 15.25 0.102 7982
 7984 3 -13.06 -2.94 15.32 0.131 7983
 7985 3 -12.96 -2.9 15.32 0.152 7984
 7986 3 -14.56 -4.48 14.24 0.194 7985
 7987 3 -14.79 -4.4 14.06 0.142 7986
 7988 3 -14.88 -4.47 14.2 0.179 7987
 7989 3 -14.89 -4.58 14.32 0.178 7988
 7990 3 -14.47 -4.41 14.31 0.194 7986
 7991 3 -14.31 -4.37 14.33 0.156 7990
 7992 3 -14.23 -4.29 14.32 0.124 7991
 7993 3 -14.56 -5.15 14.21 0.155 7969
 7994 3 -14.42 -5.08 14.22 0.177 7993
 7995 3 -14.3 -5.18 14.15 0.186 7994
 7996 3 -15.83 -1.72 12.2 0.181 7844
 7997 3 -16.03 -1.69 12.24 0.11 7996
 7998 3 -16.19 -1.71 12.24 0.124 7997
 7999 3 -16.35 -1.72 12.31 0.119 7998
 8000 3 -16.51 -1.82 12.39 0.128 7999
 8001 3 -16.69 -1.88 12.45 0.105 8000
 8002 3 -16.9 -1.86 12.42 0.093 8001
 8003 3 -17.03 -1.76 12.48 0.145 8002
 8004 3 -17.15 -1.71 12.49 0.109 8003
 8005 3 -17.28 -1.72 12.57 0.075 8004
 8006 3 -17.46 -1.72 12.62 0.121 8005
 8007 3 -17.67 -1.75 12.59 0.097 8006
 8008 3 -17.81 -1.77 12.56 0.077 8007
 8009 3 -18.01 -1.86 12.64 0.136 8008
 8010 3 -18.17 -1.95 12.65 0.126 8009
 8011 3 -18.39 -1.97 12.63 0.106 8010
 8012 3 -18.55 -2.03 12.56 0.071 8011
 8013 3 -18.69 -2.17 12.49 0.076 8012
 8014 3 -18.87 -2.09 12.46 0.126 8013
 8015 3 -19.05 -2.09 12.42 0.105 8014
 8016 3 -19.19 -2.26 12.37 0.073 8015
 8017 3 -19.3 -2.4 12.39 0.112 8016
 8018 3 -19.4 -2.46 12.4 0.077 8017
 8019 3 -19.51 -2.57 12.49 0.108 8018
 8020 3 -19.6 -2.67 12.55 0.124 8019
 8021 3 -19.65 -2.78 12.66 0.108 8020
 8022 3 -19.8 -2.96 12.67 0.072 8021
 8023 3 -19.87 -3.03 12.72 0.071 8022
 8024 3 -20.01 -3.17 12.72 0.125 8023
 8025 3 -20.15 -3.26 12.8 0.128 8024
 8026 3 -20.28 -3.3 12.9 0.096 8025
 8027 3 -20.37 -3.36 13.07 0.092 8026
 8028 3 -20.4 -3.4 13.24 0.114 8027
 8029 3 -20.4 -3.51 13.37 0.15 8028
 8030 3 -20.44 -3.65 13.45 0.108 8029
 8031 3 -20.48 -3.71 13.52 0.119 8030
 8032 3 -20.51 -3.8 13.68 0.129 8031
 8033 3 -20.49 -3.8 13.83 0.134 8032
 8034 3 -20.46 -3.94 13.95 0.191 8033
 8035 3 -20.44 -4.03 14.06 0.22 8034
 8036 3 -20.46 -4.23 14.1 0.212 8035
 8037 3 -20.62 -4.43 14.18 0.182 8036
 8038 3 -20.62 -4.49 14.35 0.133 8037
 8039 3 -20.58 -4.62 14.34 0.159 8038
 8040 3 -20.69 -4.75 14.35 0.153 8039
 8041 3 -20.65 -4.87 14.24 0.097 8040
 8042 3 -16.39 -0.38 10.96 0.111 7810
 8043 3 -16.44 -0.28 11.05 0.124 8042
 8044 3 -17.51 -2.01 10.89 0.301 7805
 8045 3 -17.46 -2.09 10.97 0.275 8044
 8046 3 -17.53 -2.05 10.87 0.209 8045
 8047 3 -17.48 -2.13 10.75 0.137 8046
 8048 3 -17.37 -2.36 11.06 0.191 8045
 8049 3 -17.35 -2.57 11.07 0.158 8048
 8050 3 -17.26 -2.53 11.32 0.114 8049
 8051 3 -17.3 -2.57 11.45 0.087 8050
 8052 3 -17.48 -2.71 11.12 0.083 8049
 8053 3 -17.42 -2.82 11.17 0.085 8052
 8054 3 -17.12 -1.91 10.2 0.133 7804
 8055 3 -16.99 -1.87 10.12 0.149 8054
 8056 3 -16.92 -1.91 9.96 0.123 8055
 8057 3 -16.87 -1.99 9.73 0.094 8056
 8058 3 -16.81 -1.96 9.64 0.108 8057
 8059 3 -16.65 -1.96 9.59 0.076 8058
 8060 3 -16.55 -1.94 9.54 0.083 8059
 8061 3 -16.48 -2.01 9.4 0.05 8060
 8062 3 -18.58 -0.81 10.41 0.201 7790
 8063 3 -18.81 -0.94 10.92 0.062 8062
 8064 3 -18.89 -0.94 11.1 0.113 8063
 8065 3 -18.99 -0.93 11.24 0.09 8064
 8066 3 -19.12 -0.91 11.38 0.115 8065
 8067 3 -19.9 1.85 7.22 0.201 7473
 8068 3 -20.01 1.81 7.12 0.144 8067
 8069 3 -20.83 3.19 4.61 0.119 7357
 8070 3 -20.74 3.15 4.4 0.098 8069
 8071 3 -20.71 3.05 4.32 0.107 8070
 8072 3 -20.65 2.96 4.14 0.112 8071
 8073 3 -20.58 2.9 4.03 0.108 8072
 8074 3 -20.67 2.8 3.9 0.075 8073
 8075 3 -20.73 2.65 3.86 0.097 8074
 8076 3 -21.39 3.11 3.65 0.174 7352
 8077 3 -21.3 1.84 0.28 0.237 7322
 8078 3 -21.21 1.87 0.22 0.218 8077
 8079 3 -23.02 10.26 -3.47 0.207 6482
 8080 3 -23.13 10.33 -3.52 0.208 8079
 8081 3 -23.25 10.42 -3.58 0.256 8080
 8082 3 -23.41 10.47 -3.6 0.278 8081
 8083 3 -23.66 10.62 -3.58 0.29 8082
 8084 3 -23.82 10.74 -3.54 0.258 8083
 8085 3 -24 10.83 -3.43 0.196 8084
 8086 3 -24.06 10.99 -3.41 0.181 8085
 8087 3 -24.16 11.1 -3.48 0.183 8086
 8088 3 -24.25 11.23 -3.58 0.208 8087
 8089 3 -24.29 11.39 -3.62 0.222 8088
 8090 3 -24.27 11.57 -3.75 0.158 8089
 8091 3 -24.29 11.66 -3.62 0.211 8090
 8092 3 -24.36 11.72 -3.68 0.22 8091
 8093 3 -24.4 11.82 -3.68 0.219 8092
 8094 3 -24.41 12.08 -3.73 0.198 8093
 8095 3 -24.45 12.2 -3.73 0.217 8094
 8096 3 -24.54 12.33 -3.75 0.208 8095
 8097 3 -24.63 12.48 -3.79 0.227 8096
 8098 3 -24.65 12.65 -3.87 0.238 8097
 8099 3 -24.65 12.82 -3.98 0.242 8098
 8100 3 -24.66 12.98 -4.05 0.212 8099
 8101 3 -24.72 13.13 -4.14 0.229 8100
 8102 3 -24.82 13.25 -4.22 0.263 8101
 8103 3 -24.95 13.37 -4.3 0.309 8102
 8104 3 -24.91 13.17 -4.74 0.114 8103
 8105 3 -25 13.17 -4.9 0.067 8104
 8106 3 -25.18 13.54 -4.27 0.274 8103
 8107 3 -25.27 13.71 -4.28 0.294 8106
 8108 3 -25.29 13.9 -4.27 0.278 8107
 8109 3 -25.16 14.27 -4.27 0.188 8108
 8110 3 -25.18 14.48 -4.31 0.227 8109
 8111 3 -25.22 14.68 -4.26 0.211 8110
 8112 3 -25.18 14.89 -4.26 0.227 8111
 8113 3 -25.13 15.08 -4.24 0.296 8112
 8114 3 -25.13 15.23 -4.24 0.358 8113
 8115 3 -25.06 15.32 -4.19 0.422 8114
 8116 3 -25.11 15.47 -4.13 0.518 8115
 8117 3 -24.9 15.25 -3.56 0.128 8116
 8118 3 -25.04 15.62 -4.22 0.566 8116
 8119 3 -24.66 15.22 -4.63 0.12 8118
 8120 3 -24.61 15.1 -4.77 0.127 8119
 8121 3 -24.57 14.96 -4.82 0.088 8120
 8122 3 -24.61 14.8 -4.9 0.128 8121
 8123 3 -24.61 14.75 -5.01 0.157 8122
 8124 3 -24.52 14.66 -5.31 0.128 8123
 8125 3 -24.54 14.55 -5.43 0.118 8124
 8126 3 -24.5 14.48 -5.49 0.111 8125
 8127 3 -24.5 14.55 -5.63 0.124 8126
 8128 3 -24.54 14.52 -5.78 0.119 8127
 8129 3 -24.45 14.42 -5.93 0.095 8128
 8130 3 -24.36 14.42 -6.07 0.107 8129
 8131 3 -24.34 14.4 -6.18 0.000125 8130
 8132 3 -24.91 15.74 -4.13 0.566 8118
 8133 3 -24.86 15.91 -4.13 0.564 8132
 8134 3 -25.04 16.15 -4.29 0.484 8133
 8135 3 -25.36 16.38 -4.42 0.353 8134
 8136 3 -25.61 16.66 -4.54 0.234 8135
 8137 3 -25.79 16.79 -4.63 0.25 8136
 8138 3 -25.81 16.95 -4.66 0.337 8137
 8139 3 -26.18 16.9 -4.81 0.232 8138
 8140 3 -26.31 16.99 -4.88 0.246 8139
 8141 3 -26.43 17.11 -4.96 0.215 8140
 8142 3 -26.49 17.25 -5.01 0.24 8141
 8143 3 -26.56 17.38 -5.08 0.226 8142
 8144 3 -26.7 17.54 -5.05 0.22 8143
 8145 3 -26.86 17.63 -5.09 0.232 8144
 8146 3 -27 17.7 -5.1 0.257 8145
 8147 3 -27.16 17.81 -5.1 0.277 8146
 8148 3 -27.34 17.82 -5.04 0.252 8147
 8149 3 -27.52 17.88 -5.04 0.284 8148
 8150 3 -27.7 17.93 -5.02 0.253 8149
 8151 3 -27.81 17.99 -5.02 0.269 8150
 8152 3 -28.02 17.97 -5.09 0.311 8151
 8153 3 -28.24 17.95 -5.13 0.339 8152
 8154 3 -28.43 17.97 -5.26 0.363 8153
 8155 3 -28.66 17.99 -5.31 0.391 8154
 8156 3 -28.77 18.13 -5.42 0.352 8155
 8157 3 -29 18.22 -5.42 0.302 8156
 8158 3 -29.13 18.36 -5.47 0.272 8157
 8159 3 -29.27 18.4 -5.51 0.226 8158
 8160 3 -29.43 18.49 -5.47 0.213 8159
 8161 3 -29.66 18.5 -5.39 0.199 8160
 8162 3 -29.84 18.56 -5.34 0.254 8161
 8163 3 -29.99 18.68 -5.26 0.257 8162
 8164 3 -30.16 18.77 -5.23 0.253 8163
 8165 3 -30.29 18.81 -5.16 0.269 8164
 8166 3 -30.47 18.86 -5.14 0.242 8165
 8167 3 -30.75 18.95 -5.09 0.228 8166
 8168 3 -30.93 19.02 -5.04 0.217 8167
 8169 3 -31.13 19.13 -5.02 0.207 8168
 8170 3 -31.31 19.27 -5.01 0.185 8169
 8171 3 -31.43 19.38 -4.96 0.207 8170
 8172 3 -31.5 19.54 -4.88 0.182 8171
 8173 3 -31.61 19.66 -4.83 0.219 8172
 8174 3 -31.77 19.75 -4.71 0.233 8173
 8175 3 -31.88 19.91 -4.64 0.206 8174
 8176 3 -31.91 20.09 -4.55 0.193 8175
 8177 3 -32.06 20.18 -4.47 0.242 8176
 8178 3 -32.23 20.27 -4.41 0.208 8177
 8179 3 -32.31 20.38 -4.33 0.199 8178
 8180 3 -32.45 20.52 -4.27 0.204 8179
 8181 3 -32.6 20.59 -4.29 0.183 8180
 8182 3 -32.7 20.68 -4.22 0.196 8181
 8183 3 -32.84 20.79 -4.21 0.179 8182
 8184 3 -32.94 20.93 -4.22 0.153 8183
 8185 3 -32.95 21.09 -4.14 0.184 8184
 8186 3 -32.98 21.25 -4.13 0.227 8185
 8187 3 -32.92 21.43 -4.13 0.228 8186
 8188 3 -33.01 21.59 -4.2 0.26 8187
 8189 3 -33.03 21.81 -4.22 0.352 8188
 8190 3 -33.05 21.97 -4.09 0.403 8189
 8191 3 -33.09 22.15 -4.06 0.41 8190
 8192 3 -33.16 22.31 -4.02 0.386 8191
 8193 3 -33.17 22.43 -4.05 0.352 8192
 8194 3 -33.19 22.57 -4.08 0.251 8193
 8195 3 -33.28 22.68 -4.05 0.196 8194
 8196 3 -33.33 22.84 -3.98 0.17 8195
 8197 3 -33.33 23.02 -4.01 0.154 8196
 8198 3 -33.31 23.15 -4 0.167 8197
 8199 3 -33.38 23.34 -3.98 0.142 8198
 8200 3 -33.39 23.47 -3.96 0.163 8199
 8201 3 -33.42 23.68 -3.98 0.195 8200
 8202 3 -33.52 23.88 -3.96 0.208 8201
 8203 3 -33.51 24.06 -3.92 0.218 8202
 8204 3 -33.49 24.29 -3.82 0.208 8203
 8205 3 -33.52 24.45 -3.74 0.187 8204
 8206 3 -33.51 24.54 -3.59 0.193 8205
 8207 3 -33.48 24.61 -3.46 0.21 8206
 8208 3 -33.48 24.7 -3.3 0.218 8207
 8209 3 -33.59 24.81 -3.24 0.217 8208
 8210 3 -33.61 24.91 -3.03 0.225 8209
 8211 3 -33.58 25 -2.78 0.225 8210
 8212 3 -33.54 25 -2.57 0.233 8211
 8213 3 -33.44 25 -2.38 0.258 8212
 8214 3 -33.33 25.02 -2.19 0.259 8213
 8215 3 -33.25 25.04 -2.05 0.228 8214
 8216 3 -33.15 25.11 -1.94 0.248 8215
 8217 3 -33.09 25.31 -1.87 0.245 8216
 8218 3 -33.01 25.45 -1.84 0.232 8217
 8219 3 -32.91 25.61 -1.82 0.264 8218
 8220 3 -32.87 25.77 -1.82 0.29 8219
 8221 3 -32.69 25.77 -1.6 0.214 8220
 8222 3 -32.62 25.95 -1.59 0.2 8221
 8223 3 -32.43 25.99 -1.54 0.205 8222
 8224 3 -32.3 26.07 -1.49 0.196 8223
 8225 3 -32.16 26.13 -1.35 0.215 8224
 8226 3 -32.08 26.2 -1.18 0.231 8225
 8227 3 -31.96 26.29 -1.1 0.245 8226
 8228 3 -31.8 26.32 -1.02 0.335 8227
 8229 3 -31.67 26.47 -0.97 0.387 8228
 8230 3 -31.6 26.54 -0.87 0.403 8229
 8231 3 -31.44 26.65 -0.78 0.419 8230
 8232 3 -31.33 26.72 -0.65 0.383 8231
 8233 3 -31.08 26.79 -0.62 0.32 8232
 8234 3 -25.43 17.27 -4.55 0.192 8138
 8235 3 -25.31 17.38 -4.51 0.219 8234
 8236 3 -25.27 17.56 -4.47 0.207 8235
 8237 3 -25.2 17.7 -4.47 0.187 8236
 8238 3 -25.16 17.86 -4.42 0.183 8237
 8239 3 -25.09 18.06 -4.29 0.194 8238
 8240 3 -25.06 18.24 -4.13 0.195 8239
 8241 3 -25 18.29 -3.96 0.212 8240
 8242 3 -25 18.32 -3.78 0.195 8241
 8243 3 -24.99 18.38 -3.63 0.17 8242
 8244 3 -25 18.57 -3.51 0.163 8243
 8245 3 -24.93 18.74 -3.4 0.204 8244
 8246 3 -24.86 18.93 -3.32 0.227 8245
 8247 3 -24.77 19.07 -3.24 0.195 8246
 8248 3 -24.66 19.27 -3.19 0.187 8247
 8249 3 -24.59 19.34 -3.07 0.168 8248
 8250 3 -24.49 19.43 -3.05 0.186 8249
 8251 3 -24.36 19.54 -3.13 0.178 8250
 8252 3 -24.2 19.59 -3.11 0.172 8251
 8253 3 -24.09 19.68 -3.07 0.171 8252
 8254 3 -23.97 19.79 -3.03 0.204 8253
 8255 3 -23.84 19.91 -3.05 0.199 8254
 8256 3 -23.7 20.09 -3.07 0.196 8255
 8257 3 -23.61 20.24 -3.07 0.225 8256
 8258 3 -23.51 20.43 -3.07 0.229 8257
 8259 3 -23.36 20.56 -3.11 0.216 8258
 8260 3 -23.3 20.68 -3.05 0.182 8259
 8261 3 -23.17 20.77 -2.97 0.193 8260
 8262 3 -23.05 20.81 -2.92 0.264 8261
 8263 3 -22.96 20.86 -2.86 0.303 8262
 8264 3 -22.87 21 -2.82 0.331 8263
 8265 3 -22.85 21.04 -2.72 0.413 8264
 8266 3 -23.03 21.38 -2.42 0.292 8265
 8267 3 -22.99 21.49 -2.3 0.317 8266
 8268 3 -23.01 21.61 -2.19 0.331 8267
 8269 3 -23.19 22.02 -2.13 0.184 8268
 8270 3 -23.23 22.2 -2.09 0.179 8269
 8271 3 -23.23 22.34 -2.07 0.187 8270
 8272 3 -23.21 22.61 -2.05 0.191 8271
 8273 3 -23.19 22.77 -1.99 0.174 8272
 8274 3 -23.21 22.84 -1.87 0.167 8273
 8275 3 -23.24 23.02 -1.83 0.155 8274
 8276 3 -23.24 23.07 -1.68 0.18 8275
 8277 3 -23.31 23.16 -1.55 0.214 8276
 8278 3 -23.24 23.27 -1.47 0.203 8277
 8279 3 -23.08 23.4 -1.31 0.233 8278
 8280 3 -23.03 23.47 -1.19 0.257 8279
 8281 3 -22.94 23.56 -1.06 0.241 8280
 8282 3 -22.83 23.47 -0.83 0.211 8281
 8283 3 -22.76 23.47 -0.73 0.212 8282
 8284 3 -22.62 23.34 -0.61 0.171 8283
 8285 3 -22.53 23.34 -0.5 0.163 8284
 8286 3 -22.49 23.41 -0.29 0.156 8285
 8287 3 -22.42 23.45 -0.13 0.198 8286
 8288 3 -22.4 23.49 0 0.199 8287
 8289 3 -22.33 23.52 0.14 0.185 8288
 8290 3 -22.17 23.5 0.34 0.167 8289
 8291 3 -22.12 23.49 0.45 0.195 8290
 8292 3 -22.03 23.45 0.56 0.183 8291
 8293 3 -21.96 23.34 0.64 0.183 8292
 8294 3 -21.76 23.25 0.63 0.209 8293
 8295 3 -21.58 23.16 0.61 0.252 8294
 8296 3 -21.42 23.22 0.58 0.277 8295
 8297 3 -21.37 23.68 0.4 0.13 8296
 8298 3 -21.33 23.86 0.35 0.134 8297
 8299 3 -21.26 24.07 0.3 0.094 8298
 8300 3 -21.12 24.11 0.33 0.129 8299
 8301 3 -21.01 24.36 0.29 0.206 8300
 8302 3 -20.96 24.65 0.23 0.11 8301
 8303 3 -20.83 24.72 0.23 0.122 8302
 8304 3 -20.69 24.77 0.2 0.125 8303
 8305 3 -20.6 24.95 0.17 0.108 8304
 8306 3 -20.53 25.07 0.16 0.113 8305
 8307 3 -20.42 25.18 0.1 0.153 8306
 8308 3 -20.3 25.24 0.1 0.144 8307
 8309 3 -20.3 25.38 0.02 0.116 8308
 8310 3 -20.24 25.49 0 0.079 8309
 8311 3 -20.1 25.54 0 0.15 8310
 8312 3 -20.05 25.72 0.14 0.205 8311
 8313 3 -19.99 25.88 0.14 0.244 8312
 8314 3 -19.92 26.02 0.11 0.236 8313
 8315 3 -19.87 26.22 0.1 0.172 8314
 8316 3 -19.64 26.38 0.05 0.138 8315
 8317 3 -19.46 26.45 0 0.118 8316
 8318 3 -19.35 26.59 -0.05 0.122 8317
 8319 3 -19.26 26.65 -0.04 0.048 8318
 8320 3 -21.1 23.7 0.38 0.118 8300
 8321 3 -21.01 23.63 0.46 0.086 8320
 8322 3 -21.26 23.02 0.7 0.205 8296
 8323 3 -21.05 22.99 0.79 0.183 8322
 8324 3 -20.92 22.95 0.84 0.274 8323
 8325 3 -20.78 22.93 0.93 0.304 8324
 8326 3 -20.69 22.81 1.05 0.305 8325
 8327 3 -20.55 22.79 1.12 0.297 8326
 8328 3 -20.39 22.74 1.14 0.289 8327
 8329 3 -20.19 22.68 1.14 0.288 8328
 8330 3 -20.08 22.57 1.16 0.299 8329
 8331 3 -19.96 22.47 1.17 0.323 8330
 8332 3 -19.9 22.11 0.81 0.151 8331
 8333 3 -19.89 21.93 0.8 0.161 8332
 8334 3 -20.01 21.75 0.76 0.196 8333
 8335 3 -20.12 21.66 0.7 0.223 8334
 8336 3 -20.19 21.54 0.73 0.294 8335
 8337 3 -20.26 21.38 0.75 0.326 8336
 8338 3 -20.33 21.25 0.71 0.346 8337
 8339 3 -20.26 21.25 0.34 0.231 8338
 8340 3 -20.17 21.16 0.11 0.133 8339
 8341 3 -20.35 21.2 0 0.128 8340
 8342 3 -20.46 21.16 0 0.079 8341
 8343 3 -20.39 21.07 1.05 0.273 8338
 8344 3 -20.19 20.79 1.2 0.11 8343
 8345 3 -20.24 20.75 1.33 0.125 8344
 8346 3 -20.23 20.65 1.47 0.109 8345
 8347 3 -19.78 22.59 1.33 0.227 8331
 8348 3 -19.64 22.52 1.38 0.239 8347
 8349 3 -19.51 22.49 1.37 0.255 8348
 8350 3 -19.28 22.45 1.41 0.32 8349
 8351 3 -19.1 22.45 1.47 0.396 8350
 8352 3 -18.94 22.54 1.48 0.45 8351
 8353 3 -18.8 22.61 1.54 0.428 8352
 8354 3 -18.65 22.61 1.55 0.409 8353
 8355 3 -18.62 21.95 1.77 0.152 8354
 8356 3 -18.55 21.75 1.8 0.158 8355
 8357 3 -18.62 21.59 1.85 0.152 8356
 8358 3 -18.74 21.47 1.92 0.163 8357
 8359 3 -18.83 21.34 2 0.164 8358
 8360 3 -18.99 21.27 2.1 0.148 8359
 8361 3 -19.03 21.24 2.31 0.13 8360
 8362 3 -19.08 21.2 2.43 0.135 8361
 8363 3 -19.14 21.06 2.64 0.135 8362
 8364 3 -19.08 20.97 2.81 0.159 8363
 8365 3 -19.03 20.84 2.97 0.152 8364
 8366 3 -19.05 20.7 3.18 0.188 8365
 8367 3 -18.92 20.61 3.27 0.171 8366
 8368 3 -18.74 20.66 3.41 0.216 8367
 8369 3 -18.6 20.63 3.47 0.249 8368
 8370 3 -18.51 20.43 3.56 0.165 8369
 8371 3 -18.42 20.31 3.6 0.17 8370
 8372 3 -18.4 20.2 3.7 0.174 8371
 8373 3 -18.43 20.06 3.85 0.163 8372
 8374 3 -18.41 19.91 3.91 0.147 8373
 8375 3 -18.38 19.77 3.97 0.156 8374
 8376 3 -18.32 19.54 3.95 0.244 8375
 8377 3 -17.98 19.38 3.87 0.107 8376
 8378 3 -17.95 19.27 3.93 0.102 8377
 8379 3 -17.93 19.15 3.91 0.105 8378
 8380 3 -17.88 19 3.93 0.106 8379
 8381 3 -17.84 18.86 3.89 0.139 8380
 8382 3 -17.84 18.75 3.81 0.229 8381
 8383 3 -17.61 18.59 3.95 0.156 8382
 8384 3 -17.59 18.5 4.07 0.19 8383
 8385 3 -17.39 18.29 3.97 0.19 8384
 8386 3 -17.27 18.15 3.91 0.212 8385
 8387 3 -17.11 18.02 3.83 0.207 8386
 8388 3 -17 18.09 3.75 0.23 8387
 8389 3 -17 17.97 3.77 0.224 8388
 8390 3 -16.79 18.06 3.95 0.084 8389
 8391 3 -16.68 17.97 3.99 0.08 8390
 8392 3 -16.61 17.86 3.99 0.074 8391
 8393 3 -16.54 17.79 4.08 0.103 8392
 8394 3 -16.5 17.68 4.16 0.102 8393
 8395 3 -16.52 17.59 4.36 0.121 8394
 8396 3 -16.47 17.52 4.49 0.176 8395
 8397 3 -16.32 17.56 4.65 0.152 8396
 8398 3 -16.25 17.66 4.75 0.135 8397
 8399 3 -16.16 17.86 4.87 0.101 8398
 8400 3 -16.22 18.04 5 0.133 8399
 8401 3 -16.22 18.22 5.03 0.136 8400
 8402 3 -16.29 18.29 5.13 0.135 8401
 8403 3 -16.34 18.38 5.24 0.168 8402
 8404 3 -16.48 18.41 5.16 0.15 8403
 8405 3 -16.45 18.52 5.23 0.132 8404
 8406 3 -16.89 17.61 3.64 0.13 8389
 8407 3 -16.79 17.47 3.54 0.13 8406
 8408 3 -16.7 17.36 3.41 0.158 8407
 8409 3 -16.6 17.18 3.24 0.15 8408
 8410 3 -16.58 17 3.2 0.177 8409
 8411 3 -16.66 16.91 3.22 0.248 8410
 8412 3 -16.63 16.7 3.25 0.397 8411
 8413 3 -16.54 16.61 3.16 0.471 8412
 8414 3 -16.5 16.45 3.16 0.567 8413
 8415 3 -16.45 16.34 3.1 0.627 8414
 8416 3 -16.34 16.11 3.2 0.8 8415
 8417 3 -16.29 15.89 3.43 0.732 8416
 8418 3 -16.41 15.82 3.54 0.78 8417
 8419 3 -16.45 15.6 2.99 0.132 8418
 8420 3 -16.39 15.52 3.08 0.187 8419
 8421 3 -16.27 15.45 3.14 0.168 8420
 8422 3 -16.29 15.27 3.24 0.142 8421
 8423 3 -16.3 15.15 3.27 0.1 8422
 8424 3 -16.34 14.99 3.33 0.064 8423
 8425 3 -16.64 15.59 3.54 0.279 8418
 8426 3 -16.86 15.15 3.68 0.176 8425
 8427 3 -16.97 15.01 3.64 0.148 8426
 8428 3 -17.11 14.7 3.62 0.153 8427
 8429 3 -17.14 14.54 3.58 0.182 8428
 8430 3 -17.16 14.35 3.6 0.209 8429
 8431 3 -17.23 14.25 3.6 0.275 8430
 8432 3 -17.29 14.02 3.6 0.239 8431
 8433 3 -17.41 13.99 3.62 0.282 8432
 8434 3 -17.43 13.5 3.64 0.204 8433
 8435 3 -17.41 13.32 3.68 0.227 8434
 8436 3 -17.48 13.16 3.66 0.27 8435
 8437 3 -17.59 13.07 3.62 0.319 8436
 8438 3 -17.61 12.91 3.58 0.365 8437
 8439 3 -17.66 12.76 3.62 0.386 8438
 8440 3 -17.66 12.56 3.49 0.45 8439
 8441 3 -17.73 12.47 3.54 0.463 8440
 8442 3 -17.91 12.48 3.85 0.162 8441
 8443 3 -18 12.39 3.93 0.157 8442
 8444 3 -18.16 12.22 4.07 0.105 8443
 8445 3 -18.25 12.38 4.19 0.13 8444
 8446 3 -18.27 12.48 4.37 0.146 8445
 8447 3 -18.23 12.5 4.48 0.072 8446
 8448 3 -17.59 12.29 3.31 0.23 8441
 8449 3 -17.32 11.87 2.83 0.164 8448
 8450 3 -17.2 11.66 2.72 0.125 8449
 8451 3 -17.23 11.55 2.72 0.000125 8450
 8452 3 -17.52 12.2 3.18 0.23 8448
 8453 3 -18.07 12.98 4.04 0.126 8452
 8454 3 -18.2 13.08 4.11 0.105 8453
 8455 3 -18.25 13.17 4.21 0.12 8454
 8456 3 -18.36 13.25 4.28 0.112 8455
 8457 3 -18.45 13.35 4.29 0.101 8456
 8458 3 -18.52 13.5 4.24 0.134 8457
 8459 3 -18.59 13.6 4.15 0.145 8458
 8460 3 -18.7 13.68 4.33 0.061 8459
 8461 3 -18.73 13.81 4.26 0.121 8460
 8462 3 -18.82 13.89 4.2 0.105 8461
 8463 3 -17.59 14.42 3.56 0.067 8433
 8464 3 -17.54 14.64 3.35 0.136 8431
 8465 3 -16.77 15.48 3.54 0.279 8464
 8466 3 -16.88 15.62 4.2 0.165 8465
 8467 3 -16.97 15.74 4.25 0.000125 8466
 8468 3 -17.2 15.59 3.41 0.134 8425
 8469 3 -17.39 15.64 3.5 0.102 8468
 8470 3 -17.5 15.65 3.6 0.09 8469
 8471 3 -17.64 15.65 3.66 0.081 8470
 8472 3 -18.04 18.88 3.6 0.148 8382
 8473 3 -18.05 18.97 3.45 0.148 8472
 8474 3 -18.19 19.04 3.31 0.179 8473
 8475 3 -18.31 19.11 3.27 0.116 8474
 8476 3 -18.66 19.47 4.07 0.158 8376
 8477 3 -18.77 19.41 4.11 0.163 8476
 8478 3 -18.91 19.31 4.16 0.219 8477
 8479 3 -19.09 19.29 4.28 0.228 8478
 8480 3 -19.25 19.27 4.37 0.269 8479
 8481 3 -19.36 19.22 4.37 0.356 8480
 8482 3 -19.54 19.2 4.33 0.396 8481
 8483 3 -19.73 19.2 4.37 0.43 8482
 8484 3 -19.89 19.29 4.36 0.446 8483
 8485 3 -20 19.41 4.34 0.455 8484
 8486 3 -20.16 19.36 4.45 0.47 8485
 8487 3 -20.32 19.24 4.54 0.451 8486
 8488 3 -20.48 19.13 4.5 0.468 8487
 8489 3 -20.5 19.29 5.11 0.15 8488
 8490 3 -20.52 19.36 5.25 0.203 8489
 8491 3 -20.61 19.34 5.53 0.106 8490
 8492 3 -20.59 19.24 5.73 0.097 8491
 8493 3 -20.7 19.18 5.83 0.069 8492
 8494 3 -20.79 19.09 5.88 0.122 8493
 8495 3 -20.82 19.02 5.99 0.05 8494
 8496 3 -20.61 19.06 4.25 0.408 8488
 8497 3 -20.79 19.02 4.16 0.397 8496
 8498 3 -20.89 18.97 4.19 0.422 8497
 8499 3 -21 18.95 4.16 0.473 8498
 8500 3 -21.05 18.2 4.41 0.101 8499
 8501 3 -21.14 18.11 4.4 0.122 8500
 8502 3 -21.25 18 4.41 0.134 8501
 8503 3 -21.39 17.88 4.45 0.105 8502
 8504 3 -21.52 17.81 4.45 0.123 8503
 8505 3 -21.64 17.74 4.53 0.131 8504
 8506 3 -21.68 17.68 4.69 0.123 8505
 8507 3 -21.84 17.57 4.78 0.14 8506
 8508 3 -22 17.49 4.83 0.165 8507
 8509 3 -22.13 17.38 4.84 0.15 8508
 8510 3 -22.3 17.43 4.91 0.122 8509
 8511 3 -22.52 17.38 4.99 0.11 8510
 8512 3 -22.64 17.31 4.92 0.074 8511
 8513 3 -22.73 17.22 4.88 0.074 8512
 8514 3 -22.82 17.13 4.94 0.11 8513
 8515 3 -23 17.07 5.05 0.135 8514
 8516 3 -23.11 16.97 5.2 0.148 8515
 8517 3 -23.16 16.81 5.29 0.13 8516
 8518 3 -23.22 16.72 5.33 0.174 8517
 8519 3 -23.39 16.56 5.36 0.188 8518
 8520 3 -23.45 16.45 5.33 0.14 8519
 8521 3 -23.59 16.36 5.33 0.09 8520
 8522 3 -23.7 16.27 5.41 0.128 8521
 8523 3 -23.75 16.09 5.42 0.163 8522
 8524 3 -23.79 15.99 5.49 0.087 8523
 8525 3 -23.75 15.92 5.73 0.071 8524
 8526 3 -21.16 19.4 3.77 0.237 8499
 8527 3 -21.24 19.31 3.47 0.128 8526
 8528 3 -18.4 23.06 1.25 0.239 8354
 8529 3 -18.15 23.11 1.18 0.243 8528
 8530 3 -17.92 23.27 1.12 0.199 8529
 8531 3 -17.85 23.45 1.15 0.199 8530
 8532 3 -17.85 23.66 1.08 0.253 8531
 8533 3 -17.78 23.72 0.95 0.301 8532
 8534 3 -17.8 23.84 0.9 0.391 8533
 8535 3 -17.55 23.82 0.82 0.487 8534
 8536 3 -17.6 23.93 0.75 0.5 8535
 8537 3 -17.33 23.97 0.77 0.397 8536
 8538 3 -17.01 24.02 0.84 0.213 8537
 8539 3 -16.89 24.09 0.9 0.199 8538
 8540 3 -16.8 24.11 1.03 0.268 8539
 8541 3 -17.19 24.22 1.4 0.085 8540
 8542 3 -17.23 24.2 1.5 0.038 8541
 8543 3 -16.53 24.41 0.79 0.151 8540
 8544 3 -16.44 24.59 0.68 0.202 8543
 8545 3 -16.46 24.77 0.64 0.277 8544
 8546 3 -16.53 24.91 0.68 0.33 8545
 8547 3 -16.58 25.07 0.69 0.347 8546
 8548 3 -16.62 25.16 0.75 0.355 8547
 8549 3 -16.64 25.31 0.75 0.381 8548
 8550 3 -16.64 25.43 0.71 0.429 8549
 8551 3 -16.62 25.57 0.76 0.462 8550
 8552 3 -16.6 25.7 0.81 0.462 8551
 8553 3 -16.49 25.47 1.28 0.129 8552
 8554 3 -16.56 25.49 1.37 0.116 8553
 8555 3 -16.56 25.47 1.47 0.121 8554
 8556 3 -16.65 25.4 1.63 0.15 8555
 8557 3 -16.69 25.36 1.77 0.129 8556
 8558 3 -16.76 25.27 1.88 0.13 8557
 8559 3 -16.78 25.13 2.08 0.102 8558
 8560 3 -16.87 25.06 2.22 0.158 8559
 8561 3 -16.98 25.07 2.35 0.191 8560
 8562 3 -17.12 25.07 2.5 0.184 8561
 8563 3 -17.44 25.09 2.58 0.14 8562
 8564 3 -17.67 25.09 2.58 0.165 8563
 8565 3 -17.78 25 2.68 0.151 8564
 8566 3 -17.83 25 2.89 0.143 8565
 8567 3 -17.92 25.06 3.06 0.171 8566
 8568 3 -17.98 25.13 3.18 0.157 8567
 8569 3 -18.03 25.06 3.33 0.121 8568
 8570 3 -18.08 25.07 3.49 0.118 8569
 8571 3 -18.19 25.06 3.58 0.151 8570
 8572 3 -18.35 25.11 3.74 0.162 8571
 8573 3 -18.44 25.11 3.93 0.156 8572
 8574 3 -18.42 25.06 4.11 0.153 8573
 8575 3 -18.48 25.06 4.33 0.157 8574
 8576 3 -18.51 25.11 4.5 0.152 8575
 8577 3 -18.67 25.11 4.67 0.156 8576
 8578 3 -18.73 25.06 4.8 0.143 8577
 8579 3 -18.84 25.15 4.92 0.164 8578
 8580 3 -18.89 25.22 5.04 0.147 8579
 8581 3 -19 25.11 5.08 0.14 8580
 8582 3 -19.04 25.02 5.16 0.148 8581
 8583 3 -19.11 24.95 5.29 0.109 8582
 8584 3 -19.14 24.91 5.4 0.12 8583
 8585 3 -19.2 24.93 5.54 0.131 8584
 8586 3 -19.27 25 5.65 0.128 8585
 8587 3 -19.38 25.06 5.8 0.148 8586
 8588 3 -19.43 25.06 5.98 0.152 8587
 8589 3 -19.45 25 6.19 0.136 8588
 8590 3 -19.54 25 6.32 0.144 8589
 8591 3 -19.66 24.95 6.45 0.174 8590
 8592 3 -19.7 24.93 6.58 0.205 8591
 8593 3 -19.82 24.91 6.65 0.247 8592
 8594 3 -20.11 25.15 6.54 0.128 8593
 8595 3 -20.29 25.24 6.51 0.139 8594
 8596 3 -20.43 25.34 6.5 0.152 8595
 8597 3 -20.59 25.41 6.54 0.106 8596
 8598 3 -19.73 24.6 6.8 0.2 8593
 8599 3 -19.82 24.44 6.88 0.143 8598
 8600 3 -19.91 24.37 6.95 0.136 8599
 8601 3 -20.09 24.33 7.05 0.166 8600
 8602 3 -20.29 24.35 7.11 0.25 8601
 8603 3 -20.45 24.35 7.2 0.279 8602
 8604 3 -20.61 24.24 7.33 0.379 8603
 8605 3 -20.77 24.26 7.37 0.438 8604
 8606 3 -20.95 24.19 7.26 0.572 8605
 8607 3 -20.7 23.52 6.7 0.124 8606
 8608 3 -20.7 23.34 6.66 0.108 8607
 8609 3 -20.7 23.16 6.67 0.122 8608
 8610 3 -20.73 23.06 6.62 0.066 8609
 8611 3 -21.16 24.51 7.58 0.501 8606
 8612 3 -21.3 24.49 7.59 0.5 8611
 8613 3 -21.43 24.4 7.63 0.499 8612
 8614 3 -21.54 24.23 7.59 0.484 8613
 8615 3 -21.48 23.49 7.37 0.193 8614
 8616 3 -21.48 23.17 7.4 0.075 8615
 8617 3 -21.48 22.99 7.36 0.083 8616
 8618 3 -21.41 22.9 7.32 0.144 8617
 8619 3 -21.39 22.81 7.24 0.152 8618
 8620 3 -21.25 22.74 7.2 0.071 8619
 8621 3 -21.64 24.6 7.83 0.244 8614
 8622 3 -21.77 24.6 7.88 0.138 8621
 8623 3 -21.88 24.62 7.88 0.000125 8622
 8624 3 -16.65 25.88 0.85 0.448 8552
 8625 3 -16.35 26.11 0.8 0.437 8624
 8626 3 -15.53 26.29 0.4 0.176 8625
 8627 3 -15.42 26.41 0.32 0.141 8626
 8628 3 -15.25 26.56 0.13 0.137 8627
 8629 3 -15.15 26.7 0.11 0.196 8628
 8630 3 -15.08 26.86 0.05 0.218 8629
 8631 3 -14.92 26.97 0 0.202 8630
 8632 3 -14.86 27.06 0 0.206 8631
 8633 3 -14.74 27.18 0 0.161 8632
 8634 3 -14.54 27.2 0.02 0.167 8633
 8635 3 -14.37 27.27 0 0.193 8634
 8636 3 -14.2 27.29 -0.05 0.279 8635
 8637 3 -14.06 27.32 -0.11 0.306 8636
 8638 3 -13.91 27.31 -0.17 0.315 8637
 8639 3 -13.71 27.25 -0.25 0.281 8638
 8640 3 -13.51 27.18 -0.24 0.247 8639
 8641 3 -13.31 27.09 -0.41 0.229 8640
 8642 3 -13.2 27.06 -0.52 0.225 8641
 8643 3 -13.05 26.95 -0.73 0.152 8642
 8644 3 -12.83 26.77 -0.77 0.162 8643
 8645 3 -12.66 26.66 -0.78 0.193 8644
 8646 3 -12.53 26.59 -0.82 0.208 8645
 8647 3 -12.38 26.52 -0.87 0.227 8646
 8648 3 -12.21 26.34 -0.88 0.246 8647
 8649 3 -12.12 26.09 -0.93 0.244 8648
 8650 3 -12.06 25.97 -0.98 0.248 8649
 8651 3 -11.75 25.93 -1.15 0.171 8650
 8652 3 -11.56 25.84 -1.22 0.184 8651
 8653 3 -11.32 25.81 -1.24 0.173 8652
 8654 3 -11.09 25.75 -1.2 0.208 8653
 8655 3 -10.98 25.77 -1.27 0.255 8654
 8656 3 -10.9 25.36 -1.16 0.195 8655
 8657 3 -10.87 25.15 -1.12 0.226 8656
 8658 3 -10.81 25 -1.03 0.283 8657
 8659 3 -10.74 24.91 -0.93 0.319 8658
 8660 3 -10.69 24.75 -0.89 0.354 8659
 8661 3 -10.66 24.56 -0.79 0.393 8660
 8662 3 -10.64 24.31 -0.75 0.408 8661
 8663 3 -10.66 24.16 -0.69 0.45 8662
 8664 3 -10.69 24 -0.64 0.523 8663
 8665 3 -10.58 23.9 -0.56 0.582 8664
 8666 3 -10.69 23.75 -0.49 0.634 8665
 8667 3 -10.79 23.56 -0.45 0.74 8666
 8668 3 -10.88 23.41 -0.45 0.715 8667
 8669 3 -11.31 23 -0.66 0.583 8668
 8670 3 -11.74 23.16 -1.29 0.201 8669
 8671 3 -11.82 23.38 -1.5 0.167 8670
 8672 3 -11.99 23.41 -1.59 0.164 8671
 8673 3 -12.2 23.4 -1.63 0.101 8672
 8674 3 -12.33 23.41 -1.74 0.091 8673
 8675 3 -12.5 23.38 -1.85 0.128 8674
 8676 3 -12.63 23.29 -1.86 0.121 8675
 8677 3 -12.72 23.13 -1.81 0.122 8676
 8678 3 -12.74 23.06 -1.74 0.000125 8677
 8679 3 -11.31 22.77 -0.54 0.581 8669
 8680 3 -11.42 22.63 -0.53 0.545 8679
 8681 3 -11.4 22.5 -0.43 0.519 8680
 8682 3 -11.44 22.31 -0.53 0.477 8681
 8683 3 -11.51 22.16 -0.69 0.446 8682
 8684 3 -11.4 22.04 -1.3 0.23 8683
 8685 3 -11.55 22.11 -1.51 0.17 8684
 8686 3 -11.7 22.07 -1.63 0.16 8685
 8687 3 -11.64 21.99 -1.75 0.218 8686
 8688 3 -11.56 21.88 -1.82 0.221 8687
 8689 3 -11.57 21.79 -1.94 0.208 8688
 8690 3 -11.72 21.79 -2.05 0.176 8689
 8691 3 -11.84 21.7 -2.19 0.199 8690
 8692 3 -12.01 21.56 -2.3 0.179 8691
 8693 3 -12.07 21.36 -2.38 0.136 8692
 8694 3 -12.13 21.22 -2.42 0.148 8693
 8695 3 -12.12 21.13 -2.51 0.139 8694
 8696 3 -12.15 20.97 -2.65 0.143 8695
 8697 3 -12.22 20.84 -2.74 0.109 8696
 8698 3 -12.32 20.74 -2.82 0.128 8697
 8699 3 -12.44 20.59 -2.92 0.169 8698
 8700 3 -12.53 20.54 -2.99 0.187 8699
 8701 3 -12.6 20.41 -3.19 0.177 8700
 8702 3 -12.72 20.32 -3.3 0.179 8701
 8703 3 -12.98 20.34 -3.36 0.176 8702
 8704 3 -13.15 20.29 -3.4 0.18 8703
 8705 3 -13.27 20.22 -3.4 0.185 8704
 8706 3 -13.4 20.09 -3.42 0.207 8705
 8707 3 -13.49 19.97 -3.63 0.228 8706
 8708 3 -13.55 19.88 -3.69 0.207 8707
 8709 3 -13.57 19.79 -3.8 0.209 8708
 8710 3 -13.82 19.68 -3.86 0.141 8709
 8711 3 -13.82 19.7 -4.01 0.146 8710
 8712 3 -13.85 19.72 -4.29 0.127 8711
 8713 3 -13.89 19.79 -4.41 0.112 8712
 8714 3 -13.99 19.86 -4.51 0.104 8713
 8715 3 -13.99 19.77 -4.62 0.127 8714
 8716 3 -14.01 19.56 -4.72 0.114 8715
 8717 3 -13.95 19.54 -4.83 0.119 8716
 8718 3 -13.91 19.61 -4.92 0.073 8717
 8719 3 -14.1 19.54 -3.9 0.171 8711
 8720 3 -14.2 19.41 -3.84 0.161 8719
 8721 3 -14.3 19.32 -3.76 0.125 8720
 8722 3 -14.41 19.25 -3.72 0.185 8721
 8723 3 -14.45 19.09 -3.63 0.271 8722
 8724 3 -14.58 19.06 -3.59 0.373 8723
 8725 3 -14.72 19.02 -3.51 0.445 8724
 8726 3 -14.74 18.93 -3.38 0.499 8725
 8727 3 -14.93 18.99 -3.32 0.518 8726
 8728 3 -15.07 18.97 -3.24 0.576 8727
 8729 3 -15.1 18.81 -3.24 0.594 8728
 8730 3 -15.24 18.86 -3.19 0.55 8729
 8731 3 -15.2 18.7 -3.01 0.438 8730
 8732 3 -15.32 18.61 -2.9 0.403 8731
 8733 3 -15.56 18.56 -2.8 0.305 8732
 8734 3 -15.56 18.43 -2.76 0.253 8733
 8735 3 -15.69 18.4 -2.76 0.186 8734
 8736 3 -15.64 18.27 -2.72 0.165 8735
 8737 3 -16.03 18.24 -2.65 0.161 8736
 8738 3 -16.12 18.16 -2.63 0.141 8737
 8739 3 -15.72 19.47 -3.74 0.147 8730
 8740 3 -15.84 19.66 -3.72 0.152 8739
 8741 3 -15.97 19.79 -3.72 0.176 8740
 8742 3 -16.11 19.72 -3.51 0.071 8741
 8743 3 -16.27 19.7 -3.49 0.131 8742
 8744 3 -16.4 19.66 -3.42 0.133 8743
 8745 3 -16.45 19.56 -3.26 0.083 8744
 8746 3 -13.5 20 -3.3 0.073 8706
 8747 3 -13.62 20 -3.19 0.135 8746
 8748 3 -13.82 20 -3.09 0.092 8747
 8749 3 -13.99 19.99 -3.03 0.000125 8748
 8750 3 -11.64 22.07 -0.45 0.251 8683
 8751 3 -11.73 21.88 -0.41 0.25 8750
 8752 3 -11.8 21.61 -0.31 0.212 8751
 8753 3 -11.83 21.41 -0.26 0.249 8752
 8754 3 -11.96 21.27 -0.24 0.217 8753
 8755 3 -12.08 21.18 -0.2 0.239 8754
 8756 3 -12.21 21.09 -0.14 0.242 8755
 8757 3 -12.2 20.95 -0.08 0.254 8756
 8758 3 -12.3 20.77 -0.02 0.197 8757
 8759 3 -12.4 20.61 -0.01 0.254 8758
 8760 3 -12.76 20.57 -0.05 0.131 8759
 8761 3 -12.82 20.43 -0.05 0.113 8760
 8762 3 -12.84 20.25 -0.04 0.12 8761
 8763 3 -12.9 20.16 0 0.159 8762
 8764 3 -13.05 20.07 0.1 0.16 8763
 8765 3 -13.34 20.15 0.26 0.1 8764
 8766 3 -13.48 20.06 0.34 0.135 8765
 8767 3 -13.63 20.11 0.39 0.115 8766
 8768 3 -13.81 20.06 0.53 0.075 8767
 8769 3 -12.15 20.45 -0.07 0.119 8759
 8770 3 -11.99 20.36 -0.11 0.152 8769
 8771 3 -11.8 20.27 -0.1 0.122 8770
 8772 3 -11.62 20.09 -0.04 0.12 8771
 8773 3 -11.51 20 -0.05 0.124 8772
 8774 3 -11.17 23.52 0.08 0.158 8668
 8775 3 -11.06 23.54 0.23 0.197 8774
 8776 3 -10.76 23.75 0.2 0.168 8775
 8777 3 -10.65 23.75 0.22 0.175 8776
 8778 3 -10.57 23.63 0.34 0.000125 8777
 8779 3 -11.06 26.13 -1.43 0.209 8655
 8780 3 -11.26 26.27 -1.58 0.222 8779
 8781 3 -11.3 26.34 -1.65 0.199 8780
 8782 3 -11.32 26.49 -1.77 0.203 8781
 8783 3 -11.31 26.61 -1.88 0.24 8782
 8784 3 -11.28 26.77 -1.97 0.227 8783
 8785 3 -11.12 27.04 -1.91 0.208 8784
 8786 3 -10.94 27.29 -1.9 0.135 8785
 8787 3 -10.89 27.41 -1.84 0.168 8786
 8788 3 -10.73 27.43 -1.81 0.164 8787
 8789 3 -10.56 27.5 -1.84 0.162 8788
 8790 3 -10.42 27.59 -1.85 0.146 8789
 8791 3 -10.26 27.63 -1.87 0.12 8790
 8792 3 -10.13 27.68 -1.86 0.139 8791
 8793 3 -9.98 27.75 -1.86 0.154 8792
 8794 3 -12.31 25.63 -0.89 0.124 8650
 8795 3 -12.31 25.47 -0.86 0.132 8794
 8796 3 -12.34 25.32 -0.83 0.071 8795
 8797 3 -12.48 25.25 -0.82 0.07 8796
 8798 3 -12.51 25.04 -0.73 0.13 8797
 8799 3 -12.5 24.95 -0.65 0.12 8798
 8800 3 -12.46 24.91 -0.56 0.000125 8799
 8801 3 -16.51 26.25 0.91 0.225 8625
 8802 3 -16.48 26.45 0.89 0.204 8801
 8803 3 -16.17 26.63 0.73 0.15 8802
 8804 3 -16.03 26.72 0.7 0.158 8803
 8805 3 -15.96 26.86 0.77 0.194 8804
 8806 3 -15.91 27 0.81 0.207 8805
 8807 3 -15.83 27.11 0.9 0.249 8806
 8808 3 -15.89 27.27 1.13 0.236 8807
 8809 3 -15.84 26.97 1.28 0.198 8808
 8810 3 -16.06 26.95 1.34 0.221 8809
 8811 3 -16.33 26.99 1.37 0.101 8810
 8812 3 -16.33 27.11 1.36 0.108 8811
 8813 3 -16.42 27.18 1.37 0.103 8812
 8814 3 -16.03 27.59 1.26 0.179 8808
 8815 3 -16.08 27.86 1.33 0.179 8814
 8816 3 -16.19 27.97 1.34 0.172 8815
 8817 3 -16.19 28.13 1.31 0.194 8816
 8818 3 -16.15 28.31 1.3 0.217 8817
 8819 3 -16.06 28.52 1.27 0.163 8818
 8820 3 -15.89 28.75 1.1 0.143 8819
 8821 3 -15.98 28.93 1.04 0.13 8820
 8822 3 -16.08 29.11 0.95 0.107 8821
 8823 3 -16.1 29.2 0.89 0.133 8822
 8824 3 -16.15 29.27 0.78 0.116 8823
 8825 3 -16.17 29.38 0.65 0.112 8824
 8826 3 -16.28 29.43 0.63 0.157 8825
 8827 3 -16.53 29.5 0.71 0.189 8826
 8828 3 -16.3 29.56 0.36 0.106 8827
 8829 3 -16.4 29.84 0.34 0.107 8828
 8830 3 -16.33 29.99 0.28 0.134 8829
 8831 3 -16.17 30.11 0.17 0.151 8830
 8832 3 -16.14 30.22 0.11 0.159 8831
 8833 3 -15.95 30.36 -0.1 0.121 8832
 8834 3 -15.92 30.52 -0.13 0.075 8833
 8835 3 -16.67 29.63 0.86 0.125 8827
 8836 3 -16.65 29.9 0.8 0.135 8835
 8837 3 -16.67 30.04 0.78 0.07 8836
 8838 3 -18.21 23.97 0.38 0.116 8536
 8839 3 -18.28 24.09 0.25 0.114 8838
 8840 3 -18.37 24.09 0.16 0.127 8839
 8841 3 -18.44 24.06 0 0.144 8840
 8842 3 -18.48 24 -0.14 0.179 8841
 8843 3 -18.37 23.93 -0.25 0.259 8842
 8844 3 -18.28 23.91 -0.43 0.194 8843
 8845 3 -22.33 20.56 -3.05 0.134 8265
 8846 3 -22.22 20.5 -3.11 0.161 8845
 8847 3 -22.02 20.5 -3.15 0.136 8846
 8848 3 -21.81 20.52 -3.24 0.132 8847
 8849 3 -21.68 20.32 -3.28 0.14 8848
 8850 3 -21.5 20.2 -3.32 0.136 8849
 8851 3 -21.36 20.15 -3.47 0.144 8850
 8852 3 -21.34 20.15 -3.59 0.174 8851
 8853 3 -21.09 20.13 -3.65 0.163 8852
 8854 3 -20.86 20.09 -3.69 0.151 8853
 8855 3 -20.66 20.04 -3.76 0.163 8854
 8856 3 -20.5 20.09 -3.86 0.179 8855
 8857 3 -20.38 20.06 -4.01 0.145 8856
 8858 3 -20.22 20 -4.12 0.157 8857
 8859 3 -20.09 20.02 -4.17 0.175 8858
 8860 3 -19.97 20.02 -4.26 0.203 8859
 8861 3 -19.79 19.97 -4.3 0.178 8860
 8862 3 -19.65 20 -4.31 0.198 8861
 8863 3 -19.47 20.04 -4.41 0.193 8862
 8864 3 -19.31 20.18 -4.39 0.294 8863
 8865 3 -19.25 20.43 -4.46 0.306 8864
 8866 3 -19.16 20.43 -4.3 0.278 8865
 8867 3 -19.02 20.52 -4.43 0.305 8866
 8868 3 -18.93 20.7 -4.54 0.242 8867
 8869 3 -18.77 20.84 -4.51 0.19 8868
 8870 3 -18.68 20.99 -4.45 0.149 8869
 8871 3 -18.61 21.13 -4.46 0.203 8870
 8872 3 -18.5 21.15 -4.38 0.32 8871
 8873 3 -18.54 21.2 -4.27 0.443 8872
 8874 3 -18.45 21.34 -4.38 0.469 8873
 8875 3 -18.31 21.45 -4.46 0.485 8874
 8876 3 -18.2 21.56 -4.45 0.531 8875
 8877 3 -18.11 21.74 -4.51 0.563 8876
 8878 3 -18.06 21.9 -4.55 0.562 8877
 8879 3 -17.86 21.95 -5.08 0.47 8878
 8880 3 -17.74 22.13 -5.17 0.479 8879
 8881 3 -17.68 22.29 -5.26 0.503 8880
 8882 3 -18.31 22.43 -5.41 0.098 8881
 8883 3 -18.38 22.56 -5.55 0.104 8882
 8884 3 -18.41 22.77 -5.68 0.129 8883
 8885 3 -18.43 22.91 -5.79 0.146 8884
 8886 3 -18.45 23.09 -5.76 0.118 8885
 8887 3 -18.54 23.31 -5.72 0.111 8886
 8888 3 -18.61 23.5 -5.72 0.133 8887
 8889 3 -18.79 23.63 -5.73 0.136 8888
 8890 3 -18.86 23.81 -5.75 0.101 8889
 8891 3 -18.97 23.95 -5.72 0.096 8890
 8892 3 -19.11 24 -5.68 0.076 8891
 8893 3 -19.11 24.11 -5.75 0.098 8892
 8894 3 -19.29 24.24 -5.58 0.115 8893
 8895 3 -19.38 24.34 -5.54 0.118 8894
 8896 3 -19.59 24.4 -5.5 0.122 8895
 8897 3 -19.77 24.38 -5.47 0.076 8896
 8898 3 -19.86 24.47 -5.54 0.133 8897
 8899 3 -19.93 24.45 -5.66 0.154 8898
 8900 3 -20.04 24.41 -5.76 0.166 8899
 8901 3 -20.15 24.45 -5.87 0.144 8900
 8902 3 -20.11 24.54 -6.04 0.117 8901
 8903 3 -20.11 24.61 -6.21 0.149 8902
 8904 3 -20.2 24.66 -6.34 0.158 8903
 8905 3 -20.36 24.66 -6.52 0.145 8904
 8906 3 -20.32 24.7 -6.62 0.157 8905
 8907 3 -20.34 24.72 -6.77 0.109 8906
 8908 3 -20.27 24.7 -6.92 0.114 8907
 8909 3 -20.18 24.66 -7.05 0.099 8908
 8910 3 -20.06 24.61 -7.14 0.094 8909
 8911 3 -20.02 24.66 -7.26 0.000125 8910
 8912 3 -19.02 24.25 -5.84 0.103 8893
 8913 3 -18.95 24.29 -5.92 0.068 8912
 8914 3 -17.4 22.38 -5.22 0.401 8881
 8915 3 -17.27 22.47 -5.3 0.349 8914
 8916 3 -17.18 22.63 -5.29 0.367 8915
 8917 3 -17.16 22.86 -5.22 0.39 8916
 8918 3 -17.13 22.97 -5.16 0.377 8917
 8919 3 -16.97 23.18 -5.2 0.269 8918
 8920 3 -16.91 23.41 -5.21 0.199 8919
 8921 3 -16.91 23.65 -5.16 0.161 8920
 8922 3 -16.95 23.81 -5.05 0.171 8921
 8923 3 -16.97 23.91 -4.92 0.137 8922
 8924 3 -16.97 24.02 -4.84 0.131 8923
 8925 3 -17.04 24.09 -4.81 0.141 8924
 8926 3 -17.06 24.27 -4.81 0.118 8925
 8927 3 -17 24.4 -4.77 0.194 8926
 8928 3 -16.93 24.56 -4.76 0.19 8927
 8929 3 -16.99 24.74 -4.64 0.183 8928
 8930 3 -17 24.86 -4.55 0.181 8929
 8931 3 -17 25.06 -4.43 0.136 8930
 8932 3 -16.93 25.13 -4.38 0.152 8931
 8933 3 -16.91 25.27 -4.31 0.15 8932
 8934 3 -16.9 25.36 -4.13 0.14 8933
 8935 3 -16.84 25.52 -4.06 0.123 8934
 8936 3 -16.79 25.7 -4.01 0.147 8935
 8937 3 -16.79 25.91 -3.97 0.158 8936
 8938 3 -18.32 22.02 -4.21 0.234 8878
 8939 3 -18.4 22.2 -4.21 0.134 8938
 8940 3 -18.25 22.34 -4.08 0.091 8939
 8941 3 -18.34 22.43 -3.97 0.097 8940
 8942 3 -18.41 22.43 -3.88 0.094 8941
 8943 3 -18.5 22.27 -3.74 0.102 8942
 8944 3 -18.45 22.2 -3.55 0.108 8943
 8945 3 -22.66 8.68 -3.79 0.368 6476
 8946 3 -22.54 8.58 -4.43 0.182 8945
 8947 3 -22.52 8.52 -4.61 0.231 8946
 8948 3 -22.54 8.45 -4.69 0.269 8947
 8949 3 -22.72 8.29 -4.63 0.245 8948
 8950 3 -22.72 8.18 -4.64 0.343 8949
 8951 3 -23.07 8.56 -4.81 0.18 8950
 8952 3 -23.22 8.72 -4.85 0.165 8951
 8953 3 -23.38 8.76 -4.92 0.16 8952
 8954 3 -23.5 8.79 -5.05 0.136 8953
 8955 3 -23.56 8.74 -5.14 0.132 8954
 8956 3 -23.59 8.74 -5.24 0.153 8955
 8957 3 -23.57 8.71 -5.42 0.146 8956
 8958 3 -23.54 8.72 -5.57 0.132 8957
 8959 3 -23.47 8.68 -5.71 0.149 8958
 8960 3 -23.5 8.58 -5.82 0.205 8959
 8961 3 -23.52 8.5 -5.88 0.187 8960
 8962 3 -23.59 8.38 -5.94 0.178 8961
 8963 3 -23.63 8.15 -5.94 0.202 8962
 8964 3 -23.75 8.09 -6.06 0.261 8963
 8965 3 -23.93 8.06 -6.26 0.453 8964
 8966 3 -23.95 8.02 -6.35 0.54 8965
 8967 3 -24.43 8.16 -5.85 0.155 8966
 8968 3 -24.5 8.26 -5.86 0.192 8967
 8969 3 -24.5 8.45 -5.88 0.157 8968
 8970 3 -24.56 8.56 -5.82 0.139 8969
 8971 3 -24.61 8.7 -5.81 0.147 8970
 8972 3 -24.68 8.82 -5.74 0.127 8971
 8973 3 -24.79 8.89 -5.65 0.105 8972
 8974 3 -24.88 8.96 -5.56 0.119 8973
 8975 3 -25.04 8.99 -5.52 0.154 8974
 8976 3 -25.2 8.98 -5.39 0.121 8975
 8977 3 -25.36 8.99 -5.43 0.15 8976
 8978 3 -25.47 8.93 -5.51 0.182 8977
 8979 3 -25.61 8.74 -5.53 0.141 8978
 8980 3 -25.61 8.59 -5.53 0.071 8979
 8981 3 -23.93 8 -6.55 0.572 8966
 8982 3 -24.02 7.9 -6.64 0.567 8981
 8983 3 -24.13 8.49 -7.05 0.151 8982
 8984 3 -24.24 8.56 -7.18 0.127 8983
 8985 3 -24.36 8.57 -7.3 0.134 8984
 8986 3 -24.41 8.62 -7.39 0.146 8985
 8987 3 -24.49 8.64 -7.55 0.203 8986
 8988 3 -24.52 8.6 -7.68 0.204 8987
 8989 3 -24.41 8.56 -7.94 0.179 8988
 8990 3 -24.4 8.57 -8.15 0.213 8989
 8991 3 -24.45 8.63 -8.31 0.219 8990
 8992 3 -24.43 8.68 -8.46 0.218 8991
 8993 3 -24.52 8.77 -8.63 0.205 8992
 8994 3 -24.7 8.93 -8.67 0.187 8993
 8995 3 -24.93 9.1 -8.69 0.197 8994
 8996 3 -25.29 9.1 -8.67 0.168 8995
 8997 3 -25.45 9.12 -8.72 0.169 8996
 8998 3 -25.57 9.06 -8.78 0.152 8997
 8999 3 -25.75 8.91 -8.83 0.148 8998
 9000 3 -25.86 8.75 -8.92 0.188 8999
 9001 3 -25.95 8.74 -9 0.184 9000
 9002 3 -26.04 8.75 -9.22 0.124 9001
 9003 3 -26.06 8.72 -9.39 0.148 9002
 9004 3 -26.06 8.71 -9.51 0.176 9003
 9005 3 -26.16 8.57 -9.49 0.146 9004
 9006 3 -26.36 8.56 -9.41 0.141 9005
 9007 3 -26.5 8.45 -9.39 0.167 9006
 9008 3 -26.63 8.35 -9.36 0.188 9007
 9009 3 -26.57 8.2 -9.14 0.117 9008
 9010 3 -26.65 8.13 -9.07 0.16 9009
 9011 3 -26.72 8.04 -9.05 0.203 9010
 9012 3 -26.66 7.83 -9.07 0.183 9011
 9013 3 -26.68 7.7 -9.09 0.254 9012
 9014 3 -26.75 7.6 -9.04 0.323 9013
 9015 3 -26.75 7.45 -8.92 0.4 9014
 9016 3 -26.88 7.35 -9.06 0.473 9015
 9017 3 -26.88 7.15 -9.03 0.504 9016
 9018 3 -26.88 6.99 -9.12 0.49 9017
 9019 3 -26.93 6.86 -9.11 0.482 9018
 9020 3 -26.93 6.74 -9.14 0.458 9019
 9021 3 -26.97 6.62 -9.19 0.488 9020
 9022 3 -27.15 6.53 -9.21 0.582 9021
 9023 3 -26.47 6.31 -9.46 0.133 9022
 9024 3 -26.41 6.27 -9.57 0.117 9023
 9025 3 -26.36 6.19 -9.63 0.084 9024
 9026 3 -26.29 6.11 -9.63 0.116 9025
 9027 3 -26.18 6.04 -9.66 0.122 9026
 9028 3 -26.09 5.95 -9.76 0.074 9027
 9029 3 -26 5.78 -9.88 0.146 9028
 9030 3 -27.18 6.44 -9.17 0.52 9029
 9031 3 -26.65 5.95 -8.8 0.195 9030
 9032 3 -26.63 5.82 -8.79 0.153 9031
 9033 3 -26.59 5.62 -8.72 0.074 9032
 9034 3 -27.41 6.48 -9.22 0.248 9030
 9035 3 -27.93 7.14 -9.39 0.143 9034
 9036 3 -28.11 7.18 -9.46 0.142 9035
 9037 3 -28.18 7.24 -9.51 0.202 9036
 9038 3 -27.82 7.33 -9.56 0.096 9035
 9039 3 -27.84 7.33 -9.69 0.1 9038
 9040 3 -27.93 7.29 -9.86 0.119 9039
 9041 3 -27.93 7.27 -10.06 0.118 9040
 9042 3 -28 7.23 -10.19 0.12 9041
 9043 3 -28.02 7.15 -10.32 0.093 9042
 9044 3 -28.04 7.03 -10.49 0.086 9043
 9045 3 -28.04 6.91 -10.62 0.123 9044
 9046 3 -28.11 6.81 -10.67 0.175 9045
 9047 3 -28.15 6.78 -10.83 0.185 9046
 9048 3 -28.38 6.99 -10.97 0.154 9047
 9049 3 -28.56 6.94 -10.9 0.144 9048
 9050 3 -28.7 7.03 -10.89 0.138 9049
 9051 3 -28.88 7.15 -10.86 0.14 9050
 9052 3 -29 7.18 -10.88 0.000125 9051
 9053 3 -28 6.69 -10.98 0.141 9047
 9054 3 -27.88 6.66 -11.14 0.102 9053
 9055 3 -27.86 6.57 -11.21 0.000125 9054
 9056 3 -27.66 6.5 -9.25 0.248 9034
 9057 3 -28 6.45 -9.06 0.136 9056
 9058 3 -28 6.35 -9.05 0.141 9057
 9059 3 -27.97 6.22 -8.99 0.141 9058
 9060 3 -27.99 6.12 -8.94 0.19 9059
 9061 3 -27.63 5.95 -9.01 0.134 9060
 9062 3 -27.52 5.91 -9.04 0.147 9061
 9063 3 -27.34 5.82 -9.05 0.136 9062
 9064 3 -27.24 5.82 -9.13 0.094 9063
 9065 3 -27.09 5.79 -9.19 0.103 9064
 9066 3 -26.91 5.77 -9.23 0.105 9065
 9067 3 -26.77 5.72 -9.26 0.094 9066
 9068 3 -26.66 5.66 -9.3 0.097 9067
 9069 3 -26.56 5.57 -9.29 0.089 9068
 9070 3 -26.45 5.5 -9.31 0.117 9069
 9071 3 -26.29 5.39 -9.31 0.097 9070
 9072 3 -26.15 5.32 -9.33 0.051 9071
 9073 3 -28.09 5.9 -8.67 0.253 9060
 9074 3 -28.32 5.97 -8.24 0.164 9073
 9075 3 -28.47 5.94 -8.15 0.137 9074
 9076 3 -28.66 5.82 -8.14 0.127 9075
 9077 3 -28.75 5.78 -8.08 0.148 9076
 9078 3 -28.9 5.7 -8.06 0.129 9077
 9079 3 -28.95 5.61 -7.93 0.135 9078
 9080 3 -29 5.53 -7.77 0.161 9079
 9081 3 -29.06 5.45 -7.72 0.184 9080
 9082 3 -29.27 5.4 -7.55 0.222 9081
 9083 3 -29.38 5.35 -7.42 0.222 9082
 9084 3 -29.45 5.19 -7.35 0.277 9083
 9085 3 -29.59 5.07 -7.32 0.325 9084
 9086 3 -29.74 4.99 -7.21 0.369 9085
 9087 3 -29.88 4.99 -7.17 0.416 9086
 9088 3 -29.99 4.87 -7.24 0.516 9087
 9089 3 -30.09 4.82 -7.14 0.572 9088
 9090 3 -30.31 4.53 -7.21 0.415 9089
 9091 3 -30.34 4.39 -7.19 0.367 9090
 9092 3 -30.59 4.28 -7.27 0.389 9091
 9093 3 -30.63 4.36 -7.13 0.191 9092
 9094 3 -30.63 4.25 -7.07 0.032 9093
 9095 3 -29.93 4.11 -7.35 0.139 9091
 9096 3 -29.93 4.04 -7.43 0.125 9095
 9097 3 -30.15 5.19 -6.35 0.17 9089
 9098 3 -26.88 6.07 -8.63 0.124 9022
 9099 3 -26.93 6.07 -8.54 0.117 9098
 9100 3 -27 6.06 -8.42 0.144 9099
 9101 3 -26.49 7.43 -8.55 0.128 9015
 9102 3 -26.57 7.4 -8.36 0.187 9101
 9103 3 -26.63 7.4 -8.2 0.189 9102
 9104 3 -26.7 7.54 -8.06 0.131 9103
 9105 3 -26.88 8.42 -9.12 0.05 9011
 9106 3 -26.97 8.49 -9.12 0.111 9105
 9107 3 -27.07 8.56 -9.15 0.185 9106
 9108 3 -27.18 8.64 -9.09 0.245 9107
 9109 3 -27.27 8.72 -8.83 0.179 9108
 9110 3 -27.31 8.82 -8.65 0.117 9109
 9111 3 -26.79 8.3 -9.39 0.141 9008
 9112 3 -26.63 8.07 -9.41 0.074 9111
 9113 3 -26.61 7.91 -9.46 0.117 9112
 9114 3 -26.59 7.77 -9.56 0.084 9113
 9115 3 -24.13 7.65 -6.43 0.554 8982
 9116 3 -23.77 7.02 -6.61 0.176 9115
 9117 3 -23.74 6.82 -6.38 0.147 9116
 9118 3 -23.65 6.73 -6.32 0.1 9117
 9119 3 -24.02 6.95 -6.78 0.163 9116
 9120 3 -24.16 6.85 -6.93 0.1 9119
 9121 3 -24.16 6.74 -7.05 0.098 9120
 9122 3 -24.16 6.75 -7.17 0.077 9121
 9123 3 -24.09 6.82 -7.3 0.103 9122
 9124 3 -24.04 6.99 -7.42 0.142 9123
 9125 3 -24.02 7.12 -7.57 0.174 9124
 9126 3 -24.18 7.24 -7.78 0.214 9125
 9127 3 -23.81 7.16 -8.11 0.097 9126
 9128 3 -23.74 7.1 -8.25 0.102 9127
 9129 3 -23.72 7.03 -8.36 0.107 9128
 9130 3 -23.66 6.91 -8.37 0.145 9129
 9131 3 -23.63 6.78 -8.34 0.123 9130
 9132 3 -23.68 6.52 -8.29 0.121 9131
 9133 3 -23.79 6.43 -8.23 0.082 9132
 9134 3 -23.81 6.29 -8.28 0.099 9133
 9135 3 -23.77 6.18 -8.31 0.158 9134
 9136 3 -23.95 6.12 -8.41 0.128 9135
 9137 3 -24.02 6.11 -8.51 0.157 9136
 9138 3 -24.09 5.99 -8.64 0.359 9137
 9139 3 -24.06 6.02 -8.75 0.444 9138
 9140 3 -24.13 5.89 -8.84 0.514 9139
 9141 3 -24.13 5.81 -8.98 0.542 9140
 9142 3 -24.16 5.74 -9.12 0.575 9141
 9143 3 -24.13 5.78 -9.36 0.531 9142
 9144 3 -23.38 5.98 -9.64 0.19 9143
 9145 3 -23.25 6.11 -9.7 0.096 9144
 9146 3 -23.24 6.2 -9.8 0.115 9145
 9147 3 -23.25 6.31 -9.87 0.072 9146
 9148 3 -23.29 6.36 -9.96 0.088 9147
 9149 3 -23.36 6.47 -10.11 0.124 9148
 9150 3 -23.4 6.57 -10.19 0.102 9149
 9151 3 -23.47 6.77 -10.13 0.083 9150
 9152 3 -23.54 6.86 -10.25 0.114 9151
 9153 3 -23.68 6.9 -10.31 0.000125 9152
 9154 3 -24.2 5.69 -9.39 0.34 9153
 9155 3 -23.99 6.08 -9.72 0.059 9154
 9156 3 -23.93 6.2 -9.79 0.116 9155
 9157 3 -24.27 5.69 -9.47 0.333 9143
 9158 3 -23.97 5.82 -9.21 0.173 9157
 9159 3 -24.49 5.95 -9.76 0.132 9157
 9160 3 -24.57 6.02 -9.8 0.183 9159
 9161 3 -24.82 5.93 -9.57 0.093 9160
 9162 3 -24.95 5.94 -9.57 0.077 9161
 9163 3 -25.11 6.07 -9.66 0.122 9162
 9164 3 -25.27 6.08 -9.73 0.152 9163
 9165 3 -25.5 6.16 -9.87 0.104 9164
 9166 3 -25.66 6.15 -9.94 0.082 9165
 9167 3 -25.82 6.19 -10.06 0.087 9166
 9168 3 -25.97 6.28 -10.06 0.123 9167
 9169 3 -26.04 6.33 -10.12 0.197 9168
 9170 3 -25.97 6.56 -10.11 0.154 9169
 9171 3 -25.81 6.82 -10.24 0.103 9170
 9172 3 -25.79 7.04 -10.34 0.142 9171
 9173 3 -25.93 7.19 -10.67 0.101 9172
 9174 3 -25.84 7.32 -10.79 0.126 9173
 9175 3 -25.75 7.36 -10.88 0.159 9174
 9176 3 -25.52 7.27 -11.09 0.139 9175
 9177 3 -25.47 7.23 -11.24 0.099 9176
 9178 3 -25.31 7.18 -11.34 0.07 9177
 9179 3 -25.22 7.2 -11.48 0.075 9178
 9180 3 -25.07 7.25 -11.56 0.11 9179
 9181 3 -24.95 7.2 -11.64 0.094 9180
 9182 3 -24.79 7.16 -11.72 0.114 9181
 9183 3 -24.66 7.06 -11.81 0.118 9182
 9184 3 -24.52 7.03 -11.95 0.116 9183
 9185 3 -24.38 7.03 -12.01 0.107 9184
 9186 3 -24.25 7.08 -12.15 0.161 9185
 9187 3 -24.16 7.1 -12.29 0.185 9186
 9188 3 -24.27 7.3 -12.38 0.137 9187
 9189 3 -24.36 7.42 -12.49 0.118 9188
 9190 3 -24.41 7.51 -12.55 0.057 9189
 9191 3 -25.97 7.61 -11.08 0.142 9175
 9192 3 -26 7.75 -11.23 0.164 9191
 9193 3 -25.99 7.89 -11.38 0.141 9192
 9194 3 -25.88 7.94 -11.51 0.142 9193
 9195 3 -26.18 6.19 -10.28 0.087 9169
 9196 3 -26.34 6.15 -10.31 0.09 9195
 9197 3 -26.36 6.23 -10.45 0.064 9196
 9198 3 -26.38 6.28 -10.62 0.098 9197
 9199 3 -26.41 6.22 -10.8 0.131 9198
 9200 3 -26.5 6.23 -10.95 0.103 9199
 9201 3 -26.63 6.33 -11.04 0.09 9200
 9202 3 -26.68 6.48 -11.17 0.119 9201
 9203 3 -26.77 6.57 -11.21 0.121 9202
 9204 3 -26.84 6.72 -11.15 0.094 9203
 9205 3 -27.02 6.77 -11.12 0.138 9204
 9206 3 -27.41 6.69 -11.28 0.16 9205
 9207 3 -27.56 6.6 -11.36 0.104 9206
 9208 3 -27.66 6.49 -11.47 0.104 9207
 9209 3 -27.72 6.36 -11.57 0.107 9208
 9210 3 -27.79 6.32 -11.69 0.12 9209
 9211 3 -27.95 6.29 -11.74 0.097 9210
 9212 3 -28.09 6.32 -11.83 0.124 9211
 9213 3 -28.15 6.44 -11.89 0.12 9212
 9214 3 -28.09 6.58 -11.92 0.097 9213
 9215 3 -28.06 6.77 -12.01 0.088 9214
 9216 3 -28.15 6.81 -12.13 0.135 9215
 9217 3 -28.24 6.94 -12.23 0.185 9216
 9218 3 -28.31 6.79 -12.48 0.119 9217
 9219 3 -28.41 6.82 -12.53 0.1 9218
 9220 3 -28.54 6.86 -12.54 0.000125 9219
 9221 3 -28.34 7.1 -12.12 0.099 9217
 9222 3 -28.41 7.2 -12.25 0.096 9221
 9223 3 -28.52 7.35 -12.22 0.086 9222
 9224 3 -28.63 7.5 -12.25 0.108 9223
 9225 3 -28.75 7.61 -12.32 0.083 9224
 9226 3 -28.86 7.72 -12.36 0.045 9225
 9227 3 -28.86 7.74 -12.47 0.122 9226
 9228 3 -28.79 8 -12.46 0.135 9227
 9229 3 -28.77 8.17 -12.47 0.122 9228
 9230 3 -28.84 8.32 -12.47 0.072 9229
 9231 3 -28.88 8.43 -12.55 0.065 9230
 9232 3 -28.95 8.56 -12.56 0.107 9231
 9233 3 -29.11 8.74 -12.56 0.088 9232
 9234 3 -29.2 8.85 -12.65 0.082 9233
 9235 3 -29.25 8.84 -12.78 0.054 9234
 9236 3 -29.29 8.91 -12.89 0.069 9235
 9237 3 -29.38 8.95 -13 0.114 9236
 9238 3 -29.49 9.05 -13.12 0.118 9237
 9239 3 -29.52 9.24 -13.16 0.103 9238
 9240 3 -29.57 9.4 -13.19 0.086 9239
 9241 3 -29.56 9.51 -13.22 0.073 9240
 9242 3 -29.54 9.68 -13.3 0.064 9241
 9243 3 -28.72 7.57 -12.56 0.082 9227
 9244 3 -23.56 6.07 -8.45 0.096 9135
 9245 3 -24.57 7.27 -7.94 0.103 9126
 9246 3 -24.59 7.2 -8.16 0.157 9245
 9247 3 -24.27 7.65 -6.43 0.396 9115
 9248 3 -24.52 7.7 -6.46 0.256 9247
 9249 3 -24.74 7.72 -6.35 0.096 9248
 9250 3 -23.54 7.1 -6.71 0.128 9247
 9251 3 -23.43 7.19 -6.73 0.118 9250
 9252 3 -23.38 8.23 -6.8 0.169 8981
 9253 3 -23.27 8.26 -6.59 0.125 9252
 9254 3 -23.18 8.34 -6.44 0.133 9253
 9255 3 -23.13 8.49 -6.36 0.06 9254
 9256 3 -23.66 7.98 -6.23 0.168 8964
 9257 3 -23.77 7.99 -6.17 0.215 9256
 9258 3 -23.93 8.14 -6.23 0.251 9257
 9259 3 -22.54 7.93 -4.52 0.289 8950
 9260 3 -22.84 7.78 -4.4 0.181 9259
 9261 3 -23.02 7.74 -4.39 0.192 9260
 9262 3 -23 7.57 -4.39 0.315 9261
 9263 3 -23.25 7.5 -4.35 0.411 9262
 9264 3 -23.27 7.33 -4.31 0.402 9263
 9265 3 -23.95 7.32 -4.18 0.14 9264
 9266 3 -24.04 7.18 -4.14 0.147 9265
 9267 3 -24.11 6.99 -4.17 0.156 9266
 9268 3 -24.25 6.9 -4.09 0.155 9267
 9269 3 -24.36 6.81 -4.06 0.193 9268
 9270 3 -24.43 6.69 -3.98 0.199 9269
 9271 3 -24.59 6.57 -3.98 0.186 9270
 9272 3 -24.74 6.45 -4.02 0.184 9271
 9273 3 -24.81 6.25 -4.14 0.172 9272
 9274 3 -24.93 6.18 -4.18 0.186 9273
 9275 3 -25.11 6.07 -4.26 0.151 9274
 9276 3 -25.34 5.98 -4.35 0.13 9275
 9277 3 -25.5 5.87 -4.43 0.135 9276
 9278 3 -25.61 5.83 -4.51 0.156 9277
 9279 3 -25.77 5.75 -4.57 0.159 9278
 9280 3 -25.84 5.6 -4.69 0.163 9279
 9281 3 -25.95 5.49 -4.77 0.17 9280
 9282 3 -26 5.33 -4.94 0.2 9281
 9283 3 -26.06 5.24 -5.1 0.199 9282
 9284 3 -26.15 5.11 -5.18 0.21 9283
 9285 3 -26.16 4.95 -5.31 0.216 9284
 9286 3 -26.18 4.82 -5.42 0.182 9285
 9287 3 -26.18 4.65 -5.55 0.2 9286
 9288 3 -26.25 4.45 -5.64 0.23 9287
 9289 3 -26.38 4.24 -5.73 0.219 9288
 9290 3 -26.54 4.08 -5.85 0.219 9289
 9291 3 -26.68 3.96 -5.89 0.227 9290
 9292 3 -26.82 3.9 -5.89 0.28 9291
 9293 3 -26.88 3.69 -5.93 0.295 9292
 9294 3 -26.93 3.55 -6.06 0.263 9293
 9295 3 -27.04 3.36 -6.18 0.214 9294
 9296 3 -27.09 3.17 -6.39 0.149 9295
 9297 3 -27.13 2.99 -6.46 0.156 9296
 9298 3 -27.22 2.8 -6.67 0.175 9297
 9299 3 -27.29 2.63 -6.78 0.144 9298
 9300 3 -27.36 2.53 -6.85 0.158 9299
 9301 3 -27.52 2.42 -6.89 0.149 9300
 9302 3 -27.56 2.28 -6.98 0.154 9301
 9303 3 -27.66 2.15 -7.06 0.141 9302
 9304 3 -27.68 2.07 -7.21 0.123 9303
 9305 3 -27.75 1.99 -7.18 0.149 9304
 9306 3 -27.88 1.97 -7.18 0.139 9305
 9307 3 -27.86 1.83 -7.28 0.183 9306
 9308 3 -27.91 1.75 -7.39 0.148 9307
 9309 3 -28.02 1.68 -7.52 0.156 9308
 9310 3 -28.09 1.57 -7.61 0.176 9309
 9311 3 -28.15 1.42 -7.69 0.176 9310
 9312 3 -28.31 1.29 -7.8 0.194 9311
 9313 3 -28.4 1.15 -7.86 0.223 9312
 9314 3 -28.52 1.06 -7.85 0.221 9313
 9315 3 -28.65 0.95 -7.89 0.214 9314
 9316 3 -28.79 0.87 -7.89 0.215 9315
 9317 3 -28.93 0.81 -7.9 0.183 9316
 9318 3 -29.11 0.72 -7.88 0.167 9317
 9319 3 -29.27 0.6 -7.85 0.18 9318
 9320 3 -29.36 0.54 -7.85 0.157 9319
 9321 3 -29.47 0.43 -7.8 0.154 9320
 9322 3 -29.68 0.4 -7.73 0.19 9321
 9323 3 -29.84 0.32 -7.68 0.198 9322
 9324 3 -30.02 0.27 -7.6 0.209 9323
 9325 3 -30.31 0.29 -7.52 0.166 9324
 9326 3 -30.45 0.32 -7.52 0.177 9325
 9327 3 -30.65 0.28 -7.48 0.183 9326
 9328 3 -30.81 0.33 -7.59 0.204 9327
 9329 3 -31.02 0.35 -7.64 0.179 9328
 9330 3 -31.22 0.38 -7.69 0.177 9329
 9331 3 -31.45 0.46 -7.74 0.172 9330
 9332 3 -31.66 0.55 -7.86 0.186 9331
 9333 3 -31.79 0.58 -7.98 0.186 9332
 9334 3 -31.91 0.69 -8.11 0.164 9333
 9335 3 -32.03 0.81 -8.15 0.133 9334
 9336 3 -32.06 0.92 -8.23 0.17 9335
 9337 3 -32.14 1 -8.36 0.166 9336
 9338 3 -32.26 1.08 -8.37 0.198 9337
 9339 3 -32.38 1.19 -8.45 0.232 9338
 9340 3 -32.44 1.29 -8.54 0.254 9339
 9341 3 -32.62 1.37 -8.61 0.262 9340
 9342 3 -32.73 1.43 -8.69 0.309 9341
 9343 3 -33.27 1.4 -8.54 0.185 9342
 9344 3 -33.49 1.36 -8.5 0.141 9343
 9345 3 -33.62 1.4 -8.53 0.145 9344
 9346 3 -33.87 1.45 -8.58 0.153 9345
 9347 3 -33.98 1.44 -8.64 0.155 9346
 9348 3 -34.14 1.54 -8.67 0.145 9347
 9349 3 -34.27 1.58 -8.72 0.128 9348
 9350 3 -34.41 1.58 -8.8 0.144 9349
 9351 3 -34.58 1.61 -8.83 0.137 9350
 9352 3 -34.73 1.7 -8.8 0.137 9351
 9353 3 -34.91 1.75 -8.79 0.139 9352
 9354 3 -35.06 1.83 -8.75 0.18 9353
 9355 3 -35.09 1.88 -8.87 0.206 9354
 9356 3 -35.19 2.03 -8.87 0.208 9355
 9357 3 -35.38 2.01 -8.82 0.16 9356
 9358 3 -35.55 2.05 -8.83 0.166 9357
 9359 3 -35.73 2.13 -8.84 0.18 9358
 9360 3 -35.84 2.3 -8.88 0.208 9359
 9361 3 -35.99 2.46 -8.83 0.194 9360
 9362 3 -36.12 2.53 -8.73 0.215 9361
 9363 3 -36.27 2.49 -8.64 0.207 9362
 9364 3 -36.38 2.63 -8.63 0.164 9363
 9365 3 -36.51 2.69 -8.49 0.154 9364
 9366 3 -36.59 2.67 -8.34 0.144 9365
 9367 3 -36.7 2.69 -8.16 0.131 9366
 9368 3 -36.81 2.74 -8.08 0.145 9367
 9369 3 -36.89 2.8 -7.98 0.128 9368
 9370 3 -37.08 2.76 -7.89 0.138 9369
 9371 3 -37.19 2.74 -7.74 0.146 9370
 9372 3 -37.27 2.8 -7.68 0.149 9371
 9373 3 -37.39 2.82 -7.59 0.16 9372
 9374 3 -37.55 2.84 -7.52 0.179 9373
 9375 3 -37.76 2.88 -7.35 0.188 9374
 9376 3 -37.92 2.94 -7.35 0.221 9375
 9377 3 -38.13 3.05 -7.27 0.238 9376
 9378 3 -38.39 3.21 -7.15 0.193 9377
 9379 3 -38.56 3.32 -7.14 0.135 9378
 9380 3 -38.74 3.4 -7.17 0.143 9379
 9381 3 -38.91 3.46 -7.21 0.148 9380
 9382 3 -39.08 3.53 -7.26 0.15 9381
 9383 3 -39.26 3.51 -7.27 0.128 9382
 9384 3 -39.34 3.42 -7.23 0.139 9383
 9385 3 -39.52 3.42 -7.26 0.137 9384
 9386 3 -39.71 3.38 -7.24 0.168 9385
 9387 3 -39.87 3.38 -7.3 0.206 9386
 9388 3 -39.99 3.38 -7.39 0.245 9387
 9389 3 -40.2 3.55 -7.39 0.23 9388
 9390 3 -40.39 3.63 -7.39 0.254 9389
 9391 3 -40.55 3.69 -7.47 0.304 9390
 9392 3 -40.69 3.74 -7.48 0.355 9391
 9393 3 -40.84 3.71 -7.39 0.419 9392
 9394 3 -41.02 3.67 -7.38 0.428 9393
 9395 3 -41.19 3.67 -7.39 0.414 9394
 9396 3 -41.35 3.69 -7.38 0.352 9395
 9397 3 -41.46 3.84 -7.42 0.331 9396
 9398 3 -41.63 3.76 -7.23 0.204 9397
 9399 3 -41.8 3.8 -7.06 0.132 9398
 9400 3 -41.77 3.76 -6.91 0.158 9399
 9401 3 -41.78 3.88 -6.83 0.234 9400
 9402 3 -41.83 3.98 -6.79 0.271 9401
 9403 3 -41.63 4.15 -6.63 0.105 9402
 9404 3 -41.64 4.27 -6.64 0.141 9403
 9405 3 -41.66 4.22 -6.42 0.108 9404
 9406 3 -41.74 4.28 -6.3 0.117 9405
 9407 3 -41.8 4.32 -6.22 0.137 9406
 9408 3 -41.84 4.18 -6.04 0.102 9407
 9409 3 -41.94 4.16 -5.95 0.084 9408
 9410 3 -42.05 4.11 -5.79 0.117 9409
 9411 3 -42.02 4.06 -5.64 0.136 9410
 9412 3 -41.99 4 -5.47 0.127 9411
 9413 3 -42.01 3.98 -5.33 0.16 9412
 9414 3 -42.09 3.96 -5.23 0.157 9413
 9415 3 -41.81 4.52 -6.35 0.108 9407
 9416 3 -41.76 4.61 -6.39 0.073 9415
 9417 3 -41.52 4.4 -6.76 0.126 9404
 9418 3 -41.33 4.64 -6.8 0.099 9417
 9419 3 -41.3 4.75 -6.77 0.084 9418
 9420 3 -42.19 4.11 -6.95 0.212 9402
 9421 3 -42.49 4.15 -7 0.19 9420
 9422 3 -42.66 4.28 -7 0.16 9421
 9423 3 -42.81 4.4 -7.04 0.19 9422
 9424 3 -43.06 4.58 -7.13 0.182 9423
 9425 3 -43.26 4.75 -7.17 0.169 9424
 9426 3 -43.33 4.9 -7.26 0.179 9425
 9427 3 -43.59 4.98 -7.37 0.165 9426
 9428 3 -43.77 5.11 -7.38 0.151 9427
 9429 3 -44.02 5.2 -7.35 0.146 9428
 9430 3 -44.2 5.27 -7.3 0.231 9429
 9431 3 -44.27 5.29 -7.21 0.303 9430
 9432 3 -44.42 5.41 -7.17 0.397 9431
 9433 3 -44.49 5.49 -7.16 0.403 9432
 9434 3 -44.53 5.64 -7.08 0.437 9433
 9435 3 -44.64 5.72 -7.05 0.395 9434
 9436 3 -44.77 5.77 -6.93 0.306 9435
 9437 3 -44.85 5.94 -6.89 0.245 9436
 9438 3 -44.92 6.02 -6.84 0.233 9437
 9439 3 -45.06 6.15 -6.83 0.195 9438
 9440 3 -45.16 6.25 -6.72 0.133 9439
 9441 3 -45.26 6.4 -6.63 0.134 9440
 9442 3 -45.31 6.54 -6.56 0.155 9441
 9443 3 -45.44 6.69 -6.51 0.162 9442
 9444 3 -45.6 6.75 -6.42 0.166 9443
 9445 3 -45.76 6.75 -6.35 0.142 9444
 9446 3 -45.91 6.78 -6.33 0.155 9445
 9447 3 -46.02 6.82 -6.23 0.176 9446
 9448 3 -46.16 6.85 -6.18 0.163 9447
 9449 3 -46.31 6.87 -6.1 0.16 9448
 9450 3 -46.42 6.86 -5.98 0.15 9449
 9451 3 -46.6 6.9 -5.84 0.166 9450
 9452 3 -46.71 6.98 -5.64 0.156 9451
 9453 3 -46.81 6.94 -5.51 0.158 9452
 9454 3 -46.91 6.86 -5.35 0.136 9453
 9455 3 -47.06 6.74 -5.12 0.18 9454
 9456 3 -47.13 6.68 -5.01 0.168 9455
 9457 3 -47.31 6.62 -4.88 0.141 9456
 9458 3 -47.48 6.64 -4.83 0.136 9457
 9459 3 -47.73 6.66 -4.84 0.11 9458
 9460 3 -47.94 6.73 -4.8 0.156 9459
 9461 3 -48.13 6.74 -4.7 0.147 9460
 9462 3 -48.24 6.69 -4.63 0.127 9461
 9463 3 -48.35 6.74 -4.62 0.157 9462
 9464 3 -48.51 6.74 -4.59 0.122 9463
 9465 3 -48.63 6.79 -4.59 0.147 9464
 9466 3 -48.77 6.74 -4.55 0.195 9465
 9467 3 -48.89 6.74 -4.43 0.199 9466
 9468 3 -49.06 6.82 -4.3 0.157 9467
 9469 3 -49.2 6.79 -4.22 0.143 9468
 9470 3 -49.38 6.81 -4.09 0.139 9469
 9471 3 -49.51 6.75 -4.01 0.139 9470
 9472 3 -49.7 6.7 -3.92 0.187 9471
 9473 3 -49.95 6.77 -3.86 0.193 9472
 9474 3 -50.13 6.85 -3.78 0.233 9473
 9475 3 -50.24 6.86 -3.72 0.273 9474
 9476 3 -50.35 7.16 -3.61 0.211 9475
 9477 3 -50.44 7.19 -3.55 0.211 9476
 9478 3 -50.55 7.25 -3.47 0.15 9477
 9479 3 -50.7 7.36 -3.44 0.18 9478
 9480 3 -50.81 7.49 -3.46 0.231 9479
 9481 3 -50.91 7.58 -3.42 0.278 9480
 9482 3 -50.98 7.45 -2.97 0.126 9481
 9483 3 -50.99 7.47 -2.8 0.154 9482
 9484 3 -51.02 7.44 -2.61 0.233 9483
 9485 3 -51.27 7.68 -2.53 0.2 9484
 9486 3 -51.38 7.85 -2.42 0.141 9485
 9487 3 -51.52 7.94 -2.34 0.158 9486
 9488 3 -51.67 8.07 -2.3 0.141 9487
 9489 3 -51.83 8.22 -2.28 0.183 9488
 9490 3 -51.95 8.33 -2.24 0.181 9489
 9491 3 -52.06 8.43 -2.24 0.193 9490
 9492 3 -52.12 8.56 -2.19 0.138 9491
 9493 3 -52.02 8.62 -2.03 0.157 9492
 9494 3 -52.08 8.7 -1.97 0.096 9493
 9495 3 -52.09 8.82 -1.92 0.102 9494
 9496 3 -52.12 8.99 -1.93 0.086 9495
 9497 3 -52.12 9.12 -1.85 0.105 9496
 9498 3 -52.14 9.3 -1.85 0.147 9497
 9499 3 -52.17 9.43 -1.82 0.147 9498
 9500 3 -52.12 9.55 -1.74 0.172 9499
 9501 3 -52.16 9.76 -1.8 0.175 9500
 9502 3 -52.24 9.92 -1.87 0.178 9501
 9503 3 -52.26 10.13 -2.01 0.172 9502
 9504 3 -52.27 10.33 -2.17 0.145 9503
 9505 3 -52.27 10.54 -2.28 0.151 9504
 9506 3 -52.33 10.73 -2.34 0.169 9505
 9507 3 -52.38 10.92 -2.4 0.164 9506
 9508 3 -52.45 11 -2.57 0.171 9507
 9509 3 -52.46 11.14 -2.49 0.124 9508
 9510 3 -52.6 11.3 -2.53 0.16 9509
 9511 3 -52.71 11.45 -2.47 0.188 9510
 9512 3 -52.74 11.56 -2.49 0.239 9511
 9513 3 -52.91 11.57 -2.8 0.059 9512
 9514 3 -52.62 11.82 -2.32 0.273 9512
 9515 3 -52.67 11.99 -2.28 0.33 9514
 9516 3 -52.63 12.13 -2.26 0.311 9515
 9517 3 -52.6 12.32 -2.3 0.292 9516
 9518 3 -52.67 12.47 -2.28 0.258 9517
 9519 3 -52.73 12.56 -2.24 0.293 9518
 9520 3 -52.71 12.8 -2.24 0.335 9519
 9521 3 -52.87 12.88 -2.17 0.343 9520
 9522 3 -52.88 13.09 -2.17 0.236 9521
 9523 3 -52.77 13.46 -2.4 0.149 9522
 9524 3 -52.84 13.62 -2.51 0.145 9523
 9525 3 -52.87 13.82 -2.57 0.239 9524
 9526 3 -52.88 13.82 -2.72 0.168 9525
 9527 3 -52.77 13.88 -2.9 0.131 9526
 9528 3 -52.66 13.9 -3.03 0.141 9527
 9529 3 -52.52 13.76 -3.24 0.136 9528
 9530 3 -52.41 13.76 -3.44 0.14 9529
 9531 3 -53.09 13.99 -2.22 0.145 9525
 9532 3 -53.23 14.13 -2.15 0.142 9531
 9533 3 -53.26 14.31 -2.11 0.092 9532
 9534 3 -53.23 14.46 -2.07 0.087 9533
 9535 3 -53.29 14.56 -2.09 0.081 9534
 9536 3 -53.38 14.67 -2.09 0.085 9535
 9537 3 -53.48 14.8 -2.13 0.103 9536
 9538 3 -53.44 14.96 -2.24 0.129 9537
 9539 3 -53.49 15.12 -2.38 0.082 9538
 9540 3 -53.56 15.18 -2.47 0.107 9539
 9541 3 -53.67 15.32 -2.55 0.142 9540
 9542 3 -53.81 15.41 -2.65 0.13 9541
 9543 3 -53.99 15.56 -2.74 0.116 9542
 9544 3 -54.09 15.68 -2.82 0.099 9543
 9545 3 -54.16 15.79 -2.86 0.084 9544
 9546 3 -54.24 15.92 -2.99 0.092 9545
 9547 3 -54.33 16.04 -3.03 0.105 9546
 9548 3 -54.34 16.25 -3.13 0.125 9547
 9549 3 -54.33 16.5 -3.19 0.105 9548
 9550 3 -54.34 16.66 -3.17 0.123 9549
 9551 3 -54.38 16.84 -3.13 0.098 9550
 9552 3 -54.46 17.04 -3.15 0.087 9551
 9553 3 -54.62 17.13 -3.11 0.09 9552
 9554 3 -54.74 17.16 -3.09 0.101 9553
 9555 3 -54.84 17.22 -3.13 0.096 9554
 9556 3 -54.96 17.36 -3.24 0.074 9555
 9557 3 -55.02 17.5 -3.36 0.101 9556
 9558 3 -55.1 17.54 -3.44 0.09 9557
 9559 3 -55.23 17.54 -3.47 0.067 9558
 9560 3 -55.35 17.54 -3.44 0.074 9559
 9561 3 -55.45 17.49 -3.46 0.08 9560
 9562 3 -52.38 10.84 -2.82 0.091 9508
 9563 3 -52.33 10.73 -2.94 0.083 9562
 9564 3 -52.27 10.65 -3.01 0.067 9563
 9565 3 -50.81 7.11 -2.63 0.095 9484
 9566 3 -50.81 7.1 -2.49 0.085 9565
 9567 3 -50.7 7.07 -2.32 0.09 9566
 9568 3 -50.59 7.06 -2.24 0.11 9567
 9569 3 -50.44 6.98 -2.22 0.172 9568
 9570 3 -50.31 6.97 -2.03 0.099 9569
 9571 3 -50.17 6.9 -1.99 0.073 9570
 9572 3 -50.09 6.79 -2.03 0.087 9571
 9573 3 -50.01 6.69 -2.03 0.111 9572
 9574 3 -49.95 6.57 -2.01 0.124 9573
 9575 3 -50.02 6.41 -2.11 0.12 9574
 9576 3 -50.03 6.25 -2.09 0.126 9575
 9577 3 -49.88 6.12 -2.13 0.151 9576
 9578 3 -49.78 6.03 -2.19 0.12 9577
 9579 3 -49.78 6.06 -2.4 0.098 9578
 9580 3 -49.74 6.03 -2.53 0.099 9579
 9581 3 -49.71 6.07 -2.69 0.104 9580
 9582 3 -49.74 6.14 -2.82 0.075 9581
 9583 3 -51.03 7.82 -3.76 0.14 9481
 9584 3 -51.09 7.93 -3.82 0.169 9583
 9585 3 -51.23 8.04 -3.8 0.226 9584
 9586 3 -51.3 8.15 -3.74 0.319 9585
 9587 3 -51.39 8.24 -3.67 0.399 9586
 9588 3 -51.55 8.39 -3.67 0.439 9587
 9589 3 -51.64 8.54 -3.76 0.416 9588
 9590 3 -51.66 8.73 -3.84 0.427 9589
 9591 3 -51.76 8.8 -3.92 0.462 9590
 9592 3 -51.94 9.02 -3.72 0.451 9591
 9593 3 -52.21 9.27 -4.04 0.086 9592
 9594 3 -52.31 9.4 -4.01 0.123 9593
 9595 3 -52.41 9.52 -3.94 0.121 9594
 9596 3 -52.46 9.58 -3.86 0.123 9595
 9597 3 -52.59 9.65 -3.9 0.127 9596
 9598 3 -52.59 9.82 -3.94 0.185 9597
 9599 3 -52.55 10.01 -3.9 0.186 9598
 9600 3 -52.55 10.14 -3.9 0.103 9599
 9601 3 -51.92 9.16 -3.72 0.229 9592
 9602 3 -51.77 9.6 -3.67 0.083 9601
 9603 3 -51.81 9.71 -3.63 0.095 9602
 9604 3 -51.94 9.75 -3.49 0.105 9603
 9605 3 -52.1 9.87 -3.46 0.126 9604
 9606 3 -52.28 9.92 -3.32 0.109 9605
 9607 3 -52.44 9.99 -3.24 0.1 9606
 9608 3 -52.55 9.99 -3.15 0.000125 9607
 9609 3 -51.84 9.25 -3.67 0.229 9608
 9610 3 -52.63 9.04 -4.22 0.122 9609
 9611 3 -52.74 8.98 -4.33 0.111 9610
 9612 3 -52.62 8.88 -4.5 0.13 9611
 9613 3 -52.45 8.82 -4.66 0.12 9612
 9614 3 -52.46 8.82 -4.83 0.147 9613
 9615 3 -52.55 8.87 -4.93 0.098 9614
 9616 3 -52.62 8.95 -5.09 0.099 9615
 9617 3 -52.59 8.92 -5.22 0.112 9616
 9618 3 -52.59 8.99 -5.35 0.15 9617
 9619 3 -52.84 9.08 -5.42 0.089 9618
 9620 3 -52.98 9.22 -5.41 0.091 9619
 9621 3 -53.08 9.34 -5.37 0.111 9620
 9622 3 -52.81 8.9 -4.02 0.124 9601
 9623 3 -52.95 8.99 -4.01 0.152 9622
 9624 3 -53.13 9.15 -3.98 0.179 9623
 9625 3 -53.31 9.29 -3.96 0.166 9624
 9626 3 -53.48 9.41 -3.97 0.115 9625
 9627 3 -53.62 9.47 -3.88 0.141 9626
 9628 3 -53.7 9.47 -3.76 0.094 9627
 9629 3 -53.73 9.48 -3.65 0.099 9628
 9630 3 -53.78 9.41 -3.51 0.086 9629
 9631 3 -53.83 9.3 -3.38 0.068 9630
 9632 3 -53.89 9.23 -3.26 0.051 9631
 9633 3 -53.98 9.15 -3.22 0.077 9632
 9634 3 -51.38 8.41 -4.45 0.148 9591
 9635 3 -51.34 8.39 -4.56 0.184 9634
 9636 3 -51.24 8.39 -4.72 0.164 9635
 9637 3 -51.06 8.39 -4.87 0.037 9636
 9638 3 -41.96 4.4 -6.88 0.146 9420
 9639 3 -41.49 4.18 -7.89 0.108 9397
 9640 3 -41.55 4.2 -8.04 0.094 9639
 9641 3 -41.58 4.29 -8.16 0.101 9640
 9642 3 -41.59 4.48 -8.3 0.143 9641
 9643 3 -41.59 4.57 -8.48 0.153 9642
 9644 3 -41.48 4.57 -8.7 0.08 9643
 9645 3 -41.39 4.65 -8.8 0.099 9644
 9646 3 -41.41 4.74 -8.92 0.128 9645
 9647 3 -41.49 4.82 -9 0.114 9646
 9648 3 -41.74 4.93 -8.98 0.087 9647
 9649 3 -41.88 4.95 -8.95 0.061 9648
 9650 3 -42.05 5.02 -8.9 0.088 9649
 9651 3 -42.19 5.04 -8.88 0.093 9650
 9652 3 -42.38 5.03 -8.95 0.119 9651
 9653 3 -42.39 4.91 -9.07 0.143 9652
 9654 3 -42.28 4.93 -9.11 0.054 9653
 9655 3 -39.91 3.05 -7.39 0.093 9388
 9656 3 -36.24 2.11 -8.48 0.098 9363
 9657 3 -36.27 1.95 -8.47 0.113 9656
 9658 3 -36.38 1.8 -8.36 0.115 9657
 9659 3 -36.41 1.64 -8.26 0.105 9658
 9660 3 -36.48 1.54 -8.17 0.041 9659
 9661 3 -36.51 1.44 -8 0.089 9660
 9662 3 -36.53 1.35 -7.93 0.078 9661
 9663 3 -36.52 1.21 -7.88 0.069 9662
 9664 3 -36.56 1.11 -7.74 0.089 9663
 9665 3 -36.59 1.01 -7.64 0.14 9664
 9666 3 -36.63 0.9 -7.48 0.12 9665
 9667 3 -36.63 0.77 -7.28 0.116 9666
 9668 3 -36.66 0.67 -7.14 0.101 9667
 9669 3 -36.6 0.62 -6.94 0.065 9668
 9670 3 -36.64 0.6 -6.82 0.042 9669
 9671 3 -36.62 0.6 -6.72 0.063 9670
 9672 3 -36.69 0.67 -6.65 0.057 9671
 9673 3 -32.48 1.57 -9.13 0.136 9342
 9674 3 -32.55 1.64 -9.26 0.145 9673
 9675 3 -32.66 1.78 -9.47 0.127 9674
 9676 3 -32.71 1.86 -9.56 0.084 9675
 9677 3 -32.74 1.96 -9.62 0.061 9676
 9678 3 -32.84 2.07 -9.65 0.101 9677
 9679 3 -32.99 2.13 -9.71 0.153 9678
 9680 3 -33.02 2.32 -9.75 0.143 9679
 9681 3 -33.16 2.49 -9.89 0.136 9680
 9682 3 -33.13 2.65 -9.88 0.171 9681
 9683 3 -33.13 2.78 -9.89 0.136 9682
 9684 3 -33.13 2.92 -10.07 0.096 9683
 9685 3 -33.09 3.03 -10.23 0.227 9684
 9686 3 -33.16 3.11 -10.26 0.303 9685
 9687 3 -33.13 3.21 -10.32 0.366 9686
 9688 3 -33.41 3.44 -9.91 0.085 9687
 9689 3 -32.95 3.23 -10.5 0.38 9687
 9690 3 -32.92 3.26 -10.63 0.422 9689
 9691 3 -32.8 3.26 -10.72 0.497 9690
 9692 3 -32.73 3.28 -10.83 0.51 9691
 9693 3 -32.7 3.48 -10.98 0.458 9692
 9694 3 -32.7 3.65 -11.05 0.409 9693
 9695 3 -32.51 3.92 -10.96 0.319 9694
 9696 3 -32.48 4.11 -11.04 0.293 9695
 9697 3 -32.46 4.28 -11.09 0.238 9696
 9698 3 -32.52 4.48 -11.06 0.226 9697
 9699 3 -32.66 4.75 -11.06 0.177 9698
 9700 3 -32.59 4.9 -11.14 0.197 9699
 9701 3 -32.55 4.94 -11.23 0.321 9700
 9702 3 -32.02 4.75 -11.28 0.145 9701
 9703 3 -31.81 4.77 -11.24 0.094 9702
 9704 3 -31.68 4.78 -11.23 0.088 9703
 9705 3 -31.54 4.75 -11.2 0.087 9704
 9706 3 -31.4 4.78 -11.23 0.095 9705
 9707 3 -31.29 4.87 -11.23 0.091 9706
 9708 3 -31.09 4.9 -11.28 0.07 9707
 9709 3 -31.02 5.03 -11.29 0.084 9708
 9710 3 -30.91 5.2 -11.34 0.103 9709
 9711 3 -30.77 5.31 -11.32 0.089 9710
 9712 3 -30.66 5.44 -11.3 0.102 9711
 9713 3 -30.56 5.52 -11.34 0.106 9712
 9714 3 -30.54 5.66 -11.32 0.104 9713
 9715 3 -30.45 5.79 -11.28 0.113 9714
 9716 3 -30.36 5.99 -11.23 0.069 9715
 9717 3 -30.29 6.1 -11.23 0.085 9716
 9718 3 -30.18 6.15 -11.3 0.127 9717
 9719 3 -30.18 6.29 -11.21 0.087 9718
 9720 3 -30.31 6.41 -11.17 0.084 9719
 9721 3 -30.27 6.57 -11.17 0.075 9720
 9722 3 -30.2 6.7 -11.14 0.075 9721
 9723 3 -30.2 6.86 -11.12 0.089 9722
 9724 3 -30.2 7.03 -11.19 0.091 9723
 9725 3 -32.88 5.16 -11.26 0.147 9701
 9726 3 -32.91 5.28 -11.37 0.143 9725
 9727 3 -32.91 5.44 -11.4 0.186 9726
 9728 3 -32.92 5.65 -11.44 0.149 9727
 9729 3 -32.95 5.9 -11.42 0.145 9728
 9730 3 -32.87 6.16 -11.39 0.169 9729
 9731 3 -32.78 6.32 -11.33 0.192 9730
 9732 3 -32.81 6.45 -11.22 0.228 9731
 9733 3 -32.8 6.65 -11.15 0.169 9732
 9734 3 -32.77 6.86 -11.15 0.143 9733
 9735 3 -32.71 7.06 -11.11 0.154 9734
 9736 3 -32.6 7.16 -10.99 0.149 9735
 9737 3 -32.52 7.28 -10.95 0.133 9736
 9738 3 -32.42 7.4 -10.91 0.146 9737
 9739 3 -32.41 7.61 -10.89 0.172 9738
 9740 3 -32.34 7.74 -10.87 0.201 9739
 9741 3 -32.28 7.86 -10.89 0.206 9740
 9742 3 -32.31 7.99 -11 0.304 9741
 9743 3 -32.38 8.14 -11.11 0.316 9742
 9744 3 -32.24 8.17 -11.06 0.387 9743
 9745 3 -32.14 8.27 -11.04 0.406 9744
 9746 3 -31.99 8.34 -11.03 0.417 9745
 9747 3 -31.9 8.49 -10.82 0.405 9746
 9748 3 -31.9 8.64 -10.73 0.392 9747
 9749 3 -31.86 8.74 -10.62 0.365 9748
 9750 3 -31.93 8.8 -10.39 0.356 9749
 9751 3 -31.86 8.91 -10.32 0.411 9750
 9752 3 -31.97 8.81 -9.87 0.238 9751
 9753 3 -31.86 8.81 -9.81 0.233 9752
 9754 3 -31.86 8.72 -9.63 0.175 9753
 9755 3 -31.82 8.77 -9.55 0.143 9754
 9756 3 -31.75 8.73 -9.42 0.081 9755
 9757 3 -31.47 9.21 -10.89 0.112 9751
 9758 3 -31.38 9.31 -11 0.127 9757
 9759 3 -31.36 9.4 -11.12 0.11 9758
 9760 3 -33.1 3.71 -11.15 0.134 9694
 9761 3 -33.23 3.9 -11.14 0.118 9760
 9762 3 -33.48 4.11 -10.96 0.11 9761
 9763 3 -33.62 4.12 -10.97 0.141 9762
 9764 3 -33.77 4.18 -11.05 0.131 9763
 9765 3 -33.91 4.25 -11.13 0.114 9764
 9766 3 -34.01 4.32 -11.2 0.125 9765
 9767 3 -34.09 4.4 -11.22 0.114 9766
 9768 3 -34.27 4.49 -11.25 0.11 9767
 9769 3 -34.39 4.61 -11.31 0.12 9768
 9770 3 -34.49 4.72 -11.3 0.154 9769
 9771 3 -34.6 4.78 -11.37 0.13 9770
 9772 3 -34.73 4.83 -11.45 0.145 9771
 9773 3 -34.78 4.94 -11.58 0.178 9772
 9774 3 -34.92 4.99 -11.65 0.212 9773
 9775 3 -35.02 4.95 -11.75 0.278 9774
 9776 3 -35.12 4.9 -11.82 0.332 9775
 9777 3 -35.21 4.89 -11.91 0.396 9776
 9778 3 -35.27 4.99 -12.07 0.455 9777
 9779 3 -35.06 5.61 -12.3 0.2 9778
 9780 3 -35.09 5.74 -12.36 0.239 9779
 9781 3 -35.03 5.85 -12.4 0.309 9780
 9782 3 -34.7 5.97 -12.55 0.168 9781
 9783 3 -34.66 6.04 -12.73 0.201 9782
 9784 3 -34.73 6.24 -12.8 0.141 9783
 9785 3 -35.46 4.79 -12.05 0.38 9778
 9786 3 -35.56 4.4 -11.88 0.162 9785
 9787 3 -35.63 4.19 -11.89 0.075 9786
 9788 3 -33.06 3.92 -11.32 0.167 9761
 9789 3 -32.81 3.9 -11.39 0.101 9788
 9790 3 -32.67 3.94 -11.46 0.096 9789
 9791 3 -32.49 3.99 -11.48 0.081 9790
 9792 3 -32.38 4.07 -11.5 0.116 9791
 9793 3 -32.24 4.11 -11.46 0.134 9792
 9794 3 -32.14 4.11 -11.25 0.087 9793
 9795 3 -31.99 4.03 -11.23 0.121 9794
 9796 3 -31.81 4.03 -11.19 0.116 9795
 9797 3 -31.63 4.07 -11.09 0.146 9796
 9798 3 -31.41 4.02 -10.99 0.101 9797
 9799 3 -31.24 3.94 -11 0.098 9798
 9800 3 -31.11 3.84 -10.98 0.12 9799
 9801 3 -30.97 3.76 -10.98 0.126 9800
 9802 3 -30.88 3.63 -11.03 0.128 9801
 9803 3 -30.82 3.57 -11.09 0.13 9802
 9804 3 -30.72 3.46 -11.06 0.109 9803
 9805 3 -30.59 3.36 -10.96 0.086 9804
 9806 3 -30.47 3.28 -10.83 0.091 9805
 9807 3 -30.31 3.24 -10.75 0.099 9806
 9808 3 -30.16 3.19 -10.71 0.107 9807
 9809 3 -30.09 3.21 -10.59 0.000125 9808
 9810 3 -32.41 2.61 -10.73 0.123 9692
 9811 3 -32.48 2.46 -10.62 0.104 9810
 9812 3 -32.33 2.38 -10.51 0.111 9811
 9813 3 -32.28 2.24 -10.42 0.138 9812
 9814 3 -32.31 2.09 -10.39 0.146 9813
 9815 3 -32.26 2.05 -10.28 0.143 9814
 9816 3 -32.24 2.07 -10.08 0.089 9815
 9817 3 -32.3 1.99 -10 0.09 9816
 9818 3 -32.13 1.93 -9.99 0.052 9817
 9819 3 -32.01 1.97 -9.98 0.055 9818
 9820 3 -31.91 1.99 -9.84 0.099 9819
 9821 3 -31.93 2.01 -9.73 0.144 9820
 9822 3 -31.61 2.03 -9.63 0.084 9821
 9823 3 -31.5 2.03 -9.53 0.128 9822
 9824 3 -31.31 1.99 -9.48 0.077 9823
 9825 3 -31.13 2.01 -9.48 0.102 9824
 9826 3 -30.95 2.15 -9.39 0.092 9825
 9827 3 -30.9 2.28 -9.42 0.078 9826
 9828 3 -30.81 2.36 -9.31 0.09 9827
 9829 3 -30.72 2.44 -9.23 0.094 9828
 9830 3 -30.65 2.59 -9.16 0.088 9829
 9831 3 -30.54 2.63 -9.15 0.08 9830
 9832 3 -30.43 2.8 -9.15 0.139 9831
 9833 3 -30.31 2.9 -9.13 0.084 9832
 9834 3 -30.18 3.01 -9.19 0.048 9833
 9835 3 -30.02 3.11 -9.22 0.101 9834
 9836 3 -29.95 3.19 -9.19 0.108 9835
 9837 3 -29.9 3.36 -9.29 0.125 9836
 9838 3 -29.88 3.49 -9.25 0.107 9837
 9839 3 -29.88 3.61 -9.33 0.068 9838
 9840 3 -30 3.71 -9.3 0.098 9839
 9841 3 -30.06 3.73 -9.16 0.126 9840
 9842 3 -29.84 3.61 -9.11 0.076 9838
 9843 3 -29.81 3.73 -9.05 0.107 9842
 9844 3 -29.79 3.92 -9.03 0.11 9843
 9845 3 -29.7 4.06 -9.11 0.086 9844
 9846 3 -29.63 4.15 -9.12 0.089 9845
 9847 3 -29.54 4.33 -9.16 0.136 9846
 9848 3 -29.5 4.53 -9.21 0.13 9847
 9849 3 -29.49 4.82 -9.34 0.145 9848
 9850 3 -29.47 4.94 -9.39 0.159 9849
 9851 3 -29.27 5.03 -9.37 0.11 9850
 9852 3 -29.16 5.15 -9.37 0.131 9851
 9853 3 -29.04 5.18 -9.29 0.098 9852
 9854 3 -28.86 5.24 -9.19 0.071 9853
 9855 3 -28.75 5.24 -9.14 0.101 9854
 9856 3 -28.61 5.14 -9.07 0.108 9855
 9857 3 -28.45 5.11 -9.01 0.148 9856
 9858 3 -28.36 5.12 -8.96 0.000125 9857
 9859 3 -29.68 5.08 -9.49 0.091 9850
 9860 3 -29.75 5.22 -9.59 0.096 9859
 9861 3 -29.86 5.28 -9.67 0.1 9860
 9862 3 -29.77 5.27 -9.83 0.091 9861
 9863 3 -29.75 5.36 -9.95 0.085 9862
 9864 3 -29.77 5.47 -9.99 0.064 9863
 9865 3 -29.81 5.57 -10.21 0.127 9864
 9866 3 -29.81 5.69 -10.3 0.098 9865
 9867 3 -29.88 5.4 -9.51 0.115 9861
 9868 3 -29.81 5.44 -9.31 0.102 9867
 9869 3 -29.84 5.57 -9.22 0.105 9868
 9870 3 -29.84 5.7 -9.12 0.117 9869
 9871 3 -29.82 5.79 -8.99 0.12 9870
 9872 3 -29.79 5.91 -8.97 0.106 9871
 9873 3 -29.77 5.99 -9.03 0.042 9872
 9874 3 -33.14 2.92 -9.73 0.106 9683
 9875 3 -32.95 3.01 -9.64 0.134 9874
 9876 3 -32.88 3.13 -9.58 0.106 9875
 9877 3 -23.31 7.23 -4.15 0.411 9264
 9878 3 -23.25 7.03 -4.84 0.221 9877
 9879 3 -23.24 6.89 -4.9 0.228 9878
 9880 3 -23.2 6.69 -4.9 0.283 9879
 9881 3 -23.09 6.61 -4.94 0.334 9880
 9882 3 -23.06 6.53 -5.01 0.251 9881
 9883 3 -23.43 7.19 -4.02 0.444 9877
 9884 3 -23.66 7.14 -3.79 0.438 9883
 9885 3 -23.36 6.78 -3.73 0.212 9884
 9886 3 -23.45 6.64 -3.7 0.218 9885
 9887 3 -23.52 6.53 -3.6 0.167 9886
 9888 3 -24.18 7.7 -3.79 0.124 9884
 9889 3 -24.16 7.87 -3.79 0.133 9888
 9890 3 -24.11 7.99 -3.91 0.000125 9889
 9891 3 -22.18 7.94 -4.73 0.152 9259
 9892 3 -21.97 7.86 -4.81 0.122 9891
 9893 3 -21.84 7.74 -4.93 0.115 9892
 9894 3 -21.68 7.65 -4.98 0.166 9893
 9895 3 -21.52 7.57 -4.94 0.128 9894
 9896 3 -21.41 7.41 -4.98 0.169 9895
 9897 3 -21.29 7.36 -5.07 0.167 9896
 9898 3 -21.15 7.24 -5.17 0.165 9897
 9899 3 -20.97 7.14 -5.28 0.167 9898
 9900 3 -20.81 6.99 -5.32 0.14 9899
 9901 3 -20.7 6.87 -5.36 0.171 9900
 9902 3 -20.57 6.82 -5.53 0.174 9901
 9903 3 -20.43 6.82 -5.65 0.188 9902
 9904 3 -20.31 6.82 -5.74 0.146 9903
 9905 3 -20.18 6.73 -5.9 0.147 9904
 9906 3 -20.13 6.68 -5.99 0.216 9905
 9907 3 -20.02 6.65 -6.07 0.296 9906
 9908 3 -19.88 6.62 -6.14 0.374 9907
 9909 3 -19.95 7.04 -6.34 0.149 9908
 9910 3 -19.95 6.99 -6.51 0.163 9909
 9911 3 -20 6.94 -6.71 0.133 9910
 9912 3 -19.99 6.97 -6.86 0.158 9911
 9913 3 -19.77 6.43 -6.19 0.427 9908
 9914 3 -19.77 6.39 -6.35 0.481 9913
 9915 3 -19.66 6.28 -6.46 0.508 9914
 9916 3 -19.56 6.24 -6.55 0.508 9915
 9917 3 -19.56 6.11 -6.64 0.462 9916
 9918 3 -19.49 6.03 -6.72 0.453 9917
 9919 3 -19.95 5.4 -6.48 0.163 9918
 9920 3 -20.09 5.32 -6.47 0.174 9919
 9921 3 -20.18 5.19 -6.42 0.149 9920
 9922 3 -20.38 5.16 -6.4 0.116 9921
 9923 3 -20.52 5.2 -6.36 0.149 9922
 9924 3 -20.65 5.18 -6.32 0.166 9923
 9925 3 -20.7 5.14 -6.13 0.234 9924
 9926 3 -20.81 5.02 -6.11 0.264 9925
 9927 3 -20.91 4.99 -6.09 0.245 9926
 9928 3 -21.18 4.97 -5.89 0.181 9927
 9929 3 -21.29 4.89 -5.84 0.166 9928
 9930 3 -21.49 4.85 -5.84 0.154 9929
 9931 3 -21.66 4.83 -5.77 0.117 9930
 9932 3 -19.22 6.24 -6.94 0.281 9918
 9933 3 -19.09 6.19 -7.07 0.246 9932
 9934 3 -18.95 6.28 -7.22 0.272 9933
 9935 3 -19.06 6.33 -7.61 0.55 9934
 9936 3 -18.79 6.82 -7.64 0.463 9935
 9937 3 -18.75 6.95 -7.73 0.403 9936
 9938 3 -18.7 7.11 -7.8 0.319 9937
 9939 3 -18.84 7.33 -7.81 0.246 9938
 9940 3 -18.99 7.53 -7.81 0.208 9939
 9941 3 -19.02 7.65 -7.77 0.168 9940
 9942 3 -19.02 7.78 -7.64 0.2 9941
 9943 3 -18.91 7.89 -7.59 0.168 9942
 9944 3 -18.81 8.07 -7.59 0.14 9943
 9945 3 -18.75 8.21 -7.51 0.179 9944
 9946 3 -18.75 8.32 -7.51 0.175 9945
 9947 3 -18.7 8.51 -7.55 0.132 9946
 9948 3 -18.59 8.62 -7.61 0.07 9947
 9949 3 -18.45 8.63 -7.52 0.112 9948
 9950 3 -18.38 8.72 -7.56 0.126 9949
 9951 3 -18.25 8.85 -7.59 0.102 9950
 9952 3 -19.22 5.82 -7.77 0.256 9935
 9953 3 -19.16 5.73 -7.88 0.192 9952
 9954 3 -19.04 5.62 -7.93 0.000125 9953
 9955 3 -19.27 5.99 -7.64 0.122 9952
 9956 3 -19.31 6.07 -7.56 0.062 9955
 9957 3 -18.65 5.82 -6.81 0.234 9934
 9958 3 -18.86 5.57 -6.98 0.165 9957
 9959 3 -18.91 5.47 -6.99 0.088 9958
 9960 3 -22.32 8.41 -5.14 0.113 8948
 9961 3 -22.25 8.41 -5.34 0.119 9960
 9962 3 -22.16 8.4 -5.48 0.152 9961
 9963 3 -22.11 8.26 -5.65 0.188 9962
 9964 3 -22.07 8.1 -5.85 0.162 9963
 9965 3 -22.07 8.07 -5.98 0.159 9964
 9966 3 -22.09 7.94 -6.15 0.157 9965
 9967 3 -22.18 7.82 -6.31 0.143 9966
 9968 3 -22.24 7.69 -6.39 0.116 9967
 9969 3 -22.2 7.52 -6.48 0.156 9968
 9970 3 -22.18 7.4 -6.56 0.188 9969
 9971 3 -22.16 7.35 -6.74 0.15 9970
 9972 3 -22.22 7.35 -6.86 0.163 9971
 9973 3 -22.31 7.35 -6.96 0.191 9972
 9974 3 -22.75 7.43 -6.96 0.154 9973
 9975 3 -22.93 7.36 -6.89 0.149 9974
 9976 3 -23.11 7.25 -6.81 0.107 9975
 9977 3 -23.29 7.22 -6.73 0.105 9976
 9978 3 -22.86 8.59 -3.77 0.368 8945
 9979 3 -23.06 8.62 -3.85 0.434 9978
 9980 3 -23.15 8.55 -3.89 0.495 9979
 9981 3 -23.22 8.55 -3.99 0.459 9980
 9982 3 -23.36 8.49 -4.1 0.374 9981
 9983 3 -23.66 8.99 -4.15 0.149 9982
 9984 3 -23.7 9.18 -4.22 0.092 9983
 9985 3 -23.75 9.27 -4.17 0.085 9984
 9986 3 -23.93 9.39 -4.17 0.08 9985
 9987 3 -24.06 9.35 -4.26 0.083 9986
 9988 3 -24.18 9.35 -4.31 0.08 9987
 9989 3 -24.34 9.32 -4.3 0.104 9988
 9990 3 -23.36 8.26 -4.11 0.258 9982
 9991 3 -23.47 8.02 -4.11 0.192 9990
 9992 3 -19.65 11.38 -4.98 0.189 6451
 9993 3 -19.66 11.07 -4.93 0.077 9992
 9994 3 -19.7 10.93 -4.85 0.102 9993
 9995 3 -19.66 10.82 -4.93 0.123 9994
 9996 3 -19.57 10.7 -5.09 0.136 9995
 9997 3 -19.61 10.63 -5.19 0.112 9996
 9998 3 -19.59 10.47 -5.34 0.084 9997
 9999 3 -19.61 10.45 -5.52 0.117 9998
 10000 3 -19.63 10.45 -5.67 0.138 9999
 10001 3 -19.81 10.39 -5.73 0.102 10000
 10002 3 -19.88 10.39 -5.92 0.089 10001
 10003 3 -20 10.46 -5.98 0.065 10002
 10004 3 -20.09 10.52 -6.1 0.09 10003
 10005 3 -20.04 10.49 -6.31 0.095 10004
 10006 3 -20.06 10.39 -6.34 0.052 10005
 10007 3 -18.29 14.66 -5.64 0.103 4650
 10008 3 -18.13 14.7 -5.62 0.11 10007
 10009 3 -17.97 14.74 -5.63 0.155 10008
 10010 3 -17.88 14.81 -5.62 0.176 10009
 10011 3 -17.88 14.99 -5.29 0.141 10010
 10012 3 -17.81 15.13 -5.22 0.1 10011
 10013 3 -17.74 15.24 -5.13 0.104 10012
 10014 3 -17.72 15.4 -5.09 0.097 10013
 10015 3 -17.7 15.52 -5.13 0.067 10014
 10016 3 -17.68 15.73 -5.14 0.077 10015
 10017 3 -17.68 15.95 -5.2 0.094 10016
 10018 3 -17.65 16.11 -5.22 0.127 10017
 10019 3 -17.56 16.31 -5.27 0.103 10018
 10020 3 -17.59 16.49 -5.27 0.165 10019
 10021 3 -17.38 16.56 -5.27 0.112 10020
 10022 3 -17.22 16.66 -5.34 0.13 10021
 10023 3 -17.2 16.93 -5.35 0.104 10022
 10024 3 -17.09 17 -5.38 0.115 10023
 10025 3 -16.91 17.04 -5.45 0.079 10024
 10026 3 -16.86 17.16 -5.48 0.082 10025
 10027 3 -16.86 17.27 -5.71 0.138 10026
 10028 3 -16.81 17.45 -5.8 0.1 10027
 10029 3 -16.84 17.61 -5.93 0.081 10028
 10030 3 -16.79 17.74 -6.06 0.087 10029
 10031 3 -16.74 17.77 -6.18 0.088 10030
 10032 3 -16.59 17.75 -6.3 0.11 10031
 10033 3 -16.45 17.68 -6.31 0.109 10032
 10034 3 -16.25 17.63 -6.38 0.128 10033
 10035 3 -16.07 17.63 -6.43 0.126 10034
 10036 3 -15.93 17.74 -6.51 0.127 10035
 10037 3 -15.87 17.86 -6.52 0.194 10036
 10038 3 -15.9 17.99 -6.26 0.124 10037
 10039 3 -15.91 17.97 -6.05 0.12 10038
 10040 3 -15.77 17.88 -5.95 0.112 10039
 10041 3 -15.59 17.82 -6.01 0.145 10040
 10042 3 -15.56 17.63 -6.13 0.122 10041
 10043 3 -15.39 17.49 -6.13 0.125 10042
 10044 3 -15.24 17.47 -6.06 0.1 10043
 10045 3 -15.1 17.43 -6.12 0.127 10044
 10046 3 -14.98 17.34 -6.04 0.168 10045
 10047 3 -14.87 17.32 -5.97 0.184 10046
 10048 3 -14.72 17.29 -5.92 0.116 10047
 10049 3 -14.73 17.18 -5.98 0.000125 10048
 10050 3 -17.72 14.9 -5.7 0.136 10010
 10051 3 -17.66 15.12 -5.68 0.136 10050
 10052 3 -17.68 15.3 -5.67 0.106 10051
 10053 3 -17.61 15.43 -5.62 0.087 10052
 10054 3 -17.5 15.47 -5.59 0.109 10053
 10055 3 -20.25 23.31 -4.67 0.127 4005
 10056 3 -20.25 23.29 -4.84 0.000125 10055
 10057 3 -18.18 25.84 -4.8 0.125 1231
 10058 3 -18.2 25.84 -4.91 0.114 10057
 10059 3 -18.25 25.95 -4.96 0.078 10058
 10060 3 -16.7 26.27 -3.98 0.125 1223
 10061 3 -16.78 26.11 -3.92 0.153 10060
 10062 3 -16.85 27.41 -3.63 0.152 1201
 10063 3 -16.78 27.47 -3.57 0.183 10062
 10064 3 -16.71 27.56 -3.55 0.216 10063
 10065 3 -16.62 27.72 -3.51 0.213 10064
 10066 3 -16.42 28.06 -3.53 0.157 10065
 10067 3 -16.3 28.13 -3.55 0.217 10066
 10068 3 -16.17 28.2 -3.57 0.244 10067
 10069 3 -16.1 28.34 -3.49 0.286 10068
 10070 3 -16.05 28.47 -3.47 0.338 10069
 10071 3 -14.4 27.22 -3.94 0.095 579
 10072 3 -14.31 27.06 -3.82 0.136 10071
 10073 3 -14.16 26.91 -3.78 0.083 10072
 10074 3 -14.05 26.9 -3.67 0.122 10073
 10075 3 -13.9 26.84 -3.61 0.173 10074
 10076 3 -13.75 26.7 -3.59 0.136 10075
 10077 3 -13.66 26.63 -3.57 0.168 10076
 10078 3 -13.45 26.68 -3.59 0.112 10077
 10079 3 -13.3 26.66 -3.69 0.134 10078
 10080 3 -13.06 26.79 -3.76 0.118 10079
 10081 3 -12.87 26.82 -3.72 0.113 10080
 10082 3 -12.73 26.86 -3.63 0.192 10081
 10083 3 -12.64 26.84 -3.57 0.227 10082
 10084 3 -12.49 26.56 -3.49 0.214 10083
 10085 3 -12.32 26.59 -3.32 0.114 10084
 10086 3 -12.19 26.61 -3.3 0.11 10085
 10087 3 -11.98 26.77 -3.28 0.146 10086
 10088 3 -11.8 26.84 -3.22 0.107 10087
 10089 3 -11.64 26.77 -3.17 0.095 10088
 10090 3 -11.54 26.79 -3.07 0.052 10089
 10091 3 -12.54 26.25 -3.44 0.147 10084
 10092 3 -12.49 25.97 -3.4 0.135 10091
 10093 3 -12.51 25.88 -3.32 0.114 10092
 10094 3 -13.82 26.27 -3.42 0.149 10077
 10095 3 -13.88 26.16 -3.42 0.111 10094
 10096 3 -13.98 25.95 -3.38 0.122 10095
 10097 3 -13.99 25.77 -3.32 0.142 10096
 10098 3 -14.06 25.63 -3.3 0.049 10097
 10099 3 -13.89 29.34 -3.47 0.31 467
 10100 3 -13.83 29.47 -3.4 0.306 10099
 10101 3 -13.76 29.61 -3.28 0.318 10100
 10102 3 -13.81 29.66 -3.11 0.302 10101
 10103 3 -13.87 29.75 -3.01 0.286 10102
 10104 3 -13.91 29.9 -2.84 0.271 10103
 10105 3 -13.83 29.93 -2.72 0.276 10104
 10106 3 -13.76 30.02 -2.57 0.276 10105
 10107 3 -13.8 30.18 -2.42 0.266 10106
 10108 3 -13.83 30.34 -2.3 0.276 10107
 10109 3 -13.81 30.47 -2.21 0.276 10108
 10110 3 -13.8 30.63 -2.07 0.321 10109
 10111 3 -13.73 30.72 -1.97 0.318 10110
 10112 3 -13.66 30.88 -1.87 0.304 10111
 10113 3 -13.64 31.02 -1.76 0.297 10112
 10114 3 -13.67 31.09 -1.68 0.267 10113
 10115 3 -13.59 31.29 -1.58 0.233 10114
 10116 3 -13.54 31.38 -1.45 0.247 10115
 10117 3 -13.5 31.52 -1.34 0.247 10116
 10118 3 -13.46 31.65 -1.27 0.3 10117
 10119 3 -13.47 31.79 -1.18 0.367 10118
 10120 3 -13.47 31.9 -1.1 0.435 10119
 10121 3 -13.47 32.02 -1.09 0.487 10120
 10122 3 -13.17 31.77 -0.92 0.397 10121
 10123 3 -13.31 31.81 -0.73 0.35 10122
 10124 3 -13.14 31.84 -0.61 0.246 10123
 10125 3 -12.99 31.88 -0.5 0.285 10124
 10126 3 -12.88 31.95 -0.45 0.266 10125
 10127 3 -12.79 32.05 -0.43 0.305 10126
 10128 3 -12.71 32.12 -0.31 0.288 10127
 10129 3 -12.58 32.23 -0.1 0.274 10128
 10130 3 -12.51 32.31 -0.01 0.306 10129
 10131 3 -12.47 32.38 0.07 0.324 10130
 10132 3 -12.24 32.34 0.17 0.27 10131
 10133 3 -12.13 32.38 0.28 0.301 10132
 10134 3 -12.05 32.39 0.4 0.327 10133
 10135 3 -11.98 32.44 0.56 0.328 10134
 10136 3 -11.94 32.42 0.7 0.363 10135
 10137 3 -11.98 32.58 1.05 0.265 10136
 10138 3 -11.97 32.67 1.2 0.28 10137
 10139 3 -11.98 32.78 1.4 0.281 10138
 10140 3 -11.95 32.91 1.54 0.267 10139
 10141 3 -11.89 33.02 1.67 0.247 10140
 10142 3 -11.89 33.13 1.77 0.25 10141
 10143 3 -11.86 33.27 1.85 0.265 10142
 10144 3 -11.73 33.35 1.88 0.282 10143
 10145 3 -11.56 33.44 1.9 0.323 10144
 10146 3 -11.41 33.45 2 0.384 10145
 10147 3 -11.38 33.58 2.06 0.427 10146
 10148 3 -11.3 33.56 2.2 0.483 10147
 10149 3 -10.98 33.16 2.39 0.312 10148
 10150 3 -10.92 33.09 2.47 0.293 10149
 10151 3 -10.73 32.92 2.56 0.243 10150
 10152 3 -10.63 32.81 2.6 0.251 10151
 10153 3 -10.48 32.74 2.68 0.246 10152
 10154 3 -10.39 32.66 2.72 0.242 10153
 10155 3 -10.31 32.53 2.85 0.242 10154
 10156 3 -10.21 32.42 2.97 0.251 10155
 10157 3 -10.19 32.2 3.1 0.287 10156
 10158 3 -10.09 32.06 3.22 0.282 10157
 10159 3 -10.09 31.84 3.27 0.261 10158
 10160 3 -10.23 31.54 3.33 0.264 10159
 10161 3 -10.32 31.36 3.43 0.251 10160
 10162 3 -10.46 31.11 3.5 0.248 10161
 10163 3 -10.56 30.98 3.6 0.238 10162
 10164 3 -10.71 30.86 3.62 0.201 10163
 10165 3 -10.83 30.82 3.66 0.239 10164
 10166 3 -11.01 30.81 3.72 0.254 10165
 10167 3 -11.15 30.8 3.79 0.264 10166
 10168 3 -11.34 30.83 3.85 0.238 10167
 10169 3 -11.5 30.78 3.93 0.26 10168
 10170 3 -11.71 30.77 3.91 0.298 10169
 10171 3 -11.83 30.75 3.97 0.345 10170
 10172 3 -11.96 30.66 4 0.42 10171
 10173 3 -12.07 30.56 4.07 0.451 10172
 10174 3 -12.21 30.37 4.16 0.447 10173
 10175 3 -12.33 30.26 4.23 0.395 10174
 10176 3 -12.45 30.15 4.34 0.322 10175
 10177 3 -12.56 30.1 4.51 0.293 10176
 10178 3 -12.62 30.03 4.7 0.314 10177
 10179 3 -12.67 29.89 4.8 0.289 10178
 10180 3 -12.76 29.85 5 0.245 10179
 10181 3 -12.81 29.83 5.19 0.233 10180
 10182 3 -12.86 29.74 5.33 0.212 10181
 10183 3 -12.98 29.67 5.45 0.21 10182
 10184 3 -13.08 29.64 5.58 0.21 10183
 10185 3 -13.21 29.58 5.7 0.238 10184
 10186 3 -13.38 29.53 5.82 0.236 10185
 10187 3 -13.63 29.51 5.84 0.246 10186
 10188 3 -13.8 29.6 5.95 0.265 10187
 10189 3 -13.95 29.67 6.04 0.283 10188
 10190 3 -14.13 29.74 6.16 0.239 10189
 10191 3 -14.25 29.92 6.2 0.212 10190
 10192 3 -14.29 29.9 6.32 0.232 10191
 10193 3 -14.32 29.99 6.41 0.223 10192
 10194 3 -14.46 30.03 6.54 0.223 10193
 10195 3 -14.55 30.17 6.62 0.21 10194
 10196 3 -14.62 30.24 6.74 0.222 10195
 10197 3 -14.72 30.33 6.88 0.221 10196
 10198 3 -14.94 30.42 7.17 0.304 10197
 10199 3 -15.19 30.58 7.3 0.285 10198
 10200 3 -15.36 30.69 7.33 0.238 10199
 10201 3 -15.53 30.76 7.33 0.218 10200
 10202 3 -15.73 30.8 7.36 0.215 10201
 10203 3 -15.88 30.85 7.36 0.224 10202
 10204 3 -16.02 30.92 7.29 0.245 10203
 10205 3 -16.11 30.94 7.2 0.241 10204
 10206 3 -16.25 31.05 7.23 0.222 10205
 10207 3 -16.41 31.19 7.15 0.222 10206
 10208 3 -16.54 31.39 7.07 0.252 10207
 10209 3 -16.61 31.51 6.91 0.308 10208
 10210 3 -16.82 31.51 6.87 0.269 10209
 10211 3 -17 31.55 6.7 0.278 10210
 10212 3 -17.13 31.53 6.57 0.268 10211
 10213 3 -17.25 31.46 6.53 0.235 10212
 10214 3 -17.39 31.35 6.45 0.221 10213
 10215 3 -17.52 31.26 6.41 0.209 10214
 10216 3 -17.64 31.1 6.49 0.248 10215
 10217 3 -17.77 31.01 6.54 0.297 10216
 10218 3 -17.91 30.83 6.58 0.408 10217
 10219 3 -18.02 30.76 6.58 0.416 10218
 10220 3 -18.14 30.71 6.5 0.375 10219
 10221 3 -18.27 30.69 6.45 0.321 10220
 10222 3 -18.38 30.62 6.41 0.243 10221
 10223 3 -18.59 30.51 6.55 0.238 10222
 10224 3 -18.72 30.44 6.65 0.243 10223
 10225 3 -19.02 30.3 6.8 0.323 10224
 10226 3 -19.22 30.17 6.83 0.322 10225
 10227 3 -19.36 30.05 6.76 0.302 10226
 10228 3 -19.52 29.96 6.66 0.246 10227
 10229 3 -19.61 29.86 6.53 0.23 10228
 10230 3 -19.68 29.79 6.4 0.238 10229
 10231 3 -19.68 29.68 6.08 0.284 10230
 10232 3 -19.75 29.68 5.98 0.27 10231
 10233 3 -19.86 29.63 5.86 0.265 10232
 10234 3 -19.98 29.54 5.76 0.26 10233
 10235 3 -20.1 29.45 5.58 0.237 10234
 10236 3 -20.17 29.29 5.51 0.261 10235
 10237 3 -20.26 29.18 5.41 0.29 10236
 10238 3 -20.4 29.02 5.38 0.349 10237
 10239 3 -20.58 28.97 5.37 0.373 10238
 10240 3 -20.71 29 5.3 0.316 10239
 10241 3 -20.83 28.95 5.19 0.251 10240
 10242 3 -21.01 28.93 5.12 0.244 10241
 10243 3 -21.08 28.77 5.05 0.234 10242
 10244 3 -21.17 28.52 5.13 0.262 10243
 10245 3 -21.19 28.29 5.19 0.317 10244
 10246 3 -21.14 27.97 5.15 0.387 10245
 10247 3 -21.12 27.79 5.08 0.379 10246
 10248 3 -21.17 27.54 4.94 0.419 10247
 10249 3 -21.26 27.56 4.76 0.437 10248
 10250 3 -21.37 27.49 4.66 0.383 10249
 10251 3 -21.42 27.31 4.55 0.284 10250
 10252 3 -21.49 27.22 4.41 0.245 10251
 10253 3 -21.67 27.56 4.2 0.362 10252
 10254 3 -21.87 27.61 4.08 0.378 10253
 10255 3 -22.05 27.68 3.95 0.406 10254
 10256 3 -22.26 27.66 3.81 0.354 10255
 10257 3 -22.46 27.56 3.7 0.314 10256
 10258 3 -22.62 27.5 3.68 0.311 10257
 10259 3 -22.8 27.5 3.68 0.265 10258
 10260 3 -22.99 27.63 3.72 0.28 10259
 10261 3 -23.1 27.61 3.87 0.262 10260
 10262 3 -23.28 27.63 3.97 0.229 10261
 10263 3 -23.44 27.63 4.08 0.235 10262
 10264 3 -23.55 27.7 4.17 0.243 10263
 10265 3 -23.71 27.75 4.29 0.232 10264
 10266 3 -23.87 27.88 4.37 0.269 10265
 10267 3 -24.08 27.97 4.41 0.283 10266
 10268 3 -24.17 28.09 4.29 0.298 10267
 10269 3 -24.28 28.22 4.36 0.302 10268
 10270 3 -24.37 28.4 4.26 0.316 10269
 10271 3 -24.46 28.59 4.24 0.307 10270
 10272 3 -24.64 28.68 4.2 0.291 10271
 10273 3 -24.78 28.81 4.17 0.291 10272
 10274 3 -24.94 28.91 4.09 0.269 10273
 10275 3 -25.06 28.97 3.95 0.27 10274
 10276 3 -25.21 28.95 3.83 0.254 10275
 10277 3 -25.26 28.97 3.68 0.255 10276
 10278 3 -25.46 28.93 3.54 0.275 10277
 10279 3 -25.51 28.86 3.43 0.28 10278
 10280 3 -25.58 28.81 3.29 0.268 10279
 10281 3 -25.74 28.66 3.2 0.291 10280
 10282 3 -25.78 28.65 3.06 0.27 10281
 10283 3 -25.9 28.56 2.87 0.279 10282
 10284 3 -26.03 28.52 2.72 0.292 10283
 10285 3 -26.1 28.52 2.56 0.287 10284
 10286 3 -26.21 28.5 2.43 0.325 10285
 10287 3 -26.31 28.54 2.27 0.392 10286
 10288 3 -26.37 28.61 2.12 0.4 10287
 10289 3 -26.4 28.59 1.93 0.356 10288
 10290 3 -26.42 28.68 1.77 0.306 10289
 10291 3 -26.46 28.75 1.58 0.269 10290
 10292 3 -26.62 28.86 1.53 0.296 10291
 10293 3 -26.8 28.91 1.46 0.308 10292
 10294 3 -27.05 28.97 1.42 0.289 10293
 10295 3 -27.28 28.95 1.37 0.29 10294
 10296 3 -27.44 28.9 1.34 0.301 10295
 10297 3 -27.6 28.77 1.33 0.301 10296
 10298 3 -27.69 28.61 1.31 0.313 10297
 10299 3 -27.89 28.5 1.28 0.308 10298
 10300 3 -27.9 28.34 1.2 0.255 10299
 10301 3 -27.94 28.24 1.12 0.225 10300
 10302 3 -27.99 28.13 1.04 0.233 10301
 10303 3 -28.14 28.02 0.98 0.244 10302
 10304 3 -28.24 27.93 0.92 0.252 10303
 10305 3 -28.33 27.9 0.68 0.339 10304
 10306 3 -28.44 27.86 0.57 0.388 10305
 10307 3 -28.58 27.91 0.47 0.384 10306
 10308 3 -28.73 27.86 0.48 0.358 10307
 10309 3 -28.87 27.84 0.44 0.305 10308
 10310 3 -29.05 27.81 0.4 0.252 10309
 10311 3 -29.19 27.79 0.44 0.242 10310
 10312 3 -29.35 27.81 0.51 0.227 10311
 10313 3 -29.53 27.88 0.5 0.218 10312
 10314 3 -29.76 27.93 0.54 0.214 10313
 10315 3 -29.98 28.13 0.48 0.238 10314
 10316 3 -30.21 28.25 0.41 0.271 10315
 10317 3 -30.35 28.27 0.34 0.277 10316
 10318 3 -30.51 28.34 0.16 0.264 10317
 10319 3 -30.71 28.34 0.02 0.249 10318
 10320 3 -30.8 28.24 0 0.23 10319
 10321 3 -30.85 28.04 -0.08 0.229 10320
 10322 3 -30.87 27.84 -0.24 0.239 10321
 10323 3 -30.83 27.63 -0.32 0.223 10322
 10324 3 -30.8 27.43 -0.39 0.225 10323
 10325 3 -30.78 27.31 -0.49 0.236 10324
 10326 3 -30.76 27.15 -0.53 0.229 10325
 10327 3 -30.89 26.86 -0.6 0.255 10326
 10328 3 -25.6 29.24 3.6 0.137 10278
 10329 3 -11.51 34.09 2.12 0.236 10148
 10330 3 -11.62 34.31 2.2 0.182 10329
 10331 3 -11.63 34.42 2.2 0.22 10330
 10332 3 -11.63 34.6 2.27 0.234 10331
 10333 3 -11.7 34.76 2.35 0.228 10332
 10334 3 -11.71 34.94 2.39 0.277 10333
 10335 3 -11.81 35.09 2.5 0.31 10334
 10336 3 -11.71 35.21 2.62 0.307 10335
 10337 3 -11.63 35.38 2.66 0.276 10336
 10338 3 -11.53 35.55 2.85 0.233 10337
 10339 3 -11.44 35.69 3 0.234 10338
 10340 3 -11.48 35.84 3.07 0.248 10339
 10341 3 -11.48 36.02 3.09 0.298 10340
 10342 3 -11.48 36.2 3.23 0.259 10341
 10343 3 -11.48 36.34 3.34 0.198 10342
 10344 3 -11.55 36.45 3.48 0.215 10343
 10345 3 -11.58 36.59 3.53 0.22 10344
 10346 3 -11.61 36.73 3.63 0.209 10345
 10347 3 -11.64 36.83 3.75 0.187 10346
 10348 3 -11.71 36.91 3.78 0.206 10347
 10349 3 -11.73 36.99 3.86 0.213 10348
 10350 3 -11.75 37.16 3.84 0.249 10349
 10351 3 -11.84 37.24 3.88 0.261 10350
 10352 3 -11.8 37.37 4.01 0.318 10351
 10353 3 -11.65 37.58 4.17 0.371 10352
 10354 3 -11.71 37.73 4.21 0.374 10353
 10355 3 -11.74 37.9 4.2 0.44 10354
 10356 3 -11.74 38.05 4.13 0.506 10355
 10357 3 -11.71 38.19 4.17 0.544 10356
 10358 3 -11.71 38.32 4.22 0.552 10357
 10359 3 -11.89 38.41 4.12 0.579 10358
 10360 3 -11.16 38.62 4.04 0.245 10359
 10361 3 -11.12 38.8 4.04 0.279 10360
 10362 3 -10.99 38.93 4.07 0.264 10361
 10363 3 -10.8 39.04 4.01 0.239 10362
 10364 3 -10.64 39.12 3.87 0.217 10363
 10365 3 -10.62 39.27 3.81 0.207 10364
 10366 3 -10.53 39.43 3.75 0.235 10365
 10367 3 -10.48 39.57 3.66 0.223 10366
 10368 3 -10.42 39.66 3.56 0.271 10367
 10369 3 -10.25 39.9 3.6 0.227 10368
 10370 3 -10.19 40.01 3.5 0.271 10369
 10371 3 -10.06 40.01 3.45 0.314 10370
 10372 3 -10.06 40.27 3.58 0.244 10371
 10373 3 -9.95 40.4 3.64 0.27 10372
 10374 3 -9.86 40.55 3.7 0.306 10373
 10375 3 -9.81 40.69 3.77 0.319 10374
 10376 3 -9.74 40.86 3.83 0.339 10375
 10377 3 -9.71 41 3.81 0.415 10376
 10378 3 -9.65 41.08 3.85 0.478 10377
 10379 3 -9.63 41.15 3.95 0.505 10378
 10380 3 -9.44 41.01 4.29 0.409 10379
 10381 3 -9.33 41.01 4.48 0.408 10380
 10382 3 -9.26 40.94 4.71 0.368 10381
 10383 3 -9.25 40.69 5.09 0.192 10382
 10384 3 -9.23 40.55 5.25 0.193 10383
 10385 3 -9.23 40.51 5.4 0.217 10384
 10386 3 -9.25 40.45 5.51 0.195 10385
 10387 3 -9.24 40.4 5.66 0.189 10386
 10388 3 -9.2 40.4 5.79 0.186 10387
 10389 3 -9.08 40.45 5.96 0.166 10388
 10390 3 -9.06 40.44 6.08 0.197 10389
 10391 3 -8.96 40.44 6.2 0.21 10390
 10392 3 -8.88 40.5 6.37 0.192 10391
 10393 3 -8.81 40.58 6.46 0.176 10392
 10394 3 -8.67 40.62 6.67 0.229 10393
 10395 3 -8.61 40.69 6.82 0.262 10394
 10396 3 -8.49 40.82 7 0.277 10395
 10397 3 -8.4 40.97 7.08 0.278 10396
 10398 3 -8.36 41.08 7.25 0.292 10397
 10399 3 -8.33 41.3 7.5 0.247 10398
 10400 3 -8.37 41.51 7.65 0.21 10399
 10401 3 -8.41 41.65 7.75 0.224 10400
 10402 3 -8.46 41.77 7.87 0.222 10401
 10403 3 -8.5 41.87 8.06 0.173 10402
 10404 3 -8.62 41.94 8.15 0.193 10403
 10405 3 -8.72 42.02 8.19 0.19 10404
 10406 3 -8.8 42.12 8.27 0.212 10405
 10407 3 -8.82 42.3 8.46 0.243 10406
 10408 3 -8.96 42.37 8.57 0.251 10407
 10409 3 -9 42.51 8.73 0.26 10408
 10410 3 -9.13 42.61 8.83 0.256 10409
 10411 3 -9.3 42.65 8.93 0.2 10410
 10412 3 -9.45 42.66 9.06 0.174 10411
 10413 3 -9.58 42.69 9.15 0.183 10412
 10414 3 -9.72 42.75 9.28 0.197 10413
 10415 3 -9.85 42.79 9.38 0.218 10414
 10416 3 -9.97 42.9 9.51 0.205 10415
 10417 3 -10.06 43 9.59 0.195 10416
 10418 3 -10.19 43.08 9.65 0.186 10417
 10419 3 -10.27 43.18 9.68 0.236 10418
 10420 3 -10.37 43.26 9.8 0.251 10419
 10421 3 -10.37 43.38 9.93 0.368 10420
 10422 3 -10.35 43.48 10 0.42 10421
 10423 3 -10.46 43.47 10.16 0.464 10422
 10424 3 -10.63 43.45 10.23 0.487 10423
 10425 3 -10.65 43.51 10.34 0.495 10424
 10426 3 -10.71 43.62 10.39 0.503 10425
 10427 3 -11.21 43.16 10.13 0.145 10426
 10428 3 -11.33 43.05 9.96 0.162 10427
 10429 3 -11.36 42.87 9.85 0.149 10428
 10430 3 -11.38 42.72 9.83 0.205 10429
 10431 3 -11.46 42.62 9.81 0.258 10430
 10432 3 -11.29 42.76 9.39 0.079 10431
 10433 3 -11.23 42.76 9.22 0.084 10432
 10434 3 -11.21 42.65 9.07 0.109 10433
 10435 3 -11.22 42.61 8.93 0.123 10434
 10436 3 -11.29 42.52 8.83 0.136 10435
 10437 3 -11.44 42.51 8.77 0.093 10436
 10438 3 -11.53 42.55 8.6 0.192 10437
 10439 3 -11.56 42.73 8.48 0.19 10438
 10440 3 -11.61 42.8 8.33 0.162 10439
 10441 3 -11.65 42.94 8.25 0.14 10440
 10442 3 -11.84 43.2 8.18 0.116 10441
 10443 3 -11.89 43.27 8.09 0.121 10442
 10444 3 -11.98 43.37 8.01 0.13 10443
 10445 3 -12 43.55 7.92 0.054 10444
 10446 3 -12.14 43.65 7.96 0.068 10445
 10447 3 -12.16 43.69 7.87 0.051 10446
 10448 3 -12.15 43.73 7.7 0.097 10447
 10449 3 -12.09 43.76 7.55 0.119 10448
 10450 3 -12.09 43.86 7.48 0.144 10449
 10451 3 -12.14 44.15 7.38 0.149 10450
 10452 3 -12.14 44.36 7.24 0.105 10451
 10453 3 -12.2 44.41 7.12 0.037 10452
 10454 3 -12.2 44.51 7.04 0.102 10453
 10455 3 -12.17 44.69 6.94 0.086 10454
 10456 3 -12.19 44.87 6.99 0.098 10455
 10457 3 -12.14 43.4 8.14 0.071 10444
 10458 3 -12.31 43.48 8.09 0.067 10457
 10459 3 -12.39 43.48 7.99 0.123 10458
 10460 3 -12.4 43.55 7.83 0.113 10459
 10461 3 -12.45 43.57 7.69 0.116 10460
 10462 3 -12.55 43.51 7.45 0.156 10461
 10463 3 -12.67 43.44 7.33 0.156 10462
 10464 3 -12.79 43.44 7.33 0.149 10463
 10465 3 -12.89 43.48 7.08 0.101 10464
 10466 3 -12.92 43.47 6.92 0.058 10465
 10467 3 -11.6 42.45 10.08 0.136 10431
 10468 3 -11.66 42.33 10.15 0.13 10467
 10469 3 -11.75 42.26 10.26 0.116 10468
 10470 3 -11.75 42.11 10.3 0.115 10469
 10471 3 -11.83 41.94 10.32 0.139 10470
 10472 3 -11.91 41.8 10.44 0.142 10471
 10473 3 -11.94 41.65 10.51 0.138 10472
 10474 3 -11.91 41.51 10.63 0.12 10473
 10475 3 -11.94 41.4 10.72 0.188 10474
 10476 3 -11.97 41.3 10.75 0.264 10475
 10477 3 -12.03 41.19 10.77 0.361 10476
 10478 3 -12.15 41.09 10.8 0.451 10477
 10479 3 -12.21 40.97 10.87 0.519 10478
 10480 3 -12.27 40.83 10.87 0.576 10479
 10481 3 -12.43 40.72 10.84 0.587 10480
 10482 3 -12.49 40.52 10.93 0.573 10481
 10483 3 -12.6 40.34 11.02 0.559 10482
 10484 3 -12.63 40.23 10.93 0.521 10483
 10485 3 -12.66 40.01 11.04 0.474 10484
 10486 3 -12.62 39.83 11.12 0.319 10485
 10487 3 -12.8 39.83 10.73 0.127 10486
 10488 3 -12.89 39.7 10.78 0.104 10487
 10489 3 -13.07 39.63 10.92 0.124 10488
 10490 3 -13.2 39.58 10.9 0.108 10489
 10491 3 -13.35 39.55 10.78 0.153 10490
 10492 3 -13.4 39.57 10.59 0.208 10491
 10493 3 -13.47 39.68 10.48 0.207 10492
 10494 3 -13.62 39.9 10.37 0.179 10493
 10495 3 -13.86 40.08 10.4 0.111 10494
 10496 3 -13.96 40.22 10.37 0.124 10495
 10497 3 -14.02 40.27 10.28 0.13 10496
 10498 3 -14.16 40.33 10.17 0.135 10497
 10499 3 -14.24 40.33 10.08 0.12 10498
 10500 3 -14.25 40.26 9.99 0.097 10499
 10501 3 -14.32 40.13 9.83 0.135 10500
 10502 3 -14.48 40.04 9.74 0.11 10501
 10503 3 -14.62 40.02 9.65 0.127 10502
 10504 3 -14.55 39.98 9.44 0.12 10503
 10505 3 -14.47 39.87 9.33 0.153 10504
 10506 3 -14.47 39.68 9.2 0.153 10505
 10507 3 -14.49 39.62 9.11 0.117 10506
 10508 3 -14.55 39.51 9.09 0.139 10507
 10509 3 -14.63 39.44 9.07 0.235 10508
 10510 3 -14.78 39.76 9.34 0.064 10509
 10511 3 -14.75 39.86 9.42 0.059 10510
 10512 3 -14.87 39.94 9.37 0.042 10511
 10513 3 -14.91 39.97 9.26 0.086 10512
 10514 3 -14.98 40.08 9.17 0.095 10513
 10515 3 -15.07 40.19 9.15 0.067 10514
 10516 3 -15.13 40.33 9.17 0.091 10515
 10517 3 -15.2 40.51 9.14 0.091 10516
 10518 3 -15.25 40.62 9.04 0.064 10517
 10519 3 -15.45 40.68 9.09 0.101 10518
 10520 3 -15.52 40.72 9.19 0.087 10519
 10521 3 -14.48 39.2 8.89 0.138 10509
 10522 3 -14.52 39.08 8.72 0.14 10521
 10523 3 -14.47 38.93 8.57 0.159 10522
 10524 3 -14.44 38.75 8.37 0.079 10523
 10525 3 -14.43 38.69 8.26 0.087 10524
 10526 3 -14.38 38.44 8.29 0.112 10525
 10527 3 -14.43 38.3 8.4 0.103 10526
 10528 3 -14.55 38.19 8.48 0.112 10527
 10529 3 -14.69 38.15 8.56 0.111 10528
 10530 3 -14.79 38.01 8.67 0.139 10529
 10531 3 -14.9 37.86 8.73 0.129 10530
 10532 3 -14.97 37.7 8.75 0.198 10531
 10533 3 -15.03 37.69 8.92 0.295 10532
 10534 3 -14.98 37.22 8.6 0.104 10533
 10535 3 -15.15 37.12 8.65 0.094 10534
 10536 3 -15.16 37.01 8.69 0.12 10535
 10537 3 -15.13 36.9 8.71 0.000125 10536
 10538 3 -15.05 37.69 9.06 0.151 10533
 10539 3 -15.18 37.51 9.25 0.115 10538
 10540 3 -15.23 37.4 9.18 0.11 10539
 10541 3 -15.18 37.25 9.17 0.073 10540
 10542 3 -15.12 37.12 9.3 0.087 10541
 10543 3 -15.11 36.98 9.42 0.09 10542
 10544 3 -15.11 36.8 9.5 0.057 10543
 10545 3 -15.25 38 9.14 0.101 10538
 10546 3 -12.53 39.9 11.01 0.136 10486
 10547 3 -12.55 39.86 10.91 0.000125 10546
 10548 3 -10.62 43.94 10.5 0.414 10426
 10549 3 -10.6 44.15 10.57 0.365 10548
 10550 3 -10.57 44.43 10.66 0.292 10549
 10551 3 -10.56 44.61 10.71 0.274 10550
 10552 3 -10.56 44.77 10.69 0.258 10551
 10553 3 -10.55 44.95 10.76 0.25 10552
 10554 3 -10.64 45.02 10.85 0.237 10553
 10555 3 -10.65 45.19 10.89 0.23 10554
 10556 3 -10.62 45.33 10.83 0.259 10555
 10557 3 -10.65 45.44 10.83 0.297 10556
 10558 3 -10.87 45.65 10.94 0.215 10557
 10559 3 -10.91 45.83 11 0.202 10558
 10560 3 -10.97 45.97 11.05 0.233 10559
 10561 3 -11.06 46.05 11.1 0.229 10560
 10562 3 -11.16 46.22 11.18 0.25 10561
 10563 3 -11.15 46.4 11.24 0.26 10562
 10564 3 -11.13 46.62 11.33 0.264 10563
 10565 3 -11.12 46.83 11.42 0.276 10564
 10566 3 -11.21 46.9 11.43 0.249 10565
 10567 3 -11.33 47 11.43 0.239 10566
 10568 3 -11.41 47.12 11.43 0.195 10567
 10569 3 -11.55 47.29 11.48 0.196 10568
 10570 3 -11.64 47.48 11.57 0.21 10569
 10571 3 -11.77 47.58 11.73 0.229 10570
 10572 3 -11.87 47.69 11.81 0.229 10571
 10573 3 -11.95 47.83 11.9 0.21 10572
 10574 3 -11.98 48.02 11.97 0.208 10573
 10575 3 -12.04 48.12 12.07 0.217 10574
 10576 3 -12.16 48.26 12.11 0.204 10575
 10577 3 -12.23 48.37 12.22 0.215 10576
 10578 3 -12.37 48.55 12.31 0.212 10577
 10579 3 -12.5 48.73 12.31 0.223 10578
 10580 3 -12.6 48.84 12.36 0.214 10579
 10581 3 -12.75 49.01 12.42 0.21 10580
 10582 3 -12.88 49.09 12.41 0.275 10581
 10583 3 -13.04 49.19 12.35 0.284 10582
 10584 3 -13.13 49.5 12.08 0.212 10583
 10585 3 -13.2 49.65 11.99 0.184 10584
 10586 3 -13.19 49.87 11.83 0.245 10585
 10587 3 -13.23 50.05 11.76 0.25 10586
 10588 3 -13.22 50.3 11.77 0.244 10587
 10589 3 -13.33 50.48 11.78 0.164 10588
 10590 3 -13.31 50.63 11.72 0.205 10589
 10591 3 -13.4 50.84 11.68 0.233 10590
 10592 3 -13.45 51 11.69 0.241 10591
 10593 3 -13.47 51.15 11.66 0.218 10592
 10594 3 -13.63 51.26 11.66 0.19 10593
 10595 3 -13.73 51.37 11.66 0.175 10594
 10596 3 -13.87 51.45 11.64 0.184 10595
 10597 3 -14.02 51.52 11.61 0.202 10596
 10598 3 -14.21 51.55 11.66 0.189 10597
 10599 3 -14.36 51.52 11.71 0.226 10598
 10600 3 -14.55 51.5 11.73 0.218 10599
 10601 3 -14.72 51.54 11.65 0.216 10600
 10602 3 -14.91 51.61 11.66 0.215 10601
 10603 3 -15.14 51.66 11.71 0.202 10602
 10604 3 -15.35 51.76 11.72 0.216 10603
 10605 3 -15.5 51.75 11.69 0.263 10604
 10606 3 -15.65 51.69 11.72 0.295 10605
 10607 3 -15.72 51.44 11.5 0.106 10606
 10608 3 -15.78 51.8 11.93 0.249 10606
 10609 3 -15.88 51.8 12.04 0.275 10608
 10610 3 -16.02 51.76 12.15 0.231 10609
 10611 3 -16.2 51.58 12.29 0.147 10610
 10612 3 -16.29 51.58 12.42 0.161 10611
 10613 3 -16.48 51.54 12.41 0.146 10612
 10614 3 -16.61 51.52 12.47 0.2 10613
 10615 3 -16.73 51.45 12.47 0.224 10614
 10616 3 -16.86 51.44 12.48 0.233 10615
 10617 3 -17.02 51.48 12.53 0.23 10616
 10618 3 -17.18 51.48 12.6 0.26 10617
 10619 3 -17.38 51.58 12.67 0.268 10618
 10620 3 -17.61 51.68 12.61 0.268 10619
 10621 3 -17.75 51.73 12.62 0.236 10620
 10622 3 -17.82 51.66 12.81 0.231 10621
 10623 3 -17.98 51.68 12.92 0.234 10622
 10624 3 -18.14 51.69 12.97 0.201 10623
 10625 3 -18.32 51.66 13.08 0.21 10624
 10626 3 -18.38 51.72 13.19 0.222 10625
 10627 3 -18.48 51.68 13.33 0.192 10626
 10628 3 -18.68 51.7 13.39 0.207 10627
 10629 3 -18.79 51.73 13.52 0.214 10628
 10630 3 -18.91 51.7 13.62 0.218 10629
 10631 3 -19.14 51.73 13.72 0.208 10630
 10632 3 -19.29 51.75 13.76 0.213 10631
 10633 3 -19.41 51.58 13.79 0.207 10632
 10634 3 -19.54 51.58 13.83 0.219 10633
 10635 3 -19.7 51.58 13.89 0.232 10634
 10636 3 -19.79 51.59 13.94 0.27 10635
 10637 3 -19.95 51.52 13.89 0.221 10636
 10638 3 -20.2 51.5 13.92 0.193 10637
 10639 3 -20.34 51.45 13.94 0.242 10638
 10640 3 -20.5 51.41 13.98 0.326 10639
 10641 3 -20.61 51.45 14.06 0.366 10640
 10642 3 -20.7 51.44 14.15 0.471 10641
 10643 3 -20.72 51.36 14.34 0.597 10642
 10644 3 -20.89 51.3 14.25 0.711 10643
 10645 3 -20.93 51.12 14.28 0.707 10644
 10646 3 -20.73 50.8 14.76 0.667 10645
 10647 3 -20.79 50.68 14.89 0.647 10646
 10648 3 -20.82 50.41 15.03 0.493 10647
 10649 3 -20.73 50.12 15.27 0.305 10648
 10650 3 -20.75 50.02 15.42 0.245 10649
 10651 3 -20.7 49.87 15.73 0.141 10650
 10652 3 -20.75 49.79 15.89 0.144 10651
 10653 3 -20.79 49.73 16.04 0.169 10652
 10654 3 -20.73 49.63 16.22 0.202 10653
 10655 3 -20.68 49.51 16.36 0.236 10654
 10656 3 -20.64 49.55 16.47 0.29 10655
 10657 3 -20.41 49.13 16.49 0.213 10656
 10658 3 -20.41 48.98 16.63 0.094 10657
 10659 3 -20.27 48.9 16.61 0.112 10658
 10660 3 -20.16 48.79 16.7 0.148 10659
 10661 3 -20.05 48.69 16.79 0.198 10660
 10662 3 -19.86 48.59 16.81 0.153 10661
 10663 3 -19.73 48.51 16.83 0.114 10662
 10664 3 -19.64 48.37 16.93 0.14 10663
 10665 3 -19.64 48.29 17.06 0.152 10664
 10666 3 -19.52 48.12 17.13 0.149 10665
 10667 3 -19.5 48.02 17.26 0.174 10666
 10668 3 -19.3 47.98 17.31 0.116 10667
 10669 3 -19.11 47.93 17.38 0.147 10668
 10670 3 -18.98 47.88 17.34 0.168 10669
 10671 3 -18.89 47.8 17.36 0.236 10670
 10672 3 -18.84 47.65 17.51 0.261 10671
 10673 3 -18.7 47.58 17.65 0.248 10672
 10674 3 -18.61 47.5 17.74 0.265 10673
 10675 3 -18.55 47.43 17.9 0.359 10674
 10676 3 -18.57 47.34 18.04 0.396 10675
 10677 3 -18.43 47.34 18.11 0.42 10676
 10678 3 -18.39 47.37 18.22 0.434 10677
 10679 3 -18.3 47.3 18.38 0.409 10678
 10680 3 -17.77 47.29 17.95 0.17 10679
 10681 3 -17.68 47.23 17.9 0.152 10680
 10682 3 -18.5 47.08 18.58 0.174 10679
 10683 3 -18.23 47.15 18.52 0.166 10682
 10684 3 -18.11 47.08 18.47 0.044 10683
 10685 3 -18.72 46.84 18.77 0.174 10682
 10686 3 -18.75 46.68 18.9 0.192 10685
 10687 3 -18.93 46.44 19.11 0.162 10686
 10688 3 -19.04 46.33 19.18 0.208 10687
 10689 3 -19.09 46.41 19.29 0.155 10688
 10690 3 -19.02 46.62 19.47 0.138 10689
 10691 3 -19.14 46.84 19.63 0.076 10690
 10692 3 -19.2 46.97 19.72 0.144 10691
 10693 3 -19.34 47.11 19.81 0.16 10692
 10694 3 -19.52 47.09 19.83 0.148 10693
 10695 3 -19.13 45.87 19.13 0.157 10688
 10696 3 -19.16 45.73 19.13 0.229 10695
 10697 3 -19.11 45.62 19.2 0.263 10696
 10698 3 -19.3 45.48 19.43 0.135 10697
 10699 3 -19.32 45.4 19.52 0.129 10698
 10700 3 -19.41 45.32 19.65 0.117 10699
 10701 3 -19.39 45.33 19.77 0.092 10700
 10702 3 -19.39 45.25 19.84 0.131 10701
 10703 3 -19.39 45.29 19.97 0.166 10702
 10704 3 -19.48 45.25 20.13 0.184 10703
 10705 3 -19.55 45.22 20.26 0.204 10704
 10706 3 -19.73 45.27 20.43 0.227 10705
 10707 3 -19.84 45.23 20.61 0.239 10706
 10708 3 -19.91 45.08 20.84 0.222 10707
 10709 3 -19.95 44.95 21.02 0.193 10708
 10710 3 -20.04 44.9 21.13 0.145 10709
 10711 3 -20.04 44.76 21.29 0.194 10710
 10712 3 -20.11 44.69 21.36 0.241 10711
 10713 3 -19.86 44.41 21.49 0.118 10712
 10714 3 -19.73 44.3 21.61 0.109 10713
 10715 3 -19.75 44.09 21.7 0.122 10714
 10716 3 -19.8 43.95 21.74 0.106 10715
 10717 3 -20.39 44.72 21.4 0.22 10712
 10718 3 -20.5 44.62 21.56 0.269 10717
 10719 3 -20.5 44.55 21.79 0.329 10718
 10720 3 -20.48 44.4 21.97 0.409 10719
 10721 3 -20.23 44.05 21.61 0.252 10720
 10722 3 -20.11 44.02 21.49 0.308 10721
 10723 3 -20.02 43.95 21.45 0.261 10722
 10724 3 -19.86 44.05 21.31 0.000125 10723
 10725 3 -20.57 44.29 22.24 0.448 10720
 10726 3 -20.75 44.13 22.24 0.488 10725
 10727 3 -20.84 44.08 22.33 0.521 10726
 10728 3 -20.93 44.01 22.42 0.502 10727
 10729 3 -21.04 44.01 22.56 0.431 10728
 10730 3 -21.11 44.04 22.7 0.392 10729
 10731 3 -21.23 44 22.7 0.412 10730
 10732 3 -21.41 43.75 22.58 0.295 10731
 10733 3 -21.52 43.45 22.47 0.14 10732
 10734 3 -21.54 43.4 22.58 0.155 10733
 10735 3 -21.63 43.34 22.74 0.163 10734
 10736 3 -21.68 43.2 22.81 0.176 10735
 10737 3 -21.73 43.04 22.9 0.144 10736
 10738 3 -21.79 42.87 23.06 0.121 10737
 10739 3 -21.95 42.94 23.18 0.095 10738
 10740 3 -22.05 42.94 23.27 0.139 10739
 10741 3 -22.05 42.83 23.4 0.146 10740
 10742 3 -22.14 42.83 23.54 0.17 10741
 10743 3 -22.3 42.69 23.61 0.131 10742
 10744 3 -22.4 42.5 23.65 0.153 10743
 10745 3 -22.69 42.55 23.78 0.111 10744
 10746 3 -22.87 42.57 23.8 0.113 10745
 10747 3 -23.01 42.44 23.78 0.131 10746
 10748 3 -23.17 42.37 23.82 0.16 10747
 10749 3 -23.31 42.37 23.89 0.125 10748
 10750 3 -23.49 42.34 23.94 0.076 10749
 10751 3 -23.62 42.4 23.96 0.072 10750
 10752 3 -23.69 42.47 24.05 0.116 10751
 10753 3 -23.76 42.59 24.07 0.096 10752
 10754 3 -21.23 44.4 23.27 0.17 10731
 10755 3 -21.36 44.43 23.45 0.197 10754
 10756 3 -21.47 44.43 23.56 0.182 10755
 10757 3 -21.55 44.37 23.77 0.157 10756
 10758 3 -21.61 44.33 23.84 0.161 10757
 10759 3 -21.77 44.26 23.95 0.116 10758
 10760 3 -21.91 44.26 23.88 0.121 10759
 10761 3 -22.04 44.38 23.81 0.138 10760
 10762 3 -22.18 44.47 23.74 0.164 10761
 10763 3 -22.29 44.47 23.77 0.226 10762
 10764 3 -22.41 44.54 23.79 0.311 10763
 10765 3 -22.57 44.88 23.54 0.215 10764
 10766 3 -22.64 45.07 23.43 0.179 10765
 10767 3 -22.79 45.18 23.34 0.133 10766
 10768 3 -22.88 45.26 23.29 0.14 10767
 10769 3 -22.98 45.38 23.24 0.102 10768
 10770 3 -23.04 45.5 23.22 0.116 10769
 10771 3 -23.09 45.65 23.15 0.126 10770
 10772 3 -23.18 45.8 23.11 0.128 10771
 10773 3 -23.27 45.98 23.06 0.162 10772
 10774 3 -23.32 46.19 23.04 0.162 10773
 10775 3 -23.38 46.37 23.08 0.176 10774
 10776 3 -23.47 46.57 23.06 0.164 10775
 10777 3 -23.47 46.66 22.93 0.169 10776
 10778 3 -23.54 46.8 22.83 0.158 10777
 10779 3 -23.68 46.93 22.74 0.182 10778
 10780 3 -23.8 46.95 22.58 0.218 10779
 10781 3 -23.95 46.98 22.51 0.293 10780
 10782 3 -24.11 47.02 22.52 0.396 10781
 10783 3 -24.29 46.51 22.88 0.086 10782
 10784 3 -24.27 46.33 22.97 0.109 10783
 10785 3 -24.16 47.15 22.42 0.364 10782
 10786 3 -24.3 47.22 22.43 0.403 10785
 10787 3 -24.47 47.44 22.52 0.373 10786
 10788 3 -24.55 47.54 22.38 0.333 10787
 10789 3 -24.66 47.73 22.4 0.243 10788
 10790 3 -24.68 48.05 22.29 0.15 10789
 10791 3 -24.77 48.18 22.29 0.157 10790
 10792 3 -24.86 48.29 22.2 0.152 10791
 10793 3 -24.95 48.37 22.13 0.208 10792
 10794 3 -25.02 48.45 22.11 0.224 10793
 10795 3 -25.29 48.19 22.27 0.106 10794
 10796 3 -25.29 48.04 22.33 0.151 10795
 10797 3 -25.36 47.84 22.34 0.126 10796
 10798 3 -25.36 47.73 22.38 0.079 10797
 10799 3 -25.5 47.66 22.43 0.000125 10798
 10800 3 -24.97 48.73 22.04 0.184 10794
 10801 3 -24.93 49.05 22.01 0.137 10800
 10802 3 -24.93 49.25 21.92 0.115 10801
 10803 3 -24.86 49.4 21.84 0.131 10802
 10804 3 -24.84 49.58 21.77 0.149 10803
 10805 3 -24.86 49.69 21.61 0.146 10804
 10806 3 -24.93 49.88 21.54 0.139 10805
 10807 3 -24.95 50.04 21.36 0.145 10806
 10808 3 -25.02 50.15 21.18 0.133 10807
 10809 3 -25.11 50.2 21.11 0.105 10808
 10810 3 -25.18 50.34 20.97 0.111 10809
 10811 3 -25.23 50.55 20.86 0.067 10810
 10812 3 -25.27 50.68 20.81 0.081 10811
 10813 3 -25.32 50.76 20.68 0.105 10812
 10814 3 -25.39 50.87 20.63 0.063 10813
 10815 3 -22.38 44.09 24.04 0.124 10764
 10816 3 -22.5 44.01 24.11 0.124 10815
 10817 3 -22.57 43.97 24.18 0.117 10816
 10818 3 -22.71 43.88 24.34 0.116 10817
 10819 3 -22.78 43.86 24.45 0.135 10818
 10820 3 -22.94 43.82 24.58 0.124 10819
 10821 3 -23.03 43.82 24.67 0.178 10820
 10822 3 -23.08 43.83 24.9 0.113 10821
 10823 3 -23.12 43.75 25.08 0.086 10822
 10824 3 -23.06 43.73 25.26 0.109 10823
 10825 3 -23.1 43.62 25.31 0.096 10824
 10826 3 -23.19 43.58 25.42 0.123 10825
 10827 3 -23.26 43.5 25.54 0.096 10826
 10828 3 -23.31 43.36 25.61 0.135 10827
 10829 3 -23.35 43.23 25.63 0.123 10828
 10830 3 -18 47.23 17.81 0.147 10678
 10831 3 -17.98 47.19 17.7 0.117 10830
 10832 3 -17.86 46.98 17.61 0.042 10831
 10833 3 -17.75 46.87 17.63 0.101 10832
 10834 3 -17.75 46.66 17.65 0.113 10833
 10835 3 -17.75 46.51 17.59 0.101 10834
 10836 3 -17.86 46.44 17.45 0.115 10835
 10837 3 -17.95 46.38 17.43 0.056 10836
 10838 3 -20.16 49 16.29 0.119 10657
 10839 3 -20.11 48.84 16.24 0.133 10838
 10840 3 -20.04 48.69 16.11 0.12 10839
 10841 3 -20.02 48.58 15.97 0.127 10840
 10842 3 -19.91 48.44 15.89 0.132 10841
 10843 3 -19.8 48.33 15.82 0.129 10842
 10844 3 -19.7 48.15 15.83 0.156 10843
 10845 3 -19.55 48.01 15.9 0.187 10844
 10846 3 -19.43 47.97 15.9 0.204 10845
 10847 3 -19.43 47.68 15.93 0.171 10846
[truncated: 285,370 more chars]
