# Supplementary material for: Automated Proofreading of Digitally Reconstructed Neural Morphology Enhances Accuracy, Scalability, and Standardization
Source: bioRxiv. 2026 Apr 7:2026.03.27.714818. Preprint. [Version 2] doi: 10.64898/2026.03.27.714818 (PMC13060139; doi:10.64898/2026.03.27.714818)
Supplement: Supplement 1 [file media-1.zip › swc_standardized_3_6_2026__23_06_30/CNG Version/720575940617476052.CNG.swc]

# SWC to SWC conversion from L-Measure. Sridevi Polavaram: spolavar@gmu.edu
# Original fileName:Z://nmo_swc//out_Final//Source_Temp1//720575940617476052.CNG.swc
#
 1 1 0 0 0 2.626 -1
 2 1 -0.13 -0.01 0.01 2.502 1
 3 1 -0.25 0.01 0 2.383 2
 4 1 -0.05 0.19 0.21 2.374 3
 5 1 -0.03 0.21 0.32 2.239 4
 6 1 -0.01 0.32 0.24 2.022 5
 7 1 0.08 0.4 0.34 1.876 6
 8 1 0.04 0.33 0.36 1.726 7
 9 1 -0.14 0.22 0.49 1.659 8
 10 1 -0.14 0.29 0.54 1.524 9
 11 1 -0.17 0.41 0.63 1.253 10
 12 1 -0.37 0.41 0.59 1.121 11
 13 1 -0.42 0.44 0.69 0.963 12
 14 1 -0.48 0.5 0.78 0.815 13
 15 1 -0.62 0.58 0.81 0.721 14
 16 1 -0.55 0.7 0.91 0.597 15
 17 1 -0.73 0.77 1.02 0.487 16
 18 1 -0.83 0.79 1.15 0.439 17
 19 1 -0.81 0.91 1.32 0.389 18
 20 1 -0.78 1.07 1.46 0.374 19
 21 3 -0.68 1.18 1.6 0.357 20
 22 3 -0.62 1.33 1.76 0.313 21
 23 3 -0.53 1.57 1.92 0.285 22
 24 3 -0.44 1.61 2.06 0.268 23
 25 3 -0.36 1.76 2.18 0.269 24
 26 3 -0.21 1.86 2.29 0.261 25
 27 3 -0.14 1.89 2.43 0.253 26
 28 3 0 1.92 2.58 0.225 27
 29 3 0.01 2.01 2.72 0.227 28
 30 3 0.13 2.13 2.87 0.226 29
 31 3 0.19 2.11 3.04 0.206 30
 32 3 0.29 2.19 3.18 0.195 31
 33 3 0.37 2.17 3.33 0.228 32
 34 3 0.53 2.15 3.5 0.233 33
 35 3 0.57 2.15 3.6 0.219 34
 36 3 0.68 2.15 3.77 0.211 35
 37 3 0.8 2.15 3.93 0.231 36
 38 3 0.91 2.11 4.03 0.232 37
 39 3 0.92 2.05 4.23 0.254 38
 40 3 1.08 2.03 4.39 0.275 39
 41 3 1.19 2.13 4.55 0.269 40
 42 3 1.4 2.24 4.73 0.282 41
 43 3 1.45 2.24 4.89 0.27 42
 44 3 1.55 2.26 5.05 0.255 43
 45 3 1.76 2.28 5.22 0.308 44
 46 3 1.92 2.3 5.42 0.305 45
 47 3 2.05 2.3 5.57 0.356 46
 48 3 2.15 2.38 5.78 0.34 47
 49 3 2.21 2.34 5.98 0.361 48
 50 3 2.19 2.38 6.18 0.38 49
 51 3 2.24 2.44 6.36 0.401 50
 52 3 2.34 2.51 6.49 0.442 51
 53 3 2.51 2.53 6.63 0.42 52
 54 3 2.55 2.44 6.82 0.421 53
 55 3 2.65 2.55 7.14 0.369 54
 56 3 2.74 2.55 7.21 0.355 55
 57 3 2.9 2.59 7.28 0.339 56
 58 3 3.09 2.59 7.39 0.477 57
 59 3 2.96 2.44 7.6 0.473 58
 60 3 3.11 2.63 7.65 0.473 59
 61 3 3.23 2.63 7.77 0.464 60
 62 3 3.38 2.59 7.86 0.411 61
 63 3 3.53 2.51 7.92 0.388 62
 64 3 3.67 2.42 7.99 0.372 63
 65 3 3.9 2.24 8.06 0.318 64
 66 3 4.07 2.17 8.11 0.264 65
 67 3 4.24 2.07 8.13 0.246 66
 68 3 4.41 2.01 8.19 0.218 67
 69 3 4.6 2.01 8.3 0.235 68
 70 3 4.83 2.07 8.34 0.201 69
 71 3 4.89 1.99 8.46 0.183 70
 72 3 4.98 2.05 8.53 0.173 71
 73 3 5.15 1.99 8.56 0.213 72
 74 3 5.33 1.96 8.62 0.2 73
 75 3 5.47 1.99 8.8 0.235 74
 76 3 5.53 1.99 8.98 0.29 75
 77 3 5.61 2.03 9.11 0.362 76
 78 3 5.74 2.07 9.17 0.387 77
 79 3 5.89 2.15 9.25 0.386 78
 80 3 6.04 2.28 9.31 0.384 79
 81 3 6.25 2.3 9.3 0.314 80
 82 3 6.4 2.34 9.29 0.268 81
 83 3 6.69 2.36 9.28 0.226 82
 84 3 6.83 2.46 9.31 0.213 83
 85 3 7.08 2.46 9.39 0.253 84
 86 3 7.28 2.44 9.49 0.272 85
 87 3 7.52 2.42 9.55 0.293 86
 88 3 7.7 2.46 9.63 0.328 87
 89 3 7.82 2.44 9.73 0.349 88
 90 3 7.95 2.49 9.89 0.321 89
 91 3 8.14 2.49 9.99 0.323 90
 92 3 8.27 2.48 10.08 0.329 91
 93 3 8.45 2.4 10.21 0.363 92
 94 3 8.58 2.3 10.3 0.384 93
 95 3 8.74 2.21 10.45 0.419 94
 96 3 8.9 2.17 10.45 0.473 95
 97 3 8.96 2.05 10.6 0.458 96
 98 3 9.01 1.92 10.73 0.468 97
 99 3 9.05 1.79 10.93 0.383 98
 100 3 9.15 1.71 11.03 0.383 99
 101 3 9.47 1.61 11.05 0.461 100
 102 3 9.63 1.36 11.21 0.483 101
 103 3 9.75 1.25 11.28 0.546 102
 104 3 9.81 1.11 11.4 0.54 103
 105 3 9.98 1.05 11.48 0.484 104
 106 3 10.08 0.85 11.56 0.46 105
 107 3 10.23 0.67 11.67 0.435 106
 108 3 10.36 0.47 11.77 0.431 107
 109 3 10.41 0.31 11.85 0.445 108
 110 3 10.5 0.16 11.96 0.467 109
 111 3 10.64 0 12.05 0.448 110
 112 3 10.99 -0.11 12.1 0.456 111
 113 3 11.14 -0.32 12.23 0.478 112
 114 3 11.39 -0.49 12.33 0.397 113
 115 3 11.65 -0.55 12.49 0.379 114
 116 3 11.78 -0.63 12.63 0.36 115
 117 3 11.86 -0.71 12.82 0.35 116
 118 3 11.95 -0.75 12.97 0.281 117
 119 3 11.99 -0.81 13.12 0.3 118
 120 3 12.09 -0.87 13.25 0.249 119
 121 3 12.17 -0.95 13.4 0.236 120
 122 3 12.23 -0.99 13.55 0.229 121
 123 3 12.31 -0.94 13.71 0.216 122
 124 3 12.47 -0.84 13.87 0.246 123
 125 3 12.56 -0.66 13.98 0.235 124
 126 3 12.73 -0.43 13.99 0.256 125
 127 3 12.8 -0.27 14.07 0.218 126
 128 3 12.99 -0.1 14.14 0.206 127
 129 3 13.06 -0.01 14.25 0.184 128
 130 3 13.22 0.06 14.34 0.179 129
 131 3 13.34 0.18 14.4 0.182 130
 132 3 13.78 0.42 14.7 0.382 131
 133 3 13.83 0.45 14.87 0.325 132
 134 3 13.76 0.53 14.95 0.246 133
 135 3 13.66 0.61 15.02 0.204 134
 136 3 13.63 0.77 15.22 0.207 135
 137 3 13.56 0.86 15.39 0.232 136
 138 3 13.49 0.95 15.5 0.247 137
 139 3 13.44 1.1 15.73 0.211 138
 140 3 13.38 1.15 15.89 0.191 139
 141 3 13.29 1.28 16.03 0.188 140
 142 3 13.14 1.43 16.3 0.21 141
 143 3 13 1.57 16.46 0.213 142
 144 3 12.9 1.71 16.62 0.215 143
 145 3 12.89 1.87 16.7 0.209 144
 146 3 12.8 2.06 16.82 0.207 145
 147 3 12.72 2.25 16.95 0.195 146
 148 3 12.71 2.43 17.09 0.199 147
 149 3 12.8 2.64 17.16 0.218 148
 150 3 12.74 2.85 17.27 0.224 149
 151 3 12.74 3.02 17.43 0.255 150
 152 3 12.65 3.18 17.55 0.219 151
 153 3 12.65 3.35 17.7 0.221 152
 154 3 12.62 3.58 17.84 0.223 153
 155 3 12.55 3.73 17.95 0.226 154
 156 3 12.55 3.95 18.11 0.209 155
 157 3 12.57 4.14 18.23 0.182 156
 158 3 12.58 4.3 18.32 0.186 157
 159 3 12.57 4.47 18.38 0.188 158
 160 3 12.6 4.64 18.46 0.19 159
 161 3 12.63 4.85 18.58 0.195 160
 162 3 12.68 4.99 18.64 0.179 161
 163 3 12.67 5.17 18.73 0.192 162
 164 3 12.73 5.32 18.76 0.184 163
 165 3 12.74 5.51 18.83 0.185 164
 166 3 12.77 5.71 18.92 0.206 165
 167 3 12.79 5.92 19.01 0.203 166
 168 3 12.79 6.09 19.1 0.174 167
 169 3 12.76 6.28 19.17 0.181 168
 170 3 12.76 6.52 19.3 0.17 169
 171 3 12.79 6.76 19.4 0.177 170
 172 3 12.8 7.03 19.49 0.183 171
 173 3 12.82 7.17 19.64 0.168 172
 174 3 12.83 7.39 19.78 0.205 173
 175 3 12.81 7.56 19.92 0.184 174
 176 3 12.82 7.72 20.03 0.194 175
 177 3 12.81 7.85 20.15 0.191 176
 178 3 12.79 8 20.28 0.194 177
 179 3 12.71 8.15 20.42 0.177 178
 180 3 12.65 8.34 20.55 0.214 179
 181 3 12.63 8.49 20.62 0.237 180
 182 3 12.59 8.66 20.69 0.214 181
 183 3 12.6 8.88 20.74 0.197 182
 184 3 12.63 9.12 20.78 0.2 183
 185 3 12.64 9.42 20.85 0.255 184
 186 3 12.62 9.62 20.96 0.249 185
 187 3 12.49 9.8 21.08 0.221 186
 188 3 12.41 9.92 21.17 0.185 187
 189 3 12.34 10.19 21.3 0.201 188
 190 3 12.23 10.39 21.46 0.194 189
 191 3 12.09 10.57 21.6 0.198 190
 192 3 11.98 10.79 21.73 0.16 191
 193 3 11.92 10.95 21.8 0.169 192
 194 3 11.85 11.09 21.92 0.184 193
 195 3 11.85 11.22 21.99 0.145 194
 196 3 11.73 11.31 22.03 0.15 195
 197 3 11.62 11.91 22.15 0.379 196
 198 3 11.55 12.14 22.26 0.394 197
 199 3 11.48 12.28 22.37 0.348 198
 200 3 11.39 12.34 22.55 0.309 199
 201 3 11.23 12.48 22.73 0.24 200
 202 3 11.06 12.64 22.87 0.203 201
 203 3 10.82 12.76 23.01 0.271 202
 204 3 10.62 12.88 22.99 0.236 203
 205 3 10.41 12.99 22.99 0.224 204
 206 3 10.21 13.14 22.98 0.204 205
 207 3 10.04 13.23 22.96 0.17 206
 208 3 9.9 13.35 22.94 0.161 207
 209 3 9.73 13.49 22.87 0.181 208
 210 3 9.6 13.59 22.8 0.2 209
 211 3 9.48 13.89 22.8 0.235 210
 212 3 9.36 14.08 22.76 0.22 211
 213 3 9.19 14.18 22.28 0.385 212
 214 3 8.82 14.09 22.1 0.413 213
 215 3 8.65 14.18 22.15 0.287 214
 216 3 8.6 14.31 22.21 0.228 215
 217 3 8.59 14.42 22.37 0.204 216
 218 3 8.63 14.56 22.44 0.155 217
 219 3 8.53 14.74 22.53 0.206 218
 220 3 8.36 14.96 22.53 0.241 219
 221 3 8.23 15.09 22.49 0.221 220
 222 3 8 15.32 22.49 0.189 221
 223 3 7.95 15.48 22.49 0.194 222
 224 3 7.87 15.62 22.51 0.169 223
 225 3 7.75 15.83 22.49 0.196 224
 226 3 7.71 16.04 22.51 0.167 225
 227 3 7.7 16.2 22.58 0.17 226
 228 3 7.62 16.38 22.62 0.187 227
 229 3 7.49 16.5 22.67 0.178 228
 230 3 7.36 16.59 22.62 0.177 229
 231 3 7.19 16.66 22.62 0.167 230
 232 3 7.08 16.79 22.55 0.176 231
 233 3 6.91 16.95 22.53 0.178 232
 234 3 6.75 17.07 22.49 0.175 233
 235 3 6.7 17.25 22.46 0.204 234
 236 3 6.57 17.41 22.44 0.154 235
 237 3 6.5 17.61 22.46 0.165 236
 238 3 6.42 17.7 22.53 0.169 237
 239 3 6.37 17.88 22.58 0.17 238
 240 3 6.23 18.07 22.65 0.179 239
 241 3 6.12 18.18 22.71 0.174 240
 242 3 6.01 18.32 22.74 0.182 241
 243 3 5.91 18.45 22.78 0.184 242
 244 3 5.83 18.61 22.85 0.149 243
 245 3 5.75 18.79 22.85 0.169 244
 246 3 5.65 18.97 22.9 0.201 245
 247 3 5.54 19.18 22.9 0.204 246
 248 3 5.42 19.38 22.92 0.197 247
 249 3 5.36 19.54 23.01 0.211 248
 250 3 5.17 19.72 23.05 0.173 249
 251 3 5.05 19.93 23.03 0.175 250
 252 3 4.87 20.02 23.03 0.183 251
 253 3 4.66 20.09 23.05 0.167 252
 254 3 4.5 20.22 22.98 0.192 253
 255 3 4.3 20.34 22.87 0.205 254
 256 3 4.07 20.49 22.8 0.199 255
 257 3 3.91 20.56 22.73 0.169 256
 258 3 3.75 20.59 22.62 0.171 257
 259 3 3.64 20.61 22.53 0.164 258
 260 3 3.45 20.61 22.44 0.202 259
 261 3 3.2 20.72 22.42 0.202 260
 262 3 3.04 20.91 22.33 0.252 261
 263 3 2.89 21.11 22.26 0.239 262
 264 3 2.83 21.29 22.28 0.21 263
 265 3 2.75 21.43 22.26 0.208 264
 266 3 2.7 21.59 22.23 0.197 265
 267 3 2.66 21.81 22.19 0.181 266
 268 3 2.64 21.91 22.15 0.174 267
 269 3 2.54 22.04 22.1 0.169 268
 270 3 2.45 22.18 22.05 0.157 269
 271 3 2.33 22.29 22.08 0.173 270
 272 3 2.18 22.38 22.12 0.168 271
 273 3 2.06 22.5 22.19 0.205 272
 274 3 1.91 22.63 22.35 0.243 273
 275 3 1.78 22.77 22.48 0.283 274
 276 3 1.66 22.91 22.48 0.286 275
 277 3 1.56 23.09 22.46 0.255 276
 278 3 1.46 23.27 22.44 0.232 277
 279 3 1.4 23.5 22.35 0.217 278
 280 3 1.37 23.7 22.31 0.228 279
 281 3 1.33 23.88 22.24 0.214 280
 282 3 1.27 24.06 22.15 0.188 281
 283 3 1.12 24.16 22.15 0.206 282
 284 3 1.06 24.29 22.1 0.224 283
 285 3 0.93 24.45 22.12 0.245 284
 286 3 0.8 24.65 22.17 0.267 285
 287 3 0.86 24.72 22.1 0.246 286
 288 3 0.6 24.86 22.17 0.242 287
 289 3 0.7 25 22.17 0.275 288
 290 3 0.72 25.29 22.28 0.278 289
 291 3 0.82 25.63 22.33 0.289 290
 292 3 0.81 25.81 22.28 0.271 291
 293 3 0.81 26.04 22.33 0.223 292
 294 3 0.69 26.2 22.37 0.189 293
 295 3 0.59 26.34 22.33 0.197 294
 296 3 0.46 26.47 22.28 0.183 295
 297 3 0.28 26.56 22.17 0.187 296
 298 3 0.14 26.59 22.05 0.212 297
 299 3 0.08 26.77 21.9 0.199 298
 300 3 0.04 26.91 21.78 0.212 299
 301 3 -0.02 27.11 21.74 0.241 300
 302 3 -0.11 27.31 21.65 0.255 301
 303 3 -0.24 27.49 21.55 0.263 302
 304 3 -0.39 27.63 21.48 0.252 303
 305 3 -0.54 27.81 21.4 0.232 304
 306 3 -0.66 27.91 21.21 0.249 305
 307 3 -0.74 27.97 21.05 0.206 306
 308 3 -0.74 28.09 20.94 0.199 307
 309 3 -0.79 28.16 20.78 0.177 308
 310 3 -0.8 28.31 20.69 0.183 309
 311 3 -0.88 28.49 20.6 0.183 310
 312 3 -0.89 28.7 20.55 0.171 311
 313 3 -0.95 28.88 20.49 0.166 312
 314 3 -1 29.04 20.48 0.168 313
 315 3 -1.04 29.22 20.49 0.186 314
 316 3 -1.04 29.4 20.42 0.186 315
 317 3 -1.05 29.56 20.44 0.195 316
 318 3 -1.03 29.79 20.37 0.203 317
 319 3 -1.01 30 20.35 0.185 318
 320 3 -0.98 30.22 20.24 0.168 319
 321 3 -0.92 30.36 20.19 0.192 320
 322 3 -0.89 30.54 20.08 0.201 321
 323 3 -0.88 30.7 20.08 0.205 322
 324 3 -0.91 30.82 20.06 0.228 323
 325 3 -0.92 30.95 19.99 0.187 324
 326 3 -0.89 31.13 19.96 0.182 325
 327 3 -0.96 31.29 19.94 0.182 326
 328 3 -0.97 31.49 19.99 0.179 327
 329 3 -1.04 31.68 19.99 0.173 328
 330 3 -1.1 31.86 19.98 0.179 329
 331 3 -1.09 32.05 19.96 0.171 330
 332 3 -1.1 32.2 19.9 0.185 331
 333 3 -1.19 32.31 19.85 0.196 332
 334 3 -1.25 32.46 19.78 0.198 333
 335 3 -1.28 32.62 19.65 0.236 334
 336 3 -1.37 32.77 19.51 0.241 335
 337 3 -1.46 32.95 19.42 0.21 336
 338 3 -1.46 33.09 19.31 0.19 337
 339 3 -1.41 33.28 19.19 0.198 338
 340 3 -1.29 33.51 19.17 0.237 339
 341 3 -1.28 33.7 19.17 0.245 340
 342 3 -1.24 33.92 19.17 0.233 341
 343 3 -1.17 34.1 19.19 0.197 342
 344 3 -1.15 34.33 19.28 0.2 343
 345 3 -1.12 34.52 19.33 0.202 344
 346 3 -1.07 34.69 19.37 0.229 345
 347 3 -1.07 34.87 19.44 0.201 346
 348 3 -1.07 35.08 19.44 0.199 347
 349 3 -1.06 35.26 19.51 0.174 348
 350 3 -1.07 35.45 19.51 0.198 349
 351 3 -1.02 35.67 19.58 0.2 350
 352 3 -0.98 35.94 19.53 0.201 351
 353 3 -0.93 36.17 19.64 0.213 352
 354 3 -0.88 36.44 19.65 0.218 353
 355 3 -0.81 36.69 19.6 0.192 354
 356 3 -0.8 36.84 19.6 0.183 355
 357 3 -0.79 37.09 19.65 0.181 356
 358 3 -0.84 37.2 19.81 0.231 357
 359 3 -0.89 37.38 19.96 0.259 358
 360 3 -0.96 37.59 20.05 0.237 359
 361 3 -0.96 37.76 20.14 0.203 360
 362 3 -0.94 38.03 20.19 0.185 361
 363 3 -0.94 38.24 20.21 0.183 362
 364 3 -0.94 38.46 20.19 0.163 363
 365 3 -1.06 38.52 20.15 0.136 364
 366 3 -1.04 38.7 20.15 0.148 365
 367 3 -1.05 38.84 20.14 0.15 366
 368 3 -1.16 38.92 20.12 0.166 367
 369 3 -1.32 39.06 20.19 0.212 368
 370 3 -1.5 39.21 20.31 0.21 369
 371 3 -1.6 39.41 20.4 0.185 370
 372 3 -1.68 39.59 20.48 0.181 371
 373 3 -1.73 39.77 20.55 0.192 372
 374 3 -1.72 39.96 20.58 0.199 373
 375 3 -1.69 40.06 20.73 0.157 374
 376 3 -1.68 40.26 20.74 0.145 375
 377 3 -1.65 40.42 20.78 0.172 376
 378 3 -1.66 40.66 20.85 0.19 377
 379 3 -1.72 40.89 20.96 0.217 378
 380 3 -1.65 41.03 21.03 0.206 379
 381 3 -1.64 41.19 21.08 0.197 380
 382 3 -1.61 41.35 21.15 0.206 381
 383 3 -1.67 41.58 21.26 0.157 382
 384 3 -1.59 41.69 21.23 0.156 383
 385 3 -1.51 41.74 21.17 0.156 384
 386 3 -1.44 41.92 21.26 0.221 385
 387 3 -1.4 42.06 21.37 0.21 386
 388 3 -1.32 42.27 21.37 0.239 387
 389 3 -1.23 42.39 21.46 0.234 388
 390 3 -1.08 42.59 21.53 0.239 389
 391 3 -1.01 42.76 21.58 0.218 390
 392 3 -0.92 42.92 21.62 0.215 391
 393 3 -0.89 43.08 21.69 0.211 392
 394 3 -0.77 43.24 21.76 0.19 393
 395 3 -0.69 43.38 21.76 0.202 394
 396 3 -0.62 43.52 21.81 0.201 395
 397 3 -0.52 43.63 21.83 0.197 396
 398 3 -0.44 43.76 21.9 0.175 397
 399 3 -0.41 43.85 22.03 0.193 398
 400 3 -0.28 44.01 22.03 0.207 399
 401 3 -0.21 44.23 22.1 0.202 400
 402 3 -0.13 44.37 22.17 0.183 401
 403 3 -0.07 44.63 22.15 0.214 402
 404 3 0 44.78 22.15 0.199 403
 405 3 0.05 44.95 22.15 0.22 404
 406 3 0.11 45.05 22.17 0.224 405
 407 3 0.23 45.2 22.19 0.16 406
 408 3 0.4 45.31 22.28 0.161 407
 409 3 0.43 45.42 22.24 0.171 408
 410 3 0.51 45.56 22.26 0.169 409
 411 3 0.51 45.73 22.3 0.163 410
 412 3 0.65 45.96 22.4 0.197 411
 413 3 0.69 46.13 22.46 0.211 412
 414 3 0.7 46.27 22.55 0.187 413
 415 3 0.74 46.41 22.65 0.163 414
 416 3 0.78 46.56 22.8 0.162 415
 417 3 0.87 46.71 23.06 0.224 416
 418 3 0.94 46.88 23.21 0.245 417
 419 3 0.96 46.98 23.3 0.214 418
 420 3 1.02 47.13 23.46 0.224 419
 421 3 1.06 47.3 23.55 0.269 420
 422 3 1.04 47.45 23.62 0.236 421
 423 3 1.08 47.69 23.62 0.259 422
 424 3 1.07 47.83 23.62 0.229 423
 425 3 0.97 47.87 23.67 0.266 424
 426 3 0.91 48.02 23.71 0.247 425
 427 3 0.83 48.13 23.69 0.206 426
 428 3 0.8 48.34 23.67 0.167 427
 429 3 0.71 48.46 23.65 0.176 428
 430 3 0.55 48.59 23.62 0.189 429
 431 3 0.46 48.74 23.55 0.206 430
 432 3 0.37 48.87 23.51 0.177 431
 433 3 0.3 49.01 23.35 0.186 432
 434 3 0.25 49.16 23.24 0.187 433
 435 3 0.19 49.3 23.05 0.203 434
 436 3 0.16 49.45 22.92 0.193 435
 437 3 0.15 49.6 22.8 0.208 436
 438 3 0.16 49.81 22.71 0.259 437
 439 3 0.13 50.01 22.62 0.29 438
 440 3 0.15 50.16 22.56 0.292 439
 441 3 0.19 50.27 22.46 0.279 440
 442 3 0.21 50.44 22.3 0.297 441
 443 3 0.25 50.52 22.19 0.284 442
 444 3 0.31 50.62 22.08 0.278 443
 445 3 0.42 50.77 21.96 0.267 444
 446 3 0.5 50.84 21.87 0.249 445
 447 3 0.55 51.02 21.71 0.255 446
 448 3 0.62 51.12 21.62 0.261 447
 449 3 0.65 51.31 21.62 0.28 448
 450 3 0.66 51.44 21.51 0.239 449
 451 3 0.63 51.56 21.4 0.246 450
 452 3 0.66 51.7 21.24 0.231 451
 453 3 0.7 51.84 21.03 0.222 452
 454 3 0.71 51.95 20.9 0.248 453
 455 3 0.82 52.12 20.76 0.262 454
 456 3 0.81 52.24 20.71 0.224 455
 457 3 0.83 52.38 20.58 0.238 456
 458 3 0.8 52.46 20.46 0.218 457
 459 3 0.68 52.52 20.33 0.21 458
 460 3 0.69 52.63 20.17 0.216 459
 461 3 0.6 52.67 20.08 0.174 460
 462 3 0.47 52.76 19.98 0.174 461
 463 3 0.38 52.81 19.87 0.206 462
 464 3 0.3 52.91 19.69 0.223 463
 465 3 0.19 53.02 19.58 0.211 464
 466 3 0.16 53.17 19.44 0.224 465
 467 3 0.16 53.33 19.26 0.215 466
 468 3 0.12 53.46 19.14 0.215 467
 469 3 0.13 53.66 18.98 0.205 468
 470 3 0.03 53.7 18.83 0.211 469
 471 3 -0.02 53.77 18.71 0.185 470
 472 3 -0.47 53.59 18.28 0.451 471
 473 3 -0.51 53.66 18.19 0.464 472
 474 3 -0.63 53.81 18.1 0.416 473
 475 3 -0.58 53.91 18.03 0.323 474
 476 3 -0.6 54.06 18.01 0.27 475
 477 3 -0.52 54.24 17.99 0.258 476
 478 3 -0.48 54.37 17.92 0.226 477
 479 3 -0.45 54.49 17.83 0.195 478
 480 3 -0.37 54.64 17.74 0.184 479
 481 3 -0.37 54.78 17.55 0.199 480
 482 3 -0.43 54.91 17.39 0.199 481
 483 3 -0.6 55.02 17.26 0.212 482
 484 3 -0.65 55.16 17.14 0.212 483
 485 3 -0.79 55.27 17.03 0.217 484
 486 3 -0.95 55.48 16.98 0.195 485
 487 3 -1.02 55.63 16.9 0.218 486
 488 3 -1.04 55.84 16.83 0.226 487
 489 3 -0.98 56.01 16.8 0.251 488
 490 3 -0.95 56.13 16.62 0.262 489
 491 3 -0.96 56.28 16.6 0.246 490
 492 3 -0.86 56.46 16.65 0.208 491
 493 3 -0.83 56.62 16.65 0.197 492
 494 3 -0.79 56.83 16.64 0.221 493
 495 3 -0.77 57.01 16.58 0.207 494
 496 3 -0.79 57.16 16.51 0.208 495
 497 3 -0.74 57.28 16.42 0.224 496
 498 3 -0.75 57.42 16.35 0.202 497
 499 3 -0.76 57.55 16.19 0.196 498
 500 3 -0.78 57.7 16.14 0.195 499
 501 3 -0.79 57.78 16.03 0.214 500
 502 3 -0.84 57.91 15.95 0.201 501
 503 3 -0.84 58.02 15.84 0.219 502
 504 3 -0.9 58.17 15.72 0.24 503
 505 3 -0.88 58.34 15.66 0.238 504
 506 3 -0.86 58.46 15.58 0.228 505
 507 3 -0.87 58.59 15.49 0.236 506
 508 3 -0.86 58.74 15.42 0.243 507
 509 3 -0.92 58.87 15.33 0.244 508
 510 3 -0.98 59.01 15.26 0.222 509
 511 3 -0.97 59.16 15.21 0.204 510
 512 3 -1.03 59.28 15.12 0.135 511
 513 3 -1 59.39 15.19 0.163 512
 514 3 -0.97 59.51 15.17 0.16 513
 515 3 -0.99 59.66 15.06 0.189 514
 516 3 -0.91 59.81 15.06 0.246 515
 517 3 -0.86 60.01 15 0.247 516
 518 3 -0.81 60.16 15.01 0.246 517
 519 3 -0.81 60.33 15.01 0.219 518
 520 3 -0.76 60.49 14.95 0.202 519
 521 3 -0.71 60.63 14.92 0.217 520
 522 3 -0.68 60.8 14.81 0.222 521
 523 3 -0.63 60.95 14.79 0.193 522
 524 3 -0.65 61.12 14.75 0.194 523
 525 3 -0.59 61.28 14.72 0.194 524
 526 3 -0.56 61.42 14.66 0.216 525
 527 3 -0.53 61.59 14.59 0.205 526
 528 3 -0.47 61.7 14.49 0.263 527
 529 3 -0.48 61.84 14.46 0.244 528
 530 3 -0.5 62.02 14.49 0.257 529
 531 3 -0.52 62.19 14.47 0.241 530
 532 3 -0.5 62.35 14.41 0.232 531
 533 3 -0.48 62.53 14.38 0.228 532
 534 3 -0.45 62.69 14.35 0.198 533
 535 3 -0.4 62.8 14.3 0.204 534
 536 3 -0.34 62.98 14.25 0.233 535
 537 3 -0.34 63.16 14.16 0.251 536
 538 3 -0.3 63.3 14.15 0.254 537
 539 3 -0.28 63.41 14.08 0.275 538
 540 3 -0.28 63.55 14.08 0.276 539
 541 3 -0.17 63.67 14 0.264 540
 542 3 -0.19 63.88 13.88 0.29 541
 543 3 -0.11 63.95 13.82 0.246 542
 544 3 -0.04 64.08 13.74 0.248 543
 545 3 0.02 64.19 13.68 0.246 544
 546 3 0.05 64.33 13.57 0.244 545
 547 3 0.05 64.47 13.35 0.247 546
 548 3 0.03 64.64 13.31 0.249 547
 549 3 0.03 64.78 13.09 0.275 548
 550 3 0.02 64.89 12.96 0.256 549
 551 3 0.04 65.08 12.88 0.188 550
 552 3 0.02 65.25 12.87 0.195 551
 553 3 0.02 65.39 12.79 0.186 552
 554 3 0.03 65.5 12.76 0.155 553
 555 3 0.03 65.66 12.7 0.156 554
 556 3 0.05 65.8 12.64 0.167 555
 557 3 0.08 65.95 12.64 0.168 556
 558 3 0.19 66.08 12.59 0.168 557
 559 3 0.26 66.19 12.62 0.176 558
 560 3 0.47 66.27 12.59 0.198 559
 561 3 0.57 66.42 12.57 0.211 560
 562 3 0.67 66.55 12.52 0.21 561
 563 3 0.71 66.69 12.56 0.182 562
 564 3 0.69 66.86 12.46 0.197 563
 565 3 0.7 67.06 12.43 0.209 564
 566 3 0.71 67.24 12.43 0.209 565
 567 3 0.72 67.45 12.41 0.193 566
 568 3 0.8 67.56 12.35 0.198 567
 569 3 0.84 67.7 12.35 0.195 568
 570 3 0.91 67.84 12.29 0.199 569
 571 3 0.99 67.99 12.25 0.184 570
 572 3 1.05 68.08 12.18 0.182 571
 573 3 1.17 68.25 12.15 0.235 572
 574 3 1.31 68.36 12.12 0.26 573
 575 3 1.34 68.47 12.12 0.274 574
 576 3 1.42 68.64 12.16 0.267 575
 577 3 1.51 68.8 12.2 0.236 576
 578 3 1.64 68.99 12.32 0.258 577
 579 3 2.07 69.13 12.49 0.089 578
 580 3 2.17 69.22 12.56 0.099 579
 581 3 2.27 69.24 12.6 0.051 580
 582 3 2.4 69.24 12.67 0.102 581
 583 3 2.57 69.25 12.7 0.116 582
 584 3 2.8 69.3 12.67 0.086 583
 585 3 2.92 69.38 12.65 0.093 584
 586 3 3.11 69.39 12.65 0.086 585
 587 3 3.28 69.42 12.63 0.107 586
 588 3 3.42 69.44 12.62 0.086 587
 589 3 3.59 69.44 12.58 0.107 588
 590 3 3.67 69.33 12.38 0.099 589
 591 3 3.88 69.39 12.41 0.079 590
 592 3 4.03 69.38 12.41 0.118 591
 593 3 4.19 69.42 12.37 0.097 592
 594 3 4.32 69.39 12.42 0.125 593
 595 3 4.43 69.33 12.47 0.114 594
 596 3 4.62 69.33 12.4 0.081 595
 597 3 4.69 69.39 12.33 0.082 596
 598 3 4.7 69.5 12.27 0.081 597
 599 3 4.76 69.63 12.24 0.07 598
 600 3 4.9 69.7 12.27 0.071 599
 601 3 4.94 69.8 12.4 0.084 600
 602 3 4.97 69.8 12.5 0.09 601
 603 3 5.01 69.81 12.64 0.124 602
 604 3 5.07 69.83 12.76 0.145 603
 605 3 5.2 69.83 12.9 0.141 604
 606 3 5.23 69.74 13.06 0.145 605
 607 3 5.26 69.75 13.16 0.094 606
 608 3 4.82 69.83 12.77 0.052 604
 609 3 4.83 69.88 12.88 0.068 608
 610 3 3.73 69.7 12.71 0.096 589
 611 3 3.78 69.75 12.82 0.11 610
 612 3 3.94 69.75 12.9 0.079 611
 613 3 4.06 69.75 13 0.076 612
 614 3 4.19 69.72 12.99 0.038 613
 615 3 4.32 69.67 12.95 0.133 614
 616 3 4.48 69.67 12.91 0.117 615
 617 3 1.59 69.11 12.35 0.237 578
 618 3 1.5 69.25 12.42 0.192 617
 619 3 1.47 69.42 12.4 0.189 618
 620 3 1.39 69.66 12.41 0.207 619
 621 3 1.41 69.8 12.37 0.193 620
 622 3 1.46 69.94 12.33 0.215 621
 623 3 1.57 70.09 12.32 0.209 622
 624 3 1.65 70.2 12.38 0.186 623
 625 3 1.76 70.31 12.38 0.187 624
 626 3 1.85 70.44 12.4 0.214 625
 627 3 1.91 70.58 12.48 0.224 626
 628 3 2.03 70.7 12.5 0.199 627
 629 3 2.05 70.92 12.56 0.263 628
 630 3 2.03 71.09 12.58 0.263 629
 631 3 1.98 71.25 12.63 0.241 630
 632 3 1.94 71.45 12.75 0.245 631
 633 3 1.92 71.67 12.82 0.25 632
 634 3 1.96 71.83 12.9 0.261 633
 635 3 1.98 72.02 12.93 0.264 634
 636 3 1.99 72.2 12.97 0.251 635
 637 3 1.69 72.42 12.85 0.069 636
 638 3 2.09 72.36 12.88 0.234 636
 639 3 2.23 72.45 12.87 0.214 638
 640 3 2.36 72.58 12.9 0.203 639
 641 3 2.48 72.69 12.9 0.183 640
 642 3 2.61 72.8 12.85 0.196 641
 643 3 2.71 72.97 12.81 0.22 642
 644 3 2.82 73.09 12.81 0.219 643
 645 3 2.9 73.27 12.81 0.183 644
 646 3 2.94 73.42 12.83 0.224 645
 647 3 2.9 73.63 12.87 0.229 646
 648 3 2.92 73.78 12.9 0.246 647
 649 3 3 73.88 12.99 0.232 648
 650 3 3.11 74 13.08 0.157 649
 651 3 3.17 74.11 13.04 0.154 650
 652 3 3.27 74.22 13.07 0.184 651
 653 3 3.27 74.41 13.1 0.189 652
 654 3 3.27 74.55 13.2 0.172 653
 655 3 3.25 74.67 13.15 0.167 654
 656 3 3.21 74.77 13.15 0.166 655
 657 3 3.19 74.91 13.15 0.178 656
 658 3 3.13 75.06 13.16 0.178 657
 659 3 3.07 75.24 13.14 0.178 658
 660 3 3 75.36 13.07 0.177 659
 661 3 3.03 75.53 13.07 0.212 660
 662 3 2.98 75.67 13.06 0.188 661
 663 3 2.98 75.86 12.99 0.222 662
 664 3 2.98 76.02 12.98 0.228 663
 665 3 3.05 76.16 12.99 0.21 664
 666 3 3.09 76.27 13 0.171 665
 667 3 3.13 76.41 12.98 0.138 666
 668 3 3.07 76.53 13 0.158 667
 669 3 2.98 76.64 12.99 0.149 668
 670 3 2.94 76.81 12.89 0.144 669
 671 3 2.96 77 12.85 0.185 670
 672 3 2.98 77.13 12.81 0.13 671
 673 3 3.05 77.3 12.82 0.099 672
 674 3 3.05 77.47 12.82 0.155 673
 675 3 3.05 77.72 12.82 0.185 674
 676 3 3.05 77.89 12.75 0.168 675
 677 3 3 78.03 12.74 0.146 676
 678 3 3 78.25 12.65 0.163 677
 679 3 2.98 78.41 12.62 0.17 678
 680 3 2.94 78.58 12.52 0.163 679
 681 3 3.03 79.14 11.83 0.536 680
 682 3 2.85 79.24 11.93 0.547 681
 683 3 2.81 79.3 12 0.49 682
 684 3 2.66 79.38 12.07 0.467 683
 685 3 2.49 79.42 12.21 0.475 684
 686 3 2.35 79.49 12.32 0.471 685
 687 3 2.29 79.55 12.4 0.486 686
 688 3 2.2 79.64 12.57 0.465 687
 689 3 2.04 79.7 12.67 0.473 688
 690 3 1.89 79.78 12.77 0.463 689
 691 3 1.81 79.86 12.83 0.463 690
 692 3 1.72 79.94 12.97 0.454 691
 693 3 1.66 80.05 13.07 0.436 692
 694 3 1.55 80.17 13.13 0.431 693
 695 3 1.47 80.28 13.17 0.473 694
 696 3 1.37 80.34 13.24 0.494 695
 697 3 1.23 80.44 13.39 0.49 696
 698 3 1.13 80.55 13.48 0.46 697
 699 3 1.06 80.67 13.57 0.459 698
 700 3 0.9 80.75 13.6 0.469 699
 701 3 0.72 80.8 13.59 0.442 700
 702 3 0.57 80.86 13.66 0.439 701
 703 3 0.42 80.95 13.74 0.444 702
 704 3 0.32 81.09 13.82 0.447 703
 705 3 0.15 81.25 13.99 0.447 704
 706 3 0.02 81.34 13.96 0.472 705
 707 3 -0.1 81.45 13.97 0.45 706
 708 3 -0.18 81.56 14.04 0.479 707
 709 3 -0.13 81.72 14.01 0.457 708
 710 3 -0.25 81.8 14.15 0.435 709
 711 3 -0.45 81.88 14.25 0.447 710
 712 3 -0.52 81.97 14.3 0.431 711
 713 3 -0.63 82.11 14.32 0.426 712
 714 3 -0.73 82.19 14.46 0.45 713
 715 3 -0.76 82.34 14.58 0.497 714
 716 3 -0.9 82.45 14.76 0.515 715
 717 3 -0.98 82.53 14.93 0.561 716
 718 3 -1.04 82.64 14.98 0.606 717
 719 3 -1.22 83.61 15.74 1.063 718
 720 3 -1.3 83.7 15.68 0.866 719
 721 3 -1.52 83.67 15.6 0.718 720
 722 3 -1.6 83.81 15.59 0.637 721
 723 3 -1.73 83.75 15.49 0.58 722
 724 3 -1.84 83.69 15.43 0.493 723
 725 3 -2.01 83.64 15.43 0.422 724
 726 3 -2.2 83.64 15.33 0.364 725
 727 3 -2.36 83.69 15.31 0.319 726
 728 3 -2.55 83.78 15.31 0.323 727
 729 3 -2.78 83.89 15.25 0.31 728
 730 3 -2.9 84.03 15.16 0.304 729
 731 3 -3.05 84.13 15.07 0.257 730
 732 3 -3.18 84.27 14.96 0.308 731
 733 3 -3.32 84.3 14.84 0.295 732
 734 3 -3.43 84.3 14.72 0.267 733
 735 3 -3.51 84.33 14.64 0.271 734
 736 3 -3.65 84.41 14.5 0.231 735
 737 3 -3.84 84.42 14.31 0.254 736
 738 3 -3.97 84.54 14.27 0.238 737
 739 3 -4.17 84.59 14.24 0.238 738
 740 3 -4.34 84.65 14.1 0.26 739
 741 3 -4.48 84.71 13.99 0.248 740
 742 3 -4.59 84.79 13.88 0.252 741
 743 3 -4.66 84.92 13.75 0.254 742
 744 3 -4.76 85.04 13.68 0.277 743
 745 3 -4.93 85.17 13.66 0.258 744
 746 3 -5.12 85.31 13.66 0.32 745
 747 3 -5.33 85.37 13.77 0.342 746
 748 3 -5.51 85.43 13.81 0.342 747
 749 3 -5.72 85.32 13.89 0.335 748
 750 3 -5.85 85.26 13.84 0.322 749
 751 3 -6.13 85.25 13.74 0.379 750
 752 3 -6.22 85.21 13.66 0.335 751
 753 3 -6.37 85.17 13.55 0.303 752
 754 3 -6.44 85.26 13.48 0.263 753
 755 3 -6.5 85.34 13.38 0.306 754
 756 3 -6.54 85.45 13.3 0.319 755
 757 3 -6.56 85.56 13.25 0.29 756
 758 3 -6.68 85.7 13.26 0.301 757
 759 3 -6.88 85.82 13.23 0.311 758
 760 3 -7.01 86 13.24 0.333 759
 761 3 -7.16 86.04 13.27 0.346 760
 762 3 -7.43 86.01 13.32 0.396 761
 763 3 -7.6 86.04 13.3 0.442 762
 764 3 -7.93 85.95 13.16 0.465 763
 765 3 -8.01 86.01 13.15 0.42 764
 766 3 -8.2 86.07 13.12 0.366 765
 767 3 -8.26 86.21 13.08 0.342 766
 768 3 -8.4 86.29 13.04 0.34 767
 769 3 -8.51 86.42 13.07 0.301 768
 770 3 -8.61 86.51 12.99 0.294 769
 771 3 -8.87 86.6 12.93 0.365 770
 772 3 -8.92 86.73 12.93 0.356 771
 773 3 -8.98 86.85 12.85 0.332 772
 774 3 -8.98 86.98 12.74 0.337 773
 775 3 -9.09 87.1 12.57 0.333 774
 776 3 -9.23 87.21 12.43 0.336 775
 777 3 -9.36 87.32 12.31 0.328 776
 778 3 -9.51 87.43 12.2 0.323 777
 779 3 -9.59 87.56 12.17 0.318 778
 780 3 -9.68 87.71 12.14 0.305 779
 781 3 -9.84 87.85 12.15 0.284 780
 782 3 -9.99 88.01 12.14 0.291 781
 783 3 -10.23 88.12 12.08 0.376 782
 784 3 -10.37 88.23 12.12 0.42 783
 785 3 -10.54 88.34 12.02 0.455 784
 786 3 -10.7 88.39 11.88 0.414 785
 787 3 -10.77 88.42 11.72 0.361 786
 788 3 -10.92 88.43 11.57 0.344 787
 789 3 -11.08 88.5 11.42 0.302 788
 790 3 -11.11 88.62 11.35 0.317 789
 791 3 -11.18 88.76 11.24 0.3 790
 792 3 -11.2 88.89 11.14 0.272 791
 793 3 -11.29 89.06 11.04 0.287 792
 794 3 -11.39 89.18 10.98 0.309 793
 795 3 -11.52 89.31 10.82 0.337 794
 796 3 -11.68 89.39 10.58 0.446 795
 797 3 -11.83 89.43 10.59 0.402 796
 798 3 -12.02 89.4 10.59 0.367 797
 799 3 -12.18 89.48 10.65 0.344 798
 800 3 -12.4 89.48 10.68 0.312 799
 801 3 -12.54 89.53 10.62 0.294 800
 802 3 -12.76 89.51 10.6 0.287 801
 803 3 -13.07 89.54 10.15 0.414 802
 804 3 -13.15 89.65 9.82 0.256 803
 805 3 -12.78 89.59 9.93 0.057 804
 806 3 -13.23 89.54 10.09 0.506 803
 807 3 -13.43 89.68 9.95 0.643 806
 808 3 -13.59 89.64 9.87 0.622 807
 809 3 -13.75 89.65 9.88 0.574 808
 810 3 -13.94 89.73 9.85 0.555 809
 811 3 -14.1 89.68 9.83 0.493 810
 812 3 -14.21 89.6 9.9 0.459 811
 813 3 -14.36 89.62 10 0.419 812
 814 3 -14.51 89.6 10.07 0.379 813
 815 3 -14.68 89.56 10.12 0.356 814
 816 3 -14.89 89.53 10.07 0.341 815
 817 3 -15.07 89.43 10.13 0.308 816
 818 3 -15.15 89.35 10 0.309 817
 819 3 -15.26 89.29 9.93 0.325 818
 820 3 -15.39 89.2 9.88 0.307 819
 821 3 -15.58 89.18 9.81 0.294 820
 822 3 -15.71 89.1 9.73 0.298 821
 823 3 -15.87 89.07 9.65 0.304 822
 824 3 -16.03 89.06 9.6 0.362 823
 825 3 -16.18 88.96 9.49 0.376 824
 826 3 -16.32 88.93 9.46 0.384 825
 827 3 -16.41 88.79 9.38 0.409 826
 828 3 -16.5 88.6 9.38 0.461 827
 829 3 -16.69 88.59 9.41 0.471 828
 830 3 -16.85 88.53 9.41 0.471 829
 831 3 -17.07 88.46 9.52 0.473 830
 832 3 -17.21 88.5 9.55 0.456 831
 833 3 -17.44 88.56 9.6 0.408 832
 834 3 -17.62 88.62 9.58 0.347 833
 835 3 -17.78 88.54 9.56 0.305 834
 836 3 -17.94 88.51 9.5 0.294 835
 837 3 -18.1 88.46 9.5 0.278 836
 838 3 -18.25 88.35 9.47 0.291 837
 839 3 -18.37 88.31 9.4 0.28 838
 840 3 -18.51 88.27 9.37 0.284 839
 841 3 -18.69 88.19 9.34 0.304 840
 842 3 -18.82 88.1 9.29 0.309 841
 843 3 -18.98 87.99 9.26 0.275 842
 844 3 -19.09 87.85 9.21 0.249 843
 845 3 -19.35 87.76 9.23 0.295 844
 846 3 -19.66 87.82 9.13 0.407 845
 847 3 -19.71 87.69 9.15 0.378 846
 848 3 -19.91 87.57 9.21 0.377 847
 849 3 -20.07 87.44 9.31 0.362 848
 850 3 -20.21 87.3 9.4 0.372 849
 851 3 -20.35 87.24 9.46 0.355 850
 852 3 -20.51 87.13 9.46 0.335 851
 853 3 -20.55 87.02 9.43 0.303 852
 854 3 -20.6 86.88 9.5 0.273 853
 855 3 -20.69 86.69 9.58 0.269 854
 856 3 -20.71 86.4 9.6 0.271 855
 857 3 -20.8 86.13 9.56 0.284 856
 858 3 -20.87 85.96 9.56 0.274 857
 859 3 -21.01 85.82 9.51 0.27 858
 860 3 -21.19 85.74 9.51 0.287 859
 861 3 -21.37 85.63 9.45 0.233 860
 862 3 -21.41 85.51 9.48 0.26 861
 863 3 -21.5 85.43 9.49 0.256 862
 864 3 -21.57 85.35 9.56 0.221 863
 865 3 -21.71 85.33 9.51 0.246 864
 866 3 -21.93 85.24 9.42 0.2 865
 867 3 -22.03 85.19 9.43 0.209 866
 868 3 -22.12 85.08 9.55 0.266 867
 869 3 -22.35 85.1 9.56 0.317 868
 870 3 -22.48 85.05 9.64 0.312 869
 871 3 -22.73 85.05 9.68 0.296 870
 872 3 -22.84 84.99 9.74 0.296 871
 873 3 -23.05 84.96 9.84 0.298 872
 874 3 -23.07 84.85 9.95 0.307 873
 875 3 -23.25 84.86 9.97 0.391 874
 876 3 -23.39 84.88 9.98 0.346 875
 877 3 -23.5 84.77 10.09 0.313 876
 878 3 -23.6 84.69 10.07 0.335 877
 879 3 -23.71 84.57 10.01 0.356 878
 880 3 -23.89 84.44 9.93 0.322 879
 881 3 -23.98 84.36 9.88 0.256 880
 882 3 -24.16 84.32 9.83 0.243 881
 883 3 -24.28 84.3 9.77 0.239 882
 884 3 -24.41 84.22 9.74 0.271 883
 885 3 -24.6 84.1 9.65 0.262 884
 886 3 -24.75 83.94 9.56 0.333 885
 887 3 -24.87 83.85 9.49 0.325 886
 888 3 -24.98 83.79 9.33 0.3 887
 889 3 -25.1 83.74 9.24 0.286 888
 890 3 -25.23 83.6 9.22 0.314 889
 891 3 -25.39 83.44 9.16 0.327 890
 892 3 -25.62 83.4 9.22 0.324 891
 893 3 -25.8 83.4 9.23 0.322 892
 894 3 -25.98 83.44 9.2 0.31 893
 895 3 -26.14 83.52 9.18 0.301 894
 896 3 -26.3 83.57 9.16 0.274 895
 897 3 -26.43 83.68 9.13 0.262 896
 898 3 -26.6 83.82 9.06 0.283 897
 899 3 -26.73 83.91 8.9 0.292 898
 900 3 -26.87 83.91 8.79 0.305 899
 901 3 -26.98 83.8 8.66 0.272 900
 902 3 -27.1 83.77 8.58 0.277 901
 903 3 -27.19 83.74 8.45 0.282 902
 904 3 -27.3 83.66 8.27 0.281 903
 905 3 -27.37 83.52 8.15 0.308 904
 906 3 -27.46 83.46 8.02 0.301 905
 907 3 -27.55 83.35 7.89 0.287 906
 908 3 -27.6 83.4 7.77 0.288 907
 909 3 -27.68 83.35 7.57 0.32 908
 910 3 -27.71 83.44 7.48 0.301 909
 911 3 -27.71 83.63 7.32 0.349 910
 912 3 -27.71 84.04 7.28 0.417 911
 913 3 -27.71 84.3 7.19 0.387 912
 914 3 -27.87 84.44 7.04 0.416 913
 915 3 -28 84.52 6.93 0.417 914
 916 3 -28.41 84.66 6.78 0.477 915
 917 3 -28.41 84.55 6.74 0.415 916
 918 3 -28.41 84.55 6.62 0.356 917
 919 3 -28.46 84.49 6.53 0.301 918
 920 3 -28.5 84.41 6.39 0.259 919
 921 3 -28.57 84.32 6.29 0.257 920
 922 3 -28.69 84.32 6.15 0.269 921
 923 3 -28.78 84.19 6.02 0.292 922
 924 3 -28.89 84.15 5.89 0.308 923
 925 3 -29.01 84.1 5.86 0.294 924
 926 3 -29.12 84.07 5.75 0.266 925
 927 3 -29.26 84.02 5.69 0.27 926
 928 3 -29.39 83.99 5.52 0.288 927
 929 3 -29.6 84.01 5.44 0.28 928
 930 3 -29.8 84.01 5.4 0.285 929
 931 3 -30.07 84.1 5.29 0.264 930
 932 3 -30.25 84.1 5.2 0.274 931
 933 3 -30.37 84.1 5.1 0.283 932
 934 3 -30.51 84.11 4.99 0.284 933
 935 3 -30.73 84.11 4.97 0.303 934
 936 3 -30.85 84.15 4.87 0.292 935
 937 3 -31.07 84.13 4.83 0.304 936
 938 3 -31.18 84.13 4.72 0.285 937
 939 3 -31.32 84.1 4.56 0.35 938
 940 3 -31.32 84.1 4.33 0.341 939
 941 3 -31.37 84.13 4.2 0.35 940
 942 3 -31.46 84.08 4.06 0.311 941
 943 3 -31.43 84.16 3.88 0.306 942
 944 3 -31.48 84.18 3.76 0.316 943
 945 3 -31.5 84.11 3.55 0.293 944
 946 3 -31.55 84.07 3.34 0.284 945
 947 3 -31.64 84.04 3.24 0.278 946
 948 3 -31.73 84.01 3.13 0.261 947
 949 3 -31.85 83.95 3.01 0.232 948
 950 3 -31.97 83.87 2.9 0.265 949
 951 3 -32.07 83.78 2.8 0.284 950
 952 3 -32.18 83.75 2.65 0.29 951
 953 3 -32.28 83.67 2.59 0.281 952
 954 3 -32.39 83.59 2.49 0.307 953
 955 3 -32.52 83.46 2.38 0.312 954
 956 3 -32.67 83.43 2.26 0.278 955
 957 3 -33.18 83.33 1.92 0.575 956
 958 3 -33.07 83.16 1.88 0.386 957
 959 3 -33.1 83.02 1.84 0.344 958
 960 3 -33.07 82.88 1.78 0.168 959
 961 3 -33.1 82.74 1.76 0.113 960
 962 3 -33.14 82.63 1.7 0.127 961
 963 3 -33.27 82.52 1.61 0.14 962
 964 3 -33.31 82.4 1.53 0.146 963
 965 3 -33.39 82.27 1.45 0.158 964
 966 3 -33.43 82.21 1.35 0.163 965
 967 3 -33.63 82.1 1.21 0.156 966
 968 3 -33.68 82.04 1.09 0.151 967
 969 3 -33.78 81.96 0.89 0.18 968
 970 3 -33.85 81.85 0.76 0.154 969
 971 3 -33.83 81.79 0.64 0.165 970
 972 3 -33.85 81.71 0.47 0.136 971
 973 3 -33.88 81.61 0.38 0.145 972
 974 3 -33.89 81.55 0.26 0.183 973
 975 3 -33.93 81.47 0.19 0.139 974
 976 3 -33.99 81.29 0.09 0.169 975
 977 3 -34.08 81.19 0.01 0.173 976
 978 3 -34.11 80.99 -0.09 0.139 977
 979 3 -34.14 80.82 -0.24 0.176 978
 980 3 -34.1 80.69 -0.32 0.175 979
 981 3 -34 80.57 -0.39 0.164 980
 982 3 -33.97 80.49 -0.46 0.152 981
 983 3 -33.96 80.38 -0.58 0.165 982
 984 3 -33.95 80.24 -0.7 0.186 983
 985 3 -33.9 80.13 -0.83 0.167 984
 986 3 -33.86 79.99 -0.96 0.137 985
 987 3 -33.75 79.85 -1.05 0.161 986
 988 3 -33.69 79.68 -1.13 0.17 987
 989 3 -33.59 79.52 -1.19 0.171 988
 990 3 -33.51 79.4 -1.26 0.12 989
 991 3 -33.46 79.27 -1.32 0.139 990
 992 3 -33.32 79.16 -1.36 0.158 991
 993 3 -33.12 79.02 -1.42 0.175 992
 994 3 -33.01 78.74 -1.35 0.089 993
 995 3 -33.01 78.66 -1.28 0.000125 994
 996 3 -33.08 78.99 -1.55 0.155 993
 997 3 -33.04 78.93 -1.64 0.133 996
 998 3 -32.97 78.82 -1.79 0.145 997
 999 3 -33.01 78.74 -1.96 0.135 998
 1000 3 -33 78.66 -2.14 0.158 999
 1001 3 -32.97 78.6 -2.31 0.168 1000
 1002 3 -32.94 78.52 -2.43 0.163 1001
 1003 3 -32.83 78.41 -2.54 0.134 1002
 1004 3 -32.83 78.32 -2.7 0.155 1003
 1005 3 -32.83 78.24 -2.87 0.171 1004
 1006 3 -32.8 78.07 -3.04 0.162 1005
 1007 3 -32.84 77.91 -3.22 0.175 1006
 1008 3 -32.83 77.85 -3.33 0.166 1007
 1009 3 -32.78 77.71 -3.52 0.154 1008
 1010 3 -32.72 77.63 -3.64 0.171 1009
 1011 3 -32.65 77.36 -3.68 0.099 1010
 1012 3 -32.54 77.33 -3.64 0.074 1011
 1013 3 -32.5 77.22 -3.64 0.101 1012
 1014 3 -32.33 77.18 -3.6 0.087 1013
 1015 3 -32.23 77.16 -3.54 0.102 1014
 1016 3 -32.01 77.13 -3.52 0.135 1015
 1017 3 -31.76 77.13 -3.5 0.117 1016
 1018 3 -31.54 77.15 -3.52 0.108 1017
 1019 3 -31.31 77.19 -3.52 0.104 1018
 1020 3 -31.13 77.27 -3.6 0.123 1019
 1021 3 -30.92 77.31 -3.62 0.122 1020
 1022 3 -30.83 77.25 -3.77 0.128 1021
 1023 3 -30.67 77.2 -3.89 0.123 1022
 1024 3 -30.54 77.2 -3.98 0.201 1023
 1025 3 -30.24 77.1 -3.85 0.092 1024
 1026 3 -30.08 77.12 -3.81 0.088 1025
 1027 3 -29.88 77.18 -3.85 0.105 1026
 1028 3 -29.69 77.28 -3.79 0.096 1027
 1029 3 -29.54 77.31 -3.81 0.099 1028
 1030 3 -29.47 77.32 -3.91 0.064 1029
 1031 3 -29.4 77.34 -4.07 0.075 1030
 1032 3 -29.27 77.31 -4.15 0.093 1031
 1033 3 -29.17 77.32 -4.28 0.106 1032
 1034 3 -29.01 77.32 -4.35 0.097 1033
 1035 3 -28.86 77.31 -4.46 0.069 1034
 1036 3 -28.76 77.26 -4.59 0.076 1035
 1037 3 -28.63 77.2 -4.6 0.106 1036
 1038 3 -28.47 77.09 -4.59 0.136 1037
 1039 3 -28.24 76.95 -4.61 0.094 1038
 1040 3 -28.1 76.87 -4.68 0.078 1039
 1041 3 -27.92 76.92 -4.69 0.109 1040
 1042 3 -27.76 76.96 -4.73 0.183 1041
 1043 3 -27.56 77.12 -5.01 0.143 1042
 1044 3 -27.4 77.12 -5.24 0.1 1043
 1045 3 -27.4 77.15 -5.35 0.101 1044
 1046 3 -27.36 77.1 -5.49 0.033 1045
 1047 3 -27.24 77.14 -5.59 0.097 1046
 1048 3 -27.65 76.9 -4.63 0.157 1042
 1049 3 -27.56 77.01 -4.55 0.115 1048
 1050 3 -27.47 76.92 -4.52 0.106 1049
 1051 3 -27.36 76.73 -4.52 0.08 1050
 1052 3 -27.24 76.62 -4.49 0.101 1051
 1053 3 -27.11 76.45 -4.4 0.15 1052
 1054 3 -27.01 76.35 -4.35 0.104 1053
 1055 3 -27.54 76.65 -4.77 0.116 1048
 1056 3 -27.72 76.53 -4.77 0.15 1055
 1057 3 -30.56 77.29 -4.24 0.12 1024
 1058 3 -30.54 77.32 -4.38 0.122 1057
 1059 3 -32.69 77.13 -3.68 0.129 1013
 1060 3 -32.69 77.07 -3.77 0.072 1059
 1061 3 -32.65 77.65 -3.79 0.179 1010
 1062 3 -32.53 77.68 -3.91 0.209 1061
 1063 3 -32.48 77.63 -4.09 0.235 1062
 1064 3 -32.4 77.63 -4.22 0.261 1063
 1065 3 -32.33 77.63 -4.36 0.271 1064
 1066 3 -32.33 77.72 -4.49 0.236 1065
 1067 3 -32.22 77.82 -4.56 0.174 1066
 1068 3 -32.15 77.85 -4.71 0.114 1067
 1069 3 -32.15 77.88 -4.92 0.13 1068
 1070 3 -32.15 77.94 -5.09 0.166 1069
 1071 3 -32.09 77.99 -5.23 0.135 1070
 1072 3 -32.08 78.04 -5.43 0.156 1071
 1073 3 -32.01 77.99 -5.56 0.173 1072
 1074 3 -31.97 78.04 -5.71 0.163 1073
 1075 3 -31.88 78.07 -5.84 0.165 1074
 1076 3 -31.88 77.9 -6.21 0.194 1075
 1077 3 -31.81 77.93 -6.31 0.139 1076
 1078 3 -31.74 78.02 -6.4 0.138 1077
 1079 3 -31.67 78.07 -6.55 0.135 1078
 1080 3 -31.45 78.05 -6.6 0.202 1079
 1081 3 -31.31 78.07 -6.68 0.266 1080
 1082 3 -31.24 78.16 -6.81 0.291 1081
 1083 3 -31.26 78.27 -6.93 0.242 1082
 1084 3 -31.22 78.3 -7.03 0.182 1083
 1085 3 -31.22 78.32 -7.18 0.177 1084
 1086 3 -31.13 78.38 -7.34 0.135 1085
 1087 3 -31.15 78.41 -7.47 0.134 1086
 1088 3 -31.08 78.47 -7.57 0.109 1087
 1089 3 -30.99 78.41 -7.71 0.123 1088
 1090 3 -30.95 78.4 -7.88 0.165 1089
 1091 3 -30.88 78.32 -8.04 0.151 1090
 1092 3 -30.86 78.24 -8.23 0.141 1091
 1093 3 -30.9 78.19 -8.47 0.176 1092
 1094 3 -30.83 78.15 -8.56 0.163 1093
 1095 3 -30.76 78.07 -8.7 0.151 1094
 1096 3 -30.69 77.94 -8.9 0.182 1095
 1097 3 -30.7 77.86 -9.07 0.166 1096
 1098 3 -30.69 77.83 -9.23 0.133 1097
 1099 3 -30.74 77.83 -9.42 0.16 1098
 1100 3 -30.81 77.88 -9.61 0.173 1099
 1101 3 -30.81 77.91 -9.72 0.149 1100
 1102 3 -30.83 77.88 -9.9 0.131 1101
 1103 3 -30.85 77.91 -10.12 0.153 1102
 1104 3 -30.81 77.91 -10.29 0.16 1103
 1105 3 -30.9 77.99 -10.29 0.146 1104
 1106 3 -30.9 78.02 -10.4 0.143 1105
 1107 3 -30.9 78.02 -10.57 0.149 1106
 1108 3 -30.99 78.05 -10.73 0.169 1107
 1109 3 -30.99 78.07 -10.84 0.145 1108
 1110 3 -31.02 78.07 -10.99 0.182 1109
 1111 3 -31.17 78.16 -11.14 0.147 1110
 1112 3 -31.24 78.19 -11.28 0.168 1111
 1113 3 -31.24 78.24 -11.4 0.146 1112
 1114 3 -31.22 78.26 -11.61 0.144 1113
 1115 3 -31.29 78.29 -11.81 0.154 1114
 1116 3 -31.29 78.34 -11.99 0.15 1115
 1117 3 -31.29 78.4 -12.14 0.179 1116
 1118 3 -31.33 78.53 -12.29 0.173 1117
 1119 3 -31.29 78.56 -12.42 0.133 1118
 1120 3 -31.31 78.62 -12.56 0.144 1119
 1121 3 -31.38 78.62 -12.71 0.129 1120
 1122 3 -31.47 78.62 -12.84 0.151 1121
 1123 3 -31.6 78.65 -12.98 0.183 1122
 1124 3 -31.6 78.64 -13.14 0.18 1123
 1125 3 -31.65 78.56 -13.23 0.172 1124
 1126 3 -31.63 78.54 -13.34 0.114 1125
 1127 3 -31.63 78.43 -13.44 0.116 1126
 1128 3 -31.67 78.32 -13.49 0.125 1127
 1129 3 -31.76 78.21 -13.58 0.147 1128
 1130 3 -31.79 78.12 -13.73 0.132 1129
 1131 3 -31.83 77.89 -13.89 0.165 1130
 1132 3 -31.79 77.81 -13.97 0.157 1131
 1133 3 -31.67 77.75 -14.12 0.132 1132
 1134 3 -31.54 77.65 -14.21 0.142 1133
 1135 3 -31.42 77.75 -14.33 0.121 1134
 1136 3 -31.36 77.71 -14.44 0.103 1135
 1137 3 -31.24 77.76 -14.62 0.149 1136
 1138 3 -31.06 77.59 -14.86 0.29 1137
 1139 3 -30.99 77.56 -15 0.336 1138
 1140 3 -30.94 77.62 -15.22 0.335 1139
 1141 3 -30.97 77.68 -15.39 0.336 1140
 1142 3 -30.97 77.7 -15.58 0.383 1141
 1143 3 -31.1 77.68 -15.64 0.358 1142
 1144 3 -31.19 77.56 -15.72 0.283 1143
 1145 3 -31.29 77.54 -15.81 0.214 1144
 1146 3 -31.47 77.43 -15.83 0.175 1145
 1147 3 -31.79 77.29 -15.76 0.096 1146
 1148 3 -31.94 77.25 -15.78 0.115 1147
 1149 3 -32.11 77.15 -15.74 0.099 1148
 1150 3 -32.26 77.06 -15.76 0.119 1149
 1151 3 -32.46 77 -15.72 0.089 1150
 1152 3 -32.61 76.95 -15.76 0.105 1151
 1153 3 -32.73 76.84 -15.81 0.103 1152
 1154 3 -32.83 76.76 -15.83 0.076 1153
 1155 3 -31.54 77.43 -15.94 0.128 1146
 1156 3 -31.63 77.51 -16.06 0.126 1155
 1157 3 -31.81 77.56 -16.15 0.159 1156
 1158 3 -31.94 77.57 -16.28 0.152 1157
 1159 3 -32.08 77.64 -16.37 0.171 1158
 1160 3 -32.32 77.78 -16.58 0.244 1159
 1161 3 -32.58 78.06 -16.8 0.083 1160
 1162 3 -32.68 78.04 -16.65 0.125 1161
 1163 3 -32.4 77.75 -16.69 0.186 1160
 1164 3 -32.4 77.65 -16.81 0.176 1163
 1165 3 -32.4 77.64 -16.96 0.137 1164
 1166 3 -32.44 77.64 -17.06 0.142 1165
 1167 3 -32.4 77.65 -17.19 0.123 1166
 1168 3 -32.33 77.68 -17.35 0.113 1167
 1169 3 -32.29 77.65 -17.46 0.129 1168
 1170 3 -32.26 77.68 -17.6 0.142 1169
 1171 3 -32.19 77.7 -17.71 0.107 1170
 1172 3 -32.05 77.67 -17.78 0.127 1171
 1173 3 -31.88 77.65 -17.9 0.169 1172
 1174 3 -31.76 77.75 -18.03 0.182 1173
 1175 3 -31.65 77.85 -18.08 0.229 1174
 1176 3 -31.54 77.93 -18.17 0.288 1175
 1177 3 -31.51 78.12 -18.23 0.328 1176
 1178 3 -31.44 78.28 -18.28 0.341 1177
 1179 3 -31.26 78.34 -18.33 0.309 1178
 1180 3 -31.15 78.45 -18.4 0.313 1179
 1181 3 -30.86 78.31 -18.71 0.09 1180
 1182 3 -30.81 78.18 -18.74 0.083 1181
 1183 3 -30.76 78.04 -18.85 0.119 1182
 1184 3 -30.76 77.93 -18.96 0.091 1183
 1185 3 -30.85 77.9 -19.05 0.096 1184
 1186 3 -30.95 77.84 -19.19 0.113 1185
 1187 3 -31.1 77.81 -19.26 0.091 1186
 1188 3 -31.24 77.81 -19.33 0.115 1187
 1189 3 -31.36 77.73 -19.3 0.089 1188
 1190 3 -31.49 77.59 -19.28 0.082 1189
 1191 3 -31.63 77.57 -19.31 0.073 1190
 1192 3 -31.79 77.48 -19.3 0.095 1191
 1193 3 -31.86 77.34 -19.33 0.081 1192
 1194 3 -31.06 78.56 -18.4 0.243 1180
 1195 3 -31.06 78.67 -18.42 0.196 1194
 1196 3 -30.86 78.79 -18.56 0.142 1195
 1197 3 -30.79 78.9 -18.65 0.141 1196
 1198 3 -30.72 78.98 -18.76 0.104 1197
 1199 3 -30.65 79.09 -18.87 0.165 1198
 1200 3 -30.63 79.17 -18.96 0.152 1199
 1201 3 -30.38 79.2 -19.05 0.192 1200
 1202 3 -30.31 79.2 -19.17 0.185 1201
 1203 3 -30.17 79.37 -19.31 0.172 1202
 1204 3 -30.13 79.48 -19.42 0.147 1203
 1205 3 -30.1 79.68 -19.53 0.152 1204
 1206 3 -30.06 79.78 -19.69 0.168 1205
 1207 3 -29.95 79.84 -19.83 0.16 1206
 1208 3 -29.88 79.95 -20.01 0.148 1207
 1209 3 -29.86 80.06 -20.17 0.159 1208
 1210 3 -29.81 80.15 -20.31 0.175 1209
 1211 3 -29.77 80.2 -20.46 0.149 1210
 1212 3 -29.81 80.23 -20.62 0.144 1211
 1213 3 -29.9 80.31 -20.78 0.164 1212
 1214 3 -29.95 80.43 -20.87 0.132 1213
 1215 3 -30.01 80.59 -20.96 0.124 1214
 1216 3 -30.01 80.62 -21.1 0.159 1215
 1217 3 -29.99 80.89 -21.23 0.213 1216
 1218 3 -30.06 80.98 -21.33 0.19 1217
 1219 3 -30.01 81.1 -21.49 0.164 1218
 1220 3 -30.01 81.26 -21.64 0.153 1219
 1221 3 -30.01 81.4 -21.83 0.177 1220
 1222 3 -29.79 81.64 -22.12 0.269 1221
 1223 3 -29.47 81.76 -22.33 0.143 1222
 1224 3 -29.33 81.95 -22.46 0.1 1223
 1225 3 -29.24 82.01 -22.53 0.000125 1224
 1226 3 -29.9 81.64 -22.17 0.219 1222
 1227 3 -29.99 81.7 -22.24 0.139 1226
 1228 3 -30.01 81.76 -22.4 0.13 1227
 1229 3 -30.15 81.82 -22.6 0.156 1228
 1230 3 -30.31 81.93 -22.74 0.178 1229
 1231 3 -30.44 81.95 -22.78 0.176 1230
 1232 3 -30.58 81.96 -22.81 0.152 1231
 1233 3 -30.79 81.98 -22.85 0.175 1232
 1234 3 -30.95 81.96 -22.85 0.153 1233
 1235 3 -31.1 81.9 -22.94 0.15 1234
 1236 3 -31.27 81.84 -23.01 0.18 1235
 1237 3 -31.4 81.82 -23.08 0.196 1236
 1238 3 -31.56 81.75 -23.23 0.206 1237
 1239 3 -31.67 81.73 -23.35 0.181 1238
 1240 3 -31.72 81.71 -23.49 0.179 1239
 1241 3 -31.72 81.73 -23.64 0.174 1240
 1242 3 -31.56 81.7 -23.92 0.199 1241
 1243 3 -31.27 81.67 -24.01 0.055 1242
 1244 3 -31.26 81.54 -23.9 0.075 1243
 1245 3 -31.15 81.54 -23.81 0.082 1244
 1246 3 -30.97 81.71 -23.83 0.086 1245
 1247 3 -30.83 81.79 -23.85 0.000125 1246
 1248 3 -31.61 81.79 -23.99 0.179 1242
 1249 3 -31.51 81.93 -24.15 0.165 1248
 1250 3 -31.54 82.03 -24.24 0.169 1249
 1251 3 -31.6 82.17 -24.33 0.169 1250
 1252 3 -31.64 82.31 -24.39 0.192 1251
 1253 3 -31.69 82.43 -24.44 0.183 1252
 1254 3 -31.85 82.65 -24.55 0.196 1253
 1255 3 -32 82.96 -24.64 0.255 1254
 1256 3 -32.11 83.12 -24.67 0.33 1255
 1257 3 -32.14 83.2 -24.78 0.325 1256
 1258 3 -32.36 83.62 -24.8 0.329 1257
 1259 3 -32.57 83.84 -24.71 0.143 1258
 1260 3 -32.79 83.9 -24.49 0.135 1259
 1261 3 -32.89 84.03 -24.37 0.16 1260
 1262 3 -32.97 84.07 -24.3 0.112 1261
 1263 3 -33.1 84.1 -24.24 0.098 1262
 1264 3 -33.18 84.25 -24.17 0.135 1263
 1265 3 -33.36 84.31 -24.08 0.091 1264
 1266 3 -33.57 84.4 -24.1 0.09 1265
 1267 3 -33.64 84.45 -23.99 0.088 1266
 1268 3 -33.7 84.43 -23.87 0.133 1267
 1269 3 -33.68 84.4 -23.76 0.083 1268
 1270 3 -32.28 83.6 -24.9 0.305 1258
 1271 3 -32.4 83.6 -24.99 0.26 1270
 1272 3 -32.43 83.54 -25.12 0.213 1271
 1273 3 -32.39 83.42 -25.21 0.185 1272
 1274 3 -32.46 83.37 -25.3 0.163 1273
 1275 3 -32.54 83.42 -25.39 0.173 1274
 1276 3 -32.71 83.28 -25.49 0.206 1275
 1277 3 -32.77 83.14 -25.56 0.245 1276
 1278 3 -32.81 83.04 -25.71 0.355 1277
 1279 3 -32.72 82.87 -25.78 0.418 1278
 1280 3 -32.75 82.79 -25.98 0.487 1279
 1281 3 -32.74 82.64 -26.1 0.49 1280
 1282 3 -32.77 82.5 -26.26 0.45 1281
 1283 3 -32.64 82.51 -26.4 0.48 1282
 1284 3 -32.65 82.42 -26.46 0.399 1283
 1285 3 -32.73 82.42 -26.58 0.234 1284
 1286 3 -32.9 82.37 -26.65 0.175 1285
 1287 3 -32.94 82.25 -26.73 0.13 1286
 1288 3 -33.04 82.23 -26.83 0.13 1287
 1289 3 -33.15 82.2 -26.89 0.145 1288
 1290 3 -33.25 82.12 -26.99 0.128 1289
 1291 3 -33.32 82.1 -27.17 0.148 1290
 1292 3 -33.46 82.09 -27.28 0.109 1291
 1293 3 -33.47 82.04 -27.4 0.118 1292
 1294 3 -33.54 82.09 -27.55 0.124 1293
 1295 3 -33.61 82.15 -27.73 0.126 1294
 1296 3 -33.69 82.2 -27.81 0.125 1295
 1297 3 -33.84 82.23 -27.92 0.127 1296
 1298 3 -33.97 82.25 -27.94 0.128 1297
 1299 3 -34.15 82.09 -28.01 0.165 1298
 1300 3 -34.15 81.85 -28.1 0.079 1299
 1301 3 -34.14 81.7 -28.17 0.104 1300
 1302 3 -34.23 82.2 -28.03 0.127 1299
 1303 3 -34.47 82.18 -28.1 0.162 1302
 1304 3 -34.66 82.17 -28.14 0.165 1303
 1305 3 -34.9 82.17 -28.15 0.143 1304
 1306 3 -35.08 82.2 -28.1 0.15 1305
 1307 3 -35.22 82.14 -28.08 0.099 1306
 1308 3 -35.4 82.09 -28.12 0.136 1307
 1309 3 -35.65 82.1 -28.1 0.172 1308
 1310 3 -35.75 82.03 -28.03 0.114 1309
 1311 3 -35.89 81.89 -27.9 0.146 1310
 1312 3 -36.07 81.84 -27.76 0.102 1311
 1313 3 -36.22 81.84 -27.67 0.11 1312
 1314 3 -36.33 81.9 -27.62 0.098 1313
 1315 3 -36.47 81.89 -27.51 0.12 1314
 1316 3 -36.69 81.98 -27.46 0.106 1315
 1317 3 -36.72 82 -27.35 0.135 1316
 1318 3 -36.44 81.93 -27.24 0.092 1317
 1319 3 -36.33 81.84 -27.14 0.028 1318
 1320 3 -36.89 82.07 -27.31 0.175 1317
 1321 3 -37.07 82.15 -27.28 0.15 1320
 1322 3 -37.28 82.25 -27.28 0.133 1321
 1323 3 -37.53 82.29 -27.28 0.159 1322
 1324 3 -37.66 82.37 -27.21 0.146 1323
 1325 3 -37.9 82.37 -27.12 0.127 1324
 1326 3 -38.08 82.35 -27.1 0.14 1325
 1327 3 -38.29 82.34 -27.06 0.102 1326
 1328 3 -38.46 82.31 -27.15 0.108 1327
 1329 3 -38.59 82.34 -27.26 0.134 1328
 1330 3 -38.75 82.4 -27.33 0.115 1329
 1331 3 -39 82.48 -27.39 0.117 1330
 1332 3 -39.16 82.51 -27.35 0.117 1331
 1333 3 -39.33 82.5 -27.4 0.106 1332
 1334 3 -39.51 82.46 -27.46 0.121 1333
 1335 3 -39.76 82.51 -27.48 0.143 1334
 1336 3 -39.87 82.54 -27.58 0.086 1335
 1337 3 -39.93 82.5 -27.67 0.089 1336
 1338 3 -40.11 82.45 -27.71 0.126 1337
 1339 3 -40.19 82.39 -27.76 0.127 1338
 1340 3 -40.25 82.26 -27.83 0.117 1339
 1341 3 -40.26 82.31 -28.01 0.122 1340
 1342 3 -40.28 82.26 -28.15 0.111 1341
 1343 3 -40.44 82.29 -28.26 0.128 1342
 1344 3 -40.65 82.22 -28.28 0.113 1343
 1345 3 -40.79 82.29 -28.35 0.082 1344
 1346 3 -40.89 82.27 -28.44 0.104 1345
 1347 3 -41.04 82.32 -28.55 0.123 1346
 1348 3 -41.19 82.29 -28.71 0.113 1347
 1349 3 -41.33 82.32 -28.71 0.105 1348
 1350 3 -41.5 82.32 -28.69 0.141 1349
 1351 3 -41.59 82.27 -28.76 0.152 1350
 1352 3 -41.72 82.24 -28.83 0.129 1351
 1353 3 -41.86 82.19 -28.89 0.1 1352
 1354 3 -42.01 82.19 -28.99 0.11 1353
 1355 3 -42.11 82.19 -29.15 0.113 1354
 1356 3 -42.19 82.19 -29.26 0.122 1355
 1357 3 -42.33 82.21 -29.4 0.137 1356
 1358 3 -42.41 82.27 -29.53 0.147 1357
 1359 3 -42.51 82.32 -29.6 0.137 1358
 1360 3 -42.71 82.33 -29.65 0.157 1359
 1361 3 -42.83 82.4 -29.76 0.137 1360
 1362 3 -42.89 82.41 -29.85 0.105 1361
 1363 3 -43.05 82.29 -29.94 0.128 1362
 1364 3 -43.21 82.21 -30.01 0.148 1363
 1365 3 -43.36 82.18 -30.06 0.148 1364
 1366 3 -43.4 82.1 -30.19 0.125 1365
 1367 3 -43.51 82.05 -30.31 0.14 1366
 1368 3 -43.62 81.99 -30.4 0.138 1367
 1369 3 -43.75 81.96 -30.53 0.132 1368
 1370 3 -43.86 81.9 -30.58 0.118 1369
 1371 3 -44.04 81.85 -30.65 0.127 1370
 1372 3 -44.22 81.91 -30.71 0.156 1371
 1373 3 -44.41 81.9 -30.78 0.13 1372
 1374 3 -44.51 82.01 -30.78 0.09 1373
 1375 3 -44.64 82.01 -30.87 0.088 1374
 1376 3 -44.72 81.88 -30.85 0.156 1375
 1377 3 -44.91 81.9 -30.87 0.158 1376
 1378 3 -45.04 81.94 -30.74 0.115 1377
 1379 3 -45.19 81.9 -30.69 0.094 1378
 1380 3 -45.33 81.9 -30.6 0.12 1379
 1381 3 -45.58 81.86 -30.58 0.201 1380
 1382 3 -45.69 81.91 -30.6 0.165 1381
 1383 3 -45.79 82.13 -30.78 0.222 1382
 1384 3 -45.89 82.32 -30.8 0.233 1383
 1385 3 -46.01 82.52 -30.9 0.268 1384
 1386 3 -46.15 82.63 -30.92 0.347 1385
 1387 3 -46.34 82.63 -30.9 0.389 1386
 1388 3 -46.44 82.77 -30.96 0.403 1387
 1389 3 -46.57 82.94 -31.05 0.414 1388
 1390 3 -46.43 83.54 -31.35 0.145 1389
 1391 3 -46.35 83.68 -31.55 0.102 1390
 1392 3 -46.35 83.8 -31.64 0.088 1391
 1393 3 -46.28 83.93 -31.64 0.139 1392
 1394 3 -46.25 84.05 -31.58 0.139 1393
 1395 3 -46.32 84.16 -31.53 0.000125 1394
 1396 3 -46.71 82.99 -31.03 0.347 1389
 1397 3 -46.86 83.01 -31.05 0.31 1396
 1398 3 -47.02 83.07 -31.03 0.263 1397
 1399 3 -47.14 83.13 -31.06 0.235 1398
 1400 3 -47.2 83.16 -31.15 0.197 1399
 1401 3 -47.28 83.13 -31.21 0.107 1400
 1402 3 -47.35 83.24 -31.23 0.134 1401
 1403 3 -47.43 83.33 -31.23 0.125 1402
 1404 3 -47.57 83.38 -31.24 0.108 1403
 1405 3 -47.64 83.52 -31.21 0.119 1404
 1406 3 -47.74 83.68 -31.26 0.129 1405
 1407 3 -47.82 83.77 -31.35 0.105 1406
 1408 3 -47.95 83.86 -31.37 0.116 1407
 1409 3 -48.11 83.86 -31.44 0.093 1408
 1410 3 -48.24 83.91 -31.39 0.108 1409
 1411 3 -48.36 83.97 -31.4 0.097 1410
 1412 3 -48.45 84.1 -31.31 0.075 1411
 1413 3 -48.61 84.19 -31.24 0.105 1412
 1414 3 -48.78 84.29 -31.23 0.105 1413
 1415 3 -48.96 84.38 -31.19 0.122 1414
 1416 3 -49.03 84.52 -31.08 0.116 1415
 1417 3 -49.13 84.6 -31.01 0.129 1416
 1418 3 -49.31 84.66 -31.03 0.111 1417
 1419 3 -49.46 84.77 -30.99 0.109 1418
 1420 3 -49.61 84.86 -30.98 0.127 1419
 1421 3 -49.77 84.91 -30.94 0.108 1420
 1422 3 -49.9 84.97 -30.96 0.096 1421
 1423 3 -50.04 85.02 -30.89 0.113 1422
 1424 3 -50.31 85.13 -30.73 0.192 1423
 1425 3 -50.61 85.38 -30.8 0.302 1424
 1426 3 -50.5 85.38 -30.92 0.000125 1425
 1427 3 -50.99 85.52 -30.85 0.158 1425
 1428 3 -51.18 85.55 -31.01 0.121 1427
 1429 3 -51.25 85.66 -31.05 0.133 1428
 1430 3 -51.35 85.63 -31.33 0.082 1429
 1431 3 -51.36 85.69 -31.42 0.121 1430
 1432 3 -51.29 85.9 -31.53 0.139 1431
 1433 3 -51.14 86.05 -31.67 0.16 1432
 1434 3 -50.89 86.24 -31.73 0.097 1433
 1435 3 -50.82 86.4 -31.78 0.099 1434
 1436 3 -51.03 85.63 -30.71 0.106 1427
 1437 3 -51.2 85.74 -30.65 0.127 1436
 1438 3 -51.35 85.77 -30.65 0.095 1437
 1439 3 -51.53 85.88 -30.62 0.098 1438
 1440 3 -51.7 85.9 -30.56 0.115 1439
 1441 3 -51.95 85.93 -30.39 0.123 1440
 1442 3 -52.18 85.93 -30.33 0.105 1441
 1443 3 -52.38 85.77 -30.21 0.12 1442
 1444 3 -52.53 85.83 -30.14 0.121 1443
 1445 3 -52.75 85.82 -30.15 0.056 1444
 1446 3 -52.99 85.88 -30.03 0.116 1445
 1447 3 -53.11 85.91 -29.99 0.1 1446
 1448 3 -53.21 85.94 -29.83 0.109 1447
 1449 3 -53.29 86.04 -29.69 0.097 1448
 1450 3 -53.42 86.07 -29.65 0.11 1449
 1451 3 -53.53 86.1 -29.65 0.084 1450
 1452 3 -53.7 86.11 -29.6 0.059 1451
 1453 3 -53.78 86.16 -29.55 0.069 1452
 1454 3 -53.82 86.27 -29.49 0.095 1453
 1455 3 -53.93 86.29 -29.42 0.000125 1454
 1456 3 -50.42 85.15 -30.53 0.132 1424
 1457 3 -50.36 85.05 -30.33 0.104 1456
 1458 3 -50.32 85.01 -30.17 0.104 1457
 1459 3 -50.27 84.88 -30.01 0.125 1458
 1460 3 -50.18 84.8 -29.83 0.113 1459
 1461 3 -50.1 84.74 -29.74 0.087 1460
 1462 3 -45.11 81.88 -31.01 0.1 1377
 1463 3 -45.11 81.9 -31.15 0.079 1462
 1464 3 -35.82 82.29 -28.05 0.112 1309
 1465 3 -35.91 82.34 -28.03 0.073 1464
 1466 3 -32.6 83.12 -26.85 0.102 1283
 1467 3 -32.6 83.26 -26.96 0.108 1466
 1468 3 -32.57 83.39 -27.08 0.144 1467
 1469 3 -32.47 83.43 -27.15 0.159 1468
 1470 3 -32.35 83.75 -27.15 0.131 1469
 1471 3 -33.24 82.46 -25.55 0.127 1279
 1472 3 -33.35 82.43 -25.49 0.114 1471
 1473 3 -33.46 82.59 -25.37 0.075 1472
 1474 3 -31.56 81.31 -23.4 0.073 1238
 1475 3 -31.56 81.18 -23.44 0.064 1474
 1476 3 -31.58 81.04 -23.51 0.101 1475
 1477 3 -31.54 80.85 -23.58 0.14 1476
 1478 3 -31.45 80.71 -23.71 0.136 1477
 1479 3 -31.29 80.59 -23.78 0.118 1478
 1480 3 -31.24 80.53 -23.87 0.119 1479
 1481 3 -31.08 80.42 -24.01 0.095 1480
 1482 3 -30.99 80.34 -24.19 0.125 1481
 1483 3 -30.99 80.34 -24.33 0.14 1482
 1484 3 -31.22 80.32 -24.44 0.133 1483
 1485 3 -31.42 80.23 -24.44 0.1 1484
 1486 3 -31.65 80.28 -24.35 0.112 1485
 1487 3 -31.83 80.31 -24.35 0.122 1486
 1488 3 -31.97 80.29 -24.24 0.116 1487
 1489 3 -32.05 80.21 -24.06 0.143 1488
 1490 3 -32.26 80.31 -23.96 0.139 1489
 1491 3 -29.65 79.89 -20.51 0.071 1210
 1492 3 -29.56 79.76 -20.56 0.057 1491
 1493 3 -29.51 79.65 -20.64 0.075 1492
 1494 3 -29.47 79.51 -20.67 0.108 1493
 1495 3 -29.35 79.43 -20.64 0.062 1494
 1496 3 -29.2 79.51 -20.58 0.094 1495
 1497 3 -29.02 79.51 -20.58 0.125 1496
 1498 3 -28.9 79.45 -20.51 0.116 1497
 1499 3 -28.81 79.45 -20.37 0.101 1498
 1500 3 -30.51 77.65 -15.92 0.117 1142
 1501 3 -30.42 77.56 -16.05 0.11 1500
 1502 3 -30.27 77.46 -16.17 0.139 1501
 1503 3 -30.15 77.4 -16.28 0.13 1502
 1504 3 -30.06 77.34 -16.37 0.126 1503
 1505 3 -29.9 77.34 -16.48 0.135 1504
 1506 3 -29.74 77.31 -16.58 0.119 1505
 1507 3 -29.56 77.25 -16.67 0.109 1506
 1508 3 -29.42 77.14 -16.71 0.139 1507
 1509 3 -29.36 77.01 -16.69 0.196 1508
 1510 3 -29.42 76.73 -16.55 0.102 1509
 1511 3 -29.47 76.62 -16.44 0.12 1510
 1512 3 -29.58 76.46 -16.35 0.109 1511
 1513 3 -29.65 76.34 -16.28 0.063 1512
 1514 3 -29.67 76.2 -16.21 0.096 1513
 1515 3 -29.63 76.04 -16.15 0.094 1514
 1516 3 -29.61 75.87 -16.14 0.065 1515
 1517 3 -29.63 75.75 -16.05 0.088 1516
 1518 3 -29.7 75.64 -16.01 0.044 1517
 1519 3 -29.01 77.2 -16.85 0.146 1509
 1520 3 -28.85 77.17 -16.8 0.156 1519
 1521 3 -28.65 77.12 -16.76 0.183 1520
 1522 3 -28.31 77.04 -16.71 0.173 1521
 1523 3 -28.13 76.95 -16.69 0.147 1522
 1524 3 -27.9 76.82 -16.65 0.158 1523
 1525 3 -27.74 76.65 -16.62 0.137 1524
 1526 3 -27.69 76.43 -16.65 0.108 1525
 1527 3 -27.63 76.31 -16.69 0.111 1526
 1528 3 -27.44 76.24 -16.67 0.119 1527
 1529 3 -27.33 76.14 -16.67 0.112 1528
 1530 3 -27.24 76 -16.6 0.131 1529
 1531 3 -27.15 75.89 -16.56 0.206 1530
 1532 3 -26.86 75.83 -16.53 0.163 1531
 1533 3 -26.56 75.95 -16.58 0.094 1532
 1534 3 -26.42 75.97 -16.58 0.11 1533
 1535 3 -26.22 76 -16.71 0.108 1534
 1536 3 -26.06 76 -16.81 0.148 1535
 1537 3 -25.9 76.14 -16.99 0.171 1536
 1538 3 -25.76 76.19 -17.08 0.127 1537
 1539 3 -25.61 76.2 -17.17 0.134 1538
 1540 3 -25.42 76.22 -17.33 0.108 1539
 1541 3 -25.26 76.19 -17.39 0.138 1540
 1542 3 -25.06 76.17 -17.49 0.142 1541
 1543 3 -24.9 76.11 -17.55 0.109 1542
 1544 3 -24.74 76.06 -17.6 0.142 1543
 1545 3 -24.52 76 -17.6 0.138 1544
 1546 3 -24.36 75.94 -17.6 0.146 1545
 1547 3 -24.08 76.02 -17.56 0.116 1546
 1548 3 -23.88 76.08 -17.56 0.107 1547
 1549 3 -23.61 76.08 -17.58 0.167 1548
 1550 3 -23.45 76.02 -17.6 0.136 1549
 1551 3 -23.26 75.99 -17.67 0.163 1550
 1552 3 -23.04 76 -17.8 0.154 1551
 1553 3 -22.88 76.05 -17.92 0.136 1552
 1554 3 -22.67 76 -17.92 0.105 1553
 1555 3 -22.51 76 -17.85 0.106 1554
 1556 3 -22.42 75.92 -17.85 0.104 1555
 1557 3 -22.29 75.86 -17.85 0.094 1556
 1558 3 -22.11 75.81 -17.85 0.149 1557
 1559 3 -21.94 75.84 -17.81 0.156 1558
 1560 3 -21.72 75.89 -17.78 0.172 1559
 1561 3 -21.47 76.03 -17.69 0.202 1560
 1562 3 -21.26 76.09 -17.6 0.172 1561
 1563 3 -21.06 76.19 -17.51 0.174 1562
 1564 3 -20.9 76.31 -17.46 0.126 1563
 1565 3 -20.74 76.39 -17.46 0.116 1564
 1566 3 -20.61 76.42 -17.42 0.111 1565
 1567 3 -20.38 76.47 -17.4 0.141 1566
 1568 3 -20.2 76.53 -17.39 0.142 1567
 1569 3 -19.99 76.63 -17.26 0.12 1568
 1570 3 -19.86 76.64 -17.19 0.117 1569
 1571 3 -19.76 76.53 -17.19 0.102 1570
 1572 3 -19.65 76.5 -17.12 0.136 1571
 1573 3 -19.51 76.5 -17.12 0.181 1572
 1574 3 -19.29 76.67 -16.92 0.227 1573
 1575 3 -19.44 77.03 -16.81 0.078 1574
 1576 3 -19.49 77.14 -16.76 0.114 1575
 1577 3 -19.38 77.25 -16.67 0.093 1576
 1578 3 -19.22 77.28 -16.53 0.087 1577
 1579 3 -19.04 77.33 -16.44 0.086 1578
 1580 3 -18.97 77.38 -16.35 0.093 1579
 1581 3 -18.9 77.45 -16.28 0.082 1580
 1582 3 -18.81 77.52 -16.19 0.072 1581
 1583 3 -18.67 77.47 -16.12 0.083 1582
 1584 3 -18.54 77.39 -16.06 0.059 1583
 1585 3 -18.49 77.42 -15.97 0.072 1584
 1586 3 -18.58 77.58 -15.88 0.062 1585
 1587 3 -18.67 77.69 -15.81 0.037 1586
 1588 3 -19.1 76.59 -16.87 0.204 1574
 1589 3 -19.01 76.53 -16.74 0.193 1588
 1590 3 -19.01 76.47 -16.58 0.244 1589
 1591 3 -19.02 76.44 -16.44 0.326 1590
 1592 3 -19.04 76.44 -16.31 0.414 1591
 1593 3 -19.01 76.47 -16.21 0.492 1592
 1594 3 -18.95 76.5 -16.08 0.499 1593
 1595 3 -18.9 76.42 -15.97 0.487 1594
 1596 3 -18.86 76.31 -15.91 0.491 1595
 1597 3 -18.15 76.78 -15.86 0.1 1596
 1598 3 -18.04 76.78 -15.75 0.052 1597
 1599 3 -19.13 75.94 -15.84 0.296 1596
 1600 3 -19.31 75.56 -15.9 0.149 1599
 1601 3 -19.42 75.39 -15.96 0.132 1600
 1602 3 -19.56 75.33 -15.99 0.000125 1601
 1603 3 -19.47 76.08 -17.4 0.106 1573
 1604 3 -19.33 75.86 -17.55 0.07 1603
 1605 3 -19.24 75.75 -17.67 0.065 1604
 1606 3 -19.15 75.67 -17.71 0.077 1605
 1607 3 -19.04 75.61 -17.74 0.079 1606
 1608 3 -19.01 75.5 -17.81 0.096 1607
 1609 3 -19.04 75.36 -17.92 0.09 1608
 1610 3 -19.04 75.22 -17.99 0.081 1609
 1611 3 -19.02 75.11 -18.06 0.092 1610
 1612 3 -18.92 74.97 -18.08 0.108 1611
 1613 3 -18.85 74.89 -18.08 0.147 1612
 1614 3 -18.9 74.72 -18.1 0.115 1613
 1615 3 -18.81 74.7 -18.24 0.09 1614
 1616 3 -18.7 74.77 -18.31 0.069 1615
 1617 3 -18.67 74.69 -18.44 0.1 1616
 1618 3 -18.58 74.59 -18.49 0.105 1617
 1619 3 -18.38 74.47 -18.51 0.08 1618
 1620 3 -18.29 74.38 -18.6 0.11 1619
 1621 3 -18.26 74.31 -18.73 0.111 1620
 1622 3 -18.2 74.19 -18.83 0.097 1621
 1623 3 -18.2 74 -18.85 0.12 1622
 1624 3 -18.06 74.16 -18.55 0.061 1623
 1625 3 -18.01 74.33 -18.53 0.092 1624
 1626 3 -17.97 74.47 -18.55 0.128 1625
 1627 3 -18.24 73.89 -19.12 0.127 1623
 1628 3 -18.17 73.67 -19.17 0.137 1627
 1629 3 -18.2 73.47 -19.21 0.131 1628
 1630 3 -18.31 73.3 -19.19 0.112 1629
 1631 3 -18.49 73.24 -19.17 0.07 1630
 1632 3 -18.65 73.17 -19.17 0.069 1631
 1633 3 -18.74 73.09 -19.14 0.064 1632
 1634 3 -18.81 72.97 -19.21 0.098 1633
 1635 3 -18.92 72.89 -19.26 0.069 1634
 1636 3 -19.01 72.74 -19.26 0.044 1635
 1637 3 -19.11 72.72 -19.28 0.097 1636
 1638 3 -19.22 72.72 -19.31 0.092 1637
 1639 3 -19.35 72.72 -19.42 0.099 1638
 1640 3 -19.49 72.66 -19.51 0.077 1639
 1641 3 -19.61 72.67 -19.6 0.099 1640
 1642 3 -19.72 72.69 -19.65 0.139 1641
 1643 3 -19.83 72.77 -19.71 0.085 1642
 1644 3 -19.95 72.77 -19.78 0.077 1643
 1645 3 -25.92 76.53 -17.4 0.14 1538
 1646 3 -26.15 76.67 -17.51 0.165 1645
 1647 3 -26.42 76.75 -17.55 0.053 1646
 1648 3 -26.61 76.8 -17.53 0.021 1647
 1649 3 -26.63 76.77 -17.42 0.081 1648
 1650 3 -26.95 75.63 -16.46 0.096 1532
 1651 3 -26.94 75.52 -16.4 0.024 1650
 1652 3 -31.67 77.45 -14.06 0.069 1134
 1653 3 -31.67 77.29 -14.01 0.064 1652
 1654 3 -31.61 77.15 -13.99 0.072 1653
 1655 3 -31.63 76.95 -13.97 0.086 1654
 1656 3 -31.72 76.84 -13.92 0.073 1655
 1657 3 -31.76 76.71 -13.94 0.069 1656
 1658 3 -31.9 76.7 -13.87 0.037 1657
 1659 3 -33.78 82.1 1.36 0.098 967
 1660 3 -33.81 82.16 1.64 0.087 1659
 1661 3 -33.88 82.04 1.69 0.118 1660
 1662 3 -34.02 81.91 1.74 0.078 1661
 1663 3 -34.13 81.88 1.82 0.093 1662
 1664 3 -34.24 81.83 1.92 0.119 1663
 1665 3 -34.27 81.88 2.09 0.157 1664
 1666 3 -34.31 81.99 2.28 0.102 1665
 1667 3 -34.32 81.99 2.46 0.106 1666
 1668 3 -34.25 82.02 2.59 0.077 1667
 1669 3 -33.89 83.44 1.46 0.273 957
 1670 3 -34.07 83.52 1.32 0.219 1669
 1671 3 -34.18 83.6 1.22 0.232 1670
 1672 3 -34.28 83.6 1.15 0.241 1671
 1673 3 -34.47 83.58 1.05 0.249 1672
 1674 3 -34.64 83.6 1.01 0.256 1673
 1675 3 -34.77 83.63 0.91 0.256 1674
 1676 3 -34.89 83.69 0.82 0.237 1675
 1677 3 -35.07 83.63 0.69 0.228 1676
 1678 3 -35.24 83.61 0.6 0.238 1677
 1679 3 -35.32 83.55 0.45 0.244 1678
 1680 3 -35.49 83.46 0.34 0.231 1679
 1681 3 -35.63 83.35 0.28 0.236 1680
 1682 3 -35.7 83.33 0.16 0.294 1681
 1683 3 -35.74 83.29 0.04 0.332 1682
 1684 3 -35.77 83.21 -0.06 0.369 1683
 1685 3 -35.75 83.11 -0.21 0.425 1684
 1686 3 -36.08 83.05 -0.36 0.359 1685
 1687 3 -36.18 83.1 -0.5 0.295 1686
 1688 3 -36.33 83.19 -0.65 0.251 1687
 1689 3 -36.49 83.3 -0.71 0.239 1688
 1690 3 -36.68 83.38 -0.74 0.228 1689
 1691 3 -36.57 83.58 -0.61 0.1 1690
 1692 3 -36.39 83.68 -0.64 0.141 1691
 1693 3 -36.14 83.71 -0.68 0.127 1692
 1694 3 -35.95 83.74 -0.75 0.119 1693
 1695 3 -35.92 83.79 -0.84 0.000125 1694
 1696 3 -36.92 83.33 -0.79 0.223 1690
 1697 3 -37.1 83.3 -0.87 0.211 1696
 1698 3 -37.25 83.24 -0.95 0.242 1697
 1699 3 -37.47 83.27 -0.91 0.191 1698
 1700 3 -37.54 83.19 -0.95 0.202 1699
 1701 3 -37.61 83.05 -1.08 0.156 1700
 1702 3 -37.68 82.96 -1.17 0.185 1701
 1703 3 -37.71 83.02 -1.28 0.206 1702
 1704 3 -37.58 83.19 -1.52 0.074 1703
 1705 3 -37.57 83.29 -1.58 0.013 1704
 1706 3 -38.03 82.8 -1.21 0.187 1703
 1707 3 -38.15 82.69 -1.28 0.215 1706
 1708 3 -38.35 82.57 -1.23 0.194 1707
 1709 3 -38.46 82.44 -1.25 0.265 1708
 1710 3 -38.14 82.24 -1.09 0.096 1709
 1711 3 -38.04 82.21 -1.02 0.067 1710
 1712 3 -37.89 82.24 -1.02 0.069 1711
 1713 3 -37.9 82.13 -0.9 0.098 1712
 1714 3 -37.92 81.99 -0.78 0.038 1713
 1715 3 -37.82 81.91 -0.77 0.048 1714
 1716 3 -37.7 81.91 -0.78 0.078 1715
 1717 3 -37.49 81.86 -0.79 0.071 1716
 1718 3 -37.42 81.74 -0.69 0.084 1717
 1719 3 -37.29 81.72 -0.57 0.121 1718
 1720 3 -37.21 81.74 -0.37 0.12 1719
 1721 3 -37.08 81.77 -0.24 0.105 1720
 1722 3 -36.99 81.71 -0.21 0.049 1721
 1723 3 -38.68 82.38 -1.25 0.247 1709
 1724 3 -38.89 82.35 -1.24 0.213 1723
 1725 3 -38.97 82.27 -1.24 0.232 1724
 1726 3 -39.18 82.29 -1.18 0.19 1725
 1727 3 -39.35 82.26 -1.19 0.198 1726
 1728 3 -39.5 82.21 -1.18 0.202 1727
 1729 3 -39.67 82.21 -1.17 0.219 1728
 1730 3 -39.83 82.18 -1.17 0.206 1729
 1731 3 -40.03 82.19 -1.16 0.208 1730
 1732 3 -40.21 82.11 -1.15 0.251 1731
 1733 3 -40.39 82.15 -1.19 0.3 1732
 1734 3 -40.53 82.13 -1.14 0.402 1733
 1735 3 -40.68 82.19 -1.07 0.487 1734
 1736 3 -40.93 82.26 -1.06 0.545 1735
 1737 3 -40.58 82.72 -1.6 0.104 1736
 1738 3 -40.5 82.76 -1.71 0.101 1737
 1739 3 -40.42 82.77 -1.82 0.123 1738
 1740 3 -40.35 82.8 -1.92 0.11 1739
 1741 3 -40.43 82.79 -2.02 0.14 1740
 1742 3 -40.39 82.74 -2.2 0.129 1741
 1743 3 -40.46 82.68 -2.33 0.166 1742
 1744 3 -40.49 82.74 -2.48 0.122 1743
 1745 3 -40.56 82.68 -2.66 0.153 1744
 1746 3 -40.65 82.66 -2.81 0.123 1745
 1747 3 -40.72 82.69 -2.95 0.112 1746
 1748 3 -40.78 82.71 -3.1 0.128 1747
 1749 3 -40.88 82.66 -3.22 0.089 1748
 1750 3 -40.92 82.55 -3.35 0.11 1749
 1751 3 -41 82.46 -3.48 0.133 1750
 1752 3 -41.13 82.41 -3.6 0.085 1751
 1753 3 -41.15 82.41 -3.75 0.145 1752
 1754 3 -41.21 82.38 -3.95 0.135 1753
 1755 3 -41.29 82.38 -4.11 0.154 1754
 1756 3 -41.36 82.24 -4.31 0.153 1755
 1757 3 -41.43 82.19 -4.48 0.118 1756
 1758 3 -41.43 82.07 -4.6 0.143 1757
 1759 3 -41.4 81.99 -4.72 0.199 1758
 1760 3 -41.47 82.07 -4.97 0.145 1759
 1761 3 -41.46 82.07 -5.14 0.115 1760
 1762 3 -41.47 82.01 -5.32 0.111 1761
 1763 3 -41.53 81.97 -5.44 0.101 1762
 1764 3 -41.58 81.96 -5.56 0.096 1763
 1765 3 -41.64 81.91 -5.74 0.149 1764
 1766 3 -41.64 81.91 -5.93 0.126 1765
 1767 3 -41.67 81.94 -6.09 0.159 1766
 1768 3 -41.61 81.91 -6.18 0.205 1767
 1769 3 -41.81 82.05 -6.35 0.099 1768
 1770 3 -41.83 82.07 -6.51 0.116 1769
 1771 3 -41.9 82.1 -6.64 0.102 1770
 1772 3 -41.99 82.13 -6.74 0.097 1771
 1773 3 -42.13 82.07 -6.85 0.103 1772
 1774 3 -42.21 81.99 -6.93 0.1 1773
 1775 3 -42.27 81.9 -7.01 0.12 1774
 1776 3 -42.28 81.79 -7.17 0.062 1775
 1777 3 -42.31 81.68 -7.21 0.135 1776
 1778 3 -42.32 81.57 -7.18 0.202 1777
 1779 3 -42.28 81.41 -7.43 0.168 1778
 1780 3 -42.28 81.27 -7.51 0.113 1779
 1781 3 -42.31 81.13 -7.64 0.127 1780
 1782 3 -42.29 81.02 -7.73 0.12 1781
 1783 3 -42.33 80.99 -7.9 0.068 1782
 1784 3 -42.32 80.9 -7.99 0.113 1783
 1785 3 -42.39 80.74 -8 0.138 1784
 1786 3 -42.48 80.65 -8.06 0.184 1785
 1787 3 -42.5 80.86 -8.36 0.118 1786
 1788 3 -42.53 80.88 -8.48 0.11 1787
 1789 3 -42.51 80.32 -8.06 0.128 1786
 1790 3 -42.53 80.16 -8.01 0.155 1789
 1791 3 -42.66 80.07 -8.12 0.101 1790
 1792 3 -42.69 79.94 -8.17 0.119 1791
 1793 3 -42.65 79.9 -8.4 0.125 1792
 1794 3 -42.72 79.69 -8.59 0.147 1793
 1795 3 -42.72 79.61 -8.75 0.095 1794
 1796 3 -42.76 79.66 -8.92 0.077 1795
 1797 3 -42.84 79.69 -9.01 0.109 1796
 1798 3 -42.86 79.68 -9.14 0.106 1797
 1799 3 -42.87 79.69 -9.26 0.131 1798
 1800 3 -42.8 79.63 -9.41 0.127 1799
 1801 3 -42.79 79.55 -9.58 0.138 1800
 1802 3 -42.8 79.46 -9.7 0.159 1801
 1803 3 -42.76 79.41 -9.95 0.175 1802
 1804 3 -42.76 79.44 -10.14 0.162 1803
 1805 3 -42.73 79.69 -10.23 0.072 1804
 1806 3 -42.62 79.77 -10.25 0.118 1805
 1807 3 -42.44 79.85 -10.17 0.112 1806
 1808 3 -42.3 79.91 -10.08 0.068 1807
 1809 3 -42.22 80.04 -10.06 0.111 1808
 1810 3 -42.12 80.21 -10.03 0.088 1809
 1811 3 -42.05 80.33 -9.99 0.064 1810
 1812 3 -41.94 80.33 -9.98 0.071 1811
 1813 3 -42.83 79.41 -10.34 0.089 1804
 1814 3 -42.86 79.44 -10.46 0.115 1813
 1815 3 -43.03 79.51 -10.64 0.111 1814
 1816 3 -43.01 79.58 -10.86 0.166 1815
 1817 3 -43.11 79.63 -10.99 0.166 1816
 1818 3 -43.23 79.6 -11.21 0.126 1817
 1819 3 -43.29 79.57 -11.34 0.089 1818
 1820 3 -43.41 79.54 -11.42 0.099 1819
 1821 3 -43.47 79.43 -11.56 0.12 1820
 1822 3 -43.54 79.38 -11.64 0.111 1821
 1823 3 -43.62 79.3 -11.71 0.142 1822
 1824 3 -43.8 79.3 -11.76 0.185 1823
 1825 3 -43.9 79.32 -11.88 0.21 1824
 1826 3 -44.04 79.38 -11.98 0.178 1825
 1827 3 -44.19 79.88 -11.81 0.098 1826
 1828 3 -44.22 80.04 -11.78 0.08 1827
 1829 3 -44.15 80.24 -11.73 0.079 1828
 1830 3 -44.23 80.35 -11.67 0.106 1829
 1831 3 -44.41 80.49 -11.67 0.11 1830
 1832 3 -44.57 80.55 -11.75 0.098 1831
 1833 3 -44.69 80.6 -11.82 0.1 1832
 1834 3 -44.79 80.61 -11.88 0.093 1833
 1835 3 -44.94 80.67 -11.95 0.088 1834
 1836 3 -45.04 80.78 -11.95 0.121 1835
 1837 3 -45.19 80.86 -11.89 0.121 1836
 1838 3 -44.18 79.3 -12.29 0.151 1826
 1839 3 -44.22 79.26 -12.45 0.149 1838
 1840 3 -44.18 79.19 -12.58 0.161 1839
 1841 3 -44.29 79.02 -12.64 0.101 1840
 1842 3 -44.41 78.96 -12.73 0.107 1841
 1843 3 -44.51 78.88 -12.8 0.109 1842
 1844 3 -44.47 78.76 -12.92 0.098 1843
 1845 3 -44.47 78.63 -12.96 0.116 1844
 1846 3 -44.54 78.51 -13.06 0.12 1845
 1847 3 -44.61 78.41 -13.14 0.223 1846
 1848 3 -44.71 78.39 -13.25 0.298 1847
 1849 3 -44.79 78.14 -13.24 0.233 1848
 1850 3 -44.76 77.98 -13.39 0.165 1849
 1851 3 -44.71 77.98 -13.59 0.166 1850
 1852 3 -44.69 77.97 -13.7 0.133 1851
 1853 3 -44.71 77.95 -13.84 0.111 1852
 1854 3 -44.68 77.98 -13.99 0.125 1853
 1855 3 -44.61 77.94 -14.14 0.17 1854
 1856 3 -44.51 77.86 -14.3 0.16 1855
 1857 3 -44.51 77.92 -14.42 0.143 1856
 1858 3 -44.55 78.12 -14.55 0.137 1857
 1859 3 -44.19 77.95 -14.56 0.09 1858
 1860 3 -43.94 78.04 -14.59 0.096 1859
 1861 3 -43.79 77.96 -14.67 0.089 1860
 1862 3 -43.62 77.8 -14.75 0.087 1861
 1863 3 -43.47 77.74 -14.83 0.102 1862
 1864 3 -43.29 77.66 -14.92 0.112 1863
 1865 3 -43.16 77.61 -15 0.108 1864
 1866 3 -43.12 77.51 -15.06 0.136 1865
 1867 3 -43.03 77.38 -15.09 0.09 1866
 1868 3 -42.84 77.43 -15 0.125 1867
 1869 3 -42.64 77.41 -14.97 0.103 1868
 1870 3 -42.53 77.3 -14.98 0.114 1869
 1871 3 -42.4 77.44 -15.05 0.056 1870
 1872 3 -42.3 77.4 -15.09 0.1 1871
 1873 3 -42.22 77.44 -15.16 0.123 1872
 1874 3 -42.08 77.46 -15.19 0.062 1873
 1875 3 -44.76 78.14 -14.82 0.115 1858
 1876 3 -44.83 78.09 -14.95 0.114 1875
 1877 3 -44.96 78.03 -15.07 0.126 1876
 1878 3 -45.05 78 -15.16 0.186 1877
 1879 3 -45.04 77.92 -15.25 0.161 1878
 1880 3 -45.04 77.95 -15.39 0.132 1879
 1881 3 -45.11 77.92 -15.5 0.116 1880
 1882 3 -45.18 77.97 -15.59 0.175 1881
 1883 3 -45.26 78.03 -15.67 0.193 1882
 1884 3 -45.26 78.3 -15.86 0.153 1883
 1885 3 -45.33 78.39 -16.05 0.107 1884
 1886 3 -45.26 78.47 -16.17 0.129 1885
 1887 3 -45.15 78.48 -16.33 0.079 1886
 1888 3 -45.11 78.47 -16.46 0.125 1887
 1889 3 -45.08 78.42 -16.6 0.189 1888
 1890 3 -45.04 78.45 -16.73 0.23 1889
 1891 3 -45.29 78.09 -16.83 0.114 1890
 1892 3 -45.28 77.91 -16.98 0.059 1891
 1893 3 -45.33 77.74 -17.01 0.077 1892
 1894 3 -45.44 77.7 -16.96 0.053 1893
 1895 3 -45.53 77.59 -16.92 0.047 1894
 1896 3 -45.58 77.41 -16.87 0.1 1895
 1897 3 -45.72 77.39 -16.8 0.117 1896
 1898 3 -45.9 77.42 -16.83 0.035 1897
 1899 3 -46.14 77.45 -16.85 0.113 1898
 1900 3 -46.3 77.53 -16.92 0.1 1899
 1901 3 -44.94 78.68 -16.94 0.148 1890
 1902 3 -44.93 78.85 -17.03 0.16 1901
 1903 3 -44.83 79.1 -17.06 0.124 1902
 1904 3 -44.83 79.32 -17.1 0.167 1903
 1905 3 -44.82 79.49 -17.08 0.234 1904
 1906 3 -44.86 79.65 -17.08 0.265 1905
 1907 3 -44.97 79.74 -17.01 0.339 1906
 1908 3 -45.03 79.86 -16.92 0.351 1907
 1909 3 -44.97 80.07 -16.81 0.335 1908
 1910 3 -44.94 80.28 -16.71 0.36 1909
 1911 3 -45.03 80.39 -16.78 0.38 1910
 1912 3 -45.01 80.61 -16.76 0.389 1911
 1913 3 -45.09 80.75 -16.78 0.403 1912
 1914 3 -45.19 80.87 -16.69 0.411 1913
 1915 3 -45.26 81 -16.62 0.367 1914
 1916 3 -45.41 80.98 -16.21 0.135 1915
 1917 3 -45.65 80.95 -16.26 0.084 1916
 1918 3 -45.78 80.97 -16.35 0.084 1917
 1919 3 -45.8 81.14 -16.37 0.115 1918
 1920 3 -45.91 81.25 -16.48 0.082 1919
 1921 3 -45.47 81.03 -16.03 0.049 1916
 1922 3 -45.47 80.94 -15.96 0.087 1921
 1923 3 -45.54 80.95 -15.83 0.167 1922
 1924 3 -45.48 80.97 -15.74 0.166 1923
 1925 3 -45.22 81.06 -15.65 0.053 1924
 1926 3 -45.09 80.94 -15.64 0.111 1925
 1927 3 -45.14 80.83 -15.61 0.000125 1926
 1928 3 -45.33 81.11 -16.69 0.282 1915
 1929 3 -45.48 81.16 -16.8 0.128 1928
 1930 3 -45.65 81.25 -16.83 0.108 1929
 1931 3 -45.79 81.27 -16.85 0.12 1930
 1932 3 -45.87 81.31 -16.92 0.165 1931
 1933 3 -46.01 81.25 -17.12 0.125 1932
 1934 3 -46.05 81.21 -17.28 0.136 1933
 1935 3 -46.07 81.1 -17.39 0.114 1934
 1936 3 -46.12 80.97 -17.48 0.127 1935
 1937 3 -46.15 80.9 -17.58 0.184 1936
 1938 3 -46.19 80.97 -17.8 0.137 1937
 1939 3 -46.19 81.02 -17.96 0.102 1938
 1940 3 -46.19 81.05 -18.1 0.129 1939
 1941 3 -46.26 81.02 -18.26 0.134 1940
 1942 3 -46.09 81.24 -18.44 0.131 1941
 1943 3 -46.15 81.35 -18.51 0.049 1942
 1944 3 -46.29 81.41 -18.62 0.124 1943
 1945 3 -46.47 81.36 -18.69 0.129 1944
 1946 3 -46.54 81.54 -18.78 0.135 1945
 1947 3 -46.59 81.66 -18.83 0.159 1946
 1948 3 -45.91 81.3 -18.53 0.113 1942
 1949 3 -45.79 81.4 -18.6 0.125 1948
 1950 3 -45.69 81.51 -18.76 0.129 1949
 1951 3 -45.58 81.58 -18.89 0.136 1950
 1952 3 -45.43 81.69 -18.96 0.135 1951
 1953 3 -45.27 81.79 -18.99 0.196 1952
 1954 3 -45.17 81.85 -19.01 0.276 1953
 1955 3 -45.22 82.32 -18.76 0.114 1954
 1956 3 -45.24 82.57 -18.65 0.122 1955
 1957 3 -45.28 82.71 -18.62 0.124 1956
 1958 3 -45.32 82.91 -18.62 0.094 1957
 1959 3 -45.33 83.1 -18.71 0.095 1958
 1960 3 -45.15 83.21 -18.76 0.127 1959
 1961 3 -45.13 83.43 -18.58 0.079 1960
 1962 3 -45.14 83.55 -18.56 0.093 1961
 1963 3 -45.21 83.71 -18.48 0.109 1962
 1964 3 -45.21 83.94 -18.35 0.122 1963
 1965 3 -45.24 84.13 -18.3 0.072 1964
 1966 3 -45.24 84.3 -18.26 0.067 1965
 1967 3 -45.18 84.44 -18.3 0.079 1966
 1968 3 -45.24 84.57 -18.28 0.059 1967
 1969 3 -45.29 84.68 -18.3 0.091 1968
 1970 3 -45.35 84.82 -18.3 0.102 1969
 1971 3 -45.46 84.96 -18.28 0.11 1970
 1972 3 -45.6 85.07 -18.28 0.132 1971
 1973 3 -45.71 85.21 -18.28 0.126 1972
 1974 3 -45.74 85.35 -18.24 0.138 1973
 1975 3 -45.83 85.54 -18.17 0.126 1974
 1976 3 -45.92 85.71 -18.15 0.126 1975
 1977 3 -45.9 85.91 -18.21 0.112 1976
 1978 3 -45.89 86.1 -18.24 0.083 1977
 1979 3 -45.93 86.21 -18.3 0.117 1978
 1980 3 -45.88 86.4 -18.3 0.049 1979
 1981 3 -45.77 86.52 -18.31 0.104 1980
 1982 3 -45.74 86.65 -18.26 0.075 1981
 1983 3 -45.74 86.77 -18.26 0.11 1982
 1984 3 -45.77 86.88 -18.31 0.146 1983
 1985 3 -45.78 86.88 -18.56 0.067 1984
 1986 3 -45.75 86.91 -18.69 0.061 1985
 1987 3 -45.75 86.9 -18.83 0.088 1986
 1988 3 -45.81 86.85 -18.94 0.144 1987
 1989 3 -45.9 86.85 -19.05 0.174 1988
 1990 3 -46.08 86.57 -19.06 0.216 1989
 1991 3 -46.24 86.79 -19.12 0.104 1990
 1992 3 -46.4 86.77 -19.08 0.061 1991
 1993 3 -46.14 86.27 -19.08 0.159 1990
 1994 3 -46.22 86.02 -19.06 0.061 1993
 1995 3 -46.29 85.91 -19.03 0.083 1994
 1996 3 -46.35 85.74 -19.05 0.123 1995
 1997 3 -46.27 85.65 -19.15 0.179 1996
 1998 3 -46.43 85.54 -19.14 0.065 1997
 1999 3 -45.93 87.1 -19.12 0.123 1989
 2000 3 -45.88 87.29 -19.06 0.082 1999
 2001 3 -45.85 87.43 -18.99 0.092 2000
 2002 3 -45.85 87.57 -18.99 0.076 2001
 2003 3 -45.72 87.71 -18.96 0.141 2002
 2004 3 -45.82 87.94 -18.94 0.092 2003
 2005 3 -45.85 88.05 -18.92 0.127 2004
 2006 3 -45.86 88.16 -18.96 0.218 2005
 2007 3 -45.89 88.44 -18.65 0.097 2006
 2008 3 -45.92 88.57 -18.6 0.093 2007
 2009 3 -46.03 88.69 -18.56 0.08 2008
 2010 3 -45.88 88.18 -19.24 0.144 2006
 2011 3 -46.1 88.11 -19.53 0.135 2010
 2012 3 -46.21 88.1 -19.56 0.116 2011
 2013 3 -46.33 88.19 -19.58 0.097 2012
 2014 3 -45.49 88.27 -19.08 0.138 2010
 2015 3 -45.28 88.38 -19.1 0.051 2014
 2016 3 -45.17 88.44 -19.24 0.144 2015
 2017 3 -44.96 88.38 -19.3 0.136 2016
 2018 3 -44.77 88.44 -19.31 0.125 2017
 2019 3 -44.57 88.52 -19.33 0.063 2018
 2020 3 -44.97 81.66 -19.19 0.167 1954
 2021 3 -44.86 81.66 -19.33 0.22 2020
 2022 3 -44.83 81.63 -19.53 0.296 2021
 2023 3 -44.82 81.54 -19.65 0.33 2022
 2024 3 -44.71 82.05 -19.8 0.071 2023
 2025 3 -44.64 82.16 -19.87 0.108 2024
 2026 3 -44.53 82.27 -19.92 0.1 2025
 2027 3 -44.43 82.38 -19.99 0.128 2026
 2028 3 -44.42 82.51 -20.08 0.171 2027
 2029 3 -44.36 82.69 -20.15 0.111 2028
 2030 3 -44.31 82.8 -20.24 0.13 2029
 2031 3 -44.46 82.85 -20.37 0.128 2030
 2032 3 -44.47 82.88 -20.51 0.165 2031
 2033 3 -44.53 82.99 -20.67 0.139 2032
 2034 3 -44.72 83.19 -20.8 0.14 2033
 2035 3 -44.78 83.29 -20.9 0.138 2034
 2036 3 -44.75 83.41 -21.01 0.127 2035
 2037 3 -44.75 83.47 -21.12 0.167 2036
 2038 3 -44.63 83.65 -21.17 0.16 2037
 2039 3 -44.75 83.74 -21.21 0.07 2038
 2040 3 -44.81 83.83 -21.21 0.092 2039
 2041 3 -44.82 83.96 -21.19 0.113 2040
 2042 3 -44.83 84.15 -21.14 0.076 2041
 2043 3 -44.88 84.3 -21.12 0.138 2042
 2044 3 -44.93 84.41 -21.1 0.143 2043
 2045 3 -44.96 84.58 -21.21 0.104 2044
 2046 3 -44.96 84.69 -21.35 0.106 2045
 2047 3 -44.33 83.8 -21.21 0.114 2038
 2048 3 -44.27 83.96 -21.24 0.124 2047
 2049 3 -44.13 84.18 -21.26 0.122 2048
 2050 3 -44.02 84.32 -21.23 0.13 2049
 2051 3 -43.89 84.41 -21.26 0.133 2050
 2052 3 -43.72 84.51 -21.3 0.116 2051
 2053 3 -43.6 84.63 -21.31 0.134 2052
 2054 3 -43.45 84.69 -21.35 0.143 2053
 2055 3 -43.25 84.74 -21.42 0.123 2054
 2056 3 -43.07 84.82 -21.44 0.084 2055
 2057 3 -42.96 84.91 -21.46 0.095 2056
 2058 3 -42.88 85.02 -21.51 0.107 2057
 2059 3 -42.72 85.15 -21.55 0.08 2058
 2060 3 -42.57 85.22 -21.62 0.154 2059
 2061 3 -42.4 85.27 -21.6 0.172 2060
 2062 3 -42.28 85.4 -21.58 0.158 2061
 2063 3 -42.18 85.64 -21.51 0.116 2062
 2064 3 -42.07 85.75 -21.51 0.136 2063
 2065 3 -41.86 85.82 -21.55 0.135 2064
 2066 3 -41.7 85.95 -21.53 0.116 2065
 2067 3 -41.61 86.12 -21.49 0.11 2066
 2068 3 -41.6 86.29 -21.48 0.114 2067
 2069 3 -41.43 86.34 -21.51 0.119 2068
 2070 3 -41.32 86.4 -21.49 0.133 2069
 2071 3 -41.2 86.48 -21.49 0.185 2070
 2072 3 -41.08 86.54 -21.51 0.211 2071
 2073 3 -40.95 86.7 -21.65 0.216 2072
 2074 3 -40.75 86.81 -21.89 0.114 2073
 2075 3 -40.6 86.75 -21.92 0.000125 2074
 2076 3 -40.82 86.76 -21.46 0.225 2073
 2077 3 -40.78 86.87 -21.44 0.241 2076
 2078 3 -40.56 86.98 -21.37 0.23 2077
 2079 3 -40.32 87.1 -21.3 0.108 2078
 2080 3 -40.28 87.2 -21.21 0.125 2079
 2081 3 -40.25 87.45 -21.17 0.111 2080
 2082 3 -40.18 87.6 -21.08 0.106 2081
 2083 3 -40.14 87.68 -20.98 0.16 2082
 2084 3 -40.18 87.43 -20.83 0.099 2083
 2085 3 -40.21 87.48 -20.69 0.079 2084
 2086 3 -40.31 87.45 -20.58 0.108 2085
 2087 3 -40.38 87.43 -20.49 0.167 2086
 2088 3 -40.58 87.28 -20.56 0.095 2087
 2089 3 -40.67 87.17 -20.58 0.08 2088
 2090 3 -40.03 87.93 -20.87 0.161 2083
 2091 3 -39.93 88.01 -20.76 0.179 2090
 2092 3 -39.9 88.25 -20.69 0.185 2091
 2093 3 -40 88.46 -20.64 0.172 2092
 2094 3 -40 88.59 -20.51 0.204 2093
 2095 3 -39.99 88.68 -20.44 0.232 2094
 2096 3 -39.82 88.81 -20.35 0.107 2095
 2097 3 -39.78 89 -20.3 0.106 2096
 2098 3 -39.75 89.09 -20.21 0.14 2097
 2099 3 -39.64 89.14 -20.15 0.163 2098
 2100 3 -39.47 89.29 -20.12 0.166 2099
 2101 3 -39.54 89.54 -20.08 0.1 2100
 2102 3 -39.5 89.68 -20.03 0.1 2101
 2103 3 -39.5 89.78 -19.94 0.092 2102
 2104 3 -39.46 89.85 -19.85 0.11 2103
 2105 3 -39.42 90.06 -19.71 0.149 2104
 2106 3 -39.32 90.39 -19.71 0.149 2105
 2107 3 -39.21 90.56 -19.74 0.123 2106
 2108 3 -39.13 90.71 -19.69 0.165 2107
 2109 3 -39 90.82 -19.71 0.248 2108
 2110 3 -38.61 90.85 -19.96 0.091 2109
 2111 3 -38.56 91 -20.03 0.07 2110
 2112 3 -38.57 91.1 -20.01 0.102 2111
 2113 3 -38.67 91.18 -20.01 0.107 2112
 2114 3 -38.71 91.29 -19.96 0.07 2113
 2115 3 -39.32 90.95 -19.46 0.168 2109
 2116 3 -39.47 91.07 -19.35 0.113 2115
 2117 3 -39.57 91.18 -19.26 0.126 2116
 2118 3 -39.6 91.37 -19.15 0.095 2117
 2119 3 -39.67 91.45 -18.99 0.118 2118
 2120 3 -39.77 91.64 -18.92 0.128 2119
 2121 3 -39.92 91.73 -18.85 0.168 2120
 2122 3 -40.02 91.84 -18.83 0.245 2121
 2123 3 -40.15 91.96 -18.62 0.189 2122
 2124 3 -39.99 92.1 -18.51 0.109 2123
 2125 3 -39.96 92.25 -18.51 0.08 2124
 2126 3 -39.97 92.39 -18.46 0.118 2125
 2127 3 -40.11 92.54 -18.3 0.073 2126
 2128 3 -40.15 92.53 -18.19 0.065 2127
 2129 3 -40.2 92.59 -18.08 0.048 2128
 2130 3 -40.38 92.62 -18.05 0.114 2129
 2131 3 -40.53 92.68 -18.05 0.103 2130
 2132 3 -40.68 92.65 -17.99 0.06 2131
 2133 3 -44.99 83.38 -21.05 0.089 2037
 2134 3 -45.1 83.4 -21.1 0.094 2133
 2135 3 -45.25 83.51 -21.1 0.111 2134
 2136 3 -45.36 83.71 -21.35 0.094 2135
 2137 3 -45.39 83.8 -21.4 0.15 2136
 2138 3 -45.46 83.99 -21.35 0.042 2137
 2139 3 -44.76 81.07 -19.69 0.226 2023
 2140 3 -44.68 80.88 -19.74 0.275 2139
 2141 3 -44.58 80.88 -19.94 0.3 2140
 2142 3 -44.61 80.8 -20.05 0.258 2141
 2143 3 -44.72 80.71 -20.12 0.206 2142
 2144 3 -45.07 80.85 -20.1 0.074 2143
 2145 3 -45.19 80.8 -20.06 0.08 2144
 2146 3 -45.29 80.66 -20.08 0.074 2145
 2147 3 -44.76 80.55 -20.24 0.134 2143
 2148 3 -44.73 80.38 -20.42 0.161 2147
 2149 3 -44.69 80.36 -20.55 0.222 2148
 2150 3 -44.72 80.11 -20.53 0.139 2149
 2151 3 -44.69 80.07 -20.69 0.139 2150
 2152 3 -44.75 80.07 -20.81 0.156 2151
 2153 3 -44.54 80.02 -21.01 0.14 2152
 2154 3 -44.4 79.94 -21.12 0.136 2153
 2155 3 -44.26 79.86 -21.26 0.103 2154
 2156 3 -44.11 79.74 -21.28 0.122 2155
 2157 3 -44.08 79.69 -21.37 0.148 2156
 2158 3 -44.04 79.69 -21.53 0.189 2157
 2159 3 -43.83 79.47 -21.44 0.171 2158
 2160 3 -43.72 79.3 -21.46 0.19 2159
 2161 3 -43.54 79.19 -21.39 0.202 2160
 2162 3 -43.3 79.13 -21.35 0.183 2161
 2163 3 -43.03 79.1 -21.21 0.181 2162
 2164 3 -42.87 79.02 -21.15 0.211 2163
 2165 3 -42.75 79.02 -21.19 0.251 2164
 2166 3 -42.57 79.05 -21.24 0.282 2165
 2167 3 -42.43 79.05 -21.24 0.341 2166
 2168 3 -42.26 79.04 -21.31 0.402 2167
 2169 3 -42.09 79.01 -21.33 0.46 2168
 2170 3 -41.98 78.95 -21.37 0.492 2169
 2171 3 -41.82 79.09 -21.35 0.408 2170
 2172 3 -41.57 79.35 -21.37 0.23 2171
 2173 3 -41.4 79.48 -21.53 0.173 2172
 2174 3 -41.29 79.54 -21.46 0.143 2173
 2175 3 -41.09 79.64 -21.44 0.121 2174
 2176 3 -40.94 79.68 -21.53 0.19 2175
 2177 3 -40.84 79.7 -21.49 0.204 2176
 2178 3 -40.86 79.6 -21.26 0.185 2177
 2179 3 -40.97 79.56 -21.08 0.166 2178
 2180 3 -41.09 79.62 -20.9 0.099 2179
 2181 3 -41.07 79.64 -20.76 0.099 2180
 2182 3 -41.16 79.59 -20.62 0.182 2181
 2183 3 -41.04 79.84 -20.49 0.069 2182
 2184 3 -41.07 79.9 -20.37 0.086 2183
 2185 3 -41.11 79.92 -20.24 0.125 2184
 2186 3 -41.08 80.12 -20.17 0.126 2185
 2187 3 -40.97 80.03 -20.01 0.091 2186
 2188 3 -40.83 80.03 -19.98 0.101 2187
 2189 3 -40.71 80.06 -19.9 0.07 2188
 2190 3 -40.78 80.2 -19.74 0.145 2189
 2191 3 -41 80.31 -20.24 0.076 2186
 2192 3 -40.94 80.43 -20.3 0.108 2191
 2193 3 -40.83 80.45 -20.3 0.059 2192
 2194 3 -40.69 79.81 -21.8 0.135 2177
 2195 3 -40.69 79.9 -21.85 0.159 2194
 2196 3 -40.41 80 -21.9 0.049 2195
 2197 3 -40.29 80.09 -21.94 0.095 2196
 2198 3 -40.26 80.21 -21.98 0.126 2197
 2199 3 -40.11 80.34 -22.17 0.127 2198
 2200 3 -40.04 80.45 -22.31 0.134 2199
 2201 3 -39.96 80.57 -22.42 0.116 2200
 2202 3 -44.68 80.63 -20.74 0.142 2149
 2203 3 -44.72 80.52 -20.83 0.058 2202
 2204 3 -45.78 81.62 -16.8 0.083 1932
 2205 3 -45.82 81.81 -16.76 0.142 2204
 2206 3 -45.79 82 -16.71 0.142 2205
 2207 3 -45.81 82.05 -16.6 0.135 2206
 2208 3 -45.74 82.25 -16.48 0.118 2207
 2209 3 -45.64 82.19 -16.4 0.114 2208
 2210 3 -45.77 82.17 -16.15 0.109 2209
 2211 3 -45.79 82.22 -15.99 0.115 2210
 2212 3 -45.86 82.14 -15.86 0.092 2211
 2213 3 -45.83 82.08 -15.69 0.092 2212
 2214 3 -45.78 82 -15.61 0.09 2213
 2215 3 -45.78 81.92 -15.41 0.107 2214
 2216 3 -45.78 81.95 -15.31 0.135 2215
 2217 3 -45.9 82.12 -15.23 0.062 2216
 2218 3 -45.9 82.2 -15.11 0.102 2217
 2219 3 -45.93 82.28 -15 0.1 2218
 2220 3 -45.71 81.86 -15.14 0.094 2216
 2221 3 -45.67 81.86 -14.98 0.114 2220
 2222 3 -45.74 81.89 -14.89 0.131 2221
 2223 3 -45.81 81.95 -14.74 0.151 2222
 2224 3 -45.82 81.95 -14.56 0.117 2223
 2225 3 -45.96 81.95 -14.39 0.138 2224
 2226 3 -46.02 81.86 -14.26 0.082 2225
 2227 3 -46.03 81.7 -14.28 0.102 2226
 2228 3 -46.06 81.56 -14.22 0.000125 2227
 2229 3 -45.89 82.08 -16.53 0.055 2207
 2230 3 -46.1 82.2 -16.56 0.136 2229
 2231 3 -46.25 82.2 -16.49 0.117 2230
 2232 3 -46.43 82.22 -16.39 0.115 2231
 2233 3 -46.65 82.34 -16.3 0.092 2232
 2234 3 -46.75 82.48 -16.26 0.046 2233
 2235 3 -42.38 81.6 -6.97 0.105 1778
 2236 3 -42.46 81.54 -6.88 0.062 2235
 2237 3 -42.47 81.52 -6.73 0.078 2236
 2238 3 -42.46 81.55 -6.48 0.097 2237
 2239 3 -42.52 81.66 -6.36 0.072 2238
 2240 3 -42.5 81.74 -6.3 0.074 2239
 2241 3 -42.43 81.44 -6.39 0.082 2238
 2242 3 -42.45 81.4 -6.23 0.083 2241
 2243 3 -42.39 81.3 -6.11 0.081 2242
 2244 3 -41.32 81.76 -4.56 0.073 1759
 2245 3 -41.28 81.69 -4.73 0.091 2244
 2246 3 -41.29 82.19 -0.84 0.47 1736
 2247 3 -41.52 82.16 -0.81 0.466 2246
 2248 3 -41.68 82.07 -0.73 0.452 2247
 2249 3 -41.82 82.1 -0.67 0.43 2248
 2250 3 -41.96 82.07 -0.59 0.391 2249
 2251 3 -42.07 82.02 -0.44 0.374 2250
 2252 3 -42.1 82.05 -0.28 0.393 2251
 2253 3 -42.18 82.19 -0.24 0.405 2252
 2254 3 -42.21 82.27 -0.09 0.41 2253
 2255 3 -42.28 82.38 -0.02 0.422 2254
 2256 3 -42.33 82.41 0.12 0.458 2255
 2257 3 -42.53 82.44 0.15 0.495 2256
 2258 3 -42.82 82.46 0.13 0.347 2257
 2259 3 -43.21 82.47 0.06 0.281 2258
 2260 3 -43.32 82.6 0.01 0.272 2259
 2261 3 -43.49 82.66 0.06 0.268 2260
 2262 3 -43.7 82.72 0.12 0.28 2261
 2263 3 -43.81 82.8 0.13 0.309 2262
 2264 3 -44.07 82.76 0.16 0.26 2263
 2265 3 -44.35 82.76 0.1 0.239 2264
 2266 3 -44.54 82.8 0.1 0.228 2265
 2267 3 -44.68 82.76 0.03 0.201 2266
 2268 3 -44.88 82.74 0 0.222 2267
 2269 3 -45 82.69 -0.06 0.235 2268
 2270 3 -45.13 82.6 -0.25 0.27 2269
 2271 3 -45.21 82.47 -0.38 0.268 2270
 2272 3 -45.36 82.46 -0.44 0.294 2271
 2273 3 -45.52 82.49 -0.52 0.293 2272
 2274 3 -45.89 82.66 -0.51 0.189 2273
 2275 3 -46.11 82.69 -0.53 0.15 2274
 2276 3 -46.27 82.71 -0.56 0.157 2275
 2277 3 -46.43 82.72 -0.59 0.157 2276
 2278 3 -46.63 82.77 -0.56 0.177 2277
 2279 3 -46.82 82.76 -0.59 0.143 2278
 2280 3 -47 82.74 -0.58 0.164 2279
 2281 3 -47.18 82.68 -0.57 0.17 2280
 2282 3 -47.38 82.63 -0.53 0.17 2281
 2283 3 -47.49 82.52 -0.53 0.169 2282
 2284 3 -47.58 82.44 -0.56 0.2 2283
 2285 3 -47.42 82.32 -0.79 0.093 2284
 2286 3 -47.43 82.27 -0.88 0.117 2285
 2287 3 -47.88 82.47 -0.4 0.136 2284
 2288 3 -48.07 82.39 -0.39 0.164 2287
 2289 3 -48.2 82.33 -0.33 0.203 2288
 2290 3 -48.29 82.25 -0.26 0.249 2289
 2291 3 -48.14 82.23 0 0.14 2290
 2292 3 -48.13 82.16 0.07 0.094 2291
 2293 3 -48.22 82.17 0.22 0.101 2292
 2294 3 -48.28 82.06 0.32 0.113 2293
 2295 3 -48.18 82.09 0.47 0.063 2294
 2296 3 -48.24 82.12 0.56 0.06 2295
 2297 3 -48.32 82.09 0.66 0.09 2296
 2298 3 -48.35 81.95 0.8 0.098 2297
 2299 3 -48.4 81.92 0.99 0.123 2298
 2300 3 -48.33 81.95 1.2 0.114 2299
 2301 3 -48.39 81.97 1.39 0.102 2300
 2302 3 -48.4 81.95 1.5 0.077 2301
 2303 3 -48.46 81.81 1.56 0.123 2302
 2304 3 -48.54 81.81 1.65 0.114 2303
 2305 3 -48.72 81.72 1.74 0.062 2304
 2306 3 -48.53 82.28 -0.32 0.245 2290
 2307 3 -48.71 82.27 -0.3 0.219 2306
 2308 3 -48.93 82.42 -0.2 0.204 2307
 2309 3 -49.04 82.45 -0.18 0.209 2308
 2310 3 -49.18 82.5 -0.18 0.161 2309
 2311 3 -49.36 82.44 -0.15 0.179 2310
 2312 3 -49.53 82.44 -0.12 0.165 2311
 2313 3 -49.68 82.39 -0.06 0.169 2312
 2314 3 -49.79 82.31 -0.09 0.204 2313
 2315 3 -49.96 82.22 -0.12 0.212 2314
 2316 3 -50.07 82.11 -0.26 0.208 2315
 2317 3 -50.22 82.08 -0.33 0.257 2316
 2318 3 -50.43 82 -0.42 0.254 2317
 2319 3 -50.53 81.92 -0.54 0.27 2318
 2320 3 -50.68 81.86 -0.56 0.26 2319
 2321 3 -50.83 81.8 -0.61 0.244 2320
 2322 3 -51 81.8 -0.67 0.262 2321
 2323 3 -51.13 81.77 -0.78 0.221 2322
 2324 3 -51.27 81.72 -0.75 0.201 2323
 2325 3 -51.35 81.75 -0.96 0.175 2324
 2326 3 -51.47 81.66 -1.1 0.167 2325
 2327 3 -51.53 81.52 -1.29 0.128 2326
 2328 3 -51.6 81.47 -1.48 0.144 2327
 2329 3 -51.74 81.42 -1.59 0.136 2328
 2330 3 -51.75 81.39 -1.73 0.17 2329
 2331 3 -51.49 81.72 -1.6 0.11 2330
 2332 3 -51.43 81.78 -1.52 0.081 2331
 2333 3 -52 81.25 -2 0.143 2330
 2334 3 -52.07 81.22 -2.14 0.164 2333
 2335 3 -52.1 81.17 -2.25 0.178 2334
 2336 3 -52.28 81.14 -2.25 0.196 2335
 2337 3 -52.47 81.05 -2.27 0.123 2336
 2338 3 -52.63 80.94 -2.27 0.13 2337
 2339 3 -52.78 80.89 -2.29 0.117 2338
 2340 3 -52.82 80.95 -2.2 0.135 2339
 2341 3 -52.93 80.98 -2.23 0.186 2340
 2342 3 -53.17 81 -2.27 0.237 2341
 2343 3 -53.39 80.97 -2.35 0.24 2342
 2344 3 -53.54 80.86 -2.56 0.164 2343
 2345 3 -53.64 80.72 -2.62 0.123 2344
 2346 3 -53.71 80.61 -2.68 0.156 2345
 2347 3 -53.7 80.58 -2.85 0.185 2346
 2348 3 -53.89 80.39 -2.85 0.186 2347
 2349 3 -53.99 80.3 -2.89 0.267 2348
 2350 3 -54.05 80.19 -2.93 0.355 2349
 2351 3 -54.09 80.17 -3.06 0.426 2350
 2352 3 -54.01 80.09 -3.18 0.481 2351
 2353 3 -53.94 80.09 -3.37 0.495 2352
 2354 3 -53.87 80.03 -3.45 0.492 2353
 2355 3 -53.43 80 -3.54 0.079 2354
 2356 3 -53.36 80.11 -3.56 0.065 2355
 2357 3 -53.21 80.08 -3.58 0.058 2356
 2358 3 -53.11 80 -3.6 0.067 2357
 2359 3 -53 79.94 -3.62 0.038 2358
 2360 3 -53.79 79.81 -3.39 0.333 2354
 2361 3 -53.26 79.5 -3.33 0.069 2360
 2362 3 -53.15 79.33 -3.37 0.07 2361
 2363 3 -53.01 79.28 -3.41 0.076 2362
 2364 3 -52.86 79.25 -3.47 0.082 2363
 2365 3 -52.76 79.09 -3.45 0.085 2364
 2366 3 -52.68 78.97 -3.43 0.105 2365
 2367 3 -52.57 78.92 -3.47 0.102 2366
 2368 3 -52.44 78.92 -3.37 0.11 2367
 2369 3 -52.29 78.78 -3.29 0.081 2368
 2370 3 -52.25 78.69 -3.25 0.000125 2369
 2371 3 -53.75 79.72 -3.35 0.333 2370
 2372 3 -54.02 80.67 -3.89 0.155 2371
 2373 3 -53.97 80.75 -4.07 0.148 2372
 2374 3 -53.93 80.81 -4.19 0.143 2373
 2375 3 -53.96 80.92 -4.3 0.209 2374
 2376 3 -54.15 81.22 -3.91 0.158 2375
 2377 3 -54.22 81.14 -3.73 0.128 2376
 2378 3 -54.21 81.08 -3.6 0.088 2377
 2379 3 -54.25 81.12 -3.5 0.111 2378
 2380 3 -54.31 81.16 -3.43 0.098 2379
 2381 3 -54.5 81.31 -3.27 0.083 2380
 2382 3 -54.54 81.37 -3.18 0.081 2381
 2383 3 -54.61 81.45 -3.18 0.077 2382
 2384 3 -54.64 81.58 -3.04 0.106 2383
 2385 3 -54.7 81.67 -2.98 0.159 2384
 2386 3 -54.78 81.8 -2.95 0.11 2385
 2387 3 -54.78 81.87 -2.85 0.102 2386
 2388 3 -54.78 82.03 -2.83 0.135 2387
 2389 3 -54.83 82.14 -2.87 0.118 2388
 2390 3 -54.89 82.3 -2.93 0.104 2389
 2391 3 -55.03 82.36 -3.06 0.12 2390
 2392 3 -55.04 82.48 -3.12 0.159 2391
 2393 3 -55.03 82.61 -3.08 0.128 2392
 2394 3 -55.07 82.78 -3.1 0.148 2393
 2395 3 -55.06 82.97 -3 0.12 2394
 2396 3 -55.07 83.06 -2.89 0.154 2395
 2397 3 -55.14 83.2 -2.68 0.154 2396
 2398 3 -55.32 83.28 -2.58 0.165 2397
 2399 3 -55.56 83.42 -2.47 0.173 2398
 2400 3 -55.71 83.56 -2.45 0.171 2399
 2401 3 -55.78 83.73 -2.35 0.184 2400
 2402 3 -55.75 83.87 -2.29 0.198 2401
 2403 3 -55.4 83.95 -2.27 0.094 2402
 2404 3 -55.28 83.95 -2.18 0.089 2403
 2405 3 -55.14 83.92 -2.14 0.105 2404
 2406 3 -54.99 83.81 -2.02 0.101 2405
 2407 3 -54.85 83.73 -2.02 0.113 2406
 2408 3 -54.63 83.75 -2.02 0.104 2407
 2409 3 -54.47 83.69 -2.06 0.097 2408
 2410 3 -54.45 83.56 -2.2 0.096 2409
 2411 3 -54.38 83.47 -2.27 0.144 2410
 2412 3 -54.54 83.47 -2 0.097 2411
 2413 3 -54.63 83.39 -2 0.145 2412
 2414 3 -54.63 83.2 -2.02 0.082 2413
 2415 3 -54.65 83.19 -1.85 0.084 2414
 2416 3 -54.7 83.2 -1.74 0.061 2415
 2417 3 -54.81 83.16 -1.75 0.101 2416
 2418 3 -54.95 83.05 -1.78 0.064 2417
 2419 3 -54.96 83.08 -1.65 0.12 2418
 2420 3 -55 83.2 -1.6 0.106 2419
 2421 3 -55.03 83.25 -1.43 0.087 2420
 2422 3 -54.25 83.45 -2.52 0.122 2411
 2423 3 -54.27 83.42 -2.68 0.056 2422
 2424 3 -54.14 83.41 -2.77 0.087 2423
 2425 3 -54.11 83.42 -2.93 0.119 2424
 2426 3 -53.95 83.45 -3.04 0.112 2425
 2427 3 -53.83 83.42 -3.1 0.086 2426
 2428 3 -53.68 83.5 -3.16 0.114 2427
 2429 3 -53.5 83.5 -3.2 0.062 2428
 2430 3 -53.38 83.5 -3.23 0.095 2429
 2431 3 -53.21 83.44 -3.27 0.071 2430
 2432 3 -53.15 83.36 -3.41 0.117 2431
 2433 3 -53.04 83.36 -3.41 0.064 2432
 2434 3 -56.07 83.89 -2.31 0.101 2402
 2435 3 -56.18 83.98 -2.31 0.123 2434
 2436 3 -56.29 84.06 -2.35 0.142 2435
 2437 3 -56.42 84.11 -2.45 0.178 2436
 2438 3 -56.17 84.39 -2.25 0.087 2437
 2439 3 -56.18 84.61 -2.31 0.101 2438
 2440 3 -56.78 84.03 -2.62 0.109 2437
 2441 3 -56.92 84.05 -2.66 0.114 2440
 2442 3 -57.07 84.03 -2.62 0.1 2441
 2443 3 -57.21 84 -2.66 0.089 2442
 2444 3 -57.29 84 -2.77 0.107 2443
 2445 3 -57.39 83.97 -2.87 0.116 2444
 2446 3 -57.47 83.87 -2.98 0.156 2445
 2447 3 -57.45 83.7 -3.08 0.178 2446
 2448 3 -57.75 83.8 -3.14 0.088 2447
 2449 3 -57.82 83.77 -3.27 0.113 2448
 2450 3 -58 83.75 -3.33 0.115 2449
 2451 3 -58.08 83.72 -3.41 0.108 2450
 2452 3 -58.28 83.73 -3.48 0.098 2451
 2453 3 -58.42 83.67 -3.47 0.103 2452
 2454 3 -58.56 83.64 -3.48 0.157 2453
 2455 3 -58.75 83.64 -3.37 0.103 2454
 2456 3 -58.86 83.59 -3.31 0.122 2455
 2457 3 -59 83.56 -3.29 0.108 2456
 2458 3 -59.11 83.5 -3.25 0.119 2457
 2459 3 -59.25 83.42 -3.23 0.176 2458
 2460 3 -59.32 83.45 -3.6 0.117 2459
 2461 3 -59.46 83.45 -3.7 0.077 2460
 2462 3 -59.57 83.45 -3.77 0.063 2461
 2463 3 -59.64 83.36 -3.85 0.115 2462
 2464 3 -59.67 83.28 -3.99 0.072 2463
 2465 3 -59.7 83.2 -4.14 0.054 2464
 2466 3 -59.71 83.22 -4.24 0.062 2465
 2467 3 -59.7 83.2 -4.35 0.107 2466
 2468 3 -59.63 83.16 -4.43 0.144 2467
 2469 3 -59.53 83.11 -4.52 0.091 2468
 2470 3 -59.53 83.06 -4.64 0.067 2469
 2471 3 -59.54 83 -4.76 0.057 2470
 2472 3 -59.64 82.92 -4.89 0.066 2471
 2473 3 -59.7 82.89 -5.02 0.093 2472
 2474 3 -59.82 82.83 -5.1 0.108 2473
 2475 3 -59.89 82.58 -5.14 0.088 2474
 2476 3 -59.9 82.45 -5.24 0.124 2475
 2477 3 -59.89 82.31 -5.38 0.114 2476
 2478 3 -59.93 82.23 -5.43 0.14 2477
 2479 3 -60 82.16 -5.4 0.000125 2478
 2480 3 -59.77 83.44 -3.85 0.044 2463
 2481 3 -59.92 83.67 -4.06 0.08 2480
 2482 3 -59.93 83.78 -4.1 0.104 2481
 2483 3 -59.9 83.92 -4.15 0.085 2482
 2484 3 -59.83 84.06 -4.27 0.077 2483
 2485 3 -59.85 84.17 -4.39 0.063 2484
 2486 3 -59.96 84.2 -4.48 0.114 2485
 2487 3 -59.93 84.3 -4.84 0.033 2486
 2488 3 -59.86 84.47 -4.74 0.055 2487
 2489 3 -59.82 84.58 -4.71 0.074 2488
 2490 3 -59.75 84.62 -4.56 0.056 2489
 2491 3 -59.77 84.64 -4.39 0.064 2490
 2492 3 -59.88 84.8 -4.64 0.111 2489
 2493 3 -59.28 83.22 -2.98 0.129 2459
 2494 3 -59.29 83.22 -2.87 0.125 2493
 2495 3 -59.35 83.08 -2.75 0.148 2494
 2496 3 -59.5 83.06 -2.66 0.185 2495
 2497 3 -59.58 82.92 -2.56 0.258 2496
 2498 3 -59.68 82.84 -2.48 0.393 2497
 2499 3 -59.64 82.58 -2.85 0.06 2498
 2500 3 -59.6 82.58 -2.98 0.104 2499
 2501 3 -59.63 82.5 -3.16 0.097 2500
 2502 3 -59.82 82.7 -2.39 0.487 2498
 2503 3 -59.85 82.61 -2.31 0.521 2502
 2504 3 -59.46 82.58 -1.66 0.193 2503
 2505 3 -59.36 82.73 -1.5 0.109 2504
 2506 3 -59.28 82.77 -1.35 0.098 2505
 2507 3 -59.14 82.86 -1.28 0.087 2506
 2508 3 -59.07 82.92 -1.13 0.115 2507
 2509 3 -59.07 82.97 -0.92 0.13 2508
 2510 3 -59.1 83.11 -0.86 0.147 2509
 2511 3 -59.06 83.17 -0.76 0.17 2510
 2512 3 -58.68 83.2 -0.75 0.145 2511
 2513 3 -58.58 83.23 -0.7 0.236 2512
 2514 3 -58.39 83.2 -0.44 0.095 2513
 2515 3 -58.28 83.19 -0.46 0.065 2514
 2516 3 -59.4 83.36 -0.68 0.116 2511
 2517 3 -59.42 83.47 -0.62 0.117 2516
 2518 3 -59.43 83.7 -0.48 0.099 2517
 2519 3 -59.45 83.77 -0.32 0.14 2518
 2520 3 -59.61 82.42 -1.65 0.114 2504
 2521 3 -59.61 82.28 -1.62 0.112 2520
 2522 3 -59.63 82.06 -1.67 0.096 2521
 2523 3 -59.57 81.86 -1.81 0.136 2522
 2524 3 -59.5 81.77 -2 0.088 2523
 2525 3 -59.54 81.55 -2.16 0.143 2524
 2526 3 -59.64 81.39 -2.31 0.097 2525
 2527 3 -59.7 81.3 -2.41 0.104 2526
 2528 3 -59.75 81.2 -2.5 0.108 2527
 2529 3 -59.63 81.11 -2.64 0.105 2528
 2530 3 -59.64 81.11 -2.83 0.105 2529
 2531 3 -59.68 81.11 -3.02 0.109 2530
 2532 3 -59.57 81.14 -3.14 0.13 2531
 2533 3 -59.52 81.31 -3.23 0.131 2532
 2534 3 -59.49 81.37 -3.31 0.16 2533
 2535 3 -59.52 81.31 -3.58 0.138 2534
 2536 3 -59.47 81.3 -3.81 0.13 2535
 2537 3 -59.52 81.27 -3.99 0.281 2536
 2538 3 -59.45 81.2 -4.28 0.113 2537
 2539 3 -59.5 81.19 -4.43 0.112 2538
 2540 3 -59.5 81.11 -4.63 0.102 2539
 2541 3 -59.57 81.22 -4.81 0.108 2540
 2542 3 -59.68 81.23 -4.98 0.119 2541
 2543 3 -59.77 81.22 -5.13 0.096 2542
 2544 3 -59.82 81.25 -5.3 0.104 2543
 2545 3 -59.93 81.27 -5.44 0.107 2544
 2546 3 -59.93 81.39 -5.61 0.133 2545
 2547 3 -59.96 81.45 -5.81 0.093 2546
 2548 3 -59.57 81.06 -4.06 0.145 2537
 2549 3 -59.63 80.66 -4.23 0.132 2548
 2550 3 -59.52 80.44 -4.26 0.099 2549
 2551 3 -59.41 80.27 -4.32 0.077 2550
 2552 3 -59.39 80.16 -4.4 0.088 2551
 2553 3 -59.39 80.06 -4.42 0.088 2552
 2554 3 -59.3 79.94 -4.52 0.096 2553
 2555 3 -59.26 79.91 -4.73 0.082 2554
 2556 3 -59.3 79.78 -4.86 0.1 2555
 2557 3 -59.23 79.8 -4.96 0.07 2556
 2558 3 -59.29 79.77 -5.1 0.055 2557
 2559 3 -59.37 79.73 -5.17 0.116 2558
 2560 3 -59.43 79.67 -5.24 0.058 2559
 2561 3 -59.4 79.66 -5.46 0.095 2560
 2562 3 -59.4 79.64 -5.56 0.132 2561
 2563 3 -59.26 79.59 -5.78 0.085 2562
 2564 3 -59.21 79.45 -5.89 0.106 2563
 2565 3 -59.14 79.37 -5.98 0.081 2564
 2566 3 -59.5 81.77 -3.85 0.084 2548
 2567 3 -59.53 81.95 -3.87 0.081 2566
 2568 3 -59.57 82.06 -3.91 0.06 2567
 2569 3 -59.68 82.03 -3.97 0.119 2568
 2570 3 -59.82 82.06 -3.99 0.1 2569
 2571 3 -59.93 82.09 -3.98 0.000125 2570
 2572 3 -60.13 82.56 -2.66 0.122 2503
 2573 3 -57.18 83.59 -3.16 0.089 2447
 2574 3 -57.11 83.56 -3.25 0.101 2573
 2575 3 -56.97 83.52 -3.37 0.099 2574
 2576 3 -56.86 83.53 -3.5 0.088 2575
 2577 3 -56.71 83.59 -3.64 0.114 2576
 2578 3 -56.57 83.61 -3.7 0.1 2577
 2579 3 -56.35 83.64 -3.68 0.098 2578
 2580 3 -56.17 83.61 -3.75 0.091 2579
 2581 3 -56 83.67 -3.73 0.097 2580
 2582 3 -55.95 83.75 -3.66 0.099 2581
 2583 3 -55.95 83.86 -3.62 0.093 2582
 2584 3 -55.88 83.89 -3.52 0.081 2583
 2585 3 -53.83 80.89 -4.65 0.157 2375
 2586 3 -53.82 80.97 -4.84 0.155 2585
 2587 3 -53.78 81.05 -4.98 0.149 2586
 2588 3 -53.78 81.11 -5.09 0.177 2587
 2589 3 -53.72 81.11 -5.26 0.187 2588
 2590 3 -53.49 81.16 -5.07 0.052 2589
 2591 3 -53.38 81.2 -5.03 0.119 2590
 2592 3 -53.28 81.25 -5.02 0.102 2591
 2593 3 -53.77 81.16 -5.47 0.169 2589
 2594 3 -53.75 81.31 -5.6 0.175 2593
 2595 3 -53.78 81.41 -5.74 0.161 2594
 2596 3 -53.67 81.55 -5.93 0.166 2595
 2597 3 -53.63 81.66 -6.07 0.149 2596
 2598 3 -53.64 81.64 -6.22 0.158 2597
 2599 3 -53.63 81.73 -6.36 0.151 2598
 2600 3 -53.6 81.87 -6.56 0.167 2599
 2601 3 -53.5 81.95 -6.72 0.136 2600
 2602 3 -53.5 81.92 -6.94 0.118 2601
 2603 3 -53.47 81.95 -7.13 0.135 2602
 2604 3 -53.53 82 -7.23 0.142 2603
 2605 3 -53.53 82.06 -7.35 0.155 2604
 2606 3 -53.5 82.12 -7.48 0.159 2605
 2607 3 -53.4 82.2 -7.56 0.14 2606
 2608 3 -53.35 82.3 -7.6 0.239 2607
 2609 3 -53.46 82.28 -7.28 0.107 2608
 2610 3 -53.71 82.25 -7.35 0.079 2609
 2611 3 -53.67 82.31 -7.23 0.088 2610
 2612 3 -53.63 82.33 -7.06 0.071 2611
 2613 3 -53.29 82.37 -7.88 0.251 2608
 2614 3 -53.28 82.53 -8.03 0.24 2613
 2615 3 -53.28 82.59 -8.14 0.331 2614
 2616 3 -53.25 81.87 -8.13 0.097 2615
 2617 3 -53.15 81.8 -8.14 0.067 2616
 2618 3 -52.99 81.72 -8.22 0.081 2617
 2619 3 -52.83 81.55 -8.31 0.095 2618
 2620 3 -52.78 81.47 -8.36 0.095 2619
 2621 3 -52.68 81.28 -8.39 0.078 2620
 2622 3 -52.64 81.17 -8.44 0.126 2621
 2623 3 -52.67 81.08 -8.48 0.131 2622
 2624 3 -52.68 80.97 -8.48 0.065 2623
 2625 3 -52.68 80.81 -8.36 0.088 2624
 2626 3 -52.64 80.61 -8.21 0.089 2625
 2627 3 -52.53 80.52 -8.2 0.131 2626
 2628 3 -52.44 80.42 -8.16 0.185 2627
 2629 3 -52.47 80.25 -8.08 0.1 2628
 2630 3 -52.46 80.08 -7.98 0.103 2629
 2631 3 -52.4 79.87 -7.86 0.104 2630
 2632 3 -52.4 79.75 -7.73 0.129 2631
 2633 3 -52.43 79.61 -7.64 0.163 2632
 2634 3 -52.55 79.39 -7.55 0.116 2633
 2635 3 -52.66 79.25 -7.47 0.071 2634
 2636 3 -52.19 80.56 -8.23 0.112 2628
 2637 3 -52.05 80.56 -8.21 0.071 2636
 2638 3 -51.83 80.58 -8.24 0.084 2637
 2639 3 -51.66 80.52 -8.26 0.094 2638
 2640 3 -51.47 80.47 -8.19 0.058 2639
 2641 3 -51.36 80.53 -8.2 0.000125 2640
 2642 3 -53.22 82.86 -8.26 0.134 2615
 2643 3 -53.28 82.92 -8.37 0.15 2642
 2644 3 -53.31 83.05 -8.48 0.155 2643
 2645 3 -53.36 83.14 -8.57 0.153 2644
 2646 3 -53.35 83.2 -8.72 0.176 2645
 2647 3 -53.4 83.2 -8.84 0.189 2646
 2648 3 -53.4 83.31 -8.98 0.177 2647
 2649 3 -53.39 83.39 -9.12 0.183 2648
 2650 3 -53.36 83.41 -9.31 0.248 2649
 2651 3 -53.46 83.62 -9.45 0.175 2650
 2652 3 -53.57 83.7 -9.57 0.132 2651
 2653 3 -53.63 83.77 -9.71 0.106 2652
 2654 3 -53.61 83.87 -9.75 0.157 2653
 2655 3 -53.43 83.94 -9.63 0.093 2654
 2656 3 -53.32 83.97 -9.59 0.047 2655
 2657 3 -53.21 84.03 -9.61 0.074 2656
 2658 3 -53.11 83.97 -9.55 0.089 2657
 2659 3 -52.93 83.86 -9.56 0.117 2658
 2660 3 -52.68 83.83 -9.71 0.133 2659
 2661 3 -52.57 83.83 -9.76 0.188 2660
 2662 3 -52.5 84.02 -9.73 0.099 2661
 2663 3 -52.35 84.11 -9.63 0.056 2662
 2664 3 -52.27 84.22 -9.55 0.082 2663
 2665 3 -52.14 84.3 -9.48 0.113 2664
 2666 3 -52.43 84.08 -9.88 0.106 2662
 2667 3 -52.32 84.05 -9.98 0.000125 2666
 2668 3 -52.54 83.59 -9.91 0.139 2661
 2669 3 -52.42 83.47 -9.98 0.103 2668
 2670 3 -52.47 83.28 -9.99 0.121 2669
 2671 3 -52.53 83.2 -10 0.146 2670
 2672 3 -52.6 82.98 -9.81 0.102 2671
 2673 3 -52.72 82.89 -9.69 0.079 2672
 2674 3 -52.82 82.8 -9.5 0.08 2673
 2675 3 -52.75 82.67 -9.16 0.111 2674
 2676 3 -52.68 82.56 -9.06 0.092 2675
 2677 3 -52.5 82.5 -9.08 0.122 2676
 2678 3 -52.35 82.39 -9.09 0.099 2677
 2679 3 -52.72 83.36 -10.06 0.089 2671
 2680 3 -52.85 83.47 -10.11 0.092 2679
 2681 3 -52.83 83.62 -10.15 0.062 2680
 2682 3 -52.85 83.78 -10.22 0.127 2681
 2683 3 -52.96 83.86 -10.39 0.09 2682
 2684 3 -53.13 83.87 -10.48 0.115 2683
 2685 3 -53.24 83.94 -10.54 0.11 2684
 2686 3 -53.36 84.06 -10.59 0.119 2685
 2687 3 -53.43 84.25 -10.56 0.104 2686
 2688 3 -53.43 84.45 -10.55 0.101 2687
 2689 3 -53.35 84.59 -10.64 0.103 2688
 2690 3 -52.46 83.8 -10.37 0.119 2682
 2691 3 -52.32 83.92 -10.31 0.051 2690
 2692 3 -52.24 84 -10.33 0.092 2691
 2693 3 -52.14 84.02 -10.39 0.000125 2692
 2694 3 -53.71 84 -9.98 0.173 2654
 2695 3 -53.72 84.14 -10.09 0.164 2694
 2696 3 -53.82 84.36 -10.31 0.157 2695
 2697 3 -53.83 84.44 -10.5 0.135 2696
 2698 3 -53.9 84.53 -10.64 0.19 2697
 2699 3 -53.96 84.66 -10.78 0.24 2698
 2700 3 -54 84.75 -10.86 0.297 2699
 2701 3 -53.53 85.06 -10.86 0.17 2700
 2702 3 -53.43 85.17 -10.79 0.129 2701
 2703 3 -53.28 85.28 -10.73 0.146 2702
 2704 3 -53.33 85.33 -10.64 0.214 2703
 2705 3 -53.6 85.25 -10.48 0.13 2704
 2706 3 -53.52 85.05 -10.48 0.091 2705
 2707 3 -53.72 85.22 -10.42 0.111 2705
 2708 3 -53.77 85.16 -10.28 0.097 2707
 2709 3 -53.21 85.42 -10.69 0.289 2704
 2710 3 -53.54 85.7 -10.89 0.152 2709
 2711 3 -53.75 85.81 -10.98 0.152 2710
 2712 3 -53.85 85.92 -11.03 0.092 2711
 2713 3 -53.96 86.06 -11.03 0.106 2712
 2714 3 -54.1 86.16 -11.03 0.132 2713
 2715 3 -54.29 86.22 -11.06 0.113 2714
 2716 3 -54.45 86.33 -11.06 0.15 2715
 2717 3 -54.54 86.52 -11.12 0.153 2716
 2718 3 -54.68 86.72 -11.08 0.115 2717
 2719 3 -54.75 86.95 -11.01 0.065 2718
 2720 3 -54.75 87.08 -11.05 0.114 2719
 2721 3 -52.83 85.36 -10.56 0.21 2709
 2722 3 -52.71 85.45 -10.48 0.172 2721
 2723 3 -52.56 85.5 -10.44 0.103 2722
 2724 3 -52.52 85.48 -10.34 0.089 2723
 2725 3 -52.31 85.47 -10.31 0.16 2724
 2726 3 -52.21 85.47 -10.16 0.122 2725
 2727 3 -52.07 85.52 -10.06 0.116 2726
 2728 3 -51.95 85.58 -9.96 0.136 2727
 2729 3 -51.81 85.61 -9.88 0.116 2728
 2730 3 -51.74 85.64 -9.75 0.124 2729
 2731 3 -51.64 85.72 -9.64 0.157 2730
 2732 3 -51.57 85.83 -9.56 0.169 2731
 2733 3 -51.89 85.94 -9.29 0.11 2732
 2734 3 -51.99 86.05 -9.13 0.106 2733
 2735 3 -52.04 86.14 -8.99 0.09 2734
 2736 3 -52.03 86.3 -8.88 0.067 2735
 2737 3 -52.18 86.42 -8.73 0.096 2736
 2738 3 -52.28 86.47 -8.64 0.117 2737
 2739 3 -52.43 86.7 -8.51 0.092 2738
 2740 3 -52.52 86.8 -8.41 0.072 2739
 2741 3 -52.61 86.78 -8.33 0.076 2740
 2742 3 -52.67 86.83 -8.09 0.095 2741
 2743 3 -52.77 86.91 -7.88 0.083 2742
 2744 3 -52.78 86.92 -7.77 0.108 2743
 2745 3 -52.83 86.97 -7.6 0.125 2744
 2746 3 -52.92 87 -7.48 0.111 2745
 2747 3 -52.93 87 -7.34 0.133 2746
 2748 3 -52.89 87 -7.22 0.132 2747
 2749 3 -52.72 87.16 -7.01 0.105 2748
 2750 3 -52.72 87.25 -6.88 0.082 2749
 2751 3 -52.67 87.34 -6.82 0.135 2750
 2752 3 -52.61 87.44 -6.76 0.217 2751
 2753 3 -52.82 87.66 -7.09 0.148 2752
 2754 3 -52.97 87.75 -7.15 0.142 2753
 2755 3 -52.58 87.41 -6.48 0.059 2752
 2756 3 -52.64 87.47 -6.36 0.092 2755
 2757 3 -52.67 87.52 -6.23 0.092 2756
 2758 3 -52.75 87.61 -6.09 0.128 2757
 2759 3 -52.78 87.73 -5.94 0.104 2758
 2760 3 -52.82 87.95 -5.92 0.093 2759
 2761 3 -52.75 88.08 -5.84 0.111 2760
 2762 3 -52.64 88.22 -5.77 0.098 2761
 2763 3 -52.53 88.28 -5.73 0.097 2762
 2764 3 -52.39 88.33 -5.64 0.088 2763
 2765 3 -52.35 88.36 -5.48 0.093 2764
 2766 3 -52.39 88.45 -5.35 0.081 2765
 2767 3 -52.45 88.52 -5.22 0.139 2766
 2768 3 -52.46 88.59 -5.07 0.177 2767
 2769 3 -52.68 88.84 -5.35 0.08 2768
 2770 3 -52.77 88.86 -5.43 0.112 2769
 2771 3 -52.93 89 -5.53 0.111 2770
 2772 3 -53.03 89.09 -5.53 0.094 2771
 2773 3 -53.08 89.22 -5.56 0.155 2772
 2774 3 -53.1 89.31 -5.63 0.246 2773
 2775 3 -53.07 89.5 -5.93 0.117 2774
 2776 3 -52.95 89.61 -6.02 0.121 2775
 2777 3 -52.93 89.66 -6.18 0.071 2776
 2778 3 -52.92 89.7 -6.28 0.101 2777
 2779 3 -52.88 89.77 -6.4 0.148 2778
 2780 3 -53.13 89.31 -5.15 0.000125 2774
 2781 3 -53.13 89.31 -4.92 0.127 2780
 2782 3 -53.25 89.41 -4.88 0.000125 2781
 2783 3 -52.5 88.58 -4.88 0.119 2768
 2784 3 -52.6 88.55 -4.68 0.095 2783
 2785 3 -52.7 88.47 -4.53 0.094 2784
 2786 3 -51.35 85.94 -9.48 0.132 2732
 2787 3 -51.28 86.08 -9.49 0.121 2786
 2788 3 -51.25 86.23 -9.48 0.125 2787
 2789 3 -51.1 86.33 -9.54 0.13 2788
 2790 3 -51 86.44 -9.57 0.089 2789
 2791 3 -50.88 86.56 -9.62 0.133 2790
 2792 3 -50.82 86.64 -9.59 0.111 2791
 2793 3 -50.79 86.75 -9.65 0.125 2792
 2794 3 -50.65 86.78 -9.69 0.115 2793
 2795 3 -50.5 86.89 -9.65 0.145 2794
 2796 3 -50.38 86.95 -9.65 0.168 2795
 2797 3 -50.22 87.06 -9.58 0.11 2796
 2798 3 -50.07 87.11 -9.54 0.11 2797
 2799 3 -49.92 87.12 -9.53 0.103 2798
 2800 3 -49.78 87.2 -9.5 0.107 2799
 2801 3 -49.64 87.17 -9.51 0.105 2800
 2802 3 -49.43 87.19 -9.53 0.134 2801
 2803 3 -49.31 87.19 -9.51 0.126 2802
 2804 3 -49.11 87.14 -9.5 0.132 2803
 2805 3 -48.96 87.16 -9.55 0.12 2804
 2806 3 -48.79 87.14 -9.56 0.132 2805
 2807 3 -48.67 87.16 -9.56 0.162 2806
 2808 3 -48.43 87.19 -9.64 0.109 2807
 2809 3 -48.33 87.25 -9.64 0.109 2808
 2810 3 -48.14 87.33 -9.71 0.155 2809
 2811 3 -48 87.33 -9.67 0.158 2810
 2812 3 -47.82 87.25 -9.59 0.113 2811
 2813 3 -47.67 87.2 -9.51 0.126 2812
 2814 3 -47.46 87.2 -9.46 0.153 2813
 2815 3 -47.33 87.2 -9.38 0.117 2814
 2816 3 -47.25 87.14 -9.33 0.137 2815
 2817 3 -47.04 87.14 -9.37 0.105 2816
 2818 3 -46.89 87.14 -9.31 0.138 2817
 2819 3 -46.67 87.08 -9.34 0.154 2818
 2820 3 -46.49 87.05 -9.37 0.164 2819
 2821 3 -46.28 87.11 -9.34 0.124 2820
 2822 3 -46.08 87.16 -9.31 0.123 2821
 2823 3 -45.95 87.22 -9.24 0.175 2822
 2824 3 -45.86 87.36 -9.23 0.228 2823
 2825 3 -45.5 87.3 -9.31 0.139 2824
 2826 3 -45.32 87.33 -9.25 0.125 2825
 2827 3 -45.21 87.41 -9.24 0.192 2826
 2828 3 -45.06 87.41 -9.24 0.25 2827
 2829 3 -44.93 87.52 -9.24 0.253 2828
 2830 3 -44.75 87.44 -9.33 0.258 2829
 2831 3 -44.65 87.6 -9.31 0.334 2830
 2832 3 -44.53 87.57 -9.36 0.394 2831
 2833 3 -44.42 87.6 -9.31 0.466 2832
 2834 3 -44.28 87.55 -9.34 0.489 2833
 2835 3 -44.07 87.38 -9.21 0.486 2834
 2836 3 -43.9 87.41 -9.14 0.49 2835
 2837 3 -43.77 87.44 -9.14 0.437 2836
 2838 3 -43.58 87.51 -9.04 0.399 2837
 2839 3 -43.45 87.46 -9.01 0.371 2838
 2840 3 -43.31 87.54 -9 0.306 2839
 2841 3 -43.17 87.49 -8.96 0.265 2840
 2842 3 -42.97 87.35 -8.81 0.219 2841
 2843 3 -42.83 87.35 -8.59 0.108 2842
 2844 3 -42.67 87.41 -8.61 0.132 2843
 2845 3 -42.52 87.49 -8.63 0.146 2844
 2846 3 -42.31 87.51 -8.67 0.153 2845
 2847 3 -42.21 87.49 -8.78 0.2 2846
 2848 3 -41.96 87.57 -8.69 0.135 2847
 2849 3 -41.75 87.57 -8.64 0.108 2848
 2850 3 -41.6 87.6 -8.67 0.115 2849
 2851 3 -41.53 87.63 -8.59 0.166 2850
 2852 3 -41.39 87.71 -8.62 0.136 2851
 2853 3 -41.24 87.72 -8.67 0.134 2852
 2854 3 -41.08 87.76 -8.73 0.125 2853
 2855 3 -40.78 87.8 -8.81 0.109 2854
 2856 3 -40.63 87.85 -8.82 0.122 2855
 2857 3 -40.46 87.93 -8.88 0.131 2856
 2858 3 -40.31 87.97 -8.92 0.138 2857
 2859 3 -40.14 88.05 -9.01 0.157 2858
 2860 3 -40.04 88.07 -9.15 0.172 2859
 2861 3 -40.38 88.05 -9.16 0.083 2860
 2862 3 -40.52 88.07 -9.13 0.032 2861
 2863 3 -39.93 88.11 -9.14 0.151 2860
 2864 3 -40.31 87.91 -9.31 0.096 2863
 2865 3 -40.32 87.91 -9.47 0.092 2864
 2866 3 -39.82 88.15 -9.16 0.186 2863
 2867 3 -39.68 88.22 -9.12 0.194 2866
 2868 3 -39.57 88.3 -9.09 0.275 2867
 2869 3 -39.64 88.47 -8.67 0.048 2868
 2870 3 -39.6 88.43 -8.56 0.062 2869
 2871 3 -39.61 88.43 -8.38 0.107 2870
 2872 3 -39.7 88.44 -8.22 0.124 2871
 2873 3 -39.75 88.55 -8.06 0.036 2872
 2874 3 -39.28 88.35 -9.23 0.255 2868
 2875 3 -39.1 88.29 -9.31 0.302 2874
 2876 3 -38.93 88.27 -9.38 0.327 2875
 2877 3 -38.86 88.41 -9.61 0.23 2876
 2878 3 -38.9 88.47 -9.86 0.121 2877
 2879 3 -38.82 88.38 -10 0.117 2878
 2880 3 -38.72 88.3 -10.08 0.125 2879
 2881 3 -38.64 88.21 -10.2 0.093 2880
 2882 3 -38.46 88.24 -10.37 0.134 2881
 2883 3 -38.35 88.27 -10.44 0.164 2882
 2884 3 -38.25 88.24 -10.55 0.19 2883
 2885 3 -37.97 88.35 -10.56 0.112 2884
 2886 3 -37.85 88.41 -10.65 0.118 2885
 2887 3 -37.77 88.52 -10.75 0.116 2886
 2888 3 -37.64 88.6 -10.84 0.109 2887
 2889 3 -37.54 88.66 -10.89 0.132 2888
 2890 3 -37.31 88.72 -11.04 0.114 2889
 2891 3 -37.21 88.77 -11.12 0.088 2890
 2892 3 -37.06 88.85 -11.26 0.16 2891
 2893 3 -36.92 88.88 -11.46 0.176 2892
 2894 3 -36.74 88.94 -11.58 0.178 2893
 2895 3 -36.53 88.94 -11.7 0.179 2894
 2896 3 -36.31 88.97 -11.75 0.147 2895
 2897 3 -36.03 89.02 -11.7 0.155 2896
 2898 3 -35.89 89.02 -11.69 0.125 2897
 2899 3 -35.71 89.13 -11.64 0.089 2898
 2900 3 -35.57 89.19 -11.66 0.106 2899
 2901 3 -35.47 89.24 -11.65 0.125 2900
 2902 3 -35.33 89.27 -11.74 0.135 2901
 2903 3 -35.17 89.32 -11.8 0.117 2902
 2904 3 -34.97 89.35 -11.78 0.119 2903
 2905 3 -34.82 89.35 -11.81 0.144 2904
 2906 3 -34.64 89.38 -11.98 0.14 2905
 2907 3 -34.53 89.41 -12.05 0.123 2906
 2908 3 -34.35 89.41 -12.15 0.104 2907
 2909 3 -34.22 89.46 -12.16 0.099 2908
 2910 3 -34.1 89.44 -12.25 0.076 2909
 2911 3 -33.96 89.49 -12.33 0.104 2910
 2912 3 -33.85 89.52 -12.46 0.092 2911
 2913 3 -33.78 89.51 -12.56 0.102 2912
 2914 3 -33.72 89.45 -12.71 0.111 2913
 2915 3 -33.68 89.43 -12.81 0.107 2914
 2916 3 -33.58 89.42 -12.97 0.105 2915
 2917 3 -33.46 89.39 -13.04 0.078 2916
 2918 3 -33.32 89.37 -13.14 0.115 2917
 2919 3 -33.18 89.32 -13.16 0.153 2918
 2920 3 -33.11 89.26 -13.21 0.158 2919
 2921 3 -33.11 88.95 -13.07 0.106 2920
 2922 3 -33.07 88.79 -13.06 0.109 2921
 2923 3 -33.02 88.65 -13.08 0.067 2922
 2924 3 -32.9 89.39 -13.29 0.103 2920
 2925 3 -32.78 89.53 -13.23 0.081 2924
 2926 3 -32.63 89.64 -13.2 0.17 2925
 2927 3 -32.43 89.81 -13.31 0.164 2926
 2928 3 -32.33 90.03 -13.5 0.121 2927
 2929 3 -32.2 90.2 -13.65 0.155 2928
 2930 3 -32.17 90.28 -13.72 0.159 2929
 2931 3 -32.24 90.34 -13.99 0.089 2930
 2932 3 -32.32 90.37 -14.09 0.093 2931
 2933 3 -32.32 90.42 -14.22 0.102 2932
 2934 3 -32.32 90.37 -14.32 0.132 2933
 2935 3 -32.35 90.15 -14.41 0.089 2934
 2936 3 -32.32 89.98 -14.56 0.11 2935
 2937 3 -32.11 90 -14.73 0.151 2936
 2938 3 -31.93 90.12 -14.87 0.085 2937
 2939 3 -31.96 90.23 -14.99 0.151 2938
 2940 3 -31.96 90.29 -15.13 0.138 2939
 2941 3 -32 90.34 -15.28 0.133 2940
 2942 3 -32.1 90.53 -15.38 0.147 2941
 2943 3 -32.06 90.67 -15.56 0.07 2942
 2944 3 -31.96 90.71 -15.64 0.117 2943
 2945 3 -31.93 90.76 -15.75 0.113 2944
 2946 3 -31.89 90.75 -15.96 0.095 2945
 2947 3 -31.85 90.81 -16.1 0.103 2946
 2948 3 -31.85 90.81 -16.23 0.069 2947
 2949 3 -31.76 90.84 -16.33 0.078 2948
 2950 3 -31.73 90.84 -16.46 0.099 2949
 2951 3 -31.68 90.84 -16.6 0.093 2950
 2952 3 -31.62 90.81 -16.73 0.105 2951
 2953 3 -31.5 90.85 -16.83 0.156 2952
 2954 3 -31.6 91.09 -16.85 0.067 2953
 2955 3 -31.55 91.23 -16.87 0.096 2954
 2956 3 -31.59 91.34 -16.87 0.086 2955
 2957 3 -31.57 91.51 -16.92 0.12 2956
 2958 3 -31.57 91.65 -17.08 0.113 2957
 2959 3 -31.39 91.81 -17.03 0.124 2958
 2960 3 -31.26 91.84 -17.12 0.15 2959
 2961 3 -31.19 91.7 -17.12 0.059 2960
 2962 3 -31.28 92.15 -16.98 0.078 2960
 2963 3 -31.19 92.29 -16.92 0.057 2962
 2964 3 -31.14 92.37 -16.96 0.076 2963
 2965 3 -31.71 91.9 -16.99 0.07 2959
 2966 3 -31.96 91.93 -16.89 0.115 2965
 2967 3 -32.08 91.95 -16.8 0.06 2966
 2968 3 -32.08 91.95 -16.6 0.076 2967
 2969 3 -31.39 90.75 -16.83 0.109 2953
 2970 3 -31.3 90.59 -16.87 0.119 2969
 2971 3 -31.25 90.51 -17.03 0.074 2970
 2972 3 -31.25 90.45 -17.24 0.063 2971
 2973 3 -32.35 90.59 -14.32 0.096 2934
 2974 3 -32.36 90.7 -14.41 0.103 2973
 2975 3 -38.6 88.01 -10.58 0.096 2884
 2976 3 -38.75 87.91 -10.62 0.085 2975
 2977 3 -38.85 87.82 -10.58 0.1 2976
 2978 3 -38.93 87.77 -10.53 0.15 2977
 2979 3 -38.97 87.71 -10.37 0.087 2978
 2980 3 -39.03 87.65 -10.29 0.000125 2979
 2981 3 -38.7 87.96 -9.04 0.087 2876
 2982 3 -42.28 87.27 -9.03 0.139 2847
 2983 3 -46.03 87.44 -8.98 0.093 2824
 2984 3 -46.02 87.53 -8.84 0.09 2983
 2985 3 -46.04 87.64 -8.73 0.098 2984
 2986 3 -46.04 87.67 -8.53 0.053 2985
 2987 3 -46.13 87.64 -8.36 0.137 2986
 2988 3 -46.1 87.61 -8.19 0.124 2987
 2989 3 -46.14 87.72 -8 0.105 2988
 2990 3 -46.22 87.81 -7.84 0.117 2989
 2991 3 -46.32 87.83 -7.68 0.106 2990
 2992 3 -46.33 87.83 -7.57 0.074 2991
 2993 3 -46.33 87.81 -7.43 0.086 2992
 2994 3 -46.31 87.89 -7.35 0.123 2993
 2995 3 -46.18 88.02 -7.3 0.138 2994
 2996 3 -45.95 87.96 -7.35 0.136 2995
 2997 3 -45.82 87.93 -7.48 0.129 2996
 2998 3 -45.65 87.96 -7.53 0.197 2997
 2999 3 -45.64 87.79 -7.65 0.103 2998
 3000 3 -45.63 87.6 -7.77 0.121 2999
 3001 3 -45.57 87.46 -7.82 0.115 3000
 3002 3 -45.46 87.32 -7.85 0.05 3001
 3003 3 -45.33 88.1 -7.35 0.102 2998
 3004 3 -45.21 88.19 -7.31 0.089 3003
 3005 3 -45.03 88.21 -7.31 0.087 3004
 3006 3 -44.85 88.21 -7.35 0.089 3005
 3007 3 -44.68 88.27 -7.31 0.127 3006
 3008 3 -44.53 88.36 -7.18 0.113 3007
 3009 3 -44.43 88.44 -7.02 0.124 3008
 3010 3 -44.28 88.49 -6.93 0.082 3009
 3011 3 -44.22 88.58 -6.85 0.000125 3010
 3012 3 -46.1 88.27 -7.38 0.085 2995
 3013 3 -46.18 88.39 -7.34 0.1 3012
 3014 3 -46.25 88.56 -7.28 0.114 3013
 3015 3 -46.38 88.72 -7.28 0.092 3014
 3016 3 -46.4 88.8 -7.18 0.148 3015
 3017 3 -46.65 88.84 -7.27 0.099 3016
 3018 3 -46.74 88.81 -7.43 0.099 3017
 3019 3 -46.81 88.64 -7.38 0.000125 3018
 3020 3 -46.18 88.86 -7.09 0.142 3016
 3021 3 -46.21 88.91 -6.93 0.1 3020
 3022 3 -46.14 88.88 -6.68 0.082 3021
 3023 3 -46.11 88.83 -6.55 0.094 3022
 3024 3 -46.11 88.79 -6.4 0.042 3023
 3025 3 -45.88 88.76 -7.23 0.068 3020
 3026 3 -53.04 85.58 -10.3 0.062 2722
 3027 3 -53.2 85.61 -10.29 0.059 3026
 3028 3 -53.33 85.61 -10.33 0.088 3027
 3029 3 -53.46 85.58 -10.24 0.093 3028
 3030 3 -53.46 85.59 -10.09 0.048 3029
 3031 3 -53.43 85.59 -9.99 0.073 3030
 3032 3 -53.36 85.64 -9.88 0.000125 3031
 3033 3 -54.53 84.7 -10.94 0.257 2700
 3034 3 -54.61 84.72 -11.11 0.237 3033
 3035 3 -54.71 84.69 -11.22 0.225 3034
 3036 3 -54.89 84.72 -11.33 0.205 3035
 3037 3 -55.03 84.75 -11.4 0.111 3036
 3038 3 -55.03 84.72 -11.54 0.074 3037
 3039 3 -55.1 84.73 -11.7 0.126 3038
 3040 3 -55.25 84.73 -11.84 0.11 3039
 3041 3 -55.35 84.73 -11.95 0.117 3040
 3042 3 -55.49 84.75 -12.03 0.103 3041
 3043 3 -55.57 84.77 -12.11 0.11 3042
 3044 3 -55.68 84.89 -12.29 0.109 3043
 3045 3 -55.74 84.97 -12.4 0.139 3044
 3046 3 -55.81 85.03 -12.53 0.174 3045
 3047 3 -55.83 85.16 -12.67 0.141 3046
 3048 3 -55.89 85.25 -12.81 0.142 3047
 3049 3 -55.99 85.28 -12.94 0.198 3048
 3050 3 -56.04 85.25 -13.13 0.31 3049
 3051 3 -56.13 85.28 -13.28 0.38 3050
 3052 3 -56.18 85.31 -13.41 0.442 3051
 3053 3 -56.4 85.28 -13.42 0.497 3052
 3054 3 -56.53 85.25 -13.46 0.545 3053
 3055 3 -56.88 85.72 -13.16 0.122 3054
 3056 3 -57.03 85.77 -13.08 0.125 3055
 3057 3 -57.08 85.91 -13.11 0.116 3056
 3058 3 -57.21 86.06 -13.22 0.113 3057
 3059 3 -57.32 86.19 -13.29 0.106 3058
 3060 3 -57.45 86.25 -13.28 0.066 3059
 3061 3 -57.58 86.28 -13.34 0.092 3060
 3062 3 -57.71 86.25 -13.38 0.104 3061
 3063 3 -57.82 86.25 -13.36 0.087 3062
 3064 3 -56.57 85.14 -13.56 0.618 3054
 3065 3 -57.07 85.27 -13.14 0.184 3064
 3066 3 -57.14 85.33 -12.98 0.151 3065
 3067 3 -57.18 85.37 -12.81 0.09 3066
 3068 3 -56.54 85 -13.71 0.65 3064
 3069 3 -56.65 84.91 -13.82 0.639 3068
 3070 3 -56.6 84.92 -13.98 0.639 3069
 3071 3 -55.92 85.25 -14.42 0.107 3070
 3072 3 -56.58 84.95 -14.08 0.511 3071
 3073 3 -56.03 84.2 -14.23 0.158 3072
 3074 3 -55.99 84.02 -14.33 0.188 3073
 3075 3 -55.99 84.12 -14.51 0.127 3074
 3076 3 -55.95 84 -14.65 0.11 3075
 3077 3 -55.97 83.92 -14.83 0.109 3076
 3078 3 -55.86 83.87 -14.94 0.076 3077
 3079 3 -55.78 83.83 -15.04 0.135 3078
 3080 3 -55.72 83.73 -15.14 0.145 3079
 3081 3 -55.78 83.59 -15.26 0.093 3080
 3082 3 -55.81 83.56 -15.4 0.131 3081
 3083 3 -55.85 83.5 -15.48 0.152 3082
 3084 3 -55.85 83.5 -15.64 0.058 3083
 3085 3 -55.93 83.53 -15.72 0.108 3084
 3086 3 -56 83.61 -15.8 0.109 3085
 3087 3 -56.02 83.75 -15.95 0.073 3086
 3088 3 -55.95 83.8 -16.06 0.091 3087
 3089 3 -55.96 83.62 -16.15 0.075 3088
 3090 3 -55.93 83.53 -16.26 0.071 3089
 3091 3 -55.9 83.7 -16.46 0.098 3090
 3092 3 -55.81 83.81 -16.55 0.1 3091
 3093 3 -55.78 83.77 -16.65 0.102 3092
 3094 3 -55.83 83.83 -16.76 0.099 3093
 3095 3 -55.82 84 -16.83 0.032 3094
 3096 3 -55.96 83.72 -14.28 0.162 3074
 3097 3 -56.06 83.53 -14.17 0.082 3096
 3098 3 -56.07 83.39 -14.21 0.11 3097
 3099 3 -56.14 83.2 -14.14 0.086 3098
 3100 3 -56.18 83.05 -14.07 0.116 3099
 3101 3 -56.27 82.91 -13.98 0.143 3100
 3102 3 -56.33 82.81 -13.91 0.189 3101
 3103 3 -56.4 82.7 -13.83 0.201 3102
 3104 3 -56.68 82.72 -13.69 0.086 3103
 3105 3 -56.81 82.64 -13.62 0.105 3104
 3106 3 -56.89 82.5 -13.48 0.141 3105
 3107 3 -56.93 82.44 -13.34 0.135 3106
 3108 3 -57.03 82.36 -13.22 0.143 3107
 3109 3 -57.11 82.36 -13.11 0.147 3108
 3110 3 -57.17 82.31 -12.89 0.117 3109
 3111 3 -57.08 82.19 -12.74 0.16 3110
 3112 3 -57.15 82.11 -12.56 0.119 3111
 3113 3 -57.24 82.09 -12.44 0.116 3112
 3114 3 -57.35 82.17 -12.3 0.082 3113
 3115 3 -57.46 82.22 -12.2 0.123 3114
 3116 3 -57.57 82.27 -12.05 0.115 3115
 3117 3 -57.75 82.39 -11.95 0.16 3116
 3118 3 -57.89 82.33 -11.75 0.000125 3117
 3119 3 -56.4 82.53 -13.83 0.147 3103
 3120 3 -56.42 82.42 -13.73 0.127 3119
 3121 3 -56.57 82.36 -13.64 0.11 3120
 3122 3 -56.65 82.23 -13.63 0.119 3121
 3123 3 -56.71 82.09 -13.58 0.105 3122
 3124 3 -56.71 81.97 -13.48 0.134 3123
 3125 3 -56.63 81.78 -13.28 0.12 3124
 3126 3 -56.57 81.67 -13.15 0.122 3125
 3127 3 -56.56 81.56 -13.08 0.141 3126
 3128 3 -56.65 81.36 -12.99 0.124 3127
 3129 3 -56.65 81.14 -12.83 0.111 3128
 3130 3 -56.68 80.94 -12.81 0.093 3129
 3131 3 -56.68 80.78 -12.87 0.045 3130
 3132 3 -57.18 84.5 -13.66 0.225 3072
 3133 3 -57.18 84.23 -13.69 0.034 3132
 3134 3 -56.68 84.91 -14.21 0.193 3070
 3135 3 -56.77 85.05 -14.32 0.141 3134
 3136 3 -56.85 85.08 -14.48 0.142 3135
 3137 3 -56.89 84.97 -14.58 0.142 3136
 3138 3 -56.9 84.78 -14.67 0.059 3137
 3139 3 -56 84.53 -13.79 0.108 3068
 3140 3 -55.85 84.47 -13.88 0.08 3139
 3141 3 -55.78 84.42 -13.99 0.12 3140
 3142 3 -55.68 84.41 -14.01 0.057 3141
 3143 3 -53.79 79.53 -3.52 0.202 2360
 3144 3 -53.8 79.36 -3.64 0.084 3143
 3145 3 -53.75 79.22 -3.66 0.111 3144
 3146 3 -53.75 79.06 -3.64 0.089 3145
 3147 3 -53.72 78.92 -3.6 0.089 3146
 3148 3 -53.78 78.81 -3.6 0.128 3147
 3149 3 -53.84 78.69 -3.5 0.166 3148
 3150 3 -53.79 78.66 -3.73 0.067 3149
 3151 3 -53.65 78.66 -3.77 0.09 3150
 3152 3 -53.93 78.56 -3.31 0.118 3149
 3153 3 -54.09 78.56 -3.16 0.000125 3152
 3154 3 -53.49 80.75 -3.06 0.085 2347
 3155 3 -53.39 80.78 -3.18 0.105 3154
 3156 3 -53.21 80.89 -3.23 0.069 3155
 3157 3 -53.14 80.97 -3.2 0.068 3156
 3158 3 -53.07 81.06 -3.25 0.057 3157
 3159 3 -52.95 81.05 -3.37 0.119 3158
 3160 3 -52.93 81.03 -3.52 0.116 3159
 3161 3 -52.71 80.95 -3.72 0.131 3160
 3162 3 -52.64 81.09 -3.81 0.111 3161
 3163 3 -52.56 81.28 -3.98 0.122 3162
 3164 3 -52.53 81.39 -4.06 0.16 3163
 3165 3 -52.5 81.58 -3.95 0.073 3164
 3166 3 -52.7 81.72 -3.95 0.114 3165
 3167 3 -52.82 81.78 -4.03 0.088 3166
 3168 3 -52.75 81.83 -4.17 0.111 3167
 3169 3 -52.79 81.87 -4.27 0.087 3168
 3170 3 -52.78 81.97 -4.39 0.055 3169
 3171 3 -52.65 82.08 -4.56 0.103 3170
 3172 3 -52.6 82.2 -4.6 0.079 3171
 3173 3 -52.53 82.36 -4.64 0.091 3172
 3174 3 -52.5 82.55 -4.67 0.088 3173
 3175 3 -52.49 82.7 -4.73 0.061 3174
 3176 3 -52.47 82.72 -4.85 0.06 3175
 3177 3 -52.5 82.78 -4.99 0.08 3176
 3178 3 -52.56 82.91 -4.97 0.101 3177
 3179 3 -52.57 83.03 -4.89 0.113 3178
 3180 3 -52.58 81.23 -4.39 0.106 3164
 3181 3 -52.61 81.3 -4.52 0.048 3180
 3182 3 -51.38 81.58 -0.46 0.134 2324
 3183 3 -51.32 81.42 -0.36 0.116 3182
 3184 3 -51.38 81.31 -0.26 0.091 3183
 3185 3 -51.46 81.2 -0.12 0.111 3184
 3186 3 -51.52 81.14 0 0.131 3185
 3187 3 -51.5 81.25 0.07 0.104 3186
 3188 3 -45.35 82.33 -0.78 0.203 2273
 3189 3 -45.29 82.22 -1.03 0.153 3188
 3190 3 -45.31 82.15 -1.17 0.136 3189
 3191 3 -45.28 82.07 -1.31 0.171 3190
 3192 3 -45.31 82.02 -1.43 0.234 3191
 3193 3 -45.21 81.96 -1.55 0.223 3192
 3194 3 -45.14 81.96 -1.67 0.195 3193
 3195 3 -45.03 81.94 -1.81 0.17 3194
 3196 3 -45 81.9 -2 0.132 3195
 3197 3 -44.96 81.85 -2.16 0.134 3196
 3198 3 -44.92 81.8 -2.27 0.152 3197
 3199 3 -44.93 81.76 -2.39 0.162 3198
 3200 3 -44.86 81.66 -2.58 0.193 3199
 3201 3 -44.82 81.52 -2.75 0.16 3200
 3202 3 -44.82 81.47 -2.93 0.145 3201
 3203 3 -44.85 81.33 -3.06 0.141 3202
 3204 3 -44.88 81.21 -3.18 0.148 3203
 3205 3 -44.89 81.1 -3.31 0.171 3204
 3206 3 -44.78 81.07 -3.54 0.169 3205
 3207 3 -44.77 80.99 -3.7 0.164 3206
 3208 3 -44.6 80.94 -3.85 0.181 3207
 3209 3 -44.53 80.91 -3.99 0.191 3208
 3210 3 -44.45 80.82 -4.06 0.215 3209
 3211 3 -44.53 80.91 -4.31 0.163 3210
 3212 3 -44.46 80.88 -4.51 0.179 3211
 3213 3 -44.5 80.85 -4.68 0.183 3212
 3214 3 -44.5 80.82 -4.88 0.211 3213
 3215 3 -44.43 80.74 -5.05 0.178 3214
 3216 3 -44.46 80.68 -5.19 0.204 3215
 3217 3 -44.39 80.54 -5.27 0.159 3216
 3218 3 -44.33 80.58 -5.39 0.214 3217
 3219 3 -44.46 80.55 -5.48 0.3 3218
 3220 3 -44.47 80.41 -5.57 0.43 3219
 3221 3 -44.44 80.33 -5.67 0.492 3220
 3222 3 -44.54 80.36 -5.81 0.505 3221
 3223 3 -44.34 80.02 -5.89 0.439 3222
 3224 3 -44.37 79.9 -6.01 0.473 3223
 3225 3 -44.33 79.88 -6.17 0.518 3224
 3226 3 -44.33 79.65 -6.22 0.486 3225
 3227 3 -44.3 79.52 -6.3 0.472 3226
 3228 3 -44.84 79.52 -6.39 0.169 3227
 3229 3 -45 79.49 -6.52 0.16 3228
 3230 3 -45.11 79.52 -6.61 0.148 3229
 3231 3 -45.23 79.51 -6.73 0.104 3230
 3232 3 -45.36 79.46 -6.74 0.142 3231
 3233 3 -45.47 79.43 -6.85 0.15 3232
 3234 3 -45.65 79.41 -6.85 0.137 3233
 3235 3 -45.83 79.35 -6.92 0.135 3234
 3236 3 -46.03 79.26 -6.9 0.137 3235
 3237 3 -46.14 79.19 -6.96 0.164 3236
 3238 3 -46.29 79 -6.99 0.12 3237
 3239 3 -46.34 78.86 -6.99 0.121 3238
 3240 3 -46.41 78.72 -7.01 0.143 3239
 3241 3 -46.44 78.5 -7.02 0.131 3240
 3242 3 -46.47 78.36 -7.06 0.135 3241
 3243 3 -46.46 78.17 -7.06 0.13 3242
 3244 3 -46.57 78.05 -7.01 0.129 3243
 3245 3 -46.61 77.92 -6.99 0.13 3244
 3246 3 -46.61 77.75 -6.98 0.131 3245
 3247 3 -46.66 77.58 -6.98 0.168 3246
 3248 3 -46.76 77.45 -7.05 0.146 3247
 3249 3 -46.91 77.34 -7.05 0.125 3248
 3250 3 -47.01 77.27 -7.14 0.2 3249
 3251 3 -47.08 77.11 -7.31 0.315 3250
 3252 3 -47.11 77.02 -7.46 0.355 3251
 3253 3 -47.12 76.89 -7.56 0.396 3252
 3254 3 -46.97 76.69 -7.73 0.373 3253
 3255 3 -47.11 76.58 -7.73 0.418 3254
 3256 3 -47.28 76.53 -7.67 0.489 3255
 3257 3 -47.05 76.25 -7.92 0.402 3256
 3258 3 -46.98 76.09 -8.06 0.417 3257
 3259 3 -47.15 76.5 -8.4 0.098 3258
 3260 3 -47.26 76.55 -8.45 0.151 3259
 3261 3 -47.05 76.75 -8.64 0.115 3260
 3262 3 -47 76.92 -8.64 0.068 3261
 3263 3 -47.26 76.58 -8.76 0.139 3260
 3264 3 -47.29 76.53 -8.95 0.121 3263
 3265 3 -47.25 76.67 -9.14 0.082 3264
 3266 3 -47.36 76.69 -9.2 0.136 3265
 3267 3 -47.39 76.7 -9.31 0.196 3266
 3268 3 -47.43 77.08 -9.16 0.111 3267
 3269 3 -47.43 77.2 -9.19 0.135 3268
 3270 3 -47.76 77.11 -9.03 0.091 3269
 3271 3 -47.94 77.11 -8.98 0.089 3270
 3272 3 -48.07 77.02 -8.98 0.112 3271
 3273 3 -48.22 76.89 -9.09 0.09 3272
 3274 3 -48.22 76.8 -9.19 0.117 3273
 3275 3 -48.4 76.77 -9.29 0.108 3274
 3276 3 -48.51 76.66 -9.36 0.083 3275
 3277 3 -48.58 76.56 -9.33 0.103 3276
 3278 3 -48.69 76.56 -9.32 0.09 3277
 3279 3 -47.22 77.33 -9.25 0.116 3269
 3280 3 -47.15 77.42 -9.23 0.142 3279
 3281 3 -46.9 77.45 -9.37 0.101 3280
 3282 3 -46.79 77.48 -9.5 0.054 3281
 3283 3 -46.86 75.83 -8.14 0.351 3258
 3284 3 -46.59 75.67 -8.2 0.228 3283
 3285 3 -46.36 75.48 -8.24 0.147 3284
 3286 3 -46.21 75.36 -8.28 0.2 3285
 3287 3 -46.14 75.34 -8.39 0.247 3286
 3288 3 -45.94 75.17 -8.39 0.221 3287
 3289 3 -45.79 75.17 -8.53 0.246 3288
 3290 3 -45.44 75.49 -8.59 0.115 3289
 3291 3 -45.29 75.63 -8.61 0.146 3290
 3292 3 -45.22 75.93 -8.64 0.15 3291
 3293 3 -45.18 76.1 -8.7 0.078 3292
 3294 3 -45.09 76.21 -8.71 0.083 3293
 3295 3 -45.08 76.33 -8.72 0.118 3294
 3296 3 -44.98 76.46 -8.79 0.119 3295
 3297 3 -44.84 76.58 -8.82 0.138 3296
 3298 3 -45.14 76.74 -8.75 0.057 3297
 3299 3 -44.69 76.74 -9.03 0.11 3297
 3300 3 -44.69 76.85 -9.04 0.119 3299
 3301 3 -44.84 76.97 -8.89 0.085 3300
 3302 3 -44.94 77.05 -8.81 0.113 3301
 3303 3 -45.07 77.07 -8.75 0.103 3302
 3304 3 -45.19 77.07 -8.66 0.086 3303
 3305 3 -45.32 77.15 -8.64 0.11 3304
 3306 3 -45.47 77.21 -8.72 0.119 3305
 3307 3 -45.51 77.19 -8.81 0.136 3306
 3308 3 -45.54 77.13 -8.98 0.04 3307
 3309 3 -45.62 77.08 -9.05 0.081 3308
 3310 3 -45.69 77.05 -9.23 0.148 3309
 3311 3 -45.79 74.95 -8.57 0.18 3289
 3312 3 -45.73 74.75 -8.58 0.119 3311
 3313 3 -45.65 74.6 -8.63 0.122 3312
 3314 3 -45.51 74.49 -8.65 0.101 3313
 3315 3 -45.41 74.3 -8.71 0.144 3314
 3316 3 -45.36 74.21 -8.74 0.152 3315
 3317 3 -45.22 74.16 -8.88 0.164 3316
 3318 3 -45.16 74.05 -9.06 0.152 3317
 3319 3 -45.01 74.02 -9.11 0.153 3318
 3320 3 -44.9 73.94 -9.12 0.104 3319
 3321 3 -44.76 73.83 -9.23 0.107 3320
 3322 3 -44.66 73.79 -9.38 0.141 3321
 3323 3 -44.55 73.8 -9.48 0.161 3322
 3324 3 -44.47 73.61 -9.55 0.134 3323
 3325 3 -44.29 73.47 -9.54 0.132 3324
 3326 3 -44.21 73.36 -9.63 0.157 3325
 3327 3 -44.14 73.32 -9.69 0.194 3326
 3328 3 -44.05 73.11 -9.7 0.097 3327
 3329 3 -43.96 73.04 -9.73 0.122 3328
 3330 3 -43.86 72.94 -9.8 0.131 3329
 3331 3 -43.75 72.83 -9.76 0.141 3330
 3332 3 -43.64 72.66 -9.8 0.135 3331
 3333 3 -43.58 72.49 -9.79 0.155 3332
 3334 3 -43.5 72.38 -9.84 0.168 3333
 3335 3 -43.51 72.24 -9.91 0.167 3334
 3336 3 -43.41 72.07 -9.94 0.19 3335
 3337 3 -43.4 71.94 -9.96 0.227 3336
 3338 3 -43.04 71.85 -10.05 0.12 3337
 3339 3 -42.91 71.82 -10.06 0.144 3338
 3340 3 -42.75 71.76 -10.2 0.136 3339
 3341 3 -42.59 71.65 -10.24 0.122 3340
 3342 3 -42.51 71.52 -10.38 0.107 3341
 3343 3 -42.44 71.36 -10.5 0.157 3342
 3344 3 -42.34 71.24 -10.65 0.161 3343
 3345 3 -42.34 71.3 -10.83 0.151 3344
 3346 3 -42.36 71.32 -11.01 0.158 3345
 3347 3 -42.3 71.32 -11.14 0.117 3346
 3348 3 -42.25 71.3 -11.23 0.11 3347
 3349 3 -42.16 71.35 -11.36 0.14 3348
 3350 3 -42.15 71.36 -11.46 0.163 3349
 3351 3 -41.96 71.27 -11.56 0.128 3350
 3352 3 -41.86 71.21 -11.64 0.161 3351
 3353 3 -41.78 71.16 -11.75 0.162 3352
 3354 3 -41.69 71.11 -11.95 0.198 3353
 3355 3 -41.58 71.13 -12.06 0.184 3354
 3356 3 -41.44 71.16 -12.13 0.247 3355
 3357 3 -41.34 71.1 -12.23 0.272 3356
 3358 3 -41.19 71.02 -12.3 0.247 3357
 3359 3 -41.12 70.85 -12.41 0.309 3358
 3360 3 -41.14 70.76 -12.47 0.369 3359
 3361 3 -41.14 70.61 -12.48 0.407 3360
 3362 3 -41.11 70.4 -12.44 0.406 3361
 3363 3 -40.96 70.36 -12.49 0.415 3362
 3364 3 -40.91 70.11 -12.26 0.217 3363
 3365 3 -40.68 70.07 -12.28 0.198 3364
 3366 3 -40.68 69.9 -12.22 0.159 3365
 3367 3 -40.72 69.8 -12.14 0.173 3366
 3368 3 -40.58 69.69 -12.17 0.155 3367
 3369 3 -40.41 69.6 -12.23 0.153 3368
 3370 3 -40.34 69.49 -12.3 0.154 3369
 3371 3 -40.25 69.38 -12.49 0.102 3370
 3372 3 -40.11 69.32 -12.47 0.118 3371
 3373 3 -40.11 69.18 -12.26 0.072 3372
 3374 3 -39.94 69.05 -12.21 0.114 3373
 3375 3 -40.86 69.88 -11.9 0.1 3367
 3376 3 -40.84 69.96 -11.83 0.154 3375
 3377 3 -40.75 70.05 -11.73 0.097 3376
 3378 3 -40.76 70.07 -11.63 0.069 3377
 3379 3 -40.75 70.07 -11.51 0.095 3378
 3380 3 -40.69 69.99 -11.39 0.1 3379
 3381 3 -40.65 69.99 -11.14 0.111 3380
 3382 3 -40.76 70.6 -12.83 0.28 3363
 3383 3 -40.54 70.68 -13.01 0.226 3382
 3384 3 -40.26 70.83 -13.12 0.104 3383
 3385 3 -40.15 70.91 -13.11 0.081 3384
 3386 3 -40.04 70.94 -13.14 0.102 3385
 3387 3 -39.9 70.97 -13.21 0.159 3386
 3388 3 -39.69 70.97 -13.3 0.171 3387
 3389 3 -39.58 71.02 -13.28 0.151 3388
 3390 3 -39.4 70.97 -13.36 0.127 3389
 3391 3 -39.26 70.88 -13.47 0.133 3390
 3392 3 -39.16 70.8 -13.55 0.139 3391
 3393 3 -39.11 70.71 -13.58 0.222 3392
 3394 3 -39.05 70.46 -13.42 0.179 3393
 3395 3 -39.12 70.38 -13.56 0.138 3394
 3396 3 -39.26 70.3 -13.47 0.137 3395
 3397 3 -39.51 70.36 -13.39 0.079 3396
 3398 3 -39.58 70.47 -13.26 0.058 3397
 3399 3 -39.53 70.43 -13.12 0.116 3398
 3400 3 -39.12 70.26 -13.2 0.077 3394
 3401 3 -39.07 70.16 -13.19 0.064 3400
 3402 3 -39.01 70.02 -13.25 0.104 3401
 3403 3 -39.01 69.91 -13.23 0.096 3402
 3404 3 -38.91 69.79 -13.19 0.086 3403
 3405 3 -38.76 69.68 -13.17 0.086 3404
 3406 3 -38.94 70.65 -13.73 0.137 3393
 3407 3 -38.82 70.6 -13.83 0.127 3406
 3408 3 -38.72 70.57 -13.97 0.166 3407
 3409 3 -38.61 70.61 -14.05 0.19 3408
 3410 3 -38.47 70.74 -14.04 0.139 3409
 3411 3 -38.36 70.85 -14.13 0.12 3410
 3412 3 -38.19 70.94 -14.21 0.146 3411
 3413 3 -37.91 70.93 -14.3 0.128 3412
 3414 3 -37.78 70.98 -14.39 0.143 3413
 3415 3 -37.61 71.07 -14.48 0.139 3414
 3416 3 -37.44 71.2 -14.63 0.143 3415
 3417 3 -37.32 71.21 -14.73 0.173 3416
 3418 3 -37.19 71.29 -14.88 0.148 3417
 3419 3 -37.08 71.45 -14.97 0.129 3418
 3420 3 -37 71.56 -15.07 0.122 3419
 3421 3 -36.93 71.6 -15.2 0.105 3420
 3422 3 -36.82 71.73 -15.29 0.135 3421
 3423 3 -36.76 71.82 -15.38 0.168 3422
 3424 3 -36.73 71.65 -15.56 0.104 3423
 3425 3 -36.66 71.62 -15.64 0.152 3424
 3426 3 -36.58 71.56 -15.69 0.168 3425
 3427 3 -36.53 71.48 -15.76 0.184 3426
 3428 3 -36.44 71.59 -16.08 0.118 3427
 3429 3 -36.44 71.6 -16.26 0.127 3428
 3430 3 -36.36 71.51 -16.44 0.081 3429
 3431 3 -36.28 71.48 -16.58 0.112 3430
 3432 3 -36.26 71.5 -16.69 0.115 3431
 3433 3 -36.26 71.56 -16.9 0.107 3432
 3434 3 -36.19 71.62 -17.03 0.089 3433
 3435 3 -36.29 71.71 -17.14 0.106 3434
 3436 3 -36.36 71.76 -17.24 0.119 3435
 3437 3 -36.33 71.87 -17.4 0.076 3436
 3438 3 -36.23 71.92 -17.55 0.098 3437
 3439 3 -36.19 71.9 -17.69 0.147 3438
 3440 3 -36.14 71.9 -17.87 0.176 3439
 3441 3 -36.14 71.87 -18.01 0.236 3440
 3442 3 -36.51 72.01 -18.1 0.108 3441
 3443 3 -36.62 72.17 -18.12 0.106 3442
 3444 3 -36.79 72.2 -18.1 0.117 3443
 3445 3 -36.96 72.2 -18.03 0.102 3444
 3446 3 -35.94 71.76 -18.1 0.152 3441
 3447 3 -35.79 71.71 -18.26 0.091 3446
 3448 3 -35.71 71.76 -18.39 0.093 3447
 3449 3 -36.57 72.01 -15.31 0.104 3423
 3450 3 -36.37 72.06 -15.26 0.093 3449
 3451 3 -36.29 72.12 -15.23 0.112 3450
 3452 3 -36.19 72.18 -15.2 0.143 3451
 3453 3 -36.11 72.2 -15.12 0.24 3452
 3454 3 -35.9 72.09 -15.47 0.077 3453
 3455 3 -36.21 72.2 -14.81 0.174 3453
 3456 3 -36.41 72.1 -14.57 0.123 3455
 3457 3 -36.5 72.09 -14.42 0.139 3456
 3458 3 -36.36 72.09 -14.33 0.178 3457
 3459 3 -36.51 71.93 -14.17 0.129 3458
 3460 3 -36.53 71.79 -14.05 0.12 3459
 3461 3 -36.12 72.29 -14.49 0.092 3458
 3462 3 -36 72.39 -14.53 0.092 3461
 3463 3 -35.84 72.39 -14.59 0.062 3462
 3464 3 -42.3 71.6 -11.51 0.098 3350
 3465 3 -42.22 71.66 -11.62 0.137 3464
 3466 3 -42.11 71.74 -11.62 0.169 3465
 3467 3 -42.87 71.8 -9.88 0.111 3339
 3468 3 -42.79 71.88 -9.73 0.112 3467
 3469 3 -42.69 71.93 -9.55 0.119 3468
 3470 3 -42.61 72.02 -9.38 0.111 3469
 3471 3 -42.46 71.86 -9.34 0.09 3470
 3472 3 -42.59 71.54 -9.37 0.073 3471
 3473 3 -42.66 71.19 -9.34 0.114 3472
 3474 3 -42.65 71.07 -9.24 0.103 3473
 3475 3 -42.66 71.04 -9.13 0.082 3474
 3476 3 -42.62 70.94 -9.01 0.068 3475
 3477 3 -42.46 70.86 -8.97 0.078 3476
 3478 3 -42.36 70.88 -8.91 0.111 3477
 3479 3 -42.16 70.85 -8.91 0.083 3478
 3480 3 -42.26 71.8 -9.31 0.095 3471
 3481 3 -42.21 71.83 -9.06 0.081 3480
 3482 3 -42.16 71.88 -8.96 0.109 3481
 3483 3 -42.11 71.8 -8.87 0.071 3482
 3484 3 -41.96 71.71 -8.7 0.161 3483
 3485 3 -41.83 71.58 -8.62 0.156 3484
 3486 3 -41.66 71.43 -8.53 0.066 3485
 3487 3 -41.59 71.27 -8.39 0.048 3486
 3488 3 -41.57 71.16 -8.31 0.091 3487
 3489 3 -42.15 71.85 -9.19 0.095 3488
 3490 3 -42.36 71.88 -9.74 0.073 3480
 3491 3 -42.23 71.9 -9.76 0.099 3490
 3492 3 -42.09 72.07 -9.74 0.051 3491
 3493 3 -41.86 72.16 -9.71 0.062 3492
 3494 3 -41.76 72.24 -9.62 0.092 3493
 3495 3 -41.68 72.21 -9.45 0.116 3494
 3496 3 -41.55 72.16 -9.38 0.092 3495
 3497 3 -43.69 71.74 -10.04 0.115 3337
 3498 3 -43.83 71.61 -10.09 0.072 3497
 3499 3 -43.98 71.66 -10.07 0.1 3498
 3500 3 -44.04 71.49 -10.06 0.111 3499
 3501 3 -44.07 71.36 -10.01 0.000125 3500
 3502 3 -44.18 73.49 -9.98 0.127 3327
 3503 3 -44.23 73.57 -10.14 0.079 3502
 3504 3 -44.23 73.55 -10.31 0.121 3503
 3505 3 -44.4 73.6 -10.41 0.107 3504
 3506 3 -44.54 73.57 -10.54 0.115 3505
 3507 3 -44.65 73.63 -10.56 0.113 3506
 3508 3 -44.86 73.61 -10.58 0.092 3507
 3509 3 -45.07 73.63 -10.57 0.105 3508
 3510 3 -45.22 73.69 -10.59 0.138 3509
 3511 3 -45.36 73.78 -10.63 0.087 3510
 3512 3 -45.48 73.81 -10.73 0.096 3511
 3513 3 -45.65 73.72 -10.79 0.111 3512
 3514 3 -45.84 73.72 -10.84 0.089 3513
 3515 3 -46.01 73.72 -10.8 0.091 3514
 3516 3 -46.09 73.67 -10.73 0.132 3515
 3517 3 -46.19 73.66 -10.69 0.181 3516
 3518 3 -45.94 73.92 -10.51 0.108 3517
 3519 3 -45.94 74.11 -10.49 0.103 3518
 3520 3 -46.04 74.28 -10.42 0.097 3519
 3521 3 -46.11 74.44 -10.31 0.046 3520
 3522 3 -46.41 73.52 -10.72 0.124 3517
 3523 3 -46.58 73.45 -10.65 0.177 3522
 3524 3 -46.86 73.58 -10.79 0.122 3523
 3525 3 -47.01 73.66 -10.86 0.154 3524
 3526 3 -47.11 73.53 -10.84 0.162 3525
 3527 3 -47.29 73.34 -10.74 0.105 3526
 3528 3 -47.41 73.39 -10.76 0.091 3527
 3529 3 -47.54 73.47 -10.74 0.098 3528
 3530 3 -47.73 73.47 -10.76 0.106 3529
 3531 3 -47.9 73.37 -10.8 0.129 3530
 3532 3 -47.97 73.23 -10.87 0.125 3531
 3533 3 -48.04 73.08 -10.92 0.098 3532
 3534 3 -48.08 72.95 -10.99 0.14 3533
 3535 3 -48.01 72.95 -11.22 0.114 3534
 3536 3 -47.96 73.06 -11.3 0.092 3535
 3537 3 -47.91 73.22 -11.38 0.061 3536
 3538 3 -47.79 73.25 -11.44 0.085 3537
 3539 3 -47.69 73.16 -11.48 0.1 3538
 3540 3 -47.61 73.16 -11.64 0.119 3539
 3541 3 -47.46 73.2 -11.74 0.138 3540
 3542 3 -47.34 73.25 -11.92 0.129 3541
 3543 3 -47.22 73.23 -12.05 0.105 3542
 3544 3 -47.11 73.22 -12.13 0.086 3543
 3545 3 -46.97 73.17 -12.23 0.078 3544
 3546 3 -46.9 73.11 -12.32 0.083 3545
 3547 3 -46.84 73.08 -12.41 0.106 3546
 3548 3 -46.71 73.06 -12.5 0.094 3547
 3549 3 -46.58 73 -12.54 0.05 3548
 3550 3 -46.51 72.84 -12.53 0.11 3549
 3551 3 -46.46 72.72 -12.55 0.118 3550
 3552 3 -46.36 72.59 -12.55 0.118 3551
 3553 3 -46.26 72.53 -12.63 0.143 3552
 3554 3 -45.98 72.48 -12.79 0.135 3553
 3555 3 -45.8 72.47 -12.97 0.098 3554
 3556 3 -45.69 72.47 -13.08 0.075 3555
 3557 3 -45.46 72.47 -13.11 0.093 3556
 3558 3 -45.29 72.47 -13.17 0.062 3557
 3559 3 -45.09 72.41 -13.22 0.084 3558
 3560 3 -45.01 72.5 -13.14 0.152 3559
 3561 3 -45.01 72.58 -13.03 0.092 3560
 3562 3 -47.28 77.03 -6.84 0.099 3250
 3563 3 -47.4 76.86 -6.77 0.121 3562
 3564 3 -47.54 76.7 -6.73 0.098 3563
 3565 3 -43.98 79.44 -6.44 0.294 3227
 3566 3 -43.72 79.24 -6.57 0.173 3565
 3567 3 -43.55 79.08 -6.65 0.166 3566
 3568 3 -43.53 78.9 -6.64 0.177 3567
 3569 3 -43.48 78.8 -6.68 0.218 3568
 3570 3 -43.44 78.66 -6.73 0.262 3569
 3571 3 -43.66 78.35 -6.73 0.162 3570
 3572 3 -43.69 78.16 -6.68 0.161 3571
 3573 3 -43.76 77.96 -6.71 0.186 3572
 3574 3 -43.93 77.77 -6.6 0.141 3573
 3575 3 -44.04 77.63 -6.52 0.133 3574
 3576 3 -44.19 77.54 -6.39 0.126 3575
 3577 3 -44.3 77.46 -6.43 0.083 3576
 3578 3 -44.51 77.38 -6.36 0.126 3577
 3579 3 -44.69 77.32 -6.27 0.158 3578
 3580 3 -44.76 77.27 -6.21 0.171 3579
 3581 3 -44.83 77.22 -6.14 0.195 3580
 3582 3 -44.91 76.97 -6.14 0.143 3581
 3583 3 -44.97 76.82 -6.06 0.154 3582
 3584 3 -44.97 76.68 -6.01 0.132 3583
 3585 3 -45.01 76.51 -5.98 0.126 3584
 3586 3 -45.07 76.4 -5.98 0.113 3585
 3587 3 -45.22 76.32 -5.94 0.123 3586
 3588 3 -45.26 76.21 -5.93 0.141 3587
 3589 3 -45.25 75.96 -5.94 0.149 3588
 3590 3 -45.28 75.8 -5.96 0.181 3589
 3591 3 -45.44 75.65 -5.92 0.167 3590
 3592 3 -45.55 75.51 -5.85 0.127 3591
 3593 3 -45.64 75.29 -5.89 0.117 3592
 3594 3 -45.69 75.13 -5.9 0.107 3593
 3595 3 -45.78 75.02 -5.86 0.118 3594
 3596 3 -45.83 74.88 -5.85 0.114 3595
 3597 3 -45.9 74.74 -5.81 0.12 3596
 3598 3 -45.97 74.61 -5.85 0.166 3597
 3599 3 -46.08 74.49 -5.94 0.18 3598
 3600 3 -46.22 74.71 -6.03 0.132 3599
 3601 3 -46.33 74.82 -6.14 0.128 3600
 3602 3 -46.34 75.05 -5.99 0.11 3601
 3603 3 -46.34 75.18 -5.93 0.155 3602
 3604 3 -46.58 75.28 -5.8 0.097 3603
 3605 3 -46.76 75.37 -5.72 0.1 3604
 3606 3 -46.9 75.47 -5.68 0.077 3605
 3607 3 -47.08 75.59 -5.6 0.068 3606
 3608 3 -47.09 75.69 -5.64 0.115 3607
 3609 3 -47.25 75.75 -5.57 0.169 3608
 3610 3 -46.14 75.27 -5.92 0.104 3603
 3611 3 -46.05 74.26 -5.85 0.112 3599
 3612 3 -46.04 74.1 -5.81 0.131 3611
 3613 3 -46.07 73.96 -5.73 0.117 3612
 3614 3 -46.12 73.85 -5.68 0.112 3613
 3615 3 -46.11 73.66 -5.6 0.104 3614
 3616 3 -46.11 73.51 -5.56 0.118 3615
 3617 3 -46.15 73.36 -5.52 0.104 3616
 3618 3 -46.15 73.21 -5.43 0.076 3617
 3619 3 -46.23 73.05 -5.35 0.135 3618
 3620 3 -46.26 72.94 -5.3 0.145 3619
 3621 3 -46.4 72.8 -5.18 0.131 3620
 3622 3 -46.47 72.71 -5.06 0.138 3621
 3623 3 -46.65 72.57 -5.02 0.142 3622
 3624 3 -46.76 72.48 -4.94 0.147 3623
 3625 3 -46.79 72.36 -4.86 0.112 3624
 3626 3 -46.83 72.2 -4.78 0.109 3625
 3627 3 -46.78 72.11 -4.73 0.127 3626
 3628 3 -46.84 71.97 -4.68 0.138 3627
 3629 3 -46.82 71.86 -4.61 0.146 3628
 3630 3 -46.72 71.79 -4.52 0.118 3629
 3631 3 -46.55 71.8 -4.43 0.116 3630
 3632 3 -46.41 71.74 -4.32 0.153 3631
 3633 3 -46.29 71.77 -4.17 0.139 3632
 3634 3 -46.29 71.74 -3.99 0.169 3633
 3635 3 -46.36 71.79 -3.87 0.221 3634
 3636 3 -46.36 71.82 -3.7 0.267 3635
 3637 3 -46.34 71.79 -3.56 0.283 3636
 3638 3 -46.37 71.74 -3.41 0.281 3637
 3639 3 -46.3 71.69 -3.27 0.201 3638
 3640 3 -46.22 71.63 -3.1 0.142 3639
 3641 3 -46.15 71.52 -2.93 0.107 3640
 3642 3 -46.11 71.52 -2.81 0.109 3641
 3643 3 -46.09 71.52 -2.66 0.142 3642
 3644 3 -46.11 71.44 -2.5 0.106 3643
 3645 3 -46.14 71.41 -2.35 0.124 3644
 3646 3 -46.07 71.46 -2.23 0.152 3645
 3647 3 -45.94 71.44 -2.1 0.113 3646
 3648 3 -45.86 71.44 -1.98 0.101 3647
 3649 3 -45.79 71.46 -1.86 0.106 3648
 3650 3 -45.72 71.52 -1.81 0.128 3649
 3651 3 -45.62 71.46 -1.68 0.194 3650
 3652 3 -45.5 71.38 -1.66 0.223 3651
 3653 3 -45.36 71.41 -1.69 0.213 3652
 3654 3 -45.21 71.15 -1.35 0.07 3653
 3655 3 -45.08 71.18 -1.26 0.062 3654
 3656 3 -44.94 71.08 -1.24 0.089 3655
 3657 3 -44.87 70.96 -1.21 0.132 3656
 3658 3 -45.14 71.57 -1.83 0.123 3653
 3659 3 -45 71.58 -1.74 0.129 3658
 3660 3 -44.84 71.6 -1.79 0.109 3659
 3661 3 -44.68 71.58 -1.8 0.094 3660
 3662 3 -44.61 71.69 -1.89 0.068 3661
 3663 3 -44.53 71.8 -1.9 0.097 3662
 3664 3 -44.54 71.94 -1.89 0.141 3663
 3665 3 -44.51 72.08 -1.9 0.177 3664
 3666 3 -44.61 72.22 -1.86 0.203 3665
 3667 3 -44.55 72.32 -1.87 0.258 3666
 3668 3 -44.66 72.32 -1.55 0.085 3667
 3669 3 -44.54 72.44 -1.46 0.098 3668
 3670 3 -44.48 72.6 -1.35 0.108 3669
 3671 3 -44.51 72.69 -1.24 0.095 3670
 3672 3 -44.34 72.77 -1.04 0.106 3671
 3673 3 -44.28 72.82 -0.8 0.086 3672
 3674 3 -44.33 72.8 -0.69 0.085 3673
 3675 3 -44.4 72.4 -2.04 0.131 3667
 3676 3 -44.19 72.52 -2.43 0.127 3675
 3677 3 -44.11 72.54 -2.52 0.122 3676
 3678 3 -43.94 72.55 -2.68 0.078 3677
 3679 3 -43.89 72.6 -2.77 0.115 3678
 3680 3 -43.87 72.83 -2.85 0.096 3679
 3681 3 -43.72 72.94 -2.91 0.105 3680
 3682 3 -43.51 73.05 -2.97 0.098 3681
 3683 3 -43.36 73.07 -3 0.08 3682
 3684 3 -43.19 73.07 -3.06 0.101 3683
 3685 3 -43.05 73.13 -3.16 0.13 3684
 3686 3 -42.83 73.16 -3.27 0.054 3685
 3687 3 -42.69 73.13 -3.29 0.074 3686
 3688 3 -44.33 72.43 -2.12 0.131 3675
 3689 3 -44.33 72.38 -1.9 0.066 3688
 3690 3 -45.66 75.68 -5.92 0.065 3591
 3691 3 -45.9 75.66 -5.9 0.059 3690
 3692 3 -43.04 78.77 -6.78 0.11 3570
 3693 3 -42.86 78.66 -6.82 0.137 3692
 3694 3 -42.75 78.57 -6.81 0.154 3693
 3695 3 -42.65 78.49 -6.77 0.15 3694
 3696 3 -42.48 78.27 -6.81 0.067 3695
 3697 3 -42.32 78.18 -6.76 0.114 3696
 3698 3 -42.21 78.1 -6.73 0.112 3697
 3699 3 -42.08 77.99 -6.73 0.049 3698
 3700 3 -44.96 80.9 -5.97 0.183 3222
 3701 3 -45.06 81.05 -6.1 0.114 3700
 3702 3 -45.06 81.05 -6.24 0.059 3701
 3703 3 -45 81.08 -6.32 0.098 3702
 3704 3 -44.95 81.15 -6.39 0.144 3703
 3705 3 -45.08 80.94 -6.53 0.033 3704
 3706 3 -45.13 80.85 -6.47 0.033 3705
 3707 3 -45.06 80.9 -6.39 0.075 3706
 3708 3 -44.77 81.27 -6.49 0.127 3704
 3709 3 -44.75 81.21 -6.6 0.093 3708
 3710 3 -44.7 81.13 -6.74 0.113 3709
 3711 3 -44.54 81.19 -6.89 0.088 3710
 3712 3 -44.46 81.19 -6.98 0.119 3711
 3713 3 -44.35 81.15 -7.09 0.12 3712
 3714 3 -44.24 81.02 -7.17 0.086 3713
 3715 3 -44.11 81.05 -7.21 0.101 3714
 3716 3 -43.93 81.02 -7.26 0.083 3715
 3717 3 -43.85 80.97 -7.32 0.084 3716
 3718 3 -43.78 80.94 -7.43 0.061 3717
 3719 3 -43.7 80.93 -7.55 0.083 3718
 3720 3 -43.61 80.9 -7.65 0.073 3719
 3721 3 -43.57 80.88 -7.81 0.113 3720
 3722 3 -43.52 80.91 -7.97 0.109 3721
 3723 3 -43.43 80.91 -8.14 0.12 3722
 3724 3 -43.35 80.96 -8.29 0.13 3723
 3725 3 -43.22 80.97 -8.34 0.085 3724
 3726 3 -43.21 80.91 -8.49 0.125 3725
 3727 3 -43.21 80.85 -8.65 0.12 3726
 3728 3 -43.22 80.79 -8.88 0.112 3727
 3729 3 -43.21 80.82 -8.99 0.087 3728
 3730 3 -43.2 80.86 -9.14 0.131 3729
 3731 3 -43.03 80.9 -9.4 0.109 3730
 3732 3 -43.07 80.8 -9.58 0.103 3731
 3733 3 -43.09 80.74 -9.76 0.084 3732
 3734 3 -43.09 80.74 -9.89 0.063 3733
 3735 3 -43.04 80.71 -10.05 0.083 3734
 3736 3 -42.9 80.74 -10.16 0.097 3735
 3737 3 -42.82 80.74 -10.26 0.089 3736
 3738 3 -42.66 80.8 -10.39 0.141 3737
 3739 3 -42.47 80.85 -10.56 0.094 3738
 3740 3 -43.5 83.24 0 0.154 2263
 3741 3 -43.56 83.41 -0.08 0.156 3740
 3742 3 -43.58 83.54 -0.15 0.15 3741
 3743 3 -43.64 83.66 -0.21 0.194 3742
 3744 3 -43.74 83.77 -0.32 0.171 3743
 3745 3 -44.08 83.94 -0.26 0.174 3744
 3746 3 -44.25 84.04 -0.25 0.202 3745
 3747 3 -44.47 84.13 -0.28 0.164 3746
 3748 3 -44.58 84.32 -0.33 0.139 3747
 3749 3 -44.74 84.41 -0.37 0.145 3748
 3750 3 -44.85 84.57 -0.4 0.141 3749
 3751 3 -44.92 84.68 -0.34 0.111 3750
 3752 3 -45.03 84.76 -0.32 0.126 3751
 3753 3 -45.15 84.8 -0.32 0.16 3752
 3754 3 -45.25 84.96 -0.23 0.146 3753
 3755 3 -45.35 85.02 -0.11 0.131 3754
 3756 3 -45.45 85.19 -0.06 0.178 3755
 3757 3 -45.46 85.29 -0.09 0.244 3756
 3758 3 -45.17 85.44 -0.28 0.072 3757
 3759 3 -45.07 85.52 -0.31 0.107 3758
 3760 3 -44.99 85.6 -0.34 0.172 3759
 3761 3 -44.81 85.71 -0.49 0.092 3760
 3762 3 -44.71 85.74 -0.63 0.108 3761
 3763 3 -44.78 85.88 -0.76 0.153 3762
 3764 3 -45.02 86.02 -0.87 0.148 3763
 3765 3 -45.24 86.16 -0.84 0.072 3764
 3766 3 -45.35 86.29 -0.93 0.07 3765
 3767 3 -45.43 86.38 -1.08 0.082 3766
 3768 3 -45.54 86.46 -1.11 0.064 3767
 3769 3 -45.57 86.6 -1.15 0.069 3768
 3770 3 -45.64 86.71 -1.15 0.052 3769
 3771 3 -45.82 86.69 -1.28 0.107 3770
 3772 3 -45.89 86.76 -1.39 0.11 3771
 3773 3 -45.9 86.8 -1.57 0.105 3772
 3774 3 -45.93 86.82 -1.71 0.103 3773
 3775 3 -46.02 86.83 -1.85 0.101 3774
 3776 3 -46.11 86.88 -1.93 0.089 3775
 3777 3 -46.18 86.91 -2.08 0.113 3776
 3778 3 -46.21 86.85 -2.2 0.061 3777
 3779 3 -46.2 86.68 -2.29 0.135 3778
 3780 3 -46.29 86.55 -2.33 0.135 3779
 3781 3 -46.43 86.47 -2.39 0.107 3780
 3782 3 -46.57 86.24 -2.45 0.092 3781
 3783 3 -46.72 86.07 -2.41 0.107 3782
 3784 3 -46.85 86.02 -2.41 0.112 3783
 3785 3 -45.68 85.24 0.13 0.126 3757
 3786 3 -45.78 85.29 0.13 0.153 3785
 3787 3 -45.83 85.38 0.35 0.17 3786
 3788 3 -45.9 85.35 0.49 0.143 3787
 3789 3 -45.93 85.44 0.57 0.142 3788
 3790 3 -46 85.51 0.72 0.114 3789
 3791 3 -46.08 85.57 0.81 0.149 3790
 3792 3 -46.17 85.6 0.92 0.122 3791
 3793 3 -46.24 85.66 0.99 0.132 3792
 3794 3 -46.39 85.69 1.04 0.122 3793
 3795 3 -46.43 85.72 1.13 0.168 3794
 3796 3 -46.46 85.69 1.3 0.177 3795
 3797 3 -46.53 85.85 1.38 0.161 3796
 3798 3 -46.64 85.94 1.51 0.167 3797
 3799 3 -46.78 85.96 1.67 0.146 3798
 3800 3 -46.96 85.99 1.77 0.159 3799
 3801 3 -47.03 86.02 1.86 0.189 3800
 3802 3 -47.2 86.08 1.94 0.162 3801
 3803 3 -47.24 86.15 2.11 0.15 3802
 3804 3 -47.25 86.21 2.23 0.157 3803
 3805 3 -47.39 86.21 2.4 0.136 3804
 3806 3 -47.5 86.26 2.49 0.178 3805
 3807 3 -47.7 86.32 2.55 0.194 3806
 3808 3 -47.71 86.41 2.67 0.215 3807
 3809 3 -47.83 86.41 2.76 0.21 3808
 3810 3 -47.95 86.44 2.88 0.258 3809
 3811 3 -48.04 86.41 3.01 0.287 3810
 3812 3 -48.17 86.41 3.05 0.276 3811
 3813 3 -48.27 86.36 3.21 0.227 3812
 3814 3 -48.31 86.32 3.36 0.167 3813
 3815 3 -48.36 86.33 3.53 0.158 3814
 3816 3 -48.39 86.35 3.65 0.169 3815
 3817 3 -48.39 86.41 3.78 0.162 3816
 3818 3 -48.35 86.46 3.94 0.207 3817
 3819 3 -48.27 86.46 4.07 0.258 3818
 3820 3 -48.33 86.47 4.2 0.31 3819
 3821 3 -48.38 86.6 4.28 0.297 3820
 3822 3 -48.72 86.69 4.39 0.243 3821
 3823 3 -48.81 86.77 4.44 0.221 3822
 3824 3 -49.2 86.89 4.37 0.161 3823
 3825 3 -49.35 86.95 4.33 0.145 3824
 3826 3 -49.57 87 4.39 0.169 3825
 3827 3 -49.64 87.09 4.47 0.176 3826
 3828 3 -49.68 87.19 4.57 0.277 3827
 3829 3 -49.89 87.22 4.69 0.34 3828
 3830 3 -49.89 87.3 4.83 0.415 3829
 3831 3 -49.86 87.43 4.95 0.497 3830
 3832 3 -50.47 87.47 4.28 0.112 3831
 3833 3 -50.65 87.5 4.25 0.168 3832
 3834 3 -50.79 87.62 4.22 0.149 3833
 3835 3 -50.9 87.64 4.11 0.132 3834
 3836 3 -50.88 87.97 4.08 0.103 3835
 3837 3 -50.78 88.17 4.08 0.063 3836
 3838 3 -50.75 88.31 3.99 0.026 3837
 3839 3 -50.96 87.42 3.9 0.083 3835
 3840 3 -51.1 87.45 3.84 0.109 3839
 3841 3 -51.14 87.37 3.67 0.115 3840
 3842 3 -51.03 87.33 3.59 0.096 3841
 3843 3 -51.1 87.25 3.4 0.131 3842
 3844 3 -51.18 87.31 3.17 0.137 3843
 3845 3 -51.11 87.39 3.01 0.141 3844
 3846 3 -51.24 87.42 2.63 0.108 3845
 3847 3 -51.35 87.75 2.65 0.098 3846
 3848 3 -51.33 87.86 2.67 0.138 3847
 3849 3 -51.27 88 2.71 0.133 3848
 3850 3 -51.27 87.33 2.4 0.128 3846
 3851 3 -51.2 87.28 2.24 0.124 3850
 3852 3 -51.35 87.25 1.89 0.134 3851
 3853 3 -51.47 87.19 1.79 0.15 3852
 3854 3 -51.63 87.11 1.65 0.147 3853
 3855 3 -51.7 87.16 1.37 0.12 3854
 3856 3 -51.77 87.14 1.19 0.123 3855
 3857 3 -51.85 87.14 1.08 0.134 3856
 3858 3 -51.89 87.08 0.92 0.129 3857
 3859 3 -51.99 87 0.76 0.095 3858
 3860 3 -52.03 87.03 0.62 0.123 3859
 3861 3 -51.93 86.97 0.5 0.124 3860
 3862 3 -51.92 87 0.37 0.133 3861
 3863 3 -51.85 87 0.25 0.134 3862
 3864 3 -51.71 86.95 0.16 0.083 3863
 3865 3 -51.71 87 0.01 0.127 3864
 3866 3 -51.65 87 -0.06 0.114 3865
 3867 3 -51.7 86.95 -0.21 0.124 3866
 3868 3 -51.65 86.92 -0.37 0.113 3867
 3869 3 -51.58 86.97 -0.52 0.123 3868
 3870 3 -51.5 87 -0.66 0.111 3869
 3871 3 -51.47 87.03 -0.76 0.12 3870
 3872 3 -51.43 87.03 -0.95 0.097 3871
 3873 3 -51.46 87.05 -1.11 0.091 3872
 3874 3 -51.52 86.97 -1.18 0.115 3873
 3875 3 -51.58 86.94 -1.29 0.169 3874
 3876 3 -51.78 87.06 -1.42 0.086 3875
 3877 3 -51.81 87.12 -1.56 0.158 3876
 3878 3 -51.72 87.16 -1.68 0.215 3877
 3879 3 -51.6 87.12 -1.8 0.221 3878
 3880 3 -51.56 87.08 -1.9 0.458 3879
 3881 3 -51.5 87.8 -1.85 0.134 3880
 3882 3 -51.46 87.91 -1.73 0.088 3881
 3883 3 -51.46 88.05 -1.69 0.128 3882
 3884 3 -51.45 88.06 -1.52 0.112 3883
 3885 3 -51.5 88.06 -1.34 0.137 3884
 3886 3 -51.6 88.02 -1.2 0.139 3885
 3887 3 -51.7 88.12 -1.1 0.118 3886
 3888 3 -51.95 87.94 -1.19 0.091 3887
 3889 3 -52.07 87.91 -1.29 0.077 3888
 3890 3 -52.14 87.78 -1.43 0.096 3889
 3891 3 -51.39 88.14 -1.82 0.082 3883
 3892 3 -51.28 88.16 -1.82 0.071 3891
 3893 3 -51.04 88.25 -1.89 0.096 3892
 3894 3 -50.96 88.36 -1.96 0.118 3893
 3895 3 -51.11 88.45 -2 0.235 3894
 3896 3 -51.18 88.64 -1.83 0.129 3895
 3897 3 -51.25 88.7 -1.74 0.129 3896
 3898 3 -51.28 88.78 -1.67 0.11 3897
 3899 3 -50.79 88.39 -2.14 0.13 3895
 3900 3 -50.45 88.27 -2.31 0.117 3899
 3901 3 -50.64 88.36 -2.2 0.13 3899
 3902 3 -51.28 88.28 -2.14 0.07 3901
 3903 3 -51.46 88.25 -2.14 0.135 3902
 3904 3 -51.65 88.28 -2.1 0.108 3903
 3905 3 -51.85 88.33 -2.1 0.092 3904
 3906 3 -50.49 88.33 -2.25 0.13 3901
 3907 3 -51.64 86.98 -1.98 0.512 3880
 3908 3 -51.65 87.03 -2.16 0.523 3907
 3909 3 -51.64 86.36 -1.79 0.075 3908
 3910 3 -51.65 86.28 -1.7 0.098 3909
 3911 3 -51.71 86.2 -1.61 0.095 3910
 3912 3 -51.7 86.08 -1.61 0.126 3911
 3913 3 -51.74 86 -1.56 0.166 3912
 3914 3 -51.71 85.94 -1.38 0.138 3913
 3915 3 -51.67 85.98 -1.2 0.072 3914
 3916 3 -51.7 87.2 -2.33 0.408 3908
 3917 3 -51.57 87.19 -2.5 0.167 3916
 3918 3 -51.57 87.22 -2.62 0.109 3917
 3919 3 -51.57 87.25 -2.85 0.079 3918
 3920 3 -51.54 87.27 -2.95 0.086 3919
 3921 3 -51.52 87.25 -3.06 0.088 3920
 3922 3 -51.42 87.27 -3.18 0.135 3921
 3923 3 -51.53 87.3 -3.22 0.101 3922
 3924 3 -49.82 87.59 5.15 0.582 3831
 3925 3 -49.81 87.59 5.32 0.606 3924
 3926 3 -49.83 87.65 5.45 0.593 3925
 3927 3 -49.54 87.4 5.82 0.405 3926
 3928 3 -48.99 87.53 5.85 0.198 3927
 3929 3 -49.33 87.72 5.99 0.128 3928
 3930 3 -49.53 87.72 6.04 0.081 3929
 3931 3 -48.6 87.58 5.81 0.151 3928
 3932 3 -48.42 87.5 5.82 0.113 3931
 3933 3 -48.28 87.41 5.91 0.117 3932
 3934 3 -48.18 87.45 6 0.105 3933
 3935 3 -48.04 87.56 6.04 0.117 3934
 3936 3 -47.96 87.55 6.11 0.089 3935
 3937 3 -49.85 87.21 5.87 0.227 3927
 3938 3 -49.81 86.84 5.9 0.157 3937
 3939 3 -49.9 86.76 6.06 0.141 3938
 3940 3 -49.89 86.65 6.12 0.08 3939
 3941 3 -49.78 86.48 6.11 0.084 3940
 3942 3 -49.64 86.4 6.06 0.095 3941
 3943 3 -49.53 86.3 6.07 0.106 3942
 3944 3 -49.4 86.22 5.97 0.083 3943
 3945 3 -49.47 86.08 5.91 0.072 3944
 3946 3 -49.53 85.96 5.93 0.065 3945
 3947 3 -49.53 85.87 5.98 0.138 3946
 3948 3 -49.61 85.79 6 0.169 3947
 3949 3 -49.28 85.7 6.07 0.125 3948
 3950 3 -49.11 85.64 6.11 0.075 3949
 3951 3 -49.04 85.56 6.23 0.089 3950
 3952 3 -49.03 85.44 6.36 0.094 3951
 3953 3 -49 85.27 6.45 0.112 3952
 3954 3 -49 85.12 6.5 0.069 3953
 3955 3 -49.88 85.68 5.95 0.076 3948
 3956 3 -50.02 85.67 5.98 0.107 3955
 3957 3 -50.15 85.73 6 0.088 3956
 3958 3 -50.25 85.79 6.04 0.109 3957
 3959 3 -50.32 85.87 6.19 0.081 3958
 3960 3 -50.32 86.04 6.28 0.139 3959
 3961 3 -50.35 86.18 6.32 0.143 3960
 3962 3 -50.39 86.29 6.43 0.122 3961
 3963 3 -50.43 86.43 6.49 0.087 3962
 3964 3 -50.35 86.59 6.48 0.105 3963
 3965 3 -50.45 86.65 6.49 0.000125 3964
 3966 3 -49.97 88.1 5.35 0.099 3926
 3967 3 -50.03 88.23 5.32 0.097 3966
 3968 3 -50.13 88.4 5.24 0.13 3967
 3969 3 -49.29 87.44 4.29 0.07 3828
 3970 3 -49.22 87.58 4.39 0.137 3969
 3971 3 -49.2 87.72 4.47 0.11 3970
 3972 3 -49.22 87.83 4.48 0.083 3971
 3973 3 -48.49 86.1 4.32 0.144 3820
 3974 3 -48.63 85.93 4.36 0.123 3973
 3975 3 -48.78 85.74 4.36 0.104 3974
 3976 3 -48.81 85.63 4.4 0.126 3975
 3977 3 -48.82 85.52 4.44 0.103 3976
 3978 3 -48.64 85.46 4.5 0.197 3977
 3979 3 -48.64 85.32 4.53 0.272 3978
 3980 3 -48.54 85.16 4.6 0.408 3979
 3981 3 -48.4 85.08 4.69 0.416 3980
 3982 3 -48.4 85 4.75 0.356 3981
 3983 3 -48.38 84.86 5.35 0.104 3982
 3984 3 -48.43 84.77 5.44 0.112 3983
 3985 3 -48.43 84.67 5.49 0.119 3984
 3986 3 -48.47 84.5 5.5 0.081 3985
 3987 3 -48.42 84.34 5.49 0.101 3986
 3988 3 -48.46 84.2 5.54 0.09 3987
 3989 3 -48.64 84.17 5.61 0.132 3988
 3990 3 -48.78 84.16 5.64 0.155 3989
 3991 3 -48.85 84.12 5.74 0.177 3990
 3992 3 -48.97 83.91 5.78 0.087 3991
 3993 3 -46.64 85.41 1.43 0.107 3796
 3994 3 -46.71 85.36 1.51 0.091 3993
 3995 3 -46.78 85.41 1.66 0.057 3994
 3996 3 -46.83 85.41 1.85 0.082 3995
 3997 3 -47 85.44 1.87 0.058 3996
 3998 3 -45.28 84.69 -0.55 0.11 3753
 3999 3 -40.31 81.46 -1.06 0.093 1735
 4000 3 -40.28 81.38 -0.95 0.151 3999
 4001 3 -40.2 81.43 -0.82 0.201 4000
 4002 3 -40.03 81.54 -0.8 0.179 4001
 4003 3 -39.99 81.76 -0.8 0.102 4002
 4004 3 -39.89 81.85 -0.66 0.097 4003
 4005 3 -39.9 81.91 -0.55 0.074 4004
 4006 3 -40.36 81.22 -0.61 0.071 4001
 4007 3 -40.31 81.13 -0.54 0.055 4006
 4008 3 -40.21 81.05 -0.48 0.087 4007
 4009 3 -40.13 81.02 -0.39 0.123 4008
 4010 3 -40.03 81.1 -0.31 0.156 4009
 4011 3 -40.14 81.1 -0.09 0.117 4010
 4012 3 -40.03 81.1 0 0.102 4011
 4013 3 -39.79 81.11 -0.53 0.131 4010
 4014 3 -39.68 81.1 -0.55 0.103 4013
 4015 3 -35.04 83.02 -0.57 0.113 1685
 4016 3 -34.85 82.94 -0.76 0.127 4015
 4017 3 -34.79 82.94 -0.88 0.118 4016
 4018 3 -34.71 82.9 -1.05 0.125 4017
 4019 3 -34.67 82.85 -1.17 0.128 4018
 4020 3 -34.64 82.82 -1.3 0.173 4019
 4021 3 -34.56 82.82 -1.43 0.168 4020
 4022 3 -34.39 82.74 -1.57 0.147 4021
 4023 3 -34.28 82.72 -1.62 0.193 4022
 4024 3 -34.14 82.63 -1.75 0.157 4023
 4025 3 -34 82.63 -1.8 0.15 4024
 4026 3 -33.79 82.61 -1.95 0.121 4025
 4027 3 -33.56 82.57 -2.04 0.126 4026
 4028 3 -33.43 82.58 -2.18 0.138 4027
 4029 3 -33.25 82.58 -2.22 0.173 4028
 4030 3 -33.06 82.57 -2.22 0.185 4029
 4031 3 -32.85 82.6 -2.41 0.117 4030
 4032 3 -32.68 82.65 -2.48 0.114 4031
 4033 3 -32.6 82.71 -2.62 0.134 4032
 4034 3 -32.46 82.69 -2.72 0.165 4033
 4035 3 -32.21 82.77 -2.87 0.155 4034
 4036 3 -32.08 82.85 -3 0.159 4035
 4037 3 -31.93 82.86 -3.14 0.208 4036
 4038 3 -31.76 82.91 -3.25 0.221 4037
 4039 3 -31.41 82.93 -3.29 0.154 4038
 4040 3 -31.21 82.96 -3.39 0.161 4039
 4041 3 -31.01 82.93 -3.45 0.19 4040
 4042 3 -30.84 83 -3.56 0.195 4041
 4043 3 -30.66 83.14 -3.66 0.203 4042
 4044 3 -30.53 83.15 -3.7 0.237 4043
 4045 3 -30.43 83.18 -3.75 0.269 4044
 4046 3 -30.26 83.18 -3.85 0.293 4045
 4047 3 -30.14 83.23 -3.95 0.303 4046
 4048 3 -30.03 83.29 -4.1 0.261 4047
 4049 3 -30.25 83.42 -4.35 0.084 4048
 4050 3 -30.32 83.53 -4.49 0.099 4049
 4051 3 -30.46 83.62 -4.56 0.083 4050
 4052 3 -30.62 83.71 -4.55 0.076 4051
 4053 3 -30.71 83.79 -4.6 0.097 4052
 4054 3 -30.73 83.93 -4.6 0.129 4053
 4055 3 -30.75 84.09 -4.44 0.088 4054
 4056 3 -30.82 84.16 -4.35 0.091 4055
 4057 3 -30.8 84.26 -4.23 0.076 4056
 4058 3 -30.82 84.43 -4.22 0.054 4057
 4059 3 -30.78 84.56 -4.09 0.094 4058
 4060 3 -30.73 84.65 -3.98 0.076 4059
 4061 3 -30.69 84.7 -3.87 0.093 4060
 4062 3 -30.6 84.79 -3.79 0.14 4061
 4063 3 -30.69 85.04 -3.79 0.064 4062
 4064 3 -30.82 85.06 -3.7 0.114 4063
 4065 3 -30.78 85.17 -3.58 0.11 4064
 4066 3 -30.71 85.2 -3.39 0.048 4065
 4067 3 -30.78 85.15 -3.27 0.119 4066
 4068 3 -30.8 85.23 -3.12 0.111 4067
 4069 3 -29.84 83.23 -4.17 0.171 4048
 4070 3 -29.66 83.18 -4.24 0.133 4069
 4071 3 -29.53 83.06 -4.35 0.109 4070
 4072 3 -29.34 83.17 -4.44 0.085 4071
 4073 3 -29.16 83.26 -4.52 0.133 4072
 4074 3 -29.03 83.2 -4.6 0.146 4073
 4075 3 -28.89 83.2 -4.73 0.172 4074
 4076 3 -28.73 83.21 -4.89 0.167 4075
 4077 3 -28.64 83.23 -4.96 0.162 4076
 4078 3 -28.53 83.18 -5.02 0.171 4077
 4079 3 -28.43 83.15 -5.07 0.154 4078
 4080 3 -28.21 83.14 -5.06 0.135 4079
 4081 3 -28.01 83.09 -5.13 0.139 4080
 4082 3 -27.89 83.17 -5.18 0.154 4081
 4083 3 -27.73 83.18 -5.27 0.166 4082
 4084 3 -27.59 83.21 -5.34 0.15 4083
 4085 3 -27.44 83.21 -5.39 0.184 4084
 4086 3 -27.35 83.15 -5.43 0.175 4085
 4087 3 -27.14 83.2 -5.48 0.152 4086
 4088 3 -26.96 83.32 -5.51 0.128 4087
 4089 3 -26.76 83.42 -5.51 0.122 4088
 4090 3 -26.6 83.43 -5.52 0.148 4089
 4091 3 -26.41 83.45 -5.56 0.117 4090
 4092 3 -26.23 83.48 -5.64 0.166 4091
 4093 3 -26.16 83.57 -5.68 0.229 4092
 4094 3 -26.1 83.76 -5.43 0.068 4093
 4095 3 -26.14 83.85 -5.39 0.000125 4094
 4096 3 -25.91 83.54 -5.72 0.196 4093
 4097 3 -25.78 83.51 -5.82 0.186 4096
 4098 3 -25.64 83.48 -5.88 0.139 4097
 4099 3 -25.53 83.5 -5.89 0.132 4098
 4100 3 -25.37 83.51 -5.88 0.113 4099
 4101 3 -25.28 83.48 -5.81 0.141 4100
 4102 3 -25.16 83.45 -5.81 0.18 4101
 4103 3 -24.85 83.54 -5.93 0.129 4102
 4104 3 -24.6 83.56 -5.98 0.156 4103
 4105 3 -24.41 83.56 -5.98 0.124 4104
 4106 3 -24.23 83.62 -6.01 0.154 4105
 4107 3 -23.98 83.7 -6.22 0.113 4106
 4108 3 -23.89 83.81 -6.27 0.112 4107
 4109 3 -23.75 83.87 -6.34 0.121 4108
 4110 3 -23.62 83.95 -6.46 0.128 4109
 4111 3 -23.51 84 -6.56 0.159 4110
 4112 3 -23.44 84.04 -6.63 0.186 4111
 4113 3 -23.69 84.04 -6.77 0.063 4112
 4114 3 -23.76 84.03 -6.88 0.103 4113
 4115 3 -23.78 84.09 -7.06 0.096 4114
 4116 3 -23.87 84.15 -7.21 0.102 4115
 4117 3 -24 84.18 -7.27 0.124 4116
 4118 3 -24.12 84.15 -7.34 0.121 4117
 4119 3 -24.16 84.12 -7.43 0.1 4118
 4120 3 -24.21 84.09 -7.56 0.113 4119
 4121 3 -24.28 84.12 -7.72 0.091 4120
 4122 3 -24.43 84.04 -7.78 0.075 4121
 4123 3 -24.51 84.09 -7.85 0.077 4122
 4124 3 -24.6 84.15 -8.03 0.095 4123
 4125 3 -23.16 84.04 -6.68 0.092 4112
 4126 3 -22.98 84.01 -6.68 0.164 4125
 4127 3 -22.91 83.9 -6.72 0.282 4126
 4128 3 -22.46 84.09 -6.8 0.142 4127
 4129 3 -22.28 84.09 -6.93 0.102 4128
 4130 3 -22.21 84.06 -7.06 0.118 4129
 4131 3 -22.1 84.06 -7.14 0.148 4130
 4132 3 -21.91 84.09 -7.18 0.137 4131
 4133 3 -21.82 84.12 -7.27 0.123 4132
 4134 3 -21.62 84.21 -7.26 0.133 4133
 4135 3 -21.44 84.2 -7.31 0.124 4134
 4136 3 -21.3 84.2 -7.38 0.165 4135
 4137 3 -21.14 84.15 -7.39 0.176 4136
 4138 3 -21.01 84.15 -7.39 0.233 4137
 4139 3 -20.91 84.12 -7.68 0.137 4138
 4140 3 -20.75 84.13 -7.81 0.134 4139
 4141 3 -20.6 84.03 -7.92 0.137 4140
 4142 3 -20.55 84.05 -8.01 0.137 4141
 4143 3 -20.43 84.05 -8.16 0.173 4142
 4144 3 -20.32 84.05 -8.25 0.143 4143
 4145 3 -20.25 84.09 -8.4 0.143 4144
 4146 3 -20.16 84.11 -8.53 0.161 4145
 4147 3 -20.14 84.17 -8.66 0.137 4146
 4148 3 -19.96 84.22 -8.82 0.166 4147
 4149 3 -19.8 84.25 -8.89 0.186 4148
 4150 3 -19.69 84.22 -9 0.22 4149
 4151 3 -19.89 84.38 -9.23 0.139 4150
 4152 3 -19.94 84.41 -9.32 0.119 4151
 4153 3 -20 84.34 -9.48 0.136 4152
 4154 3 -20.14 84.3 -9.63 0.147 4153
 4155 3 -20.16 84.33 -9.76 0.142 4154
 4156 3 -20.14 84.41 -9.96 0.128 4155
 4157 3 -20.14 84.47 -10.11 0.048 4156
 4158 3 -19.44 84.14 -9.04 0.149 4150
 4159 3 -19.28 84.08 -9.12 0.124 4158
 4160 3 -19.19 83.99 -9.15 0.208 4159
 4161 3 -19.1 83.92 -9.15 0.278 4160
 4162 3 -18.96 83.94 -9.26 0.428 4161
 4163 3 -18.91 83.89 -9.46 0.48 4162
 4164 3 -18.51 84.36 -9.04 0.106 4163
 4165 3 -18.39 84.44 -8.98 0.055 4164
 4166 3 -18.28 84.69 -8.86 0.099 4165
 4167 3 -18.16 84.67 -8.78 0.000125 4166
 4168 3 -18.89 83.84 -9.62 0.486 4163
 4169 3 -18.76 83.84 -9.72 0.463 4168
 4170 3 -18.69 83.86 -9.9 0.45 4169
 4171 3 -18.57 83.91 -10.07 0.423 4170
 4172 3 -18.82 83.53 -10.23 0.216 4171
 4173 3 -18.8 83.53 -10.39 0.093 4172
 4174 3 -18.25 84.14 -10.14 0.194 4171
 4175 3 -18.14 84.05 -10.45 0.155 4174
 4176 3 -18.07 84.13 -10.56 0.167 4175
 4177 3 -17.96 84.25 -10.69 0.105 4176
 4178 3 -17.85 84.33 -10.75 0.1 4177
 4179 3 -17.75 84.36 -10.89 0.139 4178
 4180 3 -17.62 84.36 -10.98 0.159 4179
 4181 3 -17.46 84.39 -11.07 0.173 4180
 4182 3 -17.39 84.41 -11.17 0.193 4181
 4183 3 -17.37 84.53 -11.44 0.124 4182
 4184 3 -17.26 84.53 -11.56 0.138 4183
 4185 3 -17.23 84.61 -11.66 0.173 4184
 4186 3 -17.23 84.72 -11.73 0.214 4185
 4187 3 -16.98 84.83 -11.46 0.068 4186
 4188 3 -16.85 84.77 -11.33 0.082 4187
 4189 3 -16.73 84.74 -11.23 0.097 4188
 4190 3 -16.66 84.72 -11.14 0.107 4189
 4191 3 -16.6 84.75 -11 0.096 4190
 4192 3 -16.44 84.84 -10.94 0.123 4191
 4193 3 -16.26 84.97 -10.83 0.101 4192
 4194 3 -16.19 85.08 -10.74 0.143 4193
 4195 3 -16.1 85.17 -10.63 0.179 4194
 4196 3 -16 85.19 -10.58 0.205 4195
 4197 3 -15.76 84.91 -10.21 0.088 4196
 4198 3 -15.68 84.84 -10.13 0.122 4197
 4199 3 -15.76 84.64 -10.13 0.078 4198
 4200 3 -15.75 84.5 -10.17 0.101 4199
 4201 3 -17.32 84.72 -11.88 0.167 4186
 4202 3 -17.28 84.8 -11.98 0.157 4201
 4203 3 -17.12 84.81 -12.12 0.156 4202
 4204 3 -16.96 84.89 -12.28 0.14 4203
 4205 3 -16.98 85 -12.42 0.126 4204
 4206 3 -17 85.03 -12.56 0.175 4205
 4207 3 -16.87 85.11 -12.72 0.172 4206
 4208 3 -16.78 85.19 -12.88 0.157 4207
 4209 3 -16.64 85.3 -12.99 0.155 4208
 4210 3 -16.57 85.47 -13.19 0.18 4209
 4211 3 -16.44 85.66 -13.3 0.167 4210
 4212 3 -16.3 85.72 -13.44 0.136 4211
 4213 3 -16.14 85.78 -13.61 0.19 4212
 4214 3 -15.98 85.74 -13.73 0.228 4213
 4215 3 -15.87 85.67 -13.88 0.192 4214
 4216 3 -15.77 85.55 -14.01 0.169 4215
 4217 3 -15.68 85.49 -14.13 0.192 4216
 4218 3 -15.64 85.47 -14.26 0.229 4217
 4219 3 -15.4 85.25 -14.17 0.078 4218
 4220 3 -15.33 85.17 -14.23 0.081 4219
 4221 3 -15.25 85.05 -14.31 0.116 4220
 4222 3 -15.24 84.95 -14.36 0.094 4221
 4223 3 -15.62 85.52 -14.42 0.192 4218
 4224 3 -15.51 85.53 -14.56 0.158 4223
 4225 3 -15.39 85.56 -14.7 0.121 4224
 4226 3 -15.24 85.61 -14.81 0.115 4225
 4227 3 -15.09 85.59 -14.89 0.128 4226
 4228 3 -14.93 85.56 -15.04 0.148 4227
 4229 3 -14.77 85.61 -15.14 0.171 4228
 4230 3 -14.6 85.72 -15.28 0.116 4229
 4231 3 -14.57 85.8 -15.39 0.115 4230
 4232 3 -14.45 85.89 -15.56 0.119 4231
 4233 3 -14.4 85.88 -15.76 0.154 4232
 4234 3 -14.34 85.83 -15.91 0.158 4233
 4235 3 -14.24 85.83 -16.06 0.138 4234
 4236 3 -14.16 85.78 -16.24 0.141 4235
 4237 3 -14.12 85.77 -16.37 0.13 4236
 4238 3 -14.08 85.72 -16.51 0.159 4237
 4239 3 -13.98 85.69 -16.67 0.154 4238
 4240 3 -13.93 85.67 -16.83 0.153 4239
 4241 3 -13.84 85.69 -16.94 0.153 4240
 4242 3 -13.82 85.7 -17.12 0.205 4241
 4243 3 -13.77 85.72 -17.24 0.243 4242
 4244 3 -13.86 85.77 -17.51 0.167 4243
 4245 3 -13.9 85.72 -17.67 0.167 4244
 4246 3 -13.84 85.69 -17.78 0.177 4245
 4247 3 -13.66 85.75 -17.89 0.168 4246
 4248 3 -13.58 85.72 -18.01 0.151 4247
 4249 3 -13.58 85.63 -18.17 0.17 4248
 4250 3 -13.52 85.5 -18.3 0.355 4249
 4251 3 -13.51 85.44 -18.42 0.459 4250
 4252 3 -13.46 85.33 -18.48 0.57 4251
 4253 3 -13.34 85.33 -18.6 0.6 4252
 4254 3 -13.35 85.24 -18.69 0.654 4253
 4255 3 -13.02 85.19 -18.85 0.521 4254
 4256 3 -12.75 85.14 -19.01 0.396 4255
 4257 3 -12.91 84.95 -19.03 0.356 4256
 4258 3 -13.07 84.7 -18.8 0.135 4257
 4259 3 -13.18 84.67 -18.8 0.188 4258
 4260 3 -13.21 84.55 -18.71 0.198 4259
 4261 3 -13.08 84.47 -18.56 0.113 4260
 4262 3 -12.95 84.28 -18.4 0.111 4261
 4263 3 -12.89 84.11 -18.31 0.096 4262
 4264 3 -12.83 83.92 -18.35 0.091 4263
 4265 3 -12.73 83.75 -18.4 0.083 4264
 4266 3 -12.68 83.75 -18.53 0.057 4265
 4267 3 -12.68 85.06 -19.33 0.14 4257
 4268 3 -12.62 85.08 -19.67 0.151 4267
 4269 3 -12.49 85.08 -19.69 0.059 4268
 4270 3 -13.44 85.53 -17.08 0.091 4243
 4271 3 -13.34 85.45 -17.03 0.105 4270
 4272 3 -13.24 85.38 -17.05 0.146 4271
 4273 3 -13.03 85.36 -17.03 0.000125 4272
 4274 3 -19.5 83.92 -9.98 0.101 4168
 4275 3 -19.48 83.78 -10.15 0.000125 4274
 4276 3 -20.57 83.94 -7.74 0.035 4141
 4277 3 -20.51 84.12 -7.34 0.395 4276
 4278 3 -20.37 84.12 -7.21 0.571 4277
 4279 3 -20.23 84 -7.06 0.588 4278
 4280 3 -20.18 83.9 -7.06 0.575 4279
 4281 3 -19.98 83.93 -6.98 0.492 4280
 4282 3 -19.82 83.81 -7.03 0.457 4281
 4283 3 -19.26 84.21 -7.11 0.184 4282
 4284 3 -19.12 84.25 -7.01 0.139 4283
 4285 3 -18.94 84.35 -6.98 0.125 4284
 4286 3 -18.71 84.45 -7.03 0.076 4285
 4287 3 -18.55 84.47 -7.03 0.081 4286
 4288 3 -18.41 84.49 -7.1 0.083 4287
 4289 3 -18.28 84.45 -7.14 0.115 4288
 4290 3 -18.19 84.47 -7.21 0.144 4289
 4291 3 -17.94 84.64 -7.31 0.06 4290
 4292 3 -17.8 84.61 -7.28 0.092 4291
 4293 3 -17.78 84.63 -7.17 0.115 4292
 4294 3 -17.59 84.69 -7.22 0.102 4293
 4295 3 -17.53 84.72 -7.32 0.085 4294
 4296 3 -17.53 84.81 -7.48 0.065 4295
 4297 3 -17.44 84.94 -7.52 0.087 4296
 4298 3 -17.3 85 -7.57 0.11 4297
 4299 3 -17.26 85.03 -7.67 0.117 4298
 4300 3 -17.32 85.14 -7.84 0.085 4299
 4301 3 -17.34 85.25 -7.96 0.105 4300
 4302 3 -17.39 85.36 -7.98 0.161 4301
 4303 3 -17.44 85.45 -7.97 0.187 4302
 4304 3 -17.32 85.53 -8.14 0.209 4303
 4305 3 -17.19 85.67 -8.37 0.112 4304
 4306 3 -17.1 85.8 -8.51 0.1 4305
 4307 3 -16.94 85.78 -8.63 0.067 4306
 4308 3 -16.93 85.77 -8.75 0.05 4307
 4309 3 -16.73 85.72 -8.83 0.079 4308
 4310 3 -16.55 85.72 -8.87 0.074 4309
 4311 3 -16.44 85.74 -8.81 0.071 4310
 4312 3 -16.32 85.88 -8.9 0.115 4311
 4313 3 -16.19 85.92 -8.92 0.095 4312
 4314 3 -17.93 84.61 -7.05 0.065 4293
 4315 3 -18.03 84.58 -6.98 0.116 4314
 4316 3 -18.16 84.64 -6.86 0.115 4315
 4317 3 -18.19 84.81 -6.74 0.122 4316
 4318 3 -18.28 84.9 -6.65 0.103 4317
 4319 3 -18.41 85 -6.6 0.05 4318
 4320 3 -33 82.68 -1.87 0.085 4030
 4321 3 -32.93 82.74 -1.75 0.086 4320
 4322 3 -32.82 82.85 -1.66 0.115 4321
 4323 3 -32.77 82.9 -1.53 0.09 4322
 4324 3 -32.64 82.85 -1.42 0.102 4323
 4325 3 -32.5 82.9 -1.38 0.108 4324
 4326 3 -32.28 82.94 -1.33 0.084 4325
 4327 3 -32.14 83.05 -1.24 0.137 4326
 4328 3 -32.1 83.1 -1.1 0.124 4327
 4329 3 -31.99 83.19 -0.93 0.094 4328
 4330 3 -31.91 83.13 -0.83 0.062 4329
 4331 3 -31.85 83.05 -0.78 0.093 4330
 4332 3 -31.78 82.94 -0.75 0.098 4331
 4333 3 -31.62 82.79 -0.71 0.11 4332
 4334 3 -31.46 82.76 -0.65 0.1 4333
 4335 3 -31.28 82.73 -0.64 0.108 4334
 4336 3 -31.19 82.81 -0.33 0.1 4335
 4337 3 -31.09 82.9 -0.17 0.133 4336
 4338 3 -30.96 82.93 -0.03 0.149 4337
 4339 3 -30.8 82.9 -0.27 0.06 4338
 4340 3 -30.75 83.01 -0.28 0.098 4339
 4341 3 -30.64 83.04 -0.43 0.077 4340
 4342 3 -30.57 83.15 -0.44 0.000125 4341
 4343 3 -30.78 82.79 -0.09 0.099 4338
 4344 3 -30.85 82.92 0.21 0.088 4343
 4345 3 -30.75 82.95 0.31 0.109 4344
 4346 3 -30.64 83 0.46 0.1 4345
 4347 3 -30.62 83.04 0.66 0.094 4346
 4348 3 -30.57 83.12 0.75 0.148 4347
 4349 3 -30.37 83.1 0.8 0.082 4348
 4350 3 -30.39 83.1 0.95 0.113 4349
 4351 3 -30.6 83.29 1.11 0.142 4350
 4352 3 -30.73 83.37 1.21 0.135 4351
 4353 3 -30.62 82.68 -0.17 0.117 4343
 4354 3 -30.3 82.51 -0.3 0.094 4353
 4355 3 -30.12 82.48 -0.28 0.067 4354
 4356 3 -30 82.43 -0.26 0.097 4355
 4357 3 -29.84 82.43 -0.23 0.103 4356
 4358 3 -29.66 82.51 -0.25 0.047 4357
 4359 3 -29.5 82.48 -0.26 0.091 4358
 4360 3 -29.43 82.43 -0.32 0.143 4359
 4361 3 -29.16 82.32 -0.23 0.08 4360
 4362 3 -29.05 82.26 -0.23 0.056 4361
 4363 3 -28.91 82.29 -0.21 0.129 4362
 4364 3 -28.82 82.2 -0.18 0.138 4363
 4365 3 -28.71 82.06 -0.18 0.096 4364
 4366 3 -28.62 82.06 -0.28 0.08 4365
 4367 3 -28.46 82.03 -0.31 0.079 4366
 4368 3 -28.25 82.06 -0.31 0.11 4367
 4369 3 -28.1 82.04 -0.37 0.11 4368
 4370 3 -27.96 82.01 -0.45 0.052 4369
 4371 3 -27.78 81.98 -0.45 0.076 4370
 4372 3 -27.64 81.95 -0.4 0.12 4371
 4373 3 -27.46 81.93 -0.4 0.089 4372
 4374 3 -30.46 82.59 -0.23 0.117 4353
 4375 3 -31.05 82.6 -0.65 0.093 4335
 4376 3 -30.87 82.65 -0.66 0.083 4375
 4377 3 -30.75 82.6 -0.64 0.062 4376
 4378 3 -34.86 82.85 -1.5 0.1 4021
 4379 3 -34.96 82.82 -1.59 0.000125 4378
 4380 3 -29.19 84.76 6.57 0.137 916
 4381 3 -29.35 84.83 6.45 0.137 4380
 4382 3 -29.5 84.91 6.47 0.14 4381
 4383 3 -29.6 85.02 6.48 0.126 4382
 4384 3 -29.75 85.1 6.48 0.142 4383
 4385 3 -29.87 85.16 6.53 0.155 4384
 4386 3 -30.03 85.19 6.53 0.168 4385
 4387 3 -30.18 85.32 6.57 0.183 4386
 4388 3 -30.3 85.32 6.61 0.24 4387
 4389 3 -30.51 85.21 6.49 0.139 4388
 4390 3 -30.62 85.21 6.47 0.107 4389
 4391 3 -30.78 85.29 6.4 0.138 4390
 4392 3 -30.98 85.4 6.35 0.152 4391
 4393 3 -31.12 85.44 6.37 0.127 4392
 4394 3 -31.35 85.44 6.44 0.17 4393
 4395 3 -31.57 85.44 6.44 0.151 4394
 4396 3 -31.78 85.46 6.45 0.157 4395
 4397 3 -31.96 85.46 6.44 0.152 4396
 4398 3 -32.11 85.38 6.25 0.176 4397
 4399 3 -32.25 85.43 6.1 0.201 4398
 4400 3 -32.39 85.46 5.94 0.188 4399
 4401 3 -32.57 85.49 5.82 0.18 4400
 4402 3 -32.74 85.57 5.74 0.159 4401
 4403 3 -32.89 85.6 5.75 0.149 4402
 4404 3 -33.03 85.58 5.7 0.147 4403
 4405 3 -33.14 85.57 5.65 0.155 4404
 4406 3 -33.35 85.57 5.66 0.143 4405
 4407 3 -33.57 85.56 5.69 0.131 4406
 4408 3 -33.71 85.58 5.72 0.134 4407
 4409 3 -33.93 85.64 5.7 0.168 4408
 4410 3 -34.15 85.69 5.64 0.199 4409
 4411 3 -34.35 85.78 5.56 0.197 4410
 4412 3 -34.52 85.81 5.57 0.254 4411
 4413 3 -34.63 86.09 5.45 0.21 4412
 4414 3 -34.83 85.86 5.53 0.142 4413
 4415 3 -35.07 85.73 5.61 0.156 4414
 4416 3 -35.39 85.72 5.78 0.155 4415
 4417 3 -35.71 85.67 5.9 0.096 4416
 4418 3 -35.9 85.59 5.91 0.104 4417
 4419 3 -36 85.55 5.85 0.117 4418
 4420 3 -36.28 85.64 5.69 0.034 4419
 4421 3 -36.42 85.58 5.69 0.1 4420
 4422 3 -34.63 86.33 5.43 0.166 4413
 4423 3 -34.68 86.45 5.36 0.148 4422
 4424 3 -34.72 86.61 5.19 0.126 4423
 4425 3 -34.79 86.73 5.11 0.151 4424
 4426 3 -34.89 86.8 5.02 0.173 4425
 4427 3 -34.75 86.94 4.85 0.123 4426
 4428 3 -34.71 87.05 4.74 0.135 4427
 4429 3 -34.71 87.19 4.58 0.129 4428
 4430 3 -34.68 87.33 4.45 0.209 4429
 4431 3 -34.6 87.41 4.32 0.191 4430
 4432 3 -34.53 87.61 4.11 0.188 4431
 4433 3 -34.45 87.69 3.99 0.188 4432
 4434 3 -34.28 87.8 3.8 0.243 4433
 4435 3 -33.92 88.09 3.53 0.225 4434
 4436 3 -33.79 88.16 3.34 0.163 4435
 4437 3 -33.68 88.13 3.19 0.149 4436
 4438 3 -33.6 88.16 3.03 0.142 4437
 4439 3 -33.53 88.16 2.88 0.112 4438
 4440 3 -33.33 88.19 2.84 0.116 4439
 4441 3 -33.21 88.13 2.76 0.143 4440
 4442 3 -33.06 88.18 2.69 0.135 4441
 4443 3 -32.95 88.18 2.55 0.161 4442
 4444 3 -32.78 88.22 2.44 0.147 4443
 4445 3 -32.64 88.21 2.4 0.165 4444
 4446 3 -32.43 88.26 2.3 0.144 4445
 4447 3 -32.27 88.32 2.19 0.187 4446
 4448 3 -32.13 88.39 2.09 0.223 4447
 4449 3 -32.03 88.6 1.92 0.179 4448
 4450 3 -31.89 88.79 1.76 0.166 4449
 4451 3 -31.82 88.85 1.66 0.227 4450
 4452 3 -32.17 89.14 1.41 0.191 4451
 4453 3 -32.18 89.21 1.3 0.26 4452
 4454 3 -32.25 89.43 1.26 0.314 4453
 4455 3 -32.32 89.55 1.14 0.318 4454
 4456 3 -32.39 89.72 1.08 0.29 4455
 4457 3 -32.45 89.86 1.06 0.281 4456
 4458 3 -32.88 89.8 1.01 0.153 4457
 4459 3 -33.18 89.83 1.01 0.163 4458
 4460 3 -33.27 89.74 0.89 0.178 4459
 4461 3 -33.27 89.52 0.76 0.118 4460
 4462 3 -33.33 89.38 0.55 0.082 4461
 4463 3 -33.32 89.47 0.44 0.108 4462
 4464 3 -33.28 89.52 0.31 0.087 4463
 4465 3 -33.21 89.54 0.16 0.108 4464
 4466 3 -33.14 89.52 0 0.103 4465
 4467 3 -33.04 89.49 -0.05 0.109 4466
 4468 3 -32.9 89.46 -0.21 0.085 4467
 4469 3 -32.93 89.46 -0.36 0.071 4468
 4470 3 -33.42 89.33 0.8 0.098 4461
 4471 3 -33.38 89.16 0.84 0.119 4470
 4472 3 -33.2 89.07 0.8 0.069 4471
 4473 3 -33.17 88.96 0.88 0.077 4472
 4474 3 -33.18 88.85 0.9 0.059 4473
 4475 3 -33.24 88.74 0.95 0.074 4474
 4476 3 -33.22 88.68 1.05 0.076 4475
 4477 3 -33.21 88.69 1.17 0.123 4476
 4478 3 -33.18 88.6 1.26 0.000125 4477
 4479 3 -33.52 89.94 0.92 0.119 4460
 4480 3 -33.71 89.96 0.93 0.155 4479
 4481 3 -33.83 89.97 0.87 0.162 4480
 4482 3 -33.71 90.02 1.36 0.1 4481
 4483 3 -33.67 90.04 1.5 0.113 4482
 4484 3 -34 89.93 0.92 0.111 4481
 4485 3 -34.02 90.02 0.71 0.092 4484
 4486 3 -34.07 90.11 0.52 0.144 4485
 4487 3 -34.13 90.3 0.38 0.152 4486
 4488 3 -34.07 90.46 0.29 0.149 4487
 4489 3 -34.04 90.57 0.19 0.175 4488
 4490 3 -34.06 90.69 0.16 0.248 4489
 4491 3 -34.43 90.79 0 0.125 4490
 4492 3 -34.58 90.9 0 0.151 4491
 4493 3 -34.75 90.88 0 0.191 4492
 4494 3 -34.88 90.85 -0.02 0.204 4493
 4495 3 -35 90.47 -0.17 0.094 4494
 4496 3 -35.08 90.32 -0.25 0.081 4495
 4497 3 -34.89 90.96 0.01 0.162 4494
 4498 3 -35.02 91.16 0.19 0.126 4497
 4499 3 -35.15 91.19 0.21 0.133 4498
 4500 3 -35.31 91.29 0.18 0.205 4499
 4501 3 -35.46 91.38 0.15 0.291 4500
 4502 3 -35.38 91.72 -0.03 0.129 4501
 4503 3 -35.32 91.66 -0.23 0.092 4502
 4504 3 -35.22 91.52 -0.26 0.073 4503
 4505 3 -35.25 91.51 -0.08 0.063 4504
 4506 3 -35.11 91.41 0 0.076 4505
 4507 3 -35.06 91.32 0 0.106 4506
 4508 3 -34.96 91.21 -0.09 0.111 4507
 4509 3 -35.02 91.1 -0.21 0.000125 4508
 4510 3 -35.68 91.35 0.26 0.161 4501
 4511 3 -35.89 91.32 0.34 0.151 4510
 4512 3 -35.97 91.32 0.49 0.16 4511
 4513 3 -36.1 91.33 0.59 0.183 4512
 4514 3 -36.25 91.38 0.64 0.303 4513
 4515 3 -36.43 91.44 0.67 0.371 4514
 4516 3 -36.14 90.82 0.82 0.143 4515
 4517 3 -36.78 91.68 0.55 0.338 4515
 4518 3 -36.78 91.96 0.88 0.415 4517
 4519 3 -36.72 91.88 0.92 0.339 4518
 4520 3 -36.71 91.74 0.97 0.159 4519
 4521 3 -37.02 92.11 0.84 0.316 4518
 4522 3 -37.28 92.19 0.9 0.206 4521
 4523 3 -37.02 91.72 0.55 0.339 4517
 4524 3 -37.28 91.69 0.63 0.344 4523
 4525 3 -37.46 91.71 0.67 0.322 4524
 4526 3 -37.6 91.63 0.63 0.24 4525
 4527 3 -37.82 91.57 0.47 0.122 4526
 4528 3 -37.96 91.57 0.43 0.106 4527
 4529 3 -38.15 91.61 0.43 0.1 4528
 4530 3 -38.33 91.66 0.35 0.104 4529
 4531 3 -38.53 91.63 0.31 0.118 4530
 4532 3 -38.71 91.71 0.27 0.176 4531
 4533 3 -38.89 91.8 0.28 0.115 4532
 4534 3 -39.08 91.94 0.25 0.13 4533
 4535 3 -39.22 92.04 0.18 0.119 4534
 4536 3 -39.36 92.13 0.33 0.095 4535
 4537 3 -39.49 92.18 0.4 0.067 4536
 4538 3 -39.57 92.19 0.51 0.053 4537
 4539 3 -39.68 92.22 0.57 0.074 4538
 4540 3 -39.81 92.27 0.67 0.093 4539
 4541 3 -40 92.38 0.8 0.18 4540
 4542 3 -40.31 92.36 0.81 0.079 4541
 4543 3 -40.28 92.27 0.87 0.000125 4542
 4544 3 -39.28 92.07 0 0.098 4535
 4545 3 -39.39 92.15 -0.02 0.097 4544
 4546 3 -39.5 92.24 -0.08 0.148 4545
 4547 3 -39.5 92.35 -0.06 0.165 4546
 4548 3 -39.68 92.44 -0.05 0.119 4547
 4549 3 -39.78 92.63 -0.08 0.106 4548
 4550 3 -39.85 92.76 0 0.076 4549
 4551 3 -39.95 92.82 0.01 0.117 4550
 4552 3 -40.1 92.83 -0.02 0.078 4551
 4553 3 -40.1 92.94 -0.12 0.11 4552
 4554 3 -40.17 93.02 -0.25 0.083 4553
 4555 3 -40.2 93.1 -0.37 0.103 4554
 4556 3 -40.32 93.19 -0.48 0.072 4555
 4557 3 -40.4 93.27 -0.55 0.116 4556
 4558 3 -40.56 93.44 -0.55 0.139 4557
 4559 3 -40.57 93.76 -0.42 0.127 4558
 4560 3 -40.56 93.88 -0.44 0.093 4559
 4561 3 -39.2 92.52 -0.06 0.09 4547
 4562 3 -39.03 92.51 -0.09 0.097 4561
 4563 3 -39 92.54 -0.32 0.119 4562
 4564 3 -38.96 92.6 -0.39 0.127 4563
 4565 3 -38.79 92.63 -0.61 0.111 4564
 4566 3 -38.67 92.65 -0.77 0.089 4565
 4567 3 -38.53 92.69 -0.86 0.109 4566
 4568 3 -38.31 92.71 -0.9 0.117 4567
 4569 3 -38.14 92.74 -1 0.077 4568
 4570 3 -37.96 92.77 -1.07 0.118 4569
 4571 3 -37.88 92.83 -1.16 0.11 4570
 4572 3 -37.79 92.97 -1.29 0.096 4571
 4573 3 -37.6 93.05 -1.36 0.119 4572
 4574 3 -37.56 93.11 -1.51 0.085 4573
 4575 3 -37.57 93.1 -1.71 0.076 4574
 4576 3 -37.6 91.72 0.32 0.09 4526
 4577 3 -35.1 90.83 -0.18 0.09 4497
 4578 3 -35.24 90.79 -0.12 0.076 4577
 4579 3 -33.64 90.77 0.16 0.148 4490
 4580 3 -33.49 90.99 0 0.121 4579
 4581 3 -33.35 90.97 -0.02 0.108 4580
 4582 3 -33.25 90.96 -0.09 0.000125 4581
 4583 3 -34.11 89.86 0.94 0.114 4484
 4584 3 -34.24 89.77 0.97 0.148 4583
 4585 3 -34.32 89.68 1 0.157 4584
 4586 3 -34.74 89.55 1.03 0.062 4585
 4587 3 -34.82 89.49 1.1 0.083 4586
 4588 3 -34.96 89.44 1.16 0.139 4587
 4589 3 -35.14 89.43 1.21 0.046 4588
 4590 3 -32.47 89.99 1.04 0.211 4457
 4591 3 -32.67 90.05 0.96 0.058 4590
 4592 3 -31.44 88.68 1.53 0.103 4451
 4593 3 -31.28 88.71 1.55 0.139 4592
 4594 3 -31.09 88.76 1.54 0.144 4593
 4595 3 -30.91 88.68 1.47 0.118 4594
 4596 3 -30.69 88.67 1.39 0.121 4595
 4597 3 -30.53 88.62 1.24 0.122 4596
 4598 3 -30.35 88.64 1.2 0.137 4597
 4599 3 -30.14 88.59 1.22 0.146 4598
 4600 3 -29.94 88.54 1.24 0.106 4599
 4601 3 -29.85 88.45 1.18 0.149 4600
 4602 3 -29.73 88.34 1.08 0.217 4601
 4603 3 -29.62 88.32 0.95 0.31 4602
 4604 3 -29.53 88.26 0.85 0.363 4603
 4605 3 -29.41 88.28 0.71 0.377 4604
 4606 3 -29.32 88.37 0.62 0.328 4605
 4607 3 -29.16 88.39 0.56 0.306 4606
 4608 3 -28.82 88.18 0.87 0.09 4607
 4609 3 -28.62 88.14 1 0.1 4608
 4610 3 -28.59 88.18 1.16 0.106 4609
 4611 3 -28.62 88.15 1.31 0.106 4610
 4612 3 -28.53 88.14 1.49 0.101 4611
 4613 3 -28.37 88.07 1.61 0.075 4612
 4614 3 -28.26 88.09 1.65 0.072 4613
 4615 3 -29.05 88.45 0.5 0.242 4607
 4616 3 -29.03 88.48 0.16 0.063 4615
 4617 3 -28.98 88.45 0.07 0.105 4616
 4618 3 -28.8 88.4 0.1 0.08 4617
 4619 3 -28.6 88.4 0.1 0.103 4618
 4620 3 -28.46 88.34 0.09 0.092 4619
 4621 3 -28.32 88.31 0.04 0.086 4620
 4622 3 -28.19 88.37 0 0.072 4621
 4623 3 -28.03 88.45 -0.05 0.115 4622
 4624 3 -27.93 88.4 0 0.093 4623
 4625 3 -27.85 88.39 -0.09 0.118 4624
 4626 3 -27.78 88.26 -0.26 0.077 4625
 4627 3 -27.66 88.29 -0.28 0.07 4626
 4628 3 -27.53 88.34 -0.26 0.099 4627
 4629 3 -27.37 88.39 -0.34 0.052 4628
 4630 3 -27.25 88.48 -0.38 0.089 4629
 4631 3 -27.1 88.59 -0.4 0.061 4630
 4632 3 -26.91 88.67 -0.37 0.08 4631
 4633 3 -26.8 88.71 -0.37 0.076 4632
 4634 3 -26.66 88.78 -0.44 0.097 4633
 4635 3 -26.48 88.79 -0.44 0.112 4634
 4636 3 -26.23 88.76 -0.58 0.079 4635
 4637 3 -26.05 88.73 -0.7 0.104 4636
 4638 3 -26.1 88.76 -0.81 0.000125 4637
 4639 3 -26.5 88.81 -0.26 0.121 4635
 4640 3 -26.53 88.87 -0.09 0.095 4639
 4641 3 -26.55 88.92 0.03 0.113 4640
 4642 3 -26.55 89 0.24 0.097 4641
 4643 3 -26.69 89.06 0.43 0.093 4642
 4644 3 -26.75 89.12 0.5 0.000125 4643
 4645 3 -27.91 88.54 -0.15 0.066 4623
 4646 3 -27.8 88.56 -0.25 0.069 4645
 4647 3 -35.14 86.72 5.03 0.101 4426
 4648 3 -35.35 86.64 4.97 0.085 4647
 4649 3 -35.53 86.55 4.9 0.068 4648
 4650 3 -35.64 86.47 4.91 0.059 4649
 4651 3 -35.68 86.37 4.93 0.063 4650
 4652 3 -35.78 86.3 4.98 0.1 4651
 4653 3 -35.93 86.3 4.89 0.12 4652
 4654 3 -36.1 86.22 4.9 0.099 4653
 4655 3 -34.67 85.44 5.75 0.099 4412
 4656 3 -34.78 85.33 5.69 0.115 4655
 4657 3 -34.89 85.27 5.61 0.124 4656
 4658 3 -35 85.17 5.72 0.099 4657
 4659 3 -35.07 85.06 5.72 0.07 4658
 4660 3 -35.18 84.98 5.77 0.092 4659
 4661 3 -35.32 85 5.79 0.139 4660
 4662 3 -35.5 84.95 5.74 0.156 4661
 4663 3 -35.68 84.86 5.73 0.167 4662
 4664 3 -35.79 84.84 5.78 0.217 4663
 4665 3 -35.89 84.78 5.78 0.334 4664
 4666 3 -35.68 84.33 5.66 0.133 4665
 4667 3 -35.78 84.17 5.69 0.121 4666
 4668 3 -35.93 84.06 5.72 0.07 4667
 4669 3 -36.14 84.98 5.89 0.261 4665
 4670 3 -36.31 84.97 5.99 0.344 4669
 4671 3 -36.49 85.03 6.06 0.351 4670
 4672 3 -36.58 84.87 6.08 0.391 4671
 4673 3 -36.64 85 6.02 0.409 4672
 4674 3 -36.77 85 6.03 0.407 4673
 4675 3 -36.93 84.94 6.11 0.337 4674
 4676 3 -37.07 84.84 6.19 0.29 4675
 4677 3 -37.24 84.8 6.4 0.246 4676
 4678 3 -37.43 84.73 6.48 0.206 4677
 4679 3 -37.64 84.72 6.58 0.161 4678
 4680 3 -37.85 84.62 6.58 0.075 4679
 4681 3 -38.03 84.55 6.53 0.107 4680
 4682 3 -38.18 84.48 6.57 0.12 4681
 4683 3 -38.31 84.41 6.54 0.098 4682
 4684 3 -38.47 84.39 6.52 0.072 4683
 4685 3 -38.64 84.39 6.44 0.073 4684
 4686 3 -38.77 84.45 6.44 0.053 4685
 4687 3 -30.25 85.77 6.82 0.074 4388
 4688 3 -30.35 85.79 7.04 0.095 4687
 4689 3 -30.37 85.88 7.12 0.075 4688
 4690 3 -30.39 85.96 7.24 0.072 4689
 4691 3 -30.41 86.07 7.28 0.077 4690
 4692 3 -30.46 86.21 7.35 0.054 4691
 4693 3 -30.41 86.33 7.4 0.049 4692
 4694 3 -30.41 86.44 7.44 0.082 4693
 4695 3 -30.35 86.6 7.5 0.087 4694
 4696 3 -30.37 86.79 7.57 0.064 4695
 4697 3 -30.46 86.91 7.62 0.1 4696
 4698 3 -30.59 87.08 7.69 0.064 4697
 4699 3 -30.6 87.16 7.82 0.102 4698
 4700 3 -30.76 87.15 7.93 0.08 4699
 4701 3 -30.91 87.24 8.01 0.085 4700
 4702 3 -31.01 87.35 8.06 0.118 4701
 4703 3 -31.14 87.47 8.08 0.08 4702
 4704 3 -31.23 87.54 8.1 0.058 4703
 4705 3 -28.05 82.99 7.39 0.068 909
 4706 3 -28.18 82.96 7.31 0.056 4705
 4707 3 -28.3 82.91 7.27 0.091 4706
 4708 3 -28.41 82.94 7.27 0.000125 4707
 4709 3 -24.69 83.38 9.23 0.078 886
 4710 3 -24.71 83.24 9.07 0.106 4709
 4711 3 -24.69 83.1 8.9 0.157 4710
 4712 3 -24.6 83.05 8.9 0.22 4711
 4713 3 -24.3 83.02 9.17 0.089 4712
 4714 3 -24.21 83.02 9.24 0.095 4713
 4715 3 -24.89 83.05 8.65 0.06 4712
 4716 3 -24.89 83.13 8.58 0.101 4715
 4717 3 -24.94 83.21 8.5 0.098 4716
 4718 3 -23.6 85.4 9.56 0.073 875
 4719 3 -23.48 85.57 9.65 0.049 4718
 4720 3 -20.28 88.11 8.93 0.143 846
 4721 3 -20.46 88.21 8.85 0.133 4720
 4722 3 -20.6 88.3 8.77 0.128 4721
 4723 3 -20.69 88.3 8.6 0.128 4722
 4724 3 -20.82 88.35 8.51 0.131 4723
 4725 3 -20.91 88.43 8.49 0.116 4724
 4726 3 -20.93 88.52 8.45 0.115 4725
 4727 3 -20.94 88.65 8.26 0.108 4726
 4728 3 -21.1 88.71 8.2 0.15 4727
 4729 3 -21.16 88.83 8.07 0.16 4728
 4730 3 -21.19 88.91 7.99 0.15 4729
 4731 3 -21.26 89.07 7.91 0.192 4730
 4732 3 -21.39 89.18 7.82 0.149 4731
 4733 3 -21.57 89.22 7.73 0.13 4732
 4734 3 -21.64 89.32 7.66 0.112 4733
 4735 3 -21.78 89.4 7.57 0.089 4734
 4736 3 -21.87 89.54 7.49 0.148 4735
 4737 3 -21.94 89.63 7.43 0.17 4736
 4738 3 -22.03 89.69 7.32 0.169 4737
 4739 3 -22.12 89.82 7.15 0.155 4738
 4740 3 -22.23 89.93 7.08 0.189 4739
 4741 3 -22.37 90.05 7 0.223 4740
 4742 3 -22.53 90.21 6.87 0.213 4741
 4743 3 -22.68 90.54 6.68 0.155 4742
 4744 3 -22.75 90.66 6.61 0.153 4743
 4745 3 -22.87 90.83 6.53 0.165 4744
 4746 3 -22.94 90.96 6.47 0.196 4745
 4747 3 -22.64 91.21 6.39 0.15 4746
 4748 3 -22.39 91.3 6.18 0.091 4747
 4749 3 -22.23 91.41 6.11 0.11 4748
 4750 3 -22.12 91.52 6.1 0.11 4749
 4751 3 -21.98 91.63 6.12 0.083 4750
 4752 3 -21.91 91.76 6.15 0.085 4751
 4753 3 -21.85 91.88 6.11 0.114 4752
 4754 3 -21.82 92.07 6.15 0.082 4753
 4755 3 -21.75 92.19 6.15 0.075 4754
 4756 3 -21.75 92.4 6.27 0.153 4755
 4757 3 -21.69 92.44 6.39 0.166 4756
 4758 3 -21.68 92.41 6.65 0.135 4757
 4759 3 -21.59 92.41 6.78 0.111 4758
 4760 3 -21.53 92.41 6.89 0.157 4759
 4761 3 -21.41 92.55 6.69 0.09 4760
 4762 3 -21.44 92.68 6.53 0.072 4761
 4763 3 -21.39 92.8 6.47 0.096 4762
 4764 3 -21.53 92.29 7.15 0.11 4760
 4765 3 -21.51 92.18 7.28 0.052 4764
 4766 3 -21.51 92.11 7.36 0.071 4765
 4767 3 -21.48 92.13 7.49 0.115 4766
 4768 3 -21.35 92.07 7.69 0.089 4767
 4769 3 -21.23 92.13 7.73 0.076 4768
 4770 3 -21.16 92.24 7.75 0.095 4769
 4771 3 -21.05 92.33 7.83 0.105 4770
 4772 3 -20.98 92.3 7.95 0.131 4771
 4773 3 -20.96 92.21 8.13 0.081 4772
 4774 3 -20.87 92.16 8.25 0.091 4773
 4775 3 -20.98 92.19 8.4 0.102 4774
 4776 3 -21.12 92.21 8.51 0.074 4775
 4777 3 -21.23 92.19 8.66 0.062 4776
 4778 3 -21.32 92.24 8.73 0.071 4777
 4779 3 -21.32 92.27 8.87 0.092 4778
 4780 3 -21.37 92.33 9.01 0.079 4779
 4781 3 -21.46 92.43 9.12 0.066 4780
 4782 3 -21.53 92.44 9.24 0.104 4781
 4783 3 -21.64 92.46 9.32 0.107 4782
 4784 3 -21.82 92.41 9.4 0.107 4783
 4785 3 -21.96 92.33 9.41 0.086 4784
 4786 3 -22.09 92.19 9.39 0.081 4785
 4787 3 -22.21 92.1 9.48 0.102 4786
 4788 3 -22.35 92.1 9.6 0.087 4787
 4789 3 -22.44 92.13 9.7 0.124 4788
 4790 3 -22.46 92.13 9.9 0.093 4789
 4791 3 -22.43 92.19 10.04 0.072 4790
 4792 3 -22.43 92.22 10.15 0.142 4791
 4793 3 -22.5 92.26 10.25 0.12 4792
 4794 3 -22.48 92.15 10.4 0.117 4793
 4795 3 -22.41 92.01 10.55 0.045 4794
 4796 3 -22.35 91.94 10.59 0.092 4795
 4797 3 -22.32 91.85 10.73 0.079 4796
 4798 3 -22.25 91.72 10.81 0.067 4797
 4799 3 -22.59 92.55 10.32 0.101 4793
 4800 3 -22.55 92.66 10.47 0.1 4799
 4801 3 -22.5 92.77 10.57 0.081 4800
 4802 3 -22.44 92.77 10.75 0.079 4801
 4803 3 -22.44 92.85 10.9 0.103 4802
 4804 3 -22.41 92.94 10.98 0.042 4803
 4805 3 -21.48 92.52 6.06 0.075 4757
 4806 3 -21.3 92.55 5.99 0.097 4805
 4807 3 -21.14 92.49 6.02 0.106 4806
 4808 3 -23.14 91.08 6.37 0.14 4746
 4809 3 -23.25 91.13 6.29 0.146 4808
 4810 3 -23.35 91.22 6.24 0.176 4809
 4811 3 -23.43 91.38 6.11 0.182 4810
 4812 3 -23.5 91.52 5.99 0.168 4811
 4813 3 -23.59 91.61 5.9 0.173 4812
 4814 3 -23.6 91.69 5.75 0.204 4813
 4815 3 -23.71 91.85 5.74 0.223 4814
 4816 3 -23.69 91.96 5.6 0.265 4815
 4817 3 -23.8 92.05 5.61 0.314 4816
 4818 3 -23.82 92.21 5.54 0.38 4817
 4819 3 -23.87 92.35 5.49 0.441 4818
 4820 3 -23.98 92.47 5.44 0.452 4819
 4821 3 -23.91 92.6 5.24 0.412 4820
 4822 3 -24.05 92.71 5.06 0.346 4821
 4823 3 -24.12 92.8 4.87 0.328 4822
 4824 3 -24.19 92.91 4.81 0.297 4823
 4825 3 -24.25 92.99 4.78 0.305 4824
 4826 3 -23.66 92.83 4.37 0.111 4825
 4827 3 -23.48 92.9 4.31 0.066 4826
 4828 3 -24.66 93.05 4.77 0.124 4825
 4829 3 -24.73 93.02 4.69 0.152 4828
 4830 3 -24.89 93.02 4.65 0.168 4829
 4831 3 -24.96 93.02 4.54 0.234 4830
 4832 3 -25.03 93.05 4.41 0.28 4831
 4833 3 -25.12 93.07 4.28 0.272 4832
 4834 3 -25.35 93.05 4.19 0.234 4833
 4835 3 -25.62 92.91 4.11 0.182 4834
 4836 3 -25.82 92.88 4.08 0.13 4835
 4837 3 -25.91 92.85 4.02 0.074 4836
 4838 3 -26.07 92.8 4.04 0.13 4837
 4839 3 -26.14 92.71 4.08 0.192 4838
 4840 3 -26.1 92.6 4.16 0.087 4839
 4841 3 -26.3 92.41 4.24 0.072 4840
 4842 3 -26.39 92.8 3.88 0.133 4839
 4843 3 -26.5 92.82 3.84 0.243 4842
 4844 3 -26.8 92.91 3.94 0.184 4843
 4845 3 -26.98 92.85 4.03 0.225 4844
 4846 3 -27.01 92.66 4.11 0.068 4845
 4847 3 -27.07 92.46 4.07 0.092 4846
 4848 3 -27.26 92.27 4 0.087 4847
 4849 3 -27.37 92.19 3.99 0.072 4848
 4850 3 -27.48 92.11 4.07 0.061 4849
 4851 3 -27.6 92.1 4.11 0.115 4850
 4852 3 -27.66 91.94 4.11 0.083 4851
 4853 3 -27.8 91.79 4.07 0.107 4852
 4854 3 -27.91 91.63 4.08 0.122 4853
 4855 3 -28.03 91.54 4.11 0.139 4854
 4856 3 -28.19 91.41 3.99 0.05 4855
 4857 3 -28.3 91.29 3.92 0.103 4856
 4858 3 -28.28 91.13 3.9 0.118 4857
 4859 3 -28.05 90.99 3.9 0.08 4858
 4860 3 -27.89 90.91 3.9 0.086 4859
 4861 3 -27.76 90.83 3.74 0.137 4860
 4862 3 -27.78 90.79 3.61 0.139 4861
 4863 3 -27.82 90.76 3.44 0.132 4862
 4864 3 -27.66 90.58 3.32 0.08 4863
 4865 3 -27.66 90.52 3.21 0.084 4864
 4866 3 -27.71 90.38 3.19 0.113 4865
 4867 3 -27.71 90.24 3.13 0.063 4866
 4868 3 -27.78 90.13 3.11 0.114 4867
 4869 3 -27.91 90.13 3.23 0.103 4868
 4870 3 -28 90.07 3.28 0.104 4869
 4871 3 -27.98 89.97 3.4 0.086 4870
 4872 3 -28.03 89.86 3.42 0.074 4871
 4873 3 -27.12 93.07 3.78 0.195 4845
 4874 3 -27.25 93.15 3.73 0.196 4873
 4875 3 -27.25 92.96 3.63 0.066 4874
 4876 3 -27.34 92.91 3.55 0.056 4875
 4877 3 -27.44 92.77 3.46 0.076 4876
 4878 3 -27.53 92.68 3.44 0.083 4877
 4879 3 -27.75 92.63 3.51 0.096 4878
 4880 3 -27.8 92.52 3.57 0.088 4879
 4881 3 -27.87 92.43 3.73 0.056 4880
 4882 3 -27.96 92.38 3.84 0.075 4881
 4883 3 -28.09 92.38 3.88 0.073 4882
 4884 3 -27.5 93.35 3.71 0.14 4874
 4885 3 -27.66 93.43 3.74 0.138 4884
 4886 3 -27.75 93.58 3.65 0.102 4885
 4887 3 -27.85 93.71 3.55 0.102 4886
 4888 3 -27.96 93.82 3.48 0.162 4887
 4889 3 -28.1 93.85 3.42 0.183 4888
 4890 3 -28.23 93.94 3.4 0.2 4889
 4891 3 -28.37 93.99 3.32 0.212 4890
 4892 3 -28.48 94.1 3.32 0.243 4891
 4893 3 -28.48 94.35 3.59 0.135 4892
 4894 3 -28.57 94.4 3.71 0.138 4893
 4895 3 -28.68 94.51 3.86 0.158 4894
 4896 3 -28.71 94.52 4.02 0.173 4895
 4897 3 -28.75 94.72 4.07 0.14 4896
 4898 3 -28.73 94.91 4.14 0.137 4897
 4899 3 -28.71 94.99 4.2 0.204 4898
 4900 3 -28.68 95.07 4.28 0.31 4899
 4901 3 -28.66 95.1 4.39 0.399 4900
 4902 3 -28.75 95.19 4.44 0.496 4901
 4903 3 -28.5 95.41 4.6 0.489 4902
 4904 3 -28.39 95.52 4.69 0.503 4903
 4905 3 -28.31 95.57 4.79 0.504 4904
 4906 3 -28.33 95.66 4.89 0.48 4905
 4907 3 -28.15 95.63 5.03 0.417 4906
 4908 3 -28.09 95.74 5.12 0.366 4907
 4909 3 -27.88 95.88 5.12 0.316 4908
 4910 3 -27.74 95.99 5.12 0.231 4909
 4911 3 -27.38 96.01 5.19 0.172 4910
 4912 3 -27.17 96.01 5.36 0.112 4911
 4913 3 -26.99 96.04 5.4 0.12 4912
 4914 3 -26.84 96.08 5.44 0.109 4913
 4915 3 -26.75 96.22 5.5 0.071 4914
 4916 3 -26.7 96.35 5.44 0.045 4915
 4917 3 -26.58 96.33 5.36 0.102 4916
 4918 3 -26.59 96.24 5.29 0.159 4917
 4919 3 -26.7 95.99 5.45 0.106 4918
 4920 3 -26.74 95.9 5.53 0.065 4919
 4921 3 -26.5 96.32 5.07 0.115 4918
 4922 3 -26.42 96.35 4.9 0.095 4921
 4923 3 -26.5 96.22 4.82 0.089 4922
 4924 3 -27.38 96.19 5.07 0.086 4911
 4925 3 -27.4 96.27 4.99 0.000125 4924
 4926 3 -27.7 96.19 5.19 0.076 4910
 4927 3 -27.59 96.32 5.24 0.096 4926
 4928 3 -27.56 96.38 5.35 0.088 4927
 4929 3 -27.49 96.43 5.41 0.05 4928
 4930 3 -29.57 95.11 4.44 0.164 4902
 4931 3 -29.69 95.13 4.45 0.138 4930
 4932 3 -29.91 95.19 4.47 0.151 4931
 4933 3 -30.16 95.24 4.48 0.133 4932
 4934 3 -30.35 95.16 4.4 0.124 4933
 4935 3 -30.55 95.1 4.4 0.15 4934
 4936 3 -30.73 95.13 4.35 0.14 4935
 4937 3 -30.89 95.1 4.32 0.126 4936
 4938 3 -31.05 95.1 4.32 0.122 4937
 4939 3 -31.23 95.13 4.37 0.103 4938
 4940 3 -31.37 95.07 4.4 0.191 4939
 4941 3 -31.55 95.11 4.39 0.23 4940
 4942 3 -31.71 95.07 4.28 0.177 4941
 4943 3 -31.89 95.05 4.24 0.137 4942
 4944 3 -32.15 95.07 4.24 0.115 4943
 4945 3 -32.28 95.05 4.19 0.174 4944
 4946 3 -32.35 95.05 4.03 0.236 4945
 4947 3 -32.75 95.3 4.12 0.133 4946
 4948 3 -33.02 95.29 4.11 0.113 4947
 4949 3 -33.18 95.3 4.08 0.103 4948
 4950 3 -33.31 95.25 4.06 0.1 4949
 4951 3 -33.43 95.19 4.07 0.107 4950
 4952 3 -33.61 95.2 4.08 0.131 4951
 4953 3 -33.82 95.2 4.14 0.12 4952
 4954 3 -33.99 95.14 4.15 0.128 4953
 4955 3 -34.35 95.14 4.19 0.125 4954
 4956 3 -34.57 95.14 4.24 0.066 4955
 4957 3 -34.7 95.11 4.28 0.08 4956
 4958 3 -34.89 95.05 4.36 0.173 4957
 4959 3 -35.11 95.09 4.12 0.096 4958
 4960 3 -35.28 95.12 4.03 0.134 4959
 4961 3 -35 94.91 4.61 0.13 4958
 4962 3 -35.17 94.83 4.7 0.131 4961
 4963 3 -35.35 94.72 4.79 0.114 4962
 4964 3 -35.42 94.69 4.86 0.086 4963
 4965 3 -33.79 94.86 4.03 0.142 4954
 4966 3 -33.79 94.7 4.06 0.125 4965
 4967 3 -33.83 94.5 4.07 0.089 4966
 4968 3 -33.71 94.52 4.25 0.092 4967
 4969 3 -33.68 94.47 4.41 0.118 4968
 4970 3 -28.91 94.29 4.08 0.066 4896
 4971 3 -29.05 93.99 4.08 0.052 4970
 4972 3 -29.19 93.91 4.03 0.087 4971
 4973 3 -28.71 93.99 3.05 0.095 4892
 4974 3 -28.8 94 2.96 0.13 4973
 4975 3 -28.87 93.98 2.88 0.147 4974
 4976 3 -28.96 94.09 2.69 0.13 4975
 4977 3 -29.03 94.14 2.59 0.123 4976
 4978 3 -29.12 94.09 2.53 0.137 4977
 4979 3 -29.32 94.1 2.48 0.09 4978
 4980 3 -29.39 94.14 2.4 0.094 4979
 4981 3 -29.48 94.18 2.24 0.17 4980
 4982 3 -29.55 94.2 2.11 0.174 4981
 4983 3 -29.55 94.4 1.94 0.113 4982
 4984 3 -29.69 94.42 1.85 0.149 4983
 4985 3 -29.71 94.37 1.76 0.157 4984
 4986 3 -29.73 94.1 1.84 0.088 4985
 4987 3 -29.73 93.95 1.93 0.11 4986
 4988 3 -29.62 93.84 1.99 0.09 4987
 4989 3 -29.82 94.46 1.63 0.129 4985
 4990 3 -29.85 94.57 1.54 0.134 4989
 4991 3 -29.89 94.68 1.43 0.125 4990
 4992 3 -29.94 94.73 1.28 0.145 4991
 4993 3 -29.96 94.79 1.19 0.129 4992
 4994 3 -30 94.85 1.11 0.125 4993
 4995 3 -30.05 94.98 0.97 0.14 4994
 4996 3 -30.16 95.12 0.88 0.129 4995
 4997 3 -30.23 95.25 0.77 0.171 4996
 4998 3 -30.21 95.29 0.66 0.211 4997
 4999 3 -30.41 95.12 0.62 0.128 4998
 5000 3 -30.44 95.03 0.53 0.066 4999
 5001 3 -30.55 94.93 0.52 0.061 5000
 5002 3 -30.71 94.98 0.52 0.117 5001
 5003 3 -30.82 95.01 0.47 0.097 5002
 5004 3 -31 95.06 0.4 0.082 5003
 5005 3 -31.1 95.07 0.41 0.147 5004
 5006 3 -31.19 95.03 0.35 0.159 5005
 5007 3 -31.37 94.98 0.13 0.1 5006
 5008 3 -31.43 94.93 0.04 0.132 5007
 5009 3 -31.53 94.89 -0.03 0.154 5008
 5010 3 -31.71 95.07 -0.06 0.084 5009
 5011 3 -31.89 95.1 -0.06 0.089 5010
 5012 3 -32.02 95.19 -0.12 0.056 5011
 5013 3 -32.14 95.13 -0.11 0.096 5012
 5014 3 -32.28 95.07 -0.14 0.16 5013
 5015 3 -32.45 95.11 -0.17 0.116 5014
 5016 3 -32.57 95.11 -0.18 0.068 5015
 5017 3 -32.72 95.13 -0.18 0.113 5016
 5018 3 -32.89 95.07 -0.18 0.068 5017
 5019 3 -31.26 94.68 0.4 0.085 5006
 5020 3 -31.37 94.57 0.45 0.103 5019
 5021 3 -30 95.4 0.53 0.113 4998
 5022 3 -30 95.37 0.39 0.135 5021
 5023 3 -30.07 95.39 0.27 0.195 5022
 5024 3 -29.91 95.28 -0.11 0.141 5023
 5025 3 -30 95.21 -0.27 0.119 5024
 5026 3 -30.03 95.32 -0.4 0.098 5025
 5027 3 -30.05 95.46 -0.46 0.067 5026
 5028 3 -30.05 95.62 -0.54 0.072 5027
 5029 3 -30.16 95.68 -0.57 0.074 5028
 5030 3 -30.3 95.68 -0.65 0.058 5029
 5031 3 -30.41 95.71 -0.73 0.089 5030
 5032 3 -29.69 95.37 -0.15 0.16 5024
 5033 3 -29.64 95.45 -0.21 0.209 5032
 5034 3 -29.55 95.35 -0.38 0.232 5033
 5035 3 -29.48 95.31 -0.52 0.259 5034
 5036 3 -29.39 95.03 -0.63 0.167 5035
 5037 3 -29.41 94.9 -0.73 0.185 5036
 5038 3 -29.46 94.7 -0.84 0.141 5037
 5039 3 -29.39 94.51 -0.9 0.118 5038
 5040 3 -29.35 94.37 -0.96 0.103 5039
 5041 3 -29.39 94.26 -1.08 0.13 5040
 5042 3 -29.25 94.2 -1.14 0.173 5041
 5043 3 -29.01 94.2 -1.1 0.125 5042
 5044 3 -28.84 94.28 -1.04 0.095 5043
 5045 3 -28.71 94.32 -1.03 0.092 5044
 5046 3 -28.57 94.37 -1.01 0.121 5045
 5047 3 -28.46 94.48 -0.94 0.088 5046
 5048 3 -28.28 94.56 -1.05 0.13 5047
 5049 3 -29.35 94.1 -1.33 0.11 5042
 5050 3 -29.37 93.95 -1.36 0.087 5049
 5051 3 -29.37 93.79 -1.44 0.115 5050
 5052 3 -29.32 93.64 -1.52 0.139 5051
 5053 3 -29.09 93.54 -1.58 0.157 5052
 5054 3 -28.82 93.54 -1.58 0.092 5053
 5055 3 -28.68 93.53 -1.61 0.132 5054
 5056 3 -28.5 93.54 -1.53 0.133 5055
 5057 3 -28.39 93.42 -1.49 0.094 5056
 5058 3 -28.25 93.45 -1.53 0.053 5057
 5059 3 -28.14 93.46 -1.55 0.161 5058
 5060 3 -28.05 93.56 -1.59 0.318 5059
 5061 3 -27.96 93.68 -1.67 0.391 5060
 5062 3 -27.85 93.7 -1.76 0.42 5061
 5063 3 -27.71 93.71 -1.85 0.429 5062
 5064 3 -27.55 93.73 -1.9 0.401 5063
 5065 3 -27.5 93.85 -2 0.254 5064
 5066 3 -27.19 93.51 -2.06 0.11 5065
 5067 3 -27.12 93.5 -2.14 0.119 5066
 5068 3 -27.25 93.2 -2.04 0.096 5064
 5069 3 -27.14 93.12 -2.1 0.095 5068
 5070 3 -27.09 92.98 -2.16 0.091 5069
 5071 3 -26.94 92.95 -2.14 0.137 5070
 5072 3 -26.69 93.1 -2.08 0.091 5071
 5073 3 -26.53 93.2 -1.96 0.103 5072
 5074 3 -26.41 93.26 -1.86 0.111 5073
 5075 3 -26.28 93.12 -1.73 0.094 5074
 5076 3 -26.16 93.07 -1.66 0.105 5075
 5077 3 -26.03 93.09 -1.65 0.047 5076
 5078 3 -26.39 93.42 -1.78 0.074 5074
 5079 3 -26.5 93.54 -1.7 0.052 5078
 5080 3 -26.5 93.7 -1.64 0.05 5079
 5081 3 -26.5 93.81 -1.59 0.076 5080
 5082 3 -26.51 93.95 -1.51 0.088 5081
 5083 3 -26.62 93.95 -1.35 0.077 5082
 5084 3 -26.6 94.01 -1.21 0.097 5083
 5085 3 -26.53 93.95 -1.07 0.087 5084
 5086 3 -26.55 93.87 -0.95 0.114 5085
 5087 3 -26.39 93.87 -0.87 0.113 5086
 5088 3 -26.3 94.01 -0.91 0.115 5087
 5089 3 -26.16 93.98 -0.9 0.149 5088
 5090 3 -26 93.82 -0.92 0.000125 5089
 5091 3 -25.85 93.81 -0.98 0.071 5090
 5092 3 -25.75 93.81 -0.96 0.083 5091
 5093 3 -25.64 93.78 -0.84 0.075 5092
 5094 3 -25.5 93.81 -0.76 0.118 5093
 5095 3 -25.37 93.79 -0.67 0.076 5094
 5096 3 -25.25 93.73 -0.56 0.095 5095
 5097 3 -25.1 93.64 -0.46 0.126 5096
 5098 3 -24.93 93.65 -0.48 0.142 5097
 5099 3 -24.73 93.57 -0.44 0.081 5098
 5100 3 -24.91 93.45 -0.26 0.126 5099
 5101 3 -25.07 93.4 -0.17 0.107 5100
 5102 3 -25.19 93.4 -0.12 0.087 5101
 5103 3 -25.32 93.32 -0.14 0.104 5102
 5104 3 -25.48 93.2 -0.15 0.099 5103
 5105 3 -25.64 93.06 -0.11 0.077 5104
 5106 3 -25.78 93.09 0 0.07 5105
 5107 3 -25.87 93.15 0.1 0.095 5106
 5108 3 -26.1 93.18 0.13 0.097 5107
 5109 3 -26.25 93.18 0.13 0.131 5108
 5110 3 -26.71 92.95 -2.39 0.064 5071
 5111 3 -26.62 92.98 -2.47 0.041 5110
 5112 3 -26.48 92.93 -2.52 0.08 5111
 5113 3 -26.37 92.87 -2.62 0.087 5112
 5114 3 -26.26 92.76 -2.68 0.108 5113
 5115 3 -29.55 95.65 -0.68 0.158 5035
 5116 3 -29.48 95.64 -0.91 0.142 5115
 5117 3 -29.51 95.59 -1.04 0.12 5116
 5118 3 -29.46 95.53 -1.19 0.145 5117
 5119 3 -29.41 95.5 -1.38 0.155 5118
 5120 3 -29.12 95.43 -1.51 0.088 5119
 5121 3 -29.09 95.43 -1.61 0.114 5120
 5122 3 -29 95.43 -1.77 0.122 5121
 5123 3 -28.94 95.37 -1.87 0.106 5122
 5124 3 -28.91 95.29 -2.02 0.13 5123
 5125 3 -28.98 95.26 -2.18 0.172 5124
 5126 3 -29.05 95.15 -2.25 0.179 5125
 5127 3 -28.94 95.01 -2.37 0.106 5126
 5128 3 -28.91 94.95 -2.48 0.099 5127
 5129 3 -28.96 94.76 -2.6 0.134 5128
 5130 3 -29.01 94.67 -2.68 0.143 5129
 5131 3 -29.14 94.7 -2.81 0.152 5130
 5132 3 -29.14 94.67 -2.95 0.118 5131
 5133 3 -29.18 94.59 -3.08 0.109 5132
 5134 3 -29.21 94.54 -3.25 0.164 5133
 5135 3 -29.21 94.53 -3.41 0.17 5134
 5136 3 -29.14 94.56 -3.66 0.103 5135
 5137 3 -29.23 94.51 -3.81 0.12 5136
 5138 3 -29.28 94.43 -3.91 0.112 5137
 5139 3 -29.32 94.32 -4.05 0.128 5138
 5140 3 -29.41 94.32 -4.18 0.131 5139
 5141 3 -29.48 94.32 -4.39 0.181 5140
 5142 3 -29.57 94.34 -4.56 0.066 5141
 5143 3 -29.51 94.28 -4.67 0.135 5142
 5144 3 -29.73 94.2 -4.73 0.116 5143
 5145 3 -29.75 94.12 -4.8 0.096 5144
 5146 3 -29.76 94.04 -4.93 0.125 5145
 5147 3 -29.73 93.98 -5.09 0.096 5146
 5148 3 -29.76 93.92 -5.23 0.109 5147
 5149 3 -29.82 93.87 -5.35 0.087 5148
 5150 3 -29.89 93.82 -5.48 0.082 5149
 5151 3 -29.94 93.76 -5.59 0.125 5150
 5152 3 -29.96 93.73 -5.73 0.124 5151
 5153 3 -30.03 93.68 -5.88 0.153 5152
 5154 3 -30.09 93.65 -5.98 0.203 5153
 5155 3 -30.35 93.81 -6.13 0.122 5154
 5156 3 -30.51 93.83 -6.18 0.129 5155
 5157 3 -30.69 93.88 -6.22 0.145 5156
 5158 3 -30.82 93.85 -6.3 0.153 5157
 5159 3 -30.87 93.79 -6.42 0.168 5158
 5160 3 -30.66 93.71 -6.48 0.096 5159
 5161 3 -30.48 93.63 -6.48 0.102 5160
 5162 3 -30.26 93.51 -6.43 0.104 5161
 5163 3 -30.12 93.53 -6.4 0.097 5162
 5164 3 -30 93.56 -6.23 0.072 5163
 5165 3 -29.91 93.53 -6.14 0.095 5164
 5166 3 -29.84 93.43 -5.99 0.11 5165
 5167 3 -29.71 93.4 -5.89 0.101 5166
 5168 3 -29.57 93.34 -5.89 0.087 5167
 5169 3 -29.37 93.26 -5.89 0.076 5168
 5170 3 -29.3 93.18 -5.92 0.09 5169
 5171 3 -29.19 93.06 -5.98 0.134 5170
 5172 3 -29.05 92.98 -6.03 0.125 5171
 5173 3 -28.94 92.84 -6.09 0.1 5172
 5174 3 -28.85 92.68 -6.15 0.088 5173
 5175 3 -28.82 92.54 -6.18 0.118 5174
 5176 3 -28.73 92.45 -6.26 0.196 5175
 5177 3 -28.37 92.54 -6.17 0.088 5176
 5178 3 -28.21 92.6 -6.31 0.095 5177
 5179 3 -28.05 92.73 -6.34 0.093 5178
 5180 3 -27.84 92.81 -6.4 0.048 5179
 5181 3 -29.07 92.31 -6.4 0.107 5176
 5182 3 -29.34 92.32 -6.43 0.07 5181
 5183 3 -29.48 92.31 -6.36 0.096 5182
 5184 3 -29.64 92.34 -6.43 0.114 5183
 5185 3 -29.89 92.37 -6.43 0.123 5184
 5186 3 -30.09 92.35 -6.38 0.08 5185
 5187 3 -30.1 92.45 -6.22 0.14 5186
 5188 3 -30.07 92.56 -5.99 0.127 5187
 5189 3 -30.14 92.65 -5.93 0.159 5188
 5190 3 -30.34 92.73 -5.9 0.158 5189
 5191 3 -30.35 92.84 -6.02 0.118 5190
 5192 3 -30.53 92.83 -6.13 0.128 5191
 5193 3 -30.69 92.74 -6.14 0.09 5192
 5194 3 -30.87 92.8 -6.13 0.064 5193
 5195 3 -31.01 92.85 -6.17 0.113 5194
 5196 3 -31.14 92.96 -6.17 0.035 5195
 5197 3 -30.62 92.6 -5.88 0.096 5190
 5198 3 -30.76 92.57 -5.85 0.117 5197
 5199 3 -30.93 92.52 -5.85 0.092 5198
 5200 3 -31.07 92.55 -5.85 0.098 5199
 5201 3 -31.14 92.44 -5.73 0.086 5200
 5202 3 -31.26 92.52 -5.72 0.06 5201
 5203 3 -31.44 92.57 -5.73 0.091 5202
 5204 3 -31.57 92.52 -5.67 0.125 5203
 5205 3 -31.75 92.55 -5.6 0.129 5204
 5206 3 -31.87 92.61 -5.6 0.117 5205
 5207 3 -32.1 92.66 -5.61 0.106 5206
 5208 3 -32.27 92.68 -5.59 0.101 5207
 5209 3 -32.31 92.71 -5.46 0.108 5208
 5210 3 -32.33 92.77 -5.31 0.098 5209
 5211 3 -32.39 92.91 -5.18 0.103 5210
 5212 3 -32.42 93.1 -5.14 0.089 5211
 5213 3 -32.38 93.21 -5.06 0.103 5212
 5214 3 -32.28 93.26 -4.97 0.058 5213
 5215 3 -29.82 92.64 -5.73 0.057 5189
 5216 3 -29.64 92.57 -5.73 0.082 5215
 5217 3 -29.48 92.59 -5.63 0.111 5216
 5218 3 -29.3 92.51 -5.53 0.136 5217
 5219 3 -29.07 92.48 -5.39 0.104 5218
 5220 3 -28.82 92.45 -5.32 0.09 5219
 5221 3 -28.48 92.4 -5.39 0.063 5220
 5222 3 -28.39 92.45 -5.43 0.065 5221
 5223 3 -28.28 92.56 -5.43 0.065 5222
 5224 3 -28.09 92.7 -5.43 0.061 5223
 5225 3 -28 92.81 -5.35 0.1 5224
 5226 3 -27.75 92.82 -5.3 0.162 5225
 5227 3 -27.53 92.84 -5.27 0.157 5226
 5228 3 -27.39 92.87 -5.23 0.000125 5227
 5229 3 -30.96 93.77 -6.48 0.116 5159
 5230 3 -31.1 93.82 -6.48 0.136 5229
 5231 3 -31.16 93.96 -6.48 0.178 5230
 5232 3 -31.35 94.1 -6.56 0.242 5231
 5233 3 -31.53 94.08 -6.68 0.278 5232
 5234 3 -31.62 94.07 -6.81 0.303 5233
 5235 3 -31.73 94.02 -6.92 0.321 5234
 5236 3 -31.43 94.21 -7.31 0.165 5235
 5237 3 -31.34 94.32 -7.36 0.212 5236
 5238 3 -31.51 94.63 -7.63 0.117 5237
 5239 3 -31.68 94.66 -7.77 0.116 5238
 5240 3 -31.82 94.65 -7.9 0.148 5239
 5241 3 -31.95 94.68 -8.03 0.08 5240
 5242 3 -31.96 94.69 -8.15 0.116 5241
 5243 3 -32.06 94.71 -8.25 0.144 5242
 5244 3 -32.21 94.79 -8.45 0.098 5243
 5245 3 -32.33 94.83 -8.51 0.109 5244
 5246 3 -32.47 94.96 -8.57 0.12 5245
 5247 3 -32.6 94.96 -8.67 0.124 5246
 5248 3 -32.82 95.01 -8.71 0.129 5247
 5249 3 -33 95.05 -8.75 0.115 5248
 5250 3 -33.15 95.15 -8.75 0.121 5249
 5251 3 -33.33 95.21 -8.75 0.17 5250
 5252 3 -33.52 95.24 -8.78 0.18 5251
 5253 3 -33.7 95.22 -8.8 0.142 5252
 5254 3 -33.83 95.08 -8.88 0.1 5253
 5255 3 -33.99 94.97 -8.91 0.104 5254
 5256 3 -34.14 94.94 -8.91 0.115 5255
 5257 3 -34.28 94.91 -8.83 0.169 5256
 5258 3 -34.36 94.91 -8.75 0.21 5257
 5259 3 -34.6 95.02 -8.86 0.189 5258
 5260 3 -34.72 94.99 -8.88 0.224 5259
 5261 3 -34.81 95.11 -9.23 0.162 5260
 5262 3 -34.92 95.18 -9.24 0.257 5261
 5263 3 -35.13 95.07 -9.5 0.134 5262
 5264 3 -35.25 95.05 -9.63 0.123 5263
 5265 3 -35.35 94.97 -9.7 0.12 5264
 5266 3 -35.54 94.94 -9.74 0.093 5265
 5267 3 -35.64 94.9 -9.83 0.098 5266
 5268 3 -35.75 94.86 -9.92 0.122 5267
 5269 3 -35.88 94.88 -10.04 0.114 5268
 5270 3 -36.03 94.8 -10.12 0.134 5269
 5271 3 -36.14 94.77 -10.13 0.148 5270
 5272 3 -36.24 94.63 -10.14 0.151 5271
 5273 3 -36.39 94.49 -10.03 0.193 5272
 5274 3 -36.5 94.32 -10.01 0.265 5273
 5275 3 -36.61 94.27 -9.98 0.321 5274
 5276 3 -36.79 94.18 -10.03 0.337 5275
 5277 3 -37.03 94.19 -10.03 0.286 5276
 5278 3 -37.14 94.16 -10.28 0.183 5277
 5279 3 -37.24 93.91 -10.48 0.128 5278
 5280 3 -37.28 93.69 -10.58 0.109 5279
 5281 3 -37.33 93.6 -10.64 0.107 5280
 5282 3 -37.39 93.49 -10.64 0.107 5281
 5283 3 -37.4 93.36 -10.65 0.127 5282
 5284 3 -37.45 93.22 -10.66 0.131 5283
 5285 3 -37.52 93.1 -10.72 0.126 5284
 5286 3 -37.61 92.97 -10.81 0.132 5285
 5287 3 -37.67 92.82 -10.83 0.138 5286
 5288 3 -37.67 92.65 -11 0.116 5287
 5289 3 -37.78 92.49 -11.05 0.131 5288
 5290 3 -37.82 92.4 -11.22 0.176 5289
 5291 3 -37.85 92.3 -11.28 0.195 5290
 5292 3 -38.04 92.19 -11.31 0.106 5291
 5293 3 -38.07 92.08 -11.39 0.146 5292
 5294 3 -38.25 92.05 -11.42 0.169 5293
 5295 3 -38.33 92.04 -11.54 0.174 5294
 5296 3 -38.43 92.05 -11.65 0.244 5295
 5297 3 -38.53 91.99 -11.72 0.334 5296
 5298 3 -38.64 91.99 -11.82 0.404 5297
 5299 3 -38.78 91.96 -11.86 0.464 5298
 5300 3 -38.96 91.96 -11.88 0.45 5299
 5301 3 -39.1 91.85 -11.97 0.378 5300
 5302 3 -39.11 91.71 -12.05 0.313 5301
 5303 3 -39.21 91.63 -12.13 0.181 5302
 5304 3 -39.36 91.55 -12.05 0.202 5303
 5305 3 -39.6 91.49 -11.98 0.096 5304
 5306 3 -39.72 91.52 -12.05 0.055 5305
 5307 3 -39.82 91.52 -12.08 0.079 5306
 5308 3 -39.92 91.46 -12.13 0.087 5307
 5309 3 -39.99 91.4 -12.22 0.118 5308
 5310 3 -40.14 91.3 -12.24 0.123 5309
 5311 3 -40.32 91.29 -12.26 0.089 5310
 5312 3 -40.49 91.24 -12.31 0.154 5311
 5313 3 -40.61 91.19 -12.31 0.132 5312
 5314 3 -40.79 91.19 -12.33 0.162 5313
 5315 3 -40.99 91.18 -12.2 0.078 5314
 5316 3 -41.07 91.16 -12.05 0.103 5315
 5317 3 -41.17 91.11 -11.89 0.113 5316
 5318 3 -41.25 91.02 -11.76 0.1 5317
 5319 3 -41.4 91.04 -11.69 0.104 5318
 5320 3 -41.57 91.07 -11.69 0.146 5319
 5321 3 -41.7 91.07 -11.64 0.183 5320
 5322 3 -41.78 91.1 -11.54 0.158 5321
 5323 3 -41.92 91.22 -11.4 0.086 5322
 5324 3 -42.1 91.21 -11.38 0.087 5323
 5325 3 -42.25 91.19 -11.32 0.112 5324
 5326 3 -42.39 91.18 -11.29 0.053 5325
 5327 3 -37.35 94.21 -9.73 0.085 5277
 5328 3 -37.47 94.16 -9.57 0.075 5327
 5329 3 -37.5 94.21 -9.46 0.086 5328
 5330 3 -37.56 94.3 -9.42 0.082 5329
 5331 3 -37.75 94.38 -9.39 0.104 5330
 5332 3 -37.88 94.46 -9.4 0.108 5331
 5333 3 -38.04 94.54 -9.41 0.000125 5332
 5334 3 -34.79 95.41 -8.98 0.14 5262
 5335 3 -34.79 95.55 -8.84 0.113 5334
 5336 3 -34.74 95.71 -8.73 0.085 5335
 5337 3 -34.82 95.76 -8.63 0.118 5336
 5338 3 -34.89 95.8 -8.51 0.048 5337
 5339 3 -30.89 94.21 -7.27 0.131 5237
 5340 3 -30.71 94.16 -7.23 0.126 5339
 5341 3 -30.53 94.13 -7.26 0.199 5340
 5342 3 -30.18 93.99 -7.24 0.175 5341
 5343 3 -30.03 93.95 -7.23 0.172 5342
 5344 3 -29.87 93.93 -7.27 0.136 5343
 5345 3 -29.6 93.9 -7.27 0.121 5344
 5346 3 -29.39 93.84 -7.24 0.123 5345
 5347 3 -29.23 93.81 -7.23 0.143 5346
 5348 3 -29.03 93.84 -7.35 0.187 5347
 5349 3 -28.8 93.87 -7.28 0.179 5348
 5350 3 -28.66 93.89 -7.31 0.233 5349
 5351 3 -28.5 93.93 -7.31 0.285 5350
 5352 3 -28.32 93.96 -7.39 0.284 5351
 5353 3 -28.18 93.95 -7.32 0.283 5352
 5354 3 -28.05 93.9 -7.31 0.22 5353
 5355 3 -28.03 93.9 -7.17 0.000125 5354
 5356 3 -29.32 94.28 -4.69 0.092 5143
 5357 3 -29.19 94.26 -4.73 0.094 5356
 5358 3 -29.03 94.2 -4.81 0.133 5357
 5359 3 -28.85 94.1 -4.84 0.139 5358
 5360 3 -28.59 94.15 -4.81 0.098 5359
 5361 3 -28.44 94.17 -4.81 0.076 5360
 5362 3 -28.25 94.09 -4.84 0.102 5361
 5363 3 -28.12 94.09 -4.89 0.111 5362
 5364 3 -28 94.23 -4.98 0.105 5363
 5365 3 -27.85 94.31 -5.15 0.096 5364
 5366 3 -27.66 94.32 -5.15 0.073 5365
 5367 3 -27.57 94.35 -5.19 0.069 5366
 5368 3 -27.37 94.28 -5.3 0.076 5367
 5369 3 -27.21 94.35 -5.39 0.061 5368
 5370 3 -27.07 94.43 -5.36 0.089 5369
 5371 3 -26.98 94.26 -5.31 0.098 5370
 5372 3 -26.73 94.23 -5.34 0.138 5371
 5373 3 -26.46 94.23 -5.4 0.106 5372
 5374 3 -26.25 94.2 -5.52 0.081 5373
 5375 3 -26.07 94.2 -5.63 0.101 5374
 5376 3 -25.94 94.15 -5.68 0.155 5375
 5377 3 -25.96 94.01 -5.81 0.069 5376
 5378 3 -25.78 93.95 -5.8 0.105 5377
 5379 3 -25.78 94.23 -5.57 0.106 5376
 5380 3 -25.68 94.37 -5.55 0.104 5379
 5381 3 -25.53 94.45 -5.44 0.078 5380
 5382 3 -25.41 94.53 -5.26 0.09 5381
 5383 3 -25.35 94.57 -5.13 0.074 5382
 5384 3 -25.26 94.59 -5.01 0.091 5383
 5385 3 -25.16 94.59 -4.89 0.064 5384
 5386 3 -29.12 93.9 2.96 0.067 4975
 5387 3 -29.25 93.9 3.09 0.105 5386
 5388 3 -29.32 93.77 3.19 0.098 5387
 5389 3 -29.41 93.71 3.3 0.091 5388
 5390 3 -29.5 93.68 3.38 0.062 5389
 5391 3 -29.6 93.6 3.32 0.101 5390
 5392 3 -29.73 93.57 3.19 0.061 5391
 5393 3 -29.98 93.54 3.26 0.08 5392
 5394 3 -30.12 93.54 3.3 0.081 5393
 5395 3 -30.23 93.52 3.38 0.074 5394
 5396 3 -29.48 93.57 3.21 0.068 5389
 5397 3 -29.64 93.6 3.09 0.065 5396
 5398 3 -26.21 92.71 3.51 0.115 4843
 5399 3 -26.1 92.68 3.42 0.12 5398
 5400 3 -25.98 92.66 3.4 0.142 5399
 5401 3 -25.98 92.79 3.32 0.09 5400
 5402 3 -25.91 92.91 3.3 0.096 5401
 5403 3 -25.8 93.04 3.3 0.091 5402
 5404 3 -25.85 93.26 3.28 0.086 5403
 5405 3 -25.84 92.49 3.57 0.153 5400
 5406 3 -25.71 92.32 3.78 0.148 5405
 5407 3 -25.64 92.26 3.88 0.091 5406
 5408 3 -25.62 92.13 4.07 0.106 5407
 5409 3 -25.53 92.05 4.19 0.066 5408
 5410 3 -25.5 91.99 4.32 0.087 5409
 5411 3 -25.55 91.91 4.49 0.096 5410
 5412 3 -25.71 91.88 4.52 0.098 5411
 5413 3 -25.85 91.85 4.56 0.000125 5412
 5414 3 -24.32 92.65 5.86 0.078 4820
 5415 3 -24.35 92.82 5.9 0.079 5414
 5416 3 -24.44 92.94 5.87 0.058 5415
 5417 3 -24.55 93.02 5.89 0.068 5416
 5418 3 -24.69 93.1 5.82 0.109 5417
 5419 3 -24.82 93.16 5.77 0.074 5418
 5420 3 -25.09 93.24 5.74 0.095 5419
 5421 3 -25.21 93.33 5.68 0.089 5420
 5422 3 -25.35 93.38 5.64 0.093 5421
 5423 3 -16.01 89.04 8.98 0.083 825
 5424 3 -15.84 88.95 8.9 0.128 5423
 5425 3 -15.59 88.78 8.84 0.084 5424
 5426 3 -15.43 88.71 8.84 0.076 5425
 5427 3 -15.26 88.64 8.83 0.102 5426
 5428 3 -15.03 88.59 8.89 0.084 5427
 5429 3 -14.83 88.57 8.9 0.111 5428
 5430 3 -14.59 88.59 8.98 0.11 5429
 5431 3 -14.5 88.54 9.08 0.055 5430
 5432 3 -14.51 88.4 9.09 0.068 5431
 5433 3 -14.62 88.23 8.99 0.068 5432
 5434 3 -14.75 88.14 9.01 0.093 5433
 5435 3 -14.93 88.01 9.15 0.061 5434
 5436 3 -14.92 87.93 9.3 0.118 5435
 5437 3 -14.93 87.7 9.48 0.126 5436
 5438 3 -14.93 87.65 9.63 0.123 5437
 5439 3 -15.06 87.65 9.85 0.086 5438
 5440 3 -13.62 90.09 9.09 0.069 807
 5441 3 -13.59 90.12 8.95 0.058 5440
 5442 3 -13.48 90.09 8.87 0.072 5441
 5443 3 -13.49 90.1 8.68 0.121 5442
 5444 3 -13.5 90.09 8.56 0.153 5443
 5445 3 -13.54 90.31 8.47 0.114 5444
 5446 3 -13.59 90.32 8.34 0.000125 5445
 5447 3 -13.61 89.9 8.55 0.052 5444
 5448 3 -13.76 89.84 8.54 0.111 5447
 5449 3 -13.92 89.9 8.71 0.113 5448
 5450 3 -14.01 89.96 8.76 0.077 5449
 5451 3 -14.12 90 8.79 0.000125 5450
 5452 3 -11.83 89.32 10.02 0.171 796
 5453 3 -11.77 89.2 9.84 0.154 5452
 5454 3 -11.78 89.12 9.65 0.125 5453
 5455 3 -11.83 89.03 9.56 0.142 5454
 5456 3 -11.82 88.9 9.43 0.125 5455
 5457 3 -11.77 88.76 9.32 0.123 5456
 5458 3 -11.77 88.71 9.23 0.146 5457
 5459 3 -11.76 88.67 9.09 0.145 5458
 5460 3 -11.7 88.68 8.93 0.172 5459
 5461 3 -11.74 88.65 8.82 0.185 5460
 5462 3 -11.79 88.6 8.7 0.16 5461
 5463 3 -11.85 88.51 8.57 0.166 5462
 5464 3 -11.84 88.4 8.45 0.171 5463
 5465 3 -11.85 88.37 8.32 0.161 5464
 5466 3 -11.85 88.28 8.21 0.134 5465
 5467 3 -11.81 88.23 8.01 0.134 5466
 5468 3 -11.77 88.12 7.89 0.165 5467
 5469 3 -11.7 87.95 7.93 0.103 5468
 5470 3 -11.7 87.87 7.78 0.102 5469
 5471 3 -11.69 87.81 7.61 0.103 5470
 5472 3 -11.62 87.71 7.53 0.107 5471
 5473 3 -11.57 87.6 7.44 0.084 5472
 5474 3 -11.36 87.59 7.39 0.081 5473
 5475 3 -11.64 87.34 7.36 0.101 5474
 5476 3 -11.78 87.32 7.29 0.000125 5475
 5477 3 -11.02 87.71 7.36 0.115 5474
 5478 3 -10.85 87.7 7.49 0.106 5477
 5479 3 -10.71 87.59 7.57 0.077 5478
 5480 3 -10.5 87.53 7.6 0.085 5479
 5481 3 -10.43 87.43 7.54 0.094 5480
 5482 3 -10.34 87.34 7.44 0.086 5481
 5483 3 -10.26 87.25 7.43 0.099 5482
 5484 3 -10.18 87.15 7.4 0.087 5483
 5485 3 -10.08 87.12 7.53 0.022 5484
 5486 3 -9.95 87.12 7.57 0.084 5485
 5487 3 -9.84 87.09 7.66 0.077 5486
 5488 3 -9.84 87 7.78 0.113 5487
 5489 3 -9.95 86.95 7.79 0.063 5488
 5490 3 -11.94 88 7.69 0.151 5468
 5491 3 -12 87.95 7.54 0.15 5490
 5492 3 -12.12 87.93 7.43 0.114 5491
 5493 3 -12.19 87.9 7.28 0.113 5492
 5494 3 -12.24 87.87 7.16 0.122 5493
 5495 3 -12.19 87.78 7.02 0.199 5494
 5496 3 -12.19 87.75 6.91 0.239 5495
 5497 3 -12.42 87.75 6.79 0.151 5496
 5498 3 -12.52 87.76 6.69 0.136 5497
 5499 3 -12.61 87.73 6.57 0.14 5498
 5500 3 -12.68 87.79 6.49 0.163 5499
 5501 3 -12.79 87.89 6.36 0.184 5500
 5502 3 -12.89 87.84 6.24 0.163 5501
 5503 3 -12.93 87.79 6.11 0.158 5502
 5504 3 -13 87.75 5.93 0.162 5503
 5505 3 -13.06 87.73 5.78 0.165 5504
 5506 3 -13.15 87.68 5.69 0.178 5505
 5507 3 -13.15 87.56 5.53 0.162 5506
 5508 3 -13.14 87.39 5.43 0.149 5507
 5509 3 -13.14 87.29 5.32 0.134 5508
 5510 3 -13.09 87.23 5.23 0.122 5509
 5511 3 -13.15 87.2 5.08 0.153 5510
 5512 3 -12.93 87.23 4.91 0.136 5511
 5513 3 -12.82 87.26 4.81 0.136 5512
 5514 3 -12.65 87.34 4.73 0.175 5513
 5515 3 -12.57 87.4 4.58 0.181 5514
 5516 3 -12.75 87.23 4.53 0.016 5515
 5517 3 -12.4 87.62 4.56 0.126 5515
 5518 3 -12.23 87.7 4.56 0.153 5517
 5519 3 -12.15 87.82 4.49 0.168 5518
 5520 3 -12.09 87.95 4.47 0.171 5519
 5521 3 -11.93 88.06 4.28 0.153 5520
 5522 3 -11.86 88.15 4.22 0.149 5521
 5523 3 -11.83 88.25 4.15 0.144 5522
 5524 3 -11.73 88.32 4.03 0.169 5523
 5525 3 -11.65 88.35 3.92 0.158 5524
 5526 3 -11.59 88.51 3.78 0.192 5525
 5527 3 -11.57 88.59 3.67 0.216 5526
 5528 3 -11.46 88.67 3.59 0.244 5527
 5529 3 -11.29 88.71 3.49 0.243 5528
 5530 3 -11.23 88.84 3.46 0.246 5529
 5531 3 -11.28 88.93 3.38 0.278 5530
 5532 3 -10.92 88.9 3.34 0.177 5531
 5533 3 -10.73 88.96 3.36 0.212 5532
 5534 3 -11.04 89.15 3.59 0.125 5533
 5535 3 -10.93 89.32 3.69 0.041 5534
 5536 3 -10.94 89.46 3.78 0.089 5535
 5537 3 -10.87 89.59 3.74 0.114 5536
 5538 3 -10.75 89.56 3.59 0.078 5537
 5539 3 -10.68 89.57 3.49 0.107 5538
 5540 3 -10.54 89.51 3.4 0.103 5539
 5541 3 -10.93 89.76 3.51 0.082 5539
 5542 3 -10.98 89.84 3.59 0.000125 5541
 5543 3 -10.42 88.93 3.28 0.17 5533
 5544 3 -10.19 89.01 3.26 0.172 5543
 5545 3 -10.04 89.04 3.15 0.157 5544
 5546 3 -9.96 89.17 3.11 0.169 5545
 5547 3 -9.92 89.26 3.01 0.158 5546
 5548 3 -9.85 89.34 2.96 0.133 5547
 5549 3 -9.73 89.51 2.78 0.16 5548
 5550 3 -9.68 89.62 2.67 0.176 5549
 5551 3 -9.59 89.73 2.63 0.185 5550
 5552 3 -9.68 89.95 2.8 0.077 5551
 5553 3 -9.7 90.03 2.9 0.079 5552
 5554 3 -9.77 90.12 3.07 0.04 5553
 5555 3 -9.43 89.81 2.49 0.139 5551
 5556 3 -9.31 89.89 2.36 0.117 5555
 5557 3 -9.21 89.96 2.32 0.159 5556
 5558 3 -9.18 90.09 2.21 0.154 5557
 5559 3 -8.99 90.2 2.07 0.219 5558
 5560 3 -8.91 90.32 2.05 0.238 5559
 5561 3 -8.82 90.43 1.93 0.243 5560
 5562 3 -8.75 90.6 1.88 0.295 5561
 5563 3 -8.78 90.75 1.88 0.345 5562
 5564 3 -8.87 90.87 1.84 0.368 5563
 5565 3 -8.81 91.06 1.78 0.358 5564
 5566 3 -8.81 91.2 1.66 0.376 5565
 5567 3 -8.91 91.37 1.61 0.339 5566
 5568 3 -8.91 91.53 1.52 0.312 5567
 5569 3 -9 91.67 1.42 0.226 5568
 5570 3 -9.01 91.79 1.33 0.19 5569
 5571 3 -9.02 91.93 1.25 0.163 5570
 5572 3 -8.99 92.08 1.11 0.169 5571
 5573 3 -8.93 92.17 1.05 0.165 5572
 5574 3 -8.93 92.33 1.01 0.144 5573
 5575 3 -8.89 92.49 0.97 0.162 5574
 5576 3 -8.85 92.61 0.94 0.155 5575
 5577 3 -8.87 92.8 0.95 0.166 5576
 5578 3 -8.85 92.97 0.93 0.172 5577
 5579 3 -8.85 93.17 0.89 0.154 5578
 5580 3 -8.84 93.31 0.82 0.168 5579
 5581 3 -8.87 93.47 0.67 0.133 5580
 5582 3 -8.96 93.53 0.5 0.107 5581
 5583 3 -8.95 93.58 0.35 0.109 5582
 5584 3 -8.95 93.58 0.21 0.127 5583
 5585 3 -8.98 93.58 0.04 0.142 5584
 5586 3 -8.99 93.53 -0.03 0.174 5585
 5587 3 -9.06 93.45 -0.2 0.137 5586
 5588 3 -9.03 93.38 -0.33 0.184 5587
 5589 3 -9.06 93.36 -0.48 0.167 5588
 5590 3 -9.17 93.33 -0.66 0.153 5589
 5591 3 -9.18 93.25 -0.78 0.146 5590
 5592 3 -9.27 93.16 -0.92 0.144 5591
 5593 3 -9.37 93.05 -1.03 0.189 5592
 5594 3 -9.54 92.86 -1.1 0.138 5593
 5595 3 -9.6 92.84 -1.21 0.147 5594
 5596 3 -9.7 92.84 -1.39 0.179 5595
 5597 3 -9.76 92.81 -1.52 0.177 5596
 5598 3 -9.77 92.8 -1.64 0.184 5597
 5599 3 -9.79 92.69 -1.77 0.13 5598
 5600 3 -9.77 92.72 -1.88 0.166 5599
 5601 3 -9.93 92.67 -2.08 0.147 5600
 5602 3 -9.96 92.61 -2.27 0.139 5601
 5603 3 -10 92.55 -2.41 0.153 5602
 5604 3 -10 92.49 -2.52 0.129 5603
 5605 3 -10.01 92.45 -2.62 0.161 5604
 5606 3 -9.99 92.38 -2.73 0.147 5605
 5607 3 -10.07 92.28 -2.91 0.126 5606
 5608 3 -10.09 92.19 -3.06 0.134 5607
 5609 3 -10.11 92 -3.02 0.097 5608
 5610 3 -10.1 91.89 -3.06 0.125 5609
 5611 3 -10.1 91.69 -3.23 0.12 5610
 5612 3 -10.09 91.53 -3.31 0.089 5611
 5613 3 -10.06 91.42 -3.33 0.076 5612
 5614 3 -10.11 91.22 -3.39 0.103 5613
 5615 3 -10.17 91.09 -3.43 0.102 5614
 5616 3 -10.33 91 -3.41 0.085 5615
 5617 3 -10.37 90.89 -3.35 0.094 5616
 5618 3 -10.34 90.75 -3.31 0.056 5617
 5619 3 -10.32 90.61 -3.31 0.117 5618
 5620 3 -10.27 90.44 -3.35 0.085 5619
 5621 3 -10.25 90.28 -3.43 0.1 5620
 5622 3 -10.21 90.14 -3.35 0.103 5621
 5623 3 -10.11 90 -3.22 0.082 5622
 5624 3 -10.01 89.89 -3.16 0.072 5623
 5625 3 -9.92 89.83 -3.04 0.108 5624
 5626 3 -9.78 89.81 -2.97 0.103 5625
 5627 3 -9.68 89.83 -2.85 0.08 5626
 5628 3 -9.94 92.3 -3.22 0.15 5608
 5629 3 -9.84 92.34 -3.35 0.147 5628
 5630 3 -9.84 92.36 -3.47 0.142 5629
 5631 3 -9.85 92.34 -3.66 0.157 5630
 5632 3 -9.87 92.32 -3.83 0.181 5631
 5633 3 -9.82 92.3 -4.06 0.155 5632
 5634 3 -9.77 92.24 -4.22 0.141 5633
 5635 3 -9.84 92.16 -4.4 0.139 5634
 5636 3 -9.87 92.1 -4.52 0.203 5635
 5637 3 -10.12 92.05 -4.57 0.135 5636
 5638 3 -10.14 92.02 -4.72 0.104 5637
 5639 3 -10.18 92.02 -4.85 0.173 5638
 5640 3 -10.24 91.99 -5.01 0.42 5639
 5641 3 -10.26 91.94 -5.1 0.528 5640
 5642 3 -11 92.35 -4.98 0.162 5641
 5643 3 -11.09 92.41 -4.98 0.227 5642
 5644 3 -10.93 92.8 -5.03 0.117 5643
 5645 3 -10.99 93.01 -5.06 0.118 5644
 5646 3 -10.89 93.13 -5.06 0.097 5645
 5647 3 -10.89 93.29 -5.21 0.128 5646
 5648 3 -10.82 93.32 -5.32 0.104 5647
 5649 3 -10.65 93.4 -5.44 0.115 5648
 5650 3 -10.57 93.52 -5.51 0.12 5649
 5651 3 -10.48 93.62 -5.52 0.176 5650
 5652 3 -10.25 93.57 -5.43 0.102 5651
 5653 3 -9.98 93.52 -5.44 0.059 5652
 5654 3 -9.86 93.66 -5.39 0.086 5653
 5655 3 -9.85 93.74 -5.28 0.113 5654
 5656 3 -9.84 93.85 -5.31 0.098 5655
 5657 3 -10.68 93.71 -5.81 0.138 5651
 5658 3 -10.74 93.74 -5.98 0.103 5657
 5659 3 -10.75 93.88 -6.18 0.117 5658
 5660 3 -10.7 93.94 -6.3 0.105 5659
 5661 3 -10.6 94.04 -6.44 0.108 5660
 5662 3 -10.4 94.21 -6.53 0.054 5661
 5663 3 -10.29 94.3 -6.55 0.109 5662
 5664 3 -10.26 94.44 -6.59 0.186 5663
 5665 3 -10.42 94.68 -6.69 0.141 5664
 5666 3 -10.36 94.79 -6.85 0.101 5665
 5667 3 -10.31 94.91 -6.98 0.119 5666
 5668 3 -10.25 95.02 -7.07 0.101 5667
 5669 3 -10.21 95.16 -7.14 0.102 5668
 5670 3 -10.24 95.32 -7.13 0.081 5669
 5671 3 -10.31 95.43 -7.24 0.081 5670
 5672 3 -10.35 95.55 -7.31 0.115 5671
 5673 3 -10.42 95.65 -7.39 0.109 5672
 5674 3 -10.39 95.69 -7.48 0.214 5673
 5675 3 -10.71 95.82 -7.44 0.138 5674
 5676 3 -10.76 95.99 -7.44 0.106 5675
 5677 3 -10.77 96.24 -7.53 0.078 5676
 5678 3 -10.86 96.35 -7.56 0.117 5677
 5679 3 -10.91 96.43 -7.68 0.068 5678
 5680 3 -11.01 96.55 -7.73 0.068 5679
 5681 3 -11.09 96.58 -7.84 0.098 5680
 5682 3 -11.26 96.71 -7.92 0.093 5681
 5683 3 -11.42 96.73 -7.93 0.112 5682
 5684 3 -11.67 96.71 -7.85 0.117 5683
 5685 3 -9.95 95.71 -7.59 0.119 5674
 5686 3 -9.84 95.68 -7.64 0.114 5685
 5687 3 -9.69 95.71 -7.6 0.122 5686
 5688 3 -9.62 95.57 -7.48 0.071 5687
 5689 3 -9.58 95.46 -7.44 0.09 5688
 5690 3 -9.59 95.27 -7.42 0.053 5689
 5691 3 -9.89 94.29 -6.59 0.077 5664
 5692 3 -9.76 94.27 -6.64 0.074 5691
 5693 3 -9.61 94.24 -6.76 0.093 5692
 5694 3 -9.53 94.16 -6.85 0.083 5693
 5695 3 -9.48 94.16 -6.94 0.098 5694
 5696 3 -9.51 94.19 -7.14 0.09 5695
 5697 3 -9.6 94.23 -7.31 0.109 5696
 5698 3 -9.66 94.27 -7.44 0.113 5697
 5699 3 -9.68 94.26 -7.57 0.103 5698
 5700 3 -9.85 94.32 -7.72 0.125 5699
 5701 3 -10.03 94.43 -7.8 0.09 5700
 5702 3 -10.14 94.54 -7.85 0.098 5701
 5703 3 -10.27 94.58 -7.82 0.059 5702
 5704 3 -10.37 94.66 -7.81 0.079 5703
 5705 3 -10.5 94.68 -7.77 0.082 5704
 5706 3 -10.67 94.71 -7.77 0.072 5705
 5707 3 -10.77 94.77 -7.76 0.067 5706
 5708 3 -10.86 94.82 -7.81 0.095 5707
 5709 3 -10.91 94.91 -7.89 0.101 5708
 5710 3 -11 94.93 -7.98 0.085 5709
 5711 3 -11.23 94.88 -8.01 0.108 5710
 5712 3 -11.32 94.94 -8.06 0.104 5711
 5713 3 -11.39 94.98 -8.14 0.166 5712
 5714 3 -11.27 95.04 -8.31 0.105 5713
 5715 3 -11.14 95.13 -8.31 0.068 5714
 5716 3 -11.06 95.19 -8.22 0.089 5715
 5717 3 -11.03 95.32 -8.17 0.093 5716
 5718 3 -11.25 95.02 -8.46 0.103 5714
 5719 3 -11.21 95.04 -8.58 0.115 5718
 5720 3 -11.18 95.07 -8.75 0.089 5719
 5721 3 -11.16 95.1 -8.9 0.087 5720
 5722 3 -11.11 95.1 -9.05 0.121 5721
 5723 3 -11.08 95.1 -9.22 0.112 5722
 5724 3 -11.18 95.04 -9.31 0.094 5723
 5725 3 -11.32 95.04 -9.38 0.112 5724
 5726 3 -11.44 95.1 -9.45 0.105 5725
 5727 3 -11.62 95.1 -9.46 0.000125 5726
 5728 3 -11.53 94.69 -8.29 0.077 5713
 5729 3 -11.71 94.62 -8.36 0.065 5728
 5730 3 -11.92 94.65 -8.38 0.097 5729
 5731 3 -12.06 94.63 -8.42 0.095 5730
 5732 3 -12.24 94.71 -8.48 0.077 5731
 5733 3 -12.32 94.88 -8.33 0.087 5732
 5734 3 -12.48 94.98 -8.34 0.121 5733
 5735 3 -12.71 95.07 -8.46 0.083 5734
 5736 3 -12.82 95.1 -8.55 0.13 5735
 5737 3 -12.86 95.29 -8.31 0.087 5736
 5738 3 -12.84 95.41 -8.23 0.086 5737
 5739 3 -12.81 95.54 -8.16 0.048 5738
 5740 3 -13 95.6 -8.11 0.114 5739
 5741 3 -13.14 95.58 -8.09 0.114 5740
 5742 3 -13.26 95.52 -8.12 0.071 5741
 5743 3 -13.4 95.52 -8.22 0.088 5742
 5744 3 -13.51 95.54 -8.23 0.069 5743
 5745 3 -12.9 95.04 -8.7 0.111 5736
 5746 3 -13.02 94.99 -8.79 0.162 5745
 5747 3 -13.19 94.94 -8.95 0.076 5746
 5748 3 -13.23 94.94 -9.07 0.086 5747
 5749 3 -11.43 92.24 -4.92 0.137 5643
 5750 3 -11.58 92.3 -4.81 0.116 5749
 5751 3 -11.66 92.29 -4.69 0.154 5750
 5752 3 -11.82 92.41 -4.64 0.075 5751
 5753 3 -11.9 92.49 -4.63 0.082 5752
 5754 3 -12.09 92.58 -4.64 0.114 5753
 5755 3 -12.23 92.71 -4.73 0.104 5754
 5756 3 -12.37 92.77 -4.71 0.085 5755
 5757 3 -12.44 92.93 -4.65 0.07 5756
 5758 3 -12.48 93.02 -4.68 0.086 5757
 5759 3 -12.48 93.24 -4.64 0.115 5758
 5760 3 -12.58 93.42 -4.63 0.1 5759
 5761 3 -12.59 93.46 -4.72 0.000125 5760
 5762 3 -10.33 91.79 -5.32 0.561 5641
 5763 3 -10.41 91.77 -5.52 0.485 5762
 5764 3 -10.51 91.74 -5.64 0.361 5763
 5765 3 -10.58 91.66 -5.68 0.355 5764
 5766 3 -11.15 91.54 -5.73 0.113 5765
 5767 3 -11.33 91.54 -5.65 0.118 5766
 5768 3 -9.54 92.04 -4.64 0.142 5636
 5769 3 -9.51 91.99 -4.77 0.131 5768
 5770 3 -9.5 91.94 -4.89 0.122 5769
 5771 3 -9.57 91.91 -5.14 0.088 5770
 5772 3 -9.5 91.77 -5.32 0.106 5771
 5773 3 -9.41 91.71 -5.38 0.093 5772
 5774 3 -9.4 91.55 -5.39 0.116 5773
 5775 3 -9.28 91.46 -5.44 0.11 5774
 5776 3 -9.16 91.38 -5.42 0.094 5775
 5777 3 -9.06 91.24 -5.52 0.095 5776
 5778 3 -8.99 91.16 -5.61 0.073 5777
 5779 3 -8.93 91.04 -5.68 0.113 5778
 5780 3 -8.91 90.98 -5.85 0.085 5779
 5781 3 -8.89 90.94 -5.94 0.117 5780
 5782 3 -8.78 90.91 -6.05 0.112 5781
 5783 3 -8.68 90.85 -6.05 0.108 5782
 5784 3 -8.51 90.85 -6.17 0.076 5783
 5785 3 -8.39 90.76 -6.27 0.113 5784
 5786 3 -8.34 90.66 -6.36 0.137 5785
 5787 3 -8.35 90.37 -6.56 0.143 5786
 5788 3 -8.39 90.23 -6.68 0.125 5787
 5789 3 -8.51 90.07 -6.73 0.114 5788
 5790 3 -8.44 89.99 -6.68 0.202 5789
 5791 3 -8.28 89.77 -6.81 0.099 5790
 5792 3 -8.18 89.62 -6.85 0.115 5791
 5793 3 -8.15 89.46 -6.88 0.11 5792
 5794 3 -8.23 89.32 -6.96 0.117 5793
 5795 3 -8.34 89.21 -6.99 0.126 5794
 5796 3 -8.51 89.1 -6.99 0.092 5795
 5797 3 -8.7 89.05 -7.02 0.14 5796
 5798 3 -8.82 88.98 -7.06 0.123 5797
 5799 3 -8.96 88.96 -7.15 0.086 5798
 5800 3 -9.01 88.87 -7.23 0.08 5799
 5801 3 -8.9 88.83 -7.38 0.114 5800
 5802 3 -8.79 88.79 -7.52 0.081 5801
 5803 3 -8.73 88.79 -7.65 0.074 5802
 5804 3 -8.64 88.79 -7.73 0.08 5803
 5805 3 -8.56 88.83 -7.84 0.126 5804
 5806 3 -8.53 88.77 -7.97 0.126 5805
 5807 3 -8.45 88.68 -8.06 0.123 5806
 5808 3 -8.27 88.6 -8.16 0.103 5807
 5809 3 -8.17 88.52 -8.22 0.093 5808
 5810 3 -8.12 88.43 -8.31 0.083 5809
 5811 3 -8.07 88.32 -8.3 0.087 5810
 5812 3 -7.98 88.16 -8.42 0.079 5811
 5813 3 -7.93 88.1 -8.51 0.174 5812
 5814 3 -7.79 88.18 -8.61 0.099 5813
 5815 3 -7.56 88.18 -8.67 0.085 5814
 5816 3 -7.42 88.18 -8.73 0.072 5815
 5817 3 -7.29 88.16 -8.78 0.08 5816
 5818 3 -7.18 88.13 -8.81 0.083 5817
 5819 3 -7.09 88.07 -8.73 0.094 5818
 5820 3 -7.13 88.04 -8.61 0.101 5819
 5821 3 -7.93 87.88 -8.46 0.083 5813
 5822 3 -7.99 87.79 -8.48 0.138 5821
 5823 3 -8.27 87.66 -8.5 0.081 5822
 5824 3 -8.51 87.52 -8.65 0.17 5823
 5825 3 -8.7 87.4 -8.76 0.128 5824
 5826 3 -8.89 87.32 -8.83 0.072 5825
 5827 3 -8.94 87.24 -8.91 0.102 5826
 5828 3 -9.04 87.13 -8.96 0.134 5827
 5829 3 -9.16 86.91 -8.95 0.097 5828
 5830 3 -9.23 86.73 -8.98 0.124 5829
 5831 3 -9.35 86.52 -9.09 0.104 5830
 5832 3 -9.43 86.38 -9.17 0.071 5831
 5833 3 -9.57 86.33 -9.07 0.106 5832
 5834 3 -9.64 86.29 -8.89 0.116 5833
 5835 3 -9.74 86.21 -8.83 0.188 5834
 5836 3 -9.59 86.23 -8.54 0.116 5835
 5837 3 -9.61 86.07 -8.53 0.107 5836
 5838 3 -9.49 85.99 -8.48 0.129 5837
 5839 3 -9.39 85.96 -8.41 0.184 5838
 5840 3 -9.49 85.74 -8.4 0.119 5839
 5841 3 -9.98 86.07 -9.13 0.091 5835
 5842 3 -10.12 86.02 -9.15 0.1 5841
 5843 3 -10.21 85.96 -9.32 0.13 5842
 5844 3 -10.36 85.91 -9.5 0.089 5843
 5845 3 -10.49 85.87 -9.58 0.066 5844
 5846 3 -10.59 85.79 -9.64 0.057 5845
 5847 3 -10.75 85.71 -9.57 0.106 5846
 5848 3 -10.92 85.6 -9.48 0.102 5847
 5849 3 -11.07 85.38 -9.56 0.136 5848
 5850 3 -11.16 85.32 -9.61 0.055 5849
 5851 3 -11.32 85.27 -9.63 0.056 5850
 5852 3 -11.43 85.24 -9.66 0.06 5851
 5853 3 -11.62 85.24 -9.65 0.098 5852
 5854 3 -11.77 85.24 -9.66 0.054 5853
 5855 3 -11.91 85.21 -9.7 0.063 5854
 5856 3 -12.02 85.19 -9.7 0.079 5855
 5857 3 -12.14 85.18 -9.73 0.058 5856
 5858 3 -12.31 85.13 -9.7 0.082 5857
 5859 3 -12.43 85.04 -9.7 0.073 5858
 5860 3 -12.59 84.93 -9.59 0.131 5859
 5861 3 -12.68 84.85 -9.54 0.045 5860
 5862 3 -7.8 87.71 -8.5 0.068 5822
 5863 3 -7.58 87.66 -8.48 0.09 5862
 5864 3 -7.44 87.57 -8.56 0.112 5863
 5865 3 -7.38 87.55 -8.64 0.132 5864
 5866 3 -7.29 87.38 -8.81 0.082 5865
 5867 3 -7.22 87.26 -8.81 0.118 5866
 5868 3 -7.13 87.15 -8.81 0.092 5867
 5869 3 -8.03 89.26 -6.93 0.086 5794
 5870 3 -8.07 88.93 -6.98 0.103 5869
 5871 3 -8.04 88.74 -6.93 0.118 5870
 5872 3 -8.07 88.58 -6.93 0.11 5871
 5873 3 -8.18 88.41 -6.98 0.132 5872
 5874 3 -8.32 88.29 -7.09 0.123 5873
 5875 3 -8.42 88.16 -7.15 0.102 5874
 5876 3 -8.49 88.04 -7.19 0.073 5875
 5877 3 -11.59 89.04 3.23 0.139 5531
 5878 3 -11.95 88.93 3.26 0.076 5877
 5879 3 -12.09 88.9 3.19 0.09 5878
 5880 3 -12.21 88.79 3.09 0.11 5879
 5881 3 -12.24 88.65 2.99 0.1 5880
 5882 3 -11.36 88.98 2.94 0.085 5877
 5883 3 -11.37 89.04 2.84 0.121 5882
 5884 3 -11.48 89.04 2.65 0.094 5883
 5885 3 -11.6 89.12 2.57 0.083 5884
 5886 3 -11.54 89.18 2.38 0.12 5885
 5887 3 -11.53 89.18 2.21 0.097 5886
 5888 3 -11.59 89.26 2.13 0.114 5887
 5889 3 -11.68 89.29 2.09 0.073 5888
 5890 3 -11.79 89.29 2.03 0.07 5889
 5891 3 -13.28 86.89 5.03 0.057 5511
 5892 3 -13.36 86.71 4.98 0.062 5891
 5893 3 -13.42 86.59 4.99 0.098 5892
 5894 3 -13.56 86.54 5.02 0.09 5893
 5895 3 -13.73 86.48 4.99 0.087 5894
 5896 3 -13.76 86.35 4.94 0.109 5895
 5897 3 -13.76 86.18 4.89 0.116 5896
 5898 3 -13.81 86.01 4.91 0.148 5897
 5899 3 -13.84 85.9 4.69 0.096 5898
 5900 3 -13.98 85.87 4.64 0.098 5899
 5901 3 -14.09 85.89 4.6 0.099 5900
 5902 3 -14.17 85.87 4.43 0.063 5901
 5903 3 -14.11 85.82 4.32 0.113 5902
 5904 3 -14.17 85.75 4.23 0.112 5903
 5905 3 -14.09 85.59 4.1 0.079 5904
 5906 3 -13.99 85.45 4 0.106 5905
 5907 3 -14.04 85.29 3.94 0.115 5906
 5908 3 -14.07 85.21 3.82 0.135 5907
 5909 3 -13.96 85.14 3.67 0.094 5908
 5910 3 -14.02 85.01 3.61 0.094 5909
 5911 3 -14.1 84.79 3.57 0.108 5910
 5912 3 -14.11 84.65 3.46 0.068 5911
 5913 3 -14.15 84.54 3.38 0.08 5912
 5914 3 -14.17 84.39 3.26 0.107 5913
 5915 3 -14.17 84.29 3.19 0.155 5914
 5916 3 -14.39 84.2 3.09 0.104 5915
 5917 3 -14.34 84.09 3.05 0.215 5916
 5918 3 -14.51 84.23 2.82 0.107 5917
 5919 3 -14.65 84.32 2.69 0.102 5918
 5920 3 -14.83 84.31 2.63 0.13 5919
 5921 3 -15.02 84.23 2.65 0.104 5920
 5922 3 -15.15 84.09 2.55 0.15 5921
 5923 3 -14.16 83.84 3.32 0.095 5917
 5924 3 -11.75 87.7 6.9 0.1 5496
 5925 3 -11.62 87.7 6.79 0.11 5924
 5926 3 -11.44 87.79 6.73 0.134 5925
 5927 3 -11.37 87.56 6.82 0.07 5926
 5928 3 -11.28 87.45 6.81 0.114 5927
 5929 3 -11.09 87.46 6.83 0.099 5928
 5930 3 -11 87.51 6.86 0.067 5929
 5931 3 -10.83 87.48 6.86 0.075 5930
 5932 3 -10.73 87.53 6.89 0.028 5931
 5933 3 -10.51 87.6 6.99 0.088 5932
 5934 3 -10.43 87.62 7.07 0.111 5933
 5935 3 -6.38 85.9 13.23 0.018 758
 5936 3 -1.58 84.44 16.68 0.48 719
 5937 3 -1.55 84.5 16.82 0.476 5936
 5938 3 -1.52 84.53 17.02 0.459 5937
 5939 3 -1.54 84.53 17.22 0.41 5938
 5940 3 -1.52 84.53 17.38 0.441 5939
 5941 3 -1.46 84.55 17.54 0.44 5940
 5942 3 -1.41 84.55 17.7 0.472 5941
 5943 3 -1.39 84.55 17.84 0.454 5942
 5944 3 -1.36 84.59 17.97 0.491 5943
 5945 3 -1.18 84.67 18.09 0.426 5944
 5946 3 -1.14 84.72 18.29 0.443 5945
 5947 3 -1.07 84.72 18.4 0.472 5946
 5948 3 -1.1 84.83 18.54 0.507 5947
 5949 3 -1.11 84.89 18.66 0.516 5948
 5950 3 -1.11 84.97 18.81 0.511 5949
 5951 3 -1.1 85 18.97 0.49 5950
 5952 3 -1.2 85.14 19.16 0.445 5951
 5953 3 -1.35 85.22 19.31 0.446 5952
 5954 3 -1.5 85.3 19.45 0.435 5953
 5955 3 -1.6 85.39 19.61 0.465 5954
 5956 3 -1.71 85.36 19.72 0.454 5955
 5957 3 -1.86 85.3 19.82 0.431 5956
 5958 3 -1.85 85.47 19.97 0.526 5957
 5959 3 -1.93 85.49 20.06 0.509 5958
 5960 3 -2.01 85.66 20.25 0.491 5959
 5961 3 -2.11 85.78 20.52 0.393 5960
 5962 3 -2.13 85.8 20.72 0.36 5961
 5963 3 -2.18 85.83 20.88 0.357 5962
 5964 3 -2.24 85.86 21.04 0.399 5963
 5965 3 -2.28 85.92 21.18 0.413 5964
 5966 3 -2.3 85.91 21.29 0.416 5965
 5967 3 -2.36 85.92 21.43 0.413 5966
 5968 3 -2.42 85.95 21.56 0.423 5967
 5969 3 -2.42 86.02 21.68 0.445 5968
 5970 3 -2.43 86.03 21.82 0.435 5969
 5971 3 -2.49 86.08 21.95 0.441 5970
 5972 3 -2.53 86.14 22.09 0.442 5971
 5973 3 -2.61 86.14 22.25 0.403 5972
 5974 3 -2.61 86.19 22.41 0.408 5973
 5975 3 -2.59 86.28 22.56 0.411 5974
 5976 3 -2.55 86.25 22.72 0.416 5975
 5977 3 -2.59 86.3 22.82 0.41 5976
 5978 3 -2.57 86.33 22.95 0.434 5977
 5979 3 -2.7 86.28 23.11 0.419 5978
 5980 3 -2.68 86.3 23.25 0.43 5979
 5981 3 -2.65 86.34 23.36 0.438 5980
 5982 3 -2.78 86.42 23.52 0.445 5981
 5983 3 -2.9 86.42 23.63 0.447 5982
 5984 3 -2.9 86.5 23.7 0.402 5983
 5985 3 -3.07 86.53 23.84 0.423 5984
 5986 3 -3.09 86.59 23.95 0.448 5985
 5987 3 -3.15 86.58 24.06 0.439 5986
 5988 3 -3.24 86.59 24.2 0.477 5987
 5989 3 -3.4 86.74 24.29 0.481 5988
 5990 3 -3.53 86.78 24.41 0.465 5989
 5991 3 -3.61 86.83 24.5 0.463 5990
 5992 3 -3.72 86.86 24.63 0.457 5991
 5993 3 -3.93 86.89 24.72 0.434 5992
 5994 3 -4.13 86.95 24.81 0.459 5993
 5995 3 -4.12 87 24.93 0.497 5994
 5996 3 -4.23 87.09 25.02 0.546 5995
 5997 3 -4.37 87.19 25.06 0.599 5996
 5998 3 -3.26 87.31 25.22 0.13 5997
 5999 3 -3.13 87.39 25.32 0.152 5998
 6000 3 -3.09 87.53 25.36 0.128 5999
 6001 3 -3.05 87.72 25.45 0.153 6000
 6002 3 -2.97 87.83 25.54 0.134 6001
 6003 3 -2.88 87.94 25.54 0.163 6002
 6004 3 -2.76 88.05 25.59 0.17 6003
 6005 3 -2.61 88.08 25.7 0.148 6004
 6006 3 -2.51 88.13 25.75 0.147 6005
 6007 3 -2.45 88.17 25.82 0.118 6006
 6008 3 -2.3 88.19 25.91 0.141 6007
 6009 3 -2.26 88.13 26.04 0.12 6008
 6010 3 -2.2 88.11 26.16 0.16 6009
 6011 3 -2.05 88.08 26.32 0.162 6010
 6012 3 -1.95 88.13 26.38 0.171 6011
 6013 3 -1.82 88.05 26.41 0.21 6012
 6014 3 -1.54 87.83 26.38 0.066 6013
 6015 3 -1.4 87.77 26.41 0.116 6014
 6016 3 -1.41 87.67 26.47 0.123 6015
 6017 3 -1.44 87.53 26.5 0.000125 6016
 6018 3 -1.87 88.08 26.5 0.135 6017
 6019 3 -1.61 88 26.02 0.121 6018
 6020 3 -1.74 88.16 26.61 0.132 6013
 6021 3 -1.56 88.25 26.61 0.129 6020
 6022 3 -1.46 88.25 26.7 0.152 6021
 6023 3 -1.34 88.25 26.79 0.153 6022
 6024 3 -1.22 88.17 26.9 0.177 6023
 6025 3 -1.13 88 27 0.152 6024
 6026 3 -1.02 87.86 27.09 0.149 6025
 6027 3 -0.84 87.78 27.18 0.131 6026
 6028 3 -0.7 87.72 27.27 0.14 6027
 6029 3 -0.51 87.72 27.32 0.141 6028
 6030 3 -0.35 87.69 27.36 0.148 6029
 6031 3 -0.19 87.7 27.36 0.112 6030
 6032 3 -0.06 87.72 27.41 0.12 6031
 6033 3 0.04 87.72 27.47 0.135 6032
 6034 3 0.14 87.75 27.54 0.167 6033
 6035 3 0.03 87.78 27.72 0.06 6034
 6036 3 -0.03 87.75 27.82 0.068 6035
 6037 3 -0.1 87.67 27.88 0.098 6036
 6038 3 -0.18 87.55 27.9 0.081 6037
 6039 3 -0.27 87.45 27.97 0.09 6038
 6040 3 -0.29 87.33 28.04 0.1 6039
 6041 3 -0.27 87.24 28.15 0.101 6040
 6042 3 0.3 87.61 27.56 0.189 6034
 6043 3 0.43 87.5 27.66 0.217 6042
 6044 3 0.5 87.33 27.65 0.255 6043
 6045 3 0.54 86.97 27.77 0.173 6044
 6046 3 0.5 86.8 27.95 0.192 6045
 6047 3 0.5 86.64 28.07 0.183 6046
 6048 3 0.48 86.5 28.2 0.16 6047
 6049 3 0.55 86.34 28.32 0.142 6048
 6050 3 0.72 86.31 28.32 0.15 6049
 6051 3 0.86 86.25 28.29 0.158 6050
 6052 3 0.92 86.33 28 0.105 6051
 6053 3 1.02 86.33 27.97 0.000125 6052
 6054 3 1.06 86.13 28.32 0.114 6051
 6055 3 1.24 86.03 28.31 0.124 6054
 6056 3 1.39 86.08 28.31 0.157 6055
 6057 3 1.61 86.03 28.31 0.196 6056
 6058 3 1.81 86.03 28.38 0.195 6057
 6059 3 1.86 85.83 28.52 0.151 6058
 6060 3 1.84 85.75 28.66 0.156 6059
 6061 3 1.85 85.72 28.79 0.14 6060
 6062 3 1.9 85.67 28.97 0.133 6061
 6063 3 2 85.66 29.13 0.12 6062
 6064 3 2.1 85.63 29.27 0.15 6063
 6065 3 2.22 85.72 29.36 0.106 6064
 6066 3 2.29 85.75 29.47 0.121 6065
 6067 3 2.39 85.72 29.5 0.115 6066
 6068 3 2.56 85.69 29.56 0.111 6067
 6069 3 2.68 85.67 29.65 0.138 6068
 6070 3 2.79 85.64 29.7 0.154 6069
 6071 3 2.93 85.64 29.75 0.105 6070
 6072 3 3.08 85.64 29.84 0.121 6071
 6073 3 3.2 85.55 29.9 0.153 6072
 6074 3 3.22 85.42 29.97 0.192 6073
 6075 3 3.47 85.45 30.06 0.139 6074
 6076 3 3.64 85.36 30.16 0.131 6075
 6077 3 3.76 85.38 30.22 0.133 6076
 6078 3 3.87 85.34 30.31 0.097 6077
 6079 3 4.04 85.33 30.36 0.132 6078
 6080 3 4.16 85.33 30.43 0.147 6079
 6081 3 4.27 85.36 30.59 0.154 6080
 6082 3 4.37 85.39 30.7 0.166 6081
 6083 3 4.45 85.39 30.86 0.159 6082
 6084 3 4.58 85.41 31.02 0.141 6083
 6085 3 4.63 85.42 31.24 0.149 6084
 6086 3 4.7 85.36 31.4 0.123 6085
 6087 3 4.79 85.39 31.52 0.126 6086
 6088 3 4.91 85.41 31.63 0.142 6087
 6089 3 5.04 85.41 31.72 0.122 6088
 6090 3 5.21 85.42 31.72 0.163 6089
 6091 3 5.32 85.5 31.74 0.206 6090
 6092 3 5.44 85.47 31.77 0.223 6091
 6093 3 5.57 85.44 31.84 0.252 6092
 6094 3 5.66 85.41 31.9 0.273 6093
 6095 3 5.82 85.39 31.95 0.229 6094
 6096 3 5.91 85.38 32.06 0.168 6095
 6097 3 6.08 85.33 32.16 0.127 6096
 6098 3 6.19 85.22 32.28 0.222 6097
 6099 3 6.48 85.42 32.37 0.134 6098
 6100 3 6.62 85.47 32.41 0.13 6099
 6101 3 6.7 85.58 32.55 0.141 6100
 6102 3 6.79 85.69 32.62 0.147 6101
 6103 3 6.9 85.8 32.78 0.156 6102
 6104 3 7.04 85.78 32.8 0.179 6103
 6105 3 7.15 85.78 32.88 0.142 6104
 6106 3 7.28 85.8 33.03 0.124 6105
 6107 3 7.4 85.85 33.17 0.122 6106
 6108 3 7.52 85.85 33.24 0.137 6107
 6109 3 7.63 85.88 33.38 0.124 6108
 6110 3 7.79 85.93 33.46 0.087 6109
 6111 3 7.86 85.94 33.58 0.112 6110
 6112 3 7.95 85.94 33.64 0.134 6111
 6113 3 8.07 85.99 33.66 0.168 6112
 6114 3 8.15 85.82 33.84 0.099 6113
 6115 3 8.21 85.83 33.96 0.128 6114
 6116 3 8.27 85.82 34.2 0.116 6115
 6117 3 8.31 85.77 34.35 0.152 6116
 6118 3 8.37 85.74 34.45 0.205 6117
 6119 3 8.29 85.55 34.63 0.149 6118
 6120 3 8.25 85.44 34.81 0.153 6119
 6121 3 8.37 85.41 35.06 0.212 6120
 6122 3 8.56 85.43 35.24 0.193 6121
 6123 3 8.72 85.41 35.39 0.202 6122
 6124 3 8.51 85.41 35.55 0.104 6123
 6125 3 8.56 85.46 35.66 0.104 6124
 6126 3 8.5 85.51 35.77 0.15 6125
 6127 3 8.48 85.48 35.91 0.156 6126
 6128 3 8.46 85.41 36.08 0.139 6127
 6129 3 8.45 85.44 36.24 0.144 6128
 6130 3 8.47 85.4 36.39 0.145 6129
 6131 3 8.65 85.35 36.56 0.128 6130
 6132 3 8.76 85.35 36.63 0.154 6131
 6133 3 8.93 85.3 36.66 0.147 6132
 6134 3 8.92 85.32 36.88 0.117 6133
 6135 3 9.01 85.35 37.09 0.108 6134
 6136 3 9.04 85.35 37.2 0.11 6135
 6137 3 8.94 85.37 37.34 0.092 6136
 6138 3 8.9 85.24 37.49 0.115 6137
 6139 3 8.79 85.15 37.64 0.152 6138
 6140 3 8.71 85.13 37.78 0.113 6139
 6141 3 8.61 85.05 37.94 0.157 6140
 6142 3 8.6 84.98 38.08 0.139 6141
 6143 3 8.55 84.91 38.26 0.119 6142
 6144 3 8.52 84.82 38.38 0.124 6143
 6145 3 8.42 84.83 38.56 0.127 6144
 6146 3 8.29 84.85 38.74 0.116 6145
 6147 3 8.17 84.88 38.89 0.114 6146
 6148 3 8.11 84.8 39.05 0.123 6147
 6149 3 7.99 84.79 39.14 0.085 6148
 6150 3 7.9 84.77 39.24 0.117 6149
 6151 3 7.8 84.77 39.35 0.187 6150
 6152 3 7.59 84.68 39.45 0.12 6151
 6153 3 7.62 84.6 39.59 0.12 6152
 6154 3 7.62 84.57 39.74 0.147 6153
 6155 3 7.66 84.54 39.87 0.184 6154
 6156 3 7.59 84.43 40.06 0.138 6155
 6157 3 7.54 84.41 40.24 0.18 6156
 6158 3 7.44 84.29 40.44 0.16 6157
 6159 3 7.33 84.21 40.49 0.169 6158
 6160 3 7.24 84.12 40.69 0.119 6159
 6161 3 7.12 84.04 40.8 0.134 6160
 6162 3 7.11 83.91 40.87 0.2 6161
 6163 3 7.37 83.68 40.78 0.104 6162
 6164 3 7.46 83.57 40.76 0.107 6163
 6165 3 7.55 83.57 40.53 0.095 6164
 6166 3 7.66 83.58 40.39 0.114 6165
 6167 3 7.94 83.66 40.26 0.087 6166
 6168 3 8.05 83.49 40.08 0.093 6167
 6169 3 8.2 83.43 40.17 0.119 6168
 6170 3 8.2 83.52 40.27 0.042 6169
 6171 3 7.45 83.49 40.83 0.091 6164
 6172 3 7.54 83.4 40.87 0.07 6171
 6173 3 7.54 83.38 41.01 0.082 6172
 6174 3 7.58 83.38 41.12 0.073 6173
 6175 3 7.04 83.85 41.02 0.21 6162
 6176 3 6.99 83.73 41.12 0.283 6175
 6177 3 6.99 83.63 41.23 0.345 6176
 6178 3 6.91 83.58 41.31 0.364 6177
 6179 3 6.8 83.46 41.31 0.371 6178
 6180 3 6.7 83.76 41.7 0.11 6179
 6181 3 6.66 83.79 41.81 0.089 6180
 6182 3 6.66 83.38 41.27 0.337 6179
 6183 3 6.57 83.3 41.26 0.278 6182
 6184 3 6.28 83.37 41.31 0.122 6183
 6185 3 6.24 83.35 41.42 0.05 6184
 6186 3 9.14 85.24 36.45 0.115 6133
 6187 3 9.32 85.24 36.31 0.107 6186
 6188 3 9.45 85.27 36.2 0.115 6187
 6189 3 9.04 85.55 35.35 0.125 6123
 6190 3 9.17 85.63 35.35 0.106 6189
 6191 3 9.3 85.69 35.34 0.112 6190
 6192 3 9.48 85.8 35.31 0.088 6191
 6193 3 9.7 85.87 35.23 0.077 6192
 6194 3 9.89 85.96 35.19 0.115 6193
 6195 3 10.02 86.05 35.21 0.091 6194
 6196 3 10.14 86.1 35.28 0.063 6195
 6197 3 10.2 86.16 35.38 0.048 6196
 6198 3 10.27 86.24 35.45 0.069 6197
 6199 3 10.35 86.19 35.53 0.091 6198
 6200 3 10.4 86.18 35.66 0.092 6199
 6201 3 10.44 86.13 35.77 0.068 6200
 6202 3 10.53 86.19 35.85 0.044 6201
 6203 3 10.28 86.02 35.21 0.069 6196
 6204 3 10.45 86.05 35.24 0.079 6203
 6205 3 10.57 86.13 35.26 0.08 6204
 6206 3 10.72 86.15 35.3 0.118 6205
 6207 3 10.98 86.1 35.38 0.063 6206
 6208 3 11.12 86.16 35.37 0.085 6207
 6209 3 11.29 86.1 35.42 0.076 6208
 6210 3 6 84.91 32.33 0.142 6098
 6211 3 5.99 84.75 32.34 0.171 6210
 6212 3 5.96 84.59 32.27 0.186 6211
 6213 3 5.95 84.5 32.2 0.108 6212
 6214 3 3.14 85.25 29.93 0.155 6074
 6215 3 3.39 85.19 30 0.078 6214
 6216 3 1.97 86.11 28.32 0.091 6058
 6217 3 2.14 86.19 28.36 0.093 6216
 6218 3 2.31 86.28 28.41 0.145 6217
 6219 3 2.37 86.36 28.5 0.175 6218
 6220 3 2.16 86.44 28.77 0.082 6219
 6221 3 2.08 86.47 28.88 0.099 6220
 6222 3 1.94 86.53 29.02 0.108 6221
 6223 3 1.77 86.49 29.09 0.134 6222
 6224 3 1.58 86.47 29.22 0.118 6223
 6225 3 1.47 86.45 29.36 0.061 6224
 6226 3 1.46 86.38 29.56 0.11 6225
 6227 3 1.52 86.3 29.74 0.124 6226
 6228 3 1.65 86.38 29.91 0.102 6227
 6229 3 1.74 86.34 30.02 0.111 6228
 6230 3 1.87 86.39 30.13 0.085 6229
 6231 3 1.97 86.44 30.2 0.088 6230
 6232 3 2.14 86.53 30.25 0.084 6231
 6233 3 1.92 86.44 30.45 0.15 6232
 6234 3 1.69 86.25 30.54 0.085 6233
 6235 3 2.33 86.64 30.45 0.077 6232
 6236 3 2.39 86.7 30.72 0.069 6235
 6237 3 2.35 86.63 30.86 0.084 6236
 6238 3 2.53 86.14 28.54 0.098 6219
 6239 3 2.7 86.08 28.52 0.082 6238
 6240 3 2.83 86.14 28.54 0.092 6239
 6241 3 -4.97 87.3 24.97 0.355 5997
 6242 3 -5.04 87.22 25.04 0.345 6241
 6243 3 -5.17 87.2 25.15 0.315 6242
 6244 3 -5.23 87.3 25.24 0.312 6243
 6245 3 -5.43 87.44 25.27 0.393 6244
 6246 3 -5.59 87.49 25.31 0.4 6245
 6247 3 -5.84 87.59 25.4 0.334 6246
 6248 3 -6.01 87.66 25.47 0.308 6247
 6249 3 -6.12 87.74 25.56 0.307 6248
 6250 3 -6.3 87.75 25.59 0.3 6249
 6251 3 -6.47 87.75 25.61 0.29 6250
 6252 3 -6.64 87.75 25.63 0.334 6251
 6253 3 -6.76 87.79 25.7 0.361 6252
 6254 3 -6.94 87.87 25.77 0.375 6253
 6255 3 -7.09 87.85 25.79 0.404 6254
 6256 3 -7.19 87.87 25.91 0.47 6255
 6257 3 -7.37 87.98 26.04 0.441 6256
 6258 3 -7.54 88.09 26.15 0.459 6257
 6259 3 -7.71 88.17 26.25 0.449 6258
 6260 3 -7.88 88.15 26.32 0.426 6259
 6261 3 -8.1 88.28 26.41 0.397 6260
 6262 3 -8.27 88.29 26.43 0.39 6261
 6263 3 -8.54 88.4 26.45 0.363 6262
 6264 3 -8.76 88.48 26.45 0.341 6263
 6265 3 -9.01 88.48 26.43 0.343 6264
 6266 3 -9.18 88.59 26.45 0.385 6265
 6267 3 -9.35 88.68 26.45 0.382 6266
 6268 3 -9.54 88.73 26.49 0.345 6267
 6269 3 -9.65 88.76 26.5 0.328 6268
 6270 3 -9.81 88.9 26.47 0.318 6269
 6271 3 -10.03 88.89 26.47 0.326 6270
 6272 3 -10.28 88.98 26.5 0.318 6271
 6273 3 -10.48 89.09 26.43 0.321 6272
 6274 3 -10.64 89.12 26.41 0.297 6273
 6275 3 -10.73 89.26 26.32 0.286 6274
 6276 3 -10.86 89.37 26.29 0.295 6275
 6277 3 -10.92 89.51 26.27 0.284 6276
 6278 3 -11.01 89.62 26.22 0.294 6277
 6279 3 -11.09 89.7 26.09 0.294 6278
 6280 3 -11.2 89.73 26 0.355 6279
 6281 3 -11.5 89.21 25.97 0.084 6280
 6282 3 -11.54 89.06 25.93 0.106 6281
 6283 3 -11.68 88.98 25.86 0.108 6282
 6284 3 -11.84 88.9 25.75 0.101 6283
 6285 3 -11.99 88.89 25.72 0.176 6284
 6286 3 -11.93 88.75 25.56 0.133 6285
 6287 3 -11.98 88.65 25.52 0.141 6286
 6288 3 -12.02 88.59 25.43 0.133 6287
 6289 3 -12.24 88.6 25.25 0.126 6288
 6290 3 -12.33 88.59 25.18 0.13 6289
 6291 3 -12.4 88.54 25.09 0.119 6290
 6292 3 -12.52 88.4 25.04 0.117 6291
 6293 3 -12.61 88.35 24.95 0.19 6292
 6294 3 -12.74 88.31 24.88 0.219 6293
 6295 3 -12.86 88.34 24.7 0.175 6294
 6296 3 -12.93 88.25 24.57 0.127 6295
 6297 3 -12.92 88.06 24.45 0.135 6296
 6298 3 -12.93 87.95 24.32 0.107 6297
 6299 3 -12.98 87.87 24.25 0.094 6298
 6300 3 -13.02 87.76 24.18 0.1 6299
 6301 3 -13.08 87.7 24.09 0.108 6300
 6302 3 -13.14 87.62 24 0.132 6301
 6303 3 -13.25 87.54 23.95 0.109 6302
 6304 3 -13.31 87.46 23.88 0.097 6303
 6305 3 -13.37 87.4 23.81 0.164 6304
 6306 3 -13.59 87.26 23.84 0.174 6305
 6307 3 -13.68 87.1 24.02 0.089 6306
 6308 3 -13.87 87.03 23.9 0.145 6307
 6309 3 -14.11 86.95 23.75 0.106 6308
 6310 3 -14.23 86.95 23.75 0.088 6309
 6311 3 -13.09 87.37 23.61 0.145 6305
 6312 3 -13.1 87.31 23.47 0.138 6311
 6313 3 -13.19 87.31 23.27 0.139 6312
 6314 3 -13.39 87.29 23.13 0.156 6313
 6315 3 -13.48 87.18 23.02 0.151 6314
 6316 3 -13.58 87.17 22.93 0.131 6315
 6317 3 -13.71 87.12 22.79 0.126 6316
 6318 3 -13.83 87.04 22.75 0.152 6317
 6319 3 -13.92 86.85 22.72 0.15 6318
 6320 3 -13.99 86.67 22.63 0.154 6319
 6321 3 -14.08 86.48 22.52 0.155 6320
 6322 3 -14.15 86.28 22.43 0.165 6321
 6323 3 -14.26 86.15 22.38 0.125 6322
 6324 3 -14.43 86.07 22.38 0.13 6323
 6325 3 -14.58 86.01 22.36 0.163 6324
 6326 3 -14.7 85.98 22.36 0.208 6325
 6327 3 -14.84 85.9 22.38 0.245 6326
 6328 3 -14.93 85.81 22.34 0.308 6327
 6329 3 -15.09 85.68 22.41 0.396 6328
 6330 3 -15.21 85.54 22.49 0.406 6329
 6331 3 -15.32 85.43 22.41 0.477 6330
 6332 3 -15.43 85.34 22.36 0.469 6331
 6333 3 -15.58 85.31 22.29 0.457 6332
 6334 3 -15.74 85.29 22.25 0.423 6333
 6335 3 -15.92 85.28 22.27 0.364 6334
 6336 3 -16.01 85.26 22.2 0.256 6335
 6337 3 -15.77 84.89 22.7 0.104 6333
 6338 3 -15.79 84.79 22.72 0.07 6337
 6339 3 -15.89 84.7 22.59 0.073 6338
 6340 3 -16.03 84.73 22.56 0.131 6339
 6341 3 -16.16 84.84 22.45 0.144 6340
 6342 3 -16.19 84.84 22.32 0.12 6341
 6343 3 -16.07 84.76 22.27 0.14 6342
 6344 3 -15.94 84.76 22.24 0.074 6343
 6345 3 -11.17 90 25.91 0.32 6280
 6346 3 -11.36 90.12 25.95 0.29 6345
 6347 3 -11.51 90.18 26 0.324 6346
 6348 3 -11.62 90.34 25.93 0.357 6347
 6349 3 -11.84 90.4 25.88 0.364 6348
 6350 3 -12 90.48 25.81 0.371 6349
 6351 3 -12.21 90.21 26.22 0.062 6350
 6352 3 -12.09 90.64 25.66 0.33 6350
 6353 3 -12.19 90.78 25.56 0.329 6352
 6354 3 -12.34 90.84 25.52 0.337 6353
 6355 3 -12.45 90.95 25.43 0.359 6354
 6356 3 -12.52 91.07 25.5 0.379 6355
 6357 3 -12.65 91.18 25.43 0.368 6356
 6358 3 -12.79 91.29 25.43 0.357 6357
 6359 3 -12.95 91.39 25.47 0.34 6358
 6360 3 -13.09 91.51 25.45 0.342 6359
 6361 3 -13.19 91.59 25.41 0.359 6360
 6362 3 -13.33 91.7 25.41 0.35 6361
 6363 3 -13.46 91.81 25.38 0.35 6362
 6364 3 -13.59 91.92 25.34 0.35 6363
 6365 3 -13.69 92.06 25.25 0.343 6364
 6366 3 -13.76 92.14 25.18 0.344 6365
 6367 3 -13.93 92.2 25.18 0.337 6366
 6368 3 -13.95 92.32 25.22 0.365 6367
 6369 3 -14.04 92.42 25.25 0.384 6368
 6370 3 -14.12 92.51 25.25 0.388 6369
 6371 3 -14.28 92.59 25.22 0.415 6370
 6372 3 -14.32 92.73 25.09 0.45 6371
 6373 3 -14.4 92.85 25.06 0.465 6372
 6374 3 -14.42 93.01 25.04 0.362 6373
 6375 3 -14.56 93.17 24.95 0.388 6374
 6376 3 -14.69 93.29 24.88 0.379 6375
 6377 3 -14.82 93.45 24.75 0.381 6376
 6378 3 -14.96 93.56 24.68 0.371 6377
 6379 3 -15.06 93.7 24.56 0.357 6378
 6380 3 -15.23 93.79 24.54 0.368 6379
 6381 3 -15.35 93.92 24.43 0.353 6380
 6382 3 -15.52 93.96 24.38 0.403 6381
 6383 3 -15.6 94.09 24.27 0.441 6382
 6384 3 -15.58 94.26 24.15 0.41 6383
 6385 3 -15.74 94.32 24.09 0.411 6384
 6386 3 -15.93 94.42 24.02 0.389 6385
 6387 3 -16.04 94.51 24.02 0.385 6386
 6388 3 -16.11 94.65 23.97 0.355 6387
 6389 3 -16.2 94.75 23.97 0.328 6388
 6390 3 -16.27 94.95 23.82 0.325 6389
 6391 3 -16.34 95.06 23.75 0.326 6390
 6392 3 -16.43 95.26 23.63 0.379 6391
 6393 3 -16.63 95.34 23.59 0.368 6392
 6394 3 -16.68 95.51 23.47 0.347 6393
 6395 3 -16.7 95.67 23.45 0.377 6394
 6396 3 -16.72 95.96 23.43 0.394 6395
 6397 3 -16.84 96.07 23.4 0.42 6396
 6398 3 -16.84 96.23 23.32 0.412 6397
 6399 3 -16.81 96.4 23.2 0.455 6398
 6400 3 -16.93 96.53 23.16 0.465 6399
 6401 3 -16.99 96.65 23.07 0.441 6400
 6402 3 -17.17 96.79 23.06 0.443 6401
 6403 3 -17.18 96.95 23.04 0.433 6402
 6404 3 -17.29 97.1 23.06 0.428 6403
 6405 3 -17.42 97.21 23.02 0.436 6404
 6406 3 -17.52 97.34 23.04 0.428 6405
 6407 3 -17.59 97.45 22.99 0.429 6406
 6408 3 -17.68 97.53 22.91 0.398 6407
 6409 3 -17.72 97.7 22.93 0.424 6408
 6410 3 -17.81 97.79 22.9 0.42 6409
 6411 3 -17.79 97.93 22.84 0.398 6410
 6412 3 -17.86 98.09 22.79 0.379 6411
 6413 3 -17.9 98.21 22.75 0.379 6412
 6414 3 -17.93 98.46 22.7 0.4 6413
 6415 3 -18.06 98.6 22.66 0.459 6414
 6416 3 -18.24 98.76 22.59 0.488 6415
 6417 3 -18.56 98.92 22.59 0.473 6416
 6418 3 -18.45 99.06 22.59 0.465 6417
 6419 3 -18.59 99.2 22.5 0.471 6418
 6420 3 -18.63 99.31 22.43 0.509 6419
 6421 3 -18.86 99.48 22.4 0.529 6420
 6422 3 -18.92 99.65 22.29 0.494 6421
 6423 3 -19.04 99.78 22.25 0.493 6422
 6424 3 -19.18 99.95 22.13 0.484 6423
 6425 3 -19.27 100.09 22.11 0.467 6424
 6426 3 -19.42 100.2 22.02 0.45 6425
 6427 3 -19.52 100.29 21.9 0.479 6426
 6428 3 -19.56 100.4 21.81 0.501 6427
 6429 3 -19.61 100.59 21.63 0.503 6428
 6430 3 -19.67 100.7 21.5 0.482 6429
 6431 3 -19.63 100.79 21.54 0.485 6430
 6432 3 -19.63 101 21.43 0.496 6431
 6433 3 -19.68 101.09 21.38 0.492 6432
 6434 3 -19.65 101.29 21.34 0.504 6433
 6435 3 -19.68 101.5 21.31 0.497 6434
 6436 3 -19.61 101.7 21.18 0.559 6435
 6437 3 -19.52 101.79 21.02 0.628 6436
 6438 3 -19.54 102 20.95 0.721 6437
 6439 3 -19.47 101.98 20.79 0.777 6438
 6440 3 -19.31 102.09 20.65 0.8 6439
 6441 3 -19.29 102.29 20.72 0.862 6440
 6442 3 -19.15 102.5 21.56 0.212 6441
 6443 3 -19.2 102.5 21.68 0.236 6442
 6444 3 -19.43 102.29 21.84 0.16 6443
 6445 3 -19.56 102.29 21.95 0.18 6444
 6446 3 -19.63 102.29 22.09 0.205 6445
 6447 3 -19.61 102.4 22.27 0.253 6446
 6448 3 -19.63 102.5 22.38 0.269 6447
 6449 3 -19.7 102.59 22.47 0.303 6448
 6450 3 -19.54 102.7 22.74 0.273 6449
 6451 3 -19.63 102.7 22.82 0.286 6450
 6452 3 -19.72 102.79 22.93 0.219 6451
 6453 3 -19.81 102.9 23.02 0.184 6452
 6454 3 -19.86 103 23.2 0.117 6453
 6455 3 -19.81 103 23.34 0.123 6454
 6456 3 -19.86 103 23.45 0.116 6455
 6457 3 -19.84 103 23.59 0.134 6456
 6458 3 -19.84 103 23.79 0.138 6457
 6459 3 -19.75 103 23.91 0.139 6458
 6460 3 -19.65 103 24.06 0.155 6459
 6461 3 -19.52 103 24.2 0.16 6460
 6462 3 -19.43 103 24.32 0.194 6461
 6463 3 -19.29 103.2 24.31 0.168 6462
 6464 3 -19.15 103.29 24.38 0.159 6463
 6465 3 -19.06 103.29 24.5 0.139 6464
 6466 3 -18.97 103.29 24.59 0.162 6465
 6467 3 -18.99 103.4 24.68 0.14 6466
 6468 3 -18.93 103.4 24.84 0.168 6467
 6469 3 -18.81 103.5 24.91 0.151 6468
 6470 3 -18.63 103.5 24.95 0.161 6469
 6471 3 -18.47 103.5 25.07 0.194 6470
 6472 3 -18.42 103.59 25.15 0.233 6471
 6473 3 -18.34 103.7 25.25 0.294 6472
 6474 3 -18.29 103.79 25.36 0.362 6473
 6475 3 -18.13 103.7 25.41 0.387 6474
 6476 3 -17.99 103.7 25.5 0.382 6475
 6477 3 -17.93 103.7 25.59 0.441 6476
 6478 3 -17.79 103.79 25.61 0.457 6477
 6479 3 -17.63 103.9 25.61 0.389 6478
 6480 3 -17.38 104.4 25.29 0.139 6479
 6481 3 -17.13 104.5 25.45 0.12 6480
 6482 3 -16.99 104.5 25.52 0.128 6481
 6483 3 -16.93 104.59 25.63 0.137 6482
 6484 3 -16.79 104.59 25.81 0.092 6483
 6485 3 -16.63 104.59 25.88 0.111 6484
 6486 3 -16.58 104.5 26.06 0.076 6485
 6487 3 -16.49 104.5 26.16 0.103 6486
 6488 3 -16.38 104.5 26.27 0.106 6487
 6489 3 -16.27 104.4 26.36 0.125 6488
 6490 3 -16.13 104.4 26.36 0.069 6489
 6491 3 -16.11 104.29 26.45 0.077 6490
 6492 3 -16.06 104.29 26.59 0.098 6491
 6493 3 -15.95 104.09 26.72 0.079 6492
 6494 3 -15.84 104 26.9 0.141 6493
 6495 3 -15.77 103.9 26.97 0.117 6494
 6496 3 -15.68 103.7 27.02 0.107 6495
 6497 3 -15.69 103.5 27.13 0.179 6496
 6498 3 -15.65 103.4 27.16 0.195 6497
 6499 3 -15.5 103.29 27.16 0.206 6498
 6500 3 -15.16 103.09 27.09 0.108 6499
 6501 3 -15 103.09 27.11 0.085 6500
 6502 3 -14.93 103 27.2 0.098 6501
 6503 3 -14.91 103 27.31 0.137 6502
 6504 3 -14.77 103.09 27.38 0.182 6503
 6505 3 -14.66 103.09 27.5 0.244 6504
 6506 3 -14.49 103.09 27.56 0.291 6505
 6507 3 -14.32 103 27.59 0.296 6506
 6508 3 -14.18 103 27.63 0.292 6507
 6509 3 -14.06 103.09 27.72 0.284 6508
 6510 3 -14.03 103.4 27.9 0.123 6509
 6511 3 -13.89 103.4 27.97 0.112 6510
 6512 3 -13.75 103.4 28.09 0.091 6511
 6513 3 -13.57 103.5 28.22 0.108 6512
 6514 3 -13.5 103.59 28.29 0.131 6513
 6515 3 -13.36 103.7 28.34 0.135 6514
 6516 3 -13.13 103.59 28.41 0.11 6515
 6517 3 -13.01 103.59 28.45 0.12 6516
 6518 3 -12.88 103.59 28.49 0.1 6517
 6519 3 -12.74 103.59 28.52 0.084 6518
 6520 3 -12.51 103.59 28.61 0.173 6519
 6521 3 -12.43 103.5 28.68 0.198 6520
 6522 3 -12.17 103.59 28.63 0.152 6521
 6523 3 -11.84 103.59 28.65 0.19 6522
 6524 3 -11.7 103.5 28.66 0.182 6523
 6525 3 -11.45 103.5 28.7 0.151 6524
 6526 3 -11.3 103.5 28.74 0.127 6525
 6527 3 -11.17 103.59 28.77 0.142 6526
 6528 3 -11.08 103.59 28.88 0.166 6527
 6529 3 -10.99 103.5 28.95 0.235 6528
 6530 3 -10.85 103.5 29 0.293 6529
 6531 3 -10.68 103.4 29.02 0.24 6530
 6532 3 -10.57 103.4 29.06 0.152 6531
 6533 3 -10.36 103.4 29 0.094 6532
 6534 3 -10.2 103.29 29.09 0.111 6533
 6535 3 -10.08 103.29 29.11 0.113 6534
 6536 3 -9.95 103.2 29.13 0.134 6535
 6537 3 -9.75 103.2 29.18 0.133 6536
 6538 3 -9.52 103.2 29.25 0.115 6537
 6539 3 -9.41 103.29 29.29 0.109 6538
 6540 3 -9.24 103.4 29.31 0.102 6539
 6541 3 -9.07 103.4 29.34 0.134 6540
 6542 3 -8.83 103.5 29.34 0.138 6541
 6543 3 -8.64 103.5 29.45 0.105 6542
 6544 3 -8.45 103.4 29.47 0.106 6543
 6545 3 -8.32 103.29 29.45 0.108 6544
 6546 3 -8.18 103.29 29.49 0.143 6545
 6547 3 -8 103.29 29.61 0.136 6546
 6548 3 -7.91 103.2 29.75 0.167 6547
 6549 3 -7.82 103.2 29.9 0.117 6548
 6550 3 -7.65 103.08 29.97 0.095 6549
 6551 3 -7.57 103.08 30.11 0.13 6550
 6552 3 -7.49 102.99 30.2 0.15 6551
 6553 3 -7.38 102.89 30.31 0.159 6552
 6554 3 -7.37 102.69 30.27 0.093 6553
 6555 3 -7.36 102.49 30.29 0.085 6554
 6556 3 -7.4 102.28 30.27 0.096 6555
 6557 3 -7.33 102.08 30.29 0.059 6556
 6558 3 -7.21 101.89 30.34 0.112 6557
 6559 3 -7.12 101.78 30.41 0.126 6558
 6560 3 -7 101.58 30.49 0.1 6559
 6561 3 -6.88 101.58 30.47 0.095 6560
 6562 3 -6.68 101.58 30.49 0.075 6561
 6563 3 -6.62 101.69 30.31 0.092 6562
 6564 3 -6.67 101.78 30.31 0.05 6563
 6565 3 -7.2 102.89 30.36 0.125 6553
 6566 3 -7.01 102.89 30.4 0.122 6565
 6567 3 -6.86 102.89 30.47 0.171 6566
 6568 3 -6.7 102.78 30.59 0.154 6567
 6569 3 -6.53 102.69 30.72 0.135 6568
 6570 3 -6.36 102.58 30.81 0.143 6569
 6571 3 -6.2 102.49 30.91 0.154 6570
 6572 3 -6.18 102.39 30.97 0.201 6571
 6573 3 -6.25 102.19 31.09 0.414 6572
 6574 3 -6.17 102.08 31.2 0.453 6573
 6575 3 -5.93 101.99 31.27 0.412 6574
 6576 3 -5.54 102.28 31.24 0.105 6575
 6577 3 -5.5 102.19 31.34 0.112 6576
 6578 3 -6 101.78 31.36 0.391 6575
 6579 3 -6.32 101.58 31.4 0.172 6578
 6580 3 -6.33 101.49 31.5 0.128 6579
 6581 3 -6.46 101.39 31.5 0.000125 6580
 6582 3 -5.29 101.69 31.24 0.129 6578
 6583 3 -5.12 101.69 31.2 0.206 6582
 6584 3 -5 101.39 31.34 0.118 6583
 6585 3 -4.91 101.28 31.45 0.095 6584
 6586 3 -4.82 101.19 31.5 0.062 6585
 6587 3 -4.84 101.08 31.54 0.115 6586
 6588 3 -4.75 100.99 31.59 0.067 6587
 6589 3 -4.72 100.89 31.7 0.063 6588
 6590 3 -4.71 100.78 31.75 0.064 6589
 6591 3 -4.92 101.78 31 0.07 6583
 6592 3 -4.79 101.89 30.97 0.046 6591
 6593 3 -12.66 103.2 28.77 0.084 6521
 6594 3 -12.65 103 28.84 0.082 6593
 6595 3 -12.39 103 28.84 0.094 6594
 6596 3 -12.2 103 28.81 0.103 6595
 6597 3 -13.84 102.9 27.75 0.278 6509
 6598 3 -13.83 102.59 27.49 0.073 6597
 6599 3 -13.77 102.5 27.45 0.101 6598
 6600 3 -13.67 102.7 27.88 0.184 6597
 6601 3 -13.58 102.59 28.02 0.141 6600
 6602 3 -13.57 102.5 28.18 0.143 6601
 6603 3 -13.52 102.4 28.31 0.133 6602
 6604 3 -13.51 102.4 28.47 0.112 6603
 6605 3 -13.6 102.29 28.61 0.123 6604
 6606 3 -13.66 102.2 28.66 0.129 6605
 6607 3 -13.6 102 28.7 0.123 6606
 6608 3 -13.68 101.9 28.66 0.168 6607
 6609 3 -13.52 101.59 28.59 0.167 6608
 6610 3 -13.5 101.4 28.52 0.168 6609
 6611 3 -13.61 101.2 28.57 0.118 6610
 6612 3 -13.65 101.09 28.57 0.179 6611
 6613 3 -13.81 101.09 28.54 0.232 6612
 6614 3 -13.83 101 28.47 0.289 6613
 6615 3 -14.14 101.2 28.54 0.129 6614
 6616 3 -14.25 101.29 28.63 0.000125 6615
 6617 3 -13.93 100.79 28.54 0.237 6614
 6618 3 -14.05 100.7 28.63 0.17 6617
 6619 3 -13.75 100.79 28.06 0.23 6617
 6620 3 -13.68 100.9 27.88 0.201 6619
 6621 3 -13.6 100.79 27.81 0.174 6620
 6622 3 -13.43 100.59 27.77 0.128 6621
 6623 3 -13.06 100.59 27.66 0.143 6622
 6624 3 -12.97 100.5 27.56 0.112 6623
 6625 3 -12.88 100.4 27.45 0.108 6624
 6626 3 -12.77 100.29 27.38 0.099 6625
 6627 3 -12.61 100.2 27.4 0.115 6626
 6628 3 -12.36 100.09 27.38 0.125 6627
 6629 3 -12.17 100.09 27.38 0.148 6628
 6630 3 -12.03 100 27.47 0.106 6629
 6631 3 -11.97 99.89 27.52 0.189 6630
 6632 3 -11.92 99.76 27.54 0.23 6631
 6633 3 -11.94 99.54 27.47 0.287 6632
 6634 3 -11.5 99.25 27.56 0.172 6633
 6635 3 -11.33 99.18 27.57 0.152 6634
 6636 3 -11.25 99.03 27.54 0.121 6635
 6637 3 -11.1 99 27.5 0.146 6636
 6638 3 -10.97 99 27.45 0.19 6637
 6639 3 -10.97 98.92 27.38 0.154 6638
 6640 3 -13.53 100.7 27.56 0.1 6622
 6641 3 -13.59 100.59 27.45 0.104 6640
 6642 3 -13.5 100.4 27.54 0.113 6641
 6643 3 -13.55 100.29 27.63 0.104 6642
 6644 3 -19.67 102.29 22.77 0.115 6449
 6645 3 -19.83 102.2 22.79 0.109 6644
 6646 3 -19.86 102.09 22.65 0.098 6645
 6647 3 -19.33 102.29 20.52 0.926 6441
 6648 3 -19.49 102.48 20.45 0.891 6647
 6649 3 -19.47 102.59 20.34 0.879 6648
 6650 3 -19.67 102.68 20.25 0.851 6649
 6651 3 -19.77 102.89 20.15 0.85 6650
 6652 3 -19.84 102.98 20.09 0.87 6651
 6653 3 -19.93 103.18 20 0.861 6652
 6654 3 -20.06 103.39 19.93 0.797 6653
 6655 3 -20.09 103.59 19.75 0.732 6654
 6656 3 -20.18 103.68 19.59 0.709 6655
 6657 3 -20.11 103.68 19.36 0.699 6656
 6658 3 -20.13 103.79 19.06 0.636 6657
 6659 3 -20.2 103.89 18.95 0.643 6658
 6660 3 -20.27 103.98 18.72 0.662 6659
 6661 3 -20.34 103.98 18.63 0.689 6660
 6662 3 -20.56 104.09 18.5 0.716 6661
 6663 3 -20.56 104.09 18.25 0.691 6662
 6664 3 -20.65 104.18 18.06 0.672 6663
 6665 3 -20.61 104.29 17.95 0.67 6664
 6666 3 -20.7 104.3 17.79 0.651 6665
 6667 3 -20.61 104.4 17.49 0.57 6666
 6668 3 -20.54 104.4 17.25 0.53 6667
 6669 3 -20.5 104.49 16.97 0.536 6668
 6670 3 -20.56 104.69 16.75 0.512 6669
 6671 3 -20.59 104.8 16.61 0.491 6670
 6672 3 -20.47 104.8 16.5 0.512 6671
 6673 3 -20.68 104.9 16.47 0.503 6672
 6674 3 -20.72 104.99 16.38 0.614 6673
 6675 3 -20.77 105.19 16.24 0.601 6674
 6676 3 -20.88 105.4 16.13 0.619 6675
 6677 3 -21.13 105.49 16 0.595 6676
 6678 3 -21.13 105.49 15.82 0.564 6677
 6679 3 -21.27 105.49 15.72 0.57 6678
 6680 3 -21.42 105.49 15.57 0.571 6679
 6681 3 -21.47 105.49 15.43 0.55 6680
 6682 3 -21.47 105.49 15.24 0.529 6681
 6683 3 -21.65 105.6 15.13 0.533 6682
 6684 3 -21.61 105.49 14.99 0.478 6683
 6685 3 -21.54 105.49 14.88 0.498 6684
 6686 3 -21.45 105.19 14.98 0.188 6685
 6687 3 -21.42 105.3 14.82 0.000125 6686
 6688 3 -21.47 105.8 14.59 0.496 6685
 6689 3 -21.56 105.8 14.49 0.45 6688
 6690 3 -21.67 105.99 14.38 0.552 6689
 6691 3 -21.59 106.1 14.24 0.617 6690
 6692 3 -21.61 106.19 14.13 0.579 6691
 6693 3 -21.56 106.49 13.91 0.664 6692
 6694 3 -21.49 106.6 13.79 0.687 6693
 6695 3 -21.65 106.69 13.68 0.722 6694
 6696 3 -21.65 106.9 13.56 0.692 6695
 6697 3 -21.65 106.99 13.47 0.668 6696
 6698 3 -21.72 107.19 13.38 0.632 6697
 6699 3 -21.68 107.3 13.26 0.648 6698
 6700 3 -21.72 107.4 13.2 0.638 6699
 6701 3 -21.93 107.99 13.1 0.534 6700
 6702 3 -21.99 108.19 13.05 0.573 6701
 6703 3 -22.13 108.19 12.98 0.563 6702
 6704 3 -22.31 108.3 12.9 0.565 6703
 6705 3 -22.54 108.19 12.82 0.559 6704
 6706 3 -22.7 108.19 12.74 0.562 6705
 6707 3 -22.67 108.3 12.59 0.5 6706
 6708 3 -22.84 108.4 12.5 0.531 6707
 6709 3 -22.97 108.49 12.43 0.555 6708
 6710 3 -22.92 108.6 12.25 0.536 6709
 6711 3 -22.92 108.6 12.14 0.558 6710
 6712 3 -22.88 108.69 11.96 0.576 6711
 6713 3 -23.13 108.69 11.99 0.61 6712
 6714 3 -22.97 108.8 11.75 0.659 6713
 6715 3 -22.97 108.9 11.58 0.641 6714
 6716 3 -23.08 108.99 11.55 0.6 6715
 6717 3 -22.83 109.1 11.27 0.574 6716
 6718 3 -22.75 109.3 11.16 0.567 6717
 6719 3 -22.63 109.4 10.99 0.534 6718
 6720 3 -22.7 109.49 10.88 0.523 6719
 6721 3 -22.68 109.6 10.76 0.492 6720
 6722 3 -22.72 109.8 10.6 0.488 6721
 6723 3 -22.83 109.9 10.48 0.469 6722
 6724 3 -23.04 109.99 10.5 0.46 6723
 6725 3 -23.17 110.1 10.4 0.46 6724
 6726 3 -23.2 110.19 10.26 0.475 6725
 6727 3 -23.43 110.19 10.24 0.435 6726
 6728 3 -23.52 110.4 10.13 0.464 6727
 6729 3 -23.7 110.49 10.12 0.462 6728
 6730 3 -23.67 110.6 9.91 0.454 6729
 6731 3 -23.77 110.6 9.81 0.526 6730
 6732 3 -23.9 110.69 9.81 0.519 6731
 6733 3 -24.31 110.8 10.32 0.111 6732
 6734 3 -24.49 110.8 10.4 0.109 6733
 6735 3 -23.79 110.8 9.55 0.525 6732
 6736 3 -23.81 110.8 9.38 0.524 6735
 6737 3 -23.67 110.69 9 0.499 6736
 6738 3 -23.63 110.69 8.81 0.475 6737
 6739 3 -23.63 110.69 8.66 0.466 6738
 6740 3 -23.63 110.8 8.51 0.461 6739
 6741 3 -23.61 110.8 8.34 0.511 6740
 6742 3 -23.58 110.9 8.21 0.568 6741
 6743 3 -23.54 110.99 8.04 0.528 6742
 6744 3 -23.4 111.1 7.86 0.493 6743
 6745 3 -23.43 111.19 7.73 0.472 6744
 6746 3 -23.37 111.3 7.57 0.496 6745
 6747 3 -23.37 111.4 7.4 0.494 6746
 6748 3 -23.37 111.49 7.23 0.471 6747
 6749 3 -23.51 111.6 7.1 0.472 6748
 6750 3 -23.62 111.69 6.95 0.456 6749
 6751 3 -23.8 111.8 6.87 0.474 6750
 6752 3 -23.89 111.8 6.74 0.483 6751
 6753 3 -24.03 111.9 6.68 0.515 6752
 6754 3 -24.14 111.99 6.57 0.537 6753
 6755 3 -24.28 111.99 6.48 0.557 6754
 6756 3 -24.44 111.99 6.36 0.558 6755
 6757 3 -24.58 111.99 6.24 0.552 6756
 6758 3 -24.69 111.88 6.15 0.524 6757
 6759 3 -24.83 111.88 6.06 0.514 6758
 6760 3 -24.94 111.79 5.85 0.502 6759
 6761 3 -25.08 111.79 5.69 0.519 6760
 6762 3 -25.08 111.88 5.49 0.52 6761
 6763 3 -25.19 111.88 5.4 0.51 6762
 6764 3 -25.23 111.88 5.19 0.529 6763
 6765 3 -25.26 111.88 4.99 0.535 6764
 6766 3 -25.14 111.99 4.74 0.552 6765
 6767 3 -25.12 111.99 4.58 0.573 6766
 6768 3 -25.16 111.99 4.47 0.595 6767
 6769 3 -25.12 111.99 4.31 0.618 6768
 6770 3 -25.23 111.99 4.23 0.669 6769
 6771 3 -25.37 111.88 4.15 0.694 6770
 6772 3 -25.37 111.79 3.96 0.697 6771
 6773 3 -25.55 111.69 3.92 0.699 6772
 6774 3 -25.8 111.79 3.84 0.688 6773
 6775 3 -25.89 111.79 3.71 0.707 6774
 6776 3 -26.05 111.79 3.67 0.736 6775
 6777 3 -26.12 111.79 3.53 0.795 6776
 6778 3 -25.91 111.79 3.23 0.788 6777
 6779 3 -25.89 111.79 3.07 0.861 6778
 6780 3 -26.08 111.88 3.01 0.834 6779
 6781 3 -25.96 111.88 2.82 0.83 6780
 6782 3 -25.83 111.78 2.67 0.871 6781
 6783 3 -26.01 111.87 2.57 0.847 6782
 6784 3 -24.83 111.87 2.09 0.429 6783
 6785 3 -24.79 111.78 1.99 0.408 6784
 6786 3 -24.61 111.78 1.79 0.353 6785
 6787 3 -24.42 111.87 1.62 0.349 6786
 6788 3 -24.32 111.87 1.51 0.368 6787
 6789 3 -24.28 111.98 1.35 0.397 6788
 6790 3 -24.24 111.98 1.2 0.365 6789
 6791 3 -24.28 111.98 1.01 0.348 6790
 6792 3 -24.23 112.18 0.88 0.391 6791
 6793 3 -24.19 112.18 0.72 0.397 6792
 6794 3 -24.21 112.18 0.59 0.439 6793
 6795 3 -23.98 112.78 0.56 0.21 6794
 6796 3 -23.83 112.98 0.57 0.231 6795
 6797 3 -23.76 113.18 0.44 0.228 6796
 6798 3 -23.6 113.28 0.44 0.234 6797
 6799 3 -23.48 113.48 0.43 0.231 6798
 6800 3 -23.39 113.57 0.35 0.224 6799
 6801 3 -23.23 113.57 0.27 0.226 6800
 6802 3 -23.03 113.68 0.19 0.217 6801
 6803 3 -22.92 113.78 0.1 0.226 6802
 6804 3 -22.76 113.78 0 0.249 6803
 6805 3 -22.64 113.87 0 0.256 6804
 6806 3 -22.51 113.98 -0.14 0.283 6805
 6807 3 -22.37 114.07 -0.25 0.3 6806
 6808 3 -22.28 114.18 -0.38 0.291 6807
 6809 3 -22.3 114.37 -0.54 0.244 6808
 6810 3 -22.3 114.48 -0.69 0.258 6809
 6811 3 -22.23 114.57 -0.81 0.254 6810
 6812 3 -22.21 114.57 -0.96 0.252 6811
 6813 3 -22.21 114.57 -1.1 0.252 6812
 6814 3 -22.19 114.68 -1.19 0.213 6813
 6815 3 -22.14 114.78 -1.34 0.2 6814
 6816 3 -22.03 114.68 -1.46 0.217 6815
 6817 3 -21.92 114.68 -1.6 0.225 6816
 6818 3 -21.82 114.78 -1.74 0.27 6817
 6819 3 -21.78 114.87 -1.83 0.326 6818
 6820 3 -21.48 114.78 -2 0.186 6819
 6821 3 -21.35 114.78 -2.08 0.181 6820
 6822 3 -21.24 114.68 -2.1 0.191 6821
 6823 3 -21.12 114.78 -2.18 0.195 6822
 6824 3 -20.98 114.68 -2.27 0.243 6823
 6825 3 -20.82 114.78 -2.35 0.221 6824
 6826 3 -20.71 114.78 -2.41 0.229 6825
 6827 3 -20.62 114.87 -2.52 0.201 6826
 6828 3 -20.51 114.87 -2.56 0.193 6827
 6829 3 -20.35 114.98 -2.58 0.199 6828
 6830 3 -20.21 114.98 -2.66 0.233 6829
 6831 3 -20.1 115.07 -2.77 0.242 6830
 6832 3 -19.92 115.18 -2.87 0.259 6831
 6833 3 -19.8 115.28 -3.02 0.267 6832
 6834 3 -19.69 115.48 -3.16 0.251 6833
 6835 3 -19.6 115.48 -3.23 0.23 6834
 6836 3 -19.55 115.48 -3.37 0.24 6835
 6837 3 -19.53 115.68 -3.5 0.211 6836
 6838 3 -19.48 115.68 -3.66 0.255 6837
 6839 3 -19.41 115.78 -3.8 0.266 6838
 6840 3 -19.33 115.87 -3.9 0.265 6839
 6841 3 -19.26 115.98 -4.02 0.276 6840
 6842 3 -19.24 116.18 -4.2 0.26 6841
 6843 3 -19.28 116.18 -4.34 0.225 6842
 6844 3 -19.35 116.28 -4.51 0.218 6843
 6845 3 -19.26 116.28 -4.62 0.212 6844
 6846 3 -19.26 116.28 -4.8 0.2 6845
 6847 3 -19.26 116.28 -4.98 0.248 6846
 6848 3 -19.28 116.48 -5.09 0.231 6847
 6849 3 -19.35 116.48 -5.27 0.209 6848
 6850 3 -19.37 116.57 -5.42 0.218 6849
 6851 3 -19.41 116.57 -5.58 0.247 6850
 6852 3 -19.44 116.68 -5.8 0.291 6851
 6853 3 -19.48 116.78 -5.88 0.325 6852
 6854 3 -19.49 116.78 -6.02 0.416 6853
 6855 3 -19.39 116.87 -6.22 0.479 6854
 6856 3 -19.44 116.98 -6.34 0.549 6855
 6857 3 -18.94 116.48 -6.64 0.175 6856
 6858 3 -18.91 116.28 -6.71 0.124 6857
 6859 3 -18.8 116.28 -6.8 0.187 6858
 6860 3 -18.76 116.28 -6.92 0.174 6859
 6861 3 -18.6 116.27 -7.01 0.16 6860
 6862 3 -18.44 116.17 -7.05 0.17 6861
 6863 3 -18.28 116.17 -7.09 0.169 6862
 6864 3 -18.12 116.06 -7.18 0.154 6863
 6865 3 -17.98 115.97 -7.22 0.152 6864
 6866 3 -17.87 115.97 -7.3 0.153 6865
 6867 3 -17.71 115.97 -7.36 0.152 6866
 6868 3 -17.51 115.86 -7.43 0.176 6867
 6869 3 -17.39 115.97 -7.52 0.165 6868
 6870 3 -17.24 115.86 -7.6 0.216 6869
 6871 3 -17.17 115.97 -7.77 0.213 6870
 6872 3 -17.1 116.06 -7.92 0.237 6871
 6873 3 -17.03 116.06 -8.06 0.275 6872
 6874 3 -16.98 116.17 -8.22 0.264 6873
 6875 3 -16.66 116.17 -8.2 0.107 6874
 6876 3 -16.58 116.27 -8.26 0.094 6875
 6877 3 -16.46 116.38 -8.33 0.083 6876
 6878 3 -16.37 116.47 -8.4 0.12 6877
 6879 3 -16.23 116.47 -8.47 0.133 6878
 6880 3 -16.1 116.47 -8.56 0.108 6879
 6881 3 -15.96 116.47 -8.7 0.134 6880
 6882 3 -15.81 116.58 -8.8 0.187 6881
 6883 3 -15.67 116.58 -8.89 0.183 6882
 6884 3 -15.42 116.58 -9.03 0.168 6883
 6885 3 -15.3 116.47 -9.06 0.187 6884
 6886 3 -15.24 116.28 -9.25 0.07 6885
 6887 3 -15.08 116.28 -9.31 0.037 6886
 6888 3 -14.89 116.28 -9.4 0.092 6887
 6889 3 -14.8 116.28 -9.49 0.101 6888
 6890 3 -14.75 116.17 -9.66 0.115 6889
 6891 3 -14.66 115.97 -9.79 0.05 6890
 6892 3 -15.09 116.58 -9.09 0.146 6885
 6893 3 -14.99 116.58 -9.15 0.125 6892
 6894 3 -14.9 116.58 -9.32 0.105 6893
 6895 3 -14.75 116.58 -9.39 0.128 6894
 6896 3 -14.64 116.58 -9.51 0.17 6895
 6897 3 -14.57 116.58 -9.59 0.181 6896
 6898 3 -14.47 116.58 -9.7 0.154 6897
 6899 3 -14.34 116.58 -9.82 0.116 6898
 6900 3 -14.21 116.67 -9.95 0.121 6899
 6901 3 -14.1 116.67 -10.04 0.162 6900
 6902 3 -14.01 116.67 -10.16 0.17 6901
 6903 3 -13.81 116.78 -10.31 0.182 6902
 6904 3 -13.69 116.78 -10.51 0.161 6903
 6905 3 -13.49 116.88 -10.66 0.147 6904
 6906 3 -13.35 116.97 -10.78 0.086 6905
 6907 3 -13.24 116.97 -10.81 0.107 6906
 6908 3 -13.15 116.97 -10.86 0.125 6907
 6909 3 -13.01 116.96 -10.89 0.11 6908
 6910 3 -12.83 116.87 -10.89 0.131 6909
 6911 3 -12.69 116.87 -10.95 0.177 6910
 6912 3 -12.48 116.87 -11.09 0.233 6911
 6913 3 -12.02 116.87 -11.32 0.19 6912
 6914 3 -11.74 116.87 -11.34 0.175 6913
 6915 3 -11.5 116.87 -11.39 0.214 6914
 6916 3 -11.32 116.87 -11.48 0.185 6915
 6917 3 -11.08 116.87 -11.57 0.153 6916
 6918 3 -10.88 116.96 -11.61 0.156 6917
 6919 3 -10.67 116.96 -11.7 0.135 6918
 6920 3 -10.48 116.96 -11.75 0.172 6919
 6921 3 -10.22 116.96 -11.81 0.171 6920
 6922 3 -9.99 116.96 -11.95 0.16 6921
 6923 3 -9.81 116.96 -12.06 0.176 6922
 6924 3 -9.68 117.07 -12.13 0.26 6923
 6925 3 -9.71 117.16 -12.3 0.215 6924
 6926 3 -9.47 117.27 -12.41 0.192 6925
 6927 3 -9.33 117.37 -12.5 0.179 6926
 6928 3 -9.31 117.27 -12.71 0.226 6927
 6929 3 -9.06 117.66 -12.55 0.114 6928
 6930 3 -8.92 117.66 -12.53 0.122 6929
 6931 3 -8.84 117.77 -12.57 0.094 6930
 6932 3 -8.88 117.87 -12.56 0.101 6931
 6933 3 -8.82 118.07 -12.54 0.132 6932
 6934 3 -8.75 118.16 -12.51 0.105 6933
 6935 3 -8.77 118.37 -12.57 0.111 6934
 6936 3 -8.81 118.57 -12.56 0.113 6935
 6937 3 -8.85 118.66 -12.61 0.169 6936
 6938 3 -8.92 118.87 -12.65 0.189 6937
 6939 3 -8.92 119.07 -12.63 0.183 6938
 6940 3 -9.18 119.27 -12.65 0.118 6939
 6941 3 -9.19 119.37 -12.69 0.104 6940
 6942 3 -9.24 119.46 -12.72 0.131 6941
 6943 3 -9.31 119.66 -12.75 0.135 6942
 6944 3 -9.3 119.87 -12.79 0.105 6943
 6945 3 -9.24 119.96 -12.8 0.12 6944
 6946 3 -9.19 120.16 -12.81 0.096 6945
 6947 3 -9.15 120.27 -12.82 0.101 6946
 6948 3 -9.12 120.37 -12.88 0.106 6947
 6949 3 -9.14 120.57 -12.95 0.101 6948
 6950 3 -9.05 120.77 -13.03 0.113 6949
 6951 3 -8.98 120.87 -13.07 0.106 6950
 6952 3 -8.88 120.96 -13.06 0.125 6951
 6953 3 -8.88 121.16 -13.12 0.114 6952
 6954 3 -8.79 121.27 -13.13 0.13 6953
 6955 3 -8.69 121.37 -13.14 0.113 6954
 6956 3 -8.63 121.46 -13.16 0.135 6955
 6957 3 -8.56 121.57 -13.24 0.141 6956
 6958 3 -8.48 121.66 -13.36 0.156 6957
 6959 3 -8.42 121.77 -13.45 0.145 6958
 6960 3 -8.24 121.87 -13.48 0.122 6959
 6961 3 -8.05 121.87 -13.54 0.114 6960
 6962 3 -7.78 121.87 -13.6 0.161 6961
 6963 3 -7.61 121.87 -13.63 0.14 6962
 6964 3 -7.41 121.87 -13.73 0.095 6963
 6965 3 -7.21 121.96 -13.72 0.131 6964
 6966 3 -7.04 122.07 -13.74 0.137 6965
 6967 3 -6.91 122.07 -13.81 0.132 6966
 6968 3 -6.71 122.16 -13.88 0.091 6967
 6969 3 -6.61 122.16 -13.94 0.142 6968
 6970 3 -6.41 122.16 -13.89 0.123 6969
 6971 3 -6.27 122.16 -13.85 0.088 6970
 6972 3 -6.04 122.27 -13.88 0.127 6971
 6973 3 -5.9 122.27 -13.97 0.133 6972
 6974 3 -5.73 122.37 -14.03 0.141 6973
 6975 3 -5.62 122.46 -14.04 0.14 6974
 6976 3 -5.49 122.66 -14.03 0.143 6975
 6977 3 -5.36 122.66 -14.05 0.125 6976
 6978 3 -5.1 122.66 -14.03 0.142 6977
 6979 3 -4.91 122.66 -14.03 0.135 6978
 6980 3 -4.67 122.66 -14.14 0.12 6979
 6981 3 -4.53 122.66 -14.21 0.168 6980
 6982 3 -4.46 122.57 -14.13 0.372 6981
 6983 3 -4.4 122.46 -14.05 0.491 6982
 6984 3 -4.29 122.27 -13.94 0.647 6983
 6985 3 -4.24 122.27 -13.85 0.654 6984
 6986 3 -4.27 121.57 -14.22 0.2 6985
 6987 3 -4.06 121.57 -14.3 0.183 6986
 6988 3 -3.88 121.46 -14.41 0.155 6987
 6989 3 -3.86 121.46 -14.56 0.164 6988
 6990 3 -3.98 121.37 -14.75 0.129 6989
 6991 3 -4.07 121.27 -14.85 0.17 6990
 6992 3 -4.15 122.27 -13.8 0.543 6985
 6993 3 -4.16 122.16 -13.53 0.291 6992
 6994 3 -4.1 121.96 -13.64 0.091 6993
 6995 3 -3.99 121.96 -13.55 0.244 6994
 6996 3 -3.82 122.16 -13.93 0.307 6992
 6997 3 -3.26 122.16 -14.06 0.079 6996
 6998 3 -3.38 121.96 -14.03 0.139 6997
 6999 3 -3.41 121.77 -14.04 0.179 6998
 7000 3 -3.2 121.66 -14.02 0.059 6999
 7001 3 -3.66 122.16 -13.99 0.307 6996
 7002 3 -4.19 122.77 -13.38 0.099 7001
 7003 3 -4.12 122.96 -13.41 0.09 7002
 7004 3 -4.16 123.16 -13.29 0.113 7003
 7005 3 -3.49 122.16 -14.05 0.307 7001
 7006 3 -3.03 122.37 -14.16 0.093 7005
 7007 3 -2.88 122.37 -14.21 0.09 7006
 7008 3 -2.76 122.46 -14.28 0.073 7007
 7009 3 -2.65 122.57 -14.27 0.148 7008
 7010 3 -2.51 122.57 -14.29 0.12 7009
 7011 3 -2.26 122.57 -14.37 0.098 7010
 7012 3 -2.13 122.57 -14.41 0.097 7011
 7013 3 -1.99 122.57 -14.39 0.068 7012
 7014 3 -1.8 122.46 -14.47 0.089 7013
 7015 3 -1.7 122.46 -14.5 0.137 7014
 7016 3 -1.6 122.27 -14.56 0.118 7015
 7017 3 -7.64 121.66 -13.5 0.07 6963
 7018 3 -7.54 121.57 -13.58 0.000125 7017
 7019 3 -8.64 119.07 -12.56 0.125 6939
 7020 3 -8.5 119.07 -12.49 0.118 7019
 7021 3 -8.4 119.07 -12.39 0.113 7020
 7022 3 -8.3 119.27 -12.34 0.15 7021
 7023 3 -8.21 119.46 -12.36 0.157 7022
 7024 3 -8.07 119.46 -12.4 0.119 7023
 7025 3 -7.91 119.57 -12.46 0.075 7024
 7026 3 -7.81 119.87 -12.47 0.099 7025
 7027 3 -7.7 119.66 -12.54 0.079 7026
 7028 3 -7.58 119.57 -12.56 0.082 7027
 7029 3 -7.48 119.57 -12.69 0.132 7028
 7030 3 -7.53 119.57 -12.81 0.000125 7029
 7031 3 -9.42 117.16 -12.89 0.245 6928
 7032 3 -9.41 117.07 -13.03 0.17 7031
 7033 3 -9.44 116.96 -13.19 0.14 7032
 7034 3 -9.4 116.96 -13.33 0.187 7033
 7035 3 -9.27 116.87 -13.41 0.207 7034
 7036 3 -9.24 116.87 -13.54 0.22 7035
 7037 3 -9.38 116.76 -13.8 0.099 7036
 7038 3 -9.32 116.76 -13.88 0.105 7037
 7039 3 -9.26 116.76 -14 0.165 7038
 7040 3 -9.18 116.76 -14.15 0.165 7039
 7041 3 -9.07 116.76 -14.28 0.121 7040
 7042 3 -8.92 116.66 -14.34 0.147 7041
 7043 3 -8.84 116.66 -14.41 0.128 7042
 7044 3 -8.82 116.55 -14.55 0.124 7043
 7045 3 -8.82 116.55 -14.7 0.142 7044
 7046 3 -8.84 116.46 -14.84 0.239 7045
 7047 3 -8.94 116.46 -14.99 0.352 7046
 7048 3 -8.97 116.46 -15.17 0.52 7047
 7049 3 -9.01 116.46 -15.3 0.582 7048
 7050 3 -8.94 116.35 -15.44 0.611 7049
 7051 3 -8.97 116.35 -15.56 0.606 7050
 7052 3 -8.88 116.26 -15.67 0.52 7051
 7053 3 -8.57 115.96 -15.81 0.364 7052
 7054 3 -8.5 115.46 -15.84 0.144 7053
 7055 3 -8.49 115.46 -15.95 0.191 7054
 7056 3 -8.8 115.55 -16.03 0.095 7055
 7057 3 -8.9 115.55 -16.1 0.073 7056
 7058 3 -9 115.46 -16.28 0.092 7057
 7059 3 -8.98 115.46 -16.39 0.101 7058
 7060 3 -8.85 115.35 -16.49 0.101 7059
 7061 3 -8.79 115.26 -16.55 0.043 7060
 7062 3 -8.25 115.46 -16.08 0.157 7055
 7063 3 -8.07 115.26 -16.19 0.133 7062
 7064 3 -8 115.16 -16.24 0.18 7063
 7065 3 -7.91 115.05 -16.26 0.21 7064
 7066 3 -7.91 114.85 -16.28 0.222 7065
 7067 3 -7.78 114.76 -16.4 0.2 7066
 7068 3 -7.58 114.66 -16.44 0.227 7067
 7069 3 -7.53 114.55 -16.67 0.238 7068
 7070 3 -7.5 114.35 -16.74 0.263 7069
 7071 3 -7.37 114.26 -16.65 0.271 7070
 7072 3 -7.36 114.16 -16.67 0.27 7071
 7073 3 -7.29 114.05 -16.74 0.242 7072
 7074 3 -7 114.05 -16.53 0.095 7073
 7075 3 -6.89 113.96 -16.58 0.095 7074
 7076 3 -6.79 113.96 -16.65 0.000125 7075
 7077 3 -7.32 113.76 -16.96 0.168 7073
 7078 3 -7.21 113.66 -16.99 0.17 7077
 7079 3 -7 113.55 -17.12 0.086 7078
 7080 3 -6.83 113.46 -17.12 0.107 7079
 7081 3 -6.68 113.35 -17.17 0.164 7080
 7082 3 -6.57 113.35 -17.23 0.135 7081
 7083 3 -6.36 113.26 -17.24 0.129 7082
 7084 3 -6.09 113.26 -17.3 0.142 7083
 7085 3 -5.91 113.26 -17.35 0.19 7084
 7086 3 -5.8 113.16 -17.42 0.253 7085
 7087 3 -5.65 113.16 -17.44 0.328 7086
 7088 3 -5.46 113.05 -17.42 0.299 7087
 7089 3 -5.32 112.96 -17.42 0.32 7088
 7090 3 -5.17 112.85 -17.53 0.32 7089
 7091 3 -4.99 112.76 -17.51 0.322 7090
 7092 3 -4.78 112.85 -17.1 0.17 7091
 7093 3 -4.9 112.76 -16.73 0.086 7092
 7094 3 -4.91 112.76 -16.58 0.086 7093
 7095 3 -4.83 112.66 -16.48 0.119 7094
 7096 3 -4.74 112.55 -16.37 0.102 7095
 7097 3 -4.78 112.55 -16.24 0.087 7096
 7098 3 -4.87 112.46 -16.24 0.145 7097
 7099 3 -4.68 112.85 -17.03 0.116 7092
 7100 3 -4.65 112.76 -16.87 0.09 7099
 7101 3 -5.09 112.55 -17.87 0.151 7091
 7102 3 -4.92 112.46 -17.92 0.163 7101
 7103 3 -4.83 112.35 -18.03 0.122 7102
 7104 3 -4.71 112.35 -18.1 0.075 7103
 7105 3 -4.58 112.26 -18.14 0.149 7104
 7106 3 -4.46 112.26 -18.17 0.172 7105
 7107 3 -4.49 112.35 -18.49 0.12 7106
 7108 3 -4.53 112.46 -18.64 0.092 7107
 7109 3 -4.62 112.46 -18.74 0.122 7108
 7110 3 -4.7 112.35 -18.83 0.116 7109
 7111 3 -4.78 112.26 -18.96 0.09 7110
 7112 3 -4.92 112.26 -19.01 0.092 7111
 7113 3 -5.07 112.26 -18.99 0.12 7112
 7114 3 -5.18 112.35 -19.03 0.112 7113
 7115 3 -5.24 112.26 -19.14 0.117 7114
 7116 3 -5.29 112.16 -19.33 0.187 7115
 7117 3 -5.21 112.26 -19.53 0.202 7116
 7118 3 -5.25 112.46 -19.56 0.26 7117
 7119 3 -5.21 112.55 -19.64 0.31 7118
 7120 3 -5.46 112.76 -19.76 0.298 7119
 7121 3 -5.99 112.66 -19.64 0.108 7120
 7122 3 -6.22 112.76 -19.62 0.099 7121
 7123 3 -6.41 112.85 -19.56 0.124 7122
 7124 3 -6.55 112.85 -19.64 0.115 7123
 7125 3 -6.72 112.96 -19.65 0.1 7124
 7126 3 -6.92 112.96 -19.71 0.128 7125
 7127 3 -6.97 113.16 -19.8 0.109 7126
 7128 3 -7.12 113.26 -19.92 0.107 7127
 7129 3 -7.28 113.26 -19.99 0.123 7128
 7130 3 -7.46 113.46 -20.03 0.131 7129
 7131 3 -7.62 113.55 -20.03 0.09 7130
 7132 3 -7.72 113.66 -19.99 0.108 7131
 7133 3 -7.83 113.76 -20.03 0.058 7132
 7134 3 -7.99 113.76 -20.01 0.113 7133
 7135 3 -8.02 113.96 -20.01 0.097 7134
 7136 3 -8.08 113.96 -20.1 0.095 7135
 7137 3 -8.19 113.96 -20.15 0.119 7136
 7138 3 -8.31 114.05 -20.28 0.153 7137
 7139 3 -8.47 114.05 -20.35 0.079 7138
 7140 3 -8.43 114.05 -20.46 0.07 7139
 7141 3 -8.43 114.16 -20.58 0.098 7140
 7142 3 -8.49 114.16 -20.76 0.09 7141
 7143 3 -8.57 114.16 -20.85 0.092 7142
 7144 3 -8.72 114.16 -20.92 0.093 7143
 7145 3 -5.16 112.96 -19.85 0.178 7120
 7146 3 -4.96 112.96 -19.94 0.199 7145
 7147 3 -4.88 113.05 -20.06 0.227 7146
 7148 3 -4.95 113.05 -20.3 0.28 7147
 7149 3 -4.93 113.05 -20.44 0.265 7148
 7150 3 -4.87 113.05 -20.62 0.262 7149
 7151 3 -4.87 113.05 -20.76 0.296 7150
 7152 3 -4.95 112.96 -20.9 0.314 7151
 7153 3 -4.96 112.85 -20.99 0.311 7152
 7154 3 -5.5 112.55 -20.83 0.049 7153
 7155 3 -5.54 112.46 -20.78 0.059 7154
 7156 3 -5.71 112.35 -20.65 0.086 7155
 7157 3 -5.84 112.35 -20.67 0.151 7156
 7158 3 -5.99 112.35 -20.69 0.216 7157
 7159 3 -6.15 112.46 -20.58 0.199 7158
 7160 3 -6.37 112.55 -20.51 0.184 7159
 7161 3 -6.53 112.55 -20.37 0.18 7160
 7162 3 -6.65 112.55 -20.3 0.177 7161
 7163 3 -6.79 112.46 -20.23 0.143 7162
 7164 3 -4.78 112.96 -21.15 0.194 7153
 7165 3 -4.7 113.05 -21.31 0.195 7164
 7166 3 -4.55 113.05 -21.4 0.176 7165
 7167 3 -4.42 113.05 -21.51 0.196 7166
 7168 3 -4.32 112.85 -21.55 0.255 7167
 7169 3 -4.24 112.76 -21.55 0.287 7168
 7170 3 -4.21 112.66 -21.55 0.372 7169
 7171 3 -3.89 112.85 -21.87 0.134 7170
 7172 3 -3.83 112.96 -21.96 0.154 7171
 7173 3 -3.85 112.85 -22.12 0.12 7172
 7174 3 -3.79 112.85 -22.26 0.077 7173
 7175 3 -3.79 112.76 -21.51 0.16 7170
 7176 3 -3.64 112.85 -21.49 0.105 7175
 7177 3 -3.44 112.96 -21.55 0.121 7176
 7178 3 -3.27 112.85 -21.53 0.165 7177
 7179 3 -4.57 113.16 -19.85 0.101 7147
 7180 3 -4.46 113.26 -19.83 0.076 7179
 7181 3 -5.01 111.85 -19.26 0.094 7116
 7182 3 -4.28 112.05 -18.12 0.167 7106
 7183 3 -4.18 111.96 -18.1 0.134 7182
 7184 3 -4.07 111.85 -18.23 0.068 7183
 7185 3 -3.95 111.76 -18.3 0.107 7184
 7186 3 -3.77 111.55 -18.35 0.093 7185
 7187 3 -3.67 111.55 -18.4 0.114 7186
 7188 3 -3.48 111.46 -18.46 0.128 7187
 7189 3 -3.29 111.46 -18.51 0.084 7188
 7190 3 -3.16 111.46 -18.51 0.099 7189
 7191 3 -2.98 111.46 -18.49 0.153 7190
 7192 3 -2.83 111.46 -18.49 0.191 7191
 7193 3 -2.69 111.46 -18.48 0.207 7192
 7194 3 -2.5 111.35 -18.51 0.171 7193
 7195 3 -2.31 111.26 -18.55 0.123 7194
 7196 3 -2.14 111.26 -18.55 0.096 7195
 7197 3 -2.04 111.26 -18.56 0.095 7196
 7198 3 -1.8 111.16 -18.65 0.133 7197
 7199 3 -1.69 111.16 -18.65 0.129 7198
 7200 3 -1.55 111.05 -18.64 0.134 7199
 7201 3 -1.38 110.96 -18.6 0.14 7200
 7202 3 -1.27 110.85 -18.55 0.163 7201
 7203 3 -1.05 110.96 -18.58 0.159 7202
 7204 3 -0.85 110.96 -18.51 0.139 7203
 7205 3 -0.64 110.85 -18.37 0.113 7204
 7206 3 -0.48 110.85 -18.31 0.094 7205
 7207 3 -0.33 110.76 -18.33 0.115 7206
 7208 3 -0.17 110.76 -18.4 0.094 7207
 7209 3 0 110.76 -18.49 0.112 7208
 7210 3 0.19 110.76 -18.55 0.178 7209
 7211 3 0.34 110.66 -18.55 0.23 7210
 7212 3 0.51 110.55 -18.58 0.248 7211
 7213 3 0.61 110.55 -18.58 0.201 7212
 7214 3 0.74 110.46 -18.71 0.173 7213
 7215 3 0.9 110.35 -18.78 0.196 7214
 7216 3 1.15 110.46 -18.78 0.122 7215
 7217 3 1.31 110.35 -18.74 0.117 7216
 7218 3 1.52 110.35 -18.71 0.104 7217
 7219 3 1.67 110.26 -18.69 0.142 7218
 7220 3 1.82 110.26 -18.67 0.141 7219
 7221 3 2.05 110.16 -18.64 0.174 7220
 7222 3 2.36 110.16 -18.65 0.099 7221
 7223 3 2.55 110.16 -18.58 0.147 7222
 7224 3 2.71 110.05 -18.58 0.159 7223
 7225 3 3.07 109.96 -18.6 0.142 7224
 7226 3 3.25 109.85 -18.6 0.128 7225
 7227 3 3.44 109.85 -18.6 0.121 7226
 7228 3 3.63 109.76 -18.56 0.131 7227
 7229 3 3.82 109.76 -18.58 0.157 7228
 7230 3 4.02 109.85 -18.58 0.142 7229
 7231 3 4.21 109.96 -18.58 0.135 7230
 7232 3 4.39 110.05 -18.55 0.122 7231
 7233 3 4.56 110.05 -18.58 0.154 7232
 7234 3 4.71 110.05 -18.69 0.118 7233
 7235 3 4.88 110.05 -18.76 0.107 7234
 7236 3 5.05 109.95 -18.85 0.127 7235
 7237 3 5.21 109.95 -18.92 0.158 7236
 7238 3 5.34 109.95 -18.94 0.149 7237
 7239 3 5.5 110.04 -18.92 0.13 7238
 7240 3 5.66 110.04 -18.9 0.124 7239
 7241 3 5.85 110.04 -18.96 0.121 7240
 7242 3 6.09 110.04 -18.99 0.146 7241
 7243 3 6.26 110.04 -19.05 0.144 7242
 7244 3 6.43 110.15 -19.05 0.101 7243
 7245 3 6.59 110.15 -19.03 0.104 7244
 7246 3 6.81 110.15 -18.98 0.077 7245
 7247 3 6.92 110.15 -19.01 0.094 7246
 7248 3 7.09 110.15 -19.03 0.096 7247
 7249 3 7.26 110.15 -19.03 0.137 7248
 7250 3 7.59 110.25 -19.08 0.16 7249
 7251 3 7.78 110.25 -19.03 0.154 7250
 7252 3 7.97 110.25 -19.08 0.215 7251
 7253 3 7.88 110.04 -18.74 0.093 7252
 7254 3 7.7 110.04 -18.67 0.103 7253
 7255 3 7.59 110.04 -18.6 0.078 7254
 7256 3 8.21 110.25 -19.26 0.17 7252
 7257 3 8.38 110.15 -19.4 0.123 7256
 7258 3 8.53 110.15 -19.46 0.164 7257
 7259 3 8.71 110.15 -19.55 0.112 7258
 7260 3 8.93 110.25 -19.71 0.137 7259
 7261 3 9.07 110.25 -19.8 0.154 7260
 7262 3 9.29 110.34 -19.89 0.088 7261
 7263 3 9.43 110.45 -19.89 0.092 7262
 7264 3 9.53 110.54 -19.94 0.09 7263
 7265 3 9.71 110.65 -19.92 0.152 7264
 7266 3 9.8 110.75 -19.85 0.134 7265
 7267 3 10.05 110.84 -20.01 0.142 7266
 7268 3 10.21 110.95 -20.06 0.149 7267
 7269 3 10.45 110.95 -20.08 0.137 7268
 7270 3 10.6 110.95 -20.12 0.107 7269
 7271 3 10.71 111.04 -20.12 0.094 7270
 7272 3 10.76 111.15 -20.06 0.128 7271
 7273 3 11.1 111.04 -20.26 0.119 7272
 7274 3 11.4 110.95 -20.4 0.098 7273
 7275 3 11.53 110.95 -20.4 0.116 7274
 7276 3 11.64 110.95 -20.4 0.182 7275
 7277 3 11.77 110.95 -20.42 0.251 7276
 7278 3 11.94 110.95 -20.44 0.276 7277
 7279 3 12.07 111.04 -20.49 0.312 7278
 7280 3 12.23 111.15 -20.49 0.37 7279
 7281 3 12.43 111.15 -20.48 0.418 7280
 7282 3 12.64 111.25 -20.6 0.396 7281
 7283 3 12.74 111.34 -20.71 0.383 7282
 7284 3 12.89 111.45 -20.69 0.354 7283
 7285 3 13.01 111.65 -20.74 0.195 7284
 7286 3 13.13 111.65 -20.74 0.184 7285
 7287 3 13.39 111.75 -20.8 0.088 7286
 7288 3 13.47 111.75 -20.89 0.104 7287
 7289 3 13.57 111.75 -20.96 0.13 7288
 7290 3 13.77 111.65 -21.01 0.14 7289
 7291 3 13.99 111.75 -21.01 0.121 7290
 7292 3 14.16 111.75 -21.05 0.095 7291
 7293 3 14.31 111.75 -21.03 0.147 7292
 7294 3 14.47 111.75 -21.01 0.175 7293
 7295 3 14.71 111.75 -21.14 0.174 7294
 7296 3 14.91 111.75 -21.19 0.202 7295
 7297 3 15.04 111.84 -21.14 0.229 7296
 7298 3 15.37 111.75 -21.21 0.089 7297
 7299 3 15.48 111.65 -21.17 0.089 7298
 7300 3 15.65 111.75 -21.05 0.099 7299
 7301 3 15.74 111.75 -20.96 0.135 7300
 7302 3 15.71 111.84 -20.74 0.079 7301
 7303 3 15.7 111.84 -20.6 0.074 7302
 7304 3 15.91 111.75 -21.01 0.137 7301
 7305 3 15.94 111.45 -21.1 0.076 7304
 7306 3 16.04 111.45 -21.14 0.068 7305
 7307 3 16.22 111.45 -21.15 0.055 7306
 7308 3 16.37 111.34 -21.08 0.086 7307
 7309 3 16.51 111.34 -21.03 0.115 7308
 7310 3 16.72 111.25 -20.96 0.114 7309
 7311 3 16.92 111.25 -20.92 0.072 7310
 7312 3 14.97 112.04 -20.87 0.112 7297
 7313 3 15.05 112.15 -20.78 0.12 7312
 7314 3 15.14 112.34 -20.76 0.112 7313
 7315 3 15.31 112.34 -20.92 0.000125 7314
 7316 3 13.05 110.84 -20.51 0.092 7284
 7317 3 11.03 111.25 -20.4 0.064 7273
 7318 3 11.05 111.34 -20.49 0.065 7317
 7319 3 11.16 111.34 -20.56 0.098 7318
 7320 3 11.19 111.25 -20.65 0.108 7319
 7321 3 11.05 111.15 -20.76 0.113 7320
 7322 3 10.91 111.15 -20.74 0.113 7321
 7323 3 10.83 111.25 -20.78 0.078 7322
 7324 3 10.76 111.34 -20.87 0.08 7323
 7325 3 10.73 111.45 -21.05 0.09 7324
 7326 3 10.73 111.45 -21.17 0.085 7325
 7327 3 10.76 111.34 -21.26 0.105 7326
 7328 3 10.77 111.25 -21.35 0.139 7327
 7329 3 11.05 111.25 -21.48 0.123 7328
 7330 3 11.13 111.15 -21.62 0.071 7329
 7331 3 9.85 110.65 -19.62 0.1 7266
 7332 3 10.06 110.75 -19.55 0.088 7331
 7333 3 10.13 110.84 -19.4 0.143 7332
 7334 3 10.28 110.95 -19.28 0.086 7333
 7335 3 10.4 110.95 -19.24 0.105 7334
 7336 3 -6.11 112.76 -17.48 0.107 7087
 7337 3 -8.6 116.05 -15.91 0.326 7053
 7338 3 -8.87 116.46 -15.98 0.133 7337
 7339 3 -9.76 117.37 -12.73 0.088 7031
 7340 3 -9.91 117.37 -12.72 0.086 7339
 7341 3 -10.02 117.46 -12.72 0.109 7340
 7342 3 -10.24 117.66 -12.75 0.074 7341
 7343 3 -10.35 117.87 -12.73 0.114 7342
 7344 3 -10.41 117.96 -12.66 0.104 7343
 7345 3 -10.41 118.07 -12.64 0.049 7344
 7346 3 -9.34 116.77 -11.86 0.074 6924
 7347 3 -9.3 116.66 -11.94 0.072 7346
 7348 3 -9.24 116.57 -12.04 0.121 7347
 7349 3 -9.18 116.46 -12.09 0.179 7348
 7350 3 -9 116.66 -12.14 0.087 7349
 7351 3 -8.93 116.57 -12.28 0.107 7350
 7352 3 -8.81 116.46 -12.33 0.072 7351
 7353 3 -8.69 116.37 -12.33 0.102 7352
 7354 3 -8.41 116.27 -12.37 0.135 7353
 7355 3 -8.24 116.27 -12.37 0.1 7354
 7356 3 -8.04 116.27 -12.42 0.098 7355
 7357 3 -7.91 116.16 -12.45 0.12 7356
 7358 3 -7.85 116.07 -12.49 0.105 7357
 7359 3 -9.09 116.16 -11.99 0.112 7349
 7360 3 -8.99 116.07 -12.12 0.064 7359
 7361 3 -8.92 115.87 -12.06 0.102 7360
 7362 3 -8.83 115.77 -11.98 0.121 7361
 7363 3 -8.74 115.57 -12 0.093 7362
 7364 3 -8.71 115.46 -12.08 0.089 7363
 7365 3 -8.75 115.27 -12.09 0.133 7364
 7366 3 -8.89 115.16 -12.06 0.142 7365
 7367 3 -9.02 115.16 -12.06 0.092 7366
 7368 3 -8.93 116.07 -11.84 0.059 7359
 7369 3 -8.9 115.96 -11.78 0.128 7368
 7370 3 -8.91 115.87 -11.7 0.145 7369
 7371 3 -8.63 115.87 -11.73 0.035 7370
 7372 3 -8.56 115.77 -11.78 0.094 7371
 7373 3 -8.49 115.66 -11.87 0.118 7372
 7374 3 -8.32 115.66 -12.06 0.097 7373
 7375 3 -8.23 115.57 -12.19 0.119 7374
 7376 3 -8.16 115.46 -12.23 0.183 7375
 7377 3 -7.82 115.57 -12.38 0.089 7376
 7378 3 -7.7 115.66 -12.51 0.083 7377
 7379 3 -7.7 115.57 -12.66 0.041 7378
 7380 3 -17.17 116.06 -8.42 0.207 6874
 7381 3 -17.28 116.08 -8.62 0.167 7380
 7382 3 -17.37 115.97 -8.73 0.131 7381
 7383 3 -17.39 115.78 -8.86 0.164 7382
 7384 3 -17.41 115.78 -8.96 0.172 7383
 7385 3 -17.48 115.58 -9.05 0.134 7384
 7386 3 -17.6 115.58 -9.2 0.164 7385
 7387 3 -17.57 115.38 -9.39 0.148 7386
 7388 3 -17.51 115.28 -9.5 0.179 7387
 7389 3 -17.48 115.17 -9.57 0.224 7388
 7390 3 -17.37 115.28 -9.75 0.165 7389
 7391 3 -17.3 115.17 -9.87 0.157 7390
 7392 3 -17.24 115.28 -10.04 0.172 7391
 7393 3 -17.23 115.47 -10.19 0.135 7392
 7394 3 -17.3 115.47 -10.34 0.157 7393
 7395 3 -17.28 115.47 -10.48 0.162 7394
 7396 3 -17.37 115.28 -10.51 0.189 7395
 7397 3 -17.33 115.28 -10.72 0.161 7396
 7398 3 -17.3 115.17 -10.92 0.159 7397
 7399 3 -17.37 115.17 -11.07 0.146 7398
 7400 3 -17.41 115.08 -11.21 0.14 7399
 7401 3 -17.44 114.97 -11.31 0.147 7400
 7402 3 -17.51 114.88 -11.34 0.19 7401
 7403 3 -17.51 114.67 -11.4 0.214 7402
 7404 3 -17.58 114.47 -11.42 0.211 7403
 7405 3 -17.62 114.36 -11.57 0.176 7404
 7406 3 -17.58 114.27 -11.81 0.161 7405
 7407 3 -17.64 114.17 -12.05 0.112 7406
 7408 3 -17.76 114.17 -12.23 0.118 7407
 7409 3 -17.83 114.17 -12.33 0.144 7408
 7410 3 -17.98 114.17 -12.41 0.176 7409
 7411 3 -18.24 114.27 -12.37 0.098 7410
 7412 3 -18.42 114.27 -12.31 0.099 7411
 7413 3 -18.51 114.36 -12.22 0.132 7412
 7414 3 -18.6 114.36 -12.06 0.068 7413
 7415 3 -18.69 114.47 -12.05 0.066 7414
 7416 3 -18.78 114.56 -11.98 0.088 7415
 7417 3 -18.89 114.56 -11.89 0.094 7416
 7418 3 -18.96 114.67 -11.94 0.055 7417
 7419 3 -18.03 114.06 -12.55 0.123 7410
 7420 3 -18.05 113.97 -12.61 0.172 7419
 7421 3 -18.1 113.86 -12.73 0.196 7420
 7422 3 -18.17 113.86 -12.83 0.177 7421
 7423 3 -18.23 113.86 -12.95 0.126 7422
 7424 3 -18.3 113.77 -13.06 0.104 7423
 7425 3 -18.33 113.77 -13.21 0.131 7424
 7426 3 -18.44 113.67 -13.31 0.16 7425
 7427 3 -18.49 113.67 -13.46 0.17 7426
 7428 3 -18.62 113.67 -13.49 0.127 7427
 7429 3 -18.73 113.56 -13.55 0.125 7428
 7430 3 -18.82 113.67 -13.65 0.169 7429
 7431 3 -18.92 113.56 -13.74 0.155 7430
 7432 3 -18.96 113.67 -13.88 0.19 7431
 7433 3 -19.07 113.67 -14 0.16 7432
 7434 3 -19.12 113.67 -14.11 0.155 7433
 7435 3 -19.21 113.67 -14.22 0.157 7434
 7436 3 -19.24 113.56 -14.34 0.25 7435
 7437 3 -19.28 113.56 -14.46 0.279 7436
 7438 3 -19.3 113.56 -14.56 0.313 7437
 7439 3 -19.41 113.56 -14.7 0.384 7438
 7440 3 -19.48 113.47 -14.84 0.444 7439
 7441 3 -19.38 113.27 -14.95 0.53 7440
 7442 3 -19.45 113.27 -15.04 0.555 7441
 7443 3 -19.4 113.17 -15.15 0.544 7442
 7444 3 -19.34 113.06 -15.24 0.557 7443
 7445 3 -19.52 113.06 -15.34 0.466 7444
 7446 3 -19.24 112.97 -15.39 0.219 7445
 7447 3 -19.15 113.06 -15.55 0.037 7446
 7448 3 -20.25 112.97 -15.34 0.173 7445
 7449 3 -20.4 112.77 -15.38 0.208 7448
 7450 3 -20.61 112.67 -14.92 0.098 7449
 7451 3 -20.65 112.56 -14.87 0.088 7450
 7452 3 -20.65 112.47 -14.99 0.114 7451
 7453 3 -20.36 112.77 -15.58 0.095 7449
 7454 3 -20.43 112.77 -15.66 0.12 7453
 7455 3 -20.52 112.77 -15.73 0.116 7454
 7456 3 -20.63 112.77 -15.8 0.098 7455
 7457 3 -20.86 112.67 -15.81 0.133 7456
 7458 3 -20.99 112.56 -15.81 0.137 7457
 7459 3 -21.06 112.47 -15.87 0.185 7458
 7460 3 -21.22 112.56 -15.88 0.067 7459
 7461 3 -21.34 112.47 -15.88 0.139 7460
 7462 3 -21.49 112.56 -15.86 0.164 7461
 7463 3 -21.63 112.36 -15.87 0.101 7462
 7464 3 -21.79 112.36 -15.95 0.103 7463
 7465 3 -21.9 112.27 -16.03 0.135 7464
 7466 3 -22.04 112.17 -16.1 0.124 7465
 7467 3 -22.09 112.27 -16.24 0.115 7466
 7468 3 -22.15 112.17 -16.31 0.112 7467
 7469 3 -22.24 112.06 -16.37 0.162 7468
 7470 3 -22.38 111.77 -16.1 0.076 7469
 7471 3 -22.45 111.67 -16.01 0.072 7470
 7472 3 -22.52 111.56 -15.94 0.079 7471
 7473 3 -22.59 111.47 -15.83 0.084 7472
 7474 3 -22.75 111.47 -15.69 0.096 7473
 7475 3 -22.81 111.47 -15.48 0.115 7474
 7476 3 -22.72 111.36 -15.31 0.11 7475
 7477 3 -22.77 111.27 -15.06 0.118 7476
 7478 3 -22.83 111.36 -14.94 0.064 7477
 7479 3 -22.74 111.47 -14.79 0.079 7478
 7480 3 -22.65 111.36 -14.73 0.1 7479
 7481 3 -22.52 111.47 -14.69 0.098 7480
 7482 3 -22.43 111.36 -14.62 0.08 7481
 7483 3 -22.31 112.17 -16.48 0.092 7469
 7484 3 -22.54 112.06 -16.55 0.13 7483
 7485 3 -22.59 112.17 -16.67 0.148 7484
 7486 3 -22.7 112.27 -16.87 0.1 7485
 7487 3 -22.79 112.27 -16.99 0.107 7486
 7488 3 -22.86 112.36 -17.15 0.116 7487
 7489 3 -22.97 112.36 -17.24 0.2 7488
 7490 3 -23.06 112.36 -17.39 0.232 7489
 7491 3 -23.18 112.27 -17.51 0.175 7490
 7492 3 -23.27 112.36 -17.58 0.225 7491
 7493 3 -23.38 112.27 -17.64 0.233 7492
 7494 3 -23.47 112.36 -17.71 0.25 7493
 7495 3 -23.68 112.27 -17.78 0.285 7494
 7496 3 -23.47 111.97 -18.14 0.066 7495
 7497 3 -23.34 112.06 -18.21 0.075 7496
 7498 3 -23.86 112.36 -17.6 0.212 7495
 7499 3 -24.06 112.36 -17.51 0.178 7498
 7500 3 -24.2 112.27 -17.46 0.15 7499
 7501 3 -24.31 112.27 -17.49 0.198 7500
 7502 3 -24.49 112.17 -17.53 0.196 7501
 7503 3 -24.7 112.17 -17.55 0.186 7502
 7504 3 -24.83 112.27 -17.49 0.235 7503
 7505 3 -24.92 112.36 -17.58 0.204 7504
 7506 3 -25.04 112.47 -17.85 0.18 7505
 7507 3 -25.15 112.47 -18.01 0.144 7506
 7508 3 -25.33 112.56 -18.12 0.121 7507
 7509 3 -25.49 112.56 -18.17 0.129 7508
 7510 3 -25.63 112.67 -18.19 0.105 7509
 7511 3 -25.75 112.77 -18.28 0.136 7510
 7512 3 -25.95 112.77 -18.37 0.13 7511
 7513 3 -26.13 112.86 -18.37 0.119 7512
 7514 3 -26.34 112.86 -18.33 0.134 7513
 7515 3 -26.5 112.97 -18.26 0.105 7514
 7516 3 -26.58 113.06 -18.28 0.133 7515
 7517 3 -26.68 113.27 -18.32 0.172 7516
 7518 3 -26.74 113.36 -18.41 0.123 7517
 7519 3 -26.7 113.56 -18.43 0.082 7518
 7520 3 -26.67 113.77 -18.48 0.11 7519
 7521 3 -26.76 113.97 -18.48 0.12 7520
 7522 3 -26.8 114.06 -18.45 0.077 7521
 7523 3 -26.85 114.17 -18.48 0.103 7522
 7524 3 -26.94 114.27 -18.57 0.149 7523
 7525 3 -26.96 114.36 -18.66 0.161 7524
 7526 3 -27.08 114.48 -18.72 0.159 7525
 7527 3 -27.35 114.68 -19.02 0.129 7526
 7528 3 -27.26 114.87 -19.07 0.044 7527
 7529 3 -27.33 114.98 -19.11 0.058 7528
 7530 3 -27.41 115.07 -18.98 0.058 7529
 7531 3 -27.49 115.18 -18.89 0.16 7530
 7532 3 -27.58 115.18 -19.05 0.126 7531
 7533 3 -27.67 115.07 -19.14 0.066 7532
 7534 3 -27.67 114.57 -19.07 0.151 7527
 7535 3 -27.83 114.68 -19.18 0.132 7534
 7536 3 -27.98 114.78 -19.2 0.112 7535
 7537 3 -28.14 114.78 -19.27 0.071 7536
 7538 3 -28.26 114.87 -19.41 0.113 7537
 7539 3 -28.42 114.98 -19.36 0.061 7538
 7540 3 -28.6 115.07 -19.36 0.104 7539
 7541 3 -28.76 115.07 -19.36 0.083 7540
 7542 3 -28.89 115.07 -19.36 0.099 7541
 7543 3 -29.1 115.07 -19.41 0.104 7542
 7544 3 -29.21 115.18 -19.3 0.12 7543
 7545 3 -29.37 115.28 -19.23 0.1 7544
 7546 3 -29.42 115.37 -19.23 0.159 7545
 7547 3 -29.49 115.48 -19.23 0.201 7546
 7548 3 -29.46 115.78 -19.39 0.147 7547
 7549 3 -29.57 115.98 -19.36 0.09 7548
 7550 3 -29.42 116.28 -19.38 0.135 7549
 7551 3 -29.3 116.28 -19.23 0.076 7550
 7552 3 -29.21 116.28 -19.13 0.074 7551
 7553 3 -29.07 116.48 -19.2 0.065 7552
 7554 3 -29.03 116.57 -19.25 0.072 7553
 7555 3 -28.96 116.68 -19.27 0.113 7554
 7556 3 -28.85 116.78 -19.2 0.092 7555
 7557 3 -28.69 116.98 -19.16 0.085 7556
 7558 3 -28.62 117.07 -19.09 0.099 7557
 7559 3 -28.57 117.18 -18.97 0.102 7558
 7560 3 -28.46 117.18 -18.84 0.087 7559
 7561 3 -29.33 116.28 -19.59 0.121 7550
 7562 3 -29.28 116.37 -19.7 0.154 7561
 7563 3 -29.51 116.57 -19.82 0.109 7562
 7564 3 -29.6 116.68 -19.88 0.11 7563
 7565 3 -29.71 116.87 -19.88 0.06 7564
 7566 3 -29.76 116.98 -19.91 0.119 7565
 7567 3 -29.78 117.18 -19.93 0.08 7566
 7568 3 -29.87 117.28 -20.09 0.099 7567
 7569 3 -29.89 117.28 -20.2 0.11 7568
 7570 3 -29.83 117.28 -20.47 0.069 7569
 7571 3 -29.89 117.28 -20.59 0.083 7570
 7572 3 -29.83 117.37 -20.73 0.036 7571
 7573 3 -29.85 117.48 -20.84 0.124 7572
 7574 3 -29.96 117.48 -20.88 0.075 7573
 7575 3 -29.69 115.48 -19.18 0.163 7547
 7576 3 -29.78 115.28 -18.91 0.033 7575
 7577 3 -29.82 115.18 -18.82 0.047 7576
 7578 3 -29.82 115.18 -18.66 0.062 7577
 7579 3 -26.85 114.47 -18.54 0.182 7526
 7580 3 -26.62 114.47 -18.47 0.000125 7579
 7581 3 -21.52 112.67 -15.89 0.069 7462
 7582 3 -21.68 112.77 -15.98 0.072 7581
 7583 3 -20.88 112.17 -15.62 0.098 7459
 7584 3 -20.95 112.17 -15.48 0.116 7583
 7585 3 -17.19 115.67 -10.62 0.1 7395
 7586 3 -17.17 115.78 -10.72 0.079 7585
 7587 3 -17.08 115.97 -10.73 0.105 7586
 7588 3 -16.96 116.08 -10.78 0.101 7587
 7589 3 -16.92 116.17 -10.8 0.091 7588
 7590 3 -16.92 116.28 -10.73 0.087 7589
 7591 3 -16.94 116.47 -10.72 0.124 7590
 7592 3 -17.17 116.47 -10.61 0.101 7591
 7593 3 -17.3 116.47 -10.63 0.131 7592
 7594 3 -17.46 116.58 -10.69 0.172 7593
 7595 3 -17.69 116.58 -10.61 0.174 7594
 7596 3 -17.78 116.67 -10.61 0.226 7595
 7597 3 -17.87 116.88 -10.7 0.169 7596
 7598 3 -18.08 116.88 -10.65 0.129 7597
 7599 3 -18.33 116.97 -10.65 0.119 7598
 7600 3 -18.53 116.88 -10.64 0.144 7599
 7601 3 -18.55 117.17 -10.75 0.134 7600
 7602 3 -16.78 116.58 -10.78 0.107 7591
 7603 3 -16.64 116.58 -10.8 0.059 7602
 7604 3 -16.44 116.67 -10.82 0.089 7603
 7605 3 -16.26 116.78 -10.79 0.105 7604
 7606 3 -16.1 116.78 -10.75 0.111 7605
 7607 3 -15.94 116.78 -10.67 0.105 7606
 7608 3 -15.83 116.88 -10.71 0.074 7607
 7609 3 -15.81 116.78 -10.81 0.1 7608
 7610 3 -15.8 116.58 -10.92 0.087 7609
 7611 3 -15.84 116.58 -11.09 0.113 7610
 7612 3 -15.98 116.47 -11.13 0.067 7611
 7613 3 -16.08 116.47 -11.17 0.061 7612
 7614 3 -16.17 116.38 -11.37 0.14 7613
 7615 3 -16.32 116.38 -11.39 0.161 7614
 7616 3 -16.49 116.28 -11.31 0.106 7615
 7617 3 -17.69 114.97 -9.34 0.129 7389
 7618 3 -17.69 114.97 -9.23 0.194 7617
 7619 3 -17.89 114.97 -9.08 0.192 7618
 7620 3 -17.96 115.08 -8.95 0.206 7619
 7621 3 -18.28 115.17 -8.98 0.074 7620
 7622 3 -18.42 115.17 -8.94 0.09 7621
 7623 3 -18.53 115.17 -8.86 0.102 7622
 7624 3 -18.69 115.06 -8.82 0.113 7623
 7625 3 -18.87 115.06 -8.7 0.117 7624
 7626 3 -18.98 114.97 -8.69 0.121 7625
 7627 3 -18.96 114.77 -8.73 0.124 7626
 7628 3 -19.17 114.77 -8.75 0.1 7627
 7629 3 -19.35 114.67 -8.73 0.078 7628
 7630 3 -19.44 114.77 -8.64 0.049 7629
 7631 3 -19.53 114.86 -8.5 0.085 7630
 7632 3 -19.66 114.97 -8.47 0.097 7631
 7633 3 -19.85 114.97 -8.37 0.093 7632
 7634 3 -19.99 114.97 -8.32 0.105 7633
 7635 3 -20.19 115.06 -8.31 0.000125 7634
 7636 3 -17.76 114.67 -9.17 0.052 7619
 7637 3 -17.69 114.58 -9.32 0.082 7636
 7638 3 -17.66 114.38 -9.34 0.085 7637
 7639 3 -17.73 114.28 -9.34 0.08 7638
 7640 3 -17.71 114.17 -9.42 0.106 7639
 7641 3 -17.71 113.97 -9.44 0.109 7640
 7642 3 -17.8 113.88 -9.41 0.095 7641
 7643 3 -17.89 113.67 -9.31 0.142 7642
 7644 3 -18.03 113.58 -9.12 0.132 7643
 7645 3 -18.21 113.47 -9.06 0.097 7644
 7646 3 -18.33 113.47 -9.13 0.138 7645
 7647 3 -18.39 113.38 -9.13 0.07 7646
 7648 3 -18.51 113.47 -9.16 0.078 7647
 7649 3 -18.71 113.58 -9.14 0.085 7648
 7650 3 -18.85 113.47 -9.12 0.08 7649
 7651 3 -19.05 113.47 -9.09 0.108 7650
 7652 3 -19.26 113.36 -9.07 0.1 7651
 7653 3 -19.39 113.36 -9.12 0.074 7652
 7654 3 -19.48 113.36 -9.2 0.1 7653
 7655 3 -19.6 113.17 -9.15 0.09 7654
 7656 3 -19.66 113.06 -9.19 0.108 7655
 7657 3 -19.6 112.97 -9.17 0.000125 7656
 7658 3 -17.23 115.56 -7.52 0.083 6870
 7659 3 -17.21 115.56 -7.65 0.104 7658
 7660 3 -17.17 115.47 -7.71 0.081 7659
 7661 3 -17.1 115.36 -7.81 0.102 7660
 7662 3 -16.92 115.27 -7.89 0.109 7661
 7663 3 -16.83 115.17 -7.85 0.101 7662
 7664 3 -16.73 115.06 -7.81 0.059 7663
 7665 3 -19.71 117.18 -6.35 0.53 6856
 7666 3 -20.26 117.07 -5.97 0.159 7665
 7667 3 -20.35 117.18 -5.92 0.135 7666
 7668 3 -19.66 117.37 -6.45 0.486 7665
 7669 3 -19.67 117.68 -6.52 0.502 7668
 7670 3 -19.73 117.78 -6.59 0.523 7669
 7671 3 -19.82 117.87 -6.67 0.527 7670
 7672 3 -19.92 117.87 -6.77 0.452 7671
 7673 3 -20.03 117.98 -6.84 0.413 7672
 7674 3 -20.51 118.07 -6.72 0.299 7673
 7675 3 -20.76 117.87 -6.75 0.192 7674
 7676 3 -20.91 117.78 -6.85 0.122 7675
 7677 3 -21.08 117.78 -6.77 0.093 7676
 7678 3 -21.24 117.78 -6.64 0.075 7677
 7679 3 -21.42 117.78 -6.63 0.092 7678
 7680 3 -21.62 117.78 -6.59 0.127 7679
 7681 3 -21.8 117.87 -6.52 0.142 7680
 7682 3 -21.89 117.87 -6.47 0.154 7681
 7683 3 -21.96 117.78 -6.38 0.175 7682
 7684 3 -21.8 117.68 -6.18 0.1 7683
 7685 3 -21.76 117.48 -6.08 0.091 7684
 7686 3 -21.82 117.48 -5.89 0.126 7685
 7687 3 -21.91 117.48 -5.77 0.099 7686
 7688 3 -22.03 117.48 -5.68 0.09 7687
 7689 3 -22.08 117.57 -5.55 0.099 7688
 7690 3 -22.03 117.68 -5.51 0.065 7689
 7691 3 -21.94 117.78 -5.47 0.105 7690
 7692 3 -21.83 117.87 -5.42 0.129 7691
 7693 3 -21.69 117.98 -5.47 0.073 7692
 7694 3 -20.42 118.37 -6.85 0.24 7674
 7695 3 -20.48 118.68 -6.93 0.254 7694
 7696 3 -20.48 118.87 -6.98 0.276 7695
 7697 3 -20.46 119.07 -7.17 0.181 7696
 7698 3 -20.46 119.28 -7.23 0.181 7697
 7699 3 -20.37 119.37 -7.33 0.185 7698
 7700 3 -20.3 119.57 -7.47 0.199 7699
 7701 3 -20.28 119.68 -7.55 0.234 7700
 7702 3 -20.23 119.77 -7.67 0.244 7701
 7703 3 -20.21 119.86 -7.75 0.254 7702
 7704 3 -19.8 119.97 -7.62 0.11 7703
 7705 3 -19.57 120.06 -7.52 0.134 7704
 7706 3 -19.46 120.17 -7.52 0.155 7705
 7707 3 -19.46 120.36 -7.45 0.19 7706
 7708 3 -19.28 120.47 -7.5 0.164 7707
 7709 3 -19.08 120.56 -7.42 0.142 7708
 7710 3 -18.98 120.77 -7.43 0.121 7709
 7711 3 -18.91 120.86 -7.52 0.152 7710
 7712 3 -18.87 120.97 -7.56 0.127 7711
 7713 3 -18.89 121.06 -7.48 0.135 7712
 7714 3 -18.89 121.17 -7.42 0.143 7713
 7715 3 -18.85 121.36 -7.37 0.148 7714
 7716 3 -18.67 121.47 -7.3 0.155 7715
 7717 3 -18.55 121.56 -7.3 0.137 7716
 7718 3 -18.37 121.67 -7.22 0.117 7717
 7719 3 -18.26 121.77 -7.08 0.13 7718
 7720 3 -18.26 121.77 -6.92 0.156 7719
 7721 3 -18.12 121.77 -6.91 0.203 7720
 7722 3 -18.03 121.77 -6.84 0.223 7721
 7723 3 -18.01 121.67 -6.73 0.142 7722
 7724 3 -18.14 121.57 -6.48 0.103 7723
 7725 3 -18.19 121.48 -6.38 0.000125 7724
 7726 3 -17.73 122.17 -7.05 0.145 7722
 7727 3 -17.55 122.27 -7.01 0.158 7726
 7728 3 -17.39 122.36 -7.04 0.189 7727
 7729 3 -17.28 122.47 -7.06 0.141 7728
 7730 3 -17.12 122.56 -7.06 0.15 7729
 7731 3 -17.01 122.67 -7 0.133 7730
 7732 3 -16.87 122.77 -6.96 0.11 7731
 7733 3 -16.73 122.77 -6.91 0.111 7732
 7734 3 -16.62 122.97 -6.87 0.126 7733
 7735 3 -16.58 123.06 -6.8 0.137 7734
 7736 3 -16.48 123.27 -6.8 0.135 7735
 7737 3 -16.35 123.36 -6.71 0.167 7736
 7738 3 -16.21 123.47 -6.62 0.187 7737
 7739 3 -16.08 123.67 -6.6 0.229 7738
 7740 3 -15.99 123.77 -6.5 0.24 7739
 7741 3 -15.89 123.97 -6.46 0.227 7740
 7742 3 -15.76 123.97 -6.42 0.257 7741
 7743 3 -15.49 123.97 -6.55 0.128 7742
 7744 3 -15.32 123.97 -6.47 0.116 7743
 7745 3 -15.12 123.97 -6.47 0.109 7744
 7746 3 -14.94 123.97 -6.41 0.115 7745
 7747 3 -14.83 123.97 -6.35 0.138 7746
 7748 3 -14.72 123.97 -6.3 0.094 7747
 7749 3 -14.47 123.97 -6.34 0.103 7748
 7750 3 -14.31 124.06 -6.39 0.134 7749
 7751 3 -14.24 124.05 -6.27 0.167 7750
 7752 3 -14.07 124.05 -6.2 0.139 7751
 7753 3 -14.01 123.96 -6.12 0.181 7752
 7754 3 -14.04 123.85 -6.01 0.125 7753
 7755 3 -14.02 123.55 -6.05 0.065 7754
 7756 3 -14.14 123.46 -6 0.081 7755
 7757 3 -14.16 123.35 -5.92 0.088 7756
 7758 3 -14.26 123.26 -5.87 0.063 7757
 7759 3 -14.37 123.16 -5.84 0.091 7758
 7760 3 -14.5 123.06 -5.75 0.093 7759
 7761 3 -14.64 122.97 -5.79 0.073 7760
 7762 3 -13.77 124.26 -6.17 0.12 7753
 7763 3 -13.58 124.35 -6.16 0.151 7762
 7764 3 -13.42 124.46 -6.13 0.174 7763
 7765 3 -13.38 124.55 -6.1 0.22 7764
 7766 3 -13.62 124.85 -6.17 0.131 7765
 7767 3 -13.6 124.96 -6.16 0.138 7766
 7768 3 -13.66 125.05 -6.21 0.083 7767
 7769 3 -13.82 125.16 -6.31 0.102 7768
 7770 3 -13.93 125.16 -6.37 0.092 7769
 7771 3 -13.08 124.46 -6.14 0.13 7765
 7772 3 -12.94 124.46 -6.05 0.081 7771
 7773 3 -12.75 124.46 -6.05 0.115 7772
 7774 3 -12.68 124.55 -5.98 0.121 7773
 7775 3 -12.63 124.66 -5.87 0.111 7774
 7776 3 -12.55 124.85 -5.8 0.102 7775
 7777 3 -12.44 124.96 -5.76 0.11 7776
 7778 3 -12.37 124.96 -5.68 0.139 7777
 7779 3 -12.38 125.05 -5.55 0.171 7778
 7780 3 -12.34 125.16 -5.42 0.166 7779
 7781 3 -12.29 125.16 -5.31 0.172 7780
 7782 3 -12.18 125.26 -5.21 0.102 7781
 7783 3 -12.08 125.26 -5.14 0.106 7782
 7784 3 -12.02 125.35 -5.04 0.098 7783
 7785 3 -11.99 125.46 -4.96 0.127 7784
 7786 3 -11.92 125.46 -4.87 0.099 7785
 7787 3 -11.82 125.35 -4.76 0.147 7786
 7788 3 -11.74 125.26 -4.75 0.178 7787
 7789 3 -11.58 125.05 -4.95 0.062 7788
 7790 3 -11.42 124.96 -4.91 0.081 7789
 7791 3 -11.33 124.85 -4.88 0.11 7790
 7792 3 -11.24 124.76 -4.91 0.101 7791
 7793 3 -11.12 124.55 -4.98 0.104 7792
 7794 3 -10.98 124.35 -4.97 0.084 7793
 7795 3 -10.79 124.26 -4.98 0.081 7794
 7796 3 -10.51 124.26 -5.01 0.137 7795
 7797 3 -10.4 124.35 -4.97 0.095 7796
 7798 3 -10.18 124.35 -5.09 0.106 7797
 7799 3 -10.06 124.35 -5.18 0.111 7798
 7800 3 -9.89 124.46 -5.22 0.149 7799
 7801 3 -9.84 124.66 -5.34 0.083 7800
 7802 3 -9.82 124.77 -5.42 0.089 7801
 7803 3 -9.76 124.96 -5.52 0.104 7802
 7804 3 -9.83 125.07 -5.62 0.061 7803
 7805 3 -9.74 124.16 -5.12 0.051 7800
 7806 3 -9.66 124.05 -5.12 0.102 7805
 7807 3 -9.5 124.16 -5.17 0.095 7806
 7808 3 -11.67 125.26 -4.51 0.179 7788
 7809 3 -11.57 125.26 -4.46 0.19 7808
 7810 3 -11.47 125.46 -4.39 0.13 7809
 7811 3 -11.41 125.66 -4.31 0.109 7810
 7812 3 -11.39 125.76 -4.26 0.116 7811
 7813 3 -11.3 125.97 -4.13 0.132 7812
 7814 3 -11.18 126.06 -4.08 0.129 7813
 7815 3 -11.06 126.17 -3.97 0.122 7814
 7816 3 -10.91 126.27 -3.9 0.113 7815
 7817 3 -10.84 126.47 -3.8 0.109 7816
 7818 3 -10.79 126.56 -3.65 0.133 7817
 7819 3 -10.81 126.67 -3.46 0.19 7818
 7820 3 -10.99 126.56 -3.32 0.136 7819
 7821 3 -11.13 126.47 -3.19 0.109 7820
 7822 3 -11.29 126.36 -3.26 0.085 7821
 7823 3 -11.31 126.17 -3.26 0.097 7822
 7824 3 -11.34 125.97 -3.21 0.071 7823
 7825 3 -11.43 125.86 -3.17 0.093 7824
 7826 3 -11.55 125.77 -3.11 0.09 7825
 7827 3 -11.57 125.77 -2.99 0.081 7826
 7828 3 -11.56 125.67 -2.82 0.105 7827
 7829 3 -11.79 125.67 -2.63 0.052 7828
 7830 3 -11.88 125.56 -2.61 0.086 7829
 7831 3 -12.01 125.47 -2.63 0.072 7830
 7832 3 -12.15 125.47 -2.65 0.076 7831
 7833 3 -12.22 125.36 -2.65 0.08 7832
 7834 3 -12.31 125.27 -2.69 0.089 7833
 7835 3 -12.43 125.17 -2.59 0.131 7834
 7836 3 -12.57 125.06 -2.57 0.128 7835
 7837 3 -12.71 124.97 -2.53 0.083 7836
 7838 3 -12.82 124.86 -2.44 0.11 7837
 7839 3 -12.87 124.77 -2.49 0.077 7838
 7840 3 -12.96 124.67 -2.57 0.089 7839
 7841 3 -13.08 124.67 -2.55 0.06 7840
 7842 3 -13.13 124.47 -2.61 0.048 7841
 7843 3 -10.54 126.86 -3.3 0.127 7819
 7844 3 -10.44 126.97 -3.21 0.199 7843
 7845 3 -10.32 127.27 -2.99 0.16 7844
 7846 3 -10.24 127.47 -2.88 0.129 7845
 7847 3 -10.35 127.67 -2.84 0.204 7846
 7848 3 -10.73 127.67 -2.94 0.153 7847
 7849 3 -10.92 127.67 -3.09 0.091 7848
 7850 3 -11.14 127.67 -3.13 0.114 7849
 7851 3 -11.33 127.56 -3.03 0.092 7850
 7852 3 -11.46 127.56 -2.96 0.076 7851
 7853 3 -11.68 127.56 -2.99 0.081 7852
 7854 3 -11.85 127.47 -2.88 0.117 7853
 7855 3 -12 127.47 -2.88 0.106 7854
 7856 3 -12.17 127.47 -2.88 0.106 7855
 7857 3 -12.38 127.47 -2.92 0.101 7856
 7858 3 -12.65 127.47 -2.88 0.118 7857
 7859 3 -12.75 127.36 -2.86 0.112 7858
 7860 3 -12.96 127.36 -2.86 0.136 7859
 7861 3 -13.15 127.36 -2.92 0.103 7860
 7862 3 -13.35 127.27 -2.9 0.11 7861
 7863 3 -13.49 127.27 -2.78 0.105 7862
 7864 3 -13.67 127.36 -2.67 0.057 7863
 7865 3 -10.06 127.77 -2.8 0.116 7847
 7866 3 -9.99 127.86 -2.8 0.15 7865
 7867 3 -9.89 128.07 -2.72 0.146 7866
 7868 3 -9.76 128.17 -2.63 0.113 7867
 7869 3 -9.67 128.27 -2.57 0.129 7868
 7870 3 -9.56 128.46 -2.57 0.147 7869
 7871 3 -9.48 128.57 -2.51 0.168 7870
 7872 3 -9.37 128.67 -2.42 0.125 7871
 7873 3 -9.21 128.77 -2.36 0.088 7872
 7874 3 -9 128.77 -2.4 0.108 7873
 7875 3 -8.89 128.77 -2.42 0.147 7874
 7876 3 -9 129.07 -2.28 0.066 7875
 7877 3 -9.03 129.17 -2.22 0.126 7876
 7878 3 -9.06 129.27 -2.17 0.106 7877
 7879 3 -8.95 129.36 -2.13 0.072 7878
 7880 3 -8.9 129.46 -2.03 0.087 7879
 7881 3 -8.81 129.67 -2.05 0.067 7880
 7882 3 -8.79 129.77 -2.03 0.069 7881
 7883 3 -8.74 129.86 -2.05 0.076 7882
 7884 3 -8.74 130.07 -2.07 0.081 7883
 7885 3 -8.79 130.17 -2.07 0.102 7884
 7886 3 -8.88 130.27 -2.09 0.089 7885
 7887 3 -8.95 130.27 -2.17 0.103 7886
 7888 3 -8.95 130.36 -2.24 0.087 7887
 7889 3 -8.67 128.77 -2.47 0.161 7875
 7890 3 -8.46 128.77 -2.51 0.119 7889
 7891 3 -8.23 128.77 -2.55 0.135 7890
 7892 3 -8.07 128.86 -2.53 0.116 7891
 7893 3 -7.91 128.96 -2.53 0.128 7892
 7894 3 -7.77 128.96 -2.53 0.13 7893
 7895 3 -7.59 129.07 -2.49 0.122 7894
 7896 3 -7.44 129.17 -2.49 0.132 7895
 7897 3 -7.32 129.17 -2.42 0.171 7896
 7898 3 -7.24 129.07 -2.32 0.126 7897
 7899 3 -7.16 128.96 -2.21 0.139 7898
 7900 3 -7.01 129.17 -2.11 0.155 7899
 7901 3 -6.94 129.17 -1.97 0.231 7900
 7902 3 -6.88 129.27 -1.85 0.301 7901
 7903 3 -6.77 129.27 -1.81 0.358 7902
 7904 3 -6.64 129.46 -1.68 0.375 7903
 7905 3 -6.44 129.46 -1.64 0.38 7904
 7906 3 -6.34 129.57 -1.59 0.398 7905
 7907 3 -6.28 129.77 -1.5 0.402 7906
 7908 3 -6.1 129.67 -1.42 0.394 7907
 7909 3 -5.95 129.67 -1.37 0.372 7908
 7910 3 -5.81 129.57 -1.34 0.326 7909
 7911 3 -5.65 129.46 -1.26 0.248 7910
 7912 3 -5.88 129.46 -0.86 0.136 7911
 7913 3 -6.1 129.36 -0.79 0.1 7912
 7914 3 -6.26 129.27 -0.63 0.141 7913
 7915 3 -6.48 129.27 -0.49 0.126 7914
 7916 3 -6.6 129.36 -0.35 0.086 7915
 7917 3 -6.7 129.36 -0.23 0.105 7916
 7918 3 -6.78 129.46 -0.14 0.103 7917
 7919 3 -6.73 129.67 -0.01 0.137 7918
 7920 3 -6.65 129.77 0 0.181 7919
 7921 3 -6.44 129.77 0.14 0.106 7920
 7922 3 -6.41 129.86 0.23 0.084 7921
 7923 3 -6.43 129.96 0.32 0.106 7922
 7924 3 -6.52 130.17 0.56 0.134 7923
 7925 3 -6.57 130.36 0.68 0.156 7924
 7926 3 -6.64 130.46 0.81 0.076 7925
 7927 3 -6.68 130.57 0.98 0.123 7926
 7928 3 -6.61 130.57 1.1 0.088 7927
 7929 3 -5.55 129.17 -1.5 0.09 7910
 7930 3 -5.38 129.17 -1.51 0.088 7929
 7931 3 -7.35 129.57 -2.38 0.094 7897
 7932 3 -7.39 129.67 -2.47 0.115 7931
 7933 3 -7.4 129.86 -2.53 0.122 7932
 7934 3 -7.45 129.96 -2.63 0.117 7933
 7935 3 -7.44 130.06 -2.84 0.111 7934
 7936 3 -7.38 130.16 -2.99 0.151 7935
 7937 3 -7.13 130.26 -3.22 0.154 7936
 7938 3 -7.03 130.35 -3.32 0.116 7937
 7939 3 -10.37 126.56 -3.13 0.071 7844
 7940 3 -10.32 126.67 -3.01 0.105 7939
 7941 3 -10.21 126.67 -2.88 0.071 7940
 7942 3 -15.98 124.06 -6.09 0.139 7742
 7943 3 -16.01 124.06 -5.98 0.183 7942
 7944 3 -15.99 124.18 -5.84 0.183 7943
 7945 3 -16.17 124.18 -5.76 0.124 7944
 7946 3 -16.33 124.18 -5.63 0.177 7945
 7947 3 -16.44 124.18 -5.58 0.145 7946
 7948 3 -16.55 124.18 -5.38 0.154 7947
 7949 3 -16.71 124.18 -5.3 0.185 7948
 7950 3 -16.83 123.98 -5.31 0.091 7949
 7951 3 -17.01 123.98 -5.23 0.121 7950
 7952 3 -17.19 123.98 -5.21 0.138 7951
 7953 3 -17.37 123.87 -5.12 0.135 7952
 7954 3 -17.49 123.78 -5.18 0.144 7953
 7955 3 -17.69 123.68 -5.21 0.144 7954
 7956 3 -17.85 123.68 -5.1 0.132 7955
 7957 3 -17.85 123.48 -5.12 0.087 7956
 7958 3 -17.96 123.37 -5.05 0.123 7957
 7959 3 -18.08 123.28 -4.93 0.144 7958
 7960 3 -18.28 123.28 -4.83 0.12 7959
 7961 3 -18.37 123.28 -4.72 0.208 7960
 7962 3 -18.58 123.07 -4.51 0.203 7961
 7963 3 -18.69 122.98 -4.35 0.181 7962
 7964 3 -18.83 122.98 -4.2 0.166 7963
 7965 3 -18.85 122.87 -4.05 0.121 7964
 7966 3 -18.87 122.87 -3.92 0.087 7965
 7967 3 -18.91 122.78 -3.78 0.179 7966
 7968 3 -18.92 122.78 -3.67 0.245 7967
 7969 3 -18.87 122.78 -3.57 0.261 7968
 7970 3 -18.91 122.68 -3.47 0.262 7969
 7971 3 -19.32 122.78 -3.42 0.12 7970
 7972 3 -19.6 122.78 -3.28 0.099 7971
 7973 3 -19.74 122.78 -3.19 0.107 7972
 7974 3 -19.91 122.78 -3.05 0.113 7973
 7975 3 -20.1 122.78 -2.9 0.151 7974
 7976 3 -20.28 122.78 -2.88 0.157 7975
 7977 3 -20.35 123.07 -3.01 0.092 7976
 7978 3 -20.55 123.18 -3.13 0.054 7977
 7979 3 -20.64 123.28 -3.05 0.101 7978
 7980 3 -20.8 123.28 -3.01 0.139 7979
 7981 3 -21.03 123.37 -2.96 0.115 7980
 7982 3 -21.19 123.48 -2.88 0.139 7981
 7983 3 -21.3 123.78 -2.8 0.139 7982
 7984 3 -21.37 123.87 -2.86 0.143 7983
 7985 3 -21.35 124.07 -2.86 0.109 7984
 7986 3 -21.26 124.28 -2.92 0.161 7985
 7987 3 -21.53 124.18 -2.9 0.105 7986
 7988 3 -21.71 124.28 -2.84 0.121 7987
 7989 3 -21.76 124.48 -2.82 0.08 7988
 7990 3 -21.89 124.68 -2.92 0.144 7989
 7991 3 -21.94 124.78 -2.96 0.141 7990
 7992 3 -22.03 124.87 -2.99 0.164 7991
 7993 3 -22.26 125.18 -3.03 0.067 7992
 7994 3 -22.42 125.18 -3.05 0.091 7993
 7995 3 -22.53 125.18 -3.11 0.109 7994
 7996 3 -22.67 125.18 -3.11 0.154 7995
 7997 3 -22.89 125.37 -3.01 0.099 7996
 7998 3 -23.01 125.48 -2.97 0.083 7997
 7999 3 -22.76 125.18 -3.34 0.112 7996
 8000 3 -22.87 125.07 -3.4 0.105 7999
 8001 3 -20.46 122.78 -2.76 0.126 7976
 8002 3 -20.41 122.68 -2.59 0.05 8001
 8003 3 -20.37 122.68 -2.44 0.082 8002
 8004 3 -20.64 122.68 -2.82 0.091 8001
 8005 3 -20.87 122.68 -2.76 0.15 8004
 8006 3 -21.05 122.78 -2.72 0.185 8005
 8007 3 -21.14 122.68 -2.65 0.183 8006
 8008 3 -21.33 122.78 -2.61 0.189 8007
 8009 3 -21.53 122.98 -2.3 0.169 8008
 8010 3 -21.55 123.18 -2.11 0.173 8009
 8011 3 -21.6 123.18 -2.01 0.161 8010
 8012 3 -21.76 123.28 -1.88 0.233 8011
 8013 3 -21.91 123.28 -1.84 0.271 8012
 8014 3 -21.53 123.48 -1.54 0.133 8013
 8015 3 -21.48 123.57 -1.39 0.208 8014
 8016 3 -21.44 123.57 -1.26 0.253 8015
 8017 3 -21.35 123.68 -1.19 0.301 8016
 8018 3 -21.28 123.78 -0.7 0.217 8017
 8019 3 -21.19 123.78 -0.62 0.145 8018
 8020 3 -21.14 123.68 -0.53 0.102 8019
 8021 3 -21.01 123.68 -0.43 0.114 8020
 8022 3 -20.89 123.68 -0.33 0.127 8021
 8023 3 -20.8 123.78 -0.25 0.121 8022
 8024 3 -20.67 123.78 -0.17 0.131 8023
 8025 3 -20.53 123.87 -0.13 0.115 8024
 8026 3 -20.44 123.98 0.04 0.106 8025
 8027 3 -20.46 123.98 0.14 0.119 8026
 8028 3 -20.33 123.98 0.27 0.154 8027
 8029 3 -20.16 123.98 0.39 0.18 8028
 8030 3 -19.96 123.87 0.47 0.167 8029
 8031 3 -19.73 123.78 0.57 0.156 8030
 8032 3 -19.6 123.78 0.67 0.124 8031
 8033 3 -19.41 123.78 0.76 0.136 8032
 8034 3 -19.21 123.78 0.78 0.153 8033
 8035 3 -19.03 123.78 0.81 0.142 8034
 8036 3 -18.83 123.87 0.86 0.122 8035
 8037 3 -18.69 123.87 0.92 0.126 8036
 8038 3 -18.51 123.98 0.95 0.107 8037
 8039 3 -18.39 124.18 1 0.108 8038
 8040 3 -18.23 124.28 1.06 0.11 8039
 8041 3 -18.07 124.28 1.09 0.103 8040
 8042 3 -17.89 124.28 1.02 0.223 8041
 8043 3 -17.71 124.48 1.32 0.182 8042
 8044 3 -17.62 124.48 1.48 0.181 8043
 8045 3 -17.6 124.48 1.69 0.128 8044
 8046 3 -17.6 124.37 1.84 0.133 8045
 8047 3 -17.55 124.28 1.95 0.142 8046
 8048 3 -17.42 124.29 2.06 0.151 8047
 8049 3 -17.33 124.07 2.12 0.104 8048
 8050 3 -17.28 124.08 2.22 0.16 8049
 8051 3 -17.05 124.29 2.04 0.117 8050
 8052 3 -17.05 124.48 2.04 0.099 8051
 8053 3 -16.96 124.57 1.98 0.098 8052
 8054 3 -16.83 124.68 1.93 0.115 8053
 8055 3 -16.82 124.78 1.94 0.098 8054
 8056 3 -17.3 123.99 2.6 0.134 8050
 8057 3 -17.16 123.99 2.66 0.114 8056
 8058 3 -17.03 123.99 2.77 0.142 8057
 8059 3 -16.82 123.88 2.93 0.194 8058
 8060 3 -16.71 123.87 3 0.179 8059
 8061 3 -16.58 123.87 3.08 0.217 8060
 8062 3 -16.48 123.87 3.18 0.261 8061
 8063 3 -16.42 123.78 3.29 0.331 8062
 8064 3 -16.39 123.78 3.45 0.369 8063
 8065 3 -16.35 123.78 3.58 0.416 8064
 8066 3 -16.17 123.87 3.66 0.419 8065
 8067 3 -16.1 123.98 3.83 0.384 8066
 8068 3 -16.01 123.87 3.91 0.402 8067
 8069 3 -16.48 124.09 4.38 0.097 8068
 8070 3 -16.64 123.98 4.59 0.127 8069
 8071 3 -16.69 123.89 4.74 0.107 8070
 8072 3 -15.75 123.98 3.97 0.305 8068
 8073 3 -15.81 124.48 4.29 0.118 8072
 8074 3 -15.94 124.68 4.32 0.147 8073
 8075 3 -16.12 124.79 4.26 0.154 8074
 8076 3 -16.21 124.79 4.34 0.093 8075
 8077 3 -15.55 124.09 4.04 0.132 8072
 8078 3 -15.49 124.18 4.09 0.075 8077
 8079 3 -15.49 124.29 4.15 0.074 8078
 8080 3 -22.12 123.37 -1.93 0.285 8013
 8081 3 -22.32 123.37 -1.58 0.201 8080
 8082 3 -22.44 123.48 -1.52 0.27 8081
 8083 3 -22.53 123.57 -1.5 0.343 8082
 8084 3 -22.64 123.68 -1.3 0.419 8083
 8085 3 -22.78 123.68 -1.23 0.442 8084
 8086 3 -22.89 124.07 -1.57 0.099 8085
 8087 3 -23.03 124.28 -1.64 0.103 8086
 8088 3 -23.07 124.48 -1.65 0.099 8087
 8089 3 -22.98 124.68 -1.64 0.085 8088
 8090 3 -23.01 124.78 -1.65 0.094 8089
 8091 3 -23.12 124.98 -1.63 0.108 8090
 8092 3 -23.19 125.07 -1.61 0.126 8091
 8093 3 -23.26 125.18 -1.72 0.242 8092
 8094 3 -23.17 125.37 -2.01 0.206 8093
 8095 3 -23.08 125.57 -2.28 0.093 8094
 8096 3 -23.03 125.57 -2.4 0.123 8095
 8097 3 -22.99 125.68 -2.47 0.104 8096
 8098 3 -22.89 125.78 -2.53 0.069 8097
 8099 3 -22.8 125.78 -2.63 0.106 8098
 8100 3 -22.8 125.87 -2.8 0.099 8099
 8101 3 -22.8 125.98 -2.88 0.11 8100
 8102 3 -22.78 125.98 -3.05 0.106 8101
 8103 3 -22.64 125.98 -3.22 0.089 8102
 8104 3 -22.42 125.87 -3.32 0.08 8103
 8105 3 -22.32 125.87 -3.36 0.072 8104
 8106 3 -22.85 123.78 -1.11 0.473 8085
 8107 3 -22.89 123.78 -0.9 0.489 8106
 8108 3 -22.58 124.37 -0.87 0.078 8107
 8109 3 -22.71 124.37 -0.79 0.09 8108
 8110 3 -22.87 124.48 -0.72 0.000125 8109
 8111 3 -23.05 123.57 -0.85 0.477 8107
 8112 3 -23.08 124.18 -0.66 0.146 8111
 8113 3 -23.21 124.07 -0.56 0.173 8112
 8114 3 -23.46 123.98 -0.66 0.077 8113
 8115 3 -23.66 124.07 -0.73 0.096 8114
 8116 3 -23.85 124.18 -0.81 0.113 8115
 8117 3 -24.05 124.07 -0.78 0.107 8116
 8118 3 -24.23 123.98 -0.76 0.085 8117
 8119 3 -24.39 123.98 -0.82 0.078 8118
 8120 3 -24.49 123.98 -0.92 0.134 8119
 8121 3 -24.6 123.87 -0.91 0.075 8120
 8122 3 -24.71 123.87 -0.95 0.075 8121
 8123 3 -24.78 123.78 -0.98 0.052 8122
 8124 3 -23.21 124.28 -0.14 0.107 8113
 8125 3 -23.28 124.28 0 0.11 8124
 8126 3 -23.39 124.37 0.02 0.112 8125
 8127 3 -23.44 124.57 0.08 0.13 8126
 8128 3 -23.37 124.57 0.2 0.184 8127
 8129 3 -23.33 124.48 0.3 0.171 8128
 8130 3 -23.08 124.57 0.33 0.083 8129
 8131 3 -22.92 124.57 0.34 0.083 8130
 8132 3 -22.83 124.57 0.42 0.098 8131
 8133 3 -22.76 124.68 0.55 0.117 8132
 8134 3 -23.58 124.68 0.28 0.051 8128
 8135 3 -23.67 124.78 0.34 0.105 8134
 8136 3 -23.67 124.87 0.41 0.14 8135
 8137 3 -23.6 124.98 0.61 0.115 8136
 8138 3 -23.6 124.98 0.75 0.108 8137
 8139 3 -23.44 124.87 0.88 0.081 8138
 8140 3 -23.37 124.87 0.96 0.09 8139
 8141 3 -23.35 125.07 1.03 0.055 8140
 8142 3 -23.37 125.18 1.04 0.108 8141
 8143 3 -23.23 125.28 1.06 0.000125 8142
 8144 3 -23.07 123.98 -1.64 0.087 8106
 8145 3 -21.87 123.57 -2.4 0.166 8080
 8146 3 -21.37 122.98 -2.84 0.099 8007
 8147 3 -21.55 122.98 -2.84 0.099 8146
 8148 3 -21.78 123.07 -2.88 0.112 8147
 8149 3 -21.83 123.18 -2.97 0.073 8148
 8150 3 -21.76 123.28 -3.15 0.147 8149
 8151 3 -21.64 123.18 -3.21 0.111 8150
 8152 3 -18.17 123.48 -4.7 0.136 7961
 8153 3 -18.21 123.68 -4.84 0.000125 8152
 8154 3 -18.08 123.87 -5.06 0.056 7956
 8155 3 -18.17 123.78 -5 0.047 8154
 8156 3 -15.77 124.18 -5.81 0.049 7944
 8157 3 -15.74 124.28 -5.67 0.149 8156
 8158 3 -15.77 124.37 -5.54 0.136 8157
 8159 3 -20.53 119.97 -7.88 0.142 7703
 8160 3 -20.64 119.97 -7.95 0.178 8159
 8161 3 -20.78 119.97 -8.06 0.179 8160
 8162 3 -20.87 120.27 -8.14 0.167 8161
 8163 3 -20.96 120.36 -8.21 0.215 8162
 8164 3 -21.14 120.36 -8.35 0.327 8163
 8165 3 -21.26 120.36 -8.39 0.415 8164
 8166 3 -21.42 120.36 -8.4 0.517 8165
 8167 3 -21.55 120.47 -8.52 0.634 8166
 8168 3 -20.49 120.36 -8.68 0.12 8167
 8169 3 -20.35 120.27 -8.65 0.1 8168
 8170 3 -20.26 120.36 -8.72 0.118 8169
 8171 3 -20.05 120.36 -8.8 0.126 8170
 8172 3 -19.87 120.47 -8.87 0.115 8171
 8173 3 -19.67 120.56 -8.97 0.118 8172
 8174 3 -19.46 120.56 -9.06 0.165 8173
 8175 3 -19.03 120.56 -9.13 0.076 8174
 8176 3 -18.83 120.58 -9.2 0.17 8175
 8177 3 -18.62 120.47 -9.21 0.166 8176
 8178 3 -18.3 120.47 -9.19 0.121 8177
 8179 3 -18.01 120.38 -9.22 0.071 8178
 8180 3 -17.85 120.38 -9.25 0.068 8179
 8181 3 -17.73 120.38 -9.22 0.083 8180
 8182 3 -17.55 120.38 -9.22 0.101 8181
 8183 3 -17.37 120.38 -9.15 0.09 8182
 8184 3 -17.26 120.28 -9.11 0.124 8183
 8185 3 -17.17 120.17 -9.08 0.131 8184
 8186 3 -17.08 119.97 -9.13 0.111 8185
 8187 3 -16.89 119.88 -9.16 0.094 8186
 8188 3 -16.74 119.78 -9.2 0.141 8187
 8189 3 -16.92 119.67 -9.24 0.096 8188
 8190 3 -16.99 119.58 -9.39 0.091 8189
 8191 3 -16.8 119.38 -9.47 0.114 8190
 8192 3 -16.76 119.28 -9.46 0.056 8191
 8193 3 -21.71 120.47 -8.56 0.463 8167
 8194 3 -21.94 120.78 -8.12 0.052 8193
 8195 3 -21.82 120.36 -8.64 0.483 8194
 8196 3 -21.74 120.36 -8.97 0.338 8193
 8197 3 -21.91 119.97 -9.02 0.165 8196
 8198 3 -22.01 119.97 -9.05 0.15 8197
 8199 3 -22.05 120.06 -9.31 0.263 8198
 8200 3 -21.85 120.06 -9.49 0.169 8199
 8201 3 -21.76 120.17 -9.61 0.078 8200
 8202 3 -21.73 120.27 -9.71 0.076 8201
 8203 3 -21.83 120.27 -9.72 0.08 8202
 8204 3 -21.8 120.36 -9.61 0.091 8203
 8205 3 -22.39 120.06 -9.22 0.199 8199
 8206 3 -22.58 120.17 -9.27 0.18 8205
 8207 3 -22.73 120.06 -9.27 0.142 8206
 8208 3 -22.87 119.97 -9.38 0.123 8207
 8209 3 -22.91 119.86 -9.46 0.18 8208
 8210 3 -23.1 119.77 -9.38 0.146 8209
 8211 3 -23.42 119.77 -9.36 0.089 8210
 8212 3 -23.55 119.77 -9.37 0.146 8211
 8213 3 -23.67 119.77 -9.37 0.175 8212
 8214 3 -23.78 119.67 -9.44 0.169 8213
 8215 3 -23.99 119.67 -9.44 0.158 8214
 8216 3 -24.14 119.67 -9.5 0.131 8215
 8217 3 -24.21 119.75 -9.82 0.117 8216
 8218 3 -24.26 119.86 -9.91 0.143 8217
 8219 3 -24.3 119.95 -10.05 0.181 8218
 8220 3 -24.42 119.95 -10.2 0.147 8219
 8221 3 -24.48 120.05 -10.35 0.141 8220
 8222 3 -24.57 120.16 -10.47 0.154 8221
 8223 3 -24.64 120.25 -10.57 0.156 8222
 8224 3 -24.78 120.16 -10.74 0.121 8223
 8225 3 -24.78 120.05 -10.91 0.148 8224
 8226 3 -24.82 120.16 -11.06 0.219 8225
 8227 3 -24.8 120.16 -11.2 0.311 8226
 8228 3 -24.76 120.16 -11.3 0.408 8227
 8229 3 -24.74 120.05 -11.37 0.383 8228
 8230 3 -24.71 119.95 -11.47 0.365 8229
 8231 3 -24.67 119.86 -11.63 0.372 8230
 8232 3 -24.58 119.77 -11.78 0.368 8231
 8233 3 -24.6 119.77 -11.96 0.414 8232
 8234 3 -24.6 119.86 -12.18 0.351 8233
 8235 3 -24.48 119.97 -12.29 0.343 8234
 8236 3 -24.35 120.06 -12.37 0.291 8235
 8237 3 -24.23 120.06 -12.43 0.27 8236
 8238 3 -24.01 120.47 -12.38 0.148 8237
 8239 3 -24.05 120.67 -12.38 0.075 8238
 8240 3 -24.07 120.86 -12.5 0.095 8239
 8241 3 -24.55 120.36 -10.62 0.145 8223
 8242 3 -24.66 120.45 -10.75 0.132 8241
 8243 3 -23.92 119.27 -9.54 0.123 8215
 8244 3 -23.96 119.06 -9.6 0.097 8243
 8245 3 -23.85 119.86 -9.22 0.064 8213
 8246 3 -24.01 119.97 -9.21 0.094 8245
 8247 3 -24.08 119.97 -9.13 0.089 8246
 8248 3 -24.19 120.06 -9.11 0.07 8247
 8249 3 -24.19 120.18 -8.87 0.098 8248
 8250 3 -24.26 120.18 -8.73 0.067 8249
 8251 3 -24.37 120.28 -8.66 0.092 8250
 8252 3 -24.46 120.37 -8.54 0.124 8251
 8253 3 -24.62 120.28 -8.45 0.12 8252
 8254 3 -24.73 120.28 -8.31 0.133 8253
 8255 3 -24.89 120.37 -8.18 0.13 8254
 8256 3 -25.05 120.37 -8.1 0.104 8255
 8257 3 -25.26 120.28 -8.06 0.176 8256
 8258 3 -25.35 120.28 -7.92 0.191 8257
 8259 3 -25.48 120.28 -7.83 0.222 8258
 8260 3 -25.64 120.18 -7.6 0.103 8259
 8261 3 -25.71 120.07 -7.48 0.066 8260
 8262 3 -25.8 119.98 -7.42 0.067 8261
 8263 3 -25.73 119.87 -7.18 0.132 8262
 8264 3 -25.76 119.78 -7.01 0.082 8263
 8265 3 -25.78 119.57 -6.96 0.102 8264
 8266 3 -25.8 119.48 -6.92 0.066 8265
 8267 3 -25.8 120.48 -7.91 0.069 8259
 8268 3 -23.14 119.56 -9.38 0.062 8210
 8269 3 -22.62 119.67 -9.57 0.143 8209
 8270 3 -22.44 119.56 -9.56 0.089 8269
 8271 3 -22.46 119.27 -9.63 0.107 8270
 8272 3 -22.44 119.27 -9.74 0.152 8271
 8273 3 -22.26 119.17 -9.97 0.116 8272
 8274 3 -22.21 119.06 -10.08 0.128 8273
 8275 3 -22.16 119.06 -10.18 0.062 8274
 8276 3 -22.08 118.86 -10.22 0.075 8275
 8277 3 -22.01 118.77 -10.25 0.102 8276
 8278 3 -21.89 120.56 -8.96 0.23 8196
 8279 3 -22.1 120.67 -8.85 0.19 8278
 8280 3 -22.3 120.67 -8.72 0.171 8279
 8281 3 -22.41 120.67 -8.69 0.171 8280
 8282 3 -22.6 120.67 -8.85 0.109 8281
 8283 3 -22.76 120.56 -8.94 0.123 8282
 8284 3 -22.89 120.56 -8.99 0.12 8283
 8285 3 -23.01 120.56 -9.11 0.076 8284
 8286 3 -20.96 119.77 -8.03 0.117 8161
 8287 3 -21.16 119.77 -8.06 0.103 8286
 8288 3 -21.3 119.77 -8.04 0.094 8287
 8289 3 -21.46 119.87 -7.97 0.067 8288
 8290 3 -22.1 114.98 -1.73 0.23 6819
 8291 3 -22.33 115.18 -1.7 0.112 8290
 8292 3 -22.48 115.28 -1.76 0.109 8291
 8293 3 -22.53 115.37 -1.77 0.103 8292
 8294 3 -22.64 115.48 -1.76 0.113 8293
 8295 3 -22.85 115.57 -1.76 0.14 8294
 8296 3 -23.01 115.57 -1.82 0.114 8295
 8297 3 -23.1 115.57 -1.95 0.094 8296
 8298 3 -23.23 115.68 -2.01 0.113 8297
 8299 3 -23.39 115.68 -2.07 0.138 8298
 8300 3 -23.57 115.78 -2.07 0.12 8299
 8301 3 -23.74 115.78 -2.11 0.093 8300
 8302 3 -23.94 115.78 -2.15 0.12 8301
 8303 3 -24.12 115.78 -2.11 0.148 8302
 8304 3 -24.23 115.87 -2.15 0.19 8303
 8305 3 -24.1 115.98 -2.34 0.176 8304
 8306 3 -24.1 116.07 -2.42 0.227 8305
 8307 3 -24.26 116.37 -2.36 0.049 8306
 8308 3 -24.19 116.48 -2.3 0.077 8307
 8309 3 -24.21 116.57 -2.24 0.105 8308
 8310 3 -23.89 115.87 -2.53 0.164 8306
 8311 3 -23.99 115.68 -2.65 0.131 8310
 8312 3 -23.76 115.87 -2.65 0.098 8311
 8313 3 -23.6 115.98 -2.71 0.099 8312
 8314 3 -23.53 116.07 -2.82 0.093 8313
 8315 3 -23.53 116.18 -2.88 0.082 8314
 8316 3 -23.39 116.28 -2.9 0.000125 8315
 8317 3 -24.07 115.57 -2.74 0.136 8311
 8318 3 -23.87 115.68 -2.82 0.075 8317
 8319 3 -24.44 115.78 -2.05 0.143 8304
 8320 3 -24.55 115.98 -1.94 0.111 8319
 8321 3 -24.78 116.07 -1.9 0.107 8320
 8322 3 -24.91 116.18 -1.88 0.123 8321
 8323 3 -25.08 116.18 -1.88 0.149 8322
 8324 3 -25.23 116.37 -1.9 0.18 8323
 8325 3 -25.46 116.48 -1.97 0.204 8324
 8326 3 -25.53 116.57 -2.05 0.246 8325
 8327 3 -25.69 116.57 -2.11 0.343 8326
 8328 3 -25.73 116.68 -2.22 0.404 8327
 8329 3 -26.03 116.68 -2.21 0.5 8328
 8330 3 -26.14 116.68 -2.22 0.56 8329
 8331 3 -26.3 116.57 -2.26 0.599 8330
 8332 3 -26.44 116.57 -2.3 0.55 8331
 8333 3 -26.73 116.28 -2.05 0.275 8332
 8334 3 -26.73 115.68 -1.88 0.096 8333
 8335 3 -26.78 115.48 -1.84 0.126 8334
 8336 3 -27.01 115.48 -1.59 0.103 8335
 8337 3 -27.01 115.37 -1.49 0.064 8336
 8338 3 -26.76 115.98 -2.22 0.078 8333
 8339 3 -26.83 115.78 -2.21 0.063 8338
 8340 3 -26.48 116.87 -2.88 0.183 8332
 8341 3 -26.67 116.98 -2.96 0.123 8340
 8342 3 -26.8 116.87 -3.07 0.087 8341
 8343 3 -26.87 116.78 -3.05 0.162 8342
 8344 3 -27.1 116.98 -3.03 0.102 8343
 8345 3 -27.23 116.98 -3.05 0.085 8344
 8346 3 -27.39 116.98 -3.05 0.123 8345
 8347 3 -27.51 116.98 -3.11 0.124 8346
 8348 3 -27.42 116.87 -3.42 0.09 8347
 8349 3 -27.46 116.87 -3.53 0.078 8348
 8350 3 -26.28 116.07 -1.66 0.127 8330
 8351 3 -26.3 115.98 -1.61 0.105 8350
 8352 3 -26.44 115.98 -1.66 0.059 8351
 8353 3 -24.34 111.78 0.45 0.321 6794
 8354 3 -24.34 111.57 0.34 0.274 8353
 8355 3 -24.27 111.48 0.24 0.306 8354
 8356 3 -24.31 111.37 0.1 0.363 8355
 8357 3 -24.36 111.37 -0.02 0.4 8356
 8358 3 -24.34 111.28 -0.12 0.467 8357
 8359 3 -24.33 111.18 -0.26 0.511 8358
 8360 3 -24.38 111.18 -0.38 0.566 8359
 8361 3 -24.31 110.98 -0.44 0.614 8360
 8362 3 -24.22 110.87 -0.58 0.617 8361
 8363 3 -24.15 110.78 -0.69 0.609 8362
 8364 3 -24.18 110.57 -0.77 0.586 8363
 8365 3 -24.11 110.48 -0.77 0.608 8364
 8366 3 -24.06 110.37 -0.87 0.592 8365
 8367 3 -23.88 110.37 -1.04 0.589 8366
 8368 3 -23.49 110.78 -1.41 0.304 8367
 8369 3 -23.18 110.98 -1.54 0.252 8368
 8370 3 -23.02 110.98 -1.58 0.243 8369
 8371 3 -22.84 111.07 -1.64 0.258 8370
 8372 3 -22.68 111.07 -1.76 0.259 8371
 8373 3 -22.49 111.07 -1.86 0.201 8372
 8374 3 -22.34 111.07 -2 0.191 8373
 8375 3 -22.2 111.07 -2.1 0.219 8374
 8376 3 -22.06 111.07 -2.18 0.239 8375
 8377 3 -21.9 111.07 -2.31 0.221 8376
 8378 3 -21.74 111.18 -2.39 0.222 8377
 8379 3 -21.59 111.18 -2.52 0.216 8378
 8380 3 -21.42 111.18 -2.66 0.231 8379
 8381 3 -21.22 111.18 -2.75 0.242 8380
 8382 3 -21.11 111.28 -2.95 0.23 8381
 8383 3 -20.97 111.18 -3.12 0.222 8382
 8384 3 -20.79 111.07 -3.18 0.217 8383
 8385 3 -20.67 111.18 -3.29 0.23 8384
 8386 3 -20.58 111.07 -3.48 0.191 8385
 8387 3 -20.43 111.07 -3.64 0.196 8386
 8388 3 -20.34 110.98 -3.75 0.19 8387
 8389 3 -20.18 110.87 -3.87 0.192 8388
 8390 3 -20.06 110.78 -3.99 0.226 8389
 8391 3 -19.93 110.78 -4.06 0.215 8390
 8392 3 -19.79 110.68 -4.19 0.18 8391
 8393 3 -19.65 110.78 -4.31 0.205 8392
 8394 3 -19.49 110.78 -4.39 0.286 8393
 8395 3 -19.68 111.07 -4.68 0.067 8394
 8396 3 -19.7 111.18 -4.82 0.087 8395
 8397 3 -19.68 111.37 -4.93 0.083 8396
 8398 3 -19.7 111.48 -5.02 0.15 8397
 8399 3 -19.31 110.78 -4.4 0.35 8394
 8400 3 -19.15 110.68 -4.43 0.369 8399
 8401 3 -18.95 110.68 -4.52 0.332 8400
 8402 3 -18.77 110.48 -4.63 0.27 8401
 8403 3 -18.7 110.48 -4.73 0.226 8402
 8404 3 -18.61 110.37 -4.86 0.229 8403
 8405 3 -18.54 110.28 -4.97 0.229 8404
 8406 3 -18.49 110.28 -5.1 0.248 8405
 8407 3 -18.43 110.18 -5.22 0.262 8406
 8408 3 -18.61 109.87 -5.39 0.161 8407
 8409 3 -18.61 109.78 -5.55 0.123 8408
 8410 3 -18.63 109.68 -5.72 0.125 8409
 8411 3 -18.61 109.57 -5.84 0.149 8410
 8412 3 -18.63 109.37 -5.9 0.148 8411
 8413 3 -18.65 109.28 -5.98 0.13 8412
 8414 3 -18.65 109.37 -6.27 0.089 8413
 8415 3 -18.74 109.48 -6.35 0.104 8414
 8416 3 -18.9 109.48 -6.38 0.08 8415
 8417 3 -19 109.48 -6.36 0.000125 8416
 8418 3 -18.86 109.07 -6.07 0.142 8413
 8419 3 -18.97 108.98 -6.03 0.154 8418
 8420 3 -19.11 108.87 -5.98 0.116 8419
 8421 3 -19.18 108.78 -6.05 0.158 8420
 8422 3 -19.24 108.68 -6.07 0.154 8421
 8423 3 -19.27 108.48 -6.18 0.181 8422
 8424 3 -19.29 108.37 -6.27 0.191 8423
 8425 3 -19.18 108.07 -6.36 0.19 8424
 8426 3 -19.09 107.98 -6.44 0.175 8425
 8427 3 -18.99 107.78 -6.43 0.159 8426
 8428 3 -18.84 107.68 -6.46 0.146 8427
 8429 3 -18.79 107.48 -6.51 0.143 8428
 8430 3 -18.79 107.37 -6.48 0.176 8429
 8431 3 -18.79 107.28 -6.55 0.186 8430
 8432 3 -18.65 107.07 -6.42 0.12 8431
 8433 3 -18.56 106.87 -6.27 0.119 8432
 8434 3 -18.52 106.68 -6.26 0.131 8433
 8435 3 -18.38 106.57 -6.23 0.106 8434
 8436 3 -18.43 106.37 -6.18 0.109 8435
 8437 3 -18.42 106.28 -6.06 0.113 8436
 8438 3 -18.38 106.18 -6.01 0.118 8437
 8439 3 -18.24 106.07 -5.96 0.152 8438
 8440 3 -18.15 105.98 -5.86 0.166 8439
 8441 3 -18.04 105.78 -5.73 0.153 8440
 8442 3 -17.92 105.57 -5.57 0.162 8441
 8443 3 -17.77 105.48 -5.44 0.153 8442
 8444 3 -17.65 105.28 -5.35 0.13 8443
 8445 3 -17.5 105.18 -5.28 0.156 8444
 8446 3 -17.38 104.98 -5.18 0.177 8445
 8447 3 -17.18 104.78 -5.17 0.167 8446
 8448 3 -17.04 104.68 -5.09 0.158 8447
 8449 3 -16.9 104.57 -5.06 0.136 8448
 8450 3 -16.77 104.48 -5.03 0.15 8449
 8451 3 -16.74 104.28 -5.02 0.154 8450
 8452 3 -16.68 104.18 -4.93 0.152 8451
 8453 3 -16.63 103.98 -4.9 0.134 8452
 8454 3 -16.56 103.78 -4.82 0.129 8453
 8455 3 -16.45 103.68 -4.74 0.128 8454
 8456 3 -16.34 103.57 -4.68 0.185 8455
 8457 3 -16.25 103.37 -4.71 0.174 8456
 8458 3 -16.18 103.18 -4.76 0.178 8457
 8459 3 -16.06 103.07 -4.81 0.146 8458
 8460 3 -15.93 102.87 -4.81 0.137 8459
 8461 3 -15.88 102.78 -4.82 0.097 8460
 8462 3 -15.85 102.57 -4.85 0.132 8461
 8463 3 -15.86 102.28 -4.86 0.16 8462
 8464 3 -15.99 102.18 -4.77 0.131 8463
 8465 3 -15.97 101.98 -4.78 0.124 8464
 8466 3 -15.93 101.87 -4.77 0.117 8465
 8467 3 -15.95 101.57 -4.73 0.173 8466
 8468 3 -16.04 101.37 -4.71 0.139 8467
 8469 3 -16.04 101.28 -4.64 0.136 8468
 8470 3 -16.06 101.07 -4.57 0.166 8469
 8471 3 -15.99 101.07 -4.48 0.131 8470
 8472 3 -16.02 100.98 -4.32 0.166 8471
 8473 3 -15.93 101.18 -4.15 0.109 8472
 8474 3 -15.85 101.28 -4.22 0.000125 8473
 8475 3 -16.04 100.87 -4.35 0.139 8472
 8476 3 -16.11 100.68 -4.34 0.147 8475
 8477 3 -16.24 100.57 -4.3 0.168 8476
 8478 3 -16.47 100.48 -4.27 0.127 8477
 8479 3 -16.63 100.37 -4.31 0.142 8478
 8480 3 -16.77 100.48 -4.32 0.133 8479
 8481 3 -17.02 100.48 -4.32 0.142 8480
 8482 3 -17.17 100.48 -4.34 0.147 8481
 8483 3 -17.34 100.37 -4.35 0.128 8482
 8484 3 -17.52 100.48 -4.35 0.098 8483
 8485 3 -17.68 100.48 -4.18 0.212 8484
 8486 3 -17.83 100.37 -4.1 0.286 8485
 8487 3 -17.97 100.48 -4.07 0.307 8486
 8488 3 -18.11 100.57 -4.06 0.31 8487
 8489 3 -17.95 100.98 -3.66 0.124 8488
 8490 3 -17.95 101.07 -3.6 0.000125 8489
 8491 3 -18.49 100.48 -4.34 0.158 8488
 8492 3 -18.68 100.48 -4.39 0.153 8491
 8493 3 -18.81 100.48 -4.32 0.189 8492
 8494 3 -19.09 100.48 -4.48 0.144 8493
 8495 3 -19.2 100.37 -4.52 0.149 8494
 8496 3 -19.33 100.48 -4.57 0.133 8495
 8497 3 -19.38 100.28 -4.56 0.123 8496
 8498 3 -19.52 100.28 -4.6 0.099 8497
 8499 3 -19.61 100.28 -4.73 0.104 8498
 8500 3 -19.74 100.18 -4.77 0.171 8499
 8501 3 -19.93 100.07 -4.73 0.17 8500
 8502 3 -20.06 100.07 -4.73 0.158 8501
 8503 3 -20.2 99.84 -4.74 0.151 8502
 8504 3 -20.34 99.75 -4.76 0.136 8503
 8505 3 -20.42 99.59 -4.73 0.122 8504
 8506 3 -20.56 99.54 -4.8 0.125 8505
 8507 3 -20.65 99.48 -4.8 0.137 8506
 8508 3 -20.79 99.5 -4.8 0.192 8507
 8509 3 -20.95 99.51 -4.85 0.238 8508
 8510 3 -21.02 99.43 -4.93 0.188 8509
 8511 3 -20.99 99.37 -5.13 0.118 8510
 8512 3 -21.08 99.37 -5.23 0.105 8511
 8513 3 -21.15 99.37 -5.46 0.157 8512
 8514 3 -21.24 99.42 -5.61 0.166 8513
 8515 3 -21.38 99.48 -5.74 0.143 8514
 8516 3 -21.52 99.54 -5.89 0.139 8515
 8517 3 -21.67 99.54 -6.02 0.117 8516
 8518 3 -21.74 99.51 -6.23 0.108 8517
 8519 3 -21.88 99.46 -6.31 0.146 8518
 8520 3 -21.95 99.45 -6.43 0.11 8519
 8521 3 -22.02 99.39 -6.53 0.161 8520
 8522 3 -22.04 99.37 -6.64 0.143 8521
 8523 3 -22.22 99.43 -6.77 0.142 8522
 8524 3 -22.24 99.46 -6.93 0.144 8523
 8525 3 -22.38 99.42 -7.02 0.135 8524
 8526 3 -22.45 99.29 -7.11 0.128 8525
 8527 3 -22.45 99.18 -7.22 0.137 8526
 8528 3 -22.54 99.1 -7.23 0.124 8527
 8529 3 -22.63 99 -7.31 0.103 8528
 8530 3 -22.75 98.9 -7.39 0.14 8529
 8531 3 -22.88 98.87 -7.48 0.169 8530
 8532 3 -23.02 98.76 -7.63 0.158 8531
 8533 3 -23.04 98.68 -7.73 0.164 8532
 8534 3 -22.95 98.53 -7.92 0.135 8533
 8535 3 -22.95 98.4 -8.08 0.119 8534
 8536 3 -23.04 98.31 -8.25 0.128 8535
 8537 3 -23.11 98.2 -8.32 0.148 8536
 8538 3 -23 97.98 -8.48 0.118 8537
 8539 3 -22.92 97.83 -8.59 0.098 8538
 8540 3 -22.9 97.7 -8.65 0.122 8539
 8541 3 -22.56 97.56 -8.76 0.119 8540
 8542 3 -22.36 97.58 -8.82 0.161 8541
 8543 3 -22.18 97.64 -8.98 0.133 8542
 8544 3 -22.09 97.77 -9.06 0.104 8543
 8545 3 -21.95 97.75 -9.14 0.096 8544
 8546 3 -21.79 97.75 -9.17 0.1 8545
 8547 3 -21.75 97.69 -9.28 0.109 8546
 8548 3 -21.83 97.58 -9.49 0.136 8547
 8549 3 -21.84 97.5 -9.69 0.122 8548
 8550 3 -21.86 97.5 -9.87 0.143 8549
 8551 3 -21.77 97.47 -10.03 0.152 8550
 8552 3 -21.7 97.49 -10.16 0.19 8551
 8553 3 -21.54 97.55 -10.25 0.15 8552
 8554 3 -21.43 97.47 -10.4 0.272 8553
 8555 3 -21.4 97.42 -10.5 0.319 8554
 8556 3 -21.31 97.42 -10.59 0.336 8555
 8557 3 -21.25 97.3 -10.71 0.317 8556
 8558 3 -21.29 97.36 -10.89 0.366 8557
 8559 3 -21.29 97.36 -11.01 0.389 8558
 8560 3 -21.33 97.47 -11.22 0.382 8559
 8561 3 -21.36 97.39 -11.28 0.353 8560
 8562 3 -21.68 97.03 -11.26 0.101 8561
 8563 3 -21.78 96.94 -11.29 0.117 8562
 8564 3 -21.87 96.83 -11.19 0.106 8563
 8565 3 -21.02 97.67 -11.38 0.196 8561
 8566 3 -20.79 97.81 -11.58 0.073 8565
 8567 3 -20.68 97.88 -11.66 0.081 8566
 8568 3 -20.63 97.92 -11.74 0.059 8567
 8569 3 -20.59 97.97 -11.89 0.094 8568
 8570 3 -20.65 98.03 -12.03 0.038 8569
 8571 3 -17.36 100.18 -4.39 0.088 8483
 8572 3 -17.43 100.07 -4.42 0.106 8571
 8573 3 -17.45 99.9 -4.31 0.105 8572
 8574 3 -17.52 99.76 -4.3 0.116 8573
 8575 3 -17.68 99.59 -4.27 0.09 8574
 8576 3 -17.81 99.51 -4.15 0.107 8575
 8577 3 -17.93 99.45 -4.07 0.127 8576
 8578 3 -18.06 99.29 -4.07 0.069 8577
 8579 3 -15.8 102.78 -4.48 0.137 8462
 8580 3 -15.76 102.78 -4.36 0.149 8579
 8581 3 -15.83 102.78 -4.23 0.167 8580
 8582 3 -16.2 102.78 -4.14 0.085 8581
 8583 3 -18.9 107.48 -6.93 0.1 8431
 8584 3 -18.86 107.47 -7.07 0.129 8583
 8585 3 -18.84 107.36 -7.24 0.135 8584
 8586 3 -18.88 107.27 -7.43 0.1 8585
 8587 3 -19 107.17 -7.46 0.102 8586
 8588 3 -19.52 108.48 -6.26 0.091 8424
 8589 3 -19.67 108.37 -6.27 0.047 8588
 8590 3 -19.81 108.28 -6.21 0.072 8589
 8591 3 -19.95 108.28 -6.28 0.083 8590
 8592 3 -20.02 108.28 -6.38 0.111 8591
 8593 3 -18.15 110.28 -5.31 0.223 8407
 8594 3 -18.06 110.48 -5.48 0.239 8593
 8595 3 -17.88 110.57 -5.64 0.234 8594
 8596 3 -17.75 110.68 -5.77 0.218 8595
 8597 3 -17.72 110.78 -5.92 0.192 8596
 8598 3 -17.61 110.98 -6.03 0.18 8597
 8599 3 -17.52 110.98 -6.13 0.174 8598
 8600 3 -17.45 110.98 -6.22 0.163 8599
 8601 3 -17.4 111.07 -6.38 0.153 8600
 8602 3 -17.31 111.18 -6.39 0.2 8601
 8603 3 -17.31 111.37 -6.4 0.162 8602
 8604 3 -17.04 111.36 -6.55 0.264 8603
 8605 3 -16.79 111.36 -6.73 0.278 8604
 8606 3 -16.65 111.47 -6.81 0.312 8605
 8607 3 -16.47 111.47 -6.93 0.329 8606
 8608 3 -16.15 111.47 -7.1 0.251 8607
 8609 3 -15.95 111.36 -7.18 0.252 8608
 8610 3 -15.77 111.27 -7.35 0.208 8609
 8611 3 -15.68 111.17 -7.51 0.23 8610
 8612 3 -15.63 111.17 -7.6 0.236 8611
 8613 3 -15.48 111.08 -7.68 0.225 8612
 8614 3 -15.32 111.08 -7.76 0.203 8613
 8615 3 -15.25 111.08 -7.84 0.214 8614
 8616 3 -15.13 111.08 -7.98 0.221 8615
 8617 3 -15 111.08 -8.14 0.233 8616
 8618 3 -14.97 111.08 -8.24 0.23 8617
 8619 3 -14.82 111.08 -8.47 0.21 8618
 8620 3 -14.76 110.97 -8.57 0.238 8619
 8621 3 -14.83 110.58 -8.59 0.119 8620
 8622 3 -14.97 110.47 -8.67 0.093 8621
 8623 3 -15.01 110.28 -8.76 0.118 8622
 8624 3 -15.22 110.17 -8.88 0.111 8623
 8625 3 -15.32 110.17 -8.95 0.122 8624
 8626 3 -15.51 110.17 -9.06 0.095 8625
 8627 3 -15.64 110.17 -9.12 0.076 8626
 8628 3 -15.69 110.08 -9.16 0.08 8627
 8629 3 -15.8 109.97 -9.28 0.081 8628
 8630 3 -15.95 109.97 -9.41 0.102 8629
 8631 3 -15.99 109.97 -9.55 0.105 8630
 8632 3 -16.13 110.17 -9.62 0.059 8631
 8633 3 -16.22 110.17 -9.69 0.047 8632
 8634 3 -16.34 110.17 -9.76 0.106 8633
 8635 3 -16.31 110.17 -9.9 0.107 8634
 8636 3 -16.31 110.08 -10.04 0.022 8635
 8637 3 -14.67 111.08 -8.74 0.218 8620
 8638 3 -14.6 111.08 -8.89 0.243 8637
 8639 3 -14.59 111.28 -9.09 0.223 8638
 8640 3 -14.57 111.17 -9.3 0.22 8639
 8641 3 -14.55 111.17 -9.48 0.201 8640
 8642 3 -14.5 111.17 -9.61 0.209 8641
 8643 3 -14.44 111.17 -9.75 0.225 8642
 8644 3 -14.5 111.08 -9.91 0.199 8643
 8645 3 -14.47 110.97 -10.03 0.198 8644
 8646 3 -14.45 110.88 -10.21 0.215 8645
 8647 3 -14.43 110.78 -10.38 0.19 8646
 8648 3 -14.5 110.78 -10.48 0.212 8647
 8649 3 -14.47 110.67 -10.61 0.23 8648
 8650 3 -14.35 110.58 -10.69 0.24 8649
 8651 3 -14.33 110.47 -10.8 0.247 8650
 8652 3 -14.19 110.38 -10.83 0.308 8651
 8653 3 -13.67 110.08 -10.48 0.118 8652
 8654 3 -13.51 110.08 -10.46 0.105 8653
 8655 3 -13.42 109.97 -10.41 0.08 8654
 8656 3 -13.32 109.88 -10.33 0.089 8655
 8657 3 -13.25 109.67 -10.38 0.11 8656
 8658 3 -13.19 109.57 -10.39 0.087 8657
 8659 3 -13.09 109.57 -10.36 0.121 8658
 8660 3 -13.15 109.46 -10.19 0.108 8659
 8661 3 -13.08 109.27 -10.15 0.105 8660
 8662 3 -13.06 109.16 -10.09 0.144 8661
 8663 3 -13.01 109.27 -9.98 0.347 8662
 8664 3 -13 109.16 -9.88 0.411 8663
 8665 3 -12.91 109.16 -9.75 0.438 8664
 8666 3 -12.88 109.07 -9.64 0.468 8665
 8667 3 -12.88 109.07 -9.48 0.467 8666
 8668 3 -12.89 108.96 -9.36 0.453 8667
 8669 3 -12.99 108.96 -9.21 0.319 8668
 8670 3 -13 108.96 -9.04 0.212 8669
 8671 3 -12.49 108.57 -9.41 0.131 8668
 8672 3 -12.4 108.57 -9.3 0.134 8671
 8673 3 -12.3 108.57 -9.11 0.087 8672
 8674 3 -12.3 108.46 -8.96 0.098 8673
 8675 3 -12.5 108.57 -8.84 0.125 8674
 8676 3 -12.69 108.46 -8.76 0.096 8675
 8677 3 -12.92 108.46 -8.61 0.085 8676
 8678 3 -12.88 108.57 -8.45 0.079 8677
 8679 3 -12.91 108.57 -8.31 0.112 8678
 8680 3 -13 108.57 -8.16 0.062 8679
 8681 3 -13.09 108.66 -8.07 0.053 8680
 8682 3 -13.09 108.66 -7.82 0.104 8681
 8683 3 -13.07 108.66 -7.65 0.113 8682
 8684 3 -13.08 108.77 -7.51 0.126 8683
 8685 3 -12.9 108.87 -7.48 0.109 8684
 8686 3 -12.76 108.87 -7.4 0.077 8685
 8687 3 -12.68 108.87 -7.28 0.139 8686
 8688 3 -12.5 108.77 -7.21 0.092 8687
 8689 3 -12.31 108.77 -7.14 0.11 8688
 8690 3 -12.14 108.77 -7.07 0.114 8689
 8691 3 -12.01 108.87 -7.1 0.098 8690
 8692 3 -11.84 108.87 -7.1 0.049 8691
 8693 3 -12.86 109.57 -10.56 0.143 8659
 8694 3 -12.7 109.57 -10.73 0.123 8693
 8695 3 -12.74 109.57 -10.99 0.1 8694
 8696 3 -14.34 110.38 -11.07 0.208 8652
 8697 3 -14.28 110.38 -11.23 0.215 8696
 8698 3 -14.25 110.28 -11.38 0.205 8697
 8699 3 -14.16 110.28 -11.49 0.2 8698
 8700 3 -14 110.38 -11.64 0.256 8699
 8701 3 -13.9 110.38 -11.74 0.306 8700
 8702 3 -13.77 110.38 -11.9 0.316 8701
 8703 3 -13.6 110.38 -12.03 0.313 8702
 8704 3 -13.63 110.38 -12.17 0.301 8703
 8705 3 -13.58 110.38 -12.32 0.252 8704
 8706 3 -13.59 110.36 -12.5 0.221 8705
 8707 3 -13.51 110.27 -12.73 0.209 8706
 8708 3 -13.53 110.27 -12.9 0.199 8707
 8709 3 -13.58 110.27 -13.07 0.139 8708
 8710 3 -13.57 110.27 -13.22 0.153 8709
 8711 3 -13.5 110.17 -13.37 0.186 8710
 8712 3 -13.43 110.17 -13.51 0.193 8711
 8713 3 -13.41 110.17 -13.62 0.233 8712
 8714 3 -13.2 110.06 -13.75 0.205 8713
 8715 3 -13.08 110.06 -13.87 0.24 8714
 8716 3 -12.97 110.06 -13.98 0.307 8715
 8717 3 -12.84 110.06 -14.07 0.328 8716
 8718 3 -12.73 110.06 -14.21 0.332 8717
 8719 3 -12.67 109.97 -14.29 0.323 8718
 8720 3 -12.3 109.77 -14.23 0.192 8719
 8721 3 -12.15 109.76 -14.29 0.184 8720
 8722 3 -11.99 109.66 -14.36 0.184 8721
 8723 3 -11.8 109.66 -14.39 0.225 8722
 8724 3 -11.55 109.55 -14.41 0.196 8723
 8725 3 -11.34 109.55 -14.47 0.197 8724
 8726 3 -11.19 109.55 -14.48 0.206 8725
 8727 3 -11.02 109.55 -14.48 0.188 8726
 8728 3 -10.85 109.46 -14.38 0.196 8727
 8729 3 -10.7 109.46 -14.38 0.257 8728
 8730 3 -10.68 109.26 -14.06 0.164 8729
 8731 3 -10.6 109.16 -13.89 0.131 8730
 8732 3 -10.5 109.05 -13.76 0.137 8731
 8733 3 -10.47 108.96 -13.64 0.133 8732
 8734 3 -10.5 108.85 -13.54 0.15 8733
 8735 3 -10.6 108.66 -13.45 0.161 8734
 8736 3 -10.6 108.35 -13.4 0.127 8735
 8737 3 -10.59 108.16 -13.38 0.132 8736
 8738 3 -10.55 107.96 -13.39 0.139 8737
 8739 3 -10.53 107.76 -13.41 0.123 8738
 8740 3 -10.58 107.66 -13.46 0.123 8739
 8741 3 -10.58 107.46 -13.49 0.129 8740
 8742 3 -10.57 107.35 -13.44 0.158 8741
 8743 3 -10.6 107.26 -13.54 0.139 8742
 8744 3 -10.65 107.05 -13.63 0.128 8743
 8745 3 -10.65 106.85 -13.7 0.165 8744
 8746 3 -10.25 106.66 -13.49 0.057 8745
 8747 3 -10.2 106.46 -13.53 0.071 8746
 8748 3 -10.14 106.35 -13.56 0.052 8747
 8749 3 -10.1 106.26 -13.62 0.1 8748
 8750 3 -10.06 106.05 -13.65 0.055 8749
 8751 3 -10.06 105.85 -13.62 0.089 8750
 8752 3 -10 105.76 -13.58 0.117 8751
 8753 3 -9.92 105.66 -13.41 0.099 8752
 8754 3 -9.99 105.55 -13.45 0.11 8753
 8755 3 -10 105.35 -13.4 0.074 8754
 8756 3 -9.95 105.26 -13.38 0.079 8755
 8757 3 -10.05 105.16 -13.54 0.141 8756
 8758 3 -10.17 105.05 -13.67 0.161 8757
 8759 3 -10.36 105.05 -13.81 0.146 8758
 8760 3 -10.5 105.05 -13.88 0.087 8759
 8761 3 -10.8 106.76 -13.9 0.171 8745
 8762 3 -10.75 106.46 -13.97 0.146 8761
 8763 3 -10.86 106.35 -14.2 0.154 8762
 8764 3 -11 106.26 -14.25 0.16 8763
 8765 3 -11.24 106.16 -14.31 0.131 8764
 8766 3 -11.39 106.05 -14.26 0.147 8765
 8767 3 -11.49 106.05 -14.31 0.153 8766
 8768 3 -11.65 105.96 -14.24 0.141 8767
 8769 3 -11.94 106.05 -14.23 0.13 8768
 8770 3 -12.14 106.05 -14.25 0.161 8769
 8771 3 -12.33 105.86 -14.29 0.095 8770
 8772 3 -12.53 105.77 -14.24 0.111 8771
 8773 3 -12.69 105.77 -14.2 0.114 8772
 8774 3 -13.02 105.67 -14.41 0.141 8773
 8775 3 -13.17 105.67 -14.55 0.137 8774
 8776 3 -13.25 105.56 -14.62 0.138 8775
 8777 3 -13.33 105.56 -14.75 0.121 8776
 8778 3 -13.45 105.47 -14.82 0.127 8777
 8779 3 -13.61 105.47 -14.92 0.152 8778
 8780 3 -13.73 105.27 -15 0.176 8779
 8781 3 -13.8 105.17 -15.08 0.169 8780
 8782 3 -13.95 105.27 -14.94 0.074 8781
 8783 3 -13.95 105.17 -14.83 0.082 8782
 8784 3 -13.98 105.06 -14.78 0.066 8783
 8785 3 -14.02 104.97 -14.72 0.101 8784
 8786 3 -14.08 104.86 -14.57 0.087 8785
 8787 3 -13.81 104.97 -15.2 0.146 8781
 8788 3 -13.84 104.77 -15.28 0.168 8787
 8789 3 -14.05 104.67 -15.37 0.153 8788
 8790 3 -14.06 104.47 -15.44 0.153 8789
 8791 3 -14.18 104.36 -15.45 0.155 8790
 8792 3 -14.28 104.17 -15.59 0.146 8791
 8793 3 -14.35 104.06 -15.73 0.158 8792
 8794 3 -14.39 103.97 -15.86 0.157 8793
 8795 3 -14.5 103.77 -15.92 0.153 8794
 8796 3 -14.51 103.77 -16.08 0.137 8795
 8797 3 -14.55 103.56 -16.17 0.128 8796
 8798 3 -14.51 103.47 -16.24 0.157 8797
 8799 3 -14.5 103.36 -16.24 0.136 8798
 8800 3 -14.5 103.17 -16.33 0.121 8799
 8801 3 -14.52 103.17 -16.46 0.134 8800
 8802 3 -14.55 102.97 -16.51 0.109 8801
 8803 3 -14.64 102.86 -16.62 0.123 8802
 8804 3 -14.67 102.77 -16.74 0.154 8803
 8805 3 -14.73 102.67 -16.78 0.156 8804
 8806 3 -14.73 102.56 -16.92 0.157 8805
 8807 3 -14.73 102.36 -17.03 0.163 8806
 8808 3 -14.81 102.27 -17.15 0.116 8807
 8809 3 -14.83 102.06 -17.21 0.149 8808
 8810 3 -14.83 101.97 -17.3 0.137 8809
 8811 3 -14.83 101.86 -17.48 0.143 8810
 8812 3 -14.76 101.86 -17.64 0.148 8811
 8813 3 -14.7 101.77 -17.76 0.135 8812
 8814 3 -14.67 101.77 -17.87 0.166 8813
 8815 3 -14.63 101.67 -17.96 0.176 8814
 8816 3 -14.73 101.56 -18.19 0.155 8815
 8817 3 -14.75 101.47 -18.31 0.184 8816
 8818 3 -14.78 101.47 -18.44 0.267 8817
 8819 3 -14.76 101.27 -18.4 0.333 8818
 8820 3 -14.56 101.17 -18.46 0.468 8819
 8821 3 -14.48 101.06 -18.55 0.51 8820
 8822 3 -14.36 101.06 -18.67 0.503 8821
 8823 3 -14.52 100.86 -18.92 0.38 8822
 8824 3 -14.35 100.77 -18.99 0.138 8823
 8825 3 -14.25 100.67 -18.94 0.172 8824
 8826 3 -14.17 100.56 -18.98 0.228 8825
 8827 3 -14.13 100.47 -19.03 0.301 8826
 8828 3 -14.03 100.36 -18.96 0.326 8827
 8829 3 -14 100.36 -19.33 0.247 8828
 8830 3 -14.15 100.27 -19.55 0.172 8829
 8831 3 -14.22 100.17 -19.69 0.218 8830
 8832 3 -14.22 100.06 -19.76 0.253 8831
 8833 3 -13.86 100.06 -19.64 0.077 8832
 8834 3 -13.85 99.97 -19.76 0.079 8833
 8835 3 -13.75 99.92 -19.87 0.113 8834
 8836 3 -13.73 99.75 -19.92 0.085 8835
 8837 3 -13.68 99.67 -19.96 0.077 8836
 8838 3 -14.19 100.06 -19.94 0.228 8832
 8839 3 -14.09 99.91 -20.17 0.163 8838
 8840 3 -14.27 99.83 -20.35 0.115 8839
 8841 3 -14.4 99.72 -20.46 0.113 8840
 8842 3 -14.56 99.69 -20.53 0.128 8841
 8843 3 -14.67 99.55 -20.58 0.128 8842
 8844 3 -14.8 99.52 -20.64 0.127 8843
 8845 3 -14.92 99.47 -20.67 0.147 8844
 8846 3 -15.01 99.42 -20.69 0.158 8845
 8847 3 -15.2 99.39 -20.6 0.152 8846
 8848 3 -15.41 99.33 -20.6 0.14 8847
 8849 3 -15.59 99.36 -20.67 0.11 8848
 8850 3 -15.73 99.31 -20.69 0.12 8849
 8851 3 -15.88 99.27 -20.76 0.098 8850
 8852 3 -15.99 99.22 -20.81 0.123 8851
 8853 3 -16.06 99.19 -20.94 0.107 8852
 8854 3 -16.13 99.2 -21.1 0.129 8853
 8855 3 -16.27 99.3 -21.21 0.192 8854
 8856 3 -16.36 99.39 -21.37 0.234 8855
 8857 3 -16.47 99.3 -21.51 0.22 8856
 8858 3 -16.47 99.25 -21.67 0.171 8857
 8859 3 -16.5 99.22 -21.92 0.182 8858
 8860 3 -16.52 99.22 -22.03 0.191 8859
 8861 3 -16.45 99.28 -22.37 0.129 8860
 8862 3 -16.47 99.31 -22.51 0.125 8861
 8863 3 -16.45 99.31 -22.65 0.135 8862
 8864 3 -16.45 99.27 -22.81 0.129 8863
 8865 3 -16.49 99.22 -22.94 0.15 8864
 8866 3 -16.47 99.14 -23.08 0.11 8865
 8867 3 -16.56 99.08 -23.21 0.102 8866
 8868 3 -16.5 99.05 -23.31 0.191 8867
 8869 3 -16.5 99.03 -23.42 0.252 8868
 8870 3 -16.84 98.74 -23.46 0.157 8869
 8871 3 -16.93 98.61 -23.55 0.163 8870
 8872 3 -17 98.58 -23.71 0.139 8871
 8873 3 -17.04 98.47 -23.87 0.146 8872
 8874 3 -17 98.33 -23.99 0.181 8873
 8875 3 -16.98 98.22 -24.06 0.198 8874
 8876 3 -17.25 98.16 -23.87 0.102 8875
 8877 3 -17.39 98.16 -23.81 0.123 8876
 8878 3 -17.45 98.19 -23.69 0.1 8877
 8879 3 -17.5 98.17 -23.6 0.115 8878
 8880 3 -16.78 98.19 -24.28 0.166 8875
 8881 3 -16.73 98.08 -24.35 0.173 8880
 8882 3 -16.71 97.97 -24.49 0.164 8881
 8883 3 -16.55 97.86 -24.6 0.164 8882
 8884 3 -16.46 97.72 -24.71 0.167 8883
 8885 3 -16.41 97.64 -24.78 0.18 8884
 8886 3 -16.34 97.5 -24.89 0.155 8885
 8887 3 -16.32 97.3 -24.96 0.146 8886
 8888 3 -16.3 97.17 -24.99 0.142 8887
 8889 3 -16.32 97.03 -25.05 0.113 8888
 8890 3 -16.3 96.86 -25.15 0.123 8889
 8891 3 -16.3 96.75 -25.21 0.137 8890
 8892 3 -16.32 96.64 -25.37 0.142 8891
 8893 3 -16.26 96.55 -25.51 0.135 8892
 8894 3 -16.23 96.44 -25.6 0.146 8893
 8895 3 -16.23 96.34 -25.73 0.164 8894
 8896 3 -16.19 96.33 -25.94 0.132 8895
 8897 3 -16.1 96.34 -26.08 0.131 8896
 8898 3 -15.98 96.38 -26.24 0.16 8897
 8899 3 -15.91 96.44 -26.39 0.158 8898
 8900 3 -15.9 96.49 -26.55 0.161 8899
 8901 3 -15.82 96.49 -26.76 0.164 8900
 8902 3 -15.69 96.47 -26.83 0.181 8901
 8903 3 -15.62 96.49 -26.94 0.266 8902
 8904 3 -15.76 96.39 -27.31 0.179 8903
 8905 3 -15.85 96.36 -27.53 0.189 8904
 8906 3 -15.9 96.33 -27.71 0.163 8905
 8907 3 -16 96.16 -27.85 0.121 8906
 8908 3 -16.07 95.97 -27.87 0.125 8907
 8909 3 -16.14 95.94 -27.98 0.118 8908
 8910 3 -16.21 95.83 -28.06 0.088 8909
 8911 3 -16.34 95.72 -28.21 0.126 8910
 8912 3 -16.43 95.69 -28.28 0.125 8911
 8913 3 -16.6 95.63 -28.33 0.098 8912
 8914 3 -16.75 95.55 -28.35 0.185 8913
 8915 3 -16.82 95.5 -28.44 0.231 8914
 8916 3 -16.94 95.49 -28.44 0.243 8915
 8917 3 -17.07 95.44 -28.42 0.214 8916
 8918 3 -17.25 95.36 -28.35 0.176 8917
 8919 3 -17.35 95.33 -28.39 0.165 8918
 8920 3 -17.46 95.28 -28.44 0.158 8919
 8921 3 -17.59 95.22 -28.46 0.164 8920
 8922 3 -17.75 95.19 -28.51 0.182 8921
 8923 3 -17.91 95.17 -28.55 0.184 8922
 8924 3 -18.05 95.14 -28.65 0.22 8923
 8925 3 -18.19 95.11 -28.74 0.253 8924
 8926 3 -18.3 95.08 -28.87 0.26 8925
 8927 3 -18.37 94.99 -28.96 0.261 8926
 8928 3 -18.39 94.94 -29.05 0.286 8927
 8929 3 -18.21 94.47 -29.24 0.107 8928
 8930 3 -18.19 94.42 -29.37 0.128 8929
 8931 3 -18.37 94.42 -29.44 0.075 8930
 8932 3 -18.41 94.41 -29.55 0.09 8931
 8933 3 -18.53 94.49 -29.67 0.119 8932
 8934 3 -18.68 94.55 -29.69 0.138 8933
 8935 3 -18.8 94.72 -29.73 0.195 8934
 8936 3 -18.78 94.95 -29.67 0.192 8935
 8937 3 -18.82 95.05 -29.8 0.189 8936
 8938 3 -18.91 95.22 -29.74 0.089 8937
 8939 3 -19.01 94.64 -29.96 0.097 8935
 8940 3 -19.12 94.53 -29.85 0.068 8939
 8941 3 -19.21 94.44 -29.8 0.116 8940
 8942 3 -19.39 94.44 -29.74 0.122 8941
 8943 3 -19.62 94.49 -29.76 0.088 8942
 8944 3 -19.68 94.45 -29.85 0.101 8943
 8945 3 -19.82 94.44 -29.98 0.112 8944
 8946 3 -19.93 94.38 -30.08 0.114 8945
 8947 3 -20.07 94.38 -30.19 0.159 8946
 8948 3 -20.16 94.39 -30.28 0.148 8947
 8949 3 -20.18 94.16 -30.46 0.093 8948
 8950 3 -20.19 94.08 -30.6 0.173 8949
 8951 3 -20.19 93.99 -30.67 0.234 8950
 8952 3 -20.5 94.08 -30.76 0.177 8951
 8953 3 -20.71 94.24 -30.87 0.142 8952
 8954 3 -20.91 94.25 -30.89 0.183 8953
 8955 3 -21.03 94.08 -30.9 0.073 8954
 8956 3 -21.14 94.03 -30.98 0.06 8955
 8957 3 -21.1 94.22 -30.85 0.198 8954
 8958 3 -21.3 94.24 -30.9 0.135 8957
 8959 3 -21.48 94.3 -30.96 0.088 8958
 8960 3 -21.59 94.3 -31.05 0.187 8959
 8961 3 -21.8 94.11 -30.9 0.156 8960
 8962 3 -21.91 94.08 -30.73 0.118 8961
 8963 3 -22.1 94.08 -30.56 0.12 8962
 8964 3 -22.25 94.02 -30.48 0.096 8963
 8965 3 -22.39 93.92 -30.4 0.134 8964
 8966 3 -22.46 93.83 -30.33 0.141 8965
 8967 3 -22.6 93.89 -30.15 0.093 8966
 8968 3 -22.75 93.89 -30.1 0.094 8967
 8969 3 -22.91 93.97 -30.08 0.063 8968
 8970 3 -23 94.03 -30.08 0.062 8969
 8971 3 -22.41 93.7 -30.28 0.1 8966
 8972 3 -22.41 93.64 -30.17 0.000125 8971
 8973 3 -21.6 94.42 -30.9 0.119 8960
 8974 3 -21.73 94.59 -31.24 0.443 8973
 8975 3 -21.8 94.72 -31.26 0.48 8974
 8976 3 -21.62 94.61 -31.94 0.106 8975
 8977 3 -21.69 94.61 -32.15 0.12 8976
 8978 3 -21.73 94.53 -32.29 0.112 8977
 8979 3 -21.73 94.39 -32.4 0.13 8978
 8980 3 -21.68 94.25 -32.48 0.145 8979
 8981 3 -21.48 94.17 -32.41 0.134 8980
 8982 3 -21.37 94.13 -32.25 0.102 8981
 8983 3 -21.41 94.03 -32.15 0.09 8982
 8984 3 -21.37 93.77 -32.13 0.104 8983
 8985 3 -21.44 93.59 -32.2 0.122 8984
 8986 3 -21.37 93.44 -32.19 0.076 8985
 8987 3 -21.35 93.31 -32.01 0.07 8986
 8988 3 -21.91 94.11 -32.55 0.079 8980
 8989 3 -22.05 94.03 -32.58 0.084 8988
 8990 3 -22.12 93.94 -32.69 0.031 8989
 8991 3 -22.23 93.97 -32.75 0.089 8990
 8992 3 -22.3 94 -32.84 0.132 8991
 8993 3 -22.3 93.94 -33.07 0.074 8992
 8994 3 -22.46 93.83 -33.15 0.083 8993
 8995 3 -22.48 93.67 -33.18 0.113 8994
 8996 3 -22.43 93.53 -33.26 0.059 8995
 8997 3 -22.39 93.47 -33.34 0.08 8996
 8998 3 -22.37 93.34 -33.37 0.000125 8997
 8999 3 -22.48 94.08 -32.79 0.106 8992
 9000 3 -22.66 94.08 -32.8 0.081 8999
 9001 3 -22.84 93.94 -32.73 0.089 9000
 9002 3 -23.01 93.94 -32.75 0.073 9001
 9003 3 -23.14 93.92 -32.84 0.086 9002
 9004 3 -23.26 93.92 -32.84 0.071 9003
 9005 3 -23.5 93.93 -32.88 0.117 9004
 9006 3 -23.66 93.93 -32.88 0.126 9005
 9007 3 -23.82 93.93 -32.9 0.115 9006
 9008 3 -23.94 93.81 -33.01 0.113 9007
 9009 3 -24.03 93.7 -33.07 0.076 9008
 9010 3 -24.25 93.6 -33.01 0.105 9009
 9011 3 -24.37 93.45 -33.04 0.068 9010
 9012 3 -24.51 93.42 -33.02 0.049 9011
 9013 3 -22 94.77 -30.99 0.399 8975
 9014 3 -22.05 94.86 -31.01 0.327 9013
 9015 3 -19.78 93.83 -30.76 0.131 8951
 9016 3 -19.68 93.81 -30.87 0.146 9015
 9017 3 -19.75 93.83 -30.99 0.08 9016
 9018 3 -18.05 94.25 -29.46 0.088 8930
 9019 3 -17.96 94.14 -29.42 0.069 9018
 9020 3 -17.91 94.03 -29.46 0.099 9019
 9021 3 -17.8 93.94 -29.49 0.098 9020
 9022 3 -17.76 93.83 -29.42 0.064 9021
 9023 3 -17.73 93.74 -29.37 0.119 9022
 9024 3 -17.62 93.61 -29.48 0.103 9023
 9025 3 -17.48 93.56 -29.53 0.083 9024
 9026 3 -17.35 93.47 -29.46 0.07 9025
 9027 3 -17.43 93.3 -29.46 0.061 9026
 9028 3 -17.44 93.05 -29.55 0.089 9027
 9029 3 -17.41 92.94 -29.62 0.086 9028
 9030 3 -16.09 99.27 -23.55 0.148 8869
 9031 3 -16 99.34 -23.58 0.165 9030
 9032 3 -15.81 99.3 -23.4 0.085 9031
 9033 3 -15.67 99.39 -23.33 0.107 9032
 9034 3 -15.64 99.5 -23.28 0.047 9033
 9035 3 -16.02 99.56 -23.71 0.111 9031
 9036 3 -15.88 99.69 -23.83 0.123 9035
 9037 3 -15.8 99.78 -24.03 0.104 9036
 9038 3 -15.7 99.84 -24.17 0.108 9037
 9039 3 -15.58 99.83 -24.31 0.101 9038
 9040 3 -15.42 99.89 -24.48 0.112 9039
 9041 3 -15.36 100.06 -24.65 0.08 9040
 9042 3 -15.36 100.06 -24.78 0.095 9041
 9043 3 -15.4 100.17 -24.92 0.089 9042
 9044 3 -16.77 99.19 -21.85 0.105 8860
 9045 3 -16.88 99.28 -21.94 0.103 9044
 9046 3 -17.04 99.28 -22.03 0.093 9045
 9047 3 -17.24 99.34 -22.01 0.094 9046
 9048 3 -17.36 99.45 -22.08 0.118 9047
 9049 3 -17.45 99.53 -22.1 0.106 9048
 9050 3 -17.59 99.59 -22.1 0.113 9049
 9051 3 -17.74 99.67 -22.08 0.133 9050
 9052 3 -17.84 99.72 -22.24 0.098 9051
 9053 3 -17.97 99.72 -22.3 0.107 9052
 9054 3 -18.11 99.69 -22.37 0.102 9053
 9055 3 -18.29 99.67 -22.4 0.103 9054
 9056 3 -18.47 99.72 -22.37 0.102 9055
 9057 3 -18.67 99.81 -22.42 0.077 9056
 9058 3 -18.79 99.88 -22.42 0.09 9057
 9059 3 -18.84 99.97 -22.35 0.082 9058
 9060 3 -18.93 100.06 -22.37 0.084 9059
 9061 3 -18.93 100.17 -22.37 0.096 9060
 9062 3 -18.84 100.27 -22.35 0.079 9061
 9063 3 -18.81 100.47 -22.23 0.068 9062
 9064 3 -18.93 100.67 -22.19 0.083 9063
 9065 3 -19.02 100.77 -22.15 0.071 9064
 9066 3 -19.04 100.86 -22.1 0.115 9065
 9067 3 -19.11 100.97 -22.03 0.15 9066
 9068 3 -19.11 101.06 -22.12 0.077 9067
 9069 3 -19.11 101.17 -22.15 0.063 9068
 9070 3 -19.18 101.27 -22.26 0.073 9069
 9071 3 -19.24 101.36 -22.37 0.095 9070
 9072 3 -19.34 101.27 -22.44 0.08 9071
 9073 3 -13.99 99.78 -20.3 0.102 8839
 9074 3 -13.9 99.55 -20.37 0.121 9073
 9075 3 -13.83 99.36 -20.42 0.122 9074
 9076 3 -13.83 99.24 -20.49 0.098 9075
 9077 3 -13.69 99.14 -20.55 0.134 9076
 9078 3 -13.57 99.11 -20.55 0.18 9077
 9079 3 -13.39 99.14 -20.56 0.197 9078
 9080 3 -13.25 99.08 -20.6 0.167 9079
 9081 3 -13.2 98.94 -20.67 0.136 9080
 9082 3 -13.17 98.78 -20.62 0.174 9081
 9083 3 -12.99 98.72 -20.76 0.139 9082
 9084 3 -12.92 98.58 -20.9 0.094 9083
 9085 3 -12.77 98.56 -20.94 0.111 9084
 9086 3 -12.64 98.47 -20.98 0.106 9085
 9087 3 -12.5 98.36 -20.94 0.152 9086
 9088 3 -12.39 98.3 -20.98 0.203 9087
 9089 3 -12.28 98.25 -21.03 0.226 9088
 9090 3 -12.08 98.28 -21.1 0.236 9089
 9091 3 -12.01 98.17 -21.17 0.238 9090
 9092 3 -11.85 98.11 -21.19 0.215 9091
 9093 3 -14.81 101.86 -18.62 0.144 8818
 9094 3 -15 102.06 -18.78 0.116 9093
 9095 3 -15.11 102.17 -18.81 0.1 9094
 9096 3 -15.08 102.27 -18.9 0.099 9095
 9097 3 -15.03 102.47 -18.89 0.104 9096
 9098 3 -15.03 102.67 -18.81 0.106 9097
 9099 3 -15 102.77 -18.76 0.127 9098
 9100 3 -15.2 102.97 -18.64 0.069 9099
 9101 3 -15.22 102.97 -18.46 0.087 9100
 9102 3 -15.24 103.06 -18.4 0.057 9101
 9103 3 -15.3 103.17 -18.28 0.083 9102
 9104 3 -15.34 103.27 -18.3 0.064 9103
 9105 3 -15.43 103.47 -18.44 0.104 9104
 9106 3 -15.48 103.56 -18.51 0.055 9105
 9107 3 -15.17 102.97 -19.1 0.077 9099
 9108 3 -15.16 102.97 -19.24 0.094 9107
 9109 3 -15.15 102.97 -19.39 0.099 9108
 9110 3 -15.19 102.97 -19.62 0.095 9109
 9111 3 -15.18 102.97 -19.8 0.118 9110
 9112 3 -15.16 102.97 -19.9 0.159 9111
 9113 3 -14.89 102.86 -19.9 0.147 9112
 9114 3 -14.77 102.77 -19.99 0.174 9113
 9115 3 -14.57 102.77 -20.05 0.148 9114
 9116 3 -14.47 102.56 -20.03 0.092 9115
 9117 3 -14.33 102.56 -19.98 0.099 9116
 9118 3 -14.2 102.67 -19.99 0.107 9117
 9119 3 -14.05 102.77 -19.92 0.105 9118
 9120 3 -13.91 102.77 -19.83 0.082 9119
 9121 3 -13.77 102.77 -19.76 0.086 9120
 9122 3 -13.63 102.77 -19.73 0.084 9121
 9123 3 -13.49 102.77 -19.67 0.103 9122
 9124 3 -13.33 102.86 -19.62 0.069 9123
 9125 3 -13.15 102.77 -19.51 0.109 9124
 9126 3 -13.01 102.86 -19.37 0.093 9125
 9127 3 -12.86 102.67 -19.24 0.052 9126
 9128 3 -12.69 102.77 -19.08 0.08 9127
 9129 3 -12.5 102.86 -18.94 0.187 9128
 9130 3 -12.28 102.86 -18.98 0.177 9129
 9131 3 -12.02 102.77 -18.99 0.155 9130
 9132 3 -11.76 102.77 -19.01 0.088 9131
 9133 3 -11.63 102.86 -19.05 0.088 9132
 9134 3 -11.52 102.97 -19.06 0.098 9133
 9135 3 -11.42 103.06 -19.01 0.094 9134
 9136 3 -11.32 103.17 -19.03 0.106 9135
 9137 3 -11.19 103.17 -18.99 0.071 9136
 9138 3 -11.07 103.27 -18.98 0.096 9137
 9139 3 -11 103.26 -18.9 0.076 9138
 9140 3 -10.89 103.35 -18.74 0.092 9139
 9141 3 -10.78 103.35 -18.62 0.094 9140
 9142 3 -10.7 103.46 -18.51 0.091 9141
 9143 3 -10.56 103.46 -18.53 0.073 9142
 9144 3 -10.4 103.46 -18.55 0.094 9143
 9145 3 -10.2 103.46 -18.58 0.072 9144
 9146 3 -10.08 103.55 -18.55 0.000125 9145
 9147 3 -15.24 103.17 -20.03 0.093 9112
 9148 3 -15.23 103.36 -20.05 0.087 9147
 9149 3 -10.53 109.55 -14.54 0.168 8729
 9150 3 -10.34 109.55 -14.64 0.183 9149
 9151 3 -10.08 109.66 -14.73 0.154 9150
 9152 3 -9.92 109.55 -14.78 0.15 9151
 9153 3 -9.78 109.55 -14.83 0.138 9152
 9154 3 -9.68 109.66 -14.89 0.178 9153
 9155 3 -9.5 109.46 -14.89 0.147 9154
 9156 3 -9.34 109.35 -14.89 0.154 9155
 9157 3 -9.17 109.26 -14.9 0.156 9156
 9158 3 -8.97 109.16 -14.92 0.173 9157
 9159 3 -8.83 109.05 -14.87 0.177 9158
 9160 3 -8.75 108.96 -14.94 0.192 9159
 9161 3 -8.67 108.85 -14.98 0.243 9160
 9162 3 -8.5 108.76 -15.03 0.346 9161
 9163 3 -8.36 108.76 -15 0.427 9162
 9164 3 -8.26 108.66 -14.99 0.463 9163
 9165 3 -8.14 108.55 -14.71 0.473 9164
 9166 3 -8.06 108.46 -14.65 0.547 9165
 9167 3 -7.99 108.46 -14.56 0.595 9166
 9168 3 -7.7 108.85 -14.3 0.142 9167
 9169 3 -7.78 108.76 -14.06 0.111 9168
 9170 3 -7.86 108.85 -13.98 0.097 9169
 9171 3 -8 108.96 -13.81 0.127 9170
 9172 3 -8.02 109.07 -13.65 0.114 9171
 9173 3 -8.06 109.07 -13.53 0.071 9172
 9174 3 -8.07 109.16 -13.47 0.095 9173
 9175 3 -8.09 109.27 -13.41 0.101 9174
 9176 3 -8.13 109.57 -13.45 0.11 9175
 9177 3 -8.22 109.66 -13.39 0.097 9176
 9178 3 -7.75 108.26 -14.71 0.528 9167
 9179 3 -7.58 108.26 -14.82 0.471 9178
 9180 3 -7.45 108.16 -14.91 0.438 9179
 9181 3 -7.46 107.96 -14.97 0.434 9180
 9182 3 -7.46 107.85 -14.97 0.468 9181
 9183 3 -7.25 107.76 -14.65 0.375 9182
 9184 3 -7.5 107.66 -14.36 0.214 9183
 9185 3 -7.7 107.76 -14.17 0.084 9184
 9186 3 -7.78 107.76 -14.03 0.123 9185
 9187 3 -7.83 107.87 -13.84 0.098 9186
 9188 3 -7.92 107.87 -13.7 0.116 9187
 9189 3 -7.88 107.96 -13.56 0.102 9188
 9190 3 -7.74 107.96 -13.48 0.119 9189
 9191 3 -7.61 107.96 -13.41 0.106 9190
 9192 3 -6.86 107.66 -14.73 0.233 9183
 9193 3 -6.67 107.55 -14.69 0.201 9192
 9194 3 -6.5 107.46 -14.64 0.179 9193
 9195 3 -6.37 107.35 -14.57 0.194 9194
 9196 3 -6.15 107.16 -14.56 0.149 9195
 9197 3 -5.93 107.16 -14.51 0.189 9196
 9198 3 -5.79 107.16 -14.48 0.162 9197
 9199 3 -5.67 107.16 -14.41 0.148 9198
 9200 3 -5.51 107.16 -14.39 0.173 9199
 9201 3 -5.24 107.16 -14.48 0.183 9200
 9202 3 -5.04 107.16 -14.44 0.193 9201
 9203 3 -4.87 107.07 -14.37 0.206 9202
 9204 3 -4.62 107.07 -14.32 0.209 9203
 9205 3 -4.41 106.96 -14.26 0.18 9204
 9206 3 -4.25 106.96 -14.23 0.133 9205
 9207 3 -4.04 106.96 -14.13 0.132 9206
 9208 3 -3.85 106.87 -14.04 0.147 9207
 9209 3 -3.73 106.77 -13.99 0.141 9208
 9210 3 -3.58 106.77 -13.94 0.145 9209
 9211 3 -3.42 106.77 -13.91 0.142 9210
 9212 3 -3.27 106.77 -13.89 0.167 9211
 9213 3 -3.17 106.66 -13.79 0.143 9212
 9214 3 -3.06 106.57 -13.7 0.165 9213
 9215 3 -2.94 106.46 -13.61 0.185 9214
 9216 3 -2.79 106.37 -13.55 0.203 9215
 9217 3 -2.67 106.27 -13.51 0.167 9216
 9218 3 -2.54 106.16 -13.48 0.125 9217
 9219 3 -2.52 106.07 -13.41 0.161 9218
 9220 3 -2.42 105.87 -13.41 0.158 9219
 9221 3 -2.31 105.77 -13.49 0.214 9220
 9222 3 -2.27 105.87 -13.82 0.128 9221
 9223 3 -2.27 105.96 -13.89 0.105 9222
 9224 3 -2.19 105.96 -13.96 0.000125 9223
 9225 3 -2.29 105.66 -13.31 0.14 9221
 9226 3 -2.27 105.57 -13.21 0.127 9225
 9227 3 -2.25 105.46 -13.22 0.145 9226
 9228 3 -2.1 105.27 -13.13 0.153 9227
 9229 3 -1.96 105.16 -13.11 0.163 9228
 9230 3 -1.85 105.07 -13.01 0.158 9229
 9231 3 -1.73 104.96 -12.9 0.143 9230
 9232 3 -1.71 104.87 -12.76 0.145 9231
 9233 3 -1.58 104.77 -12.67 0.179 9232
 9234 3 -1.51 104.66 -12.58 0.142 9233
 9235 3 -1.36 104.66 -12.45 0.153 9234
 9236 3 -1.33 104.57 -12.39 0.152 9235
 9237 3 -1.34 104.37 -12.33 0.161 9236
 9238 3 -1.32 104.27 -12.29 0.193 9237
 9239 3 -1.28 104.07 -12.25 0.189 9238
 9240 3 -1.3 103.96 -12.19 0.188 9239
 9241 3 -1.24 103.77 -12.21 0.228 9240
 9242 3 -1.09 103.66 -12.2 0.243 9241
 9243 3 -1.05 103.57 -12.17 0.326 9242
 9244 3 -0.99 103.46 -12.14 0.422 9243
 9245 3 -0.88 103.37 -12.16 0.421 9244
 9246 3 -0.8 103.27 -12.15 0.465 9245
 9247 3 -0.12 103.66 -12.06 0.127 9246
 9248 3 0 103.66 -11.99 0.103 9247
 9249 3 0.07 103.66 -11.89 0.117 9248
 9250 3 0.19 103.66 -11.83 0.108 9249
 9251 3 0.32 103.66 -11.81 0.116 9250
 9252 3 0.45 103.57 -11.69 0.154 9251
 9253 3 0.56 103.57 -11.65 0.175 9252
 9254 3 0.66 103.57 -11.44 0.065 9253
 9255 3 0.73 103.66 -11.38 0.094 9254
 9256 3 0.84 103.77 -11.3 0.111 9255
 9257 3 1 103.87 -11.23 0.09 9256
 9258 3 1.13 103.87 -11.14 0.113 9257
 9259 3 1.27 103.87 -11.11 0.141 9258
 9260 3 1.42 103.87 -11.21 0.069 9259
 9261 3 0.72 103.37 -11.76 0.129 9253
 9262 3 0.96 103.27 -11.73 0.151 9261
 9263 3 1.12 103.16 -11.67 0.17 9262
 9264 3 1.37 103.16 -11.59 0.158 9263
 9265 3 1.62 103.16 -11.45 0.151 9264
 9266 3 1.83 103.07 -11.46 0.151 9265
 9267 3 1.97 102.96 -11.47 0.142 9266
 9268 3 2.17 102.96 -11.44 0.13 9267
 9269 3 2.34 102.87 -11.37 0.169 9268
 9270 3 2.48 102.87 -11.36 0.166 9269
 9271 3 2.63 102.87 -11.38 0.138 9270
 9272 3 2.77 102.87 -11.37 0.135 9271
 9273 3 2.92 102.87 -11.3 0.149 9272
 9274 3 3.07 102.86 -11.24 0.132 9273
 9275 3 3.3 102.76 -11.2 0.139 9274
 9276 3 3.44 102.76 -11.11 0.157 9275
 9277 3 3.59 102.76 -10.99 0.156 9276
 9278 3 3.73 102.76 -10.84 0.124 9277
 9279 3 3.84 102.65 -10.66 0.108 9278
 9280 3 3.94 102.65 -10.54 0.142 9279
 9281 3 4 102.56 -10.48 0.155 9280
 9282 3 4.09 102.45 -10.32 0.109 9281
 9283 3 4.1 102.26 -10.25 0.109 9282
 9284 3 4.12 102.15 -10.16 0.143 9283
 9285 3 4.14 102.06 -10.07 0.153 9284
 9286 3 4.33 101.95 -9.96 0.132 9285
 9287 3 4.45 101.95 -9.94 0.153 9286
 9288 3 4.64 101.86 -9.84 0.171 9287
 9289 3 4.66 101.65 -9.67 0.119 9288
 9290 3 4.75 101.45 -9.58 0.118 9289
 9291 3 4.88 101.36 -9.41 0.084 9290
 9292 3 4.96 101.26 -9.36 0.129 9291
 9293 3 5.03 101.15 -9.26 0.139 9292
 9294 3 5.09 101.06 -9.06 0.131 9293
 9295 3 5.2 101.06 -8.95 0.128 9294
 9296 3 5.22 100.95 -8.82 0.154 9295
 9297 3 4.93 101.06 -8.75 0.067 9296
 9298 3 4.81 101.15 -8.74 0.064 9297
 9299 3 4.75 101.26 -8.84 0.066 9298
 9300 3 4.63 101.26 -8.88 0.084 9299
 9301 3 4.51 101.26 -8.95 0.107 9300
 9302 3 4.35 101.26 -8.95 0.104 9301
 9303 3 4.25 101.26 -8.97 0.113 9302
 9304 3 4.09 101.45 -9.03 0.084 9303
 9305 3 5.42 100.76 -8.73 0.145 9296
 9306 3 5.51 100.65 -8.62 0.184 9305
 9307 3 5.53 100.56 -8.56 0.192 9306
 9308 3 5.87 100.56 -8.55 0.132 9307
 9309 3 5.97 100.56 -8.4 0.154 9308
 9310 3 6.18 100.56 -8.3 0.141 9309
 9311 3 6.38 100.65 -8.28 0.154 9310
 9312 3 6.53 100.65 -8.23 0.161 9311
 9313 3 6.62 100.76 -8.2 0.269 9312
 9314 3 6.67 100.76 -8.06 0.394 9313
 9315 3 6.7 100.86 -7.97 0.44 9314
 9316 3 6.84 100.86 -7.85 0.405 9315
 9317 3 6.97 100.86 -7.76 0.439 9316
 9318 3 7.14 100.76 -7.68 0.35 9317
 9319 3 7.38 100.76 -7.74 0.336 9318
 9320 3 7.59 100.86 -7.84 0.3 9319
 9321 3 7.87 100.95 -8.31 0.104 9320
 9322 3 7.92 100.95 -8.57 0.055 9321
 9323 3 5.46 100.26 -8.65 0.117 9307
 9324 3 5.47 100.15 -8.69 0.096 9323
 9325 3 5.5 100.06 -8.84 0.081 9324
 9326 3 5.47 99.89 -8.89 0.129 9325
 9327 3 5.39 99.75 -8.95 0.103 9326
 9328 3 5.38 99.54 -9.03 0.117 9327
 9329 3 5.38 99.45 -9.12 0.165 9328
 9330 3 5.38 99.4 -9.25 0.155 9329
 9331 3 5.28 99.31 -9.46 0.117 9330
 9332 3 5.2 99.28 -9.56 0.128 9331
 9333 3 5.01 99.32 -9.64 0.125 9332
 9334 3 4.88 99.31 -9.71 0.119 9333
 9335 3 4.71 99.28 -9.81 0.153 9334
 9336 3 4.5 99.26 -9.91 0.161 9335
 9337 3 4.39 99.22 -10.01 0.18 9336
 9338 3 4.29 99.14 -10.11 0.195 9337
 9339 3 4.13 99.09 -10.14 0.255 9338
 9340 3 4.42 98.93 -10.38 0.105 9339
 9341 3 4.38 98.9 -10.5 0.156 9340
 9342 3 4.05 99.03 -10.67 0.097 9341
 9343 3 4.38 98.62 -10.72 0.13 9341
 9344 3 4.46 98.51 -10.82 0.094 9343
 9345 3 4.67 98.51 -10.91 0.131 9344
 9346 3 4.83 98.61 -11.01 0.1 9345
 9347 3 4.96 98.65 -11.07 0.000125 9346
 9348 3 3.8 99.18 -10.13 0.13 9339
 9349 3 3.63 99.22 -10.06 0.108 9348
 9350 3 3.46 99.23 -9.99 0.138 9349
 9351 3 3.27 99.2 -9.94 0.115 9350
 9352 3 3.09 99.25 -9.9 0.112 9351
 9353 3 2.9 99.25 -9.89 0.133 9352
 9354 3 2.69 99.23 -9.87 0.139 9353
 9355 3 2.55 99.27 -9.89 0.105 9354
 9356 3 2.52 99.35 -9.83 0.035 9355
 9357 3 2.38 99.32 -9.8 0.154 9356
 9358 3 2.25 99.26 -9.81 0.138 9357
 9359 3 2.07 99.04 -9.91 0.11 9358
 9360 3 1.93 98.96 -9.96 0.118 9359
 9361 3 1.85 98.87 -9.88 0.084 9360
 9362 3 1.75 98.77 -9.95 0.089 9361
 9363 3 1.64 98.77 -10.06 0.106 9362
 9364 3 1.49 98.71 -10.11 0.09 9363
 9365 3 1.32 98.65 -10.14 0.096 9364
 9366 3 1.22 98.68 -10.19 0.147 9365
 9367 3 1.21 98.74 -10.32 0.17 9366
 9368 3 1 98.71 -10.36 0.119 9367
 9369 3 0.83 98.69 -10.39 0.118 9368
 9370 3 0.66 98.71 -10.4 0.101 9369
 9371 3 0.5 98.6 -10.36 0.084 9370
 9372 3 0.38 98.55 -10.33 0.088 9371
 9373 3 0.24 98.52 -10.33 0.119 9372
 9374 3 0.1 98.54 -10.3 0.109 9373
 9375 3 0 98.54 -10.23 0.13 9374
 9376 3 -0.17 98.41 -10.24 0.134 9375
 9377 3 -0.27 98.33 -10.28 0.115 9376
 9378 3 -0.38 98.33 -10.25 0.125 9377
 9379 3 -0.56 98.3 -10.21 0.124 9378
 9380 3 -0.72 98.32 -10.19 0.118 9379
 9381 3 -0.84 98.29 -10.16 0.074 9380
 9382 3 -0.97 98.21 -10.19 0.083 9381
 9383 3 -1.07 98.08 -10.11 0.117 9382
 9384 3 -1.2 98.08 -10.04 0.177 9383
 9385 3 -1.04 98.16 -9.94 0.067 9384
 9386 3 -1.42 98.04 -10.14 0.14 9384
 9387 3 -1.62 98.02 -10.17 0.116 9386
 9388 3 -1.76 97.93 -10.13 0.082 9387
 9389 3 -1.92 97.9 -10.14 0.108 9388
 9390 3 -2.08 97.77 -10.15 0.119 9389
 9391 3 -2.21 97.66 -10.14 0.131 9390
 9392 3 -2.42 97.6 -10.08 0.145 9391
 9393 3 -2.42 97.46 -9.89 0.098 9392
 9394 3 -2.48 97.46 -9.75 0.000125 9393
 9395 3 -2.56 97.57 -10.14 0.096 9392
 9396 3 -2.75 97.49 -10.17 0.108 9395
 9397 3 -2.91 97.46 -10.26 0.102 9396
 9398 3 -3.08 97.46 -10.28 0.128 9397
 9399 3 -3.25 97.46 -10.37 0.08 9398
 9400 3 -3.39 97.43 -10.46 0.083 9399
 9401 3 -3.5 97.41 -10.51 0.099 9400
 9402 3 -3.67 97.32 -10.56 0.098 9401
 9403 3 -3.79 97.27 -10.65 0.074 9402
 9404 3 -3.92 97.21 -10.7 0.114 9403
 9405 3 -4.04 97.18 -10.74 0.147 9404
 9406 3 -4.24 97.13 -10.79 0.133 9405
 9407 3 -4.49 97.04 -10.81 0.131 9406
 9408 3 -4.64 96.93 -10.87 0.127 9407
 9409 3 -4.84 96.85 -10.88 0.113 9408
 9410 3 -4.97 96.79 -10.98 0.124 9409
 9411 3 -5.09 96.68 -11.09 0.14 9410
 9412 3 -5.18 96.55 -11.25 0.173 9411
 9413 3 -5.31 96.46 -11.44 0.131 9412
 9414 3 -5.47 96.43 -11.53 0.118 9413
 9415 3 -5.62 96.38 -11.58 0.116 9414
 9416 3 -5.64 96.32 -11.76 0.104 9415
 9417 3 -5.67 96.29 -11.88 0.151 9416
 9418 3 -5.8 96.19 -11.96 0.173 9417
 9419 3 -5.93 96.1 -11.95 0.173 9418
 9420 3 -6.08 95.99 -11.89 0.129 9419
 9421 3 -6.19 95.91 -11.83 0.124 9420
 9422 3 -6.34 95.94 -11.89 0.073 9421
 9423 3 -6.41 95.98 -12.07 0.09 9422
 9424 3 -6.47 96.02 -12.15 0.188 9423
 9425 3 -6.59 95.99 -12.23 0.279 9424
 9426 3 -6.76 95.99 -12.25 0.326 9425
 9427 3 -6.93 95.85 -12.36 0.326 9426
 9428 3 -6.94 95.91 -12.47 0.368 9427
 9429 3 -7.08 95.88 -12.56 0.326 9428
 9430 3 -7.3 95.73 -12.7 0.279 9429
 9431 3 -7.39 95.66 -12.78 0.234 9430
 9432 3 -7.43 95.44 -12.73 0.173 9431
 9433 3 -7.67 95.27 -12.73 0.129 9432
 9434 3 -7.81 95.18 -12.74 0.14 9433
 9435 3 -8.01 95.01 -12.75 0.117 9434
 9436 3 -8.11 94.93 -12.8 0.119 9435
 9437 3 -8.28 94.9 -12.79 0.135 9436
 9438 3 -8.41 94.82 -12.8 0.128 9437
 9439 3 -8.52 94.73 -12.94 0.19 9438
 9440 3 -8.58 94.62 -13 0.234 9439
 9441 3 -8.62 94.52 -13.08 0.227 9440
 9442 3 -8.71 94.46 -13.26 0.241 9441
 9443 3 -8.86 94.35 -13.36 0.23 9442
 9444 3 -9 94.24 -13.42 0.132 9443
 9445 3 -9.07 94.13 -13.48 0.081 9444
 9446 3 -9.12 94.1 -13.65 0.094 9445
 9447 3 -9.18 93.91 -13.8 0.067 9446
 9448 3 -9.23 93.87 -13.92 0.05 9447
 9449 3 -9.31 93.79 -14.04 0.108 9448
 9450 3 -9.37 93.74 -14.11 0.113 9449
 9451 3 -9.52 93.68 -14.14 0.126 9450
 9452 3 -9.68 93.63 -14.23 0.12 9451
 9453 3 -9.84 93.71 -14.4 0.102 9452
 9454 3 -9.99 93.62 -14.61 0.113 9453
 9455 3 -10.15 93.6 -14.69 0.105 9454
 9456 3 -10.28 93.66 -14.73 0.097 9455
 9457 3 -10.43 93.6 -14.8 0.102 9456
 9458 3 -10.54 93.55 -14.87 0.065 9457
 9459 3 -10.68 93.57 -14.88 0.052 9458
 9460 3 -10.79 93.52 -14.92 0.109 9459
 9461 3 -10.91 93.44 -14.98 0.106 9460
 9462 3 -11.09 93.41 -15 0.09 9461
 9463 3 -11.23 93.37 -15.03 0.096 9462
 9464 3 -11.31 93.27 -15.06 0.1 9463
 9465 3 -11.43 93.21 -15.19 0.082 9464
 9466 3 -11.56 93.18 -15.26 0.122 9465
 9467 3 -11.76 93.18 -15.31 0.107 9466
 9468 3 -11.98 93.14 -15.38 0.08 9467
 9469 3 -12.11 93.2 -15.45 0.125 9468
 9470 3 -12.23 93.2 -15.48 0.161 9469
 9471 3 -12.46 93.14 -15.3 0.091 9470
 9472 3 -12.62 93.14 -15.28 0.115 9471
 9473 3 -12.75 93.05 -15.31 0.079 9472
 9474 3 -12.19 93.31 -15.57 0.107 9470
 9475 3 -8.84 94.85 -13.09 0.095 9440
 9476 3 -9.02 94.93 -13.19 0.086 9475
 9477 3 4.3 98.87 -10 0.09 9338
 9478 3 4.21 98.72 -10 0.096 9477
 9479 3 4.12 98.59 -10.01 0.056 9478
 9480 3 -1.14 102.96 -12.16 0.323 9246
 9481 3 -1.55 102.77 -12.19 0.165 9480
 9482 3 -1.69 102.57 -12.13 0.165 9481
 9483 3 -1.78 102.46 -12.22 0.227 9482
 9484 3 -1.87 102.27 -12.21 0.256 9483
 9485 3 -1.82 101.96 -12 0.136 9484
 9486 3 -1.88 101.77 -12.01 0.154 9485
 9487 3 -1.94 101.57 -11.98 0.14 9486
 9488 3 -2.02 101.46 -11.96 0.202 9487
 9489 3 -2 101.27 -11.9 0.22 9488
 9490 3 -1.79 101.07 -11.96 0.127 9489
 9491 3 -1.79 100.96 -11.97 0.149 9490
 9492 3 -1.94 100.77 -12.01 0.127 9491
 9493 3 -2.04 100.66 -12.01 0.104 9492
 9494 3 -2.12 100.46 -12.04 0.103 9493
 9495 3 -2.14 100.37 -12.14 0.16 9494
 9496 3 -2.1 100.16 -12.23 0.192 9495
 9497 3 -2.14 99.93 -12.19 0.101 9496
 9498 3 -2.08 99.82 -12.17 0.153 9497
 9499 3 -1.98 99.79 -12.11 0.234 9498
 9500 3 -1.83 99.76 -12.14 0.309 9499
 9501 3 -1.68 99.74 -12.09 0.349 9500
 9502 3 -1.59 99.74 -11.98 0.379 9501
 9503 3 -1.31 99.96 -11.79 0.09 9502
 9504 3 -1.11 99.91 -11.75 0.071 9503
 9505 3 -1.4 99.63 -11.98 0.435 9502
 9506 3 -1.78 100.16 -11.71 0.085 9505
 9507 3 -1.29 99.46 -11.98 0.453 9505
 9508 3 -1.15 99.32 -11.97 0.475 9507
 9509 3 -0.98 98.98 -11.92 0.464 9508
 9510 3 -0.48 99.35 -11.89 0.091 9509
 9511 3 -0.31 99.27 -11.81 0.095 9510
 9512 3 -1.3 98.43 -11.84 0.219 9509
 9513 3 -1.4 98.3 -11.89 0.164 9512
 9514 3 -1.29 98.18 -11.94 0.108 9513
 9515 3 -1.29 98.12 -12.06 0.106 9514
 9516 3 -1.29 98.16 -12.16 0.129 9515
 9517 3 -1.24 98.16 -12.31 0.145 9516
 9518 3 -1.28 98.16 -12.42 0.134 9517
 9519 3 -1.21 98.1 -12.56 0.088 9518
 9520 3 -1.27 97.99 -12.64 0.12 9519
 9521 3 -1.38 97.85 -12.66 0.136 9520
 9522 3 -1.47 97.71 -12.69 0.102 9521
 9523 3 -1.53 97.54 -12.75 0.082 9522
 9524 3 -1.67 97.4 -12.8 0.127 9523
 9525 3 -1.85 97.29 -12.88 0.112 9524
 9526 3 -2 97.23 -12.89 0.000125 9525
 9527 3 -2 100.16 -12.39 0.118 9496
 9528 3 -2 100.07 -12.56 0.097 9527
 9529 3 -2.08 100.16 -12.66 0.142 9528
 9530 3 -2.19 100.37 -12.84 0.089 9529
 9531 3 -2.23 100.46 -12.89 0.127 9530
 9532 3 -2.48 100.37 -12.81 0.074 9531
 9533 3 -2.54 100.46 -12.83 0.094 9532
 9534 3 -2.67 100.46 -12.74 0.146 9533
 9535 3 -2.81 100.57 -12.8 0.088 9534
 9536 3 -2.94 100.66 -12.82 0.048 9535
 9537 3 -3.1 100.66 -12.82 0.076 9536
 9538 3 -3.27 100.57 -12.81 0.09 9537
 9539 3 -3.37 100.57 -12.79 0.054 9538
 9540 3 -3.12 100.77 -12.84 0.084 9537
 9541 3 -3.14 100.87 -12.82 0.036 9540
 9542 3 -13.15 110.06 -14.64 0.133 8719
 9543 3 -13.25 110.17 -14.78 0.101 9542
 9544 3 -13.27 110.17 -14.89 0.16 9543
 9545 3 -13.39 110.17 -14.92 0.2 9544
 9546 3 -13.25 110.36 -14.84 0.128 9545
 9547 3 -13.07 110.36 -14.88 0.1 9546
 9548 3 -13.36 110.06 -15.04 0.147 9545
 9549 3 -13.7 110.06 -14.83 0.071 9548
 9550 3 -13.83 109.86 -14.89 0.096 9549
 9551 3 -13.9 109.77 -14.96 0.087 9550
 9552 3 -13.92 109.56 -14.9 0.079 9551
 9553 3 -13.92 109.36 -14.95 0.083 9552
 9554 3 -13.85 109.27 -15.03 0.088 9553
 9555 3 -13.83 109.06 -15.12 0.128 9554
 9556 3 -13.77 108.97 -15.14 0.132 9555
 9557 3 -13.6 108.77 -15.17 0.061 9556
 9558 3 -13.57 108.77 -14.99 0.09 9557
 9559 3 -13.49 108.67 -14.89 0.065 9558
 9560 3 -13.5 108.47 -14.82 0.084 9559
 9561 3 -13.53 108.36 -14.82 0.08 9560
 9562 3 -13.61 108.27 -14.75 0.075 9561
 9563 3 -13.75 108.06 -14.86 0.081 9562
 9564 3 -13.9 107.97 -14.89 0.106 9563
 9565 3 -13.98 107.77 -14.86 0.057 9564
 9566 3 -13.98 107.67 -14.84 0.056 9565
 9567 3 -13.33 109.97 -15.17 0.157 9548
 9568 3 -13.24 109.86 -15.47 0.14 9567
 9569 3 -13.24 109.77 -15.58 0.174 9568
 9570 3 -13.2 109.56 -15.72 0.188 9569
 9571 3 -13.13 109.47 -15.82 0.153 9570
 9572 3 -13.07 109.36 -15.91 0.15 9571
 9573 3 -13.15 109.27 -16.12 0.137 9572
 9574 3 -13.16 109.17 -16.31 0.122 9573
 9575 3 -13.1 109.17 -16.44 0.148 9574
 9576 3 -13.17 109.27 -16.62 0.106 9575
 9577 3 -13.14 109.36 -16.78 0.167 9576
 9578 3 -13.14 109.47 -16.9 0.17 9577
 9579 3 -12.97 109.27 -16.99 0.154 9578
 9580 3 -12.91 109.17 -17.01 0.218 9579
 9581 3 -12.98 109.17 -17.37 0.176 9580
 9582 3 -12.85 109.17 -17.46 0.096 9581
 9583 3 -12.72 109.17 -17.56 0.096 9582
 9584 3 -12.65 109.27 -17.67 0.111 9583
 9585 3 -12.56 109.36 -17.76 0.14 9584
 9586 3 -12.49 109.47 -17.94 0.079 9585
 9587 3 -12.44 109.36 -18.15 0.14 9586
 9588 3 -12.43 109.36 -18.3 0.124 9587
 9589 3 -12.58 109.47 -18.44 0.117 9588
 9590 3 -12.56 109.56 -18.6 0.154 9589
 9591 3 -12.47 109.56 -18.76 0.176 9590
 9592 3 -12.41 109.56 -18.92 0.147 9591
 9593 3 -12.32 109.56 -19.12 0.088 9592
 9594 3 -12.38 109.47 -19.21 0.121 9593
 9595 3 -12.43 109.36 -19.26 0.078 9594
 9596 3 -12.55 109.27 -19.33 0.114 9595
 9597 3 -12.61 109.27 -19.42 0.09 9596
 9598 3 -12.72 109.06 -19.51 0.098 9597
 9599 3 -12.78 109.06 -19.62 0.145 9598
 9600 3 -12.8 109.06 -19.78 0.109 9599
 9601 3 -12.83 108.97 -19.94 0.122 9600
 9602 3 -12.89 108.97 -20.1 0.146 9601
 9603 3 -12.78 108.77 -20.26 0.12 9602
 9604 3 -12.67 108.67 -20.35 0.112 9603
 9605 3 -12.58 108.56 -20.55 0.106 9604
 9606 3 -12.5 108.47 -20.67 0.098 9605
 9607 3 -12.45 108.36 -20.78 0.124 9606
 9608 3 -12.4 108.27 -20.87 0.167 9607
 9609 3 -12.41 108.17 -21.03 0.129 9608
 9610 3 -12.47 108.17 -21.19 0.098 9609
 9611 3 -12.36 108.06 -21.26 0.11 9610
 9612 3 -12.3 108.06 -21.37 0.107 9611
 9613 3 -12.2 107.97 -21.46 0.135 9612
 9614 3 -12.19 107.97 -21.56 0.157 9613
 9615 3 -12.27 107.86 -21.71 0.118 9614
 9616 3 -12.23 107.77 -21.81 0.13 9615
 9617 3 -12.25 107.67 -21.85 0.125 9616
 9618 3 -12.16 107.56 -21.96 0.091 9617
 9619 3 -12.24 107.56 -22.08 0.16 9618
 9620 3 -12.24 107.47 -22.17 0.202 9619
 9621 3 -12.2 107.27 -22.3 0.187 9620
 9622 3 -12.16 107.17 -22.4 0.192 9621
 9623 3 -12.13 106.97 -22.51 0.22 9622
 9624 3 -12 106.97 -22.58 0.252 9623
 9625 3 -12.03 106.77 -22.76 0.216 9624
 9626 3 -11.94 106.56 -22.69 0.084 9625
 9627 3 -11.83 106.56 -22.67 0.1 9626
 9628 3 -11.75 106.67 -22.62 0.079 9627
 9629 3 -11.68 106.67 -22.51 0.065 9628
 9630 3 -11.58 106.56 -22.49 0.075 9629
 9631 3 -12.05 106.86 -22.94 0.204 9625
 9632 3 -11.94 106.86 -23.21 0.163 9631
 9633 3 -12.01 106.86 -23.35 0.201 9632
 9634 3 -12.08 106.77 -23.46 0.248 9633
 9635 3 -12.17 106.67 -23.51 0.177 9634
 9636 3 -12.48 106.67 -23.44 0.119 9635
 9637 3 -12.6 106.56 -23.4 0.18 9636
 9638 3 -12.73 106.56 -23.37 0.246 9637
 9639 3 -12.39 106.27 -23.51 0.094 9638
 9640 3 -12.35 106.27 -23.64 0.075 9639
 9641 3 -12.27 106.06 -23.8 0.091 9640
 9642 3 -12.24 105.97 -23.92 0.114 9641
 9643 3 -12.25 105.77 -23.98 0.073 9642
 9644 3 -12.23 105.67 -24.03 0.077 9643
 9645 3 -12.23 105.56 -24.12 0.078 9644
 9646 3 -12.26 105.47 -24.26 0.15 9645
 9647 3 -12.23 105.56 -24.37 0.129 9646
 9648 3 -12.03 105.56 -24.48 0.092 9647
 9649 3 -11.88 105.67 -24.53 0.087 9648
 9650 3 -11.69 105.67 -24.53 0.096 9649
 9651 3 -11.56 105.67 -24.56 0.103 9650
 9652 3 -11.42 105.56 -24.64 0.086 9651
 9653 3 -11.34 105.56 -24.74 0.068 9652
 9654 3 -11.36 105.36 -24.87 0.106 9653
 9655 3 -11.36 105.27 -24.78 0.064 9654
 9656 3 -12.32 105.17 -24.28 0.121 9646
 9657 3 -12.5 104.97 -24.4 0.127 9656
 9658 3 -12.67 104.97 -24.49 0.089 9657
 9659 3 -12.83 104.97 -24.53 0.087 9658
 9660 3 -13.05 104.97 -24.51 0.101 9659
 9661 3 -13.2 104.97 -24.51 0.087 9660
 9662 3 -13.39 105.06 -24.51 0.068 9661
 9663 3 -13.08 106.67 -23.33 0.2 9638
 9664 3 -13.08 106.86 -23.26 0.209 9663
 9665 3 -12.85 107.06 -23.03 0.084 9664
 9666 3 -13.33 106.56 -23.46 0.086 9663
 9667 3 -13.49 106.47 -23.55 0.107 9666
 9668 3 -13.69 106.36 -23.56 0.125 9667
 9669 3 -13.83 106.36 -23.65 0.15 9668
 9670 3 -13.92 106.27 -23.76 0.143 9669
 9671 3 -13.92 106.27 -23.92 0.074 9670
 9672 3 -13.97 106.36 -24.08 0.1 9671
 9673 3 -14 106.47 -24.19 0.183 9672
 9674 3 -13.98 106.47 -24.3 0.216 9673
 9675 3 -13.85 106.77 -24.33 0.162 9674
 9676 3 -13.6 106.77 -24.44 0.105 9675
 9677 3 -13.45 106.86 -24.44 0.094 9676
 9678 3 -13.28 106.86 -24.42 0.117 9677
 9679 3 -13.03 106.97 -24.35 0.119 9678
 9680 3 -12.92 107.06 -24.4 0.086 9679
 9681 3 -12.69 107.17 -24.51 0.086 9680
 9682 3 -12.57 107.17 -24.51 0.088 9681
 9683 3 -12.53 107.27 -24.33 0.098 9682
 9684 3 -12.6 107.27 -24.19 0.085 9683
 9685 3 -12.7 107.36 -24.1 0.067 9684
 9686 3 -12.77 107.36 -23.99 0.073 9685
 9687 3 -13.98 106.27 -24.53 0.163 9674
 9688 3 -13.84 106.36 -24.65 0.122 9687
 9689 3 -13.72 106.36 -24.8 0.088 9688
 9690 3 -13.64 106.47 -24.96 0.097 9689
 9691 3 -13.72 106.47 -25.05 0.084 9690
 9692 3 -13.8 106.47 -25.12 0.059 9691
 9693 3 -13.81 106.56 -25.28 0.066 9692
 9694 3 -13.92 106.67 -25.37 0.077 9693
 9695 3 -13.48 109.27 -17.49 0.077 9582
 9696 3 -13.59 109.27 -17.46 0.076 9695
 9697 3 -13.32 109.17 -17.33 0.037 9581
 9698 3 -13.42 109.27 -17.35 0.083 9697
 9699 3 -13.58 109.27 -17.33 0.095 9698
 9700 3 -13.73 109.27 -17.37 0.062 9699
 9701 3 -13.83 109.27 -17.4 0.075 9700
 9702 3 -14.03 109.17 -17.39 0.062 9701
 9703 3 -14.09 109.27 -17.31 0.071 9702
 9704 3 -14.18 109.27 -17.24 0.097 9703
 9705 3 -14.42 109.36 -17.19 0.096 9704
 9706 3 -13.08 108.86 -16.78 0.097 9580
 9707 3 -12.6 109.06 -16.62 0.093 9706
 9708 3 -12.59 109.06 -16.49 0.118 9707
 9709 3 -12.41 109.06 -16.37 0.095 9708
 9710 3 -12.33 109.06 -16.26 0.085 9709
 9711 3 -13.17 109.67 -17.03 0.133 9578
 9712 3 -13.02 109.67 -17.15 0.124 9711
 9713 3 -12.72 109.77 -17.15 0.061 9712
 9714 3 -12.55 109.77 -17.15 0.103 9713
 9715 3 -12.41 109.77 -17.14 0.134 9714
 9716 3 -12.3 109.77 -17.24 0.143 9715
 9717 3 -12.24 109.86 -17.37 0.000125 9716
 9718 3 -13.28 109.86 -15.31 0.157 9567
 9719 3 -13.72 110.56 -13.67 0.056 8713
 9720 3 -13.78 110.67 -13.71 0.055 9719
 9721 3 -16.79 111.56 -6.46 0.096 8606
 9722 3 -16.84 111.67 -6.39 0.096 9721
 9723 3 -16.88 111.86 -6.3 0.104 9722
 9724 3 -16.86 111.98 -6.19 0.000125 9723
 9725 3 -23.7 110.68 -1.49 0.1 8368
 9726 3 -23.74 110.57 -1.6 0.179 9725
 9727 3 -23.86 110.98 -1.76 0.071 9726
 9728 3 -23.93 111.07 -1.77 0.081 9727
 9729 3 -23.92 111.18 -1.85 0.000125 9728
 9730 3 -23.54 110.37 -1.65 0.191 9726
 9731 3 -23.36 110.37 -1.75 0.067 9730
 9732 3 -23.31 110.28 -1.8 0.085 9731
 9733 3 -23.17 110.28 -1.84 0.111 9732
 9734 3 -22.93 110.28 -1.85 0.124 9733
 9735 3 -22.83 110.07 -1.98 0.084 9734
 9736 3 -22.84 109.98 -2.08 0.089 9735
 9737 3 -22.75 109.87 -2.22 0.085 9736
 9738 3 -22.65 109.87 -2.43 0.108 9737
 9739 3 -22.59 109.98 -2.56 0.042 9738
 9740 3 -23.4 110.07 -1.6 0.104 9730
 9741 3 -23.24 110.07 -1.54 0.117 9740
 9742 3 -23.15 109.98 -1.43 0.081 9741
 9743 3 -22.99 109.87 -1.53 0.117 9742
 9744 3 -22.86 109.78 -1.53 0.11 9743
 9745 3 -22.75 109.78 -1.41 0.106 9744
 9746 3 -22.61 109.57 -1.48 0.091 9745
 9747 3 -22.45 109.57 -1.5 0.113 9746
 9748 3 -22.24 109.48 -1.6 0.104 9747
 9749 3 -22.09 109.48 -1.68 0.111 9748
 9750 3 -21.86 109.48 -1.85 0.123 9749
 9751 3 -21.65 109.48 -1.91 0.114 9750
 9752 3 -21.43 109.48 -2 0.112 9751
 9753 3 -21.22 109.37 -2.1 0.132 9752
 9754 3 -21.06 109.37 -2.16 0.116 9753
 9755 3 -20.93 109.28 -2.23 0.155 9754
 9756 3 -20.61 109.18 -2.37 0.097 9755
 9757 3 -20.49 109.07 -2.5 0.077 9756
 9758 3 -20.38 109.07 -2.58 0.071 9757
 9759 3 -20.27 109.07 -2.62 0.126 9758
 9760 3 -20.15 109.18 -2.66 0.199 9759
 9761 3 -20.27 109.28 -2.81 0.12 9760
 9762 3 -20.34 109.28 -2.93 0.133 9761
 9763 3 -20.49 109.07 -2.89 0.14 9762
 9764 3 -20.54 108.78 -2.93 0.065 9763
 9765 3 -20.68 108.68 -2.85 0.093 9764
 9766 3 -19.88 108.87 -2.73 0.109 9760
 9767 3 -19.65 108.87 -2.75 0.116 9766
 9768 3 -19.54 108.78 -2.81 0.101 9767
 9769 3 -19.47 108.87 -2.95 0.000125 9768
 9770 3 -24.15 109.48 -0.66 0.213 8367
 9771 3 -24.09 109.28 -0.74 0.203 9770
 9772 3 -23.99 109.18 -0.77 0.189 9771
 9773 3 -23.93 108.98 -0.77 0.204 9772
 9774 3 -23.92 108.78 -0.67 0.206 9773
 9775 3 -23.95 108.68 -0.61 0.218 9774
 9776 3 -23.86 108.48 -0.65 0.193 9775
 9777 3 -23.68 108.28 -0.59 0.211 9776
 9778 3 -23.61 108.07 -0.55 0.171 9777
 9779 3 -23.58 107.98 -0.59 0.14 9778
 9780 3 -23.59 107.78 -0.49 0.179 9779
 9781 3 -23.58 107.68 -0.45 0.197 9780
 9782 3 -23.58 107.57 -0.44 0.141 9781
 9783 3 -23.61 107.37 -0.42 0.172 9782
 9784 3 -23.7 107.28 -0.31 0.183 9783
 9785 3 -23.79 107.07 -0.34 0.169 9784
 9786 3 -23.86 106.87 -0.38 0.23 9785
 9787 3 -24.15 106.87 -0.42 0.192 9786
 9788 3 -24.36 106.87 -0.42 0.193 9787
 9789 3 -24.52 106.78 -0.44 0.239 9788
 9790 3 -24.61 106.78 -0.52 0.282 9789
 9791 3 -24.74 106.68 -0.57 0.268 9790
 9792 3 -24.93 106.68 -0.57 0.245 9791
 9793 3 -25.11 106.57 -0.57 0.244 9792
 9794 3 -25.27 106.37 -0.56 0.239 9793
 9795 3 -25.4 106.28 -0.54 0.206 9794
 9796 3 -25.59 106.18 -0.44 0.21 9795
 9797 3 -25.77 106.18 -0.3 0.221 9796
 9798 3 -25.93 106.18 -0.27 0.215 9797
 9799 3 -26.11 106.07 -0.24 0.217 9798
 9800 3 -26.29 106.07 -0.02 0.187 9799
 9801 3 -26.45 106.07 0 0.19 9800
 9802 3 -26.54 105.98 0.07 0.184 9801
 9803 3 -26.67 105.87 0.27 0.18 9802
 9804 3 -26.79 105.87 0.33 0.193 9803
 9805 3 -26.83 105.87 0.53 0.205 9804
 9806 3 -26.88 105.98 0.67 0.272 9805
 9807 3 -26.84 106.37 0.56 0.111 9806
 9808 3 -26.9 106.57 0.53 0.111 9807
 9809 3 -26.99 106.78 0.51 0.078 9808
 9810 3 -27.09 106.87 0.55 0.066 9809
 9811 3 -27.15 107.07 0.55 0.059 9810
 9812 3 -27.15 107.18 0.49 0.079 9811
 9813 3 -27.02 105.78 0.83 0.166 9806
 9814 3 -27.09 105.68 0.92 0.215 9813
 9815 3 -27.18 105.57 1 0.242 9814
 9816 3 -27.25 105.57 1.27 0.176 9815
 9817 3 -27.25 105.57 1.41 0.19 9816
 9818 3 -27.27 105.57 1.6 0.165 9817
 9819 3 -27.38 105.48 1.71 0.16 9818
 9820 3 -27.49 105.57 1.81 0.159 9819
 9821 3 -27.56 105.48 1.9 0.131 9820
 9822 3 -27.61 105.48 2.03 0.168 9821
 9823 3 -27.74 105.37 2.19 0.182 9822
 9824 3 -27.99 105.18 2.42 0.233 9823
 9825 3 -28.2 105.07 2.57 0.231 9824
 9826 3 -28.34 104.98 2.76 0.246 9825
 9827 3 -28.59 104.87 2.92 0.201 9826
 9828 3 -28.84 104.79 3.07 0.149 9827
 9829 3 -29.02 104.79 3.15 0.191 9828
 9830 3 -29.18 104.79 3.24 0.281 9829
 9831 3 -29.34 104.79 3.23 0.352 9830
 9832 3 -29.42 104.79 3.32 0.45 9831
 9833 3 -29.52 104.79 3.38 0.519 9832
 9834 3 -29.7 104.88 3.38 0.558 9833
 9835 3 -29.86 104.88 3.4 0.582 9834
 9836 3 -30.04 104.88 3.42 0.525 9835
 9837 3 -30.13 105.08 3.55 0.504 9836
 9838 3 -30.34 104.99 3.46 0.484 9837
 9839 3 -30.43 105.19 3.42 0.493 9838
 9840 3 -30.24 105.28 2.59 0.18 9839
 9841 3 -29.99 105.48 2.51 0.11 9840
 9842 3 -30.09 105.37 2.32 0.091 9841
 9843 3 -30.09 105.37 2.13 0.098 9842
 9844 3 -30.02 105.48 2.05 0.108 9843
 9845 3 -29.93 105.57 2.03 0.104 9844
 9846 3 -29.97 105.57 1.93 0.122 9845
 9847 3 -30.11 105.48 1.81 0.077 9846
 9848 3 -30.27 105.57 1.68 0.083 9847
 9849 3 -30.42 105.68 1.61 0.097 9848
 9850 3 -30.47 105.57 1.52 0.062 9849
 9851 3 -30.47 105.07 2.51 0.146 9840
 9852 3 -30.49 104.98 2.44 0.175 9851
 9853 3 -30.79 105.18 2.38 0.053 9852
 9854 3 -30.84 105.28 2.3 0.058 9853
 9855 3 -30.95 105.28 2.32 0.063 9854
 9856 3 -31.08 105.28 2.32 0.056 9855
 9857 3 -31.06 105.18 2.11 0.077 9856
 9858 3 -30.72 105.29 3.63 0.369 9839
 9859 3 -30.95 105.29 3.53 0.34 9858
 9860 3 -31.24 105.08 3.59 0.203 9859
 9861 3 -31.49 105.08 3.61 0.189 9860
 9862 3 -31.67 104.99 3.63 0.145 9861
 9863 3 -31.84 104.88 3.69 0.141 9862
 9864 3 -31.95 104.99 3.74 0.176 9863
 9865 3 -32.05 104.79 3.84 0.199 9864
 9866 3 -32.21 104.88 3.96 0.16 9865
 9867 3 -32.52 105.08 3.86 0.112 9866
 9868 3 -32.77 104.99 3.88 0.138 9867
 9869 3 -32.92 105.08 3.86 0.156 9868
 9870 3 -33.06 105.2 3.8 0.154 9869
 9871 3 -33.17 105.2 3.71 0.136 9870
 9872 3 -33.34 105.3 3.61 0.132 9871
 9873 3 -33.41 105.5 3.55 0.15 9872
 9874 3 -33.49 105.59 3.49 0.166 9873
 9875 3 -33.62 105.58 3.4 0.206 9874
 9876 3 -33.67 105.58 3.28 0.283 9875
 9877 3 -34.02 105.8 3.55 0.161 9876
 9878 3 -34.2 105.8 3.55 0.189 9877
 9879 3 -34.31 105.99 3.51 0.189 9878
 9880 3 -34.46 105.99 3.51 0.264 9879
 9881 3 -34.24 106.38 3.3 0.121 9880
 9882 3 -34.16 106.49 3.21 0.095 9881
 9883 3 -34.2 106.49 3.09 0.13 9882
 9884 3 -34.17 106.69 3.03 0.164 9883
 9885 3 -34.13 106.69 2.92 0.156 9884
 9886 3 -34.13 106.69 2.8 0.213 9885
 9887 3 -33.99 106.79 2.67 0.173 9886
 9888 3 -33.99 106.88 2.57 0.208 9887
 9889 3 -33.91 106.99 2.51 0.251 9888
 9890 3 -33.82 106.88 2.4 0.316 9889
 9891 3 -33.74 106.99 2.32 0.373 9890
 9892 3 -33.74 106.99 2.21 0.393 9891
 9893 3 -34.01 106.88 1.91 0.301 9892
 9894 3 -34.51 106.99 1.86 0.07 9893
 9895 3 -34.7 107.08 1.87 0.103 9894
 9896 3 -34.85 107.08 1.86 0.125 9895
 9897 3 -34.94 107.19 1.75 0.152 9896
 9898 3 -35.09 107.19 1.87 0.143 9897
 9899 3 -35.34 107.08 1.99 0.088 9898
 9900 3 -35.45 107.08 1.95 0.06 9899
 9901 3 -34.87 107.38 1.68 0.086 9898
 9902 3 -34.8 107.49 1.62 0.109 9901
 9903 3 -34.7 107.69 1.55 0.063 9902
 9904 3 -34.63 107.79 1.46 0.075 9903
 9905 3 -34.53 107.79 1.46 0.073 9904
 9906 3 -34.34 107.79 1.52 0.103 9905
 9907 3 -34.14 107.79 1.47 0.097 9906
 9908 3 -33.84 107.88 1.45 0.086 9907
 9909 3 -33.71 107.88 1.47 0.042 9908
 9910 3 -33.89 106.79 1.71 0.156 9893
 9911 3 -33.84 106.79 1.56 0.16 9910
 9912 3 -33.87 106.79 1.44 0.126 9911
 9913 3 -33.88 106.88 1.33 0.119 9912
 9914 3 -33.89 106.99 1.19 0.166 9913
 9915 3 -33.8 106.79 1.06 0.111 9914
 9916 3 -33.71 106.69 0.96 0.134 9915
 9917 3 -33.77 106.69 0.78 0.162 9916
 9918 3 -33.8 106.69 0.46 0.123 9917
 9919 3 -33.81 106.69 0.29 0.169 9918
 9920 3 -33.92 106.49 0.19 0.125 9919
 9921 3 -33.87 106.49 0 0.165 9920
 9922 3 -33.88 106.38 -0.15 0.189 9921
 9923 3 -33.84 106.29 -0.32 0.204 9922
 9924 3 -33.95 106.19 -0.49 0.211 9923
 9925 3 -34.03 106.19 -0.64 0.208 9924
 9926 3 -34.02 106.08 -0.76 0.206 9925
 9927 3 -34.09 105.99 -0.88 0.239 9926
 9928 3 -34.14 105.99 -0.98 0.246 9927
 9929 3 -34.13 105.99 -1.13 0.18 9928
 9930 3 -34.19 106.08 -1.35 0.104 9929
 9931 3 -34.28 106.08 -1.41 0.118 9930
 9932 3 -34.21 106.08 -1.6 0.326 9931
 9933 3 -34.59 105.58 -1.74 0.119 9932
 9934 3 -34.76 105.49 -1.84 0.093 9933
 9935 3 -34.89 105.49 -1.91 0.102 9934
 9936 3 -34.98 105.38 -1.98 0.117 9935
 9937 3 -34.98 105.38 -2.1 0.117 9936
 9938 3 -34.99 105.29 -2.31 0.061 9937
 9939 3 -35.09 105.19 -2.39 0.083 9938
 9940 3 -35.07 105.19 -2.5 0.086 9939
 9941 3 -35.06 105.08 -2.62 0.144 9940
 9942 3 -35.02 105.08 -2.75 0.21 9941
 9943 3 -35.09 104.99 -2.79 0.227 9942
 9944 3 -35.13 104.79 -2.87 0.206 9943
 9945 3 -35.19 104.79 -2.95 0.218 9944
 9946 3 -35.42 104.69 -2.98 0.073 9945
 9947 3 -35.48 104.58 -3.08 0.093 9946
 9948 3 -35.59 104.38 -3.04 0.081 9947
 9949 3 -33.8 106.38 -1.83 0.223 9932
 9950 3 -33.74 106.49 -2 0.2 9949
 9951 3 -33.76 106.49 -2.35 0.135 9950
 9952 3 -33.67 106.58 -2.56 0.115 9951
 9953 3 -33.6 106.58 -2.7 0.13 9952
 9954 3 -33.59 106.69 -2.75 0.039 9953
 9955 3 -33.8 106.88 0.13 0.082 9919
 9956 3 -33.69 106.88 0.01 0.093 9955
 9957 3 -33.55 106.88 0 0.056 9956
 9958 3 -33.42 106.88 -0.02 0.07 9957
 9959 3 -33.94 107.19 1.09 0.076 9914
 9960 3 -33.99 107.29 1.01 0.109 9959
 9961 3 -34.01 107.29 0.9 0.102 9960
 9962 3 -33.98 107.19 0.88 0.000125 9961
 9963 3 -34.52 106.58 2.96 0.083 9886
 9964 3 -34.7 106.58 3.01 0.088 9963
 9965 3 -34.81 106.49 2.94 0.111 9964
 9966 3 -35.06 106.38 3.09 0.121 9965
 9967 3 -35.13 106.29 3.24 0.122 9966
 9968 3 -35.3 106.19 3.38 0.091 9967
 9969 3 -34.67 105.8 3.57 0.216 9880
 9970 3 -34.82 105.69 3.57 0.219 9969
 9971 3 -35.02 105.5 3.65 0.119 9970
 9972 3 -35.12 105.39 3.65 0.124 9971
 9973 3 -35.2 105.38 3.55 0.153 9972
 9974 3 -35.27 105.29 3.49 0.131 9973
 9975 3 -35.34 105.19 3.4 0.125 9974
 9976 3 -35.38 105.08 3.26 0.138 9975
 9977 3 -35.49 104.99 3.15 0.134 9976
 9978 3 -35.49 104.99 3.03 0.134 9977
 9979 3 -35.52 104.79 2.99 0.113 9978
 9980 3 -35.53 104.69 2.88 0.144 9979
 9981 3 -35.59 104.69 2.76 0.156 9980
 9982 3 -35.74 104.58 2.74 0.133 9981
 9983 3 -35.84 104.49 2.61 0.171 9982
 9984 3 -35.98 104.38 2.49 0.152 9983
 9985 3 -36.06 104.19 2.34 0.165 9984
 9986 3 -36.17 103.88 2.38 0.159 9985
 9987 3 -36.24 103.79 2.38 0.148 9986
 9988 3 -36.24 103.69 2.28 0.133 9987
 9989 3 -36.31 103.58 2.26 0.133 9988
 9990 3 -36.35 103.38 2.15 0.15 9989
 9991 3 -36.41 103.29 2.11 0.154 9990
 9992 3 -36.55 103.08 2.07 0.138 9991
 9993 3 -36.57 102.79 2.03 0.114 9992
 9994 3 -36.6 102.69 2.01 0.139 9993
 9995 3 -36.64 102.58 1.96 0.133 9994
 9996 3 -36.62 102.38 1.86 0.119 9995
 9997 3 -36.56 102.29 1.83 0.16 9996
 9998 3 -36.64 102.19 1.63 0.128 9997
 9999 3 -36.74 102.08 1.51 0.156 9998
 10000 3 -36.92 101.99 1.5 0.188 9999
 10001 3 -37.07 101.99 1.36 0.227 10000
 10002 3 -37.21 101.99 1.41 0.268 10001
 10003 3 -37.26 101.79 1.41 0.278 10002
 10004 3 -37.32 101.58 1.35 0.335 10003
 10005 3 -37.42 101.49 1.29 0.382 10004
 10006 3 -37.52 101.38 1.18 0.425 10005
 10007 3 -37.67 101.29 1.14 0.439 10006
 10008 3 -37.81 101.29 1.15 0.417 10007
 10009 3 -37.91 101.08 1.31 0.359 10008
 10010 3 -37.94 100.99 1.35 0.374 10009
 10011 3 -37.92 100.79 1.83 0.106 10010
 10012 3 -38.12 100.79 1.9 0.145 10011
 10013 3 -38.21 100.79 1.95 0.207 10012
 10014 3 -38.39 100.58 1.8 0.078 10013
 10015 3 -38.28 100.49 1.79 0.106 10014
 10016 3 -38.31 100.38 1.74 0.088 10015
 10017 3 -38.41 100.19 1.77 0.089 10016
 10018 3 -38.44 100.08 1.74 0.033 10017
 10019 3 -38.12 100.88 2.17 0.118 10013
 10020 3 -38.13 100.79 2.28 0.145 10019
 10021 3 -38.17 100.79 2.44 0.156 10020
 10022 3 -38.14 100.69 2.61 0.087 10021
 10023 3 -38.23 100.69 2.74 0.099 10022
 10024 3 -38.31 100.69 2.82 0.087 10023
 10025 3 -38.35 100.69 2.92 0.117 10024
 10026 3 -38.45 100.69 3.01 0.042 10025
 10027 3 -38.44 100.69 3.15 0.074 10026
 10028 3 -38.49 100.69 3.24 0.11 10027
 10029 3 -38.52 100.58 3.36 0.078 10028
 10030 3 -38.49 100.58 3.46 0.063 10029
 10031 3 -38.13 100.88 1.19 0.192 10010
 10032 3 -38.28 100.79 1.22 0.129 10031
 10033 3 -38.44 100.79 1.14 0.123 10032
 10034 3 -38.52 100.79 1.01 0.125 10033
 10035 3 -38.59 100.79 0.92 0.119 10034
 10036 3 -38.73 100.69 0.91 0.112 10035
 10037 3 -38.84 100.69 0.82 0.115 10036
 10038 3 -38.99 100.58 0.79 0.102 10037
 10039 3 -39.12 100.58 0.74 0.128 10038
 10040 3 -39.24 100.58 0.75 0.131 10039
 10041 3 -39.28 100.58 1.04 0.09 10040
 10042 3 -39.38 100.58 1.11 0.083 10041
 10043 3 -39.52 100.49 1.17 0.045 10042
 10044 3 -39.62 100.49 1.22 0.112 10043
 10045 3 -39.7 100.38 1.31 0.109 10044
 10046 3 -39.84 100.29 1.35 0.000125 10045
 10047 3 -39.32 100.58 0.57 0.134 10040
 10048 3 -39.37 100.58 0.45 0.151 10047
 10049 3 -39.39 100.58 0.27 0.107 10048
 10050 3 -39.35 100.58 0.13 0.126 10049
 10051 3 -39.34 100.69 0.04 0.149 10050
 10052 3 -39.2 100.69 0 0.178 10051
 10053 3 -38.96 100.79 0.21 0.098 10052
 10054 3 -39.28 100.69 -0.21 0.13 10052
 10055 3 -39.27 100.69 -0.33 0.136 10054
 10056 3 -39.17 100.79 -0.42 0.135 10055
 10057 3 -39.06 100.88 -0.55 0.105 10056
 10058 3 -38.96 100.88 -0.65 0.131 10057
 10059 3 -38.85 100.88 -0.65 0.174 10058
 10060 3 -38.78 100.99 -0.73 0.238 10059
 10061 3 -38.63 101.19 -0.56 0.075 10060
 10062 3 -38.39 101.19 -0.71 0.104 10061
 10063 3 -38.34 101.29 -0.82 0.126 10062
 10064 3 -38.24 101.38 -0.92 0.097 10063
 10065 3 -38.14 101.38 -0.91 0.000125 10064
 10066 3 -38.71 100.99 -0.98 0.104 10060
 10067 3 -38.62 100.99 -1.08 0.16 10066
 10068 3 -38.67 100.99 -1.27 0.147 10067
 10069 3 -38.71 100.99 -1.46 0.117 10068
 10070 3 -38.77 100.99 -1.58 0.072 10069
 10071 3 -38.74 100.99 -1.71 0.105 10070
 10072 3 -38.76 100.88 -1.8 0.111 10071
 10073 3 -38.7 100.79 -1.86 0.083 10072
 10074 3 -38.8 100.69 -2 0.129 10073
 10075 3 -38.84 100.58 -2.14 0.122 10074
 10076 3 -38.95 100.49 -2.23 0.099 10075
 10077 3 -38.98 100.49 -2.33 0.144 10076
 10078 3 -38.89 100.69 -2.35 0.098 10077
 10079 3 -38.92 100.79 -2.33 0.067 10078
 10080 3 -39.01 100.29 -2.39 0.128 10077
 10081 3 -39.1 100.19 -2.47 0.122 10080
 10082 3 -39.27 100.19 -2.58 0.19 10081
 10083 3 -39.34 100.29 -2.83 0.152 10082
 10084 3 -39.51 100.19 -2.97 0.097 10083
 10085 3 -39.59 99.99 -3.04 0.119 10084
 10086 3 -39.67 99.88 -3.12 0.116 10085
 10087 3 -39.7 99.8 -3.27 0.111 10086
 10088 3 -39.7 99.63 -3.39 0.138 10087
 10089 3 -39.7 99.44 -3.52 0.129 10088
 10090 3 -39.87 99.32 -3.64 0.135 10089
 10091 3 -39.95 99.16 -3.72 0.153 10090
 10092 3 -40.02 99.13 -3.85 0.169 10091
 10093 3 -40.32 99.15 -3.62 0.1 10092
 10094 3 -40.34 99.13 -3.52 0.067 10093
 10095 3 -39.88 99.1 -4.06 0.099 10092
 10096 3 -39.85 99.02 -4.21 0.093 10095
 10097 3 -39.88 98.91 -4.27 0.093 10096
 10098 3 -39.84 98.74 -4.34 0.102 10097
 10099 3 -39.94 98.57 -4.35 0.138 10098
 10100 3 -39.98 98.43 -4.3 0.132 10099
 10101 3 -39.95 98.19 -4.28 0.072 10100
 10102 3 -39.96 98.07 -4.32 0.059 10101
 10103 3 -40.01 97.97 -4.39 0.087 10102
 10104 3 -39.44 100.19 -2.37 0.063 10082
 10105 3 -39.42 100.29 -2.27 0.109 10104
 10106 3 -39.42 100.38 -2.2 0.078 10105
 10107 3 -37.27 102.38 1.01 0.123 10002
 10108 3 -37.42 102.49 0.97 0.104 10107
 10109 3 -37.34 102.79 0.92 0.058 10108
 10110 3 -36.39 102.29 1.93 0.135 9997
 10111 3 -36.38 102.08 1.93 0.205 10110
 10112 3 -36.21 101.88 2.01 0.247 10111
 10113 3 -36.05 101.88 2.15 0.17 10112
 10114 3 -35.91 101.79 2.17 0.191 10113
 10115 3 -35.59 101.99 2.11 0.051 10114
 10116 3 -35.39 102.08 2.03 0.079 10115
 10117 3 -36.09 101.49 2.28 0.082 10114
 10118 3 -36.2 101.38 2.3 0.084 10117
 10119 3 -36.12 101.29 2.36 0.081 10118
 10120 3 -36.09 101.29 2.53 0.088 10119
 10121 3 -36.19 101.29 2.61 0.079 10120
 10122 3 -36.24 104.19 2.11 0.073 9985
 10123 3 -36.3 104.08 2.19 0.085 10122
 10124 3 -35.57 104.79 2.51 0.071 9981
 10125 3 -35.59 104.88 2.34 0.086 10124
 10126 3 -35.56 104.99 2.23 0.109 10125
 10127 3 -35.42 105.08 2.26 0.061 10126
 10128 3 -35.42 105.19 2.15 0.074 10127
 10129 3 -33.42 105.58 2.94 0.126 9876
 10130 3 -33.27 105.69 2.78 0.092 10129
 10131 3 -33.17 105.58 2.65 0.076 10130
 10132 3 -33.14 105.49 2.53 0.058 10131
 10133 3 -33.09 105.49 2.38 0.096 10132
 10134 3 -33.09 105.38 2.24 0.108 10133
 10135 3 -32.99 105.29 2.11 0.081 10134
 10136 3 -32.95 105.29 1.99 0.143 10135
 10137 3 -32.92 105.19 1.88 0.121 10136
 10138 3 -32.94 104.99 1.86 0.125 10137
 10139 3 -32.95 104.79 1.8 0.072 10138
 10140 3 -32.92 104.69 1.74 0.067 10139
 10141 3 -32.85 104.58 1.69 0.088 10140
 10142 3 -32.59 104.58 1.57 0.11 10141
 10143 3 -33.12 104.49 1.74 0.093 10141
 10144 3 -33.02 104.38 1.75 0.124 10143
 10145 3 -32.92 104.29 1.51 0.062 10144
 10146 3 -32.78 104.29 1.43 0.059 10145
 10147 3 -32.7 104.29 1.36 0.117 10146
 10148 3 -32.03 104.69 4.32 0.091 9866
 10149 3 -32.02 104.58 4.33 0.116 10148
 10150 3 -31.95 104.49 4.4 0.152 10149
 10151 3 -32.02 104.29 4.25 0.108 10150
 10152 3 -32.16 104.19 4.36 0.087 10151
 10153 3 -32.17 104.08 4.4 0.094 10152
 10154 3 -32.19 103.88 4.4 0.076 10153
 10155 3 -32.21 103.58 4.44 0.072 10154
 10156 3 -31.96 104.29 3.99 0.107 10151
 10157 3 -31.88 104.29 3.9 0.133 10156
 10158 3 -31.84 104.19 3.82 0.087 10157
 10159 3 -31.79 104.19 3.69 0.071 10158
 10160 3 -31.72 104.08 3.55 0.097 10159
 10161 3 -31.58 104.08 3.51 0.09 10160
 10162 3 -31.5 104.08 3.34 0.07 10161
 10163 3 -31.7 104.58 4.6 0.111 10150
 10164 3 -31.65 104.58 4.72 0.000125 10163
 10165 3 -32.19 104.58 3.65 0.095 9865
 10166 3 -32.3 104.58 3.59 0.096 10165
 10167 3 -32.17 104.38 3.42 0.112 10166
 10168 3 -32.07 104.48 3.26 0.106 10167
 10169 3 -31.99 104.48 3.11 0.1 10168
 10170 3 -31.9 104.48 2.96 0.091 10169
 10171 3 -31.84 104.57 2.82 0.163 10170
 10172 3 -31.74 104.57 2.73 0.213 10171
 10173 3 -32.02 104.28 2.59 0.108 10172
 10174 3 -32.19 104.37 2.61 0.071 10173
 10175 3 -31.43 104.68 2.82 0.124 10172
 10176 3 -31.11 104.78 2.71 0.101 10175
 10177 3 -31 104.87 2.67 0.084 10176
 10178 3 -30.84 105.88 3.28 0.103 9859
 10179 3 -30.81 105.99 3.24 0.102 10178
 10180 3 -30.88 106.19 3.26 0.055 10179
 10181 3 -30.74 106.29 3.26 0.06 10180
 10182 3 -30.7 106.38 3.28 0.1 10181
 10183 3 -30.63 106.49 3.32 0.119 10182
 10184 3 -30.54 106.57 3.15 0.083 10183
 10185 3 -29.25 104.19 3.88 0.149 9833
 10186 3 -29.27 103.99 4.07 0.168 10185
 10187 3 -29.31 103.79 4.19 0.15 10186
 10188 3 -29.38 103.69 4.28 0.128 10187
 10189 3 -27.2 105.28 0.87 0.143 9815
 10190 3 -27.29 105.18 0.81 0.123 10189
 10191 3 -27.4 105.07 0.77 0.129 10190
 10192 3 -27.49 104.98 0.74 0.132 10191
 10193 3 -27.67 104.98 0.71 0.151 10192
 10194 3 -27.86 105.07 0.71 0.106 10193
 10195 3 -28.02 105.18 0.71 0.064 10194
 10196 3 -28.24 105.18 0.75 0.089 10195
 10197 3 -28.42 105.18 0.79 0.089 10196
 10198 3 -28.54 105.18 0.92 0.081 10197
 10199 3 -28.7 105.18 0.99 0.078 10198
 10200 3 -28.79 105.28 0.91 0.103 10199
 10201 3 -27.74 104.78 0.55 0.184 10193
 10202 3 -27.84 104.57 0.39 0.212 10201
 10203 3 -27.95 104.57 0.26 0.177 10202
 10204 3 -28.2 104.48 0.13 0.132 10203
 10205 3 -28.36 104.37 0.13 0.141 10204
 10206 3 -28.5 104.37 0.06 0.19 10205
 10207 3 -28.7 104.28 0 0.254 10206
 10208 3 -28.81 104.18 0 0.121 10207
 10209 3 -28.97 104.28 -0.05 0.121 10208
 10210 3 -29.13 104.28 0 0.135 10209
 10211 3 -29.33 104.28 0.01 0.099 10210
 10212 3 -29.47 104.28 0.12 0.101 10211
 10213 3 -29.61 104.28 0.18 0.000125 10212
 10214 3 -28.61 103.98 -0.3 0.124 10207
 10215 3 -28.61 103.78 -0.3 0.137 10214
 10216 3 -28.65 103.68 -0.32 0.168 10215
 10217 3 -28.63 103.48 -0.33 0.134 10216
 10218 3 -28.63 103.37 -0.48 0.117 10217
 10219 3 -28.56 103.37 -0.57 0.143 10218
 10220 3 -28.56 103.37 -0.81 0.127 10219
 10221 3 -28.5 103.37 -0.91 0.111 10220
 10222 3 -28.49 103.28 -1.01 0.11 10221
 10223 3 -28.54 103.18 -1.08 0.112 10222
 10224 3 -28.52 103.18 -1.2 0.122 10223
 10225 3 -28.5 103.07 -1.34 0.138 10224
 10226 3 -28.52 103.07 -1.46 0.172 10225
 10227 3 -28.38 102.87 -1.5 0.124 10226
 10228 3 -28.34 102.78 -1.55 0.122 10227
 10229 3 -28.31 102.68 -1.6 0.191 10228
 10230 3 -28.36 102.48 -1.74 0.24 10229
 10231 3 -28.38 102.37 -1.87 0.278 10230
 10232 3 -28.38 102.28 -1.94 0.322 10231
 10233 3 -28.61 101.98 -1.85 0.237 10232
 10234 3 -28.65 101.87 -1.8 0.23 10233
 10235 3 -28.59 101.68 -1.81 0.199 10234
 10236 3 -28.36 101.48 -1.88 0.13 10235
 10237 3 -28.33 101.37 -1.96 0.083 10236
 10238 3 -28.31 101.28 -1.92 0.119 10237
 10239 3 -28.24 101.07 -1.95 0.09 10238
 10240 3 -28.22 100.87 -2.02 0.061 10239
 10241 3 -28.15 100.78 -2.02 0.103 10240
 10242 3 -28.15 100.68 -1.98 0.141 10241
 10243 3 -28.09 100.68 -1.88 0.216 10242
 10244 3 -27.97 100.37 -2.12 0.074 10243
 10245 3 -27.9 100.28 -2.1 0.075 10244
 10246 3 -27.88 100.78 -1.68 0.103 10243
 10247 3 -28.06 101.48 -1.9 0.109 10236
 10248 3 -27.99 101.37 -1.94 0.09 10247
 10249 3 -27.9 101.28 -1.96 0.127 10248
 10250 3 -27.99 100.98 -2.12 0.078 10249
 10251 3 -28 100.78 -2.14 0.043 10250
 10252 3 -27.92 102.37 -2.39 0.129 10232
 10253 3 -27.74 102.28 -2.45 0.134 10252
 10254 3 -27.49 102.37 -2.47 0.152 10253
 10255 3 -27.38 102.57 -2.56 0.112 10254
 10256 3 -27.4 102.68 -2.64 0.136 10255
 10257 3 -27.4 102.87 -2.66 0.051 10256
 10258 3 -27.34 102.98 -2.7 0.095 10257
 10259 3 -27.4 103.07 -2.81 0.121 10258
 10260 3 -27.52 103.18 -2.79 0.074 10259
 10261 3 -27.61 103.28 -2.89 0.054 10260
 10262 3 -27.72 103.37 -2.87 0.092 10261
 10263 3 -27.77 103.57 -2.93 0.07 10262
 10264 3 -27.84 103.68 -3.1 0.146 10263
 10265 3 -27.81 103.87 -3.2 0.122 10264
 10266 3 -27.84 103.98 -3.29 0.000125 10265
 10267 3 -28.13 103.68 -3.04 0.059 10264
 10268 3 -28.24 103.57 -2.98 0.137 10267
 10269 3 -28.15 103.37 -2.91 0.105 10268
 10270 3 -27.43 104.48 0.41 0.079 10202
 10271 3 -27.27 104.48 0.41 0.088 10270
 10272 3 -27.13 104.48 0.46 0.079 10271
 10273 3 -27.04 104.28 0.49 0.071 10272
 10274 3 -26.95 104.07 0.5 0.081 10273
 10275 3 -26.86 103.98 0.51 0.106 10274
 10276 3 -26.72 103.78 0.51 0.077 10275
 10277 3 -23.77 107.37 -0.03 0.108 9784
 10278 3 -23.65 107.28 -0.03 0.121 10277
 10279 3 -23.54 107.28 0.01 0.102 10278
 10280 3 -23.36 107.28 0.04 0.098 10279
 10281 3 -23.18 107.28 0.13 0.061 10280
 10282 3 -23.11 107.18 0.21 0.074 10281
 10283 3 -26.51 111.78 2.65 0.552 6783
 10284 3 -26.76 111.78 2.59 0.471 10283
 10285 3 -27.03 111.78 2.55 0.399 10284
 10286 3 -27.35 111.78 2.51 0.401 10285
 10287 3 -27.56 111.68 2.34 0.448 10286
 10288 3 -27.74 111.68 2.28 0.395 10287
 10289 3 -28.02 111.57 2.24 0.368 10288
 10290 3 -28.15 111.57 2.19 0.34 10289
 10291 3 -28.4 111.57 2.19 0.341 10290
 10292 3 -28.47 111.48 2.05 0.354 10291
 10293 3 -28.7 111.57 2.05 0.321 10292
 10294 3 -28.77 111.48 1.93 0.317 10293
 10295 3 -28.93 111.48 1.88 0.332 10294
 10296 3 -29.09 111.48 1.82 0.322 10295
 10297 3 -29.17 111.37 1.7 0.321 10296
 10298 3 -29.27 111.28 1.59 0.282 10297
 10299 3 -29.27 111.48 1.46 0.339 10298
 10300 3 -29.38 111.48 1.4 0.363 10299
 10301 3 -29.49 111.48 1.24 0.356 10300
 10302 3 -29.59 111.37 1.1 0.345 10301
 10303 3 -29.63 111.48 0.94 0.352 10302
 10304 3 -29.74 111.48 0.81 0.352 10303
 10305 3 -29.88 111.57 0.71 0.336 10304
 10306 3 -29.99 111.57 0.62 0.327 10305
 10307 3 -30.04 111.57 0.45 0.347 10306
 10308 3 -30.11 111.57 0.33 0.361 10307
 10309 3 -30.33 111.57 0.28 0.364 10308
 10310 3 -30.49 111.68 0.19 0.412 10309
 10311 3 -30.59 111.78 0.11 0.456 10310
 10312 3 -30.72 111.78 0.05 0.476 10311
 10313 3 -30.81 111.87 0 0.463 10312
 10314 3 -30.93 111.98 -0.13 0.511 10313
 10315 3 -31.08 112.07 -0.11 0.526 10314
 10316 3 -30.99 112.28 -0.44 0.464 10315
 10317 3 -31.03 112.48 -0.66 0.391 10316
 10318 3 -31.03 112.57 -0.87 0.373 10317
 10319 3 -31.19 112.48 -0.98 0.324 10318
 10320 3 -31.23 112.48 -1.09 0.335 10319
 10321 3 -31.14 112.57 -1.29 0.373 10320
 10322 3 -31.24 112.57 -1.39 0.315 10321
 10323 3 -31.3 112.57 -1.59 0.297 10322
 10324 3 -31.41 112.57 -1.68 0.27 10323
 10325 3 -31.41 112.68 -1.84 0.319 10324
 10326 3 -31.53 112.58 -1.95 0.332 10325
 10327 3 -31.62 112.69 -2.07 0.346 10326
 10328 3 -31.69 112.58 -2.19 0.345 10327
 10329 3 -31.8 112.58 -2.3 0.351 10328
 10330 3 -32 112.69 -2.4 0.333 10329
 10331 3 -32.05 112.69 -2.53 0.31 10330
 10332 3 -32.13 112.69 -2.67 0.314 10331
 10333 3 -32.22 112.69 -2.84 0.305 10332
 10334 3 -32.26 112.69 -2.99 0.279 10333
 10335 3 -32.29 112.79 -3.19 0.312 10334
 10336 3 -32.26 112.88 -3.34 0.326 10335
 10337 3 -32.15 112.79 -3.49 0.328 10336
 10338 3 -32.01 112.79 -3.67 0.298 10337
 10339 3 -32.01 112.79 -3.8 0.292 10338
 10340 3 -31.94 112.79 -3.96 0.318 10339
 10341 3 -31.74 112.88 -4.08 0.307 10340
 10342 3 -31.71 112.88 -4.2 0.322 10341
 10343 3 -31.71 112.88 -4.38 0.325 10342
 10344 3 -31.76 112.88 -4.5 0.377 10343
 10345 3 -31.8 112.88 -4.64 0.361 10344
 10346 3 -31.87 112.88 -4.8 0.399 10345
 10347 3 -32.19 113.08 -5.08 0.332 10346
 10348 3 -32.23 113.19 -5.22 0.38 10347
 10349 3 -32.4 113.19 -5.37 0.369 10348
 10350 3 -32.54 113.29 -5.47 0.358 10349
 10351 3 -32.61 113.29 -5.59 0.362 10350
 10352 3 -32.69 113.29 -5.73 0.326 10351
 10353 3 -32.87 113.29 -5.88 0.354 10352
 10354 3 -32.98 113.29 -5.98 0.375 10353
 10355 3 -32.98 113.38 -6.13 0.405 10354
 10356 3 -33.16 113.29 -6.31 0.396 10355
 10357 3 -33.26 113.29 -6.46 0.388 10356
 10358 3 -33.38 113.29 -6.55 0.366 10357
 10359 3 -33.52 113.19 -6.73 0.38 10358
 10360 3 -33.62 113.19 -6.92 0.37 10359
 10361 3 -33.69 113.19 -7.08 0.333 10360
 10362 3 -33.73 113.19 -7.26 0.32 10361
 10363 3 -33.68 113.18 -7.42 0.328 10362
 10364 3 -33.76 113.18 -7.55 0.364 10363
 10365 3 -33.86 113.27 -7.68 0.399 10364
 10366 3 -33.94 113.38 -7.77 0.464 10365
 10367 3 -34.01 113.47 -7.88 0.471 10366
 10368 3 -34.08 113.57 -8.03 0.48 10367
 10369 3 -34.26 113.68 -8.05 0.51 10368
 10370 3 -34.05 114.27 -8.06 0.147 10369
 10371 3 -33.94 114.38 -8.1 0.168 10370
 10372 3 -34.47 113.47 -8.08 0.503 10369
 10373 3 -34.58 113.57 -8.13 0.469 10372
 10374 3 -34.72 113.47 -8.32 0.426 10373
 10375 3 -34.98 113.38 -8.35 0.394 10374
 10376 3 -35.09 113.38 -8.47 0.436 10375
 10377 3 -35.22 113.27 -8.55 0.439 10376
 10378 3 -35.33 113.18 -8.62 0.466 10377
 10379 3 -35.37 112.97 -8.72 0.494 10378
 10380 3 -35.52 112.97 -8.75 0.529 10379
 10381 3 -35.63 112.88 -8.83 0.492 10380
 10382 3 -35.8 112.77 -8.81 0.503 10381
 10383 3 -36.13 112.38 -8.45 0.304 10382
 10384 3 -36.23 112.27 -8.48 0.382 10383
 10385 3 -36.38 112.27 -8.48 0.444 10384
 10386 3 -35.76 111.88 -8.23 0.071 10385
 10387 3 -36.52 112.18 -8.43 0.489 10385
 10388 3 -36.45 111.97 -8.44 0.559 10387
 10389 3 -36.44 111.77 -8.38 0.61 10388
 10390 3 -37.31 112.18 -8.27 0.228 10389
 10391 3 -37.48 112.07 -8.18 0.217 10390
 10392 3 -37.6 111.97 -8.13 0.2 10391
 10393 3 -37.8 111.97 -8.06 0.225 10392
 10394 3 -37.96 111.88 -8.1 0.25 10393
 10395 3 -38.13 111.88 -7.98 0.255 10394
 10396 3 -38.17 111.57 -8.22 0.152 10395
 10397 3 -38.32 111.47 -8.21 0.178 10396
 10398 3 -38.39 111.27 -8.24 0.19 10397
 10399 3 -38.44 111.07 -8.31 0.163 10398
 10400 3 -38.52 110.97 -8.25 0.168 10399
 10401 3 -38.26 110.97 -8.04 0.106 10400
 10402 3 -38.56 110.77 -8.38 0.162 10400
 10403 3 -38.6 110.68 -8.46 0.186 10402
 10404 3 -38.62 110.47 -8.5 0.184 10403
 10405 3 -38.7 110.38 -8.55 0.185 10404
 10406 3 -38.81 110.18 -8.62 0.155 10405
 10407 3 -38.82 110.07 -8.72 0.151 10406
 10408 3 -38.91 109.97 -8.71 0.16 10407
 10409 3 -38.96 109.77 -8.74 0.254 10408
 10410 3 -38.91 109.47 -8.83 0.2 10409
 10411 3 -38.84 109.38 -9.05 0.184 10410
 10412 3 -38.71 109.18 -9.16 0.158 10411
 10413 3 -38.74 108.97 -9.37 0.193 10412
 10414 3 -38.62 108.88 -9.62 0.148 10413
 10415 3 -38.56 108.88 -9.7 0.129 10414
 10416 3 -38.59 108.77 -9.81 0.207 10415
 10417 3 -38.52 108.68 -9.97 0.188 10416
 10418 3 -38.49 108.57 -10.11 0.17 10417
 10419 3 -38.46 108.47 -10.25 0.167 10418
 10420 3 -38.48 108.38 -10.34 0.166 10419
 10421 3 -38.41 108.27 -10.5 0.173 10420
 10422 3 -38.39 108.18 -10.56 0.191 10421
 10423 3 -38.38 107.97 -10.64 0.18 10422
 10424 3 -38.38 107.77 -10.71 0.188 10423
 10425 3 -38.3 107.68 -10.75 0.176 10424
 10426 3 -38.26 107.47 -10.86 0.166 10425
 10427 3 -38.17 107.27 -10.95 0.187 10426
 10428 3 -38.19 107.18 -11.06 0.178 10427
 10429 3 -38.17 107.07 -11.16 0.21 10428
 10430 3 -38.45 107.07 -11.24 0.165 10429
 10431 3 -38.67 106.97 -11.34 0.117 10430
 10432 3 -38.34 106.77 -11.15 0.082 10430
 10433 3 -38.44 106.68 -11.15 0.1 10432
 10434 3 -38.45 106.57 -11.08 0.063 10433
 10435 3 -38.02 106.97 -11.22 0.192 10429
 10436 3 -37.95 106.97 -11.31 0.246 10435
 10437 3 -38.14 106.57 -11.12 0.11 10436
 10438 3 -38.2 106.47 -11.08 0.109 10437
 10439 3 -38.14 106.27 -11.06 0.14 10438
 10440 3 -37.98 106.18 -10.92 0.08 10439
 10441 3 -37.84 106.07 -10.81 0.093 10440
 10442 3 -37.67 106.07 -10.74 0.098 10441
 10443 3 -37.63 105.97 -10.64 0.093 10442
 10444 3 -37.77 105.88 -10.66 0.07 10443
 10445 3 -37.78 107.07 -11.48 0.28 10436
 10446 3 -37.76 107.07 -11.65 0.314 10445
 10447 3 -37.63 107.18 -11.81 0.296 10446
 10448 3 -37.63 107.27 -12.04 0.283 10447
 10449 3 -37.59 107.27 -12.2 0.299 10448
 10450 3 -37.53 107.27 -12.39 0.331 10449
 10451 3 -37.52 107.27 -12.56 0.274 10450
 10452 3 -37.46 107.27 -12.71 0.233 10451
 10453 3 -37.56 107.27 -12.89 0.168 10452
 10454 3 -37.56 107.18 -13.04 0.145 10453
 10455 3 -37.52 107.07 -13.16 0.131 10454
 10456 3 -37.52 106.97 -13.31 0.187 10455
 10457 3 -37.57 106.88 -13.48 0.181 10456
 10458 3 -37.55 106.77 -13.58 0.177 10457
 10459 3 -37.57 106.77 -13.78 0.181 10458
 10460 3 -37.63 106.68 -13.87 0.163 10459
 10461 3 -37.63 106.68 -14.04 0.164 10460
 10462 3 -37.74 106.67 -14.16 0.148 10461
 10463 3 -37.82 106.76 -14.3 0.165 10462
 10464 3 -37.95 106.76 -14.37 0.167 10463
 10465 3 -38.03 106.76 -14.46 0.153 10464
 10466 3 -38.13 106.87 -14.55 0.127 10465
 10467 3 -38.27 106.96 -14.61 0.1 10466
 10468 3 -38.38 106.96 -14.7 0.127 10467
 10469 3 -38.42 107.06 -14.82 0.15 10468
 10470 3 -38.42 107.17 -14.94 0.121 10469
 10471 3 -38.45 107.17 -15.09 0.143 10470
 10472 3 -38.45 107.17 -15.25 0.165 10471
 10473 3 -38.46 107.26 -15.41 0.163 10472
 10474 3 -38.55 107.37 -15.51 0.168 10473
 10475 3 -38.6 107.37 -15.65 0.17 10474
 10476 3 -38.7 107.46 -15.8 0.225 10475
 10477 3 -38.81 107.56 -15.92 0.204 10476
 10478 3 -38.92 107.67 -16.12 0.103 10477
 10479 3 -39.02 107.67 -16.24 0.161 10478
 10480 3 -39.1 107.67 -16.33 0.171 10479
 10481 3 -39.13 107.56 -16.49 0.144 10480
 10482 3 -39.28 107.67 -16.6 0.14 10481
 10483 3 -39.31 107.67 -16.76 0.134 10482
 10484 3 -39.26 107.76 -16.89 0.167 10483
 10485 3 -39.17 107.76 -17.05 0.188 10484
 10486 3 -39.09 107.96 -17.21 0.225 10485
 10487 3 -39.17 108.06 -17.4 0.252 10486
 10488 3 -39.27 108.06 -17.6 0.244 10487
 10489 3 -39.35 108.06 -17.69 0.279 10488
 10490 3 -39.6 108.37 -17.64 0.084 10489
 10491 3 -39.76 108.46 -17.68 0.081 10490
 10492 3 -39.81 108.56 -17.77 0.094 10491
 10493 3 -39.81 108.67 -17.89 0.155 10492
 10494 3 -39.81 108.87 -18.02 0.151 10493
 10495 3 -39.87 109.06 -18.14 0.154 10494
 10496 3 -40.02 109.17 -18.27 0.137 10495
 10497 3 -40.13 109.26 -18.29 0.166 10496
 10498 3 -40.14 109.46 -18.3 0.173 10497
 10499 3 -40.06 109.68 -18.45 0.198 10498
 10500 3 -40.01 109.78 -18.57 0.187 10499
 10501 3 -39.99 109.87 -18.75 0.147 10500
 10502 3 -40.19 109.98 -18.82 0.153 10501
 10503 3 -40.21 110.07 -18.88 0.228 10502
 10504 3 -40.46 110.07 -18.89 0.169 10503
 10505 3 -40.66 109.87 -19 0.078 10504
 10506 3 -40.7 109.78 -18.93 0.091 10505
 10507 3 -40.52 110.37 -18.84 0.171 10504
 10508 3 -40.63 110.48 -18.79 0.181 10507
 10509 3 -40.7 110.57 -18.77 0.185 10508
 10510 3 -40.99 110.56 -18.68 0.109 10509
 10511 3 -41.05 110.76 -18.54 0.075 10510
 10512 3 -41.23 110.87 -18.59 0.159 10511
 10513 3 -41.38 110.76 -18.72 0.165 10512
 10514 3 -41.49 110.87 -18.77 0.156 10513
 10515 3 -41.59 110.87 -18.8 0.064 10514
 10516 3 -40.52 110.98 -18.89 0.102 10509
 10517 3 -40.55 111.18 -18.93 0.101 10516
 10518 3 -40.64 111.37 -18.91 0.099 10517
 10519 3 -40.66 111.48 -18.98 0.124 10518
 10520 3 -40.6 111.57 -19.04 0.117 10519
 10521 3 -40.66 111.78 -19.09 0.107 10520
 10522 3 -40.66 111.87 -19.23 0.119 10521
 10523 3 -40.67 111.87 -19.38 0.165 10522
 10524 3 -40.87 111.98 -19.52 0.183 10523
 10525 3 -40.94 112.07 -19.61 0.224 10524
 10526 3 -41.34 111.98 -19.61 0.113 10525
 10527 3 -41.51 111.98 -19.66 0.101 10526
 10528 3 -41.67 111.98 -19.68 0.085 10527
 10529 3 -41.8 111.98 -19.75 0.109 10528
 10530 3 -41.89 111.87 -19.84 0.069 10529
 10531 3 -42.06 111.87 -19.93 0.105 10530
 10532 3 -42.2 111.78 -20.02 0.114 10531
 10533 3 -42.34 111.78 -20.11 0.149 10532
 10534 3 -42.49 111.78 -20.23 0.181 10533
 10535 3 -42.52 111.68 -20.5 0.132 10534
 10536 3 -42.63 111.58 -20.55 0.177 10535
 10537 3 -42.51 111.78 -20.7 0.088 10536
 10538 3 -42.57 111.88 -20.84 0.162 10537
 10539 3 -42.66 112.08 -20.93 0.174 10538
 10540 3 -42.89 112.07 -21 0.136 10539
 10541 3 -43.07 112.18 -21.02 0.16 10540
 10542 3 -43.3 112.18 -20.91 0.141 10541
 10543 3 -43.42 112.07 -20.84 0.204 10542
 10544 3 -43.55 112.07 -20.84 0.27 10543
 10545 3 -43.67 112.19 -20.7 0.286 10544
 10546 3 -43.84 112.27 -20.77 0.227 10545
 10547 3 -43.95 112.38 -20.75 0.183 10546
 10548 3 -44.17 112.38 -20.82 0.143 10547
 10549 3 -44.41 112.38 -20.86 0.136 10548
 10550 3 -44.51 112.38 -20.88 0.179 10549
 10551 3 -44.74 112.47 -20.97 0.158 10550
 10552 3 -44.8 112.68 -21.07 0.202 10551
 10553 3 -44.92 112.68 -21 0.295 10552
 10554 3 -45.03 112.77 -21.02 0.426 10553
 10555 3 -45.13 112.88 -21.02 0.505 10554
 10556 3 -45.66 112.36 -20.66 0.128 10555
 10557 3 -45.8 112.36 -20.64 0.107 10556
 10558 3 -45.87 112.27 -20.57 0.115 10557
 10559 3 -45.96 112.16 -20.43 0.141 10558
 10560 3 -46.12 112.16 -20.36 0.134 10559
 10561 3 -46.21 112.16 -20.29 0.000125 10560
 10562 3 -46.01 112.36 -20.73 0.085 10557
 10563 3 -46.2 112.36 -20.72 0.055 10562
 10564 3 -46.31 112.27 -20.68 0.059 10563
 10565 3 -44.91 113.07 -21.22 0.512 10555
 10566 3 -44.81 113.18 -21.3 0.512 10565
 10567 3 -44.51 113.38 -21.34 0.196 10566
 10568 3 -44.56 113.47 -21.52 0.165 10567
 10569 3 -44.52 113.57 -21.52 0.211 10568
 10570 3 -44.6 113.68 -21.52 0.108 10569
 10571 3 -45.02 113.18 -21.43 0.306 10566
 10572 3 -45.34 112.77 -21.98 0.106 10571
 10573 3 -45.38 112.77 -22.14 0.153 10572
 10574 3 -45.37 112.77 -22.25 0.146 10573
 10575 3 -45.31 113.07 -22.36 0.101 10574
 10576 3 -45.37 113.07 -22.47 0.175 10575
 10577 3 -45.37 113.18 -22.54 0.164 10576
 10578 3 -45.57 112.97 -22.73 0.101 10577
 10579 3 -45.62 112.97 -22.89 0.071 10578
 10580 3 -45.64 112.88 -23.02 0.061 10579
 10581 3 -45.85 112.88 -22.95 0.045 10580
 10582 3 -45.2 113.18 -22.64 0.105 10577
 10583 3 -45.14 113.18 -22.82 0.076 10582
 10584 3 -45.16 113.18 -22.93 0.094 10583
 10585 3 -45.16 113.07 -23.05 0.08 10584
 10586 3 -45.1 113.18 -23.18 0.218 10585
 10587 3 -44.95 113.38 -23.07 0.1 10586
 10588 3 -44.96 113.47 -22.93 0.000125 10587
 10589 3 -45.41 112.88 -23.41 0.09 10586
 10590 3 -45.48 112.88 -23.5 0.076 10589
 10591 3 -45.59 112.88 -23.57 0.095 10590
 10592 3 -45.52 112.88 -23.68 0.092 10591
 10593 3 -45.31 112.77 -23.59 0.07 10592
 10594 3 -45.13 113.07 -21.5 0.306 10571
 10595 3 -44.21 113.27 -20.86 0.152 10594
 10596 3 -44.06 113.27 -20.73 0.107 10595
 10597 3 -44.06 113.29 -20.57 0.1 10596
 10598 3 -44.1 113.29 -20.43 0.119 10597
 10599 3 -44.1 113.08 -20.38 0.127 10598
 10600 3 -44.2 113.07 -20.18 0.128 10599
 10601 3 -44.35 112.88 -20.11 0.081 10600
 10602 3 -44.49 112.77 -20.11 0.089 10601
 10603 3 -44.66 112.77 -20.18 0.077 10602
 10604 3 -44.74 112.68 -20.2 0.000125 10603
 10605 3 -44.48 112.18 -20.66 0.069 10550
 10606 3 -44.52 112.19 -20.43 0.071 10605
 10607 3 -44.63 112.07 -20.3 0.062 10606
 10608 3 -44.63 112.18 -20.25 0.086 10607
 10609 3 -43.63 111.88 -21.18 0.076 10544
 10610 3 -43.76 111.88 -21.27 0.082 10609
 10611 3 -43.88 111.88 -21.36 0.081 10610
 10612 3 -43.98 111.97 -21.45 0.086 10611
 10613 3 -44.1 112.18 -21.59 0.101 10612
 10614 3 -44.13 112.27 -21.64 0.091 10613
 10615 3 -42.84 111.38 -20.64 0.162 10536
[truncated: 504,526 more chars]
