# Supplementary material for: Automated Proofreading of Digitally Reconstructed Neural Morphology Enhances Accuracy, Scalability, and Standardization
Source: bioRxiv. 2026 Apr 7:2026.03.27.714818. Preprint. [Version 2] doi: 10.64898/2026.03.27.714818 (PMC13060139; doi:10.64898/2026.03.27.714818)
Supplement: Supplement 1 [file media-1.zip › swc_standardized_3_6_2026__23_06_30/CNG Version/720575940617488477.CNG.swc]

# SWC to SWC conversion from L-Measure. Sridevi Polavaram: spolavar@gmu.edu
# Original fileName:Z://nmo_swc//out_Final//Source_Temp1//720575940617488477.CNG.swc
#
 1 1 0 0 0 3.595 -1
 2 1 -0.47 1.18 -0.18 3.255 1
 3 1 -0.63 1.56 -0.17 3.301 2
 4 1 -0.84 1.52 -0.3 3.216 3
 5 1 -0.99 1.57 -0.39 3.211 4
 6 1 -1.13 1.74 -0.44 3.166 5
 7 1 -1.25 1.74 -0.54 3.243 6
 8 1 -1.4 1.71 -0.64 3.225 7
 9 1 -1.35 5.47 0.43 0.965 8
 10 3 -1.33 5.74 0.44 1.015 9
 11 3 -1.47 5.86 0.32 0.932 10
 12 3 -1.59 5.99 0.16 0.778 11
 13 3 -1.54 6.36 0.27 0.777 12
 14 3 -1.77 6.39 0.09 0.733 13
 15 3 -1.6 6.84 0.2 0.729 14
 16 3 -1.62 7.07 0.23 0.612 15
 17 3 -1.7 7.24 0.17 0.535 16
 18 3 -1.84 7.39 0.09 0.514 17
 19 3 -1.87 7.63 0 0.495 18
 20 3 -1.89 7.77 -0.01 0.497 19
 21 3 -1.84 7.98 -0.06 0.532 20
 22 3 -1.89 8.17 -0.13 0.491 21
 23 3 -1.76 8.47 -0.07 0.413 22
 24 3 -1.63 8.75 -0.01 0.371 23
 25 3 -1.6 8.98 -0.04 0.424 24
 26 3 -1.46 9.25 0 0.426 25
 27 3 -1.37 9.54 0.03 0.429 26
 28 3 -1.31 9.76 0.09 0.423 27
 29 3 -1.22 10 0.17 0.415 28
 30 3 -1.2 10.21 0.18 0.376 29
 31 3 -1.18 10.4 0.18 0.397 30
 32 3 -1.14 10.64 0.24 0.405 31
 33 3 -1.13 10.91 0.26 0.34 32
 34 3 -1.18 11.16 0.3 0.346 33
 35 3 -1.17 11.45 0.33 0.334 34
 36 3 -1.12 11.65 0.31 0.332 35
 37 3 -1.11 11.94 0.4 0.286 36
 38 3 -1.08 12.09 0.38 0.281 37
 39 3 -1.08 12.3 0.34 0.266 38
 40 3 -1.05 12.48 0.36 0.317 39
 41 3 -1.09 12.7 0.36 0.313 40
 42 3 -1.11 12.95 0.3 0.294 41
 43 3 -1.04 13.13 0.32 0.302 42
 44 3 -1 13.38 0.33 0.323 43
 45 3 -1 13.62 0.44 0.343 44
 46 3 -0.97 13.89 0.49 0.325 45
 47 3 -0.94 14.13 0.53 0.27 46
 48 3 -0.94 14.38 0.57 0.241 47
 49 3 -0.94 14.62 0.56 0.255 48
 50 3 -0.93 14.81 0.63 0.246 49
 51 3 -0.84 14.98 0.66 0.246 50
 52 3 -0.79 15.19 0.75 0.256 51
 53 3 -0.67 15.48 0.8 0.231 52
 54 3 -0.65 15.69 0.83 0.243 53
 55 3 -0.66 16.01 0.96 0.21 54
 56 3 -0.71 16.24 1.05 0.234 55
 57 3 -0.71 16.44 1.12 0.233 56
 58 3 -0.78 16.6 1.12 0.252 57
 59 3 -0.8 16.8 1.14 0.246 58
 60 3 -0.87 16.96 1.2 0.231 59
 61 3 -0.92 17.12 1.27 0.238 60
 62 3 -0.92 17.21 1.2 0.216 61
 63 3 -1.05 17.31 1.25 0.224 62
 64 3 -1.18 17.44 1.26 0.222 63
 65 3 -1.32 17.55 1.25 0.237 64
 66 3 -1.47 17.67 1.23 0.214 65
 67 3 -1.58 17.78 1.15 0.215 66
 68 3 -1.66 17.89 1.1 0.266 67
 69 3 -1.8 17.94 1.08 0.233 68
 70 3 -1.94 18.03 1.02 0.254 69
 71 3 -2.09 18.14 0.99 0.279 70
 72 3 -2.17 18.3 0.92 0.273 71
 73 3 -2.24 18.44 0.91 0.293 72
 74 3 -2.28 18.55 0.88 0.314 73
 75 3 -2.34 18.74 0.86 0.293 74
 76 3 -2.38 18.96 0.87 0.259 75
 77 3 -2.46 19.24 0.83 0.198 76
 78 3 -2.49 19.44 0.81 0.216 77
 79 3 -2.61 19.6 0.79 0.21 78
 80 3 -2.65 19.74 0.78 0.204 79
 81 3 -2.8 19.87 0.77 0.229 80
 82 3 -2.92 19.94 0.77 0.238 81
 83 3 -3.05 20.06 0.76 0.211 82
 84 3 -3.24 20.21 0.64 0.238 83
 85 3 -3.4 20.26 0.59 0.189 84
 86 3 -3.36 20.37 0.63 0.19 85
 87 3 -3.51 20.42 0.56 0.257 86
 88 3 -3.71 20.46 0.5 0.289 87
 89 3 -3.78 20.65 0.53 0.309 88
 90 3 -3.98 20.76 0.48 0.355 89
 91 3 -4.14 20.87 0.46 0.352 90
 92 3 -4.16 21.1 0.52 0.377 91
 93 3 -4.19 21.37 0.53 0.326 92
 94 3 -4.04 21.69 0.67 0.218 93
 95 3 -4.06 21.92 0.73 0.235 94
 96 3 -4.16 22.14 0.87 0.292 95
 97 3 -4.23 22.37 0.91 0.31 96
 98 3 -4.23 22.62 1.04 0.287 97
 99 3 -4.31 22.74 1 0.252 98
 100 3 -4.44 22.81 1 0.313 99
 101 3 -4.58 22.92 0.96 0.293 100
 102 3 -4.66 23.05 0.78 0.298 101
 103 3 -4.77 23.12 0.54 0.274 102
 104 3 -4.85 23.12 0.44 0.204 103
 105 3 -5.12 23.35 -1.11 0.661 104
 106 3 -5.03 24.05 -1.12 0.423 105
 107 3 -4.69 24.48 -0.83 0.232 106
 108 3 -4.61 24.67 -0.71 0.278 107
 109 3 -4.53 24.85 -0.7 0.299 108
 110 3 -4.65 25.19 -0.82 0.268 109
 111 3 -4.69 25.4 -0.89 0.247 110
 112 3 -4.74 25.58 -0.93 0.265 111
 113 3 -4.81 25.76 -0.96 0.236 112
 114 3 -4.78 25.96 -0.93 0.213 113
 115 3 -4.85 26.21 -0.97 0.234 114
 116 3 -4.83 26.42 -0.95 0.234 115
 117 3 -4.87 26.6 -1.01 0.2 116
 118 3 -4.93 26.76 -1.07 0.198 117
 119 3 -4.95 26.98 -1.13 0.173 118
 120 3 -4.99 27.21 -1.12 0.183 119
 121 3 -4.94 27.39 -1.11 0.218 120
 122 3 -4.98 27.53 -1.07 0.183 121
 123 3 -4.99 27.71 -1.02 0.221 122
 124 3 -5.03 27.89 -0.96 0.289 123
 125 3 -5.12 28.06 -1.01 0.36 124
 126 3 -5.12 28.17 -0.89 0.303 125
 127 3 -5.16 28.35 -0.85 0.323 126
 128 3 -5.28 28.55 -1.16 0.411 127
 129 3 -5.28 28.74 -1.2 0.387 128
 130 3 -5.29 28.96 -1.35 0.341 129
 131 3 -5.28 29.14 -1.32 0.316 130
 132 3 -5.31 29.3 -1.29 0.291 131
 133 3 -5.18 29.55 -1.2 0.233 132
 134 3 -5.15 29.69 -1.15 0.233 133
 135 3 -5.06 29.94 -1.09 0.204 134
 136 3 -4.98 30.08 -1.03 0.24 135
 137 3 -4.91 30.39 -0.94 0.217 136
 138 3 -4.89 30.53 -0.89 0.234 137
 139 3 -4.9 30.76 -0.8 0.256 138
 140 3 -4.85 31.03 -0.72 0.229 139
 141 3 -4.86 31.39 -0.67 0.287 140
 142 3 -4.94 31.65 -0.57 0.339 141
 143 3 -5.4 31.92 -0.68 0.309 142
 144 3 -5.48 32.04 -0.81 0.305 143
 145 3 -5.53 32.18 -1.11 0.339 144
 146 3 -5.53 32.33 -1.29 0.338 145
 147 3 -5.49 32.54 -1.35 0.327 146
 148 3 -5.43 32.8 -1.37 0.301 147
 149 3 -5.36 33.05 -1.34 0.305 148
 150 3 -5.28 33.32 -1.28 0.267 149
 151 3 -5.24 33.63 -1.22 0.263 150
 152 3 -5.2 33.8 -1.22 0.251 151
 153 3 -5.18 34 -1.28 0.265 152
 154 3 -5.25 34.15 -1.2 0.29 153
 155 3 -5.3 34.34 -1.2 0.271 154
 156 3 -5.33 34.55 -1.17 0.25 155
 157 3 -5.32 34.79 -1.07 0.237 156
 158 3 -5.2 35.08 -0.93 0.283 157
 159 3 -5.05 35.34 -0.87 0.296 158
 160 3 -4.9 35.52 -0.9 0.297 159
 161 3 -4.8 35.75 -0.99 0.316 160
 162 3 -4.73 36.01 -0.96 0.295 161
 163 3 -4.83 36.15 -1.08 0.259 162
 164 3 -4.94 36.27 -1.13 0.266 163
 165 3 -5.03 36.41 -1.19 0.224 164
 166 3 -5.05 36.55 -1.28 0.228 165
 167 3 -5.17 36.69 -1.36 0.243 166
 168 3 -5.25 36.87 -1.37 0.219 167
 169 3 -5.28 37.05 -1.39 0.211 168
 170 3 -5.26 37.2 -1.42 0.213 169
 171 3 -5.25 37.38 -1.47 0.217 170
 172 3 -5.16 37.58 -1.49 0.214 171
 173 3 -5.04 37.77 -1.53 0.201 172
 174 3 -4.99 37.98 -1.61 0.203 173
 175 3 -4.87 38.08 -1.61 0.182 174
 176 3 -4.78 38.29 -1.61 0.254 175
 177 3 -4.66 38.48 -1.6 0.253 176
 178 3 -4.45 38.7 -1.37 0.373 177
 179 3 -4.3 38.93 -1.14 0.378 178
 180 3 -4.33 39.13 -1.32 0.381 179
 181 3 -4.33 39.45 -1.2 0.403 180
 182 3 -4.37 39.54 -1.35 0.32 181
 183 3 -4.48 39.62 -1.55 0.27 182
 184 3 -4.54 39.79 -1.81 0.271 183
 185 3 -4.55 39.94 -2.03 0.237 184
 186 3 -4.55 40.12 -2.21 0.244 185
 187 3 -4.53 40.3 -2.21 0.231 186
 188 3 -4.5 40.48 -2.26 0.246 187
 189 3 -4.42 40.8 -2.24 0.285 188
 190 3 -4.4 41.05 -2.19 0.272 189
 191 3 -4.33 41.33 -2.07 0.303 190
 192 3 -4.25 41.62 -1.97 0.335 191
 193 3 -4.19 41.93 -1.93 0.283 192
 194 3 -4.16 42.08 -1.99 0.277 193
 195 3 -4.12 42.38 -1.99 0.263 194
 196 3 -4.12 42.51 -2.05 0.227 195
 197 3 -4.13 42.7 -2.09 0.247 196
 198 3 -4.14 42.91 -2.28 0.23 197
 199 3 -4.2 43.12 -2.24 0.233 198
 200 3 -4.21 43.33 -2.3 0.223 199
 201 3 -4.24 43.48 -2.34 0.223 200
 202 3 -4.26 43.72 -2.32 0.262 201
 203 3 -4.26 43.94 -2.26 0.249 202
 204 3 -4.26 44.12 -2.28 0.267 203
 205 3 -4.21 44.33 -2.11 0.227 204
 206 3 -4.17 44.55 -2.09 0.241 205
 207 3 -4.16 44.79 -2.05 0.232 206
 208 3 -4.13 45 -2.05 0.235 207
 209 3 -4.14 45.2 -2.05 0.242 208
 210 3 -4.14 45.4 -2.13 0.243 209
 211 3 -4.18 45.57 -2.21 0.255 210
 212 3 -4.17 45.73 -2.26 0.244 211
 213 3 -4.16 45.91 -2.38 0.265 212
 214 3 -4.16 46.11 -2.32 0.293 213
 215 3 -4.14 46.3 -2.36 0.255 214
 216 3 -4.09 46.45 -2.36 0.226 215
 217 3 -4.05 46.63 -2.38 0.234 216
 218 3 -4.02 46.84 -2.32 0.228 217
 219 3 -3.98 47.04 -2.38 0.229 218
 220 3 -3.96 47.26 -2.36 0.226 219
 221 3 -3.96 47.45 -2.46 0.223 220
 222 3 -3.98 47.76 -2.53 0.291 221
 223 3 -3.96 47.93 -2.61 0.288 222
 224 3 -3.92 48.12 -2.78 0.328 223
 225 3 -3.88 48.4 -2.86 0.338 224
 226 3 -3.8 48.52 -2.9 0.339 225
 227 3 -3.67 48.83 -2.86 0.322 226
 228 3 -3.57 49.04 -2.86 0.264 227
 229 3 -3.51 49.34 -2.94 0.21 228
 230 3 -3.46 49.51 -3.05 0.233 229
 231 3 -3.46 49.7 -3.11 0.239 230
 232 3 -3.46 49.87 -3.19 0.242 231
 233 3 -3.4 50.05 -3.32 0.257 232
 234 3 -3.38 50.19 -3.42 0.226 233
 235 3 -3.4 50.36 -3.51 0.236 234
 236 3 -3.34 50.54 -3.55 0.232 235
 237 3 -3.38 50.65 -3.67 0.209 236
 238 3 -3.32 50.83 -3.67 0.196 237
 239 3 -3.28 51.05 -3.67 0.221 238
 240 3 -3.3 51.23 -3.71 0.219 239
 241 3 -3.3 51.43 -3.69 0.239 240
 242 3 -3.28 51.58 -3.77 0.234 241
 243 3 -3.21 51.75 -3.81 0.229 242
 244 3 -3.19 51.87 -3.85 0.251 243
 245 3 -3.15 52.01 -3.93 0.232 244
 246 3 -3.03 52.13 -3.98 0.25 245
 247 3 -2.98 52.29 -4.02 0.249 246
 248 3 -2.98 52.47 -4.14 0.217 247
 249 3 -2.92 52.68 -4.21 0.241 248
 250 3 -2.92 52.88 -4.23 0.252 249
 251 3 -2.96 53.05 -4.34 0.242 250
 252 3 -2.94 53.25 -4.36 0.26 251
 253 3 -2.86 53.43 -4.44 0.243 252
 254 3 -2.82 53.58 -4.53 0.221 253
 255 3 -2.73 53.79 -4.64 0.209 254
 256 3 -2.76 54 -4.69 0.225 255
 257 3 -2.73 54.15 -4.72 0.216 256
 258 3 -2.69 54.31 -4.78 0.164 257
 259 3 -2.82 54.49 -4.89 0.162 258
 260 3 -2.73 54.64 -4.84 0.201 259
 261 3 -2.71 54.82 -4.88 0.184 260
 262 3 -2.75 54.99 -4.93 0.185 261
 263 3 -2.69 55.12 -4.97 0.2 262
 264 3 -2.67 55.31 -5.02 0.204 263
 265 3 -2.76 55.47 -5.18 0.224 264
 266 3 -2.9 55.61 -5.31 0.297 265
 267 3 -2.98 55.71 -5.43 0.334 266
 268 3 -2.98 55.85 -5.52 0.377 267
 269 3 -2.94 56.01 -5.6 0.425 268
 270 3 -2.94 56.17 -5.68 0.371 269
 271 3 -2.96 56.36 -5.77 0.325 270
 272 3 -2.9 56.5 -5.85 0.305 271
 273 3 -2.9 56.72 -5.97 0.27 272
 274 3 -2.9 56.92 -6.03 0.273 273
 275 3 -2.84 57.04 -6.1 0.248 274
 276 3 -2.84 57.26 -6.17 0.284 275
 277 3 -2.9 57.5 -6.22 0.228 276
 278 3 -2.86 57.71 -6.23 0.24 277
 279 3 -2.8 57.92 -6.23 0.241 278
 280 3 -2.73 58.14 -6.28 0.221 279
 281 3 -2.55 58.37 -6.31 0.242 280
 282 3 -2.44 58.61 -6.43 0.254 281
 283 3 -2.3 58.89 -6.51 0.289 282
 284 3 -2.23 59.07 -6.53 0.282 283
 285 3 -2.21 59.29 -6.56 0.254 284
 286 3 -2.09 59.5 -6.6 0.251 285
 287 3 -2.07 59.64 -6.67 0.237 286
 288 3 -2.05 59.81 -6.71 0.253 287
 289 3 -2.05 59.97 -6.77 0.27 288
 290 3 -2.03 60.14 -6.89 0.248 289
 291 3 -1.98 60.24 -7.02 0.259 290
 292 3 -1.96 60.4 -7.11 0.275 291
 293 3 -1.9 60.61 -7.23 0.3 292
 294 3 -1.93 60.79 -7.36 0.297 293
 295 3 -1.91 60.99 -7.51 0.28 294
 296 3 -1.85 61.19 -7.6 0.285 295
 297 3 -1.72 61.42 -7.65 0.274 296
 298 3 -1.65 61.54 -7.77 0.295 297
 299 3 -1.54 61.85 -7.82 0.324 298
 300 3 -1.48 62 -7.93 0.318 299
 301 3 -1.43 62.18 -8 0.344 300
 302 3 -1.38 62.39 -8.06 0.35 301
 303 3 -1.37 62.56 -8.2 0.372 302
 304 3 -1.36 62.76 -8.3 0.365 303
 305 3 -1.37 62.92 -8.45 0.386 304
 306 3 -1.34 63.04 -8.55 0.379 305
 307 3 -1.38 63.18 -8.67 0.387 306
 308 3 -1.28 63.36 -8.78 0.338 307
 309 3 -1.17 63.51 -8.82 0.303 308
 310 3 -1.12 63.69 -8.86 0.279 309
 311 3 -1.08 63.8 -8.94 0.238 310
 312 3 -0.94 63.99 -8.97 0.232 311
 313 3 -0.86 64.13 -9.03 0.228 312
 314 3 -0.8 64.29 -9.11 0.208 313
 315 3 -0.68 64.43 -9.14 0.209 314
 316 3 -0.61 64.6 -9.24 0.215 315
 317 3 -0.59 64.77 -9.33 0.232 316
 318 3 -0.55 64.91 -9.39 0.234 317
 319 3 -0.47 65.08 -9.48 0.219 318
 320 3 -0.4 65.21 -9.53 0.195 319
 321 3 -0.29 65.39 -9.63 0.225 320
 322 3 -0.15 65.58 -9.71 0.232 321
 323 3 -0.15 65.7 -9.79 0.198 322
 324 3 -0.02 65.84 -9.89 0.183 323
 325 3 0 66.02 -10.01 0.177 324
 326 3 0.09 66.13 -10.11 0.198 325
 327 3 0.26 66.3 -10.19 0.237 326
 328 3 0.32 66.39 -10.3 0.234 327
 329 3 0.5 66.55 -10.34 0.237 328
 330 3 0.71 66.75 -10.45 0.221 329
 331 3 0.87 66.84 -10.55 0.226 330
 332 3 1.01 66.91 -10.65 0.224 331
 333 3 1.05 66.99 -10.8 0.229 332
 334 3 1.18 67.17 -10.84 0.224 333
 335 3 1.33 67.3 -10.9 0.207 334
 336 3 1.39 67.42 -10.98 0.215 335
 337 3 1.51 67.55 -11.05 0.214 336
 338 3 1.54 67.56 -11.15 0.19 337
 339 3 1.59 67.56 -11.29 0.218 338
 340 3 1.68 67.58 -11.39 0.22 339
 341 3 1.67 67.58 -11.56 0.224 340
 342 3 1.72 67.63 -11.76 0.222 341
 343 3 1.83 67.69 -11.89 0.205 342
 344 3 1.84 67.7 -12.13 0.2 343
 345 3 1.92 67.77 -12.21 0.211 344
 346 3 2.02 67.72 -12.34 0.202 345
 347 3 2.16 67.77 -12.47 0.212 346
 348 3 2.33 67.75 -12.59 0.195 347
 349 3 2.39 67.75 -12.81 0.218 348
 350 3 2.48 67.72 -13 0.209 349
 351 3 2.62 67.72 -13.15 0.19 350
 352 3 2.75 67.7 -13.24 0.2 351
 353 3 2.89 67.69 -13.5 0.258 352
 354 3 3.02 67.74 -13.58 0.273 353
 355 3 3.23 67.64 -13.85 0.272 354
 356 3 4.21 67.55 -14.59 0.673 355
 357 3 4.33 67.58 -14.63 0.563 356
 358 3 4.12 67.78 -14.57 0.564 357
 359 3 3.7 68 -14.49 0.571 358
 360 3 3.48 68.14 -14.21 0.53 359
 361 3 3.27 68.3 -13.93 0.474 360
 362 3 3.06 68.41 -13.73 0.416 361
 363 3 2.96 68.53 -13.67 0.386 362
 364 3 2.98 68.78 -13.47 0.372 363
 365 3 2.91 68.89 -13.34 0.336 364
 366 3 2.89 68.97 -13.17 0.327 365
 367 3 2.89 69.11 -13.02 0.309 366
 368 3 2.89 69.24 -12.84 0.323 367
 369 3 2.98 69.33 -12.71 0.311 368
 370 3 3.08 69.36 -12.56 0.257 369
 371 3 3.04 69.5 -12.4 0.285 370
 372 3 3.1 69.67 -12.33 0.311 371
 373 3 3.14 69.78 -12.21 0.298 372
 374 3 3.1 69.91 -12.1 0.313 373
 375 3 3.16 70.03 -12.04 0.346 374
 376 3 3.12 70.16 -11.9 0.356 375
 377 3 3.2 70.3 -11.85 0.383 376
 378 3 3.27 70.42 -11.74 0.398 377
 379 3 3.43 70.55 -11.58 0.391 378
 380 3 3.46 70.69 -11.57 0.358 379
 381 3 3.54 70.83 -11.41 0.331 380
 382 3 3.71 70.97 -11.2 0.283 381
 383 3 3.75 71.13 -11.1 0.301 382
 384 3 3.75 71.38 -11.13 0.305 383
 385 3 3.77 71.58 -11.09 0.329 384
 386 3 3.75 71.8 -11.01 0.345 385
 387 3 3.68 71.97 -11.01 0.331 386
 388 3 3.62 72.14 -11.02 0.327 387
 389 3 3.58 72.33 -11.04 0.3 388
 390 3 3.5 72.5 -11.06 0.285 389
 391 3 3.31 72.58 -11.18 0.275 390
 392 3 3.23 72.64 -11.22 0.268 391
 393 3 3.21 72.75 -11.24 0.304 392
 394 3 3.12 72.83 -11.21 0.288 393
 395 3 3.12 72.95 -11.3 0.336 394
 396 3 2.91 72.94 -11.4 0.413 395
 397 3 2.62 72.86 -11.62 0.323 396
 398 3 2.43 72.78 -11.73 0.31 397
 399 3 2.31 72.66 -11.89 0.303 398
 400 3 2.18 72.5 -12.06 0.292 399
 401 3 2.18 72.49 -12.22 0.304 400
 402 3 2.18 72.42 -12.39 0.311 401
 403 3 2.14 72.3 -12.51 0.312 402
 404 3 2.16 72.28 -12.69 0.31 403
 405 3 2.29 72.31 -12.8 0.342 404
 406 3 2.45 72.36 -12.9 0.375 405
 407 3 2.52 72.47 -13.05 0.418 406
 408 3 2.54 72.53 -13.2 0.42 407
 409 3 2.66 72.45 -13.35 0.434 408
 410 3 2.75 72.55 -13.49 0.41 409
 411 3 2.91 72.55 -13.55 0.379 410
 412 3 3.1 72.56 -13.65 0.356 411
 413 3 3.35 72.64 -13.68 0.333 412
 414 3 3.5 72.63 -13.82 0.326 413
 415 3 3.66 72.66 -13.95 0.321 414
 416 3 3.87 72.7 -13.99 0.318 415
 417 3 4.26 72.64 -14.21 0.446 416
 418 3 4.66 72.64 -14.35 0.342 417
 419 3 4.87 72.61 -14.39 0.347 418
 420 3 5.05 72.56 -14.41 0.338 419
 421 3 5.22 72.53 -14.47 0.312 420
 422 3 5.4 72.59 -14.46 0.325 421
 423 3 5.51 72.66 -14.48 0.293 422
 424 3 5.66 72.69 -14.35 0.293 423
 425 3 5.79 72.64 -14.25 0.307 424
 426 3 5.94 72.67 -14.24 0.293 425
 427 3 6.08 72.74 -14.15 0.334 426
 428 3 6.22 72.74 -14.15 0.324 427
 429 3 6.4 72.75 -14.05 0.353 428
 430 3 6.57 72.77 -13.98 0.346 429
 431 3 6.72 72.81 -13.98 0.331 430
 432 3 7.12 73.09 -13.76 0.424 431
 433 3 7.26 73.14 -13.8 0.393 432
 434 3 7.36 73.16 -13.82 0.343 433
 435 3 7.5 73.17 -13.92 0.314 434
 436 3 7.69 73.02 -13.95 0.308 435
 437 3 7.86 73.03 -13.96 0.327 436
 438 3 8.23 73.16 -13.65 0.613 437
 439 3 8.76 73.25 -12.66 0.184 438
 440 3 8.67 73.31 -12.59 0.166 439
 441 3 8.7 73.36 -12.5 0.179 440
 442 3 8.55 73.45 -12.4 0.227 441
 443 3 8.43 73.58 -12.38 0.224 442
 444 3 8.34 73.69 -12.31 0.291 443
 445 3 8.24 73.95 -12.21 0.261 444
 446 3 8.17 74.11 -12.18 0.225 445
 447 3 8.09 74.33 -12.17 0.224 446
 448 3 7.98 74.44 -12.2 0.201 447
 449 3 7.8 74.55 -12.17 0.179 448
 450 3 7.69 74.67 -12.21 0.213 449
 451 3 7.51 74.78 -12.21 0.202 450
 452 3 7.33 74.78 -12.27 0.212 451
 453 3 7.15 74.86 -12.3 0.215 452
 454 3 7.03 74.86 -12.3 0.219 453
 455 3 6.84 74.89 -12.18 0.181 454
 456 3 6.71 74.94 -12.08 0.19 455
 457 3 6.57 75.02 -12.06 0.218 456
 458 3 6.41 75.03 -12.01 0.228 457
 459 3 6.21 75.06 -12.12 0.174 458
 460 3 6.08 75.08 -12.13 0.195 459
 461 3 6 75.19 -12.14 0.183 460
 462 3 5.86 75.11 -12.12 0.199 461
 463 3 5.63 75.17 -12.3 0.23 462
 464 3 5.51 75.25 -12.31 0.232 463
 465 3 5.41 75.38 -12.26 0.197 464
 466 3 5.29 75.5 -12.31 0.212 465
 467 3 5.16 75.58 -12.46 0.191 466
 468 3 5.03 75.64 -12.59 0.179 467
 469 3 4.83 75.64 -12.74 0.172 468
 470 3 4.71 75.64 -12.88 0.206 469
 471 3 4.57 75.66 -13.08 0.185 470
 472 3 4.44 75.67 -13.2 0.203 471
 473 3 4.29 75.64 -13.29 0.186 472
 474 3 4.16 75.56 -13.41 0.194 473
 475 3 4.03 75.64 -13.55 0.208 474
 476 3 3.96 75.78 -13.67 0.182 475
 477 3 3.88 75.99 -13.88 0.202 476
 478 3 3.8 76.16 -13.89 0.184 477
 479 3 3.65 76.27 -13.96 0.205 478
 480 3 3.53 76.36 -14.01 0.224 479
 481 3 3.38 76.47 -14.04 0.219 480
 482 3 3.2 76.56 -14.07 0.172 481
 483 3 3.07 76.77 -14.07 0.172 482
 484 3 2.95 76.84 -14.06 0.175 483
 485 3 2.84 77 -14 0.192 484
 486 3 2.72 77.11 -14.01 0.196 485
 487 3 2.57 77.17 -14.05 0.207 486
 488 3 2.49 77.31 -14.07 0.2 487
 489 3 2.45 77.47 -14.14 0.228 488
 490 3 2.47 77.69 -14.33 0.275 489
 491 3 2.38 77.78 -14.48 0.301 490
 492 3 2.32 77.97 -14.56 0.289 491
 493 3 2.26 78.09 -14.78 0.245 492
 494 3 2.2 78.24 -14.95 0.213 493
 495 3 2.09 78.3 -15.12 0.241 494
 496 3 1.97 78.36 -15.21 0.235 495
 497 3 1.82 78.42 -15.31 0.235 496
 498 3 1.67 78.42 -15.37 0.22 497
 499 3 1.5 78.47 -15.42 0.202 498
 500 3 1.32 78.42 -15.48 0.205 499
 501 3 1.2 78.5 -15.64 0.199 500
 502 3 1.07 78.56 -15.72 0.238 501
 503 3 1.05 78.75 -15.8 0.251 502
 504 3 1.07 78.89 -15.9 0.249 503
 505 3 0.92 78.99 -15.97 0.246 504
 506 3 0.83 79.11 -16.01 0.224 505
 507 3 0.75 79.3 -16.03 0.21 506
 508 3 0.7 79.42 -16.1 0.205 507
 509 3 0.51 79.53 -16.06 0.218 508
 510 3 0.47 79.69 -16.17 0.208 509
 511 3 0.36 79.89 -16.26 0.259 510
 512 3 0.33 80.14 -16.33 0.214 511
 513 3 0.3 80.33 -16.39 0.257 512
 514 3 0.28 80.56 -16.44 0.238 513
 515 3 0.17 80.72 -16.49 0.229 514
 516 3 0.08 80.89 -16.55 0.271 515
 517 3 0.06 81.16 -16.62 0.24 516
 518 3 0 81.34 -16.67 0.253 517
 519 3 0 81.58 -16.76 0.282 518
 520 3 -0.04 81.69 -16.81 0.286 519
 521 3 -0.07 81.89 -16.85 0.256 520
 522 3 -0.16 82.05 -16.96 0.255 521
 523 3 -0.22 82.19 -17.03 0.218 522
 524 3 -0.36 82.3 -17.24 0.177 523
 525 3 -0.43 82.33 -17.37 0.208 524
 526 3 -0.56 82.39 -17.46 0.294 525
 527 3 -0.65 82.47 -17.53 0.356 526
 528 3 -0.74 82.51 -17.65 0.421 527
 529 3 -0.85 82.52 -17.67 0.498 528
 530 3 -1.02 82.55 -17.69 0.556 529
 531 3 -1.12 82.63 -17.76 0.558 530
 532 3 -1.25 82.68 -17.8 0.56 531
 533 3 -1.36 82.77 -17.85 0.587 532
 534 3 -1.54 82.77 -17.89 0.59 533
 535 3 -1.64 82.91 -17.89 0.585 534
 536 3 -1.73 83.02 -17.92 0.541 535
 537 3 -1.82 83.1 -17.96 0.57 536
 538 3 -1.93 83.18 -17.99 0.583 537
 539 3 -1.94 83.33 -18.06 0.516 538
 540 3 -1.89 83.66 -18.19 0.377 539
 541 3 -1.92 83.88 -18.33 0.298 540
 542 3 -1.95 84.07 -18.37 0.261 541
 543 3 -2.02 84.21 -18.42 0.267 542
 544 3 -2.1 84.3 -18.55 0.227 543
 545 3 -2.14 84.41 -18.69 0.192 544
 546 3 -2.27 84.52 -18.73 0.214 545
 547 3 -2.31 84.63 -18.8 0.239 546
 548 3 -2.43 84.71 -18.87 0.263 547
 549 3 -2.49 84.85 -18.94 0.277 548
 550 3 -2.54 84.96 -18.96 0.243 549
 551 3 -2.6 85.04 -19.1 0.241 550
 552 3 -2.66 85.19 -19.19 0.218 551
 553 3 -2.68 85.38 -19.28 0.238 552
 554 3 -2.64 85.58 -19.35 0.317 553
 555 3 -2.64 85.71 -19.4 0.382 554
 556 3 -2.6 85.85 -19.4 0.454 555
 557 3 -2.52 86.13 -19.35 0.459 556
 558 3 -2.49 86.27 -19.37 0.527 557
 559 3 -2.47 86.4 -19.46 0.559 558
 560 3 -2.37 86.57 -19.42 0.57 559
 561 3 -2.33 86.76 -19.42 0.516 560
 562 3 -2.39 86.88 -19.49 0.475 561
 563 3 -2.39 87.07 -19.37 0.414 562
 564 3 -2.45 87.21 -19.33 0.348 563
 565 3 -2.47 87.37 -19.33 0.173 564
 566 3 -2.47 87.48 -19.31 0.25 565
 567 3 -2.56 87.63 -19.39 0.303 566
 568 3 -2.58 87.79 -19.35 0.342 567
 569 3 -2.62 87.93 -19.44 0.425 568
 570 3 -2.51 88.02 -19.48 0.485 569
 571 3 -2.56 88.21 -19.51 0.501 570
 572 3 -2.58 88.35 -19.58 0.526 571
 573 3 -2.51 88.54 -19.56 0.565 572
 574 3 -2.49 88.66 -19.62 0.56 573
 575 3 -2.51 88.82 -19.64 0.565 574
 576 3 -2.47 88.96 -19.71 0.55 575
 577 3 -2.37 89.13 -19.76 0.525 576
 578 3 -2.31 89.29 -19.81 0.524 577
 579 3 -2.22 89.49 -19.85 0.465 578
 580 3 -2.18 89.62 -19.96 0.414 579
 581 3 -2.06 89.91 -19.94 0.322 580
 582 3 -2.04 90.16 -19.94 0.245 581
 583 3 -1.96 90.38 -19.9 0.246 582
 584 3 -1.97 90.68 -19.74 0.223 583
 585 3 -1.94 90.82 -19.62 0.24 584
 586 3 -1.92 90.98 -19.48 0.235 585
 587 3 -1.87 91.19 -19.39 0.248 586
 588 3 -1.82 91.49 -19.28 0.276 587
 589 3 -1.72 91.68 -19.26 0.266 588
 590 3 -1.57 91.9 -19.24 0.297 589
 591 3 -1.46 92.08 -19.28 0.31 590
 592 3 -1.31 92.37 -19.3 0.308 591
 593 3 -1.14 92.6 -19.35 0.238 592
 594 3 -1.08 92.77 -19.42 0.219 593
 595 3 -1.02 93.01 -19.55 0.243 594
 596 3 -0.95 93.13 -19.65 0.264 595
 597 3 -0.86 93.29 -19.69 0.294 596
 598 3 -0.8 93.58 -19.69 0.258 597
 599 3 -0.73 93.8 -19.69 0.291 598
 600 3 -0.68 93.91 -19.69 0.327 599
 601 3 -0.67 94.03 -19.76 0.376 600
 602 3 -0.67 94.22 -19.76 0.402 601
 603 3 -0.58 94.31 -19.9 0.453 602
 604 3 -0.52 94.39 -20.1 0.421 603
 605 3 -0.42 94.47 -20.28 0.356 604
 606 3 -0.28 94.64 -20.35 0.32 605
 607 3 -0.25 94.8 -20.37 0.283 606
 608 3 -0.22 95.02 -20.39 0.244 607
 609 3 -0.15 95.17 -20.42 0.256 608
 610 3 -0.1 95.42 -20.44 0.254 609
 611 3 -0.03 95.63 -20.46 0.28 610
 612 3 0 95.75 -20.62 0.264 611
 613 3 0.02 95.84 -20.78 0.25 612
 614 3 0.06 96.03 -20.87 0.236 613
 615 3 0.09 96.22 -20.96 0.242 614
 616 3 0.17 96.33 -21.03 0.233 615
 617 3 0.22 96.53 -21.15 0.259 616
 618 3 0.28 96.69 -21.17 0.277 617
 619 3 0.35 96.88 -21.12 0.277 618
 620 3 0.4 97.08 -21.21 0.247 619
 621 3 0.43 97.19 -21.31 0.254 620
 622 3 0.51 97.33 -21.4 0.272 621
 623 3 0.61 97.49 -21.48 0.268 622
 624 3 0.65 97.64 -21.56 0.281 623
 625 3 0.7 97.8 -21.65 0.325 624
 626 3 0.77 97.94 -21.74 0.37 625
 627 3 0.71 98.03 -21.92 0.407 626
 628 3 0.92 98.11 -22.21 0.64 627
 629 3 1.02 98.25 -22.21 0.713 628
 630 3 1 98.39 -22.3 0.752 629
 631 3 1.23 98.41 -22.46 0.751 630
 632 3 1.2 98.63 -22.46 0.774 631
 633 3 1.33 98.47 -22.71 0.747 632
 634 3 1.47 98.63 -22.76 0.695 633
 635 3 1.58 98.58 -22.9 0.613 634
 636 3 1.48 98.8 -22.98 0.626 635
 637 3 1.46 99.05 -23.03 0.595 636
 638 3 1.16 99.64 -22.94 0.341 637
 639 3 1.08 100.05 -22.94 0.215 638
 640 3 1.07 100.34 -22.99 0.229 639
 641 3 1.11 100.44 -23.01 0.283 640
 642 3 1.23 100.55 -23.08 0.324 641
 643 3 1.32 100.75 -23.1 0.33 642
 644 3 1.4 100.84 -23.12 0.403 643
 645 3 1.25 100.75 -23.58 0.173 644
 646 3 1.29 100.75 -23.78 0.146 645
 647 3 1.24 100.75 -24.01 0.169 646
 648 3 1.26 100.84 -24.15 0.168 647
 649 3 1.28 100.94 -24.4 0.156 648
 650 3 1.24 101.05 -24.6 0.132 649
 651 3 1.24 101.05 -24.76 0.141 650
 652 3 1.29 101.14 -24.9 0.12 651
 653 3 1.32 101.34 -25.01 0.127 652
 654 3 1.34 101.44 -25.15 0.15 653
 655 3 1.35 101.55 -25.26 0.16 654
 656 3 1.45 101.75 -25.39 0.196 655
 657 3 1.51 101.84 -25.44 0.147 656
 658 3 1.56 101.84 -25.56 0.143 657
 659 3 1.53 101.94 -25.69 0.131 658
 660 3 1.55 102.14 -25.78 0.181 659
 661 3 1.61 102.25 -25.92 0.194 660
 662 3 1.57 102.55 -26.15 0.17 661
 663 3 1.51 102.64 -26.24 0.159 662
 664 3 1.48 102.75 -26.3 0.173 663
 665 3 1.51 102.84 -26.42 0.179 664
 666 3 1.52 103.05 -26.58 0.235 665
 667 3 1.57 103.14 -26.69 0.311 666
 668 3 1.55 103.25 -26.76 0.355 667
 669 3 1.57 103.34 -26.8 0.449 668
 670 3 1.57 103.44 -26.85 0.498 669
 671 3 1.65 103.55 -26.92 0.573 670
 672 3 1.64 103.64 -27.01 0.64 671
 673 3 1.63 103.75 -27.19 0.68 672
 674 3 1.54 103.84 -27.24 0.728 673
 675 3 1.6 104.05 -27.33 0.69 674
 676 3 1.47 104.14 -27.37 0.698 675
 677 3 1.35 104.34 -27.31 0.68 676
 678 3 1.28 104.44 -27.4 0.699 677
 679 3 1.3 104.64 -27.44 0.666 678
 680 3 1.1 104.84 -27.46 0.626 679
 681 3 1.05 104.94 -27.55 0.61 680
 682 3 0.91 105.05 -27.67 0.539 681
 683 3 0.73 105.34 -27.78 0.309 682
 684 3 0.73 105.44 -27.8 0.207 683
 685 3 1.7 101.25 -22.67 0.183 644
 686 3 1.72 101.34 -22.58 0.166 685
 687 3 1.78 101.44 -22.6 0.149 686
 688 3 1.92 101.75 -22.58 0.22 687
 689 3 2.07 101.94 -22.62 0.224 688
 690 3 2.2 102.05 -22.69 0.236 689
 691 3 2.34 102.44 -22.83 0.198 690
 692 3 2.45 102.55 -22.9 0.203 691
 693 3 2.55 102.55 -22.98 0.203 692
 694 3 2.67 102.75 -22.99 0.189 693
 695 3 2.8 102.94 -23.01 0.183 694
 696 3 2.92 103.14 -22.99 0.215 695
 697 3 3.07 103.34 -22.98 0.219 696
 698 3 3.24 103.55 -22.96 0.288 697
 699 3 3.36 103.75 -23.03 0.32 698
 700 3 3.51 103.94 -23.08 0.251 699
 701 3 3.59 104.05 -23.24 0.257 700
 702 3 3.63 104.14 -23.35 0.247 701
 703 3 3.67 104.25 -23.46 0.279 702
 704 3 3.78 104.44 -23.52 0.253 703
 705 3 3.82 104.55 -23.59 0.244 704
 706 3 3.92 104.75 -23.66 0.255 705
 707 3 3.95 104.94 -23.72 0.245 706
 708 3 4.03 105.14 -23.72 0.207 707
 709 3 4.06 105.34 -23.77 0.245 708
 710 3 4.19 105.64 -23.75 0.23 709
 711 3 4.21 105.84 -23.82 0.261 710
 712 3 4.28 105.94 -23.88 0.246 711
 713 3 4.44 106.25 -23.88 0.254 712
 714 3 4.49 106.55 -23.86 0.208 713
 715 3 4.53 106.64 -23.79 0.202 714
 716 3 4.62 106.84 -23.77 0.224 715
 717 3 4.61 106.94 -23.68 0.216 716
 718 3 4.65 107.14 -23.61 0.197 717
 719 3 4.61 107.34 -23.52 0.204 718
 720 3 4.61 107.44 -23.47 0.199 719
 721 3 4.69 107.64 -23.41 0.204 720
 722 3 4.71 107.84 -23.36 0.274 721
 723 3 4.82 107.94 -23.34 0.363 722
 724 3 4.91 108.05 -23.29 0.427 723
 725 3 5.04 108.25 -23.25 0.399 724
 726 3 5.14 108.44 -23.22 0.396 725
 727 3 5.2 108.64 -23.18 0.356 726
 728 3 5.2 108.84 -23.02 0.269 727
 729 3 5.24 109.05 -22.97 0.23 728
 730 3 5.25 109.34 -22.9 0.234 729
 731 3 5.24 109.55 -22.88 0.235 730
 732 3 5.37 109.75 -22.95 0.206 731
 733 3 5.38 109.94 -22.95 0.204 732
 734 3 5.38 110.14 -22.91 0.197 733
 735 3 5.45 110.34 -22.91 0.204 734
 736 3 5.52 110.55 -22.91 0.24 735
 737 3 5.6 110.84 -22.84 0.214 736
 738 3 5.72 111.05 -22.74 0.198 737
 739 3 5.86 111.25 -22.63 0.174 738
 740 3 6.01 111.44 -22.59 0.203 739
 741 3 6.15 111.55 -22.47 0.214 740
 742 3 6.23 111.64 -22.36 0.205 741
 743 3 6.35 111.84 -22.29 0.211 742
 744 3 6.45 111.94 -22.22 0.192 743
 745 3 6.55 112.05 -22.09 0.186 744
 746 3 6.63 112.25 -22.06 0.18 745
 747 3 6.75 112.44 -22.06 0.2 746
 748 3 6.83 112.64 -22.02 0.269 747
 749 3 7 112.84 -21.99 0.33 748
 750 3 7.06 112.94 -22.03 0.399 749
 751 3 7.21 112.94 -22.05 0.464 750
 752 3 7.31 113.05 -22.05 0.517 751
 753 3 7.46 113.14 -22.1 0.541 752
 754 3 7.56 113.25 -21.94 0.523 753
 755 3 7.69 113.44 -21.99 0.489 754
 756 3 7.77 113.64 -22.03 0.466 755
 757 3 7.85 113.84 -22.06 0.41 756
 758 3 7.87 114.34 -22.1 0.231 757
 759 3 7.98 114.44 -22.03 0.207 758
 760 3 8.03 114.55 -22.03 0.19 759
 761 3 8.15 114.64 -22.01 0.18 760
 762 3 8.2 114.84 -21.9 0.192 761
 763 3 8.34 114.94 -21.81 0.201 762
 764 3 8.48 115.14 -21.74 0.23 763
 765 3 8.6 115.25 -21.64 0.185 764
 766 3 8.74 115.34 -21.58 0.211 765
 767 3 8.92 115.44 -21.51 0.187 766
 768 3 9.09 115.55 -21.42 0.18 767
 769 3 9.2 115.64 -21.33 0.197 768
 770 3 9.34 115.84 -21.24 0.185 769
 771 3 9.48 116.05 -21.21 0.252 770
 772 3 9.58 116.34 -21.19 0.292 771
 773 3 9.68 116.55 -21.23 0.315 772
 774 3 9.7 116.64 -21.33 0.31 773
 775 3 9.78 116.75 -21.49 0.276 774
 776 3 9.56 116.75 -21.85 0.125 775
 777 3 9.51 116.84 -21.96 0.132 776
 778 3 9.44 116.84 -22.08 0.118 777
 779 3 9.33 116.94 -22.23 0.121 778
 780 3 9.23 117.05 -22.28 0.118 779
 781 3 9.07 117.05 -22.4 0.136 780
 782 3 8.94 117.14 -22.46 0.103 781
 783 3 8.77 117.25 -22.49 0.135 782
 784 3 8.61 117.34 -22.65 0.123 783
 785 3 8.5 117.34 -22.71 0.134 784
 786 3 8.34 117.44 -22.8 0.142 785
 787 3 8.31 117.55 -22.83 0.147 786
 788 3 8.23 117.75 -22.9 0.152 787
 789 3 8.17 117.84 -23.01 0.162 788
 790 3 8.09 117.94 -23.15 0.156 789
 791 3 8.04 118.05 -23.26 0.135 790
 792 3 8.02 118.25 -23.46 0.114 791
 793 3 8 118.34 -23.58 0.133 792
 794 3 7.98 118.44 -23.69 0.156 793
 795 3 7.93 118.55 -23.89 0.134 794
 796 3 7.94 118.64 -24.03 0.103 795
 797 3 7.88 118.75 -24.21 0.118 796
 798 3 7.79 118.84 -24.35 0.146 797
 799 3 7.68 118.94 -24.46 0.133 798
 800 3 7.58 119.05 -24.53 0.143 799
 801 3 7.47 119.05 -24.58 0.114 800
 802 3 7.43 119.14 -24.74 0.122 801
 803 3 7.41 119.25 -24.83 0.216 802
 804 3 7.34 119.14 -24.92 0.317 803
 805 3 7.3 119.14 -25.03 0.428 804
 806 3 7.18 119.34 -25.06 0.621 805
 807 3 7.13 119.34 -25.26 0.629 806
 808 3 7.05 119.44 -25.4 0.602 807
 809 3 7.07 119.55 -25.53 0.569 808
 810 3 6.92 119.64 -25.65 0.519 809
 811 3 6.85 119.75 -25.74 0.36 810
 812 3 6.78 119.75 -25.64 0.218 811
 813 3 10.17 116.94 -21.58 0.182 775
 814 3 10.33 117.05 -21.67 0.164 813
 815 3 10.49 117.14 -21.67 0.163 814
 816 3 10.6 117.25 -21.74 0.157 815
 817 3 10.83 117.14 -21.71 0.183 816
 818 3 10.95 117.14 -21.55 0.167 817
 819 3 11.04 117.25 -21.48 0.185 818
 820 3 11.18 117.34 -21.46 0.169 819
 821 3 11.23 117.25 -21.21 0.217 820
 822 3 11.35 117.34 -21.15 0.222 821
 823 3 11.52 117.44 -21.12 0.201 822
 824 3 11.69 117.64 -20.94 0.224 823
 825 3 11.79 117.75 -20.83 0.24 824
 826 3 11.85 117.84 -20.69 0.296 825
 827 3 11.92 117.94 -20.6 0.346 826
 828 3 12.01 118.14 -20.46 0.324 827
 829 3 12.09 118.25 -20.33 0.324 828
 830 3 12.25 118.44 -20.26 0.341 829
 831 3 12.34 118.55 -20.19 0.329 830
 832 3 12.51 118.75 -20.12 0.314 831
 833 3 12.62 118.84 -20.05 0.284 832
 834 3 12.76 118.94 -20.03 0.249 833
 835 3 12.99 119.05 -20.1 0.208 834
 836 3 13.15 119.25 -20.12 0.238 835
 837 3 13.28 119.34 -20.15 0.255 836
 838 3 13.42 119.44 -20.1 0.277 837
 839 3 13.54 119.55 -20.08 0.338 838
 840 3 13.67 119.75 -20.12 0.43 839
 841 3 13.76 119.94 -20.06 0.456 840
 842 3 13.96 119.84 -20.51 0.267 841
 843 3 14.1 119.94 -20.69 0.204 842
 844 3 14.24 119.94 -20.85 0.133 843
 845 3 14.34 120.05 -21.01 0.111 844
 846 3 14.43 120.05 -21.19 0.11 845
 847 3 14.52 120.14 -21.35 0.152 846
 848 3 14.59 120.14 -21.53 0.145 847
 849 3 14.66 120.25 -21.65 0.168 848
 850 3 14.76 120.25 -21.78 0.201 849
 851 3 14.93 120.25 -21.8 0.171 850
 852 3 15.07 120.25 -21.87 0.176 851
 853 3 15.19 120.25 -21.96 0.193 852
 854 3 15.32 120.34 -22.05 0.292 853
 855 3 15.42 120.44 -22.06 0.395 854
 856 3 15.53 120.44 -22.03 0.467 855
 857 3 15.66 120.55 -22.03 0.524 856
 858 3 15.77 120.64 -22.19 0.594 857
 859 3 15.91 120.75 -22.23 0.626 858
 860 3 16.01 120.75 -22.35 0.673 859
 861 3 16.03 120.75 -22.6 0.664 860
 862 3 16.01 120.64 -22.85 0.666 861
 863 3 16.19 120.75 -22.9 0.691 862
 864 3 16.32 120.94 -22.98 0.676 863
 865 3 16.44 121.05 -23.03 0.722 864
 866 3 16.55 121.05 -23.17 0.699 865
 867 3 16.75 121.25 -23.14 0.661 866
 868 3 16.78 121.25 -23.35 0.675 867
 869 3 16.94 121.44 -23.35 0.628 868
 870 3 16.98 121.55 -23.42 0.619 869
 871 3 17.09 121.75 -23.56 0.578 870
 872 3 17.16 121.84 -23.65 0.563 871
 873 3 17.26 122.05 -23.73 0.497 872
 874 3 17.37 122.05 -23.85 0.468 873
 875 3 17.34 122.34 -24.05 0.405 874
 876 3 17.32 122.34 -24.17 0.361 875
 877 3 17.39 122.75 -24.28 0.169 876
 878 3 17.44 122.94 -24.33 0.158 877
 879 3 17.5 123.05 -24.4 0.142 878
 880 3 17.57 123.25 -24.42 0.154 879
 881 3 17.64 123.44 -24.55 0.144 880
 882 3 17.71 123.55 -24.64 0.149 881
 883 3 17.76 123.64 -24.74 0.149 882
 884 3 17.85 123.84 -24.76 0.153 883
 885 3 17.98 124.05 -24.83 0.119 884
 886 3 18.07 124.14 -24.92 0.161 885
 887 3 18.14 124.25 -25.03 0.152 886
 888 3 18.23 124.44 -25.1 0.153 887
 889 3 18.3 124.64 -25.17 0.167 888
 890 3 18.41 124.84 -25.21 0.149 889
 891 3 18.5 125.05 -25.24 0.154 890
 892 3 18.57 125.14 -25.24 0.134 891
 893 3 18.69 125.34 -25.35 0.11 892
 894 3 18.75 125.44 -25.42 0.101 893
 895 3 18.73 125.44 -25.55 0.107 894
 896 3 18.78 125.55 -25.58 0.141 895
 897 3 18.87 125.75 -25.6 0.145 896
 898 3 18.98 125.84 -25.69 0.121 897
 899 3 19.03 126.05 -25.76 0.13 898
 900 3 19.05 126.14 -25.85 0.154 899
 901 3 19.1 126.34 -25.94 0.172 900
 902 3 19.14 126.34 -26.1 0.214 901
 903 3 19.32 126.55 -26.15 0.162 902
 904 3 19.46 126.75 -26.28 0.131 903
 905 3 19.6 126.84 -26.35 0.12 904
 906 3 19.69 126.94 -26.46 0.146 905
 907 3 19.82 127.05 -26.49 0.125 906
 908 3 19.96 127.25 -26.56 0.104 907
 909 3 20.03 127.34 -26.67 0.125 908
 910 3 20.18 127.44 -26.71 0.142 909
 911 3 20.28 127.55 -26.79 0.144 910
 912 3 20.44 127.75 -26.86 0.124 911
 913 3 20.51 127.84 -26.93 0.101 912
 914 3 20.62 128.05 -26.95 0.122 913
 915 3 20.66 128.14 -27 0.143 914
 916 3 20.69 128.35 -27.07 0.093 915
 917 3 20.82 128.45 -27.11 0.118 916
 918 3 20.94 128.64 -27.22 0.133 917
 919 3 21.01 128.74 -27.32 0.159 918
 920 3 21.14 129.05 -27.43 0.153 919
 921 3 21.28 129.14 -27.41 0.162 920
 922 3 21.28 129.35 -27.47 0.163 921
 923 3 21.39 129.55 -27.5 0.129 922
 924 3 21.48 129.74 -27.55 0.108 923
 925 3 21.57 129.85 -27.61 0.14 924
 926 3 21.64 130.05 -27.73 0.148 925
 927 3 21.78 130.14 -27.79 0.135 926
 928 3 21.87 130.35 -27.8 0.137 927
 929 3 21.98 130.45 -27.91 0.128 928
 930 3 22.12 130.55 -28 0.144 929
 931 3 22.23 130.55 -28.11 0.14 930
 932 3 22.26 130.74 -28.23 0.151 931
 933 3 22.41 130.85 -28.36 0.128 932
 934 3 22.5 130.95 -28.43 0.145 933
 935 3 22.64 131.05 -28.5 0.122 934
 936 3 22.8 131.14 -28.61 0.126 935
 937 3 22.89 131.24 -28.68 0.114 936
 938 3 22.94 131.35 -28.77 0.128 937
 939 3 23 131.55 -28.84 0.134 938
 940 3 23.07 131.55 -28.93 0.122 939
 941 3 23.12 131.74 -28.98 0.145 940
 942 3 23.16 131.85 -29.05 0.119 941
 943 3 23.21 131.95 -29.09 0.099 942
 944 3 23.25 132.05 -29.14 0.106 943
 945 3 23.26 132.24 -29.25 0.116 944
 946 3 23.28 132.45 -29.32 0.143 945
 947 3 23.32 132.55 -29.39 0.158 946
 948 3 23.35 132.74 -29.43 0.172 947
 949 3 23.39 132.95 -29.48 0.148 948
 950 3 23.37 133.05 -29.57 0.135 949
 951 3 23.39 133.14 -29.68 0.141 950
 952 3 23.41 133.24 -29.77 0.11 951
 953 3 23.44 133.45 -29.88 0.146 952
 954 3 23.46 133.45 -29.98 0.237 953
 955 3 23.5 133.55 -30.18 0.437 954
 956 3 23.48 133.64 -30.25 0.506 955
 957 3 23.5 133.74 -30.38 0.606 956
 958 3 23.46 133.85 -30.45 0.696 957
 959 3 23.28 133.95 -30.66 0.788 958
 960 3 23.16 134.05 -30.75 0.771 959
 961 3 23.39 134.24 -30.68 0.123 960
 962 3 23.3 134.14 -30.7 0.147 961
 963 3 23.23 134.05 -30.73 0.098 962
 964 3 23.16 134.24 -30.86 0.735 960
 965 3 23.1 134.24 -30.98 0.702 964
 966 3 23 134.24 -31.07 0.591 965
 967 3 23.05 134.35 -31.16 0.486 966
 968 3 22.5 133.95 -31.23 0.086 967
 969 3 24.57 133.74 -30.54 0.145 958
 970 3 24.76 133.74 -30.41 0.084 969
 971 3 24.91 133.85 -30.39 0.097 970
 972 3 25.07 133.85 -30.36 0.138 971
 973 3 25.21 133.85 -30.29 0.117 972
 974 3 25.37 133.85 -30.29 0.127 973
 975 3 25.5 133.85 -30.29 0.12 974
 976 3 25.66 133.85 -30.32 0.098 975
 977 3 25.8 133.85 -30.32 0.103 976
 978 3 25.98 133.95 -30.36 0.141 977
 979 3 13.76 120.34 -19.6 0.241 841
 980 3 13.84 120.55 -19.51 0.242 979
 981 3 14 120.84 -19.4 0.216 980
 982 3 14.1 121.05 -19.33 0.256 981
 983 3 14.23 121.25 -19.24 0.283 982
 984 3 14.34 121.55 -19.26 0.277 983
 985 3 14.43 121.75 -19.26 0.235 984
 986 3 14.48 122.05 -19.17 0.238 985
 987 3 14.52 122.25 -19.08 0.205 986
 988 3 14.59 122.44 -19.21 0.206 987
 989 3 14.69 122.75 -19.19 0.245 988
 990 3 14.84 122.84 -19.26 0.222 989
 991 3 14.96 123.05 -19.33 0.198 990
 992 3 15.12 123.14 -19.35 0.198 991
 993 3 15.26 123.25 -19.42 0.216 992
 994 3 15.37 123.25 -19.51 0.198 993
 995 3 15.5 123.34 -19.58 0.195 994
 996 3 15.58 123.55 -19.62 0.177 995
 997 3 15.6 123.75 -19.73 0.157 996
 998 3 15.66 123.84 -19.8 0.166 997
 999 3 15.71 124.05 -19.9 0.175 998
 1000 3 15.81 124.34 -19.94 0.206 999
 1001 3 15.9 124.55 -19.96 0.253 1000
 1002 3 15.94 124.75 -20.01 0.295 1001
 1003 3 16.05 124.94 -20.05 0.39 1002
 1004 3 16.14 125.14 -20.12 0.442 1003
 1005 3 16.25 125.25 -20.26 0.406 1004
 1006 3 16.32 125.34 -20.39 0.364 1005
 1007 3 16.5 125.64 -20.21 0.293 1006
 1008 3 16.6 125.94 -20.08 0.176 1007
 1009 3 16.66 126.05 -20.15 0.15 1008
 1010 3 16.82 126.25 -20.19 0.206 1009
 1011 3 16.94 126.55 -20.3 0.206 1010
 1012 3 17.05 126.75 -20.39 0.231 1011
 1013 3 17.12 126.94 -20.42 0.244 1012
 1014 3 17.25 127.05 -20.51 0.243 1013
 1015 3 17.34 127.25 -20.56 0.227 1014
 1016 3 17.44 127.34 -20.67 0.194 1015
 1017 3 17.5 127.55 -20.73 0.15 1016
 1018 3 17.53 127.64 -20.83 0.161 1017
 1019 3 17.59 127.84 -20.92 0.179 1018
 1020 3 17.62 127.94 -20.99 0.207 1019
 1021 3 17.64 128.05 -21.1 0.223 1020
 1022 3 17.6 128.24 -21.28 0.182 1021
 1023 3 17.71 128.35 -21.3 0.225 1022
 1024 3 17.78 128.35 -21.4 0.254 1023
 1025 3 17.89 128.45 -21.46 0.256 1024
 1026 3 18.05 128.55 -21.49 0.246 1025
 1027 3 18.21 128.74 -21.44 0.23 1026
 1028 3 18.48 128.95 -21.33 0.194 1027
 1029 3 18.6 129.05 -21.3 0.211 1028
 1030 3 18.76 129.35 -21.3 0.209 1029
 1031 3 18.87 129.55 -21.39 0.211 1030
 1032 3 18.94 129.74 -21.48 0.18 1031
 1033 3 18.98 129.74 -21.58 0.158 1032
 1034 3 19.03 129.85 -21.65 0.14 1033
 1035 3 19.09 129.95 -21.69 0.13 1034
 1036 3 19.14 130.05 -21.69 0.117 1035
 1037 3 19.16 130.14 -21.78 0.186 1036
 1038 3 19.19 130.35 -21.94 0.215 1037
 1039 3 19.16 130.45 -22.06 0.249 1038
 1040 3 19.3 130.55 -22.05 0.269 1039
 1041 3 19.35 130.64 -22.15 0.229 1040
 1042 3 19.5 130.85 -22.21 0.258 1041
 1043 3 19.66 131.05 -22.23 0.21 1042
 1044 3 19.71 131.24 -22.3 0.23 1043
 1045 3 19.8 131.45 -22.44 0.175 1044
 1046 3 19.84 131.64 -22.55 0.194 1045
 1047 3 19.89 131.74 -22.62 0.208 1046
 1048 3 19.96 131.85 -22.73 0.177 1047
 1049 3 20.05 131.85 -22.84 0.201 1048
 1050 3 20.05 131.95 -23 0.226 1049
 1051 3 20.1 132.14 -23.04 0.242 1050
 1052 3 20.23 132.24 -23.14 0.279 1051
 1053 3 20.32 132.45 -23.22 0.29 1052
 1054 3 20.39 132.55 -23.27 0.312 1053
 1055 3 20.48 132.74 -23.34 0.325 1054
 1056 3 20.53 132.85 -23.45 0.363 1055
 1057 3 20.62 133.05 -23.54 0.352 1056
 1058 3 20.66 133.14 -23.63 0.319 1057
 1059 3 20.73 133.35 -23.68 0.271 1058
 1060 3 20.82 133.55 -23.75 0.214 1059
 1061 3 20.93 133.64 -23.86 0.202 1060
 1062 3 21.1 133.74 -23.88 0.176 1061
 1063 3 21.21 133.85 -23.84 0.18 1062
 1064 3 21.37 133.85 -23.82 0.197 1063
 1065 3 21.53 133.85 -23.86 0.187 1064
 1066 3 21.68 133.64 -23.86 0.174 1065
 1067 3 21.75 133.45 -23.75 0.155 1066
 1068 3 21.82 133.35 -23.68 0.164 1067
 1069 3 21.94 133.35 -23.64 0.178 1068
 1070 3 22.12 133.24 -23.64 0.183 1069
 1071 3 22.25 133.24 -23.61 0.195 1070
 1072 3 22.41 133.24 -23.59 0.214 1071
 1073 3 22.55 133.14 -23.66 0.245 1072
 1074 3 22.73 133.24 -23.72 0.257 1073
 1075 3 22.94 133.24 -23.84 0.229 1074
 1076 3 23.16 133.45 -23.93 0.2 1075
 1077 3 23.34 133.45 -24.02 0.183 1076
 1078 3 23.5 133.55 -24.02 0.195 1077
 1079 3 23.66 133.64 -24.04 0.221 1078
 1080 3 23.89 133.64 -24.13 0.232 1079
 1081 3 24.1 133.74 -24.18 0.214 1080
 1082 3 24.28 133.85 -24.27 0.216 1081
 1083 3 24.46 134.05 -24.43 0.178 1082
 1084 3 24.55 134.05 -24.57 0.171 1083
 1085 3 24.71 134.05 -24.66 0.163 1084
 1086 3 24.82 134.14 -24.77 0.175 1085
 1087 3 25.03 134.45 -24.8 0.176 1086
 1088 3 25.14 134.45 -24.93 0.198 1087
 1089 3 25.35 134.45 -25 0.233 1088
 1090 3 25.46 134.55 -25.04 0.201 1089
 1091 3 25.62 134.64 -25.11 0.228 1090
 1092 3 25.78 134.74 -25.02 0.198 1091
 1093 3 25.93 134.85 -25.07 0.202 1092
 1094 3 26.09 134.95 -25.14 0.178 1093
 1095 3 26.35 135.05 -25.23 0.173 1094
 1096 3 26.53 135.05 -25.27 0.15 1095
 1097 3 26.6 135.24 -25.23 0.168 1096
 1098 3 26.71 135.35 -25.27 0.212 1097
 1099 3 26.87 135.45 -25.34 0.232 1098
 1100 3 27 135.55 -25.36 0.238 1099
 1101 3 27.18 135.64 -25.38 0.229 1100
 1102 3 27.3 135.85 -25.39 0.226 1101
 1103 3 27.46 135.95 -25.45 0.215 1102
 1104 3 27.55 136.14 -25.41 0.219 1103
 1105 3 27.69 136.24 -25.45 0.266 1104
 1106 3 27.59 136.45 -25.7 0.215 1105
 1107 3 27.62 136.64 -25.73 0.17 1106
 1108 3 27.6 136.74 -25.8 0.171 1107
 1109 3 27.69 136.95 -25.86 0.158 1108
 1110 3 27.69 137.05 -25.89 0.134 1109
 1111 3 27.8 137.36 -25.98 0.157 1110
 1112 3 27.91 137.46 -26.05 0.143 1111
 1113 3 27.98 137.56 -26.07 0.157 1112
 1114 3 28.12 137.86 -26.14 0.145 1113
 1115 3 28.16 138.06 -26.18 0.177 1114
 1116 3 28.14 138.15 -26.22 0.227 1115
 1117 3 28.19 138.36 -26.2 0.349 1116
 1118 3 28.19 138.46 -26.25 0.418 1117
 1119 3 28.26 138.65 -26.25 0.509 1118
 1120 3 28.25 138.75 -26.25 0.594 1119
 1121 3 28.39 138.86 -26.32 0.619 1120
 1122 3 28.41 138.96 -26.39 0.685 1121
 1123 3 28.53 139.06 -26.43 0.679 1122
 1124 3 28.68 139.06 -26.57 0.67 1123
 1125 3 28.75 139.06 -26.79 0.68 1124
 1126 3 28.87 138.96 -26.98 0.657 1125
 1127 3 29.23 138.96 -27.11 0.479 1126
 1128 3 29.37 138.96 -27.14 0.433 1127
 1129 3 29.46 138.96 -27.25 0.356 1128
 1130 3 29.62 139.06 -27.23 0.218 1129
 1131 3 30 139.15 -27.14 0.137 1130
 1132 3 30.14 139.15 -27.16 0.153 1131
 1133 3 30.44 139.36 -27.23 0.119 1132
 1134 3 30.57 139.36 -27.23 0.203 1133
 1135 3 30.69 139.46 -27.22 0.256 1134
 1136 3 30.78 139.56 -27.18 0.247 1135
 1137 3 30.98 139.65 -27.27 0.193 1136
 1138 3 31.16 139.75 -27.32 0.109 1137
 1139 3 31.3 139.86 -27.29 0.084 1138
 1140 3 31.46 139.96 -27.29 0.095 1139
 1141 3 31.59 140.15 -27.27 0.131 1140
 1142 3 31.76 140.15 -27.32 0.106 1141
 1143 3 31.89 140.06 -27.43 0.113 1142
 1144 3 32.02 140.06 -27.45 0.158 1143
 1145 3 32.11 139.96 -27.5 0.172 1144
 1146 3 32.28 140.06 -27.59 0.154 1145
 1147 3 32.45 140.06 -27.57 0.102 1146
 1148 3 32.65 140.06 -27.59 0.073 1147
 1149 3 32.78 140.06 -27.59 0.094 1148
 1150 3 32.88 139.96 -27.57 0.066 1149
 1151 3 28.16 139.25 -27.16 0.1 1122
 1152 3 28.23 139.46 -27.16 0.107 1151
 1153 3 28.25 139.56 -27.22 0.111 1152
 1154 3 28.34 139.75 -27.25 0.104 1153
 1155 3 28.3 139.96 -27.27 0.15 1154
 1156 3 28.37 140.15 -27.3 0.176 1155
 1157 3 28.41 140.36 -27.38 0.134 1156
 1158 3 28.44 140.46 -27.43 0.126 1157
 1159 3 28.43 140.56 -27.59 0.129 1158
 1160 3 28.39 140.75 -27.64 0.153 1159
 1161 3 28.41 140.86 -27.79 0.205 1160
 1162 3 28.37 140.96 -27.82 0.234 1161
 1163 3 28.43 140.96 -27.98 0.224 1162
 1164 3 28.44 141.06 -28.09 0.242 1163
 1165 3 28.35 141.25 -28.22 0.219 1164
 1166 3 28.35 141.36 -28.39 0.175 1165
 1167 3 28.37 141.56 -28.52 0.172 1166
 1168 3 28.3 141.65 -28.66 0.147 1167
 1169 3 28.16 141.75 -28.89 0.114 1168
 1170 3 28.1 141.75 -29 0.14 1169
 1171 3 28.01 141.65 -29.11 0.138 1170
 1172 3 27.89 141.75 -29.23 0.115 1171
 1173 3 27.8 141.75 -29.39 0.151 1172
 1174 3 27.71 141.65 -29.52 0.137 1173
 1175 3 27.55 141.75 -29.68 0.147 1174
 1176 3 27.41 141.75 -29.79 0.16 1175
 1177 3 27.26 141.75 -29.98 0.14 1176
 1178 3 27.21 141.75 -30.09 0.126 1177
 1179 3 27.19 141.96 -30.32 0.204 1178
 1180 3 27.21 141.96 -30.47 0.173 1179
 1181 3 27.25 142.06 -30.57 0.191 1180
 1182 3 27.23 142.15 -30.75 0.197 1181
 1183 3 27.25 142.25 -30.89 0.173 1182
 1184 3 27.25 142.25 -31.02 0.257 1183
 1185 3 27.25 142.46 -31.11 0.344 1184
 1186 3 27.21 142.56 -31.23 0.438 1185
 1187 3 27.21 142.65 -31.29 0.492 1186
 1188 3 27.28 142.86 -31.32 0.509 1187
 1189 3 27.28 143.06 -31.39 0.531 1188
 1190 3 27.21 143.15 -31.41 0.505 1189
 1191 3 27.21 143.25 -31.54 0.578 1190
 1192 3 27.28 143.46 -31.57 0.551 1191
 1193 3 27.28 143.65 -31.63 0.584 1192
 1194 3 27.23 143.75 -31.68 0.55 1193
 1195 3 27.19 143.86 -31.82 0.51 1194
 1196 3 27.21 144.06 -31.86 0.424 1195
 1197 3 27.16 144.06 -31.97 0.392 1196
 1198 3 27.05 144.15 -32.37 0.158 1197
 1199 3 27.1 144.36 -32.47 0.171 1198
 1200 3 27.12 144.46 -32.64 0.178 1199
 1201 3 27.06 144.65 -32.78 0.18 1200
 1202 3 26.99 144.75 -32.89 0.163 1201
 1203 3 26.88 144.86 -33.01 0.147 1202
 1204 3 26.7 144.95 -33.08 0.163 1203
 1205 3 26.61 145.05 -33.22 0.189 1204
 1206 3 26.58 145.05 -33.39 0.198 1205
 1207 3 26.47 145.05 -33.53 0.179 1206
 1208 3 26.31 145.14 -33.68 0.187 1207
 1209 3 26.17 145.14 -33.81 0.155 1208
 1210 3 26.02 145.14 -34 0.142 1209
 1211 3 25.93 145.24 -34.15 0.168 1210
 1212 3 25.86 145.35 -34.31 0.207 1211
 1213 3 25.72 145.45 -34.46 0.267 1212
 1214 3 25.92 145.74 -34.57 0.131 1213
 1215 3 25.99 145.85 -34.65 0.106 1214
 1216 3 26.02 145.95 -34.75 0.132 1215
 1217 3 25.99 146.05 -34.86 0.134 1216
 1218 3 26.02 146.24 -34.92 0.104 1217
 1219 3 26 146.45 -35 0.178 1218
 1220 3 25.95 146.55 -35.17 0.182 1219
 1221 3 25.84 146.74 -35.35 0.139 1220
 1222 3 25.75 146.85 -35.5 0.157 1221
 1223 3 25.77 146.95 -35.61 0.169 1222
 1224 3 25.72 147.14 -35.86 0.201 1223
 1225 3 25.72 147.35 -35.97 0.219 1224
 1226 3 25.68 147.45 -36.07 0.242 1225
 1227 3 25.65 147.55 -36.21 0.252 1226
 1228 3 25.63 147.74 -36.31 0.254 1227
 1229 3 25.49 147.85 -36.51 0.285 1228
 1230 3 25.43 147.95 -36.62 0.333 1229
 1231 3 25.45 148.05 -36.78 0.402 1230
 1232 3 25.43 148.14 -36.93 0.433 1231
 1233 3 25.38 148.24 -37.11 0.437 1232
 1234 3 25.43 148.45 -37.18 0.438 1233
 1235 3 25.36 148.64 -37.22 0.421 1234
 1236 3 25.29 148.85 -37.36 0.479 1235
 1237 3 25.24 148.95 -37.47 0.552 1236
 1238 3 25.22 149.05 -37.54 0.648 1237
 1239 3 25.15 149.24 -37.62 0.654 1238
 1240 3 25.13 149.35 -37.67 0.651 1239
 1241 3 25.25 149.64 -37.67 0.635 1240
 1242 3 25.2 149.85 -37.72 0.623 1241
 1243 3 25.24 150.05 -37.74 0.65 1242
 1244 3 25.18 150.24 -37.74 0.591 1243
 1245 3 25.09 150.45 -37.76 0.53 1244
 1246 3 25.08 150.64 -37.79 0.373 1245
 1247 3 25.27 150.95 -37.54 0.000125 1246
 1248 3 25.42 144.95 -34.49 0.118 1213
 1249 3 25.27 144.85 -34.5 0.135 1248
 1250 3 25.11 144.64 -34.54 0.105 1249
 1251 3 25.06 144.55 -34.64 0.129 1250
 1252 3 24.99 144.35 -34.68 0.152 1251
 1253 3 25 144.14 -34.71 0.106 1252
 1254 3 25.06 143.95 -34.72 0.081 1253
 1255 3 24.97 143.74 -34.72 0.061 1254
 1256 3 24.9 143.45 -34.74 0.135 1255
 1257 3 24.68 143.24 -34.75 0.117 1256
 1258 3 24.59 143.14 -34.79 0.128 1257
 1259 3 24.56 142.95 -34.79 0.183 1258
 1260 3 24.49 142.85 -34.75 0.205 1259
 1261 3 24.4 142.74 -34.78 0.244 1260
 1262 3 24.46 142.55 -34.47 0.136 1261
 1263 3 24.41 142.45 -34.31 0.1 1262
 1264 3 24.39 142.24 -34.25 0.101 1263
 1265 3 24.37 142.05 -34.28 0.097 1264
 1266 3 24.35 141.95 -34.32 0.132 1265
 1267 3 24.28 141.74 -34.36 0.076 1266
 1268 3 24.3 141.45 -34.5 0.055 1267
 1269 3 27.87 136.24 -25.14 0.186 1105
 1270 3 27.94 136.15 -25 0.19 1269
 1271 3 28.03 136.15 -24.88 0.16 1270
 1272 3 28.16 136.15 -24.7 0.205 1271
 1273 3 28.3 136.15 -24.5 0.184 1272
 1274 3 28.44 136.15 -24.34 0.168 1273
 1275 3 28.57 136.06 -24.2 0.177 1274
 1276 3 28.62 135.96 -24.07 0.198 1275
 1277 3 28.75 135.96 -23.91 0.208 1276
 1278 3 28.87 135.96 -23.82 0.222 1277
 1279 3 29.03 135.86 -23.68 0.175 1278
 1280 3 29.12 135.75 -23.57 0.222 1279
 1281 3 29.21 135.65 -23.5 0.268 1280
 1282 3 29.3 135.65 -23.41 0.361 1281
 1283 3 29.3 135.46 -23.41 0.415 1282
 1284 3 29.41 135.36 -23.41 0.429 1283
 1285 3 29.57 135.25 -23.5 0.369 1284
 1286 3 29.78 135.15 -23.57 0.272 1285
 1287 3 29.98 135.15 -23.59 0.189 1286
 1288 3 30.07 135.06 -23.61 0.192 1287
 1289 3 30.23 134.96 -23.63 0.202 1288
 1290 3 30.35 134.86 -23.63 0.24 1289
 1291 3 30.53 134.75 -23.77 0.424 1290
 1292 3 30.68 134.65 -23.98 0.613 1291
 1293 3 30.75 134.56 -23.98 0.698 1292
 1294 3 30.85 134.56 -24.13 0.8 1293
 1295 3 30.91 134.46 -24.18 0.822 1294
 1296 3 31.03 134.46 -24.25 0.783 1295
 1297 3 31.12 134.36 -24.32 0.737 1296
 1298 3 31.28 134.36 -24.39 0.657 1297
 1299 3 31.21 134.06 -24.45 0.629 1298
 1300 3 31.16 133.86 -24.32 0.565 1299
 1301 3 31.21 133.65 -24.25 0.428 1300
 1302 3 31.19 133.46 -24.14 0.337 1301
 1303 3 31.19 133.15 -24.04 0.165 1302
 1304 3 31.3 133.06 -24.04 0.171 1303
 1305 3 31.39 132.96 -24 0.19 1304
 1306 3 31.44 132.75 -24.05 0.187 1305
 1307 3 31.55 132.65 -24.04 0.167 1306
 1308 3 31.68 132.56 -24.04 0.144 1307
 1309 3 31.78 132.46 -24.05 0.146 1308
 1310 3 31.84 132.25 -24.11 0.161 1309
 1311 3 32.03 132.15 -24.14 0.173 1310
 1312 3 32.13 132.06 -24.11 0.148 1311
 1313 3 32.25 131.96 -24.05 0.177 1312
 1314 3 32.35 131.75 -24.04 0.192 1313
 1315 3 32.43 131.65 -24 0.176 1314
 1316 3 32.53 131.56 -23.97 0.167 1315
 1317 3 32.61 131.46 -23.98 0.184 1316
 1318 3 32.68 131.36 -24.09 0.153 1317
 1319 3 32.78 131.15 -24.2 0.129 1318
 1320 3 33 131.15 -24.3 0.133 1319
 1321 3 33.14 131.06 -24.36 0.166 1320
 1322 3 33.25 130.96 -24.36 0.175 1321
 1323 3 33.31 130.75 -24.43 0.173 1322
 1324 3 33.36 130.56 -24.54 0.142 1323
 1325 3 33.45 130.46 -24.61 0.167 1324
 1326 3 33.6 130.36 -24.66 0.199 1325
 1327 3 33.85 130.25 -24.68 0.273 1326
 1328 3 34 130.25 -24.7 0.219 1327
 1329 3 34.14 130.25 -24.68 0.162 1328
 1330 3 34.29 130.25 -24.69 0.113 1329
 1331 3 34.42 130.15 -24.72 0.128 1330
 1332 3 34.53 130.15 -24.71 0.162 1331
 1333 3 34.64 130.06 -24.74 0.141 1332
 1334 3 34.78 129.96 -24.76 0.159 1333
 1335 3 34.97 129.96 -24.74 0.175 1334
 1336 3 35.17 129.96 -24.67 0.161 1335
 1337 3 35.32 129.96 -24.58 0.143 1336
 1338 3 35.46 129.96 -24.49 0.192 1337
 1339 3 35.65 129.86 -24.47 0.207 1338
 1340 3 35.75 129.86 -24.47 0.19 1339
 1341 3 35.92 129.75 -24.62 0.157 1340
 1342 3 36.07 129.75 -24.54 0.129 1341
 1343 3 36.2 129.86 -24.47 0.144 1342
 1344 3 36.32 129.75 -24.38 0.155 1343
 1345 3 36.46 129.65 -24.33 0.179 1344
 1346 3 36.58 129.65 -24.33 0.203 1345
 1347 3 36.78 129.56 -24.35 0.217 1346
 1348 3 36.93 129.56 -24.37 0.21 1347
 1349 3 37.1 129.46 -24.44 0.19 1348
 1350 3 37.28 129.46 -24.38 0.16 1349
 1351 3 37.42 129.46 -24.42 0.12 1350
 1352 3 37.6 129.36 -24.47 0.17 1351
 1353 3 37.78 129.25 -24.49 0.157 1352
 1354 3 37.95 129.25 -24.51 0.173 1353
 1355 3 38.06 129.06 -24.51 0.2 1354
 1356 3 38.18 128.96 -24.56 0.196 1355
 1357 3 38.28 128.86 -24.63 0.148 1356
 1358 3 38.39 128.75 -24.58 0.115 1357
 1359 3 38.56 128.65 -24.56 0.161 1358
 1360 3 38.7 128.65 -24.56 0.151 1359
 1361 3 38.83 128.75 -24.44 0.109 1360
 1362 3 38.96 128.75 -24.38 0.165 1361
 1363 3 39.08 128.36 -24.38 0.198 1362
 1364 3 39.18 128.25 -24.35 0.245 1363
 1365 3 39.27 128.15 -24.31 0.267 1364
 1366 3 39.35 128.06 -24.38 0.345 1365
 1367 3 39.45 127.95 -24.51 0.484 1366
 1368 3 39.53 127.85 -24.54 0.599 1367
 1369 3 39.68 127.76 -24.56 0.68 1368
 1370 3 39.75 127.56 -24.56 0.758 1369
 1371 3 39.81 127.45 -24.58 0.832 1370
 1372 3 39.86 127.35 -24.51 0.865 1371
 1373 3 39.93 127.15 -24.4 0.879 1372
 1374 3 40.1 127.15 -24.35 0.868 1373
 1375 3 40.28 127.06 -24.38 0.869 1374
 1376 3 40.45 127.06 -24.56 0.836 1375
 1377 3 40.56 127.06 -24.6 0.812 1376
 1378 3 40.68 127.15 -24.54 0.806 1377
 1379 3 40.25 126.76 -24.19 0.216 1378
 1380 3 41.21 127.56 -24.81 0.48 1378
 1381 3 41.29 127.45 -24.78 0.433 1380
 1382 3 41.31 127.26 -24.71 0.362 1381
 1383 3 41.28 126.95 -24.46 0.161 1382
 1384 3 41.38 126.95 -24.46 0.12 1383
 1385 3 41.46 126.85 -24.42 0.055 1384
 1386 3 -3.22 85.23 -19.67 0.11 556
 1387 3 -3.39 85.26 -19.62 0.14 1386
 1388 3 8.42 73.17 -13.64 0.665 438
 1389 3 8.45 73.09 -13.85 0.614 1388
 1390 3 8.67 73.13 -13.71 0.625 1389
 1391 3 8.82 73.03 -13.72 0.608 1390
 1392 3 8.99 72.99 -13.71 0.545 1391
 1393 3 9.14 72.97 -13.7 0.432 1392
 1394 3 9.21 72.89 -13.77 0.344 1393
 1395 3 9.35 72.8 -13.87 0.306 1394
 1396 3 9.54 72.75 -13.95 0.28 1395
 1397 3 9.63 72.61 -14.08 0.286 1396
 1398 3 9.71 72.52 -14.22 0.288 1397
 1399 3 9.93 72.44 -14.31 0.299 1398
 1400 3 10.1 72.36 -14.46 0.312 1399
 1401 3 10.37 72.41 -14.66 0.37 1400
 1402 3 10.46 72.33 -14.8 0.347 1401
 1403 3 10.49 72.28 -14.96 0.283 1402
 1404 3 10.57 72.19 -15.13 0.274 1403
 1405 3 10.71 72.19 -15.26 0.314 1404
 1406 3 11.22 72.34 -15.71 0.608 1405
 1407 3 12.03 72.69 -16.19 0.217 1406
 1408 3 12.17 72.78 -16.3 0.224 1407
 1409 3 12.3 72.86 -16.37 0.227 1408
 1410 3 12.45 72.97 -16.42 0.274 1409
 1411 3 12.66 73.05 -16.53 0.284 1410
 1412 3 12.79 73.16 -16.58 0.279 1411
 1413 3 12.93 73.22 -16.65 0.253 1412
 1414 3 13.08 73.24 -16.65 0.229 1413
 1415 3 13.28 73.28 -16.65 0.207 1414
 1416 3 13.42 73.3 -16.62 0.203 1415
 1417 3 13.58 73.28 -16.6 0.226 1416
 1418 3 13.73 73.22 -16.6 0.229 1417
 1419 3 13.93 73.22 -16.55 0.255 1418
 1420 3 14 73.08 -16.51 0.311 1419
 1421 3 14.11 73.05 -16.44 0.356 1420
 1422 3 14.23 73.03 -16.42 0.392 1421
 1423 3 14.44 73.05 -16.42 0.399 1422
 1424 3 14.58 73.14 -16.26 0.418 1423
 1425 3 14.7 73.14 -16.19 0.423 1424
 1426 3 14.8 73.09 -16.12 0.431 1425
 1427 3 14.97 73.05 -16.08 0.429 1426
 1428 3 15.13 73.09 -16.06 0.418 1427
 1429 3 15.3 73.28 -16.1 0.377 1428
 1430 3 15.51 73.25 -16.08 0.323 1429
 1431 3 15.69 73.24 -16.1 0.263 1430
 1432 3 15.84 73.22 -16.1 0.263 1431
 1433 3 16.03 73.19 -16.05 0.248 1432
 1434 3 16.21 73.17 -16.05 0.255 1433
 1435 3 16.36 73.17 -16.05 0.246 1434
 1436 3 16.57 73.16 -15.99 0.226 1435
 1437 3 16.77 73.08 -15.97 0.236 1436
 1438 3 16.95 73.11 -15.89 0.23 1437
 1439 3 17.09 73.16 -15.84 0.216 1438
 1440 3 17.3 73.3 -15.82 0.226 1439
 1441 3 17.48 73.36 -15.83 0.243 1440
 1442 3 17.68 73.44 -15.83 0.266 1441
 1443 3 17.91 73.52 -15.79 0.27 1442
 1444 3 18.07 73.55 -15.75 0.252 1443
 1445 3 18.37 73.5 -15.86 0.262 1444
 1446 3 18.59 73.36 -15.94 0.221 1445
 1447 3 18.78 73.17 -16.03 0.274 1446
 1448 3 18.98 72.97 -16.19 0.316 1447
 1449 3 19.09 72.86 -16.35 0.322 1448
 1450 3 19.21 72.86 -16.51 0.34 1449
 1451 3 19.3 72.75 -16.69 0.341 1450
 1452 3 19.43 72.72 -16.8 0.337 1451
 1453 3 19.66 72.64 -16.89 0.328 1452
 1454 3 19.77 72.66 -16.99 0.339 1453
 1455 3 19.93 72.7 -17.08 0.344 1454
 1456 3 20.12 72.69 -17.15 0.321 1455
 1457 3 20.27 72.7 -17.19 0.335 1456
 1458 3 20.41 72.72 -17.3 0.321 1457
 1459 3 20.5 72.74 -17.42 0.308 1458
 1460 3 20.64 72.72 -17.6 0.311 1459
 1461 3 20.75 72.64 -17.76 0.293 1460
 1462 3 20.96 72.55 -17.94 0.314 1461
 1463 3 21.16 72.44 -18.08 0.323 1462
 1464 3 21.34 72.39 -18.1 0.311 1463
 1465 3 21.57 72.25 -18.14 0.277 1464
 1466 3 21.78 72.25 -18.15 0.262 1465
 1467 3 21.93 72.14 -18.19 0.253 1466
 1468 3 22.07 72.02 -18.21 0.293 1467
 1469 3 22.24 71.91 -18.24 0.324 1468
 1470 3 22.38 71.84 -18.24 0.305 1469
 1471 3 22.53 71.7 -18.35 0.312 1470
 1472 3 22.6 71.61 -18.33 0.355 1471
 1473 3 22.69 71.41 -18.17 0.373 1472
 1474 3 22.76 71.36 -18.24 0.445 1473
 1475 3 22.85 71.27 -18.35 0.434 1474
 1476 3 22.94 71.09 -18.4 0.373 1475
 1477 3 22.99 70.95 -18.42 0.328 1476
 1478 3 23.08 70.77 -18.48 0.317 1477
 1479 3 23.21 70.63 -18.49 0.292 1478
 1480 3 23.26 70.39 -18.49 0.288 1479
 1481 3 23.4 70.25 -18.44 0.305 1480
 1482 3 23.53 70.11 -18.46 0.358 1481
 1483 3 23.64 69.97 -18.48 0.308 1482
 1484 3 23.75 69.7 -18.44 0.307 1483
 1485 3 23.91 69.61 -18.42 0.26 1484
 1486 3 24.07 69.55 -18.36 0.265 1485
 1487 3 24.23 69.45 -18.36 0.249 1486
 1488 3 24.41 69.39 -18.29 0.246 1487
 1489 3 24.54 69.31 -18.18 0.262 1488
 1490 3 24.61 69.17 -18.11 0.257 1489
 1491 3 24.77 69.11 -18.02 0.25 1490
 1492 3 24.88 68.94 -18 0.241 1491
 1493 3 24.98 68.83 -17.95 0.256 1492
 1494 3 25.07 68.66 -17.93 0.291 1493
 1495 3 25.11 68.44 -17.93 0.313 1494
 1496 3 25.16 68.11 -17.98 0.389 1495
 1497 3 25.29 67.97 -17.95 0.398 1496
 1498 3 25.43 67.83 -17.95 0.381 1497
 1499 3 25.55 67.69 -17.91 0.364 1498
 1500 3 25.75 67.55 -17.89 0.305 1499
 1501 3 25.91 67.39 -17.8 0.298 1500
 1502 3 26.07 67.33 -17.75 0.301 1501
 1503 3 26.22 67.3 -17.66 0.27 1502
 1504 3 26.39 67.28 -17.66 0.275 1503
 1505 3 26.54 67.3 -17.57 0.275 1504
 1506 3 26.79 67.24 -17.48 0.303 1505
 1507 3 27.16 67.05 -17.32 0.49 1506
 1508 3 27.25 67.14 -17.29 0.397 1507
 1509 3 27.32 67.24 -17.38 0.343 1508
 1510 3 27.43 67.3 -17.47 0.3 1509
 1511 3 27.59 67.3 -17.57 0.263 1510
 1512 3 27.77 67.28 -17.66 0.243 1511
 1513 3 27.93 67.22 -17.73 0.251 1512
 1514 3 28.05 67.11 -17.79 0.284 1513
 1515 3 28.23 67.02 -17.86 0.271 1514
 1516 3 28.41 66.95 -17.89 0.243 1515
 1517 3 28.59 66.89 -17.89 0.217 1516
 1518 3 28.82 66.83 -17.82 0.258 1517
 1519 3 29.02 66.81 -17.77 0.273 1518
 1520 3 29.18 66.84 -17.7 0.28 1519
 1521 3 29.43 66.84 -17.57 0.33 1520
 1522 3 29.61 66.87 -17.5 0.338 1521
 1523 3 29.68 66.96 -17.45 0.326 1522
 1524 3 29.91 67.01 -17.43 0.33 1523
 1525 3 30.07 67.06 -17.41 0.309 1524
 1526 3 30.22 67.1 -17.34 0.299 1525
 1527 3 30.36 67.18 -17.29 0.3 1526
 1528 3 30.43 67.26 -17.2 0.282 1527
 1529 3 30.55 67.37 -17.18 0.286 1528
 1530 3 30.89 67.64 -16.86 0.422 1529
 1531 3 31.02 67.79 -16.89 0.477 1530
 1532 3 31.18 68.01 -16.86 0.5 1531
 1533 3 31.29 68.12 -16.95 0.57 1532
 1534 3 31.41 68.18 -17.07 0.643 1533
 1535 3 31.54 68.28 -17.13 0.674 1534
 1536 3 31.73 68.34 -17.18 0.676 1535
 1537 3 31.8 68.39 -17.38 0.724 1536
 1538 3 31.93 68.5 -17.45 0.758 1537
 1539 3 32.07 68.59 -17.48 0.739 1538
 1540 3 32.24 68.67 -17.54 0.755 1539
 1541 3 32.32 68.7 -17.64 0.747 1540
 1542 3 32.43 68.76 -17.77 0.683 1541
 1543 3 32.53 68.81 -17.86 0.661 1542
 1544 3 32.6 68.92 -17.95 0.627 1543
 1545 3 32.82 68.92 -18.07 0.656 1544
 1546 3 32.94 69.04 -18.18 0.651 1545
 1547 3 33.04 69.12 -18.34 0.623 1546
 1548 3 33.17 69.21 -18.45 0.576 1547
 1549 3 33.22 69.37 -18.55 0.543 1548
 1550 3 33.35 69.54 -18.61 0.486 1549
 1551 3 33.47 69.68 -18.66 0.351 1550
 1552 3 33.5 69.76 -18.79 0.306 1551
 1553 3 33.49 69.79 -18.89 0.295 1552
 1554 3 33.42 69.85 -19.04 0.313 1553
 1555 3 33.46 69.9 -19.18 0.299 1554
 1556 3 33.16 70 -19.59 0.524 1555
 1557 3 33.02 70.09 -19.64 0.623 1556
 1558 3 32.95 70.23 -19.73 0.607 1557
 1559 3 32.78 70.4 -19.86 0.702 1558
 1560 3 32.6 70.54 -19.93 0.668 1559
 1561 3 32.82 70.62 -19.95 0.71 1560
 1562 3 32.95 70.78 -19.84 0.71 1561
 1563 3 33.06 70.95 -19.89 0.667 1562
 1564 3 33.03 71.14 -19.89 0.632 1563
 1565 3 32.98 71.26 -20.02 0.563 1564
 1566 3 33.07 71.4 -20 0.48 1565
 1567 3 33.06 71.54 -19.98 0.403 1566
 1568 3 33.03 71.71 -20.02 0.368 1567
 1569 3 32.91 71.89 -20.09 0.324 1568
 1570 3 32.89 72.04 -20.18 0.272 1569
 1571 3 32.81 72.25 -20.2 0.264 1570
 1572 3 32.78 72.39 -20.29 0.285 1571
 1573 3 32.77 72.64 -20.29 0.29 1572
 1574 3 32.71 72.84 -20.41 0.307 1573
 1575 3 32.67 73.04 -20.48 0.303 1574
 1576 3 32.43 74.48 -20.98 0.837 1575
 1577 3 32.42 75.06 -21.07 0.64 1576
 1578 3 32.41 75.65 -21.07 0.43 1577
 1579 3 32.53 75.79 -21.11 0.399 1578
 1580 3 32.67 76 -21.14 0.364 1579
 1581 3 32.78 76.2 -21.22 0.314 1580
 1582 3 32.96 76.32 -21.25 0.331 1581
 1583 3 33.09 76.4 -21.25 0.338 1582
 1584 3 33.25 76.56 -21.23 0.361 1583
 1585 3 33.42 76.62 -21.27 0.386 1584
 1586 3 33.57 76.01 -21.25 0.102 1585
 1587 3 33.57 75.85 -21.18 0.091 1586
 1588 3 33.5 76.73 -21.25 0.38 1585
 1589 3 33.74 76.71 -20.77 0.133 1588
 1590 3 33.86 76.54 -20.75 0.077 1589
 1591 3 33.92 76.45 -20.68 0.134 1590
 1592 3 33.95 76.26 -20.57 0.104 1591
 1593 3 34.09 76.18 -20.52 0.114 1592
 1594 3 34.1 76 -20.45 0.09 1593
 1595 3 34.13 75.87 -20.43 0.066 1594
 1596 3 34.27 75.78 -20.34 0.073 1595
 1597 3 34.36 75.6 -20.34 0.114 1596
 1598 3 34.42 75.43 -20.32 0.107 1597
 1599 3 34.45 75.26 -20.27 0.085 1598
 1600 3 34.38 75.04 -20.29 0.085 1599
 1601 3 34.39 74.9 -20.22 0.063 1600
 1602 3 34.42 74.79 -20.2 0.107 1601
 1603 3 34.49 74.68 -20.09 0.118 1602
 1604 3 34.49 74.54 -20.04 0.000125 1603
 1605 3 33.5 76.87 -21.36 0.274 1588
 1606 3 33.85 76.43 -21.48 0.195 1605
 1607 3 34.03 76.51 -21.54 0.219 1606
 1608 3 34.21 76.62 -21.66 0.251 1607
 1609 3 34.39 76.68 -21.64 0.221 1608
 1610 3 34.67 76.81 -21.64 0.168 1609
 1611 3 34.88 76.85 -21.59 0.18 1610
 1612 3 35.09 76.81 -21.66 0.198 1611
 1613 3 35.28 76.68 -21.75 0.22 1612
 1614 3 35.42 76.59 -21.75 0.255 1613
 1615 3 35.6 76.43 -21.88 0.228 1614
 1616 3 35.81 76.37 -21.95 0.241 1615
 1617 3 35.92 76.28 -21.98 0.231 1616
 1618 3 36.07 76.18 -22.02 0.201 1617
 1619 3 36.25 76.2 -22.13 0.207 1618
 1620 3 36.42 76.2 -22.18 0.192 1619
 1621 3 36.5 76.1 -22.25 0.215 1620
 1622 3 36.63 76.04 -22.36 0.229 1621
 1623 3 36.77 76.01 -22.43 0.25 1622
 1624 3 36.93 75.95 -22.48 0.271 1623
 1625 3 37.1 75.93 -22.52 0.228 1624
 1626 3 37.28 75.95 -22.59 0.219 1625
 1627 3 37.49 76.03 -22.64 0.189 1626
 1628 3 37.63 76.15 -22.66 0.219 1627
 1629 3 37.85 76.28 -22.65 0.156 1628
 1630 3 38 76.37 -22.67 0.143 1629
 1631 3 38.23 76.42 -22.6 0.167 1630
 1632 3 38.34 76.45 -22.56 0.205 1631
 1633 3 38.43 76.51 -22.47 0.292 1632
 1634 3 38.48 76.54 -22.35 0.346 1633
 1635 3 38.57 76.54 -22.28 0.447 1634
 1636 3 38.68 76.57 -22.22 0.518 1635
 1637 3 38.78 76.59 -22.13 0.591 1636
 1638 3 38.88 76.59 -22.03 0.64 1637
 1639 3 38.98 76.65 -21.94 0.701 1638
 1640 3 39.05 76.75 -21.83 0.717 1639
 1641 3 39.18 77.68 -22.15 0.119 1640
 1642 3 39.35 77.78 -22.15 0.127 1641
 1643 3 39.46 77.95 -22.1 0.134 1642
 1644 3 39.5 78.14 -22.03 0.096 1643
 1645 3 39.59 78.18 -21.9 0.095 1644
 1646 3 39.71 78.26 -21.85 0.109 1645
 1647 3 39.74 78.42 -21.78 0.085 1646
 1648 3 39.85 78.59 -21.78 0.12 1647
 1649 3 39.86 78.7 -21.78 0.125 1648
 1650 3 39.84 78.84 -21.78 0.108 1649
 1651 3 39.13 76.62 -21.69 0.672 1640
 1652 3 39.18 76.56 -21.62 0.717 1651
 1653 3 38.14 76.7 -21.03 0.081 1652
 1654 3 38.06 76.62 -20.96 0.165 1653
 1655 3 38.02 76.56 -20.85 0.186 1654
 1656 3 38.16 76.89 -20.56 0.101 1655
 1657 3 38.19 77.06 -20.53 0.106 1656
 1658 3 38.16 77.21 -20.53 0.143 1657
 1659 3 38.2 77.32 -20.6 0.156 1658
 1660 3 37.85 76.82 -20.85 0.095 1655
 1661 3 37.73 76.9 -20.87 0.099 1660
 1662 3 37.67 77.04 -20.88 0.065 1661
 1663 3 37.85 76.31 -20.74 0.083 1662
 1664 3 37.8 76.18 -20.76 0.111 1663
 1665 3 37.75 76.06 -20.74 0.144 1664
 1666 3 37.71 76.06 -20.56 0.158 1665
 1667 3 37.6 76.09 -20.45 0.074 1666
 1668 3 37.46 76.04 -20.41 0.074 1667
 1669 3 37.36 75.95 -20.48 0.088 1668
 1670 3 37.21 75.84 -20.45 0.104 1669
 1671 3 39.61 76.23 -21.63 0.528 1652
 1672 3 39.81 76.25 -21.62 0.541 1671
 1673 3 39.95 76.2 -21.58 0.57 1672
 1674 3 40.36 76.57 -22.15 0.168 1673
 1675 3 40.41 76.57 -22.28 0.121 1674
 1676 3 40.38 76.65 -22.42 0.131 1675
 1677 3 40.49 76.76 -22.44 0.123 1676
 1678 3 40.59 76.79 -22.38 0.145 1677
 1679 3 40.66 76.85 -22.42 0.104 1678
 1680 3 40.71 76.98 -22.56 0.106 1679
 1681 3 40.77 77.18 -22.67 0.085 1680
 1682 3 40.88 77.26 -22.87 0.164 1681
 1683 3 40.95 77.4 -22.92 0.165 1682
 1684 3 40.96 77.56 -23.01 0.172 1683
 1685 3 40.88 77.75 -23.13 0.148 1684
 1686 3 40.88 77.96 -23.06 0.081 1685
 1687 3 40.86 78.06 -23.04 0.108 1686
 1688 3 40.78 78.14 -23.19 0.112 1687
 1689 3 40.63 78.23 -23.37 0.156 1688
 1690 3 40.71 78.48 -23.44 0.11 1689
 1691 3 40.74 78.64 -23.56 0.111 1690
 1692 3 40.88 78.79 -23.67 0.116 1691
 1693 3 40.89 78.87 -23.78 0.101 1692
 1694 3 40.85 78.9 -23.94 0.102 1693
 1695 3 40.8 78.92 -24.04 0.076 1694
 1696 3 40.75 78.96 -24.24 0.124 1695
 1697 3 40.67 79.04 -24.42 0.131 1696
 1698 3 40.59 79.1 -24.63 0.139 1697
 1699 3 40.48 79.01 -24.88 0.165 1698
 1700 3 40.36 78.95 -25.08 0.095 1699
 1701 3 40.35 78.93 -25.21 0.12 1700
 1702 3 40.3 78.95 -25.35 0.199 1701
 1703 3 40.11 79.17 -25.22 0.103 1702
 1704 3 40.06 79.28 -25.21 0.045 1703
 1705 3 40.28 78.81 -25.65 0.112 1702
 1706 3 40.24 78.7 -25.79 0.114 1705
 1707 3 40.23 78.62 -25.94 0.101 1706
 1708 3 40.18 78.6 -26.1 0.106 1707
 1709 3 40.17 78.6 -26.26 0.128 1708
 1710 3 40.06 78.57 -26.35 0.199 1709
 1711 3 40.02 78.78 -26.44 0.164 1710
 1712 3 40.1 78.81 -26.71 0.109 1711
 1713 3 40.1 78.93 -26.85 0.057 1712
 1714 3 40.09 79.04 -26.88 0.116 1713
 1715 3 40.1 79.15 -26.94 0.095 1714
 1716 3 40.14 79.28 -27.06 0.138 1715
 1717 3 40.06 78.28 -26.31 0.144 1710
 1718 3 40.05 78.07 -26.42 0.105 1717
 1719 3 40.07 78.01 -26.58 0.096 1718
 1720 3 40.18 77.9 -26.6 0.073 1719
 1721 3 40.3 77.79 -26.65 0.111 1720
 1722 3 40.41 77.7 -26.76 0.13 1721
 1723 3 40.52 77.65 -26.76 0.115 1722
 1724 3 40.67 77.62 -26.78 0.082 1723
 1725 3 40.74 77.53 -26.72 0.118 1724
 1726 3 40.73 77.35 -26.72 0.098 1725
 1727 3 40.64 77.2 -26.79 0.112 1726
 1728 3 40.57 77.12 -26.83 0.076 1727
 1729 3 40.46 78.09 -23.49 0.079 1689
 1730 3 40.35 78.03 -23.44 0.092 1729
 1731 3 40.34 77.81 -23.44 0.000125 1730
 1732 3 40.1 76.03 -21.6 0.474 1673
 1733 3 40.2 75.68 -21.54 0.474 1732
 1734 3 40.36 75.51 -21.65 0.42 1733
 1735 3 40.46 75.54 -21.54 0.000125 1734
 1736 3 40.48 75.46 -21.53 0.469 1734
 1737 3 40.52 75.34 -21.58 0.44 1736
 1738 3 40.59 75.35 -21.08 0.303 1737
 1739 3 40.67 75.28 -20.97 0.266 1738
 1740 3 40.74 75.2 -20.87 0.211 1739
 1741 3 40.92 75.14 -20.97 0.108 1740
 1742 3 40.93 75.04 -20.87 0.089 1741
 1743 3 40.99 74.89 -20.74 0.096 1742
 1744 3 41.07 74.79 -20.67 0.097 1743
 1745 3 41.17 74.76 -20.58 0.076 1744
 1746 3 41.17 74.64 -20.51 0.127 1745
 1747 3 41.35 74.56 -20.38 0.097 1746
 1748 3 41.42 74.54 -20.26 0.116 1747
 1749 3 41.52 74.54 -20.22 0.109 1748
 1750 3 41.59 74.51 -20.12 0.11 1749
 1751 3 41.66 74.51 -20.01 0.101 1750
 1752 3 41.77 74.59 -19.92 0.094 1751
 1753 3 41.85 74.62 -19.85 0.101 1752
 1754 3 41.92 74.59 -19.76 0.113 1753
 1755 3 40.74 75.1 -20.62 0.171 1740
 1756 3 40.81 74.98 -20.49 0.128 1755
 1757 3 39.96 76.9 -20.72 0.172 1732
 1758 3 40.03 76.93 -20.58 0.182 1757
 1759 3 40.13 77 -20.42 0.22 1758
 1760 3 40.29 77.01 -20.22 0.21 1759
 1761 3 40.37 76.98 -20.01 0.194 1760
 1762 3 40.47 76.93 -19.92 0.211 1761
 1763 3 40.6 76.73 -19.72 0.196 1762
 1764 3 40.66 76.62 -19.58 0.166 1763
 1765 3 40.74 76.51 -19.47 0.179 1764
 1766 3 40.8 76.45 -19.31 0.139 1765
 1767 3 40.79 76.4 -19.21 0.142 1766
 1768 3 40.8 76.35 -19.03 0.177 1767
 1769 3 40.77 76.35 -18.88 0.171 1768
 1770 3 40.69 76.31 -18.79 0.184 1769
 1771 3 40.81 76.39 -18.54 0.158 1770
 1772 3 40.85 76.45 -18.37 0.142 1771
 1773 3 40.91 76.54 -18.21 0.19 1772
 1774 3 40.95 76.59 -18.06 0.19 1773
 1775 3 41.02 76.67 -17.94 0.164 1774
 1776 3 41.04 76.73 -17.81 0.145 1775
 1777 3 41.06 76.81 -17.62 0.153 1776
 1778 3 41.12 76.85 -17.44 0.208 1777
 1779 3 41.2 76.93 -17.35 0.22 1778
 1780 3 41.45 77.09 -17.33 0.208 1779
 1781 3 41.58 77.12 -17.17 0.179 1780
 1782 3 41.77 77.15 -16.97 0.187 1781
 1783 3 41.94 77.2 -16.79 0.176 1782
 1784 3 42.05 77.2 -16.63 0.179 1783
 1785 3 42.16 77.26 -16.47 0.172 1784
 1786 3 42.31 77.37 -16.29 0.179 1785
 1787 3 42.52 77.51 -16.24 0.168 1786
 1788 3 42.7 77.68 -16.28 0.191 1787
 1789 3 42.88 77.89 -16.31 0.163 1788
 1790 3 43.01 78.01 -16.22 0.155 1789
 1791 3 43.12 78.15 -16.22 0.133 1790
 1792 3 43.24 78.26 -16.13 0.166 1791
 1793 3 43.34 78.39 -16.13 0.185 1792
 1794 3 43.45 78.51 -16.08 0.182 1793
 1795 3 43.56 78.6 -15.97 0.202 1794
 1796 3 43.72 78.63 -15.79 0.244 1795
 1797 3 43.84 78.71 -15.79 0.221 1796
 1798 3 44.01 78.68 -15.6 0.223 1797
 1799 3 44.17 78.66 -15.46 0.2 1798
 1800 3 44.33 78.61 -15.3 0.137 1799
 1801 3 44.47 78.63 -15.27 0.184 1800
 1802 3 44.54 78.66 -15.11 0.18 1801
 1803 3 44.6 78.69 -14.98 0.183 1802
 1804 3 44.74 78.74 -14.82 0.172 1803
 1805 3 44.84 78.76 -14.68 0.199 1804
 1806 3 44.99 78.82 -14.62 0.205 1805
 1807 3 45.15 78.88 -14.54 0.168 1806
 1808 3 45.3 78.94 -14.37 0.175 1807
 1809 3 45.48 79.05 -14.32 0.199 1808
 1810 3 45.6 79.05 -14.32 0.267 1809
 1811 3 45.7 78.93 -14.2 0.463 1810
 1812 3 45.84 79.07 -14.12 0.518 1811
 1813 3 45.85 78.97 -14.04 0.59 1812
 1814 3 45.81 78.68 -13.79 0.571 1813
 1815 3 45.91 78.6 -13.71 0.579 1814
 1816 3 45.88 78.65 -13.43 0.537 1815
 1817 3 45.98 78.63 -13.43 0.54 1816
 1818 3 46.09 78.43 -13.46 0.421 1817
 1819 3 46.19 78.02 -13.7 0.197 1818
 1820 3 46.19 77.82 -13.62 0.127 1819
 1821 3 46.22 77.69 -13.51 0.141 1820
 1822 3 46.24 77.69 -13.35 0.142 1821
 1823 3 46.23 77.63 -13.21 0.175 1822
 1824 3 46.2 77.66 -13.06 0.272 1823
 1825 3 46.16 77.58 -12.96 0.319 1824
 1826 3 46.1 77.63 -12.82 0.389 1825
 1827 3 46.09 77.6 -12.69 0.45 1826
 1828 3 45.98 77.52 -12.54 0.468 1827
 1829 3 45.98 77.49 -12.42 0.484 1828
 1830 3 45.91 77.46 -12.23 0.496 1829
 1831 3 45.87 77.38 -12.06 0.482 1830
 1832 3 45.8 77.21 -12.02 0.524 1831
 1833 3 45.55 76.32 -12.38 0.127 1832
 1834 3 45.46 76.16 -12.29 0.088 1833
 1835 3 45.31 76.05 -12.23 0.101 1834
 1836 3 45.25 75.96 -12.15 0.119 1835
 1837 3 45.2 75.86 -12.18 0.197 1836
 1838 3 45.09 75.74 -12.27 0.164 1837
 1839 3 44.95 75.63 -12.15 0.147 1838
 1840 3 44.82 75.6 -11.95 0.063 1839
 1841 3 44.75 75.55 -11.85 0.084 1840
 1842 3 44.66 75.49 -11.82 0.112 1841
 1843 3 44.53 75.51 -11.74 0.144 1842
 1844 3 44.38 75.63 -11.71 0.113 1843
 1845 3 44.31 75.61 -11.61 0.095 1844
 1846 3 44.21 75.58 -11.47 0.118 1845
 1847 3 44.17 75.58 -11.35 0.071 1846
 1848 3 44.09 75.6 -11.29 0.091 1847
 1849 3 44.06 75.57 -11.19 0.08 1848
 1850 3 43.93 75.46 -11.1 0.094 1849
 1851 3 43.86 75.38 -11.11 0.000125 1850
 1852 3 45.85 77.3 -11.79 0.292 1832
 1853 3 45.92 77.4 -11.67 0.094 1852
 1854 3 46.02 78.58 -13.29 0.367 1818
 1855 3 45.34 78.41 -13.03 0.072 1854
 1856 3 45.2 78.29 -13.18 0.159 1855
 1857 3 45.1 78.26 -13.27 0.172 1856
 1858 3 44.95 78.26 -13.3 0.147 1857
 1859 3 44.8 78.16 -13.42 0.129 1858
 1860 3 44.73 78.16 -13.52 0.143 1859
 1861 3 44.65 78.13 -13.64 0.141 1860
 1862 3 44.58 78.13 -13.79 0.134 1861
 1863 3 44.56 78.07 -13.87 0.000125 1862
 1864 3 46.58 78.21 -14.18 0.157 1817
 1865 3 46.7 78.29 -14.14 0.122 1864
 1866 3 46.85 78.35 -14.23 0.09 1865
 1867 3 46.98 78.47 -14.25 0.137 1866
 1868 3 47.15 78.61 -14.22 0.106 1867
 1869 3 47.22 78.65 -14.13 0.075 1868
 1870 3 47.41 78.71 -14.21 0.056 1869
 1871 3 47.48 78.72 -14.07 0.083 1870
 1872 3 47.56 78.71 -13.98 0.101 1871
 1873 3 46.05 79.51 -14.32 0.212 1813
 1874 3 46.3 79.43 -14.55 0.129 1873
 1875 3 46.34 79.4 -14.65 0.161 1874
 1876 3 46.52 79.38 -14.73 0.222 1875
 1877 3 46.72 79.41 -14.72 0.251 1876
 1878 3 46.84 79.43 -14.93 0.215 1877
 1879 3 46.95 79.52 -15.07 0.218 1878
 1880 3 46.97 79.79 -15.32 0.141 1879
 1881 3 47.05 79.94 -15.47 0.176 1880
 1882 3 46.91 79.88 -15.64 0.122 1881
 1883 3 46.88 79.91 -15.79 0.13 1882
 1884 3 46.8 79.91 -15.92 0.129 1883
 1885 3 46.73 80.04 -16.08 0.107 1884
 1886 3 46.73 80.08 -16.26 0.087 1885
 1887 3 46.66 80.19 -16.35 0.102 1886
 1888 3 46.62 80.3 -16.44 0.121 1887
 1889 3 46.55 80.33 -16.51 0.000125 1888
 1890 3 47.22 80.1 -15.56 0.123 1881
 1891 3 47.29 80.19 -15.68 0.098 1890
 1892 3 47.35 80.38 -15.65 0.1 1891
 1893 3 47.4 80.51 -15.73 0.096 1892
 1894 3 47.44 80.57 -15.87 0.063 1893
 1895 3 47.45 80.74 -15.98 0.104 1894
 1896 3 47.52 80.83 -15.93 0.099 1895
 1897 3 47.59 80.96 -15.91 0.082 1896
 1898 3 47.67 81.05 -15.89 0.08 1897
 1899 3 47.77 81.05 -15.94 0.101 1898
 1900 3 47.84 81.11 -15.9 0.152 1899
 1901 3 47.99 81.24 -16.09 0.127 1900
 1902 3 48.08 81.4 -16.18 0.13 1901
 1903 3 48.22 81.52 -16.25 0.117 1902
 1904 3 48.33 81.52 -16.34 0.07 1903
 1905 3 48.35 81.44 -16.45 0.082 1904
 1906 3 47.12 79.3 -15.02 0.15 1879
 1907 3 47.22 79.19 -15.12 0.13 1906
 1908 3 47.3 79.16 -15.21 0.132 1907
 1909 3 47.37 79.1 -15.31 0.128 1908
 1910 3 47.45 79.02 -15.45 0.195 1909
 1911 3 47.56 78.86 -15.5 0.224 1910
 1912 3 47.7 78.85 -15.58 0.366 1911
 1913 3 47.9 78.85 -15.52 0.428 1912
 1914 3 47.85 78.65 -15.65 0.36 1913
 1915 3 47.65 78.26 -15.25 0.098 1914
 1916 3 47.62 78.24 -15.1 0.1 1915
 1917 3 47.58 78.21 -14.97 0.128 1916
 1918 3 47.55 78.11 -14.87 0.086 1917
 1919 3 48.3 79.22 -15.36 0.229 1913
 1920 3 48.34 79.32 -15.3 0.333 1919
 1921 3 48.45 78.82 -15.55 0.083 1920
 1922 3 48.45 78.74 -15.71 0.098 1921
 1923 3 48.52 78.66 -15.77 0.093 1922
 1924 3 48.59 78.58 -16.04 0.129 1923
 1925 3 48.6 78.55 -16.25 0.133 1924
 1926 3 48.76 78.55 -16.36 0.161 1925
 1927 3 48.97 78.52 -16.29 0.119 1926
 1928 3 49.09 78.63 -16.23 0.047 1927
 1929 3 48.48 78.47 -16.5 0.041 1926
 1930 3 48.54 78.51 -16.73 0.079 1929
 1931 3 48.56 78.6 -16.84 0.067 1930
 1932 3 48.59 78.77 -16.98 0.115 1931
 1933 3 48.37 79.61 -15.32 0.268 1920
 1934 3 48.33 79.71 -15.73 0.109 1933
 1935 3 48.38 79.77 -15.87 0.1 1934
 1936 3 48.4 79.88 -15.98 0.122 1935
 1937 3 48.42 79.97 -16.14 0.117 1936
 1938 3 48.4 80.02 -16.32 0.112 1937
 1939 3 48.33 80.1 -16.39 0.12 1938
 1940 3 48.34 80.22 -16.48 0.19 1939
 1941 3 48.37 80.35 -16.54 0.171 1940
 1942 3 48.42 80.46 -16.61 0.129 1941
 1943 3 48.63 80.61 -16.7 0.141 1942
 1944 3 48.74 80.71 -16.79 0.168 1943
 1945 3 48.84 80.82 -16.86 0.14 1944
 1946 3 48.95 80.85 -17 0.121 1945
 1947 3 49.06 80.86 -17.07 0.148 1946
 1948 3 49.23 80.88 -17.11 0.116 1947
 1949 3 49.37 80.85 -17.04 0.13 1948
 1950 3 49.55 80.91 -16.95 0.149 1949
 1951 3 49.69 81.07 -16.82 0.109 1950
 1952 3 49.77 81.19 -16.77 0.121 1951
 1953 3 49.8 81.3 -16.64 0.129 1952
 1954 3 49.8 81.35 -16.47 0.187 1953
 1955 3 49.8 81.46 -16.36 0.191 1954
 1956 3 50.04 81.58 -16.36 0.147 1955
 1957 3 50.08 81.8 -16 0.155 1956
 1958 3 50.09 81.8 -15.83 0.134 1957
 1959 3 50.19 81.77 -15.68 0.143 1958
 1960 3 50.23 81.96 -15.47 0.071 1959
 1961 3 50.26 82.02 -15.36 0.071 1960
 1962 3 50.26 82.15 -15.28 0.117 1961
 1963 3 50.34 82.27 -15.19 0.125 1962
 1964 3 50.35 82.38 -15.06 0.1 1963
 1965 3 50.31 82.38 -14.88 0.107 1964
 1966 3 50.29 82.33 -14.75 0.079 1965
 1967 3 50.29 82.32 -14.63 0.053 1966
 1968 3 50.27 82.38 -14.32 0.09 1967
 1969 3 50.24 82.32 -14.12 0.13 1968
 1970 3 50.17 82.32 -13.97 0.136 1969
 1971 3 50.12 82.32 -13.86 0.187 1970
 1972 3 50.06 82.66 -13.87 0.112 1971
 1973 3 50.02 82.74 -13.79 0.111 1972
 1974 3 49.92 82.82 -13.69 0.232 1973
 1975 3 49.98 82.74 -13.28 0.134 1974
 1976 3 50.05 82.72 -13.06 0.085 1975
 1977 3 50.09 82.65 -12.97 0.052 1976
 1978 3 49.87 82.91 -13.99 0.1 1974
 1979 3 49.79 82.94 -14.06 0.1 1978
 1980 3 49.8 82.99 -14.19 0.056 1979
 1981 3 50.09 81.54 -16.75 0.092 1956
 1982 3 50.09 81.46 -16.89 0.122 1981
 1983 3 50.06 81.35 -17.04 0.17 1982
 1984 3 50.04 81.27 -17.22 0.183 1983
 1985 3 48.41 79.83 -14.94 0.099 1933
 1986 3 46.44 79.4 -14.32 0.111 1877
 1987 3 46.37 79.33 -14.14 0.083 1986
 1988 3 40.97 76.87 -17.06 0.093 1779
 1989 3 40.88 76.9 -16.99 0.123 1988
 1990 3 40.79 76.84 -17.01 0.103 1989
 1991 3 40.92 77.1 -16.92 0.106 1989
 1992 3 40.9 77.26 -16.9 0.111 1991
 1993 3 40.84 77.4 -16.9 0.103 1992
 1994 3 40.72 77.56 -16.85 0.106 1993
 1995 3 40.65 77.7 -16.79 0.144 1994
 1996 3 40.51 77.59 -16.63 0.081 1995
 1997 3 40.41 77.56 -16.58 0.115 1996
 1998 3 40.27 77.37 -16.63 0.054 1997
 1999 3 40.12 77.32 -16.63 0.089 1998
 2000 3 40.7 77.87 -16.85 0.133 1995
 2001 3 40.79 77.93 -16.76 0.102 2000
 2002 3 40.88 78.04 -16.65 0.06 2001
 2003 3 41.01 78.07 -16.67 0.066 2002
 2004 3 41.17 78.26 -16.63 0.136 2003
 2005 3 41.27 78.45 -16.65 0.114 2004
 2006 3 41.35 78.59 -16.69 0.091 2005
 2007 3 41.4 78.73 -16.72 0.094 2006
 2008 3 40.48 76.14 -18.85 0.161 1770
 2009 3 40.3 76.34 -18.78 0.084 2008
 2010 3 40.2 76.35 -18.81 0.13 2009
 2011 3 40.19 76.51 -18.6 0.1 2010
 2012 3 40.09 76.6 -18.47 0.085 2011
 2013 3 40.05 76.68 -18.42 0.102 2012
 2014 3 40.05 76.81 -18.33 0.096 2013
 2015 3 39.92 76.79 -18.22 0.173 2014
 2016 3 39.91 76.71 -18.03 0.137 2015
 2017 3 40.55 75.95 -18.71 0.081 2008
 2018 3 40.51 75.87 -18.62 0.081 2017
 2019 3 40.47 75.81 -18.51 0.132 2018
 2020 3 40.49 75.71 -18.31 0.149 2019
 2021 3 40.56 75.59 -18.12 0.108 2020
 2022 3 40.55 75.57 -17.92 0.073 2021
 2023 3 40.55 75.53 -17.71 0.128 2022
 2024 3 40.55 75.48 -17.58 0.198 2023
 2025 3 40.77 75.4 -17.58 0.129 2024
 2026 3 40.77 75.26 -17.47 0.103 2025
 2027 3 40.7 75.12 -17.4 0.106 2026
 2028 3 40.7 75 -17.35 0.116 2027
 2029 3 40.66 74.87 -17.22 0.147 2028
 2030 3 40.62 74.79 -17.17 0.101 2029
 2031 3 40.59 74.68 -17.03 0.112 2030
 2032 3 40.62 74.56 -16.85 0.141 2031
 2033 3 40.55 74.46 -16.72 0.147 2032
 2034 3 40.55 74.46 -16.54 0.102 2033
 2035 3 40.59 74.54 -16.4 0.106 2034
 2036 3 40.59 74.59 -16.22 0.11 2035
 2037 3 40.62 74.56 -15.99 0.067 2036
 2038 3 40.6 74.48 -15.78 0.072 2037
 2039 3 40.63 74.42 -15.64 0.105 2038
 2040 3 40.58 74.32 -15.6 0.082 2039
 2041 3 33.56 77.04 -21.43 0.276 1605
 2042 3 33.67 77.18 -21.5 0.287 2041
 2043 3 33.88 77.51 -21.59 0.268 2042
 2044 3 34.06 77.65 -21.73 0.313 2043
 2045 3 34.2 77.78 -21.79 0.339 2044
 2046 3 34.36 77.84 -21.91 0.37 2045
 2047 3 34.5 78.03 -21.91 0.422 2046
 2048 3 34.53 78.12 -22 0.431 2047
 2049 3 34.74 78.23 -22.11 0.421 2048
 2050 3 34.67 78.45 -22.16 0.41 2049
 2051 3 34.63 78.7 -22.22 0.35 2050
 2052 3 34.6 78.93 -22.23 0.33 2051
 2053 3 34.81 79.09 -22.27 0.309 2052
 2054 3 34.99 79.25 -22.29 0.341 2053
 2055 3 35.07 79.42 -22.34 0.327 2054
 2056 3 35.18 79.62 -22.39 0.316 2055
 2057 3 35.36 79.81 -22.39 0.304 2056
 2058 3 35.48 79.95 -22.43 0.341 2057
 2059 3 35.53 80.07 -22.43 0.413 2058
 2060 3 35.56 80.2 -22.47 0.504 2059
 2061 3 35.6 80.34 -22.48 0.509 2060
 2062 3 35.66 80.48 -22.5 0.557 2061
 2063 3 35.73 80.62 -22.48 0.645 2062
 2064 3 35.81 80.76 -22.48 0.698 2063
 2065 3 35.91 80.93 -22.41 0.744 2064
 2066 3 35.95 81.1 -22.34 0.792 2065
 2067 3 36.02 81.32 -22.25 0.831 2066
 2068 3 36.13 81.4 -22.32 0.847 2067
 2069 3 35.42 82.12 -21.57 0.246 2068
 2070 3 35.23 82.26 -21.57 0.233 2069
 2071 3 35.08 82.4 -21.61 0.228 2070
 2072 3 34.98 82.54 -21.61 0.251 2071
 2073 3 34.83 82.62 -21.68 0.298 2072
 2074 3 34.67 82.62 -21.77 0.276 2073
 2075 3 34.48 82.67 -21.77 0.235 2074
 2076 3 34.19 82.73 -21.79 0.184 2075
 2077 3 33.97 82.73 -21.86 0.185 2076
 2078 3 33.77 82.79 -22 0.204 2077
 2079 3 33.59 82.82 -22.09 0.204 2078
 2080 3 33.4 82.85 -22.2 0.201 2079
 2081 3 33.27 82.9 -22.32 0.203 2080
 2082 3 33.05 82.93 -22.41 0.2 2081
 2083 3 32.85 82.87 -22.52 0.175 2082
 2084 3 32.69 82.87 -22.61 0.214 2083
 2085 3 32.51 82.93 -22.68 0.262 2084
 2086 3 32.41 82.95 -22.75 0.253 2085
 2087 3 32.23 82.96 -22.8 0.246 2086
 2088 3 32.16 83.01 -22.89 0.272 2087
 2089 3 31.87 82.9 -22.88 0.189 2088
 2090 3 31.66 82.89 -22.91 0.197 2089
 2091 3 31.5 83.01 -22.86 0.183 2090
 2092 3 31.32 83.06 -22.89 0.225 2091
 2093 3 31.12 83.09 -22.89 0.198 2092
 2094 3 31 83.21 -22.82 0.219 2093
 2095 3 30.87 83.28 -22.77 0.199 2094
 2096 3 30.7 83.39 -22.73 0.191 2095
 2097 3 30.55 83.48 -22.66 0.184 2096
 2098 3 30.39 83.6 -22.61 0.17 2097
 2099 3 30.27 83.71 -22.57 0.192 2098
 2100 3 30.23 83.87 -22.52 0.209 2099
 2101 3 30.12 83.98 -22.54 0.197 2100
 2102 3 30.03 84.14 -22.52 0.184 2101
 2103 3 29.96 84.31 -22.48 0.194 2102
 2104 3 29.91 84.56 -22.43 0.198 2103
 2105 3 29.87 84.79 -22.47 0.209 2104
 2106 3 29.86 84.98 -22.61 0.203 2105
 2107 3 29.87 85.12 -22.73 0.233 2106
 2108 3 29.89 85.17 -22.89 0.226 2107
 2109 3 29.82 85.15 -23.02 0.163 2108
 2110 3 29.91 85.29 -23.04 0.182 2109
 2111 3 29.93 85.43 -23.05 0.157 2110
 2112 3 29.87 85.53 -23.14 0.176 2111
 2113 3 29.89 85.68 -23.25 0.216 2112
 2114 3 29.93 85.84 -23.32 0.276 2113
 2115 3 29.91 85.95 -23.36 0.342 2114
 2116 3 29.87 86.04 -23.45 0.443 2115
 2117 3 29.89 86.14 -23.57 0.549 2116
 2118 3 29.82 86.15 -23.72 0.635 2117
 2119 3 29.89 86.29 -23.84 0.696 2118
 2120 3 29.98 86.39 -23.95 0.728 2119
 2121 3 30.02 86.46 -24.09 0.742 2120
 2122 3 29.93 86.64 -24.11 0.751 2121
 2123 3 29.89 86.79 -24.13 0.713 2122
 2124 3 29.84 86.93 -24.16 0.679 2123
 2125 3 29.78 87.07 -24.16 0.665 2124
 2126 3 29.07 87.6 -23.34 0.209 2125
 2127 3 28.98 87.79 -23.27 0.186 2126
 2128 3 28.98 87.93 -23.11 0.182 2127
 2129 3 28.91 88.12 -23.07 0.173 2128
 2130 3 28.82 88.25 -22.95 0.182 2129
 2131 3 28.8 88.42 -22.84 0.15 2130
 2132 3 28.57 88.6 -22.8 0.185 2131
 2133 3 28.46 88.64 -22.73 0.158 2132
 2134 3 28.37 88.78 -22.72 0.195 2133
 2135 3 28.23 88.94 -22.68 0.163 2134
 2136 3 28.11 89.08 -22.68 0.161 2135
 2137 3 28 89.25 -22.7 0.155 2136
 2138 3 27.93 89.36 -22.66 0.192 2137
 2139 3 27.84 89.44 -22.54 0.188 2138
 2140 3 27.68 89.53 -22.48 0.215 2139
 2141 3 27.48 89.53 -22.36 0.243 2140
 2142 3 27.32 89.52 -22.18 0.209 2141
 2143 3 27.2 89.5 -22.16 0.159 2142
 2144 3 27 89.59 -22.04 0.188 2143
 2145 3 26.84 89.66 -21.97 0.203 2144
 2146 3 26.73 89.69 -21.84 0.225 2145
 2147 3 26.55 89.66 -21.64 0.222 2146
 2148 3 26.48 89.55 -21.55 0.181 2147
 2149 3 26.2 89.66 -21.45 0.215 2148
 2150 3 26.09 89.74 -21.29 0.234 2149
 2151 3 25.86 89.94 -21.09 0.204 2150
 2152 3 25.68 90.14 -21 0.226 2151
 2153 3 25.52 90.28 -20.93 0.21 2152
 2154 3 25.46 90.47 -20.73 0.196 2153
 2155 3 25.39 90.55 -20.57 0.175 2154
 2156 3 25.25 90.58 -20.45 0.168 2155
 2157 3 25.27 90.7 -20.23 0.179 2156
 2158 3 25.23 90.78 -20.11 0.165 2157
 2159 3 25.2 90.86 -19.98 0.194 2158
 2160 3 25.14 90.97 -19.8 0.185 2159
 2161 3 25.09 91.02 -19.68 0.181 2160
 2162 3 25.09 91.16 -19.5 0.229 2161
 2163 3 25.12 91.28 -19.39 0.304 2162
 2164 3 25.11 91.39 -19.27 0.402 2163
 2165 3 25.05 91.47 -19.18 0.472 2164
 2166 3 25 91.64 -19.09 0.521 2165
 2167 3 24.98 91.72 -18.98 0.594 2166
 2168 3 25.05 91.77 -18.86 0.647 2167
 2169 3 25.02 91.89 -18.75 0.696 2168
 2170 3 24.91 91.97 -18.61 0.714 2169
 2171 3 24.91 92.03 -18.45 0.686 2170
 2172 3 25 92.11 -18.34 0.676 2171
 2173 3 25.02 92.14 -18.11 0.65 2172
 2174 3 25 92.08 -17.93 0.575 2173
 2175 3 24.84 92.17 -17.79 0.529 2174
 2176 3 24.89 92.14 -17.68 0.429 2175
 2177 3 24.27 92.53 -17.57 0.22 2176
 2178 3 24 92.5 -17.43 0.233 2177
 2179 3 23.89 92.58 -17.36 0.246 2178
 2180 3 23.82 92.64 -17.27 0.325 2179
 2181 3 23.71 92.74 -17.18 0.41 2180
 2182 3 23.66 92.86 -17.02 0.478 2181
 2183 3 23.55 92.89 -16.86 0.503 2182
 2184 3 23.59 92.92 -16.61 0.477 2183
 2185 3 23.48 93.05 -16.57 0.556 2184
 2186 3 23.36 92.99 -16.52 0.582 2185
 2187 3 23.3 93.03 -16.45 0.564 2186
 2188 3 23.21 93.08 -16.25 0.448 2187
 2189 3 23.21 93.19 -16.09 0.327 2188
 2190 3 23.07 93.31 -15.97 0.285 2189
 2191 3 23.05 93.44 -15.81 0.206 2190
 2192 3 23.02 93.61 -15.74 0.216 2191
 2193 3 23.03 93.67 -15.65 0.194 2192
 2194 3 22.98 93.89 -15.66 0.216 2193
 2195 3 22.89 94.13 -15.75 0.26 2194
 2196 3 22.84 94.19 -15.68 0.314 2195
 2197 3 22.84 94.39 -15.48 0.371 2196
 2198 3 22.84 94.53 -15.53 0.505 2197
 2199 3 22.75 94.61 -15.49 0.611 2198
 2200 3 22.86 94.78 -15.5 0.65 2199
 2201 3 22.87 94.97 -15.38 0.596 2200
 2202 3 22.89 95.25 -15.58 0.646 2201
 2203 3 22.95 95.44 -15.5 0.621 2202
 2204 3 22.82 95.53 -15.47 0.648 2203
 2205 3 22.98 95.63 -14.93 0.116 2204
 2206 3 22.23 95.47 -16.78 0.153 2204
 2207 3 22.12 95.55 -16.87 0.125 2206
 2208 3 22.02 95.63 -17.08 0.137 2207
 2209 3 21.93 95.67 -17.19 0.156 2208
 2210 3 21.93 95.8 -17.39 0.148 2209
 2211 3 21.98 95.89 -17.62 0.138 2210
 2212 3 21.98 95.91 -17.85 0.18 2211
 2213 3 21.87 95.8 -18.08 0.207 2212
 2214 3 21.77 95.74 -18.21 0.207 2213
 2215 3 21.66 95.74 -18.35 0.217 2214
 2216 3 21.53 95.75 -18.53 0.233 2215
 2217 3 21.48 95.8 -18.67 0.236 2216
 2218 3 21.34 95.92 -18.92 0.159 2217
 2219 3 21.3 95.89 -19.12 0.132 2218
 2220 3 21.21 95.86 -19.28 0.15 2219
 2221 3 21.12 95.83 -19.46 0.172 2220
 2222 3 21 95.75 -19.64 0.141 2221
 2223 3 21 95.67 -19.78 0.172 2222
 2224 3 21.02 95.59 -19.92 0.171 2223
 2225 3 20.87 95.61 -20.14 0.156 2224
 2226 3 20.77 95.55 -20.33 0.173 2225
 2227 3 20.68 95.55 -20.53 0.154 2226
 2228 3 20.62 95.49 -20.65 0.145 2227
 2229 3 20.53 95.5 -20.83 0.189 2228
 2230 3 20.39 95.53 -21.03 0.167 2229
 2231 3 20.21 95.63 -21.21 0.123 2230
 2232 3 20.12 95.63 -21.33 0.138 2231
 2233 3 20.09 95.67 -21.42 0.131 2232
 2234 3 20.11 95.72 -21.62 0.143 2233
 2235 3 20.16 95.67 -21.76 0.148 2234
 2236 3 20.05 95.61 -21.96 0.118 2235
 2237 3 19.93 95.69 -21.99 0.12 2236
 2238 3 19.77 95.78 -22.05 0.145 2237
 2239 3 19.62 95.89 -22.05 0.138 2238
 2240 3 19.48 95.94 -22.08 0.156 2239
 2241 3 19.37 96.03 -22.12 0.161 2240
 2242 3 19.21 96.14 -22.17 0.134 2241
 2243 3 19.07 96.25 -22.17 0.12 2242
 2244 3 18.93 96.36 -22.26 0.123 2243
 2245 3 18.77 96.44 -22.3 0.107 2244
 2246 3 18.64 96.5 -22.37 0.148 2245
 2247 3 18.5 96.63 -22.49 0.174 2246
 2248 3 18.37 96.66 -22.53 0.204 2247
 2249 3 18.2 96.81 -22.69 0.244 2248
 2250 3 18.03 96.91 -22.78 0.209 2249
 2251 3 17.89 96.92 -22.83 0.168 2250
 2252 3 17.68 97.08 -22.9 0.182 2251
 2253 3 17.52 97.08 -22.96 0.195 2252
 2254 3 17.39 97.09 -23.08 0.185 2253
 2255 3 17.27 97.2 -23.14 0.191 2254
 2256 3 17.14 97.36 -23.26 0.117 2255
 2257 3 16.98 97.42 -23.3 0.103 2256
 2258 3 16.86 97.5 -23.3 0.173 2257
 2259 3 16.75 97.55 -23.23 0.165 2258
 2260 3 16.68 97.55 -23.39 0.201 2259
 2261 3 16.59 97.58 -23.44 0.198 2260
 2262 3 16.48 97.61 -23.53 0.318 2261
 2263 3 16.37 97.64 -23.58 0.4 2262
 2264 3 16.32 97.63 -23.67 0.508 2263
 2265 3 16.21 97.63 -23.69 0.555 2264
 2266 3 16.12 97.61 -23.8 0.624 2265
 2267 3 16.02 97.58 -23.89 0.669 2266
 2268 3 15.88 97.67 -23.9 0.695 2267
 2269 3 15.83 97.72 -24.05 0.718 2268
 2270 3 15.61 97.74 -24.05 0.688 2269
 2271 3 15.51 97.81 -24.1 0.672 2270
 2272 3 15.36 97.81 -24.19 0.643 2271
 2273 3 15.28 97.84 -24.3 0.599 2272
 2274 3 15.27 97.91 -24.46 0.55 2273
 2275 3 15.12 97.92 -24.53 0.495 2274
 2276 3 15.01 97.91 -24.58 0.41 2275
 2277 3 14.94 97.89 -24.73 0.346 2276
 2278 3 15.01 97.78 -25.08 0.188 2277
 2279 3 14.93 97.69 -25.21 0.17 2278
 2280 3 14.8 97.58 -25.3 0.183 2279
 2281 3 14.81 97.47 -25.39 0.201 2280
 2282 3 14.81 97.22 -25.51 0.193 2281
 2283 3 14.78 97.16 -25.64 0.169 2282
 2284 3 14.81 97.05 -25.78 0.134 2283
 2285 3 14.81 96.99 -25.89 0.096 2284
 2286 3 14.85 96.84 -26.05 0.119 2285
 2287 3 14.93 96.72 -26.15 0.099 2286
 2288 3 15.01 96.63 -26.28 0.112 2287
 2289 3 15.11 96.49 -26.4 0.135 2288
 2290 3 15.17 96.3 -26.58 0.066 2289
 2291 3 15.22 96.14 -26.69 0.088 2290
 2292 3 15.28 96.05 -26.8 0.078 2291
 2293 3 15.33 95.94 -26.89 0.09 2292
 2294 3 15.43 95.86 -26.99 0.149 2293
 2295 3 15.56 95.91 -27.08 0.13 2294
 2296 3 15.7 95.92 -27.23 0.174 2295
 2297 3 15.76 95.92 -27.33 0.147 2296
 2298 3 15.95 95.92 -27.44 0.087 2297
 2299 3 15.98 96.05 -27.53 0.167 2298
 2300 3 16 96.11 -27.65 0.246 2299
 2301 3 30.12 86.98 -24.59 0.383 2125
 2302 3 30.16 86.98 -24.7 0.268 2301
 2303 3 36.42 81.31 -22.64 0.706 2068
 2304 3 36.55 81.4 -22.64 0.676 2303
 2305 3 36.6 81.56 -22.61 0.624 2304
 2306 3 36.82 81.6 -22.64 0.537 2305
 2307 3 36.92 81.67 -22.66 0.491 2306
 2308 3 37.2 81.71 -22.77 0.383 2307
 2309 3 37.53 81.7 -22.94 0.252 2308
 2310 3 37.74 81.76 -23.03 0.259 2309
 2311 3 37.88 81.87 -23.1 0.304 2310
 2312 3 38.03 82.04 -23.08 0.301 2311
 2313 3 38.13 82.09 -23.13 0.303 2312
 2314 3 38.23 82.25 -23.15 0.261 2313
 2315 3 38.35 82.46 -23.21 0.26 2314
 2316 3 38.46 82.56 -23.26 0.314 2315
 2317 3 38.46 82.68 -23.42 0.299 2316
 2318 3 38.41 82.75 -23.6 0.282 2317
 2319 3 38.36 82.87 -23.78 0.261 2318
 2320 3 38.41 82.95 -23.97 0.3 2319
 2321 3 38.53 83.04 -24.08 0.276 2320
 2322 3 38.63 83.2 -24.19 0.313 2321
 2323 3 38.71 83.4 -24.24 0.294 2322
 2324 3 38.77 83.54 -24.28 0.256 2323
 2325 3 38.84 83.67 -24.38 0.216 2324
 2326 3 38.81 83.81 -24.42 0.213 2325
 2327 3 38.95 84.06 -24.37 0.261 2326
 2328 3 39.13 84.26 -24.33 0.238 2327
 2329 3 39.36 84.43 -24.24 0.169 2328
 2330 3 39.49 84.56 -24.26 0.17 2329
 2331 3 39.6 84.71 -24.33 0.203 2330
 2332 3 39.67 84.82 -24.33 0.198 2331
 2333 3 39.71 85.01 -24.42 0.215 2332
 2334 3 39.74 85.1 -24.47 0.233 2333
 2335 3 39.74 85.18 -24.58 0.267 2334
 2336 3 39.78 85.29 -24.63 0.251 2335
 2337 3 39.91 85.43 -24.72 0.258 2336
 2338 3 40 85.53 -24.85 0.253 2337
 2339 3 40.13 85.64 -24.94 0.236 2338
 2340 3 40.28 85.71 -25.01 0.261 2339
 2341 3 40.46 85.81 -25.04 0.245 2340
 2342 3 40.68 85.85 -25.06 0.225 2341
 2343 3 40.74 85.93 -25.06 0.277 2342
 2344 3 40.78 86.12 -25.08 0.297 2343
 2345 3 40.78 86.31 -25.08 0.334 2344
 2346 3 40.78 86.53 -25.12 0.527 2345
 2347 3 40.92 86.62 -25.08 0.585 2346
 2348 3 40.98 86.75 -25.15 0.577 2347
 2349 3 41.17 86.84 -25.15 0.544 2348
 2350 3 41.27 87.03 -25.01 0.488 2349
 2351 3 41.4 87.2 -24.94 0.424 2350
 2352 3 41.44 87.43 -24.92 0.37 2351
 2353 3 41.48 87.67 -24.92 0.322 2352
 2354 3 41.52 87.87 -24.94 0.33 2353
 2355 3 41.6 88.01 -24.92 0.323 2354
 2356 3 41.66 88.18 -24.94 0.334 2355
 2357 3 41.73 88.42 -24.94 0.332 2356
 2358 3 41.73 88.54 -24.94 0.351 2357
 2359 3 41.45 88.7 -25.15 0.228 2358
 2360 3 41.37 88.82 -25.15 0.248 2359
 2361 3 41.26 88.93 -25.22 0.199 2360
 2362 3 41.16 89.09 -25.31 0.175 2361
 2363 3 41.17 89.23 -25.42 0.203 2362
 2364 3 41.2 89.39 -25.54 0.185 2363
 2365 3 41.22 89.51 -25.69 0.206 2364
 2366 3 41.27 89.68 -25.72 0.201 2365
 2367 3 41.27 89.93 -25.78 0.203 2366
 2368 3 41.24 90.09 -25.87 0.191 2367
 2369 3 41.09 90.28 -25.94 0.157 2368
 2370 3 41.09 90.4 -26.03 0.173 2369
 2371 3 41.01 90.51 -26.12 0.174 2370
 2372 3 40.95 90.6 -26.21 0.147 2371
 2373 3 40.91 90.7 -26.31 0.146 2372
 2374 3 40.84 90.89 -26.49 0.15 2373
 2375 3 40.74 91.09 -26.58 0.178 2374
 2376 3 40.65 91.23 -26.65 0.189 2375
 2377 3 40.58 91.37 -26.74 0.263 2376
 2378 3 40.56 91.48 -26.76 0.31 2377
 2379 3 40.45 91.54 -26.79 0.396 2378
 2380 3 40.36 91.6 -27.12 0.174 2379
 2381 3 40.38 91.65 -27.49 0.148 2380
 2382 3 40.38 91.76 -27.67 0.165 2381
 2383 3 40.36 92.04 -27.76 0.138 2382
 2384 3 40.35 92.18 -27.78 0.173 2383
 2385 3 40.35 92.35 -27.81 0.245 2384
 2386 3 40.28 92.43 -27.81 0.32 2385
 2387 3 40.24 92.45 -27.96 0.419 2386
 2388 3 40.13 92.64 -28.01 0.596 2387
 2389 3 40.11 92.76 -28.1 0.646 2388
 2390 3 40.09 92.87 -28.22 0.677 2389
 2391 3 40.03 92.98 -28.26 0.71 2390
 2392 3 40.03 93.09 -28.33 0.682 2391
 2393 3 39.92 93.2 -28.33 0.534 2392
 2394 3 39.96 93.45 -28.38 0.395 2393
 2395 3 39.88 93.53 -28.44 0.287 2394
 2396 3 39.78 93.62 -28.42 0.206 2395
 2397 3 39.74 93.79 -28.31 0.195 2396
 2398 3 39.67 94.04 -28.28 0.173 2397
 2399 3 39.56 94.23 -28.24 0.188 2398
 2400 3 39.41 94.34 -28.17 0.213 2399
 2401 3 39.26 94.4 -28.12 0.194 2400
 2402 3 39.13 94.56 -28.03 0.213 2401
 2403 3 39.09 94.76 -27.85 0.147 2402
 2404 3 38.97 94.93 -27.76 0.128 2403
 2405 3 38.85 95.07 -27.6 0.143 2404
 2406 3 38.77 95.26 -27.4 0.183 2405
 2407 3 38.7 95.45 -27.28 0.211 2406
 2408 3 38.73 95.62 -27.17 0.224 2407
 2409 3 38.74 95.81 -27.06 0.211 2408
 2410 3 38.67 95.93 -26.92 0.22 2409
 2411 3 38.66 96.14 -26.87 0.199 2410
 2412 3 38.67 96.28 -26.79 0.2 2411
 2413 3 38.63 96.42 -26.67 0.158 2412
 2414 3 38.67 96.68 -26.6 0.15 2413
 2415 3 38.62 96.87 -26.51 0.178 2414
 2416 3 38.55 96.98 -26.42 0.184 2415
 2417 3 38.63 97.23 -26.42 0.178 2416
 2418 3 38.7 97.4 -26.38 0.198 2417
 2419 3 38.8 97.54 -26.33 0.212 2418
 2420 3 38.91 97.7 -26.26 0.195 2419
 2421 3 38.92 98.01 -26.29 0.183 2420
 2422 3 38.88 98.29 -26.24 0.161 2421
 2423 3 38.87 98.43 -26.22 0.162 2422
 2424 3 38.84 98.62 -26.22 0.156 2423
 2425 3 38.79 98.81 -26.22 0.177 2424
 2426 3 38.7 98.9 -26.21 0.299 2425
 2427 3 38.62 98.96 -26.19 0.407 2426
 2428 3 38.6 99.15 -26.17 0.502 2427
 2429 3 38.6 99.35 -26.1 0.583 2428
 2430 3 38.6 99.45 -26.03 0.607 2429
 2431 3 38.6 99.65 -25.96 0.611 2430
 2432 3 38.54 99.76 -25.85 0.652 2431
 2433 3 38.44 99.85 -25.72 0.62 2432
 2434 3 38.4 99.95 -25.6 0.605 2433
 2435 3 38.42 100.06 -25.46 0.577 2434
 2436 3 38.33 100.15 -25.4 0.479 2435
 2437 3 38.19 100.26 -25.37 0.299 2436
 2438 3 38.3 100.26 -25.31 0.253 2437
 2439 3 38.48 100.26 -25.15 0.000125 2438
 2440 3 39.02 100.56 -25.08 0.117 2436
 2441 3 39.1 100.65 -25.01 0.114 2440
 2442 3 39.23 100.85 -24.99 0.126 2441
 2443 3 39.3 100.85 -24.88 0.135 2442
 2444 3 39.38 101.06 -24.81 0.127 2443
 2445 3 39.41 101.15 -24.71 0.131 2444
 2446 3 39.51 101.35 -24.65 0.111 2445
 2447 3 39.59 101.45 -24.58 0.145 2446
 2448 3 39.7 101.65 -24.51 0.174 2447
 2449 3 39.8 101.85 -24.42 0.153 2448
 2450 3 39.87 101.95 -24.33 0.167 2449
 2451 3 39.91 102.06 -24.19 0.155 2450
 2452 3 40.02 102.15 -23.99 0.149 2451
 2453 3 40.05 102.35 -23.9 0.13 2452
 2454 3 40.13 102.45 -23.85 0.127 2453
 2455 3 40.2 102.65 -23.81 0.158 2454
 2456 3 40.29 102.76 -23.72 0.134 2455
 2457 3 40.37 102.85 -23.62 0.156 2456
 2458 3 40.48 102.95 -23.46 0.166 2457
 2459 3 40.52 103.15 -23.4 0.173 2458
 2460 3 40.56 103.26 -23.29 0.163 2459
 2461 3 40.58 103.56 -23.21 0.14 2460
 2462 3 40.63 103.65 -23.08 0.141 2461
 2463 3 40.66 103.85 -22.99 0.125 2462
 2464 3 40.73 104.06 -22.9 0.164 2463
 2465 3 40.81 104.06 -22.79 0.189 2464
 2466 3 40.87 104.15 -22.71 0.185 2465
 2467 3 40.91 104.35 -22.49 0.155 2466
 2468 3 41.01 104.56 -22.35 0.166 2467
 2469 3 41.1 104.56 -22.28 0.158 2468
 2470 3 41.2 104.76 -22.24 0.164 2469
 2471 3 41.24 104.95 -22.19 0.243 2470
 2472 3 41.31 105.06 -22.17 0.278 2471
 2473 3 41.4 105.26 -22.12 0.376 2472
 2474 3 41.49 105.26 -22.01 0.461 2473
 2475 3 41.52 105.45 -21.92 0.542 2474
 2476 3 41.55 105.65 -21.92 0.598 2475
 2477 3 41.6 105.76 -21.85 0.629 2476
 2478 3 41.6 105.95 -21.79 0.633 2477
 2479 3 41.83 106.06 -21.67 0.617 2478
 2480 3 41.84 106.06 -21.49 0.587 2479
 2481 3 41.8 106.26 -21.38 0.563 2480
 2482 3 41.74 106.45 -21.28 0.501 2481
 2483 3 41.74 106.56 -21.17 0.457 2482
 2484 3 41.67 106.65 -21.1 0.326 2483
 2485 3 42.02 106.65 -21.22 0.077 2484
 2486 3 40.44 91.7 -25.97 0.14 2379
 2487 3 40.37 91.76 -25.78 0.162 2486
 2488 3 40.31 91.87 -25.69 0.136 2487
 2489 3 40.19 92.04 -25.65 0.143 2488
 2490 3 40.17 92.15 -25.62 0.146 2489
 2491 3 40.16 92.35 -25.51 0.156 2490
 2492 3 40.16 92.51 -25.47 0.15 2491
 2493 3 40.09 92.65 -25.42 0.16 2492
 2494 3 40.02 92.81 -25.42 0.188 2493
 2495 3 39.9 93 -25.26 0.21 2494
 2496 3 39.72 93.12 -25.15 0.19 2495
 2497 3 39.56 93.29 -25.08 0.157 2496
 2498 3 39.51 93.45 -24.96 0.164 2497
 2499 3 39.31 93.48 -24.87 0.191 2498
 2500 3 39.16 93.48 -24.81 0.264 2499
 2501 3 39.05 93.51 -24.78 0.301 2500
 2502 3 38.94 93.14 -24.58 0.103 2501
 2503 3 38.77 93.2 -24.56 0.088 2502
 2504 3 38.62 93.18 -24.58 0.08 2503
 2505 3 38.52 93.21 -24.69 0.071 2504
 2506 3 38.4 93.2 -24.74 0.098 2505
 2507 3 38.27 93.2 -24.83 0.117 2506
 2508 3 38.1 93.18 -25.03 0.072 2507
 2509 3 38.15 93.2 -25.15 0.061 2508
 2510 3 38.06 93.15 -25.38 0.131 2509
 2511 3 38.1 93.03 -25.44 0.000125 2510
 2512 3 38.95 93.7 -24.79 0.292 2501
 2513 3 38.84 93.79 -24.74 0.319 2512
 2514 3 38.73 93.89 -24.74 0.336 2513
 2515 3 38.81 93.96 -24.26 0.148 2514
 2516 3 38.77 94.04 -24.13 0.115 2515
 2517 3 38.8 94.2 -24.01 0.136 2516
 2518 3 38.79 94.26 -23.88 0.115 2517
 2519 3 38.77 94.31 -23.78 0.135 2518
 2520 3 38.66 94.4 -23.67 0.162 2519
 2521 3 38.52 94.45 -23.6 0.154 2520
 2522 3 38.41 94.48 -23.47 0.123 2521
 2523 3 38.23 94.54 -23.42 0.12 2522
 2524 3 38.1 94.57 -23.31 0.17 2523
 2525 3 38.01 94.59 -23.24 0.151 2524
 2526 3 37.84 94.6 -23.19 0.148 2525
 2527 3 37.7 94.56 -23.08 0.139 2526
 2528 3 37.62 94.53 -22.94 0.148 2527
 2529 3 37.44 94.51 -22.76 0.161 2528
 2530 3 37.31 94.54 -22.67 0.291 2529
 2531 3 37.23 94.53 -22.56 0.374 2530
 2532 3 37.05 94.45 -22.51 0.424 2531
 2533 3 36.95 94.54 -22.47 0.515 2532
 2534 3 36.9 94.59 -22.35 0.571 2533
 2535 3 36.83 94.67 -22.26 0.59 2534
 2536 3 36.73 94.68 -22.22 0.614 2535
 2537 3 36.67 94.81 -22.17 0.632 2536
 2538 3 36.52 94.98 -22.08 0.601 2537
 2539 3 36.41 95.07 -21.98 0.621 2538
 2540 3 36.19 95 -21.98 0.663 2539
 2541 3 36.1 94.98 -21.89 0.736 2540
 2542 3 35.98 94.93 -21.86 0.77 2541
 2543 3 35.94 94.89 -21.73 0.776 2542
 2544 3 35.84 94.75 -21.66 0.762 2543
 2545 3 35.73 94.65 -21.57 0.686 2544
 2546 3 35.56 94.46 -21.48 0.398 2545
 2547 3 35.55 94.54 -21.36 0.302 2546
 2548 3 38.55 93.87 -25.13 0.112 2514
 2549 3 38.56 93.98 -25.13 0.112 2548
 2550 3 38.49 94.07 -25.22 0.147 2549
 2551 3 38.45 94.26 -25.22 0.156 2550
 2552 3 38.35 94.39 -25.28 0.142 2551
 2553 3 38.3 94.54 -25.42 0.139 2552
 2554 3 38.29 94.68 -25.51 0.125 2553
 2555 3 38.23 94.82 -25.53 0.119 2554
 2556 3 38.09 94.89 -25.6 0.129 2555
 2557 3 37.98 94.9 -25.72 0.146 2556
 2558 3 37.87 94.81 -25.83 0.15 2557
 2559 3 37.79 94.76 -25.9 0.143 2558
 2560 3 37.69 94.81 -26.06 0.189 2559
 2561 3 37.56 94.78 -26.19 0.181 2560
 2562 3 37.41 94.76 -26.28 0.208 2561
 2563 3 37.27 94.73 -26.4 0.248 2562
 2564 3 37.16 94.73 -26.46 0.356 2563
 2565 3 37.02 94.67 -26.56 0.613 2564
 2566 3 36.95 94.65 -26.72 0.681 2565
 2567 3 36.81 94.57 -26.83 0.709 2566
 2568 3 36.73 94.5 -26.92 0.746 2567
 2569 3 36.55 94.45 -26.92 0.756 2568
 2570 3 36.41 94.4 -26.91 0.737 2569
 2571 3 36.27 94.37 -26.91 0.655 2570
 2572 3 36.19 94.42 -27.04 0.547 2571
 2573 3 36.09 94.4 -27.11 0.377 2572
 2574 3 42.02 88.54 -24.74 0.195 2358
 2575 3 42.2 88.62 -24.6 0.192 2574
 2576 3 42.2 88.76 -24.49 0.187 2575
 2577 3 42.33 88.81 -24.4 0.183 2576
 2578 3 42.48 88.9 -24.35 0.195 2577
 2579 3 42.7 88.98 -24.33 0.182 2578
 2580 3 42.92 88.96 -24.31 0.165 2579
 2581 3 43.09 88.95 -24.28 0.176 2580
 2582 3 43.17 88.98 -24.19 0.192 2581
 2583 3 43.35 88.93 -24.15 0.17 2582
 2584 3 43.49 88.88 -24.04 0.181 2583
 2585 3 43.7 88.88 -23.99 0.197 2584
 2586 3 43.91 88.93 -23.9 0.199 2585
 2587 3 44.02 89.02 -23.83 0.203 2586
 2588 3 44.16 89.07 -23.76 0.226 2587
 2589 3 44.31 89.1 -23.69 0.222 2588
 2590 3 44.51 89.13 -23.56 0.193 2589
 2591 3 44.63 89.19 -23.47 0.184 2590
 2592 3 44.83 89.27 -23.4 0.209 2591
 2593 3 44.98 89.32 -23.35 0.205 2592
 2594 3 45.19 89.38 -23.24 0.173 2593
 2595 3 45.34 89.36 -23.24 0.159 2594
 2596 3 45.41 89.41 -23.17 0.222 2595
 2597 3 45.52 89.49 -23.17 0.202 2596
 2598 3 45.66 89.55 -23.01 0.185 2597
 2599 3 45.79 89.6 -22.9 0.17 2598
 2600 3 45.9 89.74 -22.87 0.175 2599
 2601 3 45.95 89.82 -22.76 0.194 2600
 2602 3 46.02 89.88 -22.67 0.233 2601
 2603 3 46.1 89.99 -22.65 0.201 2602
 2604 3 46.16 90.21 -22.65 0.192 2603
 2605 3 46.22 90.32 -22.56 0.247 2604
 2606 3 46.3 90.4 -22.51 0.289 2605
 2607 3 46.4 90.46 -22.46 0.298 2606
 2608 3 46.56 90.32 -22.22 0.182 2607
 2609 3 46.67 90.21 -22.1 0.1 2608
 2610 3 46.76 90.16 -22.01 0.125 2609
 2611 3 46.87 90.15 -21.96 0.106 2610
 2612 3 47.05 90.07 -21.9 0.092 2611
 2613 3 47.17 89.91 -21.85 0.137 2612
 2614 3 47.3 89.85 -21.85 0.168 2613
 2615 3 47.49 89.77 -21.84 0.189 2614
 2616 3 47.7 89.8 -21.75 0.155 2615
 2617 3 47.91 89.74 -21.68 0.182 2616
 2618 3 48.05 89.6 -21.57 0.179 2617
 2619 3 48.12 89.38 -21.47 0.126 2618
 2620 3 48.13 89.21 -21.39 0.131 2619
 2621 3 48.29 89.16 -21.25 0.131 2620
 2622 3 48.42 89.1 -21.16 0.124 2621
 2623 3 48.52 89.02 -21.11 0.107 2622
 2624 3 48.66 88.91 -20.98 0.137 2623
 2625 3 48.8 88.83 -20.86 0.151 2624
 2626 3 48.94 88.77 -20.79 0.129 2625
 2627 3 49.08 88.77 -20.66 0.109 2626
 2628 3 49.16 88.71 -20.52 0.11 2627
 2629 3 49.23 88.66 -20.41 0.108 2628
 2630 3 49.41 88.61 -20.29 0.154 2629
 2631 3 49.59 88.6 -20.18 0.145 2630
 2632 3 49.7 88.55 -20.07 0.17 2631
 2633 3 49.85 88.57 -19.86 0.171 2632
 2634 3 49.91 88.57 -19.66 0.195 2633
 2635 3 50.02 88.57 -19.5 0.16 2634
 2636 3 50.15 88.51 -19.39 0.173 2635
 2637 3 50.38 88.46 -19.29 0.149 2636
 2638 3 50.52 88.41 -19.2 0.162 2637
 2639 3 50.73 88.41 -19.14 0.134 2638
 2640 3 50.88 88.4 -19.07 0.118 2639
 2641 3 51.01 88.33 -18.98 0.095 2640
 2642 3 51.04 88.24 -18.84 0.141 2641
 2643 3 51.13 88.18 -18.67 0.142 2642
 2644 3 51.23 88.01 -18.56 0.137 2643
 2645 3 51.37 87.91 -18.42 0.136 2644
 2646 3 51.48 87.8 -18.35 0.144 2645
 2647 3 51.55 87.65 -18.26 0.169 2646
 2648 3 51.58 87.51 -18.21 0.165 2647
 2649 3 51.59 87.38 -18.1 0.146 2648
 2650 3 51.59 87.19 -18.1 0.159 2649
 2651 3 51.59 87.05 -18.08 0.131 2650
 2652 3 51.7 86.93 -18.08 0.12 2651
 2653 3 51.77 86.88 -17.99 0.121 2652
 2654 3 51.87 86.82 -17.9 0.147 2653
 2655 3 51.99 86.74 -17.76 0.133 2654
 2656 3 52.13 86.69 -17.6 0.151 2655
 2657 3 52.23 86.55 -17.49 0.106 2656
 2658 3 52.35 86.43 -17.38 0.14 2657
 2659 3 52.45 86.36 -17.28 0.154 2658
 2660 3 52.48 86.27 -17.22 0.127 2659
 2661 3 52.52 86.16 -17.13 0.186 2660
 2662 3 52.55 86.07 -17.01 0.179 2661
 2663 3 52.56 85.94 -16.97 0.162 2662
 2664 3 52.62 85.83 -16.81 0.155 2663
 2665 3 52.73 85.71 -16.81 0.14 2664
 2666 3 52.83 85.6 -16.79 0.153 2665
 2667 3 52.97 85.52 -16.65 0.174 2666
 2668 3 53.08 85.47 -16.63 0.247 2667
 2669 3 53.23 85.47 -16.67 0.323 2668
 2670 3 53.34 85.51 -16.58 0.367 2669
 2671 3 53.47 85.49 -16.58 0.389 2670
 2672 3 53.55 85.55 -17.21 0.106 2671
 2673 3 53.55 85.51 -17.35 0.089 2672
 2674 3 53.59 85.46 -16.38 0.341 2671
 2675 3 53.69 85.41 -16.24 0.262 2674
 2676 3 53.77 85.32 -16.08 0.193 2675
 2677 3 53.77 85.15 -15.73 0.057 2676
 2678 3 53.8 84.97 -15.65 0.115 2677
 2679 3 53.77 84.88 -15.56 0.169 2678
 2680 3 53.95 84.58 -15.63 0.117 2679
 2681 3 53.98 84.44 -15.55 0.107 2680
 2682 3 53.95 84.24 -15.57 0.088 2681
 2683 3 53.85 84.15 -15.56 0.133 2682
 2684 3 53.77 83.94 -15.64 0.127 2683
 2685 3 53.77 83.8 -15.63 0.108 2684
 2686 3 46.2 90.99 -22.65 0.255 2607
 2687 3 46.24 91.1 -22.62 0.336 2686
 2688 3 46.37 91.15 -22.58 0.374 2687
 2689 3 46.41 91.24 -22.63 0.409 2688
 2690 3 46.48 91.44 -22.53 0.607 2689
 2691 3 46.51 91.57 -22.54 0.671 2690
 2692 3 46.59 91.63 -22.31 0.748 2691
 2693 3 46.49 91.85 -22.31 0.802 2692
 2694 3 46.62 91.99 -22.29 0.803 2693
 2695 3 46.77 92.08 -22.26 0.772 2694
 2696 3 46.77 92.3 -22.28 0.767 2695
 2697 3 46.76 92.46 -22.31 0.717 2696
 2698 3 47.01 92.57 -22.46 0.518 2697
 2699 3 46.99 92.82 -22.38 0.506 2698
 2700 3 47.34 92.88 -21.56 0.108 2699
 2701 3 47.47 92.91 -21.5 0.081 2700
 2702 3 47.58 92.96 -21.39 0.099 2701
 2703 3 47.62 93.01 -21.23 0.118 2702
 2704 3 47.66 92.96 -21.13 0.094 2703
 2705 3 46.92 93.32 -23.08 0.238 2699
 2706 3 46.88 93.51 -23.17 0.227 2705
 2707 3 46.77 93.74 -23.22 0.202 2706
 2708 3 46.76 93.86 -23.26 0.218 2707
 2709 3 46.63 94.04 -23.24 0.238 2708
 2710 3 46.59 94.21 -23.26 0.248 2709
 2711 3 46.58 94.4 -23.22 0.217 2710
 2712 3 46.52 94.55 -23.26 0.207 2711
 2713 3 46.44 94.72 -23.29 0.215 2712
 2714 3 46.45 94.9 -23.33 0.222 2713
 2715 3 46.49 95.1 -23.44 0.194 2714
 2716 3 46.56 95.3 -23.49 0.198 2715
 2717 3 46.62 95.47 -23.51 0.213 2716
 2718 3 46.69 95.66 -23.46 0.264 2717
 2719 3 46.7 95.74 -23.33 0.276 2718
 2720 3 46.7 95.8 -23.49 0.363 2719
 2721 3 46.66 95.9 -23.37 0.481 2720
 2722 3 46.6 95.99 -23.49 0.56 2721
 2723 3 46.54 96.05 -23.42 0.662 2722
 2724 3 46.59 96.24 -23.28 0.754 2723
 2725 3 46.59 96.38 -23.22 0.808 2724
 2726 3 46.52 96.52 -23.19 0.859 2725
 2727 3 46.56 96.69 -23.12 0.889 2726
 2728 3 46.4 96.88 -23.08 0.852 2727
 2729 3 46.51 97.1 -23.01 0.843 2728
 2730 3 46.49 97.24 -23.01 0.788 2729
 2731 3 46.6 97.41 -23.06 0.761 2730
 2732 3 46.48 97.55 -23.12 0.669 2731
 2733 3 46.44 97.66 -23.15 0.554 2732
 2734 3 46.45 97.74 -23.04 0.502 2733
 2735 3 46.55 97.9 -22.9 0.413 2734
 2736 3 46.41 98.07 -22.9 0.34 2735
 2737 3 46.42 98.29 -22.83 0.258 2736
 2738 3 46.47 98.52 -22.74 0.202 2737
 2739 3 46.49 98.76 -22.72 0.174 2738
 2740 3 46.48 98.96 -22.69 0.189 2739
 2741 3 46.51 99.21 -22.69 0.192 2740
 2742 3 46.55 99.36 -22.69 0.199 2741
 2743 3 46.51 99.57 -22.69 0.223 2742
 2744 3 46.42 99.86 -22.67 0.208 2743
 2745 3 46.38 100.07 -22.67 0.252 2744
 2746 3 46.29 100.27 -22.69 0.197 2745
 2747 3 46.35 100.46 -22.65 0.208 2746
 2748 3 46.35 100.57 -22.6 0.246 2747
 2749 3 46.31 100.77 -22.51 0.244 2748
 2750 3 46.27 100.86 -22.28 0.192 2749
 2751 3 46.16 100.96 -22.19 0.208 2750
 2752 3 46.08 101.16 -22.1 0.251 2751
 2753 3 45.99 101.27 -22.08 0.251 2752
 2754 3 45.98 101.57 -22.15 0.246 2753
 2755 3 46.15 101.86 -22.15 0.199 2754
 2756 3 46.23 101.96 -22.17 0.217 2755
 2757 3 46.35 102.16 -22.17 0.181 2756
 2758 3 46.54 102.36 -22.1 0.212 2757
 2759 3 46.62 102.57 -22.06 0.214 2758
 2760 3 46.74 102.77 -22.01 0.205 2759
 2761 3 46.84 102.96 -21.92 0.185 2760
 2762 3 46.91 103.16 -21.78 0.184 2761
 2763 3 47.02 103.36 -21.71 0.197 2762
 2764 3 47.05 103.46 -21.65 0.196 2763
 2765 3 47.16 103.66 -21.65 0.207 2764
 2766 3 47.31 103.86 -21.63 0.222 2765
 2767 3 47.42 104.07 -21.6 0.249 2766
 2768 3 47.52 104.27 -21.58 0.219 2767
 2769 3 47.6 104.46 -21.49 0.231 2768
 2770 3 47.73 104.66 -21.31 0.219 2769
 2771 3 47.83 104.77 -21.15 0.229 2770
 2772 3 47.95 104.86 -21.05 0.214 2771
 2773 3 48.05 105.07 -20.98 0.222 2772
 2774 3 48.19 105.27 -20.82 0.212 2773
 2775 3 48.2 105.36 -20.75 0.243 2774
 2776 3 48.23 105.66 -20.54 0.248 2775
 2777 3 48.29 105.86 -20.45 0.278 2776
 2778 3 48.3 106.07 -20.29 0.294 2777
 2779 3 48.27 106.36 -20.14 0.227 2778
 2780 3 48.31 106.57 -20.02 0.207 2779
 2781 3 48.34 106.86 -19.91 0.175 2780
 2782 3 48.27 106.96 -19.84 0.145 2781
 2783 3 48.29 107.16 -19.86 0.157 2782
 2784 3 48.4 107.36 -19.82 0.154 2783
 2785 3 48.46 107.66 -19.84 0.155 2784
 2786 3 48.53 107.86 -19.82 0.147 2785
 2787 3 48.58 107.96 -19.82 0.158 2786
 2788 3 48.58 108.27 -19.79 0.176 2787
 2789 3 48.58 108.36 -19.72 0.201 2788
 2790 3 48.62 108.46 -19.7 0.177 2789
 2791 3 48.68 108.57 -19.63 0.234 2790
 2792 3 48.78 108.77 -19.5 0.212 2791
 2793 3 48.83 108.86 -19.43 0.209 2792
 2794 3 48.76 109.16 -19.45 0.212 2793
 2795 3 48.76 109.36 -19.5 0.217 2794
 2796 3 48.75 109.57 -19.54 0.234 2795
 2797 3 48.73 109.77 -19.61 0.194 2796
 2798 3 48.72 109.86 -19.68 0.16 2797
 2799 3 48.65 110.07 -19.7 0.156 2798
 2800 3 48.71 110.36 -19.7 0.222 2799
 2801 3 48.68 110.46 -19.73 0.222 2800
 2802 3 48.55 110.57 -19.73 0.215 2801
 2803 3 48.44 110.66 -19.77 0.177 2802
 2804 3 48.46 110.86 -19.73 0.174 2803
 2805 3 48.41 111.07 -19.73 0.135 2804
 2806 3 48.37 111.27 -19.73 0.201 2805
 2807 3 48.41 111.57 -19.73 0.245 2806
 2808 3 48.57 111.77 -19.75 0.277 2807
 2809 3 48.61 111.96 -19.77 0.268 2808
 2810 3 48.58 112.16 -19.84 0.243 2809
 2811 3 48.54 112.36 -19.89 0.255 2810
 2812 3 48.44 112.57 -19.93 0.286 2811
 2813 3 48.4 112.66 -19.95 0.251 2812
 2814 3 48.35 112.96 -19.95 0.257 2813
 2815 3 48.45 113.16 -19.98 0.238 2814
 2816 3 48.38 113.36 -19.98 0.195 2815
 2817 3 48.46 113.66 -20 0.192 2816
 2818 3 48.57 113.77 -20.05 0.173 2817
 2819 3 48.65 113.96 -20.13 0.184 2818
 2820 3 48.71 114.16 -20.22 0.246 2819
 2821 3 48.78 114.27 -20.23 0.254 2820
 2822 3 48.88 114.57 -20.18 0.215 2821
 2823 3 48.99 114.66 -20.2 0.194 2822
 2824 3 49.11 114.86 -20.29 0.19 2823
 2825 3 49.15 115.07 -20.34 0.202 2824
 2826 3 49.21 115.16 -20.41 0.219 2825
 2827 3 49.28 115.46 -20.43 0.179 2826
 2828 3 49.32 115.57 -20.45 0.18 2827
 2829 3 49.4 115.77 -20.42 0.192 2828
 2830 3 49.46 115.86 -20.49 0.23 2829
 2831 3 49.45 116.07 -20.53 0.32 2830
 2832 3 49.35 116.27 -20.63 0.56 2831
 2833 3 49.45 116.46 -20.6 0.623 2832
 2834 3 49.4 116.57 -20.65 0.643 2833
 2835 3 49.47 116.77 -20.65 0.645 2834
 2836 3 49.64 116.86 -20.69 0.599 2835
 2837 3 49.74 117.07 -20.63 0.545 2836
 2838 3 49.86 117.27 -20.6 0.462 2837
 2839 3 49.96 117.46 -20.46 0.408 2838
 2840 3 50.06 117.57 -20.47 0.409 2839
 2841 3 50.25 117.57 -20.53 0.399 2840
 2842 3 50.38 117.77 -20.6 0.389 2841
 2843 3 50.5 117.86 -20.63 0.403 2842
 2844 3 50.6 118.07 -20.67 0.444 2843
 2845 3 50.79 118.07 -20.72 0.485 2844
 2846 3 50.93 118.16 -20.76 0.507 2845
 2847 3 50.93 118.36 -20.83 0.581 2846
 2848 3 50.89 118.46 -20.85 0.679 2847
 2849 3 50.96 118.57 -20.85 0.733 2848
 2850 3 51.15 118.77 -20.81 0.728 2849
 2851 3 51.32 118.86 -20.69 0.689 2850
 2852 3 51.53 118.96 -20.67 0.642 2851
 2853 3 51.68 119.07 -20.69 0.634 2852
 2854 3 51.77 119.16 -20.72 0.592 2853
 2855 3 51.96 119.36 -20.65 0.505 2854
 2856 3 52.02 119.46 -20.69 0.446 2855
 2857 3 52.02 119.57 -20.83 0.379 2856
 2858 3 51.99 119.86 -20.96 0.264 2857
 2859 3 52.03 119.96 -20.99 0.224 2858
 2860 3 52.11 120.07 -21.1 0.153 2859
 2861 3 52.24 120.16 -21.24 0.122 2860
 2862 3 52.29 120.27 -21.33 0.146 2861
 2863 3 52.35 120.27 -21.47 0.152 2862
 2864 3 52.46 120.27 -21.65 0.135 2863
 2865 3 52.57 120.36 -21.81 0.176 2864
 2866 3 52.68 120.36 -21.88 0.212 2865
 2867 3 52.72 120.36 -22.03 0.204 2866
 2868 3 52.88 120.27 -22.15 0.205 2867
 2869 3 53 120.27 -22.22 0.203 2868
 2870 3 53.14 120.27 -22.31 0.202 2869
 2871 3 53.24 120.27 -22.44 0.187 2870
 2872 3 53.29 120.16 -22.65 0.159 2871
 2873 3 53.35 120.16 -22.78 0.163 2872
 2874 3 53.38 120.16 -22.97 0.129 2873
 2875 3 53.46 120.27 -23.04 0.109 2874
 2876 3 53.5 120.36 -23.13 0.121 2875
 2877 3 53.6 120.46 -23.4 0.191 2876
 2878 3 53.72 120.46 -23.54 0.198 2877
 2879 3 53.95 120.46 -23.71 0.236 2878
 2880 3 54.17 120.46 -23.83 0.272 2879
 2881 3 54.35 120.36 -24.01 0.257 2880
 2882 3 54.43 120.36 -24.13 0.198 2881
 2883 3 54.58 120.27 -24.31 0.186 2882
 2884 3 54.58 120.27 -24.49 0.17 2883
 2885 3 54.67 120.27 -24.63 0.142 2884
 2886 3 54.72 120.07 -24.78 0.134 2885
 2887 3 54.75 120.07 -24.9 0.13 2886
 2888 3 54.75 119.96 -25.03 0.143 2887
 2889 3 54.79 119.86 -25.13 0.141 2888
 2890 3 54.92 119.77 -25.31 0.142 2889
 2891 3 55.07 119.77 -25.51 0.194 2890
 2892 3 55.15 119.77 -25.6 0.159 2891
 2893 3 55.19 119.66 -25.69 0.191 2892
 2894 3 55.39 119.77 -25.76 0.281 2893
 2895 3 55.51 119.86 -25.81 0.307 2894
 2896 3 55.69 119.86 -25.88 0.366 2895
 2897 3 55.89 119.96 -25.94 0.388 2896
 2898 3 56.03 119.96 -25.94 0.467 2897
 2899 3 56.14 119.96 -25.96 0.513 2898
 2900 3 56.33 119.96 -25.94 0.537 2899
 2901 3 56.43 120.16 -26.03 0.634 2900
 2902 3 56.55 120.36 -26.03 0.655 2901
 2903 3 56.79 120.27 -26.24 0.733 2902
 2904 3 56.97 120.46 -26.24 0.777 2903
 2905 3 57.09 120.46 -26.33 0.77 2904
 2906 3 57.19 120.66 -26.4 0.666 2905
 2907 3 57.25 120.36 -26.6 0.438 2906
 2908 3 57.3 120.27 -26.76 0.274 2907
 2909 3 57.34 120.16 -26.85 0.133 2908
 2910 3 57.4 120.36 -26.92 0.124 2909
 2911 3 57.44 120.46 -26.94 0.071 2910
 2912 3 57.04 121.66 -25.99 0.13 2906
 2913 3 57.11 121.86 -26.03 0.174 2912
 2914 3 57 121.96 -26.01 0.163 2913
 2915 3 57.03 122.16 -25.92 0.15 2914
 2916 3 57.04 122.36 -25.83 0.14 2915
 2917 3 57.08 122.46 -25.74 0.172 2916
 2918 3 57.15 122.66 -25.69 0.176 2917
 2919 3 57.15 122.77 -25.63 0.161 2918
 2920 3 57.24 122.86 -25.58 0.201 2919
 2921 3 57.32 123.07 -25.63 0.191 2920
 2922 3 57.32 123.27 -25.62 0.206 2921
 2923 3 57.36 123.36 -25.58 0.236 2922
 2924 3 57.32 123.46 -25.53 0.303 2923
 2925 3 57.25 123.57 -25.54 0.358 2924
 2926 3 57.31 123.77 -25.51 0.437 2925
 2927 3 57.27 123.86 -25.49 0.519 2926
 2928 3 57.18 123.96 -25.49 0.549 2927
 2929 3 57.03 123.96 -25.35 0.57 2928
 2930 3 57.13 124.36 -25.42 0.621 2929
 2931 3 57.06 124.46 -25.31 0.623 2930
 2932 3 57.17 124.57 -25.31 0.581 2931
 2933 3 57.06 124.27 -24.74 0.095 2932
 2934 3 56.96 124.27 -24.69 0.123 2933
 2935 3 56.85 124.16 -24.63 0.064 2934
 2936 3 57.03 124.66 -25.33 0.553 2932
 2937 3 57.07 124.86 -25.33 0.479 2936
 2938 3 56.93 124.96 -25.4 0.447 2937
 2939 3 56.85 124.96 -25.31 0.29 2938
 2940 3 56.96 125.07 -25.31 0.085 2939
 2941 3 57.08 120.07 -26.1 0.152 2905
 2942 3 57.32 120.07 -26.22 0.1 2941
 2943 3 35.28 77.87 -22.18 0.115 2049
 2944 3 35.39 77.79 -22.18 0.109 2943
 2945 3 35.5 77.79 -22.18 0.000125 2944
 2946 3 32.36 74.29 -20.98 0.77 1576
 2947 3 32.3 74.09 -21.02 0.636 2946
 2948 3 32.18 74.12 -21.13 0.527 2947
 2949 3 32.11 73.9 -21.23 0.512 2948
 2950 3 32.02 73.71 -21.22 0.471 2949
 2951 3 31.88 73.64 -21.23 0.436 2950
 2952 3 31.72 73.51 -21.27 0.383 2951
 2953 3 31.63 73.46 -21.18 0.37 2952
 2954 3 31.47 73.39 -21.16 0.336 2953
 2955 3 31.28 73.43 -21.07 0.275 2954
 2956 3 31.13 73.4 -21.04 0.212 2955
 2957 3 30.99 73.29 -20.95 0.203 2956
 2958 3 30.97 73.17 -20.84 0.199 2957
 2959 3 30.92 73.04 -20.7 0.242 2958
 2960 3 30.83 72.95 -20.63 0.234 2959
 2961 3 30.76 72.82 -20.57 0.199 2960
 2962 3 30.71 72.7 -20.54 0.198 2961
 2963 3 30.62 72.6 -20.5 0.205 2962
 2964 3 30.44 72.51 -20.45 0.21 2963
 2965 3 30.33 72.37 -20.41 0.218 2964
 2966 3 30.06 72.26 -20.3 0.333 2965
 2967 3 29.6 72.39 -20.23 0.207 2966
 2968 3 29.38 72.51 -20.18 0.172 2967
 2969 3 29.15 72.48 -20.25 0.168 2968
 2970 3 29.01 72.51 -20.27 0.189 2969
 2971 3 28.94 72.6 -20.2 0.209 2970
 2972 3 28.74 72.71 -20.22 0.209 2971
 2973 3 28.62 72.9 -20.23 0.234 2972
 2974 3 28.49 73.05 -20.23 0.263 2973
 2975 3 28.44 73.17 -20.18 0.278 2974
 2976 3 28.22 73.39 -20.32 0.246 2975
 2977 3 28.13 73.64 -20.38 0.214 2976
 2978 3 28.04 73.8 -20.43 0.192 2977
 2979 3 27.99 73.95 -20.55 0.17 2978
 2980 3 27.9 74.08 -20.57 0.206 2979
 2981 3 27.97 74.19 -20.64 0.21 2980
 2982 3 27.99 74.3 -20.7 0.248 2981
 2983 3 27.94 74.44 -20.73 0.209 2982
 2984 3 27.78 74.55 -20.8 0.206 2983
 2985 3 27.69 74.67 -20.82 0.215 2984
 2986 3 27.38 74.75 -20.88 0.241 2985
 2987 3 27.12 74.83 -20.89 0.255 2986
 2988 3 26.96 74.89 -20.95 0.268 2987
 2989 3 26.79 74.97 -20.95 0.257 2988
 2990 3 26.62 75 -21 0.259 2989
 2991 3 26.42 74.97 -21.11 0.273 2990
 2992 3 26.22 74.94 -21.32 0.222 2991
 2993 3 26.03 74.95 -21.34 0.193 2992
 2994 3 25.9 74.99 -21.45 0.236 2993
 2995 3 25.72 74.92 -21.57 0.249 2994
 2996 3 25.54 74.81 -21.72 0.244 2995
 2997 3 25.38 74.72 -21.84 0.189 2996
 2998 3 25.26 74.63 -21.97 0.191 2997
 2999 3 25.13 74.55 -22.09 0.2 2998
 3000 3 25.01 74.47 -22.18 0.231 2999
 3001 3 24.9 74.36 -22.34 0.22 3000
 3002 3 24.76 74.25 -22.41 0.233 3001
 3003 3 24.6 74.17 -22.52 0.229 3002
 3004 3 24.38 74.08 -22.57 0.19 3003
 3005 3 24.21 73.97 -22.66 0.237 3004
 3006 3 24.06 73.88 -22.77 0.256 3005
 3007 3 23.92 73.83 -22.86 0.265 3006
 3008 3 23.81 73.7 -22.98 0.261 3007
 3009 3 23.49 73.77 -23.14 0.204 3008
 3010 3 23.37 73.8 -23.28 0.148 3009
 3011 3 23.33 73.67 -23.37 0.161 3010
 3012 3 23.22 73.64 -23.46 0.228 3011
 3013 3 23.1 73.83 -23.64 0.274 3012
 3014 3 23.03 73.92 -23.81 0.312 3013
 3015 3 23.03 74.05 -23.9 0.337 3014
 3016 3 23.37 74.49 -23.67 0.137 3015
 3017 3 23.42 74.59 -23.76 0.157 3016
 3018 3 23.42 74.74 -23.8 0.163 3017
 3019 3 23.47 74.92 -23.76 0.2 3018
 3020 3 23.56 75.03 -23.62 0.126 3019
 3021 3 23.63 75.11 -23.57 0.127 3020
 3022 3 23.81 75.3 -23.52 0.145 3021
 3023 3 23.94 75.39 -23.52 0.121 3022
 3024 3 24.1 75.45 -23.52 0.086 3023
 3025 3 24.22 75.53 -23.52 0.103 3024
 3026 3 24.37 75.64 -23.52 0.132 3025
 3027 3 24.47 75.78 -23.54 0.117 3026
 3028 3 24.51 75.92 -23.61 0.1 3027
 3029 3 24.56 76.05 -23.66 0.167 3028
 3030 3 24.67 76.22 -23.7 0.217 3029
 3031 3 24.76 76.22 -23.82 0.265 3030
 3032 3 24.9 76.66 -23.47 0.119 3031
 3033 3 24.99 76.78 -23.34 0.116 3032
 3034 3 25.06 76.86 -23.23 0.114 3033
 3035 3 25.15 76.94 -23.22 0.154 3034
 3036 3 25.24 77.08 -23.18 0.131 3035
 3037 3 25.35 77.08 -23.05 0.187 3036
 3038 3 25.4 77.09 -22.86 0.201 3037
 3039 3 25.31 76.92 -22.61 0.104 3038
 3040 3 25.38 76.86 -22.48 0.071 3039
 3041 3 25.54 77.33 -22.93 0.084 3038
 3042 3 25.67 77.44 -22.86 0.103 3041
 3043 3 25.78 77.55 -22.89 0.12 3042
 3044 3 25.88 77.74 -22.88 0.134 3043
 3045 3 25.94 77.94 -22.89 0.174 3044
 3046 3 26.06 78.17 -22.91 0.253 3045
 3047 3 26.24 78.33 -22.95 0.193 3046
 3048 3 26.42 78.55 -22.98 0.179 3047
 3049 3 26.58 78.7 -22.98 0.174 3048
 3050 3 26.74 78.91 -23.02 0.118 3049
 3051 3 26.88 78.97 -23.04 0.123 3050
 3052 3 26.97 79.14 -23.07 0.093 3051
 3053 3 27.08 79.28 -23.04 0.123 3052
 3054 3 27.19 79.39 -23.04 0.178 3053
 3055 3 27.28 79.31 -23.23 0.194 3054
 3056 3 27.35 79.3 -23.34 0.17 3055
 3057 3 27.51 79.42 -23.43 0.153 3056
 3058 3 27.62 79.53 -23.55 0.178 3057
 3059 3 27.6 79.66 -23.75 0.101 3058
 3060 3 27.51 79.83 -23.79 0.137 3059
 3061 3 27.51 79.91 -23.88 0.194 3060
 3062 3 27.19 79.69 -23.93 0.096 3061
 3063 3 27.06 79.55 -23.97 0.079 3062
 3064 3 26.99 79.5 -24.13 0.084 3063
 3065 3 26.94 79.5 -24.32 0.095 3064
 3066 3 26.85 79.55 -24.45 0.185 3065
 3067 3 26.76 79.53 -24.59 0.154 3066
 3068 3 26.78 79.53 -24.75 0.147 3067
 3069 3 26.78 79.44 -24.93 0.091 3068
 3070 3 26.78 79.36 -25.07 0.073 3069
 3071 3 26.81 79.36 -25.22 0.118 3070
 3072 3 26.81 79.38 -25.34 0.105 3071
 3073 3 27.94 79.69 -23.39 0.185 3058
 3074 3 28.12 79.78 -23.32 0.184 3073
 3075 3 28.26 79.84 -23.3 0.213 3074
 3076 3 28.44 79.96 -23.3 0.282 3075
 3077 3 28.53 80.23 -23.25 0.356 3076
 3078 3 28.67 80.43 -23.23 0.39 3077
 3079 3 28.79 80.5 -23.16 0.429 3078
 3080 3 28.88 80.56 -23.09 0.435 3079
 3081 3 28.94 80.73 -22.95 0.421 3080
 3082 3 28.94 80.68 -22.79 0.381 3081
 3083 3 28.99 80.84 -22.66 0.329 3082
 3084 3 29.08 80.87 -22.5 0.264 3083
 3085 3 29.06 80.9 -22.39 0.194 3084
 3086 3 29.02 80.68 -22.11 0.077 3085
 3087 3 29.05 80.64 -22.02 0.118 3086
 3088 3 29.05 80.37 -21.91 0.079 3087
 3089 3 29.09 80.32 -21.75 0.116 3088
 3090 3 29.14 80.31 -21.64 0.000125 3089
 3091 3 29.35 81.26 -23.2 0.086 3081
 3092 3 29.46 81.35 -23.14 0.085 3091
 3093 3 29.56 81.43 -23.09 0.11 3092
 3094 3 29.67 81.53 -23.07 0.142 3093
 3095 3 29.72 81.62 -22.95 0.16 3094
 3096 3 29.74 81.79 -22.91 0.147 3095
 3097 3 29.85 81.81 -22.95 0.13 3096
 3098 3 30.04 81.73 -22.95 0.118 3097
 3099 3 30.15 81.73 -23 0.107 3098
 3100 3 30.26 81.79 -23 0.101 3099
 3101 3 30.4 81.73 -23.16 0.125 3100
 3102 3 30.44 81.82 -23.27 0.073 3101
 3103 3 30.58 81.89 -23.45 0.086 3102
 3104 3 30.65 82.01 -23.5 0.051 3103
 3105 3 22.79 73.78 -24.15 0.248 3015
 3106 3 22.62 73.69 -24.33 0.194 3105
 3107 3 22.44 73.61 -24.44 0.207 3106
 3108 3 22.26 73.49 -24.55 0.169 3107
 3109 3 22.12 73.45 -24.67 0.186 3108
 3110 3 21.94 73.42 -24.76 0.213 3109
 3111 3 21.71 73.36 -24.85 0.212 3110
 3112 3 21.58 73.28 -24.9 0.214 3111
 3113 3 21.46 73.22 -25.03 0.229 3112
 3114 3 21.35 73.19 -25.19 0.251 3113
 3115 3 21.26 73.24 -25.42 0.274 3114
 3116 3 21.13 73.28 -25.48 0.313 3115
 3117 3 21.01 73.25 -25.58 0.36 3116
 3118 3 20.99 73.24 -25.74 0.4 3117
 3119 3 20.9 73.22 -25.83 0.468 3118
 3120 3 20.83 73.17 -25.94 0.485 3119
 3121 3 20.9 73.11 -26.15 0.426 3120
 3122 3 20.87 73.09 -26.28 0.362 3121
 3123 3 20.81 73.05 -26.42 0.286 3122
 3124 3 20.76 73.17 -26.71 0.18 3123
 3125 3 20.67 73.19 -26.89 0.173 3124
 3126 3 20.58 73.17 -27.03 0.229 3125
 3127 3 20.56 73.08 -27.19 0.308 3126
 3128 3 20.49 73.03 -27.3 0.369 3127
 3129 3 20.4 73 -27.46 0.411 3128
 3130 3 20.38 72.97 -27.62 0.457 3129
 3131 3 20.38 72.78 -27.71 0.526 3130
 3132 3 20.35 72.74 -27.85 0.569 3131
 3133 3 20.33 72.55 -27.94 0.528 3132
 3134 3 20.38 72.47 -28.05 0.548 3133
 3135 3 21.03 72.97 -28.24 0.201 3134
 3136 3 21.24 73.05 -28.26 0.187 3135
 3137 3 21.42 73.11 -28.26 0.154 3136
 3138 3 21.58 73.3 -28.26 0.158 3137
 3139 3 21.72 73.44 -28.33 0.163 3138
 3140 3 21.83 73.61 -28.35 0.16 3139
 3141 3 21.92 73.72 -28.4 0.152 3140
 3142 3 22.06 73.81 -28.46 0.158 3141
 3143 3 22.17 73.99 -28.53 0.133 3142
 3144 3 22.28 74.13 -28.62 0.153 3143
 3145 3 22.4 74.25 -28.67 0.141 3144
 3146 3 22.49 74.38 -28.76 0.145 3145
 3147 3 22.58 74.52 -28.83 0.135 3146
 3148 3 22.69 74.58 -28.99 0.191 3147
 3149 3 22.73 74.63 -29.1 0.204 3148
 3150 3 22.75 74.63 -29.21 0.266 3149
 3151 3 22.77 74.64 -29.33 0.284 3150
 3152 3 22.82 74.67 -29.42 0.371 3151
 3153 3 22.87 74.69 -29.53 0.423 3152
 3154 3 22.82 74.49 -29.78 0.299 3153
 3155 3 22.86 74.41 -29.9 0.345 3154
 3156 3 22.96 74.39 -30.01 0.349 3155
 3157 3 23.37 74.58 -29.99 0.238 3156
 3158 3 23.55 74.61 -30.03 0.21 3157
 3159 3 23.86 74.74 -30.04 0.157 3158
 3160 3 24.03 74.72 -30.13 0.182 3159
 3161 3 24.25 74.8 -30.23 0.16 3160
 3162 3 24.39 74.88 -30.25 0.165 3161
 3163 3 24.52 74.92 -30.2 0.2 3162
 3164 3 24.64 74.99 -30.2 0.221 3163
 3165 3 24.75 74.94 -30.16 0.261 3164
 3166 3 24.91 74.89 -30.11 0.257 3165
 3167 3 25.07 74.69 -30.11 0.302 3166
 3168 3 25.18 74.69 -30.09 0.325 3167
 3169 3 25.3 74.69 -30.11 0.376 3168
 3170 3 25.43 74.69 -30.04 0.355 3169
 3171 3 25.57 74.78 -30.09 0.379 3170
 3172 3 25.66 74.92 -30.11 0.434 3171
 3173 3 25.45 75.44 -30.5 0.232 3172
 3174 3 25.36 75.49 -30.64 0.263 3173
 3175 3 25.32 75.47 -30.79 0.245 3174
 3176 3 25.86 75.27 -30.09 0.249 3172
 3177 3 25.98 75.42 -30 0.248 3176
 3178 3 26.09 75.47 -29.89 0.279 3177
 3179 3 26.16 75.5 -29.79 0.272 3178
 3180 3 26.25 75.47 -29.68 0.305 3179
 3181 3 26.36 75.41 -29.57 0.317 3180
 3182 3 26.45 75.61 -29.48 0.21 3181
 3183 3 26.55 75.64 -29.48 0.044 3182
 3184 3 23.25 75.36 -29.42 0.182 3153
 3185 3 23.34 75.49 -29.46 0.161 3184
 3186 3 23.41 75.56 -29.53 0.142 3185
 3187 3 23.48 75.63 -29.58 0.135 3186
 3188 3 23.59 75.8 -29.59 0.157 3187
 3189 3 23.67 76.03 -29.5 0.192 3188
 3190 3 23.81 76.17 -29.5 0.158 3189
 3191 3 23.92 76.34 -29.52 0.16 3190
 3192 3 24.06 76.5 -29.61 0.153 3191
 3193 3 24.19 76.64 -29.72 0.192 3192
 3194 3 24.33 76.72 -29.82 0.23 3193
 3195 3 24.44 76.83 -29.79 0.241 3194
 3196 3 24.47 76.97 -29.89 0.218 3195
 3197 3 24.54 77.11 -29.95 0.181 3196
 3198 3 24.63 77.25 -29.93 0.187 3197
 3199 3 24.79 77.33 -29.89 0.234 3198
 3200 3 24.9 77.47 -29.84 0.247 3199
 3201 3 25.01 77.61 -29.75 0.268 3200
 3202 3 25.1 77.75 -29.73 0.345 3201
 3203 3 25.19 77.86 -29.7 0.363 3202
 3204 3 25.31 77.99 -29.72 0.369 3203
 3205 3 25.38 78.16 -29.73 0.379 3204
 3206 3 25.47 78.33 -29.77 0.342 3205
 3207 3 25.56 78.53 -30.07 0.249 3206
 3208 3 25.69 78.61 -30.39 0.129 3207
 3209 3 25.83 78.7 -30.36 0.155 3208
 3210 3 25.94 78.84 -30.41 0.19 3209
 3211 3 26.01 78.94 -30.39 0.221 3210
 3212 3 26.08 79.03 -30.36 0.254 3211
 3213 3 26.08 79.24 -30.63 0.186 3212
 3214 3 26.15 79.41 -30.7 0.176 3213
 3215 3 26.22 79.55 -30.75 0.246 3214
 3216 3 26.28 79.7 -30.88 0.423 3215
 3217 3 26.31 79.86 -30.93 0.465 3216
 3218 3 26.31 80 -31.02 0.522 3217
 3219 3 26.22 80.16 -31.07 0.515 3218
 3220 3 25.71 80.25 -31.41 0.161 3219
 3221 3 25.68 80.34 -31.45 0.22 3220
 3222 3 25.52 80.33 -31.73 0.119 3221
 3223 3 25.41 80.34 -31.89 0.055 3222
 3224 3 25.37 80.2 -32 0.081 3223
 3225 3 25.32 80.11 -32.07 0.101 3224
 3226 3 25.12 80.19 -32.18 0.174 3225
 3227 3 26.28 80.25 -31.02 0.454 3219
 3228 3 26.28 80.5 -31.02 0.34 3227
 3229 3 26.19 80.7 -31.02 0.198 3228
 3230 3 26.01 80.72 -31.14 0.000125 3229
 3231 3 27.03 80.25 -30.91 0.087 3227
 3232 3 27.22 80.45 -30.97 0.078 3231
 3233 3 27.35 80.5 -31 0.122 3232
 3234 3 27.51 80.56 -30.98 0.092 3233
 3235 3 27.6 80.65 -30.98 0.06 3234
 3236 3 27.71 80.79 -31.04 0.11 3235
 3237 3 27.74 80.92 -31.09 0.12 3236
 3238 3 26.35 78.95 -30.09 0.098 3212
 3239 3 26.4 78.97 -29.98 0.136 3238
 3240 3 26.53 78.97 -29.93 0.144 3239
 3241 3 26.74 78.95 -29.86 0.121 3240
 3242 3 26.83 78.92 -29.93 0.102 3241
 3243 3 26.88 78.92 -30.11 0.102 3242
 3244 3 26.97 78.92 -30.25 0.097 3243
 3245 3 27.03 78.92 -30.36 0.078 3244
 3246 3 27.1 78.92 -30.45 0.071 3245
 3247 3 27.15 78.84 -30.66 0.085 3246
 3248 3 27.2 78.84 -30.77 0.108 3247
 3249 3 27.3 78.93 -30.86 0.091 3248
 3250 3 27.43 79.06 -30.91 0.117 3249
 3251 3 27.62 79.18 -30.93 0.125 3250
 3252 3 27.74 79.31 -30.89 0.106 3251
 3253 3 27.79 79.42 -30.75 0.097 3252
 3254 3 27.88 79.51 -30.61 0.093 3253
 3255 3 27.99 79.62 -30.48 0.137 3254
 3256 3 28.13 79.7 -30.39 0.113 3255
 3257 3 28.22 79.9 -30.38 0.107 3256
 3258 3 28.28 80.07 -30.32 0.074 3257
 3259 3 28.38 80.23 -30.29 0.138 3258
 3260 3 28.47 80.4 -30.2 0.089 3259
 3261 3 28.56 80.56 -30.11 0.108 3260
 3262 3 28.63 80.79 -30.05 0.14 3261
 3263 3 28.67 81.04 -30 0.103 3262
 3264 3 28.71 81.29 -29.91 0.124 3263
 3265 3 28.74 81.51 -29.97 0.177 3264
 3266 3 28.88 81.68 -29.93 0.199 3265
 3267 3 28.83 81.76 -30.27 0.117 3266
 3268 3 28.78 81.87 -30.3 0.061 3267
 3269 3 29.12 81.89 -29.66 0.123 3266
 3270 3 29.17 81.98 -29.61 0.000125 3269
 3271 3 20.19 72.22 -28.03 0.5 3134
 3272 3 20.2 72.39 -28.3 0.265 3271
 3273 3 20.15 71.58 -27.49 0.139 3271
 3274 3 20.13 71.52 -27.4 0.221 3273
 3275 3 20.15 71.39 -27.35 0.256 3274
 3276 3 19.96 71.14 -27.64 0.156 3275
 3277 3 19.86 70.99 -27.76 0.148 3276
 3278 3 19.73 70.83 -27.89 0.144 3277
 3279 3 19.66 70.69 -27.99 0.149 3278
 3280 3 19.59 70.61 -28.08 0.178 3279
 3281 3 19.57 70.53 -28.19 0.194 3280
 3282 3 19.41 70.5 -28.28 0.187 3281
 3283 3 19.14 70.36 -28.19 0.181 3282
 3284 3 19.03 70.36 -28.19 0.208 3283
 3285 3 18.89 70.28 -28.21 0.184 3284
 3286 3 18.7 70.09 -28.17 0.177 3285
 3287 3 18.57 69.95 -28.15 0.192 3286
 3288 3 18.41 69.8 -28.14 0.181 3287
 3289 3 18.23 69.67 -28.21 0.148 3288
 3290 3 18 69.5 -28.1 0.126 3289
 3291 3 17.87 69.38 -28.05 0.136 3290
 3292 3 17.75 69.28 -27.99 0.148 3291
 3293 3 17.64 69.14 -27.87 0.124 3292
 3294 3 17.5 69.06 -27.85 0.146 3293
 3295 3 17.43 68.92 -27.78 0.151 3294
 3296 3 17.32 68.75 -27.71 0.155 3295
 3297 3 17.16 68.63 -27.55 0.187 3296
 3298 3 17.05 68.53 -27.48 0.215 3297
 3299 3 16.89 68.42 -27.35 0.138 3298
 3300 3 16.8 68.36 -27.26 0.157 3299
 3301 3 16.66 68.33 -27.12 0.177 3300
 3302 3 16.57 68.25 -26.96 0.187 3301
 3303 3 16.45 68.19 -26.78 0.182 3302
 3304 3 16.36 68.14 -26.74 0.159 3303
 3305 3 16.25 68.03 -26.55 0.134 3304
 3306 3 16.15 67.99 -26.46 0.199 3305
 3307 3 16.06 68.05 -26.51 0.303 3306
 3308 3 15.96 68.2 -26.42 0.588 3307
 3309 3 15.81 68.3 -26.37 0.557 3308
 3310 3 15.73 68.42 -26.33 0.596 3309
 3311 3 15.59 68.39 -26.28 0.675 3310
 3312 3 15.54 68.5 -26.01 0.618 3311
 3313 3 15.46 68.61 -25.98 0.55 3312
 3314 3 15.34 68.7 -26.1 0.433 3313
 3315 3 15.21 67.53 -25.8 0.197 3312
 3316 3 15.07 67.38 -25.67 0.241 3315
 3317 3 15.01 67.3 -25.65 0.245 3316
 3318 3 14.8 67.25 -25.55 0.257 3317
 3319 3 14.81 67.03 -25.85 0.039 3318
 3320 3 14.62 67.13 -25.35 0.208 3318
 3321 3 14.49 67.08 -25.26 0.211 3320
 3322 3 14.29 66.97 -25.31 0.2 3321
 3323 3 14.19 66.89 -25.3 0.195 3322
 3324 3 14.09 66.83 -25.19 0.165 3323
 3325 3 13.96 66.72 -25.12 0.205 3324
 3326 3 13.84 66.67 -25.12 0.255 3325
 3327 3 13.73 66.53 -24.8 0.148 3326
 3328 3 13.63 66.5 -24.65 0.166 3327
 3329 3 13.45 66.39 -24.55 0.185 3328
 3330 3 13.24 66.22 -24.42 0.212 3329
 3331 3 12.98 66.14 -24.15 0.189 3330
 3332 3 12.86 66.08 -24.05 0.218 3331
 3333 3 12.73 66.13 -24.03 0.203 3332
 3334 3 12.53 66.2 -23.94 0.178 3333
 3335 3 12.37 66.2 -23.92 0.238 3334
 3336 3 12.13 66.19 -23.69 0.182 3335
 3337 3 12.02 66.11 -23.69 0.207 3336
 3338 3 11.79 66.17 -23.44 0.111 3337
 3339 3 11.64 66.13 -23.4 0.106 3338
 3340 3 11.39 66.05 -23.3 0.167 3339
 3341 3 11.24 66.06 -23.19 0.2 3340
 3342 3 10.99 66.02 -22.98 0.134 3341
 3343 3 10.78 66.05 -22.78 0.164 3342
 3344 3 10.61 66.09 -22.71 0.168 3343
 3345 3 10.48 66.09 -22.58 0.142 3344
 3346 3 10.43 66.17 -22.44 0.145 3345
 3347 3 10.27 66.24 -22.3 0.178 3346
 3348 3 10.13 66.28 -22.15 0.178 3347
 3349 3 9.99 66.33 -22.01 0.18 3348
 3350 3 9.8 66.27 -21.86 0.152 3349
 3351 3 9.63 66.3 -21.84 0.125 3350
 3352 3 9.41 66.31 -21.84 0.149 3351
 3353 3 9.28 66.27 -21.84 0.132 3352
 3354 3 9.22 66.17 -21.84 0.000125 3353
 3355 3 13.77 66.64 -25.55 0.065 3326
 3356 3 13.77 66.53 -25.58 0.000125 3355
 3357 3 15.95 67.42 -26.28 0.099 3307
 3358 3 20.24 71.5 -27.03 0.134 3275
 3359 3 20.29 71.41 -26.9 0.094 3358
 3360 3 20.28 71.27 -26.85 0.066 3359
 3361 3 20.26 71.13 -26.85 0.089 3360
 3362 3 20.26 71.05 -26.71 0.076 3361
 3363 3 20.24 70.97 -26.56 0.086 3362
 3364 3 20.24 70.84 -26.58 0.083 3363
 3365 3 28.56 73.05 -19.91 0.075 2975
 3366 3 28.51 73.17 -19.84 0.000125 3365
 3367 3 30.15 72.1 -20.27 0.331 2966
 3368 3 30.21 71.95 -20.23 0.321 3367
 3369 3 30.29 71.68 -20.3 0.304 3368
 3370 3 30.38 71.48 -20.11 0.265 3369
 3371 3 30.28 71.43 -20.14 0.279 3370
 3372 3 30.26 71.23 -20.18 0.3 3371
 3373 3 30.26 71.07 -20.2 0.262 3372
 3374 3 30.15 70.84 -20.23 0.275 3373
 3375 3 30.06 70.68 -20.2 0.28 3374
 3376 3 29.94 70.48 -20.16 0.299 3375
 3377 3 29.92 70.32 -20.09 0.266 3376
 3378 3 29.9 70.18 -20.02 0.263 3377
 3379 3 29.9 70.06 -19.95 0.242 3378
 3380 3 29.88 69.87 -19.93 0.251 3379
 3381 3 29.92 69.65 -19.97 0.246 3380
 3382 3 29.85 69.45 -19.89 0.275 3381
 3383 3 29.94 69.37 -19.84 0.261 3382
 3384 3 30.01 69.25 -19.77 0.221 3383
 3385 3 30.04 69.1 -19.72 0.192 3384
 3386 3 30.04 68.95 -19.7 0.211 3385
 3387 3 29.44 69.34 -19.86 0.099 3382
 3388 3 29.31 69.2 -19.8 0.061 3387
 3389 3 29.19 69.2 -19.82 0.082 3388
 3390 3 29.13 69.2 -19.64 0.088 3389
 3391 3 29.03 69.12 -19.5 0.062 3390
 3392 3 28.93 68.98 -19.45 0.091 3391
 3393 3 28.82 68.9 -19.34 0.102 3392
 3394 3 28.73 68.8 -19.32 0.086 3393
 3395 3 28.61 68.69 -19.27 0.092 3394
 3396 3 28.48 68.67 -19.27 0.099 3395
 3397 3 28.36 68.63 -19.2 0.126 3396
 3398 3 28.23 68.61 -19.14 0.117 3397
 3399 3 28.14 68.58 -19.05 0.133 3398
 3400 3 27.98 68.47 -18.98 0.112 3399
 3401 3 27.89 68.33 -18.89 0.151 3400
 3402 3 27.82 68.19 -18.77 0.198 3401
 3403 3 27.7 68.16 -18.82 0.168 3402
 3404 3 32.68 69.9 -19.86 0.319 1556
 3405 3 32.67 69.82 -19.77 0.045 3404
 3406 3 27.54 66.56 -16.89 0.196 1507
 3407 3 27.54 66.44 -16.84 0.217 3406
 3408 3 27.54 66.3 -16.75 0.215 3407
 3409 3 27.52 66.19 -16.61 0.205 3408
 3410 3 27.59 66.03 -16.47 0.194 3409
 3411 3 27.54 65.91 -16.34 0.192 3410
 3412 3 27.54 65.75 -16.22 0.182 3411
 3413 3 27.5 65.58 -16.18 0.145 3412
 3414 3 27.48 65.41 -16.14 0.165 3413
 3415 3 27.41 65.25 -16.11 0.161 3414
 3416 3 27.39 65.08 -16.04 0.17 3415
 3417 3 27.38 64.95 -15.96 0.184 3416
 3418 3 27.34 64.8 -15.95 0.199 3417
 3419 3 27.32 64.64 -15.88 0.194 3418
 3420 3 27.23 64.47 -15.86 0.188 3419
 3421 3 27.14 64.34 -15.8 0.183 3420
 3422 3 27.04 64.17 -15.81 0.202 3421
 3423 3 26.97 64 -15.8 0.189 3422
 3424 3 26.86 63.81 -15.73 0.202 3423
 3425 3 26.82 63.66 -15.61 0.185 3424
 3426 3 26.79 63.46 -15.54 0.184 3425
 3427 3 26.79 63.31 -15.38 0.235 3426
 3428 3 26.75 63.16 -15.28 0.259 3427
 3429 3 26.72 63.02 -15.1 0.306 3428
 3430 3 26.59 62.88 -15.06 0.267 3429
 3431 3 26.55 62.69 -15.1 0.25 3430
 3432 3 26.48 62.51 -15.16 0.217 3431
 3433 3 26.45 62.34 -15.13 0.243 3432
 3434 3 26.43 62.13 -15.23 0.251 3433
 3435 3 26.43 61.98 -15.23 0.224 3434
 3436 3 26.43 61.74 -15.13 0.159 3435
 3437 3 26.36 61.59 -15.05 0.197 3436
 3438 3 26.25 61.44 -15.03 0.172 3437
 3439 3 26.16 61.33 -14.95 0.162 3438
 3440 3 26.09 61.13 -14.94 0.185 3439
 3441 3 26 60.99 -14.88 0.219 3440
 3442 3 26 60.8 -14.82 0.242 3441
 3443 3 26.04 60.62 -14.93 0.282 3442
 3444 3 26.07 60.49 -14.97 0.337 3443
 3445 3 26.05 60.35 -15.1 0.424 3444
 3446 3 26.02 60.19 -15.13 0.366 3445
 3447 3 25.77 59.99 -15.14 0.253 3446
 3448 3 25.66 59.74 -15.08 0.214 3447
 3449 3 25.64 59.52 -15.14 0.184 3448
 3450 3 25.61 59.28 -15.14 0.199 3449
 3451 3 25.55 59.1 -15.21 0.234 3450
 3452 3 25.43 58.88 -15.27 0.253 3451
 3453 3 25.32 58.7 -15.3 0.213 3452
 3454 3 25.23 58.48 -15.39 0.203 3453
 3455 3 25.16 58.3 -15.48 0.171 3454
 3456 3 25.07 58.09 -15.55 0.215 3455
 3457 3 24.98 57.98 -15.6 0.218 3456
 3458 3 24.93 57.88 -15.63 0.216 3457
 3459 3 24.79 57.85 -15.66 0.266 3458
 3460 3 24.77 57.84 -15.86 0.243 3459
 3461 3 24.64 57.7 -15.89 0.269 3460
 3462 3 24.48 57.55 -15.9 0.245 3461
 3463 3 24.34 57.35 -15.95 0.241 3462
 3464 3 24.29 57.21 -15.97 0.224 3463
 3465 3 24.2 57.06 -16.01 0.225 3464
 3466 3 24.07 56.89 -16.06 0.229 3465
 3467 3 24.02 56.81 -16.12 0.256 3466
 3468 3 24.02 56.63 -16.21 0.233 3467
 3469 3 24 56.34 -16.31 0.239 3468
 3470 3 23.98 56.16 -16.35 0.242 3469
 3471 3 23.93 56.02 -16.35 0.22 3470
 3472 3 23.91 55.8 -16.3 0.222 3471
 3473 3 23.88 55.62 -16.33 0.213 3472
 3474 3 23.89 55.39 -16.3 0.223 3473
 3475 3 23.91 55.21 -16.35 0.245 3474
 3476 3 23.93 55.03 -16.35 0.252 3475
 3477 3 23.98 54.83 -16.46 0.265 3476
 3478 3 24.02 54.66 -16.62 0.282 3477
 3479 3 24.04 54.53 -16.71 0.323 3478
 3480 3 24.09 54.44 -16.78 0.379 3479
 3481 3 24 54.33 -16.92 0.497 3480
 3482 3 23.97 54.19 -16.94 0.547 3481
 3483 3 23.93 54.02 -16.94 0.581 3482
 3484 3 23.89 53.95 -17.01 0.693 3483
 3485 3 23.89 53.84 -17.05 0.752 3484
 3486 3 23.79 53.76 -17.1 0.824 3485
 3487 3 23.72 53.63 -17.12 0.863 3486
 3488 3 23.75 53.45 -17.19 0.866 3487
 3489 3 23.77 53.28 -17.26 0.878 3488
 3490 3 23.82 53.09 -17.19 0.869 3489
 3491 3 23.77 52.81 -17.03 0.681 3490
 3492 3 23.79 52.62 -16.99 0.636 3491
 3493 3 23.73 52.46 -16.96 0.641 3492
 3494 3 23.66 52.31 -16.92 0.676 3493
 3495 3 23.57 52.2 -16.87 0.717 3494
 3496 3 23.5 52.06 -16.89 0.766 3495
 3497 3 23.43 51.95 -16.8 0.759 3496
 3498 3 23.41 51.78 -16.69 0.73 3497
 3499 3 23.32 51.6 -16.76 0.735 3498
 3500 3 23.39 51.42 -16.71 0.762 3499
 3501 3 23.32 51.33 -16.64 0.78 3500
 3502 3 23.32 51.13 -16.65 0.765 3501
 3503 3 23.25 50.99 -16.65 0.778 3502
 3504 3 23.25 50.84 -16.62 0.788 3503
 3505 3 23.2 50.71 -16.65 0.727 3504
 3506 3 23.38 50.45 -16.48 0.699 3505
 3507 3 23.39 50.31 -16.37 0.728 3506
 3508 3 23.36 50.14 -16.3 0.711 3507
 3509 3 23.34 49.99 -16.24 0.712 3508
 3510 3 23.27 49.84 -16.24 0.671 3509
 3511 3 23.18 49.58 -16.4 0.526 3510
 3512 3 23.2 49.33 -16.37 0.461 3511
 3513 3 23.43 48.74 -16.3 0.208 3512
 3514 3 23.45 48.51 -16.28 0.195 3513
 3515 3 23.48 48.35 -16.3 0.211 3514
 3516 3 23.45 48.21 -16.37 0.279 3515
 3517 3 23.45 48.08 -16.49 0.305 3516
 3518 3 23.43 47.96 -16.62 0.325 3517
 3519 3 23.39 47.63 -16.46 0.244 3518
 3520 3 23.34 47.31 -16.49 0.175 3519
 3521 3 23.23 47.19 -16.44 0.163 3520
 3522 3 23.16 47.03 -16.4 0.165 3521
 3523 3 23.13 46.91 -16.4 0.168 3522
 3524 3 23.04 46.8 -16.4 0.202 3523
 3525 3 22.97 46.64 -16.33 0.18 3524
 3526 3 22.89 46.45 -16.23 0.225 3525
 3527 3 22.86 46.34 -16.12 0.223 3526
 3528 3 22.79 46.16 -16.12 0.185 3527
 3529 3 22.77 46.02 -16.05 0.185 3528
 3530 3 22.77 45.88 -15.99 0.186 3529
 3531 3 22.75 45.73 -15.97 0.191 3530
 3532 3 22.68 45.58 -15.9 0.182 3531
 3533 3 22.61 45.49 -15.84 0.206 3532
 3534 3 22.57 45.34 -15.76 0.233 3533
 3535 3 22.43 45.19 -15.71 0.226 3534
 3536 3 22.36 45.02 -15.65 0.253 3535
 3537 3 22.23 44.81 -15.67 0.226 3536
 3538 3 22.16 44.71 -15.63 0.288 3537
 3539 3 22.09 44.59 -15.57 0.333 3538
 3540 3 21.98 44.44 -15.65 0.374 3539
 3541 3 21.89 44.26 -15.67 0.383 3540
 3542 3 21.82 44.1 -15.7 0.429 3541
 3543 3 21.77 43.95 -15.73 0.476 3542
 3544 3 21.7 43.83 -15.66 0.596 3543
 3545 3 21.72 43.7 -15.72 0.693 3544
 3546 3 21.64 43.55 -15.65 0.611 3545
 3547 3 21.82 43.34 -15.47 0.79 3546
 3548 3 21.73 43.31 -15.57 0.96 3547
 3549 3 21.66 43.26 -15.12 1.033 3548
 3550 3 21.75 43.12 -15.11 1.028 3549
 3551 3 21.57 42.99 -14.76 0.994 3550
 3552 3 21.54 42.89 -14.61 0.979 3551
 3553 3 21.61 42.81 -14.47 0.961 3552
 3554 3 21.59 42.71 -14.33 0.933 3553
 3555 3 21.59 42.37 -14.72 0.622 3554
 3556 3 21.45 42.37 -14.73 0.423 3555
 3557 3 21.23 42.58 -14.91 0.075 3556
 3558 3 21.95 41.96 -14.98 0.136 3555
 3559 3 21.93 41.74 -15 0.178 3558
 3560 3 21.88 41.56 -15.09 0.173 3559
 3561 3 21.91 41.34 -15.31 0.131 3560
 3562 3 21.89 41.2 -15.46 0.163 3561
 3563 3 21.89 41.02 -15.55 0.186 3562
 3564 3 21.86 40.85 -15.59 0.186 3563
 3565 3 21.8 40.73 -15.66 0.177 3564
 3566 3 21.77 40.58 -15.73 0.183 3565
 3567 3 21.74 40.41 -15.83 0.174 3566
 3568 3 21.74 40.23 -15.96 0.168 3567
 3569 3 21.69 39.92 -16.03 0.174 3568
 3570 3 21.71 39.76 -16.08 0.151 3569
 3571 3 21.67 39.56 -16.19 0.163 3570
 3572 3 21.67 39.38 -16.21 0.197 3571
 3573 3 21.72 39.27 -16.26 0.267 3572
 3574 3 21.74 39.14 -16.28 0.353 3573
 3575 3 21.79 39.03 -16.33 0.501 3574
 3576 3 21.97 38.89 -16.35 0.684 3575
 3577 3 21.97 38.78 -16.51 0.742 3576
 3578 3 22.03 38.66 -16.58 0.776 3577
 3579 3 22.08 38.52 -16.62 0.828 3578
 3580 3 22.06 38.37 -16.69 0.85 3579
 3581 3 22.08 38.23 -16.78 0.849 3580
 3582 3 22.01 38.01 -16.83 0.842 3581
 3583 3 21.92 37.89 -17.06 0.819 3582
 3584 3 21.89 37.81 -17.12 0.783 3583
 3585 3 21.8 37.74 -17.35 0.78 3584
 3586 3 21.82 37.56 -17.44 0.769 3585
 3587 3 21.75 37.53 -17.62 0.746 3586
 3588 3 21.7 37.45 -17.69 0.665 3587
 3589 3 21.41 37.35 -17.98 0.465 3588
 3590 3 21.39 37.3 -18.1 0.453 3589
 3591 3 21.39 37.28 -18.31 0.376 3590
 3592 3 21.34 37.24 -18.49 0.273 3591
 3593 3 21.29 37.3 -18.67 0.206 3592
 3594 3 21.29 37.52 -18.78 0.161 3593
 3595 3 21.27 37.63 -18.8 0.142 3594
 3596 3 22.23 37.53 -17.51 0.239 3588
 3597 3 22.32 37.71 -17.4 0.000125 3596
 3598 3 21.94 37.83 -16.42 0.177 3584
 3599 3 21.94 37.91 -16.58 0.000125 3598
 3600 3 24.13 54.71 -17.53 0.132 3481
 3601 3 24.16 54.8 -17.69 0.091 3600
 3602 3 24.16 54.96 -17.78 0.087 3601
 3603 3 24.11 55.13 -17.76 0.104 3602
 3604 3 24.09 55.27 -17.76 0.074 3603
 3605 3 24.02 55.42 -17.87 0.102 3604
 3606 3 24.02 55.55 -18.01 0.094 3605
 3607 3 24.04 55.59 -18.12 0.125 3606
 3608 3 24.14 55.74 -18.26 0.096 3607
 3609 3 18.43 73.91 -15.62 0.203 1445
 3610 3 18.5 74.11 -15.47 0.15 3609
 3611 3 18.57 74.28 -15.4 0.14 3610
 3612 3 18.68 74.42 -15.34 0.113 3611
 3613 3 18.8 74.55 -15.28 0.12 3612
 3614 3 18.93 74.69 -15.17 0.143 3613
 3615 3 19.03 74.89 -15.14 0.158 3614
 3616 3 19.14 75.02 -15.08 0.162 3615
 3617 3 19.34 75.22 -14.98 0.104 3616
 3618 3 19.43 75.36 -14.92 0.113 3617
 3619 3 19.55 75.45 -14.9 0.135 3618
 3620 3 19.64 75.59 -14.81 0.143 3619
 3621 3 19.75 75.72 -14.76 0.139 3620
 3622 3 19.84 75.83 -14.67 0.142 3621
 3623 3 19.91 75.97 -14.66 0.144 3622
 3624 3 19.96 76.09 -14.64 0.123 3623
 3625 3 20.07 76.36 -14.62 0.147 3624
 3626 3 20.23 76.55 -14.61 0.151 3625
 3627 3 20.34 76.77 -14.58 0.135 3626
 3628 3 20.39 76.88 -14.54 0.129 3627
 3629 3 20.43 77.08 -14.44 0.177 3628
 3630 3 20.5 77.25 -14.44 0.148 3629
 3631 3 20.59 77.42 -14.48 0.158 3630
 3632 3 20.71 77.52 -14.49 0.144 3631
 3633 3 20.87 77.55 -14.49 0.146 3632
 3634 3 20.96 77.64 -14.46 0.146 3633
 3635 3 21.18 77.72 -14.48 0.17 3634
 3636 3 21.37 77.75 -14.46 0.143 3635
 3637 3 21.57 77.86 -14.49 0.123 3636
 3638 3 21.73 77.94 -14.42 0.124 3637
 3639 3 21.93 78.02 -14.39 0.119 3638
 3640 3 22.12 78.08 -14.31 0.128 3639
 3641 3 22.25 78.13 -14.3 0.128 3640
 3642 3 22.43 78.19 -14.31 0.137 3641
 3643 3 22.59 78.22 -14.29 0.131 3642
 3644 3 22.73 78.33 -14.31 0.152 3643
 3645 3 22.87 78.39 -14.32 0.184 3644
 3646 3 22.96 78.5 -14.32 0.215 3645
 3647 3 23.05 78.61 -14.3 0.243 3646
 3648 3 23.16 78.7 -14.24 0.217 3647
 3649 3 23.34 78.8 -14.22 0.199 3648
 3650 3 23.48 78.92 -14.21 0.182 3649
 3651 3 23.66 79.09 -14.19 0.189 3650
 3652 3 23.77 79.27 -14.22 0.175 3651
 3653 3 23.91 79.36 -14.29 0.177 3652
 3654 3 24 79.52 -14.39 0.191 3653
 3655 3 24.09 79.64 -14.49 0.215 3654
 3656 3 24.18 79.7 -14.63 0.21 3655
 3657 3 24.27 79.72 -14.78 0.2 3656
 3658 3 24.41 79.72 -14.89 0.177 3657
 3659 3 24.57 79.74 -14.91 0.175 3658
 3660 3 24.84 79.78 -15.04 0.208 3659
 3661 3 24.98 79.78 -15.1 0.183 3660
 3662 3 25.09 79.77 -15.23 0.176 3661
 3663 3 25.3 79.83 -15.2 0.148 3662
 3664 3 25.43 79.86 -15.18 0.145 3663
 3665 3 25.57 79.84 -15.13 0.156 3664
 3666 3 25.73 79.89 -15.06 0.168 3665
 3667 3 25.86 79.91 -15.1 0.17 3666
 3668 3 26.07 79.94 -15.04 0.199 3667
 3669 3 26.3 80.03 -14.97 0.188 3668
 3670 3 26.52 80.14 -14.98 0.215 3669
 3671 3 26.73 80.34 -14.97 0.201 3670
 3672 3 26.82 80.44 -14.96 0.201 3671
 3673 3 26.98 80.75 -14.87 0.159 3672
 3674 3 27.18 80.89 -14.85 0.165 3673
 3675 3 27.3 81.02 -14.77 0.155 3674
 3676 3 27.46 81.14 -14.75 0.166 3675
 3677 3 27.59 81.27 -14.72 0.151 3676
 3678 3 27.78 81.33 -14.69 0.193 3677
 3679 3 27.91 81.45 -14.58 0.242 3678
 3680 3 28.07 81.53 -14.45 0.457 3679
 3681 3 28.23 81.58 -14.38 0.553 3680
 3682 3 28.36 81.52 -14.36 0.642 3681
 3683 3 28.46 81.64 -14.22 0.747 3682
 3684 3 28.57 81.69 -14.22 0.777 3683
 3685 3 28.68 81.84 -14.07 0.793 3684
 3686 3 28.77 82 -13.97 0.802 3685
 3687 3 28.91 82.05 -13.91 0.816 3686
 3688 3 29.05 82.05 -13.86 0.811 3687
 3689 3 29.21 82.05 -13.7 0.798 3688
 3690 3 29.37 81.94 -13.63 0.795 3689
 3691 3 29.48 81.95 -13.57 0.778 3690
 3692 3 29.66 81.79 -13.47 0.68 3691
 3693 3 29.62 82.35 -13.71 0.368 3692
 3694 3 29.75 82.29 -13.7 0.198 3693
 3695 3 29.89 81.04 -13.1 0.264 3692
 3696 3 30.11 80.92 -13.12 0.183 3695
 3697 3 30.21 80.95 -13.04 0.172 3696
 3698 3 30.36 80.95 -13.03 0.189 3697
 3699 3 30.52 80.93 -13.04 0.183 3698
 3700 3 30.62 80.98 -13.05 0.182 3699
 3701 3 30.75 81.01 -12.98 0.189 3700
 3702 3 30.87 81.09 -12.9 0.153 3701
 3703 3 30.98 81.14 -12.82 0.124 3702
 3704 3 31.18 81.14 -12.74 0.153 3703
 3705 3 31.32 81.23 -12.7 0.164 3704
 3706 3 31.45 81.29 -12.6 0.198 3705
 3707 3 31.57 81.37 -12.44 0.199 3706
 3708 3 31.75 81.42 -12.32 0.211 3707
 3709 3 31.86 81.54 -12.24 0.209 3708
 3710 3 31.98 81.64 -12.18 0.21 3709
 3711 3 32.05 81.65 -12 0.22 3710
 3712 3 32.02 81.67 -11.88 0.213 3711
 3713 3 32.37 81.84 -11.91 0.252 3712
 3714 3 32.49 81.89 -11.88 0.305 3713
 3715 3 32.87 81.76 -11.74 0.136 3714
 3716 3 32.98 81.79 -11.65 0.148 3715
 3717 3 33.09 81.92 -11.47 0.125 3716
 3718 3 33.27 81.96 -11.31 0.142 3717
 3719 3 33.44 82 -11.23 0.18 3718
 3720 3 33.56 82.04 -11.13 0.182 3719
 3721 3 33.67 82.07 -11.04 0.169 3720
 3722 3 33.84 82.04 -10.93 0.156 3721
 3723 3 34.04 82.1 -10.91 0.187 3722
 3724 3 34.16 82.14 -10.85 0.233 3723
 3725 3 34.31 82.2 -10.85 0.223 3724
 3726 3 34.44 82.23 -10.77 0.192 3725
 3727 3 34.54 82.29 -10.64 0.16 3726
 3728 3 34.73 82.37 -10.5 0.132 3727
 3729 3 34.8 82.48 -10.38 0.142 3728
 3730 3 34.91 82.56 -10.24 0.138 3729
 3731 3 35.02 82.59 -10.04 0.142 3730
 3732 3 35.19 82.54 -10.03 0.153 3731
 3733 3 35.34 82.5 -9.97 0.148 3732
 3734 3 35.56 82.48 -9.94 0.169 3733
 3735 3 35.76 82.5 -9.87 0.169 3734
 3736 3 35.98 82.46 -9.8 0.155 3735
 3737 3 36.09 82.5 -9.87 0.141 3736
 3738 3 36.26 82.51 -10.05 0.139 3737
 3739 3 36.41 82.54 -10.18 0.163 3738
 3740 3 36.56 82.54 -10.33 0.194 3739
 3741 3 36.67 82.51 -10.48 0.173 3740
 3742 3 36.8 82.54 -10.65 0.179 3741
 3743 3 36.9 82.56 -10.81 0.171 3742
 3744 3 36.91 82.59 -10.96 0.165 3743
 3745 3 37.01 82.51 -11.1 0.159 3744
 3746 3 37.16 82.45 -11.27 0.168 3745
 3747 3 37.27 82.45 -11.28 0.151 3746
 3748 3 37.4 82.42 -11.21 0.116 3747
 3749 3 37.84 82.18 -11.46 0.358 3748
 3750 3 38.27 81.75 -11.65 0.116 3749
 3751 3 38.35 81.64 -11.79 0.122 3750
 3752 3 38.44 81.62 -11.89 0.13 3751
 3753 3 38.49 81.54 -12.03 0.142 3752
 3754 3 38.56 81.45 -12.19 0.143 3753
 3755 3 38.69 81.26 -12.37 0.115 3754
 3756 3 38.8 81.04 -12.46 0.158 3755
 3757 3 38.87 80.95 -12.54 0.157 3756
 3758 3 38.99 80.89 -12.67 0.133 3757
 3759 3 39.1 80.9 -12.79 0.176 3758
 3760 3 39.15 80.84 -12.88 0.171 3759
 3761 3 39.26 80.75 -13.01 0.161 3760
 3762 3 39.37 80.64 -12.99 0.143 3761
 3763 3 39.45 80.48 -13.04 0.134 3762
 3764 3 39.49 80.37 -13.02 0.137 3763
 3765 3 39.51 80.18 -13.09 0.146 3764
 3766 3 39.58 80.04 -13.19 0.169 3765
 3767 3 39.63 79.93 -13.35 0.164 3766
 3768 3 39.67 79.75 -13.4 0.157 3767
 3769 3 39.76 79.59 -13.38 0.149 3768
 3770 3 39.74 79.5 -13.49 0.266 3769
 3771 3 39.76 79.35 -13.53 0.336 3770
 3772 3 39.73 79.23 -13.6 0.425 3771
 3773 3 39.73 79.1 -13.6 0.486 3772
 3774 3 39.69 78.98 -13.78 0.53 3773
 3775 3 39.63 78.81 -13.85 0.579 3774
 3776 3 39.6 78.62 -13.87 0.609 3775
 3777 3 39.56 78.51 -13.95 0.58 3776
 3778 3 39.49 78.37 -13.94 0.506 3777
 3779 3 39.59 78.26 -13.98 0.388 3778
 3780 3 39.55 78.09 -14.01 0.262 3779
 3781 3 39.7 77.92 -13.96 0.161 3780
 3782 3 39.63 77.68 -13.86 0.13 3781
 3783 3 39.66 77.51 -13.87 0.116 3782
 3784 3 39.62 77.37 -13.94 0.108 3783
 3785 3 39.66 77.23 -13.9 0.135 3784
 3786 3 39.65 77.07 -13.95 0.139 3785
 3787 3 39.62 76.96 -14.04 0.169 3786
 3788 3 39.62 76.73 -14.01 0.141 3787
 3789 3 39.58 76.56 -13.96 0.134 3788
 3790 3 39.55 76.4 -13.96 0.142 3789
 3791 3 39.52 76.31 -13.87 0.153 3790
 3792 3 39.48 76.14 -13.87 0.162 3791
 3793 3 39.41 75.87 -13.87 0.158 3792
 3794 3 39.34 75.64 -13.85 0.147 3793
 3795 3 39.26 75.48 -13.78 0.178 3794
 3796 3 39.13 75.29 -13.79 0.209 3795
 3797 3 39.05 75.17 -13.71 0.16 3796
 3798 3 38.92 74.98 -13.68 0.123 3797
 3799 3 38.85 74.81 -13.68 0.159 3798
 3800 3 38.8 74.65 -13.67 0.14 3799
 3801 3 38.75 74.45 -13.54 0.162 3800
 3802 3 38.7 74.31 -13.54 0.148 3801
 3803 3 38.68 74.18 -13.43 0.15 3802
 3804 3 38.63 74.04 -13.37 0.14 3803
 3805 3 38.63 73.95 -13.28 0.171 3804
 3806 3 38.56 73.78 -13.27 0.176 3805
 3807 3 38.46 73.56 -13.19 0.187 3806
 3808 3 38.36 73.32 -13.12 0.151 3807
 3809 3 38.24 73.15 -13.07 0.189 3808
 3810 3 38.1 73.03 -13.09 0.276 3809
 3811 3 37.99 72.9 -13.17 0.393 3810
 3812 3 37.88 72.68 -13.25 0.557 3811
 3813 3 37.86 72.56 -13.29 0.583 3812
 3814 3 37.8 72.43 -13.4 0.643 3813
 3815 3 37.67 72.26 -13.52 0.682 3814
 3816 3 37.59 72.09 -13.53 0.731 3815
 3817 3 37.53 71.98 -13.65 0.723 3816
 3818 3 37.48 71.79 -13.75 0.652 3817
 3819 3 37.45 71.68 -14.08 0.449 3818
 3820 3 37.9 82.29 -11.4 0.329 3749
 3821 3 38.01 82.46 -11.29 0.239 3820
 3822 3 38.15 82.6 -11.17 0.199 3821
 3823 3 38.24 82.57 -11.01 0.165 3822
 3824 3 38.34 82.59 -10.85 0.161 3823
 3825 3 38.44 82.59 -10.7 0.128 3824
 3826 3 38.45 82.56 -10.54 0.136 3825
 3827 3 38.47 82.54 -10.31 0.157 3826
 3828 3 38.62 82.65 -10.21 0.11 3827
 3829 3 38.62 82.68 -10.06 0.131 3828
 3830 3 38.77 82.64 -9.93 0.128 3829
 3831 3 38.87 82.7 -9.84 0.147 3830
 3832 3 38.98 82.68 -9.76 0.165 3831
 3833 3 39.15 82.65 -9.67 0.155 3832
 3834 3 39.29 82.57 -9.67 0.157 3833
 3835 3 39.48 82.68 -9.64 0.159 3834
 3836 3 39.63 82.7 -9.65 0.156 3835
 3837 3 39.77 82.76 -9.62 0.147 3836
 3838 3 39.95 82.9 -9.54 0.157 3837
 3839 3 40.05 82.95 -9.47 0.136 3838
 3840 3 40.13 82.95 -9.37 0.124 3839
 3841 3 40.27 82.92 -9.29 0.135 3840
 3842 3 40.37 82.84 -9.22 0.12 3841
 3843 3 40.55 82.76 -9.23 0.16 3842
 3844 3 40.69 82.68 -9.26 0.186 3843
 3845 3 40.81 82.71 -9.29 0.181 3844
 3846 3 40.98 82.76 -9.21 0.146 3845
 3847 3 41.13 82.81 -9.23 0.145 3846
 3848 3 41.29 82.9 -9.22 0.145 3847
 3849 3 41.45 83 -9.2 0.173 3848
 3850 3 41.62 83.1 -9.22 0.187 3849
 3851 3 41.77 83.17 -9.26 0.141 3850
 3852 3 41.92 83.23 -9.35 0.151 3851
 3853 3 42.1 83.28 -9.43 0.141 3852
 3854 3 42.27 83.35 -9.54 0.129 3853
 3855 3 42.37 83.4 -9.62 0.124 3854
 3856 3 42.52 83.46 -9.69 0.142 3855
 3857 3 42.7 83.53 -9.68 0.156 3856
 3858 3 43.01 83.45 -9.74 0.153 3857
 3859 3 43.22 83.45 -9.85 0.151 3858
 3860 3 43.3 83.4 -9.93 0.173 3859
 3861 3 43.41 83.32 -10.03 0.148 3860
 3862 3 43.48 83.34 -10.26 0.178 3861
 3863 3 43.55 83.34 -10.43 0.176 3862
 3864 3 43.77 83.39 -10.69 0.21 3863
 3865 3 43.95 83.35 -10.85 0.204 3864
 3866 3 44.04 83.35 -11.05 0.173 3865
 3867 3 44.1 83.33 -11.22 0.176 3866
 3868 3 44.23 83.27 -11.43 0.159 3867
 3869 3 44.34 83.13 -11.56 0.138 3868
 3870 3 44.41 83.07 -11.71 0.149 3869
 3871 3 44.95 83.04 -12.68 0.739 3870
 3872 3 45.02 82.9 -12.78 0.806 3871
 3873 3 45.02 82.74 -12.78 0.822 3872
 3874 3 45.05 82.6 -12.74 0.828 3873
 3875 3 45.12 82.46 -12.74 0.808 3874
 3876 3 45.2 82.41 -12.56 0.749 3875
 3877 3 45.23 82.3 -12.46 0.692 3876
 3878 3 45.23 82.18 -12.44 0.607 3877
 3879 3 45.24 82.01 -12.42 0.538 3878
 3880 3 45.27 81.85 -12.4 0.478 3879
 3881 3 45.31 81.76 -12.37 0.396 3880
 3882 3 45.34 81.66 -12.35 0.279 3881
 3883 3 45.38 81.49 -12.44 0.102 3882
 3884 3 45.41 81.32 -12.53 0.118 3883
 3885 3 45.48 81.16 -12.63 0.172 3884
 3886 3 45.59 81.02 -12.72 0.16 3885
 3887 3 45.66 80.94 -12.78 0.123 3886
 3888 3 45.66 80.82 -12.85 0.076 3887
 3889 3 45.59 80.63 -12.95 0.11 3888
 3890 3 45.65 80.51 -12.92 0.151 3889
 3891 3 45.73 80.35 -12.9 0.133 3890
 3892 3 45.77 80.24 -13.02 0.14 3891
 3893 3 45.87 80.1 -13.06 0.102 3892
 3894 3 45.95 80.02 -13.14 0.097 3893
 3895 3 45.99 79.96 -13.29 0.098 3894
 3896 3 46.04 79.91 -13.49 0.089 3895
 3897 3 46.12 79.82 -13.63 0.082 3896
 3898 3 46.2 79.71 -13.74 0.1 3897
 3899 3 46.23 79.38 -13.97 0.134 3898
 3900 3 32.29 82.4 -11.88 0.134 3714
 3901 3 32.23 82.51 -11.89 0.123 3900
 3902 3 32.2 82.65 -11.98 0.129 3901
 3903 3 32.24 82.81 -12.02 0.135 3902
 3904 3 32.22 82.93 -12 0.117 3903
 3905 3 32.15 83.06 -11.94 0.129 3904
 3906 3 32.12 83.18 -11.93 0.112 3905
 3907 3 32.04 83.29 -11.86 0.121 3906
 3908 3 31.97 83.43 -11.82 0.109 3907
 3909 3 31.91 83.6 -11.81 0.149 3908
 3910 3 31.89 83.79 -11.8 0.139 3909
 3911 3 31.84 83.98 -11.73 0.125 3910
 3912 3 31.8 84.09 -11.7 0.139 3911
 3913 3 31.77 84.21 -11.72 0.147 3912
 3914 3 31.71 84.37 -11.69 0.151 3913
 3915 3 31.66 84.48 -11.65 0.196 3914
 3916 3 31.57 84.65 -11.46 0.155 3915
 3917 3 31.46 84.73 -11.28 0.141 3916
 3918 3 31.46 84.87 -11.08 0.128 3917
 3919 3 31.41 85.06 -10.96 0.14 3918
 3920 3 31.39 85.26 -10.82 0.152 3919
 3921 3 31.34 85.39 -10.81 0.175 3920
 3922 3 31.34 85.59 -10.77 0.145 3921
 3923 3 31.3 85.76 -10.7 0.139 3922
 3924 3 31.3 85.9 -10.55 0.161 3923
 3925 3 31.27 86.04 -10.53 0.195 3924
 3926 3 31.26 86.18 -10.44 0.247 3925
 3927 3 31.26 86.28 -10.41 0.256 3926
 3928 3 31.33 86.26 -10.3 0.334 3927
 3929 3 31.33 86.4 -10.21 0.394 3928
 3930 3 31.31 86.42 -9.97 0.385 3929
 3931 3 31.4 86.62 -10 0.417 3930
 3932 3 31.4 86.68 -9.83 0.427 3931
 3933 3 31.42 86.85 -9.8 0.432 3932
 3934 3 31.4 86.95 -9.65 0.364 3933
 3935 3 31.35 87.21 -9.69 0.268 3934
 3936 3 31.24 87.43 -9.49 0.184 3935
 3937 3 31.24 87.59 -9.3 0.141 3936
 3938 3 31.24 87.73 -9.22 0.173 3937
 3939 3 31.26 87.9 -9.22 0.188 3938
 3940 3 31.31 88.09 -9.22 0.145 3939
 3941 3 31.29 88.31 -9.33 0.121 3940
 3942 3 31.31 88.43 -9.33 0.127 3941
 3943 3 31.29 88.59 -9.37 0.144 3942
 3944 3 31.27 88.73 -9.38 0.15 3943
 3945 3 31.17 88.87 -9.29 0.188 3944
 3946 3 31.15 89 -9.05 0.184 3945
 3947 3 31.13 89.06 -8.88 0.156 3946
 3948 3 31.15 89.2 -8.82 0.156 3947
 3949 3 31.17 89.26 -8.72 0.167 3948
 3950 3 31.26 89.37 -8.65 0.151 3949
 3951 3 31.29 89.57 -8.55 0.124 3950
 3952 3 31.33 89.73 -8.45 0.135 3951
 3953 3 31.38 89.82 -8.3 0.157 3952
 3954 3 31.4 89.93 -8.27 0.167 3953
 3955 3 31.42 90.04 -8.2 0.113 3954
 3956 3 31.45 90.25 -8.05 0.143 3955
 3957 3 31.49 90.4 -7.98 0.179 3956
 3958 3 31.51 90.54 -7.92 0.195 3957
 3959 3 31.56 90.82 -7.88 0.131 3958
 3960 3 31.54 91.01 -7.77 0.112 3959
 3961 3 31.6 91.17 -7.66 0.117 3960
 3962 3 31.6 91.31 -7.5 0.115 3961
 3963 3 31.65 91.37 -7.38 0.127 3962
 3964 3 31.67 91.57 -7.3 0.139 3963
 3965 3 31.65 91.79 -7.27 0.162 3964
 3966 3 31.67 91.98 -7.29 0.159 3965
 3967 3 31.69 92.15 -7.26 0.18 3966
 3968 3 31.76 92.35 -7.16 0.141 3967
 3969 3 31.83 92.45 -7.06 0.196 3968
 3970 3 31.9 92.56 -6.95 0.225 3969
 3971 3 31.97 92.68 -6.8 0.274 3970
 3972 3 32.01 92.84 -6.68 0.405 3971
 3973 3 32.12 93.01 -6.63 0.475 3972
 3974 3 32.22 93.12 -6.47 0.538 3973
 3975 3 32.29 93.23 -6.52 0.571 3974
 3976 3 32.36 93.26 -6.3 0.642 3975
 3977 3 32.4 93.39 -6.21 0.618 3976
 3978 3 32.5 93.43 -6.06 0.598 3977
 3979 3 32.53 93.51 -5.93 0.579 3978
 3980 3 32.64 93.56 -5.77 0.524 3979
 3981 3 32.73 93.62 -5.72 0.465 3980
 3982 3 32.89 93.93 -5.93 0.053 3981
 3983 3 32.97 94.01 -5.96 0.042 3982
 3984 3 11.2 72.3 -15.87 0.542 1406
 3985 3 11.23 72.2 -15.96 0.432 3984
 3986 3 11.23 72.19 -16.06 0.355 3985
 3987 3 11.18 72.14 -16.17 0.324 3986
 3988 3 2.89 68.3 -13.22 0.028 363
 3989 3 4.37 67.64 -14.82 0.712 356
 3990 3 3.79 67.28 -14.32 0.308 3989
 3991 3 3.81 67.14 -14.38 0.237 3990
 3992 3 3.85 66.97 -14.47 0.195 3991
 3993 3 3.95 66.8 -14.56 0.248 3992
 3994 3 4.12 66.75 -14.7 0.211 3993
 3995 3 4.09 66.53 -14.7 0.253 3994
 3996 3 4.24 66.34 -14.81 0.324 3995
 3997 3 4.25 66.19 -15 0.341 3996
 3998 3 4.33 66.02 -15.15 0.365 3997
 3999 3 4.34 65.95 -15.32 0.384 3998
 4000 3 4.46 65.92 -15.43 0.375 3999
 4001 3 4.54 65.89 -15.59 0.352 4000
 4002 3 4.63 65.89 -15.74 0.316 4001
 4003 3 4.67 65.84 -15.91 0.282 4002
 4004 3 4.75 65.86 -16.07 0.289 4003
 4005 3 4.83 65.84 -16.27 0.277 4004
 4006 3 4.85 65.72 -16.4 0.252 4005
 4007 3 4.97 65.56 -16.56 0.221 4006
 4008 3 5.12 65.49 -16.7 0.233 4007
 4009 3 5.17 65.38 -16.91 0.244 4008
 4010 3 5.31 65.33 -17.04 0.245 4009
 4011 3 5.45 65.28 -17.22 0.233 4010
 4012 3 5.55 65.25 -17.34 0.213 4011
 4013 3 5.66 65.2 -17.47 0.214 4012
 4014 3 5.76 65.19 -17.61 0.197 4013
 4015 3 5.79 65.16 -17.74 0.205 4014
 4016 3 4.83 67.67 -15.15 0.589 3989
 4017 3 5.01 67.72 -15.16 0.603 4016
 4018 3 5.15 67.74 -15.24 0.558 4017
 4019 3 5.28 67.75 -15.3 0.521 4018
 4020 3 5.37 67.77 -15.38 0.471 4019
 4021 3 5.59 67.81 -15.45 0.428 4020
 4022 3 5.76 67.86 -15.49 0.404 4021
 4023 3 5.88 67.99 -15.7 0.373 4022
 4024 3 6.16 67.94 -15.97 0.394 4023
 4025 3 6.09 67.86 -16.11 0.332 4024
 4026 3 6.04 67.81 -16.24 0.298 4025
 4027 3 6.01 67.72 -16.41 0.297 4026
 4028 3 6.01 67.58 -16.56 0.314 4027
 4029 3 6.1 67.2 -16.47 0.384 4028
 4030 3 6.01 67.11 -16.52 0.357 4029
 4031 3 6.05 66.89 -16.66 0.433 4030
 4032 3 6.18 66.61 -16.79 0.48 4031
 4033 3 6.55 66.47 -17.16 0.612 4032
 4034 3 6.17 66.49 -17.84 0.315 4033
 4035 3 5.88 66.24 -18.02 0.223 4034
 4036 3 5.8 66.11 -18.13 0.208 4035
 4037 3 5.72 65.99 -18.22 0.199 4036
 4038 3 5.68 65.92 -18.4 0.194 4037
 4039 3 6.48 66.39 -17.16 0.514 4038
 4040 3 7.01 66.64 -17.18 0.268 4039
 4041 3 7.33 66.86 -17.25 0.283 4040
 4042 3 7.51 66.95 -17.34 0.271 4041
 4043 3 7.68 67.05 -17.41 0.286 4042
 4044 3 7.84 67.11 -17.5 0.332 4043
 4045 3 7.97 67.17 -17.52 0.399 4044
 4046 3 8.13 67.2 -17.59 0.488 4045
 4047 3 8.21 67.33 -17.66 0.528 4046
 4048 3 8.39 67.44 -17.66 0.512 4047
 4049 3 8.5 67.55 -17.72 0.482 4048
 4050 3 8.65 67.83 -17.47 0.385 4049
 4051 3 8.81 68.09 -17.31 0.331 4050
 4052 3 9 68.38 -17.18 0.282 4051
 4053 3 9.22 68.53 -17.2 0.265 4052
 4054 3 9.45 68.74 -17.02 0.197 4053
 4055 3 9.58 68.89 -16.95 0.204 4054
 4056 3 9.68 69.05 -16.84 0.224 4055
 4057 3 9.79 69.25 -16.78 0.276 4056
 4058 3 10.01 69.47 -16.74 0.268 4057
 4059 3 10.22 69.81 -16.85 0.235 4058
 4060 3 10.29 69.89 -16.85 0.267 4059
 4061 3 10.43 70.08 -16.81 0.248 4060
 4062 3 10.49 70.22 -16.78 0.257 4061
 4063 3 10.71 70.7 -16.85 0.193 4062
 4064 3 10.79 70.75 -16.74 0.154 4063
 4065 3 10.87 70.94 -16.69 0.131 4064
 4066 3 10.95 71.17 -16.67 0.14 4065
 4067 3 10.98 71.36 -16.64 0.184 4066
 4068 3 11.01 71.53 -16.58 0.193 4067
 4069 3 11.1 71.69 -16.53 0.192 4068
 4070 3 11.02 71.78 -16.44 0.181 4069
 4071 3 11.1 72.03 -16.35 0.233 4070
 4072 3 11.06 72.17 -16.26 0.233 4071
 4073 3 6.47 66.28 -17.24 0.478 4033
 4074 3 6.55 66.09 -17.29 0.5 4073
 4075 3 6.55 66 -17.38 0.494 4074
 4076 3 6.72 65.89 -17.54 0.485 4075
 4077 3 6.73 65.86 -17.68 0.476 4076
 4078 3 6.85 65.78 -17.84 0.425 4077
 4079 3 6.85 65.67 -17.97 0.396 4078
 4080 3 6.89 65.58 -18.11 0.364 4079
 4081 3 6.96 65.5 -18.27 0.379 4080
 4082 3 6.6 65.14 -18.31 0.547 4081
 4083 3 6.01 64.91 -18.06 0.243 4082
 4084 3 5.88 65.05 -17.88 0.202 4083
 4085 3 6.62 65.08 -18.45 0.537 4082
 4086 3 6.55 64.94 -18.54 0.497 4085
 4087 3 6.66 64.86 -18.68 0.49 4086
 4088 3 6.62 64.75 -18.84 0.465 4087
 4089 3 6.63 64.61 -18.95 0.417 4088
 4090 3 6.7 64.5 -19.06 0.415 4089
 4091 3 6.76 64.36 -19.2 0.396 4090
 4092 3 6.79 64.22 -19.34 0.428 4091
 4093 3 6.88 64.14 -19.5 0.445 4092
 4094 3 6.97 64.03 -19.61 0.458 4093
 4095 3 7.02 63.91 -19.75 0.437 4094
 4096 3 7.08 63.78 -19.86 0.437 4095
 4097 3 7.23 63.63 -19.95 0.419 4096
 4098 3 7.58 63.59 -20.06 0.51 4097
 4099 3 7.71 63.52 -20.18 0.453 4098
 4100 3 7.88 63.38 -20.31 0.498 4099
 4101 3 8.1 63.24 -20.43 0.488 4100
 4102 3 8.23 63.13 -20.61 0.471 4101
 4103 3 8.31 62.98 -20.75 0.461 4102
 4104 3 8.53 62.77 -21.02 0.497 4103
 4105 3 8.6 62.62 -21.09 0.463 4104
 4106 3 8.63 62.41 -21.25 0.507 4105
 4107 3 8.61 62.17 -21.29 0.526 4106
 4108 3 8.61 61.96 -21.31 0.55 4107
 4109 3 8.63 61.67 -21.56 0.628 4108
 4110 3 8.71 61.45 -21.77 0.658 4109
 4111 3 8.81 61.31 -21.84 0.656 4110
 4112 3 8.94 61.17 -21.95 0.621 4111
 4113 3 9.13 61.1 -22.13 0.619 4112
 4114 3 9.32 61.13 -22.2 0.637 4113
 4115 3 9.48 61.14 -22.27 0.669 4114
 4116 3 9.65 61.23 -22.27 0.693 4115
 4117 3 9.9 61.38 -22.36 0.707 4116
 4118 3 10.1 61.48 -22.32 0.696 4117
 4119 3 10.28 61.56 -22.33 0.655 4118
 4120 3 10.45 61.73 -22.23 0.578 4119
 4121 3 10.63 61.77 -22.15 0.53 4120
 4122 3 10.82 61.83 -22.03 0.498 4121
 4123 3 10.99 61.87 -22.14 0.489 4122
 4124 3 11.22 61.91 -22.19 0.493 4123
 4125 3 11.38 61.91 -22.19 0.478 4124
 4126 3 11.55 61.89 -22.26 0.461 4125
 4127 3 11.72 61.92 -22.31 0.491 4126
 4128 3 11.86 61.88 -22.46 0.512 4127
 4129 3 12.05 61.84 -22.6 0.513 4128
 4130 3 12.22 61.81 -22.73 0.497 4129
 4131 3 12.4 61.83 -22.8 0.527 4130
 4132 3 12.63 61.77 -22.94 0.51 4131
 4133 3 12.8 61.74 -23.03 0.534 4132
 4134 3 12.97 61.73 -23.1 0.508 4133
 4135 3 13.13 61.81 -23.14 0.502 4134
 4136 3 13.3 61.85 -23.08 0.487 4135
 4137 3 13.47 61.88 -23.1 0.48 4136
 4138 3 13.62 61.91 -23.05 0.467 4137
 4139 3 13.86 62.16 -22.85 0.525 4138
 4140 3 14.31 62.38 -22.58 0.675 4139
 4141 3 14.47 62.46 -22.6 0.652 4140
 4142 3 14.6 62.42 -22.67 0.638 4141
 4143 3 14.81 62.45 -22.69 0.599 4142
 4144 3 14.96 62.27 -22.78 0.522 4143
 4145 3 15.07 62.23 -22.81 0.522 4144
 4146 3 15.05 62.09 -22.89 0.48 4145
 4147 3 15.07 62.28 -23.08 0.512 4146
 4148 3 15.04 62.17 -23.26 0.506 4147
 4149 3 15.13 61.81 -23.49 0.563 4148
 4150 3 15.27 61.64 -23.55 0.599 4149
 4151 3 15.38 61.42 -23.6 0.624 4150
 4152 3 15.5 61.17 -23.46 0.561 4151
 4153 3 15.61 61.2 -23.48 0.552 4152
 4154 3 15.74 61.06 -23.58 0.652 4153
 4155 3 15.88 60.94 -23.67 0.683 4154
 4156 3 16.02 60.94 -23.67 0.662 4155
 4157 3 16.15 60.88 -23.74 0.625 4156
 4158 3 16.31 60.76 -23.85 0.577 4157
 4159 3 16.46 60.71 -23.87 0.561 4158
 4160 3 16.6 60.69 -23.92 0.556 4159
 4161 3 16.76 60.46 -24.08 0.546 4160
 4162 3 16.9 60.44 -24.12 0.57 4161
 4163 3 17.06 60.37 -24.15 0.598 4162
 4164 3 17.22 60.27 -24.23 0.614 4163
 4165 3 17.33 60.27 -24.35 0.579 4164
 4166 3 17.46 60.26 -24.37 0.576 4165
 4167 3 17.65 60.24 -24.65 0.55 4166
 4168 3 17.81 60.2 -24.74 0.614 4167
 4169 3 17.96 60.17 -24.83 0.66 4168
 4170 3 18.1 60.26 -24.92 0.685 4169
 4171 3 18.26 60.33 -25.01 0.665 4170
 4172 3 18.42 60.24 -25.01 0.64 4171
 4173 3 18.56 60.37 -25.15 0.568 4172
 4174 3 18.78 60.34 -25.17 0.619 4173
 4175 3 18.92 60.34 -25.24 0.603 4174
 4176 3 19.03 60.3 -25.12 0.583 4175
 4177 3 19.19 60.27 -25.21 0.554 4176
 4178 3 19.37 60.33 -25.24 0.53 4177
 4179 3 19.58 60.34 -25.31 0.539 4178
 4180 3 19.76 60.3 -25.39 0.525 4179
 4181 3 19.92 60.31 -25.42 0.509 4180
 4182 3 20.13 60.35 -25.37 0.506 4181
 4183 3 20.29 60.45 -25.33 0.506 4182
 4184 3 20.42 60.53 -25.26 0.507 4183
 4185 3 20.62 60.48 -25.24 0.554 4184
 4186 3 20.9 60.41 -25.33 0.512 4185
 4187 3 21.19 60.35 -25.37 0.582 4186
 4188 3 21.97 60.12 -25.78 0.924 4187
 4189 3 21.92 60.2 -25.67 0.932 4188
 4190 3 21.85 60.3 -25.49 0.864 4189
 4191 3 21.83 60.37 -25.35 0.756 4190
 4192 3 21.88 60.56 -25.33 0.819 4191
 4193 3 22.03 60.71 -25.35 0.733 4192
 4194 3 22.12 60.92 -25.35 0.652 4193
 4195 3 22.24 61.01 -25.33 0.584 4194
 4196 3 22.38 61.19 -25.33 0.519 4195
 4197 3 22.51 61.31 -25.3 0.49 4196
 4198 3 22.63 61.49 -25.33 0.443 4197
 4199 3 22.74 61.64 -25.33 0.431 4198
 4200 3 22.85 61.74 -25.3 0.412 4199
 4201 3 23.01 61.88 -25.3 0.383 4200
 4202 3 23.17 61.95 -25.28 0.387 4201
 4203 3 23.31 62.1 -25.19 0.382 4202
 4204 3 23.46 62.19 -25.12 0.38 4203
 4205 3 23.6 62.34 -25.1 0.385 4204
 4206 3 23.83 62.59 -25.17 0.434 4205
 4207 3 23.99 62.71 -25.21 0.466 4206
 4208 3 24.17 62.84 -25.26 0.518 4207
 4209 3 24.33 62.88 -25.31 0.497 4208
 4210 3 24.56 62.96 -25.39 0.481 4209
 4211 3 24.72 63.05 -25.43 0.465 4210
 4212 3 24.87 63.09 -25.48 0.483 4211
 4213 3 25.09 63.19 -25.5 0.49 4212
 4214 3 25.25 63.37 -25.45 0.535 4213
 4215 3 25.41 63.52 -25.32 0.538 4214
 4216 3 25.55 63.59 -25.29 0.519 4215
 4217 3 25.73 63.69 -25.11 0.561 4216
 4218 3 26.12 63.96 -24.8 0.652 4217
 4219 3 26.31 64.05 -24.68 0.637 4218
 4220 3 26.93 63.74 -24.18 0.979 4219
 4221 3 27.04 63.71 -24.14 0.854 4220
 4222 3 27.07 63.7 -24.25 0.779 4221
 4223 3 27.02 63.63 -24.47 0.677 4222
 4224 3 27.07 63.49 -24.59 0.591 4223
 4225 3 27.08 63.38 -24.77 0.534 4224
 4226 3 27.06 63.3 -24.95 0.467 4225
 4227 3 27.12 63.19 -25.16 0.405 4226
 4228 3 27.31 63.09 -25.23 0.396 4227
 4229 3 27.53 63.03 -25.32 0.41 4228
 4230 3 27.8 63.27 -25.64 0.136 4229
 4231 3 27.68 63.21 -25.88 0.084 4230
 4232 3 27.66 63.26 -26.02 0.133 4231
 4233 3 27.63 62.96 -25.34 0.391 4229
 4234 3 27.78 62.92 -25.32 0.382 4233
 4235 3 27.97 62.84 -25.34 0.33 4234
 4236 3 28.24 62.85 -25.34 0.356 4235
 4237 3 28.42 62.84 -25.29 0.342 4236
 4238 3 28.6 62.75 -25.29 0.325 4237
 4239 3 28.74 62.7 -25.27 0.329 4238
 4240 3 28.92 62.65 -25.25 0.325 4239
 4241 3 29.12 62.6 -25.25 0.329 4240
 4242 3 29.29 62.53 -25.22 0.339 4241
 4243 3 29.47 62.47 -25.18 0.342 4242
 4244 3 29.6 62.32 -25.2 0.332 4243
 4245 3 29.74 62.25 -25.16 0.33 4244
 4246 3 29.87 62.1 -25.16 0.34 4245
 4247 3 29.99 62 -25.11 0.352 4246
 4248 3 30.1 61.88 -25.07 0.317 4247
 4249 3 30.19 61.71 -25.09 0.3 4248
 4250 3 30.29 61.57 -25.11 0.292 4249
 4251 3 30.42 61.46 -25.09 0.294 4250
 4252 3 30.53 61.35 -25.11 0.293 4251
 4253 3 30.65 61.22 -25.09 0.301 4252
 4254 3 30.79 61.11 -25.11 0.31 4253
 4255 3 30.83 61 -25.18 0.292 4254
 4256 3 30.94 60.86 -25.29 0.289 4255
 4257 3 31.01 60.7 -25.43 0.283 4256
 4258 3 31.15 60.52 -25.5 0.322 4257
 4259 3 31.22 60.43 -25.72 0.286 4258
 4260 3 31.28 60.25 -25.64 0.3 4259
 4261 3 31.33 60.17 -25.73 0.324 4260
 4262 3 31.35 60.06 -25.93 0.34 4261
 4263 3 31.42 59.9 -26 0.319 4262
 4264 3 31.47 59.75 -26.13 0.348 4263
 4265 3 31.51 59.52 -26.2 0.333 4264
 4266 3 31.56 59.28 -26.27 0.328 4265
 4267 3 32.26 59 -26.8 0.672 4266
 4268 3 32.47 59.14 -26.98 0.294 4267
 4269 3 32.5 59.35 -26.79 0.045 4268
 4270 3 32.35 58.85 -26.79 0.67 4267
 4271 3 32.75 58.75 -26.68 0.764 4270
 4272 3 33.75 58.47 -26.88 0.274 4271
 4273 3 33.89 58.39 -26.98 0.282 4272
 4274 3 34.04 58.34 -27.09 0.281 4273
 4275 3 34.17 58.28 -27.2 0.285 4274
 4276 3 34.25 58.24 -27.32 0.295 4275
 4277 3 34.36 58.17 -27.45 0.277 4276
 4278 3 34.4 58.1 -27.57 0.268 4277
 4279 3 34.47 58.03 -27.75 0.263 4278
 4280 3 34.57 58 -27.84 0.261 4279
 4281 3 34.74 58 -27.93 0.223 4280
 4282 3 34.83 57.97 -28.04 0.234 4281
 4283 3 35 57.97 -28.13 0.24 4282
 4284 3 35.11 57.92 -28.29 0.281 4283
 4285 3 35.24 57.82 -28.34 0.331 4284
 4286 3 35.25 57.75 -28.48 0.369 4285
 4287 3 35.29 57.64 -28.61 0.409 4286
 4288 3 35.29 57.53 -28.77 0.456 4287
 4289 3 35.33 57.57 -28.86 0.504 4288
 4290 3 35.43 57.39 -28.91 0.55 4289
 4291 3 36.07 57.49 -28.54 0.353 4290
 4292 3 36.19 57.45 -28.55 0.47 4291
 4293 3 36.32 57.45 -28.59 0.553 4292
 4294 3 36.44 57.36 -28.7 0.632 4293
 4295 3 36.58 57.39 -28.75 0.653 4294
 4296 3 36.65 57.28 -28.91 0.595 4295
 4297 3 36.75 57.03 -28.95 0.529 4296
 4298 3 36.89 57.02 -28.91 0.523 4297
 4299 3 37.14 57.17 -28.27 0.126 4298
 4300 3 37.25 57.03 -28.11 0.141 4299
 4301 3 36.86 56.81 -29.18 0.342 4298
 4302 3 36.89 56.63 -29.32 0.241 4301
 4303 3 36.78 56.27 -29.5 0.109 4302
 4304 3 36.79 56.07 -29.57 0.1 4303
 4305 3 36.81 55.93 -29.64 0.102 4304
 4306 3 36.81 55.75 -29.73 0.107 4305
 4307 3 36.72 55.63 -29.89 0.098 4306
 4308 3 36.71 55.53 -29.95 0.11 4307
 4309 3 36.74 55.42 -30.02 0.127 4308
 4310 3 36.79 55.38 -30.13 0.144 4309
 4311 3 36.86 55.28 -30.18 0.135 4310
 4312 3 36.93 55.18 -30.18 0.000125 4311
 4313 3 37.15 56.89 -29.32 0.157 4302
 4314 3 37.36 56.99 -29.27 0.181 4313
 4315 3 37.49 57.04 -29.27 0.198 4314
 4316 3 37.64 57.03 -29.2 0.198 4315
 4317 3 37.81 56.99 -29.11 0.201 4316
 4318 3 38.03 56.92 -29.02 0.264 4317
 4319 3 38.29 56.75 -28.93 0.274 4318
 4320 3 38.46 56.67 -28.84 0.267 4319
 4321 3 38.67 56.53 -28.68 0.228 4320
 4322 3 38.76 56.39 -28.52 0.247 4321
 4323 3 38.87 56.24 -28.39 0.248 4322
 4324 3 38.86 56.27 -28.2 0.199 4323
 4325 3 38.82 56.15 -28.04 0.178 4324
 4326 3 38.46 56.32 -28.07 0.054 4325
 4327 3 38.26 56.38 -28.16 0.069 4326
 4328 3 38.15 56.5 -28.14 0.107 4327
 4329 3 38.04 56.56 -28.16 0.081 4328
 4330 3 38.94 56.04 -27.8 0.204 4325
 4331 3 39.04 56.09 -27.62 0.191 4330
 4332 3 39.07 56.14 -27.49 0.271 4331
 4333 3 39.25 55.96 -27.19 0.184 4332
 4334 3 39.29 55.97 -26.97 0.19 4333
 4335 3 39.42 55.93 -26.78 0.222 4334
 4336 3 39.53 55.92 -26.6 0.279 4335
 4337 3 39.61 55.89 -26.51 0.278 4336
 4338 3 39.44 55.71 -26.15 0.211 4337
 4339 3 39.46 55.64 -25.9 0.165 4338
 4340 3 39.47 55.53 -25.67 0.183 4339
 4341 3 39.5 55.42 -25.49 0.163 4340
 4342 3 39.5 55.29 -25.33 0.183 4341
 4343 3 39.49 55.17 -25.22 0.192 4342
 4344 3 39.47 54.96 -25.08 0.131 4343
 4345 3 39.47 54.78 -25.03 0.185 4344
 4346 3 39.5 54.71 -24.92 0.22 4345
 4347 3 39.71 55.1 -24.81 0.083 4346
 4348 3 39.82 55.2 -24.76 0.084 4347
 4349 3 39.92 55.28 -24.74 0.112 4348
 4350 3 40 55.36 -24.63 0.105 4349
 4351 3 40.14 55.4 -24.54 0.041 4350
 4352 3 40.27 55.49 -24.42 0.074 4351
 4353 3 40.38 55.6 -24.46 0.074 4352
 4354 3 40.49 55.63 -24.44 0.116 4353
 4355 3 40.57 55.71 -24.42 0.139 4354
 4356 3 40.71 55.67 -24.49 0.14 4355
 4357 3 40.93 55.7 -24.49 0.106 4356
 4358 3 41.13 55.75 -24.51 0.1 4357
 4359 3 41.21 55.85 -24.56 0.109 4358
 4360 3 41.31 55.92 -24.56 0.145 4359
 4361 3 41.41 55.97 -24.51 0.176 4360
 4362 3 41.56 56.06 -24.63 0.086 4361
 4363 3 41.67 56.13 -24.56 0.112 4362
 4364 3 41.81 56.21 -24.49 0.095 4363
 4365 3 41.98 56.27 -24.42 0.135 4364
 4366 3 42.1 56.27 -24.42 0.125 4365
 4367 3 42.17 56.15 -24.4 0.104 4366
 4368 3 42.28 56.11 -24.38 0.093 4367
 4369 3 42.35 56 -24.38 0.105 4368
 4370 3 42.49 56 -24.24 0.119 4369
 4371 3 42.64 56 -24.17 0.181 4370
 4372 3 42.78 56.04 -24.19 0.176 4371
 4373 3 42.91 56.2 -24.19 0.158 4372
 4374 3 43 56.31 -24.1 0.142 4373
 4375 3 43.05 56.43 -24.06 0.163 4374
 4376 3 43.03 56.6 -24.22 0.158 4375
 4377 3 43 56.77 -24.26 0.191 4376
 4378 3 43.06 56.85 -24.38 0.23 4377
 4379 3 43.06 56.85 -24.76 0.159 4378
 4380 3 43.16 56.95 -24.92 0.096 4379
 4381 3 43.28 57.1 -24.92 0.114 4380
 4382 3 43.42 57.22 -24.97 0.168 4381
 4383 3 43.56 57.3 -25.08 0.199 4382
 4384 3 43.67 57.4 -25.15 0.182 4383
 4385 3 43.71 57.51 -25.17 0.168 4384
 4386 3 43.46 57.53 -25.15 0.074 4385
 4387 3 43.38 57.58 -25.24 0.118 4386
 4388 3 43.32 57.71 -25.33 0.096 4387
 4389 3 43.92 57.64 -25.21 0.117 4385
 4390 3 43.85 57.69 -25.35 0.125 4389
 4391 3 43.24 56.42 -23.79 0.097 4375
 4392 3 43.35 56.46 -23.74 0.136 4391
 4393 3 43.46 56.48 -23.65 0.105 4392
 4394 3 43.55 56.51 -23.46 0.101 4393
 4395 3 43.61 56.61 -23.26 0.112 4394
 4396 3 43.71 56.62 -23.1 0.085 4395
 4397 3 43.82 56.61 -22.92 0.104 4396
 4398 3 43.96 56.55 -22.94 0.087 4397
 4399 3 44.1 56.48 -22.85 0.043 4398
 4400 3 44.21 56.46 -22.74 0.094 4399
 4401 3 44.23 56.33 -22.6 0.097 4400
 4402 3 44.31 56.18 -22.56 0.056 4401
 4403 3 44.39 56.07 -22.37 0.116 4402
 4404 3 44.5 56.01 -22.22 0.092 4403
 4405 3 44.63 55.96 -22.06 0.032 4404
 4406 3 39.46 54.46 -24.87 0.16 4346
 4407 3 39.36 54.24 -24.9 0.153 4406
 4408 3 39.36 54.1 -24.78 0.157 4407
 4409 3 39.26 54 -24.69 0.266 4408
 4410 3 39.25 53.78 -24.69 0.512 4409
 4411 3 39.31 53.71 -24.62 0.622 4410
 4412 3 39.25 53.57 -24.6 0.708 4411
 4413 3 39.22 53.42 -24.6 0.774 4412
 4414 3 39.19 53.34 -24.51 0.848 4413
 4415 3 39.22 53.27 -24.31 0.862 4414
 4416 3 39.25 53.18 -24.17 0.853 4415
 4417 3 39.29 53 -24.13 0.878 4416
 4418 3 39.32 52.85 -24.13 0.884 4417
 4419 3 39.17 51.88 -25.41 0.127 4418
 4420 3 39.18 51.71 -25.43 0.114 4419
 4421 3 39.18 51.52 -25.43 0.145 4420
 4422 3 39.35 51.42 -25.29 0.135 4421
 4423 3 39.5 51.35 -25.15 0.152 4422
 4424 3 39.57 51.43 -25.15 0.145 4423
 4425 3 39.68 51.46 -25.12 0.116 4424
 4426 3 39.72 51.57 -25.08 0.131 4425
 4427 3 39.82 51.63 -25.04 0.106 4426
 4428 3 39.64 51.15 -25.21 0.07 4424
 4429 3 39.68 51.07 -25.12 0.1 4428
 4430 3 39.65 51 -25.03 0.08 4429
 4431 3 39.71 50.89 -24.99 0.091 4430
 4432 3 39.79 50.75 -24.88 0.093 4431
 4433 3 39.86 50.67 -24.85 0.068 4432
 4434 3 39.89 50.53 -24.83 0.093 4433
 4435 3 39.99 50.38 -25.04 0.091 4434
 4436 3 40.04 50.28 -25.13 0.08 4435
 4437 3 40 50.15 -25.13 0.078 4436
 4438 3 39.94 50.06 -25.21 0.122 4437
 4439 3 39.93 49.92 -25.31 0.17 4438
 4440 3 39.82 49.74 -25.17 0.127 4439
 4441 3 39.82 49.59 -25.24 0.079 4440
 4442 3 39.86 49.46 -25.24 0.116 4441
 4443 3 39.97 49.35 -25.26 0.115 4442
 4444 3 40.14 49.42 -25.24 0.057 4443
 4445 3 40.25 49.42 -25.22 0.11 4444
 4446 3 40.33 49.35 -25.28 0.157 4445
 4447 3 40.49 49.35 -25.19 0.092 4446
 4448 3 40.58 49.28 -25.21 0.086 4447
 4449 3 40.71 49.32 -25.19 0.079 4448
 4450 3 40.85 49.32 -25.21 0.099 4449
 4451 3 40.96 49.29 -25.17 0.128 4450
 4452 3 41.11 49.21 -25.1 0.085 4451
 4453 3 41.19 49.14 -25.01 0.084 4452
 4454 3 41.32 49.07 -25.04 0.091 4453
 4455 3 41.42 48.96 -25.1 0.111 4454
 4456 3 41.47 48.82 -25.15 0.115 4455
 4457 3 41.58 48.79 -25.13 0.056 4456
 4458 3 40.01 49.97 -25.49 0.078 4439
 4459 3 40.1 50 -25.67 0.1 4458
 4460 3 40.04 50.03 -25.81 0.097 4459
 4461 3 40.07 50.14 -25.97 0.12 4460
 4462 3 40.08 50.27 -26.17 0.06 4461
 4463 3 40.18 50.31 -26.28 0.072 4462
 4464 3 40.17 50.35 -26.42 0.077 4463
 4465 3 40.1 50.5 -26.63 0.106 4464
 4466 3 40.06 50.57 -26.79 0.092 4465
 4467 3 40.12 50.67 -26.97 0.117 4466
 4468 3 40.1 50.79 -27.08 0.111 4467
 4469 3 40.04 50.99 -27.28 0.139 4468
 4470 3 40.04 51.13 -27.49 0.133 4469
 4471 3 40.12 51.25 -27.58 0.157 4470
 4472 3 40.14 51.4 -27.6 0.083 4471
 4473 3 40.17 51.49 -27.65 0.095 4472
 4474 3 40.1 51.53 -27.78 0.09 4473
 4475 3 40.11 51.64 -27.88 0.098 4474
 4476 3 40.18 51.84 -27.97 0.092 4475
 4477 3 40.24 51.97 -28.01 0.12 4476
 4478 3 40.26 52.14 -27.99 0.14 4477
 4479 3 40.33 52.25 -27.97 0.182 4478
 4480 3 40.61 52.29 -27.83 0.077 4479
 4481 3 40.71 52.31 -27.71 0.103 4480
 4482 3 40.82 52.32 -27.65 0.097 4481
 4483 3 39.19 52.78 -24.26 0.394 4418
 4484 3 39.1 52.47 -24.66 0.07 4483
 4485 3 39.67 53.5 -22.88 0.309 4483
 4486 3 40.13 53.4 -22.79 0.186 4485
 4487 3 40.24 53.28 -22.78 0.165 4486
 4488 3 40.35 53.22 -22.74 0.14 4487
 4489 3 40.43 53.1 -22.65 0.179 4488
 4490 3 40.52 53.03 -22.54 0.207 4489
 4491 3 40.6 52.99 -22.44 0.173 4490
 4492 3 40.73 52.95 -22.35 0.188 4491
 4493 3 40.74 52.9 -22.22 0.176 4492
 4494 3 40.85 52.82 -22.17 0.17 4493
 4495 3 41.13 52.85 -22.29 0.25 4494
 4496 3 41.24 52.9 -22.21 0.246 4495
 4497 3 41.38 52.67 -22.4 0.187 4496
 4498 3 41.52 52.5 -22.51 0.171 4497
 4499 3 41.59 52.4 -22.49 0.134 4498
 4500 3 41.57 52.21 -22.51 0.186 4499
 4501 3 41.6 52.1 -22.46 0.257 4500
 4502 3 41.78 52.13 -22.29 0.255 4501
 4503 3 41.92 52.14 -22.15 0.207 4502
 4504 3 42.14 52.2 -22.17 0.158 4503
 4505 3 42.35 52.22 -22.17 0.121 4504
 4506 3 42.42 52.24 -22.03 0.111 4505
 4507 3 42.59 52.28 -21.97 0.128 4506
 4508 3 42.73 52.32 -21.92 0.154 4507
 4509 3 42.88 52.35 -21.85 0.15 4508
 4510 3 43.03 52.32 -21.83 0.219 4509
 4511 3 43.1 52.25 -21.72 0.321 4510
 4512 3 43.18 52.25 -21.79 0.413 4511
 4513 3 43.31 52.35 -21.62 0.408 4512
 4514 3 43.43 52.53 -21.53 0.486 4513
 4515 3 43.6 52.57 -21.53 0.559 4514
 4516 3 43.71 52.48 -21.58 0.558 4515
 4517 3 43.7 52.46 -21.38 0.691 4516
 4518 3 43.81 52.51 -21.12 0.703 4517
 4519 3 43.96 52.58 -21.06 0.666 4518
 4520 3 44.02 52.75 -21.03 0.672 4519
 4521 3 43.95 53.51 -21.56 0.093 4520
 4522 3 44.13 52.62 -20.92 0.547 4520
 4523 3 44.38 53.29 -20.97 0.176 4522
 4524 3 44.53 53.43 -20.9 0.18 4523
 4525 3 44.6 53.46 -20.78 0.183 4524
 4526 3 44.64 53.48 -20.54 0.128 4525
 4527 3 44.72 53.51 -20.44 0.142 4526
 4528 3 44.89 53.5 -20.31 0.135 4527
 4529 3 45.03 53.51 -20.19 0.138 4528
 4530 3 45.14 53.46 -20.03 0.152 4529
 4531 3 45.21 53.44 -19.9 0.165 4530
 4532 3 45.36 53.36 -19.88 0.137 4531
 4533 3 45.43 53.29 -19.76 0.168 4532
 4534 3 45.44 53.18 -19.62 0.151 4533
 4535 3 45.5 53.14 -19.38 0.142 4534
 4536 3 45.64 53.14 -19.21 0.179 4535
 4537 3 45.82 53.15 -19.04 0.15 4536
 4538 3 45.97 53.22 -18.97 0.138 4537
 4539 3 46.11 53.28 -18.89 0.158 4538
 4540 3 46.25 53.32 -18.77 0.159 4539
 4541 3 46.4 53.36 -18.73 0.162 4540
 4542 3 46.64 53.35 -18.63 0.198 4541
 4543 3 46.79 53.37 -18.52 0.205 4542
 4544 3 46.93 53.37 -18.47 0.263 4543
 4545 3 47.1 53.21 -18.29 0.17 4544
 4546 3 47.26 53.26 -18.27 0.204 4545
 4547 3 47.36 53.29 -18.32 0.229 4546
 4548 3 47.57 53.11 -18.32 0.137 4547
 4549 3 47.64 53.05 -18.41 0.142 4548
 4550 3 47.67 53.03 -18.59 0.146 4549
 4551 3 47.78 53.01 -18.68 0.166 4550
 4552 3 47.89 53.18 -18.86 0.125 4551
 4553 3 47.97 53.22 -18.95 0.096 4552
 4554 3 48.14 53.19 -19.04 0.118 4553
 4555 3 48.25 53.22 -19.07 0.145 4554
 4556 3 48.37 53.21 -19.16 0.139 4555
 4557 3 48.49 53.29 -19.32 0.14 4556
 4558 3 48.56 53.26 -19.41 0.114 4557
 4559 3 48.69 53.15 -19.43 0.122 4558
 4560 3 48.83 53.11 -19.45 0.142 4559
 4561 3 48.94 53 -19.54 0.134 4560
 4562 3 49.04 52.97 -19.66 0.149 4561
 4563 3 49.14 52.93 -19.73 0.117 4562
 4564 3 49.32 52.89 -19.79 0.132 4563
 4565 3 49.4 52.89 -19.91 0.109 4564
 4566 3 49.54 52.85 -20.09 0.077 4565
 4567 3 49.61 52.8 -20.23 0.12 4566
 4568 3 49.64 52.75 -20.36 0.105 4567
 4569 3 49.78 52.62 -20.5 0.109 4568
 4570 3 49.85 52.5 -20.63 0.113 4569
 4571 3 49.89 52.43 -20.72 0.168 4570
 4572 3 49.96 52.33 -20.84 0.16 4571
 4573 3 50.02 52.29 -20.95 0.183 4572
 4574 3 50.07 52.33 -21.09 0.134 4573
 4575 3 50.18 52.33 -21.16 0.164 4574
 4576 3 50.25 52.35 -21.29 0.132 4575
 4577 3 50.38 52.36 -21.34 0.094 4576
 4578 3 50.43 52.43 -21.48 0.119 4577
 4579 3 50.59 52.43 -21.57 0.119 4578
 4580 3 50.73 52.43 -21.68 0.12 4579
 4581 3 50.81 52.47 -21.84 0.124 4580
 4582 3 50.93 52.51 -21.95 0.129 4581
 4583 3 51.07 52.53 -22.18 0.141 4582
 4584 3 51.18 52.54 -22.27 0.148 4583
 4585 3 51.35 52.6 -22.41 0.149 4584
 4586 3 51.39 52.61 -22.52 0.136 4585
 4587 3 51.49 52.6 -22.68 0.143 4586
 4588 3 51.49 52.6 -22.84 0.103 4587
 4589 3 51.48 52.65 -23.02 0.117 4588
 4590 3 51.42 52.68 -23.2 0.125 4589
 4591 3 51.34 52.72 -23.39 0.106 4590
 4592 3 51.3 52.76 -23.57 0.145 4591
 4593 3 51.25 52.73 -23.79 0.119 4592
 4594 3 51.25 52.73 -24.05 0.119 4593
 4595 3 51.25 52.71 -24.23 0.131 4594
 4596 3 51.29 52.82 -24.41 0.153 4595
 4597 3 51.35 53.04 -24.34 0.118 4596
 4598 3 51.37 53.14 -24.29 0.000125 4597
 4599 3 51.36 52.62 -24.64 0.131 4596
 4600 3 51.4 52.58 -24.84 0.136 4599
 4601 3 51.51 52.55 -25 0.181 4600
 4602 3 51.57 52.37 -25.09 0.198 4601
 4603 3 51.57 52.35 -25.27 0.214 4602
 4604 3 51.56 52.26 -25.45 0.237 4603
 4605 3 51.54 52.25 -25.7 0.242 4604
 4606 3 51.47 52.23 -26.04 0.215 4605
 4607 3 51.47 52.22 -26.34 0.19 4606
 4608 3 51.39 52.19 -26.64 0.082 4607
 4609 3 51.37 52.18 -26.88 0.139 4608
 4610 3 51.33 52.21 -27.05 0.15 4609
 4611 3 51.28 52.22 -27.34 0.184 4610
 4612 3 51.26 52.29 -27.5 0.221 4611
 4613 3 51.25 52.36 -27.77 0.191 4612
 4614 3 51.25 52.37 -27.98 0.185 4613
 4615 3 51.24 52.37 -28.2 0.193 4614
 4616 3 51.28 52.5 -28.45 0.173 4615
 4617 3 51.28 52.5 -28.66 0.153 4616
 4618 3 51.28 52.5 -28.86 0.162 4617
 4619 3 51.29 52.47 -29.11 0.107 4618
 4620 3 51.29 52.44 -29.29 0.086 4619
 4621 3 51.32 52.43 -29.47 0.115 4620
 4622 3 51.32 52.43 -29.7 0.118 4621
 4623 3 51.36 52.44 -29.95 0.121 4622
 4624 3 51.4 52.48 -30.09 0.113 4623
 4625 3 51.47 52.51 -30.25 0.11 4624
 4626 3 51.58 52.54 -30.39 0.113 4625
 4627 3 51.67 52.57 -30.48 0.109 4626
 4628 3 51.76 52.58 -30.66 0.153 4627
 4629 3 51.79 52.57 -30.77 0.172 4628
 4630 3 51.86 52.65 -30.98 0.14 4629
 4631 3 51.96 52.72 -31.14 0.112 4630
 4632 3 52.03 52.75 -31.32 0.099 4631
 4633 3 52.12 52.72 -31.43 0.146 4632
 4634 3 52.18 52.65 -31.54 0.152 4633
 4635 3 52.22 52.54 -31.7 0.138 4634
 4636 3 52.25 52.39 -31.84 0.15 4635
 4637 3 52.28 52.26 -31.91 0.171 4636
 4638 3 52.32 52.05 -31.95 0.199 4637
 4639 3 52.35 51.9 -32.07 0.226 4638
 4640 3 52.35 51.72 -32.12 0.3 4639
 4641 3 52.03 51.35 -32.07 0.146 4640
 4642 3 51.96 51.16 -32.12 0.153 4641
 4643 3 51.9 51.04 -32.11 0.197 4642
 4644 3 51.82 50.9 -32.07 0.228 4643
 4645 3 51.78 50.72 -32.12 0.25 4644
 4646 3 51.62 50.6 -32.18 0.233 4645
 4647 3 51.57 50.41 -32.25 0.278 4646
 4648 3 51.53 50.25 -32.26 0.303 4647
 4649 3 51.5 50.04 -32.19 0.323 4648
 4650 3 51.43 49.91 -32.11 0.323 4649
 4651 3 51.35 49.79 -32.08 0.312 4650
 4652 3 51.28 49.72 -32 0.312 4651
 4653 3 51.1 49.82 -31.34 0.083 4652
 4654 3 51.01 49.76 -31.18 0.108 4653
 4655 3 50.96 49.73 -31.02 0.087 4654
 4656 3 50.86 49.68 -30.93 0.115 4655
 4657 3 50.86 49.72 -30.82 0.096 4656
 4658 3 51.19 49.43 -32.35 0.207 4652
 4659 3 51.07 49.29 -32.43 0.211 4658
 4660 3 51.04 49.01 -32.57 0.221 4659
 4661 3 50.93 48.93 -32.72 0.341 4660
 4662 3 50.79 48.82 -32.79 0.371 4661
 4663 3 50.72 48.69 -32.94 0.413 4662
 4664 3 50.62 48.54 -33.04 0.428 4663
 4665 3 50.5 48.48 -32.97 0.384 4664
 4666 3 50.53 48.18 -33.01 0.346 4665
 4667 3 50.37 47.65 -32.86 0.156 4666
 4668 3 50.24 47.43 -32.81 0.121 4667
 4669 3 50.15 47.4 -32.67 0.095 4668
 4670 3 50.14 47.3 -32.57 0.124 4669
 4671 3 49.93 47.28 -32.54 0.067 4670
 4672 3 49.82 47.28 -32.65 0.092 4671
 4673 3 49.76 47.19 -32.75 0.097 4672
 4674 3 49.57 47.07 -32.83 0.105 4673
 4675 3 49.37 47.04 -33 0.092 4674
 4676 3 49.24 46.93 -33.19 0.105 4675
 4677 3 49.12 46.89 -33.32 0.086 4676
 4678 3 49.04 46.83 -33.44 0.052 4677
 4679 3 48.94 46.79 -33.57 0.081 4678
 4680 3 48.89 46.86 -33.69 0.076 4679
 4681 3 48.82 46.83 -33.83 0.049 4680
 4682 3 48.76 46.73 -34 0.087 4681
 4683 3 48.72 46.66 -34.1 0.068 4682
 4684 3 48.64 46.53 -34.22 0.108 4683
 4685 3 48.64 46.43 -34.31 0.18 4684
 4686 3 48.61 46.6 -34.54 0.095 4685
 4687 3 48.56 46.54 -34.75 0.118 4686
 4688 3 48.5 46.53 -34.97 0.082 4687
 4689 3 48.49 46.46 -35.06 0.071 4688
 4690 3 48.5 46.36 -35.18 0.095 4689
 4691 3 48.5 46.28 -35.28 0.11 4690
 4692 3 48.48 46.15 -35.49 0.107 4691
 4693 3 48.51 46.07 -35.64 0.125 4692
 4694 3 48.61 45.97 -35.82 0.139 4693
 4695 3 48.63 45.89 -35.93 0.196 4694
 4696 3 48.83 46.04 -36.12 0.098 4695
 4697 3 48.9 46.16 -36.25 0.108 4696
 4698 3 49.04 46.28 -36.22 0.099 4697
 4699 3 49.25 46.39 -36.26 0.094 4698
 4700 3 49.41 46.4 -36.29 0.123 4699
 4701 3 49.54 46.41 -36.32 0.199 4700
 4702 3 49.63 46.86 -36.17 0.153 4701
 4703 3 49.66 47.08 -36.22 0.107 4702
 4704 3 49.68 47.29 -36.28 0.086 4703
 4705 3 49.68 47.43 -36.31 0.087 4704
 4706 3 49.66 47.65 -36.5 0.088 4705
 4707 3 49.79 47.71 -36.56 0.098 4706
 4708 3 49.87 47.72 -36.64 0.049 4707
 4709 3 49.94 47.73 -36.74 0.07 4708
 4710 3 50.01 47.76 -36.86 0.094 4709
 4711 3 50.01 47.79 -36.97 0.117 4710
 4712 3 50.18 47.98 -37.12 0.1 4711
 4713 3 50.23 48.08 -37.19 0.078 4712
 4714 3 50.33 48.22 -37.28 0.108 4713
 4715 3 50.44 48.39 -37.31 0.101 4714
 4716 3 50.55 48.53 -37.29 0.124 4715
 4717 3 50.61 48.6 -37.47 0.101 4716
 4718 3 50.62 48.71 -37.61 0.083 4717
 4719 3 50.63 48.79 -37.72 0.077 4718
 4720 3 50.65 48.9 -37.78 0.088 4719
 4721 3 50.65 49.03 -37.85 0.112 4720
 4722 3 50.73 49.08 -37.93 0.09 4721
 4723 3 50.8 49.22 -38.03 0.077 4722
 4724 3 50.86 49.36 -38.1 0.069 4723
 4725 3 50.87 49.5 -38.15 0.094 4724
 4726 3 50.94 49.61 -38.24 0.132 4725
 4727 3 51.15 49.6 -38.47 0.109 4726
 4728 3 51.19 49.58 -38.57 0.076 4727
 4729 3 49.8 47.86 -36.82 0.092 4711
 4730 3 49.51 45.89 -36.43 0.078 4701
 4731 3 49.51 45.79 -36.42 0.097 4730
 4732 3 49.52 45.65 -36.39 0.101 4731
 4733 3 49.58 45.47 -36.29 0.091 4732
 4734 3 49.65 45.4 -36.24 0.082 4733
 4735 3 49.69 45.28 -36.14 0.079 4734
 4736 3 49.73 45.14 -36.1 0.081 4735
 4737 3 49.82 45.07 -36.12 0.144 4736
 4738 3 48.51 45.64 -36 0.142 4695
 4739 3 48.58 45.76 -36.24 0.101 4738
 4740 3 48.55 45.71 -36.39 0.085 4739
 4741 3 48.51 45.76 -36.58 0.078 4740
 4742 3 48.63 45.83 -36.65 0.108 4741
 4743 3 48.7 45.93 -36.69 0.124 4742
 4744 3 50.26 48.73 -32.72 0.131 4665
 4745 3 50.11 48.73 -32.87 0.117 4744
 4746 3 50.03 48.91 -32.93 0.084 4745
 4747 3 49.97 49.05 -32.89 0.085 4746
 4748 3 49.89 49.18 -32.93 0.106 4747
 4749 3 49.76 49.18 -32.97 0.105 4748
 4750 3 49.68 49.3 -32.93 0.105 4749
 4751 3 49.68 49.51 -32.93 0.071 4750
 4752 3 52.68 51.82 -32.35 0.091 4640
 4753 3 52.74 51.65 -32.42 0.087 4752
 4754 3 52.76 51.54 -32.53 0.154 4753
 4755 3 52.81 51.43 -32.61 0.131 4754
 4756 3 52.82 51.3 -32.64 0.000125 4755
 4757 3 51.04 52.58 -24.25 0.1 4595
 4758 3 50.97 52.47 -24.27 0.054 4757
 4759 3 50.97 52.33 -24.25 0.052 4758
 4760 3 44.07 52.28 -20.92 0.196 4522
 4761 3 43.14 51.74 -21.15 0.13 4517
 4762 3 43.1 51.7 -21.28 0.000125 4761
 4763 3 43.03 51.9 -22.28 0.241 4512
 4764 3 43.2 52.07 -22.4 0.226 4763
 4765 3 43.28 52.27 -22.63 0.166 4764
 4766 3 43.38 52.32 -22.67 0.182 4765
 4767 3 43.43 52.35 -22.78 0.148 4766
 4768 3 43.53 52.26 -22.83 0.13 4767
 4769 3 43.55 52.21 -23.04 0.093 4768
 4770 3 43.48 52.55 -22.94 0.096 4767
 4771 3 43.53 52.53 -23.06 0.12 4770
 4772 3 43.52 52.46 -23.17 0.000125 4771
 4773 3 40.71 52.63 -21.97 0.099 4494
 4774 3 40.6 52.5 -21.85 0.106 4773
 4775 3 40.6 52.39 -21.74 0.095 4774
 4776 3 40.66 52.34 -21.67 0.000125 4775
 4777 3 39.21 53.47 -23.06 0.122 4485
 4778 3 39.05 53.53 -23.04 0.101 4777
 4779 3 38.96 53.5 -22.95 0.117 4778
 4780 3 38.81 53.46 -22.98 0.108 4779
 4781 3 38.64 53.5 -23.02 0.112 4780
 4782 3 38.53 53.5 -23.02 0.099 4781
 4783 3 38.42 53.57 -23.02 0.098 4782
 4784 3 38.3 53.64 -22.91 0.108 4783
 4785 3 38.17 53.72 -22.93 0.105 4784
 4786 3 38.06 53.67 -23.07 0.14 4785
 4787 3 38 53.5 -23.14 0.151 4786
 4788 3 37.89 53.38 -23.16 0.213 4787
 4789 3 37.67 53.39 -23.43 0.138 4788
 4790 3 37.57 53.42 -23.7 0.062 4789
 4791 3 37.48 53.24 -23.77 0.122 4790
 4792 3 37.38 53.14 -23.79 0.093 4791
 4793 3 37.28 52.99 -23.8 0.097 4792
 4794 3 37.14 52.86 -23.77 0.116 4793
 4795 3 37.04 52.7 -23.77 0.09 4794
 4796 3 36.87 52.5 -23.82 0.146 4795
 4797 3 36.85 52.4 -23.73 0.11 4796
 4798 3 36.93 52.32 -23.61 0.085 4797
 4799 3 37.02 52.35 -23.43 0.113 4798
 4800 3 37.09 52.28 -23.29 0.101 4799
 4801 3 37.13 52.17 -23.13 0.111 4800
 4802 3 37.17 52.21 -22.98 0.156 4801
 4803 3 37.17 52.14 -22.84 0.155 4802
 4804 3 37.09 51.95 -22.72 0.097 4803
 4805 3 37.14 51.79 -22.68 0.08 4804
 4806 3 37.23 51.68 -22.75 0.119 4805
 4807 3 37.35 51.6 -22.75 0.117 4806
 4808 3 37.45 51.54 -22.66 0.119 4807
 4809 3 37.52 51.5 -22.47 0.126 4808
 4810 3 37.6 51.39 -22.23 0.14 4809
 4811 3 37.74 51.36 -22.11 0.133 4810
 4812 3 37.85 51.39 -22.02 0.191 4811
 4813 3 37.92 51.35 -21.84 0.203 4812
 4814 3 37.93 51.25 -21.52 0.078 4813
 4815 3 37.91 51.17 -21.41 0.123 4814
 4816 3 38.1 51.09 -21.36 0.094 4815
 4817 3 38.13 51 -21.43 0.102 4816
 4818 3 38.83 56.56 -27.63 0.076 4332
 4819 3 38.92 56.65 -27.66 0.105 4818
 4820 3 39.08 56.18 -28.58 0.126 4323
 4821 3 39.18 56.25 -28.63 0.105 4820
 4822 3 39.31 56.24 -28.63 0.084 4821
 4823 3 39.36 56.07 -28.67 0.07 4822
 4824 3 35.1 57.21 -29.25 0.386 4290
 4825 3 35.06 57.1 -29.45 0.373 4824
 4826 3 35.04 57 -29.59 0.361 4825
 4827 3 35.06 56.96 -29.75 0.318 4826
 4828 3 35.04 56.81 -29.86 0.323 4827
 4829 3 35 56.22 -29.68 0.111 4828
 4830 3 35.01 56.07 -29.61 0.102 4829
 4831 3 35.01 55.93 -29.59 0.063 4830
 4832 3 35.07 56.82 -30.05 0.247 4828
 4833 3 35.06 56.82 -30.23 0.254 4832
 4834 3 35.1 56.78 -30.39 0.216 4833
 4835 3 35.18 56.74 -30.54 0.214 4834
 4836 3 35.22 56.68 -30.68 0.254 4835
 4837 3 35.29 56.6 -30.82 0.27 4836
 4838 3 35.35 56.4 -30.93 0.248 4837
 4839 3 35.44 56.29 -30.95 0.26 4838
 4840 3 35.46 56.14 -31.07 0.302 4839
 4841 3 35.57 56.04 -31.16 0.233 4840
 4842 3 35.64 55.75 -31.27 0.232 4841
 4843 3 35.71 55.57 -31.36 0.206 4842
 4844 3 35.46 55.17 -31.29 0.102 4843
 4845 3 35.37 54.97 -31.27 0.123 4844
 4846 3 35.33 54.77 -31.16 0.158 4845
 4847 3 35.25 54.53 -31.14 0.16 4846
 4848 3 35.24 54.34 -31.14 0.158 4847
 4849 3 35.19 54.13 -31.16 0.085 4848
 4850 3 35.26 54.03 -31.16 0.058 4849
 4851 3 35.82 55.46 -31.5 0.179 4843
 4852 3 35.93 55.35 -31.55 0.205 4851
 4853 3 36 55.22 -31.64 0.236 4852
 4854 3 36.18 55.17 -31.73 0.276 4853
 4855 3 36.24 55.06 -31.82 0.309 4854
 4856 3 36.25 54.95 -31.95 0.377 4855
 4857 3 36.31 54.88 -32.04 0.475 4856
 4858 3 36.35 54.81 -32.18 0.56 4857
 4859 3 36.47 54.72 -32.24 0.594 4858
 4860 3 36.64 54.67 -32.29 0.624 4859
 4861 3 37.12 54.5 -31.7 0.15 4860
 4862 3 37.22 54.5 -31.48 0.149 4861
 4863 3 37.4 54.4 -31.34 0.105 4862
 4864 3 37.49 54.32 -31.32 0.118 4863
 4865 3 37.58 54.24 -31.3 0.125 4864
 4866 3 37.75 54.1 -31.34 0.116 4865
 4867 3 37.85 54 -31.34 0.113 4866
 4868 3 37.99 53.89 -31.34 0.138 4867
 4869 3 38.08 53.75 -31.38 0.106 4868
 4870 3 38.25 53.63 -31.39 0.131 4869
 4871 3 38.35 53.45 -31.47 0.171 4870
 4872 3 38.39 53.34 -31.41 0.165 4871
 4873 3 38.49 53.22 -31.43 0.143 4872
 4874 3 38.61 53.14 -31.39 0.148 4873
 4875 3 38.72 53.06 -31.36 0.175 4874
 4876 3 38.89 52.97 -31.32 0.172 4875
 4877 3 39.07 52.96 -31.18 0.171 4876
 4878 3 39.18 53 -31.03 0.167 4877
 4879 3 39.33 52.99 -30.9 0.16 4878
 4880 3 39.51 52.84 -30.83 0.149 4879
 4881 3 39.64 52.67 -30.83 0.137 4880
 4882 3 39.68 52.53 -30.81 0.205 4881
 4883 3 39.79 52.42 -30.74 0.392 4882
 4884 3 39.75 52.13 -30.62 0.459 4883
 4885 3 39.86 52.09 -30.56 0.526 4884
 4886 3 39.97 52.02 -30.53 0.544 4885
 4887 3 40.06 51.92 -30.42 0.588 4886
 4888 3 40.07 51.86 -30.33 0.591 4887
 4889 3 40.14 51.78 -30.31 0.599 4888
 4890 3 39.04 51.28 -30.07 0.121 4889
 4891 3 38.87 51.28 -30.02 0.122 4890
 4892 3 38.68 51.22 -29.97 0.098 4891
 4893 3 38.57 51.2 -29.89 0.065 4892
 4894 3 38.37 51.18 -29.82 0.081 4893
 4895 3 38.22 51.21 -29.79 0.105 4894
 4896 3 38.07 51.21 -29.72 0.129 4895
 4897 3 37.87 51.07 -29.73 0.067 4896
 4898 3 37.74 51.03 -29.72 0.049 4897
 4899 3 37.58 51.02 -29.72 0.113 4898
 4900 3 37.43 51 -29.72 0.104 4899
 4901 3 37.33 51.07 -29.73 0.047 4900
 4902 3 40.5 52.02 -29.9 0.342 4889
 4903 3 40.61 51.84 -29.85 0.218 4902
 4904 3 40.71 51.71 -29.78 0.194 4903
 4905 3 40.74 51.57 -29.74 0.033 4904
 4906 3 40.65 51.64 -30.1 0.102 4903
 4907 3 40.72 51.47 -30.08 0.102 4906
 4908 3 36.61 54.67 -32.56 0.666 4860
 4909 3 36.61 54.6 -32.68 0.734 4908
 4910 3 36.68 54.6 -32.86 0.724 4909
 4911 3 36.39 54.53 -33.01 0.735 4910
 4912 3 36.32 54.49 -33.1 0.749 4911
 4913 3 36.11 53.82 -33.1 0.236 4912
 4914 3 36.11 53.71 -33.21 0.237 4913
 4915 3 36 53.47 -33.33 0.292 4914
 4916 3 35.93 53.18 -33.5 0.255 4915
 4917 3 35.82 52.96 -33.58 0.242 4916
 4918 3 35.75 52.78 -33.65 0.251 4917
 4919 3 35.76 52.6 -33.68 0.298 4918
 4920 3 35.78 52.36 -33.67 0.298 4919
 4921 3 35.79 52.15 -33.61 0.331 4920
 4922 3 35.75 51.95 -33.57 0.323 4921
 4923 3 35.64 51.71 -33.58 0.338 4922
 4924 3 35.53 51.57 -33.57 0.399 4923
 4925 3 35.74 51.25 -33.28 0.31 4924
 4926 3 35.75 51.14 -33.07 0.318 4925
 4927 3 35.74 50.96 -32.78 0.238 4926
 4928 3 35.72 50.86 -32.6 0.252 4927
 4929 3 35.72 50.82 -32.36 0.244 4928
 4930 3 35.69 50.75 -32.19 0.241 4929
 4931 3 35.71 50.64 -32.04 0.209 4930
 4932 3 35.69 50.59 -31.91 0.235 4931
 4933 3 35.69 50.39 -31.86 0.253 4932
 4934 3 35.76 50.29 -31.75 0.218 4933
 4935 3 35.81 50.1 -31.7 0.223 4934
 4936 3 35.81 49.95 -31.68 0.2 4935
 4937 3 35.79 49.79 -31.64 0.19 4936
 4938 3 35.86 49.65 -31.63 0.174 4937
 4939 3 35.89 49.52 -31.57 0.193 4938
 4940 3 35.92 49.35 -31.5 0.185 4939
 4941 3 35.99 49.21 -31.38 0.213 4940
 4942 3 35.97 49.04 -31.34 0.244 4941
 4943 3 36 48.97 -31.25 0.375 4942
 4944 3 36.39 48.84 -31.5 0.206 4943
 4945 3 36.35 48.64 -31.64 0.138 4944
 4946 3 36.46 48.53 -31.68 0.186 4945
 4947 3 36.44 48.39 -31.75 0.224 4946
 4948 3 36.54 48.28 -31.77 0.278 4947
 4949 3 36.57 48.14 -31.88 0.456 4948
 4950 3 36.62 48.02 -31.93 0.528 4949
 4951 3 36.61 47.92 -32.08 0.594 4950
 4952 3 36.54 47.77 -32.11 0.605 4951
 4953 3 36.5 47.6 -32.18 0.625 4952
 4954 3 36.57 47.42 -32.17 0.619 4953
 4955 3 36.54 47.2 -32.14 0.63 4954
 4956 3 36.57 47.07 -32.14 0.612 4955
 4957 3 36.36 46.97 -32.32 0.36 4956
 4958 3 36.36 46.78 -32.26 0.295 4957
 4959 3 36.56 46.74 -32.31 0.21 4958
 4960 3 36.69 46.57 -32.35 0.124 4959
 4961 3 36.61 46.5 -32.54 0.112 4960
 4962 3 36.68 46.35 -32.53 0.107 4961
 4963 3 36.81 46.28 -32.53 0.104 4962
 4964 3 36.99 46.21 -32.4 0.102 4963
 4965 3 37.04 46.11 -32.36 0.15 4964
 4966 3 37.14 46.03 -32.36 0.133 4965
 4967 3 37.22 45.96 -32.29 0.074 4966
 4968 3 37.11 46.57 -31.63 0.259 4956
 4969 3 37.33 46.36 -31.64 0.195 4968
 4970 3 37.44 46.25 -31.63 0.198 4969
 4971 3 37.54 46.1 -31.54 0.197 4970
 4972 3 37.67 45.95 -31.5 0.187 4971
 4973 3 37.79 45.82 -31.48 0.161 4972
 4974 3 37.87 45.67 -31.39 0.194 4973
 4975 3 37.97 45.53 -31.36 0.236 4974
 4976 3 38 45.38 -31.23 0.291 4975
 4977 3 38.01 45.27 -31.18 0.372 4976
 4978 3 38.07 45.15 -31.11 0.46 4977
 4979 3 38.17 45.06 -31.04 0.525 4978
 4980 3 38.25 44.95 -30.91 0.559 4979
 4981 3 38.28 44.79 -30.77 0.587 4980
 4982 3 38.26 44.72 -30.52 0.612 4981
 4983 3 38.36 44.61 -30.45 0.677 4982
 4984 3 38.47 44.53 -30.3 0.677 4983
 4985 3 38.54 44.43 -30.13 0.724 4984
 4986 3 38.68 44.43 -29.91 0.56 4985
 4987 3 38.75 44.56 -29.73 0.167 4986
 4988 3 38.68 44.45 -29.66 0.032 4987
 4989 3 39.67 45.31 -29.88 0.112 4986
 4990 3 39.74 45.43 -29.9 0.138 4989
 4991 3 39.81 45.5 -30.08 0.154 4990
 4992 3 39.86 45.63 -30.12 0.148 4991
 4993 3 39.86 45.72 -30.17 0.085 4992
 4994 3 39.97 45.85 -30.1 0.083 4993
 4995 3 40.1 45.92 -30.06 0.121 4994
 4996 3 40.25 45.92 -29.99 0.131 4995
 4997 3 40.4 45.96 -30.06 0.089 4996
 4998 3 40.53 45.95 -30.06 0.127 4997
 4999 3 40.75 46.1 -29.92 0.134 4998
 5000 3 40.89 46.03 -29.79 0.076 4999
 5001 3 41.03 45.99 -29.83 0.087 5000
 5002 3 41.25 46.14 -29.78 0.102 5001
 5003 3 39.19 44.39 -29.95 0.145 4985
 5004 3 39.25 44.32 -29.8 0.156 5003
 5005 3 39.36 44.25 -29.73 0.16 5004
 5006 3 39.43 44.13 -29.66 0.174 5005
 5007 3 39.57 44.06 -29.64 0.172 5006
 5008 3 39.72 44.02 -29.61 0.219 5007
 5009 3 39.89 44 -29.47 0.185 5008
 5010 3 39.97 43.86 -29.42 0.188 5009
 5011 3 40.11 43.75 -29.28 0.189 5010
 5012 3 40.26 43.74 -29.24 0.25 5011
 5013 3 40.31 43.49 -29.31 0.196 5012
 5014 3 40.32 43.39 -29.28 0.171 5013
 5015 3 40.39 43.28 -29.26 0.155 5014
 5016 3 40.44 43.17 -29.17 0.187 5015
 5017 3 40.5 43.06 -29.1 0.176 5016
 5018 3 40.57 42.96 -29.01 0.152 5017
 5019 3 40.76 42.82 -28.94 0.191 5018
 5020 3 40.92 42.77 -28.72 0.184 5019
 5021 3 41.06 42.67 -28.51 0.2 5020
 5022 3 41.19 42.6 -28.33 0.195 5021
 5023 3 41.26 42.57 -28.19 0.18 5022
 5024 3 41.19 42.39 -28.08 0.186 5023
 5025 3 41.18 42.27 -28.01 0.196 5024
 5026 3 41.22 42.18 -27.96 0.203 5025
 5027 3 41.28 42.07 -27.9 0.189 5026
 5028 3 41.29 41.9 -27.85 0.193 5027
 5029 3 41.35 41.72 -27.76 0.153 5028
 5030 3 41.47 41.6 -27.72 0.157 5029
 5031 3 41.61 41.49 -27.67 0.189 5030
 5032 3 41.69 41.38 -27.56 0.185 5031
 5033 3 41.9 41.29 -27.47 0.213 5032
 5034 3 42.04 41.25 -27.42 0.241 5033
 5035 3 42.25 41.17 -27.38 0.219 5034
 5036 3 42.43 41.06 -27.26 0.18 5035
 5037 3 42.49 40.96 -27.17 0.187 5036
 5038 3 42.47 40.85 -27.08 0.185 5037
 5039 3 42.62 40.75 -26.96 0.186 5038
 5040 3 42.72 40.78 -26.81 0.172 5039
 5041 3 42.85 40.78 -26.65 0.151 5040
 5042 3 42.93 40.75 -26.47 0.162 5041
 5043 3 43.06 40.7 -26.26 0.153 5042
 5044 3 43.15 40.52 -26.1 0.13 5043
 5045 3 43.29 40.46 -26.06 0.141 5044
 5046 3 43.33 40.35 -26.1 0.138 5045
 5047 3 43.42 40.33 -26.01 0.157 5046
 5048 3 43.56 40.23 -25.92 0.149 5047
 5049 3 43.64 40.14 -25.96 0.147 5048
 5050 3 43.68 40.03 -25.99 0.171 5049
 5051 3 43.82 39.93 -26.06 0.184 5050
 5052 3 43.93 39.82 -26.03 0.187 5051
 5053 3 44.07 39.73 -26.03 0.182 5052
 5054 3 44.18 39.62 -26.15 0.162 5053
 5055 3 44.33 39.57 -26.26 0.15 5054
 5056 3 44.43 39.53 -26.26 0.185 5055
 5057 3 44.53 39.41 -26.17 0.236 5056
 5058 3 44.69 39.29 -26.13 0.217 5057
 5059 3 44.85 39.33 -25.97 0.227 5058
 5060 3 44.96 39.43 -25.85 0.274 5059
 5061 3 44.92 39.96 -25.72 0.134 5060
 5062 3 44.93 40.14 -25.56 0.105 5061
 5063 3 44.82 40.26 -25.54 0.137 5062
 5064 3 44.78 40.43 -25.54 0.133 5063
 5065 3 44.72 40.6 -25.51 0.091 5064
 5066 3 44.61 40.71 -25.54 0.132 5065
 5067 3 44.51 40.86 -25.46 0.101 5066
 5068 3 44.47 41.01 -25.53 0.075 5067
 5069 3 44.49 41.15 -25.67 0.105 5068
 5070 3 44.43 41.33 -25.63 0.098 5069
 5071 3 44.42 41.54 -25.67 0.097 5070
 5072 3 44.4 41.71 -25.71 0.125 5071
 5073 3 44.39 41.85 -25.72 0.103 5072
 5074 3 44.26 41.97 -25.81 0.104 5073
 5075 3 44.25 42.11 -25.78 0.143 5074
 5076 3 44.36 42.3 -25.76 0.098 5075
 5077 3 44.42 42.44 -25.6 0.115 5076
 5078 3 44.44 42.5 -25.44 0.109 5077
 5079 3 45.18 39.23 -25.85 0.174 5060
 5080 3 45.32 39.21 -25.78 0.197 5079
 5081 3 45.43 39.18 -25.76 0.201 5080
 5082 3 45.61 39.21 -25.79 0.185 5081
 5083 3 45.75 39.14 -25.79 0.163 5082
 5084 3 45.93 39.1 -25.68 0.193 5083
 5085 3 46.04 39.05 -25.64 0.245 5084
 5086 3 46.12 38.98 -25.59 0.316 5085
 5087 3 46.21 38.91 -25.54 0.437 5086
 5088 3 46.28 38.79 -25.57 0.539 5087
 5089 3 46.36 38.69 -25.55 0.624 5088
 5090 3 46.49 38.62 -25.57 0.642 5089
 5091 3 46.85 39.14 -26.25 0.232 5090
 5092 3 46.94 39.28 -26.3 0.212 5091
 5093 3 47.06 39.46 -26.43 0.195 5092
 5094 3 47.17 39.6 -26.59 0.171 5093
 5095 3 47.22 39.73 -26.73 0.147 5094
 5096 3 47.29 39.83 -26.82 0.133 5095
 5097 3 47.33 39.94 -26.95 0.149 5096
 5098 3 47.39 40.07 -27.04 0.173 5097
 5099 3 47.5 40.22 -27.18 0.204 5098
 5100 3 47.64 40.3 -27.25 0.22 5099
 5101 3 47.75 40.47 -27.29 0.239 5100
 5102 3 47.86 40.54 -27.39 0.234 5101
 5103 3 47.94 40.75 -27.63 0.171 5102
 5104 3 48 40.89 -27.8 0.152 5103
 5105 3 48.04 40.97 -27.98 0.139 5104
 5106 3 48.08 41.08 -28.14 0.157 5105
 5107 3 48.14 41.22 -28.25 0.159 5106
 5108 3 48.15 41.36 -28.39 0.131 5107
 5109 3 48.26 41.47 -28.59 0.138 5108
 5110 3 48.32 41.57 -28.77 0.111 5109
 5111 3 48.26 41.68 -28.91 0.156 5110
 5112 3 48.32 41.69 -29.09 0.146 5111
 5113 3 48.33 41.83 -29.29 0.138 5112
 5114 3 48.4 41.85 -29.41 0.183 5113
 5115 3 48.43 41.9 -29.54 0.183 5114
 5116 3 48.5 41.93 -29.68 0.186 5115
 5117 3 48.64 41.93 -29.75 0.189 5116
 5118 3 48.86 41.86 -29.84 0.193 5117
 5119 3 48.99 41.8 -29.84 0.22 5118
 5120 3 49.1 41.65 -29.93 0.208 5119
 5121 3 49.14 41.53 -30.16 0.195 5120
 5122 3 49.25 41.48 -30.27 0.264 5121
 5123 3 49.32 41.41 -30.52 0.469 5122
 5124 3 49.39 41.48 -30.68 0.504 5123
 5125 3 49.39 41.36 -30.84 0.517 5124
 5126 3 49.39 41.36 -30.98 0.547 5125
 5127 3 49.5 41.3 -31.04 0.482 5126
 5128 3 49.53 41.18 -31.11 0.406 5127
 5129 3 49.62 41.04 -31.11 0.33 5128
 5130 3 49.65 40.91 -31.34 0.252 5129
 5131 3 49.75 40.91 -31.72 0.157 5130
 5132 3 49.82 40.9 -31.89 0.142 5131
 5133 3 49.89 40.89 -32.01 0.173 5132
 5134 3 49.97 40.87 -32.11 0.184 5133
 5135 3 50.11 40.9 -32.14 0.125 5134
 5136 3 50.28 40.93 -32.29 0.139 5135
 5137 3 50.36 40.94 -32.39 0.139 5136
 5138 3 50.46 41.05 -32.44 0.185 5137
 5139 3 50.56 41.14 -32.5 0.207 5138
 5140 3 50.76 41 -32.64 0.14 5139
 5141 3 51.01 40.98 -32.76 0.148 5140
 5142 3 51.18 40.98 -32.86 0.19 5141
 5143 3 51.3 40.97 -32.79 0.277 5142
 5144 3 51.38 40.94 -32.85 0.361 5143
 5145 3 51.54 40.91 -32.35 0.121 5144
 5146 3 51.57 41.03 -32.21 0.119 5145
 5147 3 51.53 41.16 -32.07 0.118 5146
 5148 3 51.54 41.19 -31.89 0.129 5147
 5149 3 51.61 41.26 -31.75 0.105 5148
 5150 3 51.68 41.28 -31.61 0.094 5149
 5151 3 51.75 41.33 -31.52 0.086 5150
 5152 3 51.71 41.44 -31.39 0.104 5151
 5153 3 51.6 41.64 -31.29 0.123 5152
 5154 3 51.57 41.72 -31.18 0.136 5153
 5155 3 51.54 41.75 -31.04 0.147 5154
 5156 3 51.47 41.9 -30.95 0.105 5155
 5157 3 51.43 42.08 -31 0.09 5156
 5158 3 51.39 42.19 -31.05 0.094 5157
 5159 3 51.42 42.36 -31.04 0.08 5158
 5160 3 51.56 42.51 -30.98 0.092 5159
 5161 3 51.62 42.64 -30.95 0.048 5160
 5162 3 51.47 41.55 -30.89 0.083 5155
 5163 3 51.49 41.54 -30.77 0.086 5162
 5164 3 51.47 41.47 -30.63 0.085 5163
 5165 3 51.48 40.97 -33.03 0.37 5144
 5166 3 51.58 40.87 -33.11 0.318 5165
 5167 3 51.65 40.83 -33.22 0.248 5166
 5168 3 51.73 40.65 -33.22 0.162 5167
 5169 3 51.83 40.48 -33.22 0.123 5168
 5170 3 51.91 40.37 -33.29 0.138 5169
 5171 3 51.91 40.3 -33.47 0.136 5170
 5172 3 52.01 40.21 -33.57 0.141 5171
 5173 3 52.12 40.1 -33.68 0.132 5172
 5174 3 52.26 39.93 -33.79 0.137 5173
 5175 3 52.4 39.79 -33.96 0.158 5174
 5176 3 52.55 39.75 -34.1 0.175 5175
 5177 3 52.65 39.73 -34.25 0.184 5176
 5178 3 52.69 39.9 -34.36 0.19 5177
 5179 3 52.58 40.18 -34.58 0.093 5178
 5180 3 52.58 40.22 -34.72 0.109 5179
 5181 3 52.62 40.3 -34.86 0.104 5180
 5182 3 52.62 40.35 -35 0.132 5181
 5183 3 52.66 40.28 -35.18 0.104 5182
 5184 3 52.68 40.23 -35.32 0.149 5183
 5185 3 52.72 40.19 -35.43 0.158 5184
 5186 3 52.66 40.28 -35.64 0.105 5185
 5187 3 52.73 40.22 -35.75 0.132 5186
 5188 3 52.79 40.11 -35.79 0.183 5187
 5189 3 52.94 40.15 -35.97 0.129 5188
 5190 3 52.98 40.19 -36.06 0.099 5189
 5191 3 53.11 40.28 -36.28 0.129 5190
 5192 3 53.11 40.26 -36.46 0.18 5191
 5193 3 53.12 40.22 -36.57 0.247 5192
 5194 3 53.11 40.53 -36.89 0.095 5193
 5195 3 53.19 40.64 -37 0.064 5194
 5196 3 53.25 40.66 -37.14 0.075 5195
 5197 3 53.23 40.71 -37.28 0.082 5196
 5198 3 53.3 40.78 -37.42 0.083 5197
 5199 3 53.41 40.8 -37.54 0.087 5198
 5200 3 53.51 40.83 -37.61 0.084 5199
 5201 3 53.69 40.93 -37.76 0.121 5200
 5202 3 53.82 41.05 -37.89 0.112 5201
 5203 3 52.65 39.46 -34.26 0.07 5177
 5204 3 52.73 39.35 -34.11 0.086 5203
 5205 3 52.8 39.16 -34.11 0.082 5204
 5206 3 52.83 39.03 -33.99 0.068 5205
 5207 3 52.87 38.93 -33.89 0.09 5206
 5208 3 52.84 38.83 -33.68 0.128 5207
 5209 3 52.88 38.72 -33.64 0.061 5208
 5210 3 50.54 41.39 -32.25 0.128 5139
 5211 3 50.56 41.55 -32.22 0.13 5210
 5212 3 50.65 41.68 -32.17 0.069 5211
 5213 3 49.93 40.93 -30.75 0.133 5129
 5214 3 50 40.8 -30.63 0.045 5213
 5215 3 50.04 40.71 -30.52 0.05 5214
 5216 3 50.07 40.65 -30.39 0.093 5215
 5217 3 50.18 40.61 -30.32 0.067 5216
 5218 3 50.28 40.65 -30.34 0.096 5217
 5219 3 50.39 40.68 -30.36 0.068 5218
 5220 3 50.44 40.65 -30.25 0.067 5219
 5221 3 50.51 40.62 -30.11 0.07 5220
 5222 3 50.53 40.65 -29.95 0.114 5221
 5223 3 50.57 40.61 -29.86 0.096 5222
 5224 3 50.69 40.55 -29.73 0.115 5223
 5225 3 50.83 40.57 -29.66 0.117 5224
 5226 3 50.93 40.47 -29.66 0.135 5225
 5227 3 51.03 40.36 -29.91 0.071 5226
 5228 3 51.12 40.26 -29.89 0.125 5227
 5229 3 51.17 40.12 -29.91 0.094 5228
 5230 3 46.5 38.44 -25.27 0.528 5090
 5231 3 45.94 38.08 -24.7 0.097 5230
 5232 3 45.82 37.98 -24.77 0.074 5231
 5233 3 45.71 37.9 -24.68 0.089 5232
 5234 3 45.68 37.83 -24.55 0.11 5233
 5235 3 45.61 37.62 -24.43 0.121 5234
 5236 3 45.49 37.43 -24.36 0.104 5235
 5237 3 45.42 37.35 -24.26 0.106 5236
 5238 3 45.36 37.3 -24.19 0.127 5237
 5239 3 45.25 37.22 -24.13 0.122 5238
 5240 3 45.15 37.11 -24.03 0.098 5239
 5241 3 46.69 38.37 -25.23 0.365 5230
 5242 3 46.78 38.32 -25.09 0.261 5241
 5243 3 46.79 38.05 -24.98 0.216 5242
 5244 3 46.86 37.83 -24.84 0.198 5243
 5245 3 46.97 37.61 -24.7 0.178 5244
 5246 3 46.97 37.46 -24.82 0.173 5245
 5247 3 47 37.29 -24.86 0.146 5246
 5248 3 47.08 37.05 -24.84 0.115 5247
 5249 3 47.03 36.89 -24.86 0.136 5248
 5250 3 46.89 36.78 -24.89 0.119 5249
 5251 3 46.69 36.73 -24.89 0.146 5250
 5252 3 46.57 36.76 -24.89 0.064 5251
 5253 3 47.17 37.65 -24.48 0.14 5245
 5254 3 47.32 37.72 -24.41 0.164 5253
 5255 3 47.46 37.75 -24.41 0.163 5254
 5256 3 47.62 37.71 -24.39 0.12 5255
 5257 3 47.79 37.64 -24.27 0.111 5256
 5258 3 47.87 37.58 -24.11 0.127 5257
 5259 3 47.93 37.66 -23.97 0.105 5258
 5260 3 48.03 37.79 -23.91 0.142 5259
 5261 3 48.18 37.83 -23.8 0.154 5260
 5262 3 48.32 37.8 -23.66 0.151 5261
 5263 3 48.44 37.78 -23.45 0.14 5262
 5264 3 48.6 37.58 -23.32 0.17 5263
 5265 3 48.65 37.44 -23.23 0.177 5264
 5266 3 48.64 37.33 -23.04 0.091 5265
 5267 3 48.64 37.26 -22.91 0.125 5266
 5268 3 48.64 37.23 -22.79 0.24 5267
 5269 3 48.68 37.19 -22.66 0.328 5268
 5270 3 48.69 37.19 -22.52 0.398 5269
 5271 3 48.81 37.21 -22.43 0.423 5270
 5272 3 48.87 37.16 -22.32 0.455 5271
 5273 3 49.01 37.14 -22.23 0.43 5272
 5274 3 49.03 37.21 -22.04 0.396 5273
 5275 3 48.78 37.36 -21.75 0.237 5274
 5276 3 48.83 37.11 -21.77 0.108 5275
 5277 3 48.89 37.01 -21.77 0.059 5276
 5278 3 48.76 37.62 -21.59 0.127 5275
 5279 3 48.75 37.76 -21.45 0.049 5278
 5280 3 48.68 37.82 -21.34 0.089 5279
 5281 3 48.79 37.91 -21.2 0.093 5280
 5282 3 48.89 38.08 -21.11 0.124 5281
 5283 3 48.93 38.18 -20.98 0.137 5282
 5284 3 49.06 38.18 -20.89 0.107 5283
 5285 3 49.36 37.03 -22.11 0.302 5274
 5286 3 49.11 36.61 -21.77 0.14 5285
 5287 3 49.14 36.46 -21.59 0.131 5286
 5288 3 49.18 36.4 -21.48 0.144 5287
 5289 3 49.22 36.33 -21.39 0.206 5288
 5290 3 49.4 36.12 -21.41 0.095 5289
 5291 3 49.47 36 -21.36 0.049 5290
 5292 3 49.54 35.87 -21.34 0.056 5291
 5293 3 49.57 35.73 -21.34 0.029 5292
 5294 3 49.31 36.64 -21.25 0.107 5289
 5295 3 49.22 36.73 -21.16 0.000125 5294
 5296 3 49.79 37.33 -22.09 0.115 5285
 5297 3 49.86 37.47 -22.14 0.122 5296
 5298 3 50.01 37.61 -22.14 0.125 5297
 5299 3 50.19 37.68 -22.16 0.115 5298
 5300 3 50.33 37.72 -22.29 0.104 5299
 5301 3 50.42 37.75 -22.43 0.083 5300
 5302 3 50.47 37.82 -22.54 0.055 5301
 5303 3 50.51 37.86 -22.73 0.1 5302
 5304 3 50.56 37.97 -22.88 0.101 5303
 5305 3 50.64 38.01 -22.95 0.099 5304
 5306 3 50.74 38.08 -23.05 0.102 5305
 5307 3 40.37 44.1 -29.03 0.1 5012
 5308 3 40.49 44.27 -28.81 0.098 5307
 5309 3 40.49 44.43 -28.72 0.102 5308
 5310 3 40.54 44.54 -28.69 0.121 5309
 5311 3 40.61 44.61 -28.63 0.172 5310
 5312 3 40.9 44.46 -28.65 0.081 5311
 5313 3 41.07 44.54 -28.56 0.098 5312
 5314 3 41.28 44.57 -28.38 0.109 5313
 5315 3 41.44 44.64 -28.28 0.088 5314
 5316 3 41.58 44.77 -28.19 0.067 5315
 5317 3 41.71 44.78 -28.19 0.11 5316
 5318 3 41.81 45.11 -28.21 0.135 5317
 5319 3 41.78 45.31 -28.24 0.137 5318
 5320 3 41.72 45.45 -28.22 0.197 5319
 5321 3 41.54 45.71 -28.44 0.105 5320
 5322 3 41.53 45.79 -28.51 0.000125 5321
 5323 3 41.79 45.6 -28.24 0.137 5320
 5324 3 41.86 45.39 -27.76 0.093 5323
 5325 3 41.89 45.32 -27.67 0.000125 5324
 5326 3 41.86 45.7 -28.29 0.163 5323
 5327 3 42 45.88 -28.46 0.118 5326
 5328 3 42.04 45.92 -28.56 0.092 5327
 5329 3 42.11 46.03 -28.56 0.133 5328
 5330 3 42.19 46.21 -28.53 0.127 5329
 5331 3 42.25 46.46 -28.38 0.112 5330
 5332 3 42.26 46.56 -28.38 0.1 5331
 5333 3 42.32 46.75 -28.35 0.099 5332
 5334 3 42.36 46.89 -28.33 0.132 5333
 5335 3 42.43 47.06 -28.22 0.132 5334
 5336 3 42.51 47.13 -28.24 0.115 5335
 5337 3 42.56 47.28 -28.17 0.079 5336
 5338 3 42.56 47.38 -28.13 0.125 5337
 5339 3 42.57 47.53 -28.08 0.134 5338
 5340 3 42.61 47.63 -28.03 0.106 5339
 5341 3 42.61 47.78 -27.94 0.134 5340
 5342 3 42.68 47.92 -27.88 0.099 5341
 5343 3 42.71 48.13 -27.79 0.122 5342
 5344 3 42.75 48.25 -27.72 0.139 5343
 5345 3 42.75 48.39 -27.63 0.139 5344
 5346 3 42.64 48.7 -27.47 0.117 5345
 5347 3 42.68 48.92 -27.42 0.125 5346
 5348 3 42.64 49.1 -27.38 0.175 5347
 5349 3 42.64 49.22 -27.38 0.152 5348
 5350 3 42.67 49.39 -27.4 0.056 5349
 5351 3 42.57 49.39 -27.49 0.099 5350
 5352 3 42.51 49.43 -27.69 0.094 5351
 5353 3 42.43 49.42 -27.76 0.062 5352
 5354 3 42.89 48.28 -27.44 0.078 5345
 5355 3 42.97 48.25 -27.26 0.034 5354
 5356 3 42.97 48.25 -27.13 0.046 5355
 5357 3 42.9 48.27 -27.01 0.07 5356
 5358 3 40.53 44.85 -28.62 0.105 5311
 5359 3 40.57 44.99 -28.56 0.105 5358
 5360 3 40.61 45.09 -28.53 0.069 5359
 5361 3 38.74 44.46 -31.16 0.128 4983
 5362 3 38.72 44.31 -31.2 0.199 5361
 5363 3 38.99 44.18 -31.11 0.123 5362
 5364 3 39.07 44.14 -31.23 0.147 5363
 5365 3 39.07 43.99 -31.38 0.136 5364
 5366 3 39.08 43.89 -31.48 0.127 5365
 5367 3 39.26 43.82 -31.5 0.141 5366
 5368 3 39.32 43.71 -31.57 0.162 5367
 5369 3 39.43 43.57 -31.61 0.207 5368
 5370 3 39.65 43.42 -31.64 0.164 5369
 5371 3 39.74 43.28 -31.7 0.149 5370
 5372 3 39.81 43.1 -31.72 0.172 5371
 5373 3 39.81 42.97 -31.81 0.192 5372
 5374 3 39.89 42.84 -31.98 0.206 5373
 5375 3 39.86 42.63 -32.09 0.178 5374
 5376 3 39.89 42.39 -32.2 0.124 5375
 5377 3 39.93 42.24 -32.25 0.095 5376
 5378 3 39.94 42.07 -32.27 0.132 5377
 5379 3 39.93 41.95 -32.32 0.142 5378
 5380 3 39.93 41.78 -32.35 0.175 5379
 5381 3 39.9 41.63 -32.38 0.215 5380
 5382 3 39.97 41.46 -32.49 0.17 5381
 5383 3 39.99 41.18 -32.41 0.126 5382
 5384 3 39.97 41.02 -32.46 0.131 5383
 5385 3 39.97 40.85 -32.53 0.114 5384
 5386 3 40.08 40.74 -32.56 0.112 5385
 5387 3 40.13 40.65 -32.61 0.162 5386
 5388 3 40.08 40.39 -32.71 0.168 5387
 5389 3 40.05 40.2 -32.77 0.149 5388
 5390 3 40.05 40.06 -32.81 0.115 5389
 5391 3 40.01 39.9 -32.85 0.144 5390
 5392 3 39.94 39.75 -32.89 0.174 5391
 5393 3 39.97 39.61 -32.86 0.163 5392
 5394 3 39.87 39.45 -32.99 0.171 5393
 5395 3 39.79 39.31 -33.11 0.243 5394
 5396 3 39.76 39.14 -33.25 0.34 5395
 5397 3 39.76 39 -33.29 0.434 5396
 5398 3 39.73 38.89 -33.39 0.522 5397
 5399 3 39.65 38.79 -33.5 0.585 5398
 5400 3 39.59 38.65 -33.47 0.602 5399
 5401 3 39.9 38.56 -32.69 0.116 5400
 5402 3 39.98 38.59 -32.57 0.099 5401
 5403 3 40.05 38.61 -32.43 0.116 5402
 5404 3 40.19 38.57 -32.38 0.151 5403
 5405 3 39.58 38.56 -33.54 0.537 5400
 5406 3 39.45 38.35 -33.57 0.462 5405
 5407 3 39.48 38.09 -32.93 0.137 5406
 5408 3 39.4 37.92 -32.97 0.146 5407
 5409 3 39.44 37.71 -33.03 0.107 5408
 5410 3 39.47 37.59 -32.93 0.126 5409
 5411 3 39.4 37.39 -32.94 0.157 5410
 5412 3 39.4 37.22 -32.89 0.194 5411
 5413 3 39.4 37.07 -32.79 0.164 5412
 5414 3 39.33 36.93 -32.72 0.161 5413
 5415 3 39.23 36.82 -32.56 0.135 5414
 5416 3 39.23 36.67 -32.54 0.139 5415
 5417 3 39.19 36.53 -32.6 0.119 5416
 5418 3 39.18 36.42 -32.6 0.082 5417
 5419 3 39.16 36.31 -32.61 0.053 5418
 5420 3 39.18 36.03 -32.57 0.145 5419
 5421 3 39.15 35.86 -32.58 0.138 5420
 5422 3 39.3 36.6 -32.72 0.07 5417
 5423 3 39.26 36.72 -32.81 0.074 5422
 5424 3 39.26 36.82 -32.86 0.044 5423
 5425 3 39.13 39.25 -33.79 0.134 5405
 5426 3 39.05 39.35 -33.79 0.149 5425
 5427 3 38.86 39.59 -33.87 0.102 5426
 5428 3 38.69 39.68 -33.89 0.191 5427
 5429 3 38.63 39.75 -33.82 0.241 5428
 5430 3 38.44 39.78 -33.94 0.118 5429
 5431 3 38.27 39.79 -33.96 0.102 5430
 5432 3 38.11 39.92 -33.92 0.09 5431
 5433 3 37.98 40.04 -33.89 0.098 5432
 5434 3 37.9 40 -33.94 0.103 5433
 5435 3 38.69 40.07 -34 0.085 5429
 5436 3 38.63 40.17 -34.03 0.102 5435
 5437 3 38.58 40.4 -34.06 0.099 5436
 5438 3 38.48 40.63 -34.08 0.096 5437
 5439 3 38.4 40.71 -34.08 0.079 5438
 5440 3 38.27 40.74 -34.08 0.11 5439
 5441 3 38.22 40.74 -34.18 0.129 5440
 5442 3 38.15 40.57 -34.32 0.099 5441
 5443 3 38.01 40.65 -34.39 0.069 5442
 5444 3 37.8 40.63 -34.5 0.083 5443
 5445 3 37.63 40.67 -34.57 0.111 5444
 5446 3 37.48 40.65 -34.71 0.114 5445
 5447 3 37.37 40.65 -34.78 0.129 5446
 5448 3 37.29 40.7 -34.92 0.142 5447
 5449 3 37.4 40.63 -35.15 0.133 5448
 5450 3 37.4 40.6 -35.28 0.121 5449
 5451 3 37.41 40.67 -35.46 0.112 5450
 5452 3 37.44 40.64 -35.62 0.084 5451
 5453 3 37.41 40.6 -35.75 0.058 5452
 5454 3 37.4 40.63 -35.86 0.101 5453
 5455 3 37.4 40.67 -36 0.098 5454
 5456 3 37.37 40.65 -36.11 0.121 5455
 5457 3 39.17 44.46 -31.25 0.126 5364
 5458 3 39.22 44.57 -31.34 0.135 5457
 5459 3 39.36 44.74 -31.22 0.067 5458
 5460 3 39.47 44.85 -31.16 0.126 5459
 5461 3 39.64 45.1 -31.14 0.084 5460
 5462 3 39.81 45.24 -31.1 0.112 5461
 5463 3 39.97 45.25 -31.21 0.122 5462
 5464 3 38.47 44.25 -31.32 0.117 5362
 5465 3 38.39 44.17 -31.41 0.106 5464
 5466 3 35.72 47.74 -31.89 0.085 4952
 5467 3 35.6 47.65 -31.89 0.114 5466
 5468 3 35.46 47.61 -32 0.097 5467
 5469 3 35.24 47.54 -32.07 0.099 5468
 5470 3 35.06 47.56 -32.11 0.141 5469
 5471 3 34.93 47.54 -32.14 0.131 5470
 5472 3 34.79 47.53 -32.14 0.119 5471
 5473 3 34.64 47.53 -32.08 0.107 5472
 5474 3 34.47 47.43 -32.11 0.119 5473
 5475 3 34.24 47.36 -32.1 0.103 5474
 5476 3 35.78 49.03 -30.89 0.265 4943
 5477 3 35.68 49.1 -30.79 0.299 5476
 5478 3 35.82 48.71 -30.73 0.165 5477
 5479 3 35.81 48.65 -30.64 0.167 5478
 5480 3 35.79 48.53 -30.55 0.147 5479
 5481 3 35.79 48.32 -30.45 0.16 5480
 5482 3 35.72 48.2 -30.38 0.151 5481
 5483 3 35.69 48.04 -30.27 0.133 5482
 5484 3 35.68 47.85 -30.18 0.146 5483
 5485 3 35.57 47.71 -30.11 0.214 5484
 5486 3 35.53 47.56 -30.14 0.258 5485
 5487 3 35.75 47.35 -30.52 0.092 5486
 5488 3 35.74 47.17 -30.55 0.089 5487
 5489 3 35.42 47.56 -29.93 0.157 5486
 5490 3 35.39 47.49 -29.77 0.162 5489
 5491 3 35.33 47.42 -29.64 0.191 5490
 5492 3 35.26 47.32 -29.59 0.263 5491
 5493 3 35.14 47.25 -29.52 0.254 5492
 5494 3 34.9 47 -29.72 0.276 5493
 5495 3 34.74 46.93 -29.75 0.344 5494
 5496 3 34.64 46.89 -29.86 0.398 5495
 5497 3 34.54 46.89 -29.89 0.404 5496
 5498 3 34.43 47.13 -29.29 0.093 5497
 5499 3 34.39 47.07 -29.2 0.059 5498
 5500 3 34.43 46.78 -30.07 0.369 5497
 5501 3 34.36 46.63 -30.16 0.314 5500
 5502 3 34.22 46.6 -30.23 0.23 5501
 5503 3 34.14 46.46 -30.27 0.155 5502
 5504 3 34.04 46.31 -30.34 0.101 5503
 5505 3 33.97 46.18 -30.36 0.096 5504
 5506 3 33.83 46.11 -30.36 0.118 5505
 5507 3 33.72 46.07 -30.57 0.15 5506
 5508 3 35.11 47.42 -29.23 0.203 5493
 5509 3 35.11 47.45 -29.05 0.158 5508
 5510 3 35.07 47.4 -28.95 0.184 5509
 5511 3 35.08 47.43 -28.82 0.195 5510
 5512 3 35.07 47.46 -28.68 0.254 5511
 5513 3 35 47.54 -28.52 0.271 5512
 5514 3 34.64 47.72 -28.57 0.155 5513
 5515 3 34.39 47.75 -28.54 0.139 5514
 5516 3 34.17 47.79 -28.59 0.104 5515
 5517 3 34.04 47.96 -28.7 0.072 5516
 5518 3 33.94 47.93 -28.79 0.078 5517
 5519 3 35.01 47.42 -28.48 0.181 5513
 5520 3 35.03 47.17 -28.25 0.17 5519
 5521 3 35 47.13 -28.09 0.19 5520
 5522 3 34.97 47.1 -27.93 0.172 5521
 5523 3 34.87 47.04 -27.82 0.162 5522
 5524 3 34.75 47.02 -27.66 0.142 5523
 5525 3 34.61 46.96 -27.57 0.139 5524
 5526 3 34.47 46.86 -27.45 0.153 5525
 5527 3 34.32 46.75 -27.39 0.166 5526
 5528 3 34.24 46.74 -27.32 0.247 5527
 5529 3 34.14 46.67 -27.2 0.301 5528
 5530 3 34.07 46.6 -27.04 0.379 5529
 5531 3 34.06 46.54 -26.89 0.431 5530
 5532 3 33.97 46.43 -26.84 0.485 5531
 5533 3 33.86 46.46 -26.73 0.504 5532
 5534 3 33.83 46.42 -26.59 0.537 5533
 5535 3 33.79 47.14 -26.41 0.106 5534
 5536 3 33.72 47.25 -26.41 0.193 5535
 5537 3 33.75 47.6 -26.43 0.149 5536
 5538 3 33.69 47.67 -26.52 0.157 5537
 5539 3 33.68 47.85 -26.54 0.106 5538
 5540 3 33.64 48.02 -26.61 0.109 5539
 5541 3 33.57 48.14 -26.75 0.149 5540
 5542 3 33.56 48.29 -26.91 0.133 5541
 5543 3 33.58 48.49 -27.05 0.137 5542
 5544 3 33.65 48.71 -27.05 0.091 5543
 5545 3 33.61 48.92 -27.07 0.117 5544
 5546 3 33.56 49.09 -27.09 0.12 5545
 5547 3 33.56 49.21 -27.2 0.128 5546
 5548 3 33.51 49.35 -27.3 0.202 5547
 5549 3 33.43 49.49 -27.02 0.117 5548
 5550 3 33.39 49.59 -27.02 0.000125 5549
 5551 3 33.47 49.46 -27.47 0.135 5548
 5552 3 33.43 49.61 -27.45 0.139 5551
 5553 3 33.35 49.72 -27.38 0.157 5552
 5554 3 33.29 49.84 -27.27 0.178 5553
 5555 3 33.39 50.07 -27.48 0.1 5554
 5556 3 33.35 50.2 -27.63 0.121 5555
 5557 3 33.36 50.35 -27.7 0.125 5556
 5558 3 33.36 50.5 -27.77 0.153 5557
 5559 3 33.44 50.81 -27.66 0.109 5558
 5560 3 33.47 50.96 -27.64 0.084 5559
 5561 3 33.39 51.03 -27.66 0.073 5560
 5562 3 33.28 51.06 -27.72 0.08 5561
 5563 3 33.07 51.14 -27.77 0.07 5562
 5564 3 32.93 51.17 -27.86 0.084 5563
 5565 3 32.79 51.18 -27.95 0.099 5564
 5566 3 32.64 51.18 -28.04 0.109 5565
 5567 3 32.47 51.21 -28.11 0.069 5566
 5568 3 33.43 46.99 -26.34 0.093 5536
 5569 3 33.33 46.85 -26.3 0.073 5568
 5570 3 33.24 46.75 -26.2 0.115 5569
 5571 3 33.18 46.61 -26.04 0.119 5570
 5572 3 33.04 46.42 -26.02 0.112 5571
 5573 3 33.82 46.07 -26.5 0.484 5534
 5574 3 33.78 45.86 -26.45 0.443 5573
 5575 3 33.83 45.6 -26.41 0.365 5574
 5576 3 34.03 45.29 -26.3 0.166 5575
 5577 3 34.06 45.18 -26.13 0.126 5576
 5578 3 34.19 45.14 -25.93 0.099 5577
 5579 3 34.29 45.03 -25.82 0.084 5578
 5580 3 34.47 44.92 -25.75 0.101 5579
 5581 3 34.54 44.85 -25.64 0.098 5580
 5582 3 34.61 44.82 -25.5 0.133 5581
 5583 3 34.58 44.9 -25.36 0.178 5582
 5584 3 34.54 44.97 -25.2 0.148 5583
 5585 3 34.54 45.07 -25 0.114 5584
 5586 3 34.61 45.06 -24.84 0.146 5585
 5587 3 34.53 45 -24.64 0.127 5586
 5588 3 34.4 45.03 -24.52 0.086 5587
 5589 3 33.64 45.77 -26.32 0.19 5575
 5590 3 33.51 45.72 -26.23 0.152 5589
 5591 3 33.43 45.89 -26 0.09 5590
 5592 3 33.32 45.85 -25.95 0.111 5591
 5593 3 33.29 45.82 -25.84 0.175 5592
 5594 3 33.26 46 -25.75 0.085 5593
 5595 3 33.1 46.14 -25.64 0.118 5594
 5596 3 33.07 46.32 -25.54 0.103 5595
 5597 3 33.01 46.39 -25.41 0.098 5596
 5598 3 32.99 46.5 -25.29 0.127 5597
 5599 3 33.07 46.6 -25.16 0.13 5598
 5600 3 33.21 46.72 -25.05 0.143 5599
 5601 3 33.29 46.81 -25.04 0.181 5600
 5602 3 33.31 46.85 -24.79 0.084 5601
 5603 3 33.22 46.92 -24.75 0.086 5602
 5604 3 33.18 46.96 -24.64 0.126 5603
 5605 3 33.17 47.11 -24.59 0.09 5604
 5606 3 33.18 45.61 -25.77 0.125 5593
 5607 3 33.1 45.47 -25.73 0.133 5606
 5608 3 33.07 45.39 -25.66 0.132 5607
 5609 3 32.96 45.28 -25.66 0.126 5608
 5610 3 32.83 45.1 -25.75 0.111 5609
 5611 3 32.86 45.11 -25.93 0.066 5610
 5612 3 32.86 45.04 -26.02 0.088 5611
 5613 3 32.87 45.02 -26.2 0.11 5612
 5614 3 32.65 45.07 -25.63 0.066 5610
 5615 3 32.46 44.97 -25.59 0.099 5614
 5616 3 32.32 44.89 -25.64 0.106 5615
 5617 3 32.21 44.75 -25.61 0.092 5616
 5618 3 32.21 44.64 -25.5 0.101 5617
 5619 3 32.24 44.46 -25.52 0.000125 5618
 5620 3 33.44 45.64 -26.22 0.131 5619
 5621 3 33.61 45.5 -26.18 0.093 5620
 5622 3 33.57 45.39 -26.11 0.136 5621
 5623 3 33.47 45.6 -26.09 0.07 5590
 5624 3 35.14 47.85 -28.25 0.113 5519
 5625 3 35.22 47.96 -28.16 0.068 5624
 5626 3 35.24 48 -28.04 0.058 5625
 5627 3 35.25 48.02 -27.91 0.083 5626
 5628 3 35.36 48.03 -27.79 0.092 5627
 5629 3 35.43 48.14 -27.66 0.086 5628
 5630 3 35.54 48.22 -27.48 0.073 5629
 5631 3 35.6 48.29 -27.34 0.08 5630
 5632 3 35.65 48.38 -27.22 0.106 5631
 5633 3 35.67 48.5 -27.11 0.098 5632
 5634 3 35.72 48.57 -27 0.076 5633
 5635 3 35.72 48.72 -27 0.075 5634
 5636 3 35.75 48.84 -27 0.076 5635
 5637 3 35.78 49.04 -26.93 0.085 5636
 5638 3 35.82 49.17 -26.95 0.09 5637
 5639 3 35.9 49.39 -26.88 0.099 5638
 5640 3 35.93 49.57 -26.82 0.11 5639
 5641 3 36 49.71 -26.77 0.142 5640
 5642 3 36.11 49.82 -26.66 0.108 5641
 5643 3 36.25 49.89 -26.54 0.131 5642
 5644 3 36.35 50.21 -26.52 0.076 5643
 5645 3 36.37 50.36 -26.57 0.117 5644
 5646 3 36.43 50.53 -26.66 0.139 5645
 5647 3 36.47 50.71 -26.73 0.124 5646
 5648 3 36.36 50.92 -26.8 0.106 5647
 5649 3 36.39 51.14 -26.84 0.075 5648
 5650 3 36.43 51.22 -26.93 0.095 5649
 5651 3 36.44 51.35 -27.02 0.11 5650
 5652 3 36.5 51.34 -27.14 0.000125 5651
 5653 3 35.64 47.34 -29.55 0.086 5492
 5654 3 35.75 47.39 -29.45 0.084 5653
 5655 3 35.89 47.4 -29.45 0.103 5654
 5656 3 36 47.38 -29.45 0.044 5655
 5657 3 36.14 47.35 -29.43 0.094 5656
 5658 3 36.29 47.18 -29.32 0.091 5657
 5659 3 36.37 47.17 -29.22 0.096 5658
 5660 3 36.47 47.11 -29.11 0.117 5659
 5661 3 36.57 47.04 -29.09 0.111 5660
 5662 3 36.64 46.97 -28.95 0.137 5661
 5663 3 36.67 46.86 -28.91 0.152 5662
 5664 3 36.82 46.72 -29.04 0.139 5663
 5665 3 37 46.75 -29.09 0.105 5664
 5666 3 37.18 46.77 -29.16 0.114 5665
 5667 3 37.31 46.74 -29.23 0.132 5666
 5668 3 37.47 46.75 -29.3 0.086 5667
 5669 3 37.64 46.85 -29.38 0.113 5668
 5670 3 37.78 46.96 -29.47 0.096 5669
 5671 3 35.51 49.59 -30.66 0.103 5477
 5672 3 35.43 49.65 -30.64 0.12 5671
 5673 3 35.36 49.71 -30.54 0.134 5672
 5674 3 36.57 56 -33.19 0.19 4912
 5675 3 36.55 56.18 -33.17 0.196 5674
 5676 3 36.49 56.34 -33.17 0.15 5675
 5677 3 36.48 56.5 -33.18 0.131 5676
 5678 3 36.43 56.64 -33.15 0.134 5677
 5679 3 36.38 56.9 -33.1 0.16 5678
 5680 3 36.28 57.14 -33 0.162 5679
 5681 3 36.24 57.34 -32.94 0.167 5680
 5682 3 36.18 57.52 -32.89 0.178 5681
 5683 3 36.17 57.77 -32.85 0.175 5682
 5684 3 36.11 58.02 -32.76 0.099 5683
 5685 3 36.2 58.17 -32.72 0.139 5684
 5686 3 36.28 58.29 -32.68 0.153 5685
 5687 3 36.23 58.49 -32.62 0.159 5686
 5688 3 36.2 58.7 -32.57 0.152 5687
 5689 3 36.18 58.82 -32.49 0.156 5688
 5690 3 36.2 58.96 -32.37 0.171 5689
 5691 3 36.21 59.18 -32.31 0.146 5690
 5692 3 36.18 59.27 -32.19 0.23 5691
 5693 3 36.31 59.67 -32.14 0.206 5692
 5694 3 36.49 59.82 -32.11 0.154 5693
 5695 3 36.57 59.89 -32.12 0.131 5694
 5696 3 36.68 60.04 -32.12 0.181 5695
 5697 3 36.78 60.17 -32.11 0.159 5696
 5698 3 36.86 60.35 -32.14 0.153 5697
 5699 3 36.89 60.49 -32.17 0.169 5698
 5700 3 36.91 60.67 -32.15 0.149 5699
 5701 3 37.05 60.85 -32.18 0.169 5700
 5702 3 37.13 61 -32.21 0.136 5701
 5703 3 37.18 61.21 -32.12 0.154 5702
 5704 3 37.25 61.35 -32.07 0.162 5703
 5705 3 37.42 61.57 -31.99 0.127 5704
 5706 3 37.5 61.77 -31.91 0.116 5705
 5707 3 37.6 61.96 -31.91 0.189 5706
 5708 3 37.74 62.03 -31.91 0.234 5707
 5709 3 37.96 62.24 -31.79 0.212 5708
 5710 3 38.13 62.39 -31.77 0.164 5709
 5711 3 38.3 62.54 -31.75 0.178 5710
 5712 3 38.42 62.75 -31.73 0.149 5711
 5713 3 38.52 62.92 -31.7 0.155 5712
 5714 3 38.56 63.11 -31.67 0.156 5713
 5715 3 38.57 63.22 -31.72 0.174 5714
 5716 3 38.67 63.34 -31.71 0.191 5715
 5717 3 38.63 63.45 -31.67 0.25 5716
 5718 3 38.74 63.6 -31.69 0.255 5717
 5719 3 38.81 63.75 -31.76 0.277 5718
 5720 3 38.82 63.93 -31.85 0.277 5719
 5721 3 38.95 64.15 -31.87 0.284 5720
 5722 3 39.02 64.31 -31.92 0.3 5721
 5723 3 39.05 64.46 -31.9 0.291 5722
 5724 3 39.3 64.7 -31.87 0.191 5723
 5725 3 39.53 64.82 -31.9 0.142 5724
 5726 3 39.63 65.06 -31.9 0.145 5725
 5727 3 39.71 65.17 -31.96 0.134 5726
 5728 3 39.71 65.29 -32.03 0.164 5727
 5729 3 39.84 65.43 -32.07 0.132 5728
 5730 3 39.88 65.57 -32.13 0.223 5729
 5731 3 39.88 65.7 -32.2 0.294 5730
 5732 3 39.92 65.76 -32.28 0.368 5731
 5733 3 39.99 65.9 -32.36 0.421 5732
 5734 3 39.96 66.01 -32.46 0.398 5733
 5735 3 39.93 66.06 -32.55 0.396 5734
 5736 3 39.55 65.51 -32.91 0.056 5735
 5737 3 39.59 65.37 -32.92 0.104 5736
 5738 3 39.7 65.29 -32.92 0.059 5737
 5739 3 40.14 66.31 -32.38 0.142 5735
 5740 3 40.53 66.81 -32.21 0.121 5739
 5741 3 40.6 66.95 -32.25 0.094 5740
 5742 3 40.66 67.12 -32.27 0.139 5741
 5743 3 40.73 67.31 -32.32 0.157 5742
 5744 3 40.78 67.42 -32.35 0.136 5743
 5745 3 40.81 67.45 -32.46 0.122 5744
 5746 3 40.82 67.68 -32.43 0.191 5745
 5747 3 40.88 67.84 -32.42 0.181 5746
 5748 3 40.88 68.04 -32.39 0.131 5747
 5749 3 40.91 68.18 -32.48 0.199 5748
 5750 3 40.92 68.31 -32.52 0.186 5749
 5751 3 41.1 68.4 -32.43 0.115 5750
 5752 3 41.06 68.65 -32.3 0.122 5751
 5753 3 41.07 68.79 -32.27 0.104 5752
 5754 3 41.13 68.96 -32.23 0.131 5753
 5755 3 41.21 69.12 -32.16 0.12 5754
 5756 3 41.28 69.26 -32.1 0.107 5755
 5757 3 41.34 69.4 -32.03 0.136 5756
 5758 3 41.36 69.59 -32.02 0.144 5757
 5759 3 41.48 69.73 -31.96 0.175 5758
 5760 3 41.57 69.98 -31.9 0.179 5759
 5761 3 41.64 70.23 -31.81 0.154 5760
 5762 3 41.66 70.42 -31.69 0.15 5761
 5763 3 41.7 70.56 -31.62 0.163 5762
 5764 3 41.69 70.7 -31.56 0.204 5763
 5765 3 41.77 70.84 -31.49 0.237 5764
 5766 3 41.76 71.14 -31.65 0.126 5765
 5767 3 41.77 71.28 -31.58 0.12 5766
 5768 3 41.77 71.43 -31.51 0.108 5767
 5769 3 41.8 71.62 -31.47 0.13 5768
 5770 3 41.97 71.79 -31.42 0.178 5769
 5771 3 42.09 71.96 -31.4 0.211 5770
 5772 3 42.17 72.15 -31.31 0.238 5771
 5773 3 42.22 72.21 -31.17 0.287 5772
 5774 3 42.37 72.26 -31.08 0.365 5773
 5775 3 42.45 72.37 -30.99 0.356 5774
 5776 3 42.63 72.45 -30.92 0.337 5775
 5777 3 42.7 72.59 -30.79 0.337 5776
 5778 3 42.74 72.76 -30.74 0.347 5777
 5779 3 42.76 72.98 -30.74 0.324 5778
 5780 3 42.8 73.12 -30.6 0.259 5779
 5781 3 42.87 73.21 -30.42 0.244 5780
 5782 3 42.98 73.23 -30.08 0.138 5781
 5783 3 43.08 73.23 -29.83 0.138 5782
 5784 3 43.15 73.26 -29.63 0.127 5783
 5785 3 43.27 73.46 -29.51 0.105 5784
 5786 3 43.3 73.58 -29.42 0.087 5785
 5787 3 43.31 73.79 -29.28 0.091 5786
 5788 3 43.41 73.9 -29.24 0.114 5787
 5789 3 43.48 73.91 -29.12 0.153 5788
 5790 3 43.59 74.07 -29.12 0.159 5789
 5791 3 43.59 74.19 -29.01 0.119 5790
 5792 3 43.62 74.33 -28.99 0.091 5791
 5793 3 43.73 74.43 -29.04 0.074 5792
 5794 3 41.97 70.59 -31.19 0.094 5765
 5795 3 42.09 70.53 -31.12 0.103 5794
 5796 3 42.2 70.4 -31.06 0.091 5795
 5797 3 42.27 70.29 -30.99 0.000125 5796
 5798 3 40.24 66.45 -32.28 0.142 5739
 5799 3 39.66 65.79 -32.99 0.125 5798
 5800 3 39.61 65.87 -33.1 0.165 5799
 5801 3 39.46 65.81 -33.13 0.154 5800
 5802 3 39.2 65.89 -33.21 0.124 5801
 5803 3 39.07 65.84 -33.39 0.113 5802
 5804 3 39.06 65.79 -33.55 0.101 5803
 5805 3 40.35 66.59 -32.21 0.142 5798
 5806 3 37.53 61.89 -32.22 0.114 5708
 5807 3 37.46 61.9 -32.36 0.115 5806
 5808 3 37.46 61.96 -32.5 0.128 5807
 5809 3 37.43 62.06 -32.58 0.135 5808
 5810 3 37.42 62.17 -32.57 0.043 5809
 5811 3 37.58 54.13 -32.78 0.185 4910
 5812 3 37.75 54.15 -32.86 0.169 5811
 5813 3 37.93 54.13 -33 0.187 5812
 5814 3 38.01 54.1 -33.11 0.172 5813
 5815 3 38.14 54.21 -33.22 0.187 5814
 5816 3 38.25 54.35 -33.26 0.195 5815
 5817 3 38.39 54.56 -33.25 0.208 5816
 5818 3 38.47 54.64 -33.35 0.202 5817
 5819 3 38.6 54.77 -33.42 0.189 5818
 5820 3 38.68 54.89 -33.5 0.157 5819
 5821 3 38.77 55 -33.56 0.199 5820
 5822 3 38.88 55.09 -33.57 0.225 5821
 5823 3 38.81 55.06 -33.82 0.164 5822
 5824 3 38.89 55.11 -33.93 0.156 5823
 5825 3 38.95 55.15 -34.07 0.153 5824
 5826 3 39 55.17 -34.17 0.182 5825
 5827 3 39.09 55.25 -34.24 0.188 5826
 5828 3 39.13 55.32 -34.35 0.203 5827
 5829 3 39.24 55.28 -34.45 0.196 5828
 5830 3 39.34 55.34 -34.55 0.176 5829
 5831 3 39.42 55.39 -34.6 0.152 5830
 5832 3 39.56 55.47 -34.64 0.187 5831
 5833 3 39.68 55.49 -34.71 0.177 5832
 5834 3 39.86 55.47 -34.81 0.188 5833
 5835 3 39.93 55.49 -34.96 0.214 5834
 5836 3 40.06 55.42 -35.06 0.179 5835
 5837 3 40.28 55.42 -35.14 0.153 5836
 5838 3 40.39 55.42 -35.23 0.165 5837
 5839 3 40.45 55.4 -35.34 0.194 5838
 5840 3 40.64 55.35 -35.42 0.176 5839
 5841 3 40.67 55.42 -35.52 0.247 5840
 5842 3 40.91 55.45 -35.59 0.305 5841
 5843 3 41 55.52 -35.67 0.366 5842
 5844 3 41.11 55.43 -35.71 0.422 5843
 5845 3 41.43 56.17 -35.71 0.215 5844
 5846 3 41.52 56.32 -35.74 0.208 5845
 5847 3 41.59 56.61 -35.75 0.184 5846
 5848 3 41.67 56.92 -35.81 0.213 5847
 5849 3 41.75 57.14 -35.81 0.201 5848
 5850 3 41.84 57.32 -35.85 0.245 5849
 5851 3 41.96 57.5 -35.92 0.262 5850
 5852 3 42.02 57.67 -35.99 0.235 5851
 5853 3 42.1 57.81 -36 0.251 5852
 5854 3 42.49 57.9 -36.03 0.145 5853
 5855 3 42.63 57.99 -36.05 0.193 5854
 5856 3 42.81 58.07 -36.02 0.171 5855
 5857 3 42.99 58.04 -36 0.151 5856
 5858 3 43.18 58.03 -35.99 0.175 5857
 5859 3 43.36 58.01 -35.98 0.174 5858
 5860 3 43.49 58 -36.06 0.172 5859
 5861 3 43.77 57.96 -36.1 0.156 5860
 5862 3 43.95 57.87 -36.17 0.168 5861
 5863 3 44.05 57.86 -36.32 0.167 5862
 5864 3 44.11 57.83 -36.45 0.123 5863
 5865 3 44.32 57.9 -36.49 0.142 5864
 5866 3 44.49 57.94 -36.56 0.165 5865
 5867 3 44.63 57.94 -36.63 0.181 5866
 5868 3 44.78 57.96 -36.68 0.183 5867
 5869 3 44.88 57.91 -36.73 0.258 5868
 5870 3 45.03 58.14 -36.85 0.309 5869
 5871 3 45.1 58.26 -36.89 0.331 5870
 5872 3 45.34 58.26 -36.92 0.381 5871
 5873 3 45.49 58.16 -37.03 0.44 5872
 5874 3 45.55 58.22 -37.1 0.489 5873
 5875 3 45.63 58.15 -37.28 0.489 5874
 5876 3 45.67 58.15 -37.42 0.462 5875
 5877 3 45.71 58.11 -37.55 0.417 5876
 5878 3 46.24 57.93 -37.36 0.206 5877
 5879 3 46.17 57.86 -37.67 0.15 5878
 5880 3 46.21 57.76 -37.86 0.147 5879
 5881 3 46.31 57.72 -37.97 0.128 5880
 5882 3 46.39 57.72 -38.11 0.096 5881
 5883 3 46.53 57.75 -38.24 0.137 5882
 5884 3 46.56 57.82 -38.31 0.179 5883
 5885 3 46.53 57.6 -38.56 0.142 5884
 5886 3 46.56 57.61 -38.68 0.157 5885
 5887 3 46.63 57.72 -38.85 0.083 5886
 5888 3 46.77 57.8 -38.93 0.062 5887
 5889 3 46.85 57.87 -39.06 0.05 5888
 5890 3 46.88 57.87 -39.19 0.102 5889
 5891 3 46.96 57.82 -39.32 0.128 5890
 5892 3 47.02 57.79 -39.46 0.129 5891
 5893 3 46.91 57.97 -39.6 0.063 5892
 5894 3 46.88 58.01 -39.69 0.067 5893
 5895 3 46.82 58.08 -39.82 0.068 5894
 5896 3 46.71 57.97 -38.21 0.138 5884
 5897 3 46.92 58.11 -38.15 0.08 5896
 5898 3 47 58.21 -38.21 0.138 5897
 5899 3 47.13 58.14 -38.22 0.153 5898
 5900 3 47.28 57.98 -38.32 0.084 5899
 5901 3 47.36 57.83 -38.35 0.094 5900
 5902 3 47.49 57.72 -38.36 0.096 5901
 5903 3 47.66 57.64 -38.37 0.101 5902
 5904 3 47.81 57.65 -38.39 0.12 5903
 5905 3 47.95 57.64 -38.43 0.082 5904
 5906 3 46.38 57.96 -37.19 0.144 5878
 5907 3 44.82 57.44 -36.7 0.082 5869
 5908 3 44.93 57.3 -36.6 0.119 5907
 5909 3 44.89 57.19 -36.49 0.128 5908
 5910 3 44.81 57.04 -36.39 0.131 5909
 5911 3 44.77 56.86 -36.25 0.111 5910
 5912 3 44.75 56.76 -36.13 0.114 5911
 5913 3 44.81 56.65 -35.92 0.127 5912
 5914 3 44.84 56.47 -35.84 0.099 5913
 5915 3 41.24 54.93 -35.71 0.437 5844
 5916 3 41.36 54.79 -35.74 0.482 5915
 5917 3 41.39 54.63 -35.81 0.445 5916
 5918 3 41.38 54.53 -36 0.393 5917
 5919 3 41.42 54.4 -36.1 0.408 5918
 5920 3 41.42 54.21 -36.21 0.447 5919
 5921 3 41.45 54.02 -36.31 0.449 5920
 5922 3 41.41 53.89 -36.45 0.409 5921
 5923 3 41.24 53.78 -36.61 0.397 5922
 5924 3 41.23 53.71 -36.71 0.43 5923
 5925 3 41.63 53.39 -36.48 0.178 5924
 5926 3 41.73 53.13 -36.5 0.128 5925
 5927 3 41.75 52.96 -36.52 0.131 5926
 5928 3 41.8 52.82 -36.52 0.135 5927
 5929 3 41.86 52.65 -36.55 0.131 5928
 5930 3 42.03 52.42 -36.59 0.148 5929
 5931 3 42.07 52.28 -36.67 0.13 5930
 5932 3 42.06 52.11 -36.78 0.152 5931
 5933 3 42.13 51.92 -36.88 0.157 5932
 5934 3 42.2 51.75 -36.99 0.164 5933
 5935 3 42.28 51.57 -37.05 0.139 5934
 5936 3 42.36 51.38 -37.03 0.147 5935
 5937 3 42.47 51.25 -37.05 0.144 5936
 5938 3 42.56 51.06 -37.06 0.132 5937
 5939 3 42.61 50.96 -37.09 0.138 5938
 5940 3 42.72 50.88 -37.1 0.117 5939
 5941 3 42.72 50.78 -37.03 0.127 5940
 5942 3 42.72 50.53 -37.09 0.096 5941
 5943 3 42.73 50.36 -37.06 0.101 5942
 5944 3 42.7 50.22 -37.13 0.097 5943
 5945 3 42.73 50.06 -37.17 0.097 5944
 5946 3 42.76 49.93 -37.2 0.077 5945
 5947 3 42.79 49.71 -37.31 0.128 5946
 5948 3 42.86 49.5 -37.42 0.165 5947
 5949 3 42.93 49.23 -37.53 0.116 5948
 5950 3 43.01 49.01 -37.5 0.148 5949
 5951 3 43.08 48.86 -37.53 0.16 5950
 5952 3 43.09 48.69 -37.66 0.166 5951
 5953 3 43.23 48.44 -37.81 0.143 5952
 5954 3 43.37 48.26 -37.85 0.147 5953
 5955 3 43.48 48.05 -37.81 0.108 5954
 5956 3 43.62 47.96 -37.81 0.116 5955
 5957 3 43.69 47.85 -37.78 0.141 5956
 5958 3 43.77 47.71 -37.75 0.14 5957
 5959 3 43.86 47.53 -37.78 0.145 5958
 5960 3 43.88 47.35 -37.75 0.17 5959
 5961 3 44.01 47.19 -37.68 0.147 5960
 5962 3 44.22 47.08 -37.63 0.108 5961
 5963 3 44.3 46.97 -37.6 0.129 5962
 5964 3 44.43 46.9 -37.6 0.104 5963
 5965 3 44.51 46.71 -37.6 0.132 5964
 5966 3 44.58 46.54 -37.6 0.136 5965
 5967 3 44.72 46.43 -37.6 0.169 5966
 5968 3 44.9 46.33 -37.73 0.206 5967
 5969 3 45.05 46.22 -37.85 0.189 5968
 5970 3 45.19 46.14 -37.98 0.161 5969
 5971 3 45.32 46.07 -38.1 0.17 5970
 5972 3 45.4 45.94 -38.17 0.203 5971
 5973 3 45.61 45.8 -38.17 0.171 5972
 5974 3 45.73 45.79 -38.11 0.131 5973
 5975 3 45.86 45.72 -38.18 0.121 5974
 5976 3 45.98 45.58 -38.22 0.179 5975
 5977 3 46.12 45.44 -38.25 0.191 5976
 5978 3 46.25 45.4 -38.22 0.212 5977
 5979 3 46.37 45.25 -38.33 0.234 5978
 5980 3 46.55 45.18 -38.43 0.222 5979
 5981 3 46.76 45.19 -38.53 0.231 5980
 5982 3 46.93 45.19 -38.57 0.273 5981
 5983 3 47.08 45.19 -38.57 0.289 5982
 5984 3 47.2 45.08 -38.65 0.301 5983
 5985 3 47.37 45.08 -38.74 0.333 5984
 5986 3 47.52 45.04 -38.72 0.384 5985
 5987 3 47.65 44.96 -38.72 0.401 5986
 5988 3 47.8 44.98 -38.76 0.415 5987
 5989 3 47.94 45.04 -38.74 0.414 5988
 5990 3 48.12 45.07 -38.65 0.455 5989
 5991 3 48.26 44.36 -38.89 0.106 5990
 5992 3 48.33 44.14 -39 0.115 5991
 5993 3 48.34 43.89 -39.1 0.095 5992
 5994 3 48.37 43.75 -39.11 0.113 5993
 5995 3 48.41 43.6 -39.11 0.059 5994
 5996 3 48.44 43.47 -39.14 0.051 5995
 5997 3 48.44 43.36 -39.17 0.108 5996
 5998 3 48.51 43.26 -39.22 0.134 5997
 5999 3 48.73 43.26 -39.22 0.123 5998
 6000 3 48.9 43.32 -39.25 0.049 5999
 6001 3 48.95 43.22 -39.36 0.084 6000
 6002 3 48.94 43.11 -39.43 0.099 6001
 6003 3 48.19 45.29 -38.61 0.356 5990
 6004 3 48.23 45.85 -38.47 0.106 6003
 6005 3 48.37 45.94 -38.43 0.042 6004
 6006 3 48.51 46.03 -38.44 0.069 6005
 6007 3 48.59 46.03 -38.36 0.092 6006
 6008 3 48.62 46.19 -38.32 0.079 6007
 6009 3 48.63 46.3 -38.22 0.098 6008
 6010 3 48.62 46.4 -38.17 0.082 6009
 6011 3 45.25 45.87 -38.42 0.095 5972
 6012 3 45.22 45.69 -38.49 0.036 6011
 6013 3 45.26 45.6 -38.59 0.075 6012
 6014 3 45.26 45.51 -38.64 0.129 6013
 6015 3 45.33 45.33 -38.6 0.102 6014
 6016 3 45.3 45.16 -38.63 0.075 6015
 6017 3 45.47 44.97 -38.56 0.057 6016
 6018 3 45.52 44.83 -38.48 0.141 6017
 6019 3 45.58 44.79 -38.38 0.166 6018
 6020 3 45.62 44.69 -38.31 0.144 6019
 6021 3 45.5 44.5 -38.27 0.073 6020
 6022 3 45.47 44.41 -38.21 0.089 6021
 6023 3 45.43 44.32 -38.17 0.099 6022
 6024 3 45.4 44.18 -38.16 0.000125 6023
 6025 3 35.18 58.09 -28.88 0.089 4289
 6026 3 35.31 58.17 -28.77 0.071 6025
 6027 3 35.43 58.25 -28.7 0.083 6026
 6028 3 35.54 58.36 -28.59 0.084 6027
 6029 3 35.64 58.47 -28.54 0.108 6028
 6030 3 35.69 58.67 -28.48 0.072 6029
 6031 3 35.75 58.82 -28.41 0.083 6030
 6032 3 32.69 58.75 -26.52 0.735 4271
 6033 3 32.81 58.71 -26.39 0.665 6032
 6034 3 32.85 58.67 -26.3 0.594 6033
 6035 3 32.8 58.52 -26.25 0.487 6034
 6036 3 32.88 58.39 -26.2 0.379 6035
 6037 3 32.93 58.28 -26.16 0.324 6036
 6038 3 33.03 58.24 -26.07 0.269 6037
 6039 3 33.1 58.14 -25.95 0.244 6038
 6040 3 33.16 58.04 -25.84 0.246 6039
 6041 3 33.24 57.97 -25.7 0.253 6040
 6042 3 33.21 57.78 -25.64 0.229 6041
 6043 3 33.24 57.64 -25.57 0.236 6042
 6044 3 33.21 57.46 -25.54 0.223 6043
 6045 3 33.23 57.34 -25.5 0.228 6044
 6046 3 33.21 57.17 -25.47 0.241 6045
 6047 3 33.28 56.95 -25.43 0.239 6046
 6048 3 33.24 56.82 -25.39 0.222 6047
 6049 3 33.21 56.71 -25.29 0.235 6048
 6050 3 33.21 56.57 -25.27 0.232 6049
 6051 3 33.17 56.49 -25.16 0.229 6050
 6052 3 33.1 56.35 -25.13 0.21 6051
 6053 3 33.03 56.25 -25.04 0.206 6052
 6054 3 32.96 56.14 -24.95 0.2 6053
 6055 3 32.81 56.07 -24.73 0.244 6054
 6056 3 32.53 56.24 -24.63 0.142 6055
 6057 3 32.46 56.45 -24.57 0.106 6056
 6058 3 32.42 56.56 -24.52 0.126 6057
 6059 3 32.39 56.78 -24.52 0.081 6058
 6060 3 32.28 56.85 -24.41 0.108 6059
 6061 3 32.23 56.9 -24.32 0.149 6060
 6062 3 32.14 57.11 -24.3 0.087 6061
 6063 3 32 57.21 -24.29 0.086 6062
 6064 3 31.88 57.28 -24.36 0.102 6063
 6065 3 31.72 57.4 -24.41 0.096 6064
 6066 3 32.8 55.93 -24.64 0.258 6055
 6067 3 32.85 55.79 -24.48 0.263 6066
 6068 3 32.71 55.61 -24.14 0.312 6067
 6069 3 32.56 55.5 -24.16 0.269 6068
 6070 3 32.46 55.35 -24.16 0.239 6069
 6071 3 32.39 55.2 -24.11 0.214 6070
 6072 3 32.31 55.02 -24.09 0.224 6071
 6073 3 32.23 54.96 -23.91 0.251 6072
 6074 3 31.72 54.38 -23.27 0.864 6073
 6075 3 31.31 54.02 -22.72 0.6 6074
 6076 3 31.24 53.81 -22.43 0.555 6075
 6077 3 31.19 53.64 -22.14 0.388 6076
 6078 3 31.26 53.57 -21.97 0.371 6077
 6079 3 31.21 53.56 -21.86 0.397 6078
 6080 3 31.13 53.36 -21.61 0.328 6079
 6081 3 31.04 53.25 -21.41 0.338 6080
 6082 3 30.85 53.13 -21.25 0.338 6081
 6083 3 30.79 53.06 -21.16 0.373 6082
 6084 3 30.71 52.93 -21.13 0.41 6083
 6085 3 30.79 52.28 -21.43 0.137 6084
 6086 3 30.9 52.13 -21.38 0.135 6085
 6087 3 31.06 52.02 -21.39 0.058 6086
 6088 3 31.15 51.97 -21.54 0.073 6087
 6089 3 31.19 51.9 -21.68 0.157 6088
 6090 3 31.26 51.89 -21.77 0.158 6089
 6091 3 31.49 51.99 -21.61 0.127 6090
 6092 3 31.63 52.07 -21.61 0.139 6091
 6093 3 31.76 52.13 -21.73 0.117 6092
 6094 3 31.87 52.21 -21.86 0.108 6093
 6095 3 31.92 52.28 -22.09 0.129 6094
 6096 3 31.96 52.28 -22.27 0.075 6095
 6097 3 32.03 52.32 -22.34 0.095 6096
 6098 3 32.16 52.43 -22.22 0.13 6097
 6099 3 32.27 52.42 -22.2 0.162 6098
 6100 3 32.31 52.63 -21.98 0.07 6099
 6101 3 32.41 52.78 -21.93 0.103 6100
 6102 3 32.5 52.88 -21.86 0.000125 6101
 6103 3 32.39 52.29 -22.25 0.175 6099
 6104 3 32.49 52.34 -22.25 0.228 6103
 6105 3 32.64 51.97 -22.25 0.104 6104
 6106 3 32.74 51.89 -22.25 0.093 6105
 6107 3 32.88 51.85 -22.29 0.108 6106
 6108 3 33.06 51.82 -22.39 0.119 6107
 6109 3 33.16 51.85 -22.41 0.125 6108
 6110 3 33.18 51.85 -22.54 0.000125 6109
 6111 3 32.59 52.49 -22.13 0.131 6104
 6112 3 30.71 53 -20.95 0.29 6084
 6113 3 30.35 53.18 -21.64 0.115 6112
 6114 3 30.24 53.18 -21.84 0.133 6113
 6115 3 30.12 53.21 -21.95 0.124 6114
 6116 3 30.01 53.25 -21.98 0.12 6115
 6117 3 29.83 53.32 -22.07 0.111 6116
 6118 3 29.69 53.39 -22.2 0.091 6117
 6119 3 29.51 53.57 -22.39 0.111 6118
 6120 3 29.38 53.71 -22.41 0.118 6119
 6121 3 29.22 53.77 -22.41 0.1 6120
 6122 3 29.04 53.85 -22.34 0.092 6121
 6123 3 28.88 53.97 -22.36 0.074 6122
 6124 3 28.74 53.97 -22.38 0.147 6123
 6125 3 28.63 54.03 -22.41 0.137 6124
 6126 3 28.51 54.07 -22.43 0.145 6125
 6127 3 28.33 54.06 -22.36 0.099 6126
 6128 3 28.28 54.14 -22.25 0.142 6127
 6129 3 28.15 54.26 -22.23 0.153 6128
 6130 3 28.12 54.42 -22.32 0.153 6129
 6131 3 28.19 54.63 -22.55 0.095 6130
 6132 3 28.22 54.77 -22.57 0.083 6131
 6133 3 28.15 54.88 -22.66 0.135 6132
 6134 3 28.13 54.95 -22.77 0.161 6133
 6135 3 28.06 54.81 -22.97 0.083 6134
 6136 3 28.21 55.21 -22.72 0.103 6134
 6137 3 28.28 55.29 -22.7 0.088 6136
 6138 3 28.44 55.42 -22.73 0.084 6137
 6139 3 28.51 55.52 -22.77 0.12 6138
 6140 3 28.56 55.63 -22.82 0.093 6139
 6141 3 29.65 53.09 -22.23 0.11 6118
 6142 3 29.56 53.03 -22.36 0.12 6141
 6143 3 29.37 53.02 -22.52 0.112 6142
 6144 3 29.22 52.97 -22.66 0.093 6143
 6145 3 29.08 52.9 -22.66 0.091 6144
 6146 3 29.03 52.72 -22.61 0.074 6145
 6147 3 28.94 52.6 -22.64 0.061 6146
 6148 3 28.78 52.5 -22.63 0.089 6147
 6149 3 28.69 52.4 -22.64 0.048 6148
 6150 3 28.63 52.25 -22.64 0.061 6149
 6151 3 28.56 52.13 -22.57 0.099 6150
 6152 3 28.51 51.96 -22.57 0.087 6151
 6153 3 28.38 51.92 -22.61 0.13 6152
 6154 3 28.21 51.92 -22.66 0.082 6153
 6155 3 28.08 51.85 -22.73 0.092 6154
 6156 3 27.85 51.87 -22.77 0.098 6155
 6157 3 27.74 51.84 -22.68 0.126 6156
 6158 3 27.62 51.88 -22.59 0.121 6157
 6159 3 27.47 51.87 -22.48 0.14 6158
 6160 3 27.44 52.08 -22.27 0.044 6159
 6161 3 27.4 52.2 -22.27 0.077 6160
 6162 3 27.28 52.38 -22.45 0.101 6161
 6163 3 27.22 52.49 -22.48 0.072 6162
 6164 3 30.69 53.1 -20.77 0.301 6112
 6165 3 30.61 53.1 -20.41 0.265 6164
 6166 3 30.57 53.11 -20.27 0.248 6165
 6167 3 30.64 53.09 -20 0.236 6166
 6168 3 30.57 53.1 -19.86 0.275 6167
 6169 3 30.54 53.1 -19.73 0.314 6168
 6170 3 30.5 53 -19.55 0.319 6169
 6171 3 30.5 53.02 -19.43 0.328 6170
 6172 3 30.09 52.7 -19.41 0.12 6171
 6173 3 30 52.6 -19.34 0.13 6172
 6174 3 29.88 52.5 -19.23 0.127 6173
 6175 3 29.75 52.39 -19.14 0.142 6174
 6176 3 29.57 52.36 -18.98 0.122 6175
 6177 3 29.5 52.35 -18.88 0.113 6176
 6178 3 29.41 52.32 -18.72 0.11 6177
 6179 3 29.34 52.28 -18.54 0.136 6178
 6180 3 29.25 52.24 -18.43 0.15 6179
 6181 3 29.18 52.24 -18.32 0.188 6180
 6182 3 29.05 52.25 -18.2 0.235 6181
 6183 3 29.07 52.28 -18.05 0.274 6182
 6184 3 29 52.15 -17.88 0.229 6183
 6185 3 28.89 51.89 -17.73 0.185 6184
 6186 3 28.95 52.16 -17.41 0.099 6185
 6187 3 28.93 52.2 -17.27 0.105 6186
 6188 3 28.86 52.38 -17.11 0.071 6187
 6189 3 28.84 52.48 -16.98 0.115 6188
 6190 3 28.88 52.6 -16.93 0.103 6189
 6191 3 28.89 52.84 -16.86 0.186 6190
 6192 3 28.89 53.16 -16.77 0.165 6191
 6193 3 29 53.28 -16.75 0.194 6192
 6194 3 29.11 53.4 -16.7 0.24 6193
 6195 3 29.29 53.24 -16.41 0.081 6194
 6196 3 29.36 53.14 -16.27 0.135 6195
 6197 3 29.34 53.07 -16.11 0.113 6196
 6198 3 29.32 53.06 -15.93 0.141 6197
 6199 3 29.18 53.59 -16.73 0.088 6194
 6200 3 29.23 53.57 -16.54 0.095 6199
 6201 3 29.29 53.64 -16.5 0.000125 6200
 6202 3 28.84 51.51 -17.61 0.13 6185
 6203 3 28.88 51.41 -17.47 0.107 6202
 6204 3 28.89 51.3 -17.34 0.167 6203
 6205 3 28.86 51.23 -17.2 0.189 6204
 6206 3 28.77 51.08 -17.13 0.185 6205
 6207 3 28.68 50.91 -17.07 0.205 6206
 6208 3 28.57 50.74 -16.93 0.183 6207
 6209 3 28.48 50.64 -16.88 0.188 6208
 6210 3 28.47 50.45 -16.95 0.138 6209
 6211 3 28.36 50.34 -16.89 0.196 6210
 6212 3 28.34 50.28 -16.79 0.24 6211
 6213 3 28.22 50.09 -16.91 0.216 6212
 6214 3 28.16 49.91 -16.93 0.301 6213
 6215 3 28.18 49.74 -16.89 0.347 6214
 6216 3 28.07 49.56 -16.97 0.427 6215
 6217 3 28.07 49.39 -16.93 0.473 6216
 6218 3 28.05 49.2 -16.95 0.539 6217
 6219 3 28.07 49.08 -16.86 0.578 6218
 6220 3 28.07 48.96 -16.77 0.545 6219
 6221 3 28.55 49.24 -16.07 0.119 6220
 6222 3 28.59 49.33 -15.95 0.117 6221
 6223 3 28.73 49.44 -15.81 0.091 6222
 6224 3 28.79 49.52 -15.78 0.132 6223
 6225 3 28.79 49.49 -15.47 0.109 6224
 6226 3 28.77 49.55 -15.3 0.074 6225
 6227 3 28.75 49.6 -15.19 0.12 6226
 6228 3 28.75 49.63 -15.02 0.155 6227
 6229 3 28.77 49.64 -14.81 0.189 6228
 6230 3 28.86 49.41 -14.65 0.151 6229
 6231 3 28.93 49.23 -14.49 0.073 6230
 6232 3 28.88 49.06 -14.38 0.109 6231
 6233 3 28.89 49.06 -14.2 0.117 6232
 6234 3 28.89 49.16 -14.04 0.139 6233
 6235 3 28.86 49.12 -13.89 0.13 6234
 6236 3 28.84 49.19 -13.8 0.128 6235
 6237 3 28.79 49.24 -13.68 0.178 6236
 6238 3 28.66 49.31 -13.64 0.117 6237
 6239 3 28.54 49.42 -13.58 0.107 6238
 6240 3 28.36 49.69 -13.7 0.103 6239
 6241 3 28.34 49.77 -13.82 0.116 6240
 6242 3 28.3 49.81 -13.91 0.102 6241
 6243 3 29.07 49.06 -13.45 0.116 6237
 6244 3 29.16 49.02 -13.21 0.12 6243
 6245 3 29.22 48.95 -13.04 0.102 6244
 6246 3 29.25 48.88 -12.86 0.084 6245
 6247 3 29.29 48.92 -12.7 0.095 6246
 6248 3 29.34 48.91 -12.49 0.121 6247
 6249 3 29.3 49.06 -12.53 0.000125 6248
 6250 3 27.98 48.81 -16.8 0.357 6220
 6251 3 27.95 48.7 -16.86 0.242 6250
 6252 3 27.91 48.55 -16.91 0.081 6251
 6253 3 27.86 48.41 -17.02 0.068 6252
 6254 3 27.72 48.33 -17.05 0.113 6253
 6255 3 27.59 48.2 -17.05 0.141 6254
 6256 3 27.52 48.1 -17.11 0.187 6255
 6257 3 27.48 47.99 -17.25 0.184 6256
 6258 3 27.43 47.87 -17.23 0.194 6257
 6259 3 27.61 47.62 -17.3 0.134 6258
 6260 3 27.59 47.52 -17.22 0.126 6259
 6261 3 27.54 47.41 -17.18 0.159 6260
 6262 3 27.32 47.3 -17.2 0.114 6261
 6263 3 27.25 47.05 -17.14 0.121 6262
 6264 3 27.14 46.91 -17.07 0.127 6263
 6265 3 27 46.78 -16.98 0.118 6264
 6266 3 26.95 46.64 -16.88 0.096 6265
 6267 3 27.68 47.31 -17.05 0.111 6261
 6268 3 27.72 47.2 -16.93 0.145 6267
 6269 3 27.73 47.09 -16.82 0.13 6268
 6270 3 27.77 46.96 -16.72 0.088 6269
 6271 3 27.73 46.81 -16.61 0.139 6270
 6272 3 27.68 46.73 -16.54 0.137 6271
 6273 3 27.13 47.83 -17.11 0.149 6258
 6274 3 26.95 47.78 -17.14 0.148 6273
 6275 3 26.84 47.56 -17.27 0.137 6274
 6276 3 26.91 47.59 -17.45 0.117 6275
 6277 3 27.09 47.59 -17.55 0.099 6276
 6278 3 27.23 47.66 -17.64 0.097 6277
 6279 3 27.34 47.71 -17.61 0.093 6278
 6280 3 28.34 50.42 -16.5 0.138 6212
 6281 3 28.34 50.45 -16.34 0.138 6280
 6282 3 28.39 50.45 -16.13 0.093 6281
 6283 3 28.41 50.41 -15.93 0.064 6282
 6284 3 28.41 50.37 -15.78 0.131 6283
 6285 3 28.41 50.27 -15.63 0.138 6284
 6286 3 28.47 50.33 -15.44 0.114 6285
 6287 3 28.5 50.31 -15.28 0.108 6286
 6288 3 28.54 50.38 -15.03 0.094 6287
 6289 3 28.57 50.41 -14.86 0.115 6288
 6290 3 28.68 50.51 -14.73 0.099 6289
 6291 3 28.73 50.58 -14.63 0.078 6290
 6292 3 28.34 50.73 -16.54 0.106 6209
 6293 3 28.29 50.74 -16.43 0.088 6292
 6294 3 30.7 53.1 -19.2 0.259 6171
 6295 3 30.77 53.07 -19 0.203 6294
 6296 3 30.82 53.06 -18.8 0.225 6295
 6297 3 30.86 53.02 -18.66 0.191 6296
 6298 3 30.95 53.07 -18.45 0.238 6297
 6299 3 31.02 53.04 -18.25 0.282 6298
 6300 3 31.09 53.11 -18.11 0.296 6299
 6301 3 31.07 53.1 -17.93 0.265 6300
 6302 3 31.2 53.14 -17.75 0.255 6301
 6303 3 31.16 53.1 -17.54 0.259 6302
 6304 3 31.14 53.13 -17.38 0.274 6303
 6305 3 31.14 53.14 -17.27 0.35 6304
 6306 3 31.11 53.18 -17.16 0.434 6305
 6307 3 31.07 53.85 -17.72 0.159 6306
 6308 3 31.13 53.92 -17.86 0.138 6307
 6309 3 31.16 53.95 -18 0.142 6308
 6310 3 31.2 54.07 -18.11 0.104 6309
 6311 3 31.14 53 -17 0.289 6306
 6312 3 30.89 53.5 -17.23 0.215 6311
 6313 3 30.55 53.52 -17.23 0.141 6312
 6314 3 30.34 53.67 -17.02 0.111 6313
 6315 3 30.32 53.77 -17.14 0.08 6314
 6316 3 30.36 53.82 -17.27 0.105 6315
 6317 3 30.32 53.96 -17.2 0.111 6316
 6318 3 30.25 54.14 -17.11 0.092 6317
 6319 3 31.18 52.88 -16.84 0.312 6311
 6320 3 31.18 52.75 -16.72 0.359 6319
 6321 3 31.14 52.63 -16.61 0.42 6320
 6322 3 31.14 52.54 -16.48 0.473 6321
 6323 3 31.2 52.5 -16.32 0.483 6322
 6324 3 31.23 52.46 -16.18 0.547 6323
 6325 3 31.36 53.28 -15.97 0.143 6324
 6326 3 31.36 53.42 -16.05 0.083 6325
 6327 3 31.39 53.53 -16.27 0.11 6326
 6328 3 31.43 53.64 -16.32 0.106 6327
 6329 3 31.47 53.75 -16.36 0.081 6328
 6330 3 31.32 52.17 -15.97 0.445 6324
 6331 3 31.38 52.02 -15.97 0.428 6330
 6332 3 31.45 51.92 -15.9 0.423 6331
 6333 3 31.55 51.75 -15.9 0.406 6332
 6334 3 31.39 51.71 -15.77 0.191 6333
 6335 3 31.29 51.5 -15.78 0.000125 6334
 6336 3 31.89 51.64 -15.97 0.341 6333
 6337 3 31.95 51.4 -16.2 0.242 6336
 6338 3 32.11 51.38 -16.18 0.241 6337
 6339 3 32.22 51.29 -16.2 0.293 6338
 6340 3 32.29 51.2 -16.23 0.285 6339
 6341 3 32.39 51.03 -16.32 0.272 6340
 6342 3 32.49 50.97 -16.43 0.296 6341
 6343 3 32.54 50.85 -16.48 0.294 6342
 6344 3 32.71 50.74 -16.57 0.311 6343
 6345 3 32.86 50.65 -16.57 0.318 6344
 6346 3 32.94 50.53 -16.55 0.343 6345
 6347 3 33.08 50.42 -16.57 0.336 6346
 6348 3 33.14 50.27 -16.39 0.314 6347
 6349 3 33.22 50.14 -16.32 0.283 6348
 6350 3 33.36 50.1 -16.34 0.307 6349
 6351 3 33.44 49.97 -16.41 0.447 6350
 6352 3 33.56 49.96 -16.36 0.493 6351
 6353 3 33.54 49.85 -16.38 0.461 6352
 6354 3 33.68 49.96 -16.18 0.649 6353
 6355 3 33.79 49.95 -16.2 0.668 6354
 6356 3 33.89 49.97 -16.13 0.729 6355
 6357 3 33.99 49.92 -16.02 0.824 6356
 6358 3 34.1 49.9 -16.02 0.898 6357
 6359 3 34.43 49.84 -17.07 0.105 6358
 6360 3 34.4 49.82 -17.52 0.118 6359
 6361 3 34.39 49.71 -17.63 0.119 6360
 6362 3 34.36 49.71 -17.75 0.1 6361
 6363 3 34.24 49.68 -17.86 0.095 6362
 6364 3 34.18 49.57 -17.98 0.101 6363
 6365 3 34.07 49.47 -18.07 0.079 6364
 6366 3 33.94 49.46 -18.13 0.111 6365
 6367 3 33.82 49.42 -18.38 0.109 6366
 6368 3 33.74 49.43 -18.55 0.125 6367
 6369 3 33.65 49.46 -18.77 0.117 6368
 6370 3 34.11 49.85 -15.88 0.879 6358
 6371 3 34.19 49.78 -15.6 0.709 6370
 6372 3 34.29 49.75 -15.56 0.536 6371
 6373 3 34.4 49.64 -15.66 0.47 6372
 6374 3 34.62 49.49 -15.9 0.376 6373
 6375 3 34.68 49.4 -15.8 0.355 6374
 6376 3 34.89 49.31 -15.83 0.346 6375
 6377 3 34.96 49.17 -15.69 0.331 6376
 6378 3 35.07 49.1 -15.47 0.288 6377
 6379 3 35.17 48.97 -15.37 0.287 6378
 6380 3 35.24 48.92 -15.24 0.29 6379
 6381 3 35.36 48.84 -15.13 0.268 6380
 6382 3 35.5 48.71 -15.04 0.323 6381
 6383 3 35.58 48.61 -14.99 0.363 6382
 6384 3 35.78 48.64 -14.9 0.324 6383
 6385 3 35.97 48.67 -14.86 0.305 6384
 6386 3 36.11 48.59 -14.78 0.266 6385
 6387 3 36.24 48.5 -14.69 0.26 6386
 6388 3 36.39 48.49 -14.72 0.234 6387
 6389 3 36.57 48.38 -14.72 0.245 6388
 6390 3 36.72 48.42 -14.71 0.268 6389
 6391 3 36.86 48.43 -14.73 0.289 6390
 6392 3 37 48.35 -14.79 0.324 6391
 6393 3 37.1 48.25 -14.78 0.365 6392
 6394 3 37.18 48.17 -14.69 0.399 6393
 6395 3 37.29 48.1 -14.53 0.42 6394
 6396 3 37.42 48.03 -14.6 0.472 6395
 6397 3 37.58 47.81 -14.45 0.564 6396
 6398 3 37.86 48.03 -14.7 0.23 6397
 6399 3 38.1 48.07 -14.82 0.154 6398
 6400 3 38.22 48.11 -14.77 0.169 6399
 6401 3 38.36 48.14 -14.81 0.17 6400
 6402 3 38.53 48.22 -14.82 0.192 6401
 6403 3 38.62 48.32 -14.88 0.225 6402
 6404 3 38.79 48.24 -14.97 0.241 6403
 6405 3 38.93 48.17 -15.05 0.245 6404
 6406 3 39 48.14 -15.15 0.188 6405
 6407 3 39.1 48.18 -15.31 0.208 6406
 6408 3 39.19 48.28 -15.44 0.201 6407
 6409 3 39.31 48.21 -15.58 0.196 6408
 6410 3 39.33 48.15 -15.74 0.193 6409
 6411 3 39.47 48.14 -15.95 0.178 6410
 6412 3 39.54 48.04 -16.06 0.178 6411
 6413 3 39.62 48 -16.22 0.191 6412
 6414 3 39.72 47.89 -16.37 0.2 6413
 6415 3 39.83 47.85 -16.47 0.205 6414
 6416 3 39.92 47.79 -16.53 0.187 6415
 6417 3 40.03 47.75 -16.62 0.186 6416
 6418 3 40.14 47.72 -16.71 0.225 6417
 6419 3 40.28 47.72 -16.79 0.227 6418
 6420 3 40.42 47.71 -16.96 0.229 6419
 6421 3 40.56 47.71 -17.06 0.222 6420
 6422 3 40.78 47.79 -16.88 0.116 6421
 6423 3 40.89 47.85 -16.76 0.107 6422
 6424 3 40.97 47.86 -16.65 0.073 6423
 6425 3 40.53 47.61 -17.26 0.186 6421
 6426 3 40.61 47.53 -17.37 0.214 6425
 6427 3 40.65 47.46 -17.49 0.255 6426
 6428 3 40.72 47.39 -17.54 0.292 6427
 6429 3 40.32 47.31 -17.74 0.144 6428
 6430 3 40.18 47.39 -17.83 0.176 6429
 6431 3 40.08 47.38 -17.92 0.243 6430
 6432 3 40.1 47.57 -18.08 0.333 6431
 6433 3 40.04 47.63 -18.15 0.412 6432
 6434 3 40 47.82 -18.22 0.477 6433
 6435 3 39.97 47.89 -18.35 0.497 6434
 6436 3 39.89 47.96 -18.44 0.513 6435
 6437 3 39.68 47.96 -18.4 0.523 6436
 6438 3 39.41 47.29 -18.84 0.089 6437
 6439 3 39.42 47.24 -19 0.126 6438
 6440 3 39.43 47.22 -19.18 0.136 6439
 6441 3 39.5 47.32 -19.36 0.114 6440
 6442 3 39.6 47.53 -19.38 0.148 6441
 6443 3 39.67 47.67 -19.37 0.106 6442
 6444 3 39.74 47.85 -19.4 0.099 6443
 6445 3 39.84 47.92 -19.47 0.118 6444
 6446 3 40.03 47.92 -19.49 0.103 6445
 6447 3 40.11 47.89 -19.56 0.155 6446
 6448 3 40.18 47.82 -19.74 0.158 6447
 6449 3 40.24 47.85 -19.83 0.094 6448
 6450 3 39.71 48.35 -18.37 0.38 6437
 6451 3 39.58 48.39 -18.44 0.331 6450
 6452 3 39.44 48.46 -18.48 0.245 6451
 6453 3 39.24 48.47 -18.66 0.173 6452
 6454 3 39.01 48.46 -18.72 0.133 6453
 6455 3 38.92 48.57 -18.73 0.105 6454
 6456 3 38.78 48.63 -18.77 0.053 6455
 6457 3 38.67 48.56 -18.82 0.073 6456
 6458 3 38.54 48.53 -18.77 0.101 6457
 6459 3 38.39 48.5 -18.77 0.094 6458
 6460 3 38.29 48.5 -18.73 0.087 6459
 6461 3 38.24 48.39 -18.66 0.096 6460
 6462 3 38.18 48.32 -18.57 0.067 6461
 6463 3 38.14 48.22 -18.48 0.129 6462
 6464 3 38.08 48.1 -18.39 0.162 6463
 6465 3 40.48 47.89 -18.88 0.111 6436
 6466 3 40.63 47.9 -18.96 0.106 6465
 6467 3 40.77 47.99 -18.88 0.143 6466
 6468 3 40.85 48.1 -18.81 0.097 6467
 6469 3 40.99 48.2 -18.81 0.11 6468
 6470 3 41.19 48.31 -18.76 0.142 6469
 6471 3 41.36 48.46 -18.69 0.193 6470
 6472 3 41.53 48.65 -18.81 0.158 6471
 6473 3 41.68 48.74 -18.78 0.11 6472
 6474 3 41.83 48.75 -18.67 0.12 6473
 6475 3 41.99 48.81 -18.76 0.132 6474
 6476 3 42.14 48.85 -18.83 0.124 6475
 6477 3 42.28 48.85 -18.78 0.113 6476
 6478 3 42.43 48.78 -18.69 0.14 6477
 6479 3 42.54 48.64 -18.63 0.13 6478
 6480 3 42.53 48.46 -18.58 0.000125 6479
 6481 3 41.1 47.39 -17.42 0.196 6428
 6482 3 41.28 47.43 -17.38 0.166 6481
 6483 3 41.47 47.39 -17.38 0.195 6482
 6484 3 41.57 47.28 -17.33 0.216 6483
 6485 3 41.68 47.11 -17.38 0.232 6484
 6486 3 41.74 46.96 -17.44 0.226 6485
 6487 3 41.81 46.85 -17.69 0.152 6486
 6488 3 41.85 46.75 -17.79 0.14 6487
 6489 3 41.89 46.6 -17.83 0.154 6488
 6490 3 41.87 46.54 -17.99 0.162 6489
 6491 3 41.93 46.38 -18.01 0.156 6490
 6492 3 41.99 46.17 -18.04 0.21 6491
 6493 3 42.14 45.99 -18.12 0.14 6492
 6494 3 42.28 45.88 -18.17 0.196 6493
 6495 3 42.13 45.67 -18.33 0.091 6494
 6496 3 42.1 45.46 -18.4 0.09 6495
 6497 3 41.99 45.4 -18.38 0.093 6496
 6498 3 41.85 45.46 -18.4 0.103 6497
 6499 3 41.8 45.6 -18.44 0.093 6498
 6500 3 41.67 45.64 -18.47 0.073 6499
 6501 3 41.56 45.57 -18.51 0.111 6500
 6502 3 41.43 45.53 -18.53 0.151 6501
 6503 3 41.24 45.46 -18.47 0.093 6502
 6504 3 41.1 45.42 -18.47 0.102 6503
 6505 3 41.02 45.32 -18.49 0.154 6504
 6506 3 40.93 45.21 -18.49 0.182 6505
 6507 3 40.84 45.22 -18.24 0.123 6506
 6508 3 40.67 45.09 -18.17 0.141 6507
 6509 3 40.53 45 -18.19 0.107 6508
 6510 3 40.41 44.85 -18.24 0.131 6509
 6511 3 40.31 44.78 -18.28 0.132 6510
 6512 3 40.21 44.52 -18.24 0.065 6511
 6513 3 40.06 44.54 -18.24 0.099 6512
 6514 3 39.88 44.39 -18.33 0.1 6513
 6515 3 39.85 44.21 -18.4 0.12 6514
 6516 3 39.73 44.07 -18.45 0.097 6515
 6517 3 39.63 43.92 -18.54 0.104 6516
 6518 3 39.61 43.85 -18.66 0.129 6517
 6519 3 39.5 43.78 -18.7 0.146 6518
 6520 3 39.45 43.71 -18.77 0.165 6519
 6521 3 39.3 43.61 -18.72 0.05 6520
 6522 3 39.18 43.56 -18.75 0.111 6521
 6523 3 39.09 43.5 -18.89 0.122 6522
 6524 3 39.05 43.46 -18.98 0.071 6523
 6525 3 39.74 43.68 -18.77 0.128 6518
 6526 3 39.71 43.52 -18.86 0.086 6525
 6527 3 39.71 43.36 -19 0.11 6526
 6528 3 39.74 43.24 -19.11 0.083 6527
 6529 3 39.71 43.14 -19.23 0.109 6528
 6530 3 39.64 42.97 -19.43 0.111 6529
 6531 3 39.69 42.78 -19.57 0.112 6530
 6532 3 39.78 42.64 -19.64 0.105 6531
 6533 3 39.72 42.42 -19.73 0.102 6532
 6534 3 39.68 42.28 -19.79 0.09 6533
 6535 3 39.65 42.07 -19.86 0.121 6534
 6536 3 39.69 41.88 -19.91 0.117 6535
 6537 3 39.75 41.6 -19.82 0.13 6536
 6538 3 39.79 41.46 -19.73 0.107 6537
 6539 3 39.76 41.31 -19.75 0.114 6538
 6540 3 39.75 41.17 -19.88 0.106 6539
 6541 3 39.79 41 -19.93 0.135 6540
 6542 3 39.83 40.85 -19.88 0.103 6541
 6543 3 39.92 40.92 -19.77 0.000125 6542
 6544 3 39.67 42 -20.09 0.127 6536
 6545 3 39.68 42.07 -20.32 0.08 6544
 6546 3 39.71 42.09 -20.54 0.067 6545
 6547 3 39.71 42.06 -20.64 0.000125 6546
 6548 3 42.32 46.21 -18.17 0.054 6547
 6549 3 42.32 46.39 -18.08 0.108 6548
 6550 3 42.4 46.63 -18.04 0.112 6549
 6551 3 42.44 46.78 -18.1 0.073 6550
 6552 3 42.42 46.89 -18.19 0.102 6551
 6553 3 42.45 46.97 -18.35 0.117 6552
 6554 3 42.49 47.09 -18.53 0.119 6553
 6555 3 42.53 47.17 -18.65 0.084 6554
 6556 3 42.57 47.17 -18.83 0.136 6555
 6557 3 42.56 47.13 -18.96 0.174 6556
 6558 3 42.56 47.11 -19.13 0.146 6557
 6559 3 42.57 47.17 -19.31 0.163 6558
 6560 3 42.61 47.2 -19.44 0.217 6559
 6561 3 42.85 47.17 -19.6 0.171 6560
 6562 3 42.82 47.1 -19.83 0.128 6561
 6563 3 42.75 47.1 -20.1 0.1 6562
 6564 3 42.7 47.1 -20.24 0.108 6563
 6565 3 42.66 47.14 -20.44 0.12 6564
 6566 3 42.71 47.25 -20.51 0.128 6565
 6567 3 42.71 47.35 -20.62 0.071 6566
 6568 3 42.71 47.43 -20.72 0.042 6567
 6569 3 42.71 47.46 -20.85 0.058 6568
 6570 3 42.74 47.59 -20.9 0.086 6569
 6571 3 42.77 47.71 -20.83 0.106 6570
 6572 3 42.88 47.82 -20.81 0.000125 6571
 6573 3 42.5 45.57 -18.17 0.212 6494
 6574 3 42.67 45.52 -18.17 0.189 6573
 6575 3 42.85 45.39 -18.17 0.163 6574
 6576 3 43.03 45.32 -18.17 0.172 6575
 6577 3 43.21 45.35 -18.15 0.172 6576
 6578 3 43.38 45.32 -18.13 0.199 6577
 6579 3 43.5 45.36 -18.06 0.21 6578
 6580 3 43.61 45.29 -17.99 0.303 6579
 6581 3 43.71 45.26 -17.94 0.33 6580
 6582 3 43.8 44.98 -17.74 0.361 6581
 6583 3 43.88 44.8 -17.63 0.351 6582
 6584 3 43.99 44.85 -17.56 0.419 6583
 6585 3 44.08 44.75 -17.44 0.45 6584
 6586 3 44.18 44.62 -17.4 0.501 6585
 6587 3 44.54 45.25 -17.49 0.083 6586
 6588 3 44.61 45.4 -17.49 0.053 6587
 6589 3 44.71 45.53 -17.44 0.111 6588
 6590 3 44.81 45.58 -17.49 0.117 6589
 6591 3 44.92 45.57 -17.62 0.087 6590
 6592 3 45.07 45.62 -17.67 0.109 6591
 6593 3 45.28 45.69 -17.76 0.11 6592
 6594 3 45.42 45.69 -17.92 0.066 6593
 6595 3 45.53 45.8 -17.92 0.071 6594
 6596 3 45.63 45.89 -17.96 0.051 6595
 6597 3 45.7 45.98 -18.06 0.069 6596
 6598 3 45.77 46.07 -18.15 0.069 6597
 6599 3 44.17 44.36 -17.37 0.425 6586
 6600 3 44.07 43.85 -17.51 0.149 6599
 6601 3 44.21 43.71 -17.6 0.143 6600
 6602 3 44.35 43.6 -17.63 0.141 6601
 6603 3 44.48 43.54 -17.62 0.165 6602
 6604 3 44.6 43.44 -17.58 0.195 6603
 6605 3 44.67 43.33 -17.58 0.221 6604
 6606 3 44.75 43.26 -17.58 0.264 6605
 6607 3 44.75 43.03 -17.76 0.208 6606
 6608 3 44.85 42.86 -17.83 0.188 6607
 6609 3 44.92 42.66 -17.97 0.147 6608
 6610 3 44.99 42.55 -17.99 0.158 6609
 6611 3 45.13 42.47 -18.06 0.144 6610
 6612 3 45.27 42.4 -18.03 0.157 6611
 6613 3 45.36 42.26 -18.06 0.19 6612
 6614 3 45.46 42.18 -18.03 0.166 6613
 6615 3 45.53 42.08 -18.01 0.185 6614
 6616 3 45.63 42.03 -17.9 0.172 6615
 6617 3 45.82 41.97 -17.89 0.18 6616
 6618 3 45.99 41.86 -17.88 0.204 6617
 6619 3 46.14 41.8 -17.84 0.24 6618
 6620 3 46.23 41.76 -17.77 0.212 6619
 6621 3 46.35 41.61 -17.79 0.164 6620
 6622 3 46.49 41.53 -17.77 0.163 6621
 6623 3 46.49 41.4 -17.79 0.18 6622
 6624 3 46.55 41.29 -17.75 0.215 6623
 6625 3 46.6 41.18 -17.82 0.234 6624
 6626 3 46.74 41.11 -17.86 0.305 6625
 6627 3 46.85 41.01 -17.91 0.372 6626
 6628 3 46.92 40.91 -18 0.453 6627
 6629 3 46.72 40.89 -18.61 0.073 6628
 6630 3 46.69 40.94 -18.7 0.097 6629
 6631 3 46.74 41.08 -18.82 0.175 6630
 6632 3 46.93 40.93 -19.02 0.102 6631
 6633 3 46.92 40.91 -19.18 0.085 6632
 6634 3 46.97 40.91 -19.29 0.059 6633
 6635 3 46.94 40.76 -19.36 0.088 6634
 6636 3 46.93 40.66 -19.47 0.086 6635
 6637 3 46.97 40.64 -19.61 0.101 6636
 6638 3 47 40.53 -19.7 0.103 6637
 6639 3 47.04 40.44 -19.77 0.105 6638
 6640 3 47.14 40.41 -19.86 0.094 6639
 6641 3 47.24 40.37 -19.95 0.000125 6640
 6642 3 47.05 40.75 -17.93 0.503 6628
 6643 3 47.13 40.62 -17.86 0.539 6642
 6644 3 47.21 40.47 -17.86 0.544 6643
 6645 3 47.31 40.32 -17.91 0.519 6644
 6646 3 47.45 40.26 -17.93 0.508 6645
 6647 3 47.48 40.07 -17.89 0.44 6646
 6648 3 47.43 39.6 -17.73 0.234 6647
 6649 3 47.55 39.3 -17.48 0.146 6648
 6650 3 47.61 39.16 -17.41 0.158 6649
 6651 3 47.67 39 -17.34 0.187 6650
 6652 3 47.67 38.83 -17.29 0.18 6651
 6653 3 47.61 38.61 -17.27 0.191 6652
 6654 3 47.6 38.46 -17.25 0.284 6653
 6655 3 47.59 38.35 -17.18 0.349 6654
 6656 3 47.44 38.26 -17.36 0.384 6655
 6657 3 47.47 38.19 -17.43 0.468 6656
 6658 3 47.36 38.08 -17.47 0.528 6657
 6659 3 47.35 37.97 -17.61 0.55 6658
 6660 3 47.36 37.86 -17.59 0.601 6659
 6661 3 47.24 37.72 -17.61 0.534 6660
 6662 3 47.18 37.54 -17.82 0.482 6661
 6663 3 47.18 37.43 -17.93 0.467 6662
 6664 3 47.1 37.47 -18.18 0.45 6663
 6665 3 46.81 37.79 -18.55 0.279 6664
 6666 3 46.62 37.9 -18.63 0.23 6665
 6667 3 46.51 38.1 -18.82 0.166 6666
 6668 3 46.6 38.36 -18.89 0.103 6667
 6669 3 46.6 38.53 -18.97 0.09 6668
 6670 3 46.86 37.11 -18.11 0.205 6664
 6671 3 46.81 36.97 -18.18 0.156 6670
 6672 3 46.64 36.72 -18.34 0.085 6671
 6673 3 46.57 36.58 -18.39 0.125 6672
 6674 3 46.53 36.46 -18.45 0.096 6673
 6675 3 46.42 36.26 -18.57 0.151 6674
 6676 3 46.37 36.14 -18.57 0.124 6675
 6677 3 46.39 35.93 -18.5 0.142 6676
 6678 3 46.36 35.78 -18.5 0.189 6677
 6679 3 46.33 35.65 -18.59 0.23 6678
 6680 3 46.36 35.33 -18.59 0.115 6679
 6681 3 46.31 35.18 -18.64 0.113 6680
 6682 3 46.29 35.11 -18.72 0.125 6681
 6683 3 46.19 35.04 -18.75 0.095 6682
 6684 3 46.11 34.94 -18.82 0.083 6683
 6685 3 46.01 34.85 -18.95 0.089 6684
 6686 3 45.93 34.76 -19.07 0.053 6685
 6687 3 46.39 35.76 -18.25 0.074 6678
 6688 3 46.43 35.62 -18.13 0.073 6687
 6689 3 46.54 35.47 -18.04 0.119 6688
 6690 3 46.64 35.33 -18 0.123 6689
 6691 3 46.72 35.21 -17.89 0.104 6690
 6692 3 46.86 35.08 -17.82 0.122 6691
 6693 3 47 34.93 -17.73 0.125 6692
 6694 3 47.04 34.87 -17.59 0.152 6693
 6695 3 47.06 34.85 -17.45 0.17 6694
 6696 3 47.07 35.04 -17.27 0.072 6695
 6697 3 47 35.14 -17.2 0.123 6696
 6698 3 46.87 35.16 -17.14 0.119 6697
 6699 3 46.72 35.19 -17.11 0.142 6698
 6700 3 46.54 35.15 -17.05 0.171 6699
 6701 3 46.25 34.8 -17.36 0.161 6700
 6702 3 46.18 34.68 -17.41 0.145 6701
 6703 3 46.01 34.6 -17.38 0.09 6702
 6704 3 45.93 34.4 -17.34 0.107 6703
 6705 3 45.9 34.23 -17.27 0.103 6704
 6706 3 45.85 34.08 -17.25 0.111 6705
 6707 3 45.76 33.9 -17.25 0.087 6706
 6708 3 45.5 33.72 -17.25 0.109 6707
 6709 3 45.4 33.61 -17.27 0.096 6708
 6710 3 45.32 33.51 -17.33 0.097 6709
 6711 3 45.22 33.41 -17.4 0.084 6710
 6712 3 45.01 33.4 -17.37 0.1 6711
 6713 3 44.89 33.4 -17.28 0.117 6712
 6714 3 44.78 33.26 -17.28 0.097 6713
 6715 3 44.62 33.14 -17.22 0.084 6714
 6716 3 44.44 33.11 -17.17 0.069 6715
 6717 3 44.29 33.04 -17.1 0.133 6716
 6718 3 44.19 33.04 -16.99 0.1 6717
 6719 3 44.11 33.01 -16.88 0.059 6718
 6720 3 44.11 32.94 -16.78 0.075 6719
 6721 3 44.18 32.86 -16.74 0.086 6720
 6722 3 44.18 32.71 -16.69 0.07 6721
 6723 3 44.08 32.54 -16.74 0.098 6722
 6724 3 44.04 32.39 -16.65 0.098 6723
 6725 3 44.03 32.26 -16.67 0.073 6724
 6726 3 46.61 35.18 -16.82 0.072 6700
 6727 3 46.49 35.03 -16.72 0.08 6726
 6728 3 46.32 34.97 -16.66 0.079 6727
 6729 3 46.18 34.94 -16.61 0.081 6728
 6730 3 46 34.86 -16.5 0.107 6729
 6731 3 45.86 34.75 -16.41 0.129 6730
 6732 3 45.68 34.68 -16.32 0.092 6731
 6733 3 45.61 34.57 -16.27 0.075 6732
 6734 3 45.43 34.62 -16.2 0.108 6733
 6735 3 45.29 34.68 -16.22 0.114 6734
 6736 3 47.14 34.58 -17.43 0.097 6695
 6737 3 47.22 34.47 -17.32 0.105 6736
 6738 3 47.29 34.35 -17.25 0.106 6737
 6739 3 47.4 34.32 -17.2 0.101 6738
 6740 3 47.54 34.26 -17.16 0.106 6739
 6741 3 47.61 34.15 -17.14 0.075 6740
 6742 3 48.07 37.97 -17.32 0.115 6657
 6743 3 48.14 37.83 -17.38 0.075 6742
 6744 3 48.22 37.69 -17.38 0.06 6743
 6745 3 48.22 37.47 -17.32 0.136 6744
 6746 3 48.33 37.4 -17.27 0.128 6745
 6747 3 48.53 37.29 -17.29 0.123 6746
 6748 3 48.64 37.19 -17.39 0.132 6747
 6749 3 48.79 37.26 -17.45 0.096 6748
 6750 3 48.92 37.28 -17.48 0.047 6749
 6751 3 47.81 38.08 -16.75 0.126 6655
 6752 3 47.84 37.97 -16.77 0.098 6751
 6753 3 47.85 37.87 -16.72 0.098 6752
 6754 3 47.84 37.73 -16.66 0.113 6753
 6755 3 47.84 37.61 -16.64 0.115 6754
 6756 3 47.81 37.51 -16.63 0.111 6755
 6757 3 47.81 37.33 -16.57 0.132 6756
 6758 3 47.82 37.22 -16.48 0.157 6757
 6759 3 47.84 37.12 -16.38 0.164 6758
 6760 3 47.81 36.93 -16.3 0.148 6759
 6761 3 47.88 36.83 -16.2 0.128 6760
 6762 3 47.96 36.69 -16.14 0.192 6761
 6763 3 47.81 36.71 -15.97 0.188 6762
 6764 3 47.49 36.76 -15.83 0.114 6763
 6765 3 47.38 36.72 -15.71 0.143 6764
 6766 3 47.31 36.76 -15.61 0.24 6765
 6767 3 47.35 37.04 -15.61 0.126 6766
 6768 3 47.3 37.16 -15.62 0.132 6767
 6769 3 47.23 37.28 -15.77 0.13 6768
 6770 3 47.14 37.35 -15.8 0.148 6769
 6771 3 47.03 37.36 -15.81 0.086 6770
 6772 3 47.23 36.4 -15.45 0.147 6766
 6773 3 47.21 36.26 -15.4 0.14 6772
 6774 3 47.11 36.11 -15.36 0.16 6773
 6775 3 47.07 35.91 -15.33 0.174 6774
 6776 3 47.06 35.73 -15.37 0.186 6775
 6777 3 47.05 35.58 -15.31 0.201 6776
 6778 3 47.06 35.44 -15.22 0.212 6777
 6779 3 47.02 35.33 -15.11 0.228 6778
 6780 3 47.05 35.18 -15.04 0.225 6779
 6781 3 47.03 35.04 -14.99 0.269 6780
 6782 3 47.39 34.9 -14.99 0.11 6781
 6783 3 47.55 34.79 -15.04 0.116 6782
 6784 3 47.64 34.69 -14.98 0.14 6783
 6785 3 47.74 34.6 -14.88 0.112 6784
 6786 3 47.84 34.48 -14.81 0.13 6785
 6787 3 47.85 34.3 -14.72 0.135 6786
 6788 3 46.71 35 -14.97 0.203 6781
 6789 3 46.41 34.98 -14.95 0.113 6788
 6790 3 48.1 36.39 -15.93 0.138 6762
 6791 3 48.28 36.3 -15.88 0.168 6790
 6792 3 48.46 36.21 -15.86 0.122 6791
 6793 3 48.64 36.22 -15.93 0.143 6792
 6794 3 48.8 36.22 -15.96 0.14 6793
 6795 3 48.98 36.07 -15.9 0.119 6794
 6796 3 49.07 35.93 -15.86 0.162 6795
 6797 3 49.18 35.83 -15.89 0.173 6796
 6798 3 49.31 35.61 -16.04 0.142 6797
 6799 3 49.39 35.47 -16.2 0.135 6798
 6800 3 49.44 35.4 -16.34 0.173 6799
 6801 3 49.46 35.26 -16.41 0.129 6800
 6802 3 49.5 35.05 -16.41 0.142 6801
 6803 3 49.5 34.83 -16.36 0.128 6802
 6804 3 49.54 34.68 -16.3 0.168 6803
 6805 3 49.53 34.5 -16.23 0.182 6804
 6806 3 49.54 34.36 -16.11 0.233 6805
 6807 3 49.61 34.26 -16.07 0.26 6806
 6808 3 49.68 33.97 -16.27 0.197 6807
 6809 3 49.71 33.82 -16.3 0.275 6808
 6810 3 49.69 33.61 -16.34 0.312 6809
 6811 3 49.71 33.47 -16.29 0.347 6810
 6812 3 49.68 33.22 -16.43 0.306 6811
 6813 3 50.03 32.98 -16.18 0.088 6812
 6814 3 50.11 32.91 -16.18 0.054 6813
 6815 3 50.19 32.94 -16.41 0.083 6814
 6816 3 50.14 33.01 -16.5 0.127 6815
 6817 3 50.32 32.9 -16.54 0.033 6816
 6818 3 50.32 32.85 -16.64 0.09 6817
 6819 3 49.53 33.11 -16.57 0.264 6812
 6820 3 49.4 32.93 -16.77 0.181 6819
 6821 3 49.82 33.51 -15.88 0.11 6811
 6822 3 49.89 33.28 -15.94 0.112 6821
 6823 3 50.06 33.15 -15.77 0.067 6822
 6824 3 50.11 33.18 -15.63 0.075 6823
 6825 3 50.22 33.15 -15.49 0.098 6824
 6826 3 50.31 33.12 -15.38 0.129 6825
 6827 3 50.47 33.05 -15.38 0.000125 6826
 6828 3 47.68 40.33 -17.82 0.245 6647
 6829 3 47.85 40.26 -17.5 0.092 6828
 6830 3 47.91 40.22 -17.39 0.093 6829
 6831 3 47.99 40.16 -17.36 0.101 6830
 6832 3 48.1 40.03 -17.36 0.123 6831
 6833 3 48.1 39.9 -17.27 0.108 6832
 6834 3 44.88 43.47 -17.22 0.173 6606
 6835 3 44.99 43.55 -17.13 0.14 6834
 6836 3 45.13 43.65 -17.08 0.000125 6835
 6837 3 37.53 47.64 -14.21 0.364 6397
 6838 3 37.56 47.6 -15.21 0.157 6837
 6839 3 37.47 47.47 -15.29 0.13 6838
 6840 3 37.35 47.35 -15.31 0.104 6839
 6841 3 37.32 47.2 -15.46 0.111 6840
 6842 3 37.31 47.11 -15.58 0.107 6841
 6843 3 37.31 46.96 -15.69 0.103 6842
 6844 3 37.29 46.77 -15.77 0.088 6843
 6845 3 37.31 46.67 -15.77 0.08 6844
 6846 3 37.36 46.53 -15.77 0.095 6845
 6847 3 37.33 46.35 -15.77 0.143 6846
 6848 3 37.39 46.14 -15.69 0.252 6847
 6849 3 37.42 45.97 -15.68 0.24 6848
 6850 3 37.42 45.88 -15.56 0.18 6849
 6851 3 37.53 45.79 -15.45 0.117 6850
 6852 3 37.57 45.59 -15.48 0.119 6851
 6853 3 37.6 45.47 -15.58 0.121 6852
 6854 3 37.56 45.21 -15.63 0.093 6853
 6855 3 37.62 45.06 -15.66 0.076 6854
 6856 3 37.56 44.85 -15.69 0.102 6855
 6857 3 37.5 44.67 -15.7 0.09 6856
 6858 3 37.46 44.4 -15.72 0.148 6857
 6859 3 37.53 44.32 -15.71 0.159 6858
 6860 3 37.56 44.2 -15.73 0.157 6859
 6861 3 37.75 44.24 -15.63 0.065 6860
 6862 3 37.86 44.25 -15.58 0.067 6861
 6863 3 37.97 44.28 -15.53 0.066 6862
 6864 3 38.17 44.42 -15.48 0.085 6863
 6865 3 38.32 44.39 -15.47 0.088 6864
 6866 3 38.43 44.32 -15.41 0.083 6865
 6867 3 38.56 44.24 -15.55 0.109 6866
 6868 3 38.68 44.14 -15.54 0.098 6867
 6869 3 38.74 43.96 -15.7 0.092 6868
 6870 3 38.87 43.88 -15.66 0.108 6869
 6871 3 38.94 43.79 -15.78 0.126 6870
 6872 3 38.96 43.71 -15.87 0.119 6871
 6873 3 39.01 43.56 -15.95 0.142 6872
 6874 3 39.04 43.39 -16.09 0.13 6873
 6875 3 39.04 43.25 -16.22 0.121 6874
 6876 3 39.04 43.13 -16.23 0.000125 6875
 6877 3 37.36 43.89 -15.74 0.119 6860
 6878 3 37.32 43.67 -15.63 0.116 6877
 6879 3 37.25 43.5 -15.53 0.091 6878
 6880 3 37.18 43.4 -15.44 0.068 6879
 6881 3 37.12 43.31 -15.35 0.096 6880
 6882 3 37.12 43.14 -15.3 0.134 6881
 6883 3 37.1 42.99 -15.18 0.121 6882
 6884 3 36.97 42.84 -14.97 0.102 6883
 6885 3 36.9 42.75 -14.87 0.111 6884
 6886 3 36.89 42.63 -14.82 0.111 6885
 6887 3 36.9 42.47 -14.8 0.133 6886
 6888 3 36.94 42.38 -14.68 0.168 6887
 6889 3 37.14 42.39 -14.71 0.192 6888
 6890 3 37.31 42.4 -14.69 0.123 6889
 6891 3 37.47 42.29 -14.7 0.091 6890
 6892 3 37.64 42.24 -14.65 0.053 6891
 6893 3 37.71 42.17 -14.63 0.098 6892
 6894 3 37.74 42.07 -14.58 0.08 6893
 6895 3 37.72 41.99 -14.5 0.000125 6894
 6896 3 37.07 42.07 -14.77 0.144 6889
 6897 3 37.03 41.93 -14.9 0.106 6896
 6898 3 37.47 47.47 -14.03 0.403 6837
 6899 3 37.43 47.35 -13.85 0.426 6898
 6900 3 37.39 47.17 -13.73 0.451 6899
 6901 3 37.37 46.89 -13.47 0.451 6900
 6902 3 37.36 46.74 -13.38 0.418 6901
 6903 3 37.4 46.59 -13.25 0.358 6902
 6904 3 37.5 46.35 -13.23 0.306 6903
 6905 3 37.62 46.22 -13.21 0.254 6904
 6906 3 37.74 45.97 -13.15 0.209 6905
 6907 3 37.81 45.88 -13.04 0.224 6906
 6908 3 37.89 45.7 -12.88 0.209 6907
 6909 3 37.97 45.53 -12.75 0.211 6908
 6910 3 37.97 45.4 -12.65 0.205 6909
 6911 3 37.93 45.31 -12.53 0.18 6910
 6912 3 37.86 45.17 -12.47 0.169 6911
 6913 3 37.86 45.07 -12.39 0.193 6912
 6914 3 37.89 44.96 -12.24 0.216 6913
 6915 3 37.89 44.82 -12.14 0.224 6914
 6916 3 37.97 44.65 -12.12 0.201 6915
 6917 3 38.04 44.54 -12.06 0.223 6916
 6918 3 38.1 44.39 -12.02 0.217 6917
 6919 3 38.14 44.2 -12.02 0.214 6918
 6920 3 38.22 44.06 -12.02 0.233 6919
 6921 3 38.32 43.84 -12.04 0.227 6920
 6922 3 38.39 43.64 -12.03 0.209 6921
 6923 3 38.46 43.45 -12 0.199 6922
 6924 3 38.54 43.34 -12.06 0.236 6923
 6925 3 38.56 43.18 -12.1 0.295 6924
 6926 3 38.56 42.95 -12.02 0.243 6925
 6927 3 38.64 42.82 -12.04 0.249 6926
 6928 3 38.67 42.67 -12 0.218 6927
 6929 3 38.71 42.5 -11.95 0.224 6928
 6930 3 38.78 42.4 -11.88 0.282 6929
 6931 3 38.82 42.27 -11.81 0.285 6930
 6932 3 38.78 41.93 -11.69 0.228 6931
 6933 3 38.81 41.75 -11.65 0.281 6932
 6934 3 38.86 41.61 -11.58 0.358 6933
 6935 3 38.82 41.43 -11.5 0.449 6934
 6936 3 38.78 41.32 -11.5 0.52 6935
 6937 3 39.12 41.17 -11.33 0.547 6936
 6938 3 39.14 41.07 -11.22 0.583 6937
 6939 3 39.17 40.92 -11.13 0.546 6938
 6940 3 39.14 40.75 -11.07 0.5 6939
 6941 3 39.22 40.65 -11.02 0.467 6940
 6942 3 39.28 40.39 -11.13 0.418 6941
 6943 3 39.24 40.24 -11.03 0.368 6942
 6944 3 39.26 40.1 -10.93 0.3 6943
 6945 3 39.28 39.96 -10.82 0.258 6944
 6946 3 39.35 39.86 -10.74 0.22 6945
 6947 3 39.18 39.78 -10.56 0.243 6946
 6948 3 39.14 39.79 -10.46 0.295 6947
 6949 3 39.14 39.42 -10.43 0.197 6948
 6950 3 39.18 39.28 -10.3 0.169 6949
 6951 3 39.21 39.1 -10.13 0.185 6950
 6952 3 39.22 39 -10.06 0.158 6951
 6953 3 39.21 38.89 -9.97 0.157 6952
 6954 3 39.24 38.68 -9.93 0.143 6953
 6955 3 39.31 38.53 -9.86 0.185 6954
 6956 3 39.37 38.38 -9.8 0.204 6955
 6957 3 39.44 38.17 -9.72 0.204 6956
 6958 3 39.43 38.1 -9.63 0.185 6957
 6959 3 39.5 37.99 -9.61 0.185 6958
 6960 3 39.61 37.81 -9.64 0.206 6959
 6961 3 39.67 37.68 -9.55 0.188 6960
 6962 3 39.74 37.54 -9.48 0.189 6961
 6963 3 39.75 37.39 -9.37 0.162 6962
 6964 3 39.85 37.31 -9.3 0.155 6963
 6965 3 39.89 37.18 -9.16 0.154 6964
 6966 3 39.93 37.03 -9.06 0.179 6965
 6967 3 39.97 36.9 -8.94 0.173 6966
 6968 3 40.03 36.77 -8.8 0.179 6967
 6969 3 40 36.54 -8.72 0.202 6968
 6970 3 39.97 36.39 -8.63 0.247 6969
 6971 3 39.96 36.22 -8.6 0.262 6970
 6972 3 39.67 36.09 -8.63 0.157 6971
 6973 3 39.43 36.07 -8.52 0.14 6972
 6974 3 39.39 35.96 -8.44 0.177 6973
 6975 3 39.33 35.86 -8.32 0.211 6974
 6976 3 39.52 35.67 -8.3 0.122 6975
 6977 3 39.68 35.56 -8.27 0.101 6976
 6978 3 39.87 35.52 -8.24 0.12 6977
 6979 3 39.98 35.5 -8.22 0.000125 6978
 6980 3 39.11 35.85 -8.24 0.121 6975
 6981 3 39.01 35.75 -8.13 0.181 6980
 6982 3 38.9 35.64 -8.08 0.239 6981
 6983 3 38.69 35.64 -8.1 0.312 6982
 6984 3 38.57 35.64 -8.11 0.421 6983
 6985 3 38.52 35.7 -8.02 0.555 6984
 6986 3 38.44 35.65 -7.95 0.636 6985
 6987 3 38.33 35.71 -7.95 0.743 6986
 6988 3 38.37 34.85 -8.43 0.113 6987
 6989 3 38.38 34.81 -8.53 0.087 6988
 6990 3 38.4 34.71 -8.57 0.087 6989
 6991 3 38.48 34.63 -8.71 0.114 6990
 6992 3 38.47 34.57 -8.83 0.14 6991
 6993 3 38.38 34.39 -8.96 0.132 6992
 6994 3 38.27 34.22 -9.07 0.064 6993
 6995 3 38.2 34.14 -9.22 0.079 6994
 6996 3 38.23 35.96 -8 0.781 6987
 6997 3 38.12 35.92 -8 0.783 6996
 6998 3 37.95 35.82 -7.95 0.605 6997
 6999 3 37.8 35.88 -8.03 0.474 6998
 7000 3 37.62 35.99 -8.11 0.338 6999
 7001 3 37.32 35.59 -8.16 0.142 7000
 7002 3 37.08 35.57 -8.04 0.145 7001
 7003 3 36.97 35.56 -7.96 0.118 7002
 7004 3 36.87 35.49 -7.88 0.065 7003
 7005 3 36.75 35.5 -7.73 0.095 7004
 7006 3 36.73 35.46 -7.55 0.127 7005
 7007 3 36.45 35.2 -7.27 0.117 7006
 7008 3 36.34 35.22 -7.2 0.096 7007
 7009 3 36.26 35.24 -7.1 0.125 7008
 7010 3 36.11 35.18 -7.09 0.17 7009
 7011 3 35.98 35.35 -7.18 0.12 7010
 7012 3 35.82 35.35 -7.21 0.099 7011
 7013 3 35.7 35.28 -7.12 0.087 7012
 7014 3 35.52 35.28 -7.05 0.103 7013
 7015 3 35.34 35.28 -7.06 0.073 7014
 7016 3 35.19 35.24 -7.04 0.058 7015
 7017 3 35.04 35.38 -7.06 0.135 7016
 7018 3 34.9 35.5 -7.05 0.149 7017
 7019 3 34.76 35.52 -7.13 0.133 7018
 7020 3 34.59 35.53 -7.3 0.088 7019
 7021 3 34.57 35.46 -7.43 0.13 7020
 7022 3 36.01 34.93 -7.05 0.118 7010
 7023 3 35.93 34.86 -7.12 0.086 7022
 7024 3 37.6 36.25 -8.13 0.149 7000
 7025 3 37.51 36.42 -8.08 0.114 7024
 7026 3 37.36 36.57 -8.07 0.082 7025
 7027 3 37.25 36.64 -8.04 0.086 7026
 7028 3 37.14 36.78 -8.07 0.112 7027
 7029 3 37.08 36.88 -8.22 0.123 7028
 7030 3 36.97 36.88 -8.37 0.097 7029
 7031 3 40.26 36.1 -8.46 0.218 6971
 7032 3 40.35 35.96 -8.37 0.231 7031
 7033 3 40.48 35.82 -8.28 0.241 7032
 7034 3 40.58 35.7 -8.28 0.259 7033
 7035 3 40.75 35.64 -8.15 0.24 7034
 7036 3 40.94 35.52 -8.09 0.171 7035
 7037 3 41.11 35.46 -8.02 0.165 7036
 7038 3 41.15 35.32 -7.97 0.176 7037
 7039 3 41.32 35.24 -7.86 0.206 7038
 7040 3 41.47 35.15 -7.76 0.177 7039
 7041 3 41.62 35.11 -7.49 0.168 7040
 7042 3 41.76 35.09 -7.37 0.198 7041
 7043 3 41.84 35.06 -7.22 0.202 7042
 7044 3 41.97 34.93 -7.12 0.174 7043
 7045 3 42.05 34.84 -7.08 0.176 7044
 7046 3 42.18 34.75 -6.97 0.188 7045
 7047 3 42.18 34.46 -6.91 0.192 7046
 7048 3 42.18 34.28 -6.87 0.235 7047
 7049 3 42.12 34.11 -6.83 0.276 7048
 7050 3 42.16 33.96 -6.83 0.295 7049
 7051 3 41.98 33.7 -7.29 0.163 7050
 7052 3 41.93 33.52 -7.41 0.117 7051
 7053 3 41.83 33.42 -7.5 0.112 7052
 7054 3 41.84 33.32 -7.59 0.125 7053
 7055 3 41.9 33.2 -7.74 0.113 7054
 7056 3 42.01 33.2 -7.84 0.132 7055
 7057 3 42.12 33.17 -7.98 0.089 7056
 7058 3 42.23 33.18 -8.06 0.114 7057
 7059 3 42.27 33.2 -8.21 0.126 7058
 7060 3 42.4 33.18 -8.34 0.103 7059
 7061 3 42.5 33.14 -8.44 0.107 7060
 7062 3 42.51 33.07 -8.57 0.099 7061
 7063 3 42.51 32.96 -8.76 0.079 7062
 7064 3 42.54 32.82 -8.78 0.068 7063
 7065 3 42.44 32.7 -8.93 0.087 7064
 7066 3 42.5 32.67 -9.07 0.119 7065
 7067 3 42.55 32.57 -9.17 0.168 7066
 7068 3 42.84 32.6 -9.17 0.159 7067
 7069 3 42.91 32.67 -9.29 0.071 7068
 7070 3 43.02 32.75 -9.29 0.17 7069
 7071 3 43.26 32.68 -8.8 0.107 7070
 7072 3 43.4 32.64 -8.69 0.118 7071
 7073 3 43.51 32.6 -8.56 0.122 7072
 7074 3 43.55 32.56 -8.44 0.093 7073
 7075 3 43.65 32.64 -8.24 0.114 7074
 7076 3 43.75 32.61 -8.15 0.107 7075
 7077 3 43.19 32.75 -9.63 0.124 7070
 7078 3 43.26 32.64 -9.71 0.109 7077
 7079 3 43.38 32.68 -9.85 0.097 7078
 7080 3 43.48 32.67 -9.94 0.1 7079
 7081 3 43.54 32.57 -10.01 0.149 7080
 7082 3 43.62 32.46 -10.05 0.137 7081
 7083 3 43.73 32.43 -10.12 0.198 7082
 7084 3 43.69 32.28 -10.01 0.101 7083
 7085 3 43.63 32.1 -9.88 0.088 7084
 7086 3 43.68 32 -9.74 0.072 7085
 7087 3 43.8 31.91 -9.69 0.085 7086
 7088 3 43.83 31.8 -9.59 0.095 7087
 7089 3 43.9 32.5 -10.46 0.12 7083
 7090 3 43.98 32.46 -10.38 0.105 7089
 7091 3 42.33 33.82 -6.67 0.137 7050
 7092 3 42.44 33.7 -6.63 0.167 7091
 7093 3 42.51 33.57 -6.58 0.174 7092
 7094 3 42.65 33.52 -6.45 0.209 7093
 7095 3 42.72 33.46 -6.22 0.158 7094
 7096 3 42.84 33.35 -5.95 0.177 7095
 7097 3 42.82 33.27 -5.72 0.176 7096
 7098 3 42.82 33.21 -5.59 0.153 7097
 7099 3 42.79 33.15 -5.45 0.147 7098
 7100 3 42.83 33.07 -5.24 0.16 7099
 7101 3 42.8 33.06 -5.01 0.163 7100
 7102 3 42.83 32.99 -4.83 0.2 7101
 7103 3 42.8 32.95 -4.74 0.17 7102
 7104 3 42.83 32.79 -4.59 0.192 7103
 7105 3 42.87 32.65 -4.37 0.199 7104
 7106 3 42.91 32.53 -4.21 0.191 7105
 7107 3 42.9 32.4 -4.12 0.173 7106
 7108 3 42.94 32.32 -4.01 0.177 7107
 7109 3 43 32.21 -3.89 0.182 7108
 7110 3 43.02 32.14 -3.79 0.16 7109
 7111 3 43.02 31.92 -3.73 0.194 7110
 7112 3 42.98 31.78 -3.58 0.216 7111
 7113 3 43.01 31.69 -3.43 0.219 7112
 7114 3 43.02 31.55 -3.31 0.241 7113
 7115 3 42.97 31.26 -3.27 0.214 7114
 7116 3 42.91 31.08 -3.23 0.184 7115
 7117 3 42.87 30.94 -3.18 0.19 7116
 7118 3 42.8 30.8 -3.1 0.222 7117
 7119 3 42.69 30.64 -3.04 0.252 7118
 7120 3 42.54 30.39 -3.14 0.27 7119
 7121 3 42.44 30.26 -3.12 0.266 7120
 7122 3 42.3 30.19 -3.14 0.324 7121
 7123 3 42.16 29.96 -3.29 0.27 7122
 7124 3 42.05 29.8 -3.43 0.256 7123
 7125 3 41.95 29.62 -3.5 0.324 7124
 7126 3 42 29.46 -3.52 0.361 7125
 7127 3 41.94 29.35 -3.52 0.399 7126
 7128 3 41.68 29.23 -3.37 0.447 7127
 7129 3 41.55 29.1 -3.37 0.501 7128
 7130 3 41.47 29.01 -3.23 0.528 7129
 7131 3 41.4 28.96 -3.1 0.549 7130
 7132 3 41.58 28.67 -3.04 0.458 7131
 7133 3 41.63 28.5 -3.1 0.421 7132
 7134 3 41.69 28.33 -3.16 0.393 7133
 7135 3 41.75 28.21 -3.33 0.432 7134
 7136 3 41.8 28.12 -3.45 0.453 7135
 7137 3 42.15 28.5 -3.97 0.13 7136
 7138 3 42.26 28.53 -4.05 0.000125 7137
 7139 3 41.79 27.98 -3.33 0.257 7136
 7140 3 41.76 27.67 -3.08 0.239 7139
 7141 3 41.75 27.51 -3.12 0.245 7140
 7142 3 41.58 27.42 -3.14 0.139 7141
 7143 3 41.55 27.26 -3.12 0.133 7142
 7144 3 41.51 27.12 -3.16 0.135 7143
 7145 3 41.44 26.96 -3.08 0.143 7144
 7146 3 41.32 26.75 -3.16 0.13 7145
 7147 3 41.2 26.55 -3.18 0.106 7146
 7148 3 41.16 26.41 -3.14 0.116 7147
 7149 3 41.13 26.28 -3.12 0.108 7148
 7150 3 41.02 25.98 -3.06 0.173 7149
 7151 3 40.91 25.78 -3.07 0.125 7150
 7152 3 40.76 25.5 -3.05 0.093 7151
 7153 3 40.69 25.33 -3.09 0.127 7152
 7154 3 40.58 25.21 -3.15 0.104 7153
 7155 3 40.51 25.12 -3.28 0.098 7154
 7156 3 40.48 24.96 -3.34 0.147 7155
 7157 3 40.5 24.89 -3.53 0.126 7156
 7158 3 40.47 24.78 -3.67 0.143 7157
 7159 3 40.3 24.6 -3.82 0.068 7158
 7160 3 40.23 24.51 -3.9 0.098 7159
 7161 3 40.13 24.35 -3.97 0.104 7160
 7162 3 40.09 24.16 -4 0.116 7161
 7163 3 40.02 23.94 -3.88 0.122 7162
 7164 3 40.02 23.73 -3.86 0.133 7163
 7165 3 40.01 23.62 -3.88 0.13 7164
 7166 3 39.94 23.37 -3.82 0.157 7165
 7167 3 39.87 23.17 -3.76 0.153 7166
 7168 3 39.82 23.03 -3.55 0.096 7167
 7169 3 39.7 22.82 -3.47 0.117 7168
 7170 3 39.66 22.67 -3.38 0.147 7169
 7171 3 39.62 22.53 -3.24 0.116 7170
 7172 3 42 27.39 -3.1 0.15 7141
 7173 3 42.08 27.23 -3.16 0.132 7172
 7174 3 42.19 27.16 -3.1 0.106 7173
 7175 3 42.32 27.12 -3.02 0.14 7174
 7176 3 42.4 27.1 -2.87 0.089 7175
 7177 3 42.48 27.05 -2.77 0.132 7176
 7178 3 42.47 26.92 -2.71 0.241 7177
 7179 3 42.48 26.89 -2.58 0.294 7178
 7180 3 42.58 26.87 -2.46 0.27 7179
 7181 3 41.77 27.89 -3.27 0.257 7139
 7182 3 42.11 28.64 -3.68 0.089 7181
 7183 3 42.13 28.64 -3.81 0.09 7182
 7184 3 40.93 29.64 -3.02 0.167 7131
 7185 3 40.8 29.66 -2.98 0.21 7184
 7186 3 40.73 29.76 -2.98 0.224 7185
 7187 3 40.65 29.89 -3.07 0.292 7186
 7188 3 40.54 29.94 -3.09 0.361 7187
 7189 3 40.4 30.01 -3.11 0.456 7188
 7190 3 40.26 30.05 -3.17 0.551 7189
 7191 3 40.12 30.1 -3.11 0.631 7190
 7192 3 40.23 30.17 -2.24 0.187 7191
 7193 3 40.26 30.23 -2.11 0.168 7192
 7194 3 40.34 30.25 -1.84 0.106 7193
 7195 3 40.02 30.25 -3.28 0.533 7191
 7196 3 39.94 30.33 -3.19 0.441 7195
 7197 3 39.44 30.16 -2.61 0.124 7196
 7198 3 39.29 30.23 -2.59 0.107 7197
 7199 3 39.2 30.16 -2.53 0.064 7198
 7200 3 39.12 30.26 -2.55 0.089 7199
 7201 3 39.07 30.37 -2.55 0.116 7200
 7202 3 38.94 30.53 -2.59 0.102 7201
 7203 3 38.84 30.71 -2.59 0.082 7202
 7204 3 38.76 30.85 -2.59 0.122 7203
 7205 3 38.73 30.98 -2.59 0.107 7204
 7206 3 38.73 31.1 -2.63 0.091 7205
 7207 3 38.65 31.19 -2.63 0.164 7206
 7208 3 38.52 31.14 -2.63 0.233 7207
 7209 3 38.37 30.98 -2.57 0.151 7208
 7210 3 42.38 29.03 -3.56 0.14 7127
 7211 3 42.43 28.87 -3.56 0.137 7210
 7212 3 42.48 28.69 -3.54 0.153 7211
 7213 3 42.59 28.53 -3.56 0.154 7212
 7214 3 42.83 28.51 -3.58 0.143 7213
 7215 3 43.05 28.55 -3.66 0.118 7214
 7216 3 43.11 28.46 -3.66 0.16 7215
 7217 3 43.15 28.35 -3.66 0.247 7216
 7218 3 43.2 28.26 -3.62 0.333 7217
 7219 3 43.37 27.98 -3.68 0.182 7218
 7220 3 43.43 27.85 -3.64 0.181 7219
 7221 3 43.44 27.75 -3.71 0.226 7220
 7222 3 43.47 27.57 -3.71 0.243 7221
 7223 3 43.57 27.44 -3.71 0.238 7222
 7224 3 43.62 27.26 -3.7 0.287 7223
 7225 3 43.68 27.1 -3.68 0.301 7224
 7226 3 43.69 27.01 -3.58 0.293 7225
 7227 3 43.76 26.94 -3.48 0.314 7226
 7228 3 44.07 26.96 -3.18 0.107 7227
 7229 3 44.22 26.97 -3.08 0.116 7228
 7230 3 44.32 26.97 -3.02 0.098 7229
 7231 3 43.94 26.92 -3.58 0.252 7227
 7232 3 44.22 26.95 -3.79 0.14 7231
 7233 3 44.29 26.81 -3.83 0.114 7232
 7234 3 44.3 26.63 -3.95 0.143 7233
 7235 3 44.3 26.49 -4.03 0.126 7234
 7236 3 44.34 26.33 -4.11 0.085 7235
 7237 3 44.41 26.15 -4 0.087 7236
 7238 3 44.36 26.01 -3.96 0.122 7237
 7239 3 44.23 25.86 -3.97 0.059 7238
 7240 3 44.27 25.79 -4.04 0.085 7239
 7241 3 44.22 25.7 -4.09 0.122 7240
 7242 3 44.09 25.62 -4.08 0.096 7241
 7243 3 44.5 25.97 -4.03 0.088 7238
 7244 3 44.47 25.93 -4.19 0.094 7243
 7245 3 44.58 25.88 -4.24 0.095 7244
 7246 3 44.76 25.83 -4.16 0.097 7245
 7247 3 44.86 25.68 -4.19 0.102 7246
 7248 3 45.01 25.65 -4.16 0.104 7247
 7249 3 45.19 25.58 -4.12 0.1 7248
 7250 3 45.4 25.63 -4.02 0.097 7249
 7251 3 45.57 25.68 -4 0.116 7250
 7252 3 45.72 25.68 -3.94 0.131 7251
 7253 3 45.94 25.61 -3.84 0.154 7252
 7254 3 46.08 25.65 -3.74 0.114 7253
 7255 3 46.19 25.65 -3.59 0.134 7254
 7256 3 46.16 25.74 -3.47 0.148 7255
 7257 3 46.01 25.79 -3.42 0.068 7256
 7258 3 44.3 26.26 -4.21 0.078 7236
 7259 3 44.26 26.15 -4.22 0.096 7258
 7260 3 42.3 30.42 -2.71 0.13 7122
 7261 3 42.15 30.55 -2.79 0.112 7260
 7262 3 42.11 30.69 -2.73 0.092 7261
 7263 3 42.08 30.83 -2.79 0.089 7262
 7264 3 42.04 30.96 -2.89 0.11 7263
 7265 3 42.02 31.03 -2.77 0.109 7264
 7266 3 42.05 31.14 -2.7 0.075 7265
 7267 3 41.94 31.19 -2.6 0.09 7266
 7268 3 41.84 31.28 -2.58 0.087 7267
 7269 3 41.73 31.32 -2.56 0.082 7268
 7270 3 41.65 31.3 -2.48 0.095 7269
 7271 3 41.59 31.32 -2.37 0.13 7270
 7272 3 41.54 31.05 -2.06 0.113 7271
 7273 3 41.52 31.01 -1.88 0.117 7272
 7274 3 41.58 31 -1.74 0.112 7273
 7275 3 41.55 30.94 -1.56 0.084 7274
 7276 3 39.14 40.17 -10.28 0.171 6948
 7277 3 39.22 40.35 -10.15 0.192 7276
 7278 3 39.28 40.4 -9.97 0.268 7277
 7279 3 39.29 40.53 -9.88 0.353 7278
 7280 3 39.32 40.59 -9.8 0.421 7279
 7281 3 39.36 40.64 -9.63 0.463 7280
 7282 3 39.49 40.7 -9.5 0.446 7281
 7283 3 39.56 40.71 -9.41 0.484 7282
 7284 3 39.57 40.59 -9.19 0.428 7283
 7285 3 39.51 40.49 -9.04 0.476 7284
 7286 3 40.18 40.21 -8.87 0.148 7285
 7287 3 40.08 40.14 -8.78 0.117 7286
 7288 3 40.03 40 -8.79 0.105 7287
 7289 3 40.14 39.82 -8.72 0.155 7288
 7290 3 40.28 39.72 -8.78 0.137 7289
 7291 3 40.25 39.64 -8.65 0.086 7290
 7292 3 40.32 39.6 -8.54 0.052 7291
 7293 3 40.47 39.64 -8.73 0.098 7290
 7294 3 39.18 40.54 -9 0.415 7285
 7295 3 39.17 40.46 -8.89 0.428 7294
 7296 3 39.25 40.28 -8.78 0.403 7295
 7297 3 39.17 40.1 -8.73 0.353 7296
 7298 3 39 39.85 -8.72 0.107 7297
 7299 3 39.32 40.14 -8.63 0.242 7297
 7300 3 39.65 39.92 -8.38 0.128 7299
 7301 3 39.68 39.75 -8.3 0.138 7300
 7302 3 39.69 39.64 -8.22 0.097 7301
 7303 3 39.75 39.67 -8.03 0.096 7302
 7304 3 39.82 39.59 -7.85 0.11 7303
 7305 3 39.9 39.53 -7.72 0.079 7304
 7306 3 39.93 39.43 -7.63 0.077 7305
 7307 3 39.96 39.34 -7.5 0.075 7306
 7308 3 40.1 39.32 -7.42 0.076 7307
 7309 3 40.18 39.35 -7.3 0.09 7308
 7310 3 40.21 39.5 -7.21 0.094 7309
 7311 3 40.29 39.57 -7.16 0.065 7310
 7312 3 40.44 39.5 -7.13 0.065 7311
 7313 3 40.43 39.42 -7.04 0.166 7312
 7314 3 40.51 39.39 -6.94 0.134 7313
 7315 3 40.64 39.28 -6.83 0.122 7314
 7316 3 40.78 39.28 -6.66 0.074 7315
 7317 3 40.82 39.27 -6.55 0.114 7316
 7318 3 40.92 39.32 -6.4 0.076 7317
 7319 3 41.01 39.29 -6.45 0.155 7318
 7320 3 41.06 39.25 -6.11 0.118 7319
 7321 3 41.12 39.21 -6 0.145 7320
 7322 3 41.19 39.32 -5.94 0.093 7321
 7323 3 41.29 39.34 -5.8 0.097 7322
 7324 3 41.32 39.29 -5.63 0.096 7323
 7325 3 41.26 39.29 -5.46 0.261 7324
 7326 3 41.57 39.22 -5.24 0.14 7325
 7327 3 41.8 39.2 -5.08 0.129 7326
 7328 3 41.94 39.17 -4.96 0.114 7327
 7329 3 42.11 39.15 -4.86 0.118 7328
 7330 3 42.23 39.1 -4.86 0.115 7329
 7331 3 42.34 38.96 -4.86 0.132 7330
 7332 3 42.48 38.89 -4.82 0.089 7331
 7333 3 42.55 38.78 -4.69 0.11 7332
 7334 3 42.57 38.71 -4.5 0.125 7333
 7335 3 42.55 38.68 -4.3 0.177 7334
 7336 3 42.51 38.57 -4.2 0.152 7335
 7337 3 42.55 38.46 -4 0.142 7336
 7338 3 42.62 38.27 -3.87 0.12 7337
 7339 3 42.7 38.14 -3.64 0.145 7338
 7340 3 42.83 38.1 -3.37 0.111 7339
 7341 3 42.9 38.07 -3.18 0.112 7340
 7342 3 42.9 38.07 -3 0.135 7341
 7343 3 42.99 38.11 -2.85 0.139 7342
 7344 3 42.92 38.13 -2.66 0.097 7343
 7345 3 42.87 38.15 -2.52 0.051 7344
 7346 3 42.89 38.24 -2.39 0.096 7345
 7347 3 42.89 38.21 -2.23 0.101 7346
 7348 3 42.86 38.2 -2.06 0.115 7347
 7349 3 42.86 38.1 -1.84 0.131 7348
 7350 3 43 38.03 -1.75 0.056 7349
 7351 3 42.33 38.79 -4.12 0.073 7336
 7352 3 42.23 38.77 -4.12 0.064 7351
 7353 3 40.99 39.38 -5.57 0.166 7325
 7354 3 40.87 39.56 -5.82 0.124 7353
 7355 3 40.72 39.61 -6 0.166 7354
 7356 3 40.61 39.75 -6.16 0.192 7355
 7357 3 40.54 39.88 -6.25 0.197 7356
 7358 3 40.47 40 -6.47 0.154 7357
 7359 3 40.5 40.06 -6.67 0.134 7358
 7360 3 40.47 40.14 -6.75 0.163 7359
 7361 3 40.67 39.17 -6.99 0.064 7315
 7362 3 40.86 39.31 -6.95 0.082 7361
 7363 3 38.69 39.85 -8.86 0.172 7299
 7364 3 38.6 39.74 -8.93 0.143 7363
 7365 3 38.54 39.57 -8.94 0.142 7364
 7366 3 38.4 39.46 -8.96 0.132 7365
 7367 3 38.24 39.45 -9 0.14 7366
 7368 3 38.01 39.35 -8.89 0.103 7367
 7369 3 37.9 39.32 -8.89 0.12 7368
 7370 3 37.75 39.25 -8.97 0.087 7369
 7371 3 37.75 39.1 -9.08 0.111 7370
 7372 3 37.64 39 -9.13 0.105 7371
 7373 3 37.54 38.96 -9.22 0.122 7372
 7374 3 37.37 38.99 -9.23 0.128 7373
 7375 3 37.25 38.85 -9.3 0.137 7374
 7376 3 37.12 38.7 -9.36 0.149 7375
 7377 3 37.07 38.57 -9.5 0.092 7376
 7378 3 37 38.52 -9.62 0.079 7377
 7379 3 36.93 38.42 -9.69 0.099 7378
 7380 3 36.82 38.36 -9.7 0.086 7379
 7381 3 36.65 38.32 -9.74 0.102 7380
 7382 3 36.5 38.31 -9.75 0.136 7381
 7383 3 36.39 38.18 -9.8 0.179 7382
 7384 3 36.18 38.42 -9.83 0.091 7383
 7385 3 36.01 38.35 -9.81 0.082 7384
 7386 3 35.9 38.21 -9.88 0.109 7385
 7387 3 35.79 38.07 -9.9 0.143 7386
 7388 3 35.78 37.96 -9.8 0.109 7387
 7389 3 35.71 37.84 -9.81 0.078 7388
 7390 3 35.61 37.71 -9.85 0.076 7389
 7391 3 35.62 37.53 -9.8 0.118 7390
 7392 3 35.61 37.39 -9.78 0.103 7391
 7393 3 35.62 37.24 -9.66 0.061 7392
 7394 3 35.47 37.14 -9.58 0.087 7393
 7395 3 35.36 37.1 -9.55 0.115 7394
 7396 3 35.43 36.96 -9.5 0.083 7395
 7397 3 35.37 36.85 -9.4 0.155 7396
 7398 3 35.25 36.78 -9.36 0.122 7397
 7399 3 35.18 36.64 -9.27 0.129 7398
 7400 3 35.21 36.64 -9.11 0.12 7399
 7401 3 35.11 36.65 -8.97 0.101 7400
 7402 3 35.06 36.71 -8.83 0.11 7401
 7403 3 39.71 41.29 -9.65 0.191 7283
 7404 3 39.76 41.46 -9.54 0.198 7403
 7405 3 39.78 41.64 -9.4 0.199 7404
 7406 3 39.69 41.81 -9.37 0.231 7405
 7407 3 39.82 41.88 -9.23 0.293 7406
 7408 3 39.9 41.96 -9.12 0.329 7407
 7409 3 39.96 42.07 -9.03 0.391 7408
 7410 3 40.14 41.61 -8.67 0.115 7409
 7411 3 40.26 41.64 -8.61 0.156 7410
 7412 3 40.37 41.61 -8.48 0.127 7411
 7413 3 40.49 41.65 -8.45 0.132 7412
 7414 3 40.68 41.71 -8.4 0.079 7413
 7415 3 40.79 41.77 -8.37 0.086 7414
 7416 3 40.89 41.85 -8.46 0.107 7415
 7417 3 40.96 41.95 -8.46 0.103 7416
 7418 3 41 42.06 -8.52 0.078 7417
 7419 3 39.97 42.53 -9.05 0.309 7409
 7420 3 40.11 42.65 -9.04 0.287 7419
 7421 3 40.36 42.6 -9.1 0.156 7420
 7422 3 40.37 42.85 -9.17 0.131 7421
 7423 3 40.47 42.96 -9.09 0.163 7422
 7424 3 40.58 43.04 -9.09 0.163 7423
 7425 3 39.89 43.04 -9.1 0.183 7420
 7426 3 39.87 43.25 -9.12 0.165 7425
 7427 3 39.89 43.4 -9.12 0.174 7426
 7428 3 39.87 43.6 -9.15 0.184 7427
 7429 3 39.81 43.75 -9.24 0.198 7428
 7430 3 39.82 43.93 -9.37 0.22 7429
 7431 3 39.76 44.06 -9.47 0.202 7430
 7432 3 39.75 44.25 -9.56 0.19 7431
 7433 3 39.79 44.39 -9.63 0.172 7432
 7434 3 39.78 44.63 -9.73 0.196 7433
 7435 3 39.75 44.86 -9.77 0.255 7434
 7436 3 39.68 45.07 -9.81 0.286 7435
 7437 3 39.69 45.25 -9.85 0.272 7436
 7438 3 39.71 45.43 -9.8 0.233 7437
 7439 3 39.64 45.6 -9.83 0.198 7438
 7440 3 39.6 45.78 -9.81 0.171 7439
 7441 3 39.43 45.95 -9.79 0.187 7440
 7442 3 39.32 46.06 -9.82 0.262 7441
 7443 3 39.28 46.17 -9.81 0.339 7442
 7444 3 39.15 46.25 -9.82 0.443 7443
 7445 3 39.07 46.36 -9.82 0.501 7444
 7446 3 39.07 46.54 -9.78 0.515 7445
 7447 3 39.03 46.71 -9.8 0.547 7446
 7448 3 39 46.88 -9.81 0.595 7447
 7449 3 38.96 47.03 -9.86 0.57 7448
 7450 3 38.72 47.14 -9.91 0.504 7449
 7451 3 39.31 47.52 -9.87 0.094 7450
 7452 3 39.25 47.61 -9.87 0.12 7451
 7453 3 39.11 47.75 -9.97 0.102 7452
 7454 3 39.08 47.92 -9.96 0.114 7453
 7455 3 39.04 48.1 -10 0.131 7454
 7456 3 39.01 48.24 -10.04 0.125 7455
 7457 3 38.97 48.36 -10.02 0.113 7456
 7458 3 38.89 48.57 -10.05 0.083 7457
 7459 3 38.86 48.77 -10.06 0.113 7458
 7460 3 38.71 48.96 -9.99 0.081 7459
 7461 3 38.71 49.09 -9.99 0.082 7460
 7462 3 38.69 49.2 -10 0.093 7461
 7463 3 38.72 49.29 -10.05 0.108 7462
 7464 3 38.6 49.57 -10.03 0.101 7463
 7465 3 38.54 49.67 -10.07 0.048 7464
 7466 3 38.54 47.22 -9.97 0.417 7450
 7467 3 38.54 47.31 -10.07 0.37 7466
 7468 3 38.79 47.53 -10.47 0.189 7467
 7469 3 38.9 47.63 -10.61 0.162 7468
 7470 3 39 47.61 -10.71 0.195 7469
 7471 3 38.97 47.67 -10.95 0.079 7470
 7472 3 39.04 47.68 -11.05 0.066 7471
 7473 3 39.07 47.74 -11.15 0.12 7472
 7474 3 39.14 47.75 -11.24 0.119 7473
 7475 3 39.14 47.79 -11.37 0.076 7474
 7476 3 39.21 47.85 -11.46 0.079 7475
 7477 3 39.25 47.97 -11.55 0.069 7476
 7478 3 39.29 48.13 -11.63 0.141 7477
 7479 3 39.32 48.25 -11.71 0.136 7478
 7480 3 39.39 48.36 -11.74 0.17 7479
 7481 3 39.22 48.6 -11.78 0.109 7480
 7482 3 39.17 48.78 -11.72 0.104 7481
 7483 3 39.11 48.99 -11.79 0.108 7482
 7484 3 39.04 49.14 -11.83 0.092 7483
 7485 3 38.97 49.27 -11.83 0.081 7484
 7486 3 38.9 49.35 -11.88 0.121 7485
 7487 3 38.86 49.49 -11.83 0.134 7486
 7488 3 38.74 49.64 -11.75 0.085 7487
 7489 3 38.61 49.79 -11.72 0.136 7488
 7490 3 38.54 49.92 -11.8 0.134 7489
 7491 3 38.54 50.03 -11.82 0.107 7490
 7492 3 38.54 50.2 -11.87 0.072 7491
 7493 3 38.47 50.34 -11.82 0.093 7492
 7494 3 38.37 50.46 -11.81 0.098 7493
 7495 3 38.29 50.57 -11.79 0.134 7494
 7496 3 38.17 50.57 -11.74 0.158 7495
 7497 3 38.06 50.45 -11.58 0.046 7496
 7498 3 38.1 50.71 -11.72 0.083 7496
 7499 3 39.87 47.25 -9.89 0.086 7449
 7500 3 39.97 47.36 -9.82 0.097 7499
 7501 3 38.92 43.53 -12.11 0.117 6925
 7502 3 39.14 43.68 -12.1 0.103 7501
 7503 3 39.25 43.85 -12.08 0.118 7502
 7504 3 39.44 43.92 -12.02 0.073 7503
 7505 3 39.6 43.86 -12 0.086 7504
 7506 3 39.76 43.82 -11.98 0.089 7505
 7507 3 39.94 43.96 -11.95 0.131 7506
 7508 3 40.04 44.03 -11.96 0.106 7507
 7509 3 40.15 44.14 -11.95 0.078 7508
 7510 3 40.24 44.28 -11.97 0.101 7509
 7511 3 40.36 44.32 -11.92 0.119 7510
 7512 3 40.5 44.47 -11.87 0.057 7511
 7513 3 40.54 44.5 -11.68 0.117 7512
 7514 3 40.62 44.65 -11.63 0.108 7513
 7515 3 40.82 44.77 -11.56 0.097 7514
 7516 3 40.93 44.75 -11.49 0.105 7515
 7517 3 41.11 44.71 -11.46 0.069 7516
 7518 3 41.22 44.75 -11.45 0.052 7517
 7519 3 41.29 44.74 -11.28 0.023 7518
 7520 3 37.68 48.97 -14.97 0.179 6396
 7521 3 37.81 49.2 -15.02 0.142 7520
 7522 3 37.9 49.4 -15 0.142 7521
 7523 3 37.96 49.57 -14.98 0.179 7522
 7524 3 37.92 49.72 -15.02 0.257 7523
 7525 3 37.93 49.9 -14.98 0.289 7524
 7526 3 37.94 50.07 -15 0.321 7525
 7527 3 38.04 50.25 -14.53 0.152 7526
 7528 3 38.04 50.42 -14.39 0.113 7527
 7529 3 38.01 50.59 -14.43 0.148 7528
 7530 3 38.04 50.78 -14.47 0.164 7529
 7531 3 37.96 50.9 -14.41 0.14 7530
 7532 3 37.89 51.03 -14.38 0.119 7531
 7533 3 37.87 51.14 -14.35 0.159 7532
 7534 3 37.81 51.25 -14.38 0.174 7533
 7535 3 37.72 51.35 -14.22 0.151 7534
 7536 3 37.64 51.47 -14.22 0.184 7535
 7537 3 37.57 51.65 -14.22 0.204 7536
 7538 3 37.5 51.79 -14.28 0.252 7537
 7539 3 37.49 52 -14.33 0.246 7538
 7540 3 37.25 52.22 -14.55 0.171 7539
 7541 3 37.22 52.39 -14.57 0.185 7540
 7542 3 37.14 52.57 -14.6 0.221 7541
 7543 3 37.1 52.7 -14.64 0.22 7542
 7544 3 37.18 52.9 -14.68 0.208 7543
 7545 3 37.25 53.04 -14.78 0.193 7544
 7546 3 37.18 53.17 -14.96 0.202 7545
 7547 3 37.17 53.2 -15.13 0.179 7546
 7548 3 37.14 53.38 -15.25 0.118 7547
 7549 3 37.11 53.46 -15.46 0.135 7548
 7550 3 37.1 53.67 -15.61 0.124 7549
 7551 3 37.1 53.85 -15.54 0.144 7550
 7552 3 37.01 53.95 -15.54 0.188 7551
 7553 3 36.93 54.02 -15.5 0.285 7552
 7554 3 36.86 54.09 -15.45 0.367 7553
 7555 3 36.76 54.14 -15.41 0.377 7554
 7556 3 36.82 54.25 -15.31 0.41 7555
 7557 3 36.85 54.38 -15.25 0.422 7556
 7558 3 37.39 54.81 -15.05 0.112 7557
 7559 3 37.47 54.85 -14.91 0.084 7558
 7560 3 37.5 55.02 -15 0.129 7559
 7561 3 37.58 55.21 -15.05 0.079 7560
 7562 3 37.64 55.14 -14.97 0.112 7561
 7563 3 37.72 55 -14.88 0.000125 7562
 7564 3 36.68 54.28 -14.82 0.457 7557
 7565 3 36.68 54.31 -14.6 0.44 7564
 7566 3 36.67 54.32 -14.35 0.383 7565
 7567 3 36.68 54.31 -14.1 0.38 7566
 7568 3 36.75 54.22 -13.81 0.358 7567
 7569 3 36.72 54.31 -13.66 0.348 7568
 7570 3 36.69 54.39 -13.55 0.297 7569
 7571 3 36.36 54.43 -13.54 0.181 7570
 7572 3 36.18 54.47 -13.57 0.158 7571
 7573 3 36.15 54.53 -13.69 0.12 7572
 7574 3 37.37 53.07 -15.27 0.125 7547
 7575 3 37.44 53.07 -15.35 0.099 7574
 7576 3 38.01 50.2 -15.19 0.276 7526
 7577 3 38.11 50.42 -15.19 0.28 7576
 7578 3 38.14 50.57 -15.28 0.338 7577
 7579 3 38.14 50.71 -15.32 0.396 7578
 7580 3 38.18 50.82 -15.38 0.455 7579
 7581 3 38.12 51.03 -15.29 0.49 7580
 7582 3 38.22 51.17 -15.22 0.479 7581
 7583 3 38.22 51.25 -15.37 0.464 7582
 7584 3 38.24 51.32 -15.48 0.445 7583
 7585 3 38.1 51.46 -15.62 0.512 7584
 7586 3 38.15 51.17 -16.43 0.099 7585
 7587 3 38.11 51.21 -16.59 0.073 7586
 7588 3 38.26 51.53 -15.63 0.502 7585
 7589 3 38.81 51.71 -15.05 0.151 7588
 7590 3 38.81 51.92 -14.97 0.134 7589
 7591 3 38.83 52.03 -14.94 0.179 7590
 7592 3 38.96 52.14 -14.82 0.202 7591
 7593 3 39.06 52.25 -14.82 0.231 7592
 7594 3 39.11 52.39 -14.95 0.263 7593
 7595 3 39.4 52.13 -14.88 0.131 7594
 7596 3 39.51 52.03 -14.86 0.198 7595
 7597 3 39.61 51.93 -14.84 0.175 7596
 7598 3 39.86 51.93 -14.79 0.133 7597
 7599 3 39.97 52 -14.77 0.2 7598
 7600 3 40.04 52.06 -14.7 0.28 7599
 7601 3 40.07 51.97 -14.55 0.341 7600
 7602 3 40.29 51.6 -14.61 0.096 7601
 7603 3 40.36 51.53 -14.52 0.049 7602
 7604 3 40.51 51.52 -14.37 0.138 7603
 7605 3 40.68 51.56 -14.31 0.156 7604
 7606 3 40.86 51.64 -14.2 0.094 7605
 7607 3 41 51.65 -14.22 0.092 7606
 7608 3 41.12 51.56 -14.23 0.092 7607
 7609 3 41.18 51.4 -14.29 0.105 7608
 7610 3 41.29 51.29 -14.3 0.094 7609
 7611 3 41.39 51.17 -14.21 0.138 7610
 7612 3 41.53 50.96 -14.13 0.187 7611
 7613 3 41.65 50.95 -14.11 0.136 7612
 7614 3 41.82 51.1 -14.18 0.11 7613
 7615 3 41.93 51.24 -14.29 0.124 7614
 7616 3 42.03 51.35 -14.37 0.102 7615
 7617 3 42.25 51.45 -14.37 0.103 7616
 7618 3 42.4 51.46 -14.29 0.158 7617
 7619 3 42.51 51.53 -14.21 0.199 7618
 7620 3 42.62 51.59 -14.14 0.185 7619
 7621 3 42.72 51.6 -14.44 0.124 7620
 7622 3 42.71 51.6 -14.6 0.153 7621
 7623 3 42.65 51.57 -14.7 0.101 7622
 7624 3 40.03 52.14 -14.46 0.373 7601
 7625 3 40.11 52.25 -14.37 0.434 7624
 7626 3 40.15 52.4 -14.21 0.418 7625
 7627 3 40.22 52.46 -14.06 0.466 7626
 7628 3 40.25 52.5 -13.9 0.531 7627
 7629 3 40.28 52.45 -13.77 0.568 7628
 7630 3 40.31 52.39 -13.62 0.507 7629
 7631 3 40.1 51.74 -13.32 0.209 7630
 7632 3 40.12 51.56 -13.27 0.175 7631
 7633 3 40.1 51.32 -13.28 0.062 7632
 7634 3 40.53 52.42 -14.77 0.099 7625
 7635 3 40.57 52.43 -14.94 0.103 7634
 7636 3 40.75 52.42 -15.04 0.117 7635
 7637 3 40.87 52.4 -15.09 0.125 7636
 7638 3 40.94 52.42 -15.19 0.092 7637
 7639 3 41.01 52.45 -15.32 0.075 7638
 7640 3 39.03 52.57 -14.98 0.267 7594
 7641 3 38.96 52.68 -15 0.22 7640
 7642 3 38.75 52.86 -14.99 0.12 7641
 7643 3 38.83 52.93 -14.86 0.193 7642
 7644 3 38.83 53.07 -14.72 0.167 7643
 7645 3 38.81 53.18 -14.55 0.175 7644
 7646 3 38.67 53.35 -14.43 0.069 7645
 7647 3 38.03 51.64 -15.93 0.387 7588
 7648 3 38.06 51.82 -16.02 0.299 7647
 7649 3 37.83 52.18 -15.82 0.144 7648
 7650 3 37.82 52.43 -15.81 0.109 7649
 7651 3 37.85 52.67 -15.87 0.125 7650
 7652 3 37.92 52.7 -15.98 0.147 7651
 7653 3 37.97 52.77 -16.07 0.11 7652
 7654 3 38.03 52.89 -16.18 0.098 7653
 7655 3 38.07 53.02 -16.2 0.148 7654
 7656 3 38.17 53.09 -16.22 0.153 7655
 7657 3 38.18 50.07 -15.58 0.093 7576
 7658 3 38.21 49.97 -15.71 0.117 7657
 7659 3 35.28 48.17 -15.1 0.118 6383
 7660 3 35.12 48.03 -15.15 0.146 7659
 7661 3 35.04 47.85 -15.18 0.138 7660
 7662 3 34.96 47.65 -15.12 0.133 7661
 7663 3 34.9 47.47 -15.05 0.155 7662
 7664 3 34.87 47.31 -15.03 0.146 7663
 7665 3 34.75 47.18 -14.98 0.1 7664
 7666 3 34.61 47.04 -15.11 0.092 7665
 7667 3 34.5 46.96 -15.22 0.039 7666
 7668 3 30.68 53.14 -20.66 0.301 7667
 7669 3 30.69 53.09 -20.79 0.29 7668
 7670 3 30.89 53.64 -20.7 0.12 6164
 7671 3 30.95 53.75 -20.77 0.141 7670
 7672 3 30.93 53.84 -20.91 0.113 7671
 7673 3 30.9 53.93 -21.09 0.064 7672
 7674 3 30.82 54.14 -21.02 0.088 7673
 7675 3 30.84 54.28 -21.02 0.078 7674
 7676 3 30.89 54.39 -21.02 0.157 7675
 7677 3 30.86 54.46 -20.95 0.205 7676
 7678 3 31.49 54.1 -23.14 0.829 6074
 7679 3 31.51 54 -23.23 0.782 7678
 7680 3 31.51 53.9 -23.36 0.762 7679
 7681 3 31.19 53.75 -23.57 0.689 7680
 7682 3 30.53 53.61 -24.02 0.235 7681
 7683 3 30.32 53.34 -24.18 0.145 7682
 7684 3 30.27 53.29 -24.34 0.18 7683
 7685 3 30.04 53.13 -24.34 0.129 7684
 7686 3 29.98 52.92 -24.34 0.131 7685
 7687 3 29.89 52.75 -24.32 0.135 7686
 7688 3 29.82 52.64 -24.29 0.163 7687
 7689 3 29.66 52.7 -24.41 0.102 7688
 7690 3 29.66 52.53 -24.52 0.148 7689
 7691 3 29.54 52.57 -24.59 0.172 7690
 7692 3 29.5 52.61 -24.73 0.218 7691
 7693 3 29.54 52.71 -24.98 0.09 7692
 7694 3 29.47 52.75 -25.11 0.129 7693
 7695 3 29.41 52.82 -25.23 0.118 7694
 7696 3 29.23 52.96 -25.34 0.117 7695
 7697 3 29.11 53.09 -25.27 0.098 7696
 7698 3 29.04 53.21 -25.22 0.106 7697
 7699 3 29 53.35 -25.23 0.078 7698
 7700 3 29.29 52.28 -24.54 0.098 7692
 7701 3 29.22 52.17 -24.52 0.119 7700
 7702 3 29.11 52.09 -24.57 0.112 7701
 7703 3 29 52.03 -24.7 0.126 7702
 7704 3 28.91 52.04 -24.77 0.182 7703
 7705 3 28.75 52.35 -24.79 0.13 7704
 7706 3 28.64 52.42 -24.84 0.099 7705
 7707 3 28.55 52.5 -24.89 0.097 7706
 7708 3 28.29 52.7 -24.93 0.168 7707
 7709 3 28.23 52.96 -24.98 0.115 7708
 7710 3 28.09 53.07 -25 0.117 7709
 7711 3 28 53.24 -25.02 0.117 7710
 7712 3 27.91 53.31 -24.98 0.133 7711
 7713 3 27.82 53.41 -24.79 0.07 7712
 7714 3 28.75 51.77 -24.72 0.081 7704
 7715 3 28.59 51.7 -24.7 0.089 7714
 7716 3 28.5 51.64 -24.68 0.102 7715
 7717 3 28.39 51.54 -24.64 0.075 7716
 7718 3 28.27 51.4 -24.64 0.091 7717
 7719 3 28.11 51.35 -24.59 0.115 7718
 7720 3 28.04 51.22 -24.55 0.123 7719
 7721 3 27.95 51.05 -24.55 0.141 7720
 7722 3 27.84 50.99 -24.45 0.134 7721
 7723 3 27.84 50.81 -24.34 0.074 7722
 7724 3 30.29 53.25 -24.5 0.151 7684
 7725 3 30.32 53.13 -24.64 0.15 7724
 7726 3 30.32 53 -24.75 0.144 7725
 7727 3 30.39 53.02 -24.91 0.135 7726
 7728 3 30.5 53.02 -25.14 0.16 7727
 7729 3 30.47 53.03 -25.32 0.291 7728
 7730 3 30 52.97 -25.38 0.11 7729
 7731 3 29.84 52.85 -25.41 0.092 7730
 7732 3 30.66 53.07 -25.34 0.151 7729
 7733 3 30.8 53.39 -25.43 0.05 7732
 7734 3 30.77 53.5 -25.55 0.112 7733
 7735 3 30.61 53.56 -25.66 0.112 7734
 7736 3 30.61 53.64 -25.73 0.097 7735
 7737 3 30.64 53.85 -25.79 0.079 7736
 7738 3 30.54 53.97 -25.84 0.079 7737
 7739 3 30.45 54.14 -25.77 0.076 7738
 7740 3 30.77 53.07 -25.38 0.151 7739
 7741 3 30.45 52.64 -25.36 0.073 7740
 7742 3 30.39 52.63 -25.45 0.124 7741
 7743 3 30.27 52.56 -25.61 0.125 7742
 7744 3 30.2 52.39 -25.66 0.104 7743
 7745 3 30.14 52.45 -25.84 0.106 7744
 7746 3 30.09 52.42 -25.95 0.081 7745
 7747 3 30.02 52.38 -26.07 0.08 7746
 7748 3 29.98 52.2 -26.16 0.073 7747
 7749 3 29.91 52.03 -26.2 0.078 7748
 7750 3 29.93 51.89 -26.29 0.073 7749
 7751 3 29.91 51.79 -26.43 0.112 7750
 7752 3 29.86 51.71 -26.55 0.12 7751
 7753 3 29.89 51.57 -26.68 0.091 7752
 7754 3 29.86 51.52 -26.84 0.073 7753
 7755 3 29.73 51.6 -27.04 0.08 7754
 7756 3 29.68 51.6 -27.16 0.121 7755
 7757 3 29.7 51.7 -27.25 0.177 7756
 7758 3 29.48 51.77 -27.52 0.105 7757
 7759 3 29.48 51.84 -27.7 0.086 7758
 7760 3 29.5 51.85 -27.82 0.116 7759
 7761 3 29.43 51.78 -27.95 0.134 7760
 7762 3 29.38 51.78 -28.05 0.138 7761
 7763 3 29.3 51.78 -28.2 0.112 7762
 7764 3 29.38 51.89 -28.3 0.102 7763
 7765 3 29.41 51.95 -28.41 0.089 7764
 7766 3 29.5 52 -28.57 0.127 7765
 7767 3 29.5 52.03 -28.72 0.114 7766
 7768 3 29.43 52.09 -28.89 0.124 7767
 7769 3 29.41 52.17 -29.09 0.137 7768
 7770 3 29.36 52 -29.25 0.118 7769
 7771 3 29.39 51.88 -29.39 0.124 7770
 7772 3 29.32 51.82 -29.54 0.044 7771
 7773 3 29.48 52.42 -29.09 0.107 7769
 7774 3 29.57 52.56 -29.09 0.113 7773
 7775 3 29.64 52.68 -29.09 0.093 7774
 7776 3 29.68 52.75 -29.16 0.092 7775
 7777 3 29.77 52.86 -29.32 0.067 7776
 7778 3 30.14 51.71 -27.18 0.101 7757
 7779 3 30.27 51.64 -27.18 0.097 7778
 7780 3 30.38 51.53 -27.16 0.044 7779
 7781 3 31.04 52.85 -25.39 0.098 7732
 7782 3 31.14 52.82 -25.45 0.119 7781
 7783 3 31.22 52.84 -25.64 0.087 7782
 7784 3 31.34 52.85 -25.77 0.105 7783
 7785 3 31.33 53.65 -23.7 0.52 7681
 7786 3 31.37 53.59 -23.77 0.416 7785
 7787 3 31.47 53.56 -23.89 0.169 7786
 7788 3 31.59 53.43 -24.2 0.228 7787
 7789 3 31.59 53.57 -24.25 0.156 7788
 7790 3 31.68 53.63 -24.22 0.000125 7789
 7791 3 31.8 53.28 -24.34 0.113 7788
 7792 3 31.88 53.17 -24.34 0.132 7791
 7793 3 31.91 53.03 -24.32 0.107 7792
 7794 3 31.91 52.85 -24.36 0.14 7793
 7795 3 31.95 52.74 -24.45 0.118 7794
 7796 3 31.91 52.67 -24.63 0.076 7795
 7797 3 31.82 52.52 -24.68 0.074 7796
 7798 3 31.79 52.36 -24.79 0.076 7797
 7799 3 31.7 52.35 -24.93 0.102 7798
 7800 3 31.72 52.24 -25 0.111 7799
 7801 3 31.73 52.13 -25.16 0.056 7800
 7802 3 31.75 51.99 -25.25 0.094 7801
 7803 3 31.75 51.86 -25.36 0.073 7802
 7804 3 31.7 51.86 -25.45 0.088 7803
 7805 3 31.68 51.79 -25.55 0.089 7804
 7806 3 31.73 51.67 -25.68 0.106 7805
 7807 3 31.72 51.57 -25.84 0.1 7806
 7808 3 31.61 51.5 -25.98 0.127 7807
 7809 3 32.66 55.5 -23.64 0.091 6068
 7810 3 32.71 55.53 -23.45 0.086 7809
 7811 3 32.85 55.53 -23.34 0.105 7810
 7812 3 32.95 55.54 -23.16 0.088 7811
 7813 3 33.06 55.61 -23.04 0.103 7812
 7814 3 33.2 55.7 -22.93 0.122 7813
 7815 3 33.34 55.7 -22.75 0.074 7814
 7816 3 33.46 55.77 -22.63 0.099 7815
 7817 3 33.55 55.82 -22.43 0.111 7816
 7818 3 33.6 55.85 -22.22 0.15 7817
 7819 3 33.71 55.85 -21.98 0.158 7818
 7820 3 33.83 55.96 -21.77 0.112 7819
 7821 3 33.93 56.11 -21.59 0.06 7820
 7822 3 33.97 56.24 -21.5 0.102 7821
 7823 3 34.04 56.38 -21.43 0.1 7822
 7824 3 34.11 56.47 -21.39 0.079 7823
 7825 3 34.22 56.6 -21.34 0.091 7824
 7826 3 34.39 56.64 -21.34 0.088 7825
 7827 3 34.51 56.81 -21.38 0.097 7826
 7828 3 34.46 57 -21.43 0.08 7827
 7829 3 34.49 57.2 -21.43 0.056 7828
 7830 3 34.57 57.34 -21.41 0.079 7829
 7831 3 34.61 57.43 -21.43 0.131 7830
 7832 3 34.71 57.52 -21.43 0.145 7831
 7833 3 33.71 56.78 -25.34 0.073 6047
 7834 3 33.78 56.64 -25.27 0.122 7833
 7835 3 33.92 56.5 -25.23 0.115 7834
 7836 3 34.06 56.46 -25.16 0.143 7835
 7837 3 34.18 56.45 -25.16 0.196 7836
 7838 3 34.38 56.49 -24.97 0.148 7837
 7839 3 34.49 56.47 -24.88 0.256 7838
 7840 3 34.7 56.65 -25.18 0.113 7839
 7841 3 34.84 56.63 -25.2 0.153 7840
 7842 3 34.88 56.35 -25.14 0.099 7841
 7843 3 34.95 56.2 -25.18 0.106 7842
 7844 3 34.95 55.99 -25.23 0.065 7843
 7845 3 34.96 55.84 -25.29 0.072 7844
 7846 3 34.83 55.65 -25.41 0.089 7845
 7847 3 34.72 55.61 -25.43 0.072 7846
 7848 3 34.49 56.35 -24.45 0.18 7839
 7849 3 34.57 56.53 -24.57 0.089 7848
 7850 3 34.53 56.61 -24.66 0.083 7849
 7851 3 34.45 56.65 -24.79 0.069 7850
 7852 3 34.6 56.21 -24.23 0.156 7848
 7853 3 34.7 56.03 -24.07 0.163 7852
 7854 3 34.85 55.82 -23.88 0.126 7853
 7855 3 34.81 55.67 -23.77 0.084 7854
 7856 3 34.73 55.5 -23.72 0.107 7855
 7857 3 34.71 55.39 -23.61 0.058 7856
 7858 3 34.73 55.34 -23.5 0.071 7857
 7859 3 34.82 55.25 -23.41 0.08 7858
 7860 3 34.86 55.21 -23.27 0.123 7859
 7861 3 34.93 55.18 -23.09 0.076 7860
 7862 3 35.03 55.15 -22.98 0.084 7861
 7863 3 35.06 55.03 -22.82 0.112 7862
 7864 3 35.13 54.99 -22.66 0.128 7863
 7865 3 35.13 55 -22.54 0.000125 7864
 7866 3 27.5 63.38 -23.66 0.727 4220
 7867 3 27.16 62.51 -23.57 0.227 7866
 7868 3 27.05 62.34 -23.54 0.235 7867
 7869 3 27.04 62.19 -23.45 0.231 7868
 7870 3 27.02 62.01 -23.41 0.293 7869
 7871 3 26.91 61.81 -23.45 0.319 7870
 7872 3 26.86 61.63 -23.39 0.325 7871
 7873 3 26.79 61.39 -23.38 0.335 7872
 7874 3 26.7 61.24 -23.32 0.465 7873
 7875 3 26.61 60.96 -23.41 0.412 7874
 7876 3 26.52 60.71 -23.48 0.382 7875
 7877 3 26.32 60.52 -23.43 0.393 7876
 7878 3 26.27 60.31 -23.39 0.405 7877
 7879 3 26.16 60.16 -23.32 0.418 7878
 7880 3 25.98 60.03 -23.32 0.426 7879
 7881 3 25.88 59.92 -23.25 0.479 7880
 7882 3 25.73 59.85 -23.16 0.504 7881
 7883 3 25.64 59.76 -23.05 0.562 7882
 7884 3 25.54 59.7 -22.95 0.578 7883
 7885 3 25.41 59.56 -22.89 0.588 7884
 7886 3 25.23 59.55 -22.86 0.598 7885
 7887 3 24.89 59.52 -22.97 0.448 7886
 7888 3 24.52 59.56 -23.03 0.355 7887
 7889 3 24.29 59.62 -22.94 0.301 7888
 7890 3 24.11 59.58 -22.9 0.3 7889
 7891 3 23.93 59.52 -22.9 0.322 7890
 7892 3 23.73 59.45 -22.89 0.298 7891
 7893 3 23.55 59.42 -22.9 0.312 7892
 7894 3 23.43 59.35 -22.98 0.317 7893
 7895 3 23.29 59.31 -22.94 0.302 7894
 7896 3 23.18 59.34 -22.9 0.333 7895
 7897 3 22.95 59.38 -22.89 0.292 7896
 7898 3 22.79 59.46 -22.81 0.32 7897
 7899 3 22.57 59.55 -22.74 0.382 7898
 7900 3 22.43 59.6 -22.69 0.391 7899
 7901 3 22.27 59.7 -22.58 0.456 7900
 7902 3 22.84 59.83 -21.96 0.203 7901
 7903 3 23.02 59.94 -21.78 0.196 7902
 7904 3 23.05 59.91 -21.64 0.199 7903
 7905 3 23.11 59.88 -21.51 0.212 7904
 7906 3 23.25 59.91 -21.44 0.227 7905
 7907 3 23.34 59.91 -21.33 0.245 7906
 7908 3 23.73 59.91 -21.46 0.128 7907
 7909 3 23.89 59.98 -21.46 0.088 7908
 7910 3 24.04 59.98 -21.42 0.074 7909
 7911 3 24.18 59.98 -21.39 0.063 7910
 7912 3 24.3 59.94 -21.35 0.088 7911
 7913 3 24.43 59.99 -21.37 0.171 7912
 7914 3 24.64 59.95 -21.18 0.12 7913
 7915 3 24.68 59.98 -21.09 0.15 7914
 7916 3 24.75 60.2 -20.93 0.091 7915
 7917 3 24.79 60.34 -20.8 0.104 7916
 7918 3 24.89 60.38 -20.7 0.089 7917
 7919 3 24.93 60.52 -20.63 0.099 7918
 7920 3 24.95 60.71 -20.55 0.095 7919
 7921 3 24.98 60.89 -20.52 0.126 7920
 7922 3 25.02 61.02 -20.41 0.119 7921
 7923 3 25.04 61.09 -20.3 0.126 7922
 7924 3 25.18 61.02 -20.11 0.122 7923
 7925 3 25.27 61.13 -19.91 0.077 7924
 7926 3 25.23 61.21 -19.84 0.054 7925
 7927 3 25.18 60.88 -19.98 0.105 7924
 7928 3 23.25 59.92 -21.03 0.149 7907
 7929 3 23.22 59.99 -20.87 0.162 7928
 7930 3 23.14 59.95 -20.78 0.207 7929
 7931 3 23.07 60.02 -20.67 0.275 7930
 7932 3 23.09 60.19 -20.53 0.384 7931
 7933 3 23.09 60.17 -20.42 0.455 7932
 7934 3 22.97 60.05 -20.26 0.463 7933
 7935 3 22.98 60.06 -20.15 0.503 7934
 7936 3 22.73 59.87 -20.08 0.313 7935
 7937 3 22.45 59.42 -20.17 0.074 7936
 7938 3 22.29 59.24 -20.12 0.118 7937
 7939 3 22.09 59.09 -20.03 0.08 7938
 7940 3 22 58.99 -19.92 0.122 7939
 7941 3 21.86 58.91 -19.85 0.08 7940
 7942 3 22.47 60.27 -20.14 0.099 7936
 7943 3 22.45 60.44 -20.14 0.000125 7942
 7944 3 23.32 60.96 -20.1 0.162 7935
 7945 3 23.32 61.12 -19.99 0.143 7944
 7946 3 23.32 61.24 -19.98 0.168 7945
 7947 3 23.27 61.41 -19.92 0.134 7946
 7948 3 23.18 61.56 -19.9 0.216 7947
 7949 3 23.18 61.77 -19.56 0.155 7948
 7950 3 23.13 61.91 -19.46 0.176 7949
 7951 3 23.11 62.16 -19.35 0.378 7950
 7952 3 22.91 62.31 -19.67 0.14 7951
 7953 3 22.91 62.41 -19.78 0.141 7952
 7954 3 22.89 62.58 -19.92 0.097 7953
 7955 3 22.98 62.7 -19.99 0.049 7954
 7956 3 23.2 62.34 -19.23 0.45 7951
 7957 3 23.25 62.51 -19.14 0.523 7956
 7958 3 22.57 62.37 -19.05 0.094 7957
 7959 3 22.5 62.26 -19.01 0.000125 7958
 7960 3 23.43 62.66 -19.06 0.507 7957
 7961 3 23.47 62.83 -18.99 0.506 7960
 7962 3 23.54 62.84 -18.81 0.498 7961
 7963 3 23.57 63.02 -18.8 0.504 7962
 7964 3 23.64 63.12 -18.71 0.494 7963
 7965 3 23.93 62.67 -18.1 0.102 7964
 7966 3 23.98 62.7 -17.96 0.118 7965
 7967 3 24.02 62.7 -17.8 0.082 7966
 7968 3 24.14 62.67 -17.74 0.13 7967
 7969 3 24.25 62.69 -17.62 0.124 7968
 7970 3 24.27 62.7 -17.49 0.066 7969
 7971 3 23.61 63.23 -18.69 0.177 7964
 7972 3 23.45 63.69 -19.12 0.135 7971
 7973 3 23.5 63.81 -19.14 0.109 7972
 7974 3 23.55 64 -19.23 0.143 7973
 7975 3 23.68 64.25 -19.23 0.111 7974
 7976 3 23.02 61.7 -20.01 0.14 7948
 7977 3 22.98 61.81 -20.03 0.061 7976
 7978 3 23.68 60.53 -20.51 0.107 7933
 7979 3 23.77 60.63 -20.44 0.145 7978
 7980 3 23.89 60.74 -20.35 0.125 7979
 7981 3 23.95 60.88 -20.24 0.000125 7980
 7982 3 22.02 59.6 -22.71 0.389 7901
 7983 3 21.88 59.66 -22.65 0.368 7982
 7984 3 21.64 59.59 -22.83 0.406 7983
 7985 3 21.52 59.52 -22.8 0.413 7984
 7986 3 21.39 59.46 -22.78 0.375 7985
 7987 3 21.14 59.34 -22.85 0.295 7986
 7988 3 21.04 59.26 -22.83 0.267 7987
 7989 3 20.86 59.19 -22.87 0.262 7988
 7990 3 20.75 59.09 -22.76 0.269 7989
 7991 3 20.59 59.02 -22.71 0.291 7990
 7992 3 20.39 58.91 -22.64 0.296 7991
 7993 3 20.23 58.85 -22.6 0.306 7992
 7994 3 20.04 58.83 -22.67 0.329 7993
 7995 3 19.84 58.84 -22.8 0.315 7994
 7996 3 19.7 58.84 -22.85 0.392 7995
 7997 3 19.59 58.84 -22.9 0.467 7996
 7998 3 19.51 58.6 -23.05 0.479 7997
 7999 3 19.4 58.51 -23.17 0.509 7998
 8000 3 19.35 58.33 -23.26 0.545 7999
 8001 3 19.33 58.2 -23.37 0.573 8000
 8002 3 19.08 58.1 -23.37 0.593 8001
 8003 3 19.01 58.02 -23.42 0.632 8002
 8004 3 19.6 57.14 -23.78 0.193 8003
 8005 3 19.67 56.92 -23.83 0.189 8004
 8006 3 19.69 56.71 -23.94 0.156 8005
 8007 3 19.65 56.56 -24.05 0.191 8006
 8008 3 19.67 56.45 -24.14 0.251 8007
 8009 3 19.69 56.3 -24.14 0.23 8008
 8010 3 19.74 56.19 -24.14 0.234 8009
 8011 3 19.72 56.02 -23.85 0.096 8010
 8012 3 19.72 55.78 -23.69 0.14 8011
 8013 3 19.74 55.69 -23.58 0.183 8012
 8014 3 19.56 55.51 -23.74 0.084 8013
 8015 3 19.46 55.45 -23.81 0.114 8014
 8016 3 19.4 55.33 -23.9 0.054 8015
 8017 3 19.83 55.87 -23.37 0.076 8013
 8018 3 19.88 55.91 -23.17 0.064 8017
 8019 3 19.92 55.95 -23.05 0.117 8018
 8020 3 20.03 56.08 -22.92 0.103 8019
 8021 3 20.06 56.1 -22.78 0.111 8020
 8022 3 20.22 56.16 -22.71 0.113 8021
 8023 3 20.38 56.27 -22.58 0.122 8022
 8024 3 20.51 56.2 -22.39 0.094 8023
 8025 3 20.56 56.17 -22.23 0.081 8024
 8026 3 20.53 56.19 -22.06 0.085 8025
 8027 3 20.53 56.2 -21.89 0.077 8026
 8028 3 20.48 56.13 -21.83 0.074 8027
 8029 3 20.52 56.12 -21.71 0.129 8028
 8030 3 20.55 56.16 -21.6 0.188 8029
 8031 3 20.86 56.23 -21.42 0.077 8030
 8032 3 20.98 56.19 -21.28 0.088 8031
 8033 3 19.72 56.08 -24.39 0.139 8010
 8034 3 19.63 55.95 -24.44 0.171 8033
 8035 3 19.6 55.81 -24.69 0.177 8034
 8036 3 19.49 55.77 -24.85 0.191 8035
 8037 3 19.4 55.74 -24.94 0.236 8036
 8038 3 19.33 55.66 -25.01 0.331 8037
 8039 3 19.57 55.05 -25.12 0.15 8038
 8040 3 19.64 54.81 -25.19 0.176 8039
 8041 3 19.61 54.64 -25.23 0.23 8040
 8042 3 19.45 54.74 -24.85 0.12 8041
 8043 3 19.43 54.74 -24.74 0.113 8042
 8044 3 19.34 54.7 -24.69 0.246 8043
 8045 3 19.19 54.64 -24.6 0.219 8044
 8046 3 19.1 54.48 -24.56 0.109 8045
 8047 3 18.99 54.49 -24.49 0.096 8046
 8048 3 19.69 54.92 -24.56 0.08 8044
 8049 3 19.88 54.91 -24.53 0.089 8048
 8050 3 19.64 54.51 -25.42 0.235 8041
 8051 3 19.7 54.63 -25.6 0.14 8050
 8052 3 19.79 54.59 -25.76 0.176 8051
 8053 3 19.95 54.59 -25.9 0.22 8052
 8054 3 20 54.55 -25.98 0.259 8053
 8055 3 20.39 54.45 -26.01 0.173 8054
 8056 3 20.59 54.31 -25.94 0.215 8055
 8057 3 20.7 54.31 -25.87 0.213 8056
 8058 3 20.72 54.56 -25.6 0.081 8057
 8059 3 20.77 54.66 -25.48 0.119 8058
 8060 3 20.89 54.71 -25.42 0.132 8059
 8061 3 21 54.77 -25.4 0.113 8060
 8062 3 20.91 54.28 -25.85 0.171 8057
 8063 3 21.09 54.3 -25.78 0.166 8062
 8064 3 21.27 54.38 -25.78 0.148 8063
 8065 3 21.47 54.44 -25.8 0.128 8064
 8066 3 21.59 54.41 -25.81 0.153 8065
 8067 3 21.75 54.44 -25.78 0.221 8066
 8068 3 21.95 54.41 -25.81 0.308 8067
 8069 3 22.18 54.44 -25.71 0.465 8068
 8070 3 22.32 54.41 -25.71 0.523 8069
 8071 3 22.45 54.34 -25.67 0.543 8070
 8072 3 22.61 54.3 -25.62 0.452 8071
 8073 3 22.68 53.69 -25.98 0.14 8072
 8074 3 22.86 53.56 -26.1 0.161 8073
 8075 3 22.93 53.52 -26.19 0.115 8074
 8076 3 22.73 54.35 -25.53 0.32 8072
 8077 3 22.82 54.1 -25.48 0.182 8076
 8078 3 22.97 54.03 -25.4 0.202 8077
 8079 3 22.84 53.67 -25.42 0.133 8078
 8080 3 22.82 53.52 -25.46 0.12 8079
 8081 3 22.75 53.31 -25.48 0.121 8080
 8082 3 22.82 53.21 -25.46 0.099 8081
 8083 3 22.89 53.14 -25.37 0.08 8082
 8084 3 23.2 54.2 -25.37 0.158 8078
 8085 3 23.45 54.14 -25.37 0.123 8084
 8086 3 23.59 54.01 -25.35 0.097 8085
 8087 3 23.73 53.91 -25.35 0.11 8086
 8088 3 23.89 53.89 -25.3 0.103 8087
 8089 3 24.13 53.78 -25.21 0.136 8088
 8090 3 24.29 53.74 -25.17 0.091 8089
 8091 3 24.36 53.81 -25.15 0.109 8090
 8092 3 20.55 54.45 -26.28 0.092 8055
 8093 3 20.55 54.48 -26.42 0.084 8092
 8094 3 20.55 54.46 -26.58 0.103 8093
 8095 3 20.48 54.44 -26.76 0.117 8094
 8096 3 20.39 54.37 -26.87 0.113 8095
 8097 3 20.2 54.31 -26.92 0.172 8096
 8098 3 20.04 54.2 -26.96 0.226 8097
 8099 3 19.8 54.38 -26.94 0.137 8098
 8100 3 19.68 54.52 -26.94 0.104 8099
 8101 3 19.59 54.62 -27.01 0.09 8100
 8102 3 19.5 54.74 -27.08 0.119 8101
 8103 3 19.41 54.96 -26.96 0.092 8102
 8104 3 19.32 55.1 -26.76 0.142 8103
 8105 3 19.43 55.1 -26.53 0.102 8104
 8106 3 19.2 55.42 -26.81 0.08 8104
 8107 3 19.09 55.49 -26.78 0.086 8106
 8108 3 19.02 55.59 -26.71 0.103 8107
 8109 3 18.91 55.6 -26.74 0.124 8108
 8110 3 18.82 55.58 -26.87 0.112 8109
 8111 3 18.77 55.41 -26.94 0.05 8110
 8112 3 18.68 55.38 -27.01 0.107 8111
 8113 3 18.55 55.39 -27.12 0.153 8112
 8114 3 18.57 55.59 -27.15 0.094 8113
 8115 3 18.59 55.76 -27.28 0.096 8114
 8116 3 18.5 55.26 -27.28 0.05 8113
 8117 3 18.45 55.27 -27.46 0.067 8116
 8118 3 18.41 55.2 -27.58 0.089 8117
 8119 3 18.34 55.14 -27.69 0.077 8118
 8120 3 18.3 55.1 -27.8 0.077 8119
 8121 3 18.25 55.1 -27.94 0.063 8120
 8122 3 18.11 55.09 -27.96 0.108 8121
 8123 3 17.98 55.05 -28.01 0.043 8122
 8124 3 17.84 54.94 -28.01 0.063 8123
 8125 3 17.66 54.95 -27.99 0.12 8124
 8126 3 17.52 54.96 -27.92 0.105 8125
 8127 3 17.41 54.87 -27.87 0.115 8126
 8128 3 17.29 54.74 -27.81 0.103 8127
 8129 3 17.14 54.69 -27.67 0.073 8128
 8130 3 17.02 54.69 -27.55 0.084 8129
 8131 3 16.95 54.74 -27.46 0.064 8130
 8132 3 19.93 53.89 -26.83 0.101 8098
 8133 3 19.93 53.78 -26.74 0.111 8132
 8134 3 20 53.8 -26.62 0.12 8133
 8135 3 20.13 53.92 -26.44 0.074 8134
 8136 3 20.27 54.1 -26.28 0.107 8135
 8137 3 19.45 54.16 -25.31 0.118 8050
 8138 3 19.38 53.95 -25.31 0.101 8137
 8139 3 19.25 53.7 -25.31 0.112 8138
 8140 3 19.27 53.53 -25.39 0.127 8139
 8141 3 19.23 53.31 -25.35 0.073 8140
 8142 3 19.18 53.17 -25.3 0.092 8141
 8143 3 19.02 53.02 -25.26 0.111 8142
 8144 3 18.93 52.91 -25.35 0.169 8143
 8145 3 18.86 52.81 -25.17 0.117 8144
 8146 3 18.77 52.59 -25.1 0.116 8145
 8147 3 18.7 52.51 -25.08 0.131 8146
 8148 3 18.59 52.41 -25.1 0.118 8147
 8149 3 18.41 52.31 -25.08 0.135 8148
 8150 3 18.27 52.24 -25.06 0.155 8149
 8151 3 18.11 52.12 -25.05 0.126 8150
 8152 3 18.04 52.02 -25.05 0.07 8151
 8153 3 19.04 55.91 -25.1 0.21 8038
 8154 3 18.88 55.91 -25.17 0.181 8153
 8155 3 18.72 55.8 -25.35 0.116 8154
 8156 3 18.66 55.85 -25.49 0.14 8155
 8157 3 18.55 55.83 -25.62 0.146 8156
 8158 3 18.43 55.88 -25.74 0.188 8157
 8159 3 18.27 55.83 -25.81 0.273 8158
 8160 3 18.25 56.01 -25.9 0.291 8159
 8161 3 18.66 56.27 -25.92 0.081 8160
 8162 3 18.68 56.37 -25.99 0.000125 8161
 8163 3 17.91 55.91 -25.94 0.188 8160
 8164 3 17.64 55.91 -25.94 0.172 8163
 8165 3 17.43 55.96 -25.94 0.187 8164
 8166 3 17.32 55.95 -26.03 0.133 8165
 8167 3 17.2 55.96 -26.15 0.135 8166
 8168 3 17.11 55.91 -26.17 0.145 8167
 8169 3 17.02 55.95 -26.15 0.118 8168
 8170 3 16.95 55.87 -26.37 0.131 8169
 8171 3 16.84 55.81 -26.44 0.145 8170
 8172 3 16.75 55.84 -26.55 0.121 8171
 8173 3 16.63 55.89 -26.67 0.122 8172
 8174 3 16.57 55.92 -26.8 0.128 8173
 8175 3 16.55 56.03 -26.96 0.138 8174
 8176 3 16.57 56.13 -27.03 0.155 8175
 8177 3 16.52 56.2 -27.12 0.171 8176
 8178 3 16.48 56.24 -27.28 0.186 8177
 8179 3 16.73 56.33 -27.23 0.117 8178
 8180 3 16.39 56.21 -27.53 0.163 8178
 8181 3 16.32 56.16 -27.78 0.179 8180
 8182 3 16.18 56.06 -28.01 0.185 8181
 8183 3 16.09 56.09 -28.17 0.208 8182
 8184 3 15.93 56.06 -28.31 0.203 8183
 8185 3 15.86 56.12 -28.44 0.257 8184
 8186 3 15.71 55.73 -28.6 0.058 8185
 8187 3 15.68 55.6 -28.64 0.088 8186
 8188 3 15.85 56.31 -28.51 0.189 8185
 8189 3 15.82 56.41 -28.71 0.171 8188
 8190 3 15.8 56.49 -28.83 0.177 8189
 8191 3 15.72 56.45 -29.01 0.172 8190
 8192 3 15.71 56.42 -29.19 0.149 8191
 8193 3 15.74 56.39 -29.35 0.145 8192
 8194 3 15.75 56.34 -29.48 0.176 8193
 8195 3 15.74 56.33 -29.65 0.173 8194
 8196 3 15.81 56.34 -29.8 0.132 8195
 8197 3 15.88 56.41 -30.03 0.114 8196
 8198 3 15.83 56.44 -30.14 0.191 8197
 8199 3 15.8 56.44 -30.26 0.223 8198
 8200 3 15.9 56.6 -30.3 0.205 8199
 8201 3 16.04 56.74 -30.35 0.18 8200
 8202 3 16.09 56.88 -30.42 0.241 8201
 8203 3 16.3 57.02 -30.12 0.15 8202
 8204 3 16.34 57.17 -30.05 0.121 8203
 8205 3 16.23 57.24 -29.83 0.131 8204
 8206 3 16.14 57.27 -29.69 0.089 8205
 8207 3 16.05 56.91 -30.69 0.216 8202
 8208 3 16.04 56.95 -30.83 0.267 8207
 8209 3 16.04 57.02 -30.94 0.263 8208
 8210 3 16.09 57.01 -31.12 0.191 8209
 8211 3 16 57.01 -31.31 0.166 8210
 8212 3 16.06 57.06 -31.48 0.133 8211
 8213 3 16.1 57.1 -31.64 0.177 8212
 8214 3 16.06 57.1 -31.74 0.241 8213
 8215 3 16.12 57.19 -31.94 0.408 8214
 8216 3 16.19 57.2 -32.07 0.459 8215
 8217 3 16.29 57.21 -32.19 0.498 8216
 8218 3 16.37 57.2 -32.3 0.503 8217
 8219 3 16.63 57.33 -32.4 0.524 8218
 8220 3 16.78 57.39 -32.5 0.552 8219
 8221 3 16.9 57.34 -32.61 0.594 8220
 8222 3 16.19 57.23 -32.76 0.092 8221
 8223 3 16.15 57.24 -32.94 0.132 8222
 8224 3 16.22 57.37 -33.11 0.179 8223
 8225 3 16.24 57.48 -33.23 0.16 8224
 8226 3 16.35 57.56 -33.32 0.096 8225
 8227 3 16.49 57.52 -33.4 0.086 8226
 8228 3 16.69 57.46 -33.4 0.086 8227
 8229 3 16.81 57.51 -33.47 0.091 8228
 8230 3 16.87 57.53 -33.55 0.09 8229
 8231 3 16.99 57.59 -33.65 0.09 8230
 8232 3 17.19 57.73 -33.76 0.13 8231
 8233 3 17.33 57.77 -33.8 0.175 8232
 8234 3 17.51 57.87 -33.84 0.147 8233
 8235 3 17.71 57.96 -33.94 0.088 8234
 8236 3 17.81 58.03 -34.02 0.068 8235
 8237 3 17.94 58.05 -34.15 0.091 8236
 8238 3 17.99 58.03 -34.3 0.14 8237
 8239 3 18.01 58.03 -34.41 0.182 8238
 8240 3 18.13 57.95 -34.55 0.217 8239
 8241 3 18.21 57.87 -34.65 0.169 8240
 8242 3 18.35 57.84 -34.73 0.176 8241
 8243 3 18.56 57.88 -34.72 0.000125 8242
 8244 3 17.03 57.38 -32.69 0.599 8221
 8245 3 17.13 57.31 -32.83 0.593 8244
 8246 3 17.4 57.09 -32.9 0.5 8245
 8247 3 17.29 56.3 -32.93 0.067 8246
 8248 3 17.21 56.17 -32.94 0.087 8247
 8249 3 17.13 56.06 -33.05 0.064 8248
 8250 3 17.03 55.95 -33.05 0.071 8249
 8251 3 16.9 55.77 -33.08 0.08 8250
 8252 3 16.81 55.63 -33.08 0.083 8251
 8253 3 16.72 55.44 -33.12 0.155 8252
 8254 3 16.64 55.31 -33.13 0.128 8253
 8255 3 16.55 55.13 -33.04 0.08 8254
 8256 3 16.45 55.03 -32.98 0.099 8255
 8257 3 17.58 57.08 -32.98 0.336 8246
 8258 3 17.69 56.95 -33.08 0.193 8257
 8259 3 16.16 57.33 -30.87 0.138 8209
 8260 3 16.07 57.37 -31.05 0.157 8259
 8261 3 16.01 57.45 -31.12 0.159 8260
 8262 3 15.87 57.7 -31.03 0.098 8261
 8263 3 15.79 57.81 -30.98 0.106 8262
 8264 3 15.65 57.94 -30.9 0.125 8263
 8265 3 15.62 58.06 -30.94 0.151 8264
 8266 3 15.52 58.13 -30.8 0.139 8265
 8267 3 15.31 58.16 -30.87 0.139 8266
 8268 3 15.18 58.2 -30.87 0.2 8267
 8269 3 15.06 58.16 -30.83 0.259 8268
 8270 3 15.09 58.55 -30.83 0.135 8269
 8271 3 15.03 58.73 -30.9 0.176 8270
 8272 3 14.96 58.87 -30.89 0.154 8271
 8273 3 14.93 59.03 -30.87 0.155 8272
 8274 3 14.87 59.19 -30.83 0.144 8273
 8275 3 14.87 59.35 -30.74 0.148 8274
 8276 3 14.94 59.53 -30.62 0.151 8275
 8277 3 15.02 59.69 -30.58 0.192 8276
 8278 3 15.04 59.84 -30.51 0.231 8277
 8279 3 15.11 59.91 -30.42 0.274 8278
 8280 3 15.46 59.64 -30.35 0.11 8279
 8281 3 15.65 59.56 -30.35 0.118 8280
 8282 3 15.76 59.49 -30.3 0.045 8281
 8283 3 14.93 60.31 -30.37 0.133 8279
 8284 3 14.92 60.46 -30.35 0.14 8283
 8285 3 14.88 60.66 -30.31 0.143 8284
 8286 3 14.87 60.85 -30.33 0.18 8285
 8287 3 14.84 61.06 -30.28 0.158 8286
 8288 3 14.73 61.27 -30.24 0.161 8287
 8289 3 14.72 61.45 -30.17 0.165 8288
 8290 3 14.63 61.53 -30.17 0.159 8289
 8291 3 14.49 61.63 -30.21 0.235 8290
 8292 3 14.42 61.74 -30.26 0.283 8291
 8293 3 14.26 61.84 -30.3 0.466 8292
 8294 3 14.12 62.02 -30.24 0.528 8293
 8295 3 14.1 62.16 -30.24 0.501 8294
 8296 3 14.04 62.27 -30.19 0.467 8295
 8297 3 14.1 62.45 -29.73 0.362 8296
 8298 3 14.04 62.23 -29.24 0.083 8297
 8299 3 14.09 62.3 -29.1 0.106 8298
 8300 3 14.1 62.34 -28.99 0.053 8299
 8301 3 14.17 62.66 -29.9 0.319 8297
 8302 3 14.21 62.81 -29.89 0.289 8301
 8303 3 14.32 63.02 -30.05 0.126 8302
 8304 3 14.31 63.12 -30.12 0.052 8303
 8305 3 14.31 63.27 -30.1 0.07 8304
 8306 3 14.63 63.05 -30.05 0.063 8302
 8307 3 14.68 63.14 -30.15 0.082 8306
 8308 3 14.69 63.28 -30.12 0.11 8307
 8309 3 14.78 63.45 -30.17 0.105 8308
 8310 3 14.79 63.53 -30.28 0.1 8309
 8311 3 14.82 63.59 -30.39 0.084 8310
 8312 3 14.86 63.7 -30.49 0.095 8311
 8313 3 14.84 63.81 -30.56 0.067 8312
 8314 3 13.96 62.3 -30.73 0.21 8296
 8315 3 14.06 62.45 -31.05 0.104 8314
 8316 3 14.13 62.55 -31.15 0.067 8315
 8317 3 14.24 62.63 -31.21 0.078 8316
 8318 3 14.36 62.69 -31.33 0.109 8317
 8319 3 14.47 62.71 -31.39 0.126 8318
 8320 3 14.6 62.84 -31.49 0.114 8319
 8321 3 14.67 62.95 -31.53 0.065 8320
 8322 3 14.92 57.8 -30.8 0.143 8269
 8323 3 14.89 57.8 -30.6 0.075 8322
 8324 3 14.79 57.74 -30.51 0.112 8323
 8325 3 14.74 57.66 -30.39 0.142 8324
 8326 3 14.68 57.69 -30.28 0.119 8325
 8327 3 14.63 57.76 -30.1 0.071 8326
 8328 3 14.62 57.48 -30.01 0.117 8327
 8329 3 18.9 58.06 -23.31 0.405 8003
 8330 3 18.51 58.05 -22.92 0.304 8329
 8331 3 18.38 57.89 -22.85 0.356 8330
 8332 3 18.24 57.77 -22.87 0.417 8331
 8333 3 18.13 57.7 -22.87 0.49 8332
 8334 3 18.01 57.45 -23.01 0.504 8333
 8335 3 17.94 57.3 -23.15 0.528 8334
 8336 3 17.83 57.23 -23.23 0.553 8335
 8337 3 17.74 57.01 -23.17 0.53 8336
 8338 3 17.54 57.05 -23.05 0.472 8337
 8339 3 17.42 57.01 -23.06 0.411 8338
 8340 3 17.26 56.98 -23.03 0.322 8339
 8341 3 17.06 56.96 -22.96 0.242 8340
 8342 3 16.9 56.85 -22.87 0.247 8341
 8343 3 16.69 56.81 -22.78 0.304 8342
 8344 3 16.51 56.76 -22.71 0.338 8343
 8345 3 16.38 56.74 -22.58 0.378 8344
 8346 3 16.22 56.52 -22.67 0.294 8345
 8347 3 16.15 56.34 -22.65 0.284 8346
 8348 3 15.99 56.14 -22.58 0.272 8347
 8349 3 15.87 55.95 -22.58 0.274 8348
 8350 3 15.79 55.74 -22.55 0.28 8349
 8351 3 15.65 55.58 -22.49 0.293 8350
 8352 3 15.56 55.38 -22.44 0.329 8351
 8353 3 15.43 55.17 -22.4 0.318 8352
 8354 3 15.37 55.02 -22.33 0.301 8353
 8355 3 15.29 54.85 -22.35 0.293 8354
 8356 3 15.14 54.66 -22.35 0.278 8355
 8357 3 15.07 54.55 -22.3 0.27 8356
 8358 3 14.96 54.37 -22.24 0.286 8357
 8359 3 14.8 54.27 -22.17 0.281 8358
 8360 3 14.68 54.14 -22.08 0.314 8359
 8361 3 14.56 54.02 -22.12 0.364 8360
 8362 3 14.39 53.88 -22.1 0.397 8361
 8363 3 14.24 53.77 -22.15 0.432 8362
 8364 3 14.1 53.63 -22.17 0.423 8363
 8365 3 14.04 53.45 -22.15 0.436 8364
 8366 3 14.03 53.2 -22.05 0.383 8365
 8367 3 13.99 52.94 -21.9 0.303 8366
 8368 3 13.87 52.78 -21.92 0.265 8367
 8369 3 13.81 52.66 -21.87 0.285 8368
 8370 3 13.8 52.52 -21.74 0.34 8369
 8371 3 13.71 52.34 -21.74 0.344 8370
 8372 3 13.61 52.05 -21.92 0.28 8371
 8373 3 13.54 51.81 -22.12 0.275 8372
 8374 3 13.46 51.71 -22.24 0.263 8373
 8375 3 13.53 51.56 -22.26 0.24 8374
 8376 3 13.51 51.41 -22.35 0.24 8375
 8377 3 13.48 51.2 -22.37 0.233 8376
 8378 3 13.37 51.05 -22.4 0.252 8377
 8379 3 13.27 50.92 -22.46 0.237 8378
 8380 3 13.2 50.73 -22.49 0.261 8379
 8381 3 13.18 50.59 -22.58 0.249 8380
 8382 3 13.04 50.49 -22.6 0.296 8381
 8383 3 12.94 50.31 -22.51 0.357 8382
 8384 3 12.93 50.06 -22.42 0.337 8383
 8385 3 12.9 49.91 -22.31 0.357 8384
 8386 3 12.96 49.76 -22.26 0.366 8385
 8387 3 13.06 49.63 -22.24 0.412 8386
 8388 3 13.06 49.51 -22.21 0.473 8387
 8389 3 13.19 49.33 -22.15 0.545 8388
 8390 3 13.34 49.2 -22.14 0.559 8389
 8391 3 13.41 48.99 -22.23 0.585 8390
 8392 3 13.43 48.87 -22.21 0.598 8391
 8393 3 13.39 48.7 -22.31 0.626 8392
 8394 3 14.03 48.88 -22.65 0.146 8393
 8395 3 14.15 48.84 -22.81 0.14 8394
 8396 3 14.22 48.63 -22.87 0.161 8395
 8397 3 14.29 48.45 -22.98 0.164 8396
 8398 3 14.43 48.41 -23.08 0.188 8397
 8399 3 14.54 48.38 -23.17 0.222 8398
 8400 3 14.52 48.27 -23.21 0.235 8399
 8401 3 14.56 47.92 -23.15 0.139 8400
 8402 3 14.63 47.74 -23.1 0.146 8401
 8403 3 14.65 47.59 -23.15 0.105 8402
 8404 3 14.64 47.49 -23.17 0.121 8403
 8405 3 14.71 47.39 -23.19 0.143 8404
 8406 3 14.79 47.31 -23.24 0.147 8405
 8407 3 14.88 47.21 -23.24 0.189 8406
 8408 3 14.66 46.91 -23.33 0.186 8407
 8409 3 14.69 46.71 -23.4 0.177 8408
 8410 3 14.63 46.45 -23.49 0.158 8409
 8411 3 14.58 46.33 -23.53 0.152 8410
 8412 3 14.55 46.23 -23.62 0.143 8411
 8413 3 14.55 46.01 -23.67 0.154 8412
 8414 3 14.58 45.77 -23.73 0.172 8413
 8415 3 14.55 45.63 -23.78 0.151 8414
 8416 3 14.55 45.48 -23.85 0.205 8415
 8417 3 14.56 45.3 -23.96 0.234 8416
 8418 3 14.63 45.23 -23.99 0.29 8417
 8419 3 14.57 45.01 -24.24 0.249 8418
 8420 3 14.52 44.85 -24.35 0.233 8419
 8421 3 14.63 44.7 -24.46 0.223 8420
 8422 3 14.69 44.56 -24.55 0.286 8421
 8423 3 14.71 44.41 -24.58 0.37 8422
 8424 3 14.7 44.28 -24.62 0.446 8423
 8425 3 15.06 44.27 -24.28 0.142 8424
 8426 3 15.13 44.34 -24.44 0.000125 8425
 8427 3 14.66 44.1 -24.58 0.514 8424
 8428 3 14.57 43.95 -24.53 0.544 8427
 8429 3 14.62 43.8 -24.49 0.529 8428
 8430 3 15.33 43.89 -24.01 0.063 8429
 8431 3 15.41 43.84 -23.87 0.064 8430
 8432 3 15.55 43.81 -23.76 0.027 8431
 8433 3 15.62 43.88 -23.73 0.07 8432
 8434 3 14.43 43.66 -24.53 0.43 8429
 8435 3 14.38 43.58 -24.6 0.343 8434
 8436 3 13.97 43.26 -24.94 0.135 8435
 8437 3 13.87 43.12 -24.96 0.17 8436
 8438 3 13.93 42.95 -25.1 0.12 8437
 8439 3 13.79 42.87 -25.19 0.106 8438
 8440 3 13.7 42.73 -25.28 0.13 8439
 8441 3 13.63 42.58 -25.33 0.106 8440
 8442 3 13.63 42.45 -25.42 0.102 8441
 8443 3 13.64 42.39 -25.53 0.184 8442
 8444 3 13.63 42.31 -25.6 0.313 8443
 8445 3 13.44 41.89 -25.6 0.213 8444
 8446 3 13.29 41.67 -25.64 0.172 8445
 8447 3 13.27 41.48 -25.67 0.186 8446
 8448 3 13.16 41.27 -25.69 0.177 8447
 8449 3 13.08 41.16 -25.6 0.218 8448
 8450 3 13.18 41.08 -25.33 0.142 8449
 8451 3 13.23 41.03 -25.14 0.14 8450
 8452 3 13.06 40.88 -25.08 0.069 8451
 8453 3 13.07 40.84 -24.96 0.051 8452
 8454 3 13.13 40.73 -24.9 0.08 8453
 8455 3 13.33 40.7 -25.1 0.081 8454
 8456 3 13.13 40.56 -24.73 0.068 8454
 8457 3 13.08 40.41 -24.71 0.096 8456
 8458 3 13 40.28 -24.58 0.139 8457
 8459 3 12.9 40.24 -24.55 0.161 8458
 8460 3 12.87 40.16 -24.49 0.212 8459
 8461 3 12.87 39.85 -24.49 0.157 8460
 8462 3 12.8 39.59 -24.44 0.094 8461
 8463 3 12.69 39.48 -24.42 0.125 8462
 8464 3 12.6 39.23 -24.35 0.101 8463
 8465 3 12.47 39.21 -24.33 0.081 8464
 8466 3 13.43 41.2 -25.15 0.088 8451
 8467 3 13.48 41.27 -25.01 0.082 8466
 8468 3 13.58 41.38 -24.87 0.13 8467
 8469 3 13.66 41.49 -24.71 0.133 8468
 8470 3 13.77 41.58 -24.6 0.15 8469
 8471 3 13.83 41.69 -24.58 0.16 8470
 8472 3 14.1 41.69 -24.71 0.096 8471
 8473 3 14.29 41.64 -24.76 0.095 8472
 8474 3 14.45 41.53 -24.85 0.109 8473
 8475 3 14.47 41.38 -24.94 0.126 8474
 8476 3 14.65 41.34 -24.99 0.086 8475
 8477 3 14.78 41.24 -25.12 0.083 8476
 8478 3 14.96 41.24 -25.15 0.097 8477
 8479 3 15.05 41.27 -25.19 0.135 8478
 8480 3 15.16 41.26 -25.28 0.131 8479
 8481 3 15.27 41.3 -25.35 0.097 8480
 8482 3 15.38 41.39 -25.39 0.085 8481
 8483 3 15.44 41.66 -25.46 0.193 8482
 8484 3 15.15 41.8 -25.39 0.092 8483
 8485 3 15.14 41.94 -25.37 0.074 8484
 8486 3 15.68 41.6 -25.64 0.115 8483
 8487 3 15.75 41.67 -25.81 0.099 8486
 8488 3 15.87 41.71 -25.87 0.131 8487
 8489 3 15.96 41.78 -25.99 0.13 8488
 8490 3 16.13 41.87 -26.06 0.107 8489
 8491 3 16.25 41.85 -26.19 0.1 8490
 8492 3 16.36 41.78 -26.28 0.095 8491
 8493 3 16.45 41.81 -26.42 0.096 8492
 8494 3 16.57 41.73 -26.53 0.068 8493
 8495 3 16.72 41.7 -26.51 0.083 8494
 8496 3 16.77 41.56 -26.56 0.11 8495
 8497 3 16.86 41.45 -26.69 0.099 8496
 8498 3 13.87 41.91 -24.4 0.131 8471
 8499 3 13.97 42.02 -24.35 0.146 8498
 8500 3 12.85 41.09 -25.94 0.117 8449
 8501 3 12.82 40.95 -26.06 0.104 8500
 8502 3 12.75 40.87 -26.14 0.113 8501
 8503 3 12.66 40.81 -26.24 0.121 8502
 8504 3 12.63 40.69 -26.26 0.158 8503
 8505 3 12.64 40.53 -26.35 0.166 8504
 8506 3 12.68 40.46 -26.44 0.205 8505
 8507 3 12.66 40.39 -26.56 0.24 8506
 8508 3 12.49 40.1 -26.62 0.122 8507
 8509 3 12.38 40.14 -26.69 0.075 8508
 8510 3 12.23 40.16 -26.71 0.088 8509
 8511 3 12.11 40.27 -26.71 0.107 8510
 8512 3 12.04 40.38 -26.73 0.099 8511
 8513 3 11.99 40.59 -26.71 0.07 8512
 8514 3 11.94 40.7 -26.74 0.082 8513
 8515 3 11.88 40.88 -26.62 0.077 8514
 8516 3 11.87 41.12 -26.56 0.158 8515
 8517 3 11.8 41.34 -26.42 0.096 8516
 8518 3 11.83 41.45 -26.33 0.136 8517
 8519 3 11.82 41.6 -26.26 0.158 8518
 8520 3 11.91 41.81 -26.4 0.107 8519
 8521 3 11.94 41.96 -26.42 0.117 8520
 8522 3 11.95 42.13 -26.55 0.119 8521
 8523 3 11.99 42.27 -26.62 0.101 8522
 8524 3 12.15 42.38 -26.62 0.08 8523
 8525 3 12.13 42.48 -26.71 0.072 8524
 8526 3 12.11 42.58 -26.74 0.124 8525
 8527 3 12.13 42.69 -26.81 0.146 8526
 8528 3 12.22 42.89 -26.81 0.155 8527
 8529 3 12.27 43.13 -26.78 0.101 8528
 8530 3 12.25 43.33 -26.81 0.102 8529
 8531 3 12.21 43.49 -26.89 0.088 8530
 8532 3 12.21 43.66 -26.89 0.141 8531
 8533 3 12.1 43.63 -26.9 0.000125 8532
 8534 3 12.49 39.83 -26.67 0.097 8508
 8535 3 12.45 39.69 -26.78 0.14 8534
 8536 3 12.36 39.52 -26.87 0.136 8535
 8537 3 12.35 39.34 -26.94 0.129 8536
 8538 3 12.31 39.13 -27.05 0.181 8537
 8539 3 12.33 38.98 -27.1 0.185 8538
 8540 3 12.15 38.88 -27.28 0.166 8539
 8541 3 12.08 38.77 -27.33 0.124 8540
 8542 3 12 38.73 -27.4 0.123 8541
 8543 3 11.91 38.66 -27.51 0.143 8542
 8544 3 11.93 38.55 -27.58 0.205 8543
 8545 3 11.91 38.41 -27.64 0.229 8544
 8546 3 12.04 38.09 -27.51 0.097 8545
 8547 3 11.82 38.46 -27.78 0.188 8545
 8548 3 11.74 38.41 -27.87 0.14 8547
 8549 3 11.72 38.41 -28.01 0.098 8548
 8550 3 11.64 38.39 -28.16 0.112 8549
 8551 3 11.53 38.3 -28.24 0.172 8550
 8552 3 11.46 38.23 -28.27 0.266 8551
 8553 3 11.19 37.91 -28.31 0.129 8552
 8554 3 11.15 37.77 -28.22 0.088 8553
 8555 3 11.07 37.63 -28.18 0.107 8554
 8556 3 10.88 37.52 -28.06 0.097 8555
 8557 3 10.81 37.39 -28.04 0.137 8556
 8558 3 10.77 37.26 -28.09 0.171 8557
 8559 3 10.69 37.12 -28.11 0.178 8558
 8560 3 10.5 36.95 -28.04 0.144 8559
 8561 3 10.38 36.84 -27.99 0.038 8560
 8562 3 11.48 38.31 -28.5 0.25 8552
 8563 3 11.6 38.59 -28.77 0.25 8562
 8564 3 11.63 38.74 -28.88 0.352 8563
 8565 3 11.57 38.74 -28.97 0.424 8564
 8566 3 11.64 38.87 -29.18 0.426 8565
 8567 3 11.71 38.84 -29.3 0.436 8566
 8568 3 11.55 38.84 -29.57 0.446 8567
 8569 3 11.47 38.8 -29.75 0.355 8568
 8570 3 11.28 38.55 -30.02 0.24 8569
 8571 3 11.22 38.63 -30.13 0.191 8570
 8572 3 11.13 38.66 -30.27 0.197 8571
 8573 3 11 38.95 -30.18 0.107 8572
 8574 3 10.99 39.16 -30.15 0.103 8573
 8575 3 11 39.34 -30.15 0.112 8574
 8576 3 10.9 39.46 -30.09 0.078 8575
 8577 3 10.88 39.59 -30.22 0.084 8576
 8578 3 10.85 39.7 -30.22 0.129 8577
 8579 3 10.79 39.8 -30.25 0.097 8578
 8580 3 10.68 39.89 -30.25 0.125 8579
 8581 3 10.71 40.02 -30.22 0.107 8580
 8582 3 11.2 38.42 -30.47 0.139 8572
 8583 3 11.22 38.37 -30.59 0.155 8582
 8584 3 11.06 38.16 -30.63 0.131 8583
 8585 3 11.02 38.02 -30.79 0.103 8584
 8586 3 11.11 37.91 -30.88 0.119 8585
 8587 3 11.19 37.8 -31.04 0.116 8586
 8588 3 11.22 37.62 -31.13 0.078 8587
 8589 3 11.22 37.52 -31.18 0.101 8588
 8590 3 11.34 37.35 -31.16 0.103 8589
 8591 3 11.45 37.35 -31.31 0.087 8590
 8592 3 11.54 37.38 -31.41 0.088 8591
 8593 3 11.51 37.2 -31.45 0.086 8592
 8594 3 11.53 37.1 -31.61 0.092 8593
 8595 3 11.53 36.99 -31.68 0.113 8594
 8596 3 11.46 36.84 -31.79 0.087 8595
 8597 3 11.44 36.71 -31.86 0.1 8596
 8598 3 11.41 36.58 -31.97 0.099 8597
 8599 3 11.38 39.2 -28.41 0.109 8565
 8600 3 11.31 39.26 -28.29 0.096 8599
 8601 3 11.16 39.27 -28.27 0.085 8600
 8602 3 11.05 39.41 -28.27 0.116 8601
 8603 3 10.93 39.49 -28.31 0.054 8602
 8604 3 10.79 39.44 -28.25 0.113 8603
 8605 3 10.78 39.53 -28.18 0.132 8604
 8606 3 10.82 39.7 -28.22 0.109 8605
 8607 3 11.52 38.38 -28.61 0.25 8562
 8608 3 11.27 37.91 -27.84 0.129 8607
 8609 3 11.16 37.84 -27.68 0.07 8608
 8610 3 11.05 37.7 -27.7 0.103 8609
 8611 3 10.93 37.58 -27.66 0.104 8610
 8612 3 10.82 37.41 -27.77 0.082 8611
 8613 3 12.91 40.63 -26.69 0.085 8507
 8614 3 12.88 40.66 -26.8 0.103 8613
 8615 3 12.95 40.63 -26.92 0.083 8614
 8616 3 12.95 40.55 -27.01 0.064 8615
 8617 3 13.77 42.69 -25.9 0.154 8444
 8618 3 13.83 42.83 -25.99 0.162 8617
 8619 3 13.9 43.01 -25.92 0.08 8618
 8620 3 13.68 43.1 -24.83 0.167 8437
 8621 3 13.54 43.14 -24.81 0.185 8620
 8622 3 13.29 43.24 -24.94 0.091 8621
 8623 3 13.21 43.06 -24.94 0.075 8622
 8624 3 14.32 48.45 -23.48 0.153 8400
 8625 3 14.32 48.42 -23.6 0.178 8624
 8626 3 14.23 48.52 -23.64 0.167 8625
 8627 3 14.2 48.74 -23.67 0.161 8626
 8628 3 14.11 48.84 -23.71 0.19 8627
 8629 3 14.41 48.96 -23.8 0.103 8628
 8630 3 14.53 49.13 -23.8 0.091 8629
 8631 3 14.6 49.31 -23.74 0.094 8630
 8632 3 14.66 49.44 -23.8 0.091 8631
 8633 3 14.72 49.52 -23.9 0.052 8632
 8634 3 14.8 49.66 -23.92 0.121 8633
 8635 3 14.93 49.73 -23.99 0.11 8634
 8636 3 15 49.83 -23.99 0.067 8635
 8637 3 13.78 48.91 -23.74 0.115 8628
 8638 3 13.53 48.89 -23.78 0.105 8637
 8639 3 13.45 48.78 -23.8 0.167 8638
 8640 3 13.33 48.74 -23.87 0.198 8639
 8641 3 13.4 48.45 -23.87 0.144 8640
 8642 3 13.52 48.26 -23.96 0.11 8641
 8643 3 13.58 48.09 -24.01 0.101 8642
 8644 3 13.64 48.17 -24.37 0.092 8643
 8645 3 13.58 48.19 -24.49 0.044 8644
 8646 3 13.64 47.96 -23.98 0.108 8643
 8647 3 13.74 47.91 -23.9 0.051 8646
 8648 3 13.15 48.81 -24.05 0.128 8640
 8649 3 13.04 48.77 -24.17 0.178 8648
 8650 3 12.97 48.85 -24.42 0.136 8649
 8651 3 12.93 48.94 -24.67 0.165 8650
 8652 3 12.85 48.99 -24.9 0.157 8651
 8653 3 12.81 49.16 -25.03 0.102 8652
 8654 3 12.8 49.27 -25.12 0.086 8653
 8655 3 12.85 49.45 -25.21 0.116 8654
 8656 3 12.88 49.56 -25.39 0.094 8655
 8657 3 12.88 49.66 -25.53 0.099 8656
 8658 3 12.87 49.74 -25.64 0.087 8657
 8659 3 12.93 49.88 -25.76 0.099 8658
 8660 3 12.91 49.95 -25.83 0.073 8659
 8661 3 12.9 50.1 -25.9 0.086 8660
 8662 3 12.91 50.16 -26.03 0.079 8661
 8663 3 12.94 50.24 -26.12 0.089 8662
 8664 3 12.88 50.34 -26.19 0.099 8663
 8665 3 12.89 50.52 -26.37 0.11 8664
 8666 3 12.96 50.63 -26.53 0.104 8665
 8667 3 13.04 50.71 -26.69 0.16 8666
 8668 3 13.07 50.77 -26.8 0.178 8667
 8669 3 13.05 51.09 -26.83 0.099 8668
 8670 3 13.04 51.24 -26.94 0.112 8669
 8671 3 12.94 51.41 -26.99 0.084 8670
 8672 3 12.81 51.52 -26.99 0.103 8671
 8673 3 12.7 51.6 -27.03 0.107 8672
 8674 3 12.5 51.58 -27.08 0.1 8673
 8675 3 12.37 51.58 -27.14 0.094 8674
 8676 3 12.22 51.66 -27.21 0.098 8675
 8677 3 12.12 51.73 -27.23 0.102 8676
 8678 3 11.97 51.74 -27.3 0.103 8677
 8679 3 11.88 51.77 -27.4 0.11 8678
 8680 3 11.79 51.91 -27.44 0.094 8679
 8681 3 11.63 51.92 -27.49 0.103 8680
 8682 3 11.53 51.84 -27.53 0.117 8681
 8683 3 11.41 51.84 -27.6 0.124 8682
 8684 3 11.3 51.92 -27.74 0.154 8683
 8685 3 11.14 52.01 -27.9 0.000125 8684
 8686 3 13.21 50.45 -26.96 0.117 8668
 8687 3 13.27 50.31 -26.99 0.089 8686
 8688 3 13.4 50.24 -27.05 0.088 8687
 8689 3 13.46 50.16 -27.1 0.143 8688
 8690 3 13.46 50.06 -27.15 0.199 8689
 8691 3 13.4 49.77 -27.03 0.137 8690
 8692 3 13.43 49.63 -26.99 0.116 8691
 8693 3 13.41 49.45 -26.89 0.111 8692
 8694 3 13.45 49.34 -26.9 0.057 8693
 8695 3 13.13 48.52 -22.3 0.619 8393
 8696 3 14.37 48.55 -21.81 0.113 8695
 8697 3 14.46 48.46 -21.78 0.139 8696
 8698 3 14.55 48.31 -21.67 0.159 8697
 8699 3 14.59 48.16 -21.6 0.169 8698
 8700 3 14.7 48.01 -21.51 0.224 8699
 8701 3 14.84 47.95 -21.33 0.282 8700
 8702 3 14.87 47.91 -21.21 0.351 8701
 8703 3 14.96 47.85 -21.12 0.342 8702
 8704 3 15.22 48.16 -20.99 0.119 8703
 8705 3 15.4 48.23 -21.01 0.087 8704
 8706 3 15.55 48.23 -20.96 0.083 8705
 8707 3 15.67 48.24 -20.94 0.074 8706
 8708 3 15.32 48.42 -20.98 0.048 8705
 8709 3 15.45 48.48 -20.94 0.028 8708
 8710 3 14.96 47.38 -21.14 0.175 8703
 8711 3 15.14 47.2 -21.05 0.173 8710
 8712 3 15.15 47.06 -21.03 0.129 8711
 8713 3 15.29 46.98 -20.99 0.112 8712
 8714 3 15.46 46.88 -21.03 0.145 8713
 8715 3 15.62 46.81 -20.99 0.182 8714
 8716 3 15.71 46.73 -20.94 0.243 8715
 8717 3 15.88 46.59 -21.01 0.256 8716
 8718 3 16.01 46.52 -20.96 0.251 8717
 8719 3 16.03 46.52 -20.76 0.275 8718
 8720 3 16.19 46.49 -20.62 0.365 8719
 8721 3 16.17 46.48 -20.46 0.41 8720
 8722 3 16.26 46.31 -20.35 0.475 8721
 8723 3 16.37 46.24 -20.28 0.492 8722
 8724 3 16.44 46.1 -20.17 0.538 8723
 8725 3 16.51 46.08 -20.05 0.483 8724
 8726 3 17.4 46.52 -20.37 0.199 8725
 8727 3 17.56 46.59 -20.37 0.21 8726
 8728 3 17.69 46.59 -20.37 0.238 8727
 8729 3 17.81 46.7 -20.35 0.287 8728
 8730 3 17.72 47.19 -20.28 0.102 8729
 8731 3 17.74 47.35 -20.31 0.1 8730
 8732 3 17.72 47.52 -20.28 0.116 8731
 8733 3 17.78 47.7 -20.35 0.091 8732
 8734 3 17.87 47.89 -20.33 0.088 8733
 8735 3 17.88 48.08 -20.3 0.107 8734
 8736 3 17.87 48.23 -20.26 0.121 8735
 8737 3 17.88 48.49 -20.26 0.112 8736
 8738 3 17.83 48.63 -20.3 0.095 8737
 8739 3 17.74 48.77 -20.28 0.065 8738
 8740 3 17.67 48.88 -20.3 0.077 8739
 8741 3 17.62 49.02 -20.3 0.092 8740
 8742 3 17.53 49.12 -20.3 0.104 8741
 8743 3 17.37 49.09 -20.37 0.097 8742
 8744 3 17.22 49.13 -20.42 0.076 8743
 8745 3 17.08 49.23 -20.48 0.113 8744
 8746 3 16.99 49.33 -20.56 0.077 8745
 8747 3 17.01 49.49 -20.56 0.09 8746
 8748 3 16.97 49.63 -20.6 0.1 8747
 8749 3 16.88 49.77 -20.55 0.095 8748
 8750 3 16.85 49.94 -20.42 0.091 8749
 8751 3 16.79 50.13 -20.37 0.086 8750
 8752 3 18.06 46.56 -20.28 0.162 8729
 8753 3 18.26 46.45 -20.21 0.179 8752
 8754 3 18.4 46.39 -20.19 0.209 8753
 8755 3 18.56 46.33 -20.24 0.251 8754
 8756 3 18.47 46.3 -20.69 0.119 8755
 8757 3 18.44 46.27 -20.85 0.118 8756
 8758 3 18.36 46.3 -21.01 0.104 8757
 8759 3 18.36 46.41 -21.12 0.056 8758
 8760 3 18.36 46.55 -21.12 0.082 8759
 8761 3 18.34 46.7 -21.17 0.102 8760
 8762 3 18.25 46.71 -21.4 0.063 8761
 8763 3 18.2 46.8 -21.53 0.105 8762
 8764 3 18.14 46.78 -21.73 0.028 8763
 8765 3 17.95 46.8 -21.8 0.118 8764
 8766 3 17.75 46.78 -21.87 0.074 8765
 8767 3 17.63 46.69 -21.94 0.098 8766
 8768 3 17.52 46.58 -21.99 0.114 8767
 8769 3 17.47 46.41 -22.03 0.108 8768
 8770 3 17.38 46.34 -22.08 0.061 8769
 8771 3 18.78 46.41 -20.03 0.201 8755
 8772 3 18.9 46.41 -19.96 0.194 8771
 8773 3 19.03 46.46 -19.94 0.232 8772
 8774 3 18.92 46.95 -20.06 0.16 8773
 8775 3 19.03 47.03 -20.19 0.172 8774
 8776 3 19.03 47.2 -20.24 0.179 8775
 8777 3 19.08 47.31 -20.3 0.208 8776
 8778 3 19.31 47.34 -20.49 0.085 8777
 8779 3 19.35 47.51 -20.53 0.122 8778
 8780 3 19.4 47.73 -20.53 0.122 8779
 8781 3 19.47 47.98 -20.58 0.092 8780
 8782 3 19.56 48.05 -20.49 0.097 8781
 8783 3 19.6 48.16 -20.35 0.094 8782
 8784 3 19.65 48.37 -20.28 0.09 8783
 8785 3 19.78 48.48 -20.21 0.076 8784
 8786 3 19.83 48.55 -20.15 0.09 8785
 8787 3 19.88 48.56 -19.92 0.171 8786
 8788 3 19.87 48.66 -19.96 0.108 8787
 8789 3 20.1 48.74 -19.99 0.141 8788
 8790 3 20.19 48.78 -20.08 0.191 8789
 8791 3 20.22 48.85 -20.19 0.243 8790
 8792 3 20.65 48.94 -20.01 0.087 8791
 8793 3 20.74 48.92 -19.96 0.065 8792
 8794 3 20.01 49.03 -20.35 0.211 8791
 8795 3 19.92 49.1 -20.48 0.186 8794
 8796 3 19.92 49.27 -20.53 0.201 8795
 8797 3 19.83 49.58 -20.51 0.143 8796
 8798 3 19.78 49.71 -20.6 0.187 8797
 8799 3 19.81 49.89 -20.37 0.098 8798
 8800 3 19.81 50.01 -20.31 0.095 8799
 8801 3 19.99 50.16 -20.44 0.069 8800
 8802 3 20.08 50.09 -20.53 0.079 8801
 8803 3 19.76 50.23 -20.26 0.131 8800
 8804 3 19.72 50.34 -20.19 0.181 8803
 8805 3 19.65 50.46 -20.15 0.223 8804
 8806 3 19.56 50.56 -20.12 0.307 8805
 8807 3 19.4 50.58 -19.94 0.311 8806
 8808 3 19.37 50.63 -19.8 0.393 8807
 8809 3 19.79 50.74 -19.48 0.221 8808
 8810 3 19.8 50.99 -19.42 0.329 8809
 8811 3 20.29 51.31 -19.48 0.165 8810
 8812 3 20.41 51.41 -19.49 0.139 8811
 8813 3 20.45 51.52 -19.46 0.119 8812
 8814 3 20.5 51.64 -19.35 0.113 8813
 8815 3 20.61 51.73 -19.23 0.182 8814
 8816 3 20.7 51.74 -19.1 0.208 8815
 8817 3 20.82 51.73 -18.94 0.252 8816
 8818 3 20.82 51.74 -18.81 0.348 8817
 8819 3 20.91 51.63 -18.69 0.319 8818
 8820 3 20.91 51.39 -18.53 0.296 8819
 8821 3 20.93 51.26 -18.44 0.277 8820
 8822 3 20.88 50.99 -18.33 0.258 8821
 8823 3 20.73 50.84 -18.3 0.226 8822
 8824 3 20.64 50.67 -18.21 0.107 8823
 8825 3 21.27 51.66 -18.83 0.112 8819
 8826 3 21.36 51.77 -18.8 0.172 8825
 8827 3 21.34 51.87 -18.76 0.217 8826
 8828 3 21.43 51.89 -18.42 0.077 8827
 8829 3 21.52 51.96 -18.42 0.095 8828
 8830 3 21.59 51.99 -18.49 0.062 8829
 8831 3 21.72 51.98 -18.49 0.057 8830
 8832 3 21.82 51.56 -18.67 0.304 8831
 8833 3 21.98 51.45 -18.51 0.406 8832
 8834 3 22.39 50.84 -18.12 0.116 8833
 8835 3 22.5 50.76 -18.1 0.119 8834
 8836 3 22.64 50.63 -18.05 0.146 8835
 8837 3 22.73 50.55 -18.12 0.128 8836
 8838 3 22.84 50.35 -18.19 0.073 8837
 8839 3 21.73 51.31 -18.83 0.22 8832
 8840 3 21.82 51.24 -19.08 0.069 8839
 8841 3 19.79 50.48 -19.26 0.147 8809
 8842 3 19.73 50.33 -19.15 0.111 8841
 8843 3 19.77 50.19 -19.05 0.107 8842
 8844 3 19.82 50.16 -18.9 0.064 8843
 8845 3 18.99 50.6 -19.9 0.292 8808
 8846 3 18.72 50.62 -19.96 0.239 8845
 8847 3 18.58 50.77 -19.99 0.228 8846
 8848 3 18.49 50.88 -19.96 0.236 8847
 8849 3 18.42 51.01 -19.94 0.288 8848
 8850 3 18.35 51.1 -19.99 0.362 8849
 8851 3 18.24 51.17 -20.01 0.453 8850
 8852 3 17.92 50.95 -20.21 0.344 8851
 8853 3 17.9 50.88 -20.62 0.156 8852
 8854 3 17.71 50.81 -20.73 0.154 8853
 8855 3 17.51 50.73 -20.87 0.118 8854
 8856 3 17.31 50.63 -21.08 0.135 8855
 8857 3 17.15 50.66 -21.17 0.129 8856
 8858 3 17.06 50.7 -21.26 0.153 8857
 8859 3 16.94 50.74 -21.3 0.152 8858
 8860 3 16.81 50.81 -21.33 0.175 8859
 8861 3 16.65 50.89 -21.33 0.126 8860
 8862 3 16.63 51.05 -21.4 0.059 8861
 8863 3 17.81 50.81 -19.83 0.271 8852
 8864 3 17.8 50.78 -19.73 0.297 8863
 8865 3 18.27 50.58 -19.6 0.164 8864
 8866 3 18.32 50.41 -19.53 0.089 8865
 8867 3 18.45 50.38 -19.44 0.131 8866
 8868 3 18.48 50.28 -19.37 0.179 8867
 8869 3 18.41 50.74 -19.56 0.083 8865
 8870 3 17.57 50.88 -19.71 0.325 8864
 8871 3 17.48 50.88 -19.58 0.341 8870
 8872 3 17.39 50.78 -19.6 0.392 8871
 8873 3 17.82 50.94 -18.94 0.126 8872
 8874 3 17.97 50.89 -18.78 0.136 8873
 8875 3 18 50.84 -18.65 0.161 8874
 8876 3 18.04 50.74 -18.46 0.204 8875
 8877 3 18.04 51.01 -18.3 0.129 8876
 8878 3 18.04 50.88 -18.26 0.087 8877
 8879 3 17.13 50.58 -19.85 0.227 8872
 8880 3 16.91 50.69 -19.76 0.075 8879
 8881 3 16.79 50.63 -19.73 0.103 8880
 8882 3 16.65 50.59 -19.76 0.094 8881
 8883 3 16.53 50.52 -19.76 0.096 8882
 8884 3 16.4 50.38 -19.76 0.13 8883
 8885 3 16.33 50.24 -19.73 0.137 8884
 8886 3 16.26 50.09 -19.64 0.15 8885
 8887 3 16.22 49.96 -19.49 0.144 8886
 8888 3 17.13 50.27 -19.99 0.127 8879
 8889 3 16.99 50.13 -20.01 0.12 8888
 8890 3 16.9 49.95 -20.08 0.089 8889
 8891 3 18.64 51.52 -19.71 0.224 8851
 8892 3 18.7 51.64 -19.67 0.176 8891
 8893 3 18.75 51.76 -19.69 0.196 8892
 8894 3 18.54 51.89 -19.92 0.112 8893
 8895 3 18.5 51.99 -19.98 0.191 8894
 8896 3 18.59 52.06 -20.06 0.21 8895
 8897 3 18.63 52.02 -20.26 0.207 8896
 8898 3 18.62 52.16 -20.4 0.173 8897
 8899 3 18.65 52.31 -20.58 0.152 8898
 8900 3 18.74 52.42 -20.64 0.081 8899
 8901 3 18.8 51.81 -19.58 0.134 8893
 8902 3 18.75 51.91 -19.53 0.000125 8901
 8903 3 19.92 49.26 -20.69 0.114 8796
 8904 3 19.99 49.35 -20.83 0.065 8903
 8905 3 19.94 49.38 -20.94 0.026 8904
 8906 3 19.4 46.09 -19.92 0.182 8773
 8907 3 19.47 45.98 -19.89 0.226 8906
 8908 3 19.56 45.81 -19.89 0.202 8907
 8909 3 19.67 45.66 -19.85 0.175 8908
 8910 3 19.67 45.46 -19.87 0.196 8909
 8911 3 19.69 45.31 -19.78 0.23 8910
 8912 3 19.78 45.21 -19.65 0.207 8911
 8913 3 19.92 45.09 -19.56 0.17 8912
 8914 3 19.97 44.95 -19.46 0.152 8913
 8915 3 20.13 44.87 -19.4 0.152 8914
 8916 3 20.26 44.7 -19.37 0.132 8915
 8917 3 20.31 44.55 -19.35 0.117 8916
 8918 3 20.33 44.41 -19.3 0.107 8917
 8919 3 20.42 44.33 -19.3 0.144 8918
 8920 3 20.63 44.2 -19.19 0.175 8919
 8921 3 20.74 44.2 -19.24 0.267 8920
 8922 3 20.87 44.16 -19.24 0.356 8921
 8923 3 20.99 44.01 -19.35 0.57 8922
 8924 3 21.06 43.94 -19.42 0.686 8923
 8925 3 21.17 43.96 -19.55 0.692 8924
 8926 3 21.35 44.02 -19.62 0.752 8925
 8927 3 21.42 43.99 -19.73 0.723 8926
 8928 3 21.69 44.02 -19.53 0.596 8927
 8929 3 21.76 43.91 -19.53 0.567 8928
 8930 3 22.22 44.14 -18.69 0.111 8929
 8931 3 22.31 44.1 -18.53 0.117 8930
 8932 3 22.38 44.17 -18.4 0.119 8931
 8933 3 22.56 44.19 -18.26 0.128 8932
 8934 3 22.67 44.24 -18.14 0.119 8933
 8935 3 22.72 44.28 -18.05 0.116 8934
 8936 3 22.74 44.37 -17.89 0.112 8935
 8937 3 22.79 44.33 -17.71 0.149 8936
 8938 3 22.85 44.24 -17.6 0.197 8937
 8939 3 22.83 44.12 -17.42 0.193 8938
 8940 3 21.83 43.84 -19.56 0.282 8929
 8941 3 21.34 43.14 -19.89 0.149 8940
 8942 3 21.48 43.03 -20.19 0.174 8941
 8943 3 21.55 43.2 -20.37 0.149 8942
 8944 3 21.57 43.37 -20.46 0.129 8943
 8945 3 21.92 43.78 -19.6 0.282 8940
 8946 3 21.97 43.69 -19.6 0.17 8945
 8947 3 22.35 43.83 -19.53 0.149 8946
 8948 3 22.47 43.98 -19.81 0.167 8947
 8949 3 22.66 43.99 -19.87 0.152 8948
 8950 3 22.72 43.91 -20.03 0.147 8949
 8951 3 22.79 43.88 -20.19 0.146 8950
 8952 3 22.88 43.88 -20.37 0.149 8951
 8953 3 23.02 44.01 -20.46 0.079 8952
 8954 3 23.16 43.99 -20.46 0.142 8953
 8955 3 23.27 44.01 -20.51 0.197 8954
 8956 3 23.36 44.06 -20.55 0.211 8955
 8957 3 23.5 44.14 -20.53 0.155 8956
 8958 3 23.61 44.2 -20.42 0.152 8957
 8959 3 23.7 44.21 -20.28 0.163 8958
 8960 3 23.82 44.2 -20.24 0.118 8959
 8961 3 24.04 44.34 -20.37 0.106 8960
 8962 3 24.14 44.34 -20.42 0.16 8961
 8963 3 24.32 44.39 -20.37 0.174 8962
 8964 3 24.45 44.41 -20.33 0.106 8963
 8965 3 21.64 44.88 -20.33 0.14 8927
 8966 3 21.61 44.96 -20.51 0.167 8965
 8967 3 21.57 45.08 -20.56 0.16 8966
 8968 3 21.47 45.17 -20.71 0.141 8967
 8969 3 21.38 45.27 -20.85 0.132 8968
 8970 3 21.27 45.38 -20.9 0.134 8969
 8971 3 21.18 45.45 -20.96 0.16 8970
 8972 3 21.09 45.46 -21.1 0.16 8971
 8973 3 21.02 45.56 -21.14 0.135 8972
 8974 3 21.02 45.73 -21.35 0.123 8973
 8975 3 21.02 45.84 -21.44 0.085 8974
 8976 3 21.02 45.85 -21.62 0.128 8975
 8977 3 20.98 45.83 -21.76 0.171 8976
 8978 3 21.39 45.89 -21.76 0.13 8977
 8979 3 20.57 45.99 -21.99 0.1 8977
 8980 3 20.52 45.96 -22.17 0.122 8979
 8981 3 20.43 45.99 -22.28 0.161 8980
 8982 3 20.39 45.99 -22.44 0.176 8981
 8983 3 20.36 46.02 -22.62 0.078 8982
 8984 3 16.33 45.95 -19.92 0.452 8725
 8985 3 15.46 45.8 -19.96 0.118 8984
 8986 3 15.34 45.84 -19.89 0.109 8985
 8987 3 15.23 45.91 -19.81 0.104 8986
 8988 3 15.21 45.95 -19.71 0.000125 8987
 8989 3 16.54 45.64 -19.83 0.36 8984
 8990 3 16.9 45.42 -19.99 0.133 8989
 8991 3 16.99 45.38 -19.94 0.179 8990
 8992 3 16.96 45.2 -19.89 0.18 8991
 8993 3 16.92 45.01 -19.9 0.069 8992
 8994 3 16.38 45.52 -19.67 0.313 8989
 8995 3 16.54 45.45 -19.62 0.276 8994
 8996 3 16.56 45.38 -19.55 0.175 8995
 8997 3 16.63 45.16 -19.53 0.133 8996
 8998 3 16.69 45.02 -19.44 0.093 8997
 8999 3 15.99 45.33 -19.71 0.087 8994
 9000 3 15.85 45.27 -19.76 0.124 8999
 9001 3 15.74 45.16 -19.78 0.106 9000
 9002 3 12.73 48.27 -22.4 0.252 8695
 9003 3 12.6 48.14 -22.37 0.283 9002
 9004 3 12.48 47.98 -22.37 0.333 9003
 9005 3 12.29 47.7 -22.3 0.285 9004
 9006 3 12.25 47.56 -22.19 0.301 9005
 9007 3 12.28 47.41 -22.01 0.344 9006
 9008 3 12.3 47.27 -21.99 0.38 9007
 9009 3 12.8 47.34 -21.76 0.144 9008
 9010 3 13.02 47.24 -21.67 0.139 9009
 9011 3 13.19 47.17 -21.6 0.132 9010
 9012 3 13.3 47.01 -21.51 0.154 9011
 9013 3 13.48 46.94 -21.46 0.179 9012
 9014 3 13.63 46.8 -21.35 0.178 9013
 9015 3 13.72 46.67 -21.12 0.127 9014
 9016 3 13.71 46.59 -21.03 0.148 9015
 9017 3 13.7 46.46 -20.9 0.191 9016
 9018 3 13.79 46.42 -20.8 0.185 9017
 9019 3 13.87 46.35 -20.69 0.154 9018
 9020 3 13.85 46.23 -20.55 0.147 9019
 9021 3 13.88 46.13 -20.4 0.157 9020
 9022 3 13.93 46.17 -20.24 0.165 9021
 9023 3 13.93 46.23 -20.1 0.124 9022
 9024 3 14.06 46.26 -19.96 0.091 9023
 9025 3 14.12 46.3 -19.83 0.127 9024
 9026 3 14.37 46.3 -19.69 0.211 9025
 9027 3 14.46 46.28 -19.62 0.257 9026
 9028 3 14.6 46.24 -19.53 0.32 9027
 9029 3 14.7 46.31 -19.4 0.415 9028
 9030 3 14.87 46.13 -19.33 0.535 9029
 9031 3 14.96 45.91 -19.26 0.54 9030
 9032 3 15.03 45.74 -19.28 0.546 9031
 9033 3 14.89 45.2 -19.6 0.317 9032
 9034 3 14.76 44.91 -19.56 0.196 9033
 9035 3 14.6 44.74 -19.65 0.104 9034
 9036 3 14.52 44.6 -19.69 0.116 9035
 9037 3 14.42 44.46 -19.65 0.151 9036
 9038 3 14.34 44.28 -19.62 0.205 9037
 9039 3 14.23 44.2 -19.65 0.18 9038
 9040 3 15.13 46.01 -19.05 0.372 9032
 9041 3 15.12 45.95 -18.83 0.216 9040
 9042 3 15.04 45.88 -18.53 0.107 9041
 9043 3 12.04 47.08 -22.03 0.317 9008
 9044 3 11.78 46.89 -22.03 0.282 9043
 9045 3 11.62 46.74 -22.06 0.31 9044
 9046 3 11.47 46.66 -22.06 0.312 9045
 9047 3 11.32 46.63 -22.05 0.294 9046
 9048 3 11.19 46.51 -22.06 0.302 9047
 9049 3 11.1 46.38 -22.16 0.342 9048
 9050 3 10.98 46.26 -22.2 0.376 9049
 9051 3 10.82 46.24 -22.22 0.395 9050
 9052 3 10.69 46.13 -22.22 0.394 9051
 9053 3 10.49 46.05 -22.29 0.398 9052
 9054 3 10.3 45.99 -22.29 0.4 9053
 9055 3 10.11 45.96 -22.16 0.417 9054
 9056 3 9.88 46.42 -21.77 0.189 9055
 9057 3 9.89 46.67 -21.56 0.159 9056
 9058 3 9.82 46.69 -21.47 0.175 9057
 9059 3 9.87 46.49 -21.27 0.113 9058
 9060 3 9.83 46.31 -21.22 0.095 9059
 9061 3 9.83 46.09 -21.13 0.084 9060
 9062 3 9.8 45.98 -21.04 0.109 9061
 9063 3 9.75 45.81 -21.02 0.109 9062
 9064 3 9.68 45.77 -20.93 0.081 9063
 9065 3 9.48 45.7 -20.79 0.125 9064
 9066 3 9.28 45.63 -20.75 0.094 9065
 9067 3 9.1 45.63 -20.79 0.111 9066
 9068 3 8.94 45.64 -20.77 0.11 9067
 9069 3 9.72 46.88 -21.47 0.094 9058
 9070 3 9.66 47.1 -21.31 0.189 9069
 9071 3 9.6 47.31 -21.22 0.182 9070
 9072 3 9.51 47.52 -21.11 0.184 9071
 9073 3 9.44 47.71 -21.02 0.18 9072
 9074 3 9.27 47.87 -20.9 0.209 9073
 9075 3 9.1 47.98 -20.84 0.261 9074
 9076 3 8.99 48.06 -20.81 0.358 9075
 9077 3 8.85 48.16 -20.84 0.418 9076
 9078 3 8.71 48.2 -20.81 0.465 9077
 9079 3 8.55 48.16 -20.74 0.469 9078
 9080 3 8.38 48.08 -20.79 0.456 9079
 9081 3 8.24 48.01 -20.75 0.416 9080
 9082 3 8.09 48.12 -20.81 0.36 9081
 9083 3 7.94 47.88 -20.66 0.213 9082
 9084 3 7.74 47.91 -20.68 0.209 9083
 9085 3 7.5 47.64 -20.79 0.076 9084
 9086 3 7.33 47.59 -20.79 0.084 9085
 9087 3 7.2 47.58 -20.77 0.097 9086
 9088 3 7.08 47.63 -20.68 0.151 9087
 9089 3 7 47.74 -20.63 0.15 9088
 9090 3 6.79 47.67 -20.65 0.139 9089
 9091 3 6.67 47.53 -20.7 0.158 9090
 9092 3 6.5 47.45 -20.59 0.129 9091
 9093 3 6.36 47.38 -20.52 0.097 9092
 9094 3 6.75 47.27 -20.91 0.081 9091
 9095 3 6.69 47.17 -20.99 0.1 9094
 9096 3 6.65 47.01 -21.07 0.107 9095
 9097 3 6.59 46.85 -21.15 0.078 9096
 9098 3 7.08 48.02 -20.54 0.095 9089
 9099 3 7.08 48.19 -20.45 0.1 9098
 9100 3 7.96 48.58 -21 0.135 9082
 9101 3 7.87 48.67 -21.02 0.077 9100
 9102 3 10.12 45.63 -22.29 0.316 9055
 9103 3 10.04 45.3 -22.34 0.268 9102
 9104 3 9.96 45.14 -22.43 0.277 9103
 9105 3 9.89 44.91 -22.45 0.286 9104
 9106 3 9.81 44.74 -22.43 0.276 9105
 9107 3 9.75 44.6 -22.49 0.308 9106
 9108 3 9.71 44.44 -22.49 0.326 9107
 9109 3 9.48 44.42 -22.72 0.258 9108
 9110 3 9.35 44.28 -22.77 0.233 9109
 9111 3 9.22 44.19 -22.77 0.23 9110
 9112 3 9.07 44.1 -22.82 0.217 9111
 9113 3 8.97 43.99 -22.86 0.255 9112
 9114 3 8.87 43.85 -22.91 0.319 9113
 9115 3 8.79 43.83 -23.02 0.424 9114
 9116 3 8.72 43.58 -23.02 0.438 9115
 9117 3 8.61 43.48 -22.97 0.433 9116
 9118 3 8.48 43.3 -22.93 0.41 9117
 9119 3 8.31 43.17 -22.86 0.395 9118
 9120 3 8.3 42.98 -22.77 0.276 9119
 9121 3 8.21 42.78 -22.77 0.24 9120
 9122 3 8.11 42.59 -22.68 0.225 9121
 9123 3 7.97 42.44 -22.63 0.249 9122
 9124 3 7.84 42.26 -22.68 0.247 9123
 9125 3 7.7 42.14 -22.66 0.253 9124
 9126 3 7.52 41.99 -22.75 0.235 9125
 9127 3 7.35 41.92 -22.77 0.244 9126
 9128 3 7.18 41.81 -22.86 0.253 9127
 9129 3 7.08 41.73 -22.95 0.294 9128
 9130 3 6.97 41.63 -23.06 0.314 9129
 9131 3 6.88 41.59 -23.22 0.383 9130
 9132 3 6.84 41.48 -23.41 0.412 9131
 9133 3 6.79 41.37 -23.5 0.48 9132
 9134 3 6.67 41.27 -23.54 0.559 9133
 9135 3 6.56 41.31 -23.63 0.609 9134
 9136 3 6.47 41.23 -23.61 0.664 9135
 9137 3 6.45 41.19 -23.9 0.636 9136
 9138 3 6.38 40.71 -23.9 0.592 9137
 9139 3 6.31 40.49 -24 0.544 9138
 9140 3 6.2 40.34 -24.02 0.543 9139
 9141 3 6.08 40.13 -24.06 0.525 9140
 9142 3 5.97 39.99 -24.18 0.534 9141
 9143 3 5.88 39.84 -24.22 0.472 9142
 9144 3 6.05 39.02 -24.04 0.221 9143
 9145 3 6 38.88 -24.15 0.229 9144
 9146 3 5.88 38.76 -24.24 0.234 9145
 9147 3 5.84 38.6 -24.36 0.235 9146
 9148 3 5.85 38.37 -24.47 0.238 9147
 9149 3 5.77 38.24 -24.63 0.258 9148
 9150 3 5.8 38.13 -24.77 0.284 9149
 9151 3 5.88 38.03 -24.82 0.334 9150
 9152 3 6.43 38.09 -24.52 0.103 9151
 9153 3 6.58 38.2 -24.49 0.136 9152
 9154 3 6.64 38.09 -24.41 0.118 9153
 9155 3 6.76 37.99 -24.32 0.054 9154
 9156 3 6.89 38.05 -24.34 0.096 9155
 9157 3 7.01 38.06 -24.38 0.119 9156
 9158 3 7.18 38.16 -24.24 0.118 9157
 9159 3 7.38 38.21 -24.11 0.059 9158
 9160 3 7.52 38.16 -24.09 0.106 9159
 9161 3 7.64 38.13 -24.06 0.093 9160
 9162 3 7.8 38.09 -24.18 0.095 9161
 9163 3 7.85 37.83 -24.29 0.112 9162
 9164 3 7.88 37.64 -24.32 0.043 9163
 9165 3 5.54 37.88 -25.06 0.213 9151
 9166 3 5.42 37.78 -25.13 0.237 9165
 9167 3 5.37 37.63 -25.2 0.271 9166
 9168 3 5.17 37.59 -25.31 0.202 9167
 9169 3 5.13 37.28 -25.45 0.205 9168
 9170 3 5.04 37.09 -25.52 0.189 9169
 9171 3 4.97 36.99 -25.57 0.203 9170
 9172 3 4.92 36.91 -25.68 0.202 9171
 9173 3 4.84 36.87 -25.75 0.219 9172
 9174 3 4.8 36.77 -25.79 0.245 9173
 9175 3 5.01 36.91 -26.04 0.094 9174
 9176 3 4.97 36.88 -26.2 0.078 9175
 9177 3 4.92 36.81 -26.34 0.054 9176
 9178 3 4.76 36.76 -26.52 0.08 9177
 9179 3 4.7 36.78 -26.63 0.102 9178
 9180 3 4.6 36.81 -26.77 0.074 9179
 9181 3 4.76 36.58 -25.81 0.174 9174
 9182 3 4.59 36.49 -25.77 0.156 9181
 9183 3 4.51 36.34 -25.91 0.163 9182
 9184 3 4.46 36.17 -26 0.208 9183
 9185 3 4.38 36.09 -26.06 0.211 9184
 9186 3 4.38 35.91 -26.15 0.199 9185
 9187 3 4.33 35.81 -26.2 0.211 9186
 9188 3 4.3 35.67 -26.32 0.202 9187
 9189 3 4.26 35.56 -26.41 0.174 9188
 9190 3 4.22 35.46 -26.56 0.182 9189
 9191 3 4.22 35.3 -26.68 0.19 9190
 9192 3 4.12 35.17 -26.81 0.198 9191
 9193 3 3.97 35.09 -26.95 0.2 9192
 9194 3 3.92 35.01 -27.04 0.203 9193
 9195 3 3.84 34.89 -27.16 0.227 9194
 9196 3 3.69 34.83 -27.27 0.268 9195
 9197 3 3.53 34.81 -27.47 0.295 9196
 9198 3 3.49 34.71 -27.57 0.326 9197
 9199 3 3.51 34.81 -27.86 0.292 9198
 9200 3 3.55 34.92 -28.04 0.254 9199
 9201 3 3.57 34.96 -28.22 0.244 9200
 9202 3 3.4 35.24 -28.36 0.2 9201
 9203 3 3.38 35.31 -28.52 0.226 9202
 9204 3 3.32 35.39 -28.57 0.232 9203
 9205 3 3.21 35.64 -28.27 0.105 9204
 9206 3 3.32 35.34 -28.77 0.215 9204
 9207 3 3.11 35.49 -28.93 0.175 9206
 9208 3 3.07 35.6 -29.04 0.162 9207
 9209 3 3.07 35.67 -29.2 0.198 9208
 9210 3 3.09 35.8 -29.38 0.224 9209
 9211 3 3.03 35.87 -29.5 0.197 9210
 9212 3 2.97 35.95 -29.63 0.211 9211
 9213 3 2.97 35.99 -29.79 0.177 9212
 9214 3 2.96 36.06 -29.97 0.227 9213
 9215 3 2.9 36.13 -30.09 0.239 9214
 9216 3 2.78 36.2 -30.22 0.219 9215
 9217 3 2.65 36.24 -30.34 0.235 9216
 9218 3 2.55 36.28 -30.49 0.247 9217
 9219 3 2.44 36.38 -30.56 0.306 9218
 9220 3 2.45 36.48 -30.65 0.348 9219
 9221 3 2.74 36.81 -30.54 0.177 9220
 9222 3 2.53 36.91 -30.7 0.106 9221
 9223 3 3.01 36.94 -30.52 0.138 9221
 9224 3 3.09 37.09 -30.52 0.143 9223
 9225 3 3.24 37.24 -30.47 0.097 9224
 9226 3 3.34 37.34 -30.5 0.078 9225
 9227 3 3.46 37.44 -30.4 0.057 9226
 9228 3 3.55 37.55 -30.38 0.097 9227
 9229 3 3.71 37.7 -30.4 0.106 9228
 9230 3 3.82 37.81 -30.41 0.1 9229
 9231 3 3.88 37.94 -30.45 0.062 9230
 9232 3 3.49 37.41 -30.68 0.051 9226
 9233 3 2.16 36.34 -30.88 0.288 9220
 9234 3 2.04 36.39 -30.95 0.293 9233
 9235 3 1.91 36.46 -31.22 0.375 9234
 9236 3 1.75 36.49 -31.27 0.454 9235
 9237 3 1.7 36.59 -31.31 0.527 9236
 9238 3 1.54 36.45 -31.41 0.594 9237
 9239 3 1.56 36.45 -31.59 0.612 9238
 9240 3 1.54 36.58 -31.61 0.681 9239
 9241 3 2.1 36.03 -31.79 0.154 9240
 9242 3 2.23 36.09 -31.77 0.136 9241
 9243 3 2.35 36.2 -31.66 0.066 9242
 9244 3 2.47 36.26 -31.61 0.03 9243
 9245 3 2.5 36.31 -31.5 0.072 9244
 9246 3 1.24 36.56 -31.55 0.733 9240
 9247 3 1.1 36.58 -31.55 0.769 9246
 9248 3 1.07 36.76 -31.64 0.784 9247
 9249 3 0.95 36.81 -31.69 0.798 9248
 9250 3 1.21 37.39 -31.87 0.126 9249
 9251 3 1.1 37.37 -31.92 0.131 9250
 9252 3 0.98 37.31 -32 0.143 9251
 9253 3 0.92 37.3 -32.23 0.129 9252
 9254 3 0.91 37.41 -32.34 0.121 9253
 9255 3 0.9 37.52 -32.43 0.141 9254
 9256 3 1 37.66 -32.44 0.178 9255
 9257 3 1.16 37.67 -32.62 0.093 9256
 9258 3 1.3 37.7 -32.69 0.095 9257
 9259 3 1.44 37.66 -32.74 0.097 9258
 9260 3 1.56 37.73 -32.83 0.147 9259
 9261 3 1.64 37.7 -33.09 0.114 9260
 9262 3 1.66 37.84 -33.16 0.149 9261
 9263 3 1.68 37.91 -33.31 0.13 9262
 9264 3 1.82 37.91 -33.48 0.081 9263
 9265 3 1.96 37.83 -33.62 0.000125 9264
 9266 3 0.84 37.91 -32.37 0.112 9256
 9267 3 0.83 38.06 -32.47 0.117 9266
 9268 3 0.76 38.13 -32.55 0.121 9267
 9269 3 0.53 38.16 -32.5 0.11 9268
 9270 3 0.4 38.21 -32.52 0.094 9269
 9271 3 0.14 38.02 -32.44 0.127 9270
 9272 3 0 37.96 -32.33 0.064 9271
 9273 3 -0.04 37.89 -32.22 0.107 9272
 9274 3 -0.18 37.88 -32.16 0.095 9273
 9275 3 -0.39 37.78 -32.12 0.088 9274
 9276 3 -0.47 37.69 -32.04 0.071 9275
 9277 3 -0.53 37.49 -31.98 0.091 9276
 9278 3 -0.72 37.24 -31.94 0.06 9277
 9279 3 -0.77 37.14 -31.96 0.087 9278
 9280 3 -0.87 36.89 -31.96 0.071 9279
 9281 3 -0.85 36.84 -31.87 0.126 9280
 9282 3 -0.87 36.74 -31.83 0.137 9281
 9283 3 -0.89 36.7 -31.71 0.125 9282
 9284 3 -0.9 36.74 -31.55 0.156 9283
 9285 3 -0.92 36.77 -31.4 0.187 9284
 9286 3 -0.87 37.02 -31.21 0.084 9285
 9287 3 0.77 38.24 -32.65 0.131 9268
 9288 3 0.67 38.33 -32.72 0.094 9287
 9289 3 0.66 38.41 -32.84 0.073 9288
 9290 3 0.64 38.51 -32.97 0.133 9289
 9291 3 0.66 38.63 -33.08 0.087 9290
 9292 3 0.75 38.81 -33.15 0.067 9291
 9293 3 0.86 36.67 -31.8 0.703 9249
 9294 3 0.77 36.81 -32.01 0.494 9293
 9295 3 0.65 36.8 -31.98 0.405 9294
 9296 3 0.8 36.6 -31.85 0.703 9293
 9297 3 1.4 37.99 -31.06 0.135 9296
 9298 3 1.45 38.13 -31.09 0.156 9297
 9299 3 1.35 38.24 -31.1 0.126 9298
 9300 3 1.27 38.35 -31.12 0.17 9299
 9301 3 0.9 38.53 -31.19 0.189 9300
 9302 3 0.9 38.63 -31.15 0.174 9301
 9303 3 0.64 38.69 -31.44 0.171 9302
 9304 3 0.5 38.8 -31.55 0.262 9303
 9305 3 0.37 38.77 -31.65 0.308 9304
 9306 3 0.32 38.2 -31.78 0.1 9305
 9307 3 0.31 38.06 -31.87 0.064 9306
 9308 3 0.27 38.02 -31.96 0.106 9307
 9309 3 0.36 39.02 -31.65 0.166 9305
 9310 3 0.25 39.1 -31.65 0.137 9309
 9311 3 0.17 39.2 -31.64 0.141 9310
 9312 3 0.17 39.49 -31.65 0.204 9311
 9313 3 0.24 39.74 -31.64 0.226 9312
 9314 3 0.26 39.95 -31.55 0.247 9313
 9315 3 0.29 40.2 -31.49 0.231 9314
 9316 3 0.37 40.34 -31.53 0.241 9315
 9317 3 0.36 40.51 -31.53 0.197 9316
 9318 3 0.49 40.73 -31.4 0.05 9317
 9319 3 0.39 40.87 -31.4 0.093 9318
 9320 3 0.45 41.06 -31.33 0.085 9319
 9321 3 0.31 41.24 -31.15 0.101 9320
 9322 3 0.24 41.38 -31.08 0.114 9321
 9323 3 0.31 41.39 -30.92 0.048 9322
 9324 3 0.29 41.46 -30.85 0.063 9323
 9325 3 0.2 41.53 -30.78 0.066 9324
 9326 3 0.14 41.71 -30.67 0.079 9325
 9327 3 0.08 41.81 -30.6 0.141 9326
 9328 3 0.07 41.89 -30.49 0.136 9327
 9329 3 0.07 42.09 -30.4 0.144 9328
 9330 3 0.05 42.24 -30.3 0.12 9329
 9331 3 0.05 42.45 -30.26 0.081 9330
 9332 3 1.74 38.2 -31.04 0.087 9298
 9333 3 1.91 38.21 -31.02 0.068 9332
 9334 3 2.11 38.27 -30.91 0.109 9333
 9335 3 2.21 38.24 -30.88 0.114 9334
 9336 3 2.22 38.09 -30.86 0.09 9335
 9337 3 2.59 38.33 -30.97 0.118 9336
 9338 3 2.69 38.41 -31 0.136 9337
 9339 3 2.71 38.59 -30.86 0.092 9338
 9340 3 2.8 38.7 -30.95 0.107 9339
 9341 3 2.92 38.77 -31.04 0.113 9340
 9342 3 2.92 39.02 -31.16 0.174 9341
 9343 3 2.86 39.16 -31.16 0.192 9342
 9344 3 2.65 39.42 -31.25 0.122 9343
 9345 3 2.65 39.6 -31.25 0.092 9344
 9346 3 2.63 39.74 -31.25 0.000125 9345
 9347 3 2.92 39.34 -31.13 0.105 9342
 9348 3 3.03 39.41 -31.22 0.073 9347
 9349 3 3.19 39.41 -31.34 0.121 9348
 9350 3 3.28 39.34 -31.38 0.000125 9349
 9351 3 2.82 38.44 -31.04 0.087 9338
 9352 3 2.92 38.38 -31.13 0.094 9351
 9353 3 2.96 38.31 -31.22 0.05 9352
 9354 3 2.36 38.39 -30.93 0.089 9335
 9355 3 2.44 38.53 -31.02 0.105 9354
 9356 3 2.57 38.73 -31.04 0.138 9355
 9357 3 2.61 38.94 -30.99 0.119 9356
 9358 3 2.72 39.12 -30.99 0.067 9357
 9359 3 0.52 36.24 -30.92 0.13 9247
 9360 3 0.42 36.17 -30.8 0.111 9359
 9361 3 0.3 36.1 -30.78 0.136 9360
 9362 3 1.62 36.95 -30.95 0.102 9237
 9363 3 1.75 37.03 -30.95 0.056 9362
 9364 3 2.25 36.02 -31.16 0.1 9234
 9365 3 2.43 36.06 -31.18 0.107 9364
 9366 3 3.94 34.59 -28.16 0.09 9201
 9367 3 3.97 34.49 -28.13 0.095 9366
 9368 3 4.13 34.46 -28.02 0.081 9367
 9369 3 5.52 37.35 -24.95 0.151 9167
 9370 3 5.42 37.2 -24.84 0.113 9369
 9371 3 5.37 36.96 -24.84 0.138 9370
 9372 3 5.35 36.73 -24.84 0.088 9371
 9373 3 5.39 36.56 -24.82 0.14 9372
 9374 3 5.47 36.41 -24.84 0.165 9373
 9375 3 5.62 36.33 -24.81 0.185 9374
 9376 3 5.75 36.27 -24.75 0.238 9375
 9377 3 5.77 36.1 -24.77 0.289 9376
 9378 3 5.83 36.02 -24.68 0.343 9377
 9379 3 5.95 35.99 -24.59 0.418 9378
 9380 3 6.01 35.88 -24.45 0.428 9379
 9381 3 6.05 35.74 -24.43 0.406 9380
 9382 3 6.05 35.59 -24.34 0.398 9381
 9383 3 6.14 35.51 -24.27 0.397 9382
 9384 3 6.08 35.34 -24.29 0.41 9383
 9385 3 6.01 35.24 -24.27 0.407 9384
 9386 3 6.45 35.27 -24.27 0.115 9385
 9387 3 6.59 35.23 -24.27 0.149 9386
 9388 3 6.81 35.27 -24.18 0.11 9387
 9389 3 6.92 35.26 -24.16 0.086 9388
 9390 3 7.05 35.2 -24.2 0.075 9389
 9391 3 7.22 35.1 -24.2 0.081 9390
 9392 3 6 35.09 -24.25 0.202 9385
 9393 3 5.88 34.77 -24.27 0.128 9392
 9394 3 5.87 34.59 -24.27 0.1 9393
 9395 3 5.91 34.48 -24.31 0.106 9394
 9396 3 5.85 34.3 -24.36 0.162 9395
 9397 3 5.85 34.13 -24.34 0.107 9396
 9398 3 5.88 33.98 -24.31 0.12 9397
 9399 3 5.84 33.83 -24.31 0.124 9398
 9400 3 5.79 33.7 -24.31 0.13 9399
 9401 3 5.67 33.52 -24.29 0.105 9400
 9402 3 5.58 33.38 -24.2 0.091 9401
 9403 3 5.55 33.21 -24.22 0.114 9402
 9404 3 5.52 33.05 -24.24 0.108 9403
 9405 3 5.52 32.87 -24.22 0.123 9404
 9406 3 5.51 32.62 -24.24 0.106 9405
 9407 3 5.52 32.52 -24.2 0.138 9406
 9408 3 5.41 32.34 -24.16 0.206 9407
 9409 3 5.16 32.3 -24.41 0.104 9408
 9410 3 5.09 32.19 -24.49 0.096 9409
 9411 3 5.45 32.2 -24.04 0.169 9408
 9412 3 5.51 31.95 -23.99 0.148 9411
 9413 3 5.72 31.93 -24.06 0.087 9412
 9414 3 5.64 31.81 -24.11 0.098 9413
 9415 3 5.31 35.26 -24.34 0.106 9392
 9416 3 5.2 35.35 -24.34 0.127 9415
 9417 3 5.06 35.42 -24.27 0.148 9416
 9418 3 4.93 35.49 -24.16 0.157 9417
 9419 3 6.58 41.95 -24.34 0.236 9137
 9420 3 6.52 42.09 -24.47 0.234 9419
 9421 3 6.42 42.31 -24.5 0.194 9420
 9422 3 6.31 42.41 -24.54 0.155 9421
 9423 3 6.29 42.53 -24.54 0.176 9422
 9424 3 6.25 42.63 -24.61 0.189 9423
 9425 3 6.13 42.81 -24.77 0.189 9424
 9426 3 6.13 42.95 -24.86 0.172 9425
 9427 3 6.09 43.09 -24.91 0.175 9426
 9428 3 6.05 43.23 -24.95 0.172 9427
 9429 3 6.06 43.34 -25.04 0.133 9428
 9430 3 6.01 43.49 -25.15 0.159 9429
 9431 3 5.97 43.67 -25.36 0.211 9430
 9432 3 5.95 43.77 -25.43 0.252 9431
 9433 3 5.92 43.81 -25.74 0.216 9432
 9434 3 5.98 43.95 -25.79 0.226 9433
 9435 3 6.01 44.03 -25.9 0.255 9434
 9436 3 6.08 44.13 -26.04 0.297 9435
 9437 3 6.13 44.27 -26.11 0.343 9436
 9438 3 6.2 44.38 -26.2 0.417 9437
 9439 3 6.26 44.53 -26.29 0.443 9438
 9440 3 6.3 44.69 -26.38 0.435 9439
 9441 3 6.3 44.7 -26.54 0.485 9440
 9442 3 6.26 45.2 -26.36 0.357 9441
 9443 3 6.23 45.45 -26.43 0.291 9442
 9444 3 6.2 45.6 -26.5 0.28 9443
 9445 3 6.22 45.74 -26.54 0.319 9444
 9446 3 6.26 45.87 -26.66 0.294 9445
 9447 3 6.6 45.85 -26.68 0.092 9446
 9448 3 6.76 45.95 -26.72 0.057 9447
 9449 3 6.14 46.09 -26.7 0.29 9446
 9450 3 6.1 46.23 -26.81 0.273 9449
 9451 3 6.05 46.31 -26.93 0.242 9450
 9452 3 6.02 46.45 -26.99 0.181 9451
 9453 3 6.04 46.69 -27.06 0.225 9452
 9454 3 6.09 46.87 -27.16 0.204 9453
 9455 3 6.16 47.03 -27.24 0.204 9454
 9456 3 6.22 47.3 -27.2 0.169 9455
 9457 3 6.23 47.45 -27.24 0.189 9456
 9458 3 6.3 47.66 -27.24 0.183 9457
 9459 3 6.34 47.85 -27.22 0.201 9458
 9460 3 6.34 48.09 -27.22 0.218 9459
 9461 3 6.35 48.23 -27.25 0.28 9460
 9462 3 6.3 48.52 -26.99 0.234 9461
 9463 3 6.31 48.66 -26.86 0.168 9462
 9464 3 6.3 48.8 -26.84 0.139 9463
 9465 3 6.3 48.94 -26.81 0.175 9464
 9466 3 6.2 49.08 -26.63 0.219 9465
 9467 3 6.18 49.3 -26.56 0.212 9466
 9468 3 6.1 49.39 -26.63 0.193 9467
 9469 3 6.05 49.55 -26.74 0.183 9468
 9470 3 6.01 49.74 -26.81 0.254 9469
 9471 3 6.01 49.91 -26.79 0.277 9470
 9472 3 5.95 50.05 -26.82 0.289 9471
 9473 3 5.96 50.27 -26.72 0.288 9472
 9474 3 5.84 50.21 -26.88 0.164 9473
 9475 3 6.05 50.56 -26.45 0.185 9473
 9476 3 6.12 50.74 -26.34 0.164 9475
 9477 3 6.12 50.84 -26.24 0.174 9476
 9478 3 6.09 50.98 -26.13 0.154 9477
 9479 3 6.09 51.09 -26.06 0.198 9478
 9480 3 5.97 51.19 -25.95 0.205 9479
 9481 3 5.83 51.31 -25.86 0.19 9480
 9482 3 5.7 51.41 -25.79 0.194 9481
 9483 3 5.55 51.53 -25.7 0.202 9482
 9484 3 5.42 51.66 -25.63 0.234 9483
 9485 3 5.3 51.81 -25.56 0.284 9484
 9486 3 5.22 51.96 -25.52 0.255 9485
 9487 3 5.14 52.05 -25.5 0.252 9486
 9488 3 5.02 52.16 -25.4 0.208 9487
 9489 3 4.91 52.21 -25.38 0.292 9488
 9490 3 4.8 52.34 -25.29 0.28 9489
 9491 3 4.71 52.44 -25.13 0.199 9490
 9492 3 4.59 52.64 -24.9 0.239 9491
 9493 3 4.47 52.85 -24.79 0.332 9492
 9494 3 4.38 52.98 -24.81 0.454 9493
 9495 3 4.29 52.6 -25.36 0.06 9494
 9496 3 4.17 52.45 -25.49 0.061 9495
 9497 3 4.09 52.21 -25.52 0.076 9496
 9498 3 4.04 52.12 -25.59 0.069 9497
 9499 3 4.33 53.16 -24.79 0.428 9494
 9500 3 4.22 53.3 -24.7 0.494 9499
 9501 3 4.18 53.48 -24.66 0.583 9500
 9502 3 4.23 53.67 -24.61 0.561 9501
 9503 3 4.18 53.81 -24.61 0.548 9502
 9504 3 4.17 54.02 -24.54 0.495 9503
 9505 3 4.2 54.27 -24.38 0.452 9504
 9506 3 4.05 54.38 -24.36 0.445 9505
 9507 3 4.01 54.53 -24.31 0.411 9506
 9508 3 4.07 54.74 -24.24 0.334 9507
 9509 3 4.04 54.91 -24.22 0.275 9508
 9510 3 3.96 55.03 -24.25 0.213 9509
 9511 3 3.81 55.14 -24.31 0.212 9510
 9512 3 3.68 55.3 -24.43 0.173 9511
 9513 3 3.6 55.49 -24.43 0.197 9512
 9514 3 3.56 55.66 -24.32 0.203 9513
 9515 3 3.54 55.8 -24.29 0.21 9514
 9516 3 3.5 55.94 -24.25 0.298 9515
 9517 3 3.39 55.95 -24.18 0.301 9516
 9518 3 3.33 56.06 -24.18 0.311 9517
 9519 3 3.56 56.38 -24.22 0.188 9518
 9520 3 3.73 56.67 -24.43 0.082 9519
 9521 3 3.81 56.76 -24.5 0.083 9520
 9522 3 3.81 56.88 -24.63 0.084 9521
 9523 3 3.02 55.91 -24.06 0.199 9518
 9524 3 2.89 55.91 -24 0.207 9523
 9525 3 2.75 55.96 -23.88 0.2 9524
 9526 3 2.62 55.95 -23.81 0.233 9525
 9527 3 2.6 55.73 -23.63 0.182 9526
 9528 3 2.56 55.78 -23.45 0.27 9527
 9529 3 2.45 55.87 -23.34 0.302 9528
 9530 3 2.39 55.92 -23.2 0.36 9529
 9531 3 2.25 55.89 -23.09 0.444 9530
 9532 3 2.16 55.85 -23.02 0.494 9531
 9533 3 2.12 55.74 -22.93 0.52 9532
 9534 3 2.1 55.56 -22.91 0.509 9533
 9535 3 1.98 55.49 -22.81 0.512 9534
 9536 3 1.9 55.33 -22.78 0.456 9535
 9537 3 1.77 55.27 -22.69 0.401 9536
 9538 3 1.59 55.21 -22.56 0.386 9537
 9539 3 1.44 55.1 -22.44 0.338 9538
 9540 3 1.24 54.89 -22.44 0.308 9539
 9541 3 1.13 54.77 -22.4 0.367 9540
 9542 3 1.01 54.6 -22.49 0.355 9541
 9543 3 0.94 54.44 -22.53 0.388 9542
 9544 3 0.66 54.6 -21.96 0.119 9543
 9545 3 0.53 54.63 -21.9 0.047 9544
 9546 3 0.85 54.21 -22.78 0.278 9543
 9547 3 0.82 54.14 -22.92 0.275 9546
 9548 3 0.84 54.02 -22.99 0.301 9547
 9549 3 0.77 54.02 -23.15 0.346 9548
 9550 3 0.71 53.95 -23.26 0.37 9549
 9551 3 0.52 53.84 -23.31 0.425 9550
 9552 3 0.48 53.77 -23.4 0.364 9551
 9553 3 2.46 56.23 -23.79 0.202 9526
 9554 3 2.39 56.38 -23.79 0.171 9553
 9555 3 2.29 56.52 -23.79 0.138 9554
 9556 3 2.16 56.63 -23.79 0.176 9555
 9557 3 2.12 56.77 -23.84 0.18 9556
 9558 3 2.04 56.87 -23.82 0.218 9557
 9559 3 2 57.02 -23.9 0.215 9558
 9560 3 1.94 57.16 -23.96 0.218 9559
 9561 3 1.87 57.31 -24.03 0.203 9560
 9562 3 1.77 57.45 -24.05 0.172 9561
 9563 3 1.66 57.58 -24.12 0.154 9562
 9564 3 1.58 57.7 -24.24 0.151 9563
 9565 3 1.51 57.84 -24.24 0.149 9564
 9566 3 1.39 57.85 -24.3 0.115 9565
 9567 3 1.28 57.84 -24.42 0.136 9566
 9568 3 1.16 57.83 -24.51 0.148 9567
 9569 3 1.05 57.77 -24.56 0.163 9568
 9570 3 0.93 57.81 -24.6 0.19 9569
 9571 3 0.81 57.91 -24.62 0.193 9570
 9572 3 0.68 57.98 -24.65 0.186 9571
 9573 3 0.56 58.13 -24.67 0.179 9572
 9574 3 0.47 58.16 -24.74 0.173 9573
 9575 3 0.31 58.2 -24.83 0.163 9574
 9576 3 0.19 58.31 -24.87 0.171 9575
 9577 3 0.06 58.37 -24.92 0.17 9576
 9578 3 -0.02 58.45 -24.99 0.133 9577
 9579 3 -0.2 58.56 -25.03 0.135 9578
 9580 3 -0.33 58.66 -25.05 0.136 9579
 9581 3 -0.45 58.74 -25.06 0.14 9580
 9582 3 -0.55 58.84 -25.08 0.165 9581
 9583 3 -0.69 58.84 -25.15 0.187 9582
 9584 3 -0.58 58.98 -25.39 0.082 9583
 9585 3 -0.85 58.78 -25.15 0.184 9583
 9586 3 -1.02 58.8 -25.21 0.192 9585
 9587 3 -1.18 58.91 -25.3 0.22 9586
 9588 3 -1.34 59.15 -25.3 0.193 9587
 9589 3 -1.45 59.34 -25.37 0.143 9588
 9590 3 -1.59 59.38 -25.44 0.161 9589
 9591 3 -1.79 59.48 -25.48 0.126 9590
 9592 3 -1.9 59.51 -25.51 0.158 9591
 9593 3 -2.05 59.57 -25.53 0.154 9592
 9594 3 -2.17 59.69 -25.53 0.151 9593
 9595 3 -2.3 59.69 -25.56 0.151 9594
 9596 3 -2.48 59.7 -25.6 0.157 9595
 9597 3 -2.63 59.68 -25.71 0.172 9596
 9598 3 -2.73 59.73 -25.83 0.151 9597
 9599 3 -2.96 59.7 -25.94 0.184 9598
 9600 3 -3.13 59.76 -25.96 0.208 9599
 9601 3 -3.23 59.87 -25.96 0.208 9600
 9602 3 -3.32 59.93 -26.08 0.174 9601
 9603 3 -3.46 60 -26.17 0.187 9602
 9604 3 -3.59 60.13 -26.21 0.17 9603
 9605 3 -3.71 60.22 -26.21 0.157 9604
 9606 3 -3.82 60.28 -26.24 0.139 9605
 9607 3 -3.92 60.33 -26.2 0.158 9606
 9608 3 -4.01 60.42 -26.2 0.144 9607
 9609 3 -4.17 60.51 -26.13 0.128 9608
 9610 3 -4.29 60.64 -26.15 0.145 9609
 9611 3 -4.37 60.72 -26.25 0.149 9610
 9612 3 -4.54 60.81 -26.29 0.17 9611
 9613 3 -4.71 60.93 -26.36 0.209 9612
 9614 3 -4.92 60.97 -26.49 0.201 9613
 9615 3 -4.99 61.07 -26.54 0.2 9614
 9616 3 -5.09 61.11 -26.63 0.19 9615
 9617 3 -5.27 61.26 -26.68 0.203 9616
 9618 3 -5.39 61.36 -26.72 0.196 9617
 9619 3 -5.6 61.49 -26.72 0.193 9618
 9620 3 -5.76 61.6 -26.82 0.215 9619
 9621 3 -5.82 61.72 -26.95 0.211 9620
 9622 3 -5.93 61.82 -27.04 0.183 9621
 9623 3 -6.03 61.92 -27.09 0.197 9622
 9624 3 -6.15 62.11 -27.16 0.215 9623
 9625 3 -6.39 62.07 -27.31 0.188 9624
 9626 3 -6.6 62.1 -27.43 0.191 9625
 9627 3 -6.81 62.12 -27.5 0.173 9626
 9628 3 -6.98 62.04 -27.63 0.172 9627
 9629 3 -7.1 62 -27.72 0.153 9628
 9630 3 -7.18 61.93 -27.93 0.138 9629
 9631 3 -7.26 61.87 -28.07 0.142 9630
 9632 3 -7.35 61.82 -28.18 0.158 9631
 9633 3 -7.42 61.74 -28.31 0.189 9632
 9634 3 -7.51 61.75 -28.45 0.261 9633
 9635 3 -7.51 61.74 -28.57 0.29 9634
 9636 3 -7.68 61.86 -28.7 0.295 9635
 9637 3 -7.75 61.89 -28.84 0.369 9636
 9638 3 -7.83 62.01 -28.91 0.411 9637
 9639 3 -7.91 62.11 -29 0.424 9638
 9640 3 -7.96 62.24 -29.07 0.422 9639
 9641 3 -8.17 62.75 -28.59 0.146 9640
 9642 3 -8.12 62.85 -28.56 0.142 9641
 9643 3 -8.16 62.93 -28.5 0.145 9642
 9644 3 -8.17 63.06 -28.34 0.139 9643
 9645 3 -8.18 63.29 -28.27 0.141 9644
 9646 3 -8.26 63.47 -28.18 0.184 9645
 9647 3 -8.29 63.62 -28.16 0.22 9646
 9648 3 -8.36 63.72 -28.29 0.265 9647
 9649 3 -8.59 63.39 -28.54 0.082 9648
 9650 3 -8.65 63.29 -28.65 0.079 9649
 9651 3 -8.68 63.22 -28.75 0.079 9650
 9652 3 -8.66 63.04 -28.77 0.168 9651
 9653 3 -8.74 62.83 -28.81 0.179 9652
 9654 3 -8.79 62.6 -28.86 0.095 9653
 9655 3 -8.29 64.01 -28.13 0.219 9648
 9656 3 -8.25 64.31 -27.99 0.151 9655
 9657 3 -8.27 64.56 -27.93 0.126 9656
 9658 3 -8.28 64.76 -27.86 0.125 9657
 9659 3 -8.32 64.98 -27.86 0.134 9658
 9660 3 -8.35 65.12 -27.77 0.137 9659
 9661 3 -8.37 65.31 -27.75 0.152 9660
 9662 3 -8.43 65.45 -27.63 0.122 9661
 9663 3 -8.51 65.56 -27.63 0.135 9662
 9664 3 -8.57 65.7 -27.56 0.124 9663
 9665 3 -8.65 65.81 -27.47 0.108 9664
 9666 3 -8.71 65.9 -27.4 0.124 9665
 9667 3 -8.79 66.01 -27.38 0.171 9666
 9668 3 -8.9 66.15 -27.41 0.24 9667
 9669 3 -8.98 66.28 -27.11 0.259 9668
 9670 3 -9.1 66.39 -27.13 0.277 9669
 9671 3 -9.08 66.53 -27.09 0.266 9670
 9672 3 -9.15 66.7 -26.93 0.22 9671
 9673 3 -9.19 66.87 -26.77 0.155 9672
 9674 3 -9.18 67.01 -26.74 0.205 9673
 9675 3 -9.23 67.06 -26.43 0.174 9674
 9676 3 -9.18 67.26 -26.32 0.154 9675
 9677 3 -9.26 67.48 -26.16 0.17 9676
 9678 3 -9.36 67.65 -26 0.23 9677
 9679 3 -9.39 67.76 -25.9 0.228 9678
 9680 3 -9.4 67.81 -25.77 0.259 9679
 9681 3 -9.42 67.84 -25.66 0.259 9680
 9682 3 -9.59 67.81 -25.45 0.311 9681
 9683 3 -9.64 67.76 -25.29 0.349 9682
 9684 3 -9.64 67.81 -25.13 0.419 9683
 9685 3 -9.66 67.81 -24.99 0.504 9684
 9686 3 -9.72 66.98 -25.18 0.087 9685
 9687 3 -9.69 66.81 -25.25 0.148 9686
 9688 3 -9.76 66.64 -25.25 0.095 9687
 9689 3 -9.65 67.98 -24.72 0.515 9685
 9690 3 -9.53 68.06 -24.59 0.496 9689
 9691 3 -9.56 68.12 -24.43 0.477 9690
 9692 3 -9.59 68.23 -24.27 0.431 9691
 9693 3 -9.6 68.26 -24.13 0.387 9692
 9694 3 -9.65 68.28 -23.95 0.359 9693
 9695 3 -9.62 68.28 -23.81 0.287 9694
 9696 3 -9.68 68.26 -23.63 0.248 9695
 9697 3 -9.74 68.22 -23.5 0.192 9696
 9698 3 -9.84 67.95 -23.25 0.097 9697
 9699 3 -9.87 67.86 -23 0.125 9698
 9700 3 -9.9 67.76 -22.9 0.173 9699
 9701 3 -9.91 67.68 -22.74 0.211 9700
 9702 3 -9.93 67.36 -22.84 0.096 9701
 9703 3 -9.93 67.23 -22.88 0.087 9702
 9704 3 -9.93 67.07 -22.84 0.12 9703
 9705 3 -9.92 66.86 -22.81 0.111 9704
 9706 3 -9.95 66.78 -22.72 0.119 9705
 9707 3 -9.95 66.7 -22.56 0.137 9706
 9708 3 -9.97 66.59 -22.45 0.118 9707
 9709 3 -9.92 66.53 -22.2 0.1 9708
 9710 3 -9.91 66.5 -22 0.077 9709
 9711 3 -10 66.39 -21.95 0.079 9710
 9712 3 -9.98 66.28 -21.88 0.089 9711
 9713 3 -9.96 66.12 -21.86 0.073 9712
 9714 3 -9.93 66.01 -21.82 0.084 9713
 9715 3 -9.9 65.82 -21.82 0.248 9714
 9716 3 -10.16 65.48 -21.91 0.126 9715
 9717 3 -10.31 65.28 -21.84 0.136 9716
 9718 3 -10.48 65.15 -21.77 0.075 9717
 9719 3 -10.55 65.03 -21.79 0.033 9718
 9720 3 -9.89 67.84 -22.52 0.149 9701
 9721 3 -9.89 68.01 -22.31 0.12 9720
 9722 3 -9.87 68.14 -22.16 0.119 9721
 9723 3 -9.85 68.26 -21.97 0.115 9722
 9724 3 -9.92 68.26 -21.84 0.17 9723
 9725 3 -9.67 68.53 -21.61 0.086 9724
 9726 3 -9.59 68.62 -21.5 0.086 9725
 9727 3 -9.49 68.67 -21.4 0.099 9726
 9728 3 -9.49 68.78 -21.31 0.131 9727
 9729 3 -9.49 69.01 -21.16 0.121 9728
 9730 3 -9.43 69.14 -21.06 0.092 9729
 9731 3 -9.31 69.22 -20.97 0.1 9730
 9732 3 -9.23 69.31 -20.88 0.095 9731
 9733 3 -9.24 69.37 -20.7 0.097 9732
 9734 3 -9.16 69.36 -20.56 0.177 9733
 9735 3 -9.11 69.39 -20.45 0.215 9734
 9736 3 -9.04 69.4 -20.32 0.263 9735
 9737 3 -8.73 69.17 -20.2 0.15 9736
 9738 3 -8.67 69.07 -20.13 0.171 9737
 9739 3 -8.59 69.06 -20.02 0.163 9738
 9740 3 -8.42 68.98 -19.91 0.09 9739
 9741 3 -8.34 68.98 -19.77 0.075 9740
 9742 3 -8.26 68.9 -19.68 0.019 9741
 9743 3 -8.15 68.78 -19.57 0.116 9742
 9744 3 -8.11 68.68 -19.34 0.118 9743
 9745 3 -8.08 68.56 -19.2 0.096 9744
 9746 3 -8.14 68.4 -19.09 0.08 9745
 9747 3 -8.08 68.28 -19.06 0.084 9746
 9748 3 -8.07 68.15 -19 0.101 9747
 9749 3 -8.08 68.03 -18.97 0.127 9748
 9750 3 -8.05 67.89 -18.93 0.107 9749
 9751 3 -8.08 67.72 -18.86 0.128 9750
 9752 3 -8.16 67.51 -18.93 0.084 9751
 9753 3 -8.24 67.37 -18.82 0.107 9752
 9754 3 -8.32 67.31 -18.77 0.158 9753
 9755 3 -8.26 67.09 -18.7 0.151 9754
 9756 3 -8.33 67.01 -18.61 0.102 9755
 9757 3 -8.21 66.9 -18.61 0.063 9756
 9758 3 -8.16 66.9 -18.5 0.053 9757
 9759 3 -8.11 66.92 -18.4 0.109 9758
 9760 3 -9.35 69.7 -20.25 0.101 9736
 9761 3 -9.41 69.87 -20.22 0.135 9760
 9762 3 -9.44 70.03 -20.2 0.119 9761
 9763 3 -9.52 70.17 -20.16 0.175 9762
 9764 3 -9 66.25 -27.68 0.105 9668
 9765 3 -7.96 62.31 -29.16 0.22 9764
 9766 3 -8 61.64 -29.5 0.103 9765
 9767 3 -8.03 61.72 -29.63 0.119 9766
 9768 3 -8.14 61.82 -29.81 0.117 9767
 9769 3 -8.19 61.78 -29.99 0.097 9768
 9770 3 -8.22 61.79 -30.18 0.095 9769
 9771 3 -8.26 61.79 -30.34 0.054 9770
 9772 3 -8.33 61.79 -30.45 0.064 9771
 9773 3 -8.42 61.72 -30.47 0.059 9772
 9774 3 -8.51 61.76 -30.43 0.099 9773
 9775 3 -8.67 61.72 -30.54 0.087 9774
 9776 3 -8.77 61.64 -30.63 0.099 9775
 9777 3 -8.9 61.57 -30.75 0.118 9776
 9778 3 -8.94 61.57 -30.86 0.147 9777
 9779 3 -9.01 61.56 -30.95 0.052 9778
 9780 3 -8.11 62.71 -29.25 0.118 9640
 9781 3 -8.23 62.61 -29.5 0.082 9780
 9782 3 -8.37 62.65 -29.63 0.103 9781
 9783 3 -8.43 62.72 -29.75 0.059 9782
 9784 3 -7.41 61.35 -28.54 0.085 9635
 9785 3 -7.5 61.21 -28.52 0.054 9784
 9786 3 -7.6 61.15 -28.49 0.085 9785
 9787 3 -7.75 61.08 -28.47 0.056 9786
 9788 3 -7.85 61.03 -28.41 0.078 9787
 9789 3 -7.96 60.97 -28.38 0.046 9788
 9790 3 -8.01 60.82 -28.36 0.076 9789
 9791 3 -8.12 60.67 -28.41 0.094 9790
 9792 3 6.34 44.14 -27.04 0.324 9441
 9793 3 6.38 44.06 -27.16 0.321 9792
 9794 3 6.35 44.19 -27.34 0.253 9793
 9795 3 6.5 44.49 -27.52 0.115 9794
 9796 3 6.58 44.63 -27.59 0.1 9795
 9797 3 6.62 44.76 -27.66 0.14 9796
 9798 3 6.89 44.7 -27.57 0.089 9797
 9799 3 7.09 44.77 -27.54 0.108 9798
 9800 3 7.22 44.78 -27.61 0.06 9799
 9801 3 7.33 44.78 -27.7 0.125 9800
 9802 3 7.23 44.85 -27.84 0.087 9801
 9803 3 6.55 44.81 -27.88 0.12 9797
 9804 3 6.5 44.91 -28.02 0.117 9803
 9805 3 6.46 44.91 -28.18 0.173 9804
 9806 3 6.46 44.99 -28.31 0.151 9805
 9807 3 6.42 45.08 -28.45 0.15 9806
 9808 3 6.39 45.05 -28.66 0.113 9807
 9809 3 6.3 45.01 -28.81 0.129 9808
 9810 3 6.22 44.96 -28.91 0.208 9809
 9811 3 6.26 45.2 -29.06 0.106 9810
 9812 3 6.23 45.28 -29.24 0.121 9811
 9813 3 6.22 45.38 -29.4 0.128 9812
 9814 3 6.26 45.53 -29.49 0.143 9813
 9815 3 6.3 45.62 -29.59 0.117 9814
 9816 3 6.3 45.7 -29.68 0.131 9815
 9817 3 6.25 45.85 -29.75 0.134 9816
 9818 3 6.26 46.03 -29.79 0.115 9817
 9819 3 6.26 46.2 -29.88 0.093 9818
 9820 3 6.33 46.37 -29.93 0.1 9819
 9821 3 6.41 46.49 -30 0.127 9820
 9822 3 6.47 46.63 -30.04 0.141 9821
 9823 3 6.55 46.77 -30.06 0.142 9822
 9824 3 6.59 46.92 -30.04 0.134 9823
 9825 3 6.63 47.09 -30.09 0.097 9824
 9826 3 6.72 47.21 -30.16 0.101 9825
 9827 3 6.83 47.39 -30.22 0.126 9826
 9828 3 6.81 47.59 -30.24 0.144 9827
 9829 3 6.75 47.67 -30.29 0.111 9828
 9830 3 6.64 47.85 -30.31 0.108 9829
 9831 3 6.55 48.02 -30.25 0.129 9830
 9832 3 6.45 48.13 -30.18 0.132 9831
 9833 3 6.38 48.28 -30.18 0.135 9832
 9834 3 6.42 48.45 -30.22 0.099 9833
 9835 3 6.45 48.6 -30.25 0.14 9834
 9836 3 6.47 48.73 -30.32 0.117 9835
 9837 3 6.45 48.77 -30.45 0.134 9836
 9838 3 6.31 48.77 -30.52 0.117 9837
 9839 3 6.29 48.95 -30.59 0.119 9838
 9840 3 6.3 49.1 -30.7 0.15 9839
 9841 3 6.34 49.24 -30.75 0.141 9840
 9842 3 6.39 49.39 -30.79 0.123 9841
 9843 3 6.42 49.52 -30.84 0.175 9842
 9844 3 6.47 49.55 -30.95 0.163 9843
 9845 3 6.39 49.66 -31.09 0.193 9844
 9846 3 6.41 49.74 -31.15 0.22 9845
 9847 3 6.58 49.85 -31.24 0.175 9846
 9848 3 6.63 49.81 -31.52 0.101 9847
 9849 3 6.7 49.74 -31.63 0.088 9848
 9850 3 6.67 49.78 -31.81 0.095 9849
 9851 3 6.63 49.83 -31.91 0.133 9850
 9852 3 6.63 49.58 -32.02 0.13 9851
 9853 3 6.59 49.34 -32.06 0.184 9852
 9854 3 6.56 49.27 -32.16 0.213 9853
 9855 3 6.76 49.05 -32.34 0.127 9854
 9856 3 6.76 48.95 -32.44 0.081 9855
 9857 3 6.73 48.84 -32.55 0.095 9856
 9858 3 6.68 48.69 -32.63 0.086 9857
 9859 3 6.55 48.67 -32.7 0.132 9858
 9860 3 6.42 48.71 -32.77 0.114 9859
 9861 3 6.29 48.74 -32.83 0.101 9860
 9862 3 6.13 48.77 -32.89 0.111 9861
 9863 3 6.08 48.87 -33.02 0.182 9862
 9864 3 5.8 48.59 -33.16 0.123 9863
 9865 3 5.63 48.49 -33.2 0.077 9864
 9866 3 5.56 48.45 -33.31 0.08 9865
 9867 3 5.51 48.56 -33.42 0.077 9866
 9868 3 5.46 48.66 -33.58 0.096 9867
 9869 3 5.39 48.6 -33.67 0.113 9868
 9870 3 5.33 48.59 -33.78 0.102 9869
 9871 3 5.16 48.63 -33.88 0.094 9870
 9872 3 4.98 48.74 -33.91 0.119 9871
 9873 3 4.91 48.83 -33.98 0.139 9872
 9874 3 4.75 48.92 -34.02 0.074 9873
 9875 3 4.64 48.96 -33.99 0.093 9874
 9876 3 4.47 49.02 -34.06 0.125 9875
 9877 3 4.16 49.06 -34.06 0.102 9876
 9878 3 3.98 49.08 -33.99 0.066 9877
 9879 3 6.13 49.24 -33.05 0.093 9863
 9880 3 6.17 49.41 -33.06 0.109 9879
 9881 3 6.17 49.52 -33.14 0.106 9880
 9882 3 6.2 49.91 -31 0.154 9846
 9883 3 6.13 50.06 -30.97 0.136 9882
 9884 3 6.01 50.19 -30.77 0.148 9883
 9885 3 5.96 50.34 -30.72 0.143 9884
 9886 3 5.81 50.38 -30.56 0.121 9885
 9887 3 5.76 50.46 -30.45 0.176 9886
 9888 3 5.72 50.51 -30.34 0.253 9887
 9889 3 5.38 50.28 -30.47 0.117 9888
 9890 3 5.21 50.21 -30.52 0.111 9889
 9891 3 5.13 50.08 -30.5 0.128 9890
 9892 3 5.01 50.02 -30.49 0.152 9891
 9893 3 4.89 49.98 -30.49 0.136 9892
 9894 3 4.72 49.95 -30.43 0.134 9893
 9895 3 4.56 49.85 -30.45 0.144 9894
 9896 3 4.42 49.85 -30.5 0.07 9895
 9897 3 4.25 49.8 -30.5 0.118 9896
 9898 3 4.1 49.77 -30.52 0.088 9897
 9899 3 4 49.7 -30.47 0.116 9898
 9900 3 3.88 49.7 -30.45 0.114 9899
 9901 3 3.94 49.89 -30.27 0.071 9900
 9902 3 3.96 49.96 -30.15 0.08 9901
 9903 3 4.01 50.03 -30.06 0.172 9902
 9904 3 3.76 49.74 -30.52 0.123 9900
 9905 3 3.59 49.77 -30.52 0.145 9904
 9906 3 3.44 49.63 -30.61 0.066 9905
 9907 3 5.75 50.7 -30.25 0.281 9888
 9908 3 5.8 50.94 -30.2 0.311 9907
 9909 3 5.76 51.1 -30.22 0.326 9908
 9910 3 5.76 51.28 -30.18 0.31 9909
 9911 3 5.71 51.44 -30.22 0.292 9910
 9912 3 5.75 51.59 -30.16 0.228 9911
 9913 3 5.76 51.76 -30.09 0.156 9912
 9914 3 5.72 51.88 -30.15 0.055 9913
 9915 3 6.47 43.56 -27.16 0.069 9793
 9916 3 6.46 43.45 -27.16 0.08 9915
 9917 3 6.38 43.37 -27.09 0.057 9916
 9918 3 6.39 43.21 -27.15 0.083 9917
 9919 3 6.41 43.05 -27.22 0.088 9918
 9920 3 6.38 42.99 -27.36 0.093 9919
 9921 3 6.3 42.85 -27.45 0.128 9920
 9922 3 6.22 42.69 -27.54 0.083 9921
 9923 3 6.17 42.49 -27.63 0.075 9922
 9924 3 6.14 42.37 -27.66 0.12 9923
 9925 3 6.09 42.13 -27.65 0.095 9924
 9926 3 6.05 41.95 -27.72 0.07 9925
 9927 3 7.8 43.1 -23.18 0.16 9119
 9928 3 7.59 43.02 -23.2 0.115 9927
 9929 3 7.47 42.99 -23.2 0.108 9928
 9930 3 7.38 43.06 -23.18 0.069 9929
 9931 3 9.03 44.17 -23.47 0.146 9115
 9932 3 9.2 44.33 -23.54 0.078 9931
 9933 3 9.25 44.49 -23.63 0.088 9932
 9934 3 9.31 44.6 -23.75 0.09 9933
 9935 3 9.38 44.69 -23.9 0.124 9934
 9936 3 9.36 44.78 -24 0.107 9935
 9937 3 9.39 44.98 -24.06 0.127 9936
 9938 3 9.44 45.16 -24.11 0.097 9937
 9939 3 9.5 45.31 -24.11 0.069 9938
 9940 3 9.5 45.42 -24.18 0.105 9939
 9941 3 9.48 45.52 -24.31 0.157 9940
 9942 3 9.39 45.67 -24.32 0.135 9941
 9943 3 9.3 45.69 -24.36 0.088 9942
 9944 3 9.22 45.84 -24.27 0.149 9943
 9945 3 9.3 46.09 -24.36 0.075 9944
 9946 3 9.22 46.27 -24.29 0.13 9945
 9947 3 9.22 46.41 -24.25 0.135 9946
 9948 3 9.22 46.49 -24.34 0.102 9947
 9949 3 9.2 46.59 -24.38 0.000125 9948
 9950 3 9.99 44.16 -22.2 0.136 9108
 9951 3 10.08 44.02 -22.11 0.178 9950
 9952 3 10.2 43.91 -22.04 0.224 9951
 9953 3 10.27 43.84 -21.99 0.26 9952
 9954 3 10.36 43.81 -21.93 0.374 9953
 9955 3 10.41 43.7 -21.91 0.467 9954
 9956 3 10.53 43.59 -21.86 0.509 9955
 9957 3 10.56 43.38 -21.93 0.524 9956
 9958 3 10.61 43.21 -21.95 0.527 9957
 9959 3 10.63 43.03 -21.91 0.503 9958
 9960 3 10.72 42.94 -21.88 0.524 9959
 9961 3 10.56 42.84 -21.59 0.5 9960
 9962 3 10.55 42.74 -21.49 0.528 9961
 9963 3 10.54 42.69 -21.34 0.524 9962
 9964 3 10.64 42.58 -21.29 0.534 9963
 9965 3 10.86 42.51 -21.24 0.518 9964
 9966 3 11.27 43.21 -20.75 0.135 9965
 9967 3 10.79 42.24 -21.25 0.371 9965
 9968 3 10.8 42.27 -20.88 0.201 9967
 9969 3 10.81 42.1 -20.86 0.154 9968
 9970 3 10.75 41.89 -20.82 0.074 9969
 9971 3 10.71 41.71 -20.86 0.132 9970
 9972 3 10.79 41.64 -20.75 0.149 9971
 9973 3 10.8 41.49 -20.77 0.158 9972
 9974 3 10.69 41.3 -20.77 0.123 9973
 9975 3 10.63 41.14 -20.72 0.101 9974
 9976 3 10.62 41.01 -20.74 0.087 9975
 9977 3 10.54 40.84 -20.75 0.139 9976
 9978 3 10.45 40.64 -20.75 0.192 9977
 9979 3 10.47 40.45 -20.79 0.238 9978
 9980 3 10.39 40.2 -20.81 0.208 9979
 9981 3 10.31 40.05 -20.77 0.162 9980
 9982 3 10.19 39.88 -20.72 0.127 9981
 9983 3 10.05 39.74 -20.81 0.158 9982
 9984 3 9.97 39.59 -20.93 0.113 9983
 9985 3 9.88 39.49 -21.07 0.072 9984
 9986 3 9.9 39.28 -21.13 0.093 9985
 9987 3 10.03 39.16 -21.18 0.106 9986
 9988 3 10.02 38.98 -21.24 0.094 9987
 9989 3 9.99 38.83 -21.18 0.103 9988
 9990 3 9.95 38.69 -21.15 0.119 9989
 9991 3 9.94 38.52 -21.13 0.089 9990
 9992 3 9.93 38.39 -21.15 0.108 9991
 9993 3 9.8 38.13 -21.13 0.105 9992
 9994 3 9.63 38.06 -21.15 0.124 9993
 9995 3 9.54 37.95 -21 0.084 9994
 9996 3 9.41 37.87 -21.04 0.114 9995
 9997 3 9.33 37.71 -21.06 0.132 9996
 9998 3 9.27 37.56 -21.16 0.105 9997
 9999 3 9.23 37.41 -21.32 0.11 9998
 10000 3 9.18 37.24 -21.45 0.137 9999
 10001 3 9.1 37.12 -21.56 0.145 10000
 10002 3 10.89 41.88 -21.52 0.123 9967
 10003 3 11.12 41.77 -21.49 0.066 10002
 10004 3 11.2 42.73 -22.47 0.11 9960
 10005 3 11.3 42.6 -22.52 0.097 10004
 10006 3 11.41 42.55 -22.54 0.13 10005
 10007 3 11.53 42.53 -22.46 0.134 10006
 10008 3 11.68 42.38 -22.49 0.138 10007
 10009 3 11.82 42.38 -22.46 0.156 10008
 10010 3 12.02 42.38 -22.46 0.167 10009
 10011 3 12.14 42.38 -22.4 0.199 10010
 10012 3 12.25 42.34 -22.35 0.109 10011
 10013 3 14.07 53.03 -21.46 0.14 8370
 10014 3 13.8 53.37 -21.4 0.086 10013
 10015 3 13.72 53.56 -21.33 0.108 10014
 10016 3 13.67 53.7 -21.24 0.095 10015
 10017 3 13.59 53.88 -21.17 0.096 10016
 10018 3 13.46 53.95 -21.08 0.09 10017
 10019 3 13.28 54.01 -21.1 0.069 10018
 10020 3 13.21 54.02 -21.01 0.1 10019
 10021 3 13.06 54.09 -20.94 0.103 10020
 10022 3 12.97 54.16 -20.85 0.096 10021
 10023 3 12.9 54.26 -20.78 0.14 10022
 10024 3 12.99 54.33 -20.6 0.079 10023
 10025 3 12.93 54.44 -20.51 0.06 10024
 10026 3 12.89 54.67 -20.42 0.113 10025
 10027 3 12.97 54.85 -20.26 0.097 10026
 10028 3 12.96 54.98 -20.19 0.07 10027
 10029 3 12.94 55.1 -20.19 0.09 10028
 10030 3 12.64 54.26 -20.81 0.088 10023
 10031 3 12.61 54.38 -20.74 0.05 10030
 10032 3 14.35 53.09 -21.49 0.113 10013
 10033 3 14.49 53.2 -21.44 0.097 10032
 10034 3 14.68 53.2 -21.37 0.113 10033
 10035 3 14.84 53.13 -21.26 0.103 10034
 10036 3 14.99 53.08 -21.17 0.097 10035
 10037 3 15.15 53.13 -21.05 0.117 10036
 10038 3 15.29 53.16 -20.92 0.143 10037
 10039 3 15.55 53.37 -20.87 0.101 10038
 10040 3 15.7 53.44 -20.83 0.075 10039
 10041 3 15.87 53.53 -20.74 0.094 10040
 10042 3 15.98 53.58 -20.67 0.115 10041
 10043 3 16.14 53.64 -20.67 0.103 10042
 10044 3 16.32 53.71 -20.62 0.14 10043
 10045 3 16.45 53.81 -20.53 0.075 10044
 10046 3 16.57 53.94 -20.42 0.087 10045
 10047 3 16.7 53.99 -20.44 0.091 10046
 10048 3 16.86 53.91 -20.33 0.111 10047
 10049 3 16.98 53.88 -20.24 0.107 10048
 10050 3 17.09 53.95 -20.15 0.148 10049
 10051 3 17.23 54.01 -20.05 0.105 10050
 10052 3 17.39 54.1 -20.03 0.116 10051
 10053 3 17.48 54.14 -20.01 0.109 10052
 10054 3 17.59 54.26 -20.03 0.153 10053
 10055 3 17.63 54.48 -20.08 0.158 10054
 10056 3 17.72 54.77 -20.14 0.088 10055
 10057 3 17.77 54.91 -20.1 0.087 10056
 10058 3 15.31 52.96 -20.78 0.087 10038
 10059 3 15.39 52.84 -20.73 0.122 10058
 10060 3 15.46 52.74 -20.55 0.14 10059
 10061 3 15.55 52.67 -20.4 0.169 10060
 10062 3 15.61 52.52 -20.21 0.17 10061
 10063 3 15.7 52.59 -20.03 0.102 10062
 10064 3 15.8 52.7 -19.9 0.048 10063
 10065 3 15.85 52.7 -19.74 0.075 10064
 10066 3 15.89 52.76 -19.62 0.079 10065
 10067 3 15.98 52.89 -19.53 0.069 10066
 10068 3 16.16 52.98 -19.46 0.12 10067
 10069 3 16.36 52.99 -19.39 0.117 10068
 10070 3 16.48 52.95 -19.33 0.151 10069
 10071 3 16.68 52.84 -19.19 0.131 10070
 10072 3 16.79 52.77 -19.17 0.192 10071
 10073 3 16.73 52.45 -19.17 0.142 10072
 10074 3 16.7 52.24 -19.03 0.092 10073
 10075 3 16.8 52.14 -18.94 0.073 10074
 10076 3 16.36 57.12 -22.21 0.127 8345
 10077 3 16.43 57.31 -22.15 0.09 10076
 10078 3 16.5 57.38 -22.05 0.1 10077
 10079 3 16.54 57.53 -21.87 0.078 10078
 10080 3 16.54 57.62 -21.76 0.109 10079
 10081 3 16.57 57.7 -21.64 0.148 10080
 10082 3 16.7 57.8 -21.55 0.159 10081
 10083 3 16.93 57.99 -21.51 0.085 10082
 10084 3 17 58.06 -21.48 0.068 10083
 10085 3 17.09 58.31 -21.44 0.108 10084
 10086 3 17.16 58.41 -21.4 0.000125 10085
 10087 3 17.81 56.34 -22.9 0.102 8337
 10088 3 17.88 56.16 -22.92 0.088 10087
 10089 3 17.83 56.02 -22.96 0.066 10088
 10090 3 17.85 57.52 -23.83 0.152 8336
 10091 3 17.79 57.51 -23.94 0.097 10090
 10092 3 17.74 57.53 -24.05 0.035 10091
 10093 3 17.76 57.46 -24.14 0.105 10092
 10094 3 17.74 57.49 -24.3 0.11 10093
 10095 3 17.76 57.49 -24.46 0.099 10094
 10096 3 17.81 57.49 -24.65 0.098 10095
 10097 3 17.9 57.42 -24.74 0.119 10096
 10098 3 17.99 57.41 -24.83 0.11 10097
 10099 3 18.03 57.34 -24.96 0.09 10098
 10100 3 18.15 57.41 -25.06 0.134 10099
 10101 3 18.22 57.44 -25.17 0.173 10100
 10102 3 18.35 57.49 -25.26 0.159 10101
 10103 3 18.53 57.59 -25.4 0.119 10102
 10104 3 18.69 57.7 -25.44 0.097 10103
 10105 3 18.83 57.77 -25.4 0.097 10104
 10106 3 18.92 57.84 -25.37 0.096 10105
 10107 3 19.06 57.98 -25.4 0.07 10106
 10108 3 19.17 58.08 -25.48 0.085 10107
 10109 3 19.24 58.12 -25.55 0.084 10108
 10110 3 19.4 58.17 -25.69 0.034 10109
 10111 3 19.49 58.14 -25.81 0.074 10110
 10112 3 19.54 58.09 -25.94 0.102 10111
 10113 3 19.67 58.03 -26.05 0.116 10112
 10114 3 19.83 58.02 -26.15 0.108 10113
 10115 3 19.98 57.99 -26.24 0.114 10114
 10116 3 20.13 57.99 -26.37 0.144 10115
 10117 3 20.3 58.02 -26.49 0.078 10116
 10118 3 18.49 58.7 -23.37 0.167 8329
 10119 3 18.38 58.77 -23.33 0.149 10118
 10120 3 18.28 58.8 -23.24 0.13 10119
 10121 3 18.15 58.91 -23.17 0.113 10120
 10122 3 18.01 58.94 -23.19 0.142 10121
 10123 3 17.88 58.98 -23.14 0.152 10122
 10124 3 17.76 58.96 -23.1 0.125 10123
 10125 3 17.62 59.02 -23.08 0.109 10124
 10126 3 17.44 58.98 -23.1 0.132 10125
 10127 3 17.31 58.96 -23.1 0.141 10126
 10128 3 17.17 58.94 -23.12 0.152 10127
 10129 3 17.06 58.95 -23.19 0.129 10128
 10130 3 16.92 58.98 -23.17 0.16 10129
 10131 3 16.83 59.02 -23.21 0.183 10130
 10132 3 16.63 59.05 -23.17 0.199 10131
 10133 3 16.44 59.13 -23.08 0.154 10132
 10134 3 16.18 59.12 -22.98 0.132 10133
 10135 3 16 59.06 -22.94 0.143 10134
 10136 3 15.88 59.05 -22.94 0.145 10135
 10137 3 15.75 59.16 -22.9 0.186 10136
 10138 3 15.61 59.19 -22.92 0.223 10137
 10139 3 15.38 59.27 -22.87 0.249 10138
 10140 3 15.25 59.34 -22.87 0.314 10139
 10141 3 15.13 59.42 -22.85 0.345 10140
 10142 3 15.02 59.51 -22.8 0.428 10141
 10143 3 14.91 59.56 -22.8 0.511 10142
 10144 3 14.8 59.66 -22.81 0.589 10143
 10145 3 14.68 59.67 -22.94 0.619 10144
 10146 3 14.62 59.77 -22.87 0.735 10145
 10147 3 14.49 59.77 -22.69 0.819 10146
 10148 3 14.38 59.74 -22.78 0.972 10147
 10149 3 14.22 59.69 -22.78 1.012 10148
 10150 3 14.05 59.7 -22.83 0.978 10149
 10151 3 13.86 59.62 -22.85 0.953 10150
 10152 3 13.8 59.74 -22.85 0.944 10151
 10153 3 13.58 59.52 -23.06 0.855 10152
 10154 3 13.47 59.59 -23.01 0.898 10153
 10155 3 13.35 59.84 -23.06 0.673 10154
 10156 3 13.26 59.85 -23.44 0.491 10155
 10157 3 13.23 59.85 -23.98 0.219 10156
 10158 3 13.19 59.91 -24.1 0.174 10157
 10159 3 13.1 59.91 -24.26 0.176 10158
 10160 3 13.14 60.02 -24.33 0.197 10159
 10161 3 13.17 60.17 -24.37 0.185 10160
 10162 3 13.12 60.2 -24.49 0.206 10161
 10163 3 12.98 60.34 -24.6 0.219 10162
 10164 3 12.94 60.45 -24.65 0.237 10163
 10165 3 12.92 60.67 -24.65 0.253 10164
 10166 3 12.87 60.81 -24.65 0.313 10165
 10167 3 12.65 60.91 -24.53 0.365 10166
 10168 3 12.56 61.17 -24.44 0.298 10167
 10169 3 12.37 61.35 -24.4 0.26 10168
 10170 3 12.22 61.44 -24.37 0.234 10169
 10171 3 11.95 61.48 -24.3 0.16 10170
 10172 3 11.77 61.56 -24.26 0.19 10171
 10173 3 11.61 61.63 -24.21 0.184 10172
 10174 3 11.44 61.76 -24.15 0.208 10173
 10175 3 11.32 61.83 -24.03 0.2 10174
 10176 3 11.2 61.84 -23.9 0.206 10175
 10177 3 10.99 61.84 -23.81 0.207 10176
 10178 3 10.78 61.81 -23.78 0.232 10177
 10179 3 10.63 61.8 -23.74 0.231 10178
 10180 3 10.48 61.78 -23.73 0.251 10179
 10181 3 10.33 61.76 -23.69 0.265 10180
 10182 3 10.14 61.83 -23.63 0.263 10181
 10183 3 9.97 61.74 -23.68 0.244 10182
 10184 3 9.8 61.7 -23.63 0.247 10183
 10185 3 9.65 61.74 -23.56 0.215 10184
 10186 3 9.4 61.73 -23.47 0.233 10185
 10187 3 9.24 61.7 -23.41 0.227 10186
 10188 3 9.05 61.73 -23.15 0.241 10187
 10189 3 8.93 61.74 -22.97 0.237 10188
 10190 3 8.73 61.71 -22.79 0.235 10189
 10191 3 8.57 61.81 -22.56 0.209 10190
 10192 3 8.43 61.81 -22.4 0.202 10191
 10193 3 8.24 61.87 -22.18 0.173 10192
 10194 3 8.1 61.88 -22.04 0.165 10193
 10195 3 7.92 61.96 -21.95 0.15 10194
 10196 3 7.79 61.98 -21.88 0.179 10195
 10197 3 7.66 62.03 -21.77 0.2 10196
 10198 3 7.59 62.16 -21.7 0.213 10197
 10199 3 7.43 62.24 -21.66 0.207 10198
 10200 3 7.26 62.39 -21.61 0.23 10199
 10201 3 7.13 62.52 -21.59 0.229 10200
 10202 3 7.06 62.67 -21.54 0.194 10201
 10203 3 6.89 62.66 -21.43 0.172 10202
 10204 3 6.71 62.66 -21.29 0.186 10203
 10205 3 6.59 62.7 -21.2 0.178 10204
 10206 3 6.42 62.7 -21.2 0.193 10205
 10207 3 6.17 62.63 -21.13 0.197 10206
 10208 3 5.97 62.56 -21.06 0.208 10207
 10209 3 5.85 62.59 -21.02 0.209 10208
 10210 3 5.73 62.69 -21.02 0.18 10209
 10211 3 5.58 62.76 -21.06 0.169 10210
 10212 3 5.47 62.92 -21.02 0.185 10211
 10213 3 5.29 62.95 -20.95 0.204 10212
 10214 3 5.13 63.09 -20.84 0.215 10213
 10215 3 5 63.26 -20.72 0.144 10214
 10216 3 4.88 63.39 -20.61 0.178 10215
 10217 3 4.84 63.49 -20.61 0.267 10216
 10218 3 4.73 63.59 -20.65 0.373 10217
 10219 3 4.68 63.77 -20.54 0.468 10218
 10220 3 4.68 64.02 -20.34 0.556 10219
 10221 3 4.43 63.91 -20.43 0.516 10220
 10222 3 4.25 63.83 -20.47 0.483 10221
 10223 3 4.05 63.63 -20.47 0.457 10222
 10224 3 3.74 63.06 -20.54 0.336 10223
 10225 3 3.63 62.91 -20.54 0.296 10224
 10226 3 3.53 62.59 -20.56 0.248 10225
 10227 3 3.4 62.41 -20.56 0.242 10226
 10228 3 3.24 62.24 -20.57 0.204 10227
 10229 3 3.13 62.1 -20.59 0.21 10228
 10230 3 2.99 62.02 -20.56 0.2 10229
 10231 3 2.8 61.94 -20.54 0.227 10230
 10232 3 2.65 61.88 -20.45 0.277 10231
 10233 3 2.47 61.89 -20.34 0.298 10232
 10234 3 2.36 61.83 -20.27 0.304 10233
 10235 3 2.22 61.83 -20.2 0.319 10234
 10236 3 2.13 61.26 -20.37 0.202 10235
 10237 3 2.07 61.06 -20.42 0.2 10236
 10238 3 2.01 60.87 -20.49 0.183 10237
 10239 3 1.93 60.7 -20.55 0.18 10238
 10240 3 1.84 60.49 -20.65 0.178 10239
 10241 3 1.82 60.27 -20.65 0.167 10240
 10242 3 1.75 60.14 -20.69 0.16 10241
 10243 3 1.72 59.99 -20.76 0.164 10242
 10244 3 1.65 59.85 -20.78 0.162 10243
 10245 3 1.63 59.71 -20.71 0.154 10244
 10246 3 1.58 59.56 -20.69 0.169 10245
 10247 3 1.53 59.44 -20.6 0.172 10246
 10248 3 1.49 59.31 -20.51 0.14 10247
 10249 3 1.47 59.17 -20.48 0.154 10248
 10250 3 1.49 58.99 -20.44 0.155 10249
 10251 3 1.44 58.84 -20.4 0.176 10250
 10252 3 1.38 58.71 -20.33 0.187 10251
 10253 3 1.34 58.59 -20.3 0.215 10252
 10254 3 1.31 58.46 -20.28 0.245 10253
 10255 3 1.24 58.39 -20.24 0.304 10254
 10256 3 1.18 58.31 -19.71 0.24 10255
 10257 3 1.19 58.17 -19.55 0.243 10256
 10258 3 1.18 58.05 -19.46 0.255 10257
 10259 3 1.23 57.88 -19.44 0.255 10258
 10260 3 1.24 57.76 -19.42 0.246 10259
 10261 3 1.34 57.56 -19.42 0.232 10260
 10262 3 1.44 57.38 -19.37 0.203 10261
 10263 3 1.53 57.2 -19.31 0.212 10262
 10264 3 1.56 56.98 -19.33 0.225 10263
 10265 3 1.62 56.76 -19.35 0.228 10264
 10266 3 1.59 56.58 -19.42 0.228 10265
 10267 3 1.59 56.37 -19.49 0.22 10266
 10268 3 1.57 56.14 -19.51 0.233 10267
 10269 3 1.59 55.99 -19.48 0.262 10268
 10270 3 1.58 55.76 -19.56 0.291 10269
 10271 3 1.59 55.63 -19.55 0.313 10270
 10272 3 1.59 55.48 -19.55 0.349 10271
 10273 3 1.62 55.38 -19.46 0.393 10272
 10274 3 1.44 55.12 -19.73 0.265 10273
 10275 3 1.39 54.95 -19.78 0.281 10274
 10276 3 1.35 54.81 -19.83 0.245 10275
 10277 3 1.27 54.63 -19.98 0.233 10276
 10278 3 1.13 54.48 -20.14 0.236 10277
 10279 3 1.09 54.37 -20.28 0.246 10278
 10280 3 0.99 54.2 -20.42 0.244 10279
 10281 3 0.93 54.01 -20.46 0.247 10280
 10282 3 1 53.95 -20.58 0.295 10281
 10283 3 1.07 53.89 -20.67 0.383 10282
 10284 3 1.09 53.77 -20.78 0.429 10283
 10285 3 1.05 53.7 -20.94 0.499 10284
 10286 3 1.07 53.66 -21.1 0.494 10285
 10287 3 1.13 53.49 -21.17 0.546 10286
 10288 3 1.05 53.19 -21.12 0.592 10287
 10289 3 1.02 53.03 -21.26 0.592 10288
 10290 3 0.98 52.89 -21.37 0.582 10289
 10291 3 1.08 52.74 -21.46 0.582 10290
 10292 3 1.1 52.49 -21.51 0.535 10291
 10293 3 1.21 52.24 -21.53 0.493 10292
 10294 3 1.18 52.06 -21.58 0.447 10293
 10295 3 1.23 51.84 -21.67 0.42 10294
 10296 3 1.26 51.64 -21.76 0.411 10295
 10297 3 1.4 51.41 -21.83 0.375 10296
 10298 3 1.41 51.34 -21.94 0.349 10297
 10299 3 1.47 51.2 -22.05 0.319 10298
 10300 3 1.62 51.01 -22.26 0.329 10299
 10301 3 1.77 50.83 -22.42 0.261 10300
 10302 3 1.81 50.7 -22.57 0.314 10301
 10303 3 1.81 50.59 -22.68 0.34 10302
 10304 3 1.89 50.38 -22.77 0.369 10303
 10305 3 1.94 50.2 -22.86 0.369 10304
 10306 3 1.94 50.1 -22.93 0.365 10305
 10307 3 2.11 49.71 -22.72 0.224 10306
 10308 3 2.17 49.53 -22.74 0.205 10307
 10309 3 2.26 49.39 -22.75 0.199 10308
 10310 3 2.32 49.28 -22.74 0.202 10309
 10311 3 2.36 49.13 -22.68 0.2 10310
 10312 3 2.42 48.99 -22.65 0.209 10311
 10313 3 2.4 48.77 -22.66 0.261 10312
 10314 3 2.44 48.58 -22.7 0.284 10313
 10315 3 2.49 48.41 -22.74 0.333 10314
 10316 3 2.49 48.2 -22.79 0.397 10315
 10317 3 2.47 48.06 -22.95 0.401 10316
 10318 3 2.47 47.91 -23.06 0.411 10317
 10319 3 2.46 47.74 -23.16 0.43 10318
 10320 3 2.44 47.63 -23.31 0.476 10319
 10321 3 2.49 47.45 -23.32 0.453 10320
 10322 3 2.55 47.27 -23.29 0.453 10321
 10323 3 2.55 46.88 -23.02 0.305 10322
 10324 3 2.61 46.71 -23.06 0.306 10323
 10325 3 2.67 46.56 -23.13 0.279 10324
 10326 3 2.78 46.41 -23.36 0.252 10325
 10327 3 2.78 46.27 -23.45 0.272 10326
 10328 3 2.82 46.09 -23.59 0.295 10327
 10329 3 2.9 45.96 -23.72 0.34 10328
 10330 3 2.97 45.81 -23.84 0.345 10329
 10331 3 3.03 45.66 -23.99 0.34 10330
 10332 3 2.84 45.38 -24.02 0.296 10331
 10333 3 2.76 45.24 -24.02 0.293 10332
 10334 3 2.72 45.06 -24 0.299 10333
 10335 3 2.69 44.91 -24.04 0.293 10334
 10336 3 2.69 44.71 -24.09 0.296 10335
 10337 3 2.72 44.52 -24.15 0.275 10336
 10338 3 2.72 44.27 -24.2 0.303 10337
 10339 3 2.76 44.1 -24.34 0.359 10338
 10340 3 2.8 43.92 -24.38 0.387 10339
 10341 3 2.76 43.52 -24.22 0.304 10340
 10342 3 2.8 43.39 -24.16 0.279 10341
 10343 3 2.84 43.24 -24.11 0.277 10342
 10344 3 2.9 43.16 -24.06 0.287 10343
 10345 3 2.99 43.05 -24.04 0.283 10344
 10346 3 3.05 42.99 -23.91 0.271 10345
 10347 3 3.13 42.76 -23.81 0.252 10346
 10348 3 3.34 42.67 -23.81 0.263 10347
 10349 3 3.4 42.59 -23.77 0.263 10348
 10350 3 3.57 42.45 -23.75 0.299 10349
 10351 3 3.69 42.37 -23.75 0.343 10350
 10352 3 3.8 42.26 -23.7 0.32 10351
 10353 3 3.9 42.21 -23.63 0.305 10352
 10354 3 4 41.96 -23.63 0.317 10353
 10355 3 4.08 41.83 -23.61 0.335 10354
 10356 3 4.1 41.71 -23.56 0.315 10355
 10357 3 4.17 41.59 -23.59 0.4 10356
 10358 3 4.27 41.55 -23.63 0.485 10357
 10359 3 4.38 41.35 -23.72 0.545 10358
 10360 3 4.5 41.27 -23.72 0.631 10359
 10361 3 4.67 41.33 -23.81 0.656 10360
 10362 3 4.77 41.17 -23.79 0.687 10361
 10363 3 4.85 40.89 -24.43 0.089 10362
 10364 3 4.89 40.78 -24.63 0.094 10363
 10365 3 4.84 40.71 -24.75 0.092 10364
 10366 3 4.8 40.7 -24.93 0.135 10365
 10367 3 4.83 40.63 -25.13 0.136 10366
 10368 3 4.8 40.55 -25.25 0.135 10367
 10369 3 4.73 40.51 -25.45 0.128 10368
 10370 3 4.67 40.46 -25.65 0.127 10369
 10371 3 4.67 40.42 -25.77 0.113 10370
 10372 3 4.77 40.38 -25.88 0.111 10371
 10373 3 4.81 41.09 -23.68 0.731 10362
 10374 3 4.88 40.98 -23.66 0.734 10373
 10375 3 5.04 40.96 -23.81 0.613 10374
 10376 3 5.08 40.81 -23.77 0.559 10375
 10377 3 5.09 40.71 -23.77 0.486 10376
 10378 3 4.84 39.98 -23.5 0.263 10377
 10379 3 4.88 39.77 -23.41 0.265 10378
 10380 3 5.01 39.66 -23.32 0.282 10379
 10381 3 5.08 39.63 -23.43 0.272 10380
 10382 3 5.09 39.53 -23.4 0.316 10381
 10383 3 5.22 39.38 -23.2 0.256 10382
 10384 3 5.41 39.34 -23.02 0.228 10383
 10385 3 5.54 39.21 -23.04 0.236 10384
 10386 3 5.71 39.14 -23 0.276 10385
 10387 3 5.88 39.08 -22.97 0.275 10386
 10388 3 5.97 38.96 -22.93 0.26 10387
 10389 3 6.09 38.88 -22.86 0.237 10388
 10390 3 6.22 38.74 -22.91 0.271 10389
 10391 3 6.33 38.63 -22.95 0.263 10390
 10392 3 6.42 38.51 -22.97 0.256 10391
 10393 3 6.48 38.34 -23 0.257 10392
 10394 3 6.64 38.23 -23.02 0.251 10393
 10395 3 6.79 38.16 -22.97 0.257 10394
 10396 3 6.96 38.05 -23.02 0.275 10395
 10397 3 7.06 37.94 -23 0.301 10396
 10398 3 7.13 37.8 -22.97 0.289 10397
 10399 3 7.3 37.71 -22.82 0.311 10398
 10400 3 7.42 37.56 -22.86 0.383 10399
 10401 3 7.5 37.48 -22.88 0.45 10400
 10402 3 7.66 37.44 -22.84 0.469 10401
 10403 3 7.83 37.37 -22.77 0.467 10402
 10404 3 7.95 37.28 -22.81 0.432 10403
 10405 3 8.02 37.16 -22.81 0.351 10404
 10406 3 8.16 37.09 -22.86 0.31 10405
 10407 3 8.31 37.05 -22.86 0.268 10406
 10408 3 8.39 36.94 -22.91 0.28 10407
 10409 3 8.62 36.88 -23.06 0.307 10408
 10410 3 8.69 36.8 -23.07 0.353 10409
 10411 3 8.8 36.69 -23.13 0.354 10410
 10412 3 8.97 36.63 -23.25 0.42 10411
 10413 3 9.11 36.52 -23.2 0.47 10412
 10414 3 9.25 36.52 -23.29 0.547 10413
 10415 3 9.32 36.63 -24.02 0.209 10414
 10416 3 9.48 36.63 -24.11 0.193 10415
 10417 3 9.57 36.58 -24.2 0.228 10416
 10418 3 9.66 36.51 -24.36 0.192 10417
 10419 3 9.78 36.41 -24.36 0.18 10418
 10420 3 9.95 36.33 -24.41 0.229 10419
 10421 3 10.02 36.16 -24.41 0.217 10420
 10422 3 10.06 35.91 -24.5 0.213 10421
 10423 3 10.12 35.73 -24.56 0.251 10422
 10424 3 10.15 35.53 -24.63 0.243 10423
 10425 3 10.18 35.31 -24.75 0.221 10424
 10426 3 10.22 35.2 -24.86 0.251 10425
 10427 3 10.33 35.09 -24.9 0.249 10426
 10428 3 10.45 35.02 -24.99 0.244 10427
 10429 3 10.55 34.92 -25.13 0.259 10428
 10430 3 10.69 34.84 -25.18 0.301 10429
 10431 3 10.8 34.63 -25.27 0.352 10430
 10432 3 10.88 34.49 -25.34 0.403 10431
 10433 3 10.94 34.37 -25.38 0.459 10432
 10434 3 11.11 34.31 -25.36 0.569 10433
 10435 3 11.21 34.2 -25.47 0.628 10434
 10436 3 11.29 34.09 -25.47 0.703 10435
 10437 3 11.29 33.92 -25.63 0.699 10436
 10438 3 11.32 33.77 -25.7 0.633 10437
 10439 3 11.47 33.76 -25.7 0.677 10438
 10440 3 11.47 33.58 -25.79 0.641 10439
 10441 3 11.54 33.44 -25.79 0.619 10440
 10442 3 11.32 33.26 -25.91 0.128 10441
 10443 3 11.71 33.52 -25.7 0.512 10441
 10444 3 11.69 33.53 -25.82 0.152 10443
 10445 3 11.65 33.58 -25.72 0.105 10444
 10446 3 12.04 33.6 -25.56 0.516 10443
 10447 3 11.87 33.59 -25.63 0.512 10446
 10448 3 10.56 33.06 -26.29 0.147 10447
 10449 3 10.44 32.94 -26.36 0.164 10448
 10450 3 10.32 32.87 -26.47 0.123 10449
 10451 3 10.2 32.76 -26.59 0.138 10450
 10452 3 10.08 32.64 -26.66 0.148 10451
 10453 3 9.96 32.52 -26.72 0.153 10452
 10454 3 9.85 32.42 -26.84 0.153 10453
 10455 3 9.7 32.34 -26.91 0.158 10454
 10456 3 9.62 32.19 -27.06 0.153 10455
 10457 3 9.52 32.03 -27.18 0.134 10456
 10458 3 9.4 31.97 -27.27 0.136 10457
 10459 3 9.29 31.93 -27.29 0.137 10458
 10460 3 9.13 31.88 -27.38 0.162 10459
 10461 3 9 31.84 -27.45 0.206 10460
 10462 3 8.91 31.75 -27.54 0.229 10461
 10463 3 8.8 31.65 -27.61 0.209 10462
 10464 3 8.74 31.54 -27.66 0.178 10463
 10465 3 8.61 31.5 -27.79 0.177 10464
 10466 3 8.49 31.38 -27.82 0.167 10465
 10467 3 8.46 31.25 -27.95 0.175 10466
 10468 3 8.38 31.16 -27.99 0.187 10467
 10469 3 8.3 31.02 -28.11 0.194 10468
 10470 3 8.23 30.95 -28.24 0.176 10469
 10471 3 8.13 30.9 -28.38 0.152 10470
 10472 3 8.06 30.77 -28.45 0.147 10471
 10473 3 7.93 30.72 -28.61 0.157 10472
 10474 3 7.86 30.63 -28.7 0.159 10473
 10475 3 7.84 30.56 -28.81 0.163 10474
 10476 3 7.67 30.43 -28.97 0.172 10475
 10477 3 7.52 30.34 -29.04 0.198 10476
 10478 3 7.4 30.22 -29.15 0.2 10477
 10479 3 7.3 30.15 -29.31 0.189 10478
 10480 3 7.18 30.06 -29.47 0.184 10479
 10481 3 7.07 29.95 -29.54 0.168 10480
 10482 3 7.01 29.88 -29.7 0.144 10481
 10483 3 6.92 29.77 -29.72 0.155 10482
 10484 3 6.86 29.68 -29.79 0.168 10483
 10485 3 6.85 29.59 -29.95 0.16 10484
 10486 3 6.81 29.47 -30.06 0.175 10485
 10487 3 6.8 29.36 -30.22 0.17 10486
 10488 3 6.74 29.25 -30.31 0.165 10487
 10489 3 6.73 29.13 -30.43 0.19 10488
 10490 3 6.64 28.86 -30.52 0.169 10489
 10491 3 6.68 28.7 -30.63 0.16 10490
 10492 3 6.63 28.66 -30.75 0.192 10491
 10493 3 6.6 28.54 -30.88 0.198 10492
 10494 3 6.56 28.41 -30.99 0.197 10493
 10495 3 6.53 28.29 -31.09 0.189 10494
 10496 3 6.51 28.18 -31.22 0.227 10495
 10497 3 6.51 28.07 -31.31 0.292 10496
 10498 3 6.49 28.06 -31.45 0.413 10497
 10499 3 6.39 28.02 -31.59 0.488 10498
 10500 3 6.34 27.99 -31.77 0.565 10499
 10501 3 6.4 27.95 -31.93 0.605 10500
 10502 3 6.27 27.97 -32.05 0.65 10501
 10503 3 6.14 27.95 -32.14 0.651 10502
 10504 3 5.86 28.52 -32.27 0.13 10503
 10505 3 5.82 28.74 -32.33 0.105 10504
 10506 3 6.27 27.61 -32.23 0.669 10503
 10507 3 6.18 27.47 -32.3 0.647 10506
 10508 3 6.22 27.34 -32.38 0.595 10507
 10509 3 6.11 27.16 -32.45 0.549 10508
 10510 3 6.63 26.91 -32.73 0.03 10509
 10511 3 6.61 26.95 -32.87 0.04 10510
 10512 3 6.57 26.9 -32.98 0.041 10511
 10513 3 6.13 27.09 -32.58 0.493 10509
 10514 3 6.06 26.95 -32.67 0.479 10513
 10515 3 6.02 26.9 -32.84 0.451 10514
 10516 3 5.94 26.66 -32.84 0.344 10515
 10517 3 5.97 26.4 -32.96 0.25 10516
 10518 3 5.98 26.13 -33.09 0.158 10517
 10519 3 5.93 25.95 -33.14 0.16 10518
 10520 3 5.88 25.7 -33.23 0.176 10519
 10521 3 5.82 25.49 -33.28 0.177 10520
 10522 3 5.74 25.31 -33.27 0.148 10521
 10523 3 5.64 25.18 -33.31 0.149 10522
 10524 3 5.56 24.97 -33.37 0.144 10523
 10525 3 5.49 24.84 -33.44 0.157 10524
 10526 3 5.48 24.7 -33.56 0.185 10525
 10527 3 5.43 24.54 -33.7 0.173 10526
 10528 3 5.31 24.38 -33.81 0.178 10527
 10529 3 5.23 24.25 -33.92 0.224 10528
 10530 3 5.22 24.09 -34.03 0.198 10529
 10531 3 5.18 23.95 -34.16 0.189 10530
 10532 3 5.1 23.77 -34.24 0.133 10531
 10533 3 5.05 23.66 -34.34 0.105 10532
 10534 3 4.97 23.5 -34.46 0.14 10533
 10535 3 4.88 23.29 -34.59 0.176 10534
 10536 3 4.85 23.2 -34.67 0.158 10535
 10537 3 4.82 23.07 -34.84 0.219 10536
 10538 3 4.88 23.02 -34.99 0.261 10537
 10539 3 4.99 22.93 -35.16 0.311 10538
 10540 3 5.06 22.88 -35.27 0.376 10539
 10541 3 5.11 22.79 -35.38 0.403 10540
 10542 3 5.18 22.72 -35.52 0.437 10541
 10543 3 5.19 22.61 -35.62 0.469 10542
 10544 3 5.24 22.57 -35.74 0.529 10543
 10545 3 5.3 22.56 -35.84 0.613 10544
 10546 3 5.31 22.52 -35.98 0.64 10545
 10547 3 5.34 22.45 -36.1 0.7 10546
 10548 3 5.39 22.36 -36.2 0.763 10547
 10549 3 5.55 22.25 -36.3 0.796 10548
 10550 3 5.63 22.29 -36.42 0.834 10549
 10551 3 5.71 22.18 -36.56 0.817 10550
 10552 3 6.57 21.79 -36.35 0.126 10551
 10553 3 6.78 21.68 -36.41 0.104 10552
 10554 3 6.92 21.59 -36.41 0.096 10553
 10555 3 7.06 21.52 -36.38 0.118 10554
 10556 3 7.21 21.52 -36.27 0.138 10555
 10557 3 7.38 21.5 -36.24 0.117 10556
 10558 3 7.52 21.43 -36.3 0.102 10557
 10559 3 7.63 21.38 -36.37 0.117 10558
 10560 3 7.8 21.4 -36.34 0.091 10559
 10561 3 7.93 21.41 -36.34 0.096 10560
 10562 3 8.06 21.31 -36.31 0.089 10561
 10563 3 5.68 22.31 -36.74 0.767 10551
 10564 3 5.73 22.25 -36.88 0.696 10563
 10565 3 5.81 22.22 -36.98 0.635 10564
 10566 3 5.88 22.09 -37.14 0.474 10565
 10567 3 5.9 21.99 -37.27 0.388 10566
 10568 3 5.92 22.02 -37.42 0.308 10567
 10569 3 5.92 22.16 -37.51 0.178 10568
 10570 3 6.09 27.34 -33.09 0.094 10515
 10571 3 6.02 27.27 -33.2 0.066 10570
 10572 3 5.94 27.31 -33.31 0.082 10571
 10573 3 5.82 27.38 -33.34 0.087 10572
 10574 3 12.3 33.64 -25.46 0.53 10446
 10575 3 12.72 33.73 -25.33 0.523 10574
 10576 3 12.89 33.77 -25.28 0.538 10575
 10577 3 13.04 33.7 -25.26 0.491 10576
 10578 3 13.24 33.8 -25.24 0.437 10577
 10579 3 13.54 33.95 -25.14 0.294 10578
 10580 3 13.66 33.87 -25.15 0.264 10579
 10581 3 13.78 33.77 -25.19 0.252 10580
 10582 3 13.91 33.73 -25.24 0.207 10581
 10583 3 14.02 33.69 -25.19 0.171 10582
 10584 3 14.14 33.52 -25.19 0.152 10583
 10585 3 14.31 33.44 -25.15 0.164 10584
 10586 3 14.46 33.34 -25.15 0.197 10585
 10587 3 14.64 33.26 -25.15 0.21 10586
 10588 3 14.87 33.2 -25.05 0.186 10587
 10589 3 15.03 33.12 -25.05 0.166 10588
 10590 3 15.15 33.09 -25.03 0.176 10589
 10591 3 15.33 33.03 -24.99 0.174 10590
 10592 3 15.48 32.95 -24.96 0.213 10591
 10593 3 15.6 32.92 -24.96 0.271 10592
 10594 3 15.87 32.95 -24.98 0.19 10593
 10595 3 16.02 32.84 -25.03 0.191 10594
 10596 3 16.23 32.88 -25.06 0.165 10595
 10597 3 16.41 32.85 -25.1 0.143 10596
 10598 3 16.52 32.77 -25.1 0.161 10597
 10599 3 16.64 32.76 -25.05 0.14 10598
 10600 3 16.82 32.74 -25.01 0.148 10599
 10601 3 16.97 32.63 -25.1 0.16 10600
 10602 3 17.11 32.7 -25.12 0.182 10601
 10603 3 17.25 32.63 -25.12 0.175 10602
 10604 3 17.39 32.66 -25.08 0.214 10603
 10605 3 17.61 32.67 -25.03 0.222 10604
 10606 3 17.75 32.67 -24.96 0.215 10605
 10607 3 17.91 32.66 -24.96 0.222 10606
 10608 3 18.04 32.62 -24.96 0.262 10607
 10609 3 18.2 32.59 -24.98 0.342 10608
 10610 3 18.32 32.48 -25.03 0.429 10609
 10611 3 18.39 32.38 -25.08 0.503 10610
 10612 3 18.48 32.27 -25.06 0.59 10611
 10613 3 18.57 32.16 -25.05 0.625 10612
 10614 3 18.72 32.16 -25.03 0.643 10613
 10615 3 18.84 32.06 -25.05 0.659 10614
 10616 3 19 32.12 -25.05 0.661 10615
 10617 3 19.18 32.23 -25.05 0.558 10616
 10618 3 19.32 32.26 -24.96 0.546 10617
 10619 3 19.5 32.2 -25.03 0.513 10618
 10620 3 19.66 32.3 -25.03 0.522 10619
 10621 3 19.75 32.28 -24.92 0.582 10620
 10622 3 19.89 32.31 -24.87 0.679 10621
 10623 3 20.04 32.38 -24.83 0.697 10622
 10624 3 20.11 32.19 -24.78 0.674 10623
 10625 3 20.3 32.42 -24.71 0.577 10624
 10626 3 20.36 32.38 -24.64 0.613 10625
 10627 3 20.48 33.2 -24.76 0.085 10626
 10628 3 20.54 33.28 -24.78 0.108 10627
 10629 3 20.66 33.26 -24.81 0.168 10628
 10630 3 20.86 33.24 -24.71 0.154 10629
 10631 3 21 33.3 -24.48 0.118 10630
 10632 3 21.05 33.28 -24.23 0.13 10631
 10633 3 21.04 33.31 -24.12 0.085 10632
 10634 3 20.45 32.19 -24.56 0.52 10626
 10635 3 20.55 32.16 -24.58 0.515 10634
 10636 3 20.75 32.27 -24.64 0.466 10635
 10637 3 20.98 32.41 -24.83 0.305 10636
 10638 3 21.18 32.53 -24.96 0.245 10637
 10639 3 21.29 32.56 -24.89 0.183 10638
 10640 3 21.48 32.6 -24.9 0.145 10639
 10641 3 21.64 32.69 -25.03 0.128 10640
 10642 3 21.73 32.66 -25.17 0.144 10641
 10643 3 9.45 36.34 -22.59 0.223 10414
 10644 3 9.55 36.27 -22.49 0.295 10643
 10645 3 9.71 36.3 -22.31 0.266 10644
 10646 3 9.88 36.3 -22.16 0.23 10645
 10647 3 10.16 36.19 -22.07 0.24 10646
 10648 3 10.35 36.06 -21.97 0.236 10647
 10649 3 10.5 35.99 -21.82 0.161 10648
 10650 3 10.64 35.89 -21.74 0.167 10649
 10651 3 10.71 35.76 -21.66 0.165 10650
 10652 3 10.74 35.69 -21.56 0.161 10651
 10653 3 10.81 35.59 -21.5 0.219 10652
 10654 3 10.88 35.53 -21.43 0.293 10653
 10655 3 11 35.56 -21.32 0.333 10654
 10656 3 11.05 35.51 -21.24 0.387 10655
 10657 3 11.15 35.49 -21.13 0.463 10656
 10658 3 11.22 35.38 -21.04 0.482 10657
 10659 3 11.3 35.27 -20.99 0.541 10658
 10660 3 11.47 35.33 -20.91 0.619 10659
 10661 3 11.62 35.3 -20.84 0.657 10660
 10662 3 11.6 35.2 -20.72 0.757 10661
 10663 3 11.68 35.16 -20.59 0.786 10662
 10664 3 11.79 35.13 -20.5 0.832 10663
 10665 3 11.91 35.2 -20.34 0.844 10664
 10666 3 11.99 35.03 -20.24 0.871 10665
 10667 3 12.12 34.94 -20.21 0.938 10666
 10668 3 12.22 34.89 -20.1 0.929 10667
 10669 3 12.41 34.92 -20.03 0.906 10668
 10670 3 12.49 34.69 -20.03 0.849 10669
 10671 3 12.65 34.64 -20.06 0.748 10670
 10672 3 13.8 35.2 -20.12 0.17 10671
 10673 3 14.02 35.2 -20.06 0.195 10672
 10674 3 14.19 35.21 -19.9 0.195 10673
 10675 3 14.33 35.24 -19.67 0.219 10674
 10676 3 14.54 35.3 -19.6 0.186 10675
 10677 3 14.68 35.41 -19.58 0.161 10676
 10678 3 14.82 35.41 -19.49 0.167 10677
 10679 3 14.97 35.35 -19.46 0.165 10678
 10680 3 15.05 35.37 -19.3 0.157 10679
 10681 3 15.15 35.38 -19.12 0.171 10680
 10682 3 15.24 35.44 -19.01 0.184 10681
 10683 3 15.36 35.42 -18.94 0.222 10682
 10684 3 15.47 35.46 -18.85 0.197 10683
 10685 3 15.61 35.51 -18.78 0.15 10684
 10686 3 15.71 35.49 -18.65 0.153 10685
 10687 3 15.8 35.46 -18.49 0.155 10686
 10688 3 15.94 35.45 -18.37 0.156 10687
 10689 3 15.98 35.41 -18.26 0.17 10688
 10690 3 16.04 35.39 -18.14 0.194 10689
 10691 3 16.11 35.41 -18.01 0.175 10690
 10692 3 16.16 35.35 -17.89 0.164 10691
 10693 3 16.27 35.17 -17.87 0.188 10692
 10694 3 16.32 34.99 -17.85 0.201 10693
 10695 3 16.38 34.83 -17.85 0.218 10694
 10696 3 16.36 34.67 -17.8 0.227 10695
 10697 3 16.45 34.48 -17.76 0.185 10696
 10698 3 16.45 34.41 -17.67 0.181 10697
 10699 3 16.5 34.17 -17.64 0.152 10698
 10700 3 16.5 34.06 -17.51 0.132 10699
 10701 3 16.55 33.91 -17.46 0.154 10700
 10702 3 16.55 33.74 -17.35 0.178 10701
 10703 3 16.61 33.59 -17.33 0.212 10702
 10704 3 16.61 33.44 -17.26 0.222 10703
 10705 3 16.61 33.26 -17.28 0.216 10704
 10706 3 16.66 33.12 -17.28 0.176 10705
 10707 3 16.73 32.92 -17.28 0.182 10706
 10708 3 16.82 32.76 -17.19 0.198 10707
 10709 3 16.91 32.56 -17.06 0.184 10708
 10710 3 16.91 32.38 -17.06 0.216 10709
[truncated: 581,858 more chars]
