# Supplementary material for: Automated Proofreading of Digitally Reconstructed Neural Morphology Enhances Accuracy, Scalability, and Standardization
Source: bioRxiv. 2026 Apr 7:2026.03.27.714818. Preprint. [Version 2] doi: 10.64898/2026.03.27.714818 (PMC13060139; doi:10.64898/2026.03.27.714818)
Supplement: Supplement 1 [file media-1.zip › swc_standardized_3_6_2026__23_06_30/CNG Version/720575940617493460.CNG.swc]

# SWC to SWC conversion from L-Measure. Sridevi Polavaram: spolavar@gmu.edu
# Original fileName:Z://nmo_swc//out_Final//Source_Temp1//720575940617493460.CNG.swc
#
# SWC to SWC conversion from L-Measure. Sridevi Polavaram: spolavar@gmu.edu

# Original fileName:Z://nmo_swc//nmo_user_Final//Source_Temp1//720575940617493460.CNG.swc

#

# SWC to SWC conversion from L-Measure. Sridevi Polavaram: spolavar@gmu.edu


# Original fileName:Z://nmo_swc//Autoswc//720575940617493460.CNG.swc.swc.CNG.swc


#


# Original file /nmo_swc/Temp_LMeasure/720575940617493460.CNG.swc.swc edited using StdSwc version 1.31 on 3/7/26.


# Irregularities and fixes documented in /nmo_swc/Temp_LMeasure/720575940617493460.CNG.swc.swc.std.  See StdSwc1.31.doc for more information.


#


# SWC to SWC conversion from L-Measure. Sridevi Polavaram: spolavar@gmu.edu


# Original fileName:Z://nmo_swc//Source_Temp1//720575940617493460.CNG.swc


#


# SWC to SWC conversion from L-Measure. Sridevi Polavaram: spolavar@gmu.edu


 1 1 0 0 0 2.658 -1
 2 1 -0.12 -0.25 0 2.599 1
 3 1 0.2 -0.22 -0.18 2.449 2
 4 1 1.03 0 -0.51 2.181 3
 5 1 1.32 0.03 -0.63 2.118 4
 6 1 1.41 -0.09 -0.5 2.028 5
 7 1 1.42 -0.22 -0.56 1.936 6
 8 1 1.61 -0.27 -0.63 1.804 7
 9 1 1.75 -0.38 -0.58 1.671 8
 10 1 1.93 -0.46 -0.66 1.544 9
 11 1 1.99 -0.57 -0.73 1.474 10
 12 1 1.97 -0.69 -0.83 1.351 11
 13 1 1.76 -1.15 -0.65 1.129 12
 14 1 1.76 -1.39 -0.79 1.001 13
 15 1 1.82 -1.56 -0.73 0.946 14
 16 1 1.89 -1.59 -0.89 0.895 15
 17 1 1.96 -1.7 -1.1 0.796 16
 18 1 2.06 -1.78 -1.17 0.731 17
 19 1 2.2 -1.88 -1.23 0.687 18
 20 1 2.37 -2.05 -1.24 0.651 19
 21 1 2.58 -2.01 -1.35 0.608 20
 22 1 2.75 -2.03 -1.38 0.535 21
 23 1 2.89 -2.09 -1.39 0.38 22
 24 1 3 -2.13 -1.51 0.227 23
 25 1 -0.04 0.02 0 2.575 1
 26 1 -0.31 0 0 2.497 25
 27 1 -0.71 -0.02 0.09 2.44 26
 28 1 -0.77 0.04 0.06 2.373 27
 29 1 -0.68 0.24 -0.01 2.411 28
 30 1 -0.72 0.39 0 2.386 29
 31 1 -0.4 0.76 0.73 2.305 30
 32 1 -0.66 0.64 1.23 2.16 31
 33 1 -0.46 0.92 0.94 2.158 32
 34 1 -0.63 1.03 0.86 2.145 33
 35 1 -0.66 1.2 0.77 2.083 34
 36 1 -0.78 1.3 0.8 2.094 35
 37 1 -0.71 1.46 0.89 1.98 36
 38 1 -0.93 1.49 0.87 1.906 37
 39 1 -0.72 1.77 0.98 1.675 38
 40 1 -0.97 1.66 1.02 1.544 39
 41 1 -1.05 1.81 0.74 1.639 40
 42 1 -0.98 2.07 0.52 1.555 41
 43 1 -1.09 2.15 0.44 1.431 42
 44 1 -1.58 2.07 -0.27 1.86 43
 45 1 -1.58 2.28 -0.33 1.777 44
 46 1 -1.67 2.42 -0.44 1.842 45
 47 1 -1.91 2.4 -0.22 2.038 46
 48 1 -2.04 2.51 -0.31 2.022 47
 49 1 -2.02 2.69 -0.4 1.914 48
 50 1 -1.79 2.86 0.26 1.483 49
 51 1 -2.58 2.76 -0.82 1.956 50
 52 1 -2.7 2.86 -0.93 1.866 51
 53 1 -2.81 2.88 -0.79 1.885 52
 54 1 -2.81 3.05 -0.62 1.717 53
 55 1 -2.93 3.05 -0.44 1.698 54
 56 1 -3.14 3.11 -0.49 1.634 55
 57 1 -3.29 3.15 -0.39 1.589 56
 58 1 -3.03 3.42 -0.13 1.226 57
 59 1 -3.13 3.49 -0.1 1.088 58
 60 1 -3.43 3.44 -0.32 1.095 59
 61 1 -3.91 3.26 -0.43 1.221 60
 62 1 -3.98 3.34 -0.35 1.081 61
 63 1 -3.31 3.99 0.53 0.403 62
 64 1 -4.19 3.44 -0.15 1.009 63
 65 1 -4.37 3.4 -0.13 0.886 64
 66 3 -4.53 3.47 -0.06 0.848 65
 67 3 -4.64 3.54 0 0.811 66
 68 3 -4.79 3.6 0 0.734 67
 69 3 -4.89 3.73 0.08 0.696 68
 70 3 -5.02 3.85 0.12 0.607 69
 71 3 -5.24 3.97 0.23 0.685 70
 72 3 -5.34 4.08 0.32 0.643 71
 73 3 -5.45 4.24 0.42 0.624 72
 74 3 -5.54 4.36 0.51 0.52 73
 75 3 -5.66 4.4 0.64 0.489 74
 76 3 -5.75 4.44 0.77 0.371 75
 77 3 -5.73 4.44 0.93 0.339 76
 78 3 -5.88 4.48 1.09 0.329 77
 79 3 -5.99 4.53 1.23 0.33 78
 80 3 -6 4.5 1.34 0.247 79
 81 3 -6.2 4.6 1.53 0.229 80
 82 3 -6.33 4.85 1.76 0.228 81
 83 3 -6.37 4.98 2 0.248 82
 84 3 -6.45 5.03 2.18 0.238 83
 85 3 -6.54 5.14 2.37 0.234 84
 86 3 -6.57 5.28 2.52 0.228 85
 87 3 -6.61 5.47 2.66 0.238 86
 88 3 -6.7 5.61 2.87 0.204 87
 89 3 -6.8 5.7 3.12 0.273 88
 90 3 -6.91 5.81 3.25 0.304 89
 91 3 -7.03 5.86 3.41 0.349 90
 92 3 -7.13 5.97 3.62 0.383 91
 93 3 -7.25 6.06 3.64 0.399 92
 94 3 -7.38 6.16 3.6 0.404 93
 95 3 -7.51 6.29 3.66 0.361 94
 96 3 -7.61 6.43 3.66 0.37 95
 97 3 -7.76 6.64 3.47 0.368 96
 98 3 -7.95 6.82 3.41 0.376 97
 99 3 -8.08 6.98 3.52 0.382 98
 100 3 -8.15 7.11 3.62 0.369 99
 101 3 -8.22 7.24 3.75 0.349 100
 102 3 -8.25 7.39 3.89 0.335 101
 103 3 -8.33 7.52 4.07 0.321 102
 104 3 -8.38 7.65 4.27 0.307 103
 105 3 -8.36 7.75 4.42 0.313 104
 106 3 -8.38 7.91 4.51 0.297 105
 107 3 -8.4 8 4.64 0.312 106
 108 3 -8.39 8.16 4.73 0.344 107
 109 3 -8.4 8.27 4.89 0.36 108
 110 3 -8.41 8.33 5.03 0.311 109
 111 3 -8.44 8.54 5.03 0.315 110
 112 3 -8.49 8.7 5.07 0.31 111
 113 3 -8.51 8.9 5.02 0.322 112
 114 3 -8.58 9.08 5.09 0.354 113
 115 3 -8.64 9.3 5.13 0.367 114
 116 3 -8.71 9.49 5.1 0.346 115
 117 3 -8.78 9.67 5.02 0.365 116
 118 3 -8.91 9.83 4.99 0.338 117
 119 3 -9.03 10.06 5.06 0.328 118
 120 3 -9.17 10.13 5.1 0.317 119
 121 3 -9.26 10.41 5.14 0.326 120
 122 3 -9.43 10.57 5.14 0.303 121
 123 3 -9.58 10.75 5.14 0.299 122
 124 3 -9.74 11.01 5.18 0.277 123
 125 3 -9.89 11.15 5.24 0.279 124
 126 3 -10.06 11.34 5.23 0.255 125
 127 3 -10.16 11.45 5.27 0.27 126
 128 3 -10.26 11.4 5.35 0.292 127
 129 3 -10.38 11.5 5.36 0.267 128
 130 3 -10.5 11.65 5.38 0.248 129
 131 3 -10.64 11.77 5.43 0.208 130
 132 3 -10.75 12.01 5.43 0.161 131
 133 3 -11 12.27 5.47 0.211 132
 134 3 -11.14 12.4 5.51 0.212 133
 135 3 -11.33 12.5 5.57 0.207 134
 136 3 -11.47 12.76 5.59 0.219 135
 137 3 -11.66 12.97 5.6 0.263 136
 138 3 -11.77 13.17 5.64 0.257 137
 139 3 -11.91 13.35 5.69 0.228 138
 140 3 -12.16 13.5 5.67 0.198 139
 141 3 -12.33 13.65 5.64 0.217 140
 142 3 -12.52 13.84 5.76 0.249 141
 143 3 -12.64 14.18 5.9 0.361 142
 144 3 -12.68 14.45 6.13 0.375 143
 145 3 -12.81 14.62 6.17 0.358 144
 146 3 -12.9 14.83 6.32 0.35 145
 147 3 -13.02 14.99 6.35 0.329 146
 148 3 -13.19 15.15 6.39 0.306 147
 149 3 -13.34 15.3 6.43 0.278 148
 150 3 -13.47 15.45 6.4 0.247 149
 151 3 -13.63 15.65 6.31 0.211 150
 152 3 -13.73 15.96 6.22 0.284 151
 153 3 -13.8 16.11 6.19 0.259 152
 154 3 -13.8 16.31 6.18 0.239 153
 155 3 -13.85 16.5 6.23 0.232 154
 156 3 -14 16.66 6.31 0.291 155
 157 3 -14.15 16.81 6.39 0.305 156
 158 3 -14.35 16.95 6.53 0.343 157
 159 3 -14.47 17.11 6.68 0.34 158
 160 3 -14.55 17.25 6.77 0.281 159
 161 3 -14.61 17.45 6.84 0.252 160
 162 3 -14.69 17.63 6.93 0.24 161
 163 3 -14.82 17.91 6.93 0.243 162
 164 3 -14.88 18.13 6.92 0.186 163
 165 3 -15.05 18.36 7.06 0.234 164
 166 3 -15.16 18.54 7.11 0.244 165
 167 3 -15.28 18.66 7.26 0.219 166
 168 3 -15.36 18.77 7.35 0.236 167
 169 3 -15.5 18.93 7.47 0.238 168
 170 3 -15.56 19.09 7.57 0.216 169
 171 3 -15.61 19.25 7.64 0.148 170
 172 3 -15.66 19.43 7.65 0.222 171
 173 3 -15.72 19.56 7.69 0.27 172
 174 3 -15.83 19.86 7.77 0.266 173
 175 3 -15.89 20.02 7.81 0.22 174
 176 3 -16.01 20.15 7.98 0.243 175
 177 3 -16.21 20.24 8 0.251 176
 178 3 -16.35 20.43 8.08 0.214 177
 179 3 -16.46 20.61 8.16 0.213 178
 180 3 -16.57 20.74 8.16 0.2 179
 181 3 -16.73 20.91 8.2 0.206 180
 182 3 -16.85 21.06 8.23 0.201 181
 183 3 -17.12 21.18 8.26 0.222 182
 184 3 -17.26 21.27 8.32 0.208 183
 185 3 -17.46 21.36 8.39 0.184 184
 186 3 -17.6 21.52 8.4 0.181 185
 187 3 -17.75 21.7 8.36 0.191 186
 188 3 -17.91 21.81 8.33 0.19 187
 189 3 -18 22 8.31 0.21 188
 190 3 -18.12 22.2 8.24 0.209 189
 191 3 -18.28 22.32 8.15 0.195 190
 192 3 -18.39 22.47 8.11 0.194 191
 193 3 -18.58 22.63 8.12 0.21 192
 194 3 -18.69 22.66 8.06 0.223 193
 195 3 -18.87 22.72 8.01 0.225 194
 196 3 -19.07 22.82 7.98 0.259 195
 197 3 -19.19 22.87 7.94 0.234 196
 198 3 -19.3 22.94 7.89 0.238 197
 199 3 -19.46 23.08 7.89 0.215 198
 200 3 -19.57 23.23 7.86 0.202 199
 201 3 -19.73 23.28 7.85 0.189 200
 202 3 -19.89 23.4 7.78 0.186 201
 203 3 -20.01 23.49 7.68 0.171 202
 204 3 -20.14 23.58 7.64 0.147 203
 205 3 -20.21 23.69 7.57 0.159 204
 206 3 -20.35 23.76 7.54 0.164 205
 207 3 -20.46 23.83 7.48 0.184 206
 208 3 -20.62 23.9 7.37 0.193 207
 209 3 -20.76 23.99 7.41 0.192 208
 210 3 -20.91 24.05 7.29 0.21 209
 211 3 -21 24.1 7.2 0.181 210
 212 3 -21.12 24.21 7.22 0.229 211
 213 3 -21.3 24.3 7.15 0.213 212
 214 3 -21.48 24.33 7.12 0.21 213
 215 3 -21.67 24.37 7.06 0.176 214
 216 3 -21.83 24.46 6.94 0.18 215
 217 3 -21.96 24.58 6.89 0.171 216
 218 3 -22.1 24.62 6.79 0.175 217
 219 3 -22.33 24.69 6.72 0.228 218
 220 3 -22.48 24.76 6.65 0.214 219
 221 3 -22.6 24.76 6.56 0.195 220
 222 3 -22.77 24.78 6.43 0.178 221
 223 3 -22.9 24.8 6.31 0.17 222
 224 3 -23.04 24.85 6.19 0.176 223
 225 3 -23.22 24.92 6.12 0.204 224
 226 3 -23.42 24.99 6.06 0.231 225
 227 3 -23.56 25.05 6.02 0.204 226
 228 3 -23.79 25.05 5.9 0.185 227
 229 3 -23.9 25.12 5.85 0.202 228
 230 3 -24.04 25.17 5.69 0.207 229
 231 3 -24.22 25.21 5.6 0.216 230
 232 3 -24.33 25.35 5.57 0.214 231
 233 3 -24.47 25.44 5.45 0.226 232
 234 3 -24.65 25.44 5.32 0.273 233
 235 3 -24.81 25.4 5.15 0.287 234
 236 3 -24.99 25.35 5.11 0.281 235
 237 3 -25.13 25.3 4.97 0.269 236
 238 3 -25.27 25.28 4.85 0.232 237
 239 3 -25.42 25.24 4.78 0.192 238
 240 3 -25.52 25.23 4.69 0.195 239
 241 3 -25.68 25.24 4.53 0.18 240
 242 3 -25.84 25.24 4.45 0.206 241
 243 3 -26.04 25.21 4.35 0.217 242
 244 3 -26.2 25.12 4.19 0.221 243
 245 3 -26.34 25.03 4.03 0.229 244
 246 3 -26.45 24.92 3.92 0.242 245
 247 3 -26.54 24.85 3.82 0.2 246
 248 3 -26.68 24.74 3.65 0.215 247
 249 3 -26.81 24.62 3.44 0.25 248
 250 3 -26.95 24.46 3.28 0.237 249
 251 3 -27.04 24.35 3.13 0.226 250
 252 3 -27.11 24.24 2.96 0.207 251
 253 3 -27.26 24.17 2.78 0.219 252
 254 3 -27.45 24.05 2.63 0.23 253
 255 3 -27.53 23.99 2.51 0.254 254
 256 3 -27.66 23.94 2.4 0.227 255
 257 3 -27.73 23.94 2.28 0.194 256
 258 3 -27.75 23.9 2.11 0.221 257
 259 3 -27.73 23.87 1.89 0.272 258
 260 3 -27.69 23.78 1.69 0.285 259
 261 3 -27.6 23.75 1.35 0.215 260
 262 3 -27.67 23.7 1.21 0.205 261
 263 3 -27.73 23.68 1.03 0.233 262
 264 3 -27.78 23.66 0.92 0.215 263
 265 3 -27.8 23.52 0.8 0.24 264
 266 3 -27.87 23.5 0.68 0.223 265
 267 3 -27.98 23.41 0.52 0.223 266
 268 3 -28.05 23.36 0.37 0.201 267
 269 3 -28.14 23.3 0.22 0.205 268
 270 3 -28.17 23.25 0.01 0.206 269
 271 3 -28.23 23.16 -0.09 0.223 270
 272 3 -28.35 23.05 -0.24 0.232 271
 273 3 -28.44 23 -0.36 0.226 272
 274 3 -28.53 22.95 -0.49 0.204 273
 275 3 -28.58 22.82 -0.67 0.24 274
 276 3 -28.76 22.77 -0.74 0.233 275
 277 3 -28.92 22.63 -0.79 0.264 276
 278 3 -29.01 22.43 -0.95 0.249 277
 279 3 -29.05 22.29 -1.06 0.252 278
 280 3 -29.12 22.11 -1.2 0.213 279
 281 3 -29.19 22.03 -1.31 0.198 280
 282 3 -29.23 21.88 -1.43 0.205 281
 283 3 -29.21 21.71 -1.54 0.212 282
 284 3 -29.28 21.56 -1.6 0.219 283
 285 3 -29.33 21.44 -1.69 0.211 284
 286 3 -29.38 21.28 -1.83 0.221 285
 287 3 -29.47 21.08 -2 0.228 286
 288 3 -29.59 20.88 -2.18 0.226 287
 289 3 -29.75 20.85 -2.27 0.204 288
 290 3 -29.91 20.87 -2.41 0.214 289
 291 3 -30.06 20.85 -2.56 0.236 290
 292 3 -30.22 20.83 -2.73 0.246 291
 293 3 -30.38 20.78 -2.91 0.232 292
 294 3 -30.54 20.81 -3.02 0.246 293
 295 3 -30.68 20.85 -3.16 0.262 294
 296 3 -30.72 20.9 -3.35 0.273 295
 297 3 -30.75 20.97 -3.54 0.267 296
 298 3 -30.86 21.03 -3.66 0.276 297
 299 3 -30.95 21.17 -3.81 0.261 298
 300 3 -30.97 21.29 -3.95 0.211 299
 301 3 -30.93 21.46 -4.21 0.237 300
 302 3 -30.97 21.67 -4.31 0.262 301
 303 3 -31 21.81 -4.38 0.297 302
 304 3 -31.11 21.97 -4.48 0.255 303
 305 3 -31.22 22.06 -4.56 0.245 304
 306 3 -31.31 22.24 -4.65 0.227 305
 307 3 -31.43 22.4 -4.77 0.193 306
 308 3 -31.61 22.56 -4.99 0.251 307
 309 3 -31.72 22.67 -5.03 0.27 308
 310 3 -31.81 22.87 -5.1 0.235 309
 311 3 -31.9 23.03 -5.1 0.243 310
 312 3 -32.06 23.17 -5.13 0.254 311
 313 3 -32.35 23.06 -5.06 0.125 312
 314 3 -32.51 22.94 -5.09 0.06 313
 315 3 -32.63 22.88 -5.18 0.084 314
 316 3 -32.73 22.87 -5.26 0.051 315
 317 3 -32.78 22.96 -5.34 0.107 316
 318 3 -32.87 22.9 -5.43 0.068 317
 319 3 -32.99 22.86 -5.48 0.072 318
 320 3 -33.08 22.86 -5.4 0.134 319
 321 3 -33.2 23.18 -5.46 0.082 320
 322 3 -33.26 23.34 -5.43 0.07 321
 323 3 -33.33 23.45 -5.52 0.108 322
 324 3 -33.31 23.59 -5.57 0.072 323
 325 3 -33.31 23.73 -5.6 0.063 324
 326 3 -33.24 24.05 -5.56 0.146 325
 327 3 -33.12 24.21 -5.48 0.128 326
 328 3 -33.02 24.23 -5.32 0.125 327
 329 3 -33.05 24.25 -5.18 0.103 328
 330 3 -33.09 24.25 -4.96 0.084 329
 331 3 -33.05 24.34 -4.86 0.071 330
 332 3 -32.99 24.42 -4.74 0.111 331
 333 3 -32.91 24.35 -4.61 0.065 332
 334 3 -32.88 24.44 -4.48 0.102 333
 335 3 -32.89 24.54 -4.36 0.081 334
 336 3 -32.91 24.51 -4.19 0.127 335
 337 3 -32.85 24.58 -4.02 0.108 336
 338 3 -32.81 24.65 -3.83 0.133 337
 339 3 -32.99 24.74 -3.72 0.101 338
 340 3 -33.06 24.78 -3.66 0.056 339
 341 3 -32.74 24.72 -3.73 0.09 338
 342 3 -32.59 24.69 -3.6 0.094 341
 343 3 -32.45 24.72 -3.56 0.102 342
 344 3 -32.38 24.83 -3.58 0.105 343
 345 3 -32.26 24.96 -3.58 0.108 344
 346 3 -32.06 25.03 -3.64 0.031 345
 347 3 -32.02 25.1 -3.52 0.077 346
 348 3 -31.86 25.15 -3.48 0.1 347
 349 3 -31.65 25.13 -3.43 0.049 348
 350 3 -31.56 25.26 -3.31 0.087 349
 351 3 -31.54 25.37 -3.2 0.065 350
 352 3 -31.5 25.49 -3.29 0.081 351
 353 3 -32.78 24.47 -5.22 0.072 328
 354 3 -33.28 24.25 -5.6 0.105 327
 355 3 -33.38 24.21 -5.69 0.154 354
 356 3 -33.53 24.07 -5.72 0.176 355
 357 3 -33.7 23.91 -5.82 0.12 356
 358 3 -33.84 23.91 -5.93 0.095 357
 359 3 -34.01 23.95 -5.89 0.077 358
 360 3 -34.12 24.16 -5.92 0.093 359
 361 3 -34.28 24.41 -6.02 0.081 360
 362 3 -34.41 24.52 -6.02 0.082 361
 363 3 -34.45 24.66 -6.06 0.000125 362
 364 3 -32.06 23.33 -5.14 0.238 312
 365 3 -32.09 23.53 -5.14 0.225 364
 366 3 -32.2 23.67 -5.23 0.252 365
 367 3 -32.38 23.88 -5.32 0.24 366
 368 3 -32.37 24.03 -5.27 0.185 367
 369 3 -32.41 24.15 -5.34 0.173 368
 370 3 -32.31 24.31 -5.27 0.188 369
 371 3 -32.24 24.51 -5.35 0.168 370
 372 3 -32.21 24.67 -5.36 0.19 371
 373 3 -32.2 24.88 -5.35 0.203 372
 374 3 -32.2 25.1 -5.35 0.181 373
 375 3 -32.23 25.21 -5.42 0.211 374
 376 3 -32.17 25.37 -5.47 0.204 375
 377 3 -32.2 25.47 -5.52 0.18 376
 378 3 -32.33 25.71 -5.47 0.202 377
 379 3 -32.41 25.92 -5.44 0.209 378
 380 3 -32.45 26.1 -5.47 0.208 379
 381 3 -32.46 26.31 -5.47 0.21 380
 382 3 -32.58 26.4 -5.46 0.197 381
 383 3 -32.66 26.63 -5.48 0.21 382
 384 3 -32.76 26.79 -5.44 0.222 383
 385 3 -32.88 26.94 -5.44 0.192 384
 386 3 -32.95 27.07 -5.44 0.183 385
 387 3 -33.13 27.21 -5.51 0.211 386
 388 3 -33.24 27.37 -5.57 0.227 387
 389 3 -33.38 27.52 -5.6 0.238 388
 390 3 -33.6 27.77 -5.74 0.315 389
 391 3 -33.89 27.75 -6.03 0.141 390
 392 3 -33.96 27.66 -6.06 0.137 391
 393 3 -34.1 27.5 -6.05 0.11 392
 394 3 -34.17 27.43 -6.11 0.143 393
 395 3 -34.25 27.3 -6.15 0.115 394
 396 3 -34.29 27.2 -6.18 0.144 395
 397 3 -34.24 26.98 -6.19 0.121 396
 398 3 -34.33 26.82 -6.23 0.081 397
 399 3 -34.38 26.62 -6.27 0.111 398
 400 3 -34.46 26.53 -6.4 0.093 399
 401 3 -34.56 26.43 -6.52 0.128 400
 402 3 -34.66 26.32 -6.67 0.104 401
 403 3 -34.78 26.23 -6.73 0.123 402
 404 3 -34.83 26.11 -6.8 0.103 403
 405 3 -34.91 26.03 -6.92 0.125 404
 406 3 -34.96 26 -7.06 0.177 405
 407 3 -35.14 25.98 -7.18 0.146 406
 408 3 -35.24 26 -7.38 0.138 407
 409 3 -35.35 25.93 -7.51 0.191 408
 410 3 -35.35 25.77 -7.26 0.073 409
 411 3 -35.45 25.68 -7.22 0.093 410
 412 3 -35.6 25.57 -7.25 0.079 411
 413 3 -35.55 25.53 -7.35 0.073 412
 414 3 -35.45 25.43 -7.43 0.074 413
 415 3 -35.33 25.39 -7.47 0.083 414
 416 3 -35.27 25.23 -7.51 0.087 415
 417 3 -35.33 25.09 -7.55 0.12 416
 418 3 -35.27 24.91 -7.51 0.103 417
 419 3 -35.21 24.77 -7.54 0.077 418
 420 3 -35.08 24.61 -7.51 0.068 419
 421 3 -35.09 24.5 -7.6 0.102 420
 422 3 -35.16 24.41 -7.7 0.093 421
 423 3 -35.27 24.45 -7.83 0.085 422
 424 3 -35.26 24.48 -7.93 0.1 423
 425 3 -35.49 25.95 -7.72 0.146 409
 426 3 -35.59 25.91 -7.87 0.151 425
 427 3 -35.71 25.89 -7.97 0.191 426
 428 3 -35.92 25.87 -8.11 0.1 427
 429 3 -36.04 25.8 -8.18 0.132 428
 430 3 -36.21 25.77 -8.24 0.139 429
 431 3 -36.34 25.68 -8.31 0.137 430
 432 3 -36.4 25.57 -8.44 0.209 431
 433 3 -36.4 25.46 -8.54 0.235 432
 434 3 -36.39 25.41 -8.71 0.231 433
 435 3 -36.25 25.37 -8.82 0.242 434
 436 3 -36.29 25.18 -8.98 0.194 435
 437 3 -36.36 25.16 -9.12 0.22 436
 438 3 -36.31 25.11 -9.21 0.244 437
 439 3 -35.99 24.68 -8.9 0.154 438
 440 3 -35.82 24.73 -8.71 0.099 439
 441 3 -35.74 24.77 -8.62 0.145 440
 442 3 -35.63 24.73 -8.55 0.135 441
 443 3 -35.47 24.71 -8.38 0.087 442
 444 3 -35.38 24.84 -8.3 0.074 443
 445 3 -35.32 24.96 -8.25 0.121 444
 446 3 -35.24 25.14 -8.2 0.07 445
 447 3 -36.29 25.12 -9.62 0.163 438
 448 3 -36.28 25.14 -9.78 0.163 447
 449 3 -36.2 25.18 -9.95 0.158 448
 450 3 -36.13 25.23 -10.1 0.116 449
 451 3 -36.07 25.21 -10.25 0.112 450
 452 3 -36.03 25.18 -10.45 0.127 451
 453 3 -35.96 25.11 -10.55 0.099 452
 454 3 -35.84 25.07 -10.63 0.087 453
 455 3 -35.72 25.11 -10.63 0.161 454
 456 3 -35.64 25.43 -10.68 0.117 455
 457 3 -35.5 25.53 -10.71 0.135 456
 458 3 -35.39 25.62 -10.75 0.137 457
 459 3 -35.32 25.75 -10.82 0.123 458
 460 3 -35.21 25.89 -10.85 0.136 459
 461 3 -35.2 26.12 -10.93 0.129 460
 462 3 -35.13 26.23 -11 0.132 461
 463 3 -35.1 26.36 -11.12 0.072 462
 464 3 -35.1 26.5 -11.12 0.079 463
 465 3 -35.06 26.66 -11.18 0.153 464
 466 3 -35.03 26.78 -11.13 0.208 465
 467 3 -34.93 26.66 -10.87 0.082 466
 468 3 -34.99 26.52 -10.77 0.095 467
 469 3 -34.96 26.41 -10.63 0.072 468
 470 3 -34.92 26.32 -10.56 0.127 469
 471 3 -34.9 26.21 -10.45 0.12 470
 472 3 -34.85 26.12 -10.33 0.063 471
 473 3 -35.09 26.96 -11.25 0.183 466
 474 3 -35.07 27.12 -11.33 0.18 473
 475 3 -35 27.28 -11.32 0.174 474
 476 3 -34.89 27.07 -11.03 0.069 475
 477 3 -34.78 27 -10.97 0.095 476
 478 3 -34.6 26.98 -10.92 0.103 477
 479 3 -34.53 26.87 -10.91 0.09 478
 480 3 -34.38 26.75 -10.86 0.108 479
 481 3 -34.22 26.64 -10.73 0.097 480
 482 3 -34.15 26.48 -10.83 0.036 481
 483 3 -34.14 26.37 -10.84 0.088 482
 484 3 -34.03 26.23 -10.91 0.104 483
 485 3 -33.95 26.05 -10.94 0.107 484
 486 3 -34.03 26.02 -11.04 0.176 485
 487 3 -34.1 25.91 -11.08 0.222 486
 488 3 -33.96 25.73 -10.84 0.085 487
 489 3 -33.99 25.57 -10.84 0.108 488
 490 3 -33.96 25.45 -10.87 0.107 489
 491 3 -33.99 25.25 -10.86 0.074 490
 492 3 -33.99 25.09 -10.84 0.105 491
 493 3 -34 24.98 -10.89 0.000125 492
 494 3 -34.38 26 -11.49 0.11 487
 495 3 -34.42 25.93 -11.63 0.069 494
 496 3 -34.92 27.34 -11.41 0.138 495
 497 3 -35.07 27.55 -11.28 0.075 496
 498 3 -35.07 27.66 -11.25 0.07 497
 499 3 -34.82 27.5 -11.39 0.094 475
 500 3 -35.4 24.98 -10.8 0.083 455
 501 3 -35.24 24.98 -10.88 0.076 500
 502 3 -35.07 25 -10.97 0.087 501
 503 3 -34.92 24.98 -11.05 0.11 502
 504 3 -34.84 24.89 -11.05 0.158 503
 505 3 -34.75 24.77 -10.86 0.102 504
 506 3 -34.78 24.73 -10.63 0.109 505
 507 3 -34.86 24.73 -10.52 0.143 506
 508 3 -34.84 25 -10.52 0.064 507
 509 3 -34.93 25.16 -10.63 0.07 508
 510 3 -34.93 24.59 -10.44 0.107 507
 511 3 -34.95 24.5 -10.28 0.091 510
 512 3 -34.92 24.48 -10.13 0.079 511
 513 3 -34.81 24.45 -10.05 0.078 512
 514 3 -34.68 24.46 -9.97 0.083 513
 515 3 -34.59 24.45 -9.88 0.078 514
 516 3 -34.52 24.37 -9.82 0.105 515
 517 3 -34.46 24.27 -9.73 0.118 516
 518 3 -34.45 24.16 -9.61 0.121 517
 519 3 -34.49 24.16 -9.29 0.109 518
 520 3 -34.45 24.21 -9.13 0.151 519
 521 3 -34.25 24.14 -8.97 0.11 520
 522 3 -34.17 24.07 -8.78 0.074 521
 523 3 -34.06 23.98 -8.71 0.112 522
 524 3 -34.01 23.8 -8.63 0.085 523
 525 3 -33.96 23.78 -8.54 0.084 524
 526 3 -33.87 23.68 -8.42 0.073 525
 527 3 -33.8 23.64 -8.25 0.096 526
 528 3 -33.74 23.59 -8.07 0.113 527
 529 3 -33.7 23.55 -7.88 0.139 528
 530 3 -33.7 23.48 -7.68 0.1 529
 531 3 -33.64 23.45 -7.55 0.067 530
 532 3 -33.62 23.32 -7.47 0.081 531
 533 3 -33.59 23.09 -7.31 0.102 532
 534 3 -33.48 23 -7.27 0.056 533
 535 3 -34.71 25.96 -7.28 0.102 406
 536 3 -34.68 25.82 -7.38 0.076 535
 537 3 -34.67 25.68 -7.48 0.097 536
 538 3 -34.7 25.53 -7.56 0.105 537
 539 3 -34.78 25.46 -7.6 0.157 538
 540 3 -34.9 25.59 -7.77 0.105 539
 541 3 -35.04 25.57 -7.84 0.103 540
 542 3 -35.2 25.52 -7.89 0.118 541
 543 3 -35.21 25.41 -7.92 0.095 542
 544 3 -34.76 25.21 -7.56 0.11 539
 545 3 -34.8 25.09 -7.54 0.092 544
 546 3 -34.74 24.86 -7.55 0.073 545
 547 3 -34.67 24.75 -7.55 0.114 546
 548 3 -34.58 24.66 -7.51 0.127 547
 549 3 -34.62 24.45 -7.63 0.076 548
 550 3 -34.6 24.25 -7.66 0.098 549
 551 3 -34.66 24.16 -7.63 0.104 550
 552 3 -34.77 24.02 -7.51 0.103 551
 553 3 -34.81 24.02 -7.38 0.167 552
 554 3 -34.77 24.16 -7.17 0.119 553
 555 3 -34.89 24.23 -7.04 0.109 554
 556 3 -34.92 24.34 -6.96 0.09 555
 557 3 -34.41 24.75 -7.36 0.151 548
 558 3 -34.45 24.87 -7.18 0.141 557
 559 3 -34.42 24.96 -7.1 0.097 558
 560 3 -34.45 25.12 -6.9 0.062 559
 561 3 -33.61 27.95 -5.73 0.247 390
 562 3 -33.54 28.2 -5.73 0.26 561
 563 3 -33.68 28.32 -5.78 0.234 562
 564 3 -33.75 28.45 -5.78 0.234 563
 565 3 -33.79 28.64 -5.78 0.196 564
 566 3 -33.79 28.82 -5.73 0.197 565
 567 3 -33.85 29.02 -5.73 0.214 566
 568 3 -33.9 29.2 -5.69 0.212 567
 569 3 -33.92 29.37 -5.63 0.226 568
 570 3 -34 29.57 -5.56 0.254 569
 571 3 -34.07 29.75 -5.51 0.254 570
 572 3 -34.13 29.93 -5.48 0.255 571
 573 3 -34.14 30.11 -5.56 0.231 572
 574 3 -34.24 30.3 -5.53 0.237 573
 575 3 -34.27 30.48 -5.55 0.213 574
 576 3 -34.36 30.59 -5.57 0.194 575
 577 3 -34.45 30.77 -5.57 0.2 576
 578 3 -34.46 30.93 -5.56 0.22 577
 579 3 -34.43 31.09 -5.55 0.221 578
 580 3 -34.49 31.21 -5.6 0.213 579
 581 3 -34.59 31.39 -5.56 0.212 580
 582 3 -34.64 31.61 -5.56 0.236 581
 583 3 -34.71 31.8 -5.57 0.244 582
 584 3 -34.78 31.98 -5.63 0.236 583
 585 3 -34.75 32.16 -5.63 0.251 584
 586 3 -34.81 32.34 -5.65 0.246 585
 587 3 -34.89 32.52 -5.64 0.237 586
 588 3 -34.97 32.74 -5.76 0.218 587
 589 3 -34.97 32.95 -5.74 0.234 588
 590 3 -34.97 33.09 -5.82 0.253 589
 591 3 -34.96 33.24 -5.86 0.256 590
 592 3 -34.96 33.42 -5.92 0.249 591
 593 3 -34.9 33.6 -5.97 0.221 592
 594 3 -34.92 33.77 -6.01 0.226 593
 595 3 -34.95 33.91 -6.06 0.217 594
 596 3 -34.89 34.09 -6.07 0.197 595
 597 3 -34.93 34.23 -6.18 0.174 596
 598 3 -34.96 34.41 -6.22 0.184 597
 599 3 -34.96 34.62 -6.35 0.223 598
 600 3 -34.95 34.83 -6.35 0.263 599
 601 3 -34.99 34.98 -6.39 0.235 600
 602 3 -35.07 35.13 -6.46 0.242 601
 603 3 -35.03 35.37 -6.39 0.253 602
 604 3 -35.07 35.55 -6.02 0.148 603
 605 3 -35.04 35.7 -5.85 0.129 604
 606 3 -35.04 35.81 -5.73 0.115 605
 607 3 -34.95 35.91 -5.59 0.082 606
 608 3 -34.95 35.98 -5.48 0.051 607
 609 3 -34.9 36.01 -5.38 0.06 608
 610 3 -35.07 35.52 -6.51 0.23 603
 611 3 -35.1 35.66 -6.55 0.217 610
 612 3 -35.03 35.84 -6.68 0.249 611
 613 3 -35.07 35.99 -6.73 0.245 612
 614 3 -35.13 36.15 -6.72 0.221 613
 615 3 -35.14 36.33 -6.73 0.222 614
 616 3 -35.07 36.45 -6.81 0.204 615
 617 3 -35.03 36.62 -6.85 0.19 616
 618 3 -35.03 36.74 -6.85 0.175 617
 619 3 -35.03 36.91 -6.73 0.17 618
 620 3 -35.1 37.12 -6.69 0.187 619
 621 3 -35.14 37.3 -6.71 0.174 620
 622 3 -35.21 37.48 -6.74 0.177 621
 623 3 -35.27 37.63 -6.68 0.219 622
 624 3 -35.35 37.97 -6.71 0.242 623
 625 3 -35.45 38.09 -6.77 0.268 624
 626 3 -35.47 38.29 -6.85 0.274 625
 627 3 -35.49 38.47 -6.9 0.249 626
 628 3 -35.6 38.52 -6.97 0.211 627
 629 3 -35.75 38.66 -6.98 0.223 628
 630 3 -35.85 38.83 -7.02 0.189 629
 631 3 -35.96 38.98 -7.07 0.191 630
 632 3 -36.1 39.1 -7.1 0.222 631
 633 3 -36.2 39.26 -7.17 0.229 632
 634 3 -36.28 39.42 -7.17 0.21 633
 635 3 -36.36 39.52 -7.23 0.204 634
 636 3 -36.45 39.63 -7.18 0.226 635
 637 3 -36.57 39.8 -7.26 0.236 636
 638 3 -36.64 39.91 -7.15 0.222 637
 639 3 -36.75 40.09 -7.13 0.185 638
 640 3 -36.85 40.23 -7.09 0.166 639
 641 3 -36.86 40.45 -7.11 0.201 640
 642 3 -36.89 40.7 -7.18 0.233 641
 643 3 -36.89 40.85 -7.17 0.231 642
 644 3 -37.03 41.09 -7.13 0.192 643
 645 3 -36.99 41.33 -7.17 0.233 644
 646 3 -37.09 41.45 -7.13 0.242 645
 647 3 -37.15 41.62 -7.1 0.241 646
 648 3 -37.25 41.79 -7.06 0.247 647
 649 3 -37.32 41.95 -7.13 0.222 648
 650 3 -37.39 42.16 -7.1 0.267 649
 651 3 -37.45 42.31 -7.06 0.3 650
 652 3 -37.53 42.42 -7.07 0.272 651
 653 3 -37.54 42.62 -6.99 0.233 652
 654 3 -37.61 42.77 -6.96 0.229 653
 655 3 -37.74 42.87 -6.97 0.223 654
 656 3 -37.92 43.05 -6.9 0.195 655
 657 3 -38 43.12 -6.89 0.187 656
 658 3 -38.01 43.23 -6.98 0.195 657
 659 3 -38.08 43.31 -7.06 0.156 658
 660 3 -38.22 43.55 -7.14 0.215 659
 661 3 -38.29 43.67 -7.13 0.253 660
 662 3 -38.47 43.94 -7.14 0.286 661
 663 3 -38.68 44.35 -7.52 0.462 662
 664 3 -38.64 44.42 -7.82 0.332 663
 665 3 -38.51 44.4 -7.94 0.385 664
 666 3 -38.44 44.34 -8.08 0.374 665
 667 3 -38.39 44.37 -8.19 0.379 666
 668 3 -38.28 44.38 -8.29 0.392 667
 669 3 -38.28 44.45 -8.41 0.423 668
 670 3 -38.29 44.48 -8.56 0.449 669
 671 3 -38.35 44.73 -8.74 0.557 670
 672 3 -38.37 44.77 -8.89 0.59 671
 673 3 -38.07 44.55 -8.81 0.158 672
 674 3 -38.12 44.66 -8.92 0.017 673
 675 3 -38.68 44.92 -9.16 0.311 672
 676 3 -38.9 44.99 -9.7 0.304 675
 677 3 -38.9 44.98 -9.82 0.313 676
 678 3 -39.01 45.01 -9.89 0.345 677
 679 3 -38.98 44.95 -10.05 0.348 678
 680 3 -38.97 44.87 -10.23 0.36 679
 681 3 -38.97 44.91 -10.37 0.377 680
 682 3 -38.89 44.98 -10.6 0.375 681
 683 3 -38.75 44.98 -10.87 0.411 682
 684 3 -38.71 45.01 -11.08 0.387 683
 685 3 -38.72 44.91 -11.26 0.378 684
 686 3 -38.76 44.77 -11.36 0.32 685
 687 3 -38.86 44.72 -11.5 0.31 686
 688 3 -38.85 44.66 -11.7 0.33 687
 689 3 -38.93 44.67 -11.88 0.358 688
 690 3 -39.05 44.62 -11.98 0.346 689
 691 3 -39.19 44.52 -12.21 0.333 690
 692 3 -39.28 44.41 -12.32 0.345 691
 693 3 -39.37 44.35 -12.47 0.344 692
 694 3 -39.54 44.33 -12.53 0.327 693
 695 3 -39.64 44.23 -12.55 0.323 694
 696 3 -39.76 44.24 -12.62 0.335 695
 697 3 -39.9 44.19 -12.71 0.325 696
 698 3 -40.04 44.12 -12.8 0.338 697
 699 3 -40.16 44.12 -12.83 0.314 698
 700 3 -38.83 45.01 -9.32 0.311 675
 701 3 -39.11 45.31 -8.96 0.147 700
 702 3 -38.72 44.45 -7.38 0.472 663
 703 3 -38.89 44.66 -7.34 0.469 702
 704 3 -39.05 44.8 -7.31 0.424 703
 705 3 -39.25 44.98 -7.21 0.445 704
 706 3 -39.29 45.09 -7.22 0.434 705
 707 3 -39.47 45.31 -7.14 0.451 706
 708 3 -39.66 45.34 -7.22 0.416 707
 709 3 -39.8 45.58 -7.13 0.39 708
 710 3 -39.97 45.56 -7.09 0.375 709
 711 3 -40.11 45.6 -7.05 0.395 710
 712 3 -40.28 45.72 -6.97 0.417 711
 713 3 -40.04 46.15 -7.3 0.055 709
 714 3 -40.14 46.33 -7.17 0.13 713
 715 3 -40.26 46.48 -7.05 0.154 714
 716 3 -40.43 46.55 -6.85 0.09 715
 717 3 -40.5 46.69 -6.72 0.141 716
 718 3 -40.54 46.87 -6.58 0.167 717
 719 3 -40.46 47.09 -6.51 0.164 718
 720 3 -40.4 47.33 -6.48 0.169 719
 721 3 -40.46 47.54 -6.38 0.118 720
 722 3 -40.43 47.63 -6.26 0.109 721
 723 3 -40.4 47.77 -6.08 0.119 722
 724 3 -40.46 47.91 -5.93 0.126 723
 725 3 -40.33 48.04 -5.88 0.12 724
 726 3 -39.29 44.77 -6.59 0.24 705
 727 3 -39.37 44.74 -6.47 0.249 726
 728 3 -39.51 44.72 -6.38 0.251 727
 729 3 -39.61 44.69 -6.29 0.233 728
 730 3 -39.75 44.7 -6.25 0.208 729
 731 3 -39.9 44.66 -6.17 0.224 730
 732 3 -40.04 44.69 -6.13 0.206 731
 733 3 -40.19 44.72 -6.09 0.204 732
 734 3 -40.36 44.77 -6.09 0.235 733
 735 3 -40.54 44.8 -6.04 0.188 734
 736 3 -40.65 44.72 -5.98 0.207 735
 737 3 -40.86 45.24 -6.67 0.628 736
 738 3 -41 45.3 -6.68 0.636 737
 739 3 -41.15 45.23 -6.64 0.628 738
 740 3 -41.29 45.02 -6.43 0.639 739
 741 3 -41.54 44.83 -6.27 0.646 740
 742 3 -41.68 44.77 -6.23 0.607 741
 743 3 -41.86 44.79 -6.22 0.66 742
 744 3 -42.6 44.52 -5.68 0.962 743
 745 3 -42.67 44.48 -5.88 0.918 744
 746 3 -42.78 44.47 -6.01 0.882 745
 747 3 -42.87 44.51 -6.09 0.898 746
 748 3 -43.72 44.35 -6.25 1.103 747
 749 3 -45.14 44.02 -6.67 0.417 748
 750 3 -45.44 44.02 -6.73 0.435 749
 751 3 -45.55 43.95 -6.83 0.443 750
 752 3 -45.68 43.94 -6.84 0.423 751
 753 3 -46.04 44.3 -6.42 0.076 752
 754 3 -46.14 44.27 -6.42 0.182 753
 755 3 -46.26 44.35 -6.38 0.163 754
 756 3 -46.26 44.62 -6.3 0.183 755
 757 3 -46.48 44.59 -6.17 0.101 756
 758 3 -46.55 44.77 -6.18 0.113 757
 759 3 -46.23 44.87 -6.35 0.149 756
 760 3 -46.29 44.98 -6.35 0.136 759
 761 3 -46.36 45.2 -6.47 0.121 760
 762 3 -46.47 45.34 -6.54 0.073 761
 763 3 -46.5 45.41 -6.71 0.103 762
 764 3 -45.76 43.83 -6.88 0.346 763
 765 3 -45.83 44.3 -7.23 0.051 764
 766 3 -45.97 44.31 -7.3 0.102 765
 767 3 -46.15 44.34 -7.34 0.096 766
 768 3 -46.25 44.4 -7.34 0.09 767
 769 3 -46.4 44.41 -7.35 0.137 768
 770 3 -46.46 44.51 -7.42 0.08 769
 771 3 -46.64 44.69 -7.33 0.106 770
 772 3 -46.58 44.77 -7.2 0.129 771
 773 3 -46.64 44.95 -7 0.101 772
 774 3 -46.68 45.08 -6.89 0.088 773
 775 3 -46.69 45.22 -6.88 0.065 774
 776 3 -46.69 45.34 -6.87 0.023 775
 777 3 -45.86 43.7 -6.98 0.322 752
 778 3 -46.01 43.62 -7.12 0.327 777
 779 3 -46.22 43.59 -7.3 0.302 778
 780 3 -46.4 43.55 -7.38 0.326 779
 781 3 -46.55 43.35 -7.55 0.277 780
 782 3 -46.64 43.17 -7.59 0.274 781
 783 3 -46.76 43.09 -7.59 0.317 782
 784 3 -46.85 42.95 -7.59 0.413 783
 785 3 -46.97 42.94 -7.56 0.505 784
 786 3 -47.03 42.81 -7.55 0.581 785
 787 3 -47.08 42.54 -7.63 0.567 786
 788 3 -47.17 42.41 -7.59 0.558 787
 789 3 -47.25 42.29 -7.59 0.591 788
 790 3 -47.32 42.1 -7.81 0.569 789
 791 3 -47.45 41.97 -7.97 0.606 790
 792 3 -47.46 41.87 -8 0.632 791
 793 3 -47.97 42.48 -8.19 0.136 792
 794 3 -48.01 42.63 -8.14 0.134 793
 795 3 -48.05 42.83 -8.07 0.098 794
 796 3 -48.08 42.95 -7.97 0.09 795
 797 3 -48.03 43.09 -7.84 0.12 796
 798 3 -48.07 43.2 -7.72 0.13 797
 799 3 -48.15 43.26 -7.63 0.189 798
 800 3 -47.94 43.08 -7.43 0.157 799
 801 3 -47.97 43.05 -7.31 0.122 800
 802 3 -48.03 42.95 -7.34 0.055 801
 803 3 -48.36 43.47 -7.67 0.1 799
 804 3 -48.48 43.58 -7.72 0.049 803
 805 3 -47.39 41.67 -8.02 0.592 792
 806 3 -47.67 41.55 -7.97 0.571 805
 807 3 -47.75 41.45 -8.03 0.666 806
 808 3 -48.49 41.45 -8.16 0.33 807
 809 3 -48.67 41.34 -8.25 0.281 808
 810 3 -48.84 41.26 -8.37 0.319 809
 811 3 -49.07 41.2 -8.45 0.331 810
 812 3 -49.17 41.09 -8.54 0.36 811
 813 3 -49.46 41.28 -8.27 0.057 812
 814 3 -49.6 41.29 -8.22 0.115 813
 815 3 -49.65 41.4 -8.07 0.141 814
 816 3 -49.65 41.51 -7.92 0.106 815
 817 3 -49.68 41.59 -7.77 0.000125 816
 818 3 -49.35 40.93 -8.6 0.345 812
 819 3 -49.56 40.83 -8.64 0.336 818
 820 3 -49.81 40.75 -8.7 0.343 819
 821 3 -49.96 40.58 -8.8 0.309 820
 822 3 -50.17 40.46 -8.8 0.331 821
 823 3 -50.38 40.34 -8.74 0.358 822
 824 3 -50.57 40.23 -8.79 0.307 823
 825 3 -50.7 40.15 -8.83 0.283 824
 826 3 -50.82 40.04 -8.88 0.295 825
 827 3 -50.97 39.93 -8.93 0.285 826
 828 3 -51.1 39.83 -8.98 0.299 827
 829 3 -51.31 39.83 -9.02 0.317 828
 830 3 -51.47 39.83 -9.05 0.342 829
 831 3 -51.64 39.9 -9.06 0.414 830
 832 3 -51.81 39.73 -9.13 0.31 831
 833 3 -52 39.73 -9.19 0.282 832
 834 3 -52.11 39.83 -9.27 0.321 833
 835 3 -52.35 39.87 -9.15 0.373 834
 836 3 -52.52 39.94 -9.04 0.371 835
 837 3 -52.64 39.97 -9.05 0.405 836
 838 3 -52.78 40.08 -8.88 0.47 837
 839 3 -52.97 40.16 -8.79 0.478 838
 840 3 -53 40.34 -8.63 0.538 839
 841 3 -52.67 40.84 -8.41 0.153 840
 842 3 -52.78 41.04 -8.46 0.123 841
 843 3 -52.89 41.11 -8.49 0.09 842
 844 3 -53.17 40.36 -8.63 0.452 840
 845 3 -53.59 40.4 -8.62 0.449 844
 846 3 -53.72 40.47 -8.54 0.492 845
 847 3 -53.93 40.53 -8.4 0.501 846
 848 3 -54 40.65 -8.31 0.575 847
 849 3 -54.14 40.73 -8.27 0.594 848
 850 3 -54.46 40.72 -8.24 0.47 849
 851 3 -54.56 40.8 -8.14 0.519 850
 852 3 -54.79 40.59 -8.03 0.376 851
 853 3 -54.92 40.57 -7.97 0.492 852
 854 3 -54.95 40.57 -7.87 0.554 853
 855 3 -55.07 40.64 -7.84 0.616 854
 856 3 -55.17 40.75 -7.79 0.659 855
 857 3 -55.25 40.82 -7.72 0.716 856
 858 3 -55.32 41.03 -7.62 0.616 857
 859 3 -55.54 40.91 -7.75 0.569 858
 860 3 -55.71 40.82 -7.79 0.581 859
 861 3 -56 40.53 -7.88 0.533 860
 862 3 -55.75 39.83 -8.11 0.127 861
 863 3 -55.82 39.72 -8.18 0.14 862
 864 3 -55.89 39.61 -8.29 0.098 863
 865 3 -55.93 39.3 -8.14 0.213 864
 866 3 -56.21 40.72 -7.83 0.538 861
 867 3 -56.39 40.75 -7.75 0.516 866
 868 3 -56.57 40.72 -7.75 0.524 867
 869 3 -56.71 40.78 -7.75 0.546 868
 870 3 -56.85 40.76 -7.72 0.537 869
 871 3 -56.97 40.72 -7.7 0.543 870
 872 3 -57.29 41.11 -8.04 0.204 871
 873 3 -57.46 41.05 -8.1 0.24 872
 874 3 -57.53 40.94 -8.13 0.29 873
 875 3 -57.75 41.09 -8.24 0.26 874
 876 3 -57.93 41.11 -8.22 0.288 875
 877 3 -58.03 41.28 -8.3 0.282 876
 878 3 -58.17 41.3 -8.22 0.29 877
 879 3 -58.21 41.44 -8.17 0.365 878
 880 3 -57.99 41.72 -7.96 0.238 879
 881 3 -57.71 41.96 -7.96 0.164 880
 882 3 -57.51 42.15 -8.11 0.104 881
 883 3 -57.37 42.26 -8.18 0.13 882
 884 3 -57.22 42.33 -8.13 0.139 883
 885 3 -57.05 42.4 -8.14 0.115 884
 886 3 -56.9 42.47 -8.21 0.093 885
 887 3 -56.79 42.51 -8.39 0.101 886
 888 3 -56.62 42.4 -8.56 0.047 887
 889 3 -58.15 41.73 -7.76 0.077 880
 890 3 -58.25 41.83 -7.66 0.096 889
 891 3 -58.56 41.29 -8.4 0.243 879
 892 3 -58.71 41.22 -8.49 0.246 891
 893 3 -58.88 41.25 -8.54 0.26 892
 894 3 -58.96 41.16 -8.69 0.315 893
 895 3 -59.08 41 -8.87 0.253 894
 896 3 -59.11 40.9 -9.09 0.222 895
 897 3 -59.08 40.9 -9.22 0.208 896
 898 3 -59.16 40.84 -9.29 0.297 897
 899 3 -59.32 40.8 -9.35 0.338 898
 900 3 -59.39 40.72 -9.46 0.421 899
 901 3 -59.48 40.65 -9.57 0.462 900
 902 3 -59.62 40.57 -9.63 0.508 901
 903 3 -59.69 40.47 -9.74 0.542 902
 904 3 -59.83 40.37 -9.73 0.574 903
 905 3 -59.86 40.3 -9.81 0.652 904
 906 3 -60.29 41.29 -9.18 0.297 905
 907 3 -60.22 41.36 -9.07 0.346 906
 908 3 -60.25 41.47 -9.03 0.422 907
 909 3 -59.79 41.29 -8.99 0.078 908
 910 3 -59.82 41.12 -9.03 0.000125 909
 911 3 -60.43 41.61 -8.96 0.226 908
 912 3 -60.64 41.83 -8.86 0.226 911
 913 3 -60.72 42 -8.72 0.229 912
 914 3 -60.78 42.16 -8.55 0.224 913
 915 3 -60.86 42.33 -8.37 0.194 914
 916 3 -60.87 42.43 -8.23 0.19 915
 917 3 -60.93 42.54 -8.26 0.263 916
 918 3 -60.79 42.34 -7.96 0.108 917
 919 3 -60.79 42.11 -7.96 0.112 918
 920 3 -60.89 41.98 -7.99 0.128 919
 921 3 -60.96 41.9 -8.06 0.045 920
 922 3 -61.08 42.72 -8.39 0.314 917
 923 3 -61.23 42.78 -8.42 0.369 922
 924 3 -61.33 42.83 -8.43 0.404 923
 925 3 -61.41 43.05 -8.23 0.355 924
 926 3 -61.39 43.3 -8.01 0.307 925
 927 3 -61.43 43.44 -7.95 0.345 926
 928 3 -61.73 43.4 -7.98 0.41 927
 929 3 -61.21 43.79 -7.7 0.113 928
 930 3 -61.12 43.79 -7.61 0.134 929
 931 3 -61.04 43.76 -7.47 0.11 930
 932 3 -60.98 43.73 -7.33 0.099 931
 933 3 -60.91 43.9 -7.29 0.131 932
 934 3 -60.83 44.08 -7.16 0.129 933
 935 3 -60.71 44.12 -7.07 0.105 934
 936 3 -62.03 43.29 -8.03 0.448 928
 937 3 -62.18 43.22 -8.04 0.534 936
 938 3 -62.29 43.25 -8.06 0.62 937
 939 3 -61.72 42.54 -8.6 0.066 938
 940 3 -61.68 42.43 -8.68 0.134 939
 941 3 -61.61 42.33 -8.74 0.146 940
 942 3 -61.65 42.19 -8.89 0.101 941
 943 3 -61.65 42.11 -9.09 0.133 942
 944 3 -61.62 41.86 -9.2 0.115 943
 945 3 -61.54 41.75 -9.27 0.063 944
 946 3 -61.69 41.57 -9.4 0.099 945
 947 3 -61.86 41.51 -9.53 0.097 946
 948 3 -61.9 41.43 -9.59 0.09 947
 949 3 -61.97 41.29 -9.72 0.113 948
 950 3 -61.94 41.11 -9.87 0.131 949
 951 3 -61.86 40.96 -9.94 0.1 950
 952 3 -62.51 43.33 -7.96 0.524 938
 953 3 -62.69 43.47 -7.76 0.433 952
 954 3 -62.86 43.46 -7.83 0.414 953
 955 3 -62.89 43.65 -8.46 0.145 954
 956 3 -62.97 43.71 -8.51 0.213 955
 957 3 -63.07 43.72 -8.55 0.316 956
 958 3 -63.3 43.47 -8.8 0.13 957
 959 3 -63.46 43.54 -8.86 0.153 958
 960 3 -63.66 43.46 -9.04 0.151 959
 961 3 -63.76 43.47 -9.21 0.132 960
 962 3 -63.78 43.37 -9.37 0.121 961
 963 3 -63.86 43.4 -9.53 0.168 962
 964 3 -63.93 43.47 -9.72 0.185 963
 965 3 -63.91 43.4 -9.92 0.154 964
 966 3 -63.91 43.4 -10.09 0.163 965
 967 3 -63.97 43.39 -10.22 0.182 966
 968 3 -64.1 43.54 -10.31 0.21 967
 969 3 -64.16 43.89 -10.24 0.11 968
 970 3 -64.1 44.01 -10.24 0.131 969
 971 3 -64.01 44.12 -10.27 0.116 970
 972 3 -63.9 44.25 -10.44 0.111 971
 973 3 -63.87 44.36 -10.59 0.09 972
 974 3 -63.9 44.51 -10.53 0.098 973
 975 3 -63.85 44.62 -10.45 0.127 974
 976 3 -63.8 44.73 -10.31 0.000125 975
 977 3 -64.1 43.43 -10.46 0.194 968
 978 3 -64.16 43.36 -10.62 0.169 977
 979 3 -64.18 43.4 -10.79 0.166 978
 980 3 -64.19 43.33 -10.94 0.168 979
 981 3 -64.26 43.26 -11.07 0.182 980
 982 3 -64.36 43.18 -11.2 0.201 981
 983 3 -64.46 43.08 -11.27 0.225 982
 984 3 -64.52 43.01 -11.4 0.233 983
 985 3 -64.58 42.9 -11.51 0.235 984
 986 3 -64.58 42.8 -11.68 0.267 985
 987 3 -64.99 42.97 -11.87 0.102 986
 988 3 -65.21 42.97 -11.72 0.179 987
 989 3 -65.19 43.22 -11.6 0.133 988
 990 3 -65.27 43.34 -11.61 0.139 989
 991 3 -65.3 43.58 -11.64 0.088 990
 992 3 -65.4 43.73 -11.57 0.116 991
 993 3 -65.41 43.9 -11.46 0.178 992
 994 3 -65.26 44.14 -11.42 0.081 993
 995 3 -65.27 44.37 -11.44 0.154 994
 996 3 -65.3 44.51 -11.44 0.182 995
 997 3 -65.38 44.68 -11.59 0.073 996
 998 3 -65.46 44.78 -11.56 0.124 997
 999 3 -65.57 44.8 -11.27 0.000125 998
 1000 3 -65.32 42.79 -11.68 0.114 988
 1001 3 -65.46 42.62 -11.69 0.101 1000
 1002 3 -65.54 42.47 -11.8 0.105 1001
 1003 3 -65.6 42.32 -11.95 0.102 1002
 1004 3 -65.6 42.18 -11.97 0.113 1003
 1005 3 -65.57 42.03 -12.05 0.000125 1004
 1006 3 -64.57 42.76 -11.79 0.183 986
 1007 3 -64.55 42.58 -12.04 0.129 1006
 1008 3 -64.55 42.5 -12.17 0.143 1007
 1009 3 -64.55 42.4 -12.3 0.142 1008
 1010 3 -64.55 42.34 -12.42 0.166 1009
 1011 3 -64.52 42.28 -12.56 0.144 1010
 1012 3 -64.55 42.19 -12.67 0.179 1011
 1013 3 -64.61 42.18 -12.81 0.22 1012
 1014 3 -64.74 42.09 -12.93 0.274 1013
 1015 3 -64.77 42.01 -13.06 0.318 1014
 1016 3 -64.82 41.96 -13.17 0.366 1015
 1017 3 -64.32 42.23 -13.13 0.154 1016
 1018 3 -64.21 42.32 -13.07 0.183 1017
 1019 3 -64.05 42.36 -12.9 0.139 1018
 1020 3 -63.93 42.26 -12.94 0.139 1019
 1021 3 -63.86 42.21 -13.01 0.141 1020
 1022 3 -64.96 41.96 -13.38 0.327 1016
 1023 3 -64.99 41.97 -13.51 0.378 1022
 1024 3 -64.94 41.94 -13.67 0.421 1023
 1025 3 -64.41 41.91 -13.72 0.145 1024
 1026 3 -64.3 41.84 -13.78 0.198 1025
 1027 3 -64.18 41.98 -13.54 0.091 1026
 1028 3 -64.08 41.96 -13.44 0.133 1027
 1029 3 -64.05 42.03 -13.34 0.05 1028
 1030 3 -64.36 41.65 -13.9 0.17 1026
 1031 3 -64.3 41.54 -14.05 0.162 1030
 1032 3 -64.32 41.54 -14.24 0.059 1031
 1033 3 -65.1 42.04 -13.71 0.374 1024
 1034 3 -64.69 41.29 -13.69 0.115 1033
 1035 3 -64.63 41.15 -13.68 0.094 1034
 1036 3 -64.61 41.01 -13.62 0.135 1035
 1037 3 -64.66 40.91 -13.64 0.147 1036
 1038 3 -64.63 40.78 -13.71 0.104 1037
 1039 3 -64.6 40.61 -13.71 0.118 1038
 1040 3 -64.55 40.47 -13.79 0.101 1039
 1041 3 -64.57 40.36 -13.96 0.125 1040
 1042 3 -64.57 40.22 -14.18 0.133 1041
 1043 3 -64.65 40.09 -14.29 0.08 1042
 1044 3 -64.74 40.08 -14.37 0.000125 1043
 1045 3 -65.18 42.1 -13.78 0.386 1033
 1046 3 -65.52 42.75 -13.62 0.131 1045
 1047 3 -65.6 42.82 -13.73 0.155 1046
 1048 3 -65.66 42.82 -13.97 0.096 1047
 1049 3 -65.71 42.88 -14.04 0.086 1048
 1050 3 -65.83 42.89 -14.15 0.114 1049
 1051 3 -65.93 43.03 -14.21 0.083 1050
 1052 3 -66.02 43.18 -14.29 0.073 1051
 1053 3 -66.15 43.28 -14.36 0.084 1052
 1054 3 -66.22 43.35 -14.47 0.141 1053
 1055 3 -66.21 43.39 -14.61 0.11 1054
 1056 3 -66.1 43.5 -14.69 0.074 1055
 1057 3 -66.07 43.64 -14.7 0.112 1056
 1058 3 -66.1 43.83 -14.8 0.13 1057
 1059 3 -66.02 43.86 -14.97 0.096 1058
 1060 3 -66.02 44 -15.01 0.122 1059
 1061 3 -66.05 44.1 -14.99 0.075 1060
 1062 3 -65.24 42.07 -13.87 0.409 1045
 1063 3 -65.68 42.06 -13.96 0.09 1062
 1064 3 -65.8 42.11 -13.97 0.076 1063
 1065 3 -65.3 41.6 -14.17 0.325 1062
 1066 3 -65.57 41.63 -14.23 0.242 1065
 1067 3 -65.65 41.68 -14.37 0.197 1066
 1068 3 -65.77 41.78 -14.48 0.143 1067
 1069 3 -65.96 41.82 -14.62 0.129 1068
 1070 3 -66.02 41.86 -14.76 0.149 1069
 1071 3 -66.04 41.81 -14.87 0.14 1070
 1072 3 -66.05 41.71 -15.01 0.144 1071
 1073 3 -66.08 41.65 -15.1 0.192 1072
 1074 3 -66.05 41.58 -15.21 0.231 1073
 1075 3 -66.35 41.78 -15.48 0.148 1074
 1076 3 -66.52 41.85 -15.6 0.176 1075
 1077 3 -66.65 41.89 -15.65 0.196 1076
 1078 3 -66.82 41.97 -15.64 0.203 1077
 1079 3 -66.96 42.07 -15.68 0.18 1078
 1080 3 -67.08 42.18 -15.71 0.203 1079
 1081 3 -67.22 42.28 -15.71 0.23 1080
 1082 3 -67.35 42.28 -15.76 0.315 1081
 1083 3 -67.38 42.64 -15.62 0.146 1082
 1084 3 -67.51 42.75 -15.67 0.15 1083
 1085 3 -67.61 42.79 -15.74 0.138 1084
 1086 3 -67.72 42.88 -15.84 0.178 1085
 1087 3 -67.86 42.88 -15.93 0.174 1086
 1088 3 -67.99 42.97 -15.96 0.149 1087
 1089 3 -68.13 43.1 -16.02 0.144 1088
 1090 3 -68.24 43.1 -16.11 0.149 1089
 1091 3 -68.32 43.1 -16.21 0.164 1090
 1092 3 -68.38 42.97 -16.39 0.213 1091
 1093 3 -68.38 42.92 -16.62 0.222 1092
 1094 3 -68.41 42.95 -16.78 0.271 1093
 1095 3 -68.51 42.88 -16.96 0.313 1094
 1096 3 -68.61 42.99 -17.09 0.343 1095
 1097 3 -68.72 43 -17.23 0.364 1096
 1098 3 -68.82 42.99 -17.32 0.398 1097
 1099 3 -68.99 43.03 -17.34 0.446 1098
 1100 3 -69.16 43.27 -17.32 0.448 1099
 1101 3 -69.3 43.32 -17.37 0.495 1100
 1102 3 -69.46 43.21 -17.5 0.392 1101
 1103 3 -69.6 43.43 -17.5 0.359 1102
 1104 3 -69.68 43.57 -17.56 0.369 1103
 1105 3 -70.02 43.77 -17.13 0.139 1104
 1106 3 -70.13 43.89 -17.01 0.121 1105
 1107 3 -70.26 43.96 -16.99 0.12 1106
 1108 3 -70.46 44.04 -16.96 0.15 1107
 1109 3 -70.6 44.1 -16.97 0.201 1108
 1110 3 -70.83 44.14 -17.29 0.082 1109
 1111 3 -70.86 44.04 -17.38 0.085 1110
 1112 3 -70.97 44 -17.46 0.105 1111
 1113 3 -71.07 43.85 -17.47 0.077 1112
 1114 3 -71.1 43.88 -17.6 0.106 1113
 1115 3 -71.13 43.85 -17.74 0.138 1114
 1116 3 -71.02 43.79 -17.85 0.117 1115
 1117 3 -70.88 43.79 -17.94 0.000125 1116
 1118 3 -70.74 44.03 -16.79 0.151 1109
 1119 3 -70.9 43.99 -16.6 0.162 1118
 1120 3 -70.99 43.96 -16.54 0.159 1119
 1121 3 -71.1 43.82 -16.47 0.126 1120
 1122 3 -71.11 43.72 -16.33 0.158 1121
 1123 3 -71.26 43.71 -16.15 0.143 1122
 1124 3 -71.35 43.64 -15.97 0.151 1123
 1125 3 -71.55 43.58 -15.87 0.147 1124
 1126 3 -71.74 43.53 -15.81 0.121 1125
 1127 3 -71.94 43.5 -15.78 0.088 1126
 1128 3 -72.07 43.46 -15.68 0.082 1127
 1129 3 -72.21 43.42 -15.68 0.069 1128
 1130 3 -72.36 43.32 -15.64 0.094 1129
 1131 3 -72.55 43.29 -15.67 0.114 1130
 1132 3 -72.69 43.32 -15.65 0.164 1131
 1133 3 -72.82 43.32 -15.63 0.168 1132
 1134 3 -72.97 43.36 -15.55 0.14 1133
 1135 3 -73.19 43.28 -15.52 0.131 1134
 1136 3 -73.32 43.27 -15.46 0.164 1135
 1137 3 -73.47 43.4 -15.68 0.098 1136
 1138 3 -73.6 43.43 -15.71 0.147 1137
 1139 3 -73.76 43.42 -15.71 0.145 1138
 1140 3 -73.99 43.47 -15.59 0.151 1139
 1141 3 -74.1 43.68 -15.53 0.117 1140
 1142 3 -74.16 43.96 -15.6 0.111 1141
 1143 3 -74.26 44.07 -15.56 0.061 1142
 1144 3 -74.38 44.17 -15.53 0.127 1143
 1145 3 -74.46 44.29 -15.53 0.128 1144
 1146 3 -74.66 44.27 -15.52 0.094 1145
 1147 3 -74.85 44.36 -15.54 0.092 1146
 1148 3 -75.01 44.35 -15.46 0.106 1147
 1149 3 -75.11 44.32 -15.36 0.13 1148
 1150 3 -75.24 44.32 -15.39 0.159 1149
 1151 3 -74.36 44.56 -15.49 0.092 1145
 1152 3 -74.35 44.7 -15.54 0.099 1151
 1153 3 -74.47 44.78 -15.54 0.105 1152
 1154 3 -74.52 44.92 -15.53 0.11 1153
 1155 3 -74.63 45 -15.6 0.096 1154
 1156 3 -74.71 45.08 -15.55 0.074 1155
 1157 3 -74.8 45.21 -15.56 0.105 1156
 1158 3 -74.88 45.35 -15.62 0.124 1157
 1159 3 -74.85 45.35 -15.74 0.05 1158
 1160 3 -74.91 45.35 -15.86 0.052 1159
 1161 3 -75.13 45.39 -15.84 0.11 1160
 1162 3 -75.24 45.46 -15.8 0.179 1161
 1163 3 -75.27 45.21 -15.88 0.167 1162
 1164 3 -75.27 45.25 -16.17 0.075 1163
 1165 3 -75.43 45.25 -16.24 0.066 1164
 1166 3 -75.05 45.5 -15.54 0.093 1158
 1167 3 -75.13 45.68 -15.46 0.074 1166
 1168 3 -75.19 45.83 -15.43 0.09 1167
 1169 3 -75.22 45.96 -15.36 0.128 1168
 1170 3 -75.38 46.14 -15.27 0.084 1169
 1171 3 -75.49 46.29 -15.21 0.104 1170
 1172 3 -75.51 46.4 -15.17 0.136 1171
 1173 3 -75.55 46.6 -15.23 0.138 1172
 1174 3 -75.55 46.82 -15.28 0.134 1173
 1175 3 -75.52 46.97 -15.3 0.095 1174
 1176 3 -74.32 44.61 -15.69 0.132 1152
 1177 3 -74.19 44.61 -15.79 0.18 1176
 1178 3 -74.02 44.83 -15.79 0.087 1177
 1179 3 -73.94 45 -15.72 0.109 1178
 1180 3 -73.83 45.06 -15.62 0.092 1179
 1181 3 -73.3 43.33 -15.27 0.158 1136
 1182 3 -73.27 43.5 -15.12 0.135 1181
 1183 3 -73.21 43.6 -15.04 0.106 1182
 1184 3 -73.26 43.71 -14.95 0.1 1183
 1185 3 -73.29 43.82 -14.89 0.038 1184
 1186 3 -73.38 43.99 -14.77 0.078 1185
 1187 3 -70.94 43.75 -16.31 0.109 1122
 1188 3 -70.94 43.93 -16.22 0.088 1187
 1189 3 -70.94 44.07 -16.22 0.101 1188
 1190 3 -69.71 43.53 -17.74 0.337 1104
 1191 3 -69.8 43.28 -18.02 0.185 1190
 1192 3 -69.94 43.07 -18.03 0.117 1191
 1193 3 -70.04 42.97 -18.14 0.146 1192
 1194 3 -70.11 42.89 -18.25 0.142 1193
 1195 3 -70.21 42.89 -18.39 0.136 1194
 1196 3 -70.33 42.78 -18.43 0.091 1195
 1197 3 -70.3 42.68 -18.55 0.119 1196
 1198 3 -70.19 42.5 -18.7 0.097 1197
 1199 3 -70.13 42.39 -18.82 0.131 1198
 1200 3 -70.1 42.28 -18.91 0.162 1199
 1201 3 -70.04 42.22 -19.02 0.192 1200
 1202 3 -70.02 42.15 -19.12 0.221 1201
 1203 3 -70.16 42.07 -19.21 0.222 1202
 1204 3 -70.01 41.89 -19.3 0.158 1203
 1205 3 -69.94 41.75 -19.34 0.131 1204
 1206 3 -69.82 43.53 -18.15 0.128 1191
 1207 3 -69.88 43.68 -18.22 0.142 1206
 1208 3 -69.94 43.86 -18.35 0.119 1207
 1209 3 -69.85 43.96 -18.51 0.068 1208
 1210 3 -69.82 44.07 -18.58 0.107 1209
 1211 3 -69.88 44.2 -18.63 0.085 1210
 1212 3 -70.05 44.24 -18.63 0.077 1211
 1213 3 -70.16 44.25 -18.63 0.094 1212
 1214 3 -69.71 43.67 -17.74 0.199 1190
 1215 3 -69.76 44.06 -17.83 0.159 1214
 1216 3 -70.07 43.31 -17.74 0.087 1214
 1217 3 -70.18 43.14 -17.79 0.133 1216
 1218 3 -70.27 43.04 -17.84 0.108 1217
 1219 3 -69.22 44.07 -17.17 0.173 1101
 1220 3 -69.27 44.21 -17.08 0.134 1219
 1221 3 -69.3 44.24 -16.9 0.138 1220
 1222 3 -69.29 44.46 -16.96 0.132 1221
 1223 3 -69.24 44.56 -16.9 0.119 1222
 1224 3 -69.1 44.68 -16.78 0.13 1223
 1225 3 -69.02 44.82 -16.71 0.106 1224
 1226 3 -69.01 44.97 -16.62 0.114 1225
 1227 3 -68.99 45.14 -16.63 0.085 1226
 1228 3 -69.05 45.27 -16.56 0.154 1227
 1229 3 -69.15 45.61 -16.76 0.11 1228
 1230 3 -69.24 45.71 -16.58 0.094 1229
 1231 3 -69.38 45.9 -16.47 0.079 1230
 1232 3 -69.47 46.06 -16.47 0.14 1231
 1233 3 -69.49 46.27 -16.51 0.124 1232
 1234 3 -69.52 46.43 -16.56 0.088 1233
 1235 3 -69.15 45.29 -16.33 0.165 1228
 1236 3 -69.13 45.14 -16.15 0.13 1235
 1237 3 -69.16 45 -16.06 0.13 1236
 1238 3 -69.21 44.79 -15.99 0.109 1237
 1239 3 -69.26 44.67 -15.99 0.095 1238
 1240 3 -69.3 44.54 -15.99 0.131 1239
 1241 3 -69.35 44.43 -16.03 0.125 1240
 1242 3 -69.52 44.32 -16.1 0.156 1241
 1243 3 -69.71 44.32 -16.13 0.102 1242
 1244 3 -69.9 44.35 -16.13 0.092 1243
 1245 3 -70.04 44.36 -16.22 0.08 1244
 1246 3 -70.19 44.43 -16.17 0.109 1245
 1247 3 -70.32 44.43 -16.24 0.089 1246
 1248 3 -67.38 41.95 -16.01 0.125 1082
 1249 3 -67.46 41.85 -16.13 0.098 1248
 1250 3 -66.07 41.15 -14.94 0.185 1074
 1251 3 -66.19 41.21 -14.96 0.299 1250
 1252 3 -65.74 40.89 -14.89 0.09 1251
 1253 3 -65.68 40.82 -14.96 0.061 1252
 1254 3 -65.52 40.81 -15.07 0.099 1253
 1255 3 -65.44 40.89 -14.94 0.074 1254
 1256 3 -64.99 41.22 -14.36 0.135 1065
 1257 3 -65.01 41.03 -14.52 0.146 1256
 1258 3 -64.91 40.97 -14.59 0.177 1257
 1259 3 -64.58 40.97 -14.46 0.137 1258
 1260 3 -64.46 40.94 -14.38 0.113 1259
 1261 3 -64.38 41 -14.29 0.133 1260
 1262 3 -64.27 41.04 -14.29 0.132 1261
 1263 3 -64.07 40.84 -14.4 0.158 1262
 1264 3 -63.93 40.47 -14.49 0.133 1263
 1265 3 -63.93 40.29 -14.47 0.122 1264
 1266 3 -63.9 40.09 -14.46 0.09 1265
 1267 3 -63.76 39.93 -14.46 0.081 1266
 1268 3 -63.82 39.83 -14.44 0.127 1267
 1269 3 -63.91 39.78 -14.46 0.172 1268
 1270 3 -64.02 39.69 -14.46 0.148 1269
 1271 3 -64.07 39.55 -14.52 0.13 1270
 1272 3 -64.1 39.43 -14.4 0.166 1271
 1273 3 -64.21 39.36 -14.28 0.248 1272
 1274 3 -64.1 39.16 -14.54 0.117 1273
 1275 3 -64.1 39.05 -14.63 0.115 1274
 1276 3 -64.07 38.86 -14.64 0.108 1275
 1277 3 -64.1 38.78 -14.73 0.135 1276
 1278 3 -64.24 38.69 -14.87 0.185 1277
 1279 3 -64.4 38.72 -14.96 0.243 1278
 1280 3 -64.49 38.68 -15.01 0.332 1279
 1281 3 -64.77 39.01 -14.79 0.113 1280
 1282 3 -64.82 39.11 -14.76 0.162 1281
 1283 3 -64.9 39.22 -14.54 0.105 1282
 1284 3 -64.9 39.34 -14.48 0.147 1283
 1285 3 -65.07 39.39 -14.37 0.148 1284
 1286 3 -65.3 39.39 -14.26 0.149 1285
 1287 3 -65.43 39.46 -14.05 0.161 1286
 1288 3 -65.54 39.43 -13.85 0.115 1287
 1289 3 -65.68 39.33 -13.79 0.102 1288
 1290 3 -65.82 39.21 -13.82 0.122 1289
 1291 3 -65.96 39.14 -13.81 0.126 1290
 1292 3 -66.07 39.13 -13.93 0.062 1291
 1293 3 -66.19 39.2 -13.87 0.07 1292
 1294 3 -66.3 39.21 -13.79 0.052 1293
 1295 3 -66.36 39.07 -13.76 0.074 1294
 1296 3 -66.49 39.1 -13.64 0.066 1295
 1297 3 -66.66 39.14 -13.63 0.107 1296
 1298 3 -66.82 39.07 -13.67 0.123 1297
 1299 3 -66.99 38.99 -13.82 0.127 1298
 1300 3 -67.02 38.93 -13.93 0.099 1299
 1301 3 -67.05 38.85 -14.04 0.077 1300
 1302 3 -64.69 39.34 -14.34 0.128 1284
 1303 3 -64.46 38.25 -15.18 0.113 1280
 1304 3 -64.55 38.08 -15.22 0.108 1303
 1305 3 -64.63 38.01 -15.31 0.176 1304
 1306 3 -64.85 38.33 -15.29 0.129 1305
 1307 3 -64.94 38.43 -15.29 0.105 1306
 1308 3 -65.08 38.53 -15.28 0.054 1307
 1309 3 -65.24 38.58 -15.18 0.131 1308
 1310 3 -65.36 38.56 -15.14 0.125 1309
 1311 3 -65.49 38.6 -15.06 0.000125 1310
 1312 3 -64.63 37.61 -15.48 0.151 1305
 1313 3 -64.69 37.48 -15.54 0.13 1312
 1314 3 -64.82 37.4 -15.61 0.185 1313
 1315 3 -65.05 37.31 -15.65 0.106 1314
 1316 3 -65.13 37.18 -15.78 0.085 1315
 1317 3 -65.21 37.03 -15.89 0.11 1316
 1318 3 -65.3 36.89 -15.94 0.11 1317
 1319 3 -65.35 36.72 -16.01 0.119 1318
 1320 3 -65.36 36.52 -16.1 0.089 1319
 1321 3 -65.35 36.39 -16.08 0.09 1320
 1322 3 -65.4 36.25 -16.1 0.108 1321
 1323 3 -65.52 36.17 -16.06 0.104 1322
 1324 3 -65.57 36.06 -16.06 0.107 1323
 1325 3 -65.74 35.92 -16.13 0.153 1324
 1326 3 -65.9 35.7 -16.17 0.172 1325
 1327 3 -66.01 35.53 -16.19 0.169 1326
 1328 3 -66.08 35.33 -16.28 0.111 1327
 1329 3 -66.19 35.43 -16.12 0.042 1328
 1330 3 -66.3 35.49 -16.16 0.052 1329
 1331 3 -66.38 35.45 -16.23 0.133 1330
 1332 3 -66.4 35.21 -16.32 0.106 1331
 1333 3 -64.46 39.29 -14.04 0.129 1273
 1334 3 -64.58 39.18 -13.99 0.121 1333
 1335 3 -64.71 39.11 -14.03 0.063 1334
 1336 3 -64.57 42.36 -11.46 0.09 1006
 1337 3 -64.58 42.21 -11.53 0.082 1336
 1338 3 -64.69 42.11 -11.54 0.112 1337
 1339 3 -64.71 41.96 -11.54 0.088 1338
 1340 3 -64.69 41.84 -11.62 0.112 1339
 1341 3 -64.63 41.69 -11.71 0.125 1340
 1342 3 -64.6 41.61 -11.8 0.148 1341
 1343 3 -64.49 41.44 -11.79 0.109 1342
 1344 3 -64.46 41.29 -11.81 0.083 1343
 1345 3 -64.44 41.15 -11.88 0.116 1344
 1346 3 -64.47 40.97 -11.95 0.14 1345
 1347 3 -64.49 40.86 -12.07 0.115 1346
 1348 3 -64.6 40.76 -12.22 0.081 1347
 1349 3 -64.57 40.65 -12.39 0.108 1348
 1350 3 -64.58 40.57 -12.47 0.09 1349
 1351 3 -64.55 40.4 -12.56 0.098 1350
 1352 3 -64.55 40.25 -12.64 0.089 1351
 1353 3 -64.54 40.14 -12.71 0.08 1352
 1354 3 -64.57 40.01 -12.79 0.106 1353
 1355 3 -64.55 39.89 -12.97 0.086 1354
 1356 3 -64.55 39.72 -13.03 0.123 1355
 1357 3 -64.55 39.58 -13.06 0.167 1356
 1358 3 -64.3 39.61 -13.11 0.165 1357
 1359 3 -64.05 39.75 -13.06 0.133 1358
 1360 3 -63.87 39.84 -13.07 0.126 1359
 1361 3 -63.72 39.97 -13.07 0.126 1360
 1362 3 -63.71 40.12 -12.99 0.000125 1361
 1363 3 -64.66 39.37 -12.96 0.089 1357
 1364 3 -64.57 39.29 -12.87 0.1 1363
 1365 3 -64.43 39.3 -12.79 0.118 1364
 1366 3 -64.38 39.34 -12.64 0.108 1365
 1367 3 -64.35 39.39 -12.49 0.084 1366
 1368 3 -64.32 39.43 -12.37 0.053 1367
 1369 3 -64.32 39.4 -12.24 0.13 1368
 1370 3 -64.38 39.58 -11.96 0.116 1369
 1371 3 -64.3 39.64 -11.82 0.139 1370
 1372 3 -64.19 39.65 -11.7 0.103 1371
 1373 3 -64.19 39.61 -11.56 0.105 1372
 1374 3 -64.05 39.61 -11.52 0.103 1373
 1375 3 -63.97 39.65 -11.42 0.115 1374
 1376 3 -63.9 39.44 -11.36 0.099 1375
 1377 3 -63.78 39.46 -11.27 0.113 1376
 1378 3 -63.62 39.51 -11.15 0.127 1377
 1379 3 -63.51 39.44 -11.1 0.152 1378
 1380 3 -63.48 39.5 -10.85 0.048 1379
 1381 3 -63.51 39.59 -10.73 0.099 1380
 1382 3 -63.57 39.68 -10.64 0.101 1381
 1383 3 -63.54 39.83 -10.62 0.083 1382
 1384 3 -63.47 39.94 -10.65 0.051 1383
 1385 3 -63.96 39.86 -11.3 0.1 1375
 1386 3 -63.97 39.83 -11.12 0.102 1385
 1387 3 -63.93 39.87 -10.94 0.133 1386
 1388 3 -63.85 39.9 -10.87 0.119 1387
 1389 3 -63.79 39.94 -10.69 0.089 1388
 1390 3 -63.86 40.11 -10.62 0.072 1389
 1391 3 -63.79 40.11 -10.54 0.064 1390
 1392 3 -64.15 39.14 -12.29 0.113 1369
 1393 3 -63.97 39.04 -12.28 0.094 1392
 1394 3 -64.77 42.11 -11.69 0.077 1338
 1395 3 -64.77 42 -11.79 0.051 1394
 1396 3 -62.98 43.5 -7.8 0.392 954
 1397 3 -63.11 43.51 -7.71 0.403 1396
 1398 3 -63.33 43.54 -7.71 0.352 1397
 1399 3 -63.48 43.51 -7.61 0.35 1398
 1400 3 -63.58 43.4 -7.49 0.34 1399
 1401 3 -63.68 43.53 -7.42 0.344 1400
 1402 3 -63.82 43.75 -7.44 0.297 1401
 1403 3 -63.98 43.84 -7.41 0.257 1402
 1404 3 -64.19 43.94 -7.33 0.233 1403
 1405 3 -64.32 44.11 -7.21 0.194 1404
 1406 3 -64.35 44.33 -7.08 0.147 1405
 1407 3 -64.46 44.4 -7 0.128 1406
 1408 3 -64.72 44.39 -7.17 0.18 1407
 1409 3 -64.51 44.65 -6.82 0.107 1408
 1410 3 -64.52 44.76 -6.75 0.157 1409
 1411 3 -64.55 44.89 -6.65 0.166 1410
 1412 3 -64.66 45.01 -6.59 0.184 1411
 1413 3 -64.77 45.09 -6.62 0.176 1412
 1414 3 -64.85 45.23 -6.57 0.184 1413
 1415 3 -65.01 45.37 -6.47 0.223 1414
 1416 3 -65.15 45.5 -6.46 0.244 1415
 1417 3 -65.27 45.37 -6.79 0.086 1416
 1418 3 -65.46 45.36 -6.79 0.121 1417
 1419 3 -65.21 45.76 -6.29 0.176 1416
 1420 3 -65.3 45.94 -6.29 0.175 1419
 1421 3 -65.35 46.08 -6.25 0.233 1420
 1422 3 -65.11 46.11 -6.05 0.128 1421
 1423 3 -64.99 46.19 -5.99 0.104 1422
 1424 3 -65.52 46.18 -6.37 0.22 1421
 1425 3 -65.71 46.23 -6.54 0.196 1424
 1426 3 -65.9 46.26 -6.64 0.217 1425
 1427 3 -66.07 46.29 -6.7 0.279 1426
 1428 3 -66.19 46.4 -6.76 0.321 1427
 1429 3 -66.3 46.48 -6.79 0.363 1428
 1430 3 -65.93 46.86 -6.41 0.165 1429
 1431 3 -66.01 46.97 -6.2 0.145 1430
 1432 3 -65.97 46.98 -5.93 0.118 1431
 1433 3 -65.99 47.16 -5.85 0.065 1432
 1434 3 -66.04 47.29 -5.8 0.101 1433
 1435 3 -66.16 47.36 -5.8 0.107 1434
 1436 3 -66.27 47.47 -5.83 0.124 1435
 1437 3 -66.41 47.69 -5.79 0.1 1436
 1438 3 -66.38 47.87 -5.75 0.074 1437
 1439 3 -66.38 48.01 -5.73 0.097 1438
 1440 3 -66.49 48.11 -5.77 0.138 1439
 1441 3 -66.35 48.43 -5.58 0.13 1440
 1442 3 -66.35 48.57 -5.48 0.111 1441
 1443 3 -66.32 48.76 -5.34 0.133 1442
 1444 3 -66.27 48.9 -5.18 0.134 1443
 1445 3 -66.16 49.04 -4.97 0.134 1444
 1446 3 -66.13 49.05 -4.83 0.123 1445
 1447 3 -66.19 48.97 -4.63 0.07 1446
 1448 3 -66.18 49.07 -4.55 0.09 1447
 1449 3 -65.99 46.83 -5.84 0.124 1432
 1450 3 -65.93 46.69 -5.8 0.189 1449
 1451 3 -65.86 46.58 -5.7 0.174 1450
 1452 3 -65.79 46.39 -5.55 0.105 1451
 1453 3 -65.57 46.51 -5.59 0.101 1452
 1454 3 -65.46 46.66 -5.72 0.139 1453
 1455 3 -65.41 46.65 -5.85 0.092 1454
 1456 3 -66.57 46.34 -6.92 0.316 1429
 1457 3 -66.86 46.03 -7.17 0.161 1456
 1458 3 -67.02 46.04 -7.29 0.141 1457
 1459 3 -67.16 46.03 -7.38 0.132 1458
 1460 3 -67.3 45.93 -7.47 0.152 1459
 1461 3 -67.43 45.9 -7.59 0.157 1460
 1462 3 -67.6 45.93 -7.59 0.153 1461
 1463 3 -67.74 45.89 -7.67 0.155 1462
 1464 3 -67.94 45.89 -7.76 0.166 1463
 1465 3 -68.07 45.83 -7.91 0.156 1464
 1466 3 -68.24 45.85 -7.97 0.189 1465
 1467 3 -68.41 45.86 -8.06 0.19 1466
 1468 3 -68.57 45.89 -8.17 0.188 1467
 1469 3 -68.74 45.99 -8.28 0.161 1468
 1470 3 -68.88 46.1 -8.3 0.221 1469
 1471 3 -68.72 46.46 -8.31 0.096 1470
 1472 3 -68.71 46.67 -8.28 0.082 1471
 1473 3 -68.68 46.82 -8.24 0.082 1472
 1474 3 -69.11 45.95 -8.34 0.132 1470
 1475 3 -69.24 45.96 -8.24 0.155 1474
 1476 3 -69.36 46.06 -8.12 0.14 1475
 1477 3 -69.51 46.11 -7.99 0.156 1476
 1478 3 -69.6 46.2 -7.91 0.159 1477
 1479 3 -69.63 46.36 -7.71 0.162 1478
 1480 3 -69.71 46.42 -7.5 0.146 1479
 1481 3 -69.71 46.47 -7.34 0.17 1480
 1482 3 -69.76 46.56 -7.22 0.189 1481
 1483 3 -69.82 46.63 -7.13 0.192 1482
 1484 3 -69.69 46.92 -7.09 0.112 1483
 1485 3 -69.66 46.99 -6.95 0.122 1484
 1486 3 -69.71 47.03 -6.8 0.123 1485
 1487 3 -69.71 47.1 -6.66 0.108 1486
 1488 3 -69.71 47.17 -6.54 0.13 1487
 1489 3 -69.71 47.18 -6.37 0.208 1488
 1490 3 -69.74 47.28 -6.21 0.283 1489
 1491 3 -69.85 47.39 -6.08 0.36 1490
 1492 3 -69.96 47.45 -6.04 0.445 1491
 1493 3 -70.11 47.46 -5.96 0.514 1492
 1494 3 -70.6 47.29 -6.41 0.109 1493
 1495 3 -70.71 47.28 -6.41 0.115 1494
 1496 3 -70.86 47.2 -6.41 0.145 1495
 1497 3 -70.07 47.58 -5.84 0.405 1493
 1498 3 -70.11 47.75 -5.57 0.353 1497
 1499 3 -70.16 47.92 -5.42 0.28 1498
 1500 3 -70.16 48.02 -5.37 0.296 1499
 1501 3 -70.27 48.1 -5.29 0.299 1500
 1502 3 -70.44 48.11 -5.2 0.325 1501
 1503 3 -70.52 48.18 -5.13 0.383 1502
 1504 3 -70.83 48.31 -4.99 0.09 1503
 1505 3 -70.91 48.42 -4.94 0.077 1504
 1506 3 -71.04 48.52 -4.91 0.088 1505
 1507 3 -71.08 48.63 -4.83 0.088 1506
 1508 3 -71.19 48.83 -4.87 0.068 1507
 1509 3 -71.21 48.96 -4.8 0.116 1508
 1510 3 -71.27 49.15 -4.83 0.08 1509
 1511 3 -71.36 49.21 -4.8 0.077 1510
 1512 3 -71.38 49.35 -4.74 0.116 1511
 1513 3 -71.38 49.46 -4.63 0.09 1512
 1514 3 -71.41 49.46 -4.46 0.123 1513
 1515 3 -71.49 49.53 -4.29 0.123 1514
 1516 3 -71.5 49.64 -4.16 0.122 1515
 1517 3 -71.44 49.57 -3.95 0.135 1516
 1518 3 -71.42 49.56 -3.85 0.142 1517
 1519 3 -71.31 49.46 -3.73 0.114 1518
 1520 3 -71.36 49.42 -3.58 0.136 1519
 1521 3 -71.39 49.47 -3.41 0.113 1520
 1522 3 -71.44 49.57 -3.29 0.078 1521
 1523 3 -71.47 49.67 -3.21 0.101 1522
 1524 3 -71.52 49.86 -3.18 0.1 1523
 1525 3 -71.47 50.04 -3.1 0.153 1524
 1526 3 -71.33 50.15 -3.02 0.132 1525
 1527 3 -71.08 50.28 -2.87 0.114 1526
 1528 3 -70.92 50.36 -2.75 0.162 1527
 1529 3 -70.75 50.39 -2.62 0.115 1528
 1530 3 -70.64 50.36 -2.5 0.106 1529
 1531 3 -70.55 50.19 -2.56 0.14 1530
 1532 3 -70.45 49.96 -2.62 0.061 1531
 1533 3 -70.37 49.89 -2.71 0.143 1532
 1534 3 -70.28 49.79 -2.81 0.13 1533
 1535 3 -70.11 49.75 -2.89 0.098 1534
 1536 3 -70.06 49.57 -2.83 0.123 1535
 1537 3 -69.83 49.34 -2.91 0.123 1536
 1538 3 -69.67 49.23 -2.89 0.094 1537
 1539 3 -69.5 49.07 -2.85 0.085 1538
 1540 3 -69.42 48.96 -2.83 0.079 1539
 1541 3 -69.33 48.86 -2.85 0.093 1540
 1542 3 -69.17 48.72 -2.83 0.117 1541
 1543 3 -69.08 48.61 -2.89 0.127 1542
 1544 3 -68.87 48.55 -2.76 0.111 1543
 1545 3 -68.72 48.5 -2.65 0.138 1544
 1546 3 -68.56 48.58 -2.57 0.142 1545
 1547 3 -68.39 48.65 -2.47 0.101 1546
 1548 3 -68.33 48.61 -2.38 0.091 1547
 1549 3 -68.21 48.64 -2.26 0.071 1548
 1550 3 -68.1 48.59 -2.17 0.072 1549
 1551 3 -68.04 48.39 -2.17 0.116 1550
 1552 3 -67.91 48.26 -2.22 0.109 1551
 1553 3 -67.79 48.2 -2.24 0.101 1552
 1554 3 -67.61 48.23 -2.32 0.138 1553
 1555 3 -67.54 48.3 -2.38 0.165 1554
 1556 3 -67.47 48.49 -2.53 0.074 1555
 1557 3 -67.55 48.55 -2.61 0.135 1556
 1558 3 -67.58 48.62 -2.71 0.108 1557
 1559 3 -70.6 47.97 -5 0.275 1503
 1560 3 -70.44 48.42 -5.25 0.263 1559
 1561 3 -70.05 48.63 -5.21 0.061 1560
 1562 3 -69.91 48.71 -5.11 0.111 1561
 1563 3 -69.77 48.89 -5.15 0.145 1562
 1564 3 -69.66 49 -5.15 0.108 1563
 1565 3 -69.58 49.13 -5.15 0.087 1564
 1566 3 -69.44 49.18 -5.17 0.085 1565
 1567 3 -69.3 49.18 -5.26 0.104 1566
 1568 3 -69.24 49.13 -5.41 0.081 1567
 1569 3 -70.72 47.89 -4.88 0.326 1559
 1570 3 -71.01 47.81 -4.66 0.323 1569
 1571 3 -71.15 47.78 -4.62 0.241 1570
 1572 3 -71.38 47.7 -4.65 0.115 1571
 1573 3 -71.52 47.7 -4.54 0.102 1572
 1574 3 -71.47 47.68 -4.42 0.079 1573
 1575 3 -70.3 46.78 -5.82 0.101 1497
 1576 3 -70.4 46.7 -5.87 0.085 1575
 1577 3 -70.41 46.6 -5.96 0.122 1576
 1578 3 -70.41 46.47 -6 0.124 1577
 1579 3 -70.46 46.38 -6.04 0.166 1578
 1580 3 -70.6 46.21 -5.91 0.091 1579
 1581 3 -70.22 46.28 -6.16 0.094 1579
 1582 3 -70.1 46.06 -6.22 0.114 1581
 1583 3 -70.02 45.95 -6.3 0.181 1582
 1584 3 -70.01 45.77 -6.45 0.185 1583
 1585 3 -70.05 45.61 -6.58 0.204 1584
 1586 3 -70.24 45.36 -6.62 0.128 1585
 1587 3 -70.32 45.2 -6.59 0.126 1586
 1588 3 -70.35 45.02 -6.58 0.136 1587
 1589 3 -70.41 44.83 -6.4 0.123 1588
 1590 3 -70.43 44.74 -6.26 0.137 1589
 1591 3 -70.47 44.5 -6.37 0.09 1590
 1592 3 -70.49 44.39 -6.46 0.000125 1591
 1593 3 -70.52 44.85 -6.04 0.101 1590
 1594 3 -70.52 44.89 -5.86 0.082 1593
 1595 3 -70.49 44.88 -5.74 0.101 1594
 1596 3 -70.43 44.72 -5.63 0.122 1595
 1597 3 -70.39 44.57 -5.57 0.000125 1596
 1598 3 -66.57 46.69 -6.89 0.087 1456
 1599 3 -66.66 46.79 -6.92 0.119 1598
 1600 3 -66.61 46.89 -6.91 0.189 1599
 1601 3 -66.8 46.77 -7.09 0.106 1600
 1602 3 -66.91 46.82 -7.1 0.075 1601
 1603 3 -67.02 46.85 -7.09 0.086 1602
 1604 3 -67.13 46.93 -7.02 0.115 1603
 1605 3 -64.94 44.3 -7.32 0.143 1408
 1606 3 -65.04 44.19 -7.26 0.172 1605
 1607 3 -65.13 44.15 -7.21 0.161 1606
 1608 3 -65.24 44.19 -7 0.134 1607
 1609 3 -65.44 44.04 -6.96 0.136 1608
 1610 3 -65.6 44.05 -6.87 0.096 1609
 1611 3 -65.71 44.04 -6.79 0.106 1610
 1612 3 -65.83 43.98 -6.71 0.097 1611
 1613 3 -65.96 43.9 -6.66 0.084 1612
 1614 3 -66.1 43.76 -6.62 0.148 1613
 1615 3 -66.16 43.65 -6.62 0.161 1614
 1616 3 -66.15 43.55 -6.54 0.103 1615
 1617 3 -66.07 43.26 -6.58 0.124 1616
 1618 3 -66.04 43.15 -6.66 0.098 1617
 1619 3 -65.98 43.03 -6.65 0.079 1618
 1620 3 -66.06 42.89 -6.65 0.103 1619
 1621 3 -66.04 42.76 -6.65 0.078 1620
 1622 3 -65.98 42.58 -6.63 0.107 1621
 1623 3 -66.12 42.4 -6.63 0.114 1622
 1624 3 -66.2 42.29 -6.66 0.1 1623
 1625 3 -66.29 42.15 -6.71 0.101 1624
 1626 3 -66.4 41.98 -6.69 0.095 1625
 1627 3 -66.42 41.83 -6.71 0.091 1626
 1628 3 -66.51 41.72 -6.79 0.086 1627
 1629 3 -66.62 41.61 -6.78 0.063 1628
 1630 3 -66.64 41.48 -6.83 0.096 1629
 1631 3 -66.67 41.36 -6.87 0.112 1630
 1632 3 -66.68 41.22 -6.83 0.114 1631
 1633 3 -66.76 41.07 -6.78 0.12 1632
 1634 3 -66.81 40.97 -6.62 0.088 1633
 1635 3 -66.96 40.74 -6.71 0.09 1634
 1636 3 -66.98 40.6 -6.79 0.096 1635
 1637 3 -66.98 40.5 -6.78 0.105 1636
 1638 3 -66.93 40.35 -6.84 0.097 1637
 1639 3 -66.9 40.15 -6.86 0.091 1638
 1640 3 -66.82 40.08 -6.79 0.116 1639
 1641 3 -66.87 39.89 -6.41 0.134 1640
 1642 3 -66.84 39.75 -6.37 0.137 1641
 1643 3 -67 39.6 -6.4 0.098 1642
 1644 3 -67.15 39.43 -6.43 0.123 1643
 1645 3 -67.2 39.27 -6.45 0.098 1644
 1646 3 -67.15 39.1 -6.41 0.112 1645
 1647 3 -67.12 38.93 -6.43 0.091 1646
 1648 3 -67.12 38.78 -6.41 0.134 1647
 1649 3 -67.2 38.68 -6.33 0.101 1648
 1650 3 -67.18 38.53 -6.21 0.081 1649
 1651 3 -67.2 38.43 -6.11 0.116 1650
 1652 3 -67.25 38.39 -6 0.083 1651
 1653 3 -66.89 39.96 -6.96 0.143 1640
 1654 3 -66.53 40.08 -6.87 0.11 1653
 1655 3 -66.42 40.03 -6.94 0.186 1654
 1656 3 -66.29 39.8 -7.12 0.121 1655
 1657 3 -66.37 39.9 -7.25 0.059 1656
 1658 3 -66.15 40.03 -7.25 0.089 1657
 1659 3 -66.07 40.11 -7.33 0.073 1658
 1660 3 -66.06 40.25 -7.4 0.08 1659
 1661 3 -66.18 39.75 -7.19 0.112 1656
 1662 3 -66.03 39.69 -7.25 0.079 1661
 1663 3 -65.87 39.68 -7.32 0.072 1662
 1664 3 -65.76 39.62 -7.4 0.141 1663
 1665 3 -65.73 39.57 -7.5 0.168 1664
 1666 3 -65.73 39.83 -7.55 0.146 1665
 1667 3 -65.7 39.97 -7.62 0.13 1666
 1668 3 -65.59 40.08 -7.66 0.118 1667
 1669 3 -65.57 40.28 -7.62 0.093 1668
 1670 3 -65.71 40.29 -7.54 0.091 1669
 1671 3 -65.82 40.34 -7.46 0.08 1670
 1672 3 -66.26 40.22 -6.87 0.088 1655
 1673 3 -66.14 40.28 -6.87 0.09 1672
 1674 3 -66.01 40.32 -6.96 0.112 1673
 1675 3 -65.87 40.39 -6.9 0.127 1674
 1676 3 -65.73 40.62 -6.78 0.114 1675
 1677 3 -65.7 40.82 -6.66 0.072 1676
 1678 3 -65.62 40.94 -6.58 0.083 1677
 1679 3 -65.65 41.05 -6.51 0.095 1678
 1680 3 -67.03 39.92 -7.07 0.149 1653
 1681 3 -67.15 39.9 -7.12 0.17 1680
 1682 3 -67.45 40.02 -7.07 0.158 1681
 1683 3 -67.56 40 -7.11 0.131 1682
 1684 3 -67.65 39.99 -7.23 0.091 1683
 1685 3 -67.6 39.93 -7.4 0.071 1684
 1686 3 -67 39.82 -7.22 0.154 1681
 1687 3 -67.15 39.88 -7.2 0.149 1686
 1688 3 -66.96 39.71 -7.33 0.213 1686
 1689 3 -66.93 39.61 -7.32 0.26 1688
 1690 3 -66.68 39.31 -7.59 0.149 1689
 1691 3 -66.65 39.18 -7.71 0.09 1690
 1692 3 -66.95 39.47 -7.03 0.147 1689
 1693 3 -66.95 39.43 -6.86 0.161 1692
 1694 3 -67.04 39.33 -6.7 0.099 1693
 1695 3 -67.04 39.18 -6.69 0.104 1694
 1696 3 -66.57 40.94 -6.46 0.113 1634
 1697 3 -66.51 40.82 -6.47 0.099 1696
 1698 3 -66.4 40.8 -6.41 0.058 1697
 1699 3 -61.4 42.64 -8.93 0.125 924
 1700 3 -61.48 42.65 -9.06 0.112 1699
 1701 3 -61.47 42.55 -9.19 0.119 1700
 1702 3 -61.46 42.47 -9.29 0.000125 1701
 1703 3 -60.51 41.68 -8.93 0.226 911
 1704 3 -59.9 41.55 -8.78 0.08 1703
 1705 3 -59.94 40.05 -9.89 0.529 905
 1706 3 -60.21 40.14 -9.67 0.515 1705
 1707 3 -60.35 39.94 -9.78 0.451 1706
 1708 3 -60.32 39.73 -9.94 0.434 1707
 1709 3 -60.42 39.54 -10.07 0.409 1708
 1710 3 -60.43 39.54 -10.21 0.288 1709
 1711 3 -60.36 39.39 -10.37 0.172 1710
 1712 3 -60.36 39.22 -10.57 0.112 1711
 1713 3 -60.41 39.15 -10.72 0.103 1712
 1714 3 -60.48 39.08 -10.79 0.115 1713
 1715 3 -60.46 38.97 -10.81 0.1 1714
 1716 3 -60.44 38.82 -10.87 0.129 1715
 1717 3 -60.54 38.78 -11.01 0.082 1716
 1718 3 -60.53 38.79 -11.15 0.05 1717
 1719 3 -60.44 38.76 -11.29 0.075 1718
 1720 3 -60.43 38.65 -11.3 0.132 1719
 1721 3 -60.5 38.54 -11.42 0.15 1720
 1722 3 -60.4 38.59 -11.52 0.087 1721
 1723 3 -60.75 39.11 -10.02 0.194 1709
 1724 3 -60.92 39.04 -10.06 0.22 1723
 1725 3 -61.03 39.01 -10.12 0.258 1724
 1726 3 -60.96 39.28 -10.32 0.1 1725
 1727 3 -61.01 39.39 -10.31 0.106 1726
 1728 3 -61.08 39.5 -10.3 0.083 1727
 1729 3 -61.27 38.82 -10.1 0.196 1725
 1730 3 -61.36 38.64 -10.22 0.21 1729
 1731 3 -61.46 38.47 -10.32 0.218 1730
 1732 3 -61.54 38.25 -10.47 0.152 1731
 1733 3 -61.57 38.01 -10.57 0.16 1732
 1734 3 -61.67 37.82 -10.7 0.145 1733
 1735 3 -61.78 37.59 -10.76 0.109 1734
 1736 3 -61.85 37.47 -10.81 0.109 1735
 1737 3 -61.95 37.36 -10.9 0.148 1736
 1738 3 -62.03 37.33 -10.98 0.21 1737
 1739 3 -62.13 37.25 -10.99 0.274 1738
 1740 3 -62.18 37.19 -11.1 0.269 1739
 1741 3 -62.11 36.73 -11.11 0.175 1740
 1742 3 -62.42 36.87 -11.03 0.077 1741
 1743 3 -62.54 36.97 -11.05 0.114 1742
 1744 3 -62.64 37.01 -11.09 0.117 1743
 1745 3 -62.75 37.12 -11.04 0.112 1744
 1746 3 -62.85 37.22 -10.92 0.088 1745
 1747 3 -62.88 37.36 -10.76 0.118 1746
 1748 3 -62.96 37.47 -10.67 0.117 1747
 1749 3 -63.14 37.61 -10.54 0.112 1748
 1750 3 -63.24 37.65 -10.53 0.105 1749
 1751 3 -63.46 37.72 -10.55 0.133 1750
 1752 3 -63.57 37.72 -10.53 0.157 1751
 1753 3 -63.63 37.64 -10.36 0.195 1752
 1754 3 -63.57 37.29 -10.46 0.083 1753
 1755 3 -63.46 37.19 -10.51 0.097 1754
 1756 3 -63.38 37.19 -10.62 0.072 1755
 1757 3 -63.27 37.15 -10.73 0.106 1756
 1758 3 -63.15 36.97 -10.92 0.083 1757
 1759 3 -63.85 37.79 -10.21 0.124 1753
 1760 3 -64.01 37.87 -10.15 0.091 1759
 1761 3 -64.12 37.94 -10.07 0.103 1760
 1762 3 -64.28 37.97 -10.04 0.109 1761
 1763 3 -64.43 37.97 -10.04 0.113 1762
 1764 3 -64.6 37.94 -10.03 0.118 1763
 1765 3 -64.84 37.9 -10.13 0.082 1764
 1766 3 -64.96 38.03 -10.21 0.1 1765
 1767 3 -65.06 38.15 -10.3 0.132 1766
 1768 3 -63.67 37.83 -10.69 0.123 1752
 1769 3 -63.78 37.89 -10.72 0.134 1768
 1770 3 -63.85 38.01 -10.88 0.103 1769
 1771 3 -63.86 38.16 -10.84 0.122 1770
 1772 3 -63.89 38.29 -10.77 0.147 1771
 1773 3 -64.14 38.43 -10.57 0.07 1772
 1774 3 -64.26 38.51 -10.59 0.1 1773
 1775 3 -64.42 38.57 -10.54 0.091 1774
 1776 3 -62.86 37.05 -11.13 0.096 1745
 1777 3 -62.96 37.04 -11.21 0.099 1776
 1778 3 -62.03 36.57 -11.2 0.174 1741
 1779 3 -62.07 36.39 -11.34 0.227 1778
 1780 3 -62.15 36.32 -11.44 0.274 1779
 1781 3 -62.03 35.94 -11.68 0.148 1780
 1782 3 -62.04 35.76 -11.81 0.164 1781
 1783 3 -62.06 35.61 -11.93 0.157 1782
 1784 3 -62.02 35.4 -11.95 0.173 1783
 1785 3 -61.89 35.22 -12.02 0.158 1784
 1786 3 -61.85 35 -12.04 0.157 1785
 1787 3 -61.82 34.83 -12.12 0.198 1786
 1788 3 -61.67 34.61 -12.19 0.152 1787
 1789 3 -61.68 34.47 -12.21 0.216 1788
 1790 3 -61.97 34.41 -12.38 0.083 1789
 1791 3 -62.02 34.22 -12.52 0.069 1790
 1792 3 -62.14 34.19 -12.57 0.077 1791
 1793 3 -62.24 34.11 -12.62 0.054 1792
 1794 3 -62.28 34.01 -12.76 0.111 1793
 1795 3 -62.32 33.94 -12.9 0.207 1794
 1796 3 -62 33.89 -13.01 0.069 1795
 1797 3 -61.81 33.9 -13.01 0.08 1796
 1798 3 -61.68 33.78 -13.15 0.113 1797
 1799 3 -61.53 33.78 -13.35 0.128 1798
 1800 3 -61.42 33.83 -13.35 0.123 1799
 1801 3 -61.21 33.65 -13.36 0.124 1800
 1802 3 -60.99 33.61 -13.43 0.062 1801
 1803 3 -62.54 33.76 -12.79 0.135 1795
 1804 3 -62.57 33.68 -12.65 0.145 1803
 1805 3 -62.6 33.64 -12.47 0.08 1804
 1806 3 -61.42 34.32 -12.13 0.134 1789
 1807 3 -61.32 34.23 -12.12 0.179 1806
 1808 3 -61.21 34.15 -12.04 0.237 1807
 1809 3 -61.14 34.08 -11.96 0.273 1808
 1810 3 -61.07 34.01 -11.87 0.349 1809
 1811 3 -61 33.75 -11.8 0.456 1810
 1812 3 -61.1 33.28 -12.04 0.227 1811
 1813 3 -61.06 33.07 -12.1 0.283 1812
 1814 3 -61.03 32.97 -12.14 0.304 1813
 1815 3 -60.97 32.82 -12.29 0.238 1814
 1816 3 -60.89 32.75 -12.54 0.224 1815
 1817 3 -60.84 32.65 -12.69 0.238 1816
 1818 3 -61.03 32.68 -12.92 0.079 1817
 1819 3 -61.15 32.61 -12.96 0.104 1818
 1820 3 -61.32 32.59 -13.03 0.143 1819
 1821 3 -61.53 32.58 -12.98 0.119 1820
 1822 3 -61.64 32.57 -12.99 0.096 1821
 1823 3 -61.77 32.58 -13.04 0.117 1822
 1824 3 -61.79 32.66 -13.23 0.087 1823
 1825 3 -61.84 32.8 -13.3 0.049 1824
 1826 3 -60.59 32.41 -12.73 0.19 1817
 1827 3 -60.5 32.19 -12.86 0.211 1826
 1828 3 -60.47 31.97 -12.97 0.178 1827
 1829 3 -60.45 31.81 -13.04 0.177 1828
 1830 3 -60.5 31.65 -13.13 0.161 1829
 1831 3 -60.64 31.44 -13.35 0.201 1830
 1832 3 -60.75 31.22 -13.45 0.127 1831
 1833 3 -60.82 31.11 -13.52 0.114 1832
 1834 3 -60.89 30.99 -13.53 0.123 1833
 1835 3 -61.03 30.95 -13.56 0.145 1834
 1836 3 -61.02 30.76 -13.62 0.199 1835
 1837 3 -60.93 30.4 -13.67 0.165 1836
 1838 3 -60.93 30.27 -13.65 0.192 1837
 1839 3 -60.82 30.08 -13.63 0.221 1838
 1840 3 -60.74 29.92 -13.67 0.266 1839
 1841 3 -60.6 29.74 -13.71 0.267 1840
 1842 3 -60.57 29.58 -13.71 0.235 1841
 1843 3 -60.7 29.38 -13.63 0.258 1842
 1844 3 -60.72 29.24 -13.7 0.283 1843
 1845 3 -60.68 29.04 -13.76 0.323 1844
 1846 3 -60.78 29.2 -14.23 0.084 1845
 1847 3 -60.82 29.22 -14.36 0.117 1846
 1848 3 -60.92 29.22 -14.46 0.127 1847
 1849 3 -61.04 29.29 -14.56 0.165 1848
 1850 3 -61.21 29.31 -14.62 0.097 1849
 1851 3 -60.67 28.9 -13.85 0.204 1845
 1852 3 -60.56 28.47 -13.96 0.132 1851
 1853 3 -60.49 28.31 -14.05 0.143 1852
 1854 3 -60.43 28.15 -14.15 0.125 1853
 1855 3 -60.35 27.95 -14.21 0.121 1854
 1856 3 -60.27 27.76 -14.3 0.126 1855
 1857 3 -60.27 27.61 -14.37 0.123 1856
 1858 3 -60.28 27.4 -14.42 0.111 1857
 1859 3 -60.32 27.22 -14.48 0.115 1858
 1860 3 -60.36 27.1 -14.46 0.131 1859
 1861 3 -60.42 26.97 -14.47 0.171 1860
 1862 3 -60.46 26.83 -14.51 0.171 1861
 1863 3 -60.31 26.67 -14.53 0.172 1862
 1864 3 -60.18 26.51 -14.46 0.198 1863
 1865 3 -60.24 26.36 -14.46 0.204 1864
 1866 3 -60.21 26.22 -14.32 0.215 1865
 1867 3 -60.21 26.08 -14.26 0.243 1866
 1868 3 -60.17 25.97 -14.21 0.307 1867
 1869 3 -59.64 26.15 -14.12 0.119 1868
 1870 3 -59.53 26.15 -13.98 0.1 1869
 1871 3 -59.4 26.13 -13.84 0.122 1870
 1872 3 -59.25 26.01 -13.79 0.124 1871
 1873 3 -59.15 25.88 -13.67 0.113 1872
 1874 3 -59.1 25.7 -13.56 0.121 1873
 1875 3 -59.02 25.56 -13.49 0.081 1874
 1876 3 -58.89 25.45 -13.43 0.116 1875
 1877 3 -58.72 25.38 -13.37 0.145 1876
 1878 3 -58.6 25.38 -13.29 0.116 1877
 1879 3 -60.43 25.79 -14.01 0.272 1868
 1880 3 -60.46 25.65 -13.92 0.292 1879
 1881 3 -60.5 25.4 -14.05 0.228 1880
 1882 3 -60.57 25.29 -14.13 0.195 1881
 1883 3 -60.64 25.17 -14.21 0.24 1882
 1884 3 -60.72 24.99 -14.15 0.261 1883
 1885 3 -60.81 24.83 -14.19 0.23 1884
 1886 3 -60.93 24.69 -14.23 0.253 1885
 1887 3 -61.35 24.61 -14.39 0.093 1886
 1888 3 -61.54 24.63 -14.48 0.108 1887
 1889 3 -61.68 24.6 -14.56 0.124 1888
 1890 3 -61.82 24.65 -14.7 0.087 1889
 1891 3 -62.02 24.76 -14.73 0.115 1890
 1892 3 -62.14 24.83 -14.82 0.135 1891
 1893 3 -62.36 24.67 -14.81 0.092 1892
 1894 3 -62.47 24.6 -14.95 0.073 1893
 1895 3 -62.57 24.47 -14.96 0.125 1894
 1896 3 -62.65 24.27 -15.13 0.101 1895
 1897 3 -62.65 24.22 -15.22 0.166 1896
 1898 3 -62.71 24.35 -15.49 0.164 1897
 1899 3 -62.77 24.36 -15.71 0.122 1898
 1900 3 -62.85 24.24 -15.88 0.128 1899
 1901 3 -62.89 24.2 -15.99 0.1 1900
 1902 3 -63.03 24.13 -16.13 0.14 1901
 1903 3 -63.14 24.11 -16.17 0.108 1902
 1904 3 -62.28 24.92 -14.9 0.11 1892
 1905 3 -62.39 25.04 -14.92 0.096 1904
 1906 3 -62.4 25.2 -14.93 0.107 1905
 1907 3 -62.43 25.36 -15.01 0.096 1906
 1908 3 -62.57 25.45 -14.97 0.095 1907
 1909 3 -62.67 25.51 -14.93 0.089 1908
 1910 3 -62.78 25.56 -14.87 0.084 1909
 1911 3 -62.9 25.58 -14.86 0.034 1910
 1912 3 -63.07 25.67 -14.8 0.104 1911
 1913 3 -63.13 25.76 -14.79 0.114 1912
 1914 3 -63.22 26.04 -14.84 0.096 1913
 1915 3 -63.32 26.11 -14.81 0.086 1914
 1916 3 -63.45 26.29 -14.87 0.128 1915
 1917 3 -63.56 26.42 -14.9 0.113 1916
 1918 3 -63.59 26.63 -14.87 0.118 1917
 1919 3 -63.67 26.81 -14.85 0.128 1918
 1920 3 -63.75 26.97 -14.74 0.144 1919
 1921 3 -63.95 26.95 -14.71 0.132 1920
 1922 3 -64.01 27.04 -14.65 0.181 1921
 1923 3 -64.09 27.06 -14.59 0.207 1922
 1924 3 -63.96 27.15 -14.21 0.088 1923
 1925 3 -63.89 27.13 -14.1 0.063 1924
 1926 3 -64.29 26.97 -14.92 0.116 1923
 1927 3 -64.4 27.04 -14.96 0.074 1926
 1928 3 -64.51 27.13 -14.98 0.085 1927
 1929 3 -64.62 27.17 -14.96 0.09 1928
 1930 3 -64.75 27.26 -15.01 0.133 1929
 1931 3 -65 27.53 -14.97 0.108 1930
 1932 3 -65.1 27.64 -15.05 0.102 1931
 1933 3 -65.2 27.82 -15.12 0.108 1932
 1934 3 -65.25 27.94 -15.25 0.11 1933
 1935 3 -65.29 28.07 -15.35 0.118 1934
 1936 3 -65.28 28.18 -15.48 0.117 1935
 1937 3 -65.2 28.25 -15.64 0.105 1936
 1938 3 -65.14 28.3 -15.79 0.12 1937
 1939 3 -65 28.39 -15.96 0.111 1938
 1940 3 -64.92 28.53 -16.09 0.088 1939
 1941 3 -64.75 28.5 -16.26 0.089 1940
 1942 3 -64.68 28.48 -16.4 0.116 1941
 1943 3 -64.62 28.48 -16.58 0.13 1942
 1944 3 -64.62 28.53 -16.76 0.18 1943
 1945 3 -64.45 28.43 -16.74 0.103 1944
 1946 3 -64.29 28.35 -16.74 0.094 1945
 1947 3 -64.15 28.26 -16.76 0.081 1946
 1948 3 -64.01 28.08 -16.78 0.095 1947
 1949 3 -64.76 28.69 -16.94 0.067 1944
 1950 3 -64.78 28.71 -17.1 0.108 1949
 1951 3 -64.81 28.8 -17.24 0.099 1950
 1952 3 -64.76 28.93 -17.33 0.131 1951
 1953 3 -64.85 29.05 -17.22 0.094 1952
 1954 3 -64.65 29.07 -17.44 0.055 1952
 1955 3 -64.75 26.86 -15.23 0.119 1930
 1956 3 -64.81 26.69 -15.36 0.089 1955
 1957 3 -64.84 26.57 -15.36 0.111 1956
 1958 3 -64.89 26.41 -15.34 0.138 1957
 1959 3 -64.85 26.39 -15.59 0.096 1958
 1960 3 -60.68 24.51 -14.17 0.108 1886
 1961 3 -60.64 24.36 -14.17 0.14 1960
 1962 3 -60.63 24.2 -14.18 0.152 1961
 1963 3 -60.59 24.17 -13.97 0.058 1962
 1964 3 -60.63 24.11 -13.87 0.115 1963
 1965 3 -60.72 24.08 -13.79 0.086 1964
 1966 3 -60.82 24.01 -13.7 0.079 1965
 1967 3 -60.77 23.9 -13.65 0.062 1966
 1968 3 -60.79 23.79 -13.63 0.091 1967
 1969 3 -61 23.79 -13.56 0.115 1968
 1970 3 -61.13 23.74 -13.51 0.093 1969
 1971 3 -61.22 23.69 -13.47 0.000125 1970
 1972 3 -60.57 24.08 -14.29 0.154 1962
 1973 3 -60.53 23.92 -14.45 0.11 1972
 1974 3 -60.46 23.79 -14.53 0.097 1973
 1975 3 -60.38 23.63 -14.56 0.106 1974
 1976 3 -60.32 23.44 -14.69 0.135 1975
 1977 3 -60.28 23.31 -14.84 0.104 1976
 1978 3 -60.17 23.22 -14.96 0.152 1977
 1979 3 -60.11 23.17 -15.11 0.16 1978
 1980 3 -60.15 23.02 -15.28 0.113 1979
 1981 3 -60.2 22.95 -15.39 0.156 1980
 1982 3 -60.39 22.9 -15.48 0.172 1981
 1983 3 -60.28 22.83 -15.67 0.149 1982
 1984 3 -60.24 22.72 -15.78 0.144 1983
 1985 3 -60.21 22.61 -15.89 0.162 1984
 1986 3 -60.31 22.51 -15.94 0.216 1985
 1987 3 -60.31 22.35 -15.97 0.27 1986
 1988 3 -60.31 22.2 -16.01 0.288 1987
 1989 3 -60.14 22.01 -16.22 0.181 1988
 1990 3 -60.1 21.88 -16.4 0.179 1989
 1991 3 -60.13 21.74 -16.51 0.175 1990
 1992 3 -60.15 21.54 -16.58 0.201 1991
 1993 3 -60.17 21.4 -16.63 0.209 1992
 1994 3 -60.34 21.33 -16.74 0.145 1993
 1995 3 -60.39 21.19 -16.85 0.146 1994
 1996 3 -60.5 21.13 -17.03 0.122 1995
 1997 3 -60.49 21.11 -17.15 0.164 1996
 1998 3 -60.29 21.29 -17.04 0.141 1997
 1999 3 -60.21 21.42 -16.94 0.085 1998
 2000 3 -60.59 20.99 -17.28 0.125 1997
 2001 3 -60.59 20.92 -17.46 0.127 2000
 2002 3 -60.61 20.85 -17.6 0.13 2001
 2003 3 -60.65 20.74 -17.74 0.149 2002
 2004 3 -60.67 20.56 -17.88 0.104 2003
 2005 3 -60.74 20.42 -17.94 0.121 2004
 2006 3 -60.88 20.29 -18.03 0.11 2005
 2007 3 -60.96 20.26 -18.12 0.127 2006
 2008 3 -61.1 20.17 -18.22 0.165 2007
 2009 3 -61.22 20.06 -18.26 0.147 2008
 2010 3 -61.28 19.9 -18.37 0.133 2009
 2011 3 -61.36 19.79 -18.4 0.126 2010
 2012 3 -61.43 19.69 -18.42 0.151 2011
 2013 3 -61.39 19.47 -18.49 0.083 2012
 2014 3 -61.49 19.42 -18.63 0.07 2013
 2015 3 -61.52 19.33 -18.88 0.119 2014
 2016 3 -61.42 19.29 -18.92 0.131 2015
 2017 3 -61.46 19.15 -19.08 0.115 2016
 2018 3 -61.6 19.01 -19.17 0.082 2017
 2019 3 -61.75 18.88 -19.17 0.121 2018
 2020 3 -61.89 18.77 -19.31 0.121 2019
 2021 3 -62 18.58 -19.4 0.143 2020
 2022 3 -62.07 18.38 -19.44 0.128 2021
 2023 3 -62.22 18.24 -19.47 0.093 2022
 2024 3 -62.35 18.2 -19.53 0.14 2023
 2025 3 -62.52 18.04 -19.47 0.099 2024
 2026 3 -62.67 17.95 -19.43 0.124 2025
 2027 3 -59.9 21.2 -16.65 0.113 1993
 2028 3 -59.82 21.13 -16.67 0.167 2027
 2029 3 -59.78 21.06 -16.78 0.176 2028
 2030 3 -59.75 20.83 -16.65 0.124 2029
 2031 3 -59.82 20.65 -16.56 0.126 2030
 2032 3 -59.85 20.51 -16.56 0.137 2031
 2033 3 -59.93 20.38 -16.49 0.114 2032
 2034 3 -60.06 20.24 -16.35 0.159 2033
 2035 3 -60.1 20.08 -16.24 0.158 2034
 2036 3 -60.17 20.02 -16.17 0.198 2035
 2037 3 -60.28 19.95 -16.06 0.167 2036
 2038 3 -60.4 19.81 -15.96 0.149 2037
 2039 3 -60.45 19.69 -15.86 0.118 2038
 2040 3 -60.36 19.56 -15.77 0.13 2039
 2041 3 -60.35 19.49 -15.64 0.151 2040
 2042 3 -60.42 19.44 -15.45 0.192 2041
 2043 3 -60.46 19.4 -15.3 0.195 2042
 2044 3 -60.6 19.31 -15.24 0.163 2043
 2045 3 -60.67 19.15 -15.11 0.12 2044
 2046 3 -60.75 19.06 -15.04 0.145 2045
 2047 3 -60.81 18.99 -14.9 0.165 2046
 2048 3 -60.82 18.83 -14.69 0.103 2047
 2049 3 -60.82 18.7 -14.61 0.115 2048
 2050 3 -60.77 18.63 -14.46 0.159 2049
 2051 3 -60.63 18.67 -14.37 0.224 2050
 2052 3 -60.5 18.61 -14.24 0.284 2051
 2053 3 -60.49 18.52 -14.06 0.305 2052
 2054 3 -60.53 18.47 -13.93 0.312 2053
 2055 3 -60.54 18.36 -13.87 0.317 2054
 2056 3 -60.82 18.22 -13.77 0.278 2055
 2057 3 -61.02 18.13 -13.64 0.197 2056
 2058 3 -61.06 17.9 -13.67 0.2 2057
 2059 3 -61.02 17.69 -13.71 0.191 2058
 2060 3 -61.01 17.51 -13.65 0.181 2059
 2061 3 -60.99 17.45 -13.52 0.21 2060
 2062 3 -60.91 17.45 -13.39 0.236 2061
 2063 3 -60.76 17.47 -13.32 0.271 2062
 2064 3 -60.66 17.51 -13.29 0.361 2063
 2065 3 -61.06 17.06 -13.28 0.107 2064
 2066 3 -61.09 16.97 -13.18 0.082 2065
 2067 3 -60.41 17.76 -13.28 0.311 2064
 2068 3 -60.34 17.7 -12.99 0.131 2067
 2069 3 -60.34 17.67 -12.82 0.054 2068
 2070 3 -59.6 21.19 -16.53 0.117 2028
 2071 3 -59.46 21.29 -16.56 0.149 2070
 2072 3 -59.34 21.31 -16.71 0.102 2071
 2073 3 -59.28 21.29 -16.87 0.109 2072
 2074 3 -59.25 21.31 -16.97 0.083 2073
 2075 3 -59.25 21.33 -17.15 0.109 2074
 2076 3 -59.18 21.36 -17.26 0.141 2075
 2077 3 -59.18 21.47 -17.33 0.119 2076
 2078 3 -59.22 21.52 -17.44 0.121 2077
 2079 3 -59.17 21.65 -17.49 0.05 2078
 2080 3 -60.25 25.81 -13.49 0.076 1880
 2081 3 -60.11 25.88 -13.48 0.092 2080
 2082 3 -60.1 26.04 -13.46 0.11 2081
 2083 3 -60.11 26.2 -13.44 0.105 2082
 2084 3 -60.07 26.38 -13.36 0.129 2083
 2085 3 -59.84 26.31 -13.42 0.131 2084
 2086 3 -59.64 26.2 -13.42 0.117 2085
 2087 3 -59.46 26.08 -13.4 0.092 2086
 2088 3 -59.39 26.01 -13.34 0.134 2087
 2089 3 -59.31 25.85 -13.34 0.08 2088
 2090 3 -60.03 26.54 -13.21 0.089 2084
 2091 3 -60.13 26.7 -13.12 0.111 2090
 2092 3 -60.17 26.81 -13.01 0.088 2091
 2093 3 -60.28 26.86 -12.86 0.084 2092
 2094 3 -60.32 26.9 -12.71 0.127 2093
 2095 3 -60.38 26.99 -12.62 0.142 2094
 2096 3 -60.39 27.17 -12.48 0.107 2095
 2097 3 -60.45 27.31 -12.3 0.104 2096
 2098 3 -60.46 27.45 -12.22 0.102 2097
 2099 3 -60.56 27.63 -12.12 0.102 2098
 2100 3 -60.59 27.76 -12.07 0.072 2099
 2101 3 -60.57 27.88 -11.96 0.092 2100
 2102 3 -60.64 27.95 -11.87 0.082 2101
 2103 3 -60.71 28.02 -11.8 0.145 2102
 2104 3 -60.82 28.11 -11.78 0.123 2103
 2105 3 -60.95 28.26 -11.82 0.061 2104
 2106 3 -60.99 28.44 -11.82 0.115 2105
 2107 3 -61.11 28.56 -11.8 0.144 2106
 2108 3 -61.13 28.63 -11.92 0.143 2107
 2109 3 -61.15 28.63 -12.14 0.1 2108
 2110 3 -61.34 28.4 -12.14 0.096 2109
 2111 3 -61.4 28.29 -12.31 0.069 2110
 2112 3 -61.24 28.06 -12.54 0.093 2111
 2113 3 -61.17 27.97 -12.7 0.095 2112
 2114 3 -61.07 27.83 -12.79 0.095 2113
 2115 3 -60.52 29.04 -13.21 0.077 1851
 2116 3 -60.45 28.95 -13.18 0.09 2115
 2117 3 -60.46 28.74 -13.11 0.099 2116
 2118 3 -60.46 28.63 -13.12 0.155 2117
 2119 3 -60.54 28.38 -13.04 0.152 2118
 2120 3 -60.56 28.13 -12.98 0.119 2119
 2121 3 -60.56 28.01 -13.02 0.123 2120
 2122 3 -60.57 27.9 -12.9 0.000125 2121
 2123 3 -60.64 33.79 -11.59 0.183 1811
 2124 3 -60.5 33.72 -11.54 0.196 2123
 2125 3 -60.39 33.61 -11.46 0.215 2124
 2126 3 -60.28 33.53 -11.39 0.256 2125
 2127 3 -60.17 33.5 -11.34 0.301 2126
 2128 3 -60.14 33.51 -11.2 0.313 2127
 2129 3 -59.9 33.79 -11.12 0.225 2128
 2130 3 -59.82 33.9 -11.05 0.268 2129
 2131 3 -59.74 33.94 -10.95 0.317 2130
 2132 3 -59.71 34.33 -11.03 0.211 2131
 2133 3 -59.68 34.37 -10.9 0.26 2132
 2134 3 -59.42 34.18 -11.22 0.074 2133
 2135 3 -59.4 34.05 -11.22 0.112 2134
 2136 3 -59.28 33.97 -11.23 0.094 2135
 2137 3 -59.14 33.79 -11.32 0.099 2136
 2138 3 -59.1 33.71 -11.37 0.114 2137
 2139 3 -59 33.62 -11.39 0.000125 2138
 2140 3 -59.64 34.51 -10.74 0.253 2133
 2141 3 -59.28 34.57 -10.84 0.104 2140
 2142 3 -59.75 34.59 -10.49 0.127 2140
 2143 3 -59.67 34.64 -10.34 0.127 2142
 2144 3 -59.54 34.65 -10.28 0.125 2143
 2145 3 -59.46 34.51 -10.22 0.141 2144
 2146 3 -59.35 34.46 -10.19 0.192 2145
 2147 3 -59.21 34.61 -9.88 0.081 2146
 2148 3 -59.11 34.57 -9.77 0.065 2147
 2149 3 -59.06 34.44 -9.69 0.106 2148
 2150 3 -58.97 34.39 -9.54 0.117 2149
 2151 3 -58.86 34.44 -9.37 0.111 2150
 2152 3 -58.68 34.44 -9.28 0.14 2151
 2153 3 -58.52 34.41 -9.19 0.079 2152
 2154 3 -58.5 34.48 -9.02 0.046 2153
 2155 3 -59.64 33.82 -10.87 0.241 2131
 2156 3 -59.6 33.93 -10.71 0.154 2155
 2157 3 -59.39 33.97 -10.57 0.088 2156
 2158 3 -59.28 34.01 -10.51 0.114 2157
 2159 3 -59.17 34.04 -10.54 0.098 2158
 2160 3 -60.46 33.18 -11.05 0.183 2128
 2161 3 -60.53 33.18 -10.97 0.121 2160
 2162 3 -62.22 36.69 -11.57 0.133 1780
 2163 3 -62.17 36.76 -11.7 0.144 2162
 2164 3 -62.13 36.9 -11.8 0.082 2163
 2165 3 -62.21 36.93 -11.96 0.095 2164
 2166 3 -62.11 37.08 -12.07 0.097 2165
 2167 3 -62.14 37.16 -12.14 0.096 2166
 2168 3 -62.18 37.33 -12.21 0.104 2167
 2169 3 -62.19 37.51 -12.23 0.108 2168
 2170 3 -62.25 37.61 -12.36 0.11 2169
 2171 3 -62.25 37.71 -12.46 0.213 2170
 2172 3 -62.6 38.04 -12.62 0.125 2171
 2173 3 -62.73 38.28 -12.49 0.087 2172
 2174 3 -62.86 38.36 -12.54 0.111 2173
 2175 3 -62.94 38.48 -12.55 0.096 2174
 2176 3 -62.9 38.58 -12.61 0.041 2175
 2177 3 -59.35 39.54 -10.46 0.144 1705
 2178 3 -59.29 39.4 -10.59 0.121 2177
 2179 3 -59.23 39.36 -10.71 0.157 2178
 2180 3 -59.18 39.22 -10.84 0.157 2179
 2181 3 -59.1 39.12 -10.97 0.139 2180
 2182 3 -59.01 39.01 -11.05 0.144 2181
 2183 3 -58.96 38.94 -11.28 0.12 2182
 2184 3 -58.93 38.91 -11.43 0.111 2183
 2185 3 -58.79 38.76 -11.59 0.166 2184
 2186 3 -58.61 38.69 -11.57 0.153 2185
 2187 3 -58.48 38.57 -11.69 0.204 2186
 2188 3 -58.36 38.58 -11.7 0.241 2187
 2189 3 -58.15 38.53 -11.76 0.244 2188
 2190 3 -57.93 38.47 -11.77 0.242 2189
 2191 3 -57.78 38.4 -11.81 0.251 2190
 2192 3 -57.55 38.22 -11.87 0.285 2191
 2193 3 -57.41 38.22 -11.87 0.312 2192
 2194 3 -57.44 38.11 -12.24 0.117 2193
 2195 3 -57.3 38.11 -12.18 0.09 2194
 2196 3 -57.18 38.09 -12.23 0.104 2195
 2197 3 -57.07 37.97 -12.3 0.151 2196
 2198 3 -56.93 37.83 -12.39 0.101 2197
 2199 3 -56.75 37.72 -12.4 0.1 2198
 2200 3 -56.58 37.68 -12.43 0.081 2199
 2201 3 -56.33 37.69 -12.48 0.068 2200
 2202 3 -56.22 37.66 -12.57 0.086 2201
 2203 3 -56.15 37.55 -12.69 0.098 2202
 2204 3 -56.05 37.44 -12.72 0.139 2203
 2205 3 -56.04 37.33 -12.82 0.125 2204
 2206 3 -56.03 37.19 -12.99 0.069 2205
 2207 3 -56.01 37.08 -13.06 0.068 2206
 2208 3 -55.97 36.94 -13.13 0.034 2207
 2209 3 -55.97 36.87 -13.21 0.063 2208
 2210 3 -56.01 36.86 -13.34 0.111 2209
 2211 3 -57.21 38.15 -11.81 0.304 2193
 2212 3 -57.15 38.5 -11.65 0.137 2211
 2213 3 -57.03 38.64 -11.48 0.145 2212
 2214 3 -56.97 38.71 -11.43 0.151 2213
 2215 3 -56.85 38.71 -11.37 0.126 2214
 2216 3 -56.76 38.72 -11.29 0.149 2215
 2217 3 -56.61 38.72 -11.24 0.131 2216
 2218 3 -56.4 38.69 -11.21 0.132 2217
 2219 3 -56.29 38.68 -11.12 0.099 2218
 2220 3 -56.12 38.65 -11.09 0.122 2219
 2221 3 -56.05 38.72 -11.04 0.129 2220
 2222 3 -55.98 38.84 -10.96 0.113 2221
 2223 3 -55.83 38.93 -10.9 0.147 2222
 2224 3 -55.68 39.08 -10.79 0.179 2223
 2225 3 -55.54 39.19 -10.69 0.202 2224
 2226 3 -55.5 39.39 -10.36 0.099 2225
 2227 3 -55.51 39.66 -10.32 0.096 2226
 2228 3 -55.47 39.86 -10.26 0.086 2227
 2229 3 -55.39 39.96 -10.19 0.116 2228
 2230 3 -55.37 40.15 -10.04 0.063 2229
 2231 3 -55.39 39.26 -10.12 0.105 2226
 2232 3 -55.32 39.33 -9.97 0.083 2231
 2233 3 -55.18 39.39 -9.93 0.111 2232
 2234 3 -55.1 39.47 -9.87 0.119 2233
 2235 3 -54.99 39.53 -9.8 0.102 2234
 2236 3 -54.86 39.58 -9.71 0.1 2235
 2237 3 -54.75 39.61 -9.6 0.113 2236
 2238 3 -54.71 39.59 -9.48 0.115 2237
 2239 3 -54.68 39.43 -9.31 0.12 2238
 2240 3 -54.64 39.19 -9.35 0.072 2239
 2241 3 -54.57 39.04 -9.37 0.084 2240
 2242 3 -54.59 38.89 -9.37 0.052 2241
 2243 3 -55.4 39.19 -10.72 0.185 2225
 2244 3 -55.18 39.09 -10.79 0.134 2243
 2245 3 -55.01 39.05 -10.79 0.175 2244
 2246 3 -54.85 39.01 -10.74 0.227 2245
 2247 3 -54.86 39.23 -10.72 0.122 2246
 2248 3 -54.8 39.34 -10.7 0.119 2247
 2249 3 -54.89 39.58 -10.77 0.126 2248
 2250 3 -54.97 39.61 -10.88 0.149 2249
 2251 3 -55.08 39.47 -10.9 0.16 2250
 2252 3 -54.93 39.33 -11.07 0.043 2251
 2253 3 -55.03 39.32 -11.23 0.09 2252
 2254 3 -55.15 39.23 -11.3 0.113 2253
 2255 3 -54.59 38.72 -10.69 0.108 2246
 2256 3 -54.42 38.61 -10.7 0.11 2255
 2257 3 -54.34 38.48 -10.79 0.105 2256
 2258 3 -54.25 38.36 -10.81 0.104 2257
 2259 3 -54.14 38.19 -10.82 0.151 2258
 2260 3 -54.07 37.98 -10.89 0.103 2259
 2261 3 -54.09 37.82 -10.96 0.117 2260
 2262 3 -54.03 37.55 -11.02 0.153 2261
 2263 3 -53.93 37.41 -11.07 0.141 2262
 2264 3 -53.89 37.23 -11.06 0.13 2263
 2265 3 -53.77 37.15 -11.05 0.136 2264
 2266 3 -53.67 37.04 -11.05 0.118 2265
 2267 3 -53.59 36.94 -11.12 0.137 2266
 2268 3 -53.53 36.79 -11.19 0.186 2267
 2269 3 -53.47 36.62 -11.22 0.227 2268
 2270 3 -53.42 36.39 -11.21 0.278 2269
 2271 3 -53.46 36.12 -11.2 0.297 2270
 2272 3 -53.42 36.01 -11.2 0.286 2271
 2273 3 -53.17 35.86 -11.01 0.142 2272
 2274 3 -53 35.78 -10.97 0.13 2273
 2275 3 -52.84 35.69 -10.96 0.078 2274
 2276 3 -52.74 35.57 -11.02 0.088 2275
 2277 3 -52.6 35.47 -11.07 0.09 2276
 2278 3 -52.42 35.26 -11.21 0.13 2277
 2279 3 -52.27 35.22 -11.3 0.153 2278
 2280 3 -52.18 35.03 -11.42 0.105 2279
 2281 3 -52.1 34.87 -11.46 0.127 2280
 2282 3 -52.06 34.71 -11.48 0.122 2281
 2283 3 -52.03 34.54 -11.51 0.129 2282
 2284 3 -51.99 34.36 -11.56 0.127 2283
 2285 3 -51.92 34.26 -11.67 0.126 2284
 2286 3 -51.89 34.22 -11.76 0.164 2285
 2287 3 -51.92 34.07 -11.79 0.131 2286
 2288 3 -51.93 33.91 -11.89 0.118 2287
 2289 3 -51.92 33.75 -11.89 0.112 2288
 2290 3 -51.89 33.58 -11.96 0.093 2289
 2291 3 -51.75 33.5 -12.02 0.109 2290
 2292 3 -51.68 33.4 -11.97 0.182 2291
 2293 3 -51.49 33.44 -11.92 0.184 2292
 2294 3 -51.22 33.25 -12.05 0.213 2293
 2295 3 -51.15 33.07 -12.17 0.184 2294
 2296 3 -51.07 33.03 -12.29 0.089 2295
 2297 3 -50.95 32.93 -12.39 0.134 2296
 2298 3 -50.82 32.76 -12.54 0.131 2297
 2299 3 -50.71 32.62 -12.56 0.091 2298
 2300 3 -50.57 32.47 -12.56 0.106 2299
 2301 3 -50.4 32.33 -12.56 0.118 2300
 2302 3 -50.18 32.28 -12.49 0.094 2301
 2303 3 -50 32.32 -12.47 0.107 2302
 2304 3 -49.82 32.29 -12.45 0.141 2303
 2305 3 -49.71 32.26 -12.31 0.202 2304
 2306 3 -49.57 32.04 -12.19 0.102 2305
 2307 3 -49.72 31.79 -12.06 0.13 2306
 2308 3 -49.89 31.67 -12.08 0.038 2307
 2309 3 -49.89 31.51 -12.08 0.084 2308
 2310 3 -49.84 31.38 -12.16 0.121 2309
 2311 3 -49.81 31.24 -12.21 0.14 2310
 2312 3 -49.85 31.11 -12.03 0.105 2311
 2313 3 -49.85 30.92 -11.93 0.093 2312
 2314 3 -49.85 30.79 -11.94 0.077 2313
 2315 3 -49.42 31.88 -12.21 0.109 2306
 2316 3 -49.36 31.65 -12.18 0.107 2315
 2317 3 -49.32 31.54 -12.07 0.129 2316
 2318 3 -49.32 31.47 -11.98 0.17 2317
 2319 3 -49.71 32.5 -12.33 0.061 2305
 2320 3 -49.57 32.54 -12.27 0.088 2319
 2321 3 -49.45 32.69 -12.21 0.085 2320
 2322 3 -49.5 32.83 -12.12 0.112 2321
 2323 3 -49.52 32.94 -12.13 0.096 2322
 2324 3 -49.27 33.11 -12.13 0.124 2323
 2325 3 -49.07 33.19 -12.08 0.108 2324
 2326 3 -48.92 33.33 -12.05 0.103 2325
 2327 3 -48.89 33.44 -11.99 0.107 2326
 2328 3 -48.93 33.58 -11.94 0.077 2327
 2329 3 -48.85 33.69 -11.98 0.081 2328
 2330 3 -51.6 33.47 -11.54 0.165 2293
 2331 3 -51.7 33.5 -11.43 0.194 2330
 2332 3 -51.63 33.71 -11.21 0.083 2331
 2333 3 -51.6 33.78 -11.12 0.085 2332
 2334 3 -51.59 33.93 -10.99 0.084 2333
 2335 3 -51.53 34.05 -10.87 0.088 2334
 2336 3 -51.5 34.14 -10.79 0.108 2335
 2337 3 -51.46 34.22 -10.64 0.145 2336
 2338 3 -51.47 34.25 -10.48 0.11 2337
 2339 3 -51.42 34.19 -10.32 0.128 2338
 2340 3 -51.39 34.08 -10.19 0.08 2339
 2341 3 -51.32 34.04 -10.03 0.12 2340
 2342 3 -51.34 34 -9.93 0.177 2341
 2343 3 -51.39 33.65 -9.95 0.097 2342
 2344 3 -51.36 33.55 -9.9 0.084 2343
 2345 3 -51.39 33.44 -9.93 0.035 2344
 2346 3 -51.4 33.34 -10.09 0.076 2345
 2347 3 -51.39 33.23 -10.15 0.059 2346
 2348 3 -51.27 34.28 -9.88 0.089 2342
 2349 3 -51.25 34.41 -9.85 0.069 2348
 2350 3 -51.18 34.54 -9.8 0.068 2349
 2351 3 -51.17 34.61 -9.72 0.042 2350
 2352 3 -51.89 33.29 -11.52 0.093 2331
 2353 3 -51.93 33.23 -11.45 0.063 2352
 2354 3 -51.99 33.15 -11.4 0.055 2353
 2355 3 -52.09 33.08 -11.34 0.09 2354
 2356 3 -52.21 32.98 -11.3 0.108 2355
 2357 3 -52.25 32.79 -11.32 0.091 2356
 2358 3 -52.13 35.32 -11.15 0.081 2279
 2359 3 -53.49 35.91 -11.53 0.104 2272
 2360 3 -53.47 35.79 -11.57 0.073 2359
 2361 3 -57.05 37.75 -11.96 0.166 2211
 2362 3 -56.86 37.58 -11.98 0.145 2361
 2363 3 -56.68 37.44 -11.96 0.081 2362
 2364 3 -56.63 37.36 -11.87 0.205 2363
 2365 3 -56.7 37.28 -11.87 0.279 2364
 2366 3 -56.25 37.28 -11.79 0.183 2365
 2367 3 -56.14 37.14 -11.88 0.112 2366
 2368 3 -56.03 37.26 -11.94 0.098 2367
 2369 3 -55.98 37.36 -12.07 0.000125 2368
 2370 3 -57.1 37.14 -11.89 0.098 2365
 2371 3 -57.2 37 -11.94 0.094 2370
 2372 3 -57.29 36.86 -11.9 0.125 2371
 2373 3 -59.04 41.51 -8.36 0.095 894
 2374 3 -59.15 41.55 -8.34 0.139 2373
 2375 3 -59.28 41.58 -8.35 0.072 2374
 2376 3 -57.38 40.59 -8.29 0.228 874
 2377 3 -57.45 40.5 -8.42 0.18 2376
 2378 3 -57.42 40.43 -8.52 0.000125 2377
 2379 3 -56.92 40.68 -7.41 0.319 871
 2380 3 -57.25 40.39 -7.96 0.311 2379
 2381 3 -57.32 40.14 -8.22 0.134 2380
 2382 3 -56.9 40.58 -7.19 0.342 2379
 2383 3 -56.93 40.54 -7.04 0.392 2382
 2384 3 -57.2 40.37 -6.91 0.363 2383
 2385 3 -57.34 40.36 -6.92 0.399 2384
 2386 3 -57.14 40.01 -7.47 0.11 2385
 2387 3 -57.07 39.93 -7.58 0.095 2386
 2388 3 -56.96 39.84 -7.7 0.112 2387
 2389 3 -56.84 39.69 -7.78 0.067 2388
 2390 3 -56.7 39.61 -7.84 0.109 2389
 2391 3 -56.53 39.58 -7.97 0.124 2390
 2392 3 -56.53 39.51 -8.07 0.181 2391
 2393 3 -56.59 39.33 -8.19 0.000125 2392
 2394 3 -57.53 40.47 -6.71 0.348 2385
 2395 3 -57.71 40.44 -6.65 0.32 2394
 2396 3 -57.89 40.55 -6.54 0.33 2395
 2397 3 -58.04 40.54 -6.53 0.372 2396
 2398 3 -58 40.15 -7.07 0.089 2397
 2399 3 -57.96 39.97 -7.08 0.081 2398
 2400 3 -57.96 39.83 -7.15 0.097 2399
 2401 3 -57.96 39.71 -7.24 0.102 2400
 2402 3 -57.88 39.65 -7.36 0.107 2401
 2403 3 -58.21 40.65 -6.37 0.26 2397
 2404 3 -58.46 40.58 -6.34 0.262 2403
 2405 3 -58.6 40.61 -6.29 0.297 2404
 2406 3 -58.74 40.59 -6.29 0.385 2405
 2407 3 -58.86 40.62 -6.29 0.43 2406
 2408 3 -58.95 40.51 -6.32 0.488 2407
 2409 3 -59.02 40.33 -6.34 0.52 2408
 2410 3 -59.1 40.29 -6.41 0.582 2409
 2411 3 -58.64 40.43 -6.96 0.095 2410
 2412 3 -58.67 40.66 -6.91 0.000125 2411
 2413 3 -59.28 40.41 -6.24 0.44 2410
 2414 3 -58.71 39.8 -7 0.156 2413
 2415 3 -58.65 39.65 -7.12 0.13 2414
 2416 3 -58.5 39.58 -7.24 0.182 2415
 2417 3 -58.35 39.54 -7.26 0.218 2416
 2418 3 -58.11 39.48 -7.37 0.147 2417
 2419 3 -58 39.34 -7.41 0.163 2418
 2420 3 -57.89 39.33 -7.46 0.029 2419
 2421 3 -59.43 40.48 -6.19 0.595 2413
 2422 3 -59.53 40.47 -6.19 0.704 2421
 2423 3 -59.35 39.9 -7 0.149 2422
 2424 3 -59.28 39.89 -7.16 0.104 2423
 2425 3 -59.17 40 -7.34 0.105 2424
 2426 3 -59.03 40.01 -7.44 0.102 2425
 2427 3 -58.92 39.96 -7.53 0.109 2426
 2428 3 -58.79 39.82 -7.69 0.088 2427
 2429 3 -58.7 39.76 -7.7 0.116 2428
 2430 3 -58.6 39.71 -7.76 0.12 2429
 2431 3 -58.5 39.65 -7.84 0.099 2430
 2432 3 -58.38 39.65 -7.91 0.092 2431
 2433 3 -59.56 40.51 -6.16 0.595 2432
 2434 3 -59.85 40.33 -6.03 0.562 2433
 2435 3 -60.02 40.3 -5.82 0.508 2434
 2436 3 -60.17 40.23 -5.78 0.379 2435
 2437 3 -60.35 40.09 -5.86 0.346 2436
 2438 3 -60.54 40.04 -5.82 0.324 2437
 2439 3 -60.67 39.9 -5.83 0.34 2438
 2440 3 -60.74 39.55 -5.91 0.245 2439
 2441 3 -60.79 39.41 -5.87 0.243 2440
 2442 3 -60.85 39.29 -5.83 0.301 2441
 2443 3 -60.93 39.22 -5.79 0.356 2442
 2444 3 -61 39.16 -5.74 0.382 2443
 2445 3 -61.32 39.69 -5.58 0.105 2444
 2446 3 -61.39 39.61 -5.5 0.085 2445
 2447 3 -60.92 38.89 -5.7 0.326 2444
 2448 3 -60.92 38.78 -5.58 0.353 2447
 2449 3 -60.64 38.4 -5.82 0.127 2448
 2450 3 -60.56 38.29 -5.78 0.11 2449
 2451 3 -60.53 38.22 -5.91 0.14 2450
 2452 3 -60.67 38.07 -5.95 0.07 2451
 2453 3 -60.75 37.94 -6.01 0.092 2452
 2454 3 -60.79 37.93 -6.16 0.122 2453
 2455 3 -60.85 37.78 -6.33 0.132 2454
 2456 3 -60.93 37.62 -6.41 0.092 2455
 2457 3 -61.1 37.57 -6.41 0.144 2456
 2458 3 -61.18 37.43 -6.53 0.182 2457
 2459 3 -61.27 37.39 -6.59 0.166 2458
 2460 3 -61.25 37.21 -6.83 0.185 2459
 2461 3 -61.18 37.11 -7.01 0.15 2460
 2462 3 -61.15 36.97 -7.22 0.101 2461
 2463 3 -61.17 36.91 -7.32 0.077 2462
 2464 3 -61.1 36.79 -7.45 0.124 2463
 2465 3 -61.17 36.78 -7.57 0.132 2464
 2466 3 -61.11 36.69 -7.78 0.095 2465
 2467 3 -61.21 36.65 -7.88 0.134 2466
 2468 3 -61.25 36.72 -7.99 0.11 2467
 2469 3 -61.31 36.75 -8.12 0.113 2468
 2470 3 -61.4 36.8 -8.21 0.106 2469
 2471 3 -61.54 36.84 -8.24 0.099 2470
 2472 3 -61.64 36.79 -8.24 0.000125 2471
 2473 3 -61.1 38.68 -5.5 0.341 2448
 2474 3 -61.22 38.57 -5.42 0.353 2473
 2475 3 -61.28 38.37 -5.42 0.366 2474
 2476 3 -61.29 38.15 -5.45 0.366 2475
 2477 3 -61.46 38.04 -5.45 0.353 2476
 2478 3 -61.54 37.89 -5.4 0.375 2477
 2479 3 -61.65 37.8 -5.32 0.338 2478
 2480 3 -61.67 37.53 -5.26 0.351 2479
 2481 3 -61.75 37.43 -5.17 0.318 2480
 2482 3 -61.81 37.29 -5.09 0.293 2481
 2483 3 -61.86 37.11 -5.08 0.305 2482
 2484 3 -61.92 36.97 -5.03 0.337 2483
 2485 3 -61.96 36.82 -4.97 0.315 2484
 2486 3 -61.99 36.66 -4.99 0.312 2485
 2487 3 -62.11 36.51 -4.95 0.272 2486
 2488 3 -62.18 36.33 -4.91 0.22 2487
 2489 3 -62.24 36.15 -4.92 0.261 2488
 2490 3 -62.31 36.07 -4.91 0.295 2489
 2491 3 -62.18 35.9 -5.41 0.099 2490
 2492 3 -62.2 35.79 -5.49 0.083 2491
 2493 3 -62.18 35.69 -5.62 0.065 2492
 2494 3 -62.18 35.58 -5.71 0.103 2493
 2495 3 -62.2 35.5 -5.84 0.068 2494
 2496 3 -62.38 35.98 -4.79 0.329 2490
 2497 3 -62.1 35.59 -4.91 0.185 2496
 2498 3 -62.11 35.41 -4.88 0.186 2497
 2499 3 -62.07 35.28 -4.87 0.181 2498
 2500 3 -62 35.09 -4.84 0.18 2499
 2501 3 -61.96 35.01 -4.76 0.227 2500
 2502 3 -62.03 34.9 -4.71 0.311 2501
 2503 3 -62.07 34.79 -4.72 0.379 2502
 2504 3 -62.59 35.26 -4.38 0.092 2503
 2505 3 -62.75 35.28 -4.33 0.132 2504
 2506 3 -62.88 35.21 -4.33 0.175 2505
 2507 3 -63 35.26 -4.21 0.085 2506
 2508 3 -63.09 35.25 -4.09 0.146 2507
 2509 3 -63.18 35.33 -4.04 0.169 2508
 2510 3 -63.21 35.25 -3.81 0.148 2509
 2511 3 -63.34 35.25 -3.7 0.142 2510
 2512 3 -63.47 35.05 -3.66 0.104 2511
 2513 3 -63.59 34.93 -3.71 0.105 2512
 2514 3 -63.57 34.73 -3.73 0.124 2513
 2515 3 -63.52 34.55 -3.64 0.128 2514
 2516 3 -63.42 34.41 -3.56 0.134 2515
 2517 3 -63.35 34.15 -3.58 0.096 2516
 2518 3 -63.31 33.98 -3.54 0.083 2517
 2519 3 -63.21 33.84 -3.41 0.131 2518
 2520 3 -63.15 33.8 -3.27 0.158 2519
 2521 3 -62.96 33.65 -3.29 0.107 2520
 2522 3 -62.82 33.71 -3.16 0.102 2521
 2523 3 -62.68 33.71 -3.18 0.084 2522
 2524 3 -62.53 33.79 -3.16 0.114 2523
 2525 3 -62.49 33.94 -3.12 0.146 2524
 2526 3 -61.84 34.54 -4.88 0.314 2503
 2527 3 -61.79 34.44 -4.95 0.328 2526
 2528 3 -61.5 34.29 -4.9 0.251 2527
 2529 3 -61.42 34.16 -4.99 0.281 2528
 2530 3 -61.32 34 -4.83 0.262 2529
 2531 3 -61.25 33.86 -4.75 0.276 2530
 2532 3 -61.14 33.72 -4.72 0.264 2531
 2533 3 -61.04 33.59 -4.59 0.279 2532
 2534 3 -60.88 33.53 -4.51 0.313 2533
 2535 3 -60.77 33.48 -4.41 0.346 2534
 2536 3 -60.75 33.4 -4.32 0.32 2535
 2537 3 -60.71 33.32 -4.16 0.281 2536
 2538 3 -60.6 33.16 -4.05 0.298 2537
 2539 3 -60.53 33.04 -3.99 0.287 2538
 2540 3 -60.39 33 -3.81 0.243 2539
 2541 3 -60.28 32.94 -3.7 0.229 2540
 2542 3 -60.18 32.82 -3.64 0.235 2541
 2543 3 -60.07 32.72 -3.56 0.224 2542
 2544 3 -60 32.68 -3.46 0.241 2543
 2545 3 -59.92 32.61 -3.31 0.23 2544
 2546 3 -59.88 32.51 -3.21 0.222 2545
 2547 3 -59.84 32.36 -3.21 0.199 2546
 2548 3 -59.79 32.22 -3.06 0.31 2547
 2549 3 -59.77 32.11 -3.02 0.39 2548
 2550 3 -59.71 32.05 -2.91 0.438 2549
 2551 3 -59.54 32.33 -2.62 0.271 2550
 2552 3 -59.33 32.35 -2.54 0.242 2551
 2553 3 -59.16 32.62 -2.58 0.15 2552
 2554 3 -59.08 32.74 -2.58 0.169 2553
 2555 3 -59 32.85 -2.56 0.223 2554
 2556 3 -58.94 32.95 -2.56 0.299 2555
 2557 3 -59.18 33.2 -2.5 0.225 2556
 2558 3 -59.15 33.37 -2.43 0.207 2557
 2559 3 -59.15 33.52 -2.29 0.199 2558
 2560 3 -59.33 33.59 -2.06 0.107 2559
 2561 3 -59.4 33.62 -1.87 0.118 2560
 2562 3 -59.43 33.55 -1.67 0.123 2561
 2563 3 -59.47 33.66 -1.51 0.139 2562
 2564 3 -59.54 33.58 -1.33 0.158 2563
 2565 3 -59.65 33.52 -1.19 0.116 2564
 2566 3 -59.71 33.55 -1.05 0.087 2565
 2567 3 -59.68 33.48 -0.9 0.129 2566
 2568 3 -59.71 33.45 -0.76 0.144 2567
 2569 3 -59.71 33.48 -0.59 0.101 2568
 2570 3 -59.64 33.54 -0.42 0.085 2569
 2571 3 -58.58 32.8 -2.56 0.175 2556
 2572 3 -58.54 32.77 -2.31 0.124 2571
 2573 3 -58.48 32.8 -2.18 0.06 2572
 2574 3 -58.48 32.77 -2.08 0.137 2573
 2575 3 -58.4 32.87 -1.98 0.203 2574
 2576 3 -58.29 32.76 -2 0.237 2575
 2577 3 -58.04 32.54 -2.06 0.106 2576
 2578 3 -58.33 32.71 -2.73 0.142 2571
 2579 3 -58.2 32.57 -2.85 0.175 2578
 2580 3 -58.09 32.4 -2.95 0.176 2579
 2581 3 -57.89 32.29 -2.98 0.173 2580
 2582 3 -57.64 32.22 -3.04 0.183 2581
 2583 3 -57.36 32.48 -3.06 0.119 2582
 2584 3 -57.21 32.54 -3.08 0.128 2583
 2585 3 -57.07 32.57 -3.02 0.144 2584
 2586 3 -56.89 32.69 -2.91 0.101 2585
 2587 3 -56.79 32.76 -2.91 0.108 2586
 2588 3 -56.67 32.79 -2.89 0.099 2587
 2589 3 -56.5 32.87 -2.85 0.13 2588
 2590 3 -56.34 32.94 -2.87 0.193 2589
 2591 3 -56.22 32.97 -2.87 0.274 2590
 2592 3 -56.35 33.28 -2.58 0.09 2591
 2593 3 -56.4 33.45 -2.46 0.086 2592
 2594 3 -56.47 33.6 -2.33 0.094 2593
 2595 3 -56.57 33.51 -2.18 0.096 2594
 2596 3 -56.68 33.4 -2.14 0.083 2595
 2597 3 -56 32.64 -3.06 0.103 2591
 2598 3 -55.89 32.69 -3.04 0.132 2597
 2599 3 -55.84 32.76 -2.96 0.121 2598
 2600 3 -55.64 32.97 -2.96 0.073 2599
 2601 3 -55.53 33.08 -2.96 0.107 2600
 2602 3 -55.57 33.19 -2.91 0.16 2601
 2603 3 -55.57 33.33 -2.85 0.228 2602
 2604 3 -55.94 33.33 -2.77 0.13 2603
 2605 3 -56.05 33.43 -2.71 0.114 2604
 2606 3 -55.35 33.54 -2.79 0.163 2603
 2607 3 -55.21 33.65 -2.79 0.1 2606
 2608 3 -55.12 33.8 -2.68 0.073 2607
 2609 3 -55.11 33.98 -2.68 0.073 2608
 2610 3 -55.12 34.15 -2.64 0.086 2609
 2611 3 -55.11 34.29 -2.62 0.096 2610
 2612 3 -55.07 34.4 -2.62 0.114 2611
 2613 3 -55 34.53 -2.58 0.09 2612
 2614 3 -54.93 34.59 -2.64 0.094 2613
 2615 3 -54.85 34.66 -2.66 0.087 2614
 2616 3 -54.76 34.86 -2.68 0.082 2615
 2617 3 -54.83 34.94 -2.71 0.082 2616
 2618 3 -54.85 35.07 -2.73 0.082 2617
 2619 3 -54.83 35.18 -2.71 0.033 2618
 2620 3 -54.9 35.3 -2.7 0.084 2619
 2621 3 -54.93 35.41 -2.89 0.153 2620
 2622 3 -55.16 35.19 -2.93 0.103 2621
 2623 3 -55.25 35.09 -3.02 0.118 2622
 2624 3 -54.86 35.65 -3.04 0.094 2621
 2625 3 -54.92 35.76 -3.12 0.149 2624
 2626 3 -54.96 35.87 -3.21 0.053 2625
 2627 3 -55.11 35.19 -2.68 0.112 2620
 2628 3 -55.18 35.08 -2.58 0.141 2627
 2629 3 -55.22 35.2 -2.39 0.09 2628
 2630 3 -55.92 32.66 -2.81 0.151 2599
 2631 3 -56.11 32.47 -2.64 0.079 2630
 2632 3 -56 32.61 -2.75 0.151 2630
 2633 3 -55.36 32.82 -3.08 0.129 2632
 2634 3 -55.22 32.86 -3.02 0.137 2633
 2635 3 -55 32.78 -3.08 0.094 2634
 2636 3 -54.85 32.79 -3.02 0.088 2635
 2637 3 -54.67 32.89 -3 0.112 2636
 2638 3 -54.5 32.94 -3.02 0.102 2637
 2639 3 -54.39 33.03 -2.93 0.098 2638
 2640 3 -54.31 33.11 -2.85 0.104 2639
 2641 3 -56.99 32.32 -3.2 0.095 2585
 2642 3 -56.85 32.25 -3.25 0.078 2641
 2643 3 -56.71 32.19 -3.29 0.102 2642
 2644 3 -56.42 32.26 -3.33 0.099 2643
 2645 3 -56.28 32.22 -3.35 0.099 2644
 2646 3 -56.09 32.21 -3.39 0.094 2645
 2647 3 -55.93 32.19 -3.43 0.088 2646
 2648 3 -55.92 32.12 -3.54 0.079 2647
 2649 3 -59.23 32.3 -2.41 0.091 2552
 2650 3 -59.15 32.19 -2.35 0.104 2649
 2651 3 -59.07 32.12 -2.39 0.075 2650
 2652 3 -58.96 32.16 -2.39 0.116 2651
 2653 3 -58.9 32.05 -2.41 0.117 2652
 2654 3 -59.71 31.67 -3.08 0.367 2550
 2655 3 -59.67 31.47 -3.04 0.35 2654
 2656 3 -59.64 31.35 -2.85 0.375 2655
 2657 3 -59.65 31.19 -2.81 0.406 2656
 2658 3 -59.63 30.99 -2.77 0.419 2657
 2659 3 -59.66 30.83 -2.75 0.404 2658
 2660 3 -59.62 30.65 -2.73 0.394 2659
 2661 3 -59.63 30.5 -2.68 0.419 2660
 2662 3 -59.57 30.52 -2.18 0.262 2661
 2663 3 -59.5 30.45 -2.06 0.34 2662
 2664 3 -59.47 30.32 -2.02 0.422 2663
 2665 3 -59.4 30.32 -1.87 0.526 2664
 2666 3 -59.35 30.34 -1.73 0.606 2665
 2667 3 -59.31 30.25 -1.66 0.685 2666
 2668 3 -59.35 30.14 -1.6 0.702 2667
 2669 3 -59.5 30.52 -1.24 0.459 2668
 2670 3 -59.43 30.87 -0.93 0.246 2669
 2671 3 -59.39 31.07 -0.71 0.181 2670
 2672 3 -59.45 31.12 -0.52 0.2 2671
 2673 3 -59.52 31.23 -0.43 0.263 2672
 2674 3 -59.4 31.28 -0.28 0.238 2673
 2675 3 -59.36 31.07 -0.07 0.148 2674
 2676 3 -59.42 31.07 0 0.165 2675
 2677 3 -59.34 30.91 0.12 0.112 2676
 2678 3 -59.4 30.87 0.26 0.141 2677
 2679 3 -59.47 30.77 0.42 0.144 2678
 2680 3 -59.49 30.62 0.46 0.138 2679
 2681 3 -59.59 30.46 0.46 0.145 2680
 2682 3 -59.64 30.37 0.59 0.162 2681
 2683 3 -59.67 30.34 0.7 0.137 2682
 2684 3 -59.81 30.2 0.79 0.118 2683
 2685 3 -59.9 30.12 0.89 0.151 2684
 2686 3 -59.92 30.12 1.03 0.226 2685
 2687 3 -60 30.12 1.17 0.216 2686
 2688 3 -60.32 29.89 1.09 0.115 2687
 2689 3 -60.46 29.82 1.08 0.1 2688
 2690 3 -60.7 29.84 1.01 0.128 2689
 2691 3 -59.89 30.25 1.41 0.168 2687
 2692 3 -59.81 30.14 1.47 0.22 2691
 2693 3 -59.72 30.14 1.58 0.266 2692
 2694 3 -59.64 30.16 1.64 0.324 2693
 2695 3 -59.45 30.21 1.65 0.366 2694
 2696 3 -59.35 30.36 1.74 0.42 2695
 2697 3 -59.34 30.36 1.91 0.474 2696
 2698 3 -59.32 30.32 2.11 0.417 2697
 2699 3 -59.14 30.64 2.15 0.24 2698
 2700 3 -58.96 30.64 2.26 0.224 2699
 2701 3 -59.03 30.73 2.42 0.092 2700
 2702 3 -59.35 30.18 2.32 0.266 2698
 2703 3 -59.31 30.05 2.44 0.236 2702
 2704 3 -59.31 29.96 2.61 0.235 2703
 2705 3 -59.39 29.91 2.84 0.204 2704
 2706 3 -59.53 29.75 3.01 0.182 2705
 2707 3 -59.54 29.62 3.13 0.166 2706
 2708 3 -59.53 29.45 3.21 0.109 2707
 2709 3 -59.6 29.32 3.25 0.119 2708
 2710 3 -59.62 29.21 3.32 0.148 2709
 2711 3 -59.6 29.05 3.21 0.092 2710
 2712 3 -59.59 28.93 3.13 0.076 2711
 2713 3 -59.6 28.82 3.09 0.087 2712
 2714 3 -59.6 28.66 3.07 0.117 2713
 2715 3 -59.71 28.57 3.05 0.161 2714
 2716 3 -59.5 28.23 3.07 0.18 2715
 2717 3 -59.39 28.07 3.05 0.155 2716
 2718 3 -59.35 27.93 3.13 0.151 2717
 2719 3 -59.4 27.77 3.26 0.108 2718
 2720 3 -59.39 27.61 3.28 0.131 2719
 2721 3 -59.36 27.48 3.3 0.096 2720
 2722 3 -59.41 27.34 3.28 0.119 2721
 2723 3 -59.36 27.16 3.19 0.131 2722
 2724 3 -59.36 27.02 3.17 0.152 2723
 2725 3 -59.33 26.87 3.09 0.134 2724
 2726 3 -59.26 26.75 3.01 0.144 2725
 2727 3 -59.16 26.53 3.03 0.159 2726
 2728 3 -58.97 26.45 3.05 0.091 2727
 2729 3 -58.86 26.43 3.15 0.136 2728
 2730 3 -58.87 26.43 3.3 0.133 2729
 2731 3 -58.82 26.42 3.44 0.179 2730
 2732 3 -58.9 26.31 3.65 0.134 2731
 2733 3 -58.79 26.17 3.73 0.092 2732
 2734 3 -58.65 26.06 3.8 0.118 2733
 2735 3 -58.58 26.06 3.94 0.154 2734
 2736 3 -58.37 26.1 3.98 0.16 2735
 2737 3 -59.61 31.32 0.03 0.15 2676
 2738 3 -59.71 31.41 0.15 0.137 2737
 2739 3 -59.89 31.39 0.12 0.151 2738
 2740 3 -60 31.3 0.29 0.085 2739
 2741 3 -60.11 31.32 0.36 0.084 2740
 2742 3 -60.22 31.27 0.4 0.13 2741
 2743 3 -60.32 31 0.51 0.123 2742
 2744 3 -60.32 30.8 0.51 0.086 2743
 2745 3 -60.38 30.62 0.52 0.103 2744
 2746 3 -60.52 30.46 0.49 0.077 2745
 2747 3 -60.64 30.32 0.51 0.1 2746
 2748 3 -60.79 30.21 0.47 0.108 2747
 2749 3 -60.89 30.12 0.48 0.093 2748
 2750 3 -60.97 30.03 0.53 0.117 2749
 2751 3 -61.1 30 0.58 0.079 2750
 2752 3 -60.03 31.45 -0.04 0.134 2739
 2753 3 -59.96 31.41 -0.19 0.087 2752
 2754 3 -60 31.28 -0.31 0.084 2753
 2755 3 -60.07 31.21 -0.38 0.09 2754
 2756 3 -60.09 31.36 -0.51 0.153 2755
 2757 3 -60.1 31.57 -0.47 0.139 2756
 2758 3 -60.1 31.75 -0.32 0.076 2757
 2759 3 -60.27 31.91 -0.23 0.12 2758
 2760 3 -60.22 32.04 -0.07 0.086 2759
 2761 3 -60.04 32.13 -0.04 0.082 2760
 2762 3 -60 32.22 0 0.098 2761
 2763 3 -59.92 32.29 0 0.083 2762
 2764 3 -60.1 31.68 0.01 0.124 2752
 2765 3 -60.21 31.84 0.08 0.101 2764
 2766 3 -60.42 31.91 0.15 0.134 2765
 2767 3 -60.6 31.91 0.14 0.17 2766
 2768 3 -60.82 31.87 0.11 0.139 2767
 2769 3 -59.42 31.64 -0.18 0.085 2674
 2770 3 -59.53 31.64 -0.07 0.091 2769
 2771 3 -59.53 31.77 0.02 0.079 2770
 2772 3 -59.56 31.82 0.12 0.118 2771
 2773 3 -59.56 31.95 0.24 0.074 2772
 2774 3 -59.89 31.16 -0.64 0.099 2673
 2775 3 -59.92 31.03 -0.66 0.091 2774
 2776 3 -59.95 30.91 -0.64 0.052 2775
 2777 3 -58.78 29.52 -2.04 0.272 2668
 2778 3 -58.64 29.46 -2.08 0.279 2777
 2779 3 -58.47 29.28 -2.06 0.227 2778
 2780 3 -58.35 29.18 -2.08 0.231 2779
 2781 3 -58.17 29.14 -2.08 0.236 2780
 2782 3 -58.04 29.03 -2.1 0.234 2781
 2783 3 -57.89 29 -2.14 0.244 2782
 2784 3 -57.71 28.96 -2.18 0.32 2783
 2785 3 -57.43 28.87 -2.37 0.441 2784
 2786 3 -57.3 28.77 -2.5 0.479 2785
 2787 3 -57.2 28.72 -2.58 0.545 2786
 2788 3 -57.66 28.61 -3.06 0.11 2787
 2789 3 -57.62 28.4 -3.02 0.096 2788
 2790 3 -56.98 28.79 -2.58 0.558 2787
 2791 3 -56.81 28.75 -2.54 0.585 2790
 2792 3 -56.64 28.79 -2.54 0.625 2791
 2793 3 -56.53 28.69 -2.56 0.659 2792
 2794 3 -56.77 28.91 -1.59 0.163 2793
 2795 3 -56.77 28.57 -1.58 0.137 2794
 2796 3 -56.74 28.39 -1.51 0.129 2795
 2797 3 -56.75 28.3 -1.4 0.104 2796
 2798 3 -56.71 28.21 -1.25 0.173 2797
 2799 3 -56.67 28.11 -1.16 0.144 2798
 2800 3 -56.59 28 -1.07 0.096 2799
 2801 3 -56.56 27.82 -0.94 0.157 2800
 2802 3 -56.56 27.61 -0.85 0.149 2801
 2803 3 -56.7 27.52 -0.82 0.108 2802
 2804 3 -56.75 27.39 -0.75 0.127 2803
 2805 3 -56.82 27.34 -0.63 0.15 2804
 2806 3 -56.89 27.25 -0.59 0.183 2805
 2807 3 -57.04 27.21 -0.49 0.162 2806
 2808 3 -56.9 27.05 -0.53 0.145 2807
 2809 3 -56.89 26.95 -0.59 0.233 2808
 2810 3 -57.02 26.89 -0.36 0.128 2809
 2811 3 -57.14 26.8 -0.24 0.14 2810
 2812 3 -57.18 26.68 -0.1 0.132 2811
 2813 3 -57.27 26.53 -0.07 0.138 2812
 2814 3 -57.21 26.48 0.01 0.146 2813
 2815 3 -57.14 26.46 0.12 0.205 2814
 2816 3 -57.43 26.37 0.12 0.107 2815
 2817 3 -57.53 26.23 0.03 0.108 2816
 2818 3 -57.47 26.36 0.29 0.106 2816
 2819 3 -57.52 26.28 0.47 0.187 2818
 2820 3 -57.74 26.23 0.54 0.198 2819
 2821 3 -57.97 26.12 0.51 0.209 2820
 2822 3 -58.03 25.98 0.53 0.16 2821
 2823 3 -58.06 25.89 0.69 0.146 2822
 2824 3 -58.17 25.77 0.82 0.118 2823
 2825 3 -58.2 25.75 0.99 0.091 2824
 2826 3 -58.2 25.84 1.13 0.15 2825
 2827 3 -58.17 25.98 1.31 0.116 2826
 2828 3 -58.21 26.16 1.45 0.086 2827
 2829 3 -58.32 26.25 1.58 0.108 2828
 2830 3 -58.38 26.39 1.58 0.094 2829
 2831 3 -58.46 26.52 1.73 0.102 2830
 2832 3 -56.93 26.43 0.27 0.191 2815
 2833 3 -56.86 26.12 0.48 0.134 2832
 2834 3 -56.78 25.89 0.57 0.123 2833
 2835 3 -56.78 25.73 0.7 0.106 2834
 2836 3 -56.81 25.57 0.79 0.087 2835
 2837 3 -56.82 25.52 0.89 0.076 2836
 2838 3 -57.28 27.32 -0.36 0.1 2807
 2839 3 -57.39 27.27 -0.24 0.136 2838
 2840 3 -57.47 27.21 -0.13 0.085 2839
 2841 3 -56.38 28.67 -2.79 0.626 2793
 2842 3 -56.39 27.88 -3.43 0.222 2841
 2843 3 -56.45 27.81 -3.62 0.215 2842
 2844 3 -56.46 27.61 -3.75 0.186 2843
 2845 3 -56.56 27.45 -3.85 0.195 2844
 2846 3 -56.55 27.29 -3.96 0.196 2845
 2847 3 -56.49 27.17 -3.96 0.227 2846
 2848 3 -56.49 27.06 -3.96 0.183 2847
 2849 3 -56.62 26.94 -3.97 0.1 2848
 2850 3 -56.67 26.79 -3.95 0.138 2849
 2851 3 -56.66 26.69 -3.87 0.181 2850
 2852 3 -56.77 26.49 -3.91 0.232 2851
 2853 3 -56.8 26.56 -3.66 0.075 2852
 2854 3 -56.94 26.67 -3.52 0.075 2853
 2855 3 -57.06 26.67 -3.41 0.083 2854
 2856 3 -57.17 26.72 -3.25 0.07 2855
 2857 3 -57.24 26.67 -3.16 0.097 2856
 2858 3 -57.34 26.56 -3.06 0.122 2857
 2859 3 -57.45 26.4 -3 0.118 2858
 2860 3 -57.52 26.17 -2.91 0.084 2859
 2861 3 -57.64 26.08 -2.91 0.102 2860
 2862 3 -57.67 25.97 -2.95 0.148 2861
 2863 3 -56.91 26.26 -4.16 0.178 2852
 2864 3 -56.95 26.11 -4.29 0.191 2863
 2865 3 -57.02 26.06 -4.37 0.297 2864
 2866 3 -57.41 26.2 -4.44 0.154 2865
 2867 3 -57.45 26.11 -4.47 0.218 2866
 2868 3 -57.76 26.19 -4.33 0.163 2867
 2869 3 -57.87 26.06 -4.36 0.142 2868
 2870 3 -57.99 25.9 -4.29 0.115 2869
 2871 3 -58.08 25.74 -4.38 0.099 2870
 2872 3 -58.08 25.61 -4.44 0.118 2871
 2873 3 -58.14 25.49 -4.47 0.123 2872
 2874 3 -58.2 25.36 -4.46 0.141 2873
 2875 3 -58.24 25.22 -4.5 0.186 2874
 2876 3 -58.26 24.95 -4.58 0.139 2875
 2877 3 -58.3 24.79 -4.66 0.152 2876
 2878 3 -58.35 24.65 -4.71 0.124 2877
 2879 3 -58.45 24.51 -4.82 0.13 2878
 2880 3 -58.55 24.38 -4.95 0.115 2879
 2881 3 -58.7 24.27 -5.04 0.08 2880
 2882 3 -58.85 24.15 -5.07 0.138 2881
 2883 3 -59.02 24.06 -5.12 0.138 2882
 2884 3 -59.2 24.01 -5.11 0.17 2883
 2885 3 -59.34 23.92 -5.17 0.158 2884
 2886 3 -59.49 23.86 -5.26 0.116 2885
 2887 3 -59.6 23.76 -5.32 0.154 2886
 2888 3 -59.67 23.63 -5.33 0.123 2887
 2889 3 -59.77 23.56 -5.36 0.132 2888
 2890 3 -59.92 23.42 -5.41 0.132 2889
 2891 3 -60.06 23.33 -5.37 0.13 2890
 2892 3 -60.12 23.2 -5.45 0.105 2891
 2893 3 -60.31 23.11 -5.54 0.13 2892
 2894 3 -60.42 23.04 -5.63 0.152 2893
 2895 3 -60.67 23.13 -5.72 0.105 2894
 2896 3 -60.83 23.11 -5.76 0.108 2895
 2897 3 -60.94 23.13 -5.87 0.097 2896
 2898 3 -61.12 23.1 -5.95 0.08 2897
 2899 3 -61.3 23.06 -5.97 0.093 2898
 2900 3 -61.39 22.97 -5.99 0.132 2899
 2901 3 -61.56 22.92 -6.11 0.123 2900
 2902 3 -61.59 22.81 -6.29 0.094 2901
 2903 3 -61.66 22.69 -6.42 0.127 2902
 2904 3 -61.74 22.6 -6.5 0.183 2903
 2905 3 -61.81 22.49 -6.58 0.174 2904
 2906 3 -61.84 22.31 -6.67 0.166 2905
 2907 3 -61.91 22.15 -6.75 0.153 2906
 2908 3 -62.01 22.01 -6.86 0.171 2907
 2909 3 -62.13 21.86 -6.82 0.193 2908
 2910 3 -62.23 21.7 -6.79 0.195 2909
 2911 3 -62.21 21.51 -6.75 0.203 2910
 2912 3 -62.06 21.33 -6.65 0.115 2911
 2913 3 -61.88 21.17 -6.62 0.113 2912
 2914 3 -61.77 21.06 -6.61 0.085 2913
 2915 3 -61.67 20.88 -6.62 0.119 2914
 2916 3 -61.56 20.7 -6.62 0.149 2915
 2917 3 -61.44 20.47 -6.67 0.122 2916
 2918 3 -61.35 20.36 -6.62 0.176 2917
 2919 3 -61.48 20.17 -6.54 0.12 2918
 2920 3 -61.41 20.06 -6.5 0.09 2919
 2921 3 -61.34 19.85 -6.44 0.107 2920
 2922 3 -61.35 19.67 -6.36 0.113 2921
 2923 3 -61.3 19.54 -6.21 0.166 2922
 2924 3 -61.31 19.38 -6.45 0.067 2923
 2925 3 -61.31 19.24 -6.54 0.081 2924
 2926 3 -61.33 19.19 -6.7 0.092 2925
 2927 3 -61.27 19.15 -6.83 0.081 2926
 2928 3 -61.14 19.54 -6.08 0.062 2923
 2929 3 -61.03 19.49 -6.04 0.085 2928
 2930 3 -60.95 19.42 -6 0.072 2929
 2931 3 -60.77 19.22 -5.91 0.096 2930
 2932 3 -60.74 19.11 -5.79 0.126 2931
 2933 3 -60.78 18.97 -5.69 0.119 2932
 2934 3 -60.71 18.81 -5.62 0.102 2933
 2935 3 -60.59 18.72 -5.58 0.086 2934
 2936 3 -60.51 18.58 -5.46 0.081 2935
 2937 3 -60.45 18.56 -5.37 0.123 2936
 2938 3 -60.31 18.51 -5.37 0.07 2937
 2939 3 -60.2 18.29 -5.29 0.103 2938
 2940 3 -60.06 18.15 -5.3 0.106 2939
 2941 3 -59.91 18.1 -5.32 0.096 2940
 2942 3 -59.78 18.04 -5.25 0.146 2941
 2943 3 -59.77 17.97 -5.07 0.124 2942
 2944 3 -60.99 19.08 -5.65 0.111 2933
 2945 3 -61.16 19.13 -5.58 0.078 2944
 2946 3 -61.27 19.11 -5.53 0.065 2945
 2947 3 -62.48 21.58 -6.87 0.132 2911
 2948 3 -62.62 21.54 -6.88 0.11 2947
 2949 3 -62.67 21.45 -6.95 0.153 2948
 2950 3 -62.85 21.35 -6.88 0.119 2949
 2951 3 -62.98 21.27 -6.91 0.139 2950
 2952 3 -63.16 21.17 -6.92 0.166 2951
 2953 3 -63.31 21.15 -7 0.221 2952
 2954 3 -63.42 21.24 -6.99 0.244 2953
 2955 3 -63.56 21.24 -7.03 0.285 2954
 2956 3 -63.71 21.17 -7.1 0.346 2955
 2957 3 -63.88 21.22 -7.08 0.412 2956
 2958 3 -64.02 21.26 -7.18 0.42 2957
 2959 3 -64.17 21.35 -7.2 0.421 2958
 2960 3 -64.3 21.38 -7.36 0.42 2959
 2961 3 -64.38 21.51 -7.41 0.316 2960
 2962 3 -64.5 21.61 -7.4 0.28 2961
 2963 3 -64.83 21.9 -7.29 0.122 2962
 2964 3 -64.94 22.08 -7.2 0.084 2963
 2965 3 -65.08 22.11 -7.2 0.074 2964
 2966 3 -65.17 22.15 -7.16 0.083 2965
 2967 3 -65.25 22.15 -7.03 0.131 2966
 2968 3 -65.19 22.24 -6.81 0.092 2967
 2969 3 -65.31 22.36 -6.74 0.115 2968
 2970 3 -65.39 22.38 -6.62 0.052 2969
 2971 3 -64.45 20.95 -7.65 0.073 2960
 2972 3 -64.52 20.94 -7.74 0.063 2971
 2973 3 -64.67 20.95 -7.75 0.091 2972
 2974 3 -64.78 20.92 -7.75 0.088 2973
 2975 3 -64.94 20.85 -7.82 0.121 2974
 2976 3 -65.08 20.72 -7.83 0.122 2975
 2977 3 -65.22 20.67 -7.79 0.135 2976
 2978 3 -65.39 20.63 -7.82 0.092 2977
 2979 3 -65.55 20.65 -7.89 0.118 2978
 2980 3 -65.67 20.61 -8 0.074 2979
 2981 3 -65.81 20.63 -8.08 0.098 2980
 2982 3 -66.02 20.56 -8.13 0.119 2981
 2983 3 -66.13 20.4 -8.25 0.069 2982
 2984 3 -66.28 20.24 -8.31 0.094 2983
 2985 3 -66.34 20.15 -8.29 0.06 2984
 2986 3 -66.41 20.04 -8.28 0.071 2985
 2987 3 -66.52 19.94 -8.23 0.1 2986
 2988 3 -66.61 19.89 -8.11 0.155 2987
 2989 3 -66.78 20.03 -8.53 0.102 2988
 2990 3 -58.46 25.4 -4.36 0.081 2875
 2991 3 -58.49 25.45 -4.25 0.000125 2990
 2992 3 -56.77 25.76 -4.41 0.183 2865
 2993 3 -56.58 25.63 -4.42 0.17 2992
 2994 3 -56.56 25.36 -4.53 0.112 2993
 2995 3 -56.49 25.17 -4.58 0.102 2994
 2996 3 -56.49 25.06 -4.72 0.132 2995
 2997 3 -56.37 25.01 -4.79 0.157 2996
 2998 3 -56.24 24.83 -4.83 0.157 2997
 2999 3 -56.12 24.67 -4.79 0.127 2998
 3000 3 -55.99 24.54 -4.87 0.118 2999
 3001 3 -55.91 24.49 -5 0.141 3000
 3002 3 -55.74 24.45 -5.08 0.137 3001
 3003 3 -55.66 24.26 -5.28 0.152 3002
 3004 3 -55.6 24.13 -5.41 0.21 3003
 3005 3 -55.63 24.04 -5.49 0.211 3004
 3006 3 -55.52 23.79 -5.59 0.143 3005
 3007 3 -55.62 23.7 -5.75 0.147 3006
 3008 3 -55.67 23.56 -5.82 0.18 3007
 3009 3 -55.76 23.44 -5.9 0.237 3008
 3010 3 -55.71 23.24 -6 0.242 3009
 3011 3 -55.59 22.9 -5.96 0.19 3010
 3012 3 -55.81 22.79 -6.12 0.107 3011
 3013 3 -55.84 22.63 -6.13 0.103 3012
 3014 3 -55.81 22.49 -6.21 0.064 3013
 3015 3 -55.33 22.81 -5.79 0.116 3011
 3016 3 -55.3 22.69 -5.74 0.141 3015
 3017 3 -55.12 22.67 -6.07 0.132 3016
 3018 3 -55.09 22.63 -6.22 0.126 3017
 3019 3 -55.03 22.72 -6.32 0.089 3018
 3020 3 -55.05 22.88 -6.33 0.098 3019
 3021 3 -55.02 22.95 -6.41 0.104 3020
 3022 3 -54.85 22.97 -6.5 0.111 3021
 3023 3 -54.71 23.08 -6.41 0.099 3022
 3024 3 -54.88 23.26 -6.45 0.104 3023
 3025 3 -54.88 23.42 -6.41 0.081 3024
 3026 3 -54.81 23.54 -6.54 0.12 3025
 3027 3 -54.78 23.65 -6.58 0.122 3026
 3028 3 -54.77 23.79 -6.66 0.154 3027
 3029 3 -54.83 23.95 -6.91 0.05 3028
 3030 3 -54.98 24.1 -7 0.087 3029
 3031 3 -55.02 24.2 -7.03 0.102 3030
 3032 3 -55.08 24.31 -7.08 0.085 3031
 3033 3 -55.12 24.47 -7.17 0.087 3032
 3034 3 -55.2 24.61 -7.15 0.077 3033
 3035 3 -55.28 24.72 -7.09 0.111 3034
 3036 3 -55.38 24.85 -7.16 0.098 3035
 3037 3 -55.45 25.01 -7.13 0.106 3036
 3038 3 -55.62 25.08 -7.08 0.057 3037
 3039 3 -54.56 22.95 -6.37 0.104 3023
 3040 3 -54.45 22.83 -6.38 0.15 3039
 3041 3 -54.31 22.67 -6.45 0.137 3040
 3042 3 -54.14 22.51 -6.47 0.087 3041
 3043 3 -54.24 22.27 -6.57 0.094 3042
 3044 3 -54.27 22.17 -6.62 0.101 3043
 3045 3 -54.35 22.08 -6.63 0.122 3044
 3046 3 -54.35 21.92 -6.69 0.117 3045
 3047 3 -55.38 22.61 -5.34 0.1 3016
 3048 3 -55.38 22.52 -5.24 0.094 3047
 3049 3 -55.35 22.45 -5.16 0.082 3048
 3050 3 -55.31 22.27 -5.11 0.092 3049
 3051 3 -55.2 22.22 -4.99 0.068 3050
 3052 3 -55.24 22.22 -4.87 0.078 3051
 3053 3 -55.84 23.38 -6.21 0.058 3010
 3054 3 -55.99 23.47 -6.28 0.086 3053
 3055 3 -56.03 23.49 -6.4 0.097 3054
 3056 3 -56.13 23.52 -6.5 0.121 3055
 3057 3 -56.26 23.49 -6.55 0.119 3056
 3058 3 -56.35 23.42 -6.58 0.165 3057
 3059 3 -56.56 23.31 -6.51 0.069 3058
 3060 3 -56.67 23.33 -6.47 0.107 3059
 3061 3 -56.8 23.38 -6.34 0.127 3060
 3062 3 -56.84 23.42 -6.21 0.186 3061
 3063 3 -57.06 23.2 -6.34 0.173 3062
 3064 3 -57.24 22.97 -6.41 0.084 3063
 3065 3 -57.35 22.92 -6.4 0.103 3064
 3066 3 -56.78 23.63 -5.97 0.093 3062
 3067 3 -56.84 23.74 -5.76 0.098 3066
 3068 3 -56.95 23.92 -5.63 0.088 3067
 3069 3 -57.01 24.11 -5.54 0.098 3068
 3070 3 -57.2 24.26 -5.5 0.086 3069
 3071 3 -57.27 24.36 -5.44 0.102 3070
 3072 3 -57.31 24.47 -5.37 0.085 3071
 3073 3 -57.39 24.6 -5.25 0.097 3072
 3074 3 -57.45 24.74 -5.22 0.111 3073
 3075 3 -57.52 24.92 -5.21 0.116 3074
 3076 3 -57.62 25.01 -5.17 0.095 3075
 3077 3 -56.26 27.33 -4.08 0.087 2847
 3078 3 -56.09 27.49 -4.16 0.098 3077
 3079 3 -55.96 27.56 -4.19 0.078 3078
 3080 3 -55.85 27.63 -4.26 0.084 3079
 3081 3 -56.16 27.81 -3.37 0.168 2842
 3082 3 -56.06 27.69 -3.5 0.179 3081
 3083 3 -56.01 27.54 -3.54 0.197 3082
 3084 3 -55.87 27.42 -3.58 0.203 3083
 3085 3 -55.74 27.36 -3.56 0.171 3084
 3086 3 -55.38 27.51 -3.46 0.087 3085
 3087 3 -55.6 27.26 -3.54 0.149 3085
 3088 3 -55.53 27.13 -3.45 0.165 3087
 3089 3 -55.46 26.99 -3.45 0.176 3088
 3090 3 -55.48 26.79 -3.43 0.159 3089
 3091 3 -55.37 26.67 -3.46 0.149 3090
 3092 3 -55.27 26.51 -3.45 0.172 3091
 3093 3 -55.13 26.4 -3.43 0.165 3092
 3094 3 -54.92 26.22 -3.41 0.172 3093
 3095 3 -54.78 26.11 -3.43 0.128 3094
 3096 3 -54.66 26.02 -3.43 0.118 3095
 3097 3 -54.45 25.99 -3.48 0.168 3096
 3098 3 -54.34 25.88 -3.56 0.182 3097
 3099 3 -54.2 25.76 -3.56 0.134 3098
 3100 3 -54.09 25.65 -3.5 0.171 3099
 3101 3 -54.05 25.63 -3.39 0.217 3100
 3102 3 -53.89 25.47 -3.35 0.188 3101
 3103 3 -53.85 25.35 -3.35 0.239 3102
 3104 3 -53.94 25.17 -3.54 0.211 3103
 3105 3 -53.7 25.06 -3.5 0.151 3104
 3106 3 -53.64 24.95 -3.54 0.181 3105
 3107 3 -53.6 24.83 -3.56 0.166 3106
 3108 3 -53.59 24.7 -3.64 0.172 3107
 3109 3 -53.53 24.56 -3.73 0.17 3108
 3110 3 -53.48 24.42 -3.85 0.14 3109
 3111 3 -53.41 24.31 -3.89 0.143 3110
 3112 3 -53.31 24.26 -3.89 0.112 3111
 3113 3 -53.2 24.15 -3.89 0.154 3112
 3114 3 -53.12 24.06 -3.85 0.207 3113
 3115 3 -52.98 23.99 -3.79 0.215 3114
 3116 3 -52.89 23.88 -3.81 0.226 3115
 3117 3 -52.77 23.72 -3.91 0.227 3116
 3118 3 -52.59 23.67 -3.87 0.202 3117
 3119 3 -52.44 23.56 -3.89 0.196 3118
 3120 3 -52.38 23.35 -3.93 0.209 3119
 3121 3 -52.28 23.15 -4 0.234 3120
 3122 3 -52.27 22.88 -4.01 0.236 3121
 3123 3 -52.27 22.74 -3.91 0.246 3122
 3124 3 -52.41 22.79 -3.56 0.103 3123
 3125 3 -52.37 22.79 -3.37 0.104 3124
 3126 3 -52.41 22.76 -3.25 0.114 3125
 3127 3 -52.49 22.7 -3.18 0.168 3126
 3128 3 -52.53 22.65 -3.08 0.185 3127
 3129 3 -52.74 22.79 -3.06 0.078 3128
 3130 3 -52.83 22.88 -2.91 0.077 3129
 3131 3 -52.91 23.01 -2.83 0.085 3130
 3132 3 -52.98 23.13 -2.71 0.109 3131
 3133 3 -53.06 23.06 -2.56 0.11 3132
 3134 3 -53.14 23.02 -2.48 0.145 3133
 3135 3 -53.28 22.94 -2.41 0.121 3134
 3136 3 -53.38 22.74 -2.43 0.087 3135
 3137 3 -53.46 22.58 -2.45 0.076 3136
 3138 3 -53.53 22.45 -2.37 0.105 3137
 3139 3 -53.63 22.37 -2.29 0.131 3138
 3140 3 -53.74 22.32 -2.21 0.112 3139
 3141 3 -53.92 22.32 -2.2 0.121 3140
 3142 3 -54.09 22.32 -2.16 0.143 3141
 3143 3 -54.23 22.28 -2.06 0.086 3142
 3144 3 -52.84 23.24 -2.73 0.098 3132
 3145 3 -52.71 23.38 -2.66 0.091 3144
 3146 3 -52.66 23.42 -2.56 0.119 3145
 3147 3 -52.76 23.56 -2.39 0.134 3146
 3148 3 -52.95 23.67 -2.5 0.08 3147
 3149 3 -53.03 23.83 -2.54 0.099 3148
 3150 3 -53.09 23.97 -2.6 0.133 3149
 3151 3 -53.16 24.15 -2.58 0.134 3150
 3152 3 -53.2 24.4 -2.52 0.133 3151
 3153 3 -53.24 24.53 -2.39 0.085 3152
 3154 3 -52.34 23.24 -2.68 0.101 3146
 3155 3 -52.23 23.1 -2.75 0.08 3154
 3156 3 -52.14 23.06 -2.79 0.074 3155
 3157 3 -52.16 22.58 -4 0.248 3123
 3158 3 -52.06 22.36 -3.97 0.23 3157
 3159 3 -52.01 22.15 -3.96 0.177 3158
 3160 3 -51.95 21.94 -3.87 0.149 3159
 3161 3 -51.88 21.83 -3.83 0.122 3160
 3162 3 -51.78 21.69 -3.85 0.161 3161
 3163 3 -51.77 21.56 -3.79 0.171 3162
 3164 3 -51.77 21.33 -3.81 0.193 3163
 3165 3 -51.73 21.13 -3.81 0.213 3164
 3166 3 -51.64 20.92 -3.83 0.197 3165
 3167 3 -51.56 20.7 -3.95 0.212 3166
 3168 3 -51.39 20.42 -4.03 0.162 3167
 3169 3 -51.35 20.26 -4.07 0.181 3168
 3170 3 -51.3 20.08 -4.13 0.157 3169
 3171 3 -51.27 19.92 -4.21 0.182 3170
 3172 3 -51.31 19.81 -4.34 0.226 3171
 3173 3 -51.55 19.76 -4.5 0.136 3172
 3174 3 -51.69 19.67 -4.62 0.148 3173
 3175 3 -51.73 19.54 -4.7 0.123 3174
 3176 3 -51.84 19.4 -4.74 0.127 3175
 3177 3 -51.88 19.2 -4.87 0.144 3176
 3178 3 -51.91 19.04 -4.91 0.152 3177
 3179 3 -51.66 18.9 -4.84 0.138 3178
 3180 3 -51.59 18.81 -4.83 0.201 3179
 3181 3 -51.48 18.7 -4.83 0.222 3180
 3182 3 -51.45 18.58 -4.79 0.175 3181
 3183 3 -52.09 18.95 -4.96 0.093 3178
 3184 3 -52.23 18.77 -5.04 0.151 3183
 3185 3 -52.31 18.69 -5.08 0.174 3184
 3186 3 -52.39 18.51 -5.04 0.16 3185
 3187 3 -52.42 18.36 -5.11 0.144 3186
 3188 3 -52.46 18.2 -5.21 0.156 3187
 3189 3 -52.45 18.02 -5.25 0.122 3188
 3190 3 -52.48 17.9 -5.3 0.115 3189
 3191 3 -52.45 17.79 -5.32 0.124 3190
 3192 3 -52.34 17.67 -5.38 0.113 3191
 3193 3 -52.17 17.56 -5.41 0.133 3192
 3194 3 -52.09 17.49 -5.4 0.153 3193
 3195 3 -52.1 17.54 -5.62 0.104 3194
 3196 3 -52.24 17.6 -5.75 0.154 3195
 3197 3 -52.38 17.67 -5.87 0.139 3196
 3198 3 -52.56 17.7 -6.07 0.095 3197
 3199 3 -52.48 17.63 -6.26 0.103 3198
 3200 3 -52.56 17.67 -6.38 0.097 3199
 3201 3 -52.59 17.67 -6.57 0.088 3200
 3202 3 -52.63 17.74 -6.71 0.091 3201
 3203 3 -52.76 17.74 -6.83 0.103 3202
 3204 3 -52.81 17.81 -6.91 0.097 3203
 3205 3 -52.85 17.86 -7.04 0.066 3204
 3206 3 -52.95 17.88 -7.16 0.079 3205
 3207 3 -53.02 17.76 -7.29 0.1 3206
 3208 3 -53.03 17.63 -7.37 0.049 3207
 3209 3 -53.09 17.52 -7.46 0.052 3208
 3210 3 -52.03 17.26 -5.33 0.154 3194
 3211 3 -51.91 17.13 -5.3 0.096 3210
 3212 3 -51.7 17.02 -5.29 0.159 3211
 3213 3 -51.66 16.79 -5.46 0.118 3212
 3214 3 -51.55 16.72 -5.5 0.149 3213
 3215 3 -51.48 16.63 -5.55 0.125 3214
 3216 3 -51.38 16.45 -5.58 0.119 3215
 3217 3 -51.33 16.31 -5.58 0.153 3216
 3218 3 -51.24 16.2 -5.58 0.174 3217
 3219 3 -51.16 16.01 -5.57 0.116 3218
 3220 3 -51.12 15.85 -5.54 0.132 3219
 3221 3 -51.09 15.6 -5.58 0.1 3220
 3222 3 -51.03 15.44 -5.7 0.107 3221
 3223 3 -50.96 15.35 -5.79 0.152 3222
 3224 3 -50.85 15.25 -5.91 0.15 3223
 3225 3 -50.66 15.15 -5.96 0.138 3224
 3226 3 -50.37 15.2 -5.92 0.092 3225
 3227 3 -50.62 15.03 -6.01 0.13 3225
 3228 3 -50.52 14.9 -6.04 0.168 3227
 3229 3 -50.37 14.83 -6.07 0.18 3228
 3230 3 -50.2 14.87 -6.08 0.244 3229
 3231 3 -50.19 14.52 -6.25 0.075 3230
 3232 3 -50.06 14.44 -6.29 0.121 3231
 3233 3 -49.88 14.37 -6.34 0.124 3232
 3234 3 -49.77 14.28 -6.38 0.122 3233
 3235 3 -49.67 14.18 -6.47 0.14 3234
 3236 3 -49.6 14.13 -6.58 0.141 3235
 3237 3 -49.49 14.17 -6.69 0.172 3236
 3238 3 -49.37 14.18 -6.71 0.206 3237
 3239 3 -49.2 14.13 -6.74 0.176 3238
 3240 3 -49.05 13.97 -6.79 0.168 3239
 3241 3 -48.95 13.86 -6.83 0.093 3240
 3242 3 -48.85 13.94 -6.83 0.094 3241
 3243 3 -48.69 13.78 -6.86 0.131 3242
 3244 3 -48.56 13.67 -6.88 0.118 3243
 3245 3 -48.42 13.52 -6.92 0.132 3244
 3246 3 -48.31 13.45 -6.83 0.172 3245
 3247 3 -48.2 13.33 -6.82 0.136 3246
 3248 3 -48.13 13.11 -6.88 0.138 3247
 3249 3 -47.99 12.95 -6.97 0.124 3248
 3250 3 -47.91 12.83 -7.03 0.072 3249
 3251 3 -47.91 12.76 -7.15 0.111 3250
 3252 3 -47.89 12.63 -7.22 0.104 3251
 3253 3 -47.87 12.53 -7.3 0.113 3252
 3254 3 -47.89 12.44 -7.37 0.157 3253
 3255 3 -47.91 12.34 -7.53 0.166 3254
 3256 3 -47.91 12.27 -7.79 0.143 3255
 3257 3 -47.94 12.25 -7.92 0.18 3256
 3258 3 -48.27 12.39 -8.04 0.126 3257
 3259 3 -48.33 12.45 -8.21 0.113 3258
 3260 3 -48.27 12.55 -8.37 0.27 3259
 3261 3 -48.21 12.61 -8.45 0.361 3260
 3262 3 -47.62 12.72 -8.38 0.089 3261
 3263 3 -48.69 12.61 -8.65 0.095 3261
 3264 3 -48.76 12.69 -8.69 0.057 3263
 3265 3 -48.88 12.75 -8.71 0.087 3264
 3266 3 -48.99 12.8 -8.81 0.073 3265
 3267 3 -49.09 12.87 -8.96 0.106 3266
 3268 3 -49.08 13 -9.04 0.079 3267
 3269 3 -49.13 13.11 -9.13 0.107 3268
 3270 3 -49.13 13.3 -9.15 0.097 3269
 3271 3 -49.19 13.44 -9.21 0.092 3270
 3272 3 -49.27 13.52 -9.29 0.093 3271
 3273 3 -49.26 13.55 -9.39 0.068 3272
 3274 3 -49.33 13.59 -9.49 0.066 3273
 3275 3 -49.39 13.67 -9.55 0.053 3274
 3276 3 -47.78 12.19 -8.09 0.159 3257
 3277 3 -47.73 12.2 -8.26 0.159 3276
 3278 3 -47.74 12.14 -8.38 0.144 3277
 3279 3 -47.77 12.03 -8.57 0.109 3278
 3280 3 -47.8 12.02 -8.7 0.148 3279
 3281 3 -47.76 12.11 -8.89 0.154 3280
 3282 3 -47.88 12.1 -9.04 0.141 3281
 3283 3 -47.83 12.1 -9.19 0.119 3282
 3284 3 -47.91 12.08 -9.3 0.126 3283
 3285 3 -47.98 12.04 -9.48 0.142 3284
 3286 3 -48.06 11.97 -9.61 0.103 3285
 3287 3 -48.1 11.95 -9.77 0.121 3286
 3288 3 -48.21 11.96 -9.9 0.141 3287
 3289 3 -48.3 11.94 -10.02 0.158 3288
 3290 3 -48.34 11.87 -10.19 0.17 3289
 3291 3 -48.44 11.72 -10.27 0.19 3290
 3292 3 -48.26 11.71 -10.46 0.146 3291
 3293 3 -48.16 11.66 -10.64 0.142 3292
 3294 3 -48.06 11.66 -10.81 0.142 3293
 3295 3 -47.99 11.71 -10.92 0.122 3294
 3296 3 -47.92 11.83 -10.99 0.138 3295
 3297 3 -47.88 11.94 -11.12 0.111 3296
 3298 3 -47.88 12.09 -11.2 0.117 3297
 3299 3 -47.8 12.19 -11.3 0.101 3298
 3300 3 -47.77 12.28 -11.38 0.135 3299
 3301 3 -47.74 12.39 -11.55 0.103 3300
 3302 3 -47.7 12.52 -11.63 0.099 3301
 3303 3 -47.69 12.55 -11.76 0.139 3302
 3304 3 -47.62 12.68 -11.86 0.147 3303
 3305 3 -47.64 12.83 -12.02 0.107 3304
 3306 3 -47.63 12.88 -12.14 0.094 3305
 3307 3 -47.7 12.89 -12.29 0.096 3306
 3308 3 -47.7 13 -12.4 0.101 3307
 3309 3 -47.74 13.03 -12.57 0.146 3308
 3310 3 -47.76 13.13 -12.7 0.125 3309
 3311 3 -47.87 13.28 -12.79 0.109 3310
 3312 3 -47.95 13.33 -12.88 0.113 3311
 3313 3 -47.96 13.43 -13.04 0.163 3312
 3314 3 -48.05 13.39 -13.14 0.215 3313
 3315 3 -47.85 13.47 -13.37 0.181 3314
 3316 3 -47.74 13.61 -13.47 0.187 3315
 3317 3 -47.71 13.79 -13.63 0.138 3316
 3318 3 -47.7 13.87 -13.77 0.143 3317
 3319 3 -47.6 13.94 -13.94 0.207 3318
 3320 3 -47.49 14.01 -14.07 0.23 3319
 3321 3 -47.35 14.06 -14.21 0.257 3320
 3322 3 -47.24 14.11 -14.29 0.247 3321
 3323 3 -47.23 14.17 -14.44 0.302 3322
 3324 3 -47.26 14.26 -14.55 0.368 3323
 3325 3 -46.96 14.45 -14.55 0.291 3324
 3326 3 -46.81 14.53 -14.56 0.275 3325
 3327 3 -46.67 14.7 -14.61 0.272 3326
 3328 3 -46.56 14.78 -14.71 0.245 3327
 3329 3 -46.31 14.86 -14.87 0.117 3328
 3330 3 -46.2 14.88 -14.87 0.123 3329
 3331 3 -45.94 14.94 -14.86 0.121 3330
 3332 3 -45.8 14.93 -14.81 0.155 3331
 3333 3 -45.69 14.86 -14.85 0.229 3332
 3334 3 -45.59 14.86 -14.83 0.274 3333
 3335 3 -45.49 14.78 -14.9 0.316 3334
 3336 3 -45.38 14.8 -14.93 0.363 3335
 3337 3 -45.49 14.64 -15.38 0.094 3336
 3338 3 -45.45 14.6 -15.5 0.107 3337
 3339 3 -45.42 14.52 -15.62 0.055 3338
 3340 3 -45.42 14.39 -15.7 0.09 3339
 3341 3 -45.45 14.35 -15.81 0.122 3340
 3342 3 -45.69 14.29 -15.7 0.156 3341
 3343 3 -45.8 14.27 -15.69 0.092 3342
 3344 3 -45.41 14.25 -16.04 0.139 3341
 3345 3 -45.56 14.09 -15.98 0.127 3344
 3346 3 -45.38 13.83 -15.82 0.097 3345
 3347 3 -45.3 13.66 -15.81 0.105 3346
 3348 3 -45.13 13.62 -15.79 0.122 3347
 3349 3 -44.99 13.53 -15.81 0.147 3348
 3350 3 -44.96 13.37 -15.83 0.178 3349
 3351 3 -44.67 13.37 -15.71 0.092 3350
 3352 3 -44.55 13.3 -15.66 0.071 3351
 3353 3 -44.38 13.28 -15.63 0.079 3352
 3354 3 -44.27 13.2 -15.62 0.061 3353
 3355 3 -44.09 13.16 -15.64 0.068 3354
 3356 3 -43.98 13.27 -15.69 0.108 3355
 3357 3 -43.81 13.2 -15.73 0.081 3356
 3358 3 -43.73 13.17 -15.79 0.088 3357
 3359 3 -45.84 13.96 -16.18 0.078 3345
 3360 3 -45.83 13.88 -16.25 0.079 3359
 3361 3 -45.89 13.85 -16.36 0.073 3360
 3362 3 -46.06 13.92 -16.36 0.083 3361
 3363 3 -45.33 14.3 -16.18 0.089 3344
 3364 3 -45.24 14.38 -16.27 0.122 3363
 3365 3 -45.24 14.52 -16.34 0.154 3364
 3366 3 -45.26 14.71 -16.36 0.126 3365
 3367 3 -45.28 14.86 -16.38 0.115 3366
 3368 3 -45.44 14.98 -16.48 0.096 3367
 3369 3 -45.13 15.16 -14.7 0.183 3336
 3370 3 -44.99 15.2 -14.68 0.205 3369
 3371 3 -44.83 15.25 -14.72 0.201 3370
 3372 3 -44.64 15.3 -14.72 0.178 3371
 3373 3 -44.55 15.31 -14.8 0.188 3372
 3374 3 -44.45 15.11 -14.8 0.18 3373
 3375 3 -44.37 15.05 -14.88 0.224 3374
 3376 3 -44.45 14.75 -15.05 0.133 3375
 3377 3 -44.24 14.59 -14.99 0.094 3376
 3378 3 -44.51 14.6 -15.25 0.096 3376
 3379 3 -44.48 14.53 -15.39 0.11 3378
 3380 3 -44.52 14.36 -15.5 0.154 3379
 3381 3 -44.56 14.22 -15.63 0.134 3380
 3382 3 -44.63 14.03 -15.72 0.113 3381
 3383 3 -44.73 13.96 -15.81 0.073 3382
 3384 3 -44.09 15.33 -14.77 0.107 3375
 3385 3 -44.02 15.43 -14.65 0.113 3384
 3386 3 -43.88 15.41 -14.61 0.078 3385
 3387 3 -43.74 15.45 -14.57 0.119 3386
 3388 3 -43.62 15.48 -14.55 0.128 3387
 3389 3 -44.51 15.55 -15 0.119 3373
 3390 3 -44.55 15.67 -15.15 0.121 3389
 3391 3 -44.59 15.75 -15.22 0.165 3390
 3392 3 -44.78 15.64 -15.35 0.116 3391
 3393 3 -44.83 15.5 -15.46 0.112 3392
 3394 3 -44.87 15.45 -15.55 0.000125 3393
 3395 3 -44.3 15.91 -15.23 0.114 3391
 3396 3 -44.16 16.05 -15.28 0.121 3395
 3397 3 -44.09 16.21 -15.22 0.092 3396
 3398 3 -44.03 16.41 -15.14 0.112 3397
 3399 3 -43.95 16.57 -15.11 0.113 3398
 3400 3 -43.77 16.75 -15.1 0.077 3399
 3401 3 -43.68 16.8 -15.07 0.000125 3400
 3402 3 -46.55 15.01 -14.41 0.078 3327
 3403 3 -46.39 15.03 -14.39 0.083 3402
 3404 3 -47.69 14.04 -14.78 0.222 3324
 3405 3 -47.94 14.09 -14.85 0.144 3404
 3406 3 -48.1 14.08 -14.96 0.144 3405
 3407 3 -48.23 14.13 -15.03 0.143 3406
 3408 3 -48.39 14.32 -14.98 0.108 3407
 3409 3 -48.77 11.62 -10.15 0.1 3291
 3410 3 -48.88 11.63 -10.27 0.075 3409
 3411 3 -48.95 11.49 -10.27 0.118 3410
 3412 3 -49.02 11.33 -10.32 0.075 3411
 3413 3 -49.13 11.29 -10.34 0.093 3412
 3414 3 -49.24 11.24 -10.29 0.082 3413
 3415 3 -51.02 19.67 -4.22 0.161 3172
 3416 3 -50.95 19.63 -4.13 0.253 3415
 3417 3 -50.88 19.54 -4.13 0.343 3416
 3418 3 -50.8 19.4 -4.16 0.418 3417
 3419 3 -50.64 19.36 -4.17 0.545 3418
 3420 3 -50.55 19.31 -4.13 0.582 3419
 3421 3 -50.3 19.39 -4.04 0.509 3420
 3422 3 -50.13 19.34 -3.96 0.493 3421
 3423 3 -49.94 19.37 -3.89 0.424 3422
 3424 3 -49.77 19.27 -3.95 0.356 3423
 3425 3 -49.76 19.87 -3.93 0.115 3424
 3426 3 -49.81 19.98 -4.01 0.128 3425
 3427 3 -49.85 20.12 -4 0.127 3426
 3428 3 -50.01 20.27 -3.96 0.111 3427
 3429 3 -49.96 20.45 -3.85 0.105 3428
 3430 3 -49.88 20.59 -3.77 0.136 3429
 3431 3 -49.81 20.68 -3.71 0.173 3430
 3432 3 -49.95 20.62 -3.54 0.116 3431
 3433 3 -49.99 20.75 -3.39 0.075 3432
 3434 3 -49.99 20.78 -3.25 0.111 3433
 3435 3 -49.89 20.86 -3.16 0.078 3434
 3436 3 -49.77 20.91 -3 0.065 3435
 3437 3 -49.71 21 -2.91 0.102 3436
 3438 3 -49.59 21.11 -2.77 0.000125 3437
 3439 3 -49.6 20.82 -3.83 0.143 3431
 3440 3 -49.51 20.89 -4.01 0.075 3439
 3441 3 -49.41 20.98 -4.16 0.207 3440
 3442 3 -49.76 19.16 -3.87 0.205 3424
 3443 3 -49.85 18.89 -3.75 0.143 3442
 3444 3 -49.84 18.77 -3.73 0.175 3443
 3445 3 -49.81 18.66 -3.68 0.217 3444
 3446 3 -49.59 19.12 -3.79 0.146 3442
 3447 3 -49.48 19.5 -4.2 0.142 3446
 3448 3 -49.49 19.39 -4.41 0.137 3447
 3449 3 -49.44 19.36 -4.54 0.106 3448
 3450 3 -49.45 19.09 -3.7 0.146 3446
 3451 3 -49.27 19.14 -3.62 0.152 3450
 3452 3 -49.09 19.12 -3.58 0.115 3451
 3453 3 -48.92 19.05 -3.48 0.141 3452
 3454 3 -48.71 19.05 -3.39 0.148 3453
 3455 3 -48.53 19 -3.35 0.091 3454
 3456 3 -48.37 19.03 -3.31 0.124 3455
 3457 3 -48.24 19.02 -3.31 0.124 3456
 3458 3 -48.08 18.98 -3.22 0.125 3457
 3459 3 -47.89 18.89 -3.26 0.108 3458
 3460 3 -47.77 18.68 -3.3 0.14 3459
 3461 3 -47.69 18.59 -3.28 0.132 3460
 3462 3 -47.55 18.41 -3.22 0.086 3461
 3463 3 -47.39 18.34 -3.17 0.095 3462
 3464 3 -47.27 17.86 -3.38 0.106 3463
 3465 3 -47.26 17.8 -3.47 0.048 3464
 3466 3 -47.83 19.03 -3.21 0.043 3459
 3467 3 -47.78 19.18 -3.19 0.108 3466
 3468 3 -47.71 19.3 -3.21 0.084 3467
 3469 3 -54.21 25.38 -3.56 0.099 3104
 3470 3 -54.31 25.4 -3.48 0.066 3469
 3471 3 -53.66 25.58 -3.06 0.062 3103
 3472 3 -53.64 25.49 -2.89 0.088 3471
 3473 3 -53.58 25.45 -2.77 0.106 3472
 3474 3 -53.44 25.56 -2.6 0.098 3473
 3475 3 -53.38 25.65 -2.48 0.081 3474
 3476 3 -53.37 25.61 -2.37 0.07 3475
 3477 3 -54.09 25.9 -3.12 0.108 3101
 3478 3 -54.12 26.01 -2.91 0.125 3477
 3479 3 -54.13 26.22 -2.73 0.098 3478
 3480 3 -54.09 26.45 -2.68 0.138 3479
 3481 3 -54.1 26.63 -2.6 0.13 3480
 3482 3 -54.16 26.72 -2.41 0.093 3481
 3483 3 -54.2 26.91 -2.33 0.142 3482
 3484 3 -54.31 27 -2.14 0.09 3483
 3485 3 -54.36 27.03 -2 0.06 3484
 3486 3 -54.4 27.14 -1.9 0.052 3485
 3487 3 -54.39 27.27 -1.84 0.07 3486
 3488 3 -54.35 27.43 -1.74 0.085 3487
 3489 3 -54.32 27.5 -1.65 0.056 3488
 3490 3 -54.32 27.55 -1.55 0.068 3489
 3491 3 -54.32 27.84 -1.43 0.094 3490
 3492 3 -54.32 28 -1.41 0.089 3491
 3493 3 -54.32 28.09 -1.3 0.12 3492
 3494 3 -54.27 28.16 -1.21 0.113 3493
 3495 3 -54.2 28.16 -1.1 0.073 3494
 3496 3 -54.13 28.21 -0.88 0.12 3495
 3497 3 -54.1 28.37 -0.77 0.077 3496
 3498 3 -54.09 28.43 -0.68 0.079 3497
 3499 3 -56.2 28.99 -2.66 0.453 2841
 3500 3 -55.95 29.54 -2.52 0.195 3499
 3501 3 -55.84 29.63 -2.52 0.265 3500
 3502 3 -55.65 29.87 -2.31 0.162 3501
 3503 3 -55.53 30.02 -2.25 0.168 3502
 3504 3 -55.39 30.21 -2.21 0.21 3503
 3505 3 -55.25 30.3 -2.14 0.239 3504
 3506 3 -55.17 30.39 -2.02 0.26 3505
 3507 3 -54.79 30.37 -2.14 0.1 3506
 3508 3 -54.63 30.45 -2.12 0.129 3507
 3509 3 -54.49 30.52 -2.2 0.109 3508
 3510 3 -54.34 30.52 -2.21 0.095 3509
 3511 3 -54.21 30.61 -2.25 0.129 3510
 3512 3 -54.1 30.68 -2.18 0.108 3511
 3513 3 -54.02 30.78 -2.06 0.144 3512
 3514 3 -53.92 30.91 -1.93 0.178 3513
 3515 3 -53.74 30.98 -1.82 0.157 3514
 3516 3 -53.54 30.96 -1.73 0.186 3515
 3517 3 -53.4 30.95 -1.69 0.233 3516
 3518 3 -53.32 30.98 -1.63 0.31 3517
 3519 3 -53.21 30.89 -1.47 0.247 3518
 3520 3 -53.03 30.96 -1.78 0.097 3519
 3521 3 -52.92 31 -1.77 0.000125 3520
 3522 3 -53.29 31.09 -1.12 0.15 3519
 3523 3 -53.25 31.18 -1.05 0.207 3522
 3524 3 -53.38 31.57 -1.15 0.083 3523
 3525 3 -53.35 31.71 -1.12 0.117 3524
 3526 3 -53.42 31.87 -1.08 0.142 3525
 3527 3 -53.22 31.09 -0.91 0.155 3523
 3528 3 -53.14 30.93 -0.64 0.148 3527
 3529 3 -53.03 30.87 -0.42 0.138 3528
 3530 3 -52.97 30.77 -0.32 0.149 3529
 3531 3 -52.96 30.68 -0.19 0.146 3530
 3532 3 -52.85 30.66 -0.06 0.126 3531
 3533 3 -52.85 30.66 0.08 0.137 3532
 3534 3 -52.86 30.73 0.24 0.137 3533
 3535 3 -52.82 30.77 0.35 0.138 3534
 3536 3 -52.74 30.89 0.48 0.076 3535
 3537 3 -52.67 30.93 0.58 0.087 3536
 3538 3 -52.53 30.91 0.69 0.139 3537
 3539 3 -52.39 30.8 0.79 0.284 3538
 3540 3 -52.34 30.71 0.85 0.374 3539
 3541 3 -52.46 30.11 0.8 0.126 3540
 3542 3 -52.57 29.98 0.77 0.15 3541
 3543 3 -52.68 29.89 0.76 0.178 3542
 3544 3 -52.96 29.87 0.69 0.072 3543
 3545 3 -53.03 29.75 0.62 0.057 3544
 3546 3 -53.1 29.66 0.55 0.099 3545
 3547 3 -53.14 29.55 0.47 0.103 3546
 3548 3 -52.1 31 1.14 0.272 3540
 3549 3 -52 31.2 1.32 0.19 3548
 3550 3 -51.96 31.16 1.54 0.114 3549
 3551 3 -51.85 31.11 1.64 0.121 3550
 3552 3 -51.82 31.09 1.82 0.12 3551
 3553 3 -51.67 31.13 1.96 0.108 3552
 3554 3 -51.56 31.17 2.05 0.094 3553
 3555 3 -51.46 31.08 2.13 0.126 3554
 3556 3 -51.38 31.06 2.3 0.14 3555
 3557 3 -51.4 31.06 2.46 0.137 3556
 3558 3 -51.63 31.12 2.61 0.065 3557
 3559 3 -51.75 31.08 2.71 0.084 3558
 3560 3 -51.89 30.96 2.78 0.094 3559
 3561 3 -52.03 31.01 2.92 0.104 3560
 3562 3 -52.13 31.07 3 0.121 3561
 3563 3 -52.18 31.21 3.05 0.12 3562
 3564 3 -53.2 30.98 -0.78 0.155 3563
 3565 3 -53.1 31.41 -1.02 0.091 3527
 3566 3 -52.97 31.41 -1.02 0.085 3565
 3567 3 -52.79 31.32 -1.08 0.117 3566
 3568 3 -52.71 31.32 -1.18 0.157 3567
 3569 3 -52.6 31.46 -1.39 0.156 3568
 3570 3 -52.6 31.46 -1.54 0.148 3569
 3571 3 -52.42 31.55 -1.54 0.093 3570
 3572 3 -52.34 31.73 -1.56 0.074 3571
 3573 3 -52.35 31.84 -1.53 0.079 3572
 3574 3 -52.78 31.34 -1.66 0.117 3570
 3575 3 -52.88 31.28 -1.71 0.102 3574
 3576 3 -53.28 31.39 -1.85 0.176 3518
 3577 3 -53.25 31.62 -1.86 0.163 3576
 3578 3 -53.22 31.86 -1.86 0.106 3577
 3579 3 -53.28 32.04 -1.82 0.056 3578
 3580 3 -53.29 32.16 -1.83 0.097 3579
 3581 3 -53.16 32.15 -1.9 0.096 3580
 3582 3 -53.08 32.23 -1.87 0.11 3581
 3583 3 -52.87 32.17 -1.83 0.076 3582
 3584 3 -52.72 32.23 -1.84 0.103 3583
 3585 3 -52.76 32.48 -1.98 0.17 3584
 3586 3 -52.97 32.73 -1.9 0.125 3585
 3587 3 -52.97 32.88 -1.89 0.102 3586
 3588 3 -52.94 33.02 -1.94 0.096 3587
 3589 3 -53.04 33.16 -1.98 0.134 3588
 3590 3 -53.14 33.22 -1.96 0.205 3589
 3591 3 -53.23 32.87 -2.08 0.098 3590
 3592 3 -53.26 32.7 -2.18 0.091 3591
 3593 3 -53.29 32.51 -2.16 0.102 3592
 3594 3 -53.3 32.41 -2.21 0.065 3593
 3595 3 -53.14 33.48 -1.81 0.088 3590
 3596 3 -53.15 33.67 -1.71 0.092 3595
 3597 3 -53.14 33.76 -1.63 0.065 3596
 3598 3 -53.35 33.52 -1.67 0.103 3595
 3599 3 -53.47 33.58 -1.63 0.102 3598
 3600 3 -53.66 33.69 -1.72 0.126 3599
 3601 3 -53.86 33.66 -1.86 0.121 3600
 3602 3 -54 33.63 -1.93 0.108 3601
 3603 3 -54.15 33.84 -1.98 0.147 3602
 3604 3 -54.18 33.95 -2.08 0.112 3603
 3605 3 -54.1 34.15 -2.27 0.114 3604
 3606 3 -54.08 34.23 -2.35 0.094 3605
 3607 3 -54.15 34.28 -2.41 0.034 3606
 3608 3 -54.18 34.22 -2.5 0.079 3607
 3609 3 -54.04 34.11 -2.56 0.067 3608
 3610 3 -53.9 34.08 -2.5 0.053 3609
 3611 3 -52.54 32.47 -2.1 0.128 3585
 3612 3 -52.39 32.41 -2.12 0.074 3611
 3613 3 -52.33 32.34 -2.16 0.064 3612
 3614 3 -52.23 32.37 -2.25 0.133 3613
 3615 3 -52.14 32.34 -2.29 0.131 3614
 3616 3 -52.01 32.29 -2.41 0.109 3615
 3617 3 -51.9 32.26 -2.48 0.11 3616
 3618 3 -51.78 32.33 -2.54 0.092 3617
 3619 3 -51.66 32.4 -2.45 0.094 3618
 3620 3 -51.58 32.46 -2.41 0.064 3619
 3621 3 -51.43 32.44 -2.46 0.091 3620
 3622 3 -51.33 32.48 -2.5 0.086 3621
 3623 3 -51.29 32.55 -2.41 0.065 3622
 3624 3 -55.34 30.5 -1.83 0.214 3506
 3625 3 -55.47 30.86 -1.71 0.098 3624
 3626 3 -55.54 30.96 -1.71 0.099 3625
 3627 3 -55.6 31.11 -1.67 0.094 3626
 3628 3 -55.25 30.2 -1.78 0.114 3624
 3629 3 -55.25 30.05 -1.65 0.11 3628
 3630 3 -55.17 29.96 -1.58 0.12 3629
 3631 3 -55.06 29.89 -1.47 0.111 3630
 3632 3 -54.99 29.84 -1.38 0.093 3631
 3633 3 -54.86 29.68 -1.3 0.139 3632
 3634 3 -54.78 29.53 -1.21 0.1 3633
 3635 3 -54.63 29.37 -1.09 0.085 3634
 3636 3 -54.53 29.3 -1 0.09 3635
 3637 3 -54.49 29.12 -0.98 0.086 3636
 3638 3 -54.54 28.98 -0.98 0.094 3637
 3639 3 -54.52 28.87 -1 0.106 3638
 3640 3 -55.87 29.56 -2.81 0.099 3501
 3641 3 -55.81 29.72 -2.81 0.107 3640
 3642 3 -55.77 29.83 -2.81 0.056 3641
 3643 3 -56.16 28.85 -2.85 0.262 3499
 3644 3 -55.93 29.18 -2.35 0.172 3643
 3645 3 -55.82 29.14 -2.35 0.072 3644
 3646 3 -56.09 28.79 -2.95 0.265 3645
 3647 3 -55.98 28.67 -2.98 0.000125 3643
 3648 3 -57.96 29.32 -1.73 0.143 2784
 3649 3 -57.93 29.5 -1.6 0.089 3648
 3650 3 -57.93 29.64 -1.55 0.102 3649
 3651 3 -57.92 29.78 -1.57 0.083 3650
 3652 3 -57.97 29.96 -1.52 0.037 3651
 3653 3 -57.95 30.09 -1.49 0.075 3652
 3654 3 -57.84 30.16 -1.44 0.116 3653
 3655 3 -57.82 30.32 -1.38 0.131 3654
 3656 3 -57.78 30.52 -1.33 0.119 3655
 3657 3 -57.78 30.66 -1.31 0.105 3656
 3658 3 -57.85 30.78 -1.26 0.073 3657
 3659 3 -58.4 29.84 -2.16 0.137 2778
 3660 3 -58.35 29.96 -2.25 0.085 3659
 3661 3 -58.32 30.09 -2.21 0.049 3660
 3662 3 -58.17 30.16 -2.23 0.05 3661
 3663 3 -59.45 30.11 -3.14 0.146 2661
 3664 3 -59.49 29.95 -3.16 0.124 3663
 3665 3 -59.59 29.83 -3.23 0.108 3664
 3666 3 -59.62 29.67 -3.33 0.153 3665
 3667 3 -59.62 29.54 -3.41 0.126 3666
 3668 3 -59.53 29.36 -3.5 0.125 3667
 3669 3 -59.56 29.24 -3.52 0.113 3668
 3670 3 -59.59 29.08 -3.58 0.128 3669
 3671 3 -59.6 28.92 -3.58 0.121 3670
 3672 3 -59.67 28.7 -3.62 0.16 3671
 3673 3 -59.7 28.51 -3.71 0.193 3672
 3674 3 -59.7 28.35 -3.75 0.179 3673
 3675 3 -59.58 28.17 -3.87 0.218 3674
 3676 3 -59.45 28.01 -3.96 0.184 3675
 3677 3 -59.3 27.9 -4.09 0.211 3676
 3678 3 -59.23 27.81 -4.16 0.248 3677
 3679 3 -59.3 27.7 -4.47 0.187 3678
 3680 3 -59.31 27.58 -4.61 0.19 3679
 3681 3 -59.41 27.49 -4.69 0.17 3680
 3682 3 -59.48 27.35 -4.66 0.219 3681
 3683 3 -59.53 27.26 -4.62 0.234 3682
 3684 3 -59.73 27.31 -4.91 0.129 3683
 3685 3 -59.74 27.24 -5 0.194 3684
 3686 3 -59.77 27.17 -5.08 0.276 3685
 3687 3 -59.81 27.01 -5.16 0.381 3686
 3688 3 -59.87 26.9 -5.2 0.448 3687
 3689 3 -59.24 26.85 -5.16 0.14 3688
 3690 3 -59.27 26.7 -5.2 0.108 3689
 3691 3 -59.31 26.56 -5.29 0.112 3690
 3692 3 -59.26 26.42 -5.34 0.131 3691
 3693 3 -59.24 26.29 -5.37 0.159 3692
 3694 3 -59.23 26.15 -5.47 0.085 3693
 3695 3 -59.16 26.04 -5.45 0.128 3694
 3696 3 -58.91 25.97 -5.47 0.107 3695
 3697 3 -58.81 25.88 -5.51 0.088 3696
 3698 3 -58.7 25.77 -5.5 0.086 3697
 3699 3 -60.1 26.79 -5.21 0.424 3688
 3700 3 -60.09 26.52 -4.91 0.354 3699
 3701 3 -60.31 26.52 -5.08 0.195 3700
 3702 3 -60.41 26.4 -5.03 0.105 3701
 3703 3 -59.78 26.29 -4.59 0.173 3700
 3704 3 -59.7 26.19 -4.54 0.151 3703
 3705 3 -59.48 26.13 -4.49 0.14 3704
 3706 3 -59.41 25.99 -4.47 0.114 3705
 3707 3 -59.31 25.9 -4.45 0.135 3706
 3708 3 -59.24 25.74 -4.42 0.122 3707
 3709 3 -59.16 25.56 -4.46 0.138 3708
 3710 3 -59.2 25.42 -4.47 0.126 3709
 3711 3 -59.23 25.31 -4.4 0.105 3710
 3712 3 -59.24 25.17 -4.37 0.092 3711
 3713 3 -59.26 25.01 -4.28 0.133 3712
 3714 3 -59.17 24.86 -4.29 0.135 3713
 3715 3 -59.16 24.74 -4.33 0.111 3714
 3716 3 -59.19 24.61 -4.4 0.136 3715
 3717 3 -59.09 24.44 -4.42 0.148 3716
 3718 3 -59.02 24.22 -4.45 0.149 3717
 3719 3 -59.08 24.08 -4.32 0.116 3718
 3720 3 -59.2 23.99 -4.28 0.141 3719
 3721 3 -59.31 23.88 -4.17 0.177 3720
 3722 3 -59.38 23.79 -4.09 0.168 3721
 3723 3 -59.39 23.63 -4.05 0.087 3722
 3724 3 -59.49 23.63 -4.01 0.089 3723
 3725 3 -59.55 23.51 -3.95 0.137 3724
 3726 3 -59.55 23.45 -3.85 0.154 3725
 3727 3 -59.48 23.36 -3.75 0.189 3726
 3728 3 -59.38 23.2 -3.58 0.167 3727
 3729 3 -59.69 23.01 -3.35 0.124 3728
 3730 3 -59.74 22.9 -3.2 0.106 3729
 3731 3 -59.84 22.86 -3.14 0.087 3730
 3732 3 -59.03 22.92 -3.64 0.147 3728
 3733 3 -58.95 22.79 -3.52 0.176 3732
 3734 3 -58.83 22.65 -3.43 0.198 3733
 3735 3 -58.81 22.51 -3.31 0.161 3734
 3736 3 -58.76 22.31 -3.31 0.171 3735
 3737 3 -58.76 22.19 -3.29 0.217 3736
 3738 3 -58.77 22.08 -3.23 0.292 3737
 3739 3 -59.1 22.19 -2.87 0.143 3738
 3740 3 -59.16 22.29 -2.77 0.08 3739
 3741 3 -59.27 22.33 -2.73 0.099 3740
 3742 3 -59.39 22.36 -2.66 0.098 3741
 3743 3 -59.58 22.43 -2.6 0.132 3742
 3744 3 -59.77 22.45 -2.56 0.085 3743
 3745 3 -59.89 22.41 -2.5 0.069 3744
 3746 3 -59.99 22.39 -2.41 0.085 3745
 3747 3 -60.13 22.37 -2.33 0.114 3746
 3748 3 -60.28 22.39 -2.31 0.099 3747
 3749 3 -60.41 22.37 -2.27 0.109 3748
 3750 3 -60.58 22.32 -2.23 0.136 3749
 3751 3 -60.59 21.96 -2.1 0.098 3750
 3752 3 -60.7 21.93 -1.98 0.136 3751
 3753 3 -60.81 21.75 -1.84 0.133 3752
 3754 3 -60.88 21.62 -1.73 0.113 3753
 3755 3 -60.89 21.59 -1.6 0.065 3754
 3756 3 -60.81 21.57 -1.54 0.083 3755
 3757 3 -60.85 21.46 -1.47 0.105 3756
 3758 3 -60.85 21.37 -1.38 0.139 3757
 3759 3 -60.89 21.18 -1.33 0.137 3758
 3760 3 -60.89 20.98 -1.31 0.141 3759
 3761 3 -60.9 20.87 -1.21 0.111 3760
 3762 3 -60.82 20.73 -1.1 0.104 3761
 3763 3 -60.67 20.7 -1.02 0.12 3762
 3764 3 -60.67 20.7 -0.77 0.077 3763
 3765 3 -60.67 20.64 -0.64 0.097 3764
 3766 3 -60.56 20.8 -0.5 0.107 3765
 3767 3 -60.57 20.77 -0.36 0.11 3766
 3768 3 -60.68 20.7 -0.25 0.115 3767
 3769 3 -60.79 20.66 -0.18 0.000125 3768
 3770 3 -60.81 22.48 -2.27 0.09 3750
 3771 3 -60.91 22.46 -2.31 0.086 3770
 3772 3 -61.02 22.53 -2.35 0.092 3771
 3773 3 -61.2 22.59 -2.56 0.103 3772
 3774 3 -61.34 22.64 -2.58 0.094 3773
 3775 3 -61.45 22.7 -2.58 0.074 3774
 3776 3 -61.59 22.73 -2.6 0.099 3775
 3777 3 -61.74 22.68 -2.68 0.099 3776
 3778 3 -61.87 22.62 -2.71 0.088 3777
 3779 3 -61.99 22.59 -2.77 0.077 3778
 3780 3 -62.17 22.54 -2.77 0.117 3779
 3781 3 -62.28 22.53 -2.77 0.146 3780
 3782 3 -62.41 22.56 -2.77 0.22 3781
 3783 3 -62.34 22.23 -2.68 0.083 3782
 3784 3 -62.39 22.11 -2.66 0.059 3783
 3785 3 -62.44 21.87 -2.66 0.109 3784
 3786 3 -62.45 21.71 -2.64 0.114 3785
 3787 3 -62.48 21.59 -2.66 0.091 3786
 3788 3 -62.52 21.5 -2.58 0.097 3787
 3789 3 -62.64 21.41 -2.37 0.097 3788
 3790 3 -62.7 21.34 -2.29 0.105 3789
 3791 3 -62.8 21.34 -2.14 0.118 3790
 3792 3 -62.96 21.34 -2.04 0.103 3791
 3793 3 -63.12 21.3 -2.02 0.091 3792
 3794 3 -63.2 21.23 -2.02 0.127 3793
 3795 3 -63.27 21.12 -1.96 0.061 3794
 3796 3 -63.38 20.96 -1.93 0.081 3795
 3797 3 -63.49 20.84 -2.01 0.108 3796
 3798 3 -63.62 20.73 -1.99 0.141 3797
 3799 3 -63.83 20.7 -1.95 0.108 3798
 3800 3 -63.94 20.71 -1.92 0.168 3799
 3801 3 -64.02 20.71 -1.74 0.058 3800
 3802 3 -64.1 20.62 -1.65 0.075 3801
 3803 3 -64.25 20.52 -1.56 0.126 3802
 3804 3 -64.37 20.53 -1.42 0.093 3803
 3805 3 -64.48 20.5 -1.37 0.108 3804
 3806 3 -64.64 20.45 -1.3 0.084 3805
 3807 3 -64.78 20.48 -1.22 0.089 3806
 3808 3 -64.93 20.46 -1.09 0.132 3807
 3809 3 -64.98 20.41 -0.98 0.119 3808
 3810 3 -65.07 20.25 -0.92 0.083 3809
 3811 3 -65.2 20.18 -0.91 0.08 3810
 3812 3 -65.34 20.18 -0.79 0.053 3811
 3813 3 -65.43 20.2 -0.7 0.084 3812
 3814 3 -65.43 20.12 -0.61 0.087 3813
 3815 3 -65.34 20 -0.63 0.1 3814
 3816 3 -65.37 19.82 -0.66 0.091 3815
 3817 3 -65.51 19.66 -0.61 0.124 3816
 3818 3 -65.6 19.55 -0.53 0.088 3817
 3819 3 -63.94 20.57 -2.11 0.139 3800
 3820 3 -64 20.48 -2.13 0.102 3819
 3821 3 -64.14 20.37 -2.2 0.095 3820
 3822 3 -62.56 22.86 -2.81 0.084 3782
 3823 3 -62.63 22.96 -2.75 0.1 3822
 3824 3 -62.81 23 -2.73 0.109 3823
 3825 3 -62.91 23.07 -2.64 0.078 3824
 3826 3 -63.02 23.25 -2.54 0.101 3825
 3827 3 -63.14 23.39 -2.43 0.143 3826
 3828 3 -63.24 23.55 -2.37 0.138 3827
 3829 3 -63.2 23.71 -2.48 0.092 3828
 3830 3 -63.05 23.75 -2.5 0.075 3829
 3831 3 -63.01 23.89 -2.52 0.1 3830
 3832 3 -63.06 24.07 -2.54 0.121 3831
 3833 3 -63.06 24.21 -2.64 0.128 3832
 3834 3 -63.12 24.3 -2.77 0.144 3833
 3835 3 -63.19 24.35 -2.98 0.125 3834
 3836 3 -63.17 24.38 -3.08 0.201 3835
 3837 3 -63.41 24.52 -3.14 0.073 3836
 3838 3 -63.63 24.54 -3.39 0.108 3837
 3839 3 -63.8 24.54 -3.5 0.1 3838
 3840 3 -63.98 24.49 -3.57 0.078 3839
 3841 3 -64.06 24.45 -3.72 0.121 3840
 3842 3 -64.17 24.47 -3.78 0.168 3841
 3843 3 -64.33 24.24 -3.86 0.093 3842
 3844 3 -64.49 24.11 -3.98 0.128 3843
 3845 3 -64.64 23.97 -4.12 0.094 3844
 3846 3 -64.67 23.86 -4.25 0.098 3845
 3847 3 -64.8 23.76 -4.35 0.067 3846
 3848 3 -62.85 24.29 -3.12 0.146 3836
 3849 3 -62.59 24.17 -3.02 0.127 3848
 3850 3 -62.42 24.08 -2.96 0.086 3849
 3851 3 -62.38 24.01 -3.04 0.000125 3850
 3852 3 -58.7 22.01 -3.16 0.179 3738
 3853 3 -58.77 21.95 -3.73 0.072 3852
 3854 3 -58.74 21.86 -3.85 0.117 3853
 3855 3 -58.7 21.79 -4 0.08 3854
 3856 3 -58.71 21.65 -4.13 0.102 3855
 3857 3 -58.76 21.61 -4.25 0.115 3856
 3858 3 -58.73 21.51 -4.34 0.099 3857
 3859 3 -58.71 21.38 -4.32 0.000125 3858
 3860 3 -58.62 21.92 -3.12 0.202 3852
 3861 3 -58.26 21.77 -3.02 0.131 3860
 3862 3 -58.13 21.7 -2.98 0.146 3861
 3863 3 -58.02 21.65 -2.89 0.134 3862
 3864 3 -57.95 21.6 -2.81 0.137 3863
 3865 3 -57.91 21.6 -2.68 0.223 3864
 3866 3 -57.89 21.57 -2.52 0.384 3865
 3867 3 -57.94 21.55 -2.41 0.428 3866
 3868 3 -58.34 21.64 -2.14 0.265 3867
 3869 3 -58.41 21.68 -2 0.319 3868
 3870 3 -58.49 21.82 -1.89 0.296 3869
 3871 3 -58.67 22.03 -1.82 0.257 3870
 3872 3 -58.72 22.21 -1.82 0.308 3871
 3873 3 -58.78 22.32 -1.79 0.308 3872
 3874 3 -58.89 22.3 -1.67 0.275 3873
 3875 3 -59.07 22.18 -1.42 0.156 3874
 3876 3 -59.21 22.18 -1.35 0.134 3875
 3877 3 -59.32 22.16 -1.29 0.1 3876
 3878 3 -59.42 22.18 -1.24 0.07 3877
 3879 3 -57.26 21.43 -2.5 0.088 3867
 3880 3 -57.14 21.39 -2.5 0.071 3879
 3881 3 -60.51 27.15 -5.46 0.083 3699
 3882 3 -60.63 27.08 -5.49 0.135 3881
 3883 3 -60.74 27.06 -5.49 0.194 3882
 3884 3 -60.92 27.15 -5.71 0.101 3883
 3885 3 -60.99 27.29 -5.75 0.135 3884
 3886 3 -61.03 27.47 -5.82 0.138 3885
 3887 3 -60.92 27.51 -5.92 0.155 3886
 3888 3 -60.71 27.4 -5.97 0.177 3887
 3889 3 -60.61 27.36 -6.03 0.133 3888
 3890 3 -60.59 27.2 -6.08 0.105 3889
 3891 3 -60.61 27.1 -6.2 0.107 3890
 3892 3 -60.67 27.04 -6.34 0.069 3891
 3893 3 -60.65 26.92 -6.46 0.1 3892
 3894 3 -60.61 26.86 -6.58 0.104 3893
 3895 3 -60.6 26.85 -6.72 0.081 3894
 3896 3 -60.54 26.88 -6.91 0.11 3895
 3897 3 -60.7 27.06 -7.01 0.109 3896
 3898 3 -60.75 27.06 -7.12 0.176 3897
 3899 3 -60.74 27.04 -7.24 0.243 3898
 3900 3 -61.07 27.26 -7.25 0.143 3899
 3901 3 -61.09 27.22 -7.41 0.167 3900
 3902 3 -61.39 27.31 -7.41 0.061 3901
 3903 3 -61.5 27.4 -7.34 0.106 3902
 3904 3 -61.6 27.49 -7.33 0.099 3903
 3905 3 -61.74 27.49 -7.25 0.085 3904
 3906 3 -61.89 27.47 -7.28 0.106 3905
 3907 3 -62.03 27.47 -7.34 0.091 3906
 3908 3 -60.96 27.11 -7.58 0.148 3901
 3909 3 -60.82 26.99 -7.69 0.1 3908
 3910 3 -60.74 27.06 -7.8 0.118 3909
 3911 3 -60.53 27.11 -7.78 0.111 3910
 3912 3 -60.45 27.01 -7.8 0.088 3911
 3913 3 -60.42 26.92 -7.87 0.102 3912
 3914 3 -60.39 26.88 -7.97 0.106 3913
 3915 3 -60.42 26.83 -8.17 0.11 3914
 3916 3 -60.29 26.76 -8.29 0.101 3915
 3917 3 -60.27 26.67 -8.42 0.067 3916
 3918 3 -60.28 26.65 -8.54 0.104 3917
 3919 3 -60.27 26.67 -8.64 0.153 3918
 3920 3 -60.28 26.47 -8.68 0.149 3919
 3921 3 -60.14 26.17 -8.74 0.113 3920
 3922 3 -60.11 26.06 -8.81 0.12 3921
 3923 3 -60.13 25.97 -8.96 0.052 3922
 3924 3 -60.17 26.83 -8.77 0.131 3919
 3925 3 -60.13 26.94 -8.87 0.104 3924
 3926 3 -60.04 26.97 -9.04 0.106 3925
 3927 3 -59.97 27.04 -9.17 0.106 3926
 3928 3 -59.82 27.04 -9.26 0.118 3927
 3929 3 -60.89 27.06 -7.97 0.126 3910
 3930 3 -60.93 27.08 -8.07 0.129 3929
 3931 3 -59.49 27.01 -4.33 0.106 3683
 3932 3 -59.41 26.86 -4.36 0.059 3931
 3933 3 -61.54 34.33 -5.4 0.097 2529
 3934 3 -61.67 34.22 -5.54 0.114 3933
 3935 3 -61.81 34.14 -5.59 0.079 3934
 3936 3 -62 34.11 -5.69 0.131 3935
 3937 3 -62.09 34.01 -5.75 0.12 3936
 3938 3 -62.14 33.87 -5.87 0.091 3937
 3939 3 -62.21 33.79 -6 0.094 3938
 3940 3 -62.18 33.69 -6.08 0.114 3939
 3941 3 -62.22 33.58 -6.15 0.088 3940
 3942 3 -62.28 33.41 -6.13 0.046 3941
 3943 3 -62.29 33.29 -6.12 0.116 3942
 3944 3 -62.29 33.11 -6.09 0.103 3943
 3945 3 -62.39 34.51 -5.22 0.104 2527
 3946 3 -62.5 34.61 -5.32 0.076 3945
 3947 3 -62.6 34.54 -5.42 0.122 3946
 3948 3 -62.79 34.46 -5.46 0.102 3947
 3949 3 -62.99 34.47 -5.46 0.107 3948
 3950 3 -63.17 34.41 -5.38 0.112 3949
 3951 3 -63.36 34.48 -5.44 0.126 3950
 3952 3 -63.52 34.54 -5.5 0.131 3951
 3953 3 -63.57 34.47 -5.62 0.099 3952
 3954 3 -63.7 34.4 -5.7 0.095 3953
 3955 3 -63.77 34.34 -5.8 0.104 3954
 3956 3 -63.9 34.29 -5.87 0.093 3955
 3957 3 -64.09 34.21 -6.01 0.088 3956
 3958 3 -64.21 34.28 -6.09 0.119 3957
 3959 3 -64.34 34.29 -5.99 0.079 3958
 3960 3 -64.48 34.44 -5.96 0.108 3959
 3961 3 -64.59 34.54 -5.92 0.094 3960
 3962 3 -62.71 36.12 -4.61 0.21 2496
 3963 3 -62.86 36.08 -4.5 0.19 3962
 3964 3 -63 36.03 -4.46 0.16 3963
 3965 3 -63.13 36.04 -4.4 0.17 3964
 3966 3 -63.25 36.03 -4.26 0.17 3965
 3967 3 -63.46 36.05 -4.11 0.181 3966
 3968 3 -63.56 35.94 -4.11 0.224 3967
 3969 3 -63.74 36.11 -4 0.122 3968
 3970 3 -63.88 36.19 -4 0.143 3969
 3971 3 -64.01 36.26 -3.97 0.21 3970
 3972 3 -64.1 36.36 -3.96 0.293 3971
 3973 3 -64.45 36.21 -4.08 0.177 3972
 3974 3 -64.68 36.22 -4.16 0.182 3973
 3975 3 -64.84 36.16 -4.21 0.207 3974
 3976 3 -65.15 36.22 -4.26 0.189 3975
 3977 3 -65.35 36.25 -4.26 0.176 3976
 3978 3 -65.6 36.32 -4.16 0.161 3977
 3979 3 -65.78 36.3 -4.13 0.164 3978
 3980 3 -65.89 36.28 -4.12 0.211 3979
 3981 3 -66.06 36.25 -4.11 0.189 3980
 3982 3 -66.21 36.28 -4.15 0.246 3981
 3983 3 -66.35 36.01 -4.13 0.163 3982
 3984 3 -66.43 35.79 -4.19 0.138 3983
 3985 3 -66.54 35.64 -4.2 0.137 3984
 3986 3 -66.6 35.48 -4.24 0.15 3985
 3987 3 -66.7 35.47 -4.35 0.125 3986
 3988 3 -66.85 35.41 -4.45 0.101 3987
 3989 3 -66.98 35.33 -4.5 0.163 3988
 3990 3 -67.1 35.28 -4.57 0.162 3989
 3991 3 -67.23 35.25 -4.66 0.158 3990
 3992 3 -67.37 35.14 -4.74 0.174 3991
 3993 3 -67.51 35.11 -4.86 0.181 3992
 3994 3 -67.59 35.1 -4.96 0.192 3993
 3995 3 -67.76 35 -4.99 0.211 3994
 3996 3 -67.93 35.02 -5 0.27 3995
 3997 3 -68.04 35.03 -5.03 0.367 3996
 3998 3 -68.14 35.1 -5.33 0.315 3997
 3999 3 -68.25 35.08 -5.44 0.318 3998
 4000 3 -68.4 35.07 -5.46 0.359 3999
 4001 3 -68.54 35.14 -5.44 0.4 4000
 4002 3 -68.68 35.21 -5.48 0.447 4001
 4003 3 -68.73 35.25 -5.7 0.433 4002
 4004 3 -68.76 35.29 -5.83 0.457 4003
 4005 3 -68.98 35.7 -5.43 0.082 4004
 4006 3 -69.1 35.78 -5.37 0.116 4005
 4007 3 -69.18 35.93 -5.36 0.000125 4006
 4008 3 -68.87 35.27 -5.89 0.32 4007
 4009 3 -68.06 35.6 -5.98 0.094 4008
 4010 3 -67.95 35.74 -6.02 0.101 4009
 4011 3 -67.76 35.83 -5.98 0.089 4010
 4012 3 -67.59 35.93 -5.96 0.093 4011
 4013 3 -67.51 36.08 -5.98 0.098 4012
 4014 3 -67.65 36.2 -5.94 0.132 4013
 4015 3 -67.76 36.24 -5.86 0.087 4014
 4016 3 -68.09 35.4 -6.08 0.115 4008
 4017 3 -67.96 35.25 -6.11 0.108 4016
 4018 3 -69.09 35.18 -6.15 0.298 4004
 4019 3 -69.18 35.17 -6.32 0.217 4018
 4020 3 -69.35 35.14 -6.36 0.2 4019
 4021 3 -69.51 35.1 -6.43 0.161 4020
 4022 3 -69.7 35 -6.45 0.2 4021
 4023 3 -69.81 35.02 -6.43 0.265 4022
 4024 3 -69.93 35 -6.74 0.096 4023
 4025 3 -70.06 34.97 -6.83 0.111 4024
 4026 3 -70.15 35.08 -6.96 0.126 4025
 4027 3 -70.26 35.22 -7.07 0.127 4026
 4028 3 -70.4 35.21 -7.14 0.114 4027
 4029 3 -70.48 35.28 -7.24 0.148 4028
 4030 3 -70.65 35.52 -7.25 0.165 4029
 4031 3 -70.87 35.64 -7.24 0.151 4030
 4032 3 -70.98 35.71 -7.27 0.175 4031
 4033 3 -71.15 35.77 -7.2 0.183 4032
 4034 3 -71.26 35.89 -7.2 0.182 4033
 4035 3 -71.54 35.95 -7.2 0.146 4034
 4036 3 -71.68 36.07 -7.24 0.103 4035
 4037 3 -71.73 36.21 -7.25 0.117 4036
 4038 3 -71.76 36.4 -7.32 0.133 4037
 4039 3 -71.82 36.5 -7.4 0.138 4038
 4040 3 -71.9 36.57 -7.46 0.178 4039
 4041 3 -71.95 36.68 -7.57 0.206 4040
 4042 3 -72.04 36.78 -7.73 0.174 4041
 4043 3 -72.12 36.95 -7.9 0.122 4042
 4044 3 -72.21 37.03 -7.95 0.157 4043
 4045 3 -72.31 37.18 -7.98 0.124 4044
 4046 3 -72.34 37.32 -7.97 0.154 4045
 4047 3 -72.37 37.43 -7.95 0.173 4046
 4048 3 -72.31 37.56 -8.11 0.21 4047
 4049 3 -72.4 37.38 -8.45 0.084 4048
 4050 3 -72.53 37.35 -8.52 0.056 4049
 4051 3 -72.31 37.77 -8.03 0.141 4048
 4052 3 -72.32 37.95 -8.03 0.172 4051
 4053 3 -72.34 38.06 -8.08 0.233 4052
 4054 3 -72.31 38.14 -7.83 0.193 4053
 4055 3 -72.54 38.27 -7.61 0.079 4054
 4056 3 -72.62 38.39 -7.57 0.091 4055
 4057 3 -72.73 38.46 -7.53 0.08 4056
 4058 3 -72.84 38.53 -7.53 0.067 4057
 4059 3 -73 38.67 -7.45 0.088 4058
 4060 3 -72.98 38.78 -7.39 0.093 4059
 4061 3 -73 38.85 -7.25 0.072 4060
 4062 3 -72.28 38.14 -8.36 0.14 4053
 4063 3 -72.32 38.22 -8.44 0.089 4062
 4064 3 -70 34.9 -6.11 0.171 4023
 4065 3 -70.09 34.86 -5.82 0.122 4064
 4066 3 -70.21 34.81 -5.79 0.148 4065
 4067 3 -70.4 34.78 -5.7 0.084 4066
 4068 3 -70.56 34.77 -5.62 0.128 4067
 4069 3 -70.7 34.74 -5.6 0.099 4068
 4070 3 -70.85 34.67 -5.56 0.125 4069
 4071 3 -71.04 34.68 -5.57 0.117 4070
 4072 3 -71.2 34.67 -5.57 0.125 4071
 4073 3 -71.34 34.67 -5.57 0.118 4072
 4074 3 -71.51 34.57 -5.48 0.124 4073
 4075 3 -71.68 34.57 -5.36 0.12 4074
 4076 3 -71.78 34.67 -5.25 0.144 4075
 4077 3 -71.98 34.74 -5.31 0.133 4076
 4078 3 -72.14 34.78 -5.29 0.123 4077
 4079 3 -72.29 34.75 -5.15 0.09 4078
 4080 3 -72.45 34.75 -5.07 0.08 4079
 4081 3 -72.59 34.67 -5 0.13 4080
 4082 3 -72.71 34.64 -4.98 0.123 4081
 4083 3 -72.89 34.63 -4.82 0.077 4082
 4084 3 -73.04 34.6 -4.75 0.139 4083
 4085 3 -73.18 34.47 -4.81 0.101 4084
 4086 3 -73.25 34.35 -4.85 0.09 4085
 4087 3 -73.34 34.32 -4.78 0.077 4086
 4088 3 -73.4 34.24 -4.73 0.049 4087
 4089 3 -73.48 34.07 -4.61 0.095 4088
 4090 3 -73.64 33.89 -4.53 0.095 4089
 4091 3 -73.73 33.78 -4.49 0.116 4090
 4092 3 -73.87 33.67 -4.52 0.111 4091
 4093 3 -74.01 33.6 -4.41 0.116 4092
 4094 3 -74 33.53 -4.32 0.156 4093
 4095 3 -73.84 33.61 -4.12 0.116 4094
 4096 3 -73.1 34.79 -4.57 0.069 4084
 4097 3 -73.18 34.95 -4.48 0.067 4096
 4098 3 -70.17 34.82 -6.2 0.081 4064
 4099 3 -70.28 34.7 -6.24 0.101 4098
 4100 3 -70.42 34.6 -6.19 0.133 4099
 4101 3 -70.56 34.52 -6.16 0.11 4100
 4102 3 -70.68 34.46 -6.12 0.077 4101
 4103 3 -70.81 34.32 -6.15 0.126 4102
 4104 3 -70.87 34.24 -6.31 0.099 4103
 4105 3 -70.95 34.21 -6.4 0.131 4104
 4106 3 -71.01 34.14 -6.49 0.178 4105
 4107 3 -71.12 34.42 -6.56 0.094 4106
 4108 3 -71.29 34.46 -6.58 0.101 4107
 4109 3 -71.54 34.45 -6.64 0.096 4108
 4110 3 -71.65 34.39 -6.74 0.096 4109
 4111 3 -71.68 34.36 -6.9 0.082 4110
 4112 3 -71.65 34.32 -7.03 0.063 4111
 4113 3 -71.57 34.17 -7.14 0.1 4112
 4114 3 -71.5 34.1 -7.24 0.11 4113
 4115 3 -71.42 34.07 -7.32 0.052 4114
 4116 3 -71 33.82 -6.53 0.079 4106
 4117 3 -71.09 33.68 -6.61 0.059 4116
 4118 3 -68.85 35.39 -4.75 0.101 4002
 4119 3 -68.93 35.42 -4.65 0.113 4118
 4120 3 -69.06 35.4 -4.6 0.089 4119
 4121 3 -68.21 34.96 -4.65 0.209 3997
 4122 3 -68.34 35.33 -4.64 0.135 4121
 4123 3 -68.26 34.77 -4.44 0.103 4121
 4124 3 -68.34 34.6 -4.4 0.073 4123
 4125 3 -68.34 34.43 -4.4 0.091 4124
 4126 3 -68.39 34.25 -4.41 0.085 4125
 4127 3 -68.45 34.14 -4.46 0.075 4126
 4128 3 -68.51 34 -4.4 0.123 4127
 4129 3 -68.53 33.83 -4.24 0.1 4128
 4130 3 -68.62 33.82 -4.11 0.049 4129
 4131 3 -68.68 33.71 -4.07 0.084 4130
 4132 3 -68.78 33.57 -4.11 0.068 4131
 4133 3 -68.89 33.5 -4.2 0.14 4132
 4134 3 -69.01 33.35 -4.16 0.157 4133
 4135 3 -69.15 33.2 -3.96 0.125 4134
 4136 3 -69.29 33.15 -3.84 0.145 4135
 4137 3 -69.45 33.07 -3.8 0.097 4136
 4138 3 -69.56 32.97 -3.76 0.089 4137
 4139 3 -69.7 32.89 -3.76 0.085 4138
 4140 3 -69.76 32.85 -3.63 0.152 4139
 4141 3 -69.87 32.88 -3.45 0.108 4140
 4142 3 -69.98 32.93 -3.34 0.093 4141
 4143 3 -70.06 32.83 -3.24 0.1 4142
 4144 3 -66.4 36.64 -4.11 0.089 3982
 4145 3 -66.54 36.69 -4.07 0.084 4144
 4146 3 -66.68 36.68 -4.03 0.108 4145
 4147 3 -66.84 36.66 -4.07 0.089 4146
 4148 3 -67 36.61 -4.07 0.081 4147
 4149 3 -67.06 36.65 -3.99 0.079 4148
 4150 3 -67.26 36.65 -3.84 0.086 4149
 4151 3 -64.59 35.9 -4.4 0.078 3975
 4152 3 -64.59 35.78 -4.47 0.091 4151
 4153 3 -64.67 35.64 -4.61 0.078 4152
 4154 3 -64.7 35.54 -4.63 0.064 4153
 4155 3 -64.7 35.46 -4.7 0.066 4154
 4156 3 -64.75 35.39 -4.82 0.075 4155
 4157 3 -64.81 35.33 -4.88 0.000125 4156
 4158 3 -63.88 36.75 -3.73 0.164 3972
 4159 3 -63.85 36.9 -3.66 0.186 4158
 4160 3 -63.84 37.08 -3.58 0.169 4159
 4161 3 -63.77 37.16 -3.48 0.193 4160
 4162 3 -63.84 37.36 -3.21 0.13 4161
 4163 3 -63.86 37.44 -3.02 0.11 4162
 4164 3 -63.97 37.54 -2.85 0.119 4163
 4165 3 -64.1 37.48 -2.79 0.128 4164
 4166 3 -64.19 37.42 -2.68 0.167 4165
 4167 3 -64.35 37.41 -2.6 0.209 4166
 4168 3 -64.46 37.37 -2.48 0.168 4167
 4169 3 -64.71 37.31 -2.29 0.134 4168
 4170 3 -64.8 37.26 -2.16 0.112 4169
 4171 3 -64.76 37.2 -2.04 0.096 4170
 4172 3 -64.63 37.06 -1.88 0.133 4171
 4173 3 -64.55 36.98 -1.81 0.183 4172
 4174 3 -64.57 36.8 -1.57 0.134 4173
 4175 3 -64.63 36.8 -1.44 0.117 4174
 4176 3 -64.71 36.77 -1.27 0.115 4175
 4177 3 -64.71 36.65 -1.18 0.09 4176
 4178 3 -64.65 36.49 -1.08 0.13 4177
 4179 3 -64.61 36.44 -0.93 0.119 4178
 4180 3 -64.55 36.37 -0.89 0.181 4179
 4181 3 -64.49 36.7 -0.84 0.086 4180
 4182 3 -64.44 36.8 -0.77 0.103 4181
 4183 3 -64.43 36.91 -0.62 0.127 4182
 4184 3 -64.69 37.01 -0.6 0.087 4183
 4185 3 -64.61 36.01 -0.85 0.103 4180
 4186 3 -64.61 35.87 -0.77 0.11 4185
 4187 3 -64.63 35.73 -0.65 0.144 4186
 4188 3 -64.57 35.59 -0.56 0.171 4187
 4189 3 -64.3 35.41 -0.52 0.075 4188
 4190 3 -64.22 35.27 -0.5 0.077 4189
 4191 3 -64.08 35.16 -0.47 0.107 4190
 4192 3 -64.04 34.91 -0.51 0.097 4191
 4193 3 -63.97 34.79 -0.48 0.117 4192
 4194 3 -63.94 34.51 -0.47 0.093 4193
 4195 3 -63.9 34.35 -0.5 0.085 4194
 4196 3 -63.86 34.15 -0.47 0.115 4195
 4197 3 -63.82 33.98 -0.43 0.151 4196
 4198 3 -63.75 33.84 -0.36 0.134 4197
 4199 3 -63.68 33.73 -0.19 0.076 4198
 4200 3 -64.05 35.26 -0.35 0.109 4191
 4201 3 -64.02 35.37 -0.26 0.089 4200
 4202 3 -64.05 35.49 -0.19 0.065 4201
 4203 3 -64.74 35.52 -0.54 0.129 4188
 4204 3 -64.88 35.41 -0.36 0.071 4203
 4205 3 -64.94 35.29 -0.34 0.085 4204
 4206 3 -64.97 35.16 -0.36 0.093 4205
 4207 3 -65.05 35.05 -0.36 0.109 4206
 4208 3 -65.19 34.88 -0.42 0.122 4207
 4209 3 -65.33 34.7 -0.53 0.106 4208
 4210 3 -65.32 34.59 -0.48 0.116 4209
 4211 3 -65.27 34.52 -0.42 0.149 4210
 4212 3 -65.24 34.45 -0.3 0.191 4211
 4213 3 -65.36 34.2 -0.28 0.139 4212
 4214 3 -65.46 34.12 -0.28 0.121 4213
 4215 3 -65.63 33.99 -0.25 0.078 4214
 4216 3 -65.79 33.88 -0.24 0.098 4215
 4217 3 -65.84 33.77 -0.23 0.000125 4216
 4218 3 -65.05 34.62 -0.07 0.144 4212
 4219 3 -64.88 34.66 0 0.108 4218
 4220 3 -64.71 34.73 0.01 0.094 4219
 4221 3 -64.58 34.76 0.01 0.077 4220
 4222 3 -64.47 34.79 0.01 0.063 4221
 4223 3 -63.57 37.16 -3.62 0.084 4161
 4224 3 -63.42 37.28 -3.75 0.133 4223
 4225 3 -63.45 37.37 -3.83 0.117 4224
 4226 3 -63.56 35.65 -4.24 0.127 3968
 4227 3 -63.64 35.58 -4.29 0.079 4226
 4228 3 -60.78 40.15 -5.69 0.148 2439
 4229 3 -60.92 40.19 -5.66 0.179 4228
 4230 3 -61.07 40.11 -5.69 0.102 4229
 4231 3 -59.59 41.36 -5.66 0.154 2422
 4232 3 -59.64 41.54 -5.54 0.116 4231
 4233 3 -59.7 41.61 -5.44 0.142 4232
 4234 3 -59.84 41.72 -5.3 0.136 4233
 4235 3 -60 41.83 -5.07 0.147 4234
 4236 3 -60.13 41.84 -4.91 0.149 4235
 4237 3 -60.25 41.86 -4.8 0.209 4236
 4238 3 -60.32 41.94 -4.75 0.19 4237
 4239 3 -60.46 41.97 -4.61 0.2 4238
 4240 3 -60.56 42.01 -4.5 0.196 4239
 4241 3 -60.74 42.01 -4.45 0.18 4240
 4242 3 -61 41.91 -4.47 0.113 4241
 4243 3 -61.11 41.86 -4.45 0.134 4242
 4244 3 -61.32 41.9 -4.37 0.267 4243
 4245 3 -61.47 41.89 -4.33 0.321 4244
 4246 3 -61.53 41.4 -4.5 0.095 4245
 4247 3 -61.68 41.36 -4.4 0.108 4246
 4248 3 -61.81 41.22 -4.37 0.06 4247
 4249 3 -61.86 41.08 -4.36 0.104 4248
 4250 3 -61.96 40.97 -4.29 0.111 4249
 4251 3 -61.57 42.34 -4.11 0.152 4245
 4252 3 -61.57 42.46 -3.96 0.137 4251
 4253 3 -61.64 42.58 -3.87 0.141 4252
 4254 3 -61.75 42.66 -3.77 0.192 4253
 4255 3 -61.88 42.73 -3.68 0.21 4254
 4256 3 -61.79 42.86 -3.37 0.144 4255
 4257 3 -62.03 42.87 -3.48 0.14 4256
 4258 3 -62.12 42.84 -3.58 0.15 4257
 4259 3 -62.25 42.86 -3.58 0.091 4258
 4260 3 -62.48 42.9 -3.56 0.131 4259
 4261 3 -62.68 42.97 -3.46 0.077 4260
 4262 3 -62.83 43 -3.46 0.084 4261
 4263 3 -62.89 43.16 -3.43 0.093 4262
 4264 3 -62.93 43.28 -3.35 0.092 4263
 4265 3 -63.01 43.34 -3.33 0.083 4264
 4266 3 -63.16 43.43 -3.37 0.14 4265
 4267 3 -63.3 43.54 -3.37 0.119 4266
 4268 3 -63.48 43.57 -3.23 0.106 4267
 4269 3 -63.58 43.46 -3.2 0.09 4268
 4270 3 -63.66 43.33 -3.2 0.085 4269
 4271 3 -63.76 43.22 -3.18 0.08 4270
 4272 3 -63.87 43.11 -3.23 0.11 4271
 4273 3 -64.05 43.04 -3.29 0.132 4272
 4274 3 -64.05 43.26 -3.54 0.133 4273
 4275 3 -64.47 42.79 -3.23 0.075 4273
 4276 3 -64.57 42.73 -3.25 0.082 4275
 4277 3 -64.69 42.72 -3.18 0.09 4276
 4278 3 -64.8 42.65 -3.12 0.088 4277
 4279 3 -64.88 42.51 -3.04 0.089 4278
 4280 3 -64.99 42.4 -3 0.084 4279
 4281 3 -65.1 42.25 -3.1 0.081 4280
 4282 3 -65.1 42.11 -3.08 0.103 4281
 4283 3 -65.16 42.11 -2.93 0.115 4282
 4284 3 -65.15 42.26 -2.73 0.084 4283
 4285 3 -65.05 42.27 -2.6 0.097 4284
 4286 3 -64.94 42.27 -2.46 0.093 4285
 4287 3 -64.96 42.22 -2.37 0.115 4286
 4288 3 -65.07 42.2 -2.12 0.085 4287
 4289 3 -61.75 42.9 -3.12 0.11 4256
 4290 3 -61.86 42.94 -2.95 0.114 4289
 4291 3 -61.86 43.11 -2.81 0.1 4290
 4292 3 -62.01 43.11 -2.85 0.131 4291
 4293 3 -62.04 43.37 -2.68 0.181 4292
 4294 3 -62.04 43.55 -2.58 0.165 4293
 4295 3 -62.07 43.73 -2.46 0.127 4294
 4296 3 -62.14 43.87 -2.31 0.209 4295
 4297 3 -62.22 44.02 -2.23 0.233 4296
 4298 3 -62.23 44.2 -2.23 0.273 4297
 4299 3 -62.26 44.37 -2.08 0.276 4298
 4300 3 -62.29 44.59 -1.72 0.134 4299
 4301 3 -62.3 44.69 -1.57 0.128 4300
 4302 3 -62.36 44.77 -1.38 0.121 4301
 4303 3 -62.3 44.77 -1.26 0.247 4302
 4304 3 -62.11 44.45 -1.38 0.142 4303
 4305 3 -62.12 44.3 -1.41 0.155 4304
 4306 3 -62.15 44.05 -1.53 0.079 4305
 4307 3 -62.22 43.9 -1.67 0.099 4306
 4308 3 -62.18 43.8 -1.76 0.165 4307
 4309 3 -62.11 43.72 -1.89 0.114 4308
 4310 3 -62.08 43.6 -2 0.000125 4309
 4311 3 -62.4 45.04 -1.08 0.204 4303
 4312 3 -62.58 45.3 -1.01 0.16 4311
 4313 3 -62.72 45.52 -0.98 0.171 4312
 4314 3 -62.76 45.63 -0.89 0.23 4313
 4315 3 -62.4 45.52 -0.74 0.132 4314
 4316 3 -62.36 45.69 -0.65 0.095 4315
 4317 3 -62.21 45.77 -0.68 0.097 4316
 4318 3 -62.04 45.83 -0.66 0.09 4317
 4319 3 -61.93 45.87 -0.64 0.121 4318
 4320 3 -61.8 45.81 -0.62 0.000125 4319
 4321 3 -62.86 45.79 -1.05 0.235 4314
 4322 3 -62.91 45.87 -1.09 0.302 4321
 4323 3 -63.29 45.95 -0.96 0.177 4322
 4324 3 -63.43 46.06 -0.96 0.14 4323
 4325 3 -63.61 46.12 -0.92 0.142 4324
 4326 3 -63.66 46.2 -0.79 0.122 4325
 4327 3 -63.8 46.3 -0.77 0.118 4326
 4328 3 -63.9 46.38 -0.67 0.142 4327
 4329 3 -64.02 46.42 -0.72 0.172 4328
 4330 3 -63.9 46.6 -0.99 0.146 4329
 4331 3 -63.82 46.66 -1.08 0.121 4330
 4332 3 -63.68 46.84 -1.08 0.083 4331
 4333 3 -63.68 46.99 -1.13 0.085 4332
 4334 3 -63.61 47.17 -1.17 0.091 4333
 4335 3 -63.58 47.3 -1.27 0.093 4334
 4336 3 -63.51 47.4 -1.26 0.104 4335
 4337 3 -63.43 47.52 -1.21 0.067 4336
 4338 3 -63.43 47.69 -1.19 0.087 4337
 4339 3 -63.51 47.79 -1.13 0.102 4338
 4340 3 -63.58 47.95 -1.1 0.112 4339
 4341 3 -63.55 48.12 -1.15 0.147 4340
 4342 3 -63.5 48.22 -1.19 0.119 4341
 4343 3 -63.37 48.3 -1.22 0.066 4342
 4344 3 -64.21 46.55 -0.48 0.13 4329
 4345 3 -64.35 46.66 -0.4 0.133 4344
 4346 3 -64.55 46.6 -0.42 0.137 4345
 4347 3 -64.72 46.62 -0.41 0.182 4346
 4348 3 -64.86 46.58 -0.43 0.274 4347
 4349 3 -65.04 46.59 -0.47 0.364 4348
 4350 3 -65.21 46.63 -0.45 0.438 4349
 4351 3 -65.29 46.8 -0.51 0.487 4350
 4352 3 -65.38 46.85 -0.47 0.516 4351
 4353 3 -65.18 46.77 -1.12 0.084 4352
 4354 3 -65.24 46.69 -1.24 0.088 4353
 4355 3 -65.27 46.6 -1.34 0.156 4354
 4356 3 -65.19 46.49 -1.42 0.166 4355
 4357 3 -65.15 46.3 -1.52 0.095 4356
 4358 3 -65.27 46.2 -1.53 0.099 4357
 4359 3 -65.27 46.06 -1.5 0.063 4358
 4360 3 -65.26 45.9 -1.58 0.102 4359
 4361 3 -65.22 45.83 -1.66 0.125 4360
 4362 3 -65.18 45.72 -1.74 0.137 4361
 4363 3 -65.33 45.72 -2 0.08 4362
 4364 3 -65.49 45.66 -2.1 0.095 4363
 4365 3 -65.6 45.66 -2.23 0.075 4364
 4366 3 -65.71 45.58 -2.31 0.093 4365
 4367 3 -65.51 46.91 -0.25 0.438 4352
 4368 3 -65.54 47.1 -0.29 0.304 4367
 4369 3 -65.6 47.12 -0.14 0.17 4368
 4370 3 -65.6 46.83 0.23 0.145 4367
 4371 3 -65.57 46.94 0.34 0.181 4370
 4372 3 -65.69 46.94 0.4 0.184 4371
 4373 3 -65.91 46.98 0.46 0.181 4372
 4374 3 -66.08 46.98 0.56 0.195 4373
 4375 3 -66.02 47.2 0.67 0.085 4374
 4376 3 -66.05 47.35 0.72 0.089 4375
 4377 3 -66.04 47.49 0.77 0.094 4376
 4378 3 -66.24 46.91 0.68 0.188 4374
 4379 3 -66.41 46.94 0.76 0.199 4378
 4380 3 -66.58 47.16 0.63 0.146 4379
 4381 3 -66.69 47.22 0.61 0.105 4380
 4382 3 -66.77 47.33 0.58 0.097 4381
 4383 3 -66.86 47.51 0.61 0.109 4382
 4384 3 -66.94 47.66 0.58 0.102 4383
 4385 3 -67.07 47.74 0.53 0.117 4384
 4386 3 -67.15 47.77 0.4 0.129 4385
 4387 3 -67.3 47.81 0.36 0.088 4386
 4388 3 -67.38 47.95 0.28 0.102 4387
 4389 3 -67.44 48.09 0.22 0.116 4388
 4390 3 -67.38 48.23 0.19 0.182 4389
 4391 3 -67.65 48.24 0.16 0.095 4390
 4392 3 -67.71 48.41 -0.14 0.143 4391
 4393 3 -67.71 48.45 -0.31 0.126 4392
 4394 3 -67.74 48.51 -0.43 0.139 4393
 4395 3 -67.63 48.56 -0.64 0.093 4394
 4396 3 -67.71 48.59 -0.75 0.141 4395
 4397 3 -67.72 48.69 -0.87 0.173 4396
 4398 3 -67.4 48.97 -0.85 0.128 4397
 4399 3 -67.32 49.06 -0.9 0.142 4398
 4400 3 -67.16 48.98 -1.04 0.051 4399
 4401 3 -67.07 48.99 -1.15 0.075 4400
 4402 3 -66.94 49.02 -1.25 0.104 4401
 4403 3 -66.77 49.09 -1.28 0.089 4402
 4404 3 -66.55 49.17 -1.17 0.123 4403
 4405 3 -66.41 49.23 -1.12 0.141 4404
 4406 3 -66.19 49.34 -1.14 0.155 4405
 4407 3 -66.08 49.4 -1.15 0.152 4406
 4408 3 -66.01 49.51 -1.32 0.137 4407
 4409 3 -65.91 49.62 -1.41 0.112 4408
 4410 3 -65.78 49.72 -1.43 0.084 4409
 4411 3 -65.62 49.79 -1.45 0.098 4410
 4412 3 -65.52 49.8 -1.54 0.123 4411
 4413 3 -65.42 49.73 -1.61 0.139 4412
 4414 3 -65.38 49.54 -1.52 0.103 4413
 4415 3 -65.96 49.42 -1.01 0.072 4407
 4416 3 -65.82 49.47 -0.93 0.075 4415
 4417 3 -65.69 49.34 -0.77 0.111 4416
 4418 3 -65.66 49.23 -0.72 0.089 4417
 4419 3 -65.72 49.09 -0.73 0.102 4418
 4420 3 -65.63 49.02 -0.8 0.097 4419
 4421 3 -65.46 49.16 -0.78 0.139 4420
 4422 3 -65.35 49.19 -0.78 0.122 4421
 4423 3 -65.26 49.3 -0.82 0.09 4422
 4424 3 -65.15 49.35 -0.89 0.175 4423
 4425 3 -65.01 49.54 -0.62 0.109 4424
 4426 3 -64.96 49.66 -0.53 0.1 4425
 4427 3 -65.16 49.22 -1.18 0.106 4424
 4428 3 -65.32 49.12 -1.26 0.06 4427
 4429 3 -65.35 49.12 -1.4 0.043 4428
 4430 3 -65.33 49.09 -1.51 0.104 4429
 4431 3 -65.35 49.08 -1.67 0.131 4430
 4432 3 -68.05 48.74 -0.94 0.103 4397
 4433 3 -68.05 48.76 -1.06 0.092 4432
 4434 3 -68.19 48.92 -1.25 0.125 4433
 4435 3 -68.3 48.91 -1.34 0.087 4434
 4436 3 -68.36 48.9 -1.52 0.105 4435
 4437 3 -67.83 48.3 0.22 0.07 4391
 4438 3 -67.91 48.41 0.25 0.103 4437
 4439 3 -67.96 48.52 0.28 0.083 4438
 4440 3 -68.05 48.63 0.38 0.11 4439
 4441 3 -67.21 48.4 0.14 0.153 4390
 4442 3 -66.91 48.49 0.08 0.096 4441
 4443 3 -66.69 48.55 0.11 0.098 4442
 4444 3 -66.52 48.52 0.23 0.094 4443
 4445 3 -66.41 48.42 0.26 0.086 4444
 4446 3 -66.32 46.74 0.93 0.132 4379
 4447 3 -66.36 46.66 1.11 0.137 4446
 4448 3 -66.3 46.73 1.26 0.176 4447
 4449 3 -66.27 46.84 1.4 0.192 4448
 4450 3 -66.33 46.87 1.62 0.233 4449
 4451 3 -66.29 46.83 1.77 0.289 4450
 4452 3 -66.19 46.7 1.89 0.316 4451
 4453 3 -65.99 46.91 1.85 0.476 4452
 4454 3 -66.15 47.19 2.14 0.163 4453
 4455 3 -66.1 47.17 2.29 0.19 4454
 4456 3 -65.82 47.29 2.37 0.107 4455
 4457 3 -65.69 47.41 2.45 0.102 4456
 4458 3 -65.72 47.59 2.49 0.081 4457
 4459 3 -65.71 47.73 2.5 0.083 4458
 4460 3 -65.71 47.87 2.54 0.139 4459
 4461 3 -65.6 47.95 2.56 0.218 4460
 4462 3 -65.24 48.02 2.6 0.108 4461
 4463 3 -64.94 48.13 2.74 0.113 4462
 4464 3 -64.8 48.23 2.79 0.146 4463
 4465 3 -64.77 48.35 3.06 0.1 4464
 4466 3 -64.74 48.35 3.18 0.066 4465
 4467 3 -64.68 48.37 3.31 0.093 4466
 4468 3 -64.69 48.34 3.45 0.069 4467
 4469 3 -64.66 48.34 3.58 0.111 4468
 4470 3 -64.65 48.26 3.72 0.086 4469
 4471 3 -64.6 48.2 3.81 0.104 4470
 4472 3 -64.44 48.21 3.91 0.097 4471
 4473 3 -64.38 48.24 4 0.108 4472
 4474 3 -64.32 48.38 4.12 0.172 4473
 4475 3 -64.36 48.21 4.25 0.119 4474
 4476 3 -64.35 48.17 4.37 0.135 4475
 4477 3 -65.99 46.8 1.87 0.394 4453
 4478 3 -65.86 47.2 1.62 0.212 4477
 4479 3 -65.94 47.09 1.54 0.124 4478
 4480 3 -65.97 46.55 1.97 0.428 4477
 4481 3 -66.16 45.84 1.98 0.191 4480
 4482 3 -66.1 45.66 1.8 0.036 4481
 4483 3 -65.88 46.48 2 0.498 4480
 4484 3 -65.97 46.7 1.91 0.394 4483
 4485 3 -65.52 47.1 1.48 0.245 4484
 4486 3 -65.36 47.3 1.25 0.066 4485
 4487 3 -65.8 46.38 2.04 0.498 4483
 4488 3 -65.47 45.95 1.66 0.408 4487
 4489 3 -65.38 45.87 1.54 0.349 4488
 4490 3 -65.66 45.59 0.96 0.098 4489
 4491 3 -65.69 45.62 0.81 0.106 4490
 4492 3 -65.77 45.56 0.76 0.000125 4491
 4493 3 -65.96 46.31 2.08 0.428 4492
 4494 3 -65.71 46.45 2.49 0.312 4487
 4495 3 -65.41 46.58 2.47 0.193 4494
 4496 3 -65.1 46.44 2.3 0.136 4495
 4497 3 -64.96 46.4 2.19 0.127 4496
 4498 3 -64.85 46.35 2.05 0.156 4497
 4499 3 -64.76 46.31 2.07 0.13 4498
 4500 3 -65.96 46.19 2.77 0.115 4494
 4501 3 -66.02 46.33 2.89 0.026 4500
 4502 3 -66.05 46.27 3 0.096 4501
 4503 3 -66.07 46.2 3.12 0.137 4502
 4504 3 -66.05 46.2 3.24 0.15 4503
 4505 3 -65.9 46.13 3.31 0.125 4504
 4506 3 -65.88 46.12 3.41 0.000125 4505
 4507 3 -62.4 45.85 -1.34 0.103 4322
 4508 3 -62.36 45.87 -1.44 0.128 4507
 4509 3 -62.28 45.79 -1.56 0.081 4508
 4510 3 -62.19 45.04 -0.96 0.083 4311
 4511 3 -62.12 45.06 -0.79 0.125 4510
 4512 3 -62.11 45.2 -0.78 0.171 4511
 4513 3 -54.97 41.48 -6.86 0.203 858
 4514 3 -54.9 41.32 -6.74 0.114 4513
 4515 3 -54.85 41.3 -6.62 0.123 4514
 4516 3 -54.78 41.22 -6.55 0.111 4515
 4517 3 -54.96 41.71 -6.74 0.215 4513
 4518 3 -54.89 41.8 -6.67 0.258 4517
 4519 3 -54.54 41.84 -6.97 0.133 4518
 4520 3 -54.28 41.8 -7.09 0.148 4519
 4521 3 -54.1 41.84 -7.2 0.161 4520
 4522 3 -54.02 42 -7.12 0.225 4521
 4523 3 -53.92 42.26 -6.9 0.113 4522
 4524 3 -53.92 42.46 -6.83 0.103 4523
 4525 3 -53.93 42.58 -6.83 0.128 4524
 4526 3 -53.77 42.75 -6.83 0.087 4525
 4527 3 -53.63 42.87 -6.87 0.09 4526
 4528 3 -53.56 42.94 -6.95 0.063 4527
 4529 3 -54.17 42.62 -6.79 0.104 4525
 4530 3 -54.21 42.76 -6.62 0.169 4529
 4531 3 -54.07 42.82 -6.37 0.114 4530
 4532 3 -53.97 42.93 -6.37 0.107 4531
 4533 3 -53.95 43.03 -6.37 0.042 4532
 4534 3 -55.07 41.87 -6.34 0.152 4518
 4535 3 -55.1 42.03 -6.24 0.166 4534
 4536 3 -55.15 42.16 -6.15 0.211 4535
 4537 3 -55.17 42.18 -6 0.288 4536
 4538 3 -55.14 42.26 -5.92 0.351 4537
 4539 3 -55.21 42.72 -5.96 0.295 4538
 4540 3 -55.2 42.83 -5.86 0.288 4539
 4541 3 -55.35 42.94 -5.57 0.227 4540
 4542 3 -55.35 43.01 -5.45 0.226 4541
 4543 3 -55.47 43.07 -5.25 0.206 4542
 4544 3 -55.35 43.33 -5.12 0.192 4543
 4545 3 -55.32 43.46 -5.07 0.225 4544
 4546 3 -55.32 43.61 -5.09 0.295 4545
 4547 3 -55.32 43.61 -4.67 0.166 4546
 4548 3 -55.42 43.72 -4.58 0.136 4547
 4549 3 -55.57 43.87 -4.4 0.127 4548
 4550 3 -55.68 44.05 -4.22 0.116 4549
 4551 3 -55.79 44.15 -4.12 0.145 4550
 4552 3 -55.85 44.28 -3.96 0.173 4551
 4553 3 -55.92 44.4 -3.83 0.197 4552
 4554 3 -55.93 44.44 -3.56 0.158 4553
 4555 3 -55.96 44.58 -3.37 0.183 4554
 4556 3 -56.04 44.69 -3.12 0.193 4555
 4557 3 -56.08 44.76 -3 0.234 4556
 4558 3 -55.68 44.89 -3.1 0.162 4557
 4559 3 -55.72 45 -3.18 0.191 4558
 4560 3 -55.5 45.15 -3.18 0.131 4559
 4561 3 -55.36 45.26 -3.21 0.146 4560
 4562 3 -55.21 45.34 -3.25 0.137 4561
 4563 3 -55.15 45.53 -3.31 0.081 4562
 4564 3 -55.11 45.69 -3.37 0.086 4563
 4565 3 -55.15 45.83 -3.37 0.000125 4564
 4566 3 -56.22 44.93 -2.85 0.172 4557
 4567 3 -56.4 45.19 -2.7 0.169 4566
 4568 3 -56.46 45.27 -2.52 0.18 4567
 4569 3 -56.53 45.3 -2.39 0.171 4568
 4570 3 -56.61 45.44 -2.23 0.176 4569
 4571 3 -56.58 45.45 -2.12 0.2 4570
 4572 3 -56.54 45.05 -2.14 0.102 4571
 4573 3 -56.48 44.95 -2.04 0.11 4572
 4574 3 -56.35 44.83 -1.93 0.142 4573
 4575 3 -56.35 44.6 -1.96 0.074 4574
 4576 3 -56.36 44.51 -1.9 0.095 4575
 4577 3 -56.19 44.34 -1.89 0.104 4576
 4578 3 -56.04 44.2 -1.9 0.125 4577
 4579 3 -55.93 44.1 -1.9 0.163 4578
 4580 3 -55.83 43.95 -1.84 0.216 4579
 4581 3 -55.97 43.7 -1.58 0.092 4580
 4582 3 -55.97 43.56 -1.53 0.097 4581
 4583 3 -56.66 45.65 -1.94 0.159 4571
 4584 3 -56.75 45.66 -1.74 0.171 4583
 4585 3 -56.87 45.62 -1.6 0.15 4584
 4586 3 -56.94 45.55 -1.42 0.119 4585
 4587 3 -56.98 45.56 -1.3 0.14 4586
 4588 3 -56.98 45.54 -1.11 0.242 4587
 4589 3 -56.86 45.6 -1.04 0.254 4588
 4590 3 -56.89 45.48 -0.86 0.241 4589
 4591 3 -56.91 45.6 -0.72 0.297 4590
 4592 3 -56.79 45.66 -0.64 0.335 4591
 4593 3 -56.82 45.7 -0.49 0.387 4592
 4594 3 -56.85 45.8 -0.3 0.372 4593
 4595 3 -56.93 45.87 -0.16 0.328 4594
 4596 3 -56.64 46.37 -0.19 0.096 4595
 4597 3 -56.55 46.48 -0.19 0.000125 4596
 4598 3 -57.04 45.56 -0.07 0.211 4595
 4599 3 -56.85 45.67 0.01 0.139 4598
 4600 3 -56.76 45.88 0.17 0.113 4599
 4601 3 -56.72 45.97 0.27 0.146 4600
 4602 3 -56.73 46.05 0.4 0.153 4601
 4603 3 -56.76 46.16 0.54 0.145 4602
 4604 3 -56.8 46.23 0.69 0.161 4603
 4605 3 -56.79 46.26 0.86 0.165 4604
 4606 3 -56.79 46.26 1.05 0.125 4605
 4607 3 -56.89 46.27 1.13 0.139 4606
 4608 3 -56.96 46.27 1.21 0.162 4607
 4609 3 -56.9 46.31 1.31 0.189 4608
 4610 3 -56.89 46.24 1.52 0.168 4609
 4611 3 -56.94 46.31 1.67 0.159 4610
 4612 3 -56.97 46.31 1.82 0.177 4611
 4613 3 -57.15 46.23 1.93 0.183 4612
 4614 3 -57.28 46.2 2.03 0.174 4613
 4615 3 -57.44 46.12 2.17 0.167 4614
 4616 3 -57.64 46.05 2.3 0.165 4615
 4617 3 -57.75 45.99 2.51 0.174 4616
 4618 3 -57.76 45.95 2.78 0.244 4617
 4619 3 -57.83 45.84 2.96 0.262 4618
 4620 3 -57.91 45.84 3.26 0.286 4619
 4621 3 -57.97 45.84 3.4 0.334 4620
 4622 3 -57.93 45.45 3.15 0.097 4621
 4623 3 -57.94 45.31 3.15 0.074 4622
 4624 3 -57.96 45.92 3.57 0.338 4621
 4625 3 -57.9 45.99 3.69 0.419 4624
 4626 3 -57.97 46.16 3.82 0.461 4625
 4627 3 -58.23 46.35 3.96 0.381 4626
 4628 3 -58.28 46.42 4.05 0.48 4627
 4629 3 -58.29 46.5 4.12 0.565 4628
 4630 3 -58.65 46.74 4.04 0.481 4629
 4631 3 -59.15 46.7 3.59 0.161 4630
 4632 3 -59.26 46.63 3.78 0.144 4631
 4633 3 -59.39 46.66 3.9 0.132 4632
 4634 3 -58.41 46.82 4.51 0.281 4630
 4635 3 -58.41 46.92 4.63 0.286 4634
 4636 3 -58.46 47.03 4.77 0.329 4635
 4637 3 -58.51 47.14 4.84 0.367 4636
 4638 3 -58.59 46.85 5.38 0.121 4637
 4639 3 -58.62 46.91 5.51 0.175 4638
 4640 3 -58.79 46.88 5.59 0.307 4639
 4641 3 -59.16 46.74 5.38 0.12 4640
 4642 3 -59.26 46.85 5.34 0.093 4641
 4643 3 -59.42 46.91 5.31 0.14 4642
 4644 3 -59.43 46.67 5.21 0.152 4643
 4645 3 -59.44 46.53 5.13 0.088 4644
 4646 3 -59.68 46.49 5.13 0.119 4645
 4647 3 -59.83 46.38 5.14 0.122 4646
 4648 3 -60.01 46.3 5.09 0.118 4647
 4649 3 -60.21 46.31 5.06 0.105 4648
 4650 3 -60.28 46.38 5.09 0.079 4649
 4651 3 -58.55 47.36 4.67 0.26 4637
 4652 3 -58.61 47.41 4.92 0.138 4651
 4653 3 -58.65 47.48 5.05 0.186 4652
 4654 3 -58.65 47.6 5.13 0.207 4653
 4655 3 -58.61 47.75 5.17 0.204 4654
 4656 3 -58.57 47.91 5.17 0.202 4655
 4657 3 -58.65 48.1 5.09 0.198 4656
 4658 3 -58.68 48.21 5.13 0.22 4657
 4659 3 -58.72 48.28 5.2 0.264 4658
 4660 3 -59.19 48.35 5.05 0.184 4659
 4661 3 -59.43 48.28 5.06 0.12 4660
 4662 3 -59.64 48.28 5.13 0.124 4661
 4663 3 -59.76 48.34 5.18 0.105 4662
 4664 3 -59.91 48.41 5.24 0.099 4663
 4665 3 -60.03 48.49 5.24 0.09 4664
 4666 3 -60.1 48.67 5.1 0.078 4665
 4667 3 -60.18 48.75 5.09 0.094 4666
 4668 3 -60.36 48.88 5.02 0.132 4667
 4669 3 -60.51 48.95 4.93 0.123 4668
 4670 3 -60.61 49.02 4.84 0.105 4669
 4671 3 -60.68 49.06 4.76 0.000125 4670
 4672 3 -58.42 48.38 5.51 0.131 4659
 4673 3 -58.2 48.34 5.55 0.094 4672
 4674 3 -58.09 48.38 5.58 0.104 4673
 4675 3 -57.95 48.41 5.55 0.134 4674
 4676 3 -57.73 48.43 5.46 0.127 4675
 4677 3 -57.61 48.46 5.46 0.154 4676
 4678 3 -57.51 48.53 5.35 0.182 4677
 4679 3 -57.29 45.85 3.84 0.104 4626
 4680 3 -57.18 45.91 3.96 0.128 4679
 4681 3 -57.08 46.02 3.98 0.145 4680
 4682 3 -56.94 46.13 3.98 0.066 4681
 4683 3 -56.85 46.21 4.09 0.072 4682
 4684 3 -57.19 45.27 -0.12 0.122 4598
 4685 3 -57.33 45.12 -0.15 0.096 4684
 4686 3 -57.47 45.09 -0.18 0.148 4685
 4687 3 -57.65 45.12 -0.21 0.132 4686
 4688 3 -57.85 45.02 -0.24 0.082 4687
 4689 3 -57.98 44.84 -0.26 0.174 4688
 4690 3 -58.08 44.74 -0.29 0.186 4689
 4691 3 -58.14 44.55 -0.4 0.157 4690
 4692 3 -58.04 44.27 -0.42 0.074 4691
 4693 3 -58.01 44.13 -0.54 0.127 4692
 4694 3 -57.9 43.92 -0.62 0.095 4693
 4695 3 -57.93 43.77 -0.64 0.131 4694
 4696 3 -57.93 43.65 -0.67 0.243 4695
 4697 3 -57.62 43.52 -0.89 0.108 4696
 4698 3 -57.41 43.35 -0.99 0.115 4697
 4699 3 -57.36 43.34 -1.09 0.116 4698
 4700 3 -57.23 43.3 -1.27 0.119 4699
 4701 3 -57.18 43.16 -1.47 0.133 4700
 4702 3 -57.1 42.95 -1.64 0.129 4701
 4703 3 -57.08 42.87 -1.77 0.182 4702
 4704 3 -56.97 42.77 -1.86 0.16 4703
 4705 3 -56.75 42.73 -1.8 0.115 4704
 4706 3 -56.75 42.59 -1.88 0.101 4705
 4707 3 -56.69 42.49 -1.94 0.152 4706
 4708 3 -56.4 42.23 -1.96 0.111 4707
 4709 3 -56.33 42.06 -1.96 0.115 4708
 4710 3 -56.19 41.8 -1.9 0.133 4709
 4711 3 -56.04 41.62 -1.8 0.106 4710
 4712 3 -55.85 41.48 -1.75 0.054 4711
 4713 3 -55.72 41.48 -1.68 0.098 4712
 4714 3 -55.58 41.51 -1.64 0.088 4713
 4715 3 -55.48 41.38 -1.63 0.071 4714
 4716 3 -55.54 41.31 -1.57 0.057 4715
 4717 3 -55.29 41.23 -1.48 0.098 4716
 4718 3 -55.18 41.19 -1.47 0.095 4717
 4719 3 -55.1 41.19 -1.34 0.1 4718
 4720 3 -55.08 41.3 -1.18 0.098 4719
 4721 3 -54.98 41.3 -1.08 0.063 4720
 4722 3 -58.21 43.52 -0.51 0.112 4696
 4723 3 -58.11 43.52 -0.4 0.184 4722
 4724 3 -58.15 43.81 -0.19 0.108 4723
 4725 3 -58.14 43.84 -0.06 0.098 4724
 4726 3 -58.04 43.98 0.14 0.135 4725
 4727 3 -57.9 44.09 0.26 0.141 4726
 4728 3 -57.86 44.17 0.31 0.135 4727
 4729 3 -58.01 43.29 -0.4 0.146 4723
 4730 3 -57.83 43.12 -0.34 0.118 4729
 4731 3 -57.79 42.98 -0.28 0.077 4730
 4732 3 -57.78 42.8 -0.25 0.083 4731
 4733 3 -57.9 42.67 -0.19 0.109 4732
 4734 3 -57.93 42.55 -0.16 0.1 4733
 4735 3 -58.04 42.41 -0.13 0.092 4734
 4736 3 -58.08 42.31 -0.12 0.097 4735
 4737 3 -58.1 42.2 -0.01 0.106 4736
 4738 3 -58.15 42.16 0.08 0.081 4737
 4739 3 -58.22 42.1 0.15 0.058 4738
 4740 3 -58.18 41.99 -0.22 0.099 4737
 4741 3 -58.22 41.88 -0.25 0.098 4740
 4742 3 -58.32 41.76 -0.35 0.117 4741
 4743 3 -58.36 41.62 -0.46 0.095 4742
 4744 3 -58.35 41.55 -0.59 0.028 4743
 4745 3 -58.26 44.94 -0.07 0.108 4690
 4746 3 -58.4 44.95 -0.07 0.091 4745
 4747 3 -58.54 44.97 -0.06 0.077 4746
 4748 3 -58.61 44.95 0 0.105 4747
 4749 3 -58.78 44.94 -0.04 0.078 4748
 4750 3 -58.93 44.88 -0.12 0.123 4749
 4751 3 -59.04 44.81 -0.19 0.164 4750
 4752 3 -58.96 44.76 -0.4 0.123 4751
 4753 3 -58.8 44.62 -0.53 0.1 4752
 4754 3 -58.69 44.59 -0.71 0.08 4753
 4755 3 -58.66 44.65 -0.81 0.056 4754
 4756 3 -58.54 44.59 -0.79 0.095 4755
 4757 3 -58.51 44.48 -0.81 0.073 4756
 4758 3 -56.32 46.02 -0.43 0.071 4594
 4759 3 -56.21 46.09 -0.52 0.118 4758
 4760 3 -55.97 46.19 -0.51 0.077 4759
 4761 3 -55.83 46.23 -0.54 0.109 4760
 4762 3 -55.76 46.16 -0.69 0.057 4761
 4763 3 -55.66 46.2 -0.89 0.09 4762
 4764 3 -55.71 46.34 -0.91 0.078 4763
 4765 3 -55.66 46.42 -0.96 0.1 4764
 4766 3 -55.68 46.54 -1.01 0.105 4765
 4767 3 -55.69 46.72 -0.94 0.131 4766
 4768 3 -56.43 45.8 -1.31 0.099 4589
 4769 3 -56.28 45 -2.81 0.172 4566
 4770 3 -56.15 44.43 -2.85 0.105 4769
 4771 3 -56.23 44.29 -2.91 0.088 4770
 4772 3 -56.3 44.14 -2.93 0.11 4771
 4773 3 -56.39 43.96 -2.98 0.136 4772
 4774 3 -56.46 43.73 -2.96 0.132 4773
 4775 3 -56.57 43.55 -2.96 0.128 4774
 4776 3 -56.72 43.4 -2.98 0.147 4775
 4777 3 -56.79 43.29 -2.98 0.229 4776
 4778 3 -56.65 43.01 -2.91 0.147 4777
 4779 3 -56.65 42.83 -2.91 0.115 4778
 4780 3 -56.72 42.71 -2.87 0.112 4779
 4781 3 -56.72 42.53 -2.85 0.076 4780
 4782 3 -56.72 42.36 -2.81 0.093 4781
 4783 3 -56.8 42.21 -2.79 0.129 4782
 4784 3 -56.93 42.01 -2.85 0.108 4783
 4785 3 -56.93 41.86 -2.85 0.156 4784
 4786 3 -56.91 41.71 -2.87 0.085 4785
 4787 3 -56.9 41.51 -2.87 0.08 4786
 4788 3 -56.9 41.33 -2.89 0.102 4787
 4789 3 -56.93 41.15 -2.96 0.109 4788
 4790 3 -56.8 41.01 -3.06 0.104 4789
 4791 3 -56.71 40.94 -3.12 0.086 4790
 4792 3 -56.65 40.82 -3.1 0.107 4791
 4793 3 -56.72 40.65 -3.1 0.078 4792
 4794 3 -57.01 43.57 -3.18 0.119 4777
 4795 3 -57.18 43.54 -3.25 0.093 4794
 4796 3 -57.33 43.61 -3.23 0.118 4795
 4797 3 -57.54 43.58 -3.33 0.099 4796
 4798 3 -56.02 44.62 -3.89 0.155 4553
 4799 3 -56 44.83 -3.91 0.13 4798
 4800 3 -56.03 45.04 -3.93 0.125 4799
 4801 3 -56.04 45.19 -3.95 0.107 4800
 4802 3 -56.1 45.4 -3.95 0.124 4801
 4803 3 -56.18 45.54 -3.91 0.151 4802
 4804 3 -56.27 45.69 -3.89 0.161 4803
 4805 3 -56.3 45.86 -3.77 0.134 4804
 4806 3 -56.33 46.03 -3.68 0.128 4805
 4807 3 -56.33 46.21 -3.54 0.154 4806
 4808 3 -56.32 46.37 -3.39 0.089 4807
 4809 3 -56.3 46.54 -3.31 0.13 4808
 4810 3 -56.32 46.62 -3.21 0.201 4809
 4811 3 -56.6 46.68 -2.95 0.083 4810
 4812 3 -56.68 46.69 -2.87 0.12 4811
 4813 3 -56.86 46.75 -2.81 0.094 4812
 4814 3 -56.94 46.79 -2.75 0.067 4813
 4815 3 -57.04 46.86 -2.68 0.108 4814
 4816 3 -57.1 47.01 -2.58 0.088 4815
 4817 3 -57.21 47.22 -2.35 0.162 4816
 4818 3 -57.25 47.4 -2.18 0.129 4817
 4819 3 -57.28 47.55 -2.06 0.115 4818
 4820 3 -57.33 47.7 -1.89 0.144 4819
 4821 3 -57.4 47.79 -1.84 0.182 4820
 4822 3 -57.47 47.83 -2.23 0.129 4821
 4823 3 -57.6 47.73 -2.31 0.131 4822
 4824 3 -57.65 47.62 -2.5 0.091 4823
 4825 3 -57.4 47.87 -1.6 0.12 4821
 4826 3 -57.46 47.91 -1.4 0.118 4825
 4827 3 -57.41 48.1 -1.3 0.077 4826
 4828 3 -57.48 48.26 -1.25 0.094 4827
 4829 3 -57.62 48.35 -1.15 0.077 4828
 4830 3 -57.65 48.48 -1.08 0.105 4829
 4831 3 -57.71 48.6 -1 0.098 4830
 4832 3 -57.73 48.8 -0.9 0.098 4831
 4833 3 -57.82 48.85 -0.72 0.142 4832
 4834 3 -57.82 48.59 -0.62 0.129 4833
 4835 3 -57.83 48.52 -0.54 0.305 4834
 4836 3 -57.47 48.62 -0.8 0.088 4835
 4837 3 -57.32 48.55 -0.79 0.108 4836
 4838 3 -57.21 48.51 -0.79 0.087 4837
 4839 3 -57.08 48.47 -0.72 0.075 4838
 4840 3 -56.98 48.37 -0.66 0.096 4839
 4841 3 -56.9 48.29 -0.64 0.088 4840
 4842 3 -56.75 48.23 -0.61 0.12 4841
 4843 3 -56.68 48.23 -0.51 0.099 4842
 4844 3 -56.61 48.19 -0.42 0.18 4843
 4845 3 -56.86 48.55 -0.3 0.086 4844
 4846 3 -56.91 48.6 -0.21 0.116 4845
 4847 3 -57 48.7 -0.13 0.132 4846
 4848 3 -56.94 48.73 0.01 0.000125 4847
 4849 3 -58.11 48.27 -0.26 0.069 4835
 4850 3 -58.18 48.19 -0.25 0.048 4849
 4851 3 -55.98 46.72 -3.14 0.089 4810
 4852 3 -55.93 46.87 -3.08 0.106 4851
 4853 3 -55.72 46.97 -3.06 0.064 4852
 4854 3 -55.65 47.12 -3.04 0.098 4853
 4855 3 -55.6 47.28 -3.02 0.099 4854
 4856 3 -55.55 47.4 -2.98 0.086 4855
 4857 3 -55.51 47.54 -2.96 0.091 4856
 4858 3 -55.44 47.66 -2.98 0.092 4857
 4859 3 -55.43 43.76 -5.38 0.213 4546
 4860 3 -55.6 43.86 -5.33 0.175 4859
 4861 3 -55.89 43.9 -5.25 0.108 4860
 4862 3 -56.06 43.96 -5.28 0.111 4861
 4863 3 -56.22 44.01 -5.25 0.108 4862
 4864 3 -56.34 44.01 -5.25 0.12 4863
 4865 3 -56.52 44 -5.21 0.103 4864
 4866 3 -56.64 43.97 -5.19 0.117 4865
 4867 3 -56.75 43.97 -5.15 0.176 4866
 4868 3 -56.85 43.93 -5.2 0.174 4867
 4869 3 -56.99 43.98 -5.34 0.091 4868
 4870 3 -55.25 43.83 -5.63 0.124 4859
 4871 3 -55 43.75 -5.79 0.151 4870
 4872 3 -54.82 43.58 -5.7 0.089 4871
 4873 3 -54.74 43.41 -5.83 0.142 4872
 4874 3 -54.63 43.3 -5.94 0.146 4873
 4875 3 -54.53 43.18 -6.05 0.138 4874
 4876 3 -55.85 42.97 -5.07 0.129 4543
 4877 3 -55.97 42.98 -5.07 0.128 4876
 4878 3 -56.17 42.87 -5.07 0.166 4877
 4879 3 -56.27 42.84 -5.03 0.176 4878
 4880 3 -56.25 42.71 -4.87 0.054 4879
 4881 3 -56.36 42.76 -4.8 0.103 4880
 4882 3 -56.47 42.71 -4.83 0.116 4881
 4883 3 -56.6 42.75 -4.76 0.06 4882
 4884 3 -54.79 41.72 -5.74 0.216 4538
 4885 3 -54.78 41.54 -5.75 0.2 4884
 4886 3 -54.64 41.39 -5.59 0.188 4885
 4887 3 -54.59 41.25 -5.54 0.227 4886
 4888 3 -54.53 41.08 -5.54 0.278 4887
 4889 3 -54.45 40.96 -5.54 0.312 4888
 4890 3 -54.35 40.8 -5.62 0.327 4889
 4891 3 -54.28 40.66 -5.62 0.364 4890
 4892 3 -54.71 40.51 -6.08 0.076 4891
 4893 3 -54.67 40.37 -6.12 0.114 4892
 4894 3 -54.6 40.22 -6.22 0.062 4893
 4895 3 -54.56 40.09 -6.34 0.104 4894
 4896 3 -54.53 39.97 -6.41 0.000125 4895
 4897 3 -54.04 40.58 -5.54 0.28 4891
 4898 3 -53.95 40.46 -5.33 0.2 4897
 4899 3 -53.82 40.26 -5.25 0.225 4898
 4900 3 -53.68 40.19 -5.28 0.256 4899
 4901 3 -53.57 40.12 -5.29 0.305 4900
 4902 3 -53.43 40.26 -5.54 0.321 4901
 4903 3 -53.57 40.22 -5.97 0.106 4902
 4904 3 -53.64 40.39 -6.11 0.168 4903
 4905 3 -53.64 40.12 -6.2 0.065 4904
 4906 3 -53.63 40.01 -6.34 0.113 4905
 4907 3 -53.63 39.9 -6.41 0.095 4906
 4908 3 -53.61 39.79 -6.5 0.084 4907
 4909 3 -53.6 39.69 -6.58 0.088 4908
 4910 3 -53.56 39.61 -6.66 0.054 4909
 4911 3 -53.67 39.54 -6.76 0.098 4910
 4912 3 -53.81 39.47 -6.82 0.245 4911
 4913 3 -53.57 39.29 -7.16 0.087 4912
 4914 3 -53.6 39.43 -7.28 0.085 4913
 4915 3 -53.63 39.51 -7.37 0.074 4914
 4916 3 -53.82 39.51 -6.67 0.214 4912
 4917 3 -54.06 39.65 -6.87 0.099 4916
 4918 3 -54.21 39.69 -6.83 0.126 4917
 4919 3 -54.35 39.75 -6.7 0.091 4918
 4920 3 -54.46 39.72 -6.62 0.075 4919
 4921 3 -53.5 40.57 -6.15 0.151 4904
 4922 3 -53.5 40.8 -6.16 0.086 4921
 4923 3 -53.46 40.96 -6.12 0.078 4922
 4924 3 -53.45 41.09 -6.21 0.146 4923
 4925 3 -53.39 41.19 -6.26 0.211 4924
 4926 3 -53.42 41.19 -6.54 0.194 4925
 4927 3 -53.34 41.22 -6.67 0.177 4926
 4928 3 -53.34 41.41 -5.96 0.089 4925
 4929 3 -53.24 41.58 -5.87 0.085 4928
 4930 3 -53.14 41.65 -5.86 0.102 4929
 4931 3 -53.5 40.04 -6.11 0.125 4903
 4932 3 -53.49 39.97 -6.21 0.078 4931
 4933 3 -53.32 40.25 -5.54 0.314 4902
 4934 3 -53.14 40.26 -5.41 0.285 4933
 4935 3 -53 40.33 -5.41 0.275 4934
 4936 3 -52.92 40.4 -5.4 0.271 4935
 4937 3 -53.59 39.82 -5.01 0.256 4901
 4938 3 -53.57 39.55 -5.37 0.091 4937
 4939 3 -53.6 39.43 -5.44 0.109 4938
 4940 3 -53.57 39.25 -5.51 0.105 4939
 4941 3 -53.53 39.11 -5.61 0.067 4940
 4942 3 -53.42 39.93 -4.69 0.118 4937
 4943 3 -53.29 39.91 -4.65 0.118 4942
 4944 3 -53.1 39.94 -4.54 0.167 4943
 4945 3 -53.03 39.96 -4.46 0.291 4944
 4946 3 -52.86 39.98 -4.42 0.475 4945
 4947 3 -52.78 40.22 -4.55 0.652 4946
 4948 3 -52.72 40.68 -5.12 0.273 4947
 4949 3 -52.82 40.5 -5.28 0.26 4948
 4950 3 -52.75 40.08 -4.42 0.673 4947
 4951 3 -52.54 40.86 -4.72 0.177 4950
 4952 3 -52.6 41.04 -4.73 0.142 4951
 4953 3 -52.57 41.23 -4.73 0.124 4952
 4954 3 -52.47 41.32 -4.7 0.109 4953
 4955 3 -52.46 41.44 -4.63 0.11 4954
 4956 3 -52.39 41.61 -4.55 0.109 4955
 4957 3 -52.25 41.76 -4.51 0.108 4956
 4958 3 -52.18 41.94 -4.51 0.098 4957
 4959 3 -52.21 42.04 -4.42 0.109 4958
 4960 3 -52.18 42.19 -4.42 0.146 4959
 4961 3 -52.17 42.29 -4.52 0.096 4960
 4962 3 -52.2 42.4 -4.62 0.119 4961
 4963 3 -52.25 42.57 -4.6 0.169 4962
 4964 3 -52.32 42.78 -4.59 0.134 4963
 4965 3 -52.28 42.91 -4.62 0.164 4964
 4966 3 -52.15 42.98 -4.72 0.182 4965
 4967 3 -52.14 43.12 -4.73 0.199 4966
 4968 3 -52.1 43.33 -4.75 0.183 4967
 4969 3 -52.2 43.5 -4.6 0.124 4968
 4970 3 -52.22 43.62 -4.52 0.103 4969
 4971 3 -52.46 43.58 -4.46 0.075 4970
 4972 3 -52.6 43.64 -4.45 0.096 4971
 4973 3 -52.71 43.72 -4.34 0.122 4972
 4974 3 -52.82 43.83 -4.29 0.138 4973
 4975 3 -52.99 43.9 -4.17 0.101 4974
 4976 3 -53.11 43.97 -4.04 0.145 4975
 4977 3 -53.21 44.07 -3.92 0.128 4976
 4978 3 -53.29 44.19 -3.8 0.081 4977
 4979 3 -53.26 44.19 -3.57 0.12 4978
 4980 3 -53.22 44 -3.44 0.146 4979
 4981 3 -53.22 44 -3.28 0.13 4980
 4982 3 -53.19 44.01 -3.15 0.039 4981
 4983 3 -51.92 43.39 -4.91 0.117 4968
 4984 3 -51.68 43.43 -4.75 0.171 4983
 4985 3 -51.57 43.28 -4.68 0.128 4984
 4986 3 -51.85 43.39 -5.17 0.15 4983
 4987 3 -51.92 43.28 -5.3 0.073 4986
 4988 3 -53.46 39.61 -3.56 0.138 4950
 4989 3 -53.57 39.54 -3.41 0.126 4988
 4990 3 -53.61 39.39 -3.33 0.139 4989
 4991 3 -53.69 39.33 -3.23 0.15 4990
 4992 3 -53.68 39.25 -3.14 0.168 4991
 4993 3 -53.76 39.26 -2.98 0.165 4992
 4994 3 -53.79 39.19 -2.85 0.21 4993
 4995 3 -53.53 39.08 -2.81 0.122 4994
 4996 3 -53.36 39.01 -3 0.108 4995
 4997 3 -53.29 38.98 -3.1 0.000125 4996
 4998 3 -54 39.14 -2.73 0.223 4994
 4999 3 -54.08 39.12 -2.64 0.248 4998
 5000 3 -54.16 39.18 -2.52 0.303 4999
 5001 3 -54.26 38.46 -2.52 0.141 5000
 5002 3 -54.22 38.28 -2.54 0.132 5001
 5003 3 -54.14 38.08 -2.58 0.123 5002
 5004 3 -54.04 37.9 -2.66 0.088 5003
 5005 3 -53.94 37.82 -2.71 0.067 5004
 5006 3 -53.86 37.69 -2.68 0.111 5005
 5007 3 -53.87 37.61 -2.6 0.101 5006
 5008 3 -53.93 37.47 -2.56 0.11 5007
 5009 3 -53.93 37.29 -2.58 0.086 5008
 5010 3 -53.96 37.11 -2.58 0.096 5009
 5011 3 -53.96 37 -2.58 0.103 5010
 5012 3 -54.04 36.86 -2.52 0.105 5011
 5013 3 -54.16 36.79 -2.48 0.106 5012
 5014 3 -54.28 36.69 -2.48 0.155 5013
 5015 3 -54.46 36.69 -2.58 0.000125 5014
 5016 3 -54.19 39.6 -2.16 0.199 5000
 5017 3 -54.22 39.69 -2.02 0.185 5016
 5018 3 -54.36 39.7 -1.84 0.16 5017
 5019 3 -54.46 39.72 -1.71 0.176 5018
 5020 3 -54.62 39.72 -1.64 0.144 5019
 5021 3 -54.75 39.76 -1.52 0.162 5020
 5022 3 -54.86 39.72 -1.35 0.177 5021
 5023 3 -54.97 39.7 -1.13 0.161 5022
 5024 3 -55.08 39.67 -1.03 0.149 5023
 5025 3 -55.22 39.66 -0.9 0.123 5024
 5026 3 -55.35 39.59 -0.87 0.143 5025
 5027 3 -55.41 39.6 -0.77 0.155 5026
 5028 3 -55.51 39.62 -0.65 0.159 5027
 5029 3 -55.66 39.62 -0.52 0.145 5028
 5030 3 -55.76 39.66 -0.37 0.164 5029
 5031 3 -55.83 39.66 -0.25 0.156 5030
 5032 3 -55.91 39.59 -0.13 0.119 5031
 5033 3 -56.01 39.59 -0.01 0.082 5032
 5034 3 -56.08 39.52 0.01 0.126 5033
 5035 3 -56.16 39.45 0.06 0.124 5034
 5036 3 -56.26 39.38 0.12 0.126 5035
 5037 3 -56.32 39.27 0.12 0.153 5036
 5038 3 -56.41 39.12 0.15 0.256 5037
 5039 3 -56.22 38.8 0.37 0.141 5038
 5040 3 -56.16 38.73 0.47 0.142 5039
 5041 3 -56.16 38.62 0.58 0.17 5040
 5042 3 -56.22 38.55 0.68 0.222 5041
 5043 3 -56.03 38.45 0.8 0.208 5042
 5044 3 -56 38.3 0.89 0.226 5043
 5045 3 -55.93 38.08 0.95 0.23 5044
 5046 3 -55.86 37.85 1.01 0.278 5045
 5047 3 -55.79 37.6 1.09 0.338 5046
 5048 3 -55.72 37.48 1.13 0.384 5047
 5049 3 -55.71 37.34 1.13 0.373 5048
 5050 3 -55.71 37.05 1.12 0.296 5049
 5051 3 -55.75 36.85 1.13 0.277 5050
 5052 3 -55.85 36.74 1.21 0.267 5051
 5053 3 -55.79 36.63 1.11 0.242 5052
 5054 3 -55.89 36.4 1.35 0.203 5053
 5055 3 -55.87 36.23 1.38 0.195 5054
 5056 3 -55.9 36.09 1.47 0.254 5055
 5057 3 -55.91 35.95 1.47 0.313 5056
 5058 3 -55.97 35.77 1.12 0.146 5057
 5059 3 -55.97 35.65 1.06 0.153 5058
 5060 3 -56.12 35.55 1.09 0.15 5059
 5061 3 -56.29 35.49 1.11 0.126 5060
 5062 3 -56.36 35.44 1.01 0.154 5061
 5063 3 -56.41 35.3 0.83 0.11 5062
 5064 3 -56.47 35.16 0.78 0.088 5063
 5065 3 -56.47 35.02 0.68 0.109 5064
 5066 3 -56.48 34.9 0.57 0.115 5065
 5067 3 -56.4 34.79 0.47 0.08 5066
 5068 3 -56.28 34.7 0.41 0.075 5067
 5069 3 -55.92 35.88 1.88 0.137 5057
 5070 3 -56.04 35.8 1.96 0.096 5069
 5071 3 -56.06 35.66 2.01 0.107 5070
 5072 3 -56.03 35.54 2.11 0.122 5071
 5073 3 -56 35.37 2.23 0.12 5072
 5074 3 -55.96 35.23 2.28 0.081 5073
 5075 3 -55.95 35.1 2.36 0.112 5074
 5076 3 -55.93 34.98 2.42 0.14 5075
 5077 3 -56.02 34.88 2.51 0.134 5076
 5078 3 -56.14 34.91 2.63 0.136 5077
 5079 3 -56.25 34.83 2.73 0.15 5078
 5080 3 -56.31 34.6 2.82 0.118 5079
 5081 3 -56.42 34.4 2.82 0.136 5080
 5082 3 -56.47 34.3 2.86 0.168 5081
 5083 3 -56.46 34.24 3 0.202 5082
 5084 3 -56.32 34.15 3.13 0.099 5083
 5085 3 -56.21 34.25 3.36 0.084 5084
 5086 3 -56.2 34.18 3.48 0.1 5085
 5087 3 -56.17 34.2 3.59 0.114 5086
 5088 3 -56.13 34.17 3.75 0.108 5087
 5089 3 -56.01 34.03 3.84 0.129 5088
 5090 3 -55.89 33.88 4 0.083 5089
 5091 3 -55.79 33.74 4.08 0.097 5090
 5092 3 -55.75 33.61 4.21 0.108 5091
 5093 3 -55.71 33.6 4.33 0.333 5092
 5094 3 -55.43 33.52 4.49 0.097 5093
 5095 3 -55.35 33.45 4.63 0.112 5094
 5096 3 -55.29 33.35 4.7 0.095 5095
 5097 3 -55.16 33.25 4.88 0.089 5096
 5098 3 -55.16 33.21 5.01 0.063 5097
 5099 3 -55.9 33.49 4.5 0.107 5093
 5100 3 -56.21 33.25 4.72 0.1 5099
 5101 3 -56.3 33.11 4.84 0.1 5100
 5102 3 -56.33 32.99 4.92 0.097 5101
 5103 3 -56.33 32.85 4.93 0.092 5102
 5104 3 -56.28 32.78 5.08 0.1 5103
 5105 3 -56.26 32.6 5.21 0.063 5104
 5106 3 -56.29 32.49 5.29 0.104 5105
 5107 3 -56.29 32.31 5.34 0.068 5106
 5108 3 -56.28 32.18 5.37 0.082 5107
 5109 3 -56.26 32.06 5.37 0.083 5108
 5110 3 -56.16 31.99 5.42 0.133 5109
 5111 3 -56.1 31.92 5.52 0.255 5110
 5112 3 -55.9 32.21 5.55 0.124 5111
 5113 3 -55.76 32.23 5.67 0.095 5112
 5114 3 -55.65 32.18 5.74 0.068 5113
 5115 3 -55.54 32.11 5.79 0.101 5114
 5116 3 -55.47 32.11 5.89 0.105 5115
 5117 3 -55.4 32.13 6.08 0.105 5116
 5118 3 -55.39 32.09 6.18 0.000125 5117
 5119 3 -56.22 32.21 5.71 0.076 5111
 5120 3 -56.29 32.34 5.87 0.122 5119
 5121 3 -56.35 32.38 5.96 0.193 5120
 5122 3 -56.35 32.46 6.05 0.092 5121
 5123 3 -56.33 32.57 6.13 0.113 5122
 5124 3 -56 33.42 4.58 0.107 5099
 5125 3 -55.37 33.96 4.12 0.075 5124
 5126 3 -55.22 33.95 4.12 0.078 5125
 5127 3 -55 33.92 4.13 0.098 5126
 5128 3 -54.97 33.82 4.02 0.000125 5127
 5129 3 -56.1 33.38 4.64 0.107 5124
 5130 3 -55.9 36.42 0.81 0.162 5053
 5131 3 -55.86 36.34 0.69 0.207 5130
 5132 3 -55.85 36.27 0.53 0.238 5131
 5133 3 -55.76 36.27 0.35 0.199 5132
 5134 3 -55.18 37.84 1.13 0.066 5048
 5135 3 -55 37.97 1.17 0.134 5134
 5136 3 -54.9 37.81 1.23 0.111 5135
 5137 3 -54.76 37.72 1.23 0.122 5136
 5138 3 -54.65 37.69 1.34 0.111 5137
 5139 3 -54.46 37.66 1.36 0.046 5138
 5140 3 -55.32 38.1 0.95 0.131 5046
 5141 3 -55.14 38.23 0.99 0.112 5140
 5142 3 -54.97 38.33 1.02 0.054 5141
 5143 3 -54.89 41.44 -6.05 0.105 4885
 5144 3 -54.95 41.37 -6.21 0.119 5143
 5145 3 -55.11 41.26 -6.29 0.106 5144
 5146 3 -55.24 41.18 -6.36 0.131 5145
 5147 3 -55.29 41.12 -6.44 0.066 5146
 5148 3 -53.39 41.44 -8.02 0.164 849
 5149 3 -53.39 41.65 -8.02 0.176 5148
 5150 3 -53.36 41.8 -7.96 0.174 5149
 5151 3 -53.42 41.91 -7.9 0.194 5150
 5152 3 -53.64 41.9 -8.15 0.126 5151
 5153 3 -53.61 41.98 -8.21 0.129 5152
 5154 3 -53.24 42.15 -7.79 0.125 5151
 5155 3 -53.17 42.26 -7.74 0.13 5154
 5156 3 -53.07 42.36 -7.67 0.15 5155
 5157 3 -52.97 42.5 -7.72 0.182 5156
 5158 3 -52.79 42.75 -7.8 0.088 5157
 5159 3 -52.71 42.87 -7.72 0.102 5158
 5160 3 -52.71 42.97 -7.66 0.104 5159
 5161 3 -52.83 42.65 -7.59 0.147 5157
 5162 3 -53.18 42.53 -8.06 0.146 5161
 5163 3 -53.16 42.51 -8.19 0.11 5162
 5164 3 -52.72 42.72 -7.51 0.151 5161
 5165 3 -52.64 42.79 -7.51 0.161 5164
 5166 3 -52.54 42.84 -7.5 0.165 5165
 5167 3 -52.46 42.96 -7.52 0.22 5166
 5168 3 -52.19 43 -7.31 0.154 5167
 5169 3 -52.04 43 -7.27 0.144 5168
 5170 3 -51.83 43.04 -7.33 0.162 5169
 5171 3 -51.62 43.08 -7.34 0.171 5170
 5172 3 -51.36 43.09 -7.38 0.168 5171
 5173 3 -51.16 43.11 -7.41 0.169 5172
 5174 3 -51 43.19 -7.38 0.178 5173
 5175 3 -50.85 43.15 -7.47 0.172 5174
 5176 3 -50.69 43.09 -7.55 0.152 5175
 5177 3 -50.54 43.05 -7.63 0.144 5176
 5178 3 -50.46 43.03 -7.76 0.15 5177
 5179 3 -50.35 43 -7.85 0.146 5178
 5180 3 -50.19 43 -7.91 0.174 5179
 5181 3 -50.07 43.11 -7.99 0.149 5180
 5182 3 -50.01 43.19 -8.14 0.099 5181
 5183 3 -49.97 43.16 -8.33 0.139 5182
 5184 3 -49.9 43.26 -8.41 0.208 5183
 5185 3 -49.83 43.33 -8.43 0.287 5184
 5186 3 -50.39 43.47 -8.53 0.09 5185
 5187 3 -50.54 43.43 -8.55 0.12 5186
 5188 3 -50.72 43.43 -8.62 0.108 5187
 5189 3 -50.91 43.33 -8.69 0.135 5188
 5190 3 -51.05 43.22 -8.64 0.062 5189
 5191 3 -49.62 43.46 -8.41 0.21 5185
 5192 3 -49.61 43.71 -8.41 0.117 5191
 5193 3 -49.51 43.79 -8.47 0.17 5192
 5194 3 -49.43 43.94 -8.46 0.181 5193
 5195 3 -49.32 44.09 -8.4 0.105 5194
 5196 3 -49.22 44.26 -8.36 0.117 5195
 5197 3 -49.33 43.39 -8.47 0.151 5191
 5198 3 -49.22 43.47 -8.52 0.144 5197
 5199 3 -49.08 43.54 -8.53 0.15 5198
 5200 3 -48.9 43.63 -8.5 0.208 5199
 5201 3 -48.72 43.67 -8.56 0.234 5200
 5202 3 -48.57 43.7 -8.63 0.246 5201
 5203 3 -48.47 43.84 -8.7 0.205 5202
 5204 3 -48.48 44.05 -8.66 0.183 5203
 5205 3 -48.4 44.19 -8.66 0.237 5204
 5206 3 -48.32 44.29 -8.55 0.253 5205
 5207 3 -48.33 44.41 -8.45 0.218 5206
 5208 3 -48.36 44.55 -8.37 0.268 5207
 5209 3 -48.3 44.72 -8.53 0.308 5208
 5210 3 -48.29 44.81 -8.6 0.37 5209
 5211 3 -48.23 44.91 -8.66 0.434 5210
 5212 3 -47.75 45.01 -8.25 0.1 5211
 5213 3 -47.53 44.77 -8.37 0.196 5212
 5214 3 -47.33 44.59 -8.47 0.181 5213
 5215 3 -47.23 44.48 -8.58 0.102 5214
 5216 3 -48.33 45.12 -8.78 0.639 5211
 5217 3 -48.36 45.23 -8.8 0.706 5216
 5218 3 -48.61 45.37 -9.1 0.508 5217
 5219 3 -49.12 45.55 -9.22 0.072 5218
 5220 3 -48.39 45.88 -8.81 0.106 5218
 5221 3 -48.5 45.98 -8.9 0.077 5220
 5222 3 -48.62 46.06 -8.9 0.071 5221
 5223 3 -47.87 45.58 -8.03 0.089 5217
 5224 3 -47.93 45.81 -7.88 0.147 5223
 5225 3 -47.93 45.99 -7.73 0.115 5224
 5226 3 -47.97 46.1 -7.56 0.136 5225
 5227 3 -48.04 46.16 -7.45 0.158 5226
 5228 3 -47.89 46.24 -7.31 0.093 5227
 5229 3 -47.83 46.34 -7.22 0.109 5228
 5230 3 -47.82 46.51 -7.14 0.115 5229
 5231 3 -47.9 46.7 -7.06 0.119 5230
 5232 3 -47.82 46.73 -6.92 0.132 5231
 5233 3 -47.66 46.84 -6.84 0.102 5232
 5234 3 -47.71 46.95 -6.72 0.118 5233
 5235 3 -47.72 47.1 -6.72 0.114 5234
 5236 3 -47.72 47.29 -6.72 0.106 5235
 5237 3 -47.79 47.52 -6.64 0.051 5236
 5238 3 -47.83 47.52 -6.51 0.081 5237
 5239 3 -47.79 47.45 -6.38 0.171 5238
 5240 3 -47.79 47.41 -6.26 0.175 5239
 5241 3 -47.83 47.3 -6.22 0.183 5240
 5242 3 -47.9 47.17 -6.23 0.252 5241
 5243 3 -47.8 46.92 -6.29 0.232 5242
 5244 3 -47.79 46.8 -6.3 0.161 5243
 5245 3 -47.93 47.23 -5.95 0.123 5242
 5246 3 -47.96 47.16 -5.87 0.095 5245
 5247 3 -48.05 46.12 -7.23 0.049 5227
 5248 3 -48.11 46.22 -7.17 0.068 5247
 5249 3 -48.28 46.27 -7.14 0.103 5248
 5250 3 -48.4 46.27 -7.09 0.088 5249
 5251 3 -48.5 46.3 -6.96 0.14 5250
 5252 3 -48.61 46.26 -6.89 0.168 5251
 5253 3 -48.79 46.22 -6.97 0.089 5252
 5254 3 -48.72 46.04 -6.92 0.039 5253
 5255 3 -52.41 43.22 -7.8 0.152 5167
 5256 3 -52.4 43.36 -7.88 0.107 5255
 5257 3 -52.32 43.5 -7.97 0.152 5256
 5258 3 -52.29 43.68 -8.19 0.159 5257
 5259 3 -52.26 43.79 -8.32 0.134 5258
 5260 3 -52.22 43.93 -8.46 0.149 5259
 5261 3 -52.15 43.97 -8.58 0.181 5260
 5262 3 -52.14 43.97 -8.75 0.146 5261
 5263 3 -52.11 44.01 -8.97 0.163 5262
 5264 3 -52.18 44.07 -9.11 0.191 5263
 5265 3 -52.3 44.08 -9.22 0.165 5264
 5266 3 -52.32 43.94 -9.43 0.108 5265
 5267 3 -52.26 43.83 -9.52 0.127 5266
 5268 3 -52.28 43.61 -9.61 0.129 5267
 5269 3 -52.3 43.51 -9.72 0.139 5268
 5270 3 -52.4 43.51 -9.91 0.15 5269
 5271 3 -52.53 43.58 -10.03 0.202 5270
 5272 3 -52.61 44.05 -9.81 0.135 5271
 5273 3 -52.76 44.18 -9.83 0.138 5272
 5274 3 -52.87 44.3 -9.83 0.13 5273
 5275 3 -52.94 44.43 -9.91 0.132 5274
 5276 3 -53.03 44.48 -10.05 0.106 5275
 5277 3 -53.14 44.43 -10.06 0.067 5276
 5278 3 -52.71 43.48 -10.27 0.267 5271
 5279 3 -52.72 43.34 -10.38 0.219 5278
 5280 3 -52.69 43.25 -10.47 0.162 5279
 5281 3 -52.62 43.15 -10.66 0.098 5280
 5282 3 -52.57 43.08 -10.75 0.068 5281
 5283 3 -52.54 43.04 -10.9 0.088 5282
 5284 3 -52.58 42.94 -11.02 0.11 5283
 5285 3 -52.83 42.94 -11.21 0.195 5284
 5286 3 -52.9 42.87 -11.3 0.196 5285
 5287 3 -53.12 43.07 -11.37 0.085 5286
 5288 3 -53.1 43.16 -11.52 0.098 5287
 5289 3 -53.01 43.28 -11.63 0.079 5288
 5290 3 -53.01 43.39 -11.7 0.083 5289
 5291 3 -53.04 43.51 -11.68 0.144 5290
 5292 3 -53.04 43.62 -11.68 0.152 5291
 5293 3 -52.97 43.83 -11.74 0.098 5292
 5294 3 -52.93 44.08 -11.58 0.135 5293
 5295 3 -52.93 44.33 -11.47 0.092 5294
 5296 3 -52.9 44.5 -11.36 0.107 5295
 5297 3 -51.97 43.82 -9.31 0.073 5267
 5298 3 -51.87 43.9 -9.23 0.106 5297
 5299 3 -51.73 43.98 -9.16 0.115 5298
 5300 3 -53.25 40.64 -7.88 0.181 848
 5301 3 -53.28 40.59 -7.79 0.215 5300
 5302 3 -53.13 40.23 -7.78 0.118 5301
 5303 3 -53.11 40.08 -7.79 0.129 5302
 5304 3 -53.03 39.86 -7.78 0.098 5303
 5305 3 -53.06 39.76 -7.83 0.078 5304
 5306 3 -53.15 39.71 -7.83 0.11 5305
 5307 3 -53.29 39.62 -7.83 0.131 5306
 5308 3 -53.42 39.53 -7.9 0.125 5307
 5309 3 -53.57 39.39 -7.88 0.148 5308
 5310 3 -53.71 39.19 -7.86 0.121 5309
 5311 3 -53.88 39.19 -7.82 0.084 5310
 5312 3 -52.22 40.47 -8.4 0.11 844
 5313 3 -52.06 40.54 -8.41 0.115 5312
 5314 3 -51.64 40.51 -8.91 0.09 831
 5315 3 -51.61 40.65 -8.88 0.165 5314
 5316 3 -51.52 40.79 -8.78 0.182 5315
 5317 3 -51.65 40.75 -8.48 0.071 5316
 5318 3 -51.85 40.57 -8.43 0.114 5317
 5319 3 -46.79 41.77 -8.68 0.12 805
 5320 3 -46.75 41.74 -8.82 0.099 5319
 5321 3 -46.66 41.63 -8.94 0.119 5320
 5322 3 -46.65 41.56 -9.04 0.054 5321
 5323 3 -46.96 42.52 -6.72 0.115 789
 5324 3 -47.1 42.52 -6.59 0.11 5323
 5325 3 -47.18 42.59 -6.46 0.136 5324
 5326 3 -47.49 42.8 -6.26 0.123 5325
 5327 3 -47.53 42.91 -6.18 0.161 5326
 5328 3 -47.59 42.99 -6.12 0.212 5327
 5329 3 -47.32 43.08 -6.25 0.175 5328
 5330 3 -47.24 43.09 -6.38 0.089 5329
 5331 3 -47.84 43.12 -6.1 0.169 5328
 5332 3 -47.9 43.23 -5.97 0.143 5331
 5333 3 -48 43.34 -5.91 0.12 5332
 5334 3 -48.1 43.42 -5.88 0.133 5333
 5335 3 -48.24 43.44 -5.81 0.148 5334
 5336 3 -48.35 43.76 -5.81 0.142 5335
 5337 3 -48.52 44.02 -5.85 0.15 5336
 5338 3 -48.71 44.04 -5.97 0.029 5337
 5339 3 -48.67 44.23 -5.68 0.245 5338
 5340 3 -48.61 44.27 -5.52 0.255 5339
 5341 3 -48.84 44.34 -5.34 0.111 5340
 5342 3 -48.86 44.2 -5.01 0.187 5341
 5343 3 -48.31 44.33 -5.51 0.191 5340
 5344 3 -48.27 44.58 -5.54 0.202 5343
 5345 3 -48.65 44.83 -5.67 0.186 5344
 5346 3 -48.76 44.94 -5.7 0.233 5345
 5347 3 -48.79 44.77 -5.97 0.088 5346
 5348 3 -48.83 44.79 -6.06 0.086 5347
 5349 3 -48.89 44.84 -6.17 0.087 5348
 5350 3 -48.96 44.91 -6.25 0.088 5349
 5351 3 -48.89 44.92 -6.38 0.105 5350
 5352 3 -48.85 45.02 -6.47 0.136 5351
 5353 3 -48.8 45.05 -6.6 0.055 5352
 5354 3 -48.93 45.2 -5.51 0.126 5346
 5355 3 -49.01 45.31 -5.5 0.145 5354
 5356 3 -49.22 45.34 -5.55 0.118 5355
 5357 3 -49.41 45.37 -5.51 0.091 5356
 5358 3 -49.54 45.47 -5.51 0.1 5357
 5359 3 -49.72 45.6 -5.48 0.123 5358
 5360 3 -49.87 45.69 -5.47 0.134 5359
 5361 3 -49.98 45.73 -5.45 0.175 5360
 5362 3 -50.03 45.94 -5.09 0.128 5361
 5363 3 -50.25 46.05 -4.91 0.122 5362
 5364 3 -50.47 46.05 -4.8 0.128 5363
 5365 3 -50.54 46.14 -4.62 0.143 5364
 5366 3 -50.6 46.15 -4.47 0.184 5365
 5367 3 -50.42 46.32 -4.26 0.064 5366
 5368 3 -50.39 46.34 -4.12 0.095 5367
 5369 3 -50.39 46.45 -3.92 0.09 5368
 5370 3 -50.36 46.56 -3.8 0.059 5369
 5371 3 -51.04 46.04 -4.39 0.1 5366
 5372 3 -51.18 46.05 -4.38 0.159 5371
 5373 3 -51.25 46.16 -4.35 0.168 5372
 5374 3 -51.35 46.22 -4.37 0.169 5373
 5375 3 -51.44 46.33 -4.37 0.108 5374
 5376 3 -51.48 46.5 -4.35 0.071 5375
 5377 3 -50.12 45.84 -5.76 0.11 5361
 5378 3 -48.03 44.6 -5.31 0.177 5344
 5379 3 -47.9 44.59 -5.38 0.08 5378
 5380 3 -47.99 44.74 -5.31 0.144 5378
 5381 3 -48.03 44.23 -5.3 0.108 5380
 5382 3 -48.07 44.12 -5.2 0.131 5381
 5383 3 -48.04 43.97 -5.17 0.141 5382
 5384 3 -48.09 43.87 -5.09 0.161 5383
 5385 3 -48.25 43.8 -5 0.116 5384
 5386 3 -47.92 44.87 -5.29 0.204 5380
 5387 3 -47.85 44.98 -5.25 0.281 5386
 5388 3 -47.79 45.06 -5.22 0.336 5387
 5389 3 -47.85 45.15 -4.7 0.11 5388
 5390 3 -47.67 45.22 -4.71 0.109 5389
 5391 3 -47.57 45.34 -4.66 0.105 5390
 5392 3 -47.42 45.47 -4.66 0.081 5391
 5393 3 -48.03 45.27 -4.68 0.123 5389
 5394 3 -48.1 45.31 -4.6 0.175 5393
 5395 3 -48.24 45.19 -4.46 0.099 5394
 5396 3 -48.17 45.48 -4.59 0.134 5394
 5397 3 -48.14 45.58 -4.46 0.102 5396
 5398 3 -48.25 45.83 -4.39 0.06 5397
 5399 3 -47.76 45.45 -5.41 0.303 5388
 5400 3 -47.85 45.59 -5.5 0.33 5399
 5401 3 -47.83 45.45 -6.01 0.139 5400
 5402 3 -47.8 45.55 -6.09 0.158 5401
 5403 3 -47.9 45.77 -6.1 0.089 5402
 5404 3 -48.08 45.77 -6.09 0.102 5403
 5405 3 -48.18 45.66 -6.09 0.084 5404
 5406 3 -48.29 45.62 -6.06 0.000125 5405
 5407 3 -47.91 45.94 -5.3 0.196 5400
 5408 3 -47.94 46.09 -5.27 0.135 5407
 5409 3 -47.87 46.23 -5.22 0.151 5408
 5410 3 -47.79 46.33 -5.3 0.14 5409
 5411 3 -47.76 46.49 -5.43 0.14 5410
 5412 3 -47.78 46.7 -5.55 0.142 5411
 5413 3 -47.75 46.76 -5.64 0.182 5412
 5414 3 -47.65 46.81 -5.72 0.138 5413
 5415 3 -47.58 46.84 -5.89 0.124 5414
 5416 3 -47.43 46.83 -5.92 0.1 5415
 5417 3 -47.33 46.79 -5.88 0.1 5416
 5418 3 -47.87 46.92 -5.66 0.028 5414
 5419 3 -48.36 43.34 -5.47 0.133 5335
 5420 3 -48.38 43.4 -5.34 0.201 5419
 5421 3 -48.34 43.55 -5.12 0.15 5420
 5422 3 -48.32 43.59 -5 0.14 5421
 5423 3 -48.56 43.83 -4.87 0.103 5422
 5424 3 -47.02 42.6 -6.22 0.072 5325
 5425 3 -46.92 42.58 -6.1 0.116 5424
 5426 3 -46.96 42.49 -5.93 0.135 5425
 5427 3 -47 42.56 -5.79 0.131 5426
 5428 3 -47.11 42.58 -5.72 0.041 5427
 5429 3 -47.25 42.73 -5.72 0.069 5428
 5430 3 -47.42 42.8 -5.51 0.119 5429
 5431 3 -47.5 42.84 -5.39 0.11 5430
 5432 3 -47.6 42.87 -5.33 0.078 5431
 5433 3 -46.4 42.34 -7.55 0.089 787
 5434 3 -47.33 43.67 -7.38 0.152 786
 5435 3 -47.43 43.8 -7.34 0.201 5434
 5436 3 -47.61 43.98 -7.22 0.146 5435
 5437 3 -47.68 44.12 -7.17 0.127 5436
 5438 3 -47.73 44.22 -7.13 0.172 5437
 5439 3 -47.86 44.22 -7.45 0.09 5438
 5440 3 -47.9 44.13 -7.54 0.096 5439
 5441 3 -47.9 44.09 -7.67 0.07 5440
 5442 3 -47.62 44.4 -6.93 0.113 5438
 5443 3 -47.65 44.54 -6.92 0.143 5442
 5444 3 -47.94 44.69 -6.84 0.102 5443
 5445 3 -48 44.77 -6.7 0.087 5444
 5446 3 -48.04 44.83 -6.62 0.117 5445
 5447 3 -48.08 44.9 -6.51 0.187 5446
 5448 3 -48.4 45.02 -6.46 0.14 5447
 5449 3 -48.46 45.19 -6.38 0.076 5448
 5450 3 -48.47 45.35 -6.26 0.084 5449
 5451 3 -48.54 45.52 -6.2 0.064 5450
 5452 3 -48.6 45.66 -6.08 0.121 5451
 5453 3 -48.75 45.69 -6.04 0.067 5452
 5454 3 -48.9 45.87 -5.95 0.103 5453
 5455 3 -48.97 45.95 -5.97 0.117 5454
 5456 3 -49.03 46.04 -6.09 0.127 5455
 5457 3 -49.11 46.02 -6.18 0.208 5456
 5458 3 -48.98 46.48 -6.1 0.088 5457
 5459 3 -48.97 46.59 -6.1 0.082 5458
 5460 3 -48.86 46.55 -6.22 0.111 5459
 5461 3 -48.76 46.55 -6.21 0.075 5460
 5462 3 -49.18 45.98 -6.26 0.121 5457
 5463 3 -49.29 45.95 -6.31 0.085 5462
 5464 3 -49.36 45.98 -6.42 0.052 5463
 5465 3 -47.18 43.9 -7.58 0.09 5435
 5466 3 -47.23 44.05 -7.51 0.118 5465
 5467 3 -47.29 44.19 -7.46 0.073 5466
 5468 3 -47.36 44.27 -7.38 0.119 5467
 5469 3 -47.4 44.4 -7.3 0.081 5468
 5470 3 -46.48 44.09 -7.29 0.077 780
 5471 3 -46.55 44.24 -7.26 0.083 5470
 5472 3 -46.6 44.37 -7.23 0.075 5471
 5473 3 -46.65 44.51 -7.21 0.081 5472
 5474 3 -46.76 44.58 -7.23 0.081 5473
 5475 3 -46.93 44.6 -7.25 0.1 5474
 5476 3 -46.98 44.66 -7.14 0.102 5475
 5477 3 -47.14 44.84 -6.98 0.132 5476
 5478 3 -47.26 44.98 -6.88 0.125 5477
 5479 3 -47.4 45.16 -6.84 0.109 5478
 5480 3 -47.47 45.24 -6.88 0.065 5479
 5481 3 -47.61 45.4 -6.92 0.091 5480
 5482 3 -47.72 45.52 -6.92 0.103 5481
 5483 3 -47.85 45.56 -6.98 0.15 5482
 5484 3 -47.96 45.7 -6.92 0.107 5483
 5485 3 -48.08 45.8 -6.91 0.116 5484
 5486 3 -48.14 45.97 -6.8 0.099 5485
 5487 3 -48.16 46.08 -6.72 0.093 5486
 5488 3 -48.21 46.19 -6.68 0.146 5487
 5489 3 -48.04 46.37 -6.68 0.108 5488
 5490 3 -47.98 46.4 -6.8 0.095 5489
 5491 3 -48.18 45.66 -7 0.089 5485
 5492 3 -48.32 45.65 -7.05 0.09 5491
 5493 3 -48.44 45.66 -7.13 0.09 5492
 5494 3 -48.55 45.66 -7.22 0.109 5493
 5495 3 -48.55 45.66 -7.34 0.051 5494
 5496 3 -47.97 45.48 -7.22 0.103 5483
 5497 3 -48.05 45.52 -7.3 0.105 5496
 5498 3 -43.76 44.45 -6.31 0.92 748
 5499 3 -44.56 43.54 -6.45 0.108 5498
 5500 3 -44.56 43.41 -6.42 0.158 5499
 5501 3 -44.57 43.26 -6.46 0.219 5500
 5502 3 -44.31 43.05 -6.45 0.16 5501
 5503 3 -43.99 42.9 -6.29 0.124 5502
 5504 3 -43.92 42.8 -6.09 0.12 5503
 5505 3 -43.97 42.73 -6.02 0.153 5504
 5506 3 -44.03 42.55 -6.13 0.06 5505
 5507 3 -44.04 42.37 -6.17 0.101 5506
 5508 3 -43.96 42.2 -6.26 0.092 5507
 5509 3 -43.96 42.04 -6.23 0.109 5508
 5510 3 -44.04 41.91 -6.17 0.121 5509
 5511 3 -44.06 41.79 -6.09 0.034 5510
 5512 3 -44.42 43.06 -6.84 0.098 5502
 5513 3 -44.49 42.95 -6.95 0.122 5512
 5514 3 -44.56 42.95 -7.09 0.137 5513
 5515 3 -44.65 43.04 -7.17 0.103 5514
 5516 3 -44.76 43.09 -7.26 0.077 5515
 5517 3 -44.86 43.22 -7.34 0.066 5516
 5518 3 -44.9 43.3 -7.42 0.038 5517
 5519 3 -44.88 43.17 -6.51 0.09 5501
 5520 3 -44.84 43.02 -6.48 0.109 5519
 5521 3 -44.82 42.92 -6.3 0.15 5520
 5522 3 -44.81 42.94 -6.13 0.172 5521
 5523 3 -44.82 43.01 -5.92 0.118 5522
 5524 3 -44.7 42.98 -5.81 0.105 5523
 5525 3 -44.59 42.94 -5.76 0.093 5524
 5526 3 -44.45 42.87 -5.64 0.079 5525
 5527 3 -44.35 42.83 -5.55 0.083 5526
 5528 3 -44.35 42.72 -5.48 0.101 5527
 5529 3 -43.82 44.54 -6.38 0.92 5498
 5530 3 -43.73 44.7 -6.42 0.86 5529
 5531 3 -43.71 44.84 -6.51 0.777 5530
 5532 3 -43.78 44.99 -6.52 0.743 5531
 5533 3 -43.83 45.09 -6.6 0.682 5532
 5534 3 -43.85 45.16 -6.83 0.58 5533
 5535 3 -43.83 45.31 -6.88 0.563 5534
 5536 3 -44.05 45.47 -6.96 0.522 5535
 5537 3 -44.1 45.59 -6.96 0.509 5536
 5538 3 -44.11 45.72 -6.89 0.423 5537
 5539 3 -44.03 45.91 -7.14 0.498 5538
 5540 3 -44.05 46.01 -7.22 0.489 5539
 5541 3 -44.11 46.17 -7.33 0.497 5540
 5542 3 -44.12 46.47 -7.31 0.497 5541
 5543 3 -44.18 46.65 -7.41 0.482 5542
 5544 3 -44.26 46.73 -7.51 0.485 5543
 5545 3 -44.32 46.88 -7.51 0.456 5544
 5546 3 -44.4 47.08 -7.52 0.46 5545
 5547 3 -44.5 47.24 -7.63 0.48 5546
 5548 3 -44.6 47.37 -7.63 0.455 5547
 5549 3 -44.65 47.69 -7.64 0.476 5548
 5550 3 -44.75 47.65 -7.8 0.459 5549
 5551 3 -44.79 47.84 -7.87 0.446 5550
 5552 3 -44.86 47.97 -7.96 0.404 5551
 5553 3 -44.97 48.12 -7.99 0.422 5552
 5554 3 -45.08 48.3 -7.99 0.429 5553
 5555 3 -45.18 48.47 -7.98 0.477 5554
 5556 3 -45.29 48.62 -8 0.462 5555
 5557 3 -45.37 48.81 -8 0.489 5556
 5558 3 -45.43 49.02 -8.06 0.482 5557
 5559 3 -45.47 49.29 -8.06 0.495 5558
 5560 3 -45.62 49.48 -8.05 0.514 5559
 5561 3 -45.65 49.77 -8.04 0.551 5560
 5562 3 -45.5 50.02 -8.04 0.579 5561
 5563 3 -44.69 50.27 -7.95 0.117 5562
 5564 3 -44.47 50.3 -7.97 0.128 5563
 5565 3 -44.37 50.44 -7.98 0.142 5564
 5566 3 -44.18 50.66 -7.92 0.121 5565
 5567 3 -43.93 50.69 -8.03 0.096 5566
 5568 3 -43.83 50.62 -8.13 0.083 5567
 5569 3 -43.72 50.48 -8.27 0.078 5568
 5570 3 -43.65 50.41 -8.38 0.124 5569
 5571 3 -45.58 50.06 -8.13 0.549 5562
 5572 3 -45.69 50.2 -8.15 0.54 5571
 5573 3 -45.83 50.34 -8.22 0.539 5572
 5574 3 -46.08 50.66 -8 0.695 5573
 5575 3 -46.29 51.27 -7.27 0.15 5574
 5576 3 -46.36 51.37 -7.17 0.138 5575
 5577 3 -46.29 51.2 -7.08 0.156 5576
 5578 3 -46.29 51.05 -7.02 0.13 5577
 5579 3 -46.35 50.9 -6.96 0.142 5578
 5580 3 -46.33 50.8 -6.88 0.211 5579
 5581 3 -46.51 50.6 -7.1 0.085 5580
 5582 3 -46.68 50.59 -7.17 0.116 5581
 5583 3 -46.8 50.66 -7.17 0.099 5582
 5584 3 -47.01 50.7 -7.18 0.083 5583
 5585 3 -47.22 50.8 -7.16 0.107 5584
 5586 3 -47.35 50.88 -7.16 0.109 5585
 5587 3 -47.44 50.98 -7.18 0.093 5586
 5588 3 -47.65 50.97 -7.22 0.113 5587
 5589 3 -47.79 50.85 -7.22 0.098 5588
 5590 3 -47.89 50.97 -7.23 0.059 5589
 5591 3 -48.03 51.12 -7.29 0.104 5590
 5592 3 -48.18 51.17 -7.35 0.123 5591
 5593 3 -48.3 51.26 -7.37 0.105 5592
 5594 3 -48.41 51.27 -7.27 0.069 5593
 5595 3 -48.51 51.24 -7.23 0.106 5594
 5596 3 -46.29 50.79 -6.68 0.213 5580
 5597 3 -46.33 50.87 -6.5 0.22 5596
 5598 3 -46.4 51.05 -6.27 0.177 5597
 5599 3 -46.39 51.16 -6.14 0.189 5598
 5600 3 -46.35 51.05 -5.98 0.119 5599
 5601 3 -46.4 51.09 -5.71 0.239 5600
 5602 3 -46.23 50.92 -5.66 0.11 5601
 5603 3 -46.3 50.98 -5.51 0.102 5602
 5604 3 -46.32 51.09 -5.42 0.165 5603
 5605 3 -46.11 51.16 -5.14 0.128 5604
 5606 3 -46.01 51.3 -4.92 0.09 5605
 5607 3 -45.86 51.27 -4.83 0.085 5606
 5608 3 -46.65 51.15 -5.42 0.129 5604
 5609 3 -46.76 50.97 -5.51 0.141 5608
 5610 3 -46.89 50.77 -5.56 0.113 5609
 5611 3 -46.98 50.6 -5.54 0.08 5610
 5612 3 -47.03 50.45 -5.59 0.091 5611
 5613 3 -47.05 50.24 -5.64 0.115 5612
 5614 3 -47.15 50.12 -5.64 0.158 5613
 5615 3 -47.23 49.98 -5.68 0.143 5614
 5616 3 -47.36 49.73 -5.73 0.076 5615
 5617 3 -47.4 49.65 -5.66 0.135 5616
 5618 3 -47.29 49.6 -5.5 0.163 5617
 5619 3 -47.04 49.56 -5.34 0.098 5618
 5620 3 -46.97 49.62 -5.23 0.071 5619
 5621 3 -46.87 49.7 -5.12 0.129 5620
 5622 3 -46.76 49.74 -5.02 0.127 5621
 5623 3 -46.53 49.76 -4.96 0.072 5622
 5624 3 -46.43 49.77 -4.88 0.075 5623
 5625 3 -46.39 49.8 -4.68 0.087 5624
 5626 3 -46.33 49.85 -4.55 0.123 5625
 5627 3 -46.29 49.9 -4.45 0.153 5626
 5628 3 -46.36 50.01 -4.34 0.099 5627
 5629 3 -46.66 51.29 -5.54 0.147 5601
 5630 3 -46.9 51.41 -5.48 0.106 5629
 5631 3 -47.01 51.55 -5.46 0.1 5630
 5632 3 -47.12 51.67 -5.45 0.122 5631
 5633 3 -47.26 51.83 -5.5 0.111 5632
 5634 3 -47.43 51.97 -5.43 0.092 5633
 5635 3 -47.58 52.13 -5.34 0.089 5634
 5636 3 -47.51 52.2 -5.25 0.08 5635
 5637 3 -47.55 52.22 -5.13 0.079 5636
 5638 3 -47.65 52.33 -5.12 0.000125 5637
 5639 3 -46.15 50.72 -8.12 0.616 5638
 5640 3 -46.44 51.44 -7.55 0.046 5639
 5641 3 -46.46 51.56 -7.59 0.086 5640
 5642 3 -46.23 50.84 -8.22 0.569 5574
 5643 3 -46.3 50.91 -8.36 0.521 5642
 5644 3 -46.46 50.97 -8.46 0.469 5643
 5645 3 -47.14 51.2 -8.28 0.117 5644
 5646 3 -47.29 51.34 -8.06 0.18 5645
 5647 3 -47.4 51.54 -7.92 0.11 5646
 5648 3 -47.51 51.62 -7.84 0.154 5647
 5649 3 -47.61 51.69 -7.8 0.214 5648
 5650 3 -47.98 51.2 -7.92 0.132 5649
 5651 3 -48.12 51.09 -7.88 0.136 5650
 5652 3 -48.32 50.99 -7.84 0.102 5651
 5653 3 -48.36 50.87 -7.84 0.08 5652
 5654 3 -48.29 50.73 -7.8 0.118 5653
 5655 3 -48.22 50.62 -7.88 0.107 5654
 5656 3 -48.25 50.55 -8.04 0.059 5655
 5657 3 -48.26 50.34 -8.05 0.047 5656
 5658 3 -47.28 52.16 -7.58 0.117 5649
 5659 3 -46.44 51.08 -8.5 0.432 5644
 5660 3 -46.54 51.22 -8.57 0.392 5659
 5661 3 -46.6 51.34 -8.73 0.4 5660
 5662 3 -46.71 51.55 -8.77 0.448 5661
 5663 3 -46.83 51.63 -8.83 0.459 5662
 5664 3 -46.93 51.87 -8.82 0.478 5663
 5665 3 -47.15 52.02 -8.9 0.52 5664
 5666 3 -47.22 52.17 -8.97 0.493 5665
 5667 3 -47.43 52.34 -9 0.499 5666
 5668 3 -47.72 52.74 -8.87 0.672 5667
 5669 3 -47.83 52.77 -8.94 0.615 5668
 5670 3 -47.86 52.8 -9.06 0.539 5669
 5671 3 -47.93 52.8 -9.2 0.489 5670
 5672 3 -48.01 52.74 -9.3 0.474 5671
 5673 3 -48.19 52.67 -9.41 0.473 5672
 5674 3 -48.72 52.09 -9.23 0.09 5673
 5675 3 -48.86 51.99 -9.28 0.093 5674
 5676 3 -48.97 51.95 -9.25 0.09 5675
 5677 3 -49.11 51.94 -9.27 0.142 5676
 5678 3 -49.14 51.98 -9.13 0.171 5677
 5679 3 -48.97 51.87 -8.88 0.107 5678
 5680 3 -48.9 51.67 -8.79 0.084 5679
 5681 3 -48.97 51.55 -8.69 0.117 5680
 5682 3 -49.04 51.38 -8.61 0.13 5681
 5683 3 -49.15 51.2 -8.47 0.121 5682
 5684 3 -49.18 51.12 -8.29 0.146 5683
 5685 3 -49.26 51.06 -8.25 0.171 5684
 5686 3 -49.15 51.1 -7.95 0.093 5685
 5687 3 -49.1 51.06 -7.85 0.161 5686
 5688 3 -48.97 51.09 -7.8 0.222 5687
 5689 3 -48.97 50.63 -7.89 0.089 5688
 5690 3 -48.89 50.51 -7.76 0.127 5689
 5691 3 -48.78 50.38 -7.73 0.096 5690
 5692 3 -48.62 50.37 -7.72 0.099 5691
 5693 3 -48.53 50.16 -7.68 0.128 5692
 5694 3 -48.47 50.05 -7.64 0.139 5693
 5695 3 -48.35 49.9 -7.56 0.122 5694
 5696 3 -48.15 49.8 -7.59 0.102 5695
 5697 3 -48.07 49.7 -7.54 0.102 5696
 5698 3 -48.01 49.79 -7.41 0.109 5697
 5699 3 -48.05 49.8 -7.29 0.000125 5698
 5700 3 -48.87 51.34 -7.67 0.117 5688
 5701 3 -48.83 51.41 -7.59 0.065 5700
 5702 3 -49.43 51.12 -8.13 0.093 5685
 5703 3 -49.44 51.09 -8 0.084 5702
 5704 3 -49.36 51.93 -9.12 0.073 5678
 5705 3 -49.44 51.87 -9.04 0.131 5704
 5706 3 -49.6 51.86 -8.93 0.096 5705
 5707 3 -48.33 52.73 -9.39 0.411 5673
 5708 3 -48.51 52.73 -9.48 0.361 5707
 5709 3 -48.73 52.8 -9.49 0.339 5708
 5710 3 -48.9 52.84 -9.58 0.364 5709
 5711 3 -49.08 52.87 -9.63 0.354 5710
 5712 3 -49.33 52.82 -9.7 0.362 5711
 5713 3 -49.47 52.82 -9.78 0.378 5712
 5714 3 -49.65 52.84 -9.81 0.365 5713
 5715 3 -49.76 52.9 -9.9 0.343 5714
 5716 3 -49.93 52.86 -9.98 0.3 5715
 5717 3 -50.07 52.9 -10.07 0.313 5716
 5718 3 -50.29 52.94 -10.12 0.413 5717
 5719 3 -50.4 52.82 -10.31 0.529 5718
 5720 3 -50.11 52.4 -11.22 0.163 5719
 5721 3 -49.97 52.41 -11.38 0.193 5720
 5722 3 -49.87 52.4 -11.6 0.17 5721
 5723 3 -49.83 52.43 -11.73 0.201 5722
 5724 3 -49.72 52.32 -11.94 0.174 5723
 5725 3 -49.72 52.22 -12.13 0.128 5724
 5726 3 -49.68 52.11 -12.23 0.146 5725
 5727 3 -49.71 52.01 -12.35 0.164 5726
 5728 3 -49.68 51.93 -12.49 0.164 5727
 5729 3 -49.79 51.87 -12.58 0.156 5728
 5730 3 -49.87 51.79 -12.69 0.168 5729
 5731 3 -50 51.72 -12.78 0.155 5730
 5732 3 -50.04 51.58 -12.83 0.146 5731
 5733 3 -50.1 51.47 -13.08 0.16 5732
 5734 3 -50.16 51.37 -13.21 0.185 5733
 5735 3 -50.19 51.28 -13.3 0.176 5734
 5736 3 -50.26 51.19 -13.38 0.159 5735
 5737 3 -50.33 51.04 -13.56 0.115 5736
 5738 3 -50.33 50.89 -13.68 0.144 5737
 5739 3 -50.41 50.73 -13.79 0.16 5738
 5740 3 -50.48 50.57 -13.83 0.177 5739
 5741 3 -50.51 50.4 -13.88 0.162 5740
 5742 3 -50.54 50.22 -13.87 0.127 5741
 5743 3 -50.58 50.08 -13.9 0.144 5742
 5744 3 -50.68 49.9 -13.95 0.119 5743
 5745 3 -50.75 49.73 -13.99 0.128 5744
 5746 3 -50.83 49.61 -14.11 0.167 5745
 5747 3 -50.83 49.4 -14.22 0.182 5746
 5748 3 -50.85 49.26 -14.3 0.192 5747
 5749 3 -50.61 49.26 -14.36 0.129 5748
 5750 3 -50.61 49.22 -14.47 0.08 5749
 5751 3 -50.97 49.08 -14.4 0.17 5748
 5752 3 -51.03 49.01 -14.58 0.187 5751
 5753 3 -51.03 48.9 -14.69 0.233 5752
 5754 3 -50.76 49.26 -14.61 0.157 5753
 5755 3 -50.83 49.46 -14.54 0.121 5754
 5756 3 -50.97 49.61 -14.53 0.13 5755
 5757 3 -51.08 49.75 -14.55 0.077 5756
 5758 3 -51.16 49.89 -14.54 0.073 5757
 5759 3 -51.19 48.79 -14.86 0.199 5753
 5760 3 -50.97 48.55 -14.79 0.082 5759
 5761 3 -50.93 48.4 -14.78 0.082 5760
 5762 3 -50.83 48.28 -14.75 0.137 5761
 5763 3 -50.72 48.19 -14.77 0.201 5762
 5764 3 -50.93 47.86 -14.88 0.092 5763
 5765 3 -51.05 47.76 -14.94 0.072 5764
 5766 3 -51.21 47.64 -15.06 0.115 5765
 5767 3 -51.33 47.51 -15.14 0.137 5766
 5768 3 -51.39 47.29 -15.23 0.127 5767
 5769 3 -51.37 47.08 -15.25 0.095 5768
 5770 3 -51.33 46.87 -15.22 0.104 5769
 5771 3 -51.26 46.69 -15.12 0.068 5770
 5772 3 -51.19 46.57 -15.16 0.066 5771
 5773 3 -51.15 46.47 -15.15 0.087 5772
 5774 3 -51.04 46.32 -15.13 0.107 5773
 5775 3 -50.85 46.16 -15.07 0.107 5774
 5776 3 -50.73 45.97 -15.05 0.123 5775
 5777 3 -50.61 45.86 -14.98 0.089 5776
 5778 3 -50.51 45.72 -14.97 0.085 5777
 5779 3 -50.35 45.57 -14.97 0.093 5778
 5780 3 -50.22 45.47 -15.04 0.133 5779
 5781 3 -50.11 45.48 -15.11 0.1 5780
 5782 3 -49.9 45.54 -15.11 0.127 5781
 5783 3 -49.76 45.51 -15.11 0.173 5782
 5784 3 -49.66 45.44 -15.08 0.172 5783
 5785 3 -49.35 45.57 -15.15 0.125 5784
 5786 3 -49.21 45.64 -15.12 0.13 5785
 5787 3 -49.08 45.79 -14.97 0.077 5786
 5788 3 -49 45.87 -14.89 0.097 5787
 5789 3 -49 45.96 -14.79 0.073 5788
 5790 3 -49.08 46.07 -14.66 0.08 5789
 5791 3 -49.04 46.12 -14.58 0.072 5790
 5792 3 -49.61 45.25 -15.03 0.105 5784
 5793 3 -49.43 45.21 -15 0.089 5792
 5794 3 -49.26 45.14 -14.97 0.093 5793
 5795 3 -49.16 45.01 -14.88 0.093 5794
 5796 3 -49.11 44.89 -14.9 0.097 5795
 5797 3 -49.05 44.8 -15.04 0.085 5796
 5798 3 -49 44.72 -15.15 0.086 5797
 5799 3 -48.9 44.65 -15.13 0.138 5798
 5800 3 -48.72 44.68 -15.05 0.103 5799
 5801 3 -48.57 44.69 -14.89 0.099 5800
 5802 3 -48.47 44.73 -14.81 0.083 5801
 5803 3 -48.36 44.79 -14.88 0.075 5802
 5804 3 -48.18 44.94 -14.75 0.124 5803
 5805 3 -48.12 44.94 -14.63 0.07 5804
 5806 3 -48.04 44.94 -14.49 0.109 5805
 5807 3 -47.98 44.93 -14.4 0.094 5806
 5808 3 -47.93 44.96 -14.25 0.105 5807
 5809 3 -47.8 44.98 -14.19 0.046 5808
 5810 3 -50.47 48.28 -14.69 0.139 5763
 5811 3 -50.29 48.29 -14.54 0.067 5810
 5812 3 -51.32 48.76 -14.99 0.232 5759
 5813 3 -51.35 48.72 -15.12 0.244 5812
 5814 3 -51.35 48.68 -15.22 0.29 5813
 5815 3 -51.46 49.01 -15.58 0.171 5814
 5816 3 -51.58 49.03 -15.72 0.206 5815
 5817 3 -51.69 49.05 -15.83 0.181 5816
 5818 3 -51.66 49.08 -16 0.207 5817
 5819 3 -51.78 49.05 -16.18 0.223 5818
 5820 3 -51.75 49.01 -16.29 0.202 5819
 5821 3 -51.97 48.94 -16.48 0.121 5820
 5822 3 -52.11 48.86 -16.61 0.142 5821
 5823 3 -52.21 48.8 -16.68 0.187 5822
 5824 3 -52.25 48.69 -16.75 0.21 5823
 5825 3 -52.27 48.78 -17 0.186 5824
 5826 3 -52.41 48.94 -17.13 0.143 5825
 5827 3 -52.48 49.11 -17.16 0.169 5826
 5828 3 -52.69 49.09 -17.18 0.113 5827
 5829 3 -52.81 49.08 -17.16 0.123 5828
 5830 3 -52.92 49.03 -17.13 0.195 5829
 5831 3 -53.02 48.98 -17.09 0.268 5830
 5832 3 -53.09 48.9 -17.05 0.282 5831
 5833 3 -53.38 49.01 -17.41 0.108 5832
 5834 3 -53.54 48.91 -17.47 0.135 5833
 5835 3 -53.66 48.83 -17.5 0.163 5834
 5836 3 -53.8 48.78 -17.52 0.161 5835
 5837 3 -53.84 48.62 -17.43 0.127 5836
 5838 3 -53.97 48.55 -17.39 0.142 5837
 5839 3 -54.01 48.44 -17.3 0.185 5838
 5840 3 -54.11 48.28 -17.27 0.22 5839
 5841 3 -54.25 48.25 -17.28 0.282 5840
 5842 3 -54.29 48.19 -17.13 0.354 5841
 5843 3 -54.41 48.14 -17.12 0.407 5842
 5844 3 -54.43 48.05 -16.9 0.465 5843
 5845 3 -54.73 48.08 -17.01 0.379 5844
 5846 3 -54.9 47.91 -17.01 0.365 5845
 5847 3 -55 47.9 -16.9 0.363 5846
 5848 3 -54.82 48.09 -16.47 0.192 5847
 5849 3 -54.68 48.05 -16.33 0.152 5848
 5850 3 -54.57 48.04 -16.19 0.101 5849
 5851 3 -55.26 47.54 -17.17 0.246 5847
 5852 3 -55.3 47.41 -17.22 0.222 5851
 5853 3 -55.33 47.28 -17.22 0.206 5852
 5854 3 -55.33 47.15 -17.28 0.241 5853
 5855 3 -55.3 47.01 -17.35 0.241 5854
 5856 3 -55.4 46.94 -17.42 0.29 5855
 5857 3 -55.47 46.83 -17.56 0.293 5856
 5858 3 -55.83 46.87 -17.72 0.149 5857
 5859 3 -55.91 46.8 -17.81 0.164 5858
 5860 3 -56.11 46.84 -17.92 0.161 5859
 5861 3 -56.26 46.79 -18.03 0.132 5860
 5862 3 -56.37 46.68 -18.17 0.117 5861
 5863 3 -56.4 46.58 -18.31 0.139 5862
 5864 3 -56.47 46.47 -18.46 0.166 5863
 5865 3 -56.58 46.33 -18.53 0.171 5864
 5866 3 -56.62 46.21 -18.63 0.149 5865
 5867 3 -56.75 46.05 -18.74 0.121 5866
 5868 3 -56.85 45.97 -18.88 0.133 5867
 5869 3 -56.93 45.9 -18.97 0.148 5868
 5870 3 -57.04 45.87 -19.08 0.18 5869
 5871 3 -57.16 45.91 -19.15 0.19 5870
 5872 3 -57.33 46 -19.22 0.181 5871
 5873 3 -57.52 46.09 -19.31 0.132 5872
 5874 3 -57.66 46.15 -19.4 0.155 5873
 5875 3 -57.79 46.33 -19.35 0.16 5874
 5876 3 -57.9 46.41 -19.33 0.189 5875
 5877 3 -57.97 46.5 -19.26 0.245 5876
 5878 3 -57.86 46.76 -19.13 0.205 5877
 5879 3 -57.8 46.97 -19.08 0.29 5878
 5880 3 -57.77 47.15 -19.06 0.319 5879
 5881 3 -57.73 47.29 -18.97 0.313 5880
 5882 3 -57.83 47.39 -18.94 0.287 5881
 5883 3 -58.33 47.44 -19.06 0.168 5882
 5884 3 -58.59 47.4 -19.12 0.106 5883
 5885 3 -58.77 47.47 -19.1 0.132 5884
 5886 3 -58.95 47.58 -18.97 0.071 5885
 5887 3 -59.13 47.84 -19.1 0.102 5886
 5888 3 -59.2 47.94 -19.06 0.105 5887
 5889 3 -59.2 48.11 -18.97 0.096 5888
 5890 3 -59.2 48.29 -18.97 0.085 5889
 5891 3 -59.23 48.47 -19.03 0.115 5890
 5892 3 -59.2 48.57 -19.03 0.124 5891
 5893 3 -59.24 48.76 -19.08 0.099 5892
 5894 3 -59.27 48.94 -19.08 0.095 5893
 5895 3 -59.26 49.08 -19.13 0.099 5894
 5896 3 -59.27 49.22 -19.12 0.117 5895
 5897 3 -59.42 49.26 -19.12 0.112 5896
 5898 3 -59.52 49.33 -19.08 0.102 5897
 5899 3 -59.59 49.53 -19.1 0.149 5898
 5900 3 -59.67 49.76 -19.13 0.124 5899
 5901 3 -59.76 49.9 -19.12 0.129 5900
 5902 3 -59.84 50.14 -19.11 0.144 5901
 5903 3 -59.91 50.37 -19.16 0.134 5902
 5904 3 -59.97 50.58 -19.23 0.121 5903
 5905 3 -60.09 50.76 -19.25 0.095 5904
 5906 3 -60.22 50.83 -19.18 0.083 5905
 5907 3 -60.33 50.91 -19.09 0.13 5906
 5908 3 -60.41 51.03 -19.04 0.082 5907
 5909 3 -60.52 51.15 -18.98 0.118 5908
 5910 3 -60.66 51.14 -18.95 0.141 5909
 5911 3 -60.74 51.08 -18.86 0.158 5910
 5912 3 -60.84 51.3 -18.66 0.089 5911
 5913 3 -60.91 51.39 -18.55 0.108 5912
 5914 3 -61.02 51.4 -18.41 0.096 5913
 5915 3 -61.04 51.51 -18.32 0.084 5914
 5916 3 -61.15 51.59 -18.23 0.086 5915
 5917 3 -61.23 51.65 -18.07 0.101 5916
 5918 3 -61.34 51.69 -18.04 0.097 5917
 5919 3 -61.42 51.8 -18.02 0.064 5918
 5920 3 -61.48 51.96 -18.04 0.061 5919
 5921 3 -61.56 52.07 -18 0.106 5920
 5922 3 -58.17 46.33 -19.44 0.204 5877
 5923 3 -58.3 46.37 -19.22 0.095 5922
 5924 3 -58.4 46.29 -19.17 0.118 5923
 5925 3 -58.48 46.26 -19.04 0.055 5924
 5926 3 -58.3 46.18 -19.63 0.142 5922
 5927 3 -58.48 46.11 -19.69 0.136 5926
 5928 3 -58.69 46.09 -19.72 0.153 5927
 5929 3 -58.9 46 -19.74 0.141 5928
 5930 3 -59.09 45.94 -19.81 0.178 5929
 5931 3 -59.3 45.97 -19.92 0.19 5930
 5932 3 -59.47 46.04 -20.06 0.169 5931
 5933 3 -59.61 46.11 -20.24 0.175 5932
 5934 3 -59.7 46.14 -20.38 0.164 5933
 5935 3 -59.76 46.16 -20.6 0.209 5934
 5936 3 -59.87 46.16 -20.69 0.202 5935
 5937 3 -59.94 46.21 -20.92 0.12 5936
 5938 3 -60.05 46.21 -20.97 0.099 5937
 5939 3 -60.17 46.15 -21.03 0.117 5938
 5940 3 -60.34 46.18 -20.99 0.109 5939
 5941 3 -60.56 46.19 -20.97 0.148 5940
 5942 3 -60.73 46.25 -20.9 0.134 5941
 5943 3 -60.86 46.33 -20.92 0.134 5942
 5944 3 -61.04 46.43 -20.92 0.135 5943
 5945 3 -61.23 46.53 -20.99 0.178 5944
 5946 3 -61.4 46.58 -20.97 0.135 5945
 5947 3 -61.62 46.58 -20.99 0.132 5946
 5948 3 -61.74 46.57 -21.03 0.106 5947
 5949 3 -61.87 46.62 -21.06 0.126 5948
 5950 3 -62.02 46.71 -21.08 0.102 5949
 5951 3 -62.12 46.86 -21.03 0.11 5950
 5952 3 -62.19 46.98 -21.06 0.082 5951
 5953 3 -62.17 47.11 -21.13 0.145 5952
 5954 3 -62.04 47.22 -21.1 0.122 5953
 5955 3 -61.84 47.23 -21.03 0.074 5954
 5956 3 -61.84 47.41 -21.1 0.128 5955
 5957 3 -61.9 47.54 -21.06 0.125 5956
 5958 3 -61.87 47.68 -21.04 0.139 5957
 5959 3 -61.73 47.79 -21.01 0.095 5958
 5960 3 -61.54 47.89 -21.01 0.11 5959
 5961 3 -61.38 47.93 -21.03 0.099 5960
 5962 3 -61.24 48.01 -21.1 0.112 5961
 5963 3 -61.19 48.03 -21.24 0.171 5962
 5964 3 -61.17 48.11 -21.33 0.199 5963
 5965 3 -61.41 48.36 -21.44 0.078 5964
 5966 3 -61.38 48.39 -21.54 0.000125 5965
 5967 3 -61.05 48.01 -21.31 0.093 5964
 5968 3 -60.79 47.83 -21.26 0.084 5967
 5969 3 -60.65 47.76 -21.31 0.076 5968
 5970 3 -60.56 47.64 -21.24 0.077 5969
 5971 3 -60.45 47.5 -21.22 0.104 5970
 5972 3 -60.37 47.39 -21.17 0.049 5971
 5973 3 -60.92 47.9 -21.31 0.093 5972
 5974 3 -61.01 48.29 -21.37 0.09 5967
 5975 3 -60.87 48.3 -21.4 0.123 5974
 5976 3 -60.77 48.39 -21.35 0.125 5975
 5977 3 -60.95 48.51 -21.37 0.086 5976
 5978 3 -61.08 48.51 -21.37 0.064 5977
 5979 3 -61.16 48.53 -21.44 0.086 5978
 5980 3 -60.56 48.26 -21.29 0.129 5976
 5981 3 -60.41 48.19 -21.28 0.118 5980
 5982 3 -60.3 48.05 -21.31 0.127 5981
 5983 3 -60.29 47.94 -21.31 0.086 5982
 5984 3 -53.9 48.33 -16.79 0.142 5842
 5985 3 -53.85 48.28 -16.66 0.147 5984
 5986 3 -53.86 48.41 -16.43 0.154 5985
 5987 3 -53.93 48.54 -16.27 0.139 5986
 5988 3 -53.94 48.57 -16.14 0.069 5987
 5989 3 -52.91 48.66 -16.66 0.114 5832
 5990 3 -52.86 48.58 -16.57 0.137 5989
 5991 3 -52.9 48.55 -16.45 0.000125 5990
 5992 3 -52.31 49.33 -17.18 0.058 5827
 5993 3 -52.2 49.4 -17.27 0.094 5992
 5994 3 -52.12 49.4 -17.36 0.114 5993
 5995 3 -52.05 49.43 -17.47 0.11 5994
 5996 3 -52.02 49.54 -17.55 0.000125 5995
 5997 3 -51.26 48.25 -15.19 0.169 5814
 5998 3 -51.15 48.09 -15.19 0.143 5997
 5999 3 -51.16 47.9 -15.27 0.11 5998
 6000 3 -51.08 47.8 -15.25 0.136 5999
 6001 3 -51.12 47.59 -15.33 0.111 6000
 6002 3 -51.22 47.46 -15.39 0.147 6001
 6003 3 -51.36 47.33 -15.5 0.103 6002
 6004 3 -51.4 47.22 -15.48 0.072 6003
 6005 3 -50.93 47.4 -15.43 0.089 6002
 6006 3 -50.83 47.3 -15.41 0.104 6005
 6007 3 -50.79 47.19 -15.4 0.088 6006
 6008 3 -50.72 47.04 -15.49 0.125 6007
 6009 3 -50.58 46.91 -15.48 0.178 6008
 6010 3 -50.51 46.84 -15.45 0.273 6009
 6011 3 -49.98 46.86 -15.35 0.129 6010
 6012 3 -49.82 46.79 -15.27 0.139 6011
 6013 3 -49.61 46.94 -14.93 0.107 6012
 6014 3 -49.43 46.97 -14.79 0.076 6013
 6015 3 -49.32 47 -14.65 0.094 6014
 6016 3 -49.16 47.12 -14.61 0.1 6015
 6017 3 -49.05 47.19 -14.55 0.11 6016
 6018 3 -48.87 47.19 -14.49 0.09 6017
 6019 3 -48.73 47.19 -14.47 0.122 6018
 6020 3 -48.62 47.26 -14.27 0.126 6019
 6021 3 -48.51 47.33 -14.18 0.136 6020
 6022 3 -48.35 47.34 -14.08 0.147 6021
 6023 3 -48.21 47.36 -13.96 0.121 6022
 6024 3 -48.1 47.37 -13.81 0.092 6023
 6025 3 -48.05 47.37 -13.7 0.157 6024
 6026 3 -47.91 47.48 -13.63 0.131 6025
 6027 3 -47.66 47.47 -13.58 0.085 6026
 6028 3 -47.55 47.47 -13.49 0.000125 6027
 6029 3 -49.58 46.62 -15.46 0.104 6012
 6030 3 -49.32 46.54 -15.5 0.124 6029
 6031 3 -49.18 46.46 -15.47 0.146 6030
 6032 3 -49.19 46.19 -15.55 0.116 6031
 6033 3 -49.11 46.05 -15.55 0.072 6032
 6034 3 -49.14 45.9 -15.56 0.088 6033
 6035 3 -49.15 45.78 -15.56 0.116 6034
 6036 3 -49.01 45.69 -15.49 0.105 6035
 6037 3 -48.85 45.64 -15.44 0.073 6036
 6038 3 -48.78 45.61 -15.31 0.114 6037
 6039 3 -48.75 45.65 -15.22 0.179 6038
 6040 3 -48.6 45.41 -15.21 0.121 6039
 6041 3 -48.47 45.47 -15.07 0.108 6040
 6042 3 -48.35 45.44 -15.05 0.084 6041
 6043 3 -48.3 45.54 -14.95 0.107 6042
 6044 3 -48.33 45.47 -14.78 0.083 6043
 6045 3 -48.18 45.46 -14.72 0.083 6044
 6046 3 -48.05 45.46 -14.69 0.071 6045
 6047 3 -47.93 45.36 -14.58 0.068 6046
 6048 3 -47.86 45.4 -14.43 0.112 6047
 6049 3 -47.79 45.45 -14.32 0.067 6048
 6050 3 -47.76 45.52 -14.22 0.098 6049
 6051 3 -47.79 45.55 -14.12 0.134 6050
 6052 3 -47.9 45.59 -14.04 0.148 6051
 6053 3 -48.14 45.54 -13.97 0.117 6052
 6054 3 -48.25 45.51 -13.93 0.114 6053
 6055 3 -48.4 45.43 -13.94 0.097 6054
 6056 3 -48.61 45.36 -13.99 0.079 6055
 6057 3 -48.78 45.29 -14.05 0.093 6056
 6058 3 -47.68 45.73 -13.89 0.078 6052
 6059 3 -47.55 45.87 -13.78 0.071 6058
 6060 3 -47.43 45.91 -13.71 0.076 6059
 6061 3 -47.4 46.08 -13.6 0.062 6060
 6062 3 -47.36 46.16 -13.45 0.096 6061
 6063 3 -47.33 46.26 -13.33 0.093 6062
 6064 3 -47.28 46.37 -13.22 0.101 6063
 6065 3 -47.37 46.52 -13.13 0.054 6064
 6066 3 -48.73 45.93 -15.05 0.118 6039
 6067 3 -48.72 45.97 -14.88 0.099 6066
 6068 3 -48.73 45.98 -14.75 0.15 6067
 6069 3 -48.78 46 -14.57 0.13 6068
 6070 3 -49.01 46.54 -15.41 0.092 6031
 6071 3 -50.5 52.8 -10.44 0.527 5719
 6072 3 -50.72 52.73 -10.61 0.548 6071
 6073 3 -50.79 52.94 -10.61 0.515 6072
 6074 3 -50.97 53.15 -10.63 0.537 6073
 6075 3 -50.83 53.96 -10.33 0.106 6074
 6076 3 -50.76 54.07 -10.33 0.11 6075
 6077 3 -50.76 54.25 -10.36 0.094 6076
 6078 3 -50.69 54.4 -10.39 0.089 6077
 6079 3 -50.62 54.55 -10.35 0.097 6078
 6080 3 -50.6 54.72 -10.28 0.12 6079
 6081 3 -50.61 54.93 -10.32 0.117 6080
 6082 3 -50.51 55.14 -10.43 0.109 6081
 6083 3 -50.48 55.34 -10.41 0.124 6082
 6084 3 -50.48 55.5 -10.38 0.118 6083
 6085 3 -50.5 55.66 -10.38 0.074 6084
 6086 3 -50.43 55.79 -10.43 0.117 6085
 6087 3 -50.47 55.91 -10.52 0.135 6086
 6088 3 -50.46 56.01 -10.55 0.055 6087
 6089 3 -51.08 53.22 -10.71 0.507 6074
 6090 3 -51.11 53.28 -10.85 0.446 6089
 6091 3 -51.18 53.36 -10.91 0.423 6090
 6092 3 -51.22 53.51 -10.97 0.404 6091
 6093 3 -51.29 53.65 -11.03 0.374 6092
 6094 3 -51.36 53.69 -11.13 0.354 6093
 6095 3 -51.43 53.86 -11.22 0.353 6094
 6096 3 -51.61 53.9 -11.22 0.381 6095
 6097 3 -51.72 54.04 -11.23 0.413 6096
 6098 3 -51.89 54.15 -11.25 0.422 6097
 6099 3 -52.08 54.29 -11.2 0.479 6098
 6100 3 -52.21 54.4 -11.24 0.458 6099
 6101 3 -52.32 54.61 -11.22 0.43 6100
 6102 3 -52.46 54.94 -11.14 0.476 6101
 6103 3 -52.62 54.98 -11.14 0.445 6102
 6104 3 -52.86 55.22 -11.14 0.476 6103
 6105 3 -52.94 55.76 -11.17 0.131 6104
 6106 3 -53.23 56.01 -11.34 0.121 6105
 6107 3 -53.31 56.08 -11.37 0.000125 6106
 6108 3 -52.69 55.75 -11.06 0.122 6105
 6109 3 -52.52 55.71 -10.98 0.146 6108
 6110 3 -52.4 55.78 -10.88 0.169 6109
 6111 3 -52.55 56.01 -10.8 0.09 6110
 6112 3 -52.54 56.11 -10.64 0.093 6111
 6113 3 -52.56 56.29 -10.58 0.111 6112
 6114 3 -52.55 56.36 -10.5 0.106 6113
 6115 3 -52.62 56.46 -10.37 0.07 6114
 6116 3 -52.66 56.54 -10.26 0.082 6115
 6117 3 -52.68 56.69 -10.09 0.089 6116
 6118 3 -52.69 56.79 -9.98 0.101 6117
 6119 3 -52.65 56.9 -9.86 0.083 6118
 6120 3 -52.69 57.05 -9.81 0.099 6119
 6121 3 -52.79 57.08 -9.74 0.105 6120
 6122 3 -52.91 57 -9.76 0.093 6121
 6123 3 -53 56.93 -9.86 0.14 6122
 6124 3 -53.15 56.87 -9.82 0.115 6123
 6125 3 -53.29 56.93 -9.73 0.076 6124
 6126 3 -53.41 56.86 -9.72 0.104 6125
 6127 3 -53.5 56.86 -9.51 0.08 6126
 6128 3 -52.18 55.69 -10.89 0.103 6110
 6129 3 -52.01 55.71 -10.81 0.145 6128
 6130 3 -51.89 55.78 -10.66 0.134 6129
 6131 3 -51.69 55.76 -10.64 0.131 6130
 6132 3 -51.54 55.73 -10.66 0.117 6131
 6133 3 -51.44 55.8 -10.72 0.104 6132
 6134 3 -51.29 55.97 -10.67 0.101 6133
 6135 3 -51.11 56 -10.83 0.102 6134
 6136 3 -51.02 55.91 -10.96 0.138 6135
 6137 3 -51.17 55.72 -11.3 0.13 6136
 6138 3 -51.29 55.64 -11.43 0.055 6137
 6139 3 -50.87 56.29 -10.99 0.08 6136
 6140 3 -50.86 56.44 -10.98 0.115 6139
 6141 3 -50.83 56.61 -11.04 0.133 6140
 6142 3 -50.73 56.76 -11.2 0.115 6141
 6143 3 -50.9 56.84 -11.12 0.105 6142
 6144 3 -53.04 55.32 -11.17 0.488 6104
 6145 3 -53.41 55.69 -11.33 0.58 6144
 6146 3 -53.55 55.87 -11.41 0.594 6145
 6147 3 -53.63 55.97 -11.41 0.746 6146
 6148 3 -53.92 56.12 -11.58 0.881 6147
 6149 3 -54.67 57.32 -11.94 0.293 6148
 6150 3 -54.79 57.51 -11.99 0.302 6149
 6151 3 -54.86 57.61 -12.05 0.354 6150
 6152 3 -54.8 57.72 -12.07 0.34 6151
 6153 3 -54.37 57.51 -12.08 0.087 6152
 6154 3 -54.13 57.55 -12.14 0.171 6153
 6155 3 -54.02 57.57 -12.14 0.198 6154
 6156 3 -53.8 57.51 -12.03 0.128 6155
 6157 3 -53.65 57.46 -12.03 0.165 6156
 6158 3 -53.56 57.33 -11.98 0.124 6157
 6159 3 -53.56 57.16 -11.89 0.121 6158
 6160 3 -53.58 57.03 -11.82 0.105 6159
 6161 3 -53.52 56.86 -11.89 0.099 6160
 6162 3 -54.87 57.79 -12.14 0.303 6152
 6163 3 -54.34 58.07 -11.81 0.109 6162
 6164 3 -54.27 58.18 -11.79 0.137 6163
 6165 3 -54.27 58.33 -11.79 0.179 6164
 6166 3 -54.24 58.47 -11.72 0.196 6165
 6167 3 -54.26 58.58 -11.64 0.183 6166
 6168 3 -54.48 58.69 -11.32 0.069 6167
 6169 3 -54.44 58.79 -11.21 0.083 6168
 6170 3 -54.47 58.94 -11.19 0.102 6169
 6171 3 -54.48 59.09 -11.12 0.104 6170
 6172 3 -54.55 59.22 -11.06 0.081 6171
 6173 3 -54.65 59.39 -10.96 0.082 6172
 6174 3 -54.65 59.5 -10.83 0.102 6173
 6175 3 -54.77 59.55 -10.73 0.139 6174
 6176 3 -54.79 59.61 -10.63 0.128 6175
 6177 3 -54.55 59.68 -10.55 0.088 6176
 6178 3 -54.52 59.76 -10.48 0.146 6177
 6179 3 -54.34 59.61 -10.49 0.098 6178
 6180 3 -54.24 59.62 -10.38 0.083 6179
 6181 3 -54.09 59.62 -10.31 0.104 6180
 6182 3 -53.97 59.59 -10.21 0.114 6181
 6183 3 -53.87 59.54 -10.14 0.172 6182
 6184 3 -53.87 59.58 -9.87 0.113 6183
 6185 3 -53.84 59.54 -9.75 0.092 6184
 6186 3 -53.74 59.54 -9.65 0.115 6185
 6187 3 -53.7 59.54 -9.5 0.121 6186
 6188 3 -53.79 59.57 -9.32 0.109 6187
 6189 3 -53.92 59.72 -9.25 0.089 6188
 6190 3 -53.98 59.83 -9.32 0.092 6189
 6191 3 -54.06 59.93 -9.24 0.089 6190
 6192 3 -53.99 59.86 -9.12 0.113 6191
 6193 3 -53.91 59.98 -9.14 0.111 6192
 6194 3 -53.86 60.15 -9.2 0.041 6193
 6195 3 -54.59 59.97 -10.39 0.123 6178
 6196 3 -54.49 60.07 -10.31 0.172 6195
 6197 3 -54.41 60.08 -10.23 0.226 6196
 6198 3 -54.34 60.08 -10.08 0.226 6197
 6199 3 -54.2 60.07 -10.04 0.23 6198
 6200 3 -53.87 59.89 -10.11 0.067 6199
 6201 3 -53.69 59.79 -10.13 0.106 6200
 6202 3 -53.66 59.71 -10.05 0.000125 6201
 6203 3 -54.19 60.19 -9.94 0.131 6199
 6204 3 -54.06 60.16 -9.87 0.1 6203
 6205 3 -53.98 60.15 -9.8 0.05 6204
 6206 3 -53.87 60.15 -9.83 0.115 6205
 6207 3 -54.98 57.87 -12.21 0.314 6162
 6208 3 -55.12 58.01 -12.26 0.318 6207
 6209 3 -55.26 58.19 -12.3 0.32 6208
 6210 3 -55.4 58.61 -12.37 0.289 6209
 6211 3 -55.45 58.79 -12.33 0.314 6210
 6212 3 -55.44 59.03 -12.21 0.315 6211
 6213 3 -55.41 59.21 -12.12 0.342 6212
 6214 3 -55.27 59.36 -12.14 0.287 6213
 6215 3 -55.11 59.55 -12.21 0.242 6214
 6216 3 -55.12 59.76 -12.16 0.247 6215
 6217 3 -55.09 59.94 -12.17 0.257 6216
 6218 3 -55.05 60.05 -12.28 0.25 6217
 6219 3 -55.06 60.22 -12.32 0.264 6218
 6220 3 -55.01 60.36 -12.36 0.309 6219
 6221 3 -54.98 60.48 -12.41 0.312 6220
 6222 3 -54.83 60.62 -12.44 0.325 6221
 6223 3 -54.73 60.76 -12.45 0.399 6222
 6224 3 -55.05 61.07 -12.47 0.394 6223
 6225 3 -54.95 61.32 -12.44 0.426 6224
 6226 3 -55.26 61.33 -12.51 0.484 6225
 6227 3 -55.62 61.4 -12.46 0.416 6226
 6228 3 -55.55 61.66 -12.26 0.376 6227
 6229 3 -55.45 61.83 -12.19 0.3 6228
 6230 3 -55.59 61.94 -12.14 0.303 6229
 6231 3 -55.65 62.07 -12.15 0.321 6230
 6232 3 -55.65 62.21 -12.13 0.368 6231
 6233 3 -55.61 62.34 -12.08 0.438 6232
 6234 3 -55.69 62.54 -12.12 0.491 6233
 6235 3 -55.62 62.64 -12.06 0.562 6234
 6236 3 -55.77 62.78 -12.63 0.526 6235
 6237 3 -55.83 62.8 -12.79 0.502 6236
 6238 3 -55.77 62.33 -13.22 0.143 6237
 6239 3 -55.86 62.4 -13.29 0.059 6238
 6240 3 -55.8 62.9 -12.84 0.331 6237
 6241 3 -56.41 62.72 -12.91 0.149 6240
 6242 3 -56.47 62.66 -13.05 0.147 6241
 6243 3 -56.55 62.69 -13.14 0.107 6242
 6244 3 -56.65 62.72 -13.22 0.094 6243
 6245 3 -55.77 63.16 -13 0.331 6244
 6246 3 -55.73 63.29 -13.06 0.343 6245
 6247 3 -55.74 63.4 -13.2 0.288 6246
 6248 3 -55.67 63.51 -13.32 0.319 6247
 6249 3 -55.66 63.68 -13.39 0.341 6248
 6250 3 -55.72 63.84 -13.51 0.323 6249
 6251 3 -55.83 63.98 -13.56 0.355 6250
 6252 3 -55.91 64.11 -13.62 0.397 6251
 6253 3 -56.02 64.28 -13.97 0.322 6252
 6254 3 -55.99 64.39 -14.15 0.355 6253
 6255 3 -55.54 64.42 -13.84 0.122 6254
 6256 3 -55.41 64.5 -13.81 0.163 6255
 6257 3 -55.34 64.65 -13.62 0.115 6256
 6258 3 -55.33 64.65 -13.5 0.098 6257
 6259 3 -55.33 64.65 -13.39 0.122 6258
 6260 3 -55.36 64.65 -13.23 0.112 6259
 6261 3 -55.2 64.56 -13.08 0.104 6260
 6262 3 -55.09 64.53 -13.03 0.143 6261
 6263 3 -55.24 64.39 -12.88 0.07 6262
 6264 3 -55.24 64.28 -12.84 0.082 6263
 6265 3 -54.91 64.59 -13.09 0.14 6262
 6266 3 -54.73 64.72 -13.11 0.145 6265
 6267 3 -54.49 64.64 -13.15 0.137 6266
 6268 3 -54.36 64.64 -13.11 0.111 6267
 6269 3 -54.44 64.62 -12.97 0.042 6268
 6270 3 -54.56 64.62 -12.89 0.082 6269
 6271 3 -56.09 64.45 -14.32 0.315 6254
 6272 3 -56.15 64.54 -14.56 0.354 6271
 6273 3 -56.17 64.67 -14.69 0.331 6272
 6274 3 -56.23 64.83 -14.81 0.379 6273
 6275 3 -56.27 64.94 -14.94 0.453 6274
 6276 3 -56.2 65.03 -15 0.481 6275
 6277 3 -55.98 65.7 -14.63 0.192 6276
 6278 3 -55.92 65.87 -14.55 0.218 6277
 6279 3 -55.9 66.03 -14.48 0.191 6278
 6280 3 -55.8 66.14 -14.4 0.178 6279
 6281 3 -55.72 66.31 -14.41 0.159 6280
 6282 3 -55.67 66.5 -14.38 0.203 6281
 6283 3 -55.67 66.7 -14.4 0.196 6282
 6284 3 -55.83 66.95 -14.32 0.165 6283
 6285 3 -55.74 67.03 -14.33 0.187 6284
 6286 3 -55.69 67.17 -14.25 0.228 6285
 6287 3 -55.62 67.34 -14.33 0.225 6286
 6288 3 -55.41 67.2 -14.37 0.149 6287
 6289 3 -55.29 67.26 -14.41 0.174 6288
 6290 3 -55.2 67.4 -14.39 0.205 6289
 6291 3 -55.12 67.58 -14.36 0.168 6290
 6292 3 -55.12 67.54 -14.47 0.044 6291
 6293 3 -55.59 67.62 -14.38 0.179 6287
 6294 3 -55.54 67.73 -14.41 0.183 6293
 6295 3 -55.44 67.83 -14.41 0.224 6294
 6296 3 -55.3 68 -14.32 0.282 6295
 6297 3 -55.24 68.12 -14.59 0.247 6296
 6298 3 -55.12 68.15 -14.74 0.213 6297
 6299 3 -55.05 68.25 -14.8 0.226 6298
 6300 3 -55 68.33 -14.86 0.312 6299
 6301 3 -54.69 68.45 -14.48 0.087 6300
 6302 3 -54.59 68.53 -14.37 0.149 6301
 6303 3 -54.52 68.48 -14.26 0.168 6302
 6304 3 -54.48 68.44 -14.16 0.256 6303
 6305 3 -54.54 67.98 -14.25 0.106 6304
 6306 3 -54.55 67.86 -14.32 0.107 6305
 6307 3 -54.55 67.64 -14.26 0.153 6306
 6308 3 -54.49 67.51 -14.28 0.198 6307
 6309 3 -54.26 67.58 -14.47 0.133 6308
 6310 3 -54.02 67.7 -14.49 0.112 6309
 6311 3 -53.98 67.79 -14.39 0.111 6310
 6312 3 -53.86 67.86 -14.34 0.072 6311
 6313 3 -53.74 67.78 -14.29 0.111 6312
 6314 3 -53.7 67.67 -14.29 0.12 6313
 6315 3 -54.59 67.29 -14.11 0.091 6308
 6316 3 -54.69 67.22 -14.05 0.105 6315
 6317 3 -54.77 67.14 -13.99 0.093 6316
 6318 3 -54.81 67 -14.03 0.094 6317
 6319 3 -54.8 66.81 -13.96 0.102 6318
 6320 3 -54.81 66.7 -13.83 0.112 6319
 6321 3 -54.95 66.69 -13.84 0.139 6320
 6322 3 -55.09 66.72 -13.81 0.132 6321
 6323 3 -55.16 66.9 -13.96 0.067 6322
 6324 3 -54.37 68.75 -14.01 0.156 6304
 6325 3 -54.33 68.89 -13.94 0.117 6324
 6326 3 -54.3 69.03 -13.89 0.095 6325
 6327 3 -54.29 69.14 -13.83 0.137 6326
 6328 3 -54.16 69.22 -13.78 0.092 6327
 6329 3 -53.98 69.31 -13.75 0.096 6328
 6330 3 -53.9 69.4 -13.76 0.119 6329
 6331 3 -53.77 69.56 -13.66 0.115 6330
 6332 3 -53.72 69.69 -13.54 0.109 6331
 6333 3 -53.66 69.84 -13.48 0.121 6332
 6334 3 -53.56 69.98 -13.47 0.13 6333
 6335 3 -53.52 70.14 -13.41 0.127 6334
 6336 3 -53.53 70.31 -13.42 0.114 6335
 6337 3 -53.53 70.48 -13.46 0.104 6336
 6338 3 -53.53 70.59 -13.49 0.107 6337
 6339 3 -53.49 70.73 -13.48 0.097 6338
 6340 3 -53.45 70.9 -13.47 0.091 6339
 6341 3 -53.46 71.04 -13.44 0.124 6340
 6342 3 -53.35 71.15 -13.47 0.172 6341
 6343 3 -53.21 71.23 -13.48 0.217 6342
 6344 3 -53.39 71.42 -13.5 0.118 6343
 6345 3 -53.42 71.64 -13.53 0.101 6344
 6346 3 -53.38 71.87 -13.42 0.103 6345
 6347 3 -53.31 71.98 -13.42 0.105 6346
 6348 3 -53.24 72.09 -13.33 0.117 6347
 6349 3 -53.2 72.17 -13.23 0.137 6348
 6350 3 -52.99 71.17 -13.47 0.229 6343
 6351 3 -52.89 70.86 -13.71 0.093 6350
 6352 3 -52.7 70.64 -13.82 0.061 6351
 6353 3 -52.63 70.56 -13.92 0.094 6352
 6354 3 -52.67 70.4 -13.99 0.068 6353
 6355 3 -52.6 70.28 -14.05 0.081 6354
 6356 3 -52.48 70.29 -14.09 0.079 6355
 6357 3 -52.37 70.45 -14.23 0.169 6356
 6358 3 -52.35 70.59 -14.39 0.084 6357
 6359 3 -53.07 71.14 -13.25 0.131 6350
 6360 3 -53.2 71.14 -12.89 0.103 6359
 6361 3 -53.13 71.12 -13.14 0.131 6359
 6362 3 -52.84 71.39 -13.62 0.095 6361
 6363 3 -52.78 71.53 -13.64 0.1 6362
 6364 3 -52.77 71.67 -13.62 0.092 6363
 6365 3 -52.81 71.81 -13.56 0.104 6364
 6366 3 -52.84 71.97 -13.51 0.093 6365
 6367 3 -52.87 72.03 -13.41 0.089 6366
 6368 3 -52.81 72.15 -13.38 0.088 6367
 6369 3 -52.71 72.25 -13.36 0.12 6368
 6370 3 -52.64 72.34 -13.38 0.095 6369
 6371 3 -52.57 72.48 -13.24 0.084 6370
 6372 3 -52.53 72.62 -13.2 0.147 6371
 6373 3 -52.52 72.72 -13.14 0.107 6372
 6374 3 -55.17 68.42 -15.13 0.227 6300
 6375 3 -55.21 68.5 -15.26 0.223 6374
 6376 3 -55.28 68.56 -15.39 0.225 6375
 6377 3 -55.34 68.62 -15.5 0.264 6376
 6378 3 -55.35 68.73 -15.59 0.356 6377
 6379 3 -55.42 68.84 -15.59 0.453 6378
 6380 3 -55.46 68.98 -15.64 0.469 6379
 6381 3 -55.56 68.95 -15.78 0.518 6380
 6382 3 -55.56 68.98 -15.89 0.567 6381
 6383 3 -55.78 68.83 -16.08 0.486 6382
 6384 3 -55.88 68.78 -16.21 0.468 6383
 6385 3 -55.91 68.73 -16.39 0.472 6384
 6386 3 -55.88 68.04 -16.85 0.274 6385
 6387 3 -55.85 67.84 -17.01 0.21 6386
 6388 3 -55.77 67.69 -17.15 0.196 6387
 6389 3 -55.78 67.53 -17.28 0.172 6388
 6390 3 -55.81 67.48 -17.4 0.183 6389
 6391 3 -55.85 67.37 -17.51 0.211 6390
 6392 3 -55.82 67.25 -17.58 0.215 6391
 6393 3 -55.74 67.31 -17.81 0.145 6392
 6394 3 -55.66 67.26 -17.99 0.159 6393
 6395 3 -55.6 67.2 -18.21 0.209 6394
 6396 3 -55.53 67.09 -18.37 0.246 6395
 6397 3 -55.46 67.09 -18.53 0.216 6396
 6398 3 -55.34 67.11 -18.71 0.201 6397
 6399 3 -55.23 67.03 -18.89 0.192 6398
 6400 3 -55.2 66.95 -19.05 0.267 6399
 6401 3 -55.12 66.89 -19.15 0.291 6400
 6402 3 -54.81 66.75 -19.17 0.205 6401
 6403 3 -54.56 66.61 -19.26 0.18 6402
 6404 3 -54.41 66.51 -19.35 0.207 6403
 6405 3 -54.28 66.37 -19.42 0.222 6404
 6406 3 -54.12 66.31 -19.44 0.185 6405
 6407 3 -53.93 66.28 -19.51 0.182 6406
 6408 3 -53.74 66.23 -19.6 0.218 6407
 6409 3 -53.67 66.14 -19.73 0.249 6408
 6410 3 -53.57 66.09 -19.87 0.28 6409
 6411 3 -53.42 66 -20.03 0.208 6410
 6412 3 -53.45 65.84 -20.19 0.175 6411
 6413 3 -53.39 65.72 -20.31 0.2 6412
 6414 3 -53.31 65.65 -20.4 0.214 6413
 6415 3 -53.23 65.58 -20.49 0.255 6414
 6416 3 -53.1 65.56 -20.65 0.29 6415
 6417 3 -53.02 65.45 -20.74 0.34 6416
 6418 3 -52.92 65.37 -20.81 0.367 6417
 6419 3 -52.85 65.2 -20.87 0.414 6418
 6420 3 -52.85 65.04 -20.85 0.457 6419
 6421 3 -52.77 64.94 -20.81 0.52 6420
 6422 3 -52.67 64.86 -20.71 0.566 6421
 6423 3 -52.17 64.87 -20.94 0.122 6422
 6424 3 -52.06 64.87 -20.9 0.16 6423
 6425 3 -51.93 64.81 -20.94 0.234 6424
 6426 3 -51.78 64.94 -20.6 0.124 6425
 6427 3 -51.62 65 -20.51 0.137 6426
 6428 3 -51.49 65.03 -20.44 0.093 6427
 6429 3 -51.84 64.76 -21.12 0.14 6425
 6430 3 -51.78 64.58 -21.3 0.209 6429
 6431 3 -51.74 64.29 -21.17 0.164 6430
 6432 3 -51.62 64.2 -21.06 0.324 6431
 6433 3 -51.49 64.14 -20.96 0.319 6432
 6434 3 -51.5 63.91 -20.98 0.267 6433
 6435 3 -51.43 63.82 -20.92 0.167 6434
 6436 3 -51.07 64.42 -20.96 0.097 6433
 6437 3 -50.89 64.42 -20.94 0.122 6436
 6438 3 -50.74 64.39 -20.9 0.134 6437
 6439 3 -50.53 64.31 -20.92 0.08 6438
 6440 3 -50.45 64.25 -20.9 0.079 6439
 6441 3 -50.35 64.19 -20.85 0.124 6440
 6442 3 -50.37 63.97 -21.03 0.142 6441
 6443 3 -50.38 63.82 -21.14 0.136 6442
 6444 3 -50.35 63.71 -21.01 0.075 6443
 6445 3 -50.32 63.58 -21.01 0.09 6444
 6446 3 -50.25 63.47 -21.03 0.128 6445
 6447 3 -50.17 63.36 -21.12 0.113 6446
 6448 3 -50.07 63.18 -21.17 0.09 6447
 6449 3 -50.07 63.08 -21.26 0.071 6448
 6450 3 -50.02 62.94 -21.33 0.086 6449
 6451 3 -49.95 62.79 -21.35 0.1 6450
 6452 3 -49.92 62.68 -21.46 0.114 6451
 6453 3 -49.82 62.55 -21.51 0.115 6452
 6454 3 -50 62.46 -21.51 0.117 6453
 6455 3 -50.09 62.33 -21.56 0.139 6454
 6456 3 -50.17 62.21 -21.62 0.129 6455
 6457 3 -50.2 62.05 -21.64 0.13 6456
 6458 3 -50.28 61.87 -21.6 0.155 6457
 6459 3 -50.5 61.93 -21.51 0.156 6458
 6460 3 -50.64 61.93 -21.46 0.111 6459
 6461 3 -50.13 61.66 -21.65 0.098 6458
 6462 3 -50.1 61.47 -21.67 0.088 6461
 6463 3 -49.99 61.33 -21.69 0.085 6462
 6464 3 -49.95 61.14 -21.65 0.094 6463
 6465 3 -49.96 61.01 -21.6 0.092 6464
 6466 3 -50 60.9 -21.62 0.121 6465
 6467 3 -50.13 60.82 -21.65 0.112 6466
 6468 3 -50.32 60.73 -21.65 0.15 6467
 6469 3 -50.38 60.72 -21.73 0.148 6468
 6470 3 -50.56 60.75 -21.78 0.081 6469
 6471 3 -50.24 64.22 -20.71 0.061 6441
 6472 3 -50.1 64.19 -20.73 0.112 6471
 6473 3 -50.02 64.37 -20.67 0.081 6472
 6474 3 -49.92 64.48 -20.71 0.067 6473
 6475 3 -49.77 64.5 -20.58 0.087 6474
 6476 3 -49.68 64.44 -20.55 0.086 6475
 6477 3 -49.63 64.34 -20.51 0.09 6476
 6478 3 -49.56 64.23 -20.55 0.11 6477
 6479 3 -49.42 64.25 -20.55 0.076 6478
 6480 3 -49.3 64.29 -20.51 0.077 6479
 6481 3 -49.2 64.34 -20.39 0.077 6480
 6482 3 -49.06 64.39 -20.35 0.129 6481
 6483 3 -48.88 64.39 -20.33 0.135 6482
 6484 3 -48.78 64.42 -20.28 0.126 6483
 6485 3 -48.64 64.5 -20.17 0.101 6484
 6486 3 -48.53 64.54 -20.01 0.096 6485
 6487 3 -48.38 64.67 -19.94 0.12 6486
 6488 3 -48.35 64.79 -19.83 0.055 6487
 6489 3 -48.38 64.9 -19.73 0.074 6488
 6490 3 -48.42 65 -19.58 0.102 6489
 6491 3 -48.41 65.14 -19.44 0.099 6490
 6492 3 -48.31 65.28 -19.37 0.083 6491
 6493 3 -48.24 65.39 -19.24 0.076 6492
 6494 3 -48.31 65.48 -19.12 0.078 6493
 6495 3 -48.28 65.54 -19.01 0.082 6494
 6496 3 -48.2 65.62 -18.9 0.106 6495
 6497 3 -48.07 65.65 -18.78 0.101 6496
 6498 3 -47.85 65.61 -18.76 0.085 6497
 6499 3 -47.7 65.61 -18.8 0.085 6498
 6500 3 -47.55 65.7 -18.76 0.087 6499
 6501 3 -47.52 65.87 -18.64 0.082 6500
 6502 3 -47.5 65.92 -18.51 0.093 6501
 6503 3 -47.5 65.95 -18.4 0.116 6502
 6504 3 -47.49 66.09 -18.3 0.149 6503
 6505 3 -47.42 66.22 -18.31 0.139 6504
 6506 3 -47.49 66.34 -18.26 0.000125 6505
 6507 3 -51.8 64.53 -21.53 0.093 6430
 6508 3 -51.77 64.47 -21.67 0.087 6507
 6509 3 -51.67 64.4 -21.76 0.085 6508
 6510 3 -51.53 64.29 -21.9 0.144 6509
 6511 3 -51.37 64.22 -22.12 0.076 6510
 6512 3 -51.18 64.22 -22.14 0.096 6511
 6513 3 -51.09 64.2 -22.19 0.132 6512
 6514 3 -50.95 64.23 -22.21 0.122 6513
 6515 3 -50.81 64.25 -22.33 0.16 6514
 6516 3 -50.7 64.29 -22.4 0.093 6515
 6517 3 -50.56 64.31 -22.46 0.108 6516
 6518 3 -50.43 64.26 -22.53 0.082 6517
 6519 3 -50.38 64.17 -22.67 0.105 6518
 6520 3 -50.32 64.03 -22.71 0.116 6519
 6521 3 -50.25 63.91 -22.8 0.000125 6520
 6522 3 -52.63 64.73 -20.69 0.579 6422
 6523 3 -52.59 64.48 -21.24 0.419 6522
 6524 3 -52.53 64.45 -21.39 0.335 6523
 6525 3 -52.59 64.25 -21.28 0.302 6524
 6526 3 -52.53 64.12 -21.21 0.321 6525
 6527 3 -52.35 64.08 -21.53 0.273 6526
 6528 3 -52.28 64.01 -21.69 0.275 6527
 6529 3 -52.32 63.95 -21.99 0.168 6528
 6530 3 -52.32 63.9 -22.12 0.201 6529
 6531 3 -52.35 63.86 -22.24 0.148 6530
 6532 3 -52.41 63.69 -22.35 0.174 6531
 6533 3 -52.38 63.62 -22.49 0.176 6532
 6534 3 -52.42 63.51 -22.58 0.146 6533
 6535 3 -52.41 63.47 -22.71 0.123 6534
 6536 3 -52.37 63.44 -22.85 0.136 6535
 6537 3 -52.35 63.43 -22.96 0.131 6536
 6538 3 -52.34 63.4 -23.1 0.144 6537
 6539 3 -52.21 63.41 -23.23 0.189 6538
 6540 3 -52.24 63.41 -23.4 0.251 6539
 6541 3 -52.31 63.5 -23.56 0.247 6540
 6542 3 -52.3 63.54 -23.71 0.286 6541
 6543 3 -52.34 63.54 -23.87 0.249 6542
 6544 3 -52.41 63.47 -24.03 0.205 6543
 6545 3 -52.45 63.39 -24.19 0.179 6544
 6546 3 -52.53 63.33 -24.3 0.192 6545
 6547 3 -52.46 63.28 -24.42 0.206 6546
 6548 3 -52.42 63.22 -24.58 0.219 6547
 6549 3 -52.38 63.11 -24.76 0.213 6548
 6550 3 -52.2 63.12 -24.87 0.217 6549
 6551 3 -52.24 63 -25.01 0.137 6550
 6552 3 -52.17 62.94 -25.15 0.149 6551
 6553 3 -52.14 62.83 -25.35 0.185 6552
 6554 3 -52.2 62.73 -25.51 0.151 6553
 6555 3 -52.1 62.62 -25.51 0.081 6554
 6556 3 -52.05 62.51 -25.62 0.12 6555
 6557 3 -52.17 62.44 -25.69 0.129 6556
 6558 3 -52.17 62.3 -25.8 0.151 6557
 6559 3 -52.16 62.22 -25.92 0.134 6558
 6560 3 -52.24 62.09 -26.08 0.095 6559
 6561 3 -52.23 62.01 -26.19 0.115 6560
 6562 3 -52.2 61.96 -26.3 0.118 6561
 6563 3 -52.23 61.89 -26.46 0.133 6562
 6564 3 -52.21 61.72 -26.6 0.204 6563
 6565 3 -52.31 61.47 -26.65 0.146 6564
 6566 3 -52.37 61.33 -26.76 0.13 6565
 6567 3 -52.39 61.21 -26.87 0.121 6566
 6568 3 -52.45 61.04 -26.98 0.152 6567
 6569 3 -52.46 60.93 -27.03 0.14 6568
 6570 3 -52.42 60.79 -27.12 0.135 6569
 6571 3 -52.38 60.69 -27.24 0.143 6570
 6572 3 -52.43 60.64 -27.37 0.137 6571
 6573 3 -52.5 60.51 -27.49 0.115 6572
 6574 3 -52.31 60.44 -27.67 0.119 6573
 6575 3 -52.24 60.54 -27.71 0.201 6574
 6576 3 -52.24 60.5 -27.83 0.263 6575
 6577 3 -52.38 60.19 -28.01 0.118 6576
 6578 3 -52.38 60.03 -28.14 0.114 6577
 6579 3 -52.48 59.96 -28.24 0.172 6578
 6580 3 -52.45 59.79 -28.37 0.167 6579
 6581 3 -52.45 59.61 -28.51 0.156 6580
 6582 3 -52.46 59.48 -28.56 0.163 6581
 6583 3 -52.46 59.26 -28.67 0.198 6582
 6584 3 -52.35 59.03 -28.76 0.182 6583
 6585 3 -52.28 58.91 -28.87 0.2 6584
 6586 3 -52.17 58.75 -28.94 0.189 6585
 6587 3 -52.03 58.54 -29.14 0.116 6586
 6588 3 -52.05 58.44 -29.26 0.106 6587
 6589 3 -52 58.29 -29.35 0.135 6588
 6590 3 -51.95 58.23 -29.48 0.153 6589
 6591 3 -51.84 58.18 -29.65 0.177 6590
 6592 3 -51.75 58.07 -29.78 0.185 6591
 6593 3 -51.63 57.89 -29.94 0.145 6592
 6594 3 -51.62 57.8 -30.08 0.168 6593
 6595 3 -51.57 57.62 -30.19 0.149 6594
 6596 3 -51.48 57.46 -30.15 0.166 6595
 6597 3 -51.42 57.33 -30.15 0.159 6596
 6598 3 -51.43 57.14 -30.21 0.153 6597
 6599 3 -51.52 56.93 -30.26 0.094 6598
 6600 3 -51.48 56.79 -30.28 0.098 6599
 6601 3 -51.49 56.66 -30.26 0.106 6600
 6602 3 -51.42 56.5 -30.49 0.135 6601
 6603 3 -51.35 56.3 -30.6 0.137 6602
 6604 3 -51.3 56.19 -30.71 0.208 6603
 6605 3 -51.28 56.12 -30.81 0.191 6604
 6606 3 -51.38 56 -30.92 0.134 6605
 6607 3 -51.42 55.86 -31.03 0.157 6606
 6608 3 -51.45 55.76 -31.3 0.23 6607
 6609 3 -51.41 55.65 -31.41 0.219 6608
 6610 3 -51.21 55.57 -31.47 0.149 6609
 6611 3 -51.02 55.64 -31.54 0.08 6610
 6612 3 -50.92 55.69 -31.66 0.138 6611
 6613 3 -50.75 55.94 -31.75 0.089 6612
 6614 3 -51.5 55.68 -31.67 0.122 6609
 6615 3 -51.6 55.65 -31.8 0.187 6614
 6616 3 -51.62 55.58 -31.92 0.195 6615
 6617 3 -51.77 55.58 -32.07 0.17 6616
 6618 3 -51.84 55.55 -32.22 0.21 6617
 6619 3 -52 55.59 -32.3 0.251 6618
 6620 3 -52.06 55.58 -32.4 0.294 6619
 6621 3 -52.14 55.57 -32.51 0.275 6620
 6622 3 -52.42 55.58 -32.52 0.189 6621
 6623 3 -52.55 55.54 -32.65 0.209 6622
 6624 3 -52.63 55.55 -32.73 0.221 6623
 6625 3 -52.8 55.43 -32.82 0.27 6624
 6626 3 -52.95 55.57 -32.86 0.213 6625
 6627 3 -53.09 55.54 -32.93 0.195 6626
 6628 3 -53.14 55.47 -33.05 0.169 6627
 6629 3 -53.24 55.33 -33.2 0.108 6628
 6630 3 -53.32 55.22 -33.3 0.137 6629
 6631 3 -53.46 55.21 -33.4 0.177 6630
 6632 3 -53.64 55.26 -33.45 0.185 6631
 6633 3 -53.81 55.3 -33.52 0.185 6632
 6634 3 -53.98 55.29 -33.59 0.212 6633
 6635 3 -54.14 55.29 -33.65 0.259 6634
 6636 3 -54.23 55.18 -33.75 0.255 6635
 6637 3 -54.2 54.96 -33.8 0.24 6636
 6638 3 -54.12 54.93 -34 0.237 6637
 6639 3 -54.12 54.94 -34.13 0.183 6638
 6640 3 -54.35 55.61 -33.82 0.144 6636
 6641 3 -54.35 55.72 -33.97 0.169 6640
 6642 3 -54.45 55.71 -34.05 0.182 6641
 6643 3 -54.59 55.73 -34.16 0.157 6642
 6644 3 -54.74 55.61 -34.37 0.1 6643
 6645 3 -54.77 55.51 -34.43 0.129 6644
 6646 3 -54.82 55.39 -34.51 0.132 6645
 6647 3 -54.89 55.28 -34.61 0.12 6646
 6648 3 -54.87 55.14 -34.69 0.092 6647
 6649 3 -54.95 55.07 -34.76 0.111 6648
 6650 3 -54.99 54.98 -34.84 0.127 6649
 6651 3 -55 54.78 -34.94 0.151 6650
 6652 3 -55 54.61 -35.02 0.138 6651
 6653 3 -54.84 54.33 -35.05 0.143 6652
 6654 3 -54.85 54.15 -35.12 0.163 6653
 6655 3 -54.88 53.93 -35.19 0.12 6654
 6656 3 -54.88 53.76 -35.18 0.128 6655
 6657 3 -54.93 53.62 -35.25 0.121 6656
 6658 3 -55.05 53.51 -35.19 0.113 6657
 6659 3 -55.17 53.41 -35.12 0.128 6658
 6660 3 -55.3 53.26 -35.1 0.127 6659
 6661 3 -55.37 53.15 -35.11 0.142 6660
 6662 3 -55.31 52.94 -35.14 0.128 6661
 6663 3 -55.18 52.87 -35.17 0.211 6662
 6664 3 -54.92 53.16 -35.04 0.105 6663
 6665 3 -54.88 53.4 -34.97 0.098 6664
 6666 3 -54.74 53.47 -34.89 0.101 6665
 6667 3 -54.67 53.54 -34.97 0.129 6666
 6668 3 -54.52 53.68 -34.9 0.091 6667
 6669 3 -54.49 53.83 -34.8 0.118 6668
 6670 3 -54.35 54.01 -34.68 0.11 6669
 6671 3 -54.31 54.09 -34.58 0.088 6670
 6672 3 -55.25 52.73 -35.17 0.209 6663
 6673 3 -55.32 52.64 -35.14 0.174 6672
 6674 3 -55.48 52.48 -35.05 0.123 6673
 6675 3 -55.56 52.33 -35.05 0.144 6674
 6676 3 -55.59 52.19 -35 0.18 6675
 6677 3 -55.77 52.16 -34.85 0.181 6676
 6678 3 -55.95 52.11 -34.77 0.118 6677
 6679 3 -56.13 52.04 -34.78 0.096 6678
 6680 3 -56.27 51.97 -34.81 0.077 6679
 6681 3 -56.39 51.84 -34.88 0.092 6680
 6682 3 -56.49 51.71 -34.86 0.073 6681
 6683 3 -56.45 51.58 -34.84 0.117 6682
 6684 3 -56.56 51.46 -34.64 0.077 6683
 6685 3 -56.57 51.36 -34.5 0.091 6684
 6686 3 -56.68 51.29 -34.42 0.107 6685
 6687 3 -56.82 51.26 -34.42 0.078 6686
 6688 3 -56.98 51.26 -34.5 0.093 6687
 6689 3 -57.1 51.19 -34.49 0.095 6688
 6690 3 -57.24 51.14 -34.41 0.108 6689
 6691 3 -57.34 51.07 -34.34 0.1 6690
 6692 3 -57.43 50.86 -34.31 0.153 6691
 6693 3 -57.48 50.75 -34.3 0.211 6692
 6694 3 -57.45 50.37 -34.39 0.164 6693
 6695 3 -57.71 50.76 -34.45 0.084 6693
 6696 3 -57.81 50.69 -34.5 0.095 6695
 6697 3 -57.89 50.54 -34.56 0.07 6696
 6698 3 -58.02 50.47 -34.63 0.077 6697
 6699 3 -58.09 50.51 -34.71 0.116 6698
 6700 3 -58.25 50.5 -34.68 0.134 6699
 6701 3 -58.37 50.53 -34.85 0.143 6700
 6702 3 -58.32 50.4 -35.07 0.15 6701
 6703 3 -58.38 50.33 -35.21 0.199 6702
 6704 3 -58.38 50.4 -35.41 0.106 6703
 6705 3 -58.38 50.29 -35.56 0.106 6704
 6706 3 -58.42 50.19 -35.64 0.121 6705
 6707 3 -58.43 50.12 -35.75 0.184 6706
 6708 3 -58.6 49.96 -35.53 0.121 6707
 6709 3 -58.42 50.15 -35.92 0.103 6707
 6710 3 -58.35 50.05 -36.07 0.144 6709
 6711 3 -58.35 49.87 -36.24 0.15 6710
 6712 3 -58.28 49.86 -36.46 0.178 6711
 6713 3 -58.24 49.87 -36.71 0.09 6712
 6714 3 -58.21 49.9 -36.82 0.089 6713
 6715 3 -58.23 49.91 -36.96 0.082 6714
 6716 3 -58.17 49.83 -37.06 0.076 6715
 6717 3 -58.18 49.78 -37.21 0.112 6716
 6718 3 -58.2 49.76 -37.38 0.084 6717
 6719 3 -58.28 49.76 -37.49 0.099 6718
 6720 3 -58.41 49.68 -37.56 0.096 6719
 6721 3 -58.49 49.65 -37.68 0.083 6720
 6722 3 -58.56 49.65 -37.78 0.055 6721
 6723 3 -56.25 51.66 -34.91 0.106 6683
 6724 3 -54.14 56.09 -34 0.094 6642
 6725 3 -54.53 55.65 -33.7 0.082 6640
 6726 3 -54.68 55.72 -33.66 0.065 6725
 6727 3 -54.88 55.69 -33.58 0.096 6726
 6728 3 -55.07 55.68 -33.61 0.104 6727
 6729 3 -55.2 55.65 -33.62 0.143 6728
 6730 3 -55.28 55.62 -33.43 0.078 6729
 6731 3 -55.39 55.71 -33.26 0.079 6730
 6732 3 -55.49 55.72 -33.15 0.099 6731
 6733 3 -55.67 55.62 -33.05 0.096 6732
 6734 3 -55.77 55.65 -32.94 0.079 6733
 6735 3 -55.88 55.65 -32.82 0.088 6734
 6736 3 -56.03 55.69 -32.82 0.121 6735
 6737 3 -56.14 55.73 -32.71 0.074 6736
 6738 3 -56.25 55.69 -32.61 0.085 6737
 6739 3 -56.38 55.69 -32.5 0.125 6738
 6740 3 -56.35 55.76 -32.39 0.109 6739
 6741 3 -56.38 55.94 -32.28 0.159 6740
 6742 3 -56.49 56.11 -32.29 0.15 6741
 6743 3 -56.56 56.19 -32.51 0.076 6742
 6744 3 -56.43 55.79 -32.11 0.143 6741
 6745 3 -56.49 55.8 -31.99 0.112 6744
 6746 3 -56.56 55.9 -31.79 0.119 6745
 6747 3 -56.6 55.94 -31.66 0.086 6746
 6748 3 -56.68 55.9 -31.52 0.066 6747
 6749 3 -52.41 62.73 -25.64 0.112 6554
 6750 3 -52.56 62.75 -25.67 0.145 6749
 6751 3 -52.68 62.72 -25.73 0.174 6750
 6752 3 -52.77 62.69 -25.87 0.194 6751
 6753 3 -52.85 62.65 -26.05 0.179 6752
 6754 3 -52.99 62.69 -26.1 0.208 6753
 6755 3 -53.1 62.69 -26.08 0.235 6754
 6756 3 -53.1 62.69 -26.49 0.192 6755
 6757 3 -53.2 62.72 -26.53 0.215 6756
 6758 3 -53.42 62.8 -26.42 0.113 6757
 6759 3 -53.59 62.71 -26.4 0.122 6758
 6760 3 -53.77 62.68 -26.42 0.106 6759
 6761 3 -53.92 62.65 -26.49 0.158 6760
 6762 3 -54.09 62.59 -26.6 0.162 6761
 6763 3 -54.2 62.58 -26.69 0.168 6762
 6764 3 -54.3 62.48 -26.78 0.165 6763
 6765 3 -54.35 62.36 -26.94 0.143 6764
 6766 3 -54.35 62.29 -27.06 0.157 6765
 6767 3 -54.34 62.19 -27.24 0.163 6766
 6768 3 -54.38 62.08 -27.37 0.15 6767
 6769 3 -54.34 61.97 -27.48 0.156 6768
 6770 3 -54.35 61.84 -27.56 0.157 6769
 6771 3 -54.32 61.76 -27.71 0.162 6770
 6772 3 -54.31 61.68 -27.87 0.152 6771
 6773 3 -54.25 61.55 -27.99 0.139 6772
 6774 3 -54.14 61.44 -28.15 0.114 6773
 6775 3 -54.13 61.32 -28.3 0.135 6774
 6776 3 -54.03 61.25 -28.4 0.141 6775
 6777 3 -53.89 61.16 -28.53 0.174 6776
 6778 3 -53.77 61.11 -28.55 0.15 6777
 6779 3 -53.7 60.97 -28.64 0.139 6778
 6780 3 -53.57 61.01 -28.74 0.167 6779
 6781 3 -53.49 60.96 -28.89 0.15 6780
 6782 3 -53.53 60.86 -29.01 0.146 6781
 6783 3 -53.42 60.83 -29.1 0.192 6782
 6784 3 -53.28 60.84 -29.17 0.225 6783
 6785 3 -53.12 60.83 -29.3 0.192 6784
 6786 3 -53.03 60.8 -29.4 0.145 6785
 6787 3 -52.84 60.87 -29.37 0.198 6786
 6788 3 -53 60.72 -29.65 0.157 6787
 6789 3 -52.99 60.68 -29.81 0.233 6788
 6790 3 -52.98 60.61 -29.94 0.321 6789
 6791 3 -52.98 60.47 -30.01 0.451 6790
 6792 3 -52.92 60.4 -30.1 0.513 6791
 6793 3 -52.85 60.26 -30.21 0.537 6792
 6794 3 -52.84 60.11 -30.35 0.509 6793
 6795 3 -52.71 60.16 -30.46 0.439 6794
 6796 3 -52.55 60.34 -30.65 0.37 6795
 6797 3 -52.35 60.32 -30.67 0.449 6796
 6798 3 -51.85 60.64 -30.42 0.196 6797
 6799 3 -51.77 60.75 -30.37 0.238 6798
 6800 3 -51.46 60.51 -30.58 0.111 6799
 6801 3 -51.3 60.41 -30.64 0.108 6800
 6802 3 -51.2 60.29 -30.64 0.105 6801
 6803 3 -51.05 60.21 -30.62 0.078 6802
 6804 3 -50.95 60.16 -30.69 0.079 6803
 6805 3 -50.85 60.11 -30.67 0.054 6804
 6806 3 -50.68 60.09 -30.65 0.095 6805
 6807 3 -50.52 59.96 -30.64 0.088 6806
 6808 3 -50.38 59.9 -30.71 0.078 6807
 6809 3 -50.31 59.79 -30.69 0.105 6808
 6810 3 -50.17 59.82 -30.69 0.095 6809
 6811 3 -50.05 59.83 -30.62 0.118 6810
 6812 3 -49.88 59.87 -30.51 0.097 6811
 6813 3 -49.71 59.83 -30.48 0.105 6812
 6814 3 -49.6 59.79 -30.37 0.1 6813
 6815 3 -49.52 59.69 -30.26 0.097 6814
 6816 3 -49.46 59.65 -30.12 0.108 6815
 6817 3 -49.53 59.66 -29.94 0.122 6816
 6818 3 -49.49 59.59 -29.83 0.113 6817
 6819 3 -49.37 59.54 -29.71 0.112 6818
 6820 3 -49.2 59.44 -29.67 0.106 6819
 6821 3 -49.03 59.46 -29.64 0.118 6820
 6822 3 -48.88 59.48 -29.56 0.097 6821
 6823 3 -48.88 59.44 -29.44 0.058 6822
 6824 3 -48.92 59.44 -29.3 0.122 6823
 6825 3 -48.87 59.36 -29.23 0.154 6824
 6826 3 -48.84 59.44 -29.05 0.119 6825
 6827 3 -48.85 59.51 -28.9 0.154 6826
 6828 3 -48.92 59.12 -29.33 0.082 6825
 6829 3 -49 59.01 -29.35 0.1 6828
 6830 3 -49.03 58.84 -29.4 0.139 6829
 6831 3 -49.06 58.73 -29.48 0.168 6830
 6832 3 -49.35 58.64 -29.53 0.071 6831
 6833 3 -49.53 58.54 -29.55 0.065 6832
 6834 3 -49.57 58.4 -29.53 0.111 6833
 6835 3 -49.67 58.3 -29.65 0.054 6834
 6836 3 -49.66 58.16 -29.69 0.108 6835
 6837 3 -49.78 58.11 -29.69 0.126 6836
 6838 3 -49.99 58.05 -29.67 0.122 6837
 6839 3 -50.1 57.89 -29.69 0.085 6838
 6840 3 -50.13 57.75 -29.73 0.119 6839
 6841 3 -50.1 57.62 -29.78 0.122 6840
 6842 3 -50.1 57.47 -29.89 0.106 6841
 6843 3 -50.09 57.34 -29.96 0.113 6842
 6844 3 -50.03 57.16 -30.14 0.143 6843
 6845 3 -49.92 57 -30.31 0.13 6844
 6846 3 -49.93 56.86 -30.4 0.068 6845
 6847 3 -49.88 56.73 -30.5 0.076 6846
 6848 3 -49.87 56.61 -30.59 0.097 6847
 6849 3 -49.85 56.46 -30.7 0.146 6848
 6850 3 -49.81 56.21 -30.82 0.186 6849
 6851 3 -49.71 55.98 -30.95 0.169 6850
 6852 3 -49.63 55.89 -31.04 0.168 6851
 6853 3 -49.5 55.64 -31.09 0.088 6852
 6854 3 -49.49 55.51 -31.09 0.125 6853
 6855 3 -49.39 55.33 -31.13 0.089 6854
 6856 3 -49.43 55.22 -31.2 0.144 6855
 6857 3 -49.53 55.19 -31.27 0.194 6856
 6858 3 -49.8 55.21 -31.39 0.144 6857
 6859 3 -49.77 55.11 -31.41 0.000125 6858
 6860 3 -49.21 55.04 -31.22 0.094 6857
 6861 3 -49.05 55.07 -31.18 0.000125 6860
 6862 3 -48.91 58.53 -29.55 0.113 6831
 6863 3 -48.78 58.4 -29.73 0.106 6862
 6864 3 -52.66 60.03 -30.96 0.202 6797
 6865 3 -52.6 59.86 -31.17 0.154 6864
 6866 3 -52.53 59.83 -31.33 0.186 6865
 6867 3 -52.45 59.89 -31.4 0.173 6866
 6868 3 -52.32 59.84 -31.51 0.227 6867
 6869 3 -52.2 59.87 -31.49 0.22 6868
 6870 3 -52.24 59.54 -31.94 0.174 6869
 6871 3 -52.32 59.32 -32.08 0.181 6870
 6872 3 -52.31 59.15 -32.22 0.177 6871
 6873 3 -52.31 58.9 -32.23 0.136 6872
 6874 3 -52.35 58.71 -32.27 0.135 6873
 6875 3 -52.39 58.53 -32.41 0.134 6874
 6876 3 -52.42 58.36 -32.54 0.178 6875
 6877 3 -52.53 58.21 -32.65 0.155 6876
 6878 3 -52.56 58 -32.76 0.159 6877
 6879 3 -52.56 57.84 -32.83 0.153 6878
 6880 3 -52.67 57.69 -32.95 0.08 6879
 6881 3 -52.66 57.58 -32.94 0.115 6880
 6882 3 -52.64 57.53 -33.05 0.095 6881
 6883 3 -52.56 57.33 -33.18 0.137 6882
 6884 3 -52.55 57.07 -33.26 0.149 6883
 6885 3 -52.6 56.9 -33.3 0.123 6884
 6886 3 -52.56 56.69 -33.33 0.153 6885
 6887 3 -52.43 56.48 -33.4 0.139 6886
 6888 3 -52.39 56.36 -33.5 0.151 6887
 6889 3 -52.34 56.22 -33.58 0.104 6888
 6890 3 -52.38 56.09 -33.69 0.15 6889
 6891 3 -52.43 56.04 -33.77 0.193 6890
 6892 3 -52.28 55.79 -33.84 0.161 6891
 6893 3 -52.24 55.72 -33.91 0.233 6892
 6894 3 -52.53 55.44 -33.83 0.143 6893
 6895 3 -52.62 55.29 -33.86 0.14 6894
 6896 3 -52.67 55.15 -33.9 0.132 6895
 6897 3 -52.78 54.94 -33.94 0.107 6896
 6898 3 -52.88 54.84 -34.02 0.111 6897
 6899 3 -52.99 54.78 -34.18 0.148 6898
 6900 3 -53.09 54.76 -34.32 0.23 6899
 6901 3 -53.2 54.96 -34.32 0.1 6900
 6902 3 -53.3 55.01 -34.33 0.112 6901
 6903 3 -53.12 54.47 -34.51 0.123 6900
 6904 3 -53.17 54.34 -34.64 0.101 6903
 6905 3 -53.17 54.23 -34.81 0.123 6904
 6906 3 -53.17 54.21 -35 0.146 6905
 6907 3 -53.14 54.16 -35.19 0.16 6906
 6908 3 -53.03 54.19 -35.36 0.157 6907
 6909 3 -52.89 53.94 -35.46 0.083 6908
 6910 3 -52.89 53.79 -35.5 0.147 6909
 6911 3 -52.85 53.58 -35.61 0.156 6910
 6912 3 -52.78 53.34 -35.65 0.127 6911
 6913 3 -52.74 53.22 -35.71 0.14 6912
 6914 3 -52.67 53.08 -35.75 0.12 6913
 6915 3 -52.67 52.93 -35.96 0.16 6914
 6916 3 -52.55 52.83 -36.04 0.126 6915
 6917 3 -52.38 52.76 -36.07 0.083 6916
 6918 3 -52.31 52.68 -36.15 0.099 6917
 6919 3 -52.23 52.61 -36.22 0.068 6918
 6920 3 -52.12 52.62 -36.35 0.168 6919
 6921 3 -51.82 52.36 -36.15 0.152 6920
 6922 3 -51.67 52.22 -36.22 0.214 6921
 6923 3 -51.59 52.19 -36.11 0.249 6922
 6924 3 -51.42 52.18 -35.92 0.191 6923
 6925 3 -51.3 52.09 -35.96 0.122 6924
 6926 3 -51.06 52.08 -35.92 0.083 6925
 6927 3 -50.96 52.11 -35.87 0.118 6926
 6928 3 -51.21 51.9 -36 0.097 6925
 6929 3 -51.27 51.78 -35.94 0.127 6928
 6930 3 -51.31 51.62 -35.94 0.115 6929
 6931 3 -51.3 51.44 -36.03 0.119 6930
 6932 3 -51.31 51.33 -36.1 0.129 6931
 6933 3 -51.17 51.22 -36.08 0.124 6932
 6934 3 -51.03 51.19 -36.01 0.102 6933
 6935 3 -51 51.03 -35.94 0.062 6934
 6936 3 -50.96 50.86 -35.86 0.076 6935
 6937 3 -50.96 50.76 -35.71 0.11 6936
 6938 3 -51 50.75 -35.54 0.102 6937
 6939 3 -51.03 50.71 -35.33 0.084 6938
 6940 3 -51.03 50.64 -35.19 0.096 6939
 6941 3 -51.1 50.57 -35.06 0.108 6940
 6942 3 -51.21 50.53 -34.93 0.123 6941
 6943 3 -51.37 50.5 -34.89 0.171 6942
 6944 3 -51.27 50.29 -34.97 0.116 6943
 6945 3 -51.25 50.25 -35.07 0.15 6944
 6946 3 -52.05 55.86 -34.08 0.062 6893
 6947 3 -51.95 55.86 -34.15 0.086 6946
 6948 3 -51.82 55.73 -34.26 0.08 6947
 6949 3 -51.81 55.69 -34.43 0.088 6948
 6950 3 -51.74 55.69 -34.51 0.075 6949
 6951 3 -51.67 55.91 -34.61 0.108 6950
 6952 3 -51.53 56.04 -34.58 0.064 6951
 6953 3 -51.42 56.05 -34.61 0.126 6952
 6954 3 -51.31 56.07 -34.52 0.164 6953
 6955 3 -51.21 56.11 -34.37 0.113 6954
 6956 3 -51.14 56.11 -34.23 0.094 6955
 6957 3 -51.14 56.18 -34.13 0.092 6956
 6958 3 -51.16 56.26 -34.05 0.086 6957
 6959 3 -51.1 56.4 -33.87 0.087 6958
 6960 3 -50.98 56.5 -33.83 0.139 6959
 6961 3 -50.93 56.69 -33.73 0.09 6960
 6962 3 -52.7 56.28 -33.84 0.134 6891
 6963 3 -52.81 56.41 -33.84 0.083 6962
 6964 3 -52.41 57.86 -32.7 0.07 6879
 6965 3 -52.38 57.76 -32.69 0.094 6964
 6966 3 -52.38 57.59 -32.7 0.109 6965
 6967 3 -52.09 60.08 -31.42 0.101 6869
 6968 3 -51.99 60.15 -31.44 0.093 6967
 6969 3 -51.89 60.26 -31.44 0.134 6968
 6970 3 -51.82 60.4 -31.33 0.156 6969
 6971 3 -51.73 60.53 -31.23 0.094 6970
 6972 3 -51.6 60.64 -31.15 0.112 6971
 6973 3 -52.24 59.8 -30.37 0.109 6795
 6974 3 -52.14 59.72 -30.42 0.108 6973
 6975 3 -52.07 59.61 -30.44 0.097 6974
 6976 3 -51.91 59.47 -30.46 0.115 6975
 6977 3 -51.81 59.36 -30.53 0.12 6976
 6978 3 -51.74 59.29 -30.6 0.077 6977
 6979 3 -52.67 61 -29.26 0.138 6787
 6980 3 -52.63 61.18 -29.15 0.116 6979
 6981 3 -52.63 61.29 -29.01 0.09 6980
 6982 3 -53.17 62.54 -26.81 0.145 6757
 6983 3 -53.03 62.65 -27.01 0.09 6982
 6984 3 -53.07 62.51 -27.01 0.000125 6983
 6985 3 -53.24 62.62 -25.71 0.14 6755
 6986 3 -53.35 62.58 -25.67 0.042 6985
 6987 3 -52.03 63.33 -24.89 0.135 6550
 6988 3 -51.91 63.39 -24.89 0.128 6987
 6989 3 -51.82 63.46 -24.81 0.148 6988
 6990 3 -51.68 63.5 -24.74 0.149 6989
 6991 3 -51.52 63.54 -24.87 0.147 6990
 6992 3 -51.37 63.61 -24.89 0.174 6991
 6993 3 -51.14 63.68 -24.83 0.154 6992
 6994 3 -50.95 63.73 -24.74 0.152 6993
 6995 3 -50.75 63.82 -24.69 0.176 6994
 6996 3 -50.57 63.98 -24.58 0.145 6995
 6997 3 -50.38 64.09 -24.58 0.153 6996
 6998 3 -50.17 64.17 -24.6 0.138 6997
 6999 3 -50.06 64.29 -24.55 0.166 6998
 7000 3 -49.91 64.37 -24.44 0.244 6999
 7001 3 -49.81 64.48 -24.42 0.281 7000
 7002 3 -49.7 64.62 -24.51 0.288 7001
 7003 3 -49.93 64.69 -24.46 0.065 7002
 7004 3 -49.99 64.78 -24.53 0.095 7003
 7005 3 -49.95 64.86 -24.62 0.153 7004
 7006 3 -49.91 64.97 -24.67 0.126 7005
 7007 3 -49.81 65.12 -24.67 0.094 7006
 7008 3 -49.85 65.25 -24.64 0.093 7007
 7009 3 -49.78 65.42 -24.58 0.141 7008
 7010 3 -49.7 65.51 -24.55 0.192 7009
 7011 3 -49.35 65.62 -24.35 0.122 7010
 7012 3 -49.28 65.76 -24.19 0.127 7011
 7013 3 -49.25 65.87 -24.05 0.097 7012
 7014 3 -49.35 66.03 -23.94 0.108 7013
 7015 3 -49.39 66.19 -23.85 0.115 7014
 7016 3 -49.45 66.28 -23.8 0.122 7015
 7017 3 -49.31 66.37 -23.8 0.093 7016
 7018 3 -49.28 66.51 -23.8 0.047 7017
 7019 3 -49.3 66.67 -23.85 0.144 7018
 7020 3 -49.78 65.59 -24.67 0.129 7010
 7021 3 -49.74 65.69 -24.46 0.081 7020
 7022 3 -49.74 65.84 -24.37 0.093 7021
 7023 3 -49.74 66 -24.24 0.134 7022
 7024 3 -49.74 66.11 -24.14 0.137 7023
 7025 3 -49.78 66.34 -24.01 0.101 7024
 7026 3 -49.81 66.45 -23.85 0.092 7025
 7027 3 -49.87 65.64 -24.8 0.147 7020
 7028 3 -49.88 65.76 -25.01 0.146 7027
 7029 3 -49.81 65.84 -25.08 0.167 7028
 7030 3 -49.62 66 -25.08 0.116 7029
 7031 3 -49.46 66.03 -25.05 0.104 7030
 7032 3 -49.38 65.87 -25.1 0.076 7031
 7033 3 -49.32 65.78 -25.17 0.079 7032
 7034 3 -49.21 65.73 -25.15 0.056 7033
 7035 3 -49.06 65.76 -24.99 0.105 7034
 7036 3 -48.95 65.78 -24.89 0.124 7035
 7037 3 -48.82 65.79 -24.87 0.125 7036
 7038 3 -48.67 65.81 -24.8 0.106 7037
 7039 3 -48.56 65.83 -24.71 0.141 7038
 7040 3 -48.49 65.81 -24.6 0.251 7039
 7041 3 -48.3 65.47 -24.58 0.054 7040
 7042 3 -48.27 65.29 -24.53 0.093 7041
 7043 3 -48.18 65.2 -24.42 0.076 7042
 7044 3 -48.06 65.14 -24.4 0.098 7043
 7045 3 -47.88 65.04 -24.4 0.095 7044
 7046 3 -47.74 64.9 -24.42 0.108 7045
 7047 3 -47.63 64.78 -24.35 0.092 7046
 7048 3 -47.53 64.7 -24.28 0.094 7047
 7049 3 -47.39 64.61 -24.37 0.105 7048
 7050 3 -47.28 64.48 -24.42 0.09 7049
 7051 3 -47.14 64.45 -24.4 0.062 7050
 7052 3 -47.06 64.44 -24.31 0.123 7051
 7053 3 -46.96 64.39 -24.26 0.09 7052
 7054 3 -46.8 64.4 -24.21 0.08 7053
 7055 3 -46.73 64.42 -24.1 0.068 7054
 7056 3 -49.93 65.7 -24.94 0.147 7027
 7057 3 -49.5 64.65 -24.6 0.121 7002
 7058 3 -49.06 64.62 -24.71 0.107 7057
 7059 3 -48.92 64.64 -24.71 0.131 7058
 7060 3 -48.81 64.67 -24.74 0.1 7059
 7061 3 -48.63 64.67 -24.67 0.084 7060
 7062 3 -48.52 64.58 -24.67 0.099 7061
 7063 3 -48.37 64.59 -24.71 0.139 7062
 7064 3 -48.17 64.64 -24.71 0.097 7063
 7065 3 -48.06 64.65 -24.76 0.073 7064
 7066 3 -48.02 64.73 -24.83 0.084 7065
 7067 3 -47.92 64.78 -24.89 0.089 7066
 7068 3 -47.99 64.92 -24.96 0.09 7067
 7069 3 -47.99 65.03 -24.94 0.122 7068
 7070 3 -47.99 65.25 -24.87 0.088 7069
 7071 3 -49.41 64.67 -24.65 0.121 7057
 7072 3 -49.88 64.7 -24.1 0.095 7071
 7073 3 -49.89 64.79 -23.98 0.13 7072
 7074 3 -49.89 64.83 -23.83 0.125 7073
 7075 3 -49.78 64.81 -23.71 0.132 7074
 7076 3 -49.59 64.62 -23.65 0.274 7075
 7077 3 -49.7 64.31 -23.64 0.189 7076
 7078 3 -49.6 64.12 -23.71 0.156 7077
 7079 3 -49.42 63.98 -23.74 0.156 7078
 7080 3 -49.3 63.95 -23.76 0.214 7079
 7081 3 -49.2 64.12 -23.65 0.174 7080
 7082 3 -49.02 64.15 -23.6 0.151 7081
 7083 3 -49.02 64.45 -23.55 0.083 7082
 7084 3 -49.13 64.48 -23.4 0.18 7083
 7085 3 -49.16 64.56 -23.3 0.152 7084
 7086 3 -48.82 63.93 -23.58 0.079 7082
 7087 3 -48.7 63.82 -23.6 0.125 7086
 7088 3 -48.57 63.76 -23.67 0.077 7087
 7089 3 -49.2 63.61 -23.9 0.124 7080
 7090 3 -49.03 63.51 -23.9 0.113 7089
 7091 3 -48.91 63.34 -23.92 0.096 7090
 7092 3 -48.87 63.22 -24.01 0.07 7091
 7093 3 -48.85 63.08 -24.21 0.058 7092
 7094 3 -48.88 62.98 -24.33 0.056 7093
 7095 3 -48.95 62.86 -24.39 0.093 7094
 7096 3 -48.92 62.78 -24.51 0.113 7095
 7097 3 -48.88 62.71 -24.67 0.082 7096
 7098 3 -48.8 62.57 -24.71 0.106 7097
 7099 3 -48.81 62.47 -24.8 0.059 7098
 7100 3 -49.85 64.95 -23.42 0.026 7075
 7101 3 -49.91 65.03 -23.37 0.104 7100
 7102 3 -49.99 65.09 -23.4 0.119 7101
 7103 3 -50.03 65.19 -23.51 0.000125 7102
 7104 3 -52.05 63.8 -21.37 0.104 6528
 7105 3 -51.95 63.68 -21.42 0.099 7104
 7106 3 -51.78 63.47 -21.42 0.14 7105
 7107 3 -51.73 63.33 -21.44 0.16 7106
 7108 3 -51.56 63.26 -21.53 0.104 7107
 7109 3 -51.88 63.26 -21.24 0.088 7107
 7110 3 -51.88 63.26 -21.12 0.053 7109
 7111 3 -51.99 63.09 -21.14 0.108 7110
 7112 3 -51.99 62.93 -21.14 0.1 7111
 7113 3 -52.02 62.76 -21.19 0.09 7112
 7114 3 -51.99 62.64 -21.05 0.097 7113
 7115 3 -51.99 62.51 -21.01 0.108 7114
 7116 3 -52.05 62.36 -20.9 0.09 7115
 7117 3 -52.1 62.25 -20.94 0.075 7116
 7118 3 -52.16 62.15 -20.92 0.086 7117
 7119 3 -52.28 62.09 -20.83 0.077 7118
 7120 3 -52.39 62.12 -20.74 0.085 7119
 7121 3 -52.59 62.12 -20.71 0.119 7120
 7122 3 -52.7 62.22 -20.6 0.173 7121
 7123 3 -52.81 62.44 -20.39 0.128 7122
 7124 3 -52.89 62.65 -20.3 0.124 7123
 7125 3 -52.87 62.79 -20.15 0.098 7124
 7126 3 -52.96 62.94 -19.99 0.09 7125
 7127 3 -52.7 63.98 -20.92 0.125 6526
 7128 3 -52.7 64.12 -20.53 0.077 7127
 7129 3 -52.84 64.03 -20.58 0.091 7128
 7130 3 -52.93 63.95 -20.58 0.103 7129
 7131 3 -53.06 63.93 -20.49 0.098 7130
 7132 3 -53.13 63.82 -20.44 0.105 7131
 7133 3 -53.13 63.66 -20.51 0.108 7132
 7134 3 -53.07 63.53 -20.71 0.101 7133
 7135 3 -53.1 63.32 -20.96 0.13 7134
 7136 3 -53.1 63.19 -21.1 0.125 7135
 7137 3 -53.06 63.07 -21.26 0.075 7136
 7138 3 -52.6 64.48 -20.48 0.278 6523
 7139 3 -52.93 64.31 -20.37 0.153 7138
 7140 3 -53.17 64.25 -20.26 0.133 7139
 7141 3 -53.25 64.12 -20.24 0.05 7140
 7142 3 -53.24 64.06 -20.12 0.099 7141
 7143 3 -53.24 63.98 -20.05 0.000125 7142
 7144 3 -52.16 64.53 -20.44 0.135 7138
 7145 3 -52.1 64.39 -20.46 0.128 7144
 7146 3 -52.03 64.2 -20.44 0.106 7145
 7147 3 -51.92 64.12 -20.37 0.081 7146
 7148 3 -51.91 64.03 -20.23 0.112 7147
 7149 3 -51.85 63.95 -20.1 0.092 7148
 7150 3 -51.82 63.89 -19.99 0.105 7149
 7151 3 -51.81 63.83 -19.71 0.124 7150
 7152 3 -51.85 63.84 -19.58 0.128 7151
 7153 3 -51.91 63.78 -19.4 0.152 7152
 7154 3 -51.95 63.75 -19.19 0.134 7153
 7155 3 -52.03 63.68 -19.05 0.114 7154
 7156 3 -52.13 63.72 -18.92 0.106 7155
 7157 3 -52.43 63.46 -19.06 0.126 7156
 7158 3 -52.59 63.39 -19.05 0.114 7157
 7159 3 -52.66 63.47 -18.99 0.112 7158
 7160 3 -52.61 63.61 -18.85 0.112 7159
 7161 3 -52.71 63.76 -18.76 0.145 7160
 7162 3 -52.79 63.91 -18.6 0.092 7161
 7163 3 -52.85 64.09 -18.48 0.08 7162
 7164 3 -52.84 64.15 -18.35 0.099 7163
 7165 3 -52.8 64.23 -18.21 0.12 7164
 7166 3 -52.77 64.31 -18.08 0.131 7165
 7167 3 -52.69 64.23 -17.85 0.13 7166
 7168 3 -52.63 64.17 -17.76 0.128 7167
 7169 3 -52.44 64.15 -17.69 0.102 7168
 7170 3 -51.89 63.84 -18.83 0.125 7156
 7171 3 -51.71 63.83 -18.78 0.089 7170
 7172 3 -51.62 63.69 -18.8 0.089 7171
 7173 3 -51.55 63.5 -18.85 0.083 7172
 7174 3 -51.49 63.36 -18.9 0.076 7173
 7175 3 -51.36 63.3 -18.94 0.027 7174
 7176 3 -55.55 67.03 -19.35 0.072 6401
 7177 3 -55.67 67.03 -19.4 0.095 7176
 7178 3 -55.73 66.98 -19.49 0.000125 7177
 7179 3 -56.45 68.87 -15.94 0.1 6385
 7180 3 -56.59 68.95 -15.95 0.138 7179
 7181 3 -56.7 68.92 -15.92 0.247 7180
 7182 3 -56.8 68.89 -16.03 0.285 7181
 7183 3 -56.93 68.9 -16.08 0.238 7182
 7184 3 -56.14 69.29 -16.19 0.118 7183
 7185 3 -56.24 69.25 -16.28 0.155 7184
 7186 3 -56.28 69.37 -16.33 0.171 7185
 7187 3 -56.25 69.64 -16.26 0.124 7186
 7188 3 -56.27 69.78 -16.35 0.106 7187
 7189 3 -56.2 69.9 -16.39 0.122 7188
 7190 3 -56.14 69.92 -16.55 0.145 7189
 7191 3 -56.06 70 -16.6 0.000125 7190
 7192 3 -54.88 69.45 -15.89 0.078 6382
 7193 3 -54.81 69.56 -15.94 0.081 7192
 7194 3 -54.8 69.72 -15.94 0.054 7193
 7195 3 -54.84 69.84 -15.91 0.058 7194
 7196 3 -56.29 64.5 -15.53 0.21 6276
 7197 3 -56.27 64.4 -15.71 0.228 7196
 7198 3 -56.23 64.36 -15.82 0.237 7197
 7199 3 -56.15 64.19 -16.01 0.219 7198
 7200 3 -56.05 64.03 -16.17 0.199 7199
 7201 3 -56.06 63.93 -16.33 0.18 7200
 7202 3 -55.94 63.79 -16.49 0.187 7201
 7203 3 -55.87 63.71 -16.62 0.154 7202
 7204 3 -55.81 63.57 -16.74 0.171 7203
 7205 3 -55.81 63.46 -16.8 0.218 7204
 7206 3 -56.16 63.4 -16.73 0.154 7205
 7207 3 -56.23 63.51 -16.58 0.122 7206
 7208 3 -55.63 63.23 -16.87 0.228 7205
 7209 3 -55.48 63.16 -16.87 0.245 7208
 7210 3 -55.19 63.4 -16.65 0.117 7209
 7211 3 -54.99 63.5 -16.69 0.124 7210
 7212 3 -54.88 63.55 -16.69 0.185 7211
 7213 3 -54.62 63.21 -16.74 0.195 7212
 7214 3 -54.54 63.08 -16.46 0.131 7213
 7215 3 -54.48 63 -16.37 0.118 7214
 7216 3 -54.37 63.03 -16.26 0.089 7215
 7217 3 -54.55 63.15 -16.87 0.066 7213
 7218 3 -54.45 63.04 -16.85 0.06 7217
 7219 3 -54.36 62.97 -16.92 0.13 7218
 7220 3 -54.26 62.87 -16.99 0.119 7219
 7221 3 -54.3 62.71 -17.05 0.072 7220
 7222 3 -54.4 62.59 -17.12 0.137 7221
 7223 3 -54.48 62.5 -17.15 0.133 7222
 7224 3 -54.73 62.44 -17.12 0.119 7223
 7225 3 -54.84 62.47 -17.1 0.089 7224
 7226 3 -55.52 62.82 -17.17 0.17 7209
 7227 3 -55.47 62.72 -17.26 0.219 7226
 7228 3 -55.41 62.51 -17.44 0.202 7227
 7229 3 -55.3 62.39 -17.6 0.252 7228
 7230 3 -55.2 62.32 -17.74 0.311 7229
 7231 3 -55.08 62.25 -17.83 0.334 7230
 7232 3 -54.91 62.22 -17.85 0.318 7231
 7233 3 -55.05 62.15 -18.23 0.227 7232
 7234 3 -55.13 62.08 -18.48 0.225 7233
 7235 3 -55.12 62.01 -18.62 0.202 7234
 7236 3 -55.11 61.93 -18.8 0.18 7235
 7237 3 -55.08 61.87 -18.96 0.186 7236
 7238 3 -55.05 61.83 -19.1 0.206 7237
 7239 3 -54.98 61.78 -19.24 0.235 7238
 7240 3 -54.9 61.79 -19.35 0.271 7239
 7241 3 -54.87 61.72 -19.49 0.332 7240
 7242 3 -54.86 61.58 -19.62 0.349 7241
 7243 3 -54.73 61.53 -19.67 0.313 7242
 7244 3 -54.66 61.62 -19.81 0.333 7243
 7245 3 -54.73 61.58 -19.92 0.361 7244
 7246 3 -54.91 61.22 -20.1 0.212 7245
 7247 3 -54.91 61.04 -20.26 0.17 7246
 7248 3 -54.99 60.84 -20.37 0.216 7247
 7249 3 -55.11 60.75 -20.44 0.247 7248
 7250 3 -55.17 60.65 -20.49 0.307 7249
 7251 3 -55.23 60.54 -20.6 0.348 7250
 7252 3 -55.36 60.39 -20.65 0.358 7251
 7253 3 -55.41 60.25 -20.78 0.378 7252
 7254 3 -55.44 60.08 -20.81 0.426 7253
 7255 3 -55.58 59.98 -20.94 0.439 7254
 7256 3 -55.66 59.87 -21.03 0.473 7255
 7257 3 -55.8 59.82 -21.1 0.464 7256
 7258 3 -56.23 60.21 -21.15 0.237 7257
 7259 3 -56.24 60.47 -21.08 0.223 7258
 7260 3 -56.08 60.59 -20.9 0.000125 7259
 7261 3 -55.67 59.54 -21.1 0.392 7257
 7262 3 -55.73 59.3 -20.65 0.064 7261
 7263 3 -55.73 59.19 -20.65 0.07 7262
 7264 3 -55.87 59.09 -20.53 0.098 7263
 7265 3 -56.09 58.97 -20.49 0.092 7264
 7266 3 -56.19 58.9 -20.56 0.103 7265
 7267 3 -56.31 58.94 -20.74 0.11 7266
 7268 3 -56.41 59.11 -20.83 0.073 7267
 7269 3 -55.65 59.4 -21.26 0.321 7261
 7270 3 -55.59 59.22 -21.35 0.319 7269
 7271 3 -55.52 59.03 -21.44 0.3 7270
 7272 3 -55.62 58.87 -21.51 0.277 7271
 7273 3 -55.66 58.73 -21.6 0.221 7272
 7274 3 -55.72 58.58 -21.76 0.213 7273
 7275 3 -55.72 58.4 -21.83 0.221 7274
 7276 3 -55.69 58.19 -21.92 0.201 7275
 7277 3 -55.66 58.05 -22.03 0.189 7276
 7278 3 -55.66 57.87 -22.12 0.223 7277
 7279 3 -55.73 57.83 -22.4 0.173 7278
 7280 3 -55.73 57.72 -22.51 0.164 7279
 7281 3 -55.8 57.59 -22.6 0.161 7280
 7282 3 -55.87 57.43 -22.64 0.14 7281
 7283 3 -55.95 57.22 -22.73 0.112 7282
 7284 3 -56.02 57.08 -22.8 0.128 7283
 7285 3 -56.04 56.97 -22.87 0.141 7284
 7286 3 -56.02 56.79 -22.98 0.142 7285
 7287 3 -56.02 56.62 -23.04 0.163 7286
 7288 3 -56.02 56.5 -23.07 0.197 7287
 7289 3 -56.26 56.44 -23.14 0.13 7288
 7290 3 -56.36 56.44 -23.29 0.14 7289
 7291 3 -56.37 56.41 -23.47 0.132 7290
 7292 3 -55.77 56.36 -23.24 0.143 7288
 7293 3 -55.72 56.22 -23.37 0.162 7292
 7294 3 -55.61 56.08 -23.53 0.145 7293
 7295 3 -55.52 55.86 -23.58 0.135 7294
 7296 3 -55.38 55.65 -23.71 0.135 7295
 7297 3 -55.23 55.47 -23.78 0.114 7296
 7298 3 -55.12 55.41 -23.89 0.169 7297
 7299 3 -54.99 55.25 -23.99 0.181 7298
 7300 3 -54.83 55.26 -24.06 0.212 7299
 7301 3 -54.63 55.11 -24.15 0.189 7300
 7302 3 -54.48 54.94 -24.19 0.163 7301
 7303 3 -54.23 54.83 -24.28 0.167 7302
 7304 3 -54.05 54.76 -24.35 0.139 7303
 7305 3 -53.9 54.71 -24.37 0.136 7304
 7306 3 -53.73 54.62 -24.4 0.11 7305
 7307 3 -53.59 54.5 -24.48 0.109 7306
 7308 3 -53.47 54.44 -24.55 0.121 7307
 7309 3 -53.41 54.33 -24.61 0.133 7308
 7310 3 -53.41 54.19 -24.64 0.141 7309
 7311 3 -53.34 54.04 -24.73 0.144 7310
 7312 3 -53.27 53.86 -24.82 0.175 7311
 7313 3 -53.27 53.72 -24.88 0.16 7312
 7314 3 -53.24 53.61 -25.04 0.289 7313
 7315 3 -53.2 53.59 -25.16 0.145 7314
 7316 3 -53.16 53.53 -25.32 0.083 7315
 7317 3 -53.33 53.46 -25.5 0.093 7316
 7318 3 -53.41 53.41 -25.73 0.082 7317
 7319 3 -53.47 53.41 -25.86 0.11 7318
 7320 3 -53.45 53.3 -26 0.104 7319
 7321 3 -53.47 53.26 -26.16 0.064 7320
 7322 3 -53.3 53.41 -25.07 0.146 7314
 7323 3 -53.29 52.97 -25.23 0.135 7322
 7324 3 -53.23 52.86 -25.41 0.147 7323
 7325 3 -53.27 52.76 -25.48 0.192 7324
 7326 3 -53.26 52.62 -25.63 0.164 7325
 7327 3 -53.19 52.46 -25.86 0.166 7326
 7328 3 -53.19 52.4 -25.98 0.165 7327
 7329 3 -53.05 52.15 -26.16 0.186 7328
 7330 3 -53.02 51.98 -26.23 0.202 7329
 7331 3 -52.74 51.93 -26.29 0.223 7330
 7332 3 -52.59 51.89 -26.43 0.254 7331
 7333 3 -52.38 52.05 -26.39 0.175 7332
 7334 3 -52.29 52.04 -26.52 0.234 7333
 7335 3 -52.16 52.03 -26.54 0.264 7334
 7336 3 -51.77 52.23 -26.5 0.15 7335
 7337 3 -51.62 52.39 -26.47 0.16 7336
 7338 3 -51.62 52.61 -26.43 0.112 7337
 7339 3 -51.49 52.82 -26.41 0.078 7338
 7340 3 -51.34 52.87 -26.55 0.114 7339
 7341 3 -51.24 52.94 -26.59 0.116 7340
 7342 3 -51.15 53.04 -26.59 0.086 7341
 7343 3 -51.12 53.19 -26.55 0.094 7342
 7344 3 -50.99 53.28 -26.57 0.123 7343
 7345 3 -50.79 53.36 -26.66 0.117 7344
 7346 3 -50.58 53.46 -26.68 0.092 7345
 7347 3 -50.41 53.55 -26.64 0.085 7346
 7348 3 -50.31 53.72 -26.5 0.111 7347
 7349 3 -50.29 53.84 -26.52 0.121 7348
 7350 3 -50.27 53.96 -26.64 0.073 7349
 7351 3 -52.54 51.58 -26.52 0.164 7332
 7352 3 -52.37 51.32 -26.72 0.152 7351
 7353 3 -52.33 51.18 -26.84 0.132 7352
 7354 3 -52.27 51.03 -26.89 0.084 7353
 7355 3 -52.24 50.9 -27 0.088 7354
 7356 3 -52.17 50.84 -27.14 0.177 7355
 7357 3 -52.13 50.79 -27.27 0.233 7356
 7358 3 -51.98 50.93 -27.39 0.208 7357
 7359 3 -51.8 50.69 -27.36 0.119 7358
 7360 3 -51.7 50.61 -27.45 0.115 7359
 7361 3 -51.55 50.72 -27.54 0.062 7360
 7362 3 -51.4 50.78 -27.66 0.059 7361
 7363 3 -51.27 50.79 -27.73 0.121 7362
 7364 3 -51.23 50.86 -27.82 0.14 7363
 7365 3 -51.27 50.93 -27.98 0.097 7364
 7366 3 -51.19 50.94 -28.2 0.076 7365
 7367 3 -51.11 51.08 -28.27 0.128 7366
 7368 3 -51.04 51.22 -28.27 0.066 7367
 7369 3 -52.02 51.23 -27.52 0.102 7358
 7370 3 -52.09 51.36 -27.68 0.113 7369
 7371 3 -52.23 51.4 -27.86 0.000125 7370
 7372 3 -52.19 50.33 -27.29 0.101 7357
 7373 3 -52.22 50.21 -27.36 0.066 7372
 7374 3 -52.16 50.11 -27.41 0.139 7373
 7375 3 -52.37 49.82 -27.41 0.1 7374
 7376 3 -52.45 49.69 -27.47 0.126 7375
 7377 3 -52.55 49.57 -27.55 0.138 7376
 7378 3 -52.63 49.43 -27.68 0.144 7377
 7379 3 -52.67 49.29 -27.77 0.131 7378
 7380 3 -52.76 49.19 -27.79 0.101 7379
 7381 3 -52.74 49.04 -27.86 0.092 7380
 7382 3 -53.23 51.9 -26.29 0.054 7330
 7383 3 -53.19 51.79 -26.34 0.07 7382
 7384 3 -53.34 53.32 -25.09 0.146 7322
 7385 3 -52.98 54.12 -24.98 0.085 7384
 7386 3 -53.05 54.29 -24.98 0.063 7385
 7387 3 -54.42 55.33 -24.1 0.059 7301
 7388 3 -54.42 55.46 -24.03 0.094 7387
 7389 3 -55.59 57.69 -22.01 0.162 7278
 7390 3 -55.59 57.53 -22.03 0.172 7389
 7391 3 -55.55 57.41 -21.99 0.22 7390
 7392 3 -55.59 57.23 -22.17 0.155 7391
 7393 3 -55.66 57.08 -22.15 0.156 7392
 7394 3 -55.66 56.97 -22.06 0.196 7393
 7395 3 -55.67 56.86 -22.03 0.231 7394
 7396 3 -55.76 56.76 -22.01 0.281 7395
 7397 3 -55.8 56.97 -21.53 0.085 7396
 7398 3 -55.8 57.04 -21.4 0.124 7397
 7399 3 -55.69 57.14 -21.35 0.063 7398
 7400 3 -55.84 56.65 -22.08 0.12 7396
 7401 3 -56.05 56.48 -22.14 0.089 7400
 7402 3 -56.17 56.43 -22.14 0.145 7401
 7403 3 -56.3 56.3 -22.2 0.091 7402
 7404 3 -56.37 56.14 -22.23 0.11 7403
 7405 3 -56.44 56.04 -22.2 0.184 7404
 7406 3 -56.51 55.93 -22.25 0.214 7405
 7407 3 -56.44 55.76 -22.36 0.261 7406
 7408 3 -56.48 55.61 -22.38 0.286 7407
 7409 3 -56.54 55.54 -22.45 0.282 7408
 7410 3 -56.62 55.46 -22.61 0.226 7409
 7411 3 -56.65 55.29 -22.7 0.175 7410
 7412 3 -56.73 55.15 -22.72 0.144 7411
 7413 3 -56.79 54.9 -22.8 0.148 7412
 7414 3 -56.76 54.76 -22.86 0.193 7413
 7415 3 -56.69 54.51 -22.95 0.199 7414
 7416 3 -56.7 54.37 -23.04 0.184 7415
 7417 3 -56.76 54.23 -23.18 0.13 7416
 7418 3 -56.74 54.11 -23.38 0.144 7417
 7419 3 -56.8 53.94 -23.41 0.119 7418
 7420 3 -56.8 53.84 -23.43 0.114 7419
 7421 3 -56.77 53.72 -23.47 0.138 7420
 7422 3 -56.66 53.61 -23.55 0.118 7421
 7423 3 -56.59 53.43 -23.5 0.152 7422
 7424 3 -56.55 53.32 -23.52 0.125 7423
 7425 3 -56.56 53.16 -23.54 0.178 7424
 7426 3 -56.69 52.96 -23.5 0.198 7425
 7427 3 -56.76 52.8 -23.5 0.236 7426
 7428 3 -56.69 52.62 -23.5 0.222 7427
 7429 3 -56.76 52.5 -23.39 0.193 7428
 7430 3 -56.84 52.36 -23.39 0.179 7429
 7431 3 -56.87 52.19 -23.41 0.155 7430
 7432 3 -56.92 52.03 -23.41 0.13 7431
 7433 3 -56.94 51.93 -23.35 0.126 7432
 7434 3 -56.94 51.76 -23.33 0.147 7433
 7435 3 -57.04 51.65 -23.31 0.182 7434
 7436 3 -56.98 51.26 -23.33 0.125 7435
 7437 3 -56.92 51.09 -23.37 0.148 7436
 7438 3 -56.84 51 -23.44 0.158 7437
 7439 3 -56.76 50.79 -23.42 0.135 7438
 7440 3 -56.73 50.58 -23.4 0.116 7439
 7441 3 -56.67 50.36 -23.4 0.101 7440
 7442 3 -56.66 50.22 -23.42 0.155 7441
 7443 3 -56.74 50.05 -23.4 0.166 7442
 7444 3 -56.8 49.82 -23.46 0.149 7443
 7445 3 -56.76 49.66 -23.44 0.135 7444
 7446 3 -56.81 49.51 -23.53 0.132 7445
 7447 3 -56.83 49.41 -23.58 0.103 7446
 7448 3 -56.88 49.23 -23.65 0.119 7447
 7449 3 -56.95 49.08 -23.76 0.145 7448
 7450 3 -57.05 48.93 -23.87 0.156 7449
 7451 3 -57.16 48.86 -23.97 0.164 7450
 7452 3 -57.27 48.69 -24.1 0.153 7451
 7453 3 -57.37 48.54 -24.21 0.145 7452
 7454 3 -57.41 48.4 -24.26 0.112 7453
 7455 3 -57.48 48.25 -24.28 0.147 7454
 7456 3 -57.54 48.14 -24.35 0.153 7455
 7457 3 -57.66 47.94 -24.31 0.136 7456
 7458 3 -57.66 47.83 -24.35 0.182 7457
 7459 3 -57.36 47.94 -24.46 0.108 7458
 7460 3 -57.31 47.93 -24.58 0.136 7459
 7461 3 -57.3 47.83 -24.72 0.114 7460
 7462 3 -57.22 47.69 -24.9 0.143 7461
 7463 3 -57.22 47.69 -25.03 0.151 7462
 7464 3 -57.12 47.82 -25.19 0.158 7463
 7465 3 -57.24 47.84 -25.37 0.117 7464
 7466 3 -57.23 47.93 -25.49 0.114 7465
 7467 3 -57.23 47.91 -25.71 0.142 7466
 7468 3 -57.23 47.86 -25.9 0.129 7467
 7469 3 -57.23 47.86 -26.12 0.148 7468
 7470 3 -57.24 47.94 -26.31 0.129 7469
 7471 3 -57.36 47.97 -26.47 0.101 7470
 7472 3 -57.47 47.98 -26.56 0.108 7471
 7473 3 -57.55 47.91 -26.69 0.112 7472
 7474 3 -57.62 48.04 -26.79 0.147 7473
 7475 3 -57.59 48.15 -26.85 0.178 7474
 7476 3 -57.9 48.01 -26.96 0.103 7475
 7477 3 -58.01 48.01 -27.08 0.077 7476
 7478 3 -58.06 48.08 -27.15 0.085 7477
 7479 3 -58.17 48.16 -27.22 0.078 7478
 7480 3 -58.26 48.28 -27.28 0.071 7479
 7481 3 -58.41 48.34 -27.4 0.128 7480
 7482 3 -58.51 48.4 -27.51 0.079 7481
 7483 3 -58.59 48.47 -27.51 0.000125 7482
 7484 3 -57.27 48.33 -26.85 0.101 7475
 7485 3 -57.19 48.41 -26.94 0.063 7484
 7486 3 -57.27 48.53 -26.99 0.103 7485
 7487 3 -57.8 47.58 -24.35 0.081 7458
 7488 3 -57.8 47.4 -24.38 0.097 7487
 7489 3 -57.72 47.29 -24.37 0.094 7488
 7490 3 -57.7 47.18 -24.24 0.128 7489
 7491 3 -57.76 47.07 -24.1 0.106 7490
 7492 3 -57.58 48.22 -24.56 0.094 7456
 7493 3 -56.94 53.69 -23.68 0.094 7421
 7494 3 -57.02 53.59 -23.79 0.128 7493
 7495 3 -57.08 53.47 -23.95 0.098 7494
 7496 3 -57.13 53.36 -24 0.076 7495
 7497 3 -57.23 53.29 -24.11 0.068 7496
 7498 3 -57.42 53.37 -24.27 0.121 7497
 7499 3 -57.45 53.44 -24.39 0.000125 7498
 7500 3 -55.94 56.55 -22.15 0.12 7499
 7501 3 -55.94 56.8 -22.49 0.081 7400
 7502 3 -55.48 57.36 -21.65 0.126 7391
 7503 3 -54.34 61.83 -19.99 0.1 7245
 7504 3 -54.27 61.79 -20.12 0.105 7503
 7505 3 -54.16 61.69 -20.28 0.146 7504
 7506 3 -54.16 61.59 -20.44 0.183 7505
 7507 3 -54.3 61.48 -20.62 0.23 7506
 7508 3 -54.38 61.41 -20.83 0.205 7507
 7509 3 -54.52 61.25 -21.08 0.117 7508
 7510 3 -54.57 61.22 -21.26 0.125 7509
 7511 3 -54.45 61.19 -21.44 0.128 7510
 7512 3 -54.35 61.11 -21.6 0.136 7511
 7513 3 -54.45 61.08 -21.8 0.109 7512
 7514 3 -54.57 61.04 -21.9 0.137 7513
 7515 3 -54.66 61.08 -22.01 0.091 7514
 7516 3 -54.7 60.97 -22.15 0.073 7515
 7517 3 -54.74 60.97 -22.26 0.054 7516
 7518 3 -54.77 61.12 -22.44 0.116 7517
 7519 3 -54.64 61.08 -22.6 0.089 7518
 7520 3 -54.75 61.05 -22.83 0.054 7519
 7521 3 -54.75 61.04 -22.94 0.078 7520
 7522 3 -54.74 60.98 -23.08 0.085 7521
 7523 3 -54.71 60.9 -23.19 0.125 7522
 7524 3 -54.81 60.84 -23.33 0.097 7523
 7525 3 -54.85 60.76 -23.51 0.107 7524
 7526 3 -54.98 60.68 -23.58 0.000125 7525
 7527 3 -54.18 61.11 -21.62 0.136 7512
 7528 3 -54.1 61.21 -21.67 0.12 7527
 7529 3 -55.24 62.86 -17.15 0.143 7227
 7530 3 -55.22 62.75 -17.21 0.126 7529
 7531 3 -55.12 62.51 -17.33 0.079 7530
 7532 3 -55.01 62.44 -17.28 0.117 7531
 7533 3 -54.87 62.39 -17.35 0.117 7532
 7534 3 -55.42 64.11 -13.13 0.085 6252
 7535 3 -55.38 64.22 -13.06 0.045 7534
 7536 3 -55.34 63.66 -13.14 0.074 6249
 7537 3 -55.27 63.76 -13.09 0.05 7536
 7538 3 -55.22 62.96 -12.64 0.079 6240
 7539 3 -55.12 63.08 -12.62 0.103 7538
 7540 3 -54.91 63.04 -12.63 0.13 7539
 7541 3 -54.79 62.91 -12.81 0.109 7540
 7542 3 -54.72 62.94 -12.9 0.000125 7541
 7543 3 -55.31 62.65 -11.59 0.274 6235
 7544 3 -55.19 62.79 -11.56 0.303 7543
 7545 3 -54.69 62.78 -11.51 0.098 7544
 7546 3 -54.49 62.83 -11.47 0.143 7545
 7547 3 -54.31 62.91 -11.4 0.21 7546
 7548 3 -54.09 63.09 -11.25 0.103 7547
 7549 3 -54.02 63.14 -11.15 0.136 7548
 7550 3 -53.84 63.09 -11 0.128 7549
 7551 3 -53.77 63 -10.9 0.116 7550
 7552 3 -53.65 62.97 -10.76 0.089 7551
 7553 3 -53.63 63.04 -10.56 0.084 7552
 7554 3 -53.61 63.08 -10.44 0.085 7553
 7555 3 -53.62 63.08 -10.3 0.066 7554
 7556 3 -53.63 63.14 -10.2 0.083 7555
 7557 3 -53.59 63.08 -10.04 0.099 7556
 7558 3 -53.59 62.9 -9.92 0.113 7557
 7559 3 -53.72 62.83 -9.74 0.098 7558
 7560 3 -53.86 62.75 -9.67 0.107 7559
 7561 3 -53.95 62.65 -9.58 0.093 7560
 7562 3 -54.02 62.61 -9.51 0.092 7561
 7563 3 -54.13 62.54 -9.39 0.094 7562
 7564 3 -54.19 62.43 -9.3 0.083 7563
 7565 3 -54.24 62.33 -9.24 0.088 7564
 7566 3 -54.23 62.26 -9.16 0.000125 7565
 7567 3 -55.19 62.89 -11.41 0.22 7544
 7568 3 -55.3 63.08 -11.21 0.159 7567
 7569 3 -55.26 63.19 -11.12 0.161 7568
 7570 3 -55.2 63.29 -11.01 0.133 7569
 7571 3 -55.11 63.44 -10.72 0.093 7570
 7572 3 -55.06 63.51 -10.65 0.107 7571
 7573 3 -55.02 63.61 -10.56 0.106 7572
 7574 3 -55.05 63.72 -10.41 0.088 7573
 7575 3 -55.05 63.79 -10.29 0.101 7574
 7576 3 -55.05 63.91 -10.26 0.081 7575
 7577 3 -54.52 61.59 -12.22 0.22 6225
 7578 3 -54.49 61.55 -12.34 0.176 7577
 7579 3 -54.44 61.62 -12.61 0.13 7578
 7580 3 -54.38 61.62 -12.74 0.174 7579
 7581 3 -54.29 61.16 -12.69 0.061 7580
 7582 3 -54.37 61.07 -12.59 0.084 7581
 7583 3 -54.4 61.94 -12.71 0.374 7580
 7584 3 -54.16 62.18 -12.48 0.287 7583
 7585 3 -54.31 62.36 -12.78 0.118 7584
 7586 3 -54.3 62.54 -12.8 0.107 7585
 7587 3 -54.31 62.69 -12.81 0.034 7586
 7588 3 -53.92 62.25 -12.31 0.227 7584
 7589 3 -53.8 62.39 -12.19 0.178 7588
 7590 3 -54.87 61.69 -13.03 0.167 7583
 7591 3 -54.98 61.61 -13.12 0.186 7590
 7592 3 -55.12 61.61 -13.24 0.212 7591
 7593 3 -55.29 61.58 -13.34 0.28 7592
 7594 3 -55.44 61.48 -13.47 0.243 7593
 7595 3 -55.55 61.47 -13.63 0.182 7594
 7596 3 -55.61 61.58 -13.79 0.169 7595
 7597 3 -55.66 61.54 -13.88 0.158 7596
 7598 3 -55.79 61.41 -13.94 0.191 7597
 7599 3 -55.52 61.25 -14.03 0.157 7598
 7600 3 -55.41 61.19 -14.03 0.188 7599
 7601 3 -55.33 61.21 -14.37 0.153 7600
 7602 3 -55.3 61.15 -14.5 0.000125 7601
 7603 3 -55.36 61.04 -13.78 0.062 7600
 7604 3 -55.23 60.98 -13.64 0.08 7603
 7605 3 -55.95 61.44 -14.06 0.15 7598
 7606 3 -56.15 61.36 -14.09 0.166 7605
 7607 3 -56.38 61.33 -14.03 0.146 7606
 7608 3 -56.48 61.4 -13.92 0.073 7607
 7609 3 -54.12 60.41 -12.47 0.152 6223
 7610 3 -53.95 60.33 -12.41 0.161 7609
 7611 3 -53.79 60.26 -12.42 0.159 7610
 7612 3 -53.59 60.19 -12.42 0.153 7611
 7613 3 -53.48 60.05 -12.39 0.186 7612
 7614 3 -53.37 60.01 -12.31 0.167 7613
 7615 3 -53.12 59.75 -12.22 0.193 7614
 7616 3 -52.81 59.65 -12.31 0.222 7615
 7617 3 -52.67 59.58 -12.32 0.257 7616
 7618 3 -52.56 59.5 -12.31 0.231 7617
 7619 3 -52.51 59.4 -12.25 0.185 7618
 7620 3 -52.42 59.37 -12.15 0.166 7619
 7621 3 -51.79 59.48 -12.14 0.455 7620
 7622 3 -51.12 59.29 -11.95 0.143 7621
 7623 3 -50.9 59.28 -11.92 0.182 7622
 7624 3 -50.73 59.28 -11.74 0.15 7623
 7625 3 -50.63 59.18 -11.73 0.138 7624
 7626 3 -50.52 59.01 -11.7 0.081 7625
 7627 3 -50.41 58.89 -11.69 0.092 7626
 7628 3 -50.27 58.83 -11.61 0.13 7627
 7629 3 -50.23 58.72 -11.61 0.135 7628
 7630 3 -50.12 58.68 -11.51 0.133 7629
 7631 3 -50.08 58.59 -11.42 0.158 7630
 7632 3 -50.15 58.46 -11.41 0.249 7631
 7633 3 -50.3 58.34 -11.28 0.185 7632
 7634 3 -50.42 58.14 -11.28 0.084 7633
 7635 3 -50.15 58.36 -11.21 0.095 7633
 7636 3 -50.05 58.33 -11.14 0.131 7635
 7637 3 -49.77 58.23 -11.2 0.19 7636
 7638 3 -49.92 57.94 -11.16 0.072 7637
 7639 3 -49.92 57.78 -11.17 0.101 7638
 7640 3 -49.95 57.55 -11.11 0.146 7639
 7641 3 -50.02 57.4 -11.13 0.161 7640
 7642 3 -49.8 57.28 -11.16 0.105 7641
 7643 3 -49.66 57.36 -11.08 0.15 7642
 7644 3 -49.41 57.15 -11.25 0.188 7643
 7645 3 -49.29 57.07 -11.3 0.187 7644
 7646 3 -49.22 57.11 -11.18 0.179 7645
 7647 3 -49.33 57.07 -10.94 0.11 7646
 7648 3 -49.26 57.04 -10.77 0.101 7647
 7649 3 -49.2 56.91 -10.64 0.088 7648
 7650 3 -49.17 56.8 -10.57 0.118 7649
 7651 3 -49.05 56.62 -10.65 0.123 7650
 7652 3 -48.95 56.55 -10.68 0.107 7651
 7653 3 -48.77 56.55 -10.66 0.085 7652
 7654 3 -48.66 56.47 -10.53 0.103 7653
 7655 3 -48.59 56.45 -10.39 0.123 7654
 7656 3 -48.48 56.51 -10.35 0.206 7655
 7657 3 -48.64 56.17 -10.21 0.072 7656
 7658 3 -48.79 56.01 -10.11 0.102 7657
 7659 3 -48.87 55.88 -9.97 0.096 7658
 7660 3 -48.86 55.72 -9.93 0.078 7659
 7661 3 -48.85 55.59 -9.81 0.098 7660
 7662 3 -48.19 56.66 -10.3 0.123 7656
 7663 3 -48.04 56.6 -10.29 0.111 7662
 7664 3 -47.86 56.54 -10.25 0.099 7663
 7665 3 -47.76 56.58 -10.16 0.033 7664
 7666 3 -49.59 57.55 -10.82 0.224 7643
 7667 3 -49.48 57.26 -10.73 0.096 7666
 7668 3 -49.41 57.22 -10.62 0.079 7667
 7669 3 -49.33 57.11 -10.51 0.116 7668
 7670 3 -49.26 57.04 -10.47 0.08 7669
 7671 3 -49.69 57.94 -10.73 0.096 7666
 7672 3 -49.66 58 -10.63 0.128 7671
 7673 3 -49.62 58.11 -10.51 0.138 7672
 7674 3 -49.63 58.26 -10.54 0.067 7673
 7675 3 -49.66 58.47 -10.5 0.156 7674
 7676 3 -49.73 58.68 -10.51 0.097 7675
 7677 3 -49.86 58.87 -10.61 0.116 7676
 7678 3 -49.94 59 -10.64 0.123 7677
 7679 3 -50.13 57.29 -11.09 0.184 7641
 7680 3 -50.3 57.14 -11.23 0.12 7679
 7681 3 -50.47 57.11 -11.3 0.11 7680
 7682 3 -50.02 57.51 -10.82 0.101 7679
 7683 3 -49.94 57.66 -10.65 0.12 7682
 7684 3 -49.91 57.8 -10.56 0.08 7683
 7685 3 -49.66 58.48 -11.28 0.136 7637
 7686 3 -49.62 58.73 -11.31 0.128 7685
 7687 3 -49.4 58.94 -11.42 0.082 7686
 7688 3 -49.36 59.04 -11.51 0.109 7687
 7689 3 -49.34 59.18 -11.65 0.085 7688
 7690 3 -50.56 59.22 -11.89 0.084 7625
 7691 3 -50.48 59.15 -11.94 0.124 7690
 7692 3 -50.44 59.01 -11.98 0.152 7691
 7693 3 -50.49 58.96 -12.17 0.138 7692
 7694 3 -50.56 58.94 -12.25 0.132 7693
 7695 3 -50.58 59.01 -12.38 0.144 7694
 7696 3 -50.49 59.12 -12.4 0.109 7695
 7697 3 -50.31 59.29 -12.26 0.118 7696
 7698 3 -50.2 59.26 -12.28 0.119 7697
 7699 3 -50.09 59.34 -12.26 0.159 7698
 7700 3 -50.13 59.69 -12.37 0.101 7699
 7701 3 -50.15 59.82 -12.37 0.179 7700
 7702 3 -50.16 59.86 -12.5 0.182 7701
 7703 3 -50.36 59.82 -12.76 0.136 7702
 7704 3 -50.44 59.89 -12.78 0.112 7703
 7705 3 -50.62 59.91 -12.72 0.058 7704
 7706 3 -50.77 60.01 -12.66 0.097 7705
 7707 3 -50.84 60.12 -12.73 0.000125 7706
 7708 3 -50.06 60.07 -12.62 0.101 7702
 7709 3 -50.11 60.19 -12.61 0.137 7708
 7710 3 -50.17 60.28 -12.55 0.058 7709
 7711 3 -50.73 59.19 -12.09 0.091 7623
 7712 3 -51.66 59.29 -12.26 0.704 7621
 7713 3 -52.01 59.94 -12.51 0.13 7712
 7714 3 -52.09 60.03 -12.64 0.132 7713
 7715 3 -52.26 60.05 -12.8 0.131 7714
 7716 3 -51.87 60.12 -12.56 0.096 7714
 7717 3 -51.69 60.07 -12.7 0.124 7716
 7718 3 -51.61 60.03 -12.79 0.092 7717
 7719 3 -51.52 59.11 -12.38 0.704 7712
 7720 3 -51.05 58.48 -12.37 0.375 7719
 7721 3 -51.08 58.32 -11.98 0.112 7720
 7722 3 -50.94 58.36 -11.95 0.136 7721
 7723 3 -50.87 58.22 -11.98 0.193 7722
 7724 3 -50.79 58.11 -12.08 0.104 7723
 7725 3 -51.05 57.79 -12.15 0.088 7720
 7726 3 -51.04 57.69 -12.08 0.139 7725
 7727 3 -50.98 57.65 -11.88 0.103 7726
 7728 3 -51.05 57.66 -11.71 0.096 7727
 7729 3 -51.33 57.82 -11.61 0.04 7728
 7730 3 -50.84 57.48 -11.55 0.123 7728
 7731 3 -50.77 57.36 -11.51 0.121 7730
 7732 3 -50.72 57.29 -11.44 0.156 7731
 7733 3 -50.66 57.22 -11.33 0.062 7732
 7734 3 -50.67 57.18 -11.17 0.095 7733
 7735 3 -50.66 57.18 -11.05 0.071 7734
 7736 3 -50.63 57.15 -10.94 0.083 7735
 7737 3 -50.52 57.25 -10.81 0.09 7736
 7738 3 -50.55 57.28 -10.67 0.119 7737
 7739 3 -50.44 57.37 -10.56 0.079 7738
 7740 3 -50.33 57.07 -10.5 0.123 7739
 7741 3 -50.24 56.94 -10.55 0.077 7740
 7742 3 -50.13 56.76 -10.67 0.039 7741
 7743 3 -50.84 57.61 -12.22 0.111 7726
 7744 3 -50.73 57.59 -12.14 0.08 7743
 7745 3 -51.49 59.05 -12.4 0.704 7744
 7746 3 -51.62 58.87 -13.31 0.083 7745
 7747 3 -51.7 58.89 -13.39 0.129 7746
 7748 3 -51.77 59 -13.45 0.107 7747
 7749 3 -51.88 59 -13.51 0.132 7748
 7750 3 -51.94 59.01 -13.61 0.162 7749
 7751 3 -51.9 59.39 -13.44 0.174 7750
 7752 3 -51.74 59.66 -13.54 0.159 7751
 7753 3 -51.83 59.93 -13.53 0.102 7752
 7754 3 -51.84 60.08 -13.51 0.076 7753
 7755 3 -51.79 60.26 -13.48 0.091 7754
 7756 3 -51.8 60.4 -13.36 0.11 7755
 7757 3 -51.87 60.54 -13.23 0.083 7756
 7758 3 -52.24 59.44 -13.31 0.092 7751
 7759 3 -52.4 59.46 -13.25 0.074 7758
 7760 3 -52.48 59.59 -13.2 0.089 7759
 7761 3 -52.58 59.72 -13.2 0.116 7760
 7762 3 -52.59 59.86 -13.26 0.135 7761
 7763 3 -52.54 59.97 -13.29 0.141 7762
 7764 3 -51.99 58.87 -13.73 0.091 7750
 7765 3 -52.05 58.72 -13.88 0.069 7764
 7766 3 -51.8 58.62 -13.48 0.152 7747
 7767 3 -51.9 58.5 -13.55 0.192 7766
 7768 3 -52.12 58.36 -13.61 0.168 7767
 7769 3 -52.19 58.29 -13.67 0.054 7768
 7770 3 -51.42 58.91 -12.48 0.704 7769
 7771 3 -51.69 59.39 -12.2 0.444 7770
 7772 3 -51.36 58.71 -12.67 0.631 7745
 7773 3 -51.44 58.54 -12.56 0.623 7772
 7774 3 -51.51 58.44 -12.56 0.527 7773
 7775 3 -51.62 58.41 -12.56 0.442 7774
 7776 3 -51.73 58.36 -12.59 0.31 7775
 7777 3 -51.9 58.29 -12.54 0.178 7776
 7778 3 -51.16 58.36 -13.69 0.117 7719
 7779 3 -51.13 58.29 -13.86 0.198 7778
 7780 3 -51.08 58.12 -13.91 0.13 7779
 7781 3 -50.98 57.97 -13.9 0.11 7780
 7782 3 -50.79 57.91 -13.84 0.136 7781
 7783 3 -50.66 57.8 -13.81 0.145 7782
 7784 3 -50.52 57.69 -13.84 0.221 7783
 7785 3 -50.41 57.59 -13.81 0.248 7784
 7786 3 -50.29 57.57 -13.78 0.21 7785
 7787 3 -50.24 57.22 -13.75 0.095 7786
 7788 3 -50.37 57.08 -13.66 0.064 7787
 7789 3 -50.41 56.94 -13.7 0.12 7788
 7790 3 -50.41 56.83 -13.76 0.136 7789
 7791 3 -50.33 56.62 -13.78 0.13 7790
 7792 3 -50.2 56.51 -13.72 0.119 7791
 7793 3 -50.06 56.46 -13.64 0.117 7792
 7794 3 -49.88 56.39 -13.61 0.1 7793
 7795 3 -49.77 56.3 -13.61 0.125 7794
 7796 3 -49.67 56.25 -13.66 0.123 7795
 7797 3 -49.54 56.28 -13.83 0.118 7796
 7798 3 -49.41 56.26 -13.87 0.15 7797
 7799 3 -49.3 56.18 -13.89 0.162 7798
 7800 3 -49.22 56.04 -13.89 0.142 7799
 7801 3 -49.12 55.86 -13.89 0.101 7800
 7802 3 -48.98 55.79 -13.94 0.126 7801
 7803 3 -48.84 55.76 -13.96 0.121 7802
 7804 3 -48.67 55.83 -14 0.223 7803
 7805 3 -48.66 55.72 -14.2 0.182 7804
 7806 3 -48.55 55.72 -14.35 0.215 7805
 7807 3 -48.31 55.76 -14.53 0.129 7806
 7808 3 -48.17 55.75 -14.52 0.085 7807
 7809 3 -48.41 56.14 -13.99 0.133 7804
 7810 3 -48.3 56.16 -14.06 0.132 7809
 7811 3 -48.31 55.98 -14.19 0.085 7810
 7812 3 -48.24 55.97 -14.29 0.11 7811
 7813 3 -48.11 55.87 -14.3 0.102 7812
 7814 3 -47.97 55.73 -14.38 0.124 7813
 7815 3 -47.84 55.77 -14.47 0.126 7814
 7816 3 -47.7 55.77 -14.46 0.147 7815
 7817 3 -47.58 55.79 -14.41 0.106 7816
 7818 3 -47.44 55.8 -14.43 0.117 7817
 7819 3 -47.27 55.84 -14.38 0.09 7818
 7820 3 -47.12 55.81 -14.33 0.125 7819
 7821 3 -47.01 55.76 -14.33 0.087 7820
 7822 3 -46.9 55.74 -14.4 0.087 7821
 7823 3 -46.8 55.84 -14.39 0.131 7822
 7824 3 -46.7 56.01 -14.38 0.127 7823
 7825 3 -46.58 56.05 -14.48 0.135 7824
 7826 3 -46.37 56.04 -14.62 0.106 7825
 7827 3 -46.19 56.04 -14.68 0.136 7826
 7828 3 -46.09 56.02 -14.72 0.132 7827
 7829 3 -45.88 55.98 -14.73 0.119 7828
 7830 3 -45.69 55.95 -14.72 0.112 7829
 7831 3 -45.59 55.94 -14.77 0.087 7830
 7832 3 -45.52 55.94 -14.9 0.11 7831
 7833 3 -45.42 55.91 -14.99 0.095 7832
 7834 3 -45.26 55.91 -15.05 0.078 7833
 7835 3 -45.12 55.97 -15.12 0.1 7834
 7836 3 -45.09 56.12 -15.16 0.155 7835
 7837 3 -44.99 56.27 -15.21 0.099 7836
 7838 3 -44.91 56.41 -15.21 0.123 7837
 7839 3 -44.79 56.51 -15.22 0.111 7838
 7840 3 -44.69 56.59 -15.21 0.179 7839
 7841 3 -44.79 57.05 -15.35 0.137 7840
 7842 3 -44.66 57.2 -15.33 0.117 7841
 7843 3 -44.65 57.38 -15.31 0.12 7842
 7844 3 -44.52 57.54 -15.27 0.133 7843
 7845 3 -44.51 57.59 -15.1 0.114 7844
 7846 3 -44.48 57.72 -14.99 0.088 7845
 7847 3 -44.42 57.84 -14.91 0.098 7846
 7848 3 -44.37 57.97 -14.88 0.059 7847
 7849 3 -44.3 58.12 -14.77 0.133 7848
 7850 3 -44.2 58.22 -14.63 0.16 7849
 7851 3 -43.91 58.26 -14.53 0.121 7850
 7852 3 -43.74 58.3 -14.55 0.139 7851
 7853 3 -43.67 58.44 -14.49 0.136 7852
 7854 3 -44.45 56.27 -15.02 0.098 7840
 7855 3 -44.34 56.23 -14.91 0.093 7854
 7856 3 -44.2 56.27 -14.85 0.1 7855
 7857 3 -44.19 56.33 -14.72 0.148 7856
 7858 3 -44.4 56.51 -14.6 0.115 7857
 7859 3 -44.56 56.63 -14.53 0.101 7858
 7860 3 -44.66 56.8 -14.38 0.125 7859
 7861 3 -44.79 56.94 -14.31 0.000125 7860
 7862 3 -54.8 59.9 -11.91 0.081 6217
 7863 3 -54.7 59.82 -11.89 0.082 7862
 7864 3 -54.59 59.79 -11.83 0.079 7863
 7865 3 -54.48 59.72 -11.81 0.083 7864
 7866 3 -54.45 59.61 -11.65 0.118 7865
 7867 3 -54.4 59.69 -11.46 0.000125 7866
 7868 3 -55.31 58.28 -12.32 0.32 6209
 7869 3 -55.24 58.14 -12.31 0.318 7868
 7870 3 -54.05 56.15 -11.61 0.86 7869
 7871 3 -53.73 56.03 -12.24 0.116 7870
 7872 3 -53.52 56.01 -12.23 0.128 7871
 7873 3 -53.36 56.01 -12.31 0.092 7872
 7874 3 -54.16 55.96 -11.51 0.796 6148
 7875 3 -54.72 56.44 -10.89 0.15 7874
 7876 3 -54.8 56.61 -10.86 0.129 7875
 7877 3 -54.26 55.89 -11.51 0.588 7874
 7878 3 -54.11 54.82 -11.66 0.147 7877
 7879 3 -53.94 54.69 -11.49 0.1 7878
 7880 3 -53.9 54.59 -11.44 0.096 7879
 7881 3 -53.9 54.36 -11.46 0.075 7880
 7882 3 -53.96 54.22 -11.56 0.079 7881
 7883 3 -53.9 54.07 -11.61 0.078 7882
 7884 3 -53.86 53.96 -11.55 0.09 7883
 7885 3 -53.75 53.82 -11.53 0.106 7884
 7886 3 -53.62 53.65 -11.55 0.152 7885
 7887 3 -53.51 53.59 -11.55 0.14 7886
 7888 3 -53.44 53.51 -11.49 0.129 7887
 7889 3 -53.32 53.51 -11.38 0.126 7888
 7890 3 -53.21 53.57 -11.23 0.116 7889
 7891 3 -53.15 53.69 -11.12 0.108 7890
 7892 3 -53.41 53.26 -11.53 0.104 7888
 7893 3 -53.36 53.12 -11.61 0.091 7892
 7894 3 -53.32 52.97 -11.6 0.106 7893
 7895 3 -53.28 52.87 -11.61 0.14 7894
 7896 3 -54.34 55.8 -11.53 0.588 7877
 7897 3 -54.42 55.69 -11.51 0.481 7896
 7898 3 -54.55 55.58 -11.45 0.44 7897
 7899 3 -54.72 55.58 -11.45 0.449 7898
 7900 3 -54.9 55.65 -11.41 0.378 7899
 7901 3 -55.08 55.5 -11.39 0.364 7900
 7902 3 -55.29 55.37 -11.32 0.325 7901
 7903 3 -55.43 55.36 -11.23 0.285 7902
 7904 3 -55.61 55.19 -11.15 0.331 7903
 7905 3 -55.9 55.12 -11.16 0.373 7904
 7906 3 -56.08 55.09 -11.22 0.403 7905
 7907 3 -56.29 55.12 -11.27 0.414 7906
 7908 3 -56.46 55.01 -11.25 0.398 7907
 7909 3 -56.68 54.84 -11.29 0.351 7908
 7910 3 -56.97 54.68 -11.29 0.353 7909
 7911 3 -57.16 54.64 -11.18 0.299 7910
 7912 3 -57.36 54.5 -10.98 0.446 7911
 7913 3 -57.44 54.61 -10.97 0.382 7912
 7914 3 -57.54 54.72 -10.91 0.352 7913
 7915 3 -57.66 54.79 -10.83 0.313 7914
 7916 3 -57.82 54.83 -10.72 0.286 7915
 7917 3 -58.01 54.91 -10.63 0.291 7916
 7918 3 -58.28 54.87 -10.48 0.352 7917
 7919 3 -58.46 54.54 -10.55 0.132 7918
 7920 3 -58.51 54.4 -10.69 0.123 7919
 7921 3 -58.64 54.36 -10.7 0.154 7920
 7922 3 -58.79 54.29 -10.63 0.208 7921
 7923 3 -58.76 54.47 -10.86 0.115 7922
 7924 3 -58.86 54.41 -10.95 0.108 7923
 7925 3 -58.91 54.36 -11.06 0.107 7924
 7926 3 -58.98 54.29 -11.22 0.123 7925
 7927 3 -59.12 54.33 -11.25 0.074 7926
 7928 3 -59.19 54.43 -11.16 0.111 7927
 7929 3 -59.35 54.48 -11.2 0.123 7928
 7930 3 -59.51 54.53 -11.19 0.127 7929
 7931 3 -59.73 54.59 -11.13 0.109 7930
 7932 3 -59.91 54.72 -11.13 0.128 7931
 7933 3 -60.04 54.78 -11.18 0.116 7932
 7934 3 -60.22 54.8 -11.13 0.095 7933
 7935 3 -60.33 54.86 -11.14 0.091 7934
 7936 3 -60.5 54.73 -11.16 0.081 7935
 7937 3 -60.66 54.71 -11.14 0.077 7936
 7938 3 -60.83 54.75 -11.13 0.099 7937
 7939 3 -60.93 54.66 -11.14 0.076 7938
 7940 3 -58.93 54.05 -11.31 0.119 7926
 7941 3 -58.94 53.97 -11.41 0.101 7940
 7942 3 -59.01 53.94 -11.62 0.108 7941
 7943 3 -58.89 53.69 -11.88 0.128 7942
 7944 3 -58.8 53.54 -11.99 0.136 7943
 7945 3 -58.8 53.44 -12.13 0.12 7944
 7946 3 -58.82 53.26 -12.27 0.105 7945
 7947 3 -58.82 53.15 -12.35 0.126 7946
 7948 3 -58.78 53 -12.4 0.099 7947
 7949 3 -58.79 52.93 -12.52 0.06 7948
 7950 3 -58.86 52.8 -12.61 0.104 7949
 7951 3 -58.97 52.87 -12.64 0.041 7950
 7952 3 -59.04 52.98 -12.64 0.054 7951
 7953 3 -59.11 53.14 -12.62 0.109 7952
 7954 3 -59.26 53.23 -12.57 0.115 7953
 7955 3 -59.44 53.22 -12.54 0.078 7954
 7956 3 -59.55 53.08 -12.53 0.121 7955
 7957 3 -59.54 52.9 -12.56 0.121 7956
 7958 3 -59.4 52.8 -12.54 0.099 7957
 7959 3 -59.36 52.69 -12.54 0.09 7958
 7960 3 -59.36 52.59 -12.57 0.081 7959
 7961 3 -59.43 52.51 -12.55 0.098 7960
 7962 3 -59.53 52.4 -12.63 0.093 7961
 7963 3 -59.57 52.33 -12.7 0.078 7962
 7964 3 -59.07 54.14 -11.83 0.095 7942
 7965 3 -59.05 54.21 -11.96 0.16 7964
 7966 3 -59.04 54.19 -12.08 0.216 7965
 7967 3 -59.37 54.33 -11.98 0.079 7966
 7968 3 -59.38 54.4 -12.12 0.111 7967
 7969 3 -59.37 54.4 -12.28 0.064 7968
 7970 3 -58.91 54.15 -12.29 0.186 7966
 7971 3 -58.81 54.39 -12.36 0.094 7970
 7972 3 -58.73 54.58 -12.47 0.064 7971
 7973 3 -58.66 54.66 -12.52 0.088 7972
 7974 3 -58.63 54.83 -12.52 0.112 7973
 7975 3 -58.54 55.01 -12.54 0.098 7974
 7976 3 -58.62 55.25 -12.57 0.087 7975
 7977 3 -58.65 55.4 -12.55 0.131 7976
 7978 3 -59.01 54.11 -10.41 0.16 7922
 7979 3 -59.18 53.8 -10.44 0.084 7978
 7980 3 -59.29 53.78 -10.37 0.068 7979
 7981 3 -59.37 53.75 -10.25 0.132 7980
 7982 3 -59.43 53.83 -10.1 0.111 7981
 7983 3 -59.4 53.84 -9.98 0.129 7982
 7984 3 -59.4 53.84 -9.82 0.152 7983
 7985 3 -59.47 53.76 -9.72 0.182 7984
 7986 3 -59.53 53.48 -9.83 0.087 7985
 7987 3 -59.57 53.37 -9.86 0.104 7986
 7988 3 -59.6 53.29 -9.98 0.095 7987
 7989 3 -59.68 53.15 -10.06 0.106 7988
 7990 3 -59.71 53.04 -10.06 0.066 7989
 7991 3 -58.35 55 -10.45 0.343 7918
 7992 3 -58.51 55.14 -10.33 0.326 7991
 7993 3 -58.65 55.29 -10.22 0.302 7992
 7994 3 -58.78 55.41 -10.13 0.263 7993
 7995 3 -58.9 55.55 -10.06 0.259 7994
 7996 3 -58.97 55.73 -10.02 0.263 7995
 7997 3 -58.93 55.94 -9.97 0.251 7996
 7998 3 -58.91 56.08 -9.86 0.246 7997
 7999 3 -58.91 56.26 -9.82 0.22 7998
 8000 3 -58.89 56.47 -9.7 0.251 7999
 8001 3 -58.94 56.64 -9.6 0.271 8000
 8002 3 -59.01 56.84 -9.47 0.288 8001
 8003 3 -59.11 57.04 -9.47 0.316 8002
 8004 3 -59.07 57.22 -9.41 0.347 8003
 8005 3 -59.04 57.37 -9.3 0.331 8004
 8006 3 -59.07 57.47 -9.2 0.333 8005
 8007 3 -59.04 57.69 -9.11 0.362 8006
 8008 3 -59.04 57.93 -9.04 0.371 8007
 8009 3 -59.11 58.4 -8.88 0.455 8008
 8010 3 -59.23 58.4 -8.79 0.409 8009
 8011 3 -59.34 58.44 -8.7 0.339 8010
 8012 3 -59.49 58.44 -8.64 0.306 8011
 8013 3 -59.65 58.51 -8.52 0.277 8012
 8014 3 -59.76 58.58 -8.48 0.284 8013
 8015 3 -59.93 58.61 -8.43 0.261 8014
 8016 3 -60.11 58.64 -8.45 0.232 8015
 8017 3 -60.34 58.55 -8.53 0.277 8016
 8018 3 -60.5 58.51 -8.52 0.295 8017
 8019 3 -61.01 58.44 -8.56 0.427 8018
 8020 3 -60.98 58.58 -8.47 0.382 8019
 8021 3 -60.93 58.66 -8.38 0.287 8020
 8022 3 -60.94 58.83 -8.28 0.207 8021
 8023 3 -60.97 58.97 -8.22 0.168 8022
 8024 3 -61.05 59.33 -8.22 0.245 8023
 8025 3 -61.02 59.61 -8.47 0.158 8024
 8026 3 -60.98 59.75 -8.56 0.128 8025
 8027 3 -60.91 59.97 -8.6 0.089 8026
 8028 3 -60.98 60.08 -8.6 0.101 8027
 8029 3 -61.06 59.32 -8.12 0.187 8024
 8030 3 -61.09 59.44 -7.98 0.122 8029
 8031 3 -61.98 59.97 -7.54 0.776 8030
 8032 3 -61.37 60.58 -7.59 0.2 8031
 8033 3 -61.29 60.69 -7.64 0.21 8032
 8034 3 -61.16 60.72 -7.7 0.219 8033
 8035 3 -61.08 60.84 -7.67 0.166 8034
 8036 3 -61.08 61.05 -7.59 0.000125 8035
 8037 3 -62.11 59.96 -7.66 0.667 8031
 8038 3 -62.34 60.04 -7.37 0.625 8037
 8039 3 -63.24 59.98 -7.41 0.191 8038
 8040 3 -63.32 59.82 -7.21 0.145 8039
 8041 3 -63.36 59.76 -7.09 0.204 8040
 8042 3 -63 59.86 -6.77 0.106 8041
 8043 3 -62.85 59.86 -6.72 0.098 8042
 8044 3 -62.75 59.9 -6.67 0.091 8043
 8045 3 -63.72 59.51 -7.13 0.195 8041
 8046 3 -63.86 59.51 -7.17 0.211 8045
 8047 3 -64.05 59.76 -7.37 0.257 8046
 8048 3 -64.32 59.62 -7.37 0.117 8047
 8049 3 -64.41 59.71 -7.38 0.115 8048
 8050 3 -64.51 59.71 -7.47 0.11 8049
 8051 3 -64.66 59.65 -7.51 0.091 8050
 8052 3 -64.8 59.65 -7.58 0.107 8051
 8053 3 -64.95 59.72 -7.66 0.159 8052
 8054 3 -65.22 59.66 -7.66 0.106 8053
 8055 3 -65.33 59.78 -7.58 0.115 8054
 8056 3 -65.39 59.9 -7.47 0.132 8055
 8057 3 -65.53 59.94 -7.45 0.106 8056
 8058 3 -65.62 60.04 -7.39 0.173 8057
 8059 3 -65.67 60.14 -7.35 0.25 8058
 8060 3 -65.94 60.04 -7.47 0.223 8059
 8061 3 -66.06 60.08 -7.48 0.246 8060
 8062 3 -65.97 60.26 -7.17 0.098 8061
 8063 3 -65.97 60.36 -7.08 0.11 8062
 8064 3 -66.05 60.36 -6.96 0.132 8063
 8065 3 -66.13 60.29 -6.8 0.115 8064
 8066 3 -66.41 59.9 -7.55 0.107 8061
 8067 3 -66.56 59.97 -7.51 0.13 8066
 8068 3 -66.69 60.01 -7.42 0.089 8067
 8069 3 -66.81 60.04 -7.38 0.138 8068
 8070 3 -66.48 60.11 -7.5 0.087 8067
 8071 3 -66.48 60.22 -7.47 0.116 8070
 8072 3 -66.42 60.36 -7.5 0.108 8071
 8073 3 -66.39 60.48 -7.55 0.052 8072
 8074 3 -66.45 60.59 -7.58 0.083 8073
 8075 3 -66.78 60.52 -7.77 0.1 8074
 8076 3 -66.95 60.5 -7.84 0.09 8075
 8077 3 -67.03 60.39 -7.83 0.083 8076
 8078 3 -67.19 60.32 -7.73 0.126 8077
 8079 3 -67.31 60.31 -7.72 0.125 8078
 8080 3 -67.5 60.18 -7.8 0.144 8079
 8081 3 -67.7 60.21 -7.76 0.118 8080
 8082 3 -67.89 60.28 -7.67 0.115 8081
 8083 3 -65.36 60.37 -7.16 0.091 8059
 8084 3 -65.22 60.39 -7.17 0.055 8083
 8085 3 -64.98 60.36 -7.17 0.097 8084
 8086 3 -64.87 60.34 -7.14 0.119 8085
 8087 3 -64.72 60.4 -7.04 0.075 8086
 8088 3 -64.75 60.5 -6.89 0.097 8087
 8089 3 -64.7 60.61 -6.79 0.089 8088
 8090 3 -64.7 60.73 -6.72 0.084 8089
 8091 3 -64.86 59.87 -7.7 0.098 8053
 8092 3 -63.94 59.98 -7.6 0.121 8047
 8093 3 -63.94 59.93 -7.7 0.068 8092
 8094 3 -63.97 59.36 -6.59 0.067 8046
 8095 3 -63.97 59.44 -6.47 0.096 8094
 8096 3 -63.96 59.44 -6.3 0.124 8095
 8097 3 -63.89 59.37 -6.1 0.058 8096
 8098 3 -63.93 59.37 -5.92 0.061 8097
 8099 3 -63.9 59.47 -5.84 0.057 8098
 8100 3 -63.9 59.66 -5.89 0.082 8099
 8101 3 -63.96 59.86 -5.92 0.092 8100
 8102 3 -63.91 60.04 -5.84 0.085 8101
 8103 3 -63.86 60.04 -5.68 0.093 8102
 8104 3 -62.25 59.97 -7.29 0.482 8038
 8105 3 -61.9 59.51 -7.12 0.071 8104
 8106 3 -61.8 59.32 -7.13 0.117 8105
 8107 3 -61.76 59.12 -7.22 0.162 8106
 8108 3 -61.75 58.94 -7.26 0.152 8107
 8109 3 -61.76 58.76 -7.22 0.136 8108
 8110 3 -61.72 58.69 -7.1 0.097 8109
 8111 3 -61.72 58.61 -7.02 0.088 8110
 8112 3 -61.65 58.48 -6.97 0.15 8111
 8113 3 -61.69 58.26 -6.92 0.114 8112
 8114 3 -61.79 58.14 -6.88 0.105 8113
 8115 3 -61.97 58.09 -6.83 0.079 8114
 8116 3 -62.04 58.11 -6.67 0.107 8115
 8117 3 -62.04 58.14 -6.51 0.097 8116
 8118 3 -62.01 58.08 -6.38 0.082 8117
 8119 3 -61.79 57.82 -6.35 0.075 8118
 8120 3 -61.78 57.61 -6.27 0.08 8119
 8121 3 -61.76 57.47 -6.26 0.055 8120
 8122 3 -61.72 57.36 -6.29 0.134 8121
 8123 3 -61.54 57.34 -6.3 0.126 8122
 8124 3 -61.44 57.29 -6.38 0.177 8123
 8125 3 -61.46 57.15 -6.47 0.156 8124
 8126 3 -61.22 57.26 -6.54 0.059 8125
 8127 3 -61.21 57.25 -6.7 0.141 8126
 8128 3 -62.14 58.19 -6.18 0.163 8118
 8129 3 -62.04 58.4 -6.27 0.124 8128
 8130 3 -62.18 58.5 -6.34 0.106 8129
 8131 3 -62.4 58.55 -6.34 0.096 8130
 8132 3 -62.29 59.87 -7.18 0.452 8104
 8133 3 -62.83 60.37 -7.5 0.104 8132
 8134 3 -63.05 60.44 -7.42 0.186 8133
 8135 3 -63.27 60.51 -7.5 0.07 8134
 8136 3 -63.37 60.62 -7.55 0.092 8135
 8137 3 -63.49 60.62 -7.55 0.134 8136
 8138 3 -63.62 60.61 -7.55 0.092 8137
 8139 3 -62.35 59.78 -7.09 0.452 8132
 8140 3 -62.9 59.23 -7.13 0.082 8139
 8141 3 -62.8 59.15 -7.08 0.077 8140
 8142 3 -62.72 59.26 -7.01 0.046 8141
 8143 3 -62.23 59.94 -7.77 0.667 8037
 8144 3 -62.66 60.19 -8.2 0.17 8143
 8145 3 -62.24 59.84 -7.8 0.585 8143
 8146 3 -62.19 59.73 -7.85 0.494 8145
 8147 3 -62.15 59.72 -8 0.287 8146
 8148 3 -62.16 59.73 -8.14 0.2 8147
 8149 3 -62.22 59.72 -8.29 0.151 8148
 8150 3 -62.24 59.72 -8.46 0.162 8149
 8151 3 -62.27 59.71 -8.6 0.173 8150
 8152 3 -62.31 59.82 -8.71 0.17 8151
 8153 3 -62.27 59.91 -8.77 0.137 8152
 8154 3 -62.62 59.86 -9.12 0.317 8153
 8155 3 -63.05 59.66 -9.27 0.225 8154
 8156 3 -63.12 59.57 -9.2 0.246 8155
 8157 3 -63.15 59.36 -9.31 0.203 8156
 8158 3 -62.62 59.97 -9.2 0.255 8154
 8159 3 -62.73 60.15 -9.27 0.226 8158
 8160 3 -62.77 60.29 -9.28 0.166 8159
 8161 3 -62.91 60.48 -9.2 0.144 8160
 8162 3 -62.94 60.61 -9.13 0.11 8161
 8163 3 -62.99 60.75 -9.05 0.137 8162
 8164 3 -63.37 60.96 -8.73 0.389 8163
 8165 3 -63.38 61.04 -8.8 0.39 8164
 8166 3 -63.38 61.26 -8.73 0.378 8165
 8167 3 -63.38 61.4 -8.83 0.337 8166
 8168 3 -63.41 61.47 -8.93 0.279 8167
 8169 3 -63.55 61.48 -9.12 0.199 8168
 8170 3 -63.63 61.53 -9.22 0.198 8169
 8171 3 -63.69 61.58 -9.32 0.179 8170
 8172 3 -63.66 61.61 -9.52 0.18 8171
 8173 3 -63.72 61.57 -9.63 0.194 8172
 8174 3 -63.77 61.58 -9.77 0.176 8173
 8175 3 -64.08 61.5 -9.93 0.271 8174
 8176 3 -64.5 61.28 -10.05 0.172 8175
 8177 3 -64.53 61.16 -10.04 0.102 8176
 8178 3 -63.99 61.58 -10.03 0.26 8175
 8179 3 -63.94 61.75 -10.18 0.266 8178
 8180 3 -63.99 61.73 -10.32 0.226 8179
 8181 3 -64.08 61.78 -10.44 0.264 8180
 8182 3 -64.14 61.82 -10.63 0.245 8181
 8183 3 -64.25 61.76 -10.7 0.227 8182
 8184 3 -64.41 61.57 -11.12 0.315 8183
 8185 3 -64.56 61.55 -11.3 0.338 8184
 8186 3 -64.72 61.5 -11.21 0.344 8185
 8187 3 -64.78 61.51 -11.3 0.346 8186
 8188 3 -64.95 61.47 -11.35 0.348 8187
 8189 3 -65.03 61.55 -11.3 0.249 8188
 8190 3 -65.12 61.65 -11.32 0.205 8189
 8191 3 -65.25 61.83 -11.35 0.149 8190
 8192 3 -65.37 61.94 -11.39 0.098 8191
 8193 3 -65.41 62.05 -11.49 0.13 8192
 8194 3 -65.5 62.21 -11.47 0.158 8193
 8195 3 -65.61 62.36 -11.48 0.198 8194
 8196 3 -65.72 62.43 -11.5 0.193 8195
 8197 3 -65.94 62.58 -11.56 0.217 8196
 8198 3 -66.14 62.63 -11.72 0.182 8197
 8199 3 -66.16 62.78 -11.72 0.137 8198
 8200 3 -66.3 63 -11.85 0.151 8199
 8201 3 -66.45 62.92 -11.96 0.109 8200
 8202 3 -66.64 62.72 -11.95 0.141 8201
 8203 3 -66.75 62.74 -11.82 0.122 8202
 8204 3 -66.91 62.71 -11.8 0.1 8203
 8205 3 -67.02 62.68 -11.74 0.062 8204
 8206 3 -67.11 62.64 -11.6 0.105 8205
 8207 3 -67.2 62.6 -11.48 0.069 8206
 8208 3 -67.33 62.5 -11.47 0.105 8207
 8209 3 -67.45 62.45 -11.39 0.087 8208
 8210 3 -67.42 62.33 -11.27 0.116 8209
 8211 3 -67.5 62.28 -11.22 0.097 8210
 8212 3 -66.33 63.2 -11.87 0.167 8200
 8213 3 -66.28 63.33 -11.89 0.127 8212
 8214 3 -66.22 63.56 -12.02 0.167 8213
 8215 3 -66.2 63.71 -12.21 0.194 8214
 8216 3 -66.16 63.83 -12.35 0.201 8215
 8217 3 -66.08 63.99 -12.45 0.177 8216
 8218 3 -66 64.13 -12.53 0.193 8217
 8219 3 -65.98 64.33 -12.61 0.176 8218
 8220 3 -65.95 64.75 -13.11 0.643 8219
 8221 3 -66.61 65.55 -12.36 0.172 8220
 8222 3 -66.62 65.69 -12.22 0.151 8221
 8223 3 -66.73 65.77 -12.12 0.163 8222
 8224 3 -66.86 65.91 -12.02 0.151 8223
 8225 3 -66.94 66.02 -11.94 0.193 8224
 8226 3 -67.06 66.18 -11.91 0.252 8225
 8227 3 -67.25 65.82 -11.77 0.199 8226
 8228 3 -67.22 65.61 -11.64 0.163 8227
 8229 3 -67.19 65.44 -11.55 0.179 8228
 8230 3 -67.19 65.3 -11.5 0.199 8229
 8231 3 -67.14 65.14 -11.46 0.201 8230
 8232 3 -67.19 64.99 -11.38 0.23 8231
 8233 3 -67.17 64.82 -11.33 0.225 8232
 8234 3 -66.97 64.57 -11.32 0.192 8233
 8235 3 -66.91 64.33 -11.28 0.228 8234
 8236 3 -66.83 64.11 -11.27 0.184 8235
 8237 3 -66.81 63.89 -11.15 0.169 8236
 8238 3 -66.78 63.68 -11.11 0.163 8237
 8239 3 -66.73 63.5 -11.07 0.172 8238
 8240 3 -66.72 63.32 -11.05 0.152 8239
 8241 3 -66.72 63.27 -10.95 0.138 8240
 8242 3 -66.66 63.1 -10.81 0.127 8241
 8243 3 -66.58 62.96 -10.72 0.136 8242
 8244 3 -66.47 62.85 -10.68 0.143 8243
 8245 3 -66.44 62.75 -10.63 0.14 8244
 8246 3 -66.34 62.7 -10.55 0.138 8245
 8247 3 -66.3 62.57 -10.47 0.173 8246
 8248 3 -66.14 62.52 -10.36 0.143 8247
 8249 3 -66.06 62.43 -10.27 0.152 8248
 8250 3 -65.97 62.36 -10.12 0.151 8249
 8251 3 -65.95 62.25 -10.03 0.178 8250
 8252 3 -65.92 62.15 -9.94 0.195 8251
 8253 3 -65.91 62.08 -9.78 0.204 8252
 8254 3 -65.95 61.97 -9.7 0.212 8253
 8255 3 -66.06 61.76 -9.6 0.227 8254
 8256 3 -66.16 61.65 -9.52 0.206 8255
 8257 3 -66.31 61.6 -9.37 0.195 8256
 8258 3 -66.41 61.57 -9.18 0.171 8257
 8259 3 -66.47 61.61 -8.99 0.181 8258
 8260 3 -66.55 61.6 -8.85 0.231 8259
 8261 3 -66.56 61.57 -8.72 0.284 8260
 8262 3 -66.3 61.19 -8.71 0.179 8261
 8263 3 -66.23 61.09 -8.64 0.146 8262
 8264 3 -66.17 61.04 -8.56 0.128 8263
 8265 3 -66 60.96 -8.47 0.148 8264
 8266 3 -66 60.83 -8.38 0.189 8265
 8267 3 -66.05 60.61 -8.3 0.174 8266
 8268 3 -66.06 60.4 -8.29 0.147 8267
 8269 3 -66.02 60.19 -8.23 0.155 8268
 8270 3 -65.92 60.09 -8.15 0.125 8269
 8271 3 -65.86 60 -8.07 0.122 8270
 8272 3 -65.78 59.86 -8 0.093 8271
 8273 3 -65.83 59.73 -7.97 0.106 8272
 8274 3 -65.81 59.58 -7.91 0.133 8273
 8275 3 -65.78 59.43 -7.81 0.116 8274
 8276 3 -65.77 59.3 -7.8 0.138 8275
 8277 3 -65.85 59.22 -7.72 0.132 8276
 8278 3 -65.93 59.16 -7.64 0.169 8277
 8279 3 -66.02 59.09 -7.48 0.154 8278
 8280 3 -66.07 59.07 -7.33 0.114 8279
 8281 3 -66.07 59.01 -7.17 0.105 8280
 8282 3 -66.05 58.93 -7.05 0.135 8281
 8283 3 -66.13 58.86 -6.96 0.118 8282
 8284 3 -66.21 58.79 -6.85 0.176 8283
 8285 3 -66.3 58.69 -6.72 0.219 8284
 8286 3 -66.44 58.64 -6.62 0.218 8285
 8287 3 -66.47 58.58 -6.33 0.162 8286
 8288 3 -66.54 58.46 -6.18 0.184 8287
 8289 3 -66.55 58.36 -6.09 0.156 8288
 8290 3 -66.63 58.26 -5.92 0.141 8289
 8291 3 -66.65 58.15 -5.76 0.167 8290
 8292 3 -66.61 58.11 -5.62 0.139 8291
 8293 3 -66.6 58.03 -5.46 0.113 8292
 8294 3 -66.63 57.97 -5.34 0.138 8293
 8295 3 -66.69 57.91 -5.17 0.19 8294
 8296 3 -66.8 57.86 -5.01 0.203 8295
 8297 3 -66.86 57.87 -4.85 0.145 8296
 8298 3 -66.91 57.9 -4.71 0.118 8297
 8299 3 -66.95 57.91 -4.55 0.158 8298
 8300 3 -67.03 57.86 -4.46 0.166 8299
 8301 3 -67.14 57.82 -4.39 0.199 8300
 8302 3 -67.22 57.72 -4.35 0.266 8301
 8303 3 -67.34 57.62 -4.37 0.319 8302
 8304 3 -67.34 57.51 -4.26 0.357 8303
 8305 3 -67.39 57.41 -4.2 0.393 8304
 8306 3 -67.36 57.26 -4.06 0.461 8305
 8307 3 -67.47 57.19 -3.92 0.446 8306
 8308 3 -67.72 57.67 -3.57 0.078 8307
 8309 3 -67.7 57.77 -3.47 0.107 8308
 8310 3 -67.62 57.83 -3.4 0.000125 8309
 8311 3 -67.3 57.01 -3.88 0.488 8307
 8312 3 -67.3 56.91 -3.76 0.505 8311
 8313 3 -67.47 56.84 -3.67 0.488 8312
 8314 3 -67.61 56.87 -3.53 0.508 8313
 8315 3 -67.87 56.82 -3.46 0.482 8314
 8316 3 -68.11 56.79 -3.42 0.548 8315
 8317 3 -68.66 57.33 -3.74 0.159 8316
 8318 3 -68.22 56.64 -3.4 0.534 8316
 8319 3 -68.33 56.58 -3.42 0.535 8318
 8320 3 -68.2 56.33 -4.25 0.152 8319
 8321 3 -68.23 56.18 -4.26 0.118 8320
 8322 3 -68.45 56.64 -3.11 0.374 8319
 8323 3 -68.61 56.64 -3.17 0.314 8322
 8324 3 -68.72 56.69 -2.96 0.241 8323
 8325 3 -68.78 56.58 -2.97 0.287 8324
 8326 3 -68.83 56.47 -3.01 0.305 8325
 8327 3 -68.92 56.36 -2.96 0.259 8326
 8328 3 -69.09 56.15 -2.8 0.181 8327
 8329 3 -69.25 56.08 -2.76 0.159 8328
 8330 3 -69.45 55.91 -2.72 0.162 8329
 8331 3 -69.58 55.84 -2.69 0.169 8330
 8332 3 -69.69 55.75 -2.65 0.191 8331
 8333 3 -69.73 55.58 -2.57 0.199 8332
 8334 3 -69.78 55.47 -2.49 0.188 8333
 8335 3 -69.84 55.3 -2.53 0.175 8334
 8336 3 -69.92 55.07 -2.53 0.162 8335
 8337 3 -69.98 54.87 -2.55 0.16 8336
 8338 3 -69.98 54.69 -2.59 0.151 8337
 8339 3 -69.94 54.55 -2.59 0.174 8338
 8340 3 -70 54.44 -2.61 0.183 8339
 8341 3 -70.11 54.34 -2.59 0.239 8340
 8342 3 -70.19 54.22 -2.61 0.279 8341
 8343 3 -70.17 54.08 -2.69 0.265 8342
 8344 3 -70.27 53.96 -2.83 0.227 8343
 8345 3 -70.34 53.8 -3 0.212 8344
 8346 3 -70.34 53.61 -3.02 0.258 8345
 8347 3 -70.31 53.4 -3 0.314 8346
 8348 3 -70.3 53.25 -2.93 0.369 8347
 8349 3 -70.39 53.15 -2.87 0.413 8348
 8350 3 -70.47 53.12 -2.71 0.444 8349
 8351 3 -70.56 53.11 -2.56 0.484 8350
 8352 3 -70.61 53.05 -2.48 0.509 8351
 8353 3 -70.58 53 -2.35 0.493 8352
 8354 3 -70.67 52.78 -2.33 0.405 8353
 8355 3 -70.66 52.65 -2.23 0.413 8354
 8356 3 -70.2 52.3 -2.1 0.238 8355
 8357 3 -70.08 52.15 -2.04 0.189 8356
 8358 3 -70 52 -1.98 0.172 8357
 8359 3 -69.89 51.8 -1.9 0.169 8358
 8360 3 -69.83 51.54 -1.89 0.142 8359
 8361 3 -69.75 51.43 -1.89 0.162 8360
 8362 3 -69.69 51.29 -1.98 0.129 8361
 8363 3 -69.58 51.23 -2.03 0.13 8362
 8364 3 -69.52 51.09 -2.05 0.155 8363
 8365 3 -69.5 50.96 -1.99 0.154 8364
 8366 3 -69.41 50.82 -1.9 0.153 8365
 8367 3 -69.34 50.71 -1.85 0.151 8366
 8368 3 -69.31 50.61 -1.68 0.109 8367
 8369 3 -69.2 50.43 -1.59 0.123 8368
 8370 3 -69.06 50.33 -1.49 0.167 8369
 8371 3 -68.95 50.26 -1.49 0.171 8370
 8372 3 -68.84 50.11 -1.44 0.204 8371
 8373 3 -68.73 50.03 -1.54 0.217 8372
 8374 3 -68.59 49.94 -1.56 0.205 8373
 8375 3 -68.34 49.91 -1.41 0.206 8374
 8376 3 -68.22 49.79 -1.27 0.177 8375
 8377 3 -68.32 49.47 -1.08 0.118 8376
 8378 3 -68.44 49.37 -1.09 0.121 8377
 8379 3 -68.26 49.11 -1.02 0.095 8378
 8380 3 -68.29 49.04 -0.93 0.075 8379
 8381 3 -68.66 49.43 -1.35 0.131 8378
 8382 3 -68.8 49.54 -1.4 0.098 8381
 8383 3 -68.91 49.58 -1.5 0.102 8382
 8384 3 -68.95 49.72 -1.58 0.109 8383
 8385 3 -69.11 49.64 -1.65 0.107 8384
 8386 3 -69.17 49.71 -1.7 0.121 8385
 8387 3 -69.33 49.78 -1.69 0.192 8386
 8388 3 -69.53 49.54 -1.66 0.096 8387
 8389 3 -69.61 49.44 -1.71 0.161 8388
 8390 3 -69.66 49.36 -1.77 0.253 8389
 8391 3 -69.75 49.3 -1.8 0.3 8390
 8392 3 -69.67 49.58 -2.12 0.09 8391
 8393 3 -69.73 49.65 -2.21 0.000125 8392
 8394 3 -69.82 49.15 -1.79 0.269 8391
 8395 3 -69.96 49.04 -1.64 0.155 8394
 8396 3 -70.07 48.91 -1.56 0.085 8395
 8397 3 -70.16 48.78 -1.57 0.113 8396
 8398 3 -70.33 48.64 -1.57 0.12 8397
 8399 3 -70.44 48.51 -1.55 0.142 8398
 8400 3 -70.57 48.36 -1.55 0.077 8399
 8401 3 -70.68 48.23 -1.59 0.114 8400
 8402 3 -70.83 48.15 -1.56 0.112 8401
 8403 3 -70.99 48.05 -1.63 0.099 8402
 8404 3 -71.1 47.96 -1.69 0.095 8403
 8405 3 -71.16 47.86 -1.75 0.097 8404
 8406 3 -71.3 47.78 -1.77 0.086 8405
 8407 3 -71.35 47.61 -1.81 0.131 8406
 8408 3 -71.51 47.46 -1.76 0.144 8407
 8409 3 -71.58 47.15 -1.82 0.105 8408
 8410 3 -71.71 47.03 -1.83 0.087 8409
 8411 3 -71.69 46.91 -1.77 0.087 8410
 8412 3 -71.69 46.79 -1.74 0.085 8411
 8413 3 -71.8 46.73 -1.59 0.069 8412
 8414 3 -71.85 46.68 -1.5 0.113 8413
 8415 3 -71.82 46.54 -1.52 0.000125 8414
 8416 3 -71.9 47.04 -1.91 0.061 8410
 8417 3 -71.97 47.14 -1.96 0.084 8416
 8418 3 -72.08 47.15 -2.02 0.086 8417
 8419 3 -72.26 47.08 -2.12 0.094 8418
 8420 3 -72.46 47.07 -2.12 0.087 8419
 8421 3 -72.58 47.04 -2.04 0.069 8420
 8422 3 -72.74 47.05 -1.98 0.078 8421
 8423 3 -72.86 47 -1.96 0.124 8422
 8424 3 -72.97 46.96 -1.87 0.111 8423
 8425 3 -71.8 47.54 -1.46 0.072 8408
 8426 3 -71.8 47.64 -1.36 0.082 8425
 8427 3 -71.8 47.75 -1.36 0.055 8426
 8428 3 -69.22 50.05 -1.84 0.136 8387
 8429 3 -69.2 50.16 -1.93 0.119 8428
 8430 3 -69.45 50.08 -2.02 0.047 8429
 8431 3 -69.09 50.33 -2.11 0.139 8429
 8432 3 -69.03 50.47 -2.19 0.19 8431
 8433 3 -68.98 50.71 -2.22 0.177 8432
 8434 3 -69.03 50.97 -2.24 0.09 8433
 8435 3 -68.97 51.04 -2.32 0.095 8434
 8436 3 -68.89 51.19 -2.32 0.074 8435
 8437 3 -68.77 50.75 -2.34 0.129 8433
 8438 3 -68.64 50.84 -2.46 0.172 8437
 8439 3 -68.61 50.96 -2.46 0.149 8438
 8440 3 -68.81 51.11 -2.53 0.089 8439
 8441 3 -68.8 51.21 -2.57 0.112 8440
 8442 3 -71.42 52.8 -2.41 0.121 8355
 8443 3 -71.53 52.71 -2.39 0.122 8442
 8444 3 -71.52 52.58 -2.33 0.046 8443
 8445 3 -68.83 56.43 -3.51 0.15 8323
 8446 3 -68.94 56.49 -3.51 0.031 8445
 8447 3 -66.8 61.61 -8.54 0.177 8261
 8448 3 -66.86 61.64 -8.46 0.139 8447
 8449 3 -66.97 61.6 -8.38 0.171 8448
 8450 3 -67.08 61.63 -8.3 0.233 8449
 8451 3 -67.17 61.67 -8.23 0.278 8450
 8452 3 -67.22 61.74 -8.14 0.338 8451
 8453 3 -67.31 61.85 -8.04 0.404 8452
 8454 3 -67.31 61.93 -7.89 0.463 8453
 8455 3 -67.31 62.02 -7.76 0.55 8454
 8456 3 -67.36 61.97 -7.66 0.601 8455
 8457 3 -67.53 61.78 -7.52 0.61 8456
 8458 3 -67.81 61.43 -7.42 0.256 8457
 8459 3 -68.14 61.43 -7.34 0.16 8458
 8460 3 -68.28 61.43 -7.18 0.135 8459
 8461 3 -68.39 61.47 -7.09 0.192 8460
 8462 3 -68.52 61.45 -7.01 0.207 8461
 8463 3 -68.81 61.31 -7.02 0.167 8462
 8464 3 -67.47 62.5 -7.22 0.41 8457
 8465 3 -67.14 62.88 -7.16 0.166 8464
 8466 3 -67.75 62.47 -7.17 0.329 8464
 8467 3 -67.83 62.57 -7.22 0.265 8466
 8468 3 -68.05 62.5 -7.22 0.215 8467
 8469 3 -68.14 62.49 -7.17 0.298 8468
 8470 3 -68.19 62.54 -7.02 0.291 8469
 8471 3 -66.97 66.52 -11.83 0.166 8226
 8472 3 -67 66.66 -11.86 0.153 8471
 8473 3 -66.92 66.74 -11.85 0.171 8472
 8474 3 -66.77 66.85 -11.8 0.16 8473
 8475 3 -66.58 66.96 -11.82 0.174 8474
 8476 3 -66.53 67.11 -11.8 0.209 8475
 8477 3 -66.47 67.24 -11.72 0.2 8476
 8478 3 -66.58 67.49 -11.8 0.085 8477
 8479 3 -66.53 67.68 -11.87 0.11 8478
 8480 3 -66.56 67.93 -11.81 0.173 8479
 8481 3 -66.58 68.08 -11.87 0.143 8480
 8482 3 -66.53 68.24 -11.88 0.16 8481
 8483 3 -66.47 68.32 -11.91 0.156 8482
 8484 3 -66.41 68.41 -11.93 0.148 8483
 8485 3 -66.33 68.58 -12 0.143 8484
 8486 3 -66.31 68.74 -11.98 0.142 8485
 8487 3 -66.28 68.88 -11.99 0.172 8486
 8488 3 -66.23 69.02 -12.03 0.176 8487
 8489 3 -66.19 69.22 -12.02 0.147 8488
 8490 3 -66.09 69.41 -11.96 0.157 8489
 8491 3 -65.98 69.55 -11.94 0.153 8490
 8492 3 -65.89 69.69 -11.95 0.162 8491
 8493 3 -65.75 69.83 -11.93 0.179 8492
 8494 3 -65.69 69.97 -11.93 0.189 8493
 8495 3 -65.58 70.14 -11.91 0.174 8494
 8496 3 -65.58 70.26 -11.88 0.131 8495
 8497 3 -65.56 70.42 -11.81 0.142 8496
 8498 3 -65.5 70.56 -11.77 0.15 8497
 8499 3 -65.39 70.64 -11.7 0.168 8498
 8500 3 -65.28 70.67 -11.6 0.237 8499
 8501 3 -65.2 70.73 -11.53 0.303 8500
 8502 3 -65.11 70.78 -11.38 0.418 8501
 8503 3 -65.03 70.76 -11.23 0.587 8502
 8504 3 -64.97 70.81 -11.16 0.66 8503
 8505 3 -64.89 70.92 -11.03 0.691 8504
 8506 3 -64.62 71.37 -11.06 0.504 8505
 8507 3 -64.5 71.58 -10.99 0.459 8506
 8508 3 -63.97 71.76 -11.28 0.118 8507
 8509 3 -63.84 71.84 -11.24 0.078 8508
 8510 3 -64.56 71.75 -10.85 0.445 8507
 8511 3 -64.61 71.78 -10.69 0.43 8510
 8512 3 -64.69 71.84 -10.6 0.413 8511
 8513 3 -64.25 72 -10.71 0.179 8512
 8514 3 -64.08 71.98 -10.56 0.11 8513
 8515 3 -64.05 72.09 -10.45 0.11 8514
 8516 3 -64.14 72.14 -10.31 0.135 8515
 8517 3 -64.22 72.23 -10.23 0.164 8516
 8518 3 -64.39 72.25 -10.27 0.143 8517
 8519 3 -64.52 72.26 -10.31 0.068 8518
 8520 3 -65.31 71.75 -10.36 0.228 8512
 8521 3 -65.5 71.79 -10.31 0.189 8520
 8522 3 -65.62 71.83 -10.3 0.108 8521
 8523 3 -65.7 71.89 -10.21 0.000125 8522
 8524 3 -64.95 71.34 -11.66 0.173 8504
 8525 3 -65.06 71.23 -11.72 0.107 8524
 8526 3 -66.25 67.27 -11.55 0.187 8477
 8527 3 -66.12 67.38 -11.38 0.151 8526
 8528 3 -66.06 67.44 -11.27 0.127 8527
 8529 3 -66.02 67.53 -11.16 0.13 8528
 8530 3 -66.03 67.63 -11.07 0.173 8529
 8531 3 -66.02 67.74 -10.97 0.192 8530
 8532 3 -65.97 67.77 -10.81 0.157 8531
 8533 3 -65.86 67.78 -10.63 0.177 8532
 8534 3 -65.75 67.87 -10.47 0.144 8533
 8535 3 -65.75 67.95 -10.32 0.161 8534
 8536 3 -65.72 68.11 -10.24 0.148 8535
 8537 3 -65.72 68.23 -10.15 0.18 8536
 8538 3 -65.72 68.33 -9.99 0.195 8537
 8539 3 -65.64 68.37 -9.8 0.22 8538
 8540 3 -65.66 68.39 -9.61 0.254 8539
 8541 3 -65.64 68.4 -9.46 0.23 8540
 8542 3 -65.67 68.54 -9.32 0.194 8541
 8543 3 -65.69 68.7 -9.16 0.185 8542
 8544 3 -65.72 68.83 -9.05 0.204 8543
 8545 3 -65.67 68.95 -8.97 0.195 8544
 8546 3 -65.61 69.06 -8.9 0.197 8545
 8547 3 -65.48 69.22 -8.86 0.221 8546
 8548 3 -65.39 69.31 -8.78 0.306 8547
 8549 3 -65.33 69.39 -8.72 0.371 8548
 8550 3 -65.25 69.39 -8.5 0.534 8549
 8551 3 -65.31 69.33 -8.22 0.488 8550
 8552 3 -65.25 69.37 -8.11 0.52 8551
 8553 3 -65.11 69.36 -8.05 0.558 8552
 8554 3 -64.72 69.92 -8.56 0.179 8553
 8555 3 -64.56 70.01 -8.58 0.184 8554
 8556 3 -64.39 70.01 -8.57 0.171 8555
 8557 3 -64.25 70.09 -8.62 0.151 8556
 8558 3 -64.11 70.17 -8.72 0.112 8557
 8559 3 -63.98 70.29 -8.79 0.121 8558
 8560 3 -63.94 70.36 -8.96 0.135 8559
 8561 3 -63.91 70.53 -8.97 0.146 8560
 8562 3 -63.87 70.64 -9.02 0.142 8561
 8563 3 -63.81 70.75 -9.03 0.142 8562
 8564 3 -63.84 70.92 -9.06 0.152 8563
 8565 3 -63.8 71.06 -9.13 0.177 8564
 8566 3 -63.61 71.22 -9.16 0.136 8565
 8567 3 -63.52 71.42 -9.14 0.131 8566
 8568 3 -63.52 71.64 -9.13 0.101 8567
 8569 3 -63.55 71.78 -9.04 0.114 8568
 8570 3 -63.51 71.89 -8.97 0.098 8569
 8571 3 -63.41 72.03 -8.82 0.094 8570
 8572 3 -63.44 72.12 -8.63 0.088 8571
 8573 3 -65.14 69.33 -7.84 0.672 8553
 8574 3 -64.94 69.72 -7.72 0.518 8573
 8575 3 -64.83 69.81 -7.64 0.501 8574
 8576 3 -64.81 69.87 -7.52 0.495 8575
 8577 3 -64.91 69.84 -7.35 0.474 8576
 8578 3 -65.03 69.62 -6.92 0.275 8577
 8579 3 -65.05 69.51 -6.68 0.158 8578
 8580 3 -65.14 69.58 -6.58 0.065 8579
 8581 3 -65.12 68.51 -7.8 0.451 8573
 8582 3 -65.06 68.44 -7.7 0.437 8581
 8583 3 -65.08 68.37 -7.56 0.458 8582
 8584 3 -65.2 68.25 -7.35 0.491 8583
 8585 3 -65.14 68.23 -7.22 0.5 8584
 8586 3 -65.11 68.22 -7.09 0.449 8585
 8587 3 -64.64 68.44 -7.13 0.408 8586
 8588 3 -64.42 68.67 -7.04 0.233 8587
 8589 3 -65.31 68 -7 0.216 8586
 8590 3 -65.31 68.06 -6.71 0.125 8589
 8591 3 -65.3 68.01 -6.59 0.136 8590
 8592 3 -65.23 68.04 -6.47 0.151 8591
 8593 3 -65.11 68.03 -6.37 0.203 8592
 8594 3 -65.05 68.06 -6.25 0.221 8593
 8595 3 -64.94 68.11 -6.2 0.284 8594
 8596 3 -64.69 68.08 -6.12 0.303 8595
 8597 3 -64.56 68.03 -6.04 0.313 8596
 8598 3 -64.42 68.08 -6.05 0.335 8597
 8599 3 -64.31 68.09 -5.96 0.32 8598
 8600 3 -64.28 68.06 -5.76 0.324 8599
 8601 3 -64.13 68.03 -5.7 0.309 8600
 8602 3 -64.07 67.98 -5.6 0.348 8601
 8603 3 -64.03 67.92 -5.51 0.412 8602
 8604 3 -63.78 68.15 -5.51 0.36 8603
 8605 3 -63.63 68.31 -5.54 0.388 8604
 8606 3 -63.56 68.37 -5.42 0.369 8605
 8607 3 -63.45 68.45 -5.42 0.236 8606
 8608 3 -63.35 68.48 -5.43 0.118 8607
 8609 3 -64.4 67.5 -5.27 0.208 8603
 8610 3 -64.37 67.39 -5.22 0.242 8609
 8611 3 -64.26 67.25 -5.25 0.223 8610
 8612 3 -64.28 67.06 -5.23 0.222 8611
 8613 3 -64.26 66.78 -5.18 0.197 8612
 8614 3 -64.26 66.64 -5.06 0.217 8613
 8615 3 -64.18 66.45 -5.05 0.185 8614
 8616 3 -64.17 66.22 -5.08 0.143 8615
 8617 3 -64.21 66.03 -5.06 0.134 8616
 8618 3 -64.17 65.9 -5.05 0.132 8617
 8619 3 -64.15 65.73 -5.02 0.142 8618
 8620 3 -64.12 65.56 -5.01 0.153 8619
 8621 3 -63.99 65.42 -5 0.161 8620
 8622 3 -63.92 65.31 -4.95 0.146 8621
 8623 3 -63.87 65.17 -4.92 0.146 8622
 8624 3 -63.8 65.06 -4.89 0.184 8623
 8625 3 -63.75 64.95 -4.84 0.22 8624
 8626 3 -63.74 64.78 -4.84 0.253 8625
 8627 3 -63.67 64.62 -4.81 0.238 8626
 8628 3 -63.57 64.53 -4.83 0.196 8627
 8629 3 -63.6 64.37 -4.72 0.247 8628
 8630 3 -63.53 64.17 -4.72 0.179 8629
 8631 3 -63.53 63.94 -4.59 0.116 8630
 8632 3 -63.57 63.86 -4.5 0.122 8631
 8633 3 -63.56 63.72 -4.45 0.154 8632
 8634 3 -63.48 63.59 -4.34 0.153 8633
 8635 3 -63.48 63.47 -4.29 0.212 8634
 8636 3 -63.42 63.3 -4.26 0.195 8635
 8637 3 -63.48 63.16 -4.22 0.17 8636
 8638 3 -63.44 62.98 -4.23 0.147 8637
 8639 3 -63.41 62.86 -4.26 0.178 8638
 8640 3 -63.41 62.69 -4.3 0.207 8639
 8641 3 -63.41 62.53 -4.33 0.2 8640
 8642 3 -63.36 62.37 -4.42 0.248 8641
 8643 3 -63.31 62.29 -4.48 0.305 8642
 8644 3 -63.16 62.15 -4.47 0.322 8643
 8645 3 -63.09 62.04 -4.43 0.379 8644
 8646 3 -63.02 61.96 -4.41 0.431 8645
 8647 3 -62.94 61.9 -4.43 0.511 8646
 8648 3 -62.99 61.72 -4.7 0.466 8647
 8649 3 -63.06 61.66 -4.89 0.469 8648
 8650 3 -63.09 61.57 -5 0.486 8649
 8651 3 -63.23 61.46 -5.2 0.405 8650
 8652 3 -63.26 61.22 -5.22 0.331 8651
 8653 3 -63.15 60.93 -5.21 0.258 8652
 8654 3 -63.03 60.78 -5.23 0.171 8653
 8655 3 -62.93 60.62 -5.22 0.189 8654
 8656 3 -62.91 60.51 -5.22 0.241 8655
 8657 3 -62.9 60.4 -5.13 0.258 8656
 8658 3 -62.66 60.43 -4.88 0.153 8657
 8659 3 -62.69 60.32 -4.83 0.102 8658
 8660 3 -62.72 60.15 -4.75 0.094 8659
 8661 3 -62.69 59.94 -4.8 0.147 8660
 8662 3 -62.72 59.82 -4.85 0.147 8661
 8663 3 -62.7 59.72 -4.79 0.209 8662
 8664 3 -62.61 59.59 -4.79 0.261 8663
 8665 3 -62.47 59.43 -4.77 0.282 8664
 8666 3 -62.19 59.41 -4.67 0.171 8665
 8667 3 -62.04 59.26 -4.68 0.115 8666
 8668 3 -61.94 59.09 -4.7 0.059 8667
 8669 3 -62.74 59.16 -4.73 0.17 8665
 8670 3 -63.02 59.22 -4.66 0.111 8669
 8671 3 -63.17 59.29 -4.73 0.084 8670
 8672 3 -62.66 59.07 -4.52 0.144 8669
 8673 3 -62.62 59.01 -4.34 0.149 8672
 8674 3 -62.62 58.9 -4.29 0.166 8673
 8675 3 -62.63 58.86 -4.17 0.186 8674
 8676 3 -62.54 58.68 -4.18 0.115 8675
 8677 3 -62.52 58.54 -4.23 0.124 8676
 8678 3 -62.55 58.46 -4.29 0.167 8677
 8679 3 -62.59 58.36 -4.3 0.142 8678
 8680 3 -62.52 58.19 -4.42 0.186 8679
 8681 3 -62.59 58.21 -4.54 0.189 8680
 8682 3 -62.69 58.26 -4.66 0.087 8681
 8683 3 -63.15 60.25 -5.21 0.156 8657
 8684 3 -63.23 60.12 -5.01 0.116 8683
 8685 3 -62.84 61.09 -4.67 0.149 8650
 8686 3 -62.8 60.94 -4.68 0.164 8685
 8687 3 -62.73 60.87 -4.59 0.192 8686
 8688 3 -62.61 60.82 -4.51 0.182 8687
 8689 3 -62.59 60.76 -4.39 0.229 8688
 8690 3 -62.98 60.69 -4.33 0.168 8689
 8691 3 -63.05 60.69 -4.21 0.13 8690
 8692 3 -62.34 60.59 -4.41 0.125 8689
 8693 3 -62.3 60.53 -4.25 0.129 8692
 8694 3 -62.23 60.44 -4.2 0.135 8693
 8695 3 -62.12 60.37 -4.1 0.137 8694
 8696 3 -62.11 60.26 -4 0.115 8695
 8697 3 -62.13 60.15 -3.92 0.169 8696
 8698 3 -62.12 60.03 -3.88 0.201 8697
 8699 3 -62.02 59.82 -3.86 0.165 8698
 8700 3 -61.87 59.69 -3.78 0.155 8699
 8701 3 -61.69 59.68 -3.69 0.154 8700
 8702 3 -61.52 59.62 -3.65 0.148 8701
 8703 3 -61.38 59.57 -3.63 0.096 8702
 8704 3 -61.23 59.48 -3.67 0.11 8703
 8705 3 -61.05 59.5 -3.72 0.122 8704
 8706 3 -60.98 59.44 -3.82 0.098 8705
 8707 3 -60.97 59.47 -3.92 0.249 8706
 8708 3 -60.73 59.15 -3.94 0.124 8707
 8709 3 -60.59 59.01 -3.94 0.16 8708
 8710 3 -60.52 58.9 -3.94 0.163 8709
 8711 3 -60.47 58.78 -3.82 0.145 8710
 8712 3 -60.44 58.65 -3.8 0.201 8711
 8713 3 -60.54 58.47 -3.72 0.229 8712
 8714 3 -60.49 58.34 -3.71 0.311 8713
 8715 3 -60.48 58.16 -3.74 0.391 8714
 8716 3 -60.51 58.04 -3.69 0.441 8715
 8717 3 -60.61 57.9 -3.65 0.455 8716
 8718 3 -61.24 58.08 -3.36 0.134 8717
 8719 3 -61.41 58.16 -3.22 0.088 8718
 8720 3 -61.58 58.23 -3.22 0.1 8719
 8721 3 -61.69 58.19 -3.19 0.131 8720
 8722 3 -61.8 58.14 -3.13 0.133 8721
 8723 3 -61.94 58.22 -3.01 0.074 8722
 8724 3 -62.05 58.18 -2.94 0.116 8723
 8725 3 -62.17 58.08 -2.92 0.109 8724
 8726 3 -62.23 57.87 -2.88 0.09 8725
 8727 3 -62.34 57.87 -2.78 0.103 8726
 8728 3 -62.41 57.8 -2.61 0.129 8727
 8729 3 -62.58 57.84 -2.49 0.128 8728
 8730 3 -62.66 57.83 -2.36 0.121 8729
 8731 3 -62.77 57.79 -2.3 0.118 8730
 8732 3 -62.8 57.87 -2.13 0.103 8731
 8733 3 -62.76 57.98 -1.99 0.074 8732
 8734 3 -62.7 57.98 -1.88 0.099 8733
 8735 3 -62.67 58.08 -1.76 0.076 8734
 8736 3 -60.34 57.71 -3.76 0.394 8717
 8737 3 -60.38 57.53 -3.76 0.363 8736
 8738 3 -60.38 57.39 -3.8 0.347 8737
 8739 3 -60.36 57.26 -3.86 0.409 8738
 8740 3 -60.26 57.22 -4.06 0.38 8739
 8741 3 -60.26 57.07 -4.5 0.196 8740
 8742 3 -60.23 57 -4.63 0.129 8741
 8743 3 -60.09 57.11 -3.61 0.169 8740
 8744 3 -59.98 56.97 -3.51 0.204 8743
 8745 3 -59.87 56.87 -3.44 0.181 8744
 8746 3 -59.8 56.72 -3.53 0.123 8745
 8747 3 -59.76 56.53 -3.57 0.171 8746
 8748 3 -59.77 56.36 -3.67 0.133 8747
 8749 3 -59.73 56.26 -3.78 0.096 8748
 8750 3 -59.76 56.14 -3.88 0.107 8749
 8751 3 -59.63 56 -4.05 0.125 8750
 8752 3 -59.47 55.9 -4.17 0.107 8751
 8753 3 -59.33 55.79 -4.31 0.09 8752
 8754 3 -59.23 55.61 -4.38 0.135 8753
 8755 3 -59.16 55.44 -4.35 0.148 8754
 8756 3 -59.09 55.32 -4.43 0.146 8755
 8757 3 -59.05 55.26 -4.52 0.184 8756
 8758 3 -58.85 55.34 -4.71 0.117 8757
 8759 3 -58.75 55.32 -4.8 0.107 8758
 8760 3 -58.57 55.36 -4.84 0.092 8759
 8761 3 -58.4 55.25 -4.92 0.117 8760
 8762 3 -58.25 55.19 -4.98 0.111 8761
 8763 3 -58.18 55.11 -5.05 0.109 8762
 8764 3 -58.22 54.97 -5.12 0.11 8763
 8765 3 -58.22 54.83 -5.12 0.089 8764
 8766 3 -59.77 56.87 -3.24 0.113 8745
 8767 3 -59.67 56.76 -3.22 0.145 8766
 8768 3 -59.55 56.69 -3.19 0.154 8767
 8769 3 -59.42 56.68 -3.22 0.208 8768
 8770 3 -59.27 56.65 -3.28 0.228 8769
 8771 3 -59.23 56.47 -3.28 0.206 8770
 8772 3 -59.16 56.3 -3.32 0.188 8771
 8773 3 -59.05 56.19 -3.38 0.179 8772
 8774 3 -58.99 56.08 -3.49 0.172 8773
 8775 3 -58.91 55.97 -3.57 0.207 8774
 8776 3 -58.8 55.83 -3.65 0.168 8775
 8777 3 -60.63 56.96 -3.44 0.127 8739
 8778 3 -60.73 56.78 -3.49 0.118 8777
 8779 3 -60.72 56.66 -3.46 0.124 8778
 8780 3 -60.8 56.47 -3.44 0.11 8779
 8781 3 -60.8 56.33 -3.47 0.123 8780
 8782 3 -60.69 56.21 -3.49 0.134 8781
 8783 3 -60.66 56 -3.49 0.13 8782
 8784 3 -60.63 55.79 -3.49 0.124 8783
 8785 3 -60.54 55.72 -3.51 0.157 8784
 8786 3 -60.47 55.59 -3.53 0.186 8785
 8787 3 -60.44 55.4 -3.53 0.202 8786
 8788 3 -60.16 55.04 -3.46 0.14 8787
 8789 3 -60.05 54.9 -3.49 0.11 8788
 8790 3 -60.04 54.76 -3.59 0.066 8789
 8791 3 -60.05 54.64 -3.74 0.058 8790
 8792 3 -60.02 54.53 -3.82 0.053 8791
 8793 3 -59.98 54.39 -3.88 0.084 8792
 8794 3 -59.94 54.26 -3.88 0.116 8793
 8795 3 -59.98 54.01 -3.8 0.088 8794
 8796 3 -59.97 53.93 -3.72 0.07 8795
 8797 3 -59.94 53.84 -3.65 0.164 8796
 8798 3 -59.95 54 -3.44 0.138 8797
 8799 3 -59.87 54.19 -3.3 0.091 8798
 8800 3 -59.83 54.28 -3.19 0.117 8799
 8801 3 -59.87 54.19 -2.99 0.042 8800
 8802 3 -59.81 54.32 -2.84 0.07 8801
 8803 3 -59.8 54.44 -2.72 0.064 8802
 8804 3 -59.66 54.59 -2.61 0.105 8803
 8805 3 -59.63 54.62 -2.51 0.127 8804
 8806 3 -59.55 54.67 -2.44 0.000125 8805
 8807 3 -59.91 53.65 -3.8 0.108 8797
 8808 3 -59.83 53.53 -3.97 0.093 8807
 8809 3 -59.81 53.4 -4.13 0.1 8808
 8810 3 -59.73 53.33 -4.22 0.081 8809
 8811 3 -59.66 53.19 -4.38 0.095 8810
 8812 3 -59.7 53.05 -4.48 0.116 8811
 8813 3 -59.75 52.91 -4.56 0.071 8812
 8814 3 -59.79 52.83 -4.7 0.052 8813
 8815 3 -59.82 52.76 -4.8 0.103 8814
 8816 3 -59.76 52.61 -4.88 0.122 8815
 8817 3 -59.76 52.47 -4.91 0.1 8816
 8818 3 -59.69 52.29 -5.01 0.079 8817
 8819 3 -59.66 52.21 -5.09 0.097 8818
 8820 3 -59.65 52.09 -5.2 0.055 8819
 8821 3 -59.51 51.89 -5.38 0.14 8820
 8822 3 -59.44 51.78 -5.42 0.144 8821
 8823 3 -59.39 51.64 -5.56 0.097 8822
 8824 3 -59.29 51.53 -5.71 0.074 8823
 8825 3 -59.19 51.47 -5.8 0.087 8824
 8826 3 -59.08 51.44 -5.89 0.067 8825
 8827 3 -58.93 51.44 -5.91 0.083 8826
 8828 3 -58.83 51.4 -5.92 0.061 8827
 8829 3 -58.82 51.28 -6.05 0.055 8828
 8830 3 -58.83 51.22 -6.17 0.071 8829
 8831 3 -60.55 55.19 -3.59 0.108 8787
 8832 3 -60.48 55.05 -3.61 0.142 8831
 8833 3 -60.34 55.01 -3.61 0.118 8832
 8834 3 -60.16 55.01 -3.69 0.108 8833
 8835 3 -62.58 62.21 -4.02 0.144 8647
 8836 3 -65.86 64.83 -13.13 0.676 8220
 8837 3 -65.83 64.57 -13.25 0.48 8836
 8838 3 -65.48 64.38 -13.1 0.118 8837
 8839 3 -66.22 64.57 -13.41 0.26 8837
 8840 3 -66.34 64.38 -13.54 0.169 8839
 8841 3 -66.53 64.33 -13.52 0.138 8840
 8842 3 -65.77 64.91 -13.16 0.676 8836
 8843 3 -64.36 65.23 -13.81 0.21 8842
 8844 3 -64.11 65.36 -13.83 0.198 8843
 8845 3 -63.94 65.44 -13.88 0.262 8844
 8846 3 -63.81 65.45 -13.91 0.301 8845
 8847 3 -63.69 65.45 -13.99 0.369 8846
 8848 3 -63.56 65.53 -14.05 0.433 8847
 8849 3 -63.52 66.12 -13.63 0.18 8848
 8850 3 -63.49 66.25 -13.62 0.154 8849
 8851 3 -63.48 66.42 -13.63 0.141 8850
 8852 3 -63.41 66.53 -13.63 0.155 8851
 8853 3 -63.29 66.69 -13.6 0.175 8852
 8854 3 -63.13 66.83 -13.63 0.141 8853
 8855 3 -63.02 66.92 -13.63 0.137 8854
 8856 3 -62.92 67.04 -13.63 0.153 8855
 8857 3 -62.81 67.2 -13.58 0.141 8856
 8858 3 -62.73 67.37 -13.57 0.15 8857
 8859 3 -62.63 67.5 -13.58 0.135 8858
 8860 3 -62.54 67.7 -13.6 0.179 8859
 8861 3 -62.45 67.89 -13.61 0.192 8860
 8862 3 -62.34 68.06 -13.58 0.184 8861
 8863 3 -62.27 68.31 -13.52 0.179 8862
 8864 3 -62.16 68.53 -13.41 0.181 8863
 8865 3 -62.04 68.62 -13.32 0.178 8864
 8866 3 -61.88 68.72 -13.28 0.153 8865
 8867 3 -61.66 68.84 -13.18 0.174 8866
 8868 3 -61.54 69 -13.07 0.169 8867
 8869 3 -61.44 69.12 -12.94 0.138 8868
 8870 3 -61.48 69.17 -12.8 0.159 8869
 8871 3 -61.55 69.28 -12.62 0.209 8870
 8872 3 -61.54 69.36 -12.53 0.188 8871
 8873 3 -61.54 69.37 -12.35 0.17 8872
 8874 3 -61.45 69.42 -12.13 0.137 8873
 8875 3 -61.4 69.48 -11.98 0.149 8874
 8876 3 -61.37 69.56 -11.8 0.168 8875
 8877 3 -61.3 69.56 -11.68 0.191 8876
 8878 3 -61.23 69.67 -11.53 0.235 8877
 8879 3 -61.2 69.81 -11.28 0.206 8878
 8880 3 -61.27 70 -11.13 0.159 8879
 8881 3 -61.34 70.09 -10.98 0.173 8880
 8882 3 -61.44 70.25 -10.88 0.214 8881
 8883 3 -61.42 70.39 -10.8 0.239 8882
 8884 3 -61.44 70.56 -10.77 0.246 8883
 8885 3 -61.37 70.64 -10.83 0.305 8884
 8886 3 -61.26 70.7 -10.88 0.395 8885
 8887 3 -60.84 70.09 -11.07 0.269 8886
 8888 3 -60.76 70.29 -11.36 0.115 8887
 8889 3 -60.8 70.5 -11.4 0.077 8888
 8890 3 -60.87 70.62 -11.45 0.149 8889
 8891 3 -60.94 70.59 -11.56 0.128 8890
 8892 3 -61.16 70.56 -11.63 0.078 8891
 8893 3 -61.27 70.62 -11.79 0.101 8892
 8894 3 -61.34 70.62 -11.91 0.147 8893
 8895 3 -61.3 70.45 -12.03 0.097 8894
 8896 3 -61.4 70.34 -12.13 0.064 8895
 8897 3 -61.37 70.79 -11.93 0.116 8894
 8898 3 -61.31 70.98 -11.81 0.07 8897
 8899 3 -61.22 71.06 -11.91 0.081 8898
 8900 3 -61.13 71.08 -12.05 0.09 8899
 8901 3 -61.04 71.14 -12.11 0.075 8900
 8902 3 -60.81 69.92 -11.04 0.291 8887
 8903 3 -60.77 69.75 -11.05 0.294 8902
 8904 3 -60.74 69.62 -10.93 0.447 8903
 8905 3 -60.83 70.23 -10.38 0.24 8904
 8906 3 -60.87 70.28 -10.3 0.158 8905
 8907 3 -60.61 69.23 -11.23 0.463 8904
 8908 3 -60.61 69.12 -11.25 0.458 8907
 8909 3 -60.27 69.69 -11.49 0.068 8908
 8910 3 -60.34 69.76 -11.57 0.078 8909
 8911 3 -60.38 69.75 -11.68 0.134 8910
 8912 3 -60.41 68.95 -11.28 0.355 8908
 8913 3 -60.42 68.75 -11.2 0.329 8912
 8914 3 -60.51 68.56 -11.18 0.327 8913
 8915 3 -60.48 68.39 -11.16 0.321 8914
 8916 3 -60.4 68.33 -10.9 0.249 8915
 8917 3 -60.52 68.25 -10.54 0.104 8916
 8918 3 -60.48 68.22 -10.44 0.145 8917
 8919 3 -60.41 68.17 -10.32 0.155 8918
 8920 3 -60.48 68.09 -10.22 0.168 8919
 8921 3 -60.54 68 -10.19 0.115 8920
 8922 3 -60.27 68.06 -11.13 0.211 8916
 8923 3 -60.15 67.84 -11.1 0.166 8922
 8924 3 -60.08 67.83 -10.96 0.191 8923
 8925 3 -59.95 67.83 -10.82 0.154 8924
 8926 3 -61.37 71.06 -10.7 0.445 8886
 8927 3 -61.41 71.14 -10.58 0.483 8926
 8928 3 -62.09 71.06 -10.83 0.144 8927
 8929 3 -62.2 71.2 -10.75 0.079 8928
 8930 3 -62.23 71.34 -10.65 0.162 8929
 8931 3 -62.27 71.45 -10.6 0.221 8930
 8932 3 -62.48 71.45 -10.62 0.093 8931
 8933 3 -62.54 71.54 -10.54 0.117 8932
 8934 3 -62.58 71.53 -10.37 0.121 8933
 8935 3 -62.72 71.45 -10.22 0.126 8934
 8936 3 -62.84 71.36 -10.12 0.124 8935
 8937 3 -63.02 71.23 -10.02 0.132 8936
 8938 3 -63.19 71.12 -9.93 0.171 8937
 8939 3 -63.31 71.09 -9.88 0.142 8938
 8940 3 -63.22 71.04 -9.68 0.111 8939
 8941 3 -63.27 71.14 -9.55 0.124 8940
 8942 3 -63.19 71.19 -9.38 0.137 8941
 8943 3 -63.06 71.22 -9.2 0.123 8942
 8944 3 -63.01 71.34 -9.1 0.111 8943
 8945 3 -63.12 71.31 -8.95 0.072 8944
 8946 3 -63.15 71.2 -8.8 0.099 8945
 8947 3 -63.19 71.17 -8.63 0.122 8946
 8948 3 -63.37 71.04 -8.62 0.084 8947
 8949 3 -63.47 70.92 -8.63 0.091 8948
 8950 3 -63.52 70.79 -8.65 0.073 8949
 8951 3 -63.51 71.23 -9.79 0.054 8939
 8952 3 -63.66 71.28 -9.68 0.154 8951
 8953 3 -63.81 71.22 -9.65 0.166 8952
 8954 3 -64.05 71 -9.78 0.106 8953
 8955 3 -64.27 70.9 -9.81 0.097 8954
 8956 3 -64.39 70.84 -9.85 0.093 8955
 8957 3 -64.5 70.72 -9.87 0.078 8956
 8958 3 -64.58 70.53 -9.96 0.088 8957
 8959 3 -64.5 70.37 -9.93 0.111 8958
 8960 3 -64.45 70.39 -9.62 0.143 8959
 8961 3 -64.47 70.45 -9.45 0.085 8960
 8962 3 -64.39 70.5 -9.3 0.126 8961
 8963 3 -64.33 70.51 -9.15 0.086 8962
 8964 3 -63.84 71.37 -9.5 0.106 8953
 8965 3 -63.99 71.42 -9.46 0.108 8964
 8966 3 -64.11 71.53 -9.33 0.122 8965
 8967 3 -63.92 71.72 -9.3 0.089 8966
 8968 3 -63.87 71.84 -9.25 0.064 8967
 8969 3 -63.8 72 -9.23 0.099 8968
 8970 3 -63.73 72.09 -9.14 0.122 8969
 8971 3 -63.69 72.15 -8.97 0.141 8970
 8972 3 -63.67 72.2 -8.71 0.138 8971
 8973 3 -63.59 72.06 -8.56 0.098 8972
 8974 3 -63.65 71.89 -8.55 0.082 8973
 8975 3 -63.61 71.89 -8.43 0.092 8974
 8976 3 -63.61 71.87 -8.25 0.109 8975
 8977 3 -63.66 71.73 -8.24 0.119 8976
 8978 3 -63.65 71.56 -8.22 0.103 8977
 8979 3 -63.67 71.45 -8.19 0.08 8978
 8980 3 -62.12 71.84 -10.49 0.105 8931
 8981 3 -62.11 72.04 -10.52 0.083 8980
 8982 3 -61.17 71.25 -10.41 0.434 8927
 8983 3 -61.06 71.14 -10.28 0.504 8982
 8984 3 -61.08 71.26 -10.14 0.513 8983
 8985 3 -61.19 71.44 -9.97 0.454 8984
 8986 3 -61.74 71.62 -10.04 0.209 8985
 8987 3 -61.69 71.65 -10.3 0.203 8986
 8988 3 -61.8 71.79 -10.35 0.261 8987
 8989 3 -61.84 72.09 -10.27 0.245 8988
 8990 3 -61.92 72.28 -10.2 0.225 8989
 8991 3 -62.02 72.45 -10.18 0.121 8990
 8992 3 -61.13 71.39 -9.71 0.392 8985
 8993 3 -60.98 71.53 -9.68 0.488 8992
 8994 3 -60.91 71.62 -9.66 0.529 8993
 8995 3 -60.77 72.31 -10.22 0.1 8994
 8996 3 -60.8 72.44 -10.22 0.056 8995
 8997 3 -60.8 71.73 -9.56 0.505 8994
 8998 3 -60.87 71.42 -9.24 0.159 8997
 8999 3 -60.74 71.95 -9.64 0.28 8997
 9000 3 -60.52 72.29 -9.7 0.234 8999
 9001 3 -60.55 72.54 -9.71 0.162 9000
 9002 3 -60.48 72.67 -9.73 0.2 9001
 9003 3 -60.3 72.79 -9.69 0.166 9002
 9004 3 -60.3 72.98 -9.63 0.139 9003
 9005 3 -60.38 73.17 -9.6 0.168 9004
 9006 3 -60.37 73.28 -9.53 0.172 9005
 9007 3 -60.41 73.48 -9.46 0.131 9006
 9008 3 -60.36 73.7 -9.43 0.102 9007
 9009 3 -60.31 73.89 -9.35 0.13 9008
 9010 3 -60.3 74.06 -9.23 0.157 9009
 9011 3 -60.27 74.2 -9.15 0.137 9010
 9012 3 -60.24 74.37 -9.14 0.116 9011
 9013 3 -60.23 74.53 -9.05 0.114 9012
 9014 3 -60.19 74.64 -8.98 0.139 9013
 9015 3 -60.12 74.81 -8.95 0.115 9014
 9016 3 -60.06 74.98 -8.88 0.103 9015
 9017 3 -59.98 75.08 -8.82 0.155 9016
 9018 3 -59.87 75.17 -8.76 0.137 9017
 9019 3 -59.87 75.37 -8.66 0.14 9018
 9020 3 -59.83 75.54 -8.59 0.146 9019
 9021 3 -59.73 75.73 -8.55 0.152 9020
 9022 3 -59.63 75.89 -8.44 0.133 9021
 9023 3 -59.55 76.06 -8.48 0.123 9022
 9024 3 -59.49 76.2 -8.45 0.159 9023
 9025 3 -59.37 76.39 -8.38 0.179 9024
 9026 3 -59.24 76.5 -8.34 0.155 9025
 9027 3 -59.06 76.62 -8.24 0.184 9026
 9028 3 -58.93 76.75 -8.17 0.167 9027
 9029 3 -58.77 76.87 -8.08 0.143 9028
 9030 3 -58.63 76.95 -8.12 0.122 9029
 9031 3 -58.57 77.17 -8.14 0.098 9030
 9032 3 -58.48 77.34 -8.11 0.082 9031
 9033 3 -58.45 77.45 -8.14 0.125 9032
 9034 3 -58.41 77.67 -8.14 0.1 9033
 9035 3 -58.32 77.83 -8.08 0.093 9034
 9036 3 -58.28 77.97 -8.07 0.144 9035
 9037 3 -58.2 78.04 -7.98 0.15 9036
 9038 3 -58.13 78.06 -7.82 0.18 9037
 9039 3 -57.99 77.89 -7.73 0.13 9038
 9040 3 -57.92 77.67 -7.56 0.072 9039
 9041 3 -57.98 77.64 -7.35 0.09 9040
 9042 3 -57.95 77.58 -7.27 0.131 9041
 9043 3 -57.81 77.29 -7.31 0.106 9042
 9044 3 -57.68 77.25 -7.3 0.087 9043
 9045 3 -57.57 77.19 -7.23 0.094 9044
 9046 3 -57.48 77.09 -7.26 0.104 9045
 9047 3 -57.4 76.98 -7.28 0.099 9046
 9048 3 -57.37 76.81 -7.31 0.097 9047
 9049 3 -57.3 76.7 -7.35 0.133 9048
 9050 3 -57.23 76.53 -7.4 0.117 9049
 9051 3 -57.16 76.37 -7.49 0.121 9050
 9052 3 -57.17 76.23 -7.51 0.117 9051
 9053 3 -57.15 76.06 -7.56 0.143 9052
 9054 3 -57.3 75.9 -7.55 0.077 9053
 9055 3 -57.34 75.73 -7.64 0.111 9054
 9056 3 -57.44 75.61 -7.72 0.095 9055
 9057 3 -57.4 75.51 -7.73 0.000125 9056
 9058 3 -57.87 78.15 -7.77 0.114 9039
 9059 3 -57.8 78.28 -7.74 0.093 9058
 9060 3 -60.16 74.42 -8.8 0.095 9014
 9061 3 -60.23 74.34 -8.66 0.000125 9060
 9062 3 -60.72 72.06 -9.68 0.28 8999
 9063 3 -60.33 71.78 -9.63 0.167 9062
 9064 3 -60.22 71.95 -9.48 0.117 9063
 9065 3 -60.05 71.98 -9.43 0.129 9064
 9066 3 -59.91 72.06 -9.31 0.136 9065
 9067 3 -59.8 72.06 -9.18 0.137 9066
 9068 3 -59.79 72.12 -9.07 0.08 9067
 9069 3 -63.51 65.14 -14.44 0.272 8848
 9070 3 -63.45 64.98 -14.8 0.204 9069
 9071 3 -63.37 64.78 -15.04 0.18 9070
 9072 3 -63.22 64.69 -15.18 0.224 9071
 9073 3 -63.06 64.58 -15.35 0.206 9072
 9074 3 -62.98 64.5 -15.48 0.242 9073
 9075 3 -62.86 64.39 -15.7 0.212 9074
 9076 3 -62.79 64.31 -15.83 0.235 9075
 9077 3 -62.62 64.19 -15.98 0.222 9076
 9078 3 -62.47 64 -16.09 0.208 9077
 9079 3 -62.38 63.9 -16.14 0.21 9078
 9080 3 -62.2 63.86 -16.23 0.171 9079
 9081 3 -62.05 63.76 -16.27 0.106 9080
 9082 3 -61.87 63.55 -16.41 0.189 9081
 9083 3 -61.83 63.4 -16.54 0.187 9082
 9084 3 -61.76 63.23 -16.73 0.19 9083
 9085 3 -61.61 63.11 -16.91 0.213 9084
 9086 3 -61.51 62.97 -17.04 0.19 9085
 9087 3 -61.4 62.87 -17.22 0.148 9086
 9088 3 -61.3 62.72 -17.36 0.144 9087
 9089 3 -61.27 62.61 -17.47 0.117 9088
 9090 3 -61.19 62.62 -17.63 0.155 9089
 9091 3 -61.08 62.64 -17.79 0.163 9090
 9092 3 -60.9 62.65 -17.84 0.181 9091
 9093 3 -60.73 62.61 -17.95 0.182 9092
 9094 3 -60.52 62.54 -18.02 0.124 9093
 9095 3 -60.34 62.51 -18.07 0.134 9094
 9096 3 -60.24 62.32 -18.11 0.181 9095
 9097 3 -60.13 62.14 -18.14 0.23 9096
 9098 3 -60.08 61.96 -18.2 0.317 9097
 9099 3 -59.92 61.98 -18.18 0.364 9098
 9100 3 -59.8 61.91 -18.2 0.456 9099
 9101 3 -59.72 61.83 -18.25 0.503 9100
 9102 3 -59.61 61.86 -18.27 0.61 9101
 9103 3 -59.23 62.68 -18.04 0.244 9102
 9104 3 -59.12 62.86 -18.02 0.259 9103
 9105 3 -59.05 63.04 -18.04 0.236 9104
 9106 3 -58.98 63.22 -18.05 0.234 9105
 9107 3 -58.92 63.39 -18.09 0.25 9106
 9108 3 -58.87 63.53 -18.16 0.268 9107
 9109 3 -58.81 63.65 -18.27 0.282 9108
 9110 3 -58.8 63.8 -18.25 0.309 9109
 9111 3 -58.77 63.95 -18.36 0.278 9110
 9112 3 -58.8 64.04 -18.5 0.25 9111
 9113 3 -58.84 64.19 -18.66 0.234 9112
 9114 3 -58.91 64.33 -18.86 0.212 9113
 9115 3 -58.93 64.5 -18.89 0.238 9114
 9116 3 -58.98 64.7 -18.93 0.27 9115
 9117 3 -59.03 64.81 -19 0.327 9116
 9118 3 -59.14 64.86 -19.07 0.334 9117
 9119 3 -59.24 64.87 -19.29 0.336 9118
 9120 3 -59.41 64.98 -19.25 0.341 9119
 9121 3 -59.49 65.15 -19.29 0.322 9120
 9122 3 -59.52 65.34 -19.36 0.307 9121
 9123 3 -59.66 65.48 -19.43 0.35 9122
 9124 3 -59.67 65.64 -19.47 0.378 9123
 9125 3 -59.68 65.81 -19.55 0.381 9124
 9126 3 -59.74 65.89 -19.68 0.412 9125
 9127 3 -59.77 66.04 -19.8 0.438 9126
 9128 3 -59.81 66.2 -19.82 0.451 9127
 9129 3 -59.87 66.37 -19.89 0.473 9128
 9130 3 -59.92 66.51 -19.95 0.403 9129
 9131 3 -60.09 66.59 -20.02 0.321 9130
 9132 3 -60.13 66.78 -20.11 0.292 9131
 9133 3 -60.21 66.95 -20.23 0.307 9132
 9134 3 -60.24 67.09 -20.27 0.296 9133
 9135 3 -60.28 67.31 -20.34 0.284 9134
 9136 3 -60.28 67.48 -20.38 0.313 9135
 9137 3 -60.37 67.69 -20.43 0.297 9136
 9138 3 -60.34 67.97 -20.5 0.311 9137
 9139 3 -60.35 68.14 -20.48 0.381 9138
 9140 3 -60.49 68.2 -20.48 0.465 9139
 9141 3 -60.53 68.34 -20.45 0.493 9140
 9142 3 -59.98 68.72 -20.55 0.389 9141
 9143 3 -59.78 68.84 -20.5 0.405 9142
 9144 3 -59.75 69.09 -20.41 0.35 9143
 9145 3 -59.59 69.23 -20.32 0.355 9144
 9146 3 -59.43 69.33 -20.25 0.355 9145
 9147 3 -59.23 69.36 -20.29 0.337 9146
 9148 3 -59.13 69.48 -20.36 0.311 9147
 9149 3 -58.95 69.59 -20.27 0.319 9148
 9150 3 -58.82 69.72 -20.29 0.307 9149
 9151 3 -58.66 69.84 -20.26 0.299 9150
 9152 3 -58.56 69.98 -20.26 0.308 9151
 9153 3 -58.38 70.14 -20.28 0.309 9152
 9154 3 -58.2 70.25 -20.26 0.311 9153
 9155 3 -58.1 70.39 -20.28 0.33 9154
 9156 3 -57.96 70.51 -20.19 0.348 9155
 9157 3 -57.85 70.64 -20.17 0.322 9156
 9158 3 -57.78 70.78 -20.08 0.316 9157
 9159 3 -57.77 70.97 -20.03 0.276 9158
 9160 3 -57.64 71.11 -19.99 0.267 9159
 9161 3 -57.64 71.23 -19.89 0.271 9160
 9162 3 -57.67 71.42 -19.8 0.283 9161
 9163 3 -57.64 71.59 -19.76 0.306 9162
 9164 3 -57.66 71.81 -19.71 0.274 9163
 9165 3 -57.63 71.98 -19.65 0.28 9164
 9166 3 -57.59 72.2 -19.58 0.264 9165
 9167 3 -57.66 72.37 -19.46 0.247 9166
 9168 3 -57.67 72.53 -19.35 0.232 9167
 9169 3 -57.67 72.7 -19.28 0.232 9168
 9170 3 -57.68 72.89 -19.26 0.252 9169
 9171 3 -57.67 73.03 -19.28 0.295 9170
 9172 3 -57.67 73.17 -19.26 0.3 9171
 9173 3 -57.7 73.37 -19.21 0.334 9172
 9174 3 -57.7 73.48 -19.24 0.35 9173
 9175 3 -57.66 73.67 -19.23 0.362 9174
 9176 3 -57.67 73.79 -19.26 0.389 9175
 9177 3 -57.67 74.03 -19.19 0.392 9176
 9178 3 -57.67 74.17 -19.17 0.406 9177
 9179 3 -57.67 74.31 -19.15 0.421 9178
 9180 3 -57.49 74.53 -19.26 0.317 9179
 9181 3 -57.53 74.69 -19.28 0.333 9180
 9182 3 -57.56 74.84 -19.35 0.385 9181
 9183 3 -57.57 75.01 -19.33 0.449 9182
 9184 3 -57.57 75.12 -19.39 0.476 9183
 9185 3 -57.45 75.28 -19.4 0.445 9184
 9186 3 -57.31 75.47 -19.46 0.412 9185
 9187 3 -57.35 75.59 -19.56 0.39 9186
 9188 3 -57.35 75.73 -19.56 0.385 9187
 9189 3 -57.37 75.87 -19.51 0.387 9188
 9190 3 -57.31 76.06 -19.4 0.382 9189
 9191 3 -57.35 76.23 -19.35 0.341 9190
 9192 3 -57.2 76.42 -19.28 0.316 9191
 9193 3 -56.99 76.5 -19.28 0.327 9192
 9194 3 -56.99 76.67 -19.31 0.391 9193
 9195 3 -57.03 76.81 -19.44 0.429 9194
 9196 3 -57 76.97 -19.51 0.417 9195
 9197 3 -56.99 77.09 -19.64 0.365 9196
 9198 3 -57.05 77.23 -19.71 0.351 9197
 9199 3 -57.06 77.39 -19.74 0.378 9198
 9200 3 -57.02 77.54 -19.8 0.367 9199
 9201 3 -56.95 77.72 -19.85 0.329 9200
 9202 3 -56.91 77.89 -19.87 0.315 9201
 9203 3 -56.85 78.01 -19.92 0.291 9202
 9204 3 -56.82 78.15 -20.08 0.309 9203
 9205 3 -56.85 78.26 -20.15 0.324 9204
 9206 3 -56.85 78.4 -20.28 0.334 9205
 9207 3 -56.84 78.59 -20.35 0.329 9206
 9208 3 -56.85 78.78 -20.46 0.344 9207
 9209 3 -56.9 78.95 -20.58 0.347 9208
 9210 3 -56.89 79.11 -20.62 0.349 9209
 9211 3 -56.93 79.25 -20.62 0.388 9210
 9212 3 -56.93 79.4 -20.62 0.334 9211
 9213 3 -57.01 79.62 -20.71 0.391 9212
 9214 3 -56.99 79.76 -20.74 0.435 9213
 9215 3 -56.93 79.89 -20.78 0.439 9214
 9216 3 -56.86 80.03 -20.78 0.459 9215
 9217 3 -56.86 80.23 -20.74 0.443 9216
 9218 3 -56.9 80.44 -20.65 0.419 9217
 9219 3 -56.89 80.59 -20.49 0.406 9218
 9220 3 -56.86 80.79 -20.37 0.408 9219
 9221 3 -56.92 80.97 -20.26 0.361 9220
 9222 3 -56.9 81.11 -20.26 0.314 9221
 9223 3 -56.86 81.2 -20.15 0.33 9222
 9224 3 -56.82 81.34 -20.12 0.353 9223
 9225 3 -56.82 81.48 -20.08 0.373 9224
 9226 3 -56.71 81.62 -20.1 0.36 9225
 9227 3 -56.67 81.78 -20.17 0.364 9226
 9228 3 -56.63 81.89 -20.19 0.357 9227
 9229 3 -56.76 82.14 -20.01 0.391 9228
 9230 3 -56.82 82.36 -20.03 0.393 9229
 9231 3 -56.94 82.51 -20.08 0.462 9230
 9232 3 -57.01 82.65 -20.05 0.47 9231
 9233 3 -56.82 82.87 -20.35 0.329 9232
 9234 3 -56.85 83.06 -20.42 0.364 9233
 9235 3 -56.86 83.23 -20.49 0.359 9234
 9236 3 -56.79 83.37 -20.55 0.349 9235
 9237 3 -56.61 83.58 -20.6 0.31 9236
 9238 3 -56.64 83.73 -20.58 0.3 9237
 9239 3 -56.56 83.92 -20.62 0.271 9238
 9240 3 -56.5 84.12 -20.6 0.302 9239
 9241 3 -56.46 84.25 -20.58 0.306 9240
 9242 3 -56.43 84.42 -20.58 0.308 9241
 9243 3 -56.35 84.56 -20.53 0.288 9242
 9244 3 -56.24 84.75 -20.53 0.325 9243
 9245 3 -56.14 84.87 -20.58 0.357 9244
 9246 3 -56.14 85.01 -20.6 0.345 9245
 9247 3 -56.07 85.23 -20.67 0.341 9246
 9248 3 -55.93 85.4 -20.71 0.384 9247
 9249 3 -55.83 85.56 -20.73 0.418 9248
 9250 3 -55.86 85.73 -20.73 0.42 9249
 9251 3 -55.83 85.89 -20.74 0.366 9250
 9252 3 -55.74 86.01 -20.76 0.363 9251
 9253 3 -55.64 86.14 -20.78 0.345 9252
 9254 3 -55.64 86.34 -20.78 0.347 9253
 9255 3 -55.47 86.48 -20.8 0.346 9254
 9256 3 -55.46 86.65 -20.8 0.331 9255
 9257 3 -55.46 86.81 -20.83 0.299 9256
 9258 3 -55.38 86.92 -20.89 0.285 9257
 9259 3 -55.35 87.06 -20.85 0.287 9258
 9260 3 -55.29 87.2 -20.92 0.293 9259
 9261 3 -55.17 87.34 -20.92 0.328 9260
 9262 3 -55.11 87.5 -20.89 0.353 9261
 9263 3 -55.04 87.65 -20.89 0.36 9262
 9264 3 -54.93 87.81 -20.92 0.35 9263
 9265 3 -54.78 87.92 -20.96 0.379 9264
 9266 3 -54.75 88.06 -21.08 0.374 9265
 9267 3 -54.65 88.19 -21.12 0.332 9266
 9268 3 -54.42 88.22 -21.1 0.27 9267
 9269 3 -54.39 88.34 -21.21 0.307 9268
 9270 3 -54.32 88.37 -21.39 0.302 9269
 9271 3 -54.28 88.45 -21.44 0.272 9270
 9272 3 -54.32 88.62 -21.51 0.272 9271
 9273 3 -54.11 88.75 -21.4 0.392 9272
 9274 3 -54.11 88.92 -21.48 0.405 9273
 9275 3 -54 89.06 -21.49 0.395 9274
 9276 3 -53.86 89.19 -21.49 0.387 9275
 9277 3 -53.65 89.23 -21.48 0.382 9276
 9278 3 -53.53 89.33 -21.51 0.395 9277
 9279 3 -53.53 89.53 -21.6 0.397 9278
 9280 3 -53.39 89.62 -21.65 0.419 9279
 9281 3 -53.36 89.76 -21.65 0.446 9280
 9282 3 -53.25 89.89 -21.62 0.438 9281
 9283 3 -53.08 90.03 -21.55 0.443 9282
 9284 3 -53 90.17 -21.53 0.426 9283
 9285 3 -52.92 90.33 -21.58 0.405 9284
 9286 3 -52.79 90.45 -21.65 0.36 9285
 9287 3 -52.69 90.62 -21.67 0.362 9286
 9288 3 -52.58 90.72 -21.76 0.381 9287
 9289 3 -52.46 90.72 -21.9 0.414 9288
 9290 3 -52.39 90.89 -21.99 0.468 9289
 9291 3 -52.29 91 -21.99 0.472 9290
 9292 3 -52.13 90.95 -22.06 0.463 9291
 9293 3 -51.93 91 -22.05 0.419 9292
 9294 3 -51.69 91.03 -22.05 0.363 9293
 9295 3 -51.5 91.09 -22.14 0.335 9294
 9296 3 -51.32 91.14 -22.12 0.328 9295
 9297 3 -51.15 91.22 -22.15 0.314 9296
 9298 3 -51 91.29 -22.15 0.349 9297
 9299 3 -50.75 91.25 -22.19 0.37 9298
 9300 3 -50.56 91.34 -22.19 0.337 9299
 9301 3 -50.36 91.31 -22.19 0.324 9300
 9302 3 -50.21 91.33 -22.26 0.299 9301
 9303 3 -50.07 91.47 -22.24 0.299 9302
 9304 3 -49.96 91.59 -22.24 0.298 9303
 9305 3 -49.82 91.64 -22.24 0.33 9304
 9306 3 -49.64 91.64 -22.26 0.367 9305
 9307 3 -49.46 91.62 -22.28 0.377 9306
 9308 3 -49.29 91.61 -22.26 0.402 9307
 9309 3 -49.14 91.67 -22.24 0.429 9308
 9310 3 -49 91.75 -22.21 0.403 9309
 9311 3 -48.81 91.73 -22.21 0.374 9310
 9312 3 -48.65 91.78 -22.17 0.328 9311
 9313 3 -48.49 91.76 -22.16 0.341 9312
 9314 3 -48.29 91.72 -22.18 0.364 9313
 9315 3 -48.11 91.67 -22.25 0.39 9314
 9316 3 -47.99 91.75 -22.18 0.368 9315
 9317 3 -47.79 91.75 -22.09 0.34 9316
 9318 3 -47.58 91.78 -22.13 0.374 9317
 9319 3 -47.43 91.75 -22.2 0.38 9318
 9320 3 -47.32 91.65 -22.18 0.418 9319
 9321 3 -47.21 91.65 -22.06 0.433 9320
 9322 3 -47.04 91.75 -21.95 0.487 9321
 9323 3 -46.92 91.73 -21.82 0.51 9322
 9324 3 -46.79 91.83 -21.61 0.489 9323
 9325 3 -46.63 91.97 -21.5 0.437 9324
 9326 3 -46.49 92.12 -21.27 0.402 9325
 9327 3 -46.35 92.08 -21.16 0.426 9326
 9328 3 -46.19 92.1 -21.06 0.452 9327
 9329 3 -46 92.12 -21.02 0.434 9328
 9330 3 -45.86 92.18 -20.88 0.45 9329
 9331 3 -45.68 92.24 -20.75 0.464 9330
 9332 3 -45.58 92.3 -20.63 0.461 9331
 9333 3 -45.42 92.34 -20.59 0.464 9332
 9334 3 -45.36 92.51 -20.47 0.438 9333
 9335 3 -45.21 92.57 -20.38 0.403 9334
 9336 3 -45.13 92.74 -20.18 0.403 9335
 9337 3 -45.11 92.85 -19.99 0.392 9336
 9338 3 -45.11 92.96 -19.84 0.406 9337
 9339 3 -45.01 93.02 -19.66 0.38 9338
 9340 3 -45 93.13 -19.52 0.383 9339
 9341 3 -44.96 93.16 -19.34 0.379 9340
 9342 3 -44.86 93.16 -19.2 0.39 9341
 9343 3 -44.83 93.32 -19.07 0.456 9342
 9344 3 -44.71 93.32 -18.95 0.485 9343
 9345 3 -44.57 93.43 -18.88 0.48 9344
 9346 3 -44.49 93.43 -18.77 0.527 9345
 9347 3 -44.4 93.48 -18.68 0.519 9346
 9348 3 -44.14 93.35 -18.56 0.423 9347
 9349 3 -43.89 93.3 -18.54 0.395 9348
 9350 3 -43.79 93.35 -18.45 0.431 9349
 9351 3 -43.67 93.45 -18.4 0.456 9350
 9352 3 -43.49 93.41 -18.45 0.433 9351
 9353 3 -43.31 93.45 -18.43 0.389 9352
 9354 3 -43.11 93.45 -18.32 0.363 9353
 9355 3 -42.93 93.51 -18.27 0.351 9354
 9356 3 -42.76 93.57 -18.2 0.371 9355
 9357 3 -42.67 93.68 -18.07 0.398 9356
 9358 3 -42.43 93.76 -18.04 0.397 9357
 9359 3 -42.25 93.74 -17.93 0.416 9358
 9360 3 -42.07 93.79 -17.91 0.467 9359
 9361 3 -41.89 93.76 -17.84 0.477 9360
 9362 3 -41.75 93.84 -17.88 0.513 9361
 9363 3 -41.64 93.77 -17.77 0.576 9362
 9364 3 -41.49 93.68 -17.7 0.583 9363
 9365 3 -41.36 93.62 -17.61 0.566 9364
 9366 3 -41.28 93.57 -17.43 0.603 9365
 9367 3 -41.14 93.51 -17.43 0.656 9366
 9368 3 -40.99 93.51 -17.5 0.692 9367
 9369 3 -40.86 93.34 -17.38 0.678 9368
 9370 3 -40.94 92.77 -18.02 0.242 9369
 9371 3 -41 92.73 -18.24 0.203 9370
 9372 3 -41.11 92.65 -18.41 0.08 9371
 9373 3 -40.74 93.51 -17.22 0.719 9369
 9374 3 -40.79 93.73 -16.91 0.719 9373
 9375 3 -40.79 93.88 -16.81 0.752 9374
 9376 3 -40.76 94.01 -16.75 0.799 9375
 9377 3 -40.36 93.37 -16.54 0.707 9376
 9378 3 -40.21 92.96 -16.31 0.594 9377
 9379 3 -40.15 92.79 -16.22 0.603 9378
 9380 3 -39.99 92.7 -16.07 0.548 9379
 9381 3 -39.83 92.6 -15.97 0.51 9380
 9382 3 -39.72 92.63 -15.77 0.518 9381
 9383 3 -39.71 92.52 -15.66 0.56 9382
 9384 3 -39.61 92.4 -15.59 0.642 9383
 9385 3 -39.64 92.27 -15.56 0.678 9384
 9386 3 -39.42 92.26 -15.41 0.679 9385
 9387 3 -39.11 92.29 -15.38 0.669 9386
 9388 3 -38.93 92.16 -15.34 0.668 9387
 9389 3 -38.72 92.13 -15.33 0.651 9388
 9390 3 -38.68 92.12 -15.22 0.662 9389
 9391 3 -39.35 92.74 -14.73 0.195 9390
 9392 3 -39.25 92.93 -14.57 0.184 9391
 9393 3 -39.18 93.07 -14.48 0.201 9392
 9394 3 -39.1 93.13 -14.35 0.207 9393
 9395 3 -39.07 93.23 -14.21 0.201 9394
 9396 3 -39.1 93.38 -14.08 0.207 9395
 9397 3 -39.07 93.54 -13.97 0.177 9396
 9398 3 -39.04 93.68 -13.87 0.163 9397
 9399 3 -39.04 93.85 -13.83 0.176 9398
 9400 3 -39.07 93.96 -13.74 0.119 9399
 9401 3 -39.19 94.07 -13.6 0.101 9400
 9402 3 -39.29 94.15 -13.45 0.107 9401
 9403 3 -39.32 94.26 -13.35 0.11 9402
 9404 3 -39.33 94.35 -13.27 0.092 9403
 9405 3 -39.32 94.51 -13.3 0.055 9404
 9406 3 -39.29 94.62 -13.31 0.099 9405
 9407 3 -39.21 94.68 -13.29 0.056 9406
 9408 3 -39.07 94.79 -13.21 0.114 9407
 9409 3 -39 94.85 -13.07 0.098 9408
 9410 3 -38.89 94.84 -12.98 0.153 9409
 9411 3 -38.79 94.85 -12.9 0.178 9410
 9412 3 -38.49 94.57 -12.74 0.107 9411
 9413 3 -38.36 94.43 -12.71 0.11 9412
 9414 3 -38.25 94.35 -12.65 0.153 9413
 9415 3 -38.19 94.26 -12.6 0.158 9414
 9416 3 -38.01 94.3 -12.49 0.162 9415
 9417 3 -37.88 94.38 -12.38 0.148 9416
 9418 3 -37.69 94.45 -12.24 0.139 9417
 9419 3 -37.57 94.52 -12.15 0.137 9418
 9420 3 -37.43 94.62 -12 0.147 9419
 9421 3 -37.39 94.65 -11.88 0.151 9420
 9422 3 -37.29 94.9 -11.8 0.072 9421
 9423 3 -37.21 95.04 -11.72 0.113 9422
 9424 3 -37.11 95.12 -11.56 0.121 9423
 9425 3 -37.04 95.26 -11.43 0.111 9424
 9426 3 -36.96 95.34 -11.32 0.103 9425
 9427 3 -36.89 95.37 -11.17 0.114 9426
 9428 3 -36.86 95.46 -11.05 0.147 9427
 9429 3 -36.85 95.51 -10.84 0.1 9428
 9430 3 -36.76 95.57 -10.7 0.132 9429
 9431 3 -36.56 95.63 -10.52 0.103 9430
 9432 3 -36.4 95.65 -10.42 0.024 9431
 9433 3 -36.29 95.62 -10.35 0.07 9432
 9434 3 -36.13 95.65 -10.23 0.073 9433
 9435 3 -36.04 95.8 -10.1 0.041 9434
 9436 3 -35.92 95.85 -10.1 0.074 9435
 9437 3 -35.81 95.76 -10.06 0.098 9436
 9438 3 -35.65 95.68 -10.01 0.093 9437
 9439 3 -35.5 95.63 -9.91 0.068 9438
 9440 3 -35.4 95.62 -9.83 0.107 9439
 9441 3 -35.32 95.6 -9.74 0.144 9440
 9442 3 -35.17 95.46 -9.74 0.115 9441
 9443 3 -35.1 95.24 -9.7 0.057 9442
 9444 3 -35 95.24 -9.58 0.05 9443
 9445 3 -38.86 95.32 -13.07 0.142 9411
 9446 3 -38.82 95.46 -13.06 0.079 9445
 9447 3 -38.39 91.99 -15.24 0.585 9390
 9448 3 -39.13 91.9 -14.79 0.1 9447
 9449 3 -38.01 91.96 -15.38 0.442 9447
 9450 3 -37.76 91.96 -15.32 0.409 9449
 9451 3 -37.65 91.88 -15.23 0.397 9450
 9452 3 -37.47 91.87 -15.13 0.421 9451
 9453 3 -37.35 91.9 -15.1 0.412 9452
 9454 3 -37.29 91.82 -15.02 0.457 9453
 9455 3 -37.17 91.66 -15.1 0.529 9454
 9456 3 -37.11 91.54 -15.01 0.578 9455
 9457 3 -37.03 91.57 -14.91 0.568 9456
 9458 3 -36.92 91.51 -14.8 0.585 9457
 9459 3 -36.75 90.71 -15.2 0.132 9458
 9460 3 -36.79 91.54 -14.77 0.593 9458
 9461 3 -36.68 91.43 -14.74 0.634 9460
 9462 3 -36.67 91.43 -14.52 0.618 9461
 9463 3 -36.49 91.51 -14.48 0.631 9462
 9464 3 -36.43 91.54 -14.3 0.588 9463
 9465 3 -36.36 91.43 -14.25 0.607 9464
 9466 3 -36.25 91.51 -13.99 0.491 9465
 9467 3 -36.1 91.43 -13.91 0.491 9466
 9468 3 -35.89 91.34 -13.9 0.51 9467
 9469 3 -35.79 91.21 -13.84 0.526 9468
 9470 3 -35.64 91.15 -13.82 0.555 9469
 9471 3 -35.5 91.16 -13.83 0.59 9470
 9472 3 -35.38 91.15 -13.77 0.633 9471
 9473 3 -35.25 91.07 -13.79 0.6 9472
 9474 3 -35.17 90.99 -13.63 0.613 9473
 9475 3 -35.14 90.85 -13.42 0.623 9474
 9476 3 -35.03 90.74 -13.32 0.62 9475
 9477 3 -34.9 90.71 -13.32 0.619 9476
 9478 3 -34.83 90.51 -13.22 0.632 9477
 9479 3 -34.75 90.48 -13.13 0.667 9478
 9480 3 -34.22 90.55 -13.93 0.185 9479
 9481 3 -34.14 90.49 -13.9 0.096 9480
 9482 3 -34.81 90.29 -12.82 0.61 9479
 9483 3 -34.75 90.21 -12.66 0.612 9482
 9484 3 -34.63 90.21 -12.52 0.627 9483
 9485 3 -34.54 90.13 -12.45 0.623 9484
 9486 3 -34.49 90.18 -12.09 0.508 9485
 9487 3 -34.39 90.21 -11.95 0.529 9486
 9488 3 -34.32 90.26 -11.8 0.56 9487
 9489 3 -34.19 90.24 -11.73 0.652 9488
 9490 3 -34.07 90.32 -11.57 0.646 9489
 9491 3 -33.96 90.18 -11.54 0.714 9490
 9492 3 -34.19 89.52 -11.43 0.481 9491
 9493 3 -34.28 89.52 -11.27 0.395 9492
 9494 3 -34.13 89.48 -11.27 0.363 9493
 9495 3 -34.13 89.43 -11.16 0.357 9494
 9496 3 -33.99 89.65 -11.16 0.094 9495
 9497 3 -33.93 89.82 -11.09 0.105 9496
 9498 3 -33.93 89.96 -11.04 0.115 9497
 9499 3 -33.97 90.13 -11.05 0.11 9498
 9500 3 -33.93 90.29 -10.99 0.125 9499
 9501 3 -33.79 90.41 -10.9 0.102 9500
 9502 3 -33.63 90.48 -10.83 0.061 9501
 9503 3 -33.53 90.57 -10.71 0.044 9502
 9504 3 -34.24 89.38 -10.95 0.386 9495
 9505 3 -34.28 89.24 -10.74 0.337 9504
 9506 3 -34.31 89.15 -10.56 0.294 9505
 9507 3 -34.31 89.09 -10.39 0.337 9506
 9508 3 -34.32 88.95 -10.29 0.359 9507
 9509 3 -34.32 88.82 -10.2 0.373 9508
 9510 3 -34.31 88.76 -9.99 0.359 9509
 9511 3 -34.31 88.71 -9.82 0.38 9510
 9512 3 -34.34 88.54 -9.74 0.383 9511
 9513 3 -34.34 88.43 -9.64 0.388 9512
 9514 3 -34.41 88.26 -9.57 0.394 9513
 9515 3 -34.42 88.18 -9.43 0.387 9514
 9516 3 -34.45 88.13 -9.31 0.404 9515
 9517 3 -34.49 88.05 -9.22 0.396 9516
 9518 3 -34.55 87.96 -9.1 0.38 9517
 9519 3 -34.56 87.93 -8.91 0.38 9518
 9520 3 -34.56 87.88 -8.73 0.372 9519
 9521 3 -34.57 87.74 -8.58 0.37 9520
 9522 3 -34.6 87.59 -8.48 0.453 9521
 9523 3 -34.53 87.6 -8.37 0.479 9522
 9524 3 -34.49 87.51 -8.3 0.487 9523
 9525 3 -34.56 87.37 -8.22 0.491 9524
 9526 3 -34.62 86.98 -8.26 0.321 9525
 9527 3 -34.67 86.76 -8.16 0.363 9526
 9528 3 -34.74 86.68 -8.05 0.375 9527
 9529 3 -34.74 86.48 -8.01 0.368 9528
 9530 3 -34.82 86.35 -7.95 0.384 9529
 9531 3 -34.95 86.24 -7.83 0.392 9530
 9532 3 -35.06 86.1 -7.75 0.365 9531
 9533 3 -35.13 85.99 -7.65 0.368 9532
 9534 3 -35.13 85.85 -7.52 0.381 9533
 9535 3 -35.17 85.68 -7.44 0.391 9534
 9536 3 -35.2 85.54 -7.45 0.43 9535
 9537 3 -35.32 85.51 -7.24 0.391 9536
 9538 3 -35.43 85.51 -7.15 0.489 9537
 9539 3 -35.5 85.46 -7.07 0.561 9538
 9540 3 -35.61 85.41 -6.99 0.592 9539
 9541 3 -35.71 85.26 -7.03 0.668 9540
 9542 3 -35.68 86.27 -6.41 0.183 9541
 9543 3 -35.56 86.43 -6.31 0.236 9542
 9544 3 -35.39 86.49 -6.16 0.31 9543
 9545 3 -35.32 86.63 -6.12 0.35 9544
 9546 3 -35.24 86.73 -6.11 0.346 9545
 9547 3 -35.28 86.93 -6.07 0.29 9546
 9548 3 -35.36 87.04 -5.97 0.325 9547
 9549 3 -35.44 87.2 -5.82 0.322 9548
 9550 3 -35.64 87.35 -5.68 0.303 9549
 9551 3 -35.78 87.55 -5.53 0.251 9550
 9552 3 -35.88 87.63 -5.47 0.277 9551
 9553 3 -36 87.77 -5.45 0.325 9552
 9554 3 -36.08 87.87 -5.41 0.364 9553
 9555 3 -36.14 88.01 -5.36 0.425 9554
 9556 3 -36.19 88.18 -5.28 0.489 9555
 9557 3 -36.29 88.26 -5.23 0.539 9556
 9558 3 -36.39 88.32 -5.18 0.596 9557
 9559 3 -36.76 87.85 -5.11 0.149 9558
 9560 3 -36.85 87.93 -5.07 0.103 9559
 9561 3 -36.24 88.55 -4.94 0.534 9558
 9562 3 -36.6 88.38 -5.08 0.218 9561
 9563 3 -36.64 88.35 -4.93 0.068 9562
 9564 3 -35.68 88.91 -4.66 0.253 9561
 9565 3 -35.64 89.05 -4.56 0.165 9564
 9566 3 -34.64 86.45 -6.32 0.152 9546
 9567 3 -34.54 86.4 -6.33 0.000125 9566
 9568 3 -35.71 84.79 -7.25 0.452 9541
 9569 3 -35.75 84.63 -7.24 0.459 9568
 9570 3 -35.68 84.45 -7.19 0.538 9569
 9571 3 -35.63 84.29 -7.11 0.55 9570
 9572 3 -34.89 84.4 -6.69 0.085 9571
 9573 3 -34.75 84.38 -6.73 0.1 9572
 9574 3 -34.6 84.38 -6.81 0.093 9573
 9575 3 -34.5 84.35 -6.89 0.12 9574
 9576 3 -34.53 84.24 -6.94 0.076 9575
 9577 3 -34.57 84.09 -6.99 0.063 9576
 9578 3 -34.56 83.96 -6.98 0.045 9577
 9579 3 -34.53 83.82 -6.91 0.076 9578
 9580 3 -34.43 83.74 -6.86 0.095 9579
 9581 3 -34.29 83.6 -6.81 0.116 9580
 9582 3 -34.26 83.46 -6.77 0.134 9581
 9583 3 -34.25 83.2 -6.82 0.077 9582
 9584 3 -34.24 83.04 -6.81 0.127 9583
 9585 3 -34.28 82.93 -6.79 0.089 9584
 9586 3 -35.72 84.21 -7.07 0.503 9571
 9587 3 -35.81 84.18 -7 0.412 9586
 9588 3 -35.82 84.04 -6.95 0.411 9587
 9589 3 -35.79 83.88 -6.89 0.389 9588
 9590 3 -35.88 83.66 -7.08 0.463 9589
 9591 3 -36 83.54 -7.08 0.527 9590
 9592 3 -36.14 83.51 -7.07 0.586 9591
 9593 3 -36.26 83.46 -6.99 0.598 9592
 9594 3 -36.04 83.02 -6.94 0.426 9593
 9595 3 -36.15 82.82 -6.87 0.411 9594
 9596 3 -36.17 82.68 -6.82 0.417 9595
 9597 3 -36.39 82.71 -6.69 0.42 9596
 9598 3 -36.46 82.59 -6.72 0.46 9597
 9599 3 -36.42 82.45 -6.65 0.501 9598
 9600 3 -36.39 82.3 -6.57 0.569 9599
 9601 3 -36.42 82.23 -6.48 0.644 9600
 9602 3 -36.61 82.2 -6.4 0.702 9601
 9603 3 -36.63 82.07 -6.29 0.71 9602
 9604 3 -36.63 81.98 -6.2 0.821 9603
 9605 3 -37.54 82.21 -6.2 0.41 9604
 9606 3 -37.64 82.1 -6.11 0.414 9605
 9607 3 -37.68 81.95 -6.03 0.454 9606
 9608 3 -37.71 81.82 -5.97 0.48 9607
 9609 3 -37.54 81.38 -6.14 0.193 9608
 9610 3 -37.63 81.3 -6.14 0.078 9609
 9611 3 -37.93 82.04 -5.73 0.386 9608
 9612 3 -38.06 82.04 -5.68 0.426 9611
 9613 3 -38.36 82.13 -5.69 0.376 9612
 9614 3 -38.56 82.16 -5.65 0.38 9613
 9615 3 -38.79 81.96 -5.5 0.335 9614
 9616 3 -38.99 81.9 -5.44 0.323 9615
 9617 3 -39.11 81.88 -5.36 0.352 9616
 9618 3 -39.29 81.79 -5.24 0.327 9617
 9619 3 -39.39 81.8 -5.11 0.295 9618
 9620 3 -39.56 81.84 -5.03 0.256 9619
 9621 3 -39.68 81.91 -4.94 0.239 9620
 9622 3 -39.82 81.93 -4.82 0.235 9621
 9623 3 -39.94 82.04 -4.73 0.241 9622
 9624 3 -40.1 81.98 -4.74 0.239 9623
 9625 3 -40.22 81.88 -4.74 0.244 9624
 9626 3 -40.32 81.79 -4.61 0.305 9625
 9627 3 -40.42 81.74 -4.53 0.251 9626
 9628 3 -40.5 81.65 -4.37 0.285 9627
 9629 3 -40.53 81.63 -4.22 0.37 9628
 9630 3 -40.63 81.6 -4.12 0.478 9629
 9631 3 -40.71 81.59 -4.02 0.546 9630
 9632 3 -40.82 81.62 -3.9 0.659 9631
 9633 3 -40.89 81.71 -3.8 0.756 9632
 9634 3 -41.1 81.13 -3.84 0.504 9633
 9635 3 -41.2 80.95 -3.8 0.433 9634
 9636 3 -41.24 80.66 -3.76 0.39 9635
 9637 3 -41.34 80.45 -3.78 0.364 9636
 9638 3 -41.34 80.29 -3.61 0.356 9637
 9639 3 -41.5 80.21 -3.69 0.396 9638
 9640 3 -41.56 80.09 -3.65 0.443 9639
 9641 3 -41.67 79.91 -3.65 0.484 9640
 9642 3 -41.74 79.76 -3.63 0.466 9641
 9643 3 -41.87 79.6 -3.69 0.515 9642
 9644 3 -41.67 79.24 -3.49 0.258 9643
 9645 3 -41.98 79.8 -3.65 0.093 9644
 9646 3 -41.5 78.98 -3.44 0.261 9644
 9647 3 -41.24 78.55 -3.32 0.26 9646
 9648 3 -41.18 78.38 -3.28 0.269 9647
 9649 3 -41.12 78.26 -3.17 0.275 9648
 9650 3 -41.17 78.1 -3.19 0.296 9649
 9651 3 -41.13 77.93 -3.15 0.288 9650
 9652 3 -41.1 77.71 -3.17 0.296 9651
 9653 3 -41.1 77.57 -3.19 0.306 9652
 9654 3 -41.03 77.43 -3.15 0.317 9653
 9655 3 -41.03 77.29 -3.05 0.369 9654
 9656 3 -40.99 77.13 -2.96 0.481 9655
 9657 3 -41.02 76.99 -2.92 0.53 9656
 9658 3 -40.96 76.88 -2.9 0.577 9657
 9659 3 -40.92 76.77 -2.96 0.628 9658
 9660 3 -40.91 76.66 -3.03 0.631 9659
 9661 3 -40.24 76.74 -3.44 0.15 9660
 9662 3 -40.17 76.65 -3.59 0.156 9661
 9663 3 -40.12 76.71 -3.82 0.157 9662
 9664 3 -39.95 76.68 -3.98 0.181 9663
 9665 3 -39.82 76.73 -4 0.181 9664
 9666 3 -39.67 76.76 -4.08 0.181 9665
 9667 3 -39.56 76.74 -4.18 0.134 9666
 9668 3 -39.55 76.79 -4.35 0.117 9667
 9669 3 -39.49 76.9 -4.4 0.143 9668
 9670 3 -39.43 77.01 -4.47 0.135 9669
 9671 3 -39.38 77.07 -4.57 0.192 9670
 9672 3 -39.31 77.2 -4.61 0.219 9671
 9673 3 -39.28 77.26 -4.77 0.211 9672
 9674 3 -39.24 77.21 -5.04 0.12 9673
 9675 3 -39.12 77.32 -5.15 0.134 9674
 9676 3 -39.09 77.4 -5.28 0.107 9675
 9677 3 -39.12 77.52 -5.39 0.113 9676
 9678 3 -39.13 77.68 -5.52 0.12 9677
 9679 3 -39.18 77.73 -5.61 0.116 9678
 9680 3 -39.28 77.9 -5.52 0.114 9679
 9681 3 -39.24 78.05 -5.49 0.000125 9680
 9682 3 -41.14 76.4 -2.84 0.522 9660
 9683 3 -41.87 76.43 -2.88 0.502 9682
 9684 3 -41.99 76.43 -2.82 0.563 9683
 9685 3 -42.14 76.46 -2.71 0.606 9684
 9686 3 -42.28 76.29 -2.74 0.518 9685
 9687 3 -42.81 76.71 -3.09 0.129 9686
 9688 3 -42.93 76.74 -3.03 0.159 9687
 9689 3 -43.1 76.76 -2.98 0.233 9688
 9690 3 -43.2 76.68 -2.92 0.264 9689
 9691 3 -43.35 76.65 -2.94 0.28 9690
 9692 3 -43.46 76.63 -2.88 0.268 9691
 9693 3 -42.31 76.15 -2.65 0.524 9686
 9694 3 -42.31 75.9 -2.84 0.468 9693
 9695 3 -42.38 75.79 -2.88 0.43 9694
 9696 3 -42.28 75.77 -2.88 0.175 9695
 9697 3 -42.14 75.71 -2.92 0.09 9696
 9698 3 -42.2 75.51 -3.09 0.558 9695
 9699 3 -42.37 75.46 -3.15 0.585 9698
 9700 3 -42.38 75.32 -3.21 0.51 9699
 9701 3 -42.06 75.02 -3.05 0.412 9700
 9702 3 -41.78 74.66 -2.88 0.414 9701
 9703 3 -41.67 74.46 -2.88 0.344 9702
 9704 3 -41.7 74.3 -2.94 0.3 9703
 9705 3 -41.63 74.1 -2.9 0.288 9704
 9706 3 -41.63 73.79 -2.82 0.208 9705
 9707 3 -41.67 73.66 -2.84 0.213 9706
 9708 3 -41.81 73.54 -2.8 0.235 9707
 9709 3 -41.99 73.51 -2.78 0.242 9708
 9710 3 -42.13 73.48 -2.74 0.299 9709
 9711 3 -42.56 73.71 -2.57 0.269 9710
 9712 3 -42.73 73.76 -2.55 0.225 9711
 9713 3 -42.92 73.74 -2.53 0.222 9712
 9714 3 -43.1 73.68 -2.57 0.204 9713
 9715 3 -43.23 73.57 -2.61 0.222 9714
 9716 3 -43.38 73.54 -2.63 0.22 9715
 9717 3 -43.59 73.57 -2.69 0.211 9716
 9718 3 -43.7 73.51 -2.76 0.196 9717
 9719 3 -43.78 73.55 -2.88 0.22 9718
 9720 3 -43.95 73.57 -2.96 0.207 9719
 9721 3 -44.05 73.55 -3.05 0.202 9720
 9722 3 -44.16 73.45 -3.11 0.234 9721
 9723 3 -44.28 73.38 -3.15 0.286 9722
 9724 3 -44.41 73.32 -3.19 0.348 9723
 9725 3 -44.53 73.2 -3.17 0.38 9724
 9726 3 -44.64 73.13 -3.15 0.462 9725
 9727 3 -44.85 73.7 -2.96 0.217 9726
 9728 3 -44.96 73.85 -2.81 0.205 9727
 9729 3 -45.05 73.9 -2.72 0.225 9728
 9730 3 -45.14 74.01 -2.66 0.234 9729
 9731 3 -45.24 74.07 -2.6 0.264 9730
 9732 3 -45.38 74.13 -2.43 0.263 9731
 9733 3 -45.53 74.18 -2.29 0.274 9732
 9734 3 -45.66 74.16 -2.1 0.201 9733
 9735 3 -45.77 74.24 -1.96 0.199 9734
 9736 3 -45.89 74.19 -1.89 0.201 9735
 9737 3 -46.03 74.19 -1.87 0.198 9736
 9738 3 -46.17 74.22 -1.82 0.24 9737
 9739 3 -46.31 74.16 -1.76 0.258 9738
 9740 3 -46.41 74.14 -1.69 0.294 9739
 9741 3 -46.53 74.05 -1.57 0.279 9740
 9742 3 -46.57 74 -1.45 0.311 9741
 9743 3 -46.5 73.91 -1.34 0.425 9742
 9744 3 -46.53 74 -1.26 0.526 9743
 9745 3 -46.53 74.02 -1.15 0.549 9744
 9746 3 -46.6 73.91 -1.1 0.564 9745
 9747 3 -46.77 73.92 -1.08 0.556 9746
 9748 3 -46.88 74.64 -1.07 0.118 9747
 9749 3 -46.98 74.58 -1.06 0.000125 9748
 9750 3 -46.92 73.71 -1.12 0.498 9747
 9751 3 -47.13 73.47 -1.07 0.491 9750
 9752 3 -47.28 73.39 -1.07 0.516 9751
 9753 3 -47.37 73.3 -1.04 0.54 9752
 9754 3 -47.52 73.21 -0.96 0.541 9753
 9755 3 -47.56 73.08 -0.82 0.573 9754
 9756 3 -47.64 72.94 -0.86 0.617 9755
 9757 3 -47.77 72.75 -0.93 0.631 9756
 9758 3 -48.28 72.96 -0.78 0.282 9757
 9759 3 -48.49 73.05 -0.77 0.226 9758
 9760 3 -48.63 73.05 -0.7 0.206 9759
 9761 3 -48.78 73.06 -0.56 0.182 9760
 9762 3 -48.89 73.05 -0.44 0.175 9761
 9763 3 -49.02 73.03 -0.33 0.187 9762
 9764 3 -49.2 73.03 -0.23 0.211 9763
 9765 3 -49.38 73 -0.12 0.285 9764
 9766 3 -49.52 72.94 -0.11 0.323 9765
 9767 3 -49.7 72.96 -0.08 0.396 9766
 9768 3 -49.82 72.96 -0.02 0.45 9767
 9769 3 -49.89 72.89 0.04 0.473 9768
 9770 3 -49.96 72.78 0.1 0.453 9769
 9771 3 -50.1 72.74 0.16 0.43 9770
 9772 3 -50.24 72.64 0.22 0.422 9771
 9773 3 -50.35 72.61 0.33 0.428 9772
 9774 3 -50.52 72.58 0.39 0.416 9773
 9775 3 -50.68 72.61 0.45 0.427 9774
 9776 3 -50.85 72.64 0.52 0.376 9775
 9777 3 -51 72.55 0.54 0.393 9776
 9778 3 -51.17 72.52 0.59 0.345 9777
 9779 3 -51.21 72.27 0.72 0.323 9778
 9780 3 -51.3 72.11 0.82 0.258 9779
 9781 3 -51.6 72.13 0.67 0.207 9780
 9782 3 -51.78 72.2 0.69 0.232 9781
 9783 3 -51.92 72.15 0.74 0.257 9782
 9784 3 -52.02 72.1 0.76 0.258 9783
 9785 3 -52.13 72.07 0.85 0.317 9784
 9786 3 -52.25 72.04 0.92 0.35 9785
 9787 3 -52.42 71.93 0.96 0.364 9786
 9788 3 -52.55 71.62 0.92 0.326 9787
 9789 3 -52.6 71.49 1 0.266 9788
 9790 3 -52.7 71.51 1.03 0.217 9789
 9791 3 -52.78 71.21 1.02 0.211 9790
 9792 3 -52.87 71.1 1.01 0.23 9791
 9793 3 -52.92 70.99 1.01 0.28 9792
 9794 3 -52.99 70.9 1 0.325 9793
 9795 3 -53.07 70.79 0.95 0.308 9794
 9796 3 -53.2 70.68 0.94 0.309 9795
 9797 3 -53.28 70.51 1.04 0.286 9796
 9798 3 -53.32 70.35 1.05 0.292 9797
 9799 3 -53.38 70.18 1.08 0.299 9798
 9800 3 -53.52 70.09 1.1 0.345 9799
 9801 3 -53.66 70.07 1.11 0.378 9800
 9802 3 -53.74 69.99 1.15 0.397 9801
 9803 3 -53.81 69.9 1.19 0.444 9802
 9804 3 -53.99 69.84 1.19 0.618 9803
 9805 3 -54.38 69.87 1.12 0.654 9804
 9806 3 -53.8 68.79 1.36 0.33 9805
 9807 3 -53.74 68.66 1.39 0.45 9806
 9808 3 -53.77 68.54 1.39 0.506 9807
 9809 3 -53.73 68.4 1.41 0.502 9808
 9810 3 -53.73 68.24 1.4 0.488 9809
 9811 3 -53.8 68.07 1.36 0.457 9810
 9812 3 -53.9 67.99 1.36 0.5 9811
 9813 3 -53.98 67.91 1.4 0.527 9812
 9814 3 -54.01 67.76 1.34 0.621 9813
 9815 3 -54.49 68.05 1.08 0.46 9814
 9816 3 -54.7 68.09 1.2 0.422 9815
 9817 3 -54.84 68.16 1.34 0.337 9816
 9818 3 -54.94 68.01 1.28 0.137 9817
 9819 3 -53.51 67.4 1.67 0.374 9814
 9820 3 -53.44 67.29 1.72 0.389 9819
 9821 3 -53.51 67.18 1.86 0.443 9820
 9822 3 -53.48 67.01 1.91 0.413 9821
 9823 3 -53.44 66.93 2.01 0.392 9822
 9824 3 -53.42 66.82 1.88 0.231 9823
 9825 3 -53.63 66.66 1.78 0.188 9824
 9826 3 -53.55 66.48 1.7 0.258 9825
 9827 3 -53.48 66.34 1.58 0.29 9826
 9828 3 -53.45 66.2 1.53 0.464 9827
 9829 3 -53.41 65.99 1.59 0.472 9828
 9830 3 -53.33 65.85 1.78 0.415 9829
 9831 3 -53.26 65.73 1.72 0.402 9830
 9832 3 -53.17 65.6 1.71 0.384 9831
 9833 3 -53.22 65.49 1.58 0.414 9832
 9834 3 -53.17 65.37 1.45 0.434 9833
 9835 3 -53.15 65.27 1.29 0.426 9834
 9836 3 -53.17 64.96 1.61 0.357 9835
 9837 3 -53.15 64.79 1.61 0.349 9836
 9838 3 -52.72 64.54 1.6 0.147 9837
 9839 3 -52.69 64.38 1.63 0.174 9838
 9840 3 -52.58 64.23 1.7 0.211 9839
 9841 3 -52.48 64.13 1.83 0.238 9840
 9842 3 -52.41 63.99 1.81 0.256 9841
 9843 3 -52.2 63.96 1.74 0.211 9842
 9844 3 -52.05 63.9 1.61 0.192 9843
 9845 3 -51.99 63.76 1.62 0.199 9844
 9846 3 -51.91 63.62 1.56 0.196 9845
 9847 3 -51.79 63.55 1.56 0.222 9846
 9848 3 -51.63 63.46 1.61 0.228 9847
 9849 3 -51.37 63.36 1.63 0.182 9848
 9850 3 -51.27 63.24 1.6 0.228 9849
 9851 3 -51.23 63.03 1.6 0.227 9850
 9852 3 -51.13 62.93 1.51 0.247 9851
 9853 3 -51.02 62.82 1.54 0.249 9852
 9854 3 -50.94 62.67 1.58 0.236 9853
 9855 3 -50.84 62.52 1.58 0.209 9854
 9856 3 -50.69 62.43 1.58 0.237 9855
 9857 3 -50.54 62.24 1.6 0.281 9856
 9858 3 -50.41 62.13 1.56 0.263 9857
 9859 3 -50.37 61.96 1.55 0.296 9858
 9860 3 -50.29 61.82 1.57 0.487 9859
 9861 3 -50.16 62.07 1.99 0.18 9860
 9862 3 -50.15 62.14 2.07 0.000125 9861
 9863 3 -50.3 61.63 1.43 0.47 9860
 9864 3 -50.23 61.55 1.38 0.433 9863
 9865 3 -49.9 61.45 1.37 0.334 9864
 9866 3 -49.72 61.35 1.32 0.321 9865
 9867 3 -49.66 61.25 1.26 0.328 9866
 9868 3 -49.51 61.24 1.19 0.377 9867
 9869 3 -49.41 61.06 1.06 0.291 9868
 9870 3 -49.09 60.85 1.17 0.072 9869
 9871 3 -49.09 60.75 1.28 0.087 9870
 9872 3 -49.4 60.99 0.92 0.242 9869
 9873 3 -49.31 60.99 0.8 0.328 9872
 9874 3 -49.33 60.59 1.08 0.163 9873
 9875 3 -49.24 60.46 1.05 0.201 9874
 9876 3 -49.15 60.31 1.11 0.213 9875
 9877 3 -49.06 60.13 1.14 0.192 9876
 9878 3 -49.05 59.98 1.11 0.17 9877
 9879 3 -49.09 59.88 1.22 0.191 9878
 9880 3 -49.13 59.78 1.34 0.2 9879
 9881 3 -49.15 59.7 1.47 0.187 9880
 9882 3 -49.08 59.6 1.53 0.15 9881
 9883 3 -48.94 59.52 1.5 0.000125 9882
 9884 3 -49.29 61.06 0.57 0.274 9873
 9885 3 -49.41 61.18 0.41 0.097 9884
 9886 3 -49.38 61.2 0.27 0.142 9885
 9887 3 -49.33 61.27 0.18 0.217 9886
 9888 3 -49.29 61.45 0.19 0.203 9887
 9889 3 -49.19 61.67 0.22 0.193 9888
 9890 3 -49.22 61.8 0.27 0.131 9889
 9891 3 -49.16 61.52 1.32 0.174 9868
 9892 3 -49.04 61.49 1.31 0.164 9891
 9893 3 -48.97 61.45 1.21 0.000125 9892
 9894 3 -50.69 61.56 1.36 0.179 9864
 9895 3 -50.67 61.78 1.38 0.121 9894
 9896 3 -53.42 66.51 1.02 0.187 9828
 9897 3 -53.49 66.59 0.93 0.000125 9896
 9898 3 -54.67 70.29 1.06 0.546 9805
 9899 3 -54.72 69.99 1.42 0.367 9898
 9900 3 -54.83 69.99 1.54 0.321 9899
 9901 3 -54.81 70.26 1.82 0.139 9900
 9902 3 -54.69 70.46 1.81 0.089 9901
 9903 3 -54.67 70.57 1.88 0.097 9902
 9904 3 -54.67 70.55 2.05 0.127 9903
 9905 3 -54.63 70.54 2.19 0.09 9904
 9906 3 -54.51 70.54 2.19 0.093 9905
 9907 3 -54.44 70.57 2.28 0.087 9906
 9908 3 -54.33 70.6 2.28 0.104 9907
 9909 3 -54.27 70.7 2.34 0.132 9908
 9910 3 -54.38 70.93 2.21 0.047 9909
 9911 3 -54.48 70.93 2.17 0.042 9910
 9912 3 -54.16 70.68 2.38 0.096 9909
 9913 3 -54.02 70.71 2.3 0.075 9912
 9914 3 -54.98 70.35 2.01 0.111 9901
 9915 3 -55.02 70.54 2.05 0.102 9914
 9916 3 -55.13 70.68 2.01 0.092 9915
 9917 3 -55.17 70.79 1.94 0.09 9916
 9918 3 -54.91 69.84 1.5 0.228 9900
 9919 3 -54.95 69.71 1.47 0.066 9918
 9920 3 -54.75 70.63 0.92 0.378 9898
 9921 3 -54.78 71.07 0.52 0.331 9920
 9922 3 -54.74 71.1 0.31 0.369 9921
 9923 3 -54.71 71.16 0.18 0.386 9922
 9924 3 -54.67 71.29 0.09 0.356 9923
 9925 3 -54.74 71.46 0.1 0.319 9924
 9926 3 -54.74 71.54 0.01 0.274 9925
 9927 3 -54.8 70.79 0.85 0.378 9926
 9928 3 -54.67 69.99 0.67 0.164 9927
 9929 3 -54.99 70.96 1.27 0.193 9920
 9930 3 -55 71.09 1.39 0.185 9929
 9931 3 -55.09 71.24 1.36 0.116 9930
 9932 3 -47.35 72.33 -1.27 0.569 9757
 9933 3 -47.32 72.17 -1.42 0.642 9932
 9934 3 -47.31 72.11 -1.6 0.684 9933
 9935 3 -47.3 71.81 -1.75 0.637 9934
 9936 3 -47.28 71.72 -1.94 0.643 9935
 9937 3 -47.3 71.52 -1.96 0.666 9936
 9938 3 -47.31 71.36 -1.98 0.64 9937
 9939 3 -47.28 71.14 -1.95 0.596 9938
 9940 3 -47.31 70.94 -1.86 0.55 9939
 9941 3 -47.42 70.74 -1.84 0.545 9940
 9942 3 -47.46 70.56 -1.77 0.556 9941
 9943 3 -47.46 70.42 -1.69 0.497 9942
 9944 3 -46.95 70.13 -1.87 0.121 9943
 9945 3 -46.92 70 -1.88 0.067 9944
 9946 3 -47.17 72.71 -2.22 0.213 9934
 9947 3 -47.28 72.85 -2.25 0.214 9946
 9948 3 -47.35 72.96 -2.35 0.198 9947
 9949 3 -47.41 73.04 -2.41 0.178 9948
 9950 3 -47.45 73.16 -2.48 0.137 9949
 9951 3 -47.53 73.37 -2.54 0.169 9950
 9952 3 -47.64 73.49 -2.6 0.168 9951
 9953 3 -47.8 73.6 -2.64 0.167 9952
 9954 3 -47.87 73.74 -2.6 0.135 9953
 9955 3 -47.98 73.9 -2.58 0.136 9954
 9956 3 -47.99 74.1 -2.56 0.105 9955
 9957 3 -47.75 72.72 -1.4 0.18 9932
 9958 3 -47.81 72.83 -1.49 0.197 9957
 9959 3 -47.81 72.97 -1.59 0.091 9958
 9960 3 -46.99 73.58 -1.15 0.498 9750
 9961 3 -46.67 74.1 -0.74 0.268 9960
 9962 3 -46.7 74.02 -0.55 0.219 9961
 9963 3 -46.81 73.91 -0.52 0.166 9962
 9964 3 -46.91 73.89 -0.53 0.1 9963
 9965 3 -46.2 73.75 -0.76 0.163 9746
 9966 3 -46.2 73.83 -0.68 0.166 9965
 9967 3 -46.28 73.99 -0.65 0.000125 9966
 9968 3 -44.63 72.6 -3.37 0.24 9726
 9969 3 -44.75 72.51 -3.5 0.183 9968
 9970 3 -44.92 72.29 -3.58 0.149 9969
 9971 3 -45.02 72.16 -3.54 0.176 9970
 9972 3 -45.02 72.01 -3.52 0.167 9971
 9973 3 -45.07 71.9 -3.58 0.174 9972
 9974 3 -45.03 71.74 -3.62 0.175 9973
 9975 3 -45.05 71.63 -3.68 0.195 9974
 9976 3 -45.06 71.48 -3.68 0.202 9975
 9977 3 -45.03 71.35 -3.77 0.191 9976
 9978 3 -44.96 71.21 -3.89 0.196 9977
 9979 3 -44.87 71.09 -4.05 0.21 9978
 9980 3 -44.84 70.93 -4.11 0.228 9979
 9981 3 -44.8 70.76 -4.17 0.236 9980
 9982 3 -44.74 70.57 -4.32 0.275 9981
 9983 3 -44.67 70.48 -4.52 0.288 9982
 9984 3 -44.59 70.41 -4.67 0.317 9983
 9985 3 -44.67 70.74 -4.93 0.217 9984
 9986 3 -44.49 70.68 -5.05 0.275 9985
 9987 3 -44.34 70.74 -5.13 0.249 9986
 9988 3 -44.28 70.84 -5.17 0.136 9987
 9989 3 -44.45 70.29 -4.77 0.317 9984
 9990 3 -44.31 70.15 -4.84 0.36 9989
 9991 3 -44.2 70.09 -4.96 0.397 9990
 9992 3 -44.12 69.99 -5.07 0.405 9991
 9993 3 -43.98 69.91 -5.14 0.408 9992
 9994 3 -43.82 69.87 -5.24 0.391 9993
 9995 3 -43.74 69.74 -5.36 0.437 9994
 9996 3 -43.7 69.71 -5.54 0.472 9995
 9997 3 -43.56 69.71 -5.68 0.472 9996
 9998 3 -43.49 69.46 -5.69 0.47 9997
 9999 3 -43.55 69.04 -5.36 0.116 9998
 10000 3 -43.53 68.88 -5.39 0.13 9999
 10001 3 -43.62 68.82 -5.45 0.144 10000
 10002 3 -43.68 68.71 -5.49 0.152 10001
 10003 3 -43.8 68.59 -5.48 0.149 10002
 10004 3 -43.91 68.41 -5.49 0.164 10003
 10005 3 -44 68.3 -5.44 0.124 10004
 10006 3 -43.95 68.15 -5.44 0.136 10005
 10007 3 -43.98 67.99 -5.46 0.143 10006
 10008 3 -44.06 67.88 -5.52 0.149 10007
 10009 3 -44.13 67.76 -5.53 0.143 10008
 10010 3 -44.23 67.63 -5.53 0.157 10009
 10011 3 -44.24 67.48 -5.57 0.183 10010
 10012 3 -44.17 67.29 -5.55 0.155 10011
 10013 3 -44.1 67.13 -5.56 0.11 10012
 10014 3 -43.99 66.99 -5.56 0.124 10013
 10015 3 -43.92 66.82 -5.72 0.113 10014
 10016 3 -44.02 66.6 -5.78 0.131 10015
 10017 3 -44.04 66.48 -5.74 0.165 10016
 10018 3 -43.99 66.35 -5.74 0.131 10017
 10019 3 -43.32 69.43 -5.86 0.423 9998
 10020 3 -43.16 69.43 -5.95 0.407 10019
 10021 3 -43.56 69.38 -5.66 0.259 10020
 10022 3 -43.71 69.4 -5.57 0.231 10021
 10023 3 -43.81 69.4 -5.54 0.151 10022
 10024 3 -42.87 69.65 -6.15 0.469 10020
 10025 3 -42.77 69.68 -6.19 0.491 10024
 10026 3 -42.72 69.79 -6.31 0.498 10025
 10027 3 -42.61 69.79 -6.43 0.465 10026
 10028 3 -42.55 69.9 -6.57 0.455 10027
 10029 3 -42.62 69.98 -6.7 0.476 10028
 10030 3 -42.87 70.21 -6.86 0.285 10029
 10031 3 -42.69 70.2 -6.95 0.281 10030
 10032 3 -42.77 70.26 -7.06 0.234 10031
 10033 3 -41.85 72.91 -2.84 0.219 9710
 10034 3 -41.81 72.79 -2.94 0.189 10033
 10035 3 -41.73 72.71 -3.11 0.000125 10034
 10036 3 -41.95 74.96 -3.76 0.193 9700
 10037 3 -41.85 74.85 -3.76 0.201 10036
 10038 3 -41.74 74.77 -3.86 0.225 10037
 10039 3 -41.71 74.63 -3.86 0.193 10038
 10040 3 -41.28 74.57 -4.12 0.149 10039
 10041 3 -41.24 74.52 -4.28 0.136 10040
 10042 3 -41.13 74.48 -4.33 0.15 10041
 10043 3 -40.95 74.48 -4.24 0.111 10042
 10044 3 -40.85 74.52 -4.32 0.119 10043
 10045 3 -40.78 74.6 -4.36 0.185 10044
 10046 3 -40.64 74.71 -4.2 0.204 10045
 10047 3 -40.48 74.49 -4.15 0.152 10046
 10048 3 -40.34 74.52 -4.19 0.11 10047
 10049 3 -42.82 75.38 -3.67 0.324 10048
 10050 3 -43.07 75.35 -3.8 0.136 10049
 10051 3 -43.24 75.32 -3.96 0.139 10050
 10052 3 -43.3 75.24 -4.1 0.167 10051
 10053 3 -43.28 75.13 -4.24 0.179 10052
 10054 3 -43.34 75.16 -4.4 0.14 10053
 10055 3 -43.48 75.13 -4.52 0.159 10054
 10056 3 -43.62 75.07 -4.65 0.181 10055
 10057 3 -43.7 74.99 -4.77 0.225 10056
 10058 3 -43.78 74.9 -4.89 0.271 10057
 10059 3 -43.84 74.85 -4.99 0.29 10058
 10060 3 -44.17 75.23 -4.99 0.146 10059
 10061 3 -44.28 75.34 -5.03 0.212 10060
 10062 3 -44.34 75.43 -5.06 0.306 10061
 10063 3 -44.49 75.46 -5.04 0.563 10062
 10064 3 -44.6 75.57 -5.1 0.626 10063
 10065 3 -44.68 75.88 -5.02 0.556 10064
 10066 3 -44.75 76.12 -5.15 0.487 10065
 10067 3 -44.85 76.18 -5.15 0.501 10066
 10068 3 -45.25 75.9 -5.94 0.212 10067
 10069 3 -45.38 76.23 -5.77 0.086 10068
 10070 3 -45.49 76.24 -5.84 0.131 10069
 10071 3 -45.6 76.15 -5.86 0.09 10070
 10072 3 -45.52 75.79 -5.97 0.146 10068
 10073 3 -45.64 75.82 -5.97 0.085 10072
 10074 3 -44.6 76.15 -4.43 0.199 10065
 10075 3 -44.5 76.15 -4.35 0.22 10074
 10076 3 -44.42 76.12 -4.25 0.233 10075
 10077 3 -44.34 76.16 -4.19 0.18 10076
 10078 3 -44.34 76.16 -4.03 0.076 10077
 10079 3 -44.66 74.85 -5.39 0.25 10064
 10080 3 -44.7 74.76 -5.25 0.244 10079
 10081 3 -44.74 74.7 -5.18 0.164 10080
 10082 3 -43.7 74.55 -4.99 0.174 10059
 10083 3 -43.82 74.46 -4.97 0.000125 10082
 10084 3 -43.06 75.13 -3.49 0.168 10049
 10085 3 -43.1 74.98 -3.49 0.161 10084
 10086 3 -43.17 74.88 -3.53 0.182 10085
 10087 3 -43.13 74.76 -3.57 0.111 10086
 10088 3 -43.23 74.85 -3.49 0.035 10087
 10089 3 -40.67 74.93 -4.36 0.135 10046
 10090 3 -40.63 75.01 -4.52 0.121 10089
 10091 3 -40.57 75.04 -4.7 0.174 10090
 10092 3 -40.59 74.93 -4.83 0.049 10091
 10093 3 -42.63 76.43 -2.38 0.135 9693
 10094 3 -42.56 76.38 -2.24 0.186 10093
 10095 3 -42.5 76.29 -2.15 0.172 10094
 10096 3 -42.41 76.23 -2.03 0.144 10095
 10097 3 -42.37 76.21 -1.9 0.183 10096
 10098 3 -42.35 76.11 -1.77 0.16 10097
 10099 3 -42.45 76.13 -1.59 0.098 10098
 10100 3 -42.45 76.27 -1.53 0.121 10099
 10101 3 -42.49 76.41 -1.41 0.1 10100
 10102 3 -42.37 77.23 -2.34 0.275 9685
 10103 3 -42.41 77.38 -2.34 0.36 10102
 10104 3 -42.45 77.51 -2.32 0.343 10103
 10105 3 -42.35 77.73 -2.28 0.28 10104
 10106 3 -42.2 77.98 -2.38 0.108 10105
 10107 3 -42.38 77.4 -2.28 0.176 10102
 10108 3 -42.34 77.52 -2.26 0.131 10107
 10109 3 -40.67 76.2 -2.65 0.272 9682
 10110 3 -40.42 76.29 -2.51 0.201 10109
 10111 3 -40.41 76.21 -2.34 0.155 10110
 10112 3 -40.28 76.1 -2.3 0.177 10111
 10113 3 -40.14 75.96 -2.24 0.11 10112
 10114 3 -39.99 75.93 -2.19 0.081 10113
 10115 3 -39.95 75.82 -2.09 0.143 10114
 10116 3 -39.88 75.66 -2.05 0.098 10115
 10117 3 -39.81 75.55 -2.01 0.089 10116
 10118 3 -39.71 75.46 -1.92 0.09 10117
 10119 3 -39.6 75.41 -1.9 0.108 10118
 10120 3 -39.53 75.35 -1.86 0.098 10119
 10121 3 -39.43 75.24 -1.82 0.16 10120
 10122 3 -39.41 75.1 -1.74 0.169 10121
 10123 3 -39.32 74.86 -1.7 0.111 10122
 10124 3 -39.23 74.74 -1.74 0.128 10123
 10125 3 -39.17 74.63 -1.68 0.15 10124
 10126 3 -39.17 74.42 -1.6 0.177 10125
 10127 3 -39.16 74.25 -1.52 0.144 10126
 10128 3 -39.16 74.16 -1.37 0.097 10127
 10129 3 -39.17 74.08 -1.29 0.121 10128
 10130 3 -40.96 75.96 -2.8 0.079 10109
 10131 3 -42.24 79.57 -4.28 0.154 9643
 10132 3 -42.35 79.54 -4.44 0.142 10131
 10133 3 -42.35 79.43 -4.54 0.168 10132
 10134 3 -42.31 79.38 -4.74 0.14 10133
 10135 3 -42.38 79.4 -4.86 0.161 10134
 10136 3 -42.48 79.35 -4.98 0.208 10135
 10137 3 -42.55 79.26 -5.12 0.164 10136
 10138 3 -42.56 79.21 -5.31 0.151 10137
 10139 3 -42.62 79.21 -5.47 0.169 10138
 10140 3 -42.67 79.26 -5.68 0.198 10139
 10141 3 -42.69 79.35 -5.87 0.222 10140
 10142 3 -42.78 79.35 -6.07 0.188 10141
 10143 3 -42.75 79.4 -6.31 0.152 10142
 10144 3 -42.72 79.43 -6.44 0.153 10143
 10145 3 -42.69 79.46 -6.58 0.184 10144
 10146 3 -42.61 79.38 -6.74 0.24 10145
 10147 3 -42.49 79.37 -6.89 0.325 10146
 10148 3 -42.42 79.23 -7.03 0.419 10147
 10149 3 -42.48 79.16 -7.16 0.492 10148
 10150 3 -42.46 79.02 -7.33 0.563 10149
 10151 3 -42.46 78.93 -7.45 0.585 10150
 10152 3 -42.35 78.9 -7.61 0.575 10151
 10153 3 -42.41 79.55 -7.81 0.179 10152
 10154 3 -42.45 79.71 -7.85 0.17 10153
 10155 3 -42.34 79.88 -7.81 0.121 10154
 10156 3 -43.94 78.55 -6.6 0.08 10155
 10157 3 -43.99 78.45 -6.49 0.000125 10156
 10158 3 -42.24 78.63 -7.75 0.484 10152
 10159 3 -42.25 78.71 -7.99 0.422 10158
 10160 3 -42.24 78.74 -8.24 0.34 10159
 10161 3 -42.12 78.62 -8.47 0.273 10160
 10162 3 -42.13 78.51 -8.58 0.288 10161
 10163 3 -42.2 78.38 -8.66 0.294 10162
 10164 3 -42.25 78.2 -8.72 0.269 10163
 10165 3 -42.17 78.07 -8.82 0.19 10164
 10166 3 -40.65 82.9 -3.57 0.28 9633
 10167 3 -40.57 83.21 -3.53 0.194 10166
 10168 3 -40.58 83.35 -3.46 0.205 10167
 10169 3 -40.61 83.52 -3.44 0.231 10168
 10170 3 -40.68 83.68 -3.44 0.213 10169
 10171 3 -40.63 83.88 -3.46 0.196 10170
 10172 3 -40.54 84.1 -3.46 0.154 10171
 10173 3 -40.51 84.26 -3.44 0.172 10172
 10174 3 -40.56 84.48 -3.44 0.188 10173
 10175 3 -40.5 84.62 -3.49 0.219 10174
 10176 3 -40.43 84.82 -3.55 0.2 10175
 10177 3 -40.39 84.96 -3.53 0.18 10176
 10178 3 -40.38 85.15 -3.57 0.241 10177
 10179 3 -40.32 85.3 -3.59 0.267 10178
 10180 3 -40.25 85.46 -3.63 0.274 10179
 10181 3 -40.18 85.66 -3.67 0.243 10180
 10182 3 -40.1 85.9 -3.67 0.219 10181
 10183 3 -40.14 86.18 -3.65 0.178 10182
 10184 3 -40.11 86.34 -3.65 0.167 10183
 10185 3 -40.06 86.49 -3.63 0.175 10184
 10186 3 -40 86.71 -3.65 0.184 10185
 10187 3 -39.96 86.85 -3.61 0.179 10186
 10188 3 -40.07 87.07 -3.55 0.217 10187
 10189 3 -40.11 87.26 -3.51 0.192 10188
 10190 3 -40.13 87.43 -3.51 0.188 10189
 10191 3 -40.08 87.6 -3.49 0.218 10190
 10192 3 -40.11 87.74 -3.49 0.233 10191
 10193 3 -40.11 87.93 -3.46 0.21 10192
 10194 3 -40.14 88.1 -3.46 0.194 10193
 10195 3 -40.18 88.26 -3.4 0.183 10194
 10196 3 -40.21 88.43 -3.3 0.194 10195
 10197 3 -40.24 88.6 -3.24 0.171 10196
 10198 3 -40.19 88.76 -3.19 0.203 10197
 10199 3 -40.04 89.04 -3.21 0.204 10198
 10200 3 -39.99 89.18 -3.24 0.241 10199
 10201 3 -39.9 89.34 -3.21 0.24 10200
 10202 3 -39.85 89.45 -3.23 0.246 10201
 10203 3 -39.79 89.57 -3.17 0.215 10202
 10204 3 -39.92 89.7 -3.23 0.276 10203
 10205 3 -39.99 89.77 -3.21 0.295 10204
 10206 3 -40.31 89.88 -3.34 0.342 10205
 10207 3 -40.39 89.82 -3.38 0.42 10206
 10208 3 -40.47 89.96 -3.36 0.428 10207
 10209 3 -40.31 90.43 -3.26 0.34 10208
 10210 3 -40.44 90.63 -3.3 0.436 10209
 10211 3 -40.47 90.7 -3.48 0.411 10210
 10212 3 -40.6 90.35 -4 0.298 10211
 10213 3 -40.46 90.93 -3.34 0.361 10211
 10214 3 -40.43 91.07 -3.42 0.42 10213
 10215 3 -40.46 91.21 -3.4 0.447 10214
 10216 3 -40.53 91.34 -3.28 0.497 10215
 10217 3 -40.4 91.59 -3.46 0.472 10216
 10218 3 -40.44 91.7 -3.4 0.396 10217
 10219 3 -40.32 91.85 -2.8 0.266 10218
 10220 3 -40.42 91.95 -2.65 0.228 10219
 10221 3 -40.36 92.04 -2.51 0.176 10220
 10222 3 -40.36 92.12 -2.38 0.204 10221
 10223 3 -40.46 92.23 -2.3 0.236 10222
 10224 3 -40.49 92.37 -2.19 0.219 10223
 10225 3 -40.57 92.49 -2.05 0.189 10224
 10226 3 -40.63 92.63 -2.01 0.209 10225
 10227 3 -40.68 92.74 -1.96 0.199 10226
 10228 3 -40.71 92.87 -1.86 0.224 10227
 10229 3 -40.74 93.05 -1.78 0.202 10228
 10230 3 -40.82 93.17 -1.62 0.166 10229
 10231 3 -40.89 93.28 -1.55 0.172 10230
 10232 3 -40.94 93.41 -1.5 0.148 10231
 10233 3 -41.07 93.52 -1.4 0.164 10232
 10234 3 -41.11 93.64 -1.31 0.177 10233
 10235 3 -41.19 93.67 -1.2 0.27 10234
 10236 3 -41.19 93.83 -1.12 0.342 10235
 10237 3 -41.32 93.92 -1.05 0.376 10236
 10238 3 -41.39 94.14 -1.02 0.396 10237
 10239 3 -41.43 94.28 -1.03 0.431 10238
 10240 3 -41.5 94.41 -1 0.425 10239
 10241 3 -41.61 94.47 -0.89 0.399 10240
 10242 3 -41.71 94.47 -0.81 0.432 10241
 10243 3 -41.89 94.47 -0.65 0.398 10242
 10244 3 -41.94 94.55 -0.55 0.457 10243
 10245 3 -41.78 94.89 -0.47 0.405 10244
 10246 3 -41.78 95 -0.39 0.468 10245
 10247 3 -41.79 95.13 -0.31 0.461 10246
 10248 3 -41.99 95.24 -0.18 0.442 10247
 10249 3 -42.11 95.33 -0.1 0.465 10248
 10250 3 -42.21 95.46 -0.01 0.466 10249
 10251 3 -42.29 95.39 0.14 0.452 10250
 10252 3 -42.39 95.47 0.24 0.457 10251
 10253 3 -42.63 95.77 0.21 0.269 10252
 10254 3 -42.67 95.69 0.31 0.166 10253
 10255 3 -42.72 95.22 0.3 0.176 10252
 10256 3 -42.32 94.02 -0.54 0.165 10244
 10257 3 -42.35 94 -0.43 0.106 10256
 10258 3 -42.46 94.05 -0.39 0.000125 10257
 10259 3 -38.46 82.62 -5.56 0.177 9614
 10260 3 -38.5 82.66 -5.39 0.161 10259
 10261 3 -38.56 82.71 -5.25 0.121 10260
 10262 3 -38.67 82.84 -5.11 0.102 10261
 10263 3 -38.78 82.88 -4.95 0.11 10262
 10264 3 -35.58 81.55 -5.93 0.31 9604
 10265 3 -35.44 81.46 -5.73 0.28 10264
 10266 3 -35.46 81.34 -5.61 0.304 10265
 10267 3 -35.36 81.16 -5.54 0.341 10266
 10268 3 -35.26 80.98 -5.53 0.347 10267
 10269 3 -35.15 80.76 -5.5 0.333 10268
 10270 3 -35.04 80.63 -5.4 0.299 10269
 10271 3 -34.88 80.51 -5.35 0.25 10270
 10272 3 -34.79 80.46 -5.32 0.217 10271
 10273 3 -34.65 80.32 -5.32 0.187 10272
 10274 3 -34.53 80.23 -5.35 0.202 10273
 10275 3 -34.39 80.21 -5.39 0.217 10274
 10276 3 -34.26 80.23 -5.4 0.216 10275
 10277 3 -34.14 80.07 -5.37 0.231 10276
 10278 3 -34.06 79.9 -5.36 0.214 10277
 10279 3 -33.96 79.85 -5.4 0.214 10278
 10280 3 -33.85 79.73 -5.44 0.213 10279
 10281 3 -33.72 79.7 -5.43 0.254 10280
 10282 3 -33.54 79.68 -5.32 0.291 10281
 10283 3 -33.35 79.63 -5.27 0.285 10282
 10284 3 -33.24 79.6 -5.27 0.335 10283
 10285 3 -33.15 79.3 -5.62 0.524 10284
 10286 3 -33.13 79.32 -5.75 0.506 10285
 10287 3 -33.33 80.1 -6.18 0.124 10286
 10288 3 -33.43 80.23 -6.24 0.105 10287
 10289 3 -33.4 80.32 -6.36 0.093 10288
 10290 3 -33.42 80.51 -6.44 0.127 10289
 10291 3 -33.39 80.65 -6.48 0.166 10290
 10292 3 -33.42 80.77 -6.53 0.108 10291
 10293 3 -32.89 79.16 -5.77 0.449 10286
 10294 3 -32.89 79.21 -6.24 0.167 10293
 10295 3 -32.82 79.4 -6.45 0.137 10294
 10296 3 -32.86 79.49 -6.58 0.123 10295
 10297 3 -33.01 79.49 -6.65 0.159 10296
 10298 3 -33.21 79.49 -6.69 0.132 10297
 10299 3 -33.32 79.6 -6.66 0.068 10298
 10300 3 -32.79 79.11 -5.74 0.449 10299
 10301 3 -33.46 79.13 -5.95 0.229 10300
 10302 3 -33.53 79.2 -6.07 0.283 10301
 10303 3 -33.82 78.95 -5.9 0.192 10302
 10304 3 -33.97 78.98 -5.94 0.081 10303
 10305 3 -33.46 79.52 -6.43 0.139 10302
 10306 3 -33.57 79.65 -6.53 0.069 10305
 10307 3 -32.45 78.89 -5.52 0.396 10293
 10308 3 -32.41 78.64 -5.54 0.388 10307
 10309 3 -32.34 78.5 -5.53 0.418 10308
 10310 3 -32.32 78.38 -5.49 0.445 10309
 10311 3 -32.24 78.3 -5.49 0.527 10310
 10312 3 -32.35 77.99 -5.28 0.4 10311
 10313 3 -32.25 77.78 -5.27 0.434 10312
 10314 3 -32.35 77.67 -5.24 0.524 10313
 10315 3 -32.28 77.56 -5.15 0.668 10314
 10316 3 -32.14 77.1 -5.49 0.14 10315
 10317 3 -31.99 77 -5.66 0.112 10316
 10318 3 -31.88 77.03 -5.72 0.15 10317
 10319 3 -31.72 77.08 -5.7 0.13 10318
 10320 3 -32.13 77.52 -5.07 0.838 10315
 10321 3 -32.12 77.36 -5.02 0.8 10320
 10322 3 -32.67 77.11 -4.89 0.251 10321
 10323 3 -32.71 76.92 -4.83 0.256 10322
 10324 3 -32.81 76.89 -4.78 0.269 10323
 10325 3 -32.82 76.72 -4.77 0.265 10324
 10326 3 -33.2 76.52 -4.82 0.254 10325
 10327 3 -33.41 76.4 -4.73 0.297 10326
 10328 3 -33.62 76.29 -4.68 0.308 10327
 10329 3 -33.74 76.27 -4.64 0.395 10328
 10330 3 -33.87 76.18 -4.65 0.45 10329
 10331 3 -33.88 75.57 -4.53 0.233 10330
 10332 3 -33.87 75.35 -4.52 0.193 10331
 10333 3 -33.91 75.21 -4.49 0.208 10332
 10334 3 -33.88 74.96 -4.5 0.2 10333
 10335 3 -33.88 74.82 -4.41 0.247 10334
 10336 3 -33.93 74.7 -4.36 0.207 10335
 10337 3 -34.03 74.59 -4.31 0.131 10336
 10338 3 -34.16 74.51 -4.33 0.16 10337
 10339 3 -34.25 74.38 -4.37 0.135 10338
 10340 3 -34.38 74.13 -4.32 0.141 10339
 10341 3 -34.38 73.96 -4.32 0.187 10340
 10342 3 -34.39 73.77 -4.32 0.222 10341
 10343 3 -34.5 73.68 -4.35 0.236 10342
 10344 3 -34.56 73.55 -4.44 0.254 10343
 10345 3 -34.68 73.43 -4.44 0.269 10344
 10346 3 -34.71 73.3 -4.45 0.286 10345
 10347 3 -34.56 73.23 -4.69 0.176 10346
 10348 3 -34.39 72.93 -4.74 0.123 10347
 10349 3 -34.3 72.76 -4.81 0.129 10348
 10350 3 -34.28 72.65 -4.89 0.138 10349
 10351 3 -34.27 72.43 -4.95 0.102 10350
 10352 3 -34.37 72.27 -4.93 0.096 10351
 10353 3 -34.38 72.07 -4.93 0.107 10352
 10354 3 -34.35 71.96 -4.99 0.083 10353
 10355 3 -34.35 71.85 -5.08 0.125 10354
 10356 3 -34.31 71.71 -5.19 0.157 10355
 10357 3 -34.28 71.57 -5.19 0.186 10356
 10358 3 -34.24 71.45 -5.2 0.208 10357
 10359 3 -34.09 71.35 -5.33 0.183 10358
 10360 3 -34.06 71.2 -5.44 0.16 10359
 10361 3 -34.13 70.99 -5.53 0.128 10360
 10362 3 -34.95 73.21 -4.19 0.191 10346
 10363 3 -34.99 73.07 -4.16 0.196 10362
 10364 3 -35.13 72.95 -4.08 0.186 10363
 10365 3 -35.16 72.82 -4.1 0.192 10364
 10366 3 -35.1 72.65 -4.03 0.24 10365
 10367 3 -35.13 72.49 -3.92 0.272 10366
 10368 3 -35.13 72.35 -3.92 0.289 10367
 10369 3 -35.14 72.21 -3.98 0.26 10368
 10370 3 -35.23 72.04 -3.9 0.254 10369
 10371 3 -35.31 71.87 -3.86 0.251 10370
 10372 3 -35.43 71.76 -3.84 0.242 10371
 10373 3 -35.63 71.63 -3.88 0.247 10372
 10374 3 -35.64 71.49 -3.86 0.278 10373
 10375 3 -35.74 71.29 -3.78 0.283 10374
 10376 3 -35.7 71.13 -3.78 0.28 10375
 10377 3 -35.7 70.96 -3.82 0.286 10376
 10378 3 -35.73 70.76 -3.8 0.324 10377
 10379 3 -35.67 70.6 -3.78 0.339 10378
 10380 3 -35.74 70.46 -3.78 0.312 10379
 10381 3 -35.77 70.29 -3.8 0.251 10380
 10382 3 -35.81 70.16 -3.94 0.285 10381
 10383 3 -35.89 70.07 -4.03 0.321 10382
 10384 3 -35.98 69.93 -4.02 0.355 10383
 10385 3 -36.06 69.82 -4 0.349 10384
 10386 3 -35.99 69.62 -3.98 0.318 10385
 10387 3 -36.16 69.49 -3.84 0.255 10386
 10388 3 -36.24 69.48 -3.76 0.316 10387
 10389 3 -36.24 69.26 -3.76 0.249 10388
 10390 3 -36.42 69.21 -3.59 0.265 10389
 10391 3 -36.46 69.04 -3.61 0.306 10390
 10392 3 -36.52 68.93 -3.67 0.391 10391
 10393 3 -36.62 68.82 -3.63 0.469 10392
 10394 3 -36.74 68.76 -3.65 0.5 10393
 10395 3 -36.88 68.7 -3.59 0.491 10394
 10396 3 -36.99 68.65 -3.42 0.463 10395
 10397 3 -37.1 68.63 -3.32 0.531 10396
 10398 3 -37.27 68.6 -3.32 0.56 10397
 10399 3 -37.64 69.04 -3.59 0.237 10398
 10400 3 -37.38 68.46 -3.09 0.655 10399
 10401 3 -37.35 68.21 -2.96 0.605 10400
 10402 3 -37.95 68.76 -3.26 0.129 10401
 10403 3 -38.13 68.79 -3.24 0.126 10402
 10404 3 -38.24 68.85 -3.17 0.127 10403
 10405 3 -38.32 68.96 -3.13 0.129 10404
 10406 3 -38.39 69.1 -3.05 0.139 10405
 10407 3 -38.43 69.32 -3.01 0.161 10406
 10408 3 -38.45 69.51 -3.01 0.191 10407
 10409 3 -38.53 69.62 -2.99 0.129 10408
 10410 3 -37.13 67.8 -2.94 0.557 10401
 10411 3 -37.1 67.62 -3.09 0.616 10410
 10412 3 -37.7 67.82 -2.51 0.26 10411
 10413 3 -37.81 67.73 -2.51 0.264 10412
 10414 3 -37.91 67.6 -2.44 0.26 10413
 10415 3 -37.98 67.51 -2.46 0.203 10414
 10416 3 -38.1 67.29 -2.38 0.235 10415
 10417 3 -38.2 67.12 -2.28 0.228 10416
 10418 3 -38.28 66.96 -2.17 0.201 10417
 10419 3 -38.32 66.84 -2.09 0.21 10418
 10420 3 -38.31 66.66 -2.09 0.203 10419
 10421 3 -38.34 66.51 -2.03 0.199 10420
 10422 3 -38.31 66.32 -1.9 0.256 10421
 10423 3 -38.41 66.13 -1.85 0.248 10422
 10424 3 -38.44 65.98 -1.76 0.212 10423
 10425 3 -38.41 65.75 -1.64 0.209 10424
 10426 3 -38.4 65.56 -1.57 0.214 10425
 10427 3 -38.55 65.39 -1.5 0.203 10426
 10428 3 -38.62 65.28 -1.42 0.173 10427
 10429 3 -38.62 65.17 -1.35 0.182 10428
 10430 3 -38.77 65.03 -1.34 0.192 10429
 10431 3 -38.84 64.88 -1.27 0.192 10430
 10432 3 -38.95 64.74 -1.24 0.165 10431
 10433 3 -39.09 64.64 -1.19 0.163 10432
 10434 3 -39.19 64.55 -1.13 0.133 10433
 10435 3 -39.3 64.55 -1.05 0.188 10434
 10436 3 -39.33 64.42 -1 0.229 10435
 10437 3 -39.34 64.27 -0.97 0.237 10436
 10438 3 -39.26 64 -0.92 0.177 10437
 10439 3 -39.23 63.89 -0.87 0.22 10438
 10440 3 -39.09 63.85 -1.25 0.178 10439
 10441 3 -38.97 63.81 -1.37 0.202 10440
 10442 3 -38.92 63.71 -1.49 0.163 10441
 10443 3 -39.26 63.74 -0.66 0.155 10439
 10444 3 -39.26 63.61 -0.53 0.167 10443
 10445 3 -39.23 63.45 -0.45 0.146 10444
 10446 3 -39.16 63.23 -0.36 0.155 10445
 10447 3 -39.15 63.1 -0.27 0.14 10446
 10448 3 -39.13 62.99 -0.17 0.228 10447
 10449 3 -39.27 62.85 -0.12 0.279 10448
 10450 3 -39.31 62.74 -0.11 0.262 10449
 10451 3 -39.52 62.57 -0.08 0.215 10450
 10452 3 -39.62 62.42 -0.09 0.203 10451
 10453 3 -39.65 62.28 -0.09 0.136 10452
 10454 3 -39.73 62.07 -0.09 0.114 10453
 10455 3 -39.72 61.96 -0.03 0.192 10454
 10456 3 -39.65 61.81 0 0.275 10455
 10457 3 -39.52 61.66 0.01 0.307 10456
 10458 3 -39.45 61.45 0.01 0.34 10457
 10459 3 -39.51 61.24 0.06 0.353 10458
 10460 3 -39.52 61.03 0.04 0.393 10459
 10461 3 -39.51 60.92 0.1 0.443 10460
 10462 3 -39.55 60.73 0.16 0.445 10461
 10463 3 -39.59 60.66 0.31 0.436 10462
 10464 3 -39.51 60.56 0.39 0.429 10463
 10465 3 -39.44 60.49 0.47 0.424 10464
 10466 3 -39.04 60.71 0.69 0.191 10465
 10467 3 -38.91 60.59 0.77 0.128 10466
 10468 3 -38.87 60.49 0.82 0.061 10467
 10469 3 -39.72 60.17 0.39 0.256 10465
 10470 3 -39.74 59.99 0.34 0.264 10469
 10471 3 -39.87 59.88 0.35 0.271 10470
 10472 3 -40.13 59.74 0.27 0.212 10471
 10473 3 -40.27 59.67 0.28 0.237 10472
 10474 3 -40.41 59.6 0.28 0.255 10473
 10475 3 -40.48 59.45 0.26 0.236 10474
 10476 3 -40.62 59.31 0.19 0.229 10475
 10477 3 -40.8 59.16 0.16 0.22 10476
 10478 3 -40.92 59 0.1 0.2 10477
 10479 3 -41.12 58.92 0.03 0.196 10478
 10480 3 -41.24 58.81 0 0.205 10479
 10481 3 -41.38 58.71 -0.02 0.215 10480
 10482 3 -41.47 58.53 -0.06 0.236 10481
 10483 3 -41.59 58.35 0 0.196 10482
 10484 3 -41.67 58.21 -0.02 0.205 10483
 10485 3 -41.8 58.13 0 0.238 10484
 10486 3 -41.88 58.03 0 0.279 10485
 10487 3 -41.99 57.96 0 0.336 10486
 10488 3 -42.05 57.88 0 0.389 10487
 10489 3 -42.16 57.77 0 0.395 10488
 10490 3 -42.19 57.6 0 0.381 10489
 10491 3 -42.23 57.45 -0.05 0.318 10490
 10492 3 -42.29 57.24 -0.11 0.283 10491
 10493 3 -42.38 57.14 -0.24 0.263 10492
 10494 3 -42.48 56.99 -0.23 0.261 10493
 10495 3 -42.55 56.85 -0.24 0.318 10494
 10496 3 -42.63 56.67 -0.35 0.437 10495
 10497 3 -42.73 56.55 -0.43 0.447 10496
 10498 3 -42.91 56.53 -0.48 0.499 10497
 10499 3 -43.04 56.41 -0.5 0.468 10498
 10500 3 -43.17 56.38 -0.53 0.401 10499
 10501 3 -43.29 56.25 -0.56 0.381 10500
 10502 3 -43.23 56.13 -0.81 0.358 10501
 10503 3 -43.12 56.06 -1.01 0.319 10502
 10504 3 -43.13 55.96 -1.04 0.334 10503
 10505 3 -43.09 56.03 -1.25 0.319 10504
 10506 3 -43.12 56 -1.39 0.279 10505
 10507 3 -43.15 55.92 -1.5 0.142 10506
 10508 3 -43.45 55.56 -0.77 0.136 10504
 10509 3 -43.55 55.46 -0.9 0.084 10508
 10510 3 -43.62 55.38 -0.92 0.096 10509
 10511 3 -43.67 55.31 -1.03 0.131 10510
 10512 3 -43.74 55.23 -1.16 0.106 10511
 10513 3 -43.9 55.03 -1.35 0.17 10512
 10514 3 -43.99 54.93 -1.44 0.182 10513
 10515 3 -44.05 54.88 -1.57 0.16 10514
 10516 3 -44.23 54.78 -1.6 0.153 10515
 10517 3 -44.3 54.7 -1.73 0.155 10516
 10518 3 -44.45 54.57 -1.84 0.139 10517
 10519 3 -44.59 54.49 -1.9 0.158 10518
 10520 3 -44.63 54.31 -2.03 0.18 10519
 10521 3 -44.59 54.13 -2.11 0.184 10520
 10522 3 -44.62 54.02 -2.21 0.163 10521
 10523 3 -44.58 53.91 -2.32 0.149 10522
 10524 3 -44.55 53.76 -2.51 0.148 10523
 10525 3 -44.51 53.66 -2.61 0.126 10524
 10526 3 -44.48 53.55 -2.72 0.168 10525
 10527 3 -44.41 53.37 -2.74 0.195 10526
 10528 3 -44.41 53.23 -2.84 0.159 10527
 10529 3 -44.47 53.13 -2.88 0.147 10528
 10530 3 -44.55 53.06 -3.03 0.147 10529
 10531 3 -44.55 52.95 -3.11 0.204 10530
 10532 3 -44.41 52.74 -3.19 0.171 10531
 10533 3 -44.34 52.62 -3.3 0.152 10532
 10534 3 -44.27 52.49 -3.38 0.15 10533
 10535 3 -44.3 52.31 -3.51 0.133 10534
 10536 3 -44.27 52.2 -3.61 0.119 10535
 10537 3 -44.24 52.08 -3.74 0.121 10536
 10538 3 -44.16 51.95 -3.82 0.087 10537
 10539 3 -44.15 51.85 -3.88 0.087 10538
 10540 3 -44.06 51.83 -3.94 0.141 10539
 10541 3 -44.02 51.8 -4.04 0.11 10540
 10542 3 -43.87 51.59 -4.05 0.074 10541
 10543 3 -43.83 51.45 -4.09 0.114 10542
 10544 3 -43.83 51.33 -4.16 0.113 10543
 10545 3 -43.81 51.26 -4.27 0.109 10544
 10546 3 -43.83 51.23 -4.42 0.118 10545
 10547 3 -43.9 51.23 -4.56 0.146 10546
 10548 3 -43.98 51.09 -4.7 0.124 10547
 10549 3 -44.07 51.02 -4.8 0.157 10548
 10550 3 -44.15 51.02 -4.87 0.154 10549
 10551 3 -44.18 50.9 -5 0.12 10550
 10552 3 -44.19 50.8 -5.09 0.096 10551
 10553 3 -44.3 50.67 -5.17 0.124 10552
 10554 3 -44.36 50.52 -5.23 0.145 10553
 10555 3 -44.35 50.41 -5.37 0.152 10554
 10556 3 -44.29 50.31 -5.52 0.159 10555
 10557 3 -44.26 50.26 -5.68 0.152 10556
 10558 3 -44.25 50.08 -5.81 0.122 10557
 10559 3 -44.25 49.95 -5.91 0.188 10558
 10560 3 -44.22 49.91 -6.04 0.219 10559
 10561 3 -44.35 49.94 -6.13 0.179 10560
 10562 3 -44.46 50.02 -6.21 0.149 10561
 10563 3 -44.65 49.98 -6.22 0.144 10562
 10564 3 -44.78 49.94 -6.21 0.137 10563
 10565 3 -44.8 49.83 -6.3 0.153 10564
 10566 3 -44.87 49.72 -6.38 0.153 10565
 10567 3 -44.93 49.59 -6.51 0.126 10566
 10568 3 -44.97 49.49 -6.63 0.091 10567
 10569 3 -36.75 67.21 -3.57 0.347 10411
 10570 3 -36.6 66.96 -3.55 0.402 10569
 10571 3 -36.56 66.82 -3.46 0.423 10570
 10572 3 -36.59 66.7 -3.38 0.473 10571
 10573 3 -36.57 66.54 -3.28 0.522 10572
[truncated: 550,019 more chars]
