# Supplementary material for: Automated Proofreading of Digitally Reconstructed Neural Morphology Enhances Accuracy, Scalability, and Standardization
Source: bioRxiv. 2026 Apr 7:2026.03.27.714818. Preprint. [Version 2] doi: 10.64898/2026.03.27.714818 (PMC13060139; doi:10.64898/2026.03.27.714818)
Supplement: Supplement 1 [file media-1.zip › swc_standardized_3_6_2026__23_06_30/CNG Version/720575940617494877.CNG.swc]

# SWC to SWC conversion from L-Measure. Sridevi Polavaram: spolavar@gmu.edu
# Original fileName:Z://nmo_swc//out_Final//Source_Temp1//720575940617494877.CNG.swc
#
# SWC to SWC conversion from L-Measure. Sridevi Polavaram: spolavar@gmu.edu

# Original fileName:Z://nmo_swc//nmo_user_Final//Source_Temp1//720575940617494877.CNG.swc

#

# SWC to SWC conversion from L-Measure. Sridevi Polavaram: spolavar@gmu.edu


# Original fileName:Z://nmo_swc//Autoswc//720575940617494877.CNG.swc.swc.CNG.swc


#


# Original file /nmo_swc/Temp_LMeasure/720575940617494877.CNG.swc.swc edited using StdSwc version 1.31 on 3/7/26.


# Irregularities and fixes documented in /nmo_swc/Temp_LMeasure/720575940617494877.CNG.swc.swc.std.  See StdSwc1.31.doc for more information.


#


# SWC to SWC conversion from L-Measure. Sridevi Polavaram: spolavar@gmu.edu


# Original fileName:Z://nmo_swc//Source_Temp1//720575940617494877.CNG.swc


#


# SWC to SWC conversion from L-Measure. Sridevi Polavaram: spolavar@gmu.edu


 1 1 0 0 0 2.812 -1
 2 1 2.66 0.45 0.28 1.102 1
 3 1 2.91 0.44 0.25 1.08 2
 4 1 3.21 0.49 0.09 1.121 3
 5 1 4.33 1.54 -0.38 0.364 4
 6 3 4.65 1.81 -0.32 0.258 5
 7 3 4.9 1.92 -0.24 0.288 6
 8 3 5.03 2.04 -0.18 0.287 7
 9 3 5.21 2.2 -0.08 0.32 8
 10 3 5.4 2.27 -0.03 0.296 9
 11 3 5.67 2.43 -0.06 0.287 10
 12 3 5.81 2.5 -0.12 0.272 11
 13 3 6 2.66 -0.15 0.263 12
 14 3 6.16 2.75 -0.17 0.263 13
 15 3 6.33 2.85 -0.15 0.243 14
 16 3 6.52 2.87 -0.21 0.22 15
 17 3 6.78 2.87 -0.23 0.224 16
 18 3 6.91 2.89 -0.33 0.239 17
 19 3 7.1 2.98 -0.31 0.245 18
 20 3 7.35 2.93 -0.27 0.216 19
 21 3 7.48 2.91 -0.36 0.21 20
 22 3 7.69 2.95 -0.38 0.2 21
 23 3 7.87 2.95 -0.4 0.204 22
 24 3 8.06 2.93 -0.44 0.246 23
 25 3 8.24 2.95 -0.53 0.288 24
 26 3 8.47 2.93 -0.5 0.268 25
 27 3 8.62 2.93 -0.44 0.188 26
 28 3 8.85 2.93 -0.45 0.202 27
 29 3 8.99 2.89 -0.38 0.238 28
 30 3 9.18 2.87 -0.34 0.235 29
 31 3 9.41 2.85 -0.31 0.264 30
 32 3 9.59 2.85 -0.32 0.223 31
 33 3 9.65 2.73 -0.36 0.194 32
 34 3 9.81 2.7 -0.27 0.231 33
 35 3 10.02 2.6 -0.15 0.258 34
 36 3 10.2 2.58 -0.06 0.28 35
 37 3 10.47 2.52 0 0.278 36
 38 3 10.65 2.52 0.04 0.26 37
 39 3 10.81 2.5 0.07 0.285 38
 40 3 10.97 2.5 0.13 0.288 39
 41 3 11.24 2.62 0.01 0.242 40
 42 3 11.46 2.66 0 0.232 41
 43 3 11.64 2.73 -0.03 0.183 42
 44 3 11.83 2.85 -0.15 0.181 43
 45 3 11.91 2.97 -0.18 0.173 44
 46 3 12.05 3.06 -0.26 0.183 45
 47 3 12.27 3.14 -0.28 0.171 46
 48 3 12.43 3.27 -0.34 0.172 47
 49 3 12.58 3.37 -0.42 0.169 48
 50 3 12.76 3.48 -0.44 0.178 49
 51 3 12.92 3.58 -0.44 0.177 50
 52 3 13.12 3.66 -0.43 0.205 51
 53 3 13.23 3.73 -0.33 0.203 52
 54 3 13.4 3.81 -0.3 0.241 53
 55 3 13.55 3.81 -0.12 0.263 54
 56 3 13.66 3.77 0.03 0.288 55
 57 3 13.82 3.79 0.12 0.3 56
 58 3 13.92 3.81 0.24 0.357 57
 59 3 14.02 3.87 0.33 0.424 58
 60 3 14.49 4.11 0 0.188 59
 61 3 14.62 4.19 -0.11 0.19 60
 62 3 14.75 4.19 -0.21 0.182 61
 63 3 14.9 4.27 -0.27 0.209 62
 64 3 15.09 4.39 -0.36 0.205 63
 65 3 15.27 4.49 -0.33 0.197 64
 66 3 15.33 4.6 -0.26 0.177 65
 67 3 15.49 4.72 -0.15 0.167 66
 68 3 15.64 4.8 -0.08 0.189 67
 69 3 15.79 4.93 0 0.206 68
 70 3 15.95 5.02 0.01 0.184 69
 71 3 16.11 5.14 0 0.177 70
 72 3 16.29 5.23 0.01 0.191 71
 73 3 16.49 5.31 0 0.193 72
 74 3 16.63 5.3 0 0.179 73
 75 3 16.86 5.34 0 0.207 74
 76 3 16.97 5.43 0 0.218 75
 77 3 17.16 5.52 0.01 0.193 76
 78 3 17.32 5.57 0.13 0.213 77
 79 3 17.54 5.68 0.16 0.21 78
 80 3 17.74 5.82 0.15 0.19 79
 81 3 17.86 5.96 0.01 0.22 80
 82 3 18 6.06 0 0.209 81
 83 3 18.16 6.18 -0.02 0.24 82
 84 3 18.29 6.26 -0.06 0.238 83
 85 3 18.43 6.47 -0.06 0.275 84
 86 3 18.5 6.69 0 0.263 85
 87 3 18.5 6.89 0.13 0.233 86
 88 3 18.54 7.01 0.31 0.201 87
 89 3 18.7 7.07 0.39 0.2 88
 90 3 18.88 7.18 0.45 0.154 89
 91 3 19.02 7.28 0.49 0.147 90
 92 3 19.22 7.44 0.54 0.188 91
 93 3 19.36 7.56 0.55 0.176 92
 94 3 19.5 7.71 0.51 0.173 93
 95 3 19.61 7.81 0.5 0.144 94
 96 3 19.72 7.89 0.44 0.151 95
 97 3 19.86 7.96 0.35 0.127 96
 98 3 20.02 8.03 0.28 0.147 97
 99 3 20.16 8.08 0.22 0.165 98
 100 3 20.34 8.08 0.21 0.194 99
 101 3 20.45 8.15 0.16 0.243 100
 102 3 20.56 8.21 0.16 0.285 101
 103 3 20.68 8.3 0.26 0.344 102
 104 3 20.75 8.37 0.33 0.447 103
 105 3 20.68 8.39 0.93 0.223 104
 106 3 20.7 8.44 1.11 0.258 105
 107 3 20.79 8.53 1.29 0.314 106
 108 3 21 8.63 1.4 0.264 107
 109 3 21.16 8.74 1.55 0.225 108
 110 3 21.25 8.88 1.69 0.197 109
 111 3 21.36 9 1.8 0.194 110
 112 3 21.4 9.15 2.01 0.197 111
 113 3 21.38 9.31 2.23 0.236 112
 114 3 21.43 9.49 2.44 0.22 113
 115 3 21.43 9.64 2.61 0.267 114
 116 3 21.47 9.78 2.69 0.255 115
 117 3 21.54 9.94 2.84 0.244 116
 118 3 21.75 10.15 2.88 0.229 117
 119 3 21.97 10.38 2.9 0.189 118
 120 3 22.22 10.51 2.94 0.225 119
 121 3 22.38 10.61 3.01 0.221 120
 122 3 22.56 10.69 3.03 0.289 121
 123 3 22.74 10.79 3.05 0.33 122
 124 3 22.93 10.88 3.05 0.34 123
 125 3 23.11 11.04 3.11 0.328 124
 126 3 23.31 11.19 3.01 0.272 125
 127 3 23.45 11.36 3.01 0.239 126
 128 3 23.59 11.63 2.94 0.185 127
 129 3 23.68 11.82 2.88 0.227 128
 130 3 23.75 11.99 2.88 0.245 129
 131 3 23.84 12.17 2.84 0.244 130
 132 3 24 12.39 2.76 0.22 131
 133 3 24.16 12.54 2.73 0.199 132
 134 3 24.29 12.69 2.69 0.182 133
 135 3 24.34 12.88 2.65 0.162 134
 136 3 24.45 12.99 2.61 0.154 135
 137 3 24.54 13.14 2.55 0.149 136
 138 3 24.68 13.22 2.42 0.136 137
 139 3 24.77 13.31 2.46 0.143 138
 140 3 24.82 13.36 2.34 0.142 139
 141 3 24.86 13.49 2.28 0.118 140
 142 3 25 13.56 2.26 0.155 141
 143 3 25.09 13.66 2.21 0.169 142
 144 3 25.2 13.81 2.23 0.194 143
 145 3 25.32 13.95 2.17 0.193 144
 146 3 25.4 14.09 2.15 0.185 145
 147 3 25.52 14.32 2.13 0.17 146
 148 3 25.59 14.45 2.15 0.156 147
 149 3 25.66 14.63 2.09 0.155 148
 150 3 25.75 14.75 2.01 0.177 149
 151 3 25.84 14.96 1.99 0.164 150
 152 3 25.99 15.06 1.88 0.197 151
 153 3 26.11 15.23 1.85 0.232 152
 154 3 26.22 15.42 1.78 0.24 153
 155 3 26.36 15.58 1.69 0.241 154
 156 3 26.41 15.76 1.65 0.229 155
 157 3 26.41 15.96 1.64 0.237 156
 158 3 26.49 16.12 1.58 0.264 157
 159 3 26.5 16.31 1.56 0.254 158
 160 3 26.54 16.46 1.39 0.235 159
 161 3 26.59 16.6 1.27 0.221 160
 162 3 26.68 16.76 1.15 0.243 161
 163 3 26.68 16.85 1.07 0.247 162
 164 3 26.82 16.99 0.94 0.259 163
 165 3 26.91 17.1 0.83 0.24 164
 166 3 26.95 17.26 0.77 0.281 165
 167 3 27 17.44 0.72 0.285 166
 168 3 27.07 17.55 0.6 0.278 167
 169 3 27.13 17.71 0.47 0.277 168
 170 3 27.24 17.83 0.31 0.268 169
 171 3 27.31 17.92 0.27 0.277 170
 172 3 27.41 18.03 0.18 0.253 171
 173 3 27.63 18.17 0.12 0.192 172
 174 3 27.75 18.26 0.01 0.142 173
 175 3 27.91 18.31 -0.09 0.137 174
 176 3 27.95 18.42 -0.17 0.126 175
 177 3 28.09 18.46 -0.26 0.17 176
 178 3 28.2 18.55 -0.44 0.215 177
 179 3 28.34 18.6 -0.58 0.194 178
 180 3 28.41 18.71 -0.83 0.19 179
 181 3 28.5 18.8 -1.04 0.222 180
 182 3 28.59 18.9 -1.15 0.22 181
 183 3 28.68 19.03 -1.28 0.186 182
 184 3 28.79 19.14 -1.35 0.194 183
 185 3 28.88 19.21 -1.44 0.177 184
 186 3 28.95 19.26 -1.56 0.158 185
 187 3 29.04 19.33 -1.6 0.136 186
 188 3 29.11 19.49 -1.66 0.206 187
 189 3 29.15 19.58 -1.62 0.177 188
 190 3 29.25 19.74 -1.71 0.24 189
 191 3 29.45 19.98 -2.04 0.187 190
 192 3 29.59 20.15 -2.12 0.15 191
 193 3 29.7 20.24 -2.23 0.156 192
 194 3 29.75 20.4 -2.27 0.162 193
 195 3 29.86 20.51 -2.43 0.227 194
 196 3 29.99 20.67 -2.52 0.21 195
 197 3 30.07 20.83 -2.62 0.175 196
 198 3 30.13 21.01 -2.73 0.137 197
 199 3 30.15 21.15 -2.75 0.14 198
 200 3 30.18 21.3 -2.87 0.17 199
 201 3 30.31 21.4 -3.02 0.175 200
 202 3 30.36 21.44 -3.12 0.16 201
 203 3 30.43 21.48 -3.25 0.216 202
 204 3 30.47 21.76 -3.25 0.149 203
 205 3 30.54 21.99 -3.27 0.149 204
 206 3 30.61 22.12 -3.18 0.000125 205
 207 3 32.05 22.51 -3.33 0.091 206
 208 3 32.13 22.69 -3.39 0.143 207
 209 3 32.24 22.9 -3.37 0.288 208
 210 3 32.31 23.05 -3.43 0.333 209
 211 3 32.3 23.26 -3.47 0.401 210
 212 3 32.37 23.4 -3.56 0.357 211
 213 3 32.46 23.46 -3.75 0.286 212
 214 3 32.56 23.51 -3.91 0.226 213
 215 3 32.64 23.71 -4.07 0.216 214
 216 3 32.76 23.81 -4.18 0.175 215
 217 3 32.78 23.96 -4.26 0.207 216
 218 3 32.81 24.12 -4.38 0.25 217
 219 3 32.83 24.28 -4.48 0.214 218
 220 3 32.89 24.44 -4.55 0.193 219
 221 3 32.89 24.62 -4.71 0.174 220
 222 3 32.88 24.8 -4.87 0.187 221
 223 3 32.88 24.99 -5.03 0.194 222
 224 3 32.95 25.15 -5.2 0.213 223
 225 3 33.01 25.3 -5.32 0.217 224
 226 3 33.05 25.48 -5.49 0.221 225
 227 3 33.08 25.58 -5.62 0.226 226
 228 3 33.06 25.71 -5.78 0.221 227
 229 3 33.09 25.83 -5.94 0.225 228
 230 3 33.09 25.98 -6.11 0.201 229
 231 3 33.09 26.15 -6.24 0.19 230
 232 3 33.08 26.26 -6.35 0.185 231
 233 3 33.09 26.39 -6.52 0.199 232
 234 3 33.06 26.53 -6.65 0.226 233
 235 3 33.06 26.69 -6.79 0.215 234
 236 3 32.99 26.85 -6.94 0.221 235
 237 3 33.02 26.98 -7.07 0.207 236
 238 3 32.95 27.19 -7.28 0.197 237
 239 3 32.96 27.3 -7.29 0.17 238
 240 3 33.02 27.33 -7.4 0.18 239
 241 3 33.03 27.39 -7.5 0.174 240
 242 3 32.99 27.56 -7.64 0.217 241
 243 3 32.99 27.69 -7.82 0.185 242
 244 3 33.06 27.85 -7.89 0.185 243
 245 3 33.06 27.96 -8.07 0.183 244
 246 3 33.06 28.12 -8.18 0.189 245
 247 3 33.08 28.21 -8.35 0.172 246
 248 3 33.08 28.4 -8.47 0.202 247
 249 3 33.02 28.58 -8.62 0.173 248
 250 3 33.06 28.76 -8.83 0.194 249
 251 3 33.12 28.94 -8.97 0.2 250
 252 3 33.1 29.06 -9.07 0.221 251
 253 3 33.09 29.23 -9.22 0.222 252
 254 3 33.13 29.35 -9.32 0.216 253
 255 3 33.08 29.49 -9.5 0.189 254
 256 3 33.13 29.6 -9.63 0.168 255
 257 3 33.09 29.67 -9.73 0.204 256
 258 3 33.1 29.81 -9.81 0.19 257
 259 3 33.09 29.94 -9.93 0.182 258
 260 3 33.08 30.05 -10.07 0.159 259
 261 3 33.06 30.21 -10.18 0.172 260
 262 3 33.09 30.35 -10.31 0.184 261
 263 3 33.1 30.49 -10.41 0.177 262
 264 3 33.05 30.6 -10.57 0.184 263
 265 3 33.01 30.67 -10.67 0.216 264
 266 3 32.99 30.8 -10.83 0.227 265
 267 3 32.96 30.94 -11.13 0.226 266
 268 3 32.99 31.06 -11.26 0.231 267
 269 3 32.96 31.26 -11.4 0.246 268
 270 3 32.95 31.42 -11.54 0.213 269
 271 3 32.99 31.53 -11.67 0.202 270
 272 3 32.99 31.67 -11.83 0.173 271
 273 3 32.96 32.01 -11.96 0.25 272
 274 3 33.01 32.23 -12.04 0.253 273
 275 3 33.01 32.44 -12.13 0.242 274
 276 3 32.98 32.65 -12.29 0.214 275
 277 3 32.96 32.87 -12.3 0.201 276
 278 3 32.94 32.97 -12.39 0.178 277
 279 3 32.92 33.09 -12.56 0.182 278
 280 3 32.92 33.3 -12.59 0.193 279
 281 3 32.95 33.5 -12.67 0.212 280
 282 3 32.92 33.69 -12.76 0.206 281
 283 3 32.94 33.9 -12.83 0.182 282
 284 3 32.91 34 -12.91 0.186 283
 285 3 32.85 34.12 -13.04 0.198 284
 286 3 32.81 34.19 -13.16 0.23 285
 287 3 32.78 34.33 -13.32 0.229 286
 288 3 32.7 34.47 -13.41 0.206 287
 289 3 32.66 34.58 -13.49 0.194 288
 290 3 32.64 34.7 -13.57 0.184 289
 291 3 32.59 34.82 -13.73 0.17 290
 292 3 32.52 34.98 -13.85 0.19 291
 293 3 32.48 35.15 -13.99 0.181 292
 294 3 32.33 35.29 -14.24 0.186 293
 295 3 32.38 35.37 -14.4 0.205 294
 296 3 32.42 35.41 -14.49 0.195 295
 297 3 32.41 35.61 -14.62 0.207 296
 298 3 32.45 35.8 -14.71 0.216 297
 299 3 32.49 35.9 -14.85 0.224 298
 300 3 32.52 36.05 -14.92 0.216 299
 301 3 32.53 36.11 -15.05 0.22 300
 302 3 32.59 36.27 -15.08 0.228 301
 303 3 32.62 36.43 -15.14 0.209 302
 304 3 32.64 36.63 -15.32 0.31 303
 305 3 32.64 36.77 -15.37 0.28 304
 306 3 32.59 36.95 -15.32 0.274 305
 307 3 32.6 37.2 -15.34 0.242 306
 308 3 32.66 37.34 -15.27 0.187 307
 309 3 32.7 37.47 -15.3 0.166 308
 310 3 32.7 37.59 -15.33 0.178 309
 311 3 32.67 37.82 -15.46 0.242 310
 312 3 32.7 38.04 -15.51 0.235 311
 313 3 32.77 38.22 -15.57 0.235 312
 314 3 32.84 38.34 -15.65 0.203 313
 315 3 32.83 38.48 -15.76 0.207 314
 316 3 32.8 38.69 -15.83 0.201 315
 317 3 32.76 38.9 -15.85 0.219 316
 318 3 32.7 39.05 -15.92 0.224 317
 319 3 32.62 39.23 -15.9 0.208 318
 320 3 32.52 39.43 -15.89 0.202 319
 321 3 32.44 39.61 -15.84 0.205 320
 322 3 32.41 39.73 -15.83 0.186 321
 323 3 32.34 39.94 -15.82 0.221 322
 324 3 32.31 40.12 -15.82 0.203 323
 325 3 32.24 40.25 -15.82 0.191 324
 326 3 32.2 40.44 -15.82 0.204 325
 327 3 32.13 40.55 -15.8 0.2 326
 328 3 32.13 40.73 -15.8 0.186 327
 329 3 32.16 40.98 -15.88 0.184 328
 330 3 32.16 41.19 -15.92 0.185 329
 331 3 32.19 41.3 -16.02 0.197 330
 332 3 32.2 41.43 -16.04 0.218 331
 333 3 32.2 41.58 -16.13 0.202 332
 334 3 32.09 41.72 -16.24 0.207 333
 335 3 32.12 41.87 -16.29 0.215 334
 336 3 32.08 42.08 -16.38 0.143 335
 337 3 32.12 42.12 -16.47 0.174 336
 338 3 32.06 42.19 -16.56 0.161 337
 339 3 32.08 42.37 -16.59 0.217 338
 340 3 32.17 42.58 -16.82 0.318 339
 341 3 32.46 42.73 -17.29 0.076 340
 342 3 32.56 42.76 -17.41 0.096 341
 343 3 32.66 42.86 -17.56 0.094 342
 344 3 32.74 42.94 -17.72 0.104 343
 345 3 32.84 42.93 -17.88 0.103 344
 346 3 32.91 42.94 -18 0.113 345
 347 3 32.99 42.94 -18.16 0.082 346
 348 3 33.06 42.84 -18.29 0.126 347
 349 3 33.12 42.75 -18.43 0.179 348
 350 3 33.09 42.65 -18.57 0.151 349
 351 3 33.13 42.51 -18.63 0.123 350
 352 3 33.06 42.33 -18.7 0.127 351
 353 3 33.1 42.29 -18.84 0.038 352
 354 3 32.95 42.15 -18.77 0.106 352
 355 3 32.91 41.98 -18.86 0.144 354
 356 3 32.74 41.61 -18.79 0.13 355
 357 3 32.81 41.45 -18.88 0.125 356
 358 3 32.74 41.02 -18.86 0.065 357
 359 3 32.74 40.83 -18.86 0.087 358
 360 3 32.69 40.68 -18.84 0.098 359
 361 3 32.62 40.52 -18.77 0.099 360
 362 3 32.6 40.4 -18.77 0.1 361
 363 3 32.52 40.26 -18.84 0.116 362
 364 3 32.44 40.15 -18.93 0.103 363
 365 3 32.38 40.04 -19.02 0.095 364
 366 3 32.38 39.91 -19.13 0.1 365
 367 3 32.31 39.87 -19.31 0.087 366
 368 3 32.3 39.76 -19.38 0.105 367
 369 3 32.31 39.61 -19.47 0.114 368
 370 3 32.19 39.47 -19.47 0.096 369
 371 3 32.13 39.3 -19.43 0.107 370
 372 3 32.09 39.18 -19.38 0.077 371
 373 3 32.06 39.08 -19.31 0.087 372
 374 3 32.01 38.98 -19.25 0.071 373
 375 3 32.19 42.69 -16.84 0.273 340
 376 3 32.06 42.87 -16.86 0.232 375
 377 3 31.99 43.07 -16.86 0.201 376
 378 3 31.86 43.37 -16.86 0.201 377
 379 3 31.7 43.54 -16.86 0.176 378
 380 3 31.7 43.75 -16.88 0.185 379
 381 3 31.66 43.9 -16.93 0.198 380
 382 3 31.54 44.08 -17 0.206 381
 383 3 31.5 44.2 -17.02 0.204 382
 384 3 31.47 44.38 -17.13 0.182 383
 385 3 31.41 44.55 -17.2 0.168 384
 386 3 31.41 44.73 -17.22 0.208 385
 387 3 31.34 44.88 -17.25 0.219 386
 388 3 31.29 45.12 -17.25 0.214 387
 389 3 30.45 45.65 -16.91 0.69 388
 390 3 30.5 45.8 -16.95 0.707 389
 391 3 30.49 46.07 -17.04 0.728 390
 392 3 30.47 46.23 -17 0.682 391
 393 3 30.41 46.44 -16.81 0.651 392
 394 3 30.56 46.52 -16.86 0.615 393
 395 3 30.52 46.75 -16.84 0.57 394
 396 3 30.59 46.97 -16.81 0.546 395
 397 3 30.61 47.23 -16.86 0.52 396
 398 3 30.65 47.4 -16.88 0.473 397
 399 3 30.63 47.66 -16.93 0.465 398
 400 3 30.68 47.9 -16.97 0.458 399
 401 3 30.77 48.15 -17 0.483 400
 402 3 30.86 48.27 -17.11 0.483 401
 403 3 30.88 48.48 -17.16 0.464 402
 404 3 30.99 48.58 -17.25 0.438 403
 405 3 31.09 48.84 -17.25 0.435 404
 406 3 31.2 48.97 -17.32 0.427 405
 407 3 31.27 49.15 -17.34 0.44 406
 408 3 31.29 49.34 -17.36 0.444 407
 409 3 31.34 49.61 -17.4 0.489 408
 410 3 31.43 49.75 -17.43 0.54 409
 411 3 31.43 49.98 -17.47 0.538 410
 412 3 31.57 50.16 -17.47 0.55 411
 413 3 31.65 50.3 -17.49 0.533 412
 414 3 31.7 50.51 -17.54 0.498 413
 415 3 31.86 50.65 -17.65 0.451 414
 416 3 31.95 50.76 -17.68 0.418 415
 417 3 32.02 51.05 -17.72 0.459 416
 418 3 32.06 51.3 -17.75 0.512 417
 419 3 32.1 51.48 -17.72 0.54 418
 420 3 32.13 51.87 -17.81 0.586 419
 421 3 32.27 52.02 -17.84 0.576 420
 422 3 32.45 52.33 -18 0.606 421
 423 3 32.48 52.58 -17.93 0.583 422
 424 3 32.62 52.83 -17.86 0.554 423
 425 3 32.78 53.09 -17.84 0.558 424
 426 3 32.84 53.23 -17.82 0.541 425
 427 3 32.89 53.48 -17.74 0.461 426
 428 3 32.88 53.66 -17.66 0.43 427
 429 3 32.85 53.88 -17.68 0.426 428
 430 3 32.76 54.08 -17.66 0.416 429
 431 3 32.69 54.32 -17.61 0.451 430
 432 3 32.6 54.47 -17.61 0.427 431
 433 3 32.55 54.69 -17.61 0.384 432
 434 3 32.56 54.91 -17.61 0.367 433
 435 3 32.51 55.15 -17.59 0.372 434
 436 3 32.51 55.37 -17.61 0.379 435
 437 3 32.59 55.57 -17.56 0.399 436
 438 3 32.64 55.72 -17.59 0.397 437
 439 3 32.62 55.95 -17.75 0.444 438
 440 3 32.2 56.18 -18.11 0.109 439
 441 3 32.09 56.11 -18.13 0.088 440
 442 3 31.97 56.05 -18.11 0.086 441
 443 3 31.81 56.05 -18.16 0.086 442
 444 3 31.72 55.94 -18.24 0.121 443
 445 3 31.63 55.8 -18.29 0.127 444
 446 3 31.5 55.66 -18.31 0.141 445
 447 3 31.36 55.54 -18.27 0.152 446
 448 3 31.25 55.4 -18.27 0.11 447
 449 3 31.11 55.33 -18.25 0.152 448
 450 3 30.91 55.19 -18.22 0.1 449
 451 3 30.81 55.05 -18.15 0.1 450
 452 3 30.77 54.9 -18.13 0.144 451
 453 3 30.7 54.69 -18.09 0.163 452
 454 3 30.68 54.55 -18.04 0.208 453
 455 3 30.43 54.58 -17.86 0.122 454
 456 3 30.32 54.47 -17.77 0.137 455
 457 3 30.27 54.34 -17.68 0.124 456
 458 3 30.16 54.29 -17.54 0.162 457
 459 3 30.11 54.12 -17.52 0.157 458
 460 3 30 54.05 -17.54 0.111 459
 461 3 29.79 54.01 -17.52 0.109 460
 462 3 29.61 53.94 -17.5 0.103 461
 463 3 29.52 53.88 -17.43 0.104 462
 464 3 29.41 53.8 -17.34 0.133 463
 465 3 29.29 53.75 -17.18 0.113 464
 466 3 29.18 53.73 -17.07 0.123 465
 467 3 29.09 53.73 -16.95 0.098 466
 468 3 29 53.75 -16.82 0.148 467
 469 3 28.88 53.72 -16.75 0.214 468
 470 3 28.82 53.48 -16.75 0.217 469
 471 3 28.82 53.23 -16.72 0.191 470
 472 3 28.84 53.08 -16.59 0.201 471
 473 3 28.88 52.91 -16.5 0.24 472
 474 3 28.93 52.65 -16.63 0.207 473
 475 3 28.91 52.45 -16.7 0.146 474
 476 3 28.91 52.2 -16.91 0.104 475
 477 3 28.9 52.11 -17.04 0.135 476
 478 3 28.93 52 -16.91 0.107 477
 479 3 28.84 51.93 -16.97 0.106 478
 480 3 28.79 51.7 -16.97 0.084 479
 481 3 28.72 51.62 -17.02 0.085 480
 482 3 28.66 51.48 -17.11 0.064 481
 483 3 28.68 51.33 -17.06 0.083 482
 484 3 28.65 51.15 -17.13 0.074 483
 485 3 28.68 50.95 -17.25 0.123 484
 486 3 28.68 50.86 -17.34 0.113 485
 487 3 28.65 50.72 -17.49 0.073 486
 488 3 28.68 50.51 -17.68 0.099 487
 489 3 28.72 50.32 -17.75 0.113 488
 490 3 28.79 50.18 -17.84 0.101 489
 491 3 28.81 50.08 -17.93 0.098 490
 492 3 28.77 49.94 -17.93 0.102 491
 493 3 28.79 49.8 -17.93 0.119 492
 494 3 28.88 49.62 -18.04 0.111 493
 495 3 28.84 49.48 -18.06 0.112 494
 496 3 28.91 49.37 -17.97 0.101 495
 497 3 28.88 49.23 -17.97 0.116 496
 498 3 28.84 48.98 -17.99 0.117 497
 499 3 28.86 48.84 -18.02 0.153 498
 500 3 28.86 48.69 -18.06 0.112 499
 501 3 28.81 48.59 -18.09 0.087 500
 502 3 28.79 48.44 -18.16 0.122 501
 503 3 28.75 48.33 -18.27 0.141 502
 504 3 28.65 48.2 -18.34 0.111 503
 505 3 28.47 48.08 -18.38 0.062 504
 506 3 28.43 47.95 -18.41 0.127 505
 507 3 28.36 47.8 -18.43 0.135 506
 508 3 28.29 47.58 -18.56 0.145 507
 509 3 28.11 47.65 -18.72 0.078 508
 510 3 27.99 47.65 -18.82 0.106 509
 511 3 27.88 47.63 -18.91 0.000125 510
 512 3 28.86 53.05 -16.16 0.074 473
 513 3 28.88 53.04 -16 0.105 512
 514 3 28.79 52.87 -15.82 0.095 513
 515 3 28.86 52.69 -15.68 0.09 514
 516 3 28.86 52.55 -15.6 0.044 515
 517 3 28.57 53.8 -16.75 0.078 470
 518 3 28.5 53.9 -16.75 0.092 517
 519 3 28.41 54.01 -16.75 0.097 518
 520 3 28.34 54.09 -16.75 0.069 519
 521 3 28.2 54.16 -16.77 0.101 520
 522 3 28.13 54.26 -16.84 0.073 521
 523 3 28.09 54.37 -16.93 0.065 522
 524 3 27.99 54.51 -16.95 0.08 523
 525 3 27.97 54.63 -16.97 0.164 524
 526 3 27.95 54.73 -17.09 0.132 525
 527 3 27.93 54.88 -17.14 0.103 526
 528 3 27.75 54.94 -17.17 0.083 527
 529 3 27.7 55.08 -17.23 0.091 528
 530 3 27.72 55.23 -17.3 0.075 529
 531 3 27.79 55.41 -17.39 0.065 530
 532 3 27.95 55.55 -17.35 0.113 531
 533 3 28.09 55.7 -17.3 0.092 532
 534 3 28.06 55.8 -17.39 0.000125 533
 535 3 28.74 54.05 -16.7 0.11 469
 536 3 28.52 54.13 -16.52 0.116 535
 537 3 28.41 54.27 -16.43 0.112 536
 538 3 28.36 54.45 -16.38 0.065 537
 539 3 28.25 54.52 -16.36 0.139 538
 540 3 28.11 54.5 -16.38 0.163 539
 541 3 28.2 54.87 -16.36 0.095 540
 542 3 28.41 54.77 -16.22 0.106 541
 543 3 28.52 54.83 -16.13 0.093 542
 544 3 28.56 54.9 -16.06 0.133 543
 545 3 28.59 54.98 -15.9 0.116 544
 546 3 28.63 55.09 -15.82 0.113 545
 547 3 28.61 55.37 -15.89 0.097 546
 548 3 28.59 55.51 -15.77 0.105 547
 549 3 28.54 55.63 -15.72 0.129 548
 550 3 28.5 55.73 -15.57 0.095 549
 551 3 27.95 54.34 -16.38 0.091 540
 552 3 27.81 54.26 -16.41 0.092 551
 553 3 27.75 53.97 -16.41 0.075 552
 554 3 27.72 53.86 -16.38 0.079 553
 555 3 27.75 53.69 -16.34 0.091 554
 556 3 27.66 53.59 -16.4 0.101 555
 557 3 27.54 53.68 -16.47 0.09 556
 558 3 30.84 54.33 -18.22 0.161 454
 559 3 30.95 54.23 -18.38 0.132 558
 560 3 31.06 54.09 -18.45 0.091 559
 561 3 31.11 53.98 -18.52 0.095 560
 562 3 31.16 53.84 -18.56 0.067 561
 563 3 31.18 53.73 -18.65 0.088 562
 564 3 31.22 53.59 -18.7 0.1 563
 565 3 31.27 53.48 -18.79 0.086 564
 566 3 31.32 53.36 -18.88 0.086 565
 567 3 31.38 53.25 -18.95 0.068 566
 568 3 31.5 53.12 -19.09 0.065 567
 569 3 31.59 53.05 -19.16 0.063 568
 570 3 31.63 52.91 -19.34 0.102 569
 571 3 31.7 52.77 -19.36 0.103 570
 572 3 31.75 52.66 -19.47 0.139 571
 573 3 31.81 52.58 -19.56 0.128 572
 574 3 31.74 52.47 -19.65 0.127 573
 575 3 31.66 52.32 -19.79 0.126 574
 576 3 31.49 52.2 -19.77 0.111 575
 577 3 31.36 52.11 -19.7 0.073 576
 578 3 31.27 52.01 -19.66 0.09 577
 579 3 31.16 51.95 -19.54 0.082 578
 580 3 31.06 51.87 -19.47 0.082 579
 581 3 30.97 51.83 -19.43 0.077 580
 582 3 30.9 51.76 -19.41 0.075 581
 583 3 32.66 56.13 -17.75 0.453 439
 584 3 32.66 56.4 -17.84 0.47 583
 585 3 32.64 56.51 -17.72 0.455 584
 586 3 32.59 56.77 -17.61 0.475 585
 587 3 32.66 56.94 -17.5 0.441 586
 588 3 32.66 57.08 -17.49 0.447 587
 589 3 32.7 57.27 -17.47 0.426 588
 590 3 32.73 57.44 -17.45 0.407 589
 591 3 32.73 57.59 -17.41 0.373 590
 592 3 32.83 57.76 -17.4 0.353 591
 593 3 32.88 57.94 -17.52 0.371 592
 594 3 32.95 58.18 -17.63 0.423 593
 595 3 32.94 58.32 -17.7 0.442 594
 596 3 33.03 58.98 -17.98 1.159 595
 597 3 33.14 59.08 -18.14 0.981 596
 598 3 33.21 59.01 -18.28 0.965 597
 599 3 33.15 60.33 -18.48 0.513 598
 600 3 33.18 60.55 -18.67 0.505 599
 601 3 33.22 60.69 -18.8 0.54 600
 602 3 33.24 60.83 -18.92 0.559 601
 603 3 33.42 60.73 -19.21 0.46 602
 604 3 33.45 61.01 -19.32 0.492 603
 605 3 33.5 61.37 -19.41 0.573 604
 606 3 33.49 61.69 -19.48 0.57 605
 607 3 33.53 61.83 -19.6 0.67 606
 608 3 33.54 61.98 -19.69 0.777 607
 609 3 33.5 62.34 -19.73 0.866 608
 610 3 33.54 62.52 -19.87 0.878 609
 611 3 33.52 62.9 -19.85 0.797 610
 612 3 33.54 63.23 -19.89 0.703 611
 613 3 33.57 63.54 -19.96 0.629 612
 614 3 33.54 63.86 -19.98 0.533 613
 615 3 33.38 64.21 -20.03 0.492 614
 616 3 33.42 64.46 -20.01 0.408 615
 617 3 33.52 64.74 -20.07 0.388 616
 618 3 33.96 64.85 -20.17 0.138 617
 619 3 34.21 64.82 -20.01 0.155 618
 620 3 34.32 64.77 -19.96 0.149 619
 621 3 33.39 64.9 -20.03 0.402 617
 622 3 33.22 65.01 -20.26 0.061 621
 623 3 33.27 64.98 -20.64 0.000125 622
 624 3 33.6 64.91 -20.62 0.259 623
 625 3 33.46 64.69 -20.69 0.24 624
 626 3 33.5 64.48 -20.69 0.233 625
 627 3 33.39 64.12 -20.73 0.087 626
 628 3 33.75 64.01 -20.62 0.399 627
 629 3 33.68 63.52 -20.6 0.513 628
 630 3 33.6 63.01 -20.64 0.359 629
 631 3 33.71 62.77 -20.62 0.408 630
 632 3 33.81 62.59 -20.62 0.398 631
 633 3 33.89 62.45 -20.57 0.437 632
 634 3 33.96 61.82 -20.57 0.464 633
 635 3 34.13 62 -20.44 0.32 634
 636 3 34.22 62.09 -20.37 0.000125 635
 637 3 32.6 67.41 -22.1 0.4 623
 638 3 32.6 67.63 -22.32 0.745 637
 639 3 32.57 68.02 -22.48 0.653 638
 640 3 32.59 68.12 -22.53 0.741 639
 641 3 32.46 68.42 -22.58 0.686 640
 642 3 32.45 68.61 -22.66 0.642 641
 643 3 32.25 68.97 -22.69 0.658 642
 644 3 32.82 68.18 -22.71 0.127 643
 645 3 32.75 68.04 -23.67 0.46 644
 646 3 32.84 67.92 -23.71 0.36 645
 647 3 32.82 67.81 -23.73 0.000125 646
 648 3 32.84 67.34 -23.85 0.101 646
 649 3 32.89 67.26 -23.78 0.043 648
 650 3 32.63 68.14 -23.67 0.57 645
 651 3 32.39 68.78 -23.85 0.376 650
 652 3 32.25 69.01 -23.82 0.38 651
 653 3 32.1 69.29 -23.85 0.401 652
 654 3 31.92 69.45 -23.83 0.37 653
 655 3 31.87 69.64 -23.8 0.337 654
 656 3 31.44 69.76 -23.89 0.055 655
 657 3 31.87 69.92 -23.73 0.331 655
 658 3 31.78 70.18 -23.76 0.368 657
 659 3 31.55 70.48 -23.85 0.388 658
 660 3 31.6 70.89 -23.82 0.347 659
 661 3 31.44 71.09 -23.89 0.269 660
 662 3 31.19 71.09 -23.91 0.11 661
 663 3 30.8 71.26 -24.12 0.099 662
 664 3 30.66 71.31 -24.1 0.172 663
 665 3 30.62 71.62 -24.16 0.355 664
 666 3 30.32 72.17 -24.25 0.526 665
 667 3 29.85 72.2 -24.35 0.45 666
 668 3 29.75 72.15 -24.64 0.246 667
 669 3 29.78 72.01 -24.8 0.186 668
 670 3 29.55 72.23 -24.28 0.414 667
 671 3 29.37 72.26 -24.07 0.422 670
 672 3 29.42 72.4 -23.8 0.511 671
 673 3 29.35 72.57 -23.64 0.482 672
 674 3 29.19 72.66 -23.44 0.469 673
 675 3 29.03 72.74 -23.37 0.45 674
 676 3 28.92 72.93 -23.32 0.459 675
 677 3 28.78 72.99 -23.17 0.474 676
 678 3 28.69 73.15 -23.1 0.463 677
 679 3 28.6 73.29 -22.94 0.473 678
 680 3 28.46 73.35 -22.82 0.464 679
 681 3 28.39 73.52 -22.76 0.485 680
 682 3 28.3 73.62 -22.64 0.465 681
 683 3 28.21 73.74 -22.53 0.431 682
 684 3 28.19 73.88 -22.35 0.438 683
 685 3 28.01 73.88 -22.07 0.429 684
 686 3 27.82 73.49 -22.19 0.144 685
 687 3 27.89 73.35 -22.35 0.111 686
 688 3 27.94 73.19 -22.48 0.123 687
 689 3 27.98 73.07 -22.51 0.143 688
 690 3 28 72.93 -22.6 0.109 689
 691 3 28.07 72.82 -22.73 0.145 690
 692 3 28.17 72.74 -22.91 0.121 691
 693 3 28.19 72.73 -23.08 0.096 692
 694 3 28.16 72.63 -23.26 0.122 693
 695 3 28.12 72.57 -23.42 0.13 694
 696 3 28.14 72.51 -23.55 0.128 695
 697 3 28.12 72.37 -23.76 0.124 696
 698 3 28.07 72.23 -23.8 0.08 697
 699 3 27.94 72.13 -23.89 0.059 698
 700 3 27.89 72.02 -24 0.085 699
 701 3 27.78 71.88 -24.05 0.098 700
 702 3 27.76 71.87 -24.16 0.142 701
 703 3 27.69 71.81 -24.25 0.186 702
 704 3 27.69 71.53 -24.26 0.147 703
 705 3 27.71 71.47 -24.41 0.11 704
 706 3 27.82 71.34 -24.44 0.085 705
 707 3 27.62 71.27 -24.14 0.084 704
 708 3 27.67 71.13 -24.05 0.065 707
 709 3 27.62 72.11 -24.28 0.107 703
 710 3 27.62 72.28 -24.35 0.089 709
 711 3 27.46 72.4 -24.37 0.117 710
 712 3 27.37 72.55 -24.32 0.088 711
 713 3 27.26 72.68 -24.3 0.115 712
 714 3 27.01 72.8 -24.32 0.12 713
 715 3 26.87 72.79 -24.35 0.089 714
 716 3 26.71 72.77 -24.42 0.112 715
 717 3 26.53 72.74 -24.41 0.086 716
 718 3 26.39 72.66 -24.44 0.065 717
 719 3 27.96 73.99 -21.87 0.436 685
 720 3 27.94 74.19 -21.75 0.437 719
 721 3 27.83 74.29 -21.62 0.422 720
 722 3 27.69 74.37 -21.46 0.388 721
 723 3 27.57 74.41 -21.28 0.361 722
 724 3 27.39 74.44 -21.12 0.355 723
 725 3 27.28 74.49 -21 0.339 724
 726 3 27.12 74.54 -20.85 0.353 725
 727 3 26.94 74.62 -20.73 0.373 726
 728 3 26.85 74.71 -20.57 0.386 727
 729 3 26.67 74.82 -20.46 0.395 728
 730 3 26.48 74.87 -20.3 0.408 729
 731 3 26.12 74.9 -20.19 0.366 730
 732 3 26.28 74.96 -20.07 0.356 731
 733 3 26.23 75.13 -20.01 0.347 732
 734 3 25.89 75.07 -19.85 0.456 733
 735 3 25.69 75.12 -19.67 0.503 734
 736 3 25.44 75.23 -19.48 0.58 735
 737 3 25.37 75.4 -19.39 0.582 736
 738 3 25.25 75.51 -19.21 0.6 737
 739 3 24.82 75.54 -18.8 0.834 738
 740 3 23.96 75.27 -18.01 0.379 739
 741 3 23.78 75.07 -17.83 0.341 740
 742 3 23.67 74.93 -17.82 0.327 741
 743 3 23.51 74.82 -17.83 0.337 742
 744 3 23.21 74.85 -18.21 0.138 743
 745 3 23.14 74.77 -18.17 0.000125 744
 746 3 23.44 74.73 -17.73 0.338 743
 747 3 23.3 74.66 -17.6 0.306 746
 748 3 23.23 74.62 -17.46 0.318 747
 749 3 23.19 74.49 -17.37 0.342 748
 750 3 23.14 74.41 -17.19 0.334 749
 751 3 23.14 74.38 -16.98 0.326 750
 752 3 23.05 74.26 -16.89 0.322 751
 753 3 23.07 74.12 -16.78 0.319 752
 754 3 23.12 74.01 -16.62 0.321 753
 755 3 23.1 73.91 -16.48 0.34 754
 756 3 23.1 73.74 -16.37 0.324 755
 757 3 23.1 73.76 -16.16 0.298 756
 758 3 23.1 73.68 -16 0.324 757
 759 3 23.1 73.54 -15.91 0.379 758
 760 3 23.12 73.63 -15.73 0.417 759
 761 3 23.05 73.49 -15.65 0.487 760
 762 3 22.85 73.26 -15.49 0.338 761
 763 3 22.78 73.1 -15.36 0.326 762
 764 3 22.71 72.91 -15.36 0.299 763
 765 3 22.64 72.85 -15.26 0.274 764
 766 3 22.55 72.79 -15.14 0.271 765
 767 3 22.48 72.69 -15.02 0.273 766
 768 3 22.42 72.51 -15 0.297 767
 769 3 22.42 72.41 -14.89 0.354 768
 770 3 22.42 72.35 -14.74 0.368 769
 771 3 22.44 72.26 -14.66 0.35 770
 772 3 22.37 72.16 -14.56 0.344 771
 773 3 22.41 72.02 -14.44 0.329 772
 774 3 22.37 71.99 -14.28 0.31 773
 775 3 22.42 71.8 -14.23 0.304 774
 776 3 22.5 71.58 -14.19 0.328 775
 777 3 22.44 71.46 -14.02 0.37 776
 778 3 22.51 71.49 -13.81 0.385 777
 779 3 22.48 71.43 -13.66 0.392 778
 780 3 22.53 71.44 -13.5 0.448 779
 781 3 22.55 71.52 -13.32 0.53 780
 782 3 22.57 71.51 -13.18 0.609 781
 783 3 22.57 72.19 -12.88 0.142 782
 784 3 22.6 72.23 -12.68 0.102 783
 785 3 22.69 72.4 -12.58 0.095 784
 786 3 22.69 72.54 -12.52 0.093 785
 787 3 22.71 72.66 -12.35 0.064 786
 788 3 22.73 72.79 -12.27 0.077 787
 789 3 22.73 72.93 -12.19 0.08 788
 790 3 22.76 73.05 -12.15 0.071 789
 791 3 22.76 73.16 -12.05 0.074 790
 792 3 22.69 73.26 -11.94 0.093 791
 793 3 22.66 73.38 -11.91 0.116 792
 794 3 22.67 73.52 -11.89 0.056 793
 795 3 22.62 73.6 -11.76 0.118 794
 796 3 22.58 73.74 -11.72 0.112 795
 797 3 22.64 73.82 -11.66 0.082 796
 798 3 22.73 73.96 -11.58 0.09 797
 799 3 22.55 71.16 -13.06 0.551 782
 800 3 22.51 71.07 -12.83 0.544 799
 801 3 22.46 70.91 -12.72 0.514 800
 802 3 22.53 70.71 -12.73 0.522 801
 803 3 22.55 70.07 -13.32 0.105 802
 804 3 22.62 69.96 -13.42 0.106 803
 805 3 22.71 69.96 -13.51 0.000125 804
 806 3 22.46 70.69 -12.61 0.315 802
 807 3 22.38 70.49 -12.35 0.289 806
 808 3 22.29 70.29 -12.24 0.265 807
 809 3 22.22 70.15 -12.09 0.245 808
 810 3 22.13 70.08 -12.03 0.252 809
 811 3 21.99 70.04 -11.84 0.24 810
 812 3 21.95 69.94 -11.69 0.299 811
 813 3 21.9 69.88 -11.57 0.334 812
 814 3 21.82 69.91 -11.33 0.313 813
 815 3 21.7 69.68 -11.31 0.322 814
 816 3 21.61 69.6 -11.17 0.341 815
 817 3 21.5 69.57 -11 0.347 816
 818 3 21.45 69.58 -10.86 0.345 817
 819 3 21.24 69.49 -10.74 0.324 818
 820 3 21.07 69.55 -10.65 0.37 819
 821 3 21.02 69.74 -10.57 0.36 820
 822 3 20.93 69.77 -10.47 0.337 821
 823 3 20.86 69.94 -10.43 0.334 822
 824 3 20.86 69.93 -10.25 0.358 823
 825 3 20.86 70.04 -10.17 0.393 824
 826 3 20.88 70.1 -10.01 0.445 825
 827 3 20.77 70.18 -9.99 0.474 826
 828 3 20.84 70.33 -9.84 0.604 827
 829 3 20.79 70.38 -9.75 0.638 828
 830 3 20.86 70.44 -9.71 0.727 829
 831 3 21 70.49 -9.52 0.764 830
 832 3 21.06 70.65 -9.41 0.821 831
 833 3 21.11 70.74 -9.34 0.82 832
 834 3 21.09 70.85 -9.32 0.811 833
 835 3 19.95 71.24 -9.82 0.18 834
 836 3 19.72 71.32 -9.86 0.157 835
 837 3 19.63 71.35 -9.75 0.155 836
 838 3 19.54 71.52 -9.61 0.168 837
 839 3 19.45 71.6 -9.47 0.195 838
 840 3 19.4 71.79 -9.35 0.154 839
 841 3 19.36 71.93 -9.24 0.143 840
 842 3 19.34 72.12 -9.15 0.156 841
 843 3 19.29 72.27 -9.11 0.172 842
 844 3 19.22 72.41 -9.08 0.171 843
 845 3 19.13 72.54 -9 0.155 844
 846 3 19.04 72.68 -9 0.124 845
 847 3 18.95 72.77 -8.96 0.116 846
 848 3 18.86 72.99 -8.86 0.134 847
 849 3 18.74 73.07 -8.91 0.153 848
 850 3 18.65 73.27 -8.86 0.176 849
 851 3 18.56 73.46 -8.77 0.228 850
 852 3 18.5 73.62 -8.68 0.219 851
 853 3 18.43 73.77 -8.58 0.226 852
 854 3 18.38 73.91 -8.52 0.258 853
 855 3 18.29 74.04 -8.44 0.265 854
 856 3 18.24 74.18 -8.38 0.247 855
 857 3 18.22 74.37 -8.33 0.262 856
 858 3 18.04 74.44 -8.22 0.224 857
 859 3 17.82 74.49 -8.01 0.18 858
 860 3 17.68 74.57 -7.9 0.199 859
 861 3 17.5 74.69 -7.87 0.199 860
 862 3 17.31 74.88 -7.9 0.247 861
 863 3 17.22 75.05 -7.86 0.279 862
 864 3 17.11 75.19 -7.8 0.284 863
 865 3 17 75.49 -7.94 0.199 864
 866 3 16.88 75.65 -7.95 0.162 865
 867 3 16.79 75.9 -7.91 0.15 866
 868 3 16.7 76.02 -7.91 0.159 867
 869 3 16.56 76.13 -7.88 0.163 868
 870 3 16.45 76.29 -7.91 0.209 869
 871 3 16.38 76.43 -7.98 0.216 870
 872 3 16.27 76.58 -8.09 0.237 871
 873 3 16.09 76.74 -8.16 0.218 872
 874 3 15.85 76.87 -8.21 0.191 873
 875 3 15.67 76.96 -8.18 0.172 874
 876 3 15.57 77.07 -8.17 0.195 875
 877 3 15.43 77.26 -8.24 0.186 876
 878 3 15.25 77.35 -8.31 0.209 877
 879 3 15.14 77.43 -8.41 0.197 878
 880 3 14.89 77.57 -8.48 0.18 879
 881 3 14.79 77.68 -8.5 0.176 880
 882 3 14.72 77.88 -8.5 0.168 881
 883 3 14.65 78.01 -8.55 0.171 882
 884 3 14.57 78.18 -8.53 0.159 883
 885 3 14.48 78.38 -8.57 0.169 884
 886 3 14.4 78.49 -8.67 0.231 885
 887 3 14.34 78.63 -8.85 0.229 886
 888 3 14.31 78.69 -9 0.238 887
 889 3 14.19 78.63 -9.14 0.221 888
 890 3 14.06 78.63 -9.29 0.155 889
 891 3 13.94 78.68 -9.4 0.143 890
 892 3 13.8 78.66 -9.44 0.132 891
 893 3 13.71 78.6 -9.48 0.162 892
 894 3 13.6 78.57 -9.59 0.183 893
 895 3 13.39 78.19 -9.51 0.087 894
 896 3 13.28 77.98 -9.56 0.094 895
 897 3 13.22 77.82 -9.6 0.071 896
 898 3 13.16 77.68 -9.6 0.098 897
 899 3 13.07 77.57 -9.58 0.045 898
 900 3 13 77.43 -9.59 0.07 899
 901 3 12.91 77.29 -9.64 0.105 900
 902 3 12.78 77.21 -9.75 0.124 901
 903 3 12.72 77.12 -9.77 0.139 902
 904 3 12.86 76.94 -9.92 0.101 903
 905 3 12.91 76.94 -10.08 0.126 904
 906 3 13.03 76.9 -10.27 0.109 905
 907 3 13.19 76.8 -10.38 0.124 906
 908 3 13.28 76.63 -10.35 0.105 907
 909 3 13.35 76.52 -10.39 0.09 908
 910 3 13.46 76.43 -10.44 0.123 909
 911 3 13.46 78.74 -9.73 0.134 894
 912 3 13.33 78.82 -9.76 0.165 911
 913 3 13.17 78.9 -9.78 0.184 912
 914 3 13.07 78.88 -9.87 0.192 913
 915 3 13.08 78.74 -10.07 0.168 914
 916 3 13.08 79.02 -10.33 0.081 915
 917 3 13.03 79.07 -10.48 0.08 916
 918 3 12.88 79.1 -9.67 0.166 914
 919 3 12.76 79.23 -9.59 0.208 918
 920 3 12.68 79.41 -9.59 0.244 919
 921 3 12.6 79.54 -9.53 0.312 920
 922 3 12.63 79.8 -9.41 0.34 921
 923 3 12.53 79.9 -9.35 0.327 922
 924 3 12.42 79.96 -9.25 0.313 923
 925 3 12.35 80.16 -9.26 0.324 924
 926 3 12.27 80.26 -9.2 0.308 925
 927 3 12.23 80.49 -9.22 0.327 926
 928 3 12.14 80.69 -9.18 0.272 927
 929 3 12.01 80.85 -9.26 0.252 928
 930 3 12 81.04 -9.2 0.223 929
 931 3 11.91 81.18 -9.23 0.244 930
 932 3 11.82 81.43 -9.26 0.256 931
 933 3 11.77 81.65 -9.27 0.296 932
 934 3 11.76 81.79 -9.22 0.316 933
 935 3 11.71 81.99 -9.23 0.297 934
 936 3 11.71 82.21 -9.27 0.278 935
 937 3 11.65 82.32 -9.24 0.28 936
 938 3 11.6 82.57 -9.29 0.281 937
 939 3 11.58 82.77 -9.22 0.315 938
 940 3 11.55 82.94 -9.26 0.343 939
 941 3 11.5 83.07 -9.26 0.354 940
 942 3 11.22 83.07 -9.04 0.227 941
 943 3 11.14 83.16 -8.93 0.22 942
 944 3 11.05 83.24 -8.86 0.25 943
 945 3 10.92 83.33 -8.76 0.233 944
 946 3 10.76 83.38 -8.64 0.168 945
 947 3 10.44 83.48 -8.39 0.083 946
 948 3 10.4 83.49 -8.49 0.169 947
 949 3 10.17 83.6 -8.45 0.192 948
 950 3 9.89 83.63 -8.23 0.228 949
 951 3 9.61 83.77 -8.09 0.331 950
 952 3 9.57 83.9 -8.26 0.161 951
 953 3 9.42 84.02 -8.26 0.179 952
 954 3 9.36 84.1 -8.27 0.225 953
 955 3 9.19 84.13 -8.28 0.226 954
 956 3 8.99 84.24 -8.33 0.244 955
 957 3 8.57 84.35 -8.11 0.11 956
 958 3 8.39 84.29 -8.11 0.096 957
 959 3 8.26 84.3 -8.08 0.097 958
 960 3 8.16 84.16 -8.01 0.187 959
 961 3 8.13 84.05 -7.96 0.284 960
 962 3 7.82 84.27 -7.76 0.128 961
 963 3 7.67 84.32 -7.64 0.122 962
 964 3 7.53 84.29 -7.58 0.103 963
 965 3 7.41 84.21 -7.46 0.076 964
 966 3 7.32 84.16 -7.38 0.056 965
 967 3 8.8 84.4 -8.42 0.181 956
 968 3 8.75 84.52 -8.44 0.135 967
 969 3 8.64 84.57 -8.5 0.106 968
 970 3 8.6 84.74 -8.56 0.162 969
 971 3 8.55 84.82 -8.67 0.182 970
 972 3 8.52 85.05 -8.79 0.246 971
 973 3 8.51 85.27 -9.08 0.285 972
 974 3 8.56 85.38 -9.31 0.263 973
 975 3 8.59 85.32 -9.45 0.319 974
 976 3 8.56 85.39 -9.64 0.269 975
 977 3 8.58 85.34 -9.79 0.221 976
 978 3 8.66 85.25 -9.95 0.209 977
 979 3 8.67 85.2 -10.14 0.193 978
 980 3 8.65 85.23 -10.25 0.206 979
 981 3 8.55 85.31 -10.33 0.186 980
 982 3 8.53 85.31 -10.49 0.166 981
 983 3 8.51 85.34 -10.61 0.122 982
 984 3 8.5 85.45 -10.66 0.117 983
 985 3 8.47 85.48 -10.81 0.137 984
 986 3 8.41 85.5 -10.97 0.156 985
 987 3 8.28 85.53 -11.1 0.165 986
 988 3 8.24 85.56 -11.26 0.142 987
 989 3 8.23 85.72 -11.42 0.131 988
 990 3 8.21 85.81 -11.51 0.159 989
 991 3 8.13 86.01 -11.59 0.158 990
 992 3 8.1 86.09 -11.73 0.129 991
 993 3 8.08 86.12 -11.87 0.133 992
 994 3 8.06 86.18 -12.03 0.123 993
 995 3 7.98 86.2 -12.11 0.138 994
 996 3 8.01 86.28 -12.34 0.117 995
 997 3 7.96 86.23 -12.51 0.128 996
 998 3 7.88 86.23 -12.68 0.149 997
 999 3 7.82 86.2 -12.83 0.162 998
 1000 3 7.76 86.17 -13.03 0.172 999
 1001 3 7.7 86.2 -13.2 0.189 1000
 1002 3 7.62 86.18 -13.35 0.19 1001
 1003 3 7.61 86.22 -13.53 0.142 1002
 1004 3 7.58 86.34 -13.65 0.103 1003
 1005 3 7.51 86.34 -13.74 0.103 1004
 1006 3 7.48 86.31 -13.93 0.107 1005
 1007 3 7.59 86.37 -14.09 0.125 1006
 1008 3 7.61 86.4 -14.22 0.122 1007
 1009 3 7.62 86.48 -14.41 0.143 1008
 1010 3 7.58 86.53 -14.56 0.124 1009
 1011 3 7.75 86.65 -14.82 0.257 1010
 1012 3 8.14 86.86 -14.84 0.085 1011
 1013 3 8.21 86.98 -14.74 0.067 1012
 1014 3 8.28 87.04 -14.66 0.07 1013
 1015 3 8.34 87.17 -14.61 0.106 1014
 1016 3 8.44 87.34 -14.6 0.091 1015
 1017 3 8.56 87.42 -14.52 0.046 1016
 1018 3 8.58 87.36 -14.37 0.059 1017
 1019 3 8.59 87.34 -14.26 0.097 1018
 1020 3 8.64 87.42 -14.15 0.087 1019
 1021 3 7.7 86.57 -14.91 0.193 1011
 1022 3 7.63 86.51 -15.04 0.191 1021
 1023 3 7.66 86.37 -15.39 0.255 1022
 1024 3 7.74 86.51 -15.58 0.117 1023
 1025 3 7.71 86.56 -15.84 0.163 1024
 1026 3 7.69 86.59 -16.18 0.196 1025
 1027 3 7.58 86.59 -16.51 0.163 1026
 1028 3 7.62 86.7 -16.58 0.142 1027
 1029 3 7.58 86.78 -16.67 0.114 1028
 1030 3 7.61 86.78 -16.79 0.155 1029
 1031 3 7.63 86.73 -16.95 0.147 1030
 1032 3 7.7 86.92 -17.15 0.234 1031
 1033 3 7.4 87.09 -17.36 0.451 1032
 1034 3 7.34 87.01 -17.43 0.381 1033
 1035 3 7.32 86.92 -17.52 0.316 1034
 1036 3 7.33 86.84 -17.61 0.292 1035
 1037 3 7.37 86.76 -17.74 0.237 1036
 1038 3 7.46 86.73 -17.86 0.193 1037
 1039 3 7.48 86.62 -18.02 0.169 1038
 1040 3 7.45 86.51 -18.15 0.192 1039
 1041 3 7.42 86.43 -18.33 0.173 1040
 1042 3 7.41 86.4 -18.49 0.172 1041
 1043 3 7.5 86.34 -18.68 0.198 1042
 1044 3 7.5 86.28 -18.81 0.212 1043
 1045 3 7.54 86.26 -18.97 0.222 1044
 1046 3 7.5 86.22 -19.18 0.165 1045
 1047 3 7.48 86.25 -19.31 0.139 1046
 1048 3 7.41 86.23 -19.52 0.117 1047
 1049 3 7.4 86.26 -19.77 0.116 1048
 1050 3 7.41 86.28 -19.95 0.131 1049
 1051 3 7.38 86.31 -20.06 0.143 1050
 1052 3 7.29 86.04 -20.7 0.25 1051
 1053 3 7.29 86.2 -20.61 0.225 1052
 1054 3 7.29 86.4 -20.68 0.22 1053
 1055 3 7.34 86.57 -20.81 0.193 1054
 1056 3 7.36 86.76 -20.93 0.177 1055
 1057 3 7.29 86.84 -21.04 0.164 1056
 1058 3 7.23 86.87 -21.22 0.14 1057
 1059 3 7.26 86.82 -21.43 0.167 1058
 1060 3 7.26 86.87 -21.58 0.156 1059
 1061 3 7.24 86.98 -21.76 0.185 1060
 1062 3 7.25 87.12 -21.86 0.144 1061
 1063 3 7.24 87.31 -21.99 0.155 1062
 1064 3 7.21 87.47 -22.11 0.147 1063
 1065 3 7.3 87.65 -22.24 0.136 1064
 1066 3 7.34 87.84 -22.29 0.145 1065
 1067 3 7.34 87.95 -22.4 0.107 1066
 1068 3 7.37 88.17 -22.54 0.201 1067
 1069 3 7.4 88.23 -22.7 0.177 1068
 1070 3 7.46 88.26 -22.84 0.079 1069
 1071 3 7.5 88.36 -22.93 0.091 1070
 1072 3 7.53 88.37 -23.08 0.134 1071
 1073 3 7.59 88.43 -23.22 0.103 1072
 1074 3 7.7 88.61 -23.43 0.276 1073
 1075 3 7.71 88.36 -23.72 0.102 1074
 1076 3 7.7 88.7 -23.52 0.278 1074
 1077 3 7.74 88.79 -23.61 0.289 1076
 1078 3 7.8 88.95 -23.76 0.275 1077
 1079 3 7.86 89.03 -23.97 0.257 1078
 1080 3 7.9 89.12 -24.11 0.268 1079
 1081 3 7.96 89.26 -24.29 0.218 1080
 1082 3 8.06 89.4 -24.45 0.17 1081
 1083 3 8.14 89.51 -24.54 0.173 1082
 1084 3 8.23 89.61 -24.68 0.186 1083
 1085 3 8.33 89.76 -24.79 0.163 1084
 1086 3 8.39 89.87 -24.95 0.18 1085
 1087 3 8.39 90.03 -25.02 0.162 1086
 1088 3 8.39 90.23 -25.11 0.133 1087
 1089 3 8.44 90.39 -25.2 0.159 1088
 1090 3 8.52 90.56 -25.52 0.206 1089
 1091 3 8.64 90.62 -25.65 0.095 1090
 1092 3 8.69 90.67 -25.79 0.126 1091
 1093 3 8.77 90.73 -26.04 0.176 1092
 1094 3 8.73 90.73 -26.29 0.144 1093
 1095 3 8.67 90.68 -26.43 0.152 1094
 1096 3 8.66 90.73 -26.58 0.21 1095
 1097 3 8.58 90.67 -26.76 0.165 1096
 1098 3 8.52 90.76 -26.84 0.148 1097
 1099 3 8.56 90.79 -27.02 0.133 1098
 1100 3 8.68 90.9 -27.2 0.083 1099
 1101 3 8.69 90.92 -27.36 0.132 1100
 1102 3 8.72 90.95 -27.47 0.177 1101
 1103 3 8.61 90.76 -27.63 0.078 1102
 1104 3 8.53 90.84 -27.7 0.085 1103
 1105 3 8.42 90.92 -27.77 0.13 1104
 1106 3 8.27 90.92 -27.81 0.109 1105
 1107 3 8.16 91 -27.88 0.095 1106
 1108 3 8.11 91.12 -28.01 0.124 1107
 1109 3 8.07 91.29 -28.09 0.133 1108
 1110 3 7.98 91.36 -28.17 0.195 1109
 1111 3 7.9 91.65 -28.02 0.117 1110
 1112 3 7.88 91.81 -27.99 0.121 1111
 1113 3 7.95 91.92 -27.97 0.156 1112
 1114 3 7.87 91.98 -28.08 0.142 1113
 1115 3 7.84 92.07 -28.29 0.103 1114
 1116 3 7.75 92.09 -28.47 0.081 1115
 1117 3 7.7 92.17 -28.56 0.095 1116
 1118 3 7.58 92.28 -28.65 0.069 1117
 1119 3 7.54 92.4 -28.58 0.1 1118
 1120 3 7.5 92.54 -28.56 0.084 1119
 1121 3 7.44 92.61 -28.65 0.063 1120
 1122 3 7.41 92.67 -28.74 0.105 1121
 1123 3 7.5 92.78 -28.9 0.09 1122
 1124 3 7.57 92.87 -29.06 0.089 1123
 1125 3 7.58 92.98 -29.15 0.087 1124
 1126 3 7.55 93.09 -29.2 0.108 1125
 1127 3 7.48 93.2 -29.27 0.071 1126
 1128 3 7.5 93.26 -29.4 0.133 1127
 1129 3 7.58 93.4 -29.47 0.117 1128
 1130 3 7.55 93.57 -29.54 0.058 1129
 1131 3 7.54 93.67 -29.59 0.078 1130
 1132 3 7.61 93.76 -29.65 0.074 1131
 1133 3 7.53 93.92 -29.68 0.114 1132
 1134 3 7.41 94.09 -29.72 0.077 1133
 1135 3 7.42 94.29 -29.81 0.127 1134
 1136 3 7.42 94.4 -29.84 0.125 1135
 1137 3 7.41 94.62 -29.76 0.114 1136
 1138 3 7.34 94.72 -29.79 0.067 1137
 1139 3 7.94 91.2 -28.4 0.106 1138
 1140 3 7.88 91.15 -28.59 0.116 1139
 1141 3 7.87 91.17 -28.7 0.099 1140
 1142 3 7.88 91.5 -28.56 0.112 1110
 1143 3 7.98 91.53 -28.68 0.000125 1142
 1144 3 8.83 90.95 -26.54 0.187 1096
 1145 3 8.72 91.14 -26.06 0.119 1144
 1146 3 8.58 91.12 -25.83 0.132 1145
 1147 3 8.55 91.06 -25.68 0.081 1146
 1148 3 8.41 90.97 -25.7 0.048 1147
 1149 3 8.49 90.89 -25.68 0.047 1148
 1150 3 8.63 91.23 -25.58 0.119 1147
 1151 3 8.49 91.42 -25.47 0.185 1150
 1152 3 8.49 91.62 -25.45 0.112 1151
 1153 3 8.43 91.78 -25.49 0.113 1152
 1154 3 8.38 91.92 -25.49 0.124 1153
 1155 3 8.28 92.01 -25.54 0.09 1154
 1156 3 8.39 92.2 -25.56 0.069 1155
 1157 3 8.41 92.4 -25.54 0.117 1156
 1158 3 8.41 92.56 -25.56 0.123 1157
 1159 3 8.52 92.48 -25.47 0.059 1158
 1160 3 8.42 90.62 -25.56 0.000125 1090
 1161 3 7.23 85.92 -20.83 0.143 1052
 1162 3 7.12 85.87 -20.99 0.167 1161
 1163 3 6.96 85.84 -20.99 0.12 1162
 1164 3 6.8 85.84 -21.11 0.078 1163
 1165 3 6.73 85.87 -21.18 0.105 1164
 1166 3 6.62 85.92 -21.29 0.103 1165
 1167 3 6.5 86 -21.4 0.106 1166
 1168 3 6.29 85.95 -21.59 0.124 1167
 1169 3 6.2 85.92 -21.67 0.168 1168
 1170 3 6.96 87.4 -17.54 0.296 1033
 1171 3 6.71 87.53 -17.95 0.196 1170
 1172 3 6.55 87.59 -18.15 0.132 1171
 1173 3 6.5 87.81 -18.13 0.067 1172
 1174 3 6.41 88 -18.17 0.091 1173
 1175 3 6.24 88 -18.22 0.128 1174
 1176 3 6.07 88.09 -18.24 0.117 1175
 1177 3 5.83 88.09 -18.31 0.129 1176
 1178 3 5.73 88.06 -18.4 0.185 1177
 1179 3 5.55 88.01 -18.31 0.201 1178
 1180 3 5.48 87.89 -18.11 0.127 1179
 1181 3 5.88 87.98 -18.58 0.055 1178
 1182 3 5.92 87.89 -18.56 0.097 1181
 1183 3 7.83 87.26 -17.31 0.136 1032
 1184 3 7.8 87.28 -17.13 0.109 1183
 1185 3 7.99 87.43 -17.13 0.088 1184
 1186 3 8.13 87.43 -17.08 0.064 1185
 1187 3 7.7 86.78 -16.06 0.089 1026
 1188 3 7.66 86.18 -15.82 0.094 1023
 1189 3 7.61 86.09 -15.95 0.092 1188
 1190 3 7.53 85.98 -16 0.109 1189
 1191 3 7.46 85.84 -16 0.096 1190
 1192 3 7.38 85.76 -16.01 0.116 1191
 1193 3 7.12 85.78 -16.29 0.000125 1192
 1194 3 9.21 83.82 -7.76 0.185 951
 1195 3 9.06 83.93 -7.55 0.116 1194
 1196 3 8.92 83.93 -7.42 0.127 1195
 1197 3 8.77 83.96 -7.26 0.131 1196
 1198 3 8.72 84.08 -7.13 0.114 1197
 1199 3 8.58 84.19 -7.04 0.145 1198
 1200 3 8.5 84.21 -6.93 0.131 1199
 1201 3 8.15 84.46 -6.59 0.124 1200
 1202 3 8.06 84.49 -6.47 0.134 1201
 1203 3 7.95 84.55 -6.38 0.09 1202
 1204 3 7.87 84.62 -6.27 0.088 1203
 1205 3 7.73 84.71 -6.17 0.107 1204
 1206 3 7.59 84.77 -6.09 0.155 1205
 1207 3 7.48 84.79 -6.08 0.16 1206
 1208 3 7.37 84.83 -5.92 0.12 1207
 1209 3 7.26 84.91 -5.81 0.129 1208
 1210 3 7.12 84.96 -5.7 0.157 1209
 1211 3 7.04 85.01 -5.55 0.121 1210
 1212 3 6.99 85.04 -5.42 0.125 1211
 1213 3 6.87 85.02 -5.3 0.103 1212
 1214 3 6.66 84.99 -5.12 0.169 1213
 1215 3 6.48 84.98 -4.96 0.167 1214
 1216 3 6.29 84.88 -4.8 0.2 1215
 1217 3 6.25 84.74 -4.72 0.266 1216
 1218 3 6.23 84.66 -4.64 0.279 1217
 1219 3 6.11 84.68 -4.51 0.282 1218
 1220 3 6.4 84.46 -4.39 0.097 1219
 1221 3 6.37 84.32 -4.25 0.114 1220
 1222 3 6.33 84.18 -4.12 0.074 1221
 1223 3 6.39 84.02 -4 0.099 1222
 1224 3 6.32 83.99 -3.86 0.049 1223
 1225 3 6.33 83.98 -3.69 0.083 1224
 1226 3 6.4 83.98 -3.57 0.074 1225
 1227 3 6.45 83.94 -3.36 0.082 1226
 1228 3 6.47 83.88 -3.26 0.064 1227
 1229 3 6.39 83.85 -3.15 0.074 1228
 1230 3 6.32 83.99 -3.09 0.097 1229
 1231 3 6.28 84.1 -3.09 0.133 1230
 1232 3 6.29 84.21 -3.09 0.178 1231
 1233 3 6.48 84.33 -3.19 0.096 1232
 1234 3 6.25 84.29 -2.92 0.153 1232
 1235 3 6.28 84.32 -2.71 0.116 1234
 1236 3 6.4 84.29 -2.69 0.075 1235
 1237 3 6.4 84.23 -2.53 0.078 1236
 1238 3 6.36 84.16 -2.4 0.093 1237
 1239 3 6.35 84.07 -2.25 0.067 1238
 1240 3 6.28 83.96 -2.15 0.093 1239
 1241 3 6.25 83.83 -2.01 0.069 1240
 1242 3 5.7 84.93 -4.47 0.149 1219
 1243 3 5.53 84.94 -4.42 0.135 1242
 1244 3 5.36 84.9 -4.35 0.146 1243
 1245 3 5.2 84.9 -4.3 0.156 1244
 1246 3 5.04 84.88 -4.26 0.141 1245
 1247 3 4.87 84.85 -4.21 0.161 1246
 1248 3 4.76 84.76 -4.18 0.107 1247
 1249 3 4.66 84.76 -4.17 0.109 1248
 1250 3 4.44 84.71 -4.09 0.142 1249
 1251 3 4.32 84.76 -4.06 0.13 1250
 1252 3 4.16 84.73 -4.01 0.153 1251
 1253 3 3.99 84.69 -3.89 0.133 1252
 1254 3 3.86 84.74 -3.83 0.107 1253
 1255 3 3.67 84.71 -3.7 0.123 1254
 1256 3 3.55 84.63 -3.6 0.132 1255
 1257 3 3.46 84.68 -3.47 0.157 1256
 1258 3 3.34 84.74 -3.35 0.258 1257
 1259 3 3.26 84.43 -3.16 0.159 1258
 1260 3 3.19 84.37 -2.99 0.153 1259
 1261 3 3.11 84.35 -2.87 0.186 1260
 1262 3 3.05 84.33 -2.74 0.191 1261
 1263 3 2.99 84.33 -2.56 0.191 1262
 1264 3 2.9 84.26 -2.45 0.162 1263
 1265 3 2.71 84.27 -2.45 0.131 1264
 1266 3 2.65 84.29 -2.31 0.19 1265
 1267 3 2.59 84.18 -2.2 0.213 1266
 1268 3 2.48 83.99 -2 0.157 1267
 1269 3 2.38 83.96 -1.92 0.288 1268
 1270 3 2.26 83.96 -1.75 0.333 1269
 1271 3 2.23 83.79 -1.64 0.339 1270
 1272 3 2.17 83.71 -1.54 0.385 1271
 1273 3 2.13 83.6 -1.54 0.396 1272
 1274 3 2.23 83.43 -1.42 0.348 1273
 1275 3 2.3 83.3 -1.32 0.228 1274
 1276 3 2.3 83.18 -1.46 0.091 1275
 1277 3 2.63 83.32 -1.11 0.141 1275
 1278 3 2.69 83.19 -1.16 0.145 1277
 1279 3 2.86 83.13 -1.27 0.128 1278
 1280 3 2.94 82.99 -1.37 0.097 1279
 1281 3 3.03 82.74 -1.33 0.112 1280
 1282 3 3.07 82.6 -1.16 0.086 1281
 1283 3 3.13 82.46 -1.04 0.089 1282
 1284 3 1.99 84.48 -1.66 0.092 1270
 1285 3 1.86 84.57 -1.64 0.102 1284
 1286 3 1.77 84.62 -1.62 0.109 1285
 1287 3 1.68 84.74 -1.48 0.117 1286
 1288 3 1.63 84.85 -1.39 0.109 1287
 1289 3 1.55 84.9 -1.28 0.096 1288
 1290 3 1.42 84.98 -1.17 0.162 1289
 1291 3 1.28 85.02 -1.11 0.16 1290
 1292 3 1.09 85.02 -1 0.148 1291
 1293 3 0.88 84.96 -0.99 0.11 1292
 1294 3 0.79 84.88 -0.91 0.141 1293
 1295 3 0.67 84.79 -0.97 0.135 1294
 1296 3 0.52 84.68 -1.05 0.12 1295
 1297 3 0.45 84.58 -1.14 0.088 1296
 1298 3 0.45 84.45 -1.29 0.11 1297
 1299 3 0.49 84.32 -1.5 0.083 1298
 1300 3 0.55 84.23 -1.68 0.127 1299
 1301 3 0.5 84.18 -1.77 0.136 1300
 1302 3 0.54 84.09 -1.95 0.096 1301
 1303 3 0.65 84.01 -2.14 0.097 1302
 1304 3 0.67 83.95 -2.29 0.109 1303
 1305 3 0.63 84.07 -2.39 0.079 1304
 1306 3 3.4 85.18 -3.47 0.126 1258
 1307 3 3.4 85.35 -3.49 0.088 1306
 1308 3 3.46 85.43 -3.66 0.064 1307
 1309 3 3.63 85.46 -3.68 0.091 1308
 1310 3 3.71 85.52 -3.79 0.041 1309
 1311 3 6.5 84.3 -4.79 0.116 1218
 1312 3 6.65 84.18 -4.88 0.122 1311
 1313 3 6.75 84.1 -5 0.121 1312
 1314 3 7.37 84.77 -6.26 0.095 1207
 1315 3 7.28 84.68 -6.27 0.135 1314
 1316 3 7.12 84.66 -6.26 0.106 1315
 1317 3 6.95 84.58 -6.26 0.152 1316
 1318 3 6.83 84.46 -6.2 0.185 1317
 1319 3 6.67 84.3 -6.2 0.173 1318
 1320 3 6.57 84.21 -6.17 0.054 1319
 1321 3 11.74 83.24 -9.87 0.11 941
 1322 3 11.69 83.26 -10.06 0.097 1321
 1323 3 11.67 83.38 -10.18 0.119 1322
 1324 3 11.68 83.51 -10.26 0.085 1323
 1325 3 11.72 83.66 -10.26 0.094 1324
 1326 3 11.74 83.79 -10.32 0.119 1325
 1327 3 11.78 83.9 -10.42 0.122 1326
 1328 3 11.86 83.98 -10.52 0.153 1327
 1329 3 12.03 83.91 -10.72 0.14 1328
 1330 3 12.21 83.91 -10.89 0.125 1329
 1331 3 12.31 83.91 -11.04 0.156 1330
 1332 3 12.41 84.01 -11.31 0.167 1331
 1333 3 12.41 84.04 -11.47 0.204 1332
 1334 3 12.41 83.99 -11.58 0.275 1333
 1335 3 12.66 84.3 -11.73 0.107 1334
 1336 3 12.69 84.48 -11.79 0.103 1335
 1337 3 12.76 84.6 -11.85 0.13 1336
 1338 3 12.83 84.74 -12 0.159 1337
 1339 3 12.89 84.79 -12.18 0.087 1338
 1340 3 12.91 84.74 -12.34 0.093 1339
 1341 3 12.93 84.82 -12.47 0.119 1340
 1342 3 12.92 84.74 -12.67 0.097 1341
 1343 3 12.89 84.65 -12.77 0.136 1342
 1344 3 12.91 84.54 -12.87 0.15 1343
 1345 3 13.08 84.38 -12.98 0.103 1344
 1346 3 13.18 84.18 -13.04 0.117 1345
 1347 3 13.21 84.13 -13.18 0.08 1346
 1348 3 13.25 84.07 -13.28 0.086 1347
 1349 3 13.26 83.9 -13.34 0.072 1348
 1350 3 13.35 83.83 -13.41 0.107 1349
 1351 3 13.4 83.74 -13.5 0.141 1350
 1352 3 13.34 83.46 -13.42 0.102 1351
 1353 3 13.33 83.32 -13.42 0.092 1352
 1354 3 13.28 83.12 -13.43 0.083 1353
 1355 3 13.3 82.98 -13.42 0.099 1354
 1356 3 13.32 82.82 -13.42 0.083 1355
 1357 3 13.33 82.71 -13.49 0.083 1356
 1358 3 13.36 82.54 -13.52 0.09 1357
 1359 3 13.34 82.38 -13.5 0.122 1358
 1360 3 13.41 82.19 -13.51 0.101 1359
 1361 3 13.5 82.08 -13.53 0.000125 1360
 1362 3 13.41 83.79 -13.7 0.153 1351
 1363 3 13.35 83.77 -13.87 0.124 1362
 1364 3 13.39 83.63 -14.03 0.081 1363
 1365 3 13.36 83.57 -14.17 0.095 1364
 1366 3 13.23 83.54 -14.32 0.057 1365
 1367 3 12.18 83.54 -11.59 0.155 1334
 1368 3 12.07 83.68 -11.75 0.087 1367
 1369 3 12 83.68 -11.86 0.069 1368
 1370 3 11.9 83.57 -11.92 0.088 1369
 1371 3 11.78 83.43 -11.93 0.092 1370
 1372 3 11.75 83.27 -11.99 0.146 1371
 1373 3 11.97 82.94 -11.82 0.067 1372
 1374 3 11.99 82.77 -11.84 0.084 1373
 1375 3 11.86 83.43 -12.32 0.064 1372
 1376 3 11.86 83.44 -12.49 0.083 1375
 1377 3 11.81 83.35 -12.59 0.059 1376
 1378 3 11.8 83.32 -12.77 0.068 1377
 1379 3 11.72 83.4 -12.85 0.122 1378
 1380 3 12.16 83.29 -11.5 0.113 1367
 1381 3 12.17 83.16 -11.61 0.055 1380
 1382 3 12.14 83.07 -11.76 0.065 1381
 1383 3 12.1 83.08 -11.92 0.000125 1382
 1384 3 17.29 75.46 -7.54 0.118 864
 1385 3 21.25 70.85 -9.14 0.736 834
 1386 3 21.56 71.35 -8.9 0.061 1385
 1387 3 21.56 71.38 -8.77 0.096 1386
 1388 3 21.68 71.43 -8.59 0.13 1387
 1389 3 21.63 71.58 -8.43 0.108 1388
 1390 3 21.52 71.71 -8.36 0.046 1389
 1391 3 21.2 70.94 -9.16 0.384 1385
 1392 3 21.06 71.1 -9.03 0.194 1391
 1393 3 21.02 71.1 -8.93 0.054 1392
 1394 3 21.18 69.98 -8.33 0.252 1391
 1395 3 21.18 69.82 -8.21 0.286 1394
 1396 3 21.15 69.82 -8.08 0.259 1395
 1397 3 21.13 69.68 -7.91 0.288 1396
 1398 3 21.09 69.46 -7.75 0.257 1397
 1399 3 21.04 69.33 -7.59 0.239 1398
 1400 3 21.04 69.29 -7.45 0.28 1399
 1401 3 20.97 69.19 -7.29 0.272 1400
 1402 3 20.91 69.12 -7.13 0.283 1401
 1403 3 20.9 69.04 -7 0.358 1402
 1404 3 20.81 68.98 -6.88 0.4 1403
 1405 3 20.61 68.96 -6.83 0.421 1404
 1406 3 20.56 68.91 -6.7 0.397 1405
 1407 3 20.56 68.71 -6.59 0.339 1406
 1408 3 20.56 68.6 -6.42 0.282 1407
 1409 3 20.54 68.48 -6.32 0.276 1408
 1410 3 20.56 68.41 -6.16 0.312 1409
 1411 3 21.04 68.41 -6.2 0.18 1410
 1412 3 21.18 68.49 -6.08 0.123 1411
 1413 3 21.27 68.54 -5.96 0.113 1412
 1414 3 21.38 68.54 -5.82 0.133 1413
 1415 3 21.5 68.6 -5.74 0.155 1414
 1416 3 21.66 68.71 -5.65 0.199 1415
 1417 3 21.77 68.74 -5.62 0.244 1416
 1418 3 21.97 68.66 -5.62 0.367 1417
 1419 3 22.15 68.8 -6 0.268 1418
 1420 3 22.18 68.76 -6.19 0.291 1419
 1421 3 22.25 68.69 -6.25 0.371 1420
 1422 3 22.41 68.74 -6.34 0.424 1421
 1423 3 22.5 68.85 -6.41 0.464 1422
 1424 3 22.61 69.01 -6.46 0.519 1423
 1425 3 22.56 69.8 -6.26 0.059 1424
 1426 3 20.32 68.29 -6.07 0.276 1410
 1427 3 20.24 68.16 -5.91 0.257 1426
 1428 3 19.91 68.13 -5.54 0.194 1427
 1429 3 19.82 67.96 -5.55 0.272 1428
 1430 3 19.66 67.9 -5.48 0.27 1429
 1431 3 19.52 67.85 -5.37 0.233 1430
 1432 3 19.38 67.79 -5.34 0.213 1431
 1433 3 19.27 67.66 -5.26 0.201 1432
 1434 3 19.18 67.57 -5.25 0.2 1433
 1435 3 19.07 67.41 -5.16 0.225 1434
 1436 3 19 67.29 -5.07 0.232 1435
 1437 3 18.88 67.18 -5.03 0.226 1436
 1438 3 18.79 67.04 -4.98 0.187 1437
 1439 3 18.72 66.88 -4.9 0.194 1438
 1440 3 18.59 66.77 -4.82 0.214 1439
 1441 3 18.54 66.55 -4.8 0.236 1440
 1442 3 17.93 66.49 -4.59 0.537 1441
 1443 3 17.79 66.43 -4.58 0.43 1442
 1444 3 17.29 66.51 -4.67 0.132 1443
 1445 3 17.25 66.62 -4.74 0.108 1444
 1446 3 17.18 66.68 -4.91 0.114 1445
 1447 3 17.18 66.82 -4.98 0.105 1446
 1448 3 17.22 66.91 -5.12 0.15 1447
 1449 3 17.43 66.88 -5.42 0.142 1448
 1450 3 17.52 66.85 -5.66 0.109 1449
 1451 3 17.63 66.87 -5.86 0.096 1450
 1452 3 17.63 66.91 -5.99 0.145 1451
 1453 3 17.63 67.04 -6.12 0.142 1452
 1454 3 17.74 67.04 -6.25 0.171 1453
 1455 3 17.61 67.13 -6.38 0.125 1454
 1456 3 17.54 67.04 -6.42 0.08 1455
 1457 3 17.93 66.87 -6.28 0.134 1454
 1458 3 17.93 66.73 -6.29 0.05 1457
 1459 3 17.75 66.32 -4.61 0.376 1443
 1460 3 17.52 66.21 -4.59 0.393 1459
 1461 3 17.47 66.01 -4.7 0.342 1460
 1462 3 17.22 65.79 -4.58 0.367 1461
 1463 3 16.93 65.79 -4.2 0.104 1462
 1464 3 16.84 65.73 -4.09 0.127 1463
 1465 3 17.01 65.57 -3.97 0.104 1464
 1466 3 17.03 65.57 -3.81 0.095 1465
 1467 3 17.15 65.73 -4.55 0.289 1466
 1468 3 16.88 65.73 -4.41 0.015 1467
 1469 3 17.06 65.49 -4.58 0.278 1462
 1470 3 16.93 65.32 -4.62 0.233 1469
 1471 3 16.86 65.18 -4.63 0.196 1470
 1472 3 16.82 65.04 -4.63 0.182 1471
 1473 3 16.82 64.93 -4.66 0.211 1472
 1474 3 16.75 64.74 -4.55 0.292 1473
 1475 3 16.66 64.57 -4.54 0.309 1474
 1476 3 16.63 64.41 -4.5 0.173 1475
 1477 3 16.54 64.33 -4.51 0.166 1476
 1478 3 16.41 64.19 -4.37 0.203 1477
 1479 3 16.27 64.08 -4.25 0.244 1478
 1480 3 16.2 63.99 -4.08 0.317 1479
 1481 3 16.17 64.38 -3.85 0.099 1480
 1482 3 16.17 64.49 -3.89 0.093 1481
 1483 3 16.11 63.82 -4 0.326 1480
 1484 3 16.04 63.65 -3.95 0.302 1483
 1485 3 15.95 63.47 -3.91 0.297 1484
 1486 3 15.85 63.29 -3.91 0.332 1485
 1487 3 15.84 62.91 -3.89 0.478 1486
 1488 3 16.06 62.05 -4.16 0.144 1487
 1489 3 16.24 61.87 -4.2 0.113 1488
 1490 3 16.36 61.76 -4.29 0.127 1489
 1491 3 16.56 61.69 -4.23 0.201 1490
 1492 3 16.68 61.72 -4.28 0.271 1491
 1493 3 16.75 61.76 -4.41 0.292 1492
 1494 3 16.97 61.54 -4.12 0.131 1493
 1495 3 17.02 61.63 -4.05 0.163 1494
 1496 3 17.15 61.68 -3.97 0.143 1495
 1497 3 17.25 61.68 -3.95 0.083 1496
 1498 3 17.47 61.63 -3.95 0.103 1497
 1499 3 17.61 61.62 -3.87 0.105 1498
 1500 3 17.77 61.59 -3.85 0.089 1499
 1501 3 17.77 61.5 -3.79 0.101 1500
 1502 3 17.76 61.44 -3.62 0.096 1501
 1503 3 17.76 61.33 -3.58 0.12 1502
 1504 3 17.76 61.2 -3.68 0.135 1503
 1505 3 17.97 61.16 -3.75 0.115 1504
 1506 3 18.16 61.22 -3.85 0.119 1505
 1507 3 18.29 61.29 -3.95 0.109 1506
 1508 3 18.38 61.33 -4 0.031 1507
 1509 3 17.57 61.2 -3.58 0.102 1504
 1510 3 17.5 61.19 -3.43 0.098 1509
 1511 3 17.57 61.15 -3.35 0.114 1510
 1512 3 17.6 61.04 -3.31 0.155 1511
 1513 3 17.58 60.88 -3.27 0.124 1512
 1514 3 17.64 60.73 -3.2 0.157 1513
 1515 3 17.67 60.62 -3.12 0.151 1514
 1516 3 17.82 60.47 -3.02 0.124 1515
 1517 3 17.85 60.33 -2.95 0.116 1516
 1518 3 18 60.19 -2.97 0.107 1517
 1519 3 18.05 60.09 -2.97 0.109 1518
 1520 3 18.05 59.77 -2.95 0.204 1519
 1521 3 18.05 59.61 -2.91 0.189 1520
 1522 3 18.14 59.26 -3 0.103 1521
 1523 3 18.23 59.12 -2.97 0.122 1522
 1524 3 18.28 59 -2.91 0.103 1523
 1525 3 18.32 58.8 -2.81 0.149 1524
 1526 3 18.4 58.65 -2.75 0.142 1525
 1527 3 18.52 58.44 -2.81 0.092 1526
 1528 3 18.64 58.3 -2.85 0.1 1527
 1529 3 18.73 58.18 -2.89 0.094 1528
 1530 3 18.83 58.01 -2.97 0.082 1529
 1531 3 18.94 57.93 -2.99 0.117 1530
 1532 3 19.05 57.8 -2.97 0.11 1531
 1533 3 19.19 57.73 -2.99 0.107 1532
 1534 3 19.37 57.62 -2.93 0.105 1533
 1535 3 19.48 57.59 -2.81 0.148 1534
 1536 3 19.54 57.57 -2.62 0.207 1535
 1537 3 19.61 57.54 -2.5 0.214 1536
 1538 3 19.72 57.23 -2.62 0.123 1537
 1539 3 19.75 57.02 -2.47 0.096 1538
 1540 3 19.74 56.83 -2.37 0.151 1539
 1541 3 19.68 56.72 -2.27 0.18 1540
 1542 3 19.47 56.75 -2.1 0.139 1541
 1543 3 19.29 56.63 -2.12 0.098 1542
 1544 3 19.2 56.5 -2.12 0.102 1543
 1545 3 19.13 56.36 -2.12 0.089 1544
 1546 3 19.15 56.26 -2.18 0.000125 1545
 1547 3 19.68 57.77 -2.31 0.114 1537
 1548 3 19.84 58.01 -2.22 0.104 1547
 1549 3 19.97 58.08 -2.18 0.136 1548
 1550 3 16.82 61.79 -4.54 0.192 1493
 1551 3 17.13 61.55 -4.74 0.172 1550
 1552 3 17.13 61.48 -4.82 0.193 1551
 1553 3 17.13 61.26 -4.91 0.175 1552
 1554 3 17.22 61.08 -4.96 0.165 1553
 1555 3 17.31 60.98 -5.05 0.14 1554
 1556 3 17.34 60.76 -5.13 0.123 1555
 1557 3 17.34 60.65 -5.15 0.115 1556
 1558 3 17.31 60.51 -5.19 0.136 1557
 1559 3 17.27 60.38 -5.15 0.175 1558
 1560 3 17.29 60.19 -5.2 0.144 1559
 1561 3 17.47 60.02 -5.19 0.213 1560
 1562 3 17.56 59.91 -5.2 0.231 1561
 1563 3 17.66 59.76 -5.26 0.149 1562
 1564 3 17.72 59.62 -5.33 0.135 1563
 1565 3 17.74 59.48 -5.37 0.206 1564
 1566 3 17.74 59.33 -5.5 0.29 1565
 1567 3 17.79 59.19 -5.58 0.405 1566
 1568 3 17.97 59.12 -5.66 0.426 1567
 1569 3 18.15 59.08 -5.7 0.405 1568
 1570 3 18.16 58.87 -5.79 0.397 1569
 1571 3 18.25 58.73 -5.92 0.411 1570
 1572 3 18.31 58.62 -5.92 0.41 1571
 1573 3 18.5 58.84 -6.03 0.555 1572
 1574 3 18.57 59.25 -6.03 0.318 1573
 1575 3 18.47 58.45 -6.04 0.469 1573
 1576 3 18.11 59.41 -6.24 0.268 1575
 1577 3 17.91 59.41 -6.28 0.292 1576
 1578 3 17.75 59.26 -6.2 0.05 1577
 1579 3 18.43 58.07 -6.08 0.469 1575
 1580 3 18.02 57.69 -6.37 0.161 1579
 1581 3 17.93 57.62 -6.33 0.136 1580
 1582 3 18.31 57.98 -6.08 0.209 1581
 1583 3 18.97 57.94 -6.01 0.174 1582
 1584 3 18.95 57.82 -5.94 0.205 1583
 1585 3 19 57.61 -5.86 0.182 1584
 1586 3 19.13 57.37 -5.78 0.204 1585
 1587 3 19.2 57.26 -5.75 0.186 1586
 1588 3 19.31 57.04 -5.7 0.103 1587
 1589 3 19.29 56.91 -5.63 0.09 1588
 1590 3 19.18 56.61 -5.55 0.089 1589
 1591 3 19.06 56.5 -5.53 0.087 1590
 1592 3 18.91 56.44 -5.54 0.105 1591
 1593 3 18.88 56.3 -5.62 0.134 1592
 1594 3 18.82 56.19 -5.58 0.181 1593
 1595 3 18.7 56.05 -5.4 0.097 1594
 1596 3 18.7 55.9 -5.32 0.101 1595
 1597 3 18.74 55.76 -5.23 0.116 1596
 1598 3 18.66 55.68 -5.12 0.059 1597
 1599 3 18.59 55.51 -5.04 0.068 1598
 1600 3 18.34 57.98 -6 0.000125 1579
 1601 3 16.81 62.23 -4.61 0.05 1550
 1602 3 16.81 62.38 -4.58 0.079 1601
 1603 3 16.72 62.37 -4.5 0.031 1602
 1604 3 15.81 62.8 -3.91 0.382 1487
 1605 3 15.7 62.69 -3.87 0.35 1604
 1606 3 15.57 62.61 -3.79 0.356 1605
 1607 3 15.48 62.45 -3.7 0.335 1606
 1608 3 15.41 62.34 -3.58 0.298 1607
 1609 3 15.25 62.23 -3.5 0.273 1608
 1610 3 15.13 62.18 -3.37 0.246 1609
 1611 3 14.94 61.98 -3.33 0.261 1610
 1612 3 14.78 61.87 -3.29 0.232 1611
 1613 3 14.63 61.8 -3.29 0.236 1612
 1614 3 14.48 61.62 -3.24 0.202 1613
 1615 3 14.34 61.58 -3.2 0.211 1614
 1616 3 14.21 61.52 -3.2 0.255 1615
 1617 3 14.02 61.48 -3.12 0.244 1616
 1618 3 13.85 61.33 -3.06 0.234 1617
 1619 3 13.66 61.3 -2.95 0.257 1618
 1620 3 13.52 61.33 -2.91 0.226 1619
 1621 3 13.32 61.32 -2.81 0.222 1620
 1622 3 13.08 61.37 -2.6 0.239 1621
 1623 3 12.89 61.4 -2.45 0.254 1622
 1624 3 12.7 61.3 -2.37 0.271 1623
 1625 3 12.32 61.05 -1.93 0.431 1624
 1626 3 12.02 60.75 -1.51 0.198 1625
 1627 3 12.15 60.72 -1.47 0.223 1626
 1628 3 12.04 60.58 -1.31 0.139 1627
 1629 3 11.91 60.57 -1.17 0.133 1628
 1630 3 11.79 60.55 -1.03 0.304 1629
 1631 3 11.83 60.58 -0.93 0.457 1630
 1632 3 11.8 60.59 -0.81 0.615 1631
 1633 3 11.89 60.63 -0.68 0.779 1632
 1634 3 11.49 61.29 -0.75 0.162 1633
 1635 3 11.42 61.44 -0.73 0.103 1634
 1636 3 11.3 61.44 -0.68 0.000125 1635
 1637 3 11.96 60.62 -0.54 0.861 1633
 1638 3 11.74 60.66 -0.26 0.864 1637
 1639 3 10.32 59.91 -0.02 0.104 1638
 1640 3 10.23 59.93 -0.1 0.126 1639
 1641 3 10.22 59.97 -0.26 0.091 1640
 1642 3 10.22 59.98 -0.4 0.101 1641
 1643 3 10.15 59.88 -0.47 0.122 1642
 1644 3 10.08 59.91 -0.63 0.129 1643
 1645 3 10.02 59.9 -0.71 0.161 1644
 1646 3 9.89 59.9 -0.68 0.211 1645
 1647 3 10.06 59.87 -1.02 0.097 1646
 1648 3 10.06 59.9 -1.16 0.12 1647
 1649 3 10.07 59.9 -1.27 0.088 1648
 1650 3 10.05 59.94 -1.37 0.078 1649
 1651 3 10.18 59.94 -1.58 0.08 1650
 1652 3 10.29 60.07 -1.6 0.073 1651
 1653 3 11.47 60.57 -0.11 0.522 1638
 1654 3 10.97 60.5 0.05 0.476 1653
 1655 3 11 60.48 0.23 0.38 1654
 1656 3 11.04 60.58 0.29 0.238 1655
 1657 3 10.89 60.45 0.62 0.111 1656
 1658 3 10.83 60.45 0.76 0.171 1657
 1659 3 10.76 60.61 0.82 0.157 1658
 1660 3 10.72 60.79 0.95 0.104 1659
 1661 3 10.76 60.8 1.16 0.159 1660
 1662 3 10.81 60.83 1.41 0.149 1661
 1663 3 10.77 60.84 1.55 0.144 1662
 1664 3 10.82 61.01 1.69 0.127 1663
 1665 3 10.77 61.08 1.86 0.129 1664
 1666 3 10.66 61.13 2.05 0.131 1665
 1667 3 10.62 61.16 2.24 0.151 1666
 1668 3 10.58 61.29 2.42 0.15 1667
 1669 3 10.56 61.44 2.57 0.117 1668
 1670 3 10.54 61.68 2.67 0.122 1669
 1671 3 10.47 61.8 2.76 0.126 1670
 1672 3 10.4 61.87 2.86 0.116 1671
 1673 3 10.33 61.87 3.09 0.097 1672
 1674 3 10.42 61.91 3.26 0.108 1673
 1675 3 10.49 61.87 3.44 0.047 1674
 1676 3 10.48 61.87 3.57 0.117 1675
 1677 3 10.57 61.99 3.69 0.118 1676
 1678 3 10.65 62.1 3.74 0.097 1677
 1679 3 10.65 62.2 3.88 0.08 1678
 1680 3 10.72 62.24 4.02 0.064 1679
 1681 3 10.77 62.35 4.16 0.084 1680
 1682 3 10.7 62.44 4.22 0.11 1681
 1683 3 10.67 62.45 4.37 0.121 1682
 1684 3 10.68 62.46 4.62 0.071 1683
 1685 3 10.57 62.66 4.68 0.097 1684
 1686 3 10.51 62.83 4.75 0.134 1685
 1687 3 10.5 62.98 4.85 0.14 1686
 1688 3 10.55 63.16 4.97 0.117 1687
 1689 3 10.66 63.31 5.04 0.133 1688
 1690 3 10.75 63.39 5.12 0.167 1689
 1691 3 10.82 63.16 5.26 0.12 1690
 1692 3 10.97 63.13 5.26 0.149 1691
 1693 3 11.13 63.09 5.3 0.104 1692
 1694 3 11.24 63.09 5.31 0.115 1693
 1695 3 11.34 63.08 5.39 0.121 1694
 1696 3 10.84 63.64 5.05 0.104 1690
 1697 3 10.89 63.76 5.06 0.057 1696
 1698 3 10.99 60.07 0.52 0.168 1655
 1699 3 10.96 60.04 0.65 0.111 1698
 1700 3 10.8 59.94 0.73 0.105 1699
 1701 3 10.77 59.84 0.81 0.138 1700
 1702 3 10.79 59.66 0.9 0.152 1701
 1703 3 10.74 59.59 1.06 0.21 1702
 1704 3 10.74 59.57 1.19 0.264 1703
 1705 3 10.51 59.27 1.42 0.201 1704
 1706 3 10.35 59.13 1.59 0.195 1705
 1707 3 10.26 59.05 1.75 0.214 1706
 1708 3 10.2 59.08 1.88 0.202 1707
 1709 3 10.08 59.01 2.05 0.209 1708
 1710 3 10.07 58.95 2.19 0.21 1709
 1711 3 9.99 58.98 2.32 0.211 1710
 1712 3 10.15 58.54 2.24 0.127 1711
 1713 3 10.15 58.4 2.3 0.084 1712
 1714 3 10.18 58.26 2.34 0.09 1713
 1715 3 10.21 58.15 2.44 0.089 1714
 1716 3 10.24 58.08 2.53 0.118 1715
 1717 3 10.24 58.08 2.69 0.143 1716
 1718 3 10.24 58.04 2.82 0.000125 1717
 1719 3 9.77 59.01 2.53 0.111 1711
 1720 3 9.68 59.07 2.63 0.113 1719
 1721 3 9.62 59.05 2.72 0.177 1720
 1722 3 9.35 58.68 2.88 0.079 1721
 1723 3 9.25 58.59 2.99 0.107 1722
 1724 3 9.24 58.5 3.05 0.061 1723
 1725 3 9.72 59.27 2.92 0.044 1721
 1726 3 9.75 59.37 2.97 0.086 1725
 1727 3 9.83 59.51 3.01 0.116 1726
 1728 3 9.85 59.69 2.9 0.055 1727
 1729 3 11.07 59.86 1.23 0.141 1704
 1730 3 11.17 59.73 1.22 0.171 1729
 1731 3 11.21 59.59 1.27 0.216 1730
 1732 3 11.4 59.76 1.36 0.149 1731
 1733 3 11.57 59.9 1.4 0.152 1732
 1734 3 11.63 60.08 1.39 0.107 1733
 1735 3 11.7 60.22 1.34 0.075 1734
 1736 3 11.74 60.32 1.34 0.119 1735
 1737 3 11.89 60.44 1.39 0.114 1736
 1738 3 12.06 60.58 1.37 0.104 1737
 1739 3 12.14 60.65 1.28 0.082 1738
 1740 3 12.15 60.8 1.34 0.055 1739
 1741 3 12.15 60.9 1.38 0.053 1740
 1742 3 12.13 61.12 1.5 0.092 1741
 1743 3 12.1 61.3 1.58 0.064 1742
 1744 3 12.13 61.41 1.57 0.063 1743
 1745 3 12.21 61.55 1.54 0.096 1744
 1746 3 12.32 61.68 1.59 0.14 1745
 1747 3 12.38 61.9 1.59 0.071 1746
 1748 3 12.45 62.02 1.59 0.111 1747
 1749 3 12.51 62.15 1.6 0.116 1748
 1750 3 12.47 62.26 1.61 0.089 1749
 1751 3 12.41 62.41 1.59 0.108 1750
 1752 3 12.51 62.48 1.53 0.12 1751
 1753 3 12.59 62.57 1.49 0.086 1752
 1754 3 12.64 62.65 1.57 0.077 1753
 1755 3 12.72 62.76 1.63 0.095 1754
 1756 3 12.84 62.87 1.63 0.055 1755
 1757 3 12.82 62.98 1.73 0.093 1756
 1758 3 12.77 63.04 1.82 0.102 1757
 1759 3 12.82 63.12 1.99 0.097 1758
 1760 3 12.92 63.29 2.11 0.134 1759
 1761 3 13 63.5 2.19 0.077 1760
 1762 3 11.15 59.34 1.03 0.115 1731
 1763 3 11.08 59.16 1.05 0.112 1762
 1764 3 10.99 59.07 1.11 0.113 1763
 1765 3 10.93 58.94 1.16 0.102 1764
 1766 3 10.87 58.76 1.15 0.08 1765
 1767 3 10.79 58.62 1.13 0.095 1766
 1768 3 10.7 58.48 1.2 0.099 1767
 1769 3 10.72 58.37 1.26 0.088 1768
 1770 3 10.64 58.23 1.26 0.051 1769
 1771 3 10.58 58.08 1.35 0.12 1770
 1772 3 10.62 57.94 1.41 0.203 1771
 1773 3 10.57 57.82 1.42 0.164 1772
 1774 3 10.58 57.73 1.3 0.107 1773
 1775 3 10.57 57.69 1.18 0.086 1774
 1776 3 10.55 57.59 1.09 0.101 1775
 1777 3 10.4 57.51 1.02 0.083 1776
 1778 3 10.32 57.45 0.9 0.146 1777
 1779 3 10.24 57.34 0.82 0.185 1778
 1780 3 9.98 57.38 0.78 0.051 1779
 1781 3 9.93 57.16 0.92 0.122 1780
 1782 3 9.82 57.12 1 0.161 1781
 1783 3 9.74 57.23 1.04 0.269 1782
 1784 3 9.73 56.75 0.8 0.122 1783
 1785 3 9.71 56.66 0.7 0.145 1784
 1786 3 9.73 56.52 0.66 0.118 1785
 1787 3 9.8 56.44 0.56 0.09 1786
 1788 3 9.73 57.54 1.08 0.178 1783
 1789 3 9.58 57.68 1.13 0.135 1788
 1790 3 9.5 57.79 1.09 0.107 1789
 1791 3 10.23 57.11 0.85 0.133 1779
 1792 3 10.26 56.9 0.75 0.126 1791
 1793 3 10.22 56.87 0.64 0.183 1792
 1794 3 10.12 57.01 0.44 0.127 1793
 1795 3 10.06 57.11 0.36 0.16 1794
 1796 3 10 57.19 0.24 0.145 1795
 1797 3 9.92 57.25 0.05 0.088 1796
 1798 3 9.93 57.23 -0.07 0.073 1797
 1799 3 9.97 57.09 -0.17 0.12 1798
 1800 3 10.01 56.95 -0.25 0.089 1799
 1801 3 10.09 56.83 -0.29 0.073 1800
 1802 3 10.25 56.73 -0.36 0.118 1801
 1803 3 10.4 56.73 -0.46 0.000125 1802
 1804 3 11.31 60.51 -0.05 0.522 1653
 1805 3 12.49 60.9 -0.33 0.35 1804
 1806 3 12.55 60.59 -0.14 0.17 1805
 1807 3 12.64 60.62 -0.02 0.147 1806
 1808 3 12.68 60.62 0.11 0.116 1807
 1809 3 12.77 60.72 0.2 0.104 1808
 1810 3 12.83 60.76 0.31 0.1 1809
 1811 3 13 60.73 0.42 0.141 1810
 1812 3 13.2 60.57 0.53 0.129 1811
 1813 3 13.24 60.51 0.65 0.148 1812
 1814 3 12.26 60.94 -2.12 0.322 1625
 1815 3 12.18 60.84 -2.22 0.3 1814
 1816 3 12.17 60.76 -2.35 0.265 1815
 1817 3 12.16 60.62 -2.47 0.247 1816
 1818 3 12.21 60.55 -2.62 0.219 1817
 1819 3 12.12 60.45 -2.77 0.192 1818
 1820 3 11.98 60.37 -2.85 0.227 1819
 1821 3 11.86 60.22 -2.91 0.291 1820
 1822 3 11.66 60.05 -2.83 0.421 1821
 1823 3 11.63 59.87 -2.81 0.441 1822
 1824 3 11.67 59.48 -2.75 0.486 1823
 1825 3 11.65 59.3 -2.77 0.554 1824
 1826 3 11.59 59.04 -2.74 0.611 1825
 1827 3 11.57 58.9 -2.79 0.687 1826
 1828 3 11.51 58.65 -2.7 0.716 1827
 1829 3 11.37 58.55 -2.68 0.7 1828
 1830 3 11.34 58.48 -2.77 0.636 1829
 1831 3 11.24 58.37 -2.81 0.562 1830
 1832 3 11.13 58.3 -2.83 0.505 1831
 1833 3 11.08 58.3 -3.02 0.319 1832
 1834 3 11.01 58.22 -3.04 0.227 1833
 1835 3 10.91 58.19 -3.08 0.191 1834
 1836 3 10.75 58.12 -3.02 0.162 1835
 1837 3 10.63 57.98 -3.16 0.201 1836
 1838 3 10.47 57.91 -3.12 0.185 1837
 1839 3 10.33 57.8 -3.06 0.162 1838
 1840 3 10.18 57.69 -3.02 0.149 1839
 1841 3 10.03 57.61 -3.02 0.128 1840
 1842 3 9.9 57.45 -2.95 0.152 1841
 1843 3 9.78 57.36 -2.87 0.158 1842
 1844 3 9.68 57.26 -2.81 0.189 1843
 1845 3 9.58 57.15 -2.77 0.172 1844
 1846 3 8.93 56.62 -2.72 0.472 1845
 1847 3 8.96 56.57 -2.58 0.413 1846
 1848 3 8.55 56.58 -2.12 0.101 1847
 1849 3 8.51 56.59 -1.98 0.102 1848
 1850 3 8.46 56.69 -1.91 0.089 1849
 1851 3 8.31 56.8 -1.81 0.111 1850
 1852 3 8.25 56.9 -1.73 0.09 1851
 1853 3 8.13 56.94 -1.53 0.068 1852
 1854 3 8.02 56.94 -1.42 0.068 1853
 1855 3 7.99 56.91 -1.28 0.091 1854
 1856 3 8.01 56.94 -1.13 0.142 1855
 1857 3 8 56.91 -0.96 0.104 1856
 1858 3 8.92 56.48 -2.5 0.317 1847
 1859 3 8.98 56.44 -2.43 0.26 1858
 1860 3 9.05 56.36 -2.43 0.183 1859
 1861 3 9.15 56.3 -2.39 0.175 1860
 1862 3 9.15 56.19 -2.35 0.167 1861
 1863 3 9.2 55.98 -2.37 0.177 1862
 1864 3 9.25 55.82 -2.41 0.197 1863
 1865 3 9.37 55.68 -2.41 0.209 1864
 1866 3 9.4 55.51 -2.43 0.231 1865
 1867 3 9.5 55.37 -2.49 0.268 1866
 1868 3 9.56 55.19 -2.52 0.232 1867
 1869 3 9.62 55.04 -2.52 0.193 1868
 1870 3 9.7 54.9 -2.58 0.203 1869
 1871 3 9.8 54.82 -2.66 0.208 1870
 1872 3 9.84 54.62 -2.68 0.175 1871
 1873 3 9.88 54.51 -2.7 0.157 1872
 1874 3 9.83 54.16 -2.91 0.229 1873
 1875 3 9.91 54.07 -3.27 0.124 1874
 1876 3 10.02 54.02 -3.41 0.08 1875
 1877 3 10.09 53.97 -3.52 0.062 1876
 1878 3 10.24 53.93 -3.7 0.164 1877
 1879 3 10.31 53.95 -3.81 0.19 1878
 1880 3 10.32 54.08 -4.05 0.148 1879
 1881 3 10.34 54.01 -4.17 0.136 1880
 1882 3 10.49 54.12 -4.29 0.092 1881
 1883 3 10.55 54.23 -4.4 0.088 1882
 1884 3 10.62 54.26 -4.51 0.093 1883
 1885 3 10.63 54.29 -4.7 0.128 1884
 1886 3 10.71 54.37 -4.79 0.113 1885
 1887 3 9.78 54.05 -2.83 0.188 1874
 1888 3 9.81 53.9 -2.81 0.211 1887
 1889 3 9.9 53.8 -2.85 0.2 1888
 1890 3 9.97 53.65 -2.91 0.153 1889
 1891 3 10.01 53.26 -2.93 0.223 1890
 1892 3 9.94 53.07 -2.91 0.222 1891
 1893 3 9.67 52.52 -2.89 0.363 1892
 1894 3 9.69 52.55 -3 0.273 1893
 1895 3 9.73 52.48 -3.08 0.000125 1894
 1896 3 9.39 52.16 -2.83 0.351 1893
 1897 3 9.15 51.83 -2.95 0.23 1896
 1898 3 9.14 51.58 -2.97 0.241 1897
 1899 3 9.13 51.4 -2.97 0.29 1898
 1900 3 8.86 51.34 -2.87 0.052 1899
 1901 3 8.77 51.26 -2.79 0.000125 1900
 1902 3 9.32 51.12 -3.16 0.258 1899
 1903 3 9.42 50.98 -3.24 0.329 1902
 1904 3 9.43 50.88 -3.29 0.427 1903
 1905 3 9.22 50.58 -3.31 0.664 1904
 1906 3 9.08 50.51 -3.29 0.724 1905
 1907 3 8.16 51.07 -2.85 0.096 1906
 1908 3 7.99 51.02 -2.85 0.097 1907
 1909 3 7.87 51.02 -2.79 0.131 1908
 1910 3 7.74 51.11 -2.72 0.138 1909
 1911 3 7.65 51.23 -2.66 0.184 1910
 1912 3 7.58 51.3 -2.62 0.151 1911
 1913 3 7.44 51.37 -2.56 0.072 1912
 1914 3 7.25 51.22 -2.39 0.11 1913
 1915 3 7.15 51.12 -2.39 0.095 1914
 1916 3 7.07 51.05 -2.29 0.083 1915
 1917 3 6.95 50.98 -2.27 0.1 1916
 1918 3 6.82 50.94 -2.27 0.149 1917
 1919 3 6.73 50.84 -2.27 0.156 1918
 1920 3 6.65 50.58 -2.35 0.101 1919
 1921 3 6.55 50.4 -2.43 0.127 1920
 1922 3 6.51 50.23 -2.54 0.078 1921
 1923 3 6.46 50.05 -2.56 0.091 1922
 1924 3 6.42 49.83 -2.56 0.11 1923
 1925 3 6.34 49.69 -2.56 0.137 1924
 1926 3 6.33 49.36 -2.62 0.194 1925
 1927 3 6.33 49.04 -2.6 0.138 1926
 1928 3 6.26 48.98 -2.37 0.124 1927
 1929 3 6.15 48.91 -2.33 0.139 1928
 1930 3 6.08 48.84 -2.37 0.000125 1929
 1931 3 6.34 48.8 -2.89 0.116 1927
 1932 3 6.25 48.63 -2.95 0.124 1931
 1933 3 6.1 48.45 -2.97 0.112 1932
 1934 3 5.98 48.34 -2.95 0.133 1933
 1935 3 5.82 48.22 -2.97 0.115 1934
 1936 3 5.82 48.09 -3.02 0.152 1935
 1937 3 5.78 48.07 -3.18 0.186 1936
 1938 3 5.62 48.23 -3.35 0.087 1937
 1939 3 5.58 48.25 -3.47 0.097 1938
 1940 3 5.54 48.33 -3.56 0.15 1939
 1941 3 5.6 48.4 -3.72 0.135 1940
 1942 3 5.56 48.47 -3.83 0.153 1941
 1943 3 5.43 48.51 -3.97 0.165 1942
 1944 3 5.32 48.52 -4.12 0.185 1943
 1945 3 5.79 47.87 -3.06 0.134 1937
 1946 3 5.86 47.75 -2.95 0.104 1945
 1947 3 5.94 47.58 -2.91 0.078 1946
 1948 3 6.52 50.98 -2.25 0.159 1919
 1949 3 6.37 51.01 -2.25 0.148 1948
 1950 3 6.16 51.12 -2.16 0.145 1949
 1951 3 6 51.13 -2.14 0.115 1950
 1952 3 5.77 51.23 -2.2 0.088 1951
 1953 3 5.6 51.32 -2.12 0.115 1952
 1954 3 5.49 51.37 -2.04 0.135 1953
 1955 3 5.36 51.43 -2.06 0.118 1954
 1956 3 5.19 51.48 -2.06 0.098 1955
 1957 3 9.25 50.15 -3.64 0.717 1906
 1958 3 9.27 50.01 -3.7 0.675 1957
 1959 3 9.4 49.83 -3.75 0.683 1958
 1960 3 8.92 49.94 -3.79 0.255 1959
 1961 3 9.07 49.94 -3.89 0.095 1960
 1962 3 9.42 49.65 -3.58 0.451 1959
 1963 3 10.09 49.32 -3.6 0.186 1962
 1964 3 10.26 49.18 -3.72 0.14 1963
 1965 3 9.71 50.01 -4.09 0.212 1962
 1966 3 8.75 49.58 -3 0.112 1965
 1967 3 8.64 49.58 -2.93 0.099 1966
 1968 3 9.99 50.37 -4.61 0.212 1965
 1969 3 10.07 50.34 -4.75 0.226 1968
 1970 3 10.08 50.33 -4.88 0.252 1969
 1971 3 10.08 50.23 -5.11 0.305 1970
 1972 3 10.21 50.23 -5.16 0.365 1971
 1973 3 10.49 50.79 -5.08 0.103 1972
 1974 3 10.62 50.91 -5.2 0.11 1973
 1975 3 10.57 51.08 -5.26 0.138 1974
 1976 3 10.66 51.12 -5.33 0.119 1975
 1977 3 10.81 51.16 -5.41 0.078 1976
 1978 3 10.99 51.3 -5.55 0.085 1977
 1979 3 11.06 51.43 -5.66 0.092 1978
 1980 3 11.14 51.48 -5.76 0.117 1979
 1981 3 11.24 51.59 -5.87 0.085 1980
 1982 3 11.38 51.76 -5.92 0.121 1981
 1983 3 11.42 51.82 -6.08 0.128 1982
 1984 3 11.59 51.86 -6.24 0.132 1983
 1985 3 11.7 51.9 -6.29 0.142 1984
 1986 3 11.75 52.04 -6.29 0.191 1985
 1987 3 11.85 52.13 -6.26 0.191 1986
 1988 3 11.99 52.15 -6.45 0.233 1987
 1989 3 12.24 52.12 -6.76 0.154 1988
 1990 3 12.39 52.15 -6.88 0.127 1989
 1991 3 12.51 52.26 -7 0.135 1990
 1992 3 12.65 52.3 -7.13 0.151 1991
 1993 3 12.8 52.33 -7.28 0.172 1992
 1994 3 12.88 52.33 -7.4 0.245 1993
 1995 3 12.85 52.51 -7.37 0.339 1994
 1996 3 12.92 52.72 -7.33 0.301 1995
 1997 3 13.42 52.73 -7.51 0.201 1996
 1998 3 13.55 52.8 -7.5 0.226 1997
 1999 3 13.7 52.94 -7.5 0.176 1998
 2000 3 13.91 53.13 -7.55 0.151 1999
 2001 3 13.97 53.32 -7.5 0.164 2000
 2002 3 14.06 53.48 -7.5 0.161 2001
 2003 3 14.14 53.69 -7.57 0.181 2002
 2004 3 14.23 53.79 -7.51 0.205 2003
 2005 3 14.1 54.01 -7.45 0.184 2004
 2006 3 14.07 54.26 -7.45 0.153 2005
 2007 3 14.09 54.48 -7.54 0.143 2006
 2008 3 14.14 54.69 -7.61 0.143 2007
 2009 3 14.17 54.86 -7.58 0.14 2008
 2010 3 14.16 54.98 -7.66 0.127 2009
 2011 3 14.16 55.15 -7.69 0.079 2010
 2012 3 13.98 55.73 -7.7 0.000125 2011
 2013 3 13.93 56.01 -7.46 0.213 2012
 2014 3 13.8 56.13 -7.54 0.207 2013
 2015 3 13.7 56.15 -7.45 0.149 2014
 2016 3 13.66 56.25 -7.54 0.133 2015
 2017 3 13.59 56.4 -7.54 0.145 2016
 2018 3 13.49 56.55 -7.49 0.159 2017
 2019 3 13.35 56.75 -7.46 0.202 2018
 2020 3 13.01 57.02 -7.54 0.323 2019
 2021 3 12.65 57.26 -7.79 0.13 2020
 2022 3 12.59 57.34 -7.71 0.142 2021
 2023 3 12.34 57.44 -7.75 0.163 2022
 2024 3 12.15 57.51 -7.83 0.134 2023
 2025 3 12.2 57.58 -8.03 0.143 2024
 2026 3 12.24 57.55 -8.22 0.17 2025
 2027 3 12.37 57.65 -8.25 0.067 2026
 2028 3 10.12 50.07 -5.3 0.386 1972
 2029 3 10.48 50.44 -5.49 0.179 2028
 2030 3 10.6 50.48 -5.58 0.147 2029
 2031 3 9.96 49.79 -5.29 0.383 2028
 2032 3 9.93 49.69 -5.29 0.483 2031
 2033 3 9.98 49.55 -5.3 0.516 2032
 2034 3 9.42 49.37 -5.33 0.433 2033
 2035 3 9.22 49.33 -5.38 0.468 2034
 2036 3 9.09 49.26 -5.4 0.467 2035
 2037 3 8.95 49.18 -5.4 0.482 2036
 2038 3 9.45 49.34 -3.54 0.227 2037
 2039 3 9.57 49.13 -3.29 0.068 2038
 2040 3 9.6 49.04 -3.35 0.093 2039
 2041 3 9.67 48.97 -3.41 0.096 2040
 2042 3 9.73 48.8 -3.49 0.104 2041
 2043 3 9.76 48.68 -3.52 0.137 2042
 2044 3 9.88 48.63 -3.52 0.149 2043
 2045 3 9.99 48.47 -3.58 0.144 2044
 2046 3 10 48.26 -3.62 0.171 2045
 2047 3 9.96 48.02 -3.6 0.088 2046
 2048 3 10.07 47.93 -3.56 0.115 2047
 2049 3 10.24 47.8 -3.5 0.124 2048
 2050 3 10.34 47.69 -3.41 0.068 2049
 2051 3 10.32 47.55 -3.25 0.112 2050
 2052 3 10.2 47.47 -3.12 0.125 2051
 2053 3 10.12 47.44 -2.99 0.145 2052
 2054 3 10 47.3 -2.89 0.118 2053
 2055 3 9.93 47.29 -2.81 0.146 2054
 2056 3 9.84 47.37 -2.64 0.067 2055
 2057 3 10.12 47.62 -2.93 0.099 2053
 2058 3 10.09 47.82 -2.89 0.13 2057
 2059 3 10.01 47.94 -2.81 0.096 2058
 2060 3 9.99 48.12 -2.89 0.053 2059
 2061 3 8.79 49.18 -5.34 0.48 2037
 2062 3 8.55 49.2 -5.4 0.42 2061
 2063 3 8.46 48.97 -5.28 0.351 2062
 2064 3 8.39 48.79 -5.29 0.348 2063
 2065 3 8.27 48.51 -5.44 0.333 2064
 2066 3 8.2 48.45 -5.54 0.403 2065
 2067 3 8.24 48.34 -5.7 0.453 2066
 2068 3 8.17 48.37 -5.83 0.513 2067
 2069 3 8.08 48.32 -5.87 0.538 2068
 2070 3 7.82 48.26 -5.95 0.431 2069
 2071 3 7.68 48.26 -6 0.391 2070
 2072 3 7.36 48.26 -5.99 0.359 2071
 2073 3 7.2 48.23 -5.92 0.358 2072
 2074 3 6.94 48.43 -5.69 0.189 2073
 2075 3 6.73 48.51 -5.51 0.122 2074
 2076 3 6.69 48.27 -5.5 0.114 2075
 2077 3 6.56 48.18 -5.4 0.107 2076
 2078 3 6.4 48.09 -5.3 0.108 2077
 2079 3 6.22 48.05 -5.2 0.104 2078
 2080 3 7.27 47.83 -6.29 0.138 2073
 2081 3 7.24 47.65 -6.32 0.152 2080
 2082 3 7.23 47.51 -6.34 0.144 2081
 2083 3 7.2 47.32 -6.48 0.098 2082
 2084 3 7.16 47.19 -6.62 0.128 2083
 2085 3 7.14 47.05 -6.71 0.126 2084
 2086 3 7.03 46.97 -6.79 0.176 2085
 2087 3 6.95 46.83 -6.79 0.211 2086
 2088 3 6.93 46.65 -6.79 0.219 2087
 2089 3 6.86 46.52 -6.87 0.299 2088
 2090 3 6.74 46.51 -6.95 0.362 2089
 2091 3 6.7 46.38 -7.01 0.396 2090
 2092 3 6.97 46.09 -7.21 0.291 2091
 2093 3 6.93 45.66 -7.04 0.127 2092
 2094 3 6.9 45.58 -6.91 0.174 2093
 2095 3 6.94 45.26 -6.92 0.193 2094
 2096 3 6.99 45.15 -6.96 0.207 2095
 2097 3 7.03 45.3 -6.63 0.096 2096
 2098 3 6.86 45.27 -6.49 0.095 2097
 2099 3 6.74 45.25 -6.38 0.000125 2098
 2100 3 6.95 44.95 -7.25 0.101 2096
 2101 3 7.07 44.83 -7.33 0.147 2100
 2102 3 6.94 44.58 -7.45 0.104 2101
 2103 3 6.94 44.45 -7.57 0.111 2102
 2104 3 6.93 44.35 -7.66 0.155 2103
 2105 3 6.82 44.25 -7.7 0.18 2104
 2106 3 6.78 44.29 -7.96 0.068 2105
 2107 3 6.83 44.15 -8.09 0.082 2106
 2108 3 6.89 44.11 -8.21 0.089 2107
 2109 3 6.89 44.07 -8.33 0.092 2108
 2110 3 6.94 43.96 -8.44 0.087 2109
 2111 3 6.97 43.87 -8.56 0.145 2110
 2112 3 6.93 43.75 -8.66 0.15 2111
 2113 3 6.94 43.68 -8.86 0.165 2112
 2114 3 6.98 43.6 -9.02 0.155 2113
 2115 3 6.97 43.57 -9.33 0.091 2114
 2116 3 6.91 43.61 -9.41 0.141 2115
 2117 3 6.73 43.57 -9.31 0.176 2116
 2118 3 6.65 43.49 -9.25 0.215 2117
 2119 3 6.65 43.39 -9.16 0.248 2118
 2120 3 6.18 43.47 -9.17 0.115 2119
 2121 3 5.99 43.43 -9.16 0.121 2120
 2122 3 5.89 43.32 -9.21 0.12 2121
 2123 3 5.73 43.18 -9.27 0.151 2122
 2124 3 5.69 43.06 -9.3 0.201 2123
 2125 3 5.41 43.06 -9.28 0.146 2124
 2126 3 5.28 42.97 -9.49 0.083 2125
 2127 3 5.98 42.96 -9.56 0.114 2124
 2128 3 6.07 42.86 -9.63 0.082 2127
 2129 3 6.08 42.68 -9.66 0.065 2128
 2130 3 6.15 42.58 -9.68 0.088 2129
 2131 3 6.24 42.51 -9.74 0.098 2130
 2132 3 6.32 42.43 -9.9 0.083 2131
 2133 3 6.41 42.39 -9.93 0.082 2132
 2134 3 6.44 42.19 -9.91 0.131 2133
 2135 3 6.44 42.01 -9.86 0.123 2134
 2136 3 6.32 41.75 -9.73 0.17 2135
 2137 3 6.28 41.61 -9.67 0.156 2136
 2138 3 6.24 41.4 -9.56 0.143 2137
 2139 3 6.18 41.26 -9.43 0.162 2138
 2140 3 7.12 43.29 -9.21 0.105 2119
 2141 3 7.25 43.29 -9.36 0.063 2140
 2142 3 7.4 43.29 -9.44 0.056 2141
 2143 3 7.53 43.32 -9.43 0.088 2142
 2144 3 7.69 43.44 -9.58 0.079 2143
 2145 3 7.82 43.58 -9.66 0.094 2144
 2146 3 7.94 43.65 -9.72 0.131 2145
 2147 3 8.01 43.75 -9.75 0.123 2146
 2148 3 8.09 43.86 -9.76 0.119 2147
 2149 3 6.66 44.14 -7.45 0.092 2105
 2150 3 6.49 44.15 -7.37 0.069 2149
 2151 3 6.39 44.12 -7.3 0.086 2150
 2152 3 6.28 44.18 -7.25 0.092 2151
 2153 3 6.2 44.25 -7.19 0.122 2152
 2154 3 6.08 44.25 -7.2 0.114 2153
 2155 3 7.29 44.9 -7.51 0.057 2101
 2156 3 7.32 44.73 -7.51 0.097 2155
 2157 3 6.86 45.65 -6.59 0.108 2094
 2158 3 6.75 45.51 -6.45 0.106 2157
 2159 3 6.66 45.44 -6.36 0.114 2158
 2160 3 6.54 45.48 -6.24 0.137 2159
 2161 3 6.44 45.37 -6.13 0.115 2160
 2162 3 7 46.09 -7.54 0.14 2092
 2163 3 7.03 46.04 -7.7 0.139 2162
 2164 3 7.04 46.07 -7.83 0.115 2163
 2165 3 6.95 46.12 -7.91 0.171 2164
 2166 3 6.97 46.18 -8.08 0.255 2165
 2167 3 7.07 46.24 -8.22 0.247 2166
 2168 3 7.08 46.37 -8.31 0.173 2167
 2169 3 7.03 46.5 -8.42 0.172 2168
 2170 3 6.94 46.57 -8.58 0.227 2169
 2171 3 6.94 46.68 -8.72 0.224 2170
 2172 3 6.74 46.69 -8.9 0.155 2171
 2173 3 6.68 46.64 -9.03 0.161 2172
 2174 3 6.69 46.6 -9.25 0.161 2173
 2175 3 6.69 46.5 -9.32 0.18 2174
 2176 3 6.95 46.68 -9.41 0.087 2175
 2177 3 7.15 46.71 -9.53 0.11 2176
 2178 3 7.24 46.75 -9.6 0.148 2177
 2179 3 7.4 46.79 -9.71 0.121 2178
 2180 3 7.52 46.83 -9.84 0.112 2179
 2181 3 7.62 46.93 -9.9 0.108 2180
 2182 3 7.79 47.04 -9.89 0.153 2181
 2183 3 7.32 46.68 -8.84 0.104 2171
 2184 3 7.6 46.47 -9.01 0.111 2183
 2185 3 7.73 46.37 -9.16 0.126 2184
 2186 3 7.86 46.31 -9.31 0.121 2185
 2187 3 7.91 46.17 -9.36 0.085 2186
 2188 3 8.06 46.07 -9.38 0.094 2187
 2189 3 8.5 49.44 -5.94 0.122 2062
 2190 3 8.46 49.55 -6.04 0.152 2189
 2191 3 8.24 49.58 -6.08 0.182 2190
 2192 3 8.15 49.68 -6.12 0.193 2191
 2193 3 8.32 49.9 -6.12 0.099 2192
 2194 3 8.4 49.98 -6.16 0.126 2193
 2195 3 8.37 50.09 -6.25 0.117 2194
 2196 3 8.38 50.25 -6.29 0.122 2195
 2197 3 8.29 50.37 -6.38 0.107 2196
 2198 3 8.26 50.5 -6.36 0.1 2197
 2199 3 8.13 50.62 -6.3 0.081 2198
 2200 3 8.2 50.76 -6.25 0.139 2199
 2201 3 8.15 50.87 -6.19 0.164 2200
 2202 3 8.04 50.98 -6.05 0.133 2201
 2203 3 7.87 51.05 -5.98 0.104 2202
 2204 3 7.87 51.15 -5.92 0.093 2203
 2205 3 10.21 49.95 -5.71 0.17 2032
 2206 3 10.12 50.02 -5.83 0.2 2205
 2207 3 10.1 50.08 -5.91 0.127 2206
 2208 3 10.46 50.33 -4.8 0.102 1969
 2209 3 9.86 51.52 -3.02 0.075 1904
 2210 3 9.96 51.62 -3.08 0.04 2209
 2211 3 10 51.79 -3.02 0.072 2210
 2212 3 10.06 51.82 -2.91 0.069 2211
 2213 3 10.18 53.22 -2.79 0.052 1891
 2214 3 10.28 53.23 -2.66 0.099 2213
 2215 3 8.69 56.52 -2.81 0.385 1846
 2216 3 8.66 56.69 -2.97 0.392 2215
 2217 3 8.46 56.9 -2.93 0.358 2216
 2218 3 8.19 56.91 -2.85 0.292 2217
 2219 3 7.95 56.84 -2.7 0.289 2218
 2220 3 7.78 56.75 -2.6 0.356 2219
 2221 3 7.61 56.69 -2.58 0.375 2220
 2222 3 7.49 56.66 -2.6 0.399 2221
 2223 3 7.32 56.94 -2.2 0.306 2222
 2224 3 7.2 57.01 -2.08 0.255 2223
 2225 3 7.24 57.25 -1.97 0.1 2224
 2226 3 7.23 57.33 -1.91 0.000125 2225
 2227 3 7.37 56.45 -2.81 0.253 2222
 2228 3 7.24 56.38 -2.85 0.273 2227
 2229 3 7.12 56.33 -2.79 0.284 2228
 2230 3 7 56.45 -2.87 0.171 2229
 2231 3 6.86 56.51 -2.93 0.108 2230
 2232 3 6.67 56.52 -2.97 0.122 2231
 2233 3 6.54 56.55 -3 0.194 2232
 2234 3 6.4 56.55 -3.1 0.245 2233
 2235 3 6.25 56.55 -3.14 0.223 2234
 2236 3 6.12 56.54 -3.27 0.193 2235
 2237 3 5.96 56.68 -3.31 0.113 2236
 2238 3 6.01 56.94 -3.25 0.116 2237
 2239 3 6.05 57.12 -3.24 0.113 2238
 2240 3 6.16 57.32 -3.29 0.109 2239
 2241 3 6.11 57.48 -3.25 0.118 2240
 2242 3 6.09 57.68 -3.29 0.131 2241
 2243 3 6.08 57.83 -3.25 0.101 2242
 2244 3 5.99 58.01 -3.1 0.134 2243
 2245 3 5.91 58.12 -3.1 0.15 2244
 2246 3 5.87 58.3 -3.14 0.173 2245
 2247 3 5.82 58.41 -3.1 0.166 2246
 2248 3 5.75 58.58 -3.06 0.189 2247
 2249 3 5.66 58.69 -3.08 0.206 2248
 2250 3 5.58 58.79 -3.06 0.238 2249
 2251 3 5.48 58.84 -2.99 0.315 2250
 2252 3 5.38 58.9 -2.97 0.365 2251
 2253 3 5.03 58.44 -2.64 0.128 2252
 2254 3 4.87 58.41 -2.56 0.107 2253
 2255 3 4.65 58.43 -2.35 0.094 2254
 2256 3 4.49 58.54 -2.18 0.089 2255
 2257 3 4.31 58.58 -2.14 0.089 2256
 2258 3 4.22 58.62 -2.1 0.000125 2257
 2259 3 5.57 59.37 -3.02 0.218 2252
 2260 3 5.5 59.55 -2.89 0.198 2259
 2261 3 5.49 59.72 -2.83 0.169 2260
 2262 3 5.49 59.84 -2.7 0.149 2261
 2263 3 5.41 59.97 -2.56 0.209 2262
 2264 3 5.35 60.18 -2.56 0.216 2263
 2265 3 5.32 60.27 -2.49 0.194 2264
 2266 3 5.33 60.51 -2.56 0.194 2265
 2267 3 5.35 60.76 -2.64 0.203 2266
 2268 3 5.29 60.95 -2.66 0.231 2267
 2269 3 5.28 61.09 -2.66 0.259 2268
 2270 3 5.28 61.23 -2.72 0.287 2269
 2271 3 5.24 61.37 -2.64 0.295 2270
 2272 3 5.28 61.55 -2.6 0.303 2271
 2273 3 5.32 61.72 -2.5 0.31 2272
 2274 3 5.39 61.9 -2.49 0.284 2273
 2275 3 5.37 62.08 -2.41 0.284 2274
 2276 3 5.4 62.23 -2.37 0.296 2275
 2277 3 5.62 62.48 -2.41 0.251 2276
 2278 3 5.64 62.69 -2.47 0.234 2277
 2279 3 5.72 62.91 -2.54 0.207 2278
 2280 3 5.79 63.22 -2.68 0.154 2279
 2281 3 5.82 63.4 -2.7 0.136 2280
 2282 3 5.93 63.62 -2.72 0.137 2281
 2283 3 5.95 63.82 -2.7 0.156 2282
 2284 3 5.91 64.04 -2.7 0.15 2283
 2285 3 5.93 64.26 -2.68 0.111 2284
 2286 3 5.83 64.46 -2.66 0.172 2285
 2287 3 5.9 64.63 -2.68 0.202 2286
 2288 3 5.89 64.74 -2.6 0.206 2287
 2289 3 5.85 64.88 -2.5 0.188 2288
 2290 3 5.79 65.07 -2.39 0.16 2289
 2291 3 5.7 65.21 -2.33 0.155 2290
 2292 3 5.61 65.32 -2.22 0.162 2291
 2293 3 5.54 65.38 -2.12 0.192 2292
 2294 3 5.45 65.49 -2 0.232 2293
 2295 3 5.29 65.51 -1.88 0.227 2294
 2296 3 5.1 65.49 -1.72 0.222 2295
 2297 3 4.98 65.57 -1.62 0.126 2296
 2298 3 4.78 65.65 -1.54 0.121 2297
 2299 3 4.74 65.79 -1.53 0.167 2298
 2300 3 4.65 65.87 -1.42 0.197 2299
 2301 3 4.57 65.85 -1.32 0.2 2300
 2302 3 4.66 65.85 -0.97 0.108 2301
 2303 3 4.54 65.85 -1 0.000125 2302
 2304 3 4.33 65.88 -1.29 0.159 2301
 2305 3 4.15 65.93 -1.12 0.162 2304
 2306 3 3.98 65.99 -1.03 0.169 2305
 2307 3 3.86 66.07 -0.95 0.157 2306
 2308 3 3.78 66.18 -0.95 0.167 2307
 2309 3 3.65 66.29 -0.85 0.171 2308
 2310 3 3.55 66.35 -0.73 0.184 2309
 2311 3 3.44 66.35 -0.59 0.208 2310
 2312 3 3.63 66.66 -0.46 0.114 2311
 2313 3 3.59 66.82 -0.35 0.121 2312
 2314 3 3.63 66.91 -0.28 0.153 2313
 2315 3 3.3 66.96 -0.17 0.102 2314
 2316 3 3.15 67.02 -0.12 0.093 2315
 2317 3 3.07 67.16 -0.15 0.099 2316
 2318 3 3.01 67.3 -0.24 0.092 2317
 2319 3 2.84 67.37 -0.12 0.08 2318
 2320 3 2.76 67.3 -0.01 0.108 2319
 2321 3 2.57 67.4 -0.03 0.091 2320
 2322 3 2.49 67.49 -0.08 0.096 2321
 2323 3 2.4 67.54 -0.02 0.11 2322
 2324 3 2.34 67.65 0.09 0.076 2323
 2325 3 2.24 67.73 0.01 0.061 2324
 2326 3 2.15 67.82 0 0.07 2325
 2327 3 2.13 67.96 0.01 0.053 2326
 2328 3 2.03 68.12 0.06 0.071 2327
 2329 3 1.92 68.15 0.07 0.081 2328
 2330 3 1.68 68.08 0.13 0.073 2329
 2331 3 3.32 66.15 -0.56 0.164 2311
 2332 3 3.13 66.05 -0.65 0.119 2331
 2333 3 2.96 66.02 -0.69 0.115 2332
 2334 3 2.84 66.04 -0.69 0.132 2333
 2335 3 2.67 66.02 -0.6 0.216 2334
 2336 3 2.51 65.99 -0.57 0.205 2335
 2337 3 2.42 65.91 -0.59 0.25 2336
 2338 3 2.32 65.88 -0.67 0.282 2337
 2339 3 2.19 65.83 -0.58 0.33 2338
 2340 3 2.05 65.71 -0.23 0.223 2339
 2341 3 1.99 65.68 -0.06 0.221 2340
 2342 3 1.94 65.68 0.13 0.158 2341
 2343 3 1.84 65.74 0.22 0.215 2342
 2344 3 1.72 65.57 0.23 0.127 2343
 2345 3 1.55 65.46 0.22 0.096 2344
 2346 3 1.42 65.38 0.12 0.089 2345
 2347 3 1.76 66.1 0.3 0.069 2343
 2348 3 1.66 66.16 0.28 0.081 2347
 2349 3 1.56 66.21 0.28 0.137 2348
 2350 3 1.59 66.48 0.26 0.071 2349
 2351 3 1.63 66.57 0.28 0.096 2350
 2352 3 1.75 66.77 0.3 0.089 2351
 2353 3 1.74 66.96 0.35 0.146 2352
 2354 3 1.62 67.1 0.3 0.14 2353
 2355 3 1.45 67.07 0.36 0.164 2354
 2356 3 1.45 67.32 0.42 0.136 2355
 2357 3 1.46 67.43 0.43 0.193 2356
 2358 3 1.25 67.43 0.24 0.08 2357
 2359 3 1.28 67.43 0.07 0.111 2358
 2360 3 1.2 67.46 0 0.098 2359
 2361 3 1.09 67.48 -0.06 0.111 2360
 2362 3 1.03 67.57 -0.09 0.08 2361
 2363 3 1.61 67.59 0.56 0.215 2357
 2364 3 1.8 67.67 0.84 0.143 2363
 2365 3 1.85 67.72 1.01 0.098 2364
 2366 3 1.87 67.81 1.09 0.055 2365
 2367 3 1.88 67.89 1.26 0.089 2366
 2368 3 1.87 68 1.39 0.098 2367
 2369 3 1.89 68.13 1.55 0.069 2368
 2370 3 1.89 68.24 1.58 0.085 2369
 2371 3 1.91 68.33 1.67 0.08 2370
 2372 3 2.03 68.47 1.81 0.082 2371
 2373 3 2.15 68.59 1.85 0.113 2372
 2374 3 2.26 68.77 1.96 0.104 2373
 2375 3 2.34 68.86 1.96 0.096 2374
 2376 3 2.42 69.02 2 0.079 2375
 2377 3 2.46 69.2 2.06 0.069 2376
 2378 3 2.46 69.34 2.06 0.095 2377
 2379 3 2.49 69.47 2.04 0.087 2378
 2380 3 2.53 69.64 2.08 0.12 2379
 2381 3 2.55 69.8 2.09 0.115 2380
 2382 3 2.59 69.95 2.17 0.078 2381
 2383 3 2.65 70.03 2.26 0.079 2382
 2384 3 2.8 70.16 2.36 0.129 2383
 2385 3 3.01 70.2 2.49 0.132 2384
 2386 3 3.05 70.28 2.61 0.139 2385
 2387 3 3.09 70.3 2.72 0.155 2386
 2388 3 3.13 70.36 2.84 0.188 2387
 2389 3 3.19 70.7 2.86 0.091 2388
 2390 3 3.28 70.77 2.97 0.028 2389
 2391 3 1.45 67.68 0.36 0.116 2363
 2392 3 1.54 67.82 0.3 0.073 2391
 2393 3 1.5 68.04 0.29 0.075 2392
 2394 3 2.21 65.99 -1.11 0.098 2339
 2395 3 2.09 65.96 -1.12 0.109 2394
 2396 3 1.94 66.04 -1.02 0.11 2395
 2397 3 1.84 66.13 -0.98 0.102 2396
 2398 3 1.79 66.23 -0.94 0.091 2397
 2399 3 4.86 65.21 -1.53 0.104 2296
 2400 3 4.81 65.08 -1.46 0.115 2399
 2401 3 4.77 64.91 -1.38 0.109 2400
 2402 3 4.79 64.73 -1.31 0.139 2401
 2403 3 4.86 64.46 -1.32 0.103 2402
 2404 3 4.77 64.38 -1.29 0.000125 2403
 2405 3 5.73 56.19 -3.22 0.122 2236
 2406 3 5.7 56.08 -3.31 0.183 2405
 2407 3 5.42 55.98 -2.91 0.124 2406
 2408 3 5.32 55.98 -2.68 0.132 2407
 2409 3 5.24 56 -2.52 0.141 2408
 2410 3 5.16 55.84 -2.25 0.109 2409
 2411 3 5.12 55.84 -2.1 0.092 2410
 2412 3 5.23 55.84 -1.95 0.109 2411
 2413 3 5.15 55.73 -1.8 0.11 2412
 2414 3 5.1 55.65 -1.69 0.11 2413
 2415 3 4.99 55.55 -1.59 0.139 2414
 2416 3 4.91 55.44 -1.43 0.14 2415
 2417 3 4.87 55.37 -1.34 0.108 2416
 2418 3 4.78 55.19 -1.18 0.117 2417
 2419 3 4.73 55.04 -1.15 0.099 2418
 2420 3 4.64 54.94 -1.04 0.095 2419
 2421 3 4.48 54.87 -0.93 0.075 2420
 2422 3 5.28 56.22 -2.56 0.085 2409
 2423 3 5.32 56.44 -2.58 0.123 2422
 2424 3 5.31 56.62 -2.56 0.086 2423
 2425 3 5.19 56.65 -2.56 0.07 2424
 2426 3 5.12 56.75 -2.58 0.052 2425
 2427 3 5.78 56 -3.68 0.206 2406
 2428 3 5.78 55.87 -3.83 0.251 2427
 2429 3 5.9 55.87 -4.01 0.319 2428
 2430 3 5.94 55.76 -4.12 0.348 2429
 2431 3 5.72 55.4 -4.19 0.231 2430
 2432 3 5.6 55.32 -4.29 0.256 2431
 2433 3 5.53 55.32 -4.41 0.283 2432
 2434 3 5.4 55.22 -4.45 0.249 2433
 2435 3 5.11 55.3 -4.17 0.058 2434
 2436 3 5.06 55.16 -4.19 0.082 2435
 2437 3 4.95 55.08 -4.19 0.098 2436
 2438 3 5.41 55.23 -4.61 0.235 2434
 2439 3 5.49 55.27 -4.87 0.17 2438
 2440 3 5.47 55.26 -5.01 0.202 2439
 2441 3 5.39 55.19 -5.13 0.234 2440
 2442 3 5.44 55.22 -5.28 0.249 2441
 2443 3 5.49 55.26 -5.44 0.226 2442
 2444 3 5.32 55.23 -5.55 0.164 2443
 2445 3 5.24 55.19 -5.66 0.154 2444
 2446 3 5.18 55.14 -5.82 0.118 2445
 2447 3 5.1 55.06 -5.91 0.138 2446
 2448 3 4.95 55 -5.91 0.108 2447
 2449 3 4.85 54.93 -5.87 0.138 2448
 2450 3 4.83 54.81 -5.87 0.182 2449
 2451 3 4.41 54.93 -5.9 0.178 2450
 2452 3 4.32 54.99 -5.87 0.267 2451
 2453 3 4.22 55 -5.79 0.291 2452
 2454 3 4.06 54.96 -5.7 0.287 2453
 2455 3 3.92 54.93 -5.62 0.286 2454
 2456 3 3.74 54.86 -5.73 0.217 2455
 2457 3 3.59 54.97 -5.75 0.243 2456
 2458 3 3.46 55.04 -5.71 0.221 2457
 2459 3 3.32 55.18 -5.75 0.205 2458
 2460 3 3.17 55.21 -5.7 0.204 2459
 2461 3 2.99 55.18 -5.66 0.226 2460
 2462 3 2.86 55.17 -5.59 0.219 2461
 2463 3 2.69 55.11 -5.61 0.232 2462
 2464 3 2.46 55.11 -5.58 0.269 2463
 2465 3 2.32 55.15 -5.55 0.281 2464
 2466 3 2.13 55.04 -5.59 0.34 2465
 2467 3 2.01 54.97 -5.58 0.382 2466
 2468 3 1.9 54.93 -5.63 0.435 2467
 2469 3 2.13 54.53 -6.17 0.116 2468
 2470 3 2.19 54.47 -6.3 0.115 2469
 2471 3 2.21 54.43 -6.43 0.116 2470
 2472 3 2.24 54.43 -6.59 0.153 2471
 2473 3 2.4 54.43 -6.8 0.122 2472
 2474 3 2.51 54.39 -6.93 0.15 2473
 2475 3 2.57 54.39 -7.12 0.122 2474
 2476 3 2.63 54.49 -7.16 0.146 2475
 2477 3 2.59 54.64 -7.23 0.164 2476
 2478 3 2.63 54.75 -7.26 0.249 2477
 2479 3 2.67 54.62 -7.63 0.147 2478
 2480 3 2.71 54.68 -7.73 0.12 2479
 2481 3 2.69 54.72 -7.83 0.102 2480
 2482 3 2.69 54.71 -7.98 0.172 2481
 2483 3 2.73 54.75 -8.13 0.271 2482
 2484 3 2.57 54.64 -8.19 0.275 2483
 2485 3 2.38 54.61 -8.19 0.265 2484
 2486 3 2.15 54.49 -8.17 0.179 2485
 2487 3 1.99 54.44 -8.17 0.211 2486
 2488 3 1.87 54.54 -7.87 0.111 2487
 2489 3 1.76 54.64 -7.71 0.093 2488
 2490 3 1.65 54.69 -7.63 0.1 2489
 2491 3 1.53 54.67 -7.51 0.13 2490
 2492 3 1.41 54.76 -7.45 0.148 2491
 2493 3 1.3 54.69 -7.37 0.079 2492
 2494 3 1.2 54.68 -7.31 0.000125 2493
 2495 3 1.87 54.43 -8.33 0.149 2487
 2496 3 1.86 54.37 -8.42 0.106 2495
 2497 3 1.86 54.32 -8.51 0.088 2496
 2498 3 1.78 54.28 -8.59 0.116 2497
 2499 3 1.77 54.25 -8.76 0.104 2498
 2500 3 1.71 54.12 -8.91 0.116 2499
 2501 3 1.65 54 -9.01 0.116 2500
 2502 3 1.49 53.99 -9.07 0.117 2501
 2503 3 1.38 53.99 -9.16 0.117 2502
 2504 3 1.18 53.93 -9.07 0.059 2503
 2505 3 1.11 53.92 -9.15 0.131 2504
 2506 3 2.49 54.18 -8.09 0.074 2484
 2507 3 2.57 54.04 -8.23 0.077 2506
 2508 3 2.61 53.93 -8.28 0.097 2507
 2509 3 2.59 53.82 -8.36 0.084 2508
 2510 3 2.57 53.72 -8.49 0.098 2509
 2511 3 2.67 53.6 -8.63 0.142 2510
 2512 3 2.76 53.51 -8.77 0.098 2511
 2513 3 2.88 53.47 -8.92 0.104 2512
 2514 3 3.01 53.47 -9.07 0.075 2513
 2515 3 3.13 53.49 -9.1 0.000125 2514
 2516 3 3.01 54.94 -8.47 0.104 2483
 2517 3 3.11 54.97 -8.55 0.145 2516
 2518 3 3.03 55.15 -8.71 0.076 2517
 2519 3 3.09 55.22 -8.78 0.09 2518
 2520 3 3.19 55.26 -8.86 0.141 2519
 2521 3 3.28 55.39 -8.93 0.109 2520
 2522 3 3.36 55.35 -8.99 0.059 2521
 2523 3 1.67 55.15 -5.22 0.333 2468
 2524 3 1.55 55.11 -5.09 0.342 2523
 2525 3 1.39 55.1 -4.99 0.355 2524
 2526 3 1.28 55 -4.75 0.352 2525
 2527 3 1.19 54.97 -4.63 0.375 2526
 2528 3 0.9 55.46 -4.64 0.114 2527
 2529 3 0.76 55.53 -4.63 0.071 2528
 2530 3 0.67 55.6 -4.59 0.075 2529
 2531 3 0.56 55.64 -4.51 0.061 2530
 2532 3 0.33 55.78 -4.55 0.146 2531
 2533 3 0.1 55.79 -4.64 0.155 2532
 2534 3 0 55.72 -4.67 0.158 2533
 2535 3 -0.11 55.71 -4.75 0.187 2534
 2536 3 -0.21 55.71 -4.84 0.232 2535
 2537 3 -0.15 55.82 -5.16 0.099 2536
 2538 3 -0.18 55.89 -5.27 0.114 2537
 2539 3 -0.12 56 -5.42 0.102 2538
 2540 3 -0.12 56.14 -5.51 0.106 2539
 2541 3 -0.12 56.25 -5.63 0.143 2540
 2542 3 -0.14 56.25 -5.8 0.149 2541
 2543 3 -0.17 56.33 -5.95 0.099 2542
 2544 3 -0.2 56.43 -6.01 0.145 2543
 2545 3 -0.27 56.53 -5.97 0.176 2544
 2546 3 -0.18 56.74 -6.12 0.088 2545
 2547 3 -0.26 56.93 -6.17 0.092 2546
 2548 3 -0.32 57.08 -6.13 0.113 2547
 2549 3 -0.32 57.18 -6.05 0.086 2548
 2550 3 -0.33 57.43 -5.96 0.106 2549
 2551 3 -0.4 57.57 -5.92 0.1 2550
 2552 3 -0.46 57.71 -5.91 0.127 2551
 2553 3 -0.52 57.86 -5.93 0.1 2552
 2554 3 -0.67 57.93 -5.92 0.113 2553
 2555 3 -0.82 58 -5.95 0.146 2554
 2556 3 -0.98 57.97 -6 0.174 2555
 2557 3 -1.09 58.04 -6.04 0.219 2556
 2558 3 -1.14 58 -5.76 0.102 2557
 2559 3 -1.33 57.97 -5.63 0.116 2558
 2560 3 -1.41 57.94 -5.51 0.119 2559
 2561 3 -1.5 57.97 -5.38 0.12 2560
 2562 3 -1.59 58.07 -5.2 0.117 2561
 2563 3 -1.59 58.22 -5.05 0.1 2562
 2564 3 -1.62 58.22 -4.93 0.113 2563
 2565 3 -1.74 58.22 -4.81 0.076 2564
 2566 3 -1.71 58.26 -4.68 0.051 2565
 2567 3 -1.71 58.4 -4.63 0.112 2566
 2568 3 -1.8 58.53 -4.6 0.121 2567
 2569 3 -1.13 58.22 -6.35 0.115 2557
 2570 3 -1.24 58.22 -6.37 0.121 2569
 2571 3 -1.3 58.28 -6.49 0.161 2570
 2572 3 -1.35 58.36 -6.6 0.228 2571
 2573 3 -1.31 58.6 -6.67 0.269 2572
 2574 3 -1.27 58.78 -6.77 0.359 2573
 2575 3 -1.33 58.86 -6.85 0.388 2574
 2576 3 -1.25 58.97 -6.92 0.485 2575
 2577 3 -0.68 59.21 -6.75 0.225 2576
 2578 3 -0.45 59.25 -6.7 0.127 2577
 2579 3 -0.33 59.14 -6.76 0.067 2578
 2580 3 -0.25 59.12 -6.83 0.031 2579
 2581 3 -1.78 58.81 -7.21 0.227 2576
 2582 3 -2 58.71 -7.26 0.13 2581
 2583 3 -1.83 58.71 -7.46 0.101 2582
 2584 3 -1.85 58.78 -7.63 0.077 2583
 2585 3 -1.79 58.92 -7.8 0.106 2584
 2586 3 -1.73 59.07 -8.02 0.121 2585
 2587 3 -1.69 59.18 -8.16 0.1 2586
 2588 3 -1.69 59.24 -8.25 0.075 2587
 2589 3 -1.68 59.29 -8.39 0.086 2588
 2590 3 -1.62 59.29 -8.6 0.064 2589
 2591 3 -1.56 59.33 -8.76 0.096 2590
 2592 3 -1.49 59.47 -8.86 0.111 2591
 2593 3 -1.5 59.54 -8.97 0.098 2592
 2594 3 -1.65 59.65 -9.1 0.103 2593
 2595 3 -1.8 59.65 -9.16 0.000125 2594
 2596 3 -1.56 58.1 -6.58 0.129 2572
 2597 3 -1.7 57.89 -6.67 0.102 2596
 2598 3 -1.75 57.82 -6.79 0.114 2597
 2599 3 -1.82 57.67 -6.88 0.105 2598
 2600 3 -1.85 57.57 -7.01 0.131 2599
 2601 3 -1.93 57.47 -7.13 0.114 2600
 2602 3 -1.9 57.44 -7.3 0.102 2601
 2603 3 -1.98 57.39 -7.47 0.085 2602
 2604 3 -2.1 57.26 -7.55 0.146 2603
 2605 3 -2.18 57.18 -7.67 0.129 2604
 2606 3 -2.22 57.1 -7.84 0.098 2605
 2607 3 -2.18 56.97 -7.88 0.112 2606
 2608 3 -2.08 56.97 -8.23 0.165 2607
 2609 3 -1.86 56.87 -8.42 0.121 2608
 2610 3 -1.71 57 -8.43 0.073 2609
 2611 3 -1.56 57.12 -8.36 0.086 2610
 2612 3 -1.4 57.14 -8.34 0.069 2611
 2613 3 -1.31 57.04 -8.39 0.108 2612
 2614 3 -1.24 56.89 -8.39 0.102 2613
 2615 3 -1.11 56.79 -8.41 0.136 2614
 2616 3 -1.1 56.64 -8.37 0.152 2615
 2617 3 -1.27 56.5 -8.17 0.083 2616
 2618 3 -1.37 56.33 -8.09 0.128 2617
 2619 3 -1.6 56.24 -7.92 0.153 2618
 2620 3 -1.82 56.15 -7.8 0.1 2619
 2621 3 -2.31 56.76 -7.63 0.128 2607
 2622 3 -2.22 56.57 -7.56 0.136 2621
 2623 3 -2.08 56.46 -7.56 0.114 2622
 2624 3 -1.92 56.4 -7.55 0.062 2623
 2625 3 -1.79 56.35 -7.66 0.085 2624
 2626 3 1.22 54.56 -4.3 0.166 2527
 2627 3 1.13 54.44 -4.06 0.157 2626
 2628 3 1.1 54.36 -3.94 0.115 2627
 2629 3 1.08 54.28 -3.76 0.139 2628
 2630 3 1.05 54.17 -3.65 0.215 2629
 2631 3 1 54.07 -3.57 0.254 2630
 2632 3 0.84 54.1 -3.46 0.164 2631
 2633 3 0.81 54.18 -3.21 0.123 2632
 2634 3 0.69 54.24 -3.09 0.119 2633
 2635 3 0.61 54.28 -2.98 0.098 2634
 2636 3 0.56 54.31 -2.88 0.141 2635
 2637 3 0.46 54.22 -2.78 0.135 2636
 2638 3 0.44 54.21 -2.65 0.148 2637
 2639 3 0.39 54.07 -2.48 0.123 2638
 2640 3 0.4 54.12 -2.32 0.163 2639
 2641 3 0.31 54.18 -2.17 0.183 2640
 2642 3 0.28 54.24 -1.97 0.21 2641
 2643 3 0.19 54.29 -1.73 0.209 2642
 2644 3 0.18 54.39 -1.54 0.239 2643
 2645 3 0.15 54.47 -1.38 0.256 2644
 2646 3 0.1 54.43 -1.23 0.262 2645
 2647 3 0.04 54.29 -1.15 0.278 2646
 2648 3 0.06 54.21 -1.05 0.274 2647
 2649 3 0.03 54.17 -0.93 0.299 2648
 2650 3 -0.08 54.28 -0.74 0.253 2649
 2651 3 -0.15 54.43 -0.58 0.26 2650
 2652 3 -0.23 54.47 -0.47 0.296 2651
 2653 3 -0.32 54.61 -0.41 0.301 2652
 2654 3 -0.4 54.76 -0.33 0.277 2653
 2655 3 -0.54 54.9 -0.27 0.235 2654
 2656 3 -0.56 55.04 -0.23 0.247 2655
 2657 3 -0.61 55.15 -0.18 0.231 2656
 2658 3 -0.65 55.34 -0.09 0.212 2657
 2659 3 -0.69 55.51 -0.05 0.263 2658
 2660 3 -0.69 55.65 -0.02 0.177 2659
 2661 3 -0.7 55.76 0 0.138 2660
 2662 3 -1.08 55.33 -0.12 0.134 2659
 2663 3 -1.19 55.44 -0.18 0.154 2662
 2664 3 -1.4 55.34 -0.31 0.14 2663
 2665 3 -1.56 55.3 -0.35 0.117 2664
 2666 3 -1.73 55.25 -0.41 0.163 2665
 2667 3 -1.85 55.19 -0.47 0.108 2666
 2668 3 -1.96 55.19 -0.49 0.119 2667
 2669 3 -2.08 55.19 -0.57 0.115 2668
 2670 3 -2.2 55.18 -0.61 0.158 2669
 2671 3 -2.29 55.15 -0.41 0.137 2670
 2672 3 -2.39 55.26 -0.37 0.121 2671
 2673 3 -2.48 55.32 -0.29 0.138 2672
 2674 3 -2.6 55.23 -0.2 0.182 2673
 2675 3 -2.62 54.91 -0.08 0.1 2674
 2676 3 -2.54 54.76 -0.03 0.092 2675
 2677 3 -2.56 54.65 -0.03 0.109 2676
 2678 3 -2.52 54.5 -0.15 0.099 2677
 2679 3 -2.56 54.4 -0.21 0.081 2678
 2680 3 -2.6 54.19 -0.23 0.122 2679
 2681 3 -2.64 54.01 -0.21 0.128 2680
 2682 3 -2.79 53.69 -0.09 0.17 2681
 2683 3 -2.87 53.55 -0.11 0.164 2682
 2684 3 -3.06 53.37 -0.15 0.079 2683
 2685 3 -3.16 53.33 -0.21 0.121 2684
 2686 3 -3.31 53.19 -0.21 0.115 2685
 2687 3 -3.47 52.98 -0.2 0.077 2686
 2688 3 -3.58 52.87 -0.06 0.071 2687
 2689 3 -3.58 52.93 0.01 0.000125 2688
 2690 3 -2.6 55.58 -0.29 0.048 2674
 2691 3 -2.64 55.62 -0.43 0.097 2690
 2692 3 -2.79 55.76 -0.51 0.105 2691
 2693 3 -2.87 55.79 -0.62 0.096 2692
 2694 3 -3.04 55.87 -0.68 0.107 2693
 2695 3 -3.18 55.58 -0.66 0.1 2694
 2696 3 -3.25 55.43 -0.74 0.079 2695
 2697 3 -3.29 55.29 -0.8 0.085 2696
 2698 3 -3.33 55.19 -0.82 0.000125 2697
 2699 3 0.33 53.81 -1.1 0.131 2649
 2700 3 0.26 53.78 -0.93 0.096 2699
 2701 3 0.32 53.9 -0.83 0.094 2700
 2702 3 0.43 53.98 -0.69 0.000125 2701
 2703 3 1.05 53.64 -3.71 0.149 2631
 2704 3 1.09 53.43 -3.86 0.083 2703
 2705 3 1.03 53.31 -3.92 0.098 2704
 2706 3 0.97 53.18 -3.86 0.046 2705
 2707 3 0.93 53.08 -3.76 0.078 2706
 2708 3 0.94 53.64 -3.61 0.115 2703
 2709 3 3.98 55.29 -5.3 0.119 2455
 2710 3 3.76 55.4 -5.24 0.108 2709
 2711 3 3.71 55.54 -5.16 0.084 2710
 2712 3 3.55 55.72 -5.11 0.113 2711
 2713 3 3.44 55.85 -5.05 0.095 2712
 2714 3 3.38 55.97 -5.03 0.07 2713
 2715 3 3.32 56.07 -4.9 0.095 2714
 2716 3 3.28 56.14 -4.74 0.081 2715
 2717 3 3.34 56.18 -4.62 0.125 2716
 2718 3 3.34 56.07 -4.46 0.118 2717
 2719 3 3.24 55.85 -4.24 0.067 2718
 2720 3 3.3 55.79 -4.16 0.127 2719
 2721 3 3.24 55.75 -3.99 0.107 2720
 2722 3 5.07 54.46 -5.83 0.103 2450
 2723 3 5.19 54.37 -5.75 0.119 2722
 2724 3 5.24 54.26 -5.67 0.104 2723
 2725 3 5.37 54.25 -5.59 0.117 2724
 2726 3 6.29 56.12 -4.3 0.221 2430
 2727 3 6.4 56.18 -4.4 0.207 2726
 2728 3 6.48 56.26 -4.5 0.207 2727
 2729 3 6.36 56.62 -4.57 0.044 2728
 2730 3 6.44 56.76 -4.67 0.091 2729
 2731 3 6.53 56.8 -4.71 0.085 2730
 2732 3 7.11 55.83 -2.52 0.081 2229
 2733 3 7.11 55.69 -2.33 0.108 2732
 2734 3 7.07 55.58 -2.18 0.162 2733
 2735 3 6.93 55.52 -2 0.106 2734
 2736 3 6.9 55.43 -1.91 0.106 2735
 2737 3 6.81 55.23 -1.88 0.231 2736
 2738 3 6.48 55.15 -1.88 0.102 2737
 2739 3 6.41 55.01 -1.96 0.108 2738
 2740 3 6.44 54.83 -1.96 0.09 2739
 2741 3 6.39 54.76 -1.85 0.07 2740
 2742 3 6.27 54.66 -1.71 0.099 2741
 2743 3 6.24 54.5 -1.73 0.107 2742
 2744 3 6.32 54.26 -1.68 0.094 2743
 2745 3 6.28 54.05 -1.66 0.123 2744
 2746 3 6.16 53.97 -1.6 0.064 2745
 2747 3 7 55.08 -1.87 0.137 2737
 2748 3 6.94 54.93 -1.82 0.169 2747
 2749 3 7.07 54.8 -1.78 0.106 2748
 2750 3 7.11 54.7 -1.62 0.125 2749
 2751 3 7.15 54.55 -1.54 0.152 2750
 2752 3 7.19 54.34 -1.39 0.133 2751
 2753 3 7.22 54.2 -1.32 0.143 2752
 2754 3 7.31 54.09 -1.3 0.15 2753
 2755 3 7.33 54 -1.12 0.173 2754
 2756 3 7.24 54.01 -0.88 0.234 2755
 2757 3 7.14 54.07 -0.58 0.169 2756
 2758 3 7.1 54.04 -0.34 0.123 2757
 2759 3 7.22 54.05 -0.22 0.072 2758
 2760 3 7.2 54 -0.04 0.085 2759
 2761 3 7.32 54.02 0.05 0.162 2760
 2762 3 7.18 53.95 0.24 0.169 2761
 2763 3 6.94 54.07 0.41 0.101 2762
 2764 3 6.89 54.23 0.44 0.132 2763
 2765 3 6.83 54.34 0.5 0.115 2764
 2766 3 7.22 53.77 0.29 0.161 2762
 2767 3 7.28 53.72 0.36 0.121 2766
 2768 3 7.44 53.57 0.35 0.119 2767
 2769 3 7.49 53.47 0.43 0.129 2768
 2770 3 7.54 53.36 0.53 0.119 2769
 2771 3 7.58 53.23 0.69 0.115 2770
 2772 3 7.69 53.2 0.82 0.119 2771
 2773 3 7.82 53.23 0.91 0.096 2772
 2774 3 7.97 53.23 0.95 0.115 2773
 2775 3 8.22 53.36 1.09 0.122 2774
 2776 3 8.3 53.47 1.15 0.137 2775
 2777 3 8.33 53.55 1.32 0.074 2776
 2778 3 8.46 53.62 1.44 0.112 2777
 2779 3 8.59 53.65 1.58 0.125 2778
 2780 3 8.7 53.75 1.69 0.1 2779
 2781 3 8.74 53.73 1.84 0.066 2780
 2782 3 8.85 53.76 1.99 0.083 2781
 2783 3 8.9 53.83 2.07 0.081 2782
 2784 3 8.9 53.94 2.26 0.054 2783
 2785 3 8.41 55.94 -2.7 0.127 2215
 2786 3 8.46 55.82 -2.79 0.128 2785
 2787 3 8.48 55.77 -2.93 0.075 2786
 2788 3 8.55 55.73 -3.08 0.104 2787
 2789 3 8.61 55.66 -3.2 0.099 2788
 2790 3 8.68 55.58 -3.35 0.094 2789
 2791 3 8.8 55.45 -3.47 0.079 2790
 2792 3 8.95 55.36 -3.56 0.103 2791
 2793 3 8.98 55.33 -3.66 0.000125 2792
 2794 3 11.03 58.65 -3.22 0.1 1833
 2795 3 10.92 58.8 -3.06 0.146 2794
 2796 3 10.74 58.79 -2.97 0.202 2795
 2797 3 12.07 58.08 -2.58 0.176 1828
 2798 3 12.15 57.98 -2.47 0.18 2797
 2799 3 12.43 57.8 -2.39 0.106 2798
 2800 3 12.51 57.73 -2.33 0.158 2799
 2801 3 17.07 66.27 -4.32 0.052 1460
 2802 3 16.91 66.23 -4.16 0.074 2801
 2803 3 17.32 66.71 -4.25 0.09 1442
 2804 3 17.22 66.88 -4.19 0.106 2803
 2805 3 17.11 67.02 -4.19 0.121 2804
 2806 3 17.06 67.13 -4.16 0.139 2805
 2807 3 17.04 67.23 -4.26 0.125 2806
 2808 3 16.81 67.32 -4.16 0.141 2807
 2809 3 16.61 67.44 -4.16 0.157 2808
 2810 3 16.51 67.51 -4.08 0.149 2809
 2811 3 16.37 67.6 -3.97 0.144 2810
 2812 3 16.26 67.65 -3.91 0.193 2811
 2813 3 16.08 67.71 -3.87 0.193 2812
 2814 3 15.93 67.71 -3.79 0.146 2813
 2815 3 15.76 67.69 -3.66 0.134 2814
 2816 3 15.66 67.68 -3.62 0.128 2815
 2817 3 15.51 67.58 -3.6 0.118 2816
 2818 3 15.39 67.57 -3.6 0.143 2817
 2819 3 15.19 67.63 -3.6 0.127 2818
 2820 3 15.07 67.71 -3.62 0.142 2819
 2821 3 14.99 67.79 -3.66 0.167 2820
 2822 3 14.83 67.93 -3.62 0.169 2821
 2823 3 14.66 68.02 -3.6 0.178 2822
 2824 3 14.5 68.08 -3.62 0.175 2823
 2825 3 14.36 68.18 -3.54 0.161 2824
 2826 3 14.25 68.41 -3.47 0.158 2825
 2827 3 14.21 68.63 -3.37 0.166 2826
 2828 3 14.18 68.83 -3.35 0.146 2827
 2829 3 14.16 68.99 -3.35 0.151 2828
 2830 3 14.07 69.16 -3.33 0.198 2829
 2831 3 13.98 69.37 -3.31 0.145 2830
 2832 3 13.91 69.58 -3.29 0.128 2831
 2833 3 13.88 69.79 -3.31 0.115 2832
 2834 3 13.73 69.9 -3.22 0.126 2833
 2835 3 13.58 69.96 -3.16 0.165 2834
 2836 3 13.49 70.1 -3.12 0.242 2835
 2837 3 13.5 70.24 -3.14 0.275 2836
 2838 3 13.4 70.32 -3.12 0.283 2837
 2839 3 13.26 70.33 -3.04 0.349 2838
 2840 3 13.82 70.63 -3.43 0.094 2839
 2841 3 13.91 70.73 -3.52 0.11 2840
 2842 3 14.05 70.77 -3.56 0.185 2841
 2843 3 14.01 70.94 -3.29 0.133 2842
 2844 3 13.99 71.05 -3.25 0.000125 2843
 2845 3 14.16 70.71 -3.75 0.163 2842
 2846 3 14.3 70.66 -3.91 0.000125 2845
 2847 3 13.1 70.43 -3.06 0.224 2839
 2848 3 12.98 70.46 -3 0.284 2847
 2849 3 12.82 70.48 -3.02 0.197 2848
 2850 3 12.66 70.49 -2.87 0.218 2849
 2851 3 12.49 70.54 -2.85 0.24 2850
 2852 3 12.45 70.6 -2.75 0.293 2851
 2853 3 12.24 70.66 -2.62 0.315 2852
 2854 3 12.07 70.73 -2.54 0.308 2853
 2855 3 12.9 70.54 -3.02 0.476 2848
 2856 3 12.87 70.66 -2.97 0.563 2855
 2857 3 12.76 70.76 -3 0.566 2856
 2858 3 12.55 70.79 -2.97 0.553 2857
 2859 3 12.37 70.8 -2.89 0.625 2858
 2860 3 12.32 70.99 -2.97 0.71 2859
 2861 3 12.16 70.99 -2.68 0.641 2860
 2862 3 11.99 70.93 -2.54 0.609 2861
 2863 3 11.87 70.96 -2.54 0.588 2862
 2864 3 11.63 70.68 -2.22 0.335 2863
 2865 3 11.4 70.66 -2.25 0.054 2864
 2866 3 11.7 70.99 -1.53 0.191 2864
 2867 3 11.82 71.08 -1.35 0.207 2866
 2868 3 12.21 71.21 -1.16 0.177 2867
 2869 3 12.33 71.33 -1.08 0.084 2868
 2870 3 12.45 71.29 -1 0.165 2869
 2871 3 12.59 71.29 -0.97 0.133 2870
 2872 3 12.7 71.32 -1 0.077 2871
 2873 3 11.73 71.18 -1.28 0.155 2867
 2874 3 11.57 71.27 -1.18 0.175 2873
 2875 3 11.41 71.32 -1.02 0.117 2874
 2876 3 11.41 71.33 -0.85 0.104 2875
 2877 3 11.4 71.4 -0.7 0.171 2876
 2878 3 11.34 71.46 -0.58 0.158 2877
 2879 3 11.15 71.52 -0.46 0.111 2878
 2880 3 11.04 71.58 -0.29 0.108 2879
 2881 3 10.99 71.66 -0.2 0.000125 2880
 2882 3 11.98 71.82 -2.91 0.121 2863
 2883 3 11.91 71.96 -2.87 0.161 2882
 2884 3 11.89 72.15 -2.89 0.128 2883
 2885 3 11.88 72.38 -2.95 0.12 2884
 2886 3 11.89 72.54 -3 0.139 2885
 2887 3 11.88 72.74 -3.06 0.129 2886
 2888 3 11.82 72.83 -3.08 0.184 2887
 2889 3 11.74 72.96 -3.08 0.211 2888
 2890 3 11.59 73.07 -3.06 0.21 2889
 2891 3 11.35 73.13 -3.18 0.173 2890
 2892 3 11.31 73.21 -3.29 0.214 2891
 2893 3 11.48 73.32 -3.6 0.09 2892
 2894 3 11.48 73.41 -3.68 0.072 2893
 2895 3 11.39 73.49 -3.72 0.063 2894
 2896 3 11.31 73.6 -3.66 0.109 2895
 2897 3 11.14 73.33 -3.25 0.149 2892
 2898 3 11.05 73.48 -3.29 0.15 2897
 2899 3 11.07 73.63 -3.35 0.196 2898
 2900 3 11.1 73.8 -3.41 0.232 2899
 2901 3 11.01 73.91 -3.41 0.254 2900
 2902 3 11.07 74.05 -3.5 0.338 2901
 2903 3 11.49 73.12 -2.79 0.165 2890
 2904 3 11.37 73.16 -2.58 0.145 2903
 2905 3 11.31 73.04 -2.5 0.148 2904
 2906 3 11.22 73.23 -2.27 0.083 2905
 2907 3 11.12 73.24 -2.18 0.081 2906
 2908 3 12.57 71.07 -3.74 0.000125 2860
 2909 3 12.56 70.96 -3.7 0.073 2908
 2910 3 21.31 68.79 -6.92 0.105 1403
 2911 3 21.41 68.71 -6.9 0.12 2910
 2912 3 21.47 68.62 -6.91 0.114 2911
 2913 3 21.5 68.46 -6.87 0.058 2912
 2914 3 22.35 70.1 -13.08 0.089 806
 2915 3 22.35 69.98 -13.1 0.124 2914
 2916 3 22.32 69.87 -13.08 0.000125 2915
 2917 3 23.01 70.93 -13.42 0.146 799
 2918 3 23.19 70.96 -13.28 0.158 2917
 2919 3 23.25 70.68 -13.21 0.14 2918
 2920 3 23.35 70.55 -13.22 0.136 2919
 2921 3 23.48 70.54 -13.25 0.172 2920
 2922 3 23.62 70.38 -13.36 0.086 2921
 2923 3 23.67 70.23 -13.34 0.065 2922
 2924 3 23.73 70.07 -13.4 0.108 2923
 2925 3 23.78 69.96 -13.46 0.068 2924
 2926 3 23.64 70.71 -13.11 0.111 2921
 2927 3 22.17 71.08 -14.35 0.124 777
 2928 3 22.07 70.96 -14.38 0.187 2927
 2929 3 21.89 70.85 -14.48 0.162 2928
 2930 3 21.6 70.77 -14.6 0.128 2929
 2931 3 21.44 70.74 -14.75 0.115 2930
 2932 3 21.32 70.77 -14.78 0.104 2931
 2933 3 21.17 70.73 -14.84 0.154 2932
 2934 3 21.07 70.68 -14.83 0.203 2933
 2935 3 20.92 70.54 -15.02 0.181 2934
 2936 3 20.73 70.49 -15.08 0.109 2935
 2937 3 20.53 70.43 -15.07 0.139 2936
 2938 3 20.44 70.35 -15.03 0.116 2937
 2939 3 20.07 70.35 -15.01 0.065 2938
 2940 3 19.96 70.29 -15.13 0.067 2939
 2941 3 19.87 70.16 -15.21 0.114 2940
 2942 3 19.76 70.02 -15.26 0.133 2941
 2943 3 19.62 69.87 -15.26 0.164 2942
 2944 3 19.42 69.77 -15.33 0.168 2943
 2945 3 19.3 69.69 -15.43 0.21 2944
 2946 3 19.21 69.6 -15.55 0.225 2945
 2947 3 19.08 69.54 -15.64 0.227 2946
 2948 3 18.92 69.44 -15.75 0.274 2947
 2949 3 18.8 69.32 -15.81 0.332 2948
 2950 3 18.75 69.27 -15.96 0.387 2949
 2951 3 18.71 69.24 -16.05 0.399 2950
 2952 3 18.6 68.82 -15.74 0.165 2951
 2953 3 18.5 68.63 -15.65 0.135 2952
 2954 3 18.44 68.54 -15.73 0.187 2953
 2955 3 18.3 68.57 -15.91 0.161 2954
 2956 3 18.12 68.44 -15.97 0.108 2955
 2957 3 18 68.43 -16.07 0.096 2956
 2958 3 17.94 68.37 -16.19 0.11 2957
 2959 3 17.96 68.27 -16.26 0.171 2958
 2960 3 17.96 68.21 -16.37 0.159 2959
 2961 3 18.14 68.12 -16.48 0.125 2960
 2962 3 18.21 68.05 -16.62 0.088 2961
 2963 3 18.3 68.02 -16.75 0.129 2962
 2964 3 18.39 68.01 -16.89 0.114 2963
 2965 3 18.42 68.01 -17 0.102 2964
 2966 3 18.44 68.02 -17.14 0.079 2965
 2967 3 17.73 68.13 -16.46 0.145 2960
 2968 3 17.46 67.91 -16.5 0.101 2967
 2969 3 17.35 67.85 -16.48 0.118 2968
 2970 3 17.21 67.85 -16.44 0.092 2969
 2971 3 17.07 67.73 -16.35 0.068 2970
 2972 3 16.96 67.66 -16.23 0.085 2971
 2973 3 16.82 67.66 -16.23 0.062 2972
 2974 3 16.67 67.63 -16.26 0.088 2973
 2975 3 16.53 67.57 -16.28 0.12 2974
 2976 3 16.37 67.54 -16.14 0.07 2975
 2977 3 16.25 67.46 -16.07 0.116 2976
 2978 3 16.05 67.49 -16.14 0.122 2977
 2979 3 15.92 67.52 -16.03 0.111 2978
 2980 3 15.88 67.54 -15.89 0.132 2979
 2981 3 15.81 67.65 -15.75 0.12 2980
 2982 3 15.66 67.77 -15.75 0.098 2981
 2983 3 15.55 67.88 -15.8 0.139 2982
 2984 3 18.6 68.35 -15.75 0.104 2954
 2985 3 18.55 68.24 -15.82 0.059 2984
 2986 3 18.8 69.66 -16.6 0.16 2951
 2987 3 18.76 69.57 -16.71 0.189 2986
 2988 3 18.5 69.58 -16.55 0.092 2987
 2989 3 18.35 69.54 -16.55 0.118 2988
 2990 3 18.23 69.43 -16.58 0.168 2989
 2991 3 18.12 69.41 -16.6 0.227 2990
 2992 3 17.78 69.48 -16.58 0.079 2991
 2993 3 17.64 69.38 -16.64 0.072 2992
 2994 3 17.48 69.48 -16.71 0.067 2993
 2995 3 17.41 69.57 -16.8 0.099 2994
 2996 3 17.28 69.63 -16.87 0.171 2995
 2997 3 17.05 69.77 -16.98 0.174 2996
 2998 3 16.94 69.93 -17.08 0.102 2997
 2999 3 18.85 69.49 -16.92 0.137 2987
 3000 3 18.76 69.6 -17.03 0.116 2999
 3001 3 18.62 69.71 -17.16 0.109 3000
 3002 3 18.51 69.79 -17.19 0.157 3001
 3003 3 18.35 69.85 -17.28 0.275 3002
 3004 3 18.39 70.07 -17.53 0.125 3003
 3005 3 18.35 70.07 -17.67 0.132 3004
 3006 3 18.26 69.96 -17.73 0.127 3005
 3007 3 18.14 70.01 -17.85 0.12 3006
 3008 3 18.12 69.91 -18 0.106 3007
 3009 3 18.12 69.82 -18.07 0.092 3008
 3010 3 18.19 69.73 -18.21 0.064 3009
 3011 3 18.1 69.66 -18.32 0.089 3010
 3012 3 17.98 69.58 -18.46 0.083 3011
 3013 3 17.98 69.52 -18.55 0.078 3012
 3014 3 17.92 69.44 -18.66 0.051 3013
 3015 3 17.94 69.33 -18.73 0.086 3014
 3016 3 17.92 69.27 -18.87 0.086 3015
 3017 3 17.87 69.22 -19.03 0.133 3016
 3018 3 17.85 69.17 -19.17 0.101 3017
 3019 3 17.89 69.04 -19.32 0.077 3018
 3020 3 17.92 69.04 -19.48 0.121 3019
 3021 3 18.03 68.97 -19.57 0.084 3020
 3022 3 18.14 68.98 -19.69 0.107 3021
 3023 3 18.16 68.92 -19.78 0.1 3022
 3024 3 18.23 68.92 -19.87 0.049 3023
 3025 3 17.78 69.4 -18.67 0.034 3014
 3026 3 17.73 69.4 -18.57 0.145 3025
 3027 3 17.6 69.27 -18.69 0.176 3026
 3028 3 17.44 69.29 -18.71 0.118 3027
 3029 3 17.33 69.37 -18.73 0.127 3028
 3030 3 17.21 69.56 -18.69 0.111 3029
 3031 3 17.07 69.67 -18.51 0.132 3030
 3032 3 16.92 69.81 -18.39 0.082 3031
 3033 3 16.82 69.95 -18.39 0.115 3032
 3034 3 16.69 70.14 -18.37 0.143 3033
 3035 3 16.62 70.18 -18.16 0.092 3034
 3036 3 16.57 70.2 -18.03 0.064 3035
 3037 3 22.07 70.65 -14.44 0.08 2929
 3038 3 23.64 74.05 -15.63 0.177 761
 3039 3 23.85 74.05 -15.58 0.2 3038
 3040 3 24.03 74.19 -15.5 0.176 3039
 3041 3 24.14 74.26 -15.41 0.185 3040
 3042 3 24.3 74.29 -15.06 0.121 3041
 3043 3 24.41 74.27 -14.92 0.121 3042
 3044 3 24.48 74.19 -14.73 0.128 3043
 3045 3 24.53 74.12 -14.5 0.129 3044
 3046 3 24.62 74.21 -14.35 0.132 3045
 3047 3 24.67 74.24 -14.24 0.131 3046
 3048 3 24.83 74.18 -14.14 0.082 3047
 3049 3 24.87 74.18 -14.03 0.142 3048
 3050 3 24.92 74.21 -13.93 0.131 3049
 3051 3 24.98 74.27 -13.81 0.111 3050
 3052 3 25.01 74.21 -13.64 0.086 3051
 3053 3 25.14 74.18 -13.52 0.083 3052
 3054 3 25.25 74.19 -13.43 0.065 3053
 3055 3 25.33 74.08 -13.39 0.083 3054
 3056 3 25.37 74.02 -13.32 0.093 3055
 3057 3 25.42 73.91 -13.24 0.096 3056
 3058 3 25.44 73.8 -13.08 0.076 3057
 3059 3 23.96 73.83 -15.48 0.14 3039
 3060 3 24.08 73.68 -15.46 0.114 3059
 3061 3 24.12 73.57 -15.41 0.125 3060
 3062 3 24.17 73.46 -15.46 0.145 3061
 3063 3 24.25 73.29 -15.5 0.096 3062
 3064 3 24.26 73.13 -15.55 0.141 3063
 3065 3 24.28 72.91 -15.56 0.128 3064
 3066 3 24.23 72.74 -15.55 0.118 3065
 3067 3 24.26 72.51 -15.57 0.136 3066
 3068 3 24.25 72.37 -15.58 0.131 3067
 3069 3 24.25 72.15 -15.57 0.135 3068
 3070 3 24.26 71.91 -15.58 0.117 3069
 3071 3 24.21 71.76 -15.67 0.132 3070
 3072 3 24.19 71.55 -15.73 0.158 3071
 3073 3 24.21 71.35 -15.76 0.105 3072
 3074 3 24.21 71.21 -15.77 0.13 3073
 3075 3 24.28 71.12 -15.84 0.148 3074
 3076 3 24.3 70.99 -15.91 0.146 3075
 3077 3 24.26 70.85 -16.05 0.126 3076
 3078 3 24.14 70.71 -16.16 0.09 3077
 3079 3 24.1 70.57 -16.17 0.098 3078
 3080 3 24.1 70.41 -16.19 0.114 3079
 3081 3 24.12 70.26 -16.23 0.157 3080
 3082 3 24.12 70.16 -16.28 0.21 3081
 3083 3 24.17 70.05 -16.23 0.087 3082
 3084 3 24.17 69.9 -16.25 0.155 3083
 3085 3 24.26 69.73 -16.23 0.095 3084
 3086 3 24.23 69.54 -16.21 0.098 3085
 3087 3 24.17 69.38 -16.21 0.115 3086
 3088 3 24.12 69.21 -16.19 0.137 3087
 3089 3 24.05 69.12 -16.12 0.224 3088
 3090 3 23.85 69.3 -15.91 0.107 3089
 3091 3 23.8 69.35 -15.77 0.106 3090
 3092 3 23.69 69.3 -15.63 0.095 3091
 3093 3 23.64 69.29 -15.52 0.09 3092
 3094 3 23.55 69.24 -15.42 0.105 3093
 3095 3 23.44 69.13 -15.31 0.132 3094
 3096 3 24.17 68.88 -16.26 0.159 3089
 3097 3 24.19 68.71 -16.32 0.099 3096
 3098 3 24.23 68.62 -16.44 0.136 3097
 3099 3 24.3 68.6 -16.53 0.221 3098
 3100 3 24.19 68.32 -16.48 0.182 3099
 3101 3 24.33 68.3 -16.69 0.096 3100
 3102 3 24.39 68.04 -16.69 0.101 3101
 3103 3 24.1 68.04 -16.32 0.133 3100
 3104 3 24.1 67.88 -16.3 0.156 3103
 3105 3 24.03 67.74 -16.19 0.214 3104
 3106 3 24.07 67.6 -16.16 0.256 3105
 3107 3 23.87 67.3 -16.51 0.122 3106
 3108 3 23.87 67.18 -16.53 0.113 3107
 3109 3 23.82 67.04 -16.57 0.114 3108
 3110 3 23.71 66.93 -16.64 0.107 3109
 3111 3 23.64 66.79 -16.67 0.079 3110
 3112 3 23.6 66.69 -16.73 0.118 3111
 3113 3 23.57 66.66 -16.85 0.194 3112
 3114 3 23.53 66.58 -16.92 0.257 3113
 3115 3 23.69 66.35 -16.96 0.095 3114
 3116 3 23.78 66.18 -16.89 0.098 3115
 3117 3 23.87 66.1 -16.8 0.093 3116
 3118 3 23.8 66.08 -16.6 0.126 3117
 3119 3 23.71 66.07 -16.55 0.056 3118
 3120 3 23.35 66.58 -16.85 0.173 3114
 3121 3 23.82 66.74 -17.3 0.151 3120
 3122 3 23.89 66.88 -17.39 0.152 3121
 3123 3 23.96 67.24 -17.39 0.141 3122
 3124 3 24.03 67.46 -17.35 0.131 3123
 3125 3 24.1 67.74 -17.32 0.117 3124
 3126 3 24.16 67.96 -17.26 0.1 3125
 3127 3 23.21 66.57 -16.78 0.202 3120
 3128 3 22.94 66.51 -16.73 0.19 3127
 3129 3 22.73 66.43 -16.89 0.133 3128
 3130 3 22.67 66.32 -16.96 0.103 3129
 3131 3 22.67 66.19 -17.07 0.082 3130
 3132 3 22.64 66.18 -17.25 0.081 3131
 3133 3 22.62 66.07 -17.32 0.076 3132
 3134 3 22.57 65.94 -17.42 0.1 3133
 3135 3 22.44 65.77 -17.48 0.138 3134
 3136 3 22.3 65.65 -17.62 0.072 3135
 3137 3 22.19 65.54 -17.76 0.085 3136
 3138 3 24.53 68.82 -16.76 0.106 3099
 3139 3 24.62 68.96 -16.89 0.093 3138
 3140 3 24.73 69.02 -17.01 0.082 3139
 3141 3 24.76 69.02 -17.17 0.09 3140
 3142 3 24.07 70.13 -16.55 0.134 3082
 3143 3 24.16 70.04 -16.53 0.104 3142
 3144 3 24.17 69.88 -16.57 0.091 3143
 3145 3 24.67 75.66 -18.8 0.845 739
 3146 3 24.51 75.73 -19.73 0.091 3145
 3147 3 24.6 75.6 -19.82 0.06 3146
 3148 3 24.57 75.49 -19.94 0.079 3147
 3149 3 24.62 75.35 -20.05 0.058 3148
 3150 3 24.6 75.26 -20.14 0.049 3149
 3151 3 24.64 75.21 -20.28 0.086 3150
 3152 3 24.69 75.15 -20.42 0.098 3151
 3153 3 24.82 75.04 -20.53 0.067 3152
 3154 3 24.98 74.98 -20.62 0.093 3153
 3155 3 25.1 74.87 -20.76 0.082 3154
 3156 3 25.16 74.8 -20.89 0.121 3155
 3157 3 25.14 74.69 -21.03 0.139 3156
 3158 3 25.14 74.6 -21.23 0.146 3157
 3159 3 24.64 75.77 -18.78 0.759 3158
 3160 3 23.6 75.58 -18.28 0.122 3159
 3161 3 23.46 75.58 -18.41 0.126 3160
 3162 3 23.32 75.55 -18.51 0.127 3161
 3163 3 23.21 75.49 -18.5 0.128 3162
 3164 3 23.21 75.3 -18.53 0.086 3163
 3165 3 23.14 75.24 -18.6 0.103 3164
 3166 3 23.12 75.54 -18.6 0.137 3163
 3167 3 24.62 75.96 -18.78 0.741 3145
 3168 3 24.64 76.13 -18.73 0.721 3167
 3169 3 24.51 76.38 -18.66 0.731 3168
 3170 3 24.44 76.48 -18.57 0.676 3169
 3171 3 24.44 76.57 -18.48 0.638 3170
 3172 3 24.37 76.66 -18.26 0.634 3171
 3173 3 24.39 76.74 -18.05 0.637 3172
 3174 3 24.39 76.91 -17.92 0.596 3173
 3175 3 24.39 77.04 -17.76 0.556 3174
 3176 3 24.42 77.15 -17.53 0.544 3175
 3177 3 24.41 77.27 -17.33 0.551 3176
 3178 3 24.39 77.4 -17.17 0.539 3177
 3179 3 24.37 77.43 -16.94 0.465 3178
 3180 3 24.41 77.52 -16.71 0.46 3179
 3181 3 24.39 77.62 -16.55 0.491 3180
 3182 3 24.46 77.71 -16.35 0.536 3181
 3183 3 24.48 77.8 -16.17 0.551 3182
 3184 3 24.51 77.91 -16.03 0.542 3183
 3185 3 24.46 78.02 -15.82 0.555 3184
 3186 3 24.48 78.16 -15.66 0.526 3185
 3187 3 24.53 78.24 -15.48 0.545 3186
 3188 3 24.46 78.38 -15.33 0.552 3187
 3189 3 24.53 78.46 -15.16 0.547 3188
 3190 3 24.42 78.57 -14.9 0.513 3189
 3191 3 24.39 78.73 -14.76 0.492 3190
 3192 3 24.3 78.83 -14.61 0.462 3191
 3193 3 24.28 79.02 -14.5 0.446 3192
 3194 3 24.21 79.12 -14.39 0.436 3193
 3195 3 24.17 79.29 -14.26 0.437 3194
 3196 3 24.14 79.37 -14.1 0.474 3195
 3197 3 24.21 79.51 -13.96 0.489 3196
 3198 3 24.05 79.71 -13.81 0.552 3197
 3199 3 23.42 80.3 -13.68 0.097 3198
 3200 3 23.37 80.48 -13.66 0.088 3199
 3201 3 23.23 80.6 -13.66 0.132 3200
 3202 3 23.12 80.71 -13.66 0.191 3201
 3203 3 23.05 80.9 -13.64 0.192 3202
 3204 3 22.92 80.77 -13.53 0.106 3203
 3205 3 22.8 80.82 -13.5 0.162 3204
 3206 3 22.6 80.76 -13.43 0.133 3205
 3207 3 22.51 80.66 -13.43 0.1 3206
 3208 3 22.41 80.49 -13.38 0.108 3207
 3209 3 22.33 80.35 -13.34 0.092 3208
 3210 3 22.23 80.21 -13.36 0.128 3209
 3211 3 22.14 80.16 -13.34 0.188 3210
 3212 3 21.96 80.16 -13.35 0.231 3211
 3213 3 21.73 80.29 -13.18 0.106 3212
 3214 3 21.6 80.23 -13.1 0.114 3213
 3215 3 21.46 80.23 -13.06 0.125 3214
 3216 3 21.28 80.16 -13.08 0.074 3215
 3217 3 21.16 80.12 -13.16 0.126 3216
 3218 3 21.05 80.1 -13.21 0.143 3217
 3219 3 21 80.02 -13.25 0.163 3218
 3220 3 21 79.99 -13.41 0.196 3219
 3221 3 21.01 79.94 -13.51 0.121 3220
 3222 3 21 79.99 -13.75 0.123 3221
 3223 3 20.92 80.05 -13.91 0.139 3222
 3224 3 20.76 80.16 -13.98 0.172 3223
 3225 3 20.57 80.54 -14 0.121 3224
 3226 3 20.44 80.76 -13.99 0.164 3225
 3227 3 23.12 81.19 -13.66 0.155 3203
 3228 3 23.1 81.35 -13.6 0.097 3227
 3229 3 24.19 79.79 -13.71 0.486 3198
 3230 3 24.35 79.85 -13.53 0.472 3229
 3231 3 24.37 79.99 -13.41 0.454 3230
 3232 3 24.42 80.1 -13.23 0.43 3231
 3233 3 24.44 80.18 -13.05 0.395 3232
 3234 3 24.39 80.27 -12.83 0.378 3233
 3235 3 24.37 80.33 -12.71 0.379 3234
 3236 3 24.37 80.46 -12.58 0.407 3235
 3237 3 24.44 80.58 -12.44 0.392 3236
 3238 3 24.46 80.71 -12.32 0.387 3237
 3239 3 24.46 80.83 -12.21 0.385 3238
 3240 3 24.5 80.93 -12.06 0.395 3239
 3241 3 24.48 80.96 -11.86 0.42 3240
 3242 3 24.57 81.02 -11.65 0.422 3241
 3243 3 24.6 81.08 -11.43 0.435 3242
 3244 3 24.67 81.23 -11.24 0.467 3243
 3245 3 24.67 81.3 -11.01 0.505 3244
 3246 3 24.6 81.4 -10.91 0.521 3245
 3247 3 24.6 81.54 -10.73 0.534 3246
 3248 3 24.25 82.32 -9.33 1.189 3247
 3249 3 23.69 83.08 -7.7 0.516 3248
 3250 3 23.64 83.04 -7.53 0.472 3249
 3251 3 23.44 83.04 -7.28 0.423 3250
 3252 3 23.35 83.01 -7.04 0.425 3251
 3253 3 23.32 83.01 -6.9 0.423 3252
 3254 3 23.25 83.01 -6.7 0.42 3253
 3255 3 23.22 82.91 -6.55 0.442 3254
 3256 3 23.15 82.91 -6.41 0.496 3255
 3257 3 23.27 82.07 -6.73 0.079 3256
 3258 3 23.27 81.85 -6.73 0.094 3257
 3259 3 23.22 81.68 -6.75 0.12 3258
 3260 3 23.18 81.43 -6.79 0.134 3259
 3261 3 23.18 81.27 -6.83 0.129 3260
 3262 3 23.27 81.04 -6.87 0.107 3261
 3263 3 23.29 80.88 -6.83 0.14 3262
 3264 3 23.02 80.68 -6.82 0.088 3263
 3265 3 22.95 80.49 -6.87 0.099 3264
 3266 3 22.79 80.32 -6.84 0.216 3265
 3267 3 23.09 80.04 -6.98 0.079 3266
 3268 3 23.22 79.88 -7.07 0.065 3267
 3269 3 23.27 79.74 -7.08 0.103 3268
 3270 3 23.29 79.57 -7.16 0.067 3269
 3271 3 23.27 79.38 -7.21 0.115 3270
 3272 3 23.22 79.21 -7.24 0.138 3271
 3273 3 22.47 80.24 -6.95 0.11 3266
 3274 3 22.36 80.15 -6.95 0.082 3273
 3275 3 23.15 83.07 -6.2 0.446 3256
 3276 3 23.13 83.15 -6.03 0.472 3275
 3277 3 23.24 83.1 -5.9 0.531 3276
 3278 3 23.13 83.13 -5.7 0.597 3277
 3279 3 23.13 83.23 -5.58 0.62 3278
 3280 3 23 83.16 -5.37 0.668 3279
 3281 3 22.95 83.15 -5.21 0.704 3280
 3282 3 22.89 83.24 -5.05 0.748 3281
 3283 3 23.03 83.43 -4.95 0.709 3282
 3284 3 23 83.73 -4.86 0.568 3283
 3285 3 23.05 83.91 -4.79 0.407 3284
 3286 3 22.69 84.21 -4.37 0.338 3285
 3287 3 22.75 84.52 -3.83 0.194 3286
 3288 3 22.75 84.66 -3.72 0.194 3287
 3289 3 22.63 84.8 -3.55 0.167 3288
 3290 3 22.61 84.85 -3.32 0.174 3289
 3291 3 22.61 84.96 -3.11 0.17 3290
 3292 3 22.59 85.13 -3.03 0.164 3291
 3293 3 22.63 85.3 -2.86 0.099 3292
 3294 3 22.52 85.37 -2.67 0.082 3293
 3295 3 22.54 85.41 -2.51 0.108 3294
 3296 3 22.52 85.4 -2.34 0.094 3295
 3297 3 22.54 85.52 -2.11 0.127 3296
 3298 3 22.59 85.66 -2.01 0.138 3297
 3299 3 22.52 85.77 -1.86 0.151 3298
 3300 3 22.63 85.91 -1.85 0.143 3299
 3301 3 22.7 86.05 -1.83 0.138 3300
 3302 3 22.77 86.18 -1.7 0.183 3301
 3303 3 22.84 86.27 -1.6 0.175 3302
 3304 3 22.97 86.27 -1.45 0.108 3303
 3305 3 22.93 86.29 -1.36 0.068 3304
 3306 3 22.44 83.58 -4.33 0.665 3286
 3307 3 22.39 83.01 -4.41 0.365 3306
 3308 3 22.46 82.79 -4.45 0.304 3307
 3309 3 22.53 82.48 -4.53 0.15 3308
 3310 3 22.62 82.29 -4.42 0.16 3309
 3311 3 22.75 82.16 -4.45 0.139 3310
 3312 3 22.91 82.16 -4.41 0.106 3311
 3313 3 23 82.32 -4.45 0.000125 3312
 3314 3 22.3 83.46 -4.2 0.633 3306
 3315 3 22.21 83.63 -4.11 0.59 3314
 3316 3 22.07 83.51 -3.91 0.613 3315
 3317 3 21.97 83.49 -3.81 0.601 3316
 3318 3 21.93 83.73 -3.7 0.508 3317
 3319 3 21.86 83.87 -3.62 0.399 3318
 3320 3 21.7 83.88 -3.5 0.384 3319
 3321 3 21.54 83.91 -3.37 0.377 3320
 3322 3 21.49 83.93 -3.17 0.384 3321
 3323 3 21.36 83.96 -2.94 0.415 3322
 3324 3 21.25 83.82 -2.84 0.477 3323
 3325 3 21.2 83.93 -2.75 0.433 3324
 3326 3 21.09 84.07 -2.44 0.399 3325
 3327 3 21.02 84.07 -2.3 0.419 3326
 3328 3 20.95 84.15 -2.15 0.459 3327
 3329 3 20.84 84.12 -2.03 0.482 3328
 3330 3 20.74 84.07 -1.9 0.527 3329
 3331 3 20.59 84.12 -1.65 0.561 3330
 3332 3 20.68 83.02 -1.69 0.11 3331
 3333 3 20.72 82.88 -1.59 0.12 3332
 3334 3 20.68 82.63 -1.48 0.106 3333
 3335 3 20.7 82.52 -1.45 0.117 3334
 3336 3 20.7 82.38 -1.4 0.099 3335
 3337 3 20.72 82.29 -1.3 0.079 3336
 3338 3 20.7 82.23 -1.15 0.096 3337
 3339 3 20.63 82.16 -1.02 0.081 3338
 3340 3 20.59 82.04 -0.83 0.102 3339
 3341 3 20.63 81.87 -0.75 0.139 3340
 3342 3 20.84 81.54 -0.69 0.077 3341
 3343 3 20.99 81.38 -0.69 0.085 3342
 3344 3 21.07 81.24 -0.7 0.107 3343
 3345 3 21.22 81.13 -0.78 0.09 3344
 3346 3 21.41 81.1 -0.8 0.084 3345
 3347 3 21.63 81.12 -0.65 0.104 3346
 3348 3 21.77 81.13 -0.58 0.138 3347
 3349 3 21.79 81.1 -0.42 0.172 3348
 3350 3 21.66 80.98 -0.19 0.108 3349
 3351 3 21.54 80.82 -0.04 0.127 3350
 3352 3 21.36 80.74 0.05 0.129 3351
 3353 3 21.25 80.68 0.17 0.124 3352
 3354 3 21.09 80.63 0.36 0.138 3353
 3355 3 20.95 80.65 0.5 0.096 3354
 3356 3 20.84 80.63 0.67 0.106 3355
 3357 3 20.41 84.24 -1.55 0.565 3331
 3358 3 20.07 84.38 -1.38 0.601 3357
 3359 3 19.56 84.71 -1.16 0.944 3358
 3360 3 19.47 84.68 -1.09 0.862 3359
 3361 3 19.47 84.51 -1.1 0.693 3360
 3362 3 19.43 84.46 -0.97 0.583 3361
 3363 3 19.34 84.43 -0.93 0.459 3362
 3364 3 19.41 84.29 -0.79 0.382 3363
 3365 3 19.34 84.21 -0.64 0.353 3364
 3366 3 19.65 84.38 -0.24 0.076 3365
 3367 3 19.77 84.43 -0.34 0.06 3366
 3368 3 19.93 84.52 -0.35 0.108 3367
 3369 3 20 84.68 -0.36 0.091 3368
 3370 3 20.06 84.82 -0.35 0.115 3369
 3371 3 20.11 84.94 -0.35 0.000125 3370
 3372 3 19.31 84.15 -0.49 0.35 3365
 3373 3 19.2 84.13 -0.35 0.312 3372
 3374 3 19.02 84.13 -0.21 0.256 3373
 3375 3 18.91 84.04 -0.12 0.268 3374
 3376 3 18.81 83.98 -0.01 0.226 3375
 3377 3 18.7 83.9 0.07 0.198 3376
 3378 3 18.54 83.83 0.21 0.223 3377
 3379 3 18.34 83.77 0.3 0.183 3378
 3380 3 18.18 83.77 0.38 0.183 3379
 3381 3 18.02 83.74 0.43 0.169 3380
 3382 3 17.84 83.71 0.52 0.167 3381
 3383 3 17.72 83.63 0.55 0.154 3382
 3384 3 17.61 83.55 0.61 0.158 3383
 3385 3 17.45 83.49 0.64 0.189 3384
 3386 3 17.29 83.43 0.76 0.186 3385
 3387 3 17.11 83.32 0.84 0.192 3386
 3388 3 16.95 83.29 0.89 0.196 3387
 3389 3 16.88 83.18 0.98 0.187 3388
 3390 3 16.74 83.02 1.01 0.186 3389
 3391 3 16.7 82.93 1.04 0.175 3390
 3392 3 16.59 82.9 1.08 0.166 3391
 3393 3 16.5 82.77 1.14 0.162 3392
 3394 3 16.45 82.65 1.19 0.193 3393
 3395 3 16.38 82.54 1.34 0.171 3394
 3396 3 16.31 82.48 1.4 0.182 3395
 3397 3 16.27 82.38 1.54 0.147 3396
 3398 3 16.18 82.3 1.58 0.174 3397
 3399 3 16.09 82.19 1.63 0.152 3398
 3400 3 16 82.18 1.76 0.157 3399
 3401 3 15.85 82.07 1.87 0.161 3400
 3402 3 15.82 82.01 2.04 0.168 3401
 3403 3 15.83 82.01 2.27 0.16 3402
 3404 3 15.81 81.94 2.52 0.164 3403
 3405 3 15.79 81.85 2.68 0.15 3404
 3406 3 15.82 81.82 2.87 0.161 3405
 3407 3 15.82 81.76 2.98 0.186 3406
 3408 3 15.85 81.8 3.23 0.262 3407
 3409 3 15.9 81.68 3.21 0.259 3408
 3410 3 16 81.49 3.18 0.327 3409
 3411 3 15.91 80.68 3.1 0.471 3410
 3412 3 15.97 80.51 3.14 0.549 3411
 3413 3 16.11 80.48 3.23 0.695 3412
 3414 3 15.97 80.43 3.33 0.736 3413
 3415 3 16.09 80.38 3.41 0.771 3414
 3416 3 15.49 80.93 3.73 0.068 3415
 3417 3 16.06 80.27 3.5 0.745 3415
 3418 3 15.92 80.05 3.56 0.698 3417
 3419 3 15.88 79.99 3.64 0.631 3418
 3420 3 15.95 79.96 3.83 0.632 3419
 3421 3 15.93 79.88 3.99 0.576 3420
 3422 3 15.91 79.87 4.12 0.5 3421
 3423 3 15.89 79.88 4.25 0.407 3422
 3424 3 15.87 79.85 4.36 0.322 3423
 3425 3 15.92 79.76 4.49 0.27 3424
 3426 3 16.02 79.57 4.84 0.358 3425
 3427 3 16.24 79.43 5.23 0.161 3426
 3428 3 16.34 79.46 5.38 0.2 3427
 3429 3 16.38 79.12 5.31 0.053 3428
 3430 3 16.47 79.02 5.29 0.09 3429
 3431 3 16.45 78.91 5.23 0.095 3430
 3432 3 16.41 78.79 5.17 0.000125 3431
 3433 3 16.47 79.46 5.55 0.165 3428
 3434 3 16.52 79.49 5.7 0.17 3433
 3435 3 16.54 79.58 5.97 0.109 3434
 3436 3 16.56 79.53 6.13 0.143 3435
 3437 3 16.57 79.42 6.25 0.162 3436
 3438 3 16.54 79.38 6.38 0.131 3437
 3439 3 16.54 79.28 6.51 0.131 3438
 3440 3 16.57 79.25 6.66 0.124 3439
 3441 3 16.54 79.25 6.77 0.107 3440
 3442 3 16.52 79.14 6.87 0.143 3441
 3443 3 16.56 79.08 6.98 0.191 3442
 3444 3 16.43 78.94 7.13 0.189 3443
 3445 3 16.56 78.67 7.16 0.22 3444
 3446 3 16.54 78.56 7.1 0.323 3445
 3447 3 16.68 78.39 7.14 0.508 3446
 3448 3 16.54 78.05 7.22 0.522 3447
 3449 3 15.92 78.44 7.27 0.088 3448
 3450 3 16.7 77.84 7.17 0.505 3448
 3451 3 16.97 77.83 6.63 0.13 3450
 3452 3 17.04 77.69 6.62 0.079 3451
 3453 3 17.02 77.63 6.47 0.115 3452
 3454 3 17.04 77.69 6.39 0.108 3453
 3455 3 17.15 77.86 6.37 0.091 3454
 3456 3 17.2 77.97 6.34 0.078 3455
 3457 3 16.79 77.72 7.33 0.378 3450
 3458 3 16.7 77.52 7.38 0.211 3457
 3459 3 16.7 77.44 7.47 0.09 3458
 3460 3 17.25 77.8 7.18 0.161 3457
 3461 3 17.41 77.74 7.25 0.168 3460
 3462 3 17.68 77.7 7.42 0.074 3461
 3463 3 17.81 77.61 7.5 0.137 3462
 3464 3 17.93 77.49 7.55 0.133 3463
 3465 3 18.02 77.36 7.66 0.146 3464
 3466 3 18.2 77.33 7.84 0.064 3465
 3467 3 18.34 77.27 7.91 0.091 3466
 3468 3 18.5 77.08 7.96 0.115 3467
 3469 3 16.4 79.25 7.45 0.163 3444
 3470 3 16.45 79.38 7.45 0.199 3469
 3471 3 16.61 79.61 7.34 0.121 3470
 3472 3 16.72 79.74 7.46 0.114 3471
 3473 3 16.74 79.83 7.52 0.13 3472
 3474 3 16.79 79.94 7.67 0.144 3473
 3475 3 16.74 80.05 7.88 0.138 3474
 3476 3 16.7 80.13 8.04 0.179 3475
 3477 3 16.68 80.17 8.15 0.231 3476
 3478 3 16.66 80.39 8.14 0.215 3477
 3479 3 16.68 80.63 8.24 0.152 3478
 3480 3 16.72 80.72 8.4 0.117 3479
 3481 3 16.72 80.83 8.49 0.102 3480
 3482 3 16.77 80.94 8.57 0.114 3481
 3483 3 16.79 81.08 8.56 0.12 3482
 3484 3 16.86 81.19 8.64 0.128 3483
 3485 3 17 81.34 8.68 0.175 3484
 3486 3 17.13 81.47 8.73 0.199 3485
 3487 3 17.18 81.7 8.53 0.139 3486
 3488 3 17.31 81.84 8.45 0.133 3487
 3489 3 17.36 81.94 8.38 0.107 3488
 3490 3 17.38 82.08 8.34 0.105 3489
 3491 3 17.47 82.16 8.3 0.113 3490
 3492 3 17.5 82.3 8.24 0.117 3491
 3493 3 17.59 82.42 8.15 0.134 3492
 3494 3 17.66 82.56 8.1 0.149 3493
 3495 3 17.75 82.8 8.1 0.132 3494
 3496 3 17.84 82.95 8.11 0.097 3495
 3497 3 18.02 83.09 8.2 0.147 3496
 3498 3 18.22 83.16 8.31 0.182 3497
 3499 3 18.34 83.3 8.36 0.208 3498
 3500 3 18.47 83.58 8.29 0.218 3499
 3501 3 18.45 83.89 8.26 0.128 3500
 3502 3 18.5 83.95 8.19 0.087 3501
 3503 3 18.54 84.06 8.2 0.133 3502
 3504 3 18.52 84.3 8.28 0.146 3503
 3505 3 18.52 84.49 8.21 0.168 3504
 3506 3 18.52 84.67 8.19 0.196 3505
 3507 3 18.52 84.86 8.15 0.249 3506
 3508 3 18.54 85.11 8.27 0.218 3507
 3509 3 18.25 85.17 8.13 0.179 3508
 3510 3 18.25 85.3 8.12 0.118 3509
 3511 3 18 85.17 8.18 0.116 3509
 3512 3 17.91 85.28 8.14 0.157 3511
 3513 3 17.75 85.3 8.11 0.111 3512
 3514 3 17.65 85.3 8.04 0.109 3513
 3515 3 17.54 85.33 8.04 0.166 3514
 3516 3 17.47 85.5 8.02 0.044 3515
 3517 3 17.43 85.64 8.01 0.097 3516
 3518 3 17.38 85.78 8.04 0.088 3517
 3519 3 17.29 85.97 7.97 0.082 3518
 3520 3 17.25 86.05 7.9 0.076 3519
 3521 3 17.56 85.2 7.7 0.108 3515
 3522 3 18.72 85.34 8.4 0.095 3508
 3523 3 18.72 85.49 8.43 0.125 3522
 3524 3 18.77 85.58 8.59 0.151 3523
 3525 3 18.72 85.74 8.62 0.144 3524
 3526 3 18.66 85.86 8.73 0.134 3525
 3527 3 18.66 85.95 8.84 0.15 3526
 3528 3 18.63 86 8.98 0.18 3527
 3529 3 18.47 86.22 8.97 0.268 3528
 3530 3 18.68 86.55 9.14 0.131 3529
 3531 3 18.77 86.61 9.31 0.102 3530
 3532 3 18.86 86.69 9.42 0.105 3531
 3533 3 18.82 86.77 9.56 0.127 3532
 3534 3 18.79 86.89 9.72 0.127 3533
 3535 3 18.82 86.94 9.85 0.086 3534
 3536 3 18.88 87.06 9.99 0.111 3535
 3537 3 18.91 87.33 10.05 0.19 3536
 3538 3 18.91 87.58 10.09 0.159 3537
 3539 3 18.93 87.8 10.12 0.143 3538
 3540 3 18.99 87.97 10.23 0.112 3539
 3541 3 19.06 88.11 10.35 0.123 3540
 3542 3 19.04 88.19 10.46 0.146 3541
 3543 3 19.09 88.22 10.61 0.179 3542
 3544 3 19.11 88.24 10.81 0.195 3543
 3545 3 19.04 88.28 10.95 0.211 3544
 3546 3 18.99 88.28 11.1 0.26 3545
 3547 3 19 88.2 11.36 0.297 3546
 3548 3 18.93 88.16 11.43 0.319 3547
 3549 3 18.5 88.08 11.29 0.134 3548
 3550 3 18.29 88 11.28 0.124 3549
 3551 3 18.07 88.08 11.24 0.078 3550
 3552 3 17.88 88.03 11.32 0.122 3551
 3553 3 17.77 87.99 11.43 0.175 3552
 3554 3 17.66 87.92 11.46 0.222 3553
 3555 3 17.49 87.73 11.61 0.077 3554
 3556 3 17.36 87.68 11.73 0.09 3555
 3557 3 17.22 87.6 11.84 0.126 3556
 3558 3 17.13 87.53 11.95 0.135 3557
 3559 3 16.99 87.4 12.02 0.072 3558
 3560 3 16.95 87.31 12.13 0.063 3559
 3561 3 16.91 87.2 12.23 0.082 3560
 3562 3 16.82 87.17 12.34 0.125 3561
 3563 3 16.86 87 12.37 0.062 3562
 3564 3 16.82 86.9 12.46 0.048 3563
 3565 3 16.81 86.79 12.48 0.086 3564
 3566 3 16.77 86.68 12.54 0.083 3565
 3567 3 16.7 86.54 12.57 0.062 3566
 3568 3 16.68 86.4 12.57 0.088 3567
 3569 3 19 88.17 11.7 0.223 3548
 3570 3 19 88.2 11.9 0.194 3569
 3571 3 18.95 88.3 12.1 0.181 3570
 3572 3 18.93 88.35 12.23 0.241 3571
 3573 3 18.97 88.29 12.43 0.331 3572
 3574 3 18.93 88.25 12.56 0.405 3573
 3575 3 18.9 88.29 12.73 0.431 3574
 3576 3 18.88 88.37 12.85 0.472 3575
 3577 3 18.95 88.43 13.09 0.505 3576
 3578 3 18.97 88.42 13.27 0.41 3577
 3579 3 19.04 88.46 13.37 0.308 3578
 3580 3 19.18 88.5 13.54 0.345 3579
 3581 3 19.2 88.43 13.69 0.361 3580
 3582 3 19.65 88.53 13.77 0.12 3581
 3583 3 19.81 88.45 13.81 0.125 3582
 3584 3 19.97 88.37 13.88 0.135 3583
 3585 3 20.16 88.31 13.96 0.108 3584
 3586 3 20.29 88.26 14.05 0.123 3585
 3587 3 20.43 88.12 14.19 0.099 3586
 3588 3 20.54 88.09 14.21 0.128 3587
 3589 3 20.61 88.04 14.28 0.129 3588
 3590 3 20.66 88 14.52 0.108 3589
 3591 3 20.75 87.9 14.6 0.096 3590
 3592 3 20.9 87.82 14.74 0.139 3591
 3593 3 21.02 87.75 14.86 0.068 3592
 3594 3 19 88.34 13.79 0.307 3581
 3595 3 19.02 88.29 13.96 0.293 3594
 3596 3 19.02 88.28 14.13 0.237 3595
 3597 3 19.11 88.06 14.35 0.095 3596
 3598 3 19.13 87.95 14.43 0.098 3597
 3599 3 19.24 87.89 14.52 0.105 3598
 3600 3 19.36 87.82 14.59 0.061 3599
 3601 3 18.5 85.58 8.98 0.1 3528
 3602 3 18.56 85.44 8.87 0.058 3601
 3603 3 16.77 79.77 8.27 0.096 3477
 3604 3 16.77 79.66 8.3 0.123 3603
 3605 3 16.66 79.53 8.36 0.13 3604
 3606 3 16.54 79.45 8.47 0.111 3605
 3607 3 15.92 79.54 4.85 0.282 3426
 3608 3 15.75 79.46 4.87 0.239 3607
 3609 3 15.59 79.41 4.95 0.217 3608
 3610 3 15.5 79.37 5.05 0.166 3609
 3611 3 15.4 79.29 5.16 0.185 3610
 3612 3 15.31 79.23 5.31 0.16 3611
 3613 3 15.23 79.22 5.53 0.2 3612
 3614 3 15.13 79.08 5.52 0.196 3613
 3615 3 15.04 78.97 5.62 0.17 3614
 3616 3 14.99 78.89 5.76 0.158 3615
 3617 3 14.9 78.77 5.89 0.156 3616
 3618 3 14.85 78.63 6.13 0.194 3617
 3619 3 14.76 78.59 6.34 0.215 3618
 3620 3 14.66 78.86 6.44 0.049 3619
 3621 3 14.77 79.08 6.53 0.105 3620
 3622 3 14.85 79.19 6.62 0.059 3621
 3623 3 14.9 79.39 6.65 0.072 3622
 3624 3 14.92 79.5 6.72 0.058 3623
 3625 3 14.93 79.64 6.66 0.087 3624
 3626 3 15 79.75 6.59 0.075 3625
 3627 3 14.74 78.5 6.47 0.194 3619
 3628 3 14.73 78.39 6.56 0.154 3627
 3629 3 14.59 78.28 6.63 0.143 3628
 3630 3 14.46 78.22 6.72 0.164 3629
 3631 3 14.31 78.13 6.81 0.142 3630
 3632 3 14.22 78.06 6.93 0.154 3631
 3633 3 14.15 77.89 7.04 0.155 3632
 3634 3 14.09 77.78 7.1 0.146 3633
 3635 3 14.06 77.74 7.21 0.155 3634
 3636 3 13.99 77.67 7.35 0.192 3635
 3637 3 13.92 77.61 7.45 0.217 3636
 3638 3 13.72 77.67 7.56 0.361 3637
 3639 3 13.57 77.5 7.51 0.365 3638
 3640 3 13.4 77.47 7.5 0.339 3639
 3641 3 13.17 77.44 7.59 0.363 3640
 3642 3 13.12 77.06 7.97 0.052 3641
 3643 3 13.15 76.95 7.96 0.063 3642
 3644 3 13.17 76.86 8.04 0.086 3643
 3645 3 13.22 76.67 8.21 0.117 3644
 3646 3 13.21 76.64 8.32 0.12 3645
 3647 3 13.29 76.49 8.44 0.138 3646
 3648 3 13.49 76.41 8.49 0.084 3647
 3649 3 13.83 76.47 8.37 0.107 3648
 3650 3 13.99 76.5 8.28 0.151 3649
 3651 3 14.08 76.39 8.28 0.087 3650
 3652 3 13.07 77.47 7.47 0.296 3641
 3653 3 12.88 77.49 7.46 0.266 3652
 3654 3 12.74 77.5 7.41 0.209 3653
 3655 3 12.58 77.49 7.32 0.185 3654
 3656 3 12.37 77.58 6.96 0.261 3655
 3657 3 12.04 77.7 6.51 0.216 3656
 3658 3 11.82 77.7 6.36 0.231 3657
 3659 3 11.74 77.75 6.19 0.186 3658
 3660 3 11.97 77.72 6.12 0.056 3659
 3661 3 11.9 77.58 6.04 0.000125 3660
 3662 3 12.04 77.64 7.03 0.358 3656
 3663 3 11.99 77.53 7.08 0.288 3662
 3664 3 11.9 77.44 7.16 0.258 3663
 3665 3 11.82 77.33 7.32 0.234 3664
 3666 3 11.77 77.17 7.44 0.187 3665
 3667 3 11.72 77.03 7.54 0.162 3666
 3668 3 11.57 76.89 7.87 0.27 3667
 3669 3 11.51 76.89 7.98 0.245 3668
 3670 3 11.49 76.84 8.13 0.29 3669
 3671 3 11.46 76.8 8.44 0.264 3670
 3672 3 11.4 76.83 8.62 0.252 3671
 3673 3 11.37 76.84 8.73 0.213 3672
 3674 3 11.32 76.8 8.84 0.183 3673
 3675 3 11.24 76.69 9.02 0.222 3674
 3676 3 11.15 76.68 9.17 0.238 3675
 3677 3 10.99 76.45 9.27 0.285 3676
 3678 3 10.96 76.56 9.34 0.218 3677
 3679 3 10.79 76.65 9.4 0.194 3678
 3680 3 10.66 76.65 9.52 0.195 3679
 3681 3 10.56 76.68 9.7 0.182 3680
 3682 3 10.46 76.68 9.81 0.19 3681
 3683 3 10.32 76.65 9.94 0.217 3682
 3684 3 10.24 76.68 10.06 0.211 3683
 3685 3 10.15 76.54 10.2 0.206 3684
 3686 3 10.05 76.48 10.38 0.245 3685
 3687 3 9.98 76.48 10.54 0.287 3686
 3688 3 9.9 76.5 10.68 0.291 3687
 3689 3 9.88 76.56 10.81 0.262 3688
 3690 3 9.82 76.59 10.96 0.251 3689
 3691 3 9.63 76.48 11.2 0.29 3690
 3692 3 9.6 76.59 11.24 0.268 3691
 3693 3 9.62 76.75 11.32 0.245 3692
 3694 3 9.4 76.54 11.8 0.328 3693
 3695 3 9.49 76.7 11.86 0.196 3694
 3696 3 9.56 76.84 11.92 0.115 3695
 3697 3 9.67 76.98 11.95 0.101 3696
 3698 3 9.76 77.12 12.11 0.139 3697
 3699 3 9.84 77.2 12.2 0.099 3698
 3700 3 9.98 77.71 12.34 0.359 3699
 3701 3 10.07 77.79 12.35 0.332 3700
 3702 3 10.22 77.75 12.39 0.286 3701
 3703 3 10.37 77.73 12.38 0.22 3702
 3704 3 10.5 77.79 12.44 0.161 3703
 3705 3 10.65 77.79 12.47 0.145 3704
 3706 3 10.8 77.76 12.53 0.093 3705
 3707 3 11 77.68 12.46 0.21 3706
 3708 3 11.24 77.73 12.51 0.195 3707
 3709 3 11.49 77.84 12.54 0.155 3708
 3710 3 11.7 77.92 12.59 0.1 3709
 3711 3 11.83 77.96 12.61 0.11 3710
 3712 3 12.15 77.95 12.79 0.164 3711
 3713 3 12.22 78 12.87 0.117 3712
 3714 3 12.3 77.95 12.93 0.131 3713
 3715 3 12.43 77.85 13.04 0.083 3714
 3716 3 12.54 77.87 13.07 0.091 3715
 3717 3 12.71 77.9 13.14 0.115 3716
 3718 3 12.83 77.84 13.17 0.169 3717
 3719 3 12.95 77.73 13.21 0.156 3718
 3720 3 13 77.65 13.27 0.119 3719
 3721 3 13.08 77.68 13.4 0.177 3720
 3722 3 13.18 77.9 13.61 0.162 3721
 3723 3 13.34 77.93 13.63 0.082 3722
 3724 3 13.51 77.93 13.56 0.078 3723
 3725 3 13.57 77.85 13.54 0.000125 3724
 3726 3 13.07 77.62 13.51 0.13 3721
 3727 3 13.13 77.59 13.74 0.169 3726
 3728 3 13.26 77.64 13.97 0.137 3727
 3729 3 13.24 77.56 14.08 0.159 3728
 3730 3 13.3 77.4 14.1 0.058 3729
 3731 3 13.07 77.46 13.79 0.119 3727
 3732 3 13.02 77.28 13.87 0.125 3731
 3733 3 13.07 77.15 13.97 0.146 3732
 3734 3 13.02 77.03 14.04 0.165 3733
 3735 3 13.07 76.89 14.1 0.139 3734
 3736 3 13.13 76.87 14.2 0.154 3735
 3737 3 13.17 76.71 14.38 0.145 3736
 3738 3 13.33 76.64 14.5 0.137 3737
 3739 3 13.55 76.59 14.55 0.124 3738
 3740 3 13.71 76.54 14.63 0.157 3739
 3741 3 13.84 76.48 14.72 0.123 3740
 3742 3 13.93 76.37 14.83 0.137 3741
 3743 3 14.08 76.25 14.89 0.169 3742
 3744 3 14.18 76.09 14.95 0.158 3743
 3745 3 14.21 75.95 14.97 0.126 3744
 3746 3 14.23 75.85 15.07 0.087 3745
 3747 3 14.18 75.75 15.15 0.141 3746
 3748 3 14.22 75.7 15.25 0.151 3747
 3749 3 14.26 75.59 15.39 0.162 3748
 3750 3 14.32 75.46 15.48 0.173 3749
 3751 3 14.54 75.54 15.72 0.253 3750
 3752 3 14.76 75.81 15.75 0.143 3751
 3753 3 14.64 76.01 15.87 0.106 3752
 3754 3 14.51 76.04 15.93 0.155 3753
 3755 3 14.39 76.09 16.02 0.127 3754
 3756 3 14.32 76.06 16.22 0.067 3755
 3757 3 14.24 76.09 16.29 0.093 3756
 3758 3 14.32 76.06 16.41 0.177 3757
 3759 3 14.47 76.12 16.5 0.196 3758
 3760 3 14.66 76.18 16.48 0.167 3759
 3761 3 14.74 76.23 16.61 0.189 3760
 3762 3 15.02 75.67 15.66 0.109 3752
 3763 3 15.14 75.62 15.63 0.103 3762
 3764 3 15.24 75.53 15.49 0.068 3763
 3765 3 15.31 75.37 15.47 0.091 3764
 3766 3 15.41 75.18 15.45 0.096 3765
 3767 3 15.54 75.12 15.31 0.09 3766
 3768 3 15.57 75.18 15.16 0.114 3767
 3769 3 15.6 75.29 15.06 0.058 3768
 3770 3 14.56 75.4 15.82 0.187 3751
 3771 3 14.59 75.23 15.98 0.14 3770
 3772 3 14.49 74.93 16.02 0.239 3771
 3773 3 14.15 74.71 16 0.146 3772
 3774 3 13.93 74.68 16.02 0.084 3773
 3775 3 13.82 74.68 16.09 0.07 3774
 3776 3 14.62 74.73 16.07 0.135 3772
 3777 3 14.52 74.62 16.09 0.143 3776
 3778 3 14.52 74.45 16.18 0.138 3777
 3779 3 14.57 74.32 16.2 0.115 3778
 3780 3 14.67 74.18 16.32 0.141 3779
 3781 3 14.76 74.06 16.38 0.181 3780
 3782 3 14.82 73.95 16.47 0.152 3781
 3783 3 14.9 73.84 16.52 0.161 3782
 3784 3 14.93 73.7 16.64 0.139 3783
 3785 3 14.88 73.56 16.7 0.109 3784
 3786 3 14.85 73.37 16.79 0.131 3785
 3787 3 14.9 73.04 16.88 0.129 3786
 3788 3 14.9 72.65 17.11 0.292 3787
 3789 3 14.99 72.37 17.16 0.165 3788
 3790 3 15.13 72.18 17.2 0.137 3789
 3791 3 15.21 72.03 17.23 0.158 3790
 3792 3 15.24 71.9 17.2 0.181 3791
 3793 3 15.21 71.64 17.34 0.116 3792
 3794 3 15.24 71.45 17.32 0.072 3793
 3795 3 14.77 72.56 17.23 0.272 3788
 3796 3 14.65 72.51 17.34 0.231 3795
 3797 3 14.5 72.43 17.45 0.157 3796
 3798 3 14.35 72.45 17.52 0.128 3797
 3799 3 14.15 72.51 17.57 0.155 3798
 3800 3 13.97 72.45 17.72 0.172 3799
 3801 3 13.81 72.32 17.91 0.244 3800
 3802 3 13.67 72.18 18.2 0.349 3801
 3803 3 13.51 71.9 18.57 0.471 3802
 3804 3 13.57 72 18.61 0.423 3803
 3805 3 13.49 72.12 18.7 0.207 3804
 3806 3 13.42 72.17 18.79 0.000125 3805
 3807 3 13.2 71.51 18.91 0.326 3803
 3808 3 13.08 71.37 18.98 0.395 3807
 3809 3 12.95 71.23 18.97 0.436 3808
 3810 3 12.73 71.26 19.07 0.57 3809
 3811 3 12.57 72.04 19.07 0.183 3810
 3812 3 12.59 72.14 19.16 0.176 3811
 3813 3 12.52 72.29 19.09 0.173 3812
 3814 3 12.79 70.79 19.18 0.479 3810
 3815 3 12.82 70.59 19.29 0.398 3814
 3816 3 12.89 70.43 19.39 0.325 3815
 3817 3 12.95 70.26 19.57 0.27 3816
 3818 3 12.92 70.06 19.63 0.286 3817
 3819 3 12.9 69.95 19.72 0.287 3818
 3820 3 13.01 70.12 20.11 0.145 3819
 3821 3 12.91 70.15 20.23 0.165 3820
 3822 3 12.97 70.35 20.39 0.133 3821
 3823 3 12.92 70.56 20.52 0.166 3822
 3824 3 12.93 70.68 20.63 0.157 3823
 3825 3 13 70.65 20.86 0.105 3824
 3826 3 13.09 70.59 21.02 0.113 3825
 3827 3 13.06 70.7 21.16 0.149 3826
 3828 3 12.99 70.85 21.32 0.149 3827
 3829 3 12.99 71.04 21.41 0.147 3828
 3830 3 12.99 71.21 21.48 0.183 3829
 3831 3 12.64 71.46 21.34 0.058 3830
 3832 3 12.54 71.62 21.32 0.099 3831
 3833 3 12.32 71.73 21.27 0.117 3832
 3834 3 12.15 71.85 21.25 0.11 3833
 3835 3 12 71.96 21.23 0.106 3834
 3836 3 11.91 72.07 21.2 0.126 3835
 3837 3 11.89 72.26 21.11 0.112 3836
 3838 3 11.82 72.37 21.11 0.076 3837
 3839 3 13.27 71.12 21.59 0.107 3830
 3840 3 13.37 71.2 21.66 0.116 3839
 3841 3 13.39 71.31 21.82 0.117 3840
 3842 3 13.48 71.31 22.02 0.101 3841
 3843 3 13.55 71.34 22.16 0.128 3842
 3844 3 13.59 71.39 22.3 0.112 3843
 3845 3 13.56 71.48 22.5 0.094 3844
 3846 3 13.5 71.56 22.61 0.132 3845
 3847 3 13.39 71.64 22.75 0.073 3846
 3848 3 13.31 71.59 22.88 0.085 3847
 3849 3 13.27 71.57 23 0.116 3848
 3850 3 13.18 71.43 23.09 0.139 3849
 3851 3 13.1 71.18 23.09 0.129 3850
 3852 3 13.1 71 23.02 0.098 3851
 3853 3 13.2 70.87 22.93 0.074 3852
 3854 3 13.23 70.79 22.84 0.116 3853
 3855 3 13.31 70.73 22.68 0.096 3854
 3856 3 13.4 70.65 22.52 0.104 3855
 3857 3 10.82 77.48 12.37 0.103 3707
 3858 3 10.73 77.34 12.32 0.083 3857
 3859 3 10.65 77.28 12.29 0.057 3858
 3860 3 9.84 77.62 12.52 0.224 3700
 3861 3 9.74 77.64 12.64 0.143 3860
 3862 3 9.26 76.37 12.03 0.235 3694
 3863 3 9.22 76.28 12.05 0.272 3862
 3864 3 9.24 76.15 12.1 0.27 3863
 3865 3 9.15 76.18 12.27 0.396 3864
 3866 3 9.1 76.1 12.37 0.48 3865
 3867 3 9.07 76.06 12.52 0.554 3866
 3868 3 8.89 76.03 12.65 0.57 3867
 3869 3 8.77 75.98 12.76 0.573 3868
 3870 3 8.59 76.06 12.84 0.502 3869
 3871 3 8.54 76.09 12.96 0.429 3870
 3872 3 8.4 76.29 13.34 0.189 3871
 3873 3 8.65 76.12 13.61 0.074 3872
 3874 3 8.65 75.96 13.88 0.126 3873
 3875 3 8.64 75.81 13.96 0.081 3874
 3876 3 8.57 75.7 14.1 0.125 3875
 3877 3 8.49 75.59 14.27 0.119 3876
 3878 3 8.06 76.34 13.42 0.122 3872
 3879 3 7.91 76.26 13.49 0.118 3878
 3880 3 7.78 76.18 13.56 0.11 3879
 3881 3 7.65 76.04 13.55 0.163 3880
 3882 3 7.48 76.12 13.61 0.149 3881
 3883 3 7.24 76.15 13.59 0.11 3882
 3884 3 7.11 76.01 13.56 0.111 3883
 3885 3 6.94 75.95 13.62 0.11 3884
 3886 3 6.86 75.84 13.64 0.16 3885
 3887 3 6.74 75.79 13.69 0.173 3886
 3888 3 6.68 75.62 13.7 0.244 3887
 3889 3 6.53 75.53 13.79 0.299 3888
 3890 3 6.47 75.43 13.82 0.309 3889
 3891 3 6.4 75.25 13.78 0.317 3890
 3892 3 6.31 75.17 13.74 0.317 3891
 3893 3 6.18 75.17 13.79 0.281 3892
 3894 3 6.27 74.84 13.98 0.038 3893
 3895 3 6.24 74.75 13.92 0.062 3894
 3896 3 6.1 74.65 13.92 0.129 3895
 3897 3 6 74.56 13.96 0.113 3896
 3898 3 10.74 76.18 9.17 0.105 3677
 3899 3 10.57 76.15 9.11 0.103 3898
 3900 3 10.47 76 9.07 0.117 3899
 3901 3 10.39 75.84 9.01 0.1 3900
 3902 3 10.23 75.75 8.94 0.115 3901
 3903 3 10.1 75.65 8.92 0.045 3902
 3904 3 11.32 77.14 8.7 0.07 3673
 3905 3 11.73 78 7.05 0.17 3662
 3906 3 11.68 78.19 7.17 0.087 3905
 3907 3 11.6 78.31 7.12 0.115 3906
 3908 3 11.58 78.5 7.12 0.154 3907
 3909 3 11.4 78.61 7.13 0.142 3908
 3910 3 11.32 78.7 7.26 0.127 3909
 3911 3 11.31 78.83 7.19 0.107 3910
 3912 3 11.4 79.03 7.16 0.101 3911
 3913 3 11.4 79.19 7.13 0.096 3912
 3914 3 11.4 79.28 7.04 0.075 3913
 3915 3 11.5 79.38 7 0.106 3914
 3916 3 11.56 79.55 6.94 0.108 3915
 3917 3 11.54 79.69 6.86 0.061 3916
 3918 3 11.52 79.81 6.79 0.106 3917
 3919 3 11.49 79.94 6.72 0.109 3918
 3920 3 11.45 80.06 6.61 0.039 3919
 3921 3 11.45 80.24 6.58 0.054 3920
 3922 3 11.49 80.52 6.54 0.173 3921
 3923 3 11.49 80.89 6.51 0.115 3922
 3924 3 11.5 81.08 6.59 0.108 3923
 3925 3 11.49 81.22 6.59 0.091 3924
 3926 3 11.56 81.39 6.54 0.085 3925
 3927 3 11.54 81.53 6.5 0.095 3926
 3928 3 11.62 81.63 6.44 0.098 3927
 3929 3 11.64 81.77 6.34 0.099 3928
 3930 3 11.65 81.95 6.3 0.114 3929
 3931 3 11.7 82.22 6.21 0.133 3930
 3932 3 11.74 82.44 6.16 0.117 3931
 3933 3 11.75 82.61 6.12 0.113 3932
 3934 3 11.82 82.83 6.12 0.126 3933
 3935 3 11.82 83 6.17 0.121 3934
 3936 3 11.83 83.19 6.22 0.11 3935
 3937 3 11.92 83.42 6.29 0.123 3936
 3938 3 11.98 83.56 6.3 0.117 3937
 3939 3 12.07 83.64 6.33 0.051 3938
 3940 3 12.13 83.74 6.37 0.107 3939
 3941 3 12.15 83.78 6.49 0.049 3940
 3942 3 11.84 83.74 6.37 0.1 3938
 3943 3 11.82 83.88 6.41 0.113 3942
 3944 3 11.76 83.99 6.38 0.125 3943
 3945 3 11.65 84.11 6.29 0.116 3944
 3946 3 11.67 84.22 6.28 0.074 3945
 3947 3 13.6 78.11 7.92 0.087 3638
 3948 3 13.64 78.22 7.98 0.079 3947
 3949 3 13.64 78.38 8.04 0.093 3948
 3950 3 13.66 78.63 8.07 0.104 3949
 3951 3 13.67 78.78 8.1 0.07 3950
 3952 3 13.72 78.91 8.21 0.065 3951
 3953 3 13.65 79 8.24 0.085 3952
 3954 3 13.55 79.11 8.22 0.101 3953
 3955 3 13.45 79.24 8.18 0.116 3954
 3956 3 13.34 79.33 8.21 0.146 3955
 3957 3 13.23 79.34 8.01 0.086 3956
 3958 3 13.13 79.39 7.87 0.089 3957
 3959 3 13.07 79.45 7.74 0.076 3958
 3960 3 15.67 79.07 3.57 0.138 3418
 3961 3 15.64 78.98 3.65 0.158 3960
 3962 3 15.4 78.98 3.72 0.024 3961
 3963 3 15.27 78.9 3.74 0.04 3962
 3964 3 15.6 78.82 3.67 0.123 3961
 3965 3 15.49 78.66 3.69 0.155 3964
 3966 3 15.35 78.58 3.67 0.153 3965
 3967 3 15.32 78.48 3.65 0.178 3966
 3968 3 15.48 78.24 3.82 0.149 3967
 3969 3 15.37 78.02 3.96 0.149 3968
 3970 3 15.25 77.88 3.84 0.12 3969
 3971 3 15.25 77.77 3.84 0.179 3970
 3972 3 15.54 77.49 3.76 0.135 3971
 3973 3 15.07 77.71 3.76 0.155 3971
 3974 3 14.92 77.6 3.57 0.141 3973
 3975 3 15.05 77.65 3.4 0.107 3974
 3976 3 15.15 77.58 3.3 0.055 3975
 3977 3 15.17 77.68 3.22 0.091 3976
 3978 3 15.17 77.74 3.11 0.057 3977
 3979 3 15.18 80.6 3.73 0.138 3414
 3980 3 15.25 80.82 3.81 0.166 3979
 3981 3 15.26 80.96 3.89 0.116 3980
 3982 3 15.09 81.15 3.97 0.088 3981
 3983 3 15.01 81.15 4.07 0.108 3982
 3984 3 14.97 81.16 4.25 0.098 3983
 3985 3 15.02 81.21 4.34 0.000125 3984
 3986 3 15.91 80.55 2.93 0.219 3411
 3987 3 16 80.58 2.85 0.058 3986
 3988 3 15.99 82.04 3.5 0.238 3408
 3989 3 15.67 82.02 3.39 0.054 3988
 3990 3 15.45 82.04 3.46 0.154 3989
 3991 3 15.3 82.05 3.46 0.166 3990
 3992 3 15.16 82.05 3.46 0.146 3991
 3993 3 14.99 81.94 3.41 0.124 3992
 3994 3 14.87 81.88 3.48 0.135 3993
 3995 3 14.74 81.79 3.39 0.18 3994
 3996 3 14.64 81.73 3.35 0.000125 3995
 3997 3 16.29 82.1 3.6 0.155 3988
 3998 3 16.41 82.23 3.75 0.122 3997
 3999 3 16.52 82.19 3.71 0.123 3998
 4000 3 16.66 82.07 3.71 0.09 3999
 4001 3 16.79 82.15 3.7 0.149 4000
 4002 3 16.86 82.15 3.81 0.128 4001
 4003 3 17 82.02 3.83 0.123 4002
 4004 3 18.75 85.79 -0.73 0.479 3359
 4005 3 18.66 85.94 -0.71 0.485 4004
 4006 3 18.5 86.12 -0.59 0.483 4005
 4007 3 18.34 86.18 -0.47 0.42 4006
 4008 3 18.15 86.26 -0.4 0.372 4007
 4009 3 18.02 86.35 -0.31 0.366 4008
 4010 3 17.93 86.49 -0.27 0.394 4009
 4011 3 17.86 86.63 -0.21 0.414 4010
 4012 3 17.75 86.82 -0.26 0.401 4011
 4013 3 17.7 86.94 -0.28 0.52 4012
 4014 3 17.77 87.16 -0.33 0.539 4013
 4015 3 17.86 87.32 -0.24 0.612 4014
 4016 3 17.86 87.44 -0.24 0.689 4015
 4017 3 17.77 87.52 -0.15 0.703 4016
 4018 3 17.9 87.82 -0.4 0.693 4017
 4019 3 17.84 87.96 -0.48 0.687 4018
 4020 3 17.81 88.1 -0.47 0.711 4019
 4021 3 17.7 88.23 -0.57 0.631 4020
 4022 3 16.54 87.68 -0.47 0.117 4021
 4023 3 16.4 87.62 -0.37 0.136 4022
 4024 3 16.25 87.49 -0.26 0.087 4023
 4025 3 16.13 87.41 -0.2 0.091 4024
 4026 3 16.02 87.38 -0.11 0.132 4025
 4027 3 15.87 87.32 -0.03 0.164 4026
 4028 3 15.74 87.29 0.1 0.179 4027
 4029 3 15.63 87.27 0.32 0.104 4028
 4030 3 15.49 87.24 0.46 0.086 4029
 4031 3 15.4 87.19 0.52 0.053 4030
 4032 3 15.33 87.13 0.6 0.063 4031
 4033 3 15.27 87.13 0.68 0.000125 4032
 4034 3 15.84 87.21 -0.26 0.117 4027
 4035 3 15.65 87.12 -0.24 0.091 4034
 4036 3 15.49 86.91 -0.18 0.102 4035
 4037 3 15.35 86.85 -0.11 0.132 4036
 4038 3 15.24 86.71 -0.03 0.113 4037
 4039 3 15.07 86.57 -0.02 0.137 4038
 4040 3 14.93 86.54 -0.17 0.146 4039
 4041 3 14.85 86.41 -0.24 0.107 4040
 4042 3 14.75 86.21 -0.24 0.079 4041
 4043 3 14.65 86.08 -0.21 0.097 4042
 4044 3 14.54 85.96 -0.23 0.092 4043
 4045 3 14.4 85.82 -0.23 0.066 4044
 4046 3 14.29 85.79 -0.24 0.113 4045
 4047 3 14.15 85.71 -0.34 0.087 4046
 4048 3 14.06 85.6 -0.39 0.089 4047
 4049 3 14.01 85.46 -0.41 0.094 4048
 4050 3 13.97 85.35 -0.41 0.091 4049
 4051 3 13.9 85.18 -0.43 0.089 4050
 4052 3 13.77 85.07 -0.36 0.096 4051
 4053 3 17.77 88.35 -0.54 0.51 4021
 4054 3 17.86 88.63 -0.57 0.454 4053
 4055 3 17.84 88.77 -0.62 0.408 4054
 4056 3 17.72 88.93 -0.58 0.419 4055
 4057 3 17.66 89.07 -0.55 0.395 4056
 4058 3 17.63 89.18 -0.64 0.44 4057
 4059 3 17.63 89.44 -0.61 0.429 4058
 4060 3 17.56 89.54 -0.72 0.454 4059
 4061 3 17.56 89.73 -0.72 0.47 4060
 4062 3 17.59 89.93 -0.71 0.509 4061
 4063 3 17.54 90.08 -0.73 0.572 4062
 4064 3 17.52 90.24 -0.71 0.579 4063
 4065 3 17.61 90.32 -0.77 0.511 4064
 4066 3 17.56 90.52 -0.57 0.437 4065
 4067 3 17.29 90.74 -0.69 0.455 4066
 4068 3 17.06 90.91 -0.6 0.406 4067
 4069 3 16.82 91.02 -0.6 0.401 4068
 4070 3 16.63 91.13 -0.59 0.383 4069
 4071 3 16.5 91.27 -0.54 0.385 4070
 4072 3 16.34 91.4 -0.52 0.352 4071
 4073 3 16.11 91.48 -0.45 0.311 4072
 4074 3 16.02 91.62 -0.41 0.346 4073
 4075 3 15.85 91.69 -0.35 0.362 4074
 4076 3 15.74 91.77 -0.28 0.381 4075
 4077 3 15.63 91.8 -0.34 0.442 4076
 4078 3 15.59 92.07 -0.29 0.36 4077
 4079 3 15.49 92.21 -0.31 0.377 4078
 4080 3 15.32 92.32 -0.34 0.345 4079
 4081 3 15.22 92.43 -0.34 0.357 4080
 4082 3 15.04 92.49 -0.27 0.366 4081
 4083 3 14.96 92.6 -0.12 0.39 4082
 4084 3 14.81 92.62 -0.12 0.425 4083
 4085 3 14.66 92.71 -0.01 0.435 4084
 4086 3 14.67 92.91 0 0.436 4085
 4087 3 14.63 93.04 0 0.428 4086
 4088 3 14.6 93.24 0 0.398 4087
 4089 3 14.49 93.41 -0.02 0.396 4088
 4090 3 14.43 93.57 0 0.385 4089
 4091 3 14.4 93.71 0.04 0.361 4090
 4092 3 14.29 93.82 0.13 0.349 4091
 4093 3 14.24 93.98 0.21 0.336 4092
 4094 3 14.15 94.13 0.19 0.335 4093
 4095 3 14.08 94.29 0.22 0.347 4094
 4096 3 14 94.43 0.28 0.332 4095
 4097 3 13.95 94.63 0.3 0.369 4096
 4098 3 13.9 94.85 0.36 0.381 4097
 4099 3 13.77 95.01 0.4 0.426 4098
 4100 3 13.68 95.12 0.41 0.437 4099
 4101 3 13.65 95.32 0.37 0.465 4100
 4102 3 13.63 95.43 0.42 0.473 4101
 4103 3 13.65 95.54 0.52 0.481 4102
 4104 3 13.64 95.68 0.55 0.519 4103
 4105 3 13.68 95.83 0.62 0.546 4104
 4106 3 13.66 95.99 0.65 0.515 4105
 4107 3 13.68 96.12 0.74 0.562 4106
 4108 3 13.64 96.27 0.77 0.553 4107
 4109 3 13.67 96.4 0.89 0.555 4108
 4110 3 13.62 96.54 0.92 0.562 4109
 4111 3 13.57 96.68 0.97 0.564 4110
 4112 3 13.52 96.82 1.07 0.567 4111
 4113 3 13.47 97.02 1.11 0.577 4112
 4114 3 13.46 97.15 1.21 0.573 4113
 4115 3 13.33 97.27 1.23 0.554 4114
 4116 3 13.26 97.38 1.24 0.567 4115
 4117 3 13.24 97.88 0.98 0.445 4116
 4118 3 13.15 98.08 0.99 0.496 4117
 4119 3 13.09 98.18 1 0.524 4118
 4120 3 13.04 98.38 1.04 0.518 4119
 4121 3 13 98.58 0.98 0.515 4120
 4122 3 12.91 98.88 0.89 0.483 4121
 4123 3 12.8 98.88 0.9 0.502 4122
 4124 3 12.71 99.08 0.77 0.48 4123
 4125 3 12.52 99.08 0.89 0.496 4124
 4126 3 12.38 99.18 1.05 0.457 4125
 4127 3 12.89 99.38 1.47 0.121 4126
 4128 3 12.14 99.29 0.99 0.477 4126
 4129 3 12.26 99.58 0.9 0.518 4128
 4130 3 12.18 99.79 0.89 0.573 4129
 4131 3 12.23 99.88 0.89 0.631 4130
 4132 3 12.33 100.08 0.82 0.7 4131
 4133 3 12.38 100.18 0.84 0.755 4132
 4134 3 12.25 100.38 0.93 0.713 4133
 4135 3 12.24 100.49 0.97 0.71 4134
 4136 3 12.18 100.68 0.97 0.671 4135
 4137 3 12.07 100.88 0.93 0.668 4136
 4138 3 12 100.99 0.89 0.651 4137
 4139 3 11.88 101.18 0.86 0.655 4138
 4140 3 11.84 101.38 0.86 0.673 4139
 4141 3 11.83 101.58 0.86 0.672 4140
 4142 3 11.75 101.79 0.78 0.61 4141
 4143 3 11.82 102.08 0.77 0.531 4142
 4144 3 11.74 101.99 0.9 0.18 4143
 4145 3 11.66 102.08 1.05 0.105 4144
 4146 3 11.76 102.29 0.77 0.543 4143
 4147 3 11.84 102.58 0.79 0.534 4146
 4148 3 11.96 102.88 0.72 0.44 4147
 4149 3 11.98 103.08 0.78 0.411 4148
 4150 3 12.05 103.38 0.75 0.368 4149
 4151 3 12.05 103.58 0.78 0.299 4150
 4152 3 12.05 103.79 0.77 0.312 4151
 4153 3 12 103.88 0.77 0.376 4152
 4154 3 11.85 104.08 0.77 0.414 4153
 4155 3 11.67 104.08 0.77 0.469 4154
 4156 3 11.71 104.18 0.77 0.523 4155
 4157 3 11.69 104.38 0.78 0.519 4156
 4158 3 11.5 104.49 0.76 0.423 4157
 4159 3 11.3 104.58 0.79 0.365 4158
 4160 3 11.11 104.79 0.9 0.358 4159
 4161 3 11.03 104.99 0.93 0.336 4160
 4162 3 10.91 105.1 1.01 0.343 4161
 4163 3 10.83 105.29 0.96 0.329 4162
 4164 3 10.75 105.49 0.89 0.352 4163
 4165 3 10.67 105.79 0.89 0.375 4164
 4166 3 10.61 105.99 0.84 0.404 4165
 4167 3 10.47 106.1 0.88 0.403 4166
 4168 3 10.46 106.4 0.88 0.405 4167
 4169 3 10.38 106.49 0.91 0.396 4168
 4170 3 10.26 106.6 0.93 0.401 4169
 4171 3 10.18 106.79 0.94 0.398 4170
 4172 3 10.11 106.9 0.91 0.378 4171
 4173 3 10.01 107.1 1.01 0.356 4172
 4174 3 9.92 107.19 1.04 0.305 4173
 4175 3 9.82 107.29 1.1 0.304 4174
 4176 3 9.73 107.4 1.17 0.293 4175
 4177 3 9.65 107.6 1.15 0.27 4176
 4178 3 9.58 107.69 1.12 0.275 4177
 4179 3 9.58 107.9 1.04 0.289 4178
 4180 3 9.67 108.1 0.96 0.269 4179
 4181 3 9.58 108.19 0.9 0.281 4180
 4182 3 9.52 108.4 0.93 0.328 4181
 4183 3 9.52 108.49 1.02 0.357 4182
 4184 3 9.59 108.69 1.09 0.381 4183
 4185 3 9.63 108.9 1 0.416 4184
 4186 3 9.53 109.1 0.96 0.477 4185
 4187 3 9.55 109.29 1 0.467 4186
 4188 3 9.58 109.49 0.99 0.467 4187
 4189 3 9.67 109.6 0.97 0.501 4188
 4190 3 9.76 109.79 0.95 0.56 4189
 4191 3 9.75 109.9 1.02 0.573 4190
 4192 3 9.83 109.99 1.16 0.427 4191
 4193 3 9.86 110.19 1.3 0.376 4192
 4194 3 9.85 110.4 1.43 0.365 4193
 4195 3 9.89 110.6 1.57 0.353 4194
 4196 3 9.89 110.79 1.63 0.372 4195
 4197 3 9.91 110.99 1.64 0.375 4196
 4198 3 9.86 111.21 1.82 0.37 4197
 4199 3 9.77 111.3 1.97 0.377 4198
 4200 3 9.73 111.51 2.03 0.372 4199
 4201 3 9.72 111.71 2.03 0.36 4200
 4202 3 9.68 111.91 2.03 0.367 4201
 4203 3 9.69 112.01 2.11 0.377 4202
 4204 3 9.73 112.3 2.13 0.388 4203
 4205 3 9.78 112.41 2.26 0.458 4204
 4206 3 9.83 112.51 2.28 0.518 4205
 4207 3 9.85 112.6 2.32 0.571 4206
 4208 3 9.8 112.71 2.34 0.642 4207
 4209 3 9.67 112.21 3.26 0.206 4208
 4210 3 9.73 112.01 3.26 0.297 4209
 4211 3 9.91 112.42 3.55 0.128 4210
 4212 3 9.92 112.42 3.69 0.147 4211
 4213 3 10.11 112.42 3.84 0.08 4212
 4214 3 10.21 112.42 3.9 0.107 4213
 4215 3 10.33 112.53 3.95 0.115 4214
 4216 3 10.42 112.72 4.03 0.119 4215
 4217 3 10.5 112.72 4.16 0.11 4216
 4218 3 10.53 112.92 4.23 0.096 4217
 4219 3 10.67 113.03 4.36 0.095 4218
 4220 3 10.68 113.22 4.4 0.08 4219
 4221 3 10.75 113.33 4.46 0.106 4220
 4222 3 10.83 113.42 4.52 0.071 4221
 4223 3 9.74 111.71 3.19 0.282 4210
 4224 3 9.75 111.6 3.26 0.367 4223
 4225 3 9.8 111.51 3.3 0.483 4224
 4226 3 9.83 111.41 3.34 0.528 4225
 4227 3 9.73 111.22 3.4 0.569 4226
 4228 3 9.93 111.1 3.36 0.523 4227
 4229 3 9.92 110.51 3.32 0.123 4228
 4230 3 9.88 110.42 3.47 0.000125 4229
 4231 3 9.88 111.02 3.49 0.475 4228
 4232 3 9.81 110.63 3.74 0.224 4231
 4233 3 9.72 110.42 3.8 0.125 4232
 4234 3 9.65 110.22 3.8 0.131 4233
 4235 3 9.64 110.03 3.74 0.12 4234
 4236 3 9.69 109.92 3.7 0.112 4235
 4237 3 9.73 109.83 3.63 0.099 4236
 4238 3 9.69 109.63 3.61 0.088 4237
 4239 3 9.66 109.53 3.63 0.16 4238
 4240 3 9.6 109.42 3.76 0.072 4239
 4241 3 10.06 111.01 3.15 0.228 4231
 4242 3 10.53 111.31 3.7 0.153 4241
 4243 3 10.66 111.22 3.78 0.141 4242
 4244 3 10.75 111.11 3.92 0.137 4243
 4245 3 10.93 111.02 3.96 0.13 4244
 4246 3 11.08 111.11 4.03 0.136 4245
 4247 3 11.27 111.02 4.12 0.058 4246
 4248 3 10.24 111.1 2.82 0.228 4241
 4249 3 10.36 111.1 2.61 0.112 4248
 4250 3 9.03 111.42 3.17 0.131 4227
 4251 3 8.93 111.52 3.11 0.116 4250
 4252 3 8.81 111.52 3.01 0.097 4251
 4253 3 8.71 111.52 2.9 0.135 4252
 4254 3 8.57 111.52 2.92 0.161 4253
 4255 3 8.47 111.62 2.8 0.132 4254
 4256 3 8.27 111.71 2.8 0.128 4255
 4257 3 8.16 111.82 2.78 0.136 4256
 4258 3 8.05 111.91 2.76 0.099 4257
 4259 3 7.9 111.92 2.84 0.09 4258
 4260 3 7.66 111.83 2.86 0.09 4259
 4261 3 7.55 111.72 2.86 0.109 4260
 4262 3 7.41 111.63 2.86 0.163 4261
 4263 3 7.17 111.53 2.84 0.135 4262
 4264 3 7 111.53 2.86 0.105 4263
 4265 3 6.86 111.44 2.99 0.121 4264
 4266 3 6.74 111.64 2.99 0.138 4265
 4267 3 6.66 111.94 2.9 0.137 4266
 4268 3 6.54 112.14 2.74 0.123 4267
 4269 3 6.58 112.24 2.65 0.133 4268
 4270 3 6.63 112.33 2.61 0.192 4269
 4271 3 6.66 112.42 2.57 0.273 4270
 4272 3 6.88 112.44 2.99 0.092 4271
 4273 3 6.98 112.33 3.13 0.133 4272
 4274 3 7.04 112.14 3.15 0.146 4273
 4275 3 7 111.94 3.11 0.12 4274
 4276 3 6.59 112.53 2.34 0.311 4271
 4277 3 6.62 112.12 1.99 0.117 4276
 4278 3 6.69 111.91 1.91 0.096 4277
 4279 3 6.38 112.14 2.95 0.073 4267
 4280 3 6.26 112.24 2.97 0.059 4279
 4281 3 9.91 113.1 2.01 0.632 4208
 4282 3 10.07 113.29 1.82 0.577 4281
 4283 3 10.1 113.6 1.8 0.543 4282
 4284 3 10.24 113.6 1.76 0.54 4283
 4285 3 10.28 113.69 1.7 0.448 4284
 4286 3 10.32 113.9 1.72 0.565 4285
 4287 3 10.15 114.1 1.82 0.524 4286
 4288 3 10.03 114.3 1.86 0.447 4287
 4289 3 9.91 114.41 1.89 0.431 4288
 4290 3 9.51 114.3 1.59 0.059 4289
 4291 3 9.32 114.3 1.65 0.181 4290
 4292 3 9.18 114.21 1.68 0.092 4291
 4293 3 9.9 114.6 1.99 0.412 4289
 4294 3 9.93 114.8 2.05 0.419 4293
 4295 3 9.98 114.91 2.05 0.422 4294
 4296 3 9.98 115.21 2.15 0.401 4295
 4297 3 9.96 115.3 2.11 0.418 4296
 4298 3 10.08 115.41 2.17 0.445 4297
 4299 3 10.14 115.6 2.17 0.489 4298
 4300 3 10.17 115.71 2.13 0.517 4299
 4301 3 10.06 115.91 2.13 0.539 4300
 4302 3 10.03 116.01 2.15 0.588 4301
 4303 3 9.44 116.3 2.67 0.099 4302
 4304 3 9.3 116.41 2.76 0.113 4303
 4305 3 9.14 116.6 2.74 0.077 4304
 4306 3 9.09 116.71 2.7 0.11 4305
 4307 3 9 116.8 2.67 0.158 4306
 4308 3 8.91 116.51 2.42 0.101 4307
 4309 3 8.72 116.41 2.38 0.191 4308
 4310 3 8.75 116.32 2.72 0.089 4309
 4311 3 8.73 116.21 2.78 0.107 4310
 4312 3 8.74 116.12 2.86 0.109 4311
 4313 3 8.68 116.41 2.15 0.203 4309
 4314 3 8.63 116.41 1.89 0.142 4313
 4315 3 8.64 116.41 1.68 0.134 4314
 4316 3 8.71 116.41 1.59 0.164 4315
 4317 3 8.8 116.3 1.38 0.125 4316
 4318 3 8.9 116.21 1.28 0.146 4317
 4319 3 8.84 116.01 1.09 0.077 4318
 4320 3 8.75 115.91 1.01 0.103 4319
 4321 3 8.73 116.01 0.88 0.112 4320
 4322 3 8.67 116.1 0.73 0.138 4321
 4323 3 8.59 116.19 0.6 0.109 4322
 4324 3 8.6 116.19 0.36 0.088 4323
 4325 3 8.71 116.29 0.2 0.123 4324
 4326 3 8.84 116.29 0.06 0.135 4325
 4327 3 8.91 116.4 0 0.172 4326
 4328 3 8.99 116.4 -0.19 0.108 4327
 4329 3 9.03 116.49 -0.36 0.114 4328
 4330 3 9.1 116.6 -0.48 0.105 4329
 4331 3 9.16 116.68 -0.7 0.134 4330
 4332 3 9.33 116.79 -0.83 0.109 4331
 4333 3 9.41 116.88 -0.9 0.088 4332
 4334 3 9.47 116.99 -0.99 0.128 4333
 4335 3 9.58 117.18 -1.13 0.13 4334
 4336 3 9.66 117.18 -1.28 0.142 4335
 4337 3 9.75 117.18 -1.39 0.242 4336
 4338 3 9.61 117.58 -1.37 0.124 4337
 4339 3 9.58 117.68 -1.45 0.089 4338
 4340 3 9.61 117.79 -1.56 0.062 4339
 4341 3 9.67 117.88 -1.65 0.091 4340
 4342 3 9.71 117.99 -1.75 0.116 4341
 4343 3 9.84 118.07 -1.86 0.105 4342
 4344 3 9.94 118.18 -1.94 0.133 4343
 4345 3 9.91 118.27 -2.08 0.106 4344
 4346 3 9.91 118.38 -2.14 0.147 4345
 4347 3 9.94 118.48 -2.18 0.17 4346
 4348 3 9.98 118.57 -1.91 0.119 4347
 4349 3 10.03 118.68 -1.86 0.059 4348
 4350 3 8.99 117.02 2.86 0.137 4307
 4351 3 8.78 117.32 2.8 0.083 4350
 4352 3 8.66 117.41 2.7 0.088 4351
 4353 3 8.59 117.62 2.63 0.126 4352
 4354 3 8.58 117.62 2.51 0.128 4353
 4355 3 8.53 117.51 2.36 0.112 4354
 4356 3 8.51 117.51 2.17 0.096 4355
 4357 3 8.5 117.51 2.05 0.105 4356
 4358 3 8.57 117.3 1.89 0.042 4357
 4359 3 10.18 115.99 1.83 0.37 4302
 4360 3 10.09 116.21 2.8 0.277 4359
 4361 3 10.11 116.3 2.86 0.273 4360
 4362 3 10.24 116.51 3.03 0.25 4361
 4363 3 10.3 116.6 3.07 0.273 4362
 4364 3 10.35 116.71 3.11 0.318 4363
 4365 3 10.47 116.91 3.2 0.374 4364
 4366 3 10.58 117.01 3.24 0.442 4365
 4367 3 10.52 117.1 3.36 0.495 4366
 4368 3 10.52 117.3 3.45 0.484 4367
 4369 3 10.61 117.41 3.42 0.489 4368
 4370 3 10.48 117.6 3.49 0.461 4369
 4371 3 10.4 117.8 3.55 0.398 4370
 4372 3 10.39 117.92 3.67 0.364 4371
 4373 3 10.38 118.11 3.74 0.321 4372
 4374 3 10.35 118.31 3.86 0.299 4373
 4375 3 10.43 118.53 4.02 0.25 4374
 4376 3 10.56 118.63 4.14 0.217 4375
 4377 3 10.61 118.83 4.15 0.221 4376
 4378 3 10.71 119.03 4.21 0.25 4377
 4379 3 10.78 119.13 4.25 0.274 4378
 4380 3 10.84 119.22 4.25 0.243 4379
 4381 3 10.97 119.42 4.28 0.259 4380
 4382 3 11.06 119.52 4.4 0.239 4381
 4383 3 11.19 119.72 4.41 0.241 4382
 4384 3 11.19 119.81 4.53 0.236 4383
 4385 3 11.23 120.03 4.6 0.241 4384
 4386 3 11.23 120.13 4.78 0.266 4385
 4387 3 11.25 120.22 4.89 0.316 4386
 4388 3 11.3 120.22 5.02 0.336 4387
 4389 3 11.31 120.42 5.1 0.379 4388
 4390 3 11.33 120.42 5.32 0.42 4389
 4391 3 11.38 120.53 5.39 0.455 4390
 4392 3 11.46 120.63 5.46 0.489 4391
 4393 3 11.53 120.83 5.46 0.517 4392
 4394 3 11.58 120.92 5.57 0.598 4393
 4395 3 11.65 121.03 5.61 0.648 4394
 4396 3 11.69 121.22 5.54 0.746 4395
 4397 3 11.76 121.33 5.57 0.817 4396
 4398 3 11.81 121.42 5.57 0.867 4397
 4399 3 11.82 121.63 5.49 0.918 4398
 4400 3 11.46 122.13 4.95 0.417 4399
 4401 3 11.91 122.11 4.7 0.218 4400
 4402 3 12.09 122.11 4.48 0.169 4401
 4403 3 12.16 122.11 4.36 0.164 4402
 4404 3 12.19 122.21 4.16 0.146 4403
 4405 3 12.18 122.21 3.95 0.142 4404
 4406 3 10.75 122.13 4.69 0.108 4400
 4407 3 10.61 122.03 4.6 0.133 4406
 4408 3 10.41 121.92 4.57 0.119 4407
 4409 3 10.23 121.83 4.61 0.094 4408
 4410 3 10.08 121.83 4.65 0.109 4409
 4411 3 9.99 121.92 4.74 0.119 4410
 4412 3 9.93 121.92 4.62 0.152 4411
 4413 3 9.83 121.83 4.49 0.137 4412
 4414 3 9.75 121.72 4.41 0.083 4413
 4415 3 9.66 121.63 4.19 0.074 4414
 4416 3 9.66 121.53 4.07 0.088 4415
 4417 3 9.6 121.53 3.95 0.088 4416
 4418 3 9.53 121.63 3.8 0.056 4417
 4419 3 9.46 121.53 3.74 0.049 4418
 4420 3 9.34 121.63 3.72 0.074 4419
 4421 3 11.81 121.42 6.2 0.813 4399
 4422 3 11.8 121.53 6.24 0.856 4421
 4423 3 11.68 121.72 6.4 0.773 4422
 4424 3 11.4 122.03 6.64 0.603 4423
 4425 3 11.34 122.14 6.71 0.497 4424
 4426 3 11.16 122.33 6.9 0.371 4425
 4427 3 11.25 122.53 6.95 0.328 4426
 4428 3 11.19 122.83 7.02 0.282 4427
 4429 3 11.18 122.94 7.16 0.311 4428
 4430 3 11.15 123.03 7.27 0.322 4429
 4431 3 11.02 123.33 7.29 0.333 4430
 4432 3 10.98 123.53 7.28 0.291 4431
 4433 3 10.86 123.74 7.24 0.265 4432
 4434 3 10.83 123.94 7.28 0.286 4433
 4435 3 10.76 124.03 7.31 0.356 4434
 4436 3 11.14 124.14 7.58 0.103 4435
 4437 3 11.27 124.14 7.71 0.108 4436
 4438 3 11.33 124.14 7.82 0.089 4437
 4439 3 10.69 124.24 7.24 0.367 4435
 4440 3 10.71 124.44 7.32 0.384 4439
 4441 3 10.68 124.64 7.36 0.389 4440
 4442 3 10.73 124.74 7.5 0.395 4441
 4443 3 10.66 124.94 7.45 0.35 4442
 4444 3 10.65 125.14 7.45 0.372 4443
 4445 3 10.71 125.24 7.57 0.384 4444
 4446 3 10.73 125.55 7.7 0.417 4445
 4447 3 10.72 125.75 7.78 0.398 4446
 4448 3 10.69 125.75 7.9 0.455 4447
 4449 3 10.67 125.94 7.91 0.497 4448
 4450 3 10.66 125.34 8.53 0.092 4449
 4451 3 10.58 125.34 8.77 0.124 4450
 4452 3 10.53 125.34 8.88 0.131 4451
 4453 3 10.52 125.34 9.03 0.11 4452
 4454 3 10.53 125.25 9.17 0.093 4453
 4455 3 10.52 125.14 9.25 0.138 4454
 4456 3 10.5 124.95 9.36 0.248 4455
 4457 3 10.14 124.75 9.3 0.123 4456
 4458 3 10.05 124.55 9.3 0.116 4457
 4459 3 10.07 124.36 9.38 0.124 4458
 4460 3 10.08 124.25 9.48 0.09 4459
 4461 3 10.74 124.95 9.54 0.152 4456
 4462 3 10.8 124.75 9.66 0.129 4461
 4463 3 10.78 124.66 9.75 0.131 4462
 4464 3 10.82 124.45 9.83 0.103 4463
 4465 3 10.76 124.36 9.91 0.158 4464
 4466 3 10.75 124.25 10.02 0.209 4465
 4467 3 10.82 123.86 10.01 0.14 4466
 4468 3 10.84 123.66 9.98 0.16 4467
 4469 3 10.9 123.45 10.04 0.186 4468
 4470 3 10.82 123.16 9.85 0.163 4469
 4471 3 10.9 122.95 9.89 0.134 4470
 4472 3 11.03 122.75 9.93 0.125 4471
 4473 3 11.27 122.64 9.81 0.087 4472
 4474 3 11.35 122.64 9.71 0.131 4473
 4475 3 11.34 122.64 9.61 0.171 4474
 4476 3 11.24 122.64 9.36 0.115 4475
 4477 3 11.09 122.75 10.18 0.147 4472
 4478 3 11.08 122.66 10.28 0.146 4477
 4479 3 10.98 122.45 10.34 0.093 4478
 4480 3 11 122.25 10.35 0.123 4479
 4481 3 10.93 122.06 10.38 0.098 4480
 4482 3 10.94 121.95 10.46 0.075 4481
 4483 3 10.94 121.75 10.53 0.096 4482
 4484 3 11 121.66 10.58 0.099 4483
 4485 3 11.11 121.56 10.61 0.146 4484
 4486 3 11.24 121.45 10.63 0.121 4485
 4487 3 11.17 121.16 10.6 0.111 4486
 4488 3 11.16 120.95 10.56 0.164 4487
 4489 3 11.15 120.75 10.61 0.121 4488
 4490 3 10.88 121.45 10.78 0.093 4485
 4491 3 11 121.25 10.97 0.112 4490
 4492 3 10.97 121.06 11.05 0.12 4491
 4493 3 10.99 120.86 11.11 0.076 4492
 4494 3 10.98 120.66 11.18 0.082 4493
 4495 3 10.98 120.56 11.22 0.086 4494
 4496 3 10.91 120.45 11.16 0.083 4495
 4497 3 10.83 120.25 11.17 0.116 4496
 4498 3 10.8 120.06 11.13 0.141 4497
 4499 3 10.73 119.75 11.09 0.126 4498
 4500 3 10.7 119.75 10.93 0.071 4499
 4501 3 10.63 119.66 10.83 0.096 4500
 4502 3 10.56 119.56 10.77 0.072 4501
 4503 3 10.43 119.56 10.61 0.139 4502
 4504 3 10.76 119.66 11.21 0.073 4499
 4505 3 10.74 119.56 11.31 0.13 4504
 4506 3 10.58 119.47 11.29 0.136 4505
 4507 3 10.52 119.27 11.22 0.121 4506
 4508 3 10.4 119.36 10.98 0.048 4507
 4509 3 10.6 124.36 10.22 0.122 4466
 4510 3 10.5 124.75 10.23 0.121 4509
 4511 3 10.5 124.95 10.22 0.138 4510
 4512 3 10.57 125.25 10.2 0.108 4511
 4513 3 10.61 124.16 10.43 0.119 4509
 4514 3 10.52 124.06 10.55 0.083 4513
 4515 3 10.48 123.95 10.67 0.1 4514
 4516 3 10.48 123.95 10.78 0.096 4515
 4517 3 10.39 124.06 10.88 0.000125 4516
 4518 3 10.65 126.14 7.86 0.437 4449
 4519 3 10.59 126.25 7.86 0.419 4518
 4520 3 10.56 126.55 7.75 0.421 4519
 4521 3 10.61 126.55 8.01 0.294 4520
 4522 3 10.71 126.84 8.03 0.277 4521
 4523 3 10.67 127.05 8.09 0.269 4522
 4524 3 10.83 127.34 8.11 0.274 4523
 4525 3 10.86 127.55 8.1 0.283 4524
 4526 3 10.91 127.75 8.08 0.257 4525
 4527 3 10.82 127.84 8.14 0.27 4526
 4528 3 10.88 128.05 8.02 0.319 4527
 4529 3 10.88 128.24 7.93 0.368 4528
 4530 3 10.94 128.33 7.82 0.411 4529
 4531 3 11.13 128.43 7.9 0.445 4530
 4532 3 11.5 127.94 7.9 0.108 4531
 4533 3 11.6 128.04 7.82 0.071 4532
 4534 3 11.11 128.54 7.9 0.389 4531
 4535 3 11.66 128.33 7.86 0.101 4534
 4536 3 11.75 128.24 7.82 0.085 4535
 4537 3 11.9 128.04 7.89 0.109 4536
 4538 3 11.98 127.83 7.86 0.122 4537
 4539 3 12.14 127.83 7.86 0.1 4538
 4540 3 11.14 128.74 7.91 0.413 4534
 4541 3 11.57 129.24 7.66 0.258 4540
 4542 3 11.56 129.43 7.61 0.283 4541
 4543 3 11.5 129.54 7.57 0.284 4542
 4544 3 11.47 129.74 7.49 0.27 4543
 4545 3 11.51 129.93 7.46 0.291 4544
 4546 3 11.56 130.14 7.49 0.317 4545
 4547 3 11.65 130.33 7.53 0.332 4546
 4548 3 11.74 130.43 7.58 0.335 4547
 4549 3 12.07 130.43 7.49 0.07 4548
 4550 3 12.21 130.43 7.49 0.146 4549
 4551 3 12.21 130.54 7.39 0.214 4550
 4552 3 12.18 130.74 7.23 0.094 4551
 4553 3 11.72 130.74 7.7 0.354 4548
 4554 3 11.74 130.93 7.74 0.386 4553
 4555 3 11.71 131.24 7.61 0.3 4554
 4556 3 11.74 131.43 7.57 0.284 4555
 4557 3 11.71 131.74 7.7 0.258 4556
 4558 3 11.82 131.93 7.78 0.298 4557
 4559 3 11.89 132.04 7.91 0.32 4558
 4560 3 11.96 131.64 8.12 0.056 4559
 4561 3 12.02 131.54 8.18 0.024 4560
 4562 3 12.13 131.54 8.26 0.085 4561
 4563 3 12.24 131.54 8.41 0.124 4562
 4564 3 12.33 131.43 8.53 0.112 4563
 4565 3 12.41 131.24 8.62 0.117 4564
 4566 3 11.85 132.33 7.83 0.297 4559
 4567 3 11.83 132.74 7.82 0.294 4566
 4568 3 11.81 133.04 7.81 0.259 4567
 4569 3 11.84 133.24 7.86 0.265 4568
 4570 3 11.92 133.43 7.86 0.274 4569
 4571 3 11.97 133.54 8.03 0.296 4570
 4572 3 12.01 133.74 7.98 0.286 4571
 4573 3 12.14 133.83 8.08 0.303 4572
 4574 3 12.22 134.04 8.13 0.305 4573
 4575 3 12.21 134.14 8.14 0.35 4574
 4576 3 12.21 134.24 8.27 0.431 4575
 4577 3 12.21 134.43 8.34 0.451 4576
 4578 3 12.18 134.54 8.45 0.496 4577
 4579 3 12.19 134.64 8.58 0.506 4578
 4580 3 12.3 134.64 8.72 0.531 4579
 4581 3 12.35 134.83 8.78 0.553 4580
 4582 3 12.34 134.93 8.83 0.55 4581
 4583 3 11.85 135.24 8.81 0.19 4582
 4584 3 12.53 135.14 8.76 0.534 4582
 4585 3 12.58 135.33 8.68 0.531 4584
 4586 3 12.57 135.64 8.46 0.491 4585
 4587 3 12.4 135.93 8.02 0.252 4586
 4588 3 12.16 135.93 7.82 0.073 4587
 4589 3 12.09 136.04 7.71 0.079 4588
 4590 3 12.05 136.14 7.65 0.063 4589
 4591 3 11.99 136.24 7.57 0.095 4590
 4592 3 11.92 136.33 7.49 0.109 4591
 4593 3 11.77 136.43 7.4 0.099 4592
 4594 3 11.67 136.54 7.29 0.087 4593
 4595 3 11.56 136.54 7.14 0.086 4594
 4596 3 11.44 136.64 7.07 0.08 4595
 4597 3 11.35 136.54 6.99 0.076 4596
 4598 3 12.6 136.14 8.03 0.146 4587
 4599 3 12.73 136.24 8.02 0.179 4598
 4600 3 12.78 136.33 7.96 0.227 4599
 4601 3 12.85 136.43 7.86 0.275 4600
 4602 3 12.85 136.64 7.81 0.306 4601
 4603 3 13.01 136.64 7.81 0.341 4602
 4604 3 13.03 136.83 7.75 0.38 4603
 4605 3 13.1 136.92 7.74 0.433 4604
 4606 3 12.78 137.33 7.46 0.198 4605
 4607 3 12.83 137.42 7.43 0.227 4606
 4608 3 12.81 137.62 7.35 0.246 4607
 4609 3 12.77 137.83 7.33 0.256 4608
 4610 3 12.76 138.02 7.23 0.251 4609
 4611 3 12.74 138.12 7.2 0.284 4610
 4612 3 12.82 138.42 7.24 0.277 4611
 4613 3 12.84 138.62 7.23 0.279 4612
 4614 3 12.9 138.83 7.21 0.34 4613
 4615 3 12.93 139.02 7.21 0.328 4614
 4616 3 12.96 139.23 7.27 0.305 4615
 4617 3 13 139.42 7.23 0.296 4616
 4618 3 13.05 139.62 7.23 0.299 4617
 4619 3 13.1 139.83 7.21 0.291 4618
 4620 3 13.25 140.02 7.21 0.281 4619
 4621 3 13.31 140.23 7.23 0.289 4620
 4622 3 13.35 140.42 7.11 0.352 4621
 4623 3 13.52 140.52 7.11 0.356 4622
 4624 3 13.59 140.73 7.02 0.361 4623
 4625 3 13.72 140.92 7.14 0.379 4624
 4626 3 13.48 140.83 6.6 0.131 4625
 4627 3 13.76 140.73 6.6 0.095 4626
 4628 3 13.91 140.73 6.68 0.083 4627
 4629 3 13.78 141.12 7.14 0.313 4625
 4630 3 13.75 141.23 7.16 0.311 4629
 4631 3 13.74 141.42 7.29 0.271 4630
 4632 3 13.75 141.62 7.4 0.311 4631
 4633 3 13.72 141.73 7.4 0.308 4632
 4634 3 13.75 141.92 7.36 0.217 4633
 4635 3 13.68 141.92 7.24 0.23 4634
 4636 3 13.67 142.12 7.24 0.25 4635
 4637 3 13.66 142.33 7.2 0.283 4636
 4638 3 13.68 142.62 7.19 0.304 4637
 4639 3 13.72 142.83 7.15 0.358 4638
 4640 3 13.8 142.92 7.16 0.384 4639
 4641 3 13.8 143.23 7.07 0.377 4640
 4642 3 13.86 143.42 7.04 0.385 4641
 4643 3 13.81 143.62 7 0.426 4642
 4644 3 13.76 143.83 6.89 0.416 4643
 4645 3 13.74 144.02 6.95 0.387 4644
 4646 3 13.65 144.23 6.9 0.318 4645
 4647 3 13.61 144.33 6.9 0.304 4646
 4648 3 13.58 144.52 6.86 0.327 4647
 4649 3 13.58 144.73 6.44 0.194 4648
 4650 3 13.52 144.71 6.2 0.135 4649
 4651 3 13.47 144.82 6.11 0.119 4650
 4652 3 13.44 145.02 6.03 0.111 4651
 4653 3 13.41 145.11 5.94 0.131 4652
 4654 3 13.32 145.21 5.9 0.139 4653
 4655 3 13.33 145.21 5.7 0.238 4654
 4656 3 13.38 145.32 5.57 0.314 4655
 4657 3 13.4 145.21 5.37 0.406 4656
 4658 3 13.36 145.21 5.27 0.507 4657
 4659 3 13.39 145.32 5.2 0.613 4658
 4660 3 13.35 145.42 5.12 0.689 4659
 4661 3 12.78 145.71 5.18 0.172 4660
 4662 3 12.74 145.71 5.47 0.114 4661
 4663 3 12.67 145.71 5.56 0.112 4662
 4664 3 12.61 145.83 5.57 0.102 4663
 4665 3 12.55 146.02 5.64 0.093 4664
 4666 3 12.51 146.02 5.78 0.08 4665
 4667 3 12.48 146.12 5.85 0.114 4666
 4668 3 12.52 146.23 5.86 0.000125 4667
 4669 3 13.5 145.42 5.07 0.755 4660
 4670 3 13.61 145.42 5.07 0.783 4669
 4671 3 13.75 145.92 5.7 0.072 4670
 4672 3 13.81 146.11 5.72 0.097 4671
 4673 3 13.75 146.32 5.6 0.071 4672
 4674 3 13.68 146.42 5.59 0.064 4673
 4675 3 13.67 146.52 5.51 0.075 4674
 4676 3 13.8 146.71 5.52 0.089 4675
 4677 3 13.91 146.71 5.48 0.086 4676
 4678 3 13.97 146.82 5.39 0.091 4677
 4679 3 14 146.92 5.2 0.11 4678
 4680 3 13.96 147 4.84 0.116 4679
 4681 3 13.89 146.89 4.68 0.099 4680
 4682 3 13.84 146.89 4.52 0.108 4681
 4683 3 13.78 146.79 4.31 0.098 4682
 4684 3 13.74 146.69 4.15 0.071 4683
 4685 3 13.71 146.6 4.05 0.057 4684
 4686 3 13.75 146.5 3.87 0.08 4685
 4687 3 13.81 146.6 3.73 0.109 4686
 4688 3 13.86 146.6 3.56 0.105 4687
 4689 3 13.59 145.52 4.96 0.673 4670
 4690 3 14.02 145 4.73 0.31 4689
 4691 3 14.26 144.69 4.75 0.161 4690
 4692 3 14.3 144.5 4.65 0.082 4691
 4693 3 14.32 144.39 4.53 0.085 4692
 4694 3 14.33 144.39 4.43 0.098 4693
 4695 3 14.41 144.29 4.31 0.129 4694
 4696 3 14.49 144.19 4.15 0.125 4695
 4697 3 14.51 144 4.11 0.144 4696
 4698 3 14.53 143.79 4.11 0.11 4697
 4699 3 14.55 143.69 3.95 0.156 4698
 4700 3 14.56 143.69 3.84 0.147 4699
 4701 3 14.58 143.6 3.72 0.105 4700
 4702 3 14.58 143.48 3.59 0.107 4701
 4703 3 14.6 143.38 3.44 0.136 4702
 4704 3 14.6 143.29 3.3 0.16 4703
 4705 3 14.57 143.19 3.17 0.172 4704
 4706 3 14.75 143.09 3.01 0.077 4705
 4707 3 13.47 145.92 4.93 0.491 4689
 4708 3 12.83 146.61 5.14 0.088 4707
 4709 3 12.78 146.42 5.17 0.065 4708
 4710 3 12.73 146.32 5.19 0.061 4709
 4711 3 13.41 146.11 4.92 0.491 4707
 4712 3 13.6 144.92 4.91 0.274 4711
 4713 3 13.5 144.01 4.65 0.144 4712
 4714 3 13.41 143.81 4.5 0.098 4713
 4715 3 13.36 143.69 4.36 0.087 4714
 4716 3 13.25 143.5 4.19 0.114 4715
 4717 3 13.25 143.29 4.1 0.084 4716
 4718 3 13.27 143.19 3.98 0.125 4717
 4719 3 13.22 143 3.86 0.144 4718
 4720 3 13.08 143.1 3.8 0.000125 4719
 4721 3 13.61 144.61 4.83 0.274 4712
 4722 3 14.16 145.11 5.6 0.07 4721
 4723 3 14.24 145.11 5.49 0.116 4722
 4724 3 14.27 145.02 5.37 0.092 4723
 4725 3 14.33 144.92 5.36 0.109 4724
 4726 3 14.38 144.71 5.31 0.094 4725
 4727 3 14.44 144.61 5.29 0.107 4726
 4728 3 14.44 144.4 5.25 0.084 4727
 4729 3 14.56 144.3 5.18 0.05 4728
 4730 3 14.6 144.19 5.02 0.081 4729
 4731 3 14.71 144.1 4.93 0.084 4730
 4732 3 13.35 146.32 4.89 0.491 4711
 4733 3 13.5 146.11 4.82 0.185 4732
 4734 3 13.66 145.91 4.76 0.000125 4733
 4735 3 13.58 146.02 4.78 0.185 4733
 4736 3 13.18 146.92 4.93 0.179 4735
 4737 3 13.22 147.11 4.85 0.228 4736
 4738 3 13.25 147.32 4.84 0.202 4737
 4739 3 13.23 147.52 4.81 0.201 4738
 4740 3 13.26 147.82 4.77 0.178 4739
 4741 3 13.27 148.11 4.81 0.236 4740
 4742 3 13.33 148.32 4.81 0.215 4741
 4743 3 13.32 148.61 4.77 0.19 4742
 4744 3 13.31 148.82 4.8 0.185 4743
 4745 3 13.25 149.02 4.81 0.187 4744
 4746 3 13.16 149.32 4.97 0.233 4745
 4747 3 12.99 149.42 4.93 0.273 4746
 4748 3 13.11 149.61 5.01 0.185 4747
 4749 3 13.18 149.82 5.06 0.132 4748
 4750 3 13.14 149.92 5.14 0.13 4749
 4751 3 13.07 150.11 5.19 0.174 4750
 4752 3 13 150.21 5.2 0.184 4751
 4753 3 13.03 150.42 5.28 0.18 4752
 4754 3 13.02 150.61 5.32 0.254 4753
 4755 3 12.99 150.71 5.32 0.232 4754
 4756 3 12.92 150.92 5.23 0.158 4755
 4757 3 12.92 151.11 5.23 0.18 4756
 4758 3 12.91 151.32 5.27 0.172 4757
 4759 3 12.96 151.61 5.32 0.204 4758
 4760 3 12.91 151.71 5.43 0.316 4759
 4761 3 12.81 151.82 5.52 0.327 4760
 4762 3 12.91 152.42 5.27 0.27 4761
 4763 3 13.08 152.61 5.27 0.282 4762
 4764 3 13.1 152.82 5.22 0.3 4763
 4765 3 13.22 152.92 5.23 0.336 4764
 4766 3 13.08 153.02 5.1 0.248 4765
 4767 3 13.01 153.21 5.03 0.289 4766
 4768 3 12.98 153.42 5.02 0.324 4767
 4769 3 12.89 153.61 5.03 0.351 4768
 4770 3 12.84 153.82 4.89 0.36 4769
 4771 3 12.83 154.02 4.97 0.372 4770
 4772 3 12.73 154.32 4.86 0.346 4771
 4773 3 12.69 154.61 4.99 0.294 4772
 4774 3 12.72 154.71 5.06 0.252 4773
 4775 3 12.66 154.92 5.03 0.193 4774
 4776 3 12.61 155.11 5.05 0.208 4775
 4777 3 12.58 155.32 5.02 0.227 4776
 4778 3 12.6 155.42 4.95 0.306 4777
 4779 3 12.66 155.52 4.94 0.356 4778
 4780 3 12.75 155.71 4.97 0.376 4779
 4781 3 12.91 155.92 5.05 0.467 4780
 4782 3 12.66 156.11 4.7 0.339 4781
 4783 3 12.33 156.42 4.49 0.176 4782
 4784 3 12.36 156.52 4.44 0.137 4783
 4785 3 12.32 156.6 4.26 0.161 4784
 4786 3 12.21 156.6 4.22 0.154 4785
 4787 3 12.24 156.81 4.17 0.202 4786
 4788 3 12.22 157.01 4.02 0.199 4787
 4789 3 12.26 157.1 3.89 0.216 4788
 4790 3 12.3 157.2 3.81 0.289 4789
 4791 3 12.06 157.41 3.81 0.201 4790
 4792 3 12 157.51 3.75 0.224 4791
 4793 3 11.91 157.7 3.66 0.273 4792
 4794 3 11.81 157.7 3.56 0.328 4793
 4795 3 11.75 157.81 3.44 0.349 4794
 4796 3 11.72 158.01 3.41 0.376 4795
 4797 3 11.61 158.2 3.39 0.318 4796
 4798 3 11.51 158.41 3.43 0.288 4797
 4799 3 11.53 158.6 3.37 0.3 4798
 4800 3 11.52 158.7 3.37 0.313 4799
 4801 3 11.55 158.91 3.35 0.298 4800
 4802 3 11.55 159.1 3.25 0.285 4801
 4803 3 11.46 159.31 3.21 0.279 4802
 4804 3 11.34 159.41 3.16 0.295 4803
 4805 3 11.27 159.51 3.12 0.285 4804
 4806 3 11.17 159.6 3 0.29 4805
 4807 3 11.08 159.81 2.79 0.265 4806
 4808 3 10.94 159.81 2.71 0.276 4807
 4809 3 10.83 159.91 2.68 0.342 4808
 4810 3 10.81 160.1 2.6 0.429 4809
 4811 3 10.83 160.31 2.35 0.288 4810
 4812 3 10.83 160.5 2.21 0.301 4811
 4813 3 10.48 160.6 2.31 0.221 4812
 4814 3 10.4 160.7 2.35 0.199 4813
 4815 3 10.24 160.91 2.31 0.221 4814
 4816 3 10.15 161.01 2.21 0.281 4815
 4817 3 10.03 161.2 2.1 0.363 4816
 4818 3 9.97 161.31 2.04 0.404 4817
 4819 3 9.91 161.41 2.02 0.43 4818
 4820 3 9.65 161.51 2.21 0.288 4819
 4821 3 9.49 161.7 2.27 0.222 4820
 4822 3 9.28 161.81 2.19 0.176 4821
 4823 3 9.16 161.81 2.16 0.2 4822
 4824 3 9 161.91 2.16 0.21 4823
 4825 3 8.85 162.01 2.12 0.207 4824
 4826 3 8.74 162.01 2.1 0.204 4825
 4827 3 8.64 162.01 2.02 0.274 4826
 4828 3 8.51 161.91 1.92 0.253 4827
 4829 3 8.47 162.2 2.06 0.216 4828
 4830 3 8.43 162.41 2.08 0.302 4829
 4831 3 8.66 162.7 1.64 0.118 4830
 4832 3 8.8 162.81 1.57 0.125 4831
 4833 3 8.73 162.91 1.51 0.118 4832
 4834 3 8.73 163.01 1.47 0.127 4833
 4835 3 8.74 163.1 1.38 0.145 4834
 4836 3 8.72 163.41 1.4 0.104 4835
 4837 3 8.66 163.6 1.31 0.145 4836
 4838 3 8.64 163.7 1.28 0.113 4837
 4839 3 8.58 163.91 1.31 0.166 4838
 4840 3 8.58 164.1 1.32 0.2 4839
 4841 3 8.52 164.2 1.41 0.132 4840
 4842 3 8.49 164.41 1.53 0.112 4841
 4843 3 8.44 164.6 1.64 0.158 4842
 4844 3 8.41 164.81 1.67 0.19 4843
 4845 3 8.47 165.1 1.6 0.188 4844
 4846 3 8.49 165.31 1.57 0.126 4845
 4847 3 8.49 165.51 1.55 0.112 4846
 4848 3 8.55 165.7 1.4 0.134 4847
 4849 3 8.46 165.81 1.31 0.131 4848
 4850 3 8.43 165.7 1.03 0.147 4849
 4851 3 8.46 165.6 0.83 0.103 4850
 4852 3 8.46 165.6 0.67 0.04 4851
 4853 3 8.47 165.91 1.25 0.113 4849
 4854 3 8.51 166.1 1.15 0.109 4853
 4855 3 8.55 166.2 1.09 0.141 4854
 4856 3 8.55 166.31 1.05 0.132 4855
 4857 3 8.53 166.51 0.97 0.106 4856
 4858 3 8.58 166.7 0.95 0.146 4857
 4859 3 8.5 166.81 0.97 0.173 4858
 4860 3 8.49 167.01 0.99 0.203 4859
 4861 3 8.48 167.2 0.97 0.241 4860
 4862 3 8.53 167.31 0.92 0.288 4861
 4863 3 8.25 167.51 0.97 0.208 4862
 4864 3 8.07 167.6 0.95 0.201 4863
 4865 3 7.91 167.81 0.95 0.19 4864
 4866 3 7.84 168.01 0.96 0.192 4865
 4867 3 7.8 168.2 0.99 0.198 4866
 4868 3 7.69 168.51 0.96 0.181 4867
 4869 3 7.65 168.6 0.79 0.184 4868
 4870 3 7.58 168.7 0.74 0.252 4869
 4871 3 7.58 168.81 0.63 0.27 4870
 4872 3 7.44 169.1 0.57 0.218 4871
 4873 3 7.33 169.2 0.44 0.232 4872
 4874 3 7.29 169.41 0.35 0.277 4873
 4875 3 7.15 169.51 0.33 0.302 4874
 4876 3 7 169.6 0.38 0.289 4875
 4877 3 6.9 169.7 0.39 0.28 4876
 4878 3 6.9 169.91 0.4 0.14 4877
 4879 3 6.83 170.1 0.33 0.103 4878
 4880 3 6.82 170.2 0.46 0.126 4879
 4881 3 6.71 170.2 0.53 0.132 4880
 4882 3 6.45 170.32 0.61 0.175 4881
 4883 3 6.25 170.32 0.61 0.097 4882
 4884 3 6.16 170.51 0.78 0.129 4883
 4885 3 6.05 170.51 0.86 0.145 4884
 4886 3 5.99 170.41 1.04 0.1 4885
 4887 3 5.9 170.32 1.07 0.086 4886
 4888 3 5.88 170.61 0.71 0.097 4885
 4889 3 5.76 170.51 0.61 0.132 4888
 4890 3 5.7 170.61 0.49 0.126 4889
 4891 3 5.5 170.51 0.37 0.181 4890
 4892 3 5.17 170.51 0.39 0.152 4891
 4893 3 5.08 170.61 0.28 0.142 4892
 4894 3 4.99 170.72 0.23 0.146 4893
 4895 3 4.8 170.61 0.26 0.146 4894
 4896 3 4.58 170.61 0.2 0.1 4895
 4897 3 4.45 170.61 0.27 0.071 4896
 4898 3 4.33 170.61 0.27 0.092 4897
 4899 3 6.79 169.7 0.27 0.142 4877
 4900 3 6.54 169.7 0.16 0.125 4899
 4901 3 6.4 169.7 0.07 0.134 4900
 4902 3 6.29 169.6 0.13 0.000125 4901
 4903 3 6.66 169.7 0.16 0.142 4902
 4904 3 6.9 169.51 0.77 0.095 4899
 4905 3 6.79 169.51 0.95 0.116 4904
 4906 3 6.62 169.51 1.15 0.154 4905
 4907 3 6.45 169.41 1.26 0.084 4906
 4908 3 6.28 169.41 1.39 0.107 4907
 4909 3 6.12 169.41 1.5 0.041 4908
 4910 3 6.01 169.41 1.54 0.095 4909
 4911 3 5.78 169.41 1.44 0.099 4910
 4912 3 5.66 169.51 1.41 0.101 4911
 4913 3 5.61 169.61 1.5 0.122 4912
 4914 3 5.53 169.72 1.44 0.066 4913
 4915 3 5.49 169.91 1.36 0.124 4914
 4916 3 5.45 170.01 1.35 0.129 4915
 4917 3 5.4 170.13 1.4 0.000125 4916
 4918 3 8.91 167.31 0.7 0.102 4862
 4919 3 9.02 167.39 0.6 0.15 4918
 4920 3 9.1 167.6 0.49 0.162 4919
 4921 3 9.14 167.69 0.33 0.165 4920
 4922 3 9.15 167.79 0.17 0.134 4921
 4923 3 9.14 167.79 0 0.111 4922
 4924 3 9.16 167.79 -0.13 0.141 4923
 4925 3 9.15 167.69 -0.28 0.134 4924
 4926 3 9.22 167.69 -0.47 0.127 4925
 4927 3 9.23 167.69 -0.62 0.121 4926
 4928 3 9.24 167.69 -0.78 0.157 4927
 4929 3 9.25 167.79 -0.96 0.113 4928
 4930 3 9.22 167.69 -1.05 0.101 4929
 4931 3 9.26 167.69 -1.19 0.097 4930
 4932 3 9.27 167.69 -1.36 0.136 4931
 4933 3 9.3 167.69 -1.49 0.155 4932
 4934 3 9.34 167.88 -1.59 0.12 4933
 4935 3 9.5 167.98 -1.69 0.11 4934
 4936 3 9.55 167.98 -1.81 0.094 4935
 4937 3 9.65 168.09 -1.91 0.124 4936
 4938 3 9.77 168.09 -2.03 0.193 4937
 4939 3 9.83 168.17 -2.11 0.243 4938
 4940 3 9.42 168.29 -1.98 0.094 4939
 4941 3 9.27 168.38 -1.99 0.117 4940
 4942 3 9.11 168.29 -2 0.107 4941
 4943 3 9.07 168.38 -2.05 0.000125 4942
 4944 3 9.94 168.28 -2.17 0.158 4939
 4945 3 9.94 167.88 -2.23 0.128 4944
 4946 3 9.85 167.67 -2.25 0.136 4945
 4947 3 9.9 167.57 -2.32 0.121 4946
 4948 3 9.99 167.48 -2.42 0.000125 4947
 4949 3 10.08 168.28 -2.23 0.215 4944
 4950 3 10.47 168.17 -2.32 0.055 4949
 4951 3 10.57 168.17 -2.28 0.13 4950
 4952 3 10.57 168.07 -2.19 0.000125 4951
 4953 3 10 168.48 -2.21 0.102 4949
 4954 3 10.5 168.17 -2.52 0.067 4953
 4955 3 10.58 168.17 -2.63 0.085 4954
 4956 3 10.66 168.28 -2.92 0.152 4955
 4957 3 10.76 168.26 -3.15 0.164 4956
 4958 3 11.02 168.26 -3.44 0.125 4957
 4959 3 11.03 168.26 -3.55 0.166 4958
 4960 3 11.33 168.26 -3.69 0.112 4959
 4961 3 11.42 168.26 -3.84 0.11 4960
 4962 3 11.56 168.26 -3.92 0.078 4961
 4963 3 11.66 168.16 -4.03 0.118 4962
 4964 3 11.75 168.16 -4.18 0.09 4963
 4965 3 11.74 168.16 -4.31 0.071 4964
 4966 3 11.81 168.06 -4.47 0.125 4965
 4967 3 11.9 168.06 -4.62 0.118 4966
 4968 3 12 167.95 -4.7 0.081 4967
 4969 3 12.11 167.95 -4.91 0.119 4968
 4970 3 12.15 168.06 -5.11 0.136 4969
 4971 3 12.21 167.95 -5.23 0.129 4970
 4972 3 12.24 167.85 -5.29 0.075 4971
 4973 3 12.34 167.76 -5.36 0.085 4972
 4974 3 12.43 167.64 -5.48 0.122 4973
 4975 3 12.5 167.64 -5.61 0.125 4974
 4976 3 12.46 167.44 -5.7 0.103 4975
 4977 3 12.48 167.25 -5.81 0.12 4976
 4978 3 12.55 167.14 -5.9 0.135 4977
 4979 3 12.59 167.04 -6.06 0.109 4978
 4980 3 12.66 166.85 -6.1 0.111 4979
 4981 3 12.83 166.75 -6.18 0.115 4980
 4982 3 12.92 166.64 -6.27 0.111 4981
 4983 3 12.39 168.04 -5.45 0.104 4971
 4984 3 12.5 168.04 -5.62 0.097 4983
 4985 3 12.59 168.04 -5.82 0.086 4984
 4986 3 12.66 167.94 -5.9 0.089 4985
 4987 3 12.77 167.85 -5.98 0.067 4986
 4988 3 12.93 167.75 -6.07 0.091 4987
 4989 3 13.11 167.75 -6.2 0.09 4988
 4990 3 10.65 168.36 -3.23 0.000125 4957
 4991 3 10.66 167.98 -2.5 0.101 4955
 4992 3 10.59 167.88 -2.46 0.047 4991
 4993 3 10.69 167.78 -2.55 0.091 4992
 4994 3 10.81 167.78 -2.63 0.117 4993
 4995 3 10.94 167.78 -2.71 0.095 4994
 4996 3 11.03 167.67 -2.78 0.102 4995
 4997 3 11.17 167.57 -2.8 0.133 4996
 4998 3 11.33 167.57 -2.82 0.108 4997
 4999 3 11.4 167.47 -2.78 0.073 4998
 5000 3 11.43 167.36 -2.73 0.067 4999
 5001 3 9.91 168.57 -2.19 0.102 4953
 5002 3 9.83 168.78 -2.19 0.123 5001
 5003 3 9.83 168.88 -2.15 0.061 5002
 5004 3 8.09 162.32 2.39 0.282 4830
 5005 3 8.06 162.41 2.52 0.39 5004
 5006 3 8 162.61 2.56 0.476 5005
 5007 3 7.9 162.72 2.71 0.526 5006
 5008 3 7.83 162.82 2.73 0.564 5007
 5009 3 7.82 162.91 2.68 0.61 5008
 5010 3 7.69 163.02 2.97 0.458 5009
 5011 3 7.7 163.12 3.09 0.489 5010
 5012 3 7.62 163.24 3.2 0.518 5011
 5013 3 7.62 163.28 3.31 0.368 5012
 5014 3 7.62 163.33 3.43 0.368 5013
 5015 3 7.49 163.14 3.65 0.187 5014
 5016 3 7.61 163.14 3.84 0.000125 5015
 5017 3 6.9 163.24 2.86 0.222 5013
 5018 3 6.69 163.33 2.88 0.221 5017
 5019 3 6.42 163.24 2.88 0.194 5018
 5020 3 6.29 163.24 2.9 0.219 5019
 5021 3 6.12 163.24 2.9 0.213 5020
 5022 3 5.92 163.33 2.92 0.208 5021
 5023 3 5.79 163.43 2.95 0.184 5022
 5024 3 5.54 163.64 2.99 0.222 5023
 5025 3 5.48 163.74 2.97 0.234 5024
 5026 3 5.36 163.74 2.93 0.211 5025
 5027 3 5.2 163.83 2.86 0.197 5026
 5028 3 5.04 163.83 2.76 0.174 5027
 5029 3 4.94 163.93 2.63 0.184 5028
 5030 3 4.8 164.04 2.57 0.205 5029
 5031 3 4.66 164.04 2.55 0.194 5030
 5032 3 4.49 164.05 2.53 0.188 5031
 5033 3 4.37 164.14 2.4 0.18 5032
 5034 3 4.29 164.24 2.38 0.218 5033
 5035 3 4.19 164.24 2.26 0.213 5034
 5036 3 4.05 164.35 2.18 0.214 5035
 5037 3 3.85 164.35 2.09 0.272 5036
 5038 3 3.93 163.85 2.01 0.084 5037
 5039 3 3.93 163.74 2.07 0.141 5038
 5040 3 3.83 163.45 2.03 0.081 5039
 5041 3 3.7 163.24 2.18 0.112 5040
 5042 3 3.66 163.24 2.28 0.099 5041
 5043 3 3.6 163.14 2.4 0.098 5042
 5044 3 3.66 163.05 2.53 0.101 5043
 5045 3 3.62 162.95 2.61 0.057 5044
 5046 3 3.7 164.64 2.05 0.199 5037
 5047 3 3.58 164.74 2.05 0.177 5046
 5048 3 3.41 164.85 2.01 0.191 5047
 5049 3 3.33 165.05 2.11 0.318 5048
 5050 3 3.35 165.64 1.87 0.239 5049
 5051 3 3.27 165.74 1.75 0.234 5050
 5052 3 3.16 165.85 1.61 0.211 5051
 5053 3 3.12 165.95 1.56 0.201 5052
 5054 3 3.04 166.05 1.46 0.213 5053
 5055 3 3.02 166.05 1.31 0.198 5054
 5056 3 2.91 166.24 1.09 0.138 5055
 5057 3 2.79 166.24 1 0.138 5056
 5058 3 2.66 166.32 0.9 0.146 5057
 5059 3 2.54 166.42 0.77 0.153 5058
 5060 3 2.45 166.53 0.66 0.133 5059
 5061 3 2.95 164.55 2.07 0.202 5049
 5062 3 2.87 164.45 2.01 0.207 5061
 5063 3 2.77 164.35 1.93 0.21 5062
 5064 3 2.7 164.24 1.84 0.185 5063
 5065 3 2.6 164.05 1.76 0.157 5064
 5066 3 2.5 163.85 1.64 0.192 5065
 5067 3 2.35 163.85 1.59 0.176 5066
 5068 3 2.25 163.85 1.53 0.152 5067
 5069 3 2.16 163.74 1.35 0.141 5068
 5070 3 1.98 163.74 1.26 0.167 5069
 5071 3 1.88 163.74 1.12 0.18 5070
 5072 3 1.82 163.85 1.01 0.197 5071
 5073 3 1.7 163.85 0.87 0.201 5072
 5074 3 1.57 163.95 0.76 0.172 5073
 5075 3 1.44 164.05 0.63 0.168 5074
 5076 3 1.3 164.05 0.49 0.16 5075
 5077 3 1.25 164.13 0.34 0.179 5076
 5078 3 1.19 164.13 0.18 0.204 5077
 5079 3 1.12 164.23 0 0.217 5078
 5080 3 1.07 164.13 -0.24 0.166 5079
 5081 3 0.93 164.13 -0.32 0.22 5080
 5082 3 0.84 164.03 -0.57 0.174 5081
 5083 3 0.72 164.03 -0.65 0.203 5082
 5084 3 0.72 163.92 -0.8 0.233 5083
 5085 3 0.95 164.03 -1.06 0.102 5084
 5086 3 1 164.23 -1.16 0.104 5085
 5087 3 1.07 164.34 -1.23 0.116 5086
 5088 3 1.12 164.53 -1.35 0.107 5087
 5089 3 1.19 164.63 -1.5 0.126 5088
 5090 3 1.23 164.63 -1.7 0.112 5089
 5091 3 1.18 164.73 -1.81 0.117 5090
 5092 3 1.08 164.84 -1.96 0.107 5091
 5093 3 1.02 164.94 -2.02 0.09 5092
 5094 3 0.93 165.13 -2.14 0.086 5093
 5095 3 0.88 165.23 -2.26 0.103 5094
 5096 3 0.83 165.31 -2.33 0.167 5095
 5097 3 0.78 165.54 -2.29 0.147 5096
 5098 3 0.73 165.73 -2.31 0.134 5097
 5099 3 0.69 165.81 -2.39 0.074 5098
 5100 3 0.71 166.02 -2.41 0.065 5099
 5101 3 0.75 166.12 -2.37 0.125 5100
 5102 3 0.52 163.84 -0.87 0.214 5084
 5103 3 0.4 163.73 -0.99 0.2 5102
 5104 3 0.25 163.73 -1.11 0.195 5103
 5105 3 0.1 163.73 -1.18 0.207 5104
 5106 3 -0.07 163.63 -1.15 0.168 5105
 5107 3 -0.19 163.54 -1.19 0.194 5106
 5108 3 -0.3 163.44 -1.14 0.192 5107
 5109 3 -0.44 163.34 -1.09 0.208 5108
 5110 3 -0.55 163.13 -1.05 0.214 5109
 5111 3 -0.69 163.04 -0.94 0.208 5110
 5112 3 -0.8 162.94 -0.84 0.217 5111
 5113 3 -0.9 162.75 -0.76 0.224 5112
 5114 3 -0.94 162.63 -0.68 0.239 5113
 5115 3 -0.87 162.44 -0.56 0.118 5114
 5116 3 -0.82 162.25 -0.6 0.082 5115
 5117 3 -0.86 162.04 -0.57 0.1 5116
 5118 3 -0.91 161.94 -0.52 0.071 5117
 5119 3 -0.9 161.75 -0.54 0.099 5118
 5120 3 -0.87 161.54 -0.5 0.123 5119
 5121 3 -1.14 161.55 -0.32 0.12 5120
 5122 3 -1.18 161.66 -0.27 0.112 5121
 5123 3 -1.15 161.66 -0.11 0.097 5122
 5124 3 -1.1 161.76 -0.05 0.000125 5123
 5125 3 -0.92 162.44 -0.31 0.106 5115
 5126 3 -0.92 162.57 -0.09 0.06 5125
 5127 3 -0.9 162.67 0 0.063 5126
 5128 3 -0.87 162.76 0.03 0.083 5127
 5129 3 -0.83 163.05 0.09 0.088 5128
 5130 3 -0.89 163.15 0.15 0.099 5129
 5131 3 -0.9 163.36 0.19 0.083 5130
 5132 3 -0.98 163.45 0.25 0.058 5131
 5133 3 -1.14 162.63 -0.58 0.274 5114
 5134 3 -1.3 162.53 -0.55 0.317 5133
 5135 3 -1.43 162.55 -0.51 0.346 5134
 5136 3 -1.6 162.66 -0.5 0.348 5135
 5137 3 -1.7 162.66 -0.39 0.343 5136
 5138 3 -1.82 162.66 -0.24 0.376 5137
 5139 3 -1.87 162.66 -0.09 0.343 5138
 5140 3 -1.93 162.85 0.09 0.292 5139
 5141 3 -1.99 163.16 0.31 0.139 5140
 5142 3 -2.03 163.36 0.35 0.152 5141
 5143 3 -2.03 163.45 0.46 0.121 5142
 5144 3 -2.07 163.56 0.62 0.172 5143
 5145 3 -2.09 163.76 0.77 0.187 5144
 5146 3 -2.15 163.86 0.9 0.158 5145
 5147 3 -2.13 163.96 1.08 0.175 5146
 5148 3 -2.13 163.96 1.27 0.193 5147
 5149 3 -2.13 164.07 1.49 0.186 5148
 5150 3 -2.11 164.17 1.58 0.21 5149
 5151 3 -2.11 164.27 1.8 0.209 5150
 5152 3 -2.09 164.17 2.09 0.143 5151
 5153 3 -2.03 164.27 2.26 0.129 5152
 5154 3 -2.07 164.27 2.45 0.13 5153
 5155 3 -2.11 164.27 2.65 0.16 5154
 5156 3 -2.13 164.27 2.84 0.16 5155
 5157 3 -2.09 164.37 3.01 0.134 5156
 5158 3 -2.11 164.37 3.15 0.146 5157
 5159 3 -2.13 164.48 3.28 0.148 5158
 5160 3 -2.15 164.37 3.4 0.227 5159
 5161 3 -1.97 164.77 3.7 0.135 5160
 5162 3 -1.86 164.77 3.88 0.177 5161
 5163 3 -1.83 164.87 4.01 0.201 5162
 5164 3 -1.69 164.87 4.16 0.205 5163
 5165 3 -1.66 164.87 4.27 0.258 5164
 5166 3 -1.59 164.87 4.39 0.296 5165
 5167 3 -1.52 164.98 4.48 0.326 5166
 5168 3 -1.76 165.37 4.3 0.115 5167
 5169 3 -1.85 165.58 4.22 0.125 5168
 5170 3 -1.87 165.77 4.21 0.129 5169
 5171 3 -1.88 165.98 4.13 0.126 5170
 5172 3 -1.87 166.17 4.08 0.17 5171
 5173 3 -1.81 166.27 4.13 0.318 5172
 5174 3 -1.41 166.08 4.14 0.181 5173
 5175 3 -1.48 166.37 4.08 0.103 5174
 5176 3 -1.52 166.48 4.09 0.000125 5175
 5177 3 -2.24 166.58 4.13 0.09 5173
 5178 3 -2.4 166.58 4.12 0.118 5177
 5179 3 -2.53 166.68 4.05 0.117 5178
 5180 3 -2.67 166.79 4.02 0.129 5179
 5181 3 -2.84 166.79 4 0.122 5180
 5182 3 -2.92 166.79 4.1 0.129 5181
 5183 3 -3.01 166.68 4.25 0.082 5182
 5184 3 -1.37 164.77 4.71 0.306 5167
 5185 3 -1.3 164.68 4.94 0.282 5184
 5186 3 -1.17 164.79 5.14 0.311 5185
 5187 3 -1.14 164.89 5.3 0.282 5186
 5188 3 -1.06 164.99 5.46 0.25 5187
 5189 3 -0.93 165.08 5.6 0.253 5188
 5190 3 -1.2 164.89 5.75 0.101 5189
 5191 3 -1.26 164.79 5.85 0.124 5190
 5192 3 -1.37 164.58 5.92 0.087 5191
 5193 3 -1.42 164.49 5.97 0.000125 5192
 5194 3 -0.8 165.18 5.73 0.187 5189
 5195 3 -0.75 165.29 5.8 0.185 5194
 5196 3 -0.62 165.39 5.93 0.173 5195
 5197 3 -0.53 165.39 6.06 0.213 5196
 5198 3 -0.44 165.39 6.3 0.225 5197
 5199 3 -0.33 165.39 6.47 0.225 5198
 5200 3 -0.2 165.29 6.68 0.16 5199
 5201 3 -0.14 165.18 6.8 0.128 5200
 5202 3 -0.13 165.08 6.93 0.137 5201
 5203 3 -0.08 164.89 7.17 0.119 5202
 5204 3 -0.05 164.89 7.3 0.12 5203
 5205 3 -0.05 164.89 7.46 0.151 5204
 5206 3 -0.01 164.68 7.55 0.133 5205
 5207 3 0 164.68 7.72 0.156 5206
 5208 3 0 164.6 7.83 0.196 5207
 5209 3 0.05 164.39 7.95 0.231 5208
 5210 3 0 164.5 8.33 0.165 5209
 5211 3 -0.05 164.5 8.51 0.172 5210
 5212 3 -0.08 164.5 8.71 0.149 5211
 5213 3 -0.14 164.4 8.89 0.147 5212
 5214 3 -0.17 164.4 9.02 0.134 5213
 5215 3 -0.17 164.3 9.17 0.142 5214
 5216 3 -0.2 164.2 9.34 0.151 5215
 5217 3 -0.2 164.12 9.53 0.15 5216
 5218 3 -0.22 164.01 9.61 0.14 5217
 5219 3 -0.29 163.8 9.71 0.158 5218
 5220 3 -0.08 163.7 9.9 0.139 5219
 5221 3 -0.05 163.62 9.99 0.145 5220
 5222 3 -0.02 163.62 10.1 0.127 5221
 5223 3 -0.02 163.62 10.26 0.131 5222
 5224 3 0 163.51 10.43 0.158 5223
 5225 3 0 163.51 10.57 0.132 5224
 5226 3 0 163.51 10.73 0.154 5225
 5227 3 0.11 163.51 10.86 0.121 5226
 5228 3 0.2 163.51 10.99 0.144 5227
 5229 3 0.34 163.62 11.03 0.123 5228
 5230 3 0.48 163.62 11.11 0.143 5229
 5231 3 0.56 163.7 11.18 0.111 5230
 5232 3 0.69 163.8 11.21 0.143 5231
 5233 3 0.76 163.91 11.23 0.163 5232
 5234 3 0.91 164.12 11.24 0.162 5233
 5235 3 1.11 164.2 11.24 0.158 5234
 5236 3 1.08 164.41 11.36 0.156 5235
 5237 3 0.98 164.62 11.4 0.208 5236
 5238 3 1.02 164.8 11.37 0.212 5237
 5239 3 1.22 164.7 11.6 0.231 5238
 5240 3 1.2 164.71 11.76 0.297 5239
 5241 3 1.21 164.62 11.93 0.398 5240
 5242 3 1.26 164.62 12.07 0.452 5241
 5243 3 1.22 164.62 12.29 0.445 5242
 5244 3 1.3 164.83 12.43 0.456 5243
 5245 3 1.23 164.83 12.59 0.465 5244
 5246 3 1.09 164.93 12.77 0.289 5245
 5247 3 0.93 164.83 12.93 0.295 5246
 5248 3 0.86 164.83 13.09 0.294 5247
 5249 3 0.92 164.72 13.14 0.313 5248
 5250 3 0.61 164.83 13.57 0.124 5249
 5251 3 0.55 164.74 13.73 0.13 5250
 5252 3 0.48 164.74 13.87 0.141 5251
 5253 3 0.46 164.63 14.02 0.111 5252
 5254 3 0.38 164.43 14.17 0.1 5253
 5255 3 0.33 164.34 14.29 0.112 5254
 5256 3 0.33 164.34 14.42 0.136 5255
 5257 3 0.23 164.34 14.57 0.126 5256
 5258 3 0.05 164.24 14.73 0.161 5257
 5259 3 -0.07 164.15 14.92 0.178 5258
 5260 3 -0.2 163.94 15.15 0.168 5259
 5261 3 -0.36 163.84 15.34 0.127 5260
 5262 3 -0.49 163.75 15.41 0.183 5261
 5263 3 -0.57 163.65 15.41 0.244 5262
 5264 3 -0.62 163.44 15.14 0.152 5263
 5265 3 -0.65 163.44 14.9 0.122 5264
 5266 3 -0.61 163.34 14.76 0.131 5265
 5267 3 -0.68 163.34 14.67 0.089 5266
 5268 3 -0.74 163.15 14.67 0.074 5267
 5269 3 -0.81 163.05 14.65 0.082 5268
 5270 3 -0.89 162.84 14.67 0.082 5269
 5271 3 -0.89 162.55 14.64 0.097 5270
 5272 3 -0.89 162.44 14.61 0.073 5271
 5273 3 -0.97 162.34 14.67 0.098 5272
 5274 3 -1.01 162.25 14.73 0.13 5273
 5275 3 -1.07 161.94 14.64 0.092 5274
 5276 3 -1.14 161.84 14.64 0.096 5275
 5277 3 -1.2 161.65 14.71 0.091 5276
 5278 3 -1.23 161.55 14.79 0.072 5277
 5279 3 -0.54 163.84 15.81 0.151 5263
 5280 3 -0.5 163.94 15.92 0.143 5279
 5281 3 -0.47 164.15 16.05 0.119 5280
 5282 3 -0.45 164.15 16.19 0.143 5281
 5283 3 -0.45 164.25 16.3 0.136 5282
 5284 3 -0.43 164.25 16.46 0.156 5283
 5285 3 -0.43 164.36 16.62 0.18 5284
 5286 3 -0.43 164.36 16.75 0.248 5285
 5287 3 -0.44 164.36 16.96 0.276 5286
 5288 3 -0.37 164.46 17.07 0.325 5287
 5289 3 -0.26 164.46 17.18 0.352 5288
 5290 3 -0.54 164.36 17.46 0.207 5289
 5291 3 -0.67 164.25 17.66 0.181 5290
 5292 3 -0.91 164.16 17.8 0.16 5291
 5293 3 -1.04 164.16 17.96 0.16 5292
 5294 3 -1.04 164.06 18.12 0.179 5293
 5295 3 -0.99 164.06 18.25 0.173 5294
 5296 3 -0.95 164.16 18.46 0.103 5295
 5297 3 -0.97 164.27 18.64 0.143 5296
 5298 3 -1 164.27 18.76 0.218 5297
 5299 3 -0.9 164.06 18.94 0.104 5298
 5300 3 -0.9 164.16 19.16 0.084 5299
 5301 3 -0.99 164.16 19.32 0.068 5300
 5302 3 -0.97 164.18 19.46 0.09 5301
 5303 3 -0.92 164.28 19.6 0.063 5302
 5304 3 -0.89 164.18 19.69 0.097 5303
 5305 3 -0.79 164.08 19.78 0.061 5304
 5306 3 -0.66 164.08 19.96 0.119 5305
 5307 3 -0.54 163.87 20 0.07 5306
 5308 3 -0.47 163.87 20.09 0.079 5307
 5309 3 -0.31 163.97 20.16 0.088 5308
 5310 3 -1.17 164.56 18.82 0.12 5298
 5311 3 -1.3 164.56 18.89 0.121 5310
 5312 3 -1.42 164.56 18.93 0.141 5311
 5313 3 -1.56 164.56 18.89 0.164 5312
 5314 3 -1.56 164.37 19.01 0.079 5313
 5315 3 -1.59 164.18 19.1 0.146 5314
 5316 3 -1.58 164.08 19.16 0.184 5315
 5317 3 -1.73 163.78 18.98 0.134 5316
 5318 3 -1.82 163.58 18.96 0.157 5317
 5319 3 -1.99 163.47 19.01 0.136 5318
 5320 3 -2.11 163.37 19.07 0.181 5319
 5321 3 -2.19 163.28 19.1 0.202 5320
 5322 3 -2.3 163.08 19 0.245 5321
 5323 3 -2.57 162.78 18.78 0.167 5322
 5324 3 -2.63 162.68 18.76 0.11 5323
 5325 3 -2.69 162.37 18.76 0.104 5324
 5326 3 -2.82 162.28 18.75 0.102 5325
 5327 3 -2.84 162.18 18.73 0.103 5326
 5328 3 -2.88 161.97 18.69 0.082 5327
 5329 3 -2.86 161.87 18.69 0.134 5328
 5330 3 -2.94 161.78 18.62 0.087 5329
 5331 3 -2.97 161.68 18.55 0.047 5330
 5332 3 -2.94 161.47 18.53 0.085 5331
 5333 3 -3.05 161.47 18.51 0.113 5332
 5334 3 -1.41 164.37 19.64 0.092 5316
 5335 3 -1.31 164.37 19.89 0.082 5334
 5336 3 -1.3 164.37 20.03 0.000125 5335
 5337 3 -1.72 164.68 18.78 0.165 5313
 5338 3 -1.88 164.58 18.66 0.121 5337
 5339 3 -2.03 164.68 18.55 0.116 5338
 5340 3 -2.13 164.58 18.46 0.109 5339
 5341 3 -2.19 164.56 18.32 0.118 5340
 5342 3 -2.26 164.56 18.19 0.118 5341
 5343 3 -2.34 164.46 18.05 0.123 5342
 5344 3 -2.34 164.46 17.91 0.128 5343
 5345 3 -2.36 164.56 17.78 0.187 5344
 5346 3 -2.3 164.87 17.73 0.088 5345
 5347 3 -2.26 165.06 17.64 0.107 5346
 5348 3 -2.21 165.16 17.6 0.000125 5347
 5349 3 -2.4 164.46 17.62 0.119 5345
 5350 3 -2.38 164.46 17.5 0.082 5349
 5351 3 -2.36 164.56 17.37 0.094 5350
 5352 3 -2.4 164.46 17.19 0.084 5351
 5353 3 -2.38 164.46 17.03 0.062 5352
 5354 3 -2.32 164.37 16.89 0.126 5353
 5355 3 -2.28 164.27 16.71 0.111 5354
 5356 3 -2.32 164.27 16.6 0.082 5355
 5357 3 -2.42 164.06 16.48 0.112 5356
 5358 3 0.02 164.56 17.03 0.239 5289
 5359 3 0.3 164.56 17.18 0.05 5358
 5360 3 0.41 164.46 17.19 0.11 5359
 5361 3 0.88 164.53 13.02 0.126 5249
 5362 3 0.85 164.43 12.93 0.000125 5361
 5363 3 0.6 163.41 11.04 0.111 5230
 5364 3 0.66 163.3 11 0.000125 5363
 5365 3 -0.52 163.8 9.67 0.078 5219
 5366 3 -0.6 163.7 9.7 0.094 5365
 5367 3 0.16 163.99 7.8 0.157 5209
 5368 3 0.35 163.89 7.79 0.131 5367
 5369 3 0.34 163.79 7.73 0.166 5368
 5370 3 0.34 163.79 7.59 0.124 5369
 5371 3 0.28 163.68 7.47 0.000125 5370
 5372 3 -2.49 163.98 3.45 0.11 5160
 5373 3 -2.63 163.87 3.51 0.092 5372
 5374 3 -2.74 163.98 3.43 0.083 5373
 5375 3 -2.86 163.87 3.24 0.064 5374
 5376 3 -2.94 163.77 3.18 0.135 5375
 5377 3 -2.99 163.67 3.11 0.115 5376
 5378 3 -1.3 162.03 -0.56 0.116 5135
 5379 3 -1.26 161.84 -0.58 0.092 5378
 5380 3 -0.08 163.54 -1.5 0.073 5107
 5381 3 0 163.44 -1.66 0.106 5380
 5382 3 0.05 163.33 -1.8 0.096 5381
 5383 3 0.2 163.43 -2 0.104 5382
 5384 3 0.27 163.33 -2.16 0.064 5383
 5385 3 0.2 163.22 -2.22 0.134 5384
 5386 3 0.1 163.03 -2.35 0.155 5385
 5387 3 0 162.93 -2.53 0.14 5386
 5388 3 -0.08 162.83 -2.68 0.098 5387
 5389 3 -0.07 162.72 -2.79 0.102 5388
 5390 3 -0.02 162.62 -2.87 0.1 5389
 5391 3 0.01 162.52 -2.99 0.059 5390
 5392 3 0 162.62 -3.12 0.039 5391
 5393 3 -0.01 162.72 -3.2 0.083 5392
 5394 3 0 162.81 -3.33 0.073 5393
 5395 3 5.57 164.04 3.13 0.098 5025
 5396 3 5.57 164.14 3.15 0.132 5395
 5397 3 5.58 164.33 3.24 0.133 5396
 5398 3 5.59 164.45 3.45 0.093 5397
 5399 3 8.06 163.12 3.48 0.06 5012
 5400 3 8.44 161.81 1.83 0.116 4828
 5401 3 8.33 161.81 1.81 0.083 5400
 5402 3 10.48 161.5 1.33 0.117 4819
 5403 3 10.66 161.39 1.15 0.135 5402
 5404 3 10.83 161.29 1.03 0.114 5403
 5405 3 10.99 161.29 1 0.088 5404
 5406 3 11.1 161.19 0.94 0.099 5405
 5407 3 11.24 161.29 0.83 0.135 5406
 5408 3 11.33 161.38 0.75 0.124 5407
 5409 3 11.25 160.39 1.85 0.136 4812
 5410 3 11.41 160.39 1.66 0.073 5409
 5411 3 11.43 160.29 1.57 0.119 5410
 5412 3 11.51 160.29 1.36 0.116 5411
 5413 3 11.58 160.19 1.19 0.092 5412
 5414 3 11.59 160.19 1.05 0.000125 5413
 5415 3 12.83 157 3.66 0.159 4790
 5416 3 13 156.79 3.66 0.169 5415
 5417 3 13.22 156.79 3.58 0.132 5416
 5418 3 13.31 156.79 3.52 0.000125 5417
 5419 3 13.25 155.82 5.39 0.313 4781
 5420 3 13.32 155.92 5.57 0.275 5419
 5421 3 13.38 155.92 6.11 0.124 5420
 5422 3 13.44 155.92 6.27 0.114 5421
 5423 3 13.64 155.92 6.36 0.108 5422
 5424 3 13.75 155.83 6.49 0.093 5423
 5425 3 13.93 155.82 6.57 0.08 5424
 5426 3 14.07 155.92 6.72 0.125 5425
 5427 3 14.16 156.02 6.7 0.103 5426
 5428 3 14.31 156.21 6.73 0.069 5427
 5429 3 14.39 156.32 6.81 0.061 5428
 5430 3 14.5 156.42 6.95 0.06 5429
 5431 3 14.59 156.52 7.05 0.076 5430
 5432 3 13.41 156.11 5.38 0.113 5420
 5433 3 13.57 156.11 5.44 0.093 5432
 5434 3 13.75 152.92 5.47 0.123 4765
 5435 3 13.78 153.11 5.47 0.191 5434
 5436 3 13.89 153.21 5.44 0.252 5435
 5437 3 14 153.32 5.38 0.281 5436
 5438 3 14.15 153.32 5.7 0.145 5437
 5439 3 14.28 153.32 5.82 0.147 5438
 5440 3 14.41 153.32 5.9 0.142 5439
 5441 3 14.55 153.42 5.99 0.135 5440
 5442 3 14.74 153.42 6.1 0.061 5441
 5443 3 14.76 153.52 6.23 0.086 5442
 5444 3 14.75 153.52 6.43 0.162 5443
 5445 3 14.8 153.52 6.64 0.146 5444
 5446 3 14.8 153.32 6.92 0.119 5445
 5447 3 14.81 153.21 7.03 0.142 5446
 5448 3 14.83 153.21 7.17 0.114 5447
 5449 3 14.88 153.21 7.27 0.192 5448
 5450 3 14.99 153.61 7.39 0.086 5449
 5451 3 15 153.73 7.57 0.112 5450
 5452 3 14.91 153.83 7.65 0.148 5451
 5453 3 14.83 154.02 7.6 0.092 5452
 5454 3 14.81 154.02 7.77 0.098 5453
 5455 3 14.84 154.23 7.85 0.118 5454
 5456 3 14.9 154.33 7.74 0.101 5455
 5457 3 13.97 153.52 5.01 0.232 5437
 5458 3 13.99 153.61 4.92 0.277 5457
 5459 3 14.09 153.69 4.89 0.185 5458
 5460 3 13.8 153.79 4.61 0.203 5459
 5461 3 13.75 153.89 4.52 0.171 5460
 5462 3 13.56 153.89 4.32 0.132 5461
 5463 3 13.58 154 4.23 0.209 5462
 5464 3 13.72 154.19 4.14 0.171 5463
 5465 3 13.82 154.19 3.77 0.095 5464
 5466 3 13.9 154.19 3.56 0.126 5465
 5467 3 14 154.19 3.35 0.148 5466
 5468 3 14.09 154.1 3.21 0.134 5467
 5469 3 14.18 153.98 3.1 0.127 5468
 5470 3 14.27 153.88 2.98 0.122 5469
 5471 3 14.39 153.79 2.87 0.119 5470
 5472 3 14.52 153.79 2.73 0.086 5471
 5473 3 14.75 153.69 2.6 0.096 5472
 5474 3 14.92 153.69 2.48 0.11 5473
 5475 3 15 153.69 2.41 0.134 5474
 5476 3 13.56 154.39 4.23 0.11 5464
 5477 3 13.49 154.39 4.09 0.091 5476
 5478 3 13.42 154.5 4.06 0.107 5477
 5479 3 13.56 154.6 4.01 0.052 5478
 5480 3 13.64 154.69 3.94 0.000125 5479
 5481 3 13.4 153.79 4.1 0.113 5463
 5482 3 13.38 153.79 3.94 0.146 5481
 5483 3 13.25 153.79 3.91 0.154 5482
 5484 3 12.33 151.42 5.77 0.168 4761
 5485 3 12.22 151.33 5.88 0.19 5484
 5486 3 12.59 149.42 4.74 0.11 4747
 5487 3 12.47 149.52 4.64 0.145 5486
 5488 3 12.44 149.42 4.35 0.134 5487
 5489 3 12.43 149.41 4.13 0.107 5488
 5490 3 12.39 149.41 3.91 0.1 5489
 5491 3 12.4 149.31 3.73 0.111 5490
 5492 3 12.35 149.2 3.62 0.073 5491
 5493 3 12.31 149.1 3.5 0.102 5492
 5494 3 12.26 149 3.35 0.14 5493
 5495 3 12.28 149.1 3.14 0.146 5494
 5496 3 12.28 149.1 2.93 0.119 5495
 5497 3 12.28 149.1 2.79 0.134 5496
 5498 3 12.16 149.1 2.71 0.134 5497
 5499 3 12.1 149.1 2.58 0.114 5498
 5500 3 12 149.1 2.46 0.096 5499
 5501 3 11.93 149.1 2.29 0.114 5500
 5502 3 11.89 149 2.19 0.123 5501
 5503 3 11.8 149 2.04 0.12 5502
 5504 3 11.72 149.1 1.9 0.109 5503
 5505 3 11.68 149.19 1.74 0.097 5504
 5506 3 11.72 149.5 1.63 0.119 5505
 5507 3 11.55 149.69 1.66 0.116 5506
 5508 3 11.42 149.79 1.66 0.086 5507
 5509 3 11.32 149.89 1.7 0.113 5508
 5510 3 11.22 150 1.78 0.113 5509
 5511 3 11.08 150 1.82 0.132 5510
 5512 3 12.26 149.52 4.77 0.135 5487
 5513 3 12.13 149.52 4.76 0.115 5512
 5514 3 11.99 149.61 4.6 0.131 5513
 5515 3 11.88 149.71 4.56 0.159 5514
 5516 3 11.74 149.82 4.52 0.181 5515
 5517 3 11.6 149.82 4.48 0.218 5516
 5518 3 11.52 149.52 4.31 0.142 5517
 5519 3 11.46 149.42 4.15 0.119 5518
 5520 3 11.44 149.52 4.14 0.000125 5519
 5521 3 13.63 144.62 7.2 0.192 4648
 5522 3 13.61 144.83 7.24 0.171 5521
 5523 3 13.57 145.02 7.25 0.18 5522
 5524 3 13.52 145.12 7.32 0.218 5523
 5525 3 13.57 145.23 7.49 0.205 5524
 5526 3 13.55 145.42 7.57 0.23 5525
 5527 3 13.59 145.52 7.74 0.221 5526
 5528 3 13.64 145.73 7.75 0.271 5527
 5529 3 13.82 145.83 7.86 0.287 5528
 5530 3 13.76 145.92 8 0.282 5529
 5531 3 13.73 146.02 8.21 0.212 5530
 5532 3 13.86 146.02 8.35 0.254 5531
 5533 3 13.91 146.14 8.44 0.306 5532
 5534 3 13.83 146.33 8.6 0.317 5533
 5535 3 13.78 146.33 8.75 0.406 5534
 5536 3 13.74 146.33 8.86 0.514 5535
 5537 3 13.64 146.24 9.05 0.583 5536
 5538 3 13.57 146.24 9.17 0.624 5537
 5539 3 13.5 146.24 9.27 0.678 5538
 5540 3 13.36 147.24 9.1 0.248 5539
 5541 3 13.19 147.54 9.01 0.222 5540
 5542 3 13.1 147.74 8.96 0.217 5541
 5543 3 13.05 147.83 8.97 0.193 5542
 5544 3 12.93 148.04 8.94 0.189 5543
 5545 3 12.77 148.24 8.93 0.189 5544
 5546 3 12.72 148.43 8.92 0.239 5545
 5547 3 12.64 148.74 8.84 0.198 5546
 5548 3 12.64 149.04 8.82 0.232 5547
 5549 3 12.66 149.24 8.79 0.229 5548
 5550 3 12.58 149.43 8.74 0.255 5549
 5551 3 12.57 149.64 8.68 0.322 5550
 5552 3 12.6 149.93 8.69 0.281 5551
 5553 3 12.65 150.24 8.84 0.305 5552
 5554 3 12.64 150.43 8.85 0.351 5553
 5555 3 12.65 150.54 8.93 0.4 5554
 5556 3 13.19 150.83 8.96 0.127 5555
 5557 3 13.13 151.04 8.94 0.187 5556
 5558 3 13.1 151.14 8.92 0.173 5557
 5559 3 13.19 151.24 8.75 0.065 5558
 5560 3 13.16 151.43 8.7 0.124 5559
 5561 3 13.05 151.33 8.76 0.126 5560
 5562 3 12.98 151.33 8.84 0.159 5561
 5563 3 12.9 151.54 8.74 0.133 5562
 5564 3 12.82 151.64 8.7 0.000125 5563
 5565 3 12.42 150.45 8.99 0.215 5555
 5566 3 12.16 150.55 9.19 0.19 5565
 5567 3 12.02 150.64 9.19 0.212 5566
 5568 3 11.91 150.74 9.24 0.221 5567
 5569 3 11.78 150.85 9.13 0.213 5568
 5570 3 11.71 150.95 9.21 0.212 5569
 5571 3 11.61 151.05 9.27 0.217 5570
 5572 3 11.52 151.14 9.34 0.232 5571
 5573 3 11.48 151.24 9.38 0.266 5572
 5574 3 11.33 151.24 9.43 0.299 5573
 5575 3 11.25 151.35 9.55 0.331 5574
 5576 3 11.13 151.35 9.65 0.36 5575
 5577 3 11 151.45 9.76 0.35 5576
 5578 3 10.88 151.45 9.84 0.349 5577
 5579 3 10.77 151.55 9.91 0.364 5578
 5580 3 11.09 151.86 10 0.183 5579
 5581 3 11.08 152.05 10.01 0.208 5580
 5582 3 11.01 152.15 9.85 0.138 5581
 5583 3 10.99 152.36 9.68 0.096 5582
 5584 3 10.97 152.45 9.61 0.063 5583
 5585 3 10.92 152.65 9.59 0.063 5584
 5586 3 10.9 152.76 9.6 0.135 5585
 5587 3 10.91 152.86 9.58 0.134 5586
 5588 3 10.89 152.95 9.65 0.054 5587
 5589 3 10.52 151.45 9.94 0.293 5579
 5590 3 10.44 151.55 10 0.26 5589
 5591 3 10.38 151.76 10.02 0.251 5590
 5592 3 10.34 151.86 10.02 0.273 5591
 5593 3 10.33 152.05 10.19 0.324 5592
 5594 3 10.36 152.26 10.19 0.374 5593
 5595 3 10 152.36 10.33 0.235 5594
 5596 3 9.92 152.45 10.38 0.201 5595
 5597 3 9.85 152.65 10.4 0.187 5596
 5598 3 9.77 152.77 10.49 0.186 5597
 5599 3 9.67 152.86 10.46 0.201 5598
 5600 3 9.6 153.07 10.51 0.219 5599
 5601 3 9.58 153.27 10.57 0.206 5600
 5602 3 9.52 153.37 10.65 0.204 5601
 5603 3 9.46 153.47 10.71 0.229 5602
 5604 3 9.39 153.58 10.83 0.243 5603
 5605 3 9.31 153.68 10.87 0.265 5604
 5606 3 9.27 153.77 11.02 0.307 5605
 5607 3 9.24 153.87 11.13 0.35 5606
 5608 3 8.99 154.27 10.76 0.181 5607
 5609 3 8.86 154.37 10.67 0.183 5608
 5610 3 8.77 154.58 10.62 0.236 5609
 5611 3 8.64 154.58 10.88 0.143 5610
 5612 3 8.56 154.58 10.94 0.188 5611
 5613 3 8.52 154.18 10.83 0.106 5612
 5614 3 8.52 154.08 10.78 0.072 5613
 5615 3 8.5 154.87 10.94 0.122 5612
 5616 3 8.44 154.97 10.97 0.102 5615
 5617 3 8.43 155.18 11.09 0.11 5616
 5618 3 8.43 155.27 11.19 0.151 5617
 5619 3 8.42 155.37 11.25 0.177 5618
 5620 3 8.44 155.48 11.34 0.214 5619
 5621 3 8.31 155.87 11.27 0.147 5620
 5622 3 8.32 156.18 11.35 0.138 5621
 5623 3 8.25 156.27 11.38 0.145 5622
 5624 3 8.21 156.48 11.43 0.147 5623
 5625 3 8.14 156.58 11.47 0.151 5624
 5626 3 8.13 156.58 11.57 0.14 5625
 5627 3 8.07 156.68 11.6 0.159 5626
 5628 3 7.92 156.87 11.6 0.196 5627
 5629 3 7.87 156.98 11.68 0.187 5628
 5630 3 7.73 157.08 11.59 0.162 5629
 5631 3 7.65 157.18 11.66 0.149 5630
 5632 3 7.54 157.37 11.65 0.119 5631
 5633 3 7.49 157.58 11.66 0.094 5632
 5634 3 7.38 157.68 11.65 0.083 5633
 5635 3 7.29 157.77 11.65 0.173 5634
 5636 3 7.08 157.87 11.68 0.278 5635
 5637 3 6.95 157.9 11.84 0.23 5636
 5638 3 6.79 157.8 12 0.176 5637
 5639 3 6.75 157.9 12.09 0.128 5638
 5640 3 6.73 158.08 12.1 0.158 5639
 5641 3 6.65 158.19 12.18 0.249 5640
 5642 3 6.66 158.4 12.21 0.328 5641
 5643 3 6.67 158.5 12.31 0.391 5642
 5644 3 6.51 158.58 12.34 0.405 5643
 5645 3 6.37 158.5 12.49 0.439 5644
 5646 3 6.28 158.69 12.29 0.344 5645
 5647 3 6.2 158.9 12.32 0.402 5646
 5648 3 6.13 159 12.34 0.453 5647
 5649 3 6.17 159.19 12.35 0.424 5648
 5650 3 6.26 159.4 12.34 0.396 5649
 5651 3 6.62 159.19 11.95 0.127 5650
 5652 3 6.78 159.19 11.89 0.098 5651
 5653 3 6.88 159.19 11.85 0.103 5652
 5654 3 7.04 159.08 11.83 0.082 5653
 5655 3 7.08 159 11.76 0.086 5654
 5656 3 6.17 159.58 12.59 0.407 5650
 5657 3 6.34 159.58 12.86 0.207 5656
 5658 3 6.45 159.9 12.96 0.126 5657
 5659 3 6.41 160.11 13.01 0.165 5658
 5660 3 6.37 160.2 13.08 0.204 5659
 5661 3 6.37 160.3 13.16 0.179 5660
 5662 3 6.21 160.5 13.26 0.143 5661
 5663 3 6.17 160.61 13.27 0.164 5662
 5664 3 6.15 160.81 13.18 0.153 5663
 5665 3 6.08 161 13.23 0.14 5664
 5666 3 5.99 161.11 13.24 0.137 5665
 5667 3 5.88 161.31 13.33 0.209 5666
 5668 3 5.86 161.5 13.4 0.258 5667
 5669 3 5.87 161.61 13.45 0.247 5668
 5670 3 5.95 161.81 13.46 0.294 5669
 5671 3 5.98 162 13.68 0.276 5670
 5672 3 5.92 162.11 13.75 0.263 5671
 5673 3 5.92 162.21 13.94 0.301 5672
 5674 3 5.92 162.31 14.08 0.215 5673
 5675 3 5.92 162.5 14.17 0.204 5674
 5676 3 5.91 162.71 14.24 0.203 5675
 5677 3 5.91 162.91 14.32 0.212 5676
 5678 3 5.98 163.11 14.32 0.215 5677
 5679 3 6.01 163.31 14.29 0.231 5678
 5680 3 6.09 163.61 14.33 0.214 5679
 5681 3 6.15 163.71 14.36 0.241 5680
 5682 3 6.26 164 14.18 0.117 5681
 5683 3 6.25 164.21 14.18 0.116 5682
 5684 3 6.21 164.31 14.2 0.075 5683
 5685 3 6.2 164.5 14.18 0.083 5684
 5686 3 6.2 164.61 14.17 0.067 5685
 5687 3 6.2 164.81 14.04 0.113 5686
 5688 3 6.29 164.9 13.84 0.212 5687
 5689 3 6.34 165.31 13.93 0.163 5688
 5690 3 6.45 165.5 13.91 0.127 5689
 5691 3 6.5 165.71 13.91 0.099 5690
 5692 3 6.5 165.81 13.84 0.052 5691
 5693 3 6.54 165.9 13.81 0.106 5692
 5694 3 6.58 166.21 13.84 0.162 5693
 5695 3 6.58 166.31 13.81 0.143 5694
 5696 3 6.5 166.5 13.83 0.16 5695
 5697 3 6.36 166.61 13.81 0.105 5696
 5698 3 6.29 166.61 13.52 0.114 5697
 5699 3 6.15 163.81 14.58 0.217 5681
 5700 3 6.08 163.91 14.65 0.198 5699
 5701 3 6.08 164.12 14.65 0.195 5700
 5702 3 6.05 164.31 14.73 0.141 5701
 5703 3 6.04 164.52 14.77 0.169 5702
 5704 3 6.08 164.62 14.87 0.157 5703
 5705 3 6.04 164.91 14.91 0.139 5704
 5706 3 5.91 165.12 14.96 0.135 5705
 5707 3 6.09 165.41 15.06 0.152 5706
 5708 3 6.2 165.52 15.04 0.179 5707
 5709 3 6.24 165.71 15.07 0.183 5708
 5710 3 6.25 165.81 15.11 0.207 5709
 5711 3 6.33 166.02 15.16 0.237 5710
 5712 3 6.24 166.12 15.17 0.312 5711
 5713 3 6.41 166.21 15.26 0.203 5712
 5714 3 6.44 166.41 15.43 0.146 5713
 5715 3 6.51 166.52 15.48 0.177 5714
 5716 3 6.54 166.71 15.44 0.195 5715
 5717 3 6.5 166.91 15.51 0.219 5716
 5718 3 6.41 166.91 15.67 0.215 5717
 5719 3 6.25 166.91 15.78 0.203 5718
 5720 3 6.17 166.91 15.93 0.22 5719
 5721 3 6.13 166.91 16.05 0.253 5720
 5722 3 6.12 167.02 16.18 0.241 5721
 5723 3 6.09 166.93 16.39 0.236 5722
 5724 3 6.04 167.03 16.46 0.261 5723
 5725 3 5.99 167.12 16.57 0.211 5724
 5726 3 5.87 167.22 16.66 0.207 5725
 5727 3 5.74 167.22 16.73 0.241 5726
 5728 3 5.63 167.33 16.78 0.296 5727
 5729 3 5.5 167.33 16.8 0.353 5728
 5730 3 5.45 167.53 16.82 0.41 5729
 5731 3 5.41 167.62 16.87 0.43 5730
 5732 3 4.95 167.03 16.41 0.155 5731
 5733 3 4.83 166.93 16.37 0.175 5732
 5734 3 4.74 166.72 16.46 0.155 5733
 5735 3 4.58 166.62 16.48 0.131 5734
 5736 3 4.48 166.53 16.57 0.144 5735
 5737 3 4.3 166.53 16.6 0.104 5736
 5738 3 4.16 166.53 16.71 0.117 5737
 5739 3 4.03 166.43 16.84 0.134 5738
 5740 3 3.97 166.34 16.89 0.2 5739
 5741 3 3.95 166.24 16.96 0.198 5740
 5742 3 4.04 165.93 17 0.209 5741
 5743 3 4.12 165.74 17.18 0.192 5742
 5744 3 4.09 165.53 17.19 0.156 5743
 5745 3 3.99 165.43 17.16 0.045 5744
 5746 3 3.72 166.53 17.14 0.16 5741
 5747 3 3.58 166.53 17.25 0.144 5746
 5748 3 3.47 166.43 17.32 0.16 5747
 5749 3 3.33 166.63 17.5 0.152 5748
 5750 3 3.24 166.65 17.66 0.155 5749
 5751 3 3.16 166.65 17.8 0.185 5750
 5752 3 3.14 166.65 17.98 0.208 5751
 5753 3 3.08 166.44 18.16 0.132 5752
 5754 3 2.99 166.44 18.23 0.132 5753
 5755 3 2.89 166.44 18.37 0.13 5754
 5756 3 2.74 166.44 18.53 0.13 5755
 5757 3 2.64 166.44 18.66 0.119 5756
 5758 3 2.56 166.46 18.8 0.102 5757
 5759 3 2.54 166.46 18.98 0.135 5758
 5760 3 2.52 166.36 19.09 0.174 5759
 5761 3 2.5 166.36 19.26 0.156 5760
 5762 3 2.45 166.36 19.44 0.115 5761
 5763 3 2.52 166.36 19.57 0.104 5762
 5764 3 2.52 166.36 19.73 0.132 5763
 5765 3 2.54 166.36 19.89 0.136 5764
 5766 3 2.6 166.36 20.03 0.115 5765
 5767 3 2.7 166.36 20.18 0.149 5766
 5768 3 2.75 166.46 20.25 0.17 5767
 5769 3 2.83 166.46 20.32 0.172 5768
 5770 3 2.83 166.65 20.39 0.259 5769
 5771 3 2.72 167.15 20.39 0.18 5770
 5772 3 2.81 167.15 20.48 0.207 5771
 5773 3 2.79 167.25 20.46 0.27 5772
 5774 3 2.74 167.46 20.6 0.473 5773
 5775 3 2.75 167.37 20.71 0.524 5774
 5776 3 2.7 167.46 20.85 0.528 5775
 5777 3 2.74 167.37 21.07 0.256 5776
 5778 3 3.02 166.36 20.55 0.143 5770
 5779 3 3.08 166.25 20.73 0.117 5778
 5780 3 3.2 166.15 20.89 0.092 5779
 5781 3 3.35 166.25 21.05 0.071 5780
 5782 3 3.5 166.15 21.09 0.075 5781
 5783 3 2.35 166.15 19.01 0.103 5760
 5784 3 2.27 165.96 18.89 0.14 5783
 5785 3 2.18 165.96 18.59 0.14 5784
 5786 3 2.22 165.96 18.48 0.000125 5785
 5787 3 5.44 167.72 16.84 0.221 5786
 5788 3 5.95 168.12 16.96 0.095 5787
 5789 3 5.5 167.83 16.76 0.221 5788
 5790 3 5.7 167.93 17.28 0.217 5787
 5791 3 5.87 168.22 17.44 0.117 5790
 5792 3 5.87 168.33 17.51 0.102 5791
 5793 3 5.79 168.33 17.6 0.053 5792
 5794 3 5.7 168.22 16.82 0.112 5731
 5795 3 5.83 168.33 16.71 0.166 5794
 5796 3 6 168.53 16.57 0.131 5795
 5797 3 6.13 168.62 16.5 0.096 5796
 5798 3 5.76 159.4 12.5 0.213 5656
 5799 3 5.49 159.3 12.48 0.114 5798
 5800 3 5.34 159.3 12.6 0.136 5799
 5801 3 5.16 159.11 12.62 0.126 5800
 5802 3 5.08 159 12.56 0.091 5801
 5803 3 4.99 158.9 12.49 0.075 5802
 5804 3 4.83 158.9 12.45 0.127 5803
 5805 3 4.74 158.8 12.34 0.117 5804
 5806 3 4.51 158.8 12.34 0.176 5805
 5807 3 4.34 158.7 12.37 0.125 5806
 5808 3 7.88 157.18 11.94 0.134 5629
 5809 3 7.83 157.08 12.11 0.09 5808
 5810 3 7.83 156.87 12.19 0.033 5809
 5811 3 8.66 155.18 11.67 0.095 5620
 5812 3 8.76 154.98 11.8 0.077 5811
 5813 3 8.91 154.98 11.87 0.104 5812
 5814 3 9.07 155.08 11.91 0.151 5813
 5815 3 9.18 154.98 11.94 0.156 5814
 5816 3 9.39 154.98 11.91 0.118 5815
 5817 3 9.51 154.87 11.91 0.127 5816
 5818 3 9.69 154.97 11.91 0.147 5817
 5819 3 9.88 154.97 11.94 0.11 5818
 5820 3 9.99 154.97 11.86 0.087 5819
 5821 3 10.13 154.97 11.76 0.096 5820
 5822 3 10.25 154.97 11.65 0.118 5821
 5823 3 10.39 154.87 11.62 0.156 5822
 5824 3 10.52 154.87 11.6 0.127 5823
 5825 3 10.66 154.97 11.55 0.108 5824
 5826 3 10.72 155.08 11.44 0.104 5825
 5827 3 10.8 155.18 11.35 0.09 5826
 5828 3 10.93 155.05 11.21 0.079 5827
 5829 3 11.03 154.95 11.16 0.077 5828
 5830 3 11.15 155.05 11.02 0.097 5829
 5831 3 11.19 155.26 10.94 0.108 5830
 5832 3 11.18 155.26 11.08 0.18 5831
 5833 3 10.92 155.47 11.37 0.149 5827
 5834 3 10.82 155.68 11.43 0.083 5833
 5835 3 10.89 155.77 11.42 0.052 5834
 5836 3 10.92 156.08 11.44 0.077 5835
 5837 3 10.93 156.18 11.5 0.083 5836
 5838 3 10.92 156.27 11.5 0.000125 5837
 5839 3 8.75 154.46 10.33 0.172 5610
 5840 3 8.64 154.57 10.3 0.23 5839
 5841 3 8.58 154.67 10.19 0.266 5840
 5842 3 8.42 154.57 10.11 0.238 5841
 5843 3 8.22 154.27 10.05 0.156 5842
 5844 3 8.1 154.27 9.92 0.136 5843
 5845 3 8 154.27 9.77 0.09 5844
 5846 3 7.92 154.17 9.72 0.145 5845
 5847 3 7.88 154.17 9.6 0.197 5846
 5848 3 7.78 153.96 9.9 0.129 5847
 5849 3 7.69 153.96 9.96 0.074 5848
 5850 3 7.82 154.07 9.36 0.117 5847
 5851 3 7.75 154.07 9.25 0.074 5850
 5852 3 9.15 153.77 11.42 0.257 5607
 5853 3 9.16 153.37 11.82 0.18 5852
 5854 3 9.18 153.27 11.94 0.201 5853
 5855 3 9.16 153.27 12.09 0.27 5854
 5856 3 9.1 153.18 12.19 0.317 5855
 5857 3 9.11 152.87 12.34 0.237 5856
 5858 3 9.11 152.68 12.47 0.26 5857
 5859 3 9.08 152.68 12.63 0.231 5858
 5860 3 9.01 152.68 12.8 0.202 5859
 5861 3 9 152.48 12.86 0.205 5860
 5862 3 9.03 152.37 12.91 0.246 5861
 5863 3 9.07 152.27 12.96 0.282 5862
 5864 3 9.17 152.18 13 0.319 5863
 5865 3 9.26 152.08 13.02 0.333 5864
 5866 3 9.26 151.98 13.08 0.376 5865
 5867 3 9.61 152.18 12.77 0.209 5866
 5868 3 9.67 152.18 12.61 0.155 5867
 5869 3 9.33 151.77 13.25 0.466 5866
 5870 3 9.05 151.69 13.4 0.506 5869
 5871 3 8.82 151.5 13.52 0.452 5870
 5872 3 8.73 151.4 13.6 0.467 5871
 5873 3 8.77 151.3 13.82 0.375 5872
 5874 3 8.61 151.09 13.97 0.261 5873
 5875 3 8.64 151.19 14.3 0.214 5874
 5876 3 8.63 151.09 14.38 0.271 5875
 5877 3 8.51 151.3 14.61 0.193 5876
 5878 3 8.41 151.31 14.71 0.168 5877
 5879 3 8.41 151.31 14.95 0.163 5878
 5880 3 8.39 151.21 15.13 0.197 5879
 5881 3 8.27 151.11 15.34 0.221 5880
 5882 3 8.22 151.11 15.49 0.224 5881
 5883 3 8.14 151.31 15.59 0.102 5882
 5884 3 8.13 151.4 15.74 0.145 5883
 5885 3 8.05 151.5 15.85 0.163 5884
 5886 3 8.08 151.61 15.95 0.134 5885
 5887 3 8.08 151.81 16.02 0.141 5886
 5888 3 8.16 152 16.11 0.136 5887
 5889 3 8.18 152.12 16.22 0.165 5888
 5890 3 8.14 152.21 16.26 0.259 5889
 5891 3 8.43 152.61 16.26 0.091 5890
 5892 3 8.5 152.71 16.29 0.045 5891
 5893 3 8.63 152.81 16.29 0.103 5892
 5894 3 8.65 153 16.22 0.112 5893
 5895 3 8.68 153.11 16.13 0.101 5894
 5896 3 8.74 153.21 16.08 0.14 5895
 5897 3 8.82 153.31 16.01 0.151 5896
 5898 3 8.88 153.61 15.95 0.125 5897
 5899 3 9 153.71 15.87 0.107 5898
 5900 3 9.08 153.81 15.8 0.095 5899
 5901 3 9.21 153.81 15.76 0.106 5900
 5902 3 9.27 153.81 15.63 0.158 5901
 5903 3 9.41 153.9 15.46 0.189 5902
 5904 3 9.46 154.09 15.34 0.161 5903
 5905 3 9.41 154.3 15.32 0.149 5904
 5906 3 9.41 154.4 15.28 0.162 5905
 5907 3 9.52 154.59 15.26 0.201 5906
 5908 3 9.64 154.8 15.32 0.23 5907
 5909 3 9.73 154.9 15.33 0.265 5908
 5910 3 9.82 155.09 15.28 0.269 5909
 5911 3 9.9 155.3 15.27 0.273 5910
 5912 3 9.96 155.4 15.19 0.263 5911
 5913 3 9.99 155.5 15.15 0.341 5912
 5914 3 10 155.19 14.67 0.111 5913
 5915 3 10.08 155.09 14.61 0.099 5914
 5916 3 10.07 155 14.43 0.108 5915
 5917 3 10.13 155 14.33 0.098 5916
 5918 3 10.25 155.09 14.24 0.077 5917
 5919 3 10.36 155.08 14.13 0.071 5918
 5920 3 10.08 155.8 15.41 0.225 5913
 5921 3 10.21 156 15.36 0.204 5920
 5922 3 10.35 156 15.2 0.221 5921
 5923 3 10.43 156.09 15.16 0.28 5922
 5924 3 10.59 156.19 15.2 0.236 5923
 5925 3 10.67 156.19 15.08 0.253 5924
 5926 3 10.73 156.19 14.87 0.244 5925
 5927 3 10.75 156.3 14.96 0.137 5926
 5928 3 10.83 156.59 14.83 0.108 5927
 5929 3 10.93 156.69 14.87 0.098 5928
 5930 3 11 156.78 14.8 0.11 5929
 5931 3 11.08 156.99 14.78 0.097 5930
 5932 3 11.16 157.18 14.7 0.109 5931
 5933 3 11.32 157.38 14.69 0.147 5932
 5934 3 11.63 157.58 14.65 0.124 5933
 5935 3 11.72 157.68 14.62 0.095 5934
 5936 3 11.77 157.77 14.55 0.138 5935
 5937 3 11.93 157.87 14.46 0.123 5936
 5938 3 12.08 157.98 14.44 0.123 5937
 5939 3 10.09 156 14.95 0.111 5923
 5940 3 9.96 156 15.17 0.031 5939
 5941 3 7.96 152.31 16.26 0.143 5890
 5942 3 8 152.52 16.2 0.137 5941
 5943 3 8.05 152.62 16.17 0.058 5942
 5944 3 8.17 151 15.55 0.155 5882
 5945 3 8.03 150.81 15.69 0.15 5944
 5946 3 8.08 150.71 15.78 0.159 5945
 5947 3 8.08 150.71 15.9 0.154 5946
 5948 3 8.03 150.5 16.01 0.167 5947
 5949 3 8.07 150.41 16.13 0.136 5948
 5950 3 8.05 150.41 16.26 0.165 5949
 5951 3 8.08 150.31 16.4 0.175 5950
 5952 3 8.09 150.21 16.58 0.148 5951
 5953 3 8.16 150.12 16.72 0.186 5952
 5954 3 8.13 150.12 16.9 0.184 5953
 5955 3 8.16 150.02 17.04 0.182 5954
 5956 3 8.25 150.02 17.15 0.21 5955
 5957 3 8.52 150.02 17.19 0.114 5956
 5958 3 8.66 149.91 17.24 0.084 5957
 5959 3 8.83 149.81 17.24 0.094 5958
 5960 3 8.94 149.71 17.22 0.124 5959
 5961 3 9.02 149.62 17.26 0.118 5960
 5962 3 8.18 149.91 17.38 0.144 5956
 5963 3 8.14 149.91 17.54 0.158 5962
 5964 3 8.11 149.81 17.72 0.143 5963
 5965 3 8.07 149.71 17.9 0.165 5964
 5966 3 8.01 149.53 18.06 0.165 5965
 5967 3 8.03 149.33 18.17 0.156 5966
 5968 3 8.01 149.22 18.33 0.145 5967
 5969 3 8.02 149.22 18.47 0.164 5968
 5970 3 7.98 149.12 18.63 0.153 5969
 5971 3 7.98 148.93 18.74 0.129 5970
 5972 3 7.95 148.83 18.83 0.095 5971
 5973 3 7.88 148.72 18.9 0.066 5972
 5974 3 7.83 148.53 18.99 0.117 5973
 5975 3 7.73 148.62 18.95 0.159 5974
 5976 3 7.59 148.72 18.88 0.000125 5975
 5977 3 8.57 151.31 15.37 0.065 5944
 5978 3 8.68 151.31 15.28 0.109 5977
 5979 3 8.74 151.31 15.19 0.04 5978
 5980 3 8.6 150.59 14.21 0.075 5876
 5981 3 8.51 150.5 14.22 0.095 5980
 5982 3 8.51 150.3 14.2 0.08 5981
 5983 3 8.42 150.19 14.15 0.022 5982
 5984 3 8.3 150.19 14.12 0.103 5983
 5985 3 8.21 150.3 14.02 0.108 5984
 5986 3 8.27 151 13.15 0.097 5872
 5987 3 8.24 150.8 13.24 0.104 5986
 5988 3 9.13 153.77 11.52 0.257 5852
 5989 3 9.53 154.18 11.43 0.084 5988
 5990 3 9.64 154.27 11.37 0.106 5989
 5991 3 9.8 154.37 11.27 0.103 5990
 5992 3 9.83 154.58 11.1 0.13 5991
 5993 3 9.96 154.68 11.01 0.095 5992
 5994 3 10.07 154.87 11 0.139 5993
 5995 3 10.16 154.87 10.94 0.12 5994
 5996 3 10.27 155.07 10.85 0.105 5995
 5997 3 10.38 155.17 10.87 0.149 5996
 5998 3 10.41 155.15 10.77 0.163 5997
 5999 3 10.49 155.26 10.68 0.126 5998
 6000 3 10.65 152.65 9.99 0.194 5594
 6001 3 10.64 152.86 10.02 0.1 6000
 6002 3 9.9 152.05 9.41 0.092 5592
 6003 3 9.85 152.15 9.35 0.086 6002
 6004 3 9.9 152.36 9.25 0.134 6003
 6005 3 9.84 152.65 9.21 0.143 6004
 6006 3 9.77 152.86 9.19 0.122 6005
 6007 3 9.71 152.95 9.02 0.121 6006
 6008 3 9.58 152.95 8.87 0.124 6007
 6009 3 9.41 153.05 8.72 0.127 6008
 6010 3 9.35 153.05 8.6 0.181 6009
 6011 3 9.52 153.36 8.75 0.086 6010
 6012 3 9.44 153.55 8.67 0.07 6011
 6013 3 9.22 152.86 8.44 0.096 6010
 6014 3 9.16 152.76 8.36 0.09 6013
 6015 3 9.08 152.65 8.29 0.106 6014
 6016 3 9 152.65 8.18 0.09 6015
 6017 3 12.33 150.45 9.02 0.215 6016
 6018 3 12.53 150.74 8.44 0.145 6017
 6019 3 12.53 150.83 8.35 0.181 6018
 6020 3 12.47 150.93 8.25 0.179 6019
 6021 3 12.44 151.04 8.12 0.143 6020
 6022 3 12.49 151.24 8.12 0.082 6021
 6023 3 12.02 150.45 8.75 0.142 5565
 6024 3 11.98 150.33 8.55 0.171 6023
 6025 3 11.9 150.24 8.45 0.15 6024
 6026 3 11.82 150.33 8.27 0.181 6025
 6027 3 11.68 150.33 8.17 0.224 6026
 6028 3 11.59 150.33 8.09 0.209 6027
 6029 3 11.55 150.14 7.89 0.101 6028
 6030 3 11.53 150.14 7.73 0.128 6029
 6031 3 11.5 150.04 7.64 0.102 6030
 6032 3 11.4 149.93 7.52 0.111 6031
 6033 3 11.33 149.83 7.47 0.123 6032
 6034 3 11.25 149.64 7.45 0.103 6033
 6035 3 11.11 149.54 7.45 0.114 6034
 6036 3 11 149.33 7.38 0.077 6035
 6037 3 10.97 149.14 7.27 0.086 6036
 6038 3 10.86 149.04 7.2 0.096 6037
 6039 3 10.8 148.93 7.11 0.102 6038
 6040 3 10.75 148.83 7.06 0.128 6039
 6041 3 10.66 148.64 7.01 0.127 6040
 6042 3 10.56 148.54 6.92 0.115 6041
 6043 3 10.39 148.43 6.84 0.124 6042
 6044 3 10.36 148.24 6.81 0.089 6043
 6045 3 10.39 148.14 6.76 0.096 6044
 6046 3 10.41 148.04 6.67 0.102 6045
 6047 3 10.44 147.83 6.64 0.107 6046
 6048 3 10.44 147.64 6.56 0.101 6047
 6049 3 10.41 147.43 6.55 0.052 6048
 6050 3 10.41 147.24 6.52 0.027 6049
 6051 3 11.57 150.74 8.04 0.125 6028
 6052 3 11.51 150.83 8.02 0.077 6051
 6053 3 13.75 146.24 9.65 0.465 5539
 6054 3 13.85 146.24 9.77 0.297 6053
 6055 3 13.67 136.92 8.13 0.15 4605
 6056 3 13.82 137.02 8.19 0.232 6055
 6057 3 13.93 136.92 8.47 0.197 6056
 6058 3 14.03 136.83 8.69 0.199 6057
 6059 3 14.13 136.64 8.85 0.172 6058
 6060 3 14.28 136.54 8.97 0.183 6059
 6061 3 14.4 136.54 9.06 0.208 6060
 6062 3 14.41 136.33 8.8 0.101 6061
 6063 3 14.46 136.33 8.67 0.06 6062
 6064 3 14.55 136.23 8.64 0.103 6063
 6065 3 14.59 136.33 8.63 0.199 6064
 6066 3 14.58 136.52 8.61 0.124 6065
 6067 3 14.72 136.62 8.55 0.13 6066
 6068 3 14.68 136.73 8.44 0.067 6067
 6069 3 14.53 136.64 9.3 0.127 6061
 6070 3 14.63 136.54 9.45 0.12 6069
 6071 3 14.74 136.54 9.58 0.152 6070
 6072 3 14.84 136.43 9.7 0.13 6071
 6073 3 15.02 136.54 9.76 0.153 6072
 6074 3 15.1 136.43 9.84 0.165 6073
 6075 3 15.18 136.33 9.97 0.197 6074
 6076 3 15.25 136.24 10.04 0.234 6075
 6077 3 15.35 136.24 10.13 0.254 6076
 6078 3 15.48 136.24 10.22 0.336 6077
 6079 3 15.32 135.74 10.23 0.14 6078
 6080 3 15.33 135.54 10.31 0.108 6079
 6081 3 15.36 135.43 10.43 0.112 6080
 6082 3 15.41 135.43 10.55 0.12 6081
 6083 3 15.42 135.24 10.63 0.113 6082
 6084 3 15.46 135.14 10.72 0.1 6083
 6085 3 15.48 134.93 10.8 0.128 6084
 6086 3 15.49 134.83 10.91 0.123 6085
 6087 3 15.52 134.74 11.03 0.119 6086
 6088 3 15.53 134.54 11.13 0.11 6087
 6089 3 15.56 134.43 11.26 0.139 6088
 6090 3 15.58 134.33 11.36 0.112 6089
 6091 3 15.59 134.24 11.45 0.133 6090
 6092 3 15.64 134.14 11.53 0.109 6091
 6093 3 15.58 133.95 11.62 0.128 6092
 6094 3 15.61 133.74 11.75 0.127 6093
 6095 3 15.63 133.64 11.79 0.134 6094
 6096 3 15.6 133.45 11.86 0.153 6095
 6097 3 15.59 133.24 11.97 0.084 6096
 6098 3 15.56 133.14 12.14 0.133 6097
 6099 3 15.42 132.95 12.22 0.095 6098
 6100 3 15.33 132.86 12.31 0.104 6099
 6101 3 15.22 132.75 12.31 0.122 6100
 6102 3 15.25 132.56 12.41 0.115 6101
 6103 3 15.22 132.36 12.51 0.123 6102
 6104 3 15.26 132.25 12.59 0.15 6103
 6105 3 15.27 132.06 12.7 0.166 6104
 6106 3 15.26 131.95 12.78 0.199 6105
 6107 3 15.1 131.75 12.71 0.104 6106
 6108 3 14.91 131.65 12.68 0.111 6107
 6109 3 14.81 131.65 12.77 0.124 6108
 6110 3 14.68 131.65 12.87 0.131 6109
 6111 3 14.57 131.65 12.87 0.059 6110
 6112 3 15.25 131.86 12.94 0.133 6106
 6113 3 15.15 131.77 13.25 0.132 6112
 6114 3 15.1 131.65 13.45 0.113 6113
 6115 3 15.06 131.45 13.55 0.12 6114
 6116 3 15.02 131.27 13.55 0.144 6115
 6117 3 15 131.06 13.61 0.149 6116
 6118 3 14.9 130.95 13.63 0.166 6117
 6119 3 14.78 130.87 13.62 0.155 6118
 6120 3 14.75 130.77 13.73 0.14 6119
 6121 3 14.66 130.66 13.71 0.11 6120
 6122 3 14.51 130.46 13.71 0.106 6121
 6123 3 14.48 130.37 13.78 0.127 6122
 6124 3 14.48 130.16 13.88 0.134 6123
 6125 3 14.5 129.96 13.97 0.134 6124
 6126 3 14.49 129.77 14.02 0.164 6125
 6127 3 14.57 129.77 13.94 0.213 6126
 6128 3 14.71 129.46 14.22 0.128 6127
 6129 3 14.75 129.46 14.41 0.121 6128
 6130 3 14.75 129.37 14.56 0.124 6129
 6131 3 14.8 129.28 14.7 0.133 6130
 6132 3 14.9 129.18 14.78 0.169 6131
 6133 3 14.96 129.08 14.94 0.147 6132
 6134 3 15.14 128.97 15.03 0.139 6133
 6135 3 15.39 128.87 15.08 0.117 6134
 6136 3 15.52 128.78 15.18 0.109 6135
 6137 3 15.51 128.78 15.35 0.122 6136
 6138 3 15.5 128.68 15.45 0.158 6137
 6139 3 15.59 128.58 15.52 0.237 6138
 6140 3 15.6 128.47 15.56 0.356 6139
 6141 3 15.82 128.37 15.59 0.517 6140
 6142 3 15.9 128.28 15.56 0.502 6141
 6143 3 15.77 128.28 15.75 0.628 6142
 6144 3 15.49 127.78 15.25 0.091 6143
 6145 3 15.55 127.76 15.09 0.098 6144
 6146 3 15.65 127.76 15.02 0.107 6145
 6147 3 15.93 128.58 15.96 0.47 6143
 6148 3 15.96 129.08 16.2 0.131 6147
 6149 3 16.22 129.18 16.21 0.113 6148
 6150 3 16.13 129.28 16.39 0.141 6149
 6151 3 15.98 129.37 16.39 0.165 6150
 6152 3 15.82 129.18 16.46 0.077 6151
 6153 3 15.74 129.08 16.46 0.106 6152
 6154 3 15.41 128.87 16.43 0.135 6153
 6155 3 15.37 128.78 16.39 0.109 6154
 6156 3 15.89 129.58 16.39 0.144 6151
 6157 3 15.88 129.78 16.39 0.139 6156
 6158 3 15.88 129.87 16.32 0.111 6157
 6159 3 16 128.47 16.09 0.472 6147
 6160 3 15.91 128.08 16.59 0.265 6159
 6161 3 15.8 127.87 16.71 0.223 6160
 6162 3 16 127.78 16.93 0.156 6161
 6163 3 16.04 127.68 17.07 0.103 6162
 6164 3 16.04 127.57 17.12 0.142 6163
 6165 3 16.2 127.48 17.16 0.157 6164
 6166 3 16.24 127.37 17.25 0.167 6165
 6167 3 16.25 127.28 17.3 0.143 6166
 6168 3 16.2 127.07 17.39 0.145 6167
 6169 3 16.13 126.98 17.5 0.129 6168
 6170 3 16.04 126.79 17.64 0.162 6169
 6171 3 15.87 126.79 17.8 0.145 6170
 6172 3 15.82 126.68 18.05 0.183 6171
 6173 3 15.85 126.59 18.3 0.227 6172
 6174 3 15.79 126.59 18.41 0.293 6173
 6175 3 15.79 126.48 18.55 0.352 6174
 6176 3 15.74 126.39 18.64 0.41 6175
 6177 3 15.63 125.89 18.3 0.079 6176
 6178 3 15.52 125.79 18.28 0.000125 6177
 6179 3 15.68 126.48 18.8 0.348 6176
 6180 3 15.93 126.89 19 0.107 6179
 6181 3 16.11 126.79 19.23 0.193 6180
 6182 3 16.24 126.5 19.37 0.152 6181
 6183 3 16.38 126.48 19.43 0.139 6182
 6184 3 16.18 126.78 17.2 0.132 6169
 6185 3 16.25 126.78 17.05 0.176 6184
 6186 3 16.54 126.78 17.03 0.071 6185
 6187 3 15.23 131.86 13.1 0.133 6186
 6188 3 15.51 131.86 12.69 0.09 6112
 6189 3 15.52 131.75 12.71 0.139 6188
 6190 3 15.55 131.56 12.84 0.138 6189
 6191 3 15.38 131.36 12.86 0.096 6190
 6192 3 15.27 131.25 12.91 0.085 6191
 6193 3 15.19 131.15 12.95 0.078 6192
 6194 3 15.11 131.06 12.95 0.119 6193
 6195 3 15.07 130.95 13.04 0.12 6194
 6196 3 15.74 131.56 12.88 0.094 6190
 6197 3 15.89 131.45 12.88 0.096 6196
 6198 3 16.01 131.45 12.89 0.095 6197
 6199 3 16.14 131.45 12.84 0.135 6198
 6200 3 16.23 131.45 12.77 0.113 6199
 6201 3 15.74 136.74 10.37 0.136 6078
 6202 3 15.83 136.83 10.53 0.098 6201
 6203 3 15.91 136.93 10.61 0.127 6202
 6204 3 16 137.04 10.72 0.14 6203
 6205 3 16.03 137.14 10.86 0.1 6204
 6206 3 16.03 137.24 10.95 0.134 6205
 6207 3 15.97 137.43 11 0.12 6206
 6208 3 16.03 137.54 11.11 0.111 6207
 6209 3 16.08 137.64 11.19 0.097 6208
 6210 3 16.08 137.83 11.38 0.138 6209
 6211 3 16.12 137.93 11.46 0.14 6210
 6212 3 16.07 138.14 11.52 0.119 6211
 6213 3 16.05 138.24 11.63 0.121 6212
 6214 3 16.05 138.33 11.68 0.13 6213
 6215 3 16.1 138.54 11.64 0.142 6214
 6216 3 16.12 138.64 11.69 0.182 6215
 6217 3 16.14 138.83 11.72 0.136 6216
 6218 3 16.21 138.93 11.84 0.081 6217
 6219 3 16.28 139.14 11.86 0.106 6218
 6220 3 16.32 139.33 11.86 0.125 6219
 6221 3 16.37 139.43 11.8 0.123 6220
 6222 3 16.5 139.64 11.86 0.128 6221
 6223 3 16.48 139.83 11.79 0.116 6222
 6224 3 16.53 140.04 11.78 0.127 6223
 6225 3 16.66 140.14 11.68 0.163 6224
 6226 3 16.75 140.33 11.6 0.123 6225
 6227 3 16.82 140.43 11.6 0.158 6226
 6228 3 16.92 140.64 11.58 0.162 6227
 6229 3 17 140.74 11.64 0.112 6228
 6230 3 17.05 140.93 11.62 0.15 6229
 6231 3 17.12 141.14 11.66 0.181 6230
 6232 3 17.14 141.24 11.75 0.166 6231
 6233 3 17.25 141.43 11.77 0.109 6232
 6234 3 17.23 141.54 11.75 0.103 6233
 6235 3 17.37 141.83 11.54 0.15 6234
 6236 3 17.41 142.04 11.55 0.141 6235
 6237 3 17.53 142.14 11.52 0.14 6236
 6238 3 17.64 142.24 11.5 0.116 6237
 6239 3 17.64 142.42 11.41 0.061 6238
 6240 3 17.76 142.33 11.53 0.129 6238
 6241 3 17.89 142.42 11.55 0.143 6240
 6242 3 18.03 142.52 11.6 0.142 6241
 6243 3 18.21 142.62 11.62 0.181 6242
 6244 3 18.26 142.73 11.68 0.218 6243
 6245 3 18.42 142.73 11.78 0.278 6244
 6246 3 18.51 142.73 11.84 0.288 6245
 6247 3 18.55 142.83 12.04 0.604 6246
 6248 3 18.6 143.02 12.16 0.694 6247
 6249 3 18.67 143.23 12.11 0.644 6248
 6250 3 18.73 143.62 11.95 0.534 6249
 6251 3 18.87 143.83 11.86 0.497 6250
 6252 3 18.91 144.12 11.63 0.317 6251
 6253 3 18.92 144.23 11.61 0.302 6252
 6254 3 18.94 144.33 11.58 0.252 6253
 6255 3 18.96 144.52 11.7 0.254 6254
 6256 3 18.98 144.73 11.88 0.159 6255
 6257 3 19.01 144.83 11.87 0.17 6256
 6258 3 19.07 145.02 11.72 0.12 6257
 6259 3 19.21 145.23 11.62 0.116 6258
 6260 3 19.37 145.33 11.63 0.132 6259
 6261 3 19.55 145.42 11.71 0.132 6260
 6262 3 19.6 145.52 11.81 0.09 6261
 6263 3 19.69 145.62 11.93 0.073 6262
 6264 3 19.69 145.83 11.93 0.067 6263
 6265 3 19.71 145.92 11.86 0.067 6264
 6266 3 19.76 146.12 11.79 0.049 6265
 6267 3 19.71 146.23 11.7 0.083 6266
 6268 3 19.64 146.33 11.62 0.094 6267
 6269 3 19.58 146.52 11.59 0.105 6268
 6270 3 19.51 146.73 11.53 0.098 6269
 6271 3 19.48 146.92 11.5 0.121 6270
 6272 3 19.44 147.12 11.47 0.066 6271
 6273 3 19.41 147.23 11.41 0.072 6272
 6274 3 18.39 144.12 11.19 0.219 6250
 6275 3 18.32 144.23 11.03 0.126 6274
 6276 3 18.28 144.33 10.88 0.155 6275
 6277 3 18.3 144.42 10.83 0.203 6276
 6278 3 18.28 144.33 10.53 0.125 6277
 6279 3 18.35 144.42 10.46 0.14 6278
 6280 3 18.37 144.62 10.34 0.125 6279
 6281 3 18.44 144.71 10.28 0.099 6280
 6282 3 19.39 142.52 11.83 0.118 6249
 6283 3 19.44 142.42 11.76 0.132 6282
 6284 3 19.5 142.33 11.73 0.127 6283
 6285 3 19.57 142.23 11.78 0.147 6284
 6286 3 19.66 142.12 11.78 0.101 6285
 6287 3 19.76 142.02 11.75 0.129 6286
 6288 3 19.87 141.83 11.7 0.115 6287
 6289 3 19.92 141.62 11.67 0.124 6288
 6290 3 20.01 141.52 11.61 0.114 6289
 6291 3 20.12 141.42 11.64 0.087 6290
 6292 3 20.1 141.21 11.64 0.077 6291
 6293 3 20.12 141.02 11.55 0.181 6292
 6294 3 20.25 140.73 11.91 0.144 6293
 6295 3 20.33 140.61 11.86 0.16 6294
 6296 3 20.5 140.52 11.7 0.122 6295
 6297 3 20.55 140.42 11.7 0.136 6296
 6298 3 20.03 140.71 11.35 0.135 6293
 6299 3 20.05 140.61 11.25 0.112 6298
 6300 3 20.19 140.52 11.2 0.137 6299
 6301 3 20.3 140.42 11.11 0.108 6300
 6302 3 20.46 140.42 11.01 0.14 6301
 6303 3 20.55 140.32 10.95 0.207 6302
 6304 3 20.35 140.32 10.47 0.111 6303
 6305 3 20.23 140.21 10.34 0.057 6304
 6306 3 20.53 139.92 11.01 0.135 6303
 6307 3 20.6 139.82 11.03 0.129 6306
 6308 3 20.57 139.61 11.04 0.000125 6307
 6309 3 16.44 138.93 11.88 0.066 6219
 6310 3 16.44 138.74 11.91 0.051 6309
 6311 3 13.75 137.33 7.95 0.116 6056
 6312 3 13.8 137.52 7.95 0.108 6311
 6313 3 13.8 137.62 7.78 0.118 6312
 6314 3 13.89 137.73 7.6 0.127 6313
 6315 3 14 137.92 7.48 0.154 6314
 6316 3 14 138.02 7.52 0.158 6315
 6317 3 13.97 138.12 7.32 0.068 6316
 6318 3 11.82 134.45 8.95 0.087 4579
 6319 3 11.73 134.35 9.03 0.097 6318
 6320 3 11.63 134.24 9.11 0.104 6319
 6321 3 11.51 134.14 9.18 0.106 6320
 6322 3 11.42 134.05 9.22 0.114 6321
 6323 3 11.36 133.95 9.35 0.107 6322
 6324 3 11.28 133.85 9.41 0.117 6323
 6325 3 11.13 133.85 9.47 0.159 6324
 6326 3 11.02 133.85 9.53 0.111 6325
 6327 3 10.99 133.74 9.62 0.000125 6326
 6328 3 10.94 129.14 8.29 0.228 4540
 6329 3 10.86 129.24 8.53 0.228 6328
 6330 3 10.83 129.35 8.67 0.306 6329
 6331 3 10.74 129.24 8.88 0.327 6330
 6332 3 10.71 129.35 9.01 0.349 6331
 6333 3 10.6 129.35 9.17 0.361 6332
 6334 3 10.55 129.45 9.28 0.386 6333
 6335 3 10.48 129.36 9.42 0.455 6334
 6336 3 10.33 129.36 9.67 0.241 6335
 6337 3 10.17 129.36 9.78 0.212 6336
 6338 3 10.05 129.36 9.88 0.225 6337
 6339 3 9.83 129.45 9.94 0.248 6338
 6340 3 9.53 129.55 9.86 0.255 6339
 6341 3 9.41 129.45 9.92 0.214 6340
 6342 3 9.3 129.55 10.02 0.151 6341
 6343 3 9.15 129.46 10.12 0.252 6342
 6344 3 9.06 129.36 10.17 0.29 6343
 6345 3 8.91 129.47 10.29 0.271 6344
 6346 3 8.78 129.58 10.33 0.32 6345
 6347 3 8.73 129.68 10.41 0.337 6346
 6348 3 8.66 129.86 10.53 0.239 6347
 6349 3 8.58 129.97 10.58 0.216 6348
 6350 3 8.52 130.08 10.66 0.259 6349
 6351 3 8.5 130.36 10.64 0.203 6350
 6352 3 8.47 130.47 10.68 0.24 6351
 6353 3 8.52 130.36 10.98 0.13 6352
 6354 3 8.46 130.47 11.04 0.18 6353
 6355 3 8.64 130.58 11.2 0.069 6354
 6356 3 8.78 130.58 11.23 0.087 6355
 6357 3 8.8 130.58 11.42 0.1 6356
 6358 3 8.78 130.59 11.61 0.08 6357
 6359 3 8.82 130.59 11.78 0.075 6358
 6360 3 8.82 130.68 11.95 0.086 6359
 6361 3 8.67 130.78 12.13 0.057 6360
 6362 3 8.28 130.68 10.56 0.162 6352
 6363 3 8.17 130.77 10.51 0.153 6362
 6364 3 8.06 130.86 10.42 0.154 6363
 6365 3 7.95 130.97 10.28 0.157 6364
 6366 3 7.83 130.97 10.17 0.162 6365
 6367 3 7.67 131.08 10 0.2 6366
 6368 3 7.55 131.08 9.87 0.21 6367
 6369 3 7.34 131.08 9.77 0.167 6368
 6370 3 7.09 131.08 9.78 0.137 6369
 6371 3 6.95 130.86 9.75 0.142 6370
 6372 3 6.76 130.86 9.75 0.162 6371
 6373 3 6.57 130.68 9.78 0.169 6372
 6374 3 6.38 130.59 9.76 0.176 6373
 6375 3 6.26 130.49 9.79 0.167 6374
 6376 3 6.16 130.38 9.86 0.143 6375
 6377 3 6.01 130.18 9.87 0.157 6376
 6378 3 5.87 130.09 9.85 0.182 6377
 6379 3 5.73 129.99 9.87 0.163 6378
 6380 3 5.57 129.88 9.94 0.186 6379
 6381 3 5.4 129.77 9.87 0.176 6380
 6382 3 5.16 129.77 9.77 0.172 6381
 6383 3 4.98 129.77 9.79 0.153 6382
 6384 3 4.8 129.68 9.79 0.141 6383
 6385 3 4.66 129.68 9.78 0.14 6384
 6386 3 4.53 129.68 9.79 0.163 6385
 6387 3 4.41 129.59 9.85 0.179 6386
 6388 3 4.28 129.5 9.92 0.158 6387
 6389 3 4.19 129.4 10.02 0.192 6388
 6390 3 4.11 129.4 10.1 0.241 6389
 6391 3 4 129.19 10.08 0.157 6390
 6392 3 3.89 129 10.1 0.139 6391
 6393 3 3.81 128.8 10.09 0.126 6392
 6394 3 3.79 128.69 10.07 0.151 6393
 6395 3 3.79 128.5 10.05 0.133 6394
 6396 3 3.72 128.3 10.01 0.13 6395
 6397 3 3.66 128.19 10.04 0.173 6396
 6398 3 3.6 128 9.93 0.214 6397
 6399 3 3.52 127.79 9.83 0.19 6398
 6400 3 3.45 127.59 9.68 0.159 6399
 6401 3 3.35 127.5 9.65 0.154 6400
 6402 3 3.25 127.4 9.54 0.177 6401
 6403 3 3.18 127.2 9.47 0.166 6402
 6404 3 3.12 127.09 9.44 0.195 6403
 6405 3 2.95 127 9.27 0.17 6404
 6406 3 2.85 126.9 9.21 0.172 6405
 6407 3 2.64 126.7 9.11 0.151 6406
 6408 3 2.54 126.59 9.02 0.157 6407
 6409 3 2.45 126.4 8.94 0.16 6408
 6410 3 2.37 126.29 8.87 0.143 6409
 6411 3 2.33 126.09 8.88 0.144 6410
 6412 3 2.24 126 8.77 0.127 6411
 6413 3 2.08 125.9 8.63 0.114 6412
 6414 3 2 125.79 8.53 0.148 6413
 6415 3 1.84 125.59 8.52 0.193 6414
 6416 3 1.7 125.4 8.46 0.246 6415
 6417 3 1.68 125.09 8.53 0.208 6416
 6418 3 1.64 124.79 8.53 0.177 6417
 6419 3 1.53 124.59 8.58 0.143 6418
 6420 3 1.55 124.4 8.54 0.12 6419
 6421 3 1.52 124.2 8.58 0.133 6420
 6422 3 1.43 124 8.58 0.155 6421
 6423 3 1.2 124 8.63 0.076 6422
 6424 3 1.12 123.9 8.77 0.09 6423
 6425 3 1.12 123.6 8.85 0.077 6424
 6426 3 1.06 123.4 8.79 0.046 6425
 6427 3 1.05 123.29 8.76 0.075 6426
 6428 3 1.06 123.09 8.74 0.107 6427
 6429 3 0.97 122.79 8.71 0.103 6428
 6430 3 0.93 123.81 8.96 0.093 6424
 6431 3 0.94 123.81 9.1 0.07 6430
 6432 3 1.12 123.81 9.24 0.092 6431
 6433 3 1.5 123.79 8.52 0.142 6422
 6434 3 1.5 123.59 8.44 0.129 6433
 6435 3 1.46 123.5 8.35 0.1 6434
 6436 3 1.4 123.59 8.18 0.118 6435
 6437 3 1.32 123.5 8.07 0.125 6436
 6438 3 1.21 123.4 7.96 0.154 6437
 6439 3 1.18 123.4 7.84 0.142 6438
 6440 3 1.15 123.29 7.68 0.082 6439
 6441 3 1.1 123.2 7.6 0.12 6440
 6442 3 1.09 123 7.52 0.127 6441
 6443 3 1.04 122.9 7.42 0.132 6442
 6444 3 0.96 122.79 7.31 0.151 6443
 6445 3 0.93 122.7 7.24 0.199 6444
 6446 3 0.94 122.4 7.42 0.091 6445
 6447 3 0.9 122.49 7.03 0.176 6445
 6448 3 0.9 122.39 6.94 0.16 6447
 6449 3 0.83 122.08 6.92 0.17 6448
 6450 3 0.76 121.99 6.81 0.354 6449
 6451 3 0.52 121.99 6.6 0.305 6450
 6452 3 0.41 121.97 6.44 0.287 6451
 6453 3 0.28 122.47 6.35 0.084 6452
 6454 3 0.23 122.67 6.28 0.056 6453
 6455 3 0.23 122.78 6.23 0.081 6454
 6456 3 0.16 122.97 6.17 0.104 6455
 6457 3 0.14 123.08 6.03 0.149 6456
 6458 3 0.07 123.08 5.93 0.128 6457
 6459 3 -0.02 123.17 5.82 0.115 6458
 6460 3 -0.14 123.17 5.7 0.093 6459
 6461 3 -0.19 123.28 5.56 0.11 6460
 6462 3 -0.22 123.28 5.44 0.13 6461
 6463 3 0.41 121.78 6.27 0.204 6452
 6464 3 0.35 121.47 6.18 0.176 6463
 6465 3 0.41 121.38 6.06 0.253 6464
 6466 3 0.39 121.28 6.02 0.345 6465
 6467 3 0.36 121.08 5.98 0.36 6466
 6468 3 0.73 121.28 5.67 0.11 6467
 6469 3 0.85 121.28 5.56 0.12 6468
 6470 3 0.93 121.28 5.4 0.095 6469
 6471 3 1.03 121.28 5.26 0.082 6470
 6472 3 1.11 121.36 5.14 0.073 6471
 6473 3 1.14 121.36 5.02 0.114 6472
 6474 3 1.15 121.36 4.85 0.135 6473
 6475 3 1.17 121.36 4.73 0.06 6474
 6476 3 0.32 120.97 6.06 0.289 6467
 6477 3 0.45 120.67 6.14 0.164 6476
 6478 3 0.53 120.58 6.19 0.134 6477
 6479 3 0.63 120.47 6.13 0.188 6478
 6480 3 0.58 120.38 5.73 0.158 6479
 6481 3 0.59 120.38 5.45 0.12 6480
 6482 3 0.66 120.38 5.35 0.103 6481
 6483 3 0.71 120.28 5.18 0.13 6482
 6484 3 0.7 120.17 4.99 0.117 6483
 6485 3 0.73 120.17 4.78 0.15 6484
 6486 3 0.77 120.06 4.6 0.163 6485
 6487 3 0.81 120.17 4.35 0.167 6486
 6488 3 0.89 120.17 4.17 0.172 6487
 6489 3 0.83 120.06 3.98 0.186 6488
 6490 3 0.82 120.17 3.81 0.181 6489
 6491 3 0.72 120.06 3.69 0.174 6490
 6492 3 0.61 120.06 3.56 0.217 6491
 6493 3 0.68 120.17 3.37 0.111 6492
 6494 3 0.65 120.17 3.25 0.121 6493
 6495 3 0.54 120.06 3.16 0.000125 6494
 6496 3 0.44 120.06 3.64 0.136 6492
 6497 3 0.08 119.97 3.77 0.136 6496
 6498 3 -0.08 120.06 3.85 0.142 6497
 6499 3 -0.2 120.06 3.94 0.137 6498
 6500 3 -0.37 119.97 4.03 0.089 6499
 6501 3 -0.48 119.88 4.15 0.105 6500
 6502 3 -0.6 119.78 4.18 0.113 6501
 6503 3 -0.65 119.67 4.3 0.126 6502
 6504 3 -0.76 119.58 4.27 0.163 6503
 6505 3 -1.06 119.58 4.18 0.112 6504
 6506 3 -1.22 119.47 4.15 0.124 6505
 6507 3 -1.37 119.38 4.24 0.115 6506
 6508 3 -1.5 119.38 4.34 0.1 6507
 6509 3 -1.61 119.17 4.35 0.153 6508
 6510 3 -1.68 118.97 4.4 0.135 6509
 6511 3 -1.77 118.88 4.44 0.116 6510
 6512 3 -1.93 118.78 4.39 0.155 6511
 6513 3 -2.05 118.38 4.15 0.134 6512
 6514 3 -2.09 118.28 4.09 0.104 6513
 6515 3 -2.15 118.08 3.98 0.102 6514
 6516 3 -2.19 117.97 3.94 0.101 6515
 6517 3 -2.24 117.88 3.85 0.129 6516
 6518 3 -2.26 117.67 3.77 0.136 6517
 6519 3 -2.34 117.38 3.85 0.083 6518
 6520 3 -2.49 117.17 3.81 0.084 6519
 6521 3 -2.55 116.97 3.91 0.07 6520
 6522 3 -2.57 116.97 4.03 0.113 6521
 6523 3 -2.61 116.78 4.19 0.131 6522
 6524 3 -2.63 116.69 4.28 0.158 6523
 6525 3 -2.61 116.39 4.09 0.07 6524
 6526 3 -2.51 116.28 4.02 0.081 6525
 6527 3 -2.49 116.17 4.02 0.103 6526
 6528 3 -2.47 116.17 3.91 0.179 6527
 6529 3 -2.38 115.97 3.89 0.15 6528
 6530 3 -2.17 115.78 4.01 0.108 6529
 6531 3 -1.93 115.67 3.94 0.11 6530
 6532 3 -1.84 115.58 4.06 0.112 6531
 6533 3 -1.75 115.47 4.07 0.082 6532
 6534 3 -1.57 115.38 3.99 0.163 6533
 6535 3 -1.4 115.28 3.95 0.171 6534
 6536 3 -2.69 116.78 4.55 0.087 6524
 6537 3 -2.72 116.78 4.65 0.101 6536
 6538 3 -2.8 116.78 4.73 0.11 6537
 6539 3 -2.88 116.78 4.86 0.097 6538
 6540 3 -2.86 116.69 4.95 0.061 6539
 6541 3 -2.11 118.99 4.48 0.163 6512
 6542 3 -2.19 118.89 4.7 0.195 6541
 6543 3 -2.15 118.99 5.03 0.064 6542
 6544 3 -2.19 118.99 5.14 0.104 6543
 6545 3 -2.19 119.08 5.28 0.072 6544
 6546 3 -2.15 118.99 5.47 0.085 6545
 6547 3 -2.11 118.78 5.6 0.111 6546
 6548 3 -1.99 118.78 5.81 0.093 6547
 6549 3 -1.92 118.78 5.93 0.093 6548
 6550 3 -1.9 118.79 6.05 0.124 6549
 6551 3 -1.77 118.7 6.17 0.094 6550
 6552 3 -1.73 118.7 6.28 0.135 6551
 6553 3 -1.63 118.59 6.49 0.09 6552
 6554 3 -1.61 118.4 6.65 0.095 6553
 6555 3 0.27 120.06 3.71 0.136 6554
 6556 3 0.9 119.86 3.58 0.09 6496
 6557 3 0.97 119.77 3.41 0.07 6556
 6558 3 1.05 119.66 3.35 0.104 6557
 6559 3 1.01 119.47 3.52 0.125 6558
 6560 3 1.02 119.36 3.5 0.093 6559
 6561 3 0.78 120.67 6.63 0.109 6479
 6562 3 0.86 120.67 6.77 0.076 6561
 6563 3 0.93 120.78 6.9 0.133 6562
 6564 3 0.95 120.89 7.01 0.146 6563
 6565 3 0.9 120.59 7.06 0.118 6564
 6566 3 0.81 120.5 7.09 0.101 6565
 6567 3 0.68 120.4 7.19 0.083 6566
 6568 3 0.68 120.2 7.3 0.077 6567
 6569 3 0.58 120.09 7.28 0.067 6568
 6570 3 0.46 120 7.31 0.114 6569
 6571 3 0.32 119.9 7.3 0.109 6570
 6572 3 0.17 119.9 7.31 0.079 6571
 6573 3 0.1 119.79 7.39 0.088 6572
 6574 3 0 119.79 7.43 0.09 6573
 6575 3 -0.11 119.7 7.52 0.114 6574
 6576 3 1.62 125.7 8.2 0.095 6416
 6577 3 1.51 125.7 8.1 0.078 6576
 6578 3 1.39 125.7 8.01 0.094 6577
 6579 3 1.19 125.7 7.99 0.116 6578
 6580 3 1.1 125.79 7.74 0.068 6579
 6581 3 0.98 125.9 7.64 0.073 6580
 6582 3 0.93 126.09 7.6 0.09 6581
 6583 3 0.88 126.2 7.56 0.103 6582
 6584 3 0.83 126.2 7.35 0.072 6583
 6585 3 0.84 126.28 7.23 0.149 6584
 6586 3 0.84 126.39 7.13 0.202 6585
 6587 3 0.96 126.69 7.03 0.096 6586
 6588 3 1.03 126.88 6.95 0.1 6587
 6589 3 1.03 126.97 6.89 0.103 6588
 6590 3 4.12 129.59 10.33 0.112 6390
 6591 3 4.16 129.4 10.42 0.102 6590
 6592 3 4.16 129.3 10.49 0.118 6591
 6593 3 4.04 129.19 10.57 0.127 6592
 6594 3 3.97 129 10.68 0.125 6593
 6595 3 3.83 128.9 10.72 0.091 6594
 6596 3 3.75 128.8 10.71 0.098 6595
 6597 3 3.64 128.69 10.77 0.119 6596
 6598 3 3.47 128.61 10.77 0.089 6597
 6599 3 3.37 128.61 10.85 0.123 6598
 6600 3 3.16 128.61 10.9 0.169 6599
 6601 3 3 128.5 10.94 0.148 6600
 6602 3 2.74 128.4 10.99 0.122 6601
 6603 3 2.64 128.31 11.05 0.098 6602
 6604 3 2.54 128.31 11.16 0.068 6603
 6605 3 2.43 128.11 11.2 0.142 6604
 6606 3 2.31 128.11 11.28 0.103 6605
 6607 3 2.24 128 11.35 0.102 6606
 6608 3 2.04 128.02 11.49 0.116 6607
 6609 3 1.89 127.92 11.58 0.114 6608
 6610 3 1.81 127.81 11.75 0.132 6609
 6611 3 2 127.81 11.88 0.099 6610
 6612 3 2.12 127.92 12.02 0.114 6611
 6613 3 2.06 128.02 12.16 0.066 6612
 6614 3 2.04 128.02 12.28 0.141 6613
 6615 3 1.97 128.02 12.38 0.204 6614
 6616 3 1.87 128.12 12.58 0.071 6615
 6617 3 1.76 128.12 12.72 0.073 6616
 6618 3 1.87 127.71 12.41 0.054 6615
 6619 3 1.7 127.71 12.52 0.054 6618
 6620 3 1.66 127.62 12.63 0.074 6619
 6621 3 1.64 127.51 12.79 0.029 6620
 6622 3 1.72 127.42 12.79 0.068 6621
 6623 3 1.82 127.31 12.8 0.074 6622
 6624 3 1.7 127.71 11.72 0.144 6610
 6625 3 1.64 127.62 11.77 0.117 6624
 6626 3 1.54 127.51 11.87 0.12 6625
 6627 3 1.46 127.51 11.94 0.208 6626
 6628 3 1.29 127.42 11.86 0.258 6627
 6629 3 1.13 127.42 11.94 0.283 6628
 6630 3 1.02 127.31 12.1 0.311 6629
 6631 3 0.91 127.23 12.22 0.271 6630
 6632 3 0.88 127.12 12.29 0.285 6631
 6633 3 1.33 127.23 12.6 0.097 6632
 6634 3 1.42 127.23 12.69 0.111 6633
 6635 3 1.53 127.12 12.83 0.08 6634
 6636 3 1.55 127.12 12.96 0.104 6635
 6637 3 1.6 127.23 12.99 0.112 6636
 6638 3 1.62 127.32 13.05 0.013 6637
 6639 3 0.69 126.82 12.15 0.139 6632
 6640 3 0.75 126.62 12.03 0.077 6639
 6641 3 0.59 126.53 11.96 0.083 6640
 6642 3 0.46 126.62 11.94 0.11 6641
 6643 3 0.33 126.73 11.93 0.078 6642
 6644 3 0.17 126.73 11.9 0.103 6643
 6645 3 0 126.73 11.88 0.119 6644
 6646 3 -0.13 126.73 11.8 0.103 6645
 6647 3 -0.2 126.73 11.66 0.145 6646
 6648 3 -0.3 126.82 11.59 0.114 6647
 6649 3 -0.41 126.73 11.57 0.031 6648
 6650 3 -0.61 126.73 11.53 0.098 6649
 6651 3 -0.75 126.62 11.59 0.076 6650
 6652 3 -0.87 126.53 11.63 0.097 6651
 6653 3 -0.98 126.43 11.71 0.063 6652
 6654 3 -1.12 126.53 11.74 0.093 6653
 6655 3 -1.24 126.53 11.77 0.081 6654
 6656 3 9.26 128.96 10.11 0.115 6344
 6657 3 9.22 128.77 10.05 0.088 6656
 6658 3 9.11 128.68 10.18 0.051 6657
 6659 3 8.98 128.58 10.2 0.11 6658
 6660 3 10.14 129.26 10.16 0.131 6339
 6661 3 10.16 129.15 10.31 0.135 6660
 6662 3 10.22 129.15 10.5 0.128 6661
 6663 3 10.25 129.15 10.69 0.139 6662
 6664 3 10.25 129.15 10.8 0.152 6663
 6665 3 10.25 129.08 10.95 0.145 6664
 6666 3 10.27 129.08 11.1 0.144 6665
 6667 3 10.33 128.97 11.21 0.167 6666
 6668 3 10.4 128.97 11.31 0.167 6667
 6669 3 10.42 128.86 11.47 0.201 6668
 6670 3 10.46 128.86 11.64 0.212 6669
 6671 3 10.33 128.68 11.84 0.163 6670
 6672 3 10.31 128.58 11.95 0.148 6671
 6673 3 10.23 128.47 12.18 0.124 6672
 6674 3 10.21 128.37 12.36 0.126 6673
 6675 3 10.22 128.28 12.53 0.101 6674
 6676 3 10.18 128.28 12.67 0.124 6675
 6677 3 10.22 128.18 12.77 0.197 6676
 6678 3 10.17 128.38 12.97 0.072 6677
 6679 3 10.1 128.68 13.11 0.086 6678
 6680 3 10.09 128.88 13.14 0.076 6679
 6681 3 10.09 129.09 13.11 0.116 6680
 6682 3 10.02 129.18 13.1 0.072 6681
 6683 3 10.23 127.89 12.89 0.191 6677
 6684 3 10.23 127.68 12.92 0.319 6683
 6685 3 10.22 127.48 13.04 0.394 6684
 6686 3 10.41 127.39 13.25 0.465 6685
 6687 3 10.19 127.39 13.41 0.509 6686
 6688 3 10.19 127.18 13.46 0.539 6687
 6689 3 9.98 127.09 13.62 0.552 6688
 6690 3 9.88 126.98 13.75 0.57 6689
 6691 3 9.38 127.4 14 0.15 6690
 6692 3 9.32 127.5 14.11 0.129 6691
 6693 3 9.27 127.59 14.2 0.093 6692
 6694 3 9.1 127.59 14.29 0.18 6693
 6695 3 9.07 127.7 14.41 0.231 6694
 6696 3 9.15 128 14.28 0.154 6695
 6697 3 8.93 128 14.3 0.076 6696
 6698 3 8.84 128.09 14.31 0.078 6697
 6699 3 8.75 128.3 14.36 0.095 6698
 6700 3 8.61 128.4 14.34 0.072 6699
 6701 3 8.56 128.5 14.3 0.06 6700
 6702 3 8.53 128.59 14.2 0.153 6701
 6703 3 8.47 128.9 14.1 0.155 6702
 6704 3 8.34 129.09 14.06 0.177 6703
 6705 3 8.28 129.3 14.04 0.158 6704
 6706 3 8.19 129.59 14.09 0.088 6705
 6707 3 8.23 129.8 14.11 0.115 6706
 6708 3 8.25 130 14.17 0.113 6707
 6709 3 8.18 130.19 14.28 0.109 6708
 6710 3 8.08 130.4 14.34 0.111 6709
 6711 3 8 130.5 14.36 0.129 6710
 6712 3 7.9 130.61 14.42 0.176 6711
 6713 3 7.95 130.8 14.18 0.143 6712
 6714 3 8.08 131 14.08 0.106 6713
 6715 3 8.14 131.09 14.03 0.081 6714
 6716 3 8.16 131.19 13.95 0.096 6715
 6717 3 8.16 131.3 13.81 0.091 6716
 6718 3 8.14 131.5 13.77 0.084 6717
 6719 3 8.19 131.69 13.76 0.116 6718
 6720 3 8.27 131.8 13.76 0.118 6719
 6721 3 8.38 131.9 13.72 0.056 6720
 6722 3 8.48 132 13.77 0.079 6721
 6723 3 8.53 132.19 13.72 0.104 6722
 6724 3 8.58 132.3 13.69 0.103 6723
 6725 3 8.58 132.4 13.55 0.18 6724
 6726 3 8.78 132.69 13.73 0.079 6725
 6727 3 8.77 132.8 13.83 0.079 6726
 6728 3 8.71 132.9 13.93 0.074 6727
 6729 3 8.65 133.09 14.03 0.057 6728
 6730 3 8.68 133.19 14.11 0.074 6729
 6731 3 8.82 133.19 14.06 0.111 6730
 6732 3 9 133.09 13.97 0.000125 6731
 6733 3 7.75 130.61 14.53 0.122 6712
 6734 3 7.65 130.71 14.56 0.12 6733
 6735 3 7.61 130.81 14.71 0.148 6734
 6736 3 7.53 130.81 14.86 0.079 6735
 6737 3 7.44 130.71 14.95 0.118 6736
 6738 3 7.41 130.4 14.97 0.084 6737
 6739 3 7.38 130.21 15.08 0.088 6738
 6740 3 8.98 127.59 14.51 0.22 6695
 6741 3 9.44 127.79 14.13 0.118 6740
 6742 3 9.59 127.7 14.03 0.097 6741
 6743 3 8.9 127.59 14.66 0.271 6740
 6744 3 8.85 127.5 14.78 0.333 6743
 6745 3 8.72 127.2 15.13 0.093 6744
 6746 3 8.82 127.01 15.26 0.1 6745
 6747 3 8.9 127.01 15.38 0.1 6746
 6748 3 8.58 127.29 14.8 0.137 6744
 6749 3 8.93 127.7 14.86 0.136 6748
 6750 3 9.02 128.09 14.95 0.11 6749
 6751 3 9.07 128.19 14.93 0.074 6750
 6752 3 8.99 128.3 14.93 0.107 6751
 6753 3 8.98 128.5 14.86 0.168 6752
 6754 3 8.32 127.01 14.85 0.137 6748
 6755 3 8.18 127.1 14.8 0.144 6754
 6756 3 8.06 127.1 14.78 0.153 6755
 6757 3 7.93 127.01 14.85 0.2 6756
 6758 3 7.9 126.81 15.11 0.143 6757
 6759 3 7.85 126.6 15.09 0.119 6758
 6760 3 7.91 126.4 15.08 0.086 6759
 6761 3 7.93 126.31 15.12 0.099 6760
 6762 3 7.91 126.2 15.16 0.095 6761
 6763 3 7.82 126.9 14.7 0.121 6757
 6764 3 7.74 126.81 14.63 0.113 6763
 6765 3 7.68 126.7 14.56 0.103 6764
 6766 3 7.58 126.51 14.53 0.132 6765
 6767 3 7.48 126.4 14.48 0.159 6766
 6768 3 7.37 126.4 14.47 0.188 6767
 6769 3 7.28 126.2 14.53 0.18 6768
 6770 3 7.04 126.01 14.61 0.129 6769
 6771 3 6.95 125.9 14.61 0.106 6770
 6772 3 6.89 125.81 14.61 0.09 6771
 6773 3 6.77 125.7 14.63 0.153 6772
 6774 3 6.74 125.6 14.7 0.146 6773
 6775 3 6.61 125.4 14.7 0.109 6774
 6776 3 6.49 125.31 14.7 0.184 6775
 6777 3 6.41 125.1 14.73 0.133 6776
 6778 3 6.32 124.9 14.71 0.16 6777
 6779 3 6.24 124.81 14.72 0.172 6778
 6780 3 6.1 124.62 14.7 0.157 6779
 6781 3 5.98 124.51 14.68 0.161 6780
 6782 3 5.9 124.31 14.63 0.136 6781
 6783 3 5.78 124.21 14.6 0.145 6782
 6784 3 5.66 124.12 14.65 0.133 6783
 6785 3 5.6 123.92 14.69 0.138 6784
 6786 3 5.53 123.71 14.77 0.132 6785
 6787 3 5.4 123.62 14.83 0.128 6786
 6788 3 5.35 123.51 14.86 0.128 6787
 6789 3 5.31 123.42 14.93 0.125 6788
 6790 3 5.19 123.21 14.96 0.128 6789
 6791 3 5.04 123.12 14.96 0.119 6790
 6792 3 4.93 123.01 14.99 0.129 6791
 6793 3 4.75 122.92 15.04 0.119 6792
 6794 3 4.64 122.81 15.09 0.09 6793
 6795 3 4.53 122.81 15.09 0.078 6794
 6796 3 4.32 122.82 15.05 0.122 6795
 6797 3 4.22 122.73 15.03 0.138 6796
 6798 3 4.08 122.73 15.07 0.141 6797
 6799 3 3.96 122.82 15.16 0.134 6798
 6800 3 3.9 123.03 15.19 0.1 6799
 6801 3 3.84 123.12 15.29 0.098 6800
 6802 3 3.74 123.12 15.32 0.107 6801
 6803 3 3.65 123.23 15.29 0.1 6802
 6804 3 3.49 123.32 15.29 0.089 6803
 6805 3 3.36 123.32 15.35 0.089 6804
 6806 3 3.26 123.32 15.44 0.078 6805
 6807 3 3.17 123.32 15.51 0.119 6806
 6808 3 3.09 123.53 15.52 0.167 6807
 6809 3 2.98 123.53 15.61 0.164 6808
 6810 3 2.84 123.54 15.66 0.149 6809
 6811 3 2.78 123.43 15.71 0.133 6810
 6812 3 2.8 123.54 15.86 0.131 6811
 6813 3 2.71 123.43 15.92 0.089 6812
 6814 3 2.63 123.34 15.92 0.079 6813
 6815 3 7.44 126.01 14.59 0.077 6769
 6816 3 7.39 125.9 14.63 0.07 6815
 6817 3 7.39 125.7 14.64 0.092 6816
 6818 3 7.48 125.6 14.69 0.097 6817
 6819 3 7.41 125.51 14.8 0.095 6818
 6820 3 10.14 126.89 13.85 0.238 6819
 6821 3 10.37 127.18 14.26 0.138 6820
 6822 3 10.38 127.29 14.41 0.145 6821
 6823 3 10.4 127.29 14.53 0.139 6822
 6824 3 10.52 127.48 14.6 0.098 6823
 6825 3 10.54 127.59 14.76 0.108 6824
 6826 3 10.6 127.79 14.77 0.07 6825
 6827 3 10.57 127.9 14.85 0.085 6826
 6828 3 10.56 128 14.96 0.106 6827
 6829 3 10.59 128.19 15.02 0.085 6828
 6830 3 10.64 128.3 15.08 0.064 6829
 6831 3 10.72 128.3 15.17 0.122 6830
 6832 3 10.73 128.4 15.36 0.106 6831
 6833 3 10.82 128.5 15.45 0.104 6832
 6834 3 10.26 126.89 13.91 0.238 6820
 6835 3 9.59 126.59 13.64 0.146 6834
 6836 3 9.54 126.39 13.68 0.146 6835
 6837 3 9.57 126.18 13.64 0.165 6836
 6838 3 9.43 125.79 13.53 0.105 6837
 6839 3 9.5 125.68 13.53 0.084 6838
 6840 3 9.07 126.59 13.44 0.15 6690
 6841 3 8.97 126.79 13.35 0.153 6840
 6842 3 8.88 126.79 13.27 0.179 6841
 6843 3 8.76 126.79 13.18 0.146 6842
 6844 3 8.64 126.9 13.14 0.115 6843
 6845 3 8.48 127.09 13.09 0.139 6844
 6846 3 8.38 127.2 13.04 0.091 6845
 6847 3 8.33 127.29 13 0.081 6846
 6848 3 10.82 130.14 9.02 0.182 6335
 6849 3 10.92 130.24 9.17 0.097 6848
 6850 3 11.02 130.35 9.27 0.067 6849
 6851 3 11.11 130.35 9.38 0.137 6850
 6852 3 11.24 130.35 9.44 0.136 6851
 6853 3 11.26 130.14 9.47 0.122 6852
 6854 3 11.31 129.95 9.58 0.115 6853
 6855 3 11.32 129.85 9.63 0.106 6854
 6856 3 11.34 129.64 9.7 0.105 6855
 6857 3 11.41 129.55 9.78 0.1 6856
 6858 3 11.49 129.45 9.89 0.138 6857
 6859 3 11.57 129.35 9.95 0.155 6858
 6860 3 11.67 129.24 10.05 0.147 6859
 6861 3 11.76 129.05 10.18 0.142 6860
 6862 3 11.85 128.85 10.3 0.115 6861
 6863 3 11.89 128.76 10.45 0.093 6862
 6864 3 11.9 128.65 10.56 0.104 6863
 6865 3 11.83 128.55 10.7 0.15 6864
 6866 3 11.93 128.45 10.76 0.182 6865
 6867 3 12.02 128.15 10.7 0.109 6866
 6868 3 12.06 127.95 10.69 0.105 6867
 6869 3 12.08 127.75 10.63 0.081 6868
 6870 3 12.14 127.66 10.7 0.089 6869
 6871 3 12.16 127.55 10.78 0.063 6870
 6872 3 12.36 127.45 10.86 0.068 6871
 6873 3 12.43 127.55 11.03 0.000125 6872
 6874 3 12.59 121.03 6.61 0.102 4423
 6875 3 12.61 121.03 6.75 0.081 6874
 6876 3 12.61 121.22 6.83 0.076 6875
 6877 3 12.75 121.33 6.87 0.073 6876
 6878 3 12.78 121.22 6.99 0.119 6877
 6879 3 12.85 121.22 7.11 0.105 6878
 6880 3 12.94 121.22 7.24 0.123 6879
 6881 3 13.02 121.22 7.39 0.122 6880
 6882 3 13.06 121.13 7.52 0.104 6881
 6883 3 13.1 121.03 7.7 0.12 6882
 6884 3 13.1 120.92 7.85 0.137 6883
 6885 3 10.27 116.1 1.67 0.377 4359
 6886 3 10.33 116.19 1.56 0.417 6885
 6887 3 10.38 116.29 1.45 0.474 6886
 6888 3 10.4 116.4 1.35 0.565 6887
 6889 3 10.4 116.49 1.3 0.692 6888
 6890 3 10.41 116.69 1.27 0.882 6889
 6891 3 10.39 116.79 1.29 0.965 6890
 6892 3 11.71 116.29 1.28 0.139 6891
 6893 3 11.75 116.18 1.24 0.152 6892
 6894 3 11.78 116.08 1.25 0.184 6893
 6895 3 11.83 115.99 1.07 0.127 6894
 6896 3 11.69 115.79 1.15 0.141 6895
 6897 3 11.59 115.68 1.16 0.097 6896
 6898 3 11.6 115.49 1.15 0.134 6897
 6899 3 11.64 115.38 1.17 0.152 6898
 6900 3 11.69 115.29 1.24 0.201 6899
 6901 3 11.63 115.08 0.99 0.111 6900
 6902 3 11.76 114.88 0.99 0.091 6901
 6903 3 11.84 114.79 0.96 0.103 6902
 6904 3 11.88 114.68 0.88 0.056 6903
 6905 3 11.89 114.58 0.81 0.108 6904
 6906 3 11.85 114.38 0.76 0.062 6905
 6907 3 11.85 115.38 1.46 0.131 6900
 6908 3 11.93 115.38 1.57 0.104 6907
 6909 3 10.16 117.1 1.26 0.898 6891
 6910 3 10.06 117.19 1.32 0.9 6909
 6911 3 9.98 117.29 1.23 0.775 6910
 6912 3 10.43 117.69 0.86 0.441 6911
 6913 3 10.24 117.99 0.88 0.303 6912
 6914 3 10.26 118.19 0.81 0.284 6913
 6915 3 10.42 118.29 0.76 0.294 6914
 6916 3 10.56 118.4 0.73 0.331 6915
 6917 3 10.58 118.6 0.75 0.332 6916
 6918 3 10.65 118.69 0.76 0.33 6917
 6919 3 10.44 118.9 0.56 0.264 6918
 6920 3 10.52 119.1 0.49 0.259 6919
 6921 3 10.58 119.18 0.45 0.328 6920
 6922 3 10.58 119.38 0.42 0.283 6921
 6923 3 10.61 119.58 0.35 0.259 6922
 6924 3 10.66 119.79 0.3 0.271 6923
 6925 3 10.59 119.99 0.23 0.279 6924
 6926 3 10.53 120.08 0.29 0.337 6925
 6927 3 10.5 120.18 0.3 0.393 6926
 6928 3 10.4 120.29 0.28 0.42 6927
 6929 3 10.21 120.4 0.23 0.445 6928
 6930 3 10.09 120.49 0.15 0.431 6929
 6931 3 10.06 120.6 0.15 0.414 6930
 6932 3 10.13 120.79 0.09 0.37 6931
 6933 3 10.23 121.08 0.11 0.379 6932
 6934 3 9.98 121.19 0.2 0.287 6933
 6935 3 9.96 121.4 0.27 0.278 6934
 6936 3 9.84 121.49 0.33 0.306 6935
 6937 3 9.8 121.6 0.4 0.358 6936
 6938 3 9.49 121.79 0.34 0.278 6937
 6939 3 9.33 121.99 0.24 0.288 6938
 6940 3 9.33 122.19 0.18 0.297 6939
 6941 3 9.25 122.4 0.11 0.281 6940
 6942 3 9.26 122.6 0.06 0.31 6941
 6943 3 9.24 122.9 0.06 0.28 6942
 6944 3 9.31 122.99 -0.02 0.302 6943
 6945 3 9.3 123.19 -0.02 0.352 6944
 6946 3 9.3 123.29 0.03 0.398 6945
 6947 3 9.26 123.4 -0.01 0.431 6946
 6948 3 9.26 123.6 -0.02 0.5 6947
 6949 3 9.3 123.69 0 0.565 6948
 6950 3 9.35 123.79 -0.02 0.546 6949
 6951 3 9.33 123.99 -0.13 0.552 6950
 6952 3 9.8 123.79 0.27 0.07 6951
 6953 3 9.85 123.79 0.18 0.078 6952
 6954 3 9.99 123.79 0.15 0.099 6953
 6955 3 10.08 123.79 0.06 0.105 6954
 6956 3 10.19 123.79 0 0.067 6955
 6957 3 9.28 124.1 -0.32 0.493 6951
 6958 3 9.11 124.19 -0.48 0.397 6957
 6959 3 8.85 124.29 -0.52 0.288 6958
 6960 3 8.73 124.49 -0.57 0.294 6959
 6961 3 8.58 124.6 -0.48 0.273 6960
 6962 3 8.49 124.69 -0.53 0.258 6961
 6963 3 8.39 124.79 -0.53 0.193 6962
 6964 3 8.26 124.9 -0.58 0.177 6963
 6965 3 8.23 125.1 -0.58 0.213 6964
 6966 3 8.02 125.19 -0.55 0.229 6965
 6967 3 8 125.4 -0.5 0.204 6966
 6968 3 7.94 125.49 -0.44 0.211 6967
 6969 3 7.9 125.69 -0.5 0.232 6968
 6970 3 7.86 125.79 -0.54 0.263 6969
 6971 3 7.79 125.99 -0.56 0.28 6970
 6972 3 7.8 126.19 -0.61 0.281 6971
 6973 3 7.71 126.4 -0.66 0.331 6972
 6974 3 7.62 126.6 -0.84 0.367 6973
 6975 3 7.58 126.69 -0.92 0.348 6974
 6976 3 7.49 126.79 -0.95 0.357 6975
 6977 3 7.36 126.99 -0.9 0.392 6976
 6978 3 7.25 127.19 -0.84 0.378 6977
 6979 3 7.17 127.19 -0.78 0.396 6978
 6980 3 7.04 127.4 -0.65 0.368 6979
 6981 3 6.95 127.51 -0.6 0.364 6980
 6982 3 6.42 127.1 -0.37 0.12 6981
 6983 3 6.25 127.01 -0.38 0.114 6982
 6984 3 6.09 127.01 -0.38 0.151 6983
 6985 3 5.94 126.91 -0.37 0.175 6984
 6986 3 5.88 126.8 -0.28 0.161 6985
 6987 3 5.79 126.71 -0.25 0.227 6986
 6988 3 5.48 127.01 -0.43 0.117 6987
 6989 3 5.32 127.1 -0.43 0.122 6988
 6990 3 5.25 127.3 -0.5 0.103 6989
 6991 3 5.23 127.41 -0.6 0.1 6990
 6992 3 5.16 127.51 -0.63 0.104 6991
 6993 3 5.19 127.71 -0.84 0.096 6992
 6994 3 5.09 127.71 -0.94 0.089 6993
 6995 3 5.8 126.51 -0.1 0.158 6987
 6996 3 5.83 126.41 -0.03 0.163 6995
 6997 3 5.79 126.32 0.11 0.139 6996
 6998 3 5.76 126.21 0.29 0.208 6997
 6999 3 5.73 126.21 0.39 0.254 6998
 7000 3 5.74 126.21 0.52 0.344 6999
 7001 3 5.58 125.71 0.71 0.12 7000
 7002 3 5.5 125.52 0.82 0.169 7001
 7003 3 5.46 125.41 0.86 0.179 7002
 7004 3 5.16 125.52 0.71 0.148 7003
 7005 3 5.04 125.52 0.67 0.106 7004
 7006 3 5.46 124.91 1.04 0.15 7003
 7007 3 5.41 124.71 1.09 0.145 7006
 7008 3 5.37 124.52 1.12 0.14 7007
 7009 3 5.3 124.32 1.07 0.143 7008
 7010 3 5.28 124.21 1.07 0.174 7009
 7011 3 5.2 124.02 1.08 0.21 7010
 7012 3 5.23 123.82 1.23 0.108 7011
 7013 3 5.17 123.71 1.17 0.084 7012
 7014 3 5.13 123.62 1.24 0.108 7013
 7015 3 5.12 123.41 1.21 0.116 7014
 7016 3 5.08 123.21 1.2 0.12 7015
 7017 3 4.99 123.02 1.29 0.106 7016
 7018 3 4.88 122.93 1.31 0.107 7017
 7019 3 4.83 122.73 1.35 0.116 7018
 7020 3 4.8 122.63 1.48 0.133 7019
 7021 3 4.7 122.52 1.56 0.148 7020
 7022 3 4.83 122.53 1.8 0.078 7021
 7023 3 4.79 122.33 1.9 0.111 7022
 7024 3 4.78 122.33 2.02 0.106 7023
 7025 3 4.87 122.24 2.12 0.142 7024
 7026 3 4.91 122.14 2.25 0.129 7025
 7027 3 4.87 122.03 2.33 0.134 7026
 7028 3 4.91 121.83 2.37 0.114 7027
 7029 3 4.94 121.74 2.44 0.096 7028
 7030 3 5 121.53 2.46 0.08 7029
 7031 3 5.09 121.53 2.54 0.093 7030
 7032 3 5.17 121.44 2.6 0.137 7031
 7033 3 5.24 121.33 2.6 0.184 7032
 7034 3 5.3 121.24 2.58 0.221 7033
 7035 3 5.4 121.03 2.62 0.282 7034
 7036 3 5.54 120.83 2.71 0.449 7035
 7037 3 5.37 120.74 2.98 0.426 7036
 7038 3 5.28 120.75 3.48 0.132 7037
 7039 3 5.21 120.55 3.68 0.033 7038
 7040 3 5.21 120.55 3.79 0.075 7039
 7041 3 5.28 120.55 3.98 0.097 7040
 7042 3 5.3 120.44 4.1 0.073 7041
 7043 3 5.37 120.34 4.18 0.000125 7042
 7044 3 5.37 120.64 2.94 0.369 7037
 7045 3 5.45 120.44 2.94 0.339 7044
 7046 3 5.5 120.24 2.81 0.351 7045
 7047 3 5.51 120.14 2.83 0.323 7046
 7048 3 5.45 119.94 2.81 0.33 7047
 7049 3 5.44 119.83 2.68 0.098 7048
 7050 3 5.45 119.64 2.73 0.088 7049
 7051 3 5.45 119.53 2.62 0.151 7050
 7052 3 5.53 119.33 2.6 0.119 7051
 7053 3 5.54 120.24 2.62 0.151 7048
 7054 3 5.55 120.53 2.35 0.061 7053
 7055 3 5.58 120.33 2.52 0.151 7053
 7056 3 5.34 119.83 2.98 0.115 7055
 7057 3 5.29 119.84 3.33 0.056 7056
 7058 3 5.33 120.05 3.35 0.073 7057
 7059 3 5.79 119.94 2.78 0.103 7056
 7060 3 5.79 119.74 2.8 0.000125 7059
 7061 3 5.62 120.44 2.41 0.151 7055
 7062 3 5.86 121.14 3.13 0.145 7044
 7063 3 6 121.14 3.22 0.139 7062
 7064 3 6.15 121.03 3.3 0.123 7063
 7065 3 6.21 120.94 3.3 0.106 7064
 7066 3 6.33 120.83 3.3 0.083 7065
 7067 3 6.48 120.74 3.3 0.119 7066
 7068 3 6.57 120.83 3.42 0.082 7067
 7069 3 6.62 120.83 3.57 0.063 7068
 7070 3 5.12 124.12 0.94 0.205 7011
 7071 3 5 124.02 0.64 0.142 7070
 7072 3 5.04 123.91 0.4 0.117 7071
 7073 3 4.95 123.82 0.32 0.145 7072
 7074 3 4.9 123.71 0.16 0.121 7073
 7075 3 4.83 123.62 0.02 0.122 7074
 7076 3 4.75 123.52 -0.1 0.118 7075
 7077 3 4.75 123.52 -0.23 0.116 7076
 7078 3 4.69 123.52 -0.37 0.151 7077
 7079 3 4.57 123.41 -0.56 0.127 7078
 7080 3 4.54 123.32 -0.7 0.137 7079
 7081 3 4.61 123.1 -0.84 0.115 7080
 7082 3 4.75 123.1 -0.97 0.12 7081
 7083 3 4.75 123.01 -1.05 0.123 7082
 7084 3 4.73 122.91 -1.13 0.139 7083
 7085 3 4.59 122.8 -1.16 0.127 7084
 7086 3 4.38 122.71 -1.19 0.115 7085
 7087 3 4.37 122.6 -1.25 0.12 7086
 7088 3 4.33 122.51 -1.35 0.095 7087
 7089 3 4.21 122.41 -1.4 0.084 7088
 7090 3 4.25 122.21 -1.65 0.125 7089
 7091 3 4.41 122.21 -1.76 0.146 7090
 7092 3 4.44 122.1 -1.87 0.197 7091
 7093 3 4.53 121.91 -1.92 0.101 7092
 7094 3 4.46 121.8 -2 0.063 7093
 7095 3 3.93 122.41 -1.48 0.083 7089
 7096 3 3.87 122.41 -1.6 0.117 7095
 7097 3 3.77 122.51 -1.65 0.165 7096
 7098 3 3.6 122.41 -1.54 0.187 7097
 7099 3 3.45 122.32 -1.38 0.174 7098
 7100 3 3.45 122.02 -1.42 0.082 7099
 7101 3 3.43 121.91 -1.35 0.119 7100
 7102 3 3.52 121.82 -1.26 0.049 7101
 7103 3 3.35 122.52 -1.3 0.148 7099
 7104 3 3.35 122.71 -1.39 0.112 7103
 7105 3 3.31 122.82 -1.45 0.124 7104
 7106 3 3.22 122.82 -1.56 0.132 7105
 7107 3 3.12 123.02 -1.63 0.138 7106
 7108 3 3.12 123.21 -1.67 0.085 7107
 7109 3 3.04 123.41 -1.64 0.11 7108
 7110 3 2.95 123.52 -1.64 0.091 7109
 7111 3 2.87 123.62 -1.68 0.134 7110
 7112 3 2.72 123.71 -1.72 0.152 7111
 7113 3 2.56 123.82 -1.6 0.038 7112
 7114 3 2.43 123.71 -1.56 0.058 7113
 7115 3 2.33 123.71 -1.54 0.095 7114
 7116 3 2.16 123.71 -1.44 0.125 7115
 7117 3 2.06 123.71 -1.4 0.000125 7116
 7118 3 5.29 124.62 1.05 0.018 7007
 7119 3 5.98 126.32 0.72 0.165 7000
 7120 3 6.38 126.82 0.91 0.123 7119
 7121 3 6.5 126.91 0.86 0.109 7120
 7122 3 6.55 127.12 0.83 0.122 7121
 7123 3 6.62 127.21 0.83 0.09 7122
 7124 3 6.7 127.3 0.81 0.107 7123
 7125 3 6.8 127.41 0.85 0.113 7124
 7126 3 6.95 127.51 0.86 0.095 7125
 7127 3 7.08 127.51 0.86 0.136 7126
 7128 3 7.11 127.6 1.04 0.14 7127
 7129 3 7.3 127.8 1.05 0.092 7128
 7130 3 7.49 127.8 1.07 0.124 7129
 7131 3 7.62 127.8 1.07 0.099 7130
 7132 3 7.76 127.91 1.1 0.115 7131
 7133 3 7.87 127.91 1.1 0.18 7132
 7134 3 7.99 127.8 1.08 0.263 7133
 7135 3 8.1 127.8 1.11 0.241 7134
 7136 3 8.22 127.6 1.46 0.093 7135
 7137 3 8.39 127.6 1.42 0.087 7136
 7138 3 8.44 127.51 1.4 0.11 7137
 7139 3 8.53 127.41 1.33 0.103 7138
 7140 3 8.67 127.3 1.32 0.098 7139
 7141 3 8.81 127.1 1.27 0.075 7140
 7142 3 8.91 127.01 1.24 0.077 7141
 7143 3 8.99 126.91 1.24 0.061 7142
 7144 3 9.07 126.91 1.17 0.093 7143
 7145 3 9.16 126.8 1.16 0.116 7144
 7146 3 9.33 126.9 1.1 0.094 7145
 7147 3 9.41 126.79 1.11 0.105 7146
 7148 3 9.53 126.6 1.13 0.09 7147
 7149 3 9.6 126.49 1.14 0.119 7148
 7150 3 9.81 126.4 1.05 0.11 7149
 7151 3 9.99 126.29 1.02 0.15 7150
 7152 3 10.09 126.29 1 0.179 7151
 7153 3 10.28 126.4 0.95 0.16 7152
 7154 3 10.47 126.49 0.89 0.143 7153
 7155 3 10.55 126.49 0.79 0.109 7154
 7156 3 6.08 126.41 0.78 0.165 7119
 7157 3 5.51 125.82 0.01 0.093 7156
 7158 3 5.51 125.71 -0.05 0.15 7157
 7159 3 5.33 125.62 -0.04 0.06 7158
 7160 3 6.2 126.52 0.87 0.165 7156
 7161 3 6.96 127.71 -0.57 0.318 6981
 7162 3 6.91 127.91 -0.6 0.309 7161
 7163 3 6.87 128.1 -0.67 0.338 7162
 7164 3 6.86 128.29 -0.75 0.31 7163
 7165 3 6.71 128.41 -0.69 0.343 7164
 7166 3 6.7 128.51 -0.59 0.332 7165
 7167 3 6.5 128.51 -0.68 0.29 7166
 7168 3 6.62 128.81 -0.7 0.361 7167
 7169 3 6.54 128.91 -0.7 0.4 7168
 7170 3 6.48 129.1 -0.71 0.407 7169
 7171 3 6.49 129.31 -0.66 0.435 7170
 7172 3 6.49 129.51 -0.43 0.369 7171
 7173 3 6.44 129.7 -0.41 0.378 7172
 7174 3 6.87 130.1 -0.3 0.244 7173
 7175 3 6.94 130.2 -0.34 0.238 7174
 7176 3 7.05 130.41 -0.31 0.237 7175
 7177 3 7.11 130.6 -0.3 0.22 7176
 7178 3 7.25 130.81 -0.34 0.176 7177
 7179 3 7.3 131.01 -0.37 0.172 7178
 7180 3 7.41 131.19 -0.42 0.186 7179
 7181 3 7.42 131.39 -0.43 0.207 7180
 7182 3 7.45 131.6 -0.44 0.202 7181
 7183 3 7.5 131.69 -0.42 0.227 7182
 7184 3 7.5 131.79 -0.34 0.271 7183
 7185 3 7.5 132 -0.3 0.299 7184
 7186 3 7.62 132.19 -0.34 0.259 7185
 7187 3 7.5 132.29 -0.25 0.363 7186
 7188 3 7.54 132.6 -0.3 0.314 7187
 7189 3 7.51 132.79 -0.27 0.375 7188
 7190 3 7.45 133.01 -0.22 0.39 7189
 7191 3 7.57 133.19 -0.32 0.314 7190
 7192 3 7.76 133.5 -0.43 0.211 7191
 7193 3 7.75 133.69 -0.36 0.242 7192
 7194 3 7.67 133.69 -0.3 0.326 7193
 7195 3 7.48 133.51 0.12 0.081 7194
 7196 3 7.42 133.51 0.28 0.093 7195
 7197 3 7.36 133.51 0.41 0.105 7196
 7198 3 7.29 133.6 0.49 0.118 7197
 7199 3 7.17 133.6 0.6 0.157 7198
 7200 3 7.09 133.6 0.73 0.163 7199
 7201 3 7.08 133.51 0.95 0.118 7200
 7202 3 7.12 133.41 1.12 0.155 7201
 7203 3 7.08 133.41 1.32 0.139 7202
 7204 3 7.08 133.41 1.61 0.091 7203
 7205 3 7.09 133.41 1.8 0.11 7204
 7206 3 7.01 133.41 1.9 0.113 7205
 7207 3 6.91 133.41 2.03 0.121 7206
 7208 3 6.79 133.41 2.17 0.076 7207
 7209 3 6.66 133.32 2.28 0.109 7208
 7210 3 6.65 133.23 2.44 0.155 7209
 7211 3 6.58 133.14 2.55 0.111 7210
 7212 3 6.55 133.33 2.72 0.141 7211
 7213 3 6.5 133.24 2.86 0.09 7212
 7214 3 6.57 133.24 3.11 0.082 7213
 7215 3 6.66 133.33 3.22 0.116 7214
 7216 3 6.75 133.43 3.28 0.081 7215
 7217 3 6.9 133.43 3.36 0.079 7216
 7218 3 6.98 133.43 3.44 0.093 7217
 7219 3 7.08 133.54 3.55 0.12 7218
 7220 3 7.13 133.64 3.65 0.177 7219
 7221 3 7.17 133.64 3.8 0.129 7220
 7222 3 7.26 133.64 3.95 0.132 7221
 7223 3 7.25 133.74 4.12 0.152 7222
 7224 3 7.41 133.83 4.18 0.143 7223
 7225 3 7.54 133.93 4.32 0.115 7224
 7226 3 7.66 134.04 4.46 0.107 7225
 7227 3 7.79 134.1 -0.43 0.256 7194
 7228 3 7.66 134.19 -0.46 0.297 7227
 7229 3 7.58 134.29 -0.48 0.33 7228
 7230 3 7.59 134.6 -0.54 0.349 7229
 7231 3 7.61 134.89 -0.49 0.347 7230
 7232 3 7.62 135.1 -0.49 0.352 7231
 7233 3 7.8 135.5 -0.55 0.242 7232
 7234 3 7.91 135.69 -0.54 0.314 7233
 7235 3 8.08 135.89 -0.55 0.277 7234
 7236 3 8.14 136 -0.56 0.272 7235
 7237 3 8.18 136.19 -0.55 0.287 7236
 7238 3 8.34 136 -1.06 0.095 7237
 7239 3 8.41 136.1 -1.17 0.084 7238
 7240 3 8.5 136.09 -1.29 0.106 7239
 7241 3 8.59 136.19 -1.41 0.111 7240
 7242 3 8.71 136.29 -1.53 0.128 7241
 7243 3 8.83 136.38 -1.6 0.145 7242
 7244 3 8.91 136.48 -1.7 0.117 7243
 7245 3 8.96 136.59 -1.8 0.107 7244
 7246 3 8.93 136.59 -1.9 0.08 7245
 7247 3 8.21 136.39 -0.36 0.199 7237
 7248 3 8.3 136.6 -0.34 0.202 7247
 7249 3 8.33 136.79 -0.19 0.21 7248
 7250 3 8.38 137 -0.15 0.219 7249
 7251 3 8.43 137.1 -0.1 0.231 7250
 7252 3 8.46 137.19 -0.01 0.261 7251
 7253 3 8.57 137.39 -0.02 0.273 7252
 7254 3 8.63 137.6 -0.02 0.258 7253
 7255 3 8.69 137.69 -0.02 0.306 7254
 7256 3 8.71 137.89 0 0.338 7255
 7257 3 8.56 138 -0.41 0.117 7256
 7258 3 8.53 138.1 -0.48 0.152 7257
 7259 3 8.76 138.1 0.09 0.364 7256
 7260 3 8.8 138.29 0.22 0.476 7259
 7261 3 8.86 138.39 0.27 0.525 7260
 7262 3 8.96 138.6 0.29 0.598 7261
 7263 3 8.92 138.79 0.34 0.676 7262
 7264 3 9.02 139 0.25 0.646 7263
 7265 3 8.83 139.1 0.45 0.58 7264
 7266 3 8.59 139.19 0.51 0.565 7265
 7267 3 8.46 139.31 0.59 0.621 7266
 7268 3 8.42 139.51 0.51 0.684 7267
 7269 3 8.38 139.6 0.54 0.704 7268
 7270 3 8.25 139.6 1.4 0.241 7269
 7271 3 8.22 139.31 1.64 0.097 7270
 7272 3 8.28 139.1 1.7 0.144 7271
 7273 3 8.33 139.01 1.75 0.106 7272
 7274 3 8.36 138.91 1.89 0.119 7273
 7275 3 8.46 138.81 2.03 0.123 7274
 7276 3 8.48 138.7 2.2 0.109 7275
 7277 3 8.59 138.6 2.24 0.103 7276
 7278 3 8.67 138.51 2.2 0.087 7277
 7279 3 8.75 138.41 2.24 0.041 7278
 7280 3 8.27 139.7 0.51 0.661 7269
 7281 3 7.59 139.51 0.9 0.111 7280
 7282 3 7.58 139.6 0.81 0.137 7281
 7283 3 7.55 139.7 0.74 0.1 7282
 7284 3 7.53 139.81 0.67 0.154 7283
 7285 3 7.51 139.91 0.58 0.216 7284
 7286 3 7.49 140.1 0.54 0.243 7285
 7287 3 7.44 140.1 0.24 0.171 7286
 7288 3 7.36 140.01 0.11 0.163 7287
 7289 3 7.25 139.91 0 0.126 7288
 7290 3 7.24 139.91 -0.09 0.062 7289
 7291 3 7.13 139.91 -0.16 0.049 7290
 7292 3 7.08 140.01 -0.25 0.062 7291
 7293 3 7.23 140.1 -0.09 0.079 7289
 7294 3 7.16 140.01 -0.1 0.056 7293
 7295 3 7.44 140.31 0.7 0.193 7286
 7296 3 7.33 140.51 0.7 0.241 7295
 7297 3 7.26 140.6 0.72 0.207 7296
 7298 3 7.25 140.91 0.67 0.193 7297
 7299 3 7.15 141.1 0.65 0.157 7298
 7300 3 7.12 141.2 0.67 0.182 7299
 7301 3 7.12 141.31 0.66 0.224 7300
 7302 3 7.09 141.41 0.63 0.245 7301
 7303 3 7.58 141.6 0.83 0.134 7302
 7304 3 7.7 141.81 0.79 0.123 7303
 7305 3 7.84 141.91 0.72 0.084 7304
 7306 3 7.88 142.01 0.7 0.065 7305
 7307 3 7 141.6 0.63 0.181 7302
 7308 3 6.98 141.7 0.66 0.138 7307
 7309 3 6.98 141.91 0.67 0.13 7308
 7310 3 6.96 142.1 0.65 0.156 7309
 7311 3 6.95 142.2 0.7 0.175 7310
 7312 3 6.91 142.31 0.74 0.201 7311
 7313 3 6.65 142.61 0.84 0.136 7312
 7314 3 6.58 142.72 0.86 0.098 7313
 7315 3 6.5 142.91 0.86 0.144 7314
 7316 3 6.37 143.11 0.9 0.117 7315
 7317 3 6.28 143.22 0.99 0.116 7316
 7318 3 6.2 143.41 1.05 0.144 7317
 7319 3 6.12 143.51 1.09 0.177 7318
 7320 3 6.04 143.61 1.11 0.212 7319
 7321 3 5.98 143.82 1.1 0.243 7320
 7322 3 6.01 144.01 1.03 0.237 7321
 7323 3 5.98 144.22 0.95 0.212 7322
 7324 3 5.96 144.41 0.77 0.168 7323
 7325 3 5.9 144.51 0.73 0.21 7324
 7326 3 5.78 144.51 0.72 0.225 7325
 7327 3 5.7 144.61 0.65 0.237 7326
 7328 3 5.69 144.91 0.58 0.23 7327
 7329 3 5.62 145.01 0.48 0.257 7328
 7330 3 5.54 145.11 0.49 0.23 7329
 7331 3 5.46 145.32 0.48 0.213 7330
 7332 3 5.38 145.51 0.41 0.184 7331
 7333 3 5.33 145.72 0.35 0.193 7332
 7334 3 5.28 145.82 0.27 0.231 7333
 7335 3 5.48 146.01 0.07 0.165 7334
 7336 3 5.55 146.11 -0.02 0.185 7335
 7337 3 5.57 146.32 -0.05 0.181 7336
 7338 3 5.65 146.51 -0.06 0.203 7337
 7339 3 5.78 146.6 -0.17 0.174 7338
 7340 3 5.65 146.7 -0.17 0.157 7339
 7341 3 5.66 146.81 -0.24 0.125 7340
 7342 3 5.73 147.01 -0.29 0.088 7341
 7343 3 5.75 147.1 -0.38 0.1 7342
 7344 3 5.74 147.2 -0.49 0.173 7343
 7345 3 5.78 147.31 -0.55 0.244 7344
 7346 3 5.75 147.51 -0.59 0.285 7345
 7347 3 5.74 147.6 -0.69 0.392 7346
 7348 3 5.82 147.7 -0.74 0.495 7347
 7349 3 5.78 147.81 -0.81 0.544 7348
 7350 3 5.92 148.01 -0.84 0.543 7349
 7351 3 5.88 148.2 -0.88 0.537 7350
 7352 3 5.82 148.31 -0.92 0.491 7351
 7353 3 5.83 148.51 -0.98 0.431 7352
 7354 3 5.94 148.7 -1.14 0.418 7353
 7355 3 6.15 148.69 -1.45 0.29 7354
 7356 3 6.16 148.89 -1.7 0.201 7355
 7357 3 6.24 148.89 -1.9 0.222 7356
 7358 3 6.25 148.89 -2.04 0.216 7357
 7359 3 6.37 149.1 -2.28 0.214 7358
 7360 3 6.49 149.19 -2.47 0.203 7359
 7361 3 6.55 149.39 -2.58 0.153 7360
 7362 3 6.51 149.6 -2.7 0.154 7361
 7363 3 6.5 149.69 -2.81 0.139 7362
 7364 3 6.42 149.79 -2.91 0.168 7363
 7365 3 6.33 149.79 -3.08 0.209 7364
 7366 3 6.13 149.89 -3.14 0.193 7365
 7367 3 5.79 149.79 -2.91 0.137 7366
 7368 3 5.71 149.89 -2.87 0.091 7367
 7369 3 5.79 150 -2.79 0.119 7368
 7370 3 5.79 150.1 -2.66 0.168 7369
 7371 3 5.75 150.19 -2.54 0.111 7370
 7372 3 5.65 150.1 -2.39 0.113 7371
 7373 3 5.65 150 -2.24 0.075 7372
 7374 3 5.71 150 -2.12 0.114 7373
 7375 3 5.67 150 -2 0.054 7374
 7376 3 6.24 150.09 -3.41 0.189 7366
 7377 3 6.24 150.09 -3.58 0.198 7376
 7378 3 6.21 150.19 -3.7 0.234 7377
 7379 3 6.12 150.29 -3.79 0.239 7378
 7380 3 6.29 150.38 -3.93 0.204 7379
 7381 3 6.48 150.59 -4.09 0.183 7380
 7382 3 6.55 150.79 -4.2 0.223 7381
 7383 3 6.62 150.88 -4.29 0.267 7382
 7384 3 6.15 150.98 -4.19 0.114 7383
 7385 3 6.04 150.79 -4.04 0.193 7384
 7386 3 6 150.69 -3.99 0.184 7385
 7387 3 5.95 150.48 -3.83 0.105 7386
 7388 3 6.59 150.98 -4.37 0.216 7383
 7389 3 6.45 151.29 -4.55 0.159 7388
 7390 3 6.41 151.48 -4.65 0.172 7389
 7391 3 6.34 151.69 -4.77 0.216 7390
 7392 3 6.32 151.69 -4.88 0.265 7391
 7393 3 6.2 151.79 -4.96 0.252 7392
 7394 3 6.17 151.98 -5.04 0.249 7393
 7395 3 6.12 152.09 -5.08 0.256 7394
 7396 3 6.12 152.19 -5.16 0.275 7395
 7397 3 5.88 152.09 -5.24 0.296 7396
 7398 3 5.94 152.19 -5.29 0.364 7397
 7399 3 5.94 152.29 -5.38 0.375 7398
 7400 3 5.87 152.38 -5.45 0.477 7399
 7401 3 5.58 152.48 -5.61 0.501 7400
 7402 3 5.62 152.79 -5.69 0.444 7401
 7403 3 5.51 152.88 -5.74 0.372 7402
 7404 3 6.04 153.29 -5.75 0.127 7403
 7405 3 6.05 153.38 -5.66 0.091 7404
 7406 3 6.01 153.59 -5.58 0.06 7405
 7407 3 5.99 153.69 -5.53 0.076 7406
 7408 3 5.94 153.79 -5.5 0.054 7407
 7409 3 5.08 152.89 -5.7 0.249 7403
 7410 3 4.99 153 -5.74 0.187 7409
 7411 3 4.84 153.1 -5.77 0.175 7410
 7412 3 4.76 153.19 -5.86 0.225 7411
 7413 3 4.7 153.29 -5.91 0.224 7412
 7414 3 4.49 153.38 -5.95 0.213 7413
 7415 3 4.44 153.59 -6.02 0.26 7414
 7416 3 4.24 153.68 -6.12 0.221 7415
 7417 3 3.95 153.68 -6.11 0.201 7416
 7418 3 3.72 153.68 -6.13 0.187 7417
 7419 3 3.54 153.49 -6.17 0.133 7418
 7420 3 3.39 153.49 -6.23 0.175 7419
 7421 3 3.22 153.49 -6.25 0.21 7420
 7422 3 3.08 153.49 -6.33 0.281 7421
 7423 3 2.91 153.49 -6.37 0.336 7422
 7424 3 2.85 153.49 -6.45 0.374 7423
 7425 3 2.66 153.99 -6.16 0.202 7424
 7426 3 2.52 154 -6.11 0.232 7425
 7427 3 2.43 154.09 -6 0.24 7426
 7428 3 2.31 154.09 -5.94 0.275 7427
 7429 3 2.18 154.09 -5.7 0.239 7428
 7430 3 2.04 154.09 -5.55 0.257 7429
 7431 3 1.9 154.09 -5.46 0.264 7430
 7432 3 1.62 153.9 -5.32 0.216 7431
 7433 3 1.42 153.9 -5.23 0.257 7432
 7434 3 1.2 153.81 -5.08 0.222 7433
 7435 3 1.06 153.81 -4.99 0.233 7434
 7436 3 0.91 154 -4.91 0.203 7435
 7437 3 0.76 154 -4.79 0.184 7436
 7438 3 0.66 154 -4.67 0.249 7437
 7439 3 0.57 154.1 -4.53 0.306 7438
 7440 3 0.41 154 -4.44 0.323 7439
 7441 3 0.34 154.02 -4.32 0.296 7440
 7442 3 0.25 154.41 -4.12 0.116 7441
 7443 3 0.19 154.52 -4.07 0.075 7442
 7444 3 0.17 153.62 -4.19 0.197 7441
 7445 3 0 153.52 -4.15 0.165 7444
 7446 3 0 153.52 -3.99 0.204 7445
 7447 3 0 153.91 -3.99 0.114 7446
 7448 3 -0.05 153.91 -3.87 0.063 7447
 7449 3 -0.05 154.02 -3.81 0.077 7448
 7450 3 -0.05 154.22 -3.87 0.114 7449
 7451 3 -0.13 154.52 -3.89 0.13 7450
 7452 3 -0.14 154.72 -3.99 0.11 7451
 7453 3 -0.14 154.81 -4.04 0.066 7452
 7454 3 -0.08 153.41 -3.87 0.118 7446
 7455 3 -0.2 153.31 -3.72 0.168 7454
 7456 3 -0.27 153.31 -3.64 0.212 7455
 7457 3 -0.41 153.12 -3.56 0.146 7456
 7458 3 -0.51 152.81 -3.56 0.157 7457
 7459 3 -0.43 152.72 -3.7 0.145 7458
 7460 3 -0.49 152.62 -3.72 0.166 7459
 7461 3 -0.68 152.83 -3.41 0.137 7458
 7462 3 -0.79 152.72 -3.39 0.188 7461
 7463 3 -0.91 152.72 -3.41 0.233 7462
 7464 3 -1.03 152.62 -3.68 0.164 7463
 7465 3 -1.23 152.53 -3.74 0.178 7464
 7466 3 -1.39 152.33 -3.83 0.128 7465
 7467 3 -1.44 152.22 -3.93 0.161 7466
 7468 3 -1.6 152.12 -3.97 0.183 7467
 7469 3 -1.75 152.03 -4.04 0.198 7468
 7470 3 -1.85 152.03 -4.12 0.214 7469
 7471 3 -2.01 152.03 -4.13 0.254 7470
 7472 3 -1.26 152.31 -4.03 0.054 7467
 7473 3 -1.17 152.22 -4.07 0.061 7472
 7474 3 -0.92 152.93 -3.12 0.118 7463
 7475 3 -0.99 153.03 -2.91 0.089 7474
 7476 3 -1.09 152.93 -2.85 0.125 7475
 7477 3 -1.07 152.83 -2.74 0.072 7476
 7478 3 -1.04 152.72 -2.64 0.097 7477
 7479 3 -1.03 152.62 -2.51 0.111 7478
 7480 3 -0.99 152.53 -2.37 0.123 7479
 7481 3 -0.97 152.53 -2.22 0.137 7480
 7482 3 -0.93 152.62 -2.04 0.071 7481
 7483 3 -1.28 152.93 -2.87 0.144 7476
 7484 3 -1.38 153.03 -2.6 0.123 7483
 7485 3 -1.55 153.03 -2.49 0.126 7484
 7486 3 -1.64 153.12 -2.49 0.098 7485
 7487 3 -1.81 153.13 -2.41 0.106 7486
 7488 3 -1.94 153.03 -2.37 0.1 7487
 7489 3 -2.05 153.03 -2.45 0.146 7488
 7490 3 -2.11 153.03 -2.56 0.213 7489
 7491 3 -2.11 153.24 -2.79 0.085 7490
 7492 3 -2.15 153.33 -2.89 0.086 7491
 7493 3 -2.19 153.53 -2.99 0.105 7492
 7494 3 -2.21 153.62 -3.06 0.123 7493
 7495 3 -2.44 153.63 -3.01 0.088 7494
 7496 3 -2.55 153.63 -3.04 0.116 7495
 7497 3 -2.65 153.74 -3.04 0.099 7496
 7498 3 -2.07 153.72 -3.26 0.099 7494
 7499 3 -1.97 153.83 -3.43 0.081 7498
 7500 3 -1.9 153.83 -3.62 0.096 7499
 7501 3 -1.88 153.83 -3.72 0.097 7500
 7502 3 -1.88 153.72 -3.85 0.101 7501
 7503 3 -2.28 152.84 -2.22 0.108 7490
 7504 3 -2.34 152.74 -2.06 0.15 7503
 7505 3 -2.47 152.74 -1.91 0.128 7504
 7506 3 -2.59 152.74 -1.81 0.096 7505
 7507 3 -2.69 152.74 -1.61 0.107 7506
 7508 3 -2.82 152.75 -1.41 0.095 7507
 7509 3 -2.94 152.75 -1.16 0.112 7508
 7510 3 -2.96 152.85 -0.98 0.086 7509
 7511 3 -2.96 152.76 -0.83 0.099 7510
 7512 3 -2.92 152.76 -0.72 0.097 7511
 7513 3 -2.88 152.76 -0.6 0.08 7512
 7514 3 -2.8 152.76 -0.44 0.107 7513
 7515 3 -2.74 152.76 -0.3 0.134 7514
 7516 3 -2.63 152.95 -0.12 0.104 7515
 7517 3 -2.59 153.06 -0.03 0.073 7516
 7518 3 0.69 154.6 -4.41 0.067 7439
 7519 3 0.59 154.5 -4.27 0.095 7518
 7520 3 0.55 154.62 -4.13 0.087 7519
 7521 3 0.5 154.81 -4.12 0.131 7520
 7522 3 0.45 154.91 -4.16 0.092 7521
 7523 3 0.38 155.02 -4.09 0.157 7522
 7524 3 0.22 155.02 -4.03 0.105 7523
 7525 3 0.19 155.12 -4.13 0.000125 7524
 7526 3 2.87 153.18 -6.86 0.221 7424
 7527 3 2.91 153.09 -7.03 0.22 7526
 7528 3 2.87 153.28 -7.28 0.156 7527
 7529 3 2.84 153.28 -7.46 0.171 7528
 7530 3 2.84 153.59 -7.62 0.114 7529
 7531 3 2.76 153.68 -7.71 0.141 7530
 7532 3 2.76 153.88 -7.75 0.133 7531
 7533 3 2.75 153.97 -7.83 0.13 7532
 7534 3 2.73 154.08 -7.9 0.114 7533
 7535 3 2.71 154.18 -7.94 0.136 7534
 7536 3 2.61 154.18 -7.99 0.12 7535
 7537 3 2.5 154.18 -8.05 0.118 7536
 7538 3 2.51 154.28 -8.22 0.116 7537
 7539 3 2.51 154.37 -8.31 0.106 7538
 7540 3 2.48 154.47 -8.39 0.11 7539
 7541 3 2.36 154.68 -8.53 0.103 7540
 7542 3 2.46 154.78 -8.79 0.119 7541
 7543 3 2.5 154.87 -8.94 0.17 7542
 7544 3 2.5 154.97 -9.12 0.14 7543
 7545 3 2.53 154.97 -9.29 0.137 7544
 7546 3 2.63 154.97 -9.48 0.132 7545
 7547 3 2.68 155.06 -9.65 0.174 7546
 7548 3 2.81 155.06 -9.85 0.198 7547
 7549 3 2.83 155.06 -10.05 0.139 7548
 7550 3 2.72 155.06 -10.22 0.111 7549
 7551 3 2.66 154.97 -10.37 0.115 7550
 7552 3 2.56 154.97 -10.53 0.117 7551
 7553 3 2.5 154.87 -10.68 0.138 7552
 7554 3 2.49 154.87 -10.87 0.184 7553
 7555 3 2.49 154.87 -11.07 0.21 7554
 7556 3 2.47 154.77 -11.23 0.169 7555
 7557 3 2.5 154.66 -11.35 0.113 7556
 7558 3 2.47 154.56 -11.52 0.134 7557
 7559 3 2.39 154.65 -11.67 0.124 7558
 7560 3 2.54 154.65 -11.86 0.087 7559
 7561 3 2.66 154.65 -11.89 0.098 7560
 7562 3 2.72 154.65 -11.97 0.099 7561
 7563 3 2.74 154.56 -12.09 0.146 7562
 7564 3 2.75 154.56 -12.28 0.121 7563
 7565 3 2.79 154.46 -12.54 0.128 7564
 7566 3 2.74 154.46 -12.72 0.121 7565
 7567 3 2.72 154.35 -12.85 0.000125 7566
 7568 3 2.91 154.35 -12.47 0.066 7565
 7569 3 2.87 154.25 -12.73 0.12 7568
 7570 3 2.87 154.15 -12.92 0.128 7569
 7571 3 2.89 154.06 -13.01 0.122 7570
 7572 3 2.95 153.84 -13.1 0.105 7571
 7573 3 2.89 153.75 -13.17 0.103 7572
 7574 3 2.87 153.65 -13.31 0.142 7573
 7575 3 2.75 153.84 -13.4 0.128 7574
 7576 3 2.64 153.84 -13.37 0.000125 7575
 7577 3 2.89 153.55 -13.3 0.114 7574
 7578 3 2.85 153.34 -13.35 0.085 7577
 7579 3 2.85 153.25 -13.5 0.097 7578
 7580 3 2.81 153.15 -13.59 0.115 7579
 7581 3 2.77 152.94 -13.71 0.132 7580
 7582 3 2.77 152.84 -13.76 0.088 7581
 7583 3 2.77 152.65 -13.89 0.099 7582
 7584 3 2.75 152.55 -14.01 0.124 7583
 7585 3 2.66 152.44 -14.06 0.1 7584
 7586 3 2.56 152.34 -14.17 0.118 7585
 7587 3 2.5 152.15 -14.25 0.152 7586
 7588 3 2.58 151.94 -14.32 0.133 7587
 7589 3 2.66 151.75 -14.47 0.096 7588
 7590 3 2.68 151.65 -14.47 0.142 7589
 7591 3 2.6 151.55 -14.45 0.145 7590
 7592 3 2.64 151.44 -14.6 0.097 7591
 7593 3 2.6 151.25 -14.67 0.096 7592
 7594 3 2.66 151.05 -14.75 0.1 7593
 7595 3 2.7 150.94 -14.79 0.116 7594
 7596 3 2.72 150.75 -14.78 0.133 7595
 7597 3 2.77 150.63 -14.92 0.112 7596
 7598 3 2.79 150.53 -14.96 0.115 7597
 7599 3 2.83 150.43 -15.12 0.103 7598
 7600 3 2.83 150.34 -15.2 0.113 7599
 7601 3 2.77 150.24 -15.34 0.127 7600
 7602 3 2.72 150.13 -15.5 0.095 7601
 7603 3 2.6 150.03 -15.62 0.081 7602
 7604 3 2.52 150.03 -15.71 0.103 7603
 7605 3 2.47 150.03 -15.82 0.063 7604
 7606 3 2.37 149.93 -15.86 0.102 7605
 7607 3 2.66 150.55 -14.61 0.112 7596
 7608 3 2.72 150.44 -14.63 0.093 7607
 7609 3 2.68 150.25 -14.61 0.116 7608
 7610 3 2.7 150.15 -14.52 0.108 7609
 7611 3 2.79 150.05 -14.38 0.116 7610
 7612 3 3 150.05 -14.25 0.101 7611
 7613 3 3 150.05 -14.11 0.107 7612
 7614 3 3 149.94 -13.96 0.066 7613
 7615 3 3.08 149.94 -13.86 0.119 7614
 7616 3 3.1 149.94 -13.71 0.106 7615
 7617 3 2.91 152.68 -7 0.115 7527
 7618 3 2.85 152.59 -6.92 0.066 7617
 7619 3 2.85 152.38 -6.95 0.081 7618
 7620 3 2.77 152.28 -6.94 0.109 7619
 7621 3 2.7 152.09 -6.99 0.106 7620
 7622 3 2.66 151.99 -7.04 0.113 7621
 7623 3 2.68 151.78 -7.13 0.15 7622
 7624 3 2.66 151.59 -7.03 0.107 7623
 7625 3 2.62 151.18 -7.03 0.144 7624
 7626 3 2.52 151.18 -6.94 0.092 7625
 7627 3 6.38 151.98 -5.7 0.117 7400
 7628 3 6.49 151.98 -5.82 0.136 7627
 7629 3 6.7 152.19 -5.91 0.078 7628
 7630 3 6.71 152.19 -6.09 0.114 7629
 7631 3 6.75 152.29 -6.2 0.158 7630
 7632 3 6.87 152.28 -6.42 0.125 7631
 7633 3 6.95 152.17 -6.57 0.073 7632
 7634 3 7.07 152.17 -6.77 0.117 7633
 7635 3 7.25 152.07 -6.91 0.105 7634
 7636 3 7.38 152.07 -7.04 0.089 7635
 7637 3 7.51 151.98 -7.07 0.122 7636
 7638 3 7.55 151.88 -7.06 0.202 7637
 7639 3 7.45 151.67 -6.97 0.154 7638
 7640 3 7.2 151.48 -6.98 0.103 7639
 7641 3 7.05 151.38 -6.91 0.129 7640
 7642 3 7.23 150.98 -7.07 0.09 7641
 7643 3 7.29 150.88 -7.11 0.07 7642
 7644 3 6.91 151.57 -6.98 0.12 7641
 7645 3 7.01 151.78 -7.09 0.086 7644
 7646 3 7.07 150.79 -4.2 0.158 7388
 7647 3 7.23 150.88 -4.15 0.241 7646
 7648 3 5.2 147.41 -0.71 0.161 7349
 7649 3 5.12 147.41 -0.54 0.187 7648
 7650 3 5.05 147.32 -0.37 0.177 7649
 7651 3 5.73 143.72 1.31 0.134 7321
 7652 3 5.51 143.72 1.3 0.122 7651
 7653 3 5.4 143.61 1.32 0.144 7652
 7654 3 5.23 143.63 1.38 0.178 7653
 7655 3 5.04 143.53 1.56 0.163 7654
 7656 3 4.84 143.54 1.71 0.203 7655
 7657 3 4.66 143.54 1.78 0.204 7656
 7658 3 4.48 143.64 1.73 0.227 7657
 7659 3 4.55 143.64 2.13 0.102 7658
 7660 3 4.62 143.74 2.26 0.063 7659
 7661 3 4.67 143.74 2.36 0.081 7660
 7662 3 4.7 143.83 2.47 0.091 7661
 7663 3 4.83 143.93 2.67 0.07 7662
 7664 3 4.25 143.53 1.41 0.169 7658
 7665 3 4.05 143.53 1.37 0.186 7664
 7666 3 3.95 143.64 1.38 0.241 7665
 7667 3 3.87 143.83 1.36 0.132 7666
 7668 3 3.72 143.83 1.43 0.121 7667
 7669 3 3.56 143.93 1.38 0.157 7668
 7670 3 3.43 144.04 1.45 0.154 7669
 7671 3 3.39 144.14 1.54 0.158 7670
 7672 3 3.39 144.35 1.69 0.153 7671
 7673 3 3.45 144.45 1.93 0.119 7672
 7674 3 3.5 144.55 2.07 0.127 7673
 7675 3 3.6 144.45 2.22 0.143 7674
 7676 3 3.75 144.45 2.4 0.123 7675
 7677 3 3.75 144.35 2.55 0.124 7676
 7678 3 3.79 144.24 2.63 0.094 7677
 7679 3 3.75 144.05 2.74 0.088 7678
 7680 3 3.72 143.95 2.86 0.135 7679
 7681 3 3.83 144.14 3.01 0.068 7680
 7682 3 3.83 144.24 3.17 0.084 7681
 7683 3 3.87 144.24 3.28 0.116 7682
 7684 3 4 144.35 3.42 0.119 7683
 7685 3 4.15 144.45 3.51 0.109 7684
 7686 3 3.37 144.64 1.89 0.107 7674
 7687 3 3.37 144.64 1.72 0.13 7686
 7688 3 3.33 144.83 1.58 0.106 7687
 7689 3 3.31 144.93 1.51 0.145 7688
 7690 3 3.25 145.24 1.75 0.104 7689
 7691 3 3.16 145.35 1.75 0.122 7690
 7692 3 3.08 145.45 1.72 0.113 7691
 7693 3 3.14 145.64 1.69 0.103 7692
 7694 3 3.18 145.85 1.62 0.157 7693
 7695 3 3.16 146.05 1.6 0.135 7694
 7696 3 3.06 146.14 1.4 0.107 7695
 7697 3 3.06 146.33 1.31 0.111 7696
 7698 3 3.1 146.64 1.27 0.108 7697
 7699 3 3.06 146.74 1.31 0.094 7698
 7700 3 3.08 146.93 1.32 0.081 7699
 7701 3 3.1 147.14 1.29 0.095 7700
 7702 3 3.12 147.24 1.19 0.148 7701
 7703 3 2.99 147.24 1.05 0.107 7702
 7704 3 3.1 147.32 0.97 0.116 7703
 7705 3 3.12 147.53 0.86 0.119 7704
 7706 3 3.08 147.73 0.81 0.123 7705
 7707 3 3.06 147.92 0.74 0.091 7706
 7708 3 3.04 148.03 0.69 0.058 7707
 7709 3 2.97 148.13 0.59 0.101 7708
 7710 3 3 148.23 0.49 0.119 7709
 7711 3 3.02 148.32 0.41 0.118 7710
 7712 3 3.04 148.53 0.39 0.101 7711
 7713 3 3.14 148.63 0.35 0.074 7712
 7714 3 3.29 148.53 0.4 0.112 7713
 7715 3 3.33 148.42 0.48 0.125 7714
 7716 3 3.29 148.13 0.49 0.108 7715
 7717 3 3.29 148.03 0.54 0.086 7716
 7718 3 3.31 147.82 0.6 0.101 7717
 7719 3 3.72 143.14 1.46 0.141 7666
 7720 3 3.62 143.04 1.35 0.121 7719
 7721 3 3.47 143.04 1.32 0.198 7720
 7722 3 3.45 142.74 1.51 0.119 7721
 7723 3 3.45 142.54 1.54 0.093 7722
 7724 3 3.37 142.54 1.44 0.094 7723
 7725 3 3.31 142.43 1.32 0.111 7724
 7726 3 3.18 142.33 1.19 0.104 7725
 7727 3 3.04 142.33 1.07 0.122 7726
 7728 3 2.95 142.23 0.98 0.122 7727
 7729 3 2.77 142.23 0.88 0.124 7728
 7730 3 2.56 142.32 0.77 0.122 7729
 7731 3 2.43 142.42 0.74 0.114 7730
 7732 3 2.33 142.63 0.74 0.112 7731
 7733 3 2.22 142.73 0.77 0.107 7732
 7734 3 2.12 142.94 0.73 0.112 7733
 7735 3 2.08 143.04 0.65 0.1 7734
 7736 3 1.98 143.13 0.52 0.082 7735
 7737 3 1.97 143.23 0.49 0.089 7736
 7738 3 1.97 143.32 0.41 0.108 7737
 7739 3 1.83 143.42 0.33 0.119 7738
 7740 3 1.66 143.63 0.33 0.116 7739
 7741 3 1.57 143.73 0.29 0.115 7740
 7742 3 1.54 143.84 0.26 0.123 7741
 7743 3 1.5 143.94 0.12 0.123 7742
 7744 3 1.38 144.04 0.13 0.116 7743
 7745 3 1.27 144.13 0.19 0.000125 7744
 7746 3 3.25 143.24 1.35 0.097 7721
 7747 3 3.1 143.24 1.26 0.073 7746
 7748 3 2.95 143.43 1.12 0.094 7747
 7749 3 2.87 143.64 1.03 0.129 7748
 7750 3 2.79 143.63 0.9 0.081 7749
 7751 3 8.38 139.81 0.49 0.521 7280
 7752 3 9.06 140.5 0.03 0.175 7751
 7753 3 9.09 140.6 0 0.178 7752
 7754 3 9.24 140.79 0 0.15 7753
 7755 3 9.3 140.89 0 0.159 7754
 7756 3 9.38 141.1 -0.02 0.177 7755
 7757 3 9.51 141.29 -0.09 0.166 7756
 7758 3 9.56 141.39 -0.12 0.162 7757
 7759 3 9.6 141.6 -0.13 0.173 7758
 7760 3 9.68 141.69 -0.16 0.172 7759
 7761 3 9.81 141.79 -0.34 0.166 7760
 7762 3 9.89 141.98 -0.38 0.156 7761
 7763 3 10.02 141.98 -0.42 0.165 7762
 7764 3 10.24 142.19 -0.44 0.17 7763
 7765 3 10.36 142.29 -0.48 0.216 7764
 7766 3 10.49 142.48 -0.61 0.16 7765
 7767 3 10.52 142.59 -0.82 0.134 7766
 7768 3 10.61 142.79 -0.9 0.178 7767
 7769 3 10.71 142.79 -0.99 0.225 7768
 7770 3 10.76 142.98 -1.1 0.241 7769
 7771 3 10.93 143.19 -0.95 0.221 7770
 7772 3 11.08 143.38 -0.87 0.224 7771
 7773 3 11.16 143.48 -0.9 0.18 7772
 7774 3 11.18 143.59 -0.82 0.151 7773
 7775 3 11.25 143.69 -0.71 0.185 7774
 7776 3 11.24 143.69 -0.57 0.113 7775
 7777 3 11.42 143.88 -0.87 0.139 7775
 7778 3 11.56 143.98 -0.98 0.152 7777
 7779 3 11.65 144.07 -1.1 0.138 7778
 7780 3 11.8 144.17 -1.14 0.123 7779
 7781 3 11.91 144.28 -1.16 0.145 7780
 7782 3 12.06 144.28 -1.18 0.154 7781
 7783 3 12.21 144.28 -1.29 0.164 7782
 7784 3 12.36 144.38 -1.39 0.199 7783
 7785 3 12.49 144.48 -1.43 0.214 7784
 7786 3 12.66 144.57 -1.56 0.165 7785
 7787 3 12.77 144.66 -1.61 0.148 7786
 7788 3 12.82 144.76 -1.68 0.158 7787
 7789 3 12.93 144.86 -1.78 0.187 7788
 7790 3 13.08 144.97 -1.89 0.19 7789
 7791 3 13.24 144.97 -1.99 0.217 7790
 7792 3 13.36 145.07 -2.08 0.234 7791
 7793 3 13.46 144.97 -2.12 0.243 7792
 7794 3 13.39 144.66 -2.31 0.174 7793
 7795 3 13.43 144.57 -2.41 0.179 7794
 7796 3 13.46 144.26 -2.56 0.112 7795
 7797 3 13.44 144.16 -2.62 0.123 7796
 7798 3 13.44 143.95 -2.66 0.138 7797
 7799 3 13.23 143.76 -2.66 0.134 7798
 7800 3 13.13 143.57 -2.66 0.11 7799
 7801 3 13.13 143.36 -2.66 0.152 7800
 7802 3 13.13 143.16 -2.66 0.126 7801
 7803 3 13.26 143.07 -2.72 0.135 7802
 7804 3 13.18 142.76 -2.72 0.173 7803
 7805 3 13.09 142.47 -2.74 0.114 7804
 7806 3 13.09 142.36 -2.74 0.078 7805
 7807 3 13.01 142.16 -2.74 0.134 7806
 7808 3 12.91 141.97 -2.81 0.146 7807
 7809 3 12.75 141.97 -2.89 0.109 7808
 7810 3 12.64 141.76 -2.85 0.099 7809
 7811 3 12.5 141.57 -2.85 0.131 7810
 7812 3 12.41 141.47 -2.89 0.148 7811
 7813 3 12.38 141.26 -2.93 0.098 7812
 7814 3 12.33 141.07 -2.95 0.116 7813
 7815 3 12.26 140.76 -2.95 0.124 7814
 7816 3 12.24 140.66 -2.91 0.103 7815
 7817 3 12.22 140.36 -2.85 0.105 7816
 7818 3 12.18 140.16 -2.81 0.102 7817
 7819 3 12.15 140.07 -2.76 0.112 7818
 7820 3 12.05 139.97 -2.64 0.093 7819
 7821 3 11.98 139.76 -2.54 0.115 7820
 7822 3 11.89 139.66 -2.43 0.111 7821
 7823 3 11.8 139.47 -2.41 0.087 7822
 7824 3 11.75 139.26 -2.37 0.069 7823
 7825 3 11.66 139.16 -2.29 0.123 7824
 7826 3 11.58 139.07 -2.29 0.146 7825
 7827 3 11.48 138.88 -2.31 0.119 7826
 7828 3 11.43 138.67 -2.2 0.161 7827
 7829 3 11.33 138.57 -2.2 0.185 7828
 7830 3 11.15 138.67 -2.26 0.068 7829
 7831 3 10.97 138.67 -2.31 0.081 7830
 7832 3 10.86 138.67 -2.39 0.117 7831
 7833 3 10.76 138.67 -2.49 0.107 7832
 7834 3 10.64 138.48 -2.56 0.09 7833
 7835 3 10.47 138.48 -2.47 0.107 7834
 7836 3 10.33 138.38 -2.47 0.179 7835
 7837 3 10.32 138.28 -2.54 0.207 7836
 7838 3 10.49 138.07 -2.7 0.097 7837
 7839 3 10.55 137.98 -2.68 0.137 7838
 7840 3 10.56 137.78 -2.7 0.152 7839
 7841 3 10.57 137.67 -2.7 0.135 7840
 7842 3 10.5 137.48 -2.68 0.142 7841
 7843 3 10.41 137.17 -2.68 0.11 7842
 7844 3 10.34 136.98 -2.74 0.119 7843
 7845 3 10.33 136.78 -2.72 0.083 7844
 7846 3 10.26 136.57 -2.68 0.119 7845
 7847 3 13.75 144.97 -1.98 0.161 7793
 7848 3 13.92 145.07 -2.04 0.171 7847
 7849 3 14.11 145.06 -2.08 0.182 7848
 7850 3 14.28 145.16 -2.12 0.172 7849
 7851 3 14.52 145.06 -2.16 0.188 7850
 7852 3 14.72 145.06 -2.14 0.216 7851
 7853 3 14.91 145.06 -2.22 0.216 7852
 7854 3 15.03 144.95 -2.31 0.178 7853
 7855 3 15.21 144.85 -2.31 0.182 7854
 7856 3 15.27 144.76 -2.29 0.261 7855
 7857 3 15.56 144.85 -2.39 0.161 7856
 7858 3 15.74 145.06 -2.43 0.121 7857
 7859 3 15.81 145.04 -2.52 0.191 7858
 7860 3 15.96 145.04 -2.54 0.283 7859
 7861 3 16.1 145.04 -2.52 0.34 7860
 7862 3 16.26 145.14 -2.52 0.433 7861
 7863 3 16.46 145.25 -2.6 0.634 7862
 7864 3 16.64 145.25 -2.47 0.695 7863
 7865 3 16.73 145.35 -2.45 0.739 7864
 7866 3 16.62 145.94 -2.14 0.164 7865
 7867 3 16.67 146.04 -1.95 0.072 7866
 7868 3 16.62 146.14 -1.96 0.043 7867
 7869 3 16.53 146.25 -1.99 0.092 7868
 7870 3 16.5 146.35 -1.94 0.109 7869
 7871 3 16.46 146.56 -1.92 0.13 7870
 7872 3 16.48 146.75 -1.95 0.16 7871
 7873 3 16.64 146.75 -1.87 0.125 7872
 7874 3 16.78 146.94 -1.93 0.101 7873
 7875 3 16.82 147.04 -2.02 0.106 7874
 7876 3 16.91 147.25 -2.06 0.066 7875
 7877 3 17.03 147.25 -2.06 0.096 7876
 7878 3 17.21 147.35 -2.06 0.089 7877
 7879 3 17.32 147.44 -2.06 0.133 7878
 7880 3 17.44 147.54 -2.12 0.111 7879
 7881 3 17.53 147.64 -2.12 0.098 7880
 7882 3 17.6 147.75 -2.1 0.086 7881
 7883 3 17.67 147.85 -2.14 0.11 7882
 7884 3 17.73 147.94 -2.2 0.1 7883
 7885 3 17.82 148.04 -2.18 0.086 7884
 7886 3 17.96 148.04 -2.24 0.133 7885
 7887 3 18.05 147.94 -2.26 0.207 7886
 7888 3 18.16 147.64 -2.26 0.184 7887
 7889 3 18.28 147.73 -2.31 0.078 7888
 7890 3 18.26 148.23 -2.31 0.128 7887
 7891 3 18.42 148.34 -2.35 0.107 7890
 7892 3 18.57 148.34 -2.43 0.000125 7891
 7893 3 16.98 145.14 -2.7 0.585 7865
 7894 3 17.1 145.25 -2.99 0.188 7893
 7895 3 17.32 144.44 -2.08 0.19 7893
 7896 3 17.48 144.35 -2.14 0.206 7895
 7897 3 17.58 144.25 -2.14 0.23 7896
 7898 3 17.8 144.25 -2.02 0.156 7897
 7899 3 17.98 144.25 -1.94 0.132 7898
 7900 3 18.07 144.14 -1.81 0.19 7899
 7901 3 18.23 144.25 -1.8 0.186 7900
 7902 3 18.39 144.25 -1.74 0.158 7901
 7903 3 18.51 144.35 -1.77 0.154 7902
 7904 3 18.64 144.44 -1.77 0.195 7903
 7905 3 18.76 144.44 -1.71 0.265 7904
 7906 3 18.64 144.94 -1.74 0.148 7905
 7907 3 18.57 145.04 -1.72 0.139 7906
 7908 3 18.48 145.25 -1.73 0.12 7907
 7909 3 18.46 145.35 -1.77 0.000125 7908
 7910 3 18.89 144.25 -1.58 0.233 7905
 7911 3 18.82 143.94 -1.45 0.134 7910
 7912 3 18.94 143.85 -1.44 0.179 7911
 7913 3 19.05 143.75 -1.36 0.194 7912
 7914 3 19.07 143.64 -1.27 0.178 7913
 7915 3 19.28 143.44 -1.25 0.156 7914
 7916 3 19.37 143.25 -1.25 0.191 7915
 7917 3 19.46 143.14 -1.27 0.19 7916
 7918 3 19.53 142.94 -1.24 0.187 7917
 7919 3 19.64 142.84 -1.21 0.209 7918
 7920 3 19.82 142.84 -1.31 0.25 7919
 7921 3 19.94 142.73 -1.35 0.255 7920
 7922 3 20.1 142.63 -1.36 0.236 7921
 7923 3 20.28 142.54 -1.21 0.222 7922
 7924 3 20.42 142.63 -1.24 0.182 7923
 7925 3 20.51 142.54 -1.15 0.197 7924
 7926 3 20.57 142.54 -1.06 0.197 7925
 7927 3 20.71 142.63 -0.95 0.182 7926
 7928 3 20.83 142.63 -0.83 0.162 7927
 7929 3 20.94 142.73 -0.8 0.155 7928
 7930 3 21.1 142.84 -0.8 0.169 7929
 7931 3 21.19 142.94 -0.79 0.183 7930
 7932 3 21.37 143.13 -0.95 0.114 7931
 7933 3 21.53 143.34 -0.93 0.131 7932
 7934 3 21.64 143.44 -0.96 0.15 7933
 7935 3 21.69 143.63 -0.96 0.163 7934
 7936 3 21.76 143.84 -0.94 0.128 7935
 7937 3 21.83 144.13 -0.95 0.167 7936
 7938 3 21.91 144.23 -0.98 0.175 7937
 7939 3 21.98 144.44 -0.99 0.186 7938
 7940 3 22.07 144.53 -1.03 0.205 7939
 7941 3 22.16 144.63 -1.03 0.257 7940
 7942 3 22.23 144.82 -1 0.324 7941
 7943 3 22.28 144.92 -0.95 0.393 7942
 7944 3 22.28 145.53 -1.15 0.191 7943
 7945 3 22.39 145.73 -1.17 0.141 7944
 7946 3 22.42 145.92 -1.28 0.185 7945
 7947 3 22.42 146.03 -1.39 0.2 7946
 7948 3 22.5 146.13 -1.48 0.204 7947
 7949 3 22.42 146.32 -1.55 0.229 7948
 7950 3 22.46 146.53 -1.55 0.27 7949
 7951 3 22.44 146.73 -1.56 0.273 7950
 7952 3 22.53 146.92 -1.57 0.324 7951
 7953 3 22.51 147.03 -1.52 0.375 7952
 7954 3 22.55 147.13 -1.49 0.439 7953
 7955 3 22.53 147.32 -1.44 0.523 7954
 7956 3 22.64 147.42 -1.52 0.602 7955
 7957 3 22.62 147.63 -1.5 0.593 7956
 7958 3 22.64 147.73 -1.53 0.658 7957
 7959 3 22.62 147.92 -1.48 0.614 7958
 7960 3 22.78 148.03 -1.54 0.566 7959
 7961 3 22.87 148.23 -1.58 0.575 7960
 7962 3 22.78 148.32 -1.48 0.459 7961
 7963 3 23.19 148.51 -2.22 0.138 7962
 7964 3 23.32 148.61 -2.29 0.176 7963
 7965 3 23.44 148.72 -2.39 0.216 7964
 7966 3 23.57 148.82 -2.47 0.197 7965
 7967 3 23.6 149.01 -2.54 0.185 7966
 7968 3 23.58 149.11 -2.62 0.163 7967
 7969 3 23.66 149.22 -2.72 0.205 7968
 7970 3 23.67 149.41 -2.74 0.203 7969
 7971 3 23.75 149.51 -2.83 0.201 7970
 7972 3 23.78 149.72 -2.85 0.201 7971
 7973 3 23.6 149.82 -2.99 0.137 7972
 7974 3 23.48 149.82 -3.12 0.12 7973
 7975 3 23.39 149.82 -3.2 0.168 7974
 7976 3 23.3 149.82 -3.27 0.143 7975
 7977 3 23.3 149.82 -3.47 0.11 7976
 7978 3 24 149.72 -2.74 0.151 7972
 7979 3 24.03 149.82 -2.83 0.17 7978
 7980 3 23.94 150.01 -2.47 0.174 7979
 7981 3 23.96 150.22 -2.39 0.157 7980
 7982 3 23.92 150.22 -2.24 0.116 7981
 7983 3 23.89 150.32 -2.12 0.123 7982
 7984 3 23.91 150.41 -2 0.133 7983
 7985 3 24.14 150.51 -1.92 0.169 7984
 7986 3 24.32 150.72 -1.83 0.106 7985
 7987 3 24.44 150.72 -1.74 0.147 7986
 7988 3 24.57 150.72 -1.71 0.22 7987
 7989 3 24.62 150.91 -1.54 0.158 7988
 7990 3 24.8 151.01 -1.43 0.174 7989
 7991 3 24.92 151.11 -1.35 0.187 7990
 7992 3 25.07 151.11 -1.25 0.195 7991
 7993 3 25.16 151.22 -1.13 0.139 7992
 7994 3 25.21 151.22 -0.98 0.138 7993
 7995 3 25.3 151.32 -0.91 0.19 7994
 7996 3 25.41 151.41 -0.82 0.132 7995
 7997 3 25.39 151.61 -0.62 0.128 7996
 7998 3 25.39 151.72 -0.54 0.118 7997
 7999 3 25.39 151.91 -0.5 0.145 7998
 8000 3 25.32 152.01 -0.47 0.185 7999
 8001 3 25.17 152.11 -0.59 0.07 8000
 8002 3 25.44 152.01 -0.06 0.129 8000
 8003 3 25.51 152.13 0 0.133 8002
 8004 3 25.62 152.23 0.12 0.172 8003
 8005 3 25.78 152.42 0.2 0.228 8004
 8006 3 25.89 152.53 0.24 0.215 8005
 8007 3 26.03 152.72 0.21 0.249 8006
 8008 3 26.1 152.91 0.15 0.265 8007
 8009 3 25.92 152.91 -0.16 0.083 8008
 8010 3 25.98 152.91 -0.28 0.082 8009
 8011 3 26.05 153.11 -0.34 0.097 8010
 8012 3 26.21 153.01 0.23 0.257 8008
 8013 3 26.3 153.22 0.33 0.281 8012
 8014 3 26.35 153.41 0.56 0.229 8013
 8015 3 26.48 153.61 0.56 0.205 8014
 8016 3 26.57 153.72 0.6 0.21 8015
 8017 3 26.51 153.91 0.71 0.228 8016
 8018 3 26.46 154.11 0.68 0.252 8017
 8019 3 26.25 154.23 0.78 0.231 8018
 8020 3 26.19 154.32 0.86 0.273 8019
 8021 3 26.26 154.63 0.88 0.217 8020
 8022 3 26.26 154.82 0.89 0.178 8021
 8023 3 26.21 154.92 0.92 0.165 8022
 8024 3 26.23 155.13 1 0.161 8023
 8025 3 26.14 155.23 1.05 0.164 8024
 8026 3 26.05 155.42 1.1 0.204 8025
 8027 3 26.07 155.53 1.12 0.178 8026
 8028 3 25.96 155.63 1.21 0.199 8027
 8029 3 25.89 155.63 1.37 0.173 8028
 8030 3 25.91 155.73 1.51 0.147 8029
 8031 3 25.85 155.82 1.66 0.156 8030
 8032 3 25.8 156.03 1.79 0.203 8031
 8033 3 25.8 155.63 2.1 0.11 8032
 8034 3 25.96 155.94 2.35 0.101 8033
 8035 3 26.05 156.04 2.41 0.113 8034
 8036 3 26.1 156.04 2.5 0.12 8035
 8037 3 25.62 156.44 1.81 0.111 8032
 8038 3 25.53 156.44 1.91 0.123 8037
 8039 3 25.46 156.54 2.04 0.145 8038
 8040 3 25.41 156.63 2.08 0.152 8039
 8041 3 25.28 156.73 2.23 0.155 8040
 8042 3 25.19 156.84 2.33 0.184 8041
 8043 3 25.05 156.94 2.41 0.157 8042
 8044 3 24.94 157.04 2.5 0.182 8043
 8045 3 24.83 157.23 2.5 0.149 8044
 8046 3 24.78 157.44 2.48 0.174 8045
 8047 3 24.8 157.54 2.5 0.227 8046
 8048 3 24.5 157.44 2.66 0.094 8047
 8049 3 24.39 157.54 2.79 0.127 8048
 8050 3 24.82 157.73 2.23 0.147 8047
 8051 3 24.76 157.84 2.21 0.159 8050
 8052 3 24.69 157.94 2.23 0.213 8051
 8053 3 24.82 158.13 2.04 0.109 8052
 8054 3 24.73 158.34 2.04 0.128 8053
 8055 3 24.71 158.54 2.04 0.1 8054
 8056 3 24.71 158.73 2.12 0.21 8055
 8057 3 24.73 158.94 2.23 0.23 8056
 8058 3 24.37 158.84 2.46 0.093 8057
 8059 3 24.23 158.85 2.58 0.081 8058
 8060 3 24.12 158.75 2.77 0.09 8059
 8061 3 24.82 159.23 2.18 0.222 8057
 8062 3 24.73 159.34 2.33 0.242 8061
 8063 3 24.71 159.54 2.33 0.293 8062
 8064 3 24.8 159.84 2.06 0.173 8063
 8065 3 24.75 159.94 1.96 0.139 8064
 8066 3 24.69 160.13 1.8 0.157 8065
 8067 3 24.66 160.23 1.71 0.157 8066
 8068 3 24.5 160.44 1.66 0.146 8067
 8069 3 24.48 160.54 1.63 0.145 8068
 8070 3 24.42 160.63 1.51 0.08 8069
 8071 3 24.32 160.84 1.37 0.141 8070
 8072 3 24.32 161.04 1.34 0.188 8071
 8073 3 24.42 161.13 1.27 0.192 8072
 8074 3 24.33 161.34 1.26 0.178 8073
 8075 3 24.17 161.44 1.27 0.15 8074
 8076 3 24.07 161.54 1.22 0.166 8075
 8077 3 24 161.63 1.16 0.21 8076
 8078 3 23.85 161.63 1.23 0.235 8077
 8079 3 23.85 161.63 1.08 0.338 8078
 8080 3 23.82 161.84 1.08 0.423 8079
 8081 3 23.69 161.94 1.22 0.497 8080
 8082 3 23.75 162.13 1.08 0.497 8081
 8083 3 23.67 162.23 1.26 0.492 8082
 8084 3 23.6 162.34 1.52 0.402 8083
 8085 3 23.55 162.44 1.6 0.395 8084
 8086 3 23.55 162.25 2.1 0.152 8085
 8087 3 23.28 161.73 1 0.188 8083
 8088 3 23.05 161.73 1.1 0.2 8087
 8089 3 22.85 161.84 1.16 0.149 8088
 8090 3 22.73 161.84 1.08 0.149 8089
 8091 3 22.57 161.94 1.05 0.124 8090
 8092 3 22.44 161.94 0.99 0.083 8091
 8093 3 22.23 162.04 0.97 0.107 8092
 8094 3 22.1 162.04 0.96 0.106 8093
 8095 3 21.94 162.04 0.95 0.089 8094
 8096 3 21.8 162.04 1.02 0.126 8095
 8097 3 21.67 162.04 1.06 0.112 8096
 8098 3 21.5 162.25 1.09 0.121 8097
 8099 3 21.39 162.35 1.12 0.126 8098
 8100 3 21.26 162.44 1.19 0.133 8099
 8101 3 21.1 162.64 1.21 0.111 8100
 8102 3 21.01 162.75 1.22 0.136 8101
 8103 3 20.94 162.85 1.11 0.161 8102
 8104 3 20.78 162.75 1.11 0.176 8103
 8105 3 20.62 162.85 1.15 0.16 8104
 8106 3 20.42 162.85 1.16 0.113 8105
 8107 3 20.26 162.76 1.19 0.163 8106
 8108 3 20.26 163.14 0.89 0.091 8107
 8109 3 20.08 163.25 0.82 0.101 8108
 8110 3 19.96 163.35 0.67 0.135 8109
 8111 3 19.96 163.25 0.54 0.159 8110
 8112 3 19.8 163.25 0.51 0.193 8111
 8113 3 19.6 163.16 0.48 0.192 8112
 8114 3 19.44 163.16 0.46 0.245 8113
 8115 3 19.32 163.06 0.45 0.326 8114
 8116 3 19.39 162.76 0.46 0.174 8115
 8117 3 19.32 162.56 0.5 0.154 8116
 8118 3 19.42 162.35 0.5 0.151 8117
 8119 3 19.58 162.26 0.5 0.22 8118
 8120 3 19.69 162.25 0.48 0.279 8119
 8121 3 19.58 162.06 0.77 0.104 8120
 8122 3 19.71 161.95 0.88 0.072 8121
 8123 3 19.83 161.95 0.86 0.075 8122
 8124 3 19.94 161.85 0.89 0.088 8123
 8125 3 20.05 161.85 0.87 0.099 8124
 8126 3 20.21 161.85 0.74 0.108 8125
 8127 3 19.92 162.25 0.17 0.106 8120
 8128 3 20.05 162.14 0.1 0.09 8127
 8129 3 20.19 162.04 0.11 0.119 8128
 8130 3 20.32 161.94 0.08 0.11 8129
 8131 3 20.46 161.85 0.11 0.084 8130
 8132 3 20.51 161.75 0.22 0.08 8131
 8133 3 18.92 163.45 0.51 0.152 8115
 8134 3 18.82 163.66 0.55 0.118 8133
 8135 3 18.71 163.76 0.59 0.141 8134
 8136 3 18.62 163.95 0.57 0.155 8135
 8137 3 18.5 164.06 0.64 0.133 8136
 8138 3 18.42 164.16 0.66 0.169 8137
 8139 3 18.28 164.26 0.75 0.159 8138
 8140 3 18.19 164.35 0.77 0.184 8139
 8141 3 18.1 164.45 0.98 0.145 8140
 8142 3 18.01 164.57 1.07 0.063 8141
 8143 3 17.87 164.57 1.15 0.088 8142
 8144 3 17.75 164.47 1.15 0.108 8143
 8145 3 17.64 164.47 1.21 0.085 8144
 8146 3 18.14 164.26 0.48 0.098 8140
 8147 3 18.01 164.35 0.39 0.095 8146
 8148 3 17.89 164.35 0.27 0.102 8147
 8149 3 17.78 164.45 0.22 0.101 8148
 8150 3 17.85 164.56 0.08 0.063 8149
 8151 3 24.48 157.84 2.52 0.115 8052
 8152 3 24.42 157.94 2.62 0.000125 8151
 8153 3 25.73 155.63 1.01 0.124 8028
 8154 3 25.62 155.63 0.95 0.123 8153
 8155 3 25.57 155.73 0.95 0.172 8154
 8156 3 25.48 155.82 0.71 0.115 8155
 8157 3 25.6 155.92 0.62 0.073 8156
 8158 3 26.16 153.42 0.81 0.086 8014
 8159 3 26.12 153.53 0.87 0.083 8158
 8160 3 26.14 153.63 0.93 0.128 8159
 8161 3 26.19 153.63 1.03 0.157 8160
 8162 3 26.23 153.63 1.15 0.215 8161
 8163 3 26.19 153.42 1.39 0.16 8162
 8164 3 26.3 153.32 1.47 0.098 8163
 8165 3 26.33 153.23 1.68 0.139 8164
 8166 3 26.37 153.23 1.85 0.159 8165
 8167 3 26.41 153.23 1.97 0.22 8166
 8168 3 26.26 153.13 2.24 0.156 8167
 8169 3 26.53 153.13 2.22 0.276 8168
 8170 3 26.6 153.53 1.99 0.115 8169
 8171 3 26.51 153.63 2.09 0.000125 8170
 8172 3 26.48 152.73 2.55 0.085 8169
 8173 3 26.51 152.73 2.72 0.078 8172
 8174 3 26.46 152.63 2.88 0.119 8173
 8175 3 26.46 152.63 3.11 0.086 8174
 8176 3 26.48 152.54 3.22 0.103 8175
 8177 3 26.42 152.54 3.32 0.114 8176
 8178 3 26.1 153.04 2.57 0.152 8168
 8179 3 26.1 153.13 2.76 0.099 8178
 8180 3 26.07 153.04 2.97 0.089 8179
 8181 3 25.96 153.04 3.11 0.068 8180
 8182 3 25.89 153.04 3.26 0.08 8181
 8183 3 25.82 152.94 3.4 0.137 8182
 8184 3 25.87 152.84 3.45 0.114 8183
 8185 3 24.85 150.51 -1.9 0.137 7988
 8186 3 25.05 150.51 -2.04 0.087 8185
 8187 3 25.16 150.41 -2.14 0.063 8186
 8188 3 25.21 150.51 -2.35 0.087 8187
 8189 3 25.28 150.6 -2.45 0.096 8188
 8190 3 25.39 150.51 -2.54 0.037 8189
 8191 3 24.25 149.7 -3.06 0.108 7979
 8192 3 24.37 149.7 -3.14 0.084 8191
 8193 3 22.33 148.63 -0.7 0.085 7962
 8194 3 22.33 148.73 -0.57 0.081 8193
 8195 3 22.32 148.84 -0.54 0.162 8194
 8196 3 22.25 149.04 -0.49 0.176 8195
 8197 3 22.12 149.23 -0.42 0.135 8196
 8198 3 22.1 149.44 -0.36 0.175 8197
 8199 3 22.1 149.73 -0.38 0.135 8198
 8200 3 22.05 149.84 -0.42 0.08 8199
 8201 3 22.32 147.42 -1.23 0.254 7954
 8202 3 22.44 147.63 -1.29 0.168 8201
 8203 3 22.35 144.63 -0.54 0.15 7943
 8204 3 22.3 144.63 -0.43 0.159 8203
 8205 3 22.26 144.63 -0.31 0.123 8204
 8206 3 22.14 144.84 -0.21 0.09 8205
 8207 3 22.05 144.94 -0.04 0.109 8206
 8208 3 22.03 145.04 0.05 0.092 8207
 8209 3 22.12 145.13 0.15 0.088 8208
 8210 3 22.21 145.23 0.2 0.092 8209
 8211 3 22.32 145.23 0.3 0.09 8210
 8212 3 22.37 145.13 0.45 0.117 8211
 8213 3 22.42 145.13 0.72 0.126 8212
 8214 3 22.39 145.13 0.84 0.141 8213
 8215 3 22.3 145.04 0.96 0.202 8214
 8216 3 22.19 145.14 1.04 0.229 8215
 8217 3 21.75 145.25 1.02 0.144 8216
 8218 3 21.64 145.35 1.04 0.109 8217
 8219 3 21.55 145.44 1.06 0.089 8218
 8220 3 21.46 145.54 1.1 0.046 8219
 8221 3 22.37 144.94 1.11 0.129 8216
 8222 3 22.57 144.94 1.21 0.19 8221
 8223 3 22.71 144.85 1.32 0.139 8222
 8224 3 22.82 144.75 1.36 0.111 8223
 8225 3 22.85 144.94 1.55 0.138 8224
 8226 3 22.78 145.04 1.68 0.145 8225
 8227 3 22.75 145.04 1.86 0.125 8226
 8228 3 22.76 144.94 2.01 0.113 8227
 8229 3 22.82 144.85 2.05 0.124 8228
 8230 3 22.78 144.75 2.13 0.118 8229
 8231 3 22.39 144.64 1.34 0.114 8222
 8232 3 22.44 144.54 1.4 0.103 8231
 8233 3 22.5 144.54 1.57 0.128 8232
 8234 3 22.53 144.44 1.61 0.105 8233
 8235 3 22.57 144.25 1.75 0.073 8234
 8236 3 22.64 144.04 1.83 0.124 8235
 8237 3 22.73 144.04 1.97 0.103 8236
 8238 3 22.67 143.94 2.15 0.118 8237
 8239 3 22.6 143.94 2.3 0.048 8238
 8240 3 22.57 143.94 2.4 0.056 8239
 8241 3 22.58 143.94 2.51 0.083 8240
 8242 3 22.57 144.04 2.59 0.077 8241
 8243 3 22.57 144.14 2.72 0.141 8242
 8244 3 20.26 142.54 -1.75 0.092 7922
 8245 3 20.41 142.54 -1.86 0.127 8244
 8246 3 20.48 142.44 -1.98 0.114 8245
 8247 3 20.6 142.42 -2.16 0.11 8246
 8248 3 20.71 142.32 -2.27 0.134 8247
 8249 3 20.82 142.23 -2.35 0.147 8248
 8250 3 20.98 142.32 -2.47 0.078 8249
 8251 3 21.1 142.32 -2.56 0.066 8250
 8252 3 21.16 142.23 -2.66 0.115 8251
 8253 3 21.26 142.03 -2.74 0.111 8252
 8254 3 21.37 142.03 -2.87 0.125 8253
 8255 3 21.57 141.92 -3.02 0.102 8254
 8256 3 21.71 142.01 -3.08 0.078 8255
 8257 3 21.91 142.01 -3.18 0.128 8256
 8258 3 22.01 142.11 -3.2 0.143 8257
 8259 3 22.12 142.22 -3.22 0.148 8258
 8260 3 22.32 142.32 -3.24 0.177 8259
 8261 3 22.53 142.11 -3.37 0.134 8260
 8262 3 22.69 142.01 -3.39 0.152 8261
 8263 3 22.46 141.91 -3.29 0.109 8262
 8264 3 22.48 141.72 -3.31 0.112 8263
 8265 3 22.58 141.61 -3.37 0.058 8264
 8266 3 22.66 141.61 -3.47 0.062 8265
 8267 3 22.66 141.51 -3.58 0.104 8266
 8268 3 22.66 141.51 -3.77 0.101 8267
 8269 3 22.58 141.61 -3.83 0.041 8268
 8270 3 22.58 141.91 -3.83 0.072 8269
 8271 3 22.19 142.51 -2.97 0.123 8260
 8272 3 22.33 142.61 -3.02 0.116 8271
 8273 3 17.55 144.04 -2.33 0.142 7897
 8274 3 17.6 143.94 -2.43 0.181 8273
 8275 3 17.67 143.85 -2.62 0.166 8274
 8276 3 17.71 143.64 -2.49 0.086 8275
 8277 3 17.75 143.44 -2.43 0.145 8276
 8278 3 17.82 143.35 -2.45 0.068 8277
 8279 3 17.76 143.73 -2.87 0.129 8275
 8280 3 17.87 143.63 -3.04 0.106 8279
 8281 3 17.78 143.63 -3.2 0.142 8280
 8282 3 17.87 143.73 -3.51 0.035 8281
 8283 3 17.98 143.63 -3.62 0.037 8282
 8284 3 15.05 144.45 -2.24 0.125 7856
 8285 3 15 144.35 -2.31 0.099 8284
 8286 3 14.91 144.26 -2.37 0.12 8285
 8287 3 14.89 144.06 -2.49 0.096 8286
 8288 3 10.66 142.88 -1.39 0.109 7770
 8289 3 10.72 142.98 -1.5 0.108 8288
 8290 3 10.78 143.07 -1.7 0.085 8289
 8291 3 10.78 143.17 -1.84 0.163 8290
 8292 3 10.75 143.28 -1.97 0.131 8291
 8293 3 10.69 143.48 -2.04 0.121 8292
 8294 3 10.61 143.57 -1.95 0.104 8293
 8295 3 10.59 143.78 -1.9 0.069 8294
 8296 3 10.5 143.88 -1.95 0.098 8295
 8297 3 10.41 144.07 -2.01 0.175 8296
 8298 3 8.41 139.91 0.49 0.337 7751
 8299 3 7.73 139.1 0 0.099 8298
 8300 3 7.58 139.1 0 0.121 8299
 8301 3 7.41 139.2 -0.03 0.14 8300
 8302 3 7.29 139.2 -0.07 0.155 8301
 8303 3 7.08 139.1 -0.21 0.087 8302
 8304 3 7.03 139.2 -0.36 0.114 8303
 8305 3 7 139.2 -0.5 0.114 8304
 8306 3 6.95 139.31 -0.59 0.09 8305
 8307 3 6.83 139.31 -0.63 0.109 8306
 8308 3 6.71 139.31 -0.71 0.097 8307
 8309 3 6.62 139.2 -0.84 0.057 8308
 8310 3 8.46 140.01 0.49 0.337 8298
 8311 3 8.55 139.91 0.51 0.000125 8310
 8312 3 6.21 129.81 -0.36 0.179 7173
 8313 3 6.15 129.91 -0.3 0.172 8312
 8314 3 5.94 130.01 -0.26 0.175 8313
 8315 3 5.83 130.01 -0.37 0.215 8314
 8316 3 5.73 130.1 -0.49 0.237 8315
 8317 3 5.67 130.2 -0.59 0.202 8316
 8318 3 5.62 130.41 -0.67 0.196 8317
 8319 3 5.54 130.6 -0.74 0.214 8318
 8320 3 5.48 130.7 -0.89 0.202 8319
 8321 3 5.41 130.81 -0.99 0.203 8320
 8322 3 5.38 131.01 -1.09 0.189 8321
 8323 3 5.42 131.2 -1.16 0.191 8322
 8324 3 5.37 131.31 -1.2 0.207 8323
 8325 3 5.29 131.51 -1.18 0.229 8324
 8326 3 5.28 131.7 -1.25 0.221 8325
 8327 3 5.11 131.81 -1.37 0.173 8326
 8328 3 5.08 132.01 -1.44 0.19 8327
 8329 3 5.04 132.1 -1.48 0.168 8328
 8330 3 4.98 132.31 -1.56 0.144 8329
 8331 3 4.91 132.41 -1.56 0.18 8330
 8332 3 4.87 132.51 -1.6 0.216 8331
 8333 3 4.87 132.7 -1.7 0.177 8332
 8334 3 4.83 132.81 -1.66 0.214 8333
 8335 3 4.59 132.91 -1.78 0.212 8334
 8336 3 4.59 133.1 -1.83 0.231 8335
 8337 3 4.42 133.2 -1.88 0.227 8336
 8338 3 4.12 133.2 -1.85 0.19 8337
 8339 3 3.97 133.31 -1.83 0.215 8338
 8340 3 3.89 133.01 -1.74 0.097 8339
 8341 3 3.83 132.91 -1.69 0.112 8340
 8342 3 3.81 132.7 -1.57 0.079 8341
 8343 3 3.79 132.61 -1.42 0.073 8342
 8344 3 3.72 132.51 -1.36 0.096 8343
 8345 3 3.64 132.41 -1.28 0.097 8344
 8346 3 3.58 132.32 -1.21 0.087 8345
 8347 3 3.5 132.22 -1.19 0.071 8346
 8348 3 3.39 132.11 -1.16 0.084 8347
 8349 3 3.27 132.01 -1.04 0.113 8348
 8350 3 3.18 131.91 -0.92 0.127 8349
 8351 3 3.04 131.91 -0.88 0.162 8350
 8352 3 3.1 131.72 -0.82 0.1 8351
 8353 3 3.18 131.51 -0.81 0.09 8352
 8354 3 3.31 131.41 -0.75 0.068 8353
 8355 3 3.37 131.32 -0.71 0.085 8354
 8356 3 3.37 131.22 -0.55 0.143 8355
 8357 3 3.29 131.22 -0.38 0.121 8356
 8358 3 2.85 131.91 -0.84 0.148 8351
 8359 3 2.77 131.72 -0.7 0.094 8358
 8360 3 2.66 131.61 -0.63 0.096 8359
 8361 3 2.6 131.53 -0.54 0.057 8360
 8362 3 2.56 131.53 -0.32 0.088 8361
 8363 3 2.45 131.53 -0.1 0.104 8362
 8364 3 2.45 131.53 0.02 0.118 8363
 8365 3 2.41 131.73 0.11 0.105 8364
 8366 3 2.41 131.82 0.21 0.133 8365
 8367 3 2.52 131.42 0.14 0.125 8364
 8368 3 2.54 131.23 0.21 0.134 8367
 8369 3 2.54 131.23 0.33 0.136 8368
 8370 3 2.72 131.42 0.51 0.128 8369
 8371 3 2.85 131.42 0.62 0.081 8370
 8372 3 2.93 131.53 0.76 0.053 8371
 8373 3 2.91 131.63 0.87 0.082 8372
 8374 3 2.97 131.73 0.99 0.081 8373
 8375 3 2.6 131.03 0.2 0.138 8369
 8376 3 2.66 130.92 0.05 0.138 8375
 8377 3 2.66 130.73 -0.11 0.112 8376
 8378 3 2.62 130.53 -0.2 0.124 8377
 8379 3 2.54 130.42 -0.26 0.146 8378
 8380 3 2.43 130.32 -0.31 0.143 8379
 8381 3 2.31 130.23 -0.47 0.089 8380
 8382 3 2.2 130.23 -0.56 0.081 8381
 8383 3 2.12 130.13 -0.66 0.114 8382
 8384 3 2.08 130.03 -0.87 0.099 8383
 8385 3 2.12 129.92 -1 0.128 8384
 8386 3 2.1 129.82 -1.06 0.118 8385
 8387 3 2.06 129.72 -1.11 0.084 8386
 8388 3 2.02 129.61 -1.19 0.078 8387
 8389 3 1.92 129.51 -1.26 0.107 8388
 8390 3 1.84 129.32 -1.26 0.058 8389
 8391 3 1.77 129.23 -1.21 0.067 8390
 8392 3 1.62 129.23 -1.15 0.081 8391
 8393 3 1.55 129.03 -1.15 0.082 8392
 8394 3 1.53 128.92 -1.1 0.095 8393
 8395 3 1.52 128.82 -1.15 0.018 8394
 8396 3 3.93 133.51 -1.83 0.23 8339
 8397 3 3.97 133.6 -1.97 0.162 8396
 8398 3 3.91 133.7 -2.13 0.149 8397
 8399 3 3.83 133.81 -2.25 0.16 8398
 8400 3 3.81 133.91 -2.32 0.172 8399
 8401 3 3.75 134.01 -2.44 0.166 8400
 8402 3 3.68 134.1 -2.57 0.183 8401
 8403 3 3.6 134.22 -2.71 0.184 8402
 8404 3 3.56 134.32 -2.78 0.181 8403
 8405 3 3.58 134.51 -2.94 0.197 8404
 8406 3 3.62 134.61 -3.11 0.205 8405
 8407 3 3.58 134.72 -3.23 0.213 8406
 8408 3 3.52 134.82 -3.36 0.256 8407
 8409 3 3.75 135.01 -3.55 0.215 8408
 8410 3 3.83 135.2 -3.69 0.218 8409
 8411 3 3.77 135.31 -3.8 0.236 8410
 8412 3 3.58 135.41 -3.9 0.299 8411
 8413 3 3.54 135.51 -3.96 0.356 8412
 8414 3 3.41 135.51 -4.07 0.427 8413
 8415 3 3.29 135.41 -4.16 0.452 8414
 8416 3 3.27 135.41 -4.29 0.466 8415
 8417 3 3.35 135.5 -4.52 0.437 8416
 8418 3 3.37 135.59 -4.65 0.371 8417
 8419 3 3.54 135.81 -4.9 0.337 8418
 8420 3 3.62 136.09 -5.1 0.279 8419
 8421 3 3.62 136.18 -5.24 0.276 8420
 8422 3 3.6 136.28 -5.36 0.276 8421
 8423 3 3.41 136.49 -5.41 0.252 8422
 8424 3 3.27 136.59 -5.4 0.221 8423
 8425 3 3.2 136.68 -5.57 0.217 8424
 8426 3 3.06 136.69 -5.6 0.214 8425
 8427 3 2.89 136.69 -5.58 0.176 8426
 8428 3 2.74 136.69 -5.6 0.173 8427
 8429 3 2.56 136.8 -5.66 0.211 8428
 8430 3 2.43 136.8 -5.81 0.248 8429
 8431 3 2.33 136.9 -5.85 0.278 8430
 8432 3 2.24 137 -6.01 0.282 8431
 8433 3 2.24 137.19 -6.19 0.255 8432
 8434 3 2.25 137.18 -6.44 0.239 8433
 8435 3 2.31 137.38 -6.62 0.208 8434
 8436 3 2.38 137.49 -6.79 0.185 8435
 8437 3 2.42 137.49 -6.92 0.212 8436
 8438 3 2.34 137.68 -7.03 0.219 8437
 8439 3 2.32 137.78 -7.16 0.196 8438
 8440 3 2.34 137.99 -7.28 0.14 8439
 8441 3 2.42 138.18 -7.37 0.161 8440
 8442 3 2.48 138.28 -7.44 0.158 8441
 8443 3 2.55 138.38 -7.46 0.178 8442
 8444 3 2.51 138.59 -7.65 0.155 8443
 8445 3 2.55 138.68 -7.79 0.138 8444
 8446 3 2.5 138.78 -7.9 0.136 8445
 8447 3 2.42 138.87 -8 0.191 8446
 8448 3 2.5 138.87 -8.1 0.25 8447
 8449 3 2.09 138.68 -7.74 0.134 8448
 8450 3 1.96 138.68 -7.63 0.143 8449
 8451 3 1.88 138.59 -7.58 0.133 8450
 8452 3 2.42 138.87 -8.21 0.24 8448
 8453 3 2.92 139.18 -8.34 0.088 8452
 8454 3 3.01 139.18 -8.42 0.075 8453
 8455 3 3.07 139.37 -8.42 0.068 8454
 8456 3 2.32 138.97 -8.34 0.202 8452
 8457 3 2.28 138.97 -8.47 0.223 8456
 8458 3 2.14 138.97 -8.76 0.205 8457
 8459 3 1.97 138.97 -8.93 0.176 8458
 8460 3 1.79 138.97 -9.03 0.186 8459
 8461 3 1.76 139.18 -9.12 0.203 8460
 8462 3 1.71 139.37 -9.14 0.198 8461
 8463 3 1.71 139.47 -9.12 0.258 8462
 8464 3 1.71 139.58 -9.25 0.344 8463
 8465 3 1.68 139.68 -9.35 0.371 8464
 8466 3 1.69 139.87 -8.93 0.138 8465
 8467 3 1.66 139.78 -9.65 0.315 8465
 8468 3 1.53 139.97 -9.7 0.354 8467
 8469 3 1.42 140.08 -9.79 0.342 8468
 8470 3 1.2 140.18 -9.8 0.302 8469
 8471 3 0.91 140.28 -9.86 0.227 8470
 8472 3 0.78 140.37 -9.96 0.226 8471
 8473 3 0.7 140.37 -10.1 0.229 8472
 8474 3 0.56 140.47 -10.15 0.24 8473
 8475 3 0.53 140.47 -10.31 0.258 8474
 8476 3 0.47 140.58 -10.51 0.364 8475
 8477 3 0.39 140.87 -10.56 0.248 8476
 8478 3 0.3 141.08 -10.68 0.191 8477
 8479 3 0.17 141.18 -10.76 0.194 8478
 8480 3 0.05 141.18 -10.8 0.21 8479
 8481 3 -0.04 141.18 -10.82 0.266 8480
 8482 3 -0.14 141.18 -10.9 0.26 8481
 8483 3 -0.43 141.28 -10.71 0.191 8482
 8484 3 -0.51 141.37 -10.7 0.215 8483
 8485 3 -0.78 141.18 -10.63 0.092 8484
 8486 3 -0.88 141.28 -10.62 0.113 8485
 8487 3 -0.99 141.28 -10.56 0.147 8486
 8488 3 -1.15 141.18 -10.55 0.193 8487
 8489 3 -1.27 141.18 -10.54 0.268 8488
 8490 3 -1.37 141.18 -10.6 0.323 8489
 8491 3 -1.51 141.18 -10.69 0.356 8490
 8492 3 -1.68 141.09 -10.69 0.369 8491
 8493 3 -1.76 140.99 -10.79 0.374 8492
 8494 3 -1.84 140.99 -10.89 0.364 8493
 8495 3 -1.95 140.88 -10.94 0.298 8494
 8496 3 -1.92 140.88 -11.18 0.173 8495
 8497 3 -1.99 140.88 -11.36 0.185 8496
 8498 3 -1.99 140.99 -11.5 0.229 8497
 8499 3 -2.32 140.88 -11.38 0.155 8498
 8500 3 -2.51 140.99 -11.42 0.195 8499
 8501 3 -2.74 141.09 -11.46 0.193 8500
 8502 3 -2.97 141.18 -11.55 0.117 8501
 8503 3 -3.13 141.18 -11.53 0.131 8502
 8504 3 -3.28 141.28 -11.51 0.144 8503
 8505 3 -3.42 141.28 -11.47 0.215 8504
 8506 3 -3.69 141.28 -11.57 0.163 8505
 8507 3 -3.9 141.28 -11.64 0.163 8506
 8508 3 -4.01 141.28 -11.7 0.151 8507
 8509 3 -4.1 141.49 -11.69 0.17 8508
 8510 3 -4.26 141.38 -11.75 0.251 8509
 8511 3 -4.41 141.38 -11.8 0.318 8510
 8512 3 -4.52 141.49 -11.95 0.374 8511
 8513 3 -4.72 142 -11.77 0.101 8512
 8514 3 -4.75 142.19 -11.78 0.118 8513
 8515 3 -4.66 142.4 -11.77 0.091 8514
 8516 3 -4.59 142.5 -11.72 0.108 8515
 8517 3 -4.71 141.38 -12.2 0.38 8512
 8518 3 -4.77 141.38 -12.43 0.383 8517
 8519 3 -4.8 141.38 -12.6 0.424 8518
 8520 3 -5.31 141.59 -12.2 0.159 8519
 8521 3 -5.45 141.59 -12.2 0.156 8520
 8522 3 -5.75 141.69 -12.14 0.143 8521
 8523 3 -5.95 141.69 -12.05 0.131 8522
 8524 3 -6.06 141.69 -12 0.164 8523
 8525 3 -6.1 141.9 -11.76 0.093 8524
 8526 3 -6.17 142 -11.72 0.176 8525
 8527 3 -6.16 142.19 -11.57 0.141 8526
 8528 3 -6.27 142.31 -11.5 0.086 8527
 8529 3 -6.27 142.5 -11.47 0.116 8528
 8530 3 -6.27 142.71 -11.45 0.141 8529
 8531 3 -6.34 142.81 -11.42 0.113 8530
 8532 3 -6.46 142.9 -11.35 0.089 8531
 8533 3 -6.52 143 -11.3 0.092 8532
 8534 3 -6.62 143.21 -11.2 0.106 8533
 8535 3 -6.77 143.31 -11.02 0.113 8534
 8536 3 -6.91 143.4 -10.9 0.125 8535
 8537 3 -6.95 143.5 -10.76 0.087 8536
 8538 3 -7 143.6 -10.6 0.087 8537
 8539 3 -7.04 143.71 -10.6 0.126 8538
 8540 3 -7 143.81 -10.61 0.133 8539
 8541 3 -6.8 143.9 -10.68 0.082 8540
 8542 3 -6.25 141.59 -12.04 0.119 8524
 8543 3 -6.39 141.59 -12.04 0.133 8542
 8544 3 -6.56 141.59 -12.05 0.139 8543
 8545 3 -6.75 141.5 -12.03 0.152 8544
 8546 3 -6.96 141.5 -12.04 0.176 8545
 8547 3 -7.16 141.21 -12.12 0.143 8546
 8548 3 -7.42 141.1 -12.11 0.136 8547
 8549 3 -7.54 141.1 -12.1 0.145 8548
 8550 3 -7.63 141 -12.13 0.086 8549
 8551 3 -7.76 140.81 -12.13 0.078 8550
 8552 3 -7.88 140.71 -12.18 0.132 8551
 8553 3 -8.03 140.71 -12.21 0.123 8552
 8554 3 -8.15 140.6 -12.13 0.106 8553
 8555 3 -8.31 140.5 -12.11 0.092 8554
 8556 3 -8.46 140.4 -12.13 0.154 8555
 8557 3 -8.61 140.31 -12.1 0.162 8556
 8558 3 -8.75 140.21 -11.89 0.048 8557
 8559 3 -8.85 140 -11.92 0.069 8558
 8560 3 -8.71 139.81 -12.22 0.143 8559
 8561 3 -8.63 139.71 -12.36 0.122 8560
 8562 3 -8.55 139.71 -12.45 0.000125 8561
 8563 3 -9.08 139.91 -11.87 0.165 8559
 8564 3 -9.36 139.91 -11.8 0.083 8563
 8565 3 -4.63 141.28 -13.03 0.242 8519
 8566 3 -4.64 141.09 -13.2 0.221 8565
 8567 3 -4.64 141.09 -13.38 0.179 8566
 8568 3 -4.72 141.09 -13.6 0.138 8567
 8569 3 -4.84 140.99 -13.7 0.11 8568
 8570 3 -4.91 140.99 -13.85 0.077 8569
 8571 3 -5.02 140.88 -13.92 0.078 8570
 8572 3 -5.09 140.88 -14.05 0.09 8571
 8573 3 -5.14 140.68 -14.14 0.092 8572
 8574 3 -5.12 140.68 -14.3 0.127 8573
 8575 3 -5.33 140.59 -14.2 0.103 8574
 8576 3 -5.08 140.87 -14.42 0.091 8574
 8577 3 -5.1 140.87 -14.52 0.138 8576
 8578 3 -5.2 140.68 -14.73 0.092 8577
 8579 3 -5.26 140.58 -14.86 0.097 8578
 8580 3 -5.38 140.58 -14.94 0.106 8579
 8581 3 -5.43 140.68 -15.02 0.15 8580
 8582 3 -5.33 140.87 -15.15 0.126 8581
 8583 3 -5.38 140.87 -15.25 0.146 8582
 8584 3 -5.26 140.97 -15.4 0.103 8583
 8585 3 -5.21 140.87 -15.52 0.155 8584
 8586 3 -5.21 140.87 -15.63 0.159 8585
 8587 3 -5.02 140.87 -15.57 0.117 8586
 8588 3 -4.88 140.97 -15.56 0.119 8587
 8589 3 -4.75 140.97 -15.61 0.078 8588
 8590 3 -4.59 141.06 -15.67 0.061 8589
 8591 3 -4.55 140.97 -15.84 0.109 8590
 8592 3 -4.48 140.87 -15.9 0.086 8591
 8593 3 -4.39 140.77 -15.98 0.112 8592
 8594 3 -4.35 140.87 -16.11 0.074 8593
 8595 3 -5.39 140.78 -15.79 0.123 8586
 8596 3 -5.47 140.87 -15.87 0.094 8595
 8597 3 -5.55 140.97 -16.04 0.116 8596
 8598 3 -5.63 141.08 -16.11 0.09 8597
 8599 3 -5.6 140.87 -15.18 0.086 8583
 8600 3 -5.71 140.97 -15.12 0.071 8599
 8601 3 -3.28 141.59 -11.26 0.092 8505
 8602 3 -3.24 141.68 -11.17 0.082 8601
 8603 3 -1.75 141.18 -11.69 0.165 8498
 8604 3 -1.67 141.37 -11.79 0.098 8603
 8605 3 -1.59 141.58 -11.81 0.121 8604
 8606 3 -1.63 141.68 -11.9 0.121 8605
 8607 3 -1.59 141.87 -12.05 0.149 8606
 8608 3 -1.47 141.97 -12.17 0.137 8607
 8609 3 -1.34 142.08 -12.39 0.092 8608
 8610 3 -1.2 142.18 -12.43 0.081 8609
 8611 3 -1.13 142.28 -12.52 0.078 8610
 8612 3 -1.08 142.37 -12.56 0.123 8611
 8613 3 -1.01 142.47 -12.59 0.124 8612
 8614 3 -0.93 142.56 -12.65 0.173 8613
 8615 3 -0.97 142.97 -12.56 0.129 8614
 8616 3 -0.92 143.06 -12.55 0.108 8615
 8617 3 -0.97 143.27 -12.64 0.053 8616
 8618 3 -0.92 143.47 -12.69 0.096 8617
 8619 3 -0.81 142.66 -12.75 0.086 8614
 8620 3 -0.7 142.77 -12.79 0.09 8619
 8621 3 -2.38 140.78 -10.47 0.081 8495
 8622 3 -2.59 140.78 -10.47 0.065 8621
 8623 3 -2.67 140.78 -10.39 0.087 8622
 8624 3 -2.74 140.69 -10.34 0.147 8623
 8625 3 -2.8 140.5 -10.36 0.119 8624
 8626 3 -2.9 140.5 -10.37 0.066 8625
 8627 3 -0.35 141.78 -10.67 0.127 8484
 8628 3 -0.24 141.97 -10.64 0.135 8627
 8629 3 -0.17 142.18 -10.45 0.125 8628
 8630 3 -0.19 142.28 -10.3 0.081 8629
 8631 3 -0.23 142.47 -10.22 0.092 8630
 8632 3 -0.26 142.49 -10.11 0.117 8631
 8633 3 -0.29 142.68 -10 0.125 8632
 8634 3 -0.37 142.78 -9.93 0.143 8633
 8635 3 -0.57 142.78 -9.8 0.128 8634
 8636 3 -0.75 142.88 -9.77 0.093 8635
 8637 3 -0.62 143.09 -9.88 0.121 8636
 8638 3 -0.51 143.28 -9.93 0.159 8637
 8639 3 -0.43 143.49 -10 0.141 8638
 8640 3 -0.43 143.68 -10.12 0.081 8639
 8641 3 -0.5 143.78 -10.14 0.09 8640
 8642 3 -0.67 143.88 -10.11 0.088 8641
 8643 3 -0.74 144.09 -10.05 0.119 8642
 8644 3 -0.74 144.18 -9.98 0.126 8643
 8645 3 -0.74 144.18 -9.81 0.1 8644
 8646 3 -0.76 144.18 -9.62 0.119 8645
 8647 3 -0.85 144.28 -9.46 0.132 8646
 8648 3 -0.91 144.38 -9.46 0.055 8647
 8649 3 -0.73 144.38 -10.06 0.074 8644
 8650 3 -0.69 144.59 -10.06 0.12 8649
 8651 3 -0.68 144.78 -10.03 0.164 8650
 8652 3 -0.77 144.78 -9.95 0.000125 8651
 8653 3 -0.29 143.49 -9.96 0.084 8639
 8654 3 -0.22 143.68 -9.93 0.103 8653
 8655 3 -0.08 143.68 -9.95 0.074 8654
 8656 3 -0.02 143.78 -10.05 0.000125 8655
 8657 3 0 140.97 -11.26 0.136 8482
 8658 3 0.01 140.78 -11.27 0.129 8657
 8659 3 0 140.68 -11.18 0.15 8658
 8660 3 -0.01 140.47 -11.1 0.074 8659
 8661 3 0.56 139.97 -10.69 0.117 8476
 8662 3 0.51 139.87 -10.8 0.144 8661
 8663 3 0.46 139.78 -10.88 0.184 8662
 8664 3 0.36 139.78 -10.96 0.254 8663
 8665 3 0.33 139.37 -10.88 0.16 8664
 8666 3 0.26 139.18 -10.82 0.153 8665
 8667 3 0.2 139.08 -10.8 0.162 8666
 8668 3 0.2 138.87 -10.75 0.139 8667
 8669 3 0.2 138.68 -10.82 0.125 8668
 8670 3 0.22 138.58 -10.92 0.115 8669
 8671 3 0.23 138.47 -10.97 0.126 8670
 8672 3 0.27 138.37 -11.03 0.155 8671
 8673 3 0.25 138.18 -11.11 0.17 8672
 8674 3 0.01 137.97 -11.04 0.126 8673
 8675 3 0.39 138.18 -11.18 0.1 8673
 8676 3 0.36 138.08 -11.2 0.17 8675
 8677 3 0.38 137.97 -11.14 0.266 8676
 8678 3 0.4 137.87 -11.14 0.274 8677
 8679 3 0.28 137.58 -11.15 0.255 8678
 8680 3 0.26 137.47 -11.15 0.241 8679
 8681 3 0.14 137.18 -11.15 0.266 8680
 8682 3 0.16 136.97 -11.19 0.27 8681
 8683 3 0.04 136.78 -11.28 0.254 8682
 8684 3 -0.02 136.58 -11.34 0.25 8683
 8685 3 -0.08 136.37 -11.39 0.24 8684
 8686 3 -0.14 136.28 -11.4 0.276 8685
 8687 3 -0.16 136.18 -11.47 0.285 8686
 8688 3 -0.08 135.97 -11.5 0.333 8687
 8689 3 -0.2 135.87 -11.54 0.358 8688
 8690 3 -0.62 135.97 -11.79 0.193 8689
 8691 3 -0.68 135.78 -11.86 0.18 8690
 8692 3 -0.66 135.68 -12.01 0.15 8691
 8693 3 -0.56 135.47 -12.15 0.149 8692
 8694 3 -0.44 135.47 -12.19 0.15 8693
 8695 3 -0.3 135.27 -12.25 0.162 8694
 8696 3 -0.22 135.16 -12.25 0.161 8695
 8697 3 -0.2 134.97 -12.24 0.141 8696
 8698 3 -0.19 134.97 -12.35 0.148 8697
 8699 3 -0.2 134.77 -12.42 0.156 8698
 8700 3 -0.19 134.56 -12.5 0.136 8699
 8701 3 -0.2 134.47 -12.62 0.185 8700
 8702 3 -0.3 134.16 -12.64 0.13 8701
 8703 3 -0.25 134.06 -12.61 0.082 8702
 8704 3 -0.1 133.97 -12.62 0.098 8703
 8705 3 0 133.87 -12.7 0.135 8704
 8706 3 0.13 133.37 -12.69 0.203 8705
 8707 3 0.16 133.06 -12.71 0.142 8706
 8708 3 0.2 132.87 -12.76 0.142 8707
 8709 3 0.11 132.66 -12.71 0.111 8708
 8710 3 0.02 132.47 -12.71 0.096 8709
 8711 3 0 132.27 -12.75 0.112 8710
 8712 3 -0.1 132.16 -12.81 0.13 8711
 8713 3 -0.2 132.06 -13 0.099 8712
 8714 3 -0.24 134.47 -12.88 0.162 8701
 8715 3 -0.43 134.37 -13.1 0.11 8714
 8716 3 -0.44 134.16 -13.18 0.113 8715
 8717 3 -0.53 134.16 -13.27 0.144 8716
 8718 3 -0.67 134.06 -13.33 0.133 8717
 8719 3 -0.8 134.16 -13.37 0.097 8718
 8720 3 -0.94 134.06 -13.41 0.076 8719
 8721 3 -1.07 134.06 -13.41 0.101 8720
 8722 3 -1.18 134.06 -13.46 0.116 8721
 8723 3 -1.33 133.87 -13.6 0.151 8722
 8724 3 -1.35 133.87 -13.7 0.195 8723
 8725 3 -1.37 134.06 -13.88 0.188 8724
 8726 3 -1.28 134.16 -14.1 0.222 8725
 8727 3 -1.2 134.16 -14.35 0.196 8726
 8728 3 -1.18 134.35 -14.52 0.16 8727
 8729 3 -1.22 134.56 -14.6 0.155 8728
 8730 3 -1.27 134.65 -14.92 0.111 8729
 8731 3 -1.3 134.56 -15.03 0.122 8730
 8732 3 -1.34 134.56 -15.25 0.097 8731
 8733 3 -1.36 134.56 -15.38 0.11 8732
 8734 3 -1.35 134.46 -15.58 0.134 8733
 8735 3 -1.48 134.35 -15.6 0.101 8734
 8736 3 -1.59 134.25 -15.69 0.089 8735
 8737 3 -1.7 134.25 -15.8 0.106 8736
 8738 3 -1.9 134.25 -15.85 0.117 8737
 8739 3 -2.05 134.25 -15.96 0.124 8738
 8740 3 -2.09 134.15 -16.11 0.106 8739
 8741 3 -2.13 134.06 -16.21 0.154 8740
 8742 3 -2.26 134.06 -16.32 0.13 8741
 8743 3 -2.4 134.06 -16.5 0.111 8742
 8744 3 -2.57 134.06 -16.55 0.091 8743
 8745 3 -2.71 134.06 -16.61 0.08 8744
 8746 3 -2.78 133.96 -16.73 0.075 8745
 8747 3 -2.9 133.96 -16.8 0.097 8746
 8748 3 -3.05 133.96 -16.87 0.083 8747
 8749 3 -3.19 133.96 -16.98 0.14 8748
 8750 3 -3.28 134.06 -17 0.242 8749
 8751 3 -3.22 133.65 -17.11 0.208 8750
 8752 3 -3.38 133.96 -17.21 0.122 8751
 8753 3 -3.49 134.06 -17.32 0.069 8752
 8754 3 -3.57 133.96 -17.43 0.098 8753
 8755 3 -3.69 134.06 -17.57 0.073 8754
 8756 3 -3.67 134.15 -17.68 0.05 8755
 8757 3 -3.07 133.46 -17.05 0.063 8751
 8758 3 -3.38 134.35 -16.89 0.103 8750
 8759 3 -3.44 134.46 -16.95 0.071 8758
 8760 3 -0.05 135.68 -11.38 0.227 8689
 8761 3 -0.02 135.37 -11.28 0.184 8760
 8762 3 0.04 135.18 -11.27 0.079 8761
 8763 3 0.02 134.97 -11.26 0.094 8762
 8764 3 0.08 134.87 -11.28 0.105 8763
 8765 3 0.08 134.68 -11.21 0.085 8764
 8766 3 0.08 134.58 -11.14 0.092 8765
 8767 3 0.14 134.47 -11.2 0.046 8766
 8768 3 0.22 134.37 -11.3 0.105 8767
 8769 3 0.34 134.28 -11.3 0.09 8768
 8770 3 0.41 134.08 -11.3 0.106 8769
 8771 3 0.52 133.97 -11.37 0.136 8770
 8772 3 0.32 140.18 -11.17 0.129 8664
 8773 3 0.33 140.28 -11.3 0.125 8772
 8774 3 0.46 140.16 -11.43 0.085 8773
 8775 3 3.16 134.82 -3.28 0.158 8408
 8776 3 2.97 134.82 -3.28 0.116 8775
 8777 3 2.79 134.91 -3.21 0.129 8776
 8778 3 2.64 134.91 -3.15 0.083 8777
 8779 3 2.5 134.91 -3.07 0.066 8778
 8780 3 2.41 134.82 -3 0.122 8779
 8781 3 2.27 134.82 -2.9 0.112 8780
 8782 3 2.18 134.73 -2.73 0.107 8781
 8783 3 2.1 134.82 -2.69 0.116 8782
 8784 3 1.94 134.82 -2.61 0.125 8783
 8785 3 1.84 134.73 -2.53 0.179 8784
 8786 3 1.62 134.82 -2.61 0.124 8785
 8787 3 1.5 134.82 -2.55 0.169 8786
 8788 3 1.38 134.72 -2.82 0.049 8787
 8789 3 1.41 134.81 -2.88 0.085 8788
 8790 3 1.44 134.91 -2.94 0.146 8789
 8791 3 1.55 135.13 -2.92 0.081 8790
 8792 3 1.46 134.92 -2.34 0.144 8787
 8793 3 1.65 134.92 -2.07 0.151 8792
 8794 3 1.72 135.03 -1.92 0.161 8793
 8795 3 1.84 135.01 -1.82 0.224 8794
 8796 3 2 135.01 -1.71 0.199 8795
 8797 3 2.16 135.11 -1.69 0.227 8796
 8798 3 2.22 135.01 -1.64 0.319 8797
 8799 3 2.35 135.01 -1.56 0.304 8798
 8800 3 2.49 135.01 -1.44 0.277 8799
 8801 3 2.6 135.01 -1.39 0.195 8800
 8802 3 2.72 135.22 -1.26 0.114 8801
 8803 3 1.02 134.91 -2.4 0.097 8792
 8804 3 0.95 135.02 -2.3 0.089 8803
 8805 3 0.85 135.12 -2.27 0.05 8804
 8806 3 0.81 135.22 -2.21 0.092 8805
 8807 3 0.69 135.22 -2.13 0.119 8806
 8808 3 0.67 135.33 -2.13 0.062 8807
 8809 3 0.61 135.53 -2.07 0.069 8808
 8810 3 0.52 135.62 -2.05 0.084 8809
 8811 3 0.44 135.72 -1.99 0.084 8810
 8812 3 0.46 135.83 -1.92 0.072 8811
 8813 3 0.56 136.04 -1.9 0.102 8812
 8814 3 1.84 134.53 -2.34 0.114 8785
 8815 3 1.79 134.42 -2.23 0.146 8814
 8816 3 1.7 134.42 -2.46 0.07 8815
 8817 3 1.89 134.32 -1.96 0.132 8815
 8818 3 1.92 134.23 -1.87 0.139 8817
 8819 3 2.06 134.13 -1.75 0.097 8818
 8820 3 2.12 134.01 -1.7 0.077 8819
 8821 3 3.66 133.41 -1.46 0.102 8396
 8822 3 3.64 133.22 -1.26 0.105 8821
 8823 3 3.66 133.22 -1.1 0.064 8822
 8824 3 3.64 133.01 -0.98 0.105 8823
 8825 3 3.56 132.91 -0.93 0.078 8824
 8826 3 3.41 132.82 -0.89 0.099 8825
 8827 3 3.35 132.72 -0.93 0.106 8826
 8828 3 5.29 130.6 -0.49 0.081 8319
 8829 3 9.44 124.38 -0.99 0.1 6958
 8830 3 9.58 124.38 -1.07 0.127 8829
 8831 3 9.71 124.38 -1.12 0.186 8830
 8832 3 9.77 124.79 -0.84 0.105 8831
 8833 3 9.83 124.79 -0.73 0.113 8832
 8834 3 9.9 124.88 -0.67 0.131 8833
 8835 3 9.94 125.08 -0.6 0.127 8834
 8836 3 10.02 125.29 -0.59 0.095 8835
 8837 3 10.11 125.49 -0.66 0.086 8836
 8838 3 10.16 125.49 -0.75 0.000125 8837
 8839 3 9.74 123.99 -1.42 0.117 8831
 8840 3 9.78 123.88 -1.46 0.104 8839
 8841 3 9.67 123.68 -1.55 0.16 8840
 8842 3 9.63 123.68 -1.69 0.17 8841
 8843 3 9.75 123.57 -1.98 0.161 8842
 8844 3 9.83 123.57 -2.08 0.208 8843
 8845 3 9.72 123.27 -2.16 0.132 8844
 8846 3 9.77 123.27 -2.27 0.128 8845
 8847 3 9.78 123.18 -2.41 0.147 8846
 8848 3 9.83 122.98 -2.41 0.113 8847
 8849 3 9.85 122.77 -2.31 0.103 8848
 8850 3 9.89 123.07 -2.62 0.117 8848
 8851 3 9.92 122.98 -2.74 0.126 8850
 8852 3 10.08 122.98 -2.89 0.088 8851
 8853 3 10.21 122.98 -3.02 0.082 8852
 8854 3 10.25 122.98 -3.14 0.132 8853
 8855 3 10.35 122.96 -3.31 0.167 8854
 8856 3 10.5 123.07 -3.39 0.128 8855
 8857 3 10.58 123.16 -3.49 0.09 8856
 8858 3 10.66 123.27 -3.62 0.115 8857
 8859 3 10.8 123.46 -3.72 0.127 8858
 8860 3 10.96 123.57 -3.81 0.089 8859
 8861 3 11.09 123.57 -3.91 0.075 8860
 8862 3 10.38 122.57 -3.45 0.11 8855
 8863 3 10.41 122.46 -3.49 0.089 8862
 8864 3 10.36 122.37 -3.54 0.039 8863
 8865 3 10.74 121.18 -0.16 0.093 6933
 8866 3 10.78 121.29 -0.25 0.094 8865
 8867 3 10.75 121.38 -0.4 0.000125 8866
 8868 3 11.06 120.38 0.15 0.078 6927
 8869 3 11.19 120.49 0.14 0.095 8868
 8870 3 11.28 120.58 0.09 0.079 8869
 8871 3 11.34 120.68 0.08 0.074 8870
 8872 3 11.41 120.88 0.03 0.088 8871
 8873 3 11.53 121.08 0.11 0.08 8872
 8874 3 11.6 121.18 0.12 0.106 8873
 8875 3 11.81 121.29 0.02 0.114 8874
 8876 3 11.9 121.38 0 0.12 8875
 8877 3 11.91 121.49 -0.02 0.085 8876
 8878 3 11.92 121.68 -0.04 0.108 8877
 8879 3 11.89 121.88 -0.1 0.119 8878
 8880 3 11.86 122.08 -0.09 0.119 8879
 8881 3 11.9 122.18 -0.13 0.114 8880
 8882 3 11.91 122.18 -0.25 0.063 8881
 8883 3 11.93 122.38 -0.27 0.087 8882
 8884 3 12.06 122.48 -0.3 0.109 8883
 8885 3 12.14 122.57 -0.36 0.084 8884
 8886 3 12.31 122.57 -0.48 0.1 8885
 8887 3 12.46 122.68 -0.65 0.115 8886
 8888 3 12.6 122.77 -0.77 0.136 8887
 8889 3 12.77 122.98 -0.92 0.15 8888
 8890 3 12.85 123.18 -0.95 0.123 8889
 8891 3 12.96 123.27 -1 0.109 8890
 8892 3 13.07 123.48 -1 0.109 8891
 8893 3 13.08 123.57 -1.05 0.123 8892
 8894 3 13.16 123.66 -1 0.128 8893
 8895 3 13.08 123.88 -0.94 0.091 8894
 8896 3 12.97 123.98 -0.97 0.129 8895
 8897 3 12.89 124.18 -0.93 0.143 8896
 8898 3 12.75 124.27 -0.85 0.083 8897
 8899 3 12.69 124.38 -0.72 0.128 8898
 8900 3 12.65 124.48 -0.71 0.104 8899
 8901 3 12.63 124.68 -0.74 0.116 8900
 8902 3 12.65 124.77 -0.7 0.108 8901
 8903 3 12.69 124.88 -0.73 0.114 8902
 8904 3 13.03 124.98 -0.96 0.117 8903
 8905 3 13.21 124.87 -0.97 0.12 8904
 8906 3 13.33 124.87 -0.88 0.102 8905
 8907 3 13.5 124.57 -0.88 0.121 8906
 8908 3 13.52 124.37 -0.9 0.109 8907
 8909 3 13.64 124.27 -0.85 0.108 8908
 8910 3 13.71 124.16 -0.91 0.088 8909
 8911 3 13.84 124.07 -0.86 0.129 8910
 8912 3 14 123.96 -1 0.119 8911
 8913 3 14.14 123.77 -1.03 0.13 8912
 8914 3 14.22 123.66 -1.06 0.103 8913
 8915 3 14.31 123.46 -1.13 0.123 8914
 8916 3 14.33 123.37 -1.17 0.089 8915
 8917 3 12.58 124.98 -0.49 0.093 8903
 8918 3 12.56 125.18 -0.53 0.106 8917
 8919 3 12.44 125.27 -0.5 0.12 8918
 8920 3 12.35 125.38 -0.52 0.099 8919
 8921 3 12.08 104.58 0.32 0.107 4158
 8922 3 12.24 104.58 0.25 0.168 8921
 8923 3 12.31 104.68 0.1 0.15 8922
 8924 3 12.44 104.68 0.03 0.146 8923
 8925 3 12.52 104.77 -0.02 0.161 8924
 8926 3 12.63 104.77 -0.11 0.174 8925
 8927 3 12.71 104.88 -0.18 0.209 8926
 8928 3 13.02 104.68 -0.24 0.151 8927
 8929 3 13.22 104.57 -0.24 0.128 8928
 8930 3 13.34 104.48 -0.27 0.147 8929
 8931 3 13.49 104.38 -0.33 0.131 8930
 8932 3 13.65 104.18 -0.45 0.162 8931
 8933 3 13.83 104.16 -0.55 0.134 8932
 8934 3 13.99 104.07 -0.64 0.12 8933
 8935 3 14.14 104.07 -0.73 0.125 8934
 8936 3 14.25 104.07 -0.78 0.1 8935
 8937 3 14.46 104.07 -0.83 0.129 8936
 8938 3 14.65 104.07 -0.9 0.127 8937
 8939 3 14.81 104.07 -0.94 0.105 8938
 8940 3 15.08 104.16 -0.99 0.14 8939
 8941 3 15.26 104.05 -1.1 0.21 8940
 8942 3 15.44 104.16 -1.24 0.152 8941
 8943 3 15.66 104.16 -1.44 0.12 8942
 8944 3 15.82 104.16 -1.51 0.116 8943
 8945 3 15.99 104.05 -1.64 0.084 8944
 8946 3 16.14 104.05 -1.79 0.108 8945
 8947 3 16.23 103.96 -1.86 0.108 8946
 8948 3 16.39 103.94 -1.84 0.121 8947
 8949 3 16.57 104.04 -1.99 0.121 8948
 8950 3 16.71 104.04 -2.05 0.193 8949
 8951 3 16.75 103.94 -1.84 0.157 8950
 8952 3 16.71 103.74 -1.6 0.115 8951
 8953 3 16.71 103.76 -1.48 0.108 8952
 8954 3 16.8 104.24 -2.38 0.157 8950
 8955 3 16.87 104.24 -2.51 0.162 8954
 8956 3 16.92 104.15 -2.67 0.155 8955
 8957 3 16.94 104.15 -2.86 0.148 8956
 8958 3 16.89 104.35 -3.03 0.119 8957
 8959 3 17 104.33 -3.15 0.152 8958
 8960 3 17.08 104.33 -3.26 0.224 8959
 8961 3 17.17 104.63 -3.42 0.1 8960
 8962 3 17.21 104.83 -3.46 0.091 8961
 8963 3 17.26 104.93 -3.51 0.09 8962
 8964 3 17.35 105.04 -3.57 0.09 8963
 8965 3 17.46 105.13 -3.61 0.084 8964
 8966 3 17.46 105.24 -3.67 0.105 8965
 8967 3 17.5 105.43 -3.75 0.111 8966
 8968 3 17.6 105.54 -3.84 0.135 8967
 8969 3 17.71 105.63 -3.92 0.082 8968
 8970 3 17.67 105.74 -3.96 0.108 8969
 8971 3 17.67 105.93 -3.96 0.109 8970
 8972 3 17.67 106.04 -3.96 0.045 8971
 8973 3 17.5 106.04 -3.94 0.124 8972
 8974 3 17.41 106.13 -3.86 0.164 8973
 8975 3 17.35 106.33 -3.9 0.203 8974
 8976 3 17.07 106.24 -3.96 0.135 8975
 8977 3 16.94 106.24 -4.1 0.104 8976
 8978 3 16.76 106.13 -4.08 0.109 8977
 8979 3 16.67 106.13 -3.98 0.067 8978
 8980 3 17.46 106.54 -3.98 0.187 8975
 8981 3 17.42 106.74 -4.06 0.169 8980
 8982 3 17.3 106.93 -3.94 0.085 8981
 8983 3 17.35 107.04 -3.94 0.128 8982
 8984 3 17.5 107.13 -4.05 0.15 8983
 8985 3 17.6 107.33 -4.13 0.143 8984
 8986 3 17.66 107.54 -4.27 0.096 8985
 8987 3 17.6 107.63 -4.31 0.083 8986
 8988 3 17.69 107.82 -4.39 0.07 8987
 8989 3 17.71 107.93 -4.46 0.089 8988
 8990 3 17.62 108.13 -4.52 0.143 8989
 8991 3 17.48 108.23 -4.51 0.164 8990
 8992 3 17.35 108.43 -4.51 0.183 8991
 8993 3 17.1 108.33 -4.58 0.197 8992
 8994 3 17.05 108.04 -4.63 0.149 8993
 8995 3 17.01 107.83 -4.67 0.124 8994
 8996 3 17.03 107.63 -4.71 0.06 8995
 8997 3 17.55 108.74 -4.31 0.118 8992
 8998 3 16.87 104.04 -3.07 0.117 8960
 8999 3 12.58 105.18 -0.21 0.175 8927
 9000 3 12.5 105.27 -0.23 0.28 8999
 9001 3 12.41 105.38 -0.21 0.341 9000
 9002 3 12.36 105.57 -0.17 0.387 9001
 9003 3 12.5 105.88 0.16 0.134 9002
 9004 3 12.46 105.98 0.23 0.134 9003
 9005 3 12.4 106.08 0.35 0.145 9004
 9006 3 12.46 106.18 0.48 0.128 9005
 9007 3 12.51 106.29 0.6 0.146 9006
 9008 3 12.59 106.38 0.77 0.141 9007
 9009 3 12.68 106.49 0.92 0.141 9008
 9010 3 12.71 106.58 1.07 0.146 9009
 9011 3 12.72 106.68 1.18 0.189 9010
 9012 3 12.86 107.18 1.04 0.123 9011
 9013 3 12.91 107.29 1.04 0.123 9012
 9014 3 13 107.49 1.06 0.12 9013
 9015 3 13 107.68 1.07 0.117 9014
 9016 3 12.98 107.88 1.08 0.129 9015
 9017 3 13.08 108.08 1.05 0.099 9016
 9018 3 13.16 108.18 1.04 0.111 9017
 9019 3 13.14 108.38 1.01 0.122 9018
 9020 3 13.27 108.48 0.89 0.121 9019
 9021 3 13.42 108.57 0.86 0.119 9020
 9022 3 13.53 108.68 0.81 0.085 9021
 9023 3 13.68 108.77 0.72 0.061 9022
 9024 3 13.75 108.77 0.62 0.049 9023
 9025 3 13.86 108.88 0.55 0.104 9024
 9026 3 13.98 108.98 0.48 0.093 9025
 9027 3 14.1 108.98 0.43 0.074 9026
 9028 3 14.19 109.07 0.34 0.069 9027
 9029 3 14.24 109.18 0.24 0.08 9028
 9030 3 14.33 109.27 0.21 0.111 9029
 9031 3 14.49 109.27 0.04 0.071 9030
 9032 3 14.66 109.37 -0.05 0.104 9031
 9033 3 14.85 109.37 -0.11 0.146 9032
 9034 3 15.03 109.27 -0.09 0.122 9033
 9035 3 15.21 109.37 -0.18 0.126 9034
 9036 3 15.19 109.37 -0.31 0.146 9035
 9037 3 14.99 109.37 -0.37 0.12 9036
 9038 3 14.94 109.27 -0.49 0.077 9037
 9039 3 14.98 109.27 -0.64 0.071 9038
 9040 3 15.06 109.16 -0.77 0.132 9039
 9041 3 15.15 109.16 -0.83 0.094 9040
 9042 3 15.39 109.37 -0.41 0.092 9036
 9043 3 15.51 109.37 -0.4 0.148 9042
 9044 3 15.69 109.37 -0.42 0.161 9043
 9045 3 15.83 109.26 -0.54 0.164 9044
 9046 3 16.01 109.37 -0.29 0.102 9045
 9047 3 16.21 109.16 -0.15 0.106 9046
 9048 3 15.91 109.26 -0.77 0.098 9045
 9049 3 15.98 109.35 -0.93 0.099 9048
 9050 3 16.07 109.35 -1.05 0.101 9049
 9051 3 16.12 109.46 -1.15 0.053 9050
 9052 3 16.19 109.46 -1.29 0.098 9051
 9053 3 16.23 109.46 -1.43 0.132 9052
 9054 3 16.28 109.46 -1.6 0.151 9053
 9055 3 16.28 109.55 -1.72 0.153 9054
 9056 3 16.19 109.66 -1.81 0.125 9055
 9057 3 16.08 109.76 -1.82 0.176 9056
 9058 3 16.1 109.96 -2.03 0.12 9057
 9059 3 16.12 110.15 -2.09 0.17 9058
 9060 3 16.14 110.24 -2.13 0.149 9059
 9061 3 16.21 110.35 -2.21 0.199 9060
 9062 3 16.07 110.65 -2.13 0.139 9061
 9063 3 16.03 110.96 -2.11 0.118 9062
 9064 3 16.03 111.35 -2.17 0.109 9063
 9065 3 16.08 111.65 -2.26 0.111 9064
 9066 3 16.21 111.74 -2.4 0.063 9065
 9067 3 16.35 111.85 -2.51 0.07 9066
 9068 3 16.42 112.04 -2.65 0.1 9067
 9069 3 16.55 112.15 -2.73 0.112 9068
 9070 3 16.62 112.24 -2.8 0.118 9069
 9071 3 16.71 112.35 -2.86 0.14 9070
 9072 3 16.82 112.54 -2.94 0.071 9071
 9073 3 16.85 112.74 -3 0.132 9072
 9074 3 16.83 112.94 -3.03 0.114 9073
 9075 3 16.94 113.04 -3.13 0.089 9074
 9076 3 16.96 113.24 -3.13 0.109 9075
 9077 3 17.05 113.33 -3.23 0.108 9076
 9078 3 17.1 113.54 -3.3 0.099 9077
 9079 3 17.1 113.63 -3.42 0.085 9078
 9080 3 17.17 113.83 -3.48 0.101 9079
 9081 3 17.23 113.93 -3.5 0.091 9080
 9082 3 17.32 114.13 -3.46 0.102 9081
 9083 3 17.42 114.24 -3.5 0.111 9082
 9084 3 17.5 114.43 -3.55 0.109 9083
 9085 3 17.6 114.43 -3.55 0.119 9084
 9086 3 17.69 114.54 -3.53 0.12 9085
 9087 3 17.76 114.74 -3.51 0.099 9086
 9088 3 17.8 114.93 -3.55 0.094 9087
 9089 3 17.92 114.93 -3.78 0.136 9088
 9090 3 18.07 115.13 -3.92 0.099 9089
 9091 3 18.16 115.23 -4.02 0.093 9090
 9092 3 18.17 115.43 -4.09 0.112 9091
 9093 3 18.23 115.52 -4.06 0.1 9092
 9094 3 18.3 115.63 -4.13 0.045 9093
 9095 3 16.35 110.04 -2.42 0.126 9061
 9096 3 16.37 109.94 -2.53 0.129 9095
 9097 3 16.32 109.85 -2.65 0.107 9096
 9098 3 16.3 109.74 -2.76 0.141 9097
 9099 3 16.28 109.65 -2.88 0.139 9098
 9100 3 16.3 109.54 -2.94 0.000125 9099
 9101 3 15.94 109.55 -1.72 0.19 9057
 9102 3 15.83 109.66 -1.45 0.132 9101
 9103 3 15.78 109.66 -1.31 0.000125 9102
 9104 3 16 109.26 -1.84 0.152 9101
 9105 3 15.98 109.16 -1.84 0.128 9104
 9106 3 15.92 108.96 -1.84 0.094 9105
 9107 3 15.9 108.85 -1.85 0.107 9106
 9108 3 12.83 106.38 1.5 0.159 9011
 9109 3 13.03 106.08 1.57 0.152 9108
 9110 3 12.35 105.77 -0.39 0.346 9002
 9111 3 12.41 106.07 -0.73 0.154 9110
 9112 3 12.42 106.18 -0.9 0.14 9111
 9113 3 12.39 106.38 -0.95 0.14 9112
 9114 3 12.33 106.48 -1.01 0.151 9113
 9115 3 12.26 106.57 -1.05 0.113 9114
 9116 3 12.31 106.77 -1.1 0.112 9115
 9117 3 12.33 106.98 -1.15 0.075 9116
 9118 3 12.35 107.07 -1.2 0.102 9117
 9119 3 12.33 107.18 -1.26 0.11 9118
 9120 3 12.4 107.27 -1.31 0.099 9119
 9121 3 12.46 107.38 -1.43 0.14 9120
 9122 3 12.58 107.57 -1.61 0.084 9121
 9123 3 12.73 107.66 -1.69 0.11 9122
 9124 3 12.76 107.77 -1.69 0.154 9123
 9125 3 12.25 104.79 1.11 0.229 4157
 9126 3 12.53 104.88 1.23 0.15 9125
 9127 3 12.69 104.99 1.33 0.161 9126
 9128 3 12.72 105.08 1.39 0.122 9127
 9129 3 12.75 104.99 1.56 0.115 9128
 9130 3 12.8 104.99 1.68 0.144 9129
 9131 3 12.83 104.99 1.81 0.184 9130
 9132 3 12.86 104.79 1.84 0.143 9131
 9133 3 12.8 104.58 1.87 0.063 9132
 9134 3 12.67 104.49 2 0.13 9133
 9135 3 12.59 104.38 2.16 0.11 9134
 9136 3 12.49 104.29 2.29 0.089 9135
 9137 3 12.42 104.19 2.43 0.116 9136
 9138 3 12.39 104.19 2.64 0.098 9137
 9139 3 12.25 104.19 2.73 0.116 9138
 9140 3 12.24 104.1 2.96 0.151 9139
 9141 3 12.23 103.99 3.16 0.135 9140
 9142 3 12.16 103.9 3.35 0.09 9141
 9143 3 12.17 103.79 3.56 0.144 9142
 9144 3 12.16 103.91 3.68 0.161 9143
 9145 3 11.98 104.01 3.66 0.089 9144
 9146 3 11.82 104.01 3.66 0.063 9145
 9147 3 11.75 103.91 3.71 0.045 9146
 9148 3 12.31 103.71 3.91 0.105 9144
 9149 3 12.42 103.6 3.96 0.087 9148
 9150 3 12.54 103.6 4.04 0.192 9149
 9151 3 12.66 103.51 4.08 0.26 9150
 9152 3 12.74 103.51 4.21 0.283 9151
 9153 3 12.81 103.41 4.37 0.217 9152
 9154 3 12.74 103.11 4.63 0.000125 9153
 9155 3 13.04 96.91 1.81 0.297 4116
 9156 3 12.87 96.82 1.98 0.272 9155
 9157 3 12.72 96.79 2.12 0.314 9156
 9158 3 12.63 96.85 2.2 0.387 9157
 9159 3 12.51 96.88 2.29 0.413 9158
 9160 3 12.18 96.33 2.25 0.255 9159
 9161 3 11.99 96.24 2.21 0.255 9160
 9162 3 11.88 96.16 2.14 0.268 9161
 9163 3 11.77 96.07 2 0.304 9162
 9164 3 11.64 96.01 1.86 0.308 9163
 9165 3 11.55 96.01 1.65 0.208 9164
 9166 3 11.43 96.12 1.55 0.148 9165
 9167 3 11.3 96.16 1.44 0.096 9166
 9168 3 11.23 96.13 1.28 0.107 9167
 9169 3 11.15 96.02 1.16 0.179 9168
 9170 3 11.07 95.96 1.11 0.226 9169
 9171 3 10.89 95.98 1.08 0.202 9170
 9172 3 10.67 95.94 1.06 0.169 9171
 9173 3 10.55 95.94 0.99 0.157 9172
 9174 3 10.37 95.96 0.87 0.106 9173
 9175 3 10.18 95.96 0.85 0.146 9174
 9176 3 10.06 96.04 0.88 0.181 9175
 9177 3 9.92 96.1 0.85 0.224 9176
 9178 3 9.82 96.21 0.74 0.173 9177
 9179 3 9.63 96.24 0.63 0.175 9178
 9180 3 9.56 96.37 0.56 0.141 9179
 9181 3 9.52 96.48 0.46 0.14 9180
 9182 3 9.46 96.54 0.3 0.18 9181
 9183 3 9.3 96.63 0.21 0.157 9182
 9184 3 9.13 96.58 0.16 0.181 9183
 9185 3 8.96 96.65 0.1 0.177 9184
 9186 3 8.82 96.71 0.09 0.236 9185
 9187 3 8.65 96.83 0.07 0.294 9186
 9188 3 8.51 97.02 0.01 0.333 9187
 9189 3 8.39 97.08 -0.01 0.343 9188
 9190 3 8.23 97.15 0 0.361 9189
 9191 3 8.06 97.08 -0.01 0.352 9190
 9192 3 7.91 97.05 -0.01 0.309 9191
 9193 3 7.65 97.02 0.25 0.173 9192
 9194 3 7.54 97.1 0.31 0.155 9193
 9195 3 7.44 97.16 0.37 0.156 9194
 9196 3 7.24 97.16 0.37 0.182 9195
 9197 3 7.08 97.08 0.44 0.181 9196
 9198 3 6.94 96.96 0.43 0.155 9197
 9199 3 6.79 96.96 0.37 0.197 9198
 9200 3 6.75 96.87 0.3 0.245 9199
 9201 3 6.53 96.91 0.28 0.192 9200
 9202 3 6.32 96.93 0.3 0.206 9201
 9203 3 6.25 96.79 0.32 0.271 9202
 9204 3 6 97.18 0.43 0.13 9203
 9205 3 5.94 97.4 0.52 0.126 9204
 9206 3 5.89 97.52 0.57 0.148 9205
 9207 3 5.83 97.62 0.64 0.224 9206
 9208 3 5.74 97.62 0.73 0.262 9207
 9209 3 5.62 97.62 0.79 0.329 9208
 9210 3 5.6 97.62 0.9 0.405 9209
 9211 3 5.52 97.71 0.99 0.532 9210
 9212 3 5.44 97.62 1.1 0.629 9211
 9213 3 5.43 97.71 1.26 0.653 9212
 9214 3 5.32 97.71 1.34 0.615 9213
 9215 3 5.2 97.82 1.37 0.575 9214
 9216 3 4.53 97.93 1.16 0.14 9215
 9217 3 4.35 98.02 1.07 0.108 9216
 9218 3 4.11 98.13 1.05 0.12 9217
 9219 3 3.96 98.13 1.07 0.154 9218
 9220 3 3.84 98.23 1.1 0.156 9219
 9221 3 3.67 98.23 1.09 0.149 9220
 9222 3 3.51 98.23 1.02 0.173 9221
 9223 3 3.34 98.23 0.9 0.164 9222
 9224 3 3.19 98.13 0.79 0.163 9223
 9225 3 3.09 98.13 0.64 0.212 9224
 9226 3 3.01 98.02 0.51 0.207 9225
 9227 3 2.92 97.93 0.36 0.278 9226
 9228 3 2.76 97.93 0.36 0.326 9227
 9229 3 2.57 97.93 0.41 0.269 9228
 9230 3 2.44 97.93 0.39 0.231 9229
 9231 3 2.28 97.82 0.36 0.151 9230
 9232 3 2.17 97.73 0.35 0.154 9231
 9233 3 2.13 97.52 0.29 0.151 9232
 9234 3 2.07 97.35 0.31 0.178 9233
 9235 3 2.03 97.16 0.3 0.259 9234
 9236 3 2.01 97.01 0.24 0.323 9235
 9237 3 2.03 96.88 0.09 0.324 9236
 9238 3 1.96 96.66 0.12 0.271 9237
 9239 3 2.03 96.44 0.33 0.214 9238
 9240 3 2.09 96.27 0.45 0.193 9239
 9241 3 2.17 96.04 0.42 0.158 9240
 9242 3 2.11 95.85 0.34 0.178 9241
 9243 3 2.05 95.66 0.29 0.186 9242
 9244 3 1.86 95.52 0.09 0.155 9243
 9245 3 1.86 95.35 0 0.136 9244
 9246 3 1.72 95.18 -0.07 0.119 9245
 9247 3 1.7 95.05 -0.09 0.109 9246
 9248 3 1.66 94.9 -0.16 0.121 9247
 9249 3 1.6 94.77 -0.22 0.119 9248
 9250 3 1.59 94.63 -0.22 0.156 9249
 9251 3 1.57 94.46 -0.37 0.087 9250
 9252 3 1.43 94.33 -0.42 0.113 9251
 9253 3 1.42 94.18 -0.42 0.098 9252
 9254 3 1.33 94.01 -0.42 0.104 9253
 9255 3 1.29 93.82 -0.37 0.089 9254
 9256 3 1.22 93.66 -0.4 0.07 9255
 9257 3 1.21 93.46 -0.42 0.139 9256
 9258 3 1.26 93.18 -0.38 0.133 9257
 9259 3 1.2 92.99 -0.31 0.123 9258
 9260 3 1.13 92.77 -0.31 0.144 9259
 9261 3 1.05 92.63 -0.37 0.12 9260
 9262 3 0.94 92.49 -0.47 0.086 9261
 9263 3 0.91 92.32 -0.55 0.101 9262
 9264 3 0.82 92.21 -0.58 0.092 9263
 9265 3 0.72 92.05 -0.62 0.111 9264
 9266 3 0.56 91.93 -0.7 0.000125 9265
 9267 3 2.75 98.32 0.12 0.096 9228
 9268 3 2.6 98.43 0.02 0.171 9267
 9269 3 2.35 98.52 0.17 0.149 9268
 9270 3 2.31 98.63 0.27 0.141 9269
 9271 3 2.29 98.93 0.29 0.133 9270
 9272 3 2.33 99.13 0.35 0.114 9271
 9273 3 2.33 99.32 0.37 0.138 9272
 9274 3 2.27 99.52 0.39 0.105 9273
 9275 3 2.24 99.73 0.35 0.127 9274
 9276 3 2.24 99.93 0.37 0.062 9275
 9277 3 2.16 100.13 0.33 0.118 9276
 9278 3 2.12 100.23 0.4 0.108 9277
 9279 3 2.06 100.43 0.45 0.082 9278
 9280 3 2.02 100.52 0.53 0.1 9279
 9281 3 2.08 100.63 0.61 0.099 9280
 9282 3 2.18 100.73 0.75 0.093 9281
 9283 3 2.2 100.94 0.85 0.101 9282
 9284 3 2.27 101.03 0.91 0.121 9283
 9285 3 2.35 101.14 1.06 0.142 9284
 9286 3 2.45 101.25 1.25 0.123 9285
 9287 3 2.52 101.44 1.27 0.137 9286
 9288 3 2.5 101.55 1.38 0.086 9287
 9289 3 2.47 101.75 1.43 0.086 9288
 9290 3 2.47 101.84 1.54 0.108 9289
 9291 3 2.5 101.94 1.62 0.056 9290
 9292 3 2.47 102.14 1.73 0.102 9291
 9293 3 2.43 102.25 1.77 0.134 9292
 9294 3 2.37 102.34 1.83 0.125 9293
 9295 3 2.41 102.55 1.82 0.15 9294
 9296 3 2.43 102.75 1.8 0.169 9295
 9297 3 2.5 102.84 1.8 0.266 9296
 9298 3 2.85 102.94 1.99 0.073 9297
 9299 3 2.87 102.94 2.11 0.101 9298
 9300 3 2.97 103.05 2.34 0.108 9299
 9301 3 2.99 103.14 2.53 0.105 9300
 9302 3 2.93 103.25 2.72 0.139 9301
 9303 3 2.84 103.25 2.88 0.109 9302
 9304 3 2.9 103.34 3.05 0.056 9303
 9305 3 2.84 103.45 3.2 0.071 9304
 9306 3 2.76 103.55 3.32 0.083 9305
 9307 3 2.22 103.14 1.67 0.081 9297
 9308 3 2.22 103.25 1.72 0.116 9307
 9309 3 2.14 103.44 1.69 0.129 9308
 9310 3 2.04 103.55 1.62 0.168 9309
 9311 3 2.14 103.75 1.79 0.139 9310
 9312 3 2.08 103.94 1.79 0.138 9311
 9313 3 2.08 104.25 1.77 0.08 9312
 9314 3 2.1 104.44 1.81 0.065 9313
 9315 3 1.82 103.55 1.41 0.087 9310
 9316 3 1.71 103.44 1.31 0.101 9315
 9317 3 1.62 103.34 1.21 0.118 9316
 9318 3 1.51 103.25 1.22 0.146 9317
 9319 3 1.44 103.25 1.03 0.148 9318
 9320 3 1.45 103.14 0.91 0.098 9319
 9321 3 5.37 97.91 1.43 0.458 9215
 9322 3 5.47 98.71 1.05 0.142 9321
 9323 3 5.45 99.02 1.08 0.119 9322
 9324 3 5.57 99.12 1.05 0.123 9323
 9325 3 5.68 99.21 0.99 0.11 9324
 9326 3 5.82 99.41 0.89 0.117 9325
 9327 3 5.88 99.62 0.91 0.098 9326
 9328 3 5.96 99.91 1.01 0.129 9327
 9329 3 5.92 100.02 1.1 0.146 9328
 9330 3 6.04 100.12 1.27 0.145 9329
 9331 3 6.06 100.21 1.43 0.162 9330
 9332 3 6.08 100.41 1.49 0.11 9331
 9333 3 6.1 100.52 1.5 0.104 9332
 9334 3 6.21 100.71 1.52 0.093 9333
 9335 3 6.3 100.82 1.5 0.106 9334
 9336 3 6.37 101.02 1.43 0.123 9335
 9337 3 6.42 101.12 1.46 0.133 9336
 9338 3 6.51 101.21 1.58 0.125 9337
 9339 3 6.54 101.32 1.52 0.104 9338
 9340 3 6.42 101.52 1.55 0.09 9339
 9341 3 6.42 101.62 1.52 0.098 9340
 9342 3 6.45 101.82 1.52 0.079 9341
 9343 3 5.33 98.32 1.44 0.263 9321
 9344 3 5.33 98.41 1.53 0.000125 9343
 9345 3 6.31 96.49 0.35 0.252 9203
 9346 3 6.15 96.24 0.03 0.177 9345
 9347 3 6.03 96.02 -0.06 0.162 9346
 9348 3 6.03 95.88 -0.09 0.192 9347
 9349 3 5.9 95.63 -0.11 0.129 9348
 9350 3 5.9 95.43 -0.03 0.129 9349
 9351 3 5.69 95.37 -0.01 0.107 9350
 9352 3 5.62 95.27 -0.01 0.13 9351
 9353 3 5.54 95.1 -0.02 0.142 9352
 9354 3 5.41 94.94 -0.03 0.164 9353
 9355 3 5.32 94.82 -0.14 0.118 9354
 9356 3 5.19 94.65 -0.12 0.144 9355
 9357 3 5.15 94.51 -0.09 0.133 9356
 9358 3 5.1 94.35 -0.06 0.211 9357
 9359 3 5.24 94.24 0.15 0.118 9358
 9360 3 5.25 94.1 0.3 0.139 9359
 9361 3 5.28 93.96 0.44 0.137 9360
 9362 3 5.36 93.85 0.61 0.113 9361
 9363 3 5.4 93.77 0.79 0.104 9362
 9364 3 5.44 93.68 0.87 0.112 9363
 9365 3 5.49 93.57 0.96 0.093 9364
 9366 3 5.66 93.46 1.02 0.075 9365
 9367 3 5.86 93.43 1.07 0.066 9366
 9368 3 5.91 93.35 1.13 0.071 9367
 9369 3 5.87 93.3 1.32 0.074 9368
 9370 3 5.97 93.21 1.41 0.092 9369
 9371 3 5.97 93.08 1.54 0.091 9370
 9372 3 5.91 93.02 1.69 0.086 9371
 9373 3 6.03 92.96 1.78 0.11 9372
 9374 3 6.12 92.88 1.89 0.117 9373
 9375 3 6.2 92.71 2 0.066 9374
 9376 3 4.89 94.21 -0.26 0.152 9358
 9377 3 4.82 94.08 -0.35 0.175 9376
 9378 3 4.69 93.98 -0.36 0.162 9377
 9379 3 4.44 93.96 -0.57 0.092 9378
 9380 3 4.39 93.85 -0.67 0.11 9379
 9381 3 4.35 93.73 -0.74 0.121 9380
 9382 3 4.28 93.68 -0.86 0.106 9381
 9383 3 4.11 93.52 -0.95 0.128 9382
 9384 3 3.94 93.57 -0.98 0.16 9383
 9385 3 3.94 93.85 -1.04 0.121 9384
 9386 3 3.78 93.77 -0.95 0.068 9385
 9387 3 3.74 93.49 -0.84 0.097 9384
 9388 3 3.55 93.76 -0.78 0.11 9387
 9389 3 3.42 93.8 -0.8 0.113 9388
 9390 3 3.28 93.85 -0.71 0.09 9389
 9391 3 3.21 93.96 -0.7 0.15 9390
 9392 3 3.17 94.01 -0.62 0.103 9391
 9393 3 3.09 94.07 -0.47 0.107 9392
 9394 3 3.07 94.18 -0.42 0.042 9393
 9395 3 6.32 96.52 0.79 0.103 9345
 9396 3 6.24 96.48 0.98 0.055 9395
 9397 3 7.11 96.66 0.15 0.081 9200
 9398 3 7.14 96.6 0.07 0.000125 9397
 9399 3 7.82 97.26 -0.34 0.118 9192
 9400 3 7.75 97.4 -0.39 0.125 9399
 9401 3 7.73 97.6 -0.47 0.141 9400
 9402 3 7.79 97.69 -0.64 0.173 9401
 9403 3 7.79 97.69 -0.82 0.135 9402
 9404 3 7.79 97.79 -0.93 0.186 9403
 9405 3 7.87 97.69 -1.04 0.209 9404
 9406 3 7.92 97.99 -1.14 0.143 9405
 9407 3 7.99 98.1 -1.22 0.143 9406
 9408 3 7.95 98.29 -1.3 0.109 9407
 9409 3 7.95 98.29 -1.47 0.099 9408
 9410 3 7.98 98.18 -1.59 0.12 9409
 9411 3 7.95 98.08 -1.81 0.138 9410
 9412 3 7.9 98.08 -1.98 0.137 9411
 9413 3 7.84 98.29 -2.07 0.134 9412
 9414 3 7.79 98.49 -2.11 0.118 9413
 9415 3 7.71 98.58 -2.21 0.118 9414
 9416 3 7.62 98.58 -2.34 0.087 9415
 9417 3 7.55 98.58 -2.46 0.265 9416
 9418 3 7.29 98.68 -2.55 0.159 9417
 9419 3 7.26 98.68 -2.78 0.138 9418
 9420 3 7.2 98.58 -2.82 0.148 9419
 9421 3 7.34 98.49 -2.96 0.166 9420
 9422 3 7.44 98.38 -3.07 0.17 9421
 9423 3 7.54 98.58 -3.32 0.072 9422
 9424 3 7.5 98.49 -3.34 0.082 9423
 9425 3 7.41 98.38 -3.46 0.086 9424
 9426 3 7.36 98.38 -3.59 0.095 9425
 9427 3 7.38 98.38 -3.73 0.081 9426
 9428 3 7.4 98.27 -3.75 0.05 9427
 9429 3 7.98 97.38 -0.99 0.099 9405
 9430 3 8.03 97.29 -1.04 0.118 9429
 9431 3 7.95 97.16 -0.96 0.081 9430
 9432 3 7.95 97.02 -1.03 0.132 9431
 9433 3 7.9 96.91 -1.07 0.151 9432
 9434 3 7.83 96.77 -1.1 0.147 9433
 9435 3 7.79 96.55 -1.19 0.138 9434
 9436 3 9.76 95.91 1.09 0.095 9177
 9437 3 9.73 96.02 1.24 0.115 9436
 9438 3 9.65 96.1 1.35 0.137 9437
 9439 3 9.54 96.18 1.52 0.118 9438
 9440 3 9.46 96.19 1.69 0.118 9439
 9441 3 9.37 96.15 1.83 0.143 9440
 9442 3 9.24 96.26 1.98 0.138 9441
 9443 3 9.09 96.26 2.14 0.125 9442
 9444 3 8.9 96.24 2.25 0.148 9443
 9445 3 8.97 96.43 2.12 0.127 9444
 9446 3 8.92 96.6 2.1 0.113 9445
 9447 3 8.74 96.07 2.31 0.099 9444
 9448 3 8.63 95.82 2.21 0.14 9447
 9449 3 8.49 95.71 2.16 0.154 9448
 9450 3 8.27 95.57 2.21 0.069 9449
 9451 3 8.18 95.49 2.23 0.056 9450
 9452 3 11.42 95.58 1.72 0.11 9164
 9453 3 11.26 95.51 1.82 0.101 9452
 9454 3 11.08 95.43 1.87 0.073 9453
 9455 3 11 95.32 1.88 0.073 9454
 9456 3 10.93 95.21 1.91 0.032 9455
 9457 3 12.72 97.29 2.58 0.255 9159
 9458 3 12.72 97.4 2.77 0.241 9457
 9459 3 12.65 97.4 2.95 0.23 9458
 9460 3 12.66 97.49 3.12 0.221 9459
 9461 3 12.75 97.6 3.27 0.173 9460
 9462 3 12.74 97.69 3.35 0.173 9461
 9463 3 12.8 97.9 3.5 0.206 9462
 9464 3 12.85 97.9 3.7 0.2 9463
 9465 3 12.9 97.9 3.81 0.243 9464
 9466 3 12.73 97.6 3.87 0.112 9465
 9467 3 12.6 97.49 3.83 0.088 9466
 9468 3 12.5 97.4 3.85 0.134 9467
 9469 3 12.39 97.41 3.95 0.128 9468
 9470 3 12.24 97.41 4 0.112 9469
 9471 3 12.08 97.41 4.01 0.094 9470
 9472 3 12 97.32 4 0.093 9471
 9473 3 11.84 97.16 3.96 0.099 9472
 9474 3 11.77 97.04 4 0.097 9473
 9475 3 11.74 96.88 4.05 0.087 9474
 9476 3 11.67 96.81 4.13 0.086 9475
 9477 3 11.64 96.8 4.29 0.113 9476
 9478 3 11.54 96.8 4.37 0.105 9477
 9479 3 11.39 96.69 4.5 0.127 9478
 9480 3 11.26 96.52 4.51 0.141 9479
 9481 3 11.15 96.33 4.54 0.106 9480
 9482 3 10.97 96.11 4.49 0.042 9481
 9483 3 12.95 98.1 3.91 0.221 9465
 9484 3 12.91 98.19 3.96 0.247 9483
 9485 3 12.97 98.19 4.12 0.25 9484
 9486 3 13.1 98.29 4.26 0.169 9485
 9487 3 13.16 98.29 4.41 0.199 9486
 9488 3 13.23 98.3 4.57 0.204 9487
 9489 3 13.25 98.31 4.75 0.213 9488
 9490 3 13.3 98.31 4.9 0.198 9489
 9491 3 13.27 98.42 5.08 0.218 9490
 9492 3 13.15 98.52 5.16 0.21 9491
 9493 3 13.15 98.42 5.28 0.272 9492
 9494 3 12.89 98.72 5.25 0.156 9493
 9495 3 12.75 98.81 5.21 0.115 9494
 9496 3 12.66 98.92 5.25 0.095 9495
 9497 3 12.45 99.02 5.21 0.095 9496
 9498 3 12.32 99.02 5.17 0.139 9497
 9499 3 12.17 99.02 5.12 0.106 9498
 9500 3 12.02 99.02 5.11 0.152 9499
 9501 3 11.88 99.02 5.08 0.186 9500
 9502 3 11.73 99.02 4.99 0.138 9501
 9503 3 11.65 99.02 4.9 0.16 9502
 9504 3 11.57 99.02 4.75 0.112 9503
 9505 3 11.47 99.11 4.71 0.176 9504
 9506 3 11.38 99.61 4.65 0.115 9505
 9507 3 11.27 99.81 4.55 0.073 9506
 9508 3 11.24 99.81 4.66 0.088 9507
 9509 3 11.33 99.92 4.74 0.105 9508
 9510 3 11.27 100.13 4.76 0.072 9509
 9511 3 11.3 100.22 4.91 0.109 9510
 9512 3 11.42 100.13 5.08 0.113 9511
 9513 3 11.55 100.22 5.15 0.049 9512
 9514 3 11.57 100.33 5.25 0.102 9513
 9515 3 11.52 100.42 5.21 0.101 9514
 9516 3 11.26 99.03 4.72 0.105 9505
 9517 3 11.16 98.83 4.79 0.125 9516
 9518 3 11.01 99.03 4.72 0.065 9517
 9519 3 10.9 98.92 4.75 0.109 9518
 9520 3 10.72 98.92 5 0.104 9519
 9521 3 10.76 98.72 4.58 0.082 9519
 9522 3 10.62 98.63 4.54 0.112 9521
 9523 3 10.57 98.53 4.58 0.000125 9522
 9524 3 13.23 98.22 5.46 0.196 9493
 9525 3 13.24 98.11 5.67 0.24 9524
 9526 3 13.24 98.02 5.86 0.297 9525
 9527 3 13.15 98.11 6.12 0.247 9526
 9528 3 13.14 98.03 6.29 0.217 9527
 9529 3 13.13 97.92 6.46 0.223 9528
 9530 3 12.75 97.63 6.46 0.167 9529
 9531 3 12.62 97.53 6.49 0.118 9530
 9532 3 12.54 97.25 6.47 0.137 9531
 9533 3 12.52 97.05 6.42 0.116 9532
 9534 3 12.41 96.91 6.38 0.169 9533
 9535 3 12.24 96.75 6.36 0.159 9534
 9536 3 12.2 96.59 6.37 0.137 9535
 9537 3 12.2 96.45 6.45 0.146 9536
 9538 3 12.13 96.34 6.49 0.208 9537
 9539 3 12.06 96.22 6.45 0.341 9538
 9540 3 12.07 96.05 6.5 0.405 9539
 9541 3 12.08 95.89 6.55 0.481 9540
 9542 3 12.05 95.75 6.51 0.575 9541
 9543 3 11.98 95.56 6.41 0.733 9542
 9544 3 12.24 95.89 5.65 0.098 9543
 9545 3 12.2 95.84 5.54 0.056 9544
 9546 3 11.88 95.5 6.5 0.696 9543
 9547 3 12.57 94.86 6.71 0.135 9546
 9548 3 12.59 94.72 6.79 0.148 9547
 9549 3 12.57 94.56 6.83 0.137 9548
 9550 3 12.59 94.39 6.87 0.151 9549
 9551 3 12.67 94.19 6.91 0.1 9550
 9552 3 11.74 95.44 6.58 0.642 9546
 9553 3 12.41 95.66 5.61 0.106 9552
 9554 3 12.5 95.61 5.5 0.113 9553
 9555 3 12.57 95.52 5.4 0.13 9554
 9556 3 12.62 95.39 5.33 0.116 9555
 9557 3 12.71 95.34 5.26 0.066 9556
 9558 3 12.84 95.24 5.25 0.085 9557
 9559 3 12.93 95.17 5.25 0.07 9558
 9560 3 11.58 95.38 6.63 0.642 9552
 9561 3 11.56 95.27 6.67 0.554 9560
 9562 3 11.39 95.24 7.24 0.282 9561
 9563 3 11.51 95.05 7.37 0.241 9562
 9564 3 11.43 94.92 7.42 0.206 9563
 9565 3 11.41 94.72 7.46 0.178 9564
 9566 3 11.45 94.55 7.47 0.169 9565
 9567 3 11.5 94.36 7.5 0.119 9566
 9568 3 11.57 94.14 7.54 0.152 9567
 9569 3 11.55 94 7.62 0.154 9568
 9570 3 11.65 93.88 7.7 0.135 9569
 9571 3 11.65 93.75 7.79 0.177 9570
 9572 3 11.66 93.69 7.88 0.234 9571
 9573 3 11.65 93.52 7.96 0.212 9572
 9574 3 11.66 93.47 8.12 0.246 9573
 9575 3 11.57 93.17 7.99 0.099 9574
 9576 3 11.56 93 8.1 0.122 9575
 9577 3 11.52 92.84 8.12 0.14 9576
 9578 3 11.57 92.66 8.17 0.125 9577
 9579 3 11.62 92.5 8.19 0.136 9578
 9580 3 11.66 92.3 8.14 0.169 9579
 9581 3 11.66 92.17 8.13 0.199 9580
 9582 3 11.39 92.14 8.07 0.138 9581
 9583 3 11.21 92.17 8.06 0.141 9582
 9584 3 11.08 92.17 8.04 0.046 9583
 9585 3 11.89 92.05 8.31 0.169 9581
 9586 3 12.06 92.02 8.52 0.13 9585
 9587 3 12.16 92 8.72 0.101 9586
 9588 3 12.27 92.08 8.79 0.118 9587
 9589 3 12.4 92.06 8.8 0.186 9588
 9590 3 12.38 92.47 8.92 0.117 9589
 9591 3 12.4 92.64 9.01 0.102 9590
 9592 3 12.49 92.83 9.07 0.081 9591
 9593 3 12.65 93 9.12 0.091 9592
 9594 3 12.81 93.14 9.21 0.093 9593
 9595 3 12.99 93.24 9.22 0.092 9594
 9596 3 13.12 93.24 9.19 0.139 9595
 9597 3 13.22 93.34 9.01 0.124 9596
 9598 3 13.32 93.42 8.82 0.091 9597
 9599 3 13.47 93.33 8.74 0.084 9598
 9600 3 13.49 93.28 8.56 0.066 9599
 9601 3 13.51 93.39 8.46 0.079 9600
 9602 3 12.46 91.81 8.76 0.167 9589
 9603 3 12.47 91.59 8.71 0.111 9602
 9604 3 12.47 91.44 8.7 0.134 9603
 9605 3 12.5 91.31 8.7 0.166 9604
 9606 3 12.54 91.2 8.74 0.189 9605
 9607 3 12.6 91.11 8.85 0.178 9606
 9608 3 12.57 90.94 9.04 0.129 9607
 9609 3 12.63 90.83 9.18 0.12 9608
 9610 3 12.63 90.67 9.32 0.131 9609
 9611 3 12.77 90.53 9.48 0.161 9610
 9612 3 12.83 90.55 9.65 0.164 9611
 9613 3 12.89 90.49 9.76 0.206 9612
 9614 3 13.21 90.31 9.63 0.101 9613
 9615 3 13.29 90.22 9.53 0.137 9614
 9616 3 13.39 90.17 9.35 0.103 9615
 9617 3 13.46 90.05 9.27 0.143 9616
 9618 3 13.64 89.83 9.29 0.149 9617
 9619 3 13.79 89.61 9.37 0.132 9618
 9620 3 13.85 89.52 9.53 0.113 9619
 9621 3 13.98 89.42 9.69 0.086 9620
 9622 3 14 89.38 9.85 0.076 9621
 9623 3 14 89.38 9.98 0.09 9622
 9624 3 14.06 89.39 10.11 0.148 9623
 9625 3 14.15 89.91 10.03 0.086 9624
 9626 3 14.22 90 10.01 0.000125 9625
 9627 3 14.09 89.17 10.32 0.077 9624
 9628 3 14.18 89.13 10.44 0.104 9627
 9629 3 14.14 89.18 10.62 0.114 9628
 9630 3 14.18 89.25 10.76 0.138 9629
 9631 3 14.32 89.29 10.88 0.167 9630
 9632 3 14.51 89.29 10.96 0.086 9631
 9633 3 14.68 89.4 11.05 0.088 9632
 9634 3 14.8 89.53 11.12 0.087 9633
 9635 3 14.9 89.62 11.12 0.08 9634
 9636 3 14.98 89.7 11.13 0.071 9635
 9637 3 15.15 89.89 11.12 0.092 9636
 9638 3 15.24 90.01 11.07 0.127 9637
 9639 3 11.74 93.58 8.45 0.111 9574
 9640 3 11.77 93.67 8.56 0.119 9639
 9641 3 11.79 93.69 8.71 0.122 9640
 9642 3 11.75 93.74 8.88 0.164 9641
 9643 3 11.71 93.69 8.98 0.236 9642
 9644 3 11.65 93.67 9.12 0.305 9643
 9645 3 11.67 93.72 9.38 0.163 9644
 9646 3 11.64 93.72 9.6 0.16 9645
 9647 3 11.57 93.78 9.78 0.136 9646
 9648 3 11.45 93.81 9.9 0.164 9647
 9649 3 11.35 93.86 10.03 0.143 9648
 9650 3 11.32 93.81 10.18 0.136 9649
 9651 3 11.2 93.73 10.34 0.156 9650
 9652 3 11.21 93.65 10.45 0.192 9651
 9653 3 11.27 93.6 10.54 0.191 9652
 9654 3 11.2 93.54 10.64 0.243 9653
 9655 3 11.63 93.7 10.73 0.099 9654
 9656 3 11.72 93.75 10.87 0.144 9655
 9657 3 11.81 93.68 10.99 0.12 9656
 9658 3 11.83 93.59 11.23 0.101 9657
 9659 3 11.79 93.5 11.42 0.118 9658
 9660 3 11.71 93.45 11.61 0.122 9659
 9661 3 11.66 93.45 11.76 0.042 9660
 9662 3 10.9 93.42 10.71 0.156 9654
 9663 3 10.74 93.32 10.77 0.1 9662
 9664 3 10.57 93.21 10.77 0.094 9663
 9665 3 10.49 93.14 10.8 0.092 9664
 9666 3 10.38 93 10.85 0.142 9665
 9667 3 10.26 92.82 10.94 0.142 9666
 9668 3 10.15 92.7 11.01 0.111 9667
 9669 3 10.1 92.56 11.02 0.091 9668
 9670 3 9.98 92.51 10.98 0.123 9669
 9671 3 9.9 92.4 11.01 0.156 9670
 9672 3 9.8 92.31 11.04 0.256 9671
 9673 3 9.7 92.25 11.12 0.328 9672
 9674 3 9.59 92.25 11.17 0.424 9673
 9675 3 9.51 92.1 11.21 0.515 9674
 9676 3 9.4 92.03 11.26 0.59 9675
 9677 3 9.74 91.25 10.93 0.169 9676
 9678 3 9.7 91.04 10.86 0.147 9677
 9679 3 9.65 90.9 10.77 0.114 9678
 9680 3 9.62 90.82 10.63 0.119 9679
 9681 3 9.51 90.65 10.65 0.154 9680
 9682 3 9.37 90.48 10.62 0.175 9681
 9683 3 9.31 90.32 10.61 0.156 9682
 9684 3 9.22 90.2 10.71 0.03 9683
 9685 3 9.07 92.21 11.48 0.527 9676
 9686 3 9.01 92.54 11.81 0.365 9685
 9687 3 9 92.54 11.98 0.293 9686
 9688 3 8.65 92.45 11.79 0.135 9687
 9689 3 8.5 92.53 11.85 0.107 9688
 9690 3 8.32 92.56 11.79 0.038 9689
 9691 3 9.07 92.6 12.14 0.16 9687
 9692 3 9.1 92.54 12.26 0.19 9691
 9693 3 9.15 92.35 12.44 0.216 9692
 9694 3 8.89 92.29 12.59 0.163 9693
 9695 3 8.77 92.21 12.65 0.193 9694
 9696 3 8.57 92.1 12.7 0.187 9695
 9697 3 8.45 92.01 12.79 0.168 9696
 9698 3 8.24 91.92 12.88 0.17 9697
 9699 3 8.07 91.98 13.01 0.127 9698
 9700 3 7.9 91.93 12.97 0.133 9699
 9701 3 7.74 91.89 12.95 0.132 9700
 9702 3 7.61 91.93 12.98 0.119 9701
 9703 3 7.48 92 13.04 0.094 9702
 9704 3 7.36 92.04 13.05 0.141 9703
 9705 3 7.19 91.98 13.14 0.12 9704
 9706 3 7.03 92.06 13.2 0.125 9705
 9707 3 6.91 92.15 13.23 0.127 9706
 9708 3 6.85 92.21 13.37 0.108 9707
 9709 3 6.69 92.18 13.51 0.153 9708
 9710 3 6.61 92.12 13.62 0.199 9709
 9711 3 6.53 92.12 13.73 0.219 9710
 9712 3 6.19 92.2 13.82 0.122 9711
 9713 3 6.08 92.1 13.94 0.143 9712
 9714 3 6 92 14.04 0.206 9713
 9715 3 5.73 91.87 14.11 0.14 9714
 9716 3 5.6 91.85 14.22 0.122 9715
 9717 3 5.4 91.9 14.35 0.139 9716
 9718 3 5.24 91.98 14.43 0.144 9717
 9719 3 5.11 92.09 14.54 0.187 9718
 9720 3 4.89 92.31 14.76 0.149 9719
 9721 3 4.74 92.46 14.88 0.13 9720
 9722 3 4.69 92.5 15.06 0.105 9721
 9723 3 4.65 92.51 15.19 0.111 9722
 9724 3 4.69 92.59 15.34 0.12 9723
 9725 3 4.65 92.73 15.45 0.084 9724
 9726 3 4.53 92.78 15.54 0.117 9725
 9727 3 4.49 92.79 15.69 0.11 9726
 9728 3 4.4 92.81 15.82 0.159 9727
 9729 3 4.31 92.85 15.96 0.167 9728
 9730 3 4.24 92.76 16.18 0.11 9729
 9731 3 4.22 92.76 16.3 0.076 9730
 9732 3 4 92.79 16.32 0.11 9731
 9733 3 3.9 92.73 16.32 0.12 9732
 9734 3 3.78 92.62 16.37 0.124 9733
 9735 3 3.73 92.51 16.57 0.127 9734
 9736 3 3.67 92.48 16.73 0.125 9735
 9737 3 3.76 92.4 16.93 0.074 9736
 9738 3 3.76 92.34 17.07 0.084 9737
 9739 3 3.71 92.45 17.16 0.042 9738
 9740 3 3.69 92.59 16.3 0.106 9734
 9741 3 3.57 92.51 16.25 0.127 9740
 9742 3 3.44 92.4 16.27 0.095 9741
 9743 3 3.24 92.25 16.27 0.075 9742
 9744 3 3.13 92.21 16.34 0.085 9743
 9745 3 3.05 92.26 16.39 0.088 9744
 9746 3 2.94 92.23 16.52 0.079 9745
 9747 3 2.84 92.21 16.61 0.104 9746
 9748 3 2.76 92.31 16.71 0.131 9747
 9749 3 2.67 92.35 16.75 0.128 9748
 9750 3 2.51 92.43 16.8 0.127 9749
 9751 3 2.44 92.39 16.87 0.172 9750
 9752 3 2.46 92.37 17.02 0.000125 9751
 9753 3 6.69 91.95 13.79 0.177 9711
 9754 3 6.69 91.59 13.73 0.139 9753
 9755 3 8.39 91.68 12.84 0.056 9698
 9756 3 8.54 91.68 12.79 0.114 9755
 9757 3 8.65 91.65 12.88 0.142 9756
 9758 3 8.72 91.59 12.95 0.126 9757
 9759 3 8.79 91.46 13.02 0.086 9758
 9760 3 9.07 92.34 12.79 0.099 9695
 9761 3 9.24 92.35 12.79 0.123 9760
 9762 3 9.46 92.26 12.52 0.148 9693
 9763 3 9.58 92.18 12.56 0.143 9762
 9764 3 9.74 92.1 12.6 0.083 9763
 9765 3 12.15 93.83 9.17 0.099 9644
 9766 3 12.24 93.83 9.32 0.107 9765
 9767 3 12.32 93.78 9.45 0.123 9766
 9768 3 12.43 93.81 9.57 0.156 9767
 9769 3 12.52 94 9.65 0.105 9768
 9770 3 12.6 94.11 9.71 0.097 9769
 9771 3 12.74 94.14 9.72 0.142 9770
 9772 3 12.85 94.17 9.84 0.171 9771
 9773 3 12.95 94.22 9.89 0.102 9772
 9774 3 11.65 95.14 6.33 0.354 9561
 9775 3 11.56 94.72 6.11 0.128 9774
 9776 3 11.63 94.61 6.04 0.05 9775
 9777 3 13.38 98.03 6.78 0.198 9529
 9778 3 13.45 98.03 6.95 0.171 9777
 9779 3 13.6 97.92 7.11 0.195 9778
 9780 3 13.77 97.83 7.21 0.193 9779
 9781 3 13.89 97.83 7.32 0.205 9780
 9782 3 14.02 97.83 7.5 0.188 9781
 9783 3 14.09 97.92 7.61 0.157 9782
 9784 3 14.16 97.92 7.71 0.194 9783
 9785 3 14.26 98.03 7.74 0.234 9784
 9786 3 14.35 98.13 7.75 0.271 9785
 9787 3 14.49 98.22 7.87 0.288 9786
 9788 3 14.52 98.13 8.09 0.17 9787
 9789 3 14.56 98.13 8.24 0.146 9788
 9790 3 14.62 98.13 8.37 0.177 9789
 9791 3 14.66 98.22 8.48 0.163 9790
 9792 3 14.79 98.22 8.6 0.165 9791
 9793 3 14.81 98.22 8.71 0.18 9792
 9794 3 14.9 98.22 8.87 0.191 9793
 9795 3 14.97 98.22 9.02 0.24 9794
 9796 3 14.96 98.22 9.21 0.222 9795
 9797 3 14.99 98.22 9.43 0.227 9796
 9798 3 15 98.24 9.62 0.209 9797
 9799 3 15.02 98.24 9.74 0.236 9798
 9800 3 15.02 98.33 9.95 0.18 9799
 9801 3 14.8 98.14 10.22 0.193 9800
 9802 3 14.84 98.14 10.37 0.164 9801
 9803 3 14.81 98.03 10.53 0.196 9802
 9804 3 14.74 97.94 10.69 0.204 9803
 9805 3 14.65 97.83 10.79 0.252 9804
 9806 3 14.39 97.64 11.02 0.163 9805
 9807 3 14.3 97.56 11.17 0.161 9806
 9808 3 14.21 97.45 11.32 0.189 9807
 9809 3 14.12 97.42 11.56 0.174 9808
 9810 3 13.98 97.43 11.69 0.164 9809
 9811 3 13.87 97.45 11.84 0.164 9810
 9812 3 13.82 97.42 12.07 0.182 9811
 9813 3 13.7 97.45 12.19 0.243 9812
 9814 3 13.66 97.4 12.3 0.346 9813
 9815 3 13.15 97.56 12.04 0.062 9814
 9816 3 13.04 97.67 12.04 0.068 9815
 9817 3 12.9 97.67 12.12 0.076 9816
 9818 3 12.74 97.67 12.19 0.093 9817
 9819 3 12.59 97.67 12.21 0.126 9818
 9820 3 12.49 97.56 12.3 0.067 9819
 9821 3 13.67 97.34 12.48 0.148 9814
 9822 3 14.17 97.26 12.39 0.054 9821
 9823 3 13.64 97.31 12.67 0.161 9821
 9824 3 13.62 97.29 12.89 0.193 9823
 9825 3 13.49 97.26 13.23 0.186 9824
 9826 3 13.34 97.29 13.36 0.176 9825
 9827 3 13.24 97.34 13.49 0.147 9826
 9828 3 13.15 97.4 13.55 0.159 9827
 9829 3 13.06 97.48 13.55 0.127 9828
 9830 3 13.04 97.57 13.71 0.146 9829
 9831 3 13.04 97.78 13.81 0.156 9830
 9832 3 13.01 97.87 13.89 0.148 9831
 9833 3 12.96 97.98 13.97 0.152 9832
 9834 3 12.82 98.07 14.12 0.157 9833
 9835 3 12.74 98.18 14.21 0.162 9834
 9836 3 12.65 98.07 14.38 0.143 9835
 9837 3 12.46 98.07 14.46 0.164 9836
 9838 3 12.37 98.09 14.57 0.173 9837
 9839 3 12.24 98.09 14.69 0.185 9838
 9840 3 12.07 97.98 14.81 0.176 9839
 9841 3 12 97.98 14.95 0.186 9840
 9842 3 11.88 97.98 15.05 0.165 9841
 9843 3 11.79 97.98 15.21 0.184 9842
 9844 3 11.65 97.98 15.32 0.196 9843
 9845 3 11.49 98.09 15.45 0.183 9844
 9846 3 11.37 98.2 15.54 0.158 9845
 9847 3 11.16 98.29 15.61 0.14 9846
 9848 3 11.08 98.4 15.65 0.178 9847
 9849 3 10.9 98.5 15.71 0.304 9848
 9850 3 10.83 98.7 15.54 0.185 9849
 9851 3 10.84 99 15.52 0.301 9850
 9852 3 10.75 99.09 15.53 0.353 9851
 9853 3 10.64 99.09 15.47 0.427 9852
 9854 3 10.29 98.79 15.26 0.147 9853
 9855 3 10.22 98.7 15.17 0.255 9854
 9856 3 10.12 98.59 15.14 0.207 9855
 9857 3 10.74 99.4 15.72 0.412 9853
 9858 3 10.74 99.5 15.79 0.472 9857
 9859 3 10.67 99.59 15.77 0.535 9858
 9860 3 10.65 99.79 15.74 0.582 9859
 9861 3 10.82 100 15.42 0.198 9860
 9862 3 10.76 100.09 15.31 0.133 9861
 9863 3 10.59 99.9 15.67 0.691 9862
 9864 3 10.8 99.98 14.87 0.133 9863
 9865 3 10.72 100.09 14.77 0.089 9864
 9866 3 10.45 100 15.56 0.687 9863
 9867 3 10.01 99.6 16.4 0.12 9866
 9868 3 9.9 99.7 16.4 0.104 9867
 9869 3 9.77 99.81 16.44 0.095 9868
 9870 3 10.29 100.09 15.47 0.687 9866
 9871 3 10.4 100.4 15.46 0.633 9870
 9872 3 10.18 100.5 15.45 0.544 9871
 9873 3 10.05 100.59 15.46 0.504 9872
 9874 3 9.93 100.59 15.63 0.336 9873
 9875 3 9.83 100.79 15.67 0.279 9874
 9876 3 9.71 100.9 15.78 0.226 9875
 9877 3 9.63 101.09 15.84 0.219 9876
 9878 3 9.42 101.2 15.99 0.183 9877
 9879 3 9.32 101.31 16.08 0.188 9878
 9880 3 9.18 101.4 16.17 0.196 9879
 9881 3 9.17 101.51 16.21 0.195 9880
 9882 3 9.56 101.7 16.13 0.151 9881
 9883 3 9.64 101.81 16.08 0.123 9882
 9884 3 9.76 101.9 15.96 0.109 9883
 9885 3 9.88 102 15.86 0.108 9884
 9886 3 9.98 102.09 15.77 0.1 9885
 9887 3 9.93 102.2 15.71 0.072 9886
 9888 3 9.85 102.29 15.61 0.087 9887
 9889 3 9.71 102.4 15.56 0.109 9888
 9890 3 9.58 102.5 15.49 0.118 9889
 9891 3 9.49 102.59 15.43 0.061 9890
 9892 3 8.92 101.7 16.26 0.17 9881
 9893 3 8.79 101.81 16.28 0.169 9892
 9894 3 8.64 101.9 16.33 0.134 9893
 9895 3 8.49 102.01 16.29 0.142 9894
 9896 3 8.34 102.01 16.26 0.164 9895
 9897 3 8.22 102.01 16.28 0.16 9896
 9898 3 8.07 102.1 16.31 0.145 9897
 9899 3 7.9 102.12 16.4 0.142 9898
 9900 3 7.79 102.21 16.46 0.14 9899
 9901 3 7.62 102.31 16.47 0.147 9900
 9902 3 7.53 102.31 16.54 0.127 9901
 9903 3 7.43 102.42 16.6 0.174 9902
 9904 3 7.28 102.62 16.6 0.174 9903
 9905 3 7.18 102.62 16.63 0.203 9904
 9906 3 7.02 102.71 16.62 0.18 9905
 9907 3 6.85 102.81 16.65 0.195 9906
 9908 3 6.74 103.01 16.69 0.184 9907
 9909 3 6.64 103.12 16.72 0.197 9908
 9910 3 6.57 103.21 16.72 0.171 9909
 9911 3 6.45 103.42 16.63 0.19 9910
 9912 3 6.28 103.51 16.6 0.298 9911
 9913 3 6.28 103.71 16.58 0.354 9912
 9914 3 6.28 103.81 16.54 0.416 9913
 9915 3 6.2 103.92 16.53 0.454 9914
 9916 3 6.19 104.12 16.69 0.346 9915
 9917 3 6.37 104.21 16.13 0.176 9916
 9918 3 6.36 104.21 16.01 0.171 9917
 9919 3 6.35 104.31 15.88 0.124 9918
 9920 3 6.29 104.31 15.73 0.096 9919
 9921 3 6.35 104.31 15.61 0.136 9920
 9922 3 6.36 104.31 15.51 0.184 9921
 9923 3 6.39 104.31 15.26 0.189 9922
 9924 3 6.39 104.21 15.17 0.232 9923
 9925 3 6.41 104.1 15.04 0.26 9924
 9926 3 6.48 104.01 14.96 0.216 9925
 9927 3 6.49 103.9 14.8 0.194 9926
 9928 3 6.57 103.9 14.65 0.214 9927
 9929 3 6.83 103.9 14.42 0.219 9928
 9930 3 6.94 103.81 14.32 0.248 9929
 9931 3 6.99 103.81 14.19 0.281 9930
 9932 3 6.74 103.4 14.07 0.092 9931
 9933 3 6.61 103.1 13.96 0.112 9932
 9934 3 6.61 103.01 13.9 0.087 9933
 9935 3 6.58 102.9 14.04 0.094 9934
 9936 3 6.49 102.81 14.21 0.121 9935
 9937 3 6.39 102.81 14.32 0.119 9936
 9938 3 7.03 103.9 14.05 0.196 9931
 9939 3 6.9 103.9 13.84 0.148 9938
 9940 3 7.07 103.9 13.72 0.14 9939
 9941 3 7.08 103.79 13.61 0.194 9940
 9942 3 6.99 103.7 13.55 0.159 9941
 9943 3 6.78 103.7 13.53 0.122 9942
 9944 3 6.7 103.59 13.43 0.135 9943
 9945 3 6.65 103.5 13.29 0.126 9944
 9946 3 6.66 103.5 13.1 0.097 9945
 9947 3 6.69 103.4 12.98 0.095 9946
 9948 3 6.82 103.4 12.87 0.084 9947
 9949 3 6.95 103.4 12.79 0.079 9948
 9950 3 7.02 103.59 12.73 0.062 9949
 9951 3 7.12 103.59 12.68 0.146 9950
 9952 3 7.15 103.7 12.57 0.149 9951
 9953 3 7.5 103.7 12.51 0.119 9952
 9954 3 7.56 103.79 12.47 0.073 9953
 9955 3 6.72 103.81 13.88 0.133 9939
 9956 3 6.61 103.7 13.84 0.168 9955
 9957 3 6.03 104.32 17.13 0.182 9916
 9958 3 6.15 104.53 17.22 0.197 9957
 9959 3 5.99 104.82 17.4 0.17 9958
 9960 3 5.93 104.93 17.49 0.144 9959
 9961 3 5.81 105.03 17.63 0.17 9960
 9962 3 5.69 105.03 17.72 0.204 9961
 9963 3 5.4 104.73 17.72 0.128 9962
 9964 3 5.28 104.82 17.67 0.13 9963
 9965 3 5.81 105.32 17.74 0.126 9962
 9966 3 5.86 105.43 17.83 0.093 9965
 9967 3 5.79 105.62 17.9 0.106 9966
 9968 3 5.85 105.62 18.01 0.153 9967
 9969 3 5.93 105.62 18.08 0.204 9968
 9970 3 5.98 105.82 18.15 0.232 9969
 9971 3 6.04 105.93 18.28 0.284 9970
 9972 3 6.1 106.04 18.38 0.315 9971
 9973 3 6.11 106.23 18.47 0.323 9972
 9974 3 6.12 106.54 18.55 0.329 9973
 9975 3 6.16 106.64 18.64 0.353 9974
 9976 3 6.15 106.84 18.75 0.328 9975
 9977 3 6.11 107.14 18.82 0.328 9976
 9978 3 6.07 107.23 18.95 0.327 9977
 9979 3 5.9 106.93 19.25 0.131 9978
 9980 3 5.87 106.93 19.39 0.108 9979
 9981 3 5.74 106.73 19.5 0.106 9980
 9982 3 5.6 106.73 19.57 0.079 9981
 9983 3 5.49 106.65 19.66 0.112 9982
 9984 3 5.36 106.75 19.75 0.097 9983
 9985 3 5.27 106.65 19.82 0.111 9984
 9986 3 5.23 106.54 19.93 0.073 9985
 9987 3 6.11 107.64 18.82 0.193 9978
 9988 3 6.03 107.93 18.86 0.14 9987
 9989 3 6.02 108.14 18.93 0.144 9988
 9990 3 6.02 108.34 18.91 0.127 9989
 9991 3 6 108.54 18.82 0.145 9990
 9992 3 5.97 108.64 18.87 0.13 9991
 9993 3 5.93 108.84 18.91 0.169 9992
 9994 3 5.87 108.93 18.93 0.241 9993
 9995 3 5.68 108.64 19.12 0.058 9994
 9996 3 5.56 108.54 19.09 0.076 9995
 9997 3 5.57 108.43 19.18 0.11 9996
 9998 3 5.66 108.54 19.39 0.082 9997
 9999 3 5.53 108.54 19.55 0.167 9998
 10000 3 5.4 108.54 19.68 0.08 9999
 10001 3 5.89 109.14 18.93 0.208 9994
 10002 3 5.89 109.34 19 0.17 10001
 10003 3 5.94 109.54 19.07 0.17 10002
 10004 3 5.97 109.54 19.3 0.089 10003
 10005 3 6.03 109.43 19.46 0.146 10004
 10006 3 6.02 109.64 18.93 0.13 10003
 10007 3 5.95 109.73 18.87 0.139 10006
 10008 3 5.86 109.93 18.91 0.135 10007
 10009 3 5.87 110.04 18.91 0.123 10008
 10010 3 5.86 110.14 18.89 0.158 10009
 10011 3 5.9 110.04 18.66 0.101 10010
 10012 3 5.94 110.04 18.52 0.115 10011
 10013 3 5.81 110.43 18.96 0.125 10010
 10014 3 5.73 110.54 19 0.119 10013
 10015 3 5.69 110.73 19.14 0.13 10014
 10016 3 5.74 110.84 19.21 0.102 10015
 10017 3 5.82 110.84 19.34 0.093 10016
 10018 3 5.86 111.04 19.46 0.109 10017
 10019 3 5.85 111.23 19.5 0.147 10018
 10020 3 5.82 111.43 19.52 0.176 10019
 10021 3 5.85 111.64 19.5 0.189 10020
 10022 3 5.69 111.73 19.59 0.225 10021
 10023 3 5.62 111.84 19.64 0.201 10022
 10024 3 5.52 111.84 19.78 0.114 10023
 10025 3 5.44 111.84 19.93 0.09 10024
 10026 3 5.73 112.23 19.59 0.073 10023
 10027 3 5.73 112.43 19.5 0.097 10026
 10028 3 5.82 112.54 19.45 0.131 10027
 10029 3 5.9 112.64 19.52 0.139 10028
 10030 3 5.97 112.84 19.5 0.097 10029
 10031 3 6.03 112.93 19.55 0.06 10030
 10032 3 5.9 104.23 16.88 0.077 9957
 10033 3 6.16 103.71 15.99 0.109 9915
 10034 3 6.03 103.62 16.08 0.108 10033
 10035 3 5.94 103.51 16.06 0.152 10034
 10036 3 5.78 103.42 15.95 0.13 10035
 10037 3 5.69 103.21 15.96 0.127 10036
 10038 3 5.62 103.01 16.03 0.119 10037
 10039 3 5.48 102.93 16.1 0.107 10038
 10040 3 5.31 102.73 16.1 0.143 10039
 10041 3 5.15 102.62 16.08 0.144 10040
 10042 3 5.1 102.43 16.03 0.182 10041
 10043 3 4.79 102.43 16.07 0.084 10042
 10044 3 4.73 102.32 16.12 0.067 10043
 10045 3 4.65 102.03 16.21 0.147 10044
 10046 3 4.53 102.03 16.21 0.138 10045
 10047 3 4.44 101.82 16.25 0.146 10046
 10048 3 4.32 101.73 16.43 0.119 10047
 10049 3 4.14 101.62 16.62 0.13 10048
 10050 3 4.11 101.54 16.73 0.118 10049
 10051 3 3.92 101.54 16.87 0.119 10050
 10052 3 3.74 101.64 16.96 0.13 10051
 10053 3 3.55 101.73 16.98 0.078 10052
 10054 3 3.44 101.73 17.02 0.171 10053
 10055 3 3.28 101.34 17.12 0.126 10054
 10056 3 3.26 101.14 17.12 0.082 10055
 10057 3 3.3 101.04 17.09 0.119 10056
 10058 3 3.36 100.84 17 0.114 10057
 10059 3 3.36 100.73 16.96 0.083 10058
 10060 3 3.38 100.54 17.02 0.107 10059
 10061 3 3.46 100.34 16.95 0.084 10060
 10062 3 3.48 100.23 16.91 0.098 10061
 10063 3 3.44 100.04 16.77 0.112 10062
 10064 3 3.46 99.93 16.71 0.116 10063
 10065 3 3.53 99.64 16.66 0.06 10064
 10066 3 3.36 102.14 17.09 0.132 10054
 10067 3 3.28 102.34 17.12 0.145 10066
 10068 3 3.23 102.64 17.12 0.146 10067
 10069 3 3.17 102.84 17.09 0.093 10068
 10070 3 5.61 103.43 16.31 0.111 10036
 10071 3 11.17 100.79 15.6 0.15 9871
 10072 3 11.31 101 15.54 0.121 10071
 10073 3 11.4 101.09 15.51 0.088 10072
 10074 3 11.05 100.09 16.38 0.253 9860
 10075 3 10.88 99.7 16.51 0.187 10074
 10076 3 10.82 99.59 16.56 0.154 10075
 10077 3 10.8 99.5 16.72 0.169 10076
 10078 3 10.73 99.6 16.94 0.123 10077
 10079 3 10.9 99.7 17.01 0.144 10078
 10080 3 11.13 99.79 17.03 0.089 10079
 10081 3 11.21 99.79 17.12 0.147 10080
 10082 3 10.95 100.1 17.24 0.202 10081
 10083 3 10.8 100.1 17.29 0.179 10082
 10084 3 10.57 100.01 17.24 0.103 10083
 10085 3 10.47 100.1 17.29 0.099 10084
 10086 3 10.43 100.2 17.38 0.159 10085
 10087 3 10.25 100.2 17.53 0.137 10086
 10088 3 10.15 100.31 17.65 0.13 10087
 10089 3 10.15 100.4 17.81 0.126 10088
 10090 3 10.17 100.4 17.96 0.121 10089
 10091 3 10.12 100.51 18.13 0.124 10090
 10092 3 10.13 100.42 18.24 0.186 10091
 10093 3 10.15 100.31 18.35 0.158 10092
 10094 3 10.24 100.51 18.44 0.133 10093
 10095 3 10.3 100.71 18.37 0.056 10094
 10096 3 10.37 100.71 18.28 0.055 10095
 10097 3 10.32 100.7 18.13 0.082 10096
 10098 3 10.4 100.81 18.12 0.000125 10097
 10099 3 9.82 100.21 18.13 0.137 10092
 10100 3 9.65 100.21 18.1 0.168 10099
 10101 3 11.54 99.9 17.03 0.113 10081
 10102 3 11.65 99.79 17.08 0.152 10101
 10103 3 11.82 99.59 17.15 0.151 10102
 10104 3 11.9 99.7 17.28 0.143 10103
 10105 3 11.99 99.79 17.31 0.233 10104
 10106 3 11.97 99.9 17.44 0.136 10105
 10107 3 11.92 100.09 17.51 0.128 10106
 10108 3 11.79 100.31 17.63 0.136 10107
 10109 3 11.67 100.4 17.72 0.139 10108
 10110 3 11.58 100.51 17.81 0.083 10109
 10111 3 11.45 100.6 17.88 0.084 10110
 10112 3 11.37 100.81 17.92 0.1 10111
 10113 3 11.27 100.9 17.96 0.089 10112
 10114 3 11.24 101.01 18.01 0.123 10113
 10115 3 11.16 101.2 18.08 0.093 10114
 10116 3 11.06 101.31 18.13 0.077 10115
 10117 3 10.92 101.31 18.24 0.091 10116
 10118 3 10.79 101.4 18.31 0.083 10117
 10119 3 10.8 101.51 18.4 0.058 10118
 10120 3 10.75 101.71 18.58 0.122 10119
 10121 3 10.73 101.81 18.71 0.106 10120
 10122 3 10.74 101.81 18.83 0.11 10121
 10123 3 12.14 99.4 17.33 0.116 10105
 10124 3 12.2 99.29 17.22 0.081 10123
 10125 3 12.24 99.2 17.13 0.074 10124
 10126 3 12.29 98.9 17.15 0.088 10125
 10127 3 12.34 98.79 17.13 0.116 10126
 10128 3 12.35 98.59 17.19 0.112 10127
 10129 3 12.39 98.5 17.26 0.107 10128
 10130 3 12.56 98.29 17.26 0.1 10129
 10131 3 12.57 98.09 17.33 0.08 10130
 10132 3 12.68 98 17.38 0.088 10131
 10133 3 12.81 98 17.42 0.102 10132
 10134 3 12.99 97.9 17.47 0.05 10133
 10135 3 11.85 99.4 17.17 0.082 10103
 10136 3 11.96 99.4 17.19 0.039 10135
 10137 3 11.85 99.9 16.99 0.117 10102
 10138 3 11.99 99.9 16.92 0.135 10137
 10139 3 12.07 99.79 16.9 0.049 10138
 10140 3 11.22 100.29 16.4 0.188 10074
 10141 3 11.43 100.4 16.38 0.184 10140
 10142 3 11.75 100.59 16.38 0.079 10141
 10143 3 11.84 100.7 16.4 0.061 10142
 10144 3 11.91 100.9 16.44 0.101 10143
 10145 3 11.93 101 16.47 0.085 10144
 10146 3 12.01 101.2 16.47 0.106 10145
 10147 3 12.14 101.29 16.44 0.08 10146
 10148 3 13.6 97.26 13.01 0.193 9824
 10149 3 13.6 97.26 12.86 0.161 10148
 10150 3 15.07 97.74 9.74 0.175 9799
 10151 3 15.06 97.44 9.77 0.146 10150
 10152 3 15.25 97.19 9.85 0.11 10151
 10153 3 14.64 98.53 7.83 0.155 9787
 10154 3 14.64 98.63 7.91 0.122 10153
 10155 3 14.72 98.72 7.92 0.136 10154
 10156 3 14.84 98.92 7.86 0.13 10155
 10157 3 14.99 98.92 7.8 0.13 10156
 10158 3 15.13 98.92 7.75 0.101 10157
 10159 3 15.25 99.02 7.69 0.093 10158
 10160 3 15.49 99.02 7.74 0.101 10159
 10161 3 15.65 99.02 7.76 0.085 10160
 10162 3 15.76 99.02 7.79 0.08 10161
 10163 3 15.93 99.02 7.91 0.099 10162
 10164 3 16.13 99.11 7.94 0.093 10163
 10165 3 16.27 99.02 7.87 0.115 10164
 10166 3 16.47 99.02 7.92 0.112 10165
 10167 3 16.59 99.02 7.9 0.056 10166
 10168 3 14.09 98.33 7.7 0.112 9786
 10169 3 13.91 98.33 7.71 0.095 10168
 10170 3 15.39 91.18 -0.12 0.151 4077
 10171 3 15.27 91.08 -0.03 0.119 10170
 10172 3 15.18 90.98 0 0.157 10171
 10173 3 15.07 90.91 0.1 0.166 10172
 10174 3 14.99 90.82 0.23 0.137 10173
 10175 3 14.84 90.77 0.4 0.121 10174
 10176 3 14.7 90.77 0.56 0.16 10175
 10177 3 14.57 90.74 0.71 0.141 10176
 10178 3 14.46 90.71 0.92 0.156 10177
 10179 3 14.32 90.68 1.08 0.161 10178
 10180 3 14.17 90.63 1.27 0.192 10179
 10181 3 14.1 90.6 1.41 0.211 10180
 10182 3 13.8 90.48 1.29 0.151 10181
 10183 3 13.68 90.58 1.34 0.136 10182
 10184 3 13.52 90.69 1.44 0.138 10183
 10185 3 13.35 90.79 1.54 0.137 10184
 10186 3 13.25 90.91 1.6 0.135 10185
 10187 3 13.1 90.96 1.67 0.138 10186
 10188 3 13.04 91.1 1.72 0.167 10187
 10189 3 13.76 90.21 1.23 0.119 10182
 10190 3 13.8 90.04 1.31 0.119 10189
 10191 3 13.75 89.93 1.37 0.094 10190
 10192 3 14.16 90.69 1.67 0.114 10181
 10193 3 14.18 90.82 1.92 0.083 10192
 10194 3 14.24 90.87 2.06 0.078 10193
 10195 3 14.25 90.88 2.18 0.06 10194
 10196 3 14.41 90.94 2.25 0.102 10195
 10197 3 14.42 91.01 2.37 0.119 10196
 10198 3 14.47 91.02 2.54 0.162 10197
 10199 3 14.54 90.93 2.73 0.126 10198
 10200 3 14.49 90.85 2.93 0.127 10199
 10201 3 14.4 90.76 3.12 0.131 10200
 10202 3 14.37 90.66 3.27 0.105 10201
 10203 3 14.42 90.66 3.5 0.095 10202
 10204 3 14.47 90.6 3.64 0.108 10203
 10205 3 14.57 90.52 3.73 0.11 10204
 10206 3 14.65 90.52 3.85 0.115 10205
 10207 3 14.68 90.52 4 0.099 10206
 10208 3 14.83 90.52 4.21 0.086 10207
 10209 3 14.89 90.48 4.3 0.125 10208
 10210 3 14.93 90.43 4.47 0.13 10209
 10211 3 14.95 90.35 4.66 0.11 10210
 10212 3 15.01 90.29 4.79 0.178 10211
 10213 3 15 90.24 4.88 0.294 10212
 10214 3 15.27 90.49 5.11 0.141 10213
 10215 3 15.39 90.71 5.19 0.108 10214
 10216 3 15.41 90.91 5.19 0.14 10215
 10217 3 15.57 90.88 5.26 0.134 10216
 10218 3 15.54 90.99 5.4 0.149 10217
 10219 3 15.45 91.03 5.5 0.186 10218
 10220 3 15.23 90.86 5.4 0.136 10219
 10221 3 15.23 90.67 5.37 0.098 10220
 10222 3 15.2 90.51 5.3 0.105 10221
 10223 3 15.17 90.33 5.26 0.09 10222
 10224 3 15.04 90.27 5.19 0.082 10223
 10225 3 14.84 90.27 5.16 0.122 10224
 10226 3 14.67 90.22 5.22 0.115 10225
 10227 3 14.55 90.19 5.29 0.051 10226
 10228 3 15.73 91.14 5.67 0.068 10219
 10229 3 15.81 91.28 5.74 0.059 10228
 10230 3 15.92 91.33 5.79 0.089 10229
 10231 3 16.06 91.38 5.83 0.089 10230
 10232 3 14.63 89.99 4.71 0.091 10213
 10233 3 14.5 89.91 4.65 0.085 10232
 10234 3 14.38 89.73 4.57 0.15 10233
 10235 3 14.2 89.68 4.47 0.145 10234
 10236 3 13.98 89.71 4.38 0.132 10235
 10237 3 13.89 89.63 4.36 0.127 10236
 10238 3 13.74 89.55 4.26 0.114 10237
 10239 3 18.22 88.29 -1.46 0.1 4053
 10240 3 18.34 88.23 -1.53 0.144 10239
 10241 3 18.38 88.12 -1.67 0.095 10240
 10242 3 18.5 88.02 -1.86 0.084 10241
 10243 3 18.59 88.04 -2.03 0.106 10242
 10244 3 18.63 88.04 -2.15 0.104 10243
 10245 3 18.66 88.05 -2.32 0.123 10244
 10246 3 18.77 88.1 -2.38 0.109 10245
 10247 3 18.82 88.12 -2.53 0.115 10246
 10248 3 18.77 88.05 -2.63 0.129 10247
 10249 3 18.7 88.01 -2.73 0.094 10248
 10250 3 18.56 88.07 -2.84 0.077 10249
 10251 3 18.47 88.02 -2.92 0.069 10250
 10252 3 18.49 88.01 -3.03 0.104 10251
 10253 3 18.52 88.02 -3.21 0.119 10252
 10254 3 18.65 88.04 -3.4 0.081 10253
 10255 3 18.72 88.1 -3.53 0.067 10254
 10256 3 18.81 88.29 -3.71 0.08 10255
 10257 3 18.86 88.32 -3.8 0.056 10256
 10258 3 18.93 88.33 -3.88 0.137 10257
 10259 3 18.94 88.63 -4.2 0.109 10258
 10260 3 18.87 88.77 -4.21 0.077 10259
 10261 3 18.76 88.83 -4.09 0.102 10260
 10262 3 18.55 89.21 -4.26 0.164 10261
 10263 3 18.68 89.33 -4.37 0.169 10262
 10264 3 18.72 89.52 -4.55 0.163 10263
 10265 3 18.49 89.57 -4.59 0.207 10264
 10266 3 18.27 89.6 -4.55 0.072 10265
 10267 3 18.97 88.07 -3.86 0.143 10258
 10268 3 19.11 88.16 -4.06 0.113 10267
 10269 3 19.2 88.08 -4.21 0.089 10268
 10270 3 19.29 88.04 -4.3 0.143 10269
 10271 3 19.42 88.04 -4.39 0.162 10270
 10272 3 19.49 88.1 -4.51 0.24 10271
 10273 3 19.45 87.87 -4.8 0.116 10272
 10274 3 19.56 87.77 -4.95 0.108 10273
 10275 3 19.61 87.77 -5.05 0.141 10274
 10276 3 19.47 87.91 -5.16 0.157 10275
 10277 3 19.49 87.99 -5.26 0.14 10276
 10278 3 19.79 87.57 -5.04 0.038 10275
 10279 3 19.92 87.54 -5.09 0.087 10278
 10280 3 20.04 87.52 -5.09 0.081 10279
 10281 3 18.13 87.04 0.77 0.119 4017
 10282 3 18.06 86.96 0.86 0.137 10281
 10283 3 17.93 86.91 0.93 0.145 10282
 10284 3 17.77 86.88 1.03 0.119 10283
 10285 3 17.66 86.88 1.11 0.118 10284
 10286 3 17.66 86.85 1.25 0.119 10285
 10287 3 17.65 86.85 1.41 0.125 10286
 10288 3 17.59 86.76 1.58 0.146 10287
 10289 3 17.54 86.73 1.72 0.207 10288
 10290 3 17.47 86.66 1.84 0.274 10289
 10291 3 17.04 86.41 1.76 0.075 10290
 10292 3 16.95 86.35 1.79 0.079 10291
 10293 3 16.81 86.27 1.77 0.079 10292
 10294 3 16.66 86.23 1.79 0.089 10293
 10295 3 16.54 86.21 1.78 0.089 10294
 10296 3 16.43 86.16 1.59 0.181 10295
 10297 3 16.27 86.16 1.61 0.198 10296
 10298 3 16.13 86.15 1.63 0.175 10297
 10299 3 15.91 85.99 1.86 0.086 10298
 10300 3 15.76 86.02 1.93 0.066 10299
 10301 3 15.66 85.98 1.98 0.074 10300
 10302 3 15.5 85.93 2.04 0.108 10301
 10303 3 15.4 85.91 2.12 0.107 10302
 10304 3 15.31 85.91 2.27 0.112 10303
 10305 3 15.2 85.94 2.41 0.117 10304
 10306 3 15.15 85.94 2.62 0.063 10305
 10307 3 15.14 86.05 2.77 0.114 10306
 10308 3 15.1 86.21 2.89 0.089 10307
 10309 3 15.09 86.32 2.98 0.125 10308
 10310 3 15.14 86.43 3.02 0.124 10309
 10311 3 15.23 86.55 3.06 0.082 10310
 10312 3 17.77 86.76 2.06 0.146 10290
 10313 3 17.86 86.77 2.2 0.161 10312
 10314 3 17.93 86.77 2.35 0.134 10313
 10315 3 18 86.74 2.54 0.16 10314
 10316 3 17.95 86.74 2.75 0.182 10315
 10317 3 17.81 86.74 2.95 0.173 10316
 10318 3 17.82 86.65 3.04 0.234 10317
 10319 3 17.93 86.43 3.14 0.238 10318
 10320 3 18.16 86.32 3.12 0.211 10319
 10321 3 18.18 86.24 3.29 0.161 10320
 10322 3 18.18 86.18 3.45 0.16 10321
 10323 3 17.91 86.13 3.52 0.084 10322
 10324 3 17.79 86.1 3.62 0.091 10323
 10325 3 17.66 86.1 3.68 0.093 10324
 10326 3 17.54 86.02 3.77 0.156 10325
 10327 3 17.43 85.96 3.83 0.128 10326
 10328 3 18.31 86.12 3.58 0.156 10322
 10329 3 18.47 86.04 3.58 0.131 10328
 10330 3 18.61 86.04 3.48 0.128 10329
 10331 3 18.79 86.02 3.54 0.166 10330
 10332 3 18.97 86.01 3.52 0.222 10331
 10333 3 19.22 85.94 3.41 0.237 10332
 10334 3 19.5 85.93 3.23 0.173 10333
 10335 3 19.63 85.88 3.23 0.151 10334
 10336 3 19.77 85.93 3.2 0.123 10335
 10337 3 19.88 86.05 3.14 0.11 10336
 10338 3 20 86.08 3.04 0.088 10337
 10339 3 20.11 86.13 3 0.057 10338
 10340 3 20.2 86.21 2.93 0.141 10339
 10341 3 20.31 86.21 2.89 0.168 10340
 10342 3 20.41 86.01 2.87 0.219 10341
 10343 3 20.54 85.76 2.93 0.127 10342
 10344 3 20.68 85.66 2.95 0.108 10343
 10345 3 20.66 85.54 3.04 0.102 10344
 10346 3 17.54 86.91 3.12 0.119 10318
 10347 3 17.5 87.1 3.12 0.128 10346
 10348 3 17.45 87.21 3.04 0.083 10347
 10349 3 17.31 87.24 3.1 0.088 10348
 10350 3 17.24 87.29 3.16 0.1 10349
 10351 3 17.18 87.41 3.23 0.112 10350
 10352 3 17.07 87.49 3.31 0.113 10351
 10353 3 16.99 87.54 3.41 0.117 10352
 10354 3 16.86 87.51 3.54 0.06 10353
 10355 3 16.77 87.46 3.62 0.084 10354
 10356 3 16.65 87.33 3.71 0.08 10355
 10357 3 16.56 87.29 3.81 0.085 10356
 10358 3 23.39 84.07 -4.83 0.084 3285
 10359 3 24.23 82.52 -9.25 1.221 3248
 10360 3 24.28 82.6 -9.39 1.142 10359
 10361 3 24.28 82.71 -9.46 1.092 10360
 10362 3 24.3 82.88 -9.5 1.041 10361
 10363 3 24.26 82.91 -9.64 0.975 10362
 10364 3 24.23 83.05 -9.71 0.903 10363
 10365 3 24.12 83.48 -9.58 0.933 10364
 10366 3 24.12 83.55 -9.68 0.832 10365
 10367 3 24.07 83.71 -9.65 0.693 10366
 10368 3 24.07 83.71 -9.81 0.62 10367
 10369 3 24.03 83.74 -9.94 0.482 10368
 10370 3 23.92 83.79 -10.05 0.459 10369
 10371 3 23.78 83.96 -10.01 0.433 10370
 10372 3 23.69 84.1 -9.9 0.388 10371
 10373 3 23.62 84.15 -10.15 0.417 10372
 10374 3 23.39 84.23 -10.07 0.39 10373
 10375 3 23.26 84.32 -10.13 0.421 10374
 10376 3 23.25 84.46 -10.16 0.412 10375
 10377 3 23.12 84.57 -10.18 0.417 10376
 10378 3 23.01 84.63 -10.23 0.417 10377
 10379 3 22.92 84.77 -10.25 0.437 10378
 10380 3 22.82 85.04 -10.31 0.435 10379
 10381 3 22.76 85.27 -10.39 0.395 10380
 10382 3 22.8 85.41 -10.37 0.383 10381
 10383 3 22.73 85.69 -10.43 0.396 10382
 10384 3 22.76 85.87 -10.47 0.381 10383
 10385 3 22.75 86.13 -10.53 0.366 10384
 10386 3 22.73 86.32 -10.58 0.384 10385
 10387 3 22.66 86.57 -10.72 0.416 10386
 10388 3 22.41 86.9 -10.95 0.486 10387
 10389 3 22.14 87.68 -11.65 0.958 10388
 10390 3 22.05 88.6 -12.34 0.589 10389
 10391 3 22.51 88.54 -12.84 0.147 10390
 10392 3 22.6 88.54 -12.98 0.154 10391
 10393 3 22.71 88.57 -13.11 0.143 10392
 10394 3 22.67 88.6 -13.26 0.099 10393
 10395 3 22.73 88.62 -13.34 0.137 10394
 10396 3 22.8 88.63 -13.47 0.108 10395
 10397 3 22.89 88.66 -13.68 0.071 10396
 10398 3 23.01 88.71 -13.78 0.068 10397
 10399 3 23.17 88.85 -13.89 0.162 10398
 10400 3 23.16 89.07 -13.84 0.097 10399
 10401 3 23.23 89.18 -14 0.124 10400
 10402 3 23.26 89.29 -14.08 0.119 10401
 10403 3 23.3 89.51 -14.14 0.098 10402
 10404 3 23.33 89.66 -14.17 0.098 10403
 10405 3 23.41 89.82 -14.17 0.087 10404
 10406 3 23.42 89.93 -14.25 0.055 10405
 10407 3 23.5 90.05 -14.4 0.11 10406
 10408 3 23.53 90.13 -14.58 0.105 10407
 10409 3 23.64 90.18 -14.74 0.121 10408
 10410 3 23.75 90.27 -14.92 0.135 10409
 10411 3 23.85 90.27 -15.18 0.123 10410
 10412 3 23.92 90.29 -15.45 0.128 10411
 10413 3 23.89 90.41 -15.67 0.123 10412
 10414 3 23.85 90.4 -15.79 0.118 10413
 10415 3 23.75 90.41 -15.92 0.115 10414
 10416 3 23.62 90.43 -16.11 0.138 10415
 10417 3 23.39 90.41 -16.24 0.16 10416
 10418 3 23.3 90.4 -16.31 0.135 10417
 10419 3 23.16 90.26 -16.45 0.174 10418
 10420 3 23.07 90.3 -16.47 0.219 10419
 10421 3 23.1 89.88 -16.51 0.156 10420
 10422 3 23.01 89.68 -16.45 0.146 10421
 10423 3 23.01 89.49 -16.38 0.186 10422
 10424 3 22.92 89.48 -16.33 0.184 10423
 10425 3 22.98 89.04 -16.29 0.174 10424
 10426 3 22.96 88.76 -16.22 0.138 10425
 10427 3 22.98 88.6 -16.18 0.167 10426
 10428 3 23.07 88.52 -16.11 0.078 10427
 10429 3 22.8 89.54 -16.26 0.000125 10424
 10430 3 23 90.49 -16.52 0.116 10420
 10431 3 23 90.66 -16.49 0.13 10430
 10432 3 22.98 90.8 -16.47 0.104 10431
 10433 3 22.89 90.87 -16.34 0.106 10432
 10434 3 22.62 90.91 -16.29 0.09 10433
 10435 3 22.51 90.98 -16.29 0.126 10434
 10436 3 22.57 91.16 -16.29 0.095 10435
 10437 3 22.01 88.77 -12.34 0.616 10390
 10438 3 22.05 88.88 -12.33 0.644 10437
 10439 3 21.55 88.46 -12.56 0.204 10438
 10440 3 21.46 88.49 -12.67 0.15 10439
 10441 3 21.26 88.48 -12.85 0.153 10440
 10442 3 21.14 88.48 -12.99 0.159 10441
 10443 3 21.1 88.41 -13.17 0.167 10442
 10444 3 21.03 88.38 -13.39 0.167 10443
 10445 3 21.01 88.32 -13.59 0.182 10444
 10446 3 20.94 88.32 -13.78 0.167 10445
 10447 3 20.87 88.29 -13.92 0.162 10446
 10448 3 20.76 88.27 -14.03 0.134 10447
 10449 3 20.64 88.24 -14.17 0.109 10448
 10450 3 20.55 88.24 -14.22 0.171 10449
 10451 3 20.48 88.37 -14.36 0.164 10450
 10452 3 20.21 88.41 -14.23 0.098 10451
 10453 3 20.1 88.43 -14.18 0.094 10452
 10454 3 19.92 88.46 -14.09 0.11 10453
 10455 3 19.71 88.52 -14.06 0.119 10454
 10456 3 19.6 88.57 -13.97 0.095 10455
 10457 3 19.46 88.65 -13.92 0.109 10456
 10458 3 19.32 88.69 -13.86 0.128 10457
 10459 3 19.16 88.74 -13.87 0.138 10458
 10460 3 18.96 88.76 -13.92 0.116 10459
 10461 3 18.76 88.69 -13.94 0.1 10460
 10462 3 18.67 88.63 -14.01 0.1 10461
 10463 3 18.57 88.55 -14.12 0.115 10462
 10464 3 18.46 88.54 -14.23 0.139 10463
 10465 3 18.39 88.52 -14.32 0.15 10464
 10466 3 18.23 88.43 -14.39 0.127 10465
 10467 3 18.17 88.4 -14.5 0.192 10466
 10468 3 17.92 88.44 -14.52 0.174 10467
 10469 3 17.76 88.49 -14.51 0.17 10468
 10470 3 17.6 88.48 -14.36 0.169 10469
 10471 3 17.42 88.43 -14.26 0.113 10470
 10472 3 17.33 88.24 -14.11 0.096 10471
 10473 3 17.23 88.1 -14.16 0.106 10472
 10474 3 17.08 88.07 -14.24 0.101 10473
 10475 3 17.01 88.02 -14.31 0.149 10474
 10476 3 17.03 87.9 -14.33 0.189 10475
 10477 3 17.07 87.73 -14.26 0.217 10476
 10478 3 17.16 87.57 -14.03 0.134 10477
 10479 3 17.03 87.48 -14.08 0.063 10478
 10480 3 17.05 87.38 -14.15 0.093 10479
 10481 3 17.05 87.27 -14.12 0.059 10480
 10482 3 16.96 87.21 -13.99 0.04 10481
 10483 3 16.92 87.04 -13.87 0.104 10482
 10484 3 16.85 86.96 -13.79 0.122 10483
 10485 3 16.66 87.02 -13.74 0.13 10484
 10486 3 16.57 87.02 -13.64 0.000125 10485
 10487 3 16.87 87.73 -14.59 0.119 10477
 10488 3 16.73 87.63 -14.73 0.101 10487
 10489 3 16.66 87.54 -14.79 0.155 10488
 10490 3 16.55 87.44 -14.85 0.16 10489
 10491 3 16.44 87.35 -14.86 0.147 10490
 10492 3 16.23 87.18 -14.92 0.128 10491
 10493 3 16.12 87.08 -15.02 0.099 10492
 10494 3 16.08 87.04 -15.11 0.181 10493
 10495 3 15.92 87.08 -15.26 0.173 10494
 10496 3 15.73 86.91 -15.33 0.145 10495
 10497 3 15.65 86.76 -15.35 0.000125 10496
 10498 3 16 86.82 -15.2 0.124 10494
 10499 3 15.92 86.71 -15.31 0.131 10498
 10500 3 15.83 86.55 -15.36 0.083 10499
 10501 3 15.69 86.54 -15.4 0.096 10500
 10502 3 15.57 86.48 -15.37 0.103 10501
 10503 3 15.42 86.44 -15.48 0.077 10502
 10504 3 20.42 87.98 -14.17 0.099 10450
 10505 3 20.28 87.79 -14.2 0.116 10504
 10506 3 20.21 87.65 -14.23 0.089 10505
 10507 3 20.12 87.54 -14.31 0.08 10506
 10508 3 20.07 87.43 -14.29 0.084 10507
 10509 3 19.92 87.35 -14.24 0.111 10508
 10510 3 19.83 87.33 -14.19 0.108 10509
 10511 3 19.75 87.23 -14.18 0.09 10510
 10512 3 19.67 87.15 -14.14 0.142 10511
 10513 3 19.62 86.99 -13.99 0.148 10512
 10514 3 19.58 86.77 -13.86 0.086 10513
 10515 3 19.51 86.63 -13.84 0.079 10514
 10516 3 19.44 86.51 -13.78 0.091 10515
 10517 3 19.41 86.38 -13.84 0.088 10516
 10518 3 19.37 86.23 -13.84 0.093 10517
 10519 3 22.73 89.37 -12.02 0.447 10438
 10520 3 23.03 89.46 -11.87 0.42 10519
 10521 3 23.21 89.54 -11.81 0.441 10520
 10522 3 23.46 89.58 -11.75 0.406 10521
 10523 3 23.69 89.63 -11.79 0.36 10522
 10524 3 23.98 89.46 -11.84 0.348 10523
 10525 3 24.12 89.51 -11.84 0.338 10524
 10526 3 24.3 89.4 -11.84 0.327 10525
 10527 3 24.46 89.52 -11.87 0.331 10526
 10528 3 24.57 89.68 -11.84 0.394 10527
 10529 3 24.67 89.73 -11.84 0.418 10528
 10530 3 24.8 89.93 -11.86 0.411 10529
 10531 3 24.91 90.1 -11.85 0.406 10530
 10532 3 25.01 90.29 -11.81 0.389 10531
 10533 3 25.03 90.57 -11.74 0.366 10532
 10534 3 25.08 90.74 -11.67 0.313 10533
 10535 3 25.1 90.94 -11.59 0.297 10534
 10536 3 25.12 91.13 -11.51 0.292 10535
 10537 3 25.14 91.27 -11.37 0.279 10536
 10538 3 25.16 91.46 -11.24 0.293 10537
 10539 3 25.12 91.63 -11.18 0.3 10538
 10540 3 25.05 91.79 -11.06 0.255 10539
 10541 3 25.05 91.98 -11.08 0.269 10540
 10542 3 25 92.16 -11.1 0.276 10541
 10543 3 24.92 92.35 -11.16 0.294 10542
 10544 3 24.89 92.46 -11.28 0.316 10543
 10545 3 24.87 92.6 -11.37 0.319 10544
 10546 3 24.78 92.74 -11.42 0.338 10545
 10547 3 24.62 92.85 -11.49 0.323 10546
 10548 3 24.62 93.02 -11.52 0.341 10547
 10549 3 24.46 93.18 -11.62 0.34 10548
 10550 3 24.41 93.35 -11.76 0.352 10549
 10551 3 24.32 93.44 -11.84 0.362 10550
 10552 3 24.12 93.58 -11.92 0.34 10551
 10553 3 24 93.74 -12.06 0.343 10552
 10554 3 23.78 93.93 -12.1 0.317 10553
 10555 3 23.57 94.07 -12.17 0.289 10554
 10556 3 23.39 94.21 -12.16 0.291 10555
 10557 3 23.23 94.32 -12.17 0.319 10556
 10558 3 23.12 94.41 -12.26 0.319 10557
 10559 3 23.05 94.54 -12.31 0.34 10558
 10560 3 22.96 94.63 -12.36 0.366 10559
 10561 3 22.87 94.79 -12.39 0.397 10560
 10562 3 22.67 94.82 -12.51 0.378 10561
 10563 3 22.44 94.8 -12.67 0.411 10562
 10564 3 22.44 94.94 -12.7 0.391 10563
 10565 3 22.28 94.93 -12.91 0.286 10564
 10566 3 22.28 95.02 -13 0.314 10565
 10567 3 22.23 94.99 -13.26 0.304 10566
 10568 3 22.19 95.01 -13.39 0.341 10567
 10569 3 22.12 95.01 -13.48 0.406 10568
 10570 3 21.96 94.93 -13.62 0.482 10569
 10571 3 21.89 94.99 -13.76 0.521 10570
 10572 3 21.89 95.13 -13.85 0.486 10571
 10573 3 21.87 95.27 -13.94 0.444 10572
 10574 3 21.82 95.38 -14.06 0.394 10573
 10575 3 21.78 95.48 -14.18 0.351 10574
 10576 3 21.87 95.66 -14.34 0.296 10575
 10577 3 21.96 95.88 -14.39 0.313 10576
 10578 3 22.07 96.04 -14.49 0.282 10577
 10579 3 22.19 96.13 -14.59 0.256 10578
 10580 3 22.19 96.32 -14.65 0.251 10579
 10581 3 22.17 96.49 -14.74 0.276 10580
 10582 3 22.23 96.58 -14.82 0.305 10581
 10583 3 22.26 96.68 -14.91 0.343 10582
 10584 3 22.37 96.82 -15.01 0.328 10583
 10585 3 22.46 96.91 -15.15 0.328 10584
 10586 3 22.44 97.02 -15.31 0.324 10585
 10587 3 22.46 97.16 -15.42 0.34 10586
 10588 3 22.46 97.26 -15.54 0.306 10587
 10589 3 22.42 97.35 -15.7 0.311 10588
 10590 3 22.37 97.46 -15.95 0.296 10589
 10591 3 22.26 97.66 -16.01 0.247 10590
 10592 3 22.17 97.85 -16.02 0.26 10591
 10593 3 22.1 97.96 -16.01 0.276 10592
 10594 3 21.92 98.05 -16.09 0.261 10593
 10595 3 21.76 98.26 -16.13 0.252 10594
 10596 3 21.69 98.46 -16.18 0.244 10595
 10597 3 21.69 98.66 -16.17 0.226 10596
 10598 3 21.67 98.85 -16.22 0.25 10597
 10599 3 21.64 99.05 -16.22 0.212 10598
 10600 3 21.66 99.05 -16.33 0.219 10599
 10601 3 21.62 99.26 -16.4 0.224 10600
 10602 3 21.58 99.35 -16.45 0.227 10601
 10603 3 21.5 99.55 -16.49 0.232 10602
 10604 3 21.46 99.66 -16.61 0.259 10603
 10605 3 21.55 99.85 -16.72 0.286 10604
 10606 3 21.62 100.05 -16.72 0.347 10605
 10607 3 21.71 100.26 -16.76 0.394 10606
 10608 3 21.8 100.35 -16.88 0.443 10607
 10609 3 21.83 100.55 -16.9 0.445 10608
 10610 3 21.82 100.65 -17.02 0.45 10609
 10611 3 21.94 100.85 -17.11 0.427 10610
 10612 3 22.07 101.04 -17.11 0.396 10611
 10613 3 22.19 101.15 -17.15 0.386 10612
 10614 3 22.32 101.44 -17.18 0.325 10613
 10615 3 22.39 101.65 -17.36 0.341 10614
 10616 3 22.44 101.74 -17.47 0.357 10615
 10617 3 22.53 102.04 -17.63 0.368 10616
 10618 3 22.64 102.15 -17.79 0.399 10617
 10619 3 22.69 102.35 -17.9 0.455 10618
 10620 3 22.78 102.54 -17.99 0.462 10619
 10621 3 22.87 102.74 -17.95 0.45 10620
 10622 3 23 102.93 -17.99 0.446 10621
 10623 3 23.17 103.04 -18.13 0.433 10622
 10624 3 23.37 103.24 -18.17 0.41 10623
 10625 3 23.69 103.24 -18.36 0.379 10624
 10626 3 23.87 103.33 -18.43 0.399 10625
 10627 3 24.01 103.43 -18.59 0.419 10626
 10628 3 24.07 103.74 -18.72 0.439 10627
 10629 3 24.21 103.73 -18.76 0.494 10628
 10630 3 24.28 103.93 -18.86 0.519 10629
 10631 3 24.32 104.02 -18.9 0.574 10630
 10632 3 23.96 104.54 -18.47 0.215 10631
 10633 3 23.85 104.63 -18.29 0.16 10632
 10634 3 24.46 104.13 -19.24 0.518 10631
 10635 3 24.44 104.32 -19.36 0.554 10634
 10636 3 24.39 104.43 -19.52 0.651 10635
 10637 3 24.35 104.43 -19.81 0.637 10636
 10638 3 24.39 104.63 -19.68 0.684 10637
 10639 3 24.46 104.62 -20.45 0.381 10638
 10640 3 24.53 104.71 -20.54 0.438 10639
 10641 3 24.55 104.82 -20.68 0.457 10640
 10642 3 24.69 104.71 -21.22 0.344 10641
 10643 3 24.85 104.62 -21.51 0.275 10642
 10644 3 24.96 104.6 -21.68 0.269 10643
 10645 3 25.01 104.71 -21.88 0.283 10644
 10646 3 25.05 104.6 -22.06 0.339 10645
 10647 3 25.1 104.51 -22.22 0.37 10646
 10648 3 25.08 104.6 -22.43 0.428 10647
 10649 3 25.16 104.6 -22.61 0.464 10648
 10650 3 25.16 104.6 -22.77 0.512 10649
 10651 3 25.14 104.71 -22.93 0.543 10650
 10652 3 25.17 104.8 -23.08 0.587 10651
 10653 3 25.17 104.91 -23.2 0.654 10652
 10654 3 25.14 105.1 -23.29 0.703 10653
 10655 3 25.12 105.29 -23.42 0.744 10654
 10656 3 24.6 106.1 -22.65 0.284 10655
 10657 3 24.51 106.21 -22.68 0.301 10656
 10658 3 24.42 106.3 -22.7 0.319 10657
 10659 3 24.28 106.41 -22.68 0.369 10658
 10660 3 24.19 106.51 -22.67 0.464 10659
 10661 3 24.07 106.71 -22.7 0.458 10660
 10662 3 24.01 106.91 -22.67 0.425 10661
 10663 3 23.96 107.1 -22.76 0.436 10662
 10664 3 23.94 107.41 -22.83 0.384 10663
 10665 3 23.92 107.71 -22.92 0.286 10664
 10666 3 23.96 107.91 -23.02 0.272 10665
 10667 3 23.92 108.1 -22.99 0.291 10666
 10668 3 23.85 108.3 -22.9 0.3 10667
 10669 3 23.82 108.51 -22.88 0.306 10668
 10670 3 23.82 108.71 -22.81 0.344 10669
 10671 3 23.8 108.91 -22.86 0.389 10670
 10672 3 23.87 109.1 -22.9 0.411 10671
 10673 3 23.89 109.3 -22.83 0.392 10672
 10674 3 23.94 109.51 -22.81 0.408 10673
 10675 3 23.98 109.71 -22.72 0.356 10674
 10676 3 24.23 110.01 -22.52 0.28 10675
 10677 3 24.35 110.21 -22.52 0.285 10676
 10678 3 24.44 110.3 -22.54 0.251 10677
 10679 3 24.51 110.51 -22.51 0.249 10678
 10680 3 24.67 110.71 -22.54 0.264 10679
 10681 3 24.71 110.91 -22.51 0.281 10680
 10682 3 24.76 111.1 -22.49 0.253 10681
 10683 3 24.75 111.3 -22.47 0.226 10682
 10684 3 24.71 111.51 -22.47 0.223 10683
 10685 3 24.71 111.6 -22.4 0.279 10684
 10686 3 24.73 111.71 -22.33 0.373 10685
 10687 3 24.33 111.41 -22.18 0.077 10686
 10688 3 24.25 111.41 -22.08 0.109 10687
 10689 3 24.14 111.32 -22.01 0.143 10688
 10690 3 24.01 111.41 -21.97 0.102 10689
 10691 3 24.87 111.71 -22.31 0.451 10686
 10692 3 25 112.01 -22.56 0.434 10691
 10693 3 25.32 112.01 -22.43 0.366 10692
 10694 3 25.42 112.01 -22.51 0.381 10693
 10695 3 25.5 112.1 -22.43 0.432 10694
 10696 3 25.25 112.51 -22.63 0.699 10695
 10697 3 24.89 112.71 -23.04 0.366 10696
 10698 3 24.82 112.51 -22.97 0.326 10697
 10699 3 25.14 112.71 -22.67 0.78 10696
 10700 3 25.1 112.8 -22.61 0.841 10699
 10701 3 25.08 113.01 -22.7 0.861 10700
 10702 3 24.75 112.71 -21.97 0.113 10701
 10703 3 24.85 112.71 -22.08 0.092 10702
 10704 3 25.16 113.21 -22.95 0.805 10701
 10705 3 25.1 113.49 -23.51 0.018 10704
 10706 3 25.23 113.21 -22.81 0.676 10704
 10707 3 25.48 113.3 -22.15 0.586 10706
 10708 3 25.55 113.3 -22.06 0.475 10707
 10709 3 25.64 113.3 -21.95 0.455 10708
 10710 3 25.87 113.3 -21.61 0.208 10709
 10711 3 25.96 113.3 -21.68 0.16 10710
 10712 3 25.28 113.21 -22.67 0.676 10711
 10713 3 25 113.41 -23.2 0.287 10712
 10714 3 24.51 113.71 -23.7 0.186 10713
 10715 3 24.57 113.79 -23.77 0.185 10714
 10716 3 24.62 113.99 -23.83 0.195 10715
 10717 3 24.67 114.1 -23.92 0.184 10716
 10718 3 24.78 114.29 -23.95 0.188 10717
 10719 3 24.85 114.4 -23.97 0.197 10718
 10720 3 24.89 114.6 -24.04 0.19 10719
 10721 3 24.98 114.69 -24.08 0.208 10720
 10722 3 25.03 114.9 -24.06 0.202 10721
 10723 3 25.05 115.19 -24.06 0.225 10722
 10724 3 25.01 115.4 -24.13 0.203 10723
 10725 3 24.94 115.49 -24.17 0.21 10724
 10726 3 24.85 115.69 -24.22 0.227 10725
 10727 3 24.78 115.9 -24.29 0.183 10726
 10728 3 24.78 116.1 -24.33 0.204 10727
 10729 3 24.78 116.19 -24.47 0.191 10728
 10730 3 24.75 116.4 -24.52 0.225 10729
 10731 3 24.75 116.6 -24.54 0.213 10730
 10732 3 24.73 116.79 -24.56 0.212 10731
 10733 3 24.75 117.1 -24.63 0.251 10732
 10734 3 24.73 117.29 -24.63 0.234 10733
 10735 3 24.82 117.49 -24.65 0.208 10734
 10736 3 24.83 117.69 -24.7 0.213 10735
 10737 3 24.87 117.9 -24.83 0.182 10736
 10738 3 24.85 118.1 -24.83 0.183 10737
 10739 3 24.75 118.19 -24.86 0.201 10738
 10740 3 24.58 118.29 -24.9 0.218 10739
 10741 3 24.41 118.4 -24.97 0.203 10740
 10742 3 24.19 118.4 -24.97 0.24 10741
 10743 3 24.05 118.49 -25.08 0.261 10742
 10744 3 23.94 118.49 -25.27 0.266 10743
 10745 3 23.85 118.6 -25.36 0.262 10744
 10746 3 23.89 118.68 -25.65 0.229 10745
 10747 3 23.82 118.77 -25.86 0.229 10746
 10748 3 23.82 118.77 -26.02 0.208 10747
 10749 3 23.82 118.86 -26.2 0.21 10748
 10750 3 23.73 118.97 -26.34 0.22 10749
 10751 3 23.73 119.06 -26.45 0.223 10750
 10752 3 23.69 119.27 -26.52 0.273 10751
 10753 3 23.64 119.47 -26.55 0.315 10752
 10754 3 23.57 119.56 -26.62 0.336 10753
 10755 3 23.53 119.77 -26.6 0.351 10754
 10756 3 23.37 119.86 -26.62 0.336 10755
 10757 3 23.32 120.06 -26.62 0.258 10756
 10758 3 23.3 120.27 -26.64 0.177 10757
 10759 3 23.25 120.36 -26.69 0.167 10758
 10760 3 23.23 120.56 -26.73 0.148 10759
 10761 3 23.23 120.77 -26.78 0.184 10760
 10762 3 23.23 120.97 -26.78 0.186 10761
 10763 3 23.21 121.27 -26.84 0.217 10762
 10764 3 23.21 121.47 -26.89 0.185 10763
 10765 3 23.19 121.77 -26.91 0.213 10764
 10766 3 23.14 121.97 -27 0.207 10765
 10767 3 23.1 122.16 -27.05 0.184 10766
 10768 3 23.01 122.27 -27.14 0.181 10767
 10769 3 22.91 122.36 -27.19 0.199 10768
 10770 3 22.87 122.56 -27.3 0.216 10769
 10771 3 22.82 122.66 -27.39 0.232 10770
 10772 3 22.85 122.77 -27.48 0.26 10771
 10773 3 22.8 122.86 -27.57 0.287 10772
 10774 3 22.8 123.06 -27.6 0.321 10773
 10775 3 22.85 123.16 -27.62 0.327 10774
 10776 3 22.89 123.36 -27.75 0.356 10775
 10777 3 22.87 123.47 -27.84 0.363 10776
 10778 3 22.82 123.66 -27.91 0.345 10777
 10779 3 22.8 123.86 -27.94 0.296 10778
 10780 3 22.71 124.16 -28 0.23 10779
 10781 3 22.67 124.27 -28.09 0.207 10780
 10782 3 22.73 124.47 -28.14 0.205 10781
 10783 3 22.71 124.56 -28.19 0.197 10782
 10784 3 22.73 124.66 -28.3 0.231 10783
 10785 3 22.76 124.86 -28.37 0.228 10784
 10786 3 22.78 125.06 -28.46 0.223 10785
 10787 3 22.8 125.27 -28.48 0.183 10786
 10788 3 22.82 125.47 -28.53 0.184 10787
 10789 3 22.76 125.66 -28.55 0.214 10788
 10790 3 22.69 125.86 -28.55 0.224 10789
 10791 3 22.64 126.06 -28.55 0.259 10790
 10792 3 22.62 126.27 -28.59 0.27 10791
 10793 3 22.57 126.47 -28.55 0.275 10792
 10794 3 22.51 126.66 -28.59 0.291 10793
 10795 3 22.5 126.86 -28.64 0.25 10794
 10796 3 22.48 127.06 -28.68 0.224 10795
 10797 3 22.46 127.27 -28.73 0.25 10796
 10798 3 22.5 127.47 -28.91 0.264 10797
 10799 3 22.5 127.66 -28.96 0.266 10798
 10800 3 22.37 127.86 -29.05 0.239 10799
 10801 3 22.35 128.07 -29.16 0.247 10800
 10802 3 22.39 128.27 -29.14 0.255 10801
 10803 3 22.3 128.26 -29.28 0.28 10802
 10804 3 22.26 128.36 -29.37 0.288 10803
 10805 3 22.26 128.65 -29.32 0.388 10804
 10806 3 22.16 128.86 -29.39 0.407 10805
 10807 3 22.07 128.96 -29.46 0.43 10806
 10808 3 22.05 129.05 -29.5 0.44 10807
 10809 3 21.55 129.27 -29.43 0.246 10808
 10810 3 21.37 129.36 -29.41 0.243 10809
 10811 3 21.26 129.36 -29.5 0.265 10810
 10812 3 21.16 129.57 -29.53 0.25 10811
 10813 3 21.05 129.67 -29.5 0.252 10812
 10814 3 20.87 129.77 -29.55 0.205 10813
 10815 3 20.69 129.86 -29.5 0.232 10814
 10816 3 20.48 129.86 -29.48 0.245 10815
 10817 3 20.28 129.96 -29.53 0.232 10816
 10818 3 20.14 130.07 -29.6 0.273 10817
 10819 3 20 130.17 -29.71 0.239 10818
 10820 3 19.89 130.27 -29.82 0.257 10819
 10821 3 19.79 130.36 -29.93 0.34 10820
 10822 3 19.63 130.36 -30.03 0.309 10821
 10823 3 19.56 130.46 -30.21 0.224 10822
 10824 3 19.43 130.46 -30.37 0.266 10823
 10825 3 19.36 130.57 -30.53 0.29 10824
 10826 3 19.33 130.67 -30.69 0.286 10825
 10827 3 19.31 130.77 -30.87 0.259 10826
 10828 3 19.31 130.86 -30.98 0.257 10827
 10829 3 19.29 130.86 -31.16 0.231 10828
 10830 3 19.31 130.96 -31.32 0.258 10829
 10831 3 19.36 130.96 -31.48 0.257 10830
 10832 3 19.33 131.07 -31.62 0.249 10831
 10833 3 19.27 131.17 -31.71 0.284 10832
 10834 3 19.2 131.26 -31.84 0.299 10833
 10835 3 19.11 131.46 -31.91 0.272 10834
 10836 3 19.02 131.55 -32.02 0.3 10835
 10837 3 19.01 131.76 -32.12 0.298 10836
 10838 3 18.93 131.86 -32.22 0.296 10837
 10839 3 18.86 131.86 -32.44 0.249 10838
 10840 3 18.77 131.86 -32.59 0.262 10839
 10841 3 18.74 131.96 -32.76 0.29 10840
 10842 3 18.68 131.96 -32.91 0.299 10841
 10843 3 18.68 132.05 -33.06 0.31 10842
 10844 3 18.61 131.96 -33.2 0.333 10843
 10845 3 18.58 131.96 -33.33 0.37 10844
 10846 3 18.58 132.05 -33.52 0.404 10845
 10847 3 18.56 131.96 -33.73 0.45 10846
 10848 3 18.56 131.96 -33.87 0.497 10847
 10849 3 18.52 131.96 -34.02 0.554 10848
 10850 3 18.56 131.95 -34.19 0.612 10849
 10851 3 19.17 131.45 -34.27 0.215 10850
 10852 3 19.2 131.24 -34.29 0.193 10851
 10853 3 19.29 131.05 -34.24 0.158 10852
 10854 3 19.31 130.74 -34.23 0.161 10853
 10855 3 19.38 130.55 -34.16 0.154 10854
 10856 3 19.4 130.45 -34.13 0.118 10855
 10857 3 19.42 130.24 -34.08 0.138 10856
 10858 3 19.43 130.05 -34.06 0.109 10857
 10859 3 19.43 129.95 -33.98 0.128 10858
 10860 3 19.43 129.84 -33.84 0.169 10859
 10861 3 19.42 129.64 -33.69 0.161 10860
 10862 3 19.31 129.55 -33.52 0.105 10861
 10863 3 19.33 129.34 -33.49 0.105 10862
 10864 3 19.33 129.15 -33.42 0.12 10863
 10865 3 19.31 129.05 -33.34 0.000125 10864
 10866 3 18.31 132.15 -34.24 0.642 10850
 10867 3 18.02 132.15 -34.36 0.649 10866
 10868 3 17.88 132.26 -34.41 0.648 10867
 10869 3 17.95 132.26 -34.59 0.733 10868
 10870 3 17.93 132.34 -34.73 0.771 10869
 10871 3 17.84 132.24 -34.84 0.8 10870
 10872 3 17.83 132.34 -34.98 0.812 10871
 10873 3 17.88 132.24 -35.17 0.864 10872
 10874 3 17.95 132.24 -35.34 0.89 10873
 10875 3 18.02 132.34 -35.54 0.865 10874
 10876 3 17.97 132.45 -35.66 0.883 10875
 10877 3 17.7 132.55 -35.66 0.868 10876
 10878 3 17.79 132.45 -35.79 0.794 10877
 10879 3 17.06 133.95 -35.47 0.374 10878
 10880 3 16.93 134.05 -35.52 0.412 10879
 10881 3 16.92 134.24 -35.58 0.406 10880
 10882 3 17.24 134.45 -35.73 0.248 10881
 10883 3 17.31 134.55 -35.8 0.36 10882
 10884 3 17.33 134.64 -35.88 0.446 10883
 10885 3 17.31 134.84 -35.97 0.554 10884
 10886 3 17.38 134.95 -35.99 0.595 10885
 10887 3 17.47 135.05 -36.09 0.643 10886
 10888 3 18.09 134.95 -35.58 0.133 10887
 10889 3 18.18 134.95 -35.51 0.065 10888
 10890 3 18.31 134.95 -35.44 0.104 10889
 10891 3 18.47 134.95 -35.38 0.153 10890
 10892 3 18.47 134.95 -35.24 0.135 10891
 10893 3 18.42 135.05 -35.08 0.117 10892
 10894 3 18.47 135.05 -34.86 0.115 10893
 10895 3 17.34 135.14 -36.23 0.641 10887
 10896 3 17.42 135.45 -36.27 0.635 10895
 10897 3 17.42 135.74 -36.17 0.588 10896
 10898 3 17.49 135.84 -36.19 0.563 10897
 10899 3 17.42 136.05 -36.33 0.582 10898
 10900 3 17.45 136.24 -36.34 0.594 10899
 10901 3 17.52 136.34 -36.37 0.609 10900
 10902 3 18.13 136.14 -35.72 0.154 10901
 10903 3 18.29 136.14 -35.65 0.074 10902
 10904 3 18.49 136.05 -35.69 0.132 10903
 10905 3 18.65 135.84 -35.62 0.148 10904
 10906 3 17.4 136.55 -36.54 0.577 10901
 10907 3 17.36 136.64 -36.59 0.527 10906
 10908 3 17.24 136.74 -36.79 0.407 10907
 10909 3 17.4 136.83 -36.94 0.252 10908
 10910 3 17.36 135.14 -35.83 0.119 10886
 10911 3 17.52 135.14 -35.83 0.117 10910
 10912 3 16.52 134.15 -35.62 0.369 10881
 10913 3 16.42 134.26 -35.66 0.358 10912
 10914 3 16.29 134.36 -35.77 0.376 10913
 10915 3 16.13 134.36 -35.79 0.367 10914
 10916 3 16.02 134.46 -35.87 0.372 10915
 10917 3 16.01 134.55 -36.05 0.343 10916
 10918 3 15.99 134.55 -36.3 0.334 10917
 10919 3 15.92 134.55 -36.51 0.323 10918
 10920 3 15.91 134.64 -36.73 0.325 10919
 10921 3 15.78 134.64 -36.9 0.316 10920
 10922 3 15.72 134.74 -37.05 0.283 10921
 10923 3 15.7 134.74 -37.24 0.271 10922
 10924 3 15.6 134.84 -37.37 0.248 10923
 10925 3 15.61 134.95 -37.54 0.316 10924
 10926 3 15.59 135.14 -37.69 0.377 10925
 10927 3 15.59 135.24 -37.77 0.468 10926
 10928 3 15.53 135.45 -37.8 0.509 10927
 10929 3 15.45 135.55 -37.84 0.561 10928
 10930 3 15.42 135.74 -37.86 0.617 10929
 10931 3 15.39 135.95 -37.97 0.652 10930
 10932 3 15.27 136.05 -37.97 0.648 10931
[truncated: 525,766 more chars]
