# Supplementary material for: Automated Proofreading of Digitally Reconstructed Neural Morphology Enhances Accuracy, Scalability, and Standardization
Source: bioRxiv. 2026 Apr 7:2026.03.27.714818. Preprint. [Version 2] doi: 10.64898/2026.03.27.714818 (PMC13060139; doi:10.64898/2026.03.27.714818)
Supplement: Supplement 1 [file media-1.zip › swc_standardized_3_6_2026__23_06_30/CNG Version/720575940617496925.CNG.swc]

# SWC to SWC conversion from L-Measure. Sridevi Polavaram: spolavar@gmu.edu
# Original fileName:Z://nmo_swc//out_Final//Source_Temp1//720575940617496925.CNG.swc
#
# SWC to SWC conversion from L-Measure. Sridevi Polavaram: spolavar@gmu.edu

# Original fileName:Z://nmo_swc//nmo_user_Final//Source_Temp1//720575940617496925.CNG.swc

#

# SWC to SWC conversion from L-Measure. Sridevi Polavaram: spolavar@gmu.edu


# Original fileName:Z://nmo_swc//Autoswc//720575940617496925.CNG.swc.swc.CNG.swc


#


# Original file /nmo_swc/Temp_LMeasure/720575940617496925.CNG.swc.swc edited using StdSwc version 1.31 on 3/7/26.


# Irregularities and fixes documented in /nmo_swc/Temp_LMeasure/720575940617496925.CNG.swc.swc.std.  See StdSwc1.31.doc for more information.


#


# SWC to SWC conversion from L-Measure. Sridevi Polavaram: spolavar@gmu.edu


# Original fileName:Z://nmo_swc//Source_Temp1//720575940617496925.CNG.swc


#


# SWC to SWC conversion from L-Measure. Sridevi Polavaram: spolavar@gmu.edu


 1 1 0 0 0 3.484 -1
 2 1 0.27 0.05 0 3.44 1
 3 1 0.28 0.1 0.09 3.423 2
 4 1 0.44 0.14 0.06 3.359 3
 5 1 0.58 0.3 0.03 3.373 4
 6 1 0.81 0.37 0.14 3.383 5
 7 1 0.42 0.05 0.54 3.203 6
 8 1 0.35 0.22 0.61 3.131 7
 9 1 0.49 0.23 0.39 3.072 8
 10 1 1.38 0.83 -0.03 3.313 9
 11 1 1.69 0.63 0.15 3.193 10
 12 1 1.86 0.75 0.18 3.142 11
 13 1 2.09 0.99 0 3.045 12
 14 1 2.01 1.16 0.11 2.963 13
 15 1 2.17 1.69 1.91 0.354 14
 16 3 1.87 1.91 1.91 0.286 15
 17 3 1.66 2 1.88 0.272 16
 18 3 1.39 2.1 1.98 0.223 17
 19 3 1.25 2.27 2.04 0.228 18
 20 3 1.13 2.45 2.14 0.248 19
 21 3 1.05 2.62 2.23 0.246 20
 22 3 0.95 2.81 2.25 0.251 21
 23 3 0.8 2.89 2.31 0.251 22
 24 3 0.7 3.03 2.37 0.284 23
 25 3 0.51 3.18 2.37 0.324 24
 26 3 0.35 3.3 2.37 0.33 25
 27 3 0.22 3.46 2.37 0.318 26
 28 3 0.09 3.67 2.45 0.308 27
 29 3 -0.18 3.68 2.33 0.262 28
 30 3 -0.18 3.83 2.35 0.248 29
 31 3 -0.31 3.91 2.35 0.291 30
 32 3 -0.49 4.01 2.33 0.318 31
 33 3 -0.71 4.08 2.29 0.304 32
 34 3 -1.08 4.03 2.16 0.208 33
 35 3 -1.17 4.07 2.21 0.228 34
 36 3 -1.36 4.12 2.24 0.246 35
 37 3 -1.53 4.16 2.28 0.246 36
 38 3 -1.73 4.15 2.21 0.258 37
 39 3 -1.88 4.16 2.2 0.258 38
 40 3 -2.02 4.25 2.2 0.276 39
 41 3 -2.2 4.32 2.29 0.316 40
 42 3 -2.37 4.4 2.25 0.315 41
 43 3 -2.58 4.57 2.22 0.311 42
 44 3 -2.72 4.68 2.25 0.329 43
 45 3 -2.83 4.74 2.23 0.355 44
 46 3 -2.95 4.82 2.25 0.346 45
 47 3 -3.12 4.87 2.29 0.332 46
 48 3 -3.27 5.03 2.31 0.337 47
 49 3 -3.43 5.03 2.37 0.346 48
 50 3 -3.56 5 2.41 0.324 49
 51 3 -3.72 5.08 2.47 0.255 50
 52 3 -3.79 5.04 2.41 0.306 51
 53 3 -3.97 4.9 2.39 0.303 52
 54 3 -4.11 4.83 2.33 0.321 53
 55 3 -4.27 4.81 2.23 0.303 54
 56 3 -4.46 4.74 2.23 0.301 55
 57 3 -4.59 4.78 2.2 0.296 56
 58 3 -4.78 4.78 2.18 0.281 57
 59 3 -4.98 4.81 2.23 0.286 58
 60 3 -5.18 4.82 2.22 0.281 59
 61 3 -5.32 4.97 2.2 0.262 60
 62 3 -5.55 5.02 2.14 0.25 61
 63 3 -5.71 5.07 2.16 0.234 62
 64 3 -5.9 5.15 2.14 0.233 63
 65 3 -6.09 5.15 2.1 0.218 64
 66 3 -6.23 5.22 2.1 0.216 65
 67 3 -6.43 5.28 2.04 0.246 66
 68 3 -6.67 5.37 2.04 0.248 67
 69 3 -6.86 5.37 2.1 0.248 68
 70 3 -7.06 5.44 2.14 0.286 69
 71 3 -7.18 5.43 2.06 0.292 70
 72 3 -7.3 5.43 2.12 0.298 71
 73 3 -7.46 5.36 2.16 0.277 72
 74 3 -7.6 5.27 2.27 0.335 73
 75 3 -7.74 5.18 2.31 0.33 74
 76 3 -7.88 5.08 2.37 0.311 75
 77 3 -8.03 4.99 2.39 0.349 76
 78 3 -8.2 4.98 2.47 0.366 77
 79 3 -8.36 4.99 2.43 0.409 78
 80 3 -8.54 4.91 2.47 0.464 79
 81 3 -8.76 4.98 2.47 0.467 80
 82 3 -8.92 4.97 2.45 0.471 81
 83 3 -9.24 5.36 2.37 0.291 82
 84 3 -9.44 5.47 2.37 0.234 83
 85 3 -9.61 5.57 2.41 0.248 84
 86 3 -9.78 5.64 2.5 0.256 85
 87 3 -9.96 5.65 2.62 0.265 86
 88 3 -10.12 5.68 2.7 0.274 87
 89 3 -10.31 5.78 2.81 0.292 88
 90 3 -10.48 5.86 2.95 0.346 89
 91 3 -10.67 5.82 3.06 0.359 90
 92 3 -10.87 5.89 3.12 0.347 91
 93 3 -11 5.91 3.25 0.328 92
 94 3 -11.14 5.95 3.31 0.31 93
 95 3 -11.36 6.03 3.39 0.273 94
 96 3 -11.54 6.02 3.48 0.265 95
 97 3 -11.81 6.07 3.56 0.243 96
 98 3 -11.99 6.11 3.66 0.244 97
 99 3 -12.22 6.14 3.73 0.253 98
 100 3 -12.39 6.18 3.79 0.274 99
 101 3 -12.56 6.24 3.85 0.296 100
 102 3 -12.79 6.37 3.91 0.309 101
 103 3 -12.98 6.48 3.95 0.302 102
 104 3 -13.2 6.49 4.05 0.303 103
 105 3 -13.32 6.44 4.18 0.306 104
 106 3 -13.47 6.47 4.27 0.27 105
 107 3 -13.62 6.57 4.42 0.262 106
 108 3 -13.74 6.57 4.53 0.285 107
 109 3 -13.91 6.56 4.63 0.298 108
 110 3 -14.05 6.57 4.76 0.242 109
 111 3 -14.12 6.57 4.88 0.211 110
 112 3 -14.28 6.57 4.9 0.209 111
 113 3 -14.38 6.6 5.1 0.223 112
 114 3 -14.5 6.58 5.22 0.222 113
 115 3 -14.62 6.65 5.32 0.233 114
 116 3 -14.74 6.65 5.43 0.205 115
 117 3 -14.81 6.69 5.57 0.182 116
 118 3 -14.89 6.7 5.68 0.207 117
 119 3 -14.97 6.81 5.78 0.18 118
 120 3 -15.05 6.7 5.89 0.2 119
 121 3 -15.24 6.74 5.99 0.201 120
 122 3 -15.38 6.73 6.06 0.194 121
 123 3 -15.57 6.72 6.09 0.245 122
 124 3 -15.79 6.71 6.15 0.277 123
 125 3 -15.92 6.69 6.28 0.322 124
 126 3 -16.03 6.71 6.32 0.385 125
 127 3 -16.17 6.64 6.38 0.455 126
 128 3 -16.26 6.72 6.49 0.509 127
 129 3 -16.44 6.69 6.52 0.558 128
 130 3 -16.51 6.61 6.6 0.535 129
 131 3 -16.65 6.61 6.65 0.514 130
 132 3 -16.85 6.82 6.68 0.503 131
 133 3 -17.08 7.14 6.85 0.424 132
 134 3 -17.24 7.22 7.05 0.31 133
 135 3 -17.37 7.27 7.13 0.288 134
 136 3 -17.49 7.36 7.26 0.267 135
 137 3 -17.62 7.43 7.35 0.217 136
 138 3 -17.83 7.52 7.6 0.232 137
 139 3 -17.99 7.61 7.72 0.202 138
 140 3 -18.15 7.64 7.78 0.205 139
 141 3 -18.35 7.69 7.81 0.243 140
 142 3 -18.53 7.8 7.9 0.256 141
 143 3 -18.67 7.86 7.99 0.252 142
 144 3 -18.8 7.9 8.08 0.235 143
 145 3 -18.92 8.03 8.19 0.231 144
 146 3 -19.03 8.05 8.28 0.232 145
 147 3 -19.12 8.16 8.38 0.179 146
 148 3 -19.19 8.17 8.46 0.159 147
 149 3 -19.35 8.24 8.53 0.192 148
 150 3 -19.46 8.31 8.64 0.194 149
 151 3 -19.6 8.39 8.7 0.18 150
 152 3 -19.78 8.42 8.74 0.193 151
 153 3 -19.96 8.44 8.75 0.19 152
 154 3 -20.12 8.44 8.76 0.219 153
 155 3 -20.28 8.4 8.75 0.226 154
 156 3 -20.46 8.39 8.82 0.258 155
 157 3 -20.65 8.44 8.78 0.267 156
 158 3 -20.85 8.39 8.73 0.301 157
 159 3 -21.12 8.57 8.66 0.31 158
 160 3 -21.33 8.67 8.67 0.316 159
 161 3 -21.55 8.81 8.7 0.329 160
 162 3 -21.74 8.97 8.78 0.377 161
 163 3 -21.99 9.07 8.82 0.334 162
 164 3 -22.17 9.14 8.88 0.327 163
 165 3 -22.49 9.25 8.98 0.27 164
 166 3 -22.8 9.37 9.05 0.217 165
 167 3 -23.05 9.47 9.06 0.218 166
 168 3 -23.21 9.62 9.06 0.258 167
 169 3 -23.51 9.67 9.08 0.289 168
 170 3 -23.71 9.79 9.07 0.272 169
 171 3 -23.96 9.82 9.03 0.238 170
 172 3 -24.15 9.84 9.01 0.212 171
 173 3 -24.31 9.87 9.01 0.21 172
 174 3 -24.49 9.89 8.99 0.202 173
 175 3 -24.65 9.9 9 0.244 174
 176 3 -24.85 9.89 9.04 0.253 175
 177 3 -25.08 9.97 9 0.29 176
 178 3 -25.26 10.04 8.91 0.311 177
 179 3 -25.4 10.08 8.86 0.33 178
 180 3 -25.53 10.19 8.78 0.318 179
 181 3 -25.67 10.25 8.72 0.287 180
 182 3 -25.8 10.44 8.72 0.256 181
 183 3 -26.01 10.58 8.66 0.24 182
 184 3 -26.21 10.69 8.64 0.251 183
 185 3 -26.46 10.67 8.54 0.246 184
 186 3 -26.55 10.69 8.44 0.241 185
 187 3 -26.67 10.76 8.28 0.233 186
 188 3 -26.78 10.89 8.09 0.222 187
 189 3 -26.87 10.94 7.97 0.275 188
 190 3 -27.01 10.95 7.84 0.339 189
 191 3 -27.15 11.01 7.71 0.397 190
 192 3 -27.26 11.01 7.61 0.424 191
 193 3 -27.48 11.06 7.53 0.425 192
 194 3 -27.74 11.15 7.57 0.362 193
 195 3 -28.01 11.3 7.69 0.286 194
 196 3 -28.21 11.4 7.68 0.282 195
 197 3 -28.4 11.58 7.73 0.232 196
 198 3 -28.55 11.71 7.67 0.234 197
 199 3 -28.76 11.73 7.68 0.159 198
 200 3 -28.74 11.86 7.56 0.152 199
 201 3 -28.87 11.88 7.6 0.216 200
 202 3 -29.1 11.86 7.55 0.208 201
 203 3 -29.28 11.88 7.48 0.209 202
 204 3 -29.49 11.94 7.46 0.185 203
 205 3 -29.67 11.95 7.44 0.167 204
 206 3 -29.9 11.97 7.48 0.178 205
 207 3 -30.1 12.05 7.48 0.221 206
 208 3 -30.26 12.06 7.48 0.291 207
 209 3 -30.49 12.11 7.43 0.331 208
 210 3 -30.74 12.19 7.39 0.356 209
 211 3 -30.87 12.22 7.43 0.376 210
 212 3 -31.06 12.29 7.46 0.391 211
 213 3 -31.26 12.39 7.35 0.382 212
 214 3 -31.24 12.18 7.67 0.196 213
 215 3 -31.42 12.73 6.99 0.245 213
 216 3 -31.6 12.8 6.93 0.255 215
 217 3 -31.81 12.87 6.82 0.214 216
 218 3 -31.98 12.88 6.69 0.231 217
 219 3 -32.2 12.88 6.64 0.229 218
 220 3 -32.4 12.93 6.6 0.278 219
 221 3 -32.63 12.96 6.48 0.3 220
 222 3 -32.87 12.97 6.52 0.358 221
 223 3 -33.07 12.97 6.48 0.358 222
 224 3 -33.26 12.99 6.43 0.368 223
 225 3 -33.48 13.08 6.43 0.327 224
 226 3 -33.65 13.07 6.4 0.303 225
 227 3 -34.01 13.3 6.32 0.21 226
 228 3 -34.24 13.38 6.31 0.227 227
 229 3 -34.45 13.45 6.28 0.266 228
 230 3 -34.66 13.53 6.21 0.273 229
 231 3 -34.87 13.62 6.23 0.281 230
 232 3 -35.03 13.66 6.23 0.307 231
 233 3 -35.27 13.8 6.18 0.332 232
 234 3 -35.46 13.83 6.19 0.321 233
 235 3 -35.63 13.98 6.15 0.293 234
 236 3 -35.91 14.15 6.14 0.313 235
 237 3 -36.16 14.3 6.15 0.334 236
 238 3 -36.41 14.52 6.13 0.307 237
 239 3 -36.6 14.62 6.1 0.282 238
 240 3 -36.77 14.69 6.03 0.282 239
 241 3 -36.98 14.86 5.98 0.258 240
 242 3 -37.12 14.96 5.89 0.289 241
 243 3 -37.28 15.04 5.8 0.282 242
 244 3 -37.46 15.12 5.72 0.267 243
 245 3 -37.6 15.22 5.64 0.288 244
 246 3 -37.81 15.3 5.6 0.288 245
 247 3 -37.92 15.43 5.57 0.291 246
 248 3 -38.05 15.57 5.48 0.286 247
 249 3 -38.1 15.72 5.39 0.239 248
 250 3 -38.26 15.79 5.34 0.232 249
 251 3 -38.34 16 5.43 0.204 250
 252 3 -38.45 16.07 5.35 0.23 251
 253 3 -38.56 16.14 5.3 0.243 252
 254 3 -38.63 16.23 5.32 0.235 253
 255 3 -38.71 16.41 5.27 0.3 254
 256 3 -38.85 16.57 5.15 0.303 255
 257 3 -38.94 16.75 5.11 0.303 256
 258 3 -39.13 16.88 5.03 0.335 257
 259 3 -39.17 17.04 4.98 0.324 258
 260 3 -39.26 17.2 4.96 0.309 259
 261 3 -39.34 17.41 4.92 0.284 260
 262 3 -39.48 17.57 4.89 0.259 261
 263 3 -39.59 17.79 4.85 0.244 262
 264 3 -39.69 17.95 4.77 0.225 263
 265 3 -39.84 18.09 4.76 0.227 264
 266 3 -39.92 18.23 4.71 0.216 265
 267 3 -40.06 18.34 4.65 0.235 266
 268 3 -40.17 18.43 4.57 0.248 267
 269 3 -40.38 18.54 4.55 0.261 268
 270 3 -40.52 18.64 4.48 0.284 269
 271 3 -40.7 18.72 4.44 0.292 270
 272 3 -40.91 18.86 4.46 0.298 271
 273 3 -41.09 18.95 4.52 0.31 272
 274 3 -41.24 19.02 4.59 0.359 273
 275 3 -41.34 19.16 4.64 0.436 274
 276 3 -41.59 19.19 4.64 0.422 275
 277 3 -41.64 19.28 4.73 0.536 276
 278 3 -41.66 19.38 4.64 0.613 277
 279 3 -41.91 19.28 4.68 0.642 278
 280 3 -42.02 19.53 4.53 0.693 279
 281 3 -42.16 19.69 4.42 0.681 280
 282 3 -42.31 19.78 4.56 0.665 281
 283 3 -42.38 20.03 4.38 0.603 282
 284 3 -42.34 20.19 4.23 0.563 283
 285 3 -42.28 20.42 3.98 0.406 284
 286 3 -42.28 20.63 3.64 0.316 285
 287 3 -42.35 20.72 3.54 0.271 286
 288 3 -42.41 20.83 3.41 0.251 287
 289 3 -42.52 20.9 3.31 0.221 288
 290 3 -42.63 21.01 3.25 0.217 289
 291 3 -42.74 21.13 3.23 0.228 290
 292 3 -42.91 21.24 3.18 0.202 291
 293 3 -43.05 21.38 3.12 0.221 292
 294 3 -43.2 21.53 3.08 0.206 293
 295 3 -43.34 21.67 3.02 0.174 294
 296 3 -43.42 21.76 3.02 0.166 295
 297 3 -43.6 21.88 2.93 0.157 296
 298 3 -43.66 22.04 2.89 0.186 297
 299 3 -43.78 22.17 2.81 0.19 298
 300 3 -43.91 22.29 2.68 0.191 299
 301 3 -43.98 22.4 2.6 0.206 300
 302 3 -44.03 22.51 2.5 0.234 301
 303 3 -44.17 22.62 2.39 0.267 302
 304 3 -44.24 22.71 2.27 0.279 303
 305 3 -44.2 22.78 2.08 0.305 304
 306 3 -44.34 22.83 1.9 0.311 305
 307 3 -44.38 22.92 1.79 0.333 306
 308 3 -44.44 22.94 1.63 0.379 307
 309 3 -44.52 22.99 1.51 0.434 308
 310 3 -44.6 22.99 1.39 0.5 309
 311 3 -44.71 23.03 1.31 0.531 310
 312 3 -44.92 23.17 1.27 0.538 311
 313 3 -45.13 23.28 1.25 0.489 312
 314 3 -45.37 23.44 1.26 0.473 313
 315 3 -45.56 23.63 1.3 0.412 314
 316 3 -45.7 23.83 1.31 0.327 315
 317 3 -45.78 24.03 1.33 0.281 316
 318 3 -45.87 24.19 1.26 0.258 317
 319 3 -45.92 24.33 1.18 0.262 318
 320 3 -45.95 24.47 1.09 0.257 319
 321 3 -45.95 24.65 1.01 0.214 320
 322 3 -45.94 24.88 0.93 0.192 321
 323 3 -46.01 25.03 0.88 0.234 322
 324 3 -46.13 25.15 0.79 0.266 323
 325 3 -46.34 25.28 0.64 0.304 324
 326 3 -46.45 25.42 0.56 0.293 325
 327 3 -46.64 25.56 0.5 0.276 326
 328 3 -46.76 25.74 0.45 0.238 327
 329 3 -46.87 25.85 0.39 0.228 328
 330 3 -46.96 25.97 0.37 0.255 329
 331 3 -47.06 26.1 0.32 0.26 330
 332 3 -47.16 26.24 0.27 0.295 331
 333 3 -47.24 26.4 0.26 0.294 332
 334 3 -47.42 26.51 0.21 0.339 333
 335 3 -47.53 26.67 0.15 0.347 334
 336 3 -47.65 26.83 0.17 0.302 335
 337 3 -47.78 26.99 0.21 0.341 336
 338 3 -47.96 27.15 0.21 0.324 337
 339 3 -48.1 27.29 0.26 0.422 338
 340 3 -48.15 27.44 0.32 0.405 339
 341 3 -48.28 27.62 0.3 0.431 340
 342 3 -48.32 27.72 0.27 0.416 341
 343 3 -48.39 27.88 0.21 0.383 342
 344 3 -48.52 28.01 0.14 0.327 343
 345 3 -48.52 28.22 0.02 0.269 344
 346 3 -48.42 28.31 -0.04 0.277 345
 347 3 -48.39 28.47 -0.13 0.251 346
 348 3 -48.35 28.6 -0.25 0.248 347
 349 3 -48.32 28.76 -0.39 0.248 348
 350 3 -48.27 28.87 -0.47 0.245 349
 351 3 -48.21 29.01 -0.55 0.246 350
 352 3 -48.21 29.13 -0.64 0.271 351
 353 3 -48.22 29.22 -0.82 0.278 352
 354 3 -48.18 29.31 -0.92 0.273 353
 355 3 -48.14 29.38 -1.02 0.328 354
 356 3 -48.1 29.49 -1.11 0.439 355
 357 3 -48.14 29.51 -1.24 0.554 356
 358 3 -48 29.63 -1.28 0.626 357
 359 3 -47.89 29.81 -1.35 0.626 358
 360 3 -47.81 29.88 -1.47 0.59 359
 361 3 -47.82 29.92 -1.62 0.534 360
 362 3 -47.79 29.96 -1.77 0.45 361
 363 3 -47.64 30.15 -1.76 0.392 362
 364 3 -47.56 30.28 -1.78 0.361 363
 365 3 -47.47 30.47 -1.82 0.326 364
 366 3 -47.53 30.69 -1.89 0.318 365
 367 3 -47.6 30.92 -1.95 0.324 366
 368 3 -47.64 31.08 -2.01 0.306 367
 369 3 -47.72 31.33 -2.03 0.285 368
 370 3 -47.81 31.51 -2.01 0.316 369
 371 3 -47.92 31.67 -2.01 0.33 370
 372 3 -48.07 31.83 -2.01 0.357 371
 373 3 -48.21 32.03 -1.94 0.351 372
 374 3 -48.42 32.24 -1.91 0.333 373
 375 3 -48.4 32.42 -1.86 0.368 374
 376 3 -48.39 32.63 -1.83 0.356 375
 377 3 -48.35 32.85 -1.76 0.312 376
 378 3 -48.32 33.06 -1.78 0.286 377
 379 3 -48.32 33.27 -1.83 0.271 378
 380 3 -48.28 33.42 -1.96 0.249 379
 381 3 -48.32 33.59 -1.96 0.267 380
 382 3 -48.38 33.68 -2.13 0.288 381
 383 3 -48.5 33.75 -2.28 0.296 382
 384 3 -48.67 33.81 -2.4 0.323 383
 385 3 -48.84 33.92 -2.51 0.328 384
 386 3 -48.89 34.06 -2.55 0.316 385
 387 3 -48.92 34.31 -2.67 0.046 386
 388 3 -49.02 34.48 -2.78 0.232 387
 389 3 -48.92 34.6 -2.97 0.307 388
 390 3 -48.71 35.23 -3.18 0.555 389
 391 3 -48.79 35.18 -3.27 0.464 390
 392 3 -48.86 35.06 -3.39 0.359 391
 393 3 -48.57 35.74 -3.14 0.367 390
 394 3 -48.68 36.21 -3.2 0.258 393
 395 3 -48.86 36.42 -3.22 0.214 394
 396 3 -48.89 36.56 -3.16 0.219 395
 397 3 -48.92 36.68 -3.14 0.268 396
 398 3 -49.04 36.88 -3.18 0.357 397
 399 3 -49.24 37.05 -3.16 0.384 398
 400 3 -49.32 37.2 -3.18 0.419 399
 401 3 -49.39 37.35 -3.18 0.425 400
 402 3 -49.45 37.5 -3.2 0.425 401
 403 3 -49.4 37.67 -3.27 0.426 402
 404 3 -49.59 37.84 -3.33 0.383 403
 405 3 -49.56 37.99 -3.35 0.363 404
 406 3 -49.5 38.13 -3.37 0.299 405
 407 3 -49.53 38.31 -3.47 0.274 406
 408 3 -49.53 38.56 -3.62 0.238 407
 409 3 -49.59 38.82 -3.7 0.241 408
 410 3 -49.6 39.28 -3.85 0.245 409
 411 3 -49.5 39.34 -3.95 0.231 410
 412 3 -49.58 39.53 -4.01 0.246 411
 413 3 -49.58 39.67 -4.07 0.221 412
 414 3 -49.58 39.85 -4.05 0.207 413
 415 3 -49.57 39.95 -4.04 0.184 414
 416 3 -49.58 40.1 -4.04 0.198 415
 417 3 -49.61 40.25 -4.11 0.196 416
 418 3 -49.61 40.42 -4.08 0.229 417
 419 3 -49.66 40.6 -4.08 0.228 418
 420 3 -49.64 40.8 -3.95 0.238 419
 421 3 -49.64 41 -3.91 0.248 420
 422 3 -49.61 41.13 -3.89 0.258 421
 423 3 -49.51 41.36 -3.87 0.288 422
 424 3 -49.53 41.53 -3.95 0.298 423
 425 3 -49.4 41.71 -4.08 0.291 424
 426 3 -49.41 41.91 -4.19 0.275 425
 427 3 -49.47 41.98 -4.33 0.246 426
 428 3 -49.46 42.07 -4.48 0.206 427
 429 3 -49.53 42.1 -4.69 0.222 428
 430 3 -49.53 42.06 -4.95 0.219 429
 431 3 -49.55 42.02 -5.2 0.277 430
 432 3 -49.61 42.03 -5.38 0.312 431
 433 3 -49.64 42.1 -5.54 0.262 432
 434 3 -49.54 42.17 -5.65 0.242 433
 435 3 -49.53 42.25 -5.71 0.231 434
 436 3 -49.54 42.43 -5.79 0.231 435
 437 3 -49.51 42.49 -5.87 0.248 436
 438 3 -49.54 42.63 -5.95 0.227 437
 439 3 -49.53 42.71 -6.07 0.217 438
 440 3 -49.51 42.85 -6.17 0.242 439
 441 3 -49.55 43.06 -6.3 0.272 440
 442 3 -49.48 43.2 -6.37 0.258 441
 443 3 -49.43 43.3 -6.41 0.234 442
 444 3 -49.4 43.43 -6.5 0.236 443
 445 3 -49.33 43.61 -6.58 0.237 444
 446 3 -49.36 43.78 -6.71 0.264 445
 447 3 -49.28 43.82 -6.87 0.31 446
 448 3 -49.21 43.92 -6.98 0.322 447
 449 3 -49.22 44.05 -7.16 0.335 448
 450 3 -49.26 44.17 -7.33 0.329 449
 451 3 -49.25 44.18 -7.49 0.32 450
 452 3 -49.23 44.21 -7.66 0.276 451
 453 3 -49.36 44.25 -7.9 0.343 452
 454 3 -49.43 44.33 -8.08 0.374 453
 455 3 -49.4 44.37 -8.19 0.396 454
 456 3 -49.19 44.39 -8.27 0.479 455
 457 3 -49.08 44.45 -8.42 0.547 456
 458 3 -49.05 44.52 -8.53 0.574 457
 459 3 -49.05 44.55 -8.77 0.588 458
 460 3 -49.05 44.7 -8.84 0.619 459
 461 3 -49.04 44.83 -8.94 0.616 460
 462 3 -48.94 44.98 -8.94 0.602 461
 463 3 -48.94 45.06 -9.08 0.577 462
 464 3 -49 45.23 -9.16 0.516 463
 465 3 -48.89 45.35 -9.22 0.463 464
 466 3 -48.97 45.49 -9.3 0.391 465
 467 3 -48.86 45.55 -9.33 0.368 466
 468 3 -48.86 45.69 -9.38 0.344 467
 469 3 -48.9 45.8 -9.46 0.305 468
 470 3 -48.91 45.91 -9.58 0.287 469
 471 3 -48.86 46.02 -9.63 0.284 470
 472 3 -48.83 46.12 -9.69 0.279 471
 473 3 -48.83 46.26 -9.75 0.296 472
 474 3 -48.75 46.42 -9.75 0.295 473
 475 3 -48.8 46.55 -9.9 0.285 474
 476 3 -48.8 46.65 -9.98 0.279 475
 477 3 -48.71 46.8 -10.05 0.272 476
 478 3 -48.71 46.98 -10.15 0.248 477
 479 3 -48.65 47.16 -10.16 0.246 478
 480 3 -48.61 47.34 -10.19 0.208 479
 481 3 -48.54 47.52 -10.24 0.201 480
 482 3 -48.44 47.67 -10.25 0.224 481
 483 3 -48.37 47.84 -10.35 0.253 482
 484 3 -48.25 47.99 -10.39 0.246 483
 485 3 -48.19 48.13 -10.43 0.244 484
 486 3 -48.11 48.28 -10.49 0.255 485
 487 3 -47.98 48.45 -10.56 0.243 486
 488 3 -47.89 48.56 -10.68 0.228 487
 489 3 -47.82 48.71 -10.76 0.227 488
 490 3 -47.71 48.85 -10.83 0.228 489
 491 3 -47.68 48.96 -10.96 0.216 490
 492 3 -47.57 49.03 -11.08 0.216 491
 493 3 -47.47 49.18 -11.19 0.229 492
 494 3 -47.36 49.27 -11.27 0.233 493
 495 3 -47.29 49.35 -11.36 0.241 494
 496 3 -47.18 49.39 -11.46 0.257 495
 497 3 -46.98 49.42 -11.65 0.293 496
 498 3 -46.86 49.45 -11.77 0.311 497
 499 3 -46.79 49.5 -11.99 0.321 498
 500 3 -46.72 49.6 -12.13 0.318 499
 501 3 -46.71 49.66 -12.27 0.312 500
 502 3 -46.65 49.78 -12.34 0.295 501
 503 3 -46.55 49.88 -12.49 0.296 502
 504 3 -46.51 49.93 -12.58 0.262 503
 505 3 -46.47 50.05 -12.66 0.255 504
 506 3 -46.4 50.24 -12.77 0.271 505
 507 3 -46.4 50.34 -12.89 0.281 506
 508 3 -46.32 50.36 -13.01 0.25 507
 509 3 -46.25 50.46 -13.18 0.27 508
 510 3 -46.16 50.57 -13.28 0.267 509
 511 3 -46.05 50.73 -13.33 0.302 510
 512 3 -45.97 50.85 -13.41 0.318 511
 513 3 -45.93 51 -13.52 0.368 512
 514 3 -45.93 51.16 -13.73 0.405 513
 515 3 -45.98 51.38 -13.91 0.474 514
 516 3 -46.01 51.67 -13.93 0.502 515
 517 3 -46.45 52.34 -14.14 0.116 516
 518 3 -46.77 52.49 -14.15 0.09 517
 519 3 -46.91 52.55 -14.15 0.076 518
 520 3 -47.05 52.69 -14.1 0.085 519
 521 3 -47.09 52.84 -14.08 0.076 520
 522 3 -47.19 53.04 -14.13 0.083 521
 523 3 -45.9 51.77 -13.99 0.477 516
 524 3 -45.79 51.92 -14.01 0.427 523
 525 3 -45.69 52.03 -13.99 0.396 524
 526 3 -45.58 52.17 -13.97 0.358 525
 527 3 -45.45 52.3 -14 0.343 526
 528 3 -45.34 52.39 -14.07 0.29 527
 529 3 -45.27 52.6 -14.15 0.244 528
 530 3 -45.15 52.74 -14.18 0.253 529
 531 3 -45.06 52.88 -14.21 0.265 530
 532 3 -44.99 53.06 -14.31 0.228 531
 533 3 -44.91 53.17 -14.3 0.227 532
 534 3 -44.83 53.28 -14.27 0.249 533
 535 3 -44.76 53.48 -14.35 0.271 534
 536 3 -44.66 53.66 -14.46 0.257 535
 537 3 -44.65 53.8 -14.52 0.254 536
 538 3 -44.55 53.95 -14.59 0.227 537
 539 3 -44.48 54.1 -14.66 0.211 538
 540 3 -44.37 54.23 -14.78 0.241 539
 541 3 -44.26 54.28 -14.97 0.243 540
 542 3 -44.23 54.41 -15.06 0.242 541
 543 3 -44.12 54.46 -15.25 0.264 542
 544 3 -43.98 54.52 -15.33 0.245 543
 545 3 -43.92 54.6 -15.51 0.26 544
 546 3 -43.84 54.71 -15.74 0.281 545
 547 3 -43.74 54.81 -15.83 0.282 546
 548 3 -43.69 54.91 -15.99 0.279 547
 549 3 -43.59 54.96 -16.12 0.28 548
 550 3 -43.44 55.03 -16.19 0.243 549
 551 3 -43.3 55.06 -16.53 0.303 550
 552 3 -43.24 55.14 -16.6 0.291 551
 553 3 -43.12 55.25 -16.76 0.3 552
 554 3 -42.95 55.35 -16.98 0.254 553
 555 3 -42.8 55.45 -17.17 0.287 554
 556 3 -42.63 55.55 -17.42 0.274 555
 557 3 -42.66 55.64 -17.55 0.265 556
 558 3 -42.62 55.74 -17.71 0.228 557
 559 3 -42.62 55.81 -17.89 0.232 558
 560 3 -42.61 55.88 -18.03 0.227 559
 561 3 -42.56 55.98 -18.21 0.277 560
 562 3 -42.55 56.1 -18.46 0.28 561
 563 3 -42.48 56.25 -18.6 0.324 562
 564 3 -42.47 56.34 -18.83 0.308 563
 565 3 -42.38 56.43 -18.94 0.335 564
 566 3 -42.27 56.48 -19.12 0.335 565
 567 3 -42.2 56.57 -19.28 0.332 566
 568 3 -42.11 56.6 -19.51 0.382 567
 569 3 -41.98 56.67 -19.69 0.413 568
 570 3 -41.84 56.7 -19.8 0.404 569
 571 3 -41.72 56.78 -19.87 0.372 570
 572 3 -41.55 56.89 -19.98 0.375 571
 573 3 -41.36 56.96 -20.05 0.339 572
 574 3 -41.16 56.99 -20.1 0.316 573
 575 3 -41.04 57.06 -20.19 0.297 574
 576 3 -40.91 57.11 -20.23 0.271 575
 577 3 -40.74 57.17 -20.26 0.274 576
 578 3 -40.65 57.27 -20.32 0.269 577
 579 3 -40.56 57.36 -20.44 0.256 578
 580 3 -40.55 57.56 -20.5 0.3 579
 581 3 -40.45 57.74 -20.53 0.355 580
 582 3 -40.44 57.95 -20.75 0.394 581
 583 3 -40.42 58.14 -20.91 0.405 582
 584 3 -40.41 58.35 -21.21 0.461 583
 585 3 -40.3 58.41 -21.3 0.429 584
 586 3 -40.23 58.46 -21.37 0.415 585
 587 3 -40.11 58.55 -21.5 0.376 586
 588 3 -39.98 58.59 -21.62 0.348 587
 589 3 -39.87 58.73 -21.67 0.329 588
 590 3 -39.74 58.77 -21.76 0.29 589
 591 3 -39.59 58.88 -21.85 0.293 590
 592 3 -39.48 59.02 -21.96 0.276 591
 593 3 -39.36 59.11 -22.03 0.282 592
 594 3 -39.27 59.2 -22.21 0.287 593
 595 3 -39.16 59.28 -22.3 0.261 594
 596 3 -39.09 59.41 -22.39 0.27 595
 597 3 -39.04 59.59 -22.69 0.317 596
 598 3 -38.99 59.81 -22.85 0.388 597
 599 3 -38.94 60.06 -22.98 0.428 598
 600 3 -38.91 60.18 -23.1 0.459 599
 601 3 -38.83 60.14 -23.26 0.444 600
 602 3 -38.81 60.17 -23.37 0.395 601
 603 3 -38.8 60.07 -23.5 0.294 602
 604 3 -38.79 60.03 -23.64 0.259 603
 605 3 -38.76 60.03 -23.83 0.249 604
 606 3 -38.77 60.06 -24 0.244 605
 607 3 -38.73 60.06 -24.14 0.274 606
 608 3 -38.65 60.07 -24.3 0.308 607
 609 3 -38.61 60.05 -24.44 0.377 608
 610 3 -38.52 60.03 -24.6 0.466 609
 611 3 -38.47 60.03 -24.73 0.478 610
 612 3 -38.47 60.06 -24.89 0.529 611
 613 3 -38.41 60.03 -25.05 0.57 612
 614 3 -38.3 60.05 -25.19 0.579 613
 615 3 -38.34 60.13 -25.37 0.574 614
 616 3 -38.31 60.2 -25.53 0.532 615
 617 3 -38.24 60.17 -25.69 0.465 616
 618 3 -38.23 60.11 -25.82 0.406 617
 619 3 -38.2 60.05 -25.98 0.372 618
 620 3 -38.22 60.09 -26.12 0.335 619
 621 3 -38.15 60.03 -26.26 0.309 620
 622 3 -38.01 59.95 -26.46 0.308 621
 623 3 -37.92 59.86 -26.62 0.331 622
 624 3 -37.8 59.71 -26.78 0.342 623
 625 3 -37.74 59.64 -26.89 0.307 624
 626 3 -37.77 59.52 -27.03 0.309 625
 627 3 -37.77 59.45 -27.17 0.257 626
 628 3 -37.73 59.39 -27.3 0.212 627
 629 3 -37.66 59.28 -27.41 0.236 628
 630 3 -37.52 59.13 -27.53 0.266 629
 631 3 -37.37 58.95 -27.67 0.3 630
 632 3 -37.24 58.85 -27.76 0.308 631
 633 3 -37.05 58.78 -27.89 0.295 632
 634 3 -36.83 58.74 -28.01 0.283 633
 635 3 -36.66 58.63 -28.16 0.307 634
 636 3 -36.34 58.49 -28.46 0.433 635
 637 3 -36.16 58.34 -28.71 0.399 636
 638 3 -36.06 58.17 -28.8 0.408 637
 639 3 -35.98 58.06 -29 0.419 638
 640 3 -35.95 57.89 -29.12 0.46 639
 641 3 -35.91 57.73 -29.21 0.508 640
 642 3 -35.98 57.56 -29.28 0.544 641
 643 3 -36.05 57.42 -29.37 0.572 642
 644 3 -36.02 57.2 -29.28 0.582 643
 645 3 -36.04 57.03 -29.28 0.596 644
 646 3 -36.12 56.92 -29.28 0.557 645
 647 3 -36.19 56.81 -29.32 0.52 646
 648 3 -36.22 56.64 -29.32 0.503 647
 649 3 -36.23 56.5 -29.35 0.487 648
 650 3 -36.27 56.35 -29.39 0.429 649
 651 3 -36.31 56.23 -29.46 0.373 650
 652 3 -36.42 56.1 -29.51 0.349 651
 653 3 -36.51 55.93 -29.57 0.325 652
 654 3 -36.52 55.77 -29.64 0.317 653
 655 3 -36.55 55.61 -29.64 0.312 654
 656 3 -36.58 55.48 -29.64 0.293 655
 657 3 -36.59 55.21 -29.8 0.253 656
 658 3 -36.59 55.06 -29.8 0.235 657
 659 3 -36.59 54.92 -29.76 0.269 658
 660 3 -36.56 54.77 -29.73 0.306 659
 661 3 -36.62 54.63 -29.67 0.316 660
 662 3 -36.55 54.49 -29.67 0.262 661
 663 3 -36.58 54.42 -29.76 0.29 662
 664 3 -36.65 54.16 -30.14 0.397 663
 665 3 -36.61 54 -30.21 0.397 664
 666 3 -36.59 53.86 -30.44 0.449 665
 667 3 -36.48 53.71 -30.51 0.457 666
 668 3 -36.47 53.53 -30.6 0.465 667
 669 3 -36.44 53.38 -30.69 0.47 668
 670 3 -36.34 53.23 -30.8 0.489 669
 671 3 -36.27 53.1 -30.85 0.474 670
 672 3 -36.23 52.89 -30.91 0.438 671
 673 3 -36.11 52.82 -30.96 0.378 672
 674 3 -36.02 52.74 -31.03 0.324 673
 675 3 -35.94 52.66 -31.08 0.244 674
 676 3 -35.87 52.55 -31.16 0.199 675
 677 3 -35.77 52.42 -31.28 0.171 676
 678 3 -35.69 52.28 -31.39 0.215 677
 679 3 -35.65 52.17 -31.55 0.277 678
 680 3 -35.69 51.91 -31.75 0.323 679
 681 3 -35.73 51.77 -31.92 0.37 680
 682 3 -35.73 51.67 -32.1 0.335 681
 683 3 -35.76 51.59 -32.28 0.289 682
 684 3 -35.78 51.46 -32.42 0.248 683
 685 3 -35.83 51.36 -32.6 0.231 684
 686 3 -35.79 51.27 -32.75 0.218 685
 687 3 -35.76 51.13 -32.93 0.212 686
 688 3 -35.75 50.85 -33.15 0.247 687
 689 3 -35.8 50.74 -33.29 0.255 688
 690 3 -35.83 50.53 -33.53 0.301 689
 691 3 -35.83 50.31 -33.78 0.293 690
 692 3 -35.73 50.17 -33.93 0.288 691
 693 3 -35.72 50.06 -34.1 0.294 692
 694 3 -35.65 49.96 -34.24 0.273 693
 695 3 -35.62 49.8 -34.45 0.255 694
 696 3 -35.55 49.71 -34.6 0.223 695
 697 3 -35.54 49.66 -34.74 0.237 696
 698 3 -35.47 49.66 -34.89 0.238 697
 699 3 -35.43 49.53 -35.02 0.217 698
 700 3 -35.35 49.53 -35.1 0.211 699
 701 3 -35.3 49.36 -35.31 0.225 700
 702 3 -35.25 49.28 -35.53 0.232 701
 703 3 -35.18 49.23 -35.71 0.222 702
 704 3 -35.05 49.17 -35.82 0.231 703
 705 3 -35 49.16 -36.07 0.238 704
 706 3 -34.9 49.07 -36.2 0.21 705
 707 3 -34.79 49.03 -36.32 0.217 706
 708 3 -34.71 48.95 -36.45 0.216 707
 709 3 -34.55 48.95 -36.53 0.24 708
 710 3 -34.43 48.91 -36.64 0.206 709
 711 3 -34.32 48.85 -36.74 0.218 710
 712 3 -34.11 48.78 -36.81 0.235 711
 713 3 -33.9 48.74 -36.86 0.247 712
 714 3 -33.72 48.64 -36.96 0.242 713
 715 3 -33.61 48.56 -37 0.251 714
 716 3 -33.36 48.48 -37.07 0.239 715
 717 3 -33.25 48.38 -37.14 0.235 716
 718 3 -33.15 48.38 -37.22 0.234 717
 719 3 -33.04 48.36 -37.28 0.226 718
 720 3 -32.83 48.25 -37.32 0.25 719
 721 3 -32.68 48.24 -37.45 0.267 720
 722 3 -32.58 48.27 -37.53 0.278 721
 723 3 -32.37 48.18 -37.6 0.276 722
 724 3 -32.26 48.16 -37.68 0.29 723
 725 3 -32.04 48.17 -37.72 0.307 724
 726 3 -31.83 48.17 -37.81 0.336 725
 727 3 -30.22 47.74 -38.46 0.883 726
 728 3 -29.84 47.53 -38.36 0.517 727
 729 3 -29.65 47.59 -38.46 0.218 728
 730 3 -29.58 47.59 -38.56 0.087 729
 731 3 -30.29 47.84 -38.36 0.941 727
 732 3 -30.01 47.88 -38.63 0.926 731
 733 3 -29.9 47.98 -38.59 0.955 732
 734 3 -29.9 48.14 -38.59 0.979 733
 735 3 -29.9 48.21 -38.68 0.965 734
 736 3 -29.86 48.31 -38.64 0.909 735
 737 3 -29.83 48.42 -38.74 0.87 736
 738 3 -29.86 48.49 -38.84 0.821 737
 739 3 -29.95 48.6 -38.78 0.761 738
 740 3 -29.9 48.74 -38.75 0.685 739
 741 3 -29.86 48.85 -38.71 0.613 740
 742 3 -29.74 48.88 -39 0.534 741
 743 3 -29.86 49.06 -38.85 0.457 742
 744 3 -29.88 49.21 -38.77 0.366 743
 745 3 -29.97 49.35 -38.65 0.327 744
 746 3 -29.97 49.48 -38.67 0.273 745
 747 3 -30.04 49.64 -38.6 0.266 746
 748 3 -30.06 49.78 -38.59 0.271 747
 749 3 -29.95 50.03 -38.5 0.317 748
 750 3 -29.95 50.17 -38.46 0.313 749
 751 3 -29.99 50.34 -38.4 0.313 750
 752 3 -30.08 50.49 -38.28 0.283 751
 753 3 -30.09 50.71 -38.18 0.267 752
 754 3 -30.13 50.92 -38.09 0.266 753
 755 3 -30.13 51.06 -37.92 0.274 754
 756 3 -30.09 51.21 -37.88 0.31 755
 757 3 -30.11 51.38 -37.78 0.299 756
 758 3 -30.15 51.56 -37.7 0.322 757
 759 3 -30.12 51.73 -37.6 0.325 758
 760 3 -30.09 51.92 -37.5 0.307 759
 761 3 -30.03 52.1 -37.38 0.368 760
 762 3 -29.98 52.36 -37.21 0.398 761
 763 3 -29.93 52.59 -37.14 0.402 762
 764 3 -29.82 52.78 -37.06 0.362 763
 765 3 -29.82 52.92 -37.06 0.367 764
 766 3 -29.71 53.17 -36.96 0.344 765
 767 3 -29.55 53.28 -37.02 0.312 766
 768 3 -29.5 53.48 -37.02 0.299 767
 769 3 -29.35 53.66 -37.1 0.315 768
 770 3 -29.32 53.85 -37.09 0.32 769
 771 3 -29.23 54.06 -37.14 0.394 770
 772 3 -29.19 54.23 -37.14 0.447 771
 773 3 -29.07 54.41 -37.21 0.501 772
 774 3 -29 54.55 -37.25 0.518 773
 775 3 -28.91 54.67 -37.24 0.517 774
 776 3 -28.89 54.81 -37.14 0.486 775
 777 3 -28.75 54.93 -37.14 0.495 776
 778 3 -28.68 55.05 -37.09 0.474 777
 779 3 -28.64 55.17 -37.04 0.415 778
 780 3 -28.69 55.34 -36.86 0.367 779
 781 3 -28.59 55.49 -36.84 0.305 780
 782 3 -28.44 55.7 -36.84 0.358 781
 783 3 -28.37 55.89 -36.82 0.325 782
 784 3 -28.41 56.06 -36.75 0.327 783
 785 3 -28.34 56.21 -36.82 0.321 784
 786 3 -28.34 56.38 -36.78 0.339 785
 787 3 -28.28 56.55 -36.85 0.338 786
 788 3 -28.3 56.7 -36.81 0.393 787
 789 3 -28.23 56.85 -36.85 0.446 788
 790 3 -28.37 57.14 -36.72 0.501 789
 791 3 -28.32 57.18 -36.6 0.416 790
 792 3 -28.37 57.42 -36.65 0.479 791
 793 3 -28.19 57.46 -36.68 0.452 792
 794 3 -28.12 57.6 -36.75 0.442 793
 795 3 -28.07 57.74 -36.78 0.42 794
 796 3 -27.98 57.89 -36.6 0.455 795
 797 3 -27.89 58.02 -36.53 0.421 796
 798 3 -27.94 58.18 -36.57 0.381 797
 799 3 -27.8 58.32 -36.63 0.355 798
 800 3 -27.69 58.46 -36.57 0.338 799
 801 3 -27.64 58.64 -36.57 0.298 800
 802 3 -27.48 58.85 -36.57 0.283 801
 803 3 -27.44 59.02 -36.57 0.265 802
 804 3 -27.37 59.21 -36.56 0.244 803
 805 3 -27.34 59.41 -36.53 0.252 804
 806 3 -27.32 59.6 -36.47 0.27 805
 807 3 -27.35 59.81 -36.39 0.294 806
 808 3 -27.34 60 -36.35 0.331 807
 809 3 -27.28 60.23 -36.32 0.359 808
 810 3 -27.16 60.39 -36.35 0.381 809
 811 3 -27 60.6 -36.42 0.374 810
 812 3 -26.89 60.8 -36.46 0.386 811
 813 3 -26.78 61.02 -36.46 0.356 812
 814 3 -26.75 61.23 -36.42 0.349 813
 815 3 -26.66 61.42 -36.39 0.367 814
 816 3 -26.53 61.57 -36.43 0.355 815
 817 3 -26.53 61.77 -36.38 0.376 816
 818 3 -26.53 61.96 -36.36 0.344 817
 819 3 -26.46 62.13 -36.32 0.377 818
 820 3 -26.46 62.31 -36.31 0.398 819
 821 3 -26.39 62.53 -36.29 0.406 820
 822 3 -26.37 62.71 -36.25 0.438 821
 823 3 -26.32 62.91 -36.21 0.467 822
 824 3 -26.32 63.09 -36.14 0.503 823
 825 3 -26.25 63.28 -36.03 0.537 824
 826 3 -26.16 63.48 -35.95 0.548 825
 827 3 -26.21 63.71 -35.92 0.569 826
 828 3 -26.09 63.85 -35.88 0.551 827
 829 3 -26.07 64.02 -35.84 0.536 828
 830 3 -26.05 64.16 -35.69 0.501 829
 831 3 -26.1 64.41 -35.57 0.48 830
 832 3 -26.07 64.56 -35.5 0.429 831
 833 3 -25.98 64.71 -35.46 0.369 832
 834 3 -25.9 64.88 -35.46 0.346 833
 835 3 -25.81 64.99 -35.45 0.378 834
 836 3 -25.67 65.14 -35.4 0.381 835
 837 3 -25.58 65.25 -35.24 0.4 836
 838 3 -25.54 65.44 -35.13 0.402 837
 839 3 -25.47 65.56 -35.03 0.427 838
 840 3 -25.29 65.63 -35 0.376 839
 841 3 -25.26 65.77 -34.82 0.419 840
 842 3 -25.06 65.89 -34.79 0.464 841
 843 3 -24.9 65.97 -34.79 0.444 842
 844 3 -24.74 66.04 -34.68 0.465 843
 845 3 -24.58 66.12 -34.65 0.45 844
 846 3 -24.33 66.15 -34.63 0.447 845
 847 3 -24.17 66.26 -34.57 0.363 846
 848 3 -24.06 66.4 -34.46 0.324 847
 849 3 -23.99 66.51 -34.39 0.323 848
 850 3 -23.92 66.64 -34.25 0.301 849
 851 3 -23.69 66.81 -33.99 0.406 850
 852 3 -23.63 66.92 -33.79 0.42 851
 853 3 -23.58 67.01 -33.59 0.424 852
 854 3 -23.54 67.12 -33.45 0.355 853
 855 3 -23.54 67.81 -33.07 0.534 854
 856 3 -23.54 67.93 -32.99 0.129 855
 857 3 -23.58 67.9 -32.97 0.603 855
 858 3 -23.7 68.76 -33.03 0.118 857
 859 3 -23.72 68.86 -33.21 0.169 858
 860 3 -23.74 68.89 -33.31 0.222 859
 861 3 -23.99 69.17 -33.42 0.05 860
 862 3 -24.08 69.34 -33.56 0.083 861
 863 3 -24.11 69.47 -33.65 0.098 862
 864 3 -24.22 69.62 -33.71 0.081 863
 865 3 -24.31 69.79 -33.68 0.11 864
 866 3 -24.47 69.98 -33.71 0.121 865
 867 3 -24.54 70.12 -33.64 0.149 866
 868 3 -24.51 70.34 -33.63 0.155 867
 869 3 -24.38 70.59 -33.71 0.093 868
 870 3 -24.26 70.75 -33.75 0.105 869
 871 3 -24.24 70.95 -33.81 0.123 870
 872 3 -24.24 71.12 -33.79 0.122 871
 873 3 -24.19 71.26 -33.77 0.11 872
 874 3 -24.04 71.4 -33.79 0.074 873
 875 3 -23.99 71.59 -33.82 0.081 874
 876 3 -23.94 71.68 -33.82 0.101 875
 877 3 -23.92 71.87 -33.89 0.124 876
 878 3 -23.81 72.01 -33.95 0.108 877
 879 3 -23.7 72.12 -33.96 0.084 878
 880 3 -23.61 72.23 -33.92 0.081 879
 881 3 -23.56 72.42 -33.9 0.091 880
 882 3 -23.53 72.59 -33.89 0.098 881
 883 3 -23.45 68.62 -33.38 0.126 860
 884 3 -23.33 68.5 -33.46 0.133 883
 885 3 -23.13 68.28 -33.47 0.079 884
 886 3 -23.06 68.12 -33.42 0.08 885
 887 3 -22.9 67.93 -33.45 0.113 886
 888 3 -22.79 67.76 -33.5 0.12 887
 889 3 -22.67 67.54 -33.59 0.085 888
 890 3 -22.6 67.39 -33.7 0.103 889
 891 3 -22.56 67.26 -33.77 0.099 890
 892 3 -22.58 67.07 -33.82 0.115 891
 893 3 -22.61 66.97 -33.89 0.132 892
 894 3 -22.76 66.82 -33.89 0.078 893
 895 3 -22.86 66.76 -33.85 0.099 894
 896 3 -22.92 66.65 -33.82 0.16 895
 897 3 -23.01 66.54 -33.82 0.149 896
 898 3 -23.06 66.4 -33.77 0.142 897
 899 3 -23.15 66.23 -33.79 0.094 898
 900 3 -23.22 66.09 -33.82 0.107 899
 901 3 -23.29 65.95 -33.86 0.115 900
 902 3 -23.31 65.84 -33.89 0.13 901
 903 3 -23.51 65.93 -33.92 0.000125 902
 904 3 -23.61 67.98 -32.89 0.603 857
 905 3 -23.79 68.2 -32.6 0.573 904
 906 3 -23.79 68.29 -32.42 0.523 905
 907 3 -23.83 68.29 -32.28 0.518 906
 908 3 -23.6 69 -32.18 0.092 907
 909 3 -23.49 69.17 -32.25 0.092 908
 910 3 -23.38 69.26 -32.34 0.075 909
 911 3 -23.35 69.4 -32.39 0.101 910
 912 3 -23.26 69.53 -32.45 0.096 911
 913 3 -23.17 69.64 -32.57 0.116 912
 914 3 -23.08 69.68 -32.68 0.11 913
 915 3 -23.01 69.81 -32.82 0.091 914
 916 3 -22.99 69.95 -32.92 0.109 915
 917 3 -22.83 70.09 -32.96 0.086 916
 918 3 -22.7 70.15 -33.1 0.133 917
 919 3 -22.58 70.22 -33.24 0.169 918
 920 3 -22.42 70.26 -33.45 0.176 919
 921 3 -22.33 70.32 -33.63 0.155 920
 922 3 -22.33 70.47 -33.79 0.139 921
 923 3 -23.81 68.28 -32.15 0.447 907
 924 3 -23.86 68.26 -31.96 0.326 923
 925 3 -23.81 68.31 -31.76 0.254 924
 926 3 -23.74 68.31 -31.62 0.206 925
 927 3 -23.67 68.37 -31.5 0.196 926
 928 3 -23.65 68.37 -31.37 0.221 927
 929 3 -23.65 68.4 -31.21 0.232 928
 930 3 -23.6 68.4 -31.05 0.255 929
 931 3 -23.56 68.42 -30.87 0.26 930
 932 3 -23.45 68.47 -30.73 0.284 931
 933 3 -23.4 68.53 -30.53 0.313 932
 934 3 -23.26 68.57 -30.39 0.309 933
 935 3 -23.19 68.62 -30.26 0.392 934
 936 3 -23.1 68.51 -30.07 0.542 935
 937 3 -22.81 67.7 -29.96 0.132 936
 938 3 -22.95 67.48 -29.92 0.128 937
 939 3 -23.03 67.39 -29.96 0.107 938
 940 3 -23.33 68.65 -29.73 0.701 936
 941 3 -23.88 69.04 -29.35 0.245 940
 942 3 -24.04 69.06 -29.26 0.000125 941
 943 3 -23.51 68.72 -29.46 0.769 940
 944 3 -23.51 68.67 -29.28 0.83 943
 945 3 -23.58 68.62 -29.07 0.849 944
 946 3 -23.63 68.65 -28.82 0.878 945
 947 3 -23.51 68.78 -28.6 0.878 946
 948 3 -23.45 68.64 -28.53 0.877 947
 949 3 -23.28 68.7 -28.39 0.84 948
 950 3 -23.38 68.59 -28.19 0.863 949
 951 3 -23.36 68.57 -28 0.82 950
 952 3 -23.31 68.47 -27.92 0.839 951
 953 3 -23.42 68.37 -27.69 0.837 952
 954 3 -23.47 68.29 -27.53 0.804 953
 955 3 -23.36 68.15 -27.44 0.804 954
 956 3 -23.33 68.09 -27.35 0.78 955
 957 3 -23.15 68.15 -27.23 0.765 956
 958 3 -23.13 68.03 -27.1 0.722 957
 959 3 -23.22 67.92 -26.94 0.676 958
 960 3 -23.24 67.84 -26.82 0.657 959
 961 3 -23.06 68.01 -26.64 0.683 960
 962 3 -23.01 67.93 -26.5 0.667 961
 963 3 -22.9 68 -26.33 0.662 962
 964 3 -22.72 68.01 -26.23 0.649 963
 965 3 -22.61 68.06 -25.96 0.636 964
 966 3 -22.58 68.01 -25.83 0.622 965
 967 3 -22.42 68.07 -25.67 0.595 966
 968 3 -22.35 67.98 -25.55 0.589 967
 969 3 -22.26 67.93 -25.42 0.542 968
 970 3 -22.03 67.97 -25.32 0.514 969
 971 3 -21.9 67.92 -25.21 0.476 970
 972 3 -21.72 67.87 -25.05 0.455 971
 973 3 -21.6 67.79 -24.91 0.423 972
 974 3 -21.53 67.76 -24.78 0.411 973
 975 3 -21.33 67.76 -24.67 0.369 974
 976 3 -21.11 67.76 -24.55 0.352 975
 977 3 -20.94 67.7 -24.44 0.359 976
 978 3 -20.74 67.73 -24.26 0.386 977
 979 3 -20.58 67.7 -24.12 0.376 978
 980 3 -20.33 67.76 -23.96 0.356 979
 981 3 -20.2 67.84 -23.67 0.396 980
 982 3 -20.13 67.84 -23.5 0.431 981
 983 3 -19.94 67.9 -23.39 0.496 982
 984 3 -19.85 67.84 -23.28 0.493 983
 985 3 -19.74 67.68 -23.19 0.498 984
 986 3 -19.6 67.65 -23.07 0.493 985
 987 3 -19.44 67.61 -23.03 0.447 986
 988 3 -19.28 67.59 -22.91 0.426 987
 989 3 -19.08 67.54 -22.85 0.381 988
 990 3 -18.83 67.5 -22.72 0.346 989
 991 3 -18.72 67.42 -22.63 0.336 990
 992 3 -18.56 67.32 -22.52 0.289 991
 993 3 -18.38 67.26 -22.38 0.272 992
 994 3 -18.2 67.23 -22.26 0.275 993
 995 3 -17.99 67.2 -22.18 0.295 994
 996 3 -17.79 67.18 -22.04 0.297 995
 997 3 -17.67 67.06 -21.95 0.304 996
 998 3 -17.54 67.03 -21.81 0.289 997
 999 3 -17.33 66.93 -21.76 0.284 998
 1000 3 -17.15 66.85 -21.65 0.281 999
 1001 3 -17.03 66.77 -21.52 0.263 1000
 1002 3 -16.9 66.66 -21.42 0.266 1001
 1003 3 -16.81 66.55 -21.4 0.271 1002
 1004 3 -16.74 66.44 -21.33 0.306 1003
 1005 3 -16.58 66.38 -21.22 0.33 1004
 1006 3 -16.4 66.27 -21.17 0.356 1005
 1007 3 -16.26 66.18 -21.06 0.37 1006
 1008 3 -16.06 66.1 -21.02 0.378 1007
 1009 3 -15.88 65.96 -20.93 0.374 1008
 1010 3 -15.7 65.87 -20.9 0.343 1009
 1011 3 -15.53 65.79 -20.77 0.328 1010
 1012 3 -15.43 65.74 -20.76 0.344 1011
 1013 3 -15.28 65.6 -20.72 0.306 1012
 1014 3 -15.14 65.52 -20.63 0.264 1013
 1015 3 -15.02 65.43 -20.43 0.29 1014
 1016 3 -14.79 65.4 -20.51 0.316 1015
 1017 3 -14.61 65.35 -20.47 0.321 1016
 1018 3 -14.37 65.27 -20.4 0.311 1017
 1019 3 -14.24 65.18 -20.36 0.298 1018
 1020 3 -14.03 65.16 -20.33 0.289 1019
 1021 3 -13.83 65.07 -20.27 0.295 1020
 1022 3 -13.67 64.96 -20.18 0.32 1021
 1023 3 -13.42 64.76 -20.11 0.366 1022
 1024 3 -13.17 64.63 -20.13 0.423 1023
 1025 3 -12.83 64.46 -20.15 0.487 1024
 1026 3 -12.57 64.38 -20.18 0.51 1025
 1027 3 -12.24 64.26 -20.15 0.534 1026
 1028 3 -11.98 64.21 -20.13 0.552 1027
 1029 3 -11.79 64.18 -20.13 0.535 1028
 1030 3 -11.55 64.12 -20.11 0.53 1029
 1031 3 -11.34 64.08 -20.02 0.533 1030
 1032 3 -11.16 64.02 -19.97 0.53 1031
 1033 3 -11 63.99 -19.92 0.537 1032
 1034 3 -10.85 63.88 -19.86 0.556 1033
 1035 3 -10.6 63.86 -19.81 0.548 1034
 1036 3 -10.42 63.76 -19.77 0.561 1035
 1037 3 -10.27 63.65 -19.76 0.555 1036
 1038 3 -10.1 63.58 -19.7 0.544 1037
 1039 3 -9.95 63.54 -19.68 0.504 1038
 1040 3 -9.84 63.48 -19.61 0.457 1039
 1041 3 -9.68 63.47 -19.56 0.422 1040
 1042 3 -9.6 63.33 -19.47 0.38 1041
 1043 3 -9.43 63.3 -19.52 0.31 1042
 1044 3 -9.26 63.34 -19.47 0.28 1043
 1045 3 -9.1 63.33 -19.38 0.264 1044
 1046 3 -8.95 63.29 -19.29 0.279 1045
 1047 3 -8.84 63.25 -19.2 0.266 1046
 1048 3 -8.75 63.18 -19.05 0.258 1047
 1049 3 -8.63 63.01 -18.98 0.255 1048
 1050 3 -8.5 62.97 -18.91 0.247 1049
 1051 3 -8.43 62.91 -18.76 0.253 1050
 1052 3 -8.32 62.87 -18.69 0.253 1051
 1053 3 -8.2 62.88 -18.6 0.242 1052
 1054 3 -8.05 62.83 -18.51 0.237 1053
 1055 3 -7.9 62.75 -18.42 0.239 1054
 1056 3 -7.68 62.7 -18.28 0.259 1055
 1057 3 -7.52 62.68 -18.19 0.253 1056
 1058 3 -7.31 62.66 -18.16 0.294 1057
 1059 3 -7.1 62.7 -18.07 0.324 1058
 1060 3 -6.89 62.73 -18.12 0.369 1059
 1061 3 -6.73 62.69 -18.19 0.411 1060
 1062 3 -6.52 62.65 -18.12 0.423 1061
 1063 3 -6.35 62.58 -18.14 0.348 1062
 1064 3 -5.96 62.48 -17.89 0.467 1063
 1065 3 -5.68 62.39 -17.23 0.098 1064
 1066 3 -5.9 62.49 -17.16 0.126 1065
 1067 3 -6.06 62.58 -17.12 0.137 1066
 1068 3 -6.06 62.75 -17.16 0.072 1067
 1069 3 -6.06 62.93 -17.17 0.127 1068
 1070 3 -6 63.04 -17.18 0.125 1069
 1071 3 -5.9 63.16 -17.27 0.134 1070
 1072 3 -5.9 63.3 -17.34 0.19 1071
 1073 3 -5.85 63.45 -17.4 0.118 1072
 1074 3 -5.81 63.67 -17.4 0.098 1073
 1075 3 -5.85 63.77 -17.42 0.164 1074
 1076 3 -5.97 63.86 -17.52 0.132 1075
 1077 3 -6.1 63.87 -17.68 0.073 1076
 1078 3 -6.14 63.75 -17.68 0.121 1077
 1079 3 -6.32 63.7 -17.61 0.124 1078
 1080 3 -6.46 63.73 -17.56 0.146 1079
 1081 3 -6.35 63.82 -17.33 0.057 1080
 1082 3 -5.89 62.48 -18.05 0.404 1064
 1083 3 -5.76 62.43 -18.1 0.354 1082
 1084 3 -5.6 62.36 -18.12 0.289 1083
 1085 3 -5.43 62.3 -18.12 0.276 1084
 1086 3 -5.21 62.19 -18.17 0.311 1085
 1087 3 -4.97 61.99 -18.28 0.391 1086
 1088 3 -4.77 61.84 -18.3 0.47 1087
 1089 3 -4.55 61.74 -18.32 0.533 1088
 1090 3 -4.38 61.67 -18.23 0.572 1089
 1091 3 -4.18 61.58 -18.12 0.562 1090
 1092 3 -3.97 61.55 -18.05 0.587 1091
 1093 3 -3.35 61.08 -18.01 0.882 1092
 1094 3 -3.37 61.3 -17.94 0.785 1093
 1095 3 -3.29 61.44 -17.94 0.736 1094
 1096 3 -3.22 61.55 -17.91 0.672 1095
 1097 3 -3.08 61.57 -17.87 0.619 1096
 1098 3 -2.99 61.63 -17.85 0.557 1097
 1099 3 -2.89 61.7 -17.85 0.437 1098
 1100 3 -2.72 61.76 -17.76 0.384 1099
 1101 3 -2.56 61.8 -17.73 0.352 1100
 1102 3 -2.35 61.86 -17.73 0.347 1101
 1103 3 -2.22 61.98 -17.67 0.36 1102
 1104 3 -2.1 62.12 -17.48 0.346 1103
 1105 3 -2.02 62.12 -17.37 0.307 1104
 1106 3 -1.93 62.2 -17.23 0.352 1105
 1107 3 -1.73 62.15 -17.23 0.385 1106
 1108 3 -1.6 62.19 -17.21 0.395 1107
 1109 3 -1.44 62.16 -17.01 0.373 1108
 1110 3 -1.3 62.16 -17.01 0.347 1109
 1111 3 -1.09 62.12 -16.94 0.302 1110
 1112 3 -0.88 62.12 -16.92 0.322 1111
 1113 3 -0.67 62.12 -16.89 0.348 1112
 1114 3 -0.47 62.2 -16.8 0.427 1113
 1115 3 -0.31 62.27 -16.85 0.473 1114
 1116 3 -0.19 62.23 -16.87 0.485 1115
 1117 3 -0.02 62.27 -16.87 0.479 1116
 1118 3 0.08 62.22 -16.82 0.448 1117
 1119 3 0.24 62.19 -16.8 0.384 1118
 1120 3 0.4 62.08 -16.85 0.323 1119
 1121 3 0.5 62.08 -16.82 0.268 1120
 1122 3 0.66 62.19 -16.64 0.286 1121
 1123 3 0.79 62.29 -16.62 0.252 1122
 1124 3 0.9 62.36 -16.37 0.352 1123
 1125 3 1.03 62.37 -16.46 0.385 1124
 1126 3 1.17 62.47 -16.3 0.412 1125
 1127 3 1.38 62.43 -16.46 0.466 1126
 1128 3 1.56 62.43 -16.48 0.452 1127
 1129 3 1.71 62.46 -16.3 0.412 1128
 1130 3 2.61 62.07 -16.01 0.784 1129
 1131 3 2.53 62.29 -15.76 0.811 1130
 1132 3 2.59 62.58 -15.43 0.893 1131
 1133 3 2.82 62.89 -14.41 0.086 1132
 1134 3 2.74 62.75 -14.39 0.108 1133
 1135 3 2.65 62.6 -14.29 0.112 1134
 1136 3 2.7 62.37 -14.21 0.108 1135
 1137 3 2.74 62.24 -14.16 0.111 1136
 1138 3 2.84 62.07 -14.15 0.106 1137
 1139 3 2.84 61.89 -14.13 0.071 1138
 1140 3 2.92 61.81 -14.16 0.081 1139
 1141 3 3.03 61.71 -14.15 0.034 1140
 1142 3 3.11 61.67 -14.1 0.106 1141
 1143 3 3.22 61.61 -14.07 0.161 1142
 1144 3 3.4 61.54 -14.02 0.122 1143
 1145 3 3.49 61.43 -14.08 0.062 1144
 1146 3 2.49 62.92 -15.33 0.916 1132
 1147 3 2.63 62.87 -15.45 0.837 1146
 1148 3 2.72 62.99 -15.51 0.818 1147
 1149 3 2.82 63.03 -15.64 0.721 1148
 1150 3 2.95 63.11 -15.68 0.657 1149
 1151 3 3.05 63.22 -15.59 0.622 1150
 1152 3 3.13 63.35 -15.62 0.598 1151
 1153 3 3.24 63.47 -15.53 0.529 1152
 1154 3 3.4 63.61 -15.48 0.476 1153
 1155 3 3.47 63.75 -15.52 0.473 1154
 1156 3 3.53 63.85 -15.67 0.468 1155
 1157 3 3.65 63.97 -15.67 0.466 1156
 1158 3 3.8 64.03 -15.82 0.464 1157
 1159 3 3.9 64.17 -15.89 0.494 1158
 1160 3 3.96 64.26 -16.04 0.495 1159
 1161 3 4.06 64.34 -16.2 0.481 1160
 1162 3 4.19 64.42 -16.31 0.444 1161
 1163 3 4.37 64.5 -16.38 0.425 1162
 1164 3 4.56 64.62 -16.47 0.432 1163
 1165 3 4.71 64.7 -16.52 0.419 1164
 1166 3 4.93 64.78 -16.61 0.42 1165
 1167 3 5.07 64.87 -16.54 0.441 1166
 1168 3 5.15 64.95 -16.49 0.464 1167
 1169 3 5.27 65.09 -16.33 0.474 1168
 1170 3 5.5 65.18 -16.24 0.499 1169
 1171 3 5.49 65.37 -16.15 0.501 1170
 1172 3 5.39 65.57 -16.06 0.504 1171
 1173 3 5.35 65.78 -15.94 0.509 1172
 1174 3 5.32 65.95 -15.92 0.509 1173
 1175 3 5.35 66.11 -15.89 0.519 1174
 1176 3 5.44 66.23 -15.83 0.464 1175
 1177 3 5.48 66.37 -15.85 0.462 1176
 1178 3 5.61 66.45 -15.84 0.448 1177
 1179 3 5.74 66.59 -15.77 0.441 1178
 1180 3 5.85 66.67 -15.73 0.445 1179
 1181 3 5.98 66.81 -15.67 0.438 1180
 1182 3 6.14 66.92 -15.64 0.447 1181
 1183 3 6.3 67.01 -15.59 0.467 1182
 1184 3 6.38 67.12 -15.5 0.452 1183
 1185 3 6.49 67.32 -15.5 0.431 1184
 1186 3 6.57 67.44 -15.42 0.402 1185
 1187 3 6.64 67.62 -15.32 0.374 1186
 1188 3 6.68 67.74 -15.26 0.357 1187
 1189 3 6.6 67.93 -15.22 0.363 1188
 1190 3 6.63 68.05 -15.16 0.357 1189
 1191 3 6.51 68.23 -15.14 0.346 1190
 1192 3 6.53 68.38 -15.07 0.402 1191
 1193 3 6.59 68.54 -15.02 0.435 1192
 1194 3 6.57 68.71 -15.03 0.406 1193
 1195 3 6.64 68.88 -14.94 0.456 1194
 1196 3 6.74 68.99 -14.83 0.483 1195
 1197 3 6.84 69.16 -14.72 0.51 1196
 1198 3 6.9 69.3 -14.61 0.494 1197
 1199 3 6.73 69.71 -14.35 0.607 1198
 1200 3 6.74 69.9 -14.31 0.589 1199
 1201 3 6.72 70.16 -14.26 0.53 1200
 1202 3 6.84 70.23 -14.29 0.594 1201
 1203 3 6.85 70.37 -14.29 0.594 1202
 1204 3 6.89 70.55 -14.36 0.524 1203
 1205 3 7.02 70.76 -14.26 0.515 1204
 1206 3 7.13 70.88 -14.11 0.515 1205
 1207 3 7.26 70.98 -14.09 0.491 1206
 1208 3 7.35 71.05 -13.99 0.471 1207
 1209 3 7.44 71.18 -13.89 0.448 1208
 1210 3 7.53 71.37 -13.74 0.352 1209
 1211 3 7.68 71.3 -13.76 0.373 1210
 1212 3 7.85 71.35 -13.69 0.378 1211
 1213 3 7.94 71.46 -13.57 0.381 1212
 1214 3 8.11 71.52 -13.6 0.393 1213
 1215 3 8.28 71.62 -13.65 0.45 1214
 1216 3 8.37 71.77 -13.68 0.446 1215
 1217 3 8.37 71.94 -13.59 0.468 1216
 1218 3 8.32 72.19 -13.51 0.431 1217
 1219 3 8.29 72.35 -13.4 0.409 1218
 1220 3 8.35 72.48 -13.29 0.397 1219
 1221 3 8.38 72.69 -13.4 0.377 1220
 1222 3 8.44 72.88 -13.4 0.376 1221
 1223 3 8.47 73.02 -13.32 0.4 1222
 1224 3 8.54 73.16 -13.34 0.419 1223
 1225 3 8.65 73.29 -13.34 0.48 1224
 1226 3 8.8 73.38 -13.4 0.538 1225
 1227 3 8.93 73.44 -13.34 0.565 1226
 1228 3 9 73.54 -13.18 0.538 1227
 1229 3 9.1 73.6 -13.08 0.523 1228
 1230 3 9.12 73.71 -12.93 0.495 1229
 1231 3 9.15 73.85 -12.98 0.458 1230
 1232 3 9.03 74.04 -12.79 0.443 1231
 1233 3 9.05 74.16 -12.89 0.468 1232
 1234 3 9.09 74.29 -12.91 0.458 1233
 1235 3 9.05 74.4 -12.89 0.468 1234
 1236 3 9.01 74.6 -12.95 0.46 1235
 1237 3 8.97 74.77 -13.01 0.373 1236
 1238 3 9.07 74.82 -12.99 0.369 1237
 1239 3 9.12 74.93 -12.86 0.368 1238
 1240 3 9.28 75.02 -12.83 0.347 1239
 1241 3 9.51 75.1 -12.73 0.347 1240
 1242 3 9.63 75.21 -12.67 0.316 1241
 1243 3 9.72 75.37 -12.6 0.309 1242
 1244 3 9.85 75.54 -12.62 0.287 1243
 1245 3 9.88 75.68 -12.62 0.343 1244
 1246 3 9.94 75.82 -12.61 0.332 1245
 1247 3 10.04 75.99 -12.65 0.407 1246
 1248 3 10.08 76.16 -12.64 0.464 1247
 1249 3 10.03 76.32 -12.57 0.526 1248
 1250 3 9.93 76.49 -12.44 0.603 1249
 1251 3 9.9 76.6 -12.32 0.627 1250
 1252 3 9.84 76.77 -12.22 0.607 1251
 1253 3 9.91 76.87 -12.1 0.584 1252
 1254 3 9.85 77.08 -12.04 0.558 1253
 1255 3 9.91 77.19 -12.01 0.541 1254
 1256 3 10.02 77.38 -12.04 0.478 1255
 1257 3 10.04 77.54 -12.01 0.496 1256
 1258 3 10.1 77.65 -11.92 0.477 1257
 1259 3 10.18 77.83 -11.9 0.483 1258
 1260 3 10.19 78.01 -11.81 0.488 1259
 1261 3 10.25 78.15 -11.72 0.507 1260
 1262 3 10.21 78.27 -11.52 0.526 1261
 1263 3 10.26 78.41 -11.39 0.493 1262
 1264 3 10.21 78.58 -11.27 0.478 1263
 1265 3 10.11 78.76 -11.17 0.483 1264
 1266 3 10.1 78.96 -11.12 0.473 1265
 1267 3 10.1 79.15 -11.12 0.468 1266
 1268 3 10.11 79.33 -11.23 0.506 1267
 1269 3 10.16 79.48 -11.27 0.545 1268
 1270 3 10.11 79.63 -11.43 0.537 1269
 1271 3 10.08 79.8 -11.42 0.541 1270
 1272 3 10.01 79.98 -11.4 0.548 1271
 1273 3 10.01 80.18 -11.44 0.509 1272
 1274 3 10.03 80.38 -11.42 0.495 1273
 1275 3 10 80.54 -11.37 0.476 1274
 1276 3 10.03 80.68 -11.26 0.465 1275
 1277 3 10.1 80.85 -11.17 0.449 1276
 1278 3 10.26 81.04 -11.08 0.433 1277
 1279 3 10.34 81.3 -11.09 0.399 1278
 1280 3 10.35 81.49 -11.02 0.381 1279
 1281 3 10.4 81.66 -11.01 0.386 1280
 1282 3 10.51 81.68 -10.94 0.385 1281
 1283 3 10.36 81.91 -10.77 0.468 1282
 1284 3 10.26 82.05 -10.74 0.506 1283
 1285 3 10.01 82.27 -10.68 0.542 1284
 1286 3 10.11 82.38 -10.57 0.612 1285
 1287 3 9.93 82.57 -10.51 0.617 1286
 1288 3 9.94 82.73 -10.39 0.583 1287
 1289 3 9.79 82.91 -10.33 0.556 1288
 1290 3 9.83 83.02 -10.26 0.428 1289
 1291 3 9.98 83.04 -10.31 0.439 1290
 1292 3 10 83.19 -10.39 0.435 1291
 1293 3 10.08 83.32 -10.42 0.413 1292
 1294 3 10.19 83.44 -10.34 0.448 1293
 1295 3 10.32 83.57 -10.31 0.489 1294
 1296 3 10.35 83.71 -10.25 0.45 1295
 1297 3 10.24 83.96 -10.26 0.453 1296
 1298 3 10.28 84.12 -10.18 0.467 1297
 1299 3 10.19 84.35 -10.02 0.524 1298
 1300 3 10.26 84.48 -10 0.506 1299
 1301 3 10.17 84.77 -9.89 0.528 1300
 1302 3 10.16 84.99 -9.74 0.495 1301
 1303 3 10.19 85.13 -9.62 0.494 1302
 1304 3 10.31 85.3 -9.6 0.469 1303
 1305 3 10.43 85.46 -9.65 0.443 1304
 1306 3 10.57 85.6 -9.68 0.395 1305
 1307 3 10.65 85.88 -9.67 0.414 1306
 1308 3 10.73 86.02 -9.64 0.444 1307
 1309 3 10.86 86.1 -9.57 0.47 1308
 1310 3 11.02 86.16 -9.64 0.459 1309
 1311 3 11.18 86.33 -9.52 0.462 1310
 1312 3 11.34 86.43 -9.58 0.483 1311
 1313 3 11.51 86.54 -9.54 0.452 1312
 1314 3 11.59 86.65 -9.44 0.438 1313
 1315 3 11.7 86.85 -9.31 0.418 1314
 1316 3 11.85 86.91 -9.19 0.422 1315
 1317 3 12.01 87.02 -9.09 0.405 1316
 1318 3 12.15 87.16 -9.01 0.402 1317
 1319 3 12.27 87.24 -8.92 0.395 1318
 1320 3 12.4 87.38 -8.82 0.39 1319
 1321 3 12.5 87.54 -8.75 0.404 1320
 1322 3 12.59 87.63 -8.64 0.453 1321
 1323 3 12.75 87.71 -8.54 0.532 1322
 1324 3 12.84 87.83 -8.42 0.555 1323
 1325 3 12.87 88.04 -8.22 0.556 1324
 1326 3 12.92 88.29 -8.1 0.467 1325
 1327 3 13.01 88.41 -8.1 0.39 1326
 1328 3 13.09 88.58 -8.1 0.36 1327
 1329 3 13.29 88.63 -8.17 0.351 1328
 1330 3 13.46 88.71 -8.16 0.353 1329
 1331 3 13.61 88.83 -8.09 0.329 1330
 1332 3 13.76 88.91 -8.09 0.358 1331
 1333 3 13.93 88.96 -8.09 0.334 1332
 1334 3 14.06 89.07 -8.03 0.353 1333
 1335 3 14.26 89.13 -8 0.362 1334
 1336 3 14.44 89.24 -8.06 0.377 1335
 1337 3 14.53 89.44 -8.09 0.4 1336
 1338 3 14.68 89.52 -8.03 0.424 1337
 1339 3 14.71 89.66 -8.02 0.45 1338
 1340 3 14.84 89.83 -8.03 0.414 1339
 1341 3 14.83 89.96 -7.96 0.369 1340
 1342 3 14.89 90.13 -7.76 0.306 1341
 1343 3 14.98 90.21 -7.8 0.348 1342
 1344 3 14.91 90.41 -7.76 0.342 1343
 1345 3 15.01 90.48 -7.63 0.364 1344
 1346 3 15.33 90.54 -7.43 0.328 1345
 1347 3 15.35 90.68 -7.34 0.336 1346
 1348 3 15.49 90.83 -7.22 0.33 1347
 1349 3 15.52 91.01 -7.14 0.338 1348
 1350 3 15.74 91.1 -7.09 0.319 1349
 1351 3 15.81 91.24 -7.01 0.343 1350
 1352 3 15.9 91.41 -6.93 0.322 1351
 1353 3 15.96 91.55 -6.87 0.324 1352
 1354 3 15.96 91.83 -6.62 0.403 1353
 1355 3 16.03 91.91 -6.66 0.402 1354
 1356 3 16.16 92 -6.63 0.417 1355
 1357 3 16.15 92.19 -6.62 0.416 1356
 1358 3 16.22 92.36 -6.58 0.41 1357
 1359 3 16.25 92.53 -6.5 0.39 1358
 1360 3 16.33 92.67 -6.49 0.349 1359
 1361 3 16.4 92.84 -6.52 0.34 1360
 1362 3 16.49 92.97 -6.47 0.318 1361
 1363 3 16.61 93.11 -6.43 0.28 1362
 1364 3 16.7 93.3 -6.42 0.285 1363
 1365 3 16.77 93.49 -6.42 0.309 1364
 1366 3 16.84 93.64 -6.31 0.292 1365
 1367 3 16.84 93.8 -6.22 0.275 1366
 1368 3 16.95 93.97 -6.21 0.292 1367
 1369 3 16.97 94.2 -6.19 0.278 1368
 1370 3 17.04 94.41 -6.18 0.279 1369
 1371 3 17.02 94.63 -6.11 0.27 1370
 1372 3 17.06 94.81 -6.11 0.255 1371
 1373 3 17.06 94.95 -6.13 0.257 1372
 1374 3 17.13 95.11 -6.1 0.279 1373
 1375 3 17.13 95.31 -6.1 0.264 1374
 1376 3 17.2 95.47 -6.06 0.259 1375
 1377 3 17.2 95.64 -6.09 0.269 1376
 1378 3 17.22 95.89 -6.06 0.314 1377
 1379 3 17.27 96.05 -6.1 0.311 1378
 1380 3 17.22 96.24 -6.1 0.296 1379
 1381 3 17.15 96.41 -6.06 0.338 1380
 1382 3 17.15 96.58 -6.07 0.373 1381
 1383 3 17.13 96.74 -6.03 0.426 1382
 1384 3 17.13 96.89 -5.98 0.468 1383
 1385 3 17.04 97.08 -5.93 0.462 1384
 1386 3 17.08 97.22 -5.93 0.417 1385
 1387 3 16.99 97.39 -5.96 0.37 1386
 1388 3 16.95 97.59 -5.81 0.301 1387
 1389 3 16.79 97.72 -5.73 0.296 1388
 1390 3 16.74 97.92 -5.71 0.298 1389
 1391 3 16.58 98.11 -5.52 0.295 1390
 1392 3 16.56 98.28 -5.47 0.291 1391
 1393 3 16.54 98.53 -5.44 0.259 1392
 1394 3 16.54 98.95 -5.38 0.304 1393
 1395 3 16.49 99.22 -5.27 0.376 1394
 1396 3 16.47 99.47 -5.22 0.389 1395
 1397 3 16.47 99.72 -5.18 0.401 1396
 1398 3 16.4 99.88 -5.06 0.361 1397
 1399 3 16.33 100.05 -5 0.33 1398
 1400 3 16.29 100.2 -5 0.333 1399
 1401 3 16.34 100.5 -5.1 0.391 1400
 1402 3 16.38 100.61 -5.1 0.412 1401
 1403 3 16.5 100.8 -5.1 0.458 1402
 1404 3 16.65 100.8 -4.93 0.467 1403
 1405 3 16.63 100.8 -4.77 0.404 1404
 1406 3 16.59 101 -4.72 0.324 1405
 1407 3 16.56 101.11 -4.63 0.328 1406
 1408 3 16.47 101.41 -4.67 0.34 1407
 1409 3 16.38 101.61 -4.69 0.361 1408
 1410 3 16.31 101.8 -4.75 0.378 1409
 1411 3 16.24 102 -4.76 0.338 1410
 1412 3 16.24 102.2 -4.68 0.324 1411
 1413 3 16.22 102.41 -4.56 0.333 1412
 1414 3 16.15 102.61 -4.5 0.354 1413
 1415 3 16.11 102.7 -4.48 0.366 1414
 1416 3 15.99 103 -4.59 0.356 1415
 1417 3 15.97 103.2 -4.56 0.314 1416
 1418 3 15.86 103.41 -4.56 0.301 1417
 1419 3 15.75 103.5 -4.47 0.295 1418
 1420 3 15.67 103.61 -4.38 0.272 1419
 1421 3 15.6 103.8 -4.18 0.327 1420
 1422 3 15.58 104 -4.02 0.339 1421
 1423 3 15.56 104.2 -3.85 0.357 1422
 1424 3 15.5 104.41 -3.77 0.32 1423
 1425 3 15.38 104.61 -3.76 0.326 1424
 1426 3 15.24 104.7 -3.76 0.351 1425
 1427 3 15.02 104.91 -3.77 0.364 1426
 1428 3 14.91 105 -3.7 0.366 1427
 1429 3 14.66 105.19 -3.68 0.369 1428
 1430 3 14.41 105.19 -3.68 0.296 1429
 1431 3 14.35 105.29 -3.45 0.277 1430
 1432 3 14.37 105.4 -3.43 0.272 1431
 1433 3 14.41 105.6 -3.27 0.276 1432
 1434 3 14.33 105.69 -3.2 0.303 1433
 1435 3 14.35 105.79 -3.06 0.308 1434
 1436 3 14.34 105.99 -2.99 0.338 1435
 1437 3 14.39 106.2 -2.93 0.344 1436
 1438 3 14.39 106.41 -2.87 0.343 1437
 1439 3 14.24 106.6 -2.83 0.356 1438
 1440 3 14.12 106.69 -2.81 0.322 1439
 1441 3 13.68 106.9 -2.62 0.41 1440
 1442 3 13.5 107.1 -2.6 0.514 1441
 1443 3 13.41 107.4 -2.68 0.561 1442
 1444 3 13.42 107.6 -2.64 0.551 1443
 1445 3 13.49 107.69 -2.66 0.506 1444
 1446 3 13.42 107.9 -2.66 0.449 1445
 1447 3 13.51 108.1 -2.7 0.412 1446
 1448 3 13.66 108.29 -2.77 0.374 1447
 1449 3 13.67 108.4 -2.77 0.354 1448
 1450 3 13.74 108.6 -2.76 0.335 1449
 1451 3 13.79 108.79 -2.72 0.316 1450
 1452 3 13.73 108.9 -2.77 0.319 1451
 1453 3 13.65 109.1 -2.81 0.302 1452
 1454 3 13.6 109.19 -2.83 0.298 1453
 1455 3 13.54 109.4 -2.91 0.288 1454
 1456 3 13.44 109.6 -2.95 0.285 1455
 1457 3 13.32 109.69 -2.97 0.296 1456
 1458 3 13.21 109.9 -3.02 0.296 1457
 1459 3 13.15 110.1 -3.01 0.311 1458
 1460 3 13.12 110.29 -3.08 0.297 1459
 1461 3 13.1 110.4 -3.16 0.298 1460
 1462 3 13.12 110.6 -3.29 0.285 1461
 1463 3 13.12 110.79 -3.37 0.278 1462
 1464 3 13.09 110.9 -3.51 0.283 1463
 1465 3 13.05 111.1 -3.6 0.299 1464
 1466 3 13 111.29 -3.72 0.303 1465
 1467 3 12.93 111.49 -3.91 0.344 1466
 1468 3 12.77 111.69 -3.87 0.344 1467
 1469 3 12.65 111.9 -3.81 0.348 1468
 1470 3 12.52 112.1 -3.79 0.355 1469
 1471 3 12.41 112.29 -3.91 0.361 1470
 1472 3 12.35 112.49 -3.97 0.361 1471
 1473 3 12.3 112.69 -4.05 0.374 1472
 1474 3 12.26 112.79 -4.19 0.377 1473
 1475 3 12.26 112.9 -4.36 0.411 1474
 1476 3 12.32 113.1 -4.39 0.462 1475
 1477 3 12.35 113.29 -4.56 0.496 1476
 1478 3 12.41 113.4 -4.61 0.506 1477
 1479 3 12.54 113.4 -4.73 0.462 1478
 1480 3 12.41 113.69 -4.68 0.523 1479
 1481 3 12.43 113.79 -4.6 0.491 1480
 1482 3 12.47 113.9 -4.8 0.508 1481
 1483 3 12.54 114.1 -4.8 0.493 1482
 1484 3 12.54 114.29 -4.84 0.439 1483
 1485 3 12.51 114.4 -4.85 0.395 1484
 1486 3 12.51 114.6 -4.89 0.364 1485
 1487 3 12.44 114.79 -4.97 0.361 1486
 1488 3 12.43 114.99 -5.06 0.326 1487
 1489 3 12.38 115.1 -5.18 0.303 1488
 1490 3 12.33 115.19 -5.31 0.285 1489
 1491 3 12.32 115.29 -5.48 0.276 1490
 1492 3 12.26 115.4 -5.64 0.278 1491
 1493 3 12.26 115.49 -5.77 0.274 1492
 1494 3 12.24 115.6 -5.94 0.251 1493
 1495 3 12.24 115.69 -6.13 0.24 1494
 1496 3 12.29 115.9 -6.31 0.263 1495
 1497 3 12.26 115.99 -6.47 0.278 1496
 1498 3 12.29 116.1 -6.63 0.321 1497
 1499 3 12.33 116.29 -6.89 0.371 1498
 1500 3 12.4 116.49 -7.01 0.388 1499
 1501 3 12.37 116.69 -7.1 0.411 1500
 1502 3 12.33 116.79 -7.14 0.425 1501
 1503 3 12.27 116.99 -7.1 0.454 1502
 1504 3 12.16 117.1 -7.06 0.498 1503
 1505 3 12.08 117.29 -7.06 0.518 1504
 1506 3 11.99 117.4 -7.03 0.535 1505
 1507 3 11.94 117.6 -6.97 0.524 1506
 1508 3 11.82 117.79 -6.98 0.508 1507
 1509 3 11.68 117.9 -6.97 0.465 1508
 1510 3 11.67 118.1 -7.05 0.416 1509
 1511 3 11.6 118.29 -7.09 0.381 1510
 1512 3 11.61 118.49 -7.13 0.371 1511
 1513 3 11.59 118.6 -7.18 0.362 1512
 1514 3 11.59 118.79 -7.26 0.333 1513
 1515 3 11.54 118.99 -7.27 0.328 1514
 1516 3 11.49 119.19 -7.31 0.302 1515
 1517 3 11.46 119.29 -7.22 0.318 1516
 1518 3 11.45 119.49 -7.18 0.313 1517
 1519 3 11.41 119.69 -7.21 0.34 1518
 1520 3 11.41 119.79 -7.09 0.333 1519
 1521 3 11.4 119.99 -7.06 0.344 1520
 1522 3 11.38 120.19 -7 0.369 1521
 1523 3 11.24 120.4 -6.88 0.426 1522
 1524 3 11.15 120.6 -6.92 0.513 1523
 1525 3 11.2 120.69 -6.81 0.584 1524
 1526 3 11.18 120.79 -6.84 0.635 1525
 1527 3 11.15 120.99 -6.96 0.68 1526
 1528 3 11.11 121.19 -6.89 0.667 1527
 1529 3 11.26 121.29 -7.05 0.649 1528
 1530 3 11.3 121.4 -7.02 0.564 1529
 1531 3 11.14 121.6 -6.96 0.543 1530
 1532 3 11.21 121.79 -7.05 0.414 1531
 1533 3 11.09 121.9 -6.97 0.36 1532
 1534 3 11.21 121.99 -6.86 0.349 1533
 1535 3 11.41 122.1 -6.8 0.328 1534
 1536 3 11.45 122.29 -6.78 0.343 1535
 1537 3 11.56 122.4 -6.72 0.334 1536
 1538 3 11.59 122.6 -6.68 0.33 1537
 1539 3 11.67 122.79 -6.72 0.34 1538
 1540 3 11.71 122.9 -6.68 0.33 1539
 1541 3 11.74 123.19 -6.82 0.352 1540
 1542 3 11.81 123.29 -6.85 0.322 1541
 1543 3 11.88 123.49 -6.84 0.324 1542
 1544 3 11.92 123.79 -6.89 0.323 1543
 1545 3 11.95 123.9 -6.85 0.328 1544
 1546 3 12 124.19 -6.84 0.304 1545
 1547 3 12.06 124.4 -6.83 0.295 1546
 1548 3 12.09 124.6 -6.66 0.271 1547
 1549 3 12.11 124.79 -6.65 0.289 1548
 1550 3 12.15 124.9 -6.61 0.284 1549
 1551 3 12.15 125.1 -6.57 0.278 1550
 1552 3 12.23 125.29 -6.61 0.295 1551
 1553 3 12.37 125.49 -6.73 0.338 1552
 1554 3 12.4 125.6 -6.74 0.32 1553
 1555 3 12.84 125.9 -7.15 0.469 1554
 1556 3 13.05 126.19 -7.26 0.501 1555
 1557 3 13.06 126.4 -7.22 0.554 1556
 1558 3 12.96 126.49 -7.32 0.583 1557
 1559 3 12.84 126.69 -7.2 0.639 1558
 1560 3 12.75 126.79 -7.37 0.656 1559
 1561 3 12.65 126.99 -7.32 0.619 1560
 1562 3 12.54 127.19 -7.28 0.587 1561
 1563 3 12.46 127.29 -7.27 0.5 1562
 1564 3 12.42 127.6 -7.18 0.416 1563
 1565 3 12.45 127.69 -7.22 0.436 1564
 1566 3 12.53 127.9 -7.32 0.444 1565
 1567 3 12.53 128.1 -7.39 0.416 1566
 1568 3 12.41 128.19 -7.48 0.419 1567
 1569 3 12.38 128.39 -7.57 0.372 1568
 1570 3 12.33 128.5 -7.68 0.33 1569
 1571 3 12.23 128.6 -7.74 0.297 1570
 1572 3 12.16 128.69 -7.85 0.272 1571
 1573 3 11.98 128.89 -8.03 0.295 1572
 1574 3 12 129 -8.12 0.33 1573
 1575 3 12 129.19 -8.21 0.343 1574
 1576 3 11.99 129.39 -8.34 0.421 1575
 1577 3 12 129.6 -8.5 0.459 1576
 1578 3 11.91 129.79 -8.56 0.541 1577
 1579 3 11.97 129.89 -8.55 0.577 1578
 1580 3 11.8 130.1 -8.53 0.637 1579
 1581 3 11.73 130.1 -8.39 0.681 1580
 1582 3 11.67 130.19 -8.27 0.719 1581
 1583 3 11.7 130.29 -8.18 0.708 1582
 1584 3 11.63 130.39 -8.06 0.68 1583
 1585 3 11.54 130.5 -8.01 0.614 1584
 1586 3 11.45 130.69 -7.86 0.527 1585
 1587 3 11.42 130.69 -7.74 0.447 1586
 1588 3 11.34 130.79 -7.57 0.367 1587
 1589 3 11.45 130.79 -7.37 0.39 1588
 1590 3 11.45 130.89 -7.15 0.411 1589
 1591 3 11.49 130.89 -6.87 0.423 1590
 1592 3 11.48 131.1 -6.73 0.438 1591
 1593 3 11.54 131.19 -6.61 0.455 1592
 1594 3 11.61 131.39 -6.49 0.42 1593
 1595 3 11.67 131.5 -6.41 0.413 1594
 1596 3 11.65 131.79 -6.35 0.449 1595
 1597 3 11.7 131.89 -6.41 0.485 1596
 1598 3 11.73 132.1 -6.43 0.504 1597
 1599 3 11.79 132.29 -6.4 0.495 1598
 1600 3 11.8 132.5 -6.33 0.505 1599
 1601 3 11.83 132.69 -6.35 0.508 1600
 1602 3 11.9 132.79 -6.32 0.487 1601
 1603 3 12.04 133 -6.28 0.482 1602
 1604 3 12.16 133.1 -6.14 0.454 1603
 1605 3 12.36 133.19 -6.16 0.434 1604
 1606 3 12.47 133.39 -6.19 0.393 1605
 1607 3 12.55 133.5 -6.32 0.402 1606
 1608 3 12.62 133.69 -6.4 0.398 1607
 1609 3 12.77 133.79 -6.53 0.414 1608
 1610 3 12.82 134 -6.78 0.432 1609
 1611 3 12.89 134.1 -6.76 0.414 1610
 1612 3 12.96 134.29 -6.86 0.396 1611
 1613 3 13.07 134.39 -6.9 0.39 1612
 1614 3 13.19 134.5 -6.9 0.381 1613
 1615 3 13.39 134.6 -6.77 0.398 1614
 1616 3 13.5 134.6 -6.66 0.399 1615
 1617 3 13.65 134.69 -6.57 0.402 1616
 1618 3 13.83 134.69 -6.53 0.401 1617
 1619 3 14.07 134.79 -6.43 0.411 1618
 1620 3 14.21 134.89 -6.35 0.396 1619
 1621 3 14.29 135 -6.26 0.386 1620
 1622 3 14.39 135.1 -6.2 0.35 1621
 1623 3 14.45 135.19 -6.11 0.369 1622
 1624 3 14.55 135.29 -6.07 0.401 1623
 1625 3 14.56 135.39 -6.06 0.372 1624
 1626 3 14.71 135.6 -6.04 0.387 1625
 1627 3 14.7 135.69 -5.98 0.413 1626
 1628 3 14.8 135.79 -5.9 0.473 1627
 1629 3 14.91 135.89 -5.81 0.538 1628
 1630 3 14.9 136.1 -5.65 0.642 1629
 1631 3 15.04 136.19 -5.57 0.746 1630
 1632 3 15.14 136.39 -5.48 0.782 1631
 1633 3 15.12 136.5 -5.44 0.821 1632
 1634 3 15.14 136.69 -5.44 0.814 1633
 1635 3 15.1 136.89 -5.41 0.771 1634
 1636 3 15.14 137 -5.36 0.715 1635
 1637 3 15.21 137.19 -5.36 0.645 1636
 1638 3 15.3 137.29 -5.29 0.58 1637
 1639 3 15.47 137.4 -5.32 0.532 1638
 1640 3 15.47 137.51 -5.31 0.458 1639
 1641 3 15.67 137.61 -5.43 0.379 1640
 1642 3 15.92 137.61 -5.49 0.383 1641
 1643 3 15.99 137.7 -5.47 0.36 1642
 1644 3 16.08 137.7 -5.4 0.364 1643
 1645 3 16.35 137.7 -5.36 0.294 1644
 1646 3 16.37 137.9 -5.48 0.328 1645
 1647 3 16.51 138.01 -5.48 0.358 1646
 1648 3 16.6 138.2 -5.49 0.352 1647
 1649 3 16.65 138.3 -5.48 0.369 1648
 1650 3 16.69 138.4 -5.45 0.368 1649
 1651 3 16.67 138.61 -5.45 0.388 1650
 1652 3 16.76 138.8 -5.44 0.375 1651
 1653 3 16.81 139.01 -5.44 0.384 1652
 1654 3 16.94 139.11 -5.41 0.392 1653
 1655 3 17.05 139.3 -5.44 0.394 1654
 1656 3 17.19 139.4 -5.45 0.379 1655
 1657 3 17.44 139.4 -5.47 0.427 1656
 1658 3 17.65 139.4 -5.44 0.427 1657
 1659 3 17.85 139.51 -5.57 0.426 1658
 1660 3 17.97 139.61 -5.53 0.437 1659
 1661 3 18.17 139.61 -5.54 0.449 1660
 1662 3 18.31 139.8 -5.57 0.417 1661
 1663 3 18.44 139.9 -5.65 0.417 1662
 1664 3 18.56 139.9 -5.65 0.426 1663
 1665 3 18.6 140.11 -5.74 0.43 1664
 1666 3 18.67 140.3 -5.79 0.42 1665
 1667 3 18.8 140.51 -5.85 0.419 1666
 1668 3 18.83 140.61 -5.85 0.396 1667
 1669 3 18.96 140.8 -5.9 0.418 1668
 1670 3 19.19 140.9 -5.9 0.457 1669
 1671 3 19.4 141.01 -5.89 0.458 1670
 1672 3 19.44 141.2 -5.91 0.505 1671
 1673 3 19.49 141.3 -6.03 0.496 1672
 1674 3 19.53 141.4 -5.95 0.518 1673
 1675 3 19.58 141.61 -6.04 0.5 1674
 1676 3 19.64 141.7 -6.03 0.514 1675
 1677 3 19.56 141.8 -6.04 0.538 1676
 1678 3 19.42 142.01 -6.14 0.458 1677
 1679 3 19.56 142.11 -6.06 0.567 1678
 1680 3 19.55 142.3 -5.94 0.576 1679
 1681 3 19.44 142.4 -5.93 0.564 1680
 1682 3 19.37 142.7 -5.89 0.573 1681
 1683 3 19.32 142.9 -5.83 0.544 1682
 1684 3 19.22 143.01 -5.77 0.509 1683
 1685 3 19.2 143.2 -5.61 0.458 1684
 1686 3 19.27 143.3 -5.51 0.466 1685
 1687 3 19.25 143.4 -5.31 0.448 1686
 1688 3 19.34 143.51 -5.22 0.424 1687
 1689 3 19.47 143.7 -5.12 0.399 1688
 1690 3 19.54 143.8 -5.1 0.382 1689
 1691 3 19.61 144.01 -5.03 0.366 1690
 1692 3 19.61 144.2 -4.97 0.383 1691
 1693 3 19.61 144.4 -4.91 0.433 1692
 1694 3 19.61 144.61 -4.86 0.451 1693
 1695 3 19.65 144.7 -4.76 0.424 1694
 1696 3 19.64 145.01 -4.7 0.392 1695
 1697 3 19.65 145.2 -4.58 0.426 1696
 1698 3 19.69 145.3 -4.51 0.395 1697
 1699 3 19.67 145.51 -4.33 0.424 1698
 1700 3 19.71 145.9 -4.19 0.518 1699
 1701 3 19.78 146.01 -4.14 0.489 1700
 1702 3 19.87 146.2 -4 0.504 1701
 1703 3 19.94 146.4 -3.9 0.548 1702
 1704 3 20.06 146.4 -3.84 0.568 1703
 1705 3 20.14 146.61 -3.73 0.567 1704
 1706 3 20.28 146.7 -3.61 0.6 1705
 1707 3 20.46 146.8 -3.57 0.587 1706
 1708 3 20.58 146.9 -3.48 0.593 1707
 1709 3 20.74 147.01 -3.44 0.577 1708
 1710 3 20.94 147.01 -3.34 0.535 1709
 1711 3 21.08 147.11 -3.32 0.517 1710
 1712 3 21.17 147.2 -3.25 0.478 1711
 1713 3 21.3 147.3 -3.23 0.454 1712
 1714 3 21.44 147.3 -3.27 0.436 1713
 1715 3 21.56 147.51 -3.21 0.418 1714
 1716 3 21.69 147.61 -3.21 0.414 1715
 1717 3 21.85 147.7 -3.19 0.38 1716
 1718 3 22.01 147.8 -3.23 0.375 1717
 1719 3 22.17 147.9 -3.28 0.376 1718
 1720 3 22.37 148.01 -3.36 0.362 1719
 1721 3 22.51 148.11 -3.34 0.366 1720
 1722 3 22.69 148.2 -3.36 0.38 1721
 1723 3 22.89 148.2 -3.32 0.384 1722
 1724 3 23.03 148.3 -3.27 0.41 1723
 1725 3 23.3 148.3 -3.25 0.447 1724
 1726 3 23.44 148.4 -3.21 0.423 1725
 1727 3 23.64 148.51 -3.19 0.445 1726
 1728 3 23.85 148.51 -3.15 0.429 1727
 1729 3 24.17 148.61 -3.03 0.466 1728
 1730 3 24.42 148.7 -3.03 0.466 1729
 1731 3 24.58 148.8 -3.05 0.423 1730
 1732 3 24.78 149.01 -3 0.412 1731
 1733 3 24.83 149.2 -3.03 0.391 1732
 1734 3 24.87 149.3 -3.02 0.412 1733
 1735 3 24.92 149.51 -3.05 0.421 1734
 1736 3 24.97 149.7 -3.11 0.43 1735
 1737 3 25.1 149.9 -3.17 0.449 1736
 1738 3 25.14 150.01 -3.23 0.458 1737
 1739 3 25.17 150.2 -3.27 0.432 1738
 1740 3 25.3 150.4 -3.28 0.417 1739
 1741 3 25.46 150.4 -3.32 0.379 1740
 1742 3 25.58 150.51 -3.36 0.377 1741
 1743 3 25.65 150.61 -3.44 0.353 1742
 1744 3 25.81 150.8 -3.53 0.349 1743
 1745 3 25.94 150.9 -3.61 0.377 1744
 1746 3 25.96 151.01 -3.63 0.43 1745
 1747 3 25.99 151.2 -3.71 0.466 1746
 1748 3 26.1 151.4 -3.78 0.461 1747
 1749 3 26.1 151.51 -3.78 0.485 1748
 1750 3 26.12 151.7 -3.78 0.486 1749
 1751 3 26.17 151.9 -3.8 0.46 1750
 1752 3 26.15 152.01 -3.86 0.427 1751
 1753 3 26.17 152.2 -3.82 0.402 1752
 1754 3 26.15 152.3 -3.78 0.374 1753
 1755 3 26.17 152.51 -3.86 0.373 1754
 1756 3 26.21 152.7 -3.78 0.387 1755
 1757 3 26.28 152.9 -3.57 0.452 1756
 1758 3 26.28 153.01 -3.55 0.488 1757
 1759 3 26.33 153.2 -3.38 0.535 1758
 1760 3 26.31 153.3 -3.34 0.569 1759
 1761 3 26.4 153.51 -3.11 0.613 1760
 1762 3 26.51 153.7 -3.07 0.595 1761
 1763 3 26.49 153.9 -3.05 0.558 1762
 1764 3 26.56 154.11 -2.88 0.541 1763
 1765 3 26.55 154.2 -2.82 0.476 1764
 1766 3 26.62 154.4 -2.77 0.447 1765
 1767 3 26.65 154.61 -2.71 0.434 1766
 1768 3 26.76 154.8 -2.66 0.404 1767
 1769 3 26.83 154.9 -2.7 0.37 1768
 1770 3 26.94 155.11 -2.64 0.397 1769
 1771 3 27.06 155.2 -2.56 0.416 1770
 1772 3 27.19 155.4 -2.43 0.449 1771
 1773 3 27.24 155.61 -2.41 0.456 1772
 1774 3 27.33 155.81 -2.33 0.48 1773
 1775 3 27.28 155.9 -2.37 0.491 1774
 1776 3 27.35 156.12 -2.35 0.552 1775
 1777 3 27.42 156.41 -2.26 0.579 1776
 1778 3 27.44 156.62 -2.1 0.518 1777
 1779 3 27.46 156.71 -2.26 0.565 1778
 1780 3 27.49 156.91 -2.2 0.491 1779
 1781 3 27.51 157.12 -2.26 0.454 1780
 1782 3 27.56 157.21 -2.31 0.441 1781
 1783 3 27.58 157.41 -2.29 0.403 1782
 1784 3 27.46 157.62 -2.2 0.395 1783
 1785 3 27.49 157.81 -2.26 0.417 1784
 1786 3 27.46 157.91 -2.41 0.346 1785
 1787 3 27.39 158.12 -2.45 0.332 1786
 1788 3 27.34 158.31 -2.47 0.363 1787
 1789 3 27.32 158.62 -2.41 0.392 1788
 1790 3 27.3 158.9 -2.54 0.447 1789
 1791 3 27.32 159.2 -2.56 0.469 1790
 1792 3 27.23 159.4 -2.66 0.447 1791
 1793 3 27.2 159.61 -2.78 0.418 1792
 1794 3 27.23 159.7 -2.91 0.405 1793
 1795 3 27.13 159.9 -2.93 0.398 1794
 1796 3 27.04 160.11 -3.01 0.376 1795
 1797 3 27.05 160.3 -3.14 0.348 1796
 1798 3 27.02 160.51 -3.26 0.346 1797
 1799 3 26.93 160.7 -3.31 0.349 1798
 1800 3 26.95 160.9 -3.28 0.308 1799
 1801 3 26.79 160.9 -3.35 0.346 1800
 1802 3 26.63 161.11 -3.35 0.315 1801
 1803 3 26.57 161.3 -3.51 0.362 1802
 1804 3 26.55 161.51 -3.56 0.383 1803
 1805 3 26.54 161.61 -3.68 0.377 1804
 1806 3 26.39 161.8 -3.7 0.412 1805
 1807 3 26.29 162.01 -3.78 0.402 1806
 1808 3 26.14 162.11 -3.81 0.388 1807
 1809 3 25.98 162.2 -3.91 0.375 1808
 1810 3 25.86 162.4 -4.01 0.357 1809
 1811 3 25.73 162.51 -4.08 0.359 1810
 1812 3 25.61 162.7 -4.11 0.345 1811
 1813 3 25.5 162.9 -4.17 0.373 1812
 1814 3 25.5 163.11 -4.17 0.409 1813
 1815 3 25.39 163.3 -4.2 0.408 1814
 1816 3 25.43 163.4 -4.29 0.416 1815
 1817 3 25.39 163.61 -4.33 0.439 1816
 1818 3 25.43 163.9 -4.34 0.502 1817
 1819 3 25.36 164.11 -4.38 0.523 1818
 1820 3 25.04 164.61 -4.37 0.79 1819
 1821 3 25.18 164.61 -4.37 0.771 1820
 1822 3 25.2 164.8 -4.41 0.695 1821
 1823 3 25.27 164.9 -4.52 0.667 1822
 1824 3 25.41 164.9 -4.58 0.614 1823
 1825 3 25.5 165.01 -4.69 0.561 1824
 1826 3 25.64 165.2 -4.77 0.536 1825
 1827 3 25.63 165.3 -4.74 0.495 1826
 1828 3 25.7 165.51 -4.79 0.473 1827
 1829 3 25.77 165.61 -4.88 0.423 1828
 1830 3 25.84 165.8 -4.88 0.389 1829
 1831 3 25.98 166.01 -4.9 0.385 1830
 1832 3 26 166.11 -4.94 0.386 1831
 1833 3 26.02 166.3 -4.87 0.426 1832
 1834 3 26.05 166.51 -4.92 0.416 1833
 1835 3 25.96 166.7 -4.99 0.395 1834
 1836 3 26.05 166.8 -4.95 0.389 1835
 1837 3 26.04 167.01 -4.91 0.373 1836
 1838 3 26.05 167.2 -4.88 0.348 1837
 1839 3 26.11 167.4 -4.95 0.316 1838
 1840 3 26.25 167.61 -4.91 0.274 1839
 1841 3 26.34 167.7 -4.86 0.273 1840
 1842 3 26.48 167.9 -4.91 0.294 1841
 1843 3 26.5 168.01 -4.95 0.271 1842
 1844 3 26.54 168.2 -5 0.278 1843
 1845 3 26.61 168.3 -5.11 0.295 1844
 1846 3 26.64 168.51 -5.16 0.286 1845
 1847 3 26.64 168.7 -5.36 0.306 1846
 1848 3 26.63 168.9 -5.49 0.279 1847
 1849 3 26.61 169.11 -5.5 0.297 1848
 1850 3 26.61 169.3 -5.5 0.327 1849
 1851 3 26.71 169.51 -5.55 0.41 1850
 1852 3 26.73 169.61 -5.46 0.432 1851
 1853 3 26.7 169.8 -5.45 0.479 1852
 1854 3 26.77 169.9 -5.4 0.523 1853
 1855 3 26.77 170.11 -5.37 0.512 1854
 1856 3 26.75 170.3 -5.34 0.483 1855
 1857 3 26.71 170.51 -5.32 0.461 1856
 1858 3 26.77 170.7 -5.33 0.441 1857
 1859 3 26.8 170.8 -5.29 0.416 1858
 1860 3 26.86 170.9 -5.3 0.397 1859
 1861 3 26.87 171.11 -5.32 0.378 1860
 1862 3 26.92 171.4 -5.28 0.351 1861
 1863 3 26.92 171.51 -5.33 0.34 1862
 1864 3 26.92 171.7 -5.33 0.341 1863
 1865 3 26.88 171.9 -5.3 0.33 1864
 1866 3 26.87 172.01 -5.28 0.375 1865
 1867 3 26.81 172.3 -5.29 0.369 1866
 1868 3 26.81 172.4 -5.25 0.359 1867
 1869 3 26.87 172.61 -5.21 0.364 1868
 1870 3 26.92 172.9 -5.33 0.363 1869
 1871 3 26.95 173.11 -5.34 0.367 1870
 1872 3 27.04 173.3 -5.42 0.368 1871
 1873 3 27.19 173.4 -5.52 0.383 1872
 1874 3 27.26 173.51 -5.54 0.368 1873
 1875 3 27.38 173.7 -5.55 0.359 1874
 1876 3 27.51 173.8 -5.55 0.389 1875
 1877 3 27.62 173.9 -5.61 0.411 1876
 1878 3 27.67 174.01 -5.62 0.426 1877
 1879 3 27.76 174.2 -5.62 0.412 1878
 1880 3 27.76 174.3 -5.59 0.363 1879
 1881 3 27.85 174.4 -5.61 0.363 1880
 1882 3 27.94 174.61 -5.65 0.353 1881
 1883 3 28.01 174.8 -5.65 0.35 1882
 1884 3 27.97 175.01 -5.55 0.361 1883
 1885 3 28.08 175.11 -5.55 0.391 1884
 1886 3 28.1 175.3 -5.58 0.375 1885
 1887 3 28.17 175.51 -5.49 0.36 1886
 1888 3 28.13 175.7 -5.45 0.381 1887
 1889 3 28.19 175.8 -5.41 0.351 1888
 1890 3 28.26 176.01 -5.4 0.348 1889
 1891 3 28.31 176.2 -5.42 0.364 1890
 1892 3 28.33 176.4 -5.4 0.376 1891
 1893 3 28.35 176.61 -5.41 0.385 1892
 1894 3 28.42 176.8 -5.38 0.398 1893
 1895 3 28.44 176.9 -5.49 0.427 1894
 1896 3 28.56 177.21 -5.42 0.452 1895
 1897 3 28.54 177.31 -5.37 0.489 1896
 1898 3 28.58 177.52 -5.34 0.506 1897
 1899 3 28.56 177.71 -5.37 0.492 1898
 1900 3 28.63 177.81 -5.36 0.462 1899
 1901 3 28.63 178.02 -5.37 0.434 1900
 1902 3 28.74 178.21 -5.36 0.394 1901
 1903 3 28.81 178.31 -5.33 0.372 1902
 1904 3 28.92 178.52 -5.37 0.363 1903
 1905 3 29.01 178.62 -5.41 0.325 1904
 1906 3 29.08 178.81 -5.44 0.318 1905
 1907 3 29.1 178.91 -5.41 0.345 1906
 1908 3 29.29 179.12 -5.44 0.331 1907
 1909 3 29.4 179.31 -5.49 0.335 1908
 1910 3 29.44 179.41 -5.52 0.323 1909
 1911 3 29.51 179.62 -5.57 0.339 1910
 1912 3 29.63 179.81 -5.58 0.343 1911
 1913 3 29.69 180.02 -5.67 0.342 1912
 1914 3 29.69 180.21 -5.7 0.34 1913
 1915 3 29.83 180.31 -5.73 0.329 1914
 1916 3 29.9 180.52 -5.8 0.346 1915
 1917 3 30.01 180.62 -5.79 0.346 1916
 1918 3 29.97 180.91 -5.75 0.36 1917
 1919 3 29.97 181.02 -5.65 0.318 1918
 1920 3 30.13 181.21 -5.71 0.364 1919
 1921 3 30.17 181.41 -5.69 0.369 1920
 1922 3 30.22 181.52 -5.67 0.379 1921
 1923 3 30.28 181.71 -5.75 0.377 1922
 1924 3 30.31 181.81 -5.8 0.343 1923
 1925 3 30.4 182.02 -5.79 0.447 1924
 1926 3 30.47 182.12 -5.73 0.455 1925
 1927 3 30.56 182.31 -5.83 0.472 1926
 1928 3 30.62 182.52 -5.74 0.51 1927
 1929 3 30.67 182.62 -5.74 0.511 1928
 1930 3 30.63 182.71 -5.7 0.5 1929
 1931 3 30.72 182.91 -5.82 0.393 1930
 1932 3 30.63 183.02 -5.82 0.384 1931
 1933 3 30.62 183.12 -5.71 0.405 1932
 1934 3 30.65 183.21 -5.57 0.421 1933
 1935 3 30.67 183.41 -5.45 0.414 1934
 1936 3 30.63 183.52 -5.46 0.447 1935
 1937 3 30.69 183.71 -5.36 0.434 1936
 1938 3 30.65 183.81 -5.34 0.453 1937
 1939 3 30.65 183.91 -5.29 0.426 1938
 1940 3 30.72 184.02 -5.4 0.5 1939
 1941 3 30.87 184.21 -5.45 0.484 1940
 1942 3 30.89 184.41 -5.37 0.475 1941
 1943 3 30.91 184.62 -5.33 0.514 1942
 1944 3 30.98 184.81 -5.46 0.523 1943
 1945 3 31.05 185.02 -5.54 0.495 1944
 1946 3 31.09 185.21 -5.58 0.535 1945
 1947 3 31.11 185.31 -5.63 0.577 1946
 1948 3 31.12 185.52 -5.7 0.618 1947
 1949 3 31.18 185.71 -5.79 0.63 1948
 1950 3 31.14 185.81 -5.95 0.631 1949
 1951 3 31.11 186.02 -5.95 0.626 1950
 1952 3 31.11 186.12 -5.97 0.568 1951
 1953 3 31.12 186.31 -6.04 0.52 1952
 1954 3 30.98 186.41 -6.06 0.463 1953
 1955 3 30.93 186.62 -6.12 0.422 1954
 1956 3 30.84 186.71 -6.09 0.398 1955
 1957 3 30.78 186.91 -6.05 0.385 1956
 1958 3 30.71 187.12 -5.97 0.362 1957
 1959 3 30.68 187.31 -5.95 0.35 1958
 1960 3 30.53 187.41 -5.96 0.349 1959
 1961 3 30.46 187.62 -5.87 0.37 1960
 1962 3 30.37 187.81 -5.81 0.363 1961
 1963 3 30.36 188.02 -5.75 0.366 1962
 1964 3 30.27 188.12 -5.75 0.375 1963
 1965 3 30.27 188.41 -5.64 0.391 1964
 1966 3 30.25 188.71 -5.67 0.353 1965
 1967 3 30.14 188.91 -5.67 0.453 1966
 1968 3 30.03 189.12 -5.68 0.488 1967
 1969 3 30.03 189.81 -5.58 0.751 1968
 1970 3 30.64 190.62 -5.84 0.112 1969
 1971 3 30.62 190.62 -6 0.108 1970
 1972 3 30.66 190.52 -6.12 0.117 1971
 1973 3 30.73 190.41 -6.25 0.115 1972
 1974 3 30.71 190.41 -6.41 0.107 1973
 1975 3 30.78 190.31 -6.55 0.112 1974
 1976 3 30.8 190.21 -6.78 0.104 1975
 1977 3 30.82 190.21 -6.92 0.097 1976
 1978 3 30.89 190.02 -7.05 0.129 1977
 1979 3 30.89 189.91 -7.21 0.131 1978
 1980 3 30.89 189.81 -7.46 0.144 1979
 1981 3 30.93 189.71 -7.6 0.15 1980
 1982 3 30.98 189.62 -7.76 0.15 1981
 1983 3 31.09 189.52 -7.92 0.137 1982
 1984 3 31.18 189.41 -8.08 0.085 1983
 1985 3 31.25 189.31 -8.2 0.089 1984
 1986 3 31.37 189.21 -8.38 0.106 1985
 1987 3 31.48 189.12 -8.49 0.11 1986
 1988 3 31.59 189.02 -8.58 0.117 1987
 1989 3 31.71 188.91 -8.71 0.109 1988
 1990 3 31.86 188.91 -8.83 0.129 1989
 1991 3 31.96 188.81 -8.96 0.127 1990
 1992 3 32.11 188.71 -9.07 0.142 1991
 1993 3 32.21 188.71 -9.24 0.108 1992
 1994 3 32.28 188.71 -9.35 0.116 1993
 1995 3 32.36 188.62 -9.44 0.154 1994
 1996 3 32.5 188.62 -9.51 0.225 1995
 1997 3 32.58 188.62 -9.63 0.256 1996
 1998 3 32.7 188.62 -9.71 0.279 1997
 1999 3 32.82 188.52 -9.86 0.287 1998
 2000 3 32.9 188.41 -10.05 0.303 1999
 2001 3 33.03 188.41 -10.13 0.306 2000
 2002 3 33.15 188.31 -10.24 0.338 2001
 2003 3 33.29 188.21 -10.26 0.412 2002
 2004 3 33.39 188.12 -10.29 0.424 2003
 2005 3 33.64 188.12 -10.28 0.336 2004
 2006 3 33.56 188.02 -10.41 0.332 2005
 2007 3 33.6 188.02 -10.64 0.331 2006
 2008 3 33.71 188.02 -10.6 0.376 2007
 2009 3 33.85 187.91 -10.58 0.339 2008
 2010 3 33.93 187.81 -10.63 0.221 2009
 2011 3 34.18 187.81 -10.61 0.094 2010
 2012 3 30 189.91 -5.55 0.778 1969
 2013 3 29.89 190.41 -5.53 0.297 2012
 2014 3 29.66 190.41 -5.46 0.045 2013
 2015 3 29.62 190.31 -5.35 0.1 2014
 2016 3 29.59 190.41 -5.2 0.092 2015
 2017 3 29.91 190.21 -5.38 0.869 2016
 2018 3 29.84 190.31 -5.25 0.898 2017
 2019 3 29.75 190.62 -4.97 0.875 2018
 2020 3 29.84 190.71 -4.75 0.843 2019
 2021 3 30.52 191.12 -4.31 0.076 2020
 2022 3 30.57 191.02 -4.17 0.128 2021
 2023 3 30.66 191.02 -4.05 0.131 2022
 2024 3 30.75 190.91 -3.96 0.076 2023
 2025 3 29.73 190.71 -4.64 0.766 2020
 2026 3 29.73 190.71 -4.49 0.719 2025
 2027 3 29.66 190.91 -4.37 0.673 2026
 2028 3 29.68 190.91 -4.17 0.635 2027
 2029 3 29.62 190.91 -4.02 0.596 2028
 2030 3 29.57 191.12 -3.9 0.535 2029
 2031 3 29.59 191.21 -3.69 0.5 2030
 2032 3 29.55 191.31 -3.52 0.447 2031
 2033 3 29.55 191.52 -3.4 0.448 2032
 2034 3 29.53 191.62 -3.25 0.412 2033
 2035 3 29.46 191.71 -3.17 0.426 2034
 2036 3 29.37 191.81 -3.05 0.437 2035
 2037 3 29.3 191.91 -2.88 0.386 2036
 2038 3 29.18 192.12 -2.82 0.412 2037
 2039 3 29.14 192.21 -2.65 0.412 2038
 2040 3 29.07 192.31 -2.54 0.433 2039
 2041 3 28.98 192.41 -2.44 0.429 2040
 2042 3 28.84 192.52 -2.36 0.408 2041
 2043 3 28.78 192.62 -2.19 0.392 2042
 2044 3 28.68 192.81 -2.09 0.415 2043
 2045 3 28.59 192.91 -1.98 0.42 2044
 2046 3 28.48 193.02 -1.86 0.42 2045
 2047 3 28.37 193.21 -1.82 0.438 2046
 2048 3 28.23 193.41 -1.78 0.453 2047
 2049 3 28.16 193.62 -1.7 0.505 2048
 2050 3 28.02 193.81 -1.67 0.504 2049
 2051 3 27.89 194.02 -1.62 0.515 2050
 2052 3 27.86 194.41 -1.71 0.555 2051
 2053 3 27.89 194.62 -1.72 0.615 2052
 2054 3 27.77 194.62 -1.64 0.59 2053
 2055 3 27.62 194.71 -1.45 0.58 2054
 2056 3 27.41 194.81 -1.45 0.557 2055
 2057 3 27.18 194.81 -1.42 0.532 2056
 2058 3 27.05 194.91 -1.37 0.499 2057
 2059 3 26.86 195.02 -1.39 0.461 2058
 2060 3 26.64 195.11 -1.27 0.431 2059
 2061 3 26.55 195.3 -1.2 0.397 2060
 2062 3 26.46 195.4 -1.2 0.329 2061
 2063 3 26.37 195.61 -1.15 0.297 2062
 2064 3 26.32 195.8 -1.14 0.319 2063
 2065 3 26.23 195.9 -1.13 0.354 2064
 2066 3 26.18 196.11 -1.07 0.377 2065
 2067 3 26.05 196.3 -1.02 0.386 2066
 2068 3 25.91 196.7 -0.83 0.5 2067
 2069 3 25.8 196.9 -0.73 0.543 2068
 2070 3 25.71 197.01 -0.77 0.577 2069
 2071 3 25.57 197.11 -0.8 0.589 2070
 2072 3 25.46 197.2 -0.8 0.571 2071
 2073 3 25.32 197.3 -0.86 0.54 2072
 2074 3 25.18 197.51 -0.86 0.491 2073
 2075 3 25.11 197.61 -1.01 0.471 2074
 2076 3 24.95 197.8 -1 0.44 2075
 2077 3 24.86 197.9 -1.07 0.464 2076
 2078 3 24.74 198.2 -1.08 0.422 2077
 2079 3 24.61 198.2 -1.06 0.393 2078
 2080 3 24.54 198.3 -1.16 0.419 2079
 2081 3 24.45 198.3 -1.11 0.425 2080
 2082 3 24.33 198.8 -1.22 0.653 2081
 2083 3 24.33 199.3 -1.2 0.679 2082
 2084 3 24.17 199.3 -1.26 0.703 2083
 2085 3 23.77 199.51 -2.27 0.137 2084
 2086 3 23.74 199.51 -2.42 0.113 2085
 2087 3 23.79 199.4 -2.57 0.12 2086
 2088 3 23.77 199.4 -2.73 0.092 2087
 2089 3 23.86 199.3 -2.9 0.123 2088
 2090 3 23.81 199.3 -3.07 0.153 2089
 2091 3 23.83 199.3 -3.23 0.113 2090
 2092 3 23.88 199.2 -3.44 0.146 2091
 2093 3 23.9 199.11 -3.61 0.166 2092
 2094 3 23.92 199.11 -3.75 0.145 2093
 2095 3 23.97 199.11 -3.9 0.137 2094
 2096 3 24.1 199.11 -4.05 0.157 2095
 2097 3 24.17 199.01 -4.13 0.128 2096
 2098 3 24.27 199.01 -4.25 0.13 2097
 2099 3 24.42 198.9 -4.38 0.087 2098
 2100 3 24.49 198.9 -4.51 0.074 2099
 2101 3 24.58 198.8 -4.55 0.102 2100
 2102 3 24.67 198.8 -4.66 0.093 2101
 2103 3 24.77 198.7 -4.8 0.096 2102
 2104 3 24.83 198.7 -4.95 0.114 2103
 2105 3 24.9 198.61 -5.08 0.15 2104
 2106 3 25.04 198.61 -5.25 0.149 2105
 2107 3 25.18 198.61 -5.42 0.234 2106
 2108 3 25.33 198.51 -5.58 0.271 2107
 2109 3 25.63 198.51 -5.89 0.096 2108
 2110 3 25.77 198.51 -6.05 0.107 2109
 2111 3 25.83 198.61 -6.2 0.149 2110
 2112 3 25.86 198.7 -6.34 0.192 2111
 2113 3 25.9 198.8 -6.43 0.233 2112
 2114 3 25.9 198.8 -6.55 0.312 2113
 2115 3 25.85 199.01 -6.63 0.396 2114
 2116 3 25.92 199.01 -6.71 0.505 2115
 2117 3 26.02 199.11 -6.75 0.571 2116
 2118 3 26.04 199.2 -6.84 0.604 2117
 2119 3 26.13 199.4 -6.81 0.649 2118
 2120 3 26.31 199.51 -6.8 0.647 2119
 2121 3 26.42 199.51 -6.93 0.591 2120
 2122 3 26.42 199.61 -6.97 0.545 2121
 2123 3 26.72 198.8 -7.38 0.066 2122
 2124 3 26.74 198.8 -7.49 0.142 2123
 2125 3 26.79 198.7 -7.56 0.000125 2124
 2126 3 26.51 199.7 -7.1 0.394 2122
 2127 3 26.72 199.61 -7.33 0.199 2126
 2128 3 26.86 199.61 -7.45 0.127 2127
 2129 3 26.99 199.61 -7.42 0.082 2128
 2130 3 26.38 199.8 -6.97 0.144 2126
 2131 3 24.06 199.4 -1.19 0.733 2084
 2132 3 23.95 199.4 -1.23 0.685 2131
 2133 3 23.83 199.51 -1.17 0.645 2132
 2134 3 23.76 199.61 -1.03 0.578 2133
 2135 3 23.58 199.7 -1.03 0.498 2134
 2136 3 23.42 199.7 -0.97 0.478 2135
 2137 3 23.36 199.8 -0.75 0.461 2136
 2138 3 23.22 199.9 -0.66 0.386 2137
 2139 3 23.08 199.9 -0.57 0.38 2138
 2140 3 22.95 200.01 -0.45 0.352 2139
 2141 3 22.77 200.01 -0.35 0.35 2140
 2142 3 22.61 200.01 -0.25 0.308 2141
 2143 3 22.47 200.11 -0.22 0.295 2142
 2144 3 22.33 200.2 -0.22 0.306 2143
 2145 3 22.22 200.3 -0.09 0.297 2144
 2146 3 22.02 200.51 0.06 0.301 2145
 2147 3 21.86 200.51 0.18 0.37 2146
 2148 3 21.65 200.7 0.32 0.427 2147
 2149 3 21.4 200.9 0.45 0.45 2148
 2150 3 21.29 200.7 0.98 0.1 2149
 2151 3 21.18 200.61 1.06 0.000125 2150
 2152 3 20.7 201.61 0.67 0.995 2149
 2153 3 19.95 202.61 1.21 0.397 2152
 2154 3 20.02 202.8 1.35 0.413 2153
 2155 3 20.04 202.9 1.47 0.414 2154
 2156 3 19.99 203.01 1.68 0.431 2155
 2157 3 20.06 203.11 1.76 0.487 2156
 2158 3 20.08 203.2 1.82 0.535 2157
 2159 3 20.13 203.4 1.86 0.545 2158
 2160 3 20.08 203.51 1.98 0.538 2159
 2161 3 20.06 203.7 1.96 0.515 2160
 2162 3 20.02 203.9 2 0.446 2161
 2163 3 20.08 204.01 2 0.362 2162
 2164 3 20.15 204.2 2 0.301 2163
 2165 3 20.27 204.3 2.06 0.325 2164
 2166 3 20.4 204.4 2.17 0.362 2165
 2167 3 20.45 204.51 2.23 0.38 2166
 2168 3 20.67 204.7 1.94 0.194 2167
 2169 3 20.72 204.8 1.98 0.183 2168
 2170 3 20.72 205.01 2.02 0.178 2169
 2171 3 20.72 205.2 1.96 0.217 2170
 2172 3 20.79 205.3 1.92 0.306 2171
 2173 3 20.88 205.4 1.92 0.326 2172
 2174 3 20.85 205.51 1.89 0.358 2173
 2175 3 21.42 205.51 2.21 0.366 2174
 2176 3 21.92 205.4 2.39 0.22 2175
 2177 3 22.11 205.4 2.52 0.248 2176
 2178 3 22.33 205.4 2.71 0.176 2177
 2179 3 22.54 205.4 2.73 0.207 2178
 2180 3 22.74 205.3 2.83 0.223 2179
 2181 3 22.95 205.3 2.91 0.149 2180
 2182 3 23.08 205.2 3 0.163 2181
 2183 3 23.27 205.2 3.02 0.124 2182
 2184 3 23.38 205.2 3.08 0.135 2183
 2185 3 23.61 205.11 3.04 0.142 2184
 2186 3 23.83 205.11 3.06 0.16 2185
 2187 3 24.02 205.01 3.02 0.16 2186
 2188 3 24.18 205.01 2.98 0.166 2187
 2189 3 24.33 205.01 2.96 0.145 2188
 2190 3 24.51 204.9 2.94 0.155 2189
 2191 3 24.63 205.01 2.91 0.148 2190
 2192 3 24.81 205.01 2.85 0.169 2191
 2193 3 24.92 205.01 2.77 0.221 2192
 2194 3 25.06 205.01 2.69 0.248 2193
 2195 3 25.24 205.02 2.64 0.289 2194
 2196 3 25.4 205.12 2.6 0.31 2195
 2197 3 25.61 205.12 2.62 0.33 2196
 2198 3 25.79 205.12 2.6 0.316 2197
 2199 3 25.97 205.12 2.54 0.287 2198
 2200 3 26.18 205.12 2.52 0.201 2199
 2201 3 26.29 205.12 2.5 0.202 2200
 2202 3 26.56 205.21 2.58 0.206 2201
 2203 3 26.79 205.31 2.67 0.177 2202
 2204 3 26.97 205.41 2.73 0.179 2203
 2205 3 27.15 205.41 2.79 0.175 2204
 2206 3 27.29 205.52 2.85 0.185 2205
 2207 3 27.47 205.62 2.89 0.175 2206
 2208 3 27.63 205.71 2.89 0.183 2207
 2209 3 27.77 205.81 2.89 0.196 2208
 2210 3 27.88 205.91 2.91 0.206 2209
 2211 3 28.02 206.02 2.98 0.204 2210
 2212 3 28.15 206.12 3.08 0.207 2211
 2213 3 28.17 206.21 3.25 0.23 2212
 2214 3 28.27 206.21 3.27 0.214 2213
 2215 3 28.52 206.41 3.25 0.191 2214
 2216 3 28.63 206.62 3.27 0.181 2215
 2217 3 28.72 206.81 3.31 0.161 2216
 2218 3 28.81 206.91 3.37 0.172 2217
 2219 3 28.92 207.02 3.46 0.191 2218
 2220 3 28.97 207.21 3.56 0.192 2219
 2221 3 29.04 207.31 3.67 0.162 2220
 2222 3 29.11 207.41 3.73 0.135 2221
 2223 3 29.11 207.62 3.87 0.17 2222
 2224 3 29.18 207.81 3.89 0.17 2223
 2225 3 29.2 207.91 3.96 0.204 2224
 2226 3 29.27 208.02 4.05 0.193 2225
 2227 3 29.33 208.21 4.18 0.182 2226
 2228 3 29.31 208.31 4.36 0.158 2227
 2229 3 29.36 208.41 4.46 0.189 2228
 2230 3 29.4 208.52 4.65 0.19 2229
 2231 3 29.42 208.71 4.83 0.205 2230
 2232 3 29.47 208.81 5 0.198 2231
 2233 3 29.45 208.91 5.18 0.181 2232
 2234 3 29.51 209.02 5.29 0.183 2233
 2235 3 29.54 209.12 5.45 0.184 2234
 2236 3 29.56 209.21 5.58 0.208 2235
 2237 3 29.49 209.31 5.67 0.273 2236
 2238 3 29.45 209.41 5.75 0.277 2237
 2239 3 29.4 209.52 5.87 0.354 2238
 2240 3 29.47 209.21 6.42 0.176 2239
 2241 3 29.47 209.31 6.7 0.132 2240
 2242 3 29.47 209.31 6.83 0.119 2241
 2243 3 29.47 209.31 7 0.125 2242
 2244 3 29.47 209.31 7.21 0.127 2243
 2245 3 29.4 209.41 7.37 0.123 2244
 2246 3 29.31 209.41 7.53 0.121 2245
 2247 3 29.26 209.52 7.66 0.108 2246
 2248 3 29.18 209.52 7.75 0.1 2247
 2249 3 29.13 209.52 7.94 0.102 2248
 2250 3 29.02 209.62 8.07 0.113 2249
 2251 3 28.97 209.71 8.24 0.138 2250
 2252 3 28.92 209.71 8.4 0.134 2251
 2253 3 28.9 209.81 8.53 0.13 2252
 2254 3 28.88 209.81 8.69 0.122 2253
 2255 3 28.83 209.91 8.83 0.143 2254
 2256 3 28.77 210.02 8.93 0.106 2255
 2257 3 28.7 210.02 9.03 0.131 2256
 2258 3 28.63 210.12 9.18 0.115 2257
 2259 3 28.56 210.21 9.28 0.113 2258
 2260 3 28.49 210.21 9.4 0.121 2259
 2261 3 28.43 210.31 9.5 0.108 2260
 2262 3 28.36 210.41 9.6 0.104 2261
 2263 3 28.29 210.52 9.75 0.121 2262
 2264 3 28.27 210.52 9.89 0.107 2263
 2265 3 28.15 210.52 9.93 0.097 2264
 2266 3 28.1 210.71 10.15 0.11 2265
 2267 3 27.99 210.71 10.23 0.115 2266
 2268 3 27.92 210.91 10.42 0.141 2267
 2269 3 27.83 211.02 10.6 0.132 2268
 2270 3 27.71 211.12 10.76 0.12 2269
 2271 3 27.64 211.21 10.89 0.139 2270
 2272 3 27.55 211.31 11 0.158 2271
 2273 3 27.44 211.41 11.13 0.168 2272
 2274 3 27.3 211.41 11.24 0.135 2273
 2275 3 27.23 211.52 11.36 0.117 2274
 2276 3 27.16 211.62 11.5 0.123 2275
 2277 3 27.07 211.71 11.74 0.116 2276
 2278 3 26.98 211.91 11.84 0.153 2277
 2279 3 26.84 212.02 11.95 0.215 2278
 2280 3 26.69 212.12 12.02 0.262 2279
 2281 3 26.57 212.12 12.14 0.289 2280
 2282 3 26.53 212.12 12.3 0.315 2281
 2283 3 26.37 212.12 12.38 0.362 2282
 2284 3 26.23 212.12 12.48 0.415 2283
 2285 3 26.09 212.12 12.58 0.456 2284
 2286 3 25.98 212.21 12.66 0.523 2285
 2287 3 25.91 212.21 12.82 0.559 2286
 2288 3 25.8 212.21 12.92 0.579 2287
 2289 3 25.71 212.31 13.06 0.588 2288
 2290 3 25.64 212.31 13.23 0.569 2289
 2291 3 25.55 212.41 13.33 0.56 2290
 2292 3 25.46 212.41 13.5 0.545 2291
 2293 3 25.28 212.41 13.66 0.54 2292
 2294 3 25.17 212.41 13.83 0.498 2293
 2295 3 25.14 212.52 13.95 0.382 2294
 2296 3 25.07 212.52 14.13 0.272 2295
 2297 3 25.05 212.52 14.23 0.157 2296
 2298 3 29.11 209.91 5.49 0.143 2239
 2299 3 28.81 210.02 5.5 0.118 2298
 2300 3 28.68 210.12 5.5 0.127 2299
 2301 3 28.63 210.21 5.53 0.17 2300
 2302 3 28.52 210.41 5.49 0.387 2301
 2303 3 28.43 210.52 5.47 0.486 2302
 2304 3 28.29 210.52 5.37 0.568 2303
 2305 3 28.2 210.71 5.46 0.764 2304
 2306 3 28.26 211.02 5.51 0.762 2305
 2307 3 28.23 211.21 5.5 0.778 2306
 2308 3 28.12 211.31 5.38 0.733 2307
 2309 3 28.1 211.52 5.62 0.705 2308
 2310 3 28.03 211.62 5.71 0.642 2309
 2311 3 28.42 212.12 6.43 0.188 2310
 2312 3 28.39 212.21 6.54 0.166 2311
 2313 3 28.41 212.52 6.62 0.176 2312
 2314 3 28.44 212.71 6.67 0.162 2313
 2315 3 28.44 212.91 6.75 0.125 2314
 2316 3 28.44 213.12 6.84 0.144 2315
 2317 3 28.39 213.31 6.9 0.144 2316
 2318 3 28.48 213.41 6.96 0.157 2317
 2319 3 28.57 213.62 6.96 0.144 2318
 2320 3 28.62 213.81 6.99 0.147 2319
 2321 3 28.66 214.02 7.05 0.144 2320
 2322 3 28.67 214.12 7.11 0.145 2321
 2323 3 28.73 214.31 7.13 0.14 2322
 2324 3 28.85 214.52 7.2 0.119 2323
 2325 3 28.94 214.62 7.25 0.126 2324
 2326 3 29.05 214.81 7.3 0.116 2325
 2327 3 29.17 215.02 7.32 0.081 2326
 2328 3 29.28 215.12 7.37 0.131 2327
 2329 3 29.37 215.31 7.37 0.167 2328
 2330 3 29.55 215.31 7.41 0.175 2329
 2331 3 29.69 215.52 7.41 0.135 2330
 2332 3 29.82 215.62 7.46 0.128 2331
 2333 3 29.98 215.81 7.47 0.142 2332
 2334 3 30.1 216.02 7.49 0.103 2333
 2335 3 30.16 216.21 7.54 0.145 2334
 2336 3 30.32 216.31 7.57 0.137 2335
 2337 3 30.39 216.52 7.62 0.138 2336
 2338 3 30.57 216.71 7.63 0.159 2337
 2339 3 30.66 216.81 7.68 0.167 2338
 2340 3 30.84 217.02 7.83 0.144 2339
 2341 3 30.96 217.12 7.89 0.131 2340
 2342 3 31.05 217.31 7.91 0.152 2341
 2343 3 31.12 217.41 7.97 0.17 2342
 2344 3 31.19 217.52 8.02 0.165 2343
 2345 3 31.3 217.71 8.07 0.165 2344
 2346 3 31.41 217.81 8.17 0.149 2345
 2347 3 31.48 218.02 8.25 0.133 2346
 2348 3 31.57 218.02 8.37 0.108 2347
 2349 3 31.62 218.12 8.41 0.112 2348
 2350 3 31.73 218.21 8.51 0.129 2349
 2351 3 31.84 218.31 8.56 0.124 2350
 2352 3 31.94 218.41 8.59 0.105 2351
 2353 3 32.01 218.62 8.64 0.104 2352
 2354 3 32.08 218.71 8.66 0.123 2353
 2355 3 32.22 218.91 8.68 0.119 2354
 2356 3 32.27 219.02 8.66 0.114 2355
 2357 3 32.37 219.12 8.73 0.129 2356
 2358 3 32.44 219.31 8.74 0.152 2357
 2359 3 32.51 219.41 8.74 0.138 2358
 2360 3 32.55 219.62 8.82 0.116 2359
 2361 3 32.63 219.81 8.84 0.136 2360
 2362 3 32.73 220.02 8.87 0.165 2361
 2363 3 32.87 220.31 8.85 0.13 2362
 2364 3 32.87 220.52 8.88 0.118 2363
 2365 3 32.91 220.81 8.84 0.146 2364
 2366 3 32.94 220.91 8.87 0.134 2365
 2367 3 32.93 221.12 8.81 0.114 2366
 2368 3 32.93 221.31 8.77 0.103 2367
 2369 3 32.93 221.41 8.8 0.109 2368
 2370 3 32.94 221.52 8.8 0.123 2369
 2371 3 32.99 221.71 8.8 0.113 2370
 2372 3 32.99 221.91 8.81 0.11 2371
 2373 3 33.01 222.02 8.77 0.12 2372
 2374 3 33.05 222.21 8.74 0.125 2373
 2375 3 32.97 222.31 8.69 0.134 2374
 2376 3 32.95 222.41 8.63 0.148 2375
 2377 3 33.01 222.62 8.5 0.137 2376
 2378 3 33.01 222.71 8.42 0.14 2377
 2379 3 32.98 222.91 8.34 0.149 2378
 2380 3 32.94 223.02 8.37 0.137 2379
 2381 3 32.9 223.12 8.4 0.108 2380
 2382 3 32.72 223.41 8.27 0.089 2381
 2383 3 32.66 223.52 8.22 0.128 2382
 2384 3 32.58 223.71 8.16 0.158 2383
 2385 3 32.48 223.91 8.07 0.159 2384
 2386 3 32.34 224.02 7.96 0.191 2385
 2387 3 32.19 224.21 7.86 0.21 2386
 2388 3 32.04 224.41 7.71 0.188 2387
 2389 3 31.93 224.62 7.57 0.134 2388
 2390 3 31.83 224.71 7.53 0.104 2389
 2391 3 31.77 224.91 7.42 0.108 2390
 2392 3 31.7 225.12 7.27 0.119 2391
 2393 3 31.7 225.21 7.14 0.137 2392
 2394 3 31.65 225.41 6.92 0.121 2393
 2395 3 31.61 225.62 6.77 0.173 2394
 2396 3 31.52 225.81 6.67 0.157 2395
 2397 3 31.45 225.91 6.66 0.214 2396
 2398 3 31.38 226.02 6.69 0.28 2397
 2399 3 31.27 226.12 6.62 0.356 2398
 2400 3 31.13 226.21 6.7 0.399 2399
 2401 3 30.99 226.21 6.73 0.439 2400
 2402 3 30.86 226.21 6.85 0.473 2401
 2403 3 30.72 226.21 6.91 0.532 2402
 2404 3 30.56 226.21 6.95 0.561 2403
 2405 3 30.41 226.21 7.11 0.592 2404
 2406 3 30.27 226.21 7.2 0.606 2405
 2407 3 30.09 226.21 7.24 0.641 2406
 2408 3 29.9 226.21 7.31 0.637 2407
 2409 3 29.7 226.21 7.4 0.609 2408
 2410 3 29.56 226.21 7.41 0.611 2409
 2411 3 29.72 225.91 8.32 0.11 2410
 2412 3 29.77 225.81 8.49 0.099 2411
 2413 3 29.61 225.81 8.68 0.000125 2412
 2414 3 29.27 226.41 6.94 0.413 2410
 2415 3 29.08 226.31 6.86 0.362 2414
 2416 3 28.9 226.31 7 0.321 2415
 2417 3 28.72 226.31 7.07 0.325 2416
 2418 3 28.61 226.31 7.11 0.331 2417
 2419 3 28.45 226.31 7.15 0.341 2418
 2420 3 28.25 226.52 7.08 0.214 2419
 2421 3 28.08 226.52 7.1 0.165 2420
 2422 3 27.93 226.62 7.04 0.126 2421
 2423 3 27.7 226.71 7.1 0.107 2422
 2424 3 27.52 226.71 7.03 0.126 2423
 2425 3 27.34 226.71 7 0.094 2424
 2426 3 27.2 226.62 6.98 0.112 2425
 2427 3 27.11 226.52 6.98 0.15 2426
 2428 3 27 226.52 6.99 0.133 2427
 2429 3 26.84 226.52 6.95 0.132 2428
 2430 3 26.75 226.52 6.87 0.068 2429
 2431 3 26.65 226.52 6.79 0.065 2430
 2432 3 26.54 226.52 6.69 0.088 2431
 2433 3 26.47 226.41 6.52 0.083 2432
 2434 3 26.52 226.41 6.41 0.092 2433
 2435 3 27.99 206.21 3.67 0.092 2214
 2436 3 20.26 205.9 1.62 0.166 2174
 2437 3 20.08 206.01 1.5 0.171 2436
 2438 3 19.86 206.11 1.46 0.18 2437
 2439 3 19.72 206.2 1.43 0.191 2438
 2440 3 19.45 206.3 1.3 0.148 2439
 2441 3 19.31 206.3 1.21 0.12 2440
 2442 3 19.13 206.4 1.08 0.137 2441
 2443 3 18.95 206.51 1.02 0.156 2442
 2444 3 18.74 206.51 0.93 0.152 2443
 2445 3 18.54 206.61 0.94 0.138 2444
 2446 3 18.38 206.61 0.84 0.132 2445
 2447 3 18.26 206.7 0.72 0.149 2446
 2448 3 18.11 206.8 0.63 0.166 2447
 2449 3 17.93 206.9 0.67 0.156 2448
 2450 3 17.79 207.01 0.53 0.152 2449
 2451 3 17.58 207.2 0.38 0.151 2450
 2452 3 17.51 207.3 0.34 0.177 2451
 2453 3 17.38 207.4 0.3 0.173 2452
 2454 3 17.29 207.51 0.22 0.156 2453
 2455 3 17.15 207.7 0.18 0.155 2454
 2456 3 16.99 207.8 0.15 0.15 2455
 2457 3 16.83 208.01 0.15 0.158 2456
 2458 3 16.7 208.11 0.08 0.166 2457
 2459 3 16.52 208.2 0.05 0.14 2458
 2460 3 16.4 208.4 0 0.161 2459
 2461 3 16.31 208.51 -0.03 0.18 2460
 2462 3 16.26 208.7 -0.12 0.132 2461
 2463 3 16.15 208.8 -0.12 0.143 2462
 2464 3 16.04 208.9 -0.18 0.141 2463
 2465 3 15.95 209.01 -0.25 0.156 2464
 2466 3 15.88 209.2 -0.27 0.184 2465
 2467 3 15.79 209.3 -0.21 0.166 2466
 2468 3 15.61 209.51 -0.19 0.153 2467
 2469 3 15.52 209.61 -0.12 0.162 2468
 2470 3 15.43 209.8 -0.05 0.151 2469
 2471 3 15.29 209.9 0 0.143 2470
 2472 3 15.24 210.01 0.03 0.128 2471
 2473 3 15.13 210.2 0.11 0.164 2472
 2474 3 15.04 210.3 0.18 0.162 2473
 2475 3 15 210.4 0.11 0.165 2474
 2476 3 14.95 210.61 0.12 0.18 2475
 2477 3 14.92 210.8 0.15 0.169 2476
 2478 3 14.82 211.01 0.15 0.208 2477
 2479 3 14.75 211.11 0.14 0.218 2478
 2480 3 14.67 211.4 0.11 0.201 2479
 2481 3 14.5 211.51 0.05 0.13 2480
 2482 3 14.42 211.7 0 0.136 2481
 2483 3 14.35 211.9 -0.03 0.114 2482
 2484 3 14.31 212.01 -0.03 0.124 2483
 2485 3 14.42 212.2 -0.05 0.152 2484
 2486 3 14.41 212.3 -0.03 0.184 2485
 2487 3 14.45 212.61 -0.04 0.165 2486
 2488 3 14.5 212.8 -0.05 0.162 2487
 2489 3 14.52 213.01 0 0.113 2488
 2490 3 14.56 213.2 0.03 0.113 2489
 2491 3 14.61 213.4 0.06 0.103 2490
 2492 3 14.67 213.7 0.11 0.173 2491
 2493 3 14.75 213.8 0.18 0.192 2492
 2494 3 14.81 213.9 0.26 0.234 2493
 2495 3 14.84 214.2 0.38 0.263 2494
 2496 3 14.87 214.3 0.46 0.324 2495
 2497 3 14.59 214.3 0.94 0.121 2496
 2498 3 14.49 214.3 1.04 0.162 2497
 2499 3 14.37 214.3 1.12 0.183 2498
 2500 3 14.28 214.3 1.26 0.182 2499
 2501 3 14.19 214.3 1.38 0.224 2500
 2502 3 14.08 214.3 1.5 0.32 2501
 2503 3 13.98 214.3 1.58 0.419 2502
 2504 3 13.93 214.4 1.68 0.507 2503
 2505 3 13.85 214.4 1.77 0.577 2504
 2506 3 13.77 214.51 1.88 0.636 2505
 2507 3 13.67 214.7 2 0.698 2506
 2508 3 13.67 214.7 2.14 0.732 2507
 2509 3 13.64 214.8 2.27 0.761 2508
 2510 3 13.67 215.01 2.44 0.721 2509
 2511 3 13.64 215.01 2.58 0.671 2510
 2512 3 13.75 215.3 2.67 0.514 2511
 2513 3 15.5 214.4 0.24 0.162 2496
 2514 3 15.75 214.4 0.26 0.027 2513
 2515 3 20.47 204.61 2.77 0.266 2167
 2516 3 20.49 204.61 2.92 0.306 2515
 2517 3 20.43 204.7 3.06 0.351 2516
 2518 3 20.47 204.7 3.21 0.419 2517
 2519 3 20.61 204.8 3.35 0.54 2518
 2520 3 20.67 204.8 3.44 0.62 2519
 2521 3 20.61 204.9 3.52 0.664 2520
 2522 3 21.26 204.7 2.81 0.075 2521
 2523 3 21.35 204.61 2.75 0.079 2522
 2524 3 21.4 204.61 2.64 0.082 2523
 2525 3 20.45 205.01 3.77 0.713 2521
 2526 3 20.49 205.01 3.93 0.802 2525
 2527 3 20.43 205.11 4.05 0.829 2526
 2528 3 20.52 205.11 4.21 0.845 2527
 2529 3 20.72 205.11 4.4 0.83 2528
 2530 3 20.99 205.11 4.5 0.801 2529
 2531 3 21.22 205.11 4.62 0.763 2530
 2532 3 21.26 205.11 4.79 0.78 2531
 2533 3 21.35 205.2 4.97 0.789 2532
 2534 3 21.36 205.2 5.15 0.79 2533
 2535 3 21.35 205.11 5.33 0.788 2534
 2536 3 21.45 205.2 5.47 0.823 2535
 2537 3 21.54 205.2 5.62 0.833 2536
 2538 3 21.49 205.2 5.79 0.79 2537
 2539 3 21.61 205.2 5.96 0.726 2538
 2540 3 21.97 205.11 6.07 0.543 2539
 2541 3 21.76 205.2 6.17 0.238 2540
 2542 3 21.63 205.3 6.3 0.000125 2541
 2543 3 22.67 204.9 6.08 0.267 2540
 2544 3 22.77 204.9 6.21 0.273 2543
 2545 3 22.97 204.8 6.34 0.247 2544
 2546 3 23.11 204.9 6.49 0.264 2545
 2547 3 23.17 204.9 6.59 0.29 2546
 2548 3 23.26 204.9 6.71 0.317 2547
 2549 3 23.29 204.9 6.92 0.34 2548
 2550 3 23.42 204.91 6.97 0.343 2549
 2551 3 23.45 204.91 7.09 0.335 2550
 2552 3 23.56 204.81 7.18 0.328 2551
 2553 3 23.61 204.81 7.3 0.349 2552
 2554 3 23.74 204.91 7.49 0.425 2553
 2555 3 23.9 204.81 7.61 0.406 2554
 2556 3 24.01 204.71 7.76 0.386 2555
 2557 3 24.08 204.71 7.9 0.372 2556
 2558 3 24.22 204.62 8 0.404 2557
 2559 3 24.29 204.62 8.16 0.474 2558
 2560 3 24.4 204.52 8.17 0.52 2559
 2561 3 24.85 204.02 7.51 0.136 2560
 2562 3 24.97 203.91 7.42 0.187 2561
 2563 3 25.11 203.81 7.33 0.204 2562
 2564 3 25.35 203.62 7.26 0.232 2563
 2565 3 25.58 203.41 7.28 0.227 2564
 2566 3 25.72 203.31 7.29 0.197 2565
 2567 3 25.97 203.21 7.41 0.15 2566
 2568 3 26.15 203.12 7.5 0.139 2567
 2569 3 26.29 203.02 7.58 0.117 2568
 2570 3 26.45 202.91 7.65 0.136 2569
 2571 3 26.6 202.91 7.65 0.142 2570
 2572 3 26.79 202.81 7.67 0.17 2571
 2573 3 27.01 202.71 7.65 0.169 2572
 2574 3 27.15 202.52 7.67 0.164 2573
 2575 3 27.31 202.41 7.71 0.17 2574
 2576 3 27.45 202.31 7.75 0.171 2575
 2577 3 27.63 202.21 7.79 0.144 2576
 2578 3 27.79 202.12 7.79 0.144 2577
 2579 3 27.97 202.02 7.83 0.138 2578
 2580 3 28.11 201.91 7.83 0.158 2579
 2581 3 28.27 201.81 7.86 0.149 2580
 2582 3 28.4 201.71 7.86 0.129 2581
 2583 3 28.51 201.62 7.97 0.142 2582
 2584 3 28.6 201.52 7.99 0.149 2583
 2585 3 28.68 201.41 8.08 0.158 2584
 2586 3 28.74 201.21 8.15 0.145 2585
 2587 3 28.86 201.12 8.13 0.129 2586
 2588 3 28.95 201.02 8.17 0.149 2587
 2589 3 29.06 200.91 8.13 0.171 2588
 2590 3 29.18 200.71 8.09 0.231 2589
 2591 3 29.29 200.62 8.08 0.3 2590
 2592 3 29.43 200.41 7.97 0.298 2591
 2593 3 29.47 200.31 7.93 0.241 2592
 2594 3 29.49 200.12 7.86 0.199 2593
 2595 3 29.45 200.02 7.71 0.172 2594
 2596 3 29.38 199.81 7.65 0.163 2595
 2597 3 29.4 199.71 7.63 0.162 2596
 2598 3 29.35 199.52 7.54 0.175 2597
 2599 3 29.31 199.31 7.43 0.152 2598
 2600 3 29.26 199.31 7.33 0.117 2599
 2601 3 29.35 199.21 7.32 0.116 2600
 2602 3 29.29 199.02 7.21 0.125 2601
 2603 3 29.27 198.91 7.13 0.141 2602
 2604 3 29.27 198.81 7.03 0.147 2603
 2605 3 29.24 198.52 6.92 0.174 2604
 2606 3 29.15 198.41 6.87 0.148 2605
 2607 3 29.1 198.31 6.82 0.166 2606
 2608 3 29.1 198.12 6.75 0.187 2607
 2609 3 29.04 197.91 6.78 0.203 2608
 2610 3 29.03 197.71 6.71 0.241 2609
 2611 3 29.09 197.62 6.59 0.226 2610
 2612 3 29.18 197.41 6.54 0.179 2611
 2613 3 29.27 197.21 6.53 0.171 2612
 2614 3 29.32 197.02 6.43 0.189 2613
 2615 3 29.39 196.81 6.33 0.168 2614
 2616 3 29.52 196.52 6.26 0.145 2615
 2617 3 29.57 196.41 6.16 0.136 2616
 2618 3 29.68 196.21 6.08 0.142 2617
 2619 3 29.73 196.02 5.97 0.161 2618
 2620 3 29.82 195.81 5.87 0.143 2619
 2621 3 29.89 195.71 5.83 0.147 2620
 2622 3 29.91 195.52 5.76 0.195 2621
 2623 3 29.98 195.31 5.68 0.308 2622
 2624 3 30.05 195.21 5.72 0.41 2623
 2625 3 30.05 195.02 5.67 0.484 2624
 2626 3 30.18 194.91 5.63 0.551 2625
 2627 3 30.09 194.71 5.61 0.5 2626
 2628 3 30.28 194.52 5.54 0.488 2627
 2629 3 30.34 194.31 5.41 0.46 2628
 2630 3 30.53 194.21 5.5 0.44 2629
 2631 3 30.41 194.12 5.57 0.411 2630
 2632 3 30.48 193.91 5.58 0.351 2631
 2633 3 30.52 193.81 5.57 0.272 2632
 2634 3 30.57 193.62 5.61 0.204 2633
 2635 3 30.69 193.41 5.49 0.17 2634
 2636 3 30.78 193.31 5.43 0.123 2635
 2637 3 30.84 193.12 5.41 0.119 2636
 2638 3 30.89 193.02 5.46 0.118 2637
 2639 3 30.8 192.91 5.57 0.117 2638
 2640 3 30.8 192.71 5.59 0.141 2639
 2641 3 30.82 192.62 5.66 0.139 2640
 2642 3 30.8 192.41 5.76 0.147 2641
 2643 3 30.86 192.21 5.75 0.137 2642
 2644 3 30.87 192.02 5.79 0.133 2643
 2645 3 30.94 191.91 5.79 0.142 2644
 2646 3 30.98 191.71 5.76 0.155 2645
 2647 3 31.05 191.62 5.75 0.174 2646
 2648 3 31.09 191.41 5.75 0.161 2647
 2649 3 31.14 191.21 5.79 0.169 2648
 2650 3 31.18 191.12 5.83 0.161 2649
 2651 3 31.3 190.91 5.82 0.162 2650
 2652 3 31.32 190.71 5.86 0.198 2651
 2653 3 31.39 190.52 5.87 0.184 2652
 2654 3 31.46 190.31 5.88 0.152 2653
 2655 3 31.48 190.02 5.92 0.152 2654
 2656 3 31.5 189.91 5.95 0.163 2655
 2657 3 31.52 189.71 6.04 0.165 2656
 2658 3 31.59 189.52 6.07 0.129 2657
 2659 3 31.64 189.41 6.15 0.161 2658
 2660 3 31.71 189.21 6.2 0.176 2659
 2661 3 31.75 189.02 6.25 0.158 2660
 2662 3 31.88 188.81 6.22 0.118 2661
 2663 3 31.93 188.71 6.25 0.135 2662
 2664 3 32.03 188.52 6.22 0.145 2663
 2665 3 32.11 188.41 6.28 0.112 2664
 2666 3 32.18 188.31 6.25 0.142 2665
 2667 3 32.22 188.12 6.29 0.129 2666
 2668 3 32.29 188.02 6.25 0.143 2667
 2669 3 32.36 187.91 6.2 0.167 2668
 2670 3 32.46 187.71 6.15 0.142 2669
 2671 3 32.53 187.52 6.11 0.109 2670
 2672 3 32.57 187.31 6.12 0.185 2671
 2673 3 32.63 187.21 6.17 0.164 2672
 2674 3 32.75 186.91 6.21 0.155 2673
 2675 3 32.82 186.71 6.21 0.157 2674
 2676 3 32.93 186.52 6.21 0.117 2675
 2677 3 33 186.41 6.26 0.142 2676
 2678 3 33.11 186.31 6.28 0.141 2677
 2679 3 33.21 186.12 6.3 0.111 2678
 2680 3 33.39 186.02 6.29 0.149 2679
 2681 3 33.53 185.81 6.3 0.146 2680
 2682 3 33.64 185.71 6.32 0.151 2681
 2683 3 33.75 185.52 6.31 0.141 2682
 2684 3 33.82 185.31 6.41 0.153 2683
 2685 3 33.86 185.21 6.44 0.169 2684
 2686 3 33.9 185.02 6.46 0.186 2685
 2687 3 33.95 184.91 6.55 0.228 2686
 2688 3 34.07 184.81 6.6 0.253 2687
 2689 3 34.14 184.71 6.58 0.275 2688
 2690 3 34.12 184.52 6.66 0.317 2689
 2691 3 34.15 184.41 6.77 0.319 2690
 2692 3 34.18 184.31 6.79 0.315 2691
 2693 3 34.29 184.21 6.76 0.263 2692
 2694 3 34.37 184.02 6.84 0.195 2693
 2695 3 34.43 183.91 6.93 0.188 2694
 2696 3 34.46 183.62 7.04 0.153 2695
 2697 3 34.52 183.52 7.13 0.159 2696
 2698 3 34.61 183.31 7.22 0.129 2697
 2699 3 34.69 183.21 7.26 0.161 2698
 2700 3 34.79 183.02 7.34 0.152 2699
 2701 3 34.9 182.81 7.42 0.122 2700
 2702 3 35.01 182.62 7.48 0.177 2701
 2703 3 35.12 182.52 7.55 0.201 2702
 2704 3 35.22 182.41 7.6 0.224 2703
 2705 3 35.34 182.31 7.66 0.24 2704
 2706 3 35.5 182.21 7.68 0.258 2705
 2707 3 35.62 182.12 7.73 0.31 2706
 2708 3 35.79 182.02 7.73 0.339 2707
 2709 3 35.87 181.91 7.77 0.387 2708
 2710 3 36.04 181.81 7.76 0.442 2709
 2711 3 36.19 181.72 7.83 0.458 2710
 2712 3 36.4 181.63 7.8 0.5 2711
 2713 3 36.55 181.42 7.81 0.487 2712
 2714 3 36.62 181.32 7.89 0.546 2713
 2715 3 36.46 180.63 8.07 0.182 2714
 2716 3 36.58 180.42 8.16 0.191 2715
 2717 3 36.69 180.22 8.21 0.216 2716
 2718 3 36.82 180.03 8.28 0.178 2717
 2719 3 36.9 179.82 8.36 0.137 2718
 2720 3 36.94 179.72 8.48 0.147 2719
 2721 3 36.96 179.53 8.59 0.122 2720
 2722 3 37.01 179.32 8.68 0.124 2721
 2723 3 37.09 179.22 8.79 0.146 2722
 2724 3 37.16 179.03 8.92 0.186 2723
 2725 3 37.26 178.92 9.01 0.2 2724
 2726 3 37.36 178.92 9.09 0.238 2725
 2727 3 37.5 178.72 9.1 0.3 2726
 2728 3 37.62 178.63 9.26 0.361 2727
 2729 3 37.65 178.53 9.29 0.402 2728
 2730 3 37.71 178.42 9.44 0.424 2729
 2731 3 37.87 178.22 9.54 0.452 2730
 2732 3 37.84 178.03 9.6 0.459 2731
 2733 3 37.96 178.03 9.71 0.467 2732
 2734 3 38.11 177.92 9.86 0.441 2733
 2735 3 38.19 177.72 9.93 0.422 2734
 2736 3 38.26 177.63 10.07 0.412 2735
 2737 3 38.3 177.42 10.18 0.394 2736
 2738 3 38.39 177.22 10.28 0.367 2737
 2739 3 38.44 177.13 10.34 0.386 2738
 2740 3 38.59 176.92 10.43 0.42 2739
 2741 3 38.58 176.82 10.51 0.431 2740
 2742 3 38.65 176.63 10.58 0.437 2741
 2743 3 38.71 176.53 10.67 0.431 2742
 2744 3 38.68 176.32 10.68 0.412 2743
 2745 3 38.76 176.22 10.77 0.391 2744
 2746 3 38.89 176.03 10.86 0.374 2745
 2747 3 38.69 176.03 10.89 0.229 2746
 2748 3 38.72 175.82 10.93 0.208 2747
 2749 3 38.8 175.63 11.02 0.145 2748
 2750 3 38.83 175.53 11.06 0.139 2749
 2751 3 38.87 175.42 11.23 0.142 2750
 2752 3 39 175.22 11.36 0.172 2751
 2753 3 39.04 175.03 11.46 0.141 2752
 2754 3 39.08 174.82 11.6 0.152 2753
 2755 3 39.14 174.53 11.76 0.179 2754
 2756 3 39.18 174.32 11.86 0.156 2755
 2757 3 39.22 174.13 11.99 0.205 2756
 2758 3 39.27 173.92 12.06 0.166 2757
 2759 3 39.36 173.82 12.14 0.16 2758
 2760 3 39.4 173.63 12.18 0.161 2759
 2761 3 39.47 173.42 12.28 0.168 2760
 2762 3 39.54 173.32 12.41 0.18 2761
 2763 3 39.59 173.13 12.44 0.187 2762
 2764 3 39.72 172.92 12.5 0.174 2763
 2765 3 39.84 172.72 12.59 0.115 2764
 2766 3 39.9 172.63 12.68 0.098 2765
 2767 3 39.94 172.53 12.78 0.125 2766
 2768 3 40.01 172.42 12.84 0.127 2767
 2769 3 40.08 172.22 13 0.152 2768
 2770 3 40.15 172.03 13.09 0.147 2769
 2771 3 40.21 171.92 13.19 0.173 2770
 2772 3 40.41 171.82 13.26 0.167 2771
 2773 3 40.65 171.72 13.34 0.154 2772
 2774 3 40.83 171.72 13.48 0.134 2773
 2775 3 40.97 171.63 13.54 0.134 2774
 2776 3 41.09 171.42 13.62 0.192 2775
 2777 3 41.1 171.32 13.62 0.181 2776
 2778 3 41.23 171.22 13.6 0.165 2777
 2779 3 41.28 171.03 13.59 0.171 2778
 2780 3 41.45 170.92 13.57 0.178 2779
 2781 3 41.55 170.72 13.56 0.158 2780
 2782 3 41.76 170.53 13.61 0.112 2781
 2783 3 41.88 170.42 13.69 0.106 2782
 2784 3 42.01 170.32 13.71 0.118 2783
 2785 3 42.16 170.22 13.76 0.138 2784
 2786 3 42.26 170.13 13.79 0.127 2785
 2787 3 42.41 169.92 13.76 0.12 2786
 2788 3 42.55 169.82 13.73 0.13 2787
 2789 3 42.73 169.72 13.69 0.119 2788
 2790 3 42.91 169.63 13.71 0.072 2789
 2791 3 43.05 169.63 13.73 0.111 2790
 2792 3 43.16 169.53 13.76 0.121 2791
 2793 3 43.34 169.42 13.75 0.109 2792
 2794 3 43.47 169.32 13.76 0.119 2793
 2795 3 43.6 169.22 13.76 0.1 2794
 2796 3 43.66 169.13 13.87 0.168 2795
 2797 3 43.84 168.92 13.96 0.144 2796
 2798 3 43.94 168.72 14.09 0.137 2797
 2799 3 44.05 168.63 14.24 0.096 2798
 2800 3 44.13 168.42 14.34 0.133 2799
 2801 3 44.2 168.32 14.36 0.143 2800
 2802 3 44.23 168.13 14.43 0.128 2801
 2803 3 44.31 168.03 14.5 0.117 2802
 2804 3 44.4 167.82 14.57 0.124 2803
 2805 3 44.42 167.63 14.59 0.102 2804
 2806 3 44.45 167.42 14.65 0.121 2805
 2807 3 44.52 167.32 14.71 0.157 2806
 2808 3 44.59 167.03 14.79 0.183 2807
 2809 3 44.73 166.82 14.84 0.149 2808
 2810 3 44.83 166.63 14.93 0.156 2809
 2811 3 44.91 166.42 15 0.129 2810
 2812 3 44.9 166.32 15.09 0.154 2811
 2813 3 44.91 166.13 15.15 0.209 2812
 2814 3 44.92 166.03 15.25 0.252 2813
 2815 3 44.98 165.82 15.37 0.239 2814
 2816 3 44.99 165.72 15.49 0.198 2815
 2817 3 45.26 165.53 15.56 0.129 2816
 2818 3 45.37 165.42 15.52 0.114 2817
 2819 3 45.48 165.22 15.51 0.107 2818
 2820 3 45.55 165.13 15.51 0.105 2819
 2821 3 45.73 164.92 15.48 0.117 2820
 2822 3 45.77 164.82 15.51 0.098 2821
 2823 3 45.88 164.72 15.53 0.142 2822
 2824 3 45.98 164.53 15.6 0.161 2823
 2825 3 46.09 164.33 15.62 0.179 2824
 2826 3 46.23 164.14 15.69 0.134 2825
 2827 3 46.33 163.93 15.78 0.141 2826
 2828 3 46.48 163.83 15.84 0.16 2827
 2829 3 46.62 163.73 15.91 0.125 2828
 2830 3 46.73 163.54 15.94 0.135 2829
 2831 3 46.77 163.43 16 0.137 2830
 2832 3 46.88 163.33 16.01 0.096 2831
 2833 3 46.92 163.14 16.01 0.129 2832
 2834 3 46.99 163.04 16.05 0.131 2833
 2835 3 47.08 162.93 16.07 0.116 2834
 2836 3 47.17 162.73 16.12 0.121 2835
 2837 3 47.26 162.64 16.16 0.124 2836
 2838 3 47.34 162.43 16.21 0.133 2837
 2839 3 47.44 162.33 16.28 0.134 2838
 2840 3 47.52 162.23 16.37 0.087 2839
 2841 3 47.65 162.14 16.44 0.103 2840
 2842 3 47.77 161.93 16.5 0.134 2841
 2843 3 47.81 161.83 16.6 0.145 2842
 2844 3 47.88 161.64 16.71 0.111 2843
 2845 3 47.88 161.54 16.76 0.113 2844
 2846 3 47.95 161.43 16.8 0.116 2845
 2847 3 48.01 161.23 16.85 0.146 2846
 2848 3 48.03 161.04 16.96 0.14 2847
 2849 3 48.05 160.83 17.05 0.198 2848
 2850 3 48.06 160.64 17.12 0.242 2849
 2851 3 48.06 160.54 17.19 0.272 2850
 2852 3 48.08 160.33 17.3 0.312 2851
 2853 3 48.15 160.14 17.26 0.346 2852
 2854 3 48.26 159.93 17.28 0.394 2853
 2855 3 48.34 159.83 17.44 0.4 2854
 2856 3 48.44 159.73 17.55 0.38 2855
 2857 3 48.49 159.64 17.64 0.383 2856
 2858 3 48.59 159.43 17.71 0.386 2857
 2859 3 48.69 159.33 17.76 0.404 2858
 2860 3 48.74 159.23 17.78 0.396 2859
 2861 3 48.78 159.04 17.8 0.403 2860
 2862 3 48.87 158.93 17.89 0.369 2861
 2863 3 48.95 158.83 17.98 0.342 2862
 2864 3 49.06 158.64 18.01 0.328 2863
 2865 3 49.2 158.54 18.1 0.264 2864
 2866 3 49.29 158.33 18.12 0.269 2865
 2867 3 49.39 158.14 18.19 0.262 2866
 2868 3 49.42 157.93 18.28 0.222 2867
 2869 3 49.54 157.64 18.44 0.152 2868
 2870 3 49.64 157.54 18.46 0.164 2869
 2871 3 49.68 157.33 18.53 0.168 2870
 2872 3 49.74 157.23 18.64 0.15 2871
 2873 3 49.77 157.14 18.68 0.136 2872
 2874 3 49.85 156.93 18.75 0.164 2873
 2875 3 49.89 156.83 18.84 0.213 2874
 2876 3 49.91 156.64 18.96 0.263 2875
 2877 3 49.95 156.54 18.96 0.321 2876
 2878 3 49.99 156.33 19.07 0.337 2877
 2879 3 50.03 156.23 19.14 0.377 2878
 2880 3 50.1 156.04 19.21 0.356 2879
 2881 3 50.06 155.93 19.41 0.365 2880
 2882 3 50.04 155.83 19.5 0.351 2881
 2883 3 50.14 155.64 19.62 0.341 2882
 2884 3 50.24 155.54 19.66 0.35 2883
 2885 3 50.25 155.33 19.8 0.332 2884
 2886 3 50.32 155.14 19.91 0.291 2885
 2887 3 50.43 154.93 19.96 0.273 2886
 2888 3 50.5 154.73 20.07 0.208 2887
 2889 3 50.46 154.43 20.07 0.1 2888
 2890 3 50.54 154.23 20.12 0.114 2889
 2891 3 50.6 154.04 20.1 0.085 2890
 2892 3 50.71 153.93 20.03 0.111 2891
 2893 3 50.81 153.83 20.03 0.111 2892
 2894 3 39.51 176.03 10.93 0.073 2746
 2895 3 36.91 181.53 7.72 0.378 2714
 2896 3 37.04 181.42 7.68 0.265 2895
 2897 3 37.16 181.53 7.68 0.134 2896
 2898 3 24.38 204.81 8.68 0.258 2560
 2899 3 24.4 204.81 8.84 0.279 2898
 2900 3 24.54 204.81 9.05 0.289 2899
 2901 3 24.72 204.71 9.19 0.303 2900
 2902 3 24.86 204.71 9.35 0.312 2901
 2903 3 24.99 204.71 9.48 0.343 2902
 2904 3 25.15 204.71 9.58 0.398 2903
 2905 3 25.29 204.81 9.68 0.472 2904
 2906 3 25.4 204.81 9.77 0.526 2905
 2907 3 25.49 204.81 9.91 0.579 2906
 2908 3 25.56 204.91 10.08 0.654 2907
 2909 3 25.7 204.81 10.19 0.704 2908
 2910 3 25.83 204.81 10.33 0.726 2909
 2911 3 25.83 204.91 10.5 0.777 2910
 2912 3 26.1 205.02 10.59 0.823 2911
 2913 3 26.13 205.12 10.67 0.867 2912
 2914 3 26.33 205.21 10.75 0.881 2913
 2915 3 26.38 205.31 10.92 0.901 2914
 2916 3 26.51 205.41 10.91 0.89 2915
 2917 3 26.26 205.52 11.33 0.714 2916
 2918 3 25.99 206.21 11.08 0.115 2917
 2919 3 25.85 206.31 10.92 0.11 2918
 2920 3 25.74 206.31 10.93 0.098 2919
 2921 3 26.54 205.52 11.67 0.515 2920
 2922 3 26.7 205.52 11.77 0.501 2921
 2923 3 26.99 205.71 12.01 0.437 2922
 2924 3 27.29 205.91 12.3 0.298 2923
 2925 3 27.45 206.02 12.48 0.321 2924
 2926 3 27.65 206.21 12.64 0.283 2925
 2927 3 27.83 206.41 12.83 0.32 2926
 2928 3 27.95 206.52 12.99 0.311 2927
 2929 3 28.04 206.62 13.11 0.309 2928
 2930 3 28.11 206.71 13.2 0.338 2929
 2931 3 28.24 206.91 13.39 0.343 2930
 2932 3 28.38 207.02 13.6 0.363 2931
 2933 3 28.43 207.21 13.74 0.421 2932
 2934 3 28.56 207.31 13.83 0.389 2933
 2935 3 28.67 207.52 14.05 0.417 2934
 2936 3 28.79 207.71 14.18 0.403 2935
 2937 3 28.88 207.91 14.25 0.371 2936
 2938 3 29.04 208.02 14.38 0.342 2937
 2939 3 29.18 208.12 14.49 0.302 2938
 2940 3 29.38 208.21 14.66 0.296 2939
 2941 3 29.58 208.21 14.75 0.281 2940
 2942 3 29.67 208.31 14.95 0.288 2941
 2943 3 29.85 208.31 15.11 0.265 2942
 2944 3 29.99 208.41 15.25 0.276 2943
 2945 3 30.08 208.52 15.38 0.304 2944
 2946 3 30.15 208.62 15.48 0.335 2945
 2947 3 30.22 208.62 15.56 0.38 2946
 2948 3 30.38 208.71 15.6 0.42 2947
 2949 3 30.52 208.81 15.64 0.518 2948
 2950 3 30.61 208.91 15.67 0.598 2949
 2951 3 30.76 208.91 15.66 0.707 2950
 2952 3 30.83 209.02 15.7 0.784 2951
 2953 3 30.97 209.12 15.7 0.856 2952
 2954 3 31.13 209.21 15.65 0.88 2953
 2955 3 30.83 210.02 15.18 0.106 2954
 2956 3 30.92 210.02 15.03 0.043 2955
 2957 3 31.33 209.21 15.69 0.842 2954
 2958 3 31.42 209.31 15.86 0.858 2957
 2959 3 31.49 209.31 16.13 0.858 2958
 2960 3 31.63 209.41 16.2 0.835 2959
 2961 3 31.63 209.62 16.42 0.777 2960
 2962 3 31.77 209.71 16.4 0.773 2961
 2963 3 31.88 209.71 16.49 0.735 2962
 2964 3 31.99 209.81 16.68 0.692 2963
 2965 3 32.06 209.91 16.81 0.66 2964
 2966 3 32.25 209.91 16.83 0.638 2965
 2967 3 32.46 209.92 16.86 0.62 2966
 2968 3 32.69 209.82 17.06 0.577 2967
 2969 3 32.84 209.82 17.17 0.55 2968
 2970 3 33.02 209.72 17.24 0.467 2969
 2971 3 33.27 209.63 17.31 0.419 2970
 2972 3 33.31 209.72 17.38 0.399 2971
 2973 3 33.49 209.63 17.43 0.358 2972
 2974 3 33.6 209.63 17.68 0.347 2973
 2975 3 33.69 209.63 17.83 0.357 2974
 2976 3 33.77 209.53 18.11 0.303 2975
 2977 3 33.88 209.63 18.33 0.355 2976
 2978 3 33.96 209.72 18.47 0.426 2977
 2979 3 34.07 209.72 18.54 0.551 2978
 2980 3 34.16 209.82 18.59 0.652 2979
 2981 3 34.21 209.82 18.7 0.734 2980
 2982 3 34.19 209.92 18.75 0.823 2981
 2983 3 34.3 209.92 18.79 0.917 2982
 2984 3 34.32 210.03 18.86 1.016 2983
 2985 3 34.52 210.03 18.88 1.07 2984
 2986 3 35.57 210.03 18.09 0.213 2985
 2987 3 35.71 210.03 18.04 0.17 2986
 2988 3 35.77 210.03 17.95 0.148 2987
 2989 3 36 210.03 18 0.155 2988
 2990 3 36.23 209.92 17.92 0.162 2989
 2991 3 36.42 209.82 17.88 0.166 2990
 2992 3 36.6 209.82 17.79 0.186 2991
 2993 3 36.78 209.82 17.68 0.175 2992
 2994 3 36.95 209.92 17.52 0.135 2993
 2995 3 37.07 209.82 17.38 0.135 2994
 2996 3 37.19 209.82 17.18 0.122 2995
 2997 3 37.28 209.82 17.02 0.102 2996
 2998 3 37.38 209.82 16.84 0.109 2997
 2999 3 37.46 209.82 16.77 0.108 2998
 3000 3 37.57 209.82 16.59 0.126 2999
 3001 3 37.69 209.92 16.43 0.11 3000
 3002 3 37.8 209.92 16.29 0.133 3001
 3003 3 37.95 209.92 16.13 0.137 3002
 3004 3 38.07 209.92 16.04 0.14 3003
 3005 3 38.17 209.92 15.93 0.106 3004
 3006 3 38.27 209.82 15.81 0.126 3005
 3007 3 38.38 209.82 15.65 0.107 3006
 3008 3 38.48 209.82 15.57 0.124 3007
 3009 3 38.6 209.82 15.45 0.137 3008
 3010 3 38.69 209.92 15.25 0.118 3009
 3011 3 38.78 209.92 15.14 0.116 3010
 3012 3 38.88 210.03 14.94 0.128 3011
 3013 3 38.95 210.03 14.81 0.129 3012
 3014 3 39 210.03 14.59 0.137 3013
 3015 3 39.09 210.13 14.45 0.126 3014
 3016 3 39.17 210.13 14.31 0.102 3015
 3017 3 39.24 210.13 14.13 0.145 3016
 3018 3 39.28 210.13 13.93 0.196 3017
 3019 3 39.24 210.03 13.75 0.196 3018
 3020 3 39.31 210.03 13.57 0.216 3019
 3021 3 38.95 210.13 13.55 0.065 3020
 3022 3 38.77 210.03 13.59 0.078 3021
 3023 3 38.63 210.03 13.43 0.156 3022
 3024 3 38.46 210.03 13.33 0.111 3023
 3025 3 38.24 210.13 13.19 0.068 3024
 3026 3 39.45 210.03 13.44 0.175 3020
 3027 3 39.52 210.03 13.32 0.127 3026
 3028 3 39.71 210.03 13.25 0.133 3027
 3029 3 39.74 210.13 13.08 0.128 3028
 3030 3 39.7 210.13 12.93 0.000125 3029
 3031 3 39.85 210.03 13.06 0.109 3029
 3032 3 39.92 210.03 12.93 0.109 3031
 3033 3 40.02 210.03 12.89 0.111 3032
 3034 3 40.1 210.03 12.7 0.106 3033
 3035 3 40.19 210.13 12.6 0.116 3034
 3036 3 40.28 210.13 12.42 0.157 3035
 3037 3 40.41 210.22 12.22 0.156 3036
 3038 3 40.53 210.32 12.08 0.15 3037
 3039 3 40.63 210.42 11.94 0.185 3038
 3040 3 40.7 210.42 11.84 0.198 3039
 3041 3 40.87 210.63 11.68 0.224 3040
 3042 3 40.94 210.72 11.66 0.208 3041
 3043 3 41.05 210.82 11.57 0.227 3042
 3044 3 41.05 210.92 11.56 0.317 3043
 3045 3 41.17 211.03 11.47 0.413 3044
 3046 3 41.3 211.03 11.36 0.489 3045
 3047 3 41.37 211.13 11.27 0.571 3046
 3048 3 41.29 211.32 11.23 0.614 3047
 3049 3 41.38 211.42 11.13 0.64 3048
 3050 3 41.48 211.53 11.02 0.641 3049
 3051 3 41.48 211.72 10.94 0.583 3050
 3052 3 41.56 211.92 10.92 0.595 3051
 3053 3 41.62 212.03 10.82 0.554 3052
 3054 3 41.73 211.92 10.68 0.541 3053
 3055 3 41.84 211.92 10.51 0.536 3054
 3056 3 41.94 212.03 10.47 0.455 3055
 3057 3 42.18 211.22 10.08 0.177 3056
 3058 3 42.34 211.03 10.03 0.139 3057
 3059 3 42.42 210.82 10 0.143 3058
 3060 3 42.53 210.72 9.97 0.154 3059
 3061 3 42.67 210.63 9.92 0.195 3060
 3062 3 42.74 210.53 9.85 0.168 3061
 3063 3 42.95 210.53 9.85 0.157 3062
 3064 3 43.06 210.53 9.78 0.156 3063
 3065 3 43.2 210.53 9.73 0.165 3064
 3066 3 43.35 210.53 9.72 0.159 3065
 3067 3 43.53 210.63 9.67 0.138 3066
 3068 3 43.71 210.53 9.55 0.143 3067
 3069 3 43.82 210.53 9.49 0.154 3068
 3070 3 43.88 210.42 9.41 0.18 3069
 3071 3 43.94 210.42 9.22 0.307 3070
 3072 3 43.96 210.32 9.22 0.348 3071
 3073 3 44.02 210.53 9.16 0.38 3072
 3074 3 44.14 210.32 9.1 0.242 3073
 3075 3 44.07 210.13 9.15 0.000125 3074
 3076 3 43.76 211.03 9.09 0.207 3073
 3077 3 43.69 211.13 9.15 0.179 3076
 3078 3 43.66 211.22 9.09 0.195 3077
 3079 3 43.65 211.42 9.03 0.21 3078
 3080 3 43.91 211.53 8.91 0.156 3079
 3081 3 44.01 211.72 9.09 0.074 3080
 3082 3 44.02 211.82 9.01 0.063 3081
 3083 3 43.52 211.53 9.07 0.154 3079
 3084 3 43.55 211.72 8.98 0.129 3083
 3085 3 43.51 211.82 8.99 0.159 3084
 3086 3 43.48 212.03 8.89 0.186 3085
 3087 3 43.56 212.13 8.82 0.149 3086
 3088 3 43.7 212.22 8.7 0.19 3087
 3089 3 43.76 212.42 8.63 0.191 3088
 3090 3 43.7 212.63 8.67 0.119 3089
 3091 3 43.73 212.82 8.63 0.162 3090
 3092 3 43.7 212.92 8.64 0.137 3091
 3093 3 43.69 213.03 8.65 0.121 3092
 3094 3 39.25 209.92 13.41 0.017 3026
 3095 3 34.3 210.22 19.02 1.141 2985
 3096 3 34.14 210.32 19.09 1.195 3095
 3097 3 34.64 210.22 19.08 1.033 3096
 3098 3 35.85 209.53 18.99 0.292 3097
 3099 3 35.99 209.53 18.93 0.356 3098
 3100 3 36.09 209.63 18.99 0.407 3099
 3101 3 36.23 209.82 19.54 0.208 3100
 3102 3 36.3 209.92 19.7 0.183 3101
 3103 3 36.32 210.03 19.9 0.177 3102
 3104 3 36.39 210.13 20.08 0.206 3103
 3105 3 36.38 210.32 20.27 0.201 3104
 3106 3 36.35 210.42 20.33 0.161 3105
 3107 3 36.49 210.63 20.38 0.222 3106
 3108 3 36.55 210.72 20.34 0.212 3107
 3109 3 36.62 210.82 20.45 0.284 3108
 3110 3 36.66 210.92 20.63 0.193 3109
 3111 3 36.67 211.03 20.75 0.18 3110
 3112 3 36.77 211.22 20.92 0.226 3111
 3113 3 36.85 211.32 21.02 0.253 3112
 3114 3 36.9 211.42 21.04 0.263 3113
 3115 3 36.98 211.53 21.09 0.344 3114
 3116 3 37.09 211.63 20.54 0.057 3115
 3117 3 37.16 211.63 20.43 0.066 3116
 3118 3 37.19 211.72 20.34 0.046 3117
 3119 3 37.3 211.72 20.18 0.073 3118
 3120 3 37.36 211.72 20.09 0.102 3119
 3121 3 37.33 211.82 19.95 0.089 3120
 3122 3 37.34 211.82 19.83 0.027 3121
 3123 3 37.05 211.63 21.45 0.307 3115
 3124 3 37.15 211.63 21.72 0.227 3123
 3125 3 37.23 211.72 21.9 0.175 3124
 3126 3 37.3 211.72 22.06 0.172 3125
 3127 3 37.41 211.72 22.13 0.166 3126
 3128 3 37.44 211.82 22.24 0.189 3127
 3129 3 37.49 211.82 22.36 0.21 3128
 3130 3 37.49 211.92 22.47 0.255 3129
 3131 3 37.49 212.03 22.61 0.324 3130
 3132 3 37.51 212.03 22.77 0.372 3131
 3133 3 37.56 212.03 22.93 0.398 3132
 3134 3 37.66 212.13 23.15 0.412 3133
 3135 3 36.94 212.63 22.88 0.057 3134
 3136 3 37.76 212.22 23.24 0.323 3134
 3137 3 37.91 212.22 23.38 0.254 3136
 3138 3 38.08 212.22 23.54 0.186 3137
 3139 3 38.19 212.32 23.7 0.146 3138
 3140 3 38.34 212.22 23.84 0.205 3139
 3141 3 38.58 212.22 24.04 0.178 3140
 3142 3 38.69 212.22 24.17 0.17 3141
 3143 3 38.88 212.32 24.34 0.157 3142
 3144 3 39.02 212.32 24.45 0.167 3143
 3145 3 39.16 212.32 24.58 0.178 3144
 3146 3 39.24 212.32 24.67 0.162 3145
 3147 3 39.34 212.32 24.81 0.155 3146
 3148 3 39.44 212.32 24.93 0.187 3147
 3149 3 39.51 212.32 25.09 0.201 3148
 3150 3 39.62 212.32 25.29 0.188 3149
 3151 3 39.7 212.42 25.47 0.187 3150
 3152 3 39.8 212.42 25.63 0.174 3151
 3153 3 39.91 212.53 25.83 0.161 3152
 3154 3 40.05 212.53 25.97 0.193 3153
 3155 3 40.23 212.63 26.11 0.183 3154
 3156 3 40.26 212.63 26.22 0.264 3155
 3157 3 40.38 212.82 26.33 0.298 3156
 3158 3 40.36 212.92 26.43 0.363 3157
 3159 3 40.37 213.03 26.52 0.454 3158
 3160 3 40.73 213.03 26.56 0.338 3159
 3161 3 40.94 213.22 26.56 0.312 3160
 3162 3 41.23 213.32 26.45 0.233 3161
 3163 3 41.44 213.42 26.4 0.227 3162
 3164 3 41.59 213.54 26.33 0.255 3163
 3165 3 41.72 213.64 26.2 0.224 3164
 3166 3 41.8 213.73 26.06 0.215 3165
 3167 3 41.94 213.73 25.9 0.2 3166
 3168 3 42.04 213.83 25.75 0.191 3167
 3169 3 42.05 213.93 25.52 0.15 3168
 3170 3 42.09 214.04 25.38 0.155 3169
 3171 3 42.15 214.14 25.2 0.165 3170
 3172 3 42.19 214.14 25.06 0.152 3171
 3173 3 42.19 214.23 24.84 0.148 3172
 3174 3 42.19 214.33 24.74 0.21 3173
 3175 3 42.26 214.33 24.61 0.252 3174
 3176 3 42.31 214.32 24.4 0.218 3175
 3177 3 42.34 214.32 24.24 0.225 3176
 3178 3 42.31 214.32 24.09 0.255 3177
 3179 3 42.38 214.22 23.81 0.271 3178
 3180 3 42.48 214.22 23.65 0.316 3179
 3181 3 42.51 214.22 23.47 0.383 3180
 3182 3 42.55 214.13 23.34 0.445 3181
 3183 3 42.69 214.13 23.24 0.479 3182
 3184 3 42.7 214.03 23.06 0.528 3183
 3185 3 42.77 214.03 22.86 0.602 3184
 3186 3 42.83 214.13 22.72 0.671 3185
 3187 3 42.87 214.13 22.54 0.69 3186
 3188 3 43.18 214.14 22.42 0.599 3187
 3189 3 43.38 214.14 22.27 0.571 3188
 3190 3 43.58 214.14 22.18 0.562 3189
 3191 3 43.68 214.14 22.04 0.57 3190
 3192 3 43.73 214.14 21.9 0.518 3191
 3193 3 43.76 214.14 21.79 0.51 3192
 3194 3 43.23 213.92 21.4 0.136 3193
 3195 3 43.13 213.72 21.2 0.093 3194
 3196 3 43.16 213.63 21.04 0.062 3195
 3197 3 43.87 214.14 21.74 0.215 3193
 3198 3 44.12 214.04 21.54 0.1 3197
 3199 3 43.63 214.73 21.79 0.171 3197
 3200 3 43.58 214.93 21.92 0.203 3199
 3201 3 43.52 215.04 21.97 0.223 3200
 3202 3 43.44 215.23 21.99 0.128 3201
 3203 3 43.38 215.43 21.9 0.106 3202
 3204 3 43.47 215.43 21.75 0.000125 3203
 3205 3 41.77 214.32 22.24 0.17 3187
 3206 3 41.61 214.32 22.15 0.124 3205
 3207 3 41.48 214.42 21.99 0.138 3206
 3208 3 41.41 214.42 21.81 0.105 3207
 3209 3 41.3 214.53 21.67 0.129 3208
 3210 3 41.22 214.53 21.56 0.136 3209
 3211 3 41.12 214.63 21.43 0.134 3210
 3212 3 41.01 214.63 21.34 0.118 3211
 3213 3 40.94 214.72 21.22 0.123 3212
 3214 3 40.84 214.82 21.11 0.132 3213
 3215 3 40.76 214.92 20.95 0.112 3214
 3216 3 40.59 214.92 20.88 0.151 3215
 3217 3 40.48 215.03 20.75 0.129 3216
 3218 3 40.34 215.03 20.65 0.152 3217
 3219 3 40.2 215.13 20.59 0.198 3218
 3220 3 40.09 215.13 20.54 0.201 3219
 3221 3 39.8 215.32 20.63 0.153 3220
 3222 3 39.83 215.42 20.4 0.119 3221
 3223 3 39.79 215.42 20.27 0.091 3222
 3224 3 39.69 215.53 20.2 0.097 3223
 3225 3 39.66 215.63 20.11 0.135 3224
 3226 3 39.47 215.72 20.09 0.168 3225
 3227 3 39.31 215.72 19.99 0.158 3226
 3228 3 39.12 215.82 19.93 0.128 3227
 3229 3 38.97 215.92 19.9 0.132 3228
 3230 3 38.87 216.03 19.9 0.152 3229
 3231 3 38.74 216.03 19.84 0.148 3230
 3232 3 38.55 216.03 19.86 0.171 3231
 3233 3 38.34 216.03 19.9 0.159 3232
 3234 3 38.15 216.13 19.88 0.198 3233
 3235 3 37.91 216.13 19.81 0.164 3234
 3236 3 37.7 216.03 19.75 0.161 3235
 3237 3 37.62 216.13 19.65 0.18 3236
 3238 3 37.43 216.13 19.65 0.265 3237
 3239 3 37.26 216.22 19.7 0.329 3238
 3240 3 37.08 216.22 19.58 0.408 3239
 3241 3 37.01 216.32 19.45 0.484 3240
 3242 3 36.87 216.42 19.36 0.529 3241
 3243 3 36.7 216.53 19.36 0.62 3242
 3244 3 36.55 216.53 19.29 0.692 3243
 3245 3 36.34 216.72 19.44 0.672 3244
 3246 3 36.19 216.82 19.57 0.717 3245
 3247 3 36.37 217.32 18.91 0.131 3246
 3248 3 36.22 217.53 19.01 0.069 3247
 3249 3 36.16 217.63 19.14 0.085 3248
 3250 3 36.16 217.82 19.12 0.101 3249
 3251 3 36.15 217.92 19.19 0.064 3250
 3252 3 36.01 218.03 19.33 0.112 3251
 3253 3 35.95 218.03 19.44 0.085 3252
 3254 3 36.01 216.72 19.79 0.703 3246
 3255 3 35.91 216.82 19.98 0.664 3254
 3256 3 35.74 216.82 20.08 0.566 3255
 3257 3 35.61 216.82 20.1 0.491 3256
 3258 3 35.44 216.82 20.16 0.437 3257
 3259 3 35.41 217.42 20.16 0.136 3258
 3260 3 35.3 217.42 20.24 0.115 3259
 3261 3 35.22 217.53 20.32 0.113 3260
 3262 3 35.12 217.53 20.35 0.136 3261
 3263 3 34.94 217.53 20.42 0.153 3262
 3264 3 34.8 217.63 20.51 0.132 3263
 3265 3 34.66 217.72 20.58 0.169 3264
 3266 3 34.48 217.82 20.71 0.22 3265
 3267 3 34.15 217.92 20.67 0.131 3266
 3268 3 34.01 218.03 20.73 0.155 3267
 3269 3 33.87 218.03 20.89 0.108 3268
 3270 3 34.62 217.82 20.89 0.11 3266
 3271 3 34.56 217.92 21.08 0.076 3270
 3272 3 34.51 217.92 21.21 0.065 3271
 3273 3 35.15 216.32 20.29 0.076 3258
 3274 3 35.02 216.32 20.4 0.089 3273
 3275 3 34.88 216.32 20.52 0.132 3274
 3276 3 34.73 216.32 20.58 0.162 3275
 3277 3 34.62 216.32 20.72 0.133 3276
 3278 3 34.58 216.42 20.79 0.083 3277
 3279 3 37.09 216.32 18.54 0.183 3244
 3280 3 37.34 216.22 18.43 0.13 3279
 3281 3 37.44 216.13 18.27 0.108 3280
 3282 3 37.51 216.13 18.18 0.139 3281
 3283 3 37.69 216.03 18.17 0.183 3282
 3284 3 37.81 215.92 18.08 0.18 3283
 3285 3 37.95 215.82 17.95 0.101 3284
 3286 3 38.08 215.72 17.83 0.106 3285
 3287 3 38.13 215.63 17.7 0.113 3286
 3288 3 38.23 215.53 17.58 0.069 3287
 3289 3 39.73 213.03 26.56 0.177 3159
 3290 3 39.51 213.13 26.59 0.144 3289
 3291 3 39.34 213.22 26.67 0.09 3290
 3292 3 39.12 213.32 26.74 0.107 3291
 3293 3 38.98 213.42 26.81 0.136 3292
 3294 3 38.77 213.53 26.88 0.093 3293
 3295 3 38.63 213.53 26.93 0.121 3294
 3296 3 38.48 213.63 26.97 0.148 3295
 3297 3 38.27 213.82 26.99 0.178 3296
 3298 3 38.15 213.92 26.97 0.201 3297
 3299 3 37.8 214.03 27.02 0.197 3298
 3300 3 37.56 214.22 27.04 0.235 3299
 3301 3 37.4 214.32 27.11 0.229 3300
 3302 3 37.23 214.42 27.18 0.259 3301
 3303 3 37.13 214.53 27.25 0.355 3302
 3304 3 37.04 214.63 27.24 0.433 3303
 3305 3 36.98 214.72 27.31 0.523 3304
 3306 3 36.91 214.82 27.25 0.592 3305
 3307 3 36.77 214.82 27.22 0.699 3306
 3308 3 36.51 214.92 27.24 0.73 3307
 3309 3 36.36 214.92 27.18 0.745 3308
 3310 3 36.02 214.72 26.29 0.119 3309
 3311 3 36.31 215.13 27.22 0.724 3309
 3312 3 36.19 215.22 27.15 0.691 3311
 3313 3 36.2 215.42 27.11 0.645 3312
 3314 3 36.23 215.53 27.02 0.609 3313
 3315 3 36.05 215.63 26.99 0.404 3314
 3316 3 36.09 215.82 26.86 0.254 3315
 3317 3 36.09 216.03 26.47 0.139 3316
 3318 3 36.05 216.13 26.47 0.147 3317
 3319 3 35.93 216.32 26.54 0.143 3318
 3320 3 35.91 216.53 26.61 0.117 3319
 3321 3 35.93 216.63 26.68 0.079 3320
 3322 3 35.94 216.72 26.77 0.111 3321
 3323 3 35.9 216.82 26.74 0.1 3322
 3324 3 35.88 217.03 26.67 0.079 3323
 3325 3 35.91 217.03 26.55 0.076 3324
 3326 3 35.91 217.22 26.44 0.131 3325
 3327 3 35.73 217.32 26.37 0.000125 3326
 3328 3 36.95 211.22 21.56 0.05 3114
 3329 3 36.99 211.22 21.67 0.000125 3328
 3330 3 36.07 209.32 18.36 0.161 3100
 3331 3 36.13 209.32 18.22 0.178 3330
 3332 3 36.19 209.32 18.08 0.166 3331
 3333 3 36.24 209.22 17.9 0.148 3332
 3334 3 36.34 209.13 17.79 0.156 3333
 3335 3 36.42 209.03 17.65 0.173 3334
 3336 3 36.49 209.03 17.49 0.176 3335
 3337 3 36.53 208.92 17.29 0.168 3336
 3338 3 36.59 208.82 17.13 0.222 3337
 3339 3 36.6 208.82 16.97 0.278 3338
 3340 3 36.64 208.82 16.84 0.341 3339
 3341 3 36.63 208.72 16.65 0.404 3340
 3342 3 36.62 208.82 16.49 0.446 3341
 3343 3 36.63 208.82 16.33 0.495 3342
 3344 3 36.66 208.63 16.18 0.519 3343
 3345 3 36.56 208.63 16.08 0.492 3344
 3346 3 36.66 208.72 15.92 0.601 3345
 3347 3 36.8 208.72 15.74 0.668 3346
 3348 3 36.75 208.82 15.63 0.641 3347
 3349 3 36.19 209.53 15.55 0.168 3348
 3350 3 36.24 209.53 15.41 0.158 3349
 3351 3 36.44 209.63 15.25 0.064 3350
 3352 3 36.56 209.72 15.18 0.117 3351
 3353 3 36.67 209.72 15.17 0.097 3352
 3354 3 36.71 209.82 15.1 0.052 3353
 3355 3 37.03 208.53 15.52 0.423 3348
 3356 3 37.17 208.42 15.38 0.471 3355
 3357 3 37.42 208.22 15.16 0.355 3356
 3358 3 37.62 208.03 15.05 0.239 3357
 3359 3 37.81 207.92 14.89 0.207 3358
 3360 3 37.88 207.92 14.74 0.214 3359
 3361 3 37.92 207.82 14.6 0.215 3360
 3362 3 38.07 207.82 14.44 0.19 3361
 3363 3 38.24 207.72 14.3 0.154 3362
 3364 3 38.37 207.72 14.17 0.145 3363
 3365 3 38.49 207.63 14.07 0.125 3364
 3366 3 38.57 207.63 13.94 0.142 3365
 3367 3 38.71 207.53 13.84 0.172 3366
 3368 3 38.85 207.53 13.7 0.187 3367
 3369 3 39.05 207.42 13.5 0.168 3368
 3370 3 39.16 207.32 13.33 0.109 3369
 3371 3 39.25 207.32 13.23 0.11 3370
 3372 3 39.38 207.22 13.1 0.134 3371
 3373 3 39.49 207.22 12.99 0.13 3372
 3374 3 39.6 207.22 12.84 0.115 3373
 3375 3 39.69 207.22 12.7 0.118 3374
 3376 3 39.81 207.22 12.58 0.137 3375
 3377 3 39.95 207.22 12.43 0.159 3376
 3378 3 40.12 207.22 12.32 0.162 3377
 3379 3 40.35 207.22 12.05 0.25 3378
 3380 3 40.49 207.22 11.86 0.27 3379
 3381 3 40.56 207.22 11.7 0.268 3380
 3382 3 40.82 207.22 11.44 0.201 3381
 3383 3 40.92 207.22 11.25 0.183 3382
 3384 3 41.09 207.22 11.07 0.121 3383
 3385 3 41.2 207.22 10.97 0.131 3384
 3386 3 41.28 207.22 10.83 0.147 3385
 3387 3 41.38 207.22 10.67 0.139 3386
 3388 3 41.55 207.22 10.48 0.151 3387
 3389 3 41.7 207.22 10.33 0.197 3388
 3390 3 41.85 207.32 10.25 0.178 3389
 3391 3 42.07 207.42 10.18 0.179 3390
 3392 3 42.27 207.53 10.16 0.164 3391
 3393 3 42.42 207.53 10.08 0.148 3392
 3394 3 42.53 207.63 10.13 0.15 3393
 3395 3 42.69 207.72 10.11 0.168 3394
 3396 3 42.82 207.92 10.08 0.158 3395
 3397 3 42.95 208.13 10.08 0.185 3396
 3398 3 43.07 208.22 10.09 0.212 3397
 3399 3 43.2 208.42 10.08 0.198 3398
 3400 3 43.38 208.63 10.1 0.142 3399
 3401 3 43.48 208.72 10.07 0.144 3400
 3402 3 43.59 208.92 10.08 0.164 3401
 3403 3 43.77 209.13 10.1 0.148 3402
 3404 3 43.82 209.32 10.17 0.181 3403
 3405 3 43.88 209.42 10.24 0.193 3404
 3406 3 43.94 209.63 10.25 0.22 3405
 3407 3 44.06 209.72 10.38 0.269 3406
 3408 3 44.06 209.92 10.42 0.286 3407
 3409 3 44.03 210.03 10.47 0.288 3408
 3410 3 44.09 210.03 10.58 0.321 3409
 3411 3 44.28 210.22 10.65 0.301 3410
 3412 3 44.45 210.32 10.66 0.276 3411
 3413 3 44.55 210.42 10.73 0.267 3412
 3414 3 44.63 210.53 10.77 0.241 3413
 3415 3 44.7 210.63 10.81 0.216 3414
 3416 3 44.8 210.82 10.89 0.183 3415
 3417 3 44.87 211.03 10.94 0.166 3416
 3418 3 44.94 211.13 11.01 0.152 3417
 3419 3 44.97 211.32 11.08 0.133 3418
 3420 3 44.95 211.42 11.13 0.118 3419
 3421 3 44.99 211.53 11.19 0.134 3420
 3422 3 44.98 211.72 11.26 0.131 3421
 3423 3 45.01 211.92 11.34 0.153 3422
 3424 3 45.02 212.03 11.4 0.171 3423
 3425 3 45.09 212.22 11.43 0.171 3424
 3426 3 45.09 212.42 11.45 0.14 3425
 3427 3 45.19 212.53 11.5 0.138 3426
 3428 3 45.31 212.63 11.52 0.157 3427
 3429 3 45.43 212.72 11.55 0.156 3428
 3430 3 45.59 212.82 11.61 0.185 3429
 3431 3 45.69 212.92 11.69 0.186 3430
 3432 3 45.83 212.92 11.77 0.217 3431
 3433 3 45.95 213.03 11.84 0.252 3432
 3434 3 46.12 213.13 11.91 0.268 3433
 3435 3 46.26 213.22 11.98 0.339 3434
 3436 3 46.4 213.32 12.06 0.392 3435
 3437 3 46.54 213.53 12.07 0.421 3436
 3438 3 46.65 213.63 12.17 0.417 3437
 3439 3 46.79 213.72 12.22 0.359 3438
 3440 3 46.87 213.82 12.38 0.295 3439
 3441 3 47.05 213.82 12.5 0.243 3440
 3442 3 47.23 213.92 12.58 0.239 3441
 3443 3 47.52 213.93 12.69 0.163 3442
 3444 3 47.73 214.04 12.78 0.19 3443
 3445 3 47.95 214.14 12.89 0.183 3444
 3446 3 48.18 214.23 12.97 0.205 3445
 3447 3 48.33 214.33 13.01 0.228 3446
 3448 3 48.44 214.43 13.06 0.189 3447
 3449 3 48.63 214.54 13.13 0.204 3448
 3450 3 48.79 214.54 13.18 0.175 3449
 3451 3 48.94 214.54 13.25 0.164 3450
 3452 3 49.09 214.54 13.33 0.184 3451
 3453 3 49.29 214.73 13.39 0.193 3452
 3454 3 49.51 214.73 13.44 0.198 3453
 3455 3 49.66 214.93 13.55 0.196 3454
 3456 3 49.84 215.04 13.63 0.159 3455
 3457 3 49.94 215.14 13.66 0.158 3456
 3458 3 50.11 215.23 13.72 0.188 3457
 3459 3 50.16 215.33 13.74 0.196 3458
 3460 3 50.2 215.43 13.83 0.218 3459
 3461 3 50.36 215.64 13.93 0.202 3460
 3462 3 50.44 215.73 14.06 0.212 3461
 3463 3 50.47 215.93 14.14 0.245 3462
 3464 3 50.54 216.04 14.24 0.289 3463
 3465 3 50.61 216.14 14.43 0.551 3464
 3466 3 50.63 216.23 14.49 0.645 3465
 3467 3 50.66 216.14 14.75 0.707 3466
 3468 3 50.49 216.23 14.91 0.696 3467
 3469 3 50.44 216.33 15.05 0.694 3468
 3470 3 50.13 216.43 15.15 0.625 3469
 3471 3 50.05 216.54 15.17 0.581 3470
 3472 3 49.84 216.73 15.17 0.543 3471
 3473 3 49.55 216.93 15.22 0.429 3472
 3474 3 49.41 217.04 15.29 0.356 3473
 3475 3 49.01 217.04 15.3 0.107 3474
 3476 3 48.93 217.23 15.16 0.081 3475
 3477 3 51.41 215.43 14.72 0.117 3467
 3478 3 51.4 215.33 14.69 0.075 3477
 3479 3 51.41 215.14 14.69 0.079 3478
 3480 3 51.45 214.93 14.68 0.084 3479
 3481 3 51.49 214.83 14.68 0.115 3480
 3482 3 51.52 214.64 14.68 0.129 3481
 3483 3 51.55 214.43 14.66 0.141 3482
 3484 3 51.55 214.33 14.64 0.162 3483
 3485 3 51.45 214.04 14.66 0.193 3484
 3486 3 51.43 213.93 14.68 0.217 3485
 3487 3 51.43 213.73 14.72 0.276 3486
 3488 3 51.44 213.54 14.81 0.369 3487
 3489 3 51.49 213.43 14.82 0.442 3488
 3490 3 51.51 213.23 14.85 0.501 3489
 3491 3 51.55 213.14 14.76 0.56 3490
 3492 3 51.66 213.04 14.78 0.595 3491
 3493 3 51.73 212.93 14.75 0.63 3492
 3494 3 51.8 212.83 14.67 0.652 3493
 3495 3 51.87 212.64 14.66 0.656 3494
 3496 3 51.98 212.54 14.55 0.672 3495
 3497 3 52.01 212.33 14.63 0.621 3496
 3498 3 51.84 211.93 14.84 0.452 3497
 3499 3 51.87 211.73 14.83 0.382 3498
 3500 3 51.97 211.54 14.86 0.411 3499
 3501 3 52.08 211.54 14.85 0.421 3500
 3502 3 52.16 211.43 14.86 0.402 3501
 3503 3 52.7 211.73 14.75 0.138 3502
 3504 3 52.84 211.73 14.74 0.104 3503
 3505 3 52.94 211.64 14.68 0.062 3504
 3506 3 52.93 211.54 14.72 0.065 3505
 3507 3 52.91 211.33 14.74 0.113 3506
 3508 3 53.05 211.43 14.78 0.093 3507
 3509 3 51.84 210.93 14.95 0.273 3502
 3510 3 51.7 210.64 15 0.198 3509
 3511 3 51.73 210.33 15.1 0.11 3510
 3512 3 51.74 210.23 15.14 0.122 3511
 3513 3 51.71 210.14 15.22 0.126 3512
 3514 3 51.74 209.93 15.26 0.137 3513
 3515 3 51.8 209.83 15.28 0.127 3514
 3516 3 51.84 209.73 15.36 0.11 3515
 3517 3 51.92 209.54 15.47 0.119 3516
 3518 3 51.99 209.43 15.49 0.151 3517
 3519 3 52.09 209.33 15.55 0.142 3518
 3520 3 52.09 209.14 15.66 0.209 3519
 3521 3 52.09 209.04 15.83 0.271 3520
 3522 3 51.99 208.93 15.85 0.391 3521
 3523 3 52.02 208.83 15.95 0.417 3522
 3524 3 52.05 208.73 16.06 0.401 3523
 3525 3 52.13 208.64 16.2 0.4 3524
 3526 3 52.24 208.54 16.18 0.478 3525
 3527 3 52.55 208.43 16.2 0.474 3526
 3528 3 52.71 208.33 16.22 0.443 3527
 3529 3 52.84 208.14 16.24 0.376 3528
 3530 3 52.91 208.04 16.25 0.384 3529
 3531 3 52.39 207.93 16.02 0.108 3530
 3532 3 52.17 207.93 15.89 0.079 3531
 3533 3 51.99 207.93 15.78 0.108 3532
 3534 3 51.91 207.83 15.72 0.15 3533
 3535 3 51.81 207.73 15.68 0.185 3534
 3536 3 51.85 207.64 15.55 0.228 3535
 3537 3 51.67 207.64 15.52 0.078 3536
 3538 3 51.53 207.54 15.65 0.084 3537
 3539 3 51.49 207.43 15.69 0.081 3538
 3540 3 51.38 207.43 15.75 0.109 3539
 3541 3 51.27 207.43 15.88 0.115 3540
 3542 3 53.12 207.93 16.42 0.301 3530
 3543 3 53.21 207.93 16.61 0.228 3542
 3544 3 53.27 207.83 16.77 0.163 3543
 3545 3 53.42 207.73 16.9 0.124 3544
 3546 3 53.63 207.64 16.99 0.095 3545
 3547 3 53.78 207.64 17.09 0.081 3546
 3548 3 53.87 207.54 17.24 0.163 3547
 3549 3 53.94 207.54 17.38 0.188 3548
 3550 3 54 207.43 17.65 0.194 3549
 3551 3 54.06 207.33 17.77 0.158 3550
 3552 3 54.07 207.23 17.95 0.134 3551
 3553 3 54.17 207.23 18.11 0.073 3552
 3554 3 54.21 207.04 18.22 0.11 3553
 3555 3 54.3 206.93 18.31 0.165 3554
 3556 3 54.41 206.93 18.34 0.155 3555
 3557 3 54.6 206.83 18.31 0.13 3556
 3558 3 54.82 206.73 18.22 0.128 3557
 3559 3 54.92 206.64 18.13 0.083 3558
 3560 3 54.19 207.64 17.06 0.136 3549
 3561 3 54.34 207.73 17.25 0.057 3560
 3562 3 50.51 216.83 13.91 0.186 3466
 3563 3 50.48 217.04 13.75 0.121 3562
 3564 3 50.52 217.14 13.66 0.162 3563
 3565 3 50.49 217.33 13.66 0.161 3564
 3566 3 50.45 217.43 13.65 0.164 3565
 3567 3 50.34 217.64 13.66 0.118 3566
 3568 3 50.24 217.73 13.73 0.118 3567
 3569 3 50.01 217.93 13.73 0.098 3568
 3570 3 49.87 217.93 13.79 0.147 3569
 3571 3 49.73 217.93 13.88 0.15 3570
 3572 3 49.58 218.04 13.94 0.146 3571
 3573 3 49.43 218.04 14.08 0.118 3572
 3574 3 49.37 218.14 14.14 0.122 3573
 3575 3 49.3 218.23 14.17 0.172 3574
 3576 3 49.12 218.33 14.21 0.158 3575
 3577 3 48.98 218.43 14.26 0.174 3576
 3578 3 48.88 218.54 14.32 0.123 3577
 3579 3 48.77 218.64 14.42 0.122 3578
 3580 3 48.62 218.64 14.52 0.146 3579
 3581 3 48.54 218.64 14.65 0.184 3580
 3582 3 48.41 218.64 14.8 0.167 3581
 3583 3 48.24 218.83 14.85 0.127 3582
 3584 3 48.12 218.93 14.93 0.143 3583
 3585 3 48.06 219.14 14.96 0.161 3584
 3586 3 47.99 219.23 14.94 0.203 3585
 3587 3 47.93 219.43 14.91 0.196 3586
 3588 3 47.86 219.54 15 0.216 3587
 3589 3 47.74 219.73 15.05 0.177 3588
 3590 3 47.65 219.93 15.07 0.151 3589
 3591 3 47.52 220.04 15.07 0.149 3590
 3592 3 47.43 220.14 15.09 0.164 3591
 3593 3 47.33 220.33 15.12 0.187 3592
 3594 3 47.26 220.43 15.15 0.209 3593
 3595 3 47.16 220.54 15.22 0.263 3594
 3596 3 47.02 220.64 15.52 0.159 3595
 3597 3 46.91 220.93 15.64 0.194 3596
 3598 3 46.76 221.14 15.77 0.173 3597
 3599 3 46.66 221.33 15.9 0.197 3598
 3600 3 46.56 221.54 16.1 0.169 3599
 3601 3 46.51 221.64 16.26 0.184 3600
 3602 3 46.44 221.73 16.48 0.183 3601
 3603 3 46.37 221.73 16.67 0.22 3602
 3604 3 46.27 221.83 16.78 0.2 3603
 3605 3 46.22 221.83 16.96 0.167 3604
 3606 3 46.16 221.93 17.12 0.14 3605
 3607 3 46.11 221.93 17.23 0.138 3606
 3608 3 46.04 221.93 17.33 0.129 3607
 3609 3 45.94 222.04 17.42 0.141 3608
 3610 3 45.81 222.04 17.55 0.124 3609
 3611 3 45.72 222.23 17.76 0.168 3610
 3612 3 45.59 222.23 17.89 0.172 3611
 3613 3 45.38 222.23 17.96 0.185 3612
 3614 3 45.23 222.33 18.03 0.174 3613
 3615 3 45.08 222.43 18.14 0.234 3614
 3616 3 44.94 222.43 18.23 0.266 3615
 3617 3 44.81 222.53 18.28 0.362 3616
 3618 3 44.77 222.63 18.26 0.49 3617
 3619 3 44.68 222.72 18.33 0.567 3618
 3620 3 44.51 222.82 18.35 0.604 3619
 3621 3 44.43 222.92 18.28 0.635 3620
 3622 3 44.44 223.13 18.17 0.696 3621
 3623 3 44.43 223.03 18.3 0.804 3622
 3624 3 44.29 223.03 18.64 0.668 3623
 3625 3 44.22 223.13 18.73 0.58 3624
 3626 3 43.94 222.42 19.39 0.171 3625
 3627 3 43.98 222.22 19.42 0.16 3626
 3628 3 43.87 222.13 19.48 0.208 3627
 3629 3 43.51 221.92 19.73 0.171 3628
 3630 3 43.31 221.82 19.89 0.183 3629
 3631 3 43.19 221.63 19.96 0.208 3630
 3632 3 43.09 221.53 20.01 0.236 3631
 3633 3 42.98 221.42 20.05 0.278 3632
 3634 3 42.88 221.32 20.12 0.326 3633
 3635 3 42.62 221.13 20.1 0.384 3634
 3636 3 42.48 221.03 20.07 0.422 3635
 3637 3 42.49 220.92 20.08 0.534 3636
 3638 3 42.49 220.72 20.12 0.594 3637
 3639 3 42.37 220.63 20.14 0.624 3638
 3640 3 42.44 220.32 20.21 0.614 3639
 3641 3 42.31 220.22 20.21 0.611 3640
 3642 3 42.05 220.13 20.23 0.705 3641
 3643 3 41.77 220.03 20.19 0.719 3642
 3644 3 41.66 219.82 20.21 0.708 3643
 3645 3 41.41 219.72 20.03 0.627 3644
 3646 3 41.3 219.63 20.03 0.551 3645
 3647 3 41.2 219.53 20.12 0.497 3646
 3648 3 41.04 219.42 20.23 0.445 3647
 3649 3 41.12 219.13 20.33 0.343 3648
 3650 3 41.11 219.03 20.37 0.248 3649
 3651 3 40.51 219.92 20.14 0.124 3648
 3652 3 40.23 220.03 20.14 0.14 3651
 3653 3 40.15 220.13 20.1 0.193 3652
 3654 3 40.01 220.22 20.08 0.232 3653
 3655 3 39.84 220.22 20.03 0.193 3654
 3656 3 39.44 220.13 19.92 0.161 3655
 3657 3 39.16 220.03 19.89 0.179 3656
 3658 3 38.98 219.92 19.87 0.183 3657
 3659 3 38.79 219.82 19.96 0.143 3658
 3660 3 38.62 219.82 19.98 0.121 3659
 3661 3 38.43 219.72 20.01 0.09 3660
 3662 3 38.29 219.72 19.98 0.085 3661
 3663 3 38.16 219.82 19.92 0.119 3662
 3664 3 42.13 219.72 20.67 0.119 3644
 3665 3 47.02 220.64 14.91 0.107 3595
 3666 3 46.83 220.73 14.91 0.12 3665
 3667 3 46.65 220.73 14.88 0.11 3666
 3668 3 34.16 210.72 19.09 0.893 3097
 3669 3 33.95 211.22 18.92 0.632 3668
 3670 3 33.8 211.72 17.95 0.102 3669
 3671 3 33.73 211.82 17.84 0.083 3670
 3672 3 33.61 212.03 17.86 0.134 3671
 3673 3 33.69 212.13 17.83 0.238 3672
 3674 3 33.73 212.22 17.67 0.368 3673
 3675 3 33.79 212.32 17.52 0.372 3674
 3676 3 33.81 212.32 17.4 0.273 3675
 3677 3 33.8 212.42 17.2 0.13 3676
 3678 3 33.66 212.53 17.24 0.078 3677
 3679 3 33.99 211.22 19.11 0.296 3669
 3680 3 33.91 211.32 18.97 0.000125 3679
 3681 3 32.7 210.92 19.29 0.361 3096
 3682 3 32.67 211.03 19.27 0.355 3681
 3683 3 32.74 210.92 18.81 0.253 3682
 3684 3 32.55 210.92 18.58 0.155 3683
 3685 3 32.56 210.92 18.42 0.195 3684
 3686 3 32.52 210.92 18.29 0.231 3685
 3687 3 32.45 210.92 18.2 0.242 3686
 3688 3 32.38 211.03 18.13 0.241 3687
 3689 3 32.28 211.03 18.02 0.134 3688
 3690 3 32.28 211.03 17.84 0.121 3689
 3691 3 32.21 211.03 17.68 0.115 3690
 3692 3 32.24 211.13 17.52 0.118 3691
 3693 3 32.2 211.13 17.36 0.112 3692
 3694 3 33.02 211.03 19.06 0.175 3683
 3695 3 33.16 211.03 19.27 0.083 3694
 3696 3 32.7 211.22 19.52 0.25 3682
 3697 3 32.7 211.42 19.63 0.175 3696
 3698 3 32.4 211.63 19.86 0.159 3697
 3699 3 32.24 211.82 20.13 0.224 3698
 3700 3 32.15 212.13 20.4 0.077 3699
 3701 3 32.12 212.22 20.56 0.066 3700
 3702 3 32.08 212.32 20.68 0.097 3701
 3703 3 31.99 212.53 20.81 0.065 3702
 3704 3 25.04 205.81 11.49 0.096 2917
 3705 3 24.99 205.91 11.53 0.096 3704
 3706 3 24.83 206.02 11.58 0.139 3705
 3707 3 24.72 206.21 11.64 0.157 3706
 3708 3 24.52 206.41 11.67 0.204 3707
 3709 3 24.42 206.52 11.73 0.243 3708
 3710 3 24.36 206.71 11.75 0.269 3709
 3711 3 24.22 206.91 11.83 0.183 3710
 3712 3 24.06 207.02 11.95 0.16 3711
 3713 3 23.95 207.21 12.07 0.126 3712
 3714 3 24.9 205.52 10.26 0.109 2911
 3715 3 24.79 205.62 10.28 0.116 3714
 3716 3 24.67 205.62 10.16 0.112 3715
 3717 3 24.58 205.71 10.09 0.135 3716
 3718 3 24.45 205.81 10.17 0.133 3717
 3719 3 24.33 205.91 10 0.093 3718
 3720 3 24.27 206.02 9.99 0.159 3719
 3721 3 24.08 206.02 9.99 0.161 3720
 3722 3 23.95 206.02 9.97 0.151 3721
 3723 3 23.85 206.12 10 0.136 3722
 3724 3 23.72 206.21 9.99 0.212 3723
 3725 3 23.58 206.31 9.99 0.328 3724
 3726 3 23.43 206.21 10.03 0.369 3725
 3727 3 23.31 206.31 10.13 0.372 3726
 3728 3 23.15 206.41 10.2 0.346 3727
 3729 3 23.04 206.52 10.28 0.297 3728
 3730 3 22.93 206.62 10.33 0.31 3729
 3731 3 22.51 207.21 10.52 0.138 3730
 3732 3 22.31 207.31 10.6 0.075 3731
 3733 3 22.08 207.41 10.67 0.149 3732
 3734 3 21.92 207.62 10.74 0.151 3733
 3735 3 21.77 207.71 10.77 0.135 3734
 3736 3 21.74 207.81 10.78 0.18 3735
 3737 3 21.61 208.01 10.78 0.205 3736
 3738 3 21.54 208.11 10.83 0.197 3737
 3739 3 21.36 208.2 10.9 0.113 3738
 3740 3 21.2 208.4 10.99 0.11 3739
 3741 3 21.17 208.51 10.92 0.136 3740
 3742 3 21.06 208.61 10.85 0.059 3741
 3743 3 21.04 208.51 11.01 0.074 3741
 3744 3 21.33 208.51 10.78 0.066 3743
 3745 3 21.36 208.4 10.68 0.043 3744
 3746 3 20.92 208.61 11.09 0.094 3743
 3747 3 20.83 208.61 11.22 0.146 3746
 3748 3 20.93 208.61 11.43 0.079 3747
 3749 3 21.06 208.61 11.38 0.052 3748
 3750 3 20.61 208.7 11.34 0.11 3747
 3751 3 20.47 208.8 11.34 0.086 3750
 3752 3 20.4 209.01 11.34 0.129 3751
 3753 3 20.42 209.2 11.33 0.265 3752
 3754 3 20.38 209.3 11.32 0.255 3753
 3755 3 20.24 209.4 11.33 0.165 3754
 3756 3 20.58 201.61 0.63 0.914 2152
 3757 3 20.49 201.61 0.55 0.814 3756
 3758 3 20.45 201.51 0.49 0.774 3757
 3759 3 19.95 201.4 0.21 0.832 3758
 3760 3 19.97 201.3 0.38 0.691 3759
 3761 3 19.86 201.3 0.6 0.51 3760
 3762 3 19.74 201.3 0.69 0.271 3761
 3763 3 19.7 201.4 0.61 0.000125 3762
 3764 3 19.02 201.2 -0.33 0.38 3759
 3765 3 18.85 201.2 -0.46 0.43 3764
 3766 3 18.74 201.11 -0.57 0.427 3765
 3767 3 18.72 201.11 -0.88 0.387 3766
 3768 3 18.65 201.11 -1.02 0.466 3767
 3769 3 18.95 201.01 -1.44 0.231 3768
 3770 3 18.99 201.01 -1.6 0.198 3769
 3771 3 19.02 201.01 -1.73 0.198 3770
 3772 3 19.02 201.01 -1.95 0.246 3771
 3773 3 19.02 201.01 -2.13 0.243 3772
 3774 3 19.08 201.01 -2.3 0.222 3773
 3775 3 19.01 201.01 -2.48 0.214 3774
 3776 3 18.97 201.01 -2.69 0.233 3775
 3777 3 18.99 201.11 -2.88 0.233 3776
 3778 3 19.04 201.2 -3.09 0.247 3777
 3779 3 19.15 201.2 -3.27 0.273 3778
 3780 3 19.15 201.3 -3.44 0.275 3779
 3781 3 19.18 201.4 -3.61 0.277 3780
 3782 3 19.15 201.51 -3.75 0.329 3781
 3783 3 19.15 201.61 -3.84 0.381 3782
 3784 3 18.58 201.61 -4.14 0.171 3783
 3785 3 18.47 201.61 -4.22 0.172 3784
 3786 3 18.29 201.51 -4.38 0.195 3785
 3787 3 18.18 201.51 -4.53 0.215 3786
 3788 3 18.06 201.51 -4.71 0.254 3787
 3789 3 17.97 201.4 -4.84 0.3 3788
 3790 3 17.61 201.51 -4.92 0.231 3789
 3791 3 17.31 201.61 -4.95 0.196 3790
 3792 3 17.17 201.61 -5.05 0.251 3791
 3793 3 17.06 201.7 -5.21 0.239 3792
 3794 3 17.02 201.7 -5.5 0.13 3793
 3795 3 16.97 201.7 -5.7 0.165 3794
 3796 3 16.93 201.7 -5.84 0.151 3795
 3797 3 16.9 201.61 -5.95 0.117 3796
 3798 3 16.79 201.7 -5.93 0.116 3797
 3799 3 16.79 201.7 -6.05 0.16 3798
 3800 3 16.65 201.7 -6.14 0.172 3799
 3801 3 16.56 201.7 -6.21 0.19 3800
 3802 3 16.45 201.7 -6.28 0.217 3801
 3803 3 16.36 201.7 -6.37 0.223 3802
 3804 3 16.26 201.7 -6.49 0.208 3803
 3805 3 16.08 201.9 -6.64 0.203 3804
 3806 3 16.02 201.8 -6.8 0.233 3805
 3807 3 15.99 201.89 -6.96 0.227 3806
 3808 3 15.95 201.89 -7.13 0.224 3807
 3809 3 15.85 202 -7.21 0.22 3808
 3810 3 15.71 202.1 -7.3 0.242 3809
 3811 3 15.56 202.1 -7.39 0.247 3810
 3812 3 15.45 202.19 -7.6 0.241 3811
 3813 3 15.32 202.19 -7.75 0.273 3812
 3814 3 15.15 202.19 -8.01 0.205 3813
 3815 3 15.02 202.19 -8.13 0.22 3814
 3816 3 14.92 202.19 -8.23 0.21 3815
 3817 3 14.78 202.19 -8.38 0.243 3816
 3818 3 14.66 202.19 -8.49 0.233 3817
 3819 3 14.54 202.29 -8.61 0.29 3818
 3820 3 14.41 202.29 -8.78 0.324 3819
 3821 3 14.33 202.29 -8.91 0.39 3820
 3822 3 14.28 202.39 -9.05 0.444 3821
 3823 3 14.16 202.39 -9.08 0.488 3822
 3824 3 13.98 202.5 -9.14 0.536 3823
 3825 3 13.85 202.5 -9.27 0.592 3824
 3826 3 13.62 202.6 -9.29 0.602 3825
 3827 3 13.53 202.6 -9.46 0.589 3826
 3828 3 13.43 202.6 -9.56 0.574 3827
 3829 3 13.37 202.69 -9.74 0.492 3828
 3830 3 13.32 202.79 -9.95 0.441 3829
 3831 3 13.2 202.79 -10.07 0.441 3830
 3832 3 13.13 202.89 -10.18 0.428 3831
 3833 3 13.1 203 -10.31 0.435 3832
 3834 3 13.09 203 -10.47 0.433 3833
 3835 3 13.16 203.29 -10.63 0.407 3834
 3836 3 13.37 203.5 -10.81 0.364 3835
 3837 3 13.6 203.69 -10.99 0.221 3836
 3838 3 13.69 203.89 -11.06 0.188 3837
 3839 3 13.73 204 -11.14 0.185 3838
 3840 3 13.76 204.1 -11.21 0.199 3839
 3841 3 13.85 204.19 -11.35 0.265 3840
 3842 3 13.9 204.29 -11.4 0.323 3841
 3843 3 13.93 204.39 -11.49 0.418 3842
 3844 3 14 204.5 -11.61 0.493 3843
 3845 3 14.01 204.6 -11.71 0.579 3844
 3846 3 14.08 204.6 -11.8 0.651 3845
 3847 3 14.07 204.69 -11.88 0.748 3846
 3848 3 14.16 204.89 -11.96 0.818 3847
 3849 3 14.23 205 -12.06 0.833 3848
 3850 3 14.27 205.1 -12.13 0.864 3849
 3851 3 14.38 205.29 -12.24 0.788 3850
 3852 3 14.37 205.39 -12.36 0.766 3851
 3853 3 14.31 205.5 -12.48 0.783 3852
 3854 3 14.21 205.69 -12.57 0.647 3853
 3855 3 14.1 205.89 -12.65 0.562 3854
 3856 3 14.07 206 -12.71 0.535 3855
 3857 3 14.29 206.5 -12.51 0.221 3856
 3858 3 14.32 206.79 -12.46 0.15 3857
 3859 3 14.35 206.89 -12.46 0.137 3858
 3860 3 14.36 207 -12.56 0.135 3859
 3861 3 14.38 207.19 -12.63 0.165 3860
 3862 3 14.41 207.39 -12.63 0.172 3861
 3863 3 14.45 207.5 -12.69 0.188 3862
 3864 3 14.49 207.69 -12.87 0.176 3863
 3865 3 14.51 208 -13.02 0.164 3864
 3866 3 14.53 208.1 -13.11 0.132 3865
 3867 3 14.59 208.29 -13.23 0.159 3866
 3868 3 14.63 208.39 -13.33 0.172 3867
 3869 3 14.73 208.5 -13.44 0.191 3868
 3870 3 14.74 208.69 -13.55 0.214 3869
 3871 3 14.85 208.89 -13.72 0.225 3870
 3872 3 14.85 209 -13.87 0.221 3871
 3873 3 14.96 209.19 -14.19 0.172 3872
 3874 3 15.09 209.29 -14.35 0.107 3873
 3875 3 15.17 209.5 -14.46 0.127 3874
 3876 3 15.27 209.6 -14.53 0.123 3875
 3877 3 15.41 209.69 -14.54 0.149 3876
 3878 3 15.54 209.79 -14.61 0.191 3877
 3879 3 15.66 209.89 -14.63 0.193 3878
 3880 3 15.76 210 -14.65 0.15 3879
 3881 3 15.86 210.19 -14.63 0.132 3880
 3882 3 16.1 210.19 -14.63 0.127 3881
 3883 3 16.17 210.29 -14.63 0.164 3882
 3884 3 16.33 210.29 -14.65 0.206 3883
 3885 3 16.51 210.39 -14.71 0.247 3884
 3886 3 16.62 210.39 -14.77 0.339 3885
 3887 3 16.8 210.39 -14.79 0.423 3886
 3888 3 16.89 210.5 -14.77 0.448 3887
 3889 3 16.73 210.69 -13.99 0.063 3888
 3890 3 16.76 210.69 -13.83 0.097 3889
 3891 3 16.76 210.79 -13.7 0.088 3890
 3892 3 16.78 210.89 -13.56 0.133 3891
 3893 3 16.76 210.79 -13.43 0.114 3892
 3894 3 17.2 209.79 -15.21 0.112 3893
 3895 3 17.27 209.69 -15.21 0.092 3894
 3896 3 17.36 209.6 -15.24 0.073 3895
 3897 3 17.49 209.5 -15.28 0.094 3896
 3898 3 17.47 209.29 -15.35 0.158 3897
 3899 3 17.54 209.1 -15.4 0.135 3898
 3900 3 17.67 208.89 -15.47 0.11 3899
 3901 3 17.72 208.79 -15.57 0.147 3900
 3902 3 17.72 208.6 -15.64 0.179 3901
 3903 3 17.7 208.5 -15.71 0.188 3902
 3904 3 17.95 208.6 -15.88 0.118 3903
 3905 3 18.08 208.69 -15.94 0.000125 3904
 3906 3 17.54 208.29 -15.71 0.085 3903
 3907 3 17.45 208.19 -15.61 0.114 3906
 3908 3 17.42 208.1 -15.47 0.097 3907
 3909 3 17.51 208 -15.41 0.101 3908
 3910 3 17.56 207.79 -15.36 0.087 3909
 3911 3 17.68 207.69 -15.3 0.106 3910
 3912 3 17.19 210.79 -14.95 0.262 3888
 3913 3 17.3 210.89 -14.88 0.163 3912
 3914 3 17.41 211 -14.85 0.125 3913
 3915 3 17.55 211.1 -14.79 0.121 3914
 3916 3 17.67 211.1 -14.73 0.119 3915
 3917 3 17.78 211.19 -14.71 0.114 3916
 3918 3 17.92 211.29 -14.68 0.15 3917
 3919 3 18.05 211.29 -14.7 0.148 3918
 3920 3 18.14 211.39 -14.7 0.152 3919
 3921 3 18.32 211.39 -14.71 0.159 3920
 3922 3 18.48 211.5 -14.76 0.138 3921
 3923 3 18.69 211.5 -14.8 0.15 3922
 3924 3 18.85 211.5 -14.88 0.163 3923
 3925 3 18.96 211.5 -14.91 0.178 3924
 3926 3 19.09 211.5 -14.97 0.237 3925
 3927 3 19.25 211.5 -15.01 0.308 3926
 3928 3 19.34 211.5 -15.12 0.357 3927
 3929 3 19.41 211.5 -15.3 0.435 3928
 3930 3 19.48 211.39 -15.38 0.527 3929
 3931 3 19.57 211.39 -15.45 0.626 3930
 3932 3 19.62 211.29 -15.72 0.638 3931
 3933 3 19.69 211.19 -15.87 0.657 3932
 3934 3 19.76 211.1 -16.03 0.663 3933
 3935 3 19.85 211 -16.1 0.665 3934
 3936 3 20.05 211.11 -16.19 0.582 3935
 3937 3 20.14 211.11 -16.3 0.512 3936
 3938 3 20.26 211.01 -16.42 0.421 3937
 3939 3 20.19 210.4 -16.81 0.138 3938
 3940 3 20.14 210.29 -16.94 0.165 3939
 3941 3 20.22 210.19 -17.08 0.145 3940
 3942 3 20.22 210 -17.28 0.159 3941
 3943 3 20.29 209.89 -17.46 0.139 3942
 3944 3 20.38 209.6 -17.67 0.133 3943
 3945 3 20.45 209.5 -17.78 0.123 3944
 3946 3 20.54 209.39 -17.87 0.171 3945
 3947 3 20.61 209.29 -17.96 0.211 3946
 3948 3 20.56 209.1 -18.19 0.169 3947
 3949 3 20.67 209 -18.3 0.000125 3948
 3950 3 20.97 209.3 -17.9 0.093 3947
 3951 3 21.06 209.2 -17.87 0.000125 3950
 3952 3 20.44 211.01 -16.4 0.258 3938
 3953 3 20.55 211.01 -16.38 0.188 3952
 3954 3 19.32 211.19 -16.26 0.158 3935
 3955 3 19.89 211.4 -14.65 0.119 3931
 3956 3 20.03 211.51 -14.54 0.118 3955
 3957 3 20.14 211.4 -14.41 0.112 3956
 3958 3 20.28 211.51 -14.26 0.15 3957
 3959 3 20.37 211.51 -14.12 0.178 3958
 3960 3 20.46 211.51 -14.02 0.212 3959
 3961 3 20.69 211.51 -14.3 0.056 3960
 3962 3 20.85 211.51 -14.45 0.093 3961
 3963 3 20.96 211.51 -14.46 0.076 3962
 3964 3 20.51 211.51 -13.81 0.191 3960
 3965 3 20.57 211.51 -13.71 0.217 3964
 3966 3 20.8 211.2 -14.02 0.133 3965
 3967 3 20.51 211.61 -13.46 0.19 3965
 3968 3 20.5 211.7 -13.26 0.148 3967
 3969 3 20.53 211.8 -13.12 0.168 3968
 3970 3 20.53 211.9 -12.93 0.16 3969
 3971 3 20.55 212.01 -12.73 0.147 3970
 3972 3 20.55 212.01 -12.55 0.172 3971
 3973 3 20.59 212.11 -12.45 0.181 3972
 3974 3 20.46 212.11 -12.22 0.167 3973
 3975 3 20.44 212.01 -12.08 0.261 3974
 3976 3 20.35 212.01 -11.98 0.352 3975
 3977 3 20.37 211.8 -12.01 0.463 3976
 3978 3 20.32 211.8 -11.88 0.546 3977
 3979 3 20.28 211.61 -11.9 0.576 3978
 3980 3 20.28 211.4 -11.94 0.621 3979
 3981 3 20.19 211.3 -11.95 0.614 3980
 3982 3 20.87 210.8 -12.29 0.04 3981
 3983 3 21.05 210.7 -12.31 0.072 3982
 3984 3 21.12 210.61 -12.29 0.091 3983
 3985 3 21.23 210.51 -12.26 0.116 3984
 3986 3 21.3 210.4 -12.21 0.1 3985
 3987 3 21.41 210.4 -12.14 0.062 3986
 3988 3 21.51 210.4 -12.19 0.085 3987
 3989 3 20.17 211.11 -11.83 0.615 3981
 3990 3 20.1 210.9 -11.78 0.614 3989
 3991 3 19.94 210.8 -11.76 0.599 3990
 3992 3 19.89 210.61 -11.76 0.572 3991
 3993 3 19.84 210.61 -11.66 0.528 3992
 3994 3 19.94 210.51 -11.35 0.307 3993
 3995 3 19.98 210.51 -11.22 0.215 3994
 3996 3 20.28 212.51 -11.41 0.161 3978
 3997 3 20.21 212.7 -11.32 0.178 3996
 3998 3 20.14 212.8 -11.24 0.26 3997
 3999 3 20.05 212.9 -11.18 0.327 3998
 4000 3 20.03 213.01 -11.12 0.4 3999
 4001 3 20.01 213.11 -11.02 0.49 4000
 4002 3 19.96 213.2 -10.9 0.504 4001
 4003 3 19.91 213.3 -10.87 0.574 4002
 4004 3 19.48 213.3 -10.6 0.419 4003
 4005 3 19.39 213.4 -10.41 0.379 4004
 4006 3 19.21 213.4 -10.31 0.288 4005
 4007 3 19.14 213.51 -10.26 0.205 4006
 4008 3 19.09 213.8 -10.3 0.075 4007
 4009 3 19.05 214.01 -10.38 0.122 4008
 4010 3 19.05 214.11 -10.46 0.099 4009
 4011 3 20.82 213.4 -11.21 0.201 4003
 4012 3 20.78 213.61 -11.23 0.183 4011
 4013 3 20.89 213.8 -11.47 0.149 4012
 4014 3 20.96 214.01 -11.61 0.238 4013
 4015 3 21.01 214.11 -11.58 0.311 4014
 4016 3 20.98 214.3 -11.58 0.363 4015
 4017 3 21.1 214.4 -11.63 0.464 4016
 4018 3 21.12 214.51 -11.64 0.502 4017
 4019 3 21.16 214.61 -11.86 0.522 4018
 4020 3 21.25 214.8 -11.96 0.536 4019
 4021 3 21.34 214.9 -12.07 0.507 4020
 4022 3 21.53 215.01 -12.13 0.437 4021
 4023 3 21.66 215.01 -12.28 0.384 4022
 4024 3 21.82 215.11 -12.35 0.3 4023
 4025 3 21.94 215.11 -12.45 0.248 4024
 4026 3 22.23 215.2 -12.74 0.172 4025
 4027 3 22.39 215.2 -12.73 0.133 4026
 4028 3 20.82 213.7 -11.04 0.099 4012
 4029 3 20.92 213.7 -10.95 0.000125 4028
 4030 3 20.96 212.11 -12.46 0.105 3973
 4031 3 21.17 212.11 -12.37 0.084 4030
 4032 3 21.34 212.11 -12.32 0.125 4031
 4033 3 21.46 212.01 -12.3 0.123 4032
 4034 3 13.58 205.69 -12.99 0.288 3856
 4035 3 13.35 205.5 -13.22 0.085 4034
 4036 3 13.26 205.39 -13.28 0.062 4035
 4037 3 14.18 205.1 -12.89 0.082 3854
 4038 3 14.1 204.89 -12.9 0.07 4037
 4039 3 14.04 204.69 -12.9 0.061 4038
 4040 3 15.36 204.89 -12.82 0.125 3853
 4041 3 15.44 204.79 -12.93 0.121 4040
 4042 3 15.51 204.79 -13.05 0.119 4041
 4043 3 15.62 204.69 -13.21 0.142 4042
 4044 3 15.67 204.69 -13.3 0.233 4043
 4045 3 15.76 204.6 -13.43 0.294 4044
 4046 3 15.79 204.6 -13.53 0.291 4045
 4047 3 15.92 204.69 -13.64 0.167 4046
 4048 3 16.08 204.79 -13.71 0.144 4047
 4049 3 16.15 204.79 -13.83 0.153 4048
 4050 3 16.29 204.79 -14.01 0.13 4049
 4051 3 16.45 204.79 -14.14 0.162 4050
 4052 3 16.56 204.89 -14.29 0.131 4051
 4053 3 16.63 204.89 -14.41 0.158 4052
 4054 3 16.68 204.79 -14.63 0.163 4053
 4055 3 16.72 204.89 -14.83 0.151 4054
 4056 3 16.76 204.89 -14.99 0.139 4055
 4057 3 16.77 204.89 -15.19 0.123 4056
 4058 3 16.72 204.89 -15.3 0.157 4057
 4059 3 16.7 204.89 -15.44 0.186 4058
 4060 3 16.67 204.79 -15.57 0.21 4059
 4061 3 16.63 204.79 -15.68 0.262 4060
 4062 3 16.45 204.5 -15.9 0.139 4061
 4063 3 16.4 204.39 -16.06 0.157 4062
 4064 3 16.42 204.29 -16.17 0.118 4063
 4065 3 16.49 204.19 -16.24 0.16 4064
 4066 3 16.47 204.1 -16.31 0.185 4065
 4067 3 16.49 204 -16.33 0.208 4066
 4068 3 16.49 203.89 -16.44 0.294 4067
 4069 3 16.42 203.79 -16.49 0.347 4068
 4070 3 16.45 203.69 -16.56 0.439 4069
 4071 3 16.52 203.6 -16.71 0.514 4070
 4072 3 16.47 203.5 -16.81 0.551 4071
 4073 3 16.56 203.39 -16.99 0.513 4072
 4074 3 16.63 203.29 -17.12 0.501 4073
 4075 3 16.74 203.19 -17.22 0.484 4074
 4076 3 16.85 203 -17.42 0.458 4075
 4077 3 16.85 202.89 -17.53 0.42 4076
 4078 3 16.27 203.5 -17.67 0.065 4077
 4079 3 15.82 204 -13.45 0.131 4046
 4080 3 15.85 203.89 -13.43 0.159 4079
 4081 3 15.85 203.69 -13.45 0.223 4080
 4082 3 15.92 203.6 -13.46 0.289 4081
 4083 3 15.9 203.39 -13.33 0.328 4082
 4084 3 15.9 203.29 -13.29 0.328 4083
 4085 3 15.86 203.1 -13.21 0.302 4084
 4086 3 15.85 202.89 -13.14 0.237 4085
 4087 3 15.83 202.5 -13.07 0.142 4086
 4088 3 15.92 202.29 -13.06 0.143 4087
 4089 3 16.02 202.29 -12.99 0.188 4088
 4090 3 16.11 201.89 -13.04 0.105 4089
 4091 3 16.1 201.79 -13.05 0.124 4090
 4092 3 16.11 201.5 -12.99 0.147 4091
 4093 3 16.1 201.39 -12.99 0.189 4092
 4094 3 16.06 201.19 -12.99 0.169 4093
 4095 3 16.06 200.89 -12.96 0.096 4094
 4096 3 16.15 200.69 -12.93 0.153 4095
 4097 3 16.15 200.39 -12.94 0.319 4096
 4098 3 16.11 200.29 -12.93 0.36 4097
 4099 3 15.85 200.29 -12.9 0.345 4098
 4100 3 15.73 200.19 -12.87 0.358 4099
 4101 3 15.62 200 -12.97 0.348 4100
 4102 3 15.51 199.89 -12.93 0.288 4101
 4103 3 15.36 199.89 -12.88 0.206 4102
 4104 3 12.87 202.29 -10.62 0.114 3834
 4105 3 12.76 202.19 -10.77 0.158 4104
 4106 3 12.6 202.1 -10.89 0.112 4105
 4107 3 12.38 202.1 -10.96 0.098 4106
 4108 3 12.29 202 -11.05 0.143 4107
 4109 3 12.18 202 -11.2 0.129 4108
 4110 3 12.01 201.79 -11.3 0.116 4109
 4111 3 11.92 201.79 -11.37 0.225 4110
 4112 3 11.85 201.6 -11.54 0.386 4111
 4113 3 11.9 201.5 -11.66 0.39 4112
 4114 3 11.92 201.39 -11.78 0.304 4113
 4115 3 11.98 201.29 -11.83 0.192 4114
 4116 3 19.36 201.7 -4 0.294 3783
 4117 3 19.36 201.8 -4.05 0.239 4116
 4118 3 19.29 201.9 -4.14 0.256 4117
 4119 3 19.15 202.11 -4.16 0.256 4118
 4120 3 19.08 202.2 -4.28 0.282 4119
 4121 3 19.06 202.3 -4.33 0.329 4120
 4122 3 18.99 202.3 -4.49 0.406 4121
 4123 3 18.81 202.61 -4.09 0.176 4122
 4124 3 18.7 202.7 -4.05 0.204 4123
 4125 3 18.63 202.9 -3.98 0.253 4124
 4126 3 18.58 203.11 -3.9 0.254 4125
 4127 3 18.47 203.2 -3.92 0.274 4126
 4128 3 18.27 203.4 -4 0.22 4127
 4129 3 18.13 203.51 -3.98 0.205 4128
 4130 3 17.99 203.61 -3.94 0.266 4129
 4131 3 17.86 203.7 -3.84 0.303 4130
 4132 3 17.74 203.8 -3.88 0.327 4131
 4133 3 17.58 203.9 -3.94 0.293 4132
 4134 3 17.43 204.11 -4.05 0.255 4133
 4135 3 17.45 204.3 -4.3 0.227 4134
 4136 3 17.52 204.4 -4.42 0.269 4135
 4137 3 17.54 204.61 -4.5 0.334 4136
 4138 3 17.58 204.8 -4.47 0.415 4137
 4139 3 17.7 204.9 -4.54 0.461 4138
 4140 3 17.7 205.01 -4.42 0.553 4139
 4141 3 17.74 205.11 -4.49 0.626 4140
 4142 3 17.85 205.3 -5.25 0.134 4141
 4143 3 17.86 205.4 -5.49 0.104 4142
 4144 3 17.76 205.4 -5.64 0.137 4143
 4145 3 17.72 205.4 -5.76 0.129 4144
 4146 3 17.7 205.4 -5.96 0.14 4145
 4147 3 17.67 205.4 -6.09 0.245 4146
 4148 3 17.72 205.51 -6.21 0.328 4147
 4149 3 17.7 205.51 -6.31 0.381 4148
 4150 3 17.72 205.4 -6.46 0.35 4149
 4151 3 17.81 205.51 -6.54 0.281 4150
 4152 3 17.88 205.3 -6.55 0.000125 4151
 4153 3 17.7 205.2 -4.31 0.66 4141
 4154 3 17.61 205.4 -4.3 0.693 4153
 4155 3 17.54 205.61 -4.18 0.686 4154
 4156 3 17.38 205.7 -4.08 0.701 4155
 4157 3 17.42 205.9 -3.98 0.709 4156
 4158 3 16.9 205.8 -3.27 0.15 4157
 4159 3 17.56 206.01 -4.05 0.721 4157
 4160 3 17.56 206.2 -4.05 0.717 4159
 4161 3 17.7 206.3 -4.05 0.729 4160
 4162 3 17.79 206.4 -4 0.737 4161
 4163 3 17.83 206.61 -3.98 0.682 4162
 4164 3 17.85 206.7 -3.94 0.624 4163
 4165 3 17.97 206.8 -3.82 0.555 4164
 4166 3 18.04 207.01 -3.77 0.478 4165
 4167 3 18.31 207.2 -3.82 0.423 4166
 4168 3 18.58 207.3 -3.82 0.412 4167
 4169 3 19.13 207.61 -3.77 0.215 4168
 4170 3 19.27 207.8 -3.73 0.236 4169
 4171 3 19.38 207.9 -3.71 0.265 4170
 4172 3 19.61 208.11 -3.71 0.24 4171
 4173 3 19.7 208.2 -3.67 0.235 4172
 4174 3 19.86 208.4 -3.63 0.246 4173
 4175 3 19.93 208.51 -3.61 0.261 4174
 4176 3 20.06 208.7 -3.55 0.25 4175
 4177 3 20.13 208.9 -3.5 0.261 4176
 4178 3 20.31 209.11 -3.46 0.207 4177
 4179 3 20.42 209.3 -3.4 0.165 4178
 4180 3 20.54 209.51 -3.36 0.199 4179
 4181 3 20.58 209.61 -3.34 0.188 4180
 4182 3 20.65 209.7 -3.32 0.199 4181
 4183 3 20.72 209.9 -3.23 0.213 4182
 4184 3 20.79 210.11 -3.21 0.201 4183
 4185 3 20.86 210.3 -3.15 0.186 4184
 4186 3 20.92 210.51 -3.11 0.183 4185
 4187 3 21.02 210.61 -3.11 0.17 4186
 4188 3 21.19 210.8 -3.09 0.22 4187
 4189 3 21.3 210.9 -3.09 0.2 4188
 4190 3 21.42 211.11 -3.07 0.188 4189
 4191 3 21.59 211.2 -3.07 0.191 4190
 4192 3 21.75 211.3 -3.11 0.221 4191
 4193 3 21.87 211.51 -3.13 0.23 4192
 4194 3 22.01 211.61 -3.15 0.272 4193
 4195 3 22.1 211.7 -3.13 0.356 4194
 4196 3 22.17 211.8 -3.19 0.442 4195
 4197 3 22.26 211.9 -3.23 0.509 4196
 4198 3 22.34 212.01 -3.21 0.53 4197
 4199 3 22.39 212.11 -3.32 0.62 4198
 4200 3 22.51 212.2 -3.36 0.672 4199
 4201 3 22.66 212.4 -3.36 0.665 4200
 4202 3 22.78 212.51 -3.32 0.657 4201
 4203 3 22.91 212.51 -3.32 0.63 4202
 4204 3 23.01 212.61 -3.27 0.642 4203
 4205 3 23.14 212.4 -4.25 0.145 4204
 4206 3 23.16 212.4 -4.42 0.158 4205
 4207 3 22.96 212.51 -4.6 0.139 4206
 4208 3 22.87 212.51 -4.71 0.149 4207
 4209 3 22.85 212.61 -4.84 0.136 4208
 4210 3 22.78 212.61 -5 0.157 4209
 4211 3 22.71 212.61 -5.26 0.316 4210
 4212 3 22.71 212.7 -5.38 0.368 4211
 4213 3 22.62 212.7 -5.53 0.379 4212
 4214 3 22.53 212.7 -5.68 0.389 4213
 4215 3 22.51 212.8 -5.83 0.362 4214
 4216 3 22.46 212.9 -5.96 0.344 4215
 4217 3 22.53 213.51 -6.01 0.101 4216
 4218 3 22.62 213.61 -6.09 0.081 4217
 4219 3 22.8 213.9 -6.17 0.146 4218
 4220 3 22.98 214.01 -6.17 0.162 4219
 4221 3 23.09 214.01 -6.3 0.212 4220
 4222 3 23.3 214.01 -6.38 0.245 4221
 4223 3 23.42 214.01 -6.51 0.194 4222
 4224 3 23.57 214.01 -6.51 0.09 4223
 4225 3 23.69 213.9 -6.54 0.082 4224
 4226 3 23.84 213.9 -6.55 0.084 4225
 4227 3 24.03 213.9 -6.49 0.116 4226
 4228 3 24.17 213.8 -6.53 0.108 4227
 4229 3 24.32 213.7 -6.51 0.073 4228
 4230 3 24.39 213.61 -6.51 0.074 4229
 4231 3 24.46 213.61 -6.43 0.064 4230
 4232 3 24.62 213.51 -6.42 0.031 4231
 4233 3 24.78 213.4 -6.46 0.073 4232
 4234 3 24.87 213.3 -6.5 0.132 4233
 4235 3 24.98 213.2 -6.55 0.156 4234
 4236 3 25.1 213.2 -6.64 0.142 4235
 4237 3 25.12 213.01 -6.68 0.116 4236
 4238 3 25.3 213.11 -6.75 0.000125 4237
 4239 3 23.37 214.2 -6.71 0.067 4223
 4240 3 23.55 214.2 -6.83 0.092 4239
 4241 3 23.64 214.4 -6.88 0.07 4240
 4242 3 23.71 214.51 -6.92 0.106 4241
 4243 3 23.85 214.61 -6.92 0.069 4242
 4244 3 24 214.61 -6.92 0.081 4243
 4245 3 24.14 214.61 -7.04 0.072 4244
 4246 3 23.12 212.7 -3.25 0.631 4204
 4247 3 22.85 212.61 -2.98 0.186 4246
 4248 3 22.98 212.61 -3.04 0.141 4247
 4249 3 23.07 212.7 -3 0.082 4248
 4250 3 23.23 212.8 -3.23 0.644 4246
 4251 3 23.55 212.9 -3.25 0.62 4250
 4252 3 23.67 213.01 -3.25 0.611 4251
 4253 3 23.78 213.11 -3.21 0.61 4252
 4254 3 23.91 213.3 -3.19 0.634 4253
 4255 3 24.05 213.4 -3.21 0.653 4254
 4256 3 24.17 213.51 -3.27 0.688 4255
 4257 3 24.53 213.3 -3.25 0.397 4256
 4258 3 24.84 213.2 -3.25 0.251 4257
 4259 3 25.1 213.2 -3.32 0.18 4258
 4260 3 25.23 213.2 -3.34 0.152 4259
 4261 3 25.41 213.11 -3.42 0.14 4260
 4262 3 25.57 213.2 -3.55 0.192 4261
 4263 3 25.76 213.2 -3.63 0.228 4262
 4264 3 25.96 213.11 -3.71 0.237 4263
 4265 3 26.16 213.11 -3.8 0.255 4264
 4266 3 26.39 213.4 -3.77 0.179 4265
 4267 3 26.6 213.51 -3.9 0.192 4266
 4268 3 26.82 213.61 -3.96 0.146 4267
 4269 3 26.96 213.7 -4.13 0.185 4268
 4270 3 27.23 213.7 -4.09 0.141 4269
 4271 3 27.41 213.8 -4.17 0.115 4270
 4272 3 27.57 213.8 -4.3 0.158 4271
 4273 3 27.71 213.9 -4.47 0.157 4272
 4274 3 27.87 214.01 -4.54 0.141 4273
 4275 3 28.01 214.01 -4.59 0.126 4274
 4276 3 28.19 214.11 -4.71 0.129 4275
 4277 3 28.34 214.21 -4.88 0.134 4276
 4278 3 28.51 214.31 -5.01 0.108 4277
 4279 3 28.66 214.41 -5.09 0.108 4278
 4280 3 28.78 214.52 -5.17 0.121 4279
 4281 3 28.92 214.52 -5.22 0.126 4280
 4282 3 29.12 214.71 -5.25 0.129 4281
 4283 3 29.26 214.71 -5.25 0.123 4282
 4284 3 29.34 214.91 -5.25 0.117 4283
 4285 3 29.57 215.02 -5.31 0.143 4284
 4286 3 29.62 215.12 -5.37 0.111 4285
 4287 3 29.73 215.31 -5.45 0.116 4286
 4288 3 29.91 215.31 -5.54 0.119 4287
 4289 3 30 215.41 -5.58 0.118 4288
 4290 3 30.03 215.52 -5.63 0.184 4289
 4291 3 30.28 215.41 -5.51 0.119 4290
 4292 3 30.41 215.52 -5.6 0.14 4291
 4293 3 30.62 215.52 -5.62 0.127 4292
 4294 3 30.69 215.62 -5.59 0.122 4293
 4295 3 30.87 215.71 -5.66 0.1 4294
 4296 3 31.01 215.81 -5.7 0.103 4295
 4297 3 31.16 215.81 -5.72 0.115 4296
 4298 3 31.34 215.91 -5.78 0.156 4297
 4299 3 31.51 215.91 -5.81 0.174 4298
 4300 3 31.71 215.81 -5.87 0.261 4299
 4301 3 31.8 215.81 -5.96 0.339 4300
 4302 3 31.93 215.81 -6.04 0.432 4301
 4303 3 32.02 215.81 -6.1 0.45 4302
 4304 3 32.16 215.81 -6.25 0.496 4303
 4305 3 32.31 215.81 -6.35 0.478 4304
 4306 3 32.41 215.81 -6.42 0.468 4305
 4307 3 32.68 215.62 -6.25 0.334 4306
 4308 3 32.94 215.52 -6.05 0.216 4307
 4309 3 33.23 215.52 -5.95 0.12 4308
 4310 3 33.34 215.52 -5.96 0.102 4309
 4311 3 33.48 215.41 -5.92 0.125 4310
 4312 3 33.54 215.31 -5.89 0.149 4311
 4313 3 33.66 215.21 -5.88 0.182 4312
 4314 3 33.65 215.02 -5.81 0.159 4313
 4315 3 33.58 214.91 -5.75 0.115 4314
 4316 3 33.4 214.91 -5.84 0.223 4315
 4317 3 33.44 214.52 -5.62 0.141 4316
 4318 3 33.29 214.41 -5.59 0.018 4317
 4319 3 26.21 212.8 -4.02 0.159 4265
 4320 3 26.26 212.7 -4.17 0.163 4319
 4321 3 26.28 212.7 -4.34 0.131 4320
 4322 3 26.3 212.7 -4.51 0.134 4321
 4323 3 26.32 212.61 -4.66 0.143 4322
 4324 3 26.32 212.61 -4.79 0.2 4323
 4325 3 26.32 212.51 -4.88 0.261 4324
 4326 3 26.35 212.51 -5.01 0.285 4325
 4327 3 26.3 212.4 -5 0.435 4326
 4328 3 26.44 212.4 -5.05 0.496 4327
 4329 3 26.55 212.3 -5.08 0.597 4328
 4330 3 26.46 212.2 -5.2 0.646 4329
 4331 3 26.78 212.2 -5.43 0.538 4330
 4332 3 26.89 212.11 -5.58 0.463 4331
 4333 3 27.12 212.01 -5.59 0.337 4332
 4334 3 27.21 212.11 -5.72 0.258 4333
 4335 3 27.3 212.2 -5.92 0.142 4334
 4336 3 27.5 212.3 -6.03 0.114 4335
 4337 3 27.64 212.3 -6.05 0.124 4336
 4338 3 27.78 212.3 -6.05 0.155 4337
 4339 3 27.94 212.2 -6.28 0.13 4338
 4340 3 28.1 212.11 -6.25 0.133 4339
 4341 3 28.26 212.01 -6.2 0.067 4340
 4342 3 25.94 211.61 -5.05 0.175 4330
 4343 3 25.91 211.4 -5.1 0.196 4342
 4344 3 25.87 211.3 -5.22 0.28 4343
 4345 3 25.91 211.11 -5.21 0.371 4344
 4346 3 25.94 211.01 -5.2 0.516 4345
 4347 3 25.96 210.9 -5.3 0.614 4346
 4348 3 26.01 210.7 -5.35 0.682 4347
 4349 3 26.04 210.51 -5.34 0.72 4348
 4350 3 26.04 210.4 -5.38 0.774 4349
 4351 3 26.2 210.3 -5.3 0.666 4350
 4352 3 26.36 210.11 -5.46 0.496 4351
 4353 3 26.45 210.01 -5.49 0.354 4352
 4354 3 23.53 214.51 -3.61 0.139 4256
 4355 3 23.51 214.7 -3.71 0.139 4354
 4356 3 23.41 214.9 -3.75 0.18 4355
 4357 3 23.32 215.11 -3.82 0.213 4356
 4358 3 23.23 215.3 -3.92 0.162 4357
 4359 3 23.12 215.4 -4.08 0.097 4358
 4360 3 23.1 215.51 -4.14 0.132 4359
 4361 3 23.03 215.7 -4.26 0.172 4360
 4362 3 22.94 215.9 -4.35 0.144 4361
 4363 3 22.87 216.01 -4.46 0.183 4362
 4364 3 22.82 216.11 -4.62 0.172 4363
 4365 3 22.82 216.2 -4.8 0.156 4364
 4366 3 22.8 216.3 -4.89 0.173 4365
 4367 3 22.78 216.51 -5.04 0.181 4366
 4368 3 22.78 216.7 -5.18 0.161 4367
 4369 3 22.8 216.8 -5.3 0.167 4368
 4370 3 22.8 217.01 -5.39 0.191 4369
 4371 3 22.76 217.2 -5.45 0.198 4370
 4372 3 22.78 217.3 -5.5 0.206 4371
 4373 3 22.8 217.51 -5.54 0.306 4372
 4374 3 22.69 217.51 -5.59 0.404 4373
 4375 3 22.62 217.61 -5.7 0.51 4374
 4376 3 22.51 217.61 -5.72 0.555 4375
 4377 3 22.46 217.7 -5.8 0.6 4376
 4378 3 22.39 217.9 -5.81 0.642 4377
 4379 3 22.41 218.11 -5.85 0.717 4378
 4380 3 22.39 218.11 -5.97 0.768 4379
 4381 3 22.32 218.2 -6.06 0.796 4380
 4382 3 22.46 218.3 -6.19 0.831 4381
 4383 3 22.8 218.51 -6.65 0.71 4382
 4384 3 22.69 218.61 -6.75 0.705 4383
 4385 3 22.71 218.7 -6.88 0.719 4384
 4386 3 22.8 218.7 -7.07 0.689 4385
 4387 3 22.91 218.7 -7.26 0.614 4386
 4388 3 22.89 218.7 -7.42 0.514 4387
 4389 3 23.66 218.51 -7.75 0.128 4388
 4390 3 23.82 218.51 -7.89 0.107 4389
 4391 3 23.96 218.4 -8.01 0.145 4390
 4392 3 24.07 218.4 -8.15 0.158 4391
 4393 3 24.19 218.3 -8.31 0.175 4392
 4394 3 24.3 218.2 -8.47 0.155 4393
 4395 3 24.46 218.11 -8.56 0.119 4394
 4396 3 24.6 218.11 -8.65 0.104 4395
 4397 3 24.71 218.3 -8.79 0.095 4396
 4398 3 24.82 218.2 -8.77 0.168 4397
 4399 3 25.01 218.11 -8.9 0.162 4398
 4400 3 25.26 217.9 -9.39 0.344 4399
 4401 3 25.26 217.9 -9.65 0.228 4400
 4402 3 25.37 218.01 -9.89 0.081 4401
 4403 3 25.35 218.11 -9.92 0.046 4402
 4404 3 25.32 217.8 -9.3 0.316 4400
 4405 3 25.44 217.8 -9.22 0.297 4404
 4406 3 25.53 217.61 -9.25 0.241 4405
 4407 3 25.57 217.4 -9.22 0.223 4406
 4408 3 25.66 217.2 -9.3 0.239 4407
 4409 3 25.75 217.01 -9.45 0.266 4408
 4410 3 26.07 216.61 -9.79 0.455 4409
 4411 3 25.92 216.61 -9.87 0.362 4410
 4412 3 25.85 216.7 -9.96 0.000125 4411
 4413 3 26.41 216.4 -9.81 0.24 4410
 4414 3 26.55 216.4 -9.77 0.131 4413
 4415 3 26.39 216.01 -9.6 0.000125 4414
 4416 3 26.32 216.11 -9.46 0.259 4415
 4417 3 26.16 216.2 -9.49 0.45 4416
 4418 3 25.91 216.4 -9.32 0.561 4417
 4419 3 25.64 216.3 -9.53 0.629 4418
 4420 3 25.44 216.3 -9.58 0.567 4419
 4421 3 25.3 216.3 -9.51 0.522 4420
 4422 3 25.12 216.3 -9.44 0.445 4421
 4423 3 25.03 216.3 -9.35 0.368 4422
 4424 3 24.89 216.2 -9.27 0.307 4423
 4425 3 24.69 216.2 -9.2 0.315 4424
 4426 3 24.6 215.9 -9.13 0.329 4425
 4427 3 24.57 215.3 -8.94 0.106 4426
 4428 3 24.55 215.11 -8.88 0.093 4427
 4429 3 24.55 215.01 -8.85 0.147 4428
 4430 3 24.57 214.9 -8.77 0.169 4429
 4431 3 24.64 214.8 -8.65 0.127 4430
 4432 3 24.71 214.7 -8.52 0.064 4431
 4433 3 24.8 214.7 -8.45 0.074 4432
 4434 3 24.82 214.61 -8.32 0.059 4433
 4435 3 24.51 215.9 -9.19 0.289 4426
 4436 3 24.39 215.9 -9.21 0.171 4435
 4437 3 24.26 215.8 -9.38 0.185 4436
 4438 3 24.16 215.8 -9.38 0.144 4437
 4439 3 26.69 216.4 -9.79 0.1 4414
 4440 3 26.76 216.51 -9.8 0.074 4439
 4441 3 22.73 218.7 -7.56 0.43 4388
 4442 3 22.71 218.11 -8.06 0.151 4441
 4443 3 19.17 202.11 -5.01 0.111 4122
 4444 3 19.27 202.11 -5.13 0.11 4443
 4445 3 19.38 202.01 -5.22 0.087 4444
 4446 3 19.43 202.01 -5.31 0.098 4445
 4447 3 19.54 202.01 -5.5 0.141 4446
 4448 3 19.58 201.9 -5.6 0.131 4447
 4449 3 19.74 201.9 -5.78 0.135 4448
 4450 3 19.83 201.9 -5.88 0.107 4449
 4451 3 19.93 201.8 -5.97 0.119 4450
 4452 3 20.04 201.7 -6.06 0.113 4451
 4453 3 20.2 201.7 -6.18 0.106 4452
 4454 3 20.33 201.7 -6.33 0.1 4453
 4455 3 20.45 201.7 -6.39 0.1 4454
 4456 3 20.58 201.8 -6.5 0.103 4455
 4457 3 20.67 201.8 -6.62 0.136 4456
 4458 3 20.77 201.7 -6.75 0.113 4457
 4459 3 20.77 201.8 -6.89 0.136 4458
 4460 3 20.86 201.8 -7.01 0.139 4459
 4461 3 20.99 201.9 -7.1 0.179 4460
 4462 3 21.11 201.9 -7.26 0.197 4461
 4463 3 21.22 201.9 -7.47 0.203 4462
 4464 3 21.29 202.01 -7.71 0.134 4463
 4465 3 21.36 202.2 -7.8 0.132 4464
 4466 3 21.45 202.3 -7.89 0.098 4465
 4467 3 21.52 202.3 -8 0.144 4466
 4468 3 21.63 202.4 -8.07 0.163 4467
 4469 3 21.76 202.4 -8.16 0.138 4468
 4470 3 21.85 202.51 -8.21 0.168 4469
 4471 3 21.97 202.7 -8.28 0.116 4470
 4472 3 22.08 202.8 -8.37 0.123 4471
 4473 3 22.24 202.9 -8.44 0.138 4472
 4474 3 22.33 202.9 -8.51 0.094 4473
 4475 3 22.51 203.01 -8.58 0.126 4474
 4476 3 22.63 203.11 -8.72 0.15 4475
 4477 3 22.83 203.2 -8.8 0.176 4476
 4478 3 22.97 203.2 -8.88 0.273 4477
 4479 3 23.04 203.2 -8.96 0.332 4478
 4480 3 23.29 203.51 -8.97 0.25 4479
 4481 3 23.54 203.7 -8.97 0.193 4480
 4482 3 23.74 203.8 -8.97 0.166 4481
 4483 3 23.95 203.9 -9.04 0.114 4482
 4484 3 24.11 204.11 -9.05 0.147 4483
 4485 3 24.33 204.3 -9.07 0.127 4484
 4486 3 24.47 204.4 -9.12 0.1 4485
 4487 3 24.6 204.51 -9.16 0.166 4486
 4488 3 24.7 204.61 -9.2 0.193 4487
 4489 3 24.85 204.61 -9.24 0.309 4488
 4490 3 25.04 204.61 -9.24 0.413 4489
 4491 3 25.17 204.61 -9.27 0.497 4490
 4492 3 25.31 204.61 -9.24 0.552 4491
 4493 3 25.42 204.7 -9.27 0.551 4492
 4494 3 25.17 205.4 -9.44 0.143 4493
 4495 3 25.06 205.51 -9.53 0.096 4494
 4496 3 24.99 205.7 -9.57 0.099 4495
 4497 3 24.99 205.9 -9.63 0.092 4496
 4498 3 24.95 206.01 -9.78 0.101 4497
 4499 3 25.65 204.4 -9.19 0.507 4493
 4500 3 25.81 204.3 -9.12 0.453 4499
 4501 3 25.97 204.2 -9.08 0.355 4500
 4502 3 26.13 204.2 -9.15 0.203 4501
 4503 3 17.97 201.01 -0.97 0.17 3768
 4504 3 17.88 201.01 -1.14 0.141 4503
 4505 3 17.7 201.01 -1.23 0.14 4504
 4506 3 17.6 200.9 -1.34 0.13 4505
 4507 3 17.52 200.9 -1.46 0.157 4506
 4508 3 17.33 200.8 -1.49 0.179 4507
 4509 3 17.2 200.7 -1.55 0.127 4508
 4510 3 17.08 200.7 -1.63 0.126 4509
 4511 3 16.97 200.7 -1.73 0.126 4510
 4512 3 16.86 200.61 -1.78 0.137 4511
 4513 3 16.77 200.4 -1.84 0.163 4512
 4514 3 16.63 200.3 -1.98 0.213 4513
 4515 3 16.61 200.11 -2.15 0.183 4514
 4516 3 16.61 200.01 -2.3 0.175 4515
 4517 3 16.65 199.9 -2.46 0.201 4516
 4518 3 16.65 199.8 -2.55 0.251 4517
 4519 3 16.63 199.8 -2.67 0.315 4518
 4520 3 16.54 199.8 -2.84 0.341 4519
 4521 3 16.42 199.8 -3 0.441 4520
 4522 3 16.36 199.8 -3.11 0.48 4521
 4523 3 16.31 199.7 -3.25 0.589 4522
 4524 3 16.2 199.7 -3.34 0.69 4523
 4525 3 16.15 199.7 -3.44 0.748 4524
 4526 3 16.15 199.61 -3.59 0.828 4525
 4527 3 16.02 199.61 -3.8 0.775 4526
 4528 3 15.99 199.4 -3.79 0.775 4527
 4529 3 15.95 199.3 -3.77 0.791 4528
 4530 3 16.24 198.61 -3.61 0.111 4529
 4531 3 16.31 198.51 -3.63 0.15 4530
 4532 3 16.29 198.51 -3.46 0.04 4531
 4533 3 16.42 198.3 -3.75 0.166 4531
 4534 3 16.47 198.2 -3.82 0.199 4533
 4535 3 16.52 198.01 -3.71 0.168 4534
 4536 3 16.58 197.9 -3.73 0.208 4535
 4537 3 16.65 197.8 -3.75 0.304 4536
 4538 3 16.67 197.61 -3.77 0.365 4537
 4539 3 16.77 197.51 -3.92 0.401 4538
 4540 3 16.89 197.4 -3.92 0.378 4539
 4541 3 16.93 197.2 -4.04 0.443 4540
 4542 3 16.91 197.01 -4.08 0.442 4541
 4543 3 16.84 196.9 -4.06 0.419 4542
 4544 3 16.66 196.9 -4.2 0.372 4543
 4545 3 16.16 196.9 -4.33 0.097 4544
 4546 3 16.04 199.51 -3.98 0.972 4529
 4547 3 15.92 199.51 -4.02 1.001 4546
 4548 3 15.13 199.7 -3.59 0.164 4547
 4549 3 15.26 199.7 -3.63 0.07 4548
 4550 3 16.26 199.3 -4.2 0.628 4547
 4551 3 16.54 199.2 -4.47 0.514 4550
 4552 3 16.88 199.01 -4.67 0.206 4551
 4553 3 17.04 198.8 -4.72 0.158 4552
 4554 3 17.01 198.7 -4.83 0.167 4553
 4555 3 17.2 198.61 -4.89 0.092 4554
 4556 3 15.82 199.4 -4.43 0.24 4551
 4557 3 15.7 199.4 -4.49 0.185 4556
 4558 3 16.4 199.3 -4.28 0.628 4550
 4559 3 14.57 199.8 -3.29 0.114 4558
 4560 3 14.45 199.89 -3.27 0.147 4559
 4561 3 14.32 199.89 -3.3 0.155 4560
 4562 3 14.26 199.89 -3.48 0.218 4561
 4563 3 14.12 199.89 -3.59 0.277 4562
 4564 3 13.98 199.89 -3.61 0.278 4563
 4565 3 13.58 199.89 -3.48 0.192 4564
 4566 3 13.44 199.89 -3.4 0.196 4565
 4567 3 13.24 199.89 -3.42 0.173 4566
 4568 3 12.98 199.89 -3.46 0.171 4567
 4569 3 12.81 199.89 -3.46 0.203 4568
 4570 3 12.6 199.89 -3.52 0.275 4569
 4571 3 12.46 199.89 -3.61 0.35 4570
 4572 3 12.31 199.89 -3.75 0.384 4571
 4573 3 12.18 199.89 -3.9 0.382 4572
 4574 3 11.99 199.89 -3.94 0.33 4573
 4575 3 11.78 200 -4.02 0.337 4574
 4576 3 11.59 200.1 -4.1 0.285 4575
 4577 3 11.52 200.1 -4.28 0.26 4576
 4578 3 11.41 200.19 -4.42 0.264 4577
 4579 3 11.26 200.19 -4.56 0.293 4578
 4580 3 11.02 200.19 -4.67 0.364 4579
 4581 3 10.85 200.19 -4.74 0.416 4580
 4582 3 10.74 200.19 -4.84 0.478 4581
 4583 3 10.6 200.19 -4.92 0.518 4582
 4584 3 10.51 200.19 -5.14 0.529 4583
 4585 3 10.43 200.29 -5.31 0.55 4584
 4586 3 10.27 200.29 -5.41 0.537 4585
 4587 3 10.16 200.29 -5.55 0.498 4586
 4588 3 10 200.39 -5.63 0.478 4587
 4589 3 9.91 200.29 -5.76 0.455 4588
 4590 3 9.76 200.39 -5.84 0.473 4589
 4591 3 9.6 200.39 -5.83 0.48 4590
 4592 3 9.23 200.69 -5.33 0.117 4591
 4593 3 9.06 200.79 -5.21 0.057 4592
 4594 3 9.6 200.39 -6.12 0.477 4591
 4595 3 9.6 200.29 -6.33 0.428 4594
 4596 3 9.6 200.19 -6.47 0.371 4595
 4597 3 9.42 200.39 -6.59 0.279 4596
 4598 3 9.35 200.39 -6.68 0.239 4597
 4599 3 9.4 200.39 -6.88 0.102 4598
 4600 3 14.09 200 -4.05 0.151 4564
 4601 3 14.04 200 -4.21 0.172 4600
 4602 3 13.99 200.1 -4.38 0.145 4601
 4603 3 13.93 200.1 -4.56 0.145 4602
 4604 3 13.78 200.1 -4.75 0.167 4603
 4605 3 13.68 200.1 -4.85 0.156 4604
 4606 3 13.58 200.19 -4.96 0.137 4605
 4607 3 13.48 200.19 -5.06 0.125 4606
 4608 3 13.31 200.19 -5.16 0.166 4607
 4609 3 13.15 200.19 -5.28 0.12 4608
 4610 3 13.02 200.29 -5.46 0.131 4609
 4611 3 12.94 200.19 -5.67 0.139 4610
 4612 3 12.85 200.19 -5.78 0.125 4611
 4613 3 12.76 200.29 -5.88 0.14 4612
 4614 3 12.75 200.19 -6 0.181 4613
 4615 3 12.7 200.29 -6.17 0.201 4614
 4616 3 12.57 200.29 -6.31 0.157 4615
 4617 3 12.45 200.29 -6.51 0.146 4616
 4618 3 12.35 200.29 -6.71 0.132 4617
 4619 3 12.26 200.19 -6.89 0.134 4618
 4620 3 12.15 200.19 -7.08 0.174 4619
 4621 3 12.07 200.19 -7.24 0.147 4620
 4622 3 11.85 200.29 -7.42 0.119 4621
 4623 3 11.78 200.29 -7.5 0.166 4622
 4624 3 11.7 200.29 -7.68 0.124 4623
 4625 3 11.69 200.29 -7.85 0.104 4624
 4626 3 11.67 200.19 -8 0.192 4625
 4627 3 11.68 200.1 -8.15 0.275 4626
 4628 3 11.7 200.1 -8.31 0.317 4627
 4629 3 11.71 200 -8.44 0.353 4628
 4630 3 11.74 200 -8.6 0.362 4629
 4631 3 11.68 200 -8.76 0.36 4630
 4632 3 11.65 199.89 -8.96 0.331 4631
 4633 3 11.59 199.89 -9.12 0.29 4632
 4634 3 11.61 199.69 -9.3 0.209 4633
 4635 3 11.54 199.69 -9.46 0.19 4634
 4636 3 11.5 199.6 -9.64 0.129 4635
 4637 3 11.51 199.6 -9.86 0.099 4636
 4638 3 11.5 199.5 -10.01 0.123 4637
 4639 3 11.51 199.5 -10.19 0.09 4638
 4640 3 11.44 199.39 -10.32 0.102 4639
 4641 3 11.43 199.29 -10.47 0.107 4640
 4642 3 11.43 199.19 -10.62 0.11 4641
 4643 3 11.31 199.1 -10.88 0.145 4642
 4644 3 11.4 199 -11.01 0.176 4643
 4645 3 11.49 198.89 -11.06 0.191 4644
 4646 3 11.42 198.69 -11.19 0.19 4645
 4647 3 11.48 198.5 -11.35 0.12 4646
 4648 3 11.58 198.39 -11.45 0.097 4647
 4649 3 11.74 198.29 -11.55 0.086 4648
 4650 3 11.84 198.19 -11.62 0.126 4649
 4651 3 11.98 198.1 -11.7 0.158 4650
 4652 3 12.1 198 -11.71 0.155 4651
 4653 3 12.21 197.89 -11.63 0.051 4652
 4654 3 24.83 200.2 -0.9 0.256 2083
 4655 3 24.95 200.3 -0.86 0.264 4654
 4656 3 25.1 200.4 -0.81 0.229 4655
 4657 3 25.26 200.4 -0.75 0.228 4656
 4658 3 25.38 200.51 -0.66 0.226 4657
 4659 3 25.52 200.51 -0.53 0.229 4658
 4660 3 25.61 200.7 -0.39 0.224 4659
 4661 3 25.74 200.8 -0.3 0.226 4660
 4662 3 25.88 200.8 -0.22 0.249 4661
 4663 3 25.99 200.9 -0.19 0.289 4662
 4664 3 26.13 200.9 -0.1 0.34 4663
 4665 3 26.27 200.8 -0.15 0.348 4664
 4666 3 26.38 200.91 -0.15 0.396 4665
 4667 3 26.52 200.91 -0.03 0.408 4666
 4668 3 26.63 201.02 0.12 0.45 4667
 4669 3 26.74 201.02 0.2 0.426 4668
 4670 3 26.88 201.12 0.24 0.49 4669
 4671 3 26.63 201.41 0.92 0.228 4670
 4672 3 26.63 201.52 1.1 0.196 4671
 4673 3 26.67 201.62 1.24 0.226 4672
 4674 3 26.7 201.71 1.42 0.243 4673
 4675 3 26.76 201.71 1.6 0.255 4674
 4676 3 26.79 201.91 1.72 0.288 4675
 4677 3 26.79 202.02 1.92 0.327 4676
 4678 3 26.86 202.02 2.06 0.341 4677
 4679 3 26.9 202.12 2.17 0.352 4678
 4680 3 26.97 202.21 2.35 0.396 4679
 4681 3 27.08 202.21 2.48 0.428 4680
 4682 3 27.2 202.21 2.64 0.456 4681
 4683 3 27.27 202.31 2.73 0.472 4682
 4684 3 27.22 201.81 3.04 0.055 4683
 4685 3 27.2 201.81 3.14 0.037 4684
 4686 3 27.31 202.41 2.87 0.513 4683
 4687 3 27.27 202.52 3.04 0.556 4686
 4688 3 27.27 202.52 3.23 0.542 4687
 4689 3 27.38 202.62 3.41 0.533 4688
 4690 3 27.58 202.71 3.52 0.529 4689
 4691 3 27.77 202.62 3.6 0.49 4690
 4692 3 27.86 202.62 3.71 0.469 4691
 4693 3 27.99 202.71 3.83 0.458 4692
 4694 3 28.29 202.71 3.89 0.309 4693
 4695 3 28.61 202.81 4.01 0.219 4694
 4696 3 29.01 202.81 3.99 0.273 4695
 4697 3 29.17 202.81 4.04 0.308 4696
 4698 3 29.33 202.81 4.09 0.311 4697
 4699 3 29.56 202.81 4.08 0.338 4698
 4700 3 29.72 202.91 4 0.325 4699
 4701 3 30.06 202.91 3.85 0.258 4700
 4702 3 30.22 203.12 3.83 0.253 4701
 4703 3 30.33 203.21 3.75 0.255 4702
 4704 3 30.45 203.21 3.81 0.235 4703
 4705 3 30.58 203.31 3.69 0.274 4704
 4706 3 30.68 203.21 3.6 0.343 4705
 4707 3 30.88 203.21 3.54 0.354 4706
 4708 3 30.99 203.21 3.39 0.401 4707
 4709 3 30.79 203.02 2.77 0.101 4708
 4710 3 30.76 203.02 2.56 0.11 4709
 4711 3 30.74 202.91 2.39 0.115 4710
 4712 3 30.72 202.91 2.27 0.119 4711
 4713 3 30.77 202.91 2.14 0.12 4712
 4714 3 30.63 202.91 1.98 0.138 4713
 4715 3 30.47 202.91 1.9 0.157 4714
 4716 3 30.35 203.02 1.73 0.182 4715
 4717 3 30.17 203.12 1.62 0.157 4716
 4718 3 30.04 203.12 1.54 0.169 4717
 4719 3 29.93 203.12 1.37 0.127 4718
 4720 3 29.97 203.21 1.23 0.13 4719
 4721 3 29.99 203.31 1.06 0.161 4720
 4722 3 29.99 203.52 0.96 0.215 4721
 4723 3 29.93 203.52 0.87 0.278 4722
 4724 3 29.95 203.71 0.76 0.325 4723
 4725 3 29.9 203.81 0.67 0.39 4724
 4726 3 29.88 203.91 0.62 0.44 4725
 4727 3 29.79 204.02 0.65 0.466 4726
 4728 3 30.36 204.31 0.21 0.182 4727
 4729 3 30.56 204.52 0.06 0.142 4728
 4730 3 30.65 204.62 -0.03 0.131 4729
 4731 3 30.7 204.71 -0.1 0.157 4730
 4732 3 30.83 204.91 -0.13 0.125 4731
 4733 3 30.86 205.12 -0.22 0.136 4732
 4734 3 30.9 205.31 -0.3 0.13 4733
 4735 3 31.04 205.52 -0.38 0.136 4734
 4736 3 31.22 205.52 -0.46 0.147 4735
 4737 3 31.35 205.71 -0.51 0.167 4736
 4738 3 31.47 205.91 -0.52 0.165 4737
 4739 3 31.58 206.02 -0.55 0.144 4738
 4740 3 31.74 206.02 -0.59 0.151 4739
 4741 3 31.83 206.21 -0.69 0.143 4740
 4742 3 31.95 206.21 -0.66 0.21 4741
 4743 3 32.07 206.21 -0.66 0.226 4742
 4744 3 32.25 206.41 -0.55 0.15 4743
 4745 3 32.48 206.41 -0.49 0.121 4744
 4746 3 32.62 206.52 -0.45 0.138 4745
 4747 3 32.74 206.62 -0.43 0.172 4746
 4748 3 32.87 206.71 -0.39 0.2 4747
 4749 3 32.91 206.91 -0.31 0.247 4748
 4750 3 32.99 207.02 -0.19 0.304 4749
 4751 3 33.03 207.12 -0.19 0.365 4750
 4752 3 33.06 207.31 -0.27 0.411 4751
 4753 3 33.03 207.41 -0.27 0.434 4752
 4754 3 33.19 207.52 -0.16 0.538 4753
 4755 3 33.24 207.62 -0.13 0.6 4754
 4756 3 33.37 207.81 -0.1 0.636 4755
 4757 3 33.38 208.02 -0.05 0.663 4756
 4758 3 33.5 208.21 -0.06 0.658 4757
 4759 3 33.49 208.41 -0.07 0.625 4758
 4760 3 33.6 208.62 -0.09 0.577 4759
 4761 3 33.59 208.91 -0.07 0.496 4760
 4762 3 33.7 209.12 -0.09 0.449 4761
 4763 3 33.2 209.52 -0.03 0.09 4762
 4764 3 33.88 209.12 -0.06 0.357 4762
 4765 3 34 209.12 -0.05 0.291 4764
 4766 3 34.14 209.21 -0.03 0.066 4765
 4767 3 31.99 206.02 -1.01 0.117 4743
 4768 3 32.06 206.02 -1.14 0.149 4767
 4769 3 32.03 206.02 -1.24 0.156 4768
 4770 3 31.95 205.91 -1.35 0.13 4769
 4771 3 31.89 206.02 -1.43 0.215 4770
 4772 3 31.83 206.21 -1.61 0.248 4771
 4773 3 31.85 206.52 -1.78 0.229 4772
 4774 3 31.81 206.71 -1.94 0.158 4773
 4775 3 31.74 206.91 -2.09 0.147 4774
 4776 3 31.74 207.02 -2.19 0.167 4775
 4777 3 31.79 207.21 -2.3 0.156 4776
 4778 3 31.76 207.21 -2.46 0.135 4777
 4779 3 31.7 207.31 -2.59 0.143 4778
 4780 3 31.67 207.41 -2.73 0.131 4779
 4781 3 31.67 207.52 -2.8 0.146 4780
 4782 3 31.61 207.52 -2.96 0.197 4781
 4783 3 31.67 207.52 -3.09 0.203 4782
 4784 3 31.74 207.52 -3.23 0.204 4783
 4785 3 31.7 207.62 -3.32 0.292 4784
 4786 3 31.65 207.62 -3.54 0.513 4785
 4787 3 31.61 207.62 -3.65 0.598 4786
 4788 3 31.72 207.71 -3.79 0.717 4787
 4789 3 31.67 207.81 -3.88 0.724 4788
 4790 3 31.81 208.02 -4.02 0.701 4789
 4791 3 31.79 208.21 -4.12 0.657 4790
 4792 3 31.79 208.31 -4.24 0.573 4791
 4793 3 31.76 208.12 -4.38 0.456 4792
 4794 3 31.95 208.31 -4.53 0.343 4793
 4795 3 32.02 208.41 -4.63 0.3 4794
 4796 3 32.38 208.52 -4.92 0.171 4795
 4797 3 32.45 208.62 -5.13 0.15 4796
 4798 3 32.53 208.62 -5.3 0.156 4797
 4799 3 32.57 208.71 -5.47 0.177 4798
 4800 3 32.6 208.71 -5.64 0.156 4799
 4801 3 32.67 208.62 -5.81 0.114 4800
 4802 3 32.74 208.71 -5.89 0.115 4801
 4803 3 32.82 208.62 -5.96 0.183 4802
 4804 3 32.88 208.62 -6.05 0.166 4803
 4805 3 32.99 208.71 -6.13 0.185 4804
 4806 3 33.09 208.62 -6.22 0.153 4805
 4807 3 33.17 208.52 -6.35 0.123 4806
 4808 3 33.28 208.41 -6.47 0.092 4807
 4809 3 33.41 208.31 -6.55 0.124 4808
 4810 3 33.53 208.21 -6.67 0.148 4809
 4811 3 33.67 208.12 -6.8 0.166 4810
 4812 3 33.77 208.02 -6.93 0.184 4811
 4813 3 33.88 207.91 -7.08 0.188 4812
 4814 3 33.96 207.91 -7.17 0.23 4813
 4815 3 33.63 207.81 -7.5 0.051 4814
 4816 3 33.55 207.71 -7.66 0.085 4815
 4817 3 33.5 207.81 -7.75 0.127 4816
 4818 3 33.55 207.71 -7.93 0.105 4817
 4819 3 33.56 207.62 -8.06 0.067 4818
 4820 3 33.53 207.52 -8.22 0.114 4819
 4821 3 33.44 207.41 -8.33 0.115 4820
 4822 3 33.31 207.41 -8.46 0.128 4821
 4823 3 33.17 207.31 -8.6 0.124 4822
 4824 3 33.05 207.31 -8.79 0.113 4823
 4825 3 32.92 207.21 -8.95 0.103 4824
 4826 3 32.88 207.12 -9.12 0.086 4825
 4827 3 32.77 207.12 -9.28 0.07 4826
 4828 3 32.7 207.12 -9.43 0.082 4827
 4829 3 32.5 207.12 -9.54 0.129 4828
 4830 3 32.25 207.12 -9.62 0.093 4829
 4831 3 32.07 207.12 -9.63 0.143 4830
 4832 3 31.98 207.21 -9.65 0.158 4831
 4833 3 31.87 207.31 -9.86 0.088 4832
 4834 3 31.76 207.21 -9.95 0.092 4833
 4835 3 31.68 207.21 -10.07 0.052 4834
 4836 3 31.56 207.21 -10.18 0.098 4835
 4837 3 31.42 207.31 -10.32 0.122 4836
 4838 3 31.42 207.41 -10.43 0.133 4837
 4839 3 31.42 207.52 -10.52 0.187 4838
 4840 3 31.29 207.62 -10.71 0.145 4839
 4841 3 31.06 207.62 -10.88 0.104 4840
 4842 3 30.95 207.62 -10.96 0.057 4841
 4843 3 30.86 207.7 -11.05 0.073 4842
 4844 3 30.74 207.61 -11.27 0.068 4843
 4845 3 30.61 207.7 -11.33 0.106 4844
 4846 3 30.49 207.7 -11.46 0.074 4845
 4847 3 30.36 207.7 -11.61 0.118 4846
 4848 3 30.17 207.7 -11.65 0.123 4847
 4849 3 30.13 207.51 -11.73 0.17 4848
 4850 3 30.08 207.4 -11.88 0.136 4849
 4851 3 34.35 207.81 -7.14 0.16 4814
 4852 3 34.48 207.81 -7.2 0.241 4851
 4853 3 34.55 207.81 -7.31 0.312 4852
 4854 3 34.67 207.71 -7.39 0.342 4853
 4855 3 34.78 207.71 -7.47 0.395 4854
 4856 3 34.99 207.81 -7.47 0.443 4855
 4857 3 35.1 207.62 -7.71 0.453 4856
 4858 3 35.21 207.52 -7.8 0.472 4857
 4859 3 35.32 207.52 -7.88 0.466 4858
 4860 3 35.49 207.41 -7.96 0.464 4859
 4861 3 35.62 207.41 -8.05 0.408 4860
 4862 3 35.74 207.41 -8.05 0.302 4861
 4863 3 31.17 203.31 3.41 0.272 4708
 4864 3 31.38 203.21 3.42 0.261 4863
 4865 3 31.51 203.31 3.41 0.29 4864
 4866 3 31.67 203.31 3.37 0.25 4865
 4867 3 31.88 203.21 3.35 0.24 4866
 4868 3 32.14 203.21 3.42 0.204 4867
 4869 3 32.38 203.21 3.48 0.225 4868
 4870 3 32.57 203.21 3.56 0.202 4869
 4871 3 32.74 203.31 3.6 0.241 4870
 4872 3 32.87 203.31 3.69 0.277 4871
 4873 3 33.06 203.31 3.79 0.303 4872
 4874 3 33.25 203.31 3.75 0.264 4873
 4875 3 33.44 203.31 3.77 0.239 4874
 4876 3 33.63 203.31 3.77 0.247 4875
 4877 3 33.81 203.31 3.79 0.247 4876
 4878 3 34.02 203.31 3.81 0.257 4877
 4879 3 34.28 203.41 3.79 0.231 4878
 4880 3 34.48 203.41 3.77 0.241 4879
 4881 3 34.74 203.41 3.73 0.251 4880
 4882 3 34.92 203.41 3.69 0.264 4881
 4883 3 35.1 203.52 3.67 0.272 4882
 4884 3 35.27 203.52 3.62 0.312 4883
 4885 3 35.42 203.52 3.6 0.362 4884
 4886 3 35.6 203.71 3.58 0.367 4885
 4887 3 35.81 203.62 3.5 0.354 4886
 4888 3 35.95 203.71 3.39 0.342 4887
 4889 3 36.16 203.71 3.41 0.292 4888
 4890 3 36.32 203.81 3.33 0.25 4889
 4891 3 36.52 203.81 3.31 0.235 4890
 4892 3 36.69 203.81 3.29 0.206 4891
 4893 3 36.85 203.91 3.25 0.214 4892
 4894 3 36.99 204.02 3.25 0.23 4893
 4895 3 37.13 204.02 3.25 0.192 4894
 4896 3 37.25 204.02 3.27 0.195 4895
 4897 3 37.41 204.12 3.23 0.221 4896
 4898 3 37.57 204.21 3.25 0.241 4897
 4899 3 37.74 204.31 3.25 0.238 4898
 4900 3 37.91 204.31 3.25 0.237 4899
 4901 3 38.09 204.42 3.23 0.215 4900
 4902 3 38.25 204.53 3.23 0.222 4901
 4903 3 38.41 204.72 3.14 0.223 4902
 4904 3 38.57 204.82 3.14 0.24 4903
 4905 3 38.74 204.92 3.14 0.243 4904
 4906 3 38.88 205.03 3.12 0.282 4905
 4907 3 39 205.22 3.06 0.325 4906
 4908 3 39.13 205.32 3.02 0.357 4907
 4909 3 39.28 205.42 2.98 0.404 4908
 4910 3 39.41 205.63 2.92 0.412 4909
 4911 3 39.53 205.82 2.89 0.45 4910
 4912 3 39.74 205.82 2.94 0.484 4911
 4913 3 39.91 205.92 2.92 0.518 4912
 4914 3 40.07 206.03 2.92 0.562 4913
 4915 3 40.21 206.22 2.89 0.589 4914
 4916 3 40.37 206.22 2.85 0.638 4915
 4917 3 40.52 206.13 2.81 0.699 4916
 4918 3 40.64 206.32 2.75 0.756 4917
 4919 3 40.81 206.53 2.75 0.742 4918
 4920 3 40.95 206.63 2.75 0.808 4919
 4921 3 41.06 206.72 2.73 0.845 4920
 4922 3 41.16 206.22 2.75 0.487 4921
 4923 3 41.2 206.42 2.73 0.151 4922
 4924 3 41.16 207.82 2.56 0.362 4921
 4925 3 41.24 208.22 2.46 0.258 4924
 4926 3 41.28 208.42 2.35 0.219 4925
 4927 3 41.38 208.63 2.27 0.242 4926
 4928 3 41.45 208.82 2.12 0.214 4927
 4929 3 41.55 209.03 1.96 0.238 4928
 4930 3 41.64 209.22 1.84 0.231 4929
 4931 3 41.75 209.32 1.71 0.25 4930
 4932 3 41.77 209.53 1.62 0.289 4931
 4933 3 41.84 209.72 1.47 0.283 4932
 4934 3 41.88 209.82 1.27 0.243 4933
 4935 3 41.92 210.03 1.08 0.231 4934
 4936 3 41.96 210.03 0.94 0.216 4935
 4937 3 41.99 210.03 0.75 0.217 4936
 4938 3 42.02 210.13 0.6 0.206 4937
 4939 3 42.1 210.32 0.47 0.17 4938
 4940 3 42 210.32 0.39 0.189 4939
 4941 3 42.03 210.42 0.3 0.222 4940
 4942 3 42.07 210.42 0 0.217 4941
 4943 3 42.09 210.42 -0.13 0.208 4942
 4944 3 42.2 210.53 -0.25 0.2 4943
 4945 3 42.32 210.63 -0.39 0.188 4944
 4946 3 42.37 210.72 -0.41 0.289 4945
 4947 3 42.41 210.82 -0.38 0.349 4946
 4948 3 42.45 210.92 -0.33 0.558 4947
 4949 3 42.52 211.13 -0.27 0.748 4948
 4950 3 42.66 211.13 -0.3 0.831 4949
 4951 3 42.62 211.22 -0.12 0.935 4950
 4952 3 42.7 211.22 0.15 0.938 4951
 4953 3 41.86 211.72 0.47 0.193 4952
 4954 3 41.84 211.92 0.24 0.153 4953
 4955 3 41.77 212.03 0.06 0.149 4954
 4956 3 41.79 212.13 -0.06 0.188 4955
 4957 3 41.74 212.22 -0.27 0.197 4956
 4958 3 41.73 212.22 -0.44 0.234 4957
 4959 3 41.69 212.32 -0.63 0.376 4958
 4960 3 41.9 212.72 -0.64 0.212 4959
 4961 3 42.01 213.03 -0.72 0.164 4960
 4962 3 42.05 213.22 -0.8 0.173 4961
 4963 3 42.09 213.32 -0.95 0.214 4962
 4964 3 42.19 213.53 -1.1 0.179 4963
 4965 3 42.24 213.72 -1.23 0.185 4964
 4966 3 42.3 213.82 -1.35 0.192 4965
 4967 3 42.34 214.03 -1.47 0.222 4966
 4968 3 42.34 214.22 -1.53 0.286 4967
 4969 3 42.41 214.32 -1.63 0.354 4968
 4970 3 42.48 214.53 -1.67 0.429 4969
 4971 3 42.41 214.63 -1.71 0.532 4970
 4972 3 42.37 214.72 -1.8 0.571 4971
 4973 3 42.33 214.82 -1.87 0.594 4972
 4974 3 42.34 215.03 -1.97 0.632 4973
 4975 3 42.34 215.13 -2.11 0.642 4974
 4976 3 41.84 214.63 -2.82 0.165 4975
 4977 3 41.76 214.63 -3.05 0.155 4976
 4978 3 41.66 214.63 -3.21 0.148 4977
 4979 3 41.52 214.63 -3.36 0.163 4978
 4980 3 41.38 214.63 -3.5 0.17 4979
 4981 3 41.3 214.63 -3.61 0.132 4980
 4982 3 41.41 214.63 -3.77 0.088 4981
 4983 3 41.3 214.53 -3.94 0.15 4982
 4984 3 41.26 214.63 -4.05 0.129 4983
 4985 3 41.08 214.52 -4.17 0.182 4984
 4986 3 41.02 214.62 -4.29 0.171 4985
 4987 3 40.97 214.71 -4.37 0.119 4986
 4988 3 40.88 214.71 -4.47 0.129 4987
 4989 3 40.79 214.81 -4.56 0.147 4988
 4990 3 40.7 214.91 -4.71 0.134 4989
 4991 3 40.73 214.91 -4.89 0.169 4990
 4992 3 40.76 215.02 -5.08 0.173 4991
 4993 3 40.69 215.21 -5.3 0.216 4992
 4994 3 40.16 215.81 -5.67 0.708 4993
 4995 3 40.16 215.91 -5.79 0.716 4994
 4996 3 40.3 216.91 -5.6 0.081 4995
 4997 3 40.18 216.91 -5.51 0.154 4996
 4998 3 40.13 217.02 -5.4 0.194 4997
 4999 3 40.16 217.12 -5.3 0.191 4998
 5000 3 40.05 217.21 -5.22 0.188 4999
 5001 3 39.98 217.41 -5.21 0.107 5000
 5002 3 39.87 217.52 -5.07 0.089 5001
 5003 3 39.8 217.52 -4.82 0.071 5002
 5004 3 39.73 217.52 -4.73 0.163 5003
 5005 3 39.62 217.52 -4.68 0.209 5004
 5006 3 39.54 217.52 -4.54 0.218 5005
 5007 3 39.48 217.62 -4.46 0.145 5006
 5008 3 39.55 217.62 -4.38 0.042 5007
 5009 3 40.33 215.71 -5.88 0.753 4995
 5010 3 40.34 215.71 -6.01 0.726 5009
 5011 3 40.44 215.62 -6.13 0.751 5010
 5012 3 40.48 215.71 -6.25 0.726 5011
 5013 3 40.54 215.71 -6.38 0.669 5012
 5014 3 40.59 215.71 -6.5 0.55 5013
 5015 3 40.66 215.71 -6.58 0.487 5014
 5016 3 40.76 215.81 -6.67 0.424 5015
 5017 3 40.87 215.81 -6.81 0.356 5016
 5018 3 40.98 215.81 -6.85 0.31 5017
 5019 3 41.16 215.81 -7 0.167 5018
 5020 3 41.29 215.81 -7.09 0.174 5019
 5021 3 41.43 215.71 -7.25 0.125 5020
 5022 3 41.56 215.62 -7.38 0.155 5021
 5023 3 41.62 215.71 -7.5 0.154 5022
 5024 3 41.8 215.81 -7.6 0.121 5023
 5025 3 41.84 215.81 -7.71 0.118 5024
 5026 3 41.98 215.91 -7.84 0.153 5025
 5027 3 42.05 216.02 -8 0.179 5026
 5028 3 42.23 216.12 -8.11 0.161 5027
 5029 3 42.38 216.21 -8.24 0.173 5028
 5030 3 42.55 216.21 -8.35 0.134 5029
 5031 3 42.69 216.21 -8.46 0.114 5030
 5032 3 42.76 216.31 -8.56 0.105 5031
 5033 3 42.87 216.21 -8.69 0.118 5032
 5034 3 42.93 216.21 -8.83 0.133 5033
 5035 3 42.95 216.21 -8.97 0.14 5034
 5036 3 42.99 216.12 -9.08 0.122 5035
 5037 3 42.98 216.02 -9.27 0.154 5036
 5038 3 43.01 216.02 -9.39 0.146 5037
 5039 3 43.13 216.02 -10.28 0.612 5038
 5040 3 43.09 215.91 -10.57 0.586 5039
 5041 3 43.09 215.81 -10.69 0.618 5040
 5042 3 43.05 215.62 -10.76 0.661 5041
 5043 3 43.02 215.52 -10.82 0.67 5042
 5044 3 43.12 215.41 -10.95 0.701 5043
 5045 3 42.13 216.02 -11.1 0.198 5044
 5046 3 41.97 216.02 -11.22 0.37 5045
 5047 3 41.87 215.91 -11.28 0.415 5046
 5048 3 41.62 216.12 -11.38 0.494 5047
 5049 3 41.55 216.31 -11.46 0.481 5048
 5050 3 41.38 216.41 -11.47 0.461 5049
 5051 3 41.24 216.41 -11.46 0.381 5050
 5052 3 41.2 216.52 -11.47 0.259 5051
 5053 3 40.98 217.02 -11.54 0.149 5052
 5054 3 40.76 217.12 -11.56 0.113 5053
 5055 3 40.66 217.12 -11.56 0.121 5054
 5056 3 40.55 217.21 -11.55 0.115 5055
 5057 3 40.34 217.31 -11.55 0.082 5056
 5058 3 40.24 217.52 -11.56 0.093 5057
 5059 3 40.12 217.52 -11.56 0.105 5058
 5060 3 39.87 217.62 -11.61 0.132 5059
 5061 3 39.69 217.71 -11.63 0.122 5060
 5062 3 39.54 217.71 -11.67 0.124 5061
 5063 3 39.27 217.81 -11.69 0.154 5062
 5064 3 39.16 217.81 -11.72 0.24 5063
 5065 3 39.04 217.81 -11.73 0.31 5064
 5066 3 38.9 217.81 -11.72 0.355 5065
 5067 3 38.79 217.91 -11.74 0.396 5066
 5068 3 38.59 218.02 -11.74 0.426 5067
 5069 3 38.44 218.02 -11.64 0.402 5068
 5070 3 38.23 218.12 -11.58 0.384 5069
 5071 3 38.11 218.12 -11.63 0.348 5070
 5072 3 37.7 218.41 -11.62 0.201 5071
 5073 3 37.49 218.41 -11.58 0.171 5072
 5074 3 37.3 218.41 -11.62 0.157 5073
 5075 3 37.09 218.52 -11.63 0.114 5074
 5076 3 36.9 218.41 -11.61 0.09 5075
 5077 3 36.8 218.41 -11.61 0.099 5076
 5078 3 36.66 218.41 -11.56 0.12 5077
 5079 3 36.48 218.41 -11.55 0.144 5078
 5080 3 36.34 218.31 -11.54 0.121 5079
 5081 3 36.23 218.31 -11.52 0.108 5080
 5082 3 36.05 218.21 -11.45 0.226 5081
 5083 3 35.93 218.21 -11.41 0.304 5082
 5084 3 35.83 218.12 -11.34 0.384 5083
 5085 3 35.69 218.02 -11.33 0.468 5084
 5086 3 35.63 217.91 -11.32 0.455 5085
 5087 3 35.47 217.81 -11.32 0.494 5086
 5088 3 35.26 217.91 -11.34 0.564 5087
 5089 3 35.08 217.91 -11.3 0.576 5088
 5090 3 34.93 217.81 -11.23 0.546 5089
 5091 3 34.76 217.71 -11.21 0.534 5090
 5092 3 34.68 217.62 -11.15 0.476 5091
 5093 3 35.06 216.71 -11.15 0.078 5092
 5094 3 35.27 216.62 -11.21 0.05 5093
 5095 3 35.36 216.52 -11.19 0.053 5094
 5096 3 35.48 216.41 -11.19 0.107 5095
 5097 3 35.59 216.41 -11.1 0.082 5096
 5098 3 35.7 216.31 -11.05 0.000125 5097
 5099 3 34.26 218.31 -10.78 0.066 5092
 5100 3 34.18 218.41 -10.71 0.101 5099
 5101 3 34.04 218.41 -10.64 0.11 5100
 5102 3 33.94 218.41 -10.59 0.115 5101
 5103 3 33.84 218.52 -10.52 0.084 5102
 5104 3 33.73 218.62 -10.42 0.085 5103
 5105 3 33.66 218.71 -10.33 0.078 5104
 5106 3 33.48 218.71 -10.19 0.061 5105
 5107 3 33.45 218.62 -10.07 0.062 5106
 5108 3 33.36 218.52 -10.02 0.052 5107
 5109 3 33.26 218.41 -9.97 0.073 5108
 5110 3 33.26 218.31 -9.83 0.114 5109
 5111 3 33.24 218.31 -9.64 0.125 5110
 5112 3 33.22 218.41 -9.5 0.134 5111
 5113 3 43.23 215.31 -11.04 0.588 5044
 5114 3 43.56 215.21 -11.28 0.5 5113
 5115 3 43.8 215.02 -11.24 0.477 5114
 5116 3 44.19 215.02 -11.33 0.372 5115
 5117 3 44.41 215.13 -11.43 0.329 5116
 5118 3 44.54 215.13 -11.47 0.314 5117
 5119 3 44.66 215.03 -11.45 0.271 5118
 5120 3 44.8 214.92 -11.38 0.202 5119
 5121 3 44.91 215.03 -11.37 0.212 5120
 5122 3 45.02 215.03 -11.39 0.212 5121
 5123 3 45.11 215.22 -11.38 0.089 5122
 5124 3 45.19 215.53 -11.41 0.081 5123
 5125 3 45.26 215.63 -11.48 0.078 5124
 5126 3 45.31 215.72 -11.57 0.107 5125
 5127 3 45.41 215.82 -11.68 0.149 5126
 5128 3 45.48 215.92 -11.73 0.135 5127
 5129 3 45.58 215.92 -11.82 0.079 5128
 5130 3 43.69 215.21 -10.96 0.077 5113
 5131 3 43.69 215.31 -11.07 0.05 5130
 5132 3 43.18 216.21 -10.23 0.409 5039
 5133 3 43.18 216.31 -10.31 0.15 5132
 5134 3 39.91 215.62 -5.71 0.315 4994
 5135 3 39.93 215.52 -5.6 0.000125 5134
 5136 3 42.33 215.22 -2.17 0.469 4975
 5137 3 42.23 215.32 -2.23 0.323 5136
 5138 3 42.34 215.42 -2.23 0.000125 5137
 5139 3 43.48 215.82 -1.44 0.081 5138
 5140 3 43.62 215.82 -1.42 0.122 5139
 5141 3 43.72 215.92 -1.38 0.092 5140
 5142 3 43.84 216.03 -1.38 0.121 5141
 5143 3 43.94 216.22 -1.34 0.143 5142
 5144 3 43.98 216.32 -1.33 0.116 5143
 5145 3 44.05 216.53 -1.35 0.122 5144
 5146 3 44.12 216.63 -1.36 0.14 5145
 5147 3 44.16 216.82 -1.24 0.16 5146
 5148 3 44.19 217.03 -1.25 0.18 5147
 5149 3 44.15 217.13 -1.19 0.173 5148
 5150 3 44.15 217.32 -1.22 0.155 5149
 5151 3 44.12 217.53 -1.21 0.13 5150
 5152 3 44.11 217.63 -1.19 0.127 5151
 5153 3 44.09 217.82 -1.24 0.112 5152
 5154 3 44.15 218.03 -1.28 0.137 5153
 5155 3 44.22 218.13 -1.27 0.131 5154
 5156 3 44.26 218.32 -1.33 0.125 5155
 5157 3 44.29 218.53 -1.36 0.1 5156
 5158 3 44.29 218.63 -1.42 0.083 5157
 5159 3 44.26 218.82 -1.4 0.082 5158
 5160 3 44.24 219.03 -1.44 0.14 5159
 5161 3 44.22 219.22 -1.39 0.141 5160
 5162 3 44.16 219.42 -1.28 0.163 5161
 5163 3 43.99 219.53 -1.19 0.169 5162
 5164 3 43.88 219.72 -1.11 0.185 5163
 5165 3 43.83 219.82 -1.01 0.144 5164
 5166 3 43.83 220.03 -0.98 0.109 5165
 5167 3 43.76 220.22 -0.87 0.162 5166
 5168 3 43.74 220.42 -0.65 0.16 5167
 5169 3 43.7 220.53 -0.52 0.146 5168
 5170 3 43.7 220.53 -0.34 0.154 5169
 5171 3 43.66 220.53 -0.13 0.12 5170
 5172 3 43.68 220.53 0 0.125 5171
 5173 3 43.73 220.63 0.1 0.125 5172
 5174 3 43.73 220.63 0.63 0.358 5173
 5175 3 43.73 220.53 0.99 0.445 5174
 5176 3 43.77 220.42 1.02 0.556 5175
 5177 3 43.4 219.92 1.03 0.817 5176
 5178 3 42.62 219.32 1.21 0.272 5177
 5179 3 42.43 219.32 1.28 0.185 5178
 5180 3 43.48 219.82 1.07 0.757 5177
 5181 3 43.63 219.72 1.02 0.706 5180
 5182 3 43.69 219.72 0.88 0.668 5181
 5183 3 43.76 219.63 0.84 0.586 5182
 5184 3 43.8 219.42 0.81 0.367 5183
 5185 3 42.98 219.42 0.61 0.072 5182
 5186 3 42.83 219.42 0.55 0.082 5185
 5187 3 43.41 220.53 1.62 0.069 5175
 5188 3 43.31 220.42 1.74 0.062 5187
 5189 3 43.29 220.42 1.88 0.133 5188
 5190 3 43.27 220.42 2.03 0.172 5189
 5191 3 43.27 220.32 2.13 0.124 5190
 5192 3 43.27 220.22 2.24 0.116 5191
 5193 3 41.23 211.82 -0.75 0.142 4959
 5194 3 41.11 211.82 -0.82 0.203 5193
 5195 3 40.98 211.72 -0.85 0.269 5194
 5196 3 40.87 211.63 -0.89 0.34 5195
 5197 3 40.81 211.53 -1.02 0.418 5196
 5198 3 40.77 211.42 -1.11 0.49 5197
 5199 3 40.68 211.42 -1.21 0.516 5198
 5200 3 40.63 211.32 -1.35 0.545 5199
 5201 3 40.51 211.22 -1.42 0.546 5200
 5202 3 40.48 211.13 -1.56 0.562 5201
 5203 3 40.41 211.03 -1.69 0.557 5202
 5204 3 40.36 211.03 -1.8 0.505 5203
 5205 3 40.27 210.92 -1.81 0.459 5204
 5206 3 40.32 210.22 -1.61 0.099 5205
 5207 3 40.31 210.03 -1.61 0.125 5206
 5208 3 40.24 209.92 -1.68 0.112 5207
 5209 3 40.17 209.82 -1.69 0.117 5208
 5210 3 40.1 209.62 -1.74 0.123 5209
 5211 3 40.1 209.52 -1.84 0.085 5210
 5212 3 40.06 209.41 -1.91 0.123 5211
 5213 3 40.06 209.31 -1.92 0.121 5212
 5214 3 40.06 209.12 -1.96 0.129 5213
 5215 3 40.05 209.02 -1.99 0.124 5214
 5216 3 40.02 208.81 -1.99 0.139 5215
 5217 3 39.95 208.62 -2.07 0.164 5216
 5218 3 39.92 208.52 -2.09 0.141 5217
 5219 3 39.94 208.31 -2.13 0.149 5218
 5220 3 39.95 208.12 -2.19 0.133 5219
 5221 3 39.91 208.02 -2.19 0.129 5220
 5222 3 39.87 207.81 -2.19 0.134 5221
 5223 3 39.85 207.62 -2.21 0.128 5222
 5224 3 39.84 207.41 -2.23 0.146 5223
 5225 3 39.78 207.31 -2.3 0.11 5224
 5226 3 39.77 207.12 -2.34 0.124 5225
 5227 3 39.77 206.91 -2.4 0.12 5226
 5228 3 39.8 206.81 -2.5 0.15 5227
 5229 3 39.77 206.62 -2.52 0.126 5228
 5230 3 39.75 206.41 -2.59 0.136 5229
 5231 3 39.77 206.31 -2.65 0.194 5230
 5232 3 39.77 206.12 -2.65 0.286 5231
 5233 3 39.77 205.91 -2.69 0.337 5232
 5234 3 39.75 205.71 -2.71 0.374 5233
 5235 3 39.74 205.52 -2.71 0.368 5234
 5236 3 39.63 205.41 -2.77 0.333 5235
 5237 3 39.64 205.21 -2.79 0.326 5236
 5238 3 39.59 205.12 -2.82 0.291 5237
 5239 3 39.63 205.02 -2.77 0.281 5238
 5240 3 39.63 204.91 -2.84 0.295 5239
 5241 3 39.62 204.71 -2.8 0.319 5240
 5242 3 39.42 204.62 -2.98 0.401 5241
 5243 3 39.45 205.02 -3.46 0.069 5242
 5244 3 39.38 205.21 -3.5 0.052 5243
 5245 3 39.34 205.31 -3.61 0.095 5244
 5246 3 39.38 205.41 -3.79 0.142 5245
 5247 3 39.48 205.52 -4 0.061 5246
 5248 3 39.37 204.41 -2.84 0.383 5242
 5249 3 39.31 204.21 -2.8 0.382 5248
 5250 3 39.39 204.02 -2.73 0.355 5249
 5251 3 39.38 203.91 -2.73 0.35 5250
 5252 3 39.23 203.81 -2.79 0.325 5251
 5253 3 39.38 203.91 -2.88 0.106 5252
 5254 3 39.45 203.71 -2.77 0.134 5253
 5255 3 39.1 203.62 -2.75 0.327 5252
 5256 3 38.94 203.41 -2.79 0.299 5255
 5257 3 38.92 203.21 -2.73 0.268 5256
 5258 3 38.78 203.02 -2.67 0.126 5257
 5259 3 38.64 202.81 -2.65 0.11 5258
 5260 3 38.52 202.71 -2.67 0.111 5259
 5261 3 38.37 202.52 -2.71 0.068 5260
 5262 3 38.24 202.41 -2.77 0.11 5261
 5263 3 38.1 202.31 -2.8 0.041 5262
 5264 3 42.8 211.13 0.26 0.933 4952
 5265 3 42.84 211.13 0.43 0.907 5264
 5266 3 42.99 211.13 0.48 0.843 5265
 5267 3 42.69 210.82 1.08 0.458 5266
 5268 3 42.62 210.82 1.26 0.395 5267
 5269 3 42.51 210.82 1.44 0.34 5268
 5270 3 42.51 210.82 1.55 0.35 5269
 5271 3 42.27 210.53 1.92 0.253 5270
 5272 3 42.24 210.32 2.02 0.259 5271
 5273 3 42.23 210.22 2.17 0.255 5272
 5274 3 42.16 210.03 2.29 0.22 5273
 5275 3 42.14 209.92 2.42 0.204 5274
 5276 3 42.16 209.72 2.56 0.198 5275
 5277 3 42.09 209.63 2.69 0.229 5276
 5278 3 42.12 209.53 2.77 0.234 5277
 5279 3 42.06 209.42 2.96 0.251 5278
 5280 3 42.05 209.22 3.04 0.251 5279
 5281 3 42.02 209.13 3.19 0.248 5280
 5282 3 41.99 209.03 3.33 0.215 5281
 5283 3 41.92 208.82 3.46 0.187 5282
 5284 3 41.85 208.72 3.58 0.187 5283
 5285 3 41.8 208.63 3.71 0.215 5284
 5286 3 41.69 208.53 3.87 0.221 5285
 5287 3 41.63 208.42 3.95 0.223 5286
 5288 3 41.6 208.32 4.05 0.238 5287
 5289 3 41.59 208.22 4.17 0.233 5288
 5290 3 41.5 208.13 4.25 0.21 5289
 5291 3 41.31 208.03 4.42 0.177 5290
 5292 3 41.24 207.92 4.54 0.182 5291
 5293 3 41.17 207.82 4.68 0.172 5292
 5294 3 41.09 207.72 4.83 0.189 5293
 5295 3 40.99 207.72 4.95 0.224 5294
 5296 3 40.91 207.72 5.11 0.2 5295
 5297 3 40.88 207.82 5.3 0.221 5296
 5298 3 40.85 207.92 5.45 0.26 5297
 5299 3 40.85 208.03 5.61 0.243 5298
 5300 3 40.92 208.22 5.75 0.172 5299
 5301 3 41.02 208.42 5.87 0.141 5300
 5302 3 41.09 208.63 5.91 0.186 5301
 5303 3 41.16 208.72 5.96 0.231 5302
 5304 3 41.24 208.72 6.04 0.31 5303
 5305 3 41.21 208.82 6.16 0.39 5304
 5306 3 41.25 208.92 6.26 0.468 5305
 5307 3 41.3 209.03 6.37 0.541 5306
 5308 3 41.42 209.22 6.42 0.532 5307
 5309 3 41.52 209.53 6.46 0.473 5308
 5310 3 41.59 209.63 6.51 0.451 5309
 5311 3 41.69 209.92 6.55 0.351 5310
 5312 3 41.67 210.13 6.71 0.235 5311
 5313 3 41.69 210.32 6.79 0.214 5312
 5314 3 41.74 210.53 6.86 0.16 5313
 5315 3 41.8 210.72 6.91 0.179 5314
 5316 3 41.88 210.82 7 0.221 5315
 5317 3 41.99 211.03 7.08 0.194 5316
 5318 3 42.05 211.13 7.18 0.21 5317
 5319 3 42.16 211.32 7.22 0.215 5318
 5320 3 42.2 211.53 7.33 0.233 5319
 5321 3 42.26 211.53 7.42 0.284 5320
 5322 3 42.34 211.63 7.51 0.314 5321
 5323 3 42.4 211.72 7.63 0.279 5322
 5324 3 42.37 212.03 7.71 0.26 5323
 5325 3 42.41 212.22 7.76 0.219 5324
 5326 3 42.48 212.42 7.87 0.199 5325
 5327 3 42.56 212.72 7.98 0.156 5326
 5328 3 42.62 212.82 8 0.162 5327
 5329 3 42.7 213.03 7.98 0.166 5328
 5330 3 42.73 213.22 8.02 0.193 5329
 5331 3 42.76 213.32 8.03 0.187 5330
 5332 3 42.84 213.42 8.08 0.204 5331
 5333 3 42.86 213.53 8.16 0.219 5332
 5334 3 42.9 213.72 8.25 0.244 5333
 5335 3 42.91 213.82 8.39 0.258 5334
 5336 3 42.94 213.82 8.55 0.106 5335
 5337 3 42.91 213.92 8.64 0.172 5336
 5338 3 42.74 213.82 8.7 0.018 5337
 5339 3 42.87 214.03 8.85 0.179 5337
 5340 3 42.97 214.13 9.1 0.121 5339
 5341 3 43.08 214.13 9.24 0.144 5340
 5342 3 43.05 214.13 9.36 0.159 5341
 5343 3 43.15 214.13 9.51 0.204 5342
 5344 3 43.19 214.22 9.65 0.246 5343
 5345 3 43.26 214.32 9.73 0.358 5344
 5346 3 43.31 214.32 9.85 0.438 5345
 5347 3 43.43 214.32 9.99 0.527 5346
 5348 3 43.51 214.32 10.08 0.598 5347
 5349 3 43.49 214.53 10.2 0.616 5348
 5350 3 43.44 214.63 10.36 0.64 5349
 5351 3 43.41 214.63 10.48 0.685 5350
 5352 3 43.56 214.82 10.56 0.692 5351
 5353 3 43.55 215.03 10.67 0.67 5352
 5354 3 43.58 215.03 10.77 0.633 5353
 5355 3 43.59 215.13 10.92 0.53 5354
 5356 3 43.55 215.13 11.05 0.469 5355
 5357 3 43.65 215.13 11.16 0.417 5356
 5358 3 44.16 214.92 11.28 0.103 5357
 5359 3 44.26 214.92 11.32 0.17 5358
 5360 3 44.37 214.82 11.4 0.119 5359
 5361 3 44.48 214.82 11.53 0.091 5360
 5362 3 44.49 214.72 11.61 0.099 5361
 5363 3 44.48 214.53 11.77 0.118 5362
 5364 3 44.54 214.42 11.86 0.143 5363
 5365 3 44.56 214.32 11.92 0.199 5364
 5366 3 44.56 214.13 11.92 0.143 5365
 5367 3 43.43 215.32 11.32 0.223 5357
 5368 3 43.36 215.53 11.49 0.179 5367
 5369 3 43.41 215.53 11.65 0.087 5368
 5370 3 43.37 215.53 11.75 0.102 5369
 5371 3 43.51 215.53 11.88 0.135 5370
 5372 3 43.68 215.53 12.02 0.087 5371
 5373 3 43.76 215.63 12.14 0.1 5372
 5374 3 43.91 215.72 12.18 0.106 5373
 5375 3 43.98 215.72 12.35 0.123 5374
 5376 3 43.99 215.82 12.38 0.039 5375
 5377 3 42.84 214.03 8.09 0.177 5335
 5378 3 42.8 214.22 8.08 0.19 5377
 5379 3 42.76 214.42 8.07 0.186 5378
 5380 3 42.74 214.53 8.17 0.164 5379
 5381 3 42.69 214.72 8.15 0.205 5380
 5382 3 42.61 214.82 8.19 0.155 5381
 5383 3 42.62 214.92 8.34 0.206 5382
 5384 3 42.59 215.03 8.41 0.24 5383
 5385 3 42.58 215.22 8.45 0.309 5384
 5386 3 42.49 215.32 8.55 0.359 5385
 5387 3 42.77 215.72 8.44 0.124 5386
 5388 3 42.8 215.82 8.44 0.127 5387
 5389 3 42.84 216.03 8.35 0.153 5388
 5390 3 42.98 216.22 8.34 0.155 5389
 5391 3 42.99 216.42 8.3 0.171 5390
 5392 3 43.04 216.63 8.32 0.172 5391
 5393 3 43.09 216.72 8.32 0.134 5392
 5394 3 43.15 216.92 8.34 0.163 5393
 5395 3 43.22 217.03 8.35 0.182 5394
 5396 3 43.26 217.22 8.26 0.206 5395
 5397 3 43.22 217.42 8.41 0.319 5396
 5398 3 43.23 217.53 8.44 0.296 5397
 5399 3 43.24 217.63 8.52 0.235 5398
 5400 3 43.09 217.82 8.66 0.201 5399
 5401 3 43.09 217.92 8.73 0.161 5400
 5402 3 43.09 218.03 8.89 0.159 5401
 5403 3 43.01 218.13 9.19 0.153 5402
 5404 3 42.98 218.13 9.32 0.122 5403
 5405 3 42.94 218.32 9.48 0.133 5404
 5406 3 42.9 218.32 9.6 0.148 5405
 5407 3 42.84 218.42 9.73 0.168 5406
 5408 3 42.93 218.53 9.89 0.181 5407
 5409 3 43.01 218.63 10.05 0.21 5408
 5410 3 43.05 218.63 10.24 0.166 5409
 5411 3 43.06 218.63 10.38 0.182 5410
 5412 3 43.05 218.63 10.59 0.165 5411
 5413 3 43.15 218.63 10.77 0.143 5412
 5414 3 43.2 218.72 10.91 0.149 5413
 5415 3 43.16 218.82 11.02 0.212 5414
 5416 3 43.12 218.82 11.13 0.279 5415
 5417 3 43.48 218.82 11.38 0.156 5416
 5418 3 43.55 218.72 11.57 0.21 5417
 5419 3 43.62 218.72 11.67 0.264 5418
 5420 3 43.83 218.82 11.58 0.174 5419
 5421 3 43.87 218.92 11.63 0.126 5420
 5422 3 44.01 218.92 11.67 0.096 5421
 5423 3 43.44 218.53 12.05 0.111 5419
 5424 3 43.44 218.42 12.24 0.114 5423
 5425 3 43.45 218.32 12.38 0.104 5424
 5426 3 43.47 218.22 12.49 0.119 5425
 5427 3 43.55 218.22 12.58 0.161 5426
 5428 3 43.59 218.13 12.71 0.166 5427
 5429 3 43.69 218.03 12.82 0.113 5428
 5430 3 43.77 218.03 12.98 0.072 5429
 5431 3 43.8 217.92 13.07 0.053 5430
 5432 3 43.87 217.82 13.14 0.114 5431
 5433 3 44.11 217.92 13.26 0.214 5432
 5434 3 44.2 217.92 13.35 0.265 5433
 5435 3 44.33 217.92 13.42 0.273 5434
 5436 3 44.05 217.72 13.67 0.166 5435
 5437 3 44.04 217.53 13.76 0.193 5436
 5438 3 43.79 217.42 13.9 0.093 5437
 5439 3 43.63 217.32 13.97 0.091 5438
 5440 3 43.48 217.22 14 0.101 5439
 5441 3 43.23 217.22 14.04 0.117 5440
 5442 3 43.12 217.32 13.99 0.084 5441
 5443 3 42.99 217.32 13.99 0.08 5442
 5444 3 42.87 217.32 13.97 0.055 5443
 5445 3 42.66 218.82 11.07 0.195 5416
 5446 3 42.49 218.92 11.04 0.235 5445
 5447 3 42.33 218.92 10.99 0.293 5446
 5448 3 42.19 219.03 10.98 0.354 5447
 5449 3 42.02 219.13 10.91 0.526 5448
 5450 3 41.95 219.13 10.76 0.605 5449
 5451 3 42.09 219.32 10.49 0.657 5450
 5452 3 42.12 219.53 10.41 0.624 5451
 5453 3 42.04 219.63 10.32 0.688 5452
 5454 3 41.91 219.63 10.24 0.721 5453
 5455 3 41.86 219.72 10.13 0.746 5454
 5456 3 41.66 219.92 10.23 0.743 5455
 5457 3 41.62 220.03 10.19 0.706 5456
 5458 3 41.55 220.22 10.21 0.662 5457
 5459 3 41.47 220.32 10.16 0.523 5458
 5460 3 41.41 220.22 9.99 0.47 5459
 5461 3 41.34 220.53 10.23 0.134 5460
 5462 3 42.19 215.03 8.73 0.259 5386
 5463 3 41.99 215.13 8.8 0.241 5462
 5464 3 41.8 215.13 8.92 0.247 5463
 5465 3 41.66 215.03 9.01 0.246 5464
 5466 3 41.48 215.03 9.15 0.258 5465
 5467 3 41.22 215.03 9.28 0.205 5466
 5468 3 41.01 214.92 9.47 0.175 5467
 5469 3 40.81 214.92 9.58 0.173 5468
 5470 3 40.63 214.92 9.64 0.215 5469
 5471 3 40.44 214.92 9.7 0.225 5470
 5472 3 40.26 215.03 9.75 0.227 5471
 5473 3 40.16 214.92 9.72 0.197 5472
 5474 3 39.93 214.92 9.72 0.23 5473
 5475 3 39.81 214.82 9.77 0.251 5474
 5476 3 39.68 214.82 9.83 0.238 5475
 5477 3 39.49 214.82 9.92 0.167 5476
 5478 3 39.36 214.63 9.97 0.22 5477
 5479 3 39.12 214.53 10.05 0.212 5478
 5480 3 38.9 214.42 10.09 0.189 5479
 5481 3 38.73 214.32 10.17 0.181 5480
 5482 3 38.59 214.22 10.22 0.164 5481
 5483 3 38.44 214.03 10.25 0.153 5482
 5484 3 38.31 213.82 10.33 0.165 5483
 5485 3 38.16 213.63 10.41 0.166 5484
 5486 3 37.98 213.53 10.44 0.158 5485
 5487 3 37.83 213.32 10.51 0.12 5486
 5488 3 37.69 213.13 10.57 0.135 5487
 5489 3 37.56 213.03 10.65 0.165 5488
 5490 3 37.47 213.03 10.7 0.198 5489
 5491 3 37.37 212.92 10.8 0.179 5490
 5492 3 37.3 212.82 10.89 0.207 5491
 5493 3 37.12 212.72 11 0.196 5492
 5494 3 36.91 212.72 11.06 0.188 5493
 5495 3 36.7 212.63 11.1 0.164 5494
 5496 3 36.54 212.53 11.23 0.161 5495
 5497 3 36.41 212.53 11.35 0.159 5496
 5498 3 36.24 212.53 11.38 0.105 5497
 5499 3 36.19 212.42 11.45 0.129 5498
 5500 3 36.09 212.42 11.5 0.107 5499
 5501 3 35.87 212.42 11.6 0.171 5500
 5502 3 35.73 212.32 11.78 0.195 5501
 5503 3 35.51 212.32 11.99 0.178 5502
 5504 3 35.4 212.32 12.13 0.195 5503
 5505 3 35.19 212.22 12.26 0.169 5504
 5506 3 35.05 212.22 12.41 0.138 5505
 5507 3 34.93 212.22 12.51 0.131 5506
 5508 3 34.91 212.32 12.65 0.128 5507
 5509 3 34.8 212.22 12.75 0.123 5508
 5510 3 34.7 212.32 12.85 0.128 5509
 5511 3 34.59 212.32 13 0.139 5510
 5512 3 34.55 212.32 13.16 0.185 5511
 5513 3 34.43 212.42 13.28 0.213 5512
 5514 3 34.34 212.53 13.42 0.255 5513
 5515 3 34.23 212.53 13.56 0.271 5514
 5516 3 34.08 212.63 13.66 0.242 5515
 5517 3 33.97 212.53 13.75 0.213 5516
 5518 3 33.72 212.82 13.77 0.181 5517
 5519 3 33.59 212.81 13.86 0.183 5518
 5520 3 33.43 212.91 13.92 0.172 5519
 5521 3 33.26 213.02 13.94 0.176 5520
 5522 3 33.09 213.02 14.07 0.144 5521
 5523 3 32.94 213.12 14.15 0.118 5522
 5524 3 32.76 213.12 14.23 0.129 5523
 5525 3 32.59 213.21 14.33 0.131 5524
 5526 3 32.41 213.41 14.49 0.15 5525
 5527 3 32.29 213.52 14.59 0.203 5526
 5528 3 32.23 213.62 14.66 0.26 5527
 5529 3 32.12 213.71 14.66 0.332 5528
 5530 3 32.04 213.71 14.75 0.408 5529
 5531 3 32.12 213.91 14.86 0.427 5530
 5532 3 32.12 213.91 15 0.487 5531
 5533 3 31.93 214.02 14.97 0.632 5532
 5534 3 31.8 214.12 15.01 0.697 5533
 5535 3 31.69 214.31 15 0.756 5534
 5536 3 31.57 214.31 15.08 0.827 5535
 5537 3 31.51 214.41 15.09 0.867 5536
 5538 3 31.37 214.52 15.17 0.886 5537
 5539 3 31.32 214.71 15.25 0.868 5538
 5540 3 31.37 214.91 15.14 0.849 5539
 5541 3 31.41 215.02 15.14 0.853 5540
 5542 3 30.8 214.31 16.34 0.084 5541
 5543 3 30.69 214.41 16.52 0.064 5542
 5544 3 30.67 214.52 16.67 0.097 5543
 5545 3 30.66 214.52 16.86 0.154 5544
 5546 3 30.66 214.52 16.99 0.208 5545
 5547 3 30.53 214.71 17.17 0.098 5546
 5548 3 30.46 214.81 17.24 0.083 5547
 5549 3 30.66 214.41 17.11 0.202 5546
 5550 3 30.55 214.52 17.38 0.098 5549
 5551 3 30.59 214.52 17.52 0.176 5550
 5552 3 30.6 214.52 17.67 0.214 5551
 5553 3 30.51 214.62 17.79 0.233 5552
 5554 3 30.51 214.62 17.9 0.302 5553
 5555 3 30.51 215.02 17.81 0.203 5554
 5556 3 30.51 215.12 17.68 0.192 5555
 5557 3 30.59 215.21 17.54 0.144 5556
 5558 3 30.71 215.21 17.25 0.137 5557
 5559 3 30.76 215.21 17.15 0.136 5558
 5560 3 30.87 215.21 17.06 0.129 5559
 5561 3 30.98 215.21 16.9 0.086 5560
 5562 3 30.6 214.41 18.15 0.238 5554
 5563 3 30.64 214.31 18.29 0.278 5562
 5564 3 30.71 214.21 18.45 0.317 5563
 5565 3 30.8 214.12 18.52 0.37 5564
 5566 3 30.91 214.02 18.61 0.457 5565
 5567 3 30.84 214.12 18.84 0.45 5566
 5568 3 30.62 214.81 18.93 0.191 5567
 5569 3 30.6 214.91 18.95 0.219 5568
 5570 3 30.59 215.12 19 0.233 5569
 5571 3 30.6 215.21 19.15 0.322 5570
 5572 3 30.66 215.31 19.2 0.368 5571
 5573 3 30.73 215.41 19.27 0.387 5572
 5574 3 30.92 215.41 18.88 0.107 5573
 5575 3 30.67 215.52 19.49 0.146 5573
 5576 3 30.19 215.62 19.04 0.102 5575
 5577 3 30.07 215.71 18.75 0.189 5576
 5578 3 30.05 215.81 18.61 0.141 5577
 5579 3 30.69 215.62 19.7 0.151 5575
 5580 3 30.71 215.71 19.81 0.229 5579
 5581 3 30.71 215.81 19.86 0.311 5580
 5582 3 30.91 215.91 19.9 0.208 5581
 5583 3 31.12 215.82 20.02 0.000125 5582
 5584 3 31.01 213.62 18.81 0.309 5567
 5585 3 31.07 213.41 18.81 0.304 5584
 5586 3 31.1 213.21 18.77 0.285 5585
 5587 3 31.17 213.12 18.68 0.188 5586
 5588 3 31.26 213.02 18.52 0.188 5587
 5589 3 31.35 213.02 18.43 0.242 5588
 5590 3 31.41 212.81 18.54 0.104 5589
 5591 3 31.59 212.62 18.47 0.167 5590
 5592 3 31.73 212.53 18.43 0.163 5591
 5593 3 31.84 212.42 18.29 0.13 5592
 5594 3 31.98 212.42 18.13 0.106 5593
 5595 3 32.09 212.32 18.02 0.086 5594
 5596 3 32.26 212.32 17.95 0.123 5595
 5597 3 32.37 212.32 17.84 0.125 5596
 5598 3 32.49 212.32 17.75 0.115 5597
 5599 3 31.44 213.02 18.15 0.156 5589
 5600 3 31.44 213.12 17.95 0.097 5599
 5601 3 31.48 213.21 17.84 0.091 5600
 5602 3 31.55 213.21 17.7 0.109 5601
 5603 3 31.66 213.12 17.61 0.124 5602
 5604 3 31.8 213.12 17.56 0.151 5603
 5605 3 31.97 213.02 17.47 0.12 5604
 5606 3 32.05 212.91 17.38 0.106 5605
 5607 3 32.22 212.82 17.31 0.088 5606
 5608 3 32.33 212.82 17.29 0.112 5607
 5609 3 32.44 212.72 17.24 0.134 5608
 5610 3 32.55 212.72 17.11 0.112 5609
 5611 3 32.63 212.72 16.97 0.084 5610
 5612 3 31.28 215.12 15.17 0.79 5541
 5613 3 32.26 215.81 14.34 0.178 5612
 5614 3 32.37 215.91 14.24 0.165 5613
 5615 3 32.44 216.12 14.11 0.144 5614
 5616 3 32.48 216.21 14.03 0.122 5615
 5617 3 32.55 216.31 13.94 0.14 5616
 5618 3 32.62 216.52 13.86 0.2 5617
 5619 3 32.7 216.71 13.84 0.186 5618
 5620 3 32.83 217.02 13.82 0.131 5619
 5621 3 32.98 217.21 13.76 0.151 5620
 5622 3 33.12 217.41 13.73 0.171 5621
 5623 3 33.23 217.62 13.75 0.224 5622
 5624 3 33.43 217.81 13.72 0.223 5623
 5625 3 33.54 217.91 13.66 0.232 5624
 5626 3 33.55 218.21 13.82 0.116 5625
 5627 3 33.62 218.42 13.85 0.133 5626
 5628 3 33.66 218.53 13.87 0.127 5627
 5629 3 33.74 218.63 13.89 0.129 5628
 5630 3 33.8 218.82 13.91 0.157 5629
 5631 3 33.87 219.03 13.91 0.179 5630
 5632 3 33.94 219.13 13.93 0.193 5631
 5633 3 33.94 219.53 13.81 0.125 5632
 5634 3 34.04 219.63 13.75 0.132 5633
 5635 3 34.19 219.82 13.67 0.122 5634
 5636 3 34.31 219.92 13.57 0.151 5635
 5637 3 34.41 220.13 13.54 0.184 5636
 5638 3 34.49 220.22 13.41 0.15 5637
 5639 3 34.56 220.42 13.21 0.089 5638
 5640 3 34.66 220.53 13.16 0.117 5639
 5641 3 34.8 220.63 13.09 0.15 5640
 5642 3 34.93 220.72 13.06 0.144 5641
 5643 3 34.99 221.03 12.91 0.11 5642
 5644 3 35.06 221.13 12.85 0.118 5643
 5645 3 35.12 221.22 12.74 0.124 5644
 5646 3 35.16 221.42 12.66 0.134 5645
 5647 3 35.29 221.63 12.66 0.121 5646
 5648 3 35.43 221.82 12.57 0.139 5647
 5649 3 35.55 222.03 12.5 0.125 5648
 5650 3 35.66 222.22 12.46 0.126 5649
 5651 3 35.8 222.42 12.38 0.128 5650
 5652 3 35.87 222.53 12.38 0.177 5651
 5653 3 35.97 222.72 12.32 0.244 5652
 5654 3 36.06 222.82 12.24 0.321 5653
 5655 3 36.16 222.92 12.24 0.394 5654
 5656 3 36.23 223.03 12.12 0.48 5655
 5657 3 36.34 223.13 12.07 0.538 5656
 5658 3 36.41 223.22 11.92 0.58 5657
 5659 3 36.56 223.32 11.82 0.64 5658
 5660 3 36.61 223.42 11.68 0.663 5659
 5661 3 36.63 223.53 11.35 0.573 5660
 5662 3 36.79 223.53 11.38 0.591 5661
 5663 3 36.86 223.63 11.48 0.579 5662
 5664 3 37.05 223.63 11.43 0.49 5663
 5665 3 37.18 223.63 11.32 0.394 5664
 5666 3 36.97 223.72 10.54 0.112 5665
 5667 3 36.99 223.72 10.25 0.141 5666
 5668 3 36.98 223.72 10.01 0.127 5667
 5669 3 36.99 223.72 9.81 0.119 5668
 5670 3 37.01 223.72 9.62 0.152 5669
 5671 3 37.06 223.72 9.41 0.154 5670
 5672 3 37.16 223.63 9.24 0.208 5671
 5673 3 37.29 223.53 9.07 0.246 5672
 5674 3 37.41 223.63 8.93 0.314 5673
 5675 3 37.58 223.63 8.77 0.333 5674
 5676 3 37.73 223.63 8.69 0.395 5675
 5677 3 37.86 223.63 8.54 0.425 5676
 5678 3 37.97 223.63 8.37 0.44 5677
 5679 3 38.05 223.72 8.17 0.416 5678
 5680 3 38.12 223.72 8.02 0.399 5679
 5681 3 38.16 223.72 7.87 0.323 5680
 5682 3 38.19 223.63 7.73 0.229 5681
 5683 3 37.26 223.72 10.94 0.095 5665
 5684 3 36.91 223.63 11.67 0.118 5664
 5685 3 36.86 223.72 11.59 0.083 5684
 5686 3 34.23 219.13 14.29 0.144 5632
 5687 3 34.37 219.13 14.41 0.156 5686
 5688 3 34.49 219.22 14.44 0.195 5687
 5689 3 34.65 219.42 14.52 0.157 5688
 5690 3 34.77 219.53 14.57 0.14 5689
 5691 3 34.88 219.63 14.66 0.196 5690
 5692 3 34.95 219.72 14.74 0.308 5691
 5693 3 35.06 219.92 14.8 0.367 5692
 5694 3 35.26 220.03 14.79 0.433 5693
 5695 3 35.08 219.53 15.07 0.123 5694
 5696 3 34.98 219.42 15.09 0.000125 5695
 5697 3 35.31 220.22 14.74 0.464 5694
 5698 3 35.47 220.42 14.74 0.459 5697
 5699 3 35.63 220.53 14.73 0.425 5698
 5700 3 35.72 220.72 14.71 0.429 5699
 5701 3 35.74 220.92 14.66 0.447 5700
 5702 3 35.88 221.13 14.62 0.405 5701
 5703 3 36.36 220.82 14.27 0.093 5702
 5704 3 36.51 220.92 14.32 0.145 5703
 5705 3 36.69 221.03 14.25 0.13 5704
 5706 3 36.81 220.92 14.31 0.107 5705
 5707 3 36.94 220.92 14.32 0.057 5706
 5708 3 36.01 221.22 14.62 0.286 5702
 5709 3 36.16 221.22 14.66 0.000125 5708
 5710 3 31.01 215.02 15.36 0.47 5612
 5711 3 30.76 214.91 15.84 0.451 5710
 5712 3 30.55 215.02 15.92 0.435 5711
 5713 3 30.44 215.12 16.04 0.424 5712
 5714 3 30.32 215.21 16.08 0.294 5713
 5715 3 30.87 215.02 15.48 0.47 5710
 5716 3 32.02 215.91 14.92 0.081 5715
 5717 3 32.12 215.91 15.07 0.079 5716
 5718 3 32.15 215.91 15.19 0.143 5717
 5719 3 32.2 215.81 15.32 0.182 5718
 5720 3 32.41 215.71 15.31 0.158 5719
 5721 3 32.44 215.71 15.45 0.164 5720
 5722 3 32.18 216.12 15.43 0.084 5719
 5723 3 32.29 216.12 15.5 0.154 5722
 5724 3 32.37 216.12 15.61 0.155 5723
 5725 3 32.3 216.21 15.78 0.079 5724
 5726 3 39.62 215.22 9.51 0.165 5476
 5727 3 39.58 215.42 9.42 0.107 5726
 5728 3 39.62 215.53 9.39 0.114 5727
 5729 3 39.63 215.63 9.33 0.123 5728
 5730 3 39.74 215.72 9.26 0.153 5729
 5731 3 39.84 215.82 9.14 0.157 5730
 5732 3 39.87 215.82 8.98 0.142 5731
 5733 3 39.87 215.92 8.84 0.203 5732
 5734 3 39.81 215.92 8.57 0.28 5733
 5735 3 39.73 215.92 8.42 0.381 5734
 5736 3 39.68 215.92 8.28 0.458 5735
 5737 3 39.76 216.03 8.13 0.477 5736
 5738 3 39.81 216.03 7.98 0.483 5737
 5739 3 39.79 216.13 7.86 0.511 5738
 5740 3 39.81 216.13 7.71 0.538 5739
 5741 3 39.79 216.22 7.54 0.52 5740
 5742 3 39.88 216.22 7.38 0.481 5741
 5743 3 39.94 216.22 7.24 0.405 5742
 5744 3 39.98 216.13 7.12 0.351 5743
 5745 3 40.12 216.22 6.99 0.164 5744
 5746 3 42.19 211.53 -1.4 0.113 4951
 5747 3 42.16 211.42 -1.57 0.123 5746
 5748 3 42.19 211.42 -1.7 0.126 5747
 5749 3 42.16 211.42 -1.83 0.148 5748
 5750 3 42.22 211.42 -1.97 0.156 5749
 5751 3 42.23 211.42 -2.15 0.184 5750
 5752 3 42.26 211.32 -2.27 0.168 5751
 5753 3 42.36 211.22 -2.42 0.194 5752
 5754 3 42.4 211.22 -2.57 0.21 5753
 5755 3 42.45 211.13 -2.67 0.275 5754
 5756 3 42.56 210.72 -2.73 0.147 5755
 5757 3 42.56 210.53 -2.71 0.119 5756
 5758 3 42.42 210.42 -2.8 0.104 5757
 5759 3 42.45 210.53 -2.96 0.117 5758
 5760 3 42.44 210.53 -3.11 0.127 5759
 5761 3 42.35 210.53 -3.25 0.106 5760
 5762 3 42.42 210.53 -3.42 0.151 5761
 5763 3 42.44 210.53 -3.55 0.205 5762
 5764 3 42.39 210.53 -3.67 0.255 5763
 5765 3 42.38 210.53 -3.8 0.271 5764
 5766 3 42.39 210.53 -3.94 0.313 5765
 5767 3 42.42 210.63 -4.05 0.36 5766
 5768 3 42.48 210.63 -4.17 0.397 5767
 5769 3 42.56 210.63 -4.3 0.469 5768
 5770 3 42.69 210.72 -4.37 0.507 5769
 5771 3 42.73 210.63 -4.53 0.581 5770
 5772 3 42.76 210.72 -4.62 0.603 5771
 5773 3 42.84 210.72 -4.75 0.62 5772
 5774 3 42.91 210.53 -4.97 0.579 5773
 5775 3 43 210.32 -5.09 0.495 5774
 5776 3 43.1 210.32 -5.24 0.409 5775
 5777 3 43.25 210.42 -5.38 0.297 5776
 5778 3 43.31 210.32 -5.53 0.255 5777
 5779 3 43.49 210.22 -5.71 0.109 5778
 5780 3 43.57 210.32 -5.83 0.091 5779
 5781 3 43.64 210.22 -5.92 0.112 5780
 5782 3 43.71 210.32 -6.03 0.167 5781
 5783 3 43.84 210.42 -6.1 0.209 5782
 5784 3 43.95 210.53 -6.13 0.255 5783
 5785 3 44.14 210.32 -6.42 0.134 5784
 5786 3 44.24 210.32 -6.56 0.155 5785
 5787 3 44.27 210.13 -6.76 0.172 5786
 5788 3 44.23 209.92 -7.01 0.136 5787
 5789 3 44.21 209.72 -7.16 0.147 5788
 5790 3 44.2 209.72 -7.3 0.145 5789
 5791 3 44.24 209.72 -7.5 0.142 5790
 5792 3 44.32 209.72 -7.66 0.128 5791
 5793 3 44.39 209.63 -7.85 0.101 5792
 5794 3 44.45 209.53 -8 0.13 5793
 5795 3 44.59 209.42 -8.21 0.147 5794
 5796 3 44.74 209.53 -8.4 0.13 5795
 5797 3 44.85 209.53 -8.54 0.138 5796
 5798 3 44.92 209.42 -8.65 0.139 5797
 5799 3 44.99 209.42 -8.78 0.17 5798
 5800 3 45.02 209.32 -8.95 0.137 5799
 5801 3 45.17 209.32 -9.12 0.125 5800
 5802 3 45.2 209.22 -9.2 0.128 5801
 5803 3 45.25 209.13 -9.38 0.152 5802
 5804 3 45.41 209.03 -9.56 0.229 5803
 5805 3 45.49 208.92 -9.71 0.253 5804
 5806 3 45.6 208.82 -9.85 0.289 5805
 5807 3 45.71 208.32 -9.99 0.052 5806
 5808 3 45.74 208.13 -10.15 0.093 5807
 5809 3 45.77 209.13 -9.89 0.1 5806
 5810 3 45.92 209.13 -10.05 0.12 5809
 5811 3 46.02 209.13 -10.15 0.134 5810
 5812 3 46.1 209.13 -10.28 0.098 5811
 5813 3 46.21 209.13 -10.38 0.12 5812
 5814 3 46.28 209.03 -10.46 0.139 5813
 5815 3 46.38 209.03 -10.56 0.1 5814
 5816 3 46.5 208.92 -10.61 0.126 5815
 5817 3 46.64 208.82 -10.69 0.121 5816
 5818 3 46.77 208.82 -10.78 0.152 5817
 5819 3 46.91 208.82 -10.83 0.172 5818
 5820 3 47.02 208.72 -10.91 0.185 5819
 5821 3 47.06 208.53 -10.88 0.142 5820
 5822 3 42.55 211.53 -2.84 0.145 5755
 5823 3 42.66 211.72 -2.92 0.147 5822
 5824 3 42.68 211.82 -2.98 0.112 5823
 5825 3 42.73 212.03 -2.94 0.134 5824
 5826 3 42.69 212.13 -2.9 0.109 5825
 5827 3 42.73 212.32 -2.88 0.144 5826
 5828 3 42.73 212.53 -2.79 0.128 5827
 5829 3 42.77 212.72 -2.79 0.12 5828
 5830 3 42.84 212.82 -2.73 0.118 5829
 5831 3 42.93 213.03 -2.67 0.128 5830
 5832 3 43.02 213.22 -2.63 0.142 5831
 5833 3 43.15 213.42 -2.61 0.163 5832
 5834 3 43.27 213.63 -2.65 0.132 5833
 5835 3 43.4 213.72 -2.63 0.121 5834
 5836 3 43.48 213.92 -2.63 0.127 5835
 5837 3 43.54 214.13 -2.65 0.15 5836
 5838 3 43.66 214.42 -2.61 0.124 5837
 5839 3 43.73 214.53 -2.63 0.09 5838
 5840 3 43.87 214.63 -2.57 0.117 5839
 5841 3 43.94 214.82 -2.57 0.119 5840
 5842 3 44.01 214.92 -2.57 0.142 5841
 5843 3 44.12 214.92 -2.55 0.136 5842
 5844 3 44.29 215.13 -2.55 0.118 5843
 5845 3 44.37 215.32 -2.57 0.109 5844
 5846 3 44.51 215.53 -2.57 0.137 5845
 5847 3 44.59 215.72 -2.59 0.176 5846
 5848 3 44.73 215.82 -2.63 0.185 5847
 5849 3 44.87 215.92 -2.63 0.239 5848
 5850 3 45.02 215.92 -2.61 0.289 5849
 5851 3 44.87 216.13 -3.02 0.076 5850
 5852 3 44.95 216.22 -3.08 0.082 5851
 5853 3 45.3 215.92 -2.36 0.143 5850
 5854 3 45.48 215.92 -2.36 0.167 5853
 5855 3 45.59 215.92 -2.38 0.204 5854
 5856 3 45.73 216.03 -2.46 0.197 5855
 5857 3 45.81 216.13 -2.53 0.272 5856
 5858 3 45.87 215.63 -2.57 0.104 5857
 5859 3 45.94 215.42 -2.63 0.058 5858
 5860 3 45.98 215.22 -2.73 0.048 5859
 5861 3 46.01 215.03 -2.84 0.071 5860
 5862 3 46.05 214.82 -3 0.000125 5861
 5863 3 45.95 216.53 -2.53 0.161 5857
 5864 3 46.04 216.72 -2.51 0.139 5863
 5865 3 46.2 216.82 -2.56 0.149 5864
 5866 3 46.4 216.92 -2.53 0.146 5865
 5867 3 46.62 217.03 -2.58 0.13 5866
 5868 3 46.8 217.22 -2.66 0.132 5867
 5869 3 46.97 217.32 -2.76 0.175 5868
 5870 3 47.16 217.42 -2.81 0.175 5869
 5871 3 47.33 217.53 -2.93 0.117 5870
 5872 3 47.47 217.63 -3.03 0.162 5871
 5873 3 47.58 217.72 -3.05 0.209 5872
 5874 3 47.69 217.72 -3.14 0.234 5873
 5875 3 47.79 217.82 -3.28 0.23 5874
 5876 3 47.87 218.03 -3.56 0.16 5875
 5877 3 48.01 218.03 -3.76 0.154 5876
 5878 3 48.12 218.22 -3.91 0.154 5877
 5879 3 48.23 218.22 -4.14 0.109 5878
 5880 3 48.34 218.22 -4.26 0.111 5879
 5881 3 48.47 218.22 -4.42 0.11 5880
 5882 3 48.59 218.22 -4.55 0.118 5881
 5883 3 48.66 218.22 -4.68 0.108 5882
 5884 3 48.76 218.22 -4.82 0.116 5883
 5885 3 48.83 218.22 -4.93 0.137 5884
 5886 3 48.91 218.32 -5.11 0.12 5885
 5887 3 48.94 218.22 -5.23 0.125 5886
 5888 3 49.01 218.22 -5.34 0.113 5887
 5889 3 49.13 218.32 -5.52 0.099 5888
 5890 3 49.27 218.22 -5.67 0.104 5889
 5891 3 49.43 218.13 -5.8 0.126 5890
 5892 3 49.62 218.03 -5.84 0.147 5891
 5893 3 49.69 217.82 -5.85 0.105 5892
 5894 3 49.76 217.72 -5.81 0.105 5893
 5895 3 49.87 217.63 -5.81 0.097 5894
 5896 3 49.94 217.53 -5.82 0.132 5895
 5897 3 49.98 217.42 -5.76 0.177 5896
 5898 3 50.01 217.32 -5.71 0.254 5897
 5899 3 50.02 217.13 -5.68 0.358 5898
 5900 3 50.02 217.03 -5.65 0.465 5899
 5901 3 50.12 216.92 -5.65 0.514 5900
 5902 3 50.09 216.82 -5.47 0.533 5901
 5903 3 50.12 216.63 -5.47 0.542 5902
 5904 3 50.09 216.42 -5.4 0.515 5903
 5905 3 50.12 216.32 -5.25 0.441 5904
 5906 3 50.12 216.22 -5.06 0.399 5905
 5907 3 50.37 216.22 -5.18 0.236 5906
 5908 3 50.66 216.22 -5.07 0.117 5907
 5909 3 50.63 216.03 -5.06 0.087 5908
 5910 3 50.65 215.92 -5.09 0.08 5909
 5911 3 50.63 215.82 -5 0.076 5910
 5912 3 50.63 215.72 -4.83 0.123 5911
 5913 3 50.65 215.72 -4.68 0.151 5912
 5914 3 50.26 216.82 -6.26 0.108 5901
 5915 3 50.38 216.82 -6.43 0.136 5914
 5916 3 50.55 216.72 -6.52 0.134 5915
 5917 3 50.66 216.63 -6.65 0.128 5916
 5918 3 50.77 216.42 -6.81 0.118 5917
 5919 3 50.84 216.32 -6.88 0.139 5918
 5920 3 50.87 216.22 -7.01 0.12 5919
 5921 3 50.88 216.13 -7.14 0.133 5920
 5922 3 50.88 216.03 -7.31 0.116 5921
 5923 3 50.94 215.92 -7.51 0.115 5922
 5924 3 50.97 215.82 -7.69 0.168 5923
 5925 3 51.01 215.63 -7.8 0.135 5924
 5926 3 50.98 215.42 -7.96 0.19 5925
 5927 3 51.04 215.32 -8.03 0.265 5926
 5928 3 51.05 215.22 -8.13 0.307 5927
 5929 3 51.08 215.03 -8.2 0.302 5928
 5930 3 51.04 215.03 -8.38 0.267 5929
 5931 3 50.88 215.13 -8.68 0.081 5930
 5932 3 50.87 215.13 -8.8 0.095 5931
 5933 3 50.81 215.03 -8.96 0.128 5932
 5934 3 50.76 215.03 -9.08 0.196 5933
 5935 3 50.76 214.92 -9.21 0.244 5934
 5936 3 50.77 215.03 -9.3 0.339 5935
 5937 3 50.74 214.92 -9.46 0.441 5936
 5938 3 50.69 214.82 -9.61 0.482 5937
 5939 3 50.7 214.82 -9.76 0.533 5938
 5940 3 50.62 214.82 -9.89 0.526 5939
 5941 3 50.47 214.92 -10.01 0.46 5940
 5942 3 50.49 214.92 -10.13 0.347 5941
 5943 3 50.41 214.82 -10.18 0.164 5942
 5944 3 27.2 200.91 0.12 0.171 4670
 5945 3 27.36 200.81 0.15 0.105 5944
 5946 3 27.49 200.71 0.24 0.113 5945
 5947 3 27.52 200.62 0.42 0.284 5946
 5948 3 27.63 200.62 0.5 0.35 5947
 5949 3 27.43 200.52 0.77 0.253 5948
 5950 3 27.56 200.52 0.93 0.272 5949
 5951 3 27.76 200.62 1.08 0.201 5950
 5952 3 27.85 200.62 1.22 0.164 5951
 5953 3 28.02 200.71 1.29 0.067 5952
 5954 3 28.17 200.71 1.33 0.049 5953
 5955 3 28.06 200.62 0.48 0.122 5948
 5956 3 28.29 200.62 0.58 0.119 5955
 5957 3 28.47 200.62 0.72 0.143 5956
 5958 3 28.65 200.62 0.77 0.149 5957
 5959 3 28.9 200.52 0.93 0.17 5958
 5960 3 29.06 200.52 0.98 0.184 5959
 5961 3 29.31 200.41 1.01 0.158 5960
 5962 3 29.54 200.31 1.08 0.183 5961
 5963 3 29.77 200.21 1.1 0.216 5962
 5964 3 29.81 200.21 1.25 0.234 5963
 5965 3 29.93 200.21 1.39 0.189 5964
 5966 3 30.2 200.31 1.61 0.124 5965
 5967 3 30.33 200.31 1.76 0.15 5966
 5968 3 30.52 200.21 1.78 0.15 5967
 5969 3 30.74 200.21 1.79 0.146 5968
 5970 3 31.02 200.21 1.75 0.144 5969
 5971 3 31.22 200.21 1.82 0.144 5970
 5972 3 31.43 200.12 1.86 0.131 5971
 5973 3 31.65 200.21 1.92 0.14 5972
 5974 3 31.83 200.12 1.94 0.137 5973
 5975 3 32.06 200.12 2.02 0.147 5974
 5976 3 29.92 199.81 1.04 0.096 5963
 5977 3 29.97 199.62 0.92 0.108 5976
 5978 3 30.04 199.52 0.8 0.103 5977
 5979 3 29.93 199.41 0.77 0.129 5978
 5980 3 29.81 199.31 0.75 0.075 5979
 5981 3 25.9 197.7 -0.59 0.049 2069
 5982 3 26.13 197.9 -0.66 0.063 5981
 5983 3 26.24 197.9 -0.61 0.113 5982
 5984 3 26.29 198.01 -0.51 0.169 5983
 5985 3 26.51 198.01 -0.65 0.123 5984
 5986 3 26.61 198.12 -0.72 0.000125 5985
 5987 3 28.46 195.31 -2.34 0.15 2053
 5988 3 28.55 195.31 -2.54 0.18 5987
 5989 3 28.59 195.31 -2.69 0.189 5988
 5990 3 28.69 195.41 -2.92 0.146 5989
 5991 3 28.78 195.41 -3.07 0.135 5990
 5992 3 28.87 195.41 -3.21 0.148 5991
 5993 3 28.98 195.41 -3.3 0.159 5992
 5994 3 29.12 195.52 -3.44 0.176 5993
 5995 3 29.3 195.52 -3.61 0.196 5994
 5996 3 29.46 195.52 -3.67 0.207 5995
 5997 3 29.57 195.52 -3.75 0.239 5996
 5998 3 29.75 195.41 -3.86 0.255 5997
 5999 3 29.87 195.52 -4.02 0.275 5998
 6000 3 30 195.41 -4.17 0.298 5999
 6001 3 30.16 195.52 -4.24 0.344 6000
 6002 3 30.28 195.52 -4.3 0.37 6001
 6003 3 30.43 195.62 -4.28 0.446 6002
 6004 3 30.55 195.52 -4.38 0.499 6003
 6005 3 30.68 195.52 -4.55 0.552 6004
 6006 3 30.86 195.52 -4.63 0.567 6005
 6007 3 30.93 195.52 -4.81 0.586 6006
 6008 3 31.09 195.41 -4.88 0.582 6007
 6009 3 31.16 195.41 -5.03 0.601 6008
 6010 3 31.48 195.41 -4.55 0.458 6009
 6011 3 31.8 195.41 -4 0.142 6010
 6012 3 31.99 195.31 -3.86 0.084 6011
 6013 3 32.1 195.31 -3.65 0.129 6012
 6014 3 30.96 195.41 -5.75 0.251 6009
 6015 3 30.93 195.41 -5.97 0.184 6014
 6016 3 30.94 195.41 -6.1 0.161 6015
 6017 3 30.98 195.41 -6.26 0.153 6016
 6018 3 31 195.41 -6.43 0.153 6017
 6019 3 30.98 195.41 -6.59 0.16 6018
 6020 3 31 195.31 -6.71 0.159 6019
 6021 3 31.09 195.31 -6.8 0.184 6020
 6022 3 31.14 195.31 -6.95 0.193 6021
 6023 3 31.23 195.41 -7.05 0.224 6022
 6024 3 31.32 195.52 -7.16 0.259 6023
 6025 3 31.44 195.52 -7.3 0.296 6024
 6026 3 31.55 195.62 -7.49 0.328 6025
 6027 3 31.66 195.62 -7.63 0.287 6026
 6028 3 31.73 195.71 -7.75 0.255 6027
 6029 3 31.78 195.91 -7.93 0.195 6028
 6030 3 31.89 195.91 -8.08 0.139 6029
 6031 3 32.04 196.12 -8.19 0.149 6030
 6032 3 32.25 196.21 -8.22 0.169 6031
 6033 3 32.36 196.41 -8.27 0.174 6032
 6034 3 32.53 196.62 -8.3 0.161 6033
 6035 3 32.65 196.81 -8.36 0.17 6034
 6036 3 32.74 197.02 -8.41 0.182 6035
 6037 3 32.75 197.12 -8.4 0.188 6036
 6038 3 32.92 197.31 -8.41 0.206 6037
 6039 3 33.07 197.52 -8.43 0.17 6038
 6040 3 33.2 197.71 -8.52 0.2 6039
 6041 3 33.34 197.81 -8.63 0.259 6040
 6042 3 33.35 197.91 -8.63 0.321 6041
 6043 3 33.39 198.12 -8.72 0.377 6042
 6044 3 33.49 198.12 -8.82 0.433 6043
 6045 3 33.56 198.31 -8.87 0.495 6044
 6046 3 33.63 198.41 -8.96 0.572 6045
 6047 3 33.66 198.62 -8.98 0.609 6046
 6048 3 33.66 198.71 -9.12 0.654 6047
 6049 3 33.78 198.91 -9.15 0.703 6048
 6050 3 33.78 198.91 -9.27 0.748 6049
 6051 3 33.17 199.62 -8.96 0.14 6050
 6052 3 33.1 199.62 -8.81 0.155 6051
 6053 3 33.95 199.02 -9.37 0.731 6050
 6054 3 34.13 199.12 -9.46 0.643 6053
 6055 3 33.95 199.21 -9.48 0.4 6054
 6056 3 34.05 199.21 -9.54 0.237 6055
 6057 3 34.16 199.31 -9.6 0.000125 6056
 6058 3 35.1 198.91 -9.78 0.223 6054
 6059 3 35.32 198.91 -9.88 0.177 6058
 6060 3 35.42 199.02 -9.99 0.171 6059
 6061 3 35.42 199.02 -10.1 0.222 6060
 6062 3 35.42 199.02 -10.22 0.317 6061
 6063 3 35.74 199.41 -10.07 0.198 6062
 6064 3 35.95 199.52 -10.18 0.167 6063
 6065 3 36.06 199.62 -10.28 0.182 6064
 6066 3 36.17 199.71 -10.38 0.18 6065
 6067 3 36.27 199.71 -10.53 0.178 6066
 6068 3 36.45 199.81 -10.68 0.183 6067
 6069 3 36.53 199.91 -10.74 0.164 6068
 6070 3 36.63 200.02 -10.87 0.168 6069
 6071 3 36.8 200.12 -11.01 0.186 6070
 6072 3 36.88 200.31 -11.13 0.211 6071
 6073 3 37 200.31 -11.2 0.206 6072
 6074 3 37.13 200.41 -11.36 0.196 6073
 6075 3 37.21 200.62 -11.45 0.227 6074
 6076 3 37.31 200.81 -11.61 0.222 6075
 6077 3 37.45 200.81 -11.66 0.229 6076
 6078 3 37.56 200.91 -11.78 0.296 6077
 6079 3 37.63 201.12 -11.88 0.397 6078
 6080 3 37.74 201.21 -11.99 0.566 6079
 6081 3 37.85 201.31 -12.04 0.625 6080
 6082 3 37.99 201.41 -12.05 0.669 6081
 6083 3 38.06 201.52 -12.13 0.675 6082
 6084 3 38.09 201.71 -12.12 0.685 6083
 6085 3 38.13 201.81 -12.21 0.692 6084
 6086 3 38.28 201.81 -12.52 0.555 6085
 6087 3 38.03 201.91 -13.06 0.064 6086
 6088 3 38.09 202.02 -13.08 0.000125 6087
 6089 3 38.42 201.81 -12.55 0.417 6086
 6090 3 38.71 201.91 -12.63 0.358 6089
 6091 3 38.92 201.91 -12.72 0.263 6090
 6092 3 39.27 201.91 -12.86 0.177 6091
 6093 3 39.42 202.02 -12.96 0.201 6092
 6094 3 39.53 202.12 -13.05 0.214 6093
 6095 3 39.64 202.21 -13.13 0.182 6094
 6096 3 39.74 202.21 -13.33 0.159 6095
 6097 3 39.88 202.21 -13.44 0.184 6096
 6098 3 39.99 202.31 -13.49 0.206 6097
 6099 3 40 202.31 -13.63 0.219 6098
 6100 3 40.1 202.41 -13.78 0.186 6099
 6101 3 40.21 202.62 -13.95 0.187 6100
 6102 3 40.17 202.71 -14.03 0.247 6101
 6103 3 40.24 202.81 -14.13 0.291 6102
 6104 3 40.53 203.02 -14.35 0.185 6103
 6105 3 40.57 203.12 -14.46 0.168 6104
 6106 3 40.74 203.21 -14.63 0.16 6105
 6107 3 40.87 203.31 -14.7 0.192 6106
 6108 3 40.99 203.41 -14.79 0.191 6107
 6109 3 41.14 203.52 -14.91 0.22 6108
 6110 3 41.24 203.71 -15.02 0.267 6109
 6111 3 41.31 203.81 -15.1 0.222 6110
 6112 3 41.6 204.12 -15.15 0.13 6111
 6113 3 41.73 204.21 -15.18 0.161 6112
 6114 3 41.84 204.41 -15.21 0.175 6113
 6115 3 41.99 204.52 -15.32 0.207 6114
 6116 3 42.13 204.71 -15.46 0.188 6115
 6117 3 42.27 204.81 -15.62 0.186 6116
 6118 3 42.42 205.02 -15.73 0.168 6117
 6119 3 42.56 205.12 -15.88 0.161 6118
 6120 3 42.64 205.21 -15.99 0.194 6119
 6121 3 42.73 205.41 -16.19 0.213 6120
 6122 3 42.81 205.52 -16.33 0.235 6121
 6123 3 42.8 205.81 -16.44 0.174 6122
 6124 3 42.77 205.91 -16.53 0.211 6123
 6125 3 42.78 206.02 -16.65 0.236 6124
 6126 3 42.81 206.21 -16.72 0.278 6125
 6127 3 42.84 206.31 -16.78 0.331 6126
 6128 3 42.99 206.62 -16.78 0.391 6127
 6129 3 43.12 206.71 -16.83 0.452 6128
 6130 3 43.06 206.71 -16.94 0.568 6129
 6131 3 42.17 206.62 -17.15 0.164 6130
 6132 3 42.02 206.62 -17.24 0.158 6131
 6133 3 41.78 206.62 -17.33 0.16 6132
 6134 3 41.63 206.71 -17.35 0.18 6133
 6135 3 41.5 206.71 -17.42 0.267 6134
 6136 3 41.35 206.81 -17.58 0.501 6135
 6137 3 41.21 206.81 -17.62 0.578 6136
 6138 3 41.1 206.91 -17.72 0.636 6137
 6139 3 41.59 207.62 -18.06 0.164 6138
 6140 3 41.49 207.91 -18.1 0.197 6139
 6141 3 41.67 208.12 -18.03 0.143 6140
 6142 3 41.71 208.41 -18.03 0.151 6141
 6143 3 41.7 208.62 -18.1 0.094 6142
 6144 3 41.71 208.81 -18.22 0.06 6143
 6145 3 41.46 207.81 -18.26 0.089 6140
 6146 3 41.49 207.91 -18.33 0.105 6145
 6147 3 40.82 206.62 -17.62 0.572 6138
 6148 3 40.63 206.62 -17.58 0.569 6147
 6149 3 40.45 206.52 -17.55 0.537 6148
 6150 3 40.23 206.52 -17.49 0.495 6149
 6151 3 40.06 206.62 -17.51 0.437 6150
 6152 3 39.82 206.52 -17.4 0.374 6151
 6153 3 39.69 206.41 -17.38 0.334 6152
 6154 3 39.42 206.31 -17.28 0.322 6153
 6155 3 39.27 206.21 -17.26 0.292 6154
 6156 3 39.03 206.31 -17.17 0.224 6155
 6157 3 38.74 206.41 -17.08 0.128 6156
 6158 3 38.55 206.52 -17.03 0.087 6157
 6159 3 38.42 206.52 -16.99 0.121 6158
 6160 3 38.27 206.52 -16.99 0.169 6159
 6161 3 38.12 206.52 -16.99 0.203 6160
 6162 3 37.95 206.31 -16.76 0.096 6161
 6163 3 37.77 206.21 -16.62 0.129 6162
 6164 3 37.63 206.21 -16.51 0.105 6163
 6165 3 37.49 206.21 -16.4 0.087 6164
 6166 3 37.39 206.12 -16.31 0.092 6165
 6167 3 37.31 206.12 -16.22 0.075 6166
 6168 3 37.99 206.62 -17.24 0.103 6161
 6169 3 37.88 206.71 -17.28 0.097 6168
 6170 3 37.77 206.81 -17.38 0.089 6169
 6171 3 37.74 206.91 -17.38 0.051 6170
 6172 3 43.49 206.81 -16.97 0.513 6130
 6173 3 43.5 206.91 -17.08 0.565 6172
 6174 3 43.56 207.12 -17.17 0.576 6173
 6175 3 43.67 207.21 -17.22 0.589 6174
 6176 3 43.84 207.31 -17.28 0.592 6175
 6177 3 43.95 207.41 -17.35 0.594 6176
 6178 3 44.12 207.52 -17.42 0.613 6177
 6179 3 44.13 207.62 -17.51 0.618 6178
 6180 3 44.24 207.81 -17.58 0.589 6179
 6181 3 44.37 207.91 -17.65 0.576 6180
 6182 3 44.49 207.62 -17.67 0.162 6181
 6183 3 44.45 207.71 -17.56 0.147 6182
 6184 3 44.38 208.02 -17.62 0.593 6181
 6185 3 44.48 208.31 -17.56 0.562 6184
 6186 3 44.13 208.71 -17.22 0.091 6185
 6187 3 43.99 208.81 -17.21 0.119 6186
 6188 3 43.88 208.81 -17.13 0.121 6187
 6189 3 44.63 208.41 -17.53 0.486 6185
 6190 3 44.85 208.71 -16.94 0.138 6189
 6191 3 45.05 208.81 -16.85 0.127 6190
 6192 3 45.13 209.02 -16.83 0.129 6191
 6193 3 45.17 209.12 -16.74 0.149 6192
 6194 3 45.24 209.21 -16.74 0.14 6193
 6195 3 45.3 209.41 -16.65 0.146 6194
 6196 3 45.31 209.52 -16.53 0.116 6195
 6197 3 45.32 209.62 -16.51 0.116 6196
 6198 3 45.35 209.71 -16.47 0.101 6197
 6199 3 45.35 209.91 -16.44 0.126 6198
 6200 3 45.35 210.02 -16.44 0.128 6199
 6201 3 45.35 210.21 -16.37 0.167 6200
 6202 3 45.31 210.41 -16.31 0.188 6201
 6203 3 45.29 210.52 -16.28 0.18 6202
 6204 3 45.23 210.71 -16.28 0.201 6203
 6205 3 45.04 210.91 -16.24 0.178 6204
 6206 3 44.94 211.12 -16.19 0.137 6205
 6207 3 44.86 211.41 -16.21 0.153 6206
 6208 3 44.74 211.52 -16.17 0.147 6207
 6209 3 44.62 211.62 -16.12 0.182 6208
 6210 3 44.54 211.81 -16.1 0.266 6209
 6211 3 44.47 211.91 -16.06 0.322 6210
 6212 3 44.31 212.02 -16.03 0.402 6211
 6213 3 44.12 212.02 -15.96 0.418 6212
 6214 3 43.99 212.02 -15.83 0.481 6213
 6215 3 43.91 212.12 -15.76 0.496 6214
 6216 3 44.06 212.71 -15.27 0.213 6215
 6217 3 44.04 212.81 -15.12 0.191 6216
 6218 3 44.01 213.02 -15.04 0.186 6217
 6219 3 43.94 213.21 -14.95 0.16 6218
 6220 3 43.86 213.31 -14.86 0.14 6219
 6221 3 43.8 213.41 -14.77 0.142 6220
 6222 3 43.63 213.62 -14.64 0.175 6221
 6223 3 43.48 213.81 -14.47 0.162 6222
 6224 3 43.31 214.02 -14.37 0.138 6223
 6225 3 43.24 214.12 -14.29 0.127 6224
 6226 3 43.16 214.31 -14.27 0.154 6225
 6227 3 42.99 214.31 -14.13 0.148 6226
 6228 3 42.87 214.41 -13.96 0.158 6227
 6229 3 42.76 214.41 -13.81 0.189 6228
 6230 3 42.62 214.31 -13.74 0.2 6229
 6231 3 42.49 214.52 -13.76 0.107 6230
 6232 3 42.38 214.52 -13.77 0.129 6231
 6233 3 42.29 214.71 -13.76 0.123 6232
 6234 3 42.19 214.81 -13.73 0.115 6233
 6235 3 42.08 214.91 -13.72 0.159 6234
 6236 3 41.98 215.02 -13.64 0.152 6235
 6237 3 41.94 215.21 -13.58 0.179 6236
 6238 3 41.86 215.31 -13.58 0.154 6237
 6239 3 41.72 215.41 -13.58 0.137 6238
 6240 3 41.61 215.62 -13.55 0.161 6239
 6241 3 41.51 215.81 -13.49 0.208 6240
 6242 3 41.43 215.91 -13.39 0.208 6241
 6243 3 41.26 215.91 -13.4 0.182 6242
 6244 3 40.94 215.81 -13.52 0.147 6243
 6245 3 40.8 215.71 -13.54 0.153 6244
 6246 3 40.61 215.71 -13.58 0.15 6245
 6247 3 40.45 215.62 -13.52 0.139 6246
 6248 3 40.33 215.52 -13.55 0.128 6247
 6249 3 40.18 215.52 -13.53 0.112 6248
 6250 3 39.98 215.52 -13.48 0.134 6249
 6251 3 39.8 215.41 -13.43 0.17 6250
 6252 3 39.59 215.21 -13.31 0.156 6251
 6253 3 39.43 215.21 -13.28 0.139 6252
 6254 3 39.26 215.12 -13.26 0.101 6253
 6255 3 39.12 215.02 -13.3 0.172 6254
 6256 3 38.97 214.91 -13.32 0.156 6255
 6257 3 38.77 214.91 -13.39 0.106 6256
 6258 3 38.56 214.91 -13.44 0.116 6257
 6259 3 38.38 214.91 -13.53 0.379 6258
 6260 3 38.23 214.81 -13.66 0.568 6259
 6261 3 38.18 214.81 -13.77 0.627 6260
 6262 3 38.04 214.71 -13.79 0.692 6261
 6263 3 37.91 214.71 -13.81 0.739 6262
 6264 3 37.8 214.71 -13.89 0.764 6263
 6265 3 37.72 214.71 -14.07 0.75 6264
 6266 3 37.59 214.62 -14.13 0.714 6265
 6267 3 37.59 214.81 -14.38 0.624 6266
 6268 3 37.95 214.41 -15.13 0.108 6267
 6269 3 37.91 214.31 -15.24 0.111 6268
 6270 3 37.9 214.31 -15.41 0.136 6269
 6271 3 37.8 214.21 -15.61 0.138 6270
 6272 3 37.73 214.12 -15.76 0.13 6271
 6273 3 37.69 214.02 -15.89 0.16 6272
 6274 3 37.63 213.91 -16.02 0.216 6273
 6275 3 37.58 213.81 -16.1 0.239 6274
 6276 3 37.76 213.62 -16.35 0.141 6275
 6277 3 37.76 213.52 -16.42 0.178 6276
 6278 3 37.91 213.41 -16.56 0.124 6277
 6279 3 37.97 213.31 -16.67 0.132 6278
 6280 3 38.08 213.21 -16.81 0.133 6279
 6281 3 38.12 213.12 -16.9 0.101 6280
 6282 3 38.19 212.91 -16.94 0.091 6281
 6283 3 38.24 212.81 -16.92 0.13 6282
 6284 3 38.3 212.71 -16.99 0.154 6283
 6285 3 38.41 212.52 -17.15 0.15 6284
 6286 3 38.43 212.21 -17.33 0.144 6285
 6287 3 38.43 212.02 -17.42 0.162 6286
 6288 3 38.36 211.81 -17.53 0.165 6287
 6289 3 38.43 211.62 -17.58 0.101 6288
 6290 3 38.47 211.52 -17.65 0.109 6289
 6291 3 38.48 211.31 -17.76 0.126 6290
 6292 3 38.56 211.12 -17.97 0.101 6291
 6293 3 38.51 211.02 -18.1 0.123 6292
 6294 3 38.48 210.91 -18.17 0.136 6293
 6295 3 38.51 210.81 -18.26 0.125 6294
 6296 3 38.49 210.62 -18.38 0.096 6295
 6297 3 38.51 210.52 -18.47 0.143 6296
 6298 3 38.54 210.41 -18.62 0.195 6297
 6299 3 38.6 210.21 -18.72 0.224 6298
 6300 3 38.59 210.12 -18.81 0.229 6299
 6301 3 38.75 210.02 -18.99 0.202 6300
 6302 3 38.88 210.02 -19.1 0.157 6301
 6303 3 39.02 209.91 -19.26 0.071 6302
 6304 3 39.16 209.91 -19.38 0.098 6303
 6305 3 39.27 209.81 -19.49 0.106 6304
 6306 3 39.41 209.91 -19.6 0.121 6305
 6307 3 39.52 209.81 -19.76 0.095 6306
 6308 3 39.67 209.81 -19.85 0.062 6307
 6309 3 39.8 209.81 -19.94 0.085 6308
 6310 3 39.99 209.81 -20.01 0.088 6309
 6311 3 40.14 209.71 -20.12 0.084 6310
 6312 3 40.27 209.62 -20.22 0.087 6311
 6313 3 40.38 209.52 -20.28 0.103 6312
 6314 3 40.45 209.31 -20.42 0.061 6313
 6315 3 37.27 213.91 -15.99 0.116 6275
 6316 3 37.08 213.81 -16.06 0.119 6315
 6317 3 36.84 213.81 -16.1 0.106 6316
 6318 3 36.58 213.81 -16.17 0.132 6317
 6319 3 36.41 213.91 -16.17 0.111 6318
 6320 3 36.26 213.91 -16.21 0.124 6319
 6321 3 36.05 214.02 -16.24 0.131 6320
 6322 3 35.84 214.02 -16.28 0.138 6321
 6323 3 35.68 214.02 -16.33 0.165 6322
 6324 3 35.47 214.02 -16.37 0.198 6323
 6325 3 35.3 214.02 -16.35 0.212 6324
 6326 3 35.15 214.02 -16.3 0.237 6325
 6327 3 34.99 213.91 -16.37 0.251 6326
 6328 3 34.76 213.71 -16.46 0.174 6327
 6329 3 34.61 213.52 -16.37 0.139 6328
 6330 3 34.38 213.31 -16.26 0.09 6329
 6331 3 34.27 213.21 -16.13 0.096 6330
 6332 3 34.26 213.02 -16.04 0.123 6331
 6333 3 34.23 212.91 -15.95 0.113 6332
 6334 3 34.06 212.71 -15.93 0.105 6333
 6335 3 34.01 212.62 -15.93 0.127 6334
 6336 3 34.01 212.52 -15.91 0.13 6335
 6337 3 33.9 212.31 -15.88 0.137 6336
 6338 3 33.88 212.21 -15.82 0.076 6337
 6339 3 35.01 214.02 -16.83 0.068 6327
 6340 3 35.02 214.12 -16.94 0.087 6339
 6341 3 37.48 214.91 -14.37 0.501 6267
 6342 3 37.44 214.91 -14.48 0.395 6341
 6343 3 37.43 215.02 -14.68 0.204 6342
 6344 3 37.37 215.12 -14.82 0.115 6343
 6345 3 37.26 215.12 -14.93 0.115 6344
 6346 3 37.19 215.02 -14.98 0.000125 6345
 6347 3 37.63 213.71 -13.35 0.117 6264
 6348 3 37.61 213.62 -13.27 0.105 6347
 6349 3 37.55 213.41 -13.23 0.124 6348
 6350 3 37.56 213.31 -13.23 0.135 6349
 6351 3 37.55 213.12 -13.23 0.166 6350
 6352 3 37.58 213.02 -13.19 0.17 6351
 6353 3 37.51 212.81 -13.13 0.121 6352
 6354 3 37.45 212.62 -13.11 0.116 6353
 6355 3 37.41 212.41 -13.16 0.152 6354
 6356 3 37.37 212.21 -13.18 0.195 6355
 6357 3 37.34 212.02 -13.14 0.225 6356
 6358 3 37.16 211.81 -13.05 0.175 6357
 6359 3 36.97 211.62 -13.01 0.137 6358
 6360 3 36.87 211.52 -12.94 0.147 6359
 6361 3 36.83 211.31 -12.88 0.139 6360
 6362 3 36.73 211.12 -12.78 0.127 6361
 6363 3 36.62 211.02 -12.7 0.099 6362
 6364 3 36.48 210.81 -12.68 0.131 6363
 6365 3 36.48 210.71 -12.73 0.168 6364
 6366 3 36.44 210.52 -12.82 0.245 6365
 6367 3 36.44 210.41 -12.96 0.335 6366
 6368 3 36.41 210.21 -12.97 0.381 6367
 6369 3 36.38 210.12 -13.05 0.437 6368
 6370 3 36.25 210.02 -13.07 0.483 6369
 6371 3 36.23 209.81 -13.05 0.517 6370
 6372 3 36.23 209.62 -13.13 0.557 6371
 6373 3 36.2 209.52 -13.11 0.575 6372
 6374 3 36.06 209.31 -13.16 0.576 6373
 6375 3 36.02 209.21 -13.29 0.527 6374
 6376 3 35.95 209.02 -13.4 0.462 6375
 6377 3 35.95 208.81 -13.43 0.36 6376
 6378 3 36.09 208.71 -13.56 0.298 6377
 6379 3 36.03 208.62 -13.57 0.185 6378
 6380 3 41.22 215.81 -13.22 0.048 6243
 6381 3 42.61 214.02 -13.6 0.127 6230
 6382 3 42.73 213.91 -13.49 0.079 6381
 6383 3 42.76 213.81 -13.55 0.091 6382
 6384 3 43.65 211.71 -15.94 0.322 6215
 6385 3 43.73 211.21 -16.17 0.079 6384
 6386 3 43.62 211.02 -16.19 0.097 6385
 6387 3 43.52 211.81 -15.81 0.175 6384
 6388 3 43.44 211.71 -15.72 0.069 6387
 6389 3 44.48 207.41 -18.28 0.091 6184
 6390 3 44.64 207.41 -18.33 0.164 6389
 6391 3 44.7 207.31 -18.33 0.227 6390
 6392 3 44.81 207.21 -18.33 0.282 6391
 6393 3 45 207.31 -18.35 0.23 6392
 6394 3 45.05 207.31 -18.49 0.274 6393
 6395 3 45.13 207.41 -18.56 0.265 6394
 6396 3 45.25 207.81 -18.92 0.111 6395
 6397 3 45.24 208.02 -19.19 0.064 6396
 6398 3 45.27 208.12 -19.33 0.067 6397
 6399 3 45.3 208.12 -19.44 0.097 6398
 6400 3 45.44 208.12 -19.44 0.059 6399
 6401 3 45.56 208.21 -19.37 0.042 6400
 6402 3 39.62 202.71 -13.9 0.076 6103
 6403 3 37.77 201.81 -13.19 0.085 6089
 6404 3 37.57 201.71 -13.26 0.063 6403
 6405 3 37.38 201.62 -13.27 0.035 6404
 6406 3 37.2 202.31 -11.61 0.101 6085
 6407 3 37.16 202.31 -11.46 0.098 6406
 6408 3 37 202.41 -11.38 0.127 6407
 6409 3 36.92 202.52 -11.21 0.171 6408
 6410 3 36.87 202.62 -11.08 0.18 6409
 6411 3 36.71 202.91 -10.95 0.135 6410
 6412 3 36.69 203.02 -10.9 0.144 6411
 6413 3 36.67 203.21 -10.77 0.169 6412
 6414 3 36.63 203.31 -10.65 0.164 6413
 6415 3 36.64 203.52 -10.54 0.164 6414
 6416 3 36.66 203.62 -10.31 0.183 6415
 6417 3 36.7 203.81 -10.15 0.197 6416
 6418 3 36.74 203.91 -10.03 0.186 6417
 6419 3 36.81 204.12 -9.77 0.181 6418
 6420 3 36.87 204.21 -9.62 0.158 6419
 6421 3 36.92 204.41 -9.55 0.136 6420
 6422 3 36.95 204.52 -9.39 0.127 6421
 6423 3 36.98 204.71 -9.29 0.115 6422
 6424 3 37.07 204.81 -9.23 0.109 6423
 6425 3 37.17 204.91 -9.16 0.123 6424
 6426 3 37.23 205.12 -9.07 0.136 6425
 6427 3 37.28 205.31 -9.06 0.138 6426
 6428 3 37.28 205.41 -9.01 0.143 6427
 6429 3 37.35 205.62 -8.94 0.144 6428
 6430 3 37.38 205.81 -8.85 0.16 6429
 6431 3 37.45 205.91 -8.73 0.162 6430
 6432 3 37.49 206.02 -8.64 0.184 6431
 6433 3 37.73 206.21 -8.62 0.173 6432
 6434 3 37.92 206.31 -8.51 0.103 6433
 6435 3 38.02 206.41 -8.47 0.103 6434
 6436 3 38.13 206.41 -8.43 0.085 6435
 6437 3 38.28 206.41 -8.36 0.115 6436
 6438 3 38.44 206.52 -8.35 0.138 6437
 6439 3 38.52 206.62 -8.3 0.164 6438
 6440 3 38.66 206.71 -8.2 0.094 6439
 6441 3 38.85 206.81 -8.13 0.13 6440
 6442 3 39.03 206.81 -8.05 0.125 6441
 6443 3 39.23 206.81 -8 0.152 6442
 6444 3 39.35 206.81 -7.97 0.17 6443
 6445 3 39.49 206.91 -7.95 0.21 6444
 6446 3 39.6 206.91 -7.89 0.285 6445
 6447 3 39.6 207.21 -7.92 0.174 6446
 6448 3 39.75 207.41 -7.96 0.173 6447
 6449 3 39.89 207.52 -7.97 0.181 6448
 6450 3 40.02 207.71 -8.06 0.184 6449
 6451 3 40.14 207.81 -8.16 0.153 6450
 6452 3 40.2 207.91 -8.23 0.129 6451
 6453 3 40.24 208.12 -8.31 0.159 6452
 6454 3 40.34 208.31 -8.35 0.18 6453
 6455 3 40.46 208.41 -8.32 0.174 6454
 6456 3 40.62 208.62 -8.41 0.193 6455
 6457 3 40.74 208.71 -8.45 0.19 6456
 6458 3 40.85 208.81 -8.46 0.154 6457
 6459 3 40.99 209.02 -8.46 0.126 6458
 6460 3 41.07 209.12 -8.53 0.153 6459
 6461 3 41.2 209.21 -8.55 0.143 6460
 6462 3 41.34 209.31 -8.61 0.167 6461
 6463 3 41.45 209.41 -8.63 0.176 6462
 6464 3 41.6 209.52 -8.63 0.149 6463
 6465 3 41.74 209.52 -8.73 0.198 6464
 6466 3 41.81 209.62 -8.74 0.261 6465
 6467 3 41.89 209.81 -8.88 0.317 6466
 6468 3 42.07 209.91 -8.94 0.473 6467
 6469 3 42.19 210.02 -8.98 0.537 6468
 6470 3 42.27 210.12 -9.02 0.61 6469
 6471 3 42.41 210.21 -9.13 0.675 6470
 6472 3 42.52 210.21 -9.07 0.706 6471
 6473 3 42.66 210.31 -9.19 0.748 6472
 6474 3 42.69 210.52 -8.98 0.74 6473
 6475 3 42.86 210.52 -9.12 0.766 6474
 6476 3 43.14 209.62 -9.82 0.117 6475
 6477 3 43.21 209.41 -9.91 0.105 6476
 6478 3 43.38 209.21 -10.05 0.121 6477
 6479 3 43.44 209.02 -10.21 0.127 6478
 6480 3 43.49 208.91 -10.37 0.134 6479
 6481 3 43.55 208.71 -10.48 0.117 6480
 6482 3 43.56 208.62 -10.66 0.119 6481
 6483 3 43.63 208.52 -10.77 0.138 6482
 6484 3 43.71 208.41 -10.81 0.162 6483
 6485 3 43.74 208.31 -10.86 0.094 6484
 6486 3 42.95 210.71 -9.11 0.686 6475
 6487 3 42.98 210.91 -9.05 0.604 6486
 6488 3 43.11 210.91 -9.07 0.47 6487
 6489 3 43.24 211.02 -9.15 0.2 6488
 6490 3 43.4 210.92 -9.2 0.057 6489
 6491 3 39.88 206.71 -7.81 0.147 6446
 6492 3 39.91 206.62 -7.71 0.152 6491
 6493 3 40 206.52 -7.55 0.118 6492
 6494 3 40.12 206.41 -7.46 0.187 6493
 6495 3 40.27 206.31 -7.38 0.192 6494
 6496 3 40.49 206.21 -7.42 0.166 6495
 6497 3 40.6 206.02 -7.42 0.125 6496
 6498 3 40.78 205.91 -7.46 0.122 6497
 6499 3 40.98 205.71 -7.51 0.147 6498
 6500 3 41.07 205.62 -7.54 0.207 6499
 6501 3 41.2 205.52 -7.46 0.253 6500
 6502 3 41.31 205.41 -7.49 0.348 6501
 6503 3 41.42 205.31 -7.47 0.394 6502
 6504 3 41.57 205.31 -7.38 0.347 6503
 6505 3 41.7 205.21 -7.34 0.267 6504
 6506 3 41.77 205.02 -7.35 0.178 6505
 6507 3 41.87 204.91 -7.37 0.158 6506
 6508 3 42.02 204.81 -7.25 0.176 6507
 6509 3 42.1 204.71 -7.21 0.19 6508
 6510 3 41.98 204.52 -6.84 0.095 6509
 6511 3 41.98 204.41 -6.75 0.113 6510
 6512 3 42.06 204.21 -6.78 0.076 6511
 6513 3 41.24 204.91 -7.8 0.042 6503
 6514 3 41.31 204.81 -7.83 0.062 6513
 6515 3 41.34 204.71 -7.81 0.079 6514
 6516 3 35.21 198.71 -10.47 0.122 6062
 6517 3 35.2 198.62 -10.6 0.117 6516
 6518 3 35.21 198.41 -10.74 0.135 6517
 6519 3 35.27 198.31 -10.88 0.146 6518
 6520 3 35.37 198.21 -11.01 0.193 6519
 6521 3 35.53 198.12 -11.1 0.196 6520
 6522 3 35.75 198.12 -11.19 0.158 6521
 6523 3 35.89 198.02 -11.21 0.151 6522
 6524 3 36 198.02 -11.3 0.152 6523
 6525 3 36.2 198.02 -11.36 0.132 6524
 6526 3 36.28 197.91 -11.43 0.14 6525
 6527 3 36.38 197.81 -11.41 0.112 6526
 6528 3 36.57 197.71 -11.4 0.122 6527
 6529 3 36.78 197.71 -11.4 0.127 6528
 6530 3 36.95 197.71 -11.39 0.158 6529
 6531 3 37.14 197.71 -11.43 0.182 6530
 6532 3 37.31 197.62 -11.43 0.217 6531
 6533 3 37.39 197.81 -11.43 0.163 6532
 6534 3 37.46 197.91 -11.47 0.158 6533
 6535 3 37.62 198.02 -11.53 0.143 6534
 6536 3 37.78 198.21 -11.62 0.118 6535
 6537 3 37.91 198.31 -11.62 0.142 6536
 6538 3 38.03 198.41 -11.63 0.153 6537
 6539 3 38.13 198.41 -11.66 0.126 6538
 6540 3 38.24 198.41 -11.8 0.124 6539
 6541 3 38.34 198.62 -11.88 0.162 6540
 6542 3 38.46 198.71 -11.93 0.234 6541
 6543 3 38.52 198.91 -11.98 0.206 6542
 6544 3 38.62 199.02 -11.93 0.22 6543
 6545 3 38.67 199.21 -11.88 0.19 6544
 6546 3 38.84 199.41 -11.81 0.235 6545
 6547 3 38.99 199.41 -11.74 0.304 6546
 6548 3 39.06 199.52 -11.69 0.38 6547
 6549 3 39.19 199.52 -11.79 0.4 6548
 6550 3 39.31 199.52 -11.66 0.547 6549
 6551 3 39.49 199.41 -11.71 0.586 6550
 6552 3 39.64 199.52 -11.68 0.607 6551
 6553 3 39.73 199.52 -11.55 0.637 6552
 6554 3 39.82 199.62 -11.41 0.592 6553
 6555 3 39.92 199.71 -11.36 0.511 6554
 6556 3 40.06 199.81 -11.37 0.33 6555
 6557 3 40.16 199.81 -11.39 0.227 6556
 6558 3 40.31 200.12 -11.65 0.12 6557
 6559 3 40.38 200.21 -11.64 0.076 6558
 6560 3 37.47 197.21 -11.52 0.068 6532
 6561 3 37.1 197.52 -11.31 0.106 6531
 6562 3 37.13 197.31 -11.3 0.04 6561
 6563 3 29.91 191.31 -4.43 0.206 2027
 6564 3 29.96 191.21 -4.5 0.146 6563
 6565 3 30.03 191.21 -5.14 0.117 2019
 6566 3 29.98 191.21 -5 0.186 6565
 6567 3 29.87 191.12 -4.99 0.204 6566
 6568 3 29.77 191.02 -5.21 0.202 6567
 6569 3 29.8 190.41 -5.2 0.898 2018
 6570 3 29.89 190.41 -5.29 0.869 6569
 6571 3 24.14 165.4 -4.09 0.348 1820
 6572 3 24.02 165.7 -4.08 0.304 6571
 6573 3 23.93 166.01 -4.11 0.274 6572
 6574 3 23.86 166.2 -4.04 0.289 6573
 6575 3 23.75 166.4 -4.01 0.279 6574
 6576 3 23.66 166.61 -4.05 0.26 6575
 6577 3 23.66 166.8 -4.08 0.246 6576
 6578 3 23.59 166.9 -4.12 0.306 6577
 6579 3 23.54 167.11 -4.19 0.339 6578
 6580 3 23.52 167.2 -4.29 0.388 6579
 6581 3 23.48 167.4 -4.4 0.407 6580
 6582 3 23.46 167.61 -4.45 0.439 6581
 6583 3 23.55 167.7 -4.59 0.464 6582
 6584 3 23.54 167.9 -4.66 0.46 6583
 6585 3 23.63 168.11 -4.82 0.418 6584
 6586 3 23.55 168.3 -4.92 0.376 6585
 6587 3 23.5 168.4 -5.04 0.323 6586
 6588 3 23.5 168.61 -5.08 0.313 6587
 6589 3 23.45 168.9 -5.21 0.317 6588
 6590 3 23.45 169.11 -5.34 0.332 6589
 6591 3 23.43 169.3 -5.45 0.308 6590
 6592 3 23.39 169.4 -5.46 0.309 6591
 6593 3 23.39 169.61 -5.63 0.326 6592
 6594 3 23.36 169.8 -5.7 0.331 6593
 6595 3 23.32 170.01 -5.88 0.333 6594
 6596 3 23.36 170.11 -6 0.347 6595
 6597 3 23.3 170.3 -6.11 0.383 6596
 6598 3 23.32 170.4 -6.16 0.382 6597
 6599 3 23.25 170.51 -6.28 0.438 6598
 6600 3 23.13 170.61 -6.37 0.45 6599
 6601 3 23.05 170.7 -6.46 0.47 6600
 6602 3 23.02 170.8 -6.58 0.49 6601
 6603 3 23 170.9 -6.7 0.523 6602
 6604 3 23.02 171.01 -6.9 0.569 6603
 6605 3 22.97 171.11 -6.91 0.591 6604
 6606 3 23.01 171.3 -7.04 0.594 6605
 6607 3 23.06 171.4 -7.12 0.551 6606
 6608 3 23.1 171.61 -7.25 0.485 6607
 6609 3 23.1 171.7 -7.37 0.473 6608
 6610 3 23.15 171.8 -7.48 0.39 6609
 6611 3 23.26 171.9 -7.65 0.328 6610
 6612 3 23.35 172.11 -7.83 0.293 6611
 6613 3 23.44 172.3 -7.95 0.277 6612
 6614 3 23.42 172.4 -8.04 0.251 6613
 6615 3 23.38 172.4 -8.2 0.253 6614
 6616 3 23.31 172.61 -8.18 0.326 6615
 6617 3 23.35 172.61 -8.37 0.356 6616
 6618 3 23.33 172.7 -8.53 0.382 6617
 6619 3 23.2 172.9 -8.59 0.452 6618
 6620 3 23.13 173.01 -8.65 0.466 6619
 6621 3 23.01 173.11 -8.8 0.486 6620
 6622 3 22.97 173.2 -8.95 0.433 6621
 6623 3 23.06 173.2 -9.18 0.347 6622
 6624 3 23.04 173.3 -9.28 0.308 6623
 6625 3 23.04 173.4 -9.38 0.277 6624
 6626 3 22.99 173.51 -9.52 0.288 6625
 6627 3 23.08 173.61 -9.72 0.308 6626
 6628 3 23.01 173.7 -9.8 0.304 6627
 6629 3 22.97 173.9 -9.92 0.267 6628
 6630 3 22.92 174.01 -9.95 0.26 6629
 6631 3 22.88 174.2 -10.01 0.264 6630
 6632 3 22.79 174.4 -10.04 0.273 6631
 6633 3 22.76 174.51 -10.04 0.282 6632
 6634 3 22.76 174.7 -10.12 0.301 6633
 6635 3 22.79 174.9 -10.17 0.288 6634
 6636 3 22.9 175.11 -10.18 0.275 6635
 6637 3 22.94 175.3 -10.28 0.289 6636
 6638 3 22.99 175.4 -10.4 0.31 6637
 6639 3 22.99 175.51 -10.48 0.356 6638
 6640 3 22.88 175.61 -10.62 0.382 6639
 6641 3 22.81 175.7 -10.73 0.392 6640
 6642 3 22.78 175.8 -10.8 0.434 6641
 6643 3 22.65 175.9 -10.88 0.452 6642
 6644 3 22.62 176.11 -10.9 0.461 6643
 6645 3 22.54 176.2 -10.94 0.441 6644
 6646 3 22.51 176.4 -10.95 0.372 6645
 6647 3 22.44 176.51 -10.95 0.354 6646
 6648 3 22.42 176.7 -10.87 0.297 6647
 6649 3 22.4 176.9 -10.86 0.312 6648
 6650 3 22.38 177.11 -10.87 0.317 6649
 6651 3 22.38 177.3 -10.89 0.317 6650
 6652 3 22.31 177.4 -11.04 0.329 6651
 6653 3 22.24 177.51 -11.14 0.367 6652
 6654 3 22.17 177.61 -11.26 0.386 6653
 6655 3 22.17 177.61 -11.48 0.386 6654
 6656 3 22.13 177.7 -11.61 0.42 6655
 6657 3 22.1 177.7 -11.78 0.413 6656
 6658 3 22.13 177.9 -11.82 0.375 6657
 6659 3 22.29 178.01 -12 0.422 6658
 6660 3 22.35 178.11 -12.04 0.435 6659
 6661 3 22.35 178.3 -12.07 0.431 6660
 6662 3 22.29 178.4 -12.1 0.492 6661
 6663 3 22.35 178.61 -12.07 0.541 6662
 6664 3 22.38 178.8 -12.06 0.548 6663
 6665 3 22.38 179.01 -12.17 0.576 6664
 6666 3 22.37 179.2 -12.15 0.55 6665
 6667 3 22.4 179.3 -12.29 0.506 6666
 6668 3 22.31 179.4 -12.39 0.475 6667
 6669 3 22.31 179.61 -12.53 0.424 6668
 6670 3 22.31 179.8 -12.59 0.328 6669
 6671 3 22.4 179.9 -12.72 0.266 6670
 6672 3 22.44 180.11 -12.73 0.264 6671
 6673 3 22.49 180.3 -12.82 0.248 6672
 6674 3 22.58 180.4 -12.8 0.21 6673
 6675 3 22.45 180.51 -12.77 0.242 6674
 6676 3 22.4 180.7 -12.72 0.24 6675
 6677 3 22.35 180.8 -12.67 0.223 6676
 6678 3 22.38 180.9 -12.73 0.287 6677
 6679 3 22.51 181.11 -12.82 0.364 6678
 6680 3 22.54 181.3 -12.78 0.388 6679
 6681 3 22.6 181.4 -12.8 0.382 6680
 6682 3 22.56 181.51 -12.86 0.389 6681
 6683 3 22.49 181.8 -12.73 0.277 6682
 6684 3 22.42 182.11 -12.72 0.274 6683
 6685 3 22.33 182.3 -12.79 0.265 6684
 6686 3 22.29 182.4 -12.86 0.244 6685
 6687 3 22.22 182.61 -12.96 0.213 6686
 6688 3 22.12 182.8 -13.03 0.201 6687
 6689 3 22.06 182.9 -13.1 0.212 6688
 6690 3 21.97 183.11 -13.18 0.209 6689
 6691 3 21.9 183.2 -13.29 0.177 6690
 6692 3 21.85 183.3 -13.39 0.203 6691
 6693 3 21.85 183.4 -13.54 0.195 6692
 6694 3 21.83 183.61 -13.7 0.195 6693
 6695 3 21.79 183.7 -13.81 0.216 6694
 6696 3 21.76 183.8 -13.93 0.252 6695
 6697 3 21.67 183.9 -14.06 0.245 6696
 6698 3 21.64 184.11 -14.21 0.268 6697
 6699 3 21.57 184.2 -14.29 0.28 6698
 6700 3 21.5 184.3 -14.39 0.33 6699
 6701 3 21.41 184.4 -14.47 0.422 6700
 6702 3 21.25 184.51 -14.54 0.495 6701
 6703 3 21.19 184.61 -14.62 0.597 6702
 6704 3 21.03 184.61 -14.73 0.645 6703
 6705 3 20.98 184.7 -14.86 0.674 6704
 6706 3 20.93 184.7 -15.04 0.66 6705
 6707 3 20.87 184.8 -15.15 0.722 6706
 6708 3 20.84 184.8 -15.29 0.779 6707
 6709 3 21.62 185.2 -15.79 0.288 6708
 6710 3 21.71 185.3 -16.03 0.256 6709
 6711 3 21.84 185.4 -16.21 0.254 6710
 6712 3 21.89 185.4 -16.36 0.236 6711
 6713 3 21.96 185.51 -16.57 0.258 6712
 6714 3 22 185.61 -16.7 0.292 6713
 6715 3 21.52 185.8 -16.89 0.131 6714
 6716 3 21.43 185.8 -16.98 0.138 6715
 6717 3 22.23 185.51 -16.84 0.244 6714
 6718 3 22.39 185.51 -17.05 0.201 6717
 6719 3 22.5 185.51 -17.11 0.197 6718
 6720 3 22.59 185.4 -17.27 0.219 6719
 6721 3 22.75 185.4 -17.41 0.211 6720
 6722 3 22.8 185.4 -17.57 0.192 6721
 6723 3 22.89 185.51 -17.68 0.19 6722
 6724 3 23 185.4 -17.82 0.211 6723
 6725 3 23.11 185.51 -18.04 0.178 6724
 6726 3 23.18 185.4 -18.21 0.169 6725
 6727 3 23.16 185.4 -18.32 0.149 6726
 6728 3 23.3 185.51 -18.45 0.155 6727
 6729 3 23.37 185.51 -18.55 0.172 6728
 6730 3 23.46 185.51 -18.66 0.182 6729
 6731 3 23.46 185.61 -18.8 0.207 6730
 6732 3 23.48 185.51 -19.16 0.211 6731
 6733 3 23.52 185.51 -19.32 0.237 6732
 6734 3 23.52 185.61 -19.54 0.274 6733
 6735 3 23.5 185.61 -19.73 0.319 6734
 6736 3 23.53 185.61 -19.96 0.313 6735
 6737 3 23.59 185.61 -20.14 0.313 6736
 6738 3 23.53 185.61 -20.34 0.287 6737
 6739 3 23.57 185.7 -20.48 0.277 6738
 6740 3 23.64 185.7 -20.66 0.225 6739
 6741 3 23.87 185.8 -20.84 0.219 6740
 6742 3 24.05 185.8 -21 0.203 6741
 6743 3 24.25 185.9 -21.25 0.215 6742
 6744 3 24.41 185.9 -21.36 0.233 6743
 6745 3 24.57 186.01 -21.46 0.2 6744
 6746 3 24.66 186.11 -21.52 0.205 6745
 6747 3 24.77 186.2 -21.65 0.219 6746
 6748 3 24.93 186.3 -21.76 0.231 6747
 6749 3 25 186.51 -21.87 0.218 6748
 6750 3 25.11 186.7 -21.92 0.233 6749
 6751 3 25.23 186.9 -21.94 0.246 6750
 6752 3 25.28 187.01 -21.99 0.259 6751
 6753 3 25.3 187.2 -22.1 0.273 6752
 6754 3 25.28 187.4 -22.1 0.319 6753
 6755 3 25.39 187.51 -22.15 0.329 6754
 6756 3 25.41 187.61 -22.17 0.335 6755
 6757 3 25.46 187.8 -22.26 0.416 6756
 6758 3 25.48 187.9 -22.22 0.504 6757
 6759 3 25.57 188.01 -22.26 0.571 6758
 6760 3 25.62 188.11 -22.26 0.636 6759
 6761 3 25.57 188.3 -21.96 0.593 6760
 6762 3 25.73 188.4 -22.13 0.676 6761
 6763 3 25.78 188.51 -22.24 0.737 6762
 6764 3 25.57 188.7 -22.03 0.74 6763
 6765 3 25.62 188.8 -22.01 0.756 6764
 6766 3 25.55 188.9 -21.97 0.792 6765
 6767 3 25.55 189.11 -22.01 0.812 6766
 6768 3 25.71 189.11 -21.76 0.759 6767
 6769 3 25.78 189.2 -21.62 0.734 6768
 6770 3 25.87 189.3 -21.42 0.746 6769
 6771 3 25.89 189.4 -21.26 0.693 6770
 6772 3 26.05 189.4 -20.99 0.634 6771
 6773 3 26.12 189.51 -20.94 0.616 6772
 6774 3 25.68 190.51 -21.24 0.124 6773
 6775 3 25.73 190.7 -21.21 0.125 6774
 6776 3 25.78 190.9 -21.17 0.128 6775
 6777 3 25.8 191.11 -21.1 0.148 6776
 6778 3 25.82 191.3 -21.1 0.132 6777
 6779 3 25.78 191.51 -21.06 0.111 6778
 6780 3 25.78 191.61 -21.08 0.085 6779
 6781 3 25.8 191.8 -21.1 0.084 6780
 6782 3 25.78 192.01 -21.1 0.128 6781
 6783 3 25.78 192.11 -21.06 0.167 6782
 6784 3 25.82 192.3 -21.15 0.161 6783
 6785 3 25.82 192.4 -21.22 0.152 6784
 6786 3 25.78 192.51 -21.35 0.151 6785
 6787 3 25.84 192.7 -21.31 0.206 6786
 6788 3 25.84 192.8 -21.37 0.213 6787
 6789 3 25.68 192.9 -21.58 0.144 6788
 6790 3 25.48 193.2 -21.58 0.202 6789
 6791 3 25.34 193.3 -21.65 0.228 6790
 6792 3 25.14 193.4 -21.74 0.262 6791
 6793 3 25.12 193.4 -21.85 0.262 6792
 6794 3 25.12 193.8 -21.87 0.125 6793
 6795 3 25.09 194.01 -22.03 0.128 6794
 6796 3 25.14 194.11 -22.13 0.195 6795
 6797 3 25.11 194.4 -22.15 0.155 6796
 6798 3 25.05 194.7 -22.33 0.139 6797
 6799 3 24.96 194.9 -22.47 0.145 6798
 6800 3 24.91 195.01 -22.58 0.195 6799
 6801 3 24.75 195.11 -22.67 0.192 6800
 6802 3 24.71 195.2 -22.78 0.195 6801
 6803 3 24.77 195.4 -22.81 0.086 6802
 6804 3 24.75 195.51 -22.92 0.109 6803
 6805 3 24.75 195.7 -22.97 0.097 6804
 6806 3 24.77 195.9 -23.1 0.081 6805
 6807 3 24.73 196.01 -23.26 0.121 6806
 6808 3 24.71 196.11 -23.35 0.091 6807
 6809 3 24.66 196.3 -23.46 0.116 6808
 6810 3 24.64 196.4 -23.6 0.135 6809
 6811 3 24.57 196.51 -23.67 0.182 6810
 6812 3 24.41 196.7 -23.6 0.092 6811
 6813 3 24.34 196.8 -23.69 0.104 6812
 6814 3 24.27 196.9 -23.78 0.091 6813
 6815 3 24.2 197.01 -23.87 0.111 6814
 6816 3 24.06 197.2 -23.87 0.14 6815
 6817 3 23.9 197.2 -24.01 0.358 6816
 6818 3 23.83 197.2 -24.1 0.436 6817
 6819 3 23.72 197.2 -24.21 0.519 6818
 6820 3 23.56 197.3 -24.19 0.589 6819
 6821 3 23.45 197.4 -24.24 0.61 6820
 6822 3 23.15 197.5 -24.1 0.62 6821
 6823 3 22.92 197.5 -24.1 0.56 6822
 6824 3 22.72 197.29 -24.19 0.44 6823
 6825 3 22.65 197.6 -24.37 0.237 6824
 6826 3 22.63 198.39 -23.65 0.116 6823
 6827 3 22.43 198.5 -23.55 0.12 6826
 6828 3 22.31 198.69 -23.47 0.112 6827
 6829 3 22.15 198.79 -23.46 0.143 6828
 6830 3 22.01 198.79 -23.37 0.152 6829
 6831 3 21.88 198.89 -23.33 0.13 6830
 6832 3 21.77 199 -23.22 0.111 6831
 6833 3 21.68 199 -23.1 0.132 6832
 6834 3 21.6 199.1 -23.08 0.058 6833
 6835 3 23.68 196.51 -24.28 0.117 6820
 6836 3 23.62 196.4 -24.31 0.089 6835
 6837 3 23.52 196.3 -24.4 0.066 6836
 6838 3 23.5 196.2 -24.44 0.069 6837
 6839 3 23.55 196.11 -24.47 0.000125 6838
 6840 3 25.21 195.01 -22.65 0.111 6800
 6841 3 25.32 195.11 -22.74 0.075 6840
 6842 3 25.46 195.11 -22.81 0.102 6841
 6843 3 25.68 194.9 -22.92 0.123 6842
 6844 3 25.78 194.8 -22.9 0.097 6843
 6845 3 25.87 194.61 -22.9 0.077 6844
 6846 3 25.93 194.4 -22.94 0.119 6845
 6847 3 26.05 194.3 -23.01 0.12 6846
 6848 3 26.18 194.3 -23.15 0.1 6847
 6849 3 26.39 189.4 -20.72 0.279 6773
 6850 3 26.87 189.4 -20.28 0.247 6849
 6851 3 27.07 189.51 -20.1 0.255 6850
 6852 3 27.18 189.61 -19.97 0.285 6851
 6853 3 27.25 189.8 -19.85 0.291 6852
 6854 3 27.41 189.9 -19.78 0.283 6853
 6855 3 27.53 190.11 -19.69 0.296 6854
 6856 3 27.68 190.11 -19.56 0.313 6855
 6857 3 27.84 190.2 -19.51 0.37 6856
 6858 3 28.05 190.3 -19.47 0.412 6857
 6859 3 28.23 190.4 -19.38 0.435 6858
 6860 3 28.37 190.61 -19.4 0.477 6859
 6861 3 28.19 190.8 -19.24 0.416 6860
 6862 3 28.23 191.01 -19.06 0.377 6861
 6863 3 28.3 191.11 -18.9 0.318 6862
 6864 3 28.3 191.2 -18.74 0.291 6863
 6865 3 28.32 191.3 -18.6 0.27 6864
 6866 3 28.46 191.4 -18.53 0.286 6865
 6867 3 28.44 191.7 -18.47 0.274 6866
 6868 3 28.44 191.9 -18.33 0.274 6867
 6869 3 28.41 192.01 -18.19 0.33 6868
 6870 3 28.43 192.11 -18.08 0.369 6869
 6871 3 28.37 192.2 -17.94 0.445 6870
 6872 3 28.34 192.3 -17.78 0.495 6871
 6873 3 28.25 192.3 -17.65 0.608 6872
 6874 3 28.23 192.4 -17.56 0.669 6873
 6875 3 28.16 192.51 -17.46 0.705 6874
 6876 3 28.14 192.51 -17.3 0.732 6875
 6877 3 28.03 192.7 -17.24 0.751 6876
 6878 3 28.03 192.8 -17.12 0.724 6877
 6879 3 27.89 193.01 -17.12 0.725 6878
 6880 3 27.89 193.2 -17.08 0.644 6879
 6881 3 27.98 193.4 -16.97 0.612 6880
 6882 3 28.21 194.01 -16.97 0.352 6881
 6883 3 28.14 194.2 -16.85 0.344 6882
 6884 3 28.03 194.4 -16.71 0.293 6883
 6885 3 27.93 194.7 -16.67 0.263 6884
 6886 3 27.87 194.8 -16.58 0.23 6885
 6887 3 27.8 195.01 -16.53 0.256 6886
 6888 3 27.71 195.11 -16.47 0.27 6887
 6889 3 27.69 195.3 -16.42 0.273 6888
 6890 3 27.75 195.51 -16.35 0.264 6889
 6891 3 27.75 195.7 -16.28 0.26 6890
 6892 3 27.78 195.8 -16.22 0.254 6891
 6893 3 27.78 196.01 -16.24 0.29 6892
 6894 3 27.78 196.2 -16.19 0.278 6893
 6895 3 27.82 196.3 -16.21 0.293 6894
 6896 3 27.87 196.4 -15.94 0.235 6895
 6897 3 27.82 196.4 -15.79 0.265 6896
 6898 3 27.73 196.51 -15.63 0.353 6897
 6899 3 27.57 196.61 -15.49 0.402 6898
 6900 3 27.53 196.8 -15.35 0.667 6899
 6901 3 27.44 196.9 -15.23 0.845 6900
 6902 3 28.36 197.9 -15.57 0.23 6901
 6903 3 28.54 198.01 -15.77 0.177 6902
 6904 3 28.61 198.2 -15.83 0.194 6903
 6905 3 28.74 198.3 -15.93 0.215 6904
 6906 3 28.77 198.4 -16.05 0.227 6905
 6907 3 28.86 198.51 -16.08 0.235 6906
 6908 3 28.9 198.61 -16.15 0.25 6907
 6909 3 28.99 198.7 -16.21 0.325 6908
 6910 3 29.47 198.51 -16.06 0.139 6909
 6911 3 29.68 198.51 -16.02 0.125 6910
 6912 3 29.77 198.4 -15.95 0.143 6911
 6913 3 29.9 198.51 -15.85 0.18 6912
 6914 3 29.99 198.51 -15.74 0.233 6913
 6915 3 30.13 198.4 -15.7 0.227 6914
 6916 3 30.27 198.4 -15.69 0.262 6915
 6917 3 30.56 198.4 -15.82 0.212 6916
 6918 3 30.7 198.4 -15.81 0.265 6917
 6919 3 30.86 198.7 -15.98 0.205 6918
 6920 3 30.95 198.8 -16.1 0.25 6919
 6921 3 31.08 198.9 -16.13 0.266 6920
 6922 3 31.18 199.01 -16.26 0.322 6921
 6923 3 31.27 199.01 -16.47 0.305 6922
 6924 3 31.4 198.9 -16.58 0.349 6923
 6925 3 31.36 199.2 -16.49 0.375 6924
 6926 3 31.45 199.2 -16.72 0.419 6925
 6927 3 31.31 199.61 -16.71 0.19 6926
 6928 3 31.36 199.8 -16.76 0.165 6927
 6929 3 31.45 200.11 -16.9 0.146 6928
 6930 3 31.51 200.3 -17.06 0.109 6929
 6931 3 31.61 200.4 -17.1 0.123 6930
 6932 3 31.63 200.51 -17.17 0.146 6931
 6933 3 31.72 200.7 -17.19 0.145 6932
 6934 3 31.83 200.8 -17.24 0.147 6933
 6935 3 31.96 200.9 -17.28 0.154 6934
 6936 3 32.13 201.01 -17.31 0.134 6935
 6937 3 32.2 201.11 -17.4 0.161 6936
 6938 3 32.32 201.3 -17.51 0.108 6937
 6939 3 32.49 201.4 -17.65 0.129 6938
 6940 3 32.6 201.4 -17.78 0.163 6939
 6941 3 32.62 201.51 -17.88 0.199 6940
 6942 3 32.73 201.61 -17.99 0.256 6941
 6943 3 32.81 201.7 -18.05 0.331 6942
 6944 3 32.85 201.7 -18.15 0.398 6943
 6945 3 32.92 201.8 -18.19 0.449 6944
 6946 3 33.02 201.8 -18.31 0.522 6945
 6947 3 33.13 201.9 -18.42 0.577 6946
 6948 3 33.27 202.01 -18.47 0.638 6947
 6949 3 33.38 202.01 -18.6 0.651 6948
 6950 3 33.52 202.11 -18.67 0.651 6949
 6951 3 33.63 202.11 -18.78 0.613 6950
 6952 3 33.75 202.3 -18.83 0.553 6951
 6953 3 33.88 202.4 -18.9 0.495 6952
 6954 3 34.06 202.61 -18.92 0.319 6953
 6955 3 34.2 202.71 -18.85 0.266 6954
 6956 3 34.42 202.91 -18.78 0.115 6955
 6957 3 34.63 203.02 -18.8 0.127 6956
 6958 3 34.78 203.02 -18.83 0.129 6957
 6959 3 34.99 202.91 -18.71 0.139 6958
 6960 3 35.06 202.81 -18.67 0.16 6959
 6961 3 35.34 202.81 -18.69 0.155 6960
 6962 3 35.53 202.71 -18.6 0.125 6961
 6963 3 31.72 198.9 -17.08 0.202 6926
 6964 3 31.85 198.8 -17.28 0.14 6963
 6965 3 31.96 198.8 -17.31 0.166 6964
 6966 3 32.2 199.01 -17.35 0.137 6965
 6967 3 32.34 199.01 -17.38 0.139 6966
 6968 3 32.46 199.11 -17.42 0.138 6967
 6969 3 32.63 199.11 -17.46 0.17 6968
 6970 3 32.73 199.11 -17.53 0.178 6969
 6971 3 32.84 199.2 -17.6 0.256 6970
 6972 3 32.95 199.2 -17.74 0.308 6971
 6973 3 33.06 199.2 -17.85 0.346 6972
 6974 3 33.21 199.2 -17.83 0.388 6973
 6975 3 33.34 199.2 -17.9 0.363 6974
 6976 3 33.46 199.3 -17.97 0.344 6975
 6977 3 33.57 199.4 -18.1 0.313 6976
 6978 3 33.69 199.4 -18.24 0.262 6977
 6979 3 33.85 199.4 -18.28 0.217 6978
 6980 3 28.83 198.9 -16.35 0.27 6909
 6981 3 28.81 199.11 -16.42 0.346 6980
 6982 3 28.79 199.2 -16.49 0.401 6981
 6983 3 28.81 199.3 -16.56 0.462 6982
 6984 3 28.83 199.4 -16.69 0.538 6983
 6985 3 28.9 199.51 -16.9 0.588 6984
 6986 3 28.95 199.51 -17.01 0.582 6985
 6987 3 28.95 199.61 -17.05 0.603 6986
 6988 3 28.77 199.8 -17.08 0.608 6987
 6989 3 28.68 199.9 -17.21 0.555 6988
 6990 3 29.27 200.3 -16.85 0.115 6989
 6991 3 29.29 200.4 -16.9 0.089 6990
 6992 3 28.79 200.01 -17.47 0.497 6989
 6993 3 28.76 200.01 -17.69 0.367 6992
 6994 3 28.85 199.9 -18.15 0.279 6993
 6995 3 28.88 200.11 -18.38 0.252 6994
 6996 3 28.99 200.3 -18.74 0.193 6995
 6997 3 28.99 200.4 -18.9 0.197 6996
 6998 3 29.02 200.51 -18.99 0.195 6997
 6999 3 29.08 200.61 -19.13 0.158 6998
 7000 3 29.08 200.8 -19.35 0.159 6999
 7001 3 29.11 201.01 -19.53 0.174 7000
 7002 3 29.15 201.11 -19.65 0.157 7001
 7003 3 29.17 201.2 -19.81 0.19 7002
 7004 3 29.17 201.3 -19.92 0.243 7003
 7005 3 29.54 201.2 -19.97 0.105 7004
 7006 3 29.04 201.51 -19.96 0.208 7004
 7007 3 29.04 201.61 -20.06 0.204 7006
 7008 3 28.93 201.8 -20.22 0.225 7007
 7009 3 28.86 201.9 -20.33 0.206 7008
 7010 3 28.79 202.2 -20.51 0.207 7009
 7011 3 28.81 202.3 -20.6 0.217 7010
 7012 3 28.79 202.51 -20.71 0.218 7011
 7013 3 28.76 202.7 -20.81 0.185 7012
 7014 3 28.7 202.9 -20.94 0.16 7013
 7015 3 28.65 203.01 -21.03 0.134 7014
 7016 3 28.63 203.2 -21.13 0.133 7015
 7017 3 28.58 203.4 -21.3 0.158 7016
 7018 3 28.58 203.61 -21.42 0.184 7017
 7019 3 28.56 203.7 -21.65 0.179 7018
 7020 3 28.52 203.8 -21.65 0.19 7019
 7021 3 28.52 204.01 -21.71 0.177 7020
 7022 3 28.56 204.2 -21.99 0.269 7021
 7023 3 28.74 204.3 -22.65 0.522 7022
 7024 3 28.72 204.2 -23.12 0.344 7023
 7025 3 28.74 204.11 -23.17 0.323 7024
 7026 3 28.72 203.8 -23.31 0.315 7025
 7027 3 28.63 203.7 -23.37 0.35 7026
 7028 3 28.56 203.61 -23.42 0.396 7027
 7029 3 28.49 203.51 -23.55 0.395 7028
 7030 3 28.45 203.3 -23.47 0.433 7029
 7031 3 28.36 203.2 -23.4 0.443 7030
 7032 3 28.29 203.11 -23.38 0.403 7031
 7033 3 28.36 202.9 -23.15 0.246 7032
 7034 3 28.22 202.8 -23.06 0.224 7033
 7035 3 28.13 202.61 -22.92 0.141 7034
 7036 3 27.74 203.11 -23.92 0.089 7032
 7037 3 28.74 204.51 -22.67 0.538 7023
 7038 3 28.77 204.7 -22.76 0.579 7037
 7039 3 28.79 204.8 -22.65 0.577 7038
 7040 3 28.83 205.01 -22.65 0.592 7039
 7041 3 28.95 205.11 -22.65 0.574 7040
 7042 3 28.97 205.3 -22.69 0.568 7041
 7043 3 29.08 205.51 -22.62 0.589 7042
 7044 3 29.11 205.7 -22.67 0.557 7043
 7045 3 29.17 205.8 -22.69 0.52 7044
 7046 3 29.27 206.01 -22.67 0.489 7045
 7047 3 29.36 206.11 -22.6 0.433 7046
 7048 3 29.42 206.2 -22.58 0.325 7047
 7049 3 29.52 206.3 -22.47 0.235 7048
 7050 3 29.63 206.4 -22.49 0.188 7049
 7051 3 29.81 206.7 -22.38 0.253 7050
 7052 3 29.92 206.7 -22.38 0.171 7051
 7053 3 30.13 206.61 -22.35 0.149 7052
 7054 3 30.31 206.7 -22.31 0.132 7053
 7055 3 30.45 207.01 -22.3 0.154 7054
 7056 3 30.63 207.2 -22.26 0.111 7055
 7057 3 30.77 207.3 -22.26 0.114 7056
 7058 3 30.97 207.51 -22.26 0.132 7057
 7059 3 31.15 207.61 -22.24 0.154 7058
 7060 3 31.36 207.61 -22.22 0.165 7059
 7061 3 31.51 207.61 -22.15 0.144 7060
 7062 3 31.7 207.61 -22.06 0.143 7061
 7063 3 31.95 207.51 -21.96 0.197 7062
 7064 3 32.1 207.51 -22.01 0.2 7063
 7065 3 32.3 207.61 -21.94 0.189 7064
 7066 3 32.52 207.7 -21.99 0.209 7065
 7067 3 32.63 207.8 -21.94 0.178 7066
 7068 3 32.74 207.8 -21.85 0.168 7067
 7069 3 32.85 207.9 -21.81 0.137 7068
 7070 3 33.02 207.9 -21.74 0.103 7069
 7071 3 33.24 207.9 -21.69 0.116 7070
 7072 3 33.37 207.9 -21.69 0.125 7071
 7073 3 33.6 207.9 -21.69 0.16 7072
 7074 3 33.78 207.8 -21.72 0.146 7073
 7075 3 33.98 207.8 -21.72 0.123 7074
 7076 3 34.17 207.8 -21.74 0.118 7075
 7077 3 34.31 207.8 -21.78 0.113 7076
 7078 3 34.44 207.8 -21.76 0.121 7077
 7079 3 34.6 207.9 -21.74 0.132 7078
 7080 3 34.81 207.9 -21.76 0.165 7079
 7081 3 35.1 208.2 -21.62 0.189 7080
 7082 3 35.55 208.31 -21.56 0.416 7081
 7083 3 35.81 208.31 -21.56 0.476 7082
 7084 3 36.1 208.31 -21.78 0.685 7083
 7085 3 36.38 208.41 -21.99 0.722 7084
 7086 3 36.52 208.41 -22.22 0.64 7085
 7087 3 36.95 208.21 -23.05 0.11 7086
 7088 3 36.87 208.12 -23.15 0.153 7087
 7089 3 36.81 207.91 -23.35 0.169 7088
 7090 3 36.81 207.81 -23.53 0.211 7089
 7091 3 36.81 207.71 -23.56 0.221 7090
 7092 3 36.69 207.62 -23.47 0.22 7091
 7093 3 36.49 207.52 -23.31 0.072 7092
 7094 3 36.59 208.62 -22.24 0.708 7086
 7095 3 36.67 208.71 -22.38 0.652 7094
 7096 3 36.45 208.81 -22.4 0.557 7095
 7097 3 35.89 209.21 -22.33 0.147 7096
 7098 3 35.87 209.31 -22.33 0.187 7097
 7099 3 29.97 207.11 -22.26 0.11 7051
 7100 3 30.02 207.2 -22.15 0.128 7099
 7101 3 30.13 207.3 -22.03 0.121 7100
 7102 3 30.24 207.51 -21.85 0.114 7101
 7103 3 30.31 207.61 -21.69 0.134 7102
 7104 3 30.38 207.7 -21.56 0.093 7103
 7105 3 30.49 207.8 -21.51 0.103 7104
 7106 3 30.63 208.01 -21.37 0.114 7105
 7107 3 30.77 208.01 -21.26 0.141 7106
 7108 3 30.86 208.2 -21.15 0.089 7107
 7109 3 30.97 208.3 -21.03 0.113 7108
 7110 3 31.11 208.4 -20.88 0.102 7109
 7111 3 31.22 208.4 -20.78 0.082 7110
 7112 3 31.27 208.51 -20.65 0.136 7111
 7113 3 31.38 208.61 -20.56 0.166 7112
 7114 3 31.47 208.7 -20.4 0.199 7113
 7115 3 31.45 208.8 -20.21 0.191 7114
 7116 3 31.35 208.8 -19.97 0.176 7115
 7117 3 31.49 208.9 -19.87 0.13 7116
 7118 3 31.35 209.01 -19.71 0.121 7117
 7119 3 31.4 209.01 -19.62 0.145 7118
 7120 3 31.49 209.01 -19.42 0.091 7119
 7121 3 31.54 209.11 -19.28 0.126 7120
 7122 3 31.61 209.11 -19.08 0.128 7121
 7123 3 31.63 209.11 -18.87 0.158 7122
 7124 3 31.67 209.11 -18.69 0.166 7123
 7125 3 31.68 209.11 -18.51 0.203 7124
 7126 3 31.74 209.11 -18.37 0.237 7125
 7127 3 31.85 209.11 -18.28 0.319 7126
 7128 3 31.95 209.2 -18.17 0.385 7127
 7129 3 32.03 209.11 -18.12 0.514 7128
 7130 3 32.13 209.11 -18.08 0.578 7129
 7131 3 32.2 209.01 -17.97 0.628 7130
 7132 3 32.38 208.9 -17.92 0.662 7131
 7133 3 32.5 208.9 -17.83 0.599 7132
 7134 3 32.63 208.9 -17.8 0.553 7133
 7135 3 32.99 209.01 -17.97 0.447 7134
 7136 3 33.2 209.01 -17.97 0.396 7135
 7137 3 33.42 209.2 -17.99 0.35 7136
 7138 3 33.63 209.4 -17.99 0.306 7137
 7139 3 33.77 209.51 -17.92 0.267 7138
 7140 3 33.89 209.71 -17.94 0.209 7139
 7141 3 34.1 210.12 -18.01 0.128 7140
 7142 3 34.2 210.31 -18.03 0.082 7141
 7143 3 34.29 210.52 -18.03 0.089 7142
 7144 3 34.37 210.71 -18.01 0.097 7143
 7145 3 34.33 210.81 -18.01 0.116 7144
 7146 3 34.4 211.02 -17.99 0.076 7145
 7147 3 34.47 211.12 -17.94 0.112 7146
 7148 3 34.51 211.31 -17.9 0.12 7147
 7149 3 34.51 211.41 -17.83 0.111 7148
 7150 3 34.54 211.52 -17.83 0.105 7149
 7151 3 34.69 211.62 -17.87 0.045 7150
 7152 3 34.73 211.71 -17.94 0.148 7151
 7153 3 34.83 211.81 -17.94 0.183 7152
 7154 3 34.93 212.02 -17.83 0.216 7153
 7155 3 34.98 212.12 -17.83 0.253 7154
 7156 3 34.99 212.31 -17.78 0.251 7155
 7157 3 35.3 212.31 -17.85 0.108 7156
 7158 3 34.58 212.41 -17.72 0.078 7156
 7159 3 34.48 212.52 -17.8 0.000125 7158
 7160 3 32.17 208.61 -17.28 0.206 7134
 7161 3 32.09 208.3 -17.1 0.121 7160
 7162 3 32.03 208.2 -16.99 0.133 7161
 7163 3 31.92 208.11 -16.83 0.127 7162
 7164 3 31.72 208.01 -16.69 0.113 7163
 7165 3 31.61 207.8 -16.58 0.127 7164
 7166 3 31.49 207.8 -16.55 0.121 7165
 7167 3 31.38 207.7 -16.49 0.131 7166
 7168 3 31.33 207.61 -16.37 0.084 7167
 7169 3 31.24 207.61 -16.28 0.093 7168
 7170 3 31.13 207.51 -16.24 0.09 7169
 7171 3 29.02 205.4 -21.83 0.117 7043
 7172 3 29.04 205.51 -21.76 0.000125 7171
 7173 3 26.91 196.61 -14.91 0.799 6901
 7174 3 26.82 196.61 -14.81 0.806 7173
 7175 3 26.57 196.61 -14.7 0.798 7174
 7176 3 26.37 196.61 -14.63 0.811 7175
 7177 3 26.23 196.51 -14.54 0.823 7176
 7178 3 26.03 196.51 -14.54 0.854 7177
 7179 3 25.91 196.4 -14.48 0.895 7178
 7180 3 25.7 197.61 -14.53 0.281 7179
 7181 3 25.6 197.9 -14.52 0.211 7180
 7182 3 25.49 198.11 -14.55 0.204 7181
 7183 3 25.38 198.2 -14.55 0.222 7182
 7184 3 25.22 198.4 -14.58 0.237 7183
 7185 3 25.2 198.61 -14.63 0.244 7184
 7186 3 25.15 198.8 -14.69 0.257 7185
 7187 3 24.99 199.01 -14.74 0.337 7186
 7188 3 24.9 199.2 -14.79 0.349 7187
 7189 3 24.83 199.3 -14.8 0.354 7188
 7190 3 24.79 199.51 -14.82 0.33 7189
 7191 3 24.95 199.8 -15.05 0.199 7190
 7192 3 24.88 199.9 -15.11 0.21 7191
 7193 3 24.88 200.2 -15.2 0.2 7192
 7194 3 24.9 200.4 -15.23 0.217 7193
 7195 3 24.9 200.51 -15.27 0.2 7194
 7196 3 24.9 200.7 -15.37 0.233 7195
 7197 3 24.85 200.9 -15.48 0.243 7196
 7198 3 24.9 201.01 -15.51 0.289 7197
 7199 3 24.65 201.01 -15.88 0.161 7198
 7200 3 24.58 201.11 -15.98 0.169 7199
 7201 3 24.49 201.2 -16.1 0.154 7200
 7202 3 24.42 201.3 -16.19 0.142 7201
 7203 3 24.33 201.4 -16.28 0.143 7202
 7204 3 24.2 201.51 -16.35 0.116 7203
 7205 3 24.18 201.51 -16.46 0.161 7204
 7206 3 24.24 201.7 -16.51 0.159 7205
 7207 3 24.2 201.7 -16.69 0.145 7206
 7208 3 24.2 201.8 -16.72 0.146 7207
 7209 3 24.08 201.9 -16.81 0.159 7208
 7210 3 24.06 202.01 -16.94 0.18 7209
 7211 3 24.13 202.11 -17.06 0.139 7210
 7212 3 24.04 202.2 -17.12 0.134 7211
 7213 3 24.13 202.3 -17.17 0.175 7212
 7214 3 24.17 202.4 -17.22 0.176 7213
 7215 3 24.18 202.61 -17.3 0.241 7214
 7216 3 24.27 202.8 -17.35 0.313 7215
 7217 3 23.99 202.61 -17.74 0.108 7216
 7218 3 23.92 202.61 -17.87 0.099 7217
 7219 3 23.83 202.61 -17.97 0.136 7218
 7220 3 23.77 202.61 -18.08 0.105 7219
 7221 3 23.76 202.61 -18.28 0.115 7220
 7222 3 23.72 202.61 -18.44 0.137 7221
 7223 3 23.67 202.7 -18.51 0.195 7222
 7224 3 23.58 202.9 -18.6 0.275 7223
 7225 3 23.54 203.01 -18.67 0.367 7224
 7226 3 23.47 203.01 -18.76 0.436 7225
 7227 3 23.4 203.11 -18.88 0.471 7226
 7228 3 23.42 203.2 -19.03 0.496 7227
 7229 3 23.38 203.4 -19.12 0.503 7228
 7230 3 23.31 203.51 -19.19 0.487 7229
 7231 3 23.2 203.51 -19.3 0.459 7230
 7232 3 23.2 203.61 -19.38 0.38 7231
 7233 3 23.65 204.2 -19.51 0.125 7232
 7234 3 23.7 204.3 -19.55 0.159 7233
 7235 3 23.83 204.3 -19.74 0.111 7234
 7236 3 23.95 204.4 -19.8 0.155 7235
 7237 3 24.04 204.51 -19.87 0.106 7236
 7238 3 24.11 204.61 -19.92 0.086 7237
 7239 3 24.26 204.8 -19.81 0.169 7238
 7240 3 24.4 204.9 -19.87 0.294 7239
 7241 3 24.45 205.01 -19.85 0.363 7240
 7242 3 24.54 205.2 -19.87 0.419 7241
 7243 3 24.63 205.3 -19.88 0.442 7242
 7244 3 24.67 205.4 -19.9 0.472 7243
 7245 3 24.65 205.61 -19.94 0.489 7244
 7246 3 24.17 206.01 -20.01 0.203 7245
 7247 3 24.31 206.11 -20.1 0.124 7246
 7248 3 24.45 206.3 -20.17 0.085 7247
 7249 3 24.58 206.4 -20.26 0.069 7248
 7250 3 24.65 206.51 -20.24 0.136 7249
 7251 3 24.7 206.7 -20.22 0.16 7250
 7252 3 24.56 206.8 -20.19 0.000125 7251
 7253 3 24.95 205.61 -19.78 0.346 7245
 7254 3 25.22 205.61 -19.65 0.215 7253
 7255 3 25.4 205.61 -19.42 0.108 7254
 7256 3 25.45 205.61 -19.31 0.134 7255
 7257 3 25.61 205.51 -19.19 0.088 7256
 7258 3 25.72 205.61 -19.13 0.074 7257
 7259 3 25.27 205.7 -19.69 0.141 7254
 7260 3 25.36 205.8 -19.8 0.116 7259
 7261 3 25.42 205.9 -19.81 0.147 7260
 7262 3 25.31 206.11 -19.74 0.079 7261
 7263 3 25.31 206.4 -19.69 0.136 7262
 7264 3 25.27 206.51 -19.67 0.111 7263
 7265 3 25.17 206.61 -19.71 0.081 7264
 7266 3 25.6 206.01 -19.9 0.095 7261
 7267 3 25.7 206.11 -19.9 0.086 7266
 7268 3 25.83 206.2 -19.88 0.000125 7267
 7269 3 24.47 203.01 -17.17 0.207 7216
 7270 3 24.6 203.2 -16.94 0.229 7269
 7271 3 24.67 203.3 -16.88 0.218 7270
 7272 3 24.86 203.4 -16.83 0.2 7271
 7273 3 24.92 203.51 -16.76 0.246 7272
 7274 3 24.99 203.7 -16.71 0.342 7273
 7275 3 24.97 203.8 -16.58 0.413 7274
 7276 3 25.1 203.9 -16.56 0.49 7275
 7277 3 25.15 204.11 -16.62 0.512 7276
 7278 3 25.42 204.11 -16.67 0.49 7277
 7279 3 25.52 204.2 -16.65 0.518 7278
 7280 3 25.63 204.3 -16.63 0.513 7279
 7281 3 25.74 204.4 -16.69 0.519 7280
 7282 3 25.85 204.4 -16.67 0.425 7281
 7283 3 25.67 205.01 -15.96 0.167 7282
 7284 3 25.76 205.2 -15.97 0.162 7283
 7285 3 25.85 205.4 -15.96 0.142 7284
 7286 3 25.99 205.51 -15.87 0.119 7285
 7287 3 26.15 205.61 -15.83 0.126 7286
 7288 3 26.26 205.8 -15.88 0.163 7287
 7289 3 26.33 205.9 -15.81 0.228 7288
 7290 3 26.4 206.01 -15.81 0.27 7289
 7291 3 26.45 206.2 -15.88 0.314 7290
 7292 3 26.52 206.3 -15.71 0.408 7291
 7293 3 26.47 206.51 -15.63 0.442 7292
 7294 3 26.52 206.51 -15.47 0.478 7293
 7295 3 26.2 207.01 -16.08 0.163 7294
 7296 3 26.15 207.2 -16.19 0.134 7295
 7297 3 26.2 207.51 -16.26 0.154 7296
 7298 3 26.31 207.7 -16.31 0.172 7297
 7299 3 26.4 207.8 -16.33 0.154 7298
 7300 3 26.42 208.01 -16.37 0.177 7299
 7301 3 26.45 208.01 -16.51 0.157 7300
 7302 3 26.51 208.2 -16.6 0.189 7301
 7303 3 26.61 208.4 -16.72 0.188 7302
 7304 3 26.67 208.61 -16.85 0.158 7303
 7305 3 26.74 208.7 -16.97 0.147 7304
 7306 3 26.72 208.9 -16.92 0.114 7305
 7307 3 26.7 209.01 -17.01 0.000125 7306
 7308 3 26.65 209.2 -16.96 0.099 7307
 7309 3 26.68 209.4 -16.9 0.128 7308
 7310 3 26.72 209.7 -16.69 0.294 7309
 7311 3 26.58 209.8 -16.72 0.275 7310
 7312 3 26.51 210.01 -16.9 0.189 7311
 7313 3 26.42 210.11 -16.94 0.123 7312
 7314 3 26.35 210.3 -16.99 0.119 7313
 7315 3 26.21 210.4 -17.08 0.136 7314
 7316 3 26.23 210.61 -17.15 0.104 7315
 7317 3 26.12 210.7 -17.26 0.136 7316
 7318 3 26.09 210.9 -17.42 0.141 7317
 7319 3 26.03 211.01 -17.72 0.17 7318
 7320 3 26.05 211.11 -17.87 0.116 7319
 7321 3 26.03 211.3 -18.01 0.183 7320
 7322 3 26.17 211.51 -18.08 0.26 7321
 7323 3 27.07 211.51 -18.44 0.752 7322
 7324 3 27.17 211.2 -18.49 0.234 7323
 7325 3 27.23 211.4 -18.49 0.000125 7324
 7326 3 27.21 211.4 -18.6 0.716 7323
 7327 3 27.23 211.51 -18.67 0.8 7326
 7328 3 27.09 211.51 -18.74 0.843 7327
 7329 3 27.16 211.51 -18.87 0.837 7328
 7330 3 27.09 211.7 -19.01 0.652 7329
 7331 3 27.12 211.8 -19.15 0.35 7330
 7332 3 27.21 211.9 -19.19 0.072 7331
 7333 3 25.85 211.51 -18.08 0.096 7321
 7334 3 25.57 211.51 -18.01 0.096 7333
 7335 3 25.51 211.51 -17.92 0.112 7334
 7336 3 25.14 211.61 -17.92 0.098 7335
 7337 3 26.92 210.01 -16.42 0.179 7310
 7338 3 26.92 210.01 -16.28 0.244 7337
 7339 3 26.92 210.11 -16.19 0.308 7338
 7340 3 27.23 210.3 -16.28 0.128 7339
 7341 3 27.39 210.3 -16.1 0.097 7340
 7342 3 27.51 210.4 -16.08 0.098 7341
 7343 3 27.69 210.51 -16.04 0.145 7342
 7344 3 27.8 210.61 -15.94 0.179 7343
 7345 3 27.94 210.61 -15.87 0.224 7344
 7346 3 28.14 210.61 -15.8 0.224 7345
 7347 3 28.25 210.51 -15.69 0.321 7346
 7348 3 28.23 210.61 -15.55 0.407 7347
 7349 3 28.32 210.61 -15.43 0.499 7348
 7350 3 28.41 210.61 -15.32 0.566 7349
 7351 3 28.5 210.7 -15.21 0.559 7350
 7352 3 28.62 210.9 -15.18 0.547 7351
 7353 3 28.87 211.01 -15.26 0.536 7352
 7354 3 28.89 211.01 -15.15 0.504 7353
 7355 3 29.12 211.3 -15.21 0.414 7354
 7356 3 29.21 211.51 -15.19 0.356 7355
 7357 3 29.35 211.7 -15.13 0.278 7356
 7358 3 29.46 212.11 -14.96 0.134 7357
 7359 3 29.48 212.3 -14.96 0.128 7358
 7360 3 29.48 212.51 -14.85 0.151 7359
 7361 3 29.48 212.7 -14.78 0.159 7360
 7362 3 29.51 212.9 -14.8 0.138 7361
 7363 3 29.57 213.01 -14.77 0.108 7362
 7364 3 29.6 213.2 -14.72 0.089 7363
 7365 3 29.64 213.3 -14.71 0.097 7364
 7366 3 29.66 213.51 -14.7 0.108 7365
 7367 3 29.62 213.61 -14.57 0.251 7366
 7368 3 29.64 213.7 -14.52 0.35 7367
 7369 3 29.85 213.3 -14.3 0.082 7368
 7370 3 29.96 213.4 -14.22 0.109 7369
 7371 3 30.03 213.2 -14.26 0.09 7370
 7372 3 30.09 213.11 -14.24 0.089 7371
 7373 3 30.19 213.01 -14.21 0.068 7372
 7374 3 30.16 212.9 -14.15 0.076 7373
 7375 3 30.1 212.7 -14.13 0.092 7374
 7376 3 29.46 213.9 -14.49 0.412 7368
 7377 3 29.41 214.01 -14.46 0.499 7376
 7378 3 29.82 214.51 -14.37 0.335 7377
 7379 3 30.05 214.7 -14.22 0.244 7378
 7380 3 30.21 214.8 -14.06 0.31 7379
 7381 3 30.12 214.7 -13.71 0.106 7380
 7382 3 30.21 214.8 -13.52 0.109 7381
 7383 3 30.39 214.9 -13.41 0.098 7382
 7384 3 30.48 215.01 -13.29 0.105 7383
 7385 3 30.42 215.11 -13.12 0.11 7384
 7386 3 30.46 215.2 -12.99 0.129 7385
 7387 3 30.44 215.2 -12.87 0.121 7386
 7388 3 30.53 215.4 -12.79 0.125 7387
 7389 3 30.71 215.51 -12.65 0.079 7388
 7390 3 30.85 215.51 -12.62 0.092 7389
 7391 3 30.55 215.2 -14.3 0.153 7380
 7392 3 30.76 215.2 -14.3 0.132 7391
 7393 3 30.85 215.4 -14.27 0.145 7392
 7394 3 30.98 215.51 -14.26 0.173 7393
 7395 3 31.07 215.61 -14.28 0.194 7394
 7396 3 31.12 215.7 -14.23 0.217 7395
 7397 3 31.34 215.7 -14.3 0.178 7396
 7398 3 31.46 215.8 -14.33 0.161 7397
 7399 3 31.64 215.9 -14.38 0.161 7398
 7400 3 31.84 216.01 -14.45 0.159 7399
 7401 3 31.98 216.01 -14.46 0.189 7400
 7402 3 32.13 216.01 -14.48 0.24 7401
 7403 3 32.3 216.11 -14.55 0.242 7402
 7404 3 32.4 216.11 -14.63 0.266 7403
 7405 3 32.47 216.2 -14.79 0.288 7404
 7406 3 32.45 216.2 -14.96 0.323 7405
 7407 3 32.51 216.3 -15.01 0.418 7406
 7408 3 32.54 216.4 -15.11 0.49 7407
 7409 3 32.62 216.4 -15.22 0.555 7408
 7410 3 32.79 216.52 -15.2 0.613 7409
 7411 3 32.93 216.62 -15.24 0.629 7410
 7412 3 33.08 216.71 -15.36 0.62 7411
 7413 3 33.26 216.62 -15.46 0.582 7412
 7414 3 33.43 216.71 -15.49 0.558 7413
 7415 3 33.48 216.91 -15.57 0.492 7414
 7416 3 33.58 217.02 -15.61 0.397 7415
 7417 3 33.68 217.21 -15.61 0.3 7416
 7418 3 33.66 217.31 -15.58 0.172 7417
 7419 3 30.84 215.9 -14.04 0.097 7396
 7420 3 30.73 215.9 -13.96 0.073 7419
 7421 3 30.64 215.9 -13.91 0.083 7420
 7422 3 30.57 216.01 -13.9 0.099 7421
 7423 3 28.73 213.61 -14.54 0.339 7377
 7424 3 28.57 213.51 -14.56 0.375 7423
 7425 3 28.42 213.4 -14.57 0.383 7424
 7426 3 28.3 213.4 -14.49 0.35 7425
 7427 3 28.16 213.51 -14.54 0.336 7426
 7428 3 28.03 213.51 -14.52 0.215 7427
 7429 3 26.61 206.51 -15.24 0.352 7294
 7430 3 26.56 206.61 -15.21 0.356 7429
 7431 3 26.54 206.7 -15.16 0.304 7430
 7432 3 26.49 206.8 -14.97 0.338 7431
 7433 3 26.4 206.9 -14.76 0.282 7432
 7434 3 26.36 206.9 -14.58 0.194 7433
 7435 3 26.38 207.01 -14.39 0.18 7434
 7436 3 26.47 207.01 -14.26 0.153 7435
 7437 3 26.49 207.01 -14.13 0.132 7436
 7438 3 26.49 207.11 -13.96 0.13 7437
 7439 3 25.17 201.2 -15.16 0.144 7198
 7440 3 25.27 201.3 -14.96 0.097 7439
 7441 3 25.27 201.4 -14.81 0.138 7440
 7442 3 25.13 201.4 -14.77 0.133 7441
 7443 3 25.02 201.4 -14.65 0.113 7442
 7444 3 24.54 199.3 -14.58 0.15 7190
 7445 3 24.47 199.51 -14.58 0.047 7444
 7446 3 24.33 199.61 -14.56 0.086 7445
 7447 3 24.27 199.7 -14.46 0.143 7446
 7448 3 24.2 199.61 -14.31 0.237 7447
 7449 3 24.04 199.51 -14.23 0.212 7448
 7450 3 23.83 199.4 -14.18 0.208 7449
 7451 3 23.7 199.4 -14.14 0.18 7450
 7452 3 23.47 199.4 -14.12 0.095 7451
 7453 3 25.78 195.51 -14.45 0.49 7179
 7454 3 25.61 195.4 -14.41 0.48 7453
 7455 3 25.34 195.3 -14.48 0.489 7454
 7456 3 25.23 195.11 -14.45 0.463 7455
 7457 3 25.16 195.01 -14.38 0.384 7456
 7458 3 25.11 194.9 -14.35 0.277 7457
 7459 3 25.09 194.9 -14.21 0.171 7458
 7460 3 25 194.7 -14.13 0.135 7459
 7461 3 24.82 194.51 -14.13 0.125 7460
 7462 3 24.73 194.51 -14.21 0.037 7461
 7463 3 27.73 196.51 -16.6 0.164 6895
 7464 3 27.61 196.51 -16.8 0.139 7463
 7465 3 27.44 196.51 -16.92 0.123 7464
 7466 3 27.37 196.61 -17.06 0.142 7465
 7467 3 27.21 196.61 -17.17 0.151 7466
 7468 3 27.09 196.8 -17.28 0.155 7467
 7469 3 26.94 196.9 -17.42 0.151 7468
 7470 3 26.77 196.9 -17.58 0.153 7469
 7471 3 26.71 196.9 -17.69 0.143 7470
 7472 3 26.57 197.01 -17.81 0.119 7471
 7473 3 26.41 197.01 -17.88 0.134 7472
 7474 3 26.22 197.11 -17.88 0.193 7473
 7475 3 26.11 197.2 -17.92 0.196 7474
 7476 3 26.08 197.2 -18.08 0.183 7475
 7477 3 25.95 197.3 -18.19 0.152 7476
 7478 3 25.76 197.4 -18.26 0.148 7477
 7479 3 25.63 197.51 -18.31 0.153 7478
 7480 3 25.47 197.51 -18.38 0.15 7479
 7481 3 25.33 197.51 -18.42 0.149 7480
 7482 3 25.15 197.51 -18.49 0.139 7481
 7483 3 24.95 197.4 -18.53 0.147 7482
 7484 3 24.77 197.3 -18.55 0.151 7483
 7485 3 24.6 197.3 -18.65 0.137 7484
 7486 3 24.4 197.2 -18.81 0.121 7485
 7487 3 24.22 197.11 -18.97 0.176 7486
 7488 3 24.09 197.01 -19.06 0.212 7487
 7489 3 23.93 196.9 -19.12 0.168 7488
 7490 3 23.75 196.8 -19.12 0.175 7489
 7491 3 23.59 196.9 -19.17 0.234 7490
 7492 3 23.48 196.8 -19.21 0.246 7491
 7493 3 23.32 196.8 -19.21 0.285 7492
 7494 3 23.14 196.9 -19.28 0.297 7493
 7495 3 23 196.9 -19.33 0.335 7494
 7496 3 22.84 196.9 -19.4 0.39 7495
 7497 3 22.66 196.8 -19.42 0.451 7496
 7498 3 22.8 196.4 -19.58 0.1 7497
 7499 3 22.8 196.3 -19.67 0.000125 7498
 7500 3 22.48 196.9 -19.44 0.522 7497
 7501 3 22.36 197.01 -19.51 0.56 7500
 7502 3 22.21 197.01 -19.51 0.584 7501
 7503 3 22.13 197.2 -19.6 0.566 7502
 7504 3 22.04 197.2 -19.65 0.528 7503
 7505 3 22.08 197.61 -19.81 0.234 7504
 7506 3 21.55 196.51 -19.69 0.155 7504
 7507 3 21.39 196.6 -19.78 0.15 7506
 7508 3 21.37 196.79 -19.83 0.079 7507
 7509 3 28.96 190.4 -19.85 0.126 6860
 7510 3 29.11 190.51 -19.92 0.112 7509
 7511 3 29.23 190.61 -19.99 0.097 7510
 7512 3 29.48 190.7 -20.03 0.149 7511
 7513 3 29.61 190.8 -20.12 0.164 7512
 7514 3 29.75 190.9 -20.19 0.191 7513
 7515 3 29.89 191.11 -20.33 0.139 7514
 7516 3 29.96 191.2 -20.6 0.159 7515
 7517 3 30.11 191.11 -20.92 0.119 7516
 7518 3 30.14 191.11 -21.06 0.139 7517
 7519 3 30.12 191.01 -21.24 0.149 7518
 7520 3 30.18 191.11 -21.37 0.179 7519
 7521 3 30.14 191.01 -21.63 0.137 7520
 7522 3 30.14 191.2 -21.83 0.13 7521
 7523 3 30.11 191.2 -21.99 0.139 7522
 7524 3 30.07 191.3 -22.24 0.132 7523
 7525 3 30.12 191.4 -22.37 0.15 7524
 7526 3 30.07 191.4 -22.56 0.103 7525
 7527 3 30 191.51 -22.74 0.109 7526
 7528 3 29.94 191.51 -22.85 0.149 7527
 7529 3 29.91 191.51 -22.99 0.158 7528
 7530 3 29.86 191.61 -23.22 0.181 7529
 7531 3 29.84 191.7 -23.4 0.181 7530
 7532 3 29.98 191.8 -23.67 0.123 7531
 7533 3 29.98 191.9 -23.83 0.148 7532
 7534 3 29.96 191.9 -24.05 0.111 7533
 7535 3 29.98 192.01 -24.22 0.133 7534
 7536 3 29.98 192.11 -24.37 0.095 7535
 7537 3 29.93 192.2 -24.62 0.116 7536
 7538 3 29.89 192.3 -24.76 0.078 7537
 7539 3 29.84 192.3 -24.9 0.084 7538
 7540 3 29.8 192.4 -25.01 0.092 7539
 7541 3 29.8 192.51 -25.15 0.12 7540
 7542 3 29.77 192.7 -25.28 0.106 7541
 7543 3 29.69 192.8 -25.42 0.13 7542
 7544 3 29.71 192.9 -25.55 0.152 7543
 7545 3 29.73 193.01 -25.62 0.198 7544
 7546 3 29.78 193.11 -25.71 0.221 7545
 7547 3 29.68 193.2 -25.8 0.246 7546
 7548 3 29.46 193.3 -26.03 0.146 7547
 7549 3 29.44 193.4 -26.15 0.146 7548
 7550 3 29.43 193.51 -26.37 0.123 7549
 7551 3 29.41 193.61 -26.56 0.15 7550
 7552 3 29.43 193.7 -26.67 0.199 7551
 7553 3 29.41 193.9 -26.76 0.188 7552
 7554 3 29.44 194.01 -26.99 0.125 7553
 7555 3 29.41 194.2 -27.1 0.115 7554
 7556 3 29.3 194.3 -27.19 0.188 7555
 7557 3 29.19 194.4 -27.31 0.378 7556
 7558 3 29.14 194.51 -27.42 0.457 7557
 7559 3 28.96 194.61 -27.44 0.511 7558
 7560 3 28.87 194.4 -27.6 0.499 7559
 7561 3 28.75 194.51 -27.62 0.527 7560
 7562 3 28.75 194.7 -27.69 0.574 7561
 7563 3 28.64 194.8 -27.72 0.607 7562
 7564 3 28.46 194.8 -27.74 0.586 7563
 7565 3 28.52 194.9 -27.85 0.607 7564
 7566 3 28.41 194.8 -27.99 0.459 7565
 7567 3 28.3 194.8 -28.03 0.301 7566
 7568 3 27.87 194.61 -28.01 0.186 7567
 7569 3 27.69 194.61 -28.03 0.181 7568
 7570 3 27.5 194.51 -27.99 0.086 7569
 7571 3 27.34 194.4 -27.99 0.066 7570
 7572 3 27.25 194.3 -28.05 0.028 7571
 7573 3 27.07 194.2 -28.15 0.113 7572
 7574 3 26.89 194.2 -28.17 0.069 7573
 7575 3 26.8 194.2 -28.28 0.091 7574
 7576 3 26.66 194.11 -28.35 0.089 7575
 7577 3 26.5 194.2 -28.37 0.078 7576
 7578 3 26.25 194.2 -28.42 0.000125 7577
 7579 3 26.52 189.4 -20.6 0.279 6849
 7580 3 26.03 189.4 -21.05 0.178 7579
 7581 3 24.59 189.51 -22.87 0.156 6767
 7582 3 24.37 189.4 -23.01 0.143 7581
 7583 3 24.21 189.4 -23.01 0.17 7582
 7584 3 24.05 189.4 -23.05 0.208 7583
 7585 3 23.87 189.4 -23.06 0.273 7584
 7586 3 23.73 189.3 -23.12 0.318 7585
 7587 3 23.53 189.2 -23.15 0.373 7586
 7588 3 23.39 189.11 -23.22 0.447 7587
 7589 3 23.27 189.01 -23.26 0.49 7588
 7590 3 23.11 188.9 -23.3 0.498 7589
 7591 3 22.93 188.8 -23.33 0.524 7590
 7592 3 22.78 188.69 -23.42 0.521 7591
 7593 3 22.66 188.39 -23.3 0.484 7592
 7594 3 22.5 188.29 -23.26 0.463 7593
 7595 3 22.3 188.19 -23.21 0.45 7594
 7596 3 22.18 188 -23.28 0.445 7595
 7597 3 22.05 187.89 -23.24 0.503 7596
 7598 3 21.68 188.39 -22.88 0.199 7597
 7599 3 21.5 188.39 -22.88 0.177 7598
 7600 3 21.34 188.39 -22.83 0.173 7599
 7601 3 21.23 188.39 -22.76 0.164 7600
 7602 3 21.11 188.29 -22.67 0.141 7601
 7603 3 20.98 188.19 -22.56 0.13 7602
 7604 3 20.78 188.1 -22.56 0.07 7603
 7605 3 20.66 188 -22.53 0.109 7604
 7606 3 20.53 188 -22.47 0.098 7605
 7607 3 20.39 188 -22.38 0.083 7606
 7608 3 20.32 188 -22.28 0.111 7607
 7609 3 20.16 188 -22.19 0.141 7608
 7610 3 20.09 188 -22.05 0.101 7609
 7611 3 20.07 188 -21.88 0.091 7610
 7612 3 20 188 -21.78 0.049 7611
 7613 3 22.07 187.5 -23.33 0.343 7597
 7614 3 21.91 187.39 -23.24 0.092 7613
 7615 3 21.8 187.29 -23.22 0.058 7614
 7616 3 26.68 188.4 -22.87 0.184 6763
 7617 3 26.89 188.4 -22.96 0.172 7616
 7618 3 27.11 188.51 -23.03 0.167 7617
 7619 3 27.23 188.7 -23.06 0.111 7618
 7620 3 27.34 188.8 -23.15 0.124 7619
 7621 3 27.44 188.8 -23.24 0.132 7620
 7622 3 27.55 188.9 -23.37 0.125 7621
 7623 3 27.62 189.11 -23.47 0.12 7622
 7624 3 27.71 189.11 -23.4 0.152 7623
 7625 3 27.77 189.3 -23.51 0.136 7624
 7626 3 27.93 189.4 -23.58 0.141 7625
 7627 3 28.07 189.51 -23.65 0.154 7626
 7628 3 28.14 189.61 -23.72 0.179 7627
 7629 3 28.21 189.8 -23.85 0.194 7628
 7630 3 28.32 190.01 -23.97 0.175 7629
 7631 3 28.43 190.2 -24.12 0.127 7630
 7632 3 28.52 190.3 -24.3 0.174 7631
 7633 3 28.59 190.4 -24.42 0.186 7632
 7634 3 28.73 190.51 -24.56 0.179 7633
 7635 3 28.82 190.61 -24.71 0.19 7634
 7636 3 28.96 190.7 -24.85 0.17 7635
 7637 3 29.03 190.8 -25.01 0.133 7636
 7638 3 29.14 190.9 -25.1 0.163 7637
 7639 3 29.28 191.01 -25.3 0.164 7638
 7640 3 29.37 191.11 -25.51 0.155 7639
 7641 3 29.43 191.2 -25.51 0.126 7640
 7642 3 29.5 191.3 -25.49 0.143 7641
 7643 3 29.57 191.4 -25.65 0.16 7642
 7644 3 29.66 191.51 -25.76 0.142 7643
 7645 3 29.82 191.51 -25.87 0.144 7644
 7646 3 29.94 191.61 -25.94 0.16 7645
 7647 3 30.12 191.7 -26.06 0.132 7646
 7648 3 30.21 191.9 -26.15 0.136 7647
 7649 3 30.37 191.9 -26.24 0.13 7648
 7650 3 30.5 192.11 -26.35 0.127 7649
 7651 3 30.57 192.2 -26.46 0.147 7650
 7652 3 30.71 192.4 -26.56 0.151 7651
 7653 3 30.82 192.4 -26.65 0.179 7652
 7654 3 30.87 192.51 -26.72 0.199 7653
 7655 3 30.96 192.7 -26.83 0.279 7654
 7656 3 31.07 192.8 -26.9 0.354 7655
 7657 3 31.19 192.9 -26.97 0.398 7656
 7658 3 31.32 193.01 -27.08 0.408 7657
 7659 3 31.46 193.11 -27.15 0.405 7658
 7660 3 31.61 193.3 -27.12 0.409 7659
 7661 3 31.69 193.4 -27.1 0.361 7660
 7662 3 31.84 193.61 -27.13 0.3 7661
 7663 3 31.93 193.7 -27.24 0.225 7662
 7664 3 32.04 193.9 -27.26 0.173 7663
 7665 3 32.17 194.01 -27.22 0.139 7664
 7666 3 32.24 194.2 -27.3 0.106 7665
 7667 3 32.29 194.4 -27.37 0.139 7666
 7668 3 32.38 194.61 -27.42 0.139 7667
 7669 3 32.46 194.7 -27.49 0.136 7668
 7670 3 32.57 194.9 -27.58 0.164 7669
 7671 3 32.71 195.11 -27.65 0.155 7670
 7672 3 32.76 195.2 -27.69 0.154 7671
 7673 3 32.85 195.3 -27.69 0.112 7672
 7674 3 32.86 195.4 -27.83 0.000125 7673
 7675 3 33 195.51 -27.78 0.118 7674
 7676 3 33.14 195.61 -27.76 0.152 7675
 7677 3 33.36 195.61 -27.8 0.156 7676
 7678 3 33.46 195.8 -27.81 0.123 7677
 7679 3 33.64 195.8 -27.78 0.151 7678
 7680 3 33.76 195.9 -27.81 0.165 7679
 7681 3 33.93 195.9 -27.83 0.172 7680
 7682 3 34.08 196.01 -27.87 0.179 7681
 7683 3 34.22 196.01 -27.85 0.158 7682
 7684 3 34.36 196.11 -27.94 0.145 7683
 7685 3 34.53 196.3 -27.94 0.138 7684
 7686 3 34.67 196.4 -27.94 0.162 7685
 7687 3 35.14 197.01 -28.03 0.532 7686
 7688 3 35.55 197.7 -28.08 0.253 7687
 7689 3 35.55 197.8 -28.06 0.304 7688
 7690 3 35.6 198.01 -28.05 0.386 7689
 7691 3 35.56 198.11 -27.99 0.441 7690
 7692 3 35.66 198.3 -28.08 0.536 7691
 7693 3 35.6 198.4 -28.06 0.597 7692
 7694 3 35.59 198.51 -28.01 0.667 7693
 7695 3 35.7 198.7 -28.03 0.701 7694
 7696 3 35.63 198.9 -28.03 0.698 7695
 7697 3 35.75 199.11 -28.06 0.661 7696
 7698 3 36.03 199.3 -28.33 0.52 7697
 7699 3 36.17 199.4 -28.4 0.414 7698
 7700 3 36.46 199.7 -28.51 0.256 7699
 7701 3 36.7 199.9 -28.28 0.146 7700
 7702 3 36.75 200.01 -28.21 0.127 7701
 7703 3 36.85 200.2 -28.13 0.141 7702
 7704 3 36.96 200.3 -28.08 0.181 7703
 7705 3 36.78 200.4 -28.24 0.065 7704
 7706 3 36.71 200.61 -28.24 0.061 7705
 7707 3 36.6 200.8 -28.28 0.09 7706
 7708 3 36.59 201.01 -28.31 0.12 7707
 7709 3 36.55 201.11 -28.28 0.165 7708
 7710 3 36.5 201.2 -28.17 0.163 7709
 7711 3 36.39 201.2 -27.9 0.057 7710
 7712 3 36.34 201.3 -27.83 0.123 7711
 7713 3 36.34 201.4 -27.74 0.123 7712
 7714 3 37.17 200.4 -27.85 0.113 7704
 7715 3 37.31 200.4 -27.8 0.124 7714
 7716 3 37.44 200.4 -27.76 0.149 7715
 7717 3 37.57 200.51 -27.67 0.184 7716
 7718 3 37.69 200.61 -27.53 0.152 7717
 7719 3 37.77 200.7 -27.51 0.111 7718
 7720 3 37.87 200.81 -27.46 0.124 7719
 7721 3 37.95 200.91 -27.4 0.126 7720
 7722 3 38.07 200.91 -27.4 0.103 7721
 7723 3 38.2 201.12 -27.37 0.124 7722
 7724 3 38.31 201.31 -27.31 0.145 7723
 7725 3 38.39 201.41 -27.28 0.162 7724
 7726 3 38.48 201.71 -27.24 0.152 7725
 7727 3 38.48 201.91 -27.19 0.13 7726
 7728 3 38.42 202.12 -27.17 0.11 7727
 7729 3 38.38 202.31 -27.06 0.132 7728
 7730 3 38.35 202.52 -26.97 0.106 7729
 7731 3 38.27 202.71 -26.88 0.15 7730
 7732 3 38.14 202.81 -26.81 0.203 7731
 7733 3 38.1 203.02 -26.8 0.2 7732
 7734 3 38.16 203.21 -26.51 0.131 7733
 7735 3 38.13 203.31 -26.37 0.159 7734
 7736 3 38.14 203.41 -26.28 0.189 7735
 7737 3 37.85 203.21 -26.24 0.076 7736
 7738 3 37.7 203.12 -26.17 0.093 7737
 7739 3 37.59 203.21 -26.08 0.098 7738
 7740 3 37.42 203.21 -26.03 0.092 7739
 7741 3 37.27 203.12 -26.01 0.093 7740
 7742 3 37.13 203.01 -26.08 0.148 7741
 7743 3 37.02 203.01 -26.08 0.168 7742
 7744 3 36.92 202.9 -26.06 0.128 7743
 7745 3 38.42 203.52 -26.21 0.132 7736
 7746 3 38.56 203.71 -26.08 0.164 7745
 7747 3 38.71 203.81 -25.94 0.148 7746
 7748 3 38.81 204.02 -25.87 0.193 7747
 7749 3 38.95 204.12 -25.74 0.131 7748
 7750 3 39.02 204.31 -25.65 0.113 7749
 7751 3 39.1 204.41 -25.58 0.147 7750
 7752 3 39.17 204.52 -25.42 0.18 7751
 7753 3 39.23 204.52 -25.28 0.245 7752
 7754 3 39.3 204.62 -25.19 0.317 7753
 7755 3 39.38 204.71 -25.19 0.402 7754
 7756 3 39.45 204.81 -25.12 0.451 7755
 7757 3 39.56 204.91 -25.06 0.47 7756
 7758 3 39.67 205.02 -24.94 0.488 7757
 7759 3 39.74 205.12 -24.85 0.46 7758
 7760 3 39.94 205.12 -24.74 0.375 7759
 7761 3 40.05 205.12 -24.63 0.284 7760
 7762 3 40.16 205.02 -24.53 0.164 7761
 7763 3 40.3 205.02 -24.42 0.121 7762
 7764 3 40.46 204.91 -24.33 0.101 7763
 7765 3 40.57 204.81 -24.19 0.128 7764
 7766 3 40.69 204.81 -24.1 0.128 7765
 7767 3 40.82 204.91 -23.99 0.094 7766
 7768 3 41 204.91 -23.92 0.094 7767
 7769 3 41.16 204.91 -23.88 0.129 7768
 7770 3 41.35 204.91 -23.83 0.151 7769
 7771 3 41.52 204.91 -23.78 0.155 7770
 7772 3 41.7 204.71 -23.72 0.139 7771
 7773 3 41.82 204.62 -23.67 0.146 7772
 7774 3 41.95 204.52 -23.55 0.183 7773
 7775 3 42.06 204.41 -23.51 0.315 7774
 7776 3 42 204.21 -23.35 0.439 7775
 7777 3 42.07 204.02 -23.26 0.498 7776
 7778 3 41.95 203.81 -23.15 0.53 7777
 7779 3 41.98 203.71 -23.12 0.563 7778
 7780 3 42.02 203.52 -23.08 0.585 7779
 7781 3 41.88 203.41 -22.97 0.555 7780
 7782 3 41.92 203.31 -22.88 0.511 7781
 7783 3 42.06 203.21 -22.81 0.435 7782
 7784 3 41.95 203.12 -22.74 0.371 7783
 7785 3 41.88 202.81 -22.76 0.244 7784
 7786 3 35.14 199.11 -27.35 0.154 7697
 7787 3 35.17 199.3 -27.26 0.07 7786
 7788 3 35.21 196.9 -27.87 0.296 7687
 7789 3 35.34 196.9 -27.72 0.123 7788
 7790 3 35.44 196.9 -27.62 0.106 7789
 7791 3 35.62 197.01 -27.44 0.116 7790
 7792 3 35.74 197.01 -27.26 0.104 7791
 7793 3 35.95 197.11 -27.05 0.171 7792
 7794 3 36.07 197.11 -26.92 0.179 7793
 7795 3 36.23 197.01 -26.81 0.145 7794
 7796 3 36.52 197.01 -26.72 0.202 7795
 7797 3 36.85 197.11 -26.58 0.159 7796
 7798 3 37.02 197.01 -26.55 0.315 7797
 7799 3 37.24 197.2 -26.4 0.418 7798
 7800 3 37.25 197.2 -26.3 0.424 7799
 7801 3 37.38 197.12 -26.22 0.528 7800
 7802 3 37.52 197.02 -26.15 0.58 7801
 7803 3 37.77 197.02 -26.06 0.592 7802
 7804 3 37.94 197.12 -25.94 0.596 7803
 7805 3 38.06 197.02 -25.81 0.572 7804
 7806 3 38.2 197.02 -25.72 0.513 7805
 7807 3 38.31 197.12 -25.63 0.481 7806
 7808 3 38.39 197.21 -25.49 0.426 7807
 7809 3 38.44 197.31 -25.35 0.382 7808
 7810 3 38.45 197.41 -25.26 0.173 7809
 7811 3 38.44 197.52 -25.28 0.000125 7810
 7812 3 19.55 184.2 -14.94 0.23 6708
 7813 3 19.39 184.19 -15.03 0.191 7812
 7814 3 19.28 184.19 -15 0.204 7813
 7815 3 19.12 184.19 -14.95 0.2 7814
 7816 3 18.96 184.19 -14.89 0.224 7815
 7817 3 18.78 184.19 -14.81 0.264 7816
 7818 3 18.61 184.19 -14.76 0.238 7817
 7819 3 18.43 184.1 -14.61 0.282 7818
 7820 3 18.28 184.1 -14.53 0.292 7819
 7821 3 18.12 184.19 -14.48 0.315 7820
 7822 3 18.05 184 -14.4 0.413 7821
 7823 3 18.19 183.6 -14 0.182 7822
 7824 3 18.15 183.5 -13.86 0.187 7823
 7825 3 18.19 183.39 -13.54 0.196 7824
 7826 3 18.15 183.29 -13.43 0.218 7825
 7827 3 18.08 183.1 -13.47 0.229 7826
 7828 3 18.06 183 -13.22 0.4 7827
 7829 3 18.04 182.79 -13.1 0.427 7828
 7830 3 18.04 182.69 -12.95 0.396 7829
 7831 3 18.22 182.6 -12.84 0.405 7830
 7832 3 18.17 182.5 -12.73 0.374 7831
 7833 3 18.22 182.39 -12.7 0.326 7832
 7834 3 18.19 182.29 -12.42 0.267 7833
 7835 3 18.22 182.19 -12.29 0.224 7834
 7836 3 18.24 182.11 -12.2 0.24 7835
 7837 3 18.31 181.8 -12.1 0.217 7836
 7838 3 18.42 181.7 -12.03 0.218 7837
 7839 3 18.47 181.51 -11.98 0.213 7838
 7840 3 18.47 181.3 -11.89 0.231 7839
 7841 3 18.49 181.2 -11.86 0.228 7840
 7842 3 18.44 181.01 -11.77 0.239 7841
 7843 3 18.44 180.9 -11.69 0.248 7842
 7844 3 18.4 180.61 -11.62 0.271 7843
 7845 3 18.35 180.51 -11.61 0.265 7844
 7846 3 18.22 180.4 -11.61 0.246 7845
 7847 3 18.15 180.2 -11.65 0.22 7846
 7848 3 18.1 180.11 -11.55 0.254 7847
 7849 3 18.01 180.01 -11.52 0.24 7848
 7850 3 17.97 179.9 -11.43 0.207 7849
 7851 3 17.92 179.8 -11.37 0.208 7850
 7852 3 17.85 179.6 -11.36 0.225 7851
 7853 3 17.79 179.5 -11.32 0.24 7852
 7854 3 17.74 179.29 -11.3 0.251 7853
 7855 3 17.69 179.1 -11.3 0.245 7854
 7856 3 17.69 179 -11.17 0.293 7855
 7857 3 17.65 178.79 -11.2 0.355 7856
 7858 3 17.6 178.69 -11.13 0.418 7857
 7859 3 17.58 178.5 -11.22 0.435 7858
 7860 3 17.49 178.39 -11.25 0.374 7859
 7861 3 17.51 178.19 -11.19 0.333 7860
 7862 3 17.49 178 -11.18 0.299 7861
 7863 3 17.54 177.89 -11.25 0.263 7862
 7864 3 17.56 177.69 -11.18 0.269 7863
 7865 3 17.56 177.5 -11.2 0.316 7864
 7866 3 17.58 177.39 -11.22 0.389 7865
 7867 3 17.63 177.19 -11.3 0.394 7866
 7868 3 17.53 177 -11.29 0.416 7867
 7869 3 17.47 176.89 -11.32 0.439 7868
 7870 3 17.44 176.69 -11.31 0.43 7869
 7871 3 17.29 176.6 -11.36 0.401 7870
 7872 3 17.19 176.5 -11.36 0.358 7871
 7873 3 17.1 176.29 -11.28 0.307 7872
 7874 3 17.06 176.19 -11.12 0.244 7873
 7875 3 17.01 176 -10.95 0.276 7874
 7876 3 16.99 175.79 -10.87 0.317 7875
 7877 3 16.92 175.69 -10.71 0.302 7876
 7878 3 16.85 175.5 -10.64 0.281 7877
 7879 3 16.79 175.29 -10.57 0.271 7878
 7880 3 16.81 175.1 -10.48 0.258 7879
 7881 3 16.76 174.89 -10.48 0.261 7880
 7882 3 16.76 174.69 -10.42 0.226 7881
 7883 3 16.76 174.5 -10.38 0.227 7882
 7884 3 16.74 174.29 -10.36 0.226 7883
 7885 3 16.69 174.19 -10.34 0.21 7884
 7886 3 16.72 174 -10.27 0.218 7885
 7887 3 16.76 173.89 -10.26 0.224 7886
 7888 3 16.83 173.69 -10.2 0.259 7887
 7889 3 16.76 173.39 -10.12 0.272 7888
 7890 3 16.76 173.1 -10 0.273 7889
 7891 3 16.72 172.89 -9.94 0.255 7890
 7892 3 16.63 172.79 -9.87 0.221 7891
 7893 3 16.58 172.6 -9.82 0.269 7892
 7894 3 16.54 172.5 -9.78 0.317 7893
 7895 3 16.42 172.29 -9.79 0.313 7894
 7896 3 16.35 172.1 -9.77 0.314 7895
 7897 3 16.31 172 -9.7 0.326 7896
 7898 3 16.26 171.89 -9.68 0.298 7897
 7899 3 16.17 171.69 -9.7 0.306 7898
 7900 3 16.15 171.5 -9.69 0.344 7899
 7901 3 16.06 171.39 -9.64 0.411 7900
 7902 3 15.99 171.19 -9.57 0.459 7901
 7903 3 15.88 171.1 -9.47 0.49 7902
 7904 3 15.71 171.1 -9.45 0.527 7903
 7905 3 15.55 171 -9.52 0.55 7904
 7906 3 15.45 170.89 -9.48 0.565 7905
 7907 3 15.31 170.79 -9.43 0.537 7906
 7908 3 15.29 170.6 -9.32 0.504 7907
 7909 3 15.21 170.39 -9.27 0.489 7908
 7910 3 15.11 170.19 -9.32 0.485 7909
 7911 3 15.06 170.1 -9.32 0.481 7910
 7912 3 14.88 170.29 -8.75 0.23 7911
 7913 3 14.78 170.29 -8.52 0.166 7912
 7914 3 14.65 170.39 -8.36 0.185 7913
 7915 3 14.52 170.5 -8.17 0.181 7914
 7916 3 14.38 170.5 -8.04 0.129 7915
 7917 3 14.22 170.6 -7.92 0.126 7916
 7918 3 14.1 170.69 -7.82 0.149 7917
 7919 3 13.93 170.79 -7.7 0.116 7918
 7920 3 13.79 170.89 -7.61 0.175 7919
 7921 3 13.64 171.1 -7.58 0.181 7920
 7922 3 13.47 171.1 -7.5 0.192 7921
 7923 3 13.42 171.19 -7.44 0.261 7922
 7924 3 13.36 171.39 -7.41 0.239 7923
 7925 3 13.36 171.6 -7.34 0.236 7924
 7926 3 13.34 171.69 -7.19 0.217 7925
 7927 3 13.36 171.89 -7.03 0.206 7926
 7928 3 13.36 172 -6.9 0.185 7927
 7929 3 13.4 172.19 -6.77 0.15 7928
 7930 3 13.46 172.29 -6.69 0.196 7929
 7931 3 13.53 172.39 -6.66 0.209 7930
 7932 3 13.53 172.5 -6.59 0.19 7931
 7933 3 13.58 172.69 -6.54 0.207 7932
 7934 3 13.56 172.79 -6.49 0.203 7933
 7935 3 13.58 173 -6.41 0.232 7934
 7936 3 13.6 173 -6.29 0.227 7935
 7937 3 13.62 173.1 -6.21 0.226 7936
 7938 3 13.77 173.29 -5.98 0.194 7937
 7939 3 13.84 173.29 -5.87 0.179 7938
 7940 3 13.86 173.39 -5.75 0.142 7939
 7941 3 13.9 173.5 -5.66 0.155 7940
 7942 3 13.94 173.6 -5.54 0.147 7941
 7943 3 13.88 173.6 -5.38 0.214 7942
 7944 3 13.86 173.69 -5.24 0.211 7943
 7945 3 13.81 173.79 -5.15 0.184 7944
 7946 3 13.81 173.89 -5.02 0.161 7945
 7947 3 13.76 174 -4.91 0.14 7946
 7948 3 13.73 174.29 -4.77 0.156 7947
 7949 3 13.7 174.39 -4.7 0.169 7948
 7950 3 13.71 174.6 -4.58 0.192 7949
 7951 3 13.69 174.69 -4.41 0.214 7950
 7952 3 13.68 174.89 -4.29 0.183 7951
 7953 3 13.67 175 -4.08 0.194 7952
 7954 3 13.7 175.1 -3.93 0.205 7953
 7955 3 13.73 175.19 -3.79 0.193 7954
 7956 3 13.78 175.29 -3.64 0.193 7955
 7957 3 13.76 175.39 -3.47 0.199 7956
 7958 3 13.84 175.5 -3.41 0.18 7957
 7959 3 13.92 175.69 -3.24 0.205 7958
 7960 3 14 175.79 -3.16 0.184 7959
 7961 3 14.11 176 -2.97 0.188 7960
 7962 3 14.12 176.19 -2.79 0.191 7961
 7963 3 14.2 176.4 -2.58 0.209 7962
 7964 3 14.31 176.51 -2.49 0.177 7963
 7965 3 14.33 176.7 -2.33 0.193 7964
 7966 3 14.43 176.7 -2.12 0.215 7965
 7967 3 14.44 176.7 -2.02 0.266 7966
 7968 3 14.44 176.9 -1.94 0.292 7967
 7969 3 14.42 177.01 -1.72 0.422 7968
 7970 3 14.37 177.01 -1.59 0.501 7969
 7971 3 14.35 177.11 -1.47 0.589 7970
 7972 3 14.31 177.2 -1.34 0.627 7971
 7973 3 14.31 177.3 -1.32 0.662 7972
 7974 3 14.38 177.51 -1.29 0.676 7973
 7975 3 14.43 177.61 -1.17 0.691 7974
 7976 3 14.27 177.7 -1.13 0.675 7975
 7977 3 14.12 177.9 -1.16 0.594 7976
 7978 3 13.71 178.11 -1.35 0.478 7977
 7979 3 13.56 178.19 -1.39 0.414 7978
 7980 3 13.51 178.29 -1.41 0.391 7979
 7981 3 13.4 178.5 -1.41 0.39 7980
 7982 3 13.23 178.5 -0.99 0.264 7981
 7983 3 13.06 178.5 -0.72 0.231 7982
 7984 3 12.95 178.5 -0.5 0.217 7983
 7985 3 12.87 178.6 -0.36 0.188 7984
 7986 3 12.65 178.69 -0.23 0.169 7985
 7987 3 12.51 178.6 -0.11 0.158 7986
 7988 3 12.37 178.69 -0.04 0.153 7987
 7989 3 12.2 178.69 0 0.139 7988
 7990 3 12.09 178.69 0.07 0.145 7989
 7991 3 11.87 178.79 0.07 0.189 7990
 7992 3 11.81 178.69 0.16 0.214 7991
 7993 3 11.63 178.6 0.22 0.4 7992
 7994 3 11.53 178.6 0.35 0.474 7993
 7995 3 11.44 178.5 0.41 0.546 7994
 7996 3 11.28 178.5 0.35 0.66 7995
 7997 3 11.14 178.5 0.33 0.736 7996
 7998 3 11.63 177.6 0.37 0.075 7997
 7999 3 11.7 177.5 0.46 0.135 7998
 8000 3 11.77 177.39 0.48 0.178 7999
 8001 3 12.08 177.39 0.59 0.124 8000
 8002 3 12.19 177.39 0.72 0.135 8001
 8003 3 12.28 177.39 0.86 0.134 8002
 8004 3 12.35 177.19 0.96 0.092 8003
 8005 3 12.45 177.19 0.98 0.000125 8004
 8006 3 10.88 178.69 0.27 0.765 7997
 8007 3 10.79 178.5 0.35 0.771 8006
 8008 3 10.46 178.79 0.23 0.689 8007
 8009 3 10.18 179 0.07 0.577 8008
 8010 3 9.96 179.19 0.21 0.511 8009
 8011 3 9.87 178.79 0.21 0.22 8010
 8012 3 9.75 178.6 0.1 0.172 8011
 8013 3 9.61 178.5 0.04 0.119 8012
 8014 3 9.46 178.5 0 0.094 8013
 8015 3 9.34 178.6 -0.06 0.208 8014
 8016 3 9.15 178.5 -0.05 0.191 8015
 8017 3 9.01 178.29 -0.14 0.115 8016
 8018 3 8.88 178.19 -0.18 0.104 8017
 8019 3 8.79 178.1 -0.24 0.299 8018
 8020 3 8.7 178.1 -0.33 0.386 8019
 8021 3 8.65 178 -0.48 0.369 8020
 8022 3 8.62 178 -0.58 0.351 8021
 8023 3 8.62 177.89 -0.74 0.272 8022
 8024 3 9.7 180.1 0.43 0.133 8010
 8025 3 9.62 180.29 0.56 0.164 8024
 8026 3 9.53 180.5 0.57 0.174 8025
 8027 3 9.44 180.69 0.52 0.165 8026
 8028 3 9.37 180.89 0.59 0.184 8027
 8029 3 9.33 181 0.65 0.156 8028
 8030 3 9.23 181.19 0.68 0.153 8029
 8031 3 9.14 181.39 0.7 0.169 8030
 8032 3 9.09 181.5 0.71 0.174 8031
 8033 3 8.98 181.6 0.7 0.168 8032
 8034 3 8.93 181.79 0.71 0.179 8033
 8035 3 8.81 182 0.72 0.14 8034
 8036 3 8.68 182.1 0.7 0.163 8035
 8037 3 8.53 182.19 0.65 0.183 8036
 8038 3 8.44 182.39 0.65 0.191 8037
 8039 3 8.34 182.6 0.69 0.162 8038
 8040 3 8.28 182.79 0.69 0.148 8039
 8041 3 8.12 182.89 0.69 0.216 8040
 8042 3 8.03 183.1 0.72 0.235 8041
 8043 3 8.01 183.29 0.66 0.18 8042
 8044 3 7.92 183.39 0.61 0.19 8043
 8045 3 7.78 183.5 0.59 0.167 8044
 8046 3 7.67 183.6 0.63 0.17 8045
 8047 3 7.5 183.69 0.7 0.174 8046
 8048 3 7.35 183.79 0.74 0.162 8047
 8049 3 7.16 183.89 0.78 0.195 8048
 8050 3 7.02 184.1 0.82 0.219 8049
 8051 3 6.87 184.29 0.87 0.183 8050
 8052 3 6.73 184.39 0.91 0.18 8051
 8053 3 6.69 184.5 0.95 0.201 8052
 8054 3 6.64 184.6 1.02 0.33 8053
 8055 3 6.61 184.79 1.05 0.391 8054
 8056 3 6.55 184.89 1.18 0.455 8055
 8057 3 6.47 185.1 1.09 0.504 8056
 8058 3 6.4 185.29 1.1 0.544 8057
 8059 3 6.39 185.39 1.2 0.586 8058
 8060 3 6.44 185.6 1.29 0.648 8059
 8061 3 6.44 185.69 1.4 0.7 8060
 8062 3 6.4 185.79 1.53 0.704 8061
 8063 3 6.4 186 1.47 0.744 8062
 8064 3 6.28 186.19 1.45 0.72 8063
 8065 3 6.22 186.39 1.48 0.672 8064
 8066 3 6.11 186.5 1.41 0.625 8065
 8067 3 5.98 186.69 1.44 0.559 8066
 8068 3 5.9 186.79 1.52 0.536 8067
 8069 3 5.78 186.89 1.57 0.453 8068
 8070 3 5.81 187 1.66 0.438 8069
 8071 3 6.09 187.39 1.79 0.286 8070
 8072 3 5.9 187.69 1.76 0.215 8071
 8073 3 5.8 187.89 1.64 0.129 8072
 8074 3 5.77 188.1 1.7 0.157 8073
 8075 3 5.7 188.29 1.7 0.153 8074
 8076 3 5.7 188.39 1.68 0.146 8075
 8077 3 5.65 188.6 1.67 0.188 8076
 8078 3 5.55 188.79 1.64 0.165 8077
 8079 3 5.47 188.89 1.68 0.202 8078
 8080 3 5.35 189 1.75 0.227 8079
 8081 3 5.16 188.89 1.86 0.151 8080
 8082 3 5.16 189.1 1.96 0.159 8081
 8083 3 5.03 189.19 2.04 0.183 8082
 8084 3 4.87 189.39 2 0.144 8083
 8085 3 4.77 189.5 1.96 0.145 8084
 8086 3 4.69 189.6 1.92 0.16 8085
 8087 3 4.52 189.79 1.94 0.13 8086
 8088 3 4.36 189.89 1.9 0.086 8087
 8089 3 4.23 189.89 1.88 0.117 8088
 8090 3 4.12 190.1 1.88 0.124 8089
 8091 3 4.01 190.19 1.87 0.12 8090
 8092 3 3.91 190.29 1.81 0.117 8091
 8093 3 3.86 190.39 1.79 0.153 8092
 8094 3 3.69 190.5 1.76 0.116 8093
 8095 3 3.46 190.6 1.73 0.119 8094
 8096 3 3.29 190.69 1.74 0.133 8095
 8097 3 3.11 190.79 1.69 0.175 8096
 8098 3 2.94 191.1 1.73 0.139 8097
 8099 3 2.81 191.19 1.65 0.142 8098
 8100 3 2.67 191.29 1.67 0.183 8099
 8101 3 2.42 191.39 1.67 0.174 8100
 8102 3 2.27 191.5 1.67 0.159 8101
 8103 3 2.13 191.6 1.59 0.189 8102
 8104 3 2 191.69 1.54 0.181 8103
 8105 3 1.81 192.1 1.57 0.18 8104
 8106 3 1.74 192.19 1.56 0.179 8105
 8107 3 1.67 192.29 1.51 0.15 8106
 8108 3 1.51 192.39 1.47 0.138 8107
 8109 3 1.42 192.5 1.44 0.12 8108
 8110 3 1.34 192.6 1.4 0.147 8109
 8111 3 1.33 192.79 1.33 0.186 8110
 8112 3 1.24 192.89 1.23 0.213 8111
 8113 3 1.17 192.89 1.1 0.286 8112
 8114 3 1.04 192.89 1.04 0.39 8113
 8115 3 0.96 193 0.97 0.458 8114
 8116 3 0.9 193.1 0.87 0.511 8115
 8117 3 0.74 192.89 0.82 0.542 8116
 8118 3 0.64 192.89 0.63 0.545 8117
 8119 3 0.44 192.91 0.56 0.53 8118
 8120 3 0.4 192.91 0.43 0.512 8119
 8121 3 0.28 192.92 0.36 0.466 8120
 8122 3 0.18 193.01 0.25 0.365 8121
 8123 3 0.03 193.11 0.25 0.271 8122
 8124 3 -0.13 193.33 0.38 0.106 8123
 8125 3 -0.19 193.43 0.37 0.072 8124
 8126 3 5.37 189.29 1.73 0.164 8080
 8127 3 5.3 189.39 1.7 0.191 8126
 8128 3 5.27 189.5 1.7 0.212 8127
 8129 3 5.26 189.69 1.71 0.24 8128
 8130 3 5.23 189.89 1.73 0.288 8129
 8131 3 5.23 190 1.73 0.383 8130
 8132 3 5.19 190.19 1.68 0.459 8131
 8133 3 5.32 190.39 1.6 0.477 8132
 8134 3 5.31 190.5 1.48 0.507 8133
 8135 3 5.27 190.69 1.4 0.533 8134
 8136 3 5.19 190.89 1.38 0.531 8135
 8137 3 5.18 191 1.27 0.48 8136
 8138 3 5.23 191.19 1.18 0.411 8137
 8139 3 5.3 191.39 1.11 0.285 8138
 8140 3 13.44 178.79 -1.84 0.136 7981
 8141 3 13.37 178.89 -1.99 0.15 8140
 8142 3 13.31 179 -2.1 0.17 8141
 8143 3 13.27 179.19 -2.24 0.15 8142
 8144 3 13.21 179.19 -2.33 0.152 8143
 8145 3 13.19 179.39 -2.51 0.128 8144
 8146 3 13.2 179.6 -2.64 0.121 8145
 8147 3 13.26 179.69 -2.87 0.144 8146
 8148 3 13.28 179.89 -3.03 0.121 8147
 8149 3 13.34 180.1 -3.18 0.109 8148
 8150 3 13.35 180.19 -3.29 0.114 8149
 8151 3 13.37 180.19 -3.41 0.127 8150
 8152 3 13.4 180.39 -3.58 0.148 8151
 8153 3 13.44 180.6 -3.74 0.152 8152
 8154 3 13.45 180.69 -3.87 0.13 8153
 8155 3 13.47 180.89 -4.01 0.187 8154
 8156 3 13.47 181.1 -4.08 0.146 8155
 8157 3 13.42 181.29 -4.16 0.155 8156
 8158 3 13.38 181.39 -4.25 0.202 8157
 8159 3 13.39 181.6 -4.25 0.177 8158
 8160 3 13.39 181.69 -4.33 0.246 8159
 8161 3 13.38 181.79 -4.44 0.261 8160
 8162 3 13.23 181.89 -4.49 0.255 8161
 8163 3 13.14 181.89 -4.41 0.273 8162
 8164 3 13.28 182.19 -4.41 0.326 8163
 8165 3 13.02 182.19 -4.44 0.552 8164
 8166 3 12.85 182.29 -4.45 0.59 8165
 8167 3 12.73 182.39 -4.46 0.577 8166
 8168 3 12.58 182.39 -4.24 0.563 8167
 8169 3 12.4 182.39 -4.24 0.54 8168
 8170 3 12.28 182.5 -4.2 0.541 8169
 8171 3 12.04 182.39 -4.13 0.509 8170
 8172 3 11.94 182.5 -4.12 0.429 8171
 8173 3 11.79 182.69 -4.11 0.327 8172
 8174 3 11.73 182.89 -4.08 0.18 8173
 8175 3 15.09 169.69 -9.7 0.357 7911
 8176 3 15.11 169.29 -9.86 0.271 8175
 8177 3 15.13 169.1 -9.98 0.251 8176
 8178 3 15.04 168.89 -10.04 0.261 8177
 8179 3 15.01 168.69 -10.14 0.202 8178
 8180 3 14.95 168.6 -10.31 0.198 8179
 8181 3 14.88 168.39 -10.37 0.234 8180
 8182 3 14.77 168.29 -10.38 0.27 8181
 8183 3 14.71 168 -10.45 0.256 8182
 8184 3 14.56 167.89 -10.57 0.267 8183
 8185 3 14.44 167.79 -10.63 0.276 8184
 8186 3 14.39 167.6 -10.69 0.291 8185
 8187 3 14.26 167.5 -10.72 0.32 8186
 8188 3 14.21 167.39 -10.79 0.35 8187
 8189 3 14.27 167.19 -10.76 0.391 8188
 8190 3 14.24 167.1 -10.8 0.421 8189
 8191 3 14.28 166.89 -10.85 0.401 8190
 8192 3 14.4 166.69 -10.95 0.377 8191
 8193 3 14.41 166.6 -11.04 0.372 8192
 8194 3 14.37 166.39 -11.1 0.386 8193
 8195 3 14.32 166.29 -11.17 0.353 8194
 8196 3 14.32 166.19 -11.26 0.332 8195
 8197 3 14.53 166.19 -11.68 0.183 8196
 8198 3 14.52 166.29 -11.84 0.194 8197
 8199 3 14.54 166.29 -12.01 0.195 8198
 8200 3 14.56 166.29 -12.17 0.206 8199
 8201 3 14.61 166.39 -12.31 0.225 8200
 8202 3 14.64 166.29 -12.42 0.251 8201
 8203 3 14.71 166.29 -12.52 0.25 8202
 8204 3 14.85 166.19 -12.6 0.233 8203
 8205 3 14.96 166.19 -12.65 0.199 8204
 8206 3 15.03 166.1 -12.79 0.206 8205
 8207 3 15.12 166 -12.92 0.192 8206
 8208 3 15.21 166 -13.1 0.197 8207
 8209 3 15.32 165.89 -13.21 0.198 8208
 8210 3 15.44 165.89 -13.35 0.201 8209
 8211 3 15.46 165.89 -13.46 0.196 8210
 8212 3 15.52 165.79 -13.57 0.222 8211
 8213 3 15.54 165.89 -13.72 0.218 8212
 8214 3 15.6 165.79 -13.85 0.226 8213
 8215 3 15.72 165.89 -14.02 0.201 8214
 8216 3 15.79 165.79 -14.14 0.182 8215
 8217 3 15.91 165.69 -14.29 0.191 8216
 8218 3 16 165.6 -14.4 0.188 8217
 8219 3 16.11 165.6 -14.53 0.207 8218
 8220 3 16.25 165.5 -14.64 0.201 8219
 8221 3 16.38 165.5 -14.8 0.214 8220
 8222 3 16.55 165.39 -14.88 0.191 8221
 8223 3 16.7 165.29 -14.96 0.186 8222
 8224 3 16.8 165.29 -15.06 0.188 8223
 8225 3 16.93 165.29 -15.12 0.182 8224
 8226 3 17.07 165.19 -15.2 0.202 8225
 8227 3 17.34 165 -15.17 0.193 8226
 8228 3 17.48 165 -15.3 0.219 8227
 8229 3 17.84 164.89 -15.23 0.234 8228
 8230 3 18 164.89 -15.27 0.274 8229
 8231 3 18.14 164.79 -15.28 0.238 8230
 8232 3 18.36 164.69 -15.26 0.257 8231
 8233 3 18.59 164.6 -15.17 0.226 8232
 8234 3 18.75 164.6 -15.17 0.231 8233
 8235 3 18.95 164.5 -15.27 0.193 8234
 8236 3 19.14 164.39 -15.27 0.222 8235
 8237 3 19.29 164.29 -15.28 0.207 8236
 8238 3 19.52 164.29 -15.37 0.207 8237
 8239 3 19.66 164.3 -15.42 0.226 8238
 8240 3 19.89 164.11 -15.43 0.207 8239
 8241 3 20.02 164.01 -15.47 0.206 8240
 8242 3 20.18 164.01 -15.62 0.223 8241
 8243 3 20.3 163.9 -15.63 0.225 8242
 8244 3 20.48 163.8 -15.7 0.192 8243
 8245 3 20.63 163.7 -15.73 0.197 8244
 8246 3 20.77 163.61 -15.81 0.205 8245
 8247 3 20.95 163.61 -15.86 0.187 8246
 8248 3 21.09 163.51 -15.85 0.208 8247
 8249 3 21.27 163.3 -15.86 0.244 8248
 8250 3 21.39 163.2 -15.88 0.299 8249
 8251 3 21.48 163.11 -15.95 0.377 8250
 8252 3 21.52 162.9 -16.01 0.398 8251
 8253 3 21.66 162.8 -16.07 0.428 8252
 8254 3 21.77 162.7 -16.14 0.441 8253
 8255 3 21.52 162.8 -16.7 0.057 8254
 8256 3 21.54 162.9 -16.87 0.058 8255
 8257 3 21.54 162.9 -16.98 0.047 8256
 8258 3 21.57 163.01 -17.09 0.066 8257
 8259 3 21.95 162.51 -16.03 0.431 8254
 8260 3 22.18 162.4 -16 0.354 8259
 8261 3 22.43 162.2 -15.96 0.296 8260
 8262 3 22.61 162.11 -16.07 0.293 8261
 8263 3 22.86 162.01 -16.16 0.258 8262
 8264 3 23 162.01 -16.27 0.263 8263
 8265 3 23.2 161.9 -16.34 0.267 8264
 8266 3 23.36 161.8 -16.41 0.264 8265
 8267 3 23.54 161.7 -16.5 0.261 8266
 8268 3 23.68 161.61 -16.61 0.25 8267
 8269 3 23.8 161.51 -16.82 0.258 8268
 8270 3 23.95 161.51 -16.93 0.234 8269
 8271 3 24.07 161.3 -17.02 0.211 8270
 8272 3 24.18 161.3 -17.09 0.224 8271
 8273 3 24.3 161.2 -17.21 0.199 8272
 8274 3 24.41 161.11 -17.34 0.204 8273
 8275 3 24.54 161.01 -17.43 0.203 8274
 8276 3 24.63 160.9 -17.57 0.228 8275
 8277 3 24.7 160.9 -17.68 0.234 8276
 8278 3 24.75 160.8 -17.8 0.237 8277
 8279 3 24.8 160.7 -17.96 0.266 8278
 8280 3 24.86 160.51 -18.09 0.339 8279
 8281 3 24.93 160.51 -18.21 0.425 8280
 8282 3 25.04 160.4 -18.32 0.47 8281
 8283 3 25.13 160.4 -18.43 0.516 8282
 8284 3 25.13 160.3 -18.61 0.607 8283
 8285 3 25.2 160.3 -18.7 0.647 8284
 8286 3 26.02 160.3 -18.09 0.174 8285
 8287 3 26.21 160.3 -18.02 0.174 8286
 8288 3 26.36 160.3 -18 0.161 8287
 8289 3 26.61 160.3 -17.96 0.172 8288
 8290 3 26.8 160.2 -17.84 0.154 8289
 8291 3 26.98 160.2 -17.82 0.205 8290
 8292 3 27.2 160.2 -17.73 0.235 8291
 8293 3 27.57 160.11 -17.66 0.203 8292
 8294 3 27.75 160.11 -17.55 0.228 8293
 8295 3 27.98 160.2 -17.34 0.217 8294
 8296 3 28.21 160.2 -17.23 0.251 8295
 8297 3 28.38 160.11 -17.07 0.261 8296
 8298 3 28.54 160.11 -17 0.258 8297
 8299 3 28.77 159.9 -16.93 0.268 8298
 8300 3 28.93 159.8 -16.8 0.306 8299
 8301 3 29.09 159.7 -16.73 0.341 8300
 8302 3 29.21 159.61 -16.68 0.403 8301
 8303 3 29.32 159.51 -16.68 0.49 8302
 8304 3 29.43 159.51 -16.59 0.527 8303
 8305 3 29.5 159.4 -16.46 0.613 8304
 8306 3 29.66 159.3 -16.39 0.665 8305
 8307 3 29.75 159.2 -16.27 0.677 8306
 8308 3 29.86 159.11 -16.2 0.651 8307
 8309 3 30.05 159.11 -16.23 0.612 8308
 8310 3 30.27 159.01 -16.3 0.53 8309
 8311 3 30.38 159.01 -16.14 0.447 8310
 8312 3 30.43 158.9 -16.09 0.36 8311
 8313 3 30.64 158.8 -16.18 0.21 8312
 8314 3 30.84 158.8 -16.29 0.149 8313
 8315 3 31.07 158.61 -16.27 0.213 8314
 8316 3 31.18 158.51 -16.23 0.237 8315
 8317 3 31.43 158.4 -16.27 0.225 8316
 8318 3 31.59 158.3 -16.3 0.201 8317
 8319 3 31.73 158.01 -16.34 0.169 8318
 8320 3 31.82 157.9 -16.46 0.137 8319
 8321 3 31.95 157.9 -16.55 0.147 8320
 8322 3 32.06 157.8 -16.66 0.173 8321
 8323 3 32.23 157.61 -16.7 0.213 8322
 8324 3 32.39 157.4 -16.71 0.243 8323
 8325 3 32.6 157.3 -16.71 0.26 8324
 8326 3 32.77 157.11 -16.66 0.232 8325
 8327 3 32.99 156.9 -16.73 0.257 8326
 8328 3 33.28 156.7 -16.89 0.194 8327
 8329 3 33.45 156.62 -16.89 0.216 8328
 8330 3 33.57 156.41 -16.84 0.189 8329
 8331 3 33.81 156.31 -16.87 0.179 8330
 8332 3 33.89 156.12 -16.82 0.185 8331
 8333 3 34.09 156.02 -16.75 0.152 8332
 8334 3 34.24 155.81 -16.77 0.145 8333
 8335 3 34.36 155.71 -16.73 0.187 8334
 8336 3 34.49 155.62 -16.68 0.194 8335
 8337 3 34.63 155.52 -16.66 0.164 8336
 8338 3 34.75 155.41 -16.68 0.203 8337
 8339 3 34.85 155.31 -16.7 0.21 8338
 8340 3 34.99 155.12 -16.73 0.207 8339
 8341 3 35.09 155.02 -16.73 0.19 8340
 8342 3 35.24 154.81 -16.77 0.25 8341
 8343 3 35.36 154.81 -16.91 0.308 8342
 8344 3 35.39 154.52 -16.82 0.243 8343
 8345 3 35.59 154.21 -16.82 0.166 8344
 8346 3 35.73 154.02 -16.83 0.191 8345
 8347 3 35.81 153.91 -16.83 0.199 8346
 8348 3 35.92 153.81 -16.79 0.189 8347
 8349 3 36.03 153.71 -16.78 0.175 8348
 8350 3 36.17 153.52 -16.81 0.142 8349
 8351 3 36.28 153.41 -16.76 0.173 8350
 8352 3 36.39 153.21 -16.79 0.201 8351
 8353 3 36.52 153.12 -16.81 0.168 8352
 8354 3 36.67 152.91 -16.94 0.204 8353
 8355 3 36.74 152.71 -17.03 0.273 8354
 8356 3 36.84 152.52 -17.11 0.277 8355
 8357 3 36.91 152.52 -17.2 0.315 8356
 8358 3 37.31 152.71 -17.13 0.179 8357
 8359 3 37.43 152.71 -17.17 0.162 8358
 8360 3 37.67 152.81 -17.38 0.139 8359
 8361 3 37.78 152.81 -17.51 0.117 8360
 8362 3 37.91 152.81 -17.6 0.099 8361
 8363 3 38.06 152.81 -17.7 0.106 8362
 8364 3 38.17 152.81 -17.72 0.118 8363
 8365 3 38.31 152.71 -17.78 0.123 8364
 8366 3 38.43 152.62 -17.85 0.202 8365
 8367 3 38.56 152.52 -17.97 0.214 8366
 8368 3 38.74 152.41 -18.06 0.193 8367
 8369 3 38.96 152.31 -18.15 0.14 8368
 8370 3 39.2 152.21 -18.15 0.12 8369
 8371 3 39.38 152.12 -18.15 0.109 8370
 8372 3 39.49 152.12 -18.04 0.133 8371
 8373 3 39.6 152.02 -18.04 0.132 8372
 8374 3 39.74 151.91 -17.95 0.129 8373
 8375 3 39.91 151.81 -17.88 0.138 8374
 8376 3 40.1 151.81 -17.83 0.137 8375
 8377 3 40.21 151.71 -17.79 0.132 8376
 8378 3 40.38 151.62 -17.72 0.143 8377
 8379 3 40.54 151.62 -17.74 0.21 8378
 8380 3 40.68 151.62 -17.74 0.235 8379
 8381 3 40.64 151.41 -17.47 0.125 8380
 8382 3 40.61 151.31 -17.35 0.165 8381
 8383 3 40.59 151.21 -17.29 0.266 8382
 8384 3 40.6 151.02 -17.13 0.435 8383
 8385 3 40.74 150.91 -17.06 0.551 8384
 8386 3 40.81 150.81 -16.99 0.574 8385
 8387 3 40.84 150.71 -16.9 0.618 8386
 8388 3 40.89 150.62 -16.81 0.648 8387
 8389 3 40.96 150.52 -16.7 0.666 8388
 8390 3 41.11 150.41 -16.63 0.642 8389
 8391 3 41.17 150.31 -16.54 0.67 8390
 8392 3 41.28 150.21 -16.49 0.63 8391
 8393 3 41.28 150.02 -16.38 0.555 8392
 8394 3 41.63 149.91 -16.72 0.224 8393
 8395 3 40.91 151.91 -17.99 0.132 8380
 8396 3 41 152.02 -18.17 0.133 8395
 8397 3 41.1 152.12 -18.26 0.16 8396
 8398 3 41.25 152.21 -18.36 0.181 8397
 8399 3 41.39 152.31 -18.6 0.184 8398
 8400 3 41.46 152.52 -18.79 0.183 8399
 8401 3 41.54 152.71 -19.01 0.129 8400
 8402 3 41.68 152.91 -19.1 0.126 8401
 8403 3 41.75 153.02 -19.24 0.128 8402
 8404 3 41.85 153.21 -19.45 0.13 8403
 8405 3 41.91 153.21 -19.65 0.128 8404
 8406 3 42.03 153.31 -19.81 0.148 8405
 8407 3 42.13 153.41 -19.92 0.159 8406
 8408 3 42.29 153.52 -20.08 0.153 8407
 8409 3 42.35 153.52 -20.24 0.154 8408
 8410 3 42.42 153.71 -20.43 0.134 8409
 8411 3 42.49 153.81 -20.57 0.131 8410
 8412 3 42.6 153.91 -20.73 0.17 8411
 8413 3 42.46 154.02 -20.87 0.099 8412
 8414 3 42.48 154.12 -20.96 0.000125 8413
 8415 3 42.78 153.91 -20.91 0.131 8412
 8416 3 42.88 154.02 -21.07 0.17 8415
 8417 3 42.96 154.12 -21.21 0.177 8416
 8418 3 43.07 154.21 -21.34 0.154 8417
 8419 3 43.17 154.41 -21.48 0.123 8418
 8420 3 43.25 154.52 -21.59 0.136 8419
 8421 3 43.38 154.71 -21.64 0.165 8420
 8422 3 43.52 154.91 -21.71 0.163 8421
 8423 3 43.74 155.02 -21.73 0.143 8422
 8424 3 43.91 155.02 -21.75 0.156 8423
 8425 3 44.07 155.02 -21.77 0.165 8424
 8426 3 44.31 154.81 -21.73 0.087 8425
 8427 3 44.48 154.81 -21.7 0.159 8426
 8428 3 44.61 154.71 -21.71 0.169 8427
 8429 3 44.68 154.41 -21.75 0.123 8428
 8430 3 44.81 154.31 -21.68 0.121 8429
 8431 3 44.92 154.21 -21.66 0.19 8430
 8432 3 45 154.12 -21.57 0.257 8431
 8433 3 45.13 154.02 -21.57 0.334 8432
 8434 3 45.25 153.91 -21.57 0.415 8433
 8435 3 45.41 153.81 -21.68 0.484 8434
 8436 3 45.5 153.71 -21.66 0.541 8435
 8437 3 45.6 153.62 -21.8 0.582 8436
 8438 3 45.66 153.52 -21.86 0.62 8437
 8439 3 45.86 153.41 -21.56 0.583 8438
 8440 3 45.93 153.21 -21.42 0.569 8439
 8441 3 46.07 153.12 -21.42 0.562 8440
 8442 3 46.25 153.12 -21.56 0.525 8441
 8443 3 46.45 153.12 -21.72 0.369 8442
 8444 3 46.53 153.12 -21.81 0.086 8443
 8445 3 36.73 152.12 -17.44 0.326 8357
 8446 3 36.7 152.02 -17.49 0.39 8445
 8447 3 36.71 151.81 -17.6 0.434 8446
 8448 3 36.74 151.62 -17.6 0.494 8447
 8449 3 36.68 151.52 -17.6 0.565 8448
 8450 3 36.78 151.41 -17.63 0.644 8449
 8451 3 36.95 151.21 -17.63 0.694 8450
 8452 3 37.03 151.02 -17.76 0.774 8451
 8453 3 37.07 150.91 -17.81 0.799 8452
 8454 3 37.1 150.81 -17.99 0.774 8453
 8455 3 37.09 150.71 -18.01 0.725 8454
 8456 3 37.06 150.52 -18.13 0.663 8455
 8457 3 37.14 150.31 -18.03 0.464 8456
 8458 3 37.17 150.21 -18.01 0.349 8457
 8459 3 37.18 150.02 -17.95 0.187 8458
 8460 3 37.23 149.91 -17.83 0.000125 8459
 8461 3 25.05 160.2 -18.98 0.47 8285
 8462 3 24.95 160.11 -19.11 0.161 8461
 8463 3 24.89 160.01 -19.09 0.000125 8462
 8464 3 24.39 160.01 -19.3 0.186 8461
 8465 3 24.39 159.9 -19.43 0.197 8464
 8466 3 24.36 159.9 -19.61 0.2 8465
 8467 3 24.39 159.9 -19.75 0.207 8466
 8468 3 24.34 159.8 -19.89 0.209 8467
 8469 3 24.32 159.8 -20.02 0.229 8468
 8470 3 24.41 159.8 -20.25 0.19 8469
 8471 3 24.52 159.8 -20.48 0.179 8470
 8472 3 24.59 159.7 -20.73 0.198 8471
 8473 3 24.7 159.7 -20.91 0.224 8472
 8474 3 24.86 159.61 -21.09 0.225 8473
 8475 3 24.91 159.61 -21.25 0.195 8474
 8476 3 24.95 159.51 -21.39 0.147 8475
 8477 3 25.02 159.4 -21.46 0.163 8476
 8478 3 25.14 159.4 -21.54 0.211 8477
 8479 3 25.25 159.4 -21.61 0.19 8478
 8480 3 25.38 159.2 -21.64 0.226 8479
 8481 3 25.52 159.11 -21.73 0.314 8480
 8482 3 25.7 158.9 -21.57 0.222 8481
 8483 3 25.8 158.7 -21.52 0.238 8482
 8484 3 25.95 158.61 -21.54 0.246 8483
 8485 3 26.07 158.51 -21.62 0.247 8484
 8486 3 26.18 158.4 -21.52 0.232 8485
 8487 3 26.32 158.3 -21.54 0.225 8486
 8488 3 26.48 158.11 -21.54 0.216 8487
 8489 3 26.61 157.9 -21.5 0.177 8488
 8490 3 26.68 157.8 -21.46 0.185 8489
 8491 3 26.71 157.61 -21.36 0.172 8490
 8492 3 26.77 157.51 -21.27 0.199 8491
 8493 3 26.85 157.3 -21.18 0.215 8492
 8494 3 26.9 157.11 -21.09 0.237 8493
 8495 3 27.03 157.01 -21.05 0.241 8494
 8496 3 27.1 156.8 -20.91 0.215 8495
 8497 3 27.26 156.61 -20.89 0.184 8496
 8498 3 27.37 156.51 -20.86 0.204 8497
 8499 3 27.37 156.4 -20.73 0.196 8498
 8500 3 27.46 156.2 -20.68 0.202 8499
 8501 3 27.56 156.11 -20.61 0.171 8500
 8502 3 27.56 155.9 -20.5 0.156 8501
 8503 3 27.65 155.8 -20.43 0.164 8502
 8504 3 27.74 155.7 -20.32 0.16 8503
 8505 3 27.74 155.61 -20.23 0.145 8504
 8506 3 27.85 155.4 -20.25 0.192 8505
 8507 3 27.94 155.3 -20.21 0.198 8506
 8508 3 27.96 155.11 -20.25 0.168 8507
 8509 3 28.1 155.01 -20.27 0.178 8508
 8510 3 28.17 154.9 -20.32 0.165 8509
 8511 3 28.28 154.7 -20.3 0.174 8510
 8512 3 28.35 154.61 -20.35 0.172 8511
 8513 3 28.44 154.4 -20.33 0.188 8512
 8514 3 28.56 154.3 -20.38 0.213 8513
 8515 3 28.62 154.2 -20.31 0.215 8514
 8516 3 28.8 154.01 -20.44 0.283 8515
 8517 3 28.92 153.7 -20.56 0.282 8516
 8518 3 29.03 153.51 -20.56 0.27 8517
 8519 3 29.12 153.4 -20.6 0.303 8518
 8520 3 29.21 153.2 -20.61 0.295 8519
 8521 3 29.33 153.01 -20.58 0.319 8520
 8522 3 29.44 152.9 -20.51 0.308 8521
 8523 3 29.53 152.8 -20.56 0.29 8522
 8524 3 29.6 152.7 -20.49 0.305 8523
 8525 3 29.69 152.51 -20.49 0.29 8524
 8526 3 29.76 152.4 -20.51 0.255 8525
 8527 3 29.87 152.2 -20.49 0.237 8526
 8528 3 29.94 152.2 -20.31 0.059 8527
 8529 3 29.94 152.01 -20.26 0.07 8528
 8530 3 29.92 151.9 -20.6 0.202 8527
 8531 3 29.99 151.8 -20.65 0.204 8530
 8532 3 30.06 151.51 -20.65 0.215 8531
 8533 3 30.08 151.4 -20.76 0.197 8532
 8534 3 30.14 151.2 -20.79 0.165 8533
 8535 3 30.17 151.01 -20.76 0.163 8534
 8536 3 30.22 150.9 -20.83 0.168 8535
 8537 3 30.26 150.7 -20.83 0.168 8536
 8538 3 30.31 150.61 -20.86 0.186 8537
 8539 3 30.35 150.4 -20.88 0.182 8538
 8540 3 30.4 150.2 -20.92 0.187 8539
 8541 3 30.49 150.01 -20.92 0.202 8540
 8542 3 30.56 149.8 -20.99 0.24 8541
 8543 3 30.62 149.7 -21.01 0.27 8542
 8544 3 30.76 149.51 -21.04 0.286 8543
 8545 3 30.94 149.3 -21.06 0.292 8544
 8546 3 31.19 149.11 -21.11 0.341 8545
 8547 3 31.26 149.01 -21.11 0.378 8546
 8548 3 31.44 148.9 -21.06 0.394 8547
 8549 3 31.53 148.7 -21.1 0.431 8548
 8550 3 31.65 148.61 -21.17 0.472 8549
 8551 3 31.74 148.4 -21.2 0.503 8550
 8552 3 31.87 148.3 -21.24 0.571 8551
 8553 3 31.51 148.51 -21.99 0.086 8552
 8554 3 31.51 148.61 -22.13 0.129 8553
 8555 3 31.47 148.7 -22.22 0.12 8554
 8556 3 31.35 148.8 -22.26 0.000125 8555
 8557 3 32.09 148.2 -21.06 0.566 8552
 8558 3 32.21 148.11 -21.04 0.602 8557
 8559 3 32.35 147.9 -21.13 0.65 8558
 8560 3 32.56 147.7 -21.1 0.641 8559
 8561 3 32.71 147.7 -21.17 0.704 8560
 8562 3 32.82 147.61 -21.33 0.745 8561
 8563 3 32.99 147.51 -21.4 0.77 8562
 8564 3 33.1 147.4 -21.45 0.818 8563
 8565 3 33.17 147.4 -21.65 0.826 8564
 8566 3 33.31 147.51 -21.65 0.837 8565
 8567 3 33.48 147.4 -21.67 0.868 8566
 8568 3 33.57 148.51 -21.2 0.153 8567
 8569 3 33.74 148.51 -21.2 0.177 8568
 8570 3 33.77 148.7 -21.33 0.148 8569
 8571 3 33.85 148.7 -21.49 0.14 8570
 8572 3 33.96 148.4 -21.42 0.097 8571
 8573 3 33.89 148.9 -21.49 0.125 8571
 8574 3 33.78 149.01 -21.49 0.139 8573
 8575 3 33.78 149.11 -21.42 0.033 8574
 8576 3 33.99 148.2 -21.15 0.162 8569
 8577 3 33.71 148.2 -21.17 0.061 8576
 8578 3 33.6 148.11 -21.2 0.051 8577
 8579 3 33.67 147.2 -21.54 0.665 8567
 8580 3 34.11 147.01 -21.38 0.598 8579
 8581 3 34.35 146.7 -21.42 0.504 8580
 8582 3 34.49 146.61 -21.58 0.451 8581
 8583 3 34.59 146.51 -21.7 0.412 8582
 8584 3 34.71 146.51 -21.83 0.38 8583
 8585 3 34.88 146.2 -22.01 0.267 8584
 8586 3 35.02 146.11 -22.1 0.242 8585
 8587 3 35.1 146.01 -22.2 0.244 8586
 8588 3 35.21 145.9 -22.31 0.18 8587
 8589 3 35.28 145.8 -22.42 0.17 8588
 8590 3 35.43 145.7 -22.51 0.157 8589
 8591 3 35.6 145.7 -22.63 0.182 8590
 8592 3 35.71 145.61 -22.79 0.179 8591
 8593 3 35.81 145.7 -22.9 0.216 8592
 8594 3 35.75 146.11 -22.9 0.23 8593
 8595 3 35.89 146.11 -22.9 0.264 8594
 8596 3 36.11 145.91 -23.04 0.217 8595
 8597 3 36.31 145.81 -23.22 0.158 8596
 8598 3 36.42 145.81 -23.38 0.156 8597
 8599 3 36.49 145.81 -23.47 0.169 8598
 8600 3 36.57 145.71 -23.58 0.171 8599
 8601 3 36.67 145.71 -23.78 0.163 8600
 8602 3 36.71 145.62 -23.9 0.156 8601
 8603 3 36.84 145.52 -24.01 0.148 8602
 8604 3 36.96 145.52 -24.19 0.181 8603
 8605 3 37.11 145.41 -24.33 0.212 8604
 8606 3 37.2 145.41 -24.42 0.226 8605
 8607 3 37.35 145.41 -24.6 0.223 8606
 8608 3 37.46 145.41 -24.67 0.174 8607
 8609 3 37.46 145.31 -24.83 0.175 8608
 8610 3 37.6 145.21 -24.95 0.18 8609
 8611 3 37.84 145.21 -24.99 0.186 8610
 8612 3 37.98 145.21 -25.04 0.168 8611
 8613 3 38.21 145.21 -25.13 0.167 8612
 8614 3 38.42 145.21 -25.15 0.181 8613
 8615 3 38.6 145.12 -25.17 0.18 8614
 8616 3 38.71 145.12 -25.24 0.155 8615
 8617 3 38.89 145.12 -25.2 0.154 8616
 8618 3 39.03 145.02 -25.22 0.145 8617
 8619 3 39.2 145.02 -25.29 0.151 8618
 8620 3 39.31 145.02 -25.35 0.136 8619
 8621 3 39.49 145.02 -25.42 0.197 8620
 8622 3 39.6 145.02 -25.49 0.198 8621
 8623 3 39.81 144.91 -25.56 0.186 8622
 8624 3 40 145.02 -25.63 0.181 8623
 8625 3 40.16 144.91 -25.74 0.181 8624
 8626 3 40.29 145.02 -25.83 0.169 8625
 8627 3 40.46 144.91 -25.92 0.188 8626
 8628 3 40.64 144.91 -26.01 0.175 8627
 8629 3 40.81 144.91 -26.08 0.185 8628
 8630 3 40.96 144.91 -26.13 0.187 8629
 8631 3 41.14 144.91 -26.17 0.202 8630
 8632 3 41.31 144.81 -26.11 0.196 8631
 8633 3 41.48 144.81 -26.08 0.219 8632
 8634 3 41.67 144.71 -26.1 0.225 8633
 8635 3 41.88 144.71 -26.13 0.221 8634
 8636 3 42.11 144.71 -26.13 0.165 8635
 8637 3 42.29 144.71 -26.11 0.164 8636
 8638 3 42.48 144.71 -26.11 0.182 8637
 8639 3 42.67 144.71 -26.06 0.161 8638
 8640 3 42.85 144.71 -26.04 0.167 8639
 8641 3 42.99 144.71 -25.92 0.192 8640
 8642 3 43.14 144.71 -25.88 0.23 8641
 8643 3 43.28 144.71 -25.85 0.26 8642
 8644 3 43.41 144.71 -25.76 0.296 8643
 8645 3 43.53 144.71 -25.74 0.344 8644
 8646 3 43.68 144.71 -25.72 0.438 8645
 8647 3 43.78 144.62 -25.58 0.508 8646
 8648 3 43.49 144.21 -25.29 0.053 8647
 8649 3 43.35 144.41 -25.28 0.091 8648
 8650 3 43.25 144.41 -25.33 0.105 8649
 8651 3 43.17 144.41 -25.53 0.061 8650
 8652 3 43.93 144.71 -25.6 0.595 8647
 8653 3 44.1 144.71 -25.67 0.612 8652
 8654 3 44.25 144.71 -25.7 0.65 8653
 8655 3 44.42 144.81 -25.72 0.606 8654
 8656 3 44.56 144.81 -25.78 0.647 8655
 8657 3 44.78 144.81 -25.7 0.587 8656
 8658 3 44.98 144.91 -25.76 0.6 8657
 8659 3 45.13 144.91 -25.88 0.635 8658
 8660 3 45.31 144.91 -25.85 0.7 8659
 8661 3 45.46 144.91 -25.92 0.742 8660
 8662 3 45.64 145.02 -26.06 0.691 8661
 8663 3 45.77 145.21 -26.13 0.657 8662
 8664 3 45.92 145.21 -26.15 0.623 8663
 8665 3 45.98 145.91 -26.45 0.263 8664
 8666 3 46.03 146.12 -26.47 0.168 8665
 8667 3 46.21 146.31 -26.42 0.174 8666
 8668 3 46.31 146.41 -26.47 0.189 8667
 8669 3 46.48 146.52 -26.54 0.194 8668
 8670 3 46.64 146.62 -26.6 0.258 8669
 8671 3 46.73 146.62 -26.49 0.283 8670
 8672 3 46.82 146.71 -26.58 0.503 8671
 8673 3 46.95 146.71 -26.67 0.601 8672
 8674 3 46.92 146.81 -26.67 0.68 8673
 8675 3 47.03 146.91 -26.76 0.804 8674
 8676 3 47.07 147.02 -26.85 0.86 8675
 8677 3 47.17 147.12 -26.94 0.85 8676
 8678 3 47.49 147.12 -26.94 0.714 8677
 8679 3 47.81 147.02 -26.97 0.688 8678
 8680 3 47.99 147.02 -26.99 0.592 8679
 8681 3 48.11 147.02 -27.08 0.522 8680
 8682 3 48.31 147.02 -26.85 0.551 8681
 8683 3 48.46 147.12 -26.79 0.467 8682
 8684 3 48.66 147.21 -26.63 0.372 8683
 8685 3 48.79 147.31 -26.63 0.309 8684
 8686 3 48.95 147.52 -26.65 0.316 8685
 8687 3 49.04 147.62 -26.74 0.372 8686
 8688 3 49.17 147.71 -26.69 0.386 8687
 8689 3 49.16 147.81 -26.7 0.36 8688
 8690 3 49.1 148.31 -27.06 0.084 8689
 8691 3 49.24 148.41 -27.01 0.067 8690
 8692 3 49.23 147.91 -26.6 0.241 8689
 8693 3 49.31 147.91 -26.53 0.153 8692
 8694 3 49.43 148.02 -26.33 0.113 8693
 8695 3 49.54 148.12 -26.29 0.102 8694
 8696 3 49.64 148.21 -26.24 0.144 8695
 8697 3 49.77 148.21 -26.22 0.167 8696
 8698 3 49.86 148.31 -26.24 0.222 8697
 8699 3 49.99 148.31 -26.28 0.233 8698
 8700 3 50.03 148.52 -26.31 0.249 8699
 8701 3 50.16 148.52 -26.35 0.247 8700
 8702 3 50.34 148.52 -26.51 0.178 8701
 8703 3 50.39 148.52 -26.61 0.169 8702
 8704 3 50.46 148.62 -26.76 0.149 8703
 8705 3 46.31 147.71 -27.26 0.322 8677
 8706 3 46.13 147.81 -27.31 0.292 8705
 8707 3 45.88 147.91 -27.26 0.231 8706
 8708 3 45.78 148.02 -27.36 0.226 8707
 8709 3 45.64 148.21 -27.4 0.236 8708
 8710 3 45.49 148.21 -27.42 0.236 8709
 8711 3 45.35 148.31 -27.51 0.211 8710
 8712 3 45.2 148.41 -27.54 0.181 8711
 8713 3 45.09 148.52 -27.61 0.168 8712
 8714 3 44.99 148.62 -27.65 0.199 8713
 8715 3 44.95 148.71 -27.83 0.192 8714
 8716 3 44.93 148.81 -28.01 0.188 8715
 8717 3 45.03 148.91 -28.26 0.151 8716
 8718 3 45.14 149.02 -28.36 0.198 8717
 8719 3 44.93 149.31 -28.54 0.094 8718
 8720 3 44.96 149.41 -28.6 0.097 8719
 8721 3 46.21 147.71 -27.58 0.158 8706
 8722 3 46.13 147.81 -27.65 0.081 8721
 8723 3 36.03 145.52 -23.01 0.118 8593
 8724 3 36.14 145.41 -23.08 0.000125 8723
 8725 3 33.77 147.2 -21.47 0.665 8579
 8726 3 33.21 147.3 -22.13 0.3 8725
 8727 3 32.99 146.9 -22.78 0.187 8726
 8728 3 33.1 146.9 -22.88 0.19 8727
 8729 3 33.14 146.8 -23.1 0.149 8728
 8730 3 33.18 146.8 -23.22 0.154 8729
 8731 3 33.23 146.8 -23.35 0.145 8730
 8732 3 33.32 146.8 -23.53 0.144 8731
 8733 3 33.39 146.8 -23.69 0.176 8732
 8734 3 33.49 146.8 -23.88 0.163 8733
 8735 3 33.53 146.8 -24.04 0.149 8734
 8736 3 33.6 146.8 -24.15 0.137 8735
 8737 3 33.54 146.9 -24.31 0.165 8736
 8738 3 33.52 146.9 -24.47 0.161 8737
 8739 3 33.46 147.01 -24.58 0.154 8738
 8740 3 33.46 147.01 -24.74 0.128 8739
 8741 3 33.46 147.11 -24.88 0.152 8740
 8742 3 33.46 147.2 -25.13 0.199 8741
 8743 3 33.5 147.2 -25.33 0.193 8742
 8744 3 33.6 147.4 -25.51 0.151 8743
 8745 3 33.67 147.51 -25.63 0.157 8744
 8746 3 33.67 147.61 -25.79 0.147 8745
 8747 3 33.71 147.7 -25.92 0.209 8746
 8748 3 33.84 147.7 -26.01 0.298 8747
 8749 3 33.88 147.7 -26.13 0.385 8748
 8750 3 33.96 147.7 -26.24 0.501 8749
 8751 3 34.03 147.8 -26.35 0.544 8750
 8752 3 34.1 147.9 -26.49 0.556 8751
 8753 3 34.24 148.01 -26.6 0.547 8752
 8754 3 34.31 148.11 -26.72 0.536 8753
 8755 3 34.39 148.2 -26.83 0.494 8754
 8756 3 34.43 148.4 -26.94 0.419 8755
 8757 3 34.5 148.51 -27.06 0.367 8756
 8758 3 34.28 148.2 -27.15 0.129 8757
 8759 3 34.28 148.11 -27.2 0.000125 8758
 8760 3 34.89 149.01 -27.15 0.155 8757
 8761 3 34.98 149.11 -27.22 0.155 8760
 8762 3 35.17 149.2 -27.33 0.184 8761
 8763 3 35.36 149.3 -27.45 0.204 8762
 8764 3 35.52 149.51 -27.54 0.184 8763
 8765 3 35.64 149.8 -27.63 0.143 8764
 8766 3 35.82 149.9 -27.63 0.171 8765
 8767 3 35.89 150.01 -27.61 0.196 8766
 8768 3 35.88 150.2 -27.6 0.236 8767
 8769 3 35.95 150.3 -27.65 0.254 8768
 8770 3 35.99 150.51 -27.72 0.239 8769
 8771 3 36.14 150.7 -27.76 0.249 8770
 8772 3 36.24 150.8 -27.83 0.256 8771
 8773 3 36.38 150.9 -27.97 0.266 8772
 8774 3 36.42 151.01 -28.08 0.207 8773
 8775 3 36.49 151.11 -28.15 0.126 8774
 8776 3 33.06 147.2 -22.36 0.3 8726
 8777 3 33.64 148.2 -21.51 0.145 8776
 8778 3 33.75 148.3 -21.51 0.086 8777
 8779 3 33.63 148.4 -21.49 0.000125 8778
 8780 3 25.36 159.3 -22.16 0.182 8481
 8781 3 25.39 159.3 -22.34 0.136 8780
 8782 3 25.39 159.3 -22.54 0.13 8781
 8783 3 25.41 159.4 -22.71 0.147 8782
 8784 3 25.39 159.3 -22.86 0.19 8783
 8785 3 25.41 159.3 -22.98 0.274 8784
 8786 3 25.39 159.3 -23.12 0.392 8785
 8787 3 25.52 159.3 -23.27 0.448 8786
 8788 3 25.64 159.3 -23.46 0.479 8787
 8789 3 25.7 159.2 -23.61 0.476 8788
 8790 3 25.73 159.2 -23.77 0.5 8789
 8791 3 25.73 159.2 -23.93 0.553 8790
 8792 3 25.77 159.2 -24.07 0.566 8791
 8793 3 25.8 159.2 -24.21 0.549 8792
 8794 3 25.82 159.11 -24.34 0.566 8793
 8795 3 25.82 159.2 -24.5 0.588 8794
 8796 3 25.93 159.11 -24.61 0.622 8795
 8797 3 26.07 159.11 -24.71 0.615 8796
 8798 3 26.21 159.11 -24.84 0.573 8797
 8799 3 26.32 159.11 -24.96 0.481 8798
 8800 3 26.48 159.11 -25.02 0.396 8799
 8801 3 26.38 159.01 -25.3 0.254 8800
 8802 3 26.5 158.9 -25.45 0.191 8801
 8803 3 26.68 158.8 -25.55 0.16 8802
 8804 3 26.8 158.61 -25.66 0.147 8803
 8805 3 26.91 158.61 -25.75 0.147 8804
 8806 3 27.05 158.51 -25.89 0.16 8805
 8807 3 27.16 158.51 -26 0.145 8806
 8808 3 27.32 158.51 -26.14 0.116 8807
 8809 3 27.39 158.4 -26.27 0.116 8808
 8810 3 27.48 158.4 -26.34 0.111 8809
 8811 3 27.55 158.4 -26.48 0.089 8810
 8812 3 27.63 158.4 -26.59 0.098 8811
 8813 3 27.73 158.3 -26.73 0.144 8812
 8814 3 27.86 158.2 -26.86 0.142 8813
 8815 3 27.95 158.11 -27.02 0.14 8814
 8816 3 28.05 158.01 -27.14 0.108 8815
 8817 3 28.23 158.01 -27.27 0.126 8816
 8818 3 28.36 157.9 -27.36 0.115 8817
 8819 3 28.48 157.9 -27.48 0.147 8818
 8820 3 28.64 157.8 -27.59 0.152 8819
 8821 3 28.73 157.9 -27.61 0.212 8820
 8822 3 28.91 157.7 -27.79 0.102 8821
 8823 3 29.02 157.61 -27.86 0.103 8822
 8824 3 29.14 157.51 -27.98 0.131 8823
 8825 3 29.25 157.4 -28.07 0.138 8824
 8826 3 29.41 157.3 -28.18 0.153 8825
 8827 3 29.56 157.2 -28.36 0.145 8826
 8828 3 29.67 157.11 -28.43 0.183 8827
 8829 3 29.8 156.9 -28.45 0.229 8828
 8830 3 29.94 156.8 -28.54 0.245 8829
 8831 3 30.08 156.8 -28.55 0.256 8830
 8832 3 30.26 156.61 -28.82 0.176 8831
 8833 3 30.37 156.51 -28.96 0.162 8832
 8834 3 30.49 156.3 -28.98 0.169 8833
 8835 3 30.69 156.2 -29.07 0.171 8834
 8836 3 30.89 156.11 -29.16 0.166 8835
 8837 3 30.99 156.01 -29.23 0.162 8836
 8838 3 31.1 155.9 -29.21 0.155 8837
 8839 3 31.26 155.9 -29.29 0.146 8838
 8840 3 31.37 155.8 -29.36 0.218 8839
 8841 3 31.51 155.8 -29.43 0.312 8840
 8842 3 31.62 155.7 -29.46 0.398 8841
 8843 3 31.76 155.7 -29.52 0.444 8842
 8844 3 31.95 155.61 -29.64 0.459 8843
 8845 3 32.17 155.51 -29.71 0.419 8844
 8846 3 32.41 155.61 -29.84 0.351 8845
 8847 3 32.56 155.51 -29.91 0.247 8846
 8848 3 32.78 155.51 -29.93 0.146 8847
 8849 3 32.99 155.51 -30.07 0.075 8848
 8850 3 33.14 155.4 -30.16 0.101 8849
 8851 3 33.28 155.4 -30.21 0.14 8850
 8852 3 33.38 155.51 -30.25 0.121 8851
 8853 3 33.5 155.4 -30.21 0.086 8852
 8854 3 33.66 155.51 -30.29 0.071 8853
 8855 3 33.81 155.51 -30.36 0.047 8854
 8856 3 26.88 159.11 -24.14 0.122 8797
 8857 3 27 159.01 -24.18 0.169 8856
 8858 3 27.18 159.01 -24.04 0.102 8857
 8859 3 27.25 158.9 -23.95 0.082 8858
 8860 3 27.41 158.8 -23.95 0.077 8859
 8861 3 27.5 158.7 -23.98 0.074 8860
 8862 3 13.95 165.79 -10.93 0.115 8196
 8863 3 13.87 165.6 -10.94 0.162 8862
 8864 3 13.77 165.39 -10.86 0.148 8863
 8865 3 13.68 165.29 -10.79 0.165 8864
 8866 3 13.56 165.19 -10.76 0.141 8865
 8867 3 13.38 165 -10.69 0.131 8866
 8868 3 13.32 164.79 -10.56 0.127 8867
 8869 3 13.27 164.69 -10.42 0.174 8868
 8870 3 13.13 164.6 -10.36 0.19 8869
 8871 3 13.04 164.5 -10.25 0.201 8870
 8872 3 12.85 164.29 -10.23 0.17 8871
 8873 3 12.7 164.29 -10.29 0.18 8872
 8874 3 12.52 164.19 -10.32 0.199 8873
 8875 3 12.38 164.19 -10.38 0.223 8874
 8876 3 12.29 164.1 -10.34 0.232 8875
 8877 3 12.21 164.19 -10.04 0.11 8876
 8878 3 12.14 164.19 -9.92 0.127 8877
 8879 3 12.14 164.19 -9.77 0.156 8878
 8880 3 12.2 164.29 -9.57 0.221 8879
 8881 3 12.24 164.29 -9.42 0.309 8880
 8882 3 12.37 164.29 -9.2 0.476 8881
 8883 3 12.34 164.29 -9.07 0.538 8882
 8884 3 12.29 164.19 -8.94 0.555 8883
 8885 3 12.38 164.19 -8.82 0.592 8884
 8886 3 12.45 164.19 -8.68 0.594 8885
 8887 3 12.39 164.1 -8.53 0.604 8886
 8888 3 12.4 164 -8.38 0.582 8887
 8889 3 12.52 164 -8.22 0.466 8888
 8890 3 12.66 164 -8.14 0.367 8889
 8891 3 12.15 163.79 -10.59 0.147 8876
 8892 3 12.07 163.69 -10.68 0.187 8891
 8893 3 11.96 163.5 -10.68 0.124 8892
 8894 3 11.89 163.39 -10.75 0.155 8893
 8895 3 11.82 163.29 -10.84 0.165 8894
 8896 3 11.81 163.19 -10.86 0.182 8895
 8897 3 11.71 163 -10.82 0.167 8896
 8898 3 11.71 162.79 -10.81 0.106 8897
 8899 3 11.69 162.6 -10.87 0.127 8898
 8900 3 11.71 162.5 -10.94 0.133 8899
 8901 3 11.72 162.29 -11 0.103 8900
 8902 3 11.79 162.1 -11.03 0.154 8901
 8903 3 11.88 162 -11.04 0.168 8902
 8904 3 11.99 161.79 -10.88 0.13 8903
 8905 3 12.06 161.6 -10.84 0.135 8904
 8906 3 12.15 161.39 -10.82 0.095 8905
 8907 3 12.15 161.19 -10.87 0.098 8906
 8908 3 12.14 161 -10.82 0.078 8907
 8909 3 12.15 160.89 -10.81 0.12 8908
 8910 3 12.27 160.79 -10.86 0.122 8909
 8911 3 12.36 160.69 -10.95 0.152 8910
 8912 3 12.36 160.6 -11.04 0.198 8911
 8913 3 12.39 160.5 -11.12 0.261 8912
 8914 3 12.39 160.29 -11.12 0.308 8913
 8915 3 12.47 160.19 -11.19 0.304 8914
 8916 3 12.39 160 -11.09 0.373 8915
 8917 3 12.43 159.89 -11.06 0.46 8916
 8918 3 12.15 159.69 -11.22 0.351 8917
 8919 3 11.88 159.6 -11.34 0.212 8918
 8920 3 11.53 159.5 -11.46 0.131 8919
 8921 3 11.45 159.39 -11.61 0.137 8920
 8922 3 11.45 159.29 -11.85 0.13 8921
 8923 3 11.44 159.19 -12.02 0.126 8922
 8924 3 11.38 159.19 -12.12 0.149 8923
 8925 3 11.21 159.1 -12.19 0.2 8924
 8926 3 11.07 159 -12.22 0.254 8925
 8927 3 10.96 159.29 -12.67 0.119 8926
 8928 3 10.97 159.39 -12.79 0.097 8927
 8929 3 10.96 159.29 -12.88 0.131 8928
 8930 3 11.06 159.29 -13.06 0.093 8929
 8931 3 10.98 159.29 -13.21 0.114 8930
 8932 3 10.99 159.19 -13.3 0.105 8931
 8933 3 11.13 159.29 -13.43 0.117 8932
 8934 3 11.13 159.19 -13.59 0.104 8933
 8935 3 11.2 159.19 -13.73 0.118 8934
 8936 3 11.28 159.19 -13.94 0.233 8935
 8937 3 11.1 159 -14.07 0.228 8936
 8938 3 10.96 158.89 -14.19 0.158 8937
 8939 3 10.93 158.69 -14.29 0.13 8938
 8940 3 10.91 158.5 -14.46 0.146 8939
 8941 3 10.86 158.39 -14.56 0.13 8940
 8942 3 10.76 158.29 -14.69 0.136 8941
 8943 3 10.71 158.19 -14.82 0.16 8942
 8944 3 10.64 158 -14.95 0.15 8943
 8945 3 10.59 157.79 -15.11 0.134 8944
 8946 3 10.59 157.79 -15.26 0.138 8945
 8947 3 10.63 157.69 -15.43 0.151 8946
 8948 3 10.7 157.6 -15.52 0.235 8947
 8949 3 10.67 157.5 -15.48 0.281 8948
 8950 3 10.7 157.39 -15.42 0.3 8949
 8951 3 10.83 157.19 -15.55 0.502 8950
 8952 3 10.97 157 -15.62 0.598 8951
 8953 3 11.05 156.89 -15.7 0.539 8952
 8954 3 11.16 156.79 -15.68 0.467 8953
 8955 3 11.3 156.79 -15.6 0.394 8954
 8956 3 11.37 156.69 -15.59 0.163 8955
 8957 3 10.82 158.79 -11.84 0.115 8926
 8958 3 10.71 158.6 -11.72 0.111 8957
 8959 3 10.61 158.6 -11.69 0.136 8958
 8960 3 10.54 158.5 -11.77 0.124 8959
 8961 3 10.55 158.39 -11.89 0.127 8960
 8962 3 10.47 158.29 -12.11 0.197 8961
 8963 3 10.47 158.29 -12.32 0.176 8962
 8964 3 10.32 158.1 -12.45 0.157 8963
 8965 3 10.26 158 -12.53 0.147 8964
 8966 3 10.27 157.79 -12.61 0.135 8965
 8967 3 10.21 157.69 -12.68 0.146 8966
 8968 3 10.3 157.5 -12.76 0.128 8967
 8969 3 10.39 157.39 -12.82 0.15 8968
 8970 3 10.47 157.19 -12.92 0.099 8969
 8971 3 10.44 157 -12.94 0.117 8970
 8972 3 10.4 156.89 -12.95 0.138 8971
 8973 3 10.37 156.69 -12.93 0.147 8972
 8974 3 10.33 156.5 -12.95 0.165 8973
 8975 3 10.3 156.39 -13.11 0.146 8974
 8976 3 10.27 156.19 -13.12 0.147 8975
 8977 3 10.27 156 -13.22 0.126 8976
 8978 3 10.3 155.79 -13.24 0.136 8977
 8979 3 10.36 155.69 -13.21 0.128 8978
 8980 3 10.39 155.5 -13.17 0.151 8979
 8981 3 10.37 155.19 -13.19 0.147 8980
 8982 3 10.35 155 -13.14 0.156 8981
 8983 3 10.37 154.79 -13.11 0.159 8982
 8984 3 10.4 154.6 -13.12 0.126 8983
 8985 3 10.47 154.39 -13.1 0.132 8984
 8986 3 10.55 154.29 -13.14 0.121 8985
 8987 3 10.54 154.19 -13.06 0.131 8986
 8988 3 10.6 154.1 -13.11 0.149 8987
 8989 3 10.64 153.89 -13.06 0.124 8988
 8990 3 10.66 153.79 -13.04 0.123 8989
 8991 3 10.71 153.6 -12.99 0.119 8990
 8992 3 10.66 153.29 -12.95 0.099 8991
 8993 3 10.72 153.19 -12.91 0.11 8992
 8994 3 10.8 153 -12.86 0.137 8993
 8995 3 10.8 152.79 -12.84 0.118 8994
 8996 3 10.82 152.6 -12.84 0.104 8995
 8997 3 10.77 152.5 -12.8 0.177 8996
 8998 3 10.72 152.29 -12.76 0.196 8997
 8999 3 10.8 152.1 -12.61 0.176 8998
 9000 3 10.83 152 -12.54 0.278 8999
 9001 3 10.87 151.89 -12.53 0.387 9000
 9002 3 10.97 151.79 -12.46 0.494 9001
 9003 3 10.98 151.69 -12.37 0.56 9002
 9004 3 11.05 151.6 -12.28 0.584 9003
 9005 3 11.07 151.39 -12.2 0.626 9004
 9006 3 11.16 151.29 -12.19 0.641 9005
 9007 3 11.24 151.19 -12.11 0.637 9006
 9008 3 11.39 151 -12.11 0.626 9007
 9009 3 11.42 150.89 -11.97 0.607 9008
 9010 3 11.54 150.79 -11.93 0.535 9009
 9011 3 11.65 150.6 -11.96 0.471 9010
 9012 3 11.79 150.5 -11.94 0.39 9011
 9013 3 11.95 150.39 -11.81 0.333 9012
 9014 3 12.07 150.29 -11.77 0.27 9013
 9015 3 12.21 150.1 -11.7 0.209 9014
 9016 3 12.27 149.89 -11.56 0.165 9015
 9017 3 12.35 149.69 -11.45 0.152 9016
 9018 3 12.38 149.5 -11.33 0.172 9017
 9019 3 12.37 149.39 -11.29 0.217 9018
 9020 3 12.3 149.19 -11.24 0.293 9019
 9021 3 12.3 149 -11.17 0.37 9020
 9022 3 12.2 148.89 -11.16 0.455 9021
 9023 3 12.07 148.79 -11.17 0.554 9022
 9024 3 12.02 148.69 -11.21 0.616 9023
 9025 3 11.95 148.6 -11.19 0.667 9024
 9026 3 11.96 148.39 -11.19 0.672 9025
 9027 3 11.98 148.29 -11.2 0.659 9026
 9028 3 11.89 148.19 -11.21 0.695 9027
 9029 3 12 148 -11.27 0.638 9028
 9030 3 11.95 147.89 -11.33 0.548 9029
 9031 3 11.9 147.69 -11.34 0.493 9030
 9032 3 13.13 159.89 -10.7 0.177 8917
 9033 3 13.31 159.89 -10.67 0.187 9032
 9034 3 13.49 159.89 -10.54 0.17 9033
 9035 3 13.63 159.89 -10.37 0.149 9034
 9036 3 13.69 159.79 -10.12 0.114 9035
 9037 3 13.79 159.79 -10.03 0.112 9036
 9038 3 13.89 159.79 -9.89 0.125 9037
 9039 3 13.98 159.79 -9.79 0.135 9038
 9040 3 14.02 159.79 -9.67 0.13 9039
 9041 3 14.09 159.69 -9.57 0.129 9040
 9042 3 14.18 159.69 -9.47 0.133 9041
 9043 3 14.28 159.6 -9.35 0.106 9042
 9044 3 14.36 159.6 -9.26 0.122 9043
 9045 3 14.46 159.6 -9.12 0.126 9044
 9046 3 14.64 159.6 -9.02 0.129 9045
 9047 3 14.78 159.5 -8.98 0.091 9046
 9048 3 14.82 159.6 -8.89 0.095 9047
 9049 3 14.88 159.5 -8.79 0.09 9048
 9050 3 14.96 159.5 -8.73 0.126 9049
 9051 3 15.15 159.39 -8.71 0.12 9050
 9052 3 15.4 159.29 -8.65 0.099 9051
 9053 3 15.59 159.19 -8.57 0.087 9052
 9054 3 15.84 159.1 -8.55 0.137 9053
 9055 3 16.07 158.89 -8.6 0.129 9054
 9056 3 16.18 158.89 -8.62 0.198 9055
 9057 3 16.32 158.79 -8.63 0.237 9056
 9058 3 16.45 158.6 -8.68 0.219 9057
 9059 3 16.55 158.5 -8.57 0.18 9058
 9060 3 16.73 158.3 -8.43 0.111 9059
 9061 3 16.86 158.2 -8.44 0.148 9060
 9062 3 17.09 158.11 -8.46 0.303 9061
 9063 3 17.25 158.01 -8.45 0.369 9062
 9064 3 17.41 157.9 -8.44 0.425 9063
 9065 3 17.53 157.8 -8.4 0.435 9064
 9066 3 17.65 157.61 -8.44 0.432 9065
 9067 3 17.76 157.51 -8.46 0.409 9066
 9068 3 17.9 157.4 -8.54 0.341 9067
 9069 3 18.03 157.4 -8.6 0.274 9068
 9070 3 17.92 157.3 -8.71 0.093 9069
 9071 3 17.68 184.39 -14.71 0.3 7822
 9072 3 17.44 184.5 -14.76 0.286 9071
 9073 3 17.16 184.6 -14.8 0.271 9072
 9074 3 16.96 184.6 -14.8 0.249 9073
 9075 3 16.66 184.6 -14.84 0.179 9074
 9076 3 16.48 184.6 -14.82 0.186 9075
 9077 3 16.21 184.69 -14.88 0.174 9076
 9078 3 16.05 184.69 -14.9 0.201 9077
 9079 3 15.89 184.69 -14.94 0.206 9078
 9080 3 15.67 184.79 -15.03 0.166 9079
 9081 3 15.44 184.89 -15.15 0.178 9080
 9082 3 15.28 184.89 -15.26 0.187 9081
 9083 3 15.11 185 -15.38 0.187 9082
 9084 3 14.91 185 -15.52 0.182 9083
 9085 3 14.75 185 -15.62 0.217 9084
 9086 3 14.59 185.1 -15.72 0.253 9085
 9087 3 14.41 185.1 -15.71 0.277 9086
 9088 3 14.27 185.1 -15.78 0.299 9087
 9089 3 14.37 185.1 -16.25 0.103 9088
 9090 3 14.34 185.1 -16.37 0.13 9089
 9091 3 14.27 185.1 -16.59 0.111 9090
 9092 3 14.22 185.1 -16.8 0.099 9091
 9093 3 14.13 185.1 -16.93 0.125 9092
 9094 3 14.11 185.19 -17.14 0.106 9093
 9095 3 14.02 185.19 -17.3 0.101 9094
 9096 3 13.99 185.19 -17.5 0.12 9095
 9097 3 13.91 185.19 -17.62 0.151 9096
 9098 3 13.78 185.19 -17.73 0.164 9097
 9099 3 13.63 185.19 -17.82 0.155 9098
 9100 3 13.55 185.19 -17.96 0.155 9099
 9101 3 13.49 185.29 -18.12 0.18 9100
 9102 3 13.46 185.29 -18.34 0.23 9101
 9103 3 13.35 185.29 -18.45 0.304 9102
 9104 3 13.21 185.39 -18.52 0.346 9103
 9105 3 13.19 185.39 -18.62 0.389 9104
 9106 3 13.04 185.29 -18.8 0.437 9105
 9107 3 12.92 185.19 -18.93 0.502 9106
 9108 3 12.86 185.19 -19.05 0.577 9107
 9109 3 12.83 185.19 -19.23 0.521 9108
 9110 3 12.78 185.1 -19.43 0.537 9109
 9111 3 12.69 185 -19.64 0.529 9110
 9112 3 12.75 185 -19.86 0.573 9111
 9113 3 12.77 185 -20.12 0.571 9112
 9114 3 12.72 185 -20.25 0.557 9113
 9115 3 12.66 185.1 -20.37 0.447 9114
 9116 3 12.49 185.1 -20.59 0.359 9115
 9117 3 12.35 185.1 -20.75 0.278 9116
 9118 3 12.21 185 -21.18 0.116 9117
 9119 3 12.27 185 -21.32 0.085 9118
 9120 3 12.24 185 -21.46 0.097 9119
 9121 3 12.25 185 -21.61 0.087 9120
 9122 3 12.24 185 -21.75 0.067 9121
 9123 3 12.35 184.89 -21.89 0.113 9122
 9124 3 12.34 184.89 -22.04 0.116 9123
 9125 3 12.39 184.89 -22.18 0.114 9124
 9126 3 12.47 184.89 -22.36 0.115 9125
 9127 3 12.47 184.89 -22.55 0.144 9126
 9128 3 12.47 184.89 -22.68 0.124 9127
 9129 3 12.51 184.89 -22.87 0.1 9128
 9130 3 12.58 184.89 -23.04 0.118 9129
 9131 3 12.66 184.79 -23.2 0.135 9130
 9132 3 12.69 184.79 -23.34 0.122 9131
 9133 3 12.74 184.79 -23.5 0.12 9132
 9134 3 12.84 184.79 -23.59 0.119 9133
 9135 3 12.93 184.79 -23.73 0.12 9134
 9136 3 13.04 184.79 -23.89 0.138 9135
 9137 3 13.12 184.69 -24.02 0.149 9136
 9138 3 13.25 184.69 -24.21 0.152 9137
 9139 3 13.36 184.79 -24.39 0.101 9138
 9140 3 13.45 184.69 -24.52 0.106 9139
 9141 3 13.53 184.69 -24.68 0.114 9140
 9142 3 13.63 184.79 -24.84 0.122 9141
 9143 3 13.7 184.79 -25.07 0.116 9142
 9144 3 13.83 184.79 -25.25 0.145 9143
 9145 3 13.91 184.79 -25.46 0.151 9144
 9146 3 14.01 184.89 -25.59 0.125 9145
 9147 3 14.08 184.89 -25.77 0.108 9146
 9148 3 14.09 184.89 -26 0.141 9147
 9149 3 14.14 184.89 -26.16 0.148 9148
 9150 3 14.13 184.89 -26.39 0.127 9149
 9151 3 14.2 185 -26.5 0.149 9150
 9152 3 14.3 185 -26.66 0.153 9151
 9153 3 14.33 185.1 -26.8 0.177 9152
 9154 3 14.43 185.29 -26.95 0.188 9153
 9155 3 14.44 185.39 -27.02 0.227 9154
 9156 3 14.54 185.5 -27.11 0.294 9155
 9157 3 14.66 185.6 -27.2 0.351 9156
 9158 3 14.74 185.79 -27.21 0.399 9157
 9159 3 14.88 185.89 -27.23 0.451 9158
 9160 3 15.08 186 -27.2 0.471 9159
 9161 3 15.27 186.1 -26.68 0.165 9160
 9162 3 15.29 186.19 -26.59 0.2 9161
 9163 3 15.12 186.1 -26.34 0.139 9162
 9164 3 15.12 186.19 -26.2 0.149 9163
 9165 3 15.2 186.1 -26.05 0.103 9164
 9166 3 15.24 186.1 -25.89 0.059 9165
 9167 3 15.19 186.19 -27.27 0.467 9160
 9168 3 15.3 186.39 -27.27 0.485 9167
 9169 3 15.46 186.5 -27.25 0.522 9168
 9170 3 15.62 186.6 -27.21 0.511 9169
 9171 3 15.75 186.69 -27.2 0.479 9170
 9172 3 15.86 186.79 -27.22 0.453 9171
 9173 3 15.91 187 -27.17 0.396 9172
 9174 3 16.07 187 -27.4 0.227 9173
 9175 3 16.21 187 -27.47 0.184 9174
 9176 3 16.39 187.1 -27.53 0.153 9175
 9177 3 16.46 187.29 -27.55 0.183 9176
 9178 3 16.64 187.29 -27.58 0.215 9177
 9179 3 16.8 187.6 -27.62 0.201 9178
 9180 3 16.89 187.69 -27.58 0.19 9179
 9181 3 17.07 187.89 -27.53 0.144 9180
 9182 3 17.14 188.1 -27.53 0.111 9181
 9183 3 17.25 188.19 -27.53 0.103 9182
 9184 3 17.43 188.39 -27.53 0.165 9183
 9185 3 17.57 188.6 -27.53 0.147 9184
 9186 3 17.71 188.79 -27.53 0.119 9185
 9187 3 17.84 188.89 -27.55 0.142 9186
 9188 3 17.94 188.89 -27.6 0.145 9187
 9189 3 18.05 189.1 -27.49 0.11 9188
 9190 3 18.12 189.19 -27.46 0.121 9189
 9191 3 18.23 189.39 -27.42 0.15 9190
 9192 3 18.36 189.5 -27.46 0.182 9191
 9193 3 18.48 189.6 -27.37 0.144 9192
 9194 3 18.64 189.79 -27.31 0.119 9193
 9195 3 18.71 189.89 -27.26 0.138 9194
 9196 3 18.78 190 -27.24 0.135 9195
 9197 3 18.96 190.19 -27.22 0.142 9196
 9198 3 19.07 190.29 -27.22 0.155 9197
 9199 3 19.14 190.5 -27.19 0.175 9198
 9200 3 19.3 190.6 -27.22 0.185 9199
 9201 3 19.44 190.69 -27.33 0.172 9200
 9202 3 19.59 190.79 -27.42 0.169 9201
 9203 3 19.73 191 -27.56 0.15 9202
 9204 3 19.87 191.1 -27.62 0.131 9203
 9205 3 20 191.19 -27.72 0.144 9204
 9206 3 20.11 191.29 -27.74 0.239 9205
 9207 3 20.14 191.39 -27.81 0.285 9206
 9208 3 20.21 191.5 -27.92 0.359 9207
 9209 3 20.28 191.6 -27.97 0.412 9208
 9210 3 20.34 191.69 -27.99 0.498 9209
 9211 3 20.44 191.79 -28.08 0.538 9210
 9212 3 20.59 191.79 -28.1 0.579 9211
 9213 3 20.66 191.89 -28.26 0.632 9212
 9214 3 20.78 192 -28.37 0.658 9213
 9215 3 20.8 192 -28.67 0.635 9214
 9216 3 20.89 192.1 -28.67 0.64 9215
 9217 3 21.05 192.19 -28.67 0.662 9216
 9218 3 21.16 192.19 -28.72 0.591 9217
 9219 3 21.3 192.39 -28.6 0.501 9218
 9220 3 21.37 192.5 -28.53 0.404 9219
 9221 3 21.48 192.5 -28.37 0.196 9220
 9222 3 16.03 187.19 -26.67 0.139 9173
 9223 3 16.05 187.29 -26.58 0.076 9222
 9224 3 14.11 185.29 -15.57 0.214 9088
 9225 3 13.94 185.29 -15.48 0.201 9224
 9226 3 13.74 185.39 -15.31 0.161 9225
 9227 3 13.62 185.39 -15.28 0.143 9226
 9228 3 13.53 185.5 -15.15 0.172 9227
 9229 3 13.51 185.6 -15.07 0.241 9228
 9230 3 13.46 185.69 -15.02 0.434 9229
 9231 3 14.03 185.79 -14.92 0.138 9230
 9232 3 14.27 185.69 -14.93 0.153 9231
 9233 3 14.38 185.69 -14.78 0.178 9232
 9234 3 14.52 185.79 -14.73 0.111 9233
 9235 3 14.72 185.79 -14.73 0.115 9234
 9236 3 14.92 185.79 -14.68 0.115 9235
 9237 3 15.07 185.89 -14.68 0.118 9236
 9238 3 15.22 185.79 -14.6 0.162 9237
 9239 3 15.36 185.79 -14.48 0.239 9238
 9240 3 15.49 185.69 -14.3 0.433 9239
 9241 3 15.54 185.79 -14.19 0.434 9240
 9242 3 15.59 185.69 -13.96 0.541 9241
 9243 3 15.67 185.6 -13.87 0.487 9242
 9244 3 12.87 185.69 -15.11 0.378 9230
 9245 3 12.69 185.5 -15.25 0.4 9244
 9246 3 12.45 185.6 -15.14 0.359 9245
 9247 3 12.25 185.6 -15 0.276 9246
 9248 3 12.01 185.79 -14.95 0.2 9247
 9249 3 11.77 185.89 -14.93 0.222 9248
 9250 3 11.57 186 -14.89 0.261 9249
 9251 3 11.83 186.29 -14.75 0.069 9250
 9252 3 11.91 186.29 -14.62 0.034 9251
 9253 3 12 186.29 -14.48 0.07 9252
 9254 3 12.02 186.29 -14.38 0.083 9253
 9255 3 12.03 186.39 -14.26 0.04 9254
 9256 3 11.3 186.1 -14.92 0.286 9250
 9257 3 11.11 186.19 -14.87 0.29 9256
 9258 3 10.78 186.29 -14.87 0.212 9257
 9259 3 10.59 186.29 -14.89 0.196 9258
 9260 3 10.38 186.39 -14.92 0.222 9259
 9261 3 10.21 186.5 -15.02 0.198 9260
 9262 3 10.01 186.5 -14.97 0.199 9261
 9263 3 9.78 186.69 -14.88 0.169 9262
 9264 3 9.55 186.69 -14.86 0.182 9263
 9265 3 9.39 186.79 -14.85 0.176 9264
 9266 3 9.19 187 -14.8 0.163 9265
 9267 3 9.03 187 -14.7 0.166 9266
 9268 3 8.89 187.1 -14.62 0.185 9267
 9269 3 8.77 187.19 -14.59 0.194 9268
 9270 3 8.69 187.19 -14.48 0.276 9269
 9271 3 8.6 187.19 -14.42 0.313 9270
 9272 3 8.5 187.1 -14.45 0.345 9271
 9273 3 8.36 187.69 -14.28 0.181 9272
 9274 3 8.24 187.79 -14.18 0.164 9273
 9275 3 8.16 188 -14.19 0.189 9274
 9276 3 8.04 188.1 -14.16 0.182 9275
 9277 3 7.94 188.29 -14.08 0.19 9276
 9278 3 7.77 188.5 -13.99 0.223 9277
 9279 3 7.62 188.69 -14.01 0.323 9278
 9280 3 7.59 188.79 -13.97 0.398 9279
 9281 3 7.57 189 -13.95 0.484 9280
 9282 3 7.45 189.1 -13.87 0.543 9281
 9283 3 7.37 189.19 -13.82 0.599 9282
 9284 3 7.26 189.39 -13.82 0.668 9283
 9285 3 7.23 189.6 -13.95 0.707 9284
 9286 3 7.3 189.69 -13.89 0.744 9285
 9287 3 7.24 189.79 -13.96 0.808 9286
 9288 3 7.19 189.89 -13.95 0.834 9287
 9289 3 7.1 190.1 -13.96 0.831 9288
 9290 3 6.98 190.19 -14.04 0.821 9289
 9291 3 7.99 190.1 -13.13 0.123 9290
 9292 3 8.02 190.19 -13.01 0.166 9291
 9293 3 8.19 190.19 -12.9 0.194 9292
 9294 3 8.2 190.19 -12.76 0.197 9293
 9295 3 8.36 190.1 -12.61 0.177 9294
 9296 3 8.49 190.1 -12.52 0.113 9295
 9297 3 8.59 190.1 -12.46 0.051 9296
 9298 3 8.74 190.1 -12.31 0.086 9297
 9299 3 8.84 190.1 -12.21 0.065 9298
 9300 3 6.87 190.29 -14.1 0.756 9290
 9301 3 6.74 190.39 -14.23 0.737 9300
 9302 3 6.7 190.6 -14.26 0.704 9301
 9303 3 6.6 190.69 -14.3 0.656 9302
 9304 3 6.41 190.79 -14.32 0.602 9303
 9305 3 6.23 190.89 -14.45 0.528 9304
 9306 3 6.02 190.99 -14.55 0.458 9305
 9307 3 5.77 191.09 -14.65 0.385 9306
 9308 3 5.4 191.28 -14.98 0.238 9307
 9309 3 5.32 191.38 -15.06 0.304 9308
 9310 3 5.09 191.59 -14.95 0.259 9309
 9311 3 4.94 191.78 -14.89 0.27 9310
 9312 3 4.69 191.99 -14.9 0.24 9311
 9313 3 4.6 192.09 -14.86 0.239 9312
 9314 3 4.55 192.28 -14.83 0.231 9313
 9315 3 4.48 192.49 -14.8 0.256 9314
 9316 3 4.4 192.59 -14.73 0.293 9315
 9317 3 4.4 192.78 -14.7 0.369 9316
 9318 3 4.37 192.88 -14.68 0.418 9317
 9319 3 4.36 193.09 -14.74 0.478 9318
 9320 3 4.37 193.18 -14.79 0.502 9319
 9321 3 4.11 193.28 -14.96 0.431 9320
 9322 3 3.97 193.49 -15.2 0.409 9321
 9323 3 3.86 193.59 -15.45 0.393 9322
 9324 3 3.79 193.68 -15.69 0.375 9323
 9325 3 3.79 193.78 -16.02 0.289 9324
 9326 3 3.79 193.88 -16.12 0.314 9325
 9327 3 3.79 193.99 -16.28 0.287 9326
 9328 3 3.83 194.09 -16.46 0.258 9327
 9329 3 3.9 194.28 -16.6 0.274 9328
 9330 3 3.99 194.38 -16.81 0.27 9329
 9331 3 4.09 194.49 -16.92 0.286 9330
 9332 3 4.19 194.59 -16.97 0.379 9331
 9333 3 4.27 194.38 -17.4 0.209 9332
 9334 3 4.37 194.38 -17.62 0.209 9333
 9335 3 4.44 194.38 -17.88 0.14 9334
 9336 3 4.53 194.28 -18.06 0.134 9335
 9337 3 4.69 194.38 -18.1 0.174 9336
 9338 3 4.74 194.28 -18.21 0.239 9337
 9339 3 4.84 194.18 -18.55 0.131 9338
 9340 3 4.94 194.18 -18.69 0.104 9339
 9341 3 5.03 194.18 -18.83 0.1 9340
 9342 3 5.14 194.18 -18.99 0.113 9341
 9343 3 5.26 194.09 -19.17 0.139 9342
 9344 3 5.36 194.09 -19.42 0.148 9343
 9345 3 5.45 193.99 -19.58 0.152 9344
 9346 3 5.55 194.09 -19.78 0.179 9345
 9347 3 5.66 193.99 -19.87 0.23 9346
 9348 3 5.72 193.99 -20.06 0.24 9347
 9349 3 5.9 193.78 -19.85 0.051 9348
 9350 3 6.11 193.68 -19.94 0.052 9349
 9351 3 6.23 193.68 -20.03 0.058 9350
 9352 3 6.32 193.59 -20.13 0.064 9351
 9353 3 6.48 193.59 -20.13 0.069 9352
 9354 3 6.65 193.59 -20.19 0.124 9353
 9355 3 6.82 193.59 -20.26 0.117 9354
 9356 3 6.94 193.59 -20.33 0.107 9355
 9357 3 7.09 193.59 -20.4 0.000125 9356
 9358 3 5.74 193.88 -20.33 0.141 9348
 9359 3 5.84 193.99 -20.56 0.155 9358
 9360 3 5.91 193.99 -20.76 0.14 9359
 9361 3 6.01 193.99 -20.92 0.107 9360
 9362 3 6.07 193.99 -21.05 0.117 9361
 9363 3 6.15 193.99 -21.22 0.136 9362
 9364 3 6.23 193.99 -21.46 0.153 9363
 9365 3 6.31 193.99 -21.6 0.16 9364
 9366 3 6.45 194.09 -21.81 0.137 9365
 9367 3 6.57 194.09 -21.94 0.132 9366
 9368 3 6.74 194.18 -22.03 0.149 9367
 9369 3 6.91 194.28 -22.12 0.151 9368
 9370 3 7.03 194.28 -22.17 0.113 9369
 9371 3 7.16 194.38 -22.19 0.097 9370
 9372 3 7.28 194.49 -22.21 0.107 9371
 9373 3 7.41 194.49 -22.24 0.118 9372
 9374 3 7.53 194.59 -22.3 0.135 9373
 9375 3 7.66 194.78 -22.26 0.132 9374
 9376 3 7.8 194.88 -22.28 0.162 9375
 9377 3 7.92 194.99 -22.3 0.182 9376
 9378 3 8.09 194.99 -22.33 0.218 9377
 9379 3 8.21 195.09 -22.37 0.264 9378
 9380 3 8.28 194.99 -22.62 0.17 9379
 9381 3 8.41 194.88 -22.67 0.15 9380
 9382 3 8.53 194.88 -22.72 0.132 9381
 9383 3 8.69 194.78 -22.8 0.168 9382
 9384 3 8.86 194.88 -22.83 0.153 9383
 9385 3 9.02 194.78 -22.96 0.187 9384
 9386 3 9.12 194.59 -23.17 0.168 9385
 9387 3 9.19 194.59 -23.33 0.195 9386
 9388 3 9.25 194.68 -23.49 0.21 9387
 9389 3 9.29 194.68 -23.62 0.266 9388
 9390 3 9.36 194.78 -23.69 0.394 9389
 9391 3 9.44 194.78 -23.8 0.51 9390
 9392 3 9.51 194.88 -23.87 0.582 9391
 9393 3 9.59 194.88 -23.97 0.623 9392
 9394 3 9.61 194.88 -24.1 0.603 9393
 9395 3 9.62 194.78 -24.28 0.484 9394
 9396 3 9.75 194.68 -24.4 0.382 9395
 9397 3 9.87 194.68 -24.44 0.306 9396
 9398 3 8.33 195.28 -22.15 0.172 9379
 9399 3 8.5 195.38 -22.06 0.135 9398
 9400 3 8.63 195.49 -22.06 0.117 9399
 9401 3 8.74 195.59 -22.01 0.101 9400
 9402 3 8.85 195.68 -21.99 0.119 9401
 9403 3 9.01 195.78 -21.94 0.165 9402
 9404 3 9.14 195.89 -21.87 0.216 9403
 9405 3 9.25 196.1 -21.83 0.21 9404
 9406 3 9.36 196.19 -21.81 0.207 9405
 9407 3 9.44 196.39 -21.72 0.229 9406
 9408 3 9.59 196.5 -21.74 0.239 9407
 9409 3 9.7 196.6 -21.78 0.238 9408
 9410 3 9.76 196.69 -21.72 0.244 9409
 9411 3 9.88 196.89 -21.72 0.298 9410
 9412 3 10.09 196.89 -22.19 0.174 9411
 9413 3 10.19 196.79 -22.31 0.181 9412
 9414 3 10.27 196.69 -22.4 0.2 9413
 9415 3 10.37 196.69 -22.58 0.204 9414
 9416 3 10.41 196.69 -22.72 0.216 9415
 9417 3 10.52 196.69 -22.9 0.215 9416
 9418 3 10.61 196.6 -23.01 0.255 9417
 9419 3 11.08 196.69 -23.15 0.169 9418
 9420 3 11.29 196.69 -23.26 0.148 9419
 9421 3 11.46 196.79 -23.35 0.171 9420
 9422 3 11.59 196.79 -23.44 0.143 9421
 9423 3 11.77 196.89 -23.51 0.111 9422
 9424 3 11.97 196.89 -23.58 0.128 9423
 9425 3 12.17 196.89 -23.63 0.149 9424
 9426 3 12.32 196.89 -23.63 0.217 9425
 9427 3 12.46 196.89 -23.62 0.297 9426
 9428 3 12.62 197 -23.62 0.265 9427
 9429 3 12.78 197 -23.67 0.293 9428
 9430 3 12.9 197.1 -23.69 0.403 9429
 9431 3 13.14 196.69 -24.17 0.144 9430
 9432 3 13.21 196.6 -24.22 0.147 9431
 9433 3 13.37 196.5 -24.33 0.147 9432
 9434 3 13.55 196.5 -24.38 0.127 9433
 9435 3 13.7 196.39 -24.46 0.125 9434
 9436 3 13.86 196.5 -24.55 0.133 9435
 9437 3 13.97 196.5 -24.53 0.129 9436
 9438 3 14.17 196.6 -24.63 0.125 9437
 9439 3 14.32 196.6 -24.69 0.117 9438
 9440 3 14.45 196.6 -24.78 0.124 9439
 9441 3 14.66 196.6 -24.85 0.131 9440
 9442 3 14.78 196.5 -24.85 0.194 9441
 9443 3 14.85 196.39 -24.83 0.316 9442
 9444 3 14.95 196.29 -24.83 0.439 9443
 9445 3 15.1 196.29 -24.85 0.549 9444
 9446 3 15.24 196.29 -24.76 0.657 9445
 9447 3 15.3 196.19 -24.72 0.758 9446
 9448 3 15.44 196.19 -24.67 0.822 9447
 9449 3 15.59 196 -24.71 0.866 9448
 9450 3 15.77 196.1 -24.74 0.911 9449
 9451 3 15.89 196 -24.74 0.921 9450
 9452 3 15.94 195.79 -24.83 0.952 9451
 9453 3 15.27 194.5 -25.21 0.26 9452
 9454 3 15.47 194.5 -25.53 0.269 9453
 9455 3 15.47 194.39 -25.71 0.279 9454
 9456 3 15.53 194.39 -25.83 0.225 9455
 9457 3 15.46 194.39 -25.96 0.283 9456
 9458 3 15.1 194.1 -26.12 0.1 9457
 9459 3 15.04 194 -26.13 0.163 9458
 9460 3 15.1 193.79 -26.26 0.058 9459
 9461 3 15.11 193.6 -26.24 0.047 9460
 9462 3 15.67 194.6 -26.1 0.141 9457
 9463 3 16.09 196 -24.74 0.675 9452
 9464 3 16.5 196.6 -24.67 0.491 9463
 9465 3 16.62 196.79 -24.69 0.385 9464
 9466 3 16.92 197.29 -24.81 0.156 9465
 9467 3 17.06 197.39 -24.81 0.153 9466
 9468 3 17.22 197.5 -24.69 0.11 9467
 9469 3 17.29 197.6 -24.72 0.083 9468
 9470 3 17.52 197.79 -24.72 0.084 9469
 9471 3 17.63 197.89 -24.71 0.063 9470
 9472 3 17.77 198 -24.67 0.076 9471
 9473 3 17.9 198 -24.67 0.06 9472
 9474 3 18.02 198.1 -24.65 0.092 9473
 9475 3 18.15 198.1 -24.6 0.105 9474
 9476 3 16.16 196.1 -24.72 0.675 9463
 9477 3 16.66 196.39 -25.26 0.184 9476
 9478 3 16.75 196.29 -25.33 0.211 9477
 9479 3 16.8 196.19 -25.37 0.243 9478
 9480 3 12.94 197.5 -23.05 0.109 9430
 9481 3 13.01 197.69 -22.97 0.112 9480
 9482 3 13.07 197.89 -22.85 0.16 9481
 9483 3 13.1 198 -22.72 0.138 9482
 9484 3 13.15 198.19 -22.67 0.092 9483
 9485 3 13.24 198.29 -22.6 0.117 9484
 9486 3 13.31 198.39 -22.6 0.124 9485
 9487 3 13.43 198.6 -22.51 0.093 9486
 9488 3 13.51 198.69 -22.42 0.108 9487
 9489 3 13.68 198.79 -22.38 0.132 9488
 9490 3 13.78 198.89 -22.4 0.136 9489
 9491 3 13.91 199 -22.35 0.14 9490
 9492 3 14.06 199.19 -22.31 0.11 9491
 9493 3 14.19 199.19 -22.22 0.136 9492
 9494 3 14.25 199.29 -22.17 0.153 9493
 9495 3 14.32 199.39 -22.06 0.259 9494
 9496 3 14.4 199.5 -21.99 0.32 9495
 9497 3 14.63 199.6 -21.99 0.26 9496
 9498 3 14.78 199.89 -22.1 0.19 9497
 9499 3 14.86 200.1 -22.17 0.16 9498
 9500 3 14.95 200.19 -22.22 0.21 9499
 9501 3 15.01 200.29 -22.3 0.306 9500
 9502 3 15.07 200.39 -22.31 0.395 9501
 9503 3 15.09 200.5 -22.3 0.476 9502
 9504 3 15.08 200.69 -22.26 0.525 9503
 9505 3 15.04 200.79 -22.19 0.594 9504
 9506 3 15 201 -22.19 0.63 9505
 9507 3 15.16 201.1 -22.3 0.623 9506
 9508 3 15.34 201.19 -22.31 0.612 9507
 9509 3 15.41 201.29 -22.26 0.566 9508
 9510 3 15.43 201.5 -22.19 0.571 9509
 9511 3 15.52 201.6 -22.15 0.509 9510
 9512 3 15.41 201.79 -22.05 0.472 9511
 9513 3 15.48 201.89 -21.81 0.323 9512
 9514 3 15.54 202 -21.87 0.295 9513
 9515 3 15.49 202.19 -21.76 0.244 9514
 9516 3 15.51 202.39 -21.51 0.139 9515
 9517 3 15.57 202.6 -21.49 0.112 9516
 9518 3 15.58 202.69 -21.42 0.118 9517
 9519 3 15.74 202.69 -21.49 0.000125 9518
 9520 3 12.53 196.39 -23.67 0.076 9427
 9521 3 12.52 196.19 -23.62 0.101 9520
 9522 3 12.47 195.89 -23.6 0.119 9521
 9523 3 12.35 195.69 -23.58 0.13 9522
 9524 3 12.24 195.6 -23.62 0.155 9523
 9525 3 12.11 195.89 -23.74 0.101 9524
 9526 3 12.14 196 -23.74 0.073 9525
 9527 3 9.91 197 -21.51 0.216 9411
 9528 3 9.76 197.19 -21.19 0.164 9527
 9529 3 9.85 197.29 -21.17 0.123 9528
 9530 3 9.86 197.39 -21.08 0.135 9529
 9531 3 9.86 197.6 -20.94 0.091 9530
 9532 3 9.85 197.69 -20.81 0.148 9531
 9533 3 9.88 197.79 -20.74 0.222 9532
 9534 3 9.86 197.89 -20.67 0.303 9533
 9535 3 9.84 198 -20.58 0.408 9534
 9536 3 9.86 198.1 -20.42 0.469 9535
 9537 3 9.93 198.29 -20.31 0.517 9536
 9538 3 9.99 198.39 -20.19 0.563 9537
 9539 3 10.01 198.6 -20.08 0.594 9538
 9540 3 10.04 198.69 -19.99 0.623 9539
 9541 3 10.17 198.79 -19.9 0.612 9540
 9542 3 10.2 199 -19.81 0.551 9541
 9543 3 10.11 199.19 -19.65 0.432 9542
 9544 3 10.09 199.29 -19.56 0.38 9543
 9545 3 9.93 199.29 -19.35 0.381 9544
 9546 3 9.98 199.39 -19.31 0.403 9545
 9547 3 10.06 199.69 -19.19 0.391 9546
 9548 3 10.1 199.69 -18.99 0.289 9547
 9549 3 10.25 199.6 -18.87 0.243 9548
 9550 3 10.51 199.69 -18.78 0.246 9549
 9551 3 10.78 199.79 -18.74 0.164 9550
 9552 3 10.96 199.69 -18.58 0.131 9551
 9553 3 11.13 199.69 -18.4 0.076 9552
 9554 3 11.23 199.69 -18.28 0.064 9553
 9555 3 11.35 199.79 -18.19 0.086 9554
 9556 3 11.48 199.79 -18.12 0.092 9555
 9557 3 11.56 199.89 -18.03 0.075 9556
 9558 3 10.45 200.1 -19.44 0.083 9547
 9559 3 10.54 200.29 -19.42 0.053 9558
 9560 3 5.86 194.28 -19.76 0.099 9347
 9561 3 5.98 194.38 -19.72 0.127 9560
 9562 3 6.06 194.38 -19.8 0.127 9561
 9563 3 4.27 194.99 -16.58 0.202 9332
 9564 3 4.34 195.09 -16.42 0.267 9563
 9565 3 4.68 194.99 -16.83 0.163 9564
 9566 3 4.86 194.88 -17.01 0.145 9565
 9567 3 4.99 194.99 -17.1 0.177 9566
 9568 3 5.23 195.09 -17.24 0.174 9567
 9569 3 5.44 195.18 -17.28 0.146 9568
 9570 3 5.52 195.18 -17.44 0.14 9569
 9571 3 5.68 195.18 -17.47 0.12 9570
 9572 3 5.86 195.18 -17.53 0.125 9571
 9573 3 6.06 195.18 -17.49 0.118 9572
 9574 3 6.19 195.18 -17.49 0.088 9573
 9575 3 6.4 195.18 -17.56 0.173 9574
 9576 3 6.57 195.18 -17.69 0.22 9575
 9577 3 6.73 195.18 -17.71 0.281 9576
 9578 3 6.87 195.09 -17.72 0.342 9577
 9579 3 6.98 195.09 -17.74 0.451 9578
 9580 3 7.15 195.09 -17.83 0.52 9579
 9581 3 7.31 195.18 -17.87 0.53 9580
 9582 3 7.44 195.09 -17.99 0.548 9581
 9583 3 7.57 195.1 -18.01 0.526 9582
 9584 3 7.77 195.1 -18.01 0.508 9583
 9585 3 7.88 195.1 -18.15 0.457 9584
 9586 3 7.7 194.88 -18.56 0.18 9585
 9587 3 7.73 194.88 -18.69 0.08 9586
 9588 3 8.3 195.29 -17.53 0.196 9585
 9589 3 8.38 195.29 -17.22 0.092 9588
 9590 3 8.51 195.29 -17.06 0.126 9589
 9591 3 8.62 195.19 -17.01 0.155 9590
 9592 3 8.79 195.1 -16.97 0.191 9591
 9593 3 8.89 195.1 -16.94 0.208 9592
 9594 3 9.11 195 -16.72 0.102 9593
 9595 3 9.27 194.89 -16.65 0.117 9594
 9596 3 9.36 194.79 -16.53 0.12 9595
 9597 3 9.47 194.89 -16.4 0.108 9596
 9598 3 9.52 194.89 -16.31 0.094 9597
 9599 3 9.83 194.89 -16.15 0.14 9598
 9600 3 10.07 194.89 -16.1 0.158 9599
 9601 3 10.35 194.79 -16.04 0.14 9600
 9602 3 10.59 194.79 -15.95 0.164 9601
 9603 3 10.92 194.79 -15.86 0.127 9602
 9604 3 11.04 194.69 -15.79 0.039 9603
 9605 3 8.87 195.19 -17.38 0.079 9593
 9606 3 4.11 195.38 -16.06 0.129 9564
 9607 3 4.06 195.49 -15.88 0.14 9606
 9608 3 4.05 195.59 -15.74 0.112 9607
 9609 3 4.01 195.68 -15.57 0.1 9608
 9610 3 3.98 195.78 -15.38 0.104 9609
 9611 3 4.02 195.78 -15.26 0.103 9610
 9612 3 4.06 195.88 -15.12 0.1 9611
 9613 3 4.06 195.88 -14.91 0.106 9612
 9614 3 4.07 195.99 -14.71 0.13 9613
 9615 3 4.06 196.09 -14.55 0.137 9614
 9616 3 4.18 196.18 -14.38 0.122 9615
 9617 3 4.19 196.18 -14.19 0.154 9616
 9618 3 4.19 196.28 -14.01 0.11 9617
 9619 3 4.19 196.28 -13.86 0.111 9618
 9620 3 4.19 196.38 -13.71 0.114 9619
 9621 3 4.24 196.38 -13.62 0.173 9620
 9622 3 4.28 196.38 -13.49 0.233 9621
 9623 3 4.39 196.49 -13.4 0.315 9622
 9624 3 4.48 196.49 -13.32 0.399 9623
 9625 3 4.55 196.59 -13.24 0.468 9624
 9626 3 4.65 196.59 -13.13 0.514 9625
 9627 3 4.74 196.68 -13.03 0.541 9626
 9628 3 4.9 196.68 -12.89 0.536 9627
 9629 3 4.99 196.68 -12.74 0.526 9628
 9630 3 5.11 196.68 -12.61 0.492 9629
 9631 3 5.15 196.88 -12.46 0.424 9630
 9632 3 5.12 196.89 -12.28 0.366 9631
 9633 3 5.14 197 -12.06 0.276 9632
 9634 3 5.09 197 -11.88 0.25 9633
 9635 3 5.02 197.19 -11.6 0.172 9634
 9636 3 5.15 197.19 -11.43 0.105 9635
 9637 3 5.18 197.29 -11.24 0.091 9636
 9638 3 5.26 197.29 -11.08 0.113 9637
 9639 3 5.39 197.29 -10.9 0.09 9638
 9640 3 5.47 197.29 -10.81 0.063 9639
 9641 3 4.9 193.18 -14.16 0.141 9320
 9642 3 4.98 193.28 -13.95 0.136 9641
 9643 3 5.09 193.28 -13.78 0.151 9642
 9644 3 5.22 193.49 -13.54 0.131 9643
 9645 3 5.26 193.49 -13.43 0.137 9644
 9646 3 5.37 193.68 -13.36 0.177 9645
 9647 3 5.44 193.78 -13.23 0.217 9646
 9648 3 5.52 193.79 -13.13 0.213 9647
 9649 3 5.61 193.89 -12.99 0.315 9648
 9650 3 5.65 194 -12.87 0.375 9649
 9651 3 5.8 193.89 -12.65 0.394 9650
 9652 3 5.86 193.89 -12.53 0.469 9651
 9653 3 5.9 194 -12.39 0.506 9652
 9654 3 5.94 194.1 -12.23 0.521 9653
 9655 3 5.94 194.19 -12.08 0.548 9654
 9656 3 5.98 194.29 -11.96 0.576 9655
 9657 3 6.05 194.29 -11.81 0.622 9656
 9658 3 6.1 194.5 -11.68 0.631 9657
 9659 3 6.23 194.39 -11.53 0.648 9658
 9660 3 6.2 194.5 -11.36 0.636 9659
 9661 3 6.06 194.5 -11.19 0.569 9660
 9662 3 6.02 194.5 -11.06 0.462 9661
 9663 3 6.02 194.6 -11.01 0.277 9662
 9664 3 5.64 191.38 -15.52 0.141 9309
 9665 3 5.76 191.28 -15.71 0.137 9664
 9666 3 5.87 191.28 -15.9 0.118 9665
 9667 3 5.98 191.28 -15.96 0.117 9666
 9668 3 6.11 191.28 -16.08 0.132 9667
 9669 3 6.23 191.28 -16.22 0.166 9668
 9670 3 6.34 191.28 -16.4 0.144 9669
 9671 3 6.43 191.38 -16.55 0.136 9670
 9672 3 6.56 191.28 -16.69 0.126 9671
 9673 3 6.65 191.28 -16.85 0.095 9672
 9674 3 6.78 191.28 -16.99 0.102 9673
 9675 3 6.9 191.18 -17.17 0.119 9674
 9676 3 7.01 191.18 -17.33 0.121 9675
 9677 3 7.09 191.09 -17.44 0.141 9676
 9678 3 7.15 191.18 -17.53 0.198 9677
 9679 3 7.23 191.18 -17.63 0.205 9678
 9680 3 7.23 190.99 -17.83 0.136 9679
 9681 3 7.22 190.88 -17.97 0.096 9680
 9682 3 7.23 190.78 -18.1 0.092 9681
 9683 3 7.26 190.78 -18.28 0.1 9682
 9684 3 7.27 190.68 -18.49 0.129 9683
 9685 3 7.28 190.68 -18.65 0.137 9684
 9686 3 7.27 190.59 -18.78 0.108 9685
 9687 3 7.22 190.59 -18.97 0.11 9686
 9688 3 7.18 190.49 -19.1 0.121 9687
 9689 3 7.14 190.38 -19.26 0.148 9688
 9690 3 7.06 190.38 -19.37 0.16 9689
 9691 3 7.02 190.28 -19.49 0.204 9690
 9692 3 7.06 190.18 -19.55 0.273 9691
 9693 3 6.98 190.09 -19.6 0.362 9692
 9694 3 6.95 189.99 -19.71 0.448 9693
 9695 3 6.95 189.99 -19.94 0.497 9694
 9696 3 6.87 189.88 -19.99 0.52 9695
 9697 3 6.74 189.88 -20.06 0.529 9696
 9698 3 6.65 189.88 -20.28 0.485 9697
 9699 3 6.48 189.99 -20.37 0.485 9698
 9700 3 6.34 190.09 -20.49 0.49 9699
 9701 3 6.51 189.88 -20.69 0.282 9700
 9702 3 6.6 189.88 -20.99 0.174 9701
 9703 3 6.65 189.88 -21.24 0.108 9702
 9704 3 6.65 189.78 -21.35 0.106 9703
 9705 3 6.69 189.78 -21.51 0.109 9704
 9706 3 5.84 190.59 -20.19 0.2 9700
 9707 3 5.81 190.68 -20.26 0.178 9706
 9708 3 7.44 191.39 -17.47 0.112 9679
 9709 3 7.48 191.5 -17.33 0.214 9708
 9710 3 7.6 191.6 -17.37 0.309 9709
 9711 3 7.82 191.69 -17.53 0.433 9710
 9712 3 8.01 191.69 -17.49 0.455 9711
 9713 3 8.2 191.69 -17.56 0.491 9712
 9714 3 8.43 191.5 -18.01 0.345 9713
 9715 3 8.58 191.5 -18.17 0.355 9714
 9716 3 8.76 191.39 -18.24 0.345 9715
 9717 3 8.88 191.39 -18.35 0.358 9716
 9718 3 9.04 191.29 -18.47 0.366 9717
 9719 3 9.14 191.19 -18.65 0.365 9718
 9720 3 9.37 191.19 -18.63 0.321 9719
 9721 3 9.52 191.1 -18.74 0.306 9720
 9722 3 9.69 191.1 -18.72 0.29 9721
 9723 3 9.86 191 -18.83 0.173 9722
 9724 3 10.02 190.89 -18.85 0.161 9723
 9725 3 10.2 190.89 -18.87 0.145 9724
 9726 3 10.38 190.89 -18.9 0.151 9725
 9727 3 10.54 190.79 -18.99 0.132 9726
 9728 3 10.64 190.79 -19.12 0.135 9727
 9729 3 10.74 190.79 -19.31 0.084 9728
 9730 3 10.86 190.69 -19.49 0.078 9729
 9731 3 22.74 181.2 -13.54 0.072 6682
 9732 3 22.76 181.2 -13.71 0.101 9731
 9733 3 22.72 181.2 -13.86 0.131 9732
 9734 3 22.7 181.2 -14.07 0.15 9733
 9735 3 22.65 181.11 -14.12 0.18 9734
 9736 3 22.67 181.11 -14.39 0.107 9735
 9737 3 22.62 181.11 -14.56 0.132 9736
 9738 3 22.56 181.01 -14.81 0.15 9737
 9739 3 22.54 181.01 -14.96 0.082 9738
 9740 3 22.54 181.11 -15.06 0.097 9739
 9741 3 22.51 181.11 -15.2 0.158 9740
 9742 3 22.54 180.9 -15.38 0.188 9741
 9743 3 22.53 180.8 -15.55 0.177 9742
 9744 3 22.54 180.7 -15.73 0.149 9743
 9745 3 22.6 180.61 -15.92 0.13 9744
 9746 3 22.56 180.61 -16.07 0.161 9745
 9747 3 22.62 180.51 -16.23 0.171 9746
 9748 3 22.6 180.4 -16.36 0.138 9747
 9749 3 22.58 180.3 -16.55 0.143 9748
 9750 3 22.51 180.11 -16.66 0.157 9749
 9751 3 22.44 180.01 -16.86 0.198 9750
 9752 3 22.35 179.8 -17.02 0.224 9751
 9753 3 22.26 179.7 -17.18 0.205 9752
 9754 3 22.19 179.51 -17.34 0.232 9753
 9755 3 22.2 179.4 -17.39 0.217 9754
 9756 3 22.15 179.51 -17.64 0.116 9755
 9757 3 22.19 179.4 -17.82 0.137 9756
 9758 3 22.22 179.4 -17.98 0.137 9757
 9759 3 22.26 179.3 -18.07 0.178 9758
 9760 3 22.22 179.2 -18.16 0.178 9759
 9761 3 22.33 179.2 -18.36 0.15 9760
 9762 3 22.33 179.11 -18.5 0.159 9761
 9763 3 22.38 179.01 -18.62 0.172 9762
 9764 3 22.44 178.9 -18.77 0.188 9763
 9765 3 22.42 178.7 -18.89 0.182 9764
 9766 3 22.47 178.61 -19.09 0.152 9765
 9767 3 22.51 178.51 -19.27 0.164 9766
 9768 3 22.53 178.51 -19.46 0.18 9767
 9769 3 22.54 178.51 -19.61 0.182 9768
 9770 3 22.6 178.4 -19.77 0.123 9769
 9771 3 22.65 178.4 -19.95 0.135 9770
 9772 3 22.76 178.4 -20.18 0.182 9771
 9773 3 22.81 178.3 -20.36 0.18 9772
 9774 3 22.79 178.2 -20.48 0.172 9773
 9775 3 22.83 178.11 -20.64 0.16 9774
 9776 3 22.9 178.11 -20.84 0.111 9775
 9777 3 22.9 178.01 -20.98 0.123 9776
 9778 3 22.94 178.01 -21.16 0.098 9777
 9779 3 22.97 178.01 -21.32 0.121 9778
 9780 3 23.04 177.9 -21.55 0.123 9779
 9781 3 23.04 177.9 -21.73 0.103 9780
 9782 3 23.08 177.9 -21.91 0.147 9781
 9783 3 23.08 177.9 -22.07 0.171 9782
 9784 3 23.06 177.9 -22.25 0.169 9783
 9785 3 23.06 177.9 -22.43 0.159 9784
 9786 3 23.08 177.9 -22.61 0.155 9785
 9787 3 23.12 177.8 -22.8 0.15 9786
 9788 3 23.15 177.8 -23 0.149 9787
 9789 3 23.08 177.7 -23.14 0.161 9788
 9790 3 23.08 177.61 -23.32 0.159 9789
 9791 3 23.13 177.61 -23.48 0.16 9790
 9792 3 23.13 177.51 -23.64 0.115 9791
 9793 3 23.15 177.4 -23.77 0.127 9792
 9794 3 23.17 177.29 -23.98 0.133 9793
 9795 3 23.15 177.29 -24.11 0.154 9794
 9796 3 23.19 177.29 -24.29 0.137 9795
 9797 3 23.24 177.19 -24.39 0.139 9796
 9798 3 23.33 177.19 -24.55 0.145 9797
 9799 3 23.29 177.19 -24.71 0.153 9798
 9800 3 23.29 177.1 -24.86 0.161 9799
 9801 3 23.37 177 -25.04 0.174 9800
 9802 3 23.38 177 -25.21 0.186 9801
 9803 3 23.4 176.89 -25.37 0.199 9802
 9804 3 23.54 176.89 -25.43 0.15 9803
 9805 3 23.56 176.89 -25.57 0.173 9804
 9806 3 23.51 176.79 -25.7 0.199 9805
 9807 3 23.47 176.79 -25.86 0.22 9806
 9808 3 23.22 176.69 -25.91 0.198 9807
 9809 3 23.22 176.6 -26 0.2 9808
 9810 3 23.1 176.5 -26 0.306 9809
 9811 3 22.99 176.39 -26.09 0.405 9810
 9812 3 22.92 176.39 -26.21 0.45 9811
 9813 3 22.94 176.29 -26.45 0.451 9812
 9814 3 22.92 176.19 -26.61 0.448 9813
 9815 3 22.88 176.19 -26.82 0.402 9814
 9816 3 22.81 176.1 -26.95 0.31 9815
 9817 3 22.58 176 -26.93 0.194 9816
 9818 3 22.31 175.89 -27.05 0.153 9817
 9819 3 22.24 175.89 -27.16 0.167 9818
 9820 3 22.2 175.69 -27.3 0.142 9819
 9821 3 22.19 175.6 -27.41 0.151 9820
 9822 3 22.17 175.5 -27.57 0.164 9821
 9823 3 22.08 175.5 -27.77 0.175 9822
 9824 3 21.97 175.39 -27.93 0.192 9823
 9825 3 21.92 175.39 -28.09 0.191 9824
 9826 3 21.85 175.29 -28.29 0.213 9825
 9827 3 21.7 175.19 -28.5 0.223 9826
 9828 3 21.54 175 -28.66 0.217 9827
 9829 3 21.4 174.89 -28.73 0.203 9828
 9830 3 21.17 174.79 -28.71 0.157 9829
 9831 3 21.03 174.69 -28.64 0.196 9830
 9832 3 20.83 174.69 -28.55 0.158 9831
 9833 3 20.74 174.6 -28.57 0.207 9832
 9834 3 20.9 174.6 -28.23 0.114 9833
 9835 3 20.97 174.6 -28.12 0.125 9834
 9836 3 21.12 174.69 -28.07 0.12 9835
 9837 3 21.19 174.79 -28.07 0.097 9836
 9838 3 20.51 174.5 -28.75 0.111 9833
 9839 3 20.4 174.5 -28.71 0.095 9838
 9840 3 20.29 174.39 -28.82 0.165 9839
 9841 3 20.2 174.29 -28.86 0.167 9840
 9842 3 20.19 174.1 -29 0.152 9841
 9843 3 20.1 174 -29.21 0.12 9842
 9844 3 20.04 173.89 -29.32 0.125 9843
 9845 3 19.94 173.69 -29.45 0.171 9844
 9846 3 19.79 173.6 -29.57 0.162 9845
 9847 3 19.69 173.5 -29.71 0.171 9846
 9848 3 19.56 173.5 -29.84 0.216 9847
 9849 3 19.47 173.39 -29.87 0.29 9848
 9850 3 19.38 173.5 -29.98 0.337 9849
 9851 3 19.29 173.39 -30.18 0.41 9850
 9852 3 19.17 173.39 -30.32 0.461 9851
 9853 3 18.99 173.39 -30.45 0.5 9852
 9854 3 19.06 173.29 -30.75 0.491 9853
 9855 3 19.03 173.29 -30.91 0.473 9854
 9856 3 19.01 173.19 -31 0.482 9855
 9857 3 18.4 172.79 -30.68 0.138 9856
 9858 3 18.22 172.6 -30.84 0.133 9857
 9859 3 18.08 172.6 -30.84 0.152 9858
 9860 3 18.01 172.5 -30.91 0.169 9859
 9861 3 17.92 172.29 -31.07 0.233 9860
 9862 3 17.81 172.19 -31.16 0.258 9861
 9863 3 17.83 172.1 -31.46 0.167 9862
 9864 3 17.81 172 -31.66 0.139 9863
 9865 3 17.85 171.89 -31.82 0.108 9864
 9866 3 17.85 171.79 -31.95 0.113 9865
 9867 3 17.85 171.69 -32.07 0.147 9866
 9868 3 17.81 171.6 -32.22 0.227 9867
 9869 3 17.85 171.6 -32.32 0.286 9868
 9870 3 17.97 171.5 -32.5 0.318 9869
 9871 3 18.01 171.39 -32.67 0.348 9870
 9872 3 18.08 171.39 -32.82 0.389 9871
 9873 3 18.22 171.29 -32.92 0.429 9872
 9874 3 18.17 171.29 -33.06 0.472 9873
 9875 3 18.19 171.19 -33.14 0.469 9874
 9876 3 18.2 171.1 -33.26 0.46 9875
 9877 3 18.22 171.1 -33.43 0.496 9876
 9878 3 18.24 171 -33.58 0.515 9877
 9879 3 18.19 171 -33.75 0.506 9878
 9880 3 18.24 170.89 -33.89 0.49 9879
 9881 3 18.26 170.79 -34.04 0.47 9880
 9882 3 18.29 170.69 -34.21 0.445 9881
 9883 3 18.28 170.69 -34.36 0.393 9882
 9884 3 18.4 170.6 -34.47 0.375 9883
 9885 3 18.53 170.5 -34.6 0.314 9884
 9886 3 18.64 170.19 -34.51 0.188 9885
 9887 3 18.8 170 -34.65 0.151 9886
 9888 3 18.96 169.89 -34.79 0.143 9887
 9889 3 19.09 169.79 -34.89 0.116 9888
 9890 3 19.27 169.69 -35 0.113 9889
 9891 3 19.38 169.6 -35.1 0.109 9890
 9892 3 19.52 169.5 -35.21 0.118 9891
 9893 3 19.64 169.5 -35.33 0.152 9892
 9894 3 19.79 169.39 -35.43 0.142 9893
 9895 3 19.89 169.29 -35.49 0.128 9894
 9896 3 20.07 169.19 -35.57 0.119 9895
 9897 3 20.16 169.1 -35.65 0.084 9896
 9898 3 20.27 169 -35.78 0.143 9897
 9899 3 20.45 168.89 -35.86 0.189 9898
 9900 3 20.57 168.89 -35.96 0.249 9899
 9901 3 20.68 168.79 -36.04 0.264 9900
 9902 3 20.88 168.6 -36.04 0.18 9901
 9903 3 21.13 168.5 -36.13 0.103 9902
 9904 3 21.29 168.39 -36.24 0.068 9903
 9905 3 21.38 168.29 -36.32 0.09 9904
 9906 3 21.52 168.29 -36.39 0.129 9905
 9907 3 21.7 168.19 -36.44 0.174 9906
 9908 3 21.86 168.1 -36.63 0.198 9907
 9909 3 21.96 168 -36.75 0.279 9908
 9910 3 22.13 168 -36.83 0.295 9909
 9911 3 22.18 167.89 -36.96 0.311 9910
 9912 3 22.27 167.89 -37.11 0.309 9911
 9913 3 22.38 167.89 -37.25 0.264 9912
 9914 3 22.73 167.79 -37.36 0.138 9913
 9915 3 22.84 167.69 -37.51 0.127 9914
 9916 3 22.95 167.69 -37.64 0.104 9915
 9917 3 23.02 167.6 -37.74 0.099 9916
 9918 3 23.14 167.6 -37.96 0.122 9917
 9919 3 23.29 167.6 -38.14 0.121 9918
 9920 3 23.39 167.5 -38.32 0.127 9919
 9921 3 23.54 167.5 -38.43 0.163 9920
 9922 3 23.64 167.6 -38.57 0.188 9921
 9923 3 23.77 167.5 -38.71 0.185 9922
 9924 3 23.82 167.39 -38.79 0.123 9923
 9925 3 24.07 167.39 -38.85 0.000125 9924
 9926 3 24.23 167.39 -39.21 0.139 9925
 9927 3 24.41 167.5 -39.36 0.126 9926
 9928 3 24.66 167.5 -39.54 0.168 9927
 9929 3 24.96 167.5 -39.72 0.174 9928
 9930 3 25.14 167.5 -39.81 0.149 9929
 9931 3 25.32 167.6 -39.88 0.12 9930
 9932 3 25.52 167.69 -39.96 0.156 9931
 9933 3 25.66 167.69 -40.04 0.208 9932
 9934 3 25.86 167.79 -40.18 0.282 9933
 9935 3 25.93 167.89 -40.28 0.363 9934
 9936 3 26.09 168 -40.32 0.431 9935
 9937 3 26.23 168 -40.33 0.449 9936
 9938 3 26.41 168 -40.39 0.444 9937
 9939 3 26.57 168 -40.32 0.422 9938
 9940 3 26.73 168 -40.39 0.38 9939
 9941 3 26.88 168.1 -40.39 0.329 9940
 9942 3 27.04 168.29 -40.43 0.246 9941
 9943 3 27.2 168.39 -40.5 0.22 9942
 9944 3 27.39 168.39 -40.56 0.185 9943
 9945 3 27.64 168.6 -40.58 0.095 9944
 9946 3 27.82 168.69 -40.56 0.13 9945
 9947 3 28.02 168.69 -40.51 0.092 9946
 9948 3 28.14 168.79 -40.5 0.1 9947
 9949 3 28.34 168.89 -40.44 0.157 9948
 9950 3 28.55 169 -40.38 0.151 9949
 9951 3 28.77 169.1 -40.4 0.137 9950
 9952 3 28.91 169.19 -40.38 0.158 9951
 9953 3 29.07 169.29 -40.36 0.134 9952
 9954 3 29.32 169.39 -40.36 0.185 9953
 9955 3 29.5 169.6 -40.36 0.198 9954
 9956 3 29.66 169.79 -40.39 0.195 9955
 9957 3 29.84 169.89 -40.46 0.19 9956
 9958 3 30.02 169.89 -40.57 0.172 9957
 9959 3 30.13 170 -40.57 0.228 9958
 9960 3 30.27 170.01 -40.58 0.328 9959
 9961 3 30.38 170.2 -40.57 0.34 9960
 9962 3 30.51 170.3 -40.47 0.371 9961
 9963 3 30.56 170.4 -40.5 0.434 9962
 9964 3 30.67 170.61 -40.5 0.484 9963
 9965 3 30.83 170.61 -40.5 0.511 9964
 9966 3 30.9 170.7 -40.42 0.541 9965
 9967 3 31.06 170.9 -40.46 0.586 9966
 9968 3 31.15 171.01 -40.32 0.583 9967
 9969 3 31.33 171.01 -40.26 0.586 9968
 9970 3 31.45 171.11 -40.29 0.562 9969
 9971 3 31.58 171.3 -40.21 0.505 9970
 9972 3 31.72 171.4 -40.24 0.458 9971
 9973 3 31.83 171.4 -40.21 0.415 9972
 9974 3 31.91 171.61 -40.22 0.388 9973
 9975 3 32 171.7 -40.24 0.34 9974
 9976 3 32.08 171.9 -40.25 0.215 9975
 9977 3 32.08 172.3 -40.11 0.065 9976
 9978 3 18.58 170.89 -35.11 0.107 9885
 9979 3 18.67 170.89 -35.26 0.106 9978
 9980 3 18.79 170.89 -35.39 0.086 9979
 9981 3 18.94 170.89 -35.51 0.065 9980
 9982 3 19.04 170.89 -35.57 0.089 9981
 9983 3 19.13 170.89 -35.63 0.116 9982
 9984 3 19.22 171 -35.68 0.115 9983
 9985 3 19.38 171 -35.93 0.085 9984
 9986 3 19.54 171.1 -36.08 0.114 9985
 9987 3 19.67 171.1 -36.18 0.108 9986
 9988 3 19.83 171.1 -36.33 0.072 9987
 9989 3 19.94 171.1 -36.46 0.113 9988
 9990 3 20.01 171.1 -36.61 0.113 9989
 9991 3 20.17 171.19 -36.76 0.103 9990
 9992 3 20.31 171.19 -36.93 0.041 9991
 9993 3 23.74 177 -25.98 0.118 9807
 9994 3 23.97 177 -26.18 0.099 9993
 9995 3 24.04 177 -26.27 0.096 9994
 9996 3 24.15 177 -26.39 0.117 9995
 9997 3 24.29 177.01 -26.55 0.123 9996
 9998 3 24.38 177.01 -26.7 0.112 9997
 9999 3 24.47 176.9 -26.86 0.079 9998
 10000 3 24.65 176.9 -27.02 0.133 9999
 10001 3 24.74 176.8 -27.07 0.119 10000
 10002 3 24.85 176.7 -27.18 0.102 10001
 10003 3 24.97 176.7 -27.34 0.108 10002
 10004 3 25.04 176.61 -27.52 0.08 10003
 10005 3 25.13 176.51 -27.73 0.123 10004
 10006 3 25.28 176.51 -27.91 0.126 10005
 10007 3 25.35 176.51 -28.02 0.135 10006
 10008 3 25.4 176.4 -28.23 0.1 10007
 10009 3 25.42 176.4 -28.34 0.118 10008
 10010 3 25.44 176.3 -28.48 0.119 10009
 10011 3 25.44 176.4 -28.71 0.115 10010
 10012 3 25.47 176.3 -28.91 0.108 10011
 10013 3 25.54 176.2 -29.09 0.146 10012
 10014 3 25.69 176.2 -29.25 0.114 10013
 10015 3 25.72 176.2 -29.45 0.138 10014
 10016 3 25.85 176.2 -29.57 0.158 10015
 10017 3 25.9 176.2 -29.79 0.18 10016
 10018 3 25.97 176.2 -29.96 0.154 10017
 10019 3 26.03 176.3 -30.11 0.148 10018
 10020 3 26.1 176.3 -30.25 0.123 10019
 10021 3 26.15 176.4 -30.37 0.174 10020
 10022 3 26.33 176.51 -30.54 0.131 10021
 10023 3 26.38 176.61 -30.61 0.161 10022
 10024 3 26.45 176.7 -30.73 0.21 10023
 10025 3 26.49 176.8 -30.79 0.268 10024
 10026 3 26.56 176.9 -30.87 0.345 10025
 10027 3 26.58 177.01 -30.96 0.429 10026
 10028 3 26.65 177.11 -31.07 0.515 10027
 10029 3 26.72 177.2 -31.18 0.599 10028
 10030 3 26.79 177.3 -31.25 0.629 10029
 10031 3 26.74 177.51 -31.36 0.638 10030
 10032 3 26.9 177.7 -31.41 0.638 10031
 10033 3 27.06 177.8 -31.46 0.599 10032
 10034 3 27.08 177.9 -31.54 0.54 10033
 10035 3 27.08 178.01 -31.64 0.44 10034
 10036 3 27.2 178.11 -31.73 0.414 10035
 10037 3 27.38 178.01 -31.89 0.223 10036
 10038 3 27.49 178.01 -31.98 0.181 10037
 10039 3 27.79 178.11 -32.04 0.126 10038
 10040 3 27.92 178.2 -32.07 0.121 10039
 10041 3 28.03 178.4 -32.06 0.139 10040
 10042 3 28.15 178.4 -32.14 0.107 10041
 10043 3 28.35 178.51 -32.21 0.111 10042
 10044 3 28.51 178.7 -32.26 0.128 10043
 10045 3 28.65 178.8 -32.31 0.123 10044
 10046 3 28.78 178.9 -32.33 0.133 10045
 10047 3 28.85 178.9 -32.43 0.138 10046
 10048 3 29.01 179.01 -32.46 0.117 10047
 10049 3 29.15 179.11 -32.47 0.107 10048
 10050 3 29.29 179.2 -32.54 0.108 10049
 10051 3 29.42 179.2 -32.58 0.121 10050
 10052 3 29.54 179.2 -32.64 0.111 10051
 10053 3 29.67 179.3 -32.64 0.118 10052
 10054 3 29.88 179.3 -32.67 0.126 10053
 10055 3 29.99 179.4 -32.75 0.124 10054
 10056 3 30.13 179.4 -32.79 0.113 10055
 10057 3 30.24 179.4 -32.83 0.063 10056
 10058 3 30.33 179.4 -32.88 0.121 10057
 10059 3 30.56 179.4 -32.89 0.099 10058
 10060 3 30.7 179.4 -32.89 0.156 10059
 10061 3 30.83 179.4 -32.94 0.122 10060
 10062 3 30.99 179.51 -33 0.127 10061
 10063 3 31.1 179.61 -33.03 0.155 10062
 10064 3 31.26 179.61 -33.07 0.134 10063
 10065 3 31.4 179.7 -33.1 0.122 10064
 10066 3 31.54 179.7 -33.13 0.12 10065
 10067 3 31.69 179.8 -33.14 0.15 10066
 10068 3 31.87 179.8 -33.14 0.16 10067
 10069 3 32.08 179.8 -33.18 0.162 10068
 10070 3 32.27 179.8 -33.24 0.216 10069
 10071 3 32.44 179.8 -33.21 0.266 10070
 10072 3 32.62 179.8 -33.25 0.339 10071
 10073 3 32.76 179.8 -33.28 0.436 10072
 10074 3 32.89 179.8 -33.29 0.494 10073
 10075 3 33.01 179.8 -33.39 0.555 10074
 10076 3 33.19 179.8 -33.4 0.599 10075
 10077 3 33.36 179.7 -33.5 0.647 10076
 10078 3 33.51 179.7 -33.53 0.663 10077
 10079 3 33.65 179.7 -33.54 0.611 10078
 10080 3 33.73 179.8 -33.68 0.562 10079
 10081 3 22.29 179.2 -17.05 0.064 9755
 10082 3 22.31 179.11 -16.87 0.117 10081
 10083 3 22.31 179.01 -16.75 0.127 10082
 10084 3 2.11 63.79 -14.68 0.152 1146
 10085 3 2.01 63.79 -14.59 0.177 10084
 10086 3 1.88 64.03 -14.45 0.169 10085
 10087 3 1.75 64.09 -14.29 0.192 10086
 10088 3 1.62 64.28 -14.19 0.19 10087
 10089 3 1.56 64.36 -14.08 0.19 10088
 10090 3 1.49 64.42 -13.91 0.22 10089
 10091 3 1.43 64.47 -13.68 0.203 10090
 10092 3 1.35 64.54 -13.54 0.173 10091
 10093 3 1.24 64.65 -13.44 0.187 10092
 10094 3 1.12 64.68 -13.29 0.191 10093
 10095 3 1.12 64.79 -13.25 0.267 10094
 10096 3 0.93 64.87 -13.14 0.226 10095
 10097 3 0.77 64.88 -13.04 0.233 10096
 10098 3 0.6 65.04 -12.99 0.235 10097
 10099 3 0.45 65.18 -12.97 0.299 10098
 10100 3 0.35 65.32 -13.04 0.34 10099
 10101 3 0.24 65.41 -13.11 0.454 10100
 10102 3 0.17 65.49 -13.23 0.507 10101
 10103 3 0.11 65.58 -13.29 0.527 10102
 10104 3 0.08 65.82 -13.17 0.505 10103
 10105 3 -0.03 65.96 -12.99 0.498 10104
 10106 3 -0.17 65.98 -12.77 0.462 10105
 10107 3 -0.3 65.91 -12.42 0.399 10106
 10108 3 -0.35 65.94 -12.31 0.399 10107
 10109 3 -0.54 66.16 -11.92 0.247 10108
 10110 3 -0.62 66.33 -11.81 0.207 10109
 10111 3 -0.71 66.49 -11.76 0.241 10110
 10112 3 -0.87 66.66 -11.66 0.294 10111
 10113 3 -0.96 66.79 -11.68 0.311 10112
 10114 3 -0.97 66.91 -11.67 0.315 10113
 10115 3 -1.05 67.04 -11.7 0.333 10114
 10116 3 -1.14 67.23 -11.67 0.36 10115
 10117 3 -1.17 67.38 -11.59 0.399 10116
 10118 3 -1.18 67.52 -11.57 0.457 10117
 10119 3 -1.5 67.73 -11.85 0.31 10118
 10120 3 -1.67 67.9 -11.95 0.288 10119
 10121 3 -1.69 68.02 -12.02 0.295 10120
 10122 3 -1.74 68.15 -12.02 0.417 10121
 10123 3 -1.72 68.27 -12.07 0.509 10122
 10124 3 -1.75 68.38 -12.07 0.598 10123
 10125 3 -1.88 68.54 -11.9 0.632 10124
 10126 3 -2.05 68.66 -12 0.669 10125
 10127 3 -2.11 68.77 -11.87 0.749 10126
 10128 3 -0.92 68.91 -11.87 0.134 10127
 10129 3 -0.73 68.94 -11.84 0.132 10128
 10130 3 -0.59 68.93 -11.82 0.116 10129
 10131 3 -0.43 68.93 -11.81 0.129 10130
 10132 3 -0.19 68.93 -11.85 0.151 10131
 10133 3 -0.05 69.01 -11.84 0.176 10132
 10134 3 0.05 68.99 -11.92 0.147 10133
 10135 3 0.17 68.98 -11.89 0.125 10134
 10136 3 0.26 68.91 -11.95 0.132 10135
 10137 3 0.4 68.85 -12.01 0.122 10136
 10138 3 0.52 68.85 -12.07 0.191 10137
 10139 3 0.7 68.83 -12.17 0.259 10138
 10140 3 0.87 68.77 -12.15 0.314 10139
 10141 3 0.97 68.8 -12.12 0.382 10140
 10142 3 1.05 68.68 -12.06 0.495 10141
 10143 3 1.22 68.62 -12.2 0.607 10142
 10144 3 1.42 68.61 -12.25 0.535 10143
 10145 3 0.97 67.93 -11.99 0.086 10144
 10146 3 1.55 68.59 -12.29 0.45 10144
 10147 3 1.8 68.37 -12.2 0.327 10146
 10148 3 1.94 68.31 -12.43 0.202 10147
 10149 3 2.14 68.43 -12.52 0.123 10148
 10150 3 2.23 68.59 -12.59 0.07 10149
 10151 3 2.08 68.64 -12.34 0.064 10148
 10152 3 2.08 68.65 -12.19 0.094 10151
 10153 3 2.12 68.62 -12.1 0.000125 10152
 10154 3 1.9 68.09 -11.81 0.133 10147
 10155 3 2.04 68.01 -11.74 0.14 10154
 10156 3 2.12 67.9 -11.68 0.143 10155
 10157 3 2.21 67.76 -11.62 0.148 10156
 10158 3 2.39 67.59 -11.64 0.173 10157
 10159 3 2.48 67.45 -11.56 0.179 10158
 10160 3 2.64 67.26 -11.54 0.153 10159
 10161 3 2.75 67.15 -11.59 0.185 10160
 10162 3 2.85 67.11 -11.64 0.256 10161
 10163 3 2.94 66.98 -11.7 0.283 10162
 10164 3 2.6 66.76 -12.12 0.157 10163
 10165 3 2.41 66.79 -12.28 0.102 10164
 10166 3 3.21 67.03 -11.42 0.161 10163
 10167 3 3.33 66.72 -11.51 0.093 10166
 10168 3 3.48 66.59 -11.57 0.109 10167
 10169 3 3.56 66.53 -11.67 0.103 10168
 10170 3 3.6 66.53 -11.77 0.063 10169
 10171 3 3.37 67.17 -11.23 0.124 10166
 10172 3 3.39 67.26 -11.1 0.149 10171
 10173 3 3.44 67.28 -11 0.158 10172
 10174 3 3.5 67.4 -10.92 0.24 10173
 10175 3 3.5 67.53 -10.85 0.352 10174
 10176 3 3.48 67.54 -10.75 0.47 10175
 10177 3 3.58 67.56 -10.67 0.529 10176
 10178 3 3.69 67.54 -10.64 0.557 10177
 10179 3 3.58 67.61 -10.42 0.564 10178
 10180 3 3.56 67.56 -10.25 0.561 10179
 10181 3 3.66 67.48 -10.12 0.559 10180
 10182 3 3.75 67.36 -10 0.543 10181
 10183 3 3.68 67.56 -9.89 0.407 10182
 10184 3 3.68 67.65 -9.84 0.313 10183
 10185 3 3.79 67.87 -9.83 0.187 10184
 10186 3 4.06 67.97 -9.75 0.056 10185
 10187 3 4.35 67.48 -10.93 0.082 10178
 10188 3 4.51 67.51 -10.97 0.039 10187
 10189 3 1.3 69.01 -12.42 0.175 10146
 10190 3 1.22 69.07 -12.43 0.000125 10189
 10191 3 -2.4 68.91 -11.92 0.672 10127
 10192 3 -2.69 69.03 -11.76 0.544 10191
 10193 3 -2.73 69.28 -11.65 0.371 10192
 10194 3 -2.75 69.64 -11.51 0.315 10193
 10195 3 -2.84 69.86 -11.4 0.292 10194
 10196 3 -2.98 69.94 -11.32 0.34 10195
 10197 3 -3.11 70.02 -11.35 0.429 10196
 10198 3 -3.21 70.08 -11.28 0.488 10197
 10199 3 -3.28 70.19 -11.14 0.484 10198
 10200 3 -3.96 69.69 -10.91 0.176 10199
 10201 3 -4.16 69.64 -10.85 0.178 10200
 10202 3 -4.28 69.66 -10.81 0.179 10201
 10203 3 -4.36 69.64 -10.74 0.185 10202
 10204 3 -4.47 69.64 -10.69 0.215 10203
 10205 3 -4.57 69.69 -10.54 0.168 10204
 10206 3 -4.73 69.75 -10.45 0.141 10205
 10207 3 -4.82 69.78 -10.35 0.15 10206
 10208 3 -4.94 69.78 -10.33 0.132 10207
 10209 3 -5.12 69.86 -10.28 0.073 10208
 10210 3 -5.26 69.95 -10.23 0.116 10209
 10211 3 -5.4 70.02 -10.24 0.122 10210
 10212 3 -5.57 70.05 -10.22 0.145 10211
 10213 3 -5.68 70.14 -10.16 0.125 10212
 10214 3 -5.85 70.19 -10.17 0.123 10213
 10215 3 -5.98 70.19 -10.18 0.142 10214
 10216 3 -6.11 70.17 -10.28 0.169 10215
 10217 3 -6.28 70.09 -10.4 0.142 10216
 10218 3 -6.44 70.11 -10.36 0.14 10217
 10219 3 -6.54 70.05 -10.35 0.146 10218
 10220 3 -6.69 70 -10.34 0.091 10219
 10221 3 -6.85 70.02 -10.39 0.106 10220
 10222 3 -7.01 70.08 -10.42 0.117 10221
 10223 3 -7.16 70.08 -10.49 0.09 10222
 10224 3 -7.32 70.09 -10.62 0.136 10223
 10225 3 -7.45 70.14 -10.62 0.185 10224
 10226 3 -7.58 70.14 -10.74 0.187 10225
 10227 3 -7.78 70.06 -10.82 0.181 10226
 10228 3 -7.94 70.11 -10.79 0.181 10227
 10229 3 -8.1 70.11 -10.77 0.201 10228
 10230 3 -8.39 70.28 -10.87 0.189 10229
 10231 3 -8.58 70.5 -10.85 0.263 10230
 10232 3 -8.7 70.66 -10.76 0.263 10231
 10233 3 -8.79 70.8 -10.7 0.269 10232
 10234 3 -8.87 70.88 -10.67 0.298 10233
 10235 3 -9.22 70.76 -10.6 0.181 10234
 10236 3 -9.36 70.71 -10.51 0.184 10235
 10237 3 -9.29 70.54 -10.26 0.106 10236
 10238 3 -9.28 70.37 -10.08 0.109 10237
 10239 3 -9.38 70.29 -9.93 0.059 10238
 10240 3 -9.51 70.77 -10.67 0.105 10236
 10241 3 -9.63 70.77 -10.75 0.113 10240
 10242 3 -9.8 70.82 -10.81 0.111 10241
 10243 3 -9.95 70.77 -11.01 0.147 10242
 10244 3 -10.11 70.79 -10.89 0.243 10243
 10245 3 -10.28 70.88 -10.66 0.214 10244
 10246 3 -10.38 70.96 -10.52 0.191 10245
 10247 3 -10.51 70.99 -10.25 0.112 10246
 10248 3 -10.56 71.04 -10.16 0.119 10247
 10249 3 -10.61 71.07 -10.01 0.097 10248
 10250 3 -10.68 71.1 -9.89 0.126 10249
 10251 3 -10.68 71.18 -9.77 0.181 10250
 10252 3 -10.76 71.23 -9.66 0.184 10251
 10253 3 -10.84 71.29 -9.51 0.212 10252
 10254 3 -10.89 71.29 -9.35 0.241 10253
 10255 3 -10.8 71.4 -9.18 0.133 10254
 10256 3 -10.7 71.44 -9.04 0.125 10255
 10257 3 -10.67 71.46 -8.83 0.129 10256
 10258 3 -10.66 71.43 -8.67 0.142 10257
 10259 3 -10.62 71.4 -8.43 0.146 10258
 10260 3 -10.53 71.32 -8.37 0.187 10259
 10261 3 -10.44 71.26 -8.27 0.228 10260
 10262 3 -10.59 71.35 -7.92 0.182 10261
 10263 3 -10.56 71.41 -7.72 0.151 10262
 10264 3 -10.6 71.43 -7.59 0.176 10263
 10265 3 -10.69 71.43 -7.46 0.22 10264
 10266 3 -10.74 71.37 -7.31 0.276 10265
 10267 3 -10.79 71.44 -7.13 0.348 10266
 10268 3 -10.85 71.46 -7 0.404 10267
 10269 3 -10.89 71.49 -6.87 0.483 10268
 10270 3 -10.93 71.63 -6.75 0.546 10269
 10271 3 -10.96 71.6 -6.6 0.62 10270
 10272 3 -10.86 72.46 -6.63 0.215 10271
 10273 3 -10.89 72.65 -6.52 0.201 10272
 10274 3 -10.99 72.71 -6.5 0.283 10273
 10275 3 -11.09 72.52 -7 0.114 10274
 10276 3 -11.03 72.49 -7.14 0.119 10275
 10277 3 -11.04 72.55 -7.31 0.143 10276
 10278 3 -11.02 72.6 -7.46 0.091 10277
 10279 3 -10.95 72.77 -6.26 0.206 10274
 10280 3 -10.91 72.74 -5.96 0.122 10279
 10281 3 -10.93 72.79 -5.75 0.092 10280
 10282 3 -11.01 72.77 -5.56 0.122 10281
 10283 3 -10.99 72.77 -5.41 0.113 10282
 10284 3 -10.95 72.8 -5.26 0.163 10283
 10285 3 -10.92 72.83 -5.13 0.229 10284
 10286 3 -10.92 72.88 -5.02 0.251 10285
 10287 3 -10.88 72.92 -4.92 0.26 10286
 10288 3 -11 72.89 -4.8 0.18 10287
 10289 3 -11.09 72.89 -4.54 0.108 10288
 10290 3 -11.09 72.92 -4.39 0.144 10289
 10291 3 -11.12 72.99 -4.3 0.135 10290
 10292 3 -11.2 73.03 -4.2 0.145 10291
 10293 3 -11.28 73.06 -4.08 0.115 10292
 10294 3 -11.43 73.14 -3.98 0.122 10293
 10295 3 -11.34 73.14 -3.86 0.115 10294
 10296 3 -11.53 73.17 -3.71 0.114 10295
 10297 3 -11.53 73.19 -3.55 0.114 10296
 10298 3 -11.52 73.22 -3.4 0.145 10297
 10299 3 -11.45 73.28 -3.21 0.156 10298
 10300 3 -11.42 73.41 -3.05 0.119 10299
 10301 3 -11.36 73.39 -2.86 0.12 10300
 10302 3 -11.12 73.36 -2.76 0.152 10301
 10303 3 -10.97 73.3 -2.67 0.126 10302
 10304 3 -10.91 73.31 -2.48 0.108 10303
 10305 3 -10.85 73.33 -2.34 0.174 10304
 10306 3 -10.77 73.42 -2.17 0.212 10305
 10307 3 -10.77 73.42 -2.05 0.27 10306
 10308 3 -10.74 73.39 -1.94 0.333 10307
 10309 3 -10.77 73.41 -1.8 0.405 10308
 10310 3 -10.69 73.47 -1.7 0.431 10309
 10311 3 -11 74.05 -1.53 0.203 10310
 10312 3 -11.04 74.19 -1.54 0.202 10311
 10313 3 -11.17 74.41 -1.42 0.186 10312
 10314 3 -11.12 74.47 -1.24 0.189 10313
 10315 3 -11.13 74.66 -0.96 0.072 10314
 10316 3 -11.16 74.8 -0.91 0.092 10315
 10317 3 -11.06 74.88 -0.86 0.062 10316
 10318 3 -10.95 74.36 -1.13 0.053 10314
 10319 3 -10.88 74.39 -0.99 0.08 10318
 10320 3 -10.88 74.39 -0.78 0.102 10319
 10321 3 -10.85 74.42 -0.62 0.064 10320
 10322 3 -10.88 74.42 -0.4 0.066 10321
 10323 3 -10.96 74.34 -0.3 0.081 10322
 10324 3 -11.01 74.34 -0.15 0.117 10323
 10325 3 -10.87 74.33 -0.02 0.081 10324
 10326 3 -10.85 74.38 0.06 0.059 10325
 10327 3 -10.89 74.52 0.16 0.159 10326
 10328 3 -10.93 74.61 0.24 0.148 10327
 10329 3 -10.94 74.7 0.38 0.113 10328
 10330 3 -10.89 74.75 0.56 0.112 10329
 10331 3 -11.08 71.43 -6.43 0.562 10271
 10332 3 -11.11 71.44 -6.29 0.543 10331
 10333 3 -11.14 71.35 -6.14 0.488 10332
 10334 3 -11.12 71.13 -6.02 0.385 10333
 10335 3 -11.19 71.1 -5.91 0.292 10334
 10336 3 -11.22 71.05 -5.76 0.134 10335
 10337 3 -11.28 71.04 -5.63 0.148 10336
 10338 3 -11.36 71.04 -5.51 0.177 10337
 10339 3 -11.33 71.21 -5.3 0.069 10338
 10340 3 -11.39 71.24 -5.17 0.108 10339
 10341 3 -11.43 71.27 -5.04 0.091 10340
 10342 3 -11.44 71.26 -4.89 0.076 10341
 10343 3 -11.42 71.26 -4.68 0.093 10342
 10344 3 -11.44 71.35 -4.46 0.08 10343
 10345 3 -11.37 71.43 -4.3 0.118 10344
 10346 3 -11.19 71.42 -4.09 0.119 10345
 10347 3 -11.67 70.88 -5.88 0.156 10335
 10348 3 -11.76 70.94 -5.87 0.198 10347
 10349 3 -11.84 71.05 -5.7 0.151 10348
 10350 3 -11.76 71.32 -5.7 0.098 10349
 10351 3 -11.67 71.41 -5.51 0.11 10350
 10352 3 -10.38 71.12 -8.32 0.087 10261
 10353 3 -10.42 71.04 -8.24 0.000125 10352
 10354 3 -11.22 71.16 -9.32 0.147 10254
 10355 3 -11.31 71.04 -9.27 0.111 10354
 10356 3 -11.31 70.88 -9.22 0.097 10355
 10357 3 -11.19 70.77 -9.2 0.072 10356
 10358 3 -11.11 70.71 -9.12 0.125 10357
 10359 3 -10.97 70.49 -9.18 0.128 10358
 10360 3 -10.84 70.44 -9.26 0.138 10359
 10361 3 -10.67 70.41 -9.31 0.076 10360
 10362 3 -10.54 70.4 -9.43 0.103 10361
 10363 3 -10.44 70.35 -9.51 0.108 10362
 10364 3 -10.45 70.27 -9.61 0.081 10363
 10365 3 -10.29 70.21 -9.73 0.08 10364
 10366 3 -10.18 70.16 -9.76 0.076 10365
 10367 3 -10.14 70.01 -9.68 0.112 10366
 10368 3 -10.1 69.96 -9.59 0.107 10367
 10369 3 -9.92 69.96 -9.51 0.057 10368
 10370 3 -9.7 70.82 -11.23 0.17 10243
 10371 3 -9.59 70.85 -11.14 0.178 10370
 10372 3 -9.56 70.88 -10.99 0.111 10371
 10373 3 -9.6 70.94 -10.83 0.057 10372
 10374 3 -3.07 70.42 -10.97 0.231 10199
 10375 3 -3.57 70.08 -10.85 0.101 10374
 10376 3 -3.5 70.14 -10.77 0.116 10375
 10377 3 -3.5 70.28 -10.78 0.11 10376
 10378 3 -3.55 70.42 -10.83 0.098 10377
 10379 3 -3.61 70.58 -10.86 0.106 10378
 10380 3 -3.63 70.74 -10.92 0.117 10379
 10381 3 -3.69 70.83 -10.98 0.167 10380
 10382 3 -3.67 70.89 -11.15 0.138 10381
 10383 3 -3.71 71 -11.09 0.101 10382
 10384 3 -3 70.64 -10.82 0.268 10374
 10385 3 -2.96 71 -10.52 0.265 10384
 10386 3 -2.9 71.09 -10.37 0.253 10385
 10387 3 -2.88 71.28 -10.26 0.276 10386
 10388 3 -2.94 71.44 -10.12 0.318 10387
 10389 3 -2.77 71.78 -10 0.322 10388
 10390 3 -2.77 71.95 -9.86 0.304 10389
 10391 3 -2.63 72.13 -9.81 0.234 10390
 10392 3 -2.59 72.25 -9.78 0.23 10391
 10393 3 -2.59 72.42 -9.68 0.242 10392
 10394 3 -2.52 72.52 -9.67 0.24 10393
 10395 3 -2.48 72.69 -9.58 0.236 10394
 10396 3 -2.5 72.92 -9.49 0.214 10395
 10397 3 -2.42 73.08 -9.43 0.207 10396
 10398 3 -2.4 73.24 -9.35 0.202 10397
 10399 3 -2.36 73.36 -9.37 0.267 10398
 10400 3 -2.4 73.47 -9.34 0.36 10399
 10401 3 -2.13 73.33 -9.82 0.158 10400
 10402 3 -2.05 73.42 -9.9 0.221 10401
 10403 3 -1.9 73.49 -9.92 0.279 10402
 10404 3 -1.79 73.55 -9.93 0.336 10403
 10405 3 -1.71 73.6 -10.01 0.363 10404
 10406 3 -1.64 73.71 -10.06 0.375 10405
 10407 3 -1.44 73.63 -10.22 0.375 10406
 10408 3 -1.3 73.68 -10.23 0.413 10407
 10409 3 -1.19 73.66 -10.32 0.348 10408
 10410 3 -1.13 73.38 -10.49 0.296 10409
 10411 3 -0.99 73.32 -10.5 0.266 10410
 10412 3 -0.94 73.37 -10.76 0.102 10411
 10413 3 -0.85 73.24 -10.87 0.069 10412
 10414 3 -0.75 73.16 -10.91 0.106 10413
 10415 3 -0.59 73.13 -11.06 0.064 10414
 10416 3 -0.5 73.04 -11.17 0.118 10415
 10417 3 -0.45 73.01 -11.29 0.155 10416
 10418 3 -0.43 73.01 -11.49 0.169 10417
 10419 3 -0.37 73.1 -11.59 0.191 10418
 10420 3 -0.17 73.29 -11.59 0.168 10419
 10421 3 -0.04 73.35 -11.59 0.209 10420
 10422 3 0.05 73.41 -11.6 0.204 10421
 10423 3 0.13 73.48 -11.66 0.222 10422
 10424 3 0.42 73.41 -11.6 0.134 10423
 10425 3 0.66 73.41 -11.58 0.098 10424
 10426 3 0.78 73.33 -11.67 0.109 10425
 10427 3 0.89 73.29 -11.76 0.121 10426
 10428 3 1.02 73.23 -11.84 0.131 10427
 10429 3 -0.99 73.98 -10.29 0.107 10409
 10430 3 -0.87 73.93 -10.25 0.078 10429
 10431 3 -2.53 73.64 -9.06 0.365 10400
 10432 3 -2.5 73.74 -9 0.436 10431
 10433 3 -2.5 73.83 -8.86 0.451 10432
 10434 3 -3.05 73.95 -8.76 0.138 10433
 10435 3 -3.13 74.11 -8.73 0.119 10434
 10436 3 -3.27 74.19 -8.59 0.118 10435
 10437 3 -3.34 74.3 -8.43 0.113 10436
 10438 3 -3.44 74.44 -8.29 0.111 10437
 10439 3 -3.55 74.55 -8.17 0.134 10438
 10440 3 -3.71 74.59 -8.04 0.154 10439
 10441 3 -3.94 74.58 -7.96 0.133 10440
 10442 3 -4.11 74.61 -7.87 0.136 10441
 10443 3 -4.35 74.53 -7.63 0.111 10442
 10444 3 -4.45 74.56 -7.56 0.114 10443
 10445 3 -4.64 74.58 -7.5 0.175 10444
 10446 3 -4.73 74.69 -7.37 0.196 10445
 10447 3 -4.82 74.83 -7.29 0.23 10446
 10448 3 -5.08 74.83 -7.16 0.315 10447
 10449 3 -5.11 75.22 -7 0.148 10448
 10450 3 -5.15 75.47 -6.88 0.178 10449
 10451 3 -5.26 75.66 -6.76 0.188 10450
 10452 3 -5.33 75.86 -6.64 0.243 10451
 10453 3 -5.37 76.03 -6.51 0.262 10452
 10454 3 -5.02 76.27 -6.41 0.075 10453
 10455 3 -4.94 76.33 -6.3 0.107 10454
 10456 3 -4.81 76.41 -6.17 0.101 10455
 10457 3 -5.62 76.08 -6.46 0.125 10453
 10458 3 -5.86 76.11 -6.47 0.176 10457
 10459 3 -5.99 76.24 -6.38 0.162 10458
 10460 3 -6.11 76.41 -6.27 0.164 10459
 10461 3 -6.2 76.5 -6.27 0.151 10460
 10462 3 -6.31 76.63 -6.27 0.129 10461
 10463 3 -6.4 76.69 -6.26 0.138 10462
 10464 3 -6.49 76.83 -6.27 0.142 10463
 10465 3 -6.57 76.97 -6.24 0.177 10464
 10466 3 -6.65 77.06 -6.13 0.158 10465
 10467 3 -6.65 77.25 -6.04 0.117 10466
 10468 3 -6.68 77.42 -5.97 0.135 10467
 10469 3 -6.61 77.61 -5.88 0.176 10468
 10470 3 -6.57 77.8 -5.77 0.134 10469
 10471 3 -6.52 77.92 -5.72 0.136 10470
 10472 3 -6.56 78.03 -5.7 0.172 10471
 10473 3 -6.4 78.14 -5.62 0.185 10472
 10474 3 -6.33 78.27 -5.45 0.183 10473
 10475 3 -6.36 78.33 -5.63 0.103 10474
 10476 3 -6.28 78.44 -5.66 0.13 10475
 10477 3 -6.15 78.47 -5.67 0.179 10476
 10478 3 -6.15 78.59 -5.77 0.176 10477
 10479 3 -5.99 78.64 -5.96 0.08 10478
 10480 3 -5.93 78.42 -5.68 0.157 10477
 10481 3 -5.86 78.31 -5.77 0.172 10480
 10482 3 -5.82 78.11 -5.89 0.155 10481
 10483 3 -5.86 77.8 -5.88 0.083 10482
 10484 3 -5.83 77.64 -5.88 0.071 10483
 10485 3 -5.76 77.44 -5.97 0.087 10484
 10486 3 -5.68 77.17 -6.18 0.195 10485
 10487 3 -5.58 76.97 -6.42 0.165 10486
 10488 3 -5.51 76.84 -6.63 0.128 10487
 10489 3 -5.45 76.86 -6.84 0.1 10488
 10490 3 -5.51 76.97 -6.92 0.000125 10489
 10491 3 -5.7 78.14 -5.96 0.077 10482
 10492 3 -5.62 78.03 -5.99 0.000125 10491
 10493 3 -6.29 78.36 -5.26 0.113 10474
 10494 3 -6.19 78.49 -5.26 0.1 10493
 10495 3 -6.11 78.53 -5.21 0.069 10494
 10496 3 -6.01 78.58 -5.14 0.133 10495
 10497 3 -5.97 78.8 -4.83 0.017 10496
 10498 3 -6.82 78.06 -5.56 0.109 10472
 10499 3 -6.95 78.13 -5.49 0.109 10498
 10500 3 -7.14 78.16 -5.41 0.106 10499
 10501 3 -7.22 78.17 -5.34 0.108 10500
 10502 3 -7.31 78.17 -5.21 0.133 10501
 10503 3 -7.4 78.16 -5.16 0.14 10502
 10504 3 -7.49 78.16 -5.08 0.147 10503
 10505 3 -7.61 78.05 -4.99 0.117 10504
 10506 3 -7.73 78.05 -4.89 0.116 10505
 10507 3 -7.86 78.11 -4.8 0.14 10506
 10508 3 -8.01 78.31 -4.7 0.154 10507
 10509 3 -8.13 78.42 -4.64 0.141 10508
 10510 3 -8.36 78.59 -4.59 0.185 10509
 10511 3 -8.49 78.75 -4.55 0.221 10510
 10512 3 -8.67 78.91 -4.5 0.171 10511
 10513 3 -8.82 79.03 -4.51 0.142 10512
 10514 3 -8.93 79.25 -4.5 0.124 10513
 10515 3 -8.87 79.44 -4.5 0.118 10514
 10516 3 -8.89 79.59 -4.46 0.15 10515
 10517 3 -8.95 79.75 -4.37 0.134 10516
 10518 3 -8.87 79.92 -4.24 0.105 10517
 10519 3 -8.92 80.05 -4.17 0.101 10518
 10520 3 -8.98 80.22 -4.13 0.145 10519
 10521 3 -9.04 80.33 -4.14 0.209 10520
 10522 3 -9.17 80.44 -4.1 0.236 10521
 10523 3 -9.19 80.67 -3.76 0.114 10522
 10524 3 -9.29 80.83 -3.65 0.158 10523
 10525 3 -9.36 80.95 -3.55 0.12 10524
 10526 3 -9.44 81.14 -3.36 0.108 10525
 10527 3 -9.52 81.28 -3.21 0.248 10526
 10528 3 -9.48 81.42 -3.15 0.433 10527
 10529 3 -9.44 81.61 -3.03 0.525 10528
 10530 3 -9.85 81.8 -2.9 0.425 10529
 10531 3 -10.01 81.86 -2.73 0.427 10530
 10532 3 -10.13 81.92 -2.61 0.408 10531
 10533 3 -10.27 81.99 -2.51 0.405 10532
 10534 3 -10.45 82.05 -2.36 0.38 10533
 10535 3 -10.62 82.17 -2.26 0.357 10534
 10536 3 -10.72 82.22 -2.13 0.323 10535
 10537 3 -10.97 82.24 -1.92 0.233 10536
 10538 3 -11.27 82.28 -1.65 0.15 10537
 10539 3 -11.39 82.39 -1.61 0.157 10538
 10540 3 -11.52 82.5 -1.51 0.175 10539
 10541 3 -11.67 82.59 -1.41 0.151 10540
 10542 3 -11.78 82.69 -1.34 0.136 10541
 10543 3 -11.93 82.8 -1.29 0.21 10542
 10544 3 -12.05 82.88 -1.29 0.24 10543
 10545 3 -12.13 82.95 -1.28 0.292 10544
 10546 3 -12.4 82.69 -0.84 0.109 10545
 10547 3 -12.51 82.67 -0.67 0.146 10546
 10548 3 -12.69 82.75 -0.61 0.124 10547
 10549 3 -12.81 82.72 -0.49 0.1 10548
 10550 3 -13 82.8 -0.37 0.11 10549
 10551 3 -13.12 82.87 -0.24 0.169 10550
 10552 3 -13.2 82.85 -0.14 0.179 10551
 10553 3 -13.28 82.88 0 0.137 10552
 10554 3 -13.34 82.82 0.13 0.124 10553
 10555 3 -13.34 82.74 0.26 0.154 10554
 10556 3 -13.38 82.68 0.37 0.194 10555
 10557 3 -13.7 83.05 0.42 0.094 10556
 10558 3 -13.77 83.18 0.52 0.091 10557
 10559 3 -13.82 83.23 0.64 0.126 10558
 10560 3 -13.87 83.3 0.77 0.123 10559
 10561 3 -13.87 83.49 0.91 0.156 10560
 10562 3 -13.9 83.6 1.02 0.201 10561
 10563 3 -14.02 83.71 1.1 0.249 10562
 10564 3 -13.27 82.49 0.52 0.156 10556
 10565 3 -13.29 82.55 0.67 0.162 10564
 10566 3 -13.34 82.63 0.87 0.144 10565
 10567 3 -13.26 82.64 1.07 0.176 10566
 10568 3 -13.22 82.55 1.21 0.158 10567
 10569 3 -13.18 82.5 1.33 0.106 10568
 10570 3 -13.13 82.49 1.5 0.125 10569
 10571 3 -13.14 82.44 1.67 0.152 10570
 10572 3 -13.11 82.5 1.81 0.168 10571
 10573 3 -13.14 82.53 2 0.161 10572
 10574 3 -12.92 82.45 2.06 0.298 10573
 10575 3 -12.78 82.42 2.02 0.401 10574
 10576 3 -12.62 82.3 1.96 0.429 10575
 10577 3 -12.61 82.34 2.58 0.314 10576
 10578 3 -12.52 82.36 2.7 0.339 10577
 10579 3 -12.38 82.41 2.77 0.36 10578
 10580 3 -12.46 82.92 2.83 0.19 10579
 10581 3 -12.28 83.05 2.96 0.17 10580
 10582 3 -12.2 83.14 3.06 0.106 10581
 10583 3 -12.05 83.14 3.16 0.08 10582
 10584 3 -11.95 83.22 3.16 0.083 10583
 10585 3 -11.81 83.3 3.21 0.129 10584
 10586 3 -11.65 83.3 3.25 0.158 10585
 10587 3 -11.54 83.36 3.37 0.129 10586
 10588 3 -11.37 83.42 3.5 0.127 10587
 10589 3 -11.26 83.42 3.64 0.143 10588
 10590 3 -11.26 83.61 3.77 0.112 10589
 10591 3 -11.14 83.75 3.81 0.135 10590
 10592 3 -11.04 83.86 3.89 0.171 10591
 10593 3 -11.06 84 4.04 0.219 10592
 10594 3 -11.04 84.13 4.11 0.243 10593
 10595 3 -11.34 84.28 4.09 0.109 10594
 10596 3 -11.43 84.39 4.13 0.113 10595
 10597 3 -11.67 84.49 4.21 0.124 10596
 10598 3 -11.77 84.77 4.25 0.155 10597
 10599 3 -10.87 84.19 4.17 0.193 10594
 10600 3 -10.61 84.3 4.26 0.178 10599
 10601 3 -10.5 84.36 4.37 0.239 10600
 10602 3 -10.4 84.44 4.45 0.265 10601
 10603 3 -10.3 84.58 4.49 0.268 10602
 10604 3 -10.2 84.75 4.58 0.209 10603
 10605 3 -9.98 84.81 4.58 0.259 10604
 10606 3 -9.79 84.83 4.65 0.282 10605
 10607 3 -9.62 84.88 4.74 0.305 10606
 10608 3 -9.5 84.92 4.82 0.385 10607
 10609 3 -9.48 85.05 4.91 0.472 10608
 10610 3 -9.47 85.14 5.07 0.532 10609
 10611 3 -9.38 85.17 5.15 0.606 10610
 10612 3 -9.79 85.5 5.29 0.449 10611
 10613 3 -9.85 85.61 5.46 0.418 10612
 10614 3 -9.82 85.61 5.62 0.41 10613
 10615 3 -9.84 85.72 5.83 0.332 10614
 10616 3 -9.92 85.8 5.96 0.277 10615
 10617 3 -9.87 85.58 6.22 0.129 10616
 10618 3 -9.8 85.61 6.37 0.145 10617
 10619 3 -9.76 85.63 6.54 0.076 10618
 10620 3 -9.62 85.53 6.62 0.105 10619
 10621 3 -9.53 85.45 6.75 0.156 10620
 10622 3 -9.45 85.42 6.87 0.132 10621
 10623 3 -8.68 84.83 5.44 0.188 10611
 10624 3 -8.54 84.86 5.54 0.121 10623
 10625 3 -8.38 84.92 5.55 0.113 10624
 10626 3 -8.26 85 5.58 0.128 10625
 10627 3 -8.06 85.03 5.66 0.157 10626
 10628 3 -7.95 85.11 5.72 0.206 10627
 10629 3 -7.9 85.22 5.79 0.227 10628
 10630 3 -8.11 85.52 5.63 0.094 10629
 10631 3 -8.2 85.67 5.53 0.069 10630
 10632 3 -8.17 85.81 5.54 0.087 10631
 10633 3 -8.12 85.95 5.5 0.094 10632
 10634 3 -8.23 86.03 5.54 0.093 10633
 10635 3 -7.65 85.06 5.91 0.178 10629
 10636 3 -7.46 85.08 6.04 0.19 10635
 10637 3 -7.34 85.11 6.16 0.204 10636
 10638 3 -7.29 85.16 6.38 0.121 10637
 10639 3 -7.2 85.19 6.53 0.154 10638
 10640 3 -7.13 85.31 6.58 0.201 10639
 10641 3 -7.04 85.34 6.71 0.189 10640
 10642 3 -6.91 85.42 6.87 0.166 10641
 10643 3 -6.77 85.52 7.04 0.17 10642
[truncated: 491,914 more chars]
