# Supplementary material for: Automated Proofreading of Digitally Reconstructed Neural Morphology Enhances Accuracy, Scalability, and Standardization
Source: bioRxiv. 2026 Apr 7:2026.03.27.714818. Preprint. [Version 2] doi: 10.64898/2026.03.27.714818 (PMC13060139; doi:10.64898/2026.03.27.714818)
Supplement: Supplement 1 [file media-1.zip › swc_standardized_3_6_2026__23_06_30/CNG Version/720575940618112310.CNG.swc]

# SWC to SWC conversion from L-Measure. Sridevi Polavaram: spolavar@gmu.edu
# Original fileName:Z://nmo_swc//out_Final//Source_Temp1//720575940618112310.CNG.swc
#
 1 1 0 0 0 4.059 -1
 2 1 -0.09 0 -0.13 4.058 1
 3 1 -0.29 0.08 -0.07 4.037 2
 4 1 -0.56 0.19 0 4.027 3
 5 1 -0.7 0.26 -0.01 3.944 4
 6 1 -0.84 0.2 -0.13 3.822 5
 7 1 -1.04 0.44 -0.03 3.757 6
 8 1 -1.28 0.36 -0.04 3.729 7
 9 1 -1.23 0.74 -0.12 3.698 8
 10 1 -1.45 0.68 -0.16 3.657 9
 11 1 -1.69 0.76 -0.09 3.586 10
 12 1 -1.61 0.95 -0.22 3.409 11
 13 1 -1.65 1.13 -0.34 3.318 12
 14 1 -2 1.04 -0.16 3.218 13
 15 1 -2.33 0.97 -0.12 3.181 14
 16 1 -2.43 1.09 -0.18 3.017 15
 17 1 -2.6 1.15 -0.24 2.918 16
 18 1 -2.85 1.3 -0.15 2.795 17
 19 1 -2.93 1.35 -0.27 2.702 18
 20 1 -3.18 1.44 -0.19 2.614 19
 21 1 -3.41 1.59 -0.07 2.491 20
 22 1 -3.47 1.59 -0.31 2.527 21
 23 1 -3.74 1.62 -0.22 2.386 22
 24 1 -3.83 1.72 -0.28 2.26 23
 25 1 -3.81 1.84 -0.45 2.15 24
 26 1 -4.12 1.93 -0.34 2.049 25
 27 1 -4.23 2.09 -0.33 1.935 26
 28 1 -4.28 2.19 -0.43 1.903 27
 29 1 -4.48 2.32 -0.34 1.79 28
 30 1 -4.66 2.38 -0.34 1.681 29
 31 1 -4.75 2.55 -0.38 1.654 30
 32 1 -4.92 2.64 -0.4 1.556 31
 33 3 -4.83 2.83 -0.49 1.48 32
 34 3 -5 2.96 -0.55 1.432 33
 35 3 -5.13 3.14 -0.55 1.366 34
 36 3 -5.2 3.25 -0.64 1.292 35
 37 3 -5.16 3.35 -0.79 1.285 36
 38 3 -5.34 3.52 -0.8 1.329 37
 39 3 -5.38 3.62 -0.93 1.276 38
 40 3 -5.37 3.73 -1.07 1.182 39
 41 3 -5.53 3.87 -1.1 1.11 40
 42 3 -5.59 4 -1.16 1.056 41
 43 3 -5.76 4.15 -1.21 0.989 42
 44 3 -5.9 4.25 -1.31 0.882 43
 45 3 -5.9 4.36 -1.4 0.844 44
 46 3 -5.95 4.41 -1.53 0.788 45
 47 3 -6 4.54 -1.63 0.725 46
 48 3 -6.04 4.7 -1.72 0.764 47
 49 3 -6.13 4.78 -1.9 0.788 48
 50 3 -6.07 4.78 -2.09 0.778 49
 51 3 -6.07 4.84 -2.24 0.789 50
 52 3 -6.01 4.79 -2.42 0.858 51
 53 3 -5.98 4.87 -2.55 0.83 52
 54 3 -5.98 4.94 -2.67 0.845 53
 55 3 -6.04 5.05 -2.8 0.807 54
 56 3 -5.96 5.06 -2.96 0.81 55
 57 3 -6.05 5.16 -3.11 0.839 56
 58 3 -6.25 5.29 -3.26 0.824 57
 59 3 -6.38 5.45 -3.42 0.757 58
 60 3 -6.32 5.43 -3.59 0.194 59
 61 3 -6.23 5.54 -3.53 0.156 60
 62 3 -6.37 5.44 -3.55 0.776 59
 63 3 -6.41 5.49 -3.69 0.87 62
 64 3 -6.4 5.5 -3.84 0.935 63
 65 3 -6.45 5.55 -3.99 0.908 64
 66 3 -6.58 5.64 -4.14 0.876 65
 67 3 -6.66 5.69 -4.22 0.806 66
 68 3 -6.62 5.76 -4.32 0.853 67
 69 3 -6.63 5.96 -4.24 0.836 68
 70 3 -6.84 6.22 -4.15 0.815 69
 71 3 -6.75 6.25 -4.25 0.775 70
 72 3 -6.79 6.29 -4.39 0.724 71
 73 3 -6.83 6.47 -4.36 0.765 72
 74 3 -6.98 6.84 -4.19 0.852 73
 75 3 -7.04 7.11 -4.19 0.895 74
 76 3 -7.04 7.2 -4.24 0.863 75
 77 3 -7.25 7.46 -4.24 0.864 76
 78 3 -7.25 7.4 -4.53 0.897 77
 79 3 -8.08 8.17 -4.52 1.46 78
 80 3 -8.23 8.37 -4.53 1.431 79
 81 3 -8.16 8.35 -4.69 1.399 80
 82 3 -8.16 8.53 -4.73 1.37 81
 83 3 -8.23 8.65 -4.83 1.374 82
 84 3 -8.26 8.94 -4.85 1.261 83
 85 3 -7.7 8.77 -4.94 0.166 84
 86 3 -8.19 8.88 -4.9 1.209 84
 87 3 -8.35 9.18 -5.07 1.275 86
 88 3 -8.32 9.32 -5.1 1.204 87
 89 3 -8.17 9.29 -5.22 1.288 88
 90 3 -8.23 9.51 -5.33 1.12 89
 91 3 -8.19 9.61 -5.44 1.074 90
 92 3 -8.12 9.6 -5.53 1.021 91
 93 3 -8.06 9.65 -5.64 0.979 92
 94 3 -8.01 9.81 -5.73 0.952 93
 95 3 -7.87 9.84 -5.81 0.862 94
 96 3 -7.68 9.8 -5.81 0.796 95
 97 3 -7.58 10.03 -5.93 0.666 96
 98 3 -7.55 10.18 -6.1 0.748 97
 99 3 -7.51 10.28 -6.31 0.726 98
 100 3 -7.39 10.19 -6.31 0.733 99
 101 3 -7.31 10.35 -6.51 0.652 100
 102 3 -7.2 10.5 -6.65 0.594 101
 103 3 -7.09 10.68 -6.8 0.572 102
 104 3 -7 10.86 -6.89 0.542 103
 105 3 -6.8 10.79 -6.88 0.554 104
 106 3 -6.59 10.8 -6.88 0.528 105
 107 3 -6.46 10.88 -7.02 0.482 106
 108 3 -6.21 10.94 -7.07 0.463 107
 109 3 -6.04 10.99 -7.19 0.491 108
 110 3 -5.91 11.02 -7.38 0.458 109
 111 3 -5.68 11.1 -7.35 0.486 110
 112 3 -5.52 11.08 -7.39 0.505 111
 113 3 -5.41 11.11 -7.47 0.498 112
 114 3 -5.21 11.06 -7.39 0.494 113
 115 3 -5.06 11.08 -7.97 0.524 114
 116 3 -4.88 11.08 -7.96 0.543 115
 117 3 -4.7 11.08 -8.01 0.575 116
 118 3 -4.55 11.07 -8.06 0.579 117
 119 3 -4.35 11 -8.23 0.572 118
 120 3 -4.22 11.05 -8.19 0.592 119
 121 3 -4 10.89 -8.26 0.65 120
 122 3 -3.82 10.86 -8.39 0.681 121
 123 3 -3.59 10.79 -8.54 0.729 122
 124 3 -3.34 10.81 -8.66 0.772 123
 125 3 -3.19 10.66 -8.71 0.755 124
 126 3 -2.94 10.62 -8.8 0.764 125
 127 3 -2.82 10.62 -8.7 0.742 126
 128 3 -2.57 10.65 -8.78 0.744 127
 129 3 -2.38 10.46 -8.87 0.759 128
 130 3 -2.09 10.4 -9 0.798 129
 131 3 -1.96 10.24 -8.95 0.772 130
 132 3 -1.95 10.31 -8.87 0.758 131
 133 3 -1.6 10.24 -8.97 0.789 132
 134 3 -1.34 10.04 -8.99 0.723 133
 135 3 -0.58 9.89 -9.47 0.072 134
 136 3 -0.58 10.04 -9.37 0.252 135
 137 3 -0.55 10.14 -9.29 0.292 136
 138 3 -0.24 10.06 -9.2 0.234 137
 139 3 0.1 10.05 -9.23 0.141 138
 140 3 0.22 9.99 -9.17 0.114 139
 141 3 -1.13 10.06 -9 0.712 134
 142 3 -0.93 10.11 -8.98 0.72 141
 143 3 -0.7 10.05 -8.96 0.667 142
 144 3 -0.49 10.16 -8.96 0.651 143
 145 3 -0.21 10.05 -8.99 0.626 144
 146 3 0.1 10 -9.06 0.603 145
 147 3 0.36 10.05 -9.06 0.618 146
 148 3 0.52 10 -9 0.621 147
 149 3 0.47 9.82 -8.76 0.539 148
 150 3 0.79 9.83 -8.86 0.572 149
 151 3 0.88 9.8 -8.73 0.597 150
 152 3 1.08 9.66 -8.69 0.6 151
 153 3 1.26 9.56 -8.63 0.559 152
 154 3 1.51 9.71 -8.61 0.635 153
 155 3 1.66 9.6 -8.5 0.641 154
 156 3 2.04 9.49 -8.52 0.657 155
 157 3 2.23 9.52 -8.46 0.655 156
 158 3 2.35 9.47 -8.38 0.64 157
 159 3 3.8 8.68 -7.88 1.501 158
 160 3 4.01 8.65 -7.81 1.463 159
 161 3 4.21 8.74 -7.68 1.496 160
 162 3 4.52 8.61 -7.35 1.641 161
 163 3 4.66 8.68 -7.14 1.736 162
 164 3 4.76 8.71 -6.97 1.675 163
 165 3 4.92 8.86 -6.88 1.607 164
 166 3 4.97 8.78 -6.52 1.576 165
 167 3 4.97 8.91 -6.43 1.518 166
 168 3 4.95 9.05 -6.38 1.406 167
 169 3 4.97 9.16 -6.18 1.318 168
 170 3 4.96 9.34 -6.23 1.274 169
 171 3 4.83 9.48 -6.13 1.2 170
 172 3 4.87 9.67 -6.05 1.139 171
 173 3 4.82 9.81 -6.09 1.068 172
 174 3 4.87 9.95 -5.97 0.931 173
 175 3 4.86 10.11 -5.97 0.833 174
 176 3 4.78 10.22 -5.97 0.751 175
 177 3 4.61 10.31 -5.84 0.661 176
 178 3 4.57 10.47 -5.72 0.634 177
 179 3 4.5 10.61 -5.63 0.553 178
 180 3 4.37 10.76 -5.51 0.539 179
 181 3 4.29 10.91 -5.45 0.507 180
 182 3 4.21 11.06 -5.38 0.511 181
 183 3 4.04 11.23 -5.34 0.503 182
 184 3 3.91 11.38 -5.39 0.486 183
 185 3 3.91 11.55 -5.34 0.495 184
 186 3 3.81 11.77 -5.33 0.485 185
 187 3 3.81 11.96 -5.34 0.474 186
 188 3 3.85 12.14 -5.42 0.479 187
 189 3 3.77 12.3 -5.45 0.481 188
 190 3 3.77 12.56 -5.43 0.461 189
 191 3 3.85 12.67 -5.46 0.482 190
 192 3 3.75 12.94 -5.38 0.471 191
 193 3 3.79 13.08 -5.48 0.465 192
 194 3 3.91 13.21 -5.58 0.421 193
 195 3 3.93 13.38 -5.79 0.418 194
 196 3 3.91 13.53 -5.8 0.43 195
 197 3 4.04 13.61 -5.84 0.451 196
 198 3 4.03 13.75 -5.89 0.478 197
 199 3 4.24 13.84 -5.85 0.426 198
 200 3 4.2 13.98 -5.81 0.395 199
 201 3 4.24 14.08 -5.93 0.47 200
 202 3 4.24 14.19 -6.01 0.498 201
 203 3 4.25 14.38 -5.97 0.469 202
 204 3 4.31 14.56 -6.05 0.466 203
 205 3 4.36 14.74 -6.01 0.486 204
 206 3 4.52 14.89 -6.02 0.485 205
 207 3 4.61 15.09 -5.91 0.503 206
 208 3 4.73 15.26 -5.87 0.513 207
 209 3 4.79 15.42 -5.85 0.54 208
 210 3 4.89 15.56 -5.81 0.531 209
 211 3 4.83 15.81 -5.77 0.55 210
 212 3 4.86 16.04 -5.76 0.565 211
 213 3 5 16.2 -5.66 0.562 212
 214 3 5.08 16.36 -5.52 0.562 213
 215 3 5.32 16.58 -5.45 0.611 214
 216 3 5.37 16.76 -5.3 0.589 215
 217 3 5.51 16.95 -5.23 0.546 216
 218 3 5.63 17.15 -5.18 0.511 217
 219 3 5.86 17.27 -5.13 0.514 218
 220 3 5.95 17.38 -4.93 0.544 219
 221 3 5.98 17.52 -4.88 0.515 220
 222 3 6.07 17.67 -4.87 0.474 221
 223 3 6.24 17.9 -4.83 0.522 222
 224 3 6.31 18.22 -4.71 0.532 223
 225 3 6.48 18.27 -4.76 0.581 224
 226 3 6.77 18.54 -4.72 0.627 225
 227 3 6.98 18.69 -4.66 0.633 226
 228 3 7.18 18.78 -4.59 0.687 227
 229 3 7.25 18.96 -4.54 0.691 228
 230 3 7.43 19.14 -4.55 0.69 229
 231 3 7.59 19.25 -4.54 0.682 230
 232 3 7.8 19.27 -4.53 0.716 231
 233 3 7.93 19.46 -4.49 0.709 232
 234 3 8.18 19.44 -4.5 0.745 233
 235 3 8.45 19.53 -4.51 0.77 234
 236 3 8.62 19.62 -4.49 0.801 235
 237 3 8.89 19.66 -4.46 0.832 236
 238 3 9.07 19.68 -4.41 0.83 237
 239 3 9.5 19.73 -4.46 0.883 238
 240 3 9.71 19.8 -4.46 0.861 239
 241 3 10.01 19.8 -4.46 0.84 240
 242 3 10.25 19.75 -4.4 0.814 241
 243 3 10.45 19.8 -4.34 0.848 242
 244 3 10.68 19.8 -4.29 0.868 243
 245 3 10.99 19.77 -4.28 0.865 244
 246 3 11.16 19.78 -4.24 0.881 245
 247 3 11.44 19.78 -4.25 0.883 246
 248 3 11.74 19.76 -4.16 0.84 247
 249 3 11.96 19.7 -4.08 0.802 248
 250 3 12.21 19.72 -4.04 0.792 249
 251 3 12.28 19.72 -3.93 0.771 250
 252 3 12.57 19.72 -3.87 0.746 251
 253 3 12.76 19.79 -3.81 0.721 252
 254 3 13.01 19.72 -3.77 0.694 253
 255 3 13.09 19.7 -3.64 0.67 254
 256 3 13.27 19.72 -3.56 0.642 255
 257 3 13.49 19.74 -3.48 0.62 256
 258 3 13.65 19.72 -3.37 0.605 257
 259 3 13.78 19.81 -3.25 0.571 258
 260 3 13.96 19.81 -3.14 0.568 259
 261 3 14.09 19.83 -3 0.547 260
 262 3 14.15 19.88 -2.85 0.535 261
 263 3 14.34 19.95 -2.75 0.527 262
 264 3 14.51 19.95 -2.66 0.524 263
 265 3 14.62 19.88 -2.48 0.496 264
 266 3 14.7 19.94 -2.33 0.521 265
 267 3 14.82 19.97 -2.25 0.498 266
 268 3 14.93 20.01 -2.12 0.505 267
 269 3 15.09 20.04 -2.04 0.492 268
 270 3 15.23 20.08 -1.91 0.491 269
 271 3 15.39 20.08 -1.71 0.531 270
 272 3 15.54 20.08 -1.58 0.534 271
 273 3 15.65 20.19 -1.53 0.522 272
 274 3 15.76 20.19 -1.38 0.499 273
 275 3 15.96 20.22 -1.35 0.495 274
 276 3 16.14 20.26 -1.26 0.505 275
 277 3 16.28 20.36 -1.17 0.505 276
 278 3 16.46 20.45 -1.14 0.534 277
 279 3 16.66 20.54 -1.14 0.559 278
 280 3 16.78 20.6 -1.07 0.551 279
 281 3 17.07 20.63 -0.99 0.555 280
 282 3 17.48 20.53 -0.84 0.578 281
 283 3 17.6 20.6 -0.72 0.545 282
 284 3 17.66 20.76 -0.65 0.559 283
 285 3 17.98 20.79 -0.63 0.571 284
 286 3 18.18 20.89 -0.65 0.585 285
 287 3 18.44 20.98 -0.77 0.701 286
 288 3 18.57 21.05 -0.72 0.703 287
 289 3 18.96 21.05 -0.75 0.746 288
 290 3 19.14 21.07 -0.68 0.717 289
 291 3 19.26 21.16 -0.64 0.701 290
 292 3 19.35 21.25 -0.59 0.707 291
 293 3 19.57 21.27 -0.6 0.584 292
 294 3 19.69 21.41 -0.52 0.639 293
 295 3 19.82 21.43 -0.42 0.702 294
 296 3 19.96 21.36 -0.19 0.656 295
 297 3 20.37 21.43 -0.1 0.954 296
 298 3 20.53 21.5 -0.04 0.92 297
 299 3 20.93 21.55 0.06 0.873 298
 300 3 20.98 21.61 0.15 0.77 299
 301 3 21.28 21.8 0.34 0.777 300
 302 3 21.39 22.02 0.47 0.775 301
 303 3 21.41 22.14 0.53 0.757 302
 304 3 21.57 22.3 0.66 0.73 303
 305 3 22 22.87 1.1 1.032 304
 306 3 22.67 23.8 1.81 0.525 305
 307 3 22.84 23.93 1.9 0.483 306
 308 3 22.97 24.25 2.05 0.444 307
 309 3 23.09 24.52 2.21 0.44 308
 310 3 23.22 24.71 2.28 0.442 309
 311 3 23.31 24.75 2.32 0.453 310
 312 3 23.42 25.02 2.4 0.472 311
 313 3 23.56 25.12 2.48 0.456 312
 314 3 23.74 25.27 2.51 0.414 313
 315 3 23.79 25.36 2.61 0.417 314
 316 3 24 25.34 2.65 0.409 315
 317 3 24.11 25.55 2.78 0.415 316
 318 3 24.27 25.65 2.8 0.399 317
 319 3 24.36 25.74 2.84 0.417 318
 320 3 24.49 25.81 2.9 0.385 319
 321 3 24.63 26.01 2.92 0.432 320
 322 3 24.79 26.19 2.92 0.463 321
 323 3 24.9 26.26 3.01 0.468 322
 324 3 24.99 26.42 3.09 0.464 323
 325 3 25.08 26.53 3.17 0.48 324
 326 3 25.2 26.94 3.11 0.443 325
 327 3 25.31 27.15 3.15 0.437 326
 328 3 25.43 27.35 3.15 0.439 327
 329 3 25.52 27.49 3.17 0.461 328
 330 3 25.58 27.74 3.21 0.473 329
 331 3 25.71 27.97 3.24 0.435 330
 332 3 25.8 28.12 3.29 0.448 331
 333 3 25.87 28.35 3.26 0.456 332
 334 3 25.94 28.51 3.31 0.448 333
 335 3 26.08 28.63 3.33 0.467 334
 336 3 26.14 28.81 3.41 0.471 335
 337 3 26.26 28.92 3.43 0.466 336
 338 3 26.35 29.06 3.43 0.455 337
 339 3 26.51 29.22 3.29 0.462 338
 340 3 26.58 29.38 3.24 0.484 339
 341 3 26.6 29.56 3.26 0.483 340
 342 3 26.78 29.74 3.18 0.488 341
 343 3 26.92 29.9 3.2 0.448 342
 344 3 27.1 30.08 3.26 0.42 343
 345 3 27.28 30.17 3.26 0.406 344
 346 3 27.3 30.3 3.33 0.352 345
 347 3 27.41 30.37 3.33 0.379 346
 348 3 27.6 30.51 3.2 0.405 347
 349 3 27.78 30.62 3.16 0.435 348
 350 3 27.92 30.65 3.2 0.406 349
 351 3 28.1 30.78 3.08 0.363 350
 352 3 28.16 30.9 2.99 0.364 351
 353 3 28.28 30.99 2.93 0.332 352
 354 3 28.39 31.17 3.04 0.39 353
 355 3 28.48 31.24 2.95 0.387 354
 356 3 28.6 31.42 2.91 0.369 355
 357 3 28.73 31.49 2.85 0.347 356
 358 3 28.85 31.59 2.74 0.359 357
 359 3 28.96 31.73 2.62 0.353 358
 360 3 29.07 31.88 2.58 0.39 359
 361 3 29.17 31.98 2.56 0.389 360
 362 3 29.3 32.09 2.52 0.422 361
 363 3 29.4 32.17 2.43 0.446 362
 364 3 29.56 32.27 2.39 0.433 363
 365 3 29.7 32.34 2.31 0.415 364
 366 3 29.77 32.48 2.31 0.414 365
 367 3 29.93 32.62 2.37 0.389 366
 368 3 30.13 32.69 2.31 0.382 367
 369 3 30.29 32.74 2.31 0.381 368
 370 3 30.41 32.91 2.33 0.378 369
 371 3 30.57 32.99 2.35 0.386 370
 372 3 30.72 33.09 2.33 0.364 371
 373 3 30.91 33.12 2.37 0.374 372
 374 3 31.02 33.24 2.33 0.381 373
 375 3 31.27 33.31 2.41 0.401 374
 376 3 31.41 33.41 2.45 0.407 375
 377 3 31.59 33.48 2.39 0.44 376
 378 3 31.82 33.49 2.41 0.416 377
 379 3 32.08 33.45 2.43 0.402 378
 380 3 32.18 33.48 2.51 0.357 379
 381 3 32.22 33.73 2.49 0.331 380
 382 3 32.32 33.8 2.43 0.364 381
 383 3 32.57 33.8 2.52 0.435 382
 384 3 32.85 33.83 2.52 0.403 383
 385 3 33.03 33.91 2.56 0.405 384
 386 3 33.19 34.02 2.52 0.402 385
 387 3 33.44 34.1 2.6 0.392 386
 388 3 33.64 34.14 2.6 0.389 387
 389 3 33.86 34.17 2.62 0.39 388
 390 3 34.03 34.21 2.66 0.418 389
 391 3 34.15 34.27 2.7 0.4 390
 392 3 34.29 34.39 2.62 0.428 391
 393 3 34.42 34.5 2.64 0.443 392
 394 3 34.55 34.59 2.6 0.47 393
 395 3 34.72 34.68 2.68 0.539 394
 396 3 34.9 34.78 2.68 0.563 395
 397 3 35.08 34.92 2.68 0.572 396
 398 3 35.21 35.07 2.6 0.577 397
 399 3 35.4 35.21 2.68 0.584 398
 400 3 35.54 35.31 2.7 0.569 399
 401 3 35.65 35.47 2.74 0.588 400
 402 3 35.82 35.57 2.81 0.601 401
 403 3 35.97 35.71 2.79 0.574 402
 404 3 36.05 35.89 2.7 0.555 403
 405 3 36.15 36.09 2.66 0.56 404
 406 3 36.25 36.28 2.64 0.536 405
 407 3 36.37 36.43 2.68 0.537 406
 408 3 36.47 36.61 2.6 0.55 407
 409 3 36.54 36.78 2.62 0.523 408
 410 3 36.68 36.89 2.6 0.54 409
 411 3 36.85 37.07 2.53 0.526 410
 412 3 37 37.17 2.44 0.549 411
 413 3 37.13 37.31 2.46 0.577 412
 414 3 37.31 37.36 2.5 0.613 413
 415 3 37.42 37.5 2.44 0.612 414
 416 3 37.6 37.57 2.44 0.631 415
 417 3 37.75 37.67 2.36 0.614 416
 418 3 37.86 37.83 2.3 0.595 417
 419 3 38 37.93 2.28 0.603 418
 420 3 38.14 38.03 2.32 0.594 419
 421 3 38.28 38.11 2.34 0.597 420
 422 3 38.46 38.25 2.28 0.59 421
 423 3 38.59 38.43 2.28 0.568 422
 424 3 38.74 38.5 2.34 0.565 423
 425 3 38.89 38.68 2.28 0.571 424
 426 3 39.1 38.82 2.23 0.603 425
 427 3 39.2 38.96 2.23 0.61 426
 428 3 39.31 39.04 2.28 0.618 427
 429 3 39.39 39.26 2.17 0.561 428
 430 3 39.45 39.43 2.13 0.525 429
 431 3 39.49 39.62 2.11 0.499 430
 432 3 39.67 39.83 2.05 0.451 431
 433 3 39.74 39.97 2 0.463 432
 434 3 39.89 40.12 1.86 0.488 433
 435 3 39.98 40.26 1.78 0.477 434
 436 3 40.09 40.4 1.74 0.479 435
 437 3 40.24 40.47 1.69 0.487 436
 438 3 40.35 40.58 1.65 0.503 437
 439 3 40.45 40.72 1.56 0.47 438
 440 3 40.56 40.83 1.55 0.498 439
 441 3 40.7 40.93 1.57 0.519 440
 442 3 40.78 41.04 1.49 0.532 441
 443 3 40.89 41.17 1.42 0.555 442
 444 3 41.04 41.25 1.44 0.59 443
 445 3 41.13 41.39 1.45 0.613 444
 446 3 41.3 41.44 1.37 0.625 445
 447 3 41.4 41.6 1.41 0.592 446
 448 3 41.59 41.65 1.41 0.599 447
 449 3 41.72 41.76 1.38 0.618 448
 450 3 41.85 41.9 1.44 0.605 449
 451 3 41.98 42.01 1.42 0.576 450
 452 3 42.1 42.12 1.44 0.565 451
 453 3 42.3 42.16 1.61 0.541 452
 454 3 42.47 42.22 1.6 0.525 453
 455 3 42.63 42.3 1.6 0.48 454
 456 3 42.84 42.34 1.63 0.477 455
 457 3 43.03 42.43 1.69 0.471 456
 458 3 43.23 42.44 1.69 0.48 457
 459 3 43.45 42.55 1.72 0.473 458
 460 3 43.63 42.63 1.73 0.467 459
 461 3 43.83 42.65 1.76 0.47 460
 462 3 44.02 42.66 1.8 0.474 461
 463 3 44.22 42.69 1.8 0.486 462
 464 3 44.41 42.83 1.85 0.512 463
 465 3 44.53 42.88 1.86 0.557 464
 466 3 44.73 42.94 1.88 0.574 465
 467 3 44.91 42.95 1.84 0.577 466
 468 3 45.12 42.98 1.89 0.569 467
 469 3 45.27 43.01 1.83 0.537 468
 470 3 45.45 42.99 1.65 0.522 469
 471 3 45.63 42.93 1.69 0.518 470
 472 3 45.81 42.84 1.71 0.501 471
 473 3 45.91 42.97 1.7 0.506 472
 474 3 45.99 42.91 1.55 0.487 473
 475 3 46.09 42.84 1.44 0.487 474
 476 3 46.27 42.84 1.57 0.518 475
 477 3 46.47 42.81 1.53 0.506 476
 478 3 46.63 42.81 1.44 0.492 477
 479 3 46.8 42.81 1.48 0.516 478
 480 3 46.99 42.84 1.46 0.521 479
 481 3 47.17 42.84 1.39 0.528 480
 482 3 47.34 42.8 1.4 0.533 481
 483 3 47.48 42.87 1.39 0.556 482
 484 3 47.66 42.81 1.4 0.538 483
 485 3 47.87 42.91 1.41 0.548 484
 486 3 48.05 42.88 1.36 0.54 485
 487 3 48.27 42.95 1.4 0.558 486
 488 3 48.45 42.94 1.4 0.566 487
 489 3 48.63 42.95 1.4 0.575 488
 490 3 48.8 42.95 1.39 0.574 489
 491 3 48.99 42.92 1.38 0.579 490
 492 3 49.22 42.91 1.4 0.585 491
 493 3 49.41 42.91 1.47 0.588 492
 494 3 49.56 42.82 1.51 0.624 493
 495 3 49.76 42.74 1.58 0.653 494
 496 3 49.92 42.63 1.57 0.698 495
 497 3 50.05 42.52 1.6 0.72 496
 498 3 50.26 42.41 1.65 0.72 497
 499 3 50.42 42.28 1.66 0.711 498
 500 3 50.6 42.3 1.72 0.685 499
 501 3 50.8 42.27 1.75 0.646 500
 502 3 50.91 42.05 1.91 0.725 501
 503 3 51.05 42.03 1.93 0.744 502
 504 3 51.2 41.95 2.07 0.771 503
 505 3 51.3 41.78 2.21 0.812 504
 506 3 51.38 41.69 2.36 0.852 505
 507 3 51.45 41.59 2.5 0.891 506
 508 3 51.63 41.57 2.48 0.944 507
 509 3 51.76 41.53 2.5 0.972 508
 510 3 51.81 41.38 2.65 0.999 509
 511 3 51.89 41.25 2.73 0.954 510
 512 3 51.48 40.34 2.96 0.676 511
 513 3 51.35 40.07 3.05 0.598 512
 514 3 51.35 39.95 3.11 0.591 513
 515 3 51.21 39.7 3.13 0.597 514
 516 3 51.28 39.56 3.19 0.619 515
 517 3 51.24 39.38 3.15 0.622 516
 518 3 51.23 39.24 3.11 0.616 517
 519 3 51.28 39.12 2.98 0.628 518
 520 3 51.34 38.99 2.94 0.648 519
 521 3 51.38 38.8 2.88 0.637 520
 522 3 51.53 38.7 2.8 0.593 521
 523 3 51.66 38.52 2.71 0.565 522
 524 3 51.68 38.37 2.61 0.552 523
 525 3 51.71 38.21 2.59 0.536 524
 526 3 51.71 38.03 2.53 0.524 525
 527 3 51.85 37.88 2.46 0.494 526
 528 3 51.91 37.64 2.34 0.513 527
 529 3 52.02 37.49 2.34 0.524 528
 530 3 52.06 37.32 2.4 0.515 529
 531 3 52.14 37.15 2.3 0.533 530
 532 3 52.23 37 2.27 0.533 531
 533 3 52.28 36.86 2.3 0.529 532
 534 3 52.36 36.65 2.11 0.47 533
 535 3 52.32 36.57 2 0.443 534
 536 3 52.36 36.46 2.08 0.507 535
 537 3 52.61 36.42 2.12 0.495 536
 538 3 52.69 36.32 2.04 0.491 537
 539 3 52.79 36.18 1.94 0.495 538
 540 3 52.85 36.03 1.89 0.502 539
 541 3 52.96 35.89 1.9 0.507 540
 542 3 53.12 35.75 1.84 0.487 541
 543 3 53.28 35.64 1.73 0.501 542
 544 3 53.42 35.5 1.75 0.522 543
 545 3 53.47 35.38 1.84 0.549 544
 546 3 53.65 35.28 1.82 0.578 545
 547 3 53.89 35.25 1.69 0.593 546
 548 3 53.96 35.11 1.72 0.58 547
 549 3 54.07 34.96 1.72 0.593 548
 550 3 54.22 34.86 1.67 0.562 549
 551 3 54.26 34.71 1.67 0.587 550
 552 3 54.4 34.63 1.66 0.585 551
 553 3 54.32 34.39 1.63 0.601 552
 554 3 54.46 34.31 1.56 0.586 553
 555 3 54.46 34.08 1.64 0.539 554
 556 3 54.47 33.95 1.55 0.561 555
 557 3 54.47 33.78 1.43 0.568 556
 558 3 54.44 33.6 1.49 0.595 557
 559 3 54.36 33.45 1.47 0.624 558
 560 3 54.32 33.25 1.46 0.619 559
 561 3 54.25 33.08 1.47 0.646 560
 562 3 54.11 32.89 1.48 0.667 561
 563 3 54.07 32.71 1.5 0.686 562
 564 3 53.96 32.53 1.52 0.682 563
 565 3 53.86 32.36 1.6 0.72 564
 566 3 53.79 32.18 1.63 0.72 565
 567 3 53.73 32.03 1.58 0.694 566
 568 3 53.5 31.87 1.63 0.697 567
 569 3 53.41 31.73 1.66 0.702 568
 570 3 53.26 31.57 1.7 0.716 569
 571 3 53.06 31.41 1.68 0.684 570
 572 3 53.01 31.28 1.58 0.696 571
 573 3 52.88 31.14 1.61 0.742 572
 574 3 52.8 30.98 1.62 0.759 573
 575 3 52.69 30.87 1.62 0.809 574
 576 3 52.5 30.73 1.65 0.861 575
 577 3 52.51 30.57 1.64 0.894 576
 578 3 52.51 30.43 1.61 0.926 577
 579 3 52.48 30.32 1.56 0.993 578
 580 3 52.47 30.23 1.37 0.999 579
 581 3 52.48 30.12 1.34 1.039 580
 582 3 51.81 29.96 1.88 0.633 581
 583 3 51.5 29.87 2.02 0.496 582
 584 3 51.33 29.72 2.06 0.447 583
 585 3 51.23 29.6 2.14 0.447 584
 586 3 51.16 29.45 2.22 0.443 585
 587 3 51.13 29.26 2.33 0.435 586
 588 3 51.05 29.11 2.35 0.422 587
 589 3 51.05 28.97 2.39 0.437 588
 590 3 50.93 28.77 2.43 0.483 589
 591 3 50.87 28.63 2.43 0.479 590
 592 3 50.79 28.54 2.41 0.53 591
 593 3 50.19 28.56 2.51 0.394 592
 594 3 50 28.47 2.54 0.413 593
 595 3 49.81 28.42 2.58 0.418 594
 596 3 49.66 28.33 2.62 0.429 595
 597 3 49.45 28.33 2.6 0.42 596
 598 3 49.13 28.27 2.6 0.423 597
 599 3 48.88 28.18 2.56 0.495 598
 600 3 48.58 28.17 2.52 0.521 599
 601 3 48.29 28.13 2.45 0.548 600
 602 3 47.98 28.18 2.37 0.554 601
 603 3 47.83 28.08 2.2 0.527 602
 604 3 47.69 27.99 2.26 0.493 603
 605 3 47.56 27.92 2.29 0.501 604
 606 3 47.44 27.88 2.18 0.559 605
 607 3 47.19 27.92 1.98 0.606 606
 608 3 47.01 27.9 1.91 0.607 607
 609 3 46.77 27.97 1.81 0.582 608
 610 3 46.59 27.94 1.74 0.53 609
 611 3 46.43 27.94 1.64 0.513 610
 612 3 46.27 28 1.47 0.509 611
 613 3 46.11 28.01 1.38 0.504 612
 614 3 45.98 28.07 1.27 0.495 613
 615 3 45.81 28.09 1.16 0.505 614
 616 3 45.62 28.05 1.14 0.524 615
 617 3 45.48 28.01 1.09 0.554 616
 618 3 45.34 28.03 1 0.578 617
 619 3 45.16 27.96 0.99 0.602 618
 620 3 45.05 27.85 0.87 0.625 619
 621 3 44.91 27.78 0.83 0.65 620
 622 3 44.52 27.01 0.89 0.34 621
 623 3 44.41 26.78 0.82 0.307 622
 624 3 44.27 26.57 0.73 0.273 623
 625 3 44.17 26.48 0.67 0.277 624
 626 3 44.06 26.25 0.59 0.267 625
 627 3 43.98 26.07 0.52 0.27 626
 628 3 43.88 25.94 0.41 0.271 627
 629 3 43.81 25.78 0.35 0.304 628
 630 3 43.69 25.64 0.26 0.315 629
 631 3 43.59 25.51 0.17 0.353 630
 632 3 43.52 25.39 0.12 0.345 631
 633 3 43.31 25.32 0.12 0.326 632
 634 3 43.2 25.12 0.09 0.279 633
 635 3 43.03 25.03 0.02 0.284 634
 636 3 42.84 24.87 0 0.321 635
 637 3 42.67 24.76 -0.06 0.337 636
 638 3 42.52 24.64 -0.15 0.318 637
 639 3 42.34 24.55 -0.34 0.291 638
 640 3 42.2 24.57 -0.49 0.299 639
 641 3 42.07 24.48 -0.64 0.298 640
 642 3 41.96 24.39 -0.75 0.292 641
 643 3 41.87 24.34 -0.85 0.289 642
 644 3 41.67 24.32 -0.93 0.294 643
 645 3 41.53 24.25 -0.99 0.324 644
 646 3 41.42 24.1 -1.02 0.339 645
 647 3 41.28 23.91 -1.06 0.333 646
 648 3 41.12 23.85 -1.08 0.332 647
 649 3 40.95 23.69 -1.11 0.297 648
 650 3 40.71 23.55 -1.14 0.28 649
 651 3 40.56 23.38 -1.14 0.276 650
 652 3 40.32 23.33 -1.29 0.285 651
 653 3 40.16 23.27 -1.37 0.255 652
 654 3 40.02 23.18 -1.5 0.253 653
 655 3 39.88 23.13 -1.56 0.255 654
 656 3 39.69 23.04 -1.6 0.281 655
 657 3 39.49 23.02 -1.67 0.296 656
 658 3 39.29 23 -1.75 0.336 657
 659 3 39.1 22.99 -1.81 0.359 658
 660 3 38.88 22.99 -1.83 0.398 659
 661 3 38.7 23.02 -1.93 0.422 660
 662 3 38.59 23.06 -2 0.475 661
 663 3 38.48 23.13 -2.14 0.524 662
 664 3 38.37 23.15 -2.27 0.565 663
 665 3 38.23 23.11 -2.37 0.606 664
 666 3 38.17 23.11 -2.48 0.658 665
 667 3 37.65 22.68 -2.16 0.398 666
 668 3 37.43 22.65 -2.23 0.439 667
 669 3 37.32 22.68 -2.27 0.485 668
 670 3 37.21 22.18 -2.43 0.314 669
 671 3 37.15 21.77 -2.6 0.226 670
 672 3 37.11 21.66 -2.71 0.206 671
 673 3 37.15 21.41 -2.71 0.161 672
 674 3 37.21 21.25 -2.75 0.182 673
 675 3 37.25 21.11 -2.81 0.177 674
 676 3 37.28 20.9 -2.71 0.163 675
 677 3 37.31 20.74 -2.68 0.206 676
 678 3 37.35 20.59 -2.58 0.254 677
 679 3 37.35 20.41 -2.58 0.298 678
 680 3 37.35 20.27 -2.43 0.33 679
 681 3 37.45 20.15 -2.31 0.399 680
 682 3 37.49 20.02 -2.21 0.435 681
 683 3 37.58 19.9 -2.14 0.442 682
 684 3 37.58 19.72 -1.96 0.377 683
 685 3 37.56 19.56 -1.91 0.303 684
 686 3 37.5 19.4 -1.79 0.232 685
 687 3 37.4 19.25 -1.79 0.17 686
 688 3 37.29 19.02 -1.73 0.138 687
 689 3 37.25 18.88 -1.68 0.167 688
 690 3 37.21 18.74 -1.65 0.141 689
 691 3 37.07 18.56 -1.44 0.129 690
 692 3 37.08 18.45 -1.43 0.189 691
 693 3 37.09 18.29 -1.35 0.224 692
 694 3 37.53 18.15 -1.33 0.128 693
 695 3 37.72 18.18 -1.29 0.133 694
 696 3 37.98 17.97 -1.3 0.115 695
 697 3 38.12 17.88 -1.18 0.092 696
 698 3 38.26 17.84 -1.12 0.051 697
 699 3 36.86 18.24 -1.35 0.182 693
 700 3 36.69 18.08 -1.33 0.145 699
 701 3 36.59 17.95 -1.26 0.154 700
 702 3 36.53 17.81 -1.2 0.14 701
 703 3 36.39 17.68 -1.19 0.136 702
 704 3 36.34 17.52 -1.2 0.203 703
 705 3 36.26 17.36 -1.08 0.222 704
 706 3 36.28 17.18 -0.99 0.271 705
 707 3 36.23 17.01 -0.88 0.308 706
 708 3 36.15 16.87 -0.78 0.364 707
 709 3 36.15 16.76 -0.75 0.362 708
 710 3 36.19 16.6 -0.57 0.303 709
 711 3 36.22 16.53 -0.37 0.17 710
 712 3 36.23 16.39 -0.37 0.147 711
 713 3 36.34 16.24 -0.41 0.123 712
 714 3 36.34 16.08 -0.48 0.157 713
 715 3 36.29 15.97 -0.49 0.227 714
 716 3 36.22 15.84 -0.49 0.312 715
 717 3 36.15 15.68 -0.57 0.411 716
 718 3 36.15 15.57 -0.58 0.503 717
 719 3 36.04 15.43 -0.66 0.58 718
 720 3 35.9 15.4 -0.53 0.667 719
 721 3 35.97 15.33 -0.38 0.724 720
 722 3 36.16 15.23 -0.25 0.671 721
 723 3 37.03 15.31 -0.54 0.205 722
 724 3 37.22 15.22 -0.54 0.13 723
 725 3 37.34 15.05 -0.55 0.129 724
 726 3 37.44 14.94 -0.61 0.119 725
 727 3 37.57 14.85 -0.69 0.125 726
 728 3 37.68 14.79 -0.78 0.135 727
 729 3 37.78 14.72 -0.86 0.102 728
 730 3 37.91 14.65 -0.99 0.096 729
 731 3 38.04 14.59 -1.04 0.106 730
 732 3 38.32 14.46 -1.03 0.112 731
 733 3 38.46 14.43 -1.02 0.177 732
 734 3 38.79 14.26 -0.88 0.138 733
 735 3 38.96 14.33 -0.95 0.142 734
 736 3 38.55 14.47 -1.13 0.095 733
 737 3 38.57 14.43 -1.33 0.112 736
 738 3 38.54 14.49 -1.49 0.114 737
 739 3 38.44 14.36 -1.64 0.095 738
 740 3 38.37 14.35 -1.76 0.13 739
 741 3 38.33 14.42 -1.85 0.103 740
 742 3 35.55 15.2 0.46 0.191 722
 743 3 35.4 15.03 0.41 0.086 742
 744 3 35.29 15.54 -0.98 0.163 721
 745 3 35.19 15.48 -1.05 0.135 744
 746 3 35.14 15.47 -1.16 0.116 745
 747 3 34.96 15.4 -1.2 0.127 746
 748 3 34.83 15.34 -1.31 0.147 747
 749 3 34.69 15.21 -1.32 0.148 748
 750 3 34.64 15.09 -1.34 0.162 749
 751 3 34.54 15.07 -1.39 0.209 750
 752 3 34.48 14.9 -1.48 0.24 751
 753 3 34.33 14.9 -1.45 0.266 752
 754 3 34.26 14.76 -1.48 0.314 753
 755 3 34.15 14.67 -1.5 0.327 754
 756 3 34.14 14.47 -1.55 0.371 755
 757 3 34.04 14.39 -1.61 0.349 756
 758 3 34.08 14.2 -1.74 0.349 757
 759 3 34.15 13.9 -2.05 0.225 758
 760 3 33.98 13.92 -2.59 0.14 759
 761 3 33.83 13.87 -2.72 0.155 760
 762 3 33.77 13.84 -2.86 0.15 761
 763 3 33.7 13.82 -2.97 0.134 762
 764 3 33.62 13.78 -3.11 0.175 763
 765 3 33.55 13.66 -3.22 0.135 764
 766 3 33.56 13.71 -3.36 0.149 765
 767 3 33.63 13.58 -3.47 0.122 766
 768 3 33.69 13.42 -3.57 0.175 767
 769 3 33.67 13.32 -3.65 0.283 768
 770 3 33.7 13.28 -3.76 0.331 769
 771 3 33.62 13.23 -3.9 0.398 770
 772 3 33.66 13.18 -4.01 0.42 771
 773 3 33.77 13.12 -4.09 0.477 772
 774 3 34.01 13.01 -4.22 0.436 773
 775 3 34.23 12.84 -4.2 0.448 774
 776 3 34.24 12.76 -4.29 0.492 775
 777 3 34.16 12.65 -4.41 0.508 776
 778 3 34.1 12.67 -4.59 0.521 777
 779 3 34.11 12.7 -4.7 0.537 778
 780 3 34.13 12.59 -4.85 0.476 779
 781 3 34.24 12.42 -4.97 0.386 780
 782 3 34.28 12.34 -5.08 0.317 781
 783 3 34.27 12.39 -5.2 0.269 782
 784 3 34.24 12.16 -5.3 0.219 783
 785 3 34.23 11.86 -5.47 0.113 784
 786 3 34.23 11.75 -5.6 0.118 785
 787 3 34.35 11.76 -5.8 0.184 786
 788 3 34.49 11.74 -5.93 0.203 787
 789 3 34.59 11.67 -6.04 0.158 788
 790 3 34.68 11.61 -6.22 0.073 789
 791 3 34.71 11.55 -6.31 0.089 790
 792 3 34.74 11.42 -6.35 0.147 791
 793 3 34.71 11.26 -6.41 0.127 792
 794 3 34.73 11.15 -6.41 0.153 793
 795 3 34.88 11.24 -6.51 0.088 794
 796 3 34.95 11.3 -6.41 0.072 795
 797 3 33.64 14.4 -1.23 0.196 758
 798 3 33.43 14.39 -1.06 0.146 797
 799 3 33.3 14.37 -0.94 0.16 798
 800 3 33.16 14.33 -0.88 0.189 799
 801 3 33.05 14.26 -0.75 0.206 800
 802 3 32.93 14.38 -0.67 0.243 801
 803 3 32.78 14.48 -0.68 0.274 802
 804 3 32.64 14.53 -0.57 0.285 803
 805 3 32.53 14.59 -0.58 0.326 804
 806 3 32.36 14.42 -0.35 0.22 805
 807 3 32.11 14.26 -0.43 0.115 806
 808 3 31.98 14.23 -0.43 0.112 807
 809 3 31.81 14.15 -0.48 0.142 808
 810 3 31.72 13.98 -0.49 0.123 809
 811 3 31.6 13.92 -0.56 0.123 810
 812 3 31.42 13.84 -0.67 0.174 811
 813 3 31.3 13.73 -0.69 0.233 812
 814 3 31.18 13.66 -0.74 0.303 813
 815 3 31 13.58 -0.86 0.442 814
 816 3 30.93 13.52 -0.9 0.507 815
 817 3 30.82 13.53 -1 0.567 816
 818 3 30.66 13.11 -0.81 0.489 817
 819 3 30.59 13.05 -0.95 0.515 818
 820 3 30.28 13.03 -0.25 0.121 819
 821 3 30.16 12.91 -0.1 0.116 820
 822 3 30 12.81 -0.05 0.114 821
 823 3 29.89 12.72 0 0.126 822
 824 3 29.78 12.66 0.05 0.121 823
 825 3 29.66 12.64 0.16 0.129 824
 826 3 29.55 12.64 0.23 0.125 825
 827 3 29.46 12.64 0.35 0.13 826
 828 3 29.43 12.67 0.53 0.146 827
 829 3 29.39 12.74 0.68 0.137 828
 830 3 29.3 12.77 0.79 0.117 829
 831 3 29.21 12.82 0.9 0.106 830
 832 3 29.05 12.91 0.94 0.146 831
 833 3 28.96 12.97 1 0.209 832
 834 3 28.86 13.05 1.04 0.227 833
 835 3 28.86 13.22 1.28 0.214 834
 836 3 28.8 13.29 1.37 0.295 835
 837 3 28.73 13.25 1.46 0.351 836
 838 3 28.82 13.31 1.61 0.305 837
 839 3 28.46 13.45 1.57 0.139 838
 840 3 28.25 13.54 1.52 0.114 839
 841 3 28.16 13.64 1.56 0.102 840
 842 3 28.05 13.74 1.63 0.116 841
 843 3 27.94 13.81 1.73 0.107 842
 844 3 27.86 13.91 1.8 0.111 843
 845 3 27.72 14.05 1.91 0.103 844
 846 3 27.54 14.12 2 0.104 845
 847 3 27.45 14.21 2 0.147 846
 848 3 27.33 14.3 2.12 0.106 847
 849 3 29.14 13.45 1.82 0.218 838
 850 3 29.27 13.54 2 0.158 849
 851 3 29.34 13.54 2.14 0.18 850
 852 3 29.43 13.55 2.29 0.199 851
 853 3 29.43 13.49 2.47 0.227 852
 854 3 29.46 13.45 2.58 0.264 853
 855 3 29.48 13.34 2.7 0.338 854
 856 3 29.41 13.37 2.87 0.441 855
 857 3 29.37 13.37 3.02 0.527 856
 858 3 29.32 13.44 3.18 0.582 857
 859 3 29.3 13.45 3.29 0.614 858
 860 3 29.11 13.33 3.37 0.604 859
 861 3 28.41 13.3 2.95 0.102 860
 862 3 28.36 13.36 2.87 0.000125 861
 863 3 29 13.38 3.45 0.436 860
 864 3 28.57 13.69 3.97 0.154 863
 865 3 28.46 13.71 4.13 0.081 864
 866 3 28.46 13.68 4.24 0.066 865
 867 3 29.14 13.38 3.58 0.177 863
 868 3 29.64 12.72 3.39 0.115 867
 869 3 29.62 12.62 3.5 0.115 868
 870 3 29.28 13.38 3.72 0.177 867
 871 3 29.14 13.3 3.72 0.047 870
 872 3 28.57 13.05 0.79 0.083 834
 873 3 28.41 13.09 0.76 0.155 872
 874 3 28.28 13.13 0.81 0.179 873
 875 3 28.18 13.14 0.82 0.113 874
 876 3 30.71 12.94 -1.34 0.393 819
 877 3 30.68 12.87 -1.5 0.35 876
 878 3 30.59 12.75 -1.54 0.311 877
 879 3 30.52 12.61 -1.59 0.244 878
 880 3 30.43 12.53 -1.65 0.219 879
 881 3 30.16 12.39 -1.64 0.136 880
 882 3 30.07 12.23 -1.75 0.161 881
 883 3 30 12.08 -1.83 0.156 882
 884 3 29.89 11.97 -1.94 0.138 883
 885 3 29.77 11.88 -2.03 0.171 884
 886 3 29.64 11.77 -2.15 0.174 885
 887 3 29.59 11.75 -2.32 0.138 886
 888 3 29.46 11.72 -2.46 0.166 887
 889 3 29.41 11.7 -2.67 0.16 888
 890 3 29.27 11.69 -2.8 0.145 889
 891 3 29.12 11.69 -2.88 0.147 890
 892 3 28.96 11.66 -3.03 0.162 891
 893 3 28.82 11.66 -3.09 0.183 892
 894 3 28.73 11.64 -3.22 0.218 893
 895 3 28.59 11.61 -3.4 0.221 894
 896 3 28.48 11.55 -3.47 0.268 895
 897 3 28.39 11.47 -3.55 0.265 896
 898 3 28.4 11.15 -3.9 0.149 897
 899 3 28.37 11.09 -3.98 0.174 898
 900 3 28.33 11.03 -4.06 0.134 899
 901 3 28.35 11.02 -4.18 0.118 900
 902 3 28.35 10.94 -4.26 0.121 901
 903 3 28.4 10.81 -4.34 0.139 902
 904 3 28.42 10.67 -4.42 0.15 903
 905 3 28.38 10.55 -4.51 0.213 904
 906 3 28.38 10.44 -4.6 0.273 905
 907 3 28.42 10.25 -4.68 0.269 906
 908 3 28.49 10.25 -4.8 0.291 907
 909 3 28.49 10.28 -4.95 0.36 908
 910 3 28.42 10.24 -5.09 0.419 909
 911 3 28.31 10.25 -5.25 0.398 910
 912 3 28.15 10.22 -5.42 0.38 911
 913 3 28.15 10.21 -5.63 0.409 912
 914 3 27.99 10.16 -5.75 0.441 913
 915 3 27.81 10.19 -5.92 0.433 914
 916 3 27.81 10.11 -6.08 0.415 915
 917 3 27.63 10.21 -6.25 0.354 916
 918 3 27.46 10.34 -6.39 0.313 917
 919 3 27.33 10.39 -6.47 0.326 918
 920 3 27.26 10.39 -6.59 0.327 919
 921 3 27.29 10.47 -6.79 0.312 920
 922 3 27.17 10.55 -6.96 0.334 921
 923 3 27.13 10.63 -7.06 0.28 922
 924 3 27.12 10.31 -7.22 0.15 923
 925 3 26.97 10.31 -7.43 0.162 924
 926 3 26.96 10.56 -7.43 0.214 925
 927 3 26.96 10.48 -7.17 0.107 926
 928 3 26.99 10.89 -7.3 0.182 926
 929 3 26.83 11.06 -7.38 0.145 928
 930 3 26.69 11.11 -7.46 0.208 929
 931 3 26.58 11.15 -7.47 0.306 930
 932 3 26.51 11.16 -7.55 0.414 931
 933 3 26.4 11.2 -7.6 0.497 932
 934 3 26.38 11.22 -7.73 0.551 933
 935 3 26.33 11.25 -7.91 0.608 934
 936 3 27.17 11.73 -7.88 0.156 935
 937 3 27.08 11.81 -7.66 0.137 936
 938 3 27.08 11.84 -7.56 0.056 937
 939 3 26.26 11.42 -8.07 0.605 935
 940 3 26.08 11.39 -8.1 0.656 939
 941 3 26.03 11.47 -8.22 0.669 940
 942 3 25.35 11.07 -7.92 0.11 941
 943 3 25.44 11.16 -8.08 0.097 942
 944 3 25.54 11.25 -8.02 0.05 943
 945 3 26.06 11.64 -8.37 0.608 941
 946 3 26.06 11.92 -8.45 0.495 945
 947 3 26.03 12.12 -8.54 0.373 946
 948 3 26.01 12.31 -8.47 0.235 947
 949 3 25.88 12.39 -8.5 0.176 948
 950 3 30.72 13.96 -1.28 0.38 817
 951 3 30.56 14.06 -1.3 0.376 950
 952 3 30.75 13.7 -1.58 0.177 951
 953 3 30.71 13.52 -1.69 0.123 952
 954 3 30.29 14.46 -1.2 0.235 951
 955 3 30.15 14.56 -1.1 0.141 954
 956 3 29.97 14.74 -1.03 0.07 955
 957 3 29.9 14.84 -0.94 0.061 956
 958 3 29.97 14.92 -0.93 0.031 957
 959 3 30.11 14.82 -0.94 0.074 958
 960 3 32.54 14.83 -1.03 0.163 805
 961 3 32.44 14.9 -1.16 0.128 960
 962 3 32.3 14.89 -1.18 0.094 961
 963 3 37.99 20.02 -2.75 0.106 683
 964 3 38.11 19.93 -2.89 0.139 963
 965 3 38.29 19.81 -2.95 0.144 964
 966 3 38.36 19.72 -3.02 0.176 965
 967 3 38.56 19.7 -3.02 0.207 966
 968 3 38.61 19.7 -3.12 0.232 967
 969 3 38.68 19.59 -3.14 0.268 968
 970 3 38.79 19.45 -3.21 0.293 969
 971 3 38.9 19.43 -3.25 0.333 970
 972 3 38.99 19.43 -3.37 0.361 971
 973 3 39.03 19.27 -3.39 0.291 972
 974 3 39.03 18.97 -3.37 0.139 973
 975 3 39.07 18.79 -3.45 0.164 974
 976 3 39.14 18.63 -3.48 0.256 975
 977 3 39.14 18.5 -3.64 0.469 976
 978 3 39.23 18.43 -3.68 0.538 977
 979 3 39.19 18.27 -3.81 0.54 978
 980 3 39.29 18.11 -3.75 0.473 979
 981 3 39.3 18.08 -3.96 0.356 980
 982 3 39.39 18.44 -4.54 0.132 981
 983 3 39.22 18.32 -4.7 0.078 982
 984 3 38.58 18.31 -4.12 0.127 979
 985 3 38.37 18.34 -4.19 0.102 984
 986 3 39.43 19.58 -3.06 0.074 972
 987 3 39.5 19.5 -3.04 0.096 986
 988 3 39.4 19.36 -3.1 0.037 987
 989 3 37.17 23.41 -2.27 0.191 669
 990 3 36.96 23.56 -2.31 0.159 989
 991 3 36.81 23.65 -2.35 0.174 990
 992 3 36.66 23.74 -2.39 0.184 991
 993 3 36.49 23.7 -2.46 0.212 992
 994 3 36.34 23.66 -2.5 0.259 993
 995 3 36.13 23.59 -2.31 0.228 994
 996 3 35.94 23.56 -2.25 0.191 995
 997 3 35.7 23.49 -2.2 0.163 996
 998 3 35.49 23.37 -2.14 0.168 997
 999 3 35.31 23.37 -2.06 0.17 998
 1000 3 35.13 23.39 -2 0.169 999
 1001 3 34.92 23.28 -2.06 0.183 1000
 1002 3 34.7 23.35 -2.08 0.181 1001
 1003 3 34.52 23.3 -2.06 0.183 1002
 1004 3 34.38 23.28 -2.02 0.153 1003
 1005 3 34.19 23.21 -2 0.204 1004
 1006 3 33.95 23.21 -2.04 0.165 1005
 1007 3 33.74 23.14 -2.08 0.149 1006
 1008 3 33.52 23.12 -2.12 0.189 1007
 1009 3 33.32 23.08 -2.12 0.198 1008
 1010 3 33.15 23.01 -2.14 0.243 1009
 1011 3 33.1 23.3 -2.39 0.097 1010
 1012 3 33.03 23.32 -2.48 0.136 1011
 1013 3 32.95 23.35 -2.56 0.17 1012
 1014 3 32.99 23.28 -2.81 0.122 1013
 1015 3 33.01 23.19 -2.98 0.12 1014
 1016 3 32.99 23.19 -3.2 0.144 1015
 1017 3 33.02 23.15 -3.39 0.174 1016
 1018 3 33.03 23.1 -3.58 0.208 1017
 1019 3 33.06 23.07 -3.75 0.318 1018
 1020 3 33.17 23.08 -3.85 0.409 1019
 1021 3 33.28 23.03 -3.91 0.441 1020
 1022 3 33.39 23.01 -4.04 0.427 1021
 1023 3 33.42 22.94 -4.19 0.374 1022
 1024 3 33.56 23.07 -4.26 0.335 1023
 1025 3 32.99 22.83 -2.12 0.207 1010
 1026 3 32.82 22.8 -2.14 0.2 1025
 1027 3 32.64 22.57 -2.23 0.167 1026
 1028 3 32.5 22.4 -2.25 0.139 1027
 1029 3 32.4 22.3 -2.27 0.126 1028
 1030 3 32.29 22.21 -2.31 0.146 1029
 1031 3 32.24 22.03 -2.33 0.198 1030
 1032 3 32.18 21.92 -2.27 0.206 1031
 1033 3 32.04 21.8 -2.29 0.198 1032
 1034 3 31.91 21.71 -2.31 0.219 1033
 1035 3 31.75 21.58 -2.33 0.236 1034
 1036 3 31.64 21.51 -2.41 0.331 1035
 1037 3 31.55 21.42 -2.52 0.387 1036
 1038 3 31.41 21.3 -2.52 0.411 1037
 1039 3 31.23 21.33 -2.58 0.402 1038
 1040 3 31.05 21.3 -2.73 0.388 1039
 1041 3 30.89 21.28 -2.79 0.378 1040
 1042 3 30.82 21.21 -2.96 0.394 1041
 1043 3 30.78 21.01 -3.08 0.34 1042
 1044 3 30.75 20.78 -3.25 0.292 1043
 1045 3 30.73 20.67 -3.31 0.265 1044
 1046 3 30.75 20.4 -3.37 0.187 1045
 1047 3 30.78 20.23 -3.41 0.211 1046
 1048 3 30.75 20.08 -3.33 0.284 1047
 1049 3 30.73 19.96 -3.27 0.36 1048
 1050 3 31.07 19.67 -3.12 0.43 1049
 1051 3 31.16 19.6 -3.12 0.498 1050
 1052 3 31.23 19.51 -3.23 0.552 1051
 1053 3 31.35 19.44 -3.21 0.59 1052
 1054 3 31.32 19.32 -3.41 0.535 1053
 1055 3 31.48 19.24 -4 0.156 1054
 1056 3 31.69 19.24 -4.07 0.156 1055
 1057 3 31.85 19.24 -4.05 0.149 1056
 1058 3 32.03 19.26 -4.12 0.152 1057
 1059 3 32.21 19.24 -4.16 0.169 1058
 1060 3 32.39 19.24 -4.16 0.156 1059
 1061 3 32.57 19.24 -4.21 0.188 1060
 1062 3 32.68 19.14 -4.16 0.245 1061
 1063 3 32.79 19.03 -4.12 0.243 1062
 1064 3 32.92 19.01 -4.13 0.212 1063
 1065 3 32.97 18.83 -4.17 0.233 1064
 1066 3 33.07 18.69 -4.24 0.216 1065
 1067 3 33.2 18.51 -4.37 0.207 1066
 1068 3 33.29 18.37 -4.46 0.207 1067
 1069 3 33.32 18.23 -4.5 0.26 1068
 1070 3 33.3 18.1 -4.51 0.288 1069
 1071 3 32.98 17.94 -4.51 0.179 1070
 1072 3 32.84 17.83 -4.52 0.197 1071
 1073 3 32.65 17.67 -4.51 0.199 1072
 1074 3 32.4 17.55 -4.33 0.094 1073
 1075 3 32.32 17.48 -4.25 0.12 1074
 1076 3 32.29 17.46 -4.13 0.101 1075
 1077 3 32.3 17.39 -4.04 0.139 1076
 1078 3 32.3 17.37 -3.9 0.14 1077
 1079 3 32.08 17.3 -3.74 0.144 1078
 1080 3 31.88 17.17 -3.55 0.057 1079
 1081 3 33.64 18.1 -4.5 0.247 1070
 1082 3 33.83 18.1 -4.47 0.293 1081
 1083 3 33.96 18.03 -4.55 0.311 1082
 1084 3 34.07 17.94 -4.62 0.324 1083
 1085 3 34.29 17.82 -4.55 0.246 1084
 1086 3 34.51 17.65 -4.64 0.143 1085
 1087 3 34.65 17.47 -4.72 0.167 1086
 1088 3 34.79 17.31 -4.76 0.152 1087
 1089 3 34.97 17.27 -4.79 0.21 1088
 1090 3 35.09 17.2 -4.84 0.278 1089
 1091 3 35.32 17.15 -4.76 0.346 1090
 1092 3 35.3 16.84 -5.08 0.156 1091
 1093 3 35.36 16.72 -5.14 0.171 1092
 1094 3 35.39 16.52 -5.22 0.157 1093
 1095 3 35.4 16.29 -5.22 0.123 1094
 1096 3 35.33 16.15 -5.25 0.146 1095
 1097 3 35.33 16.02 -5.29 0.135 1096
 1098 3 35.35 15.93 -5.37 0.133 1097
 1099 3 35.37 15.76 -5.42 0.138 1098
 1100 3 35.41 15.65 -5.5 0.141 1099
 1101 3 35.4 15.49 -5.66 0.162 1100
 1102 3 35.45 15.33 -5.72 0.149 1101
 1103 3 35.4 15.29 -5.87 0.167 1102
 1104 3 35.44 15.24 -5.97 0.262 1103
 1105 3 35.49 15.16 -6.09 0.332 1104
 1106 3 35.59 15.06 -6.22 0.312 1105
 1107 3 35.62 14.91 -6.25 0.311 1106
 1108 3 35.67 14.76 -6.3 0.362 1107
 1109 3 35.62 14.56 -6.34 0.427 1108
 1110 3 35.6 14.46 -6.47 0.494 1109
 1111 3 35.72 14.34 -6.47 0.555 1110
 1112 3 35.66 14.26 -6.5 0.606 1111
 1113 3 35.63 14.55 -7.01 0.23 1112
 1114 3 35.7 14.49 -7.17 0.231 1113
 1115 3 35.8 14.56 -7.48 0.155 1114
 1116 3 35.7 14.58 -7.71 0.072 1115
 1117 3 35.56 14.65 -7.75 0.081 1116
 1118 3 35.56 14.73 -7.92 0.096 1117
 1119 3 35.56 14.82 -8.1 0.119 1118
 1120 3 35.65 14.85 -8.19 0.101 1119
 1121 3 35.65 14.91 -8.28 0.111 1120
 1122 3 35.54 14.96 -8.48 0.112 1121
 1123 3 35.48 15.06 -8.54 0.165 1122
 1124 3 35.59 15.33 -8.64 0.127 1123
 1125 3 35.7 15.44 -8.56 0.085 1124
 1126 3 35.87 15.54 -8.57 0.137 1125
 1127 3 35.98 15.66 -8.5 0.099 1126
 1128 3 36.05 15.76 -8.55 0.083 1127
 1129 3 36.08 15.85 -8.65 0.056 1128
 1130 3 35.76 14.21 -6.47 0.491 1112
 1131 3 35.3 13.93 -6.52 0.255 1130
 1132 3 35.21 13.81 -6.51 0.139 1131
 1133 3 34.54 14.24 -6.46 0.135 1130
 1134 3 34.34 14.23 -6.51 0.12 1133
 1135 3 34.22 14.1 -6.63 0.144 1134
 1136 3 34.15 13.97 -6.81 0.164 1135
 1137 3 33.96 13.82 -6.96 0.164 1136
 1138 3 33.81 13.75 -7.09 0.184 1137
 1139 3 33.67 13.64 -7.25 0.21 1138
 1140 3 33.61 13.56 -7.3 0.253 1139
 1141 3 33.5 13.6 -7.47 0.309 1140
 1142 3 33.46 13.68 -7.6 0.397 1141
 1143 3 33.32 13.74 -7.72 0.495 1142
 1144 3 33.3 13.84 -7.76 0.613 1143
 1145 3 33.23 13.8 -7.95 0.666 1144
 1146 3 33.37 14.02 -8.02 0.635 1145
 1147 3 33.49 14.14 -8.05 0.66 1146
 1148 3 33.59 13.84 -8.46 0.488 1147
 1149 3 33.63 13.69 -8.71 0.434 1148
 1150 3 33.64 13.71 -8.91 0.419 1149
 1151 3 33.78 13.81 -9.13 0.389 1150
 1152 3 33.81 13.85 -9.3 0.343 1151
 1153 3 33.82 13.85 -9.47 0.333 1152
 1154 3 34.01 13.99 -9.55 0.337 1153
 1155 3 34.16 14.09 -9.63 0.31 1154
 1156 3 34.34 14.16 -9.65 0.371 1155
 1157 3 34.24 14.41 -9.91 0.303 1156
 1158 3 34.48 14.57 -9.98 0.228 1157
 1159 3 34.54 14.88 -10.02 0.147 1158
 1160 3 34.58 14.99 -10.04 0.142 1159
 1161 3 34.58 15.16 -10.1 0.124 1160
 1162 3 34.55 15.4 -10.24 0.101 1161
 1163 3 34.48 15.5 -10.3 0.139 1162
 1164 3 34.38 15.58 -10.37 0.172 1163
 1165 3 34.27 15.71 -10.47 0.169 1164
 1166 3 34.13 15.82 -10.45 0.176 1165
 1167 3 34.02 15.9 -10.54 0.231 1166
 1168 3 33.91 16.02 -10.61 0.308 1167
 1169 3 33.8 16.13 -10.64 0.287 1168
 1170 3 33.72 14.4 -10.13 0.099 1157
 1171 3 33.59 14.34 -10.2 0.13 1170
 1172 3 33.55 14.3 -10.38 0.118 1171
 1173 3 33.48 14.26 -10.49 0.171 1172
 1174 3 33.38 14.3 -10.63 0.117 1173
 1175 3 33.22 14.3 -10.72 0.099 1174
 1176 3 33.23 14.24 -10.83 0.063 1175
 1177 3 33.34 14.24 -10.72 0.071 1174
 1178 3 33.38 14.15 -10.8 0.000125 1177
 1179 3 34.7 13.81 -9.53 0.152 1156
 1180 3 34.81 13.73 -9.57 0.197 1179
 1181 3 34.88 13.59 -9.63 0.198 1180
 1182 3 34.88 13.42 -9.58 0.13 1181
 1183 3 34.81 13.32 -9.63 0.13 1182
 1184 3 33.63 14.65 -7.75 0.355 1147
 1185 3 33.84 14.58 -8.13 0.092 1184
 1186 3 33.91 14.77 -8.28 0.102 1185
 1187 3 34.02 14.84 -8.24 0.122 1186
 1188 3 34.15 15.02 -8.43 0.121 1187
 1189 3 34.22 15.11 -8.48 0.163 1188
 1190 3 34.38 15.29 -8.54 0.12 1189
 1191 3 34.49 15.36 -8.7 0.116 1190
 1192 3 34.59 15.49 -8.77 0.153 1191
 1193 3 33.35 14.99 -7.62 0.231 1184
 1194 3 33.37 15.16 -7.63 0.176 1193
 1195 3 33.4 15.31 -7.64 0.000125 1194
 1196 3 32.48 13.14 -8.02 0.127 1145
 1197 3 32.42 12.98 -8.04 0.115 1196
 1198 3 32.48 12.84 -8.08 0.077 1197
 1199 3 35.49 15.15 -5.51 0.108 1102
 1200 3 35.41 15.06 -5.47 0.12 1199
 1201 3 35.51 17.2 -4.6 0.274 1091
 1202 3 35.58 17.11 -4.58 0.29 1201
 1203 3 35.69 17.08 -4.56 0.273 1202
 1204 3 36.19 17.31 -4.58 0.126 1203
 1205 3 36.3 17.22 -4.51 0.114 1204
 1206 3 36.46 17.15 -4.48 0.17 1205
 1207 3 36.54 17.04 -4.47 0.105 1206
 1208 3 35.62 16.91 -4.38 0.232 1203
 1209 3 35.76 16.9 -4.38 0.19 1208
 1210 3 35.79 16.84 -4.27 0.129 1209
 1211 3 30.55 19.01 -3.68 0.136 1054
 1212 3 30.44 18.99 -3.77 0.169 1211
 1213 3 30.35 18.98 -3.87 0.209 1212
 1214 3 30.23 18.92 -3.91 0.24 1213
 1215 3 30.48 18.6 -4.16 0.166 1214
 1216 3 30.41 18.6 -4.29 0.208 1215
 1217 3 30.43 18.64 -4.44 0.21 1216
 1218 3 30.53 18.55 -4.51 0.263 1217
 1219 3 30.51 18.3 -4.53 0.31 1218
 1220 3 30.49 18.14 -4.59 0.264 1219
 1221 3 30.38 17.96 -4.66 0.2 1220
 1222 3 30.24 17.96 -4.77 0.129 1221
 1223 3 29.97 17.94 -4.8 0.096 1222
 1224 3 29.94 18.21 -4.94 0.053 1223
 1225 3 29.99 18.4 -5 0.08 1224
 1226 3 29.71 19.07 -3.73 0.125 1214
 1227 3 29.53 19.09 -3.7 0.114 1226
 1228 3 29.37 19.06 -3.7 0.096 1227
 1229 3 29.23 19.02 -3.68 0.107 1228
 1230 3 29 19.04 -3.7 0.122 1229
 1231 3 28.85 19 -3.71 0.154 1230
 1232 3 28.69 19.02 -3.68 0.137 1231
 1233 3 28.53 19.06 -3.75 0.147 1232
 1234 3 28.44 19.14 -3.75 0.196 1233
 1235 3 28.35 19.2 -3.77 0.215 1234
 1236 3 28.05 19 -3.81 0.13 1235
 1237 3 27.87 18.97 -3.79 0.156 1236
 1238 3 27.62 18.97 -3.75 0.197 1237
 1239 3 27.39 18.88 -3.75 0.213 1238
 1240 3 27.16 18.93 -3.75 0.239 1239
 1241 3 26.96 18.88 -3.77 0.26 1240
 1242 3 26.78 18.75 -3.75 0.296 1241
 1243 3 26.64 18.64 -3.75 0.282 1242
 1244 3 26.5 18.52 -3.73 0.275 1243
 1245 3 26.38 18.38 -3.75 0.258 1244
 1246 3 26.29 18.27 -3.84 0.263 1245
 1247 3 26.17 18.25 -3.9 0.287 1246
 1248 3 26.1 17.86 -4.05 0.189 1247
 1249 3 25.99 17.7 -4.16 0.132 1248
 1250 3 25.88 17.59 -4.23 0.103 1249
 1251 3 25.85 17.59 -4.34 0.131 1250
 1252 3 25.58 17.47 -4.51 0.16 1251
 1253 3 25.44 17.38 -4.6 0.194 1252
 1254 3 25.29 17.38 -4.75 0.243 1253
 1255 3 25.15 17.35 -4.77 0.289 1254
 1256 3 25.06 17.73 -5.05 0.126 1255
 1257 3 24.95 17.76 -5.09 0.153 1256
 1258 3 24.86 17.81 -5.2 0.136 1257
 1259 3 24.72 17.83 -5.17 0.08 1258
 1260 3 24.58 17.9 -5.22 0.096 1259
 1261 3 24.49 17.92 -5.3 0.056 1260
 1262 3 24.38 17.9 -5.38 0.082 1261
 1263 3 24.31 17.99 -5.46 0.065 1262
 1264 3 25.08 17.01 -4.55 0.162 1255
 1265 3 24.99 16.81 -4.45 0.153 1264
 1266 3 25.01 16.6 -4.38 0.199 1265
 1267 3 24.94 16.51 -4.41 0.294 1266
 1268 3 24.81 16.37 -4.42 0.361 1267
 1269 3 24.7 16.28 -4.46 0.454 1268
 1270 3 24.61 16.12 -4.51 0.522 1269
 1271 3 24.6 15.95 -4.47 0.503 1270
 1272 3 24.6 15.71 -4.48 0.466 1271
 1273 3 24.63 15.52 -4.47 0.379 1272
 1274 3 25.06 15.26 -4.31 0.174 1273
 1275 3 25.2 15.06 -4.42 0.07 1274
 1276 3 25.13 14.98 -4.33 0.000125 1275
 1277 3 25.15 15.21 -4.14 0.047 1274
 1278 3 25.26 15.14 -4.21 0.08 1277
 1279 3 25.38 15.11 -4.21 0.114 1278
 1280 3 25.56 15.06 -4.13 0.125 1279
 1281 3 25.72 15.04 -4.12 0.152 1280
 1282 3 25.85 15.04 -4.02 0.212 1281
 1283 3 25.94 14.79 -3.96 0.119 1282
 1284 3 26.02 14.7 -3.96 0.091 1283
 1285 3 26.2 14.64 -3.9 0.14 1284
 1286 3 26.36 14.64 -3.88 0.176 1285
 1287 3 26.49 14.59 -3.88 0.169 1286
 1288 3 26.74 14.61 -3.9 0.137 1287
 1289 3 26.86 14.56 -3.92 0.139 1288
 1290 3 27.01 14.49 -3.88 0.131 1289
 1291 3 27.15 14.53 -3.88 0.129 1290
 1292 3 25.86 15.33 -4 0.114 1282
 1293 3 31.75 19.62 -2.39 0.124 1053
 1294 3 31.82 19.6 -2.21 0.11 1293
 1295 3 31.8 19.57 -2.02 0.062 1294
 1296 3 36.44 23.65 -2.87 0.122 994
 1297 3 36.49 23.54 -2.93 0.22 1296
 1298 3 36.49 23.5 -3.04 0.275 1297
 1299 3 36.52 23.43 -3.16 0.286 1298
 1300 3 36.7 23.33 -3.31 0.146 1299
 1301 3 36.56 23.29 -3.39 0.063 1300
 1302 3 38.53 23.43 -2.96 0.439 666
 1303 3 38.78 23.5 -3.31 0.369 1302
 1304 3 38.92 23.56 -3.45 0.404 1303
 1305 3 39.02 23.59 -3.54 0.428 1304
 1306 3 39.52 23.97 -3.52 0.067 1305
 1307 3 39.59 24.01 -3.64 0.112 1306
 1308 3 39.81 24.17 -3.73 0.214 1307
 1309 3 39.92 24.3 -3.73 0.275 1308
 1310 3 40.06 24.32 -3.75 0.246 1309
 1311 3 39.2 23.43 -3.52 0.289 1305
 1312 3 39.62 23.16 -3.54 0.289 1311
 1313 3 39.78 23.12 -3.6 0.293 1312
 1314 3 39.94 23.09 -3.62 0.299 1313
 1315 3 40.12 23.05 -3.64 0.282 1314
 1316 3 40.38 23.05 -3.6 0.268 1315
 1317 3 40.56 23.05 -3.58 0.236 1316
 1318 3 40.74 23.05 -3.5 0.214 1317
 1319 3 40.92 23.12 -3.48 0.21 1318
 1320 3 41.09 23.21 -3.46 0.215 1319
 1321 3 41.27 23.28 -3.37 0.251 1320
 1322 3 41.45 23.37 -3.35 0.267 1321
 1323 3 41.53 23.46 -3.23 0.252 1322
 1324 3 41.69 23.51 -3.1 0.235 1323
 1325 3 41.88 23.53 -3.08 0.242 1324
 1326 3 42.09 23.55 -2.96 0.231 1325
 1327 3 42.34 23.57 -2.93 0.244 1326
 1328 3 42.53 23.6 -2.91 0.27 1327
 1329 3 42.7 23.6 -2.83 0.326 1328
 1330 3 42.92 23.66 -2.79 0.359 1329
 1331 3 43.2 23.73 -2.77 0.371 1330
 1332 3 43.45 23.76 -2.83 0.36 1331
 1333 3 43.66 23.89 -2.93 0.328 1332
 1334 3 43.6 24.28 -3.02 0.196 1333
 1335 3 43.59 24.44 -3.12 0.274 1334
 1336 3 43.52 24.53 -3.14 0.365 1335
 1337 3 43.52 24.67 -3.18 0.462 1336
 1338 3 43.38 24.75 -3.18 0.538 1337
 1339 3 43.38 24.91 -3.2 0.56 1338
 1340 3 43.27 25.01 -3.23 0.515 1339
 1341 3 43.19 25.07 -3.21 0.403 1340
 1342 3 43.82 23.84 -2.93 0.274 1333
 1343 3 44.02 23.82 -3 0.262 1342
 1344 3 44.24 23.87 -3.02 0.241 1343
 1345 3 44.45 23.9 -3.25 0.203 1344
 1346 3 44.63 23.95 -3.25 0.188 1345
 1347 3 44.81 23.95 -3.33 0.222 1346
 1348 3 44.95 23.92 -3.37 0.226 1347
 1349 3 45.09 23.99 -3.46 0.242 1348
 1350 3 45.24 23.95 -3.54 0.278 1349
 1351 3 45.34 23.92 -3.68 0.318 1350
 1352 3 45.51 24.01 -3.77 0.362 1351
 1353 3 45.67 23.97 -3.83 0.404 1352
 1354 3 45.71 23.92 -3.95 0.409 1353
 1355 3 45.76 23.88 -4.05 0.469 1354
 1356 3 45.84 23.83 -4.16 0.515 1355
 1357 3 45.95 23.7 -4.19 0.591 1356
 1358 3 45.95 23.74 -4.38 0.565 1357
 1359 3 46.12 23.56 -4.37 0.536 1358
 1360 3 46.31 23.4 -4.26 0.507 1359
 1361 3 46.88 23.38 -3.62 0.192 1360
 1362 3 47.06 23.4 -3.66 0.195 1361
 1363 3 47.24 23.42 -3.64 0.16 1362
 1364 3 47.38 23.38 -3.56 0.193 1363
 1365 3 47.52 23.45 -3.52 0.308 1364
 1366 3 47.63 23.45 -3.45 0.406 1365
 1367 3 47.77 23.42 -3.43 0.465 1366
 1368 3 47.92 23.49 -3.43 0.504 1367
 1369 3 48.07 23.47 -3.33 0.487 1368
 1370 3 48.26 23.38 -3.27 0.451 1369
 1371 3 48.45 22.81 -2.98 0.177 1370
 1372 3 48.6 22.79 -3 0.225 1371
 1373 3 48.71 22.74 -2.93 0.242 1372
 1374 3 48.78 22.7 -2.71 0.232 1373
 1375 3 48.88 22.58 -2.46 0.166 1374
 1376 3 48.89 22.42 -2.14 0.143 1375
 1377 3 48.9 22.42 -1.94 0.173 1376
 1378 3 48.93 22.4 -1.79 0.208 1377
 1379 3 48.97 22.45 -1.69 0.211 1378
 1380 3 48.9 22.35 -1.6 0.256 1379
 1381 3 48.39 22.02 -1.54 0.139 1380
 1382 3 48.28 21.9 -1.44 0.172 1381
 1383 3 48.22 21.81 -1.39 0.208 1382
 1384 3 48.17 21.74 -1.29 0.321 1383
 1385 3 48.02 21.67 -1.15 0.476 1384
 1386 3 47.9 21.65 -1.09 0.527 1385
 1387 3 47.7 21.76 -0.97 0.538 1386
 1388 3 47.49 21.83 -1.01 0.511 1387
 1389 3 47.35 21.86 -1.03 0.463 1388
 1390 3 46.96 22.67 -1.33 0.107 1389
 1391 3 46.81 22.83 -1.22 0.129 1390
 1392 3 46.68 22.86 -1.23 0.144 1391
 1393 3 46.54 22.92 -1.22 0.148 1392
 1394 3 46.42 23.02 -1.5 0.099 1393
 1395 3 47.38 21.56 -0.97 0.163 1389
 1396 3 48.82 22.49 -2.96 0.122 1373
 1397 3 48.85 22.43 -2.87 0.129 1396
 1398 3 48.96 22.42 -2.77 0.000125 1397
 1399 3 48.39 23.67 -3.35 0.343 1370
 1400 3 48.56 24.17 -3.41 0.133 1399
 1401 3 48.66 24.31 -3.35 0.14 1400
 1402 3 48.74 24.47 -3.35 0.176 1401
 1403 3 48.81 24.61 -3.37 0.168 1402
 1404 3 48.81 24.8 -3.37 0.315 1403
 1405 3 49.17 24.41 -3.52 0.111 1404
 1406 3 49.31 24.46 -3.77 0.089 1405
 1407 3 49.45 24.5 -3.93 0.121 1406
 1408 3 49.64 24.53 -3.91 0.118 1407
 1409 3 49.76 24.57 -4.03 0.059 1408
 1410 3 49.46 24.53 -4.12 0.083 1407
 1411 3 49.59 24.57 -4.25 0.119 1410
 1412 3 48.63 25.11 -3.2 0.205 1404
 1413 3 48.49 25.26 -3.04 0.171 1412
 1414 3 48.44 25.36 -2.93 0.221 1413
 1415 3 48.35 25.45 -2.85 0.245 1414
 1416 3 48.31 25.47 -2.68 0.205 1415
 1417 3 48.27 25.49 -2.46 0.198 1416
 1418 3 48.09 25.54 -2.33 0.16 1417
 1419 3 47.95 25.58 -2.23 0.166 1418
 1420 3 47.88 25.63 -2.08 0.182 1419
 1421 3 47.8 25.7 -2.06 0.184 1420
 1422 3 47.82 25.63 -1.83 0.095 1421
 1423 3 47.76 25.77 -1.81 0.144 1422
 1424 3 47.6 25.79 -1.74 0.184 1423
 1425 3 47.46 25.83 -1.66 0.2 1424
 1426 3 47.39 25.86 -1.57 0.132 1425
 1427 3 47.35 25.88 -1.36 0.064 1426
 1428 3 47.26 25.95 -1.31 0.088 1427
 1429 3 47.2 26.04 -1.37 0.137 1428
 1430 3 46.96 25.97 -1.28 0.105 1429
 1431 3 46.81 26.02 -1.23 0.086 1430
 1432 3 46.77 26.01 -1.09 0.187 1431
 1433 3 46.62 25.97 -0.98 0.186 1432
 1434 3 46.74 25.81 -0.84 0.051 1433
 1435 3 46.81 25.7 -0.8 0.000125 1434
 1436 3 46.38 25.99 -0.86 0.082 1433
 1437 3 46.26 25.95 -0.88 0.000125 1436
 1438 3 47.67 25.81 -2.23 0.131 1421
 1439 3 47.53 25.9 -2.27 0.134 1438
 1440 3 47.45 25.92 -2.35 0.124 1439
 1441 3 46.21 23.27 -4.58 0.304 1360
 1442 3 46.24 23.17 -4.71 0.311 1441
 1443 3 46.28 23.02 -4.83 0.279 1442
 1444 3 46.28 22.86 -5.01 0.294 1443
 1445 3 46.06 22.83 -5.33 0.169 1444
 1446 3 45.99 22.79 -5.45 0.199 1445
 1447 3 45.88 22.81 -5.65 0.131 1446
 1448 3 45.82 22.76 -5.79 0.106 1447
 1449 3 45.75 22.72 -5.87 0.135 1448
 1450 3 45.71 22.74 -5.97 0.133 1449
 1451 3 45.71 22.67 -6.05 0.133 1450
 1452 3 45.63 22.65 -6.16 0.15 1451
 1453 3 45.6 22.67 -6.3 0.107 1452
 1454 3 45.57 22.61 -6.42 0.09 1453
 1455 3 45.46 22.56 -6.5 0.153 1454
 1456 3 45.42 22.54 -6.62 0.205 1455
 1457 3 45.32 22.49 -6.78 0.241 1456
 1458 3 45.08 22.52 -6.87 0.261 1457
 1459 3 44.79 22.7 -7.01 0.246 1458
 1460 3 44.64 22.79 -7.01 0.297 1459
 1461 3 44.5 22.76 -7.16 0.508 1460
 1462 3 44.47 22.93 -7.16 0.457 1461
 1463 3 44.36 22.95 -7.29 0.491 1462
 1464 3 44.04 22.95 -6.99 0.42 1463
 1465 3 43.96 22.92 -6.9 0.439 1464
 1466 3 43.78 22.79 -6.69 0.365 1465
 1467 3 43.63 22.79 -6.59 0.317 1466
 1468 3 43.49 22.88 -6.54 0.339 1467
 1469 3 43.29 23.02 -6.5 0.223 1468
 1470 3 43.27 23.29 -6.29 0.103 1469
 1471 3 44.03 21.92 -7.11 0.118 1461
 1472 3 43.85 21.77 -7.07 0.108 1471
 1473 3 43.67 21.67 -7.15 0.11 1472
 1474 3 43.54 21.63 -7.17 0.107 1473
 1475 3 43.44 21.49 -7.25 0.099 1474
 1476 3 43.36 21.36 -7.34 0.105 1475
 1477 3 43.32 21.24 -7.44 0.174 1476
 1478 3 43.29 20.97 -7.5 0.161 1477
 1479 3 43.23 20.79 -7.51 0.149 1478
 1480 3 43.19 20.63 -7.5 0.161 1479
 1481 3 43.04 20.52 -7.41 0.133 1480
 1482 3 43.01 20.43 -7.21 0.119 1481
 1483 3 46.5 22.76 -4.88 0.211 1444
 1484 3 46.64 22.65 -4.95 0.2 1483
 1485 3 46.78 22.51 -4.94 0.16 1484
 1486 3 46.88 22.51 -5 0.171 1485
 1487 3 47.06 22.47 -4.92 0.141 1486
 1488 3 47.18 22.49 -5 0.162 1487
 1489 3 47.28 22.4 -5.08 0.198 1488
 1490 3 47.35 22.4 -5.21 0.213 1489
 1491 3 47.5 22.42 -5.25 0.182 1490
 1492 3 47.63 22.43 -5.37 0.154 1491
 1493 3 47.82 22.39 -5.46 0.159 1492
 1494 3 48.02 22.32 -5.53 0.187 1493
 1495 3 48.14 22.28 -5.62 0.226 1494
 1496 3 48.32 22.12 -5.65 0.246 1495
 1497 3 48.47 22.09 -5.71 0.273 1496
 1498 3 48.75 22.3 -5.78 0.282 1497
 1499 3 48.96 22.37 -5.76 0.302 1498
 1500 3 49.11 22.43 -5.76 0.399 1499
 1501 3 49.25 22.5 -5.79 0.471 1500
 1502 3 49.4 22.55 -5.78 0.522 1501
 1503 3 49.58 22.5 -5.8 0.562 1502
 1504 3 49.78 22.43 -5.69 0.482 1503
 1505 3 49.93 22.19 -5.65 0.457 1504
 1506 3 50.08 22.34 -5.69 0.488 1505
 1507 3 50.07 22.8 -5.19 0.159 1506
 1508 3 50.15 22.89 -5.12 0.135 1507
 1509 3 50.18 22.98 -4.94 0.000125 1508
 1510 3 50.24 22.23 -5.79 0.444 1506
 1511 3 50.36 22.12 -5.95 0.364 1510
 1512 3 50.5 22.12 -6.07 0.336 1511
 1513 3 50.68 22 -6.08 0.404 1512
 1514 3 50.85 21.96 -6.08 0.436 1513
 1515 3 50.99 21.82 -6.25 0.427 1514
 1516 3 51.02 21.55 -6.5 0.338 1515
 1517 3 51.06 21.37 -6.62 0.286 1516
 1518 3 51.08 21.12 -6.78 0.235 1517
 1519 3 50.85 20.91 -7.04 0.161 1518
 1520 3 50.84 20.73 -7.11 0.12 1519
 1521 3 50.71 20.64 -7.24 0.138 1520
 1522 3 50.62 20.5 -7.21 0.13 1521
 1523 3 50.5 20.41 -7.25 0.122 1522
 1524 3 50.36 20.32 -7.3 0.159 1523
 1525 3 50.22 20.32 -7.25 0.215 1524
 1526 3 50.08 20.07 -7.41 0.203 1525
 1527 3 49.86 19.94 -7.45 0.187 1526
 1528 3 49.69 19.78 -7.42 0.187 1527
 1529 3 49.54 19.59 -7.47 0.228 1528
 1530 3 49.41 19.39 -7.54 0.236 1529
 1531 3 49.29 19.16 -7.66 0.213 1530
 1532 3 49.18 18.96 -7.71 0.265 1531
 1533 3 49.12 18.82 -7.75 0.324 1532
 1534 3 49.08 18.66 -7.74 0.325 1533
 1535 3 48.9 18.48 -7.86 0.305 1534
 1536 3 48.8 18.3 -7.92 0.279 1535
 1537 3 48.7 18.07 -8.09 0.237 1536
 1538 3 48.6 17.78 -8.29 0.193 1537
 1539 3 48.56 17.62 -8.35 0.24 1538
 1540 3 48.49 17.46 -8.46 0.253 1539
 1541 3 48.44 17.32 -8.41 0.319 1540
 1542 3 48.37 17.16 -8.39 0.387 1541
 1543 3 48.35 17.02 -8.27 0.467 1542
 1544 3 48.34 16.87 -8.22 0.525 1543
 1545 3 48.34 16.71 -8.13 0.582 1544
 1546 3 48.3 16.57 -8.02 0.574 1545
 1547 3 48.02 16.39 -7.95 0.52 1546
 1548 3 47.91 16.25 -7.87 0.506 1547
 1549 3 47.77 16.12 -7.72 0.496 1548
 1550 3 47.67 16 -7.55 0.413 1549
 1551 3 47.08 16.27 -7.33 0.095 1550
 1552 3 46.87 16.26 -7.26 0.097 1551
 1553 3 46.77 16.27 -7.26 0.14 1552
 1554 3 46.69 16.31 -7.21 0.167 1553
 1555 3 47.9 15.76 -7.55 0.321 1550
 1556 3 48.05 15.55 -7.26 0.35 1555
 1557 3 48.08 15.47 -7.13 0.428 1556
 1558 3 48.06 15.38 -7.05 0.483 1557
 1559 3 47.95 15.24 -6.97 0.483 1558
 1560 3 47.45 15.14 -6.85 0.219 1559
 1561 3 47.23 14.95 -6.84 0.148 1560
 1562 3 47.22 14.78 -6.87 0.164 1561
 1563 3 47.19 14.66 -6.91 0.171 1562
 1564 3 47.08 14.49 -7.02 0.16 1563
 1565 3 46.98 14.33 -7.05 0.148 1564
 1566 3 46.95 14.18 -7.18 0.138 1565
 1567 3 46.84 14.15 -7.39 0.093 1566
 1568 3 46.77 14.1 -7.51 0.119 1567
 1569 3 46.76 14.11 -7.66 0.139 1568
 1570 3 46.73 14.02 -7.8 0.145 1569
 1571 3 46.7 13.95 -8.06 0.159 1570
 1572 3 46.69 13.96 -8.23 0.146 1571
 1573 3 46.69 13.99 -8.4 0.209 1572
 1574 3 46.62 14.08 -8.55 0.263 1573
 1575 3 46.54 14.17 -8.68 0.461 1574
 1576 3 46.45 14.25 -8.74 0.532 1575
 1577 3 46.34 14.27 -8.79 0.59 1576
 1578 3 46.16 14.22 -8.9 0.631 1577
 1579 3 46.06 14.27 -9.05 0.629 1578
 1580 3 45.95 15.1 -8.91 0.185 1579
 1581 3 45.85 15.36 -9.23 0.091 1580
 1582 3 45.84 15.46 -9.36 0.083 1581
 1583 3 45.9 15.57 -9.53 0.146 1582
 1584 3 45.76 15.6 -9.68 0.108 1583
 1585 3 45.72 15.76 -9.82 0.09 1584
 1586 3 45.63 14.9 -8.86 0.149 1580
 1587 3 45.54 14.76 -8.96 0.148 1586
 1588 3 45.37 14.57 -8.86 0.115 1587
 1589 3 45.26 14.43 -8.78 0.135 1588
 1590 3 45.09 14.27 -8.7 0.127 1589
 1591 3 45.02 14.16 -8.64 0.107 1590
 1592 3 44.92 13.99 -8.53 0.088 1591
 1593 3 44.92 13.98 -8.41 0.086 1592
 1594 3 44.89 13.83 -8.29 0.061 1593
 1595 3 44.95 13.83 -8.15 0.113 1594
 1596 3 44.92 13.77 -8.05 0.116 1595
 1597 3 44.92 13.68 -7.93 0.086 1596
 1598 3 45.84 14.04 -9.13 0.557 1579
 1599 3 45.67 14.01 -9.22 0.54 1598
 1600 3 45.49 14.01 -9.3 0.554 1599
 1601 3 45.33 14.12 -9.39 0.516 1600
 1602 3 45.22 14.23 -9.49 0.455 1601
 1603 3 45.02 14.25 -9.44 0.366 1602
 1604 3 44.66 14.82 -9.43 0.155 1603
 1605 3 44.54 14.94 -9.32 0.142 1604
 1606 3 44.55 15.04 -9.2 0.149 1605
 1607 3 44.42 15.19 -9.14 0.139 1606
 1608 3 44.35 15.44 -9.22 0.222 1607
 1609 3 44.47 15.65 -9.2 0.133 1608
 1610 3 44.37 15.26 -8.83 0.082 1607
 1611 3 44.3 15.36 -8.78 0.048 1610
 1612 3 44.85 14.09 -9.22 0.229 1603
 1613 3 44.76 14.09 -9.1 0.000125 1612
 1614 3 48.7 15.86 -6.97 0.108 1558
 1615 3 48.67 16.03 -7.04 0.046 1614
 1616 3 51.33 21.09 -6.66 0.122 1518
 1617 3 51.46 21 -6.72 0.142 1616
 1618 3 51.57 20.93 -6.8 0.16 1617
 1619 3 51.7 20.9 -6.9 0.219 1618
 1620 3 51.75 20.85 -7.04 0.234 1619
 1621 3 52.06 20.83 -6.99 0.16 1620
 1622 3 52.21 20.76 -7.01 0.173 1621
 1623 3 52.38 20.72 -6.99 0.129 1622
 1624 3 52.5 20.6 -6.87 0.129 1623
 1625 3 52.61 20.6 -6.83 0.146 1624
 1626 3 52.82 20.51 -6.71 0.175 1625
 1627 3 53 20.47 -6.59 0.176 1626
 1628 3 53.21 20.4 -6.42 0.21 1627
 1629 3 53.42 20.38 -6.29 0.304 1628
 1630 3 53.53 20.4 -6.17 0.375 1629
 1631 3 53.67 20.35 -6.04 0.438 1630
 1632 3 53.83 20.31 -5.96 0.445 1631
 1633 3 54.06 20.24 -6 0.466 1632
 1634 3 54.24 20.15 -6 0.467 1633
 1635 3 54.38 20.13 -6.03 0.457 1634
 1636 3 54.65 19.9 -6.66 0.16 1635
 1637 3 54.64 19.87 -6.83 0.161 1636
 1638 3 54.62 19.83 -7 0.144 1637
 1639 3 54.62 19.74 -7.12 0.135 1638
 1640 3 54.69 19.69 -7.26 0.166 1639
 1641 3 54.71 19.65 -7.4 0.185 1640
 1642 3 54.69 19.6 -7.53 0.223 1641
 1643 3 54.87 19.7 -7.71 0.154 1642
 1644 3 55.01 19.79 -7.78 0.152 1643
 1645 3 55.18 19.81 -7.82 0.202 1644
 1646 3 55.28 19.76 -7.86 0.292 1645
 1647 3 55.41 19.83 -7.9 0.367 1646
 1648 3 55.53 19.88 -7.91 0.449 1647
 1649 3 55.64 19.92 -8.05 0.465 1648
 1650 3 55.78 20.02 -8.02 0.532 1649
 1651 3 55.9 19.95 -8.02 0.633 1650
 1652 3 56.05 19.86 -7.96 0.691 1651
 1653 3 56.21 19.98 -7.96 0.713 1652
 1654 3 56.03 20.73 -8.68 0.14 1653
 1655 3 56.07 20.86 -8.73 0.109 1654
 1656 3 56.11 21 -8.86 0.095 1655
 1657 3 56.15 21.11 -8.95 0.052 1656
 1658 3 56.26 21.13 -8.96 0.09 1657
 1659 3 56.37 21.11 -8.96 0.129 1658
 1660 3 56.53 21.14 -8.97 0.111 1659
 1661 3 56.69 21.16 -8.98 0.141 1660
 1662 3 56.83 21.2 -9.03 0.24 1661
 1663 3 56.97 21.25 -9.04 0.242 1662
 1664 3 57.01 21.29 -9.18 0.000125 1663
 1665 3 56.33 19.89 -7.91 0.553 1653
 1666 3 56.57 19.95 -7.99 0.471 1665
 1667 3 56.53 19.88 -8.56 0.167 1666
 1668 3 56.65 19.77 -8.73 0.134 1667
 1669 3 56.66 19.59 -8.84 0.135 1668
 1670 3 56.61 19.43 -8.89 0.144 1669
 1671 3 56.54 19.34 -9.04 0.166 1670
 1672 3 56.39 19.23 -9.04 0.167 1671
 1673 3 56.25 19.09 -8.99 0.082 1672
 1674 3 56.79 20.16 -7.87 0.344 1666
 1675 3 56.93 20.11 -7.91 0.179 1674
 1676 3 55.94 20.64 -8.19 0.081 1665
 1677 3 55.94 20.8 -8.13 0.063 1676
 1678 3 54.47 19.49 -7.57 0.152 1642
 1679 3 54.47 19.42 -7.78 0.142 1678
 1680 3 54.47 19.33 -7.91 0.155 1679
 1681 3 54.44 19.17 -8.01 0.14 1680
 1682 3 54.4 19.04 -8.17 0.149 1681
 1683 3 54.33 18.88 -8.28 0.181 1682
 1684 3 54.36 18.74 -8.37 0.134 1683
 1685 3 54.21 18.62 -8.53 0.12 1684
 1686 3 54.11 18.54 -8.62 0.139 1685
 1687 3 54.06 18.44 -8.74 0.143 1686
 1688 3 54.01 18.4 -8.93 0.172 1687
 1689 3 53.8 18.26 -9.05 0.2 1688
 1690 3 53.63 18.17 -9.21 0.156 1689
 1691 3 53.52 18.15 -9.38 0.124 1690
 1692 3 53.37 18.12 -9.46 0.105 1691
 1693 3 53.24 18.06 -9.48 0.146 1692
 1694 3 53.16 18.1 -9.54 0.085 1693
 1695 3 48.33 21.8 -5.84 0.121 1497
 1696 3 48.38 21.86 -6 0.147 1695
 1697 3 48.45 21.86 -6.12 0.189 1696
 1698 3 48.58 21.87 -6.24 0.189 1697
 1699 3 48.6 21.71 -6.36 0.103 1698
 1700 3 48.68 21.55 -6.46 0.104 1699
 1701 3 48.79 21.48 -6.55 0.084 1700
 1702 3 39.28 23.34 -3.52 0.289 1311
 1703 3 38.57 23.81 -3.75 0.152 1702
 1704 3 38.44 23.84 -3.91 0.000125 1703
 1705 3 45.05 28.41 0.56 0.349 621
 1706 3 44.94 28.57 0.42 0.291 1705
 1707 3 44.81 28.71 0.36 0.293 1706
 1708 3 44.65 28.78 0.34 0.31 1707
 1709 3 44.48 28.8 0.36 0.317 1708
 1710 3 44.34 28.76 0.3 0.33 1709
 1711 3 44.19 28.82 0.25 0.364 1710
 1712 3 44.05 28.87 0.22 0.37 1711
 1713 3 43.83 28.89 0.18 0.348 1712
 1714 3 43.69 28.84 0.1 0.34 1713
 1715 3 43.51 28.85 0.18 0.347 1714
 1716 3 43.33 28.84 0.15 0.368 1715
 1717 3 43.18 28.8 0.13 0.418 1716
 1718 3 43.05 28.82 0.06 0.409 1717
 1719 3 42.87 28.84 0.06 0.386 1718
 1720 3 42.72 28.87 0 0.39 1719
 1721 3 42.48 28.96 0 0.395 1720
 1722 3 42.33 28.96 -0.09 0.389 1721
 1723 3 42.22 28.96 -0.09 0.42 1722
 1724 3 42.06 29 -0.12 0.433 1723
 1725 3 41.9 29.03 -0.18 0.452 1724
 1726 3 41.76 29.07 -0.3 0.498 1725
 1727 3 41.62 29.14 -0.39 0.528 1726
 1728 3 41.47 29.16 -0.52 0.546 1727
 1729 3 41.29 29.16 -0.63 0.537 1728
 1730 3 41.11 29.21 -0.66 0.545 1729
 1731 3 40.94 29.19 -0.81 0.542 1730
 1732 3 40.81 29.19 -0.97 0.541 1731
 1733 3 40.68 29.13 -1.06 0.502 1732
 1734 3 40.55 29.13 -1.14 0.493 1733
 1735 3 40.4 29.13 -1.45 0.524 1734
 1736 3 40.26 29.22 -1.64 0.541 1735
 1737 3 40.09 29.22 -1.81 0.594 1736
 1738 3 39.94 29.25 -1.88 0.567 1737
 1739 3 39.83 29.18 -1.95 0.56 1738
 1740 3 39.76 29.88 -1.93 0.315 1739
 1741 3 40.26 30.15 -1.54 0.109 1740
 1742 3 40.33 30.31 -1.46 0.143 1741
 1743 3 40.48 30.4 -1.36 0.133 1742
 1744 3 40.59 30.52 -1.24 0.168 1743
 1745 3 40.7 30.64 -1.14 0.191 1744
 1746 3 40.69 30.61 -0.95 0.144 1745
 1747 3 40.72 30.63 -0.81 0.187 1746
 1748 3 40.65 30.63 -0.67 0.237 1747
 1749 3 40.81 30.86 -0.66 0.14 1748
 1750 3 40.91 30.86 -0.52 0.113 1749
 1751 3 41.12 30.89 -0.63 0.097 1750
 1752 3 41.25 30.92 -0.67 0.145 1751
 1753 3 41.37 31 -0.72 0.113 1752
 1754 3 41.51 31.1 -0.71 0.083 1753
 1755 3 39.58 30.04 -2.03 0.328 1740
 1756 3 39.23 29.9 -2.26 0.257 1755
 1757 3 39 29.77 -2.51 0.188 1756
 1758 3 38.93 29.5 -2.38 0.059 1757
 1759 3 38.94 29.38 -2.36 0.000125 1758
 1760 3 38.79 29.75 -2.47 0.176 1757
 1761 3 38.61 29.79 -2.59 0.203 1760
 1762 3 38.34 29.72 -2.67 0.203 1761
 1763 3 38.2 29.81 -2.72 0.21 1762
 1764 3 38 29.84 -2.74 0.19 1763
 1765 3 37.83 29.81 -2.8 0.194 1764
 1766 3 37.65 29.79 -2.82 0.194 1765
 1767 3 37.33 29.75 -2.72 0.238 1766
 1768 3 37.15 29.75 -2.72 0.228 1767
 1769 3 36.98 29.79 -2.76 0.229 1768
 1770 3 36.7 29.83 -2.78 0.159 1769
 1771 3 36.55 29.88 -2.82 0.186 1770
 1772 3 36.31 29.9 -2.74 0.215 1771
 1773 3 36.13 29.88 -2.67 0.327 1772
 1774 3 36.04 29.93 -2.7 0.427 1773
 1775 3 35.94 30 -2.69 0.534 1774
 1776 3 35.87 30.24 -2.78 0.529 1775
 1777 3 35.8 30.38 -2.88 0.522 1776
 1778 3 35.8 30.59 -2.94 0.494 1777
 1779 3 35.87 30.88 -2.97 0.385 1778
 1780 3 35.79 31.06 -3.05 0.407 1779
 1781 3 35.7 31.24 -3.07 0.427 1780
 1782 3 35.58 31.34 -2.95 0.495 1781
 1783 3 35.41 31.34 -2.92 0.54 1782
 1784 3 35.3 31.49 -3.01 0.547 1783
 1785 3 35.3 31.61 -3.01 0.576 1784
 1786 3 34.81 31.3 -3.05 0.344 1785
 1787 3 34.69 31.39 -3.07 0.24 1786
 1788 3 34.58 31.49 -2.82 0.117 1787
 1789 3 34.47 31.51 -2.72 0.074 1788
 1790 3 36 32.33 -3.17 0.144 1785
 1791 3 36.18 32.43 -3.15 0.17 1790
 1792 3 36.29 32.54 -3.17 0.173 1791
 1793 3 36.47 32.72 -3.09 0.153 1792
 1794 3 36.65 32.85 -3.09 0.179 1793
 1795 3 36.82 32.98 -3.13 0.179 1794
 1796 3 37 33.1 -3.05 0.17 1795
 1797 3 37.11 33.23 -3.03 0.182 1796
 1798 3 37.22 33.35 -2.99 0.199 1797
 1799 3 37.3 33.47 -2.97 0.211 1798
 1800 3 37.36 33.61 -2.97 0.261 1799
 1801 3 37.43 33.72 -2.86 0.32 1800
 1802 3 37.5 33.78 -2.74 0.427 1801
 1803 3 37.58 33.9 -2.72 0.501 1802
 1804 3 37.65 34.04 -2.76 0.543 1803
 1805 3 37.65 34.22 -2.82 0.576 1804
 1806 3 37.71 34.36 -2.8 0.546 1805
 1807 3 37.76 34.48 -2.88 0.527 1806
 1808 3 37.72 34.58 -2.86 0.554 1807
 1809 3 37.53 34.96 -3.45 0.11 1808
 1810 3 37.43 35.05 -3.47 0.087 1809
 1811 3 37.4 35.15 -3.55 0.134 1810
 1812 3 37.61 35.29 -3.59 0.081 1811
 1813 3 37.72 35.28 -3.61 0.000125 1812
 1814 3 38.25 34.61 -2.07 0.253 1808
 1815 3 38.33 34.65 -1.84 0.266 1814
 1816 3 38.43 34.69 -1.65 0.294 1815
 1817 3 38.46 34.68 -1.45 0.34 1816
 1818 3 38.43 34.72 -1.3 0.37 1817
 1819 3 38.51 34.79 -1.24 0.426 1818
 1820 3 38.78 34.83 -1.12 0.379 1819
 1821 3 38.79 34.94 -1.06 0.383 1820
 1822 3 38.86 34.82 -0.91 0.453 1821
 1823 3 38.55 34.07 -0.56 0.103 1822
 1824 3 38.5 33.96 -0.49 0.114 1823
 1825 3 38.64 33.78 -0.54 0.104 1824
 1826 3 38.74 33.6 -0.51 0.163 1825
 1827 3 39 35.18 -1.01 0.287 1822
 1828 3 39.07 35.25 -0.93 0.255 1827
 1829 3 39.29 35.5 -0.9 0.297 1828
 1830 3 39.6 35.75 -0.97 0.266 1829
 1831 3 39.68 35.85 -0.96 0.401 1830
 1832 3 39.72 35.93 -0.88 0.48 1831
 1833 3 39.86 36.01 -0.97 0.513 1832
 1834 3 40.1 36.04 -1 0.491 1833
 1835 3 40.25 36.11 -0.99 0.486 1834
 1836 3 40.4 36.18 -1.01 0.491 1835
 1837 3 40.5 36.3 -1.05 0.45 1836
 1838 3 40.62 36.36 -1.02 0.392 1837
 1839 3 40.74 36.4 -1.03 0.408 1838
 1840 3 41.18 36.19 -0.7 0.129 1839
 1841 3 41.21 36.3 -0.51 0.139 1840
 1842 3 41.25 36.31 -0.4 0.17 1841
 1843 3 41.29 36.33 -0.28 0.19 1842
 1844 3 41.32 36.41 -0.2 0.173 1843
 1845 3 41.29 36.56 -0.03 0.126 1844
 1846 3 41.4 36.65 -0.02 0.156 1845
 1847 3 41.49 36.74 -0.03 0.08 1846
 1848 3 41.6 36.84 0 0.094 1847
 1849 3 41.64 36.91 0.13 0.105 1848
 1850 3 41.75 36.95 0.17 0.1 1849
 1851 3 41.79 36.98 0.28 0.109 1850
 1852 3 41.74 37.04 0.37 0.162 1851
 1853 3 41.48 36.98 0.31 0.078 1852
 1854 3 41.39 36.94 0.2 0.048 1853
 1855 3 41.43 36.87 0.11 0.034 1854
 1856 3 40.82 36.47 -0.8 0.000125 1839
 1857 3 38.08 35.11 -1.35 0.048 1818
 1858 3 38.04 35.29 -1.33 0.11 1857
 1859 3 37.89 35.39 -1.29 0.000125 1858
 1860 3 35.73 29.31 -2.07 0.181 1775
 1861 3 35.58 29.14 -1.93 0.183 1860
 1862 3 35.43 28.94 -1.78 0.127 1861
 1863 3 35.36 28.83 -1.66 0.154 1862
 1864 3 35.33 28.73 -1.57 0.126 1863
 1865 3 35.26 28.65 -1.29 0.14 1864
 1866 3 35.12 28.55 -1.12 0.106 1865
 1867 3 35.04 28.49 -1.01 0.144 1866
 1868 3 34.93 28.46 -0.85 0.177 1867
 1869 3 34.86 28.51 -0.62 0.219 1868
 1870 3 34.87 28.55 -0.35 0.188 1869
 1871 3 34.93 28.58 -0.18 0.149 1870
 1872 3 35.01 28.64 -0.03 0.196 1871
 1873 3 35.02 28.76 0.04 0.264 1872
 1874 3 35.08 28.57 0.13 0.245 1873
 1875 3 34.87 28.4 0.16 0.249 1874
 1876 3 34.79 28.3 0.13 0.342 1875
 1877 3 34.84 28.21 0.09 0.42 1876
 1878 3 34.77 28.17 0.18 0.506 1877
 1879 3 34.18 28.33 0.42 0.3 1878
 1880 3 34 28.4 0.42 0.291 1879
 1881 3 33.87 28.46 0.48 0.312 1880
 1882 3 33.73 28.48 0.59 0.318 1881
 1883 3 33.63 28.46 0.58 0.342 1882
 1884 3 33.44 28.64 0.22 0.225 1883
 1885 3 33.34 28.67 0.15 0.185 1884
 1886 3 33.08 28.62 0 0.112 1885
 1887 3 32.98 28.6 0 0.115 1886
 1888 3 32.79 28.6 -0.03 0.091 1887
 1889 3 32.62 28.67 -0.09 0.125 1888
 1890 3 32.52 28.74 -0.11 0.106 1889
 1891 3 33.62 28.24 1.07 0.146 1883
 1892 3 33.54 28.26 1.14 0.113 1891
 1893 3 33.45 28.14 1.24 0.147 1892
 1894 3 33.33 28.1 1.36 0.146 1893
 1895 3 33.2 28.01 1.44 0.113 1894
 1896 3 33.13 27.9 1.45 0.099 1895
 1897 3 33.08 27.85 1.56 0.098 1896
 1898 3 33.06 27.74 1.6 0.097 1897
 1899 3 32.91 27.67 1.69 0.122 1898
 1900 3 32.83 27.59 1.82 0.122 1899
 1901 3 32.7 27.5 1.88 0.161 1900
 1902 3 32.57 27.41 1.99 0.196 1901
 1903 3 32.44 27.36 2.07 0.201 1902
 1904 3 32.26 27.36 2.07 0.267 1903
 1905 3 32.14 27.36 2.03 0.352 1904
 1906 3 31.87 27.61 2.09 0.449 1905
 1907 3 31.78 27.7 2.06 0.492 1906
 1908 3 31.69 27.7 2.22 0.512 1907
 1909 3 31.46 27.57 2.25 0.42 1908
 1910 3 31.34 27.5 2.23 0.366 1909
 1911 3 31.13 27.47 2.57 0.135 1910
 1912 3 30.97 27.36 2.69 0.093 1911
 1913 3 30.86 27.27 2.73 0.07 1912
 1914 3 30.75 27.18 2.73 0.065 1913
 1915 3 30.58 27.09 2.78 0.113 1914
 1916 3 30.43 27 2.82 0.119 1915
 1917 3 30.36 26.86 2.88 0.103 1916
 1918 3 30.34 26.63 2.94 0.139 1917
 1919 3 30.24 26.48 2.94 0.107 1918
 1920 3 30.97 27 2.05 0.118 1910
 1921 3 30.81 26.98 2.05 0.105 1920
 1922 3 30.63 26.93 2.07 0.107 1921
 1923 3 30.49 26.95 2.11 0.131 1922
 1924 3 30.42 27.06 2.17 0.119 1923
 1925 3 31.93 28.29 2.18 0.114 1908
 1926 3 31.82 28.29 2.1 0.048 1925
 1927 3 31.69 28.32 2.1 0.089 1926
 1928 3 31.58 28.38 2.06 0.095 1927
 1929 3 31.46 28.41 2.1 0.101 1928
 1930 3 31.37 28.48 2.02 0.096 1929
 1931 3 31.16 28.48 2.06 0.115 1930
 1932 3 31.03 28.48 2.02 0.133 1931
 1933 3 30.92 28.52 1.95 0.101 1932
 1934 3 32.27 26.81 1.83 0.124 1905
 1935 3 32.16 26.7 1.74 0.108 1934
 1936 3 31.98 26.63 1.71 0.086 1935
 1937 3 31.86 26.61 1.63 0.09 1936
 1938 3 34.98 27.89 0.18 0.286 1878
 1939 3 35.04 27.76 0.22 0.227 1938
 1940 3 35.03 27.51 0.45 0.109 1939
 1941 3 34.99 27.35 0.51 0.085 1940
 1942 3 34.96 27.15 0.57 0.077 1941
 1943 3 35.06 27.05 0.59 0.071 1942
 1944 3 35.09 26.83 0.58 0.052 1943
 1945 3 35.44 28.6 0.18 0.138 1874
 1946 3 35.63 28.55 0.07 0.088 1945
 1947 3 35.75 28.6 0.02 0.157 1946
 1948 3 35.86 28.58 0 0.169 1947
 1949 3 35.95 28.48 -0.06 0.147 1948
 1950 3 36.09 28.4 -0.09 0.127 1949
 1951 3 36.2 28.39 -0.09 0.111 1950
 1952 3 34.95 29.19 0.09 0.106 1873
 1953 3 34.95 29.35 0.16 0.099 1952
 1954 3 34.95 29.48 0.25 0.119 1953
 1955 3 34.98 29.64 0.34 0.159 1954
 1956 3 35.05 29.82 0.38 0.197 1955
 1957 3 35.09 30.01 0.5 0.339 1956
 1958 3 35.12 30.14 0.56 0.392 1957
 1959 3 35.12 30.3 0.6 0.411 1958
 1960 3 35.05 30.44 0.74 0.392 1959
 1961 3 35.04 30.58 0.82 0.331 1960
 1962 3 34.97 30.67 0.91 0.289 1961
 1963 3 34.91 30.76 1.08 0.227 1962
 1964 3 34.95 30.8 1.33 0.186 1963
 1965 3 34.87 30.83 1.46 0.156 1964
 1966 3 34.83 30.85 1.58 0.204 1965
 1967 3 34.52 30.94 1.55 0.086 1966
 1968 3 34.33 30.87 1.65 0.109 1967
 1969 3 34.3 30.85 1.75 0.123 1968
 1970 3 34.19 30.89 1.81 0.069 1969
 1971 3 34.97 30.94 1.69 0.211 1966
 1972 3 35.04 31.03 1.72 0.305 1971
 1973 3 35 31.08 1.82 0.388 1972
 1974 3 35.11 31.15 1.82 0.487 1973
 1975 3 35.05 31.28 1.89 0.537 1974
 1976 3 35.12 31.28 1.98 0.607 1975
 1977 3 34.73 31.46 2.02 0.596 1976
 1978 3 34.58 31.55 2.14 0.597 1977
 1979 3 34.31 31.53 2.18 0.618 1978
 1980 3 33.66 31.48 2.08 0.378 1979
 1981 3 33.48 31.49 2.14 0.393 1980
 1982 3 33.37 31.44 2.33 0.396 1981
 1983 3 33.23 31.43 2.39 0.374 1982
 1984 3 33.09 31.38 2.45 0.368 1983
 1985 3 32.98 31.27 2.56 0.323 1984
 1986 3 32.76 31.16 2.6 0.238 1985
 1987 3 32.58 31.09 2.6 0.15 1986
 1988 3 32.48 31 2.66 0.141 1987
 1989 3 32.44 31.06 2.76 0.133 1988
 1990 3 32.23 31.11 2.79 0.118 1989
 1991 3 32.08 31.04 2.85 0.117 1990
 1992 3 31.93 31 2.93 0.125 1991
 1993 3 31.71 30.97 3.01 0.12 1992
 1994 3 31.6 30.91 3.01 0.145 1993
 1995 3 31.41 30.88 3.02 0.133 1994
 1996 3 31.26 30.91 3.06 0.129 1995
 1997 3 31.12 30.88 3.16 0.117 1996
 1998 3 30.94 30.82 3.22 0.201 1997
 1999 3 30.85 30.77 3.29 0.272 1998
 2000 3 30.78 30.77 3.39 0.328 1999
 2001 3 30.73 30.66 3.47 0.351 2000
 2002 3 30.71 30.59 3.56 0.416 2001
 2003 3 30.64 30.48 3.62 0.461 2002
 2004 3 30.71 30.38 3.85 0.482 2003
 2005 3 30.69 30.27 3.93 0.538 2004
 2006 3 30.62 30.32 4.03 0.526 2005
 2007 3 30.64 30.23 4.14 0.554 2006
 2008 3 30.23 30.23 4.18 0.396 2007
 2009 3 30.07 30.07 4.22 0.312 2008
 2010 3 29.83 30.09 4.27 0.195 2009
 2011 3 29.6 30 4.27 0.115 2010
 2012 3 29.37 29.94 4.28 0.152 2011
 2013 3 29.26 29.94 4.34 0.208 2012
 2014 3 29.19 30.06 4.51 0.285 2013
 2015 3 29.05 29.96 4.71 0.362 2014
 2016 3 28.99 29.96 4.81 0.382 2015
 2017 3 28.92 29.87 4.9 0.339 2016
 2018 3 28.69 29.81 4.89 0.279 2017
 2019 3 28.55 29.81 4.9 0.165 2018
 2020 3 35.94 30.85 2.14 0.095 1976
 2021 3 36.08 30.82 2.18 0.112 2020
 2022 3 36.19 30.87 2.29 0.149 2021
 2023 3 36.3 30.85 2.35 0.16 2022
 2024 3 36.44 30.85 2.27 0.189 2023
 2025 3 36.58 30.8 2.24 0.23 2024
 2026 3 36.75 30.76 2.26 0.254 2025
 2027 3 36.66 30.8 1.91 0.055 2026
 2028 3 39.27 29.93 -2.01 0.093 1756
 2029 3 39.11 29.83 -1.86 0.058 2028
 2030 3 39.84 30.29 -1.79 0.113 1755
 2031 3 39.84 30.45 -1.84 0.144 2030
 2032 3 39.97 30.65 -1.99 0.127 2031
 2033 3 40.01 30.77 -2.11 0.194 2032
 2034 3 39.95 30.9 -2.15 0.37 2033
 2035 3 39.98 31.02 -2.22 0.413 2034
 2036 3 39.63 31.2 -2.01 0.054 2035
 2037 3 39.48 31.16 -2.11 0.123 2036
 2038 3 39.36 31.27 -2.09 0.169 2037
 2039 3 39.22 31.31 -2.13 0.154 2038
 2040 3 39.09 31.43 -2.09 0.18 2039
 2041 3 39.01 31.38 -2.19 0.113 2040
 2042 3 40.37 31.05 -2.38 0.411 2035
 2043 3 40.48 31.14 -2.45 0.394 2042
 2044 3 40.63 31.19 -2.51 0.389 2043
 2045 3 40.79 31.28 -2.55 0.355 2044
 2046 3 40.93 31.37 -2.63 0.354 2045
 2047 3 41.26 31.73 -2.3 0.204 2046
 2048 3 41.44 31.85 -2.24 0.212 2047
 2049 3 41.58 31.96 -2.3 0.192 2048
 2050 3 41.76 32.07 -2.36 0.162 2049
 2051 3 41.9 32.19 -2.32 0.136 2050
 2052 3 42.01 32.3 -2.34 0.172 2051
 2053 3 42.11 32.45 -2.3 0.186 2052
 2054 3 42.15 32.63 -2.26 0.152 2053
 2055 3 42.24 32.72 -2.15 0.167 2054
 2056 3 42.36 32.72 -2.03 0.149 2055
 2057 3 42.47 32.68 -1.95 0.162 2056
 2058 3 42.51 32.84 -1.9 0.095 2057
 2059 3 39.66 28.79 -2.09 0.385 1739
 2060 3 39.48 28.63 -2.32 0.361 2059
 2061 3 39.4 28.5 -2.38 0.384 2060
 2062 3 39.26 28.4 -2.45 0.402 2061
 2063 3 39.13 28.36 -2.7 0.442 2062
 2064 3 39.09 28.29 -2.82 0.515 2063
 2065 3 39.01 28.2 -2.94 0.607 2064
 2066 3 38.98 28.15 -3.09 0.678 2065
 2067 3 39.05 28.22 -3.26 0.716 2066
 2068 3 38.51 27.99 -3.24 0.53 2067
 2069 3 38.3 27.93 -3.32 0.462 2068
 2070 3 38.08 27.93 -3.38 0.413 2069
 2071 3 37.83 27.88 -3.42 0.37 2070
 2072 3 37.58 27.79 -3.45 0.343 2071
 2073 3 37.41 27.79 -3.51 0.349 2072
 2074 3 37.22 27.75 -3.55 0.324 2073
 2075 3 37.04 27.72 -3.63 0.333 2074
 2076 3 36.83 27.72 -3.7 0.348 2075
 2077 3 36.59 27.7 -3.72 0.351 2076
 2078 3 36.42 27.63 -3.65 0.336 2077
 2079 3 36.09 27.63 -3.74 0.34 2078
 2080 3 35.88 27.56 -3.72 0.336 2079
 2081 3 35.61 27.65 -3.84 0.322 2080
 2082 3 35.45 27.56 -3.8 0.326 2081
 2083 3 35.26 27.52 -3.83 0.336 2082
 2084 3 35.01 27.5 -3.91 0.329 2083
 2085 3 34.81 27.43 -4.03 0.311 2084
 2086 3 34.59 27.39 -4.05 0.292 2085
 2087 3 34.34 27.23 -4.04 0.286 2086
 2088 3 34.27 27.3 -4.12 0.244 2087
 2089 3 34.01 27.24 -4.04 0.307 2088
 2090 3 33.77 27.17 -4.04 0.279 2089
 2091 3 33.59 27.19 -4.04 0.297 2090
 2092 3 33.42 27.19 -4 0.27 2091
 2093 3 33.31 27.17 -3.91 0.269 2092
 2094 3 33.06 27.19 -3.95 0.289 2093
 2095 3 32.84 27.19 -3.91 0.293 2094
 2096 3 32.62 27.19 -3.93 0.336 2095
 2097 3 32.42 27.21 -3.96 0.38 2096
 2098 3 32.27 27.26 -4.04 0.42 2097
 2099 3 32.1 27.3 -4.12 0.447 2098
 2100 3 31.95 27.44 -4.24 0.502 2099
 2101 3 31.84 27.53 -4.3 0.579 2100
 2102 3 31.72 27.58 -4.32 0.622 2101
 2103 3 31.56 27.58 -4.33 0.705 2102
 2104 3 31.24 27.26 -4.01 0.529 2103
 2105 3 31.09 27.24 -4.07 0.484 2104
 2106 3 30.97 27.17 -4.15 0.533 2105
 2107 3 30.84 27.17 -4.19 0.577 2106
 2108 3 30.47 27.03 -3.35 0.209 2107
 2109 3 30.31 27 -3.27 0.209 2108
 2110 3 30.15 26.98 -3.18 0.226 2109
 2111 3 30.04 26.98 -3.16 0.277 2110
 2112 3 29.88 27 -3.18 0.312 2111
 2113 3 29.72 26.88 -3.16 0.344 2112
 2114 3 29.52 26.77 -3.1 0.287 2113
 2115 3 29.36 26.66 -3.04 0.281 2114
 2116 3 29.33 26.45 -2.79 0.146 2115
 2117 3 29.22 26.36 -2.68 0.127 2116
 2118 3 29.06 26.29 -2.62 0.15 2117
 2119 3 28.9 26.18 -2.58 0.179 2118
 2120 3 28.79 26.09 -2.48 0.152 2119
 2121 3 28.7 25.98 -2.35 0.178 2120
 2122 3 28.61 25.93 -2.25 0.239 2121
 2123 3 28.27 25.79 -2.31 0.202 2122
 2124 3 28.06 25.7 -2.31 0.175 2123
 2125 3 27.88 25.59 -2.33 0.125 2124
 2126 3 27.72 25.5 -2.35 0.122 2125
 2127 3 27.56 25.48 -2.29 0.117 2126
 2128 3 27.45 25.43 -2.35 0.135 2127
 2129 3 27.27 25.36 -2.37 0.118 2128
 2130 3 27.11 25.29 -2.31 0.101 2129
 2131 3 26.95 25.27 -2.33 0.117 2130
 2132 3 26.79 25.16 -2.31 0.116 2131
 2133 3 26.63 25.13 -2.35 0.129 2132
 2134 3 26.49 25.04 -2.35 0.093 2133
 2135 3 26.29 24.99 -2.35 0.138 2134
 2136 3 26.09 24.87 -2.35 0.153 2135
 2137 3 25.9 24.78 -2.33 0.214 2136
 2138 3 25.74 24.74 -2.35 0.231 2137
 2139 3 25.59 24.63 -2.37 0.282 2138
 2140 3 25.36 24.62 -2.43 0.242 2139
 2141 3 25.11 24.72 -2.68 0.117 2140
 2142 3 24.99 24.72 -2.73 0.139 2141
 2143 3 24.79 24.8 -2.87 0.133 2142
 2144 3 24.61 24.88 -2.93 0.148 2143
 2145 3 24.45 24.92 -3.04 0.129 2144
 2146 3 24.31 24.94 -3.14 0.163 2145
 2147 3 24.06 25.01 -3.14 0.137 2146
 2148 3 23.95 25.03 -3.2 0.152 2147
 2149 3 23.75 25.1 -3.18 0.141 2148
 2150 3 23.52 25.17 -3.18 0.137 2149
 2151 3 23.29 25.15 -3.21 0.117 2150
 2152 3 23.13 25.19 -3.25 0.12 2151
 2153 3 22.93 25.19 -3.31 0.143 2152
 2154 3 22.79 25.19 -3.35 0.212 2153
 2155 3 22.63 25.28 -3.35 0.254 2154
 2156 3 22.45 25.28 -3.37 0.275 2155
 2157 3 22.22 25.22 -3.41 0.276 2156
 2158 3 22.04 25.24 -3.41 0.308 2157
 2159 3 22.04 24.92 -3.87 0.107 2158
 2160 3 21.93 24.87 -3.89 0.081 2159
 2161 3 21.88 24.81 -4 0.027 2160
 2162 3 21.86 25.4 -3.18 0.195 2158
 2163 3 21.74 25.44 -3.12 0.228 2162
 2164 3 21.54 25.44 -3.18 0.194 2163
 2165 3 21.29 25.5 -3.25 0.156 2164
 2166 3 21.17 25.54 -3.25 0.123 2165
 2167 3 28.95 25.98 -1.94 0.089 2122
 2168 3 29.06 25.98 -1.77 0.094 2167
 2169 3 29.04 25.91 -1.61 0.127 2168
 2170 3 29 25.84 -1.5 0.149 2169
 2171 3 28.99 25.75 -1.32 0.071 2170
 2172 3 29.06 25.73 -1.19 0.111 2171
 2173 3 29.11 25.68 -1.05 0.127 2172
 2174 3 29.11 25.61 -0.9 0.098 2173
 2175 3 29.13 25.64 -0.73 0.131 2174
 2176 3 29.17 25.63 -0.57 0.155 2175
 2177 3 29.09 25.59 -0.4 0.102 2176
 2178 3 29.17 25.57 -0.3 0.000125 2177
 2179 3 30.77 27.15 -5.01 0.32 2107
 2180 3 30.65 27.1 -5.12 0.335 2179
 2181 3 30.54 27.12 -5.24 0.375 2180
 2182 3 30.43 27.12 -5.34 0.452 2181
 2183 3 30.34 27.14 -5.47 0.479 2182
 2184 3 30.27 27.17 -5.71 0.437 2183
 2185 3 30.15 27.26 -5.83 0.417 2184
 2186 3 30.09 27.3 -6.03 0.428 2185
 2187 3 30.04 27.07 -6.24 0.291 2186
 2188 3 29.97 27.05 -6.46 0.255 2187
 2189 3 29.88 27.08 -6.66 0.282 2188
 2190 3 29.77 27.14 -6.84 0.289 2189
 2191 3 29.7 27.12 -7.04 0.292 2190
 2192 3 29.7 27.14 -7.16 0.294 2191
 2193 3 29.72 27.24 -7.41 0.277 2192
 2194 3 29.68 27.21 -7.55 0.339 2193
 2195 3 29.84 27.14 -7.79 0.29 2194
 2196 3 29.83 27.12 -7.95 0.301 2195
 2197 3 29.72 27.19 -8.12 0.329 2196
 2198 3 29.74 27.12 -8.29 0.327 2197
 2199 3 29.72 27.1 -8.46 0.371 2198
 2200 3 29.75 27.1 -8.6 0.427 2199
 2201 3 29.84 27.03 -8.7 0.511 2200
 2202 3 29.88 26.99 -8.81 0.557 2201
 2203 3 29.98 26.96 -8.96 0.598 2202
 2204 3 30.41 27.03 -9.05 0.549 2203
 2205 3 30.34 26.92 -9.28 0.51 2204
 2206 3 30.23 26.9 -9.46 0.466 2205
 2207 3 30.26 26.78 -9.61 0.374 2206
 2208 3 30.23 26.55 -9.76 0.294 2207
 2209 3 30.23 26.28 -9.84 0.242 2208
 2210 3 30.18 26.19 -9.98 0.268 2209
 2211 3 30.12 26.17 -10.12 0.288 2210
 2212 3 30.05 26.1 -10.27 0.328 2211
 2213 3 30.03 26.08 -10.37 0.352 2212
 2214 3 29.96 26.03 -10.54 0.332 2213
 2215 3 29.91 25.99 -10.72 0.308 2214
 2216 3 29.94 25.94 -10.89 0.284 2215
 2217 3 29.96 25.89 -11.06 0.233 2216
 2218 3 29.91 25.83 -11.21 0.228 2217
 2219 3 29.87 25.8 -11.43 0.193 2218
 2220 3 29.78 25.82 -11.63 0.207 2219
 2221 3 29.75 25.76 -11.76 0.199 2220
 2222 3 29.75 25.67 -11.9 0.227 2221
 2223 3 29.69 25.62 -12.03 0.272 2222
 2224 3 29.64 25.49 -12.13 0.352 2223
 2225 3 29.55 25.44 -12.27 0.428 2224
 2226 3 29.44 25.39 -12.39 0.46 2225
 2227 3 29.73 25.3 -12.52 0.403 2226
 2228 3 29.87 25.15 -12.57 0.383 2227
 2229 3 29.6 24.8 -12.39 0.305 2228
 2230 3 29.73 24.42 -12.36 0.138 2229
 2231 3 29.91 24.3 -12.32 0.144 2230
 2232 3 30.19 24.24 -12.23 0.155 2231
 2233 3 30.37 24.24 -12.13 0.153 2232
 2234 3 30.48 24.24 -12.04 0.145 2233
 2235 3 30.53 24.26 -11.93 0.143 2234
 2236 3 30.6 24.35 -11.74 0.114 2235
 2237 3 29.51 24.78 -12.07 0.546 2229
 2238 3 30.01 24.98 -11.71 0.257 2237
 2239 3 30.14 25.01 -11.61 0.262 2238
 2240 3 29.43 24.64 -12.42 0.349 2237
 2241 3 28.87 24.55 -12.2 0.18 2240
 2242 3 28.6 24.53 -12.18 0.132 2241
 2243 3 28.46 24.57 -12.15 0.152 2242
 2244 3 28.3 24.49 -12.21 0.165 2243
 2245 3 28.18 24.49 -12.28 0.182 2244
 2246 3 28.03 24.42 -12.19 0.159 2245
 2247 3 27.89 24.33 -12.17 0.168 2246
 2248 3 27.76 24.21 -12.12 0.2 2247
 2249 3 27.6 24.07 -12.1 0.199 2248
 2250 3 27.46 23.92 -12.04 0.195 2249
 2251 3 27.35 23.8 -11.97 0.211 2250
 2252 3 27.25 23.62 -11.92 0.25 2251
 2253 3 27.12 23.53 -11.95 0.269 2252
 2254 3 27.03 23.44 -11.98 0.29 2253
 2255 3 26.94 23.3 -11.94 0.281 2254
 2256 3 26.83 23.12 -11.77 0.224 2255
 2257 3 26.72 22.99 -11.62 0.2 2256
 2258 3 26.63 22.87 -11.46 0.125 2257
 2259 3 26.58 22.79 -11.32 0.152 2258
 2260 3 26.58 22.7 -11.18 0.185 2259
 2261 3 26.52 22.61 -11.07 0.231 2260
 2262 3 26.4 22.41 -11.02 0.19 2261
 2263 3 26.2 22.27 -11.02 0.241 2262
 2264 3 26.06 22.18 -10.96 0.307 2263
 2265 3 25.97 22.13 -10.87 0.307 2264
 2266 3 25.88 22.04 -10.82 0.349 2265
 2267 3 26.15 21.63 -10.78 0.178 2266
 2268 3 26.19 21.45 -10.79 0.151 2267
 2269 3 26.19 21.27 -10.74 0.15 2268
 2270 3 26.17 21.09 -10.72 0.183 2269
 2271 3 26.2 20.97 -10.7 0.168 2270
 2272 3 26.2 20.88 -10.62 0.196 2271
 2273 3 26.31 20.82 -10.52 0.257 2272
 2274 3 26.29 20.7 -10.42 0.284 2273
 2275 3 26.36 20.64 -10.34 0.247 2274
 2276 3 26.31 20.48 -10.31 0.314 2275
 2277 3 26.36 20.41 -10.18 0.343 2276
 2278 3 26.33 20.2 -10.13 0.313 2277
 2279 3 26.4 20.11 -9.97 0.342 2278
 2280 3 26.42 20 -9.85 0.418 2279
 2281 3 26.51 19.89 -9.87 0.45 2280
 2282 3 26.61 19.77 -9.93 0.462 2281
 2283 3 26.81 19.63 -9.89 0.486 2282
 2284 3 26.9 19.5 -9.89 0.567 2283
 2285 3 26.92 19.36 -9.95 0.618 2284
 2286 3 26.88 19.22 -9.96 0.668 2285
 2287 3 26.86 19.07 -10.01 0.682 2286
 2288 3 26.67 18.86 -9.79 0.62 2287
 2289 3 26.49 18.73 -9.93 0.606 2288
 2290 3 26.49 18.59 -9.92 0.545 2289
 2291 3 26.27 18.57 -10.31 0.062 2290
 2292 3 26.29 18.57 -10.42 0.042 2291
 2293 3 26.7 18.5 -9.82 0.312 2290
 2294 3 26.91 18.27 -9.69 0.203 2293
 2295 3 25.45 18.57 -10.21 0.143 2293
 2296 3 25.27 18.5 -10.26 0.127 2295
 2297 3 25.14 18.45 -10.32 0.126 2296
 2298 3 25.02 18.41 -10.4 0.171 2297
 2299 3 24.89 18.43 -10.53 0.204 2298
 2300 3 24.73 18.38 -10.6 0.241 2299
 2301 3 24.57 18.29 -10.66 0.284 2300
 2302 3 24.39 18.13 -10.53 0.171 2301
 2303 3 24.16 18.07 -10.44 0.161 2302
 2304 3 23.96 18.07 -10.47 0.149 2303
 2305 3 23.75 18.04 -10.47 0.119 2304
 2306 3 23.55 18.04 -10.48 0.178 2305
 2307 3 23.46 18.07 -10.41 0.204 2306
 2308 3 23.23 17.91 -10.41 0.162 2307
 2309 3 23.05 17.79 -10.44 0.144 2308
 2310 3 22.95 17.68 -10.49 0.147 2309
 2311 3 22.84 17.57 -10.52 0.162 2310
 2312 3 22.7 17.41 -10.57 0.266 2311
 2313 3 22.52 17.32 -10.63 0.309 2312
 2314 3 22.37 17.2 -10.61 0.366 2313
 2315 3 22.23 17.12 -10.72 0.396 2314
 2316 3 22.25 17.01 -10.73 0.459 2315
 2317 3 22.14 16.87 -10.7 0.468 2316
 2318 3 22.12 16.71 -10.7 0.486 2317
 2319 3 22.09 16.62 -10.79 0.414 2318
 2320 3 22.05 16.62 -10.9 0.37 2319
 2321 3 22.12 16.63 -11.68 0.158 2320
 2322 3 22.09 16.64 -11.85 0.171 2321
 2323 3 22.03 16.43 -11.94 0.133 2322
 2324 3 21.98 16.25 -12.05 0.146 2323
 2325 3 22 16.11 -12.13 0.125 2324
 2326 3 22.03 15.91 -12.14 0.19 2325
 2327 3 22.02 15.81 -12.22 0.265 2326
 2328 3 22.03 15.74 -12.37 0.343 2327
 2329 3 22.05 15.64 -12.43 0.47 2328
 2330 3 22.59 15.52 -12.38 0.115 2329
 2331 3 22.62 15.41 -12.32 0.152 2330
 2332 3 22.62 15.25 -12.22 0.145 2331
 2333 3 21.89 15.58 -12.54 0.548 2329
 2334 3 21.82 15.27 -12.49 0.554 2333
 2335 3 21.84 15.07 -12.4 0.536 2334
 2336 3 22.28 15.24 -11.88 0.148 2335
 2337 3 22.57 15.12 -12.03 0.097 2336
 2338 3 21.75 14.87 -12.33 0.539 2335
 2339 3 21.73 14.72 -12.36 0.528 2338
 2340 3 21.7 14.58 -12.27 0.584 2339
 2341 3 21.66 14.41 -12.18 0.562 2340
 2342 3 21.62 14.26 -12.07 0.376 2341
 2343 3 21.43 14.11 -12.12 0.284 2342
 2344 3 21.21 14.07 -12.23 0.217 2343
 2345 3 20.96 14.18 -12.37 0.085 2344
 2346 3 21.28 13.97 -11.82 0.075 2343
 2347 3 21.4 13.94 -11.78 0.059 2346
 2348 3 22.32 15.97 -13.25 0.134 2333
 2349 3 22.52 15.98 -13.29 0.177 2348
 2350 3 22.61 16.05 -13.41 0.179 2349
 2351 3 22.73 16.11 -13.54 0.133 2350
 2352 3 22.89 16.29 -13.64 0.103 2351
 2353 3 23.05 16.36 -13.68 0.116 2352
 2354 3 23.18 16.43 -13.75 0.156 2353
 2355 3 23.34 16.5 -13.81 0.191 2354
 2356 3 23.43 16.66 -13.91 0.247 2355
 2357 3 23.53 16.79 -14 0.305 2356
 2358 3 23.59 16.86 -14.16 0.36 2357
 2359 3 23.66 16.95 -14.37 0.419 2358
 2360 3 23.68 17.11 -14.49 0.441 2359
 2361 3 23.62 17.27 -14.56 0.443 2360
 2362 3 23.45 17.32 -14.64 0.487 2361
 2363 3 22.91 17.36 -14.8 0.203 2362
 2364 3 22.84 17.5 -14.97 0.234 2363
 2365 3 22.86 17.68 -15.02 0.177 2364
 2366 3 22.87 17.82 -15.03 0.149 2365
 2367 3 22.89 18.06 -14.94 0.139 2366
 2368 3 22.87 18.18 -14.88 0.158 2367
 2369 3 22.89 18.31 -14.78 0.165 2368
 2370 3 22.82 18.43 -14.65 0.096 2369
 2371 3 24.16 17.27 -14.11 0.109 2362
 2372 3 24.34 17.23 -14.13 0.103 2371
 2373 3 22.45 16.69 -10.04 0.076 2316
 2374 3 23.53 18.31 -10.27 0.091 2307
 2375 3 23.55 18.43 -10.35 0.155 2374
 2376 3 23.56 18.57 -10.37 0.178 2375
 2377 3 25.49 22.41 -10.68 0.125 2266
 2378 3 25.36 22.43 -10.57 0.108 2377
 2379 3 25.24 22.41 -10.46 0.148 2378
 2380 3 25.06 22.38 -10.38 0.146 2379
 2381 3 24.9 22.32 -10.22 0.13 2380
 2382 3 24.7 22.27 -10.21 0.129 2381
 2383 3 24.58 22.2 -10.18 0.078 2382
 2384 3 24.49 22.09 -10.12 0.085 2383
 2385 3 24.38 21.95 -10.12 0.11 2384
 2386 3 24.24 22 -10.14 0.062 2385
 2387 3 29.35 24.55 -12.62 0.407 2240
 2388 3 29.25 24.49 -12.79 0.437 2387
 2389 3 29.16 24.39 -12.92 0.467 2388
 2390 3 28.96 24.21 -13.13 0.424 2389
 2391 3 28.96 24.14 -13.3 0.355 2390
 2392 3 29.23 23.94 -13.65 0.202 2391
 2393 3 29.41 23.9 -13.84 0.184 2392
 2394 3 29.68 23.89 -13.92 0.161 2393
 2395 3 29.85 23.76 -13.87 0.109 2394
 2396 3 29.94 23.65 -13.87 0.119 2395
 2397 3 30.03 23.56 -13.81 0.108 2396
 2398 3 30.18 23.52 -13.73 0.128 2397
 2399 3 30.25 23.43 -13.79 0.1 2398
 2400 3 30.41 23.27 -13.82 0.1 2399
 2401 3 30.57 23.27 -13.82 0.098 2400
 2402 3 30.73 23.22 -13.81 0.079 2401
 2403 3 30.86 23.15 -13.84 0.086 2402
 2404 3 31.01 23.08 -13.89 0.188 2403
 2405 3 31.08 22.84 -13.59 0.074 2404
 2406 3 30.34 25.37 -12.93 0.187 2228
 2407 3 30.41 25.43 -13.06 0.156 2406
 2408 3 30.57 25.45 -13.21 0.15 2407
 2409 3 30.66 25.47 -13.32 0.15 2408
 2410 3 30.78 25.45 -13.49 0.179 2409
 2411 3 30.89 25.52 -13.59 0.201 2410
 2412 3 30.98 25.47 -13.79 0.176 2411
 2413 3 31.1 25.47 -13.87 0.212 2412
 2414 3 31.28 25.43 -13.87 0.203 2413
 2415 3 31.48 25.43 -13.92 0.223 2414
 2416 3 31.6 25.43 -13.95 0.233 2415
 2417 3 31.78 25.25 -13.88 0.203 2416
 2418 3 31.91 25.09 -13.86 0.173 2417
 2419 3 32.07 25.02 -13.87 0.205 2418
 2420 3 32.21 24.93 -13.79 0.174 2419
 2421 3 32.45 24.72 -13.82 0.179 2420
 2422 3 32.71 24.65 -13.89 0.161 2421
 2423 3 32.97 24.65 -13.87 0.163 2422
 2424 3 33.18 24.65 -13.8 0.155 2423
 2425 3 33.46 24.65 -13.8 0.132 2424
 2426 3 33.71 24.75 -13.82 0.165 2425
 2427 3 33.85 24.72 -13.74 0.195 2426
 2428 3 34.02 24.65 -13.7 0.261 2427
 2429 3 34.25 24.58 -13.62 0.433 2428
 2430 3 34.36 24.54 -13.57 0.496 2429
 2431 3 34.5 24.41 -13.54 0.547 2430
 2432 3 34.6 24.36 -13.45 0.574 2431
 2433 3 34.63 24.36 -13.27 0.65 2432
 2434 3 33.64 24.38 -12.51 0.098 2433
 2435 3 33.17 24.47 -12.69 0.316 2434
 2436 3 32.83 24.34 -12.81 0.166 2435
 2437 3 32.78 24.15 -12.93 0.172 2436
 2438 3 32.74 24.04 -12.97 0.258 2437
 2439 3 32.86 23.9 -13.12 0.254 2438
 2440 3 32.71 23.68 -13.12 0.187 2439
 2441 3 32.85 23.54 -13.07 0.226 2440
 2442 3 32.85 23.47 -13.18 0.23 2441
 2443 3 32.96 23.43 -13.43 0.125 2442
 2444 3 33.07 23.5 -13.44 0.000125 2443
 2445 3 33.07 24.56 -12.69 0.228 2435
 2446 3 32.97 24.81 -13.03 0.176 2445
 2447 3 33.06 25.25 -12.92 0.144 2446
 2448 3 33.2 25.4 -12.92 0.146 2447
 2449 3 33.5 25.54 -13.02 0.087 2448
 2450 3 33.02 24.61 -13.29 0.145 2446
 2451 3 33.06 24.66 -13.37 0.147 2450
 2452 3 32.93 24.77 -12.61 0.253 2445
 2453 3 32.74 25 -12.42 0.253 2452
 2454 3 32.63 25.09 -12.3 0.305 2453
 2455 3 32.27 25.27 -12.59 0.362 2454
 2456 3 32.11 25.49 -12.45 0.402 2455
 2457 3 32.13 25.5 -12.32 0.329 2456
 2458 3 32.1 25.72 -12.1 0.177 2457
 2459 3 32.21 24.93 -11.39 0.703 2458
 2460 3 32.32 24.75 -11.15 0.656 2459
 2461 3 32.07 24.13 -10.64 0.237 2460
 2462 3 32.18 24.13 -10.55 0.129 2461
 2463 3 32.27 24.11 -10.42 0.05 2462
 2464 3 31.71 23.9 -10.61 0.159 2461
 2465 3 31.64 23.86 -10.7 0.117 2464
 2466 3 31.51 23.77 -10.79 0.073 2465
 2467 3 32.45 24.83 -10.98 0.499 2460
 2468 3 32.46 24.61 -10.23 0.264 2467
 2469 3 32.49 24.43 -10.17 0.196 2468
 2470 3 32.5 24.88 -10.89 0.499 2467
 2471 3 32.54 24.54 -11.62 0.299 2470
 2472 3 32.6 24.66 -11.85 0.252 2471
 2473 3 32.64 24.86 -12.02 0.248 2472
 2474 3 32.11 24.97 -11.29 0.683 2459
 2475 3 31.91 24.99 -10.79 0.551 2474
 2476 3 31.73 25.06 -10.87 0.653 2475
 2477 3 31.55 25.15 -10.87 0.689 2476
 2478 3 31 25.14 -10.36 0.251 2477
 2479 3 30.84 25.05 -10.17 0.201 2478
 2480 3 30.87 25.08 -10.02 0.098 2479
 2481 3 31.39 24.75 -11.04 0.838 2477
 2482 3 31.39 24.2 -11.79 0.114 2481
 2483 3 31.28 24.25 -11.88 0.099 2482
 2484 3 31.12 24.37 -11.1 0.822 2481
 2485 3 30.8 24.78 -10.78 0.105 2484
 2486 3 30.62 24.8 -10.79 0.137 2485
 2487 3 31.1 24.48 -11.12 0.772 2484
 2488 3 30.25 23.9 -11.24 0.08 2487
 2489 3 30.18 23.98 -11.31 0.054 2488
 2490 3 31.03 24.76 -11.13 0.756 2487
 2491 3 30.93 24.35 -11.37 0.363 2490
 2492 3 30.75 24.24 -11.43 0.133 2491
 2493 3 30.64 24.26 -11.56 0.099 2492
 2494 3 31 24.92 -11.14 0.756 2490
 2495 3 30.85 24.51 -11.3 0.311 2494
 2496 3 30.26 23.51 -11.05 0.134 2495
 2497 3 30.1 23.62 -10.79 0.068 2496
 2498 3 30.07 23.71 -10.73 0.125 2497
 2499 3 29.98 23.82 -10.73 0.082 2498
 2500 3 30.21 23.28 -11.1 0.135 2496
 2501 3 30.26 23.08 -11.03 0.124 2500
 2502 3 30.22 22.96 -11.02 0.082 2501
 2503 3 30.62 24.55 -11.48 0.311 2495
 2504 3 30.96 24.46 -10.97 0.085 2503
 2505 3 30.96 25.05 -11.15 0.756 2494
 2506 3 30.87 25.51 -11.12 0.454 2505
 2507 3 30.62 25.46 -11.12 0.509 2506
 2508 3 30.44 24.67 -11.28 0.211 2507
 2509 3 30.18 24.62 -11.1 0.115 2508
 2510 3 30.12 24.67 -10.96 0.000125 2509
 2511 3 30.55 25.49 -11.2 0.309 2507
 2512 3 29.85 25.23 -10.99 0.118 2511
 2513 3 29.59 25.03 -11.07 0.128 2512
 2514 3 29.5 24.83 -11.1 0.163 2513
 2515 3 29.35 24.74 -11.03 0.211 2514
 2516 3 29.28 24.83 -11.02 0.147 2515
 2517 3 30.37 25.46 -11.35 0.246 2511
 2518 3 30.28 25.28 -11.4 0.264 2517
 2519 3 30.25 25.14 -11.49 0.246 2518
 2520 3 31.93 25.43 -10.51 0.13 2475
 2521 3 32.14 25.45 -10.46 0.101 2520
 2522 3 32.36 25.47 -10.45 0.125 2521
 2523 3 32.49 25.49 -10.36 0.119 2522
 2524 3 32.7 25.13 -10.54 0.45 2523
 2525 3 32.82 25.47 -10.36 0.299 2524
 2526 3 32.89 25.5 -10.29 0.357 2525
 2527 3 32.92 25.93 -10.39 0.179 2526
 2528 3 33.03 26.09 -10.31 0.143 2527
 2529 3 33.1 26.18 -10.32 0.123 2528
 2530 3 33.14 25.36 -10.23 0.242 2526
 2531 3 33.24 25.43 -10.06 0.176 2530
 2532 3 33.4 25.54 -10.04 0.000125 2531
 2533 3 32.83 24.75 -10.72 0.236 2524
 2534 3 32.99 24.77 -10.79 0.171 2533
 2535 3 33.18 24.66 -10.78 0.103 2534
 2536 3 33.33 24.63 -10.76 0.117 2535
 2537 3 33.46 24.63 -10.84 0.046 2536
 2538 3 31.76 26.02 -12.27 0.111 2456
 2539 3 31.66 26.09 -12.31 0.111 2538
 2540 3 31.6 26.18 -12.4 0.103 2539
 2541 3 31.51 26.25 -12.44 0.088 2540
 2542 3 32.86 24.88 -12.56 0.253 2452
 2543 3 32.96 24.68 -12.67 0.228 2542
 2544 3 34.78 24.29 -13.17 0.61 2433
 2545 3 34.89 24.27 -12.96 0.58 2544
 2546 3 35.02 24.29 -12.84 0.569 2545
 2547 3 35.39 24.48 -12.97 0.304 2546
 2548 3 35.54 24.55 -12.98 0.235 2547
 2549 3 35.78 24.62 -12.98 0.131 2548
 2550 3 35.89 24.66 -12.9 0.151 2549
 2551 3 35.96 24.64 -12.81 0.14 2550
 2552 3 36.08 24.67 -12.72 0.064 2551
 2553 3 34.54 23.86 -12.23 0.219 2546
 2554 3 34.6 23.72 -12.17 0.229 2553
 2555 3 34.6 23.56 -12.14 0.211 2554
 2556 3 34.6 23.43 -12.14 0.3 2555
 2557 3 34.47 23.36 -12.11 0.402 2556
 2558 3 34.47 23.25 -12.04 0.483 2557
 2559 3 34.75 23.08 -11.8 0.397 2558
 2560 3 34.54 22.84 -11.73 0.354 2559
 2561 3 34.44 22.68 -11.63 0.282 2560
 2562 3 34.43 22.56 -11.45 0.274 2561
 2563 3 34.46 22.45 -11.45 0.165 2562
 2564 3 34.48 22.33 -11.4 0.066 2563
 2565 3 34.46 22.22 -11.42 0.087 2564
 2566 3 34.46 22.09 -11.37 0.085 2565
 2567 3 34.34 22 -11.35 0.08 2566
 2568 3 34.29 22.95 -12.82 0.116 2558
 2569 3 34.19 22.9 -12.93 0.158 2568
 2570 3 34.07 23.29 -12.76 0.073 2569
 2571 3 34.21 23.27 -12.71 0.034 2570
 2572 3 28.75 25.53 -12.42 0.164 2226
 2573 3 28.57 25.44 -12.43 0.158 2572
 2574 3 28.37 25.35 -12.47 0.152 2573
 2575 3 28.21 25.28 -12.54 0.154 2574
 2576 3 28.03 25.17 -12.55 0.196 2575
 2577 3 27.89 25.07 -12.55 0.216 2576
 2578 3 27.73 25.01 -12.62 0.208 2577
 2579 3 27.5 24.99 -12.71 0.19 2578
 2580 3 27.32 24.96 -12.84 0.155 2579
 2581 3 27.19 24.92 -12.9 0.155 2580
 2582 3 27.1 24.9 -12.97 0.184 2581
 2583 3 26.93 24.83 -13.06 0.188 2582
 2584 3 26.75 24.83 -13.24 0.185 2583
 2585 3 26.5 24.82 -13.32 0.148 2584
 2586 3 26.35 24.82 -13.45 0.178 2585
 2587 3 26.23 24.78 -13.53 0.237 2586
 2588 3 25.96 24.73 -13.61 0.233 2587
 2589 3 25.84 24.62 -13.63 0.261 2588
 2590 3 25.64 24.55 -13.72 0.27 2589
 2591 3 25.44 24.49 -13.85 0.278 2590
 2592 3 25.23 24.38 -13.94 0.269 2591
 2593 3 25.01 24.27 -13.97 0.281 2592
 2594 3 24.6 24.14 -14.22 0.219 2593
 2595 3 24.32 24.09 -14.3 0.259 2594
 2596 3 24.07 24.04 -14.37 0.234 2595
 2597 3 23.75 23.98 -14.46 0.177 2596
 2598 3 23.55 23.97 -14.4 0.198 2597
 2599 3 23.37 23.95 -14.47 0.227 2598
 2600 3 23.21 23.91 -14.36 0.186 2599
 2601 3 23.05 23.88 -14.3 0.164 2600
 2602 3 22.93 23.81 -14.26 0.155 2601
 2603 3 22.75 23.77 -14.22 0.185 2602
 2604 3 22.55 23.75 -14.28 0.196 2603
 2605 3 22.41 23.77 -14.27 0.222 2604
 2606 3 22.23 23.81 -14.35 0.27 2605
 2607 3 22.1 23.77 -14.36 0.295 2606
 2608 3 21.98 23.77 -14.47 0.27 2607
 2609 3 21.94 23.68 -14.29 0.287 2608
 2610 3 21.82 23.77 -14.42 0.315 2609
 2611 3 21.62 24.06 -14.81 0.157 2610
 2612 3 21.43 24.09 -14.94 0.144 2611
 2613 3 21.32 24.2 -15.02 0.175 2612
 2614 3 21.23 24.48 -15.06 0.359 2613
 2615 3 21.16 24.54 -15.12 0.441 2614
 2616 3 21.05 24.68 -15.04 0.5 2615
 2617 3 20.94 24.75 -15.04 0.479 2616
 2618 3 20.82 24.81 -14.96 0.424 2617
 2619 3 20.89 24.88 -15.18 0.256 2618
 2620 3 20.96 25.04 -15.2 0.000125 2619
 2621 3 20.53 24.79 -14.48 0.172 2618
 2622 3 20.32 24.71 -14.4 0.133 2621
 2623 3 20.19 24.71 -14.4 0.147 2622
 2624 3 20.05 24.67 -14.36 0.192 2623
 2625 3 19.93 24.55 -14.34 0.168 2624
 2626 3 19.78 24.51 -14.35 0.25 2625
 2627 3 19.66 24.44 -14.37 0.334 2626
 2628 3 19.53 24.4 -14.32 0.418 2627
 2629 3 19.37 24.46 -14.29 0.49 2628
 2630 3 19.26 24.4 -14.28 0.544 2629
 2631 3 19.12 24.33 -14.28 0.584 2630
 2632 3 18.96 24.28 -14.43 0.636 2631
 2633 3 19.05 23.92 -14.02 0.47 2632
 2634 3 19 23.83 -13.98 0.476 2633
 2635 3 19.07 23.63 -13.37 0.133 2634
 2636 3 18.96 23.53 -13.37 0.122 2635
 2637 3 18.73 23.56 -13.35 0.116 2636
 2638 3 18.62 23.53 -13.34 0.000125 2637
 2639 3 18.85 23.69 -14.46 0.226 2634
 2640 3 18.76 23.53 -14.57 0.075 2639
 2641 3 18.66 24.87 -15.04 0.267 2632
 2642 3 18.55 24.94 -15.1 0.315 2641
 2643 3 18.46 24.97 -15.05 0.377 2642
 2644 3 18.25 24.62 -15.21 0.298 2643
 2645 3 18.12 24.56 -15.3 0.273 2644
 2646 3 18.23 24.51 -15.81 0.088 2645
 2647 3 18.3 24.46 -15.87 0.000125 2646
 2648 3 18.01 24.56 -15.34 0.213 2645
 2649 3 17.93 24.58 -15.54 0.174 2648
 2650 3 17.78 24.49 -15.59 0.189 2649
 2651 3 17.71 24.37 -15.53 0.139 2650
 2652 3 18.46 25.44 -14.86 0.206 2643
 2653 3 18.39 25.56 -14.82 0.248 2652
 2654 3 18.37 25.65 -14.72 0.208 2653
 2655 3 18.43 25.72 -14.45 0.143 2654
 2656 3 18.39 25.8 -14.3 0.154 2655
 2657 3 18.35 25.85 -14.12 0.122 2656
 2658 3 18.3 25.94 -13.98 0.137 2657
 2659 3 18.26 26.03 -13.85 0.142 2658
 2660 3 18.3 26.13 -13.77 0.168 2659
 2661 3 18.26 26.26 -13.65 0.183 2660
 2662 3 18.25 26.44 -13.59 0.181 2661
 2663 3 18.23 26.62 -13.54 0.161 2662
 2664 3 18.25 26.81 -13.54 0.157 2663
 2665 3 18.32 26.92 -13.46 0.184 2664
 2666 3 18.37 26.97 -13.29 0.264 2665
 2667 3 18.32 27.35 -13.3 0.143 2666
 2668 3 18.34 27.47 -13.26 0.157 2667
 2669 3 18.28 27.62 -13.29 0.382 2668
 2670 3 18.21 27.67 -13.22 0.47 2669
 2671 3 18.06 27.78 -13.21 0.675 2670
 2672 3 17.51 27.44 -13.06 0.58 2671
 2673 3 17.35 27.47 -13.05 0.625 2672
 2674 3 17.23 27.46 -13.13 0.689 2673
 2675 3 17.09 27.33 -13.14 0.696 2674
 2676 3 17 27.35 -13.03 0.619 2675
 2677 3 17.07 26.67 -12.54 0.141 2676
 2678 3 17.03 26.65 -12.45 0.000125 2677
 2679 3 16.89 27.49 -12.95 0.498 2676
 2680 3 16.85 27.56 -12.87 0.405 2679
 2681 3 18.58 28.28 -13.42 0.417 2671
 2682 3 18.88 28.15 -13.91 0.02 2681
 2683 3 18.81 28.1 -14.02 0.096 2682
 2684 3 18.52 28.46 -13.39 0.402 2681
 2685 3 18.49 28.58 -13.35 0.285 2684
 2686 3 18.65 28.69 -13.35 0.18 2685
 2687 3 18.84 28.58 -14.03 0.124 2684
 2688 3 18.83 28.72 -14.1 0.108 2687
 2689 3 21.53 23.59 -14.27 0.134 2610
 2690 3 21.37 23.48 -14.29 0.147 2689
 2691 3 21.25 23.38 -14.36 0.199 2690
 2692 3 21.14 23.34 -14.4 0.206 2691
 2693 3 21.01 23.27 -14.29 0.2 2692
 2694 3 20.87 23.23 -14.12 0.164 2693
 2695 3 20.85 23.29 -13.93 0.045 2694
 2696 3 20.75 23.24 -13.78 0.134 2695
 2697 3 20.62 23.19 -13.7 0.116 2696
 2698 3 30.99 27.21 -8.84 0.159 2204
 2699 3 31.2 27.21 -8.78 0.146 2698
 2700 3 31.33 27.21 -8.78 0.136 2699
 2701 3 31.49 27.21 -8.81 0.132 2700
 2702 3 31.59 27.28 -8.86 0.135 2701
 2703 3 31.81 27.32 -8.88 0.107 2702
 2704 3 31.92 27.39 -8.96 0.137 2703
 2705 3 32.02 27.53 -9.03 0.171 2704
 2706 3 32.09 27.67 -9.03 0.255 2705
 2707 3 32.12 27.78 -9.08 0.325 2706
 2708 3 32.13 27.87 -9.17 0.403 2707
 2709 3 32.7 27.68 -9.41 0.103 2708
 2710 3 32.81 27.77 -9.53 0.149 2709
 2711 3 33.01 27.84 -9.63 0.174 2710
 2712 3 33.14 27.88 -9.75 0.182 2711
 2713 3 33.24 28 -9.85 0.217 2712
 2714 3 33.34 28.11 -9.98 0.201 2713
 2715 3 33.46 28.25 -10.16 0.152 2714
 2716 3 33.52 28.38 -10.29 0.156 2715
 2717 3 33.56 28.43 -10.45 0.138 2716
 2718 3 33.56 28.56 -10.53 0.139 2717
 2719 3 33.51 28.72 -10.61 0.121 2718
 2720 3 33.45 28.93 -10.75 0.148 2719
 2721 3 33.38 29.09 -10.87 0.167 2720
 2722 3 33.28 29.2 -11.03 0.22 2721
 2723 3 33.34 29.24 -11.16 0.293 2722
 2724 3 33.38 29.29 -11.28 0.372 2723
 2725 3 33.37 29.38 -11.44 0.413 2724
 2726 3 33.31 29.5 -11.59 0.401 2725
 2727 3 33.38 29.52 -11.76 0.436 2726
 2728 3 33.31 29.59 -11.94 0.413 2727
 2729 3 33.31 29.68 -12.09 0.401 2728
 2730 3 33.2 29.65 -12.36 0.366 2729
 2731 3 33.13 29.7 -12.53 0.38 2730
 2732 3 33.01 29.79 -12.69 0.326 2731
 2733 3 32.52 29.88 -12.76 0.074 2732
 2734 3 32.42 29.88 -12.79 0.071 2733
 2735 3 32.99 29.2 -12.64 0.068 2731
 2736 3 33.02 29.11 -12.53 0.137 2735
 2737 3 33.16 29.11 -12.51 0.169 2736
 2738 3 31.93 28.14 -9.14 0.297 2708
 2739 3 31.85 28.24 -9.23 0.298 2738
 2740 3 31.45 28.12 -9.53 0.096 2739
 2741 3 31.33 28.05 -9.63 0.099 2740
 2742 3 31.31 27.94 -9.64 0.089 2741
 2743 3 32.12 28.46 -9.14 0.089 2739
 2744 3 32.23 28.61 -9.22 0.137 2743
 2745 3 32.31 28.74 -9.28 0.128 2744
 2746 3 32.33 28.83 -9.37 0.000125 2745
 2747 3 29.17 27.42 -7.44 0.15 2194
 2748 3 29.09 27.49 -7.41 0.152 2747
 2749 3 29.03 27.71 -7.37 0.089 2748
 2750 3 28.99 27.82 -7.44 0.107 2749
 2751 3 28.98 27.94 -7.48 0.106 2750
 2752 3 28.89 27.99 -7.46 0.19 2751
 2753 3 29.12 28.08 -7.11 0.068 2752
 2754 3 29.21 28.24 -7.03 0.126 2753
 2755 3 29.21 28.3 -7.12 0.056 2754
 2756 3 28.53 27.96 -7.79 0.153 2752
 2757 3 28.42 27.99 -7.86 0.148 2756
 2758 3 28.3 28.03 -7.97 0.144 2757
 2759 3 28.19 28.1 -8 0.118 2758
 2760 3 28.1 28.23 -8.02 0.099 2759
 2761 3 32.08 28.39 -4.86 0.209 2103
 2762 3 32.18 28.53 -4.99 0.2 2761
 2763 3 32.15 28.67 -5.07 0.217 2762
 2764 3 32.13 28.8 -5.14 0.229 2763
 2765 3 32.15 29.03 -5.19 0.226 2764
 2766 3 32.18 29.19 -5.21 0.209 2765
 2767 3 32.23 29.35 -5.18 0.224 2766
 2768 3 32.19 29.53 -5.19 0.216 2767
 2769 3 32.19 29.67 -5.2 0.225 2768
 2770 3 32.23 29.82 -5.11 0.218 2769
 2771 3 32.18 29.94 -5.03 0.235 2770
 2772 3 32.22 30.21 -4.93 0.246 2771
 2773 3 32.27 30.39 -4.9 0.265 2772
 2774 3 32.36 30.64 -4.95 0.253 2773
 2775 3 32.37 30.76 -4.96 0.344 2774
 2776 3 32.45 30.9 -4.99 0.417 2775
 2777 3 32.47 31.05 -4.99 0.403 2776
 2778 3 32.54 31.15 -4.99 0.426 2777
 2779 3 32.26 31.46 -4.9 0.353 2778
 2780 3 32.36 31.64 -5.15 0.318 2779
 2781 3 32.4 31.8 -5.28 0.33 2780
 2782 3 32.43 31.96 -5.44 0.336 2781
 2783 3 32.51 32.07 -5.53 0.316 2782
 2784 3 32.42 32.31 -5.64 0.282 2783
 2785 3 32.42 32.5 -5.74 0.247 2784
 2786 3 32.36 32.75 -5.86 0.219 2785
 2787 3 32.37 32.86 -5.94 0.309 2786
 2788 3 32.47 32.99 -6.04 0.325 2787
 2789 3 32.54 33.14 -6.08 0.313 2788
 2790 3 32.61 33.46 -6 0.222 2789
 2791 3 32.67 33.6 -6.04 0.187 2790
 2792 3 32.72 33.81 -5.99 0.2 2791
 2793 3 32.75 33.96 -6.03 0.193 2792
 2794 3 32.82 34.11 -6.03 0.199 2793
 2795 3 32.89 34.27 -6.03 0.228 2794
 2796 3 32.92 34.39 -5.99 0.248 2795
 2797 3 32.92 34.57 -5.95 0.246 2796
 2798 3 32.93 34.75 -5.95 0.268 2797
 2799 3 32.89 34.91 -6.02 0.255 2798
 2800 3 33 35.07 -6.16 0.202 2799
 2801 3 32.92 35.22 -6.31 0.223 2800
 2802 3 33 35.45 -6.4 0.213 2801
 2803 3 33.04 35.57 -6.49 0.259 2802
 2804 3 32.99 35.7 -6.58 0.332 2803
 2805 3 33.03 35.82 -6.64 0.42 2804
 2806 3 33.11 35.92 -6.7 0.483 2805
 2807 3 33.21 35.99 -6.82 0.5 2806
 2808 3 33.3 36.08 -6.96 0.486 2807
 2809 3 33.28 36.34 -6.89 0.435 2808
 2810 3 33.5 36.47 -6.58 0.186 2809
 2811 3 33.57 36.54 -6.53 0.067 2810
 2812 3 33.17 36.36 -7.1 0.273 2809
 2813 3 32.86 36.57 -7.57 0.211 2812
 2814 3 32.85 36.7 -7.68 0.227 2813
 2815 3 32.71 36.86 -7.74 0.245 2814
 2816 3 32.56 37.03 -7.83 0.206 2815
 2817 3 32.48 37.14 -7.84 0.183 2816
 2818 3 32.42 37.22 -7.95 0.254 2817
 2819 3 32.28 37.27 -8.1 0.27 2818
 2820 3 32.1 37.28 -8.15 0.299 2819
 2821 3 31.99 37.35 -8.32 0.306 2820
 2822 3 31.89 37.42 -8.47 0.343 2821
 2823 3 31.87 37.49 -8.69 0.361 2822
 2824 3 31.85 37.57 -8.85 0.312 2823
 2825 3 31.78 37.64 -9.03 0.267 2824
 2826 3 31.6 37.61 -9.08 0.296 2825
 2827 3 31.35 37.6 -9.2 0.245 2826
 2828 3 31.22 37.6 -9.29 0.26 2827
 2829 3 31.06 37.57 -9.34 0.229 2828
 2830 3 30.85 37.6 -9.43 0.191 2829
 2831 3 30.58 37.57 -9.47 0.189 2830
 2832 3 30.46 37.59 -9.58 0.2 2831
 2833 3 30.26 37.57 -9.62 0.219 2832
 2834 3 30.06 37.6 -9.66 0.256 2833
 2835 3 29.89 37.64 -9.71 0.304 2834
 2836 3 29.72 37.66 -9.69 0.375 2835
 2837 3 29.81 38.46 -9.6 0.145 2836
 2838 3 29.74 38.6 -9.55 0.121 2837
 2839 3 29.71 38.74 -9.52 0.151 2838
 2840 3 29.62 38.82 -9.59 0.276 2839
 2841 3 29.58 38.89 -9.49 0.405 2840
 2842 3 29.31 38.81 -9.69 0.368 2841
 2843 3 29.15 38.88 -9.7 0.367 2842
 2844 3 28.97 38.84 -9.75 0.404 2843
 2845 3 28.81 38.85 -9.77 0.463 2844
 2846 3 28.69 38.82 -9.86 0.517 2845
 2847 3 28.56 38.81 -9.9 0.552 2846
 2848 3 28.46 38.88 -9.96 0.613 2847
 2849 3 28.22 38.72 -10.15 0.549 2848
 2850 3 28.05 38.66 -10.25 0.509 2849
 2851 3 27.85 38.59 -10.28 0.451 2850
 2852 3 27.76 38.63 -10.35 0.456 2851
 2853 3 27.81 38.86 -10.6 0.485 2852
 2854 3 27.69 38.67 -10.62 0.221 2853
 2855 3 27.56 38.61 -10.58 0.068 2854
 2856 3 28.24 39.39 -10.82 0.28 2853
 2857 3 28.33 39.46 -10.87 0.388 2856
 2858 3 28.33 39.6 -10.92 0.446 2857
 2859 3 28.35 39.74 -11.02 0.435 2858
 2860 3 28.47 39.86 -11.04 0.378 2859
 2861 3 28.53 39.92 -11.18 0.43 2860
 2862 3 28.81 39.71 -11.78 0.12 2861
 2863 3 28.81 39.75 -11.97 0.133 2862
 2864 3 28.81 39.79 -12.15 0.175 2863
 2865 3 28.83 39.77 -12.27 0.203 2864
 2866 3 28.78 39.77 -12.41 0.236 2865
 2867 3 28.97 39.49 -12.44 0.121 2866
 2868 3 29.01 39.38 -12.54 0.126 2867
 2869 3 29.05 39.24 -12.62 0.134 2868
 2870 3 29.11 39.11 -12.75 0.118 2869
 2871 3 29.15 38.99 -12.75 0.116 2870
 2872 3 29.16 38.86 -12.67 0.164 2871
 2873 3 29.38 38.74 -12.67 0.144 2872
 2874 3 29.43 38.68 -12.82 0.168 2873
 2875 3 29.54 38.64 -12.94 0.186 2874
 2876 3 29.66 38.5 -13.01 0.195 2875
 2877 3 29.82 38.39 -13.11 0.151 2876
 2878 3 29.91 38.24 -13.1 0.139 2877
 2879 3 30 38.13 -13.11 0.133 2878
 2880 3 29.95 37.96 -13.08 0.164 2879
 2881 3 29.93 37.85 -13.12 0.213 2880
 2882 3 29.84 37.7 -13.08 0.25 2881
 2883 3 29.77 37.61 -13.04 0.315 2882
 2884 3 29.73 37.46 -13.32 0.345 2883
 2885 3 30.06 37.49 -13.6 0.191 2884
 2886 3 30.15 37.36 -13.6 0.136 2885
 2887 3 29.41 37.38 -13.25 0.339 2884
 2888 3 29.29 37.24 -13.33 0.398 2887
 2889 3 29.13 37.14 -13.38 0.397 2888
 2890 3 28.86 37.13 -13.42 0.378 2889
 2891 3 28.63 37.11 -13.44 0.324 2890
 2892 3 28.43 37.16 -13.45 0.254 2891
 2893 3 28.28 36.88 -13.5 0.13 2892
 2894 3 29.9 37.6 -12.67 0.088 2883
 2895 3 30.06 37.61 -12.66 0.066 2894
 2896 3 28.58 39.91 -12.57 0.175 2866
 2897 3 28.49 39.89 -12.74 0.131 2896
 2898 3 28.44 39.89 -12.87 0.125 2897
 2899 3 28.35 39.92 -12.94 0.164 2898
 2900 3 28.27 39.85 -13.07 0.137 2899
 2901 3 28.25 39.81 -13.29 0.125 2900
 2902 3 28.22 39.81 -13.43 0.142 2901
 2903 3 28.06 39.78 -13.53 0.227 2902
 2904 3 28 39.75 -13.69 0.259 2903
 2905 3 27.84 39.71 -13.77 0.363 2904
 2906 3 27.72 39.71 -13.85 0.45 2905
 2907 3 27.72 39.85 -14 0.517 2906
 2908 3 27.47 39.85 -14.09 0.437 2907
 2909 3 27.59 39.96 -14.27 0.539 2908
 2910 3 27.2 39.89 -14.33 0.324 2909
 2911 3 27.07 39.86 -14.42 0.274 2910
 2912 3 26.84 39.81 -14.5 0.167 2911
 2913 3 26.61 39.74 -14.55 0.103 2912
 2914 3 26.47 39.82 -14.58 0.103 2913
 2915 3 26.36 39.7 -14.66 0.146 2914
 2916 3 26.18 39.67 -14.7 0.11 2915
 2917 3 26.04 39.67 -14.74 0.06 2916
 2918 3 28.28 40.38 -10.78 0.084 2861
 2919 3 28.26 40.41 -10.63 0.11 2918
 2920 3 28.19 40.53 -10.6 0.168 2919
 2921 3 28.21 40.66 -10.52 0.207 2920
 2922 3 28.22 40.89 -10.49 0.415 2921
 2923 3 28.22 41.02 -10.43 0.48 2922
 2924 3 28.3 41.14 -10.42 0.535 2923
 2925 3 28.4 41.32 -10.5 0.567 2924
 2926 3 28.4 41.46 -10.44 0.557 2925
 2927 3 28.5 41.59 -10.42 0.461 2926
 2928 3 28.61 41.71 -10.52 0.403 2927
 2929 3 28.93 41.81 -11.01 0.142 2928
 2930 3 29.07 41.82 -11.12 0.116 2929
 2931 3 29.2 41.82 -11.27 0.103 2930
 2932 3 29.3 41.85 -11.41 0.119 2931
 2933 3 29.36 41.93 -11.46 0.039 2932
 2934 3 28.54 41.88 -10.46 0.223 2928
 2935 3 28.43 41.89 -10.24 0.000125 2934
 2936 3 29.97 39.09 -9.05 0.218 2841
 2937 3 29.67 39.03 -8.94 0.109 2936
 2938 3 29.55 39 -8.92 0.000125 2937
 2939 3 30.17 39.21 -9.02 0.198 2936
 2940 3 30.31 39.32 -8.83 0.195 2939
 2941 3 30.28 39.46 -8.77 0.189 2940
 2942 3 30.31 39.53 -8.66 0.164 2941
 2943 3 30.35 39.67 -8.61 0.169 2942
 2944 3 30.53 39.82 -8.52 0.188 2943
 2945 3 30.58 39.89 -8.4 0.197 2944
 2946 3 30.81 40.04 -8.27 0.147 2945
 2947 3 30.9 40.27 -8.13 0.161 2946
 2948 3 31.03 40.39 -8.02 0.124 2947
 2949 3 31.19 40.49 -7.99 0.142 2948
 2950 3 31.35 40.57 -7.94 0.167 2949
 2951 3 31.51 40.77 -7.73 0.169 2950
 2952 3 31.58 40.85 -7.63 0.176 2951
 2953 3 31.62 40.99 -7.55 0.175 2952
 2954 3 31.62 41.14 -7.42 0.162 2953
 2955 3 31.65 41.34 -7.31 0.113 2954
 2956 3 31.78 41.39 -7.24 0.122 2955
 2957 3 31.86 41.46 -7.2 0.128 2956
 2958 3 31.97 41.56 -7.2 0.146 2957
 2959 3 32.08 41.72 -7.27 0.177 2958
 2960 3 32.1 41.85 -7.35 0.212 2959
 2961 3 32.09 41.99 -7.43 0.279 2960
 2962 3 32.2 42.14 -7.39 0.275 2961
 2963 3 32.37 42.14 -7.45 0.22 2962
 2964 3 32.49 42.14 -7.59 0.155 2963
 2965 3 32.74 42.18 -7.85 0.131 2964
 2966 3 32.9 42.15 -7.89 0.171 2965
 2967 3 32.98 42.18 -8.17 0.117 2966
 2968 3 32.98 42.18 -8.3 0.113 2967
 2969 3 33.02 42.12 -8.46 0.134 2968
 2970 3 33.02 42.11 -8.62 0.144 2969
 2971 3 33.09 42.12 -8.79 0.137 2970
 2972 3 33.08 42.05 -8.91 0.129 2971
 2973 3 33.16 42.11 -9.1 0.117 2972
 2974 3 33.28 42.05 -9.2 0.139 2973
 2975 3 33.41 42 -9.25 0.115 2974
 2976 3 33.48 41.97 -9.32 0.141 2975
 2977 3 33.58 41.82 -9.44 0.115 2976
 2978 3 33.77 41.75 -9.55 0.138 2977
 2979 3 33.85 41.71 -9.66 0.151 2978
 2980 3 33.88 41.68 -9.77 0.236 2979
 2981 3 33.74 41.65 -9.8 0.254 2980
 2982 3 33.87 41.65 -9.94 0.347 2981
 2983 3 33.95 41.6 -10.02 0.413 2982
 2984 3 33.95 41.53 -10.15 0.407 2983
 2985 3 34.08 41.5 -10.27 0.439 2984
 2986 3 34.31 41.43 -10.33 0.489 2985
 2987 3 34.53 41.37 -10.42 0.499 2986
 2988 3 34.54 41.26 -10.55 0.51 2987
 2989 3 34.49 41.17 -10.69 0.515 2988
 2990 3 34.38 41.11 -10.82 0.54 2989
 2991 3 34.52 41.03 -10.93 0.587 2990
 2992 3 34.36 41 -11.03 0.587 2991
 2993 3 34.46 40.86 -11.13 0.566 2992
 2994 3 34.25 40.83 -11.21 0.494 2993
 2995 3 34.17 40.8 -11.32 0.447 2994
 2996 3 33.53 40.6 -11.08 0.075 2995
 2997 3 33.42 40.6 -11.11 0.101 2996
 2998 3 33.56 40.53 -11.17 0.148 2997
 2999 3 34.21 40.68 -11.45 0.382 2995
 3000 3 34.29 40.72 -11.66 0.369 2999
 3001 3 34.67 40.71 -11.97 0.314 3000
 3002 3 34.81 40.96 -12.1 0.158 3001
 3003 3 34.96 41.03 -12.24 0.072 3002
 3004 3 34.54 40.4 -12.03 0.143 3001
 3005 3 34.53 40.4 -12.18 0.068 3004
 3006 3 34.46 40.4 -12.34 0.03 3005
 3007 3 34.32 40.23 -12.44 0.000125 3006
 3008 3 34.36 40.14 -12.35 0.139 3007
 3009 3 34.31 40.12 -12.26 0.135 3008
 3010 3 34.24 40.04 -12.2 0.091 3009
 3011 3 33.56 41.75 -10.42 0.128 2985
 3012 3 33.38 41.73 -10.34 0.065 3011
 3013 3 30.62 39.57 -8.58 0.068 2942
 3014 3 30.58 39.67 -8.69 0.031 3013
 3015 3 29.58 37.53 -9.75 0.249 2836
 3016 3 29.35 37.42 -9.7 0.176 3015
 3017 3 29.12 37.32 -9.65 0.171 3016
 3018 3 28.81 37.17 -9.53 0.168 3017
 3019 3 28.6 36.89 -9.58 0.213 3018
 3020 3 28.45 36.78 -9.55 0.205 3019
 3021 3 28.32 36.61 -9.59 0.202 3020
 3022 3 28.16 36.49 -9.61 0.193 3021
 3023 3 28.04 36.32 -9.62 0.194 3022
 3024 3 27.86 36.21 -9.72 0.181 3023
 3025 3 27.65 36.02 -9.8 0.158 3024
 3026 3 27.5 35.91 -9.93 0.149 3025
 3027 3 27.41 35.81 -10.03 0.175 3026
 3028 3 27.38 35.77 -10.16 0.214 3027
 3029 3 27.29 35.53 -10.3 0.199 3028
 3030 3 27.2 35.34 -10.47 0.242 3029
 3031 3 27.07 35.16 -10.67 0.23 3030
 3032 3 26.88 34.99 -10.8 0.203 3031
 3033 3 26.75 34.81 -10.92 0.183 3032
 3034 3 26.66 34.66 -11.02 0.206 3033
 3035 3 26.57 34.52 -11.11 0.259 3034
 3036 3 26.5 34.42 -11.12 0.299 3035
 3037 3 26.47 34.21 -10.96 0.325 3036
 3038 3 26.4 34.1 -10.96 0.419 3037
 3039 3 26.34 33.98 -10.86 0.5 3038
 3040 3 26.31 33.88 -10.8 0.585 3039
 3041 3 26.32 33.73 -10.8 0.616 3040
 3042 3 26.71 33.56 -11.44 0.148 3041
 3043 3 26.78 33.53 -11.6 0.18 3042
 3044 3 26.89 33.52 -11.64 0.194 3043
 3045 3 26.94 33.38 -11.7 0.258 3044
 3046 3 27.01 33.21 -11.75 0.254 3045
 3047 3 27.07 33.14 -11.79 0.196 3046
 3048 3 27.14 33.13 -11.91 0.124 3047
 3049 3 27.28 33.09 -11.92 0.103 3048
 3050 3 26.29 33.66 -10.67 0.58 3041
 3051 3 26.25 33.44 -10.47 0.557 3050
 3052 3 25.88 33.52 -10.35 0.482 3051
 3053 3 25.7 33.48 -10.3 0.426 3052
 3054 3 25.59 33.38 -10.3 0.38 3053
 3055 3 25.57 33.16 -10.42 0.248 3054
 3056 3 25.47 32.83 -10.26 0.135 3055
 3057 3 25.41 32.69 -10.11 0.121 3056
 3058 3 25.31 32.63 -10.06 0.127 3057
 3059 3 25.2 32.55 -9.94 0.138 3058
 3060 3 25.07 32.48 -9.88 0.121 3059
 3061 3 24.95 32.42 -9.83 0.146 3060
 3062 3 24.82 32.37 -9.7 0.127 3061
 3063 3 24.67 32.27 -9.59 0.114 3062
 3064 3 24.51 32.15 -9.53 0.092 3063
 3065 3 24.41 32.09 -9.44 0.126 3064
 3066 3 24.33 32 -9.33 0.17 3065
 3067 3 24.23 31.89 -9.19 0.199 3066
 3068 3 24.08 31.82 -9.14 0.19 3067
 3069 3 23.99 31.79 -8.97 0.196 3068
 3070 3 23.94 31.66 -8.86 0.157 3069
 3071 3 23.83 31.61 -8.79 0.118 3070
 3072 3 23.64 31.57 -8.73 0.06 3071
 3073 3 23.44 31.52 -8.78 0.1 3072
 3074 3 23.35 31.5 -8.85 0.113 3073
 3075 3 23.3 31.29 -8.86 0.108 3074
 3076 3 23.23 31.14 -8.78 0.078 3075
 3077 3 26.95 33.09 -10.5 0.163 3051
 3078 3 27.09 33.04 -10.42 0.157 3077
 3079 3 27.27 32.96 -10.45 0.176 3078
 3080 3 27.43 32.95 -10.45 0.178 3079
 3081 3 27.5 32.85 -10.44 0.185 3080
 3082 3 27.54 32.77 -10.27 0.09 3081
 3083 3 27.68 32.72 -10.22 0.085 3082
 3084 3 27.79 32.67 -10.13 0.073 3083
 3085 3 26.03 33.42 -11.36 0.14 3050
 3086 3 25.92 33.26 -11.38 0.13 3085
 3087 3 25.83 33.1 -11.48 0.143 3086
 3088 3 25.8 32.95 -11.46 0.16 3087
 3089 3 25.71 32.81 -11.56 0.213 3088
 3090 3 25.55 32.66 -11.72 0.212 3089
 3091 3 25.44 32.45 -11.87 0.235 3090
 3092 3 25.38 32.27 -11.93 0.22 3091
 3093 3 25.27 32.12 -12.01 0.193 3092
 3094 3 25.13 31.95 -12.11 0.163 3093
 3095 3 24.92 31.77 -12.23 0.145 3094
 3096 3 24.79 31.7 -12.25 0.191 3095
 3097 3 24.68 31.63 -12.33 0.265 3096
 3098 3 24.24 31.5 -12.06 0.297 3097
 3099 3 24.13 31.43 -12.03 0.272 3098
 3100 3 24.04 31.34 -11.97 0.222 3099
 3101 3 23.84 31.14 -11.86 0.123 3100
 3102 3 23.63 31.06 -11.77 0.137 3101
 3103 3 23.45 30.98 -11.67 0.18 3102
 3104 3 23.34 30.86 -11.61 0.224 3103
 3105 3 23.2 31.16 -11.78 0.088 3104
 3106 3 23.31 30.75 -11.48 0.235 3104
 3107 3 23.34 30.63 -11.28 0.151 3106
 3108 3 23.22 30.82 -11.08 0.094 3107
 3109 3 23.29 30.79 -10.94 0.038 3108
 3110 3 24.86 31.54 -12.71 0.363 3097
 3111 3 24.84 31.5 -12.85 0.476 3110
 3112 3 24.88 31.48 -12.94 0.584 3111
 3113 3 24.84 31.41 -13.03 0.64 3112
 3114 3 24.81 31.34 -13.13 0.676 3113
 3115 3 24.74 31.29 -13.26 0.705 3114
 3116 3 24.36 31.32 -13.47 0.622 3115
 3117 3 24.04 32 -13.72 0.101 3116
 3118 3 24.38 31.22 -13.61 0.589 3116
 3119 3 24.54 31.2 -13.75 0.522 3118
 3120 3 25.33 31.24 -14.03 0.165 3119
 3121 3 25.29 31.17 -14.17 0.136 3120
 3122 3 25.42 31.14 -14.28 0.121 3121
 3123 3 25.47 31.07 -14.35 0.146 3122
 3124 3 25.61 31.01 -14.51 0.075 3123
 3125 3 24.43 31.45 -13.88 0.346 3119
 3126 3 24.43 31.73 -14.13 0.081 3125
 3127 3 24.42 31.86 -14.2 0.109 3126
 3128 3 33.11 36.38 -7.2 0.273 2812
 3129 3 33.36 36.57 -6.32 0.071 3128
 3130 3 33.5 36.81 -6.19 0.078 3129
 3131 3 33.57 36.85 -6.03 0.108 3130
 3132 3 33.56 36.85 -5.86 0.063 3131
 3133 3 33.46 36.89 -5.7 0.086 3132
 3134 3 33.38 36.84 -5.58 0.079 3133
 3135 3 33.57 35.48 -7.29 0.191 2808
 3136 3 33.62 35.23 -7.35 0.158 3135
 3137 3 33.72 35.18 -7.41 0.211 3136
 3138 3 33.76 35.08 -7.49 0.244 3137
 3139 3 32.64 35.03 -5.91 0.092 2799
 3140 3 32.61 35.2 -5.91 0.082 3139
 3141 3 32.5 35.17 -5.98 0.133 3140
 3142 3 32.37 35.18 -5.96 0.132 3141
 3143 3 32.46 32.96 -6.36 0.147 2789
 3144 3 32.4 33 -6.45 0.056 3143
 3145 3 32.08 31.44 -4.4 0.155 2779
 3146 3 32.08 31.58 -4.32 0.195 3145
 3147 3 32 31.8 -4.39 0.169 3146
 3148 3 31.94 31.98 -4.39 0.156 3147
 3149 3 31.73 32.14 -4.27 0.143 3148
 3150 3 31.66 32.25 -4.28 0.164 3149
 3151 3 31.5 32.32 -4.2 0.222 3150
 3152 3 31.45 32.39 -4.1 0.255 3151
 3153 3 31.32 32.49 -4.11 0.269 3152
 3154 3 31.04 32.57 -4.29 0.252 3153
 3155 3 30.95 32.81 -4.33 0.152 3154
 3156 3 30.91 32.99 -4.33 0.138 3155
 3157 3 30.81 33.1 -4.36 0.144 3156
 3158 3 30.79 33.21 -4.37 0.123 3157
 3159 3 30.75 33.39 -4.44 0.145 3158
 3160 3 30.7 33.52 -4.45 0.16 3159
 3161 3 30.66 33.67 -4.49 0.181 3160
 3162 3 30.52 33.71 -4.48 0.274 3161
 3163 3 30.36 33.82 -4.52 0.303 3162
 3164 3 30.2 33.91 -4.48 0.322 3163
 3165 3 30.07 33.99 -4.52 0.354 3164
 3166 3 29.98 34.1 -4.53 0.373 3165
 3167 3 30.25 34.25 -4.89 0.094 3166
 3168 3 30.16 34.38 -4.87 0.107 3167
 3169 3 30.15 34.53 -4.99 0.113 3168
 3170 3 29.7 34.13 -4.4 0.29 3166
 3171 3 29.36 34.31 -4.21 0.189 3170
 3172 3 29.23 34.46 -4.16 0.173 3171
 3173 3 29.16 34.52 -4.11 0.167 3172
 3174 3 28.97 34.63 -4.15 0.247 3173
 3175 3 28.84 34.73 -4.18 0.353 3174
 3176 3 28.82 34.81 -4.29 0.372 3175
 3177 3 28.7 34.9 -4.27 0.406 3176
 3178 3 28.66 35.09 -4.12 0.409 3177
 3179 3 28.7 35.03 -4.49 0.221 3178
 3180 3 28.61 35.05 -4.56 0.112 3179
 3181 3 28.45 35.3 -3.45 0.164 3178
 3182 3 28.23 35.2 -3.3 0.103 3181
 3183 3 28.13 35.16 -3.24 0.135 3182
 3184 3 27.98 35.09 -3.15 0.133 3183
 3185 3 27.86 35.02 -3.15 0.147 3184
 3186 3 27.75 34.88 -3.03 0.207 3185
 3187 3 27.72 34.8 -2.95 0.277 3186
 3188 3 27.73 34.66 -2.97 0.326 3187
 3189 3 27.75 34.52 -2.86 0.376 3188
 3190 3 27.66 34.38 -2.78 0.425 3189
 3191 3 27.59 34.28 -2.7 0.466 3190
 3192 3 27.5 34.09 -2.78 0.494 3191
 3193 3 27.43 33.98 -2.86 0.429 3192
 3194 3 27.54 33.63 -3.11 0.135 3193
 3195 3 27.61 33.41 -3.15 0.142 3194
 3196 3 27.63 33.26 -3.13 0.15 3195
 3197 3 27.59 33.08 -3.09 0.147 3196
 3198 3 27.45 32.91 -3.05 0.107 3197
 3199 3 27.43 32.83 -3.13 0.159 3198
 3200 3 27.41 32.67 -3.13 0.192 3199
 3201 3 27.29 32.48 -3.03 0.146 3200
 3202 3 27.15 32.34 -3.07 0.217 3201
 3203 3 27.03 32.2 -3.05 0.238 3202
 3204 3 26.92 32.13 -3.07 0.287 3203
 3205 3 26.8 32.1 -3.17 0.353 3204
 3206 3 26.78 31.98 -3.24 0.412 3205
 3207 3 26.71 31.86 -3.3 0.441 3206
 3208 3 26.6 31.75 -3.36 0.477 3207
 3209 3 26.42 31.7 -3.44 0.519 3208
 3210 3 26.32 31.64 -3.45 0.569 3209
 3211 3 26.57 31.25 -3.55 0.353 3210
 3212 3 26.62 31.13 -3.67 0.264 3211
 3213 3 26.83 31.09 -4.1 0.099 3212
 3214 3 26.78 31.13 -4.2 0.15 3213
 3215 3 26.83 31.06 -4.31 0.076 3214
 3216 3 25.64 32.12 -3.38 0.201 3210
 3217 3 25.37 32.18 -3.32 0.16 3216
 3218 3 25.17 32.09 -3.3 0.157 3217
 3219 3 25.03 32.08 -3.34 0.174 3218
 3220 3 24.89 32.05 -3.42 0.187 3219
 3221 3 24.78 32.07 -3.44 0.241 3220
 3222 3 24.67 32.03 -3.45 0.313 3221
 3223 3 24.49 32.07 -3.76 0.239 3222
 3224 3 24.37 32.03 -3.82 0.326 3223
 3225 3 24.23 32.08 -3.82 0.385 3224
 3226 3 24.12 32.03 -3.92 0.434 3225
 3227 3 23.96 31.99 -3.88 0.487 3226
 3228 3 23.83 31.9 -3.88 0.571 3227
 3229 3 23.71 31.87 -3.92 0.636 3228
 3230 3 23.58 31.99 -3.96 0.58 3229
 3231 3 23.92 31.83 -4.86 0.122 3230
 3232 3 23.98 31.78 -4.95 0.131 3231
 3233 3 23.32 32.3 -3.86 0.462 3230
 3234 3 23.21 32.12 -3.9 0.322 3233
 3235 3 23.01 32.08 -3.9 0.317 3234
 3236 3 22.8 31.99 -3.86 0.317 3235
 3237 3 22.55 31.92 -3.72 0.239 3236
 3238 3 22.24 31.85 -3.45 0.114 3237
 3239 3 22.1 31.83 -3.3 0.123 3238
 3240 3 21.96 31.76 -3.17 0.154 3239
 3241 3 21.89 31.72 -3.05 0.09 3240
 3242 3 21.78 31.76 -2.99 0.107 3241
 3243 3 21.76 31.74 -2.82 0.148 3242
 3244 3 21.73 31.69 -2.65 0.085 3243
 3245 3 23.27 33.01 -3.78 0.126 3233
 3246 3 23.29 32.93 -4.08 0.189 3245
 3247 3 23.34 32.87 -4.23 0.212 3246
 3248 3 23.45 32.91 -4.35 0.123 3247
 3249 3 23.16 33.12 -3.74 0.095 3245
 3250 3 22.97 33.11 -3.65 0.101 3249
 3251 3 22.88 33.15 -3.49 0.119 3250
 3252 3 22.72 33.15 -3.42 0.134 3251
 3253 3 23.85 30.99 -3.76 0.147 3229
 3254 3 23.76 30.87 -3.78 0.145 3253
 3255 3 23.69 30.69 -3.78 0.174 3254
 3256 3 23.67 30.51 -3.82 0.233 3255
 3257 3 23.57 30.31 -3.8 0.251 3256
 3258 3 23.58 30.17 -3.82 0.25 3257
 3259 3 23.67 30.05 -3.74 0.225 3258
 3260 3 23.8 29.92 -3.67 0.164 3259
 3261 3 23.85 29.76 -3.63 0.186 3260
 3262 3 23.94 29.63 -3.59 0.219 3261
 3263 3 23.94 29.49 -3.53 0.228 3262
 3264 3 24.12 29.35 -3.47 0.147 3263
 3265 3 24.26 29.19 -3.51 0.16 3264
 3266 3 24.37 29.08 -3.55 0.135 3265
 3267 3 24.44 28.97 -3.63 0.148 3266
 3268 3 24.48 28.78 -3.67 0.246 3267
 3269 3 24.46 28.62 -3.76 0.302 3268
 3270 3 24.42 28.49 -3.74 0.401 3269
 3271 3 24.42 28.35 -3.72 0.474 3270
 3272 3 24.39 28.22 -3.76 0.496 3271
 3273 3 24.48 28.06 -3.86 0.453 3272
 3274 3 24.58 27.97 -3.98 0.428 3273
 3275 3 24.8 27.92 -4.08 0.389 3274
 3276 3 25.17 27.87 -4.24 0.3 3275
 3277 3 27.16 34.02 -2.82 0.237 3193
 3278 3 26.86 34.02 -3.03 0.113 3277
 3279 3 30.7 32.42 -4.44 0.163 3154
 3280 3 30.5 32.32 -4.52 0.147 3279
 3281 3 30.43 32.43 -4.44 0.136 3280
 3282 3 33.22 30.94 -5.11 0.096 2778
 3283 3 33.33 30.92 -5.14 0.076 3282
 3284 3 39.91 28.69 -3.57 0.274 2067
 3285 3 40.19 28.89 -3.53 0.207 3284
 3286 3 40.3 29.01 -3.63 0.209 3285
 3287 3 40.48 29.09 -3.65 0.205 3286
 3288 3 40.69 29.19 -3.51 0.26 3287
 3289 3 40.86 29.26 -3.49 0.286 3288
 3290 3 41 29.37 -3.42 0.3 3289
 3291 3 41.12 29.44 -3.32 0.293 3290
 3292 3 41.3 29.48 -3.38 0.287 3291
 3293 3 41.5 29.53 -3.3 0.261 3292
 3294 3 41.65 29.57 -3.36 0.24 3293
 3295 3 41.79 29.64 -3.36 0.23 3294
 3296 3 42 29.67 -3.28 0.227 3295
 3297 3 42.13 29.73 -3.34 0.254 3296
 3298 3 42.27 29.8 -3.36 0.279 3297
 3299 3 42.38 29.92 -3.53 0.218 3298
 3300 3 42.51 30.01 -3.55 0.205 3299
 3301 3 42.65 30.14 -3.59 0.218 3300
 3302 3 42.75 30.28 -3.7 0.218 3301
 3303 3 42.81 30.37 -3.78 0.234 3302
 3304 3 42.87 30.46 -3.86 0.244 3303
 3305 3 42.97 30.64 -3.84 0.259 3304
 3306 3 43.11 30.76 -3.88 0.284 3305
 3307 3 43.25 30.87 -3.92 0.279 3306
 3308 3 43.4 30.98 -3.95 0.337 3307
 3309 3 43.62 31.12 -3.82 0.332 3308
 3310 3 43.76 31.12 -3.88 0.38 3309
 3311 3 43.98 31.01 -3.88 0.395 3310
 3312 3 44.11 31.01 -4 0.452 3311
 3313 3 44.22 31.11 -4.15 0.492 3312
 3314 3 44.37 31.15 -4.23 0.478 3313
 3315 3 44.45 31.24 -4.33 0.496 3314
 3316 3 44.66 31.27 -4.49 0.53 3315
 3317 3 44.62 31.26 -4.83 0.366 3316
 3318 3 44.62 31.13 -5.07 0.278 3317
 3319 3 44.65 30.9 -5.32 0.227 3318
 3320 3 44.63 30.86 -5.49 0.195 3319
 3321 3 44.66 30.77 -5.64 0.201 3320
 3322 3 44.72 30.79 -5.82 0.235 3321
 3323 3 44.75 30.83 -6.06 0.249 3322
 3324 3 44.8 30.79 -6.27 0.281 3323
 3325 3 44.8 30.77 -6.53 0.329 3324
 3326 3 44.83 30.72 -6.71 0.37 3325
 3327 3 44.94 30.7 -6.79 0.375 3326
 3328 3 45.01 30.86 -7.11 0.354 3327
 3329 3 45.05 31.06 -7.37 0.273 3328
 3330 3 45.16 31.31 -7.57 0.246 3329
 3331 3 45.23 31.42 -7.73 0.245 3330
 3332 3 45.26 31.56 -7.85 0.283 3331
 3333 3 45.23 31.6 -8.03 0.293 3332
 3334 3 45.2 31.52 -8.13 0.345 3333
 3335 3 45.3 31.36 -8.21 0.435 3334
 3336 3 45.26 31.27 -8.31 0.512 3335
 3337 3 45.22 31.22 -8.44 0.603 3336
 3338 3 45.2 31.24 -8.59 0.669 3337
 3339 3 45.08 31.18 -8.7 0.677 3338
 3340 3 44.95 31.06 -8.77 0.718 3339
 3341 3 44.91 30.86 -8.92 0.53 3340
 3342 3 44.26 31.13 -9.13 0.168 3341
 3343 3 44.08 31.2 -9.16 0.2 3342
 3344 3 43.93 31.17 -9.11 0.238 3343
 3345 3 43.77 31.18 -9.08 0.258 3344
 3346 3 43.59 31.2 -9.1 0.2 3345
 3347 3 43.44 31.24 -9.16 0.177 3346
 3348 3 43.3 31.27 -9.23 0.123 3347
 3349 3 43.08 31.29 -9.33 0.175 3348
 3350 3 42.91 31.27 -9.39 0.183 3349
 3351 3 42.73 31.27 -9.51 0.185 3350
 3352 3 42.61 31.26 -9.63 0.229 3351
 3353 3 42.51 31.24 -9.72 0.303 3352
 3354 3 42.43 31.22 -9.83 0.398 3353
 3355 3 42.37 31.15 -9.88 0.496 3354
 3356 3 42.41 31.31 -10.1 0.511 3355
 3357 3 42.34 31.42 -10.28 0.473 3356
 3358 3 42.34 31.6 -10.48 0.438 3357
 3359 3 42.24 31.65 -10.64 0.41 3358
 3360 3 42.12 31.7 -10.79 0.376 3359
 3361 3 42.02 31.74 -10.94 0.393 3360
 3362 3 41.8 31.74 -11 0.388 3361
 3363 3 41.63 31.76 -11.11 0.371 3362
 3364 3 41.52 31.74 -11.27 0.347 3363
 3365 3 41.34 31.79 -11.43 0.299 3364
 3366 3 41.23 31.81 -11.58 0.221 3365
 3367 3 41.19 31.81 -11.73 0.173 3366
 3368 3 41.07 31.7 -11.88 0.199 3367
 3369 3 41.06 31.61 -11.96 0.336 3368
 3370 3 40.99 31.47 -12.01 0.452 3369
 3371 3 41.06 31.38 -12.09 0.456 3370
 3372 3 40.76 31.35 -12.22 0.511 3371
 3373 3 40.62 31.2 -12.34 0.445 3372
 3374 3 40.49 31.11 -12.47 0.388 3373
 3375 3 40.02 31.02 -12.46 0.181 3374
 3376 3 39.95 30.9 -12.53 0.229 3375
 3377 3 39.85 30.83 -12.58 0.279 3376
 3378 3 39.78 31.26 -12.5 0.132 3377
 3379 3 39.67 31.39 -12.72 0.122 3378
 3380 3 39.55 31.46 -12.83 0.142 3379
 3381 3 39.48 31.76 -13.16 0.109 3380
 3382 3 39.48 31.92 -13.36 0.066 3381
 3383 3 39.46 32.01 -13.45 0.082 3382
 3384 3 39.45 32.17 -13.36 0.125 3383
 3385 3 39.59 32.21 -13.45 0.058 3384
 3386 3 39.81 30.74 -12.63 0.225 3377
 3387 3 39.66 30.61 -12.84 0.182 3386
 3388 3 39.7 30.52 -12.96 0.185 3387
 3389 3 39.69 30.43 -13.16 0.000125 3388
 3390 3 39.92 30.35 -12.28 0.089 3386
 3391 3 39.99 30.22 -12.28 0.1 3390
 3392 3 40.05 30.11 -12.26 0.086 3391
 3393 3 40.1 29.95 -12.37 0.000125 3392
 3394 3 40.64 31.1 -12.55 0.278 3374
 3395 3 40.66 31.01 -12.64 0.252 3394
 3396 3 40.77 30.88 -12.97 0.091 3395
 3397 3 40.82 30.79 -13.06 0.104 3396
 3398 3 40.71 30.77 -13.2 0.127 3397
 3399 3 40.67 30.79 -13.36 0.104 3398
 3400 3 40.64 30.72 -13.47 0.15 3399
 3401 3 41.59 31.67 -12.36 0.111 3372
 3402 3 41.76 31.77 -12.39 0.128 3401
 3403 3 41.88 31.81 -12.43 0.155 3402
 3404 3 42.06 31.74 -12.39 0.156 3403
 3405 3 42.17 31.72 -12.31 0.152 3404
 3406 3 45.09 30.7 -8.95 0.456 3341
 3407 3 45.09 29.99 -8.88 0.147 3406
 3408 3 45.12 29.88 -9.01 0.234 3407
 3409 3 45.08 29.72 -9.13 0.253 3408
 3410 3 45.37 29.61 -9.02 0.11 3409
 3411 3 45.41 29.52 -9 0.114 3410
 3412 3 45.55 29.43 -8.95 0.15 3411
 3413 3 45.69 29.35 -8.96 0.167 3412
 3414 3 45.69 29.22 -8.93 0.14 3413
 3415 3 45.7 29.1 -8.98 0.145 3414
 3416 3 45.77 28.92 -8.95 0.103 3415
 3417 3 45.9 28.81 -8.91 0.098 3416
 3418 3 45.98 28.7 -8.86 0.107 3417
 3419 3 46.06 28.61 -8.8 0.134 3418
 3420 3 46.12 28.52 -8.78 0.204 3419
 3421 3 46.12 28.4 -8.79 0.284 3420
 3422 3 46.12 28.22 -8.88 0.5 3421
 3423 3 46.13 28.09 -8.92 0.545 3422
 3424 3 46.08 27.98 -9.01 0.536 3423
 3425 3 46.13 27.87 -9.23 0.465 3424
 3426 3 46.3 27.8 -9.34 0.423 3425
 3427 3 46.32 27.64 -9.43 0.401 3426
 3428 3 46.46 27.43 -9.47 0.395 3427
 3429 3 46.53 27.32 -9.46 0.404 3428
 3430 3 47.04 27.71 -9.53 0.15 3429
 3431 3 47.14 27.91 -9.48 0.122 3430
 3432 3 46.53 27.09 -9.42 0.281 3429
 3433 3 46.53 26.96 -9.39 0.232 3432
 3434 3 46.57 26.82 -9.51 0.145 3433
 3435 3 46.6 26.73 -9.57 0.089 3434
 3436 3 46.57 26.59 -9.55 0.134 3435
 3437 3 46.6 26.48 -9.59 0.223 3436
 3438 3 46.6 26.37 -9.69 0.261 3437
 3439 3 46.63 26.25 -9.76 0.305 3438
 3440 3 46.74 26.12 -9.68 0.398 3439
 3441 3 46.82 26.02 -9.76 0.435 3440
 3442 3 46.88 25.93 -9.87 0.42 3441
 3443 3 46.82 25.73 -9.95 0.399 3442
 3444 3 46.78 25.57 -10.07 0.303 3443
 3445 3 46.78 25.43 -10.11 0.229 3444
 3446 3 46.68 25.25 -10.15 0.14 3445
 3447 3 46.68 25.16 -10.23 0.071 3446
 3448 3 46.78 24.98 -10.32 0.129 3447
 3449 3 46.85 24.82 -10.44 0.169 3448
 3450 3 46.96 27.5 -9.21 0.062 3428
 3451 3 44.76 29.61 -9.46 0.123 3409
 3452 3 44.72 29.51 -9.64 0.138 3451
 3453 3 44.73 29.36 -9.78 0.131 3452
 3454 3 44.63 29.29 -9.86 0.148 3453
 3455 3 44.63 29.22 -10.03 0.208 3454
 3456 3 44.59 29.2 -10.14 0.294 3455
 3457 3 44.59 29.08 -10.23 0.334 3456
 3458 3 44.52 29.01 -10.36 0.365 3457
 3459 3 44.45 28.95 -10.52 0.365 3458
 3460 3 44.49 28.67 -10.5 0.24 3459
 3461 3 44.34 28.65 -10.94 0.125 3460
 3462 3 44.26 28.52 -10.88 0.033 3461
 3463 3 44.19 29.26 -10.87 0.132 3459
 3464 3 44.1 29.26 -11.03 0.084 3463
 3465 3 45.23 32.27 -9.28 0.179 3340
 3466 3 45.21 32.42 -9.43 0.154 3465
 3467 3 45.14 32.59 -9.53 0.176 3466
 3468 3 45.15 32.77 -9.61 0.203 3467
 3469 3 45.04 32.85 -9.69 0.252 3468
 3470 3 45.04 32.99 -9.73 0.303 3469
 3471 3 44.94 33.06 -9.83 0.341 3470
 3472 3 44.97 33.21 -9.86 0.403 3471
 3473 3 44.97 33.35 -9.95 0.47 3472
 3474 3 44.94 33.45 -10.03 0.524 3473
 3475 3 44.22 33.56 -10.2 0.363 3474
 3476 3 44.17 33.82 -10.29 0.338 3475
 3477 3 44.07 33.94 -10.29 0.405 3476
 3478 3 43.97 33.96 -10.33 0.466 3477
 3479 3 43.85 34.1 -10.37 0.466 3478
 3480 3 43.75 34.19 -10.46 0.492 3479
 3481 3 43.68 34.32 -10.5 0.431 3480
 3482 3 43.71 34.42 -10.61 0.489 3481
 3483 3 43.78 34.77 -10.75 0.499 3482
 3484 3 43.75 34.81 -10.94 0.496 3483
 3485 3 43.25 34.7 -10.84 0.261 3484
 3486 3 42.89 34.52 -10.55 0.168 3485
 3487 3 42.78 34.49 -10.47 0.109 3486
 3488 3 44.58 35.07 -10.98 0.194 3484
 3489 3 44.82 35.13 -10.95 0.165 3488
 3490 3 44.97 35.17 -10.95 0.143 3489
 3491 3 45.15 35.2 -10.87 0.16 3490
 3492 3 45.32 35.31 -10.86 0.146 3491
 3493 3 45.46 35.4 -10.8 0.151 3492
 3494 3 45.57 35.51 -10.73 0.147 3493
 3495 3 45.76 35.58 -10.67 0.145 3494
 3496 3 45.96 35.68 -10.6 0.166 3495
 3497 3 46.15 35.74 -10.56 0.156 3496
 3498 3 46.29 35.81 -10.54 0.173 3497
 3499 3 46.44 35.74 -10.39 0.151 3498
 3500 3 46.61 35.79 -10.35 0.13 3499
 3501 3 46.79 35.82 -10.3 0.18 3500
 3502 3 46.99 35.89 -10.27 0.158 3501
 3503 3 47.12 36.03 -10.28 0.173 3502
 3504 3 47.26 36.11 -10.22 0.143 3503
 3505 3 47.5 36.21 -10.14 0.14 3504
 3506 3 47.65 36.21 -10.11 0.163 3505
 3507 3 47.75 36.26 -10.11 0.191 3506
 3508 3 47.9 36.32 -10.11 0.219 3507
 3509 3 48.05 36.33 -10.08 0.247 3508
 3510 3 48.22 36.32 -10.1 0.309 3509
 3511 3 48.39 36.39 -10.19 0.349 3510
 3512 3 48.58 36.46 -10.14 0.342 3511
 3513 3 48.74 36.49 -10.18 0.345 3512
 3514 3 48.9 36.53 -10.14 0.318 3513
 3515 3 49.17 36.4 -10 0.059 3514
 3516 3 49.18 36.45 -10.1 0.000125 3515
 3517 3 49.04 36.72 -10.36 0.346 3514
 3518 3 49.12 36.75 -10.47 0.375 3517
 3519 3 49.13 37.13 -10.8 0.157 3518
 3520 3 49.07 37.26 -10.92 0.117 3519
 3521 3 49.14 37.43 -11.02 0.177 3520
 3522 3 49.18 37.54 -11.1 0.257 3521
 3523 3 49.21 37.64 -11.22 0.323 3522
 3524 3 49.34 37.78 -11.29 0.384 3523
 3525 3 49.74 38 -11.19 0.157 3524
 3526 3 49.96 38.15 -11.04 0.143 3525
 3527 3 50.06 38.26 -10.99 0.158 3526
 3528 3 50.17 38.37 -10.96 0.178 3527
 3529 3 50.35 38.44 -10.85 0.173 3528
 3530 3 50.53 38.51 -10.72 0.147 3529
 3531 3 50.68 38.5 -10.68 0.127 3530
 3532 3 50.82 38.52 -10.55 0.164 3531
 3533 3 50.95 38.55 -10.51 0.202 3532
 3534 3 51.17 38.43 -10.55 0.142 3533
 3535 3 51.42 38.34 -10.55 0.125 3534
 3536 3 51.61 38.3 -10.58 0.121 3535
 3537 3 51.77 38.22 -10.57 0.149 3536
 3538 3 51.91 38.15 -10.51 0.246 3537
 3539 3 52.03 38.12 -10.49 0.366 3538
 3540 3 52.1 38.04 -10.44 0.445 3539
 3541 3 52.2 37.97 -10.44 0.561 3540
 3542 3 52.31 37.96 -10.37 0.621 3541
 3543 3 52.6 37.98 -10.44 0.668 3542
 3544 3 52.53 37.4 -10.2 0.396 3543
 3545 3 52.32 36.91 -10.24 0.279 3544
 3546 3 52.26 36.75 -10.2 0.323 3545
 3547 3 52.26 36.62 -10.27 0.367 3546
 3548 3 51.65 36.69 -10.3 0.117 3547
 3549 3 51.54 36.62 -10.25 0.076 3548
 3550 3 52.5 36.51 -10.34 0.36 3547
 3551 3 52.79 36.47 -10.53 0.221 3550
 3552 3 52.92 36.4 -10.61 0.197 3551
 3553 3 52.97 36.22 -10.66 0.168 3552
 3554 3 53.18 36.12 -10.71 0.054 3553
 3555 3 53.28 36.01 -10.73 0.099 3554
 3556 3 53.4 35.94 -10.75 0.176 3555
 3557 3 53.49 35.83 -10.67 0.137 3556
 3558 3 53.57 35.59 -10.75 0.101 3557
 3559 3 53.6 35.54 -10.89 0.127 3558
 3560 3 53.68 35.47 -11 0.124 3559
 3561 3 53.8 35.44 -11.13 0.128 3560
 3562 3 53.83 35.39 -11.27 0.106 3561
 3563 3 53.9 35.51 -11.37 0.14 3562
 3564 3 54.07 35.61 -11.36 0.063 3563
 3565 3 52.42 36.4 -10.13 0.252 3550
 3566 3 52.33 36.18 -9.61 0.218 3565
 3567 3 52.26 36.05 -9.5 0.21 3566
 3568 3 52.18 35.97 -9.37 0.276 3567
 3569 3 52.11 35.87 -9.31 0.365 3568
 3570 3 52.11 35.73 -9.22 0.359 3569
 3571 3 52.15 35.57 -9.21 0.224 3570
 3572 3 52.33 35.3 -9.22 0.084 3571
 3573 3 52.25 35.22 -9.21 0.088 3572
 3574 3 52.15 35.18 -9.13 0.177 3573
 3575 3 52.03 35.15 -9.13 0.113 3574
 3576 3 52.37 36.34 -10.03 0.252 3565
 3577 3 52.8 36.73 -10.76 0.075 3576
 3578 3 52.98 37.62 -10.11 0.169 3544
 3579 3 53.1 37.54 -9.96 0.061 3578
 3580 3 49.17 37.82 -11.22 0.213 3524
 3581 3 48.96 37.93 -11.19 0.149 3580
 3582 3 48.74 38.03 -11.24 0.186 3581
 3583 3 48.48 38.08 -11.32 0.179 3582
 3584 3 48.29 38.18 -11.44 0.375 3583
 3585 3 48.24 38.25 -11.55 0.454 3584
 3586 3 48.14 38.32 -11.52 0.532 3585
 3587 3 48.02 38.39 -11.6 0.585 3586
 3588 3 47.81 38.47 -11.71 0.648 3587
 3589 3 47.89 38.75 -11.87 0.566 3588
 3590 3 47.56 38.95 -12.02 0.265 3589
 3591 3 47.39 39.08 -12.16 0.192 3590
 3592 3 47.16 39.07 -12.24 0.137 3591
 3593 3 46.92 38.96 -12.27 0.116 3592
 3594 3 46.78 38.88 -12.28 0.133 3593
 3595 3 46.68 38.82 -12.27 0.149 3594
 3596 3 46.5 38.76 -12.29 0.128 3595
 3597 3 46.35 38.64 -12.29 0.121 3596
 3598 3 46.21 38.54 -12.35 0.149 3597
 3599 3 46.09 38.53 -12.44 0.146 3598
 3600 3 45.92 38.61 -12.6 0.173 3599
 3601 3 45.74 38.5 -12.65 0.197 3600
 3602 3 45.64 38.43 -12.72 0.136 3601
 3603 3 45.57 38.28 -12.69 0.105 3602
 3604 3 45.4 38.21 -12.68 0.092 3603
 3605 3 45.25 38.21 -12.77 0.124 3604
 3606 3 45.11 38.24 -12.9 0.104 3605
 3607 3 44.96 38.25 -12.96 0.136 3606
 3608 3 44.8 38.28 -12.97 0.126 3607
 3609 3 44.62 38.25 -13.09 0.079 3608
 3610 3 44.4 38.25 -13.2 0.179 3609
 3611 3 44.15 38.24 -13.35 0.152 3610
 3612 3 44 38.25 -13.41 0.152 3611
 3613 3 43.86 38.24 -13.52 0.073 3612
 3614 3 47.61 37.57 -11.75 0.116 3588
 3615 3 47.56 37.43 -11.87 0.079 3614
 3616 3 47.57 37.39 -12.04 0.159 3615
 3617 3 47.49 37.35 -12.15 0.268 3616
 3618 3 47.43 37.36 -12.28 0.334 3617
 3619 3 47.32 37.36 -12.41 0.314 3618
 3620 3 47.19 37.25 -12.47 0.25 3619
 3621 3 46.83 37.22 -12.44 0.14 3620
 3622 3 46.67 37.15 -12.54 0.12 3621
 3623 3 46.58 37.22 -12.63 0.153 3622
 3624 3 46.71 37.36 -12.58 0.061 3623
 3625 3 49.64 37.72 -11.86 0.124 3580
 3626 3 49.7 37.77 -12.01 0.078 3625
 3627 3 49.81 37.82 -12.12 0.1 3626
 3628 3 49.92 37.8 -12.19 0.098 3627
 3629 3 50.2 37.87 -12.25 0.17 3628
 3630 3 50.35 37.93 -12.32 0.215 3629
 3631 3 50.49 38.08 -12.5 0.183 3630
 3632 3 50.61 38.14 -12.71 0.07 3631
 3633 3 50.79 38.08 -12.82 0.102 3632
 3634 3 50.9 38 -12.92 0.152 3633
 3635 3 51.07 38.02 -12.97 0.151 3634
 3636 3 51.25 38.11 -13.07 0.172 3635
 3637 3 51.42 38.11 -13.05 0.165 3636
 3638 3 51.57 38.09 -13.04 0.095 3637
 3639 3 51.68 38.25 -13.17 0.098 3638
 3640 3 49.36 36.65 -10.54 0.146 3518
 3641 3 45.22 33.6 -9.96 0.379 3474
 3642 3 45.68 33.78 -9.42 0.218 3641
 3643 3 45.79 33.91 -9.34 0.218 3642
 3644 3 45.87 33.99 -9.23 0.236 3643
 3645 3 45.92 34.12 -9.1 0.233 3644
 3646 3 45.37 33.62 -9.95 0.379 3641
 3647 3 44.9 33.94 -10.16 0.059 3646
 3648 3 44.8 34 -10.21 0.062 3647
 3649 3 44.71 33.99 -10.08 0.142 3648
 3650 3 44.62 34.09 -10.13 0.000125 3649
 3651 3 45.05 31.35 -4.16 0.162 3316
 3652 3 45.29 31.42 -4.12 0.13 3651
 3653 3 45.37 31.36 -4.14 0.182 3652
 3654 3 43.87 31.27 -4.99 0.184 3315
 3655 3 43.94 31.63 -4.83 0.079 3654
 3656 3 43.97 31.79 -4.77 0.123 3655
 3657 3 44.09 31.83 -4.78 0.027 3656
 3658 3 43.52 31.6 -3.96 0.141 3310
 3659 3 43.55 31.78 -3.98 0.159 3658
 3660 3 43.62 32.03 -4.07 0.172 3659
 3661 3 43.68 32.18 -4.11 0.157 3660
 3662 3 43.79 32.29 -4.15 0.214 3661
 3663 3 43.89 32.35 -4.12 0.233 3662
 3664 3 43.99 32.46 -4.2 0.216 3663
 3665 3 44.28 32.39 -3.99 0.107 3664
 3666 3 44.43 32.42 -3.95 0.000125 3665
 3667 3 44.04 32.6 -4.5 0.239 3664
 3668 3 44.14 32.74 -4.74 0.246 3667
 3669 3 44.24 33.09 -4.94 0.205 3668
 3670 3 44.25 33.37 -5.08 0.143 3669
 3671 3 44.19 33.49 -5.11 0.176 3670
 3672 3 44.17 33.63 -5.23 0.156 3671
 3673 3 44.17 33.8 -5.33 0.142 3672
 3674 3 44.25 33.99 -5.37 0.12 3673
 3675 3 44.32 34.09 -5.37 0.135 3674
 3676 3 44.4 34.21 -5.49 0.154 3675
 3677 3 44.5 34.24 -5.56 0.178 3676
 3678 3 44.6 34.28 -5.64 0.136 3677
 3679 3 44.75 34.35 -5.77 0.134 3678
 3680 3 44.9 34.38 -5.86 0.124 3679
 3681 3 45.05 34.35 -5.85 0.123 3680
 3682 3 45.26 34.34 -5.86 0.115 3681
 3683 3 45.46 34.31 -5.83 0.149 3682
 3684 3 45.71 34.28 -5.78 0.134 3683
 3685 3 45.83 34.27 -5.74 0.12 3684
 3686 3 45.94 34.27 -5.57 0.125 3685
 3687 3 46.11 34.28 -5.49 0.15 3686
 3688 3 46.22 34.3 -5.39 0.171 3687
 3689 3 46.4 34.28 -5.19 0.135 3688
 3690 3 46.51 34.3 -5.03 0.121 3689
 3691 3 46.65 34.31 -4.93 0.123 3690
 3692 3 46.82 34.35 -4.86 0.185 3691
 3693 3 46.97 34.35 -4.82 0.187 3692
 3694 3 47.11 34.37 -4.74 0.15 3693
 3695 3 47.28 34.44 -4.7 0.171 3694
 3696 3 47.44 34.42 -4.64 0.179 3695
 3697 3 47.54 34.49 -4.56 0.201 3696
 3698 3 47.67 34.49 -4.45 0.205 3697
 3699 3 47.82 34.48 -4.45 0.162 3698
 3700 3 47.96 34.34 -4.28 0.136 3699
 3701 3 48.11 34.35 -4.21 0.093 3700
 3702 3 48.19 34.23 -4.2 0.119 3701
 3703 3 48.36 34.24 -4.2 0.159 3702
 3704 3 48.51 34.28 -4.16 0.138 3703
 3705 3 48.65 34.32 -4.07 0.135 3704
 3706 3 48.79 34.28 -3.99 0.126 3705
 3707 3 48.97 34.21 -3.92 0.17 3706
 3708 3 49 34.08 -3.8 0.252 3707
 3709 3 49.04 34 -3.67 0.304 3708
 3710 3 49.07 33.96 -3.49 0.35 3709
 3711 3 49.1 33.89 -3.36 0.427 3710
 3712 3 49.1 33.86 -3.2 0.507 3711
 3713 3 49.17 33.83 -3.11 0.582 3712
 3714 3 48.32 34.17 -2.9 0.121 3713
 3715 3 48.24 34.21 -2.78 0.052 3714
 3716 3 48.29 34.35 -2.61 0.199 3715
 3717 3 48.37 34.44 -2.53 0.17 3716
 3718 3 48.47 34.5 -2.55 0.06 3717
 3719 3 49.69 33.76 -3.09 0.387 3713
 3720 3 49.28 33.7 -2.9 0.126 3719
 3721 3 49.12 33.64 -2.82 0.000125 3720
 3722 3 50.18 33.82 -3.22 0.25 3719
 3723 3 50.43 33.95 -3.4 0.186 3722
 3724 3 50.68 33.93 -3.42 0.164 3723
 3725 3 50.9 33.99 -3.47 0.155 3724
 3726 3 51.03 33.96 -3.51 0.222 3725
 3727 3 51.14 33.9 -3.55 0.321 3726
 3728 3 51.25 33.92 -3.59 0.393 3727
 3729 3 51.42 33.9 -3.65 0.45 3728
 3730 3 51.57 33.95 -3.67 0.5 3729
 3731 3 51.68 33.85 -3.63 0.57 3730
 3732 3 51.82 33.74 -3.57 0.578 3731
 3733 3 51.93 33.68 -3.61 0.609 3732
 3734 3 51.28 33.14 -4.06 0.093 3733
 3735 3 51.17 33.04 -4.04 0.091 3734
 3736 3 51.04 32.96 -3.99 0.061 3735
 3737 3 52.24 33.79 -3.53 0.486 3733
 3738 3 52.65 34.29 -3.69 0.168 3737
 3739 3 52.79 34.24 -3.67 0.132 3738
 3740 3 53 34.21 -3.63 0.149 3739
 3741 3 53.17 34.17 -3.63 0.139 3740
 3742 3 53.32 34.15 -3.67 0.161 3741
 3743 3 53.4 34.14 -3.74 0.186 3742
 3744 3 53.68 34.14 -3.82 0.197 3743
 3745 3 53.83 34.12 -3.95 0.239 3744
 3746 3 53.94 34.08 -3.92 0.246 3745
 3747 3 54.18 34.05 -3.82 0.256 3746
 3748 3 54.35 34.08 -3.8 0.246 3747
 3749 3 54.47 34.04 -3.84 0.21 3748
 3750 3 54.72 33.89 -3.86 0.187 3749
 3751 3 54.83 33.96 -3.94 0.22 3750
 3752 3 55.18 33.87 -3.88 0.093 3751
 3753 3 55.3 33.93 -3.84 0.085 3752
 3754 3 55.43 33.94 -3.82 0.093 3753
 3755 3 55.58 33.96 -3.86 0.089 3754
 3756 3 55.72 33.97 -3.78 0.091 3755
 3757 3 55.9 34.04 -3.78 0.151 3756
 3758 3 56.1 34.11 -3.8 0.049 3757
 3759 3 56.28 34.08 -3.76 0.128 3758
 3760 3 56.42 34.21 -3.76 0.142 3759
 3761 3 56.53 34.26 -3.72 0.167 3760
 3762 3 56.74 34.26 -3.57 0.156 3761
 3763 3 57.04 34.26 -3.55 0.13 3762
 3764 3 57.15 34.22 -3.57 0.134 3763
 3765 3 57.28 34.19 -3.53 0.075 3764
 3766 3 57.37 34.18 -3.45 0.101 3765
 3767 3 57.47 34.12 -3.4 0.033 3766
 3768 3 52.32 33.61 -3.53 0.316 3737
 3769 3 52.46 33.56 -3.53 0.224 3768
 3770 3 52.57 33.57 -3.55 0.12 3769
 3771 3 43.19 31.07 -4.29 0.124 3308
 3772 3 43.16 31.12 -4.4 0.116 3771
 3773 3 43.27 31.14 -4.58 0.115 3772
 3774 3 43.33 31.05 -4.7 0.148 3773
 3775 3 43.29 30.91 -4.75 0.172 3774
 3776 3 43.16 30.82 -4.82 0.183 3775
 3777 3 42.9 30.89 -4.74 0.056 3776
 3778 3 42.7 30.78 -4.68 0.105 3777
 3779 3 42.58 30.75 -4.71 0.101 3778
 3780 3 42.48 30.71 -4.73 0.108 3779
 3781 3 43.22 30.76 -4.93 0.145 3776
 3782 3 43.27 30.66 -4.99 0.172 3781
 3783 3 43.26 30.57 -5.06 0.218 3782
 3784 3 43.02 30.39 -4.95 0.091 3783
 3785 3 42.98 30.17 -4.91 0.077 3784
 3786 3 43.45 30.61 -5.2 0.169 3783
 3787 3 43.51 30.54 -5.24 0.23 3786
 3788 3 43.76 30.45 -5.23 0.185 3787
 3789 3 43.97 30.35 -5.23 0.115 3788
 3790 3 44.05 30.18 -5.25 0.117 3789
 3791 3 44.19 30.22 -5.16 0.038 3790
 3792 3 51.48 28.27 2.22 0.268 592
 3793 3 51.62 28.12 2.14 0.28 3792
 3794 3 51.69 27.93 2.02 0.282 3793
 3795 3 51.76 27.8 2.02 0.267 3794
 3796 3 51.83 27.66 2.04 0.276 3795
 3797 3 51.88 27.52 2.06 0.272 3796
 3798 3 51.92 27.37 2 0.271 3797
 3799 3 51.92 27.19 2.02 0.299 3798
 3800 3 51.89 27.03 1.94 0.322 3799
 3801 3 51.78 26.87 1.93 0.376 3800
 3802 3 51.7 26.69 1.89 0.425 3801
 3803 3 51.62 26.52 1.94 0.433 3802
 3804 3 51.53 26.32 1.98 0.433 3803
 3805 3 51.49 26.16 2.01 0.428 3804
 3806 3 51.13 26.11 1.43 0.079 3805
 3807 3 51.1 25.92 1.39 0.056 3806
 3808 3 51.45 25.95 2.13 0.399 3805
 3809 3 51.42 25.76 2.28 0.385 3808
 3810 3 51.44 25.61 2.42 0.371 3809
 3811 3 51.44 25.49 2.53 0.35 3810
 3812 3 51.45 25.31 2.73 0.326 3811
 3813 3 51.48 25.15 2.76 0.327 3812
 3814 3 51.52 24.97 2.76 0.359 3813
 3815 3 51.53 24.81 2.78 0.364 3814
 3816 3 51.57 24.65 2.76 0.394 3815
 3817 3 51.62 24.45 2.69 0.436 3816
 3818 3 51.63 24.31 2.65 0.437 3817
 3819 3 51.84 24.16 2.59 0.407 3818
 3820 3 51.98 24 2.53 0.359 3819
 3821 3 52.06 23.84 2.53 0.331 3820
 3822 3 52.17 23.69 2.53 0.305 3821
 3823 3 52.34 23.57 2.59 0.29 3822
 3824 3 52.38 23.48 2.67 0.306 3823
 3825 3 52.57 23.41 2.8 0.312 3824
 3826 3 52.66 23.3 2.84 0.342 3825
 3827 3 52.74 23.19 2.96 0.361 3826
 3828 3 52.82 23.07 3.01 0.387 3827
 3829 3 52.97 22.93 3.07 0.394 3828
 3830 3 53.13 22.78 3.07 0.388 3829
 3831 3 53.25 22.64 3.11 0.365 3830
 3832 3 53.35 22.48 3.19 0.355 3831
 3833 3 53.42 22.34 3.17 0.36 3832
 3834 3 53.56 22.19 3.11 0.404 3833
 3835 3 53.64 22.05 3.17 0.394 3834
 3836 3 53.78 21.89 3.19 0.41 3835
 3837 3 53.83 21.75 3.21 0.416 3836
 3838 3 53.9 21.59 3.25 0.418 3837
 3839 3 53.9 21.43 3.26 0.437 3838
 3840 3 53.88 21.28 3.28 0.41 3839
 3841 3 53.71 20.96 2.92 0.247 3840
 3842 3 53.78 20.89 2.82 0.308 3841
 3843 3 53.82 20.75 2.8 0.377 3842
 3844 3 53.92 20.66 2.78 0.447 3843
 3845 3 54.03 20.59 2.78 0.508 3844
 3846 3 54.11 20.5 2.75 0.585 3845
 3847 3 53.97 20.3 2.67 0.577 3846
 3848 3 54.03 20.21 2.63 0.516 3847
 3849 3 54.21 20.09 2.82 0.565 3848
 3850 3 53.81 19.91 2.71 0.699 3849
 3851 3 53.71 19.68 2.69 0.676 3850
 3852 3 54.68 19.87 2.63 0.215 3851
 3853 3 54.9 19.8 2.55 0.219 3852
 3854 3 55.07 19.71 2.53 0.197 3853
 3855 3 55.22 19.66 2.48 0.198 3854
 3856 3 55.28 19.68 2.36 0.217 3855
 3857 3 55.49 19.68 2.36 0.171 3856
 3858 3 55.6 19.68 2.32 0.176 3857
 3859 3 55.75 19.78 2.25 0.167 3858
 3860 3 55.89 19.75 2.19 0.182 3859
 3861 3 56.03 19.84 2.15 0.17 3860
 3862 3 56.21 19.92 2.07 0.231 3861
 3863 3 56.35 19.95 2.05 0.293 3862
 3864 3 56.43 20.08 2.05 0.349 3863
 3865 3 56.57 20.08 2.01 0.383 3864
 3866 3 56.72 20.08 1.99 0.426 3865
 3867 3 56.82 20.01 1.88 0.423 3866
 3868 3 56.92 20.06 1.74 0.411 3867
 3869 3 57 19.99 1.63 0.389 3868
 3870 3 57.11 19.81 1.57 0.308 3869
 3871 3 57.18 19.51 1.52 0.196 3870
 3872 3 57.29 19.37 1.45 0.159 3871
 3873 3 57.46 19.35 1.41 0.165 3872
 3874 3 57.61 19.33 1.37 0.173 3873
 3875 3 57.78 19.33 1.31 0.19 3874
 3876 3 57.92 19.33 1.31 0.238 3875
 3877 3 58.07 19.31 1.23 0.26 3876
 3878 3 58.24 19.29 1.19 0.227 3877
 3879 3 58.45 19.24 1.18 0.232 3878
 3880 3 58.56 19.08 1.12 0.233 3879
 3881 3 58.71 19.1 1.03 0.241 3880
 3882 3 58.86 19.01 1.11 0.256 3881
 3883 3 59.02 18.88 1.23 0.207 3882
 3884 3 59.14 18.85 1.2 0.203 3883
 3885 3 59.28 18.92 1.12 0.215 3884
 3886 3 59.5 19.04 1.03 0.185 3885
 3887 3 59.61 19.01 0.9 0.2 3886
 3888 3 59.67 18.94 0.79 0.208 3887
 3889 3 59.75 18.81 0.69 0.229 3888
 3890 3 59.79 18.69 0.59 0.263 3889
 3891 3 59.78 18.6 0.42 0.215 3890
 3892 3 59.81 18.45 0.33 0.19 3891
 3893 3 59.78 18.25 0.24 0.228 3892
 3894 3 59.8 18.07 0.15 0.261 3893
 3895 3 59.9 17.91 0.06 0.304 3894
 3896 3 60.04 17.82 0.02 0.34 3895
 3897 3 59.9 17.48 0.14 0.219 3896
 3898 3 59.79 17.29 0.17 0.183 3897
 3899 3 59.69 17.06 0.22 0.137 3898
 3900 3 59.58 16.9 0.23 0.154 3899
 3901 3 59.64 16.76 0.28 0.209 3900
 3902 3 59.65 16.6 0.38 0.212 3901
 3903 3 59.68 16.53 0.58 0.162 3902
 3904 3 59.73 16.44 0.75 0.152 3903
 3905 3 59.66 16.33 0.83 0.14 3904
 3906 3 59.69 16.19 0.93 0.144 3905
 3907 3 59.72 15.97 1.11 0.153 3906
 3908 3 59.69 15.78 1.18 0.132 3907
 3909 3 59.69 15.69 1.32 0.132 3908
 3910 3 59.69 15.58 1.39 0.139 3909
 3911 3 59.69 15.45 1.51 0.175 3910
 3912 3 59.69 15.39 1.62 0.194 3911
 3913 3 59.61 15.33 1.7 0.233 3912
 3914 3 59.68 15.26 1.83 0.226 3913
 3915 3 59.51 15.28 1.87 0.274 3914
 3916 3 59.58 15.28 1.97 0.308 3915
 3917 3 59.58 15.18 2.08 0.388 3916
 3918 3 59.61 14.94 2.16 0.383 3917
 3919 3 59.59 14.88 2.31 0.411 3918
 3920 3 59.61 14.7 2.41 0.457 3919
 3921 3 59.66 14.62 2.5 0.541 3920
 3922 3 59.86 14.4 2.49 0.552 3921
 3923 3 59.96 14.28 2.52 0.614 3922
 3924 3 60.11 14.26 2.62 0.655 3923
 3925 3 59.94 14.09 1.82 0.104 3924
 3926 3 60.04 14.12 1.78 0.057 3925
 3927 3 60.11 14.2 2.7 0.62 3924
 3928 3 60.82 14.12 2.45 0.213 3927
 3929 3 61.04 14.13 2.33 0.185 3928
 3930 3 61.29 14.13 2.33 0.268 3929
 3931 3 61.3 13.98 2.33 0.371 3930
 3932 3 61.2 13.77 2.1 0.376 3931
 3933 3 61.19 13.6 2.08 0.428 3932
 3934 3 61.23 13.54 1.87 0.434 3933
 3935 3 61.23 13.46 1.69 0.421 3934
 3936 3 61.27 13.4 1.6 0.419 3935
 3937 3 61.55 13.44 1.42 0.303 3936
 3938 3 61.65 13.38 1.2 0.159 3937
 3939 3 61.67 13.3 1.07 0.079 3938
 3940 3 60.66 13.46 1.35 0.147 3936
 3941 3 60.59 13.43 1.26 0.158 3940
 3942 3 60.41 13.36 1.12 0.125 3941
 3943 3 60.44 13.44 1 0.087 3942
 3944 3 60.34 13.54 0.91 0.1 3943
 3945 3 61.79 14.35 2.56 0.121 3931
 3946 3 61.89 14.36 2.66 0.084 3945
 3947 3 60.03 14.13 2.87 0.599 3927
 3948 3 60.65 14.84 2.1 0.087 3947
 3949 3 60.57 14.93 2.06 0.071 3948
 3950 3 60.62 15.03 2.06 0.129 3949
 3951 3 60.54 15.21 2 0.116 3950
 3952 3 60.44 15.27 1.94 0.053 3951
 3953 3 59.94 14.06 3.04 0.599 3947
 3954 3 59.89 14.31 3.7 0.31 3953
 3955 3 59.83 14.28 3.83 0.273 3954
 3956 3 59.86 14.37 4.03 0.293 3955
 3957 3 59.86 14.53 4.2 0.315 3956
 3958 3 59.87 14.61 4.37 0.342 3957
 3959 3 59.91 14.61 4.57 0.313 3958
 3960 3 59.94 14.95 4.5 0.124 3959
 3961 3 59.98 15.13 4.61 0.152 3960
 3962 3 60.04 15.27 4.65 0.168 3961
 3963 3 60.11 15.44 4.73 0.089 3962
 3964 3 60.19 15.6 4.75 0.165 3963
 3965 3 60.29 15.72 4.86 0.149 3964
 3966 3 60.29 15.9 5.01 0.124 3965
 3967 3 60.34 16.06 5.05 0.000125 3966
 3968 3 59.97 14.44 4.79 0.26 3959
 3969 3 59.97 14.37 5.01 0.215 3968
 3970 3 60.01 14.27 5.25 0.18 3969
 3971 3 60.01 14.26 5.41 0.145 3970
 3972 3 60 14.28 5.62 0.117 3971
 3973 3 59.98 14.23 5.83 0.128 3972
 3974 3 60.01 14.19 5.98 0.158 3973
 3975 3 59.98 14.12 6.16 0.16 3974
 3976 3 60.01 14.1 6.34 0.212 3975
 3977 3 60.08 14.05 6.54 0.242 3976
 3978 3 60.05 14.02 6.7 0.294 3977
 3979 3 60.14 14 6.9 0.466 3978
 3980 3 60.36 13.87 7.08 0.398 3979
 3981 3 60.37 13.9 7.26 0.325 3980
 3982 3 60.44 13.87 7.37 0.302 3981
 3983 3 59.33 14.13 6.44 0.101 3979
 3984 3 59.16 14.2 6.36 0.123 3983
 3985 3 59.08 14.34 6.4 0.126 3984
 3986 3 58.94 14.51 6.42 0.095 3985
 3987 3 59.08 14.97 2.91 0.116 3921
 3988 3 59 14.95 3.04 0.074 3987
 3989 3 60.3 17.95 -0.12 0.214 3896
 3990 3 60.47 17.93 -0.3 0.183 3989
 3991 3 60.61 17.89 -0.43 0.166 3990
 3992 3 60.69 17.89 -0.51 0.151 3991
 3993 3 60.83 17.91 -0.57 0.157 3992
 3994 3 60.97 17.91 -0.67 0.145 3993
 3995 3 61.16 17.89 -0.71 0.162 3994
 3996 3 61.36 17.93 -0.73 0.144 3995
 3997 3 61.48 17.95 -0.81 0.153 3996
 3998 3 61.59 18.02 -0.87 0.16 3997
 3999 3 61.71 18.07 -0.9 0.179 3998
 4000 3 61.87 18.16 -0.85 0.186 3999
 4001 3 62.05 18.21 -0.77 0.144 4000
 4002 3 62.21 18.38 -0.74 0.183 4001
 4003 3 62.35 18.52 -0.67 0.226 4002
 4004 3 62.52 18.66 -0.53 0.229 4003
 4005 3 62.71 18.77 -0.43 0.242 4004
 4006 3 62.9 18.86 -0.29 0.228 4005
 4007 3 63.03 19 -0.26 0.227 4006
 4008 3 63.27 19.14 -0.13 0.208 4007
 4009 3 63.5 19.32 -0.03 0.164 4008
 4010 3 63.67 19.45 -0.01 0.146 4009
 4011 3 63.79 19.5 0 0.105 4010
 4012 3 64 19.61 0 0.139 4011
 4013 3 64.14 19.66 -0.01 0.139 4012
 4014 3 64.33 19.76 0 0.187 4013
 4015 3 64.47 19.85 0 0.205 4014
 4016 3 64.68 19.83 0 0.201 4015
 4017 3 64.88 19.87 0.02 0.205 4016
 4018 3 65.16 19.71 0.05 0.184 4017
 4019 3 65.3 19.64 0.08 0.197 4018
 4020 3 65.49 19.51 0.09 0.158 4019
 4021 3 65.66 19.42 0.06 0.177 4020
 4022 3 65.8 19.42 0.03 0.201 4021
 4023 3 65.99 19.42 0.15 0.208 4022
 4024 3 66.11 19.42 0.29 0.197 4023
 4025 3 66.16 19.44 0.52 0.162 4024
 4026 3 66.33 19.4 0.71 0.161 4025
 4027 3 66.38 19.4 0.85 0.179 4026
 4028 3 66.44 19.42 1.02 0.234 4027
 4029 3 66.5 19.46 1.14 0.291 4028
 4030 3 66.55 19.53 1.3 0.371 4029
 4031 3 66.69 19.51 1.38 0.408 4030
 4032 3 66.86 19.49 1.42 0.397 4031
 4033 3 66.97 19.46 1.52 0.463 4032
 4034 3 67.02 19.49 1.72 0.351 4033
 4035 3 67.11 19.49 1.89 0.302 4034
 4036 3 67.44 19.49 1.76 0.11 4035
 4037 3 67.55 19.6 1.78 0.163 4036
 4038 3 67.16 19.46 2.26 0.254 4035
 4039 3 67.32 19.37 2.51 0.187 4038
 4040 3 67.35 19.37 2.75 0.157 4039
 4041 3 67.41 19.26 2.94 0.206 4040
 4042 3 67.46 19.17 3.07 0.29 4041
 4043 3 67.55 19.05 3.17 0.351 4042
 4044 3 67.61 18.92 3.28 0.422 4043
 4045 3 67.66 18.9 3.46 0.478 4044
 4046 3 67.52 18.65 3.46 0.507 4045
 4047 3 67.47 18.58 3.63 0.534 4046
 4048 3 67.58 18.44 3.69 0.568 4047
 4049 3 67.31 18.31 3.86 0.482 4048
 4050 3 67.29 18.14 3.86 0.485 4049
 4051 3 67.31 18.01 3.94 0.477 4050
 4052 3 67.17 17.85 4.05 0.356 4051
 4053 3 66.48 17.83 3.75 0.102 4052
 4054 3 66.37 17.83 3.69 0.146 4053
 4055 3 66.26 17.83 3.55 0.091 4054
 4056 3 66.17 17.78 3.48 0.000125 4055
 4057 3 66.86 17.65 4.05 0.189 4052
 4058 3 66.78 17.49 4.21 0.208 4057
 4059 3 66.76 17.39 4.3 0.229 4058
 4060 3 66.78 17.31 4.43 0.312 4059
 4061 3 66.94 17.19 4.62 0.331 4060
 4062 3 66.81 17.03 4.42 0.147 4061
 4063 3 66.81 16.87 4.45 0.143 4062
 4064 3 66.9 16.76 4.45 0.147 4063
 4065 3 67.31 17.19 5.01 0.156 4061
 4066 3 67.44 17.12 5.16 0.13 4065
 4067 3 67.56 17.08 5.28 0.148 4066
 4068 3 67.7 17.05 5.44 0.145 4067
 4069 3 67.84 16.94 5.49 0.174 4068
 4070 3 67.94 16.81 5.41 0.161 4069
 4071 3 68.06 16.72 5.33 0.141 4070
 4072 3 68.23 16.62 5.33 0.165 4071
 4073 3 68.36 16.53 5.28 0.181 4072
 4074 3 68.56 16.51 5.23 0.149 4073
 4075 3 68.7 16.42 5.26 0.141 4074
 4076 3 68.73 16.31 5.33 0.161 4075
 4077 3 68.95 16.24 5.29 0.146 4076
 4078 3 69.01 16.05 5.3 0.157 4077
 4079 3 69.09 15.86 5.29 0.179 4078
 4080 3 69.08 15.73 5.38 0.269 4079
 4081 3 69.04 15.6 5.45 0.309 4080
 4082 3 68.97 15.47 5.48 0.379 4081
 4083 3 69.01 15.32 5.54 0.417 4082
 4084 3 68.98 15.2 5.63 0.435 4083
 4085 3 68.87 15.05 5.79 0.438 4084
 4086 3 68.84 14.97 5.99 0.505 4085
 4087 3 68.79 14.81 6.08 0.497 4086
 4088 3 68.81 14.71 6.09 0.461 4087
 4089 3 69.62 14.86 6 0.156 4088
 4090 3 69.72 14.88 5.88 0.255 4089
 4091 3 69.83 14.87 5.83 0.285 4090
 4092 3 69.98 14.87 5.71 0.289 4091
 4093 3 70.14 14.91 5.63 0.298 4092
 4094 3 70.28 14.99 5.54 0.3 4093
 4095 3 70.44 14.98 5.53 0.297 4094
 4096 3 70.69 14.71 5.69 0.097 4095
 4097 3 70.84 14.63 5.69 0.125 4096
 4098 3 70.98 14.56 5.69 0.168 4097
 4099 3 71.08 14.54 5.71 0.255 4098
 4100 3 71.22 14.36 5.79 0.459 4099
 4101 3 71.33 14.31 5.86 0.512 4100
 4102 3 71.5 14.31 5.84 0.546 4101
 4103 3 71.58 14.23 5.96 0.589 4102
 4104 3 71.81 14.26 5.87 0.441 4103
 4105 3 71.87 14.17 6 0.316 4104
 4106 3 71.97 14.07 6.04 0.207 4105
 4107 3 72.2 13.89 6.04 0.091 4106
 4108 3 68.52 18.6 3.61 0.139 4048
 4109 3 68.72 18.49 3.67 0.151 4108
 4110 3 68.85 18.4 3.69 0.12 4109
 4111 3 69.11 18.46 3.57 0.15 4110
 4112 3 69.22 18.44 3.46 0.237 4111
 4113 3 69.36 18.46 3.42 0.214 4112
 4114 3 69.63 18.62 3.44 0.142 4113
 4115 3 69.82 18.67 3.44 0.139 4114
 4116 3 70.05 18.62 3.36 0.155 4115
 4117 3 70.16 18.62 3.42 0.215 4116
 4118 3 70.32 18.62 3.38 0.256 4117
 4119 3 70.41 18.53 3.38 0.31 4118
 4120 3 70.55 18.45 3.38 0.355 4119
 4121 3 70.68 18.41 3.36 0.338 4120
 4122 3 70.79 18.27 3.38 0.304 4121
 4123 3 70.87 18.18 3.34 0.307 4122
 4124 3 70.87 17.75 3.44 0.131 4123
 4125 3 70.97 17.63 3.57 0.124 4124
 4126 3 71.04 17.57 3.63 0.168 4125
 4127 3 71.19 17.57 3.63 0.212 4126
 4128 3 71.28 17.41 3.67 0.158 4127
 4129 3 71.37 17.28 3.67 0.188 4128
 4130 3 71.48 17.17 3.69 0.173 4129
 4131 3 71.54 17.07 3.7 0.12 4130
 4132 3 67.44 19.67 1.01 0.188 4033
 4133 3 67.49 19.76 0.9 0.241 4132
 4134 3 67.83 19.67 0.86 0.119 4133
 4135 3 67.96 19.71 0.76 0.123 4134
 4136 3 68.11 19.74 0.72 0.119 4135
 4137 3 68.28 19.74 0.69 0.126 4136
 4138 3 68.44 19.74 0.62 0.149 4137
 4139 3 68.58 19.69 0.6 0.197 4138
 4140 3 68.77 19.71 0.45 0.157 4139
 4141 3 68.93 19.69 0.34 0.176 4140
 4142 3 69.05 19.65 0.27 0.181 4141
 4143 3 69.24 19.61 0.15 0.142 4142
 4144 3 69.32 19.61 0.03 0.212 4143
 4145 3 69.43 19.61 -0.04 0.27 4144
 4146 3 69.52 19.59 -0.12 0.322 4145
 4147 3 69.66 19.68 -0.28 0.391 4146
 4148 3 69.77 19.72 -0.42 0.467 4147
 4149 3 69.86 19.7 -0.54 0.508 4148
 4150 3 70.02 19.68 -0.57 0.494 4149
 4151 3 70.24 19.56 -0.52 0.449 4150
 4152 3 70.19 19.63 -0.78 0.304 4151
 4153 3 70.22 19.91 -0.84 0.000125 4152
 4154 3 70.58 19.04 -0.15 0.13 4151
 4155 3 70.63 18.93 -0.13 0.143 4154
 4156 3 70.71 18.81 -0.1 0.183 4155
 4157 3 70.77 18.7 -0.07 0.236 4156
 4158 3 70.72 18.52 -0.07 0.197 4157
 4159 3 70.56 18.34 -0.06 0.214 4158
 4160 3 70.39 18.22 -0.15 0.265 4159
 4161 3 70.34 18.09 -0.19 0.305 4160
 4162 3 70.25 18 -0.22 0.352 4161
 4163 3 70.45 18.11 -0.87 0.144 4162
 4164 3 70.47 18.07 -1.03 0.158 4163
 4165 3 70.51 18 -1.16 0.162 4164
 4166 3 70.65 17.93 -1.33 0.165 4165
 4167 3 70.65 17.98 -1.52 0.179 4166
 4168 3 70.78 18.04 -1.68 0.163 4167
 4169 3 70.79 18.18 -1.93 0.146 4168
 4170 3 70.78 18.13 -2.12 0.145 4169
 4171 3 70.83 18.11 -2.27 0.138 4170
 4172 3 70.87 18.02 -2.46 0.104 4171
 4173 3 70.95 18.02 -2.6 0.08 4172
 4174 3 71 17.95 -2.68 0.095 4173
 4175 3 71 17.91 -2.79 0.193 4174
 4176 3 71.03 17.84 -2.93 0.242 4175
 4177 3 71.06 17.81 -3.08 0.278 4176
 4178 3 71.09 17.88 -3.29 0.318 4177
 4179 3 71.19 17.95 -3.46 0.386 4178
 4180 3 71.28 17.91 -3.6 0.404 4179
 4181 3 71.34 17.93 -3.71 0.39 4180
 4182 3 71.45 17.88 -3.81 0.288 4181
 4183 3 71.75 17.82 -3.89 0.106 4182
 4184 3 71.84 17.85 -4.04 0.149 4183
 4185 3 72.04 17.82 -4.13 0.181 4184
 4186 3 72.25 17.71 -4.12 0.165 4185
 4187 3 72.5 17.69 -4.04 0.102 4186
 4188 3 72.64 17.69 -4.03 0.119 4187
 4189 3 71.75 17.96 -4.16 0.082 4184
 4190 3 71.81 18.12 -4.21 0.088 4189
 4191 3 71.87 18.28 -4.29 0.07 4190
 4192 3 70 17.91 0.06 0.239 4162
 4193 3 69.9 17.77 -0.21 0.113 4192
 4194 3 69.79 17.66 -0.26 0.127 4193
 4195 3 69.72 17.47 -0.28 0.124 4194
 4196 3 69.62 17.34 -0.36 0.154 4195
 4197 3 69.53 17.23 -0.35 0.153 4196
 4198 3 69.37 17.18 -0.38 0.113 4197
 4199 3 69.22 17.09 -0.42 0.127 4198
 4200 3 69.06 16.97 -0.45 0.157 4199
 4201 3 68.92 16.86 -0.5 0.124 4200
 4202 3 68.73 16.73 -0.56 0.107 4201
 4203 3 68.59 16.66 -0.51 0.103 4202
 4204 3 68.53 16.51 -0.45 0.127 4203
 4205 3 68.4 16.4 -0.37 0.181 4204
 4206 3 68.23 16.28 -0.31 0.331 4205
 4207 3 68.12 16.26 -0.17 0.367 4206
 4208 3 68.09 16.11 -0.01 0.388 4207
 4209 3 68.06 15.95 0.04 0.401 4208
 4210 3 67.98 15.82 0.17 0.378 4209
 4211 3 67.95 15.64 0.23 0.338 4210
 4212 3 67.95 15.22 0.2 0.149 4211
 4213 3 67.95 15.06 0.25 0.174 4212
 4214 3 67.89 14.91 0.23 0.228 4213
 4215 3 67.81 14.8 0.17 0.274 4214
 4216 3 67.72 14.69 0.11 0.344 4215
 4217 3 67.58 14.57 0.05 0.395 4216
 4218 3 67.48 14.42 0.02 0.422 4217
 4219 3 67.33 14.4 -0.08 0.402 4218
 4220 3 67.12 14.38 -0.17 0.338 4219
 4221 3 67.08 14.17 -0.3 0.234 4220
 4222 3 66.94 14.14 -0.31 0.18 4221
 4223 3 66.92 14.04 -0.25 0.145 4222
 4224 3 66.78 13.88 -0.24 0.078 4223
 4225 3 66.68 13.8 -0.16 0.123 4224
 4226 3 66.57 13.74 -0.13 0.122 4225
 4227 3 66.57 13.64 -0.01 0.079 4226
 4228 3 66.76 14.62 -0.16 0.085 4220
 4229 3 66.87 14.48 -0.23 0.067 4228
 4230 3 69.92 17.86 0.31 0.178 4192
 4231 3 69.95 17.63 0.42 0.111 4230
 4232 3 70 17.59 0.3 0.000125 4231
 4233 3 70.91 19.07 0.05 0.084 4157
 4234 3 70.97 19.2 0.03 0.113 4233
 4235 3 71.05 19.34 -0.01 0.136 4234
 4236 3 71.22 19.41 0 0.000125 4235
 4237 3 53.52 19.43 2.55 0.591 3851
 4238 3 53.35 19.37 2.38 0.616 4237
 4239 3 53.58 19.55 1.67 0.247 4238
 4240 3 53.46 19.53 1.51 0.15 4239
 4241 3 53.36 19.43 1.46 0.09 4240
 4242 3 53.31 19.34 1.38 0.109 4241
 4243 3 53.21 19.3 1.22 0.066 4242
 4244 3 53.21 19.28 1.1 0.066 4243
 4245 3 53.07 19.18 0.99 0.186 4244
 4246 3 52.97 19.12 0.9 0.158 4245
 4247 3 53 18.96 2.71 0.434 4238
 4248 3 52.71 18.8 2.53 0.409 4247
 4249 3 52.61 18.66 2.46 0.449 4248
 4250 3 53.03 18.48 2.76 0.016 4249
 4251 3 52.35 18.62 2.36 0.299 4249
 4252 3 51.97 19.09 2.09 0.1 4251
 4253 3 51.93 19.21 1.97 0.102 4252
 4254 3 51.88 19.37 1.94 0.089 4253
 4255 3 51.74 19.48 1.96 0.125 4254
 4256 3 51.63 19.66 2.03 0.167 4255
 4257 3 51.58 19.78 2.11 0.202 4256
 4258 3 51.49 19.83 2.19 0.177 4257
 4259 3 51.49 19.95 2.36 0.164 4258
 4260 3 51.61 20.08 2.44 0.101 4259
 4261 3 52.21 18.61 2.3 0.299 4260
 4262 3 53.07 18.53 2.61 0.246 4261
 4263 3 53.24 18.41 2.76 0.093 4262
 4264 3 53.34 18.32 2.92 0.121 4263
 4265 3 53.29 18.21 3.01 0.114 4264
 4266 3 53.26 18.12 3.11 0.101 4265
 4267 3 51.91 18.28 2.32 0.162 4251
 4268 3 51.83 18.21 2.36 0.15 4267
 4269 3 51.72 18.19 2.4 0.154 4268
 4270 3 51.58 18.11 2.36 0.194 4269
 4271 3 51.44 18.11 2.34 0.237 4270
 4272 3 51.34 17.97 2.28 0.277 4271
 4273 3 51.19 17.95 2.23 0.349 4272
 4274 3 51.11 17.85 2.21 0.392 4273
 4275 3 50.91 17.81 2.19 0.356 4274
 4276 3 50.71 17.79 2.13 0.357 4275
 4277 3 50.54 17.81 2.11 0.354 4276
 4278 3 50.4 17.7 2.13 0.295 4277
 4279 3 50.33 17.61 2.06 0.235 4278
 4280 3 50.05 17.2 2 0.17 4279
 4281 3 49.84 17.11 1.91 0.15 4280
 4282 3 49.76 16.99 1.83 0.172 4281
 4283 3 49.58 16.9 1.68 0.172 4282
 4284 3 49.44 16.76 1.62 0.186 4283
 4285 3 49.19 16.7 1.51 0.13 4284
 4286 3 48.94 16.67 1.41 0.208 4285
 4287 3 48.79 16.74 1.37 0.176 4286
 4288 3 48.65 16.74 1.36 0.199 4287
 4289 3 48.39 16.7 1.34 0.23 4288
 4290 3 48.36 17.01 1.25 0.11 4289
 4291 3 48.3 17.11 1.3 0.099 4290
 4292 3 48.23 17.17 1.22 0.048 4291
 4293 3 48.09 16.45 1.43 0.181 4289
 4294 3 47.97 16.4 1.3 0.213 4293
 4295 3 47.84 16.27 1.31 0.283 4294
 4296 3 47.8 16.17 1.2 0.365 4295
 4297 3 47.72 16.15 1.1 0.369 4296
 4298 3 47.58 16.1 1.06 0.424 4297
 4299 3 47.51 15.99 0.91 0.44 4298
 4300 3 47.43 15.92 0.83 0.449 4299
 4301 3 47.29 15.93 0.75 0.386 4300
 4302 3 47.26 15.75 0.7 0.316 4301
 4303 3 47.16 15.58 0.68 0.292 4302
 4304 3 47.11 15.15 0.69 0.218 4303
 4305 3 47.09 15.07 0.59 0.296 4304
 4306 3 47.11 15.01 0.41 0.357 4305
 4307 3 46.96 14.94 0.4 0.441 4306
 4308 3 46.94 14.84 0.34 0.5 4307
 4309 3 46.97 14.76 0.22 0.506 4308
 4310 3 47.08 14.59 0.19 0.49 4309
 4311 3 47.33 13.94 0.66 0.201 4310
 4312 3 47.41 13.85 0.68 0.256 4311
 4313 3 47.26 13.7 0.9 0.162 4312
 4314 3 47.3 13.54 0.93 0.142 4313
 4315 3 47.34 13.38 0.89 0.159 4314
 4316 3 47.41 13.21 0.84 0.142 4315
 4317 3 47.49 13.06 0.78 0.102 4316
 4318 3 47.55 12.94 0.73 0.166 4317
 4319 3 47.66 12.83 0.73 0.144 4318
 4320 3 47.84 12.75 0.77 0.108 4319
 4321 3 47.88 12.62 0.82 0.2 4320
 4322 3 47.87 12.54 0.9 0.278 4321
 4323 3 47.81 12.43 0.98 0.357 4322
 4324 3 47.79 12.33 1 0.43 4323
 4325 3 48.09 12.12 0.95 0.365 4324
 4326 3 48.16 11.98 0.97 0.429 4325
 4327 3 48.24 11.83 1.01 0.516 4326
 4328 3 48.29 11.68 1 0.545 4327
 4329 3 48.3 11.57 0.9 0.555 4328
 4330 3 48.37 11.44 0.81 0.558 4329
 4331 3 48.34 11.33 0.68 0.537 4330
 4332 3 48.34 11.24 0.46 0.477 4331
 4333 3 48.83 11.15 0.16 0.107 4332
 4334 3 48.94 11.06 0.07 0.107 4333
 4335 3 49.02 11 0 0.11 4334
 4336 3 49.1 10.99 -0.08 0.143 4335
 4337 3 49.34 10.98 -0.11 0.167 4336
 4338 3 49.51 10.95 -0.17 0.198 4337
 4339 3 49.65 10.87 -0.24 0.195 4338
 4340 3 49.81 10.77 -0.27 0.159 4339
 4341 3 49.98 10.67 -0.26 0.124 4340
 4342 3 50.12 10.62 -0.17 0.127 4341
 4343 3 50.23 10.61 -0.13 0.109 4342
 4344 3 50.49 10.63 -0.08 0.197 4343
 4345 3 50.66 10.64 -0.05 0.249 4344
 4346 3 50.77 10.68 0.23 0.129 4345
 4347 3 50.85 10.68 0.4 0.15 4346
 4348 3 51.01 10.62 0.47 0.131 4347
 4349 3 51.17 10.57 0.6 0.111 4348
 4350 3 51.27 10.59 0.7 0.13 4349
 4351 3 51.35 10.66 0.83 0.175 4350
 4352 3 51.38 10.69 1.05 0.195 4351
 4353 3 51.48 10.77 1.19 0.193 4352
 4354 3 51.55 10.8 1.36 0.214 4353
 4355 3 51.63 10.89 1.48 0.202 4354
 4356 3 51.73 10.84 1.58 0.15 4355
 4357 3 50.7 10.7 -0.47 0.147 4345
 4358 3 50.73 10.75 -0.72 0.174 4357
 4359 3 50.77 10.83 -0.86 0.231 4358
 4360 3 50.8 10.85 -0.97 0.28 4359
 4361 3 50.83 10.82 -1.11 0.353 4360
 4362 3 50.69 10.78 -1.29 0.381 4361
 4363 3 50.74 10.86 -1.41 0.393 4362
 4364 3 50.74 10.82 -1.59 0.414 4363
 4365 3 50.66 10.86 -1.69 0.365 4364
 4366 3 50.6 10.99 -1.82 0.316 4365
 4367 3 50.72 10.99 -1.97 0.293 4366
 4368 3 51.02 10.99 -2.17 0.26 4367
 4369 3 51.33 11.07 -2.32 0.301 4368
 4370 3 51.44 11.13 -2.46 0.329 4369
 4371 3 51.45 11.32 -2.67 0.28 4370
 4372 3 51.54 11.41 -2.8 0.236 4371
 4373 3 51.54 11.5 -2.92 0.155 4372
 4374 3 51.67 11.57 -2.99 0.085 4373
 4375 3 51.69 11.62 -3.11 0.135 4374
 4376 3 51.73 11.67 -3.26 0.15 4375
 4377 3 51.67 11.66 -3.36 0.207 4376
 4378 3 51.85 11.46 -3.47 0.135 4377
 4379 3 51.91 11.38 -3.57 0.048 4378
 4380 3 51.09 11.32 -0.9 0.141 4362
 4381 3 51.24 11.39 -1.03 0.064 4380
 4382 3 51.37 11.43 -1 0.047 4381
 4383 3 51.47 11.47 -0.95 0.066 4382
 4384 3 51.51 11.53 -1.03 0.088 4383
 4385 3 51.62 11.51 -1.09 0.087 4384
 4386 3 48.35 11.15 0.51 0.218 4332
 4387 3 48.38 10.84 0.46 0.125 4386
 4388 3 48.31 10.68 0.55 0.096 4387
 4389 3 48.37 10.59 0.66 0.092 4388
 4390 3 48.49 10.62 0.76 0.098 4389
 4391 3 47.81 11.43 -0.05 0.14 4386
 4392 3 47.7 11.43 -0.14 0.185 4391
 4393 3 47.45 11.43 -0.25 0.096 4392
 4394 3 47.38 11.42 -0.35 0.131 4393
 4395 3 47.23 11.36 -0.35 0.125 4394
 4396 3 47.12 11.35 -0.5 0.176 4395
 4397 3 46.98 11.38 -0.56 0.165 4396
 4398 3 46.87 11.38 -0.67 0.092 4397
 4399 3 46.77 11.44 -0.83 0.073 4398
 4400 3 46.73 11.43 -0.93 0.139 4399
 4401 3 46.7 11.45 -1.06 0.18 4400
 4402 3 46.55 11.51 -1.16 0.112 4401
 4403 3 46.37 11.56 -1.34 0.046 4402
 4404 3 46.27 11.63 -1.36 0.041 4403
 4405 3 46.2 11.73 -1.33 0.049 4404
 4406 3 47.3 12.43 1.18 0.247 4324
 4407 3 47.24 12.46 1.43 0.171 4406
 4408 3 47.16 12.5 1.61 0.189 4407
 4409 3 47.02 12.53 1.71 0.226 4408
 4410 3 46.84 12.52 1.83 0.176 4409
 4411 3 46.73 12.49 1.98 0.153 4410
 4412 3 46.7 12.44 2.12 0.249 4411
 4413 3 46.63 12.47 2.22 0.307 4412
 4414 3 46.66 12.47 2.35 0.334 4413
 4415 3 46.98 12.32 2.52 0.227 4414
 4416 3 47.13 12.17 2.62 0.213 4415
 4417 3 47.27 11.99 2.64 0.16 4416
 4418 3 47.37 11.86 2.66 0.142 4417
 4419 3 47.45 11.73 2.68 0.152 4418
 4420 3 47.55 11.67 2.68 0.099 4419
 4421 3 47.58 11.6 2.77 0.074 4420
 4422 3 47.1 12.31 2.81 0.094 4416
 4423 3 47.19 12.33 2.89 0.079 4422
 4424 3 47.76 13.78 0.51 0.17 4312
 4425 3 47.99 13.68 0.4 0.127 4424
 4426 3 48.12 13.6 0.42 0.128 4425
 4427 3 48.34 13.59 0.36 0.119 4426
 4428 3 48.51 13.59 0.4 0.134 4427
 4429 3 48.63 13.51 0.46 0.138 4428
 4430 3 48.8 13.43 0.56 0.162 4429
 4431 3 48.98 13.33 0.55 0.147 4430
 4432 3 49.23 13.27 0.53 0.151 4431
 4433 3 49.42 13.18 0.46 0.158 4432
 4434 3 49.62 13.15 0.42 0.146 4433
 4435 3 49.77 13.16 0.41 0.135 4434
 4436 3 49.84 13.09 0.39 0.154 4435
 4437 3 49.98 13.02 0.41 0.199 4436
 4438 3 50.15 13.03 0.41 0.271 4437
 4439 3 50.31 13 0.34 0.291 4438
 4440 3 50.45 12.91 0.28 0.267 4439
 4441 3 50.6 12.87 0.17 0.245 4440
 4442 3 50.91 12.84 0.34 0.12 4441
 4443 3 51.08 12.76 0.33 0.133 4442
 4444 3 51.24 12.76 0.35 0.158 4443
 4445 3 51.4 12.78 0.28 0.13 4444
 4446 3 51.55 12.76 0.22 0.141 4445
 4447 3 51.7 12.76 0.17 0.153 4446
 4448 3 51.84 12.74 0.07 0.137 4447
 4449 3 51.95 12.69 -0.04 0.119 4448
 4450 3 52.02 12.77 -0.23 0.139 4449
 4451 3 52.02 12.74 -0.37 0.121 4450
 4452 3 52.09 12.66 -0.43 0.125 4451
 4453 3 52.06 12.64 -0.55 0.175 4452
 4454 3 52.19 12.66 -0.72 0.179 4453
 4455 3 52.34 12.66 -0.81 0.226 4454
 4456 3 52.48 12.63 -0.82 0.286 4455
 4457 3 52.6 12.57 -0.89 0.335 4456
 4458 3 52.76 12.57 -0.93 0.396 4457
 4459 3 52.95 12.67 -0.93 0.405 4458
 4460 3 53.12 12.7 -1 0.438 4459
 4461 3 53.3 12.72 -1.01 0.604 4460
 4462 3 53.24 13.27 -1.6 0.249 4461
 4463 3 53.27 13.62 -1.51 0.211 4462
 4464 3 53.31 13.75 -1.48 0.328 4463
 4465 3 53.41 13.77 -1.42 0.408 4464
 4466 3 53.54 13.78 -1.34 0.428 4465
 4467 3 53.54 13.95 -1.13 0.418 4466
 4468 3 53.65 14.02 -1.05 0.354 4467
 4469 3 53.76 14 -1 0.271 4468
 4470 3 53.87 13.68 -0.53 0.113 4469
 4471 3 53.54 12.57 -0.77 0.396 4461
 4472 3 53.52 12.52 -0.3 0.149 4471
 4473 3 53.59 12.42 -0.26 0.144 4472
 4474 3 53.55 12.27 -0.02 0.107 4473
 4475 3 53.58 12.34 0.1 0.074 4474
 4476 3 53.59 12.39 0.22 0.113 4475
 4477 3 53.62 12.47 0.39 0.1 4476
 4478 3 53.73 12.53 0.52 0.097 4477
 4479 3 53.84 12.61 0.6 0.067 4478
 4480 3 53.91 12.63 0.7 0.044 4479
 4481 3 53.77 12.61 -1.16 0.205 4471
 4482 3 54.05 12.51 -1.16 0.131 4481
 4483 3 46.94 14.69 0.01 0.371 4310
 4484 3 46.79 14.61 0.04 0.246 4483
 4485 3 46.71 14.31 0.14 0.143 4484
 4486 3 46.69 14.08 0.08 0.12 4485
 4487 3 46.69 13.96 0.14 0.088 4486
 4488 3 46.72 13.85 0.17 0.044 4487
 4489 3 50.26 17.9 1.81 0.098 4278
 4490 3 50.19 17.99 1.73 0.058 4489
 4491 3 53 19.03 3.15 0.147 4247
 4492 3 52.95 19.12 3.3 0.086 4491
 4493 3 52.85 19.25 3.4 0.111 4492
 4494 3 52.7 19.32 3.5 0.107 4493
 4495 3 52.6 19.37 3.57 0.079 4494
 4496 3 52.43 19.39 3.57 0.078 4495
 4497 3 52.43 19.53 3.63 0.144 4496
 4498 3 52.21 19.74 3.63 0.117 4497
 4499 3 52.08 19.79 3.61 0.099 4498
 4500 3 51.95 19.88 3.63 0.116 4499
 4501 3 51.79 19.95 3.61 0.076 4500
 4502 3 51.61 20.01 3.57 0.075 4501
 4503 3 51.5 20.02 3.55 0.104 4502
 4504 3 51.32 20.08 3.42 0.097 4503
 4505 3 51.18 20.13 3.42 0.116 4504
 4506 3 51.03 20.1 3.36 0.105 4505
 4507 3 54.1 21.25 3.48 0.318 3840
 4508 3 54.14 21.12 3.55 0.3 4507
 4509 3 54.21 21.07 3.61 0.336 4508
 4510 3 54.35 20.98 3.67 0.31 4509
 4511 3 54.43 20.91 3.76 0.334 4510
 4512 3 54.47 20.86 3.86 0.368 4511
 4513 3 54.68 20.82 3.92 0.398 4512
 4514 3 54.75 20.77 4.04 0.397 4513
 4515 3 54.71 20.73 4.13 0.369 4514
 4516 3 54.99 20.5 4.09 0.376 4515
 4517 3 54.96 20.39 4.08 0.313 4516
 4518 3 54.88 20.23 4.16 0.347 4517
 4519 3 54.92 20.09 4.25 0.391 4518
 4520 3 54.99 19.84 4.2 0.378 4519
 4521 3 55.07 19.77 4.27 0.425 4520
 4522 3 55 19.64 4.35 0.427 4521
 4523 3 55.02 19.55 4.51 0.433 4522
 4524 3 54.96 19.48 4.64 0.373 4523
 4525 3 55.07 19.39 4.77 0.331 4524
 4526 3 55.07 19.3 4.99 0.323 4525
 4527 3 55 19.25 5.17 0.318 4526
 4528 3 55.06 19.16 5.22 0.307 4527
 4529 3 55.04 19.05 5.34 0.291 4528
 4530 3 55.03 18.96 5.46 0.29 4529
 4531 3 55.03 18.87 5.6 0.29 4530
 4532 3 55.04 18.77 5.74 0.333 4531
 4533 3 55.08 18.69 5.92 0.343 4532
 4534 3 55.49 18.82 6.1 0.221 4533
 4535 3 55.64 18.91 6.5 0.198 4534
 4536 3 55.65 18.98 6.67 0.174 4535
 4537 3 55.71 18.98 6.8 0.166 4536
 4538 3 55.72 18.98 6.93 0.144 4537
 4539 3 55.75 19.02 7.1 0.141 4538
 4540 3 55.78 19.03 7.24 0.134 4539
 4541 3 55.75 19.18 7.39 0.181 4540
 4542 3 55.78 19.28 7.5 0.211 4541
 4543 3 55.75 19.32 7.64 0.264 4542
 4544 3 55.75 19.43 7.76 0.315 4543
 4545 3 55.85 19.48 7.88 0.374 4544
 4546 3 55.93 19.5 8.01 0.439 4545
 4547 3 56.43 19.37 8.16 0.111 4546
 4548 3 56.53 19.34 8.26 0.097 4547
 4549 3 56.68 19.34 8.44 0.129 4548
 4550 3 56.78 19.34 8.58 0.148 4549
 4551 3 56.96 19.41 8.7 0.085 4550
 4552 3 55.9 19.62 8.16 0.472 4546
 4553 3 55.93 19.73 8.25 0.486 4552
 4554 3 55.86 19.77 8.4 0.475 4553
 4555 3 55.79 19.82 8.59 0.415 4554
 4556 3 55.75 19.87 8.83 0.377 4555
 4557 3 55.71 19.93 8.94 0.348 4556
 4558 3 55.78 20.05 9.09 0.279 4557
 4559 3 55.93 20.14 9.37 0.151 4558
 4560 3 55.99 20.23 9.49 0.173 4559
 4561 3 56.04 20.32 9.67 0.14 4560
 4562 3 56.08 20.41 9.83 0.161 4561
 4563 3 56.1 20.46 9.92 0.163 4562
 4564 3 56.1 20.5 10.09 0.174 4563
 4565 3 56.2 20.57 10.25 0.161 4564
 4566 3 56.27 20.66 10.36 0.122 4565
 4567 3 56.35 20.71 10.52 0.137 4566
 4568 3 56.4 20.82 10.67 0.114 4567
 4569 3 56.45 20.87 10.82 0.122 4568
 4570 3 56.5 20.91 10.94 0.125 4569
 4571 3 56.53 20.98 11.09 0.129 4570
 4572 3 56.6 21.03 11.22 0.12 4571
 4573 3 56.64 21.09 11.34 0.129 4572
 4574 3 56.68 21.16 11.49 0.131 4573
 4575 3 56.74 21.23 11.6 0.136 4574
 4576 3 56.85 21.28 11.82 0.183 4575
 4577 3 56.95 21.32 12.07 0.249 4576
 4578 3 57 21.39 12.25 0.287 4577
 4579 3 57.08 21.44 12.47 0.326 4578
 4580 3 57.2 21.48 12.53 0.366 4579
 4581 3 57.29 21.5 12.76 0.402 4580
 4582 3 57.43 21.52 12.81 0.436 4581
 4583 3 57.46 21.59 13.01 0.413 4582
 4584 3 57.6 21.64 13.12 0.365 4583
 4585 3 57.53 21.73 13.32 0.34 4584
 4586 3 57.4 21.82 13.54 0.292 4585
 4587 3 57.15 22.01 13.84 0.177 4586
 4588 3 57.07 22.08 13.98 0.179 4587
 4589 3 57 22.17 14.09 0.176 4588
 4590 3 56.96 22.29 14.24 0.187 4589
 4591 3 56.9 22.38 14.31 0.239 4590
 4592 3 56.83 22.42 14.42 0.281 4591
 4593 3 56.82 22.45 14.58 0.328 4592
 4594 3 56.85 22.58 14.68 0.379 4593
 4595 3 56.86 22.58 14.82 0.455 4594
 4596 3 57.41 22.97 14.85 0.156 4595
 4597 3 57.55 23.06 14.95 0.166 4596
 4598 3 57.64 23.24 15.11 0.17 4597
 4599 3 57.63 23.42 15.18 0.154 4598
 4600 3 57.64 23.54 15.31 0.133 4599
 4601 3 57.62 23.63 15.42 0.142 4600
 4602 3 57.67 23.74 15.45 0.245 4601
 4603 3 57.77 23.79 15.45 0.337 4602
 4604 3 57.84 23.92 15.58 0.393 4603
 4605 3 57.96 24.04 15.67 0.394 4604
 4606 3 58.02 24.17 15.81 0.417 4605
 4607 3 58.06 24.29 15.95 0.41 4606
 4608 3 58.1 24.38 16.24 0.298 4607
 4609 3 58.12 24.38 16.59 0.255 4608
 4610 3 58.28 24.33 16.83 0.209 4609
 4611 3 58.51 24.33 16.9 0.217 4610
 4612 3 58.69 24.34 16.95 0.178 4611
 4613 3 58.84 24.34 17.02 0.221 4612
 4614 3 58.95 24.37 17.08 0.295 4613
 4615 3 59.03 24.32 17.18 0.344 4614
 4616 3 59.12 24.34 17.34 0.351 4615
 4617 3 59.21 24.37 17.51 0.34 4616
 4618 3 59.37 24.39 17.61 0.312 4617
 4619 3 59.37 24.37 17.79 0.264 4618
 4620 3 59.24 24.27 18.09 0.187 4619
 4621 3 59.34 24.28 18.24 0.205 4620
 4622 3 59.41 24.26 18.36 0.217 4621
 4623 3 59.2 24.09 18.67 0.138 4622
 4624 3 59.14 24.02 18.86 0.094 4623
 4625 3 59.13 23.98 18.97 0.097 4624
 4626 3 59.1 23.98 19.08 0.095 4625
 4627 3 59.14 23.89 19.24 0.114 4626
 4628 3 59.24 23.86 19.36 0.172 4627
 4629 3 59.24 23.73 19.49 0.176 4628
 4630 3 59.24 23.62 19.67 0.172 4629
 4631 3 59.31 23.53 19.79 0.212 4630
 4632 3 59.48 23.59 19.83 0.177 4631
 4633 3 59.45 23.3 19.74 0.081 4632
 4634 3 59.56 23.27 19.76 0.065 4633
 4635 3 59.64 23.19 19.77 0.000125 4634
 4636 3 56.74 22.7 14.87 0.294 4595
 4637 3 56.23 23.02 14.92 0.274 4636
 4638 3 55.98 23.06 14.91 0.226 4637
 4639 3 55.91 23.17 15.02 0.263 4638
 4640 3 55.88 23.33 15.26 0.228 4639
 4641 3 55.94 23.4 15.49 0.183 4640
 4642 3 55.92 23.49 15.67 0.151 4641
 4643 3 55.92 23.58 15.89 0.171 4642
 4644 3 55.92 23.65 16.06 0.146 4643
 4645 3 55.91 23.77 16.15 0.165 4644
 4646 3 55.92 23.86 16.29 0.148 4645
 4647 3 55.89 23.92 16.42 0.143 4646
 4648 3 55.87 23.95 16.56 0.158 4647
 4649 3 55.82 24.01 16.68 0.125 4648
 4650 3 55.78 24.06 16.9 0.135 4649
 4651 3 55.81 24.06 17.04 0.173 4650
 4652 3 55.77 24.06 17.18 0.161 4651
 4653 3 55.7 24.04 17.31 0.186 4652
 4654 3 55.63 24.06 17.43 0.22 4653
 4655 3 55.48 24.11 17.58 0.265 4654
 4656 3 55.45 24.13 17.72 0.355 4655
 4657 3 55.39 24.1 17.84 0.439 4656
 4658 3 55.39 24.13 17.99 0.493 4657
 4659 3 55.38 23.99 18.15 0.504 4658
 4660 3 55.31 24.01 18.27 0.503 4659
 4661 3 55.09 23.99 18.4 0.489 4660
 4662 3 54.99 23.95 18.51 0.489 4661
 4663 3 54.74 23.84 18.61 0.441 4662
 4664 3 54.2 24.14 18.34 0.147 4663
 4665 3 53.99 24.09 18.33 0.077 4664
 4666 3 53.98 23.94 18.31 0.089 4665
 4667 3 54.76 23.85 18.77 0.371 4663
 4668 3 54.52 23.39 18.95 0.179 4667
 4669 3 54.42 23.19 19.11 0.13 4668
 4670 3 54.34 23.1 19.2 0.13 4669
 4671 3 54.28 22.96 19.33 0.129 4670
 4672 3 54.17 22.8 19.42 0.164 4671
 4673 3 54.06 22.66 19.49 0.192 4672
 4674 3 53.97 22.41 19.67 0.141 4673
 4675 3 53.89 22.21 19.72 0.148 4674
 4676 3 53.81 22 19.79 0.158 4675
 4677 3 53.72 21.87 19.74 0.17 4676
 4678 3 53.67 21.76 19.72 0.193 4677
 4679 3 53.64 21.73 19.61 0.291 4678
 4680 3 53.53 21.64 19.49 0.346 4679
 4681 3 53.57 21.53 19.45 0.398 4680
 4682 3 53.54 21.37 19.38 0.404 4681
 4683 3 53.57 21.25 19.36 0.359 4682
 4684 3 53.57 21.1 19.29 0.343 4683
 4685 3 53.6 21 19.22 0.353 4684
 4686 3 53.58 20.85 19.11 0.376 4685
 4687 3 53.58 20.76 18.97 0.446 4686
 4688 3 53.61 20.64 18.9 0.499 4687
 4689 3 53.63 20.48 18.84 0.568 4688
 4690 3 53.61 20.32 18.86 0.563 4689
 4691 3 53.5 20.16 18.72 0.559 4690
 4692 3 53.56 20.01 18.74 0.596 4691
 4693 3 53.61 19.87 18.76 0.636 4692
 4694 3 53.67 19.89 18.43 0.514 4693
 4695 3 53.65 19.85 18.29 0.446 4694
 4696 3 53.65 19.82 18.13 0.428 4695
 4697 3 53.57 20.41 17.56 0.128 4696
 4698 3 53.6 20.57 17.45 0.109 4697
 4699 3 53.52 20.73 17.27 0.053 4698
 4700 3 53.57 20.78 17.11 0.093 4699
 4701 3 53.71 20.76 17.13 0.092 4700
 4702 3 53.74 19.71 18.2 0.219 4696
 4703 3 53.85 19.51 18.11 0.161 4702
 4704 3 53.89 19.41 17.97 0.166 4703
 4705 3 53.92 19.28 17.83 0.189 4704
 4706 3 53.88 19.25 17.68 0.249 4705
 4707 3 53.93 19.26 17.54 0.32 4706
 4708 3 54 19.32 17.31 0.411 4707
 4709 3 53.99 19.73 17.04 0.287 4708
 4710 3 54.24 19.9 17.06 0.22 4709
 4711 3 54.33 20.2 16.95 0.127 4710
 4712 3 54.38 20.29 16.86 0.077 4711
 4713 3 54.06 18.73 17.51 0.125 4708
 4714 3 54.07 18.46 17.47 0.138 4713
 4715 3 54.06 18.32 17.47 0.098 4714
 4716 3 54.08 18.1 17.52 0.112 4715
 4717 3 54.01 17.98 17.45 0.134 4716
 4718 3 53.86 17.91 17.45 0.177 4717
 4719 3 53.71 17.78 17.45 0.174 4718
 4720 3 53.59 17.78 17.4 0.163 4719
 4721 3 53.55 17.87 17.26 0.102 4720
 4722 3 53.43 17.85 17.18 0.088 4721
 4723 3 53.29 19.91 17.77 0.1 4702
 4724 3 53.25 20.01 17.63 0.088 4723
 4725 3 53.22 19.98 17.51 0.089 4724
 4726 3 53.21 19.96 17.31 0.116 4725
 4727 3 53.18 19.92 17.22 0.186 4726
 4728 3 53.07 19.87 17.08 0.205 4727
 4729 3 52.85 19.87 17.02 0.136 4728
 4730 3 54.84 24.03 18.86 0.214 4667
 4731 3 54.95 24.09 19.01 0.205 4730
 4732 3 55.06 24.19 19.08 0.262 4731
 4733 3 55.09 24.38 19.04 0.198 4732
 4734 3 55.21 24.56 19.04 0.144 4733
 4735 3 55.24 24.65 19.11 0.069 4734
 4736 3 55.19 24.74 19.11 0.000125 4735
 4737 3 56.78 21.92 14.81 0.209 4636
 4738 3 56.83 21.83 14.87 0.273 4737
 4739 3 56.83 21.74 14.92 0.376 4738
 4740 3 56.85 21.68 15.01 0.422 4739
 4741 3 56.92 21.67 15.31 0.425 4740
 4742 3 56.99 21.65 15.47 0.427 4741
 4743 3 57.02 21.65 15.6 0.432 4742
 4744 3 57.11 21.7 15.81 0.395 4743
 4745 3 57.21 21.74 16.04 0.331 4744
 4746 3 57.25 21.7 16.2 0.288 4745
 4747 3 57.29 21.61 16.36 0.268 4746
 4748 3 57.31 21.36 16.58 0.192 4747
 4749 3 57.39 21.27 16.68 0.155 4748
 4750 3 57.35 21.02 16.9 0.142 4749
 4751 3 56.31 21.77 14.84 0.1 4740
 4752 3 56.17 21.79 14.76 0.149 4751
 4753 3 56 21.76 14.72 0.151 4752
 4754 3 55.85 21.72 14.67 0.203 4753
 4755 3 55.77 21.65 14.6 0.271 4754
 4756 3 55.64 21.63 14.54 0.304 4755
 4757 3 55.52 21.58 14.5 0.318 4756
 4758 3 55.35 21.61 14.57 0.287 4757
 4759 3 55.15 21.52 15.1 0.089 4758
 4760 3 55.04 21.43 15.19 0.13 4759
 4761 3 54.97 21.29 15.36 0.134 4760
 4762 3 54.99 21.2 15.56 0.108 4761
 4763 3 54.99 21.15 15.66 0.189 4762
 4764 3 55.04 21.1 15.79 0.171 4763
 4765 3 55.07 21.04 15.92 0.167 4764
 4766 3 55.18 21.2 16.13 0.058 4765
 4767 3 55.15 21.29 16.18 0.000125 4766
 4768 3 54.82 18.39 5.85 0.281 4533
 4769 3 54.66 18.16 5.8 0.304 4768
 4770 3 54.59 18.02 5.75 0.316 4769
 4771 3 54.47 17.82 5.67 0.337 4770
 4772 3 54.41 17.64 5.63 0.366 4771
 4773 3 54.36 17.44 5.5 0.421 4772
 4774 3 54.98 17.44 5.34 0.169 4773
 4775 3 54.94 17.3 5.25 0.196 4774
 4776 3 55.05 17.44 5.09 0.119 4775
 4777 3 55.09 17.28 5.15 0.102 4776
 4778 3 54.97 17.16 5.08 0.039 4777
 4779 3 54.09 17.32 5.44 0.338 4773
 4780 3 53.76 17.19 5.25 0.305 4779
 4781 3 53.59 17.05 5.21 0.314 4780
 4782 3 53.46 16.96 5.19 0.347 4781
 4783 3 53.32 16.87 5.17 0.381 4782
 4784 3 53.23 16.78 5.16 0.429 4783
 4785 3 52.72 17.02 5.19 0.239 4784
 4786 3 52.51 17.11 5.17 0.238 4785
 4787 3 52.29 17.15 5.19 0.276 4786
 4788 3 52.15 17.15 5.23 0.366 4787
 4789 3 52.07 17.17 5.3 0.439 4788
 4790 3 51.96 17.22 5.36 0.542 4789
 4791 3 51.91 17.33 5.53 0.604 4790
 4792 3 51.78 17.31 5.62 0.619 4791
 4793 3 51.61 17.33 5.62 0.664 4792
 4794 3 51.47 17.42 5.65 0.665 4793
 4795 3 51.39 17.47 5.75 0.66 4794
 4796 3 51.44 17.58 5.92 0.703 4795
 4797 3 50.51 17.7 4.91 0.21 4796
 4798 3 50.39 17.77 4.92 0.21 4797
 4799 3 50.12 17.9 4.71 0.185 4798
 4800 3 49.94 17.97 4.63 0.231 4799
 4801 3 49.8 18.02 4.56 0.24 4800
 4802 3 49.69 18.11 4.58 0.257 4801
 4803 3 49.51 18.08 4.54 0.288 4802
 4804 3 49.36 17.97 4.47 0.351 4803
 4805 3 49.22 17.85 4.41 0.412 4804
 4806 3 49.08 17.88 4.14 0.334 4805
 4807 3 49.01 17.97 3.82 0.245 4806
 4808 3 48.83 17.99 3.71 0.219 4807
 4809 3 48.62 17.99 3.73 0.158 4808
 4810 3 48.48 18.06 3.61 0.178 4809
 4811 3 48.19 17.95 3.55 0.206 4810
 4812 3 47.87 17.95 3.48 0.141 4811
 4813 3 47.69 17.95 3.44 0.132 4812
 4814 3 47.58 17.93 3.44 0.137 4813
 4815 3 47.4 17.94 3.42 0.141 4814
 4816 3 47.23 17.91 3.44 0.184 4815
 4817 3 47.09 17.94 3.51 0.184 4816
 4818 3 46.91 17.98 3.63 0.13 4817
 4819 3 46.83 18.03 3.73 0.116 4818
 4820 3 46.72 18.01 3.75 0.111 4819
 4821 3 46.55 18.01 3.82 0.125 4820
 4822 3 46.41 18.07 3.94 0.124 4821
 4823 3 46.29 18.09 4.09 0.109 4822
 4824 3 46.19 18.1 4.14 0.134 4823
 4825 3 46.03 18.1 4.21 0.125 4824
 4826 3 45.93 18.07 4.27 0.164 4825
 4827 3 45.73 18.07 4.33 0.176 4826
 4828 3 45.65 18.05 4.41 0.187 4827
 4829 3 45.47 18.01 4.34 0.172 4828
 4830 3 45.26 18.01 4.27 0.163 4829
 4831 3 45.15 18.03 4.22 0.173 4830
 4832 3 45 18.01 4.26 0.181 4831
 4833 3 44.84 18 4.37 0.162 4832
 4834 3 44.71 17.98 4.42 0.159 4833
 4835 3 44.51 17.96 4.51 0.165 4834
 4836 3 44.33 17.94 4.64 0.147 4835
 4837 3 44.16 17.94 4.71 0.136 4836
 4838 3 43.97 18 4.71 0.152 4837
 4839 3 43.79 18.01 4.72 0.148 4838
 4840 3 43.65 18 4.72 0.129 4839
 4841 3 43.44 17.97 4.75 0.143 4840
 4842 3 43.29 17.93 4.8 0.149 4841
 4843 3 43.11 17.9 4.92 0.173 4842
 4844 3 43.03 17.97 4.99 0.159 4843
 4845 3 42.96 18.04 5.12 0.131 4844
 4846 3 42.89 18.02 5.21 0.138 4845
 4847 3 42.83 18 5.3 0.185 4846
 4848 3 42.72 18.11 5.46 0.223 4847
 4849 3 42.65 18.15 5.6 0.29 4848
 4850 3 42.61 18.22 5.76 0.344 4849
 4851 3 42.64 18.18 5.93 0.419 4850
 4852 3 42.54 18.18 6.08 0.468 4851
 4853 3 42.46 18.27 6.22 0.505 4852
 4854 3 42.32 18.33 6.38 0.513 4853
 4855 3 42.28 18.43 6.51 0.535 4854
 4856 3 42.15 18.45 6.55 0.572 4855
 4857 3 41.56 18.61 6.13 0.258 4856
 4858 3 41.61 18.74 6.59 0.092 4857
 4859 3 41.57 18.81 6.77 0.097 4858
 4860 3 41.5 18.86 6.93 0.161 4859
 4861 3 41.45 18.93 7.09 0.165 4860
 4862 3 41.39 18.97 7.2 0.159 4861
 4863 3 41.29 18.99 7.29 0.177 4862
 4864 3 41.2 19 7.46 0.171 4863
 4865 3 41.07 19.06 7.64 0.146 4864
 4866 3 41.02 19.09 7.84 0.165 4865
 4867 3 40.93 19.13 7.99 0.157 4866
 4868 3 40.79 19.2 8.1 0.13 4867
 4869 3 40.58 19.24 8.22 0.16 4868
 4870 3 40.4 19.26 8.27 0.187 4869
 4871 3 40.32 19.3 8.39 0.231 4870
 4872 3 40.17 19.3 8.45 0.287 4871
 4873 3 40.03 19.21 8.61 0.529 4872
 4874 3 39.9 19.42 9.02 0.548 4873
 4875 3 39.88 19.48 9.26 0.507 4874
 4876 3 39.93 19.6 9.47 0.524 4875
 4877 3 40.03 19.65 9.73 0.492 4876
 4878 3 40.13 19.71 9.95 0.429 4877
 4879 3 40.68 19.62 10.39 0.154 4878
 4880 3 40.82 19.53 10.6 0.13 4879
 4881 3 40.85 19.55 10.73 0.128 4880
 4882 3 40.82 19.53 10.9 0.126 4881
 4883 3 40.61 19.49 11.03 0.128 4882
 4884 3 40.53 19.49 11.25 0.08 4883
 4885 3 40.53 19.39 11.45 0.141 4884
 4886 3 40.57 19.37 11.58 0.164 4885
 4887 3 40.1 19.83 10.11 0.275 4878
 4888 3 40.14 20.03 10.23 0.207 4887
 4889 3 40.1 20.24 10.31 0.166 4888
 4890 3 40.15 20.35 10.45 0.118 4889
 4891 3 41.29 18.58 5.92 0.142 4857
 4892 3 41.18 18.56 5.84 0.17 4891
 4893 3 41.22 18.2 5.7 0.18 4892
 4894 3 41.19 18.22 5.83 0.192 4893
 4895 3 41.42 18.34 6.09 0.066 4894
 4896 3 40.83 18.86 5.8 0.082 4892
 4897 3 42.57 18.43 7.06 0.371 4856
 4898 3 42.71 18.47 7.29 0.376 4897
 4899 3 42.71 18.52 7.46 0.419 4898
 4900 3 42.78 18.56 7.63 0.424 4899
 4901 3 43.17 18.93 7.72 0.102 4900
 4902 3 43.15 18.97 7.85 0.000125 4901
 4903 3 42.85 18.5 7.77 0.402 4900
 4904 3 42.89 18.4 7.88 0.387 4903
 4905 3 42.83 18.15 7.99 0.338 4904
 4906 3 42.86 18.15 8.12 0.336 4905
 4907 3 42.87 18 8.24 0.384 4906
 4908 3 42.69 17.52 7.99 0.131 4907
 4909 3 42.72 17.38 7.88 0.19 4908
 4910 3 42.51 17.43 7.7 0.057 4909
 4911 3 42.84 17.18 7.87 0.144 4909
 4912 3 42.8 17.06 7.94 0.108 4911
 4913 3 42.73 16.95 8.02 0.096 4912
 4914 3 42.72 16.95 8.27 0.115 4913
 4915 3 42.69 16.9 8.43 0.129 4914
 4916 3 42.55 16.88 8.61 0.139 4915
 4917 3 42.47 16.9 8.71 0.164 4916
 4918 3 42.43 16.88 8.91 0.161 4917
 4919 3 42.44 16.81 9.16 0.089 4918
 4920 3 42.36 16.86 9.34 0.099 4919
 4921 3 42.29 16.88 9.49 0.121 4920
 4922 3 42.09 16.81 9.48 0.14 4921
 4923 3 42 16.75 9.61 0.133 4922
 4924 3 41.86 16.63 9.65 0.1 4923
 4925 3 43.01 18.09 8.47 0.277 4907
 4926 3 43.2 18.36 8.57 0.066 4925
 4927 3 43.32 18.25 8.73 0.000125 4926
 4928 3 43.04 17.93 8.61 0.227 4925
 4929 3 43.12 17.93 8.77 0.203 4928
 4930 3 43.16 17.88 8.92 0.245 4929
 4931 3 43.04 17.77 9.06 0.315 4930
 4932 3 43.04 17.7 9.16 0.396 4931
 4933 3 43.01 17.72 9.28 0.467 4932
 4934 3 43.01 17.72 9.46 0.519 4933
 4935 3 43.03 17.7 9.6 0.586 4934
 4936 3 43.14 17.7 9.81 0.567 4935
 4937 3 43.26 17.72 10.08 0.546 4936
 4938 3 43.46 17.75 10.26 0.517 4937
 4939 3 44.11 17.68 10.19 0.275 4938
 4940 3 44.34 17.75 10.27 0.185 4939
 4941 3 44.5 17.88 10.4 0.162 4940
 4942 3 43.19 17.95 10.69 0.234 4938
 4943 3 43.32 18.09 10.92 0.215 4942
 4944 3 43.4 18.18 11.01 0.21 4943
 4945 3 43.49 18.31 11.11 0.155 4944
 4946 3 43.46 18.38 11.22 0.223 4945
 4947 3 43.52 18.47 11.35 0.242 4946
 4948 3 43.53 18.5 11.54 0.174 4947
 4949 3 43.65 18.59 11.74 0.142 4948
 4950 3 43.68 18.65 11.87 0.13 4949
 4951 3 43.68 18.72 12.03 0.129 4950
 4952 3 43.78 18.74 12.22 0.162 4951
 4953 3 43.93 18.75 12.33 0.115 4952
 4954 3 44.14 18.81 12.39 0.083 4953
 4955 3 44.38 18.86 12.37 0.072 4954
 4956 3 44.47 18.91 12.36 0.137 4955
 4957 3 44.52 18.93 12.23 0.204 4956
 4958 3 44.72 19.04 12.32 0.125 4957
 4959 3 44.88 19.13 12.34 0.123 4958
 4960 3 45 19.22 12.26 0.152 4959
 4961 3 51.54 17.67 6.12 0.284 4796
 4962 3 51.48 17.74 6.34 0.246 4961
 4963 3 51.34 17.74 6.33 0.134 4962
 4964 3 51.19 17.85 6.33 0.077 4963
 4965 3 51.11 17.95 6.46 0.121 4964
 4966 3 51.04 17.97 6.62 0.115 4965
 4967 3 50.94 17.93 6.71 0.115 4966
 4968 3 50.89 17.9 6.84 0.11 4967
 4969 3 50.83 17.86 6.99 0.081 4968
 4970 3 50.93 17.92 7.09 0.068 4969
 4971 3 51.59 17.72 6.21 0.284 4961
 4972 3 52.12 17.4 6.59 0.122 4971
 4973 3 52.22 17.36 6.58 0.000125 4972
 4974 3 53.43 16.44 5.12 0.26 4784
 4975 3 53.36 16.16 5.21 0.217 4974
 4976 3 53.28 16.02 5.29 0.238 4975
 4977 3 53.19 15.91 5.33 0.265 4976
 4978 3 53.21 15.77 5.49 0.247 4977
 4979 3 53.26 15.63 5.66 0.345 4978
 4980 3 53.25 15.5 5.65 0.417 4979
 4981 3 53.34 15.29 5.9 0.472 4980
 4982 3 53.39 15.14 5.95 0.422 4981
 4983 3 53.47 14.94 5.79 0.362 4982
 4984 3 53.66 14.77 5.73 0.361 4983
 4985 3 53.83 14.67 5.78 0.361 4984
 4986 3 54.01 14.58 5.79 0.309 4985
 4987 3 54.11 14.5 5.88 0.28 4986
 4988 3 54.23 14.36 5.98 0.259 4987
 4989 3 54.26 14.27 6.12 0.23 4988
 4990 3 54.33 14.25 6.33 0.218 4989
 4991 3 54.36 14.22 6.55 0.237 4990
 4992 3 54.44 14.14 6.78 0.25 4991
 4993 3 54.34 14.01 6.83 0.255 4992
 4994 3 54.36 13.87 6.91 0.289 4993
 4995 3 54.31 13.7 6.91 0.301 4994
 4996 3 54.12 13.58 6.83 0.249 4995
 4997 3 53.98 13.46 6.76 0.278 4996
 4998 3 53.74 13.44 6.75 0.323 4997
 4999 3 53.63 13.32 6.7 0.406 4998
 5000 3 53.55 13.25 6.65 0.464 4999
 5001 3 53.27 13.24 6.75 0.448 5000
 5002 3 53.12 13.13 6.57 0.446 5001
 5003 3 52.87 13.12 6.58 0.432 5002
 5004 3 52.67 13.06 6.54 0.414 5003
 5005 3 52.51 13 6.51 0.33 5004
 5006 3 52.27 13.08 6.54 0.294 5005
 5007 3 52.09 13.11 6.63 0.305 5006
 5008 3 51.94 13.15 6.79 0.339 5007
 5009 3 51.79 13.21 6.94 0.338 5008
 5010 3 52.02 13.4 7.33 0.15 5009
 5011 3 52.02 13.48 7.45 0.111 5010
 5012 3 51.99 13.5 7.61 0.142 5011
 5013 3 52.01 13.54 7.76 0.135 5012
 5014 3 52.01 13.6 7.95 0.136 5013
 5015 3 51.99 13.66 8.11 0.134 5014
 5016 3 51.98 13.68 8.28 0.157 5015
 5017 3 51.97 13.76 8.5 0.174 5016
 5018 3 52.04 13.76 8.71 0.212 5017
 5019 3 52.07 13.83 8.9 0.193 5018
 5020 3 52.14 13.87 9.11 0.2 5019
 5021 3 52.22 13.92 9.34 0.204 5020
 5022 3 52.26 13.93 9.58 0.195 5021
 5023 3 52.29 13.96 9.77 0.186 5022
 5024 3 52.33 13.98 9.97 0.14 5023
 5025 3 52.34 14.01 10.14 0.129 5024
 5026 3 52.32 14.04 10.27 0.165 5025
 5027 3 52.21 14.09 10.41 0.148 5026
 5028 3 52.18 14.1 10.56 0.156 5027
 5029 3 52.15 14.17 10.74 0.167 5028
 5030 3 51.98 14.11 10.94 0.183 5029
 5031 3 51.97 14.02 11.11 0.178 5030
 5032 3 51.96 13.91 11.32 0.15 5031
 5033 3 51.94 13.86 11.46 0.167 5032
 5034 3 51.9 13.77 11.6 0.201 5033
 5035 3 51.91 13.71 11.75 0.178 5034
 5036 3 51.97 13.76 11.9 0.162 5035
 5037 3 52.01 13.74 12.05 0.154 5036
 5038 3 52.08 13.69 12.17 0.174 5037
 5039 3 52.15 13.65 12.3 0.194 5038
 5040 3 52.26 13.57 12.47 0.201 5039
 5041 3 52.33 13.51 12.64 0.229 5040
 5042 3 52.37 13.41 12.8 0.266 5041
 5043 3 52.45 13.32 12.94 0.308 5042
 5044 3 52.52 13.27 13.09 0.352 5043
 5045 3 52.73 13.35 13.3 0.268 5044
 5046 3 52.84 13.28 13.44 0.263 5045
 5047 3 52.98 13.23 13.63 0.295 5046
 5048 3 53.08 13.13 13.77 0.354 5047
 5049 3 53.13 13.06 13.89 0.392 5048
 5050 3 53.16 12.95 14.05 0.415 5049
 5051 3 53.24 12.83 14.16 0.379 5050
 5052 3 53.3 12.75 14.26 0.333 5051
 5053 3 53.37 12.63 14.39 0.303 5052
 5054 3 53.45 12.6 14.56 0.239 5053
 5055 3 53.56 12.51 14.76 0.15 5054
 5056 3 53.66 12.29 14.96 0.114 5055
 5057 3 53.66 12.16 15.05 0.132 5056
 5058 3 53.76 12.03 15.15 0.152 5057
 5059 3 53.8 11.94 15.3 0.139 5058
 5060 3 53.84 11.83 15.47 0.144 5059
 5061 3 53.88 11.81 15.61 0.123 5060
 5062 3 53.92 11.81 15.77 0.13 5061
 5063 3 53.95 11.76 15.91 0.121 5062
 5064 3 53.98 11.74 16.01 0.185 5063
 5065 3 54.01 11.63 16.1 0.256 5064
 5066 3 54.15 11.51 16.23 0.319 5065
 5067 3 54.23 11.35 16.32 0.331 5066
 5068 3 54.15 11.18 16.51 0.296 5067
 5069 3 54.12 11.01 16.6 0.253 5068
 5070 3 54.05 10.91 16.71 0.192 5069
 5071 3 53.97 10.73 16.78 0.177 5070
 5072 3 53.95 10.57 16.85 0.199 5071
 5073 3 53.91 10.42 16.83 0.295 5072
 5074 3 54.06 10.31 16.5 0.165 5073
 5075 3 54.19 10.28 16.37 0.184 5074
 5076 3 54.26 10.13 16.28 0.15 5075
 5077 3 54.34 10.07 16.14 0.163 5076
 5078 3 54.29 10.01 16 0.205 5077
 5079 3 54.42 10.01 15.88 0.151 5078
 5080 3 54.44 9.87 15.81 0.17 5079
 5081 3 54.52 9.75 15.75 0.137 5080
 5082 3 54.54 9.62 15.73 0.179 5081
 5083 3 54.52 9.44 15.64 0.145 5082
 5084 3 54.52 9.29 15.61 0.158 5083
 5085 3 54.45 9.16 15.6 0.189 5084
 5086 3 54.38 8.98 15.58 0.221 5085
 5087 3 54.34 8.82 15.56 0.193 5086
 5088 3 54.42 8.65 15.5 0.16 5087
 5089 3 54.53 8.48 15.58 0.157 5088
 5090 3 54.56 8.27 15.65 0.183 5089
 5091 3 54.53 8.09 15.67 0.191 5090
 5092 3 54.43 7.93 15.74 0.197 5091
 5093 3 54.38 7.8 15.75 0.265 5092
 5094 3 54.38 7.69 15.8 0.353 5093
 5095 3 54.41 7.6 15.73 0.439 5094
 5096 3 54.52 7.46 15.91 0.485 5095
 5097 3 54.5 7.34 15.93 0.539 5096
 5098 3 54.38 7.21 16.68 0.45 5097
 5099 3 54.48 7.31 16.95 0.488 5098
 5100 3 54.45 7.46 17.27 0.451 5099
 5101 3 54.35 7.39 17.32 0.487 5100
 5102 3 54.49 7.42 17.4 0.55 5101
 5103 3 54.46 8.09 17.75 0.119 5102
 5104 3 54.8 7.59 15.02 0.255 5103
 5105 3 54.68 7.29 14.91 0.121 5104
 5106 3 54.63 7.18 14.72 0.139 5105
 5107 3 54.52 7.01 14.73 0.176 5106
 5108 3 54.53 6.79 14.81 0.163 5107
 5109 3 54.59 6.58 14.74 0.143 5108
 5110 3 54.6 6.42 14.58 0.109 5109
 5111 3 54.57 6.36 14.41 0.091 5110
 5112 3 54.61 6.43 14.23 0.145 5111
 5113 3 54.67 6.5 14.07 0.145 5112
 5114 3 54.71 6.44 13.95 0.137 5113
 5115 3 54.5 8.33 17.78 0.127 5103
 5116 3 54.49 8.28 17.94 0.064 5115
 5117 3 54.46 8.59 17.69 0.121 5115
 5118 3 54.53 8.68 17.62 0.12 5117
 5119 3 54.61 8.82 17.64 0.106 5118
 5120 3 54.74 8.92 17.69 0.103 5119
 5121 3 54.8 9.01 17.64 0.104 5120
 5122 3 54.94 9.11 17.66 0.11 5121
 5123 3 55.09 9.2 17.69 0.109 5122
 5124 3 55.19 9.34 17.67 0.133 5123
 5125 3 55.3 9.45 17.64 0.119 5124
 5126 3 55.4 9.54 17.58 0.136 5125
 5127 3 55.58 9.67 17.55 0.125 5126
 5128 3 55.73 9.77 17.58 0.141 5127
 5129 3 54.6 7.14 17.43 0.457 5102
 5130 3 54.77 7.29 17.61 0.445 5129
 5131 3 54.71 7.19 17.81 0.499 5130
 5132 3 54.66 7.05 18 0.399 5131
 5133 3 54.99 7.21 18.45 0.104 5132
 5134 3 55.03 7.26 18.66 0.078 5133
 5135 3 54.92 7.21 18.81 0.000125 5134
 5136 3 54.46 6.96 18 0.161 5132
 5137 3 54.09 7.64 15.15 0.192 5095
 5138 3 54.1 7.71 14.9 0.168 5137
 5139 3 53.92 7.73 14.62 0.111 5138
 5140 3 53.82 7.77 14.51 0.167 5139
 5141 3 53.71 7.89 14.46 0.12 5140
 5142 3 53.77 10.42 17.3 0.201 5073
 5143 3 53.79 10.42 17.51 0.178 5142
 5144 3 53.74 10.34 17.73 0.165 5143
 5145 3 53.77 10.22 17.89 0.194 5144
 5146 3 53.73 10.11 18.12 0.16 5145
 5147 3 53.7 10.01 18.28 0.154 5146
 5148 3 53.62 9.92 18.5 0.17 5147
 5149 3 53.52 9.84 18.62 0.126 5148
 5150 3 53.37 9.67 18.83 0.154 5149
 5151 3 53.24 9.66 18.98 0.113 5150
 5152 3 53.12 9.64 19.1 0.117 5151
 5153 3 52.95 9.72 19.37 0.185 5152
 5154 3 52.87 9.69 19.48 0.243 5153
 5155 3 52.73 9.64 19.62 0.287 5154
 5156 3 52.6 9.77 19.66 0.315 5155
 5157 3 52.49 9.92 19.73 0.286 5156
 5158 3 52.48 10.07 19.76 0.304 5157
 5159 3 52.66 10.27 19.94 0.222 5158
 5160 3 52.77 10.28 20.12 0.199 5159
 5161 3 52.72 10.4 20.21 0.236 5160
 5162 3 52.66 10.5 20.26 0.249 5161
 5163 3 52.6 10.55 20.39 0.26 5162
 5164 3 52.58 10.65 20.44 0.254 5163
 5165 3 52.45 10.72 20.39 0.073 5164
 5166 3 52.06 10 19.64 0.142 5158
 5167 3 51.83 9.97 19.6 0.152 5166
 5168 3 51.67 9.99 19.57 0.142 5167
 5169 3 51.48 10.06 19.57 0.328 5168
 5170 3 51.3 10.02 19.58 0.418 5169
 5171 3 51.16 9.95 19.51 0.497 5170
 5172 3 51.04 9.93 19.39 0.49 5171
 5173 3 50.87 9.89 19.3 0.484 5172
 5174 3 50.95 10.48 19.12 0.106 5173
 5175 3 50.88 10.51 19.05 0.082 5174
 5176 3 50.7 9.02 19.19 0.19 5173
 5177 3 50.57 8.8 19.12 0.19 5176
 5178 3 50.49 8.58 19.07 0.229 5177
 5179 3 50.38 8.49 19.01 0.304 5178
 5180 3 50.31 8.39 19.07 0.338 5179
 5181 3 50.24 8.26 19.17 0.339 5180
 5182 3 50.31 8.11 19.22 0.367 5181
 5183 3 50.39 7.92 19.27 0.432 5182
 5184 3 50.39 7.78 19.25 0.461 5183
 5185 3 49.39 7.74 19.4 0.135 5184
 5186 3 49.21 7.67 19.41 0.135 5185
 5187 3 49.13 7.62 19.5 0.162 5186
 5188 3 49.03 7.49 19.49 0.18 5187
 5189 3 48.93 7.41 19.43 0.149 5188
 5190 3 48.81 7.32 19.4 0.157 5189
 5191 3 48.75 7.21 19.31 0.226 5190
 5192 3 48.75 7.08 19.29 0.284 5191
 5193 3 48.63 6.99 19.18 0.265 5192
 5194 3 48.38 6.95 18.97 0.126 5193
 5195 3 48.21 6.87 18.88 0.13 5194
 5196 3 48.06 6.83 18.82 0.135 5195
 5197 3 47.89 6.73 18.79 0.12 5196
 5198 3 47.75 6.58 18.77 0.124 5197
 5199 3 47.66 6.49 18.66 0.133 5198
 5200 3 47.5 6.37 18.56 0.16 5199
 5201 3 47.42 6.21 18.54 0.198 5200
 5202 3 47.34 6.07 18.5 0.221 5201
 5203 3 47.17 6.08 18.79 0.013 5202
 5204 3 47.28 5.92 18.34 0.208 5202
 5205 3 47.24 5.84 18.43 0.256 5204
 5206 3 47.03 5.87 18.25 0.364 5205
 5207 3 46.92 5.83 18.27 0.42 5206
 5208 3 46.81 5.78 18.45 0.435 5207
 5209 3 46.96 5.08 17.97 0.167 5208
 5210 3 46.88 4.91 17.95 0.187 5209
 5211 3 46.82 4.7 17.88 0.151 5210
 5212 3 46.75 4.52 17.84 0.111 5211
 5213 3 46.68 4.34 17.86 0.151 5212
 5214 3 46.58 4.16 17.84 0.165 5213
 5215 3 46.5 4.08 17.84 0.213 5214
 5216 3 46.53 3.87 17.7 0.211 5215
 5217 3 46.53 3.68 17.54 0.149 5216
 5218 3 46.47 3.55 17.41 0.12 5217
 5219 3 46.42 3.41 17.32 0.145 5218
 5220 3 46.36 3.26 17.27 0.133 5219
 5221 3 46.22 3.12 17.18 0.136 5220
 5222 3 46.17 3.08 17.04 0.141 5221
 5223 3 46.11 2.95 16.93 0.17 5222
 5224 3 46.04 2.97 16.79 0.137 5223
 5225 3 45.92 2.87 16.68 0.14 5224
 5226 3 45.82 2.87 16.52 0.146 5225
 5227 3 45.74 2.85 16.4 0.155 5226
 5228 3 45.65 2.8 16.25 0.177 5227
 5229 3 45.46 2.76 16.09 0.175 5228
 5230 3 45.22 2.78 16 0.169 5229
 5231 3 45.1 2.78 15.98 0.221 5230
 5232 3 45 2.8 15.93 0.279 5231
 5233 3 44.9 2.8 15.81 0.335 5232
 5234 3 44.78 2.78 15.7 0.369 5233
 5235 3 44.65 2.74 15.55 0.381 5234
 5236 3 44.54 2.74 15.43 0.374 5235
 5237 3 44.47 2.72 15.32 0.362 5236
 5238 3 44.46 2.7 15.05 0.342 5237
 5239 3 44.44 2.68 14.88 0.32 5238
 5240 3 44.43 2.64 14.6 0.334 5239
 5241 3 44.32 2.6 14.48 0.346 5240
 5242 3 44.29 2.51 14.32 0.404 5241
 5243 3 44.14 2.49 14.21 0.439 5242
 5244 3 43.97 2.45 14.13 0.436 5243
 5245 3 43.4 1.77 14.2 0.215 5244
 5246 3 43.15 1.75 14.17 0.249 5245
 5247 3 43.03 1.73 14.15 0.312 5246
 5248 3 42.87 1.67 14.05 0.37 5247
 5249 3 42.75 1.65 14.05 0.443 5248
 5250 3 42.57 1.65 14.15 0.458 5249
 5251 3 42.43 1.63 14.17 0.473 5250
 5252 3 42.29 1.68 14.23 0.447 5251
 5253 3 42.14 1.69 14.31 0.477 5252
 5254 3 41.97 1.76 14.3 0.544 5253
 5255 3 41.82 1.72 14.25 0.535 5254
 5256 3 41.68 1.74 14.24 0.527 5255
 5257 3 41.54 1.77 14.15 0.495 5256
 5258 3 41.49 1.28 13.54 0.162 5257
 5259 3 41.36 1.24 13.42 0.136 5258
 5260 3 41.22 1.1 13.35 0.123 5259
 5261 3 41.39 1.94 14.31 0.423 5257
 5262 3 41.26 2.07 14.48 0.317 5261
 5263 3 41.14 2.15 14.59 0.199 5262
 5264 3 41.06 2.19 14.7 0.115 5263
 5265 3 40.93 2.25 14.76 0.113 5264
 5266 3 40.86 2.34 14.83 0.128 5265
 5267 3 40.72 2.36 15.02 0.123 5266
 5268 3 40.68 2.42 15.09 0.161 5267
 5269 3 40.61 2.46 15.22 0.149 5268
 5270 3 40.68 2.52 15.4 0.122 5269
 5271 3 40.64 2.57 15.51 0.134 5270
 5272 3 40.68 2.63 15.65 0.08 5271
 5273 3 40.72 2.79 15.79 0.125 5272
 5274 3 40.74 2.88 15.89 0.1 5273
 5275 3 40.75 2.94 16.04 0.084 5274
 5276 3 40.69 3.04 16.18 0.127 5275
 5277 3 40.68 3.15 16.24 0.16 5276
 5278 3 40.61 3.29 16.2 0.142 5277
 5279 3 40.51 3.38 16.25 0.165 5278
 5280 3 40.28 3.46 16.36 0.121 5279
 5281 3 40.11 3.48 16.36 0.098 5280
 5282 3 43.94 2.72 13.9 0.224 5244
 5283 3 43.87 2.87 13.79 0.000125 5282
 5284 3 46.71 5.83 18.54 0.246 5208
 5285 3 46.49 5.83 18.72 0.113 5284
 5286 3 46.63 6.24 18.84 0.111 5284
 5287 3 52.69 9.23 19.71 0.11 5155
 5288 3 52.66 9.17 19.82 0.083 5287
 5289 3 52.09 12.92 13.05 0.112 5044
 5290 3 52.02 12.78 13.1 0.084 5289
 5291 3 51.92 12.64 13.17 0.085 5290
 5292 3 51.84 12.5 13.24 0.082 5291
 5293 3 51.76 12.35 13.24 0.063 5292
 5294 3 51.69 12.43 13.02 0.134 5293
 5295 3 51.8 12.61 13 0.08 5294
 5296 3 51.52 13.16 6.86 0.25 5009
 5297 3 51.31 13.09 6.78 0.243 5296
 5298 3 51.16 13.04 6.82 0.269 5297
 5299 3 51.05 12.88 6.88 0.273 5298
 5300 3 50.91 12.76 7.01 0.27 5299
 5301 3 50.77 12.85 7 0.355 5300
 5302 3 50.79 12.69 7.3 0.313 5301
 5303 3 50.67 12.61 7.48 0.264 5302
 5304 3 50.56 12.61 7.57 0.242 5303
 5305 3 50.48 12.59 7.71 0.28 5304
 5306 3 50.41 12.54 7.86 0.239 5305
 5307 3 50.42 12.48 8.01 0.235 5306
 5308 3 50.52 12.42 8.15 0.26 5307
 5309 3 50.83 12.17 8.11 0.194 5308
 5310 3 50.95 12.07 8.14 0.191 5309
 5311 3 51.16 11.94 8.19 0.153 5310
 5312 3 51.27 11.82 8.18 0.173 5311
 5313 3 51.37 11.69 8.22 0.226 5312
 5314 3 51.45 11.6 8.22 0.299 5313
 5315 3 51.55 11.48 8.25 0.371 5314
 5316 3 51.59 11.33 8.18 0.366 5315
 5317 3 51.56 11.23 7.91 0.344 5316
 5318 3 51.58 11.13 7.71 0.342 5317
 5319 3 51.69 10.99 7.66 0.398 5318
 5320 3 51.7 10.92 7.5 0.415 5319
 5321 3 51.8 10.82 7.37 0.46 5320
 5322 3 51.9 10.73 7.29 0.519 5321
 5323 3 52.52 10.77 8.07 0.079 5322
 5324 3 52.62 10.81 8.16 0.081 5323
 5325 3 52.7 10.78 8.25 0.107 5324
 5326 3 52.77 10.84 8.4 0.141 5325
 5327 3 52.83 10.84 8.5 0.144 5326
 5328 3 52.98 10.68 8.56 0.088 5327
 5329 3 53.16 10.6 8.63 0.118 5328
 5330 3 53.35 10.5 8.61 0.096 5329
 5331 3 53.47 10.43 8.66 0.126 5330
 5332 3 53.51 10.42 8.76 0.000125 5331
 5333 3 52.15 10.67 7.33 0.296 5322
 5334 3 52.51 10.5 7.16 0.19 5333
 5335 3 52.9 10.38 7.15 0.184 5334
 5336 3 53.05 10.25 7.12 0.215 5335
 5337 3 53.24 10.07 7.04 0.211 5336
 5338 3 53.37 9.99 7.07 0.241 5337
 5339 3 53.59 9.79 6.96 0.237 5338
 5340 3 53.7 9.66 6.94 0.229 5339
 5341 3 53.79 9.51 6.91 0.24 5340
 5342 3 53.83 9.41 6.87 0.2 5341
 5343 3 53.91 9.19 6.71 0.171 5342
 5344 3 54 9.02 6.66 0.176 5343
 5345 3 54.13 8.84 6.69 0.161 5344
 5346 3 54.23 8.74 6.76 0.222 5345
 5347 3 54.38 8.64 6.82 0.291 5346
 5348 3 54.42 8.53 6.87 0.403 5347
 5349 3 54.5 8.43 6.96 0.473 5348
 5350 3 54.6 8.33 7.01 0.504 5349
 5351 3 54.75 8.21 7.05 0.496 5350
 5352 3 54.81 8.11 7.16 0.442 5351
 5353 3 55 8.1 7.45 0.267 5352
 5354 3 55.21 8.02 7.57 0.177 5353
 5355 3 55.28 7.85 7.64 0.176 5354
 5356 3 55.35 7.69 7.66 0.189 5355
 5357 3 55.38 7.47 7.72 0.158 5356
 5358 3 55.41 7.36 7.87 0.154 5357
 5359 3 55.41 7.18 7.98 0.139 5358
 5360 3 55.39 7.1 8.17 0.147 5359
 5361 3 55.34 7.02 8.32 0.121 5360
 5362 3 55.34 6.9 8.41 0.091 5361
 5363 3 55.28 6.87 8.54 0.13 5362
 5364 3 55.21 6.86 8.67 0.159 5363
 5365 3 55.17 6.87 8.83 0.166 5364
 5366 3 55.06 6.87 8.95 0.193 5365
 5367 3 54.99 6.82 9.07 0.217 5366
 5368 3 54.89 6.77 9.21 0.289 5367
 5369 3 54.8 6.69 9.29 0.389 5368
 5370 3 54.6 6.68 9.32 0.46 5369
 5371 3 54.53 6.69 9.42 0.518 5370
 5372 3 54.42 6.63 9.55 0.536 5371
 5373 3 54.34 6.69 9.68 0.553 5372
 5374 3 54.11 6.19 9.65 0.321 5373
 5375 3 53.92 6.06 9.58 0.216 5374
 5376 3 53.77 5.85 9.52 0.182 5375
 5377 3 53.74 5.68 9.49 0.135 5376
 5378 3 54.46 7.27 9.92 0.376 5373
 5379 3 54.53 7.29 10.06 0.398 5378
 5380 3 54.66 7.39 10.2 0.357 5379
 5381 3 54.8 7.47 10.31 0.362 5380
 5382 3 55.34 7.83 10.21 0.123 5381
 5383 3 55.53 7.77 10.24 0.081 5382
 5384 3 55.67 7.8 10.32 0.13 5383
 5385 3 55.78 7.78 10.39 0.133 5384
 5386 3 52.26 10.63 7.34 0.296 5333
 5387 3 51.31 10.7 6.87 0.269 5386
 5388 3 51.2 10.58 6.67 0.246 5387
 5389 3 51.08 10.42 6.58 0.199 5388
 5390 3 50.87 10.24 6.41 0.122 5389
 5391 3 50.79 10.08 6.34 0.134 5390
 5392 3 50.7 9.98 6.26 0.194 5391
 5393 3 50.41 9.81 6.19 0.148 5392
 5394 3 50.34 9.65 6.13 0.134 5393
 5395 3 50.23 9.49 6.08 0.149 5394
 5396 3 50.2 9.32 6.05 0.122 5395
 5397 3 50.17 9.18 6.01 0.119 5396
 5398 3 50.17 9.06 6.04 0.192 5397
 5399 3 50.25 8.93 6.08 0.226 5398
 5400 3 50.36 8.79 6.16 0.263 5399
 5401 3 50.39 8.66 6.19 0.367 5400
 5402 3 50.41 8.54 6.23 0.476 5401
 5403 3 50.46 8.43 6.24 0.532 5402
 5404 3 50.38 8.7 7.2 0.12 5403
 5405 3 50.31 8.76 7.38 0.23 5404
 5406 3 50.25 8.83 7.54 0.227 5405
 5407 3 50.42 8.9 7.75 0.184 5406
 5408 3 50.7 8.93 7.92 0.108 5407
 5409 3 50.77 8.87 8.06 0.198 5408
 5410 3 50.92 8.79 8.09 0.282 5409
 5411 3 51.03 8.78 8.25 0.39 5410
 5412 3 51.13 8.83 8.4 0.444 5411
 5413 3 51.23 8.9 8.53 0.496 5412
 5414 3 51.35 8.94 8.66 0.483 5413
 5415 3 51.48 9.03 8.78 0.445 5414
 5416 3 51.56 8.82 9.07 0.276 5415
 5417 3 51.64 8.68 9.33 0.149 5416
 5418 3 51.74 8.53 9.42 0.000125 5417
 5419 3 50.43 8.06 6.11 0.453 5403
 5420 3 50.03 7.76 6.16 0.376 5419
 5421 3 49.95 7.67 6.12 0.446 5420
 5422 3 49.96 7.56 6.16 0.519 5421
 5423 3 49.85 7.51 6.08 0.615 5422
 5424 3 49.78 7.43 6.03 0.634 5423
 5425 3 50.18 7.01 5.57 0.164 5424
 5426 3 50.31 6.93 5.45 0.292 5425
 5427 3 49.99 6.83 5.12 0.139 5426
 5428 3 49.95 6.75 4.99 0.127 5427
 5429 3 49.89 6.69 4.82 0.174 5428
 5430 3 49.81 6.63 4.74 0.138 5429
 5431 3 49.75 6.64 4.64 0.15 5430
 5432 3 49.45 6.61 4.57 0.13 5431
 5433 3 49.35 6.59 4.44 0.111 5432
 5434 3 49.24 6.55 4.31 0.119 5433
 5435 3 49.14 6.54 4.18 0.115 5434
 5436 3 49.03 6.51 4.11 0.141 5435
 5437 3 48.88 6.46 3.98 0.157 5436
 5438 3 48.75 6.39 3.88 0.184 5437
 5439 3 48.64 6.38 3.76 0.229 5438
 5440 3 48.61 6.3 3.61 0.272 5439
 5441 3 48.48 6.35 3.51 0.294 5440
 5442 3 48.28 6.36 3.44 0.249 5441
 5443 3 48.1 6.33 3.42 0.2 5442
 5444 3 47.99 6.38 3.28 0.138 5443
 5445 3 47.86 6.39 3.26 0.136 5444
 5446 3 47.7 6.46 3.34 0.091 5445
 5447 3 47.61 6.56 3.49 0.106 5446
 5448 3 50.73 6.9 5.5 0.099 5426
 5449 3 50.85 6.96 5.41 0.151 5448
 5450 3 50.96 7.06 5.49 0.112 5449
 5451 3 50.99 7.06 5.66 0.000125 5450
 5452 3 49.71 7.39 6.22 0.647 5424
 5453 3 49.32 7.36 6.03 0.413 5452
 5454 3 49.21 7.35 5.99 0.387 5453
 5455 3 49 7.38 5.87 0.256 5454
 5456 3 48.6 7.46 5.89 0.144 5455
 5457 3 48.46 7.42 5.87 0.143 5456
 5458 3 48.28 7.38 5.85 0.098 5457
 5459 3 48.24 7.49 6.04 0.063 5458
 5460 3 48.2 7.54 6.12 0.131 5459
 5461 3 48.17 7.66 6.24 0.135 5460
 5462 3 50.35 7.11 6.57 0.397 5452
 5463 3 50.59 6.97 6.66 0.191 5462
 5464 3 50.66 6.85 6.81 0.19 5463
 5465 3 50.75 6.75 6.9 0.17 5464
 5466 3 50.81 6.6 6.86 0.196 5465
 5467 3 50.19 12.63 8.3 0.116 5308
 5468 3 50.1 12.65 8.39 0.09 5467
 5469 3 50.05 12.71 8.5 0.125 5468
 5470 3 50.01 12.72 8.66 0.14 5469
 5471 3 49.91 12.73 8.78 0.171 5470
 5472 3 49.87 12.66 8.93 0.178 5471
 5473 3 49.91 12.67 9.15 0.128 5472
 5474 3 49.92 12.64 9.28 0.201 5473
 5475 3 49.72 12.55 9.5 0.167 5474
 5476 3 49.52 12.52 9.67 0.18 5475
 5477 3 49.49 12.49 9.83 0.216 5476
 5478 3 49.44 12.45 10.01 0.257 5477
 5479 3 49.26 12.42 10.09 0.334 5478
 5480 3 48.94 12.34 10.14 0.293 5479
 5481 3 48.73 12.33 10.09 0.352 5480
 5482 3 48.65 12.26 10.08 0.449 5481
 5483 3 48.55 12.19 10 0.528 5482
 5484 3 48.47 12.1 10.09 0.597 5483
 5485 3 48.34 12.09 10.14 0.608 5484
 5486 3 48.26 12.01 10.08 0.581 5485
 5487 3 48.13 12 10 0.496 5486
 5488 3 47.99 11.95 9.91 0.437 5487
 5489 3 47.9 11.84 9.65 0.378 5488
 5490 3 47.8 11.95 9.58 0.23 5489
 5491 3 47.76 11.85 9.59 0.000125 5490
 5492 3 47.84 11.3 9.68 0.202 5489
 5493 3 47.7 11.19 9.67 0.243 5492
 5494 3 47.59 11.07 9.77 0.312 5493
 5495 3 47.4 11 9.78 0.369 5494
 5496 3 47.3 10.86 9.73 0.416 5495
 5497 3 47.16 10.75 9.64 0.396 5496
 5498 3 47.06 10.66 9.6 0.331 5497
 5499 3 46.91 10.58 9.67 0.257 5498
 5500 3 46.77 10.51 9.73 0.258 5499
 5501 3 46.84 10.34 9.88 0.233 5500
 5502 3 46.85 10.25 10.01 0.205 5501
 5503 3 46.84 10.03 9.97 0.155 5502
 5504 3 46.77 9.85 9.99 0.132 5503
 5505 3 46.77 9.69 10.07 0.173 5504
 5506 3 46.72 9.59 10.11 0.167 5505
 5507 3 46.59 9.52 10.16 0.203 5506
 5508 3 46.54 9.43 10.24 0.2 5507
 5509 3 46.38 9.33 10.16 0.198 5508
 5510 3 46.3 9.18 10.28 0.202 5509
 5511 3 46.18 9.06 10.36 0.191 5510
 5512 3 45.99 8.96 10.35 0.247 5511
 5513 3 45.88 8.89 10.34 0.335 5512
 5514 3 45.74 8.83 10.36 0.423 5513
 5515 3 45.63 8.75 10.41 0.463 5514
 5516 3 45.56 8.65 10.59 0.434 5515
 5517 3 45.46 8.51 10.59 0.452 5516
 5518 3 45.45 8.26 10.54 0.416 5517
 5519 3 45.27 8.21 10.63 0.426 5518
 5520 3 45.1 8.13 10.63 0.392 5519
 5521 3 44.98 8.08 10.67 0.325 5520
 5522 3 44.7 7.92 10.7 0.175 5521
 5523 3 44.5 7.78 10.71 0.13 5522
 5524 3 44.41 7.67 10.74 0.135 5523
 5525 3 44.3 7.57 10.81 0.113 5524
 5526 3 44.23 7.42 10.87 0.125 5525
 5527 3 44.11 7.33 10.96 0.151 5526
 5528 3 43.93 7.17 11.06 0.136 5527
 5529 3 43.77 7.12 11.08 0.149 5528
 5530 3 43.68 6.98 11.15 0.154 5529
 5531 3 43.53 6.86 11.24 0.146 5530
 5532 3 43.41 6.75 11.3 0.186 5531
 5533 3 43.28 6.66 11.37 0.194 5532
 5534 3 43.14 6.54 11.39 0.167 5533
 5535 3 42.99 6.49 11.47 0.162 5534
 5536 3 42.81 6.45 11.54 0.153 5535
 5537 3 42.63 6.41 11.57 0.159 5536
 5538 3 42.43 6.41 11.58 0.133 5537
 5539 3 42.23 6.39 11.59 0.111 5538
 5540 3 42.06 6.43 11.62 0.146 5539
 5541 3 41.91 6.4 11.68 0.14 5540
 5542 3 41.71 6.4 11.74 0.18 5541
 5543 3 41.49 6.44 11.73 0.185 5542
 5544 3 41.28 6.48 11.7 0.179 5543
 5545 3 41.06 6.65 11.68 0.207 5544
 5546 3 40.93 6.72 11.65 0.261 5545
 5547 3 40.85 6.82 11.71 0.321 5546
 5548 3 40.67 6.86 11.65 0.351 5547
 5549 3 40.67 7.07 11.57 0.359 5548
 5550 3 40.63 7.18 11.45 0.323 5549
 5551 3 46.48 10.74 9.5 0.087 5500
 5552 3 46.4 10.82 9.44 0.107 5551
 5553 3 50.52 13.18 6.74 0.128 5301
 5554 3 50.29 13.18 6.67 0.122 5553
 5555 3 50.13 13.23 6.73 0.116 5554
 5556 3 49.98 13.29 6.83 0.16 5555
 5557 3 49.84 13.34 6.88 0.197 5556
 5558 3 49.51 13.4 6.88 0.148 5557
 5559 3 49.2 13.42 6.86 0.088 5558
 5560 3 49.06 13.45 6.79 0.131 5559
 5561 3 48.95 13.48 6.74 0.136 5560
 5562 3 48.76 13.49 6.62 0.107 5561
 5563 3 48.62 13.48 6.55 0.116 5562
 5564 3 48.51 13.5 6.44 0.231 5563
 5565 3 48.31 13.47 6.48 0.214 5564
 5566 3 50.73 13.34 6.69 0.092 5298
 5567 3 50.6 13.33 6.62 0.112 5566
 5568 3 50.41 13.37 6.58 0.134 5567
 5569 3 50.3 13.37 6.57 0.182 5568
 5570 3 50.15 13.35 6.32 0.000125 5569
 5571 3 53.14 15.85 4.94 0.121 4977
 5572 3 53.19 15.75 4.79 0.154 5571
 5573 3 53.21 15.75 4.61 0.133 5572
 5574 3 53.29 15.77 4.42 0.076 5573
 5575 3 53.33 15.7 4.32 0.079 5574
 5576 3 53.33 15.63 4.16 0.088 5575
 5577 3 53.28 15.53 4.01 0.1 5576
 5578 3 53.18 15.43 3.91 0.141 5577
 5579 3 53.08 15.34 3.83 0.191 5578
 5580 3 52.98 15.25 3.72 0.164 5579
 5581 3 52.84 15.17 3.68 0.136 5580
 5582 3 52.79 15.11 3.56 0.094 5581
 5583 3 53.44 30.27 0.48 0.606 581
 5584 3 53.62 30.3 0.38 0.63 5583
 5585 3 53.77 30.3 0.3 0.622 5584
 5586 3 53.91 30.28 0.22 0.619 5585
 5587 3 54.15 30.36 0.21 0.626 5586
 5588 3 54.33 30.43 0.15 0.639 5587
 5589 3 54.51 30.55 0.04 0.609 5588
 5590 3 54.62 30.48 0.02 0.57 5589
 5591 3 54.75 30.43 -0.03 0.524 5590
 5592 3 54.9 30.37 -0.06 0.502 5591
 5593 3 55.08 30.42 -0.15 0.475 5592
 5594 3 55.23 30.44 -0.28 0.471 5593
 5595 3 55.38 30.44 -0.29 0.47 5594
 5596 3 55.54 30.42 -0.34 0.428 5595
 5597 3 55.69 30.44 -0.43 0.435 5596
 5598 3 55.87 30.51 -0.51 0.409 5597
 5599 3 56.02 30.51 -0.51 0.394 5598
 5600 3 56.22 30.49 -0.58 0.392 5599
 5601 3 56.37 30.49 -0.61 0.388 5600
 5602 3 56.54 30.51 -0.68 0.411 5601
 5603 3 56.7 30.56 -0.74 0.389 5602
 5604 3 56.87 30.56 -0.77 0.381 5603
 5605 3 57.08 30.67 -0.85 0.412 5604
 5606 3 57.26 30.67 -0.88 0.428 5605
 5607 3 57.41 30.72 -0.87 0.442 5606
 5608 3 57.55 30.74 -0.87 0.444 5607
 5609 3 57.7 30.7 -0.83 0.431 5608
 5610 3 57.94 30.81 -0.89 0.467 5609
 5611 3 58.18 30.9 -0.84 0.512 5610
 5612 3 58.41 30.97 -0.85 0.545 5611
 5613 3 58.66 31.01 -0.8 0.613 5612
 5614 3 58.8 30.92 -0.8 0.69 5613
 5615 3 58.98 30.94 -0.85 0.686 5614
 5616 3 59.16 30.87 -0.84 0.697 5615
 5617 3 59.36 30.91 -0.87 0.723 5616
 5618 3 59.51 30.86 -0.91 0.748 5617
 5619 3 59.68 30.86 -0.96 0.742 5618
 5620 3 59.93 30.98 -1.03 0.719 5619
 5621 3 60.05 30.86 -1.09 0.736 5620
 5622 3 60.18 30.8 -1.13 0.785 5621
 5623 3 59.68 29.93 -1.73 0.201 5622
 5624 3 59.8 29.86 -1.76 0.202 5623
 5625 3 59.84 29.77 -1.91 0.21 5624
 5626 3 59.93 29.7 -2.03 0.243 5625
 5627 3 59.94 29.57 -2.09 0.292 5626
 5628 3 59.98 29.45 -2.15 0.333 5627
 5629 3 60.05 29.36 -2.22 0.405 5628
 5630 3 59.66 28.98 -2.26 0.26 5629
 5631 3 59.56 28.82 -2.2 0.266 5630
 5632 3 59.48 28.7 -2.2 0.317 5631
 5633 3 59.44 28.59 -2.11 0.375 5632
 5634 3 59.48 28.45 -2.17 0.406 5633
 5635 3 59.48 28.27 -2.2 0.432 5634
 5636 3 59.41 28.14 -2.15 0.444 5635
 5637 3 59.33 28.07 -2.26 0.419 5636
 5638 3 59.2 27.95 -2.7 0.314 5637
 5639 3 59.12 27.86 -2.72 0.377 5638
 5640 3 59.05 27.75 -2.76 0.414 5639
 5641 3 59.02 27.64 -2.72 0.455 5640
 5642 3 58.86 27.7 -3.15 0.347 5641
 5643 3 58.8 27.75 -3.4 0.304 5642
 5644 3 58.9 27.84 -3.69 0.283 5643
 5645 3 58.94 27.88 -3.82 0.345 5644
 5646 3 58.95 27.95 -4.03 0.453 5645
 5647 3 59.05 27.91 -4.2 0.468 5646
 5648 3 59.06 27.91 -4.37 0.473 5647
 5649 3 59.15 27.91 -4.53 0.453 5648
 5650 3 59.23 27.88 -4.69 0.41 5649
 5651 3 59.31 27.88 -4.81 0.386 5650
 5652 3 59.26 27.55 -5.12 0.228 5651
 5653 3 59.38 27.5 -5.23 0.202 5652
 5654 3 59.38 27.5 -5.35 0.251 5653
 5655 3 59.53 27.32 -5.49 0.202 5654
 5656 3 59.66 27.3 -5.62 0.209 5655
 5657 3 59.71 27.2 -5.74 0.182 5656
 5658 3 59.81 27.16 -5.94 0.213 5657
 5659 3 59.82 27.11 -6.07 0.207 5658
 5660 3 59.84 27.16 -6.29 0.179 5659
 5661 3 59.94 27.14 -6.44 0.2 5660
 5662 3 59.96 27.18 -6.64 0.177 5661
 5663 3 59.95 27.25 -6.83 0.155 5662
 5664 3 59.98 27.3 -6.98 0.188 5663
 5665 3 59.92 27.34 -7.11 0.262 5664
 5666 3 59.92 27.36 -7.21 0.313 5665
 5667 3 59.57 27.57 -7.37 0.28 5666
 5668 3 59.49 27.66 -7.49 0.309 5667
 5669 3 59.19 27.5 -7.57 0.25 5668
 5670 3 59.06 27.48 -7.68 0.343 5669
 5671 3 58.94 27.45 -7.79 0.457 5670
 5672 3 58.85 27.45 -7.93 0.507 5671
 5673 3 58.76 27.45 -8.08 0.53 5672
 5674 3 58.6 27.32 -8.11 0.521 5673
 5675 3 58.56 27.36 -8.23 0.527 5674
 5676 3 58.48 27.16 -8.3 0.507 5675
 5677 3 58.48 27.59 -8.58 0.278 5676
 5678 3 58.34 27.84 -8.87 0.198 5677
 5679 3 58.3 27.95 -9.02 0.196 5678
 5680 3 58.23 28.09 -9.17 0.177 5679
 5681 3 58.12 28.18 -9.26 0.161 5680
 5682 3 58.05 28.25 -9.37 0.183 5681
 5683 3 58.01 28.3 -9.47 0.234 5682
 5684 3 57.95 28.34 -9.62 0.266 5683
 5685 3 58.19 28.27 -9.8 0.117 5684
 5686 3 58.14 28.2 -9.94 0.061 5685
 5687 3 58.24 28.23 -10.03 0.069 5686
 5688 3 58.31 28.25 -10.11 0.000125 5687
 5689 3 57.7 28.45 -9.46 0.204 5684
 5690 3 57.63 28.64 -9.36 0.156 5689
 5691 3 57.55 28.77 -9.38 0.171 5690
 5692 3 57.48 28.91 -9.42 0.169 5691
 5693 3 57.37 29.07 -9.58 0.205 5692
 5694 3 57.37 29.18 -9.66 0.302 5693
 5695 3 57.45 29.46 -9.38 0.326 5694
 5696 3 57.43 29.59 -9.3 0.378 5695
 5697 3 57.48 29.73 -9.23 0.41 5696
 5698 3 57.44 29.86 -9.23 0.503 5697
 5699 3 57.3 30.05 -9.28 0.467 5698
 5700 3 57.58 30.39 -9.3 0.357 5699
 5701 3 57.69 30.68 -9.34 0.37 5700
 5702 3 57.69 30.84 -9.34 0.453 5701
 5703 3 57.73 30.93 -9.27 0.516 5702
 5704 3 57.76 31.07 -9.25 0.595 5703
 5705 3 57.76 31.16 -9.19 0.622 5704
 5706 3 57.94 31.27 -9.1 0.575 5705
 5707 3 57.76 31.34 -9 0.47 5706
 5708 3 57.11 31.43 -8.79 0.076 5707
 5709 3 57.01 31.63 -8.8 0.136 5708
 5710 3 56.95 31.73 -8.77 0.173 5709
 5711 3 56.86 31.8 -8.67 0.218 5710
 5712 3 56.81 31.86 -8.58 0.203 5711
 5713 3 56.95 32.05 -8.53 0.163 5712
 5714 3 58.94 31.18 -9.42 0.166 5706
 5715 3 59.05 31.07 -9.54 0.162 5714
 5716 3 59.16 31.13 -9.69 0.169 5715
 5717 3 59.3 31.13 -9.78 0.12 5716
 5718 3 59.45 31.15 -9.86 0.13 5717
 5719 3 59.52 31.21 -10 0.112 5718
 5720 3 59.62 31.26 -10.2 0.163 5719
 5721 3 59.66 31.28 -10.35 0.218 5720
 5722 3 59.3 31.28 -10.42 0.089 5721
 5723 3 59.85 31.28 -10.43 0.199 5721
 5724 3 59.88 31.35 -10.55 0.283 5723
 5725 3 59.99 31.42 -10.58 0.391 5724
 5726 3 60.01 32.06 -10.33 0.198 5725
 5727 3 60 32.24 -10.36 0.168 5726
 5728 3 60 32.36 -10.23 0.099 5727
 5729 3 60.1 32.45 -10.2 0.156 5728
 5730 3 60 32.7 -10.1 0.091 5729
 5731 3 59.93 32.78 -10.03 0.088 5730
 5732 3 59.82 32.82 -9.88 0.085 5731
 5733 3 59.75 32.88 -9.79 0.102 5732
 5734 3 59.76 32.96 -9.72 0.134 5733
 5735 3 59.62 33.04 -9.69 0.117 5734
 5736 3 59.54 33.06 -9.54 0.123 5735
 5737 3 59.5 33.15 -9.47 0.253 5736
 5738 3 59.44 33.17 -9.31 0.304 5737
 5739 3 59.3 33.13 -9.11 0.239 5738
 5740 3 59.18 33.23 -9.06 0.304 5739
 5741 3 59.18 33.3 -8.96 0.297 5740
 5742 3 58.79 33.44 -8.78 0.064 5741
 5743 3 58.69 33.52 -8.68 0.237 5742
 5744 3 58.86 33.48 -8.3 0.177 5743
 5745 3 58.86 33.42 -8.2 0.083 5744
 5746 3 58.57 33.53 -8.94 0.109 5743
 5747 3 58.68 33.59 -9.2 0.065 5746
 5748 3 58.72 33.56 -9.37 0.048 5747
 5749 3 60 32.34 -10.6 0.171 5727
 5750 3 60.07 32.46 -10.68 0.127 5749
 5751 3 60.17 31.26 -10.85 0.508 5725
 5752 3 60.28 31.28 -10.89 0.573 5751
 5753 3 60.34 31.42 -11.02 0.631 5752
 5754 3 60.42 31.46 -11.13 0.646 5753
 5755 3 60.42 31.58 -11.29 0.59 5754
 5756 3 60.14 31.56 -11.67 0.426 5755
 5757 3 60.16 32.01 -11.69 0.091 5756
 5758 3 60.13 32.12 -11.73 0.064 5757
 5759 3 59.95 31.67 -11.83 0.238 5756
 5760 3 59.71 31.87 -12.11 0.211 5759
 5761 3 59.63 31.85 -12.27 0.144 5760
 5762 3 59.55 31.94 -12.43 0.142 5761
 5763 3 59.48 31.99 -12.53 0.194 5762
 5764 3 59.31 32.08 -12.54 0.308 5763
 5765 3 59.2 32.01 -12.61 0.401 5764
 5766 3 59.06 31.99 -12.63 0.453 5765
 5767 3 58.92 31.85 -12.7 0.453 5766
 5768 3 58.77 31.83 -12.78 0.398 5767
 5769 3 58.69 31.8 -12.88 0.256 5768
 5770 3 58.7 31.74 -13.05 0.2 5769
 5771 3 58.77 31.49 -13.28 0.168 5770
 5772 3 58.74 31.35 -13.37 0.174 5771
 5773 3 58.7 31.28 -13.53 0.188 5772
 5774 3 58.6 31.19 -13.61 0.186 5773
 5775 3 58.44 31.03 -13.7 0.184 5774
 5776 3 58.2 30.92 -13.72 0.24 5775
 5777 3 58.05 30.9 -13.8 0.237 5776
 5778 3 57.99 30.85 -13.95 0.161 5777
 5779 3 57.87 30.8 -13.98 0.101 5778
 5780 3 59.88 31.74 -11.91 0.238 5759
 5781 3 60.28 31.35 -11.79 0.094 5780
 5782 3 60.24 31.46 -11.94 0.116 5781
 5783 3 60.16 31.56 -12.05 0.109 5782
 5784 3 60.3 31.69 -12.22 0.095 5783
 5785 3 60.13 31.49 -11.86 0.086 5783
 5786 3 60.26 31.49 -11.75 0.045 5785
 5787 3 60.34 31.44 -11.67 0.05 5786
 5788 3 57.05 31.14 -9.92 0.116 5705
 5789 3 56.87 31.11 -10.04 0.117 5788
 5790 3 56.77 31.09 -10.13 0.122 5789
 5791 3 56.63 31.05 -10.26 0.159 5790
 5792 3 56.52 31.07 -10.42 0.121 5791
 5793 3 56.49 31.11 -10.58 0.154 5792
 5794 3 56.38 31.09 -10.72 0.232 5793
 5795 3 56.31 31.11 -10.86 0.263 5794
 5796 3 56.24 31.16 -10.96 0.35 5795
 5797 3 56.13 31.16 -11.1 0.404 5796
 5798 3 55.91 31.27 -11.16 0.386 5797
 5799 3 56.01 31.71 -11.36 0.124 5798
 5800 3 56.02 31.89 -11.31 0.118 5799
 5801 3 55.96 32.02 -11.18 0.069 5800
 5802 3 55.99 32.17 -11.2 0.02 5801
 5803 3 55.84 31.7 -11.48 0.077 5799
 5804 3 55.7 31.77 -11.46 0.081 5803
 5805 3 55.6 31.86 -11.45 0.071 5804
 5806 3 55.74 31.25 -11.22 0.364 5798
 5807 3 55.49 31.18 -11.29 0.33 5806
 5808 3 55.35 31.14 -11.37 0.31 5807
 5809 3 55.24 31.09 -11.56 0.276 5808
 5810 3 55.2 31.07 -11.7 0.26 5809
 5811 3 55.16 31.13 -11.88 0.261 5810
 5812 3 55.21 31.23 -12.16 0.101 5811
 5813 3 55.16 31.16 -12.22 0.066 5812
 5814 3 55.06 31.14 -12.35 0.1 5813
 5815 3 54.99 31.2 -12.43 0.087 5814
 5816 3 54.91 30.84 -11.97 0.071 5811
 5817 3 54.95 30.84 -12.08 0.055 5816
 5818 3 54.98 30.88 -12.17 0.068 5817
 5819 3 54.99 30.98 -12.2 0.081 5818
 5820 3 58.31 26.61 -8.17 0.156 5676
 5821 3 58.17 26.59 -8.19 0.133 5820
 5822 3 58.01 26.41 -8.27 0.138 5821
 5823 3 57.85 26.3 -8.29 0.149 5822
 5824 3 57.7 26.23 -8.29 0.198 5823
 5825 3 57.55 26.11 -8.34 0.206 5824
 5826 3 57.41 25.93 -8.46 0.199 5825
 5827 3 57.2 25.89 -8.53 0.224 5826
 5828 3 57.06 25.8 -8.52 0.256 5827
 5829 3 56.95 25.75 -8.67 0.248 5828
 5830 3 56.75 25.71 -8.79 0.196 5829
 5831 3 56.56 25.77 -9.04 0.187 5830
 5832 3 56.39 25.84 -9.17 0.181 5831
 5833 3 56.24 25.86 -9.28 0.221 5832
 5834 3 56.04 25.91 -9.31 0.253 5833
 5835 3 55.9 25.95 -9.36 0.33 5834
 5836 3 55.64 26.02 -9.37 0.491 5835
 5837 3 55.63 26.16 -9.49 0.592 5836
 5838 3 56.33 26.16 -10.03 0.066 5837
 5839 3 56.45 26.09 -10.18 0.089 5838
 5840 3 56.39 26.05 -10.36 0.131 5839
 5841 3 56.25 25.96 -10.46 0.145 5840
 5842 3 56.07 25.86 -10.54 0.117 5841
 5843 3 56.1 25.75 -10.65 0.174 5842
 5844 3 55.96 25.7 -10.72 0.214 5843
 5845 3 55.72 25.64 -10.69 0.147 5844
 5846 3 55.53 26.25 -9.56 0.47 5837
 5847 3 55.31 26.43 -9.76 0.444 5846
 5848 3 55.18 26.48 -9.78 0.423 5847
 5849 3 55.03 26.55 -9.84 0.408 5848
 5850 3 54.9 26.55 -9.93 0.401 5849
 5851 3 54.72 26.58 -9.87 0.334 5850
 5852 3 54.57 26.58 -9.88 0.294 5851
 5853 3 54.46 26.56 -9.97 0.289 5852
 5854 3 53.99 26.47 -9.96 0.133 5853
 5855 3 53.79 26.49 -9.97 0.058 5854
 5856 3 53.7 26.58 -10.02 0.074 5855
 5857 3 53.63 26.67 -9.93 0.142 5856
 5858 3 53.64 26.74 -9.84 0.158 5857
 5859 3 53.82 26.76 -9.7 0.149 5858
 5860 3 53.88 26.9 -9.69 0.096 5859
 5861 3 53.89 27.1 -9.73 0.101 5860
 5862 3 53.82 27.24 -9.75 0.09 5861
 5863 3 53.81 27.4 -9.81 0.118 5862
 5864 3 53.85 27.51 -9.84 0.127 5863
 5865 3 54.03 27.54 -9.86 0.156 5864
 5866 3 54.07 27.67 -9.95 0.18 5865
 5867 3 54.28 27.65 -10.03 0.215 5866
 5868 3 54.47 27.56 -10.18 0.187 5867
 5869 3 54.58 27.67 -10.23 0.163 5868
 5870 3 53.64 27.56 -9.95 0.132 5864
 5871 3 53.54 27.56 -10.06 0.086 5870
 5872 3 55.1 25.97 -8.87 0.115 5846
 5873 3 55 25.97 -8.72 0.114 5872
 5874 3 54.88 26.03 -8.69 0.129 5873
 5875 3 54.77 26.08 -8.62 0.129 5874
 5876 3 54.55 26.17 -8.62 0.2 5875
 5877 3 54.46 26.22 -8.55 0.231 5876
 5878 3 54.32 26.19 -8.32 0.232 5877
 5879 3 54.2 26.22 -8.22 0.294 5878
 5880 3 54.09 26.13 -8.13 0.321 5879
 5881 3 53.95 26.1 -8.04 0.345 5880
 5882 3 53.8 26.17 -8.01 0.377 5881
 5883 3 54.19 25.94 -7.62 0.116 5882
 5884 3 54.24 25.85 -7.5 0.097 5883
 5885 3 54.3 25.72 -7.41 0.109 5884
 5886 3 54.41 25.72 -7.5 0.146 5885
 5887 3 54.48 26.47 -8.77 0.101 5877
 5888 3 54.37 26.54 -8.77 0.015 5887
 5889 3 60.32 26.98 -7.16 0.145 5666
 5890 3 60.49 26.88 -7.28 0.131 5889
 5891 3 60.52 26.73 -7.33 0.151 5890
 5892 3 60.45 26.59 -7.34 0.106 5891
 5893 3 60.42 26.39 -7.26 0.13 5892
 5894 3 60.42 26.25 -7.28 0.15 5893
 5895 3 60.44 26.11 -7.25 0.118 5894
 5896 3 60.41 25.98 -7.28 0.135 5895
 5897 3 60.42 25.8 -7.32 0.12 5896
 5898 3 60.45 25.63 -7.33 0.126 5897
 5899 3 60.63 25.43 -7.38 0.213 5898
 5900 3 60.71 25.31 -7.44 0.252 5899
 5901 3 60.77 25.15 -7.4 0.305 5900
 5902 3 60.56 24.89 -7.53 0.221 5901
 5903 3 60.53 24.72 -7.61 0.174 5902
 5904 3 60.52 24.51 -7.74 0.165 5903
 5905 3 60.56 24.31 -7.76 0.192 5904
 5906 3 60.64 24.15 -7.76 0.192 5905
 5907 3 60.71 23.94 -7.79 0.262 5906
 5908 3 60.77 23.83 -7.83 0.373 5907
 5909 3 60.84 23.74 -7.86 0.46 5908
 5910 3 60.81 23.62 -7.87 0.552 5909
 5911 3 60.85 23.47 -7.84 0.612 5910
 5912 3 60.88 23.39 -7.91 0.639 5911
 5913 3 60.48 23.2 -7.62 0.508 5912
 5914 3 60.23 23.14 -7.41 0.396 5913
 5915 3 59.7 23.43 -7.32 0.059 5914
 5916 3 59.49 23.52 -7.33 0.119 5915
 5917 3 61.57 23.47 -8.32 0.247 5912
 5918 3 61.75 23.56 -8.51 0.172 5917
 5919 3 61.79 23.44 -8.62 0.099 5918
 5920 3 61.89 23.39 -8.74 0.133 5919
 5921 3 62.02 23.28 -8.79 0.155 5920
 5922 3 62.15 23.22 -8.96 0.144 5921
 5923 3 62.22 23.19 -9.07 0.161 5922
 5924 3 62.28 23.1 -9.19 0.151 5923
 5925 3 62.32 22.94 -9.27 0.206 5924
 5926 3 62.32 22.81 -9.35 0.216 5925
 5927 3 62.33 22.72 -9.47 0.212 5926
 5928 3 62.28 22.74 -9.65 0.231 5927
 5929 3 62.28 22.78 -9.82 0.276 5928
 5930 3 62.22 22.74 -9.93 0.318 5929
 5931 3 62.18 22.72 -10.06 0.347 5930
 5932 3 62.14 22.71 -10.19 0.354 5931
 5933 3 62.14 22.71 -10.35 0.367 5932
 5934 3 62.04 22.85 -10.54 0.374 5933
 5935 3 62.08 22.83 -10.65 0.413 5934
 5936 3 61.86 22.78 -10.68 0.185 5935
 5937 3 61.66 22.76 -10.8 0.16 5936
 5938 3 61.48 22.81 -10.96 0.093 5937
 5939 3 61.22 22.83 -11.04 0.123 5938
 5940 3 61.08 22.87 -11.13 0.213 5939
 5941 3 60.94 22.9 -11.21 0.255 5940
 5942 3 60.76 22.99 -11.15 0.21 5941
 5943 3 60.47 23.03 -11.12 0.134 5942
 5944 3 60.23 23.01 -11.1 0.149 5943
 5945 3 60.07 22.99 -11.04 0.147 5944
 5946 3 59.89 23.05 -11.06 0.132 5945
 5947 3 59.68 23.08 -10.94 0.117 5946
 5948 3 59.47 23.1 -10.87 0.106 5947
 5949 3 59.3 23.15 -10.86 0.148 5948
 5950 3 59.18 23.17 -10.77 0.118 5949
 5951 3 59.03 23.12 -10.76 0.116 5950
 5952 3 58.9 23.14 -10.76 0.146 5951
 5953 3 58.78 23.23 -10.78 0.088 5952
 5954 3 58.68 23.29 -10.87 0.093 5953
 5955 3 58.57 23.39 -10.82 0.105 5954
 5956 3 58.43 23.41 -10.62 0.128 5955
 5957 3 58.32 23.55 -10.62 0.122 5956
 5958 3 62.61 22.74 -10.72 0.237 5935
 5959 3 62.83 22.65 -10.78 0.24 5958
 5960 3 63.14 22.55 -10.79 0.114 5959
 5961 3 63.29 22.53 -10.87 0.157 5960
 5962 3 63.44 22.51 -10.92 0.184 5961
 5963 3 63.61 22.5 -10.98 0.163 5962
 5964 3 63.76 22.36 -11.05 0.12 5963
 5965 3 63.83 22.32 -11.13 0.111 5964
 5966 3 63.93 22.31 -11.21 0.089 5965
 5967 3 64.06 22.29 -11.32 0.129 5966
 5968 3 64.2 22.29 -11.42 0.133 5967
 5969 3 64.37 22.32 -11.53 0.124 5968
 5970 3 64.48 22.4 -11.62 0.159 5969
 5971 3 64.62 22.48 -11.69 0.154 5970
 5972 3 64.7 22.52 -11.79 0.133 5971
 5973 3 64.84 22.61 -11.8 0.152 5972
 5974 3 64.92 22.68 -11.95 0.143 5973
 5975 3 64.98 22.79 -12.05 0.13 5974
 5976 3 65.12 22.84 -12.06 0.098 5975
 5977 3 65.28 22.88 -12.09 0.125 5976
 5978 3 65.48 22.93 -12.04 0.098 5977
 5979 3 65.59 22.88 -11.95 0.095 5978
 5980 3 65.69 22.84 -11.89 0.096 5979
 5981 3 65.87 22.7 -11.72 0.129 5980
 5982 3 65.98 22.65 -11.67 0.121 5981
 5983 3 66.22 22.66 -11.63 0.161 5982
 5984 3 66.34 22.68 -11.54 0.197 5983
 5985 3 61.24 25.31 -7.38 0.158 5901
 5986 3 61.42 25.37 -7.41 0.162 5985
 5987 3 61.53 25.44 -7.38 0.174 5986
 5988 3 61.63 25.53 -7.45 0.138 5987
 5989 3 61.8 25.58 -7.58 0.148 5988
 5990 3 61.88 25.69 -7.67 0.158 5989
 5991 3 62.1 25.81 -7.67 0.148 5990
 5992 3 62.23 25.89 -7.74 0.172 5991
 5993 3 62.35 25.89 -7.87 0.116 5992
 5994 3 62.45 25.81 -7.9 0.125 5993
 5995 3 62.51 25.85 -7.99 0.128 5994
 5996 3 62.56 25.85 -8.12 0.156 5995
 5997 3 62.57 25.87 -8.26 0.203 5996
 5998 3 62.73 25.89 -8.35 0.167 5997
 5999 3 62.82 25.8 -8.44 0.164 5998
 6000 3 62.89 25.65 -8.48 0.151 5999
 6001 3 63.06 25.46 -8.51 0.133 6000
 6002 3 63.21 25.42 -8.45 0.17 6001
 6003 3 63.39 25.3 -8.45 0.174 6002
 6004 3 63.66 25.15 -8.4 0.144 6003
 6005 3 63.77 25.08 -8.37 0.181 6004
 6006 3 63.95 25.03 -8.21 0.223 6005
 6007 3 64.01 24.94 -8.06 0.243 6006
 6008 3 64.18 24.97 -7.95 0.308 6007
 6009 3 64.37 25.01 -7.87 0.401 6008
 6010 3 64.56 25.01 -7.88 0.408 6009
 6011 3 64.57 25.19 -7.83 0.467 6010
 6012 3 64.35 25.58 -7.57 0.177 6011
 6013 3 64.34 25.74 -7.49 0.146 6012
 6014 3 64.27 25.92 -7.49 0.159 6013
 6015 3 64.21 26.05 -7.44 0.216 6014
 6016 3 64.24 26.15 -7.34 0.274 6015
 6017 3 64.15 26.21 -7.16 0.408 6016
 6018 3 64.26 26.24 -7 0.391 6017
 6019 3 64.32 26.3 -6.87 0.317 6018
 6020 3 64.37 26.42 -6.83 0.233 6019
 6021 3 64.32 26.39 -6.7 0.131 6020
 6022 3 64.46 26.51 -6.62 0.000125 6021
 6023 3 64.68 25.01 -7.61 0.675 6011
 6024 3 64.67 24.71 -7.22 0.506 6023
 6025 3 64.63 24.4 -6.96 0.345 6024
 6026 3 64.73 24.33 -6.95 0.324 6025
 6027 3 64.68 24.31 -6.71 0.198 6026
 6028 3 64.77 24.22 -6.54 0.16 6027
 6029 3 64.76 24.1 -6.36 0.164 6028
 6030 3 64.9 23.96 -6.37 0.11 6029
 6031 3 65.06 23.97 -6.42 0.143 6030
 6032 3 65.2 23.94 -6.5 0.116 6031
 6033 3 65.23 23.87 -6.4 0.000125 6032
 6034 3 59.76 28.2 -4.64 0.199 5651
 6035 3 60.12 28.11 -4.57 0.142 6034
 6036 3 60.05 27.98 -4.44 0.17 6035
 6037 3 60 27.89 -4.32 0.129 6036
 6038 3 59.2 27.46 -2.09 0.173 5641
 6039 3 59.27 27.27 -1.92 0.133 6038
 6040 3 59.21 27.14 -1.82 0.13 6039
 6041 3 59.2 27.02 -1.79 0.187 6040
 6042 3 59.24 26.93 -1.74 0.255 6041
 6043 3 59.31 26.86 -1.68 0.301 6042
 6044 3 59.09 26.77 -1.37 0.204 6043
 6045 3 58.92 26.69 -1.17 0.175 6044
 6046 3 58.88 26.65 -0.93 0.158 6045
 6047 3 58.89 26.56 -0.74 0.22 6046
 6048 3 58.88 26.42 -0.65 0.294 6047
 6049 3 58.85 26.33 -0.52 0.35 6048
 6050 3 58.78 26.26 -0.42 0.388 6049
 6051 3 58.74 26.15 -0.25 0.437 6050
 6052 3 58.73 26.1 -0.1 0.473 6051
 6053 3 58.59 26.06 -0.06 0.483 6052
 6054 3 58.32 25.56 -0.56 0.099 6053
 6055 3 58.21 25.49 -0.57 0.208 6054
 6056 3 58.03 25.49 -0.54 0.208 6055
 6057 3 57.95 25.4 -0.65 0.129 6056
 6058 3 58.44 25.29 -0.69 0.107 6055
 6059 3 58.6 25.24 -0.78 0.093 6058
 6060 3 58.71 25.24 -0.79 0.102 6059
 6061 3 58.77 25.17 -0.71 0.078 6060
 6062 3 58.45 26.13 0 0.379 6053
 6063 3 58.19 26.28 0.17 0.298 6062
 6064 3 57.99 26.29 0.23 0.286 6063
 6065 3 57.57 26.45 0.2 0.1 6064
 6066 3 57.45 26.47 0.12 0.093 6065
 6067 3 57.27 26.56 0.11 0.126 6066
 6068 3 57.13 26.63 0.15 0.083 6067
 6069 3 57.02 26.63 0.21 0.098 6068
 6070 3 56.88 26.67 0.3 0.105 6069
 6071 3 56.77 26.65 0.46 0.134 6070
 6072 3 56.67 26.65 0.54 0.157 6071
 6073 3 56.56 26.67 0.62 0.187 6072
 6074 3 56.32 26.56 0.77 0.189 6073
 6075 3 56.27 26.38 0.94 0.146 6074
 6076 3 56.1 26.26 1.05 0.139 6075
 6077 3 56.02 26.13 1.15 0.124 6076
 6078 3 55.94 26.04 1.29 0.085 6077
 6079 3 55.81 26.03 1.32 0.108 6078
 6080 3 55.7 25.96 1.36 0.086 6079
 6081 3 55.64 25.93 1.45 0.116 6080
 6082 3 55.52 25.91 1.54 0.076 6081
 6083 3 55.39 25.78 1.7 0.13 6082
 6084 3 55.31 25.82 1.77 0.115 6083
 6085 3 55.19 25.78 1.84 0.147 6084
 6086 3 54.99 25.73 1.83 0.197 6085
 6087 3 54.8 25.71 1.77 0.184 6086
 6088 3 54.67 25.66 1.73 0.14 6087
 6089 3 54.57 25.73 1.73 0.116 6088
 6090 3 54.38 25.66 1.61 0.116 6089
 6091 3 54.37 25.53 1.55 0.118 6090
 6092 3 59.34 25.81 0.08 0.09 6062
 6093 3 59.42 25.7 0.06 0.087 6092
 6094 3 59.52 25.6 0.06 0.054 6093
 6095 3 59.51 25.38 0.06 0.167 6094
 6096 3 59.46 25.26 0.06 0.147 6095
 6097 3 59.62 25.26 0.01 0.091 6096
 6098 3 59.63 26.82 -1.9 0.181 6043
 6099 3 59.71 26.71 -1.93 0.187 6098
 6100 3 59.85 26.61 -2 0.213 6099
 6101 3 59.99 26.59 -2.06 0.231 6100
 6102 3 60.24 26.73 -2.21 0.09 6101
 6103 3 60.35 26.73 -2.18 0.058 6102
 6104 3 60.07 26.43 -2.02 0.154 6101
 6105 3 60.26 26.41 -1.92 0.087 6104
 6106 3 60.75 29.55 -2.49 0.181 5629
 6107 3 60.94 29.59 -2.63 0.175 6106
 6108 3 61.09 29.57 -2.7 0.171 6107
 6109 3 61.23 29.52 -2.82 0.171 6108
 6110 3 61.38 29.41 -2.84 0.195 6109
 6111 3 61.55 29.39 -2.9 0.183 6110
 6112 3 61.72 29.36 -2.94 0.212 6111
 6113 3 61.84 29.27 -2.92 0.214 6112
 6114 3 62.04 29.27 -2.9 0.241 6113
 6115 3 62.2 29.21 -2.8 0.271 6114
 6116 3 62.37 29.18 -2.8 0.275 6115
 6117 3 62.41 29 -2.78 0.27 6116
 6118 3 62.55 28.91 -2.7 0.31 6117
 6119 3 62.62 28.75 -2.63 0.34 6118
 6120 3 62.68 28.66 -2.59 0.322 6119
 6121 3 62.44 28.77 -2.07 0.096 6120
 6122 3 62.48 28.84 -2.01 0.000125 6121
 6123 3 62.86 28.5 -2.74 0.242 6120
 6124 3 63.06 28.31 -2.84 0.152 6123
 6125 3 63.13 28.15 -2.76 0.203 6124
 6126 3 63.23 28.15 -2.65 0.213 6125
 6127 3 63.23 28.05 -2.61 0.283 6126
 6128 3 63.31 27.92 -2.61 0.268 6127
 6129 3 63.33 27.76 -2.45 0.218 6128
 6130 3 63.48 27.72 -2.51 0.243 6129
 6131 3 63.62 27.67 -2.53 0.288 6130
 6132 3 63.8 27.62 -2.49 0.415 6131
 6133 3 63.92 27.65 -2.49 0.496 6132
 6134 3 64.04 27.6 -2.42 0.539 6133
 6135 3 64.23 27.56 -2.47 0.549 6134
 6136 3 63.7 26.9 -2.05 0.087 6135
 6137 3 63.81 26.85 -2.11 0.124 6136
 6138 3 63.96 26.78 -2.16 0.211 6137
 6139 3 64.02 26.67 -2.14 0.139 6138
 6140 3 64.43 27.55 -2.61 0.514 6135
 6141 3 64.54 27.53 -2.74 0.459 6140
 6142 3 64.81 27.47 -3.38 0.204 6141
 6143 3 64.92 27.33 -3.42 0.196 6142
 6144 3 65.12 27.26 -3.44 0.212 6143
 6145 3 65.29 27.26 -3.49 0.186 6144
 6146 3 65.46 27.31 -3.57 0.172 6145
 6147 3 65.63 27.31 -3.67 0.168 6146
 6148 3 65.76 27.28 -3.76 0.159 6147
 6149 3 65.96 27.28 -3.76 0.162 6148
 6150 3 66.06 27.21 -3.88 0.16 6149
 6151 3 66.23 27.19 -3.95 0.19 6150
 6152 3 66.43 27.17 -3.99 0.16 6151
 6153 3 66.6 27.17 -4.06 0.175 6152
 6154 3 66.71 27.19 -4.11 0.233 6153
 6155 3 66.85 27.29 -4.27 0.232 6154
 6156 3 67.01 27.43 -4.48 0.179 6155
 6157 3 67.15 27.52 -4.58 0.202 6156
 6158 3 67.27 27.59 -4.77 0.257 6157
 6159 3 67.45 27.66 -4.9 0.243 6158
 6160 3 67.6 27.61 -4.9 0.16 6159
 6161 3 67.77 27.66 -5 0.165 6160
 6162 3 67.91 27.7 -5.1 0.197 6161
 6163 3 68.09 27.73 -5.18 0.229 6162
 6164 3 68.22 27.81 -5.31 0.243 6163
 6165 3 68.28 27.86 -5.46 0.237 6164
 6166 3 68.3 27.93 -5.66 0.298 6165
 6167 3 68.26 27.91 -5.78 0.366 6166
 6168 3 68.28 27.86 -5.9 0.377 6167
 6169 3 68.36 27.9 -5.98 0.468 6168
 6170 3 68.51 27.97 -6.07 0.498 6169
 6171 3 68.56 27.97 -6.2 0.476 6170
 6172 3 68.73 28 -6.24 0.41 6171
 6173 3 68.95 28.02 -6.23 0.306 6172
 6174 3 69.09 28.07 -6.27 0.313 6173
 6175 3 69.34 28.13 -6.36 0.184 6174
 6176 3 69.41 28.2 -6.53 0.145 6175
 6177 3 69.59 28.29 -6.62 0.114 6176
 6178 3 69.7 28.18 -6.68 0.149 6177
 6179 3 69.89 28.13 -6.7 0.173 6178
 6180 3 69.95 28.04 -6.77 0.232 6179
 6181 3 70.03 27.98 -6.82 0.312 6180
 6182 3 69.81 27.65 -6.99 0.234 6181
 6183 3 69.63 27.43 -7.08 0.158 6182
 6184 3 69.62 27.34 -7.19 0.213 6183
 6185 3 69.65 27.2 -7.24 0.181 6184
 6186 3 69.67 27.06 -7.28 0.152 6185
 6187 3 69.73 26.88 -7.33 0.177 6186
 6188 3 69.76 26.75 -7.32 0.246 6187
 6189 3 69.82 26.61 -7.38 0.319 6188
 6190 3 69.96 26.53 -7.44 0.399 6189
 6191 3 69.9 26.39 -7.54 0.485 6190
 6192 3 69.9 26.28 -7.58 0.508 6191
 6193 3 69.84 26.14 -7.59 0.466 6192
 6194 3 70.21 26.07 -7.76 0.158 6193
 6195 3 70.21 25.85 -7.82 0.159 6194
 6196 3 70.31 25.67 -7.87 0.174 6195
 6197 3 70.43 25.51 -7.87 0.192 6196
 6198 3 70.6 25.33 -7.97 0.138 6197
 6199 3 70.63 25.24 -8.02 0.165 6198
 6200 3 70.62 25.24 -8.29 0.143 6199
 6201 3 70.54 25.17 -8.44 0.118 6200
 6202 3 70.49 25.16 -8.57 0.128 6201
 6203 3 70.43 25.19 -8.69 0.061 6202
 6204 3 70.79 25.08 -7.91 0.13 6199
 6205 3 70.87 24.96 -7.84 0.13 6204
 6206 3 71.04 24.96 -7.8 0.149 6205
 6207 3 71.24 24.94 -7.75 0.158 6206
 6208 3 71.4 24.89 -7.71 0.144 6207
 6209 3 71.46 24.76 -7.58 0.139 6208
 6210 3 71.48 24.69 -7.46 0.19 6209
 6211 3 71.57 24.69 -7.33 0.23 6210
 6212 3 71.24 24.39 -7.28 0.123 6211
 6213 3 71.18 24.3 -7.25 0.063 6212
 6214 3 71.09 24.12 -7.16 0.092 6213
 6215 3 71.04 23.92 -6.94 0.119 6214
 6216 3 70.95 23.83 -6.95 0.000125 6215
 6217 3 71.32 24.14 -7.34 0.064 6214
 6218 3 71.35 24.23 -7.29 0.045 6217
 6219 3 71.76 24.78 -7.29 0.211 6211
 6220 3 71.95 24.8 -7.24 0.227 6219
 6221 3 72.12 24.73 -7.21 0.267 6220
 6222 3 72.23 24.73 -7.09 0.353 6221
 6223 3 72.35 24.78 -7.04 0.428 6222
 6224 3 72.48 24.85 -6.9 0.46 6223
 6225 3 72.7 24.91 -6.92 0.441 6224
 6226 3 72.6 25.01 -6.54 0.312 6225
 6227 3 72.68 25.01 -6.36 0.255 6226
 6228 3 72.76 25.01 -6.25 0.188 6227
 6229 3 72.92 25.08 -6.12 0.131 6228
 6230 3 72.98 24.98 -5.99 0.173 6229
 6231 3 73.01 24.92 -5.9 0.252 6230
 6232 3 73.1 24.89 -5.8 0.271 6231
 6233 3 73.24 24.8 -5.76 0.294 6232
 6234 3 73.31 24.74 -5.61 0.28 6233
 6235 3 73.37 24.76 -5.41 0.242 6234
 6236 3 73.4 24.6 -5.34 0.16 6235
 6237 3 73.04 24.8 -7.26 0.241 6225
 6238 3 73.12 24.66 -7.32 0.176 6237
 6239 3 73.18 24.58 -7.33 0.108 6238
 6240 3 70.28 28.3 -6.85 0.158 6181
 6241 3 70.56 28.39 -6.81 0.143 6240
 6242 3 70.69 28.55 -6.82 0.176 6241
 6243 3 70.8 28.62 -6.86 0.234 6242
 6244 3 70.92 28.76 -6.9 0.357 6243
 6245 3 71 28.87 -7.02 0.414 6244
 6246 3 71.11 28.98 -7.06 0.469 6245
 6247 3 71.23 29.1 -7.11 0.459 6246
 6248 3 71.37 29.19 -7.12 0.457 6247
 6249 3 71.5 29.3 -7.2 0.451 6248
 6250 3 71.33 29.6 -6.48 0.242 6249
 6251 3 71.36 29.62 -6.24 0.177 6250
 6252 3 71.44 29.71 -6.07 0.141 6251
 6253 3 71.5 29.78 -5.95 0.174 6252
 6254 3 71.56 29.8 -5.85 0.205 6253
 6255 3 71.62 29.8 -5.69 0.187 6254
 6256 3 71.66 29.76 -5.53 0.163 6255
 6257 3 71.67 29.85 -5.4 0.193 6256
 6258 3 71.7 29.87 -5.24 0.204 6257
 6259 3 71.78 29.91 -5.1 0.178 6258
 6260 3 72.01 30.05 -4.83 0.091 6259
 6261 3 72.03 30.21 -4.78 0.091 6260
 6262 3 72.03 30.33 -4.7 0.099 6261
 6263 3 71.92 30.42 -4.7 0.116 6262
 6264 3 71.72 29.28 -7.43 0.257 6249
 6265 3 72.03 29.28 -7.53 0.177 6264
 6266 3 72.14 29.33 -7.6 0.182 6265
 6267 3 72.33 29.39 -7.65 0.232 6266
 6268 3 72.42 29.46 -7.75 0.25 6267
 6269 3 72.61 29.51 -7.73 0.299 6268
 6270 3 72.83 29.51 -7.68 0.31 6269
 6271 3 72.97 29.6 -7.75 0.39 6270
 6272 3 73.16 29.64 -7.74 0.382 6271
 6273 3 73.36 29.66 -7.68 0.383 6272
 6274 3 73.53 29.67 -7.62 0.381 6273
 6275 3 73.67 29.74 -7.75 0.402 6274
 6276 3 73.78 29.83 -7.71 0.439 6275
 6277 3 73.92 29.85 -7.74 0.458 6276
 6278 3 74.03 29.8 -7.57 0.475 6277
 6279 3 73.86 29.19 -7.03 0.149 6278
 6280 3 73.84 29.01 -6.99 0.17 6279
 6281 3 73.86 28.87 -6.95 0.111 6280
 6282 3 74.14 30.01 -7.87 0.376 6278
 6283 3 74.33 29.97 -8.42 0.131 6282
 6284 3 74.45 29.9 -8.5 0.146 6283
 6285 3 74.59 29.79 -8.6 0.145 6284
 6286 3 74.67 29.72 -8.7 0.131 6285
 6287 3 74.75 29.72 -8.8 0.128 6286
 6288 3 74.91 29.65 -8.91 0.125 6287
 6289 3 74.92 29.68 -9.2 0.194 6288
 6290 3 74.97 29.65 -9.35 0.164 6289
 6291 3 75.09 29.68 -9.43 0.156 6290
 6292 3 75.14 29.59 -9.53 0.111 6291
 6293 3 75.34 29.59 -9.54 0.109 6292
 6294 3 75.42 29.56 -9.62 0.128 6293
 6295 3 75.42 29.47 -9.78 0.145 6294
 6296 3 75.53 29.49 -9.89 0.14 6295
 6297 3 75.62 29.59 -10.03 0.116 6296
 6298 3 75.76 29.58 -10.17 0.122 6297
 6299 3 75.76 29.59 -10.28 0.152 6298
 6300 3 75.76 29.63 -10.41 0.232 6299
 6301 3 75.68 29.47 -10.47 0.304 6300
 6302 3 75.68 29.4 -10.6 0.381 6301
 6303 3 75.65 29.36 -10.72 0.425 6302
 6304 3 75.65 29.27 -10.84 0.398 6303
 6305 3 75.59 29.06 -10.86 0.353 6304
 6306 3 75.54 28.92 -10.94 0.278 6305
 6307 3 75.56 28.79 -11.02 0.28 6306
 6308 3 75.68 28.68 -11.13 0.225 6307
 6309 3 75.85 28.63 -11.2 0.178 6308
 6310 3 75.98 28.56 -11.26 0.192 6309
 6311 3 76.04 28.47 -11.31 0.225 6310
 6312 3 76.04 28.33 -11.31 0.311 6311
 6313 3 76.21 28.36 -11.35 0.388 6312
 6314 3 76.31 28.24 -11.31 0.435 6313
 6315 3 76.46 28.24 -11.35 0.451 6314
 6316 3 76.51 28.04 -11.28 0.429 6315
 6317 3 76.96 28.31 -11.47 0.263 6316
 6318 3 77.1 28.28 -11.54 0.269 6317
 6319 3 77.26 28.3 -11.59 0.278 6318
 6320 3 77.46 28.39 -11.61 0.337 6319
 6321 3 77.6 28.43 -11.66 0.4 6320
 6322 3 77.73 28.46 -11.7 0.425 6321
 6323 3 77.85 28.53 -11.71 0.481 6322
 6324 3 78.02 28.41 -11.7 0.393 6323
 6325 3 78.12 28.85 -12 0.083 6324
 6326 3 78.23 28.84 -12 0.000125 6325
 6327 3 78.17 27.85 -11.3 0.159 6324
 6328 3 78.32 27.68 -11.25 0.2 6327
 6329 3 78.39 27.6 -11.21 0.226 6328
 6330 3 78.61 27.46 -11.3 0.168 6329
 6331 3 78.77 27.39 -11.31 0.146 6330
 6332 3 78.91 27.1 -11.35 0.14 6331
 6333 3 79 27.05 -11.45 0.142 6332
 6334 3 79.11 26.98 -11.48 0.121 6333
 6335 3 79.16 26.87 -11.48 0.146 6334
 6336 3 79.27 26.75 -11.47 0.157 6335
 6337 3 79.43 26.66 -11.53 0.149 6336
 6338 3 79.49 26.55 -11.54 0.125 6337
 6339 3 79.52 26.41 -11.59 0.131 6338
 6340 3 79.58 26.3 -11.67 0.114 6339
 6341 3 76.73 28.77 -11.55 0.091 6315
 6342 3 76.85 28.7 -11.59 0.085 6341
 6343 3 75.43 29.54 -10.12 0.082 6297
 6344 3 75.32 29.49 -10.16 0.000125 6343
 6345 3 74.39 29.99 -7.31 0.254 6282
 6346 3 74.47 30.01 -7.23 0.365 6345
 6347 3 74.31 29.53 -6.77 0.115 6346
 6348 3 74.41 29.42 -6.7 0.107 6347
 6349 3 74.51 29.17 -6.57 0.229 6348
 6350 3 74.56 28.98 -6.49 0.233 6349
 6351 3 74.59 28.85 -6.49 0.32 6350
 6352 3 74.59 28.8 -6.4 0.395 6351
 6353 3 74.42 28.66 -6.15 0.382 6352
 6354 3 74.48 28.53 -6.06 0.439 6353
 6355 3 74.42 28.37 -6.03 0.465 6354
 6356 3 74.42 28.28 -5.95 0.49 6355
 6357 3 74.64 28.1 -5.94 0.342 6356
 6358 3 74.56 27.99 -5.93 0.283 6357
 6359 3 74.46 27.69 -6.24 0.144 6358
 6360 3 74.4 27.58 -6.29 0.000125 6359
 6361 3 74.81 30.25 -7.45 0.319 6346
 6362 3 75.01 30.27 -7.57 0.281 6361
 6363 3 75.16 30.29 -7.7 0.333 6362
 6364 3 75.34 30.22 -7.35 0.105 6363
 6365 3 75.56 30.29 -7.25 0.155 6364
 6366 3 75.7 30.27 -7.29 0.181 6365
 6367 3 75.86 30.15 -7.32 0.175 6366
 6368 3 75.97 29.99 -7.11 0.116 6367
 6369 3 76.06 29.92 -7 0.134 6368
 6370 3 76.19 29.81 -6.78 0.129 6369
 6371 3 76.22 29.7 -6.78 0.157 6370
 6372 3 76.26 29.58 -6.65 0.135 6371
 6373 3 76.33 29.43 -6.52 0.131 6372
 6374 3 76.47 29.29 -6.54 0.091 6373
 6375 3 76.59 29.2 -6.49 0.059 6374
 6376 3 76.69 29.27 -6.37 0.102 6375
 6377 3 76.75 29.24 -6.21 0.137 6376
 6378 3 76.8 29.31 -6.11 0.108 6377
 6379 3 75.87 30.11 -7.45 0.082 6367
 6380 3 75.28 30.52 -8.2 0.109 6363
 6381 3 75.34 30.58 -8.31 0.092 6380
 6382 3 75.42 30.5 -8.44 0.097 6381
 6383 3 75.47 30.59 -8.54 0.151 6382
 6384 3 75.56 30.65 -8.67 0.222 6383
 6385 3 75.64 30.81 -8.75 0.31 6384
 6386 3 75.75 30.83 -8.79 0.355 6385
 6387 3 75.89 30.88 -8.86 0.393 6386
 6388 3 76 30.88 -8.93 0.43 6387
 6389 3 76.16 30.97 -9.01 0.419 6388
 6390 3 76.22 31.09 -9.16 0.349 6389
 6391 3 76.37 31.06 -9.09 0.267 6390
 6392 3 76.37 31.11 -9.2 0.132 6391
 6393 3 76.41 31.06 -9.11 0.026 6392
 6394 3 72.76 29.92 -8.13 0.14 6272
 6395 3 72.61 29.98 -8.11 0.000125 6394
 6396 3 60.58 31.16 -0.98 0.633 5622
 6397 3 60.72 31.11 -0.96 0.639 6396
 6398 3 60.93 31.13 -0.95 0.591 6397
 6399 3 61.19 31.16 -0.88 0.608 6398
 6400 3 61.4 31.16 -0.91 0.587 6399
 6401 3 61.62 31.16 -0.93 0.557 6400
 6402 3 61.83 31.14 -0.95 0.547 6401
 6403 3 62.23 31.25 -0.89 0.521 6402
 6404 3 62.31 31.13 -0.97 0.5 6403
 6405 3 62.43 31.02 -0.88 0.471 6404
 6406 3 62.58 30.93 -0.81 0.435 6405
 6407 3 62.7 30.86 -0.88 0.403 6406
 6408 3 62.8 30.8 -0.86 0.363 6407
 6409 3 63.08 30.91 -0.8 0.419 6408
 6410 3 63.37 31.02 -0.88 0.345 6409
 6411 3 63.55 31.02 -0.92 0.368 6410
 6412 3 63.7 31.05 -0.93 0.442 6411
 6413 3 63.83 31.01 -1 0.454 6412
 6414 3 64.03 31.1 -1.06 0.472 6413
 6415 3 64.2 31.06 -1.09 0.483 6414
 6416 3 64.39 31.17 -1.18 0.521 6415
 6417 3 64.51 31.33 -1.28 0.529 6416
 6418 3 64.7 31.26 -1.31 0.577 6417
 6419 3 64.86 31.31 -1.36 0.588 6418
 6420 3 65.01 31.37 -1.4 0.603 6419
 6421 3 65.22 31.33 -1.36 0.579 6420
 6422 3 65.45 31.31 -1.33 0.502 6421
 6423 3 65.66 31.26 -1.25 0.443 6422
 6424 3 65.87 31.3 -1.22 0.438 6423
 6425 3 66.09 31.4 -1.21 0.432 6424
 6426 3 66.28 31.47 -1.15 0.416 6425
 6427 3 66.44 31.49 -1.1 0.415 6426
 6428 3 66.64 31.6 -0.96 0.394 6427
 6429 3 66.81 31.62 -0.93 0.393 6428
 6430 3 66.98 31.62 -0.86 0.413 6429
 6431 3 67.12 31.67 -0.73 0.439 6430
 6432 3 67.25 31.65 -0.59 0.447 6431
 6433 3 67.42 31.72 -0.51 0.461 6432
 6434 3 67.56 31.8 -0.41 0.506 6433
 6435 3 67.7 31.85 -0.31 0.549 6434
 6436 3 67.83 31.85 -0.21 0.62 6435
 6437 3 67.92 31.87 -0.14 0.661 6436
 6438 3 68 31.92 -0.06 0.698 6437
 6439 3 68.09 31.99 -0.05 0.796 6438
 6440 3 67.89 31.4 0.32 0.525 6439
 6441 3 67.78 31.21 0.65 0.441 6440
 6442 3 67.84 31.15 0.73 0.488 6441
 6443 3 67.89 31.1 0.92 0.498 6442
 6444 3 67.97 31.12 1.09 0.538 6443
 6445 3 67.95 30.83 1.2 0.516 6444
 6446 3 67.98 30.65 1.31 0.501 6445
 6447 3 67.97 30.42 1.45 0.444 6446
 6448 3 68.03 30.21 1.57 0.439 6447
 6449 3 68.08 29.96 1.7 0.406 6448
 6450 3 68.14 29.87 1.79 0.384 6449
 6451 3 68.2 29.74 1.89 0.38 6450
 6452 3 68.17 29.62 2.06 0.386 6451
 6453 3 68.25 29.49 2.18 0.387 6452
 6454 3 68.41 29.35 2.27 0.406 6453
 6455 3 68.36 29.24 2.35 0.419 6454
 6456 3 68.42 29.19 2.47 0.473 6455
 6457 3 68.5 29.08 2.56 0.528 6456
 6458 3 68.62 28.97 2.64 0.537 6457
 6459 3 68.67 28.78 2.77 0.545 6458
 6460 3 68.69 28.72 2.93 0.548 6459
 6461 3 68.78 28.6 3.02 0.599 6460
 6462 3 68.92 28.44 3.14 0.617 6461
 6463 3 68.92 28.33 3.37 0.608 6462
 6464 3 68.98 28.24 3.45 0.611 6463
 6465 3 68.92 28.06 3.6 0.55 6464
 6466 3 68.89 27.92 3.79 0.492 6465
 6467 3 68.76 27.76 3.91 0.446 6466
 6468 3 68.8 27.62 4.06 0.393 6467
 6469 3 68.79 27.46 4.18 0.365 6468
 6470 3 68.81 27.39 4.35 0.377 6469
 6471 3 68.71 27.24 4.44 0.365 6470
 6472 3 68.79 27.19 4.61 0.371 6471
 6473 3 68.79 27.17 4.8 0.355 6472
 6474 3 68.9 27.15 4.94 0.384 6473
 6475 3 68.95 27.1 5.1 0.394 6474
 6476 3 69.06 27.12 5.3 0.44 6475
 6477 3 68.98 27.01 5.47 0.437 6476
 6478 3 69.07 26.99 5.67 0.446 6477
 6479 3 69.18 26.99 5.88 0.407 6478
 6480 3 69.21 26.94 6.06 0.395 6479
 6481 3 69.23 26.93 6.27 0.413 6480
 6482 3 69.32 26.95 6.42 0.431 6481
 6483 3 69.38 26.88 6.61 0.434 6482
 6484 3 69.48 26.86 6.81 0.453 6483
 6485 3 69.57 26.84 7.06 0.5 6484
 6486 3 69.59 26.77 7.22 0.557 6485
 6487 3 69.71 26.72 7.38 0.577 6486
 6488 3 69.73 26.73 7.57 0.568 6487
 6489 3 69.85 26.75 7.75 0.603 6488
 6490 3 69.98 26.81 7.89 0.589 6489
 6491 3 70.1 26.86 8.01 0.658 6490
 6492 3 69.48 26.27 8.03 0.322 6491
 6493 3 69.42 26.18 8.17 0.314 6492
 6494 3 69.35 26.22 8.36 0.292 6493
 6495 3 69.26 26.16 8.57 0.26 6494
 6496 3 69.21 26.13 8.78 0.21 6495
 6497 3 69.24 26.18 8.9 0.203 6496
 6498 3 69.12 26.11 9.19 0.235 6497
 6499 3 69.01 26 9.39 0.234 6498
 6500 3 68.95 25.91 9.59 0.239 6499
 6501 3 68.84 25.78 9.75 0.238 6500
 6502 3 68.73 25.74 9.91 0.227 6501
 6503 3 68.71 25.62 10.06 0.201 6502
 6504 3 68.65 25.51 10.14 0.238 6503
 6505 3 68.6 25.44 10.26 0.252 6504
 6506 3 68.67 25.31 10.42 0.277 6505
 6507 3 68.6 25.26 10.61 0.245 6506
 6508 3 68.52 25.1 10.7 0.259 6507
 6509 3 68.51 24.99 10.9 0.287 6508
 6510 3 68.4 24.9 11.06 0.31 6509
 6511 3 68.37 24.78 11.16 0.327 6510
 6512 3 68.21 24.76 11.32 0.311 6511
 6513 3 68.15 24.71 11.45 0.329 6512
 6514 3 68.17 24.71 11.64 0.364 6513
 6515 3 68.2 24.64 11.78 0.39 6514
 6516 3 68.23 24.6 11.93 0.396 6515
 6517 3 68.13 24.39 11.93 0.385 6516
 6518 3 68.12 24.24 11.99 0.36 6517
 6519 3 68.02 24.03 12.06 0.356 6518
 6520 3 67.95 23.9 12.16 0.337 6519
 6521 3 67.93 23.74 12.34 0.323 6520
 6522 3 67.76 23.6 12.4 0.322 6521
 6523 3 67.63 23.6 12.54 0.334 6522
 6524 3 67.48 23.46 12.54 0.362 6523
 6525 3 67.4 23.4 12.59 0.374 6524
 6526 3 67.37 23.01 12.2 0.225 6525
 6527 3 67.3 22.78 11.93 0.113 6526
 6528 3 67.25 22.69 11.77 0.117 6527
 6529 3 67.24 22.53 11.7 0.139 6528
 6530 3 67.14 22.42 11.57 0.135 6529
 6531 3 67.11 22.37 11.47 0.155 6530
 6532 3 67.05 22.19 11.41 0.136 6531
 6533 3 66.99 22.05 11.37 0.147 6532
 6534 3 66.86 21.96 11.24 0.148 6533
 6535 3 66.78 21.83 11.25 0.161 6534
 6536 3 66.74 21.67 11.33 0.159 6535
 6537 3 66.69 21.55 11.27 0.223 6536
 6538 3 66.58 21.47 11.23 0.267 6537
 6539 3 66.58 21.33 10.82 0.178 6538
 6540 3 66.47 21.28 10.54 0.139 6539
 6541 3 66.41 21.17 10.43 0.197 6540
 6542 3 66.33 21.12 10.34 0.215 6541
 6543 3 66.36 20.85 10.16 0.104 6542
 6544 3 66.32 20.78 9.99 0.126 6543
 6545 3 66.3 20.72 9.77 0.127 6544
 6546 3 66.13 21.3 10.34 0.1 6542
 6547 3 66.49 21.51 11.68 0.138 6538
 6548 3 66.38 21.47 11.7 0.164 6547
 6549 3 66.44 21.49 11.94 0.159 6548
 6550 3 66.52 21.53 12.16 0.147 6549
 6551 3 66.71 21.37 12.22 0.109 6550
 6552 3 66.8 21.26 12.09 0.145 6551
 6553 3 66.91 21.19 12.02 0.124 6552
 6554 3 67.13 21.08 12.03 0.127 6553
 6555 3 67.25 20.96 11.99 0.000125 6554
 6556 3 67.37 23.62 13.04 0.235 6525
 6557 3 67.27 23.67 13.25 0.195 6556
 6558 3 67.23 23.72 13.44 0.182 6557
 6559 3 67.18 23.81 13.6 0.203 6558
 6560 3 67.2 23.83 13.78 0.212 6559
 6561 3 67.18 23.92 13.92 0.254 6560
 6562 3 67.04 24.05 14.1 0.237 6561
 6563 3 67.04 24.1 14.28 0.233 6562
 6564 3 67.04 24.12 14.51 0.287 6563
 6565 3 66.96 24.14 14.73 0.273 6564
 6566 3 66.96 24.17 14.91 0.281 6565
 6567 3 66.98 24.21 15.08 0.311 6566
 6568 3 66.81 24.23 15.2 0.334 6567
 6569 3 66.77 24.25 15.34 0.323 6568
 6570 3 66.6 24.23 15.5 0.275 6569
 6571 3 66.51 24.2 15.62 0.3 6570
 6572 3 66.43 24.25 15.72 0.341 6571
 6573 3 66.37 24.11 15.85 0.396 6572
 6574 3 66.27 24.09 15.99 0.475 6573
 6575 3 66.1 23.98 16 0.57 6574
 6576 3 65.98 23.89 15.99 0.643 6575
 6577 3 65.76 23.75 15.87 0.581 6576
 6578 3 65.51 23.3 15.65 0.367 6577
 6579 3 65.42 23.09 15.54 0.378 6578
 6580 3 65.4 22.93 15.56 0.392 6579
 6581 3 65.41 22.79 15.67 0.462 6580
 6582 3 65.43 22.73 15.83 0.51 6581
 6583 3 65.53 22.68 16.06 0.537 6582
 6584 3 65.52 22.7 16.24 0.584 6583
 6585 3 65.61 22.7 16.4 0.607 6584
 6586 3 65.63 22.68 16.56 0.596 6585
 6587 3 65.5 22.59 16.63 0.617 6586
 6588 3 65.55 22.55 16.72 0.623 6587
 6589 3 66.47 22.45 16.84 0.21 6588
 6590 3 66.58 22.48 16.99 0.242 6589
 6591 3 66.66 22.5 17.11 0.241 6590
 6592 3 66.8 22.5 17.13 0.282 6591
 6593 3 67.08 22.45 16.95 0.136 6592
 6594 3 67.22 22.43 16.79 0.112 6593
 6595 3 67.3 22.46 16.68 0.154 6594
 6596 3 67.43 22.52 16.65 0.217 6595
 6597 3 67.52 22.52 16.49 0.205 6596
 6598 3 66.77 22.45 17.45 0.177 6592
 6599 3 66.77 22.38 17.63 0.223 6598
 6600 3 66.86 22.36 17.76 0.284 6599
 6601 3 67 22.41 17.86 0.347 6600
 6602 3 67.08 22.45 17.93 0.433 6601
 6603 3 67.08 22.46 18.22 0.425 6602
 6604 3 67.02 22.43 18.43 0.466 6603
 6605 3 66.96 22.5 18.56 0.524 6604
 6606 3 66.87 23.09 18.2 0.132 6605
 6607 3 66.85 22.25 18.79 0.506 6605
 6608 3 66.61 21.8 18.86 0.387 6607
 6609 3 66.24 21.73 18.99 0.173 6608
 6610 3 66.03 21.63 19.01 0.118 6609
 6611 3 65.85 21.45 18.92 0.193 6610
 6612 3 65.72 21.36 18.9 0.221 6611
 6613 3 65.58 21.38 18.86 0.31 6612
 6614 3 65.47 21.36 18.86 0.396 6613
 6615 3 65.3 21.39 18.77 0.443 6614
 6616 3 65.16 21.36 18.86 0.512 6615
 6617 3 65.02 21.41 18.9 0.528 6616
 6618 3 64.94 21.36 19.06 0.54 6617
 6619 3 64.75 21.36 19.09 0.534 6618
 6620 3 64.63 21.27 19.11 0.549 6619
 6621 3 64.5 21.25 19.13 0.516 6620
 6622 3 64.38 21.14 19.09 0.487 6621
 6623 3 64.39 20.39 19.29 0.176 6622
 6624 3 64.35 20.17 19.33 0.143 6623
 6625 3 64.3 19.97 19.36 0.141 6624
 6626 3 64.19 19.76 19.38 0.219 6625
 6627 3 64.13 19.58 19.45 0.188 6626
 6628 3 64.03 19.31 19.68 0.105 6627
 6629 3 63.99 19.17 19.74 0.154 6628
 6630 3 63.83 18.99 19.77 0.165 6629
 6631 3 63.78 18.76 19.88 0.135 6630
 6632 3 63.68 18.6 19.9 0.154 6631
 6633 3 63.58 18.47 19.92 0.175 6632
 6634 3 63.52 18.31 19.93 0.159 6633
 6635 3 63.57 18.1 20.04 0.181 6634
 6636 3 63.61 17.97 20.06 0.236 6635
 6637 3 63.71 17.85 20.15 0.206 6636
 6638 3 63.8 17.69 20.11 0.186 6637
 6639 3 63.83 17.49 20.11 0.165 6638
 6640 3 63.84 17.22 20.12 0.106 6639
 6641 3 64.33 21.27 19.08 0.215 6622
 6642 3 64.28 21.43 18.95 0.083 6641
 6643 3 66.94 21.34 18.77 0.215 6608
 6644 3 67.05 21.23 18.83 0.199 6643
 6645 3 67.22 21.18 18.92 0.184 6644
 6646 3 67.38 21.14 18.97 0.196 6645
 6647 3 67.57 21.16 18.97 0.195 6646
 6648 3 67.69 21.14 18.95 0.171 6647
 6649 3 67.86 21.09 18.9 0.182 6648
 6650 3 68 21.14 18.88 0.188 6649
 6651 3 68.16 21.18 18.81 0.174 6650
 6652 3 68.32 21.16 18.88 0.165 6651
 6653 3 68.52 21.11 18.83 0.151 6652
 6654 3 68.77 21.12 18.81 0.203 6653
 6655 3 68.96 21.06 18.74 0.266 6654
 6656 3 69.11 20.96 18.68 0.292 6655
 6657 3 69.33 20.85 18.61 0.325 6656
 6658 3 69.52 20.74 18.61 0.351 6657
 6659 3 69.71 20.67 18.61 0.399 6658
 6660 3 69.75 20.58 18.67 0.491 6659
 6661 3 69.83 20.49 18.72 0.566 6660
 6662 3 69.89 20.35 18.95 0.51 6661
 6663 3 69.86 20.21 19.2 0.438 6662
 6664 3 69.91 20.14 19.31 0.435 6663
 6665 3 69.86 20.05 19.47 0.485 6664
 6666 3 69.78 19.92 19.65 0.495 6665
 6667 3 69.83 19.81 19.74 0.536 6666
 6668 3 70.19 19.53 19.45 0.375 6667
 6669 3 70.3 19.42 19.49 0.391 6668
 6670 3 70.38 19.31 19.56 0.404 6669
 6671 3 70.58 19.28 19.59 0.403 6670
 6672 3 70.61 19.03 19.61 0.386 6671
 6673 3 70.69 18.92 19.63 0.34 6672
 6674 3 70.86 18.85 19.7 0.286 6673
 6675 3 70.99 18.72 19.72 0.24 6674
 6676 3 71.1 18.6 19.74 0.262 6675
 6677 3 71.16 18.49 19.77 0.283 6676
 6678 3 71.21 18.39 19.77 0.337 6677
 6679 3 71.33 18.33 19.68 0.403 6678
 6680 3 71.44 18.24 19.7 0.488 6679
 6681 3 71.56 18.17 19.7 0.604 6680
 6682 3 71.76 18.08 20.47 0.229 6681
 6683 3 71.9 18.14 20.61 0.226 6682
 6684 3 72.11 18.19 20.7 0.299 6683
 6685 3 72.25 18.26 20.68 0.337 6684
 6686 3 72.38 18.33 20.79 0.378 6685
 6687 3 72.58 18.33 20.86 0.381 6686
 6688 3 72.69 18.28 21.02 0.408 6687
 6689 3 72.78 18.21 21.18 0.375 6688
 6690 3 72.94 18.08 21.33 0.282 6689
 6691 3 73.09 17.97 21.36 0.21 6690
 6692 3 73.25 17.69 21.18 0.099 6691
 6693 3 73.44 17.65 21.04 0.108 6692
 6694 3 73.61 17.55 20.93 0.206 6693
 6695 3 73.67 17.4 20.93 0.17 6694
 6696 3 73.67 17.24 21.01 0.081 6695
 6697 3 71.61 18.24 19.22 0.563 6681
 6698 3 71.74 18.21 19.11 0.622 6697
 6699 3 71.83 18.06 19.04 0.631 6698
 6700 3 72 18.05 18.9 0.638 6699
 6701 3 72.04 17.99 18.74 0.649 6700
 6702 3 72.15 17.94 18.65 0.651 6701
 6703 3 72.26 18.17 18.36 0.51 6702
 6704 3 72.44 18.39 18.09 0.282 6703
 6705 3 72.5 18.46 17.97 0.221 6704
 6706 3 72.55 18.69 17.79 0.106 6705
 6707 3 72.61 18.81 17.61 0.083 6706
 6708 3 72.66 18.94 17.56 0.146 6707
 6709 3 72.72 19.02 17.52 0.165 6708
 6710 3 72.72 19.23 17.38 0.136 6709
 6711 3 72.74 19.43 17.38 0.166 6710
 6712 3 72.72 19.57 17.38 0.189 6711
 6713 3 72.71 19.67 17.52 0.193 6712
 6714 3 72.78 19.75 17.59 0.192 6713
 6715 3 72.49 19.81 17.74 0.095 6714
 6716 3 72.41 19.76 17.88 0.105 6715
 6717 3 72.3 19.74 17.95 0.152 6716
 6718 3 72.16 19.69 18.02 0.195 6717
 6719 3 72.02 19.58 18.13 0.169 6718
 6720 3 71.91 19.62 18.13 0.116 6719
 6721 3 71.8 19.53 18.24 0.000125 6720
 6722 3 72.17 17.15 19.15 0.145 6702
 6723 3 72.2 17.08 19.05 0.164 6722
 6724 3 72.25 16.87 19.01 0.164 6723
 6725 3 72.25 16.69 18.89 0.142 6724
 6726 3 72.37 16.55 18.82 0.174 6725
 6727 3 72.45 16.42 18.82 0.174 6726
 6728 3 72.53 16.28 18.67 0.17 6727
 6729 3 72.64 16.15 18.6 0.13 6728
 6730 3 72.78 15.98 18.64 0.204 6729
 6731 3 72.84 15.83 18.66 0.261 6730
 6732 3 72.95 15.77 18.62 0.333 6731
 6733 3 73.19 15.7 18.58 0.531 6732
 6734 3 73.28 15.66 18.48 0.587 6733
 6735 3 73.37 15.55 18.44 0.578 6734
 6736 3 73.34 15.23 18.48 0.414 6735
 6737 3 73.37 15.05 18.5 0.38 6736
 6738 3 73.23 14.69 18.67 0.221 6737
 6739 3 73.01 14.4 18.78 0.13 6738
 6740 3 72.95 14.27 18.87 0.078 6739
 6741 3 72.87 14.14 18.91 0.092 6740
 6742 3 72.92 14.04 18.83 0.095 6741
 6743 3 73.84 16.2 18.1 0.172 6735
 6744 3 73.92 16.48 17.91 0.109 6743
 6745 3 74.03 16.57 17.85 0.108 6744
 6746 3 69.44 19.89 20.2 0.308 6667
 6747 3 69.28 19.84 20.43 0.33 6746
 6748 3 69.19 19.84 20.59 0.369 6747
 6749 3 69.19 19.73 20.72 0.394 6748
 6750 3 69.1 19.73 20.86 0.398 6749
 6751 3 69.11 19.68 21.02 0.398 6750
 6752 3 68.75 19.68 20.95 0.308 6751
 6753 3 68.53 20 21.06 0.218 6752
 6754 3 68.33 20.02 21.11 0.186 6753
 6755 3 68.13 19.91 21.15 0.121 6754
 6756 3 67.94 19.8 21.22 0.103 6755
 6757 3 67.89 19.64 21.29 0.115 6756
 6758 3 67.83 19.46 21.36 0.133 6757
 6759 3 67.74 19.27 21.36 0.206 6758
 6760 3 67.68 19.13 21.49 0.197 6759
 6761 3 67.69 18.98 21.65 0.124 6760
 6762 3 67.66 18.86 21.7 0.153 6761
 6763 3 67.66 18.68 21.81 0.14 6762
 6764 3 67.71 18.55 21.9 0.126 6763
 6765 3 67.68 18.38 21.99 0.15 6764
 6766 3 67.63 18.23 22.04 0.166 6765
 6767 3 67.56 18.11 22.11 0.196 6766
 6768 3 67.51 17.98 22.15 0.237 6767
 6769 3 67.51 17.82 22.15 0.289 6768
 6770 3 67.45 17.66 22.22 0.32 6769
 6771 3 67.37 17.57 22.17 0.409 6770
 6772 3 67.28 17.48 22.24 0.495 6771
 6773 3 67.22 17.34 22.29 0.503 6772
 6774 3 67.08 17.23 22.35 0.508 6773
 6775 3 67.03 17.07 22.48 0.501 6774
 6776 3 67 16.89 22.62 0.49 6775
 6777 3 67.11 16.64 23.28 0.251 6776
 6778 3 67.11 16.55 23.62 0.284 6777
 6779 3 67.14 16.55 23.85 0.231 6778
 6780 3 67.06 16.43 23.87 0.264 6779
 6781 3 67.11 16.3 23.87 0.274 6780
 6782 3 67.04 16.18 23.85 0.296 6781
 6783 3 67.06 16.06 23.85 0.304 6782
 6784 3 66.89 15.97 23.89 0.232 6783
 6785 3 66.87 15.85 23.87 0.222 6784
 6786 3 67.14 15.65 24.03 0.094 6785
 6787 3 67.09 15.49 23.98 0.072 6786
 6788 3 67.03 15.38 24.07 0.069 6787
 6789 3 66.95 15.21 23.96 0.11 6788
 6790 3 66.89 15.04 23.98 0.114 6789
 6791 3 66.86 14.96 24.12 0.072 6790
 6792 3 67.39 17.63 21.47 0.118 6772
 6793 3 67.39 17.57 21.31 0.131 6792
 6794 3 67.31 17.48 21.11 0.071 6793
 6795 3 67.34 17.5 20.97 0.095 6794
 6796 3 67.48 17.55 20.86 0.077 6795
 6797 3 70.19 20.26 18.36 0.068 6662
 6798 3 69.97 20.67 17.77 0.094 6661
 6799 3 70.05 20.6 17.7 0.117 6798
 6800 3 70.13 20.42 17.74 0.112 6799
 6801 3 64.74 22.46 16.72 0.327 6588
 6802 3 64.36 22.3 16.72 0.237 6801
 6803 3 64.3 22.14 16.83 0.268 6802
 6804 3 64.22 21.98 16.9 0.273 6803
 6805 3 63.93 21.73 16.88 0.163 6804
 6806 3 63.78 21.57 16.83 0.152 6805
 6807 3 63.63 21.39 16.72 0.21 6806
 6808 3 63.58 21.29 16.61 0.232 6807
 6809 3 63.5 21.2 16.52 0.274 6808
 6810 3 63.57 21.16 16.31 0.307 6809
 6811 3 63.56 21.05 16.18 0.304 6810
 6812 3 63.53 20.88 16.11 0.256 6811
 6813 3 63.49 20.73 16.01 0.251 6812
 6814 3 63.46 20.61 15.9 0.288 6813
 6815 3 63.39 20.55 15.76 0.325 6814
 6816 3 62.85 20.79 15.72 0.183 6815
 6817 3 62.78 20.82 15.86 0.182 6816
 6818 3 62.79 20.6 16.13 0.084 6817
 6819 3 63.71 20.34 15.73 0.205 6815
 6820 3 63.82 20.16 15.64 0.156 6819
 6821 3 63.82 20.07 15.51 0.184 6820
 6822 3 63.81 19.93 15.41 0.225 6821
 6823 3 63.78 19.8 15.32 0.291 6822
 6824 3 63.75 19.7 15.26 0.406 6823
 6825 3 63.67 19.57 15.11 0.468 6824
 6826 3 63.64 19.52 15.01 0.52 6825
 6827 3 63.7 19.5 14.79 0.505 6826
 6828 3 63.64 19.45 14.62 0.577 6827
 6829 3 63.52 19.36 14.49 0.578 6828
 6830 3 62.71 19.7 14.41 0.147 6829
 6831 3 62.5 19.74 14.44 0.073 6830
 6832 3 63.54 19.2 14.36 0.527 6829
 6833 3 63.17 18.82 14.73 0.16 6832
 6834 3 63.18 18.61 14.75 0.131 6833
 6835 3 63.18 18.45 14.78 0.173 6834
 6836 3 63.21 18.32 14.81 0.175 6835
 6837 3 63.26 18.14 14.78 0.178 6836
 6838 3 63.32 17.98 14.65 0.199 6837
 6839 3 63.33 17.84 14.53 0.264 6838
 6840 3 63.32 17.7 14.5 0.34 6839
 6841 3 63.32 17.55 14.49 0.425 6840
 6842 3 63.33 17.41 14.47 0.536 6841
 6843 3 63.36 17.3 14.48 0.6 6842
 6844 3 63.34 17.16 14.4 0.595 6843
 6845 3 63.21 17.05 14.28 0.616 6844
 6846 3 63.01 16.88 13.75 0.168 6845
 6847 3 63 16.67 13.59 0.123 6846
 6848 3 63.01 16.54 13.6 0.141 6847
 6849 3 63.04 16.38 13.58 0.228 6848
 6850 3 63.07 16.24 13.69 0.288 6849
 6851 3 63.19 16.07 13.97 0.16 6850
 6852 3 63.29 15.95 13.99 0.178 6851
 6853 3 63.39 15.84 14.14 0.211 6852
 6854 3 63.47 15.76 14.19 0.266 6853
 6855 3 63.83 15.93 14.16 0.179 6854
 6856 3 64 16.04 14.21 0.194 6855
 6857 3 64.23 16.23 14.07 0.149 6856
 6858 3 64.37 16.27 14.08 0.154 6857
 6859 3 64.56 16.27 14.13 0.159 6858
 6860 3 64.75 16.32 14.25 0.162 6859
 6861 3 64.95 16.32 14.33 0.143 6860
 6862 3 65.06 16.32 14.42 0.208 6861
 6863 3 65.19 16.27 14.5 0.201 6862
 6864 3 65.31 16.3 14.57 0.14 6863
 6865 3 65.44 16.32 14.66 0.109 6864
 6866 3 65.54 16.27 14.75 0.128 6865
 6867 3 65.67 16.18 14.83 0.124 6866
 6868 3 65.79 16.18 14.91 0.139 6867
 6869 3 65.94 16.13 15 0.139 6868
 6870 3 66.04 16.02 15.05 0.215 6869
 6871 3 66.12 15.93 15.1 0.299 6870
 6872 3 66.2 15.81 15.08 0.402 6871
 6873 3 66.33 15.73 15.02 0.474 6872
 6874 3 66.5 15.71 14.98 0.511 6873
 6875 3 66.64 15.63 14.91 0.486 6874
 6876 3 66.83 15.57 14.98 0.41 6875
 6877 3 67.11 15.55 15.16 0.289 6876
 6878 3 67.45 15.72 15.09 0.156 6877
 6879 3 67.62 15.78 15.09 0.112 6878
 6880 3 67.7 15.87 15.07 0.149 6879
 6881 3 67.83 15.95 15 0.144 6880
 6882 3 67.94 16.02 15 0.129 6881
 6883 3 68.06 16.07 15 0.15 6882
 6884 3 68.17 16.14 15 0.171 6883
 6885 3 68.28 16.19 15.05 0.168 6884
 6886 3 68.36 16.31 15.08 0.253 6885
 6887 3 68.64 16.28 14.65 0.204 6886
 6888 3 68.73 16.31 14.56 0.275 6887
 6889 3 68.87 16.31 14.46 0.259 6888
 6890 3 69.09 16.33 14.41 0.315 6889
 6891 3 69.19 16.37 14.28 0.396 6890
 6892 3 69.29 16.33 14.24 0.499 6891
 6893 3 69.37 16.31 14 0.504 6892
 6894 3 69.53 16.28 13.94 0.585 6893
 6895 3 69.61 16.19 13.81 0.625 6894
 6896 3 69.72 16.19 13.69 0.612 6895
 6897 3 69.92 16.13 13.75 0.606 6896
 6898 3 70.19 16.1 13.88 0.569 6897
 6899 3 70.45 16.05 13.9 0.485 6898
 6900 3 70.64 16.04 14 0.51 6899
 6901 3 70.73 15.96 13.75 0.5 6900
 6902 3 70.95 16.05 13.73 0.471 6901
 6903 3 71.17 16.2 13.8 0.381 6902
 6904 3 71.48 16.54 13.51 0.193 6903
 6905 3 71.72 16.57 13.49 0.237 6904
 6906 3 71.83 16.59 13.49 0.307 6905
 6907 3 71.98 16.61 13.58 0.388 6906
 6908 3 72.14 16.61 13.61 0.419 6907
 6909 3 72.31 16.7 13.73 0.381 6908
 6910 3 72.53 16.66 13.73 0.36 6909
 6911 3 72.59 16.63 13.86 0.278 6910
 6912 3 68.31 16.53 15.46 0.332 6886
 6913 3 68.09 16.72 15.5 0.169 6912
 6914 3 68.17 16.94 15.6 0.122 6913
 6915 3 68.09 17.15 15.56 0.116 6914
 6916 3 67.97 17.31 15.53 0.131 6915
 6917 3 67.78 17.39 15.67 0.105 6916
 6918 3 67.75 17.42 15.84 0.142 6917
 6919 3 67.75 17.44 15.99 0.139 6918
 6920 3 68.72 16.31 15.66 0.248 6912
 6921 3 68.78 16.24 15.81 0.326 6920
 6922 3 68.73 16.31 15.92 0.377 6921
 6923 3 68.58 16.03 16.05 0.385 6922
 6924 3 68.58 15.92 16.19 0.421 6923
 6925 3 68.53 15.89 16.35 0.432 6924
 6926 3 68.59 16.02 16.51 0.403 6925
 6927 3 68.56 15.92 16.58 0.398 6926
 6928 3 68.61 15.91 16.71 0.353 6927
 6929 3 68.75 15.72 16.89 0.305 6928
 6930 3 68.76 15.56 17.08 0.25 6929
 6931 3 68.9 16.67 15.98 0.08 6922
 6932 3 69.06 16.71 15.97 0.073 6931
 6933 3 63.21 15.4 14.17 0.147 6854
 6934 3 63.18 15.27 14.1 0.157 6933
 6935 3 63.11 15.13 14.13 0.237 6934
 6936 3 63.11 14.98 14.16 0.287 6935
 6937 3 63.11 14.88 14.18 0.348 6936
 6938 3 63.11 14.74 14.3 0.405 6937
 6939 3 63.05 14.61 14.42 0.465 6938
 6940 3 63.01 14.44 14.55 0.471 6939
 6941 3 63.04 14.29 14.52 0.474 6940
 6942 3 62.84 14.13 14.61 0.451 6941
 6943 3 62.76 13.98 14.71 0.402 6942
 6944 3 62.54 13.81 14.81 0.368 6943
 6945 3 62.47 13.62 14.94 0.3 6944
 6946 3 62.45 13.52 15 0.268 6945
 6947 3 62.4 13.26 15.26 0.183 6946
 6948 3 62.38 12.96 15.43 0.141 6947
 6949 3 62.37 12.79 15.42 0.146 6948
 6950 3 62.4 12.56 15.52 0.154 6949
 6951 3 62.45 12.26 15.59 0.137 6950
 6952 3 62.45 12.09 15.65 0.117 6951
 6953 3 62.51 11.9 15.76 0.128 6952
 6954 3 62.52 11.78 15.9 0.131 6953
 6955 3 62.59 11.69 16.03 0.169 6954
 6956 3 62.69 11.63 16.16 0.154 6955
 6957 3 62.91 11.71 16.23 0.084 6956
 6958 3 63.05 11.6 16.44 0.061 6957
 6959 3 63.26 16.96 14.61 0.34 6845
 6960 3 63.19 16.73 15.21 0.188 6959
 6961 3 63.19 16.64 15.42 0.156 6960
 6962 3 63.15 16.57 15.48 0.149 6961
 6963 3 63.11 16.45 15.56 0.144 6962
 6964 3 63 16.25 15.71 0.124 6963
 6965 3 62.97 16.04 15.83 0.163 6964
 6966 3 63 15.88 15.93 0.146 6965
 6967 3 63.01 15.73 16.03 0.153 6966
 6968 3 63.01 15.64 16.17 0.144 6967
 6969 3 62.91 15.44 16.26 0.178 6968
 6970 3 62.79 15.25 16.33 0.127 6969
 6971 3 62.79 15.12 16.37 0.079 6970
 6972 3 62.69 15.08 16.39 0.101 6971
 6973 3 62.61 15.01 16.42 0.098 6972
 6974 3 62.55 14.86 16.44 0.117 6973
 6975 3 62.48 14.77 16.51 0.151 6974
 6976 3 62.47 14.62 16.6 0.206 6975
 6977 3 62.4 14.7 16.71 0.24 6976
 6978 3 62.37 14.61 16.8 0.325 6977
 6979 3 62.4 14.53 16.92 0.353 6978
 6980 3 62.39 14.47 17.05 0.394 6979
 6981 3 62.37 14.29 17.17 0.419 6980
 6982 3 62.44 14.14 17.3 0.404 6981
 6983 3 62.46 13.78 17.42 0.281 6982
 6984 3 62.48 13.55 17.57 0.2 6983
 6985 3 62.48 13.3 17.73 0.143 6984
 6986 3 62.42 13.2 17.89 0.144 6985
 6987 3 62.4 13.04 18.07 0.147 6986
 6988 3 62.34 12.92 18.19 0.145 6987
 6989 3 62.27 12.78 18.35 0.184 6988
 6990 3 62.19 12.65 18.53 0.201 6989
 6991 3 62.17 12.6 18.64 0.244 6990
 6992 3 62.16 12.79 18.89 0.144 6991
 6993 3 62.16 12.69 18.94 0.155 6992
 6994 3 62.16 12.68 19.12 0.146 6993
 6995 3 62.19 12.81 19.3 0.202 6994
 6996 3 62.23 12.81 19.46 0.23 6995
 6997 3 62.27 12.79 19.64 0.257 6996
 6998 3 62.19 12.7 19.85 0.256 6997
 6999 3 62.17 12.58 20.01 0.258 6998
 7000 3 62.05 12.48 20.21 0.292 6999
 7001 3 62.05 12.44 20.37 0.338 7000
 7002 3 61.85 12.4 20.46 0.371 7001
 7003 3 61.79 12.37 20.64 0.373 7002
 7004 3 61.76 12.45 20.85 0.289 7003
 7005 3 61.72 12.3 20.94 0.275 7004
 7006 3 61.8 12.34 21.05 0.262 7005
 7007 3 61.72 12.3 21.21 0.296 7006
 7008 3 61.66 12.23 21.51 0.126 7007
 7009 3 61.59 12.22 21.62 0.117 7008
 7010 3 61.49 12.17 21.75 0.129 7009
 7011 3 61.47 12.15 21.87 0.165 7010
 7012 3 61.23 12.25 22.05 0.145 7011
 7013 3 61.12 12.26 22.14 0.134 7012
 7014 3 61.02 12.32 22.23 0.127 7013
 7015 3 60.91 12.3 22.32 0.141 7014
 7016 3 60.83 12.26 22.44 0.144 7015
 7017 3 60.62 12.27 22.6 0.119 7016
 7018 3 60.54 12.25 22.71 0.117 7017
 7019 3 60.41 12.28 22.85 0.107 7018
 7020 3 60.3 12.34 23.08 0.118 7019
 7021 3 60.26 12.39 23.23 0.096 7020
 7022 3 60.2 12.35 23.37 0.105 7021
 7023 3 60.17 12.34 23.53 0.093 7022
 7024 3 60.15 12.41 23.62 0.113 7023
 7025 3 60.12 12.36 23.75 0.184 7024
 7026 3 60.09 12.5 23.82 0.281 7025
 7027 3 60.08 12.47 23.98 0.345 7026
 7028 3 60.08 12.66 24.08 0.368 7027
 7029 3 60.06 12.64 24.26 0.407 7028
 7030 3 60.02 12.75 24.37 0.408 7029
 7031 3 59.99 12.83 24.48 0.385 7030
 7032 3 59.94 12.86 24.57 0.388 7031
 7033 3 59.84 12.94 24.71 0.391 7032
 7034 3 59.83 12.93 24.91 0.342 7033
 7035 3 59.34 13.19 24.6 0.092 7034
 7036 3 59.23 13.24 24.5 0.086 7035
 7037 3 59.12 13.3 24.5 0.13 7036
 7038 3 58.91 13.36 24.53 0.106 7037
 7039 3 61.6 12.09 20.26 0.094 7002
 7040 3 61.87 12.3 18.37 0.093 6991
 7041 3 61.87 12.12 18.37 0.159 7040
 7042 3 61.87 12.03 18.28 0.145 7041
 7043 3 62.4 15 16.71 0.069 6978
 7044 3 62.4 15.12 16.67 0.055 7043
 7045 3 62.65 15.26 16.48 0.096 6970
 7046 3 62.5 15.14 16.53 0.083 7045
 7047 3 62.4 15.12 16.46 0.038 7046
 7048 3 63.29 16.93 14.77 0.34 6959
 7049 3 62.79 17.2 13.44 0.161 7048
 7050 3 62.65 17.26 13.33 0.196 7049
 7051 3 62.58 17.26 13.22 0.144 7050
 7052 3 64.18 19.16 14.24 0.172 6832
 7053 3 64.3 19.14 14.16 0.154 7052
 7054 3 64.46 21.84 17.06 0.228 6804
 7055 3 64.94 21.82 17.15 0.099 7054
 7056 3 65.08 21.86 17.18 0.152 7055
 7057 3 65.35 21.63 17.27 0.083 7056
 7058 3 65.46 21.55 17.27 0.095 7057
 7059 3 65.02 22.14 17.31 0.194 7056
 7060 3 64.94 22.3 17.24 0.203 7059
 7061 3 64.97 22.25 17.08 0.08 7060
 7062 3 70.57 27.32 8.1 0.432 6491
 7063 3 70.73 27.45 8.13 0.41 7062
 7064 3 70.86 27.56 8.13 0.44 7063
 7065 3 71.14 27.63 7.46 0.215 7064
 7066 3 71.2 27.7 7.31 0.226 7065
 7067 3 71.28 27.82 7.22 0.264 7066
 7068 3 71.42 27.66 7.02 0.192 7067
 7069 3 71.61 27.59 6.93 0.186 7068
 7070 3 71.78 27.61 6.82 0.191 7069
 7071 3 71.89 27.59 6.71 0.215 7070
 7072 3 71.97 27.64 6.5 0.291 7071
 7073 3 72 27.69 6.34 0.374 7072
 7074 3 72.11 27.71 6.22 0.439 7073
 7075 3 72.14 27.73 6.01 0.465 7074
 7076 3 72.25 27.73 5.93 0.499 7075
 7077 3 72.34 27.71 5.85 0.487 7076
 7078 3 72.37 27.51 5.73 0.421 7077
 7079 3 72.35 27.39 5.57 0.38 7078
 7080 3 72.4 27.14 5.43 0.322 7079
 7081 3 72.4 27.12 5.3 0.329 7080
 7082 3 72.43 27.05 5.17 0.355 7081
 7083 3 72.51 26.98 5.06 0.361 7082
 7084 3 73.29 27.08 5.22 0.153 7083
 7085 3 73.43 26.99 5.27 0.153 7084
 7086 3 73.56 26.92 5.36 0.118 7085
 7087 3 73.71 26.96 5.35 0.068 7086
 7088 3 73.82 27.03 5.4 0.169 7087
 7089 3 73.7 27.08 5.48 0.071 7088
 7090 3 72.49 26.91 4.93 0.303 7083
 7091 3 72.57 26.83 4.8 0.245 7090
 7092 3 72.59 26.85 4.6 0.194 7091
 7093 3 72.62 26.73 4.47 0.16 7092
 7094 3 72.62 26.57 4.42 0.155 7093
 7095 3 72.6 26.44 4.38 0.132 7094
 7096 3 72.67 26.28 4.38 0.198 7095
 7097 3 72.68 26.1 4.34 0.204 7096
 7098 3 72.82 25.91 4.31 0.238 7097
 7099 3 72.96 25.8 4.34 0.262 7098
 7100 3 73.02 25.69 4.38 0.279 7099
 7101 3 73.21 25.58 4.25 0.262 7100
 7102 3 73.34 25.44 4.24 0.256 7101
 7103 3 73.46 25.33 4.21 0.267 7102
 7104 3 73.62 25.14 4.35 0.17 7103
 7105 3 73.74 24.99 4.38 0.176 7104
 7106 3 73.79 24.87 4.43 0.176 7105
 7107 3 74.07 24.78 4.42 0.14 7106
 7108 3 74.2 24.62 4.37 0.192 7107
 7109 3 74.4 24.53 4.38 0.2 7108
 7110 3 74.51 24.44 4.31 0.217 7109
 7111 3 74.67 24.35 4.29 0.26 7110
 7112 3 74.85 24.33 4.26 0.276 7111
 7113 3 75.1 24.37 4.3 0.323 7112
 7114 3 75.26 24.37 4.26 0.396 7113
 7115 3 75.37 24.33 4.17 0.393 7114
 7116 3 75.54 24.43 4.14 0.415 7115
 7117 3 75.63 24.31 4.08 0.35 7116
 7118 3 75.93 24.81 4.14 0.318 7117
 7119 3 75.96 25.06 4.16 0.27 7118
 7120 3 75.82 25.24 4.13 0.226 7119
 7121 3 75.65 25.42 4.09 0.074 7120
 7122 3 75.87 24.2 4.1 0.224 7117
 7123 3 76.17 24.04 4.08 0.188 7122
 7124 3 76.37 23.9 4.02 0.194 7123
 7125 3 76.43 23.81 4 0.304 7124
 7126 3 76.59 23.77 4.01 0.432 7125
 7127 3 76.71 23.7 4.09 0.508 7126
 7128 3 76.92 23.68 4.13 0.506 7127
 7129 3 77.04 23.54 4.16 0.563 7128
 7130 3 77.01 23.68 4.75 0.431 7129
 7131 3 77.01 23.95 5.09 0.035 7130
 7132 3 77.07 23.63 4.8 0.213 7131
 7133 3 76.6 23.84 5.17 0.045 7132
 7134 3 77.15 23.56 4.84 0.213 7132
 7135 3 77.23 23.65 4.96 0.184 7134
 7136 3 77.59 23.7 5.17 0.083 7135
 7137 3 77.68 23.7 5.22 0.117 7136
 7138 3 77.76 23.75 5.35 0.071 7137
 7139 3 77.87 23.81 5.45 0.105 7138
 7140 3 78.13 23.86 5.46 0.141 7139
 7141 3 78.34 23.9 5.38 0.099 7140
 7142 3 76.45 23.61 5.21 0.083 7130
 7143 3 76.4 23.65 5.35 0.082 7142
 7144 3 76.37 23.7 5.51 0.087 7143
 7145 3 76.99 23.31 3.48 0.345 7129
 7146 3 77.04 23.43 3.03 0.194 7145
 7147 3 77.29 23.38 3.03 0.137 7146
 7148 3 77.46 23.38 2.98 0.096 7147
 7149 3 77.49 23.36 2.88 0.096 7148
 7150 3 77.54 23.34 2.78 0.089 7149
 7151 3 77.71 23.29 2.73 0.139 7150
 7152 3 77.85 23.24 2.65 0.146 7151
 7153 3 78.01 23.24 2.63 0.157 7152
 7154 3 78.09 23.22 2.51 0.208 7153
 7155 3 78.18 23.06 2.44 0.216 7154
 7156 3 78.27 22.99 2.36 0.279 7155
 7157 3 78.47 22.72 2.4 0.174 7156
 7158 3 78.66 22.54 2.36 0.186 7157
 7159 3 78.77 22.36 2.4 0.213 7158
 7160 3 78.85 22.27 2.42 0.277 7159
 7161 3 78.38 22.13 2.48 0.173 7160
 7162 3 78.21 22.04 2.53 0.205 7161
 7163 3 78.08 22.04 2.55 0.297 7162
 7164 3 77.97 22.02 2.44 0.389 7163
 7165 3 77.86 21.97 2.4 0.426 7164
 7166 3 77.78 21.95 2.48 0.486 7165
 7167 3 77.74 22.18 2.38 0.543 7166
 7168 3 77.68 22.24 2.48 0.575 7167
 7169 3 77.57 22.24 2.67 0.624 7168
 7170 3 77.49 22.17 2.63 0.721 7169
 7171 3 77.72 22.02 1.37 0.221 7170
 7172 3 77.86 21.84 1.14 0.178 7171
 7173 3 77.96 21.72 0.87 0.248 7172
 7174 3 78.05 21.59 0.84 0.286 7173
 7175 3 78.13 21.5 0.8 0.35 7174
 7176 3 78.22 21.5 0.7 0.343 7175
 7177 3 78.25 21.45 0.51 0.237 7176
 7178 3 78.28 21.44 0.35 0.188 7177
 7179 3 78.53 21.41 0.26 0.2 7178
 7180 3 78.72 21.37 0.18 0.173 7179
 7181 3 78.86 21.32 0.11 0.154 7180
 7182 3 79.02 21.26 0.01 0.146 7181
 7183 3 79.11 21.32 0.06 0.102 7182
 7184 3 79.3 21.28 0.09 0.114 7183
 7185 3 79.41 21.28 0.06 0.122 7184
 7186 3 79.63 21.18 0.03 0.099 7185
 7187 3 79.78 21.19 0 0.091 7186
 7188 3 79.89 21.19 -0.07 0.1 7187
 7189 3 79.97 21.12 0.01 0.106 7188
 7190 3 80.33 21.1 -0.04 0.149 7189
 7191 3 80.46 20.98 -0.07 0.187 7190
 7192 3 80.57 21.1 0.18 0.126 7191
 7193 3 80.71 21.23 0.27 0.137 7192
 7194 3 80.82 21.35 0.37 0.195 7193
 7195 3 80.83 21.41 0.58 0.209 7194
 7196 3 80.88 21.51 0.57 0.304 7195
 7197 3 81.05 21.73 0.29 0.147 7196
 7198 3 81.02 21.82 0.24 0.181 7197
 7199 3 80.74 21.8 0.39 0.096 7198
 7200 3 80.66 21.8 0.49 0.072 7199
 7201 3 80.72 21.48 1.03 0.158 7196
 7202 3 80.74 21.57 1.21 0.192 7201
 7203 3 80.82 21.73 1.36 0.205 7202
 7204 3 80.88 21.76 1.54 0.21 7203
 7205 3 80.89 21.91 1.63 0.183 7204
 7206 3 80.83 22.12 1.66 0.116 7205
 7207 3 78.07 22.09 0.99 0.069 7172
 7208 3 77.28 22.15 2.63 0.544 7170
 7209 3 77.18 22.15 2.76 0.463 7208
 7210 3 77.07 22.17 2.78 0.231 7209
 7211 3 79.22 22.25 2.4 0.158 7160
 7212 3 79.41 22.12 2.42 0.154 7211
 7213 3 79.52 22.05 2.51 0.16 7212
 7214 3 79.69 22 2.53 0.144 7213
 7215 3 79.86 21.94 2.57 0.147 7214
 7216 3 79.97 21.85 2.61 0.171 7215
 7217 3 80.08 21.78 2.71 0.144 7216
 7218 3 80.18 21.66 2.78 0.216 7217
 7219 3 80.24 21.59 2.82 0.26 7218
 7220 3 80.3 21.46 2.88 0.337 7219
 7221 3 80.38 21.37 2.96 0.397 7220
 7222 3 80.47 21.28 3.07 0.42 7221
 7223 3 80.57 21.21 3.17 0.462 7222
 7224 3 80.66 21.12 3.28 0.5 7223
 7225 3 80.49 20.82 3.44 0.422 7224
 7226 3 80.44 20.64 3.63 0.424 7225
 7227 3 80.35 20.5 3.76 0.382 7226
 7228 3 80.24 20.41 3.92 0.343 7227
 7229 3 80.3 20.48 4.47 0.075 7228
 7230 3 80.32 20.41 4.59 0.071 7229
 7231 3 80.38 20.5 4.66 0.072 7230
 7232 3 80.32 20.4 4.79 0.056 7231
 7233 3 80.02 20.28 3.96 0.199 7228
 7234 3 79.88 20.2 4.04 0.16 7233
 7235 3 79.66 20.11 4.04 0.111 7234
 7236 3 79.39 20.13 4.08 0.135 7235
 7237 3 79.27 20.13 4.17 0.119 7236
 7238 3 79.24 20.13 4.37 0.137 7237
 7239 3 79.05 20.17 4.45 0.083 7238
 7240 3 81.33 21.53 3.3 0.163 7224
 7241 3 81.47 21.51 3.32 0.183 7240
 7242 3 81.61 21.51 3.23 0.243 7241
 7243 3 81.74 21.53 3.28 0.301 7242
 7244 3 81.99 21.68 3.4 0.294 7243
 7245 3 82.16 21.62 3.36 0.333 7244
 7246 3 82.3 21.59 3.4 0.372 7245
 7247 3 82.47 21.57 3.36 0.403 7246
 7248 3 82.63 21.59 3.53 0.424 7247
 7249 3 82.77 21.55 3.59 0.433 7248
 7250 3 82.83 21.25 3.5 0.37 7249
 7251 3 82.78 20.85 3.51 0.344 7250
 7252 3 82.83 20.75 3.36 0.398 7251
 7253 3 82.99 20.6 3.67 0.27 7252
 7254 3 83.1 20.5 3.78 0.249 7253
 7255 3 83.27 20.41 3.9 0.197 7254
 7256 3 83.27 20.34 4.08 0.273 7255
 7257 3 83.3 20.23 4.12 0.331 7256
 7258 3 83.74 20.32 4.09 0.223 7257
 7259 3 83.91 20.44 4.13 0.246 7258
 7260 3 84.02 20.55 4.13 0.325 7259
 7261 3 84.13 20.69 4.13 0.431 7260
 7262 3 84.22 20.73 4.25 0.488 7261
 7263 3 84.32 20.82 4.38 0.511 7262
 7264 3 84.39 20.82 4.49 0.483 7263
 7265 3 84.52 20.8 4.67 0.436 7264
 7266 3 84.66 20.85 4.74 0.429 7265
 7267 3 84.77 20.87 4.84 0.353 7266
 7268 3 84.77 20.94 5.02 0.249 7267
 7269 3 84.77 21.3 5.27 0.094 7268
 7270 3 84.83 21.37 5.38 0.104 7269
 7271 3 84.83 21.46 5.58 0.094 7270
 7272 3 84.97 21.64 5.74 0.155 7271
 7273 3 84.96 21.76 5.88 0.149 7272
 7274 3 84.94 21.89 6 0.185 7273
 7275 3 84.91 21.98 6.16 0.173 7274
 7276 3 84.91 22.03 6.26 0.146 7275
 7277 3 85.02 22.01 6.38 0.038 7276
 7278 3 82.88 20.16 3.82 0.138 7257
 7279 3 82.77 20.09 3.71 0.13 7278
 7280 3 82.63 20 3.76 0.082 7279
 7281 3 82.58 20.82 2.76 0.117 7252
 7282 3 83.02 21.89 3.9 0.071 7249
 7283 3 83.16 22.1 4.01 0.051 7282
 7284 3 83.08 22.26 4.18 0.073 7283
 7285 3 82.97 22.39 4.25 0.059 7284
 7286 3 82.86 22.43 4.26 0.092 7285
 7287 3 76.87 23.4 2.94 0.142 7146
 7288 3 76.76 23.38 3.13 0.053 7287
 7289 3 71.2 28.25 7.26 0.128 7067
 7290 3 71.17 28.38 7.17 0.136 7289
 7291 3 71.14 28.52 7.14 0.172 7290
 7292 3 70.95 28.75 7.18 0.109 7291
 7293 3 70.91 28.86 7.14 0.094 7292
 7294 3 70.86 29.02 7.15 0.128 7293
 7295 3 70.84 29.13 7.28 0.183 7294
 7296 3 70.8 29.22 7.39 0.123 7295
 7297 3 70.66 29.31 7.51 0.074 7296
 7298 3 70.59 29.27 7.6 0.08 7297
 7299 3 70.95 27.72 8.38 0.341 7064
 7300 3 71.06 27.9 8.4 0.341 7299
 7301 3 71.19 27.97 8.33 0.354 7300
 7302 3 71.31 28.13 8.23 0.389 7301
 7303 3 71.41 28.27 8.11 0.394 7302
 7304 3 71.47 28.38 7.96 0.398 7303
 7305 3 71.51 28.48 7.8 0.377 7304
 7306 3 71.59 28.57 7.69 0.459 7305
 7307 3 71.7 28.65 7.64 0.471 7306
 7308 3 71.76 28.75 7.52 0.454 7307
 7309 3 71.91 28.88 7.52 0.44 7308
 7310 3 72.06 28.97 7.56 0.422 7309
 7311 3 72.2 29.11 7.64 0.362 7310
 7312 3 72.28 29.22 7.64 0.339 7311
 7313 3 72.36 29.34 7.65 0.362 7312
 7314 3 72.59 29.39 7.75 0.349 7313
 7315 3 72.67 29.53 7.72 0.338 7314
 7316 3 72.83 29.62 7.75 0.334 7315
 7317 3 72.94 29.74 7.69 0.346 7316
 7318 3 73.14 29.85 7.72 0.349 7317
 7319 3 73.31 29.96 7.81 0.346 7318
 7320 3 73.53 29.98 7.84 0.33 7319
 7321 3 73.62 30.01 7.93 0.331 7320
 7322 3 73.81 30.14 7.96 0.302 7321
 7323 3 74.06 30.08 8.17 0.281 7322
 7324 3 74.22 30.08 8.27 0.317 7323
 7325 3 74.37 30.14 8.32 0.365 7324
 7326 3 74.51 30.21 8.36 0.377 7325
 7327 3 74.67 30.35 8.42 0.405 7326
 7328 3 74.78 30.42 8.46 0.428 7327
 7329 3 74.97 30.44 8.52 0.46 7328
 7330 3 75.12 30.48 8.6 0.494 7329
 7331 3 75.28 30.51 8.68 0.545 7330
 7332 3 75.08 30.46 9.55 0.36 7331
 7333 3 75.16 30.37 9.76 0.302 7332
 7334 3 75.17 30.26 9.92 0.315 7333
 7335 3 75.03 30.17 10.1 0.439 7334
 7336 3 75.09 30.1 10.18 0.438 7335
 7337 3 75 30.12 10.28 0.508 7336
 7338 3 74.89 30.03 10.43 0.549 7337
 7339 3 74.94 29.98 10.54 0.546 7338
 7340 3 74.81 29.85 10.7 0.662 7339
 7341 3 74.76 30.57 11.02 0.395 7340
 7342 3 74.75 30.62 11.15 0.381 7341
 7343 3 74.76 30.8 11.24 0.396 7342
 7344 3 74.81 30.87 11.33 0.349 7343
 7345 3 74.78 30.92 11.42 0.343 7344
 7346 3 74.72 30.92 11.52 0.358 7345
 7347 3 74.78 30.85 11.68 0.223 7346
 7348 3 74.51 30.79 11.85 0.18 7347
 7349 3 74.75 30.83 11.96 0.082 7348
 7350 3 74.84 30.83 12.05 0.077 7349
 7351 3 74.83 30.78 12.2 0.065 7350
 7352 3 74.25 30.66 11.93 0.067 7348
 7353 3 74.06 30.57 12.01 0.105 7352
 7354 3 73.92 30.54 12.02 0.113 7353
 7355 3 73.78 30.52 12.08 0.071 7354
 7356 3 74.66 31.42 11.51 0.247 7346
 7357 3 74.67 31.55 11.46 0.245 7356
 7358 3 74.51 31.8 11.41 0.234 7357
 7359 3 74.55 31.98 11.4 0.254 7358
 7360 3 74.46 32.16 11.41 0.265 7359
 7361 3 74.46 32.36 11.35 0.255 7360
 7362 3 74.38 32.44 11.29 0.245 7361
 7363 3 74.43 32.65 11.27 0.207 7362
 7364 3 74.41 32.79 11.25 0.177 7363
 7365 3 74.46 32.94 11.38 0.16 7364
 7366 3 74.57 33.05 11.45 0.182 7365
 7367 3 74.58 33.23 11.68 0.254 7366
 7368 3 74.58 33.33 11.82 0.244 7367
 7369 3 74.57 33.54 11.88 0.231 7368
 7370 3 74.57 33.6 12.03 0.244 7369
 7371 3 74.52 33.76 12.17 0.256 7370
 7372 3 74.5 33.9 12.25 0.261 7371
 7373 3 74.44 34.1 12.25 0.216 7372
 7374 3 74.41 34.3 12.23 0.2 7373
 7375 3 74.38 34.43 12.27 0.207 7374
 7376 3 74.38 34.57 12.24 0.212 7375
 7377 3 74.35 34.71 12.18 0.215 7376
 7378 3 74.33 34.86 12.18 0.196 7377
 7379 3 74.32 34.97 12.18 0.163 7378
 7380 3 74.33 35.1 12.19 0.181 7379
 7381 3 74.4 35.25 12.26 0.256 7380
 7382 3 74.6 35.54 12.28 0.351 7381
 7383 3 74.99 35.69 12.46 0.326 7382
 7384 3 75.21 35.73 12.53 0.348 7383
 7385 3 75.3 35.81 12.63 0.389 7384
 7386 3 75.41 35.88 12.77 0.369 7385
 7387 3 75.58 35.91 12.74 0.483 7386
 7388 3 75.68 35.97 12.77 0.51 7387
 7389 3 75.85 35.98 12.79 0.568 7388
 7390 3 75.96 35.94 12.87 0.601 7389
 7391 3 76.1 36.31 12.66 0.404 7390
 7392 3 76.25 36.26 12.78 0.311 7391
 7393 3 76.41 36.25 12.91 0.193 7392
 7394 3 76.63 36.58 12.77 0.091 7393
 7395 3 76.64 36.7 12.85 0.114 7394
 7396 3 76.46 36.87 12.92 0.086 7395
 7397 3 76.63 36.12 13.13 0.114 7393
 7398 3 76.77 36.18 13.21 0.124 7397
 7399 3 76.85 36.44 13.22 0.000125 7398
 7400 3 76.05 35.04 13.28 0.22 7390
 7401 3 76.13 34.87 13.32 0.238 7400
 7402 3 76.21 34.79 13.43 0.246 7401
 7403 3 76.29 34.62 13.54 0.269 7402
 7404 3 76.35 34.51 13.68 0.258 7403
 7405 3 76.27 34.37 13.85 0.269 7404
 7406 3 76.18 34.26 13.99 0.257 7405
 7407 3 76.71 34.33 14.13 0.129 7406
 7408 3 76.79 34.33 14.26 0.116 7407
 7409 3 76.93 34.23 14.36 0.148 7408
 7410 3 76.99 34.19 14.52 0.149 7409
 7411 3 77.05 34.13 14.71 0.134 7410
 7412 3 77.19 34.06 14.9 0.124 7411
 7413 3 77.36 34.04 15.02 0.141 7412
 7414 3 77.5 34.01 15.11 0.129 7413
 7415 3 77.74 34.05 15.15 0.127 7414
 7416 3 77.88 34.13 15.19 0.135 7415
 7417 3 78.07 34.19 15.25 0.129 7416
 7418 3 78.21 34.29 15.41 0.141 7417
 7419 3 78.35 34.3 15.52 0.138 7418
 7420 3 78.49 34.33 15.57 0.156 7419
 7421 3 78.79 34.27 15.6 0.174 7420
 7422 3 78.94 34.23 15.63 0.22 7421
 7423 3 79.04 34.16 15.7 0.281 7422
 7424 3 79.13 34.12 15.76 0.337 7423
 7425 3 79.38 34.23 15.69 0.373 7424
 7426 3 79.54 34.26 15.7 0.38 7425
 7427 3 79.52 33.88 15.34 0.295 7426
 7428 3 79.77 34.08 15.4 0.083 7427
 7429 3 79.88 34.02 15.5 0.087 7428
 7430 3 80 34.09 15.46 0.101 7429
 7431 3 80.11 34.15 15.35 0.046 7430
 7432 3 79.07 33.5 15.3 0.105 7427
 7433 3 79.69 34.66 16.16 0.131 7426
 7434 3 79.88 34.69 16.25 0.156 7433
 7435 3 80.1 34.69 16.39 0.157 7434
 7436 3 80.22 34.7 16.48 0.174 7435
 7437 3 80.36 34.7 16.53 0.239 7436
 7438 3 80.49 34.7 16.62 0.306 7437
 7439 3 80.6 34.66 16.75 0.347 7438
 7440 3 80.77 34.69 16.73 0.414 7439
 7441 3 80.91 34.76 16.75 0.434 7440
 7442 3 81.07 34.86 16.78 0.41 7441
 7443 3 81.08 35.09 16.78 0.35 7442
 7444 3 81.21 35.12 16.85 0.368 7443
 7445 3 81.35 35.15 16.87 0.358 7444
 7446 3 81.43 34.59 17.32 0.095 7445
 7447 3 81.5 34.56 17.39 0.127 7446
 7448 3 81.57 34.45 17.48 0.158 7447
 7449 3 81.66 34.36 17.57 0.168 7448
 7450 3 81.68 34.37 17.69 0.212 7449
 7451 3 81.55 34.19 17.84 0.106 7450
 7452 3 81.74 34.18 17.91 0.086 7451
 7453 3 81.83 34.23 17.89 0.071 7452
 7454 3 81.43 35.29 16.89 0.256 7445
 7455 3 81.49 35.4 16.93 0.215 7454
 7456 3 81.61 35.66 17.09 0.145 7455
 7457 3 81.69 35.92 17.13 0.127 7456
 7458 3 81.71 36.08 17.19 0.147 7457
 7459 3 81.71 36.25 17.31 0.172 7458
 7460 3 81.46 36.15 17.31 0.056 7459
 7461 3 81.38 36.25 17.2 0.077 7460
 7462 3 81.4 36.45 17.22 0.000125 7461
 7463 3 81.77 36.41 17.35 0.154 7459
 7464 3 81.74 36.56 17.31 0.169 7463
 7465 3 81.68 36.7 17.54 0.1 7464
 7466 3 81.7 36.81 17.63 0.103 7465
 7467 3 81.7 36.93 17.74 0.093 7466
 7468 3 81.79 37.05 17.88 0.097 7467
 7469 3 81.82 37.19 17.95 0.159 7468
 7470 3 81.74 37.3 17.97 0.213 7469
 7471 3 81.73 37.44 18.06 0.276 7470
 7472 3 81.59 37.51 18.1 0.264 7471
 7473 3 81.65 37.58 18.17 0.156 7472
 7474 3 81.57 37.68 18.22 0.079 7473
 7475 3 81.39 37.55 17.94 0.102 7472
 7476 3 81.2 37.54 17.88 0.134 7475
 7477 3 76 34.23 14.03 0.188 7406
 7478 3 76.02 34.26 14.16 0.186 7477
 7479 3 75.91 34.13 14.29 0.201 7478
 7480 3 75.91 34.08 14.5 0.222 7479
 7481 3 75.91 34.05 14.67 0.259 7480
 7482 3 75.88 34.03 14.84 0.286 7481
 7483 3 75.8 34.04 15.04 0.346 7482
 7484 3 75.68 34.07 15.1 0.379 7483
 7485 3 75.74 34 15.34 0.4 7484
 7486 3 75.83 33.94 15.65 0.318 7485
 7487 3 76.24 33.8 15.92 0.191 7486
 7488 3 76.38 33.71 16.09 0.171 7487
 7489 3 76.52 33.64 16.23 0.171 7488
 7490 3 76.63 33.6 16.37 0.192 7489
 7491 3 76.74 33.58 16.5 0.152 7490
 7492 3 76.79 33.54 16.71 0.146 7491
 7493 3 76.88 33.51 16.82 0.167 7492
 7494 3 76.97 33.47 16.98 0.186 7493
 7495 3 77.13 33.48 17.1 0.205 7494
 7496 3 77.43 33.55 17.16 0.197 7495
 7497 3 77.46 33.5 17.39 0.144 7496
 7498 3 77.54 33.48 17.55 0.175 7497
 7499 3 77.66 33.56 17.66 0.184 7498
 7500 3 77.72 33.62 17.75 0.189 7499
 7501 3 77.75 33.69 17.85 0.184 7500
 7502 3 77.8 33.69 18.02 0.205 7501
 7503 3 77.83 33.69 18.21 0.176 7502
 7504 3 77.8 33.73 18.41 0.146 7503
 7505 3 77.9 33.79 18.43 0.15 7504
 7506 3 77.86 33.8 18.64 0.197 7505
 7507 3 77.83 33.76 18.87 0.213 7506
 7508 3 77.8 33.79 19.07 0.253 7507
 7509 3 77.8 33.83 19.21 0.267 7508
 7510 3 77.8 33.87 19.37 0.289 7509
 7511 3 77.75 33.94 19.5 0.294 7510
 7512 3 77.77 34.03 19.64 0.296 7511
 7513 3 77.91 34.03 19.82 0.139 7512
 7514 3 78.04 34.01 19.98 0.186 7513
 7515 3 78.16 34.07 20.09 0.201 7514
 7516 3 78.3 34.18 20.18 0.346 7515
 7517 3 78.35 34.28 20.3 0.368 7516
 7518 3 78.3 34.4 20.44 0.314 7517
 7519 3 78.33 34.49 20.57 0.287 7518
 7520 3 78.3 34.51 20.82 0.208 7519
 7521 3 78.21 34.54 21.05 0.198 7520
 7522 3 78.15 34.55 21.32 0.172 7521
 7523 3 78.13 34.62 21.46 0.234 7522
 7524 3 78.11 34.74 21.53 0.296 7523
 7525 3 78.1 34.75 21.69 0.339 7524
 7526 3 78.19 34.82 21.82 0.377 7525
 7527 3 78.22 34.89 21.94 0.403 7526
 7528 3 78.32 34.9 22.12 0.42 7527
 7529 3 78.38 34.94 22.3 0.439 7528
 7530 3 78.35 34.93 22.5 0.426 7529
 7531 3 78.35 34.93 22.66 0.389 7530
 7532 3 78.13 34.9 22.89 0.294 7531
 7533 3 77.65 34.9 22.89 0.136 7532
 7534 3 77.46 34.93 23 0.168 7533
 7535 3 77.33 34.99 23.02 0.234 7534
 7536 3 77.21 35.03 23.09 0.336 7535
 7537 3 77.05 35.01 23.1 0.406 7536
 7538 3 76.94 35.03 23.21 0.428 7537
 7539 3 76.85 35.07 23.39 0.406 7538
 7540 3 76.91 35.21 23.78 0.181 7539
 7541 3 76.96 35.29 24.02 0.166 7540
 7542 3 77 35.36 24.18 0.142 7541
 7543 3 77.05 35.46 24.34 0.128 7542
 7544 3 77.02 35.57 24.62 0.137 7543
 7545 3 76.91 35.61 24.8 0.147 7544
 7546 3 76.83 35.61 25 0.144 7545
 7547 3 76.83 35.65 25.21 0.143 7546
 7548 3 76.82 35.65 25.39 0.16 7547
 7549 3 76.93 35.54 25.59 0.191 7548
 7550 3 77.02 35.51 25.84 0.165 7549
 7551 3 77.08 35.58 26.02 0.134 7550
 7552 3 77.16 35.54 26.19 0.134 7551
 7553 3 77.22 35.5 26.28 0.157 7552
 7554 3 77.27 35.47 26.44 0.127 7553
 7555 3 77.25 35.4 26.59 0.127 7554
 7556 3 77.38 35.42 26.69 0.18 7555
 7557 3 77.44 35.4 26.84 0.227 7556
 7558 3 77.52 35.3 26.98 0.221 7557
 7559 3 77.66 35.35 27.12 0.203 7558
 7560 3 77.71 35.21 27.28 0.211 7559
 7561 3 77.8 35.03 27.41 0.147 7560
 7562 3 77.93 34.97 27.55 0.141 7561
 7563 3 77.93 34.96 27.75 0.112 7562
 7564 3 77.93 34.8 27.82 0.151 7563
 7565 3 77.88 34.67 27.93 0.212 7564
 7566 3 77.94 34.57 28.05 0.275 7565
 7567 3 77.99 34.5 28.14 0.348 7566
 7568 3 78.05 34.4 28.27 0.327 7567
 7569 3 77.91 34.24 28.41 0.243 7568
 7570 3 77.71 33.98 28.48 0.17 7569
 7571 3 77.68 33.71 28.57 0.146 7570
 7572 3 77.66 33.5 28.68 0.156 7571
 7573 3 77.65 33.38 28.75 0.141 7572
 7574 3 77.72 33.24 28.78 0.166 7573
 7575 3 77.72 33.1 28.87 0.149 7574
 7576 3 77.74 32.96 28.94 0.225 7575
 7577 3 77.8 32.82 28.91 0.256 7576
 7578 3 77.85 32.73 28.94 0.305 7577
 7579 3 77.9 32.56 28.98 0.352 7578
 7580 3 78.38 32.57 28.78 0.139 7579
 7581 3 78.54 32.55 28.78 0.134 7580
 7582 3 78.69 32.57 28.73 0.18 7581
 7583 3 78.8 32.58 28.64 0.237 7582
 7584 3 78.93 32.53 28.53 0.244 7583
 7585 3 79.07 32.54 28.46 0.23 7584
 7586 3 79.22 32.5 28.43 0.214 7585
 7587 3 79.38 32.49 28.41 0.279 7586
 7588 3 79.55 32.49 28.39 0.316 7587
 7589 3 79.66 32.43 28.35 0.254 7588
 7590 3 79.8 32.43 28.28 0.246 7589
 7591 3 79.94 32.46 28.16 0.305 7590
 7592 3 80.05 32.43 28.16 0.4 7591
 7593 3 80.19 32.47 28.16 0.448 7592
 7594 3 80.3 32.4 28.09 0.496 7593
 7595 3 80.43 32.47 27.94 0.48 7594
 7596 3 80.55 32.49 27.8 0.494 7595
 7597 3 80.69 32.5 27.73 0.468 7596
 7598 3 80.71 32.37 27.64 0.362 7597
 7599 3 80.71 32.32 27.52 0.347 7598
 7600 3 80.63 32.11 27.03 0.162 7599
 7601 3 80.68 32.13 26.84 0.157 7600
 7602 3 80.68 31.98 26.66 0.18 7601
 7603 3 80.66 31.79 26.55 0.141 7602
 7604 3 80.62 31.68 26.43 0.175 7603
 7605 3 80.66 31.59 26.23 0.239 7604
 7606 3 80.59 31.47 26.12 0.307 7605
 7607 3 80.47 31.32 26.05 0.369 7606
 7608 3 80.42 31.2 25.94 0.399 7607
 7609 3 80.45 31.06 25.89 0.446 7608
 7610 3 80.31 30.93 25.84 0.529 7609
 7611 3 80.28 30.77 25.91 0.587 7610
 7612 3 80.34 30.68 25.78 0.538 7611
 7613 3 80.22 30.54 25.87 0.573 7612
 7614 3 80.03 30.47 25.82 0.506 7613
 7615 3 80.03 30.52 25.66 0.516 7614
 7616 3 80 30.59 25.28 0.212 7615
 7617 3 79.91 30.59 25.03 0.124 7616
 7618 3 79.86 30.61 24.85 0.000125 7617
 7619 3 77.47 32.41 29.21 0.213 7579
 7620 3 77.4 32.32 29.32 0.237 7619
 7621 3 77.25 32.24 29.43 0.268 7620
 7622 3 77.21 32.12 29.5 0.318 7621
 7623 3 77.16 32.01 29.57 0.376 7622
 7624 3 76.99 31.92 29.6 0.411 7623
 7625 3 76.84 31.81 29.64 0.436 7624
 7626 3 76.75 31.74 29.75 0.455 7625
 7627 3 76.72 31.69 29.84 0.408 7626
 7628 3 76.53 31.76 29.96 0.336 7627
 7629 3 76.05 31.83 29.98 0.19 7628
 7630 3 75.8 31.71 29.93 0.162 7629
 7631 3 75.62 31.58 29.85 0.137 7630
 7632 3 75.48 31.53 29.82 0.162 7631
 7633 3 75.37 31.31 29.8 0.15 7632
 7634 3 75.28 31.19 29.75 0.154 7633
 7635 3 75.14 31.08 29.73 0.177 7634
 7636 3 75.06 30.92 29.64 0.177 7635
 7637 3 75 30.76 29.57 0.167 7636
 7638 3 74.87 30.71 29.39 0.136 7637
 7639 3 74.78 30.53 29.52 0.193 7638
 7640 3 74.64 30.4 29.44 0.141 7639
 7641 3 74.59 30.26 29.37 0.126 7640
 7642 3 74.48 30.1 29.37 0.155 7641
 7643 3 74.37 29.96 29.35 0.211 7642
 7644 3 74.25 29.78 29.32 0.196 7643
 7645 3 74.11 29.62 29.32 0.192 7644
 7646 3 73.95 29.46 29.3 0.141 7645
 7647 3 73.84 29.3 29.28 0.177 7646
 7648 3 73.7 29.23 29.27 0.156 7647
 7649 3 73.56 29.02 29.3 0.159 7648
 7650 3 73.47 28.93 29.32 0.168 7649
 7651 3 73.45 28.8 29.39 0.239 7650
 7652 3 73.53 28.73 29.52 0.357 7651
 7653 3 73.34 28.64 29.6 0.402 7652
 7654 3 73.16 28.55 29.69 0.449 7653
 7655 3 73.01 28.5 29.73 0.488 7654
 7656 3 72.92 28.45 29.78 0.562 7655
 7657 3 73.01 28.66 30.27 0.389 7656
 7658 3 72.89 28.61 30.39 0.373 7657
 7659 3 72.87 28.57 30.55 0.349 7658
 7660 3 72.78 28.7 30.84 0.265 7659
 7661 3 72.73 28.68 30.98 0.208 7660
 7662 3 72.86 28.73 31.16 0.148 7661
 7663 3 72.78 28.77 31.23 0.121 7662
 7664 3 72.84 28.77 31.39 0.1 7663
 7665 3 72.86 28.75 31.5 0.05 7664
 7666 3 72.48 28.25 29.28 0.375 7656
 7667 3 72.31 28.25 29.28 0.436 7666
 7668 3 72.11 28.2 29.25 0.477 7667
 7669 3 71.95 28.04 29.21 0.404 7668
 7670 3 71.87 28.23 29.3 0.422 7669
 7671 3 71.81 28.3 29.16 0.358 7670
 7672 3 71.59 28.2 29.21 0.318 7671
 7673 3 71.44 28.14 29.23 0.275 7672
 7674 3 71.22 28.23 29.16 0.275 7673
 7675 3 71.08 28.3 29.09 0.313 7674
 7676 3 70.92 28.32 29.12 0.376 7675
 7677 3 70.72 28.25 29.09 0.4 7676
 7678 3 70.61 28.11 29.3 0.386 7677
 7679 3 70.53 28.05 29.39 0.416 7678
 7680 3 70.7 28.14 29.96 0.127 7679
 7681 3 70.64 28.16 30.12 0.147 7680
 7682 3 70.62 28.23 30.23 0.201 7681
 7683 3 70.61 28.18 30.57 0.074 7682
 7684 3 70.39 27.95 29.44 0.379 7679
 7685 3 70.3 27.88 29.41 0.324 7684
 7686 3 70.19 27.86 29.34 0.176 7685
 7687 3 70.16 27.79 29.23 0.000125 7686
 7688 3 78.46 34.61 28.32 0.173 7568
 7689 3 78.52 34.61 28.46 0.226 7688
 7690 3 78.49 34.54 28.62 0.264 7689
 7691 3 78.57 34.54 28.75 0.291 7690
 7692 3 78.52 34.47 28.94 0.224 7691
 7693 3 78.52 34.43 29.07 0.209 7692
 7694 3 78.5 34.51 29.23 0.215 7693
 7695 3 78.54 34.47 29.32 0.109 7694
 7696 3 77.32 34.18 19.48 0.168 7512
 7697 3 77.07 34.26 19.39 0.126 7696
 7698 3 76.94 34.28 19.53 0.144 7697
 7699 3 76.77 34.25 19.62 0.158 7698
 7700 3 76.61 34.47 19.71 0.166 7699
 7701 3 76.52 34.51 19.69 0.214 7700
 7702 3 76.41 34.58 19.68 0.259 7701
 7703 3 76.19 34.75 19.96 0.154 7702
 7704 3 76.08 34.86 20.03 0.112 7703
 7705 3 75.99 34.96 20.16 0.151 7704
 7706 3 75.88 35.04 20.19 0.232 7705
 7707 3 75.77 35.14 20.23 0.357 7706
 7708 3 75.66 35.22 20.27 0.44 7707
 7709 3 75.52 35.28 20.3 0.526 7708
 7710 3 75.49 35.39 20.34 0.608 7709
 7711 3 75.4 35.44 20.34 0.668 7710
 7712 3 74.97 35.07 21.05 0.161 7711
 7713 3 74.69 34.92 20.94 0.171 7712
 7714 3 74.54 34.87 20.8 0.139 7713
 7715 3 74.46 34.8 20.71 0.145 7714
 7716 3 74.44 34.55 20.57 0.111 7715
 7717 3 74.4 34.44 20.48 0.128 7716
 7718 3 74.29 34.35 20.48 0.144 7717
 7719 3 74.27 34.22 20.48 0.144 7718
 7720 3 74.27 34.05 20.46 0.116 7719
 7721 3 74.11 33.96 20.39 0.102 7720
 7722 3 75.44 35.6 20.34 0.628 7711
 7723 3 75.27 35.61 20.35 0.601 7722
 7724 3 75.57 36 20.6 0.313 7723
 7725 3 75.44 36.07 20.7 0.209 7724
 7726 3 75.3 36.14 20.72 0.154 7725
 7727 3 75.27 36.3 20.79 0.192 7726
 7728 3 75.27 36.42 20.92 0.255 7727
 7729 3 75.24 36.54 20.99 0.334 7728
 7730 3 75.29 36.65 21.08 0.339 7729
 7731 3 75.32 37 20.85 0.176 7730
 7732 3 75.37 37.22 20.76 0.148 7731
 7733 3 75.34 37.32 20.7 0.196 7732
 7734 3 75.4 37.29 20.47 0.066 7733
 7735 3 75.46 37.36 20.42 0.069 7734
 7736 3 75.28 37.46 20.67 0.182 7733
 7737 3 75.32 37.64 20.63 0.08 7736
 7738 3 75.26 37.75 20.67 0.127 7737
 7739 3 75.69 36.13 12.04 0.108 7389
 7740 3 75.66 36.22 11.89 0.000125 7739
 7741 3 75.14 29.12 10.68 0.316 7340
 7742 3 75.05 28.99 10.75 0.417 7741
 7743 3 75.12 28.87 10.78 0.383 7742
 7744 3 75.09 28.78 10.95 0.333 7743
 7745 3 75.14 28.62 10.91 0.405 7744
 7746 3 75.03 28.53 10.94 0.422 7745
 7747 3 74.95 28.35 10.9 0.403 7746
 7748 3 75.12 28.33 11.03 0.338 7747
 7749 3 74.84 28.16 11.13 0.34 7748
 7750 3 74.72 28.03 11.21 0.364 7749
 7751 3 74.66 27.96 11.29 0.376 7750
 7752 3 74.56 27.87 11.33 0.422 7751
 7753 3 74.58 27.58 11.32 0.374 7752
 7754 3 74.65 27.35 11.27 0.37 7753
 7755 3 74.59 27.19 11.23 0.391 7754
 7756 3 74.59 27.08 11.25 0.438 7755
 7757 3 74.88 26.83 11.04 0.363 7756
 7758 3 75.15 26.64 10.85 0.285 7757
 7759 3 75.35 26.51 10.78 0.247 7758
 7760 3 75.57 26.42 10.69 0.154 7759
 7761 3 75.65 26.33 10.67 0.139 7760
 7762 3 75.71 26.24 10.66 0.128 7761
 7763 3 75.87 26.23 10.67 0.166 7762
 7764 3 76.07 26.14 10.83 0.192 7763
 7765 3 76.18 26.03 11 0.209 7764
 7766 3 76.32 25.98 11.12 0.21 7765
 7767 3 76.43 25.96 11.22 0.22 7766
 7768 3 76.56 25.89 11.31 0.215 7767
 7769 3 76.65 25.82 11.42 0.174 7768
 7770 3 76.76 25.71 11.56 0.196 7769
 7771 3 76.77 25.58 11.65 0.242 7770
 7772 3 76.81 25.46 11.75 0.313 7771
 7773 3 76.9 25.37 11.76 0.375 7772
 7774 3 76.9 25.23 11.79 0.455 7773
 7775 3 77.04 25.12 11.77 0.475 7774
 7776 3 77.23 25.08 11.85 0.45 7775
 7777 3 77.38 25.01 11.94 0.455 7776
 7778 3 77.52 24.92 11.97 0.475 7777
 7779 3 77.6 24.83 12.1 0.599 7778
 7780 3 77.87 24.66 11.15 0.18 7779
 7781 3 77.96 24.58 11.01 0.143 7780
 7782 3 78.04 24.48 10.87 0.158 7781
 7783 3 78.13 24.39 10.83 0.21 7782
 7784 3 78.2 24.24 10.84 0.285 7783
 7785 3 78.29 24.12 10.73 0.386 7784
 7786 3 78.32 24.08 10.62 0.427 7785
 7787 3 78.42 24.01 10.51 0.467 7786
 7788 3 78.46 24 10.34 0.463 7787
 7789 3 78.84 23.92 10.93 0.091 7788
 7790 3 78.96 23.95 11.06 0.09 7789
 7791 3 79.06 23.93 11.19 0.068 7790
 7792 3 79.18 23.95 11.18 0.125 7791
 7793 3 79.34 24 11.18 0.118 7792
 7794 3 79.43 24.04 11.28 0.000125 7793
 7795 3 78.59 23.86 10.17 0.241 7788
 7796 3 78.6 23.79 10.03 0.144 7795
 7797 3 77.6 24.85 12.78 0.277 7779
 7798 3 77.73 24.83 13.07 0.244 7797
 7799 3 77.84 24.69 13.23 0.236 7798
 7800 3 77.9 24.62 13.34 0.253 7799
 7801 3 77.98 24.53 13.5 0.266 7800
 7802 3 77.77 24.14 13.48 0.163 7801
 7803 3 77.79 23.99 13.45 0.17 7802
 7804 3 77.85 23.83 13.6 0.166 7803
 7805 3 77.84 23.71 13.73 0.173 7804
 7806 3 77.68 23.53 13.81 0.161 7805
 7807 3 77.49 23.42 13.78 0.163 7806
 7808 3 77.34 23.37 13.78 0.147 7807
 7809 3 77.18 23.3 13.73 0.123 7808
 7810 3 77.07 23.17 13.78 0.154 7809
 7811 3 76.92 23.16 13.72 0.225 7810
 7812 3 76.76 23.33 13.42 0.122 7811
 7813 3 76.6 23.28 13.42 0.128 7812
 7814 3 76.46 23.3 13.44 0.095 7813
 7815 3 76.9 22.91 13.75 0.215 7811
 7816 3 76.89 22.82 13.65 0.278 7815
 7817 3 76.86 22.67 13.74 0.362 7816
 7818 3 76.72 22.6 13.87 0.465 7817
 7819 3 76.72 22.49 13.9 0.461 7818
 7820 3 76.8 22.39 14 0.421 7819
 7821 3 76.94 22.21 14 0.397 7820
 7822 3 76.97 22.16 14.09 0.393 7821
 7823 3 77.3 22.26 14.67 0.142 7822
 7824 3 77.41 22.21 14.81 0.149 7823
 7825 3 77.55 22.14 14.83 0.224 7824
 7826 3 77.66 22.14 14.89 0.341 7825
 7827 3 77.8 22.08 14.93 0.45 7826
 7828 3 77.89 22.01 14.89 0.505 7827
 7829 3 78.05 22.03 14.99 0.503 7828
 7830 3 78.18 22.26 14.44 0.084 7829
 7831 3 78.3 22.37 14.47 0.088 7830
 7832 3 78.38 22.44 14.54 0.000125 7831
 7833 3 78.16 22.1 15.11 0.471 7829
 7834 3 78.49 22.33 15.53 0.459 7833
 7835 3 78.61 22.32 15.72 0.432 7834
 7836 3 78.8 22.28 15.92 0.364 7835
 7837 3 78.96 22.21 16.13 0.348 7836
 7838 3 78.93 22.55 16.18 0.178 7837
 7839 3 79.02 22.69 16.31 0.092 7838
 7840 3 79.08 21.71 16.36 0.184 7837
 7841 3 79.16 21.6 16.42 0.188 7840
 7842 3 79.3 21.67 16.61 0.124 7841
 7843 3 79.39 21.62 16.7 0.179 7842
 7844 3 79.52 21.58 16.81 0.217 7843
 7845 3 79.61 21.48 16.95 0.26 7844
 7846 3 79.68 21.51 17.11 0.317 7845
 7847 3 79.74 21.46 17.18 0.401 7846
 7848 3 79.85 21.33 17.15 0.498 7847
 7849 3 79.96 21.3 17.22 0.602 7848
 7850 3 80.08 21.23 17.36 0.561 7849
 7851 3 80.36 21.33 17.4 0.431 7850
 7852 3 80.52 21.41 17.52 0.335 7851
 7853 3 80.64 21.44 17.63 0.26 7852
 7854 3 80.64 21.53 18.04 0.065 7853
 7855 3 80.72 21.51 18.11 0.074 7854
 7856 3 80.83 21.55 18.15 0.000125 7855
 7857 3 79.55 21.03 17.83 0.153 7850
 7858 3 79.52 20.96 17.99 0.14 7857
 7859 3 78.22 22.16 15.19 0.471 7833
 7860 3 77.69 21.57 14.76 0.127 7859
 7861 3 77.61 21.48 14.74 0.201 7860
 7862 3 77.39 21.41 14.95 0.161 7861
 7863 3 77.33 21.39 15.08 0.185 7862
 7864 3 77.22 21.26 15.1 0.000125 7863
 7865 3 76.86 21.98 13.4 0.048 7822
 7866 3 76.86 21.87 13.2 0.084 7865
 7867 3 76.77 21.76 13.08 0.07 7866
 7868 3 78.2 24.71 13.74 0.172 7801
 7869 3 78.26 24.76 13.87 0.18 7868
 7870 3 78.4 24.71 14 0.178 7869
 7871 3 78.49 24.71 14.12 0.196 7870
 7872 3 78.57 24.67 14.31 0.175 7871
 7873 3 78.57 24.6 14.54 0.193 7872
 7874 3 78.68 24.55 14.72 0.205 7873
 7875 3 78.63 24.57 14.92 0.245 7874
 7876 3 78.56 24.6 15.1 0.27 7875
 7877 3 78.65 24.67 15.23 0.292 7876
 7878 3 78.7 24.67 15.42 0.33 7877
 7879 3 78.71 24.73 15.58 0.342 7878
 7880 3 78.73 24.78 15.7 0.307 7879
 7881 3 78.68 24.96 15.89 0.302 7880
 7882 3 78.73 25.08 16.02 0.307 7881
 7883 3 78.84 25.21 16.18 0.361 7882
 7884 3 78.24 25.19 16.13 0.165 7883
 7885 3 78.1 25.14 16.17 0.205 7884
 7886 3 78.01 25.05 16.2 0.309 7885
 7887 3 77.85 25.01 16.29 0.514 7886
 7888 3 77.77 24.94 16.4 0.565 7887
 7889 3 77.6 24.98 16.49 0.618 7888
 7890 3 77.48 24.94 16.52 0.606 7889
 7891 3 77.48 24.98 16.74 0.477 7890
 7892 3 77.48 25.05 16.99 0.358 7891
 7893 3 77.42 25.07 17.18 0.301 7892
 7894 3 77.27 25.05 17.31 0.3 7893
 7895 3 77.13 25.02 17.43 0.348 7894
 7896 3 76.98 25 17.47 0.347 7895
 7897 3 76.84 24.98 17.52 0.347 7896
 7898 3 76.68 24.95 17.52 0.283 7897
 7899 3 76.31 25.11 17.33 0.165 7898
 7900 3 76.07 25.2 17.2 0.122 7899
 7901 3 75.87 25.25 17.11 0.119 7900
 7902 3 75.7 25.29 17.08 0.054 7901
 7903 3 75.57 25.32 17.06 0.078 7902
 7904 3 75.48 25.29 17.01 0.099 7903
 7905 3 75.34 25.15 16.93 0.161 7904
 7906 3 75.21 25.2 16.93 0.159 7905
 7907 3 79.24 25.41 16.22 0.238 7883
 7908 3 79.54 25.51 16.2 0.182 7907
 7909 3 79.68 25.58 16.24 0.173 7908
 7910 3 79.87 25.66 16.29 0.175 7909
 7911 3 80.04 25.71 16.31 0.202 7910
 7912 3 80.12 25.83 16.38 0.202 7911
 7913 3 80.2 25.92 16.33 0.194 7912
 7914 3 80.26 26.01 16.34 0.162 7913
 7915 3 80.37 26.07 16.15 0.161 7914
 7916 3 80.51 26.14 16.08 0.211 7915
 7917 3 80.68 26.19 16.06 0.295 7916
 7918 3 80.87 26.24 16.11 0.466 7917
 7919 3 80.98 26.33 16.15 0.51 7918
 7920 3 81.12 26.48 16.16 0.527 7919
 7921 3 81.27 26.6 16.32 0.529 7920
 7922 3 81.09 26.85 16.93 0.09 7921
 7923 3 81.1 26.87 17.03 0.053 7922
 7924 3 81.48 26.59 16.19 0.5 7921
 7925 3 81.59 26.59 16.16 0.514 7924
 7926 3 81.74 27.04 16.75 0.142 7925
 7927 3 81.82 27.13 16.85 0.124 7926
 7928 3 81.93 27.17 17.03 0.139 7927
 7929 3 82.02 27.22 17.09 0.126 7928
 7930 3 82.12 27.24 17.21 0.121 7929
 7931 3 82.23 27.29 17.34 0.119 7930
 7932 3 82.34 27.42 17.5 0.168 7931
 7933 3 82.44 27.5 17.62 0.184 7932
 7934 3 82.7 27.65 17.75 0.157 7933
 7935 3 82.92 27.75 17.89 0.161 7934
 7936 3 83.14 27.81 17.94 0.149 7935
 7937 3 83.42 27.88 18 0.145 7936
 7938 3 83.56 27.95 18.09 0.125 7937
 7939 3 83.67 28.09 18.21 0.146 7938
 7940 3 83.73 28.2 18.23 0.232 7939
 7941 3 83.84 28.34 18.34 0.284 7940
 7942 3 83.95 28.38 18.39 0.335 7941
 7943 3 83.89 28.63 18.53 0.315 7942
 7944 3 83.98 28.72 18.6 0.317 7943
 7945 3 84.03 28.79 18.69 0.351 7944
 7946 3 84.09 28.88 18.91 0.335 7945
 7947 3 84.17 28.99 18.98 0.311 7946
 7948 3 84.11 29.02 19.28 0.238 7947
 7949 3 84.11 29.11 19.5 0.245 7948
 7950 3 83.92 29.38 19.64 0.133 7949
 7951 3 83.95 29.54 19.75 0.129 7950
 7952 3 83.98 29.67 19.85 0.149 7951
 7953 3 84.09 29.77 20.07 0.15 7952
 7954 3 84.17 29.86 20.21 0.109 7953
 7955 3 84.2 29.95 20.34 0.084 7954
 7956 3 84.22 30.04 20.48 0.106 7955
 7957 3 84.28 30.13 20.62 0.088 7956
 7958 3 84.31 30.22 20.78 0.108 7957
 7959 3 84.36 30.27 20.89 0.12 7958
 7960 3 84.44 30.4 20.96 0.163 7959
 7961 3 84.47 30.49 21.07 0.22 7960
 7962 3 84.47 30.59 21.19 0.313 7961
 7963 3 84.51 30.68 21.3 0.39 7962
 7964 3 84.58 30.77 21.28 0.465 7963
 7965 3 84.67 30.9 21.25 0.497 7964
 7966 3 84.75 31.02 21.28 0.55 7965
 7967 3 84.86 31.09 21.34 0.582 7966
 7968 3 85 31.25 21.19 0.592 7967
 7969 3 85.11 31.33 21.16 0.605 7968
 7970 3 85.23 31.47 21.5 0.434 7969
 7971 3 85.48 31.65 21.41 0.101 7970
 7972 3 85.66 31.59 21.44 0.082 7971
 7973 3 84.66 30.9 22.25 0.129 7967
 7974 3 84.61 30.97 22.39 0.061 7973
 7975 3 81.84 26 15.65 0.161 7925
 7976 3 81.92 25.95 15.54 0.174 7975
 7977 3 82.07 25.9 15.47 0.192 7976
 7978 3 82.35 25.81 15.42 0.175 7977
 7979 3 82.54 25.72 15.31 0.138 7978
 7980 3 82.6 25.68 15.12 0.219 7979
 7981 3 82.71 25.59 15.04 0.319 7980
 7982 3 82.77 25.52 14.97 0.426 7981
 7983 3 82.9 25.36 14.79 0.52 7982
 7984 3 83.01 25.29 14.76 0.543 7983
 7985 3 83.18 24.68 15.26 0.163 7984
 7986 3 83.31 24.63 15.34 0.244 7985
 7987 3 83.4 24.47 15.26 0.3 7986
 7988 3 83.49 24.34 15.26 0.356 7987
 7989 3 83.54 24.2 15.26 0.448 7988
 7990 3 83.65 24.18 15.33 0.535 7989
 7991 3 83.71 24.06 15.32 0.599 7990
 7992 3 83.76 24.02 15.43 0.635 7991
 7993 3 83.73 24.61 16.4 0.151 7992
 7994 3 83.76 24.56 16.49 0.2 7993
 7995 3 83.85 24.49 16.56 0.279 7994
 7996 3 83.9 24.47 16.7 0.34 7995
 7997 3 83.98 24.43 16.84 0.409 7996
 7998 3 84.07 24.38 16.99 0.43 7997
 7999 3 84.12 24.38 17.11 0.442 7998
 8000 3 84.15 24.63 17.4 0.397 7999
 8001 3 84.12 24.74 17.56 0.374 8000
 8002 3 83.98 25.11 17.61 0.271 8001
 8003 3 83.88 25.22 17.76 0.276 8002
 8004 3 83.87 25.25 17.97 0.288 8003
 8005 3 83.74 25.4 18.04 0.292 8004
 8006 3 83.59 25.54 18.06 0.227 8005
 8007 3 83.76 23.79 15.18 0.572 7992
 8008 3 83.79 23.49 15.1 0.346 8007
 8009 3 83.87 23.34 15.17 0.266 8008
 8010 3 83.9 23.08 15.17 0.225 8009
 8011 3 83.96 22.97 15.18 0.246 8010
 8012 3 84.01 22.86 15.11 0.269 8011
 8013 3 84.11 22.7 15.08 0.297 8012
 8014 3 84.16 22.58 14.9 0.32 8013
 8015 3 84.13 22.47 14.73 0.306 8014
 8016 3 84.19 22.33 14.69 0.373 8015
 8017 3 83.1 25.36 14.58 0.438 7984
 8018 3 83.23 25.36 14.57 0.089 8017
 8019 3 83.74 25.5 14.95 0.123 8017
 8020 3 83.88 25.52 15.07 0.119 8019
 8021 3 84.07 25.45 15.18 0.144 8020
 8022 3 84.23 25.36 15.24 0.157 8021
 8023 3 84.46 25.29 15.34 0.174 8022
 8024 3 84.65 25.29 15.4 0.128 8023
 8025 3 84.9 25.29 15.51 0.184 8024
 8026 3 84.98 25.22 15.59 0.15 8025
 8027 3 85.07 25.27 15.67 0.092 8026
 8028 3 85.2 25.34 15.65 0.133 8027
 8029 3 85.35 25.38 15.67 0.143 8028
 8030 3 85.4 25.5 15.67 0.097 8029
 8031 3 85.48 25.59 15.66 0.105 8030
 8032 3 85.59 25.69 15.67 0.149 8031
 8033 3 74.23 27.16 11.6 0.122 7756
 8034 3 75.61 30.64 8.07 0.269 7331
 8035 3 75.67 30.6 7.85 0.258 8034
 8036 3 75.75 30.53 7.6 0.208 8035
 8037 3 75.83 30.49 7.47 0.196 8036
 8038 3 75.86 30.53 7.38 0.185 8037
 8039 3 76.06 30.51 7.4 0.24 8038
 8040 3 76.25 30.53 7.3 0.249 8039
 8041 3 76.47 30.55 7.28 0.242 8040
 8042 3 76.69 30.53 7.22 0.187 8041
 8043 3 76.83 30.58 7.18 0.192 8042
 8044 3 77 30.61 7.14 0.186 8043
 8045 3 77.11 30.56 7.09 0.211 8044
 8046 3 77.31 30.54 7.06 0.231 8045
 8047 3 77.53 30.47 7.02 0.252 8046
 8048 3 77.72 30.43 6.98 0.247 8047
 8049 3 77.95 30.42 6.93 0.272 8048
 8050 3 78.12 30.43 6.97 0.321 8049
 8051 3 78.3 30.45 7.02 0.355 8050
 8052 3 78.48 30.5 7.09 0.367 8051
 8053 3 78.7 30.49 7.14 0.337 8052
 8054 3 78.92 30.54 7.22 0.307 8053
 8055 3 79.06 30.56 7.31 0.31 8054
 8056 3 79.25 30.68 7.56 0.196 8055
 8057 3 79.34 30.77 7.73 0.186 8056
 8058 3 79.42 30.81 7.88 0.211 8057
 8059 3 79.5 30.93 8 0.224 8058
 8060 3 79.59 31.02 8.12 0.286 8059
 8061 3 79.62 31.09 8.26 0.319 8060
 8062 3 79.69 31.15 8.38 0.349 8061
 8063 3 79.7 31.29 8.5 0.38 8062
 8064 3 79.7 31.45 8.6 0.405 8063
 8065 3 79.75 31.63 8.69 0.459 8064
 8066 3 79.72 31.74 8.8 0.499 8065
 8067 3 79.81 31.77 9 0.524 8066
 8068 3 79.91 31.74 9.12 0.531 8067
 8069 3 79.98 31.77 9.23 0.507 8068
 8070 3 79.61 32.09 9.2 0.309 8069
 8071 3 79.71 32.26 9.28 0.184 8070
 8072 3 79.75 32.37 9.41 0.193 8071
 8073 3 79.85 32.49 9.48 0.192 8072
 8074 3 79.99 32.67 9.53 0.215 8073
 8075 3 80.05 32.82 9.62 0.227 8074
 8076 3 80.16 32.91 9.71 0.254 8075
 8077 3 79.74 32.89 9.85 0.142 8076
 8078 3 79.66 32.99 9.63 0.076 8077
 8079 3 79.85 33.01 9.61 0.061 8078
 8080 3 80.58 33.07 9.7 0.14 8076
 8081 3 80.79 33.14 9.78 0.153 8080
 8082 3 80.94 33.24 9.78 0.131 8081
 8083 3 81.07 33.3 9.7 0.156 8082
 8084 3 81.16 33.38 9.69 0.195 8083
 8085 3 81.21 33.45 9.6 0.253 8084
 8086 3 81.3 33.48 9.54 0.315 8085
 8087 3 81.4 33.56 9.52 0.386 8086
 8088 3 81.47 33.69 9.5 0.442 8087
 8089 3 81.47 33.81 9.4 0.489 8088
 8090 3 80.86 34.05 9.52 0.124 8089
 8091 3 81.02 34.09 9.69 0.05 8090
 8092 3 81.47 33.95 9.3 0.465 8089
 8093 3 81.49 34.02 9.15 0.506 8092
 8094 3 81.72 34.32 9.25 0.36 8093
 8095 3 81.88 34.42 9.18 0.402 8094
 8096 3 82 34.52 9.18 0.429 8095
 8097 3 82.15 34.55 9.1 0.462 8096
 8098 3 82.55 34.14 8.69 0.224 8097
 8099 3 82.69 34.07 8.61 0.239 8098
 8100 3 82.74 34.07 8.52 0.28 8099
 8101 3 82.77 33.7 8.41 0.141 8100
 8102 3 82.8 33.54 8.35 0.166 8101
 8103 3 82.82 33.49 8.15 0.171 8102
 8104 3 82.77 33.43 7.97 0.163 8103
 8105 3 82.85 33.33 7.86 0.154 8104
 8106 3 82.94 33.39 7.68 0.108 8105
 8107 3 83.05 33.4 7.51 0.134 8106
 8108 3 83.13 33.28 7.27 0.138 8107
 8109 3 83.16 33.2 7.19 0.076 8108
 8110 3 82.88 34.53 8.36 0.118 8100
 8111 3 82.94 34.68 8.34 0.078 8110
 8112 3 83.02 34.81 8.27 0.083 8111
 8113 3 83.08 34.93 8.24 0.129 8112
 8114 3 83.19 35.02 8.21 0.129 8113
 8115 3 83.21 35.1 8.07 0.086 8114
 8116 3 83.35 35.18 8.13 0.108 8115
 8117 3 83.44 35.25 8.16 0.122 8116
 8118 3 82.21 34.77 9.28 0.357 8097
 8119 3 82.33 34.85 9.34 0.247 8118
 8120 3 82.19 34.85 9.44 0.12 8119
 8121 3 81.02 33.7 8.58 0.155 8093
 8122 3 81.02 33.7 8.42 0.16 8121
 8123 3 80.91 33.59 8.28 0.134 8122
 8124 3 80.94 33.53 8.13 0.13 8123
 8125 3 80.91 33.53 7.97 0.16 8124
 8126 3 80.86 33.52 7.78 0.137 8125
 8127 3 80.75 33.52 7.64 0.128 8126
 8128 3 80.71 33.51 7.46 0.126 8127
 8129 3 80.69 33.45 7.3 0.151 8128
 8130 3 80.68 33.42 7.15 0.166 8129
 8131 3 80.63 33.48 6.98 0.152 8130
 8132 3 80.57 33.38 6.84 0.16 8131
 8133 3 80.52 33.23 6.68 0.165 8132
 8134 3 80.55 33.19 6.57 0.17 8133
 8135 3 80.57 33.1 6.43 0.199 8134
 8136 3 80.52 33.09 6.27 0.261 8135
 8137 3 80.52 33.07 6.09 0.371 8136
 8138 3 80.55 33.1 5.92 0.393 8137
 8139 3 80.6 33.14 5.73 0.421 8138
 8140 3 80.52 33.16 5.55 0.409 8139
 8141 3 80.36 33.06 5.4 0.385 8140
 8142 3 80.25 33.12 5.23 0.376 8141
 8143 3 80.1 33.09 5.07 0.418 8142
 8144 3 80.04 33.09 4.92 0.424 8143
 8145 3 79.94 33.13 4.73 0.368 8144
 8146 3 79.83 33.05 4.56 0.297 8145
 8147 3 79.85 33.09 4.43 0.281 8146
 8148 3 79.9 33.14 4.27 0.224 8147
 8149 3 79.77 33.27 4.06 0.21 8148
 8150 3 79.69 33.38 3.89 0.15 8149
 8151 3 79.71 33.46 3.77 0.153 8150
 8152 3 79.77 33.57 3.68 0.169 8151
 8153 3 80.37 31.54 9.43 0.335 8069
 8154 3 80.7 31.38 9.46 0.278 8153
 8155 3 80.98 31.36 9.49 0.252 8154
 8156 3 81.25 31.31 9.43 0.225 8155
 8157 3 81.44 31.29 9.42 0.231 8156
 8158 3 81.66 31.24 9.43 0.227 8157
 8159 3 81.95 31.18 9.43 0.247 8158
 8160 3 82.17 31.15 9.43 0.242 8159
 8161 3 82.34 31.02 9.42 0.239 8160
 8162 3 82.47 30.99 9.46 0.265 8161
 8163 3 82.62 30.93 9.43 0.287 8162
 8164 3 82.75 30.85 9.28 0.27 8163
 8165 3 82.84 30.68 9.16 0.284 8164
 8166 3 82.94 30.57 9.13 0.303 8165
 8167 3 82.97 30.41 9.12 0.255 8166
 8168 3 82.95 30.14 9.13 0.186 8167
 8169 3 82.95 29.94 9.08 0.216 8168
 8170 3 83.05 29.78 9.11 0.267 8169
 8171 3 83.19 29.62 9.11 0.327 8170
 8172 3 83.34 29.51 9.12 0.308 8171
 8173 3 83.72 29.48 8.83 0.228 8172
 8174 3 83.86 29.41 8.76 0.206 8173
 8175 3 83.98 29.21 8.59 0.236 8174
 8176 3 84.03 29.01 8.52 0.273 8175
 8177 3 84.14 28.85 8.5 0.24 8176
 8178 3 84.23 28.71 8.4 0.241 8177
 8179 3 84.42 28.6 8.35 0.295 8178
 8180 3 84.64 28.55 8.29 0.34 8179
 8181 3 84.7 28.53 8.21 0.371 8180
 8182 3 84.86 28.44 8.1 0.36 8181
 8183 3 85.09 28.34 7.97 0.279 8182
 8184 3 85.31 28.21 7.96 0.268 8183
 8185 3 85.48 28.21 7.92 0.321 8184
 8186 3 85.87 28.3 8.2 0.176 8185
 8187 3 85.97 28.37 8.26 0.189 8186
 8188 3 86.06 28.34 8.55 0.087 8187
 8189 3 86.17 28.37 8.67 0.099 8188
 8190 3 86.19 28.46 8.77 0.166 8189
 8191 3 86.2 28.46 8.93 0.25 8190
 8192 3 86.22 28.44 9.05 0.36 8191
 8193 3 86.22 28.5 9.17 0.453 8192
 8194 3 86.11 28.44 9.29 0.531 8193
 8195 3 86.11 28.53 9.43 0.541 8194
 8196 3 86.08 28.5 9.54 0.564 8195
 8197 3 86.44 27.89 9.35 0.109 8196
 8198 3 86.48 27.69 9.33 0.104 8197
 8199 3 86.5 27.62 9.25 0.148 8198
 8200 3 86.46 27.5 9.16 0.179 8199
 8201 3 86.45 27.39 9.09 0.096 8200
 8202 3 86.48 27.25 9.02 0.118 8201
 8203 3 86.48 27.16 8.94 0.085 8202
 8204 3 85.91 28.5 9.59 0.542 8196
 8205 3 85.91 28.32 9.91 0.349 8204
 8206 3 86.03 28.23 10.1 0.251 8205
 8207 3 86.05 28.14 10.26 0.218 8206
 8208 3 86.03 28.05 10.44 0.14 8207
 8209 3 86.03 27.98 10.59 0.119 8208
 8210 3 86.01 28.05 10.8 0.12 8209
 8211 3 85.97 28.12 11.03 0.155 8210
 8212 3 85.87 28.1 11.16 0.183 8211
 8213 3 85.8 28.09 11.27 0.203 8212
 8214 3 85.53 28.03 11.35 0.16 8213
 8215 3 85.39 28 11.42 0.125 8214
 8216 3 85.23 27.98 11.4 0.128 8215
 8217 3 85.17 28.14 11.43 0.127 8216
 8218 3 85.09 28.21 11.43 0.165 8217
 8219 3 84.92 28.1 11.52 0.086 8218
 8220 3 86.39 29.46 9.48 0.134 8204
 8221 3 86.37 29.6 9.54 0.153 8220
 8222 3 86.36 29.75 9.61 0.165 8221
 8223 3 86.31 29.91 9.63 0.148 8222
 8224 3 86.28 30.03 9.68 0.167 8223
 8225 3 86.31 30.18 9.85 0.164 8224
 8226 3 86.3 30.34 9.93 0.158 8225
 8227 3 86.22 30.5 9.96 0.194 8226
 8228 3 86.16 30.64 10.07 0.2 8227
 8229 3 86.06 30.78 10.19 0.2 8228
 8230 3 86 30.89 10.34 0.213 8229
 8231 3 85.92 30.98 10.55 0.205 8230
 8232 3 85.89 31.1 10.66 0.274 8231
 8233 3 85.89 31.21 10.68 0.379 8232
 8234 3 85.94 31.41 10.78 0.555 8233
 8235 3 86.12 31.5 10.82 0.602 8234
 8236 3 86.06 31.69 10.91 0.546 8235
 8237 3 86.06 31.8 11.1 0.429 8236
 8238 3 85.98 32.01 11.1 0.322 8237
 8239 3 85.96 32.25 11.01 0.212 8238
 8240 3 85.94 32.5 11.01 0.163 8239
 8241 3 85.94 32.68 11.13 0.095 8240
 8242 3 85.97 32.72 11.26 0.061 8241
 8243 3 85.89 32.03 10.37 0.137 8236
 8244 3 85.74 32.12 10.18 0.105 8243
 8245 3 85.63 32.1 10.15 0.000125 8244
 8246 3 85.5 28.09 7.68 0.19 8185
 8247 3 85.61 28.07 7.48 0.159 8246
 8248 3 85.69 28.1 7.31 0.166 8247
 8249 3 85.84 28.09 7.14 0.219 8248
 8250 3 85.86 28.16 7.01 0.286 8249
 8251 3 85.89 28.28 6.9 0.418 8250
 8252 3 86.01 28.33 6.92 0.529 8251
 8253 3 86.12 28.35 6.82 0.59 8252
 8254 3 86.23 28.42 6.72 0.623 8253
 8255 3 86.36 28.4 6.6 0.609 8254
 8256 3 86.69 28.29 6.76 0.559 8255
 8257 3 86.84 28.33 6.75 0.517 8256
 8258 3 87.09 28.36 6.81 0.418 8257
 8259 3 87.28 28.31 6.75 0.28 8258
 8260 3 87.47 28.29 6.78 0.253 8259
 8261 3 87.66 28.27 6.9 0.284 8260
 8262 3 87.86 28.24 6.97 0.315 8261
 8263 3 88.06 28.22 6.96 0.313 8262
 8264 3 88.09 28.44 6.97 0.317 8263
 8265 3 88.17 28.67 7.39 0.137 8264
 8266 3 88.26 28.77 7.52 0.125 8265
 8267 3 88.3 28.83 7.64 0.12 8266
 8268 3 88.31 28.85 7.82 0.145 8267
 8269 3 88.37 28.9 7.92 0.142 8268
 8270 3 88.36 28.94 8.08 0.084 8269
 8271 3 88.23 28.99 8.16 0.09 8270
 8272 3 88.03 28.58 6.47 0.154 8264
 8273 3 88.08 28.69 6.39 0.234 8272
 8274 3 88.16 28.79 6.34 0.334 8273
 8275 3 88.23 28.86 6.27 0.422 8274
 8276 3 88.28 28.92 6.06 0.46 8275
 8277 3 88.39 28.97 5.93 0.506 8276
 8278 3 88.5 29.01 5.81 0.513 8277
 8279 3 88.56 28.6 5.22 0.134 8278
 8280 3 88.61 28.56 4.98 0.105 8279
 8281 3 88.62 28.49 4.9 0.107 8280
 8282 3 88.66 28.51 4.72 0.113 8281
 8283 3 88.67 28.49 4.6 0.164 8282
 8284 3 88.64 28.36 4.46 0.094 8283
 8285 3 88.53 28.26 4.36 0.088 8284
 8286 3 88.41 28.22 4.34 0.113 8285
 8287 3 88.19 28.2 4.43 0.067 8286
 8288 3 88.09 28.22 4.52 0.071 8287
 8289 3 88.05 28.33 4.6 0.056 8288
 8290 3 88.14 28.45 4.67 0.067 8289
 8291 3 88.66 29.24 5.93 0.41 8278
 8292 3 88.66 29.42 5.93 0.325 8291
 8293 3 88.8 29.38 6 0.203 8292
 8294 3 88.95 29.54 6.25 0.143 8293
 8295 3 89.11 29.51 6.31 0.153 8294
 8296 3 89.26 29.49 6.23 0.000125 8295
 8297 3 86.09 28.47 5.81 0.268 8255
 8298 3 86.11 28.36 5.57 0.239 8297
 8299 3 86 28.15 5.43 0.194 8298
 8300 3 86.09 28.33 5.28 0.121 8299
 8301 3 86.26 28.54 5.47 0.156 8298
 8302 3 86.34 28.54 5.35 0.152 8301
 8303 3 86.45 28.51 5.14 0.12 8302
 8304 3 86.5 28.56 4.98 0.147 8303
 8305 3 86.56 28.58 4.82 0.2 8304
 8306 3 86.47 28.56 4.67 0.261 8305
 8307 3 86.5 28.58 4.51 0.357 8306
 8308 3 86.58 28.63 4.42 0.44 8307
 8309 3 86.7 28.67 4.3 0.527 8308
 8310 3 86.72 28.65 4.17 0.575 8309
 8311 3 86.78 28.7 4.02 0.605 8310
 8312 3 86.81 28.72 3.83 0.546 8311
 8313 3 86.81 28.67 3.7 0.535 8312
 8314 3 86.42 27.95 3.93 0.059 8313
 8315 3 86.34 27.99 4.09 0.063 8314
 8316 3 86.42 28.11 4.18 0.055 8315
 8317 3 87.17 29.01 3.56 0.35 8313
 8318 3 87.56 29.17 3.64 0.239 8317
 8319 3 87.69 29.22 3.52 0.248 8318
 8320 3 87.81 29.38 3.39 0.173 8319
 8321 3 87.92 29.44 3.29 0.202 8320
 8322 3 88.03 29.61 3.1 0.128 8321
 8323 3 88.2 29.67 3.01 0.181 8322
 8324 3 88.36 29.76 2.89 0.194 8323
 8325 3 88.5 29.79 2.74 0.15 8324
 8326 3 88.67 29.89 2.68 0.161 8325
 8327 3 88.81 30.09 2.62 0.144 8326
 8328 3 88.92 30.25 2.6 0.122 8327
 8329 3 88.98 30.34 2.58 0.131 8328
 8330 3 89.09 30.43 2.6 0.154 8329
 8331 3 89.14 30.57 2.54 0.172 8330
 8332 3 89.2 30.73 2.52 0.192 8331
 8333 3 89.23 30.84 2.52 0.126 8332
 8334 3 89.34 31 2.49 0.123 8333
 8335 3 89.45 31.02 2.54 0.153 8334
 8336 3 89.58 31.16 2.51 0.159 8335
 8337 3 89.69 31.27 2.47 0.128 8336
 8338 3 89.84 31.37 2.49 0.153 8337
 8339 3 90.03 31.41 2.47 0.163 8338
 8340 3 90.17 31.5 2.47 0.155 8339
 8341 3 90.34 31.55 2.49 0.124 8340
 8342 3 90.51 31.64 2.47 0.156 8341
 8343 3 90.72 31.75 2.52 0.131 8342
 8344 3 90.86 31.84 2.52 0.134 8343
 8345 3 90.97 31.93 2.49 0.165 8344
 8346 3 91.08 32.02 2.6 0.129 8345
 8347 3 91.19 32.09 2.56 0.102 8346
 8348 3 91.21 32.3 2.52 0.095 8347
 8349 3 91.35 32.38 2.54 0.139 8348
 8350 3 91.46 32.48 2.51 0.124 8349
 8351 3 91.6 32.56 2.47 0.145 8350
 8352 3 91.72 32.7 2.45 0.144 8351
 8353 3 91.82 32.8 2.43 0.174 8352
 8354 3 91.91 32.91 2.41 0.167 8353
 8355 3 92.02 33.02 2.29 0.201 8354
 8356 3 92.11 33.1 2.2 0.251 8355
 8357 3 92.16 33.23 2.14 0.342 8356
 8358 3 92.16 33.37 2.06 0.399 8357
 8359 3 92.25 33.48 2.1 0.444 8358
 8360 3 91.72 33.73 2.43 0.147 8359
 8361 3 91.55 33.74 2.52 0.176 8360
 8362 3 91.41 33.74 2.51 0.156 8361
 8363 3 91.24 33.73 2.54 0.065 8362
 8364 3 92.54 33.41 1.91 0.411 8359
 8365 3 92.68 33.44 1.93 0.47 8364
 8366 3 92.96 33.17 2.04 0.461 8365
 8367 3 93.08 33.14 2 0.52 8366
 8368 3 93.21 33.16 1.92 0.588 8367
 8369 3 93.36 33.16 1.94 0.649 8368
 8370 3 93.52 33.16 1.86 0.648 8369
 8371 3 93.63 33.1 1.85 0.674 8370
 8372 3 93.88 32.82 2.14 0.59 8371
 8373 3 93.99 32.74 2.12 0.615 8372
 8374 3 93.89 32.19 2.85 0.162 8373
 8375 3 93.92 32.1 2.91 0.132 8374
 8376 3 93.91 31.96 2.97 0.000125 8375
 8377 3 94.16 32.84 1.89 0.529 8373
 8378 3 94.33 32.73 1.88 0.503 8377
 8379 3 94.46 32.73 1.83 0.406 8378
 8380 3 94.54 32.61 1.78 0.298 8379
 8381 3 94.6 32.34 1.59 0.143 8380
 8382 3 94.75 32.28 1.5 0.118 8381
 8383 3 94.85 32.28 1.4 0.147 8382
 8384 3 94.91 32.28 1.32 0.201 8383
 8385 3 95.14 32.21 1.33 0.116 8384
 8386 3 94.22 32.08 2.14 0.132 8378
 8387 3 94.19 31.97 2.14 0.096 8386
 8388 3 68 31.89 1.19 0.111 6444
 8389 3 68 32.03 1.21 0.171 8388
 8390 3 67.85 32.21 1.33 0.153 8389
 8391 3 67.72 32.36 1.46 0.198 8390
 8392 3 67.63 32.49 1.53 0.226 8391
 8393 3 67.35 32.78 1.68 0.127 8392
 8394 3 67.3 32.92 1.72 0.148 8393
 8395 3 67.33 33.18 1.85 0.113 8394
 8396 3 67.35 33.38 1.86 0.11 8395
 8397 3 67.33 33.54 1.86 0.119 8396
 8398 3 67.35 33.67 1.82 0.124 8397
 8399 3 67.33 33.82 1.88 0.088 8398
 8400 3 67.36 33.95 1.98 0.107 8399
 8401 3 67.35 34.07 2.06 0.214 8400
 8402 3 67.72 33.89 2.1 0.09 8401
 8403 3 67.85 33.96 2.06 0.071 8402
 8404 3 67.83 32.42 1.65 0.116 8392
 8405 3 67.85 32.54 1.77 0.11 8404
 8406 3 67.83 32.64 1.83 0.041 8405
 8407 3 68.52 32.77 -0.52 0.408 6439
 8408 3 68.66 32.93 -0.6 0.405 8407
 8409 3 68.8 33.07 -0.64 0.403 8408
 8410 3 69.04 33.17 -0.76 0.368 8409
 8411 3 69.16 33.28 -0.87 0.338 8410
 8412 3 69.33 33.42 -0.95 0.298 8411
 8413 3 69.44 33.5 -1 0.312 8412
 8414 3 69.55 33.65 -1.05 0.238 8413
 8415 3 69.71 33.68 -1.06 0.251 8414
 8416 3 69.83 33.82 -1.07 0.256 8415
 8417 3 70 33.85 -1.12 0.288 8416
 8418 3 70.13 33.93 -1.16 0.363 8417
 8419 3 70.27 34.07 -1.18 0.397 8418
 8420 3 70.35 34.21 -1.2 0.426 8419
 8421 3 70.41 34.4 -1.38 0.408 8420
 8422 3 70.49 34.51 -1.58 0.41 8421
 8423 3 70.65 34.68 -1.67 0.391 8422
 8424 3 70.66 34.86 -1.92 0.391 8423
 8425 3 70.71 35 -2.01 0.382 8424
 8426 3 70.77 35.11 -2.17 0.395 8425
 8427 3 70.8 35.24 -2.3 0.407 8426
 8428 3 70.94 35.33 -2.36 0.382 8427
 8429 3 71 35.53 -2.49 0.386 8428
 8430 3 71.15 35.57 -2.55 0.385 8429
 8431 3 71.25 35.71 -2.63 0.413 8430
 8432 3 71.38 35.79 -2.72 0.391 8431
 8433 3 71.47 35.93 -2.8 0.402 8432
 8434 3 71.6 36.07 -2.9 0.41 8433
 8435 3 71.71 36.18 -2.96 0.409 8434
 8436 3 71.8 36.33 -3.1 0.411 8435
 8437 3 71.94 36.45 -3.16 0.419 8436
 8438 3 72.13 36.58 -3.29 0.391 8437
 8439 3 72.3 36.62 -3.27 0.414 8438
 8440 3 72.41 36.73 -3.33 0.43 8439
 8441 3 72.55 36.77 -3.5 0.458 8440
 8442 3 72.66 36.81 -3.66 0.496 8441
 8443 3 72.79 37.05 -3.43 0.397 8442
 8444 3 72.96 37.12 -3.43 0.384 8443
 8445 3 73.09 37.25 -3.41 0.329 8444
 8446 3 73.28 37.33 -3.56 0.372 8445
 8447 3 73.42 37.37 -3.62 0.446 8446
 8448 3 73.49 37.48 -3.69 0.467 8447
 8449 3 73.12 37.91 -3.79 0.246 8448
 8450 3 73.14 38.13 -3.83 0.245 8449
 8451 3 73.23 38.29 -3.94 0.235 8450
 8452 3 73.29 38.54 -4.02 0.247 8451
 8453 3 73.35 38.77 -4.11 0.208 8452
 8454 3 73.28 39.08 -4.17 0.199 8453
 8455 3 73.42 39.33 -4.3 0.245 8454
 8456 3 73.48 39.5 -4.4 0.251 8455
 8457 3 73.48 39.69 -4.52 0.244 8456
 8458 3 73.48 39.84 -4.63 0.257 8457
 8459 3 73.51 40.02 -4.69 0.258 8458
 8460 3 73.54 40.29 -4.69 0.217 8459
 8461 3 73.57 40.48 -4.73 0.226 8460
 8462 3 73.57 40.62 -4.77 0.222 8461
 8463 3 73.64 40.81 -4.82 0.228 8462
 8464 3 73.62 40.97 -4.9 0.242 8463
 8465 3 73.64 41.06 -5.02 0.29 8464
 8466 3 73.65 41.19 -5.13 0.32 8465
 8467 3 73.65 41.3 -5.36 0.286 8466
 8468 3 73.62 41.37 -5.6 0.27 8467
 8469 3 73.57 41.37 -5.81 0.269 8468
 8470 3 73.46 41.44 -6.02 0.23 8469
 8471 3 73.3 41.48 -6.22 0.198 8470
 8472 3 73.18 41.48 -6.36 0.183 8471
 8473 3 73.05 41.54 -6.48 0.193 8472
 8474 3 72.98 41.62 -6.65 0.221 8473
 8475 3 72.97 41.76 -6.78 0.287 8474
 8476 3 73.05 41.91 -6.98 0.316 8475
 8477 3 73.19 42.08 -7.19 0.326 8476
 8478 3 73.28 42.25 -7.31 0.364 8477
 8479 3 73.44 42.4 -7.44 0.288 8478
 8480 3 73.53 42.55 -7.64 0.25 8479
 8481 3 73.58 42.66 -7.73 0.291 8480
 8482 3 73.59 42.76 -7.81 0.364 8481
 8483 3 73.56 42.93 -7.96 0.442 8482
 8484 3 73.47 43.06 -8.17 0.432 8483
 8485 3 73.47 43.16 -8.28 0.432 8484
 8486 3 73.31 43.23 -8.46 0.405 8485
 8487 3 73.39 43.3 -8.67 0.354 8486
 8488 3 73.23 43.43 -8.77 0.257 8487
 8489 3 73.14 43.48 -9 0.246 8488
 8490 3 73.13 43.55 -9.16 0.257 8489
 8491 3 72.94 43.75 -9.47 0.194 8490
 8492 3 72.77 43.83 -9.69 0.189 8491
 8493 3 72.63 43.94 -9.85 0.193 8492
 8494 3 72.5 44 -10.04 0.228 8493
 8495 3 72.42 44.02 -10.16 0.206 8494
 8496 3 72.36 44.09 -10.26 0.19 8495
 8497 3 72.17 44.13 -10.38 0.157 8496
 8498 3 71.94 44.16 -10.5 0.131 8497
 8499 3 71.78 44.19 -10.57 0.143 8498
 8500 3 71.56 44.27 -10.6 0.218 8499
 8501 3 71.33 44.26 -10.62 0.21 8500
 8502 3 71.13 44.25 -10.6 0.193 8501
 8503 3 70.92 44.19 -10.6 0.193 8502
 8504 3 70.73 44.16 -10.62 0.193 8503
 8505 3 70.61 44.08 -10.53 0.227 8504
 8506 3 70.47 44.01 -10.52 0.256 8505
 8507 3 70.36 43.94 -10.52 0.19 8506
 8508 3 70.19 43.79 -10.55 0.154 8507
 8509 3 70.03 43.72 -10.47 0.167 8508
 8510 3 69.89 43.65 -10.45 0.191 8509
 8511 3 69.81 43.52 -10.4 0.209 8510
 8512 3 69.66 43.41 -10.3 0.23 8511
 8513 3 69.67 43.26 -10.19 0.234 8512
 8514 3 69.5 43.23 -10.07 0.196 8513
 8515 3 69.34 43.12 -9.94 0.15 8514
 8516 3 69.25 42.95 -9.85 0.19 8515
 8517 3 69.19 42.79 -9.75 0.203 8516
 8518 3 69.19 42.59 -9.65 0.23 8517
 8519 3 69.22 42.45 -9.59 0.238 8518
 8520 3 69.27 42.23 -9.51 0.197 8519
 8521 3 69.28 42.05 -9.47 0.218 8520
 8522 3 69.16 41.87 -9.33 0.205 8521
 8523 3 69.06 41.69 -9.19 0.146 8522
 8524 3 69.06 41.5 -9.13 0.178 8523
 8525 3 68.98 41.3 -9.1 0.173 8524
 8526 3 68.93 41.14 -9.01 0.142 8525
 8527 3 68.87 40.99 -8.94 0.157 8526
 8528 3 68.84 40.82 -8.93 0.158 8527
 8529 3 68.76 40.69 -8.93 0.152 8528
 8530 3 68.67 40.55 -8.93 0.157 8529
 8531 3 68.54 40.53 -8.91 0.193 8530
 8532 3 68.4 40.5 -9.05 0.166 8531
 8533 3 68.2 40.46 -9.19 0.178 8532
 8534 3 68.07 40.39 -9.33 0.195 8533
 8535 3 67.95 40.32 -9.44 0.204 8534
 8536 3 67.76 40.25 -9.54 0.264 8535
 8537 3 67.59 40.22 -9.58 0.342 8536
 8538 3 67.49 40.11 -9.66 0.427 8537
 8539 3 67.46 39.99 -9.69 0.483 8538
 8540 3 67.32 39.87 -9.66 0.492 8539
 8541 3 67.18 39.82 -9.74 0.456 8540
 8542 3 67.14 39.72 -9.76 0.403 8541
 8543 3 66.82 39.54 -10.27 0.178 8542
 8544 3 66.73 39.43 -10.33 0.18 8543
 8545 3 66.59 39.32 -10.34 0.168 8544
 8546 3 66.56 39.19 -10.33 0.184 8545
 8547 3 66.29 39.15 -10.2 0.166 8546
 8548 3 66.09 39.14 -10.22 0.172 8547
 8549 3 65.95 39.04 -10.25 0.158 8548
 8550 3 65.76 39.01 -10.22 0.149 8549
 8551 3 65.57 38.94 -10.21 0.157 8550
 8552 3 65.4 38.89 -10.24 0.155 8551
 8553 3 65.21 38.9 -10.27 0.173 8552
 8554 3 65.06 38.85 -10.26 0.24 8553
 8555 3 64.93 38.82 -10.35 0.311 8554
 8556 3 64.79 38.82 -10.35 0.391 8555
 8557 3 64.65 38.78 -10.41 0.439 8556
 8558 3 64.54 38.68 -10.43 0.496 8557
 8559 3 64.4 38.57 -10.36 0.512 8558
 8560 3 64.26 38.54 -10.28 0.519 8559
 8561 3 64.12 38.55 -10.34 0.539 8560
 8562 3 63.93 39.24 -9.83 0.102 8561
 8563 3 63.92 39.36 -9.8 0.114 8562
 8564 3 63.81 39.46 -9.78 0.105 8563
 8565 3 63.74 39.6 -9.75 0.134 8564
 8566 3 63.63 39.71 -9.65 0.18 8565
 8567 3 63.53 39.85 -9.58 0.206 8566
 8568 3 63.24 39.92 -9.5 0.135 8567
 8569 3 63.14 39.96 -9.44 0.073 8568
 8570 3 62.99 40.04 -9.34 0.145 8569
 8571 3 62.75 40.09 -9.29 0.171 8570
 8572 3 62.53 40.17 -9.18 0.123 8571
 8573 3 62.32 40.21 -9.01 0.085 8572
 8574 3 62.21 40.18 -8.9 0.092 8573
 8575 3 62.14 40.14 -8.71 0.107 8574
 8576 3 62.04 40.14 -8.65 0.000125 8575
 8577 3 63.99 38.57 -10.22 0.37 8561
 8578 3 63.7 38.6 -10.02 0.346 8577
 8579 3 63.54 38.57 -9.9 0.287 8578
 8580 3 63.42 38.43 -9.67 0.172 8579
 8581 3 63.29 38.52 -9.44 0.119 8580
 8582 3 63.17 38.45 -9.4 0.153 8581
 8583 3 63.07 38.39 -9.32 0.178 8582
 8584 3 62.99 38.43 -9.19 0.176 8583
 8585 3 62.89 38.35 -9.12 0.199 8584
 8586 3 62.78 38.28 -9.12 0.282 8585
 8587 3 63 38.1 -9.51 0.101 8586
 8588 3 62.66 38.23 -8.94 0.272 8586
 8589 3 62.59 38.27 -8.76 0.212 8588
 8590 3 62.49 38.24 -8.45 0.195 8589
 8591 3 62.43 38.14 -8.29 0.148 8590
 8592 3 62.42 38.03 -8.12 0.135 8591
 8593 3 62.39 37.88 -8.03 0.126 8592
 8594 3 62.28 37.77 -7.95 0.11 8593
 8595 3 62.17 37.74 -7.85 0.137 8594
 8596 3 62.11 37.67 -7.77 0.167 8595
 8597 3 62.06 37.53 -7.78 0.263 8596
 8598 3 62.03 37.42 -7.72 0.321 8597
 8599 3 61.88 37.35 -7.69 0.334 8598
 8600 3 61.78 37.28 -7.64 0.361 8599
 8601 3 61.79 37.1 -7.48 0.361 8600
 8602 3 61.73 36.95 -7.45 0.357 8601
 8603 3 61.69 36.85 -7.35 0.37 8602
 8604 3 61.78 36.7 -7.14 0.349 8603
 8605 3 61.92 36.57 -6.92 0.269 8604
 8606 3 61.93 36.48 -6.85 0.188 8605
 8607 3 61.9 36.35 -6.78 0.216 8606
 8608 3 61.87 36.25 -6.57 0.194 8607
 8609 3 61.89 36.17 -6.4 0.132 8608
 8610 3 61.87 36.04 -6.39 0.145 8609
 8611 3 61.79 35.93 -6.29 0.162 8610
 8612 3 61.86 35.78 -6.15 0.138 8611
 8613 3 61.78 35.71 -6.04 0.187 8612
 8614 3 61.72 35.67 -5.9 0.181 8613
 8615 3 61.5 35.6 -5.65 0.125 8614
 8616 3 61.47 35.51 -5.46 0.118 8615
 8617 3 61.37 35.48 -5.32 0.081 8616
 8618 3 63.5 38.73 -9.45 0.06 8580
 8619 3 64.2 38.22 -11.27 0.103 8577
 8620 3 64.04 38.11 -11.33 0.147 8619
 8621 3 63.93 37.97 -11.36 0.143 8620
 8622 3 63.78 37.86 -11.35 0.093 8621
 8623 3 63.64 37.79 -11.35 0.096 8622
 8624 3 63.54 37.72 -11.38 0.102 8623
 8625 3 63.35 37.69 -11.55 0.121 8624
 8626 3 63.25 37.61 -11.62 0.14 8625
 8627 3 63.03 37.53 -11.7 0.134 8626
 8628 3 62.92 37.53 -11.82 0.096 8627
 8629 3 62.85 37.45 -11.94 0.122 8628
 8630 3 62.89 37.35 -11.96 0.217 8629
 8631 3 62.78 37.17 -11.94 0.421 8630
 8632 3 62.81 37.06 -11.94 0.55 8631
 8633 3 62.64 36.95 -11.91 0.636 8632
 8634 3 62.78 36.84 -11.95 0.722 8633
 8635 3 63.26 36.76 -11.92 0.665 8634
 8636 3 63.43 36.68 -11.93 0.597 8635
 8637 3 63.92 36.79 -12.58 0.132 8636
 8638 3 64.01 36.86 -12.7 0.115 8637
 8639 3 64.12 36.93 -12.79 0.128 8638
 8640 3 64.16 37 -13.03 0.184 8639
 8641 3 63.94 37.15 -13.34 0.113 8640
 8642 3 63.94 37.22 -13.42 0.177 8641
 8643 3 63.79 37.25 -13.44 0.175 8642
 8644 3 63.76 37.32 -13.53 0.246 8643
 8645 3 63.78 37.39 -13.65 0.211 8644
 8646 3 63.71 37.39 -13.77 0.092 8645
 8647 3 63.37 36.51 -11.83 0.47 8636
 8648 3 63.47 36.43 -11.59 0.355 8647
 8649 3 63.3 36.43 -11.79 0.155 8648
 8650 3 63.26 36.32 -11.84 0.029 8649
 8651 3 61.61 36.91 -12.03 0.184 8634
 8652 3 61.42 36.96 -12 0.21 8651
 8653 3 61.32 37.04 -11.97 0.243 8652
 8654 3 61.17 37.1 -11.92 0.277 8653
 8655 3 61.07 37.24 -11.92 0.312 8654
 8656 3 60.96 37.38 -12.05 0.353 8655
 8657 3 60.86 37.49 -12.19 0.377 8656
 8658 3 60.7 37.45 -12.22 0.412 8657
 8659 3 60.6 37.49 -12.27 0.452 8658
 8660 3 60.42 37.68 -11.78 0.127 8659
 8661 3 60.25 37.75 -11.67 0.163 8660
 8662 3 60.14 37.85 -11.65 0.118 8661
 8663 3 59.96 38.02 -11.6 0.106 8662
 8664 3 59.93 38.16 -11.55 0.06 8663
 8665 3 60.61 37.45 -12.61 0.402 8659
 8666 3 60.46 37.45 -12.68 0.395 8665
 8667 3 60.37 37.48 -12.85 0.379 8666
 8668 3 60.29 37.49 -12.95 0.402 8667
 8669 3 60.3 37.49 -13.1 0.468 8668
 8670 3 61 37.64 -13.51 0.143 8669
 8671 3 61.03 37.53 -13.58 0.239 8670
 8672 3 61.04 37.42 -13.63 0.268 8671
 8673 3 61.1 37.27 -13.68 0.28 8672
 8674 3 61.15 37.03 -13.61 0.31 8673
 8675 3 61.04 36.79 -13.5 0.167 8674
 8676 3 61.91 37.04 -11.69 0.09 8633
 8677 3 73.75 43.31 -8.9 0.176 8487
 8678 3 73.89 43.42 -9 0.204 8677
 8679 3 74 43.53 -9.04 0.2 8678
 8680 3 74.19 43.63 -8.97 0.229 8679
 8681 3 74.25 43.78 -9.01 0.283 8680
 8682 3 74.28 43.92 -9 0.302 8681
 8683 3 74.5 43.96 -9.1 0.303 8682
 8684 3 74.58 44.06 -9.15 0.278 8683
 8685 3 74.69 44.2 -9.26 0.228 8684
 8686 3 74.86 44.27 -9.47 0.195 8685
 8687 3 74.92 44.35 -9.62 0.229 8686
 8688 3 75 44.42 -9.76 0.24 8687
 8689 3 75.06 44.52 -9.83 0.246 8688
 8690 3 75.14 44.53 -10.21 0.156 8689
 8691 3 75.31 44.56 -10.34 0.146 8690
 8692 3 75.47 44.66 -10.52 0.154 8691
 8693 3 75.56 44.63 -10.6 0.174 8692
 8694 3 75.64 44.71 -10.78 0.178 8693
 8695 3 75.64 44.77 -10.99 0.191 8694
 8696 3 75.64 44.84 -11.18 0.217 8695
 8697 3 75.72 44.88 -11.3 0.186 8696
 8698 3 75.81 44.96 -11.45 0.155 8697
 8699 3 75.91 44.99 -11.55 0.121 8698
 8700 3 76.05 44.98 -11.69 0.119 8699
 8701 3 76.19 45.06 -11.91 0.13 8700
 8702 3 76.19 45.07 -12.09 0.136 8701
 8703 3 76.16 45.12 -12.2 0.141 8702
 8704 3 76.14 45.2 -12.45 0.134 8703
 8705 3 76.14 45.3 -12.71 0.155 8704
 8706 3 76.22 45.32 -12.83 0.181 8705
 8707 3 76.36 45.46 -12.97 0.17 8706
 8708 3 76.48 45.47 -13.09 0.146 8707
 8709 3 76.59 45.45 -13.2 0.202 8708
 8710 3 76.75 45.6 -13.26 0.171 8709
 8711 3 76.86 45.68 -13.34 0.227 8710
 8712 3 77.03 45.79 -13.34 0.203 8711
 8713 3 77.19 45.96 -13.4 0.155 8712
 8714 3 77.33 46.1 -13.43 0.138 8713
 8715 3 77.46 46.24 -13.5 0.163 8714
 8716 3 77.57 46.35 -13.58 0.196 8715
 8717 3 77.66 46.35 -13.69 0.276 8716
 8718 3 77.59 46.13 -14.01 0.096 8717
 8719 3 77.54 46.25 -14.09 0.036 8718
 8720 3 77.8 46.6 -13.59 0.139 8717
 8721 3 77.96 46.72 -13.56 0.211 8720
 8722 3 78.07 46.82 -13.49 0.295 8721
 8723 3 78.13 46.93 -13.59 0.384 8722
 8724 3 78.04 47.03 -13.7 0.379 8723
 8725 3 78.1 47.18 -13.78 0.458 8724
 8726 3 78.16 47.28 -13.78 0.565 8725
 8727 3 77.69 47.4 -13.46 0.075 8726
 8728 3 78.46 47.35 -13.87 0.597 8726
 8729 3 78.63 47.5 -13.76 0.578 8728
 8730 3 78.71 47.67 -13.77 0.51 8729
 8731 3 78.87 47.82 -13.67 0.413 8730
 8732 3 78.97 48.04 -13.33 0.238 8731
 8733 3 79.08 48.18 -13.07 0.119 8732
 8734 3 79.22 48.31 -13.06 0.156 8733
 8735 3 79.3 48.39 -13.15 0.13 8734
 8736 3 79.43 48.46 -13.17 0.136 8735
 8737 3 79.52 48.56 -13.18 0.131 8736
 8738 3 79.6 48.68 -13.15 0.091 8737
 8739 3 79.71 48.88 -13.09 0.144 8738
 8740 3 79.77 49 -13.06 0.196 8739
 8741 3 79.8 49.1 -13.16 0.243 8740
 8742 3 79.94 49.28 -13.2 0.2 8741
 8743 3 80.16 49.38 -13.16 0.192 8742
 8744 3 80.32 49.54 -13.09 0.189 8743
 8745 3 80.41 49.64 -13.16 0.112 8744
 8746 3 80.46 49.75 -13.12 0.052 8745
 8747 3 78.32 46.95 -14.75 0.104 8728
 8748 3 78.41 46.86 -14.85 0.132 8747
 8749 3 78.41 46.78 -14.98 0.143 8748
 8750 3 78.51 46.7 -15.12 0.152 8749
 8751 3 78.58 46.63 -15.25 0.187 8750
 8752 3 78.78 46.33 -15.39 0.184 8751
 8753 3 78.9 46.07 -15.44 0.144 8752
 8754 3 78.92 45.9 -15.49 0.196 8753
 8755 3 78.87 45.78 -15.35 0.193 8754
 8756 3 78.76 45.61 -15.24 0.15 8755
 8757 3 78.64 45.53 -15.16 0.156 8756
 8758 3 78.76 45.32 -15.07 0.12 8757
 8759 3 78.76 45.18 -15.09 0.098 8758
 8760 3 78.78 45.08 -15.2 0.09 8759
 8761 3 78.87 45.03 -15.34 0.109 8760
 8762 3 78.93 44.89 -15.41 0.114 8761
 8763 3 76.53 45.2 -13.27 0.11 8709
 8764 3 76.56 45.08 -13.37 0.097 8763
 8765 3 76.59 45.02 -13.54 0.093 8764
 8766 3 76.66 44.89 -13.69 0.102 8765
 8767 3 76.72 44.81 -13.77 0.136 8766
 8768 3 76.81 44.7 -13.86 0.092 8767
 8769 3 76.81 44.57 -13.99 0.089 8768
 8770 3 76.73 44.46 -14.07 0.118 8769
 8771 3 76.91 44.39 -14.43 0.208 8770
 8772 3 77.17 44.43 -14.52 0.191 8771
 8773 3 77.34 44.49 -14.57 0.197 8772
 8774 3 77.45 44.53 -14.6 0.283 8773
 8775 3 77.53 44.79 -14.83 0.185 8774
 8776 3 77.64 44.86 -14.84 0.121 8775
 8777 3 77.64 44.97 -14.83 0.101 8776
 8778 3 77.72 45.11 -14.77 0.000125 8777
 8779 3 75.08 44.78 -9.65 0.16 8689
 8780 3 75.13 44.92 -9.52 0.19 8779
 8781 3 75.11 45.06 -9.44 0.272 8780
 8782 3 75.28 45.2 -9.44 0.453 8781
 8783 3 75.28 45.27 -9.33 0.57 8782
 8784 3 75.42 45.3 -9.27 0.61 8783
 8785 3 75.36 45.51 -9.1 0.508 8784
 8786 3 75.5 45.56 -9 0.361 8785
 8787 3 75.53 45.84 -9.03 0.219 8786
 8788 3 75.62 46.16 -9.04 0.166 8787
 8789 3 75.77 46.17 -8.92 0.147 8788
 8790 3 75.96 46.31 -8.85 0.109 8789
 8791 3 76.05 46.39 -8.82 0.13 8790
 8792 3 76.18 46.48 -8.76 0.156 8791
 8793 3 76.27 46.57 -8.71 0.19 8792
 8794 3 76.37 46.78 -8.7 0.235 8793
 8795 3 76.32 47.06 -8.6 0.174 8794
 8796 3 76.38 47.13 -8.51 0.142 8795
 8797 3 76.13 47.28 -8.21 0.163 8796
 8798 3 75.99 47.27 -8.09 0.17 8797
 8799 3 75.93 47.24 -7.93 0.14 8798
 8800 3 75.9 47.3 -7.79 0.148 8799
 8801 3 75.9 47.39 -7.68 0.134 8800
 8802 3 75.8 47.42 -7.55 0.112 8801
 8803 3 75.8 47.53 -7.47 0.137 8802
 8804 3 75.82 47.59 -7.38 0.203 8803
 8805 3 76.18 47.7 -7.26 0.095 8804
 8806 3 76.07 47.81 -7.34 0.109 8805
 8807 3 76.01 47.92 -7.35 0.126 8806
 8808 3 75.88 47.45 -7.33 0.134 8804
 8809 3 75.85 47.14 -7.3 0.122 8808
 8810 3 75.88 47.31 -7.34 0.134 8809
 8811 3 75.52 47.67 -7.3 0.112 8808
 8812 3 75.35 47.74 -7.23 0.145 8811
 8813 3 75.22 47.81 -7.16 0.125 8812
 8814 3 75.16 47.87 -7.06 0.181 8813
 8815 3 75.16 48.01 -6.94 0.252 8814
 8816 3 75.19 48.12 -6.8 0.327 8815
 8817 3 75.24 48.2 -6.59 0.436 8816
 8818 3 75.32 48.31 -6.5 0.471 8817
 8819 3 75.26 48.27 -6.33 0.485 8818
 8820 3 75.33 48.3 -6.16 0.428 8819
 8821 3 75.24 48.26 -5.98 0.391 8820
 8822 3 75.27 47.92 -5.72 0.208 8821
 8823 3 75.47 48.03 -5.66 0.15 8822
 8824 3 75.66 48.06 -5.75 0.000125 8823
 8825 3 75.08 48.8 -6.05 0.145 8821
 8826 3 74.99 48.8 -5.89 0.163 8825
 8827 3 74.99 48.77 -5.75 0.203 8826
 8828 3 74.85 48.8 -5.55 0.159 8827
 8829 3 74.77 48.93 -5.39 0.137 8828
 8830 3 74.76 48.98 -5.22 0.142 8829
 8831 3 74.87 49.05 -5.06 0.122 8830
 8832 3 75.05 49.09 -4.93 0.168 8831
 8833 3 75.18 49.08 -4.81 0.122 8832
 8834 3 75.21 49.08 -4.68 0.105 8833
 8835 3 75.27 49.05 -4.55 0.157 8834
 8836 3 75.19 48.66 -4.55 0.141 8835
 8837 3 75.21 48.48 -4.63 0.114 8836
 8838 3 75.32 48.31 -4.71 0.134 8837
 8839 3 75.52 48.12 -4.79 0.098 8838
 8840 3 75.62 47.99 -4.93 0.086 8839
 8841 3 75.76 47.89 -4.93 0.067 8840
 8842 3 75.76 47.84 -4.8 0.046 8841
 8843 3 75.35 49.3 -4.26 0.163 8835
 8844 3 75.4 49.54 -4.06 0.087 8843
 8845 3 75.33 49.62 -4 0.103 8844
 8846 3 75.29 49.66 -3.84 0.144 8845
 8847 3 75.24 49.66 -3.7 0.103 8846
 8848 3 75.21 49.75 -3.59 0.112 8847
 8849 3 75.15 49.91 -3.4 0.154 8848
 8850 3 75.07 49.88 -3.26 0.091 8849
 8851 3 74.93 49.8 -3.18 0.061 8850
 8852 3 73.6 41.22 -4.52 0.088 8466
 8853 3 73.48 41.2 -4.48 0.000125 8852
 8854 3 73.93 37.23 -3.66 0.374 8448
 8855 3 74.12 37.19 -3.68 0.36 8854
 8856 3 74.26 37.36 -3.85 0.388 8855
 8857 3 74.37 37.41 -3.91 0.398 8856
 8858 3 74.51 37.62 -3.98 0.376 8857
 8859 3 74.51 37.86 -4.34 0.335 8858
 8860 3 74.62 37.93 -4.32 0.357 8859
 8861 3 74.73 37.94 -4.39 0.359 8860
 8862 3 75.32 37.97 -3.79 0.186 8861
 8863 3 75.48 37.97 -3.73 0.19 8862
 8864 3 75.65 37.84 -3.64 0.213 8863
 8865 3 75.7 37.69 -3.62 0.25 8864
 8866 3 75.78 37.52 -3.56 0.242 8865
 8867 3 75.79 37.45 -3.43 0.266 8866
 8868 3 75.79 37.73 -3.1 0.124 8867
 8869 3 75.79 37.76 -2.91 0.153 8868
 8870 3 75.87 37.86 -2.89 0.088 8869
 8871 3 75.87 37.91 -2.75 0.109 8870
 8872 3 75.85 37.94 -2.64 0.142 8871
 8873 3 75.81 37.93 -2.46 0.091 8872
 8874 3 75.67 38.04 -2.43 0.1 8873
 8875 3 75.54 38.08 -2.37 0.148 8874
 8876 3 75.45 38.2 -2.44 0.206 8875
 8877 3 75.39 38.52 -2.54 0.056 8876
 8878 3 75.79 37.15 -3.5 0.256 8867
 8879 3 75.74 36.87 -3.56 0.284 8878
 8880 3 75.82 36.72 -3.54 0.255 8879
 8881 3 75.72 36.43 -3.58 0.219 8880
 8882 3 75.66 36.2 -3.52 0.192 8881
 8883 3 75.63 36.09 -3.58 0.225 8882
 8884 3 75.6 35.88 -3.55 0.231 8883
 8885 3 75.6 35.73 -3.47 0.2 8884
 8886 3 75.58 35.56 -3.34 0.187 8885
 8887 3 75.52 35.4 -3.26 0.224 8886
 8888 3 75.46 35.23 -3.11 0.205 8887
 8889 3 75.38 35.09 -3.01 0.238 8888
 8890 3 75.35 34.94 -2.95 0.281 8889
 8891 3 75.25 34.75 -2.9 0.326 8890
 8892 3 75.18 34.58 -2.86 0.353 8891
 8893 3 75.08 34.41 -2.99 0.362 8892
 8894 3 74.96 34.25 -2.99 0.407 8893
 8895 3 74.88 34.11 -2.94 0.427 8894
 8896 3 74.83 33.95 -2.86 0.46 8895
 8897 3 74.79 33.83 -2.8 0.471 8896
 8898 3 74.8 33.68 -2.8 0.455 8897
 8899 3 74.77 33.58 -2.76 0.506 8898
 8900 3 74.07 33.66 -2.55 0.127 8899
 8901 3 73.85 33.63 -2.53 0.101 8900
 8902 3 73.69 33.55 -2.36 0.106 8901
 8903 3 73.5 33.59 -2.32 0.104 8902
 8904 3 75.07 33.4 -2.88 0.247 8899
 8905 3 74.49 33.68 -2.69 0.097 8904
 8906 3 74.46 33.48 -2.61 0.08 8905
 8907 3 75.27 33.26 -2.99 0.325 8904
 8908 3 75.41 33.16 -3.01 0.43 8907
 8909 3 75.49 33.09 -3.01 0.5 8908
 8910 3 74.8 32.8 -2.95 0.127 8909
 8911 3 74.71 32.77 -2.9 0.126 8910
 8912 3 74.5 32.68 -2.95 0.109 8911
 8913 3 74.41 32.58 -3.03 0.102 8912
 8914 3 74.33 32.5 -2.95 0.102 8913
 8915 3 74.25 32.47 -2.8 0.111 8914
 8916 3 74.11 32.54 -2.76 0.137 8915
 8917 3 73.96 32.61 -2.72 0.083 8916
 8918 3 75.68 33.11 -2.99 0.529 8909
 8919 3 75.85 33.08 -2.97 0.596 8918
 8920 3 75.99 33.06 -3.03 0.647 8919
 8921 3 76.16 33.04 -3.05 0.651 8920
 8922 3 76.3 33.01 -3.13 0.668 8921
 8923 3 76.44 32.62 -3.15 0.631 8922
 8924 3 76.41 32.52 -3.34 0.667 8923
 8925 3 76.57 32.42 -3.32 0.641 8924
 8926 3 76.77 32.52 -3.42 0.598 8925
 8927 3 76.77 32.56 -3.74 0.404 8926
 8928 3 76.88 32.78 -4.2 0.212 8927
 8929 3 77.02 32.84 -4.4 0.197 8928
 8930 3 77.1 32.77 -4.53 0.225 8929
 8931 3 77.24 32.77 -4.62 0.271 8930
 8932 3 77.41 32.64 -4.66 0.267 8931
 8933 3 77.52 32.51 -4.74 0.276 8932
 8934 3 77.66 32.42 -4.78 0.259 8933
 8935 3 77.77 32.3 -4.7 0.245 8934
 8936 3 77.89 32.21 -4.68 0.218 8935
 8937 3 77.98 32.21 -4.77 0.239 8936
 8938 3 78.23 32.18 -4.65 0.268 8937
 8939 3 78.56 32.16 -4.53 0.218 8938
 8940 3 78.78 32.2 -4.53 0.198 8939
 8941 3 79.06 32.21 -4.49 0.213 8940
 8942 3 79.22 32.18 -4.48 0.199 8941
 8943 3 79.47 32.16 -4.4 0.201 8942
 8944 3 79.69 32.18 -4.37 0.185 8943
 8945 3 79.86 32.18 -4.4 0.189 8944
 8946 3 80.09 32.2 -4.43 0.179 8945
 8947 3 80.31 32.21 -4.45 0.205 8946
 8948 3 80.44 32.21 -4.52 0.272 8947
 8949 3 80.61 32.19 -4.53 0.313 8948
 8950 3 80.75 32.21 -4.61 0.352 8949
 8951 3 80.95 32.22 -4.64 0.347 8950
 8952 3 81.11 32.17 -4.65 0.337 8951
 8953 3 81.26 32.15 -4.61 0.36 8952
 8954 3 81.59 32.04 -4.33 0.226 8953
 8955 3 81.7 32.01 -4.33 0.231 8954
 8956 3 81.94 32.08 -4.33 0.263 8955
 8957 3 82.06 31.97 -4.48 0.29 8956
 8958 3 82.25 31.83 -4.52 0.32 8957
 8959 3 82.37 31.86 -4.61 0.329 8958
 8960 3 82.59 31.69 -4.6 0.254 8959
 8961 3 82.78 31.56 -4.65 0.248 8960
 8962 3 83 31.49 -4.69 0.188 8961
 8963 3 83.2 31.42 -4.74 0.143 8962
 8964 3 83.34 31.38 -4.77 0.17 8963
 8965 3 83.5 31.31 -4.75 0.166 8964
 8966 3 83.64 31.27 -4.69 0.189 8965
 8967 3 83.75 31.17 -4.7 0.228 8966
 8968 3 83.89 31.13 -4.7 0.296 8967
 8969 3 83.97 31.08 -4.57 0.388 8968
 8970 3 84.06 30.99 -4.46 0.486 8969
 8971 3 84.2 30.97 -4.4 0.494 8970
 8972 3 84.28 30.94 -4.31 0.536 8971
 8973 3 84.2 30.9 -4.06 0.425 8972
 8974 3 83.8 30.54 -3.59 0.171 8973
 8975 3 83.64 30.49 -3.42 0.188 8974
 8976 3 83.55 30.51 -3.22 0.185 8975
 8977 3 83.47 30.47 -3.01 0.184 8976
 8978 3 83.37 30.38 -2.86 0.208 8977
 8979 3 83.26 30.29 -2.65 0.191 8978
 8980 3 83.22 30.24 -2.53 0.27 8979
 8981 3 83.16 30.13 -2.44 0.335 8980
 8982 3 83.06 30.02 -2.36 0.396 8981
 8983 3 82.98 29.95 -2.3 0.459 8982
 8984 3 82.97 29.72 -2.32 0.416 8983
 8985 3 82.81 29.69 -2.32 0.233 8984
 8986 3 82.81 29.58 -2.36 0.061 8985
 8987 3 83.25 29.26 -2.61 0.17 8984
 8988 3 83.25 29.04 -2.57 0.218 8987
 8989 3 83.26 28.88 -2.57 0.243 8988
 8990 3 83.31 28.76 -2.57 0.293 8989
 8991 3 82.98 28.7 -2.45 0.087 8990
 8992 3 83.36 28.67 -2.76 0.14 8990
 8993 3 83.45 28.63 -2.22 0.127 8992
 8994 3 83.45 28.49 -2.22 0.095 8993
 8995 3 83.36 28.35 -2.13 0.032 8994
 8996 3 83.31 28.2 -2.09 0.098 8995
 8997 3 83.26 28.13 -2.15 0.138 8996
 8998 3 83.39 28.51 -2.92 0.161 8992
 8999 3 83.47 28.15 -3.13 0.159 8998
 9000 3 83.53 27.94 -3.2 0.173 8999
 9001 3 83.58 27.83 -3.32 0.16 9000
 9002 3 83.7 27.72 -3.42 0.184 9001
 9003 3 83.82 27.61 -3.53 0.219 9002
 9004 3 83.93 27.54 -3.59 0.29 9003
 9005 3 83.9 27.19 -3.59 0.264 9004
 9006 3 83.87 27.02 -3.53 0.395 9005
 9007 3 83.95 26.88 -3.53 0.516 9006
 9008 3 84.01 26.76 -3.49 0.626 9007
 9009 3 84.01 26.61 -3.49 0.668 9008
 9010 3 83.98 26.47 -3.42 0.649 9009
 9011 3 83.92 26.29 -3.52 0.634 9010
 9012 3 83.93 26.15 -3.5 0.627 9011
 9013 3 83.46 25.94 -3.6 0.45 9012
 9014 3 83.07 25.79 -3.7 0.305 9013
 9015 3 82.93 25.67 -3.58 0.27 9014
 9016 3 82.67 25.49 -3.35 0.154 9015
 9017 3 82.49 25.38 -3.33 0.117 9016
 9018 3 82.43 25.26 -3.29 0.128 9017
 9019 3 82.31 25.15 -3.18 0.168 9018
 9020 3 82.17 25.02 -3.27 0.14 9019
 9021 3 82.04 24.9 -3.23 0.175 9020
 9022 3 81.96 24.81 -3.18 0.184 9021
 9023 3 81.71 24.72 -3.1 0.196 9022
 9024 3 81.54 24.69 -3.02 0.276 9023
 9025 3 81.43 24.7 -2.95 0.347 9024
 9026 3 81.35 24.63 -2.89 0.409 9025
 9027 3 81.29 24.65 -2.81 0.455 9026
 9028 3 81.21 24.6 -2.48 0.424 9027
 9029 3 81.07 24.59 -2.35 0.434 9028
 9030 3 80.93 24.6 -2.25 0.431 9029
 9031 3 80.93 25.14 -2.37 0.145 9030
 9032 3 80.87 25.21 -2.29 0.171 9031
 9033 3 80.77 25.35 -2.29 0.205 9032
 9034 3 80.73 25.55 -2.37 0.175 9033
 9035 3 80.57 25.6 -2.16 0.055 9034
 9036 3 80.4 25.59 -2.02 0.042 9035
 9037 3 80.87 24.55 -2.1 0.349 9030
 9038 3 80.67 24.46 -2.14 0.334 9037
 9039 3 80.49 24.37 -2.02 0.354 9038
 9040 3 80.37 24.37 -1.92 0.374 9039
 9041 3 80.21 24.28 -1.83 0.375 9040
 9042 3 80.07 24.18 -1.78 0.399 9041
 9043 3 79.9 24.07 -1.81 0.392 9042
 9044 3 79.74 24.07 -1.82 0.315 9043
 9045 3 79.56 24.23 -1.84 0.255 9044
 9046 3 79.37 24.32 -1.88 0.195 9045
 9047 3 79.21 24.44 -1.98 0.238 9046
 9048 3 79.07 24.53 -2.08 0.293 9047
 9049 3 78.93 24.53 -2.1 0.28 9048
 9050 3 78.82 24.39 -1.92 0.225 9049
 9051 3 78.76 24.41 -1.68 0.13 9050
 9052 3 78.6 24.37 -1.71 0.096 9051
 9053 3 78.49 24.3 -1.69 0.077 9052
 9054 3 78.35 24.32 -1.68 0.089 9053
 9055 3 78.2 24.28 -1.73 0.098 9054
 9056 3 81.18 24.67 -3.48 0.095 9027
 9057 3 81.12 24.6 -3.54 0.137 9056
 9058 3 81.07 24.44 -3.6 0.15 9057
 9059 3 81.1 24.27 -3.73 0.076 9058
 9060 3 81.01 24.29 -3.89 0.107 9059
 9061 3 80.9 24.22 -4 0.128 9060
 9062 3 80.77 24.15 -4.13 0.117 9061
 9063 3 84.68 26.45 -2.9 0.239 9012
 9064 3 84.65 26.31 -2.84 0.184 9063
 9065 3 84.34 26.2 -2.75 0.054 9064
 9066 3 84.37 26.17 -2.89 0.072 9065
 9067 3 84.14 27.94 -3.67 0.134 9004
 9068 3 84.28 28.02 -3.72 0.147 9067
 9069 3 84.42 28.22 -3.7 0.000125 9068
 9070 3 83.42 28.42 -2.99 0.161 8998
 9071 3 83.39 28.58 -2.95 0.14 9070
 9072 3 84.39 31.47 -4.15 0.161 8973
 9073 3 84.48 31.61 -4.16 0.192 9072
 9074 3 84.47 31.81 -4.18 0.171 9073
 9075 3 84.5 31.92 -4.18 0.194 9074
 9076 3 84.55 32.08 -4.02 0.193 9075
 9077 3 84.48 32.22 -3.88 0.263 9076
 9078 3 84.55 32.34 -3.82 0.301 9077
 9079 3 84.66 32.47 -3.74 0.317 9078
 9080 3 84.8 32.59 -3.76 0.333 9079
 9081 3 85.02 32.71 -3.72 0.322 9080
 9082 3 85.13 32.84 -3.78 0.396 9081
 9083 3 85.22 32.98 -3.86 0.464 9082
 9084 3 85.3 33.07 -3.74 0.528 9083
 9085 3 85.32 33.29 -3.8 0.475 9084
 9086 3 85.36 33.4 -3.8 0.487 9085
 9087 3 84.66 33.46 -4.23 0.058 9086
 9088 3 84.69 33.54 -4.4 0.116 9087
 9089 3 84.69 33.66 -4.52 0.091 9088
 9090 3 84.71 33.83 -4.64 0.155 9089
 9091 3 84.75 33.9 -4.73 0.11 9090
 9092 3 84.79 33.97 -4.87 0.102 9091
 9093 3 84.88 34.04 -4.95 0.095 9092
 9094 3 85.02 34.02 -5 0.114 9093
 9095 3 85.07 33.98 -5.11 0.063 9094
 9096 3 85.44 33.54 -3.88 0.287 9086
 9097 3 85.36 33.62 -4.19 0.000125 9096
 9098 3 85.36 32.51 -3.17 0.103 9084
 9099 3 85.41 32.36 -3.15 0.1 9098
 9100 3 84.92 31.21 -4.91 0.198 8972
 9101 3 85.09 31.09 -4.9 0.267 9100
 9102 3 85.14 30.96 -4.95 0.294 9101
 9103 3 85.3 30.96 -4.86 0.368 9102
 9104 3 85.34 30.87 -4.82 0.35 9103
 9105 3 85.59 30.89 -4.81 0.331 9104
 9106 3 85.36 30.66 -4.6 0.192 9105
 9107 3 85.28 30.57 -4.64 0.185 9106
 9108 3 85.36 30.37 -4.74 0.205 9107
 9109 3 85.45 30.3 -4.95 0.139 9108
 9110 3 85.97 31.05 -4.91 0.178 9105
 9111 3 86.2 31.09 -4.86 0.215 9110
 9112 3 86.44 31.11 -4.86 0.178 9111
 9113 3 86.66 31.14 -4.86 0.17 9112
 9114 3 86.81 31.14 -4.81 0.183 9113
 9115 3 86.97 31.14 -4.82 0.216 9114
 9116 3 87.16 31.18 -4.85 0.282 9115
 9117 3 87.31 31.2 -4.9 0.355 9116
 9118 3 87.47 31.16 -4.91 0.357 9117
 9119 3 87.66 31.02 -4.9 0.419 9118
 9120 3 87.84 31.02 -4.96 0.397 9119
 9121 3 88.03 31.07 -5.02 0.335 9120
 9122 3 88.23 31.12 -5.07 0.242 9121
 9123 3 88.45 31.18 -5.07 0.17 9122
 9124 3 88.59 31.28 -5.11 0.17 9123
 9125 3 88.72 31.37 -5.15 0.216 9124
 9126 3 88.8 31.45 -5.28 0.213 9125
 9127 3 88.86 31.5 -5.44 0.236 9126
 9128 3 88.73 31.3 -5.87 0.312 9127
 9129 3 88.73 31.32 -6.06 0.38 9128
 9130 3 88.67 31.34 -6.15 0.461 9129
 9131 3 88.51 31.45 -6.2 0.473 9130
 9132 3 88.42 31.36 -6.37 0.556 9131
 9133 3 88.34 31.27 -6.46 0.536 9132
 9134 3 88.28 31.41 -6.53 0.606 9133
 9135 3 88.03 31.59 -6.57 0.537 9134
 9136 3 87.72 31.59 -6.5 0.458 9135
 9137 3 87.34 31.61 -6.39 0.382 9136
 9138 3 87.19 31.66 -6.4 0.393 9137
 9139 3 86.98 31.66 -6.5 0.364 9138
 9140 3 86.81 31.61 -6.57 0.306 9139
 9141 3 86.64 31.53 -6.69 0.286 9140
 9142 3 86.44 31.55 -7 0.239 9141
 9143 3 86.31 31.64 -7.24 0.244 9142
 9144 3 86.22 31.71 -7.45 0.201 9143
 9145 3 86.11 31.84 -7.7 0.121 9144
 9146 3 86 31.87 -7.89 0.147 9145
 9147 3 85.86 31.86 -8.03 0.113 9146
 9148 3 85.76 31.82 -8.23 0.114 9147
 9149 3 85.61 31.73 -8.33 0.138 9148
 9150 3 85.48 31.68 -8.34 0.146 9149
 9151 3 85.36 31.59 -8.35 0.063 9150
 9152 3 85.2 31.59 -8.42 0.114 9151
 9153 3 85.11 31.64 -8.45 0.149 9152
 9154 3 84.76 31.64 -8.52 0.127 9153
 9155 3 84.59 31.64 -8.6 0.133 9154
 9156 3 84.44 31.66 -8.68 0.133 9155
 9157 3 84.31 31.71 -8.71 0.154 9156
 9158 3 84.14 31.78 -8.64 0.151 9157
 9159 3 83.92 31.8 -8.7 0.117 9158
 9160 3 83.81 31.8 -8.86 0.134 9159
 9161 3 83.73 31.84 -9 0.099 9160
 9162 3 83.66 31.93 -9.02 0.117 9161
 9163 3 83.53 32.05 -9.03 0.147 9162
 9164 3 83.31 32.09 -8.94 0.159 9163
 9165 3 83.16 32.16 -8.79 0.187 9164
 9166 3 83 32.2 -8.72 0.157 9165
 9167 3 82.84 32.25 -8.72 0.077 9166
 9168 3 82.61 32.33 -8.86 0.112 9167
 9169 3 82.52 32.46 -8.81 0.099 9168
 9170 3 82.4 32.61 -8.81 0.095 9169
 9171 3 82.25 32.69 -8.84 0.126 9170
 9172 3 82.07 32.71 -8.86 0.144 9171
 9173 3 81.83 32.71 -8.85 0.116 9172
 9174 3 81.71 32.65 -8.77 0.114 9173
 9175 3 81.63 32.58 -8.68 0.083 9174
 9176 3 81.47 32.55 -8.67 0.115 9175
 9177 3 83.95 31.66 -8.95 0.081 9160
 9178 3 84.09 31.64 -9.19 0.143 9177
 9179 3 84.12 31.59 -9.31 0.096 9178
 9180 3 88.45 32.27 -6.6 0.087 9135
 9181 3 88.5 32.34 -6.45 0.059 9180
 9182 3 88.65 32.41 -6.45 0.114 9181
 9183 3 88.69 32.71 -6.37 0.129 9182
 9184 3 88.71 32.88 -6.37 0.14 9183
 9185 3 88.71 33.03 -6.4 0.141 9184
 9186 3 88.66 33.15 -6.31 0.13 9185
 9187 3 88.69 33.2 -6.18 0.143 9186
 9188 3 89.06 31.84 -5.19 0.103 9127
 9189 3 89.03 31.87 -5.08 0.163 9188
 9190 3 89.01 32 -4.99 0.23 9189
 9191 3 88.92 32.14 -4.87 0.258 9190
 9192 3 88.95 32.2 -4.77 0.311 9191
 9193 3 88.97 32.3 -4.69 0.344 9192
 9194 3 89.04 32.41 -4.64 0.367 9193
 9195 3 88.83 32.22 -4.19 0.116 9194
 9196 3 88.73 32.23 -3.99 0.025 9195
 9197 3 89.22 32.7 -4.82 0.189 9194
 9198 3 89.19 32.87 -4.79 0.15 9197
 9199 3 89.22 33.05 -4.78 0.172 9198
 9200 3 89.21 33.19 -4.75 0.141 9199
 9201 3 77.15 32.39 -2.76 0.201 8926
 9202 3 77.4 32.61 -2.65 0.133 9201
 9203 3 77.57 32.77 -2.55 0.153 9202
 9204 3 77.71 32.89 -2.49 0.174 9203
 9205 3 77.94 32.99 -2.45 0.176 9204
 9206 3 78.13 33.06 -2.42 0.167 9205
 9207 3 78.33 33.14 -2.45 0.175 9206
 9208 3 78.58 33.21 -2.42 0.176 9207
 9209 3 78.74 33.31 -2.34 0.156 9208
 9210 3 78.94 33.47 -2.34 0.161 9209
 9211 3 79.1 33.61 -2.26 0.177 9210
 9212 3 79.3 33.75 -2.19 0.18 9211
 9213 3 79.44 33.93 -2.19 0.119 9212
 9214 3 79.58 34.08 -2.17 0.072 9213
 9215 3 79.69 34.17 -2.13 0.217 9214
 9216 3 79.75 34.18 -2.24 0.281 9215
 9217 3 79.85 34.29 -2.3 0.349 9216
 9218 3 79.96 34.46 -2.34 0.417 9217
 9219 3 80.07 34.6 -2.4 0.455 9218
 9220 3 80.05 34.81 -2.45 0.457 9219
 9221 3 80.1 35.02 -2.47 0.418 9220
 9222 3 80.16 35.18 -2.55 0.394 9221
 9223 3 80.29 35.28 -2.61 0.381 9222
 9224 3 80.74 35.29 -2.8 0.076 9223
 9225 3 80.82 35.32 -2.88 0.159 9224
 9226 3 81.05 35.38 -2.92 0.22 9225
 9227 3 81.13 35.45 -2.95 0.177 9226
 9228 3 81.21 35.46 -3.03 0.000125 9227
 9229 3 80.16 35.42 -2.63 0.267 9223
 9230 3 79.96 35.67 -2.72 0.225 9229
 9231 3 79.72 35.81 -2.92 0.09 9230
 9232 3 79.69 35.89 -3.03 0.143 9231
 9233 3 79.6 35.99 -3.14 0.142 9232
 9234 3 79.58 36.08 -3.25 0.103 9233
 9235 3 79.52 36.14 -3.33 0.137 9234
 9236 3 79.47 36.28 -3.41 0.117 9235
 9237 3 79.44 36.42 -3.56 0.108 9236
 9238 3 79.44 36.56 -3.69 0.121 9237
 9239 3 79.4 36.71 -3.79 0.179 9238
 9240 3 79.49 36.82 -3.93 0.195 9239
 9241 3 79.66 36.85 -4.1 0.149 9240
 9242 3 79.59 36.96 -4.19 0.137 9241
 9243 3 79.53 36.96 -4.31 0.111 9242
 9244 3 79.51 36.92 -4.43 0.061 9243
 9245 3 79.52 36.82 -4.49 0.067 9244
 9246 3 80.86 35.07 -2.63 0.118 9229
 9247 3 80.94 35 -2.61 0.000125 9246
 9248 3 75.32 35.11 -2.63 0.066 8889
 9249 3 75.27 35.05 -2.55 0.025 9248
 9250 3 74.76 37.98 -4.56 0.228 8861
 9251 3 74.79 38.04 -4.77 0.285 9250
 9252 3 74.93 38.06 -4.92 0.257 9251
 9253 3 75.03 38.06 -5.02 0.266 9252
 9254 3 75.2 38.12 -5.07 0.242 9253
 9255 3 75.34 38.2 -5.09 0.242 9254
 9256 3 75.48 38.37 -5.15 0.258 9255
 9257 3 75.6 38.45 -5.18 0.251 9256
 9258 3 75.71 38.64 -5.2 0.239 9257
 9259 3 75.87 38.74 -5.28 0.283 9258
 9260 3 75.99 38.88 -5.36 0.335 9259
 9261 3 76.1 39.06 -5.4 0.349 9260
 9262 3 76.28 39.13 -5.48 0.421 9261
 9263 3 76.35 39.21 -5.45 0.465 9262
 9264 3 76.49 39.37 -5.49 0.466 9263
 9265 3 76.6 39.49 -5.53 0.409 9264
 9266 3 76.67 39.69 -5.45 0.338 9265
 9267 3 76.76 39.84 -5.42 0.309 9266
 9268 3 76.95 39.94 -5.35 0.253 9267
 9269 3 77.03 40.06 -5.3 0.241 9268
 9270 3 77.09 40.16 -5.24 0.235 9269
 9271 3 77.34 40.16 -5.27 0.271 9270
 9272 3 77.48 40.23 -5.36 0.257 9271
 9273 3 77.65 40.34 -5.42 0.276 9272
 9274 3 77.79 40.49 -5.52 0.259 9273
 9275 3 77.89 40.62 -5.55 0.25 9274
 9276 3 78.1 40.67 -5.6 0.234 9275
 9277 3 78.18 40.81 -5.63 0.248 9276
 9278 3 78.32 40.94 -5.65 0.265 9277
 9279 3 78.45 40.98 -5.6 0.287 9278
 9280 3 78.6 41.1 -5.56 0.311 9279
 9281 3 78.71 41.22 -5.57 0.298 9280
 9282 3 78.9 41.35 -5.6 0.319 9281
 9283 3 78.98 41.47 -5.68 0.378 9282
 9284 3 79.16 41.56 -5.74 0.42 9283
 9285 3 79 41.77 -5.78 0.385 9284
 9286 3 79 41.93 -5.81 0.383 9285
 9287 3 79.03 42.2 -5.63 0.404 9286
 9288 3 79.05 42.43 -5.52 0.4 9287
 9289 3 78.94 42.72 -5.28 0.345 9288
 9290 3 78.86 43 -5.07 0.246 9289
 9291 3 78.83 43.18 -5.07 0.25 9290
 9292 3 78.8 43.35 -5.06 0.258 9291
 9293 3 78.92 43.49 -5.07 0.316 9292
 9294 3 79 43.61 -5.06 0.327 9293
 9295 3 79.05 43.82 -4.92 0.364 9294
 9296 3 79.09 43.96 -4.95 0.423 9295
 9297 3 79.17 44.13 -4.92 0.495 9296
 9298 3 79.25 44.15 -4.84 0.552 9297
 9299 3 79.16 44.39 -5.23 0.424 9298
 9300 3 79.22 44.5 -5.38 0.399 9299
 9301 3 79.28 44.57 -5.49 0.405 9300
 9302 3 79.25 44.6 -5.6 0.354 9301
 9303 3 79.39 44.47 -6.17 0.174 9302
 9304 3 79.44 44.5 -6.35 0.143 9303
 9305 3 79.56 44.54 -6.57 0.159 9304
 9306 3 79.64 44.54 -6.8 0.156 9305
 9307 3 79.66 44.51 -6.93 0.128 9306
 9308 3 79.72 44.4 -7.1 0.198 9307
 9309 3 79.7 44.35 -7.23 0.265 9308
 9310 3 79.67 44.33 -7.38 0.342 9309
 9311 3 79.83 44.74 -7.59 0.183 9310
 9312 3 80.03 44.85 -7.76 0.176 9311
 9313 3 80.14 44.89 -7.93 0.16 9312
 9314 3 80.19 44.86 -8.08 0.134 9313
 9315 3 80.28 44.85 -8.19 0.145 9314
 9316 3 80.36 44.93 -8.27 0.204 9315
 9317 3 80.44 44.93 -8.37 0.242 9316
 9318 3 80.67 44.77 -8.4 0.152 9317
 9319 3 80.8 44.67 -8.44 0.098 9318
 9320 3 80.94 44.68 -8.46 0.073 9319
 9321 3 81.05 44.61 -8.54 0.141 9320
 9322 3 81.19 44.54 -8.6 0.121 9321
 9323 3 81.31 44.54 -8.7 0.091 9322
 9324 3 81.41 44.64 -8.76 0.147 9323
 9325 3 81.45 44.69 -8.85 0.172 9324
 9326 3 81.48 44.78 -8.93 0.24 9325
 9327 3 81.75 44.97 -8.72 0.12 9326
 9328 3 81.84 45.08 -8.66 0.063 9327
 9329 3 82.03 45.16 -8.55 0.209 9328
 9330 3 82.17 45.19 -8.54 0.243 9329
 9331 3 82.28 45.29 -8.46 0.301 9330
 9332 3 82.36 45.46 -8.37 0.347 9331
 9333 3 82.47 45.58 -8.34 0.371 9332
 9334 3 82.56 45.66 -8.2 0.411 9333
 9335 3 82.72 45.79 -8.14 0.374 9334
 9336 3 82.86 45.97 -8.16 0.347 9335
 9337 3 82.93 46.12 -8.19 0.336 9336
 9338 3 82.93 46.29 -8.26 0.323 9337
 9339 3 82.99 46.43 -8.24 0.326 9338
 9340 3 82.91 46.58 -8.11 0.269 9339
 9341 3 81.23 44.61 -9.2 0.153 9326
 9342 3 81.19 44.57 -9.36 0.179 9341
 9343 3 81.2 44.47 -9.5 0.109 9342
 9344 3 81.22 44.5 -9.68 0.106 9343
 9345 3 81.28 44.52 -9.83 0.142 9344
 9346 3 81.36 44.56 -10.01 0.151 9345
 9347 3 81.47 44.6 -10.19 0.175 9346
 9348 3 81.23 44.71 -10.34 0.097 9347
 9349 3 81.13 44.75 -10.44 0.139 9348
 9350 3 81.03 44.85 -10.55 0.118 9349
 9351 3 80.91 44.88 -10.69 0.142 9350
 9352 3 80.84 44.89 -10.79 0.15 9351
 9353 3 80.83 44.81 -10.99 0.127 9352
 9354 3 80.92 44.78 -11.13 0.098 9353
 9355 3 80.86 44.88 -11.3 0.135 9354
 9356 3 80.83 44.92 -11.47 0.127 9355
 9357 3 80.84 44.85 -11.58 0.116 9356
 9358 3 80.89 44.78 -11.71 0.087 9357
 9359 3 80.86 44.64 -11.78 0.127 9358
 9360 3 80.89 44.54 -11.76 0.143 9359
 9361 3 80.94 44.42 -11.6 0.108 9360
 9362 3 80.84 44.42 -11.49 0.05 9361
 9363 3 81.64 44.54 -10.3 0.145 9347
 9364 3 81.78 44.53 -10.35 0.158 9363
 9365 3 82.03 44.5 -10.33 0.238 9364
 9366 3 82.14 44.46 -10.35 0.317 9365
 9367 3 82.25 44.4 -10.27 0.394 9366
 9368 3 82.33 44.33 -10.21 0.447 9367
 9369 3 82.52 44.37 -10.21 0.438 9368
 9370 3 82.75 44.35 -10.22 0.351 9369
 9371 3 83.02 44.27 -10.42 0.247 9370
 9372 3 83.25 44.04 -10.49 0.167 9371
 9373 3 83.41 43.87 -10.46 0.135 9372
 9374 3 83.52 43.8 -10.4 0.166 9373
 9375 3 83.66 43.74 -10.52 0.183 9374
 9376 3 83.7 43.66 -10.61 0.207 9375
 9377 3 83.78 43.7 -10.76 0.256 9376
 9378 3 83.78 43.95 -11.08 0.126 9377
 9379 3 83.92 43.98 -11.15 0.162 9378
 9380 3 83.94 43.95 -11.36 0.175 9379
 9381 3 83.98 43.9 -11.51 0.257 9380
 9382 3 84 43.87 -11.71 0.378 9381
 9383 3 84.13 43.79 -11.82 0.424 9382
 9384 3 84.2 43.87 -11.9 0.474 9383
 9385 3 84.23 43.87 -12.1 0.472 9384
 9386 3 84.33 43.9 -12.2 0.437 9385
 9387 3 84.38 43.98 -12.33 0.375 9386
 9388 3 84.64 43.94 -12.35 0.297 9387
 9389 3 84.94 43.95 -12.35 0.252 9388
 9390 3 85.17 43.97 -12.42 0.238 9389
 9391 3 85.42 43.97 -12.35 0.224 9390
 9392 3 85.58 43.9 -12.42 0.22 9391
 9393 3 85.67 43.85 -12.44 0.244 9392
 9394 3 85.78 43.71 -12.54 0.184 9393
 9395 3 85.94 43.57 -12.61 0.189 9394
 9396 3 86.08 43.52 -12.6 0.225 9395
 9397 3 86.16 43.35 -12.6 0.285 9396
 9398 3 86.22 43.24 -12.59 0.279 9397
 9399 3 86.02 43.06 -12.87 0.152 9398
 9400 3 85.98 42.95 -12.95 0.000125 9399
 9401 3 84.66 43.91 -11.49 0.057 9384
 9402 3 84.81 43.87 -11.46 0.067 9401
 9403 3 84.92 43.85 -11.5 0.056 9402
 9404 3 84.95 43.84 -11.62 0.000125 9403
 9405 3 79.5 43.77 -7.34 0.164 9310
 9406 3 79.53 43.68 -7.44 0.154 9405
 9407 3 79.7 43.6 -7.48 0.122 9406
 9408 3 79.75 43.47 -7.63 0.175 9407
 9409 3 79.86 43.45 -7.73 0.124 9408
 9410 3 79.97 43.32 -7.81 0.139 9409
 9411 3 80.11 43.32 -7.85 0.155 9410
 9412 3 80.22 43.21 -7.97 0.145 9411
 9413 3 80.36 42.96 -8.07 0.193 9412
 9414 3 80.39 42.89 -8.18 0.234 9413
 9415 3 80.44 42.82 -8.28 0.288 9414
 9416 3 80.47 42.78 -8.4 0.376 9415
 9417 3 80.64 42.75 -8.4 0.465 9416
 9418 3 80.64 42.67 -8.52 0.556 9417
 9419 3 80.67 42.64 -8.83 0.721 9418
 9420 3 81.31 42.72 -8.37 0.405 9419
 9421 3 81.69 42.83 -8.09 0.183 9420
 9422 3 81.94 43.05 -8.08 0.106 9421
 9423 3 82 43.11 -7.94 0.116 9422
 9424 3 82.17 43.22 -7.99 0.09 9423
 9425 3 82.23 43.34 -7.89 0.114 9424
 9426 3 82.36 43.41 -7.8 0.116 9425
 9427 3 80.22 42.57 -9.29 0.495 9419
 9428 3 80.36 42.28 -9.38 0.428 9427
 9429 3 80.53 41.72 -9.53 0.178 9428
 9430 3 80.54 41.5 -9.69 0.114 9429
 9431 3 80.48 41.43 -9.85 0.135 9430
 9432 3 80.4 41.42 -9.96 0.126 9431
 9433 3 80.4 41.33 -10.11 0.13 9432
 9434 3 80.42 41.28 -10.21 0.189 9433
 9435 3 80.4 41.22 -10.29 0.297 9434
 9436 3 80.39 41.14 -10.36 0.376 9435
 9437 3 80.34 41.1 -10.51 0.437 9436
 9438 3 80.26 40.54 -10.05 0.098 9437
 9439 3 80.26 40.46 -9.9 0.129 9438
 9440 3 80.37 40.42 -9.83 0.055 9439
 9441 3 80.26 41.15 -10.71 0.4 9437
 9442 3 80.26 41.17 -10.88 0.427 9441
 9443 3 80.26 41.21 -11.02 0.444 9442
 9444 3 80.17 41.71 -11.19 0.14 9443
 9445 3 80.08 41.78 -11.35 0.116 9444
 9446 3 80.05 41.86 -11.49 0.165 9445
 9447 3 79.94 41.89 -11.6 0.132 9446
 9448 3 79.78 41.85 -11.67 0.081 9447
 9449 3 79.67 41.82 -11.71 0.088 9448
 9450 3 79.56 41.93 -11.79 0.098 9449
 9451 3 79.5 41.96 -11.87 0.09 9450
 9452 3 79.41 41.95 -12.03 0.117 9451
 9453 3 79.47 41.9 -12.15 0.106 9452
 9454 3 79.66 42.07 -12.05 0.053 9453
 9455 3 79.64 42.24 -12.11 0.06 9454
 9456 3 79.72 42.22 -12.2 0.000125 9455
 9457 3 80.39 40.82 -11.22 0.291 9443
 9458 3 80.56 40.78 -11.4 0.253 9457
 9459 3 80.73 40.74 -11.57 0.301 9458
 9460 3 80.82 40.67 -11.61 0.392 9459
 9461 3 80.85 40.61 -11.71 0.445 9460
 9462 3 80.95 40.52 -11.79 0.47 9461
 9463 3 81.04 40.49 -11.94 0.465 9462
 9464 3 81.09 40.38 -12.03 0.41 9463
 9465 3 81.14 40.32 -12.17 0.359 9464
 9466 3 81.35 40.46 -12.27 0.192 9465
 9467 3 81.56 40.64 -12.4 0.147 9466
 9468 3 81.7 40.72 -12.45 0.153 9467
 9469 3 81.87 40.76 -12.52 0.135 9468
 9470 3 82.04 40.72 -12.6 0.189 9469
 9471 3 82.17 40.75 -12.72 0.206 9470
 9472 3 82.32 40.65 -12.84 0.212 9471
 9473 3 82.51 40.5 -12.84 0.125 9472
 9474 3 79.53 43.97 -4.19 0.242 9298
 9475 3 79.5 43.96 -3.97 0.281 9474
 9476 3 79.52 43.88 -3.79 0.372 9475
 9477 3 79.56 43.95 -3.69 0.477 9476
 9478 3 79.63 43.78 -3.54 0.519 9477
 9479 3 79.67 43.78 -3.39 0.544 9478
 9480 3 79.52 43.65 -3.16 0.468 9479
 9481 3 79.53 43.42 -2.98 0.366 9480
 9482 3 79.53 43.38 -2.79 0.349 9481
 9483 3 79.48 43.32 -2.6 0.32 9482
 9484 3 79.56 43.29 -2.5 0.323 9483
 9485 3 79.38 43.18 -2.25 0.225 9484
 9486 3 79.38 43.17 -2.04 0.193 9485
 9487 3 79.42 43.1 -1.86 0.217 9486
 9488 3 79.42 43.03 -1.69 0.25 9487
 9489 3 79.5 43 -1.5 0.219 9488
 9490 3 79.5 42.85 -1.3 0.146 9489
 9491 3 79.47 42.78 -1.09 0.196 9490
 9492 3 79.5 42.68 -0.96 0.217 9491
 9493 3 79.67 42.64 -0.83 0.296 9492
 9494 3 79.78 42.65 -0.71 0.378 9493
 9495 3 79.91 42.6 -0.61 0.426 9494
 9496 3 80.02 42.56 -0.46 0.447 9495
 9497 3 80.03 42.43 -0.28 0.523 9496
 9498 3 79.83 42.07 -0.16 0.362 9497
 9499 3 79.75 41.85 0 0.305 9498
 9500 3 79.69 41.71 0.1 0.268 9499
 9501 3 79.67 41.61 0.42 0.211 9500
 9502 3 79.66 41.56 0.64 0.242 9501
 9503 3 79.72 41.5 0.86 0.254 9502
 9504 3 79.78 41.43 1.11 0.242 9503
 9505 3 79.89 41.4 1.33 0.181 9504
 9506 3 79.97 41.43 1.5 0.163 9505
 9507 3 80.08 41.43 1.71 0.169 9506
 9508 3 80.16 41.46 1.87 0.229 9507
 9509 3 80.21 41.35 2.07 0.278 9508
 9510 3 80.23 41.21 2.23 0.37 9509
 9511 3 80.23 41.15 2.4 0.438 9510
 9512 3 80.29 41.11 2.53 0.515 9511
 9513 3 80.32 40.99 2.69 0.557 9512
 9514 3 80.34 40.93 2.82 0.541 9513
 9515 3 80.43 41 2.96 0.428 9514
 9516 3 80.95 41.25 3.19 0.21 9515
 9517 3 81.18 41.32 3.38 0.167 9516
 9518 3 81.42 41.27 3.46 0.153 9517
 9519 3 81.59 41.25 3.59 0.137 9518
 9520 3 81.82 41.21 3.69 0.189 9519
 9521 3 82.03 41.2 3.73 0.209 9520
 9522 3 82.15 41.22 3.69 0.266 9521
 9523 3 81.89 41.42 3.36 0.152 9522
 9524 3 81.92 41.54 3.46 0.139 9523
 9525 3 82.37 41.21 3.82 0.287 9522
 9526 3 82.46 41.18 3.75 0.363 9525
 9527 3 82.57 41.07 3.78 0.461 9526
 9528 3 82.67 41.02 3.73 0.544 9527
 9529 3 82.79 41.03 3.69 0.509 9528
 9530 3 83.3 41.68 3.71 0.228 9529
 9531 3 83.36 41.85 3.82 0.252 9530
 9532 3 83.42 42.04 3.9 0.326 9531
 9533 3 83.53 42.1 3.96 0.45 9532
 9534 3 83.69 42.06 4.07 0.512 9533
 9535 3 83.88 42.11 4.11 0.475 9534
 9536 3 84 42.14 4.08 0.467 9535
 9537 3 84.25 42.02 4.27 0.443 9536
 9538 3 84.53 42 4.12 0.44 9537
 9539 3 84.66 41.96 4.2 0.328 9538
 9540 3 84.89 41.93 4.11 0.176 9539
 9541 3 85.06 41.82 4.11 0.154 9540
 9542 3 85.22 41.78 4.11 0.129 9541
 9543 3 85.38 41.72 4.18 0.147 9542
 9544 3 85.55 41.69 4.31 0.161 9543
 9545 3 85.78 41.62 4.45 0.133 9544
 9546 3 85.89 41.64 4.51 0.158 9545
 9547 3 86.03 41.64 4.61 0.205 9546
 9548 3 86.11 41.72 4.74 0.372 9547
 9549 3 86.61 41.86 4.61 0.182 9548
 9550 3 86.8 41.87 4.76 0.134 9549
 9551 3 86.92 41.86 4.86 0.159 9550
 9552 3 87.06 41.96 5.03 0.171 9551
 9553 3 87.19 42.04 5.03 0.189 9552
 9554 3 87.31 42.11 5.1 0.187 9553
 9555 3 87.44 42.19 5.11 0.201 9554
 9556 3 87.64 42.07 5.4 0.197 9555
 9557 3 87.75 42.01 5.48 0.315 9556
 9558 3 87.88 41.9 5.53 0.386 9557
 9559 3 88 41.8 5.54 0.446 9558
 9560 3 88.16 41.79 5.69 0.494 9559
 9561 3 88.16 41.51 5.14 0.071 9560
 9562 3 88.22 41.61 5.03 0.055 9561
 9563 3 88.19 41.69 5.61 0.4 9560
 9564 3 88.25 41.48 5.57 0.347 9563
 9565 3 88.38 41.44 5.03 0.116 9564
 9566 3 88.47 41.36 4.95 0.115 9565
 9567 3 88.57 41.29 4.82 0.094 9566
 9568 3 88.57 41.19 4.74 0.135 9567
 9569 3 88.32 41.05 4.78 0.101 9568
 9570 3 88.7 41.16 4.68 0.114 9568
 9571 3 88.73 41.11 4.51 0.000125 9570
 9572 3 88.33 42.12 6.28 0.142 9563
 9573 3 88.41 42.07 6.41 0.173 9572
 9574 3 88.44 41.98 6.62 0.132 9573
 9575 3 88.42 41.78 6.78 0.122 9574
 9576 3 88.36 41.72 6.95 0.15 9575
 9577 3 88.34 41.58 7.12 0.193 9576
 9578 3 88.31 41.66 7.2 0.19 9577
 9579 3 88.25 41.58 7.36 0.262 9578
 9580 3 88.25 41.53 7.51 0.314 9579
 9581 3 88.14 41.41 7.62 0.386 9580
 9582 3 88.17 41.23 7.78 0.397 9581
 9583 3 87.99 41.22 7.86 0.424 9582
 9584 3 87.93 41.14 7.98 0.437 9583
 9585 3 87.82 41.07 8.08 0.425 9584
 9586 3 87.68 40.97 8.17 0.373 9585
 9587 3 87.37 40.71 8.59 0.174 9586
 9588 3 87.32 40.72 8.74 0.152 9587
 9589 3 87.2 40.69 8.8 0.165 9588
 9590 3 87.23 40.69 8.96 0.185 9589
 9591 3 87.29 40.66 9.19 0.19 9590
 9592 3 87.34 40.64 9.39 0.173 9591
 9593 3 87.32 40.53 9.63 0.111 9592
 9594 3 87.37 40.43 9.83 0.164 9593
 9595 3 87.4 40.32 10.06 0.098 9594
 9596 3 87.4 40.28 10.22 0.06 9595
 9597 3 87.46 40.29 10.37 0.113 9596
 9598 3 87.48 40.39 10.5 0.104 9597
 9599 3 87.48 40.36 10.7 0.107 9598
 9600 3 87.45 40.25 10.88 0.112 9599
 9601 3 87.48 40.15 10.93 0.171 9600
 9602 3 87.57 40.11 11.04 0.186 9601
 9603 3 87.62 40.1 11.28 0.144 9602
 9604 3 87.76 40.06 11.49 0.12 9603
 9605 3 87.93 40.03 11.61 0.123 9604
 9606 3 88.09 40.06 11.63 0.163 9605
 9607 3 88.23 39.95 11.74 0.15 9606
 9608 3 85.57 41.29 5.03 0.132 9548
 9609 3 85.51 41.23 5.12 0.148 9608
 9610 3 85.48 41.18 5.22 0.198 9609
 9611 3 85.48 41.18 5.33 0.264 9610
 9612 3 85.33 41.59 5.28 0.115 9611
 9613 3 85.47 41.79 5.43 0.117 9612
 9614 3 85.48 41.9 5.49 0.128 9613
 9615 3 85.42 41.94 5.69 0.106 9614
 9616 3 85.39 42.04 5.82 0.141 9615
 9617 3 85.44 42.16 5.9 0.15 9616
 9618 3 85.44 42.33 5.91 0.118 9617
 9619 3 85.44 42.49 6.01 0.144 9618
 9620 3 85.39 42.61 6.03 0.138 9619
 9621 3 85.33 42.68 6.07 0.214 9620
 9622 3 85.31 42.77 6.19 0.237 9621
 9623 3 85.33 42.89 6.32 0.241 9622
 9624 3 85.28 43.03 6.37 0.314 9623
 9625 3 85.22 43.04 6.52 0.416 9624
 9626 3 85.17 43.1 6.6 0.488 9625
 9627 3 85.17 43.24 6.72 0.532 9626
 9628 3 85.25 43.35 6.89 0.489 9627
 9629 3 85.36 43.46 7.07 0.422 9628
 9630 3 85.47 43.53 7.23 0.4 9629
 9631 3 85.48 43.68 7.28 0.338 9630
 9632 3 85.5 43.77 7.36 0.266 9631
 9633 3 85.41 44.17 7.36 0.132 9632
 9634 3 85.36 44.35 7.36 0.14 9633
 9635 3 85.38 44.5 7.31 0.143 9634
 9636 3 85.36 44.64 7.27 0.132 9635
 9637 3 85.42 44.82 7.24 0.112 9636
 9638 3 85.42 44.96 7.19 0.103 9637
 9639 3 85.39 45.1 7.15 0.096 9638
 9640 3 85.53 40.86 5.49 0.201 9611
 9641 3 85.74 40.83 5.73 0.137 9640
 9642 3 85.82 40.75 5.9 0.098 9641
 9643 3 85.92 40.69 5.98 0.176 9642
 9644 3 86.01 40.61 6.03 0.236 9643
 9645 3 86.1 40.55 6.11 0.316 9644
 9646 3 86.2 40.37 6.23 0.551 9645
 9647 3 86.28 40.26 6.24 0.642 9646
 9648 3 86.35 40.22 6.31 0.715 9647
 9649 3 86.32 39.94 6.26 0.676 9648
 9650 3 86.31 39.75 6.23 0.649 9649
 9651 3 86.4 39.59 6.15 0.592 9650
 9652 3 86.34 39.44 6.2 0.524 9651
 9653 3 86.23 39.21 6.24 0.483 9652
 9654 3 85.71 38.76 6.33 0.119 9653
 9655 3 85.59 38.67 6.39 0.000125 9654
 9656 3 84.92 42.28 3.65 0.129 9538
 9657 3 85.06 42.37 3.53 0.134 9656
 9658 3 85.09 42.47 3.38 0.149 9657
 9659 3 85.14 42.59 3.3 0.202 9658
 9660 3 85.17 42.66 3.21 0.24 9659
 9661 3 85.2 42.64 3.07 0.347 9660
 9662 3 85.34 42.69 3.03 0.388 9661
 9663 3 85.42 42.91 3.15 0.338 9662
 9664 3 85.27 43.07 3.21 0.195 9663
 9665 3 85.34 43.36 3.23 0.132 9664
 9666 3 85.42 43.47 3.34 0.077 9665
 9667 3 85.42 42.28 2.71 0.292 9662
 9668 3 85.52 42.15 2.65 0.397 9667
 9669 3 85.63 42.09 2.55 0.454 9668
 9670 3 85.13 41.97 2.46 0.071 9669
 9671 3 85.72 41.98 2.42 0.481 9669
 9672 3 85.86 41.86 2.42 0.481 9671
 9673 3 85.69 41.64 2.32 0.389 9672
 9674 3 85.61 41.5 2.23 0.403 9673
 9675 3 85.58 41.4 2.19 0.463 9674
 9676 3 85.6 41.23 2.13 0.49 9675
 9677 3 85.65 41.03 2.17 0.512 9676
 9678 3 85.62 40.65 2.61 0.461 9677
 9679 3 85.65 40.47 2.77 0.512 9678
 9680 3 85.64 40.36 2.92 0.523 9679
 9681 3 85.67 40.26 3.02 0.471 9680
 9682 3 85.67 40.14 3.19 0.387 9681
 9683 3 85.65 40.01 3.25 0.306 9682
 9684 3 85.7 39.91 3.28 0.197 9683
 9685 3 85.84 39.87 3.48 0.15 9684
 9686 3 85.9 39.66 3.53 0.18 9685
 9687 3 85.98 39.58 3.61 0.161 9686
 9688 3 86.1 39.47 3.61 0.121 9687
 9689 3 86.17 39.32 3.59 0.136 9688
 9690 3 86.12 39.08 3.61 0.158 9689
 9691 3 86.1 38.96 3.63 0.128 9690
 9692 3 86.01 38.79 3.59 0.155 9691
 9693 3 85.95 38.65 3.53 0.189 9692
 9694 3 85.89 38.5 3.55 0.165 9693
 9695 3 85.87 38.32 3.59 0.118 9694
 9696 3 85.79 38.11 3.63 0.139 9695
 9697 3 85.73 37.94 3.67 0.142 9696
 9698 3 85.62 37.75 3.67 0.16 9697
 9699 3 85.49 37.62 3.63 0.19 9698
 9700 3 85.35 37.51 3.65 0.181 9699
 9701 3 85.2 37.39 3.61 0.205 9700
 9702 3 85.06 37.29 3.55 0.21 9701
 9703 3 84.92 37.25 3.38 0.242 9702
 9704 3 84.82 37.23 3.21 0.274 9703
 9705 3 84.7 37.33 3.11 0.334 9704
 9706 3 84.67 37.5 3 0.356 9705
 9707 3 84.65 37.65 2.96 0.31 9706
 9708 3 85.89 41.19 1.69 0.159 9677
 9709 3 85.89 41.08 1.6 0.153 9708
 9710 3 85.84 40.93 1.57 0.123 9709
 9711 3 85.81 40.78 1.6 0.066 9710
 9712 3 86.52 41.9 2.82 0.14 9672
 9713 3 86.63 41.91 3.03 0.124 9712
 9714 3 86.75 41.94 3.13 0.13 9713
 9715 3 86.78 41.86 3.27 0.102 9714
 9716 3 87.03 41.89 3.34 0.097 9715
 9717 3 82.45 40.52 3.73 0.357 9529
 9718 3 82.03 40.64 3.38 0.063 9717
 9719 3 81.99 40.71 3.28 0.04 9718
 9720 3 82.43 40.27 3.67 0.204 9717
 9721 3 82.53 40.25 3.55 0.068 9720
 9722 3 82.53 40.17 3.44 0.099 9721
 9723 3 82.68 40.06 3.32 0.111 9722
 9724 3 82.65 39.99 3.21 0.082 9723
 9725 3 82.64 39.82 3.09 0.106 9724
 9726 3 82.57 39.71 3.02 0.111 9725
 9727 3 82.51 39.64 2.98 0.000125 9726
 9728 3 81.06 41.43 3.5 0.09 9517
 9729 3 81.08 41.53 3.55 0.044 9728
 9730 3 81.06 41.63 3.59 0.07 9729
 9731 3 81 41.68 3.67 0.058 9730
 9732 3 80.55 43.14 -0.45 0.165 9497
 9733 3 80.67 43.25 -0.44 0.122 9732
 9734 3 80.81 43.38 -0.33 0.19 9733
 9735 3 81.02 43.49 -0.28 0.196 9734
 9736 3 81.14 43.5 -0.21 0.198 9735
 9737 3 81.3 43.71 -0.22 0.169 9736
 9738 3 81.56 43.86 -0.28 0.167 9737
 9739 3 81.7 44 -0.32 0.144 9738
 9740 3 81.83 44.03 -0.28 0.164 9739
 9741 3 81.97 44.03 -0.23 0.194 9740
 9742 3 82.08 44.04 -0.23 0.19 9741
 9743 3 82.36 43.96 -0.13 0.154 9742
 9744 3 82.48 44.14 -0.08 0.085 9743
 9745 3 82.61 44.29 -0.11 0.137 9744
 9746 3 82.72 44.44 -0.04 0.178 9745
 9747 3 82.86 44.54 0 0.192 9746
 9748 3 82.98 44.59 0.02 0.201 9747
 9749 3 83.16 44.72 0.1 0.115 9748
 9750 3 83.22 44.82 0.05 0.125 9749
 9751 3 83.33 44.98 0.08 0.127 9750
 9752 3 83.39 45.12 0.07 0.128 9751
 9753 3 83.44 45.26 0.11 0.177 9752
 9754 3 83.53 45.41 0.09 0.143 9753
 9755 3 83.66 45.58 0.11 0.167 9754
 9756 3 83.75 45.72 0.11 0.146 9755
 9757 3 83.83 45.9 0.02 0.158 9756
 9758 3 83.97 46.04 0.04 0.188 9757
 9759 3 84.18 46.16 -0.04 0.173 9758
 9760 3 84.37 46.26 -0.15 0.145 9759
 9761 3 84.51 46.34 -0.22 0.175 9760
 9762 3 84.6 46.43 -0.28 0.212 9761
 9763 3 84.69 46.54 -0.39 0.185 9762
 9764 3 84.8 46.65 -0.44 0.256 9763
 9765 3 84.85 46.72 -0.54 0.348 9764
 9766 3 84.94 46.79 -0.63 0.404 9765
 9767 3 85.1 46.86 -0.66 0.471 9766
 9768 3 85.26 46.91 -0.71 0.458 9767
 9769 3 85.04 47.09 -0.97 0.316 9768
 9770 3 85.08 46.83 -1.29 0.143 9769
 9771 3 85.02 46.75 -1.36 0.194 9770
 9772 3 85.05 46.68 -1.49 0.22 9771
 9773 3 84.94 46.61 -1.75 0.221 9772
 9774 3 84.9 46.54 -1.85 0.184 9773
 9775 3 85.04 46.47 -1.95 0.118 9774
 9776 3 85.1 46.4 -2.13 0.136 9775
 9777 3 85.1 46.34 -2.32 0.14 9776
 9778 3 85.18 46.4 -2.47 0.087 9777
 9779 3 84.91 47.22 -1.06 0.193 9769
 9780 3 84.79 47.51 -0.96 0.109 9779
 9781 3 84.65 47.55 -0.87 0.097 9780
 9782 3 84.54 47.47 -0.79 0.074 9781
 9783 3 85.82 46.47 -0.49 0.18 9768
 9784 3 85.96 46.23 -0.57 0.135 9783
 9785 3 86.12 46.15 -0.57 0.15 9784
 9786 3 86.31 46.01 -0.58 0.166 9785
 9787 3 86.5 45.97 -0.5 0.135 9786
 9788 3 86.75 45.97 -0.52 0.12 9787
 9789 3 86.95 46.01 -0.54 0.148 9788
 9790 3 87.11 46.02 -0.51 0.196 9789
 9791 3 87.25 45.95 -0.49 0.291 9790
 9792 3 87.39 45.97 -0.46 0.368 9791
 9793 3 87.55 45.95 -0.45 0.473 9792
 9794 3 87.63 45.87 -0.41 0.519 9793
 9795 3 87.63 46.45 -1.05 0.135 9794
 9796 3 87.55 46.49 -1.16 0.154 9795
 9797 3 87.57 46.66 -1.27 0.142 9796
 9798 3 87.69 46.77 -1.31 0.124 9797
 9799 3 87.77 46.9 -1.46 0.126 9798
 9800 3 87.73 45.74 -0.25 0.483 9794
 9801 3 87.72 45.56 -0.1 0.432 9800
 9802 3 87.78 45.49 -0.03 0.408 9801
 9803 3 88.27 46.09 0.48 0.157 9802
 9804 3 88.4 46.16 0.6 0.233 9803
 9805 3 88.44 46.3 0.68 0.315 9804
 9806 3 88.22 45.98 0.97 0.116 9805
 9807 3 88.14 45.91 1.04 0.087 9806
 9808 3 88.62 46.47 0.6 0.334 9805
 9809 3 88.77 46.55 0.56 0.407 9808
 9810 3 88.88 46.63 0.58 0.458 9809
 9811 3 88.99 46.7 0.55 0.515 9810
 9812 3 89.12 46.84 0.72 0.483 9811
 9813 3 89.26 46.88 0.7 0.468 9812
 9814 3 89.33 47.02 0.64 0.419 9813
 9815 3 89.46 47.12 0.75 0.37 9814
 9816 3 89.55 47.16 0.51 0.27 9815
 9817 3 89.63 47.05 0.24 0.24 9816
 9818 3 89.55 46.79 0.08 0.08 9817
 9819 3 89.49 46.66 0.05 0.094 9818
 9820 3 89.51 47.12 1.24 0.085 9815
 9821 3 89.65 47.17 1.21 0.101 9820
 9822 3 89.74 47.22 1.24 0.168 9821
 9823 3 89.91 47.27 1.45 0.153 9822
 9824 3 89.93 47.3 1.59 0.096 9823
 9825 3 89.38 46.87 0.29 0.068 9814
 9826 3 89.38 46.9 0.15 0.028 9825
 9827 3 89.63 46.51 0.65 0.086 9813
 9828 3 89.68 46.4 0.6 0.057 9827
 9829 3 87.83 45.48 -0.13 0.184 9828
 9830 3 87.67 45.22 0.11 0.095 9829
 9831 3 87.75 45.16 0.17 0.064 9830
 9832 3 87.83 45.41 -0.21 0.087 9802
 9833 3 87.84 45.27 -0.18 0.000125 9832
 9834 3 84.04 46.16 0.27 0.118 9758
 9835 3 84.13 46.33 0.33 0.154 9834
 9836 3 84.22 46.4 0.36 0.2 9835
 9837 3 84.27 46.47 0.48 0.2 9836
 9838 3 84.19 46.59 0.87 0.127 9837
 9839 3 84.16 46.68 1.13 0.118 9838
 9840 3 84.21 46.79 1.17 0.123 9839
 9841 3 84.21 46.94 1.21 0.12 9840
 9842 3 80.19 43.6 -2.54 0.077 9484
 9843 3 80.33 43.7 -2.58 0.165 9842
 9844 3 80.39 43.71 -3.91 0.144 9479
 9845 3 80.58 43.85 -3.95 0.113 9844
 9846 3 80.7 43.9 -4.03 0.132 9845
 9847 3 80.8 44 -4.11 0.137 9846
 9848 3 80.91 44.22 -4.1 0.097 9847
 9849 3 80.97 44.39 -4.19 0.145 9848
 9850 3 81 44.51 -4.19 0.142 9849
 9851 3 81.09 44.72 -4.18 0.121 9850
 9852 3 81.16 44.86 -4.1 0.125 9851
 9853 3 81.17 45.04 -4.18 0.148 9852
 9854 3 81.22 45.12 -4.22 0.153 9853
 9855 3 81.22 45.33 -4.2 0.158 9854
 9856 3 81.31 45.54 -4.25 0.157 9855
 9857 3 81.31 45.75 -4.23 0.163 9856
 9858 3 81.31 45.9 -4.25 0.171 9857
 9859 3 81.33 46.01 -4.3 0.155 9858
 9860 3 81.43 46.11 -4.26 0.166 9859
 9861 3 81.38 46.44 -4.3 0.15 9860
 9862 3 81.37 46.61 -4.34 0.162 9861
 9863 3 81.3 46.8 -4.41 0.195 9862
 9864 3 81.24 46.9 -4.41 0.208 9863
 9865 3 81.43 47.15 -4.56 0.152 9864
 9866 3 81.52 47.33 -4.64 0.123 9865
 9867 3 81.66 47.48 -4.63 0.112 9866
 9868 3 81.71 47.65 -4.63 0.154 9867
 9869 3 81.69 47.86 -4.77 0.157 9868
 9870 3 81.63 48.01 -4.84 0.162 9869
 9871 3 81.66 48.15 -4.8 0.236 9870
 9872 3 81.69 48.29 -4.83 0.235 9871
 9873 3 81.69 48.41 -4.87 0.306 9872
 9874 3 81.68 48.55 -4.84 0.353 9873
 9875 3 81.68 48.69 -4.89 0.394 9874
 9876 3 81.77 48.82 -4.93 0.454 9875
 9877 3 81.88 48.93 -5 0.462 9876
 9878 3 81.88 49.03 -5.05 0.504 9877
 9879 3 82.35 49.05 -5.02 0.52 9878
 9880 3 82.57 49.11 -5.01 0.522 9879
 9881 3 82.69 49.15 -5.01 0.531 9880
 9882 3 82.87 49.11 -5.1 0.531 9881
 9883 3 83.05 49.05 -5.13 0.541 9882
 9884 3 83.3 48.96 -5.12 0.52 9883
 9885 3 83.46 48.97 -5.13 0.566 9884
 9886 3 83.51 49.37 -5.12 0.396 9885
 9887 3 83.63 49.5 -5.14 0.398 9886
 9888 3 83.77 49.54 -5.09 0.339 9887
 9889 3 84.24 49.48 -4.8 0.146 9888
 9890 3 84.38 49.55 -4.77 0.17 9889
 9891 3 84.57 49.71 -4.67 0.108 9890
 9892 3 84.77 49.76 -4.62 0.088 9891
 9893 3 84.88 49.8 -4.58 0.083 9892
 9894 3 85.01 49.8 -4.5 0.074 9893
 9895 3 85.18 49.79 -4.54 0.11 9894
 9896 3 85.22 49.76 -4.64 0.171 9895
 9897 3 85.35 49.73 -4.68 0.163 9896
 9898 3 85.65 49.65 -4.66 0.114 9897
 9899 3 85.88 49.52 -4.67 0.115 9898
 9900 3 85.96 49.52 -4.56 0.127 9899
 9901 3 86.05 49.52 -4.43 0.133 9900
 9902 3 84.01 48.26 -5.05 0.19 9885
 9903 3 84.13 48.19 -5.06 0.205 9902
 9904 3 84.32 48.05 -5.12 0.191 9903
 9905 3 84.43 48.04 -5.18 0.22 9904
 9906 3 84.63 48.01 -4.97 0.137 9905
 9907 3 84.65 47.79 -4.91 0.141 9906
 9908 3 84.6 47.65 -4.84 0.206 9907
 9909 3 84.57 47.51 -4.8 0.22 9908
 9910 3 84.55 47.44 -4.68 0.193 9909
 9911 3 84.63 47.47 -4.46 0.168 9910
 9912 3 84.82 47.58 -4.27 0.135 9911
 9913 3 81.57 46.25 -4.31 0.063 9860
 9914 3 81.68 46.33 -4.3 0.056 9913
 9915 3 81.8 46.29 -4.19 0.082 9914
 9916 3 81.97 46.32 -4.12 0.092 9915
 9917 3 82.13 46.3 -4.04 0.092 9916
 9918 3 82.3 46.26 -4.01 0.121 9917
 9919 3 82.4 46.18 -4.01 0.067 9918
 9920 3 82.52 46.16 -4.05 0.000125 9919
 9921 3 79.73 41.28 -5.73 0.094 9284
 9922 3 79.84 41.39 -5.86 0.108 9921
 9923 3 79.98 41.4 -5.92 0.171 9922
 9924 3 80.07 41.48 -5.92 0.239 9923
 9925 3 80.29 41.47 -5.81 0.227 9924
 9926 3 80.57 41.41 -5.77 0.164 9925
 9927 3 80.78 41.46 -5.78 0.138 9926
 9928 3 80.98 41.47 -5.8 0.094 9927
 9929 3 81.12 41.48 -5.78 0.081 9928
 9930 3 81.28 41.54 -5.84 0.117 9929
 9931 3 81.44 41.57 -5.78 0.141 9930
 9932 3 81.59 41.55 -5.72 0.094 9931
 9933 3 81.77 41.53 -5.68 0.106 9932
 9934 3 81.95 41.55 -5.61 0.125 9933
 9935 3 82.08 41.59 -5.53 0.147 9934
 9936 3 82.14 41.58 -5.44 0.114 9935
 9937 3 82.41 41.53 -5.32 0.134 9936
 9938 3 82.63 41.54 -5.31 0.14 9937
 9939 3 82.83 41.58 -5.26 0.151 9938
 9940 3 83.08 41.64 -5.18 0.15 9939
 9941 3 83.22 41.64 -5.18 0.141 9940
 9942 3 83.36 41.71 -5.14 0.125 9941
 9943 3 83.66 41.82 -5.1 0.127 9942
 9944 3 83.84 41.84 -5.07 0.145 9943
 9945 3 84.06 41.86 -4.98 0.178 9944
 9946 3 84.22 41.86 -4.94 0.177 9945
 9947 3 84.36 41.8 -4.84 0.151 9946
 9948 3 84.59 41.83 -4.74 0.145 9947
 9949 3 84.69 41.82 -4.65 0.17 9948
 9950 3 84.83 41.83 -4.52 0.127 9949
 9951 3 84.97 41.83 -4.31 0.115 9950
 9952 3 85.06 41.84 -4.19 0.166 9951
 9953 3 85.14 41.87 -4.11 0.23 9952
 9954 3 85.28 41.77 -4.01 0.316 9953
 9955 3 85.34 41.81 -3.89 0.414 9954
 9956 3 85.48 41.79 -3.89 0.491 9955
 9957 3 85.64 41.79 -3.75 0.488 9956
 9958 3 85.81 41.84 -3.66 0.496 9957
 9959 3 85.95 41.99 -3.48 0.487 9958
 9960 3 85.81 41.31 -2.94 0.133 9959
 9961 3 85.84 41.26 -2.77 0.174 9960
 9962 3 85.82 41.08 -2.69 0.23 9961
 9963 3 85.93 41.02 -2.62 0.242 9962
 9964 3 85.84 41.12 -2.33 0.199 9963
 9965 3 85.76 41.22 -2.18 0.108 9964
 9966 3 86.12 40.73 -2.81 0.075 9963
 9967 3 86.09 42.12 -3.44 0.371 9959
 9968 3 86.33 42.23 -3.31 0.233 9967
 9969 3 86.33 42.23 -3.14 0.246 9968
 9970 3 76.4 40.13 -5.22 0.05 9268
 9971 3 76.23 40.13 -5.14 0.107 9970
 9972 3 76.15 40.21 -5.1 0.079 9971
 9973 3 72.49 36.56 -4.38 0.214 8442
 9974 3 72.52 36.55 -4.6 0.225 9973
 9975 3 72.55 36.5 -4.81 0.216 9974
 9976 3 72.61 36.47 -4.98 0.229 9975
 9977 3 72.63 36.3 -5.06 0.344 9976
 9978 3 72.72 36.29 -5.14 0.436 9977
 9979 3 72.77 36.37 -5.26 0.473 9978
 9980 3 72.74 36.3 -5.39 0.428 9979
 9981 3 72.77 36.23 -5.49 0.436 9980
 9982 3 72.82 36.09 -5.59 0.454 9981
 9983 3 72.93 36.11 -5.68 0.413 9982
 9984 3 72.85 36.09 -5.93 0.396 9983
 9985 3 72.91 35.94 -5.91 0.305 9984
 9986 3 72.72 35.98 -6.53 0.219 9985
 9987 3 72.79 35.91 -6.62 0.222 9986
 9988 3 72.86 35.84 -6.89 0.2 9987
 9989 3 72.93 35.8 -7.03 0.204 9988
 9990 3 72.97 35.76 -7.19 0.224 9989
 9991 3 73.1 35.66 -7.36 0.279 9990
 9992 3 73.13 35.7 -7.48 0.345 9991
 9993 3 73.19 35.72 -7.61 0.432 9992
 9994 3 73.24 35.76 -7.73 0.5 9993
 9995 3 72.94 35.7 -8.25 0.252 9994
 9996 3 72.96 35.65 -8.48 0.228 9995
 9997 3 72.93 35.55 -8.72 0.202 9996
 9998 3 72.96 35.54 -8.95 0.204 9997
 9999 3 73.04 35.62 -9.12 0.229 9998
 10000 3 72.97 35.69 -9.29 0.262 9999
 10001 3 72.91 35.68 -9.44 0.295 10000
 10002 3 72.83 35.68 -9.58 0.334 10001
 10003 3 72.83 35.7 -9.79 0.437 10002
 10004 3 73.27 35.92 -10.02 0.191 10003
 10005 3 73.41 36.01 -10.14 0.203 10004
 10006 3 73.5 36.09 -10.21 0.225 10005
 10007 3 73.58 36.27 -10.2 0.272 10006
 10008 3 73.66 36.32 -10.27 0.363 10007
 10009 3 73.82 36.27 -10.41 0.39 10008
 10010 3 73.88 36.24 -10.52 0.392 10009
 10011 3 74.33 35.8 -10.77 0.155 10010
 10012 3 74.44 35.81 -10.78 0.177 10011
 10013 3 74.6 35.59 -10.8 0.179 10012
 10014 3 74.77 35.57 -10.84 0.241 10013
 10015 3 74.96 35.42 -10.92 0.45 10014
 10016 3 75.1 35.42 -11.02 0.49 10015
 10017 3 75.16 35.27 -11 0.528 10016
 10018 3 75.38 35.37 -11.2 0.553 10017
 10019 3 75.47 35.3 -11.22 0.593 10018
 10020 3 75.77 35.39 -11.3 0.558 10019
 10021 3 75.35 34.89 -11.61 0.268 10020
 10022 3 75.3 34.7 -11.66 0.206 10021
 10023 3 75.19 34.48 -11.66 0.143 10022
 10024 3 75.22 34.35 -11.7 0.201 10023
 10025 3 75.22 34.23 -11.68 0.254 10024
 10026 3 74.92 34.17 -11.71 0.208 10025
 10027 3 74.73 34.13 -11.8 0.168 10026
 10028 3 74.64 33.95 -11.91 0.082 10027
 10029 3 76.08 35.56 -11.33 0.423 10020
 10030 3 76.3 35.59 -11.21 0.402 10029
 10031 3 76.44 35.63 -11.17 0.377 10030
 10032 3 76.61 35.57 -11.28 0.279 10031
 10033 3 76.74 35.77 -11.26 0.168 10032
 10034 3 76.99 35.91 -11.2 0.12 10033
 10035 3 77.21 35.82 -11.2 0.131 10034
 10036 3 77.36 35.82 -11.2 0.14 10035
 10037 3 77.55 35.88 -11.21 0.127 10036
 10038 3 77.69 35.9 -11.2 0.000125 10037
 10039 3 76.75 35.21 -11.44 0.125 10032
 10040 3 76.85 35.23 -11.45 0.107 10039
 10041 3 76.99 35.16 -11.51 0.106 10040
 10042 3 77.1 35.1 -11.53 0.121 10041
 10043 3 77.24 35.18 -11.58 0.133 10042
 10044 3 77.33 35.14 -11.61 0.132 10043
 10045 3 77.44 35.07 -11.64 0.152 10044
 10046 3 77.62 35.07 -11.68 0.154 10045
 10047 3 77.73 35.07 -11.8 0.15 10046
 10048 3 77.81 35 -11.94 0.15 10047
 10049 3 77.95 34.93 -12.06 0.196 10048
 10050 3 78.03 34.88 -12.2 0.276 10049
 10051 3 78.11 34.82 -12.25 0.338 10050
 10052 3 78.06 34.43 -12.09 0.181 10051
 10053 3 78.28 34.43 -12.01 0.127 10052
 10054 3 78.37 34.32 -11.79 0.146 10053
 10055 3 78.36 34.21 -11.75 0.132 10054
 10056 3 78.22 34.82 -12.39 0.378 10051
 10057 3 78.31 34.81 -12.58 0.445 10056
 10058 3 78.36 34.75 -12.7 0.485 10057
 10059 3 78.36 34.67 -12.84 0.449 10058
 10060 3 78.45 34.6 -12.95 0.389 10059
 10061 3 78.55 34.5 -13.01 0.362 10060
 10062 3 78.73 34.43 -13.09 0.247 10061
 10063 3 78.86 34.35 -13.06 0.133 10062
 10064 3 78.98 34.29 -13.1 0.000125 10063
 10065 3 77 35 -11.61 0.085 10042
 10066 3 76.86 34.98 -11.55 0.049 10065
 10067 3 76.35 35.89 -10.53 0.123 10031
 10068 3 76.3 35.84 -10.39 0.137 10067
 10069 3 76.19 35.85 -10.29 0.127 10068
 10070 3 76.02 35.98 -10.2 0.137 10069
 10071 3 75.9 35.95 -10.21 0.117 10070
 10072 3 74.9 34.81 -10.45 0.151 10017
 10073 3 74.88 34.74 -10.33 0.129 10072
 10074 3 74.74 34.67 -10.27 0.059 10073
 10075 3 74.74 34.57 -10.19 0.078 10074
 10076 3 74.71 34.53 -10.08 0.082 10075
 10077 3 74.66 34.48 -9.95 0.066 10076
 10078 3 74.6 34.42 -9.8 0.088 10077
 10079 3 72.1 35.41 -9.63 0.159 10003
 10080 3 71.93 35.33 -9.7 0.188 10079
 10081 3 71.77 35.19 -9.7 0.28 10080
 10082 3 71.96 34.97 -9.75 0.132 10081
 10083 3 71.85 34.83 -9.7 0.000125 10082
 10084 3 71.47 35.29 -9.78 0.322 10081
 10085 3 71.27 35.26 -9.87 0.362 10084
 10086 3 71.16 35.25 -9.89 0.39 10085
 10087 3 70.96 35.69 -10.43 0.139 10086
 10088 3 70.91 35.79 -10.54 0.154 10087
 10089 3 70.9 35.87 -10.64 0.155 10088
 10090 3 70.85 36 -10.77 0.136 10089
 10091 3 70.85 36.15 -10.91 0.133 10090
 10092 3 70.83 36.31 -11.03 0.186 10091
 10093 3 70.83 36.37 -11.15 0.293 10092
 10094 3 70.66 36.38 -11.19 0.426 10093
 10095 3 70.79 36.38 -11.27 0.536 10094
 10096 3 70.55 36.54 -11.34 0.524 10095
 10097 3 70.94 36.73 -11.52 0.487 10096
 10098 3 71.18 36.86 -11.69 0.373 10097
 10099 3 71.29 36.91 -11.83 0.313 10098
 10100 3 71.3 36.95 -12 0.231 10099
 10101 3 71.52 36.87 -12.21 0.156 10100
 10102 3 71.58 36.84 -12.37 0.14 10101
 10103 3 71.62 36.87 -12.57 0.151 10102
 10104 3 71.72 36.9 -12.8 0.145 10103
 10105 3 71.73 36.88 -12.99 0.117 10104
 10106 3 71.72 36.84 -13.12 0.143 10105
 10107 3 71.78 36.81 -13.28 0.176 10106
 10108 3 71.97 36.85 -13.41 0.142 10107
 10109 3 72.17 36.88 -13.5 0.142 10108
 10110 3 72.3 36.88 -13.54 0.169 10109
 10111 3 72.44 36.84 -13.62 0.195 10110
 10112 3 72.5 36.94 -13.8 0.189 10111
 10113 3 72.58 37.09 -14 0.167 10112
 10114 3 72.71 37.21 -14.11 0.147 10113
 10115 3 72.82 37.31 -14.26 0.175 10114
 10116 3 72.88 37.42 -14.33 0.179 10115
 10117 3 72.83 37.62 -14.28 0.245 10116
 10118 3 72.66 37.78 -14.36 0.239 10117
 10119 3 72.57 37.95 -14.5 0.213 10118
 10120 3 72.52 38.17 -14.52 0.166 10119
 10121 3 72.47 38.38 -14.55 0.131 10120
 10122 3 72.52 38.59 -14.63 0.124 10121
 10123 3 72.44 38.74 -14.66 0.241 10122
 10124 3 72.46 38.84 -14.61 0.311 10123
 10125 3 72.46 38.94 -14.72 0.397 10124
 10126 3 72.38 39.09 -14.74 0.495 10125
 10127 3 72.4 39.27 -14.77 0.547 10126
 10128 3 72.35 39.39 -14.84 0.57 10127
 10129 3 72.38 39.53 -14.85 0.579 10128
 10130 3 72.3 39.64 -14.84 0.64 10129
 10131 3 72.04 39.92 -14.27 0.492 10130
 10132 3 71.96 39.87 -13.68 0.263 10131
 10133 3 71.88 39.89 -13.53 0.298 10132
 10134 3 72.24 39.95 -13.35 0.203 10133
 10135 3 72.2 39.94 -13.16 0.179 10134
 10136 3 72.28 39.84 -12.95 0.223 10135
 10137 3 72.37 39.84 -12.84 0.199 10136
 10138 3 72.21 39.78 -12.58 0.124 10137
 10139 3 72.12 39.81 -12.47 0.174 10138
 10140 3 72.07 39.84 -12.38 0.164 10139
 10141 3 71.95 39.81 -12.27 0.073 10140
 10142 3 72.62 39.8 -12.84 0.059 10137
 10143 3 72.7 39.81 -12.69 0.082 10142
 10144 3 71.6 39.87 -13.47 0.101 10133
 10145 3 71.43 39.8 -13.42 0.048 10144
 10146 3 71.32 39.73 -13.4 0.078 10145
 10147 3 71.16 39.79 -13.35 0.078 10146
 10148 3 71.05 39.76 -13.35 0.122 10147
 10149 3 70.9 39.8 -13.37 0.153 10148
 10150 3 70.75 39.86 -13.44 0.167 10149
 10151 3 70.63 39.69 -13.37 0.000125 10150
 10152 3 72.63 38.85 -15.44 0.113 10128
 10153 3 72.58 38.8 -15.29 0.079 10152
 10154 3 71.36 36.31 -11.55 0.056 10095
 10155 3 71.5 36.3 -11.57 0.000125 10154
 10156 3 71.08 35.12 -9.31 0.127 10086
 10157 3 70.91 35.08 -9.19 0.152 10156
 10158 3 70.71 35 -9.04 0.109 10157
 10159 3 70.5 34.94 -8.93 0.078 10158
 10160 3 70.38 34.91 -8.89 0.134 10159
 10161 3 70.27 34.87 -8.85 0.153 10160
 10162 3 70.18 34.81 -8.77 0.18 10161
 10163 3 70.02 34.72 -8.66 0.215 10162
 10164 3 69.88 34.62 -8.55 0.295 10163
 10165 3 69.6 34.43 -8.8 0.16 10164
 10166 3 69.38 34.41 -8.86 0.203 10165
 10167 3 69.21 34.48 -8.95 0.239 10166
 10168 3 69.08 34.45 -9 0.288 10167
 10169 3 68.91 34.33 -9.14 0.318 10168
 10170 3 68.79 34.24 -9.16 0.327 10169
 10171 3 69 33.84 -9.18 0.057 10170
 10172 3 68.63 34.25 -9.25 0.309 10170
 10173 3 68.46 34.25 -9.29 0.309 10172
 10174 3 68.33 34.28 -9.33 0.308 10173
 10175 3 68.13 34.22 -9.41 0.311 10174
 10176 3 67.99 34.18 -9.51 0.328 10175
 10177 3 67.85 34.22 -9.5 0.31 10176
 10178 3 69.97 34.73 -8.22 0.154 10164
 10179 3 69.91 34.69 -8.08 0.124 10178
 10180 3 69.85 34.66 -7.9 0.147 10179
 10181 3 69.8 34.58 -7.78 0.166 10180
 10182 3 69.75 34.48 -7.66 0.228 10181
 10183 3 69.61 34.47 -7.57 0.25 10182
 10184 3 69.52 34.37 -7.53 0.345 10183
 10185 3 69.52 34.33 -7.37 0.377 10184
 10186 3 69.46 34.21 -7.29 0.394 10185
 10187 3 69.36 34.29 -7.16 0.444 10186
 10188 3 69.1 34.15 -7.2 0.41 10187
 10189 3 69.08 33.93 -7.28 0.367 10188
 10190 3 69.11 33.93 -7.06 0.399 10189
 10191 3 69.05 33.96 -6.81 0.357 10190
 10192 3 69 33.97 -6.58 0.316 10191
 10193 3 68.93 33.97 -6.46 0.382 10192
 10194 3 68.91 34.11 -6.31 0.426 10193
 10195 3 68.49 33.46 -6.28 0.217 10194
 10196 3 68.41 33.3 -6.18 0.263 10195
 10197 3 68.38 33.15 -6.11 0.296 10196
 10198 3 68.36 32.97 -6.03 0.284 10197
 10199 3 68.49 32.75 -5.89 0.27 10198
 10200 3 68.44 32.61 -5.77 0.29 10199
 10201 3 68.33 32.46 -5.78 0.264 10200
 10202 3 68.36 32.32 -5.58 0.157 10201
 10203 3 68.26 32.11 -5.7 0.102 10202
 10204 3 68.2 31.93 -5.61 0.125 10203
 10205 3 68.25 31.81 -5.57 0.1 10204
 10206 3 68.33 31.7 -5.46 0.094 10205
 10207 3 68.41 31.63 -5.32 0.155 10206
 10208 3 68.5 31.65 -5.19 0.113 10207
 10209 3 68.56 31.7 -5.1 0.000125 10208
 10210 3 68.11 32.51 -6.16 0.082 10201
 10211 3 69.33 34.22 -5.93 0.231 10194
 10212 3 69.38 34.22 -5.77 0.305 10211
 10213 3 69.4 34.11 -5.58 0.353 10212
 10214 3 69.46 34.04 -5.41 0.362 10213
 10215 3 69.55 34.05 -5.27 0.338 10214
 10216 3 69.96 33.86 -5.49 0.139 10215
 10217 3 70.02 33.87 -5.58 0.037 10216
 10218 3 69.54 34.32 -5.03 0.313 10215
 10219 3 69.61 34.37 -4.93 0.248 10218
 10220 3 69.66 34.65 -4.86 0.124 10219
 10221 3 69.72 34.78 -4.79 0.178 10220
 10222 3 69.85 34.94 -4.7 0.203 10221
 10223 3 69.83 34.97 -4.49 0.181 10222
 10224 3 69.88 35.07 -4.24 0.116 10223
 10225 3 69.85 35.18 -4.11 0.076 10224
 10226 3 69.79 35.29 -4 0.091 10225
 10227 3 69.79 35.3 -3.9 0.124 10226
 10228 3 69.83 35.35 -3.78 0.125 10227
 10229 3 69.94 35.51 -3.65 0.164 10228
 10230 3 70.05 35.68 -3.51 0.129 10229
 10231 3 70.13 35.79 -3.42 0.127 10230
 10232 3 70.21 35.99 -3.3 0.138 10231
 10233 3 70.29 36.19 -3.25 0.114 10232
 10234 3 70.38 36.33 -3.25 0.09 10233
 10235 3 70.38 36.49 -3.29 0.107 10234
 10236 3 70.46 36.75 -3.33 0.126 10235
 10237 3 70.48 36.93 -3.35 0.135 10236
 10238 3 70.62 37.1 -3.33 0.154 10237
 10239 3 70.73 37.22 -3.33 0.182 10238
 10240 3 70.71 37.54 -3.21 0.119 10239
 10241 3 70.71 37.67 -3.23 0.132 10240
 10242 3 70.59 37.82 -3.29 0.077 10241
 10243 3 70.59 37.97 -3.35 0.065 10242
 10244 3 70.65 38.03 -3.5 0.09 10243
 10245 3 70.67 38.1 -3.69 0.13 10244
 10246 3 70.7 38.24 -3.85 0.131 10245
 10247 3 70.7 38.28 -3.98 0.109 10246
 10248 3 73.8 35.83 -7.4 0.386 9994
 10249 3 73.93 35.93 -7.4 0.45 10248
 10250 3 74.07 35.91 -7.45 0.444 10249
 10251 3 74.21 35.98 -7.48 0.432 10250
 10252 3 74.3 36.01 -7.65 0.455 10251
 10253 3 74.4 36.17 -7.69 0.42 10252
 10254 3 74.52 36.14 -7.77 0.441 10253
 10255 3 74.77 36.39 -7.72 0.4 10254
 10256 3 74.86 36.51 -7.73 0.357 10255
 10257 3 75.16 36.39 -7.19 0.109 10256
 10258 3 75.44 36.56 -7.11 0.22 10257
 10259 3 75.65 36.59 -7.14 0.209 10258
 10260 3 75.83 36.53 -7.09 0.093 10259
 10261 3 52.53 42.35 2.44 0.5 511
 10262 3 52.69 42.43 2.53 0.481 10261
 10263 3 52.83 42.47 2.61 0.478 10262
 10264 3 52.99 42.61 2.75 0.525 10263
 10265 3 53.16 42.64 2.84 0.523 10264
 10266 3 53.24 42.68 3.05 0.566 10265
 10267 3 53.3 42.68 3.25 0.546 10266
 10268 3 53.34 42.71 3.44 0.553 10267
 10269 3 53.37 42.68 3.67 0.657 10268
 10270 3 53.44 42.71 3.78 0.703 10269
 10271 3 53.4 42.7 3.94 0.835 10270
 10272 3 52.66 42.32 4.53 0.435 10271
 10273 3 52.3 42.17 4.69 0.357 10272
 10274 3 52.24 42.17 4.85 0.329 10273
 10275 3 52.17 42.09 4.97 0.341 10274
 10276 3 52.16 41.99 5.1 0.375 10275
 10277 3 52.1 41.82 5.22 0.375 10276
 10278 3 52.05 41.77 5.4 0.389 10277
 10279 3 52.05 41.69 5.53 0.407 10278
 10280 3 52.01 41.56 5.66 0.417 10279
 10281 3 51.85 41.44 5.89 0.384 10280
 10282 3 51.83 41.34 6.03 0.383 10281
 10283 3 51.78 41.25 6.19 0.389 10282
 10284 3 51.6 41.12 6.32 0.383 10283
 10285 3 51.5 41.06 6.47 0.404 10284
 10286 3 51.39 40.95 6.6 0.42 10285
 10287 3 51.21 40.85 6.69 0.443 10286
 10288 3 51.04 40.75 6.77 0.425 10287
 10289 3 50.98 40.64 6.86 0.432 10288
 10290 3 50.78 40.56 6.89 0.447 10289
 10291 3 50.7 40.35 6.86 0.489 10290
 10292 3 50.56 40.24 6.93 0.538 10291
 10293 3 50.35 40.13 6.99 0.544 10292
 10294 3 50.31 40.05 7.16 0.576 10293
 10295 3 50.21 39.99 7.28 0.566 10294
 10296 3 50.14 39.82 7.32 0.562 10295
 10297 3 50.04 39.73 7.32 0.518 10296
 10298 3 49.96 39.64 7.37 0.549 10297
 10299 3 49.53 39.84 7.95 0.28 10298
 10300 3 49.31 39.9 8.17 0.258 10299
 10301 3 49.13 39.8 8.26 0.272 10300
 10302 3 48.99 39.79 8.38 0.29 10301
 10303 3 48.81 39.74 8.47 0.293 10302
 10304 3 48.71 39.66 8.53 0.302 10303
 10305 3 48.54 39.61 8.56 0.279 10304
 10306 3 48.38 39.48 8.62 0.269 10305
 10307 3 48.2 39.41 8.67 0.281 10306
 10308 3 48.03 39.31 8.78 0.308 10307
 10309 3 47.92 39.26 8.91 0.311 10308
 10310 3 47.73 39.24 9.01 0.353 10309
 10311 3 47.6 39.19 9.17 0.405 10310
 10312 3 47.53 39.15 9.37 0.396 10311
 10313 3 47.48 39.01 9.61 0.387 10312
 10314 3 47.49 38.88 9.86 0.309 10313
 10315 3 47.6 38.8 10.11 0.339 10314
 10316 3 47.6 38.66 10.28 0.335 10315
 10317 3 47.49 38.55 10.42 0.327 10316
 10318 3 47.5 38.38 10.52 0.317 10317
 10319 3 47.5 38.26 10.64 0.318 10318
 10320 3 47.56 38.09 10.79 0.329 10319
 10321 3 47.59 37.97 10.97 0.357 10320
 10322 3 47.6 37.76 11.16 0.365 10321
 10323 3 47.63 37.62 11.27 0.373 10322
 10324 3 47.67 37.44 11.34 0.361 10323
 10325 3 47.63 37.29 11.44 0.35 10324
 10326 3 47.64 37.2 11.63 0.346 10325
 10327 3 47.63 37.12 11.85 0.36 10326
 10328 3 47.64 37.06 11.94 0.325 10327
 10329 3 47.64 36.93 11.95 0.322 10328
 10330 3 47.43 36.88 11.94 0.287 10329
 10331 3 47.38 36.87 12.03 0.305 10330
 10332 3 47.41 36.74 12.25 0.32 10331
 10333 3 47.27 36.68 12.34 0.317 10332
 10334 3 47.18 36.61 12.51 0.342 10333
 10335 3 47.1 36.62 12.69 0.32 10334
 10336 3 46.97 36.58 12.77 0.342 10335
 10337 3 46.86 36.6 12.91 0.335 10336
 10338 3 46.72 36.58 12.99 0.343 10337
 10339 3 46.67 36.61 13.17 0.33 10338
 10340 3 46.61 36.51 13.28 0.288 10339
 10341 3 46.51 36.5 13.46 0.305 10340
 10342 3 46.44 36.46 13.6 0.312 10341
 10343 3 46.42 36.36 13.78 0.305 10342
 10344 3 46.47 36.25 13.93 0.353 10343
 10345 3 46.43 36.18 14.04 0.396 10344
 10346 3 46.46 36.08 14.18 0.461 10345
 10347 3 46.43 36 14.32 0.489 10346
 10348 3 46.33 35.89 14.38 0.544 10347
 10349 3 46.25 35.79 14.5 0.576 10348
 10350 3 46.25 35.68 14.63 0.599 10349
 10351 3 46.24 35.57 14.77 0.578 10350
 10352 3 46.5 35.5 15.01 0.557 10351
 10353 3 46.25 35.3 15.07 0.473 10352
 10354 3 46.12 35.25 15.18 0.447 10353
 10355 3 46.1 35.17 15.32 0.434 10354
 10356 3 45.97 35.1 15.41 0.439 10355
 10357 3 45.86 35.01 15.5 0.441 10356
 10358 3 45.68 34.93 15.53 0.44 10357
 10359 3 45.69 34.8 15.65 0.494 10358
 10360 3 45.71 34.51 15.69 0.533 10359
 10361 3 45.62 34.43 15.77 0.632 10360
 10362 3 45.58 34.35 15.85 0.667 10361
 10363 3 45.54 34.35 16.03 0.69 10362
 10364 3 45.57 34.25 16.16 0.667 10363
 10365 3 45.18 35.19 16.5 0.199 10364
 10366 3 45.17 35.25 16.66 0.165 10365
 10367 3 45.19 35.35 16.82 0.174 10366
 10368 3 45.18 35.48 16.96 0.184 10367
 10369 3 45.18 35.54 17.12 0.173 10368
 10370 3 45.11 35.65 17.21 0.195 10369
 10371 3 45.15 35.75 17.37 0.213 10370
 10372 3 45.1 35.85 17.5 0.216 10371
 10373 3 45.14 35.96 17.6 0.229 10372
 10374 3 45.19 36.04 17.69 0.246 10373
 10375 3 45.25 36.16 17.82 0.298 10374
 10376 3 45.29 36.28 17.87 0.372 10375
 10377 3 45.29 36.35 18.05 0.402 10376
 10378 3 45.35 36.42 18.23 0.38 10377
 10379 3 45.47 36.52 18.39 0.386 10378
 10380 3 45.5 36.64 18.46 0.366 10379
 10381 3 45.56 36.78 18.63 0.352 10380
 10382 3 45.64 36.85 18.83 0.329 10381
 10383 3 45.74 36.88 18.97 0.269 10382
 10384 3 45.82 36.93 19.15 0.239 10383
 10385 3 45.93 37.02 19.31 0.226 10384
 10386 3 46.04 37.06 19.47 0.205 10385
 10387 3 46.17 37.08 19.56 0.205 10386
 10388 3 46.21 37.14 19.79 0.204 10387
 10389 3 46.38 37.21 19.94 0.237 10388
 10390 3 46.53 37.26 20.06 0.288 10389
 10391 3 46.64 37.22 20.15 0.31 10390
 10392 3 46.74 37.32 20.31 0.333 10391
 10393 3 46.78 37.37 20.47 0.352 10392
 10394 3 46.91 37.4 20.6 0.345 10393
 10395 3 46.99 37.47 20.74 0.364 10394
 10396 3 47.03 37.6 20.85 0.306 10395
 10397 3 47.06 37.75 21.01 0.305 10396
 10398 3 47.14 37.86 21.17 0.278 10397
 10399 3 47.18 38.04 21.33 0.266 10398
 10400 3 47.24 38.18 21.47 0.255 10399
 10401 3 47.31 38.29 21.61 0.269 10400
 10402 3 47.39 38.37 21.72 0.269 10401
 10403 3 47.41 38.5 21.86 0.264 10402
 10404 3 47.45 38.65 22.01 0.287 10403
 10405 3 47.48 38.73 22.11 0.31 10404
 10406 3 47.49 38.87 22.26 0.329 10405
 10407 3 47.46 38.99 22.35 0.375 10406
 10408 3 47.11 39.32 22.22 0.237 10407
 10409 3 46.99 39.35 22.28 0.317 10408
 10410 3 46.85 39.42 22.24 0.397 10409
 10411 3 46.78 39.57 22.19 0.486 10410
 10412 3 46.71 39.71 22.13 0.53 10411
 10413 3 46.64 39.82 22.11 0.527 10412
 10414 3 46.56 40.02 22.26 0.494 10413
 10415 3 46.56 40.21 22.33 0.531 10414
 10416 3 46.45 40.25 22.31 0.532 10415
 10417 3 46.29 40.24 22.04 0.362 10416
 10418 3 46.24 40.16 21.53 0.155 10417
 10419 3 46.21 40.11 21.36 0.138 10418
 10420 3 46.14 40.1 21.24 0.104 10419
 10421 3 46.03 40.16 21.13 0.073 10420
 10422 3 45.92 40.14 21.01 0.066 10421
 10423 3 45.89 40.04 20.95 0.119 10422
 10424 3 45.74 40.1 20.76 0.093 10423
 10425 3 45.56 40.09 20.7 0.081 10424
 10426 3 45.42 40.07 20.65 0.115 10425
 10427 3 45.29 40.1 20.6 0.1 10426
 10428 3 45.14 40.1 20.53 0.097 10427
 10429 3 45.85 39.92 20.97 0.105 10423
 10430 3 45.74 39.92 20.86 0.111 10429
 10431 3 46.71 40.56 23.31 0.152 10416
 10432 3 46.67 40.7 23.4 0.159 10431
 10433 3 46.64 40.82 23.4 0.111 10432
 10434 3 46.56 40.97 23.47 0.188 10433
 10435 3 46.52 41.07 23.58 0.253 10434
 10436 3 46.47 41.22 23.65 0.322 10435
 10437 3 46.45 41.32 23.76 0.4 10436
 10438 3 46.3 41.42 23.81 0.451 10437
 10439 3 46.2 41.5 23.79 0.44 10438
 10440 3 46.1 41.54 23.86 0.45 10439
 10441 3 45.66 41.57 23.08 0.13 10440
 10442 3 45.55 41.52 22.95 0.135 10441
 10443 3 45.45 41.53 22.88 0.152 10442
 10444 3 45.33 41.6 22.74 0.159 10443
 10445 3 45.09 41.57 22.74 0.167 10444
 10446 3 44.84 41.61 22.83 0.177 10445
 10447 3 44.69 41.66 22.9 0.206 10446
 10448 3 44.52 41.66 22.88 0.278 10447
 10449 3 44.4 41.7 22.88 0.365 10448
 10450 3 44.23 41.78 22.88 0.375 10449
 10451 3 44.06 41.75 22.79 0.419 10450
 10452 3 43.91 41.74 22.76 0.458 10451
 10453 3 43.84 41.74 22.63 0.465 10452
 10454 3 43.84 41.49 21.99 0.183 10453
 10455 3 43.84 41.47 21.83 0.178 10454
 10456 3 43.77 41.43 21.67 0.189 10455
 10457 3 43.63 41.36 21.54 0.212 10456
 10458 3 43.55 41.39 21.47 0.258 10457
 10459 3 43.38 41.45 21.4 0.298 10458
 10460 3 43.34 41.39 21.31 0.351 10459
 10461 3 43.23 41.43 21.26 0.42 10460
 10462 3 43.09 41.52 21.22 0.497 10461
 10463 3 43.05 41.47 21.04 0.473 10462
 10464 3 43.33 41.41 20.72 0.214 10463
 10465 3 43.41 41.42 20.54 0.201 10464
 10466 3 43.38 41.28 20.38 0.214 10465
 10467 3 43.33 41.27 20.26 0.161 10466
 10468 3 43.3 41.35 20.13 0.091 10467
 10469 3 42.59 41.5 21.08 0.371 10463
 10470 3 42.59 41.46 20.97 0.345 10469
 10471 3 42.72 41.22 20.76 0.136 10470
 10472 3 42.37 41.67 21.01 0.184 10470
 10473 3 42.09 41.73 21.01 0.188 10472
 10474 3 41.94 41.73 20.9 0.132 10473
 10475 3 41.73 41.8 20.86 0.135 10474
 10476 3 41.58 41.81 20.79 0.174 10475
 10477 3 41.41 41.84 20.74 0.187 10476
 10478 3 41.23 41.87 20.74 0.271 10477
 10479 3 41.09 41.98 20.74 0.482 10478
 10480 3 40.99 42.06 20.76 0.544 10479
 10481 3 40.73 42.12 20.56 0.585 10480
 10482 3 40.63 42.38 20.81 0.342 10481
 10483 3 40.09 42.4 20.9 0.131 10482
 10484 3 39.92 42.44 20.83 0.116 10483
 10485 3 40.51 41.77 20.03 0.314 10481
 10486 3 40.38 41.7 19.88 0.32 10485
 10487 3 40.37 41.6 19.63 0.24 10486
 10488 3 40.38 41.52 19.47 0.181 10487
 10489 3 40.4 41.55 19.33 0.178 10488
 10490 3 40.35 41.56 19.22 0.186 10489
 10491 3 40.34 41.88 19.1 0.133 10490
 10492 3 40.23 41.94 18.99 0.163 10491
 10493 3 40.13 41.96 18.95 0.139 10492
 10494 3 39.98 42.01 18.95 0.072 10493
 10495 3 39.84 42.13 18.9 0.084 10494
 10496 3 39.91 42.21 18.81 0.032 10495
 10497 3 40.33 41.52 19.08 0.135 10490
 10498 3 40.34 41.42 18.97 0.143 10497
 10499 3 40.48 41.34 18.88 0.1 10498
 10500 3 40.51 41.24 18.65 0.123 10499
 10501 3 40.59 41.21 18.53 0.104 10500
 10502 3 40.71 41.1 18.42 0.000125 10501
 10503 3 41.44 42.34 21.53 0.12 10480
 10504 3 41.48 42.38 21.74 0.071 10503
 10505 3 41.49 42.44 21.83 0.088 10504
 10506 3 41.55 42.45 21.97 0.118 10505
 10507 3 41.59 42.49 22.08 0.126 10506
 10508 3 41.63 42.55 22.24 0.133 10507
 10509 3 41.65 42.65 22.4 0.101 10508
 10510 3 41.8 42.69 22.47 0.084 10509
 10511 3 47.74 38.92 22.58 0.272 10407
 10512 3 47.82 39.01 22.7 0.277 10511
 10513 3 47.92 39.11 22.83 0.293 10512
 10514 3 48.03 39.17 23.03 0.291 10513
 10515 3 48.11 39.23 23.22 0.283 10514
 10516 3 48.21 39.29 23.38 0.272 10515
 10517 3 48.24 39.36 23.49 0.246 10516
 10518 3 48.39 39.33 23.67 0.228 10517
 10519 3 48.49 39.35 23.79 0.235 10518
 10520 3 48.61 39.36 23.9 0.268 10519
 10521 3 48.81 39.36 24.06 0.267 10520
 10522 3 48.88 39.37 24.24 0.266 10521
 10523 3 49.04 39.33 24.4 0.276 10522
 10524 3 49.11 39.32 24.56 0.308 10523
 10525 3 49.28 39.25 24.69 0.364 10524
 10526 3 49.39 39.25 24.85 0.456 10525
 10527 3 49.49 39.19 25.01 0.539 10526
 10528 3 49.61 39.18 25.1 0.586 10527
 10529 3 49.85 39.03 25.19 0.547 10528
 10530 3 50.09 39.04 25.17 0.51 10529
 10531 3 50.35 38.93 25.13 0.466 10530
 10532 3 50.84 38.73 24.95 0.346 10531
 10533 3 50.95 38.61 24.88 0.394 10532
 10534 3 51.1 38.61 24.85 0.466 10533
 10535 3 51.34 38.65 24.92 0.493 10534
 10536 3 51.52 38.64 24.86 0.588 10535
 10537 3 51.64 38.61 24.88 0.653 10536
 10538 3 51.35 37.79 25.47 0.144 10537
 10539 3 51.39 37.6 25.56 0.176 10538
 10540 3 51.42 37.44 25.67 0.197 10539
 10541 3 51.53 37.39 25.76 0.287 10540
 10542 3 51.25 37.01 25.78 0.169 10541
 10543 3 51.1 36.83 25.83 0.135 10542
 10544 3 51.02 36.68 25.86 0.162 10543
 10545 3 50.92 36.54 25.91 0.107 10544
 10546 3 50.82 36.47 25.94 0.12 10545
 10547 3 50.72 36.4 25.96 0.107 10546
 10548 3 50.62 36.3 25.98 0.102 10547
 10549 3 50.57 36.18 26.03 0.147 10548
 10550 3 50.43 36.07 26.02 0.258 10549
 10551 3 50.36 35.97 25.94 0.346 10550
 10552 3 50.25 35.86 25.96 0.432 10551
 10553 3 50.07 35.62 26.12 0.46 10552
 10554 3 50 35.51 26.19 0.437 10553
 10555 3 50.36 34.92 26.28 0.09 10554
 10556 3 50.33 34.82 26.28 0.095 10555
 10557 3 50.39 34.61 26.25 0.096 10556
 10558 3 50.49 34.48 26.27 0.057 10557
 10559 3 50.58 34.42 26.37 0.076 10558
 10560 3 50.68 34.33 26.43 0.077 10559
 10561 3 50.69 34.18 26.39 0.101 10560
 10562 3 50.68 34 26.43 0.107 10561
 10563 3 50.82 33.87 26.44 0.08 10562
 10564 3 50.97 33.85 26.53 0.098 10563
 10565 3 51.12 33.82 26.53 0.141 10564
 10566 3 51.25 33.72 26.55 0.16 10565
 10567 3 51.37 33.65 26.48 0.104 10566
 10568 3 49.76 35.61 26.28 0.287 10554
 10569 3 49.65 35.53 26.27 0.225 10568
 10570 3 49.55 35.4 26.25 0.065 10569
 10571 3 50.87 35.65 25.8 0.07 10552
 10572 3 50.97 35.61 25.84 0.096 10571
 10573 3 51.04 35.47 25.84 0.098 10572
 10574 3 51.25 35.43 25.82 0.132 10573
 10575 3 51.37 35.39 25.84 0.137 10574
 10576 3 51.79 37.61 25.74 0.198 10541
 10577 3 52.03 37.68 25.6 0.172 10576
 10578 3 52.25 37.65 25.58 0.11 10577
 10579 3 52.39 37.65 25.58 0.098 10578
 10580 3 52.53 37.53 25.7 0.126 10579
 10581 3 52.66 37.55 25.65 0.139 10580
 10582 3 52.78 37.68 25.54 0.066 10581
 10583 3 52.88 37.71 25.49 0.102 10582
 10584 3 53.03 37.86 25.58 0.091 10583
 10585 3 53.1 37.93 25.67 0.102 10584
 10586 3 53.2 38.08 25.74 0.105 10585
 10587 3 51.79 38.69 24.81 0.657 10537
 10588 3 51.93 38.72 24.78 0.714 10587
 10589 3 51.93 38.33 24.42 0.456 10588
 10590 3 51.89 38.43 23.49 0.108 10589
 10591 3 51.93 38.37 23.33 0.125 10590
 10592 3 51.95 38.32 23.13 0.084 10591
 10593 3 51.93 38.25 22.99 0.131 10592
 10594 3 51.92 38.17 22.88 0.103 10593
 10595 3 51.91 38.11 22.69 0.103 10594
 10596 3 51.82 37.98 22.54 0.144 10595
 10597 3 51.79 37.92 22.44 0.17 10596
 10598 3 51.81 37.93 22.28 0.119 10597
 10599 3 51.85 37.89 22.04 0.056 10598
 10600 3 51.85 37.94 21.9 0.112 10599
 10601 3 51.96 38.05 21.79 0.000125 10600
 10602 3 52.21 39.48 25.51 0.317 10588
 10603 3 52.34 39.65 25.6 0.312 10602
 10604 3 52.41 39.72 25.78 0.34 10603
 10605 3 52.45 39.83 26.03 0.323 10604
 10606 3 52.53 39.83 26.26 0.335 10605
 10607 3 52.53 39.86 26.45 0.371 10606
 10608 3 52.61 39.82 26.72 0.421 10607
 10609 3 52.68 39.77 26.97 0.424 10608
 10610 3 52.66 39.73 27.13 0.451 10609
 10611 3 51.92 39.44 27.26 0.13 10610
 10612 3 51.75 39.36 27.33 0.121 10611
 10613 3 51.59 39.37 27.33 0.138 10612
 10614 3 51.42 39.36 27.33 0.188 10613
 10615 3 51.32 39.32 27.29 0.243 10614
 10616 3 51.21 39.36 27.33 0.328 10615
 10617 3 51.06 39.36 27.36 0.386 10616
 10618 3 50.99 39.4 27.51 0.409 10617
 10619 3 50.82 39.5 27.49 0.478 10618
 10620 3 50.74 39.43 27.7 0.436 10619
 10621 3 50.64 39.48 27.76 0.375 10620
 10622 3 50.75 39.93 27.56 0.041 10621
 10623 3 50.67 40 27.61 0.054 10622
 10624 3 50.49 39.36 27.78 0.298 10621
 10625 3 50.27 39.25 27.74 0.311 10624
 10626 3 50.13 39.19 27.76 0.271 10625
 10627 3 49.86 38.66 27.9 0.197 10626
 10628 3 49.68 38.61 27.97 0.191 10627
 10629 3 49.53 38.59 27.99 0.236 10628
 10630 3 49.39 38.61 28.04 0.292 10629
 10631 3 49.28 38.59 28.13 0.34 10630
 10632 3 49.17 38.6 28.26 0.348 10631
 10633 3 49.14 38.6 28.38 0.387 10632
 10634 3 49.1 38.54 28.54 0.486 10633
 10635 3 49.03 38.53 28.63 0.578 10634
 10636 3 48.96 38.43 28.79 0.598 10635
 10637 3 49 38.39 29.04 0.592 10636
 10638 3 48.93 38.2 29.17 0.587 10637
 10639 3 48.66 37.74 29.4 0.000125 10638
 10640 3 48.54 37.74 29.4 0.084 10639
 10641 3 49.24 37.1 29.45 0.115 10638
 10642 3 49.2 36.84 29.54 0.148 10641
 10643 3 49.14 36.67 29.63 0.153 10642
 10644 3 49.03 36.53 29.71 0.203 10643
 10645 3 48.96 36.38 29.73 0.245 10644
 10646 3 48.86 36.28 29.75 0.338 10645
 10647 3 48.79 36.17 29.77 0.388 10646
 10648 3 48.65 35.96 29.73 0.448 10647
 10649 3 48.61 35.85 29.69 0.389 10648
 10650 3 48.54 35.71 29.62 0.312 10649
 10651 3 48.46 35.57 29.59 0.242 10650
 10652 3 48.3 35.49 29.62 0.182 10651
 10653 3 48.18 35.42 29.53 0.122 10652
 10654 3 47.99 35.39 29.57 0.141 10653
 10655 3 47.89 35.32 29.57 0.128 10654
 10656 3 47.79 35.24 29.59 0.15 10655
 10657 3 47.72 35.14 29.71 0.111 10656
 10658 3 47.61 35.03 29.75 0.11 10657
 10659 3 47.44 34.95 29.82 0.145 10658
 10660 3 47.36 34.91 30 0.166 10659
 10661 3 47.39 34.86 30.16 0.159 10660
 10662 3 47.55 34.66 30.27 0.099 10661
 10663 3 47.72 34.6 30.32 0.113 10662
 10664 3 47.83 34.53 30.39 0.122 10663
 10665 3 47.9 34.43 30.5 0.111 10664
 10666 3 47.96 34.42 30.66 0.11 10665
 10667 3 48.04 34.31 30.73 0.138 10666
 10668 3 48.03 34.21 30.8 0.201 10667
 10669 3 48 34.14 30.87 0.194 10668
 10670 3 48.22 34.16 30.98 0.096 10669
 10671 3 48.24 34.03 30.98 0.093 10670
 10672 3 48.42 34 31.07 0.118 10671
 10673 3 48.49 33.88 31.16 0.131 10672
 10674 3 48.61 33.79 31.28 0.084 10673
 10675 3 48.68 33.71 31.34 0.08 10674
 10676 3 48.68 33.66 31.44 0.151 10675
 10677 3 48.65 33.57 31.53 0.137 10676
 10678 3 47.86 33.99 30.85 0.11 10669
 10679 3 47.87 33.91 30.98 0.111 10678
 10680 3 47.9 33.93 31.18 0.054 10679
 10681 3 48.48 39.1 28.06 0.097 10635
 10682 3 48.36 39.18 28.04 0.074 10681
 10683 3 48.27 39.25 27.97 0.121 10682
 10684 3 48.14 39.2 27.94 0.076 10683
 10685 3 50.07 39.43 27.65 0.135 10626
 10686 3 49.92 39.61 27.56 0.126 10685
 10687 3 49.84 39.71 27.58 0.177 10686
 10688 3 49.74 39.78 27.6 0.218 10687
 10689 3 49.68 39.88 27.6 0.209 10688
 10690 3 49.32 39.89 27.45 0.113 10689
 10691 3 49.23 40.02 27.38 0.115 10690
 10692 3 49.1 40.06 27.33 0.082 10691
 10693 3 49 40.1 27.33 0.056 10692
 10694 3 48.92 40.24 27.28 0.076 10693
 10695 3 50.82 39.85 27.06 0.116 10619
 10696 3 50.96 39.96 26.99 0.04 10695
 10697 3 52.99 39.7 27.31 0.404 10610
 10698 3 53.09 39.66 27.47 0.368 10697
 10699 3 53.17 39.62 27.61 0.325 10698
 10700 3 53.53 39.68 27.78 0.242 10699
 10701 3 53.67 39.66 27.88 0.211 10700
 10702 3 53.79 39.68 27.97 0.248 10701
 10703 3 53.88 39.76 28.08 0.243 10702
 10704 3 53.98 39.8 28.15 0.213 10703
 10705 3 54.02 39.88 28.2 0.208 10704
 10706 3 54.02 39.86 28.31 0.172 10705
 10707 3 54.09 39.79 28.49 0.268 10706
 10708 3 54.16 39.72 28.61 0.313 10707
 10709 3 54.28 39.73 28.74 0.342 10708
 10710 3 54.28 39.69 28.86 0.379 10709
 10711 3 54.43 39.65 28.95 0.452 10710
 10712 3 54.42 39.58 29.1 0.471 10711
 10713 3 54.54 39.52 29.15 0.488 10712
 10714 3 54.53 39.34 29.29 0.448 10713
 10715 3 54.64 39.29 29.42 0.433 10714
 10716 3 54.71 39.24 29.51 0.378 10715
 10717 3 54.78 39.16 29.6 0.409 10716
 10718 3 54.84 39.01 29.76 0.473 10717
 10719 3 54.92 38.55 30.1 0.324 10718
 10720 3 54.96 38.43 30.26 0.34 10719
 10721 3 55.02 38.36 30.4 0.323 10720
 10722 3 55.1 38.27 30.51 0.374 10721
 10723 3 55.2 38.26 30.63 0.501 10722
 10724 3 55.32 38.31 30.67 0.531 10723
 10725 3 54.49 38.3 30.97 0.137 10724
 10726 3 54.38 38.34 31.15 0.132 10725
 10727 3 54.24 38.26 31.22 0.156 10726
 10728 3 54.09 38.23 31.28 0.202 10727
 10729 3 53.96 38.16 31.38 0.225 10728
 10730 3 53.92 38.18 31.49 0.238 10729
 10731 3 53.75 38.04 31.56 0.278 10730
 10732 3 53.53 37.62 31.33 0.144 10731
 10733 3 53.78 38.08 31.7 0.217 10731
 10734 3 53.56 37.76 31.76 0.109 10733
 10735 3 53.56 37.65 31.81 0.067 10734
 10736 3 53.81 38.16 31.76 0.106 10733
 10737 3 53.89 38.3 31.95 0.101 10736
 10738 3 53.84 38.37 32.01 0.187 10737
 10739 3 53.81 38.47 32.14 0.238 10738
 10740 3 53.85 38.55 32.24 0.335 10739
 10741 3 53.86 38.66 32.31 0.411 10740
 10742 3 53.85 38.59 32.46 0.515 10741
 10743 3 53.89 38.73 32.56 0.578 10742
 10744 3 53.89 38.87 32.6 0.619 10743
 10745 3 53.56 37.83 33.24 0.152 10744
 10746 3 53.59 37.69 33.43 0.11 10745
 10747 3 53.7 37.69 33.57 0.064 10746
 10748 3 53.74 37.58 33.7 0.11 10747
 10749 3 53.85 37.51 33.73 0.108 10748
 10750 3 53.89 37.41 33.81 0.11 10749
 10751 3 54.04 37.31 33.81 0.05 10750
 10752 3 54.07 37.12 33.91 0.078 10751
 10753 3 54.09 36.98 34.1 0.111 10752
 10754 3 54.1 36.91 34.27 0.121 10753
 10755 3 54.11 36.81 34.41 0.113 10754
 10756 3 54.2 36.66 34.32 0.169 10755
 10757 3 54.06 36.65 34.06 0.071 10756
 10758 3 54.02 39.44 32.48 0.457 10744
 10759 3 54.04 39.62 32.45 0.399 10758
 10760 3 54.28 39.73 32.67 0.166 10759
 10761 3 54.31 39.83 32.74 0.149 10760
 10762 3 54.35 39.98 32.81 0.171 10761
 10763 3 54.31 40.05 32.95 0.144 10762
 10764 3 54.28 40.19 33.07 0.171 10763
 10765 3 54.25 40.33 33.17 0.232 10764
 10766 3 54.31 40.48 33.24 0.266 10765
 10767 3 54.35 40.59 33.28 0.314 10766
 10768 3 54.32 40.73 33.32 0.342 10767
 10769 3 54.14 40.81 33.42 0.368 10768
 10770 3 53.91 40.87 33.45 0.413 10769
 10771 3 53.81 40.98 33.52 0.44 10770
 10772 3 53.73 41.08 33.62 0.468 10771
 10773 3 53.59 41.19 33.73 0.506 10772
 10774 3 53.48 41.09 33.95 0.452 10773
 10775 3 53.28 40.86 34.32 0.238 10774
 10776 3 53.17 40.87 34.43 0.219 10775
 10777 3 53.06 40.94 34.52 0.224 10776
 10778 3 52.91 40.93 34.48 0.178 10777
 10779 3 52.74 40.79 34.56 0.116 10778
 10780 3 52.6 40.75 34.63 0.103 10779
 10781 3 52.49 40.75 34.67 0.133 10780
 10782 3 52.35 40.71 34.7 0.134 10781
 10783 3 52.18 40.71 34.75 0.144 10782
 10784 3 52.09 40.67 34.78 0.126 10783
 10785 3 51.93 40.72 34.78 0.158 10784
 10786 3 51.77 40.65 34.85 0.188 10785
 10787 3 51.67 40.6 34.87 0.162 10786
 10788 3 51.53 40.57 34.85 0.15 10787
 10789 3 51.42 40.55 34.92 0.137 10788
 10790 3 51.38 40.43 35.03 0.189 10789
 10791 3 51.28 40.36 35.16 0.205 10790
 10792 3 51.2 40.25 35.21 0.135 10791
 10793 3 51.21 40.14 35.27 0.099 10792
 10794 3 53.85 41.72 33.21 0.109 10773
 10795 3 53.83 41.84 33.18 0.142 10794
 10796 3 53.92 42.06 33.13 0.121 10795
 10797 3 53.98 42.23 33.1 0.098 10796
 10798 3 54.05 42.33 33.06 0.142 10797
 10799 3 54.09 42.55 33.02 0.131 10798
 10800 3 54.23 42.62 33.05 0.157 10799
 10801 3 54.38 42.69 33.1 0.13 10800
 10802 3 54.53 42.73 33.18 0.137 10801
 10803 3 54.65 42.76 33.28 0.056 10802
 10804 3 53.63 41.81 33.45 0.062 10795
 10805 3 55.6 38.38 30.74 0.492 10724
 10806 3 55.64 38.37 30.86 0.54 10805
 10807 3 55.73 38.37 30.97 0.614 10806
 10808 3 55.71 38.27 31.13 0.631 10807
 10809 3 55.84 38.24 31.2 0.713 10808
 10810 3 56.56 38.78 30.72 0.067 10809
 10811 3 56.64 38.85 30.65 0.081 10810
 10812 3 56.71 38.95 30.65 0.111 10811
 10813 3 56.89 39.2 30.63 0.089 10812
 10814 3 56.96 39.38 30.58 0.08 10813
 10815 3 57.13 39.49 30.54 0.119 10814
 10816 3 57.23 39.62 30.58 0.176 10815
 10817 3 57.24 39.81 30.54 0.191 10816
 10818 3 57.42 39.99 30.49 0.156 10817
 10819 3 57.5 40.09 30.45 0.153 10818
 10820 3 57.54 40.24 30.45 0.179 10819
 10821 3 57.64 40.42 30.45 0.144 10820
 10822 3 57.7 40.64 30.35 0.084 10821
 10823 3 57.79 40.77 30.38 0.14 10822
 10824 3 57.91 40.99 30.4 0.107 10823
 10825 3 57.9 41.1 30.42 0.083 10824
 10826 3 56.52 38.81 30.86 0.063 10812
 10827 3 55.78 38.18 31.35 0.707 10809
 10828 3 55.91 37.81 31.51 0.66 10827
 10829 3 56.1 37.48 31.79 0.471 10828
 10830 3 56.14 37.29 31.94 0.494 10829
 10831 3 56.23 37.19 32.01 0.522 10830
 10832 3 56.31 37.13 32.13 0.568 10831
 10833 3 56.38 37.05 32.24 0.615 10832
 10834 3 56.42 36.95 32.28 0.63 10833
 10835 3 56.24 36.37 31.8 0.24 10834
 10836 3 56.36 36.31 31.5 0.194 10835
 10837 3 56.53 36.42 31.32 0.112 10836
 10838 3 56.57 36.3 31.25 0.075 10837
 10839 3 56.57 36.32 31.12 0.101 10838
 10840 3 56.64 36.49 31.03 0.066 10839
 10841 3 56.56 37.13 32.45 0.491 10834
 10842 3 56.99 37.37 32.73 0.43 10841
 10843 3 56.53 37.08 33.13 0.078 10842
 10844 3 57.49 37.52 32.66 0.255 10842
 10845 3 57.64 37.56 32.78 0.249 10844
 10846 3 57.7 37.56 32.98 0.245 10845
 10847 3 57.82 37.57 33.13 0.273 10846
 10848 3 57.91 37.55 33.25 0.304 10847
 10849 3 57.99 37.6 33.42 0.33 10848
 10850 3 58.06 37.67 33.6 0.349 10849
 10851 3 58.17 37.75 33.67 0.416 10850
 10852 3 58.29 37.25 33.66 0.361 10851
 10853 3 58.39 37.3 33.7 0.424 10852
 10854 3 58.49 37.31 33.85 0.413 10853
 10855 3 58.52 37.24 33.92 0.491 10854
 10856 3 58.53 37.2 34.05 0.536 10855
 10857 3 58.61 37.17 34.13 0.509 10856
 10858 3 57.74 37.02 34.49 0.175 10857
 10859 3 57.78 37.15 34.6 0.197 10858
 10860 3 57.68 37.13 34.75 0.225 10859
 10861 3 57.64 37.19 34.88 0.157 10860
 10862 3 57.56 37.3 34.92 0.076 10861
 10863 3 57.6 37.29 35.03 0.093 10862
 10864 3 57.64 37.29 35.14 0.083 10863
 10865 3 57.67 37.2 35.23 0.028 10864
 10866 3 58.68 36.94 34.21 0.397 10857
 10867 3 58.37 36.31 34.19 0.157 10866
 10868 3 58.25 36.17 34.15 0.166 10867
 10869 3 58.21 36.05 34.23 0.156 10868
 10870 3 58.15 35.88 34.3 0.12 10869
 10871 3 58.11 35.78 34.38 0.139 10870
 10872 3 58.04 35.66 34.4 0.186 10871
 10873 3 58.22 35.56 34.55 0.15 10872
 10874 3 58.26 35.46 34.63 0.174 10873
 10875 3 58.32 35.38 34.74 0.194 10874
 10876 3 58.4 35.32 34.81 0.26 10875
 10877 3 58.62 35.64 34.98 0.08 10876
 10878 3 58.64 35.77 35.08 0.126 10877
 10879 3 58.53 35.8 35.15 0.091 10878
 10880 3 58.35 34.96 34.73 0.155 10876
 10881 3 58.33 34.77 34.66 0.179 10880
 10882 3 58.33 34.67 34.56 0.116 10881
 10883 3 58.44 34.56 34.54 0.12 10882
 10884 3 58.47 34.39 34.45 0.14 10883
 10885 3 58.47 34.28 34.41 0.156 10884
 10886 3 58.49 34.16 34.37 0.177 10885
 10887 3 58.6 34.07 34.41 0.223 10886
 10888 3 58.67 33.96 34.48 0.345 10887
 10889 3 58.76 33.88 34.45 0.428 10888
 10890 3 58.86 33.66 34.34 0.552 10889
 10891 3 58.83 33.46 34.24 0.52 10890
 10892 3 58.82 33.31 34.09 0.5 10891
 10893 3 58.89 33.2 33.99 0.503 10892
 10894 3 59.28 33.27 33.26 0.16 10893
 10895 3 59.39 33.21 33.15 0.178 10894
 10896 3 59.49 33.17 33.05 0.163 10895
 10897 3 59.55 33.16 32.88 0.201 10896
 10898 3 59.62 33.09 32.7 0.237 10897
 10899 3 59.75 33.12 32.61 0.298 10898
 10900 3 59.79 33.1 32.44 0.283 10899
 10901 3 59.78 33.06 32.3 0.297 10900
 10902 3 59.51 32.67 32.02 0.176 10901
 10903 3 59.51 32.46 31.94 0.171 10902
 10904 3 59.5 32.31 31.87 0.142 10903
 10905 3 59.51 32.16 31.78 0.098 10904
 10906 3 59.57 31.93 31.66 0.101 10905
 10907 3 59.65 31.81 31.6 0.134 10906
 10908 3 59.76 31.65 31.62 0.168 10907
 10909 3 59.86 31.45 31.53 0.251 10908
 10910 3 59.91 31.24 31.35 0.282 10909
 10911 3 59.95 31.08 31.21 0.182 10910
 10912 3 60.01 30.81 31.05 0.157 10911
 10913 3 60.12 30.61 30.96 0.112 10912
 10914 3 60.23 30.54 30.94 0.172 10913
 10915 3 60.33 30.47 30.98 0.224 10914
 10916 3 60.43 30.45 30.96 0.313 10915
 10917 3 60.47 30.61 31.39 0.114 10916
 10918 3 60.58 30.67 31.46 0.068 10917
 10919 3 60.59 30.67 31.35 0.066 10918
 10920 3 60.68 30.63 31.5 0.048 10918
 10921 3 60.55 30.38 30.89 0.341 10916
 10922 3 60.63 30.22 30.87 0.327 10921
 10923 3 60.77 30.09 30.77 0.305 10922
 10924 3 60.94 29.87 30.71 0.347 10923
 10925 3 61.08 29.94 30.59 0.377 10924
 10926 3 61.34 29.87 30.5 0.471 10925
 10927 3 61.34 29.82 30.39 0.403 10926
 10928 3 61.5 29.86 30.32 0.34 10927
 10929 3 61.62 29.84 30.28 0.267 10928
 10930 3 61.8 29.87 30.3 0.201 10929
 10931 3 61.69 29.03 30.55 0.153 10926
 10932 3 61.72 28.93 30.48 0.207 10931
 10933 3 61.77 28.78 30.37 0.235 10932
 10934 3 61.81 28.68 30.32 0.283 10933
 10935 3 61.81 28.55 30.3 0.297 10934
 10936 3 61.9 28.41 30.28 0.343 10935
 10937 3 62.01 28.3 30.27 0.364 10936
 10938 3 62.12 28.23 30.25 0.287 10937
 10939 3 62.02 28.07 30 0.168 10938
 10940 3 61.91 27.89 29.87 0.137 10939
 10941 3 62.02 27.73 29.87 0.04 10940
 10942 3 62.15 27.64 29.96 0.15 10941
 10943 3 57.75 35.58 34.3 0.097 10872
 10944 3 57.65 35.48 34.37 0.109 10943
 10945 3 57.43 35.38 34.41 0.113 10944
 10946 3 57.29 35.34 34.4 0.084 10945
 10947 3 57.07 35.24 34.36 0.116 10946
 10948 3 56.93 35.16 34.3 0.121 10947
 10949 3 56.82 34.98 34.31 0.157 10948
 10950 3 56.68 34.84 34.3 0.194 10949
 10951 3 56.57 34.74 34.3 0.264 10950
 10952 3 56.42 34.62 34.34 0.343 10951
 10953 3 56.3 34.52 34.38 0.389 10952
 10954 3 56.19 34.43 34.48 0.423 10953
 10955 3 56.07 34.27 34.47 0.444 10954
 10956 3 56 34.18 34.54 0.447 10955
 10957 3 56 34.01 34.59 0.436 10956
 10958 3 55.99 33.84 34.65 0.462 10957
 10959 3 55.96 33.73 34.67 0.534 10958
 10960 3 55.51 33.86 34.23 0.102 10959
 10961 3 55.36 33.8 34.04 0.104 10960
 10962 3 55.19 33.81 33.94 0.162 10961
 10963 3 55.11 33.77 33.84 0.156 10962
 10964 3 55.04 33.59 33.76 0.092 10963
 10965 3 56.53 33.48 35.37 0.244 10959
 10966 3 56.69 33.47 35.52 0.184 10965
 10967 3 56.9 33.45 35.72 0.16 10966
 10968 3 56.97 33.37 35.8 0.176 10967
 10969 3 57.11 33.37 35.92 0.121 10968
 10970 3 57.22 33.3 36.09 0.131 10969
 10971 3 57.29 33.23 36.19 0.178 10970
 10972 3 57.39 33.12 36.23 0.199 10971
 10973 3 57.61 32.88 35.91 0.113 10972
 10974 3 56.72 34.88 34.02 0.088 10951
 10975 3 58.29 38.06 33.82 0.19 10851
 10976 3 58.42 38.2 33.99 0.225 10975
 10977 3 58.54 38.31 34.06 0.277 10976
 10978 3 58.66 38.34 34.18 0.309 10977
 10979 3 58.71 38.34 34.31 0.298 10978
 10980 3 58.86 38.37 34.41 0.293 10979
 10981 3 59.03 38.41 34.42 0.361 10980
 10982 3 59.09 38.49 34.5 0.417 10981
 10983 3 59.28 38.56 34.57 0.461 10982
 10984 3 59.49 38.57 34.63 0.445 10983
 10985 3 59.6 38.73 34.71 0.461 10984
 10986 3 59.98 39.42 34.49 0.202 10985
 10987 3 60.04 39.55 34.6 0.172 10986
 10988 3 60.06 39.66 34.67 0.225 10987
 10989 3 60.2 39.84 34.68 0.287 10988
 10990 3 60.31 39.88 34.74 0.318 10989
 10991 3 60.46 39.98 34.75 0.303 10990
[truncated: 1,223,722 more chars]
