# Supplementary material for: Automated Proofreading of Digitally Reconstructed Neural Morphology Enhances Accuracy, Scalability, and Standardization
Source: bioRxiv. 2026 Apr 7:2026.03.27.714818. Preprint. [Version 2] doi: 10.64898/2026.03.27.714818 (PMC13060139; doi:10.64898/2026.03.27.714818)
Supplement: Supplement 1 [file media-1.zip › swc_standardized_3_6_2026__23_06_30/CNG Version/720575940618380667.CNG.swc]

# SWC to SWC conversion from L-Measure. Sridevi Polavaram: spolavar@gmu.edu
# Original fileName:Z://nmo_swc//out_Final//Source_Temp1//720575940618380667.CNG.swc
#
 1 1 0 0 0 3.336 -1
 2 1 -0.16 0.12 0.11 3.16 1
 3 1 -0.19 0.18 0.21 3.193 2
 4 1 -0.34 0.32 0.32 3.133 3
 5 1 -0.55 0.47 0.42 3.126 4
 6 1 -0.66 0.53 0.47 3.146 5
 7 1 -2.37 1.49 0.16 2.357 6
 8 1 -2.95 1.71 0.04 2.087 7
 9 1 -3.6 1.99 0 1.745 8
 10 1 -4.31 2.28 -0.17 1.386 9
 11 1 -4.63 2.46 -0.2 1.206 10
 12 3 -4.74 2.61 -0.16 1.165 11
 13 3 -4.46 3.03 0.33 0.862 12
 14 3 -3.85 3.86 0.61 0.272 13
 15 3 -3.95 4.08 0.65 0.22 14
 16 3 -4.06 4.25 0.65 0.252 15
 17 3 -4.19 4.37 0.65 0.272 16
 18 3 -4.35 4.49 0.65 0.291 17
 19 3 -4.55 4.52 0.62 0.35 18
 20 3 -4.71 4.53 0.65 0.415 19
 21 3 -4.82 4.58 0.7 0.467 20
 22 3 -5.02 4.74 0.77 0.428 21
 23 3 -5.17 4.9 0.8 0.38 22
 24 3 -6.07 4.89 0 0.968 23
 25 3 -6.24 5.03 0 1.036 24
 26 3 -6.36 5.18 0 1.084 25
 27 3 -6.49 5.31 0 1.057 26
 28 3 -6.63 5.49 0.05 0.991 27
 29 3 -6.73 5.64 0.14 0.861 28
 30 3 -6.85 5.77 0.17 0.897 29
 31 3 -6.98 5.91 0.29 0.828 30
 32 3 -6.97 5.98 0.75 0.585 31
 33 3 -7.07 6.07 0.89 0.49 32
 34 3 -7.1 6.19 1.13 0.429 33
 35 3 -7.15 6.25 1.34 0.288 34
 36 3 -7.23 6.39 1.47 0.256 35
 37 3 -7.23 6.57 1.52 0.254 36
 38 3 -7.39 6.74 1.59 0.282 37
 39 3 -8.16 6.53 1.15 0.587 38
 40 3 -8.26 6.65 1.25 0.596 39
 41 3 -8.46 6.7 1.31 0.555 40
 42 3 -8.58 6.78 1.35 0.546 41
 43 3 -8.73 6.85 1.5 0.524 42
 44 3 -8.9 6.89 1.55 0.513 43
 45 3 -8.99 6.99 1.68 0.522 44
 46 3 -9.15 7.07 1.82 0.517 45
 47 3 -9.29 7.16 1.79 0.512 46
 48 3 -9.38 7.31 1.94 0.559 47
 49 3 -9.48 7.44 2.05 0.546 48
 50 3 -9.64 7.54 2.09 0.543 49
 51 3 -9.72 7.65 2.24 0.554 50
 52 3 -9.84 7.75 2.42 0.575 51
 53 3 -9.98 7.82 2.51 0.559 52
 54 3 -10.07 7.94 2.59 0.63 53
 55 3 -10.28 7.94 2.59 0.657 54
 56 3 -10.5 7.94 2.63 0.616 55
 57 3 -10.72 7.9 2.57 0.584 56
 58 3 -10.75 8.12 2.74 0.58 57
 59 3 -10.82 8.24 2.88 0.487 58
 60 3 -10.89 8.4 3.15 0.456 59
 61 3 -10.96 8.57 3.32 0.46 60
 62 3 -11.08 8.65 3.44 0.58 61
 63 3 -11.17 8.75 3.55 0.588 62
 64 3 -11.31 8.83 3.65 0.626 63
 65 3 -11.39 8.89 3.76 0.622 64
 66 3 -11.62 8.76 3.86 0.653 65
 67 3 -11.76 8.82 4.04 0.675 66
 68 3 -11.96 8.8 4.17 0.653 67
 69 3 -12.17 8.82 4.21 0.655 68
 70 3 -12.31 8.89 4.34 0.692 69
 71 3 -12.47 8.93 4.55 0.685 70
 72 3 -12.81 8.66 4.55 0.466 71
 73 3 -12.71 9.13 4.84 0.648 72
 74 3 -12.89 9.23 5.1 0.621 73
 75 3 -13.11 9.18 5.2 0.564 74
 76 3 -13.29 9.22 5.25 0.559 75
 77 3 -13.41 9.31 5.29 0.592 76
 78 3 -13.56 9.43 5.46 0.651 77
 79 3 -13.58 9.57 5.68 0.612 78
 80 3 -13.75 9.59 5.71 0.61 79
 81 3 -13.92 9.56 5.8 0.579 80
 82 3 -14.01 9.65 5.88 0.524 81
 83 3 -14.12 9.68 6.01 0.42 82
 84 3 -14.26 9.75 6.09 0.4 83
 85 3 -14.49 9.75 6.13 0.453 84
 86 3 -14.65 9.82 6.18 0.396 85
 87 3 -14.88 9.85 6.22 0.458 86
 88 3 -15.19 9.89 6.22 0.432 87
 89 3 -15.24 9.93 6.52 0.428 88
 90 3 -15.4 10.01 6.64 0.431 89
 91 3 -15.65 10.07 6.68 0.402 90
 92 3 -15.76 10.08 6.76 0.37 91
 93 3 -15.98 10.15 6.84 0.389 92
 94 3 -16.14 10.18 6.92 0.362 93
 95 3 -16.3 10.21 7.1 0.392 94
 96 3 -16.48 10.24 7.16 0.379 95
 97 3 -16.67 10.32 7.22 0.32 96
 98 3 -16.87 10.39 7.34 0.302 97
 99 3 -17.05 10.41 7.43 0.31 98
 100 3 -17.24 10.42 7.55 0.302 99
 101 3 -17.49 10.42 7.59 0.282 100
 102 3 -17.71 10.53 7.66 0.292 101
 103 3 -17.9 10.58 7.76 0.316 102
 104 3 -18.03 10.66 7.92 0.299 103
 105 3 -18.19 10.68 8.04 0.328 104
 106 3 -18.42 10.86 8.05 0.386 105
 107 3 -18.56 10.96 8.13 0.388 106
 108 3 -18.74 11.01 8.18 0.386 107
 109 3 -18.92 11.08 8.23 0.402 108
 110 3 -19.05 11.11 8.31 0.367 109
 111 3 -19.19 11.17 8.45 0.34 110
 112 3 -19.42 11.33 8.6 0.394 111
 113 3 -19.56 11.47 8.71 0.443 112
 114 3 -19.73 11.53 8.81 0.445 113
 115 3 -19.85 11.61 8.89 0.454 114
 116 3 -19.99 11.68 9.03 0.465 115
 117 3 -20.24 11.94 9.12 0.511 116
 118 3 -20.42 12.01 9.18 0.491 117
 119 3 -20.56 12.06 9.32 0.439 118
 120 3 -20.69 12.08 9.4 0.384 119
 121 3 -20.83 12.08 9.55 0.405 120
 122 3 -20.96 12.25 9.66 0.419 121
 123 3 -21.06 12.25 9.74 0.377 122
 124 3 -21.23 12.31 9.88 0.356 123
 125 3 -21.39 12.34 9.98 0.401 124
 126 3 -21.53 12.38 10.11 0.373 125
 127 3 -21.73 12.34 10.21 0.344 126
 128 3 -21.92 12.5 10.3 0.349 127
 129 3 -22.12 12.47 10.47 0.341 128
 130 3 -22.26 12.55 10.57 0.311 129
 131 3 -22.39 12.58 10.7 0.286 130
 132 3 -22.48 12.56 10.88 0.263 131
 133 3 -22.58 12.61 11.03 0.234 132
 134 3 -22.69 12.58 11.13 0.215 133
 135 3 -22.85 12.61 11.27 0.246 134
 136 3 -22.96 12.5 11.4 0.269 135
 137 3 -23.12 12.57 11.57 0.291 136
 138 3 -23.23 12.58 11.74 0.294 137
 139 3 -23.37 12.65 11.89 0.3 138
 140 3 -23.51 12.74 12.04 0.335 139
 141 3 -23.6 12.82 12.17 0.354 140
 142 3 -23.76 12.97 12.39 0.36 141
 143 3 -23.85 12.91 12.53 0.4 142
 144 3 -23.96 12.99 12.72 0.335 143
 145 3 -24.05 13.05 12.95 0.335 144
 146 3 -24.15 13.02 13.07 0.347 145
 147 3 -24.23 12.98 13.2 0.326 146
 148 3 -24.42 13.03 13.34 0.333 147
 149 3 -24.53 13.03 13.49 0.356 148
 150 3 -24.67 13.01 13.68 0.347 149
 151 3 -24.81 13.07 13.82 0.354 150
 152 3 -24.96 13.05 13.99 0.321 151
 153 3 -25.05 13 14.17 0.312 152
 154 3 -25.21 13.03 14.34 0.299 153
 155 3 -25.35 13.08 14.48 0.275 154
 156 3 -25.48 13.03 14.64 0.303 155
 157 3 -25.54 13.07 14.81 0.302 156
 158 3 -25.63 13.07 14.97 0.302 157
 159 3 -25.75 13.11 15.14 0.26 158
 160 3 -25.86 13.07 15.29 0.23 159
 161 3 -25.97 13.06 15.47 0.2 160
 162 3 -26.06 13.04 15.63 0.186 161
 163 3 -26.16 13.04 15.79 0.196 162
 164 3 -26.22 12.97 15.92 0.194 163
 165 3 -26.31 13 16.1 0.2 164
 166 3 -26.41 12.95 16.24 0.211 165
 167 3 -26.56 13.01 16.42 0.226 166
 168 3 -26.61 13.09 16.63 0.242 167
 169 3 -26.74 13.1 16.76 0.246 168
 170 3 -26.77 13.09 16.88 0.256 169
 171 3 -26.75 13.11 17.08 0.232 170
 172 3 -26.79 13.14 17.24 0.19 171
 173 3 -26.81 13.12 17.4 0.172 172
 174 3 -26.88 13.17 17.6 0.171 173
 175 3 -26.91 13.17 17.74 0.188 174
 176 3 -26.99 13.22 17.85 0.185 175
 177 3 -27.06 13.22 17.97 0.202 176
 178 3 -27.18 13.24 18.1 0.193 177
 179 3 -27.29 13.2 18.24 0.187 178
 180 3 -27.31 13.31 18.42 0.216 179
 181 3 -27.41 13.4 18.6 0.24 180
 182 3 -27.5 13.45 18.76 0.222 181
 183 3 -27.61 13.47 18.9 0.198 182
 184 3 -27.7 13.49 19.03 0.221 183
 185 3 -27.81 13.51 19.17 0.212 184
 186 3 -27.93 13.44 19.31 0.223 185
 187 3 -28.06 13.31 19.44 0.237 186
 188 3 -28.06 13.36 19.62 0.203 187
 189 3 -28.22 13.29 19.79 0.218 188
 190 3 -28.29 13.23 19.97 0.178 189
 191 3 -28.32 13.33 20.28 0.182 190
 192 3 -28.38 13.24 20.37 0.208 191
 193 3 -28.4 13.29 20.58 0.185 192
 194 3 -28.47 13.29 20.71 0.152 193
 195 3 -28.5 13.24 20.92 0.206 194
 196 3 -28.54 13.23 21.17 0.251 195
 197 3 -28.57 13.27 21.33 0.231 196
 198 3 -28.59 13.31 21.53 0.249 197
 199 3 -28.61 13.28 21.78 0.274 198
 200 3 -28.66 13.34 21.94 0.262 199
 201 3 -28.75 13.33 22.1 0.272 200
 202 3 -28.86 13.25 22.24 0.252 201
 203 3 -28.91 13.19 22.44 0.254 202
 204 3 -29.02 13.24 22.69 0.274 203
 205 3 -29.15 13.24 22.88 0.31 204
 206 3 -29.27 13.23 23.06 0.289 205
 207 3 -29.34 13.27 23.22 0.252 206
 208 3 -29.45 13.34 23.42 0.223 207
 209 3 -29.52 13.4 23.54 0.209 208
 210 3 -29.64 13.4 23.72 0.247 209
 211 3 -29.78 13.4 23.83 0.266 210
 212 3 -29.92 13.44 23.99 0.273 211
 213 3 -29.98 13.47 24.24 0.216 212
 214 3 -29.96 13.54 24.42 0.218 213
 215 3 -29.92 13.6 24.58 0.188 214
 216 3 -29.92 13.73 24.79 0.181 215
 217 3 -29.85 13.76 25.03 0.237 216
 218 3 -29.8 13.84 25.28 0.263 217
 219 3 -29.82 13.84 25.44 0.221 218
 220 3 -29.91 13.79 25.65 0.246 219
 221 3 -30 13.87 25.79 0.249 220
 222 3 -30.03 13.92 25.96 0.271 221
 223 3 -30.12 13.98 26.08 0.282 222
 224 3 -30.21 13.99 26.31 0.312 223
 225 3 -30.25 14.04 26.44 0.289 224
 226 3 -30.32 14.04 26.67 0.346 225
 227 3 -30.44 14.01 26.83 0.472 226
 228 3 -30.89 13.6 26.63 0.116 227
 229 3 -30.87 13.5 26.42 0.113 228
 230 3 -30.89 13.53 26.31 0.129 229
 231 3 -30.85 13.52 26.19 0.189 230
 232 3 -30.82 13.42 26.03 0.133 231
 233 3 -30.89 13.44 25.96 0.072 232
 234 3 -30.57 14.09 26.97 0.521 227
 235 3 -30.6 14.16 27.08 0.498 234
 236 3 -30.64 14.2 27.29 0.46 235
 237 3 -30.69 14.25 27.44 0.43 236
 238 3 -30.67 14.28 27.62 0.401 237
 239 3 -30.73 14.28 27.81 0.339 238
 240 3 -30.71 14.27 27.97 0.314 239
 241 3 -30.71 14.32 28.21 0.291 240
 242 3 -30.69 14.35 28.4 0.283 241
 243 3 -30.71 14.33 28.67 0.211 242
 244 3 -30.71 14.34 28.87 0.217 243
 245 3 -30.82 14.35 29.12 0.222 244
 246 3 -30.82 14.39 29.31 0.186 245
 247 3 -30.87 14.45 29.44 0.2 246
 248 3 -30.89 14.49 29.6 0.183 247
 249 3 -30.96 14.52 29.78 0.167 248
 250 3 -30.91 14.53 30.01 0.193 249
 251 3 -30.87 14.67 30.22 0.231 250
 252 3 -30.85 14.73 30.47 0.216 251
 253 3 -30.85 14.83 30.65 0.218 252
 254 3 -30.82 14.93 30.92 0.224 253
 255 3 -30.85 15.01 31.06 0.224 254
 256 3 -30.89 15.14 31.24 0.224 255
 257 3 -30.96 15.14 31.4 0.181 256
 258 3 -31.01 15.23 31.56 0.203 257
 259 3 -31.07 15.27 31.72 0.223 258
 260 3 -31.05 15.4 31.87 0.23 259
 261 3 -31.07 15.49 31.99 0.218 260
 262 3 -31.05 15.56 32.13 0.21 261
 263 3 -31.1 15.66 32.24 0.234 262
 264 3 -31.12 15.81 32.45 0.196 263
 265 3 -31.17 15.91 32.66 0.223 264
 266 3 -31.25 15.99 32.85 0.185 265
 267 3 -31.32 16.11 33.05 0.199 266
 268 3 -31.3 16.22 33.18 0.212 267
 269 3 -31.3 16.31 33.46 0.239 268
 270 3 -31.3 16.51 33.63 0.27 269
 271 3 -31.33 16.65 33.85 0.236 270
 272 3 -31.33 16.74 34.03 0.216 271
 273 3 -31.42 16.79 34.17 0.201 272
 274 3 -31.44 16.88 34.35 0.231 273
 275 3 -31.44 16.95 34.49 0.207 274
 276 3 -31.44 16.97 34.66 0.198 275
 277 3 -31.51 16.99 34.8 0.206 276
 278 3 -31.55 17.06 34.92 0.241 277
 279 3 -31.66 17.08 35.03 0.226 278
 280 3 -31.67 17.22 35.21 0.217 279
 281 3 -31.73 17.31 35.38 0.233 280
 282 3 -31.75 17.36 35.56 0.236 281
 283 3 -31.76 17.47 35.73 0.224 282
 284 3 -31.78 17.52 35.92 0.228 283
 285 3 -31.82 17.61 36.1 0.23 284
 286 3 -31.87 17.62 36.28 0.215 285
 287 3 -31.89 17.73 36.49 0.24 286
 288 3 -31.92 17.82 36.6 0.25 287
 289 3 -31.92 17.94 36.75 0.237 288
 290 3 -31.96 18.03 36.85 0.258 289
 291 3 -31.98 18.1 37.06 0.233 290
 292 3 -32.07 18.1 37.17 0.261 291
 293 3 -32.1 18.17 37.31 0.23 292
 294 3 -32.11 18.26 37.46 0.237 293
 295 3 -32.13 18.33 37.56 0.237 294
 296 3 -32.17 18.42 37.71 0.267 295
 297 3 -32.18 18.5 37.85 0.297 296
 298 3 -32.24 18.58 38 0.314 297
 299 3 -32.28 18.64 38.16 0.317 298
 300 3 -32.34 18.69 38.31 0.293 299
 301 3 -32.34 18.67 38.46 0.329 300
 302 3 -32.35 18.78 38.67 0.294 301
 303 3 -32.39 18.83 38.92 0.306 302
 304 3 -32.39 18.96 39.16 0.313 303
 305 3 -32.35 19.01 39.41 0.306 304
 306 3 -32.34 19.19 39.63 0.294 305
 307 3 -32.34 19.37 39.73 0.322 306
 308 3 -32.32 19.42 39.86 0.304 307
 309 3 -32.28 19.57 39.99 0.298 308
 310 3 -32.29 19.64 40.13 0.323 309
 311 3 -32.21 19.73 40.31 0.304 310
 312 3 -32.17 19.82 40.42 0.288 311
 313 3 -32.17 19.92 40.56 0.254 312
 314 3 -32.17 20.07 40.7 0.245 313
 315 3 -32.2 20.08 40.85 0.257 314
 316 3 -32.27 20.21 40.96 0.243 315
 317 3 -32.36 20.35 41.09 0.234 316
 318 3 -32.46 20.39 41.24 0.23 317
 319 3 -32.57 20.5 41.38 0.24 318
 320 3 -32.64 20.55 41.49 0.245 319
 321 3 -32.75 20.55 41.61 0.252 320
 322 3 -32.78 20.57 41.78 0.253 321
 323 3 -32.86 20.67 41.91 0.251 322
 324 3 -32.89 20.78 42.09 0.246 323
 325 3 -33.02 20.87 42.21 0.278 324
 326 3 -33.03 20.89 42.34 0.295 325
 327 3 -33.06 21.03 42.46 0.301 326
 328 3 -33.11 21.1 42.57 0.289 327
 329 3 -33.14 21.21 42.66 0.292 328
 330 3 -33.28 21.32 42.82 0.297 329
 331 3 -33.32 21.53 42.92 0.294 330
 332 3 -33.35 21.73 43.03 0.264 331
 333 3 -33.39 21.91 43.1 0.269 332
 334 3 -33.52 22.17 43.21 0.265 333
 335 3 -33.54 22.39 43.35 0.276 334
 336 3 -33.54 22.53 43.5 0.285 335
 337 3 -33.61 22.64 43.67 0.284 336
 338 3 -33.68 22.8 43.74 0.231 337
 339 3 -33.75 22.96 43.86 0.205 338
 340 3 -33.75 23.16 43.93 0.167 339
 341 3 -33.85 23.19 44.02 0.208 340
 342 3 -33.93 23.28 44.2 0.182 341
 343 3 -33.92 23.37 44.28 0.17 342
 344 3 -34 23.48 44.35 0.219 343
 345 3 -34.09 23.62 44.43 0.216 344
 346 3 -34.13 23.78 44.52 0.237 345
 347 3 -34.21 23.94 44.66 0.239 346
 348 3 -34.35 24.03 44.77 0.206 347
 349 3 -34.42 24.17 44.92 0.219 348
 350 3 -34.5 24.3 44.99 0.204 349
 351 3 -34.6 24.48 45.07 0.212 350
 352 3 -34.71 24.67 45.11 0.18 351
 353 3 -34.75 24.83 45.18 0.2 352
 354 3 -34.86 25.01 45.21 0.239 353
 355 3 -34.93 25.23 45.24 0.261 354
 356 3 -34.92 25.46 45.28 0.261 355
 357 3 -34.93 25.67 45.35 0.253 356
 358 3 -34.95 25.92 45.42 0.237 357
 359 3 -34.91 26.14 45.48 0.262 358
 360 3 -34.91 26.32 45.46 0.252 359
 361 3 -34.76 26.46 45.5 0.254 360
 362 3 -34.77 26.67 45.49 0.235 361
 363 3 -34.74 26.89 45.53 0.212 362
 364 3 -34.66 27 45.6 0.21 363
 365 3 -34.63 27.19 45.67 0.202 364
 366 3 -34.59 27.3 45.73 0.225 365
 367 3 -34.52 27.44 45.78 0.244 366
 368 3 -34.51 27.6 45.92 0.228 367
 369 3 -34.49 27.78 46.11 0.197 368
 370 3 -34.45 27.85 46.21 0.176 369
 371 3 -34.35 27.94 46.21 0.185 370
 372 3 -34.26 28.1 46.32 0.22 371
 373 3 -34.24 28.21 46.49 0.245 372
 374 3 -34.17 28.33 46.59 0.227 373
 375 3 -34.12 28.39 46.71 0.238 374
 376 3 -34.02 28.55 46.74 0.243 375
 377 3 -33.98 28.69 46.84 0.242 376
 378 3 -33.88 28.8 46.88 0.235 377
 379 3 -33.85 29.01 47 0.255 378
 380 3 -33.76 29.07 47.06 0.24 379
 381 3 -33.7 29.14 47.16 0.22 380
 382 3 -33.63 29.3 47.21 0.23 381
 383 3 -33.63 29.46 47.31 0.203 382
 384 3 -33.59 29.67 47.46 0.199 383
 385 3 -33.55 29.8 47.57 0.229 384
 386 3 -33.53 29.94 47.75 0.219 385
 387 3 -33.56 30.12 47.89 0.216 386
 388 3 -33.59 30.28 48.06 0.203 387
 389 3 -33.61 30.41 48.16 0.207 388
 390 3 -33.6 30.51 48.24 0.217 389
 391 3 -33.67 30.62 48.32 0.211 390
 392 3 -33.68 30.69 48.45 0.185 391
 393 3 -33.85 30.82 48.59 0.193 392
 394 3 -33.89 30.89 48.73 0.179 393
 395 3 -33.96 30.96 48.89 0.196 394
 396 3 -33.99 31.19 49.03 0.229 395
 397 3 -34 31.35 49.13 0.186 396
 398 3 -34.11 31.55 49.23 0.209 397
 399 3 -34.14 31.75 49.35 0.191 398
 400 3 -34.21 31.94 49.43 0.184 399
 401 3 -34.27 32.13 49.56 0.207 400
 402 3 -34.31 32.25 49.6 0.195 401
 403 3 -34.32 32.43 49.71 0.187 402
 404 3 -34.36 32.6 49.75 0.232 403
 405 3 -34.45 32.75 49.77 0.244 404
 406 3 -34.56 32.9 49.91 0.22 405
 407 3 -34.64 33 49.93 0.235 406
 408 3 -34.75 33.17 49.96 0.248 407
 409 3 -34.84 33.34 50.06 0.26 408
 410 3 -34.85 33.49 50.11 0.27 409
 411 3 -34.88 33.72 50.27 0.306 410
 412 3 -34.96 33.9 50.38 0.329 411
 413 3 -35.03 34.07 50.45 0.317 412
 414 3 -35.11 34.27 50.52 0.279 413
 415 3 -35.24 34.42 50.6 0.246 414
 416 3 -35.25 34.59 50.63 0.246 415
 417 3 -35.34 34.71 50.68 0.19 416
 418 3 -35.39 34.95 50.78 0.188 417
 419 3 -35.46 35.14 50.88 0.192 418
 420 3 -35.54 35.34 50.96 0.18 419
 421 3 -35.63 35.63 51.1 0.17 420
 422 3 -35.63 35.77 51.27 0.18 421
 423 3 -35.77 36 51.36 0.259 422
 424 3 -35.78 36.04 51.46 0.209 423
 425 3 -35.71 36.22 51.56 0.164 424
 426 3 -35.61 36.34 51.67 0.153 425
 427 3 -35.6 36.54 51.75 0.141 426
 428 3 -35.59 36.85 51.85 0.206 427
 429 3 -35.53 37.07 51.93 0.22 428
 430 3 -35.52 37.46 52.02 0.257 429
 431 3 -35.46 37.57 52.11 0.259 430
 432 3 -35.46 37.81 52.24 0.244 431
 433 3 -35.46 38 52.36 0.206 432
 434 3 -35.47 38.21 52.52 0.204 433
 435 3 -35.39 38.35 52.6 0.196 434
 436 3 -35.39 38.56 52.67 0.19 435
 437 3 -35.42 38.75 52.66 0.178 436
 438 3 -35.46 38.96 52.75 0.192 437
 439 3 -35.45 39.13 52.81 0.21 438
 440 3 -35.5 39.35 52.86 0.219 439
 441 3 -35.56 39.53 52.91 0.206 440
 442 3 -35.57 39.65 52.96 0.183 441
 443 3 -35.57 39.79 53.13 0.187 442
 444 3 -35.63 39.99 53.24 0.221 443
 445 3 -35.64 40.14 53.42 0.213 444
 446 3 -35.64 40.31 53.52 0.177 445
 447 3 -35.71 40.54 53.64 0.189 446
 448 3 -35.77 40.75 53.81 0.181 447
 449 3 -35.81 41.03 53.96 0.225 448
 450 3 -35.81 41.18 54.1 0.212 449
 451 3 -35.82 41.32 54.27 0.21 450
 452 3 -35.71 41.52 54.5 0.24 451
 453 3 -35.64 41.72 54.71 0.249 452
 454 3 -35.7 41.78 54.77 0.335 453
 455 3 -35.75 41.86 54.88 0.277 454
 456 3 -35.75 42.03 54.96 0.287 455
 457 3 -35.78 42.31 55.1 0.283 456
 458 3 -35.84 42.46 55.17 0.249 457
 459 3 -35.89 42.71 55.28 0.221 458
 460 3 -35.99 42.92 55.35 0.233 459
 461 3 -36.06 43.09 55.42 0.236 460
 462 3 -36 43.35 55.55 0.21 461
 463 3 -35.97 43.47 55.64 0.223 462
 464 3 -35.91 43.63 55.74 0.264 463
 465 3 -35.88 43.78 55.88 0.248 464
 466 3 -35.88 43.85 55.98 0.259 465
 467 3 -35.91 44.03 55.99 0.292 466
 468 3 -35.88 44.14 56.03 0.323 467
 469 3 -36.01 44.34 56.13 0.35 468
 470 3 -36.06 44.53 56.17 0.322 469
 471 3 -36.1 44.74 56.17 0.279 470
 472 3 -36.02 44.89 56.24 0.231 471
 473 3 -36.06 45.1 56.27 0.203 472
 474 3 -36.05 45.28 56.28 0.167 473
 475 3 -36.03 45.5 56.34 0.168 474
 476 3 -36.01 45.7 56.31 0.174 475
 477 3 -36.01 45.9 56.42 0.164 476
 478 3 -36.08 46.17 56.53 0.188 477
 479 3 -36.1 46.38 56.59 0.189 478
 480 3 -36.1 46.59 56.64 0.218 479
 481 3 -36.14 46.77 56.8 0.213 480
 482 3 -36.16 47 56.93 0.252 481
 483 3 -36.14 47.18 57.05 0.262 482
 484 3 -36.17 47.36 57.17 0.263 483
 485 3 -36.17 47.57 57.21 0.27 484
 486 3 -36.2 47.74 57.25 0.219 485
 487 3 -36.17 47.93 57.34 0.212 486
 488 3 -36.27 48.15 57.38 0.18 487
 489 3 -36.24 48.34 57.39 0.186 488
 490 3 -36.3 48.57 57.48 0.233 489
 491 3 -36.3 48.82 57.56 0.222 490
 492 3 -36.28 49.06 57.67 0.242 491
 493 3 -36.34 49.21 57.81 0.249 492
 494 3 -36.35 49.47 57.96 0.312 493
 495 3 -36.34 49.75 58.09 0.338 494
 496 3 -36.34 49.93 58.24 0.326 495
 497 3 -36.31 50.14 58.28 0.304 496
 498 3 -36.31 50.36 58.34 0.3 497
 499 3 -36.28 50.53 58.32 0.282 498
 500 3 -36.31 50.77 58.38 0.26 499
 501 3 -36.35 51 58.48 0.226 500
 502 3 -36.38 51.21 58.55 0.22 501
 503 3 -36.45 51.38 58.63 0.236 502
 504 3 -36.49 51.57 58.66 0.229 503
 505 3 -36.49 51.88 58.8 0.297 504
 506 3 -36.46 52.18 59 0.332 505
 507 3 -36.44 52.39 59.03 0.345 506
 508 3 -36.44 52.53 59.06 0.325 507
 509 3 -36.37 52.74 59.14 0.317 508
 510 3 -36.43 52.86 59.21 0.304 509
 511 3 -36.44 52.96 59.28 0.281 510
 512 3 -36.44 53.13 59.42 0.239 511
 513 3 -36.43 53.32 59.56 0.208 512
 514 3 -36.4 53.54 59.64 0.217 513
 515 3 -36.4 53.74 59.57 0.221 514
 516 3 -36.41 53.96 59.61 0.202 515
 517 3 -36.44 54.11 59.61 0.198 516
 518 3 -36.45 54.38 59.75 0.176 517
 519 3 -36.36 54.5 59.77 0.179 518
 520 3 -36.41 54.77 59.89 0.182 519
 521 3 -36.44 55.02 60.03 0.196 520
 522 3 -36.4 55.17 60.17 0.167 521
 523 3 -36.36 55.31 60.28 0.198 522
 524 3 -36.3 55.46 60.34 0.184 523
 525 3 -36.26 55.6 60.46 0.22 524
 526 3 -36.16 55.75 60.55 0.253 525
 527 3 -36.09 55.84 60.67 0.251 526
 528 3 -36.04 55.99 60.78 0.258 527
 529 3 -36 56.06 60.93 0.262 528
 530 3 -35.97 56.18 61.11 0.263 529
 531 3 -35.98 56.25 61.23 0.246 530
 532 3 -35.94 56.42 61.35 0.238 531
 533 3 -35.93 56.47 61.48 0.226 532
 534 3 -35.87 56.5 61.63 0.219 533
 535 3 -35.9 56.53 61.78 0.224 534
 536 3 -35.83 56.56 61.96 0.224 535
 537 3 -35.77 56.64 62.17 0.23 536
 538 3 -35.76 56.64 62.31 0.252 537
 539 3 -35.69 56.7 62.46 0.278 538
 540 3 -35.62 56.82 62.61 0.31 539
 541 3 -35.58 57 62.8 0.365 540
 542 3 -35.55 57.06 62.98 0.387 541
 543 3 -35.55 57.13 63.14 0.386 542
 544 3 -35.59 57.14 63.31 0.372 543
 545 3 -35.58 57.2 63.49 0.354 544
 546 3 -35.61 57.18 63.67 0.296 545
 547 3 -35.58 57.2 63.81 0.274 546
 548 3 -35.58 57.18 63.97 0.25 547
 549 3 -35.59 57.2 64.17 0.216 548
 550 3 -35.58 57.28 64.36 0.239 549
 551 3 -35.55 57.49 64.47 0.267 550
 552 3 -35.55 57.6 64.63 0.292 551
 553 3 -35.58 57.67 64.77 0.301 552
 554 3 -35.56 57.71 64.97 0.243 553
 555 3 -35.51 57.75 65.24 0.204 554
 556 3 -35.48 57.81 65.46 0.213 555
 557 3 -35.35 57.72 65.55 0.224 556
 558 3 -35.28 57.78 65.72 0.254 557
 559 3 -35.16 57.84 65.89 0.233 558
 560 3 -35.08 57.85 66.05 0.225 559
 561 3 -35.02 57.96 66.22 0.175 560
 562 3 -34.88 57.89 66.3 0.169 561
 563 3 -34.8 57.89 66.49 0.15 562
 564 3 -34.66 57.93 66.64 0.18 563
 565 3 -34.64 58 66.83 0.205 564
 566 3 -34.56 58.06 67.02 0.21 565
 567 3 -34.49 58.15 67.11 0.204 566
 568 3 -34.45 58.17 67.33 0.254 567
 569 3 -34.33 58.15 67.46 0.249 568
 570 3 -34.27 58.1 67.63 0.269 569
 571 3 -34.24 58.1 67.8 0.232 570
 572 3 -34.16 58.14 67.96 0.232 571
 573 3 -34.02 58.14 68.06 0.214 572
 574 3 -33.92 58.27 68.19 0.25 573
 575 3 -33.84 58.32 68.35 0.287 574
 576 3 -33.74 58.28 68.44 0.293 575
 577 3 -33.66 58.22 68.6 0.29 576
 578 3 -33.56 58.25 68.72 0.283 577
 579 3 -33.46 58.25 68.85 0.251 578
 580 3 -33.46 58.26 69.02 0.224 579
 581 3 -33.52 58.33 69.22 0.215 580
 582 3 -33.51 58.29 69.42 0.233 581
 583 3 -33.55 58.33 69.58 0.259 582
 584 3 -33.49 58.33 69.75 0.274 583
 585 3 -33.41 58.33 69.89 0.264 584
 586 3 -33.37 58.29 70.08 0.282 585
 587 3 -33.27 58.28 70.25 0.302 586
 588 3 -33.17 58.22 70.39 0.298 587
 589 3 -33.09 58.21 70.55 0.31 588
 590 3 -33.05 58.21 70.69 0.281 589
 591 3 -32.95 58.28 70.83 0.256 590
 592 3 -32.95 58.41 71.02 0.244 591
 593 3 -32.95 58.58 71.17 0.231 592
 594 3 -32.88 58.62 71.36 0.235 593
 595 3 -32.84 58.73 71.49 0.223 594
 596 3 -32.67 58.78 71.67 0.235 595
 597 3 -32.59 58.75 71.8 0.279 596
 598 3 -32.49 58.71 72.02 0.261 597
 599 3 -32.51 58.69 72.19 0.268 598
 600 3 -32.41 58.61 72.27 0.268 599
 601 3 -32.34 58.58 72.46 0.236 600
 602 3 -32.35 58.6 72.64 0.224 601
 603 3 -32.31 58.58 72.77 0.251 602
 604 3 -32.24 58.58 72.98 0.261 603
 605 3 -32.16 58.68 73.12 0.256 604
 606 3 -32.1 58.68 73.31 0.267 605
 607 3 -32.02 58.75 73.48 0.263 606
 608 3 -31.99 58.79 73.62 0.259 607
 609 3 -31.95 58.83 73.73 0.254 608
 610 3 -31.97 58.91 73.9 0.242 609
 611 3 -31.93 59.1 74.03 0.264 610
 612 3 -31.97 59.16 74.17 0.248 611
 613 3 -31.97 59.17 74.34 0.221 612
 614 3 -31.97 59.27 74.51 0.201 613
 615 3 -32.01 59.34 74.64 0.208 614
 616 3 -32.02 59.49 74.89 0.301 615
 617 3 -32.09 59.5 75.01 0.321 616
 618 3 -32.12 59.53 75.15 0.278 617
 619 3 -32.24 59.54 75.22 0.285 618
 620 3 -32.41 59.62 75.22 0.276 619
 621 3 -32.56 59.68 75.3 0.23 620
 622 3 -32.69 59.64 75.47 0.217 621
 623 3 -32.81 59.69 75.55 0.23 622
 624 3 -33.01 59.65 75.66 0.265 623
 625 3 -33.2 59.73 75.61 0.275 624
 626 3 -33.31 59.85 75.64 0.275 625
 627 3 -33.51 59.8 75.74 0.24 626
 628 3 -33.63 59.83 75.8 0.257 627
 629 3 -33.81 59.91 75.91 0.259 628
 630 3 -33.95 59.97 75.99 0.25 629
 631 3 -34.12 60.01 76.06 0.237 630
 632 3 -34.3 60.08 76.14 0.286 631
 633 3 -34.31 59.78 76.47 0.119 632
 634 3 -34.37 59.54 76.5 0.135 633
 635 3 -34.46 59.34 76.58 0.081 634
 636 3 -34.56 59.22 76.58 0.118 635
 637 3 -34.62 59.1 76.61 0.112 636
 638 3 -34.59 59.09 76.74 0.000125 637
 639 3 -34.41 60.15 76.19 0.251 632
 640 3 -34.52 60.22 76.17 0.238 639
 641 3 -34.63 60.31 76.16 0.237 640
 642 3 -34.73 60.39 76.19 0.208 641
 643 3 -34.92 60.52 76.25 0.203 642
 644 3 -35.04 60.53 76.3 0.202 643
 645 3 -35.21 60.57 76.41 0.229 644
 646 3 -35.34 60.68 76.47 0.232 645
 647 3 -35.47 60.92 76.47 0.289 646
 648 3 -35.6 60.99 76.55 0.301 647
 649 3 -35.74 60.96 76.64 0.304 648
 650 3 -35.89 61.03 76.64 0.33 649
 651 3 -36 61.07 76.67 0.291 650
 652 3 -36.13 61.2 76.71 0.267 651
 653 3 -36.24 61.29 76.83 0.262 652
 654 3 -36.39 61.32 76.89 0.241 653
 655 3 -36.53 61.46 76.99 0.204 654
 656 3 -36.65 61.6 77.08 0.196 655
 657 3 -36.89 61.71 77.14 0.215 656
 658 3 -37.06 61.78 77.17 0.211 657
 659 3 -37.24 61.89 77.19 0.175 658
 660 3 -37.42 61.99 77.25 0.183 659
 661 3 -37.56 62.14 77.27 0.159 660
 662 3 -37.7 62.25 77.25 0.181 661
 663 3 -37.85 62.36 77.19 0.206 662
 664 3 -37.96 62.5 77.19 0.197 663
 665 3 -38.09 62.57 77.17 0.196 664
 666 3 -38.2 62.75 77.19 0.205 665
 667 3 -38.36 62.79 77.27 0.198 666
 668 3 -38.47 63 77.3 0.223 667
 669 3 -38.67 63.03 77.3 0.217 668
 670 3 -38.78 63.1 77.3 0.193 669
 671 3 -38.9 63.21 77.33 0.191 670
 672 3 -39.03 63.31 77.3 0.201 671
 673 3 -39.07 63.42 77.36 0.198 672
 674 3 -39.18 63.57 77.33 0.181 673
 675 3 -39.25 63.72 77.36 0.171 674
 676 3 -39.32 63.85 77.42 0.169 675
 677 3 -39.39 63.96 77.35 0.13 676
 678 3 -39.5 64.01 77.44 0.143 677
 679 3 -39.6 64.04 77.44 0.178 678
 680 3 -39.65 64.32 77.77 0.464 679
 681 3 -39.78 64.5 77.75 0.485 680
 682 3 -39.95 64.51 77.66 0.449 681
 683 3 -40.1 64.59 77.66 0.471 682
 684 3 -40.29 64.71 77.58 0.435 683
 685 3 -40.46 64.76 77.53 0.41 684
 686 3 -40.54 64.92 77.5 0.452 685
 687 3 -40.71 65 77.5 0.458 686
 688 3 -40.81 65.18 77.47 0.437 687
 689 3 -40.97 65.23 77.47 0.419 688
 690 3 -41.1 65.31 77.47 0.442 689
 691 3 -41.22 65.4 77.47 0.425 690
 692 3 -41.35 65.54 77.42 0.426 691
 693 3 -41.46 65.7 77.44 0.426 692
 694 3 -41.52 65.85 77.47 0.424 693
 695 3 -41.64 65.98 77.52 0.43 694
 696 3 -41.75 66.15 77.53 0.456 695
 697 3 -41.99 66.26 77.63 0.414 696
 698 3 -42.03 66.45 77.69 0.443 697
 699 3 -42.1 66.65 77.71 0.419 698
 700 3 -42.18 66.82 77.69 0.452 699
 701 3 -42.39 67.01 77.75 0.492 700
 702 3 -42.49 67.18 77.77 0.528 701
 703 3 -42.65 67.29 77.8 0.497 702
 704 3 -42.78 67.54 77.8 0.554 703
 705 3 -42.89 67.75 77.83 0.558 704
 706 3 -43.06 67.84 77.88 0.568 705
 707 3 -43.17 67.95 77.99 0.515 706
 708 3 -43.28 68.04 77.99 0.501 707
 709 3 -43.41 68.2 77.97 0.514 708
 710 3 -43.56 68.23 77.89 0.528 709
 711 3 -43.7 68.4 77.92 0.508 710
 712 3 -43.87 68.45 77.94 0.53 711
 713 3 -44.01 68.56 77.85 0.58 712
 714 3 -44.13 68.6 77.91 0.551 713
 715 3 -44.21 68.79 77.86 0.613 714
 716 3 -44.24 69.06 77.85 0.561 715
 717 3 -44.38 69.19 77.77 0.656 716
 718 3 -44.48 69.51 77.69 0.771 717
 719 3 -44.51 70.74 77.19 0.198 718
 720 3 -44.36 70.86 77.1 0.209 719
 721 3 -44.25 70.93 77.02 0.182 720
 722 3 -44.01 70.84 77 0.123 721
 723 3 -43.84 70.82 76.96 0.152 722
 724 3 -43.76 70.73 76.88 0.189 723
 725 3 -43.62 70.75 76.75 0.156 724
 726 3 -43.38 70.79 76.64 0.187 725
 727 3 -43.32 70.87 76.55 0.172 726
 728 3 -43.15 70.81 76.42 0.16 727
 729 3 -43.01 70.73 76.39 0.179 728
 730 3 -42.83 70.68 76.35 0.223 729
 731 3 -42.72 70.56 76.31 0.243 730
 732 3 -42.61 70.51 76.3 0.276 731
 733 3 -42.5 70.53 76.31 0.372 732
 734 3 -42.68 70.76 75.83 0.208 733
 735 3 -42.87 70.87 75.64 0.131 734
 736 3 -42.93 71 75.5 0.144 735
 737 3 -43.01 71.14 75.35 0.148 736
 738 3 -43.08 71.23 75.24 0.156 737
 739 3 -43.19 71.37 75.17 0.191 738
 740 3 -43.33 71.34 75.16 0.25 739
 741 3 -43.43 71.39 75.03 0.282 740
 742 3 -43.48 71.43 74.91 0.263 741
 743 3 -43.55 71.51 74.86 0.281 742
 744 3 -43.72 71.57 74.72 0.301 743
 745 3 -43.7 71.65 74.61 0.35 744
 746 3 -43.76 71.85 74.55 0.413 745
 747 3 -43.73 72.06 74.5 0.475 746
 748 3 -43.76 72.12 74.42 0.533 747
 749 3 -43.8 72.26 74.36 0.594 748
 750 3 -43.9 72.31 74.21 0.615 749
 751 3 -43.86 72.39 74.06 0.611 750
 752 3 -43.97 72.41 73.96 0.589 751
 753 3 -44.08 72.27 74.14 0.533 752
 754 3 -43.98 72.22 74.52 0.228 753
 755 3 -44.11 72.3 74.53 0.171 754
 756 3 -44.23 72.35 74.41 0.049 755
 757 3 -44.43 72.29 73.97 0.253 753
 758 3 -44.94 72.32 73.78 0.223 757
 759 3 -45.07 72.4 73.72 0.202 758
 760 3 -45.26 72.4 73.63 0.133 759
 761 3 -45.43 72.49 73.49 0.265 760
 762 3 -45.51 72.49 73.41 0.338 761
 763 3 -45.61 72.57 73.33 0.392 762
 764 3 -45.72 72.69 73.27 0.455 763
 765 3 -45.82 72.72 73.14 0.483 764
 766 3 -45.9 72.71 73 0.474 765
 767 3 -46.05 72.8 73.05 0.382 766
 768 3 -46.19 72.86 73.02 0.294 767
 769 3 -46.4 72.94 73 0.273 768
 770 3 -46.51 72.99 72.92 0.283 769
 771 3 -46.44 72.77 72.67 0.181 770
 772 3 -46.48 72.79 72.56 0.217 771
 773 3 -46.57 72.85 72.49 0.241 772
 774 3 -46.63 72.91 72.36 0.286 773
 775 3 -46.69 72.99 72.21 0.247 774
 776 3 -46.79 73.11 72.13 0.253 775
 777 3 -46.8 73.21 71.99 0.226 776
 778 3 -46.94 73.46 71.94 0.025 777
 779 3 -46.73 73.24 73.02 0.232 770
 780 3 -46.8 73.32 72.89 0.241 779
 781 3 -46.93 73.44 72.88 0.255 780
 782 3 -47.07 73.47 72.83 0.198 781
 783 3 -47.23 73.55 72.77 0.155 782
 784 3 -47.37 73.66 72.74 0.168 783
 785 3 -47.51 73.74 72.71 0.188 784
 786 3 -47.63 73.8 72.71 0.206 785
 787 3 -47.8 73.85 72.67 0.21 786
 788 3 -47.88 73.91 72.6 0.154 787
 789 3 -48.02 73.94 72.52 0.144 788
 790 3 -48.15 73.97 72.47 0.172 789
 791 3 -48.2 73.99 72.3 0.227 790
 792 3 -48.3 73.96 72.22 0.308 791
 793 3 -48.3 73.86 72.1 0.398 792
 794 3 -48.3 73.74 72.03 0.487 793
 795 3 -48.37 73.71 71.91 0.654 794
 796 3 -48.4 73.6 71.89 0.698 795
 797 3 -48.48 73.49 71.88 0.722 796
 798 3 -48.08 72.77 72.36 0.169 797
 799 3 -48.66 73.58 71.66 0.601 797
 800 3 -48.95 73.38 71.75 0.409 799
 801 3 -49.07 73.32 71.66 0.353 800
 802 3 -48.69 72.79 71.58 0.15 801
 803 3 -48.62 72.66 71.52 0.148 802
 804 3 -48.45 72.58 71.47 0.102 803
 805 3 -48.34 72.49 71.39 0.075 804
 806 3 -48.26 72.35 71.33 0.058 805
 807 3 -48.18 72.27 71.27 0.055 806
 808 3 -48.12 72.18 71.25 0.118 807
 809 3 -48.04 72.1 71.08 0.117 808
 810 3 -48.02 71.94 70.94 0.144 809
 811 3 -48.04 71.9 70.83 0.155 810
 812 3 -49 73.33 71.58 0.155 801
 813 3 -48.94 73.41 71.3 0.125 812
 814 3 -49.04 73.55 71.21 0.1 813
 815 3 -49.15 73.79 71.08 0.125 814
 816 3 -49.19 73.91 71 0.145 815
 817 3 -49.26 74.02 70.99 0.159 816
 818 3 -49.37 74.15 70.92 0.139 817
 819 3 -49.55 73.63 71.66 0.136 812
 820 3 -49.65 73.71 71.56 0.157 819
 821 3 -49.75 73.79 71.41 0.18 820
 822 3 -49.87 73.91 71.3 0.201 821
 823 3 -50.01 74.16 71.3 0.136 822
 824 3 -50.13 74.26 71.16 0.115 823
 825 3 -50.2 74.38 71.08 0.116 824
 826 3 -50.26 74.49 70.94 0.138 825
 827 3 -50.3 74.6 70.86 0.115 826
 828 3 -50.37 74.74 70.77 0.113 827
 829 3 -50.44 74.94 70.69 0.093 828
 830 3 -50.52 75.19 70.61 0.132 829
 831 3 -50.54 75.4 70.6 0.133 830
 832 3 -50.57 75.69 70.5 0.167 831
 833 3 -50.57 75.94 70.33 0.156 832
 834 3 -50.65 76.15 70.17 0.17 833
 835 3 -50.68 76.38 69.99 0.12 834
 836 3 -50.65 76.58 69.91 0.129 835
 837 3 -50.65 76.74 69.8 0.152 836
 838 3 -50.68 76.85 69.72 0.14 837
 839 3 -50.62 76.96 69.58 0.169 838
 840 3 -50.61 77.05 69.5 0.179 839
 841 3 -50.6 77.18 69.39 0.195 840
 842 3 -50.57 77.29 69.3 0.161 841
 843 3 -50.61 77.43 69.19 0.147 842
 844 3 -50.68 77.69 69.11 0.122 843
 845 3 -50.78 77.88 68.97 0.142 844
 846 3 -50.82 78.05 68.89 0.116 845
 847 3 -50.82 78.24 68.8 0.11 846
 848 3 -50.83 78.38 68.69 0.134 847
 849 3 -50.82 78.54 68.55 0.109 848
 850 3 -50.75 78.71 68.52 0.112 849
 851 3 -50.82 78.94 68.52 0.12 850
 852 3 -50.86 79.16 68.53 0.101 851
 853 3 -50.86 79.38 68.53 0.114 852
 854 3 -50.93 79.51 68.53 0.123 853
 855 3 -50.97 79.69 68.58 0.122 854
 856 3 -50.93 79.93 68.61 0.111 855
 857 3 -50.89 80.05 68.55 0.141 856
 858 3 -50.94 80.16 68.52 0.122 857
 859 3 -51.04 80.38 68.42 0.136 858
 860 3 -51.11 80.63 68.27 0.101 859
 861 3 -49.97 73.77 71.13 0.097 822
 862 3 -50.08 73.72 71.06 0.166 861
 863 3 -50.12 73.71 70.96 0.194 862
 864 3 -50.22 73.74 70.86 0.229 863
 865 3 -50.43 73.93 70.69 0.095 864
 866 3 -50.51 73.88 70.6 0.1 865
 867 3 -50.58 73.8 70.52 0.052 866
 868 3 -50.68 73.8 70.3 0.15 867
 869 3 -50.73 73.86 70.21 0.142 868
 870 3 -50.83 73.85 70.08 0.15 869
 871 3 -50.87 73.99 69.97 0.161 870
 872 3 -50.98 74.05 69.78 0.137 871
 873 3 -51.05 74.19 69.53 0.137 872
 874 3 -51 74.3 69.33 0.13 873
 875 3 -50.98 74.4 69.27 0.116 874
 876 3 -50.94 74.57 69.16 0.131 875
 877 3 -50.86 74.77 69.06 0.143 876
 878 3 -50.76 74.93 69 0.137 877
 879 3 -50.75 75.01 68.86 0.086 878
 880 3 -50.71 75.02 68.72 0.095 879
 881 3 -50.75 75.04 68.52 0.125 880
 882 3 -50.82 75.15 68.41 0.102 881
 883 3 -50.93 75.26 68.24 0.101 882
 884 3 -51.01 75.3 68.05 0.128 883
 885 3 -50.99 75.4 67.97 0.163 884
 886 3 -50.94 75.66 67.96 0.078 885
 887 3 -50.97 75.76 67.83 0.085 886
 888 3 -51.01 75.9 67.74 0.112 887
 889 3 -51.04 76.1 67.56 0.136 888
 890 3 -50.97 76.26 67.44 0.107 889
 891 3 -50.85 76.3 67.36 0.12 890
 892 3 -50.68 76.22 67.28 0.131 891
 893 3 -50.58 76.19 67.25 0.137 892
 894 3 -50.47 75.99 67.24 0.11 893
 895 3 -50.37 75.82 67.17 0.083 894
 896 3 -50.26 75.66 67.17 0.093 895
 897 3 -50.14 75.55 67.14 0.101 896
 898 3 -50.12 75.55 66.89 0.12 897
 899 3 -50 75.55 66.85 0.116 898
 900 3 -49.82 75.52 66.85 0.065 899
 901 3 -50.86 76.57 67.3 0.119 891
 902 3 -50.82 76.69 67.25 0.149 901
 903 3 -50.86 76.93 67.22 0.151 902
 904 3 -50.89 77.13 67.33 0.075 903
 905 3 -50.99 77.24 67.44 0.109 904
 906 3 -51.06 77.38 67.47 0.122 905
 907 3 -51.22 77.46 67.56 0.128 906
 908 3 -51.4 77.51 67.58 0.097 907
 909 3 -51.51 77.55 67.66 0.093 908
 910 3 -51.61 77.6 67.69 0.11 909
 911 3 -51.75 77.71 67.66 0.118 910
 912 3 -51.86 77.8 67.47 0.161 911
 913 3 -51.97 77.9 67.44 0.204 912
 914 3 -52.07 77.96 67.44 0.195 913
 915 3 -52.26 78.05 67.47 0.137 914
 916 3 -52.33 78.13 67.44 0.174 915
 917 3 -52.32 78.32 67.3 0.133 916
 918 3 -52.22 78.52 67.3 0.099 917
 919 3 -52.1 78.61 67.38 0.215 918
 920 3 -52.01 78.71 67.36 0.233 919
 921 3 -52.03 78.93 67.25 0.045 920
 922 3 -52.54 78.01 67.49 0.055 916
 923 3 -51.11 75.22 67.71 0.128 885
 924 3 -51.18 75.01 67.69 0.103 923
 925 3 -51.28 74.91 67.67 0.099 924
 926 3 -51.31 74.74 67.63 0.06 925
 927 3 -51.39 74.58 67.55 0.121 926
 928 3 -51.49 74.44 67.55 0.164 927
 929 3 -51.64 74.21 67.52 0.176 928
 930 3 -51.75 74.16 67.55 0.177 929
 931 3 -51.87 73.9 67.49 0.065 930
 932 3 -51.87 73.74 67.64 0.084 931
 933 3 -51.87 73.63 67.69 0.079 932
 934 3 -51.84 73.33 67.8 0.1 933
 935 3 -51.8 73.04 67.86 0.153 934
 936 3 -51.77 72.77 67.99 0.121 935
 937 3 -51.77 72.66 68.1 0.058 936
 938 3 -45.87 72.07 72.71 0.147 766
 939 3 -45.87 71.96 72.66 0.139 938
 940 3 -45.83 72.07 72.44 0.1 939
 941 3 -45.86 72.16 72.3 0.107 940
 942 3 -45.8 72.27 72.27 0.123 941
 943 3 -45.77 72.43 72.19 0.124 942
 944 3 -45.79 72.54 72.05 0.137 943
 945 3 -45.86 72.65 71.96 0.183 944
 946 3 -45.69 72.68 71.72 0.119 945
 947 3 -44.59 72.29 73.89 0.253 757
 948 3 -43.76 72.03 74.44 0.251 947
 949 3 -43.57 72.21 74.35 0.145 948
 950 3 -42.26 70.34 76.8 0.147 733
 951 3 -42.11 70.37 76.85 0.178 950
 952 3 -41.95 70.39 76.89 0.169 951
 953 3 -41.82 70.31 76.96 0.171 952
 954 3 -41.68 70.32 76.96 0.135 953
 955 3 -41.58 70.29 77.05 0.148 954
 956 3 -41.44 70.15 77.1 0.126 955
 957 3 -41.27 70.06 77.13 0.121 956
 958 3 -41.19 70.03 77.19 0.102 957
 959 3 -41.05 69.98 77.25 0.13 958
 960 3 -40.95 69.93 77.42 0.135 959
 961 3 -40.87 69.92 77.52 0.172 960
 962 3 -40.76 69.84 77.61 0.163 961
 963 3 -40.62 69.76 77.66 0.145 962
 964 3 -40.48 69.71 77.72 0.167 963
 965 3 -40.29 69.71 77.75 0.255 964
 966 3 -40.16 69.73 77.8 0.36 965
 967 3 -40.05 69.71 77.83 0.356 966
 968 3 -39.9 69.67 77.92 0.407 967
 969 3 -39.86 69.81 78.05 0.47 968
 970 3 -39.72 69.92 78.24 0.518 969
 971 3 -39.62 69.87 78.36 0.554 970
 972 3 -39.51 69.95 78.46 0.599 971
 973 3 -39.44 70.04 78.58 0.587 972
 974 3 -39.34 70.14 78.69 0.589 973
 975 3 -39.32 70.04 78.72 0.392 974
 976 3 -39.24 69.9 78.75 0.257 975
 977 3 -39.17 70.04 78.86 0.171 976
 978 3 -44.61 69.82 77.66 0.73 718
 979 3 -44.76 69.74 77.69 0.781 978
 980 3 -44.87 69.57 77.8 0.739 979
 981 3 -44.97 69.71 77.85 0.751 980
 982 3 -45.08 69.63 77.91 0.7 981
 983 3 -45.2 69.71 77.96 0.655 982
 984 3 -45.47 69.24 77.88 0.235 983
 985 3 -45.38 69.24 77.91 0.234 984
 986 3 -45.07 69.24 77.75 0.192 985
 987 3 -45.04 69.35 77.66 0.141 986
 988 3 -45.47 69.33 78 0.091 985
 989 3 -45.36 69.77 78 0.624 983
 990 3 -45.52 69.63 78.08 0.601 989
 991 3 -45.68 69.63 78.13 0.535 990
 992 3 -45.8 69.61 78.19 0.497 991
 993 3 -45.87 69.69 78.35 0.486 992
 994 3 -46.01 69.69 78.47 0.441 993
 995 3 -46.21 69.55 78.55 0.432 994
 996 3 -46.49 69.51 78.61 0.42 995
 997 3 -46.6 69.6 78.61 0.395 996
 998 3 -46.77 69.6 78.56 0.361 997
 999 3 -46.91 69.65 78.55 0.356 998
 1000 3 -47.06 69.66 78.52 0.343 999
 1001 3 -47.24 69.71 78.47 0.373 1000
 1002 3 -47.33 69.79 78.42 0.343 1001
 1003 3 -47.54 69.94 78.38 0.385 1002
 1004 3 -47.69 70.05 78.22 0.419 1003
 1005 3 -47.76 70.19 78.11 0.416 1004
 1006 3 -47.87 70.35 78.22 0.511 1005
 1007 3 -47.95 70.57 78.25 0.571 1006
 1008 3 -47.98 70.8 78.24 0.618 1007
 1009 3 -48.07 71.02 78.16 0.589 1008
 1010 3 -48.07 71.21 78.27 0.739 1009
 1011 3 -47.73 71.74 79.74 0.208 1010
 1012 3 -47.68 71.74 79.89 0.219 1011
 1013 3 -47.62 71.72 80.08 0.258 1012
 1014 3 -47.62 71.8 80.28 0.249 1013
 1015 3 -47.73 71.82 80.53 0.237 1014
 1016 3 -47.82 71.8 80.75 0.22 1015
 1017 3 -47.94 71.77 80.92 0.206 1016
 1018 3 -48.06 71.52 80.86 0.129 1017
 1019 3 -48.1 71.41 80.81 0.129 1018
 1020 3 -48.06 71.32 80.77 0.192 1019
 1021 3 -48.28 71.3 80.8 0.175 1020
 1022 3 -48.34 71.19 80.77 0.228 1021
 1023 3 -48.52 71.15 80.47 0.091 1022
 1024 3 -48.69 71.18 80.36 0.119 1023
 1025 3 -48.88 71.19 80.33 0.14 1024
 1026 3 -49.05 71.24 80.33 0.098 1025
 1027 3 -49.14 71.32 80.28 0.064 1026
 1028 3 -49.12 71.49 80.22 0.105 1027
 1029 3 -49.12 71.61 80.27 0.069 1028
 1030 3 -48.45 70.96 80.88 0.264 1022
 1031 3 -48.09 70.69 80.77 0.113 1030
 1032 3 -47.96 70.47 80.83 0.133 1031
 1033 3 -47.85 70.29 80.89 0.125 1032
 1034 3 -47.77 70.1 81 0.077 1033
 1035 3 -47.74 69.96 81.11 0.084 1034
 1036 3 -47.67 69.85 81.22 0.108 1035
 1037 3 -47.6 69.77 81.36 0.11 1036
 1038 3 -47.56 69.63 81.49 0.112 1037
 1039 3 -47.52 69.71 81.56 0.09 1038
 1040 3 -47.35 69.77 81.63 0.124 1039
 1041 3 -48.66 70.91 81.08 0.168 1030
 1042 3 -48.76 70.77 81.19 0.133 1041
 1043 3 -48.88 70.61 81.22 0.132 1042
 1044 3 -49.03 70.44 81.28 0.15 1043
 1045 3 -49.05 70.27 81.36 0.217 1044
 1046 3 -49.08 70.16 81.39 0.297 1045
 1047 3 -48.56 70.16 81.47 0.112 1046
 1048 3 -48.41 70.18 81.5 0.132 1047
 1049 3 -48.23 70.27 81.52 0.137 1048
 1050 3 -48.09 70.43 81.55 0.135 1049
 1051 3 -47.99 70.41 81.55 0.131 1050
 1052 3 -47.88 70.27 81.56 0.112 1051
 1053 3 -47.82 70.1 81.6 0.089 1052
 1054 3 -47.77 70.01 81.58 0.112 1053
 1055 3 -47.7 69.86 81.61 0.086 1054
 1056 3 -49.48 70.3 81.3 0.151 1046
 1057 3 -49.63 70.21 81.22 0.146 1056
 1058 3 -49.77 70.13 81.19 0.167 1057
 1059 3 -49.92 70.1 81.17 0.14 1058
 1060 3 -49.95 70.02 81.31 0.194 1059
 1061 3 -50 69.94 81.16 0.191 1060
 1062 3 -50.03 69.9 81.47 0.152 1061
 1063 3 -50.1 69.8 81.64 0.147 1062
 1064 3 -50.18 69.71 81.69 0.195 1063
 1065 3 -50.18 69.61 81.86 0.232 1064
 1066 3 -50.18 69.49 82.06 0.207 1065
 1067 3 -50.28 69.43 82.14 0.215 1066
 1068 3 -50.34 69.3 82.22 0.273 1067
 1069 3 -50.42 69.22 82.27 0.313 1068
 1070 3 -50.46 69.1 82.33 0.391 1069
 1071 3 -50.46 68.91 82.3 0.469 1070
 1072 3 -50.53 68.82 82.19 0.482 1071
 1073 3 -50.53 68.71 82.22 0.483 1072
 1074 3 -51.32 69.13 81.89 0.146 1073
 1075 3 -51.49 69.19 81.89 0.12 1074
 1076 3 -51.59 69.24 81.86 0.123 1075
 1077 3 -51.71 69.27 81.85 0.13 1076
 1078 3 -51.75 69.38 81.85 0.096 1077
 1079 3 -50.24 69.99 80.91 0.123 1061
 1080 3 -50.38 70.01 80.83 0.136 1079
 1081 3 -50.49 70.02 80.64 0.149 1080
 1082 3 -50.59 70.1 80.49 0.101 1081
 1083 3 -47.89 71.88 81.13 0.195 1017
 1084 3 -47.91 71.86 81.25 0.197 1083
 1085 3 -47.92 71.88 81.44 0.182 1084
 1086 3 -47.92 71.88 81.6 0.171 1085
 1087 3 -47.89 71.94 81.75 0.191 1086
 1088 3 -47.88 71.85 81.91 0.168 1087
 1089 3 -47.91 71.91 82.06 0.184 1088
 1090 3 -47.89 71.96 82.17 0.215 1089
 1091 3 -47.88 71.94 82.31 0.218 1090
 1092 3 -47.88 71.96 82.44 0.216 1091
 1093 3 -47.87 72.1 82.58 0.281 1092
 1094 3 -47.78 72.07 82.75 0.369 1093
 1095 3 -47.81 72.1 82.92 0.426 1094
 1096 3 -47.77 72.18 83.02 0.503 1095
 1097 3 -47.67 72.13 83.11 0.574 1096
 1098 3 -47.59 72.16 83.22 0.63 1097
 1099 3 -47.48 72.05 83.38 0.636 1098
 1100 3 -47.53 71.99 83.55 0.663 1099
 1101 3 -47.53 72.01 83.66 0.591 1100
 1102 3 -47.81 72.36 83.53 0.167 1101
 1103 3 -47.45 71.85 83.86 0.499 1101
 1104 3 -47.39 71.88 84.03 0.446 1103
 1105 3 -47.33 71.8 84.22 0.27 1104
 1106 3 -47.25 71.8 84.49 0.176 1105
 1107 3 -47.21 71.96 84.75 0.169 1106
 1108 3 -47.21 72.04 84.94 0.192 1107
 1109 3 -47.25 72.1 85.13 0.2 1108
 1110 3 -47.35 72.13 85.33 0.211 1109
 1111 3 -47.46 72.07 85.5 0.226 1110
 1112 3 -47.46 72.05 85.69 0.231 1111
 1113 3 -47.49 72.02 85.8 0.226 1112
 1114 3 -47.53 71.99 85.94 0.239 1113
 1115 3 -47.63 71.97 86.05 0.253 1114
 1116 3 -47.53 71.91 86.19 0.256 1115
 1117 3 -47.46 71.86 86.36 0.246 1116
 1118 3 -47.39 71.77 86.53 0.228 1117
 1119 3 -47.28 71.69 86.72 0.228 1118
 1120 3 -47.27 71.63 86.86 0.253 1119
 1121 3 -47.29 71.52 86.97 0.271 1120
 1122 3 -47.21 71.46 87.11 0.29 1121
 1123 3 -47.14 71.51 87.25 0.321 1122
 1124 3 -47.06 71.55 87.3 0.384 1123
 1125 3 -47 71.58 87.41 0.4 1124
 1126 3 -46.68 71.57 87.41 0.331 1125
 1127 3 -46.78 71.54 87.66 0.21 1126
 1128 3 -46.72 71.46 87.77 0.177 1127
 1129 3 -46.64 71.27 87.86 0.116 1128
 1130 3 -46.65 71.18 87.99 0.132 1129
 1131 3 -46.7 71.08 88.05 0.000125 1130
 1132 3 -46.29 71.35 87.22 0.218 1126
 1133 3 -46.14 71.21 87.25 0.189 1132
 1134 3 -46.02 71.19 87.36 0.162 1133
 1135 3 -45.88 71.19 87.47 0.18 1134
 1136 3 -45.74 71.16 87.52 0.19 1135
 1137 3 -45.59 71.02 87.56 0.149 1136
 1138 3 -45.46 70.83 87.66 0.142 1137
 1139 3 -45.29 70.76 87.64 0.176 1138
 1140 3 -45.17 70.73 87.66 0.174 1139
 1141 3 -45.06 70.53 87.78 0.166 1140
 1142 3 -44.85 70.39 87.86 0.128 1141
 1143 3 -44.75 70.21 87.89 0.121 1142
 1144 3 -44.6 70.17 87.99 0.129 1143
 1145 3 -44.45 70.12 87.96 0.144 1144
 1146 3 -44.32 70.04 87.97 0.204 1145
 1147 3 -44.15 69.96 88.08 0.201 1146
 1148 3 -44.03 69.81 88.08 0.19 1147
 1149 3 -43.92 69.62 88.1 0.204 1148
 1150 3 -43.82 69.51 88.13 0.198 1149
 1151 3 -43.68 69.32 88.16 0.15 1150
 1152 3 -43.57 69.15 88.27 0.124 1151
 1153 3 -43.5 68.95 88.44 0.117 1152
 1154 3 -43.39 68.85 88.5 0.117 1153
 1155 3 -43.31 68.76 88.52 0.142 1154
 1156 3 -43.22 68.62 88.61 0.141 1155
 1157 3 -43.07 68.53 88.69 0.153 1156
 1158 3 -42.99 68.37 88.8 0.151 1157
 1159 3 -42.89 68.18 88.85 0.207 1158
 1160 3 -42.77 67.98 88.89 0.17 1159
 1161 3 -42.65 67.84 88.92 0.165 1160
 1162 3 -42.47 67.73 88.97 0.14 1161
 1163 3 -42.35 67.59 88.89 0.162 1162
 1164 3 -42.25 67.48 88.81 0.176 1163
 1165 3 -42.11 67.42 88.81 0.198 1164
 1166 3 -41.97 67.31 88.72 0.317 1165
 1167 3 -41.82 67.26 88.72 0.289 1166
 1168 3 -41.82 67.15 88.66 0.318 1167
 1169 3 -41.42 67.1 89.02 0.225 1168
 1170 3 -41.22 67.04 89.21 0.156 1169
 1171 3 -41.14 67.01 89.33 0.143 1170
 1172 3 -40.99 66.95 89.41 0.176 1171
 1173 3 -40.82 66.92 89.5 0.187 1172
 1174 3 -40.68 66.82 89.58 0.189 1173
 1175 3 -40.5 66.82 89.72 0.169 1174
 1176 3 -40.35 66.81 89.8 0.166 1175
 1177 3 -40.25 66.78 89.91 0.153 1176
 1178 3 -40.17 66.76 89.99 0.13 1177
 1179 3 -40.11 66.76 90.11 0.16 1178
 1180 3 -40.1 66.71 90.25 0.193 1179
 1181 3 -40.11 66.76 90.44 0.181 1180
 1182 3 -40 66.81 90.53 0.176 1181
 1183 3 -39.88 66.79 90.72 0.15 1182
 1184 3 -39.71 66.76 90.83 0.136 1183
 1185 3 -39.59 66.65 90.89 0.141 1184
 1186 3 -39.46 66.59 91 0.116 1185
 1187 3 -39.32 66.51 91.1 0.144 1186
 1188 3 -39.21 66.45 91.17 0.142 1187
 1189 3 -39.1 66.32 91.17 0.178 1188
 1190 3 -39.02 66.26 91.19 0.193 1189
 1191 3 -38.9 66.15 91.19 0.183 1190
 1192 3 -38.78 66.04 91.19 0.129 1191
 1193 3 -38.68 65.93 91.19 0.116 1192
 1194 3 -38.5 65.85 91.25 0.168 1193
 1195 3 -38.34 65.79 91.27 0.165 1194
 1196 3 -38.17 65.9 91.28 0.186 1195
 1197 3 -38.09 66.01 91.21 0.235 1196
 1198 3 -37.74 65.82 91.33 0.144 1197
 1199 3 -37.6 65.73 91.31 0.163 1198
 1200 3 -37.36 65.62 91.33 0.161 1199
 1201 3 -37.22 65.56 91.41 0.145 1200
 1202 3 -37.03 65.37 91.39 0.11 1201
 1203 3 -36.88 65.28 91.38 0.182 1202
 1204 3 -36.71 65.18 91.33 0.135 1203
 1205 3 -36.57 65.1 91.36 0.127 1204
 1206 3 -36.42 65.12 91.33 0.169 1205
 1207 3 -36.29 65.12 91.27 0.22 1206
 1208 3 -36.18 65.18 91.24 0.249 1207
 1209 3 -36.11 65.37 91.19 0.238 1208
 1210 3 -36 65.43 91.14 0.219 1209
 1211 3 -35.93 65.51 91.05 0.159 1210
 1212 3 -35.82 65.53 90.94 0.152 1211
 1213 3 -35.71 65.59 90.86 0.169 1212
 1214 3 -35.6 65.67 90.81 0.19 1213
 1215 3 -35.53 65.79 90.77 0.23 1214
 1216 3 -35.39 65.87 90.77 0.272 1215
 1217 3 -35.28 65.85 90.69 0.33 1216
 1218 3 -35.15 65.82 90.77 0.414 1217
 1219 3 -35.02 65.77 90.75 0.41 1218
 1220 3 -34.85 65.58 90.72 0.425 1219
 1221 3 -34.72 65.54 90.72 0.434 1220
 1222 3 -34.6 65.35 90.77 0.424 1221
 1223 3 -34.46 65.49 90.6 0.328 1222
 1224 3 -34.28 65.49 90.56 0.233 1223
 1225 3 -34.1 65.42 90.53 0.18 1224
 1226 3 -33.92 65.43 90.46 0.177 1225
 1227 3 -33.82 65.34 90.39 0.181 1226
 1228 3 -33.65 65.36 90.39 0.18 1227
 1229 3 -33.54 65.39 90.31 0.181 1228
 1230 3 -33.53 65.36 90.17 0.161 1229
 1231 3 -33.49 65.42 90.03 0.168 1230
 1232 3 -33.39 65.5 90.01 0.201 1231
 1233 3 -33.28 65.61 89.95 0.193 1232
 1234 3 -33.18 65.72 89.97 0.197 1233
 1235 3 -33.04 65.72 89.95 0.184 1234
 1236 3 -32.89 65.75 89.95 0.143 1235
 1237 3 -32.77 65.7 89.97 0.105 1236
 1238 3 -32.67 65.67 89.84 0.135 1237
 1239 3 -32.53 65.59 89.78 0.182 1238
 1240 3 -32.39 65.64 89.73 0.176 1239
 1241 3 -32.25 65.69 89.57 0.159 1240
 1242 3 -32.04 65.66 89.57 0.145 1241
 1243 3 -31.87 65.66 89.54 0.156 1242
 1244 3 -31.76 65.69 89.5 0.199 1243
 1245 3 -31.62 65.72 89.48 0.22 1244
 1246 3 -31.51 65.81 89.45 0.276 1245
 1247 3 -31.39 65.84 89.43 0.336 1246
 1248 3 -31.28 65.83 89.48 0.382 1247
 1249 3 -31.17 65.84 89.51 0.381 1248
 1250 3 -30.98 65.69 89.48 0.52 1249
 1251 3 -30.85 65.58 89.51 0.559 1250
 1252 3 -30.71 65.5 89.45 0.607 1251
 1253 3 -30.53 65.5 89.43 0.622 1252
 1254 3 -30.39 65.66 89.45 0.679 1253
 1255 3 -30.3 65.5 89.03 0.141 1254
 1256 3 -30.3 65.59 88.95 0.221 1255
 1257 3 -30.26 65.72 89.03 0.251 1256
 1258 3 -30.26 65.88 89.09 0.185 1257
 1259 3 -30.32 65.64 89.31 0.738 1254
 1260 3 -30.55 64.25 89.7 0.156 1259
 1261 3 -30.46 64.09 89.72 0.145 1260
 1262 3 -30.35 63.98 89.7 0.139 1261
 1263 3 -30.21 63.95 89.59 0.189 1262
 1264 3 -30.14 63.8 89.51 0.191 1263
 1265 3 -30.12 63.52 89.42 0.147 1264
 1266 3 -30.12 63.35 89.26 0.154 1265
 1267 3 -30.05 63.3 89.15 0.152 1266
 1268 3 -30 63.19 88.98 0.162 1267
 1269 3 -29.91 63.14 88.81 0.135 1268
 1270 3 -29.85 63.06 88.78 0.16 1269
 1271 3 -29.85 63.03 88.56 0.156 1270
 1272 3 -29.71 63.09 88.57 0.202 1271
 1273 3 -29.73 63.05 88.2 0.174 1272
 1274 3 -29.75 63.02 88.09 0.239 1273
 1275 3 -29.73 62.84 87.97 0.35 1274
 1276 3 -29.78 63.05 87.47 0.08 1275
 1277 3 -29.78 63.16 87.29 0.12 1276
 1278 3 -29.73 63.19 87.17 0.13 1277
 1279 3 -29.75 63.16 87.03 0.097 1278
 1280 3 -29.89 63.17 86.87 0.122 1279
 1281 3 -29.92 63.23 86.7 0.089 1280
 1282 3 -29.98 63.34 86.54 0.133 1281
 1283 3 -30.14 63.52 86.45 0.147 1282
 1284 3 -30.21 63.73 86.4 0.094 1283
 1285 3 -30.21 63.87 86.39 0.048 1284
 1286 3 -30.07 63.13 86.45 0.088 1282
 1287 3 -30.07 62.94 86.37 0.087 1286
 1288 3 -30.16 62.78 86.36 0.133 1287
 1289 3 -30.16 62.64 86.31 0.135 1288
 1290 3 -30.07 62.38 86.34 0.134 1289
 1291 3 -30.01 62.2 86.4 0.103 1290
 1292 3 -29.94 62.1 86.42 0.082 1291
 1293 3 -29.89 62.06 86.51 0.052 1292
 1294 3 -29.62 62.91 87.97 0.211 1275
 1295 3 -29.12 62.96 88.23 0.057 1294
 1296 3 -29.05 62.88 88.36 0.101 1295
 1297 3 -29.01 62.77 88.34 0.159 1296
 1298 3 -29.05 62.58 88.09 0.113 1297
 1299 3 -29.07 62.42 88.04 0.065 1298
 1300 3 -29.17 62.34 88.03 0.076 1299
 1301 3 -29.19 62.24 87.98 0.075 1300
 1302 3 -29.25 62.14 87.93 0.073 1301
 1303 3 -29.35 62.02 87.84 0.109 1302
 1304 3 -29.42 61.91 87.76 0.115 1303
 1305 3 -29.55 61.87 87.61 0.082 1304
 1306 3 -29.6 61.84 87.5 0.000125 1305
 1307 3 -29.53 62.95 87.95 0.211 1306
 1308 3 -29.73 62.77 87.7 0.172 1307
 1309 3 -29.83 62.59 87.73 0.115 1308
 1310 3 -29.71 62.74 87.4 0.101 1309
 1311 3 -29.69 62.84 87.32 0.113 1310
 1312 3 -29.6 62.95 87.28 0.038 1311
 1313 3 -29.87 62.49 87.7 0.083 1309
 1314 3 -29.98 62.34 87.61 0.091 1313
 1315 3 -30.03 62.2 87.62 0.000125 1314
 1316 3 -29.28 63.1 87.92 0.211 1315
 1317 3 -29.83 62.51 88.17 0.109 1307
 1318 3 -29.87 62.38 88.18 0.112 1317
 1319 3 -29.96 62.16 88.23 0.051 1318
 1320 3 -29.96 62.03 88.26 0.076 1319
 1321 3 -30.02 61.88 88.28 0.074 1320
 1322 3 -30.08 61.77 88.29 0.117 1321
 1323 3 -30.13 61.66 88.37 0.188 1322
 1324 3 -30.33 61.7 88.42 0.145 1323
 1325 3 -30.43 61.62 88.5 0.155 1324
 1326 3 -29.9 61.49 88.28 0.105 1323
 1327 3 -29.86 61.37 88.15 0.138 1326
 1328 3 -29.92 61.37 88 0.106 1327
 1329 3 -29.99 61.31 87.87 0.104 1328
 1330 3 -30.04 61.31 87.72 0.121 1329
 1331 3 -30.11 61.33 87.57 0.132 1330
 1332 3 -30.11 61.38 87.42 0.118 1331
 1333 3 -30.07 61.51 87.34 0.074 1332
 1334 3 -29.21 63.19 87.78 0.111 1294
 1335 3 -29.12 63.2 87.72 0.082 1334
 1336 3 -29.03 63.14 87.62 0.112 1335
 1337 3 -29.05 63.1 87.45 0.149 1336
 1338 3 -29.07 62.99 87.32 0.148 1337
 1339 3 -29.05 62.88 87.26 0.148 1338
 1340 3 -29.05 62.84 87.15 0.126 1339
 1341 3 -29.01 62.88 86.98 0.158 1340
 1342 3 -28.82 62.73 86.82 0.123 1341
 1343 3 -28.71 62.63 86.81 0.12 1342
 1344 3 -28.6 62.52 86.76 0.122 1343
 1345 3 -28.39 62.45 86.67 0.111 1344
 1346 3 -28.21 62.31 86.61 0.067 1345
 1347 3 -28.07 62.13 86.57 0.112 1346
 1348 3 -28.01 62.06 86.48 0.111 1347
 1349 3 -27.98 61.89 86.32 0.095 1348
 1350 3 -27.91 61.73 86.25 0.119 1349
 1351 3 -27.83 61.58 86.25 0.135 1350
 1352 3 -27.73 61.52 86.14 0.101 1351
 1353 3 -27.58 61.49 86.06 0.099 1352
 1354 3 -27.46 61.41 86.03 0.143 1353
 1355 3 -27.3 61.41 85.97 0.157 1354
 1356 3 -29.26 62.98 86.9 0.077 1341
 1357 3 -29.3 63.13 86.84 0.08 1356
 1358 3 -29.35 63.23 86.78 0.088 1357
 1359 3 -30.26 65.64 89.18 0.738 1259
 1360 3 -30.16 65.39 89.2 0.681 1359
 1361 3 -30.07 65.25 89.34 0.569 1360
 1362 3 -29.92 65.36 89.26 0.603 1361
 1363 3 -29.82 65.38 89.11 0.65 1362
 1364 3 -29.6 65.22 89.67 0.349 1363
 1365 3 -29.48 65.14 89.67 0.285 1364
 1366 3 -29.23 65.13 89.7 0.261 1365
 1367 3 -29.07 65.03 89.7 0.269 1366
 1368 3 -28.92 65 89.81 0.278 1367
 1369 3 -28.83 64.94 89.89 0.269 1368
 1370 3 -28.64 64.89 90.01 0.209 1369
 1371 3 -28.46 64.81 90.03 0.217 1370
 1372 3 -28.35 64.8 90.09 0.215 1371
 1373 3 -28.26 64.69 90.22 0.263 1372
 1374 3 -28.12 64.69 90.28 0.307 1373
 1375 3 -27.87 64.64 90.23 0.239 1374
 1376 3 -27.66 64.61 90.23 0.204 1375
 1377 3 -27.46 64.55 90.23 0.152 1376
 1378 3 -27.35 64.44 90.2 0.186 1377
 1379 3 -27.17 64.42 90.15 0.187 1378
 1380 3 -27.05 64.36 90.12 0.191 1379
 1381 3 -26.85 64.36 90.18 0.181 1380
 1382 3 -26.69 64.38 90.13 0.187 1381
 1383 3 -26.46 64.44 90.16 0.183 1382
 1384 3 -26.3 64.44 90.18 0.222 1383
 1385 3 -26.1 64.42 90.24 0.227 1384
 1386 3 -25.85 64.56 90.27 0.228 1385
 1387 3 -25.69 64.53 90.4 0.286 1386
 1388 3 -25.57 64.56 90.43 0.337 1387
 1389 3 -25.46 64.5 90.54 0.379 1388
 1390 3 -25.71 63.77 90.57 0.12 1389
 1391 3 -25.73 63.66 90.69 0.000125 1390
 1392 3 -25.25 64.74 90.6 0.299 1389
 1393 3 -25.05 64.72 90.57 0.247 1392
 1394 3 -24.94 64.75 90.57 0.241 1393
 1395 3 -24.82 64.72 90.69 0.221 1394
 1396 3 -24.76 64.78 90.88 0.266 1395
 1397 3 -24.8 64.88 91.02 0.314 1396
 1398 3 -24.76 64.69 91.21 0.342 1397
 1399 3 -24.6 64.5 91.35 0.297 1398
 1400 3 -24.51 64.42 91.44 0.289 1399
 1401 3 -24.3 64.13 91.57 0.225 1400
 1402 3 -24.17 64 91.68 0.229 1401
 1403 3 -24.11 63.87 91.83 0.227 1402
 1404 3 -23.97 63.63 91.93 0.19 1403
 1405 3 -23.93 63.53 91.99 0.189 1404
 1406 3 -23.83 63.46 92.05 0.196 1405
 1407 3 -23.7 63.38 92.13 0.216 1406
 1408 3 -23.58 63.28 92.21 0.197 1407
 1409 3 -23.45 63.21 92.3 0.18 1408
 1410 3 -23.31 63.05 92.41 0.229 1409
 1411 3 -23.27 62.94 92.55 0.206 1410
 1412 3 -23.2 62.85 92.63 0.176 1411
 1413 3 -23.08 62.66 92.71 0.141 1412
 1414 3 -23.06 62.52 92.79 0.178 1413
 1415 3 -23.08 62.41 92.85 0.254 1414
 1416 3 -22.9 62.28 92.85 0.285 1415
 1417 3 -22.88 62.17 92.93 0.328 1416
 1418 3 -22.77 62.14 93.04 0.394 1417
 1419 3 -22.65 62.03 93.08 0.438 1418
 1420 3 -22.58 61.94 93.18 0.46 1419
 1421 3 -22.49 61.76 93.29 0.481 1420
 1422 3 -22.34 61.7 93.33 0.494 1421
 1423 3 -22.24 61.66 93.38 0.499 1422
 1424 3 -22.06 61.66 93.51 0.464 1423
 1425 3 -21.86 61.76 93.74 0.358 1424
 1426 3 -21.67 62.01 93.99 0.166 1425
 1427 3 -21.56 62.01 94.1 0.152 1426
 1428 3 -21.4 62.08 94.18 0.108 1427
 1429 3 -21.27 62.05 94.29 0.156 1428
 1430 3 -21.18 62.04 94.35 0.188 1429
 1431 3 -21.04 62.19 94.4 0.202 1430
 1432 3 -21.01 62.3 94.52 0.202 1431
 1433 3 -20.95 62.45 94.49 0.297 1432
 1434 3 -20.77 62.4 94.54 0.248 1433
 1435 3 -20.67 62.55 94.96 0.111 1434
 1436 3 -20.54 62.5 95.1 0.108 1435
 1437 3 -20.43 62.55 95.16 0.118 1436
 1438 3 -20.33 62.55 95.24 0.123 1437
 1439 3 -20.27 62.54 95.35 0.144 1438
 1440 3 -20.18 62.66 95.43 0.152 1439
 1441 3 -20.11 62.76 95.48 0.19 1440
 1442 3 -20.04 62.87 95.63 0.178 1441
 1443 3 -20.04 62.9 95.83 0.113 1442
 1444 3 -19.99 62.93 95.94 0.113 1443
 1445 3 -19.93 63 96.1 0.141 1444
 1446 3 -19.84 63.04 96.24 0.173 1445
 1447 3 -19.79 63.08 96.32 0.177 1446
 1448 3 -19.76 63.08 96.43 0.178 1447
 1449 3 -19.7 63.02 96.55 0.161 1448
 1450 3 -19.65 63.04 96.71 0.19 1449
 1451 3 -19.65 63.09 96.85 0.179 1450
 1452 3 -19.77 63.16 97.04 0.114 1451
 1453 3 -19.7 63.22 97.19 0.102 1452
 1454 3 -19.59 63.22 97.35 0.117 1453
 1455 3 -19.43 63.19 97.49 0.145 1454
 1456 3 -19.31 63.2 97.63 0.13 1455
 1457 3 -19.17 63.23 97.74 0.114 1456
 1458 3 -19.13 63.2 97.96 0.113 1457
 1459 3 -19.13 63.16 98.1 0.155 1458
 1460 3 -19.02 63.19 98.3 0.133 1459
 1461 3 -18.88 63.19 98.43 0.077 1460
 1462 3 -18.86 63.13 98.66 0.177 1461
 1463 3 -18.81 63.08 98.79 0.169 1462
 1464 3 -18.65 63.05 98.87 0.089 1463
 1465 3 -18.58 63.05 98.98 0.134 1464
 1466 3 -18.52 62.95 99.07 0.14 1465
 1467 3 -18.49 62.88 99.18 0.123 1466
 1468 3 -18.52 62.84 99.38 0.117 1467
 1469 3 -18.42 62.73 99.57 0.096 1468
 1470 3 -18.52 62.7 99.68 0.138 1469
 1471 3 -18.61 62.73 99.77 0.126 1470
 1472 3 -18.7 62.7 99.88 0.13 1471
 1473 3 -18.67 62.73 99.98 0.123 1472
 1474 3 -18.67 62.73 100.18 0.123 1473
 1475 3 -18.72 62.76 100.27 0.137 1474
 1476 3 -18.77 62.76 100.48 0.161 1475
 1477 3 -18.77 62.65 100.57 0.159 1476
 1478 3 -18.79 62.48 100.77 0.114 1477
 1479 3 -18.84 62.44 100.88 0.117 1478
 1480 3 -18.88 62.33 101.07 0.114 1479
 1481 3 -18.99 62.29 101.18 0.103 1480
 1482 3 -19.11 62.26 101.27 0.119 1481
 1483 3 -19.2 62.23 101.48 0.138 1482
 1484 3 -19.27 62.19 101.57 0.175 1483
 1485 3 -19.34 62.22 101.77 0.184 1484
 1486 3 -19.27 62.27 101.98 0.121 1485
 1487 3 -19.11 62.38 101.98 0.115 1486
 1488 3 -19.24 62.59 102.07 0.083 1487
 1489 3 -19.31 62.68 102.07 0.000125 1488
 1490 3 -20.51 62.23 94.48 0.198 1434
 1491 3 -20.45 62.22 94.6 0.099 1490
 1492 3 -20.33 62.16 94.6 0.104 1491
 1493 3 -20.24 62.19 94.32 0.159 1490
 1494 3 -20.06 62.33 94.23 0.108 1493
 1495 3 -19.93 62.32 94.21 0.097 1494
 1496 3 -19.77 62.33 94.21 0.098 1495
 1497 3 -19.68 62.33 94.26 0.117 1496
 1498 3 -19.58 62.4 94.33 0.082 1497
 1499 3 -19.45 62.4 94.49 0.081 1498
 1500 3 -19.22 62.37 94.52 0.107 1499
 1501 3 -19.11 62.34 94.52 0.114 1500
 1502 3 -18.93 62.36 94.52 0.137 1501
 1503 3 -18.76 62.37 94.52 0.161 1502
 1504 3 -18.65 62.41 94.52 0.151 1503
 1505 3 -18.79 62.63 94.66 0.199 1504
 1506 3 -18.86 62.82 94.71 0.165 1505
 1507 3 -18.93 62.98 94.79 0.169 1506
 1508 3 -21.26 62.69 94.19 0.189 1433
 1509 3 -21.42 62.73 94.13 0.161 1508
 1510 3 -23.42 62.52 92.8 0.079 1415
 1511 3 -23.51 62.56 92.9 0.102 1510
 1512 3 -23.61 62.63 92.99 0.135 1511
 1513 3 -23.74 62.81 93.07 0.128 1512
 1514 3 -23.74 62.91 93.13 0.185 1513
 1515 3 -23.99 62.96 93.19 0.18 1514
 1516 3 -24.11 63.08 93.27 0.183 1515
 1517 3 -24.18 63.16 93.29 0.088 1516
 1518 3 -24.46 64.7 91.49 0.123 1400
 1519 3 -24.3 64.75 91.57 0.132 1518
 1520 3 -24.05 64.64 91.57 0.1 1519
 1521 3 -23.92 64.56 91.63 0.095 1520
 1522 3 -23.83 64.47 91.65 0.097 1521
 1523 3 -23.73 64.38 91.66 0.141 1522
 1524 3 -23.62 64.34 91.71 0.094 1523
 1525 3 -23.42 64.31 91.68 0.072 1524
 1526 3 -23.28 64.17 91.65 0.079 1525
 1527 3 -23.17 64.03 91.6 0.103 1526
 1528 3 -23.07 63.91 91.57 0.109 1527
 1529 3 -22.99 63.77 91.57 0.084 1528
 1530 3 -22.84 63.66 91.54 0.065 1529
 1531 3 -22.65 63.56 91.43 0.067 1530
 1532 3 -22.54 63.48 91.33 0.122 1531
 1533 3 -22.42 63.39 91.32 0.135 1532
 1534 3 -22.27 63.23 91.41 0.097 1533
 1535 3 -22.13 63.09 91.46 0.085 1534
 1536 3 -21.9 63.01 91.51 0.104 1535
 1537 3 -21.81 62.94 91.55 0.000125 1536
 1538 3 -25.25 64.95 91.33 0.094 1398
 1539 3 -25.41 65.02 91.41 0.104 1538
 1540 3 -25.57 64.97 91.57 0.109 1539
 1541 3 -25.69 64.89 91.73 0.086 1540
 1542 3 -25.8 64.91 91.79 0.125 1541
 1543 3 -25.92 64.88 91.87 0.154 1542
 1544 3 -26.01 64.94 91.9 0.138 1543
 1545 3 -26.16 64.91 91.93 0.102 1544
 1546 3 -26.32 64.92 92.02 0.108 1545
 1547 3 -26.41 65.03 92.08 0.121 1546
 1548 3 -26.55 65.08 92.18 0.137 1547
 1549 3 -26.64 65.05 92.43 0.098 1548
 1550 3 -26.73 65.13 92.54 0.064 1549
 1551 3 -26.89 65.11 92.68 0.113 1550
 1552 3 -26.96 64.97 92.88 0.139 1551
 1553 3 -26.98 64.99 92.99 0.084 1552
 1554 3 -27.05 64.95 93.15 0.102 1553
 1555 3 -27.07 64.95 93.3 0.122 1554
 1556 3 -27.09 64.91 93.46 0.141 1555
 1557 3 -27.13 64.97 93.77 0.116 1556
 1558 3 -27.08 64.97 93.91 0.094 1557
 1559 3 -26.93 65 93.99 0.061 1558
 1560 3 -26.86 65.08 94.1 0.093 1559
 1561 3 -26.76 65.14 94.18 0.073 1560
 1562 3 -24.75 64.94 90.35 0.082 1394
 1563 3 -24.64 65.02 90.29 0.111 1562
 1564 3 -24.51 65.11 90.27 0.119 1563
 1565 3 -24.37 65.17 90.19 0.123 1564
 1566 3 -24.23 65.25 89.99 0.084 1565
 1567 3 -24.14 65.24 89.83 0.079 1566
 1568 3 -24.03 65.17 89.77 0.112 1567
 1569 3 -23.89 65.14 89.74 0.000125 1568
 1570 3 -28.32 64.88 90.78 0.138 1374
 1571 3 -28.26 64.91 90.9 0.153 1570
 1572 3 -28.25 64.89 91.04 0.123 1571
 1573 3 -28.21 64.97 91.17 0.077 1572
 1574 3 -28.19 65.06 91.28 0.059 1573
 1575 3 -29.78 65.5 88.26 0.302 1363
 1576 3 -29.71 65.49 88.17 0.24 1575
 1577 3 -29.62 65.44 88.17 0.197 1576
 1578 3 -29.55 65.45 88.01 0.24 1577
 1579 3 -29.46 65.47 87.92 0.262 1578
 1580 3 -29.35 65.44 87.81 0.274 1579
 1581 3 -29.26 65.33 87.73 0.252 1580
 1582 3 -28.78 65.27 87.82 0.139 1581
 1583 3 -28.53 65.27 87.78 0.147 1582
 1584 3 -28.23 65.33 87.81 0.151 1583
 1585 3 -28.01 65.44 87.87 0.115 1584
 1586 3 -27.83 65.5 87.9 0.116 1585
 1587 3 -27.67 65.63 87.84 0.134 1586
 1588 3 -27.51 65.75 87.8 0.118 1587
 1589 3 -27.32 65.83 87.77 0.081 1588
 1590 3 -27.17 65.91 87.71 0.097 1589
 1591 3 -26.94 65.94 87.69 0.138 1590
 1592 3 -26.73 65.94 87.63 0.16 1591
 1593 3 -26.53 66.02 87.49 0.097 1592
 1594 3 -26.42 66.09 87.49 0.096 1593
 1595 3 -26.25 66.08 87.52 0.118 1594
 1596 3 -26.12 66.06 87.54 0.139 1595
 1597 3 -25.87 66.08 87.48 0.11 1596
 1598 3 -25.67 66.08 87.46 0.116 1597
 1599 3 -25.53 66.13 87.41 0.117 1598
 1600 3 -25.39 66.14 87.29 0.07 1599
 1601 3 -25.23 66.24 87.27 0.086 1600
 1602 3 -25.01 66.27 87.24 0.132 1601
 1603 3 -24.89 66.14 87.35 0.138 1602
 1604 3 -24.73 66.05 87.35 0.118 1603
 1605 3 -25.03 66.09 87.49 0.113 1603
 1606 3 -25.1 66.05 87.55 0.056 1605
 1607 3 -29.32 65.28 87.56 0.149 1581
 1608 3 -29.32 65.22 87.47 0.13 1607
 1609 3 -29.42 65.19 87.4 0.179 1608
 1610 3 -29.55 65.19 87.34 0.213 1609
 1611 3 -29.67 65.17 87.2 0.216 1610
 1612 3 -29.75 65.09 87.07 0.209 1611
 1613 3 -29.98 64.92 86.93 0.146 1612
 1614 3 -30.1 64.88 86.86 0.145 1613
 1615 3 -30.26 64.8 86.79 0.123 1614
 1616 3 -30.3 64.89 86.7 0.157 1615
 1617 3 -30.32 64.88 86.59 0.157 1616
 1618 3 -30.26 65 86.31 0.152 1617
 1619 3 -30.37 65.08 86.17 0.1 1618
 1620 3 -30.44 64.97 86.11 0.000125 1619
 1621 3 -31.5 66.25 89.81 0.085 1248
 1622 3 -31.62 66.31 89.86 0.088 1621
 1623 3 -31.71 66.39 89.92 0.059 1622
 1624 3 -31.76 66.39 90.04 0.1 1623
 1625 3 -34.67 64.77 90.77 0.13 1222
 1626 3 -34.77 64.68 90.67 0.128 1625
 1627 3 -34.75 64.61 90.47 0.169 1626
 1628 3 -34.7 64.55 90.33 0.183 1627
 1629 3 -34.57 64.41 90.19 0.077 1628
 1630 3 -41.96 67.06 88.5 0.212 1168
 1631 3 -41.95 66.57 88.61 0.088 1630
 1632 3 -41.92 66.42 88.56 0.097 1631
 1633 3 -42.03 65.98 88.41 0.255 1632
 1634 3 -42.17 66.06 88.19 0.139 1633
 1635 3 -42.28 65.98 87.99 0.091 1634
 1636 3 -42.35 65.98 87.89 0.103 1635
 1637 3 -42.4 65.98 87.77 0.1 1636
 1638 3 -42.47 65.98 87.61 0.086 1637
 1639 3 -42.57 66.01 87.5 0.071 1638
 1640 3 -42.67 66.07 87.39 0.093 1639
 1641 3 -42.75 66.07 87.31 0.09 1640
 1642 3 -42.84 66.04 87.16 0.096 1641
 1643 3 -42.9 66.07 87.05 0.107 1642
 1644 3 -42.97 66.29 86.75 0.148 1643
 1645 3 -43.03 66.34 86.58 0.072 1644
 1646 3 -47.46 71.66 87.72 0.228 1125
 1647 3 -47.43 71.65 87.85 0.238 1646
 1648 3 -47.42 71.74 88.02 0.258 1647
 1649 3 -47.45 71.74 88.17 0.329 1648
 1650 3 -47.46 71.82 88.3 0.357 1649
 1651 3 -47.38 72.18 88.36 0.354 1650
 1652 3 -47.34 72.3 88.44 0.416 1651
 1653 3 -47.34 72.41 88.55 0.474 1652
 1654 3 -47.32 72.55 88.66 0.489 1653
 1655 3 -47.32 72.66 88.81 0.532 1654
 1656 3 -47.28 72.79 88.96 0.538 1655
 1657 3 -47.22 72.91 89.08 0.481 1656
 1658 3 -47.27 73.01 89.16 0.42 1657
 1659 3 -47.27 73.21 89.28 0.352 1658
 1660 3 -47.17 73.38 89.36 0.333 1659
 1661 3 -47 73.51 89.46 0.34 1660
 1662 3 -46.9 73.55 89.52 0.41 1661
 1663 3 -46.84 73.43 89.66 0.46 1662
 1664 3 -46.75 73.44 89.71 0.527 1663
 1665 3 -46.64 73.4 89.67 0.584 1664
 1666 3 -46.52 73.44 89.69 0.609 1665
 1667 3 -46.17 73.35 89.33 0.193 1666
 1668 3 -46.07 73.36 89.27 0.208 1667
 1669 3 -45.96 73.3 89.25 0.213 1668
 1670 3 -45.86 73.36 89.14 0.211 1669
 1671 3 -45.75 73.38 89.08 0.193 1670
 1672 3 -45.6 73.49 89 0.211 1671
 1673 3 -45.53 73.62 88.97 0.251 1672
 1674 3 -45.42 73.7 88.97 0.275 1673
 1675 3 -45.35 73.79 89 0.314 1674
 1676 3 -45.25 73.89 89.02 0.311 1675
 1677 3 -45.24 74.07 88.94 0.314 1676
 1678 3 -45.17 74.25 88.97 0.307 1677
 1679 3 -45.13 74.37 88.85 0.281 1678
 1680 3 -45.06 74.48 88.72 0.277 1679
 1681 3 -45.05 74.64 88.64 0.24 1680
 1682 3 -44.96 74.79 88.63 0.233 1681
 1683 3 -44.81 74.87 88.58 0.248 1682
 1684 3 -44.66 74.95 88.52 0.27 1683
 1685 3 -44.52 75.03 88.44 0.238 1684
 1686 3 -44.35 74.9 88.47 0.165 1685
 1687 3 -44.2 74.9 88.44 0.17 1686
 1688 3 -44.08 74.95 88.46 0.199 1687
 1689 3 -43.98 74.98 88.47 0.275 1688
 1690 3 -43.88 75.04 88.46 0.365 1689
 1691 3 -43.81 75.15 88.42 0.46 1690
 1692 3 -43.7 75.25 88.39 0.527 1691
 1693 3 -43.63 75.37 88.36 0.587 1692
 1694 3 -43.58 75.45 88.41 0.649 1693
 1695 3 -43.49 75.45 88.22 0.676 1694
 1696 3 -43.35 75.59 88.33 0.646 1695
 1697 3 -43.27 75.62 87.78 0.285 1696
 1698 3 -43.27 75.81 87.61 0.232 1697
 1699 3 -43.37 76.14 87.44 0.157 1698
 1700 3 -43.34 76.23 87.33 0.131 1699
 1701 3 -43.24 76.34 87.27 0.114 1700
 1702 3 -43.2 76.43 87.19 0.139 1701
 1703 3 -43.12 76.45 87.1 0.169 1702
 1704 3 -43.1 76.51 86.92 0.196 1703
 1705 3 -43.02 76.56 86.86 0.174 1704
 1706 3 -42.84 76.48 86.77 0.123 1705
 1707 3 -42.81 76.59 86.53 0.105 1706
 1708 3 -42.81 76.62 86.33 0.116 1707
 1709 3 -42.74 76.62 86.19 0.08 1708
 1710 3 -42.68 76.7 86.1 0.117 1709
 1711 3 -42.65 76.81 85.99 0.143 1710
 1712 3 -42.63 76.93 85.85 0.157 1711
 1713 3 -42.57 77.23 85.72 0.139 1712
 1714 3 -42.5 77.32 85.61 0.127 1713
 1715 3 -42.44 77.45 85.64 0.111 1714
 1716 3 -42.36 77.53 85.55 0.095 1715
 1717 3 -42.3 77.53 85.44 0.122 1716
 1718 3 -42.19 77.51 85.33 0.107 1717
 1719 3 -42.09 77.56 85.27 0.13 1718
 1720 3 -41.94 77.56 85.33 0.113 1719
 1721 3 -41.7 77.53 85.38 0.137 1720
 1722 3 -41.62 77.57 85.46 0.166 1721
 1723 3 -41.65 77.71 85.47 0.111 1722
 1724 3 -41.62 77.9 85.44 0.08 1723
 1725 3 -41.62 78.06 85.49 0.077 1724
 1726 3 -41.63 78.18 85.42 0.088 1725
 1727 3 -41.58 78.34 85.39 0.144 1726
 1728 3 -41.48 78.43 85.44 0.172 1727
 1729 3 -41.43 78.53 85.46 0.191 1728
 1730 3 -41.36 78.62 85.44 0.155 1729
 1731 3 -41.29 78.79 85.22 0.098 1730
 1732 3 -41.15 78.89 85.19 0.07 1731
 1733 3 -41.05 78.93 85.1 0.103 1732
 1734 3 -40.94 79.01 85.05 0.16 1733
 1735 3 -40.82 79.18 85.11 0.154 1734
 1736 3 -40.77 79.32 85.14 0.000125 1735
 1737 3 -42.99 76.73 86.77 0.087 1705
 1738 3 -42.96 76.82 86.64 0.117 1737
 1739 3 -42.84 76.87 86.61 0.128 1738
 1740 3 -42.77 77.01 86.64 0.178 1739
 1741 3 -42.7 77.12 86.64 0.178 1740
 1742 3 -42.58 77.2 86.56 0.171 1741
 1743 3 -42.55 77.29 86.49 0.167 1742
 1744 3 -42.44 77.45 86.46 0.135 1743
 1745 3 -42.3 77.48 86.53 0.095 1744
 1746 3 -42.15 77.51 86.47 0.123 1745
 1747 3 -42.08 77.53 86.3 0.206 1746
 1748 3 -42 77.54 86.22 0.198 1747
 1749 3 -41.83 77.51 86.16 0.131 1748
 1750 3 -41.62 77.42 86.17 0.136 1749
 1751 3 -41.48 77.4 86.22 0.088 1750
 1752 3 -43.33 75.7 88.61 0.42 1696
 1753 3 -43.05 75.68 88.97 0.375 1752
 1754 3 -42.77 75.48 89.21 0.288 1753
 1755 3 -42.69 75.35 89.3 0.32 1754
 1756 3 -42.7 75.37 89.47 0.385 1755
 1757 3 -43.02 75.84 89.71 0.095 1756
 1758 3 -43.09 76 89.75 0.066 1757
 1759 3 -43.08 76.09 89.8 0.04 1758
 1760 3 -43.05 76.23 89.88 0.079 1759
 1761 3 -43.06 76.45 89.8 0.08 1760
 1762 3 -43.19 76.64 89.75 0.126 1761
 1763 3 -43.09 76.87 89.8 0.134 1762
 1764 3 -43.16 76.96 89.61 0.128 1763
 1765 3 -43.23 77.01 89.39 0.108 1764
 1766 3 -43.27 76.98 89.24 0.091 1765
 1767 3 -43.27 76.93 89 0.125 1766
 1768 3 -43.26 76.89 88.89 0.146 1767
 1769 3 -43.35 76.92 88.75 0.07 1768
 1770 3 -43.45 76.84 88.72 0.062 1769
 1771 3 -43.64 76.81 88.72 0.085 1770
 1772 3 -43.73 76.73 88.74 0.049 1771
 1773 3 -43.02 76.76 88.88 0.059 1768
 1774 3 -42.99 76.7 88.8 0.087 1773
 1775 3 -42.96 76.64 88.69 0.111 1774
 1776 3 -42.58 75.18 89.5 0.466 1756
 1777 3 -42.46 75.12 89.6 0.541 1776
 1778 3 -42.33 75.21 89.74 0.561 1777
 1779 3 -42.09 75.18 89.94 0.508 1778
 1780 3 -42.01 75.34 90.05 0.475 1779
 1781 3 -41.92 75.4 90.16 0.424 1780
 1782 3 -41.84 75.51 90.36 0.369 1781
 1783 3 -41.84 75.87 90.69 0.193 1782
 1784 3 -41.78 75.89 90.77 0.168 1783
 1785 3 -41.63 75.89 90.81 0.149 1784
 1786 3 -41.55 75.9 90.88 0.151 1785
 1787 3 -41.39 75.93 91.03 0.181 1786
 1788 3 -41.27 76 91.03 0.187 1787
 1789 3 -41.13 76.1 91.14 0.17 1788
 1790 3 -41.03 76.15 91.22 0.173 1789
 1791 3 -40.94 76.12 91.33 0.192 1790
 1792 3 -40.84 76.07 91.44 0.185 1791
 1793 3 -40.74 75.95 91.52 0.178 1792
 1794 3 -40.65 75.81 91.64 0.181 1793
 1795 3 -40.67 75.78 91.75 0.226 1794
 1796 3 -40.67 75.84 91.89 0.282 1795
 1797 3 -40.68 75.87 92 0.304 1796
 1798 3 -40.95 76.2 91.77 0.108 1797
 1799 3 -41.08 76.18 91.77 0.18 1798
 1800 3 -41.16 76.26 91.72 0.228 1799
 1801 3 -41.31 76.26 91.69 0.222 1800
 1802 3 -41.41 76.35 91.58 0.164 1801
 1803 3 -41.49 76.48 91.47 0.129 1802
 1804 3 -41.64 76.59 91.39 0.117 1803
 1805 3 -41.84 76.6 91.24 0.095 1804
 1806 3 -41.99 76.62 91.16 0.08 1805
 1807 3 -42.13 76.7 91.11 0.083 1806
 1808 3 -42.28 76.73 91.02 0.107 1807
 1809 3 -42.37 76.84 90.94 0.081 1808
 1810 3 -40.6 75.73 92.17 0.26 1797
 1811 3 -40.56 75.67 92.28 0.239 1810
 1812 3 -40.42 75.54 92.44 0.266 1811
 1813 3 -40.36 75.43 92.55 0.318 1812
 1814 3 -40.27 75.37 92.64 0.357 1813
 1815 3 -40.18 75.31 92.69 0.354 1814
 1816 3 -40.14 75.17 92.83 0.325 1815
 1817 3 -40.04 75.09 92.91 0.316 1816
 1818 3 -40.03 74.98 93.05 0.217 1817
 1819 3 -39.96 74.87 93.14 0.151 1818
 1820 3 -39.88 74.84 93.24 0.092 1819
 1821 3 -43.31 75.76 88.75 0.42 1752
 1822 3 -42.99 75.34 87.92 0.107 1821
 1823 3 -42.96 75.42 88.13 0.000125 1822
 1824 3 -46.64 73.63 89.94 0.447 1666
 1825 3 -46.77 73.93 90.33 0.39 1824
 1826 3 -46.92 73.94 90.46 0.328 1825
 1827 3 -47.28 73.88 90.64 0.242 1826
 1828 3 -47.28 73.85 90.8 0.171 1827
 1829 3 -46.68 73.72 90.06 0.447 1824
 1830 3 -46.31 72.63 89.21 0.104 1829
 1831 3 -46.22 72.55 89.25 0.132 1830
 1832 3 -46.15 72.41 89.27 0.235 1831
 1833 3 -46.07 72.33 89.31 0.308 1832
 1834 3 -46 72.19 89.33 0.364 1833
 1835 3 -45.89 72.1 89.35 0.392 1834
 1836 3 -45.78 72.1 89.36 0.345 1835
 1837 3 -45.67 72.07 89.61 0.162 1836
 1838 3 -45.52 71.98 89.58 0.193 1837
 1839 3 -45.39 72.01 89.55 0.201 1838
 1840 3 -45.22 72.04 89.52 0.082 1839
 1841 3 -45.9 71.71 89.36 0.129 1835
 1842 3 -45.84 71.6 89.38 0.112 1841
 1843 3 -45.75 71.55 89.27 0.133 1842
 1844 3 -45.6 71.55 89.14 0.09 1843
 1845 3 -47.18 72.3 88.94 0.093 1655
 1846 3 -47.03 72.27 88.97 0.062 1845
 1847 3 -47.63 71.4 88.33 0.145 1650
 1848 3 -47.71 71.19 88.39 0.136 1847
 1849 3 -47.74 71.05 88.47 0.154 1848
 1850 3 -47.78 70.88 88.44 0.191 1849
 1851 3 -47.82 70.69 88.39 0.219 1850
 1852 3 -47.82 70.52 88.39 0.229 1851
 1853 3 -47.75 70.38 88.39 0.231 1852
 1854 3 -47.85 70.19 88.41 0.173 1853
 1855 3 -47.82 70.01 88.41 0.15 1854
 1856 3 -47.82 69.88 88.41 0.148 1855
 1857 3 -47.86 69.66 88.41 0.173 1856
 1858 3 -47.89 69.52 88.49 0.212 1857
 1859 3 -47.86 69.35 88.5 0.232 1858
 1860 3 -47.86 69.16 88.46 0.225 1859
 1861 3 -47.92 68.83 88.41 0.23 1860
 1862 3 -48 68.68 88.35 0.223 1861
 1863 3 -48.11 68.57 88.27 0.215 1862
 1864 3 -48.18 68.54 88.17 0.235 1863
 1865 3 -48.21 68.49 88.05 0.311 1864
 1866 3 -48.28 68.47 87.94 0.429 1865
 1867 3 -48.28 68.36 87.85 0.451 1866
 1868 3 -48.42 68.27 87.83 0.424 1867
 1869 3 -48.47 68.13 87.8 0.37 1868
 1870 3 -48.6 67.91 87.8 0.335 1869
 1871 3 -48.61 67.79 87.74 0.271 1870
 1872 3 -48.74 67.46 87.77 0.192 1871
 1873 3 -48.84 67.32 87.85 0.157 1872
 1874 3 -48.82 67.21 87.8 0.236 1873
 1875 3 -48.85 67.15 87.69 0.248 1874
 1876 3 -48.84 66.94 87.8 0.274 1875
 1877 3 -48.79 66.72 87.78 0.212 1876
 1878 3 -48.78 66.57 87.78 0.16 1877
 1879 3 -48.75 66.38 87.72 0.154 1878
 1880 3 -48.74 66.27 87.83 0.142 1879
 1881 3 -48.82 66.01 87.88 0.192 1880
 1882 3 -48.81 65.8 87.94 0.138 1881
 1883 3 -48.82 65.69 87.89 0.125 1882
 1884 3 -48.75 65.41 87.89 0.193 1883
 1885 3 -48.68 65.24 87.89 0.168 1884
 1886 3 -48.57 65.07 87.91 0.124 1885
 1887 3 -48.47 64.99 87.97 0.073 1886
 1888 3 -48.39 64.82 88.08 0.122 1887
 1889 3 -48.32 64.69 88.14 0.158 1888
 1890 3 -48.18 64.63 88.19 0.285 1889
 1891 3 -48.09 64.99 88.42 0.14 1890
 1892 3 -48.02 65.05 88.47 0.136 1891
 1893 3 -47.89 65.04 88.53 0.131 1892
 1894 3 -47.72 65.05 88.6 0.122 1893
 1895 3 -47.54 65.05 88.64 0.098 1894
 1896 3 -48.25 64.4 88.02 0.229 1890
 1897 3 -48.25 64.24 88.02 0.282 1896
 1898 3 -48.17 64.08 87.88 0.383 1897
 1899 3 -48.1 63.85 87.66 0.494 1898
 1900 3 -47.99 63.57 87.75 0.655 1899
 1901 3 -47.92 63.46 87.72 0.648 1900
 1902 3 -47.52 63.18 88.25 0.358 1901
 1903 3 -47.42 62.97 88.08 0.247 1902
 1904 3 -47.34 62.83 87.99 0.228 1903
 1905 3 -47.14 62.65 87.89 0.206 1904
 1906 3 -46.95 62.43 87.85 0.133 1905
 1907 3 -46.82 62.36 87.8 0.167 1906
 1908 3 -46.74 62.29 87.75 0.173 1907
 1909 3 -46.67 62.12 87.66 0.198 1908
 1910 3 -46.64 61.98 87.64 0.198 1909
 1911 3 -46.56 61.85 87.6 0.179 1910
 1912 3 -46.46 61.76 87.6 0.2 1911
 1913 3 -46.35 61.71 87.55 0.219 1912
 1914 3 -46.25 61.61 87.46 0.172 1913
 1915 3 -46.18 61.58 87.27 0.138 1914
 1916 3 -46.1 61.48 87.22 0.09 1915
 1917 3 -46.04 61.37 87.22 0.089 1916
 1918 3 -46.01 61.22 87.19 0.074 1917
 1919 3 -45.94 61.08 87.17 0.114 1918
 1920 3 -45.86 60.94 87.16 0.125 1919
 1921 3 -45.78 60.83 87.14 0.138 1920
 1922 3 -45.68 60.76 87.13 0.146 1921
 1923 3 -45.62 60.68 87.03 0.125 1922
 1924 3 -45.53 60.61 86.94 0.116 1923
 1925 3 -45.42 60.54 86.89 0.151 1924
 1926 3 -45.36 60.43 86.85 0.216 1925
 1927 3 -45.28 60.31 86.85 0.206 1926
 1928 3 -45.21 60.15 86.86 0.155 1927
 1929 3 -45.11 60 86.83 0.168 1928
 1930 3 -45.06 59.84 86.8 0.141 1929
 1931 3 -45 59.65 86.77 0.156 1930
 1932 3 -44.86 59.5 86.72 0.181 1931
 1933 3 -44.78 59.39 86.72 0.188 1932
 1934 3 -44.64 59.31 86.67 0.195 1933
 1935 3 -44.56 59.17 86.71 0.239 1934
 1936 3 -44.52 59 86.74 0.223 1935
 1937 3 -44.6 58.67 86.71 0.161 1936
 1938 3 -44.6 58.5 86.69 0.227 1937
 1939 3 -44.34 58.35 86.75 0.158 1938
 1940 3 -44.21 58.25 86.8 0.153 1939
 1941 3 -44.07 58.21 86.85 0.172 1940
 1942 3 -43.9 58.14 86.81 0.185 1941
 1943 3 -43.81 58.11 86.89 0.179 1942
 1944 3 -43.63 57.9 86.86 0.184 1943
 1945 3 -43.43 57.75 86.85 0.179 1944
 1946 3 -43.25 57.64 86.77 0.151 1945
 1947 3 -43.1 57.52 86.75 0.113 1946
 1948 3 -42.99 57.43 86.71 0.104 1947
 1949 3 -42.86 57.39 86.66 0.111 1948
 1950 3 -42.75 57.32 86.63 0.096 1949
 1951 3 -42.47 57.28 86.58 0.14 1950
 1952 3 -42.32 57.17 86.47 0.135 1951
 1953 3 -42.18 57.14 86.39 0.128 1952
 1954 3 -42.03 57.1 86.33 0.137 1953
 1955 3 -41.89 57.04 86.28 0.131 1954
 1956 3 -41.72 56.96 86.25 0.137 1955
 1957 3 -41.57 56.89 86.21 0.164 1956
 1958 3 -41.39 56.85 86.22 0.184 1957
 1959 3 -41.25 56.79 86.16 0.189 1958
 1960 3 -41.1 56.67 86.08 0.15 1959
 1961 3 -40.96 56.49 86.11 0.142 1960
 1962 3 -40.79 56.39 86.08 0.162 1961
 1963 3 -40.67 56.24 86 0.117 1962
 1964 3 -40.54 56.13 85.96 0.136 1963
 1965 3 -40.43 56.07 85.94 0.106 1964
 1966 3 -40.35 55.97 85.89 0.097 1965
 1967 3 -40.27 55.86 85.88 0.127 1966
 1968 3 -40.17 55.68 85.85 0.134 1967
 1969 3 -40.11 55.46 85.8 0.195 1968
 1970 3 -40.06 55.28 85.72 0.214 1969
 1971 3 -39.96 55.15 85.74 0.252 1970
 1972 3 -39.88 55 85.77 0.318 1971
 1973 3 -39.79 54.78 85.86 0.307 1972
 1974 3 -39.61 54.6 86.05 0.253 1973
 1975 3 -39.5 54.53 86.06 0.222 1974
 1976 3 -39.42 54.35 86.08 0.244 1975
 1977 3 -39.35 54.21 86.14 0.308 1976
 1978 3 -39.34 54.04 86.13 0.369 1977
 1979 3 -39.36 53.85 86.13 0.412 1978
 1980 3 -39.31 53.72 86.11 0.472 1979
 1981 3 -39.42 53.42 86.11 0.471 1980
 1982 3 -39.45 53.21 86.11 0.485 1981
 1983 3 -39.43 53.03 86.05 0.502 1982
 1984 3 -39.5 52.89 86.11 0.524 1983
 1985 3 -39.89 52.81 86.19 0.378 1984
 1986 3 -40.22 52.93 86.67 0.139 1985
 1987 3 -38.67 52.85 86.02 0.112 1984
 1988 3 -38.57 52.75 85.97 0.081 1987
 1989 3 -38.39 52.72 85.99 0.108 1988
 1990 3 -38.27 52.57 86 0.088 1989
 1991 3 -38.09 52.45 85.8 0.138 1990
 1992 3 -38.02 52.27 85.72 0.16 1991
 1993 3 -37.95 52.09 85.69 0.128 1992
 1994 3 -37.77 51.97 85.75 0.08 1993
 1995 3 -37.68 51.86 85.77 0.06 1994
 1996 3 -37.56 51.75 85.8 0.065 1995
 1997 3 -37.5 51.57 85.8 0.084 1996
 1998 3 -37.42 51.47 85.8 0.132 1997
 1999 3 -37.38 51.29 85.71 0.102 1998
 2000 3 -37.32 51.21 85.69 0.1 1999
 2001 3 -37.24 51.1 85.72 0.118 2000
 2002 3 -37.2 50.96 85.74 0.132 2001
 2003 3 -37.11 50.85 85.74 0.119 2002
 2004 3 -37.03 50.75 85.75 0.088 2003
 2005 3 -36.95 50.57 85.77 0.123 2004
 2006 3 -36.85 50.42 85.78 0.088 2005
 2007 3 -36.74 50.28 85.83 0.109 2006
 2008 3 -36.64 50.1 85.89 0.094 2007
 2009 3 -36.5 50.02 85.91 0.135 2008
 2010 3 -36.39 49.92 85.86 0.1 2009
 2011 3 -36.29 49.89 85.77 0.083 2010
 2012 3 -36.18 49.81 85.72 0.088 2011
 2013 3 -36.13 49.67 85.72 0.064 2012
 2014 3 -38.78 54.21 86.22 0.136 1980
 2015 3 -38.67 54.21 86.24 0.143 2014
 2016 3 -38.71 54.24 86.64 0.074 2015
 2017 3 -38.61 54.24 86.69 0.069 2016
 2018 3 -38.57 54.25 86.86 0.086 2017
 2019 3 -38.74 54.28 86.99 0.132 2018
 2020 3 -38.77 54.25 87.11 0.112 2019
 2021 3 -38.74 54.31 87.27 0.077 2020
 2022 3 -38.67 54.35 87.39 0.079 2021
 2023 3 -38.61 54.42 87.5 0.118 2022
 2024 3 -38.6 54.57 87.56 0.119 2023
 2025 3 -38.53 54.6 87.64 0.114 2024
 2026 3 -38.5 54.67 87.86 0.051 2025
 2027 3 -38.5 54.65 87.97 0.103 2026
 2028 3 -38.52 54.68 88.1 0.115 2027
 2029 3 -38.46 54.65 88.24 0.137 2028
 2030 3 -38.34 54.78 88.41 0.084 2029
 2031 3 -38.25 54.85 88.52 0.103 2030
 2032 3 -44.84 58.56 86.55 0.165 1938
 2033 3 -45.02 58.64 86.44 0.086 2032
 2034 3 -45.17 58.64 86.36 0.094 2033
 2035 3 -45.28 58.64 86.25 0.052 2034
 2036 3 -48.34 63.9 87.41 0.134 1899
 2037 3 -48.34 63.76 87.27 0.03 2036
 2038 3 -47.8 72.63 83.19 0.17 1099
 2039 3 -47.7 72.55 83.19 0.22 2038
 2040 3 -48.08 71.41 78.39 0.84 1010
 2041 3 -48.16 71.51 78.19 0.764 2040
 2042 3 -48.27 71.63 78.11 0.758 2041
 2043 3 -48.33 71.74 77.96 0.725 2042
 2044 3 -48.37 71.86 78 0.767 2043
 2045 3 -48.44 71.96 77.97 0.739 2044
 2046 3 -48.57 72.07 77.77 0.719 2045
 2047 3 -48.63 72.22 77.78 0.733 2046
 2048 3 -48.75 72.32 77.78 0.728 2047
 2049 3 -48.8 72.49 77.66 0.722 2048
 2050 3 -48.91 72.57 77.55 0.666 2049
 2051 3 -49.02 72.71 77.66 0.733 2050
 2052 3 -49.12 72.83 77.52 0.689 2051
 2053 3 -49.15 73.07 77.72 0.73 2052
 2054 3 -49.25 73.21 77.69 0.702 2053
 2055 3 -49.33 73.33 77.66 0.688 2054
 2056 3 -49.4 73.38 77.38 0.668 2055
 2057 3 -49.51 73.52 77.49 0.671 2056
 2058 3 -49.62 73.65 77.33 0.635 2057
 2059 3 -49.79 73.66 77.19 0.603 2058
 2060 3 -49.9 73.74 77.19 0.6 2059
 2061 3 -50.01 73.74 77.05 0.55 2060
 2062 3 -50.08 73.86 77 0.543 2061
 2063 3 -50.26 73.91 77.08 0.573 2062
 2064 3 -50.41 73.97 77 0.526 2063
 2065 3 -50.58 74.02 76.96 0.467 2064
 2066 3 -50.68 74.07 76.94 0.461 2065
 2067 3 -50.86 74.07 76.96 0.374 2066
 2068 3 -50.87 74.27 76.97 0.455 2067
 2069 3 -50.9 74.44 76.94 0.455 2068
 2070 3 -51 74.58 76.91 0.43 2069
 2071 3 -51.22 74.32 77.35 0.04 2070
 2072 3 -51.32 74.32 77.3 0.078 2071
 2073 3 -51.05 74.82 76.81 0.481 2070
 2074 3 -51.15 74.94 76.77 0.52 2073
 2075 3 -51.19 75.07 76.64 0.493 2074
 2076 3 -51.29 75.22 76.52 0.474 2075
 2077 3 -51.36 75.24 76.41 0.47 2076
 2078 3 -51.62 75.43 76.28 0.521 2077
 2079 3 -51.77 75.44 76.33 0.52 2078
 2080 3 -51.93 75.49 76.33 0.526 2079
 2081 3 -52.04 75.57 76.19 0.529 2080
 2082 3 -52.15 75.85 76.05 0.532 2081
 2083 3 -52.3 75.88 76.03 0.555 2082
 2084 3 -52.61 75.07 75.77 0.103 2083
 2085 3 -52.62 75.07 75.63 0.09 2084
 2086 3 -52.62 75.02 75.5 0.101 2085
 2087 3 -52.69 74.91 75.42 0.098 2086
 2088 3 -52.79 74.85 75.35 0.105 2087
 2089 3 -52.83 74.69 75.19 0.122 2088
 2090 3 -52.91 74.63 74.96 0.144 2089
 2091 3 -52.9 74.66 74.72 0.129 2090
 2092 3 -52.91 74.65 74.61 0.142 2091
 2093 3 -52.84 74.63 74.44 0.124 2092
 2094 3 -52.83 74.54 74.31 0.134 2093
 2095 3 -52.9 74.32 74.3 0.116 2094
 2096 3 -52.94 74.19 74.24 0.106 2095
 2097 3 -53.01 74.08 74.22 0.134 2096
 2098 3 -53.05 73.91 74.19 0.153 2097
 2099 3 -53.11 73.8 74.14 0.201 2098
 2100 3 -53.25 73.79 74.02 0.312 2099
 2101 3 -53.4 73.79 73.88 0.202 2100
 2102 3 -53.63 73.82 73.66 0.164 2101
 2103 3 -53.76 73.8 73.58 0.213 2102
 2104 3 -53.87 73.82 73.5 0.29 2103
 2105 3 -54.08 73.83 73.52 0.061 2104
 2106 3 -54.19 73.85 73.42 0.089 2105
 2107 3 -54.32 73.88 73.36 0.082 2106
 2108 3 -54.4 73.91 73.22 0.1 2107
 2109 3 -54.51 73.91 73.11 0.154 2108
 2110 3 -54.52 73.83 73 0.127 2109
 2111 3 -54.57 73.88 72.86 0.085 2110
 2112 3 -54.51 73.91 72.75 0.087 2111
 2113 3 -54.51 74.02 72.52 0.125 2112
 2114 3 -54.48 74.05 72.42 0.125 2113
 2115 3 -54.45 74.26 72.27 0.158 2114
 2116 3 -54.48 74.36 72.05 0.059 2115
 2117 3 -54.51 74.3 71.8 0.136 2116
 2118 3 -54.58 74.21 71.5 0.189 2117
 2119 3 -54.69 74.13 71.47 0.182 2118
 2120 3 -54.8 74.1 71.44 0.079 2119
 2121 3 -54.95 73.96 71.38 0.129 2120
 2122 3 -55.07 73.94 71.31 0.09 2121
 2123 3 -55.22 73.99 71.27 0.098 2122
 2124 3 -55.3 74.07 71.14 0.058 2123
 2125 3 -55.36 74.13 71.08 0.05 2124
 2126 3 -55.44 74.16 70.97 0.087 2125
 2127 3 -55.45 74.27 70.72 0.114 2126
 2128 3 -55.51 74.22 70.61 0.152 2127
 2129 3 -53.83 74.32 73.35 0.151 2104
 2130 3 -53.87 74.66 73.38 0.099 2129
 2131 3 -53.91 74.8 73.36 0.094 2130
 2132 3 -54.08 74.94 73.36 0.121 2131
 2133 3 -54.15 75.02 73.33 0.117 2132
 2134 3 -52.44 75.94 76.03 0.543 2083
 2135 3 -52.62 76.3 75.92 0.557 2134
 2136 3 -52.58 76.3 75.8 0.532 2135
 2137 3 -52.9 76.55 75.83 0.686 2136
 2138 3 -52.94 76.44 75.74 0.638 2137
 2139 3 -53.09 76.52 75.75 0.627 2138
 2140 3 -53.19 76.61 75.61 0.622 2139
 2141 3 -53.33 76.63 75.64 0.54 2140
 2142 3 -53.44 76.68 75.61 0.526 2141
 2143 3 -53.55 76.77 75.47 0.526 2142
 2144 3 -53.69 76.96 75.35 0.567 2143
 2145 3 -53.83 76.97 75.27 0.554 2144
 2146 3 -54.12 77.19 75.39 0.566 2145
 2147 3 -54.5 77.26 76.02 0.079 2146
 2148 3 -54.44 77.4 76.11 0.142 2147
 2149 3 -54.37 77.46 76.16 0.186 2148
 2150 3 -54.29 77.27 76.33 0.172 2149
 2151 3 -54.19 77.02 76.36 0.12 2150
 2152 3 -54.25 77.27 75.33 0.622 2151
 2153 3 -54.48 77.36 75.31 0.589 2152
 2154 3 -54.57 77.55 75.13 0.642 2153
 2155 3 -54.65 77.61 75.03 0.616 2154
 2156 3 -54.76 77.71 75.14 0.563 2155
 2157 3 -54.93 77.71 75.19 0.533 2156
 2158 3 -54.98 77.86 75.16 0.531 2157
 2159 3 -55.09 77.85 75.08 0.581 2158
 2160 3 -55.23 77.91 75.08 0.565 2159
 2161 3 -55.37 78.01 74.96 0.596 2160
 2162 3 -55.57 78.01 75.03 0.567 2161
 2163 3 -55.7 78.07 75.05 0.564 2162
 2164 3 -56.19 77.44 74.91 0.967 2163
 2165 3 -56.26 77.59 74.89 0.953 2164
 2166 3 -56.43 77.58 74.75 0.988 2165
 2167 3 -56.55 77.69 74.58 0.988 2166
 2168 3 -56.75 77.81 74.33 1.086 2167
 2169 3 -57.6 77.62 72.85 0.082 2168
 2170 3 -57.68 77.59 72.79 0.123 2169
 2171 3 -57.81 77.72 72.71 0.137 2170
 2172 3 -57.89 77.75 72.62 0.099 2171
 2173 3 -58 77.83 72.52 0.041 2172
 2174 3 -58.08 77.89 72.54 0.129 2173
 2175 3 -58.17 77.98 72.55 0.164 2174
 2176 3 -58.22 78.14 72.29 0.075 2175
 2177 3 -58.32 78.19 72.24 0.095 2176
 2178 3 -58.43 78.22 72.18 0.093 2177
 2179 3 -58.56 78.28 72.1 0.124 2178
 2180 3 -58.67 78.44 72.05 0.081 2179
 2181 3 -59.04 78.11 72.68 0.107 2180
 2182 3 -59.14 78.14 72.55 0.107 2181
 2183 3 -59.28 78.11 72.38 0.128 2182
 2184 3 -59.37 78.12 72.27 0.121 2183
 2185 3 -59.54 78.19 72.23 0.086 2184
 2186 3 -59.65 78.25 72.16 0.097 2185
 2187 3 -59.75 78.33 72.07 0.129 2186
 2188 3 -59.82 78.55 71.93 0.151 2187
 2189 3 -59.92 78.62 71.85 0.14 2188
 2190 3 -60.01 78.72 71.79 0.189 2189
 2191 3 -58.94 78.08 72.76 0.095 2181
 2192 3 -58.76 78.09 72.9 0.096 2191
 2193 3 -58.61 78.16 72.82 0.168 2192
 2194 3 -58.47 78.22 72.82 0.221 2193
 2195 3 -58.75 78.56 72.01 0.102 2180
 2196 3 -58.83 78.7 72.01 0.063 2195
 2197 3 -58.87 78.8 71.99 0.09 2196
 2198 3 -56.72 77.97 74.55 0.969 2168
 2199 3 -56.83 78.05 74.47 0.985 2198
 2200 3 -57 78.06 74.27 0.977 2199
 2201 3 -57.08 78.25 74.16 0.986 2200
 2202 3 -57.14 78.39 74.13 0.926 2201
 2203 3 -57.28 78.45 74.04 0.927 2202
 2204 3 -57.4 78.47 73.85 0.86 2203
 2205 3 -57.56 78.7 73.7 0.923 2204
 2206 3 -58.11 79.75 72.57 1.6 2205
 2207 3 -58.03 79.52 72.93 1.303 2206
 2208 3 -58.01 79.61 73.01 1.194 2207
 2209 3 -57.22 79.56 73.05 0.117 2208
 2210 3 -57.07 79.62 73.14 0.106 2209
 2211 3 -56.96 79.62 73.21 0.062 2210
 2212 3 -58.11 79.59 73.02 1.144 2211
 2213 3 -57.39 80 73.96 0.104 2212
 2214 3 -57.31 80.12 74 0.105 2213
 2215 3 -57.18 80.28 73.89 0.1 2214
 2216 3 -57.15 80.45 73.88 0.073 2215
 2217 3 -57.15 80.56 73.81 0.08 2216
 2218 3 -57.12 80.67 73.77 0.1 2217
 2219 3 -57.04 80.81 73.66 0.072 2218
 2220 3 -57.03 80.87 73.5 0.118 2219
 2221 3 -57.04 80.95 73.33 0.124 2220
 2222 3 -56.99 81.08 73.22 0.118 2221
 2223 3 -56.85 81.12 73.13 0.133 2222
 2224 3 -56.76 81.06 72.89 0.147 2223
 2225 3 -56.82 81 72.75 0.105 2224
 2226 3 -56.93 80.91 72.69 0.076 2225
 2227 3 -57.01 80.8 72.64 0.088 2226
 2228 3 -58.32 79.53 72.96 1.085 2208
 2229 3 -58.4 79.42 73.15 0.986 2228
 2230 3 -58.53 79.45 73.24 0.924 2229
 2231 3 -58.64 79.42 73.29 0.853 2230
 2232 3 -58.72 79.5 73.29 0.725 2231
 2233 3 -58.83 79.59 73.29 0.669 2232
 2234 3 -59 79.67 73.26 0.649 2233
 2235 3 -59.17 79.72 73.15 0.633 2234
 2236 3 -59.33 79.78 73.05 0.676 2235
 2237 3 -59.43 79.91 72.93 0.704 2236
 2238 3 -59.51 80.06 72.82 0.709 2237
 2239 3 -59.64 80.17 72.63 0.715 2238
 2240 3 -59.72 80.5 72.63 0.801 2239
 2241 3 -59.82 80.52 72.49 0.713 2240
 2242 3 -59.94 80.61 72.38 0.668 2241
 2243 3 -60.1 80.62 72.29 0.621 2242
 2244 3 -60.18 80.77 72.18 0.59 2243
 2245 3 -60.31 80.91 72.18 0.598 2244
 2246 3 -60.44 81 72.09 0.573 2245
 2247 3 -60.54 81.09 72.07 0.569 2246
 2248 3 -60.67 81.17 71.98 0.599 2247
 2249 3 -60.85 81.16 71.88 0.596 2248
 2250 3 -60.93 81.22 71.76 0.578 2249
 2251 3 -61.11 81.27 71.74 0.568 2250
 2252 3 -61.22 81.33 71.62 0.572 2251
 2253 3 -61.36 81.37 71.52 0.595 2252
 2254 3 -61.5 81.45 71.41 0.627 2253
 2255 3 -61.57 81.56 71.38 0.598 2254
 2256 3 -61.64 81.67 71.27 0.546 2255
 2257 3 -61.75 81.77 71.2 0.569 2256
 2258 3 -62.14 81.69 70.99 0.69 2257
 2259 3 -62.81 81.28 70.23 0.111 2258
 2260 3 -62.82 81.25 69.93 0.13 2259
 2261 3 -62.78 81.27 69.79 0.184 2260
 2262 3 -62.79 81.64 69.59 0.129 2261
 2263 3 -62.82 81.75 69.4 0.106 2262
 2264 3 -62.83 81.77 69.2 0.033 2263
 2265 3 -62.78 81.83 69.09 0.085 2264
 2266 3 -62.68 81.83 68.93 0.067 2265
 2267 3 -62.58 81.73 68.79 0.067 2266
 2268 3 -62.58 80.87 69.87 0.156 2261
 2269 3 -62.49 80.78 69.9 0.122 2268
 2270 3 -62.29 80.78 69.98 0.111 2269
 2271 3 -62.21 80.7 69.99 0.117 2270
 2272 3 -62.11 80.56 69.98 0.109 2271
 2273 3 -62.06 80.36 70.01 0.112 2272
 2274 3 -61.97 80.23 70.1 0.099 2273
 2275 3 -61.89 80.16 70.2 0.105 2274
 2276 3 -61.85 80.05 70.29 0.119 2275
 2277 3 -61.74 80.02 70.32 0.078 2276
 2278 3 -62.21 81.81 70.98 0.687 2258
 2279 3 -62.36 81.87 70.96 0.686 2278
 2280 3 -62.54 81.95 70.96 0.67 2279
 2281 3 -63.57 82.06 70.74 1.119 2280
 2282 3 -63.53 82.22 70.71 1.1 2281
 2283 3 -63.53 82.36 70.65 1.088 2282
 2284 3 -64.7 82.79 70.98 0.093 2283
 2285 3 -64.65 82.74 71.13 0.075 2284
 2286 3 -64.65 82.69 71.34 0.085 2285
 2287 3 -64.5 82.71 71.45 0.115 2286
 2288 3 -64.4 82.77 71.55 0.077 2287
 2289 3 -64.45 82.83 71.65 0.111 2288
 2290 3 -64.62 82.88 71.85 0.136 2289
 2291 3 -64.7 82.9 71.93 0.07 2290
 2292 3 -63.54 82.47 70.6 0.921 2283
 2293 3 -63.43 81.8 69.71 0.107 2292
 2294 3 -63.36 81.86 69.54 0.079 2293
 2295 3 -63.29 81.95 69.41 0.073 2294
 2296 3 -63.15 82 69.38 0.102 2295
 2297 3 -62.99 82.06 69.29 0.097 2296
 2298 3 -62.93 82.03 69.16 0.208 2297
 2299 3 -62.85 82.2 69.29 0.205 2298
 2300 3 -62.79 82.31 69.26 0.132 2299
 2301 3 -62.82 82.56 69.13 0.109 2300
 2302 3 -62.86 82.69 69.09 0.102 2301
 2303 3 -62.85 82.8 68.99 0.038 2302
 2304 3 -63.57 82.57 70.54 0.921 2292
 2305 3 -63.53 82.69 70.4 0.87 2304
 2306 3 -63.56 82.82 70.35 0.789 2305
 2307 3 -63.5 82.97 70.26 0.716 2306
 2308 3 -63.39 83.09 70.21 0.603 2307
 2309 3 -63.43 83.2 70.04 0.526 2308
 2310 3 -63.46 83.31 69.98 0.476 2309
 2311 3 -63.43 83.39 69.8 0.419 2310
 2312 3 -63.54 83.44 69.74 0.381 2311
 2313 3 -63.56 83.54 69.43 0.36 2312
 2314 3 -63.72 83.38 68.99 0.163 2313
 2315 3 -63.72 83.24 68.96 0.157 2314
 2316 3 -63.64 82.99 68.93 0.083 2315
 2317 3 -63.65 82.83 69.01 0.107 2316
 2318 3 -63.69 82.74 69.07 0.133 2317
 2319 3 -63.69 82.49 69.07 0.148 2318
 2320 3 -63.71 82.35 69.04 0.211 2319
 2321 3 -63.57 82.21 68.98 0.198 2320
 2322 3 -63.31 82.17 68.77 0.08 2321
 2323 3 -63.22 81.97 68.71 0.107 2322
 2324 3 -63.1 81.83 68.68 0.107 2323
 2325 3 -64.9 82.05 70.63 0.622 2281
 2326 3 -65.4 82.13 70.46 0.504 2325
 2327 3 -65.65 82.07 70.34 0.482 2326
 2328 3 -65.89 81.96 70.24 0.48 2327
 2329 3 -66 81.88 70.27 0.526 2328
 2330 3 -66.12 81.71 70.26 0.529 2329
 2331 3 -66.25 81.63 70.24 0.572 2330
 2332 3 -66.36 81.55 70.29 0.621 2331
 2333 3 -65.57 80.96 70.55 0.087 2332
 2334 3 -65.59 80.9 70.68 0.08 2333
 2335 3 -65.51 80.69 70.76 0.14 2334
 2336 3 -65.45 80.55 70.79 0.101 2335
 2337 3 -65.51 80.33 70.84 0.112 2336
 2338 3 -65.51 80.16 70.88 0.078 2337
 2339 3 -65.62 80.08 70.9 0.082 2338
 2340 3 -65.79 80.02 71.01 0.095 2339
 2341 3 -65.93 80.07 71.12 0.091 2340
 2342 3 -66.12 80.18 71.24 0.116 2341
 2343 3 -66.17 80.21 71.37 0.128 2342
 2344 3 -66.28 80.32 71.48 0.111 2343
 2345 3 -66.34 80.44 71.6 0.109 2344
 2346 3 -66.37 80.41 71.74 0.131 2345
 2347 3 -66.31 80.44 71.9 0.133 2346
 2348 3 -66.17 80.55 72.01 0.108 2347
 2349 3 -66.06 80.66 71.93 0.156 2348
 2350 3 -65.98 80.76 71.85 0.206 2349
 2351 3 -66.09 80.74 71.6 0.146 2350
 2352 3 -66.12 80.74 71.43 0.082 2351
 2353 3 -66.07 80.82 71.3 0.135 2352
 2354 3 -66.06 80.91 71.21 0.078 2353
 2355 3 -66.82 81.74 70.13 0.542 2332
 2356 3 -67.01 81.57 70.05 0.571 2355
 2357 3 -67.17 81.57 69.99 0.559 2356
 2358 3 -67.31 81.54 70.01 0.541 2357
 2359 3 -67.51 81.44 69.88 0.532 2358
 2360 3 -67.65 81.33 69.87 0.559 2359
 2361 3 -67.86 81.3 69.76 0.58 2360
 2362 3 -68.04 81.3 69.73 0.583 2361
 2363 3 -68.18 81.22 69.68 0.568 2362
 2364 3 -68.28 81.11 69.71 0.541 2363
 2365 3 -68.43 81 69.66 0.532 2364
 2366 3 -68.59 80.89 69.66 0.527 2365
 2367 3 -68.76 80.87 69.71 0.521 2366
 2368 3 -68.9 80.75 69.74 0.489 2367
 2369 3 -69.06 80.73 69.68 0.479 2368
 2370 3 -69.29 80.61 69.73 0.485 2369
 2371 3 -69.45 80.5 69.68 0.52 2370
 2372 3 -69.59 80.45 69.73 0.571 2371
 2373 3 -69.72 80.34 69.74 0.597 2372
 2374 3 -69.84 80.2 69.71 0.66 2373
 2375 3 -69.95 80.11 69.73 0.646 2374
 2376 3 -70.04 80.08 70.15 0.572 2375
 2377 3 -70.12 79.97 70.35 0.524 2376
 2378 3 -70.26 79.95 70.43 0.515 2377
 2379 3 -70.39 79.92 70.6 0.452 2378
 2380 3 -70.51 79.81 70.73 0.461 2379
 2381 3 -70.67 79.81 70.77 0.443 2380
 2382 3 -70.73 79.67 70.62 0.444 2381
 2383 3 -70.73 79.42 70.76 0.48 2382
 2384 3 -70.79 79.47 70.91 0.453 2383
 2385 3 -70.98 79.37 70.8 0.505 2384
 2386 3 -71.15 79.31 70.79 0.492 2385
 2387 3 -71.28 79.25 70.82 0.511 2386
 2388 3 -71.43 79.22 70.82 0.493 2387
 2389 3 -71.53 79.16 70.93 0.518 2388
 2390 3 -71.87 79.56 70.4 0.113 2389
 2391 3 -71.98 79.67 70.29 0.103 2390
 2392 3 -72.14 79.75 70.16 0.105 2391
 2393 3 -72.23 79.86 70.05 0.14 2392
 2394 3 -72.34 79.94 69.85 0.083 2393
 2395 3 -72.48 79.89 69.73 0.088 2394
 2396 3 -72.56 79.92 69.59 0.122 2395
 2397 3 -72.59 79.95 69.43 0.115 2396
 2398 3 -72.62 79.97 69.16 0.075 2397
 2399 3 -72.68 79.98 69.07 0.095 2398
 2400 3 -72.78 79.98 68.96 0.067 2399
 2401 3 -72.87 79.97 68.85 0.085 2400
 2402 3 -72.98 79.92 68.73 0.06 2401
 2403 3 -73.03 79.83 68.66 0.101 2402
 2404 3 -73.01 79.75 68.48 0.118 2403
 2405 3 -73.03 79.72 68.29 0.081 2404
 2406 3 -73.15 79.67 68.21 0.073 2405
 2407 3 -73.28 79.67 68.15 0.106 2406
 2408 3 -73.4 79.7 68.07 0.099 2407
 2409 3 -73.48 79.7 67.91 0.108 2408
 2410 3 -73.56 79.67 67.76 0.077 2409
 2411 3 -73.53 79.67 67.6 0.058 2410
 2412 3 -73.56 79.5 67.49 0.099 2411
 2413 3 -71.65 79.09 71.01 0.491 2389
 2414 3 -71.76 79.03 71.15 0.475 2413
 2415 3 -71.84 78.92 71.35 0.467 2414
 2416 3 -71.93 78.78 71.45 0.481 2415
 2417 3 -72.09 78.7 71.45 0.484 2416
 2418 3 -72.28 78.66 71.45 0.464 2417
 2419 3 -72.42 78.53 71.46 0.445 2418
 2420 3 -72.61 78.42 71.46 0.494 2419
 2421 3 -72.7 78.25 71.51 0.496 2420
 2422 3 -72.78 78.14 71.57 0.484 2421
 2423 3 -72.95 78.02 71.54 0.51 2422
 2424 3 -73.11 77.89 71.46 0.504 2423
 2425 3 -73.18 77.77 71.46 0.48 2424
 2426 3 -73.31 77.66 71.49 0.522 2425
 2427 3 -73.4 77.53 71.49 0.51 2426
 2428 3 -73.56 77.47 71.48 0.522 2427
 2429 3 -73.67 77.34 71.51 0.523 2428
 2430 3 -73.73 77.2 71.45 0.504 2429
 2431 3 -73.89 77.14 71.37 0.482 2430
 2432 3 -74 77 71.37 0.494 2431
 2433 3 -74.09 76.86 71.37 0.529 2432
 2434 3 -74.22 76.8 71.35 0.567 2433
 2435 3 -74.37 76.78 71.32 0.591 2434
 2436 3 -74.45 76.67 71.27 0.619 2435
 2437 3 -74.62 76.62 71.13 0.627 2436
 2438 3 -74.7 76.55 71.18 0.655 2437
 2439 3 -74.81 76.5 71.21 0.688 2438
 2440 3 -74.91 76.3 71.29 0.568 2439
 2441 3 -75.02 76.16 71.35 0.567 2440
 2442 3 -75.08 76.05 71.45 0.596 2441
 2443 3 -75.13 75.78 71.63 0.542 2442
 2444 3 -75.26 75.69 71.68 0.581 2443
 2445 3 -75.41 75.64 71.76 0.549 2444
 2446 3 -75.66 75.69 71.79 0.56 2445
 2447 3 -75.74 75.53 71.85 0.56 2446
 2448 3 -75.88 75.47 71.88 0.537 2447
 2449 3 -75.98 75.31 71.9 0.495 2448
 2450 3 -75.98 75.08 71.98 0.457 2449
 2451 3 -76.07 74.92 71.99 0.432 2450
 2452 3 -76.23 74.86 72.01 0.451 2451
 2453 3 -76.37 74.77 72.04 0.463 2452
 2454 3 -76.43 74.58 72.01 0.467 2453
 2455 3 -76.52 74.42 71.96 0.435 2454
 2456 3 -76.57 74.23 71.95 0.419 2455
 2457 3 -76.66 74.06 71.91 0.401 2456
 2458 3 -76.77 73.97 71.82 0.376 2457
 2459 3 -76.77 73.75 71.79 0.38 2458
 2460 3 -76.87 73.58 71.82 0.391 2459
 2461 3 -77.04 73.47 71.82 0.385 2460
 2462 3 -76.46 73.14 71.91 0.067 2461
 2463 3 -76.32 73.17 71.9 0.119 2462
 2464 3 -76.15 73.19 71.84 0.129 2463
 2465 3 -75.98 73.14 71.84 0.114 2464
 2466 3 -77.13 73.33 71.82 0.4 2461
 2467 3 -77.24 73.23 71.82 0.459 2466
 2468 3 -77.32 73.12 71.78 0.479 2467
 2469 3 -77.48 72.95 71.78 0.525 2468
 2470 3 -77.58 72.81 71.76 0.517 2469
 2471 3 -77.01 72.25 71.9 0.09 2470
 2472 3 -76.91 72.17 71.76 0.101 2471
 2473 3 -77.05 72.05 71.65 0.105 2472
 2474 3 -77.18 72.03 71.54 0.13 2473
 2475 3 -77.26 72.05 71.48 0.04 2474
 2476 3 -77.77 72.78 71.72 0.51 2470
 2477 3 -77.9 72.7 71.7 0.468 2476
 2478 3 -78.02 72.61 71.73 0.491 2477
 2479 3 -78.16 72.55 71.83 0.485 2478
 2480 3 -77.52 71.86 71.97 0.124 2479
 2481 3 -77.43 71.62 71.98 0.104 2480
 2482 3 -77.44 71.47 71.84 0.078 2481
 2483 3 -77.38 71.25 71.72 0.122 2482
 2484 3 -77.3 71.11 71.67 0.153 2483
 2485 3 -77.27 70.89 71.7 0.139 2484
 2486 3 -77.27 70.61 71.78 0.133 2485
 2487 3 -77.35 70.41 71.84 0.134 2486
 2488 3 -77.46 70.25 71.84 0.089 2487
 2489 3 -77.49 70.14 71.87 0.113 2488
 2490 3 -77.63 70.03 71.79 0.155 2489
 2491 3 -77.43 69.81 71.87 0.063 2490
 2492 3 -77.33 69.64 71.81 0.1 2491
 2493 3 -77.29 69.52 71.78 0.137 2492
 2494 3 -77.29 69.31 71.75 0.137 2493
 2495 3 -77.26 69.12 71.73 0.124 2494
 2496 3 -77.21 68.91 71.76 0.135 2495
 2497 3 -77.18 68.7 71.87 0.12 2496
 2498 3 -78.48 72.67 71.89 0.463 2479
 2499 3 -78.63 72.56 71.98 0.47 2498
 2500 3 -78.68 72.48 72.09 0.528 2499
 2501 3 -78.82 72.33 72.12 0.579 2500
 2502 3 -78.93 72.22 72.17 0.579 2501
 2503 3 -79.02 72.12 72.25 0.573 2502
 2504 3 -79.18 72.03 72.2 0.526 2503
 2505 3 -79.27 72.03 72.31 0.497 2504
 2506 3 -79.33 71.92 72.36 0.486 2505
 2507 3 -78.93 71.84 73.01 0.23 2506
 2508 3 -78.91 71.7 73.09 0.263 2507
 2509 3 -78.93 71.61 73.19 0.311 2508
 2510 3 -78.93 71.47 73.4 0.304 2509
 2511 3 -79.41 71.67 73.58 0.123 2510
 2512 3 -79.49 71.7 73.67 0.085 2511
 2513 3 -79.52 71.7 73.79 0.137 2512
 2514 3 -79.68 71.47 73.59 0.12 2513
 2515 3 -79.74 71.39 73.56 0.091 2514
 2516 3 -79.46 71.7 74.03 0.23 2513
 2517 3 -79.49 71.36 73.79 0.127 2516
 2518 3 -79.52 71.12 73.7 0.1 2517
 2519 3 -79.43 72.02 74.2 0.155 2516
 2520 3 -79.4 72.23 74.31 0.153 2519
 2521 3 -79.44 72.45 74.39 0.149 2520
 2522 3 -79.51 72.7 74.51 0.169 2521
 2523 3 -79.63 72.89 74.47 0.148 2522
 2524 3 -79.74 73.05 74.4 0.187 2523
 2525 3 -79.8 73.28 74.37 0.184 2524
 2526 3 -79.93 73.37 74.31 0.272 2525
 2527 3 -79.93 73.71 74.42 0.257 2526
 2528 3 -80.02 73.87 74.51 0.27 2527
 2529 3 -80.16 74.03 74.4 0.223 2528
 2530 3 -80.24 74.15 74.36 0.239 2529
 2531 3 -80.35 74.23 74.34 0.241 2530
 2532 3 -80.52 74.38 74.37 0.274 2531
 2533 3 -80.58 74.57 74.34 0.258 2532
 2534 3 -80.73 74.67 74.25 0.228 2533
 2535 3 -80.87 74.71 74.26 0.173 2534
 2536 3 -81.1 74.71 74.14 0.143 2535
 2537 3 -81.1 74.67 74 0.137 2536
 2538 3 -81.04 74.67 73.81 0.101 2537
 2539 3 -81.1 74.68 73.67 0.098 2538
 2540 3 -81.21 74.73 73.62 0.07 2539
 2541 3 -81.32 74.78 73.54 0.083 2540
 2542 3 -81.44 74.92 73.5 0.082 2541
 2543 3 -79.99 73.79 74.94 0.142 2528
 2544 3 -80.05 73.71 75.15 0.082 2543
 2545 3 -80.16 73.71 75.29 0.074 2544
 2546 3 -80.23 73.71 75.42 0.177 2545
 2547 3 -80.29 73.79 75.48 0.203 2546
 2548 3 -80.29 73.37 75.5 0.058 2547
 2549 3 -80.32 73.26 75.61 0.078 2548
 2550 3 -80.3 73.12 75.67 0.066 2549
 2551 3 -80.27 72.9 75.72 0.063 2550
 2552 3 -80.18 72.82 75.73 0.054 2551
 2553 3 -80.35 74.12 75.48 0.109 2547
 2554 3 -80.46 74.23 75.56 0.13 2553
 2555 3 -80.52 74.38 75.62 0.11 2554
 2556 3 -80.57 74.53 75.73 0.17 2555
 2557 3 -80.54 74.65 75.89 0.131 2556
 2558 3 -80.52 74.71 76.03 0.124 2557
 2559 3 -80.52 74.79 76.17 0.129 2558
 2560 3 -80.6 74.9 76.25 0.112 2559
 2561 3 -80.74 74.96 76.25 0.113 2560
 2562 3 -80.82 75.07 76.33 0.076 2561
 2563 3 -80.91 75.18 76.39 0.115 2562
 2564 3 -80.99 75.24 76.5 0.149 2563
 2565 3 -81.1 75.34 76.62 0.159 2564
 2566 3 -81.18 75.4 76.76 0.171 2565
 2567 3 -81.24 75.43 77 0.135 2566
 2568 3 -81.21 75.46 77.17 0.134 2567
 2569 3 -81.1 75.49 77.34 0.068 2568
 2570 3 -81.46 75.32 77.23 0.121 2568
 2571 3 -81.65 75.31 77.29 0.114 2570
 2572 3 -81.79 75.24 77.36 0.11 2571
 2573 3 -81.88 75.26 77.44 0.091 2572
 2574 3 -82.1 75.28 77.54 0.081 2573
 2575 3 -82.32 75.29 77.59 0.129 2574
 2576 3 -82.41 75.26 77.53 0.091 2575
 2577 3 -82.46 75.1 77.5 0.056 2576
 2578 3 -82.6 75.04 77.45 0.114 2577
 2579 3 -82.74 75.01 77.39 0.147 2578
 2580 3 -82.9 74.98 77.33 0.128 2579
 2581 3 -83.02 75.18 77.29 0.087 2580
 2582 3 -83.08 75.28 77.22 0.034 2581
 2583 3 -82.82 74.84 77.23 0.127 2580
 2584 3 -82.74 74.74 77.14 0.000125 2583
 2585 3 -80.04 72.98 74.15 0.085 2526
 2586 3 -80.1 72.82 74.17 0.088 2585
 2587 3 -80.13 72.65 74.14 0.117 2586
 2588 3 -80.23 72.48 74.2 0.137 2587
 2589 3 -80.35 72.37 74.17 0.124 2588
 2590 3 -80.49 72.24 74.22 0.147 2589
 2591 3 -80.55 72.12 74.31 0.134 2590
 2592 3 -80.6 71.98 74.36 0.091 2591
 2593 3 -80.68 71.9 74.39 0.068 2592
 2594 3 -80.76 71.84 74.36 0.073 2593
 2595 3 -80.79 71.76 74.28 0.083 2594
 2596 3 -80.91 71.62 74.25 0.079 2595
 2597 3 -80.88 71.48 74.28 0.137 2596
 2598 3 -80.9 71.38 74.31 0.167 2597
 2599 3 -80.85 71.24 74.36 0.199 2598
 2600 3 -80.65 71.18 74.54 0.122 2599
 2601 3 -80.63 71.15 74.67 0.087 2600
 2602 3 -80.63 71.07 74.79 0.045 2601
 2603 3 -80.57 70.95 74.54 0.097 2600
 2604 3 -80.48 70.87 74.64 0.119 2603
 2605 3 -80.4 70.81 74.67 0.172 2604
 2606 3 -80.57 70.54 74.67 0.134 2605
 2607 3 -80.71 70.46 74.75 0.099 2606
 2608 3 -80.85 70.34 74.81 0.111 2607
 2609 3 -80.94 70.28 74.9 0.089 2608
 2610 3 -81.04 70.23 75 0.106 2609
 2611 3 -81.1 70.18 75.09 0.118 2610
 2612 3 -81.21 70.18 75.2 0.127 2611
 2613 3 -81.33 70.21 75.28 0.127 2612
 2614 3 -81.43 70.21 75.36 0.113 2613
 2615 3 -81.54 70.21 75.42 0.067 2614
 2616 3 -80.18 70.95 74.89 0.107 2605
 2617 3 -80.1 70.96 75 0.079 2616
 2618 3 -81.07 71.07 74.15 0.087 2599
 2619 3 -81.1 70.95 74.15 0.106 2618
 2620 3 -81.16 70.81 74.12 0.14 2619
 2621 3 -81.21 70.59 74.12 0.133 2620
 2622 3 -81.1 70.32 74.19 0.086 2621
 2623 3 -80.96 69.93 74.15 0.093 2622
 2624 3 -80.98 69.76 74.09 0.092 2623
 2625 3 -80.91 69.65 74.06 0.082 2624
 2626 3 -80.88 69.46 74.03 0.117 2625
 2627 3 -80.83 69.32 74 0.198 2626
 2628 3 -81.07 69.15 74.06 0.073 2627
 2629 3 -80.52 69.37 73.89 0.145 2627
 2630 3 -80.38 69.46 73.75 0.065 2629
 2631 3 -78.63 71.22 73.4 0.143 2510
 2632 3 -78.57 71.11 73.48 0.186 2631
 2633 3 -78.58 70.97 73.62 0.225 2632
 2634 3 -78.62 70.81 73.67 0.264 2633
 2635 3 -78.51 70.69 73.76 0.274 2634
 2636 3 -78.46 70.53 73.73 0.262 2635
 2637 3 -78.3 70.31 73.83 0.273 2636
 2638 3 -78.32 70.17 73.84 0.313 2637
 2639 3 -78.82 70.03 73.64 0.051 2638
 2640 3 -78.87 69.95 73.56 0.07 2639
 2641 3 -78.87 70 73.42 0.062 2640
 2642 3 -78.93 70.06 73.28 0.05 2641
 2643 3 -78.93 70.17 73.2 0.079 2642
 2644 3 -78.83 70.25 73.06 0.087 2643
 2645 3 -78.07 70.08 73.89 0.322 2638
 2646 3 -78.07 69.97 73.94 0.277 2645
 2647 3 -77.8 69.95 73.95 0.278 2646
 2648 3 -77.73 69.77 74.04 0.235 2647
 2649 3 -77.66 69.62 74.03 0.27 2648
 2650 3 -77.54 69.45 74.03 0.263 2649
 2651 3 -77.32 69.37 74.01 0.296 2650
 2652 3 -77.19 69.3 74.04 0.331 2651
 2653 3 -77.1 69.2 74.08 0.317 2652
 2654 3 -77.04 69.2 73.72 0.244 2653
 2655 3 -76.96 69.17 73.64 0.282 2654
 2656 3 -76.88 69.2 73.53 0.363 2655
 2657 3 -76.66 69.05 73.62 0.352 2656
 2658 3 -76.57 68.95 73.56 0.378 2657
 2659 3 -76.55 68.92 73.28 0.338 2658
 2660 3 -76.46 68.83 73.2 0.362 2659
 2661 3 -76.35 68.7 73.15 0.343 2660
 2662 3 -76.24 68.61 73.1 0.361 2661
 2663 3 -76.23 68.59 72.88 0.326 2662
 2664 3 -76.13 68.56 72.76 0.304 2663
 2665 3 -75.99 68.56 72.7 0.263 2664
 2666 3 -75.88 68.45 72.63 0.259 2665
 2667 3 -75.76 68.34 72.65 0.243 2666
 2668 3 -75.63 68.17 72.66 0.257 2667
 2669 3 -75.83 67.83 72.88 0.103 2668
 2670 3 -75.77 67.64 72.96 0.116 2669
 2671 3 -75.79 67.5 73.02 0.146 2670
 2672 3 -75.77 67.37 73.13 0.108 2671
 2673 3 -75.79 67.19 73.21 0.093 2672
 2674 3 -75.87 67.06 73.26 0.141 2673
 2675 3 -75.98 67 73.32 0.115 2674
 2676 3 -75.54 68.19 72.55 0.162 2668
 2677 3 -75.33 68.09 72.38 0.149 2676
 2678 3 -75.23 68 72.32 0.198 2677
 2679 3 -75.15 67.92 72.24 0.188 2678
 2680 3 -75.07 67.83 72.15 0.179 2679
 2681 3 -75.05 67.73 72.04 0.166 2680
 2682 3 -75.02 67.72 71.9 0.194 2681
 2683 3 -75.02 67.62 71.79 0.257 2682
 2684 3 -75.18 67.22 71.82 0.174 2683
 2685 3 -75.26 67.06 71.85 0.181 2684
 2686 3 -75.35 66.92 71.82 0.198 2685
 2687 3 -75.46 66.77 71.8 0.158 2686
 2688 3 -75.52 66.56 71.9 0.148 2687
 2689 3 -75.6 66.36 71.93 0.108 2688
 2690 3 -75.66 66.17 71.93 0.129 2689
 2691 3 -75.68 66 71.95 0.12 2690
 2692 3 -75.71 65.86 72.02 0.128 2691
 2693 3 -75.68 65.72 72.02 0.168 2692
 2694 3 -75.6 65.56 72.09 0.21 2693
 2695 3 -75.52 65.48 72.1 0.255 2694
 2696 3 -75.57 65.12 72.04 0.211 2695
 2697 3 -75.52 64.92 72.1 0.23 2696
 2698 3 -75.5 64.75 72.1 0.258 2697
 2699 3 -75.39 64.61 72.07 0.272 2698
 2700 3 -75.24 64.53 72.09 0.306 2699
 2701 3 -75.17 64.36 72.02 0.321 2700
 2702 3 -75.13 64.19 72.01 0.327 2701
 2703 3 -75.05 64.08 71.99 0.356 2702
 2704 3 -75 63.91 72.1 0.314 2703
 2705 3 -74.9 63.77 72.12 0.226 2704
 2706 3 -74.84 63.62 72.09 0.156 2705
 2707 3 -74.78 63.37 72.04 0.117 2706
 2708 3 -74.73 63.17 72.04 0.101 2707
 2709 3 -74.79 62.95 72.1 0.159 2708
 2710 3 -74.79 62.77 72.16 0.154 2709
 2711 3 -74.81 62.59 72.24 0.163 2710
 2712 3 -74.76 62.41 72.32 0.151 2711
 2713 3 -74.76 62.23 72.38 0.143 2712
 2714 3 -74.93 62.11 72.4 0.154 2713
 2715 3 -74.98 61.97 72.4 0.169 2714
 2716 3 -75.1 61.86 72.38 0.201 2715
 2717 3 -75.26 61.7 72.39 0.173 2716
 2718 3 -75.34 61.55 72.48 0.131 2717
 2719 3 -75.37 61.4 72.48 0.162 2718
 2720 3 -75.32 61.17 72.45 0.169 2719
 2721 3 -75.31 61.02 72.48 0.182 2720
 2722 3 -75.32 60.94 72.28 0.193 2721
 2723 3 -75.31 60.86 72.14 0.157 2722
 2724 3 -75.31 60.7 72.06 0.108 2723
 2725 3 -75.26 60.54 72.03 0.142 2724
 2726 3 -75.25 60.37 72.12 0.172 2725
 2727 3 -75.2 60.23 72.08 0.215 2726
 2728 3 -75.33 60.17 71.95 0.23 2727
 2729 3 -75.31 59.97 71.98 0.243 2728
 2730 3 -75.33 59.86 71.92 0.299 2729
 2731 3 -75.25 59.52 72.03 0.193 2730
 2732 3 -75.27 59.29 72 0.183 2731
 2733 3 -75.22 59.12 72.01 0.161 2732
 2734 3 -75.06 58.84 71.97 0.234 2733
 2735 3 -75.03 58.61 71.92 0.244 2734
 2736 3 -75 58.33 72 0.235 2735
 2737 3 -75.03 58.08 72.09 0.188 2736
 2738 3 -75.05 57.91 72.12 0.187 2737
 2739 3 -75.13 57.73 72.12 0.174 2738
 2740 3 -75.24 57.59 72.15 0.213 2739
 2741 3 -75.25 57.48 72.23 0.238 2740
 2742 3 -75.17 57.33 72.31 0.26 2741
 2743 3 -75.05 57.33 72.5 0.268 2742
 2744 3 -74.81 57.47 72.87 0.132 2743
 2745 3 -74.78 57.45 73.03 0.143 2744
 2746 3 -75.11 57.08 72.47 0.127 2743
 2747 3 -75.03 56.87 72.33 0.062 2746
 2748 3 -75.06 56.74 72.31 0.124 2747
 2749 3 -75.55 60.15 71.51 0.091 2730
 2750 3 -75.64 60.3 71.23 0.139 2749
 2751 3 -75.73 60.45 71 0.132 2750
 2752 3 -75.9 60.66 70.89 0.141 2751
 2753 3 -75.98 60.73 70.83 0.069 2752
 2754 3 -75.21 65.66 72.1 0.127 2695
 2755 3 -75.13 65.75 72.1 0.108 2754
 2756 3 -74.65 67.69 71.51 0.151 2683
 2757 3 -74.57 67.61 71.49 0.18 2756
 2758 3 -74.54 67.44 71.29 0.124 2757
 2759 3 -74.43 67.3 71.18 0.116 2758
 2760 3 -74.35 67.28 71.09 0.142 2759
 2761 3 -74.29 67.23 71.01 0.156 2760
 2762 3 -74.18 67.12 70.98 0.174 2761
 2763 3 -74.1 67.08 70.91 0.223 2762
 2764 3 -74.02 66.78 71.29 0.072 2763
 2765 3 -73.9 66.75 71.35 0.106 2764
 2766 3 -73.76 66.72 71.4 0.049 2765
 2767 3 -74.01 67.08 70.8 0.209 2763
 2768 3 -73.94 67.14 70.73 0.254 2767
 2769 3 -73.91 67.47 70.93 0.134 2768
 2770 3 -73.85 67.56 71.12 0.095 2769
 2771 3 -73.79 67.66 71.26 0.114 2770
 2772 3 -73.66 67.61 71.4 0.108 2771
 2773 3 -73.66 67.69 71.51 0.097 2772
 2774 3 -73.87 66.91 70.62 0.282 2768
 2775 3 -73.77 66.97 70.41 0.223 2774
 2776 3 -73.66 67.02 70.26 0.227 2775
 2777 3 -73.6 67.33 70.29 0.14 2776
 2778 3 -73.44 67.31 70.29 0.16 2777
 2779 3 -73.33 67.37 70.29 0.123 2778
 2780 3 -73.13 67.47 70.26 0.089 2779
 2781 3 -73.01 67.55 70.18 0.107 2780
 2782 3 -72.96 67.64 70.07 0.098 2781
 2783 3 -72.99 67.69 69.93 0.094 2782
 2784 3 -73.49 66.95 70.15 0.138 2776
 2785 3 -73.35 67.06 69.95 0.155 2784
 2786 3 -73.3 67.11 69.82 0.152 2785
 2787 3 -73.29 67.16 69.68 0.146 2786
 2788 3 -73.19 67.12 69.6 0.105 2787
 2789 3 -73.02 67.05 69.68 0.165 2788
 2790 3 -72.93 67.03 69.63 0.342 2789
 2791 3 -72.85 66.72 70.13 0.164 2790
 2792 3 -72.79 66.64 70.26 0.133 2791
 2793 3 -72.83 66.52 70.38 0.11 2792
 2794 3 -72.82 66.45 70.55 0.085 2793
 2795 3 -72.83 66.41 70.71 0.094 2794
 2796 3 -72.82 66.17 70.8 0.074 2795
 2797 3 -72.82 66.08 70.95 0.08 2796
 2798 3 -72.74 65.97 70.99 0.094 2797
 2799 3 -72.65 65.89 71.05 0.116 2798
 2800 3 -72.6 65.67 71.16 0.068 2799
 2801 3 -72.66 65.59 71.27 0.128 2800
 2802 3 -72.88 67.11 69.54 0.274 2790
 2803 3 -72.74 67.22 69.29 0.246 2802
 2804 3 -72.66 67.37 69.2 0.197 2803
 2805 3 -72.51 67.48 69.21 0.187 2804
 2806 3 -72.3 67.56 69.16 0.194 2805
 2807 3 -72.13 67.64 69.15 0.189 2806
 2808 3 -71.9 67.7 69.15 0.202 2807
 2809 3 -71.66 67.78 69.18 0.209 2808
 2810 3 -71.52 67.86 69.15 0.194 2809
 2811 3 -71.38 67.86 69.13 0.158 2810
 2812 3 -71.26 67.97 69.07 0.134 2811
 2813 3 -71.26 68.05 68.93 0.178 2812
 2814 3 -71.16 68.03 68.88 0.238 2813
 2815 3 -70.85 68.08 68.9 0.341 2814
 2816 3 -70.62 68.14 68.88 0.501 2815
 2817 3 -70.54 68.22 68.7 0.547 2816
 2818 3 -70.46 68.2 68.55 0.551 2817
 2819 3 -70.38 68.33 68.54 0.591 2818
 2820 3 -70.57 69.19 68.48 0.244 2819
 2821 3 -70.52 69.31 68.49 0.239 2820
 2822 3 -70.43 69.58 68.71 0.146 2821
 2823 3 -70.37 69.72 68.71 0.131 2822
 2824 3 -70.35 69.84 68.74 0.2 2823
 2825 3 -70.35 69.89 68.84 0.299 2824
 2826 3 -70.37 70.08 68.8 0.595 2825
 2827 3 -70.29 70.12 68.87 0.662 2826
 2828 3 -70.41 70.25 68.95 0.635 2827
 2829 3 -70.74 70.42 68.84 0.104 2828
 2830 3 -70.29 70.34 68.96 0.663 2829
 2831 3 -70.6 70.44 68.9 0.144 2830
 2832 3 -70.54 70.47 68.82 0.152 2831
 2833 3 -70.21 70.52 68.96 0.584 2828
 2834 3 -70.08 70.47 68.68 0.168 2833
 2835 3 -70.02 70.53 68.82 0.104 2834
 2836 3 -70.21 70.67 69.07 0.534 2833
 2837 3 -70.29 70.89 69.04 0.437 2836
 2838 3 -70.13 70.86 69.13 0.347 2837
 2839 3 -69.91 71.06 69.01 0.332 2838
 2840 3 -69.66 71.08 68.88 0.286 2839
 2841 3 -69.57 71.22 68.9 0.281 2840
 2842 3 -69.51 71.2 69.09 0.263 2841
 2843 3 -69.48 71.39 68.99 0.304 2842
 2844 3 -69.3 71.17 69.09 0.439 2843
 2845 3 -69.1 71.27 69.13 0.491 2844
 2846 3 -69.66 71.95 69.1 0.098 2845
 2847 3 -69.74 72.02 69.1 0.107 2846
 2848 3 -69.91 72.03 69.13 0.095 2847
 2849 3 -70.05 72.06 69.12 0.103 2848
 2850 3 -70.23 72.17 69.12 0.096 2849
 2851 3 -70.32 72.22 69.07 0.076 2850
 2852 3 -70.38 72.37 69.01 0.089 2851
 2853 3 -70.51 72.44 68.96 0.104 2852
 2854 3 -70.62 72.52 68.85 0.134 2853
 2855 3 -70.66 72.48 68.73 0.183 2854
 2856 3 -70.69 72.33 68.57 0.048 2855
 2857 3 -70.68 72.36 68.46 0.076 2856
 2858 3 -70.85 72.44 68.85 0.189 2855
 2859 3 -71.05 72.45 68.9 0.118 2858
 2860 3 -71.24 72.53 68.9 0.089 2859
 2861 3 -71.27 72.47 68.82 0.194 2860
 2862 3 -71.19 72.19 68.79 0.087 2861
 2863 3 -71.29 72.05 68.88 0.076 2862
 2864 3 -71.29 71.92 68.93 0.085 2863
 2865 3 -71.29 71.81 68.99 0.058 2864
 2866 3 -71.3 71.64 68.88 0.068 2865
 2867 3 -71.43 71.61 68.82 0.091 2866
 2868 3 -71.57 71.56 68.85 0.086 2867
 2869 3 -71.77 71.55 68.85 0.121 2868
 2870 3 -71.85 71.61 68.71 0.087 2869
 2871 3 -71.35 72.72 68.82 0.169 2861
 2872 3 -71.38 72.84 68.87 0.135 2871
 2873 3 -71.43 72.95 68.71 0.101 2872
 2874 3 -71.41 73.14 68.62 0.063 2873
 2875 3 -71.43 73.28 68.54 0.08 2874
 2876 3 -71.38 73.37 68.38 0.077 2875
 2877 3 -71.32 73.42 68.26 0.09 2876
 2878 3 -71.24 73.44 68.13 0.098 2877
 2879 3 -71.19 73.53 68.02 0.142 2878
 2880 3 -71.16 73.61 67.9 0.129 2879
 2881 3 -71.02 73.66 67.74 0.097 2880
 2882 3 -70.98 73.61 67.6 0.048 2881
 2883 3 -71.46 72.61 68.63 0.108 2871
 2884 3 -68.93 71.41 69.21 0.49 2845
 2885 3 -68.66 71.95 68.8 0.088 2884
 2886 3 -68.62 72.06 68.77 0.11 2885
 2887 3 -68.49 72.17 68.82 0.111 2886
 2888 3 -68.41 72.28 68.84 0.107 2887
 2889 3 -68.21 72.31 68.82 0.073 2888
 2890 3 -70.16 68.09 68.54 0.443 2819
 2891 3 -70.02 68.2 68.54 0.229 2890
 2892 3 -69.93 68.12 68.51 0.149 2891
 2893 3 -73.21 67.2 69.32 0.068 2802
 2894 3 -73.32 67.22 69.32 0.15 2893
 2895 3 -73.4 67.3 69.32 0.183 2894
 2896 3 -73.49 67.28 69.21 0.161 2895
 2897 3 -73.58 67.28 69.15 0.000125 2896
 2898 3 -74.46 67.48 71.74 0.125 2757
 2899 3 -74.41 67.36 71.74 0.136 2898
 2900 3 -74.43 67.22 71.77 0.161 2899
 2901 3 -74.49 66.98 71.74 0.088 2900
 2902 3 -74.52 66.81 71.82 0.11 2901
 2903 3 -74.46 66.66 71.85 0.074 2902
 2904 3 -74.35 66.44 71.82 0.094 2903
 2905 3 -74.29 66.27 71.82 0.078 2904
 2906 3 -74.24 66.11 71.8 0.096 2905
 2907 3 -74.16 66.05 71.73 0.08 2906
 2908 3 -74.02 66.03 71.65 0.084 2907
 2909 3 -73.87 65.97 71.52 0.075 2908
 2910 3 -73.76 65.89 71.46 0.099 2909
 2911 3 -73.68 65.83 71.4 0.069 2910
 2912 3 -75.52 68 72.87 0.143 2676
 2913 3 -75.38 68 73.04 0.097 2912
 2914 3 -75.29 68.03 73.15 0.126 2913
 2915 3 -75.16 67.95 73.18 0.093 2914
 2916 3 -75.88 68.97 72.49 0.106 2665
 2917 3 -75.87 68.97 72.38 0.000125 2916
 2918 3 -75.94 68.39 73.57 0.125 2662
 2919 3 -75.82 68.2 73.74 0.132 2918
 2920 3 -75.77 68.08 73.82 0.121 2919
 2921 3 -75.71 67.94 73.87 0.185 2920
 2922 3 -75.62 67.78 73.85 0.21 2921
 2923 3 -75.44 68.06 73.7 0.172 2922
 2924 3 -75.49 68.16 73.65 0.154 2923
 2925 3 -75.63 67.58 73.96 0.227 2922
 2926 3 -75.4 67.59 73.99 0.121 2925
 2927 3 -75.32 67.44 74.04 0.165 2926
 2928 3 -75.29 67.36 74.12 0.214 2927
 2929 3 -75.37 66.97 74.12 0.124 2928
 2930 3 -75.33 66.8 74.09 0.16 2929
 2931 3 -75.41 66.66 73.9 0.179 2930
 2932 3 -75.4 66.62 73.68 0.19 2931
 2933 3 -75.54 66.45 73.82 0.094 2932
 2934 3 -75.68 66.39 73.79 0.05 2933
 2935 3 -75.8 66.31 73.77 0.07 2934
 2936 3 -75.88 66.28 73.88 0.068 2935
 2937 3 -75.99 66.25 73.84 0.117 2936
 2938 3 -76.16 66.14 73.81 0.097 2937
 2939 3 -75.1 67.55 74.2 0.15 2928
 2940 3 -75.01 67.53 74.26 0.198 2939
 2941 3 -74.94 67.69 74.49 0.065 2940
 2942 3 -74.82 67.61 74.54 0.057 2941
 2943 3 -74.77 67.61 74.76 0.076 2942
 2944 3 -74.77 67.55 74.91 0.079 2943
 2945 3 -74.65 67.48 74.99 0.09 2944
 2946 3 -74.48 67.58 75.01 0.133 2945
 2947 3 -74.35 67.61 75.01 0.000125 2946
 2948 3 -74.83 67.33 74.26 0.1 2940
 2949 3 -74.68 67.28 74.18 0.092 2948
 2950 3 -74.54 67.25 74.04 0.104 2949
 2951 3 -74.4 67.19 73.91 0.118 2950
 2952 3 -74.32 67.12 73.85 0.09 2951
 2953 3 -75.96 67.39 74.13 0.163 2925
 2954 3 -76.07 67.25 74.1 0.144 2953
 2955 3 -76.19 67.17 74.11 0.081 2954
 2956 3 -76.94 69.22 74.56 0.193 2653
 2957 3 -76.91 69.2 74.75 0.192 2956
 2958 3 -76.88 69.09 74.92 0.207 2957
 2959 3 -76.85 68.98 75.04 0.184 2958
 2960 3 -76.79 68.86 75.22 0.21 2959
 2961 3 -76.71 68.81 75.39 0.195 2960
 2962 3 -76.63 68.66 75.54 0.142 2961
 2963 3 -76.54 68.56 75.72 0.154 2962
 2964 3 -76.48 68.52 75.84 0.175 2963
 2965 3 -76.41 68.45 76.04 0.175 2964
 2966 3 -76.41 68.42 76.17 0.156 2965
 2967 3 -76.43 68.41 76.29 0.189 2966
 2968 3 -76.43 68.39 76.4 0.181 2967
 2969 3 -76.37 68.31 76.53 0.196 2968
 2970 3 -76.23 68.23 76.68 0.176 2969
 2971 3 -76.08 68.14 76.76 0.185 2970
 2972 3 -75.97 68.08 76.82 0.218 2971
 2973 3 -75.86 68 76.93 0.238 2972
 2974 3 -75.78 67.86 77.02 0.237 2973
 2975 3 -75.69 67.77 77.16 0.235 2974
 2976 3 -75.64 67.7 77.34 0.187 2975
 2977 3 -75.54 67.48 77.45 0.181 2976
 2978 3 -75.48 67.39 77.57 0.184 2977
 2979 3 -75.34 67.25 77.65 0.141 2978
 2980 3 -75.2 67.11 77.76 0.158 2979
 2981 3 -75.1 67 77.88 0.177 2980
 2982 3 -75.01 66.89 77.98 0.221 2981
 2983 3 -75.09 66.81 78.07 0.318 2982
 2984 3 -75.04 66.67 78.13 0.385 2983
 2985 3 -75 66.56 78.2 0.348 2984
 2986 3 -74.76 66.39 78.21 0.241 2985
 2987 3 -74.54 66.25 78.29 0.163 2986
 2988 3 -74.43 66.09 78.38 0.178 2987
 2989 3 -74.26 65.97 78.38 0.184 2988
 2990 3 -74.12 65.84 78.35 0.194 2989
 2991 3 -73.98 65.7 78.32 0.166 2990
 2992 3 -73.89 65.58 78.27 0.167 2991
 2993 3 -73.76 65.5 78.23 0.147 2992
 2994 3 -73.6 65.45 78.26 0.163 2993
 2995 3 -73.43 65.45 78.26 0.182 2994
 2996 3 -73.2 65.42 78.27 0.218 2995
 2997 3 -73.03 65.34 78.29 0.213 2996
 2998 3 -72.93 65.28 78.34 0.214 2997
 2999 3 -72.79 65.23 78.4 0.19 2998
 3000 3 -72.65 65.22 78.45 0.186 2999
 3001 3 -72.54 65.25 78.62 0.182 3000
 3002 3 -72.37 65.17 78.71 0.158 3001
 3003 3 -72.25 65.08 78.84 0.2 3002
 3004 3 -72.15 65.06 78.88 0.244 3003
 3005 3 -72.06 64.95 78.99 0.257 3004
 3006 3 -72 64.89 79.13 0.301 3005
 3007 3 -71.87 64.83 79.16 0.312 3006
 3008 3 -71.76 64.86 79.24 0.334 3007
 3009 3 -71.7 64.81 79.4 0.325 3008
 3010 3 -71.65 64.78 79.55 0.35 3009
 3011 3 -71.56 64.7 79.63 0.368 3010
 3012 3 -71.29 64.45 79.49 0.245 3011
 3013 3 -70.98 64.28 79.41 0.183 3012
 3014 3 -70.85 64.23 79.32 0.239 3013
 3015 3 -70.71 64.2 79.3 0.268 3014
 3016 3 -70.53 64.14 79.32 0.241 3015
 3017 3 -70.35 64.05 79.27 0.239 3016
 3018 3 -70.12 63.94 79.29 0.195 3017
 3019 3 -69.98 63.91 79.27 0.238 3018
 3020 3 -69.81 63.9 79.26 0.259 3019
 3021 3 -69.73 63.84 79.24 0.313 3020
 3022 3 -69.62 63.77 79.29 0.359 3021
 3023 3 -69.51 63.84 79.43 0.378 3022
 3024 3 -69.4 63.88 79.51 0.428 3023
 3025 3 -69.23 63.98 79.54 0.425 3024
 3026 3 -69.26 64.56 79.32 0.135 3025
 3027 3 -69.29 64.72 79.26 0.117 3026
 3028 3 -69.35 64.84 79.1 0.093 3027
 3029 3 -69.31 64.98 78.99 0.108 3028
 3030 3 -69.21 65.14 78.96 0.142 3029
 3031 3 -69.2 65.31 78.93 0.106 3030
 3032 3 -69.29 65.36 78.96 0.000125 3031
 3033 3 -69.09 63.76 79.6 0.362 3025
 3034 3 -68.92 63.7 79.59 0.339 3033
 3035 3 -68.79 63.59 79.65 0.373 3034
 3036 3 -68.7 63.19 79.76 0.239 3035
 3037 3 -68.62 63.05 79.82 0.272 3036
 3038 3 -68.5 62.87 79.84 0.259 3037
 3039 3 -68.34 62.72 79.85 0.225 3038
 3040 3 -68.23 62.53 79.96 0.207 3039
 3041 3 -68.15 62.35 80.04 0.156 3040
 3042 3 -68.01 62.22 80.07 0.167 3041
 3043 3 -67.9 62.15 80.15 0.24 3042
 3044 3 -67.71 62.16 80.15 0.298 3043
 3045 3 -67.92 61.61 80.13 0.058 3044
 3046 3 -67.89 61.4 80.21 0.137 3045
 3047 3 -67.92 61.29 80.23 0.146 3046
 3048 3 -68.03 61.21 80.18 0.163 3047
 3049 3 -68.12 61.15 80.13 0.124 3048
 3050 3 -68.31 60.98 80.12 0.107 3049
 3051 3 -68.35 60.79 80.07 0.11 3050
 3052 3 -68.45 60.66 80.04 0.144 3051
 3053 3 -68.68 60.54 79.95 0.096 3052
 3054 3 -68.83 60.45 79.9 0.065 3053
 3055 3 -68.94 60.41 79.93 0.072 3054
 3056 3 -69.06 60.41 79.9 0.024 3055
 3057 3 -69.19 60.38 79.9 0.091 3056
 3058 3 -69.36 60.37 79.84 0.112 3057
 3059 3 -69.33 60.33 79.74 0.058 3058
 3060 3 -67.29 62.4 80.07 0.241 3044
 3061 3 -67.2 62.53 80.04 0.192 3060
 3062 3 -67.09 62.58 80.13 0.171 3061
 3063 3 -67.1 62.78 80.21 0.16 3062
 3064 3 -67.1 62.94 80.35 0.163 3063
 3065 3 -67.04 63.07 80.32 0.16 3064
 3066 3 -67 63.21 80.38 0.148 3065
 3067 3 -67.03 63.3 80.34 0.000125 3066
 3068 3 -78.49 69.77 73.89 0.085 2646
 3069 3 -78.6 69.67 73.87 0.112 3068
 3070 3 -78.8 69.7 73.95 0.111 3069
 3071 3 -78.96 69.75 73.89 0.067 3070
 3072 3 -79.66 71.82 72.14 0.416 2506
 3073 3 -79.77 71.68 72.14 0.395 3072
 3074 3 -79.91 71.54 72.12 0.432 3073
 3075 3 -80.12 71.49 72.03 0.417 3074
 3076 3 -80.29 71.46 72 0.418 3075
 3077 3 -80.44 71.32 72.01 0.389 3076
 3078 3 -80.54 71.21 72.03 0.416 3077
 3079 3 -80.85 71.71 72 0.097 3078
 3080 3 -80.77 71.84 72.01 0.129 3079
 3081 3 -80.77 71.96 72.04 0.192 3080
 3082 3 -80.99 71.78 72.51 0.153 3081
 3083 3 -81.13 71.7 72.65 0.126 3082
 3084 3 -81.27 71.68 72.64 0.119 3083
 3085 3 -81.41 71.48 72.64 0.146 3084
 3086 3 -81.54 71.38 72.64 0.137 3085
 3087 3 -81.65 71.26 72.72 0.115 3086
 3088 3 -81.82 71.26 72.79 0.116 3087
 3089 3 -81.96 71.29 72.83 0.152 3088
 3090 3 -82.04 71.21 72.95 0.163 3089
 3091 3 -82.12 71.04 73.06 0.138 3090
 3092 3 -82.16 70.9 73.17 0.123 3091
 3093 3 -82.32 70.73 73.22 0.123 3092
 3094 3 -82.43 70.74 73.25 0.185 3093
 3095 3 -82.46 70.53 73.42 0.173 3094
 3096 3 -82.62 70.4 73.5 0.34 3095
 3097 3 -82.74 70.34 73.53 0.353 3096
 3098 3 -82.82 70.21 73.65 0.385 3097
 3099 3 -82.91 70.15 73.78 0.395 3098
 3100 3 -82.99 70.15 73.89 0.368 3099
 3101 3 -82.94 70.62 74.31 0.11 3100
 3102 3 -83.01 70.53 74.47 0.082 3101
 3103 3 -83.05 70.57 74.59 0.096 3102
 3104 3 -83.07 70.63 74.73 0.121 3103
 3105 3 -83.13 70.79 74.54 0.078 3104
 3106 3 -83.27 70.92 74.4 0.12 3105
 3107 3 -83.43 71.01 74.28 0.056 3106
 3108 3 -83.4 71.01 74.17 0.088 3107
 3109 3 -83.16 70.6 74.98 0.098 3104
 3110 3 -83.27 70.49 75.17 0.131 3109
 3111 3 -83.35 70.48 75.31 0.185 3110
 3112 3 -83.13 70.4 75.53 0.114 3111
 3113 3 -83.01 70.46 75.64 0.000125 3112
 3114 3 -83.68 70.51 75.37 0.109 3111
 3115 3 -83.63 70.62 75.4 0.118 3114
 3116 3 -83.66 70.82 75.48 0.098 3115
 3117 3 -83.65 70.98 75.54 0.104 3116
 3118 3 -83.62 71.15 75.5 0.087 3117
 3119 3 -83.6 71.28 75.42 0.058 3118
 3120 3 -83.6 71.4 75.37 0.058 3119
 3121 3 -83.63 71.63 75.37 0.085 3120
 3122 3 -83.69 71.73 75.44 0.069 3121
 3123 3 -80.62 71.04 72.08 0.364 3078
 3124 3 -80.74 70.9 72.09 0.331 3123
 3125 3 -80.87 70.73 72.09 0.357 3124
 3126 3 -81.04 70.62 72.12 0.371 3125
 3127 3 -81.1 70.4 72.17 0.384 3126
 3128 3 -81.27 70.23 72.14 0.417 3127
 3129 3 -81.43 70.09 72.14 0.469 3128
 3130 3 -81.54 69.92 72.17 0.503 3129
 3131 3 -81.66 69.85 72.12 0.512 3130
 3132 3 -81.82 69.82 72.08 0.537 3131
 3133 3 -81.96 69.7 71.98 0.553 3132
 3134 3 -82.12 69.68 71.95 0.597 3133
 3135 3 -82.27 69.71 71.86 0.65 3134
 3136 3 -82.57 69.95 72.08 0.141 3135
 3137 3 -82.76 69.82 72.09 0.125 3136
 3138 3 -82.87 69.82 72.03 0.118 3137
 3139 3 -82.98 69.84 72 0.091 3138
 3140 3 -82.21 69.51 71.81 0.506 3135
 3141 3 -82.16 69.12 71.76 0.479 3140
 3142 3 -82.23 69.01 71.69 0.468 3141
 3143 3 -82.24 68.79 71.73 0.482 3142
 3144 3 -82.41 68.74 71.7 0.435 3143
 3145 3 -82.46 68.43 71.87 0.458 3144
 3146 3 -82.57 68.26 71.87 0.434 3145
 3147 3 -82.71 68.09 71.89 0.429 3146
 3148 3 -82.79 67.9 71.87 0.455 3147
 3149 3 -82.91 67.73 71.83 0.403 3148
 3150 3 -83.01 67.65 71.75 0.416 3149
 3151 3 -83.1 67.51 71.7 0.385 3150
 3152 3 -83.18 67.32 71.7 0.368 3151
 3153 3 -83.32 67.21 71.69 0.337 3152
 3154 3 -83.37 67.06 71.65 0.329 3153
 3155 3 -83.37 66.88 71.59 0.352 3154
 3156 3 -83.33 66.74 71.56 0.395 3155
 3157 3 -83.13 67.03 71.2 0.093 3156
 3158 3 -83.02 67.09 71.12 0.077 3157
 3159 3 -83.4 66.54 71.64 0.417 3156
 3160 3 -83.41 66.32 71.59 0.467 3159
 3161 3 -83.38 66.1 71.62 0.503 3160
 3162 3 -83.46 65.99 71.58 0.51 3161
 3163 3 -83.46 65.76 71.62 0.573 3162
 3164 3 -83.57 65.68 71.56 0.547 3163
 3165 3 -83.58 65.43 71.53 0.502 3164
 3166 3 -83.66 65.29 71.53 0.514 3165
 3167 3 -83.77 65.2 71.58 0.437 3166
 3168 3 -83.76 64.88 71.62 0.376 3167
 3169 3 -83.78 64.57 71.7 0.351 3168
 3170 3 -83.78 64.32 71.79 0.321 3169
 3171 3 -83.86 64.21 71.83 0.324 3170
 3172 3 -83.91 64.1 71.92 0.353 3171
 3173 3 -83.95 63.93 71.97 0.423 3172
 3174 3 -84 63.77 72.03 0.482 3173
 3175 3 -84.04 63.59 72 0.55 3174
 3176 3 -84.03 63.41 72.09 0.556 3175
 3177 3 -84.01 63.2 72.17 0.521 3176
 3178 3 -84.09 63.1 72.28 0.491 3177
 3179 3 -84.31 63.02 72.84 0.125 3178
 3180 3 -84.34 62.89 72.92 0.166 3179
 3181 3 -84.4 62.81 72.98 0.169 3180
 3182 3 -84.26 62.78 73.14 0.000125 3181
 3183 3 -84.06 62.95 72.28 0.507 3178
 3184 3 -83.98 62.55 72.31 0.505 3183
 3185 3 -83.84 62.23 72.34 0.464 3184
 3186 3 -83.87 62.09 72.23 0.5 3185
 3187 3 -83.87 61.89 72.23 0.539 3186
 3188 3 -83.87 61.7 72.23 0.585 3187
 3189 3 -83.81 61.49 72.22 0.592 3188
 3190 3 -83.65 61.37 72.15 0.528 3189
 3191 3 -83.65 61.23 72.03 0.459 3190
 3192 3 -83.56 61.06 72 0.435 3191
 3193 3 -83.43 60.82 72.06 0.434 3192
 3194 3 -83.35 60.64 72.14 0.411 3193
 3195 3 -83.37 60.49 72.15 0.455 3194
 3196 3 -83.45 60.28 72.03 0.402 3195
 3197 3 -83.42 60.14 72.08 0.398 3196
 3198 3 -83.33 59.96 71.9 0.384 3197
 3199 3 -83.3 59.81 71.81 0.41 3198
 3200 3 -83.19 59.64 71.84 0.435 3199
 3201 3 -83.19 59.46 71.75 0.475 3200
 3202 3 -83.17 59.31 71.81 0.512 3201
 3203 3 -83.19 59.12 71.78 0.468 3202
 3204 3 -83.24 58.92 71.84 0.463 3203
 3205 3 -83.28 58.78 71.89 0.472 3204
 3206 3 -83.31 58.62 71.86 0.463 3205
 3207 3 -83.36 58.45 71.95 0.499 3206
 3208 3 -83.61 58.56 71.17 0.08 3207
 3209 3 -83.75 58.48 71.06 0.09 3208
 3210 3 -83.86 58.42 70.92 0.116 3209
 3211 3 -83.94 58.42 70.73 0.145 3210
 3212 3 -84.03 58.52 70.51 0.106 3211
 3213 3 -84.09 58.6 70.37 0.132 3212
 3214 3 -84.25 58.55 70.15 0.116 3213
 3215 3 -84.38 58.6 70.03 0.151 3214
 3216 3 -84.47 58.64 69.98 0.096 3215
 3217 3 -84.59 58.7 69.95 0.073 3216
 3218 3 -84.7 58.81 69.9 0.129 3217
 3219 3 -84.83 58.85 69.87 0.162 3218
 3220 3 -84.8 59.13 69.84 0.108 3219
 3221 3 -84.94 59.28 69.84 0.051 3220
 3222 3 -85.08 59.49 69.84 0.109 3221
 3223 3 -85.19 59.53 69.79 0.000125 3222
 3224 3 -83.39 58.31 72.17 0.413 3207
 3225 3 -83.92 58.42 72.39 0.142 3224
 3226 3 -84.09 58.49 72.45 0.133 3225
 3227 3 -84.22 58.59 72.39 0.111 3226
 3228 3 -84.34 58.63 72.4 0.179 3227
 3229 3 -84.45 58.7 72.37 0.144 3228
 3230 3 -84.63 58.75 72.25 0.076 3229
 3231 3 -84.72 58.81 72.14 0.097 3230
 3232 3 -84.84 58.91 72.09 0.132 3231
 3233 3 -84.89 58.96 72.01 0.123 3232
 3234 3 -85.05 59.03 71.89 0.194 3233
 3235 3 -85.08 59.13 71.75 0.255 3234
 3236 3 -85.16 59.18 71.7 0.316 3235
 3237 3 -84.81 59.2 71.39 0.123 3236
 3238 3 -84.67 59.1 71.28 0.103 3237
 3239 3 -84.58 59.05 71.25 0.092 3238
 3240 3 -85.45 58.99 71.92 0.204 3236
 3241 3 -85.55 59 71.95 0.143 3240
 3242 3 -85.72 58.93 72.03 0.153 3241
 3243 3 -85.94 58.93 72.01 0.123 3242
 3244 3 -86.19 58.95 72.08 0.14 3243
 3245 3 -86.33 58.88 72 0.169 3244
 3246 3 -86.55 58.84 71.9 0.155 3245
 3247 3 -86.81 58.81 71.9 0.156 3246
 3248 3 -87 58.88 71.84 0.155 3247
 3249 3 -87.25 58.88 71.84 0.205 3248
 3250 3 -87.39 59 71.78 0.191 3249
 3251 3 -87.55 59.12 71.78 0.206 3250
 3252 3 -87.69 59.17 71.79 0.237 3251
 3253 3 -87.78 59.31 71.76 0.337 3252
 3254 3 -87.92 59.41 71.72 0.441 3253
 3255 3 -88.06 59.45 71.7 0.499 3254
 3256 3 -88.22 59.45 71.64 0.511 3255
 3257 3 -88.27 59.62 71.54 0.566 3256
 3258 3 -88.84 59.3 71.86 0.195 3257
 3259 3 -89.05 59.38 71.79 0.171 3258
 3260 3 -89.19 59.32 71.83 0.186 3259
 3261 3 -89.36 59.24 71.9 0.215 3260
 3262 3 -89.58 59.17 71.84 0.2 3261
 3263 3 -89.67 59.1 71.84 0.199 3262
 3264 3 -89.8 58.95 71.83 0.209 3263
 3265 3 -89.92 58.95 71.86 0.24 3264
 3266 3 -89.99 59.49 72.03 0.175 3265
 3267 3 -90 59.63 72.06 0.189 3266
 3268 3 -90 59.67 72.28 0.175 3267
 3269 3 -89.97 59.63 72.5 0.17 3268
 3270 3 -89.89 59.59 72.64 0.183 3269
 3271 3 -89.8 59.53 72.84 0.2 3270
 3272 3 -89.7 59.43 72.98 0.183 3271
 3273 3 -89.69 59.57 73.12 0.148 3272
 3274 3 -89.64 59.77 73.23 0.16 3273
 3275 3 -89.58 59.82 73.42 0.195 3274
 3276 3 -89.67 59.63 73.53 0.119 3275
 3277 3 -89.64 59.42 73.56 0.116 3276
 3278 3 -89.58 59.31 73.59 0.134 3277
 3279 3 -89.72 59.2 73.54 0.077 3278
 3280 3 -89.89 59.14 73.58 0.107 3279
 3281 3 -90 59.09 73.51 0.127 3280
 3282 3 -89.49 59.28 73.78 0.109 3278
 3283 3 -89.39 59.24 73.87 0.127 3282
 3284 3 -89.3 59.16 74 0.138 3283
 3285 3 -89.24 59.03 74.03 0.148 3284
 3286 3 -89.27 58.99 74.28 0.089 3285
 3287 3 -89.3 58.93 74.42 0.081 3286
 3288 3 -89.3 58.82 74.48 0.119 3287
 3289 3 -89.5 58.71 74.45 0.092 3288
 3290 3 -89.56 58.56 74.42 0.099 3289
 3291 3 -89.69 58.49 74.39 0.086 3290
 3292 3 -89.8 58.5 74.29 0.098 3291
 3293 3 -89.89 58.53 74.2 0.113 3292
 3294 3 -89.92 58.45 74.09 0.094 3293
 3295 3 -89.89 58.31 74.09 0.075 3294
 3296 3 -89.88 58.13 74.12 0.13 3295
 3297 3 -89.83 58.03 74.14 0.128 3296
 3298 3 -89.06 58.77 74.54 0.101 3288
 3299 3 -88.89 58.7 74.59 0.068 3298
 3300 3 -88.83 58.71 74.7 0.099 3299
 3301 3 -88.67 58.7 74.76 0.092 3300
 3302 3 -88.56 58.64 74.78 0.123 3301
 3303 3 -88.42 58.64 74.76 0.141 3302
 3304 3 -88.28 58.67 74.72 0.138 3303
 3305 3 -88.14 58.6 74.69 0.148 3304
 3306 3 -88 58.63 74.62 0.207 3305
 3307 3 -87.81 58.87 74.5 0.139 3306
 3308 3 -87.74 59.06 74.54 0.14 3307
 3309 3 -87.64 59.2 74.58 0.177 3308
 3310 3 -87.55 59.38 74.62 0.144 3309
 3311 3 -87.5 59.62 74.69 0.112 3310
 3312 3 -87.44 59.81 74.69 0.13 3311
 3313 3 -87.34 59.93 74.67 0.131 3312
 3314 3 -87.28 60.06 74.67 0.141 3313
 3315 3 -87.17 60.07 74.67 0.112 3314
 3316 3 -87.05 60.13 74.69 0.114 3315
 3317 3 -87 60.21 74.75 0.085 3316
 3318 3 -86.97 60.34 74.73 0.092 3317
 3319 3 -86.84 60.43 74.75 0.153 3318
 3320 3 -86.73 60.45 74.78 0.174 3319
 3321 3 -86.56 60.57 74.94 0.09 3320
 3322 3 -86.51 60.68 75 0.103 3321
 3323 3 -86.4 60.77 75.09 0.08 3322
 3324 3 -86.42 60.8 75.2 0.123 3323
 3325 3 -86.39 60.89 75.31 0.138 3324
 3326 3 -86.28 60.92 75.44 0.167 3325
 3327 3 -86.18 60.99 75.53 0.149 3326
 3328 3 -86.09 60.89 75.61 0.13 3327
 3329 3 -86.12 60.7 75.65 0.088 3328
 3330 3 -86.01 60.59 75.73 0.082 3329
 3331 3 -85.94 60.41 75.81 0.125 3330
 3332 3 -85.8 60.21 75.84 0.152 3331
 3333 3 -85.55 60 75.92 0.097 3332
 3334 3 -85.42 59.93 75.98 0.124 3333
 3335 3 -85.28 59.93 76.04 0.076 3334
 3336 3 -85.25 59.92 76.14 0.117 3335
 3337 3 -87.95 58.35 74.65 0.127 3306
 3338 3 -87.8 58.28 74.7 0.1 3337
 3339 3 -87.64 58.2 74.83 0.069 3338
 3340 3 -87.5 58.07 74.84 0.058 3339
 3341 3 -87.38 57.92 74.86 0.068 3340
 3342 3 -87.22 57.89 74.89 0.031 3341
 3343 3 -89.42 60.06 73.37 0.082 3275
 3344 3 -89.44 60.21 73.36 0.095 3343
 3345 3 -89.41 60.35 73.37 0.126 3344
 3346 3 -89.31 60.52 73.45 0.163 3345
 3347 3 -89.31 60.64 73.48 0.163 3346
 3348 3 -89.31 60.88 73.54 0.167 3347
 3349 3 -89.34 61.02 73.56 0.164 3348
 3350 3 -89.2 61.18 73.72 0.162 3349
 3351 3 -89.15 61.27 73.84 0.212 3350
 3352 3 -89.2 61.49 73.94 0.146 3351
 3353 3 -89.12 61.55 74.11 0.152 3352
 3354 3 -89.1 61.63 74.2 0.173 3353
 3355 3 -89.06 61.73 74.28 0.204 3354
 3356 3 -89.29 61.62 74.53 0.128 3355
 3357 3 -89.37 61.53 74.65 0.115 3356
 3358 3 -89.51 61.42 74.78 0.106 3357
 3359 3 -89.6 61.45 74.83 0.152 3358
 3360 3 -89.48 61.87 74.72 0.083 3359
 3361 3 -89.4 61.95 74.73 0.069 3360
 3362 3 -89.26 61.99 74.69 0.095 3361
 3363 3 -89.15 61.95 74.62 0.141 3362
 3364 3 -89.04 61.92 74.59 0.108 3363
 3365 3 -88.92 61.92 74.58 0.158 3364
 3366 3 -88.71 61.98 74.54 0.093 3365
 3367 3 -88.65 62.05 74.48 0.068 3366
 3368 3 -88.59 62.13 74.51 0.061 3367
 3369 3 -88.5 62.27 74.58 0.081 3368
 3370 3 -88.34 62.39 74.53 0.097 3369
 3371 3 -88.26 62.53 74.45 0.109 3370
 3372 3 -88.18 62.67 74.42 0.099 3371
 3373 3 -88.12 62.89 74.48 0.076 3372
 3374 3 -88 63 74.53 0.079 3373
 3375 3 -87.92 63.09 74.53 0.096 3374
 3376 3 -87.84 63.24 74.58 0.104 3375
 3377 3 -87.79 63.35 74.59 0.105 3376
 3378 3 -87.64 63.45 74.64 0.104 3377
 3379 3 -87.65 63.62 74.56 0.199 3378
 3380 3 -87.25 63.49 74.78 0.054 3379
 3381 3 -87.18 63.42 74.84 0.061 3380
 3382 3 -87.06 63.49 74.89 0.094 3381
 3383 3 -87.01 63.63 74.86 0.085 3382
 3384 3 -86.87 63.7 74.94 0.089 3383
 3385 3 -86.79 63.77 75.03 0.069 3384
 3386 3 -86.73 63.92 75.08 0.055 3385
 3387 3 -86.57 64.04 75.09 0.124 3386
 3388 3 -86.53 64.13 75.03 0.146 3387
 3389 3 -86.56 64.46 75.06 0.072 3388
 3390 3 -86.57 64.67 75.01 0.059 3389
 3391 3 -87.84 63.88 74.5 0.17 3379
 3392 3 -87.98 64.31 74.54 0.122 3391
 3393 3 -87.93 64.46 74.59 0.09 3392
 3394 3 -87.85 64.56 74.58 0.083 3393
 3395 3 -87.68 64.6 74.59 0.108 3394
 3396 3 -87.54 64.6 74.62 0.000125 3395
 3397 3 -87.92 63.99 74.5 0.17 3391
 3398 3 -87.43 63.57 74.36 0.057 3397
 3399 3 -87.37 63.6 74.17 0.1 3398
 3400 3 -87.32 63.68 74.03 0.056 3399
 3401 3 -89.9 61.28 74.81 0.171 3359
 3402 3 -90.09 61.25 74.83 0.219 3401
 3403 3 -90.28 61.14 74.83 0.243 3402
 3404 3 -90.42 61.14 74.87 0.294 3403
 3405 3 -90.62 61.06 74.95 0.32 3404
 3406 3 -90.78 61.03 75.06 0.322 3405
 3407 3 -90.95 60.88 75.22 0.288 3406
 3408 3 -91.07 60.78 75.37 0.215 3407
 3409 3 -91.12 60.7 75.56 0.176 3408
 3410 3 -91.04 60.71 75.73 0.213 3409
 3411 3 -90.82 60.67 75.92 0.229 3410
 3412 3 -90.62 60.45 76.09 0.114 3411
 3413 3 -90.56 60.32 76.14 0.095 3412
 3414 3 -90.5 60.2 76.17 0.09 3413
 3415 3 -90.39 60.06 76.23 0.089 3414
 3416 3 -90.3 59.92 76.29 0.111 3415
 3417 3 -90.22 59.63 76.39 0.111 3416
 3418 3 -90.2 59.42 76.39 0.126 3417
 3419 3 -90.25 59.27 76.36 0.12 3418
 3420 3 -90.31 59.14 76.29 0.095 3419
 3421 3 -90.33 58.92 76.28 0.101 3420
 3422 3 -90.36 58.78 76.23 0.139 3421
 3423 3 -90.33 58.56 76.28 0.11 3422
 3424 3 -90.25 58.31 76.39 0.111 3423
 3425 3 -90.27 58.13 76.45 0.109 3424
 3426 3 -90.24 57.89 76.56 0.1 3425
 3427 3 -90.22 57.68 76.56 0.103 3426
 3428 3 -90.2 57.55 76.56 0.109 3427
 3429 3 -90.17 57.37 76.67 0.103 3428
 3430 3 -90.17 57.23 76.73 0.148 3429
 3431 3 -90.25 57.21 76.95 0.111 3430
 3432 3 -90.25 57.06 77.06 0.078 3431
 3433 3 -90.24 56.88 77.14 0.059 3432
 3434 3 -90.28 56.77 77.23 0.083 3433
 3435 3 -90.3 56.66 77.39 0.057 3434
 3436 3 -90.22 56.56 77.48 0.108 3435
 3437 3 -90.28 56.45 77.58 0.138 3436
 3438 3 -90.41 56.32 77.62 0.107 3437
 3439 3 -90.03 56.95 76.64 0.087 3430
 3440 3 -90.08 56.84 76.59 0.101 3439
 3441 3 -91.34 60.68 75.78 0.095 3410
 3442 3 -91.43 60.71 75.84 0.132 3441
 3443 3 -91.54 60.71 75.98 0.162 3442
 3444 3 -91.65 60.7 76.09 0.164 3443
 3445 3 -91.65 60.75 76.26 0.093 3444
 3446 3 -91.81 60.75 76.39 0.083 3445
 3447 3 -91.93 60.88 76.42 0.168 3446
 3448 3 -92.01 60.88 76.73 0.106 3447
 3449 3 -92.06 60.84 76.83 0.059 3448
 3450 3 -88.68 61.63 74.12 0.128 3355
 3451 3 -88.48 61.74 74.09 0.101 3450
 3452 3 -88.29 61.81 74 0.13 3451
 3453 3 -88.15 61.87 73.81 0.101 3452
 3454 3 -87.98 61.88 73.75 0.1 3453
 3455 3 -87.78 61.89 73.72 0.046 3454
 3456 3 -87.59 61.87 73.61 0.095 3455
 3457 3 -87.46 61.8 73.59 0.102 3456
 3458 3 -87.31 61.74 73.62 0.121 3457
 3459 3 -87.09 61.78 73.51 0.099 3458
 3460 3 -86.96 61.81 73.39 0.000125 3459
 3461 3 -88.23 61.88 74.2 0.104 3452
 3462 3 -90.19 59.71 71.79 0.089 3267
 3463 3 -90.3 59.74 71.75 0.116 3462
 3464 3 -90.31 59.89 71.58 0.053 3463
 3465 3 -90.38 59.95 71.39 0.087 3464
 3466 3 -90.44 60.05 71.2 0.112 3465
 3467 3 -90.52 60.07 71.09 0.114 3466
 3468 3 -90.45 60.38 70.86 0.09 3467
 3469 3 -90.51 60.48 70.78 0.112 3468
 3470 3 -90.59 60.57 70.67 0.104 3469
 3471 3 -90.71 60.67 70.61 0.12 3470
 3472 3 -90.87 60.8 70.59 0.145 3471
 3473 3 -91.09 60.89 70.65 0.114 3472
 3474 3 -91.23 61.05 70.67 0.104 3473
 3475 3 -91.35 61.1 70.7 0.092 3474
 3476 3 -91.45 61.21 70.73 0.086 3475
 3477 3 -91.62 61.21 70.73 0.171 3476
 3478 3 -91.78 61.25 70.67 0.189 3477
 3479 3 -91.76 61.53 70.62 0.137 3478
 3480 3 -92.01 61.04 70.56 0.065 3478
 3481 3 -92.12 60.99 70.4 0.083 3480
 3482 3 -92.26 60.97 70.29 0.098 3481
 3483 3 -92.35 61 70.17 0.12 3482
 3484 3 -92.45 61.03 70.09 0.114 3483
 3485 3 -92.56 61.14 69.95 0.07 3484
 3486 3 -92.67 61.25 69.92 0.115 3485
 3487 3 -92.79 61.32 69.92 0.148 3486
 3488 3 -92.9 61.46 69.94 0.153 3487
 3489 3 -93.03 61.46 69.86 0.115 3488
 3490 3 -93.07 61.6 69.79 0.075 3489
 3491 3 -93.15 61.73 69.79 0.141 3490
 3492 3 -93.22 61.82 69.7 0.12 3491
 3493 3 -90.16 58.57 71.64 0.105 3265
 3494 3 -90.13 58.41 71.62 0.114 3493
 3495 3 -90.14 58.24 71.61 0.112 3494
 3496 3 -90.19 58.13 71.56 0.093 3495
 3497 3 -90.22 58.02 71.59 0.098 3496
 3498 3 -90.33 57.87 71.53 0.136 3497
 3499 3 -90.42 57.81 71.5 0.114 3498
 3500 3 -90.55 57.71 71.45 0.118 3499
 3501 3 -90.67 57.63 71.42 0.195 3500
 3502 3 -90.52 57.49 71.25 0.108 3501
 3503 3 -90.42 57.45 71.09 0.127 3502
 3504 3 -90.36 57.39 70.94 0.116 3503
 3505 3 -90.25 57.35 70.83 0.116 3504
 3506 3 -90.11 57.45 70.78 0.061 3505
 3507 3 -90.05 57.45 70.56 0.129 3506
 3508 3 -90.05 57.34 70.42 0.135 3507
 3509 3 -89.99 57.23 70.4 0.000125 3508
 3510 3 -90.81 57.6 71.48 0.236 3501
 3511 3 -90.94 57.67 71.48 0.261 3510
 3512 3 -91.05 57.71 71.5 0.28 3511
 3513 3 -91.17 57.64 71.04 0.114 3512
 3514 3 -91.22 57.63 70.92 0.079 3513
 3515 3 -91.19 57.81 71.7 0.249 3512
 3516 3 -91.28 57.98 71.81 0.241 3515
 3517 3 -91.42 57.98 71.92 0.215 3516
 3518 3 -91.55 57.94 71.94 0.258 3517
 3519 3 -91.61 57.64 72.08 0.125 3518
 3520 3 -91.69 57.51 72.12 0.167 3519
 3521 3 -91.84 57.32 72.2 0.211 3520
 3522 3 -91.94 57.19 72.25 0.226 3521
 3523 3 -92.13 57.08 72.31 0.222 3522
 3524 3 -92.39 57.04 72.34 0.19 3523
 3525 3 -92.55 57.04 72.45 0.211 3524
 3526 3 -92.67 57.06 72.58 0.176 3525
 3527 3 -92.83 57.01 72.79 0.094 3526
 3528 3 -92.89 56.89 72.84 0.151 3527
 3529 3 -92.94 56.78 72.95 0.165 3528
 3530 3 -93 56.72 73.06 0.168 3529
 3531 3 -93.08 56.64 73.09 0.158 3530
 3532 3 -93.24 56.56 73.03 0.201 3531
 3533 3 -93.33 56.46 73 0.231 3532
 3534 3 -93.47 56.53 72.65 0.12 3533
 3535 3 -93.52 56.57 72.47 0.14 3534
 3536 3 -93.55 56.57 72.28 0.129 3535
 3537 3 -93.58 56.53 72.11 0.115 3536
 3538 3 -93.5 56.49 71.95 0.104 3537
 3539 3 -93.47 56.52 71.81 0.081 3538
 3540 3 -93.36 56.6 71.69 0.076 3539
 3541 3 -93.28 56.56 71.56 0.057 3540
 3542 3 -93.22 56.6 71.45 0.072 3541
 3543 3 -93.63 56.38 71.59 0.144 3539
 3544 3 -93.72 56.2 71.4 0.117 3543
 3545 3 -93.78 56.13 71.25 0.107 3544
 3546 3 -93.84 56.03 71.17 0.062 3545
 3547 3 -93.84 55.98 71 0.079 3546
 3548 3 -93.89 55.96 70.89 0.102 3547
 3549 3 -94 56.06 70.81 0.095 3548
 3550 3 -94.11 56.06 70.73 0.09 3549
 3551 3 -94.11 56.03 70.61 0.135 3550
 3552 3 -94.14 55.95 70.48 0.169 3551
 3553 3 -94.05 55.67 70.44 0.128 3552
 3554 3 -93.88 55.62 70.29 0.239 3553
 3555 3 -93.75 55.99 70.2 0.152 3554
 3556 3 -93.78 56.1 70.17 0.084 3555
 3557 3 -93.88 55.42 70.19 0.174 3554
 3558 3 -93.97 55.28 70.09 0.173 3557
 3559 3 -93.99 55.24 69.9 0.199 3558
 3560 3 -94.24 55.09 69.98 0.114 3559
 3561 3 -94.41 55 69.87 0.111 3560
 3562 3 -94.5 54.95 69.78 0.104 3561
 3563 3 -94.55 54.81 69.75 0.077 3562
 3564 3 -93.88 55.3 69.64 0.127 3559
 3565 3 -93.86 55.31 69.5 0.183 3564
 3566 3 -94.09 55.43 69.53 0.082 3565
 3567 3 -94.3 55.5 69.53 0.07 3566
 3568 3 -93.64 55.06 69.45 0.102 3565
 3569 3 -93.5 54.92 69.45 0.143 3568
 3570 3 -93.42 54.85 69.54 0.159 3569
 3571 3 -93.45 54.92 69.7 0.105 3570
 3572 3 -93.3 54.64 69.42 0.123 3570
 3573 3 -93.3 54.63 69.67 0.088 3572
 3574 3 -93.28 54.71 69.76 0.052 3573
 3575 3 -93.27 54.78 70.06 0.141 3574
 3576 3 -93.19 54.84 70.2 0.12 3575
 3577 3 -93.36 54.42 69.36 0.112 3572
 3578 3 -93.31 54.28 69.22 0.101 3577
 3579 3 -93.39 54.09 69.2 0.096 3578
 3580 3 -93.44 53.88 69.17 0.116 3579
 3581 3 -93.42 53.7 69.09 0.134 3580
 3582 3 -93.42 53.41 69.06 0.103 3581
 3583 3 -93.39 56.32 73.26 0.152 3533
 3584 3 -93.56 56.21 73.33 0.152 3583
 3585 3 -93.61 56.12 73.42 0.156 3584
 3586 3 -93.66 56.06 73.54 0.171 3585
 3587 3 -93.72 56.1 73.75 0.247 3586
 3588 3 -93.74 56.24 73.87 0.264 3587
 3589 3 -93.55 56.45 74.08 0.168 3588
 3590 3 -93.67 56.57 73.81 0.064 3589
 3591 3 -93.72 56.67 73.79 0.115 3590
 3592 3 -93.78 56.8 73.78 0.119 3591
 3593 3 -93.8 56.95 73.72 0.093 3592
 3594 3 -93.89 57.03 73.75 0.116 3593
 3595 3 -93.92 57.24 73.7 0.123 3594
 3596 3 -93.75 57.37 73.73 0.106 3595
 3597 3 -93.69 57.48 73.73 0.081 3596
 3598 3 -93.66 57.6 73.75 0.081 3597
 3599 3 -93.64 57.81 73.73 0.15 3598
 3600 3 -93.47 56.5 74.22 0.144 3589
 3601 3 -93.33 56.65 74.23 0.12 3600
 3602 3 -93.25 56.78 74.14 0.084 3601
 3603 3 -93.08 56.82 74.15 0.072 3602
 3604 3 -93 57 74.25 0.122 3603
 3605 3 -94.11 56.06 73.7 0.136 3588
 3606 3 -94.22 55.95 73.78 0.104 3605
 3607 3 -94.25 55.84 73.87 0.132 3606
 3608 3 -94.36 55.71 74 0.156 3607
 3609 3 -94.44 55.57 74.12 0.191 3608
 3610 3 -94.5 55.46 74.2 0.199 3609
 3611 3 -94.53 55.27 74.29 0.215 3610
 3612 3 -94.61 55.1 74.4 0.203 3611
 3613 3 -94.67 54.84 74.5 0.233 3612
 3614 3 -94.67 54.77 74.61 0.281 3613
 3615 3 -94.67 54.64 74.67 0.359 3614
 3616 3 -94.81 54.62 74.86 0.355 3615
 3617 3 -95.02 54.57 74.94 0.361 3616
 3618 3 -95.26 54.56 75.11 0.321 3617
 3619 3 -95.23 54.41 75.24 0.356 3618
 3620 3 -95.29 54.31 75.36 0.408 3619
 3621 3 -95.45 54.32 75.41 0.482 3620
 3622 3 -95.56 54.28 75.44 0.546 3621
 3623 3 -95.65 54.23 75.44 0.608 3622
 3624 3 -95.88 54.99 74.66 0.16 3623
 3625 3 -96.03 55.2 74.5 0.106 3624
 3626 3 -96.08 55.28 74.32 0.093 3625
 3627 3 -96.14 55.37 74.16 0.126 3626
 3628 3 -96.2 55.5 73.99 0.12 3627
 3629 3 -96.27 55.59 73.91 0.121 3628
 3630 3 -96.38 55.67 73.83 0.116 3629
 3631 3 -96.5 55.66 73.66 0.127 3630
 3632 3 -96.59 55.63 73.49 0.139 3631
 3633 3 -96.69 55.73 73.38 0.107 3632
 3634 3 -95.62 53.87 75.58 0.517 3623
 3635 3 -95.79 53.74 75.58 0.439 3634
 3636 3 -95.89 53.7 75.77 0.348 3635
 3637 3 -96 53.7 75.89 0.302 3636
 3638 3 -96.18 53.39 75.61 0.177 3637
 3639 3 -96.29 53.37 75.63 0.128 3638
 3640 3 -94.25 54.35 74.33 0.15 3615
 3641 3 -94.14 54.3 74.23 0.174 3640
 3642 3 -94.05 54.18 74.2 0.215 3641
 3643 3 -94.04 54.02 74.2 0.157 3642
 3644 3 -93.95 53.85 74.15 0.177 3643
 3645 3 -93.87 53.67 74.06 0.163 3644
 3646 3 -93.78 53.6 74.01 0.144 3645
 3647 3 -93.65 53.45 73.95 0.101 3646
 3648 3 -93.54 53.39 73.87 0.069 3647
 3649 3 -93.4 53.37 73.81 0.091 3648
 3650 3 -93.26 53.29 73.75 0.141 3649
 3651 3 -93.09 53.19 73.7 0.168 3650
 3652 3 -92.9 53.11 73.67 0.143 3651
 3653 3 -92.73 53.04 73.62 0.113 3652
 3654 3 -91.7 58.15 71.89 0.193 3518
 3655 3 -91.86 58.32 71.73 0.215 3654
 3656 3 -92.02 58.44 71.62 0.18 3655
 3657 3 -92.16 58.64 71.56 0.158 3656
 3658 3 -92.27 58.76 71.56 0.193 3657
 3659 3 -92.41 58.88 71.45 0.162 3658
 3660 3 -92.53 58.93 71.39 0.195 3659
 3661 3 -92.58 58.94 71.26 0.229 3660
 3662 3 -92.67 58.97 71.17 0.229 3661
 3663 3 -92.8 58.88 71.06 0.26 3662
 3664 3 -92.91 58.82 71.01 0.306 3663
 3665 3 -93.02 58.88 70.94 0.374 3664
 3666 3 -93.08 58.96 70.81 0.402 3665
 3667 3 -93.22 59.12 70.7 0.376 3666
 3668 3 -93.3 59.35 70.62 0.33 3667
 3669 3 -93.44 59.41 70.59 0.389 3668
 3670 3 -93.72 59 70.56 0.187 3669
 3671 3 -94 59.1 70.59 0.078 3670
 3672 3 -94.13 59.13 70.5 0.074 3671
 3673 3 -93.83 58.95 70.42 0.157 3670
 3674 3 -93.97 59.02 70.37 0.15 3673
 3675 3 -94.13 59.17 70.29 0.092 3674
 3676 3 -94.25 59.18 70.23 0.108 3675
 3677 3 -94.39 59.21 70.15 0.106 3676
 3678 3 -94.5 59.28 70.06 0.095 3677
 3679 3 -94.61 59.39 69.98 0.119 3678
 3680 3 -94.74 59.45 69.98 0.094 3679
 3681 3 -94.92 59.42 69.89 0.109 3680
 3682 3 -95.05 59.43 69.79 0.102 3681
 3683 3 -95.13 59.45 69.67 0.11 3682
 3684 3 -95.25 59.5 69.59 0.117 3683
 3685 3 -95.38 59.59 69.53 0.088 3684
 3686 3 -95.53 59.49 69.48 0.127 3685
 3687 3 -95.66 59.56 69.47 0.166 3686
 3688 3 -95.78 59.63 69.48 0.149 3687
 3689 3 -95.91 59.78 69.6 0.092 3688
 3690 3 -96.03 59.85 69.53 0.121 3689
 3691 3 -96.08 59.92 69.46 0.084 3690
 3692 3 -95.88 59.52 69.32 0.11 3688
 3693 3 -96.02 59.63 69.27 0.131 3692
 3694 3 -96.22 59.64 69.25 0.126 3693
 3695 3 -96.38 59.77 69.27 0.145 3694
 3696 3 -96.47 59.88 69.24 0.148 3695
 3697 3 -96.58 59.96 69.24 0.208 3696
 3698 3 -96.3 60.21 69.03 0.108 3697
 3699 3 -96.2 60.31 68.96 0.092 3698
 3700 3 -96.06 60.31 69 0.111 3699
 3701 3 -95.96 60.31 69.08 0.145 3700
 3702 3 -96.01 60.48 69.19 0.197 3701
 3703 3 -96.17 60.67 69.36 0.098 3702
 3704 3 -96.18 60.78 69.49 0.114 3703
 3705 3 -96.18 60.93 69.61 0.096 3704
 3706 3 -96.23 61.1 69.58 0.11 3705
 3707 3 -96.31 61.31 69.63 0.097 3706
 3708 3 -96.45 61.31 69.77 0.08 3707
 3709 3 -96.56 61.35 69.85 0.081 3708
 3710 3 -96.68 61.35 69.89 0.097 3709
 3711 3 -96.68 61.31 70.05 0.052 3710
 3712 3 -96.75 61.34 70.21 0.141 3711
 3713 3 -96.62 61.17 70.36 0.074 3712
 3714 3 -96.59 61.06 70.47 0.098 3713
 3715 3 -96.48 61.03 70.66 0.207 3714
 3716 3 -96.28 61.2 70.69 0.153 3715
 3717 3 -96.04 61.31 70.61 0.092 3716
 3718 3 -95.9 61.21 70.59 0.122 3717
 3719 3 -95.84 61.06 70.67 0.091 3718
 3720 3 -95.73 61 70.72 0.093 3719
 3721 3 -95.62 61 70.69 0.141 3720
 3722 3 -95.48 61.05 70.53 0.054 3721
 3723 3 -96.78 60.07 69.27 0.178 3697
 3724 3 -96.8 60.24 69.24 0.192 3723
 3725 3 -96.68 60.35 69.41 0.177 3724
 3726 3 -96.57 60.53 69.58 0.121 3725
 3727 3 -96.56 60.7 69.66 0.106 3726
 3728 3 -96.54 60.85 69.63 0.112 3727
 3729 3 -96.9 60.38 69.07 0.121 3724
 3730 3 -96.93 60.6 69.05 0.149 3729
 3731 3 -96.95 60.78 69.08 0.181 3730
 3732 3 -97.01 61.1 69.22 0.144 3731
 3733 3 -97.04 61.35 69.24 0.165 3732
 3734 3 -97.06 61.59 69.3 0.136 3733
 3735 3 -97.19 61.81 69.27 0.085 3734
 3736 3 -97.25 61.93 69.13 0.082 3735
 3737 3 -97.11 61.96 69.05 0.14 3736
 3738 3 -97.14 62.14 68.93 0.072 3737
 3739 3 -97.13 62.24 68.85 0.07 3738
 3740 3 -97.02 62.27 68.75 0.108 3739
 3741 3 -96.94 62.3 68.64 0.16 3740
 3742 3 -96.92 62.35 68.53 0.222 3741
 3743 3 -96.8 62.35 68.52 0.253 3742
 3744 3 -96.69 62.71 68.41 0.152 3743
 3745 3 -96.55 62.84 68.32 0.108 3744
 3746 3 -96.43 62.95 68.28 0.074 3745
 3747 3 -96.35 63.03 68.31 0.095 3746
 3748 3 -96.21 63.16 68.31 0.108 3747
 3749 3 -96.1 63.27 68.25 0.113 3748
 3750 3 -96.04 63.41 68.17 0.138 3749
 3751 3 -96.01 63.56 68.09 0.115 3750
 3752 3 -95.88 63.67 68.01 0.093 3751
 3753 3 -95.88 63.7 67.86 0.065 3752
 3754 3 -95.9 63.73 67.73 0.09 3753
 3755 3 -95.88 63.81 67.59 0.11 3754
 3756 3 -95.8 63.8 67.42 0.131 3755
 3757 3 -95.69 63.7 67.33 0.131 3756
 3758 3 -96.61 61.81 68.52 0.167 3743
 3759 3 -96.56 61.63 68.55 0.139 3758
 3760 3 -96.47 61.5 68.75 0.111 3759
 3761 3 -96.33 61.5 68.83 0.051 3760
 3762 3 -96.5 61.56 68.47 0.13 3759
 3763 3 -96.39 61.43 68.5 0.132 3762
 3764 3 -96.3 61.32 68.52 0.093 3763
 3765 3 -93.42 59.95 70.64 0.189 3669
 3766 3 -93.5 60.09 70.65 0.138 3765
 3767 3 -93.59 60.21 70.67 0.107 3766
 3768 3 -93.71 60.41 70.59 0.08 3767
 3769 3 -93.85 60.49 70.53 0.085 3768
 3770 3 -94 60.53 70.47 0.091 3769
 3771 3 -94.12 60.56 70.39 0.085 3770
 3772 3 -94.18 60.53 70.23 0.117 3771
 3773 3 -94.23 60.46 70.14 0.112 3772
 3774 3 -94.29 60.37 70.01 0.126 3773
 3775 3 -94.34 60.28 69.92 0.099 3774
 3776 3 -94.39 60.17 69.87 0.044 3775
 3777 3 -94.42 60.1 69.78 0.089 3776
 3778 3 -94.5 59.92 69.78 0.129 3777
 3779 3 -94.58 59.78 69.84 0.148 3778
 3780 3 -94.58 59.63 70.03 0.102 3779
 3781 3 -88.05 60.07 71.25 0.376 3257
 3782 3 -87.98 60.6 71.33 0.114 3781
 3783 3 -88.01 60.7 71.28 0.083 3782
 3784 3 -88.11 60.09 71.08 0.306 3781
 3785 3 -88.11 60.16 70.9 0.267 3784
 3786 3 -88.14 60.2 70.76 0.253 3785
 3787 3 -88.19 60.31 70.7 0.24 3786
 3788 3 -88.25 60.42 70.72 0.239 3787
 3789 3 -88.48 60.59 70.7 0.114 3788
 3790 3 -88.43 60.67 70.64 0.162 3789
 3791 3 -88.42 60.77 70.56 0.125 3790
 3792 3 -88.46 60.84 70.47 0.063 3791
 3793 3 -87.86 60.28 70.59 0.06 3788
 3794 3 -87.84 60.39 70.54 0.133 3793
 3795 3 -87.76 60.5 70.47 0.082 3794
 3796 3 -87.65 60.57 70.34 0.137 3795
 3797 3 -87.62 60.67 70.22 0.124 3796
 3798 3 -87.67 60.78 70.06 0.119 3797
 3799 3 -87.79 60.95 69.81 0.052 3798
 3800 3 -87.84 61.02 69.61 0.114 3799
 3801 3 -87.92 61 69.5 0.1 3800
 3802 3 -87.98 60.92 69.42 0.118 3801
 3803 3 -87.98 60.74 69.34 0.148 3802
 3804 3 -87.93 60.56 69.29 0.135 3803
 3805 3 -87.9 60.42 69.23 0.099 3804
 3806 3 -85.77 58.95 72.29 0.109 3242
 3807 3 -85.8 58.98 72.42 0.117 3806
 3808 3 -85.78 59.07 72.56 0.104 3807
 3809 3 -85.69 59.13 72.67 0.129 3808
 3810 3 -83.31 58.14 72.34 0.371 3224
 3811 3 -83.19 57.95 72.51 0.365 3810
 3812 3 -83.09 57.81 72.64 0.334 3811
 3813 3 -83.13 57.57 72.7 0.306 3812
 3814 3 -83.05 57.46 72.84 0.321 3813
 3815 3 -82.97 57.32 72.87 0.324 3814
 3816 3 -82.95 57.13 73 0.348 3815
 3817 3 -82.92 56.92 73.08 0.358 3816
 3818 3 -82.91 56.74 73.19 0.41 3817
 3819 3 -82.89 56.57 73.37 0.427 3818
 3820 3 -82.8 56.42 73.45 0.458 3819
 3821 3 -82.8 56.27 73.5 0.498 3820
 3822 3 -83.5 56.13 73.15 0.109 3821
 3823 3 -83.59 56.12 73.08 0.106 3822
 3824 3 -83.74 56.12 73.08 0.12 3823
 3825 3 -83.91 56.16 73.11 0.116 3824
 3826 3 -84.03 56.2 73.03 0.106 3825
 3827 3 -84.08 56.27 72.95 0.121 3826
 3828 3 -84.19 56.24 72.81 0.172 3827
 3829 3 -84.31 56.24 72.75 0.197 3828
 3830 3 -84.47 56.06 72.56 0.146 3829
 3831 3 -84.55 56 72.44 0.146 3830
 3832 3 -84.61 55.98 72.28 0.116 3831
 3833 3 -84.66 55.88 72.2 0.126 3832
 3834 3 -84.74 55.77 72.12 0.117 3833
 3835 3 -84.83 55.75 72.01 0.103 3834
 3836 3 -85 55.82 71.83 0.1 3835
 3837 3 -85.22 55.81 71.81 0.085 3836
 3838 3 -85.3 55.78 71.9 0.168 3837
 3839 3 -85.38 55.78 71.98 0.183 3838
 3840 3 -85.53 55.49 72.01 0.144 3839
 3841 3 -85.5 55.38 72.03 0.195 3840
 3842 3 -85.72 55.35 71.89 0.14 3841
 3843 3 -85.61 55.03 71.81 0.098 3842
 3844 3 -84.36 56.56 72.75 0.101 3829
 3845 3 -84.44 56.74 72.72 0.135 3844
 3846 3 -84.53 56.78 72.7 0.159 3845
 3847 3 -84.33 56.88 72.51 0.062 3846
 3848 3 -84.24 56.84 72.45 0.076 3847
 3849 3 -84.14 56.81 72.44 0.067 3848
 3850 3 -84.77 56.75 72.81 0.098 3846
 3851 3 -84.88 56.92 72.86 0.108 3850
 3852 3 -85 57.06 72.84 0.123 3851
 3853 3 -85.13 57.2 72.81 0.059 3852
 3854 3 -85.27 57.34 72.67 0.109 3853
 3855 3 -85.36 57.43 72.58 0.091 3854
 3856 3 -85.53 57.52 72.48 0.118 3855
 3857 3 -85.67 57.6 72.44 0.127 3856
 3858 3 -85.91 57.64 72.42 0.144 3857
 3859 3 -86.03 57.67 72.37 0.084 3858
 3860 3 -82.81 56.07 73.56 0.338 3821
 3861 3 -82.89 55.68 73.73 0.334 3860
 3862 3 -82.97 55.5 73.87 0.365 3861
 3863 3 -82.8 55.38 74.03 0.354 3862
 3864 3 -82.72 55.3 74.17 0.35 3863
 3865 3 -82.69 55.13 74.36 0.339 3864
 3866 3 -82.64 55.06 74.5 0.349 3865
 3867 3 -82.61 54.99 74.64 0.361 3866
 3868 3 -82.52 54.77 74.7 0.356 3867
 3869 3 -82.58 54.71 74.78 0.372 3868
 3870 3 -82.55 54.67 74.87 0.388 3869
 3871 3 -82.45 54.63 75.09 0.404 3870
 3872 3 -82.37 54.41 75.12 0.428 3871
 3873 3 -82.34 54.27 75.2 0.416 3872
 3874 3 -82.29 54.06 75.2 0.4 3873
 3875 3 -82.23 53.88 75.31 0.417 3874
 3876 3 -82.12 53.68 75.37 0.406 3875
 3877 3 -81.98 53.63 75.44 0.442 3876
 3878 3 -81.9 53.57 75.51 0.476 3877
 3879 3 -81.76 54 75.89 0.251 3878
 3880 3 -81.59 54.32 75.56 0.085 3879
 3881 3 -81.59 54.49 75.61 0.087 3880
 3882 3 -81.46 54.56 75.65 0.094 3881
 3883 3 -81.32 54.63 75.61 0.131 3882
 3884 3 -81.18 54.71 75.62 0.123 3883
 3885 3 -81.01 54.73 75.59 0.103 3884
 3886 3 -80.92 54.64 75.51 0.136 3885
 3887 3 -80.81 54.6 75.5 0.089 3886
 3888 3 -80.65 54.63 75.47 0.126 3887
 3889 3 -80.56 54.48 75.54 0.142 3888
 3890 3 -80.45 54.42 75.7 0.105 3889
 3891 3 -80.37 54.42 75.84 0.094 3890
 3892 3 -80.31 54.32 76.03 0.078 3891
 3893 3 -80.23 54.24 76.09 0.09 3892
 3894 3 -80.15 54.23 76.2 0.093 3893
 3895 3 -80.01 54.27 76.33 0.131 3894
 3896 3 -79.98 54.27 76.48 0.147 3895
 3897 3 -79.95 54.34 76.58 0.199 3896
 3898 3 -80.03 54.08 76.87 0.09 3897
 3899 3 -80.03 53.98 77 0.087 3898
 3900 3 -80.1 53.91 77.14 0.082 3899
 3901 3 -80.25 53.91 77.26 0.084 3900
 3902 3 -80.34 53.95 77.39 0.105 3901
 3903 3 -80.37 54.09 77.51 0.092 3902
 3904 3 -80.45 54.12 77.62 0.118 3903
 3905 3 -80.4 54.23 77.64 0.000125 3904
 3906 3 -79.85 54.59 76.51 0.189 3897
 3907 3 -79.78 54.58 76.64 0.168 3906
 3908 3 -79.62 54.72 76.61 0.108 3907
 3909 3 -79.6 54.79 76.48 0.138 3908
 3910 3 -79.51 54.97 76.39 0.123 3909
 3911 3 -79.43 55.15 76.42 0.089 3910
 3912 3 -79.4 55.23 76.54 0.106 3911
 3913 3 -79.25 55.34 76.67 0.064 3912
 3914 3 -79.18 55.47 76.7 0.111 3913
 3915 3 -79.14 55.58 76.81 0.119 3914
 3916 3 -79.17 55.84 77.01 0.047 3915
 3917 3 -79.16 55.97 77.09 0.082 3916
 3918 3 -79.28 55.98 77.14 0.118 3917
 3919 3 -79.41 56.02 77.22 0.082 3918
 3920 3 -79.47 56.11 77.2 0.063 3919
 3921 3 -79.52 56.16 77.31 0.088 3920
 3922 3 -79.44 56.24 77.47 0.091 3921
 3923 3 -79.39 56.26 77.62 0.101 3922
 3924 3 -79.44 56.3 77.75 0.062 3923
 3925 3 -81.82 53.88 76.2 0.172 3879
 3926 3 -81.81 53.92 76.48 0.099 3925
 3927 3 -81.7 54.02 76.56 0.129 3926
 3928 3 -81.68 54.13 76.69 0.135 3927
 3929 3 -81.68 54.27 76.89 0.221 3928
 3930 3 -81.64 54.37 76.92 0.238 3929
 3931 3 -81.54 54.56 76.73 0.152 3930
 3932 3 -81.37 54.55 76.64 0.000125 3931
 3933 3 -81.59 54.24 77.23 0.177 3930
 3934 3 -81.43 54.56 77.11 0.125 3933
 3935 3 -81.65 54.28 77.62 0.141 3933
 3936 3 -81.67 54.28 77.73 0.154 3935
 3937 3 -81.64 54.32 77.87 0.18 3936
 3938 3 -81.67 54.39 78.01 0.115 3937
 3939 3 -81.65 54.45 78.14 0.166 3938
 3940 3 -81.67 54.6 78.25 0.196 3939
 3941 3 -81.62 54.66 78.36 0.259 3940
 3942 3 -81.59 54.25 78.47 0.118 3941
 3943 3 -81.68 54.17 78.59 0.172 3942
 3944 3 -81.71 54.12 78.72 0.182 3943
 3945 3 -81.95 53.89 78.83 0.059 3944
 3946 3 -82.04 53.87 78.89 0.094 3945
 3947 3 -82.12 53.56 78.98 0.077 3946
 3948 3 -82.14 53.41 79.04 0.096 3947
 3949 3 -82.15 53.2 79.09 0.137 3948
 3950 3 -82.2 53.05 79.2 0.095 3949
 3951 3 -82.39 53.21 79.23 0.093 3950
 3952 3 -82.18 52.84 79.36 0.063 3950
 3953 3 -82.09 52.74 79.45 0.075 3952
 3954 3 -82.06 52.63 79.56 0.094 3953
 3955 3 -82.03 52.49 79.67 0.085 3954
 3956 3 -82.01 52.38 79.78 0.128 3955
 3957 3 -82.01 52.14 79.84 0.135 3956
 3958 3 -81.98 52.03 79.92 0.168 3957
 3959 3 -82.2 51.95 79.89 0.089 3958
 3960 3 -81.9 51.8 80.08 0.148 3958
 3961 3 -81.81 51.6 80.12 0.126 3960
 3962 3 -81.7 51.41 80.12 0.108 3961
 3963 3 -81.62 51.27 80.17 0.087 3962
 3964 3 -81.51 51.1 80.15 0.072 3963
 3965 3 -81.45 50.93 80.15 0.089 3964
 3966 3 -81.48 50.81 80.23 0.068 3965
 3967 3 -81.48 50.63 80.31 0.111 3966
 3968 3 -81.45 50.49 80.42 0.104 3967
 3969 3 -81.43 50.31 80.42 0.131 3968
 3970 3 -81.43 50.17 80.37 0.000125 3969
 3971 3 -81.51 54.13 78.87 0.166 3944
 3972 3 -81.12 54.07 78.84 0.14 3971
 3973 3 -80.98 54.09 78.89 0.142 3972
 3974 3 -80.89 54.03 78.98 0.117 3973
 3975 3 -80.78 53.95 79.06 0.073 3974
 3976 3 -80.65 53.91 79.08 0.104 3975
 3977 3 -80.59 53.82 79.17 0.113 3976
 3978 3 -80.43 53.77 79.23 0.155 3977
 3979 3 -80.32 53.65 79.34 0.118 3978
 3980 3 -80.29 53.44 79.45 0.133 3979
 3981 3 -80.31 53.27 79.5 0.137 3980
 3982 3 -80.65 53.1 79.31 0.109 3981
 3983 3 -80.65 52.92 79.31 0.103 3982
 3984 3 -79.96 53.24 79.75 0.157 3981
 3985 3 -79.85 53.3 79.89 0.17 3984
 3986 3 -79.68 53.29 79.97 0.157 3985
 3987 3 -79.51 53.24 80.11 0.156 3986
 3988 3 -79.35 53.12 80.17 0.132 3987
 3989 3 -79.2 53.05 80.17 0.123 3988
 3990 3 -79.06 52.94 80.25 0.12 3989
 3991 3 -79.01 52.8 80.26 0.133 3990
 3992 3 -78.93 52.63 80.33 0.105 3991
 3993 3 -78.9 52.45 80.4 0.087 3992
 3994 3 -78.89 52.31 80.47 0.17 3993
 3995 3 -78.87 52.2 80.64 0.207 3994
 3996 3 -78.9 52.05 80.75 0.269 3995
 3997 3 -79.04 51.9 80.84 0.312 3996
 3998 3 -79.01 51.69 80.92 0.321 3997
 3999 3 -79.03 51.56 80.97 0.29 3998
 4000 3 -79.06 51.44 81.14 0.239 3999
 4001 3 -78.96 51.27 81.28 0.153 4000
 4002 3 -79.09 51.19 81.45 0.128 4001
 4003 3 -79.15 51.13 81.54 0.147 4002
 4004 3 -79.2 51.02 81.58 0.167 4003
 4005 3 -79.34 50.95 81.7 0.261 4004
 4006 3 -79.37 50.97 81.84 0.284 4005
 4007 3 -79.48 50.86 81.95 0.227 4006
 4008 3 -79.54 50.76 82.03 0.187 4007
 4009 3 -79.59 50.66 82.12 0.155 4008
 4010 3 -79.68 50.65 82.2 0.000125 4009
 4011 3 -81.65 54.25 79.17 0.096 3971
 4012 3 -81.65 54.38 79.31 0.088 4011
 4013 3 -81.71 54.52 79.33 0.081 4012
 4014 3 -81.85 54.66 79.31 0.1 4013
 4015 3 -82.03 54.71 79.36 0.112 4014
 4016 3 -82.14 54.84 79.42 0.116 4015
 4017 3 -82.2 54.95 79.45 0.000125 4016
 4018 3 -81.62 55.06 78.34 0.131 3941
 4019 3 -81.65 55.21 78.33 0.163 4018
 4020 3 -81.65 55.35 78.31 0.17 4019
 4021 3 -81.51 55.59 78.17 0.112 4020
 4022 3 -81.48 55.81 78.12 0.104 4021
 4023 3 -81.48 55.98 78.09 0.1 4022
 4024 3 -81.53 56.13 78.12 0.12 4023
 4025 3 -81.51 56.31 78.17 0.168 4024
 4026 3 -81.56 56.46 78.17 0.164 4025
 4027 3 -81.55 56.6 78.17 0.185 4026
 4028 3 -81.59 56.74 78.2 0.21 4027
 4029 3 -81.52 56.85 78.25 0.257 4028
 4030 3 -81.5 56.95 78.36 0.31 4029
 4031 3 -81.41 57.06 78.37 0.366 4030
 4032 3 -81.42 57.1 78.48 0.44 4031
 4033 3 -81.19 56.78 78.89 0.186 4032
 4034 3 -81.04 56.56 78.97 0.139 4033
 4035 3 -80.93 56.46 79 0.087 4034
 4036 3 -80.82 56.48 79.06 0.107 4035
 4037 3 -80.59 56.34 79.12 0.141 4036
 4038 3 -80.45 56.25 79.17 0.156 4037
 4039 3 -80.31 56.16 79.25 0.156 4038
 4040 3 -80.21 56.08 79.34 0.099 4039
 4041 3 -81.36 57.3 78.26 0.23 4032
 4042 3 -81.22 57.62 78 0.18 4041
 4043 3 -81.14 57.78 77.92 0.162 4042
 4044 3 -81.13 57.88 77.87 0.143 4043
 4045 3 -81.03 57.95 77.95 0.148 4044
 4046 3 -81.06 58.12 77.92 0.123 4045
 4047 3 -81.03 58.31 78.03 0.168 4046
 4048 3 -81.03 58.49 77.95 0.189 4047
 4049 3 -81.03 58.63 77.87 0.161 4048
 4050 3 -81.11 58.81 77.75 0.122 4049
 4051 3 -81.22 59.09 77.62 0.136 4050
 4052 3 -81.27 59.28 77.51 0.169 4051
 4053 3 -81.28 59.53 77.39 0.14 4052
 4054 3 -81.3 59.68 77.28 0.131 4053
 4055 3 -81.3 59.88 77.31 0.126 4054
 4056 3 -81.28 60.03 77.33 0.119 4055
 4057 3 -81.2 60.14 77.39 0.148 4056
 4058 3 -81.09 60.24 77.47 0.156 4057
 4059 3 -81.05 60.35 77.56 0.191 4058
 4060 3 -81.11 60.45 77.78 0.101 4059
 4061 3 -81.12 60.56 77.89 0.129 4060
 4062 3 -81.18 60.71 77.94 0.137 4061
 4063 3 -81.23 60.92 77.92 0.13 4062
 4064 3 -81.29 61.03 77.9 0.115 4063
 4065 3 -81.35 61.23 77.95 0.094 4064
 4066 3 -81.4 61.38 77.92 0.105 4065
 4067 3 -81.37 61.56 77.92 0.136 4066
 4068 3 -81.39 61.75 77.94 0.139 4067
 4069 3 -81.39 61.95 78 0.129 4068
 4070 3 -81.45 62.1 78.04 0.131 4069
 4071 3 -81.51 62.28 78.06 0.2 4070
 4072 3 -81.56 62.24 78.31 0.143 4071
 4073 3 -81.54 62.42 78.53 0.173 4072
 4074 3 -81.54 62.57 78.53 0.205 4073
 4075 3 -81.54 62.75 78.56 0.248 4074
 4076 3 -81.59 62.96 78.65 0.336 4075
 4077 3 -81.57 63.06 78.81 0.372 4076
 4078 3 -81.56 63.13 78.95 0.38 4077
 4079 3 -81.73 63.05 79.08 0.352 4078
 4080 3 -81.7 63.13 79.29 0.265 4079
 4081 3 -81.79 63.07 79.42 0.209 4080
 4082 3 -81.93 62.99 79.56 0.201 4081
 4083 3 -82.06 62.91 79.61 0.188 4082
 4084 3 -82.18 62.88 79.72 0.194 4083
 4085 3 -82.25 62.63 79.87 0.118 4084
 4086 3 -82.31 62.52 79.98 0.123 4085
 4087 3 -82.42 62.38 80.08 0.15 4086
 4088 3 -82.45 62.23 80.15 0.146 4087
 4089 3 -82.53 62.12 80.19 0.168 4088
 4090 3 -82.6 62 80.23 0.188 4089
 4091 3 -82.67 62.03 80.42 0.163 4090
 4092 3 -82.76 61.98 80.5 0.139 4091
 4093 3 -82.81 61.95 80.64 0.143 4092
 4094 3 -82.92 61.88 80.75 0.131 4093
 4095 3 -82.95 61.7 80.78 0.146 4094
 4096 3 -83.01 61.55 80.84 0.171 4095
 4097 3 -83.14 61.5 80.98 0.138 4096
 4098 3 -83.26 61.45 81.17 0.117 4097
 4099 3 -83.31 61.3 81.33 0.127 4098
 4100 3 -83.35 61.24 81.42 0.111 4099
 4101 3 -83.48 61.17 81.5 0.123 4100
 4102 3 -83.6 61.09 81.44 0.172 4101
 4103 3 -83.73 61.06 81.45 0.232 4102
 4104 3 -83.87 60.96 81.51 0.284 4103
 4105 3 -83.98 60.82 81.53 0.309 4104
 4106 3 -84.09 60.7 81.58 0.276 4105
 4107 3 -84.15 60.57 81.59 0.211 4106
 4108 3 -84.22 60.45 81.69 0.183 4107
 4109 3 -84.33 60.27 81.73 0.17 4108
 4110 3 -84.42 60.09 81.78 0.155 4109
 4111 3 -84.47 60.09 81.89 0.218 4110
 4112 3 -84.55 60.1 82 0.265 4111
 4113 3 -84.75 60.39 82.09 0.064 4112
 4114 3 -84.94 60.35 82.17 0.076 4113
 4115 3 -85.11 60.35 82.23 0.076 4114
 4116 3 -85.28 60.3 82.26 0.128 4115
 4117 3 -85.36 60.13 82.34 0.12 4116
 4118 3 -85.3 60.02 82.45 0.132 4117
 4119 3 -85.42 59.91 82.44 0.095 4118
 4120 3 -85.44 59.74 82.48 0.078 4119
 4121 3 -84.44 59.78 82.06 0.143 4112
 4122 3 -84.44 59.56 82.17 0.114 4121
 4123 3 -84.55 59.49 82.28 0.122 4122
 4124 3 -84.59 59.38 82.39 0.13 4123
 4125 3 -84.8 59.37 82.45 0.168 4124
 4126 3 -84.94 59.38 82.54 0.129 4125
 4127 3 -85.03 59.25 82.58 0.152 4126
 4128 3 -85.09 59.07 82.62 0.135 4127
 4129 3 -85.08 58.95 82.72 0.084 4128
 4130 3 -82.56 61.74 80.17 0.106 4090
 4131 3 -82.53 61.52 80.25 0.122 4130
 4132 3 -82.43 61.38 80.31 0.12 4131
 4133 3 -82.31 61.25 80.34 0.125 4132
 4134 3 -82.23 61.12 80.33 0.127 4133
 4135 3 -82.2 60.99 80.31 0.075 4134
 4136 3 -82.29 63.17 79.61 0.114 4084
 4137 3 -82.32 63.31 79.53 0.082 4136
 4138 3 -82.43 63.42 79.44 0.095 4137
 4139 3 -82.48 63.6 79.26 0.115 4138
 4140 3 -82.54 63.74 79.19 0.111 4139
 4141 3 -82.59 63.91 79.19 0.136 4140
 4142 3 -82.56 64.1 79.15 0.155 4141
 4143 3 -82.04 62.75 79.14 0.202 4079
 4144 3 -82.25 62.77 79.09 0.222 4143
 4145 3 -82.34 62.81 78.95 0.231 4144
 4146 3 -82.46 62.49 78.95 0.112 4145
 4147 3 -82.56 62.38 78.79 0.092 4146
 4148 3 -82.65 62.35 78.69 0.109 4147
 4149 3 -82.73 62.31 78.62 0.132 4148
 4150 3 -82.84 62.25 78.53 0.149 4149
 4151 3 -82.95 62.21 78.48 0.186 4150
 4152 3 -83.12 62.1 78.56 0.121 4151
 4153 3 -83.26 62.03 78.47 0.091 4152
 4154 3 -83.37 61.96 78.4 0.11 4153
 4155 3 -82.87 62.41 78.26 0.083 4151
 4156 3 -82.98 62.52 78.2 0.095 4155
 4157 3 -83.03 62.73 78.01 0.092 4156
 4158 3 -83.06 62.75 77.89 0.14 4157
 4159 3 -83.12 62.6 77.79 0.132 4158
 4160 3 -83.23 62.52 77.64 0.149 4159
 4161 3 -83.29 62.5 77.5 0.201 4160
 4162 3 -83.54 62.07 77.48 0.084 4161
 4163 3 -83.48 61.96 77.5 0.102 4162
 4164 3 -83.51 61.84 77.51 0.089 4163
 4165 3 -83.59 61.78 77.45 0.081 4164
 4166 3 -83.6 61.64 77.4 0.079 4165
 4167 3 -83.64 61.53 77.44 0.091 4166
 4168 3 -83.65 61.42 77.34 0.098 4167
 4169 3 -83.7 61.31 77.25 0.091 4168
 4170 3 -83.76 61.16 77.28 0.085 4169
 4171 3 -83.84 61.05 77.2 0.069 4170
 4172 3 -83.82 60.91 77.14 0.09 4171
 4173 3 -83.76 60.84 77.03 0.063 4172
 4174 3 -83.21 62.59 77.17 0.097 4161
 4175 3 -83.12 62.67 77 0.136 4174
 4176 3 -82.98 62.78 76.94 0.11 4175
 4177 3 -82.93 62.96 76.79 0.114 4176
 4178 3 -82.92 63.18 76.67 0.09 4177
 4179 3 -82.87 63.35 76.61 0.111 4178
 4180 3 -82.73 63.39 76.62 0.069 4179
 4181 3 -82.59 63.39 76.54 0.104 4180
 4182 3 -82.45 63.24 78.81 0.108 4145
 4183 3 -82.54 63.35 78.76 0.098 4182
 4184 3 -82.7 63.48 78.73 0.075 4183
 4185 3 -82.81 63.66 78.59 0.133 4184
 4186 3 -82.87 63.75 78.53 0.115 4185
 4187 3 -82.93 63.87 78.45 0.104 4186
 4188 3 -83.06 63.95 78.45 0.093 4187
 4189 3 -83.23 64.04 78.48 0.106 4188
 4190 3 -83.34 64.13 78.58 0.095 4189
 4191 3 -83.43 64.26 78.65 0.16 4190
 4192 3 -83.48 64.4 78.75 0.146 4191
 4193 3 -83.54 64.59 78.72 0.16 4192
 4194 3 -83.53 64.82 78.54 0.136 4193
 4195 3 -83.56 65.03 78.53 0.123 4194
 4196 3 -83.64 65.28 78.42 0.109 4195
 4197 3 -83.62 65.48 78.42 0.11 4196
 4198 3 -83.75 65.62 78.34 0.131 4197
 4199 3 -83.9 65.84 78.23 0.154 4198
 4200 3 -83.95 66.01 78.14 0.097 4199
 4201 3 -83.95 66.2 78.12 0.082 4200
 4202 3 -83.98 66.37 78.17 0.071 4201
 4203 3 -84.01 66.6 78.2 0.138 4202
 4204 3 -84.06 66.73 78.17 0.162 4203
 4205 3 -83.93 66.87 78.37 0.067 4204
 4206 3 -83.89 66.84 78.5 0.089 4205
 4207 3 -83.78 66.87 78.61 0.095 4206
 4208 3 -83.68 67.03 78.64 0.094 4207
 4209 3 -83.5 67.17 78.65 0.094 4208
 4210 3 -83.4 67.29 78.72 0.097 4209
 4211 3 -83.31 67.43 78.75 0.109 4210
 4212 3 -83.18 67.56 78.78 0.095 4211
 4213 3 -83.12 67.65 78.76 0.126 4212
 4214 3 -83.14 67.84 78.86 0.126 4213
 4215 3 -84.15 66.82 78 0.107 4204
 4216 3 -84.21 66.9 77.98 0.105 4215
 4217 3 -84.26 66.98 77.84 0.117 4216
 4218 3 -84.34 67.09 77.73 0.117 4217
 4219 3 -81.23 63.49 78.86 0.144 4078
 4220 3 -81.29 63.73 79 0.073 4219
 4221 3 -81.4 63.88 79 0.073 4220
 4222 3 -81.45 64 78.98 0.05 4221
 4223 3 -80.67 60.34 77.58 0.101 4059
 4224 3 -80.52 60.31 77.59 0.134 4223
 4225 3 -80.36 60.35 77.58 0.095 4224
 4226 3 -80.09 60.4 77.59 0.123 4225
 4227 3 -79.92 60.44 77.61 0.141 4226
 4228 3 -79.76 60.55 77.67 0.123 4227
 4229 3 -79.6 60.59 77.7 0.112 4228
 4230 3 -79.45 60.62 77.64 0.137 4229
 4231 3 -79.32 60.63 77.48 0.147 4230
 4232 3 -79.31 60.51 77.34 0.108 4231
 4233 3 -79.41 60.38 77.23 0.093 4232
 4234 3 -79.39 60.42 77.11 0.092 4233
 4235 3 -79.43 60.59 77.03 0.132 4234
 4236 3 -79.51 60.73 77.03 0.155 4235
 4237 3 -79.73 60.94 76.92 0.068 4236
 4238 3 -81.33 57.39 78.17 0.23 4041
 4239 3 -81.67 56.84 78.94 0.148 4238
 4240 3 -81.76 56.78 79.03 0.144 4239
 4241 3 -81.9 56.7 79.14 0.119 4240
 4242 3 -81.95 56.62 79.23 0.084 4241
 4243 3 -82.04 56.55 79.31 0.09 4242
 4244 3 -82.07 56.42 79.28 0.121 4243
 4245 3 -82.09 56.28 79.28 0.12 4244
 4246 3 -82.17 56.13 79.31 0.139 4245
 4247 3 -82.2 55.95 79.37 0.145 4246
 4248 3 -82.29 55.87 79.5 0.127 4247
 4249 3 -82.37 55.74 79.62 0.149 4248
 4250 3 -82.51 55.78 79.7 0.147 4249
 4251 3 -82.68 55.77 79.72 0.153 4250
 4252 3 -82.79 55.7 79.78 0.208 4251
 4253 3 -82.9 55.73 79.81 0.268 4252
 4254 3 -83.09 55.7 79.79 0.235 4253
 4255 3 -83.18 55.57 79.92 0.227 4254
 4256 3 -83.26 55.41 80 0.242 4255
 4257 3 -83.35 55.34 80.06 0.322 4256
 4258 3 -83.43 55.1 80.11 0.331 4257
 4259 3 -83.51 55.03 80.17 0.322 4258
 4260 3 -83.62 54.81 80.14 0.288 4259
 4261 3 -83.73 54.63 80.12 0.239 4260
 4262 3 -84.01 54.63 80.01 0.095 4261
 4263 3 -84.06 54.74 79.95 0.064 4262
 4264 3 -84.2 54.73 79.86 0.128 4263
 4265 3 -84.39 54.78 79.81 0.142 4264
 4266 3 -84.51 54.81 79.79 0.165 4265
 4267 3 -84.57 55.09 79.79 0.141 4266
 4268 3 -84.67 55.24 79.73 0.129 4267
 4269 3 -84.81 55.42 79.59 0.087 4268
 4270 3 -84.89 55.49 79.51 0.081 4269
 4271 3 -84.96 55.56 79.48 0.072 4270
 4272 3 -85.09 55.67 79.45 0.096 4271
 4273 3 -85.2 55.95 79.31 0.144 4272
 4274 3 -85.18 56.14 79.15 0.19 4273
 4275 3 -85.2 56.21 79.08 0.198 4274
 4276 3 -84.96 56.21 78.84 0.122 4275
 4277 3 -84.9 56.28 78.73 0.113 4276
 4278 3 -85.39 56.42 79.15 0.055 4275
 4279 3 -85.51 56.53 79.2 0.082 4278
 4280 3 -85.6 56.63 79.23 0.096 4279
 4281 3 -85.67 56.77 79.25 0.111 4280
 4282 3 -85.79 56.89 79.25 0.119 4281
 4283 3 -85.83 57.06 79.17 0.086 4282
 4284 3 -85.89 57.18 79.11 0.074 4283
 4285 3 -86.03 57.28 79.09 0.089 4284
 4286 3 -86.11 57.37 79.11 0.17 4285
 4287 3 -86.31 57.2 79 0.078 4286
 4288 3 -86.14 57.43 79 0.118 4286
 4289 3 -85.99 57.17 79.42 0.096 4288
 4290 3 -85.93 57.05 79.48 0.083 4289
 4291 3 -85.84 56.85 79.54 0.124 4290
 4292 3 -85.78 56.68 79.53 0.111 4291
 4293 3 -85.84 56.5 79.48 0.123 4292
 4294 3 -85.93 56.38 79.42 0.091 4293
 4295 3 -85.98 56.21 79.4 0.108 4294
 4296 3 -86.03 56.05 79.39 0.072 4295
 4297 3 -86.12 56.1 79.28 0.083 4296
 4298 3 -86.1 56.02 79.22 0.118 4297
 4299 3 -86.07 55.91 79.14 0.098 4298
 4300 3 -86.03 55.78 79.06 0.079 4299
 4301 3 -86.16 57.5 78.9 0.118 4288
 4302 3 -86.22 57.82 78.59 0.101 4301
 4303 3 -86.24 57.88 78.5 0.115 4302
 4304 3 -86.28 58.06 78.36 0.086 4303
 4305 3 -86.36 58.14 78.23 0.084 4304
 4306 3 -86.16 57.56 78.81 0.118 4301
 4307 3 -86.44 57.49 79.2 0.108 4306
 4308 3 -86.56 57.42 79.2 0.082 4307
 4309 3 -84.64 54.63 79.69 0.124 4266
 4310 3 -84.78 54.63 79.61 0.167 4309
 4311 3 -84.95 54.6 79.56 0.093 4310
 4312 3 -85.07 54.56 79.56 0.066 4311
 4313 3 -85.23 54.42 79.64 0.081 4312
 4314 3 -85.39 54.35 79.72 0.108 4313
 4315 3 -85.56 54.27 79.64 0.095 4314
 4316 3 -85.76 54.27 79.67 0.117 4315
 4317 3 -85.93 54.25 79.79 0.137 4316
 4318 3 -85.84 54.45 80.09 0.104 4317
 4319 3 -85.76 54.53 80.26 0.103 4318
 4320 3 -85.75 54.63 80.45 0.13 4319
 4321 3 -85.76 54.84 80.67 0.139 4320
 4322 3 -85.68 54.81 80.73 0.183 4321
 4323 3 -85.76 54.96 80.94 0.08 4322
 4324 3 -85.65 54.99 81.09 0.122 4323
 4325 3 -85.51 55.03 81.15 0.108 4324
 4326 3 -85.37 55.14 81.23 0.094 4325
 4327 3 -85.37 55.25 81.28 0.082 4326
 4328 3 -85.4 55.32 81.39 0.094 4327
 4329 3 -85.35 55.43 81.53 0.112 4328
 4330 3 -85.37 55.49 81.7 0.07 4329
 4331 3 -85.4 55.46 81.84 0.142 4330
 4332 3 -85.43 55.31 82 0.086 4331
 4333 3 -85.4 55.2 82.11 0.101 4332
 4334 3 -85.43 55.14 82.2 0.127 4333
 4335 3 -85.45 55.07 82.28 0.144 4334
 4336 3 -85.46 55.18 82.5 0.085 4335
 4337 3 -85.46 54.92 82.28 0.062 4335
 4338 3 -85.48 54.74 82.33 0.129 4337
 4339 3 -85.45 54.56 82.34 0.047 4338
 4340 3 -85.48 54.62 80.75 0.117 4322
 4341 3 -85.35 54.7 80.87 0.1 4340
 4342 3 -85.18 54.78 80.81 0.093 4341
 4343 3 -85.1 54.85 80.75 0.094 4342
 4344 3 -85.03 55.03 80.65 0.06 4343
 4345 3 -85.01 55.16 80.61 0.000125 4344
 4346 3 -86.17 54.2 79.58 0.105 4317
 4347 3 -86.28 54.13 79.5 0.105 4346
 4348 3 -86.4 54.1 79.47 0.123 4347
 4349 3 -86.6 54.28 79.56 0.106 4348
 4350 3 -86.65 54.38 79.62 0.112 4349
 4351 3 -86.68 54.5 79.61 0.109 4350
 4352 3 -86.71 54.68 79.59 0.066 4351
 4353 3 -86.84 54.85 79.62 0.094 4352
 4354 3 -87 54.96 79.59 0.074 4353
 4355 3 -86.51 54.03 79.42 0.113 4348
 4356 3 -86.6 54.03 79.37 0.111 4355
 4357 3 -86.65 53.78 79.34 0.057 4356
 4358 3 -86.7 53.7 79.39 0.038 4357
 4359 3 -86.73 53.56 79.36 0.073 4358
 4360 3 -86.76 53.41 79.4 0.122 4359
 4361 3 -86.81 53.28 79.45 0.099 4360
 4362 3 -86.93 53.17 79.5 0.09 4361
 4363 3 -87.09 53.12 79.58 0.127 4362
 4364 3 -87.18 53.02 79.65 0.11 4363
 4365 3 -87.18 52.82 79.73 0.06 4364
 4366 3 -87.2 52.71 79.78 0.064 4365
 4367 3 -81.84 55.41 78.5 0.084 4020
 4368 3 -81.84 53.21 75.39 0.365 3878
 4369 3 -81.81 53.07 75.5 0.33 4368
 4370 3 -81.79 52.82 75.5 0.294 4369
 4371 3 -81.76 52.67 75.59 0.305 4370
 4372 3 -81.73 52.46 75.62 0.328 4371
 4373 3 -81.7 52.28 75.67 0.347 4372
 4374 3 -81.62 52.1 75.65 0.361 4373
 4375 3 -81.59 51.85 75.7 0.357 4374
 4376 3 -81.56 51.59 75.64 0.4 4375
 4377 3 -81.5 51.42 75.72 0.384 4376
 4378 3 -81.4 51.31 75.7 0.422 4377
 4379 3 -81.2 52.03 75.25 0.095 4378
 4380 3 -81.35 50.96 75.76 0.343 4378
 4381 3 -81.34 50.74 75.81 0.333 4380
 4382 3 -81.28 50.56 75.83 0.381 4381
 4383 3 -81.23 50.41 75.86 0.383 4382
 4384 3 -81.29 50.2 75.81 0.409 4383
 4385 3 -81.28 49.99 75.83 0.43 4384
 4386 3 -81.26 49.87 75.81 0.445 4385
 4387 3 -81.31 49.66 75.78 0.423 4386
 4388 3 -81.37 49.48 75.72 0.423 4387
 4389 3 -81.4 49.32 75.64 0.439 4388
 4390 3 -81.48 48.96 75.73 0.37 4389
 4391 3 -81.43 48.78 75.64 0.389 4390
 4392 3 -81.4 48.59 75.65 0.429 4391
 4393 3 -81.42 48.45 75.62 0.479 4392
 4394 3 -81.46 48.38 75.48 0.532 4393
 4395 3 -82.17 48.53 75 0.136 4394
 4396 3 -82.28 48.5 74.92 0.171 4395
 4397 3 -82.46 48.32 74.89 0.191 4396
 4398 3 -82.64 48.17 74.84 0.178 4397
 4399 3 -82.81 48.14 74.79 0.171 4398
 4400 3 -82.98 48.2 74.75 0.167 4399
 4401 3 -83.18 48.2 74.69 0.14 4400
 4402 3 -83.34 48.17 74.62 0.167 4401
 4403 3 -83.48 48.13 74.61 0.114 4402
 4404 3 -83.51 48.1 74.5 0.128 4403
 4405 3 -83.68 47.99 74.42 0.152 4404
 4406 3 -83.79 47.92 74.31 0.175 4405
 4407 3 -83.89 47.99 74.15 0.165 4406
 4408 3 -84 48.09 73.95 0.169 4407
 4409 3 -84.04 48.17 73.76 0.21 4408
 4410 3 -84.18 48.28 73.67 0.264 4409
 4411 3 -84.25 48.78 73.76 0.091 4410
 4412 3 -84.34 48.92 73.79 0.148 4411
 4413 3 -84.45 49.12 73.83 0.139 4412
 4414 3 -84.54 49.31 73.83 0.121 4413
 4415 3 -84.59 49.45 73.9 0.094 4414
 4416 3 -84.68 49.53 73.86 0.099 4415
 4417 3 -84.76 49.67 73.84 0.076 4416
 4418 3 -84.84 49.85 73.81 0.112 4417
 4419 3 -84.95 50.05 73.76 0.124 4418
 4420 3 -85.01 50.24 73.72 0.113 4419
 4421 3 -84.98 50.43 73.7 0.132 4420
 4422 3 -84.92 50.53 73.73 0.143 4421
 4423 3 -84.85 50.52 73.56 0.103 4422
 4424 3 -84.87 50.56 73.42 0.116 4423
 4425 3 -84.84 50.67 73.23 0.122 4424
 4426 3 -84.75 50.68 73.14 0.092 4425
 4427 3 -84.65 50.63 73.08 0.105 4426
 4428 3 -84.45 50.62 73.22 0.061 4427
 4429 3 -84.35 50.59 73.31 0.065 4428
 4430 3 -84.28 50.5 73.37 0.085 4429
 4431 3 -84.25 50.41 73.48 0.141 4430
 4432 3 -84.29 50.45 73.59 0.057 4431
 4433 3 -84.76 50.66 73.92 0.069 4422
 4434 3 -84.65 50.66 73.94 0.082 4433
 4435 3 -84.56 50.73 74 0.063 4434
 4436 3 -84.54 50.85 74.15 0.155 4435
 4437 3 -84.54 50.92 74.25 0.192 4436
 4438 3 -84.73 51.35 74.34 0.212 4437
 4439 3 -84.78 51.57 74.39 0.135 4438
 4440 3 -84.78 51.73 74.47 0.069 4439
 4441 3 -84.76 51.85 74.53 0.081 4440
 4442 3 -84.7 51.95 74.56 0.155 4441
 4443 3 -84.75 52.23 74.48 0.117 4442
 4444 3 -84.75 52.34 74.45 0.072 4443
 4445 3 -84.78 52.55 74.45 0.109 4444
 4446 3 -84.76 52.74 74.51 0.061 4445
 4447 3 -84.73 52.87 74.45 0.101 4446
 4448 3 -84.71 53.02 74.42 0.105 4447
 4449 3 -84.81 53.18 74.39 0.067 4448
 4450 3 -84.79 53.23 74.53 0.074 4449
 4451 3 -84.79 53.28 74.62 0.153 4450
 4452 3 -84.31 48.1 73.42 0.166 4410
 4453 3 -84.43 48.1 73.28 0.171 4452
 4454 3 -84.54 48 73.12 0.175 4453
 4455 3 -84.73 47.89 73.06 0.131 4454
 4456 3 -84.84 47.85 73 0.109 4455
 4457 3 -84.87 47.7 72.98 0.115 4456
 4458 3 -84.9 47.57 72.83 0.169 4457
 4459 3 -84.81 47.49 72.75 0.193 4458
 4460 3 -84.85 47.42 72.67 0.276 4459
 4461 3 -84.56 47.81 72.59 0.091 4460
 4462 3 -84.54 47.95 72.5 0.12 4461
 4463 3 -84.51 48.06 72.39 0.119 4462
 4464 3 -84.57 48.12 72.25 0.115 4463
 4465 3 -84.65 48.16 72.14 0.111 4464
 4466 3 -84.56 48.24 72.03 0.141 4465
 4467 3 -84.51 48.27 71.92 0.187 4466
 4468 3 -84.29 48.06 71.9 0.101 4467
 4469 3 -84.17 48.06 71.87 0.091 4468
 4470 3 -84.01 48.14 71.78 0.11 4469
 4471 3 -83.95 48.2 71.67 0.095 4470
 4472 3 -83.87 48.31 71.56 0.086 4471
 4473 3 -83.85 48.42 71.48 0.09 4472
 4474 3 -83.79 48.6 71.45 0.134 4473
 4475 3 -83.59 48.78 71.48 0.078 4474
 4476 3 -83.62 48.92 71.42 0.09 4475
 4477 3 -83.68 49.1 71.45 0.14 4476
 4478 3 -83.68 49.31 71.34 0.151 4477
 4479 3 -83.73 49.52 71.29 0.1 4478
 4480 3 -83.85 49.57 71.2 0.104 4479
 4481 3 -83.96 49.71 71.17 0.08 4480
 4482 3 -84.04 50.05 71.2 0.096 4481
 4483 3 -84.17 50.18 71.19 0.079 4482
 4484 3 -84.29 50.2 71.2 0.089 4483
 4485 3 -84.43 50.27 71.2 0.087 4484
 4486 3 -84.53 48.45 71.81 0.124 4467
 4487 3 -84.54 48.59 71.67 0.129 4486
 4488 3 -84.7 48.59 71.59 0.18 4487
 4489 3 -84.59 48.6 71.5 0.069 4488
 4490 3 -85.15 47.09 72.61 0.174 4460
 4491 3 -85.31 46.99 72.67 0.179 4490
 4492 3 -85.54 46.98 72.64 0.194 4491
 4493 3 -85.64 46.87 72.56 0.264 4492
 4494 3 -85.98 47.06 72.81 0.179 4493
 4495 3 -86.07 47.1 72.84 0.204 4494
 4496 3 -86.03 47.42 72.62 0.13 4495
 4497 3 -86.06 47.52 72.53 0.000125 4496
 4498 3 -86.26 47.2 73.14 0.114 4495
 4499 3 -86.43 47.38 73.25 0.131 4498
 4500 3 -86.54 47.52 73.29 0.144 4499
 4501 3 -86.59 47.64 73.34 0.183 4500
 4502 3 -86.78 47.6 73.47 0.126 4501
 4503 3 -86.95 47.56 73.53 0.099 4502
 4504 3 -87.06 47.66 73.59 0.118 4503
 4505 3 -87.15 47.7 73.7 0.12 4504
 4506 3 -87.23 47.81 73.75 0.149 4505
 4507 3 -87.39 47.88 73.87 0.114 4506
 4508 3 -87.45 47.98 73.98 0.077 4507
 4509 3 -87.64 48.12 74.03 0.082 4508
 4510 3 -87.76 48.14 74.03 0.078 4509
 4511 3 -87.93 48.24 73.95 0.112 4510
 4512 3 -88.01 48.28 73.89 0.145 4511
 4513 3 -88.18 48.38 73.84 0.149 4512
 4514 3 -88.29 48.42 73.81 0.222 4513
 4515 3 -88.39 48.78 73.95 0.156 4514
 4516 3 -88.48 48.92 73.89 0.144 4515
 4517 3 -88.65 49.17 73.98 0.118 4516
 4518 3 -88.76 49.28 74 0.058 4517
 4519 3 -88.35 48.13 73.58 0.17 4514
 4520 3 -88.42 48.06 73.42 0.14 4519
 4521 3 -86.54 47.88 73.31 0.108 4501
 4522 3 -86.5 48.05 73.33 0.095 4521
 4523 3 -85.53 46.62 72.33 0.192 4493
 4524 3 -85.59 46.55 72.28 0.248 4523
 4525 3 -85.65 46.5 72.2 0.182 4524
 4526 3 -85.75 46.55 72.12 0.211 4525
 4527 3 -85.75 46.43 71.87 0.264 4526
 4528 3 -85.78 46.41 71.73 0.325 4527
 4529 3 -85.71 46.34 71.56 0.389 4528
 4530 3 -85.76 46.25 71.5 0.437 4529
 4531 3 -85.9 45.81 71.64 0.185 4530
 4532 3 -86.09 45.75 71.81 0.183 4531
 4533 3 -86.23 45.67 71.83 0.187 4532
 4534 3 -86.39 45.55 71.86 0.137 4533
 4535 3 -86.48 45.48 71.97 0.14 4534
 4536 3 -86.6 45.41 72.03 0.199 4535
 4537 3 -86.7 45.32 72.04 0.26 4536
 4538 3 -86.79 45.27 72.11 0.296 4537
 4539 3 -86.84 45.13 72.09 0.417 4538
 4540 3 -86.62 44.89 72.39 0.24 4539
 4541 3 -86.45 44.92 72.73 0.103 4540
 4542 3 -86.32 44.92 72.83 0.13 4541
 4543 3 -86.29 44.81 72.9 0.187 4542
 4544 3 -86.26 44.71 72.94 0.162 4543
 4545 3 -86.29 44.55 73.17 0.133 4544
 4546 3 -86.23 44.49 73.28 0.313 4545
 4547 3 -86.26 44.49 73.47 0.485 4546
 4548 3 -86.15 44.49 73.64 0.494 4547
 4549 3 -86.04 44.45 73.78 0.484 4548
 4550 3 -85.82 44.42 73.92 0.419 4549
 4551 3 -85.62 44.84 74.03 0.123 4550
 4552 3 -85.48 44.88 74.08 0.06 4551
 4553 3 -85.65 44.06 73.9 0.308 4550
 4554 3 -85.29 43.95 73.87 0.24 4553
 4555 3 -85.2 43.89 73.92 0.276 4554
 4556 3 -85.07 43.85 73.97 0.334 4555
 4557 3 -85 43.74 74.01 0.391 4556
 4558 3 -84.87 43.52 73.87 0.312 4557
 4559 3 -84.76 43.42 73.78 0.302 4558
 4560 3 -84.67 43.24 73.44 0.156 4559
 4561 3 -84.59 43.14 73.42 0.133 4560
 4562 3 -84.34 43.03 73.45 0.074 4561
 4563 3 -84.2 43.02 73.42 0.093 4562
 4564 3 -84.07 43.02 73.37 0.175 4563
 4565 3 -83.87 42.75 73.36 0.079 4564
 4566 3 -83.75 42.64 73.34 0.108 4565
 4567 3 -83.78 42.49 73.37 0.115 4566
 4568 3 -85.06 44.03 74.56 0.143 4557
 4569 3 -84.95 43.98 74.64 0.17 4568
 4570 3 -84.79 43.93 74.7 0.204 4569
 4571 3 -84.7 43.92 74.81 0.211 4570
 4572 3 -84.54 43.82 74.89 0.214 4571
 4573 3 -84.29 43.81 74.98 0.193 4572
 4574 3 -84.2 43.74 75.06 0.167 4573
 4575 3 -84.12 43.63 75.12 0.23 4574
 4576 3 -83.85 43.81 75.23 0.149 4575
 4577 3 -83.81 43.68 75.36 0.188 4576
 4578 3 -83.71 43.68 75.48 0.137 4577
 4579 3 -83.59 43.62 75.62 0.14 4578
 4580 3 -83.51 43.55 75.73 0.14 4579
 4581 3 -83.42 43.35 75.87 0.148 4580
 4582 3 -83.35 43.2 75.98 0.186 4581
 4583 3 -83.27 43.13 76.08 0.164 4582
 4584 3 -83.21 43 76.2 0.145 4583
 4585 3 -83.19 42.85 76.34 0.125 4584
 4586 3 -83.11 42.74 76.48 0.14 4585
 4587 3 -83.02 42.63 76.59 0.123 4586
 4588 3 -82.93 42.55 76.67 0.142 4587
 4589 3 -82.85 42.43 76.78 0.145 4588
 4590 3 -82.8 42.41 76.98 0.108 4589
 4591 3 -82.74 42.31 77.08 0.14 4590
 4592 3 -82.65 42.2 77.23 0.154 4591
 4593 3 -82.51 42.12 77.36 0.16 4592
 4594 3 -82.4 41.99 77.48 0.164 4593
 4595 3 -82.27 41.93 77.62 0.151 4594
 4596 3 -82.27 41.71 77.79 0.186 4595
 4597 3 -82.41 41.42 77.86 0.202 4596
 4598 3 -82.52 41.24 77.86 0.18 4597
 4599 3 -82.46 41.02 77.89 0.223 4598
 4600 3 -82.41 40.85 78.03 0.193 4599
 4601 3 -82.32 40.73 78.15 0.216 4600
 4602 3 -82.24 40.6 78.34 0.168 4601
 4603 3 -82.18 40.45 78.42 0.228 4602
 4604 3 -82.07 40.38 78.58 0.218 4603
 4605 3 -81.94 40.42 78.65 0.223 4604
 4606 3 -81.85 40.35 78.84 0.253 4605
 4607 3 -81.82 40.41 78.98 0.314 4606
 4608 3 -81.82 40.41 79.11 0.322 4607
 4609 3 -81.79 40.46 79.26 0.339 4608
 4610 3 -81.76 40.38 79.39 0.353 4609
 4611 3 -81.8 40.45 79.5 0.44 4610
 4612 3 -81.72 40.27 79.59 0.441 4611
 4613 3 -82.24 39.8 79.58 0.154 4612
 4614 3 -82.32 39.66 79.62 0.171 4613
 4615 3 -82.35 39.49 79.65 0.151 4614
 4616 3 -82.49 39.37 79.69 0.168 4615
 4617 3 -82.57 39.27 79.72 0.143 4616
 4618 3 -82.71 39.21 79.73 0.241 4617
 4619 3 -82.82 39.14 79.64 0.26 4618
 4620 3 -83.04 39.25 79.53 0.167 4619
 4621 3 -83.18 39.25 79.47 0.203 4620
 4622 3 -83.35 39.31 79.39 0.262 4621
 4623 3 -83.47 39.21 79.26 0.23 4622
 4624 3 -83.71 39.24 79.17 0.184 4623
 4625 3 -83.94 39.2 79.12 0.166 4624
 4626 3 -84.13 39.2 79.09 0.135 4625
 4627 3 -84.29 39.21 79.01 0.119 4626
 4628 3 -84.44 39.21 78.98 0.11 4627
 4629 3 -84.52 39.21 78.87 0.113 4628
 4630 3 -84.6 39.17 78.73 0.128 4629
 4631 3 -84.69 39.1 78.64 0.1 4630
 4632 3 -84.74 39.06 78.53 0.082 4631
 4633 3 -84.82 39.09 78.47 0.123 4632
 4634 3 -84.91 39.02 78.37 0.141 4633
 4635 3 -85.02 38.99 78.28 0.134 4634
 4636 3 -81.58 40.49 79.69 0.328 4612
 4637 3 -81.52 40.56 79.75 0.307 4636
 4638 3 -81.51 40.6 79.89 0.25 4637
 4639 3 -81.49 40.6 80.03 0.149 4638
 4640 3 -84.32 43.25 75.09 0.121 4575
 4641 3 -84.4 43.16 75 0.125 4640
 4642 3 -84.4 43.03 74.9 0.153 4641
 4643 3 -84.46 42.8 74.95 0.235 4642
 4644 3 -84.23 42.56 74.81 0.169 4643
 4645 3 -84.2 42.45 74.75 0.175 4644
 4646 3 -84.29 42.41 74.59 0.12 4645
 4647 3 -84.18 42.31 74.53 0.193 4646
 4648 3 -84.11 42.14 74.48 0.187 4647
 4649 3 -84.24 41.99 74.33 0.204 4648
 4650 3 -84.41 41.85 74.23 0.157 4649
 4651 3 -84.57 41.81 74.17 0.135 4650
 4652 3 -84.69 41.77 74.06 0.113 4651
 4653 3 -84.85 41.75 73.98 0.124 4652
 4654 3 -85.07 41.7 74 0.119 4653
 4655 3 -85.22 41.68 73.95 0.091 4654
 4656 3 -84.19 42.6 75.08 0.087 4643
 4657 3 -84.05 42.5 75.11 0.087 4656
 4658 3 -86.78 44.81 72.06 0.147 4540
 4659 3 -86.9 44.77 71.97 0.116 4658
 4660 3 -87.04 44.81 71.87 0.133 4659
 4661 3 -87.15 44.84 71.78 0.146 4660
 4662 3 -87.28 44.71 71.81 0.101 4661
 4663 3 -87.35 44.59 71.75 0.125 4662
 4664 3 -87.43 44.48 71.67 0.145 4663
 4665 3 -87.5 44.37 71.64 0.136 4664
 4666 3 -87.57 44.24 71.53 0.12 4665
 4667 3 -87.59 44.1 71.42 0.109 4666
 4668 3 -87.68 43.96 71.34 0.101 4667
 4669 3 -87.81 43.92 71.25 0.127 4668
 4670 3 -87.93 43.89 71.2 0.037 4669
 4671 3 -87.29 45.42 71.7 0.157 4539
 4672 3 -87.5 45.53 71.67 0.115 4671
 4673 3 -87.65 45.59 71.56 0.103 4672
 4674 3 -87.76 45.66 71.42 0.142 4673
 4675 3 -87.9 45.66 71.34 0.146 4674
 4676 3 -88.09 45.57 71.34 0.152 4675
 4677 3 -88.29 45.49 71.26 0.161 4676
 4678 3 -88.45 45.39 71.23 0.159 4677
 4679 3 -88.62 45.31 71.15 0.16 4678
 4680 3 -88.81 45.24 71.09 0.164 4679
 4681 3 -88.9 45.18 71.03 0.157 4680
 4682 3 -89.04 45.17 70.89 0.09 4681
 4683 3 -89.17 45.21 70.78 0.081 4682
 4684 3 -89.18 45.24 70.62 0.102 4683
 4685 3 -89.29 45.31 70.42 0.088 4684
 4686 3 -89.37 45.37 70.28 0.086 4685
 4687 3 -89.46 45.38 70.2 0.071 4686
 4688 3 -85.62 46.42 71.26 0.497 4530
 4689 3 -85.65 46.45 71.14 0.555 4688
 4690 3 -86.15 47 71.22 0.281 4689
 4691 3 -86.37 46.99 71.17 0.286 4690
 4692 3 -86.45 47.1 71.14 0.339 4691
 4693 3 -86.39 46.48 70.81 0.107 4692
 4694 3 -86.4 46.27 70.79 0.112 4693
 4695 3 -86.48 46.14 70.78 0.108 4694
 4696 3 -86.53 45.95 70.7 0.127 4695
 4697 3 -86.48 45.7 70.67 0.083 4696
 4698 3 -86.62 47.45 71.26 0.197 4692
 4699 3 -86.82 47.5 71.25 0.136 4698
 4700 3 -86.98 47.56 71.29 0.146 4699
 4701 3 -87.12 47.68 71.25 0.105 4700
 4702 3 -87.23 47.78 71.09 0.128 4701
 4703 3 -87.34 47.88 70.97 0.1 4702
 4704 3 -87.43 47.99 70.92 0.122 4703
 4705 3 -87.48 48.18 70.89 0.131 4704
 4706 3 -87.48 48.35 70.94 0.053 4705
 4707 3 -87.53 48.49 70.94 0.115 4706
 4708 3 -87.53 48.71 70.89 0.121 4707
 4709 3 -87.51 48.87 70.9 0.111 4708
 4710 3 -87.42 49 70.84 0.136 4709
 4711 3 -87.29 49.12 70.79 0.115 4710
 4712 3 -87.18 49.27 70.83 0.083 4711
 4713 3 -87.14 49.28 71.03 0.143 4712
 4714 3 -87.12 49.42 71.11 0.138 4713
 4715 3 -87.1 49.6 71.15 0.152 4714
 4716 3 -87.2 49.73 71.2 0.158 4715
 4717 3 -87.17 49.99 71.12 0.07 4716
 4718 3 -87.21 50.12 71.09 0.078 4717
 4719 3 -87.29 50.23 71.06 0.066 4718
 4720 3 -87.37 50.52 71.09 0.117 4719
 4721 3 -87.48 50.62 71.06 0.127 4720
 4722 3 -87.57 50.74 71.08 0.149 4721
 4723 3 -87.71 50.84 71.06 0.153 4722
 4724 3 -87.84 50.89 71.03 0.181 4723
 4725 3 -87.92 51.13 70.89 0.076 4724
 4726 3 -87.93 51.2 70.79 0.061 4725
 4727 3 -87.98 51.34 70.72 0.094 4726
 4728 3 -88.09 51.42 70.69 0.08 4727
 4729 3 -88.1 51.6 70.65 0.089 4728
 4730 3 -88.06 51.74 70.62 0.115 4729
 4731 3 -88.05 52.17 70.64 0.107 4730
 4732 3 -88.14 52.31 70.62 0.101 4731
 4733 3 -88.25 52.48 70.64 0.104 4732
 4734 3 -88.39 52.62 70.56 0.08 4733
 4735 3 -88.49 52.67 70.53 0.125 4734
 4736 3 -88.66 52.93 70.54 0.094 4735
 4737 3 -88.75 53 70.53 0.1 4736
 4738 3 -88.83 53.18 70.53 0.14 4737
 4739 3 -88.91 53.39 70.56 0.137 4738
 4740 3 -88.99 53.74 70.53 0.123 4739
 4741 3 -89.08 53.98 70.5 0.116 4740
 4742 3 -89.05 54.16 70.5 0.091 4741
 4743 3 -89.03 54.32 70.48 0.103 4742
 4744 3 -89.06 54.42 70.42 0.043 4743
 4745 3 -88.44 52.46 70.33 0.085 4735
 4746 3 -88.36 52.45 70.25 0.088 4745
 4747 3 -87.95 50.67 71.17 0.086 4724
 4748 3 -88.09 50.56 71.14 0.078 4747
 4749 3 -85.37 46.32 70.87 0.405 4689
 4750 3 -85.26 46.28 70.67 0.342 4749
 4751 3 -85.23 46.21 70.37 0.274 4750
 4752 3 -85.26 46.2 70.12 0.227 4751
 4753 3 -85.21 46.24 70 0.244 4752
 4754 3 -85.12 46.14 69.9 0.353 4753
 4755 3 -85 46.16 69.9 0.42 4754
 4756 3 -84.9 45.85 69.81 0.356 4755
 4757 3 -84.81 45.66 69.69 0.302 4756
 4758 3 -84.81 45.43 69.58 0.264 4757
 4759 3 -84.79 45.32 69.42 0.209 4758
 4760 3 -84.73 45.37 69.25 0.221 4759
 4761 3 -84.62 45.39 69.15 0.253 4760
 4762 3 -84.6 45.25 69.06 0.296 4761
 4763 3 -84.68 44.99 68.98 0.352 4762
 4764 3 -84.7 44.85 68.95 0.347 4763
 4765 3 -85.15 44.89 68.81 0.177 4764
 4766 3 -85.34 44.77 68.76 0.163 4765
 4767 3 -85.48 44.67 68.75 0.184 4766
 4768 3 -85.73 44.95 68.69 0.118 4767
 4769 3 -85.82 45.17 68.62 0.122 4768
 4770 3 -85.9 45.28 68.53 0.127 4769
 4771 3 -86.04 45.32 68.45 0.096 4770
 4772 3 -86.15 45.45 68.45 0.068 4771
 4773 3 -86.28 45.56 68.42 0.098 4772
 4774 3 -86.42 45.6 68.4 0.098 4773
 4775 3 -86.46 45.49 68.42 0.06 4774
 4776 3 -85.45 44.45 68.73 0.144 4767
 4777 3 -85.45 44.28 68.67 0.173 4776
 4778 3 -85.35 44.2 68.53 0.203 4777
 4779 3 -85.42 43.98 68.58 0.137 4778
 4780 3 -85.46 43.84 68.51 0.173 4779
 4781 3 -85.51 43.73 68.51 0.126 4780
 4782 3 -85.65 43.66 68.42 0.151 4781
 4783 3 -85.71 43.56 68.37 0.136 4782
 4784 3 -85.9 43.53 68.31 0.121 4783
 4785 3 -86.09 43.49 68.25 0.227 4784
 4786 3 -86.23 43.42 68.34 0.238 4785
 4787 3 -86.2 43.2 68.53 0.236 4786
 4788 3 -86.18 42.92 68.47 0.149 4787
 4789 3 -86.18 42.7 68.5 0.123 4788
 4790 3 -86.17 42.56 68.53 0.165 4789
 4791 3 -86.15 42.38 68.59 0.172 4790
 4792 3 -86.14 42.17 68.54 0.144 4791
 4793 3 -86.23 42.03 68.62 0.143 4792
 4794 3 -86.35 41.92 68.65 0.158 4793
 4795 3 -86.45 41.77 68.69 0.211 4794
 4796 3 -86.56 41.67 68.73 0.253 4795
 4797 3 -86.93 41.8 68.94 0.078 4796
 4798 3 -87 41.67 68.89 0.123 4797
 4799 3 -87.2 42.1 68.89 0.126 4798
 4800 3 -87.26 42.28 68.95 0.167 4799
 4801 3 -87.31 42.46 68.94 0.21 4800
 4802 3 -87.37 42.55 68.86 0.244 4801
 4803 3 -87.5 42.64 69.2 0.127 4802
 4804 3 -87.56 42.74 69.26 0.094 4803
 4805 3 -86.96 41.42 68.98 0.084 4798
 4806 3 -87.01 41.28 69.06 0.12 4805
 4807 3 -87.07 41.18 69.09 0.077 4806
 4808 3 -86.96 41.78 69.06 0.065 4797
 4809 3 -87.01 41.82 69.23 0.148 4808
 4810 3 -87.1 41.88 69.25 0.072 4809
 4811 3 -86.35 41.24 68.62 0.181 4796
 4812 3 -86.34 41.1 68.64 0.187 4811
 4813 3 -86.42 40.95 68.53 0.25 4812
 4814 3 -86.43 40.84 68.45 0.314 4813
 4815 3 -86.4 40.7 68.45 0.351 4814
 4816 3 -86.42 40.6 68.42 0.42 4815
 4817 3 -86.34 40.38 68.51 0.421 4816
 4818 3 -86.29 40.24 68.59 0.441 4817
 4819 3 -86.01 40.09 68.84 0.344 4818
 4820 3 -85.96 39.98 68.9 0.404 4819
 4821 3 -85.87 39.81 68.92 0.38 4820
 4822 3 -85.87 39.68 69.03 0.38 4821
 4823 3 -85.48 39.68 68.56 0.102 4822
 4824 3 -85.26 39.57 68.47 0.098 4823
 4825 3 -85.21 39.45 68.42 0.000125 4824
 4826 3 -85.89 39.43 69.23 0.21 4822
 4827 3 -85.82 39.35 69.2 0.171 4826
 4828 3 -86.84 40.24 68.09 0.128 4818
 4829 3 -86.95 40.2 68.03 0.096 4828
 4830 3 -86.78 40.81 67.89 0.13 4816
 4831 3 -86.89 40.85 67.81 0.102 4830
 4832 3 -87.01 40.92 67.65 0.122 4831
 4833 3 -87.06 40.95 67.56 0.055 4832
 4834 3 -86.06 43.38 68.83 0.119 4787
 4835 3 -85.95 43.42 68.89 0.129 4834
 4836 3 -85.85 43.46 68.95 0.131 4835
 4837 3 -85.73 43.45 69.12 0.088 4836
 4838 3 -85.67 43.49 69.23 0.137 4837
 4839 3 -85.56 43.45 69.29 0.134 4838
 4840 3 -85.39 43.35 69.33 0.066 4839
 4841 3 -85.17 43.35 69.33 0.103 4840
 4842 3 -85.01 43.35 69.22 0.101 4841
 4843 3 -84.85 43.35 69.15 0.118 4842
 4844 3 -84.75 43.38 69.04 0.086 4843
 4845 3 -84.79 43.55 68.95 0.162 4844
 4846 3 -84.84 43.67 68.95 0.232 4845
 4847 3 -84.84 44.03 69.06 0.061 4846
 4848 3 -84.76 44.13 69.11 0.085 4847
 4849 3 -84.64 44.23 69.08 0.105 4848
 4850 3 -84.31 44.62 69.03 0.153 4764
 4851 3 -84.28 44.52 68.92 0.209 4850
 4852 3 -84.07 44.45 68.89 0.213 4851
 4853 3 -83.81 44.35 68.75 0.169 4852
 4854 3 -83.7 44.2 68.65 0.099 4853
 4855 3 -83.6 44.07 68.59 0.124 4854
 4856 3 -83.59 44.05 68.48 0.154 4855
 4857 3 -83.43 44.06 68.31 0.143 4856
 4858 3 -83.42 44.1 68.2 0.164 4857
 4859 3 -83.4 44.17 68.12 0.262 4858
 4860 3 -83.51 44.38 67.84 0.317 4859
 4861 3 -83.56 44.38 67.7 0.305 4860
 4862 3 -83.59 44.46 67.56 0.318 4861
 4863 3 -83.65 44.6 67.5 0.342 4862
 4864 3 -83.71 44.75 67.48 0.249 4863
 4865 3 -83.81 45.13 67.64 0.186 4864
 4866 3 -83.79 45.27 67.83 0.161 4865
 4867 3 -84.06 45.41 67.86 0.116 4866
 4868 3 -84.07 45.53 67.9 0.16 4867
 4869 3 -84.2 45.77 67.87 0.1 4868
 4870 3 -84.31 45.92 67.89 0.108 4869
 4871 3 -84.39 46.05 67.89 0.121 4870
 4872 3 -84.48 46.2 67.86 0.111 4871
 4873 3 -83.68 45.3 67.79 0.099 4866
 4874 3 -83.7 45.35 67.62 0.153 4873
 4875 3 -83.71 45.43 67.56 0.035 4874
 4876 3 -83.81 44.18 67.14 0.106 4863
 4877 3 -83.87 44.05 67.04 0.139 4876
 4878 3 -83.9 43.96 66.92 0.187 4877
 4879 3 -83.81 43.74 67.09 0.077 4878
 4880 3 -83.87 43.63 67.08 0.118 4879
 4881 3 -83.84 43.39 67.09 0.102 4880
 4882 3 -83.9 43.16 67.17 0.126 4881
 4883 3 -83.9 42.95 67.2 0.068 4882
 4884 3 -84.01 42.88 67.22 0.069 4883
 4885 3 -84.06 42.77 67.12 0.094 4884
 4886 3 -84.09 42.62 67.14 0.104 4885
 4887 3 -84.21 42.52 67.2 0.128 4886
 4888 3 -84.34 42.31 67.19 0.151 4887
 4889 3 -84.45 42.14 67.17 0.164 4888
 4890 3 -84.43 41.91 67.19 0.094 4889
 4891 3 -84.34 41.7 67.23 0.079 4890
 4892 3 -84.29 41.57 67.22 0.087 4891
 4893 3 -84.23 41.43 67.17 0.119 4892
 4894 3 -84.23 41.27 67.12 0.119 4893
 4895 3 -84.29 41.06 67.12 0.067 4894
 4896 3 -84.31 40.93 67.14 0.105 4895
 4897 3 -84.37 40.78 67.2 0.062 4896
 4898 3 -84.4 40.67 67.25 0.108 4897
 4899 3 -84.26 40.48 67.34 0.099 4898
 4900 3 -84.18 40.38 67.45 0.08 4899
 4901 3 -84.12 40.23 67.56 0.075 4900
 4902 3 -82.9 43.74 68.39 0.179 4859
 4903 3 -82.75 43.74 68.42 0.185 4902
 4904 3 -82.59 43.63 68.31 0.161 4903
 4905 3 -82.51 43.45 68.23 0.152 4904
 4906 3 -82.39 43.2 68.23 0.137 4905
 4907 3 -82.35 42.99 68.14 0.136 4906
 4908 3 -82.37 42.85 68.12 0.129 4907
 4909 3 -82.31 42.68 68.15 0.102 4908
 4910 3 -82.25 42.55 68.09 0.139 4909
 4911 3 -82.1 42.39 68.11 0.141 4910
 4912 3 -81.95 42.32 68.08 0.138 4911
 4913 3 -81.76 42.23 68.01 0.284 4912
 4914 3 -81.6 42 68.12 0.205 4913
 4915 3 -81.51 41.74 68.25 0.148 4914
 4916 3 -81.4 41.62 68.26 0.137 4915
 4917 3 -81.29 41.53 68.28 0.142 4916
 4918 3 -81.2 41.38 68.31 0.169 4917
 4919 3 -81.14 41.27 68.36 0.193 4918
 4920 3 -81.03 41.07 68.34 0.137 4919
 4921 3 -80.9 40.95 68.31 0.111 4920
 4922 3 -80.84 40.81 68.31 0.15 4921
 4923 3 -80.7 40.78 68.34 0.091 4922
 4924 3 -80.65 40.67 68.37 0.16 4923
 4925 3 -80.62 40.53 68.39 0.2 4924
 4926 3 -80.7 40.38 68.65 0.137 4925
 4927 3 -80.67 40.2 68.83 0.105 4926
 4928 3 -80.57 40.13 68.89 0.078 4927
 4929 3 -80.53 40.05 68.98 0.079 4928
 4930 3 -80.48 39.92 69.06 0.14 4929
 4931 3 -80.51 39.8 69.17 0.122 4930
 4932 3 -80.54 39.75 69.33 0.149 4931
 4933 3 -80.64 39.67 69.45 0.158 4932
 4934 3 -80.43 39.7 69.56 0.093 4933
 4935 3 -80.32 39.78 69.69 0.094 4934
 4936 3 -80.26 39.87 69.92 0.086 4935
 4937 3 -80.18 39.87 70.03 0.108 4936
 4938 3 -80.04 39.92 70.17 0.151 4937
 4939 3 -79.92 39.88 70.25 0.13 4938
 4940 3 -80.87 39.5 69.5 0.105 4933
 4941 3 -81.05 39.48 69.59 0.14 4940
 4942 3 -81.24 39.45 69.64 0.13 4941
 4943 3 -81.41 39.35 69.56 0.123 4942
 4944 3 -81.47 39.17 69.5 0.123 4943
 4945 3 -81.49 38.92 69.5 0.133 4944
 4946 3 -81.46 38.7 69.5 0.118 4945
 4947 3 -81.41 38.52 69.48 0.114 4946
 4948 3 -81.4 38.25 69.51 0.163 4947
 4949 3 -81.4 38.07 69.51 0.165 4948
 4950 3 -81.44 37.89 69.73 0.061 4949
 4951 3 -81.43 37.67 69.73 0.146 4950
 4952 3 -81.38 37.43 69.75 0.137 4951
 4953 3 -81.33 37.23 69.75 0.116 4952
 4954 3 -81.21 36.99 69.75 0.1 4953
 4955 3 -81.1 36.88 69.78 0.126 4954
 4956 3 -81.05 36.78 69.83 0.113 4955
 4957 3 -81.07 36.63 69.84 0.056 4956
 4958 3 -81.05 36.53 69.86 0.08 4957
 4959 3 -81.05 36.42 69.87 0.074 4958
 4960 3 -80.96 36.32 69.89 0.059 4959
 4961 3 -80.9 36.25 69.84 0.066 4960
 4962 3 -80.91 36.12 69.81 0.098 4961
 4963 3 -80.88 35.95 69.73 0.125 4962
 4964 3 -80.82 35.74 69.72 0.109 4963
 4965 3 -80.76 35.59 69.78 0.062 4964
 4966 3 -80.6 35.49 69.79 0.068 4965
 4967 3 -80.57 35.3 69.81 0.071 4966
 4968 3 -80.55 35.18 69.81 0.109 4967
 4969 3 -80.63 35.07 69.75 0.122 4968
 4970 3 -80.71 34.98 69.69 0.063 4969
 4971 3 -80.8 34.93 69.64 0.117 4970
 4972 3 -80.93 34.92 69.56 0.066 4971
 4973 3 -80.99 34.87 69.47 0.054 4972
 4974 3 -81.16 34.88 69.34 0.104 4973
 4975 3 -81.21 34.81 69.26 0.089 4974
 4976 3 -81.36 34.73 69.19 0.092 4975
 4977 3 -81.47 34.67 69.06 0.086 4976
 4978 3 -81.55 34.63 69 0.133 4977
 4979 3 -81.68 34.57 68.94 0.059 4978
 4980 3 -81.8 34.66 68.89 0.048 4979
 4981 3 -81.93 34.73 68.86 0.088 4980
 4982 3 -81.99 34.75 68.78 0.091 4981
 4983 3 -81.22 38.06 69.39 0.085 4949
 4984 3 -81.05 37.92 69.37 0.088 4983
 4985 3 -80.94 37.85 69.31 0.07 4984
 4986 3 -80.85 37.84 69.25 0.086 4985
 4987 3 -80.69 37.82 69.29 0.121 4986
 4988 3 -80.68 37.53 69.11 0.058 4987
 4989 3 -80.57 37.45 69.08 0.132 4988
 4990 3 -80.49 37.31 69.03 0.14 4989
 4991 3 -80.33 37.17 69.12 0.143 4990
 4992 3 -80.16 36.95 69.2 0.121 4991
 4993 3 -80.1 36.88 69.25 0.097 4992
 4994 3 -80.6 37.74 69.39 0.123 4987
 4995 3 -80.43 40.59 68.2 0.127 4925
 4996 3 -80.25 40.57 68.28 0.156 4995
 4997 3 -80.14 40.56 68.25 0.206 4996
 4998 3 -80.04 40.42 68.26 0.201 4997
 4999 3 -79.93 40.34 68.17 0.225 4998
 5000 3 -79.79 40.21 68.09 0.246 4999
 5001 3 -79.7 40.06 68.08 0.293 5000
 5002 3 -79.56 39.92 68.03 0.365 5001
 5003 3 -79.42 39.57 67.81 0.289 5002
 5004 3 -79.39 39.42 67.76 0.279 5003
 5005 3 -79.34 39.18 67.72 0.223 5004
 5006 3 -79.25 39.1 67.72 0.298 5005
 5007 3 -79.31 38.71 67.62 0.179 5006
 5008 3 -79.25 38.52 67.62 0.182 5007
 5009 3 -79.19 38.3 67.67 0.165 5008
 5010 3 -79.08 38.12 67.67 0.152 5009
 5011 3 -78.96 37.94 67.67 0.159 5010
 5012 3 -78.88 37.87 67.59 0.133 5011
 5013 3 -78.77 37.76 67.53 0.141 5012
 5014 3 -78.71 37.65 67.47 0.145 5013
 5015 3 -78.61 37.59 67.39 0.15 5014
 5016 3 -78.54 37.47 67.31 0.134 5015
 5017 3 -78.52 37.36 67.2 0.16 5016
 5018 3 -78.49 37.22 67.14 0.12 5017
 5019 3 -78.46 37.05 67.04 0.139 5018
 5020 3 -78.41 36.99 66.97 0.157 5019
 5021 3 -78.4 36.91 66.87 0.255 5020
 5022 3 -78.49 36.79 66.84 0.314 5021
 5023 3 -78.55 36.66 66.76 0.361 5022
 5024 3 -78.63 36.59 66.64 0.44 5023
 5025 3 -79.11 37.03 66.39 0.083 5024
 5026 3 -79.27 37 66.39 0.104 5025
 5027 3 -79.41 36.92 66.44 0.128 5026
 5028 3 -79.54 36.91 66.53 0.158 5027
 5029 3 -79.71 36.87 66.67 0.081 5028
 5030 3 -79.85 36.91 66.73 0.079 5029
 5031 3 -79.99 36.95 66.87 0.091 5030
 5032 3 -80.11 36.89 66.84 0.062 5031
 5033 3 -80.35 36.88 66.95 0.075 5032
 5034 3 -80.46 36.87 67.03 0.067 5033
 5035 3 -80.58 36.78 67.04 0.115 5034
 5036 3 -80.77 36.7 67.03 0.099 5035
 5037 3 -81.01 36.56 67.11 0.1 5036
 5038 3 -81.1 36.53 67 0.099 5037
 5039 3 -81.24 36.49 66.98 0.067 5038
 5040 3 -81.36 36.43 67 0.095 5039
 5041 3 -81.51 36.49 66.95 0.072 5040
 5042 3 -81.65 36.48 66.87 0.128 5041
 5043 3 -81.72 36.46 66.75 0.128 5042
 5044 3 -81.88 36.46 66.64 0.114 5043
 5045 3 -81.99 36.53 66.53 0.101 5044
 5046 3 -82.07 36.52 66.44 0.106 5045
 5047 3 -82.19 36.62 66.36 0.07 5046
 5048 3 -78.52 36.37 66.61 0.405 5024
 5049 3 -78.43 36.34 66.2 0.337 5048
 5050 3 -78.41 36.38 66.01 0.354 5049
 5051 3 -78.35 36.34 65.89 0.337 5050
 5052 3 -78.38 36.27 65.76 0.313 5051
 5053 3 -78.55 36.37 65.62 0.264 5052
 5054 3 -78.35 35.97 66.79 0.217 5048
 5055 3 -78.22 35.86 66.53 0.104 5054
 5056 3 -78.13 35.83 66.39 0.089 5055
 5057 3 -77.97 35.72 66.34 0.095 5056
 5058 3 -77.93 35.66 66.25 0.122 5057
 5059 3 -77.88 35.58 66.14 0.127 5058
 5060 3 -77.77 35.55 66.11 0.15 5059
 5061 3 -77.66 35.55 66.04 0.144 5060
 5062 3 -77.55 35.55 65.95 0.129 5061
 5063 3 -77.46 35.47 65.83 0.104 5062
 5064 3 -77.35 35.34 65.84 0.116 5063
 5065 3 -77.21 35.24 65.78 0.106 5064
 5066 3 -77.16 35.13 65.64 0.135 5065
 5067 3 -77.19 35.09 65.5 0.194 5066
 5068 3 -77.1 35.09 65.45 0.267 5067
 5069 3 -76.71 35.09 65.78 0.081 5068
 5070 3 -76.61 35.06 65.94 0.126 5069
 5071 3 -76.54 34.98 66.04 0.064 5070
 5072 3 -78.98 39.34 67.9 0.174 5006
 5073 3 -78.75 39.4 67.84 0.145 5072
 5074 3 -78.54 39.38 67.84 0.115 5073
 5075 3 -78.39 39.4 67.81 0.158 5074
 5076 3 -78.23 39.44 67.78 0.161 5075
 5077 3 -78.04 39.45 67.95 0.124 5076
 5078 3 -77.89 39.37 68.06 0.061 5077
 5079 3 -77.76 39.31 68.09 0.106 5078
 5080 3 -77.62 39.27 68.08 0.112 5079
 5081 3 -77.45 39.27 68.06 0.088 5080
 5082 3 -77.26 39.19 68.03 0.12 5081
 5083 3 -77.17 39.01 68.01 0.114 5082
 5084 3 -77.09 38.9 68 0.089 5083
 5085 3 -77 38.73 67.98 0.097 5084
 5086 3 -77.01 38.55 67.9 0.097 5085
 5087 3 -76.93 38.37 67.98 0.067 5086
 5088 3 -76.9 38.23 68.06 0.06 5087
 5089 3 -76.77 38.26 68.19 0.096 5088
 5090 3 -76.65 38.09 68.31 0.114 5089
 5091 3 -76.57 37.99 68.4 0.103 5090
 5092 3 -76.46 37.91 68.51 0.11 5091
 5093 3 -76.35 37.8 68.56 0.128 5092
 5094 3 -76.32 37.84 68.73 0.084 5093
 5095 3 -78.12 39.66 67.62 0.159 5076
 5096 3 -78.1 39.8 67.53 0.159 5095
 5097 3 -78.09 39.88 67.42 0.000125 5096
 5098 3 -79.73 40.06 67.45 0.142 5002
 5099 3 -79.84 40.2 67.42 0.093 5098
 5100 3 -79.89 40.35 67.42 0.09 5099
 5101 3 -80.04 40.41 67.5 0.093 5100
 5102 3 -80.17 40.49 67.54 0.132 5101
 5103 3 -80.29 40.46 67.53 0.114 5102
 5104 3 -83.87 44.07 68.36 0.228 4856
 5105 3 -84.12 44.31 68.33 0.082 5104
 5106 3 -84.28 44.39 68.34 0.073 5105
 5107 3 -84.4 44.5 68.31 0.125 5106
 5108 3 -84.56 44.6 68.26 0.14 5107
 5109 3 -84.7 44.68 68.28 0.096 5108
 5110 3 -83.7 43.78 68.53 0.077 5104
 5111 3 -83.67 43.77 68.64 0.11 5110
 5112 3 -83.6 43.7 68.7 0.138 5111
 5113 3 -83.54 43.66 68.78 0.114 5112
 5114 3 -83.45 43.6 68.89 0.13 5113
 5115 3 -83.34 43.48 68.98 0.104 5114
 5116 3 -83.37 43.41 69.06 0.000125 5115
 5117 3 -84.34 45.49 69 0.113 4762
 5118 3 -84.25 45.53 68.92 0.061 5117
 5119 3 -84.87 46.74 70.01 0.14 4755
 5120 3 -84.87 46.89 69.98 0.136 5119
 5121 3 -84.82 47.06 69.97 0.133 5120
 5122 3 -84.79 47.2 69.92 0.101 5121
 5123 3 -84.76 47.32 69.89 0.137 5122
 5124 3 -84.76 47.48 69.83 0.146 5123
 5125 3 -84.68 47.56 69.75 0.231 5124
 5126 3 -84.93 47.78 69.58 0.141 5125
 5127 3 -85.06 47.89 69.47 0.149 5126
 5128 3 -85.04 48.03 69.37 0.172 5127
 5129 3 -85.23 48.17 69.17 0.153 5128
 5130 3 -85.04 48.24 69 0.133 5129
 5131 3 -84.95 48.37 68.89 0.11 5130
 5132 3 -84.81 48.45 68.79 0.141 5131
 5133 3 -84.81 48.56 68.7 0.132 5132
 5134 3 -84.7 48.57 68.54 0.113 5133
 5135 3 -84.6 48.57 68.39 0.106 5134
 5136 3 -84.56 48.67 68.25 0.077 5135
 5137 3 -84.67 48.71 68.17 0.102 5136
 5138 3 -84.79 48.78 68.23 0.08 5137
 5139 3 -85.54 48.18 69.19 0.09 5129
 5140 3 -85.71 48.14 69.12 0.115 5139
 5141 3 -85.9 48.12 68.98 0.114 5140
 5142 3 -85.96 47.99 68.83 0.091 5141
 5143 3 -86.14 48.03 68.75 0.111 5142
 5144 3 -86.25 48.13 68.65 0.128 5143
 5145 3 -86.32 48.24 68.5 0.131 5144
 5146 3 -86.46 48.28 68.42 0.149 5145
 5147 3 -86.54 48.41 68.33 0.167 5146
 5148 3 -86.59 48.55 68.25 0.145 5147
 5149 3 -86.68 48.74 68.22 0.164 5148
 5150 3 -86.79 48.81 68.25 0.157 5149
 5151 3 -86.87 49.2 68.28 0.149 5150
 5152 3 -86.93 48.74 68.2 0.048 5150
 5153 3 -87.06 48.81 68.2 0.099 5152
 5154 3 -87.17 48.81 68.2 0.067 5153
 5155 3 -84.71 48.07 69.31 0.093 5128
 5156 3 -84.65 48.13 69.23 0.159 5155
 5157 3 -84.64 48.35 69.15 0.089 5156
 5158 3 -84.31 47.55 69.78 0.127 5125
 5159 3 -84.15 47.55 69.69 0.094 5158
 5160 3 -85.37 46.23 72.36 0.061 4524
 5161 3 -85.31 46.1 72.39 0.099 5160
 5162 3 -85.26 45.95 72.44 0.091 5161
 5163 3 -85.14 45.84 72.45 0.061 5162
 5164 3 -85.06 45.7 72.42 0.087 5163
 5165 3 -85.03 45.57 72.37 0.079 5164
 5166 3 -84.96 45.53 72.26 0.113 5165
 5167 3 -84.95 45.39 72.17 0.099 5166
 5168 3 -84.92 45.2 72.17 0.074 5167
 5169 3 -84.82 45.16 72.2 0.062 5168
 5170 3 -81.31 48.28 75.5 0.414 4394
 5171 3 -81.93 48.1 75.98 0.099 5170
 5172 3 -82.04 48.03 76.08 0.079 5171
 5173 3 -82.12 48.03 76.17 0.091 5172
 5174 3 -82.18 48.13 76.29 0.122 5173
 5175 3 -82.23 48.1 76.42 0.152 5174
 5176 3 -82.26 48.17 76.5 0.098 5175
 5177 3 -82.31 48.17 76.59 0.123 5176
 5178 3 -82.42 48.24 76.7 0.162 5177
 5179 3 -82.56 48.24 76.76 0.203 5178
 5180 3 -82.71 47.85 76.98 0.116 5179
 5181 3 -82.76 47.8 77.06 0.097 5180
 5182 3 -82.62 48.38 76.89 0.23 5179
 5183 3 -82.73 48.56 77 0.184 5182
 5184 3 -82.81 48.67 77.12 0.17 5183
 5185 3 -82.9 48.7 77.25 0.181 5184
 5186 3 -83.04 48.55 77.31 0.13 5185
 5187 3 -83.12 48.43 77.42 0.155 5186
 5188 3 -83.2 48.38 77.59 0.184 5187
 5189 3 -83.14 48.2 77.84 0.144 5188
 5190 3 -83.15 48.1 77.84 0.165 5189
 5191 3 -83.12 48.06 77.98 0.135 5190
 5192 3 -83.1 47.96 78.14 0.105 5191
 5193 3 -83.09 47.92 78.29 0.15 5192
 5194 3 -83.06 47.89 78.39 0.194 5193
 5195 3 -82.98 47.75 78.48 0.218 5194
 5196 3 -82.68 47.46 78.67 0.084 5195
 5197 3 -82.6 47.31 78.81 0.085 5196
 5198 3 -82.53 47.2 78.89 0.068 5197
 5199 3 -83.04 47.81 78.56 0.117 5195
 5200 3 -82.65 47.59 78.25 0.104 5199
 5201 3 -82.56 47.6 78.09 0.063 5200
 5202 3 -82.56 47.62 77.97 0.101 5201
 5203 3 -82.54 47.67 77.86 0.135 5202
 5204 3 -82.48 47.7 77.76 0.071 5203
 5205 3 -83.09 47.71 78.69 0.219 5199
 5206 3 -83.17 47.5 78.87 0.213 5205
 5207 3 -83.07 47.55 78.95 0.201 5206
 5208 3 -83.04 47.5 79.09 0.234 5207
 5209 3 -83.04 47.46 79.25 0.272 5208
 5210 3 -83 47.45 79.37 0.263 5209
 5211 3 -82.92 48.03 79.09 0.067 5210
 5212 3 -83.01 48.1 79.14 0.079 5211
 5213 3 -82.95 48.28 79.28 0.075 5212
 5214 3 -82.78 48.42 79.39 0.073 5213
 5215 3 -82.75 48.52 79.5 0.124 5214
 5216 3 -82.7 48.68 79.59 0.109 5215
 5217 3 -82.56 48.8 79.64 0.087 5216
 5218 3 -82.43 48.67 79.67 0.062 5217
 5219 3 -83.06 48.03 79.22 0.000125 5212
 5220 3 -83 47.35 79.61 0.224 5210
 5221 3 -83 47.34 79.75 0.266 5220
 5222 3 -83.06 47.34 79.92 0.33 5221
 5223 3 -83.26 47.38 80.14 0.336 5222
 5224 3 -83.37 47.48 80.26 0.35 5223
 5225 3 -83.4 47.49 80.45 0.342 5224
 5226 3 -83.37 47.46 80.59 0.302 5225
 5227 3 -83.06 47.3 80.84 0.19 5226
 5228 3 -83.06 47.31 81 0.189 5227
 5229 3 -83.15 47.32 81.14 0.19 5228
 5230 3 -83.18 47.27 81.28 0.202 5229
 5231 3 -83.18 47.28 81.4 0.239 5230
 5232 3 -83.12 47.35 81.53 0.248 5231
 5233 3 -83.12 47.71 81.37 0.087 5232
 5234 3 -83.06 47.82 81.23 0.09 5233
 5235 3 -83.01 47.99 81.17 0.077 5234
 5236 3 -83 48.13 81.17 0.116 5235
 5237 3 -82.92 48.28 81.19 0.083 5236
 5238 3 -82.87 48.34 81.11 0.071 5237
 5239 3 -82.78 48.49 81.11 0.054 5238
 5240 3 -82.67 48.53 81.14 0.102 5239
 5241 3 -82.59 48.6 81.2 0.14 5240
 5242 3 -82.48 48.67 81.2 0.128 5241
 5243 3 -82.5 48.85 81.15 0.05 5242
 5244 3 -82.39 48.87 81.08 0.071 5243
 5245 3 -82.28 48.63 81.26 0.119 5242
 5246 3 -82.15 48.62 81.34 0.121 5245
 5247 3 -82.09 48.63 81.48 0.074 5246
 5248 3 -81.95 48.63 81.61 0.08 5247
 5249 3 -81.9 48.71 81.67 0.107 5248
 5250 3 -83.15 47.23 81.79 0.159 5232
 5251 3 -83.18 47.21 81.94 0.108 5250
 5252 3 -83.23 47.07 82 0.084 5251
 5253 3 -83.21 46.99 82.12 0.056 5252
 5254 3 -83.37 46.89 82.19 0.173 5253
 5255 3 -83.62 47.03 82.2 0.088 5254
 5256 3 -83.76 47.1 82.2 0.105 5255
 5257 3 -83.78 47.28 82.19 0.142 5256
 5258 3 -83.81 47.42 82.23 0.175 5257
 5259 3 -83.87 47.56 82.36 0.132 5258
 5260 3 -84 47.62 82.34 0.157 5259
 5261 3 -84.18 47.68 82.42 0.116 5260
 5262 3 -84.4 47.68 82.5 0.098 5261
 5263 3 -84.56 47.78 82.51 0.122 5262
 5264 3 -84.65 47.88 82.58 0.161 5263
 5265 3 -84.68 48.1 82.61 0.154 5264
 5266 3 -84.7 48.28 82.56 0.147 5265
 5267 3 -84.76 48.41 82.51 0.058 5266
 5268 3 -83.95 47.87 82.15 0.091 5260
 5269 3 -83.84 48.06 82.09 0.079 5268
 5270 3 -83.84 48.21 82.06 0.065 5269
 5271 3 -83.79 48.45 81.98 0.112 5270
 5272 3 -83.79 48.73 81.92 0.000125 5271
 5273 3 -83.98 47.5 82.03 0.129 5258
 5274 3 -84.1 47.62 81.98 0.113 5273
 5275 3 -84.2 47.73 81.95 0.093 5274
 5276 3 -84.39 47.8 81.98 0.136 5275
 5277 3 -84.64 47.87 81.95 0.128 5276
 5278 3 -84.84 47.85 81.87 0.111 5277
 5279 3 -85.03 47.8 81.76 0.101 5278
 5280 3 -83.44 46.68 82.44 0.204 5254
 5281 3 -83.38 46.6 82.53 0.158 5280
 5282 3 -83.21 46.45 82.64 0.104 5281
 5283 3 -83.22 46.34 82.7 0.087 5282
 5284 3 -83.29 46.25 82.84 0.143 5283
 5285 3 -83.16 46.06 82.94 0.091 5284
 5286 3 -83.1 45.87 83.04 0.09 5285
 5287 3 -83.13 45.75 83.17 0.129 5286
 5288 3 -82.9 45.55 83.28 0.116 5287
 5289 3 -82.96 45.39 83.4 0.148 5288
 5290 3 -83.11 45.31 83.54 0.109 5289
 5291 3 -83.55 45.84 83.26 0.125 5287
 5292 3 -83.74 45.95 83.25 0.103 5291
 5293 3 -83.97 45.81 83.25 0.116 5292
 5294 3 -83.96 45.66 83.31 0.086 5293
 5295 3 -83.88 45.45 83.33 0.046 5294
 5296 3 -83.83 45.31 83.28 0.084 5295
 5297 3 -83.77 45.16 83.28 0.067 5296
 5298 3 -83.69 45.02 83.28 0.062 5297
 5299 3 -83.68 44.87 83.25 0.106 5298
 5300 3 -83.72 44.77 83.17 0.156 5299
 5301 3 -84.01 44.74 83.06 0.098 5300
 5302 3 -84.15 44.84 83.06 0.095 5301
 5303 3 -84.29 44.87 82.98 0.141 5302
 5304 3 -84.38 44.93 82.86 0.178 5303
 5305 3 -84.22 45.1 82.67 0.117 5304
 5306 3 -84.26 45.24 82.59 0.171 5305
 5307 3 -84.21 45.38 82.54 0.185 5306
 5308 3 -84.52 44.82 82.86 0.147 5304
 5309 3 -84.71 44.67 83.06 0.076 5308
 5310 3 -84.76 44.6 83.17 0.111 5309
 5311 3 -84.79 44.49 83.28 0.156 5310
 5312 3 -84.86 44.5 83.37 0.211 5311
 5313 3 -84.97 44.48 83.39 0.271 5312
 5314 3 -85.05 44.43 83.48 0.35 5313
 5315 3 -85.16 44.34 83.65 0.408 5314
 5316 3 -84.85 43.85 84.03 0.26 5315
 5317 3 -84.68 43.78 84.33 0.137 5316
 5318 3 -84.72 43.67 84.44 0.126 5317
 5319 3 -84.85 43.6 84.64 0.144 5318
 5320 3 -84.83 43.52 84.81 0.133 5319
 5321 3 -84.8 43.5 84.95 0.168 5320
 5322 3 -84.71 43.5 85.04 0.23 5321
 5323 3 -84.71 43.49 85.14 0.304 5322
 5324 3 -84.71 43.56 85.23 0.414 5323
 5325 3 -84.71 43.63 85.34 0.413 5324
 5326 3 -84.8 43.56 85.48 0.433 5325
 5327 3 -84.69 43.71 85.58 0.185 5326
 5328 3 -84.58 43.81 85.67 0.000125 5327
 5329 3 -85.44 43.2 85.72 0.154 5326
 5330 3 -85.49 43.21 85.92 0.145 5329
 5331 3 -85.49 43.17 86.03 0.127 5330
 5332 3 -85.54 43.1 86.12 0.103 5331
 5333 3 -85.57 43.1 86.28 0.091 5332
 5334 3 -85.58 43.12 85.5 0.099 5329
 5335 3 -83.52 46.45 82.79 0.101 5284
 5336 3 -83.69 46.6 82.78 0.135 5335
 5337 3 -83.82 46.67 82.79 0.116 5336
 5338 3 -83.99 46.78 82.79 0.116 5337
 5339 3 -84.15 46.78 82.81 0.095 5338
 5340 3 -84.24 46.8 82.89 0.132 5339
 5341 3 -84.44 46.82 82.97 0.069 5340
 5342 3 -84.57 46.78 83.01 0.063 5341
 5343 3 -84.77 46.82 83 0.099 5342
 5344 3 -84.96 46.88 83 0.077 5343
 5345 3 -85.19 46.87 83 0.093 5344
 5346 3 -85.35 47 82.95 0.097 5345
 5347 3 -85.43 47.13 82.89 0.115 5346
 5348 3 -83.73 47.16 80.17 0.06 5224
 5349 3 -83.87 47.17 80.17 0.138 5348
 5350 3 -84.09 47.35 80.11 0.083 5349
 5351 3 -84.21 47.48 80.03 0.086 5350
 5352 3 -84.35 47.53 79.98 0.107 5351
 5353 3 -84.56 47.57 79.97 0.123 5352
 5354 3 -84.79 47.64 79.98 0.1 5353
 5355 3 -84.95 47.7 79.97 0.086 5354
 5356 3 -85.07 47.71 79.89 0.097 5355
 5357 3 -85.23 47.84 79.79 0.094 5356
 5358 3 -85.31 47.95 79.67 0.09 5357
 5359 3 -85.45 48.09 79.62 0.094 5358
 5360 3 -85.56 48.06 79.59 0.171 5359
 5361 3 -85.64 47.84 79.69 0.172 5360
 5362 3 -85.79 47.62 79.84 0.121 5361
 5363 3 -85.95 47.6 79.86 0.127 5362
 5364 3 -83.09 47.85 78.65 0.117 5205
 5365 3 -83.17 47.95 77.65 0.063 5190
 5366 3 -83.2 47.85 77.59 0.082 5365
 5367 3 -83.31 47.7 77.56 0.08 5366
 5368 3 -82.73 48.88 77.44 0.149 5185
 5369 3 -82.67 48.99 77.48 0.134 5368
 5370 3 -82.59 49 77.61 0.201 5369
 5371 3 -82.62 49.28 77.59 0.098 5370
 5372 3 -82.6 49.42 77.59 0.113 5371
 5373 3 -82.51 49.48 77.58 0.187 5372
 5374 3 -82.75 49.68 77.65 0.121 5373
 5375 3 -82.87 49.74 77.72 0.113 5374
 5376 3 -82.98 49.77 77.81 0.096 5375
 5377 3 -83.06 49.78 77.92 0.102 5376
 5378 3 -83.15 49.73 78 0.081 5377
 5379 3 -83.29 49.7 78.03 0.088 5378
 5380 3 -83.4 49.68 78.04 0.109 5379
 5381 3 -83.45 49.53 78.08 0.228 5380
 5382 3 -83.71 49.8 77.81 0.191 5381
 5383 3 -83.82 49.56 77.84 0.102 5382
 5384 3 -83.98 49.49 77.81 0.1 5383
 5385 3 -84.18 49.48 77.73 0.122 5384
 5386 3 -84.31 49.55 77.73 0.119 5385
 5387 3 -84.4 49.67 77.78 0.141 5386
 5388 3 -84.54 49.64 77.81 0.111 5387
 5389 3 -84.7 49.7 77.78 0.111 5388
 5390 3 -84.9 49.7 77.73 0.13 5389
 5391 3 -85.04 49.67 77.73 0.175 5390
 5392 3 -85.15 49.7 77.76 0.268 5391
 5393 3 -85.18 50.1 78.03 0.095 5392
 5394 3 -85.12 50.23 78.15 0.1 5393
 5395 3 -85.07 50.39 78.22 0.115 5394
 5396 3 -85.06 50.53 78.17 0.102 5395
 5397 3 -85.04 50.68 78.14 0.164 5396
 5398 3 -85.01 50.75 78.23 0.21 5397
 5399 3 -85.01 50.93 78.01 0.08 5398
 5400 3 -85.01 51.09 78 0.081 5399
 5401 3 -84.96 51.28 78.03 0.126 5400
 5402 3 -84.93 51.38 78.01 0.127 5401
 5403 3 -84.85 51.57 77.94 0.068 5402
 5404 3 -84.81 51.74 77.92 0.09 5403
 5405 3 -84.81 51.88 77.89 0.051 5404
 5406 3 -84.81 51.99 77.81 0.133 5405
 5407 3 -84.84 52.07 77.72 0.192 5406
 5408 3 -84.92 51.77 77.48 0.071 5407
 5409 3 -85 51.67 77.45 0.068 5408
 5410 3 -84.9 52.35 77.81 0.108 5407
 5411 3 -84.96 52.55 77.84 0.119 5410
 5412 3 -85.01 52.67 77.87 0.12 5411
 5413 3 -85.01 52.84 77.89 0.133 5412
 5414 3 -85.23 52.92 77.87 0.108 5413
 5415 3 -85.34 53.06 77.87 0.221 5414
 5416 3 -85.64 52.93 78.14 0.096 5415
 5417 3 -84.89 52.95 77.92 0.1 5413
 5418 3 -84.79 53.06 77.97 0.079 5417
 5419 3 -84.65 53.12 77.98 0.107 5418
 5420 3 -84.65 53.31 77.94 0.109 5419
 5421 3 -84.68 53.5 77.92 0.109 5420
 5422 3 -84.68 53.6 77.84 0.1 5421
 5423 3 -85.29 49.49 77.59 0.172 5392
 5424 3 -85.4 49.42 77.56 0.139 5423
 5425 3 -85.57 49.41 77.58 0.112 5424
 5426 3 -85.76 49.42 77.61 0.117 5425
 5427 3 -85.87 49.38 77.42 0.085 5426
 5428 3 -85.85 49.31 77.29 0.138 5427
 5429 3 -85.82 49.41 77.78 0.079 5426
 5430 3 -85.85 49.31 77.92 0.093 5429
 5431 3 -85.9 49.18 77.98 0.1 5430
 5432 3 -85.93 49.02 78 0.101 5431
 5433 3 -86.03 48.92 77.95 0.113 5432
 5434 3 -86.29 48.88 78.19 0.081 5433
 5435 3 -86.46 48.85 78.25 0.115 5434
 5436 3 -86.65 48.82 78.31 0.123 5435
 5437 3 -86.07 48.95 77.62 0.099 5433
 5438 3 -86.06 48.95 77.42 0.059 5437
 5439 3 -83.37 49.31 78.17 0.115 5381
 5440 3 -82.28 49.27 77.61 0.092 5373
 5441 3 -82.14 49.1 77.72 0.092 5440
 5442 3 -81.98 48.99 77.76 0.12 5441
 5443 3 -81.81 48.99 77.83 0.128 5442
 5444 3 -81.7 48.91 77.89 0.129 5443
 5445 3 -81.6 48.82 78 0.122 5444
 5446 3 -81.46 48.71 78.17 0.103 5445
 5447 3 -81.42 48.5 78.25 0.129 5446
 5448 3 -81.48 48.53 78.33 0.000125 5447
 5449 3 -82.32 48.73 77.7 0.108 5370
 5450 3 -82.15 48.63 77.7 0.066 5449
 5451 3 -82.06 48.6 77.75 0.053 5450
 5452 3 -82.9 48.17 76.61 0.195 5182
 5453 3 -82.98 47.92 76.75 0.104 5452
 5454 3 -83.06 47.74 76.79 0.062 5453
 5455 3 -83.17 47.7 76.76 0.052 5454
 5456 3 -83.31 47.56 76.76 0.139 5455
 5457 3 -83.39 47.35 76.84 0.096 5456
 5458 3 -83.37 47.14 76.87 0.043 5457
 5459 3 -82.95 48.45 76.42 0.119 5452
 5460 3 -83.04 48.52 76.37 0.078 5459
 5461 3 -81.12 48.17 75.48 0.439 5170
 5462 3 -80.7 47.92 75.42 0.396 5461
 5463 3 -80.48 47.81 75.4 0.361 5462
 5464 3 -80.4 47.67 75.36 0.339 5463
 5465 3 -80.09 47.59 75.42 0.347 5464
 5466 3 -79.98 47.48 75.44 0.356 5465
 5467 3 -79.81 47.3 75.5 0.325 5466
 5468 3 -79.71 47.16 75.47 0.297 5467
 5469 3 -79.51 46.99 75.53 0.262 5468
 5470 3 -79.48 46.8 75.51 0.279 5469
 5471 3 -79.34 46.67 75.51 0.265 5470
 5472 3 -79.28 46.47 75.56 0.259 5471
 5473 3 -79.18 46.27 75.62 0.256 5472
 5474 3 -79.12 46.13 75.67 0.286 5473
 5475 3 -79.12 45.94 75.81 0.31 5474
 5476 3 -79.07 45.79 75.9 0.369 5475
 5477 3 -79.01 45.66 75.97 0.414 5476
 5478 3 -78.95 45.48 75.98 0.453 5477
 5479 3 -78.79 45.36 75.98 0.487 5478
 5480 3 -78.73 45.22 76.08 0.518 5479
 5481 3 -78.64 45.08 76.09 0.522 5480
 5482 3 -78.56 44.91 76.03 0.543 5481
 5483 3 -78.56 44.77 76.12 0.526 5482
 5484 3 -78.5 44.63 76.19 0.452 5483
 5485 3 -78.45 44.45 76.23 0.392 5484
 5486 3 -78.39 44.27 76.23 0.303 5485
 5487 3 -78.29 44.06 76.25 0.297 5486
 5488 3 -78.15 43.92 76.28 0.285 5487
 5489 3 -78.07 43.87 76.33 0.3 5488
 5490 3 -77.95 43.8 76.42 0.318 5489
 5491 3 -77.87 43.65 76.47 0.334 5490
 5492 3 -77.73 43.59 76.54 0.327 5491
 5493 3 -77.59 43.52 76.59 0.322 5492
 5494 3 -77.54 43.34 76.69 0.313 5493
 5495 3 -77.41 43.27 76.65 0.374 5494
 5496 3 -77.33 43.11 76.7 0.416 5495
 5497 3 -77.27 43.01 76.65 0.427 5496
 5498 3 -77.21 42.87 76.62 0.431 5497
 5499 3 -77.15 42.74 76.59 0.437 5498
 5500 3 -77.13 42.61 76.54 0.479 5499
 5501 3 -77.07 42.47 76.56 0.512 5500
 5502 3 -77.05 42.31 76.48 0.546 5501
 5503 3 -76.96 42.3 76.37 0.566 5502
 5504 3 -76.94 42.23 76.28 0.573 5503
 5505 3 -76.82 42.22 76.23 0.62 5504
 5506 3 -77.21 42.66 75.7 0.261 5505
 5507 3 -77.45 42.91 75.56 0.185 5506
 5508 3 -77.53 42.91 75.47 0.196 5507
 5509 3 -77.51 42.98 75.31 0.178 5508
 5510 3 -77.56 42.98 75.12 0.142 5509
 5511 3 -77.64 43.04 74.98 0.115 5510
 5512 3 -77.65 43.06 74.76 0.082 5511
 5513 3 -77.68 43.16 74.69 0.093 5512
 5514 3 -77.7 43.26 74.59 0.082 5513
 5515 3 -77.76 43.41 74.51 0.094 5514
 5516 3 -77.81 43.48 74.39 0.137 5515
 5517 3 -77.89 43.56 74.26 0.156 5516
 5518 3 -77.93 43.59 74.14 0.167 5517
 5519 3 -77.98 43.73 73.98 0.112 5518
 5520 3 -78.07 43.9 73.98 0.105 5519
 5521 3 -78.1 44.01 73.94 0.091 5520
 5522 3 -76.54 41.98 76.45 0.528 5505
 5523 3 -76.33 41.94 76.56 0.532 5522
 5524 3 -76.21 41.76 76.7 0.523 5523
 5525 3 -76.1 41.63 76.78 0.497 5524
 5526 3 -76.08 41.47 76.86 0.465 5525
 5527 3 -76.02 41.37 76.83 0.504 5526
 5528 3 -75.8 41.34 76.89 0.514 5527
 5529 3 -75.72 41.24 76.92 0.516 5528
 5530 3 -75.71 41.09 76.89 0.548 5529
 5531 3 -75.72 40.97 76.9 0.576 5530
 5532 3 -75.54 40.92 76.7 0.485 5531
 5533 3 -75.52 40.62 76.81 0.473 5532
 5534 3 -75.46 40.51 76.83 0.503 5533
 5535 3 -75.13 40.45 76.95 0.457 5534
 5536 3 -75.1 40.26 76.95 0.467 5535
 5537 3 -74.94 40.11 77.01 0.455 5536
 5538 3 -74.91 39.91 77.04 0.457 5537
 5539 3 -74.76 39.91 77.14 0.475 5538
 5540 3 -74.6 39.87 77.17 0.454 5539
 5541 3 -74.44 39.83 77.28 0.412 5540
 5542 3 -74.27 39.83 77.34 0.343 5541
 5543 3 -74.13 39.73 77.36 0.308 5542
 5544 3 -73.99 39.65 77.36 0.294 5543
 5545 3 -73.88 39.55 77.34 0.313 5544
 5546 3 -73.8 39.4 77.39 0.314 5545
 5547 3 -73.69 39.34 77.39 0.334 5546
 5548 3 -73.57 39.27 77.39 0.326 5547
 5549 3 -73.41 39.2 77.48 0.315 5548
 5550 3 -73.35 39.11 77.4 0.313 5549
 5551 3 -73.3 38.94 77.36 0.335 5550
 5552 3 -73.19 38.8 77.42 0.325 5551
 5553 3 -73.07 38.73 77.5 0.327 5552
 5554 3 -72.96 38.62 77.51 0.323 5553
 5555 3 -72.8 38.48 77.56 0.314 5554
 5556 3 -72.71 38.23 77.5 0.338 5555
 5557 3 -72.63 38.12 77.48 0.456 5556
 5558 3 -72.52 37.98 77.5 0.453 5557
 5559 3 -72.46 37.84 77.5 0.446 5558
 5560 3 -72.35 37.8 77.51 0.534 5559
 5561 3 -72.19 37.87 77.5 0.618 5560
 5562 3 -72.08 37.97 77.48 0.711 5561
 5563 3 -71.66 38.61 77.54 0.27 5562
 5564 3 -71.46 38.54 77.53 0.262 5563
 5565 3 -71.32 38.52 77.56 0.275 5564
 5566 3 -71.26 38.58 77.64 0.296 5565
 5567 3 -71.04 38.49 77.59 0.271 5566
 5568 3 -70.79 38.34 77.56 0.212 5567
 5569 3 -70.63 38.33 77.6 0.21 5568
 5570 3 -70.51 38.23 77.57 0.215 5569
 5571 3 -70.36 38.12 77.62 0.229 5570
 5572 3 -70.16 38.11 77.66 0.2 5571
 5573 3 -70.05 38.05 77.68 0.251 5572
 5574 3 -69.93 37.94 77.73 0.256 5573
 5575 3 -69.83 37.87 77.79 0.236 5574
 5576 3 -69.74 37.81 77.88 0.228 5575
 5577 3 -69.6 37.77 77.9 0.242 5576
 5578 3 -69.46 37.69 77.9 0.208 5577
 5579 3 -69.35 37.61 77.9 0.207 5578
 5580 3 -69.21 37.61 77.9 0.259 5579
 5581 3 -69.1 37.62 77.88 0.322 5580
 5582 3 -68.94 37.51 78.21 0.386 5581
 5583 3 -68.66 37.34 78.16 0.283 5582
 5584 3 -68.49 37.3 78.24 0.256 5583
 5585 3 -68.43 37.22 78.4 0.241 5584
 5586 3 -68.29 37.11 78.45 0.259 5585
 5587 3 -68.13 37.08 78.51 0.281 5586
 5588 3 -67.96 37.07 78.49 0.29 5587
 5589 3 -67.74 37 78.51 0.329 5588
 5590 3 -67.57 36.96 78.49 0.37 5589
 5591 3 -67.38 36.78 78.49 0.4 5590
 5592 3 -67.22 36.72 78.45 0.396 5591
 5593 3 -67.1 36.68 78.48 0.363 5592
 5594 3 -66.93 36.71 78.51 0.284 5593
 5595 3 -66.8 36.69 78.51 0.306 5594
 5596 3 -66.71 36.75 78.57 0.359 5595
 5597 3 -66.91 36.91 79.04 0.144 5596
 5598 3 -66.79 36.93 79.09 0.1 5597
 5599 3 -66.51 36.75 78.45 0.289 5596
 5600 3 -66.35 36.72 78.35 0.304 5599
 5601 3 -66.16 36.76 78.27 0.294 5600
 5602 3 -65.99 36.73 78.23 0.282 5601
 5603 3 -65.88 36.71 78.27 0.245 5602
 5604 3 -65.74 36.65 78.24 0.284 5603
 5605 3 -65.61 36.47 78.26 0.298 5604
 5606 3 -65.51 36.35 78.35 0.279 5605
 5607 3 -65.4 36.33 78.4 0.289 5606
 5608 3 -65.27 36.29 78.43 0.306 5607
 5609 3 -65.13 36.3 78.45 0.326 5608
 5610 3 -65.32 36.47 78.87 0.112 5609
 5611 3 -65.32 36.58 78.96 0.079 5610
 5612 3 -64.99 36.33 78.32 0.313 5609
 5613 3 -64.88 36.26 78.37 0.361 5612
 5614 3 -64.77 36.26 78.29 0.387 5613
 5615 3 -64.63 36.33 78.21 0.392 5614
 5616 3 -64.51 36.3 78.1 0.392 5615
 5617 3 -64.38 36.29 78.01 0.438 5616
 5618 3 -64.24 36.26 78.07 0.475 5617
 5619 3 -64.27 36.1 77.3 0.116 5618
 5620 3 -64.32 36.08 77.2 0.104 5619
 5621 3 -64.11 36.26 78.21 0.528 5618
 5622 3 -64.02 36.01 78.85 0.243 5621
 5623 3 -63.97 35.98 78.96 0.288 5622
 5624 3 -64.13 35.87 79.29 0.241 5623
 5625 3 -64.43 36.11 79.18 0.134 5624
 5626 3 -64.55 36.18 79.24 0.163 5625
 5627 3 -64.58 36.21 79.4 0.217 5626
 5628 3 -64.72 36.07 79.34 0.101 5627
 5629 3 -64.83 35.83 79.34 0.095 5628
 5630 3 -64.91 35.79 79.45 0.108 5629
 5631 3 -64.96 35.76 79.54 0.093 5630
 5632 3 -65.02 35.68 79.65 0.098 5631
 5633 3 -65.07 35.76 79.73 0.113 5632
 5634 3 -65.24 35.85 79.79 0.092 5633
 5635 3 -65.36 35.87 79.77 0.107 5634
 5636 3 -65.52 35.9 79.8 0.13 5635
 5637 3 -65.66 35.9 79.88 0.113 5636
 5638 3 -65.77 35.91 79.93 0.081 5637
 5639 3 -65.85 35.89 80.05 0.081 5638
 5640 3 -65.88 35.83 80.15 0.117 5639
 5641 3 -66.02 35.89 80.21 0.104 5640
 5642 3 -66.19 36.01 80.3 0.113 5641
 5643 3 -66.33 36.08 80.37 0.135 5642
 5644 3 -66.4 36.19 80.49 0.105 5643
 5645 3 -66.52 36.36 80.59 0.139 5644
 5646 3 -66.65 36.51 80.6 0.153 5645
 5647 3 -66.77 36.61 80.59 0.144 5646
 5648 3 -66.97 36.58 80.43 0.138 5647
 5649 3 -67.1 36.68 80.43 0.12 5648
 5650 3 -67.27 36.89 80.49 0.078 5649
 5651 3 -67.41 36.97 80.51 0.107 5650
 5652 3 -67.54 37.04 80.55 0.105 5651
 5653 3 -67.63 37.22 80.6 0.101 5652
 5654 3 -67.71 37.3 80.7 0.078 5653
 5655 3 -67.74 37.43 80.74 0.081 5654
 5656 3 -67.83 37.57 80.82 0.172 5655
 5657 3 -67.83 37.65 80.9 0.281 5656
 5658 3 -67.88 37.65 81.02 0.35 5657
 5659 3 -68.29 37.68 80.96 0.104 5658
 5660 3 -68.44 37.78 81.04 0.082 5659
 5661 3 -68.63 37.77 81.02 0.087 5660
 5662 3 -68.74 37.87 81.04 0.123 5661
 5663 3 -68.82 37.94 81.04 0.093 5662
 5664 3 -68.88 38.04 81.07 0.106 5663
 5665 3 -68.96 38.2 81.12 0.097 5664
 5666 3 -69.01 38.34 81.12 0.089 5665
 5667 3 -69.07 38.48 81.16 0.086 5666
 5668 3 -69.19 38.55 81.21 0.06 5667
 5669 3 -67.85 37.69 81.21 0.314 5658
 5670 3 -67.61 37.36 81.51 0.101 5669
 5671 3 -67.68 37.4 81.71 0.136 5670
 5672 3 -67.68 37.4 81.82 0.165 5671
 5673 3 -67.6 37.43 81.99 0.125 5672
 5674 3 -67.58 37.39 82.16 0.137 5673
 5675 3 -67.57 37.29 82.32 0.095 5674
 5676 3 -67.61 37.15 82.3 0.071 5675
 5677 3 -64.43 36.39 79.68 0.145 5627
 5678 3 -64.35 36.35 79.79 0.129 5677
 5679 3 -63.93 35.62 79.51 0.154 5624
 5680 3 -63.93 35.54 79.63 0.132 5679
 5681 3 -63.86 35.49 79.76 0.14 5680
 5682 3 -63.83 35.41 79.85 0.138 5681
 5683 3 -63.76 35.24 79.99 0.125 5682
 5684 3 -63.78 35.12 80.1 0.175 5683
 5685 3 -63.76 35.02 80.12 0.241 5684
 5686 3 -63.83 34.94 80.23 0.27 5685
 5687 3 -64.21 34.85 79.9 0.097 5686
 5688 3 -64.38 34.87 79.9 0.123 5687
 5689 3 -64.54 34.82 79.9 0.122 5688
 5690 3 -64.69 34.68 79.82 0.078 5689
 5691 3 -64.82 34.66 79.76 0.111 5690
 5692 3 -64.9 34.58 79.76 0.142 5691
 5693 3 -65.05 34.47 79.73 0.178 5692
 5694 3 -65.16 34.37 79.73 0.161 5693
 5695 3 -65.21 34.18 79.76 0.148 5694
 5696 3 -65.24 34.01 79.71 0.137 5695
 5697 3 -65.29 33.9 79.59 0.104 5696
 5698 3 -65.4 33.76 79.54 0.099 5697
 5699 3 -65.49 33.61 79.43 0.1 5698
 5700 3 -65.6 33.5 79.4 0.117 5699
 5701 3 -65.66 33.4 79.32 0.105 5700
 5702 3 -65.74 33.32 79.21 0.097 5701
 5703 3 -65.86 33.3 79.12 0.093 5702
 5704 3 -65.94 33.19 79.01 0.092 5703
 5705 3 -66.07 33.14 78.9 0.084 5704
 5706 3 -66.21 33.04 78.9 0.109 5705
 5707 3 -66.35 32.93 79.02 0.102 5706
 5708 3 -66.47 32.93 78.99 0.095 5707
 5709 3 -66.55 32.83 78.95 0.096 5708
 5710 3 -66.72 32.76 78.9 0.088 5709
 5711 3 -66.89 32.72 78.79 0.102 5710
 5712 3 -66.97 32.6 78.65 0.118 5711
 5713 3 -67.08 32.47 78.57 0.092 5712
 5714 3 -67.17 32.4 78.52 0.114 5713
 5715 3 -67.16 32.23 78.4 0.168 5714
 5716 3 -67.25 32.15 78.18 0.137 5715
 5717 3 -67.27 32.11 78.02 0.083 5716
 5718 3 -67.3 31.95 77.98 0.071 5717
 5719 3 -67.37 31.83 77.99 0.077 5718
 5720 3 -67.45 31.79 78.04 0.135 5719
 5721 3 -67.52 31.74 78.26 0.087 5720
 5722 3 -67.53 31.65 78.37 0.113 5721
 5723 3 -67.5 31.54 78.46 0.084 5722
 5724 3 -67.53 31.43 78.65 0.09 5723
 5725 3 -67.61 31.4 78.76 0.129 5724
 5726 3 -67.67 31.38 78.88 0.161 5725
 5727 3 -67.73 31.36 78.98 0.236 5726
 5728 3 -68.09 31.24 78.79 0.093 5727
 5729 3 -68.22 31.22 78.84 0.162 5728
 5730 3 -68.33 31.22 78.88 0.274 5729
 5731 3 -68.72 31.48 78.7 0.065 5730
 5732 3 -68.83 31.46 78.63 0.117 5731
 5733 3 -68.92 31.3 78.55 0.125 5732
 5734 3 -68.97 31.14 78.46 0.087 5733
 5735 3 -68.93 30.93 78.49 0.061 5734
 5736 3 -68.96 30.69 78.45 0.06 5735
 5737 3 -68.97 30.46 78.4 0.103 5736
 5738 3 -68.94 30.27 78.37 0.087 5737
 5739 3 -68.99 30.14 78.35 0.107 5738
 5740 3 -69.05 30 78.31 0.126 5739
 5741 3 -69.11 29.73 78.26 0.136 5740
 5742 3 -69.08 29.53 78.25 0.144 5741
 5743 3 -69.05 29.3 78.23 0.165 5742
 5744 3 -69.02 29.07 78.28 0.115 5743
 5745 3 -68.99 28.96 78.25 0.075 5744
 5746 3 -68.93 28.78 78.28 0.1 5745
 5747 3 -68.93 28.62 78.34 0.112 5746
 5748 3 -68.88 28.48 78.37 0.121 5747
 5749 3 -68.83 28.35 78.42 0.166 5748
 5750 3 -68.71 28.21 78.26 0.099 5749
 5751 3 -68.68 28.02 78.26 0.089 5750
 5752 3 -68.63 27.85 78.21 0.068 5751
 5753 3 -68.46 27.82 78.15 0.068 5752
 5754 3 -68.41 27.68 78.18 0.079 5753
 5755 3 -68.41 27.5 78.21 0.127 5754
 5756 3 -68.44 27.32 78.26 0.113 5755
 5757 3 -68.49 27.12 78.23 0.058 5756
 5758 3 -68.44 27 78.24 0.051 5757
 5759 3 -68.44 26.89 78.26 0.049 5758
 5760 3 -68.33 26.73 78.15 0.105 5759
 5761 3 -68.32 26.57 78.16 0.107 5760
 5762 3 -68.43 26.35 78.25 0.112 5761
 5763 3 -68.46 26.23 78.28 0.138 5762
 5764 3 -68.55 26.07 78.28 0.138 5763
 5765 3 -68.6 26.07 78.17 0.096 5764
 5766 3 -63.6 34.95 80.51 0.15 5686
 5767 3 -63.48 35.02 80.71 0.162 5766
 5768 3 -63.46 35.02 80.9 0.154 5767
 5769 3 -63.36 34.95 81.01 0.143 5768
 5770 3 -63.33 34.88 81.15 0.135 5769
 5771 3 -63.28 34.87 81.32 0.141 5770
 5772 3 -63.22 34.91 81.49 0.127 5771
 5773 3 -63.14 34.92 81.6 0.139 5772
 5774 3 -63.15 34.97 81.76 0.146 5773
 5775 3 -63.18 35.01 81.9 0.128 5774
 5776 3 -63.15 35.02 82.05 0.096 5775
 5777 3 -63.12 34.94 82.18 0.187 5776
 5778 3 -63.29 35.02 82.29 0.408 5777
 5779 3 -63.28 35.09 82.38 0.501 5778
 5780 3 -63.44 35.02 82.54 0.651 5779
 5781 3 -63.54 34.91 82.54 0.696 5780
 5782 3 -63.62 34.79 82.57 0.671 5781
 5783 3 -63.76 34.62 82.63 0.551 5782
 5784 3 -63.8 34.49 82.66 0.477 5783
 5785 3 -63.81 34.29 82.73 0.466 5784
 5786 3 -63.8 33.92 82.91 0.36 5785
 5787 3 -63.48 33.47 82.84 0.175 5786
 5788 3 -63.51 33.29 82.85 0.203 5787
 5789 3 -63.45 33.12 82.87 0.203 5788
 5790 3 -63.49 32.91 82.84 0.155 5789
 5791 3 -63.58 32.76 82.85 0.173 5790
 5792 3 -63.56 32.61 82.87 0.153 5791
 5793 3 -63.58 32.48 82.88 0.132 5792
 5794 3 -63.54 32.3 82.96 0.136 5793
 5795 3 -63.47 32.16 83.01 0.166 5794
 5796 3 -63.44 32.04 83.15 0.172 5795
 5797 3 -63.42 31.89 83.21 0.108 5796
 5798 3 -63.44 31.75 83.26 0.098 5797
 5799 3 -63.44 31.55 83.35 0.125 5798
 5800 3 -63.36 31.5 83.43 0.104 5799
 5801 3 -63.29 31.39 83.49 0.092 5800
 5802 3 -63.23 31.27 83.49 0.109 5801
 5803 3 -63.17 31.07 83.62 0.109 5802
 5804 3 -63.12 30.94 83.63 0.116 5803
 5805 3 -63.07 30.77 83.68 0.088 5804
 5806 3 -62.9 30.69 83.68 0.132 5805
 5807 3 -62.89 30.55 83.9 0.103 5806
 5808 3 -62.83 30.55 84.02 0.1 5807
 5809 3 -62.65 30.55 84.04 0.112 5808
 5810 3 -62.58 30.55 84.13 0.13 5809
 5811 3 -62.51 30.55 84.21 0.087 5810
 5812 3 -62.4 30.52 84.3 0.075 5811
 5813 3 -62.4 30.57 84.41 0.079 5812
 5814 3 -62.46 30.64 84.52 0.102 5813
 5815 3 -62.57 30.78 84.57 0.153 5814
 5816 3 -62.61 30.91 84.59 0.135 5815
 5817 3 -62.79 30.46 83.76 0.099 5806
 5818 3 -62.65 30.44 83.68 0.12 5817
 5819 3 -62.57 30.39 83.63 0.131 5818
 5820 3 -62.47 30.28 83.54 0.131 5819
 5821 3 -62.36 30.12 83.54 0.107 5820
 5822 3 -62.26 30.05 83.54 0.185 5821
 5823 3 -62.12 29.87 83.46 0.123 5822
 5824 3 -62.01 29.75 83.49 0.148 5823
 5825 3 -61.98 29.64 83.54 0.114 5824
 5826 3 -62.03 29.48 83.57 0.075 5825
 5827 3 -61.97 29.37 83.57 0.09 5826
 5828 3 -61.93 29.19 83.6 0.084 5827
 5829 3 -61.93 29.03 83.62 0.115 5828
 5830 3 -61.83 28.91 83.6 0.101 5829
 5831 3 -61.79 28.78 83.6 0.075 5830
 5832 3 -61.72 28.64 83.6 0.139 5831
 5833 3 -61.6 28.53 83.59 0.085 5832
 5834 3 -61.36 28.43 83.65 0.053 5833
 5835 3 -61.33 28.3 83.68 0.079 5834
 5836 3 -64.05 36.41 77.7 0.335 5621
 5837 3 -63.93 36.58 77.63 0.315 5836
 5838 3 -63.86 36.74 77.48 0.305 5837
 5839 3 -63.79 36.87 77.38 0.33 5838
 5840 3 -63.68 36.94 77.27 0.316 5839
 5841 3 -63.51 36.99 77.24 0.368 5840
 5842 3 -63.43 37.05 77.1 0.446 5841
 5843 3 -63.32 37.06 77.13 0.465 5842
 5844 3 -63.3 37.23 77.1 0.492 5843
 5845 3 -63.29 37.16 76.88 0.553 5844
 5846 3 -63.23 37.3 76.82 0.48 5845
 5847 3 -63.22 37.24 76.54 0.473 5846
 5848 3 -63.21 37.24 76.4 0.464 5847
 5849 3 -63.16 37.13 76.27 0.484 5848
 5850 3 -63 36.52 76.15 0.149 5849
 5851 3 -63.11 36.55 76.09 0.167 5850
 5852 3 -63.23 36.44 75.99 0.106 5851
 5853 3 -63.32 36.34 75.79 0.148 5852
 5854 3 -63.33 36.27 75.59 0.148 5853
 5855 3 -63.36 36.22 75.46 0.132 5854
 5856 3 -63.26 36.19 75.29 0.061 5855
 5857 3 -63.22 36.04 75.13 0.089 5856
 5858 3 -63.26 36.02 75.01 0.139 5857
 5859 3 -63.22 35.92 74.9 0.116 5858
 5860 3 -63.22 35.74 74.79 0.131 5859
 5861 3 -63.22 35.81 74.63 0.127 5860
 5862 3 -63.22 35.72 74.49 0.095 5861
 5863 3 -62.71 36.59 76.13 0.119 5851
 5864 3 -62.61 36.59 76.1 0.184 5863
 5865 3 -62.76 36.69 75.87 0.111 5864
 5866 3 -62.83 36.83 75.8 0.131 5865
 5867 3 -62.82 36.88 75.68 0.108 5866
 5868 3 -62.76 36.84 75.51 0.115 5867
 5869 3 -62.8 36.72 75.38 0.079 5868
 5870 3 -63 36.66 75.32 0.076 5869
 5871 3 -63.08 36.51 75.26 0.113 5870
 5872 3 -63.16 36.36 75.34 0.09 5871
 5873 3 -63.18 36.23 75.41 0.023 5872
 5874 3 -63.22 36.12 75.43 0.053 5873
 5875 3 -62.4 36.41 76.35 0.125 5864
 5876 3 -62.43 36.27 76.55 0.088 5875
 5877 3 -62.4 36.16 76.57 0.097 5876
 5878 3 -62.26 36.09 76.51 0.094 5877
 5879 3 -62.12 36.04 76.54 0.104 5878
 5880 3 -62.07 35.94 76.57 0.181 5879
 5881 3 -62.03 35.81 76.52 0.122 5880
 5882 3 -61.97 35.61 76.32 0.126 5881
 5883 3 -61.91 35.52 76.23 0.105 5882
 5884 3 -61.97 36.3 76.65 0.099 5880
 5885 3 -61.83 36.34 76.66 0.105 5884
 5886 3 -61.73 36.4 76.68 0.066 5885
 5887 3 -61.62 36.4 76.76 0.082 5886
 5888 3 -61.44 36.41 76.74 0.103 5887
 5889 3 -61.33 36.4 76.76 0.133 5888
 5890 3 -61.21 36.36 76.8 0.166 5889
 5891 3 -61.25 36.63 77.02 0.104 5890
 5892 3 -61.26 36.8 77.15 0.117 5891
 5893 3 -61.22 36.87 77.26 0.109 5892
 5894 3 -61.1 36.91 77.35 0.106 5893
 5895 3 -61.1 37.09 77.43 0.049 5894
 5896 3 -61.11 37.19 77.49 0.098 5895
 5897 3 -61.03 37.29 77.52 0.104 5896
 5898 3 -61.08 37.55 77.43 0.112 5897
 5899 3 -61.16 37.76 77.4 0.11 5898
 5900 3 -61.11 37.87 77.41 0.049 5899
 5901 3 -60.93 37.23 77.63 0.106 5897
 5902 3 -60.79 37.23 77.65 0.132 5901
 5903 3 -60.61 37.19 77.62 0.099 5902
 5904 3 -60.46 37.26 77.62 0.107 5903
 5905 3 -60.36 37.34 77.6 0.098 5904
 5906 3 -61.08 36.12 76.77 0.093 5890
 5907 3 -63.22 37.27 76.15 0.42 5849
 5908 3 -63.26 37.48 75.91 0.364 5907
 5909 3 -63.16 37.4 75.88 0.355 5908
 5910 3 -62.96 37.41 75.79 0.406 5909
 5911 3 -62.96 37.56 75.57 0.381 5910
 5912 3 -62.9 37.62 75.4 0.489 5911
 5913 3 -62.82 37.62 75.32 0.532 5912
 5914 3 -62.69 37.61 75.23 0.571 5913
 5915 3 -62.61 37.62 75.13 0.576 5914
 5916 3 -62.5 37.73 74.99 0.552 5915
 5917 3 -62.4 37.73 74.87 0.525 5916
 5918 3 -62.43 37.76 74.71 0.51 5917
 5919 3 -62.72 37.31 74.46 0.018 5918
 5920 3 -62.22 38.22 74.68 0.338 5918
 5921 3 -62.14 38.54 74.57 0.242 5920
 5922 3 -62.1 38.62 74.46 0.251 5921
 5923 3 -62.03 38.67 74.32 0.273 5922
 5924 3 -62 38.76 74.23 0.325 5923
 5925 3 -61.9 38.84 74.16 0.342 5924
 5926 3 -61.86 38.98 74.13 0.352 5925
 5927 3 -61.72 38.95 74.04 0.378 5926
 5928 3 -61.68 39.08 74.01 0.431 5927
 5929 3 -61.9 39.61 73.93 0.276 5928
 5930 3 -61.93 39.61 73.8 0.253 5929
 5931 3 -61.86 39.66 73.71 0.247 5930
 5932 3 -61.83 39.79 73.63 0.2 5931
 5933 3 -61.75 39.94 73.55 0.168 5932
 5934 3 -61.72 40.12 73.49 0.198 5933
 5935 3 -61.72 40.26 73.43 0.183 5934
 5936 3 -61.62 40.38 73.37 0.147 5935
 5937 3 -61.5 40.56 73.34 0.122 5936
 5938 3 -61.4 40.66 73.32 0.18 5937
 5939 3 -61.44 40.81 73.24 0.167 5938
 5940 3 -61.48 40.94 73.16 0.164 5939
 5941 3 -61.33 40.98 73.07 0.167 5940
 5942 3 -61.32 40.88 72.96 0.242 5941
 5943 3 -61.32 40.88 72.84 0.342 5942
 5944 3 -61.4 40.94 72.68 0.433 5943
 5945 3 -61.36 41.02 72.59 0.501 5944
 5946 3 -61.43 41.06 72.43 0.54 5945
 5947 3 -61.45 41.13 72.32 0.59 5946
 5948 3 -61.45 41.24 72.23 0.577 5947
 5949 3 -61.46 41.42 72.04 0.4 5948
 5950 3 -61.53 41.58 71.9 0.383 5949
 5951 3 -61.61 41.58 71.79 0.388 5950
 5952 3 -61.64 41.52 71.68 0.427 5951
 5953 3 -61.78 41.52 71.55 0.393 5952
 5954 3 -62.18 41.22 71.59 0.145 5953
 5955 3 -62.32 41.17 71.57 0.158 5954
 5956 3 -62.45 41.12 71.54 0.129 5955
 5957 3 -62.52 40.99 71.54 0.075 5956
 5958 3 -61.68 41.81 71.37 0.274 5953
 5959 3 -61.5 42.23 71.35 0.072 5958
 5960 3 -61.34 42.34 71.3 0.12 5959
 5961 3 -61.17 42.34 71.26 0.107 5960
 5962 3 -61.02 42.37 71.21 0.109 5961
 5963 3 -60.92 42.41 71.16 0.093 5962
 5964 3 -60.85 42.52 71.02 0.119 5963
 5965 3 -60.75 42.56 70.87 0.126 5964
 5966 3 -60.6 42.52 70.79 0.153 5965
 5967 3 -60.46 42.47 70.76 0.195 5966
 5968 3 -60.29 42.4 70.79 0.15 5967
 5969 3 -60.17 42.4 70.74 0.146 5968
 5970 3 -59.93 42.48 70.76 0.109 5969
 5971 3 -59.75 42.49 70.65 0.042 5970
 5972 3 -59.59 42.45 70.62 0.107 5971
 5973 3 -59.52 42.48 70.54 0.137 5972
 5974 3 -59.32 42.63 70.41 0.157 5973
 5975 3 -59.21 42.66 70.29 0.181 5974
 5976 3 -59.11 42.69 70.18 0.199 5975
 5977 3 -59 42.65 70.07 0.202 5976
 5978 3 -58.89 42.59 69.9 0.217 5977
 5979 3 -58.75 42.36 69.85 0.018 5978
 5980 3 -58.82 42.56 69.77 0.209 5978
 5981 3 -58.68 42.34 69.7 0.1 5980
 5982 3 -58.5 42.31 69.62 0.162 5981
 5983 3 -58.34 42.33 69.57 0.14 5982
 5984 3 -61.75 41.72 71.21 0.252 5958
 5985 3 -61.78 41.67 71.05 0.243 5984
 5986 3 -61.85 41.69 70.9 0.189 5985
 5987 3 -61.93 41.62 70.74 0.192 5986
 5988 3 -61.89 41.56 70.59 0.198 5987
 5989 3 -61.86 41.41 70.4 0.203 5988
 5990 3 -61.85 41.37 70.26 0.223 5989
 5991 3 -61.92 41.31 70.07 0.173 5990
 5992 3 -62 41.38 69.85 0.164 5991
 5993 3 -61.96 41.58 69.7 0.146 5992
 5994 3 -62.02 41.65 69.51 0.194 5993
 5995 3 -61.97 41.87 69.4 0.299 5994
 5996 3 -61.85 42.13 69.34 0.322 5995
 5997 3 -61.82 42.19 69.26 0.358 5996
 5998 3 -61.75 42.19 69.15 0.401 5997
 5999 3 -61.25 41.84 69.29 0.228 5998
 6000 3 -61.14 41.77 69.24 0.228 5999
 6001 3 -61.09 41.66 69.15 0.122 6000
 6002 3 -61.88 42.26 68.95 0.347 5998
 6003 3 -61.92 42.16 68.68 0.257 6002
 6004 3 -61.96 42.29 68.54 0.222 6003
 6005 3 -61.96 42.44 68.46 0.226 6004
 6006 3 -61.85 42.62 68.35 0.218 6005
 6007 3 -61.84 42.8 68.23 0.248 6006
 6008 3 -61.82 42.87 68.1 0.311 6007
 6009 3 -61.72 42.87 68.01 0.427 6008
 6010 3 -62.22 43.12 67.93 0.251 6009
 6011 3 -62.52 43.29 67.99 0.158 6010
 6012 3 -62.67 43.34 67.93 0.165 6011
 6013 3 -62.77 43.34 67.84 0.159 6012
 6014 3 -62.89 43.44 67.77 0.188 6013
 6015 3 -62.95 43.55 67.65 0.235 6014
 6016 3 -63 43.62 67.41 0.155 6015
 6017 3 -63.09 43.69 67.34 0.205 6016
 6018 3 -63.1 43.62 67.2 0.244 6017
 6019 3 -63.04 43.42 67.01 0.175 6018
 6020 3 -63.02 43.3 66.91 0.131 6019
 6021 3 -63.02 43.12 66.82 0.181 6020
 6022 3 -63.02 42.95 66.79 0.171 6021
 6023 3 -63.02 42.8 66.73 0.242 6022
 6024 3 -63.09 42.73 66.6 0.295 6023
 6025 3 -63.31 43.02 66.21 0.078 6024
 6026 3 -63.35 43.12 66.04 0.057 6025
 6027 3 -63.35 43.15 65.9 0.116 6026
 6028 3 -63.34 43.08 65.82 0.102 6027
 6029 3 -63.29 43.11 65.68 0.096 6028
 6030 3 -63.22 43.15 65.54 0.097 6029
 6031 3 -62.96 42.81 66.55 0.144 6024
 6032 3 -63.14 42.44 66.87 0.098 6031
 6033 3 -63.17 42.31 66.96 0.113 6032
 6034 3 -63.25 42.15 67.07 0.137 6033
 6035 3 -63.32 42.09 67.2 0.1 6034
 6036 3 -63.43 42.15 67.34 0.086 6035
 6037 3 -63.52 42.22 67.38 0.146 6036
 6038 3 -63.6 42.18 67.46 0.147 6037
 6039 3 -63.6 42.03 67.68 0.101 6038
 6040 3 -63.7 41.93 67.8 0.109 6039
 6041 3 -63.82 41.91 67.96 0.107 6040
 6042 3 -63.95 41.93 68.1 0.134 6041
 6043 3 -64.07 41.89 68.24 0.105 6042
 6044 3 -64.14 41.93 68.38 0.091 6043
 6045 3 -64.25 41.93 68.49 0.099 6044
 6046 3 -64.31 41.97 68.57 0.098 6045
 6047 3 -62.86 42.91 66.49 0.149 6031
 6048 3 -62.64 43.11 66.32 0.147 6047
 6049 3 -62.59 43.27 66.32 0.125 6048
 6050 3 -62.5 43.4 66.32 0.124 6049
 6051 3 -62.45 43.52 66.38 0.184 6050
 6052 3 -62.47 43.67 66.43 0.16 6051
 6053 3 -62.59 43.91 66.57 0.117 6052
 6054 3 -62.53 44.13 66.6 0.113 6053
 6055 3 -62.42 44.23 66.63 0.114 6054
 6056 3 -63.32 43.69 67.71 0.124 6015
 6057 3 -63.42 43.82 67.76 0.136 6056
 6058 3 -63.5 43.91 67.73 0.151 6057
 6059 3 -63.56 44.01 67.68 0.178 6058
 6060 3 -63.61 44.15 67.68 0.176 6059
 6061 3 -63.74 44.19 67.63 0.157 6060
 6062 3 -63.81 44.36 67.57 0.143 6061
 6063 3 -63.93 44.51 67.57 0.191 6062
 6064 3 -64.01 44.65 67.65 0.162 6063
 6065 3 -64.07 44.82 67.66 0.167 6064
 6066 3 -64.01 45.05 67.74 0.17 6065
 6067 3 -64 45.26 67.82 0.186 6066
 6068 3 -64 45.4 67.82 0.207 6067
 6069 3 -64.01 45.62 67.85 0.222 6068
 6070 3 -64.01 45.79 67.8 0.202 6069
 6071 3 -63.82 46.08 67.79 0.161 6070
 6072 3 -63.86 46.25 67.8 0.188 6071
 6073 3 -63.84 46.4 67.8 0.196 6072
 6074 3 -63.74 46.54 67.79 0.166 6073
 6075 3 -63.7 46.71 67.77 0.178 6074
 6076 3 -63.67 46.87 67.77 0.22 6075
 6077 3 -63.64 47.05 67.79 0.201 6076
 6078 3 -63.38 47.23 67.74 0.13 6077
 6079 3 -63.21 47.36 67.76 0.142 6078
 6080 3 -63.13 47.49 67.68 0.185 6079
 6081 3 -63 47.62 67.65 0.209 6080
 6082 3 -63.06 47.8 67.68 0.283 6081
 6083 3 -63.06 47.91 67.65 0.346 6082
 6084 3 -63.02 48.12 67.73 0.448 6083
 6085 3 -62.97 48.24 67.8 0.469 6084
 6086 3 -62.96 48.44 67.76 0.44 6085
 6087 3 -62.9 48.59 67.76 0.454 6086
 6088 3 -62.6 48.51 67.12 0.097 6087
 6089 3 -62.6 48.62 67.04 0.111 6088
 6090 3 -62.56 48.69 66.9 0.091 6089
 6091 3 -62.5 48.74 66.79 0.143 6090
 6092 3 -62.59 48.9 66.73 0.205 6091
 6093 3 -62.57 49.02 66.59 0.216 6092
 6094 3 -62.61 49.09 66.49 0.153 6093
 6095 3 -62.78 48.67 67.88 0.329 6087
 6096 3 -62.75 48.81 67.9 0.263 6095
 6097 3 -62.82 49.11 68.13 0.128 6096
 6098 3 -62.86 49.41 68.09 0.1 6097
 6099 3 -62.9 49.52 68.16 0.083 6098
 6100 3 -62.93 49.66 68.15 0.000125 6099
 6101 3 -61.1 42.76 67.99 0.226 6009
 6102 3 -60.96 42.74 67.93 0.224 6101
 6103 3 -60.81 42.77 67.82 0.191 6102
 6104 3 -60.82 42.72 67.65 0.182 6103
 6105 3 -60.72 42.67 67.54 0.191 6104
 6106 3 -60.59 42.69 67.45 0.191 6105
 6107 3 -60.43 42.77 67.34 0.203 6106
 6108 3 -60.35 42.72 67.21 0.219 6107
 6109 3 -60.24 42.73 67.16 0.249 6108
 6110 3 -59.92 42.84 67.54 0.116 6109
 6111 3 -59.88 42.88 67.63 0.098 6110
 6112 3 -59.84 42.83 67.76 0.099 6111
 6113 3 -59.71 42.67 67.82 0.074 6112
 6114 3 -59.57 42.56 67.9 0.134 6113
 6115 3 -59.49 42.48 67.98 0.149 6114
 6116 3 -59.39 42.4 68.05 0.127 6115
 6117 3 -60.32 42.65 66.9 0.24 6109
 6118 3 -60.21 42.65 66.82 0.292 6117
 6119 3 -60.39 42.62 66.35 0.196 6118
 6120 3 -60.5 42.65 66.18 0.205 6119
 6121 3 -60.57 42.72 66.01 0.156 6120
 6122 3 -60.6 42.7 65.87 0.171 6121
 6123 3 -60.7 42.61 65.71 0.163 6122
 6124 3 -60.64 42.55 65.55 0.174 6123
 6125 3 -60.57 42.56 65.41 0.244 6124
 6126 3 -60.54 42.72 65.3 0.299 6125
 6127 3 -60.61 42.83 65.16 0.322 6126
 6128 3 -60.35 43.12 65.13 0.183 6127
 6129 3 -60.2 43.23 65.04 0.183 6128
 6130 3 -60.03 43.31 64.9 0.211 6129
 6131 3 -59.9 43.3 64.84 0.171 6130
 6132 3 -59.78 43.37 64.82 0.158 6131
 6133 3 -59.57 43.38 64.73 0.112 6132
 6134 3 -59.42 43.45 64.65 0.156 6133
 6135 3 -59.28 43.55 64.62 0.218 6134
 6136 3 -59.09 43.58 64.62 0.226 6135
 6137 3 -58.97 43.72 64.65 0.199 6136
 6138 3 -58.86 43.83 64.62 0.181 6137
 6139 3 -58.82 44.01 64.46 0.19 6138
 6140 3 -58.74 44.05 64.35 0.193 6139
 6141 3 -58.54 44.05 64.35 0.222 6140
 6142 3 -58.36 44.12 64.38 0.196 6141
 6143 3 -58.24 44.05 64.32 0.209 6142
 6144 3 -58.18 43.9 64.18 0.178 6143
 6145 3 -58.15 43.81 64.04 0.209 6144
 6146 3 -58.14 43.8 63.87 0.2 6145
 6147 3 -58.18 43.81 63.7 0.205 6146
 6148 3 -58.17 43.91 63.51 0.216 6147
 6149 3 -58.17 43.91 63.41 0.28 6148
 6150 3 -58.25 43.87 63.2 0.469 6149
 6151 3 -58.29 43.98 62.98 0.566 6150
 6152 3 -58.43 44.04 62.88 0.609 6151
 6153 3 -57.72 43.42 62.59 0.188 6152
 6154 3 -57.6 43.36 62.47 0.234 6153
 6155 3 -57.52 43.34 62.37 0.241 6154
 6156 3 -57.49 43.23 62.23 0.291 6155
 6157 3 -57.45 43.08 62.19 0.246 6156
 6158 3 -57.47 42.94 62.1 0.264 6157
 6159 3 -57.42 42.7 62.04 0.325 6158
 6160 3 -57.46 42.51 61.91 0.353 6159
 6161 3 -57.36 42.37 61.81 0.406 6160
 6162 3 -57.34 42.23 61.77 0.441 6161
 6163 3 -57.25 42.04 61.69 0.492 6162
 6164 3 -57.18 41.87 61.62 0.511 6163
 6165 3 -57.07 41.66 61.62 0.525 6164
 6166 3 -57.02 41.51 61.65 0.511 6165
 6167 3 -56.96 41.41 61.62 0.525 6166
 6168 3 -56.85 41.67 62.26 0.265 6167
 6169 3 -56.75 41.76 62.31 0.246 6168
 6170 3 -56.68 41.77 62.42 0.201 6169
 6171 3 -56.77 42.09 62.6 0.175 6170
 6172 3 -56.78 42.23 62.72 0.176 6171
 6173 3 -56.84 42.44 62.76 0.139 6172
 6174 3 -57 42.55 62.79 0.1 6173
 6175 3 -56.96 42.62 62.73 0.000125 6174
 6176 3 -56.9 41.2 61.34 0.465 6167
 6177 3 -56.24 40.84 61.16 0.165 6176
 6178 3 -56.07 40.66 61.2 0.17 6177
 6179 3 -55.97 40.56 61.16 0.132 6178
 6180 3 -55.96 40.48 61.09 0.109 6179
 6181 3 -55.77 40.41 60.98 0.114 6180
 6182 3 -55.68 40.31 60.97 0.094 6181
 6183 3 -55.6 40.19 60.9 0.133 6182
 6184 3 -55.49 40.16 60.95 0.162 6183
 6185 3 -55.21 40.2 60.91 0.209 6184
 6186 3 -55.07 40.13 60.95 0.136 6185
 6187 3 -54.82 40.23 60.77 0.074 6186
 6188 3 -54.71 40.26 60.8 0.129 6187
 6189 3 -54.6 40.17 60.84 0.122 6188
 6190 3 -54.42 40.23 60.98 0.19 6189
 6191 3 -54.35 40.22 61.12 0.36 6190
 6192 3 -54.5 40.75 61.47 0.142 6191
 6193 3 -54.56 40.9 61.63 0.127 6192
 6194 3 -54.56 41.04 61.73 0.156 6193
 6195 3 -54.43 41.15 61.91 0.188 6194
 6196 3 -54.42 41.16 62.04 0.11 6195
 6197 3 -54.39 41.28 62.06 0.09 6196
 6198 3 -54.36 41.29 62.17 0.000125 6197
 6199 3 -54.46 39.72 61.09 0.163 6191
 6200 3 -54.6 39.72 61.2 0.176 6199
 6201 3 -54.89 39.87 61.34 0.056 6200
 6202 3 -57.32 41.38 61.3 0.334 6176
 6203 3 -57.61 41.83 61.17 0.151 6202
 6204 3 -57.7 41.84 61.12 0.072 6203
 6205 3 -58.7 44.23 62.84 0.467 6152
 6206 3 -58.82 44.27 62.77 0.443 6205
 6207 3 -58.89 44.34 62.66 0.409 6206
 6208 3 -59.04 44.51 62.55 0.416 6207
 6209 3 -59.11 44.63 62.48 0.423 6208
 6210 3 -58.85 44.66 62.3 0.322 6209
 6211 3 -58.84 44.8 62.23 0.266 6210
 6212 3 -58.88 45.05 62.27 0.059 6211
 6213 3 -60.99 41.27 71.7 0.191 5952
 6214 3 -60.86 41.27 71.68 0.239 6213
 6215 3 -60.7 41.3 71.68 0.227 6214
 6216 3 -60.54 41.24 71.63 0.187 6215
 6217 3 -60.46 41.16 71.55 0.000125 6216
 6218 3 -62.05 40.58 71.98 0.147 5948
 6219 3 -62.16 40.55 71.87 0.216 6218
 6220 3 -62.36 40.62 71.79 0.214 6219
 6221 3 -62.48 40.59 71.8 0.233 6220
 6222 3 -62.45 40.61 71.55 0.131 6221
 6223 3 -62.45 40.62 71.4 0.138 6222
 6224 3 -62.44 40.44 71.29 0.14 6223
 6225 3 -62.47 40.33 71.18 0.148 6224
 6226 3 -62.5 40.31 71.04 0.186 6225
 6227 3 -62.54 40.17 70.9 0.223 6226
 6228 3 -62.64 40.12 70.77 0.259 6227
 6229 3 -62.64 39.95 70.7 0.274 6228
 6230 3 -62.76 40.01 70.65 0.131 6229
 6231 3 -62.58 39.66 70.6 0.118 6229
 6232 3 -62.8 39.73 70.6 0.147 6231
 6233 3 -62.89 39.73 70.54 0.185 6232
 6234 3 -63.05 39.52 70.49 0.093 6233
 6235 3 -63.19 39.48 70.52 0.118 6234
 6236 3 -63.39 39.41 70.55 0.139 6235
 6237 3 -63.47 39.2 70.49 0.119 6236
 6238 3 -63.46 39.09 70.46 0.215 6237
 6239 3 -63.36 38.94 70.46 0.222 6238
 6240 3 -63.15 38.92 70.24 0.09 6239
 6241 3 -62.98 38.87 70.18 0.106 6240
 6242 3 -62.93 38.77 70.07 0.102 6241
 6243 3 -62.83 38.73 69.95 0.135 6242
 6244 3 -62.83 38.62 69.76 0.101 6243
 6245 3 -62.68 38.49 69.68 0.086 6244
 6246 3 -62.69 40.67 71.93 0.164 6221
 6247 3 -62.86 40.69 71.88 0.166 6246
 6248 3 -62.98 40.69 71.82 0.153 6247
 6249 3 -63.11 40.61 71.71 0.158 6248
 6250 3 -63.14 40.48 71.6 0.103 6249
 6251 3 -63.32 40.4 71.45 0.101 6250
 6252 3 -63.4 40.31 71.38 0.1 6251
 6253 3 -63.6 40.31 71.29 0.139 6252
 6254 3 -63.72 40.33 71.26 0.132 6253
 6255 3 -63.82 40.5 71.23 0.142 6254
 6256 3 -63.95 40.66 71.23 0.131 6255
 6257 3 -64.06 40.91 71.15 0.082 6256
 6258 3 -64.15 41.1 71.09 0.103 6257
 6259 3 -64.26 41.22 71.07 0.117 6258
 6260 3 -64.4 41.29 70.99 0.125 6259
 6261 3 -64.51 41.36 71.04 0.093 6260
 6262 3 -64.71 41.32 70.85 0.116 6261
 6263 3 -64.79 41.36 70.76 0.136 6262
 6264 3 -64.87 41.43 70.71 0.088 6263
 6265 3 -64.95 41.54 70.65 0.096 6264
 6266 3 -65.04 41.57 70.57 0.119 6265
 6267 3 -65.06 41.39 70.55 0.081 6266
 6268 3 -65.07 41.25 70.6 0.000125 6267
 6269 3 -65.03 41.78 70.46 0.143 6266
 6270 3 -64.98 41.97 70.46 0.158 6269
 6271 3 -64.95 42.11 70.49 0.16 6270
 6272 3 -65.04 42.33 70.54 0.112 6271
 6273 3 -64.96 42.43 70.57 0.094 6272
 6274 3 -64.79 42.51 70.46 0.093 6273
 6275 3 -64.68 42.51 70.46 0.000125 6274
 6276 3 -61.36 38.8 73.96 0.257 5928
 6277 3 -61.04 38.83 73.91 0.216 6276
 6278 3 -60.94 38.9 73.9 0.242 6277
 6279 3 -60.91 39.05 73.84 0.368 6278
 6280 3 -60.8 39.12 73.79 0.49 6279
 6281 3 -60.71 39.19 73.73 0.515 6280
 6282 3 -60.47 39.3 73.71 0.477 6281
 6283 3 -60.28 39.12 73.77 0.587 6282
 6284 3 -60.23 39.22 73.7 0.656 6283
 6285 3 -60.1 39.19 73.65 0.612 6284
 6286 3 -59.93 39.04 73.6 0.514 6285
 6287 3 -60.03 39.29 73.4 0.254 6286
 6288 3 -59.93 39.42 73.38 0.181 6287
 6289 3 -59.82 39.48 73.43 0.000125 6288
 6290 3 -59.83 38.94 73.48 0.687 6289
 6291 3 -59.8 38.77 73.38 0.745 6290
 6292 3 -59.64 38.56 73.24 0.72 6291
 6293 3 -59.54 38.49 73.2 0.745 6292
 6294 3 -59.11 38.91 73.4 0.513 6293
 6295 3 -58.94 39.04 73.41 0.475 6294
 6296 3 -58.86 39.09 73.37 0.483 6295
 6297 3 -58.78 39.23 73.4 0.501 6296
 6298 3 -59.03 39.76 73.45 0.15 6297
 6299 3 -58.97 39.91 73.38 0.184 6298
 6300 3 -58.89 39.97 73.35 0.198 6299
 6301 3 -58.76 40.16 73.32 0.107 6300
 6302 3 -58.71 40.34 73.3 0.113 6301
 6303 3 -58.68 40.44 73.27 0.099 6302
 6304 3 -58.66 40.56 73.29 0.000125 6303
 6305 3 -58.4 38.88 73.32 0.455 6297
 6306 3 -58.16 38.84 73.46 0.425 6305
 6307 3 -58.08 38.9 73.43 0.481 6306
 6308 3 -57.94 38.8 73.46 0.528 6307
 6309 3 -57.87 38.69 73.4 0.577 6308
 6310 3 -57.72 38.66 73.4 0.647 6309
 6311 3 -57.98 37.74 73.29 0.345 6310
 6312 3 -58 37.55 73.32 0.327 6311
 6313 3 -57.97 37.36 73.46 0.348 6312
 6314 3 -58.01 37.16 73.49 0.364 6313
 6315 3 -57.97 37.01 73.54 0.398 6314
 6316 3 -57.8 36.91 73.57 0.403 6315
 6317 3 -57.71 36.84 73.62 0.422 6316
 6318 3 -57.36 36.9 73.8 0.268 6317
 6319 3 -57.11 36.66 73.63 0.137 6318
 6320 3 -57.01 36.58 73.63 0.113 6319
 6321 3 -56.89 36.48 73.65 0.122 6320
 6322 3 -56.82 36.37 73.63 0.165 6321
 6323 3 -56.78 36.2 73.65 0.179 6322
 6324 3 -56.76 36.09 73.63 0.194 6323
 6325 3 -56.75 35.92 73.4 0.272 6324
 6326 3 -56.78 35.9 73.29 0.373 6325
 6327 3 -56.8 35.77 73.13 0.545 6326
 6328 3 -56.73 35.72 73.04 0.628 6327
 6329 3 -57.39 35.37 73.15 0.179 6328
 6330 3 -57.51 35.27 73.07 0.177 6329
 6331 3 -57.65 35.19 73.02 0.175 6330
 6332 3 -57.73 35.05 73.04 0.207 6331
 6333 3 -57.76 34.91 73.01 0.27 6332
 6334 3 -57.72 34.83 73.07 0.28 6333
 6335 3 -58.19 34.74 73.18 0.238 6334
 6336 3 -58.43 34.59 73.27 0.228 6335
 6337 3 -58.66 34.52 73.26 0.216 6336
 6338 3 -58.89 34.42 73.32 0.205 6337
 6339 3 -59.04 34.3 73.37 0.161 6338
 6340 3 -59.08 34.12 73.38 0.105 6339
 6341 3 -59.15 33.98 73.43 0.114 6340
 6342 3 -59.3 33.84 73.49 0.193 6341
 6343 3 -59.43 33.73 73.52 0.211 6342
 6344 3 -59.68 33.62 73.51 0.147 6343
 6345 3 -59.86 33.48 73.54 0.114 6344
 6346 3 -60 33.34 73.57 0.101 6345
 6347 3 -60.15 33.27 73.65 0.162 6346
 6348 3 -60.25 33.13 73.74 0.176 6347
 6349 3 -60.36 32.98 73.88 0.149 6348
 6350 3 -60.48 32.86 73.88 0.144 6349
 6351 3 -60.61 32.84 73.88 0.105 6350
 6352 3 -60.76 32.77 73.88 0.086 6351
 6353 3 -60.83 32.66 73.96 0.101 6352
 6354 3 -60.86 32.49 74.04 0.121 6353
 6355 3 -60.9 32.38 74.09 0.148 6354
 6356 3 -61.01 32.22 74.05 0.313 6355
 6357 3 -60.98 32 74.04 0.286 6356
 6358 3 -61.04 31.89 73.93 0.266 6357
 6359 3 -60.97 31.55 74.16 0.167 6358
 6360 3 -60.94 31.39 74.27 0.142 6359
 6361 3 -60.93 31.28 74.4 0.144 6360
 6362 3 -60.93 31.12 74.46 0.115 6361
 6363 3 -60.94 31 74.51 0.124 6362
 6364 3 -60.92 30.85 74.57 0.127 6363
 6365 3 -60.82 30.75 74.6 0.125 6364
 6366 3 -60.78 30.64 74.57 0.172 6365
 6367 3 -60.92 30.5 74.77 0.141 6366
 6368 3 -61 30.39 74.84 0.131 6367
 6369 3 -61.18 30.39 74.95 0.135 6368
 6370 3 -61.22 30.35 75.07 0.142 6369
 6371 3 -61.32 30.48 75.15 0.226 6370
 6372 3 -61.46 30.71 75.2 0.217 6371
 6373 3 -61.54 30.73 75.3 0.155 6372
 6374 3 -61.47 30.75 75.57 0.079 6373
 6375 3 -61.41 30.82 75.66 0.102 6374
 6376 3 -61.29 31.02 75.65 0.139 6375
 6377 3 -61.3 31.03 75.87 0.122 6376
 6378 3 -61.27 31.03 75.98 0.105 6377
 6379 3 -61.24 31.14 76.1 0.113 6378
 6380 3 -61.3 31.32 76.13 0.094 6379
 6381 3 -61.3 31.48 76.13 0.089 6380
 6382 3 -61.23 31.62 76.07 0.124 6381
 6383 3 -61.28 31.64 75.82 0.147 6382
 6384 3 -61.41 31.64 75.71 0.131 6383
 6385 3 -61.57 31.53 75.71 0.138 6384
 6386 3 -61.15 31.12 75.57 0.119 6376
 6387 3 -61.29 30.21 75.32 0.129 6371
 6388 3 -61.22 30.09 75.48 0.114 6387
 6389 3 -61.23 29.96 75.55 0.102 6388
 6390 3 -61.25 29.82 75.63 0.097 6389
 6391 3 -61.19 29.68 75.74 0.093 6390
 6392 3 -61.19 29.57 75.82 0.121 6391
 6393 3 -61.15 29.44 75.93 0.14 6392
 6394 3 -61.08 29.27 76.02 0.133 6393
 6395 3 -61.1 29.16 76.13 0.121 6394
 6396 3 -61.08 29.05 76.23 0.155 6395
 6397 3 -61.15 29.09 76.43 0.11 6396
 6398 3 -61.16 29.05 76.57 0.1 6397
 6399 3 -61.21 29.07 76.68 0.129 6398
 6400 3 -61.22 29.19 76.8 0.11 6399
 6401 3 -61.18 29.28 76.93 0.1 6400
 6402 3 -61.18 29.37 77.02 0.115 6401
 6403 3 -61.15 29.5 77.09 0.066 6402
 6404 3 -61.05 29.53 77.15 0.062 6403
 6405 3 -60.97 28.87 76.1 0.095 6396
 6406 3 -60.93 28.78 76.15 0.095 6405
 6407 3 -60.64 30.59 74.35 0.133 6366
 6408 3 -60.64 30.48 74.23 0.114 6407
 6409 3 -61.22 31.94 73.7 0.186 6358
 6410 3 -61.29 32 73.6 0.25 6409
 6411 3 -61.35 32.22 73.49 0.343 6410
 6412 3 -61.46 32.33 73.4 0.375 6411
 6413 3 -61.58 32.49 73.3 0.372 6412
 6414 3 -61.65 32.62 73.27 0.363 6413
 6415 3 -61.68 32.83 73.2 0.41 6414
 6416 3 -61.79 32.91 73.16 0.367 6415
 6417 3 -61.85 32.97 73.02 0.359 6416
 6418 3 -61.9 32.98 72.88 0.326 6417
 6419 3 -61.98 32.94 72.76 0.17 6418
 6420 3 -62.04 32.95 72.66 0.129 6419
 6421 3 -57.35 34.8 73.13 0.176 6334
 6422 3 -57.22 34.76 73.13 0.17 6421
 6423 3 -57.01 34.74 73.24 0.132 6422
 6424 3 -56.9 34.66 73.32 0.117 6423
 6425 3 -56.73 34.61 73.32 0.126 6424
 6426 3 -56.64 34.54 73.27 0.073 6425
 6427 3 -56.54 34.45 73.29 0.131 6426
 6428 3 -56.41 34.44 73.35 0.149 6427
 6429 3 -56.29 34.33 73.35 0.12 6428
 6430 3 -56.68 35.8 72.9 0.506 6328
 6431 3 -56.65 36.05 72.57 0.472 6430
 6432 3 -56.4 36.19 72.51 0.266 6431
 6433 3 -56.32 36.3 72.41 0.219 6432
 6434 3 -56.26 36.41 72.29 0.223 6433
 6435 3 -56.16 36.48 72.16 0.249 6434
 6436 3 -56.08 36.79 72.04 0.184 6435
 6437 3 -56.01 36.79 71.91 0.162 6436
 6438 3 -55.87 36.79 71.77 0.000125 6437
 6439 3 -56.07 36.31 72.01 0.15 6435
 6440 3 -55.97 36.17 71.91 0.144 6439
 6441 3 -55.82 36.05 71.82 0.159 6440
 6442 3 -55.72 35.94 71.73 0.168 6441
 6443 3 -55.62 35.76 71.63 0.124 6442
 6444 3 -55.54 35.69 71.55 0.125 6443
 6445 3 -55.41 35.68 71.52 0.135 6444
 6446 3 -55.33 35.78 71.4 0.157 6445
 6447 3 -55.16 35.82 71.26 0.163 6446
 6448 3 -55.03 35.91 71.12 0.18 6447
 6449 3 -54.93 35.82 71.02 0.198 6448
 6450 3 -54.79 35.79 70.88 0.167 6449
 6451 3 -54.76 35.69 70.65 0.141 6450
 6452 3 -54.61 35.58 70.6 0.095 6451
 6453 3 -54.54 35.47 70.51 0.18 6452
 6454 3 -54.47 35.32 70.45 0.159 6453
 6455 3 -54.41 35.19 70.38 0.133 6454
 6456 3 -54.4 34.97 70.43 0.131 6455
 6457 3 -54.33 34.83 70.43 0.126 6456
 6458 3 -54.29 34.61 70.51 0.179 6457
 6459 3 -54.22 34.41 70.63 0.186 6458
 6460 3 -54.15 34.25 70.74 0.187 6459
 6461 3 -53.86 34.54 70.48 0.098 6460
 6462 3 -53.72 34.54 70.4 0.102 6461
 6463 3 -53.64 34.54 70.29 0.123 6462
 6464 3 -53.58 34.36 70.26 0.064 6463
 6465 3 -53.54 34.16 70.24 0.106 6464
 6466 3 -53.47 34.04 70.18 0.127 6465
 6467 3 -53.36 34.1 70.2 0.137 6466
 6468 3 -53.37 34.26 69.93 0.103 6467
 6469 3 -53.35 34.33 69.8 0.092 6468
 6470 3 -53.26 34.08 70.4 0.142 6467
 6471 3 -53.21 34.03 70.52 0.086 6470
 6472 3 -54.21 33.86 70.99 0.103 6460
 6473 3 -54.15 33.76 71.07 0.154 6472
 6474 3 -54.07 33.69 71.18 0.122 6473
 6475 3 -53.97 33.58 71.24 0.112 6474
 6476 3 -53.9 33.4 71.32 0.157 6475
 6477 3 -53.89 33.28 71.35 0.156 6476
 6478 3 -53.93 33.11 71.41 0.158 6477
 6479 3 -53.91 32.9 71.51 0.136 6478
 6480 3 -53.93 32.72 71.6 0.143 6479
 6481 3 -53.94 32.51 71.71 0.139 6480
 6482 3 -53.96 32.36 71.71 0.145 6481
 6483 3 -53.97 32.18 71.65 0.157 6482
 6484 3 -53.97 32.04 71.63 0.194 6483
 6485 3 -53.97 31.93 71.65 0.255 6484
 6486 3 -54.01 31.74 71.73 0.322 6485
 6487 3 -54.08 31.58 71.6 0.367 6486
 6488 3 -54.14 31.42 71.62 0.385 6487
 6489 3 -54.22 31.29 71.55 0.384 6488
 6490 3 -54.9 31.29 71.38 0.128 6489
 6491 3 -55.03 31.24 71.41 0.19 6490
 6492 3 -55.16 31.13 71.38 0.238 6491
 6493 3 -55.43 31.22 71.13 0.18 6492
 6494 3 -55.58 31.28 71.01 0.14 6493
 6495 3 -55.68 31.23 70.85 0.127 6494
 6496 3 -55.86 31.16 70.74 0.121 6495
 6497 3 -56.04 31.14 70.65 0.13 6496
 6498 3 -56.15 31.16 70.54 0.175 6497
 6499 3 -56.21 31.14 70.46 0.247 6498
 6500 3 -56.22 30.78 70.52 0.126 6499
 6501 3 -56.22 30.64 70.6 0.126 6500
 6502 3 -56.28 30.5 70.65 0.128 6501
 6503 3 -56.34 30.39 70.68 0.15 6502
 6504 3 -56.42 30.25 70.65 0.17 6503
 6505 3 -56.49 30.14 70.6 0.207 6504
 6506 3 -56.53 30.03 70.51 0.195 6505
 6507 3 -56.57 29.96 70.29 0.148 6506
 6508 3 -56.64 29.89 70.12 0.126 6507
 6509 3 -56.72 29.84 70.05 0.148 6508
 6510 3 -56.86 29.82 69.93 0.102 6509
 6511 3 -57 29.77 69.82 0.125 6510
 6512 3 -57.02 29.66 69.68 0.128 6511
 6513 3 -56.99 29.66 69.51 0.173 6512
 6514 3 -56.93 29.66 69.41 0.249 6513
 6515 3 -57.13 29.55 69.27 0.265 6514
 6516 3 -57.25 29.5 69.15 0.275 6515
 6517 3 -57.42 29.53 69.01 0.26 6516
 6518 3 -57.5 29.35 68.99 0.319 6517
 6519 3 -57.7 29.25 68.95 0.33 6518
 6520 3 -57.89 29.21 68.91 0.36 6519
 6521 3 -57.95 29.14 68.77 0.365 6520
 6522 3 -58.09 29.07 68.7 0.339 6521
 6523 3 -58.06 28.98 68.38 0.169 6522
 6524 3 -58.24 28.98 68.15 0.1 6523
 6525 3 -58.34 28.96 68.04 0.112 6524
 6526 3 -58.39 28.94 67.93 0.123 6525
 6527 3 -58.5 28.85 67.85 0.101 6526
 6528 3 -58.54 28.75 67.82 0.082 6527
 6529 3 -58.64 28.6 67.74 0.121 6528
 6530 3 -58.7 28.43 67.82 0.133 6529
 6531 3 -58.92 28.46 67.59 0.1 6530
 6532 3 -59.03 28.39 67.46 0.073 6531
 6533 3 -59.09 28.41 67.35 0.078 6532
 6534 3 -59.38 28.41 67.26 0.128 6533
 6535 3 -59.54 28.39 67.21 0.145 6534
 6536 3 -59.74 28.32 67.13 0.15 6535
 6537 3 -60 28.27 67.21 0.114 6536
 6538 3 -60.11 28.28 67.13 0.076 6537
 6539 3 -59.77 28.28 66.95 0.111 6536
 6540 3 -59.78 28.39 66.88 0.12 6539
 6541 3 -59.82 28.57 66.84 0.092 6540
 6542 3 -59.85 28.78 66.68 0.121 6541
 6543 3 -58.4 28.87 68.96 0.115 6522
 6544 3 -58.38 28.69 69.02 0.115 6543
 6545 3 -58.49 28.5 69.15 0.107 6544
 6546 3 -58.59 28.43 69.21 0.132 6545
 6547 3 -58.77 28.39 69.21 0.099 6546
 6548 3 -58.9 28.46 69.21 0.000125 6547
 6549 3 -56.53 29.69 69.51 0.086 6514
 6550 3 -56.42 29.73 69.57 0.108 6549
 6551 3 -56.35 29.8 69.74 0.116 6550
 6552 3 -56.21 29.91 69.8 0.139 6551
 6553 3 -56.13 29.98 69.88 0.145 6552
 6554 3 -56.1 30.05 70.07 0.166 6553
 6555 3 -56.09 30.12 70.15 0.107 6554
 6556 3 -54.96 30.9 71.45 0.15 6492
 6557 3 -54.78 30.77 71.46 0.068 6556
 6558 3 -54.7 30.63 71.55 0.095 6557
 6559 3 -54.67 30.49 71.68 0.12 6558
 6560 3 -54.71 30.29 71.66 0.039 6559
 6561 3 -54.78 30.15 71.73 0.12 6560
 6562 3 -54.9 30.02 71.8 0.111 6561
 6563 3 -54.9 29.9 71.85 0.137 6562
 6564 3 -54.82 29.77 71.88 0.068 6563
 6565 3 -53.86 30.86 71.87 0.204 6489
 6566 3 -53.77 30.79 72.04 0.172 6565
 6567 3 -53.57 30.7 72.18 0.174 6566
 6568 3 -53.32 30.67 72.18 0.142 6567
 6569 3 -53.13 30.61 72.15 0.121 6568
 6570 3 -52.92 30.58 72.09 0.1 6569
 6571 3 -52.72 30.51 72.07 0.108 6570
 6572 3 -52.59 30.38 72.09 0.093 6571
 6573 3 -52.45 30.31 72.07 0.137 6572
 6574 3 -52.32 30.26 72.16 0.163 6573
 6575 3 -52.22 30.27 72.24 0.122 6574
 6576 3 -52.06 30.24 72.35 0.141 6575
 6577 3 -51.85 30.29 72.41 0.145 6576
 6578 3 -51.65 30.26 72.51 0.15 6577
 6579 3 -51.54 30.22 72.63 0.148 6578
 6580 3 -51.46 30.2 72.74 0.14 6579
 6581 3 -51.28 30.24 72.71 0.107 6580
 6582 3 -51.1 30.24 72.62 0.134 6581
 6583 3 -51 30.22 72.55 0.135 6582
 6584 3 -50.9 30.24 72.49 0.171 6583
 6585 3 -50.71 30.15 72.6 0.183 6584
 6586 3 -50.57 30.13 72.63 0.223 6585
 6587 3 -50.42 30.08 72.59 0.209 6586
 6588 3 -50.34 30.11 72.27 0.271 6587
 6589 3 -50.35 30.15 72.13 0.3 6588
 6590 3 -50.42 30.15 72.04 0.307 6589
 6591 3 -50.15 30.27 71.88 0.168 6590
 6592 3 -50 30.36 71.74 0.082 6591
 6593 3 -50 30.33 71.51 0.113 6592
 6594 3 -50 30.29 71.35 0.104 6593
 6595 3 -49.89 30.24 71.18 0.077 6594
 6596 3 -49.82 30.33 71.07 0.113 6595
 6597 3 -49.82 30.43 70.91 0.115 6596
 6598 3 -49.88 30.47 70.74 0.107 6597
 6599 3 -49.85 30.56 70.59 0.075 6598
 6600 3 -49.84 30.59 70.46 0.082 6599
 6601 3 -49.92 30.49 70.35 0.078 6600
 6602 3 -49.96 30.38 70.24 0.116 6601
 6603 3 -50.96 29.97 72.16 0.124 6590
 6604 3 -51.07 29.93 72.2 0.075 6603
 6605 3 -50.17 30.2 72.76 0.109 6587
 6606 3 -50.13 30.27 72.91 0.084 6605
 6607 3 -50.14 30.29 73.04 0.141 6606
 6608 3 -50.14 30.24 73.15 0.145 6607
 6609 3 -50 30.38 73.24 0.056 6608
 6610 3 -49.92 30.43 73.35 0.113 6609
 6611 3 -50.95 30.34 72.21 0.077 6584
 6612 3 -50.92 30.4 72.13 0.056 6611
 6613 3 -56.65 35.52 72.49 0.231 6431
 6614 3 -56.9 35.41 72.32 0.21 6613
 6615 3 -57.04 35.27 72.24 0.166 6614
 6616 3 -57.08 35.12 72.26 0.13 6615
 6617 3 -57.14 34.97 72.18 0.157 6616
 6618 3 -57.23 34.83 72.15 0.173 6617
 6619 3 -57.22 34.66 72.07 0.147 6618
 6620 3 -57.22 34.45 72.05 0.16 6619
 6621 3 -57.26 34.4 71.95 0.131 6620
 6622 3 -57.4 34.41 71.71 0.141 6621
 6623 3 -57.41 34.3 71.57 0.127 6622
 6624 3 -57.46 34.24 71.45 0.131 6623
 6625 3 -57.51 34.23 71.35 0.114 6624
 6626 3 -57.6 34.23 71.23 0.151 6625
 6627 3 -57.66 34.2 71.01 0.131 6626
 6628 3 -57.72 34.11 70.91 0.141 6627
 6629 3 -57.85 34.12 70.71 0.08 6628
 6630 3 -57.94 34.06 70.65 0.076 6629
 6631 3 -58.04 34.05 70.59 0.081 6630
 6632 3 -58.04 34.05 70.46 0.092 6631
 6633 3 -58.05 34.09 70.32 0.000125 6632
 6634 3 -55.89 35.77 73.41 0.094 6430
 6635 3 -55.79 35.83 73.43 0.081 6634
 6636 3 -55.62 35.97 73.46 0.099 6635
 6637 3 -55.57 36.1 73.52 0.146 6636
 6638 3 -55.47 36.23 73.57 0.1 6637
 6639 3 -55.41 36.25 73.68 0.066 6638
 6640 3 -55.35 36.36 73.79 0.136 6639
 6641 3 -55.32 36.47 73.9 0.141 6640
 6642 3 -55.33 36.65 73.96 0.135 6641
 6643 3 -55.33 36.82 74.05 0.163 6642
 6644 3 -55.33 36.96 74.07 0.161 6643
 6645 3 -55.33 36.93 74.24 0.123 6644
 6646 3 -55.35 36.87 74.32 0.066 6645
 6647 3 -55.25 36.83 74.48 0.082 6646
 6648 3 -55.19 36.93 74.63 0.079 6647
 6649 3 -55.15 37 74.76 0.085 6648
 6650 3 -55.16 37.08 74.9 0.08 6649
 6651 3 -55.11 37.08 75.1 0.092 6650
 6652 3 -56.89 35.94 74.02 0.084 6324
 6653 3 -56.86 35.79 74.16 0.116 6652
 6654 3 -56.83 35.67 74.3 0.123 6653
 6655 3 -56.85 35.55 74.35 0.117 6654
 6656 3 -56.91 35.37 74.38 0.121 6655
 6657 3 -56.97 35.23 74.45 0.153 6656
 6658 3 -56.97 35.11 74.4 0.168 6657
 6659 3 -57.58 37.02 74.18 0.096 6318
 6660 3 -57.6 37.09 74.32 0.082 6659
 6661 3 -57.5 37.01 74.51 0.09 6660
 6662 3 -57.37 36.97 74.68 0.148 6661
 6663 3 -57.35 36.94 74.87 0.174 6662
 6664 3 -57.21 36.99 74.95 0.194 6663
 6665 3 -57.22 36.91 75.05 0.253 6664
 6666 3 -57.48 36.4 75.18 0.106 6665
 6667 3 -57.51 36.23 75.26 0.091 6666
 6668 3 -57.47 36.12 75.32 0.086 6667
 6669 3 -57.55 35.98 75.38 0.093 6668
 6670 3 -57.61 35.84 75.4 0.075 6669
 6671 3 -57.65 35.72 75.51 0.125 6670
 6672 3 -57.65 35.69 75.65 0.132 6671
 6673 3 -57.6 35.73 75.77 0.095 6672
 6674 3 -57.62 35.77 75.96 0.127 6673
 6675 3 -57.62 35.72 76.05 0.195 6674
 6676 3 -57.54 35.56 76.1 0.192 6675
 6677 3 -57.53 35.34 76.13 0.181 6676
 6678 3 -57.5 35.19 76.13 0.131 6677
 6679 3 -57.37 35.05 76.04 0.118 6678
 6680 3 -57.28 34.94 75.95 0.067 6679
 6681 3 -57.05 37.15 75.23 0.158 6665
 6682 3 -57.22 37.3 75.32 0.113 6681
 6683 3 -57.36 37.41 75.38 0.102 6682
 6684 3 -57.51 37.41 75.46 0.109 6683
 6685 3 -57.57 37.37 75.6 0.111 6684
 6686 3 -57.58 37.2 75.82 0.116 6685
 6687 3 -57.6 37.05 75.93 0.095 6686
 6688 3 -57.66 36.86 75.96 0.122 6687
 6689 3 -57.83 36.8 75.93 0.105 6688
 6690 3 -57.98 36.72 75.91 0.153 6689
 6691 3 -58.1 36.65 75.88 0.128 6690
 6692 3 -57.89 36.66 73.62 0.275 6317
 6693 3 -58.04 36.4 73.62 0.12 6692
 6694 3 -58.03 36.3 73.65 0.075 6693
 6695 3 -57.48 39.04 73.49 0.422 6310
 6696 3 -57.36 39.05 73.49 0.355 6695
 6697 3 -57.25 39.23 73.43 0.302 6696
 6698 3 -57.11 39.23 73.32 0.348 6697
 6699 3 -56.91 39.22 73.16 0.341 6698
 6700 3 -56.76 39.27 73.01 0.308 6699
 6701 3 -56.65 39.38 72.98 0.352 6700
 6702 3 -56.54 39.44 72.98 0.343 6701
 6703 3 -56.43 39.54 73.04 0.345 6702
 6704 3 -56.36 39.98 73.1 0.227 6703
 6705 3 -56.25 40.19 73.07 0.184 6704
 6706 3 -56.07 40.31 73.15 0.114 6705
 6707 3 -56.04 40.42 73.1 0.167 6706
 6708 3 -55.93 40.52 73.1 0.194 6707
 6709 3 -55.87 40.7 73.09 0.203 6708
 6710 3 -55.76 40.76 73.04 0.191 6709
 6711 3 -55.61 40.83 73.04 0.204 6710
 6712 3 -55.53 40.93 72.99 0.249 6711
 6713 3 -55.48 41.04 72.95 0.26 6712
 6714 3 -55.39 41.12 72.91 0.212 6713
 6715 3 -55.28 41.26 72.9 0.164 6714
 6716 3 -55.17 41.4 72.9 0.187 6715
 6717 3 -54.93 41.65 73.12 0.27 6716
 6718 3 -54.96 41.76 72.99 0.196 6717
 6719 3 -54.99 41.85 72.88 0.155 6718
 6720 3 -54.92 41.94 72.71 0.155 6719
 6721 3 -54.89 41.94 72.6 0.135 6720
 6722 3 -54.95 42.08 72.52 0.143 6721
 6723 3 -54.82 42.08 72.43 0.165 6722
 6724 3 -54.78 42.04 72.29 0.184 6723
 6725 3 -54.53 41.93 72.18 0.127 6724
 6726 3 -54.39 41.85 72.15 0.087 6725
 6727 3 -54.29 41.79 72.09 0.089 6726
 6728 3 -54.14 41.58 72.05 0.096 6727
 6729 3 -54.06 41.5 71.99 0.106 6728
 6730 3 -53.92 41.4 71.96 0.139 6729
 6731 3 -53.89 41.26 71.85 0.13 6730
 6732 3 -53.82 41.22 71.74 0.189 6731
 6733 3 -53.78 41.11 71.55 0.205 6732
 6734 3 -53.75 41.08 71.29 0.22 6733
 6735 3 -53.67 41.04 71.15 0.208 6734
 6736 3 -53.61 40.97 70.96 0.21 6735
 6737 3 -53.6 41.04 70.74 0.188 6736
 6738 3 -53.67 41.11 70.54 0.158 6737
 6739 3 -53.64 41.16 70.38 0.144 6738
 6740 3 -53.49 41.15 70.26 0.167 6739
 6741 3 -53.42 41.19 70.13 0.178 6740
 6742 3 -53.35 41.22 70.04 0.195 6741
 6743 3 -53.28 41.18 69.9 0.236 6742
 6744 3 -53.25 41.11 69.82 0.291 6743
 6745 3 -53.09 40.79 70.07 0.076 6744
 6746 3 -53.03 40.68 70.2 0.098 6745
 6747 3 -52.96 40.54 70.21 0.1 6746
 6748 3 -52.85 40.4 70.29 0.071 6747
 6749 3 -52.78 40.29 70.37 0.078 6748
 6750 3 -52.79 40.16 70.43 0.089 6749
 6751 3 -52.67 40.04 70.51 0.146 6750
 6752 3 -52.48 39.82 70.59 0.162 6751
 6753 3 -52.4 39.72 70.66 0.13 6752
 6754 3 -52.23 39.6 70.74 0.103 6753
 6755 3 -52.15 39.58 70.8 0.000125 6754
 6756 3 -53.38 41.15 69.66 0.303 6744
 6757 3 -53.84 41.18 69.7 0.143 6756
 6758 3 -53.93 41.3 69.65 0.137 6757
 6759 3 -54 41.39 69.59 0.118 6758
 6760 3 -53.18 41.05 69.54 0.21 6756
 6761 3 -53.11 41 69.38 0.196 6760
 6762 3 -53.02 41.07 69.21 0.197 6761
 6763 3 -52.96 41.23 69.02 0.222 6762
 6764 3 -52.92 41.36 68.93 0.17 6763
 6765 3 -52.82 41.5 68.82 0.098 6764
 6766 3 -52.78 41.54 68.65 0.138 6765
 6767 3 -52.72 41.62 68.43 0.141 6766
 6768 3 -52.71 41.72 68.37 0.168 6767
 6769 3 -52.75 41.83 68.18 0.127 6768
 6770 3 -52.75 41.93 68.01 0.149 6769
 6771 3 -52.74 41.97 67.88 0.188 6770
 6772 3 -52.78 41.97 67.71 0.201 6771
 6773 3 -52.84 41.93 67.57 0.193 6772
 6774 3 -52.89 41.79 67.46 0.165 6773
 6775 3 -52.99 41.76 67.34 0.158 6774
 6776 3 -53.03 41.78 67.18 0.162 6775
 6777 3 -53.09 41.78 67.01 0.201 6776
 6778 3 -53.17 41.82 66.9 0.275 6777
 6779 3 -53.18 41.76 66.76 0.323 6778
 6780 3 -53.18 41.35 66.6 0.206 6779
 6781 3 -53.17 41.29 66.51 0.211 6780
 6782 3 -53.04 41.11 66.38 0.141 6781
 6783 3 -52.89 41.04 66.27 0.236 6782
 6784 3 -52.89 41.08 66.13 0.236 6783
 6785 3 -53.06 41.57 66.12 0.1 6784
 6786 3 -53.06 41.69 66.13 0.11 6785
 6787 3 -53.03 41.82 66.1 0.117 6786
 6788 3 -52.74 40.93 66.07 0.194 6784
 6789 3 -52.61 40.83 65.99 0.251 6788
 6790 3 -52.53 40.71 65.96 0.279 6789
 6791 3 -52.49 40.61 65.88 0.291 6790
 6792 3 -52.82 40.6 65.65 0.113 6791
 6793 3 -52.85 40.51 65.49 0.17 6792
 6794 3 -52.82 40.4 65.37 0.128 6793
 6795 3 -52.78 40.3 65.18 0.117 6794
 6796 3 -52.72 40.16 65.07 0.116 6795
 6797 3 -52.72 40.04 64.91 0.132 6796
 6798 3 -52.75 39.87 64.85 0.127 6797
 6799 3 -52.75 39.76 64.68 0.17 6798
 6800 3 -52.77 39.68 64.57 0.164 6799
 6801 3 -52.79 39.53 64.4 0.171 6800
 6802 3 -52.78 39.43 64.23 0.192 6801
 6803 3 -52.77 39.28 64.12 0.168 6802
 6804 3 -52.71 39.03 63.96 0.155 6803
 6805 3 -52.61 38.91 63.84 0.116 6804
 6806 3 -52.6 38.9 63.63 0.125 6805
 6807 3 -52.61 38.85 63.54 0.163 6806
 6808 3 -52.6 38.86 63.42 0.169 6807
 6809 3 -52.39 38.76 63.37 0.146 6808
 6810 3 -52.35 38.61 63.31 0.165 6809
 6811 3 -52.28 38.48 63.26 0.172 6810
 6812 3 -52.17 38.32 63.22 0.221 6811
 6813 3 -52.11 38.18 63.13 0.225 6812
 6814 3 -52.17 38.01 63.02 0.225 6813
 6815 3 -52.03 37.85 62.95 0.222 6814
 6816 3 -52.03 37.47 62.98 0.207 6815
 6817 3 -52 37.29 62.92 0.264 6816
 6818 3 -52.07 37.14 62.97 0.345 6817
 6819 3 -52.13 37.04 62.99 0.416 6818
 6820 3 -52.13 36.93 62.98 0.432 6819
 6821 3 -52.14 36.8 62.98 0.466 6820
 6822 3 -52.03 36.65 62.98 0.486 6821
 6823 3 -51.84 36.36 63.13 0.418 6822
 6824 3 -51.63 36.22 63.13 0.403 6823
 6825 3 -51.54 36.08 63.12 0.394 6824
 6826 3 -51.43 36 63.13 0.402 6825
 6827 3 -51.78 35.72 62.87 0.15 6826
 6828 3 -51.68 35.58 62.94 0.000125 6827
 6829 3 -50.97 36.01 63.29 0.267 6826
 6830 3 -50.98 35.61 63.17 0.15 6829
 6831 3 -50.97 35.47 63.16 0.122 6830
 6832 3 -50.93 35.22 63.2 0.106 6831
 6833 3 -50.8 35.12 63.23 0.104 6832
 6834 3 -50.78 35 63.23 0.11 6833
 6835 3 -50.68 34.9 63.3 0.089 6834
 6836 3 -50.57 34.79 63.34 0.054 6835
 6837 3 -50.48 34.66 63.27 0.145 6836
 6838 3 -50.37 34.62 63.24 0.139 6837
 6839 3 -50.26 34.51 63.27 0.115 6838
 6840 3 -50.15 34.41 63.23 0.116 6839
 6841 3 -50.11 34.32 63.26 0.111 6840
 6842 3 -50.07 34.16 63.23 0.075 6841
 6843 3 -52.14 40.79 65.85 0.188 6791
 6844 3 -51.93 40.89 65.85 0.165 6843
 6845 3 -51.82 40.98 65.77 0.182 6844
 6846 3 -51.67 41.08 65.76 0.171 6845
 6847 3 -51.59 41.08 65.68 0.154 6846
 6848 3 -51.39 41.04 65.6 0.161 6847
 6849 3 -51.28 40.93 65.59 0.155 6848
 6850 3 -51.17 40.85 65.51 0.184 6849
 6851 3 -51.1 40.76 65.49 0.229 6850
 6852 3 -51.02 40.57 65.51 0.267 6851
 6853 3 -50.9 40.43 65.54 0.318 6852
 6854 3 -50.64 40.58 65.38 0.196 6853
 6855 3 -50.46 40.47 65.38 0.198 6854
 6856 3 -50.35 40.33 65.35 0.145 6855
 6857 3 -50.14 40.29 65.35 0.179 6856
 6858 3 -50.03 40.26 65.38 0.198 6857
 6859 3 -49.85 40.33 65.49 0.21 6858
 6860 3 -49.7 40.4 65.52 0.176 6859
 6861 3 -49.52 40.55 65.52 0.165 6860
 6862 3 -49.42 40.69 65.56 0.128 6861
 6863 3 -49.32 40.79 65.61 0.137 6862
 6864 3 -49.2 40.78 65.66 0.121 6863
 6865 3 -49.06 40.82 65.75 0.122 6864
 6866 3 -48.93 40.93 65.77 0.16 6865
 6867 3 -48.78 40.97 65.83 0.175 6866
 6868 3 -48.56 41 65.85 0.16 6867
 6869 3 -48.5 41.12 65.85 0.231 6868
 6870 3 -48.47 41.29 65.83 0.256 6869
 6871 3 -48.24 41.23 65.8 0.177 6870
 6872 3 -48.09 41.19 65.6 0.13 6871
 6873 3 -48.04 41.29 65.49 0.18 6872
 6874 3 -48.04 41.33 65.36 0.198 6873
 6875 3 -48.21 41.23 65.16 0.129 6874
 6876 3 -48.14 41.16 65.02 0.168 6875
 6877 3 -48.36 41.14 64.88 0.236 6876
 6878 3 -48.42 41.19 64.77 0.231 6877
 6879 3 -48.17 41.1 64.66 0.13 6878
 6880 3 -48.11 40.83 64.67 0.106 6879
 6881 3 -48.09 40.72 64.67 0.113 6880
 6882 3 -48 40.65 64.67 0.051 6881
 6883 3 -47.93 41.48 65.39 0.21 6874
 6884 3 -47.85 41.6 65.33 0.224 6883
 6885 3 -47.75 41.64 65.28 0.244 6884
 6886 3 -47.61 41.66 65.21 0.214 6885
 6887 3 -47.5 41.79 65.08 0.148 6886
 6888 3 -47.42 41.83 65.02 0.157 6887
 6889 3 -47.32 41.96 65.02 0.191 6888
 6890 3 -47.24 42.05 65.02 0.22 6889
 6891 3 -47.1 42.19 65 0.161 6890
 6892 3 -46.96 42.18 65.03 0.142 6891
 6893 3 -46.96 42.32 65 0.174 6892
 6894 3 -46.71 42.4 64.91 0.342 6893
 6895 3 -46.67 42.4 64.77 0.425 6894
 6896 3 -46.53 42.54 64.78 0.48 6895
 6897 3 -46.46 42.65 64.69 0.489 6896
 6898 3 -46.32 42.68 64.72 0.503 6897
 6899 3 -46.53 42.94 64.46 0.113 6898
 6900 3 -46.21 42.75 64.83 0.436 6898
 6901 3 -46.5 43.22 65.39 0.072 6900
 6902 3 -46.57 43.28 65.47 0.042 6901
 6903 3 -46.15 42.79 64.91 0.436 6902
 6904 3 -46.28 42.11 64.25 0.094 6903
 6905 3 -46.24 42.11 64.14 0.093 6904
 6906 3 -46.2 42.04 64.05 0.143 6905
 6907 3 -46.14 42 63.95 0.135 6906
 6908 3 -45.99 42.89 64.89 0.429 6900
 6909 3 -45.82 42.93 64.91 0.45 6908
 6910 3 -45.46 42.58 64.77 0.21 6909
 6911 3 -45.18 42.58 65 0.106 6910
 6912 3 -45.07 42.48 64.89 0.149 6911
 6913 3 -44.95 42.36 64.77 0.136 6912
 6914 3 -44.77 42.35 64.64 0.155 6913
 6915 3 -44.6 42.3 64.58 0.117 6914
 6916 3 -44.5 42.23 64.53 0.158 6915
 6917 3 -44.43 42.12 64.5 0.146 6916
 6918 3 -44.29 42.12 64.56 0.148 6917
 6919 3 -44.18 42.05 64.64 0.133 6918
 6920 3 -44.07 41.98 64.69 0.074 6919
 6921 3 -43.92 41.9 64.72 0.109 6920
 6922 3 -43.85 41.79 64.69 0.108 6921
 6923 3 -43.82 41.62 64.72 0.087 6922
 6924 3 -43.74 41.44 64.77 0.113 6923
 6925 3 -43.72 41.35 64.89 0.104 6924
 6926 3 -43.75 41.26 64.96 0.101 6925
 6927 3 -43.71 41.11 65.02 0.084 6926
 6928 3 -43.65 41.03 65.06 0.086 6927
 6929 3 -43.57 40.86 65.16 0.13 6928
 6930 3 -43.52 40.72 65.19 0.144 6929
 6931 3 -45.9 43.26 65.08 0.23 6909
 6932 3 -45.82 43.29 65.19 0.268 6931
 6933 3 -45.59 43.68 64.86 0.177 6932
 6934 3 -45.42 43.72 64.94 0.139 6933
 6935 3 -45.32 43.76 64.92 0.127 6934
 6936 3 -45.22 43.85 64.91 0.138 6935
 6937 3 -45.17 43.94 64.91 0.163 6936
 6938 3 -45.03 43.9 64.86 0.124 6937
 6939 3 -45.79 43.21 65.49 0.405 6932
 6940 3 -45.78 43.15 65.74 0.573 6939
 6941 3 -45.7 43.11 65.89 0.642 6940
 6942 3 -45.56 43.04 65.96 0.671 6941
 6943 3 -45.56 43.08 66.11 0.696 6942
 6944 3 -45.53 42.75 66.3 0.695 6943
 6945 3 -45.46 42.6 66.41 0.636 6944
 6946 3 -45.29 43.5 66.44 0.163 6945
 6947 3 -45.2 43.43 66.52 0.172 6946
 6948 3 -45.09 43.35 66.6 0.159 6947
 6949 3 -44.99 43.29 66.66 0.199 6948
 6950 3 -44.95 43.46 66.8 0.127 6949
 6951 3 -45.04 43.54 66.97 0.123 6950
 6952 3 -45.14 43.57 67.05 0.134 6951
 6953 3 -45.36 43.69 67.14 0.108 6952
 6954 3 -45.32 43.8 67.22 0.132 6953
 6955 3 -45.22 43.9 67.35 0.122 6954
 6956 3 -45.14 44.03 67.44 0.095 6955
 6957 3 -45.1 44.08 67.58 0.096 6956
 6958 3 -45.02 44.26 67.61 0.077 6957
 6959 3 -44.99 44.4 67.71 0.123 6958
 6960 3 -44.89 44.44 67.83 0.124 6959
 6961 3 -44.78 44.43 67.89 0.126 6960
 6962 3 -44.64 44.48 67.96 0.113 6961
 6963 3 -44.47 44.51 68 0.191 6962
 6964 3 -44.36 44.1 67.91 0.098 6963
 6965 3 -44.32 44.01 67.88 0.107 6964
 6966 3 -44.25 43.89 67.83 0.092 6965
 6967 3 -44.34 44.62 68.11 0.188 6963
 6968 3 -44.22 44.97 68.47 0.151 6967
 6969 3 -44.17 45.08 68.61 0.098 6968
 6970 3 -44.17 45.29 68.75 0.131 6969
 6971 3 -44.13 45.36 68.91 0.15 6970
 6972 3 -44.2 45.57 69.13 0.118 6971
 6973 3 -44.1 45.64 69.21 0.139 6972
 6974 3 -44 45.72 69.25 0.164 6973
 6975 3 -43.85 45.75 69.3 0.129 6974
 6976 3 -43.67 45.79 69.27 0.099 6975
 6977 3 -43.56 45.97 69.31 0.102 6976
 6978 3 -43.42 46.16 69.27 0.083 6977
 6979 3 -43.35 46.29 69.27 0.108 6978
 6980 3 -43.21 46.42 69.27 0.109 6979
 6981 3 -43.09 46.6 69.3 0.078 6980
 6982 3 -43.07 46.79 69.46 0.153 6981
 6983 3 -43.04 46.89 69.52 0.102 6982
 6984 3 -42.99 46.99 69.52 0.109 6983
 6985 3 -42.86 47.03 69.58 0.126 6984
 6986 3 -42.82 47.21 69.66 0.14 6985
 6987 3 -42.78 47.42 69.61 0.108 6986
 6988 3 -42.85 47.57 69.72 0.086 6987
 6989 3 -42.92 47.75 69.72 0.111 6988
 6990 3 -43.02 47.92 69.71 0.092 6989
 6991 3 -43.14 48.04 69.71 0.107 6990
 6992 3 -43.18 48.18 69.77 0.096 6991
 6993 3 -43.24 48.29 69.86 0.087 6992
 6994 3 -43.34 48.21 69.97 0.095 6993
 6995 3 -44.75 43.37 66.75 0.128 6950
 6996 3 -44.6 43.22 66.8 0.144 6995
 6997 3 -44.46 43.18 66.83 0.151 6996
 6998 3 -44.28 43.15 66.86 0.091 6997
 6999 3 -44.15 43.18 66.97 0.113 6998
 7000 3 -44.09 43.28 67.03 0.108 6999
 7001 3 -44.03 43.39 67.16 0.157 7000
 7002 3 -44.03 43.5 67.19 0.147 7001
 7003 3 -44.88 42.98 66.61 0.154 6949
 7004 3 -44.75 42.83 66.47 0.117 7003
 7005 3 -44.67 42.66 66.44 0.15 7004
 7006 3 -44.57 42.48 66.5 0.169 7005
 7007 3 -44.45 42.3 66.52 0.134 7006
 7008 3 -44.21 42.25 66.49 0.114 7007
 7009 3 -44.07 42.25 66.47 0.114 7008
 7010 3 -43.93 42.26 66.47 0.114 7009
 7011 3 -43.75 42.22 66.47 0.129 7010
 7012 3 -43.57 42.26 66.44 0.118 7011
 7013 3 -43.46 42.21 66.5 0.072 7012
 7014 3 -43.38 42.22 66.58 0.085 7013
 7015 3 -43.27 42.22 66.69 0.091 7014
 7016 3 -43.11 42.17 66.8 0.126 7015
 7017 3 -43.07 42.07 66.91 0.177 7016
 7018 3 -45.52 42.22 66.5 0.366 6945
 7019 3 -45.59 42.08 66.53 0.128 7018
 7020 3 -48.6 41.65 65.81 0.156 6870
 7021 3 -50.96 39.93 65.82 0.081 6853
 7022 3 -50.84 39.86 65.79 0.084 7021
 7023 3 -50.78 39.76 65.74 0.082 7022
 7024 3 -52.68 40.87 66.38 0.094 6783
 7025 3 -52.6 40.82 66.45 0.077 7024
 7026 3 -53.1 42.16 66.71 0.128 6779
 7027 3 -53.04 42.26 66.68 0.044 7026
 7028 3 -54.74 41.72 73.34 0.244 6717
 7029 3 -54.68 41.79 73.45 0.213 7028
 7030 3 -54.64 41.85 73.68 0.216 7029
 7031 3 -54.61 41.86 73.79 0.213 7030
 7032 3 -54.5 42 73.9 0.208 7031
 7033 3 -54.47 42 74.07 0.243 7032
 7034 3 -54.29 41.96 74.21 0.157 7033
 7035 3 -54.18 42.04 74.3 0.2 7034
 7036 3 -54.08 42.04 74.4 0.223 7035
 7037 3 -53.93 42.05 74.41 0.214 7036
 7038 3 -53.8 42.05 74.43 0.186 7037
 7039 3 -53.69 42.07 74.43 0.154 7038
 7040 3 -53.58 42.15 74.49 0.166 7039
 7041 3 -53.43 42.11 74.49 0.178 7040
 7042 3 -53.26 42.11 74.46 0.171 7041
 7043 3 -53.04 42.14 74.49 0.236 7042
 7044 3 -52.55 41.98 74.63 0.423 7043
 7045 3 -52.53 42.08 74.65 0.394 7044
 7046 3 -52.47 42.21 74.76 0.384 7045
 7047 3 -52.4 42.36 74.96 0.421 7046
 7048 3 -52.42 42.61 75.04 0.369 7047
 7049 3 -52.32 42.55 74.96 0.29 7048
 7050 3 -52.17 42.55 74.95 0.216 7049
 7051 3 -52.04 42.9 74.38 0.434 7050
 7052 3 -51.93 42.97 74.46 0.405 7051
 7053 3 -51.81 43.04 74.49 0.371 7052
 7054 3 -51.64 43.14 74.54 0.325 7053
 7055 3 -51.57 43.29 74.62 0.303 7054
 7056 3 -51.5 43.43 74.63 0.277 7055
 7057 3 -51.47 43.61 74.71 0.211 7056
 7058 3 -51.46 43.8 74.76 0.158 7057
 7059 3 -51.45 44.01 74.8 0.171 7058
 7060 3 -51.45 44.22 74.88 0.229 7059
 7061 3 -51.35 44.32 74.87 0.206 7060
 7062 3 -51.54 44.43 74.71 0.063 7061
 7063 3 -51.64 44.41 74.96 0.098 7060
 7064 3 -51.72 44.61 74.98 0.082 7063
 7065 3 -51.82 44.6 74.98 0.09 7064
 7066 3 -52.63 42.96 75.18 0.167 7048
 7067 3 -52.71 43.05 75.18 0.129 7066
 7068 3 -52.85 43.12 75.1 0.132 7067
 7069 3 -52.93 43.35 75.1 0.127 7068
 7070 3 -53.07 43.54 75.13 0.125 7069
 7071 3 -53.1 43.71 75.13 0.143 7070
 7072 3 -53.07 43.89 75.13 0.116 7071
 7073 3 -52.93 44 75.1 0.129 7072
 7074 3 -52.67 44.3 74.96 0.248 7073
 7075 3 -52.52 44.46 74.93 0.208 7074
 7076 3 -52.38 44.51 75.01 0.164 7075
 7077 3 -52.28 44.64 75.09 0.127 7076
 7078 3 -52.15 44.72 75.16 0.15 7077
 7079 3 -52.04 41.64 74.88 0.113 7044
 7080 3 -51.97 41.4 75.01 0.117 7079
 7081 3 -51.94 41.26 75.05 0.152 7080
 7082 3 -51.91 41.1 75.09 0.109 7081
 7083 3 -51.93 40.96 75.01 0.114 7082
 7084 3 -51.85 40.79 75.07 0.14 7083
 7085 3 -51.73 40.66 75.09 0.143 7084
 7086 3 -51.68 40.58 75.15 0.164 7085
 7087 3 -51.68 40.39 75.26 0.062 7086
 7088 3 -51.66 40.28 75.32 0.061 7087
 7089 3 -51.61 40.11 75.35 0.121 7088
 7090 3 -51.55 40.01 75.26 0.145 7089
 7091 3 -51.51 39.76 75.21 0.154 7090
 7092 3 -51.47 39.57 75.12 0.148 7091
 7093 3 -51.4 39.3 75.07 0.136 7092
 7094 3 -51.32 39.11 75.09 0.111 7093
 7095 3 -51.18 38.98 75.07 0.098 7094
 7096 3 -51.05 38.9 74.96 0.121 7095
 7097 3 -50.97 38.87 74.85 0.119 7096
 7098 3 -50.86 38.73 74.76 0.135 7097
 7099 3 -50.73 38.65 74.71 0.146 7098
 7100 3 -50.64 38.55 74.66 0.135 7099
 7101 3 -50.61 38.33 74.63 0.137 7100
 7102 3 -50.57 38.18 74.59 0.144 7101
 7103 3 -50.54 38.04 74.6 0.142 7102
 7104 3 -50.54 37.86 74.73 0.124 7103
 7105 3 -50.55 37.71 74.82 0.154 7104
 7106 3 -50.44 37.43 74.82 0.165 7105
 7107 3 -50.4 37.22 74.9 0.136 7106
 7108 3 -50.4 37.04 74.93 0.108 7107
 7109 3 -50.36 36.76 74.99 0.079 7108
 7110 3 -50.22 36.68 75.13 0.149 7109
 7111 3 -50.25 36.47 75.23 0.11 7110
 7112 3 -50.21 36.33 75.3 0.104 7111
 7113 3 -54.66 41.93 74.43 0.115 7033
 7114 3 -54.72 41.86 74.49 0.14 7113
 7115 3 -54.86 41.86 74.51 0.161 7114
 7116 3 -54.97 41.9 74.63 0.159 7115
 7117 3 -55.08 41.9 74.65 0.075 7116
 7118 3 -56.18 38.97 72.96 0.049 6703
 7119 3 -56.14 38.87 72.9 0.078 7118
 7120 3 -57.46 39.12 72.77 0.098 6698
 7121 3 -57.55 39.02 72.82 0.129 7120
 7122 3 -57.62 38.91 72.76 0.143 7121
 7123 3 -57.72 38.9 72.65 0.188 7122
 7124 3 -57.86 38.92 72.6 0.178 7123
 7125 3 -58.03 38.98 72.52 0.152 7124
 7126 3 -58.11 38.97 72.41 0.085 7125
 7127 3 -58.25 39.06 72.3 0.091 7126
 7128 3 -58.37 39.15 72.24 0.123 7127
 7129 3 -58.5 39.09 72.16 0.134 7128
 7130 3 -58.62 39.16 72.13 0.153 7129
 7131 3 -58.68 39.27 72.1 0.094 7130
 7132 3 -60.08 37.63 72.77 0.301 6293
 7133 3 -60.37 37.4 72.74 0.201 7132
 7134 3 -60.43 37.33 72.62 0.22 7133
 7135 3 -60.44 37.22 72.54 0.248 7134
 7136 3 -60.32 37.01 72.43 0.19 7135
 7137 3 -60.32 36.81 72.37 0.187 7136
 7138 3 -60.47 36.69 72.29 0.226 7137
 7139 3 -60.72 36.66 72.52 0.369 7138
 7140 3 -60.79 36.87 72.65 0.237 7139
 7141 3 -60.79 37.09 72.66 0.201 7140
 7142 3 -60.76 36.52 72.57 0.42 7139
 7143 3 -60.76 36.36 72.55 0.449 7142
 7144 3 -60.73 36.17 72.62 0.444 7143
 7145 3 -60.73 36.06 72.68 0.454 7144
 7146 3 -60.71 35.9 72.73 0.372 7145
 7147 3 -61.03 35.69 73.09 0.146 7146
 7148 3 -60.9 35.55 73.07 0.116 7147
 7149 3 -60.83 35.4 73.04 0.173 7148
 7150 3 -60.79 35.22 73.07 0.186 7149
 7151 3 -60.78 35.02 73.05 0.182 7150
 7152 3 -60.8 34.87 73.04 0.171 7151
 7153 3 -60.83 34.66 73.1 0.104 7152
 7154 3 -60.9 34.56 73.02 0.185 7153
 7155 3 -61.01 34.51 73.04 0.298 7154
 7156 3 -61.16 34.45 73.07 0.385 7155
 7157 3 -61.28 34.44 73.1 0.464 7156
 7158 3 -61.37 34.4 73.12 0.538 7157
 7159 3 -61.58 34.38 73.1 0.555 7158
 7160 3 -61.68 34.27 73.13 0.584 7159
 7161 3 -61.73 34.04 73.29 0.554 7160
 7162 3 -61.76 33.86 73.35 0.452 7161
 7163 3 -61.68 33.55 73.65 0.284 7162
 7164 3 -61.79 33.41 73.45 0.106 7163
 7165 3 -61.86 33.31 73.52 0.152 7164
 7166 3 -61.89 33.19 73.59 0.146 7165
 7167 3 -62.01 32.99 73.65 0.132 7166
 7168 3 -62.11 32.86 73.66 0.17 7167
 7169 3 -62.18 32.77 73.76 0.165 7168
 7170 3 -62.32 32.62 73.8 0.126 7169
 7171 3 -62.35 32.41 73.85 0.1 7170
 7172 3 -62.4 32.26 73.88 0.087 7171
 7173 3 -62.43 32.15 73.9 0.095 7172
 7174 3 -62.51 31.94 73.95 0.083 7173
 7175 3 -62.51 31.84 74.02 0.119 7174
 7176 3 -62.61 31.69 74.1 0.078 7175
 7177 3 -62.71 31.53 74.07 0.109 7176
 7178 3 -62.72 31.34 74.09 0.194 7177
 7179 3 -62.78 31.18 74.12 0.152 7178
 7180 3 -62.79 30.98 74.16 0.061 7179
 7181 3 -62.54 31.3 74.15 0.026 7178
 7182 3 -61.5 33.34 73.99 0.157 7163
 7183 3 -61.46 33.2 74.09 0.148 7182
 7184 3 -61.44 33.13 74.26 0.155 7183
 7185 3 -61.44 33.05 74.4 0.138 7184
 7186 3 -61.5 32.84 74.41 0.062 7185
 7187 3 -61.98 33.86 73.01 0.169 7162
 7188 3 -62.08 33.77 73.02 0.073 7187
 7189 3 -59.97 39.06 73.95 0.167 6286
 7190 3 -59.94 39.12 73.82 0.141 7189
 7191 3 -59.91 39.24 73.77 0.17 7190
 7192 3 -59.93 39.33 73.71 0.098 7191
 7193 3 -59.86 39.81 74.1 0.133 6285
 7194 3 -59.83 39.94 74.09 0.082 7193
 7195 3 -62.64 36.83 76.82 0.111 5907
 7196 3 -62.6 36.69 76.87 0.105 7195
 7197 3 -62.54 36.61 77.07 0.12 7196
 7198 3 -62.48 36.44 77.26 0.11 7197
 7199 3 -62.47 36.34 77.35 0.12 7198
 7200 3 -62.4 36.27 77.46 0.131 7199
 7201 3 -62.36 36.2 77.63 0.133 7200
 7202 3 -62.36 36.15 77.77 0.143 7201
 7203 3 -62.32 36.02 77.87 0.206 7202
 7204 3 -62.3 35.88 77.96 0.19 7203
 7205 3 -62.28 35.73 78.02 0.194 7204
 7206 3 -62.18 35.65 78.07 0.198 7205
 7207 3 -62.08 35.44 78.16 0.23 7206
 7208 3 -62.12 35.31 78.26 0.189 7207
 7209 3 -62.1 35.08 78.3 0.136 7208
 7210 3 -62.08 34.94 78.41 0.143 7209
 7211 3 -62.11 34.77 78.51 0.113 7210
 7212 3 -62.11 34.66 78.63 0.096 7211
 7213 3 -62.05 34.54 78.73 0.134 7212
 7214 3 -62 34.41 78.71 0.112 7213
 7215 3 -69.19 37.73 78.77 0.141 5582
 7216 3 -69.1 37.77 78.91 0.16 7215
 7217 3 -69.05 37.81 79.05 0.176 7216
 7218 3 -68.99 37.84 79.18 0.219 7217
 7219 3 -68.94 37.83 79.27 0.229 7218
 7220 3 -68.85 37.87 79.4 0.247 7219
 7221 3 -68.74 37.84 79.51 0.253 7220
 7222 3 -68.71 37.91 79.68 0.251 7221
 7223 3 -68.74 38.02 79.82 0.227 7222
 7224 3 -68.74 38.23 79.9 0.189 7223
 7225 3 -68.71 38.41 79.93 0.203 7224
 7226 3 -68.69 38.62 79.93 0.197 7225
 7227 3 -68.68 38.7 80.01 0.188 7226
 7228 3 -68.66 38.84 80.01 0.173 7227
 7229 3 -68.63 38.99 80.13 0.154 7228
 7230 3 -68.68 39.12 80.27 0.197 7229
 7231 3 -68.72 39.17 80.4 0.233 7230
 7232 3 -68.72 39.13 80.62 0.141 7231
 7233 3 -68.77 39.01 80.82 0.107 7232
 7234 3 -68.8 39.12 80.96 0.167 7233
 7235 3 -68.76 39.19 81.09 0.249 7234
 7236 3 -68.74 39.23 81.18 0.326 7235
 7237 3 -68.8 39.34 81.26 0.355 7236
 7238 3 -68.85 39.37 81.4 0.387 7237
 7239 3 -68.91 39.42 81.59 0.38 7238
 7240 3 -68.96 39.44 81.73 0.361 7239
 7241 3 -68.74 39.74 81.71 0.243 7240
 7242 3 -68.69 39.84 81.8 0.171 7241
 7243 3 -68.57 40 81.88 0.124 7242
 7244 3 -68.47 40.12 81.9 0.127 7243
 7245 3 -68.38 40.29 81.88 0.147 7244
 7246 3 -68.38 40.43 81.85 0.172 7245
 7247 3 -68.36 40.55 81.93 0.125 7246
 7248 3 -68.43 40.72 81.91 0.089 7247
 7249 3 -68.49 40.93 81.93 0.081 7248
 7250 3 -68.55 41.05 81.88 0.11 7249
 7251 3 -68.55 41.21 81.88 0.122 7250
 7252 3 -68.52 41.35 81.87 0.137 7251
 7253 3 -68.49 41.51 81.96 0.167 7252
 7254 3 -68.41 41.69 82.1 0.119 7253
 7255 3 -68.44 41.87 82.2 0.155 7254
 7256 3 -68.44 42.01 82.29 0.153 7255
 7257 3 -68.54 42.19 82.37 0.148 7256
 7258 3 -68.61 42.43 82.43 0.143 7257
 7259 3 -68.69 42.61 82.52 0.14 7258
 7260 3 -68.61 42.8 82.65 0.112 7259
 7261 3 -68.63 42.93 82.74 0.109 7260
 7262 3 -68.58 42.94 82.93 0.113 7261
 7263 3 -68.58 43.07 82.99 0.122 7262
 7264 3 -68.61 43.15 83.15 0.111 7263
 7265 3 -68.63 43.32 83.23 0.107 7264
 7266 3 -68.61 43.48 83.26 0.117 7265
 7267 3 -68.58 43.69 83.26 0.086 7266
 7268 3 -69.13 37.9 77.43 0.107 5581
 7269 3 -68.91 37.91 77.35 0.112 7268
 7270 3 -68.82 37.99 77.26 0.107 7269
 7271 3 -72.32 37.48 77.4 0.382 5562
 7272 3 -72.61 36.86 77.31 0.376 7271
 7273 3 -72.66 36.72 77.29 0.381 7272
 7274 3 -72.74 36.59 77.26 0.398 7273
 7275 3 -72.85 36.44 77.2 0.378 7274
 7276 3 -72.97 36.29 77.14 0.323 7275
 7277 3 -72.99 36.17 77.08 0.311 7276
 7278 3 -73.1 36.02 77.03 0.323 7277
 7279 3 -73.15 35.87 77 0.306 7278
 7280 3 -73.26 35.66 76.97 0.266 7279
 7281 3 -73.41 35.62 76.9 0.308 7280
 7282 3 -73.51 35.56 76.86 0.314 7281
 7283 3 -73.54 35.47 76.79 0.335 7282
 7284 3 -73.72 35.37 76.76 0.329 7283
 7285 3 -73.82 35.27 76.73 0.336 7284
 7286 3 -74.04 35.34 76.64 0.339 7285
 7287 3 -74.11 35.23 76.69 0.385 7286
 7288 3 -74.15 35.09 76.67 0.426 7287
 7289 3 -74.3 35.05 76.62 0.472 7288
 7290 3 -74.49 35.06 76.54 0.491 7289
 7291 3 -74.68 35.13 76.5 0.491 7290
 7292 3 -74.74 34.91 76.47 0.511 7291
 7293 3 -74.91 34.88 76.48 0.543 7292
 7294 3 -75.02 34.83 76.5 0.589 7293
 7295 3 -75.01 34.7 76.45 0.666 7294
 7296 3 -74.69 34.16 77.33 0.18 7295
 7297 3 -74.57 34.12 77.48 0.149 7296
 7298 3 -74.52 34.12 77.61 0.134 7297
 7299 3 -74.44 34.19 77.72 0.139 7298
 7300 3 -74.41 34.23 77.92 0.208 7299
 7301 3 -74.46 34.24 78.09 0.167 7300
 7302 3 -74.43 34.27 78.26 0.161 7301
 7303 3 -74.38 34.29 78.37 0.198 7302
 7304 3 -74.32 34.27 78.48 0.194 7303
 7305 3 -74.22 34.24 78.58 0.173 7304
 7306 3 -74.13 34.23 78.67 0.124 7305
 7307 3 -74.15 34.23 78.86 0.11 7306
 7308 3 -74.13 34.2 79.03 0.169 7307
 7309 3 -74.15 34.19 79.2 0.141 7308
 7310 3 -74.16 34.27 79.37 0.149 7309
 7311 3 -74.24 34.3 79.48 0.187 7310
 7312 3 -74.3 34.27 79.64 0.204 7311
 7313 3 -74.27 34.19 79.81 0.228 7312
 7314 3 -74.21 34.16 79.97 0.259 7313
 7315 3 -74.13 34.13 80.09 0.152 7314
 7316 3 -74.07 34.12 80.23 0.118 7315
 7317 3 -74.1 34.2 80.36 0.157 7316
 7318 3 -74.11 34.27 80.53 0.238 7317
 7319 3 -74.11 34.36 80.65 0.279 7318
 7320 3 -74.1 34.3 80.79 0.289 7319
 7321 3 -74.15 34.17 80.95 0.256 7320
 7322 3 -74.13 34.09 81.09 0.174 7321
 7323 3 -74.17 34.02 81.22 0.153 7322
 7324 3 -74.14 33.94 81.36 0.135 7323
 7325 3 -74 33.94 81.45 0.111 7324
 7326 3 -74 33.81 81.62 0.109 7325
 7327 3 -73.95 33.77 81.7 0.17 7326
 7328 3 -73.83 33.76 81.78 0.164 7327
 7329 3 -73.67 33.8 81.92 0.185 7328
 7330 3 -73.59 33.76 82.01 0.258 7329
 7331 3 -73.61 33.66 82.08 0.36 7330
 7332 3 -73.3 33.31 81.92 0.161 7331
 7333 3 -73.22 33.19 81.95 0.132 7332
 7334 3 -73.22 33.02 81.98 0.102 7333
 7335 3 -73.14 32.91 82 0.07 7334
 7336 3 -73.03 32.87 82.03 0.087 7335
 7337 3 -72.95 32.81 82.12 0.087 7336
 7338 3 -72.86 32.77 82.2 0.081 7337
 7339 3 -72.81 32.66 82.2 0.086 7338
 7340 3 -72.78 32.54 82.29 0.057 7339
 7341 3 -72.75 32.47 82.42 0.104 7340
 7342 3 -72.69 32.41 82.53 0.119 7341
 7343 3 -72.67 32.3 82.65 0.13 7342
 7344 3 -72.58 32.29 82.84 0.117 7343
 7345 3 -72.52 32.24 83 0.128 7344
 7346 3 -72.53 32.16 83.25 0.073 7345
 7347 3 -72.58 31.98 83.33 0.099 7346
 7348 3 -72.61 31.91 83.45 0.079 7347
 7349 3 -72.95 33.17 81.79 0.095 7333
 7350 3 -72.81 33.12 81.73 0.088 7349
 7351 3 -72.69 33.08 81.69 0.126 7350
 7352 3 -72.58 33.09 81.65 0.096 7351
 7353 3 -72.42 33.02 81.62 0.083 7352
 7354 3 -72.36 32.86 81.59 0.098 7353
 7355 3 -72.36 32.69 81.53 0.108 7354
 7356 3 -72.39 32.54 81.37 0.13 7355
 7357 3 -72.36 32.36 81.25 0.107 7356
 7358 3 -72.33 32.19 81.2 0.108 7357
 7359 3 -72.19 32 81.11 0.101 7358
 7360 3 -72.03 31.94 81.04 0.091 7359
 7361 3 -71.87 31.87 80.98 0.1 7360
 7362 3 -71.77 31.78 80.89 0.115 7361
 7363 3 -71.64 31.62 80.78 0.134 7362
 7364 3 -71.5 31.48 80.69 0.062 7363
 7365 3 -71.42 31.34 80.7 0.116 7364
 7366 3 -71.34 31.12 80.67 0.157 7365
 7367 3 -71.33 30.89 80.59 0.117 7366
 7368 3 -71.35 30.75 80.45 0.062 7367
 7369 3 -71.35 30.68 80.34 0.063 7368
 7370 3 -74.03 33.8 82.39 0.19 7331
 7371 3 -74.3 33.8 82.36 0.186 7370
 7372 3 -74.42 33.8 82.36 0.243 7371
 7373 3 -74.53 33.79 82.4 0.292 7372
 7374 3 -74.59 34.12 82.17 0.073 7373
 7375 3 -74.58 34.23 82.09 0.049 7374
 7376 3 -74.58 34.33 82 0.067 7375
 7377 3 -74.58 34.34 81.87 0.098 7376
 7378 3 -74.67 34.3 81.72 0.098 7377
 7379 3 -74.69 34.31 81.53 0.069 7378
 7380 3 -74.5 33.61 82.45 0.197 7373
 7381 3 -74.47 33.31 82.7 0.173 7380
 7382 3 -74.45 33.13 82.89 0.15 7381
 7383 3 -74.47 33.04 82.94 0.161 7382
 7384 3 -74.44 32.94 83.06 0.203 7383
 7385 3 -74.58 32.81 83.2 0.161 7384
 7386 3 -74.64 32.73 83.42 0.183 7385
 7387 3 -74.75 32.67 83.42 0.213 7386
 7388 3 -74.78 32.56 83.45 0.236 7387
 7389 3 -74.81 32.56 83.69 0.174 7388
 7390 3 -74.94 32.55 83.73 0.207 7389
 7391 3 -75.16 32.7 83.72 0.215 7390
 7392 3 -75.28 32.69 83.73 0.243 7391
 7393 3 -75.42 32.55 83.81 0.262 7392
 7394 3 -75.64 32.49 83.83 0.261 7393
 7395 3 -75.78 32.52 83.89 0.26 7394
 7396 3 -75.92 32.56 83.95 0.261 7395
 7397 3 -76 32.61 84.12 0.26 7396
 7398 3 -76.06 32.48 84.34 0.195 7397
 7399 3 -76.14 32.34 84.54 0.182 7398
 7400 3 -76.2 32.26 84.67 0.191 7399
 7401 3 -76.3 32.16 84.79 0.173 7400
 7402 3 -76.44 32.02 84.84 0.147 7401
 7403 3 -76.55 31.91 84.89 0.165 7402
 7404 3 -76.67 31.75 84.89 0.166 7403
 7405 3 -76.72 31.66 84.98 0.183 7404
 7406 3 -76.84 31.59 85 0.234 7405
 7407 3 -76.92 31.55 84.95 0.348 7406
 7408 3 -77.36 31.62 84.78 0.164 7407
 7409 3 -77.53 31.64 84.73 0.176 7408
 7410 3 -77.61 31.66 84.65 0.206 7409
 7411 3 -77.83 31.78 84.62 0.184 7410
 7412 3 -77.94 31.75 84.56 0.177 7411
 7413 3 -78.05 31.71 84.56 0.219 7412
 7414 3 -78.17 31.68 84.48 0.263 7413
 7415 3 -78.23 31.59 84.37 0.259 7414
 7416 3 -78.58 31.66 84.5 0.154 7415
 7417 3 -78.77 31.53 84.56 0.106 7416
 7418 3 -78.89 31.52 84.59 0.154 7417
 7419 3 -79.06 31.44 84.67 0.18 7418
 7420 3 -79.25 31.43 84.73 0.191 7419
 7421 3 -79.45 31.57 84.86 0.163 7420
 7422 3 -79.61 31.62 84.86 0.165 7421
 7423 3 -79.78 31.75 84.89 0.146 7422
 7424 3 -79.86 31.84 84.86 0.15 7423
 7425 3 -79.95 31.96 84.87 0.142 7424
 7426 3 -80.09 31.98 84.94 0.175 7425
 7427 3 -80.31 32.04 85 0.163 7426
 7428 3 -80.56 32.06 85.09 0.179 7427
 7429 3 -80.78 32.09 85.19 0.174 7428
 7430 3 -80.98 32.12 85.22 0.175 7429
 7431 3 -81.14 32.13 85.25 0.167 7430
 7432 3 -81.3 32.24 85.25 0.17 7431
 7433 3 -81.44 32.34 85.23 0.201 7432
 7434 3 -81.7 32.39 85.23 0.189 7433
 7435 3 -81.89 32.45 85.23 0.209 7434
 7436 3 -82.16 32.56 85.22 0.222 7435
 7437 3 -82.45 32.67 85.2 0.175 7436
 7438 3 -82.73 32.81 85.17 0.189 7437
 7439 3 -82.86 32.84 85.09 0.196 7438
 7440 3 -83 32.89 85 0.176 7439
 7441 3 -83.23 32.99 85 0.166 7440
 7442 3 -83.36 33.07 84.97 0.164 7441
 7443 3 -83.52 33.1 84.98 0.154 7442
 7444 3 -83.7 33.13 85.03 0.163 7443
 7445 3 -83.83 33.16 85.03 0.178 7444
 7446 3 -83.98 33.2 85 0.202 7445
 7447 3 -84.12 33.25 85 0.183 7446
 7448 3 -84.25 33.25 85.06 0.233 7447
 7449 3 -84.44 33.3 85.08 0.216 7448
 7450 3 -84.64 33.35 85.12 0.174 7449
 7451 3 -84.72 33.5 85.19 0.168 7450
 7452 3 -84.86 33.56 85.15 0.198 7451
 7453 3 -85.08 33.64 85.08 0.233 7452
 7454 3 -85.28 33.63 85.03 0.244 7453
 7455 3 -85.39 33.71 85.03 0.352 7454
 7456 3 -85.47 33.81 85 0.446 7455
 7457 3 -85.66 33.81 84.94 0.486 7456
 7458 3 -85.75 33.89 84.86 0.514 7457
 7459 3 -85.84 33.99 84.83 0.552 7458
 7460 3 -86.09 33.96 84.75 0.523 7459
 7461 3 -86.2 34.03 84.75 0.512 7460
 7462 3 -86.47 33.92 84.75 0.484 7461
 7463 3 -86.34 34.38 84.67 0.276 7462
 7464 3 -86.45 34.43 84.62 0.344 7463
 7465 3 -86.72 34.17 84.9 0.195 7464
 7466 3 -86.84 34.24 84.95 0.134 7465
 7467 3 -86.52 34.6 84.47 0.319 7464
 7468 3 -86.59 34.73 84.42 0.304 7467
 7469 3 -86.73 34.78 84.47 0.283 7468
 7470 3 -86.67 35.06 84.62 0.173 7469
 7471 3 -86.67 35.2 84.53 0.159 7470
 7472 3 -86.75 35.32 84.45 0.123 7471
 7473 3 -86.86 35.5 84.42 0.164 7472
 7474 3 -86.95 35.55 84.4 0.204 7473
 7475 3 -87.11 35.56 84.5 0.258 7474
 7476 3 -87.25 35.59 84.5 0.281 7475
 7477 3 -87.45 35.57 84.53 0.303 7476
 7478 3 -87.66 35.66 84.5 0.346 7477
 7479 3 -87.84 35.64 84.5 0.359 7478
 7480 3 -88.05 35.63 84.53 0.356 7479
 7481 3 -88.28 35.6 84.5 0.372 7480
 7482 3 -88.42 35.6 84.42 0.351 7481
 7483 3 -88.61 35.67 84.39 0.348 7482
 7484 3 -88.71 36.23 84.31 0.135 7483
 7485 3 -88.77 36.38 84.31 0.159 7484
 7486 3 -88.91 36.41 84.2 0.169 7485
 7487 3 -88.99 36.53 84.14 0.168 7486
 7488 3 -89.18 36.63 84.14 0.171 7487
 7489 3 -89.33 36.7 84.14 0.165 7488
 7490 3 -89.51 36.8 84.14 0.198 7489
 7491 3 -89.68 36.88 84.17 0.187 7490
 7492 3 -89.83 36.92 84.2 0.183 7491
 7493 3 -89.96 36.93 84.31 0.182 7492
 7494 3 -90.05 36.99 84.39 0.203 7493
 7495 3 -90.16 37.1 84.44 0.244 7494
 7496 3 -90.41 37.38 83.98 0.121 7495
 7497 3 -90.49 37.49 83.94 0.185 7496
 7498 3 -90.68 37.6 83.92 0.171 7497
 7499 3 -90.8 37.7 83.81 0.152 7498
 7500 3 -90.94 37.78 83.73 0.163 7499
 7501 3 -91.05 37.87 83.72 0.189 7500
 7502 3 -91.32 37.98 83.87 0.097 7501
 7503 3 -91.41 38.06 83.87 0.158 7502
 7504 3 -91.49 38.17 83.86 0.169 7503
 7505 3 -91.57 38.25 83.81 0.144 7504
 7506 3 -91.58 38.41 83.62 0.114 7505
 7507 3 -91.66 38.53 83.56 0.098 7506
 7508 3 -91.71 38.66 83.45 0.122 7507
 7509 3 -91.74 38.74 83.34 0.147 7508
 7510 3 -91.82 38.81 83.19 0.13 7509
 7511 3 -91.88 38.89 82.99 0.138 7510
 7512 3 -91.99 38.98 82.89 0.153 7511
 7513 3 -92.1 39.07 82.82 0.151 7512
 7514 3 -92.22 39.17 82.72 0.147 7513
 7515 3 -92.27 39.31 82.69 0.18 7514
 7516 3 -92.32 39.49 82.68 0.204 7515
 7517 3 -92.41 39.6 82.58 0.196 7516
 7518 3 -92.52 39.6 82.41 0.19 7517
 7519 3 -92.61 39.66 82.3 0.234 7518
 7520 3 -92.52 39.82 82.16 0.218 7519
 7521 3 -92.38 39.93 82.13 0.119 7520
 7522 3 -92.27 40.07 82.13 0.138 7521
 7523 3 -92.07 40.13 82.23 0.119 7522
 7524 3 -91.91 40.13 82.31 0.101 7523
 7525 3 -91.77 40.14 82.37 0.117 7524
 7526 3 -91.57 40.2 82.33 0.084 7525
 7527 3 -91.52 40.31 82.33 0.134 7526
 7528 3 -91.43 40.35 82.31 0.189 7527
 7529 3 -91.3 40.35 82.37 0.199 7528
 7530 3 -91.38 40.5 82.03 0.135 7529
 7531 3 -91.35 40.57 81.9 0.114 7530
 7532 3 -91.32 40.67 81.78 0.086 7531
 7533 3 -91.24 40.81 81.7 0.087 7532
 7534 3 -91.07 40.85 81.58 0.135 7533
 7535 3 -90.93 40.74 81.5 0.136 7534
 7536 3 -90.76 40.7 81.39 0.125 7535
 7537 3 -90.58 40.62 81.37 0.162 7536
 7538 3 -90.44 40.53 81.36 0.152 7537
 7539 3 -90.27 40.42 81.48 0.124 7538
 7540 3 -90.13 40.28 81.59 0.114 7539
 7541 3 -90.1 40.16 81.64 0.102 7540
 7542 3 -90.11 39.99 81.61 0.116 7541
 7543 3 -90.05 39.89 81.59 0.098 7542
 7544 3 -92.77 39.82 82.19 0.185 7520
 7545 3 -92.97 39.86 82.33 0.121 7544
 7546 3 -93.11 39.88 82.3 0.122 7545
 7547 3 -93.24 39.97 82.35 0.118 7546
 7548 3 -93.36 39.99 82.39 0.106 7547
 7549 3 -93.58 40.03 82.41 0.136 7548
 7550 3 -93.82 40.08 82.41 0.142 7549
 7551 3 -93.99 40.06 82.43 0.129 7550
 7552 3 -94.11 40 82.44 0.12 7551
 7553 3 -94.21 39.85 82.43 0.144 7552
 7554 3 -94.3 39.92 82.39 0.207 7553
 7555 3 -94.38 39.8 82.44 0.226 7554
 7556 3 -94.3 39.63 82.55 0.059 7555
 7557 3 -92.68 39.86 82.16 0.069 7544
 7558 3 -92.74 40 82.16 0.093 7557
 7559 3 -92.79 40.18 82.05 0.111 7558
 7560 3 -92.82 40.33 81.88 0.11 7559
 7561 3 -92.86 40.54 81.66 0.11 7560
 7562 3 -92.91 40.6 81.55 0.123 7561
 7563 3 -92.93 40.68 81.41 0.142 7562
 7564 3 -93.19 40.57 81.32 0.099 7563
 7565 3 -93.27 40.6 81.21 0.091 7564
 7566 3 -92.88 40.82 81.25 0.104 7563
 7567 3 -92.96 40.86 81.19 0.000125 7566
 7568 3 -90.05 37.32 84.81 0.171 7495
 7569 3 -89.99 37.53 84.86 0.169 7568
 7570 3 -90.02 37.66 84.98 0.131 7569
 7571 3 -90.05 37.8 85.03 0.119 7570
 7572 3 -90.13 37.93 85.14 0.149 7571
 7573 3 -90.16 38.06 85.2 0.178 7572
 7574 3 -90.21 38.16 85.28 0.238 7573
 7575 3 -90.32 38.21 85.37 0.264 7574
 7576 3 -90.41 38.31 85.39 0.251 7575
 7577 3 -90.47 38.53 85.14 0.134 7576
 7578 3 -90.49 38.7 85.12 0.111 7577
 7579 3 -90.51 38.43 85.53 0.267 7576
 7580 3 -90.54 38.67 85.59 0.255 7579
 7581 3 -90.6 38.82 85.61 0.279 7580
 7582 3 -90.63 38.96 85.64 0.271 7581
 7583 3 -90.66 39.1 85.7 0.248 7582
 7584 3 -90.61 39.24 85.89 0.206 7583
 7585 3 -90.61 39.38 86.03 0.211 7584
 7586 3 -90.63 39.49 86.11 0.25 7585
 7587 3 -90.65 39.6 86.17 0.307 7586
 7588 3 -90.71 39.6 86.31 0.33 7587
 7589 3 -90.74 39.66 86.47 0.34 7588
 7590 3 -90.74 39.68 86.64 0.389 7589
 7591 3 -90.69 39.74 86.79 0.394 7590
 7592 3 -90.61 39.81 86.89 0.416 7591
 7593 3 -90.72 39.6 87.11 0.368 7592
 7594 3 -90.29 39.63 87.31 0.161 7593
 7595 3 -90.18 39.74 87.31 0.068 7594
 7596 3 -90.94 39.5 87.2 0.347 7593
 7597 3 -91.05 39.55 87.25 0.294 7596
 7598 3 -91.13 39.53 87.39 0.209 7597
 7599 3 -91.41 39.25 87.31 0.116 7598
 7600 3 -91.52 39.18 87.25 0.089 7599
 7601 3 -91.69 39.13 87.25 0.152 7600
 7602 3 -91.77 39.03 87.25 0.12 7601
 7603 3 -91.88 38.96 87.14 0.081 7602
 7604 3 -92.05 38.93 87.1 0.072 7603
 7605 3 -92.22 38.91 87.11 0.1 7604
 7606 3 -92.38 38.88 87.05 0.13 7605
 7607 3 -92.51 38.99 87.05 0.000125 7606
 7608 3 -90.27 40.17 86.83 0.214 7592
 7609 3 -90.16 40.39 86.78 0.114 7608
 7610 3 -89.94 40.5 86.83 0.124 7609
 7611 3 -89.8 40.53 86.84 0.144 7610
 7612 3 -89.68 40.63 86.79 0.138 7611
 7613 3 -89.52 40.66 86.84 0.117 7612
 7614 3 -89.4 40.7 86.87 0.128 7613
 7615 3 -89.27 40.68 87 0.093 7614
 7616 3 -89.13 40.78 87.03 0.111 7615
 7617 3 -89.01 40.81 87.15 0.095 7616
 7618 3 -88.9 40.78 87.25 0.09 7617
 7619 3 -88.8 40.78 87.39 0.091 7618
 7620 3 -88.69 40.71 87.5 0.138 7619
 7621 3 -88.54 40.68 87.64 0.159 7620
 7622 3 -88.41 40.67 87.7 0.153 7621
 7623 3 -88.32 40.7 87.98 0.106 7622
 7624 3 -88.19 40.68 88.06 0.095 7623
 7625 3 -88.08 40.71 88.2 0.119 7624
 7626 3 -87.99 40.75 88.34 0.079 7625
 7627 3 -87.94 40.78 88.44 0.145 7626
 7628 3 -87.88 40.81 88.59 0.124 7627
 7629 3 -87.77 40.82 88.65 0.14 7628
 7630 3 -87.63 40.85 88.75 0.135 7629
 7631 3 -87.6 40.93 88.89 0.119 7630
 7632 3 -87.57 40.96 89.08 0.093 7631
 7633 3 -87.46 41 89.2 0.096 7632
 7634 3 -87.41 40.99 89.33 0.076 7633
 7635 3 -87.36 40.92 89.42 0.079 7634
 7636 3 -88.81 35.57 84.47 0.284 7483
 7637 3 -88.95 35.64 84.45 0.241 7636
 7638 3 -86.95 33.21 84.97 0.179 7462
 7639 3 -87.11 33.13 84.9 0.208 7638
 7640 3 -87.3 33.1 84.86 0.183 7639
 7641 3 -87.41 33.05 84.75 0.095 7640
 7642 3 -78 31.3 84.09 0.105 7415
 7643 3 -77.94 31.16 84.01 0.063 7642
 7644 3 -77.94 30.98 83.94 0.105 7643
 7645 3 -77.96 30.84 83.95 0.123 7644
 7646 3 -77.94 30.64 83.92 0.1 7645
 7647 3 -77.91 30.48 84.06 0.077 7646
 7648 3 -77.86 30.34 84.19 0.107 7647
 7649 3 -77.77 30.12 84.23 0.086 7648
 7650 3 -77.69 29.98 84.31 0.082 7649
 7651 3 -77.6 29.82 84.39 0.049 7650
 7652 3 -76.55 31.37 85.28 0.078 7407
 7653 3 -76.52 31.23 85.39 0.086 7652
 7654 3 -76.37 31.14 85.53 0.068 7653
 7655 3 -76.31 31.09 85.62 0.072 7654
 7656 3 -76.2 31.07 85.7 0.084 7655
 7657 3 -76.19 31 85.81 0.099 7656
 7658 3 -76.13 30.85 85.89 0.155 7657
 7659 3 -76.1 30.71 85.95 0.114 7658
 7660 3 -75.96 30.55 86.04 0.065 7659
 7661 3 -75.88 30.43 86.04 0.077 7660
 7662 3 -75.79 30.34 85.97 0.132 7661
 7663 3 -74.97 32.42 83.15 0.091 7388
 7664 3 -74.92 32.37 83.06 0.13 7663
 7665 3 -74.97 32.41 82.92 0.123 7664
 7666 3 -74.98 32.3 82.84 0.204 7665
 7667 3 -75.14 32.37 82.7 0.162 7666
 7668 3 -75.03 32.48 82.53 0.049 7667
 7669 3 -74.97 32.3 82.4 0.11 7668
 7670 3 -74.89 32.23 82.29 0.118 7669
 7671 3 -74.81 32.17 82.04 0.123 7670
 7672 3 -74.78 32.16 81.92 0.08 7671
 7673 3 -75.42 32.26 82.7 0.099 7667
 7674 3 -75.41 32.16 82.56 0.112 7673
 7675 3 -75.41 31.98 82.39 0.103 7674
 7676 3 -75.47 31.89 82.33 0.000125 7675
 7677 3 -74.06 32.95 83.14 0.124 7384
 7678 3 -73.92 32.91 83.19 0.134 7677
 7679 3 -73.81 32.77 83.28 0.091 7678
 7680 3 -73.66 32.59 83.37 0.093 7679
 7681 3 -73.56 32.52 83.39 0.095 7680
 7682 3 -73.37 32.44 83.5 0.067 7681
 7683 3 -73.16 32.45 83.56 0.12 7682
 7684 3 -73.03 32.42 83.58 0.087 7683
 7685 3 -72.84 32.41 83.61 0.083 7684
 7686 3 -72.72 32.4 83.64 0.082 7685
 7687 3 -72.58 32.41 83.65 0.138 7686
 7688 3 -72.45 32.42 83.64 0.132 7687
 7689 3 -72.34 32.52 83.67 0.104 7688
 7690 3 -72.31 32.73 83.7 0.075 7689
 7691 3 -74.64 33.91 82.5 0.178 7380
 7692 3 -74.77 34.02 82.39 0.000125 7691
 7693 3 -75.16 34.55 76.09 0.583 7295
 7694 3 -75.08 34.33 76.03 0.469 7693
 7695 3 -75.16 34.31 75.95 0.38 7694
 7696 3 -75.13 34.05 75.92 0.425 7695
 7697 3 -75.21 34.12 75.75 0.427 7696
 7698 3 -75.27 33.97 75.51 0.441 7697
 7699 3 -75.35 33.91 75.42 0.508 7698
 7700 3 -75.46 33.87 75.34 0.537 7699
 7701 3 -75.47 33.77 75.23 0.613 7700
 7702 3 -75.54 33.65 75.12 0.635 7701
 7703 3 -75.52 33.34 75.26 0.624 7702
 7704 3 -75.55 33.23 75.28 0.616 7703
 7705 3 -74.65 32.56 75.75 0.125 7704
 7706 3 -74.52 32.4 75.78 0.135 7705
 7707 3 -74.35 32.26 75.84 0.094 7706
 7708 3 -74.3 32.15 75.89 0.124 7707
 7709 3 -74.16 32.08 75.98 0.114 7708
 7710 3 -74.07 32.09 76.03 0.127 7709
 7711 3 -73.97 32.04 76.12 0.147 7710
 7712 3 -73.93 31.98 76.23 0.174 7711
 7713 3 -73.83 31.94 76.26 0.097 7712
 7714 3 -75.8 33.26 75.15 0.559 7704
 7715 3 -75.6 32.97 75.81 0.117 7714
 7716 3 -75.58 32.94 76 0.142 7715
 7717 3 -75.52 32.84 76.12 0.138 7716
 7718 3 -75.47 32.77 76.23 0.158 7717
 7719 3 -75.4 32.69 76.28 0.142 7718
 7720 3 -75.3 32.58 76.36 0.047 7719
 7721 3 -76.04 33.23 74.87 0.557 7714
 7722 3 -76.19 33.23 74.67 0.586 7721
 7723 3 -76.29 33.23 74.56 0.634 7722
 7724 3 -76.35 33.29 74.39 0.652 7723
 7725 3 -76.32 33.16 74.28 0.699 7724
 7726 3 -76.32 33.17 74.14 0.746 7725
 7727 3 -76.44 33.24 74.09 0.818 7726
 7728 3 -76.41 34.19 73.78 0.19 7727
 7729 3 -76.27 34.27 73.73 0.205 7728
 7730 3 -76.19 34.38 73.67 0.217 7729
 7731 3 -76.08 34.48 73.65 0.226 7730
 7732 3 -76.01 34.61 73.53 0.264 7731
 7733 3 -75.94 34.73 73.5 0.263 7732
 7734 3 -75.91 34.91 73.56 0.286 7733
 7735 3 -75.88 35.05 73.56 0.315 7734
 7736 3 -75.83 35.16 73.59 0.343 7735
 7737 3 -75.76 35.29 73.58 0.32 7736
 7738 3 -75.57 35.34 73.51 0.299 7737
 7739 3 -75.24 35.34 73.5 0.236 7738
 7740 3 -75.1 35.44 73.45 0.216 7739
 7741 3 -75.01 35.54 73.34 0.214 7740
 7742 3 -74.93 35.66 73.33 0.181 7741
 7743 3 -74.8 35.76 73.31 0.232 7742
 7744 3 -74.74 35.84 73.28 0.302 7743
 7745 3 -74.69 35.69 73.03 0.261 7744
 7746 3 -74.65 35.67 72.92 0.33 7745
 7747 3 -74.49 35.69 72.81 0.355 7746
 7748 3 -74.43 35.73 72.72 0.409 7747
 7749 3 -74.41 35.72 72.61 0.506 7748
 7750 3 -74.38 35.72 72.48 0.543 7749
 7751 3 -74.32 35.65 72.31 0.538 7750
 7752 3 -74.22 35.66 72.17 0.527 7751
 7753 3 -74.1 35.66 72.09 0.541 7752
 7754 3 -73.58 35.69 72.59 0.09 7753
 7755 3 -73.55 35.76 72.75 0.095 7754
 7756 3 -73.55 35.77 72.89 0.145 7755
 7757 3 -73.55 35.77 73 0.196 7756
 7758 3 -73.6 35.88 73.14 0.177 7757
 7759 3 -73.55 35.91 73.26 0.099 7758
 7760 3 -73.61 36.01 73.39 0.093 7759
 7761 3 -73.55 35.98 73.47 0.136 7760
 7762 3 -73.47 35.91 73.53 0.178 7761
 7763 3 -73.24 35.77 73.53 0.12 7762
 7764 3 -73.21 35.63 73.5 0.124 7763
 7765 3 -73.16 35.47 73.5 0.127 7764
 7766 3 -73.11 35.31 73.54 0.1 7765
 7767 3 -73.97 35.66 72 0.491 7753
 7768 3 -73.88 35.69 71.92 0.442 7767
 7769 3 -73.74 35.62 71.81 0.385 7768
 7770 3 -73.57 35.38 71.65 0.307 7769
 7771 3 -73.57 35.22 71.56 0.279 7770
 7772 3 -73.54 35.04 71.45 0.294 7771
 7773 3 -73.58 34.98 71.31 0.298 7772
 7774 3 -73.32 34.91 71.23 0.233 7773
 7775 3 -73.21 34.92 71.06 0.213 7774
 7776 3 -73.24 34.91 70.95 0.209 7775
 7777 3 -73.13 34.91 70.79 0.18 7776
 7778 3 -73.05 34.84 70.7 0.18 7777
 7779 3 -72.96 34.73 70.56 0.198 7778
 7780 3 -72.93 34.62 70.44 0.208 7779
 7781 3 -72.86 34.66 70.26 0.211 7780
 7782 3 -72.8 34.61 70.17 0.206 7781
 7783 3 -72.74 34.52 70.12 0.215 7782
 7784 3 -72.86 34.22 70.08 0.159 7783
 7785 3 -72.91 34.12 70 0.154 7784
 7786 3 -72.63 34.52 70 0.189 7783
 7787 3 -72.49 34.52 69.9 0.195 7786
 7788 3 -72.35 34.54 69.89 0.186 7787
 7789 3 -72.29 34.55 69.78 0.2 7788
 7790 3 -72.1 34.54 69.72 0.187 7789
 7791 3 -71.99 34.44 69.67 0.241 7790
 7792 3 -71.82 34.37 69.67 0.203 7791
 7793 3 -71.71 34.29 69.64 0.201 7792
 7794 3 -71.58 34.26 69.67 0.156 7793
 7795 3 -71.49 34.22 69.56 0.14 7794
 7796 3 -71.41 34.15 69.5 0.18 7795
 7797 3 -71.3 34.12 69.44 0.175 7796
 7798 3 -71.21 34.11 69.34 0.179 7797
 7799 3 -71.19 33.98 69.22 0.302 7798
 7800 3 -71.16 34.02 69 0.216 7799
 7801 3 -71.07 33.95 68.87 0.236 7800
 7802 3 -70.94 33.98 68.78 0.267 7801
 7803 3 -70.94 34.13 68.58 0.3 7802
 7804 3 -71.32 34.38 68.48 0.069 7803
 7805 3 -71.43 34.47 68.4 0.09 7804
 7806 3 -71.57 34.52 68.37 0.105 7805
 7807 3 -71.66 34.62 68.23 0.055 7806
 7808 3 -71.74 34.54 68.15 0.11 7807
 7809 3 -71.82 34.48 68.12 0.121 7808
 7810 3 -71.96 34.48 68.01 0.088 7809
 7811 3 -72.08 34.55 67.95 0.13 7810
 7812 3 -72.18 34.65 67.83 0.154 7811
 7813 3 -72.3 34.69 67.75 0.171 7812
 7814 3 -72.54 34.59 67.73 0.086 7813
 7815 3 -72.65 34.59 67.65 0.091 7814
 7816 3 -72.71 34.56 67.5 0.107 7815
 7817 3 -72.71 34.58 67.39 0.162 7816
 7818 3 -72.76 34.59 67.28 0.2 7817
 7819 3 -72.96 34.41 67.15 0.097 7818
 7820 3 -72.99 34.33 67.06 0.144 7819
 7821 3 -73.05 34.26 66.92 0.123 7820
 7822 3 -73.15 34.17 66.76 0.108 7821
 7823 3 -73.21 34.09 66.64 0.086 7822
 7824 3 -73.3 34.05 66.54 0.114 7823
 7825 3 -73.36 34.12 66.44 0.117 7824
 7826 3 -73.44 34.27 66.31 0.11 7825
 7827 3 -73.52 34.33 66.17 0.11 7826
 7828 3 -73.6 34.33 66.06 0.118 7827
 7829 3 -73.74 34.41 65.98 0.098 7828
 7830 3 -73.86 34.56 65.98 0.109 7829
 7831 3 -73.99 34.62 65.98 0.109 7830
 7832 3 -74.19 34.62 65.86 0.13 7831
 7833 3 -74.35 34.69 65.78 0.137 7832
 7834 3 -74.52 34.7 65.73 0.126 7833
 7835 3 -74.76 34.65 65.73 0.1 7834
 7836 3 -74.85 34.58 65.86 0.097 7835
 7837 3 -75.05 34.58 65.81 0.099 7836
 7838 3 -75.24 34.59 65.67 0.079 7837
 7839 3 -75.44 34.72 65.62 0.101 7838
 7840 3 -75.54 34.86 65.56 0.117 7839
 7841 3 -75.63 34.98 65.54 0.152 7840
 7842 3 -75.69 34.94 65.36 0.11 7841
 7843 3 -75.8 34.84 65.19 0.107 7842
 7844 3 -75.88 34.84 65.06 0.103 7843
 7845 3 -75.99 34.83 64.89 0.047 7844
 7846 3 -76.04 34.83 64.76 0.11 7845
 7847 3 -76.07 34.8 64.62 0.125 7846
 7848 3 -76.11 34.66 64.53 0.096 7847
 7849 3 -76.1 34.62 64.37 0.143 7848
 7850 3 -76.08 34.63 64.25 0.174 7849
 7851 3 -76.3 34.66 64.28 0.146 7850
 7852 3 -76.4 34.92 64.34 0.101 7851
 7853 3 -76.41 35.16 64.33 0.13 7852
 7854 3 -76.47 35.31 64.28 0.117 7853
 7855 3 -76.52 35.47 64.2 0.11 7854
 7856 3 -76.63 35.62 64.25 0.081 7855
 7857 3 -76.65 35.7 64.37 0.083 7856
 7858 3 -76.57 35.72 64.45 0.072 7857
 7859 3 -76.46 35.76 64.53 0.11 7858
 7860 3 -76.46 35.67 64.59 0.076 7859
 7861 3 -75.91 34.84 64.06 0.102 7850
 7862 3 -75.96 34.95 64.03 0.108 7861
 7863 3 -76.07 34.92 63.94 0.118 7862
 7864 3 -76.16 34.91 63.79 0.067 7863
 7865 3 -72.29 34.87 67.7 0.068 7813
 7866 3 -72.32 35.02 67.64 0.000125 7865
 7867 3 -70.77 34.2 68.42 0.245 7803
 7868 3 -70.68 34.27 68.25 0.188 7867
 7869 3 -70.66 34.37 68.08 0.187 7868
 7870 3 -70.6 34.49 67.95 0.182 7869
 7871 3 -70.54 34.62 67.89 0.172 7870
 7872 3 -70.46 34.55 67.76 0.172 7871
 7873 3 -70.33 34.73 67.62 0.193 7872
 7874 3 -70.29 34.8 67.47 0.187 7873
 7875 3 -70.3 34.79 67.29 0.185 7874
 7876 3 -70.3 34.8 67.08 0.235 7875
 7877 3 -70.32 34.91 66.92 0.244 7876
 7878 3 -70.36 34.94 66.79 0.261 7877
 7879 3 -70.3 35.09 66.59 0.241 7878
 7880 3 -70.24 35.12 66.44 0.292 7879
 7881 3 -70.24 35.2 66.28 0.282 7880
 7882 3 -70.15 35.24 66.12 0.27 7881
 7883 3 -70.07 35.29 66.01 0.296 7882
 7884 3 -69.86 35.19 65.95 0.305 7883
 7885 3 -69.71 35.16 65.93 0.307 7884
 7886 3 -69.66 35.33 65.79 0.262 7885
 7887 3 -69.57 35.41 65.68 0.329 7886
 7888 3 -69.52 35.65 65.63 0.39 7887
 7889 3 -69.47 35.8 65.52 0.425 7888
 7890 3 -69.43 35.98 65.49 0.494 7889
 7891 3 -69.32 35.19 65.1 0.146 7890
 7892 3 -69.27 35.19 64.99 0.146 7891
 7893 3 -69.24 35.09 64.76 0.138 7892
 7894 3 -69.21 35.02 64.63 0.112 7893
 7895 3 -69.26 35.08 64.49 0.133 7894
 7896 3 -69.24 35.12 64.35 0.193 7895
 7897 3 -69.24 35.11 64.2 0.262 7896
 7898 3 -69.27 35.12 64.1 0.315 7897
 7899 3 -69.24 35.04 63.98 0.372 7898
 7900 3 -68.96 34.74 63.73 0.261 7899
 7901 3 -68.91 34.73 63.63 0.289 7900
 7902 3 -68.82 34.77 63.55 0.3 7901
 7903 3 -68.66 35.23 63.67 0.103 7902
 7904 3 -68.52 35.3 63.77 0.098 7903
 7905 3 -68.44 35.33 63.83 0.000125 7904
 7906 3 -68.66 34.52 63.52 0.257 7902
 7907 3 -68.33 34.24 63.44 0.184 7906
 7908 3 -68.24 34.17 63.31 0.18 7907
 7909 3 -68.11 34.04 63.23 0.177 7908
 7910 3 -67.96 33.98 63.15 0.15 7909
 7911 3 -67.82 33.9 63.05 0.166 7910
 7912 3 -67.74 33.77 62.98 0.204 7911
 7913 3 -67.68 33.72 62.84 0.169 7912
 7914 3 -67.57 33.7 62.8 0.178 7913
 7915 3 -67.51 33.62 62.73 0.193 7914
 7916 3 -67.41 33.55 62.63 0.205 7915
 7917 3 -67.3 33.49 62.59 0.233 7916
 7918 3 -67.15 33.49 62.55 0.231 7917
 7919 3 -66.99 33.45 62.48 0.251 7918
 7920 3 -66.8 33.42 62.54 0.23 7919
 7921 3 -66.74 33.29 62.48 0.207 7920
 7922 3 -66.61 33.16 62.4 0.217 7921
 7923 3 -66.52 32.97 62.38 0.263 7922
 7924 3 -66.47 32.79 62.4 0.321 7923
 7925 3 -66.19 32.68 62.4 0.341 7924
 7926 3 -65.82 32.68 62.2 0.237 7925
 7927 3 -65.69 32.66 62.02 0.24 7926
 7928 3 -65.6 32.65 61.85 0.24 7927
 7929 3 -65.71 32.79 61.52 0.121 7928
 7930 3 -65.74 32.75 61.34 0.117 7929
 7931 3 -65.76 32.76 61.13 0.144 7930
 7932 3 -65.83 32.94 61.06 0.126 7931
 7933 3 -65.94 33.08 60.98 0.184 7932
 7934 3 -66.1 33.11 60.83 0.157 7933
 7935 3 -66.11 32.83 60.59 0.115 7934
 7936 3 -66.19 32.76 60.45 0.14 7935
 7937 3 -66.19 33.26 60.83 0.078 7934
 7938 3 -65.46 32.47 61.91 0.155 7928
 7939 3 -65.38 32.33 61.87 0.14 7938
 7940 3 -65.29 32.15 61.8 0.135 7939
 7941 3 -65.16 32.08 61.77 0.158 7940
 7942 3 -65.05 32.05 61.8 0.15 7941
 7943 3 -64.91 31.99 61.81 0.146 7942
 7944 3 -64.77 32.01 61.84 0.175 7943
 7945 3 -64.66 31.99 61.77 0.217 7944
 7946 3 -64.79 31.83 61.48 0.146 7945
 7947 3 -65.02 32.11 61.34 0.101 7946
 7948 3 -65.04 32.26 61.31 0.119 7947
 7949 3 -64.6 31.52 61.37 0.063 7946
 7950 3 -64.58 31.4 61.42 0.084 7949
 7951 3 -64.57 31.27 61.45 0.045 7950
 7952 3 -64.52 31.93 61.83 0.229 7945
 7953 3 -64.41 31.83 61.8 0.245 7952
 7954 3 -64.27 31.84 61.84 0.245 7953
 7955 3 -64.1 32.1 61.88 0.213 7954
 7956 3 -63.98 32.1 61.91 0.238 7955
 7957 3 -63.89 32.22 61.91 0.221 7956
 7958 3 -63.91 32.32 61.87 0.256 7957
 7959 3 -63.94 32.51 61.81 0.238 7958
 7960 3 -63.79 32.57 61.77 0.298 7959
 7961 3 -64.07 32.86 61.48 0.117 7960
 7962 3 -64.38 32.96 61.31 0.076 7961
 7963 3 -64.49 33.03 61.29 0.144 7962
 7964 3 -64.6 33.03 61.24 0.176 7963
 7965 3 -64.6 33.29 61.27 0.158 7964
 7966 3 -64.69 33.43 61.35 0.173 7965
 7967 3 -64.55 33.68 61.34 0.081 7966
 7968 3 -64.49 33.79 61.34 0.098 7967
 7969 3 -64.46 33.96 61.27 0.079 7968
 7970 3 -64.38 33.94 61.16 0.089 7969
 7971 3 -64.33 33.9 61.08 0.12 7970
 7972 3 -64.4 33.79 60.98 0.135 7971
 7973 3 -64.52 33.62 60.98 0.092 7972
 7974 3 -64.94 33.46 61.45 0.123 7966
 7975 3 -65.02 33.61 61.56 0.113 7974
 7976 3 -65.04 33.78 61.67 0.094 7975
 7977 3 -64.94 33.8 61.79 0.099 7976
 7978 3 -64.8 33.82 61.88 0.121 7977
 7979 3 -64.63 33.65 62.09 0.145 7978
 7980 3 -64.57 33.43 62.17 0.106 7979
 7981 3 -64.65 33.32 62.3 0.106 7980
 7982 3 -64.63 33.29 62.4 0.117 7981
 7983 3 -63.46 32.41 61.91 0.262 7960
 7984 3 -63.33 32.46 61.87 0.271 7983
 7985 3 -63.18 32.47 61.91 0.31 7984
 7986 3 -63.04 32.47 61.95 0.259 7985
 7987 3 -62.91 32.52 62.08 0.248 7986
 7988 3 -62.79 32.45 62.09 0.247 7987
 7989 3 -62.69 32.47 62.2 0.174 7988
 7990 3 -62.6 32.44 62.38 0.108 7989
 7991 3 -62.48 32.49 62.41 0.129 7990
 7992 3 -62.37 32.4 62.54 0.158 7991
 7993 3 -62.23 32.3 62.58 0.145 7992
 7994 3 -62.04 32.23 62.62 0.153 7993
 7995 3 -61.93 32.2 62.72 0.134 7994
 7996 3 -61.79 32.17 62.84 0.124 7995
 7997 3 -61.71 32.13 62.91 0.148 7996
 7998 3 -61.51 32.31 62.97 0.11 7997
 7999 3 -61.37 32.37 63.01 0.106 7998
 8000 3 -61.3 32.37 62.84 0.084 7999
 8001 3 -61.29 32.4 63.12 0.132 7999
 8002 3 -61.16 32.47 63.12 0.148 8001
 8003 3 -61.03 32.48 63.22 0.192 8002
 8004 3 -60.93 32.48 63.31 0.213 8003
 8005 3 -60.79 32.49 63.42 0.178 8004
 8006 3 -60.65 32.48 63.47 0.148 8005
 8007 3 -60.44 32.58 63.51 0.118 8006
 8008 3 -60.35 32.55 63.55 0.146 8007
 8009 3 -60.18 32.59 63.66 0.188 8008
 8010 3 -60.01 32.59 63.67 0.197 8009
 8011 3 -59.83 32.58 63.76 0.193 8010
 8012 3 -59.72 32.54 63.83 0.174 8011
 8013 3 -59.57 32.54 63.91 0.144 8012
 8014 3 -59.44 32.49 63.96 0.121 8013
 8015 3 -59.3 32.47 63.99 0.12 8014
 8016 3 -59.21 32.4 64.07 0.127 8015
 8017 3 -59.04 32.36 64.1 0.136 8016
 8018 3 -58.93 32.34 64.12 0.118 8017
 8019 3 -58.76 32.36 64.2 0.114 8018
 8020 3 -58.61 32.34 64.24 0.133 8019
 8021 3 -58.46 32.36 64.32 0.143 8020
 8022 3 -58.3 32.44 64.43 0.157 8021
 8023 3 -58.15 32.48 64.51 0.158 8022
 8024 3 -58.03 32.48 64.68 0.161 8023
 8025 3 -57.89 32.52 64.79 0.217 8024
 8026 3 -57.68 32.52 64.84 0.219 8025
 8027 3 -57.53 32.51 64.91 0.196 8026
 8028 3 -57.41 32.44 64.96 0.191 8027
 8029 3 -57.29 32.34 64.99 0.143 8028
 8030 3 -57.15 32.29 64.99 0.147 8029
 8031 3 -57.04 32.17 65.07 0.163 8030
 8032 3 -56.9 32.16 65.13 0.182 8031
 8033 3 -56.79 32.11 65.26 0.189 8032
 8034 3 -56.68 32.02 65.35 0.197 8033
 8035 3 -56.54 31.91 65.35 0.212 8034
 8036 3 -56.36 31.82 65.4 0.257 8035
 8037 3 -56.26 31.77 65.46 0.286 8036
 8038 3 -56.15 31.66 65.49 0.308 8037
 8039 3 -56.01 31.53 65.51 0.308 8038
 8040 3 -55.89 31.55 65.57 0.363 8039
 8041 3 -55.75 31.44 65.57 0.431 8040
 8042 3 -55.58 31.41 65.57 0.46 8041
 8043 3 -55.4 31.3 65.54 0.453 8042
 8044 3 -55.35 31.19 65.6 0.428 8043
 8045 3 -55.21 31.18 65.63 0.368 8044
 8046 3 -55.07 31.07 65.6 0.276 8045
 8047 3 -54.96 30.93 65.66 0.252 8046
 8048 3 -54.79 30.92 65.65 0.24 8047
 8049 3 -54.69 30.74 65.68 0.215 8048
 8050 3 -54.59 30.56 65.68 0.159 8049
 8051 3 -54.45 30.45 65.62 0.149 8050
 8052 3 -54.39 30.26 65.65 0.136 8051
 8053 3 -54.27 30.24 65.74 0.158 8052
 8054 3 -54.17 30.2 65.77 0.197 8053
 8055 3 -54.02 30.15 65.71 0.182 8054
 8056 3 -53.89 30.13 65.66 0.138 8055
 8057 3 -53.72 30.17 65.68 0.115 8056
 8058 3 -53.61 30.15 65.66 0.122 8057
 8059 3 -53.47 30.2 65.66 0.106 8058
 8060 3 -53.34 30.15 65.62 0.104 8059
 8061 3 -53.21 30.13 65.6 0.1 8060
 8062 3 -53.07 30.04 65.62 0.135 8061
 8063 3 -52.97 29.92 65.6 0.168 8062
 8064 3 -52.86 29.83 65.63 0.173 8063
 8065 3 -52.67 29.76 65.63 0.18 8064
 8066 3 -52.56 29.7 65.57 0.144 8065
 8067 3 -52.35 29.59 65.49 0.113 8066
 8068 3 -52.21 29.52 65.52 0.115 8067
 8069 3 -52.07 29.49 65.52 0.112 8068
 8070 3 -51.96 29.47 65.57 0.14 8069
 8071 3 -51.88 29.4 65.57 0.155 8070
 8072 3 -51.75 29.29 65.51 0.144 8071
 8073 3 -51.63 29.31 65.52 0.113 8072
 8074 3 -51.46 29.43 65.59 0.102 8073
 8075 3 -51.34 29.47 65.62 0.117 8074
 8076 3 -51.21 29.52 65.66 0.113 8075
 8077 3 -51.11 29.58 65.68 0.167 8076
 8078 3 -50.97 29.52 65.63 0.198 8077
 8079 3 -50.88 29.42 65.62 0.168 8078
 8080 3 -50.78 29.18 65.57 0.141 8079
 8081 3 -50.71 29.06 65.51 0.102 8080
 8082 3 -50.47 29.01 65.49 0.094 8081
 8083 3 -50.36 28.95 65.49 0.114 8082
 8084 3 -50.27 28.86 65.46 0.148 8083
 8085 3 -50.18 28.72 65.4 0.167 8084
 8086 3 -50.07 28.61 65.35 0.155 8085
 8087 3 -66.41 32.39 62.8 0.248 7925
 8088 3 -66.51 32.29 62.99 0.21 8087
 8089 3 -66.71 32.17 63.05 0.146 8088
 8090 3 -66.8 32.05 63.09 0.16 8089
 8091 3 -66.88 31.94 63.2 0.141 8090
 8092 3 -66.94 31.87 63.33 0.179 8091
 8093 3 -67.02 31.77 63.42 0.165 8092
 8094 3 -67.1 31.69 63.51 0.146 8093
 8095 3 -67.16 31.57 63.62 0.156 8094
 8096 3 -67.18 31.53 63.77 0.13 8095
 8097 3 -67.16 31.44 63.94 0.106 8096
 8098 3 -67.26 31.37 64.04 0.121 8097
 8099 3 -67.32 31.48 64.15 0.158 8098
 8100 3 -67.44 31.46 64.2 0.168 8099
 8101 3 -67.49 31.41 64.29 0.176 8100
 8102 3 -67.49 31.44 64.45 0.164 8101
 8103 3 -67.55 31.5 64.55 0.129 8102
 8104 3 -67.54 31.41 64.68 0.123 8103
 8105 3 -67.49 31.27 64.76 0.126 8104
 8106 3 -67.41 31.09 64.85 0.14 8105
 8107 3 -67.3 30.93 64.91 0.138 8106
 8108 3 -67.16 30.78 64.98 0.115 8107
 8109 3 -67.06 30.68 64.99 0.163 8108
 8110 3 -66.89 30.62 65.01 0.192 8109
 8111 3 -66.71 30.47 65.04 0.24 8110
 8112 3 -66.62 30.33 65.07 0.297 8111
 8113 3 -66.6 30.2 65.16 0.326 8112
 8114 3 -66.54 30.04 65.21 0.385 8113
 8115 3 -66.56 29.99 65.4 0.431 8114
 8116 3 -66.54 29.92 65.52 0.406 8115
 8117 3 -67.04 29.87 65.8 0.096 8116
 8118 3 -67.09 29.89 65.93 0.07 8117
 8119 3 -66.46 29.88 65.71 0.361 8116
 8120 3 -66.64 29.99 66.04 0.247 8119
 8121 3 -66.59 29.95 66.2 0.311 8120
 8122 3 -66.57 29.84 66.27 0.349 8121
 8123 3 -66.54 29.83 66.4 0.453 8122
 8124 3 -66.46 29.7 66.4 0.532 8123
 8125 3 -66.4 29.63 66.51 0.583 8124
 8126 3 -66.62 29.86 66.99 0.496 8125
 8127 3 -66.64 29.45 66.96 0.439 8126
 8128 3 -66.59 29.29 67.02 0.417 8127
 8129 3 -66.62 29.13 67.15 0.401 8128
 8130 3 -66.62 28.93 67.26 0.299 8129
 8131 3 -66.51 28.68 67.38 0.222 8130
 8132 3 -66.45 28.52 67.46 0.221 8131
 8133 3 -66.43 28.38 67.54 0.173 8132
 8134 3 -66.37 28.22 67.6 0.172 8133
 8135 3 -66.29 27.97 67.62 0.183 8134
 8136 3 -66.23 27.81 67.68 0.177 8135
 8137 3 -66.17 27.67 67.87 0.16 8136
 8138 3 -66.12 27.56 67.99 0.165 8137
 8139 3 -66.09 27.36 68.16 0.157 8138
 8140 3 -66.1 27.26 68.29 0.151 8139
 8141 3 -66.09 27.13 68.35 0.168 8140
 8142 3 -66.06 26.99 68.41 0.17 8141
 8143 3 -66.07 26.76 68.43 0.175 8142
 8144 3 -66.01 26.58 68.46 0.184 8143
 8145 3 -65.94 26.4 68.43 0.193 8144
 8146 3 -65.88 26.27 68.38 0.266 8145
 8147 3 -65.85 26.17 68.26 0.319 8146
 8148 3 -65.85 26.15 68.13 0.44 8147
 8149 3 -65.43 25.77 68.68 0.171 8148
 8150 3 -65.32 25.58 68.85 0.157 8149
 8151 3 -65.27 25.4 68.96 0.1 8150
 8152 3 -65.27 25.27 69.01 0.098 8151
 8153 3 -65.35 25.15 69.02 0.099 8152
 8154 3 -65.43 25.04 69.07 0.137 8153
 8155 3 -65.43 24.88 69.21 0.114 8154
 8156 3 -65.46 24.83 69.4 0.132 8155
 8157 3 -65.3 24.7 69.41 0.121 8156
 8158 3 -65.16 24.58 69.45 0.091 8157
 8159 3 -65.07 24.45 69.46 0.098 8158
 8160 3 -64.96 24.33 69.49 0.1 8159
 8161 3 -64.91 24.18 69.52 0.099 8160
 8162 3 -64.94 24.06 69.49 0.112 8161
 8163 3 -65.02 23.95 69.46 0.158 8162
 8164 3 -64.99 23.83 69.51 0.174 8163
 8165 3 -64.99 23.68 69.49 0.147 8164
 8166 3 -64.99 23.54 69.52 0.138 8165
 8167 3 -64.99 23.42 69.54 0.17 8166
 8168 3 -65.24 23.24 69.65 0.1 8167
 8169 3 -65.36 23.11 69.6 0.091 8168
 8170 3 -65.46 22.93 69.62 0.124 8169
 8171 3 -65.57 22.83 69.6 0.095 8170
 8172 3 -66.05 26.2 67.71 0.489 8148
 8173 3 -65.99 26.27 67.46 0.532 8172
 8174 3 -65.87 26.34 67.34 0.478 8173
 8175 3 -65.73 26.45 67.2 0.462 8174
 8176 3 -65.62 26.56 67.07 0.412 8175
 8177 3 -65.43 26.61 66.96 0.304 8176
 8178 3 -65.15 26.83 66.71 0.12 8177
 8179 3 -65.06 26.86 66.6 0.111 8178
 8180 3 -65.1 26.86 66.49 0.118 8179
 8181 3 -65.15 26.77 66.37 0.087 8180
 8182 3 -65.09 26.76 66.27 0.108 8181
 8183 3 -65.01 26.61 66.16 0.101 8182
 8184 3 -64.93 26.67 66.04 0.083 8183
 8185 3 -65.35 25.72 67.98 0.119 8172
 8186 3 -65.21 25.61 67.98 0.087 8185
 8187 3 -65.11 25.52 68.04 0.048 8186
 8188 3 -64.96 25.4 68.04 0.082 8187
 8189 3 -64.88 25.31 68.01 0.068 8188
 8190 3 -64.76 25.24 67.99 0.074 8189
 8191 3 -64.66 25.15 67.99 0.065 8190
 8192 3 -64.6 24.99 67.98 0.093 8191
 8193 3 -64.46 24.92 67.91 0.131 8192
 8194 3 -64.36 24.86 67.9 0.117 8193
 8195 3 -64.21 24.81 67.82 0.114 8194
 8196 3 -64.1 24.74 67.76 0.139 8195
 8197 3 -64.02 24.68 67.63 0.15 8196
 8198 3 -63.94 24.65 67.37 0.151 8197
 8199 3 -63.91 24.63 67.24 0.149 8198
 8200 3 -64.04 24.47 67.07 0.121 8199
 8201 3 -64.05 24.31 66.99 0.098 8200
 8202 3 -66.67 30.43 67.21 0.171 8126
 8203 3 -66.7 30.45 67.38 0.185 8202
 8204 3 -66.7 30.2 67.46 0.185 8203
 8205 3 -66.7 30.08 67.55 0.144 8204
 8206 3 -66.81 30.72 67.32 0.143 8203
 8207 3 -66.94 30.74 67.32 0.164 8206
 8208 3 -66.96 30.88 67.46 0.183 8207
 8209 3 -67.02 30.93 67.55 0.195 8208
 8210 3 -67.1 30.95 67.68 0.149 8209
 8211 3 -67.07 31.01 67.82 0.126 8210
 8212 3 -67.08 31.08 67.95 0.101 8211
 8213 3 -67.13 31.04 68.16 0.15 8212
 8214 3 -67.07 30.95 68.34 0.157 8213
 8215 3 -67.02 30.84 68.57 0.133 8214
 8216 3 -67.05 30.86 68.68 0.104 8215
 8217 3 -66.25 29.02 66.13 0.23 8125
 8218 3 -66.17 29.01 66.24 0.086 8217
 8219 3 -67.05 32.77 62.42 0.151 7924
 8220 3 -67.27 32.94 62.35 0.115 8219
 8221 3 -67.46 33.01 62.27 0.111 8220
 8222 3 -67.65 33.02 62.19 0.09 8221
 8223 3 -67.77 33.02 62.09 0.103 8222
 8224 3 -67.85 32.84 62.05 0.088 8223
 8225 3 -67.91 32.69 62.08 0.145 8224
 8226 3 -67.96 32.52 62.09 0.078 8225
 8227 3 -67.91 32.3 62.13 0.108 8226
 8228 3 -67.91 32.19 62.23 0.124 8227
 8229 3 -67.96 32.09 62.3 0.136 8228
 8230 3 -69.57 35.06 64.01 0.159 7899
 8231 3 -69.8 35.11 63.98 0.125 8230
 8232 3 -69.96 34.99 63.96 0.087 8231
 8233 3 -70.07 34.95 63.94 0.05 8232
 8234 3 -70.13 34.97 63.8 0.092 8233
 8235 3 -70.24 34.98 63.76 0.1 8234
 8236 3 -70.41 34.97 63.76 0.113 8235
 8237 3 -70.65 34.87 63.83 0.12 8236
 8238 3 -70.68 35.02 64.11 0.105 8237
 8239 3 -70.94 34.76 63.76 0.084 8237
 8240 3 -71.04 34.7 63.83 0.086 8239
 8241 3 -71.26 34.66 63.83 0.125 8240
 8242 3 -71.35 34.59 63.61 0.109 8241
 8243 3 -71.35 34.48 63.57 0.067 8242
 8244 3 -71.36 34.3 63.54 0.101 8243
 8245 3 -71.38 34.13 63.36 0.146 8244
 8246 3 -71.69 34.05 63.21 0.085 8245
 8247 3 -71.77 33.91 63.22 0.096 8246
 8248 3 -71.8 33.77 63.21 0.095 8247
 8249 3 -71.8 33.65 63.22 0.082 8248
 8250 3 -71.76 33.51 63.32 0.079 8249
 8251 3 -71.74 33.41 63.4 0.08 8250
 8252 3 -71.69 33.3 63.44 0.111 8251
 8253 3 -71.63 33.16 63.44 0.183 8252
 8254 3 -71.16 33.94 63.44 0.087 8245
 8255 3 -71.13 33.81 63.46 0.089 8254
 8256 3 -69.44 36.59 65.59 0.285 7890
 8257 3 -69.4 36.73 65.63 0.311 8256
 8258 3 -69.32 36.9 65.65 0.347 8257
 8259 3 -69.32 37.09 65.63 0.346 8258
 8260 3 -69.4 37.29 65.6 0.394 8259
 8261 3 -69.4 37.44 65.57 0.424 8260
 8262 3 -69.57 37.45 65.13 0.089 8261
 8263 3 -69.56 37.48 65.01 0.081 8262
 8264 3 -69.51 37.52 64.9 0.097 8263
 8265 3 -69.39 37.63 64.8 0.093 8264
 8266 3 -69.32 37.59 65.71 0.426 8261
 8267 3 -69.31 37.72 65.77 0.439 8266
 8268 3 -69.48 37.9 65.62 0.343 8267
 8269 3 -69.59 38.02 65.6 0.288 8268
 8270 3 -69.89 38.34 65.49 0.136 8269
 8271 3 -69.89 38.52 65.49 0.193 8270
 8272 3 -69.95 38.66 65.45 0.191 8271
 8273 3 -70.04 38.87 65.37 0.211 8272
 8274 3 -70.04 38.99 65.13 0.168 8273
 8275 3 -70.06 39.16 65.07 0.157 8274
 8276 3 -70.04 39.29 64.98 0.183 8275
 8277 3 -70.01 39.42 64.93 0.207 8276
 8278 3 -69.95 39.44 64.84 0.223 8277
 8279 3 -70.14 39.73 64.77 0.163 8278
 8280 3 -70.25 39.87 64.7 0.187 8279
 8281 3 -70.32 39.94 64.6 0.173 8280
 8282 3 -70.29 40.08 64.51 0.183 8281
 8283 3 -70.31 40.17 64.43 0.184 8282
 8284 3 -70.31 40.29 64.29 0.184 8283
 8285 3 -70.31 40.44 64.24 0.171 8284
 8286 3 -70.28 40.54 64.16 0.177 8285
 8287 3 -70.23 40.73 64.15 0.16 8286
 8288 3 -70.26 40.83 64.1 0.162 8287
 8289 3 -70.31 41.05 64.07 0.175 8288
 8290 3 -70.31 41.24 63.99 0.193 8289
 8291 3 -70.29 41.44 64.02 0.186 8290
 8292 3 -70.23 41.56 64.04 0.221 8291
 8293 3 -70.31 41.8 64.18 0.182 8292
 8294 3 -70.29 41.95 64.3 0.202 8293
 8295 3 -70.32 42.12 64.43 0.203 8294
 8296 3 -70.34 42.31 64.49 0.222 8295
 8297 3 -70.4 42.41 64.55 0.241 8296
 8298 3 -70.45 42.58 64.6 0.243 8297
 8299 3 -70.59 42.69 64.68 0.174 8298
 8300 3 -70.73 42.81 64.68 0.212 8299
 8301 3 -70.85 42.98 64.76 0.154 8300
 8302 3 -70.93 43.13 64.79 0.145 8301
 8303 3 -70.95 43.36 64.79 0.157 8302
 8304 3 -71.03 43.52 64.8 0.184 8303
 8305 3 -71.07 43.72 64.85 0.161 8304
 8306 3 -71.04 43.94 64.9 0.176 8305
 8307 3 -71.04 44.12 64.95 0.221 8306
 8308 3 -71.12 44.17 65.04 0.265 8307
 8309 3 -71.31 44.44 64.88 0.165 8308
 8310 3 -71.34 44.66 64.85 0.179 8309
 8311 3 -71.45 44.87 64.71 0.122 8310
 8312 3 -71.53 45.02 64.66 0.144 8311
 8313 3 -71.6 45.16 64.62 0.128 8312
 8314 3 -71.67 45.33 64.57 0.144 8313
 8315 3 -71.78 45.49 64.52 0.15 8314
 8316 3 -71.87 45.59 64.48 0.181 8315
 8317 3 -71.93 45.77 64.49 0.212 8316
 8318 3 -72.01 45.87 64.4 0.192 8317
 8319 3 -72.09 46.01 64.32 0.211 8318
 8320 3 -72.15 46.15 64.25 0.199 8319
 8321 3 -72.25 46.22 64.09 0.179 8320
 8322 3 -72.4 46.24 63.93 0.18 8321
 8323 3 -72.51 46.36 63.83 0.197 8322
 8324 3 -72.56 46.41 63.75 0.147 8323
 8325 3 -72.68 46.48 63.65 0.148 8324
 8326 3 -72.79 46.55 63.54 0.15 8325
 8327 3 -72.84 46.66 63.44 0.15 8326
 8328 3 -72.95 46.81 63.32 0.188 8327
 8329 3 -73.01 46.92 63.19 0.192 8328
 8330 3 -73.04 47.05 63.12 0.215 8329
 8331 3 -73.12 47.22 63.01 0.207 8330
 8332 3 -73.2 47.3 62.86 0.194 8331
 8333 3 -73.28 47.51 62.72 0.214 8332
 8334 3 -73.3 47.69 62.61 0.191 8333
 8335 3 -73.36 47.77 62.51 0.174 8334
 8336 3 -73.44 47.88 62.3 0.138 8335
 8337 3 -73.45 48.02 62.16 0.151 8336
 8338 3 -73.53 48.16 62.11 0.16 8337
 8339 3 -73.55 48.3 62.03 0.175 8338
 8340 3 -73.58 48.48 62.03 0.198 8339
 8341 3 -73.64 48.59 62.01 0.261 8340
 8342 3 -73.7 48.67 62.05 0.305 8341
 8343 3 -73.92 48.38 61.58 0.12 8342
 8344 3 -74 48.41 61.46 0.132 8343
 8345 3 -74.08 48.52 61.26 0.136 8344
 8346 3 -74.17 48.59 61.12 0.095 8345
 8347 3 -74.19 48.66 61.04 0.031 8346
 8348 3 -73.69 48.94 62.4 0.196 8342
 8349 3 -73.67 49.09 62.47 0.259 8348
 8350 3 -73.69 49.19 62.55 0.362 8349
 8351 3 -73.74 49.17 62.71 0.481 8350
 8352 3 -73.94 49.59 62.3 0.16 8351
 8353 3 -74.13 49.77 62.26 0.123 8352
 8354 3 -74.25 49.9 62.21 0.126 8353
 8355 3 -74.38 49.95 62.21 0.106 8354
 8356 3 -74.55 50.06 62.19 0.14 8355
 8357 3 -74.72 50.17 62.16 0.161 8356
 8358 3 -74.86 50.24 62.15 0.184 8357
 8359 3 -75.03 50.36 62.04 0.156 8358
 8360 3 -75.25 50.33 61.93 0.154 8359
 8361 3 -75.36 50.31 61.87 0.156 8360
 8362 3 -75.55 50.4 61.78 0.115 8361
 8363 3 -75.64 50.52 61.75 0.119 8362
 8364 3 -75.72 50.66 61.75 0.179 8363
 8365 3 -75.8 50.72 61.76 0.21 8364
 8366 3 -75.91 50.74 61.71 0.195 8365
 8367 3 -75.99 50.73 61.4 0.135 8366
 8368 3 -76.08 50.84 61.36 0.145 8367
 8369 3 -76.16 50.99 61.34 0.162 8368
 8370 3 -76.17 51.13 61.32 0.197 8369
 8371 3 -76.36 51.15 61.29 0.152 8370
 8372 3 -76.47 51.24 61.23 0.157 8371
 8373 3 -76.59 51.33 61.22 0.138 8372
 8374 3 -76.7 51.36 61.25 0.152 8373
 8375 3 -76.78 51.49 61.18 0.205 8374
 8376 3 -76.58 51.79 61.19 0.15 8375
 8377 3 -76.61 52.05 61.11 0.14 8376
 8378 3 -76.55 52.23 61.04 0.095 8377
 8379 3 -76.42 52.37 61.05 0.123 8378
 8380 3 -76.36 52.29 61.08 0.000125 8379
 8381 3 -77.09 51.55 61.09 0.162 8375
 8382 3 -77.17 51.69 61.05 0.16 8381
 8383 3 -77.19 51.91 61.22 0.131 8382
 8384 3 -77.22 52.02 61.33 0.124 8383
 8385 3 -77.28 52.11 61.44 0.114 8384
 8386 3 -77.25 52.27 61.51 0.134 8385
 8387 3 -77.28 52.49 61.53 0.108 8386
 8388 3 -77.3 52.66 61.51 0.15 8387
 8389 3 -77.3 52.88 61.47 0.181 8388
 8390 3 -77.27 53.09 61.4 0.179 8389
 8391 3 -77.22 53.19 61.3 0.188 8390
 8392 3 -77.17 53.37 61.22 0.193 8391
 8393 3 -77.11 53.42 61.11 0.272 8392
 8394 3 -77 53.38 60.91 0.225 8393
 8395 3 -76.67 53.41 61.11 0.103 8394
 8396 3 -76.47 53.37 61.15 0.086 8395
 8397 3 -76.31 53.37 61.19 0.143 8396
 8398 3 -76.17 53.33 61.32 0.126 8397
 8399 3 -76.11 53.34 61.47 0.076 8398
 8400 3 -76.08 53.37 61.61 0.086 8399
 8401 3 -75.92 53.42 61.79 0.099 8400
 8402 3 -75.84 53.51 61.83 0.099 8401
 8403 3 -75.77 53.62 61.86 0.124 8402
 8404 3 -75.67 53.74 61.91 0.073 8403
 8405 3 -75.47 53.87 61.91 0.095 8404
 8406 3 -75.38 53.98 61.93 0.083 8405
 8407 3 -75.25 54.12 61.94 0.08 8406
 8408 3 -75.14 54.23 62.03 0.087 8407
 8409 3 -75.03 54.36 62.05 0.106 8408
 8410 3 -74.94 54.48 62.09 0.128 8409
 8411 3 -74.89 54.55 62.25 0.116 8410
 8412 3 -74.66 54.55 62.32 0.131 8411
 8413 3 -74.56 54.62 62.21 0.168 8412
 8414 3 -74.55 54.67 61.94 0.103 8413
 8415 3 -74.64 54.66 61.79 0.128 8414
 8416 3 -74.67 54.59 61.69 0.138 8415
 8417 3 -74.81 54.48 61.64 0.086 8416
 8418 3 -74.92 54.45 61.57 0.131 8417
 8419 3 -75.08 54.41 61.54 0.12 8418
 8420 3 -77.13 53.38 60.65 0.16 8394
 8421 3 -77.13 53.29 60.47 0.187 8420
 8422 3 -77.11 53.24 60.29 0.187 8421
 8423 3 -77.03 53.26 60.15 0.193 8422
 8424 3 -77.06 53.12 59.94 0.09 8423
 8425 3 -76.94 53.11 59.9 0.089 8424
 8426 3 -76.83 52.97 59.91 0.116 8425
 8427 3 -76.78 52.86 59.91 0.000125 8426
 8428 3 -76.88 53.52 60.14 0.175 8423
 8429 3 -76.9 53.69 60.18 0.38 8428
 8430 3 -76.91 53.87 60.16 0.357 8429
 8431 3 -76.96 54.02 60.04 0.319 8430
 8432 3 -77.18 54.23 60.07 0.235 8431
 8433 3 -77.24 54.41 60.04 0.2 8432
 8434 3 -77.44 54.61 59.94 0.118 8433
 8435 3 -77.51 54.8 59.91 0.142 8434
 8436 3 -77.57 54.95 59.8 0.131 8435
 8437 3 -77.6 55.02 59.69 0.101 8436
 8438 3 -77.68 55.16 59.58 0.103 8437
 8439 3 -77.79 55.27 59.53 0.119 8438
 8440 3 -77.91 55.31 59.51 0.168 8439
 8441 3 -78.08 55.41 59.57 0.17 8440
 8442 3 -78.23 55.5 59.54 0.107 8441
 8443 3 -78.46 55.63 59.59 0.114 8442
 8444 3 -78.57 55.67 59.62 0.129 8443
 8445 3 -78.71 55.85 59.5 0.08 8444
 8446 3 -78.79 55.99 59.47 0.118 8445
 8447 3 -78.91 56.03 59.46 0.162 8446
 8448 3 -79.02 56.12 59.36 0.161 8447
 8449 3 -79.1 56.3 59.16 0.163 8448
 8450 3 -79.24 56.31 59.08 0.115 8449
 8451 3 -79.32 56.34 58.98 0.061 8450
 8452 3 -79.43 56.32 58.9 0.07 8451
 8453 3 -79.52 56.35 58.83 0.05 8452
 8454 3 -79.55 56.49 58.65 0.078 8453
 8455 3 -79.65 56.56 58.61 0.089 8454
 8456 3 -79.77 56.73 58.55 0.089 8455
 8457 3 -79.74 56.85 58.55 0.105 8456
 8458 3 -79.94 56.89 58.53 0.069 8457
 8459 3 -80.01 57.03 58.47 0.09 8458
 8460 3 -80.06 57.14 58.43 0.082 8459
 8461 3 -80.12 57.28 58.47 0.107 8460
 8462 3 -76 50.8 61.83 0.127 8366
 8463 3 -76.16 50.83 61.98 0.132 8462
 8464 3 -76.19 50.87 62.11 0.155 8463
 8465 3 -76.24 50.91 62.28 0.114 8464
 8466 3 -76.19 51.01 62.4 0.076 8465
 8467 3 -76.11 51.02 62.54 0.067 8466
 8468 3 -76.08 51.08 62.65 0.067 8467
 8469 3 -73.64 48.98 62.98 0.503 8351
 8470 3 -73.49 48.42 62.97 0.194 8469
 8471 3 -73.41 48.31 63.04 0.099 8470
 8472 3 -73.67 49.31 63.18 0.522 8469
 8473 3 -73.61 49.38 63.3 0.588 8472
 8474 3 -73.52 48.54 63.37 0.155 8473
 8475 3 -73.55 48.41 63.3 0.117 8474
 8476 3 -73.55 48.27 63.33 0.000125 8475
 8477 3 -73.61 49.51 63.37 0.642 8473
 8478 3 -73.69 49.74 63.32 0.712 8477
 8479 3 -73.66 49.92 63.32 0.679 8478
 8480 3 -73.55 50.34 63.14 0.458 8479
 8481 3 -73.39 50.41 63.14 0.442 8480
 8482 3 -73.77 50.44 63.44 0.136 8481
 8483 3 -73.81 50.56 63.47 0.117 8482
 8484 3 -72.99 50.52 62.94 0.308 8481
 8485 3 -72.84 50.48 62.88 0.277 8484
 8486 3 -72.58 50.11 62.85 0.116 8485
 8487 3 -72.44 50.15 62.84 0.139 8486
 8488 3 -72.24 50.06 63.02 0.125 8487
 8489 3 -72.89 50.79 62.77 0.174 8485
 8490 3 -72.86 50.91 62.65 0.000125 8489
 8491 3 -71.1 44.08 65.32 0.189 8308
 8492 3 -71.15 43.99 65.51 0.172 8491
 8493 3 -71.26 43.95 65.6 0.192 8492
 8494 3 -71.34 43.91 65.68 0.218 8493
 8495 3 -71.45 43.94 65.76 0.179 8494
 8496 3 -71.62 43.94 65.82 0.192 8495
 8497 3 -71.76 43.7 65.95 0.133 8496
 8498 3 -71.81 43.7 66.09 0.139 8497
 8499 3 -71.9 43.77 66.25 0.138 8498
 8500 3 -71.95 43.91 66.42 0.176 8499
 8501 3 -71.96 43.98 66.53 0.245 8500
 8502 3 -71.93 44.02 66.64 0.342 8501
 8503 3 -71.93 44.11 66.75 0.43 8502
 8504 3 -72.12 44.29 66.83 0.456 8503
 8505 3 -72.18 44.49 66.86 0.475 8504
 8506 3 -72.23 44.62 66.87 0.489 8505
 8507 3 -72.23 44.74 66.84 0.515 8506
 8508 3 -72.26 44.91 66.92 0.506 8507
 8509 3 -72.2 45.02 67.09 0.47 8508
 8510 3 -72.57 45.33 66.92 0.174 8509
 8511 3 -72.68 45.48 66.95 0.131 8510
 8512 3 -71.51 44.76 67.54 0.238 8509
 8513 3 -71.43 44.77 67.65 0.27 8512
 8514 3 -71.32 44.69 67.74 0.251 8513
 8515 3 -71.23 44.61 67.96 0.231 8514
 8516 3 -71.15 44.52 68.15 0.171 8515
 8517 3 -71.09 44.48 68.3 0.165 8516
 8518 3 -71.01 44.34 68.38 0.153 8517
 8519 3 -70.92 44.24 68.46 0.165 8518
 8520 3 -70.84 44.15 68.54 0.185 8519
 8521 3 -70.73 44.08 68.66 0.17 8520
 8522 3 -70.57 43.98 68.73 0.2 8521
 8523 3 -70.43 43.94 68.84 0.193 8522
 8524 3 -70.34 43.77 68.96 0.155 8523
 8525 3 -70.25 43.72 69.04 0.186 8524
 8526 3 -70.25 43.62 69.15 0.192 8525
 8527 3 -70.29 43.55 69.32 0.224 8526
 8528 3 -70.35 43.48 69.43 0.275 8527
 8529 3 -70.43 43.34 69.52 0.312 8528
 8530 3 -70.43 43.19 69.59 0.369 8529
 8531 3 -70.43 43.09 69.7 0.407 8530
 8532 3 -70.34 42.8 69.93 0.471 8531
 8533 3 -70.29 42.58 69.96 0.547 8532
 8534 3 -70.23 42.41 69.98 0.562 8533
 8535 3 -70.09 42.3 70.04 0.557 8534
 8536 3 -69.81 42.31 70.2 0.397 8535
 8537 3 -69.95 42.05 70.04 0.325 8536
 8538 3 -70.04 41.87 70.05 0.302 8537
 8539 3 -70.01 41.66 70.1 0.225 8538
 8540 3 -69.93 41.56 70.13 0.000125 8539
 8541 3 -70.57 41.86 69.71 0.255 8535
 8542 3 -70.64 41.7 69.77 0.201 8541
 8543 3 -70.59 41.56 69.84 0.162 8542
 8544 3 -70.62 41.33 69.77 0.099 8543
 8545 3 -70.62 41.12 69.65 0.144 8544
 8546 3 -70.56 40.99 69.54 0.146 8545
 8547 3 -70.54 40.87 69.43 0.1 8546
 8548 3 -70.54 40.72 69.34 0.119 8547
 8549 3 -70.56 40.59 69.24 0.109 8548
 8550 3 -70.65 40.51 69.12 0.118 8549
 8551 3 -70.79 40.42 69.04 0.104 8550
 8552 3 -71.01 40.36 69.04 0.102 8551
 8553 3 -71.06 40.16 69 0.119 8552
 8554 3 -71.01 39.97 69 0.148 8553
 8555 3 -70.98 39.84 69.03 0.177 8554
 8556 3 -70.93 39.73 69.03 0.216 8555
 8557 3 -70.65 39.63 69.12 0.121 8556
 8558 3 -70.51 39.59 69.29 0.112 8557
 8559 3 -70.4 39.49 69.37 0.127 8558
 8560 3 -70.26 39.55 69.43 0.124 8559
 8561 3 -70.14 39.59 69.49 0.128 8560
 8562 3 -70.07 39.49 69.57 0.147 8561
 8563 3 -70.05 39.38 69.59 0.134 8562
 8564 3 -70.1 39.19 69.54 0.085 8563
 8565 3 -70.21 39.09 69.49 0.085 8564
 8566 3 -70.27 39.08 69.38 0.000125 8565
 8567 3 -71.31 39.56 68.97 0.19 8556
 8568 3 -71.15 39.52 68.89 0.207 8567
 8569 3 -71.17 39.36 68.79 0.127 8568
 8570 3 -71.31 39.31 68.7 0.052 8569
 8571 3 -71.34 39.17 68.67 0.077 8570
 8572 3 -71.3 39.02 68.78 0.093 8571
 8573 3 -71.32 38.91 68.89 0.137 8572
 8574 3 -71.38 38.73 68.89 0.123 8573
 8575 3 -71.44 38.58 68.92 0.129 8574
 8576 3 -71.41 38.34 68.84 0.06 8575
 8577 3 -71.38 38.19 68.89 0.111 8576
 8578 3 -71.35 38.02 68.84 0.11 8577
 8579 3 -71.35 37.88 68.75 0.078 8578
 8580 3 -71.3 37.76 68.72 0.102 8579
 8581 3 -71.32 37.62 68.72 0.105 8580
 8582 3 -71.24 37.41 68.72 0.145 8581
 8583 3 -71.19 37.23 68.73 0.111 8582
 8584 3 -71.13 37.05 68.73 0.053 8583
 8585 3 -71.13 36.83 68.76 0.108 8584
 8586 3 -71.16 36.72 68.84 0.101 8585
 8587 3 -71.13 36.59 68.89 0.109 8586
 8588 3 -71.07 36.48 69 0.112 8587
 8589 3 -71.07 36.34 69.08 0.095 8588
 8590 3 -71.13 36.15 69.17 0.103 8589
 8591 3 -71.1 35.95 69.25 0.13 8590
 8592 3 -70.99 35.86 69.2 0.146 8591
 8593 3 -70.96 35.73 69.2 0.126 8592
 8594 3 -70.88 35.58 69.08 0.09 8593
 8595 3 -70.77 35.51 68.97 0.094 8594
 8596 3 -70.72 35.48 68.81 0.106 8595
 8597 3 -70.63 35.48 68.65 0.13 8596
 8598 3 -70.52 35.4 68.59 0.137 8597
 8599 3 -70.3 35.33 68.58 0.161 8598
 8600 3 -70.19 35.23 68.53 0.14 8599
 8601 3 -70.04 35.08 68.62 0.088 8600
 8602 3 -71.43 44.16 66.74 0.108 8503
 8603 3 -71.73 44.24 65.71 0.075 8496
 8604 3 -69.9 41.45 64.07 0.154 8292
 8605 3 -69.68 41.34 64.13 0.135 8604
 8606 3 -69.51 41.27 64.09 0.136 8605
 8607 3 -69.43 41.12 64.04 0.092 8606
 8608 3 -68.81 37.66 66.21 0.155 8267
 8609 3 -68.62 37.66 66.24 0.132 8608
 8610 3 -68.5 37.73 66.3 0.126 8609
 8611 3 -68.37 37.72 66.37 0.077 8610
 8612 3 -68.23 37.76 66.43 0.104 8611
 8613 3 -68.12 37.79 66.49 0.135 8612
 8614 3 -68.04 37.86 66.52 0.148 8613
 8615 3 -67.92 37.83 66.62 0.164 8614
 8616 3 -67.82 37.92 66.79 0.131 8615
 8617 3 -67.62 37.86 66.57 0.087 8616
 8618 3 -67.56 37.9 66.45 0.097 8617
 8619 3 -67.43 37.81 66.38 0.099 8618
 8620 3 -67.29 37.72 66.41 0.078 8619
 8621 3 -67.21 37.55 66.38 0.092 8620
 8622 3 -67.22 37.42 66.43 0.085 8621
 8623 3 -67.84 38.23 67.04 0.127 8616
 8624 3 -67.98 38.27 67.21 0.074 8623
 8625 3 -68.07 38.36 67.32 0.069 8624
 8626 3 -68.21 38.44 67.38 0.09 8625
 8627 3 -68.32 38.55 67.45 0.093 8626
 8628 3 -68.45 38.69 67.51 0.061 8627
 8629 3 -68.48 38.81 67.54 0.073 8628
 8630 3 -68.51 38.92 67.68 0.103 8629
 8631 3 -68.6 39.02 67.79 0.063 8630
 8632 3 -68.68 39.19 67.9 0.072 8631
 8633 3 -68.89 39.23 67.99 0.101 8632
 8634 3 -68.92 39.33 67.99 0.086 8633
 8635 3 -70.66 34.62 66.83 0.078 7878
 8636 3 -70.8 34.59 66.67 0.091 8635
 8637 3 -70.85 34.58 66.51 0.089 8636
 8638 3 -70.86 34.47 66.42 0.093 8637
 8639 3 -70.88 34.3 66.37 0.102 8638
 8640 3 -70.94 34.09 66.36 0.09 8639
 8641 3 -70.94 33.99 66.33 0.141 8640
 8642 3 -70.66 33.99 66.19 0.132 8641
 8643 3 -70.49 33.91 66.14 0.084 8642
 8644 3 -70.33 33.86 66 0.115 8643
 8645 3 -70.19 33.8 65.94 0.125 8644
 8646 3 -70.1 33.72 65.89 0.091 8645
 8647 3 -70.02 33.69 65.79 0.075 8646
 8648 3 -71.16 33.83 66.22 0.14 8641
 8649 3 -71.13 33.73 66.12 0.127 8648
 8650 3 -71.27 33.65 66.01 0.114 8649
 8651 3 -71.33 33.62 65.9 0.078 8650
 8652 3 -71.35 33.62 65.79 0.082 8651
 8653 3 -71.4 33.52 65.7 0.13 8652
 8654 3 -71.44 33.36 65.62 0.123 8653
 8655 3 -71.32 33.22 65.67 0.085 8654
 8656 3 -71.21 33.12 65.62 0.092 8655
 8657 3 -71.19 32.92 65.95 0.149 8656
 8658 3 -71.15 32.79 66.12 0.169 8657
 8659 3 -70.91 32.52 66.25 0.129 8658
 8660 3 -70.8 32.45 66.34 0.11 8659
 8661 3 -70.82 32.37 66.45 0.000125 8660
 8662 3 -74.15 35.02 71.19 0.098 7773
 8663 3 -74.24 35.09 71.17 0.157 8662
 8664 3 -74.35 35.15 71.17 0.194 8663
 8665 3 -74.41 35.41 71.37 0.13 8664
 8666 3 -74.46 35.55 71.37 0.15 8665
 8667 3 -74.52 35.83 71.44 0.137 8666
 8668 3 -74.47 36.04 71.45 0.157 8667
 8669 3 -74.54 36.16 71.45 0.174 8668
 8670 3 -74.44 35.02 70.92 0.12 8664
 8671 3 -74.55 35.02 70.78 0.144 8670
 8672 3 -74.6 35.06 70.64 0.136 8671
 8673 3 -74.71 35.16 70.45 0.114 8672
 8674 3 -74.82 35.19 70.39 0.147 8673
 8675 3 -75.02 36.15 73.47 0.118 7744
 8676 3 -75.07 36.26 73.62 0.15 8675
 8677 3 -75.01 36.27 73.78 0.174 8676
 8678 3 -74.94 36.3 73.94 0.173 8677
 8679 3 -74.71 36.23 74.08 0.138 8678
 8680 3 -74.61 36.29 74.15 0.164 8679
 8681 3 -74.44 36.34 74.23 0.164 8680
 8682 3 -74.35 36.41 74.25 0.128 8681
 8683 3 -74.36 36.47 74.14 0.000125 8682
 8684 3 -76.68 33.29 74.15 0.632 7727
 8685 3 -77.19 33.37 74.29 0.577 8684
 8686 3 -77.49 33.48 74.45 0.461 8685
 8687 3 -77.85 33.36 74.65 0.411 8686
 8688 3 -78.05 33.4 74.65 0.441 8687
 8689 3 -78.19 33.29 74.65 0.412 8688
 8690 3 -78.38 33.45 74.56 0.414 8689
 8691 3 -78.57 33.55 74.56 0.362 8690
 8692 3 -78.74 33.61 74.48 0.358 8691
 8693 3 -78.85 33.47 74.51 0.312 8692
 8694 3 -78.99 33.38 74.53 0.282 8693
 8695 3 -79.16 33.27 74.56 0.265 8694
 8696 3 -79.26 33.19 74.56 0.298 8695
 8697 3 -79.46 33.3 74.48 0.298 8696
 8698 3 -79.55 33.41 74.45 0.316 8697
 8699 3 -79.44 33.83 74.29 0.17 8698
 8700 3 -79.46 33.99 74.31 0.167 8699
 8701 3 -79.41 34.22 74.31 0.139 8700
 8702 3 -79.46 34.44 74.31 0.112 8701
 8703 3 -79.44 34.49 74.22 0.123 8702
 8704 3 -79.57 34.55 74.09 0.131 8703
 8705 3 -79.76 34.61 74.12 0.131 8704
 8706 3 -79.82 34.75 74.06 0.153 8705
 8707 3 -79.86 34.89 74.01 0.245 8706
 8708 3 -79.83 35.2 73.98 0.179 8707
 8709 3 -79.94 35.46 74.03 0.057 8708
 8710 3 -80.07 35.56 74.04 0.092 8709
 8711 3 -80.19 35.63 74.06 0.094 8710
 8712 3 -80.21 35.71 74.14 0.086 8711
 8713 3 -80.16 35.82 74.25 0.000125 8712
 8714 3 -80.1 34.6 74.01 0.117 8707
 8715 3 -79.74 33.29 74.51 0.246 8698
 8716 3 -79.85 33.29 74.45 0.231 8715
 8717 3 -79.93 33.38 74.31 0.217 8716
 8718 3 -80.04 33.37 74.22 0.228 8717
 8719 3 -80.19 33.38 74.09 0.204 8718
 8720 3 -80.35 33.42 74 0.177 8719
 8721 3 -80.47 33.49 73.92 0.184 8720
 8722 3 -80.55 33.49 73.79 0.154 8721
 8723 3 -80.63 33.46 73.62 0.117 8722
 8724 3 -80.71 33.49 73.53 0.123 8723
 8725 3 -80.76 33.48 73.42 0.17 8724
 8726 3 -80.99 33.46 73.28 0.142 8725
 8727 3 -81.08 33.43 73.2 0.129 8726
 8728 3 -81.21 33.42 73.14 0.152 8727
 8729 3 -81.46 33.49 73.03 0.184 8728
 8730 3 -81.57 33.42 72.95 0.24 8729
 8731 3 -81.71 33.41 72.95 0.298 8730
 8732 3 -81.85 33.46 72.89 0.35 8731
 8733 3 -82.01 33.56 72.81 0.405 8732
 8734 3 -82.16 33.6 72.84 0.424 8733
 8735 3 -82.29 33.59 72.87 0.422 8734
 8736 3 -82.3 33.28 72.36 0.112 8735
 8737 3 -82.38 33.31 72.25 0.107 8736
 8738 3 -82.51 33.3 72.12 0.155 8737
 8739 3 -82.61 33.31 72.11 0.191 8738
 8740 3 -82.71 33.38 72.03 0.237 8739
 8741 3 -82.91 33.24 72.31 0.14 8740
 8742 3 -83.04 33.31 72.34 0.142 8741
 8743 3 -83.22 33.35 72.28 0.128 8742
 8744 3 -83.44 33.35 72.22 0.13 8743
 8745 3 -83.54 33.27 72.12 0.13 8744
 8746 3 -83.63 33.18 72.11 0.231 8745
 8747 3 -83.69 33.17 72.2 0.265 8746
 8748 3 -83.58 33.21 72.53 0.164 8747
 8749 3 -83.61 33.35 72.73 0.115 8748
 8750 3 -83.68 33.48 72.84 0.12 8749
 8751 3 -83.74 33.6 72.97 0.132 8750
 8752 3 -83.79 33.66 73.12 0.103 8751
 8753 3 -83.82 33.73 73.29 0.096 8752
 8754 3 -83.88 33.95 73.42 0.163 8753
 8755 3 -84.07 33.41 71.89 0.109 8747
 8756 3 -84.21 33.42 71.83 0.145 8755
 8757 3 -84.29 33.38 71.73 0.114 8756
 8758 3 -84.38 33.34 71.67 0.076 8757
 8759 3 -84.58 33.16 71.59 0.149 8758
 8760 3 -84.71 33.06 71.54 0.164 8759
 8761 3 -84.51 33.28 71.17 0.131 8760
 8762 3 -84.6 33.37 71.06 0.092 8761
 8763 3 -84.65 33.38 70.89 0.089 8762
 8764 3 -84.6 33.38 70.75 0.162 8763
 8765 3 -84.82 33.53 70.56 0.09 8764
 8766 3 -84.85 33.78 70.48 0.078 8765
 8767 3 -84.88 33.87 70.42 0.091 8766
 8768 3 -84.9 33.84 70.28 0.102 8767
 8769 3 -84.88 33.92 70.17 0.081 8768
 8770 3 -84.94 34.03 70.03 0.053 8769
 8771 3 -85.07 34.17 69.97 0.118 8770
 8772 3 -85.18 34.28 69.87 0.082 8771
 8773 3 -85.26 34.42 69.81 0.11 8772
 8774 3 -85.24 34.53 69.73 0.119 8773
 8775 3 -85.27 34.66 69.5 0.07 8774
 8776 3 -85.36 34.78 69.45 0.105 8775
 8777 3 -85.49 34.93 69.34 0.078 8776
 8778 3 -85.55 35.06 69.28 0.067 8777
 8779 3 -85.6 35.17 69.22 0.069 8778
 8780 3 -85.63 35.31 69.2 0.092 8779
 8781 3 -85.74 35.39 69.09 0.08 8780
 8782 3 -85.83 35.45 69.03 0.072 8781
 8783 3 -85.93 35.56 68.95 0.000125 8782
 8784 3 -84.44 33.3 70.95 0.106 8764
 8785 3 -84.26 33.24 70.87 0.104 8784
 8786 3 -84.16 33.12 70.84 0.102 8785
 8787 3 -84.1 32.93 70.83 0.057 8786
 8788 3 -84.08 32.81 70.75 0.075 8787
 8789 3 -84.1 32.71 70.73 0.136 8788
 8790 3 -84.08 32.56 70.67 0.119 8789
 8791 3 -84.02 32.37 70.7 0.101 8790
 8792 3 -83.93 32.2 70.69 0.136 8791
 8793 3 -83.83 32.06 70.78 0.147 8792
 8794 3 -83.79 31.95 70.81 0.15 8793
 8795 3 -83.57 31.74 70.86 0.11 8794
 8796 3 -83.36 31.63 70.95 0.118 8795
 8797 3 -83.19 31.54 71.03 0.1 8796
 8798 3 -83.07 31.49 71.01 0.113 8797
 8799 3 -82.99 31.38 70.98 0.146 8798
 8800 3 -82.86 31.24 71.17 0.067 8799
 8801 3 -82.8 31.1 71.22 0.091 8800
 8802 3 -82.69 30.9 71.23 0.103 8801
 8803 3 -82.49 30.81 71.17 0.137 8802
 8804 3 -82.4 30.72 71.12 0.135 8803
 8805 3 -82.12 30.67 71.06 0.091 8804
 8806 3 -82 30.61 71.04 0.056 8805
 8807 3 -82.51 30.63 71 0.093 8804
 8808 3 -82.64 30.53 70.92 0.147 8807
 8809 3 -82.73 30.45 70.83 0.105 8808
 8810 3 -82.99 31.38 70.73 0.116 8799
 8811 3 -83.1 31.4 70.58 0.061 8810
 8812 3 -83.02 31.26 70.39 0.091 8811
 8813 3 -82.96 31.17 70.31 0.12 8812
 8814 3 -82.96 31.08 70.22 0.073 8813
 8815 3 -82.91 30.94 70.2 0.146 8814
 8816 3 -82.83 30.83 70.22 0.16 8815
 8817 3 -84.82 32.75 71.78 0.092 8760
 8818 3 -84.8 32.63 71.87 0.107 8817
 8819 3 -84.83 32.53 71.92 0.105 8818
 8820 3 -84.93 32.42 71.9 0.149 8819
 8821 3 -84.99 32.46 71.83 0.269 8820
 8822 3 -85.19 32.78 71.54 0.128 8821
 8823 3 -85.29 32.87 71.37 0.126 8822
 8824 3 -85.35 32.95 71.2 0.085 8823
 8825 3 -85.41 33.09 71.11 0.121 8824
 8826 3 -85.46 33.16 71.03 0.128 8825
 8827 3 -85.52 33.16 70.86 0.086 8826
 8828 3 -85.57 33.14 70.76 0.024 8827
 8829 3 -85.6 33.35 70.67 0.056 8828
 8830 3 -84.9 32.05 71.95 0.137 8821
 8831 3 -84.93 31.83 72 0.135 8830
 8832 3 -84.96 31.7 72 0.147 8831
 8833 3 -84.97 31.54 72.06 0.124 8832
 8834 3 -85.07 31.4 72.09 0.136 8833
 8835 3 -85.07 31.22 72.09 0.166 8834
 8836 3 -85.16 31.08 72.04 0.172 8835
 8837 3 -85.29 30.99 71.98 0.184 8836
 8838 3 -85.38 30.88 71.97 0.204 8837
 8839 3 -85.53 30.81 71.86 0.215 8838
 8840 3 -85.68 30.74 71.76 0.228 8839
 8841 3 -85.81 30.74 71.69 0.233 8840
 8842 3 -85.96 30.78 71.72 0.26 8841
 8843 3 -86.12 30.81 71.75 0.291 8842
 8844 3 -86.23 30.63 71.97 0.232 8843
 8845 3 -86.37 30.58 72.06 0.262 8844
 8846 3 -86.48 30.49 72.06 0.269 8845
 8847 3 -86.65 30.47 72 0.304 8846
 8848 3 -86.75 30.4 71.94 0.328 8847
 8849 3 -86.87 30.42 71.87 0.357 8848
 8850 3 -87.01 30.53 71.72 0.375 8849
 8851 3 -87.1 30.99 71.59 0.092 8850
 8852 3 -87.16 31.1 71.5 0.069 8851
 8853 3 -87.27 31.2 71.37 0.117 8852
 8854 3 -87.32 31.33 71.28 0.092 8853
 8855 3 -87.44 31.54 71.17 0.083 8854
 8856 3 -87.47 31.67 71.11 0.127 8855
 8857 3 -87.47 31.85 70.98 0.091 8856
 8858 3 -87.52 31.97 70.92 0.078 8857
 8859 3 -87.54 32.07 70.81 0.073 8858
 8860 3 -87.6 32.12 70.65 0.112 8859
 8861 3 -87.63 32.12 70.51 0.098 8860
 8862 3 -87.65 32.1 70.37 0.141 8861
 8863 3 -87.69 32.06 70.28 0.211 8862
 8864 3 -87.96 32.34 70.23 0.125 8863
 8865 3 -88.07 32.41 70.22 0.12 8864
 8866 3 -88.3 32.43 70.17 0.081 8865
 8867 3 -88.41 32.48 70.11 0.123 8866
 8868 3 -88.55 32.53 70.04 0.103 8867
 8869 3 -88.61 32.63 69.94 0.074 8868
 8870 3 -88.69 32.67 69.84 0.085 8869
 8871 3 -88.71 32.77 69.75 0.1 8870
 8872 3 -88.61 32.98 69.59 0.103 8871
 8873 3 -88.46 33.07 69.54 0.097 8872
 8874 3 -88.3 33.07 69.53 0.121 8873
 8875 3 -88.07 32.99 69.58 0.135 8874
 8876 3 -87.91 32.93 69.64 0.111 8875
 8877 3 -87.77 32.82 69.73 0.071 8876
 8878 3 -87.74 32.74 69.81 0.103 8877
 8879 3 -87.65 32.6 69.84 0.096 8878
 8880 3 -87.58 32.49 69.81 0.000125 8879
 8881 3 -87.6 31.83 70.2 0.096 8863
 8882 3 -87.57 31.69 70.15 0.125 8881
 8883 3 -87.52 31.51 70.25 0.074 8882
 8884 3 -87.52 31.38 70.33 0.087 8883
 8885 3 -87.6 31.61 71.25 0.082 8856
 8886 3 -87.57 31.7 71.33 0.111 8885
 8887 3 -87.6 31.85 71.45 0.087 8886
 8888 3 -87.63 31.95 71.56 0.054 8887
 8889 3 -87.68 32.06 71.5 0.077 8888
 8890 3 -87.74 32.18 71.53 0.067 8889
 8891 3 -87.8 32.35 71.54 0.093 8890
 8892 3 -87.85 32.57 71.44 0.134 8891
 8893 3 -87.79 32.73 71.37 0.091 8892
 8894 3 -87.69 32.82 71.31 0.094 8893
 8895 3 -87.65 32.87 71.23 0.000125 8894
 8896 3 -87.1 30.36 71.64 0.293 8850
 8897 3 -87.23 30.36 71.54 0.258 8896
 8898 3 -87.31 30.4 71.39 0.253 8897
 8899 3 -87.37 30.38 71.29 0.264 8898
 8900 3 -86.9 30.24 71.06 0.109 8899
 8901 3 -86.81 30.08 71.04 0.097 8900
 8902 3 -86.76 29.95 70.95 0.085 8901
 8903 3 -86.67 29.88 70.89 0.103 8902
 8904 3 -86.56 29.81 70.81 0.139 8903
 8905 3 -86.48 29.72 70.67 0.106 8904
 8906 3 -86.34 29.6 70.54 0.089 8905
 8907 3 -86.18 29.53 70.5 0.094 8906
 8908 3 -86.04 29.47 70.47 0.083 8907
 8909 3 -85.93 29.28 70.47 0.09 8908
 8910 3 -85.89 29.17 70.5 0.105 8909
 8911 3 -85.89 29.03 70.58 0.061 8910
 8912 3 -85.87 28.9 70.56 0.048 8911
 8913 3 -86.32 30.92 71.42 0.077 8843
 8914 3 -86.38 30.88 71.34 0.086 8913
 8915 3 -86.46 30.81 71.31 0.122 8914
 8916 3 -86.58 30.83 71.25 0.202 8915
 8917 3 -86.68 30.94 71.14 0.194 8916
 8918 3 -86.88 31.2 71.12 0.069 8917
 8919 3 -86.94 31.45 71.11 0.065 8918
 8920 3 -86.91 31.63 71.04 0.085 8919
 8921 3 -82.74 33.56 71.86 0.192 8740
 8922 3 -82.83 33.64 71.64 0.133 8921
 8923 3 -82.86 33.78 71.47 0.086 8922
 8924 3 -82.88 33.88 71.42 0.131 8923
 8925 3 -82.88 34 71.39 0.132 8924
 8926 3 -82.88 34.18 71.36 0.133 8925
 8927 3 -82.74 34.28 71.33 0.172 8926
 8928 3 -82.66 34.41 71.34 0.232 8927
 8929 3 -82.6 34.49 71.28 0.289 8928
 8930 3 -82.57 34.64 71.2 0.33 8929
 8931 3 -82.44 34.74 71.14 0.314 8930
 8932 3 -82.43 34.89 71.17 0.238 8931
 8933 3 -82.11 34.81 71.45 0.13 8932
 8934 3 -82.02 34.92 71.51 0.157 8933
 8935 3 -81.96 35.13 71.5 0.14 8934
 8936 3 -81.94 35.24 71.51 0.161 8935
 8937 3 -81.99 35.41 71.44 0.092 8936
 8938 3 -82.05 35.6 71.44 0.113 8937
 8939 3 -82.07 35.73 71.34 0.124 8938
 8940 3 -82.02 35.93 71.39 0.109 8939
 8941 3 -82.1 36.17 71.42 0.121 8940
 8942 3 -82.01 36.3 71.48 0.126 8941
 8943 3 -81.91 36.42 71.53 0.102 8942
 8944 3 -81.88 36.6 71.53 0.136 8943
 8945 3 -81.94 36.85 71.5 0.11 8944
 8946 3 -81.96 37 71.5 0.099 8945
 8947 3 -81.76 36.98 71.58 0.282 8946
 8948 3 -81.6 37.05 71.67 0.312 8947
 8949 3 -81.6 37.14 71.75 0.353 8948
 8950 3 -81.58 37.2 71.84 0.319 8949
 8951 3 -81.49 36.99 72.37 0.16 8950
 8952 3 -81.46 36.92 72.58 0.14 8951
 8953 3 -81.49 36.99 72.72 0.118 8952
 8954 3 -81.46 37.16 72.87 0.119 8953
 8955 3 -81.41 37.28 72.89 0.11 8954
 8956 3 -81.32 37.41 72.95 0.113 8955
 8957 3 -81.38 37.6 73.03 0.198 8956
 8958 3 -81.69 37.68 73.06 0.088 8957
 8959 3 -81.82 37.68 73.14 0.082 8958
 8960 3 -81.97 37.41 73.19 0.072 8959
 8961 3 -81.99 37.18 73.22 0.058 8960
 8962 3 -82.01 36.99 73.36 0.134 8961
 8963 3 -82.02 36.85 73.48 0.133 8962
 8964 3 -82.05 36.74 73.59 0.055 8963
 8965 3 -81.07 37.7 73.11 0.105 8957
 8966 3 -80.97 37.81 73.04 0.111 8965
 8967 3 -80.94 37.92 73.06 0.151 8966
 8968 3 -80.82 37.99 73.08 0.181 8967
 8969 3 -80.72 38.05 73.01 0.249 8968
 8970 3 -80.51 37.99 72.92 0.213 8969
 8971 3 -80.43 38.2 72.94 0.172 8970
 8972 3 -80.44 38.43 72.92 0.138 8971
 8973 3 -80.52 38.63 72.89 0.133 8972
 8974 3 -80.55 38.82 72.87 0.149 8973
 8975 3 -80.54 38.96 72.84 0.145 8974
 8976 3 -80.49 39.09 72.81 0.116 8975
 8977 3 -80.55 39.35 72.76 0.149 8976
 8978 3 -80.61 39.49 72.78 0.203 8977
 8979 3 -80.63 39.66 72.95 0.071 8978
 8980 3 -80.71 39.62 73.08 0.086 8979
 8981 3 -80.72 39.73 73.25 0.088 8980
 8982 3 -80.83 39.8 73.23 0.123 8981
 8983 3 -80.93 39.87 73.2 0.16 8982
 8984 3 -81.08 40.05 73.17 0.144 8983
 8985 3 -81.13 40.21 73.14 0.121 8984
 8986 3 -81.21 40.35 73.09 0.081 8985
 8987 3 -81.27 40.49 73.06 0.081 8986
 8988 3 -81.36 40.59 72.98 0.104 8987
 8989 3 -81.41 40.81 72.87 0.092 8988
 8990 3 -81.51 40.88 72.83 0.000125 8989
 8991 3 -80.57 39.74 72.7 0.059 8978
 8992 3 -80.66 39.81 72.64 0.134 8991
 8993 3 -80.72 39.92 72.61 0.189 8992
 8994 3 -80.83 39.81 72.81 0.09 8993
 8995 3 -80.94 39.75 72.84 0.093 8994
 8996 3 -81.1 39.67 72.84 0.093 8995
 8997 3 -81.3 39.67 72.89 0.105 8996
 8998 3 -81.51 39.67 72.98 0.138 8997
 8999 3 -81.57 39.57 73 0.145 8998
 9000 3 -81.69 39.42 73 0.094 8999
 9001 3 -81.65 39.23 73.04 0.112 9000
 9002 3 -81.61 39.09 73.14 0.106 9001
 9003 3 -81.63 38.99 73.14 0.099 9002
 9004 3 -81.71 38.92 73.08 0.109 9003
 9005 3 -81.8 38.87 72.98 0.085 9004
 9006 3 -81.88 38.68 72.86 0.121 9005
 9007 3 -81.96 38.6 72.81 0.099 9006
 9008 3 -82.07 38.53 72.79 0.052 9007
 9009 3 -82.13 38.67 72.67 0.072 9008
 9010 3 -82.19 38.78 72.59 0.118 9009
 9011 3 -80.69 39.93 72.45 0.272 8993
 9012 3 -80.63 39.95 72.28 0.339 9011
 9013 3 -80.6 39.95 72.14 0.348 9012
 9014 3 -80.52 40.03 72 0.267 9013
 9015 3 -80.41 40.02 71.83 0.245 9014
 9016 3 -80.33 40.07 71.7 0.182 9015
 9017 3 -80.19 40.1 71.59 0.127 9016
 9018 3 -80.07 40.17 71.56 0.125 9017
 9019 3 -79.99 40.28 71.42 0.134 9018
 9020 3 -79.86 40.39 71.42 0.116 9019
 9021 3 -79.71 40.49 71.42 0.099 9020
 9022 3 -79.65 40.68 71.42 0.07 9021
 9023 3 -79.65 40.82 71.45 0.083 9022
 9024 3 -79.59 40.96 71.42 0.1 9023
 9025 3 -79.51 41.02 71.34 0.143 9024
 9026 3 -79.4 40.8 71.31 0.121 9025
 9027 3 -79.26 40.7 71.29 0.078 9026
 9028 3 -79.1 40.69 71.2 0.133 9027
 9029 3 -79.01 40.61 71.15 0.166 9028
 9030 3 -78.95 40.61 71.06 0.176 9029
 9031 3 -78.81 40.86 70.9 0.077 9030
 9032 3 -78.76 40.92 70.79 0.075 9031
 9033 3 -78.68 41.01 70.65 0.101 9032
 9034 3 -78.59 41.16 70.64 0.097 9033
 9035 3 -78.53 41.3 70.53 0.129 9034
 9036 3 -78.37 41.45 70.5 0.093 9035
 9037 3 -78.26 41.56 70.45 0.097 9036
 9038 3 -78.25 41.73 70.51 0.106 9037
 9039 3 -78.26 41.97 70.65 0.091 9038
 9040 3 -78.29 42.11 70.61 0.084 9039
 9041 3 -78.17 42.23 70.61 0.089 9040
 9042 3 -78.06 42.31 70.54 0.106 9041
 9043 3 -77.92 42.4 70.48 0.13 9042
 9044 3 -79.43 41.16 71.29 0.106 9025
 9045 3 -79.35 41.15 71.2 0.089 9044
 9046 3 -79.18 41.09 71.15 0.09 9045
 9047 3 -79.06 41.04 71.06 0.091 9046
 9048 3 -80.41 39.39 72.06 0.106 9013
 9049 3 -80.38 39.25 72.06 0.104 9048
 9050 3 -80.3 39.09 72.03 0.124 9049
 9051 3 -80.3 38.96 71.98 0.169 9050
 9052 3 -80.24 38.75 72.03 0.124 9051
 9053 3 -80.35 37.84 72.75 0.149 8970
 9054 3 -80.38 37.95 72.53 0.093 9053
 9055 3 -80.35 38 72.39 0.092 9054
 9056 3 -80.27 38.07 72.25 0.1 9055
 9057 3 -80.19 38.17 72.14 0.106 9056
 9058 3 -80.93 38.38 73.15 0.104 8969
 9059 3 -80.88 38.53 73.22 0.102 9058
 9060 3 -81.54 36.62 71.59 0.062 8944
 9061 3 -81.44 36.56 71.59 0.027 9060
 9062 3 -81.35 36.53 71.73 0.114 9061
 9063 3 -81.27 36.46 71.79 0.118 9062
 9064 3 -82.32 33.52 73.09 0.324 8735
 9065 3 -82.41 34.17 72.67 0.139 9064
 9066 3 -82.44 34.39 72.7 0.082 9065
 9067 3 -82.55 34.62 72.72 0.128 9066
 9068 3 -82.66 34.75 72.7 0.103 9067
 9069 3 -82.74 34.85 72.7 0.089 9068
 9070 3 -82.8 35.03 72.62 0.107 9069
 9071 3 -82.94 35.13 72.54 0.142 9070
 9072 3 -82.97 35.28 72.47 0.146 9071
 9073 3 -82.96 35.45 72.45 0.157 9072
 9074 3 -83.02 35.62 72.44 0.132 9073
 9075 3 -83.1 35.7 72.37 0.133 9074
 9076 3 -83.16 35.84 72.33 0.108 9075
 9077 3 -83.27 35.87 72.25 0.104 9076
 9078 3 -83.46 35.85 72.14 0.074 9077
 9079 3 -83.49 35.84 71.97 0.08 9078
 9080 3 -83.57 35.88 71.9 0.155 9079
 9081 3 -83.6 35.95 71.78 0.141 9080
 9082 3 -83.44 36.13 71.64 0.077 9081
 9083 3 -83.29 36.17 71.5 0.095 9082
 9084 3 -83.16 36.27 71.39 0.146 9083
 9085 3 -83.07 36.35 71.2 0.091 9084
 9086 3 -83.05 36.43 71.03 0.101 9085
 9087 3 -83.16 36.55 70.95 0.084 9086
 9088 3 -83.27 36.67 70.87 0.105 9087
 9089 3 -83.41 36.77 70.75 0.11 9088
 9090 3 -83.6 36.85 70.69 0.097 9089
 9091 3 -83.69 36.96 70.67 0.105 9090
 9092 3 -83.94 37.09 70.56 0.07 9091
 9093 3 -84.08 37.16 70.5 0.092 9092
 9094 3 -84.27 37.21 70.48 0.069 9093
 9095 3 -84.4 37.32 70.39 0.112 9094
 9096 3 -84.52 37.37 70.37 0.092 9095
 9097 3 -84.65 37.43 70.31 0.066 9096
 9098 3 -84.72 37.55 70.15 0.077 9097
 9099 3 -84.83 37.74 70.04 0.081 9098
 9100 3 -84.9 37.85 70.03 0.074 9099
 9101 3 -84.94 37.99 70 0.091 9100
 9102 3 -84.93 38.16 69.89 0.127 9101
 9103 3 -84.77 38.3 69.78 0.155 9102
 9104 3 -84.6 38.35 69.73 0.174 9103
 9105 3 -82.36 33.46 73.28 0.336 9064
 9106 3 -82.46 33.34 73.7 0.284 9105
 9107 3 -82.49 33.28 73.94 0.225 9106
 9108 3 -82.55 33.21 74.09 0.2 9107
 9109 3 -82.55 33.17 74.23 0.233 9108
 9110 3 -82.57 33.14 74.39 0.286 9109
 9111 3 -82.66 33.07 74.45 0.306 9110
 9112 3 -82.79 33.17 74.58 0.332 9111
 9113 3 -83.05 33.35 74.62 0.278 9112
 9114 3 -83.21 33.37 74.7 0.264 9113
 9115 3 -83.33 33.38 74.78 0.23 9114
 9116 3 -83.41 33.43 74.86 0.229 9115
 9117 3 -83.6 33.52 74.9 0.236 9116
 9118 3 -83.77 33.6 74.87 0.208 9117
 9119 3 -83.88 33.7 74.94 0.197 9118
 9120 3 -83.99 33.75 75 0.164 9119
 9121 3 -84.13 33.84 75.06 0.184 9120
 9122 3 -84.27 33.87 75.09 0.227 9121
 9123 3 -84.26 34.17 74.98 0.152 9122
 9124 3 -84.3 34.28 74.92 0.183 9123
 9125 3 -84.3 34.37 75.14 0.163 9124
 9126 3 -84.41 34.41 75.23 0.175 9125
 9127 3 -84.44 34.49 75.29 0.159 9126
 9128 3 -84.55 34.57 75.37 0.199 9127
 9129 3 -84.52 34.78 75.25 0.213 9128
 9130 3 -84.52 34.93 75.2 0.194 9129
 9131 3 -84.47 35.07 75.12 0.203 9130
 9132 3 -84.3 35.24 74.89 0.105 9131
 9133 3 -84.33 35.35 74.84 0.118 9132
 9134 3 -84.38 35.45 74.87 0.11 9133
 9135 3 -84.38 35.56 74.86 0.000125 9134
 9136 3 -84.71 35.28 75.17 0.099 9131
 9137 3 -84.72 35.53 75.06 0.073 9136
 9138 3 -84.44 33.78 75.17 0.197 9122
 9139 3 -84.54 33.81 75.34 0.166 9138
 9140 3 -84.72 33.84 75.39 0.174 9139
 9141 3 -84.85 33.85 75.39 0.16 9140
 9142 3 -84.99 33.88 75.37 0.178 9141
 9143 3 -85.11 33.93 75.4 0.196 9142
 9144 3 -85.22 33.98 75.44 0.172 9143
 9145 3 -85.35 33.99 75.42 0.168 9144
 9146 3 -85.46 34.03 75.44 0.199 9145
 9147 3 -85.63 33.92 75.48 0.151 9146
 9148 3 -85.8 33.96 75.51 0.196 9147
 9149 3 -85.91 33.95 75.54 0.201 9148
 9150 3 -86.07 34 75.62 0.218 9149
 9151 3 -86.16 34.1 75.7 0.246 9150
 9152 3 -86.27 34.28 75.73 0.257 9151
 9153 3 -86.38 34.45 76.01 0.255 9152
 9154 3 -86.35 34.57 76.09 0.28 9153
 9155 3 -86.46 34.73 76.06 0.278 9154
 9156 3 -86.52 34.87 76.04 0.306 9155
 9157 3 -86.52 35 76.09 0.316 9156
 9158 3 -86.65 35.2 75.95 0.155 9157
 9159 3 -86.6 35.31 75.98 0.000125 9158
 9160 3 -86.58 34.98 76.2 0.321 9157
 9161 3 -86.66 35.12 76.19 0.414 9160
 9162 3 -86.77 35.13 76.23 0.524 9161
 9163 3 -86.88 35.13 76.29 0.591 9162
 9164 3 -87.01 35.34 76.36 0.673 9163
 9165 3 -87.13 35.17 76.59 0.701 9164
 9166 3 -87.1 35.53 76.48 0.463 9165
 9167 3 -87.29 35.96 76.33 0.375 9166
 9168 3 -87.38 36.14 76.28 0.384 9167
 9169 3 -87.46 36.32 76.28 0.364 9168
 9170 3 -87.52 36.45 76.23 0.354 9169
 9171 3 -87.51 36.59 76.19 0.303 9170
 9172 3 -87.18 36.92 76.19 0.168 9171
 9173 3 -87.15 37.1 76.23 0.198 9172
 9174 3 -87.15 37.28 76.22 0.223 9173
 9175 3 -87.16 37.42 76.2 0.236 9174
 9176 3 -87.35 37.6 76.11 0.253 9175
 9177 3 -87.46 37.68 76.06 0.251 9176
 9178 3 -87.49 37.89 75.98 0.273 9177
 9179 3 -87.57 38.03 75.97 0.372 9178
 9180 3 -87.65 38.17 75.97 0.426 9179
 9181 3 -87.71 38.25 76.04 0.437 9180
 9182 3 -87.77 38.38 75.98 0.44 9181
 9183 3 -87.94 38.53 75.67 0.256 9182
 9184 3 -88.1 38.59 75.69 0.289 9183
 9185 3 -88.19 38.63 75.62 0.291 9184
 9186 3 -88.24 38.66 75.26 0.107 9185
 9187 3 -88.24 38.81 75.73 0.249 9185
 9188 3 -88.27 39.07 75.62 0.166 9187
 9189 3 -88.3 39.2 75.5 0.146 9188
 9190 3 -88.35 39.31 75.48 0.14 9189
 9191 3 -88.49 39.38 75.4 0.114 9190
 9192 3 -88.57 39.45 75.31 0.112 9191
 9193 3 -88.71 39.56 75.29 0.116 9192
 9194 3 -88.77 39.71 75.28 0.124 9193
 9195 3 -88.82 39.82 75.26 0.168 9194
 9196 3 -88.88 39.93 75.26 0.194 9195
 9197 3 -89.01 40.06 75.2 0.201 9196
 9198 3 -89.07 40.14 75.12 0.213 9197
 9199 3 -89.32 40.17 75.09 0.183 9198
 9200 3 -89.54 40.18 75.19 0.169 9199
 9201 3 -89.71 40.2 75.17 0.187 9200
 9202 3 -89.96 40.35 75.14 0.202 9201
 9203 3 -90.13 40.55 75.06 0.22 9202
 9204 3 -90.24 40.78 75 0.212 9203
 9205 3 -90.38 40.99 74.95 0.119 9204
 9206 3 -90.51 41.1 74.87 0.127 9205
 9207 3 -90.63 41.2 74.83 0.157 9206
 9208 3 -90.72 41.28 74.79 0.135 9207
 9209 3 -90.94 41.24 74.84 0.14 9208
 9210 3 -91.13 41.24 74.86 0.15 9209
 9211 3 -91.21 41.31 74.92 0.114 9210
 9212 3 -91.35 41.38 74.97 0.071 9211
 9213 3 -91.46 41.39 75.01 0.111 9212
 9214 3 -91.57 41.49 75.11 0.14 9213
 9215 3 -91.71 41.45 75.12 0.158 9214
 9216 3 -91.83 41.48 75.2 0.17 9215
 9217 3 -91.94 41.39 75.26 0.167 9216
 9218 3 -92.02 41.25 75.34 0.142 9217
 9219 3 -92.16 41.21 75.34 0.17 9218
 9220 3 -92.27 41.19 75.34 0.217 9219
 9221 3 -92.32 41.07 75.33 0.274 9220
 9222 3 -92.63 41.07 75.36 0.21 9221
 9223 3 -92.94 41 75.36 0.183 9222
 9224 3 -93.1 40.81 75.39 0.166 9223
 9225 3 -93.16 40.65 75.44 0.159 9224
 9226 3 -93.21 40.54 75.49 0.16 9225
 9227 3 -93.29 40.47 75.55 0.148 9226
 9228 3 -93.38 40.4 75.55 0.115 9227
 9229 3 -93.46 40.41 75.69 0.055 9228
 9230 3 -92.02 40.74 75 0.047 9221
 9231 3 -91.94 40.67 75.06 0.071 9230
 9232 3 -91.86 40.59 75.09 0.092 9231
 9233 3 -91.77 40.5 75.06 0.046 9232
 9234 3 -91.66 40.43 75.04 0.102 9233
 9235 3 -88.93 40.27 74.87 0.1 9198
 9236 3 -89.05 40.24 74.73 0.106 9235
 9237 3 -89.13 40.16 74.7 0.000125 9236
 9238 3 -87.35 38.62 76.62 0.098 9182
 9239 3 -87.35 38.7 76.78 0.129 9238
 9240 3 -87.35 38.84 76.86 0.142 9239
 9241 3 -87.27 39.05 76.87 0.132 9240
 9242 3 -87.08 39.21 77.04 0.167 9241
 9243 3 -86.96 39.25 77.09 0.184 9242
 9244 3 -86.66 39.06 77.34 0.101 9243
 9245 3 -86.52 39 77.37 0.106 9244
 9246 3 -86.41 38.98 77.34 0.06 9245
 9247 3 -87.11 34.21 77.09 0.286 9165
 9248 3 -87.18 34.1 77.19 0.259 9247
 9249 3 -87.29 34.03 77.23 0.283 9248
 9250 3 -87.38 33.92 77.37 0.242 9249
 9251 3 -87.41 33.8 77.48 0.239 9250
 9252 3 -87.55 33.59 77.5 0.219 9251
 9253 3 -87.66 33.52 77.5 0.245 9252
 9254 3 -87.72 33.45 77.58 0.338 9253
 9255 3 -87.91 33.62 76.98 0.131 9254
 9256 3 -88.07 33.63 76.9 0.129 9255
 9257 3 -88.29 33.81 76.86 0.096 9256
 9258 3 -88.35 33.91 76.73 0.089 9257
 9259 3 -88.36 33.99 76.64 0.09 9258
 9260 3 -88.43 34.1 76.61 0.091 9259
 9261 3 -88.52 34.18 76.58 0.124 9260
 9262 3 -88.57 34.23 76.31 0.168 9261
 9263 3 -88.66 34.37 76.31 0.185 9262
 9264 3 -88.69 34.6 76.34 0.135 9263
 9265 3 -88.69 34.66 76.14 0.108 9264
 9266 3 -88.91 34.73 76.08 0.088 9265
 9267 3 -88.99 34.78 76.01 0.11 9266
 9268 3 -89.07 34.8 75.9 0.127 9267
 9269 3 -89.16 34.87 75.84 0.084 9268
 9270 3 -89.27 34.92 75.78 0.073 9269
 9271 3 -89.52 34.99 75.78 0.104 9270
 9272 3 -89.6 35.06 75.72 0.042 9271
 9273 3 -87.88 33.35 77.83 0.293 9254
 9274 3 -87.66 33.14 78.15 0.136 9273
 9275 3 -87.66 33.07 78.28 0.138 9274
 9276 3 -87.55 33.02 78.42 0.156 9275
 9277 3 -87.49 32.92 78.53 0.14 9276
 9278 3 -87.36 32.8 78.67 0.107 9277
 9279 3 -87.33 32.64 78.73 0.118 9278
 9280 3 -87.28 32.43 78.89 0.132 9279
 9281 3 -87.33 32.27 79.01 0.163 9280
 9282 3 -87.27 32.05 79.11 0.148 9281
 9283 3 -87.27 31.9 79.17 0.161 9282
 9284 3 -87.22 31.76 79.26 0.144 9283
 9285 3 -87.25 31.65 79.42 0.146 9284
 9286 3 -87.28 31.56 79.59 0.143 9285
 9287 3 -87.25 31.42 79.73 0.136 9286
 9288 3 -87.3 31.29 79.86 0.16 9287
 9289 3 -87.19 31.2 79.98 0.155 9288
 9290 3 -87.16 31.06 80.06 0.18 9289
 9291 3 -87.15 30.92 80.14 0.196 9290
 9292 3 -87.05 30.81 80.28 0.195 9291
 9293 3 -86.97 30.7 80.45 0.168 9292
 9294 3 -86.91 30.58 80.58 0.137 9293
 9295 3 -86.96 30.49 80.75 0.144 9294
 9296 3 -86.91 30.42 80.89 0.161 9295
 9297 3 -86.85 30.33 81.03 0.178 9296
 9298 3 -86.79 30.29 81.12 0.205 9297
 9299 3 -86.74 30.31 81.25 0.154 9298
 9300 3 -86.69 30.22 81.37 0.109 9299
 9301 3 -86.69 30.17 81.5 0.141 9300
 9302 3 -86.63 30.13 81.62 0.165 9301
 9303 3 -86.57 30.06 81.76 0.201 9302
 9304 3 -86.52 29.88 81.89 0.219 9303
 9305 3 -86.46 29.74 82 0.18 9304
 9306 3 -86.38 29.56 82.12 0.154 9305
 9307 3 -86.38 29.35 82.23 0.124 9306
 9308 3 -86.38 29.26 82.33 0.144 9307
 9309 3 -86.38 29.11 82.42 0.146 9308
 9310 3 -86.32 28.99 82.51 0.15 9309
 9311 3 -86.4 28.9 82.64 0.171 9310
 9312 3 -86.41 28.79 82.76 0.175 9311
 9313 3 -86.33 28.76 82.87 0.185 9312
 9314 3 -86.27 28.72 82.98 0.185 9313
 9315 3 -86.24 28.6 83.12 0.18 9314
 9316 3 -86.19 28.47 83.2 0.195 9315
 9317 3 -86.07 28.38 83.37 0.184 9316
 9318 3 -85.96 28.31 83.5 0.175 9317
 9319 3 -85.88 28.44 83.65 0.194 9318
 9320 3 -85.72 28.51 83.73 0.232 9319
 9321 3 -85.58 28.47 83.84 0.241 9320
 9322 3 -85.44 28.54 83.84 0.336 9321
 9323 3 -85.32 28.51 83.92 0.533 9322
 9324 3 -85.1 28.45 83.97 0.699 9323
 9325 3 -84.97 28.31 83.98 0.768 9324
 9326 3 -84.93 28.15 84.12 0.815 9325
 9327 3 -85.52 27.4 84.84 0.219 9326
 9328 3 -85.61 27.35 84.95 0.261 9327
 9329 3 -85.82 27.56 85.15 0.15 9328
 9330 3 -85.94 27.65 85.29 0.182 9329
 9331 3 -86.07 27.69 85.37 0.212 9330
 9332 3 -86.13 27.72 85.51 0.235 9331
 9333 3 -86.26 27.88 85.67 0.173 9332
 9334 3 -86.4 27.97 85.73 0.14 9333
 9335 3 -86.46 28.06 85.78 0.161 9334
 9336 3 -86.49 28.08 85.89 0.171 9335
 9337 3 -86.55 28.06 86.06 0.178 9336
 9338 3 -86.66 28.06 86.25 0.187 9337
 9339 3 -86.74 28.06 86.45 0.217 9338
 9340 3 -86.88 28.01 86.53 0.16 9339
 9341 3 -87.02 27.97 86.59 0.179 9340
 9342 3 -87.15 27.97 86.62 0.179 9341
 9343 3 -87.19 27.92 86.78 0.207 9342
 9344 3 -87.26 27.94 86.92 0.209 9343
 9345 3 -87.29 27.9 87.08 0.205 9344
 9346 3 -87.24 27.9 87.25 0.203 9345
 9347 3 -87.27 27.92 87.42 0.228 9346
 9348 3 -87.18 27.9 87.5 0.32 9347
 9349 3 -86.72 28.11 87.37 0.107 9348
 9350 3 -86.8 28.35 87.28 0.064 9349
 9351 3 -86.77 28.45 87.34 0.132 9350
 9352 3 -87.01 28.31 87.62 0.118 9351
 9353 3 -87.15 28.36 87.73 0.156 9352
 9354 3 -87.13 28.54 87.73 0.058 9353
 9355 3 -87.32 27.88 87.69 0.255 9348
 9356 3 -87.4 27.83 87.89 0.234 9355
 9357 3 -87.44 27.76 88.06 0.248 9356
 9358 3 -87.55 27.76 88.2 0.255 9357
 9359 3 -87.46 27.65 88.26 0.28 9358
 9360 3 -87.46 27.65 88.39 0.34 9359
 9361 3 -87.43 27.7 88.53 0.385 9360
 9362 3 -87.51 27.7 88.67 0.444 9361
 9363 3 -87.44 27.72 88.81 0.468 9362
 9364 3 -87.52 27.76 88.92 0.485 9363
 9365 3 -87.22 27.53 88.9 0.276 9364
 9366 3 -87.16 27.49 89.14 0.183 9365
 9367 3 -87.22 27.51 89.23 0.063 9366
 9368 3 -87.66 27.95 89.23 0.366 9364
 9369 3 -87.63 27.97 89.37 0.311 9368
 9370 3 -87.57 27.99 89.5 0.285 9369
 9371 3 -87.54 27.99 89.62 0.28 9370
 9372 3 -87.57 27.97 89.75 0.353 9371
 9373 3 -87.6 27.95 89.87 0.433 9372
 9374 3 -87.65 27.95 90.03 0.551 9373
 9375 3 -87.74 27.88 90.23 0.591 9374
 9376 3 -87.55 27.81 90.39 0.676 9375
 9377 3 -87.6 27.86 90.5 0.63 9376
 9378 3 -87.69 27.42 90.37 0.215 9377
 9379 3 -87.52 27.42 90.5 0.25 9378
 9380 3 -87.46 27.56 90.62 0.257 9379
 9381 3 -87.33 27.58 90.69 0.182 9380
 9382 3 -87.26 27.6 90.59 0.000125 9381
 9383 3 -87.54 27.92 90.64 0.632 9377
 9384 3 -87.44 28.08 90.73 0.48 9383
 9385 3 -87.41 28.17 90.78 0.439 9384
 9386 3 -87.24 27.95 90.7 0.232 9385
 9387 3 -87.1 27.99 90.75 0.097 9386
 9388 3 -87.35 28.31 90.89 0.418 9385
 9389 3 -87.54 28.85 90.81 0.162 9388
 9390 3 -87.43 28.92 90.89 0.189 9389
 9391 3 -87.3 28.94 90.89 0.214 9390
 9392 3 -87.07 28.86 90.78 0.176 9391
 9393 3 -86.93 28.92 90.78 0.149 9392
 9394 3 -86.88 28.97 90.62 0.183 9393
 9395 3 -86.77 28.99 90.45 0.235 9394
 9396 3 -86.72 28.97 90.31 0.26 9395
 9397 3 -86.66 29.04 90.14 0.228 9396
 9398 3 -86.66 29.17 90.01 0.221 9397
 9399 3 -86.49 29.06 89.84 0.16 9398
 9400 3 -86.49 29.13 89.65 0.173 9399
 9401 3 -86.35 29.2 89.59 0.152 9400
 9402 3 -86.35 29.13 89.44 0.112 9401
 9403 3 -86.26 29.13 89.34 0.121 9402
 9404 3 -86.13 29.2 89.25 0.106 9403
 9405 3 -86.05 29.35 89.22 0.155 9404
 9406 3 -86.02 29.45 89.09 0.16 9405
 9407 3 -85.96 29.53 88.95 0.111 9406
 9408 3 -85.94 29.58 88.84 0.127 9407
 9409 3 -85.93 29.76 88.7 0.219 9408
 9410 3 -85.93 29.88 88.59 0.219 9409
 9411 3 -86.13 30.13 88.54 0.158 9410
 9412 3 -86.21 30.33 88.56 0.13 9411
 9413 3 -86.26 30.47 88.48 0.133 9412
 9414 3 -86.41 30.58 88.47 0.127 9413
 9415 3 -86.49 30.72 88.36 0.166 9414
 9416 3 -86.57 30.94 88.28 0.177 9415
 9417 3 -86.8 31.06 88.14 0.117 9416
 9418 3 -86.91 31.33 88.06 0.159 9417
 9419 3 -86.98 31.56 87.97 0.129 9418
 9420 3 -87.06 31.7 87.92 0.086 9419
 9421 3 -87.17 31.85 87.92 0.124 9420
 9422 3 -87.31 31.9 87.89 0.12 9421
 9423 3 -87.41 31.9 87.86 0.1 9422
 9424 3 -87.56 31.9 87.84 0.118 9423
 9425 3 -87.8 31.97 87.84 0.137 9424
 9426 3 -87.97 31.99 87.78 0.147 9425
 9427 3 -88.17 32.07 87.75 0.093 9426
 9428 3 -88.28 32.16 87.67 0.105 9427
 9429 3 -88.36 32.2 87.59 0.11 9428
 9430 3 -85.74 29.83 88.45 0.084 9410
 9431 3 -85.63 29.9 88.42 0.081 9430
 9432 3 -85.55 29.92 88.34 0.101 9431
 9433 3 -85.54 29.86 88.14 0.23 9432
 9434 3 -85.47 29.85 88.03 0.154 9433
 9435 3 -85.29 29.83 87.92 0.12 9434
 9436 3 -85.21 29.85 87.78 0.073 9435
 9437 3 -87.19 28.38 91 0.155 9388
 9438 3 -84.74 27.85 84.01 0.652 9326
 9439 3 -84.63 27.69 84.06 0.552 9438
 9440 3 -84.52 27.49 84.08 0.476 9439
 9441 3 -84.44 27.42 84.09 0.424 9440
 9442 3 -84.32 27.44 84.14 0.361 9441
 9443 3 -83.94 27.42 84.61 0.151 9442
 9444 3 -83.74 27.33 84.73 0.097 9443
 9445 3 -83.63 27.22 84.76 0.116 9444
 9446 3 -83.52 27.15 84.78 0.106 9445
 9447 3 -83.41 27.15 84.81 0.101 9446
 9448 3 -83.4 27.01 84.78 0.104 9447
 9449 3 -85.05 28.85 83.87 0.215 9323
 9450 3 -84.85 28.79 83.95 0.235 9449
 9451 3 -84.8 28.81 84.06 0.177 9450
 9452 3 -87.63 35.49 75.79 0.125 9164
 9453 3 -87.76 35.49 75.64 0.127 9452
 9454 3 -87.8 35.55 75.53 0.164 9453
 9455 3 -87.86 35.53 75.42 0.172 9454
 9456 3 -88.01 35.56 75.23 0.218 9455
 9457 3 -88.1 35.63 75.06 0.177 9456
 9458 3 -88.16 35.71 74.92 0.167 9457
 9459 3 -88.18 35.78 74.72 0.125 9458
 9460 3 -88.21 35.71 74.56 0.157 9459
 9461 3 -88.19 35.77 74.31 0.095 9460
 9462 3 -88.13 35.74 74.22 0.15 9461
 9463 3 -88.07 35.5 74.2 0.111 9462
 9464 3 -88.04 35.53 74.03 0.092 9463
 9465 3 -88.07 35.62 73.95 0.000125 9464
 9466 3 -87.96 35.35 74.29 0.107 9463
 9467 3 -87.79 35.24 74.31 0.103 9466
 9468 3 -87.69 35.2 74.4 0.098 9467
 9469 3 -87.57 35.14 74.53 0.104 9468
 9470 3 -87.49 35 74.47 0.11 9469
 9471 3 -87.32 34.81 74.56 0.122 9470
 9472 3 -87.19 34.68 74.62 0.102 9471
 9473 3 -87.15 34.56 74.67 0.129 9472
 9474 3 -87.18 34.42 74.76 0.062 9473
 9475 3 -87.18 34.24 74.81 0.107 9474
 9476 3 -87.21 34.1 74.83 0.087 9475
 9477 3 -87.21 33.85 74.84 0.145 9476
 9478 3 -88.13 35.88 74.09 0.108 9462
 9479 3 -88.13 35.96 73.98 0.000125 9478
 9480 3 -86.46 34 75.47 0.103 9152
 9481 3 -86.49 33.88 75.47 0.101 9480
 9482 3 -86.54 33.74 75.45 0.086 9481
 9483 3 -86.61 33.6 75.45 0.117 9482
 9484 3 -86.58 33.48 75.45 0.094 9483
 9485 3 -85.49 34.25 75.36 0.116 9146
 9486 3 -85.49 34.41 75.31 0.118 9485
 9487 3 -84.65 33.88 74.87 0.144 9138
 9488 3 -84.77 33.93 74.73 0.122 9487
 9489 3 -84.96 34.02 74.67 0.11 9488
 9490 3 -85.13 34.14 74.7 0.087 9489
 9491 3 -76.8 33.31 74.2 0.632 8684
 9492 3 -75.51 32.72 73.75 0.38 9491
 9493 3 -75.41 32.76 73.7 0.404 9492
 9494 3 -75.3 32.69 73.64 0.424 9493
 9495 3 -75.19 32.66 73.59 0.433 9494
 9496 3 -75.1 31.94 73.62 0.184 9495
 9497 3 -75.05 31.89 73.45 0.208 9496
 9498 3 -75.13 31.91 73.17 0.119 9497
 9499 3 -75.16 32.04 73.09 0.083 9498
 9500 3 -75.19 32.15 72.98 0.114 9499
 9501 3 -75.29 32.2 72.92 0.045 9500
 9502 3 -74.77 33.08 73.56 0.106 9495
 9503 3 -74.71 33.15 73.48 0.141 9502
 9504 3 -74.57 33.26 73.33 0.148 9503
 9505 3 -74.44 33.27 73.17 0.166 9504
 9506 3 -74.29 33.15 73.09 0.115 9505
 9507 3 -74.19 32.99 73.06 0.095 9506
 9508 3 -74.11 32.95 73 0.128 9507
 9509 3 -74.04 32.88 72.95 0.112 9508
 9510 3 -73.94 32.83 72.89 0.088 9509
 9511 3 -73.88 32.7 72.81 0.098 9510
 9512 3 -73.8 32.73 72.67 0.072 9511
 9513 3 -73.66 32.77 72.56 0.085 9512
 9514 3 -73.66 32.8 72.39 0.121 9513
 9515 3 -73.69 32.8 72.2 0.089 9514
 9516 3 -73.71 32.79 72.03 0.094 9515
 9517 3 -73.72 32.76 71.87 0.121 9516
 9518 3 -73.77 32.63 71.76 0.154 9517
 9519 3 -73.71 32.58 71.67 0.211 9518
 9520 3 -73.74 32.79 71.4 0.12 9519
 9521 3 -73.77 32.87 71.31 0.102 9520
 9522 3 -73.82 32.33 71.73 0.131 9519
 9523 3 -73.96 32.26 71.69 0.148 9522
 9524 3 -74.01 32.16 71.59 0.122 9523
 9525 3 -73.99 32.11 71.48 0.161 9524
 9526 3 -73.99 32.09 71.36 0.137 9525
 9527 3 -74.07 32.19 71.23 0.143 9526
 9528 3 -74.11 32.37 71.14 0.128 9527
 9529 3 -74.99 35.74 76.47 0.12 7291
 9530 3 -75.05 35.92 76.42 0.121 9529
 9531 3 -75.19 36.05 76.4 0.123 9530
 9532 3 -75.24 36.2 76.28 0.122 9531
 9533 3 -75.32 36.41 76.17 0.147 9532
 9534 3 -75.35 36.56 76.06 0.091 9533
 9535 3 -75.44 36.7 75.98 0.126 9534
 9536 3 -75.55 36.77 75.87 0.108 9535
 9537 3 -75.63 36.81 75.79 0.074 9536
 9538 3 -75.68 36.94 75.67 0.092 9537
 9539 3 -75.74 37.02 75.53 0.096 9538
 9540 3 -75.77 37.09 75.42 0.093 9539
 9541 3 -75.9 37.23 75.34 0.156 9540
 9542 3 -76.04 37.37 75.33 0.169 9541
 9543 3 -76.05 37.45 75.23 0.173 9542
 9544 3 -76.05 37.55 75.15 0.12 9543
 9545 3 -72.41 37.23 77.36 0.382 7271
 9546 3 -71.88 38.34 77.25 0.132 9545
 9547 3 -71.91 38.36 77.09 0.164 9546
 9548 3 -71.91 38.37 76.95 0.182 9547
 9549 3 -72.04 38.66 76.98 0.111 9548
 9550 3 -72.13 38.79 76.98 0.12 9549
 9551 3 -72.21 38.87 76.92 0.057 9550
 9552 3 -71.83 38.05 76.78 0.101 9548
 9553 3 -71.85 37.86 76.78 0.103 9552
 9554 3 -71.86 37.69 76.75 0.077 9553
 9555 3 -71.85 37.59 76.7 0.104 9554
 9556 3 -71.96 37.42 76.61 0.122 9555
 9557 3 -72.02 37.38 76.5 0.147 9556
 9558 3 -72.05 37.3 76.42 0.159 9557
 9559 3 -72.19 37.19 76.37 0.12 9558
 9560 3 -72.35 37.11 76.4 0.147 9559
 9561 3 -72.47 36.98 76.39 0.138 9560
 9562 3 -72.47 36.83 76.37 0.106 9561
 9563 3 -83.34 55.38 73.7 0.132 3862
 9564 3 -83.44 55.25 73.67 0.118 9563
 9565 3 -83.58 55.17 73.64 0.067 9564
 9566 3 -83.66 55.07 73.54 0.091 9565
 9567 3 -83.69 54.95 73.47 0.092 9566
 9568 3 -83.7 54.81 73.42 0.081 9567
 9569 3 -83.78 54.67 73.34 0.129 9568
 9570 3 -83.95 54.53 73.25 0.119 9569
 9571 3 -84.08 54.55 73.22 0.111 9570
 9572 3 -84.19 54.56 73.14 0.116 9571
 9573 3 -84.22 54.6 73 0.138 9572
 9574 3 -84.17 54.46 72.92 0.161 9573
 9575 3 -84.14 54.2 73.03 0.138 9574
 9576 3 -84.17 53.99 73.03 0.08 9575
 9577 3 -84.17 53.82 73.03 0.059 9576
 9578 3 -84.16 53.63 72.84 0.135 9577
 9579 3 -84.13 53.59 72.75 0.136 9578
 9580 3 -84.02 53.42 72.78 0.126 9579
 9581 3 -83.94 53.31 72.7 0.161 9580
 9582 3 -83.94 53.16 72.5 0.117 9581
 9583 3 -83.8 53.18 72.39 0.128 9582
 9584 3 -83.68 52.98 72.37 0.104 9583
 9585 3 -83.7 52.88 72.29 0.052 9584
 9586 3 -83.77 53.38 72.28 0.091 9583
 9587 3 -83.78 53.57 72.23 0.089 9586
 9588 3 -83.75 53.82 72.14 0.091 9587
 9589 3 -83.75 53.98 72.01 0.12 9588
 9590 3 -83.78 54.17 71.98 0.165 9589
 9591 3 -83.86 54.28 71.95 0.175 9590
 9592 3 -83.99 54.32 71.9 0.172 9591
 9593 3 -84.25 54.42 71.98 0.107 9592
 9594 3 -84.34 54.56 71.98 0.114 9593
 9595 3 -84.44 54.74 71.98 0.11 9594
 9596 3 -84.44 54.84 72.03 0.102 9595
 9597 3 -82.19 56.53 73.45 0.114 3860
 9598 3 -82.14 56.38 73.34 0.142 9597
 9599 3 -82.17 56.2 73.23 0.143 9598
 9600 3 -82.11 56.17 73.15 0.000125 9599
 9601 3 -83.88 60.35 72.53 0.11 3197
 9602 3 -83.96 60.42 72.59 0.000125 9601
 9603 3 -82.95 60.91 72.59 0.098 3195
 9604 3 -82.79 60.81 72.59 0.116 9603
 9605 3 -84.43 63.2 72.64 0.092 3183
 9606 3 -84.45 63.06 72.64 0.102 9605
 9607 3 -81.83 68.4 72.39 0.108 3143
 9608 3 -81.82 68.48 72.47 0.065 9607
 9609 3 -82.16 69.4 71.79 0.506 3140
 9610 3 -82.96 70.46 71.84 0.256 9609
 9611 3 -83.18 70.71 71.89 0.245 9610
 9612 3 -83.32 70.84 71.81 0.261 9611
 9613 3 -83.43 70.9 71.84 0.299 9612
 9614 3 -83.57 70.76 72.01 0.208 9613
 9615 3 -83.71 70.82 72.09 0.222 9614
 9616 3 -83.79 70.9 72.2 0.231 9615
 9617 3 -83.91 70.88 72.26 0.215 9616
 9618 3 -84.08 70.9 72.4 0.24 9617
 9619 3 -84.12 70.88 72.53 0.264 9618
 9620 3 -84.18 70.98 72.65 0.259 9619
 9621 3 -84.21 70.71 72.83 0.145 9620
 9622 3 -84.26 70.54 73 0.084 9621
 9623 3 -84.26 70.46 73.11 0.105 9622
 9624 3 -84.26 70.37 73.31 0.124 9623
 9625 3 -84.24 70.31 73.47 0.123 9624
 9626 3 -84.13 70.21 73.64 0.113 9625
 9627 3 -84.16 70.12 73.75 0.103 9626
 9628 3 -84.1 69.93 73.9 0.142 9627
 9629 3 -84.01 69.9 74.09 0.095 9628
 9630 3 -83.94 69.76 74.2 0.112 9629
 9631 3 -83.88 69.65 74.28 0.069 9630
 9632 3 -83.96 69.49 74.42 0.106 9631
 9633 3 -83.88 69.32 74.61 0.092 9632
 9634 3 -83.94 69.23 74.75 0.071 9633
 9635 3 -83.96 69.15 74.9 0.09 9634
 9636 3 -83.99 69.12 75.12 0.107 9635
 9637 3 -83.99 69.15 75.37 0.095 9636
 9638 3 -84.01 69.2 75.54 0.145 9637
 9639 3 -84.38 71.34 72.64 0.167 9620
 9640 3 -84.43 71.48 72.76 0.179 9639
 9641 3 -84.57 71.57 72.83 0.148 9640
 9642 3 -84.66 71.81 72.84 0.145 9641
 9643 3 -84.82 72.01 72.81 0.155 9642
 9644 3 -84.93 72.1 72.81 0.188 9643
 9645 3 -84.99 72.23 72.78 0.211 9644
 9646 3 -85.1 72.2 73.06 0.148 9645
 9647 3 -85.13 72.24 73.2 0.206 9646
 9648 3 -85.18 72.23 73.34 0.256 9647
 9649 3 -85.16 72.23 73.48 0.316 9648
 9650 3 -85.6 72.24 73.45 0.242 9649
 9651 3 -85.79 72.26 73.42 0.247 9650
 9652 3 -85.94 72.2 73.39 0.284 9651
 9653 3 -86.08 72.18 73.28 0.345 9652
 9654 3 -86.27 72.31 73.4 0.327 9653
 9655 3 -86.41 72.37 73.45 0.33 9654
 9656 3 -86.27 72.31 73.98 0.138 9655
 9657 3 -86.16 72.23 74.15 0.151 9656
 9658 3 -86.07 72.17 74.23 0.083 9657
 9659 3 -86.54 72.46 73.28 0.312 9655
 9660 3 -86.63 72.59 73.08 0.266 9659
 9661 3 -86.76 72.7 73 0.282 9660
 9662 3 -86.93 72.81 72.98 0.281 9661
 9663 3 -87.04 72.81 72.98 0.34 9662
 9664 3 -87.1 72.9 72.98 0.389 9663
 9665 3 -87.29 72.67 73.39 0.147 9664
 9666 3 -87.4 72.62 73.51 0.14 9665
 9667 3 -87.52 72.54 73.59 0.107 9666
 9668 3 -87.69 72.54 73.7 0.124 9667
 9669 3 -87.88 72.51 73.72 0.142 9668
 9670 3 -87.96 72.51 73.84 0.168 9669
 9671 3 -88.1 72.48 73.84 0.147 9670
 9672 3 -88.24 72.4 73.87 0.143 9671
 9673 3 -88.37 72.43 73.87 0.095 9672
 9674 3 -88.62 72.4 73.87 0.119 9673
 9675 3 -88.79 72.38 73.87 0.138 9674
 9676 3 -88.9 72.34 73.92 0.125 9675
 9677 3 -89.08 72.4 73.92 0.156 9676
 9678 3 -89.21 72.4 73.84 0.153 9677
 9679 3 -89.3 72.37 73.75 0.179 9678
 9680 3 -89.41 72.37 73.7 0.2 9679
 9681 3 -89.63 72.56 73.59 0.159 9680
 9682 3 -89.74 72.6 73.56 0.171 9681
 9683 3 -89.82 72.74 73.58 0.182 9682
 9684 3 -90.01 72.82 73.48 0.201 9683
 9685 3 -90.23 73.1 73.36 0.306 9684
 9686 3 -90.43 73.2 73.39 0.358 9685
 9687 3 -90.51 73.34 73.39 0.326 9686
 9688 3 -90.6 73.49 73.45 0.247 9687
 9689 3 -90.73 73.6 73.5 0.226 9688
 9690 3 -90.9 73.62 73.54 0.199 9689
 9691 3 -91.01 73.68 73.62 0.19 9690
 9692 3 -91.04 73.93 73.84 0.209 9691
 9693 3 -91.16 73.9 73.92 0.197 9692
 9694 3 -91.37 73.99 74.08 0.222 9693
 9695 3 -91.54 73.93 74.06 0.177 9694
 9696 3 -91.66 73.81 74 0.169 9695
 9697 3 -91.76 73.74 73.98 0.177 9696
 9698 3 -91.88 73.72 73.94 0.168 9697
 9699 3 -92.07 73.63 73.92 0.202 9698
 9700 3 -92.21 73.54 73.95 0.184 9699
 9701 3 -92.38 73.47 73.97 0.19 9700
 9702 3 -92.49 73.38 74.03 0.124 9701
 9703 3 -92.58 73.44 74.14 0.122 9702
 9704 3 -92.69 73.46 74.19 0.116 9703
 9705 3 -92.87 73.5 74.14 0.142 9704
 9706 3 -93.02 73.44 74.09 0.146 9705
 9707 3 -93.12 73.33 74.12 0.154 9706
 9708 3 -93.27 73.21 74.17 0.176 9707
 9709 3 -93.38 73.01 74.23 0.195 9708
 9710 3 -93.49 72.96 74.28 0.167 9709
 9711 3 -93.63 72.85 74.29 0.149 9710
 9712 3 -93.77 72.79 74.33 0.155 9711
 9713 3 -93.96 72.79 74.37 0.152 9712
 9714 3 -94.13 72.73 74.45 0.194 9713
 9715 3 -94.29 72.67 74.51 0.188 9714
 9716 3 -94.41 72.59 74.54 0.209 9715
 9717 3 -94.49 72.48 74.54 0.187 9716
 9718 3 -94.65 72.35 74.48 0.161 9717
 9719 3 -94.74 72.23 74.5 0.124 9718
 9720 3 -94.71 72.09 74.48 0.131 9719
 9721 3 -94.74 71.98 74.48 0.131 9720
 9722 3 -94.8 71.84 74.45 0.1 9721
 9723 3 -94.93 71.7 74.34 0.152 9722
 9724 3 -95.02 71.62 74.34 0.217 9723
 9725 3 -95.41 71.51 74.25 0.361 9724
 9726 3 -95.43 71.43 74.33 0.251 9725
 9727 3 -95.58 71.32 74.39 0.232 9726
 9728 3 -95.65 71.2 74.5 0.216 9727
 9729 3 -95.74 71.04 74.56 0.169 9728
 9730 3 -95.71 70.87 74.61 0.159 9729
 9731 3 -95.77 70.71 74.72 0.123 9730
 9732 3 -95.79 70.62 74.78 0.116 9731
 9733 3 -95.85 70.43 74.89 0.15 9732
 9734 3 -95.88 70.24 74.95 0.175 9733
 9735 3 -95.98 70.06 75.03 0.18 9734
 9736 3 -95.91 69.79 75.28 0.263 9735
 9737 3 -95.98 69.68 75.28 0.249 9736
 9738 3 -96.07 69.62 75.22 0.195 9737
 9739 3 -96.19 69.21 75.15 0.293 9738
 9740 3 -96.29 68.93 74.92 0.1 9739
 9741 3 -96.21 68.95 74.84 0.079 9740
 9742 3 -96.15 68.88 74.7 0.122 9741
 9743 3 -96.05 68.71 74.62 0.11 9742
 9744 3 -96.02 68.57 74.56 0.129 9743
 9745 3 -96.1 68.35 74.47 0.096 9744
 9746 3 -96.16 68.18 74.45 0.063 9745
 9747 3 -96.23 68.06 74.45 0.084 9746
 9748 3 -96.29 67.93 74.48 0.094 9747
 9749 3 -96.26 69.12 75.25 0.222 9739
 9750 3 -96.33 68.87 75.33 0.249 9749
 9751 3 -96.38 68.81 75.4 0.234 9750
 9752 3 -96.41 68.63 75.5 0.224 9751
 9753 3 -96.46 68.59 75.59 0.198 9752
 9754 3 -96.62 68.49 75.67 0.25 9753
 9755 3 -96.77 68.43 75.72 0.318 9754
 9756 3 -96.85 68.35 75.81 0.318 9755
 9757 3 -97.4 68.04 75.76 0.499 9756
 9758 3 -97.77 67.95 75.44 0.295 9757
 9759 3 -97.79 67.87 75.13 0.266 9758
 9760 3 -97.66 68.01 75.08 0.16 9759
 9761 3 -97.55 68.06 75.07 0.079 9760
 9762 3 -97.6 68.31 75.63 0.172 9758
 9763 3 -97.52 68.46 75.61 0.154 9762
 9764 3 -97.57 68.6 75.47 0.155 9763
 9765 3 -97.57 68.71 75.27 0.106 9764
 9766 3 -97.55 68.79 75.19 0.119 9765
 9767 3 -97.43 68.87 75.11 0.14 9766
 9768 3 -97.33 68.93 74.95 0.000125 9767
 9769 3 -97.51 67.95 75.83 0.508 9757
 9770 3 -97.54 67.73 75.88 0.481 9769
 9771 3 -97.58 67.6 75.97 0.49 9770
 9772 3 -97.58 67.59 76.13 0.474 9771
 9773 3 -97.67 67.62 76.36 0.425 9772
 9774 3 -97.72 67.59 76.55 0.286 9773
 9775 3 -97.7 67.51 76.64 0.296 9774
 9776 3 -97.73 67.23 76.66 0.27 9775
 9777 3 -97.79 67.1 76.74 0.229 9776
 9778 3 -97.81 66.93 76.83 0.229 9777
 9779 3 -97.78 66.79 76.93 0.173 9778
 9780 3 -97.75 66.68 77.03 0.139 9779
 9781 3 -97.68 66.54 77.16 0.147 9780
 9782 3 -97.67 66.43 77.27 0.17 9781
 9783 3 -97.57 66.35 77.49 0.166 9782
 9784 3 -97.56 66.24 77.69 0.165 9783
 9785 3 -97.53 66.15 77.88 0.146 9784
 9786 3 -97.51 65.99 78.07 0.151 9785
 9787 3 -97.56 65.88 78.21 0.143 9786
 9788 3 -97.57 65.98 78.69 0.339 9787
 9789 3 -97.57 65.82 78.78 0.329 9788
 9790 3 -97.45 65.65 78.83 0.328 9789
 9791 3 -97.39 65.49 78.88 0.314 9790
 9792 3 -97.29 65.35 78.91 0.293 9791
 9793 3 -97.29 65.21 78.94 0.254 9792
 9794 3 -97.15 65.1 78.94 0.28 9793
 9795 3 -96.95 64.92 78.97 0.367 9794
 9796 3 -96.81 64.79 79.02 0.43 9795
 9797 3 -96.68 64.32 78.86 0.504 9796
 9798 3 -96.34 63.66 78.5 0.099 9797
 9799 3 -96.23 63.53 78.4 0.118 9798
 9800 3 -96.17 63.45 78.26 0.109 9799
 9801 3 -96.12 63.31 78.17 0.096 9800
 9802 3 -96.15 63.23 78.09 0.13 9801
 9803 3 -96.04 63.13 77.87 0.141 9802
 9804 3 -95.98 62.96 77.73 0.126 9803
 9805 3 -96.01 62.85 77.62 0.107 9804
 9806 3 -96.06 62.74 77.45 0.062 9805
 9807 3 -96.06 62.6 77.39 0.106 9806
 9808 3 -96.01 62.46 77.33 0.131 9807
 9809 3 -95.87 62.37 77.25 0.105 9808
 9810 3 -95.84 62.3 77.12 0.119 9809
 9811 3 -95.75 62.18 77.06 0.113 9810
 9812 3 -95.7 62.03 77 0.086 9811
 9813 3 -95.68 61.88 76.84 0.092 9812
 9814 3 -95.65 61.8 76.73 0.085 9813
 9815 3 -95.56 61.71 76.7 0.093 9814
 9816 3 -95.53 61.63 76.62 0.081 9815
 9817 3 -95.48 61.56 76.54 0.092 9816
 9818 3 -95.35 61.49 76.48 0.064 9817
 9819 3 -95.26 61.38 76.48 0.131 9818
 9820 3 -95.12 61.2 76.47 0.118 9819
 9821 3 -95 61.09 76.47 0.146 9820
 9822 3 -94.81 60.93 76.45 0.166 9821
 9823 3 -94.59 60.67 76.53 0.157 9822
 9824 3 -94.47 60.37 76.64 0.123 9823
 9825 3 -94.42 60.2 76.75 0.113 9824
 9826 3 -94.44 60.05 76.78 0.092 9825
 9827 3 -94.44 59.88 76.78 0.111 9826
 9828 3 -94.36 59.77 76.81 0.101 9827
 9829 3 -94.27 59.62 76.87 0.085 9828
 9830 3 -94.2 59.49 76.87 0.091 9829
 9831 3 -94.13 59.38 76.89 0.141 9830
 9832 3 -94.05 59.17 76.92 0.109 9831
 9833 3 -93.91 59.06 77 0.137 9832
 9834 3 -93.63 58.96 77.14 0.137 9833
 9835 3 -93.42 58.86 77.19 0.116 9834
 9836 3 -93.34 58.75 77.2 0.149 9835
 9837 3 -93.22 58.57 77.15 0.137 9836
 9838 3 -93.16 58.31 77.14 0.108 9837
 9839 3 -93.06 58.14 77.15 0.125 9838
 9840 3 -93.05 57.93 77.17 0.107 9839
 9841 3 -93.03 57.71 77.19 0.076 9840
 9842 3 -93.02 57.51 77.2 0.107 9841
 9843 3 -93.03 57.33 77.2 0.164 9842
 9844 3 -93.16 57.17 76.92 0.106 9843
 9845 3 -93.27 57.04 76.87 0.144 9844
 9846 3 -93.31 56.82 76.75 0.107 9845
 9847 3 -93.36 56.74 76.64 0.122 9846
 9848 3 -93.3 56.61 76.5 0.161 9847
 9849 3 -93.22 56.47 76.39 0.132 9848
 9850 3 -93.09 56.36 76.31 0.08 9849
 9851 3 -93.03 56.35 76.23 0.08 9850
 9852 3 -92.91 56.28 76.17 0.077 9851
 9853 3 -92.81 56.25 76.12 0.088 9852
 9854 3 -92.78 56.14 76.06 0.11 9853
 9855 3 -92.78 56 75.9 0.114 9854
 9856 3 -92.84 55.79 75.75 0.128 9855
 9857 3 -92.81 55.67 75.64 0.119 9856
 9858 3 -92.72 55.57 75.59 0.081 9857
 9859 3 -92.63 55.39 75.59 0.063 9858
 9860 3 -92.53 55.24 75.59 0.063 9859
 9861 3 -92.44 55.15 75.56 0.095 9860
 9862 3 -92.31 55.11 75.45 0.129 9861
 9863 3 -92.25 55.04 75.34 0.108 9862
 9864 3 -92.17 54.9 75.25 0.15 9863
 9865 3 -92 54.75 75.25 0.183 9864
 9866 3 -91.87 54.62 75.31 0.225 9865
 9867 3 -92.04 54.18 75.5 0.099 9866
 9868 3 -91.95 54.04 75.65 0.118 9867
 9869 3 -91.9 53.96 75.75 0.113 9868
 9870 3 -91.87 53.85 75.81 0.104 9869
 9871 3 -91.89 53.7 75.89 0.102 9870
 9872 3 -91.9 53.6 75.89 0.062 9871
 9873 3 -91.89 53.49 75.95 0.072 9872
 9874 3 -91.87 53.37 76.03 0.083 9873
 9875 3 -91.75 53.24 76.03 0.107 9874
 9876 3 -91.68 52.99 76.11 0.068 9875
 9877 3 -91.6 52.85 76.17 0.099 9876
 9878 3 -91.59 52.71 76.2 0.103 9877
 9879 3 -91.56 52.53 76.25 0.092 9878
 9880 3 -91.57 52.35 76.34 0.118 9879
 9881 3 -91.6 52.16 76.42 0.11 9880
 9882 3 -91.67 51.95 76.45 0.11 9881
 9883 3 -91.6 51.85 76.39 0.087 9882
 9884 3 -91.67 51.66 76.34 0.095 9883
 9885 3 -91.71 51.6 76.25 0.108 9884
 9886 3 -91.78 51.52 76.26 0.000125 9885
 9887 3 -91.66 54.74 75.08 0.113 9866
 9888 3 -91.55 54.67 75.03 0.101 9887
 9889 3 -91.51 54.45 74.89 0.114 9888
 9890 3 -91.39 54.24 74.89 0.084 9889
 9891 3 -91.32 54.06 74.86 0.057 9890
 9892 3 -91.26 53.89 74.87 0.081 9891
 9893 3 -91.2 53.82 74.95 0.098 9892
 9894 3 -91.09 53.68 74.97 0.077 9893
 9895 3 -91.01 53.56 74.98 0.073 9894
 9896 3 -90.84 53.49 75 0.089 9895
 9897 3 -90.68 53.41 75 0.105 9896
 9898 3 -90.54 53.25 75 0.068 9897
 9899 3 -90.46 53.13 74.95 0.104 9898
 9900 3 -90.35 53.06 74.98 0.096 9899
 9901 3 -90.29 52.95 74.92 0.092 9900
 9902 3 -90.2 52.87 74.87 0.119 9901
 9903 3 -90.18 52.81 74.76 0.067 9902
 9904 3 -92.92 57.22 77.29 0.166 9843
 9905 3 -93.05 56.97 77.23 0.139 9904
 9906 3 -93.05 56.71 77.2 0.122 9905
 9907 3 -93.08 56.51 77.19 0.072 9906
 9908 3 -93.11 56.39 77.17 0.059 9907
 9909 3 -93.19 56.29 77.17 0.073 9908
 9910 3 -93.22 56.07 77.17 0.088 9909
 9911 3 -93.16 55.86 77.2 0.087 9910
 9912 3 -93.14 55.69 77.2 0.116 9911
 9913 3 -93.12 55.5 77.2 0.098 9912
 9914 3 -93.01 55.36 77.22 0.081 9913
 9915 3 -92.93 55.28 77.28 0.093 9914
 9916 3 -92.79 55.24 77.34 0.083 9915
 9917 3 -92.73 55.14 77.42 0.106 9916
 9918 3 -92.75 55.1 77.59 0.1 9917
 9919 3 -92.6 55.1 77.7 0.113 9918
 9920 3 -92.51 55.06 77.81 0.112 9919
 9921 3 -92.37 55 77.89 0.147 9920
 9922 3 -92.29 55.01 78.08 0.11 9921
 9923 3 -92.31 55 78.2 0.095 9922
 9924 3 -92.34 54.85 78.33 0.077 9923
 9925 3 -92.21 54.74 78.39 0.084 9924
 9926 3 -92.1 54.73 78.53 0.066 9925
 9927 3 -96.76 63.88 78.49 0.095 9926
 9928 3 -96.82 63.71 78.46 0.112 9927
 9929 3 -96.76 63.53 78.41 0.115 9928
 9930 3 -96.71 63.38 78.38 0.095 9929
 9931 3 -96.65 63.2 78.33 0.118 9930
 9932 3 -96.59 62.95 78.35 0.14 9931
 9933 3 -96.54 62.75 78.35 0.134 9932
 9934 3 -96.62 62.55 78.39 0.171 9933
 9935 3 -96.67 62.38 78.44 0.192 9934
 9936 3 -96.67 64.29 79.15 0.41 9797
 9937 3 -96.67 64.23 79.31 0.296 9936
 9938 3 -96.73 64.09 79.38 0.199 9937
 9939 3 -96.71 63.98 79.44 0.164 9938
 9940 3 -96.68 63.6 79.55 0.23 9939
 9941 3 -96.57 63.32 79.66 0.184 9940
 9942 3 -96.48 63.24 79.73 0.158 9941
 9943 3 -96.39 63.06 79.84 0.17 9942
 9944 3 -96.32 62.91 80.01 0.138 9943
 9945 3 -96.28 62.73 80.14 0.166 9944
 9946 3 -96.21 62.48 80.28 0.216 9945
 9947 3 -96.2 62.28 80.39 0.218 9946
 9948 3 -96.25 62.17 80.5 0.181 9947
 9949 3 -96.25 62.07 80.7 0.194 9948
 9950 3 -96.31 61.89 80.8 0.167 9949
 9951 3 -96.4 61.77 80.99 0.245 9950
 9952 3 -96.7 61.37 81.52 0.514 9951
 9953 3 -96.76 61.41 81.71 0.519 9952
 9954 3 -96.76 61.5 81.88 0.501 9953
 9955 3 -96.76 61.63 81.97 0.458 9954
 9956 3 -96.81 61.74 82.16 0.327 9955
 9957 3 -96.85 62.16 82.35 0.341 9956
 9958 3 -96.84 62.46 82.33 0.35 9957
 9959 3 -96.95 62.88 82.28 0.09 9958
 9960 3 -96.7 62.53 82.32 0.243 9958
 9961 3 -96.59 62.53 82.35 0.211 9960
 9962 3 -96.53 62.62 82.3 0.142 9961
 9963 3 -96.54 62.67 82.18 0.161 9962
 9964 3 -96.45 62.84 82.13 0.127 9963
 9965 3 -96.42 63.03 82.19 0.098 9964
 9966 3 -96.35 63.27 82.19 0.191 9965
 9967 3 -96.2 63.24 82.25 0.154 9966
 9968 3 -96.12 63.34 82.34 0.101 9967
 9969 3 -96.07 63.38 82.48 0.115 9968
 9970 3 -96.04 63.38 82.62 0.132 9969
 9971 3 -96.01 63.52 82.81 0.177 9970
 9972 3 -96.03 63.6 82.97 0.145 9971
 9973 3 -96 63.71 83.14 0.127 9972
 9974 3 -96.01 63.75 83.28 0.11 9973
 9975 3 -95.92 63.82 83.42 0.118 9974
 9976 3 -95.82 63.87 83.62 0.124 9975
 9977 3 -95.84 64 83.86 0.126 9976
 9978 3 -95.9 64.15 83.87 0.08 9977
 9979 3 -95.89 64.43 83.75 0.092 9978
 9980 3 -95.84 64.57 83.7 0.117 9979
 9981 3 -95.75 64.73 83.64 0.113 9980
 9982 3 -95.67 64.9 83.5 0.203 9981
 9983 3 -95.62 65.07 83.31 0.18 9982
 9984 3 -95.71 65.26 83.26 0.055 9983
 9985 3 -95.73 65.4 83.09 0.092 9984
 9986 3 -95.73 65.65 82.92 0.099 9985
 9987 3 -95.73 65.7 82.78 0.123 9986
 9988 3 -95.73 65.79 82.64 0.16 9987
 9989 3 -95.59 65.68 82.53 0.155 9988
 9990 3 -95.4 64.93 83.39 0.311 9983
 9991 3 -95.37 64.71 83.37 0.252 9990
 9992 3 -95.5 64.71 83.2 0.155 9991
 9993 3 -95.62 64.73 83.01 0.105 9992
 9994 3 -95.7 64.57 82.98 0.09 9993
 9995 3 -95.76 64.53 82.84 0.136 9994
 9996 3 -95.73 64.4 82.67 0.145 9995
 9997 3 -95.81 64.26 82.56 0.149 9996
 9998 3 -95.93 64.17 82.53 0.114 9997
 9999 3 -96.01 64.06 82.53 0.1 9998
 10000 3 -96.09 63.92 82.58 0.102 9999
 10001 3 -96.2 63.81 82.58 0.069 10000
 10002 3 -96.29 63.67 82.62 0.089 10001
 10003 3 -96.31 63.56 82.64 0.111 10002
 10004 3 -96.29 63.45 82.69 0.167 10003
 10005 3 -96.26 63.31 82.7 0.189 10004
 10006 3 -96.31 63.17 82.75 0.155 10005
 10007 3 -96.31 63.03 82.81 0.086 10006
 10008 3 -96.29 62.92 82.81 0.000125 10007
 10009 3 -95.34 65.04 83.39 0.267 9990
 10010 3 -95.31 65.18 83.45 0.224 10009
 10011 3 -95.28 65.37 83.51 0.18 10010
 10012 3 -95.23 65.57 83.62 0.139 10011
 10013 3 -95.2 65.76 83.7 0.168 10012
 10014 3 -95.17 65.9 83.86 0.243 10013
 10015 3 -95.15 66.04 83.95 0.231 10014
 10016 3 -95.12 66.18 84.11 0.242 10015
 10017 3 -95.43 66.49 84.2 0.363 10016
 10018 3 -95.73 66.42 84.12 0.274 10017
 10019 3 -95.59 66.23 84.22 0.189 10018
 10020 3 -95.51 65.98 84.28 0.151 10019
 10021 3 -95.54 65.9 84.39 0.209 10020
 10022 3 -95.4 66.59 84.23 0.301 10017
 10023 3 -95.29 66.68 84.26 0.249 10022
 10024 3 -95.26 66.87 84.25 0.186 10023
 10025 3 -95.23 67.09 84.23 0.17 10024
 10026 3 -95.26 67.24 84.25 0.181 10025
 10027 3 -95.12 67.57 84.22 0.256 10026
 10028 3 -95.07 67.79 84.15 0.295 10027
 10029 3 -95.04 67.93 84.14 0.376 10028
 10030 3 -94.82 68.07 84.06 0.451 10029
 10031 3 -94.68 68.15 84 0.472 10030
 10032 3 -94.48 68.26 84.04 0.503 10031
 10033 3 -94.32 68.4 84 0.5 10032
 10034 3 -94.29 68.54 84.08 0.479 10033
 10035 3 -94.23 68.68 84.03 0.499 10034
 10036 3 -94.26 68.85 84 0.519 10035
 10037 3 -94.29 69.06 83.98 0.458 10036
 10038 3 -94.26 69.21 84.01 0.42 10037
 10039 3 -94.17 69.37 84.09 0.514 10038
 10040 3 -93.34 69.05 84.59 0.145 10039
 10041 3 -93.26 68.91 84.67 0.15 10040
 10042 3 -93.18 68.79 84.73 0.128 10041
 10043 3 -93.06 68.71 84.86 0.129 10042
 10044 3 -92.95 68.62 85 0.107 10043
 10045 3 -92.9 68.51 85.11 0.11 10044
 10046 3 -92.76 68.42 85.17 0.101 10045
 10047 3 -92.68 68.29 85.25 0.087 10046
 10048 3 -92.57 68.12 85.36 0.081 10047
 10049 3 -92.48 67.96 85.45 0.099 10048
 10050 3 -92.43 67.82 85.5 0.055 10049
 10051 3 -94.12 69.49 84.08 0.453 10039
 10052 3 -94.06 69.63 84.09 0.406 10051
 10053 3 -94.14 69.82 84.08 0.385 10052
 10054 3 -94.18 69.95 84.12 0.39 10053
 10055 3 -94.14 70.09 84.12 0.382 10054
 10056 3 -94.09 70.23 84.23 0.409 10055
 10057 3 -94.04 70.38 84.22 0.397 10056
 10058 3 -94.01 70.48 84.28 0.399 10057
 10059 3 -93.87 70.58 84.28 0.378 10058
 10060 3 -93.81 70.72 84.34 0.322 10059
 10061 3 -93.65 70.8 84.37 0.256 10060
 10062 3 -93.5 71.08 84.45 0.211 10061
 10063 3 -93.45 71.11 84.34 0.186 10062
 10064 3 -93.37 71.19 84.2 0.164 10063
 10065 3 -93.4 71.38 84.09 0.15 10064
 10066 3 -93.37 71.52 84.04 0.131 10065
 10067 3 -93.39 71.72 83.95 0.124 10066
 10068 3 -93.39 71.89 83.89 0.138 10067
 10069 3 -93.33 72.08 83.83 0.144 10068
 10070 3 -93.31 72.27 83.78 0.129 10069
 10071 3 -93.25 72.43 83.76 0.148 10070
 10072 3 -93.19 72.55 83.78 0.117 10071
 10073 3 -93.14 72.68 83.81 0.119 10072
 10074 3 -93.16 72.8 83.89 0.159 10073
 10075 3 -93.08 72.91 83.95 0.172 10074
 10076 3 -92.99 73.05 83.95 0.152 10075
 10077 3 -92.92 73.22 83.98 0.148 10076
 10078 3 -92.88 73.44 83.98 0.2 10077
 10079 3 -92.88 73.71 83.92 0.195 10078
 10080 3 -92.86 73.97 83.92 0.172 10079
 10081 3 -92.83 74.15 83.94 0.137 10080
 10082 3 -92.8 74.37 83.89 0.156 10081
 10083 3 -92.73 74.59 83.94 0.149 10082
 10084 3 -92.66 74.73 83.95 0.115 10083
 10085 3 -92.63 74.9 84 0.144 10084
 10086 3 -92.63 75.07 84 0.146 10085
 10087 3 -92.66 75.26 84.03 0.154 10086
 10088 3 -92.65 75.43 84.06 0.145 10087
 10089 3 -92.6 75.73 84.04 0.208 10088
 10090 3 -92.82 75.81 84.04 0.182 10089
 10091 3 -92.93 76.02 84.09 0.242 10090
 10092 3 -92.93 76.22 84.17 0.306 10091
 10093 3 -92.9 76.41 84.17 0.358 10092
 10094 3 -92.87 76.58 84.12 0.394 10093
 10095 3 -92.79 76.74 84 0.446 10094
 10096 3 -92.77 76.85 83.86 0.515 10095
 10097 3 -92.73 76.99 83.75 0.523 10096
 10098 3 -92.76 77.09 83.7 0.437 10097
 10099 3 -92.77 77.26 83.73 0.343 10098
 10100 3 -92.79 77.4 83.64 0.282 10099
 10101 3 -92.8 77.52 83.58 0.212 10100
 10102 3 -92.82 77.68 83.48 0.173 10101
 10103 3 -92.82 77.79 83.37 0.142 10102
 10104 3 -92.77 77.88 83.28 0.151 10103
 10105 3 -92.74 77.99 83.15 0.152 10104
 10106 3 -92.66 78.07 83.06 0.173 10105
 10107 3 -92.74 78.22 82.81 0.158 10106
 10108 3 -92.74 78.3 82.65 0.15 10107
 10109 3 -92.79 78.38 82.56 0.156 10108
 10110 3 -92.79 78.49 82.47 0.149 10109
 10111 3 -92.85 78.57 82.36 0.151 10110
 10112 3 -92.87 78.6 82.23 0.142 10111
 10113 3 -92.93 78.72 82.04 0.182 10112
 10114 3 -93.05 78.8 81.97 0.2 10113
 10115 3 -93.16 78.91 81.83 0.223 10114
 10116 3 -93.24 79.04 81.62 0.204 10115
 10117 3 -93.43 79.3 80.98 0.433 10116
 10118 3 -93.43 79.24 80.64 0.288 10117
 10119 3 -93.32 79.14 80.54 0.255 10118
 10120 3 -93.29 79.08 80.42 0.208 10119
 10121 3 -93.29 78.94 80.36 0.18 10120
 10122 3 -93.32 78.82 80.2 0.154 10121
 10123 3 -93.38 78.75 80.09 0.17 10122
 10124 3 -93.38 78.54 80.04 0.171 10123
 10125 3 -93.4 78.38 79.92 0.182 10124
 10126 3 -93.48 78.24 79.84 0.202 10125
 10127 3 -93.6 78.08 79.75 0.192 10126
 10128 3 -93.68 77.91 79.7 0.171 10127
 10129 3 -93.69 77.77 79.62 0.175 10128
 10130 3 -93.74 77.62 79.56 0.186 10129
 10131 3 -93.79 77.48 79.47 0.179 10130
 10132 3 -93.87 77.37 79.37 0.188 10131
 10133 3 -94.02 77.24 79.28 0.176 10132
 10134 3 -94.15 77.2 79.2 0.138 10133
 10135 3 -94.24 77.15 79.04 0.124 10134
 10136 3 -94.35 77.1 78.94 0.163 10135
 10137 3 -94.43 77.06 78.87 0.149 10136
 10138 3 -94.57 77.01 78.87 0.19 10137
 10139 3 -94.73 76.9 78.87 0.227 10138
 10140 3 -94.76 76.79 78.81 0.22 10139
 10141 3 -94.85 76.65 78.78 0.254 10140
 10142 3 -94.93 76.59 78.72 0.32 10141
 10143 3 -95.1 76.49 78.67 0.345 10142
 10144 3 -95.19 76.38 78.59 0.387 10143
 10145 3 -95.23 76.28 78.56 0.447 10144
 10146 3 -95.21 76.01 78.53 0.459 10145
 10147 3 -95.24 75.84 78.53 0.498 10146
 10148 3 -95.37 75.79 78.42 0.519 10147
 10149 3 -95.41 75.6 78.44 0.472 10148
 10150 3 -95.48 75.43 78.44 0.462 10149
 10151 3 -95.68 75.37 78.42 0.394 10150
 10152 3 -96.12 75.31 78.42 0.186 10151
 10153 3 -96.26 75.23 78.48 0.171 10152
 10154 3 -96.35 75.13 78.5 0.202 10153
 10155 3 -96.46 75.03 78.61 0.234 10154
 10156 3 -96.58 74.95 78.73 0.227 10155
 10157 3 -96.63 74.85 78.81 0.278 10156
 10158 3 -96.73 74.79 78.87 0.296 10157
 10159 3 -96.76 74.71 79.04 0.332 10158
 10160 3 -96.74 74.54 79.19 0.369 10159
 10161 3 -96.77 74.4 79.25 0.413 10160
 10162 3 -96.76 74.26 79.29 0.439 10161
 10163 3 -96.85 74.12 79.34 0.46 10162
 10164 3 -96.79 73.96 79.45 0.499 10163
 10165 3 -96.83 73.82 79.53 0.492 10164
 10166 3 -96.87 73.73 79.62 0.419 10165
 10167 3 -96.77 73.6 79.78 0.362 10166
 10168 3 -96.77 73.46 79.97 0.317 10167
 10169 3 -96.71 73.34 80.14 0.296 10168
 10170 3 -96.73 73.28 80.31 0.312 10169
 10171 3 -96.69 73.18 80.44 0.3 10170
 10172 3 -96.68 73.07 80.58 0.27 10171
 10173 3 -96.74 73.01 80.78 0.244 10172
 10174 3 -96.83 72.96 81.03 0.136 10173
 10175 3 -96.94 72.9 81.19 0.123 10174
 10176 3 -97.04 72.87 81.31 0.159 10175
 10177 3 -97.12 72.84 81.45 0.219 10176
 10178 3 -97.01 72.68 81.58 0.099 10177
 10179 3 -96.93 72.68 81.69 0.118 10178
 10180 3 -96.93 72.71 81.79 0.094 10179
 10181 3 -96.99 72.76 81.97 0.117 10180
 10182 3 -97.02 72.82 82.11 0.122 10181
 10183 3 -97.03 72.81 82.26 0.1 10182
 10184 3 -97.03 72.81 82.44 0.122 10183
 10185 3 -97.05 72.76 82.61 0.09 10184
 10186 3 -97.11 72.81 82.72 0.091 10185
 10187 3 -97.2 72.99 82.89 0.141 10186
 10188 3 -97.31 73.09 82.94 0.117 10187
 10189 3 -97.47 73.23 82.89 0.102 10188
 10190 3 -97.58 73.29 82.87 0.107 10189
 10191 3 -97.63 73.45 82.84 0.107 10190
 10192 3 -97.69 73.59 82.79 0.106 10191
 10193 3 -97.74 73.68 82.67 0.109 10192
 10194 3 -97.77 73.88 82.53 0.161 10193
 10195 3 -97.79 73.96 82.39 0.138 10194
 10196 3 -97.88 73.96 82.31 0.074 10195
 10197 3 -97.26 72.98 81.53 0.264 10177
 10198 3 -97.32 73.04 81.61 0.332 10197
 10199 3 -97.35 72.9 81.65 0.366 10198
 10200 3 -97.43 72.53 81.65 0.284 10199
 10201 3 -97.61 72.49 81.64 0.329 10200
 10202 3 -97.8 72.93 81.51 0.102 10201
 10203 3 -97.83 73.07 81.61 0.113 10202
 10204 3 -97.8 73.15 81.75 0.121 10203
 10205 3 -97.85 73.21 81.87 0.084 10204
 10206 3 -97.21 73.4 81.87 0.132 10199
 10207 3 -97.07 73.45 82 0.112 10206
 10208 3 -96.99 73.35 82.14 0.129 10207
 10209 3 -96.93 73.35 82.23 0.000125 10208
 10210 3 -93.43 79.43 81.01 0.407 10117
 10211 3 -93.43 79.55 81.03 0.345 10210
 10212 3 -93.35 79.69 81.09 0.278 10211
 10213 3 -93.29 79.83 81.06 0.225 10212
 10214 3 -93.21 80 81.06 0.229 10213
 10215 3 -93.18 80.19 81.09 0.214 10214
 10216 3 -93.08 80.36 81.06 0.193 10215
 10217 3 -93.08 80.52 81.09 0.165 10216
 10218 3 -92.99 80.66 81 0.185 10217
 10219 3 -92.93 80.83 80.94 0.238 10218
 10220 3 -92.9 80.99 80.87 0.216 10219
 10221 3 -92.87 81.13 80.76 0.19 10220
 10222 3 -92.79 81.3 80.72 0.199 10221
 10223 3 -92.6 81.68 80.78 0.309 10222
 10224 3 -92.61 81.75 80.67 0.267 10223
 10225 3 -92.64 81.86 80.59 0.269 10224
 10226 3 -92.73 81.91 80.56 0.258 10225
 10227 3 -92.84 82.05 80.53 0.183 10226
 10228 3 -92.92 82.19 80.48 0.139 10227
 10229 3 -93.04 82.27 80.44 0.095 10228
 10230 3 -93.11 82.38 80.36 0.113 10229
 10231 3 -93.18 82.58 80.34 0.103 10230
 10232 3 -93.28 82.74 80.26 0.132 10231
 10233 3 -93.4 82.88 80.2 0.164 10232
 10234 3 -93.48 83.07 80.17 0.154 10233
 10235 3 -93.51 83.22 80.12 0.145 10234
 10236 3 -93.53 83.47 80.09 0.161 10235
 10237 3 -93.62 83.63 80.09 0.157 10236
 10238 3 -93.7 83.77 80.14 0.159 10237
 10239 3 -93.81 83.98 80.08 0.186 10238
 10240 3 -93.89 84.13 80 0.176 10239
 10241 3 -93.92 84.26 80.04 0.203 10240
 10242 3 -93.98 84.43 80.06 0.177 10241
 10243 3 -93.9 84.59 80.14 0.188 10242
 10244 3 -93.98 84.74 80.23 0.184 10243
 10245 3 -94 84.96 80.29 0.177 10244
 10246 3 -93.92 85.06 80.29 0.193 10245
 10247 3 -93.86 85.13 80.34 0.165 10246
 10248 3 -93.92 85.28 80.36 0.22 10247
 10249 3 -94.01 85.51 80.28 0.301 10248
 10250 3 -94.01 85.71 80.34 0.342 10249
 10251 3 -93.93 85.87 80.37 0.361 10250
 10252 3 -93.9 86.15 80.42 0.435 10251
 10253 3 -93.79 86.31 80.47 0.487 10252
 10254 3 -93.73 86.52 80.5 0.511 10253
 10255 3 -93.65 86.63 80.59 0.488 10254
 10256 3 -93.65 86.8 80.69 0.445 10255
 10257 3 -93.53 86.94 80.73 0.391 10256
 10258 3 -93.37 87.04 80.78 0.376 10257
 10259 3 -93.23 87.16 80.84 0.381 10258
 10260 3 -93.14 87.21 80.92 0.398 10259
 10261 3 -93.03 87.27 81.01 0.346 10260
 10262 3 -92.92 87.27 81.12 0.335 10261
 10263 3 -92.84 87.29 81.25 0.319 10262
 10264 3 -92.7 87.3 81.37 0.321 10263
 10265 3 -92.61 87.41 81.45 0.283 10264
 10266 3 -92.48 87.51 81.58 0.22 10265
 10267 3 -92.31 87.54 81.7 0.211 10266
 10268 3 -92.18 87.56 81.78 0.191 10267
 10269 3 -92.07 87.57 81.94 0.211 10268
 10270 3 -91.93 87.62 82.03 0.219 10269
 10271 3 -91.81 87.68 82.09 0.21 10270
 10272 3 -91.67 87.65 82.2 0.205 10271
 10273 3 -91.54 87.6 82.25 0.218 10272
 10274 3 -91.43 87.54 82.28 0.21 10273
 10275 3 -91.18 87.43 82.31 0.22 10274
 10276 3 -91.03 87.42 82.29 0.275 10275
 10277 3 -90.56 87.21 82.45 0.464 10276
 10278 3 -90.5 87.34 82.45 0.443 10277
 10279 3 -90.42 87.43 82.37 0.343 10278
 10280 3 -90.37 87.62 82.28 0.305 10279
 10281 3 -90.31 87.78 82.28 0.272 10280
 10282 3 -90.18 87.9 82.28 0.253 10281
 10283 3 -90.06 87.99 82.25 0.238 10282
 10284 3 -90 88.17 82.17 0.254 10283
 10285 3 -89.92 88.34 82.17 0.254 10284
 10286 3 -89.92 88.54 82.09 0.28 10285
 10287 3 -89.92 88.67 82.03 0.237 10286
 10288 3 -89.81 88.84 81.98 0.243 10287
 10289 3 -89.81 89.03 81.98 0.257 10288
 10290 3 -89.68 89.28 82.01 0.237 10289
 10291 3 -89.67 89.43 82 0.268 10290
 10292 3 -89.59 89.71 81.95 0.361 10291
 10293 3 -89.57 89.81 82.06 0.389 10292
 10294 3 -89.63 90.1 82.11 0.45 10293
 10295 3 -89.57 90.15 82.2 0.415 10294
 10296 3 -89.54 90.29 82.19 0.364 10295
 10297 3 -89.43 90.37 82.12 0.386 10296
 10298 3 -89.4 90.48 82 0.371 10297
 10299 3 -89.41 90.76 81.92 0.38 10298
 10300 3 -89.38 90.93 81.95 0.392 10299
 10301 3 -89.43 91.21 81.94 0.464 10300
 10302 3 -89.35 91.34 81.95 0.511 10301
 10303 3 -89.27 91.46 81.95 0.562 10302
 10304 3 -89.07 91.57 81.89 0.548 10303
 10305 3 -88.96 91.71 81.87 0.488 10304
 10306 3 -88.91 91.85 81.84 0.441 10305
 10307 3 -88.91 92.06 81.89 0.401 10306
 10308 3 -88.85 92.23 81.94 0.383 10307
 10309 3 -88.91 92.48 81.89 0.356 10308
 10310 3 -88.82 92.6 81.84 0.331 10309
 10311 3 -88.77 92.79 81.86 0.32 10310
 10312 3 -88.79 92.98 81.75 0.273 10311
 10313 3 -88.82 93.37 81.54 0.343 10312
 10314 3 -88.8 93.59 81.48 0.393 10313
 10315 3 -88.69 93.63 81.4 0.366 10314
 10316 3 -88.66 93.81 81.28 0.326 10315
 10317 3 -88.64 93.98 81.12 0.222 10316
 10318 3 -88.62 94.13 81.01 0.221 10317
 10319 3 -88.54 94.32 80.97 0.25 10318
 10320 3 -88.53 94.51 80.87 0.238 10319
 10321 3 -88.53 94.7 80.78 0.245 10320
 10322 3 -88.48 94.85 80.75 0.243 10321
 10323 3 -88.42 95.04 80.73 0.276 10322
 10324 3 -88.25 95.12 80.67 0.27 10323
 10325 3 -88.22 95.32 80.61 0.245 10324
 10326 3 -88.09 95.46 80.53 0.241 10325
 10327 3 -87.98 95.63 80.51 0.235 10326
 10328 3 -87.97 95.88 80.42 0.274 10327
 10329 3 -87.98 96.07 80.31 0.306 10328
 10330 3 -88.01 96.21 80.34 0.398 10329
 10331 3 -87.97 96.35 80.31 0.425 10330
 10332 3 -87.98 96.51 80.36 0.415 10331
 10333 3 -87.92 96.65 80.25 0.405 10332
 10334 3 -87.87 96.82 80.19 0.378 10333
 10335 3 -87.84 96.96 80.08 0.368 10334
 10336 3 -87.78 97.15 80.06 0.361 10335
 10337 3 -87.65 97.42 80.11 0.428 10336
 10338 3 -87.36 97.65 80.08 0.505 10337
 10339 3 -87.34 97.81 80.03 0.519 10338
 10340 3 -87.34 97.99 80.03 0.513 10339
 10341 3 -87.42 98.18 80.06 0.513 10340
 10342 3 -87.4 98.4 80.06 0.496 10341
 10343 3 -87.22 98.62 79.98 0.511 10342
 10344 3 -86.54 98.79 79.75 0.174 10343
 10345 3 -86.4 98.76 79.69 0.166 10344
 10346 3 -86.26 98.73 79.58 0.191 10345
 10347 3 -86.12 98.71 79.42 0.171 10346
 10348 3 -85.97 98.7 79.34 0.155 10347
 10349 3 -85.87 98.57 79.25 0.194 10348
 10350 3 -85.78 98.42 79.19 0.178 10349
 10351 3 -85.75 98.31 79.12 0.174 10350
 10352 3 -85.67 98.26 78.98 0.14 10351
 10353 3 -85.51 98.23 78.87 0.157 10352
 10354 3 -85.39 98.23 78.72 0.163 10353
 10355 3 -85.22 98.23 78.59 0.129 10354
 10356 3 -85.12 98.24 78.45 0.147 10355
 10357 3 -85.04 98.28 78.31 0.185 10356
 10358 3 -84.98 98.35 78.19 0.214 10357
 10359 3 -84.92 98.43 77.98 0.198 10358
 10360 3 -84.86 98.48 77.84 0.158 10359
 10361 3 -84.79 98.49 77.75 0.167 10360
 10362 3 -84.75 98.43 77.56 0.164 10361
 10363 3 -84.75 98.4 77.37 0.17 10362
 10364 3 -84.7 98.46 77.25 0.258 10363
 10365 3 -84.59 98.51 77.15 0.314 10364
 10366 3 -84.53 98.54 77.04 0.403 10365
 10367 3 -84.42 98.65 76.94 0.441 10366
 10368 3 -84.31 98.7 76.84 0.472 10367
 10369 3 -84.32 98.78 76.67 0.497 10368
 10370 3 -84.32 98.79 76.5 0.471 10369
 10371 3 -84.31 98.82 76.36 0.395 10370
 10372 3 -84.2 98.84 76.25 0.131 10371
 10373 3 -87.28 98.79 79.95 0.458 10343
 10374 3 -87.23 99.01 79.98 0.445 10373
 10375 3 -87.23 99.18 79.94 0.414 10374
 10376 3 -87.23 99.37 79.89 0.357 10375
 10377 3 -87.23 99.57 79.81 0.334 10376
 10378 3 -87.23 99.68 79.78 0.336 10377
 10379 3 -87.17 99.88 79.72 0.326 10378
 10380 3 -87.17 99.98 79.62 0.362 10379
 10381 3 -86.84 100.68 79.5 0.64 10380
 10382 3 -86.97 100.68 79.44 0.562 10381
 10383 3 -87.06 100.68 79.37 0.47 10382
 10384 3 -87.15 100.79 79.31 0.393 10383
 10385 3 -87.28 100.79 79.23 0.34 10384
 10386 3 -87.4 100.98 79.23 0.282 10385
 10387 3 -87.47 101.09 79.17 0.196 10386
 10388 3 -87.51 101.18 79.12 0.145 10387
 10389 3 -87.51 101.29 79.09 0.079 10388
 10390 3 -87.53 101.38 79.04 0.135 10389
 10391 3 -87.62 101.59 78.95 0.112 10390
 10392 3 -87.68 101.68 78.89 0.104 10391
 10393 3 -87.81 101.79 78.75 0.118 10392
 10394 3 -87.86 101.88 78.56 0.147 10393
 10395 3 -87.92 101.98 78.39 0.169 10394
 10396 3 -87.86 102.09 78.12 0.187 10395
 10397 3 -87.67 102.09 77.92 0.086 10396
 10398 3 -87.56 101.98 77.95 0.14 10397
 10399 3 -87.36 101.88 78.03 0.168 10398
 10400 3 -87.17 101.68 77.92 0.056 10399
 10401 3 -87.95 102.29 78.09 0.172 10396
 10402 3 -88.03 102.38 78.06 0.147 10401
 10403 3 -88.17 102.48 78.04 0.109 10402
 10404 3 -88.31 102.68 78.03 0.141 10403
 10405 3 -88.34 102.78 78 0.139 10404
 10406 3 -88.45 102.98 77.89 0.165 10405
 10407 3 -88.42 103.18 77.81 0.173 10406
 10408 3 -88.45 103.29 77.7 0.166 10407
 10409 3 -88.43 103.48 77.64 0.128 10408
 10410 3 -88.4 103.59 77.51 0.135 10409
 10411 3 -88.42 103.79 77.42 0.181 10410
 10412 3 -88.49 104.09 77.31 0.2 10411
 10413 3 -88.5 104.29 77.23 0.171 10412
 10414 3 -88.52 104.38 77.17 0.139 10413
 10415 3 -88.5 104.59 77 0.194 10414
 10416 3 -88.6 104.68 76.86 0.152 10415
 10417 3 -88.67 104.79 76.73 0.082 10416
 10418 3 -88.78 104.88 76.64 0.112 10417
 10419 3 -88.85 104.98 76.5 0.112 10418
 10420 3 -88.91 104.98 76.34 0.164 10419
 10421 3 -88.99 104.98 76.11 0.149 10420
 10422 3 -88.99 105.09 75.87 0.149 10421
 10423 3 -89.03 104.98 75.69 0.163 10422
 10424 3 -89.08 104.88 75.59 0.149 10423
 10425 3 -89.14 104.68 75.5 0.149 10424
 10426 3 -89.21 104.48 75.39 0.199 10425
 10427 3 -89.28 104.38 75.29 0.189 10426
 10428 3 -89.36 104.29 75.25 0.199 10427
 10429 3 -89.44 104.18 75.17 0.173 10428
 10430 3 -89.53 103.98 75.09 0.17 10429
 10431 3 -89.64 103.88 74.98 0.157 10430
 10432 3 -89.75 103.88 74.89 0.138 10431
 10433 3 -89.81 103.79 74.83 0.152 10432
 10434 3 -90.41 104.48 74.39 0.543 10433
 10435 3 -90.47 104.37 74.37 0.518 10434
 10436 3 -90.52 104.28 74.25 0.522 10435
 10437 3 -90.53 104.07 74.19 0.443 10436
 10438 3 -90.52 103.87 74.19 0.38 10437
 10439 3 -90.52 103.68 74.17 0.343 10438
 10440 3 -90.58 103.48 74.14 0.344 10439
 10441 3 -90.69 103.37 74.06 0.292 10440
 10442 3 -90.72 103.18 74.09 0.294 10441
 10443 3 -90.77 103.07 74.06 0.21 10442
 10444 3 -90.83 102.87 73.97 0.168 10443
 10445 3 -90.77 102.68 73.86 0.135 10444
 10446 3 -90.8 102.57 73.73 0.15 10445
 10447 3 -90.77 102.38 73.64 0.189 10446
 10448 3 -90.81 102.29 73.59 0.185 10447
 10449 3 -90.8 102.18 73.47 0.196 10448
 10450 3 -90.8 101.98 73.34 0.191 10449
 10451 3 -90.8 101.79 73.23 0.198 10450
 10452 3 -90.81 101.59 73.12 0.164 10451
 10453 3 -90.69 101.38 73.03 0.196 10452
 10454 3 -90.59 100.79 73 0.45 10453
 10455 3 -90.51 100.59 73.14 0.438 10454
 10456 3 -90.59 100.59 73.29 0.397 10455
 10457 3 -90.48 100.48 73.45 0.441 10456
 10458 3 -90.4 99.98 73.42 0.249 10457
 10459 3 -90.4 99.79 73.48 0.255 10458
 10460 3 -89.89 99.68 73.5 0.135 10459
 10461 3 -89.7 99.59 73.53 0.126 10460
 10462 3 -89.61 99.48 73.53 0.158 10461
 10463 3 -89.45 99.48 73.58 0.132 10462
 10464 3 -89.28 99.38 73.62 0.111 10463
 10465 3 -89.12 99.29 73.67 0.128 10464
 10466 3 -88.9 99.29 73.73 0.143 10465
 10467 3 -88.76 99.29 73.75 0.171 10466
 10468 3 -88.48 99.29 73.79 0.128 10467
 10469 3 -88.28 99.38 73.89 0.109 10468
 10470 3 -88.23 99.29 74.01 0.159 10469
 10471 3 -88.12 99.29 74.12 0.167 10470
 10472 3 -87.86 99.18 73.98 0.121 10471
 10473 3 -87.73 99.09 73.97 0.179 10472
 10474 3 -87.65 99.03 74 0.142 10473
 10475 3 -89.37 99.68 73.69 0.094 10463
 10476 3 -89.25 99.68 73.72 0.053 10475
 10477 3 -90.65 100.79 73.67 0.266 10457
 10478 3 -90.73 100.68 73.81 0.241 10477
 10479 3 -90.78 100.57 73.97 0.256 10478
 10480 3 -90.76 100.48 74.12 0.173 10479
 10481 3 -90.45 99.78 74.34 0.571 10480
 10482 3 -90.31 99.48 74.69 0.534 10481
 10483 3 -90.48 98.67 74.76 0.12 10482
 10484 3 -90.48 98.43 74.79 0.124 10483
 10485 3 -90.45 98.28 74.76 0.149 10484
 10486 3 -90.48 98.15 74.79 0.148 10485
 10487 3 -90.51 97.96 74.86 0.11 10486
 10488 3 -90.53 97.84 74.89 0.047 10487
 10489 3 -90.11 99.38 74.75 0.518 10482
 10490 3 -89.95 99.38 74.78 0.421 10489
 10491 3 -89.93 99.18 74.86 0.211 10490
 10492 3 -89.84 99.09 74.89 0.155 10491
 10493 3 -89.23 99.29 74.98 0.145 10490
 10494 3 -89.12 99.18 75.03 0.143 10493
 10495 3 -88.92 99.18 75.04 0.114 10494
 10496 3 -88.67 99.18 75.03 0.111 10495
 10497 3 -88.45 99.18 74.95 0.103 10496
 10498 3 -88.37 99.29 74.95 0.107 10497
 10499 3 -88.28 99.38 75.01 0.119 10498
 10500 3 -88.23 99.48 75.08 0.000125 10499
 10501 3 -90.47 99.87 74.39 0.547 10481
 10502 3 -90.68 100.07 74.47 0.58 10501
 10503 3 -91.37 100.28 74.22 0.159 10502
 10504 3 -91.26 100.68 74.36 0.101 10503
 10505 3 -91.28 100.78 74.42 0.12 10504
 10506 3 -91.17 100.87 74.42 0.107 10505
 10507 3 -91.06 100.98 74.48 0.076 10506
 10508 3 -90.97 101.07 74.56 0.136 10507
 10509 3 -90.87 101.18 74.69 0.138 10508
 10510 3 -90.65 100.98 74.73 0.095 10509
 10511 3 -90.53 100.98 74.78 0.108 10510
 10512 3 -90.39 100.87 74.92 0.052 10511
 10513 3 -90.32 100.87 75.03 0.078 10512
 10514 3 -90.11 100.87 75.08 0.085 10513
 10515 3 -90 100.87 75.19 0.082 10514
 10516 3 -89.87 100.79 75.25 0.08 10515
 10517 3 -89.68 100.68 75.31 0.115 10516
 10518 3 -89.45 100.59 75.34 0.152 10517
 10519 3 -89.28 100.59 75.37 0.093 10518
 10520 3 -89.2 100.48 75.34 0.053 10519
 10521 3 -89.01 100.59 75.37 0.091 10520
 10522 3 -88.87 100.68 75.37 0.115 10521
 10523 3 -88.73 100.68 75.28 0.069 10522
 10524 3 -88.59 100.59 75.26 0.098 10523
 10525 3 -88.42 100.59 75.29 0.074 10524
 10526 3 -88.28 100.48 75.23 0.102 10525
 10527 3 -88.2 100.38 75.17 0.065 10526
 10528 3 -88.03 100.48 75.14 0.113 10527
 10529 3 -87.9 100.48 75.14 0.122 10528
 10530 3 -87.73 100.59 75.01 0.136 10529
 10531 3 -87.56 100.59 74.95 0.105 10530
 10532 3 -87.45 100.48 74.95 0.126 10531
 10533 3 -87.34 100.48 74.84 0.082 10532
 10534 3 -90.87 101.37 74.73 0.112 10509
 10535 3 -90.87 101.57 74.67 0.111 10534
 10536 3 -90.84 101.68 74.62 0.076 10535
 10537 3 -90.73 101.78 74.58 0.091 10536
 10538 3 -90.65 101.87 74.58 0.102 10537
 10539 3 -90.56 102.07 74.73 0.15 10538
 10540 3 -90.47 102.18 74.78 0.145 10539
 10541 3 -90.37 102.18 74.81 0.078 10540
 10542 3 -91.67 99.98 74.15 0.114 10503
 10543 3 -91.79 99.88 74.14 0.135 10542
 10544 3 -91.87 99.79 74.09 0.127 10543
 10545 3 -91.92 99.58 74.25 0.076 10544
 10546 3 -92.03 99.38 74.25 0.101 10545
 10547 3 -92.01 99.19 74.29 0.1 10546
 10548 3 -91.98 99.05 74.33 0.132 10547
 10549 3 -91.97 98.91 74.28 0.119 10548
 10550 3 -92.09 98.74 74.11 0.093 10549
 10551 3 -92.26 98.66 74.01 0.096 10550
 10552 3 -92.4 98.63 73.95 0.085 10551
 10553 3 -92.51 98.38 73.81 0.123 10552
 10554 3 -92.64 98.29 73.75 0.098 10553
 10555 3 -92.68 98.16 73.73 0.111 10554
 10556 3 -92.7 98.02 73.73 0.074 10555
 10557 3 -92.81 97.99 73.67 0.085 10556
 10558 3 -92.81 97.83 73.67 0.103 10557
 10559 3 -92.78 97.66 73.7 0.075 10558
 10560 3 -92.79 97.43 73.62 0.143 10559
 10561 3 -92.81 97.3 73.67 0.174 10560
 10562 3 -92.98 97.35 73.81 0.11 10561
 10563 3 -93.06 97.27 73.89 0.061 10562
 10564 3 -92.75 96.97 73.7 0.119 10561
 10565 3 -92.75 96.83 73.78 0.12 10564
 10566 3 -92.87 96.69 73.9 0.119 10565
 10567 3 -92.9 96.55 73.98 0.156 10566
 10568 3 -93.03 96.41 74.12 0.091 10567
 10569 3 -93.07 96.36 74.22 0.124 10568
 10570 3 -93.07 96.44 74.31 0.207 10569
 10571 3 -93.07 96.33 74.45 0.268 10570
 10572 3 -93.07 96.24 74.54 0.316 10571
 10573 3 -93.2 95.74 74.54 0.158 10572
 10574 3 -93.31 95.74 74.65 0.149 10573
 10575 3 -93.48 95.73 74.81 0.094 10574
 10576 3 -92.95 96.71 74.59 0.107 10572
 10577 3 -92.89 96.77 74.67 0.097 10576
 10578 3 -90.56 100.28 74.56 0.539 10502
 10579 3 -89.76 100.88 74.9 0.171 10578
 10580 3 -89.73 100.98 74.9 0.197 10579
 10581 3 -89.7 101.18 74.95 0.208 10580
 10582 3 -89.57 101.38 74.98 0.172 10581
 10583 3 -89.53 101.48 75.03 0.203 10582
 10584 3 -89.43 101.59 75.14 0.174 10583
 10585 3 -89.31 101.68 75.17 0.167 10584
 10586 3 -89.25 101.88 75.26 0.18 10585
 10587 3 -89.18 101.88 75.37 0.208 10586
 10588 3 -89.12 102.09 75.48 0.206 10587
 10589 3 -89 102.09 75.65 0.172 10588
 10590 3 -88.92 102.09 75.76 0.176 10589
 10591 3 -88.84 102.09 75.92 0.161 10590
 10592 3 -88.75 101.98 76 0.153 10591
 10593 3 -88.65 101.88 76.12 0.188 10592
 10594 3 -88.53 102.18 76.17 0.152 10593
 10595 3 -88.45 102.18 76.26 0.161 10594
 10596 3 -88.4 102.29 76.37 0.193 10595
 10597 3 -88.28 102.18 76.56 0.175 10596
 10598 3 -88.09 102.18 76.7 0.143 10597
 10599 3 -88.01 102.18 76.84 0.142 10598
 10600 3 -87.92 102.09 77.03 0.17 10599
 10601 3 -87.95 101.88 77.23 0.162 10600
 10602 3 -87.9 101.79 77.34 0.153 10601
 10603 3 -87.84 101.79 77.47 0.129 10602
 10604 3 -87.84 101.88 77.58 0.077 10603
 10605 3 -87.59 102.18 76.94 0.149 10600
 10606 3 -87.45 102.09 76.97 0.129 10605
 10607 3 -87.34 102.09 77 0.158 10606
 10608 3 -87.15 102.09 77.06 0.147 10607
 10609 3 -86.98 102.18 77.11 0.168 10608
 10610 3 -86.82 102.18 77.11 0.205 10609
 10611 3 -86.57 102.38 77.09 0.172 10610
 10612 3 -86.48 102.48 77.12 0.206 10611
 10613 3 -86.37 102.59 77.22 0.226 10612
 10614 3 -86.31 102.68 77.29 0.28 10613
 10615 3 -86.26 102.59 77.44 0.306 10614
 10616 3 -85.84 102.79 77.42 0.103 10615
 10617 3 -85.67 102.88 77.37 0.12 10616
 10618 3 -85.59 102.88 77.47 0.141 10617
 10619 3 -85.48 102.98 77.53 0.13 10618
 10620 3 -85.22 102.98 77.48 0.142 10619
 10621 3 -85.06 103.09 77.5 0.175 10620
 10622 3 -84.81 103.09 77.51 0.195 10621
 10623 3 -84.65 103.09 77.56 0.196 10622
 10624 3 -84.39 103.09 77.53 0.185 10623
 10625 3 -84.23 103.09 77.58 0.241 10624
 10626 3 -84.06 103.29 77.64 0.169 10625
 10627 3 -83.84 103.29 77.67 0.206 10626
 10628 3 -83.7 103.29 77.67 0.218 10627
 10629 3 -83.59 103.29 77.67 0.244 10628
 10630 3 -83.42 103.29 77.98 0.144 10629
 10631 3 -83.34 103.18 78.04 0.167 10630
 10632 3 -83.12 103.29 78 0.161 10631
 10633 3 -83 103.18 78.07 0.193 10632
 10634 3 -82.7 103.29 78.04 0.152 10633
 10635 3 -82.53 103.38 77.99 0.169 10634
 10636 3 -82.39 103.38 77.98 0.198 10635
 10637 3 -82.26 103.59 77.98 0.229 10636
 10638 3 -82.12 103.68 77.91 0.234 10637
 10639 3 -82.06 103.88 77.88 0.201 10638
 10640 3 -83.09 102.88 78.06 0.153 10633
 10641 3 -83.12 102.68 78.14 0.122 10640
 10642 3 -83.37 102.98 78.09 0.054 10631
 10643 3 -83.51 102.88 78.14 0.179 10642
 10644 3 -88.54 101.68 76.25 0.114 10593
 10645 3 -88.48 101.59 76.39 0.094 10644
 10646 3 -88.45 101.48 76.45 0.109 10645
 10647 3 -88.45 101.29 76.5 0.128 10646
 10648 3 -88.4 101.29 76.7 0.102 10647
 10649 3 -88.31 101.18 76.78 0.053 10648
 10650 3 -90.76 99.87 74.19 0.189 10578
 10651 3 -90.81 99.87 74.06 0.07 10650
 10652 3 -90.59 100.79 72.87 0.369 10454
 10653 3 -90.62 100.79 72.75 0.32 10652
 10654 3 -90.56 100.59 72.04 0.476 10653
 10655 3 -90.55 100.48 71.5 0.381 10654
 10656 3 -90.56 100.29 71.36 0.445 10655
 10657 3 -90.59 100.18 71.26 0.503 10656
 10658 3 -90.57 100.09 71.17 0.549 10657
 10659 3 -90.56 99.98 71.03 0.581 10658
 10660 3 -90.53 99.88 70.92 0.538 10659
 10661 3 -90.56 99.79 70.78 0.576 10660
 10662 3 -90.54 99.59 70.67 0.561 10661
 10663 3 -90.56 99.59 70.56 0.581 10662
 10664 3 -90.45 99.48 70.33 0.41 10663
 10665 3 -90.4 99.59 70.2 0.374 10664
 10666 3 -90.23 99.29 70.22 0.208 10665
 10667 3 -90.17 99.06 70.15 0.17 10666
 10668 3 -90.07 98.92 70.09 0.175 10667
 10669 3 -89.98 98.78 70.04 0.135 10668
 10670 3 -89.93 98.62 69.95 0.111 10669
 10671 3 -89.9 98.57 69.81 0.084 10670
 10672 3 -89.82 98.43 69.65 0.155 10671
 10673 3 -89.81 98.2 69.67 0.132 10672
 10674 3 -89.73 98.06 69.56 0.146 10673
[truncated: 931,784 more chars]
