# Supplementary material for: Automated Proofreading of Digitally Reconstructed Neural Morphology Enhances Accuracy, Scalability, and Standardization
Source: bioRxiv. 2026 Apr 7:2026.03.27.714818. Preprint. [Version 2] doi: 10.64898/2026.03.27.714818 (PMC13060139; doi:10.64898/2026.03.27.714818)
Supplement: Supplement 1 [file media-1.zip › swc_standardized_3_6_2026__23_06_30/CNG Version/720575940618516894.CNG.swc]

# SWC to SWC conversion from L-Measure. Sridevi Polavaram: spolavar@gmu.edu
# Original fileName:Z://nmo_swc//out_Final//Source_Temp1//720575940618516894.CNG.swc
#
# SWC to SWC conversion from L-Measure. Sridevi Polavaram: spolavar@gmu.edu

# Original fileName:Z://nmo_swc//nmo_user_Final//Source_Temp1//720575940618516894.CNG.swc

#

# SWC to SWC conversion from L-Measure. Sridevi Polavaram: spolavar@gmu.edu


# Original fileName:Z://nmo_swc//Autoswc//720575940618516894.CNG.swc.swc.CNG.swc


#


# Original file /nmo_swc/Temp_LMeasure/720575940618516894.CNG.swc.swc edited using StdSwc version 1.31 on 3/7/26.


# Irregularities and fixes documented in /nmo_swc/Temp_LMeasure/720575940618516894.CNG.swc.swc.std.  See StdSwc1.31.doc for more information.


#


# SWC to SWC conversion from L-Measure. Sridevi Polavaram: spolavar@gmu.edu


# Original fileName:Z://nmo_swc//Source_Temp1//720575940618516894.CNG.swc


#


# SWC to SWC conversion from L-Measure. Sridevi Polavaram: spolavar@gmu.edu


 1 1 0 0 0 2.254 -1
 2 1 -0.24 0.01 0 2.223 1
 3 1 -0.29 0.03 0.1 2.174 2
 4 1 -0.37 0.11 0.29 2.143 3
 5 1 -0.61 0.07 0.38 2.101 4
 6 1 -0.77 0.18 0.43 2.09 5
 7 1 -0.84 0.15 0.69 2.126 6
 8 1 -1.21 -0.06 0.89 2.085 7
 9 1 -1.28 0 1.06 2.061 8
 10 1 -1.33 0.18 1.06 2.008 9
 11 1 -1.38 0.13 1.25 1.945 10
 12 1 -1.58 0.15 1.33 1.921 11
 13 1 -1.79 0.19 1.34 1.877 12
 14 1 -1.75 0.28 1.56 1.855 13
 15 1 -1.91 0.22 1.72 1.811 14
 16 1 -1.98 0.45 1.79 1.797 15
 17 1 -2.06 0.57 1.93 1.756 16
 18 1 -2.31 0.51 2.01 1.712 17
 19 1 -2.35 0.49 2.21 1.614 18
 20 1 -2.45 0.57 2.3 1.544 19
 21 1 -2.54 0.72 2.38 1.496 20
 22 1 -2.72 0.71 2.49 1.453 21
 23 1 -2.87 0.92 2.51 1.381 22
 24 1 -2.83 0.94 2.67 1.288 23
 25 1 -3.04 0.87 2.8 1.316 24
 26 1 -3.1 1.27 2.82 1.297 25
 27 3 -3.18 1.22 2.9 0.179 26
 28 3 -3.18 1.37 2.86 0.187 27
 29 3 -3.18 1.47 2.92 0.168 28
 30 3 -3.1 1.64 3.01 0.116 29
 31 3 -3.02 1.77 2.94 0.071 30
 32 3 -2.89 1.86 2.78 0.064 31
 33 3 -2.81 1.85 2.67 0.064 32
 34 3 -2.87 1.76 2.61 0.084 33
 35 3 -2.97 1.64 2.53 0.087 34
 36 3 -2.89 1.64 2.42 0.042 35
 37 3 -2.85 1.72 2.36 0.043 36
 38 3 -2.73 1.79 2.47 0.059 37
 39 3 -2.62 1.8 2.42 0.07 38
 40 3 -3 1.08 2.76 0.119 27
 41 1 -3.31 0.91 3.01 1.241 26
 42 1 -3.5 0.87 3.07 1.131 41
 43 1 -3.62 1.04 3.19 1.092 42
 44 1 -3.72 1.11 3.26 1.037 43
 45 1 -3.93 1.21 3.28 0.962 44
 46 1 -4.13 1.22 3.38 0.955 45
 47 1 -4.27 1.36 3.47 0.92 46
 48 1 -4.43 1.38 3.59 0.866 47
 49 1 -4.55 1.5 3.69 0.836 48
 50 1 -4.69 1.54 3.76 0.784 49
 51 1 -4.86 1.75 3.82 0.781 50
 52 1 -5.01 1.71 3.9 0.691 51
 53 3 -5.14 1.82 4.01 0.668 52
 54 3 -5.31 1.94 4.06 0.602 53
 55 3 -5.46 2.04 4.2 0.6 54
 56 3 -5.64 2.16 4.3 0.575 55
 57 3 -5.82 2.31 4.42 0.564 56
 58 3 -5.97 2.41 4.51 0.509 57
 59 3 -6.14 2.49 4.62 0.484 58
 60 3 -6.34 2.58 4.77 0.457 59
 61 3 -6.48 2.68 4.84 0.414 60
 62 3 -6.56 2.79 4.93 0.395 61
 63 3 -6.74 2.87 5.01 0.412 62
 64 3 -6.89 2.95 5.06 0.346 63
 65 3 -6.96 3.08 5.17 0.282 64
 66 3 -7.06 3.16 5.26 0.259 65
 67 3 -7.1 3.31 5.3 0.234 66
 68 3 -7.14 3.45 5.38 0.19 67
 69 3 -7.26 3.5 5.51 0.17 68
 70 3 -7.28 3.64 5.62 0.176 69
 71 3 -7.39 3.79 5.76 0.184 70
 72 3 -7.44 3.95 5.77 0.207 71
 73 3 -7.56 4.11 5.83 0.231 72
 74 3 -7.6 4.28 5.88 0.22 73
 75 3 -7.6 4.57 5.92 0.281 74
 76 3 -7.74 4.74 5.92 0.273 75
 77 3 -7.85 4.86 5.98 0.252 76
 78 3 -7.97 5.05 6.05 0.241 77
 79 3 -8.05 5.2 6.14 0.237 78
 80 3 -8.16 5.34 6.22 0.235 79
 81 3 -8.19 5.5 6.21 0.218 80
 82 3 -8.38 5.66 6.26 0.213 81
 83 3 -8.55 5.83 6.34 0.204 82
 84 3 -8.67 5.96 6.41 0.201 83
 85 3 -8.83 6.09 6.46 0.211 84
 86 3 -8.91 6.21 6.51 0.199 85
 87 3 -9.06 6.33 6.63 0.209 86
 88 3 -9.23 6.38 6.73 0.248 87
 89 3 -9.33 6.5 6.77 0.228 88
 90 3 -9.48 6.58 6.88 0.204 89
 91 3 -9.58 6.7 6.96 0.215 90
 92 3 -9.81 6.8 7.04 0.249 91
 93 3 -9.99 6.91 7.2 0.24 92
 94 3 -10.12 7.03 7.25 0.27 93
 95 3 -10.28 7.16 7.27 0.272 94
 96 3 -10.39 7.3 7.34 0.286 95
 97 3 -10.46 7.45 7.42 0.262 96
 98 3 -10.56 7.56 7.48 0.246 97
 99 3 -10.63 7.77 7.45 0.191 98
 100 3 -10.82 7.83 7.55 0.191 99
 101 3 -10.84 8.01 7.55 0.243 100
 102 3 -10.91 8.15 7.63 0.204 101
 103 3 -11.01 8.31 7.7 0.182 102
 104 3 -11.2 8.49 7.83 0.206 103
 105 3 -11.36 8.67 7.92 0.211 104
 106 3 -11.53 8.78 7.96 0.201 105
 107 3 -11.62 8.92 8.11 0.193 106
 108 3 -11.73 9.07 8.23 0.208 107
 109 3 -11.81 9.2 8.36 0.191 108
 110 3 -11.93 9.32 8.44 0.205 109
 111 3 -12.03 9.48 8.56 0.181 110
 112 3 -12.13 9.59 8.67 0.182 111
 113 3 -12.22 9.75 8.85 0.221 112
 114 3 -12.38 9.91 9.01 0.234 113
 115 3 -12.54 10.04 9.12 0.215 114
 116 3 -12.68 10.2 9.24 0.184 115
 117 3 -12.8 10.29 9.37 0.174 116
 118 3 -12.96 10.49 9.49 0.203 117
 119 3 -13.07 10.61 9.61 0.232 118
 120 3 -13.22 10.65 9.67 0.211 119
 121 3 -13.35 10.75 9.77 0.181 120
 122 3 -13.47 10.9 9.87 0.218 121
 123 3 -13.64 11 9.95 0.222 122
 124 3 -13.83 11.07 10.11 0.251 123
 125 3 -13.97 11.22 10.2 0.283 124
 126 3 -14.12 11.35 10.29 0.281 125
 127 3 -14.25 11.5 10.38 0.268 126
 128 3 -14.38 11.67 10.46 0.243 127
 129 3 -14.52 11.76 10.54 0.209 128
 130 3 -14.61 11.92 10.57 0.21 129
 131 3 -14.68 12.16 10.68 0.259 130
 132 3 -14.79 12.42 10.85 0.27 131
 133 3 -14.88 12.61 10.98 0.276 132
 134 3 -14.95 12.78 11.02 0.291 133
 135 3 -15.03 13.02 11.15 0.272 134
 136 3 -15.07 13.18 11.21 0.296 135
 137 3 -15.2 13.37 11.32 0.26 136
 138 3 -15.21 13.63 11.38 0.251 137
 139 3 -15.31 13.79 11.39 0.221 138
 140 3 -15.36 14.07 11.46 0.23 139
 141 3 -15.41 14.25 11.46 0.195 140
 142 3 -15.45 14.5 11.46 0.208 141
 143 3 -15.45 14.66 11.42 0.235 142
 144 3 -15.44 14.93 11.44 0.214 143
 145 3 -15.38 15.09 11.37 0.219 144
 146 3 -15.38 15.28 11.42 0.203 145
 147 3 -15.3 15.51 11.42 0.196 146
 148 3 -15.24 15.77 11.44 0.219 147
 149 3 -15.14 16.05 11.43 0.225 148
 150 3 -15.12 16.25 11.44 0.19 149
 151 3 -15.11 16.44 11.45 0.2 150
 152 3 -15.06 16.62 11.49 0.203 151
 153 3 -15.03 16.8 11.55 0.22 152
 154 3 -14.99 17 11.55 0.214 153
 155 3 -15.02 17.23 11.61 0.202 154
 156 3 -15.05 17.44 11.61 0.241 155
 157 3 -15.04 17.66 11.61 0.22 156
 158 3 -15.04 17.85 11.64 0.228 157
 159 3 -15.03 18.03 11.66 0.205 158
 160 3 -14.99 18.19 11.71 0.195 159
 161 3 -14.97 18.35 11.7 0.192 160
 162 3 -14.99 18.53 11.78 0.189 161
 163 3 -14.96 18.71 11.8 0.189 162
 164 3 -14.96 18.89 11.8 0.191 163
 165 3 -14.93 19.12 11.88 0.201 164
 166 3 -14.87 19.3 12.03 0.241 165
 167 3 -14.78 19.5 12.13 0.254 166
 168 3 -14.72 19.69 12.16 0.284 167
 169 3 -14.63 19.84 12.23 0.312 168
 170 3 -14.64 20 12.37 0.311 169
 171 3 -14.55 20.07 12.61 0.34 170
 172 3 -14.45 20.14 12.79 0.373 171
 173 3 -14.37 20.23 12.92 0.383 172
 174 3 -14.24 20.37 12.95 0.372 173
 175 3 -14.22 20.52 13.1 0.349 174
 176 3 -14.15 20.64 13.16 0.299 175
 177 3 -14.07 20.8 13.19 0.278 176
 178 3 -13.98 20.89 13.27 0.231 177
 179 3 -13.87 20.98 13.29 0.205 178
 180 3 -13.77 21.07 13.37 0.216 179
 181 3 -13.73 21.19 13.5 0.177 180
 182 3 -13.65 21.32 13.6 0.188 181
 183 3 -13.68 21.44 13.73 0.173 182
 184 3 -13.63 21.59 13.8 0.206 183
 185 3 -13.65 21.75 13.86 0.206 184
 186 3 -13.69 21.89 13.98 0.196 185
 187 3 -13.69 22 14.13 0.188 186
 188 3 -13.67 22.12 14.23 0.183 187
 189 3 -13.68 22.23 14.43 0.172 188
 190 3 -13.69 22.44 14.56 0.21 189
 191 3 -13.68 22.55 14.7 0.214 190
 192 3 -13.61 22.69 14.84 0.204 191
 193 3 -13.62 22.8 14.93 0.189 192
 194 3 -13.61 22.94 15.08 0.215 193
 195 3 -13.56 23.07 15.17 0.224 194
 196 3 -13.55 23.25 15.28 0.231 195
 197 3 -13.57 23.46 15.45 0.269 196
 198 3 -13.62 23.62 15.64 0.187 197
 199 3 -13.54 23.62 15.78 0.225 198
 200 3 -13.46 23.65 15.86 0.19 199
 201 3 -13.48 23.76 15.95 0.262 200
 202 3 -13.49 23.9 16.07 0.277 201
 203 3 -13.51 24.05 16.18 0.277 202
 204 3 -13.53 24.17 16.34 0.244 203
 205 3 -13.53 24.31 16.48 0.204 204
 206 3 -13.52 24.53 16.46 0.199 205
 207 3 -13.53 24.63 16.62 0.214 206
 208 3 -13.6 24.85 16.73 0.205 207
 209 3 -13.61 25.08 16.8 0.207 208
 210 3 -13.57 25.38 16.95 0.245 209
 211 3 -13.62 25.6 17.07 0.277 210
 212 3 -13.6 25.88 17.12 0.268 211
 213 3 -13.59 26.13 17.2 0.228 212
 214 3 -13.58 26.38 17.29 0.222 213
 215 3 -13.55 26.56 17.36 0.245 214
 216 3 -13.6 26.72 17.38 0.227 215
 217 3 -13.62 26.88 17.49 0.247 216
 218 3 -13.63 27.06 17.51 0.259 217
 219 3 -13.63 27.2 17.49 0.286 218
 220 3 -13.67 27.44 17.49 0.291 219
 221 3 -13.66 27.6 17.51 0.277 220
 222 3 -13.7 27.85 17.51 0.228 221
 223 3 -13.73 28.04 17.51 0.202 222
 224 3 -13.78 28.24 17.47 0.21 223
 225 3 -13.84 28.38 17.45 0.215 224
 226 3 -13.89 28.58 17.45 0.204 225
 227 3 -14.01 28.76 17.49 0.237 226
 228 3 -14.11 29.04 17.45 0.168 227
 229 3 -14.17 29.15 17.49 0.163 228
 230 3 -14.14 29.38 17.51 0.178 229
 231 3 -14.21 29.51 17.54 0.179 230
 232 3 -14.2 29.72 17.56 0.185 231
 233 3 -14.25 29.9 17.61 0.192 232
 234 3 -14.28 30.03 17.58 0.227 233
 235 3 -14.31 30.17 17.56 0.215 234
 236 3 -14.34 30.36 17.56 0.202 235
 237 3 -14.36 30.6 17.56 0.203 236
 238 3 -14.44 30.76 17.61 0.211 237
 239 3 -14.45 30.99 17.67 0.207 238
 240 3 -14.5 31.2 17.76 0.197 239
 241 3 -14.46 31.42 17.81 0.238 240
 242 3 -14.52 31.69 17.99 0.309 241
 243 3 -14.53 31.83 18.06 0.357 242
 244 3 -14.53 32.03 18.19 0.36 243
 245 3 -14.61 32.2 18.26 0.372 244
 246 3 -14.66 32.35 18.38 0.38 245
 247 3 -14.7 32.49 18.49 0.371 246
 248 3 -14.7 32.63 18.63 0.347 247
 249 3 -14.66 32.78 18.7 0.314 248
 250 3 -14.59 32.91 18.76 0.291 249
 251 3 -14.53 33.03 18.7 0.289 250
 252 3 -14.39 33.18 18.74 0.232 251
 253 3 -14.31 33.35 18.7 0.201 252
 254 3 -14.18 33.55 18.56 0.19 253
 255 3 -14.03 33.64 18.4 0.201 254
 256 3 -13.88 33.71 18.31 0.187 255
 257 3 -13.71 33.88 18.2 0.169 256
 258 3 -13.53 33.89 18.06 0.157 257
 259 3 -13.39 33.92 18.01 0.16 258
 260 3 -13.21 33.99 17.9 0.141 259
 261 3 -13.06 34.06 17.77 0.184 260
 262 3 -12.89 34.07 17.63 0.194 261
 263 3 -12.61 34.13 17.45 0.293 262
 264 3 -12.5 34.27 17.31 0.277 263
 265 3 -12.34 34.38 17.38 0.325 264
 266 3 -12.2 34.48 17.31 0.327 265
 267 3 -12.01 34.56 17.33 0.311 266
 268 3 -11.91 34.63 17.26 0.274 267
 269 3 -11.77 34.8 17.26 0.225 268
 270 3 -11.67 34.88 17.29 0.196 269
 271 3 -11.52 35 17.23 0.191 270
 272 3 -11.44 35.25 17.32 0.202 271
 273 3 -11.38 35.39 17.21 0.264 272
 274 3 -11.26 35.52 17.1 0.308 273
 275 3 -11.17 35.64 17.03 0.311 274
 276 3 -11.1 35.81 16.94 0.284 275
 277 3 -11.03 35.95 16.89 0.244 276
 278 3 -10.95 36.2 16.82 0.245 277
 279 3 -10.87 36.37 16.82 0.232 278
 280 3 -10.8 36.56 16.85 0.206 279
 281 3 -10.74 36.75 16.82 0.215 280
 282 3 -10.68 36.93 16.75 0.248 281
 283 3 -10.68 37.1 16.73 0.262 282
 284 3 -10.63 37.31 16.64 0.257 283
 285 3 -10.6 37.49 16.66 0.242 284
 286 3 -10.62 37.74 16.62 0.239 285
 287 3 -10.69 37.96 16.6 0.173 286
 288 3 -10.61 38.21 16.44 0.209 287
 289 3 -10.52 38.35 16.44 0.257 288
 290 3 -10.52 38.55 16.44 0.255 289
 291 3 -10.42 38.73 16.44 0.346 290
 292 3 -10.37 38.92 16.35 0.388 291
 293 3 -10.34 39.1 16.26 0.415 292
 294 3 -10.3 39.2 16.1 0.389 293
 295 3 -10.41 39.35 16.05 0.372 294
 296 3 -10.37 39.45 15.87 0.369 295
 297 3 -10.38 39.59 15.79 0.341 296
 298 3 -10.35 39.7 15.75 0.299 297
 299 3 -10.45 39.81 15.68 0.273 298
 300 3 -10.43 40.01 15.64 0.256 299
 301 3 -10.37 40.12 15.53 0.246 300
 302 3 -10.42 40.31 15.49 0.236 301
 303 3 -10.38 40.47 15.41 0.228 302
 304 3 -10.44 40.62 15.34 0.225 303
 305 3 -10.44 40.81 15.25 0.234 304
 306 3 -10.35 40.95 15.14 0.248 305
 307 3 -10.36 41.12 15.03 0.218 306
 308 3 -10.37 41.29 14.99 0.203 307
 309 3 -10.36 41.47 14.85 0.21 308
 310 3 -10.38 41.59 14.76 0.236 309
 311 3 -10.45 41.77 14.68 0.247 310
 312 3 -10.54 41.91 14.59 0.272 311
 313 3 -10.66 42.04 14.51 0.26 312
 314 3 -10.62 42.22 14.4 0.248 313
 315 3 -10.67 42.38 14.32 0.254 314
 316 3 -10.77 42.55 14.28 0.221 315
 317 3 -10.84 42.74 14.26 0.218 316
 318 3 -10.86 42.94 14.23 0.191 317
 319 3 -10.9 43.12 14.21 0.182 318
 320 3 -10.97 43.34 14.14 0.196 319
 321 3 -11 43.48 14.08 0.2 320
 322 3 -11.1 43.66 14.01 0.149 321
 323 3 -11.09 43.8 13.9 0.168 322
 324 3 -11.03 43.94 13.8 0.195 323
 325 3 -11.09 44.16 13.69 0.252 324
 326 3 -11.08 44.3 13.56 0.198 325
 327 3 -11.08 44.47 13.47 0.185 326
 328 3 -11.09 44.56 13.42 0.186 327
 329 3 -11.19 44.72 13.27 0.192 328
 330 3 -11.16 44.81 13.08 0.246 329
 331 3 -11.11 44.97 12.91 0.265 330
 332 3 -11.07 45.12 12.66 0.236 331
 333 3 -11.1 45.33 12.57 0.266 332
 334 3 -10.96 45.44 12.44 0.276 333
 335 3 -10.91 45.55 12.25 0.286 334
 336 3 -10.86 45.68 12.08 0.277 335
 337 3 -10.83 45.79 11.9 0.237 336
 338 3 -10.86 45.86 11.64 0.219 337
 339 3 -10.84 45.93 11.45 0.227 338
 340 3 -10.82 46 11.25 0.221 339
 341 3 -10.74 46.04 11.09 0.195 340
 342 3 -10.68 46.12 10.94 0.16 341
 343 3 -10.68 46.22 10.78 0.163 342
 344 3 -10.75 46.33 10.6 0.194 343
 345 3 -10.79 46.51 10.44 0.256 344
 346 3 -10.77 46.69 10.35 0.276 345
 347 3 -10.79 46.86 10.22 0.291 346
 348 3 -10.77 46.96 10.08 0.318 347
 349 3 -10.83 47.11 9.93 0.294 348
 350 3 -10.84 47.23 9.77 0.274 349
 351 3 -10.78 47.37 9.63 0.292 350
 352 3 -10.71 47.51 9.56 0.284 351
 353 3 -10.71 47.65 9.43 0.294 352
 354 3 -10.71 47.79 9.26 0.224 353
 355 3 -10.69 47.9 9.18 0.236 354
 356 3 -10.68 48.03 9.07 0.236 355
 357 3 -10.6 48.18 9.02 0.249 356
 358 3 -10.59 48.39 8.97 0.226 357
 359 3 -10.65 48.61 8.83 0.207 358
 360 3 -10.67 48.75 8.78 0.225 359
 361 3 -10.69 48.89 8.73 0.206 360
 362 3 -10.73 49.01 8.63 0.208 361
 363 3 -10.73 49.18 8.58 0.205 362
 364 3 -10.76 49.32 8.49 0.202 363
 365 3 -10.77 49.47 8.35 0.211 364
 366 3 -10.84 49.65 8.26 0.239 365
 367 3 -10.87 49.83 8.15 0.239 366
 368 3 -10.83 50 8.13 0.244 367
 369 3 -10.78 50.12 8.02 0.235 368
 370 3 -10.77 50.3 8 0.219 369
 371 3 -10.81 50.47 7.92 0.191 370
 372 3 -10.86 50.68 7.88 0.209 371
 373 3 -10.93 50.87 7.78 0.222 372
 374 3 -10.9 51.15 7.68 0.191 373
 375 3 -10.99 51.41 7.66 0.227 374
 376 3 -11.01 51.61 7.57 0.219 375
 377 3 -11.02 51.78 7.47 0.224 376
 378 3 -11.04 51.91 7.37 0.209 377
 379 3 -11.12 52.1 7.32 0.22 378
 380 3 -11.17 52.29 7.25 0.224 379
 381 3 -11.17 52.5 7.16 0.243 380
 382 3 -11.19 52.73 7.08 0.257 381
 383 3 -11.17 52.89 6.99 0.258 382
 384 3 -11.18 53.1 6.91 0.233 383
 385 3 -11.23 53.28 6.86 0.225 384
 386 3 -11.26 53.47 6.82 0.236 385
 387 3 -11.3 53.65 6.82 0.238 386
 388 3 -11.38 53.9 6.78 0.205 387
 389 3 -11.35 54.04 6.7 0.223 388
 390 3 -11.4 54.29 6.66 0.236 389
 391 3 -11.42 54.47 6.65 0.215 390
 392 3 -11.42 54.79 6.53 0.289 391
 393 3 -11.45 55.03 6.44 0.303 392
 394 3 -11.67 55.19 6.5 0.328 393
 395 3 -11.66 55.41 6.54 0.368 394
 396 3 -11.8 55.55 6.62 0.404 395
 397 3 -11.86 55.75 6.77 0.404 396
 398 3 -11.9 55.89 6.82 0.353 397
 399 3 -11.86 56.04 6.91 0.34 398
 400 3 -11.83 56.22 6.99 0.293 399
 401 3 -11.86 56.37 6.98 0.256 400
 402 3 -11.84 56.58 6.96 0.192 401
 403 3 -11.82 56.72 6.9 0.16 402
 404 3 -11.82 56.9 6.81 0.159 403
 405 3 -11.8 57.04 6.7 0.178 404
 406 3 -11.75 57.23 6.66 0.192 405
 407 3 -11.72 57.4 6.58 0.165 406
 408 3 -11.74 57.55 6.53 0.162 407
 409 3 -11.81 57.82 6.49 0.202 408
 410 3 -11.77 58 6.44 0.212 409
 411 3 -11.75 58.15 6.41 0.186 410
 412 3 -11.7 58.39 6.41 0.175 411
 413 3 -11.73 58.58 6.32 0.202 412
 414 3 -11.7 58.75 6.32 0.193 413
 415 3 -11.66 58.94 6.25 0.201 414
 416 3 -11.72 59.21 6.2 0.209 415
 417 3 -11.67 59.41 6.2 0.208 416
 418 3 -11.72 59.65 6.11 0.184 417
 419 3 -11.68 59.89 6.08 0.18 418
 420 3 -11.68 60.08 6 0.157 419
 421 3 -11.69 60.22 5.96 0.183 420
 422 3 -11.67 60.37 5.94 0.155 421
 423 3 -11.68 60.61 5.91 0.175 422
 424 3 -11.7 60.83 5.91 0.203 423
 425 3 -11.72 61 5.82 0.224 424
 426 3 -11.74 61.23 5.78 0.206 425
 427 3 -11.72 61.51 5.73 0.236 426
 428 3 -11.69 61.73 5.68 0.223 427
 429 3 -11.74 61.97 5.64 0.201 428
 430 3 -11.79 62.25 5.59 0.208 429
 431 3 -11.85 62.47 5.55 0.205 430
 432 3 -11.93 62.68 5.49 0.197 431
 433 3 -12.04 62.98 5.48 0.223 432
 434 3 -12.16 63.15 5.44 0.222 433
 435 3 -12.24 63.37 5.41 0.196 434
 436 3 -12.34 63.58 5.4 0.187 435
 437 3 -12.44 63.78 5.32 0.197 436
 438 3 -12.5 63.93 5.3 0.19 437
 439 3 -12.59 64.13 5.22 0.224 438
 440 3 -12.79 64.33 5.15 0.202 439
 441 3 -12.91 64.57 5.18 0.197 440
 442 3 -12.99 64.74 5.18 0.218 441
 443 3 -13.07 64.86 5.15 0.232 442
 444 3 -13.17 65.13 5.15 0.253 443
 445 3 -13.31 65.3 5.15 0.245 444
 446 3 -13.48 65.49 5.16 0.196 445
 447 3 -13.54 65.69 5.18 0.244 446
 448 3 -13.57 65.85 5.19 0.25 447
 449 3 -13.6 66.07 5.23 0.176 448
 450 3 -13.74 66.11 5.23 0.179 449
 451 3 -13.82 66.16 5.27 0.172 450
 452 3 -13.87 66.38 5.27 0.211 451
 453 3 -13.93 66.63 5.31 0.219 452
 454 3 -13.98 66.88 5.35 0.204 453
 455 3 -14.07 67.02 5.35 0.215 454
 456 3 -14.13 67.24 5.39 0.232 455
 457 3 -14.21 67.46 5.41 0.255 456
 458 3 -14.31 67.76 5.44 0.271 457
 459 3 -14.42 67.94 5.44 0.268 458
 460 3 -14.57 68.13 5.44 0.276 459
 461 3 -14.68 68.35 5.45 0.248 460
 462 3 -14.8 68.6 5.48 0.245 461
 463 3 -14.88 68.8 5.45 0.198 462
 464 3 -14.97 68.97 5.45 0.186 463
 465 3 -15.01 69.13 5.48 0.203 464
 466 3 -15.07 69.35 5.49 0.217 465
 467 3 -15.18 69.52 5.48 0.238 466
 468 3 -15.22 69.76 5.45 0.246 467
 469 3 -15.34 70.02 5.48 0.236 468
 470 3 -15.51 70.26 5.5 0.235 469
 471 3 -15.66 70.38 5.55 0.199 470
 472 3 -15.79 70.49 5.64 0.226 471
 473 3 -15.81 70.69 5.68 0.25 472
 474 3 -15.81 70.94 5.73 0.229 473
 475 3 -15.81 71.05 5.73 0.174 474
 476 3 -15.97 71.18 5.69 0.223 475
 477 3 -16.09 71.41 5.72 0.242 476
 478 3 -16.13 71.6 5.77 0.223 477
 479 3 -16.27 71.74 5.87 0.212 478
 480 3 -16.34 72.01 5.89 0.224 479
 481 3 -16.43 72.21 5.93 0.219 480
 482 3 -16.5 72.4 5.93 0.204 481
 483 3 -16.59 72.58 5.92 0.216 482
 484 3 -16.68 72.79 5.93 0.22 483
 485 3 -16.73 72.99 5.9 0.218 484
 486 3 -16.84 73.1 5.97 0.233 485
 487 3 -16.98 73.32 6.04 0.271 486
 488 3 -17.07 73.57 6.08 0.261 487
 489 3 -17.2 73.74 6.09 0.225 488
 490 3 -17.32 73.91 6.13 0.22 489
 491 3 -17.43 74.07 6.19 0.174 490
 492 3 -17.59 74.24 6.23 0.178 491
 493 3 -17.73 74.41 6.3 0.179 492
 494 3 -17.91 74.54 6.39 0.228 493
 495 3 -18 74.69 6.46 0.247 494
 496 3 -18.13 74.88 6.5 0.219 495
 497 3 -18.2 75.1 6.59 0.234 496
 498 3 -18.27 75.24 6.63 0.212 497
 499 3 -18.43 75.44 6.76 0.241 498
 500 3 -18.57 75.65 6.89 0.259 499
 501 3 -18.72 75.8 6.93 0.266 500
 502 3 -18.84 75.99 7.02 0.253 501
 503 3 -18.91 76.1 7.14 0.227 502
 504 3 -19.07 76.25 7.25 0.197 503
 505 3 -19.16 76.36 7.3 0.197 504
 506 3 -19.22 76.52 7.38 0.194 505
 507 3 -19.32 76.7 7.47 0.193 506
 508 3 -19.38 76.83 7.54 0.199 507
 509 3 -19.43 77.03 7.55 0.233 508
 510 3 -19.45 77.28 7.59 0.251 509
 511 3 -19.57 77.5 7.72 0.233 510
 512 3 -19.66 77.67 7.79 0.216 511
 513 3 -19.86 77.78 7.9 0.205 512
 514 3 -19.9 77.89 7.95 0.19 513
 515 3 -19.93 78.09 8.02 0.188 514
 516 3 -20.02 78.3 8.1 0.185 515
 517 3 -20.22 78.47 8.22 0.228 516
 518 3 -20.26 78.66 8.3 0.235 517
 519 3 -20.4 78.87 8.41 0.248 518
 520 3 -20.47 79.03 8.48 0.222 519
 521 3 -20.62 79.09 8.56 0.223 520
 522 3 -20.71 79.2 8.6 0.231 521
 523 3 -20.83 79.36 8.73 0.225 522
 524 3 -20.92 79.47 8.8 0.209 523
 525 3 -21.03 79.56 8.88 0.209 524
 526 3 -21.1 79.67 8.93 0.181 525
 527 3 -21.22 79.72 9.06 0.167 526
 528 3 -21.37 79.87 9.16 0.182 527
 529 3 -21.53 79.95 9.28 0.214 528
 530 3 -21.69 80.02 9.35 0.225 529
 531 3 -21.81 80.06 9.39 0.195 530
 532 3 -21.99 80.14 9.49 0.18 531
 533 3 -22.12 80.22 9.59 0.177 532
 534 3 -22.24 80.27 9.64 0.167 533
 535 3 -22.35 80.33 9.71 0.186 534
 536 3 -22.46 80.45 9.81 0.198 535
 537 3 -22.62 80.52 9.88 0.2 536
 538 3 -22.74 80.67 9.96 0.187 537
 539 3 -22.87 80.72 10.07 0.181 538
 540 3 -23.03 80.77 10.2 0.164 539
 541 3 -23.15 80.86 10.35 0.152 540
 542 3 -23.24 80.92 10.41 0.16 541
 543 3 -23.37 81 10.54 0.187 542
 544 3 -23.51 81.08 10.63 0.193 543
 545 3 -23.67 81.2 10.77 0.202 544
 546 3 -23.8 81.27 10.89 0.16 545
 547 3 -23.94 81.37 11.01 0.189 546
 548 3 -24.08 81.38 11.13 0.174 547
 549 3 -24.22 81.48 11.29 0.191 548
 550 3 -24.37 81.6 11.38 0.191 549
 551 3 -24.49 81.67 11.47 0.192 550
 552 3 -24.62 81.73 11.56 0.157 551
 553 3 -24.72 81.79 11.64 0.174 552
 554 3 -24.92 81.87 11.79 0.135 553
 555 3 -25.05 81.84 11.87 0.17 554
 556 3 -25.19 81.85 11.87 0.162 555
 557 3 -25.33 81.84 11.99 0.185 556
 558 3 -25.44 81.84 11.97 0.172 557
 559 3 -25.55 81.96 12.15 0.202 558
 560 3 -25.65 82.03 12.23 0.176 559
 561 3 -25.81 82.07 12.28 0.205 560
 562 3 -25.92 82.06 12.43 0.198 561
 563 3 -26.1 82.09 12.53 0.179 562
 564 3 -26.24 82.13 12.57 0.148 563
 565 3 -26.35 82.18 12.71 0.152 564
 566 3 -26.47 82.21 12.82 0.179 565
 567 3 -26.62 82.29 12.94 0.181 566
 568 3 -26.8 82.29 12.98 0.205 567
 569 3 -26.94 82.37 13.04 0.169 568
 570 3 -27.06 82.38 13.07 0.139 569
 571 3 -27.24 82.46 13.19 0.139 570
 572 3 -27.37 82.46 13.32 0.15 571
 573 3 -27.55 82.49 13.37 0.147 572
 574 3 -27.71 82.46 13.45 0.193 573
 575 3 -27.87 82.48 13.54 0.207 574
 576 3 -28.08 82.57 13.68 0.204 575
 577 3 -28.22 82.63 13.79 0.16 576
 578 3 -28.39 82.71 13.87 0.168 577
 579 3 -28.56 82.76 13.98 0.151 578
 580 3 -28.71 82.84 14.13 0.162 579
 581 3 -28.85 82.84 14.23 0.166 580
 582 3 -28.96 82.92 14.28 0.191 581
 583 3 -29.1 82.99 14.36 0.164 582
 584 3 -29.21 83.1 14.39 0.163 583
 585 3 -29.33 83.14 14.55 0.173 584
 586 3 -29.44 83.16 14.69 0.191 585
 587 3 -29.49 83.18 14.82 0.196 586
 588 3 -29.49 83.22 15.03 0.206 587
 589 3 -29.6 83.27 15.15 0.201 588
 590 3 -29.69 83.27 15.35 0.227 589
 591 3 -29.85 83.25 15.41 0.246 590
 592 3 -29.9 83.27 15.57 0.236 591
 593 3 -29.96 83.38 15.73 0.223 592
 594 3 -30.05 83.44 15.88 0.218 593
 595 3 -30.19 83.47 16 0.181 594
 596 3 -30.26 83.52 16.2 0.183 595
 597 3 -30.31 83.55 16.34 0.179 596
 598 3 -30.46 83.57 16.48 0.174 597
 599 3 -30.58 83.58 16.66 0.185 598
 600 3 -30.76 83.63 16.82 0.194 599
 601 3 -30.92 83.64 16.95 0.208 600
 602 3 -31.03 83.69 17.05 0.197 601
 603 3 -31.12 83.75 17.27 0.205 602
 604 3 -31.17 83.8 17.43 0.161 603
 605 3 -31.31 83.82 17.66 0.17 604
 606 3 -31.37 83.88 17.82 0.157 605
 607 3 -31.39 83.91 18 0.167 606
 608 3 -31.49 83.99 18.18 0.144 607
 609 3 -31.53 84.04 18.34 0.174 608
 610 3 -31.58 84.1 18.5 0.161 609
 611 3 -31.53 84.18 18.66 0.161 610
 612 3 -31.53 84.27 18.82 0.185 611
 613 3 -31.53 84.22 19.02 0.202 612
 614 3 -31.47 84.24 19.21 0.203 613
 615 3 -31.51 84.3 19.41 0.205 614
 616 3 -31.44 84.32 19.54 0.197 615
 617 3 -31.44 84.39 19.73 0.191 616
 618 3 -31.37 84.44 19.86 0.205 617
 619 3 -31.33 84.54 20.04 0.206 618
 620 3 -31.33 84.57 20.2 0.203 619
 621 3 -31.24 84.55 20.34 0.187 620
 622 3 -31.22 84.55 20.55 0.196 621
 623 3 -31.21 84.58 20.7 0.197 622
 624 3 -31.17 84.6 20.86 0.183 623
 625 3 -31.17 84.61 21.05 0.171 624
 626 3 -31.1 84.64 21.23 0.185 625
 627 3 -31.15 84.69 21.41 0.181 626
 628 3 -31.17 84.69 21.64 0.219 627
 629 3 -31.15 84.69 21.84 0.244 628
 630 3 -31.1 84.64 22.09 0.263 629
 631 3 -31.12 84.61 22.32 0.247 630
 632 3 -31.14 84.61 22.48 0.259 631
 633 3 -31.15 84.58 22.73 0.232 632
 634 3 -31.14 84.55 22.96 0.208 633
 635 3 -31.08 84.59 23.13 0.17 634
 636 3 -31.03 84.65 23.3 0.181 635
 637 3 -31.01 84.78 23.52 0.227 636
 638 3 -30.9 84.9 23.61 0.214 637
 639 3 -30.8 85.05 23.73 0.189 638
 640 3 -30.67 85.12 23.75 0.149 639
 641 3 -30.53 85.22 23.77 0.155 640
 642 3 -30.39 85.39 23.8 0.183 641
 643 3 -30.24 85.47 23.77 0.217 642
 644 3 -30.06 85.61 23.84 0.236 643
 645 3 -29.8 85.87 23.96 0.325 644
 646 3 -29.69 85.86 24.07 0.274 645
 647 3 -29.53 85.84 24.2 0.245 646
 648 3 -29.44 85.92 24.39 0.233 647
 649 3 -29.33 85.89 24.46 0.258 648
 650 3 -29.1 85.92 24.64 0.24 649
 651 3 -28.97 85.97 24.8 0.217 650
 652 3 -28.81 86.08 25 0.21 651
 653 3 -28.81 86.14 25.16 0.163 652
 654 3 -28.81 86.28 25.23 0.162 653
 655 3 -28.87 86.4 25.29 0.174 654
 656 3 -28.89 86.56 25.32 0.197 655
 657 3 -28.94 86.7 25.48 0.209 656
 658 3 -28.92 86.83 25.66 0.182 657
 659 3 -28.92 86.89 25.8 0.195 658
 660 3 -28.87 86.94 25.98 0.201 659
 661 3 -28.9 86.98 26.14 0.188 660
 662 3 -28.83 87.09 26.25 0.172 661
 663 3 -28.81 87.12 26.38 0.191 662
 664 3 -28.78 87.22 26.52 0.185 663
 665 3 -28.71 87.33 26.66 0.151 664
 666 3 -28.74 87.44 26.76 0.168 665
 667 3 -28.71 87.56 26.88 0.193 666
 668 3 -28.7 87.75 26.97 0.207 667
 669 3 -28.89 87.92 27.67 0.578 668
 670 3 -28.7 87.92 27.83 0.551 669
 671 3 -28.5 87.81 27.94 0.568 670
 672 3 -28.33 87.26 28.61 0.208 671
 673 3 -28.44 87.14 28.71 0.217 672
 674 3 -28.58 87.01 28.79 0.23 673
 675 3 -28.74 86.9 28.91 0.218 674
 676 3 -28.9 86.81 28.98 0.208 675
 677 3 -29.01 86.73 29.13 0.173 676
 678 3 -29.24 86.58 29.25 0.177 677
 679 3 -29.46 86.5 29.34 0.163 678
 680 3 -29.65 86.42 29.32 0.21 679
 681 3 -29.76 86.4 29.39 0.301 680
 682 3 -29.85 86.3 29.45 0.367 681
 683 3 -29.97 86.2 29.54 0.447 682
 684 3 -30.06 86.09 29.59 0.504 683
 685 3 -30.15 85.98 29.66 0.563 684
 686 3 -30.24 86 29.8 0.614 685
 687 3 -30.31 85.98 29.88 0.654 686
 688 3 -30.56 86.12 30.07 0.448 687
 689 3 -30.65 86.73 30.3 0.094 688
 690 3 -30.81 86.79 30.36 0.121 689
 691 3 -30.92 86.77 30.45 0.111 690
 692 3 -31.01 86.79 30.57 0.081 691
 693 3 -31.03 86.84 30.8 0.113 692
 694 3 -30.99 86.91 30.91 0.134 693
 695 3 -30.99 87.1 31 0.17 694
 696 3 -31.01 87.29 31.07 0.181 695
 697 3 -31.1 87.43 31.06 0.143 696
 698 3 -31.33 87.4 31.24 0.093 697
 699 3 -31.49 87.4 31.42 0.137 698
 700 3 -31.58 87.4 31.51 0.168 699
 701 3 -31.71 87.31 31.64 0.241 700
 702 3 -31.43 87.73 31.6 0.113 701
 703 3 -31.36 87.93 31.56 0.07 702
 704 3 -31.23 88.04 31.51 0.103 703
 705 3 -31.16 88.18 31.49 0.124 704
 706 3 -31.87 87.15 31.77 0.155 701
 707 3 -31.93 87.01 31.73 0.000125 706
 708 3 -29.87 85.17 29.36 0.149 687
 709 3 -29.85 85.06 29.39 0.143 708
 710 3 -29.83 84.95 29.45 0.162 709
 711 3 -29.74 84.83 29.48 0.162 710
 712 3 -29.74 84.72 29.55 0.201 711
 713 3 -29.67 84.62 29.64 0.195 712
 714 3 -29.6 84.5 29.68 0.176 713
 715 3 -29.51 84.39 29.68 0.162 714
 716 3 -29.44 84.25 29.7 0.138 715
 717 3 -29.37 84.08 29.66 0.166 716
 718 3 -29.31 83.89 29.68 0.189 717
 719 3 -29.31 83.73 29.73 0.157 718
 720 3 -29.33 83.61 29.75 0.161 719
 721 3 -29.26 83.44 29.68 0.211 720
 722 3 -29.21 83.25 29.61 0.224 721
 723 3 -29.26 83.15 29.59 0.278 722
 724 3 -29.58 83.15 29.73 0.19 723
 725 3 -29.76 83.08 29.84 0.136 724
 726 3 -29.03 82.92 29.45 0.111 723
 727 3 -28.94 82.83 29.32 0.131 726
 728 3 -28.83 82.8 29.18 0.15 727
 729 3 -28.72 82.8 29.14 0.176 728
 730 3 -28.62 83.03 28.89 0.145 729
 731 3 -28.51 83.12 28.93 0.096 730
 732 3 -28.24 83.17 28.95 0.156 731
 733 3 -28.03 83.23 28.95 0.093 732
 734 3 -27.78 83.33 28.93 0.107 733
 735 3 -27.65 83.39 28.93 0.11 734
 736 3 -27.42 83.33 28.8 0.075 735
 737 3 -28.81 82.56 29.18 0.16 729
 738 3 -28.67 82.44 29.11 0.337 737
 739 3 -28.58 82.45 28.98 0.325 738
 740 3 -28.9 82.15 28.8 0.088 739
 741 3 -28.83 82.09 28.7 0.093 740
 742 3 -28.05 82.56 29 0.162 739
 743 3 -27.9 82.59 28.98 0.169 742
 744 3 -27.74 82.7 28.91 0.123 743
 745 3 -27.58 82.75 28.88 0.112 744
 746 3 -27.51 82.89 28.77 0.118 745
 747 3 -27.42 82.94 28.71 0.144 746
 748 3 -27.37 82.98 28.63 0.189 747
 749 3 -27.3 83.06 28.45 0.233 748
 750 3 -27.21 83.11 28.27 0.238 749
 751 3 -26.99 83.17 28.18 0.202 750
 752 3 -26.69 83.09 28.14 0.158 751
 753 3 -26.53 83.06 28.04 0.187 752
 754 3 -26.39 83.06 27.95 0.223 753
 755 3 -26.15 83.14 27.8 0.235 754
 756 3 -25.99 83.17 27.71 0.214 755
 757 3 -25.83 83.19 27.55 0.239 756
 758 3 -25.69 83.25 27.43 0.196 757
 759 3 -25.51 83.28 27.2 0.159 758
 760 3 -25.35 83.26 27.11 0.154 759
 761 3 -28.3 87.81 27.99 0.519 671
 762 3 -28.13 87.84 28.06 0.459 761
 763 3 -27.91 87.92 28.13 0.453 762
 764 3 -27.7 87.98 28.13 0.436 763
 765 3 -27.48 88.01 28.08 0.452 764
 766 3 -27.23 88.06 28.12 0.453 765
 767 3 -27.05 88.06 28.1 0.405 766
 768 3 -26.93 88.14 28.01 0.394 767
 769 3 -26.71 88.25 27.88 0.481 768
 770 3 -26.5 88.3 27.9 0.495 769
 771 3 -26.32 88.39 27.83 0.509 770
 772 3 -26.14 88.44 27.83 0.52 771
 773 3 -25.91 88.48 27.88 0.496 772
 774 3 -25.7 88.56 27.85 0.464 773
 775 3 -25.52 88.61 27.88 0.447 774
 776 3 -25.39 88.64 27.9 0.435 775
 777 3 -25.21 88.72 27.85 0.434 776
 778 3 -25.02 88.73 27.9 0.43 777
 779 3 -24.82 88.69 27.9 0.427 778
 780 3 -24.64 88.69 27.83 0.413 779
 781 3 -24.43 88.64 27.74 0.408 780
 782 3 -24.18 88.66 27.53 0.416 781
 783 3 -23.95 88.74 27.33 0.48 782
 784 3 -23.71 88.72 27.22 0.509 783
 785 3 -23.57 88.67 27.17 0.514 784
 786 3 -23.38 88.76 27.13 0.501 785
 787 3 -23.14 88.86 27.13 0.476 786
 788 3 -22.89 88.94 27.1 0.423 787
 789 3 -22.66 89 27.03 0.48 788
 790 3 -22.45 89.06 26.9 0.571 789
 791 3 -22.25 89.06 26.7 0.603 790
 792 3 -22.07 89.03 26.69 0.612 791
 793 3 -21.91 88.92 26.74 0.635 792
 794 3 -21.73 88.9 26.63 0.675 793
 795 3 -21.48 88.98 26.56 0.667 794
 796 3 -21.3 88.89 26.51 0.689 795
 797 3 -21.13 88.9 26.56 0.639 796
 798 3 -20.95 88.95 26.63 0.64 797
 799 3 -20.8 88.95 26.65 0.639 798
 800 3 -20.61 88.98 26.6 0.603 799
 801 3 -20.38 89.03 26.63 0.561 800
 802 3 -20.2 89.05 26.56 0.563 801
 803 3 -20 89.09 26.56 0.558 802
 804 3 -19.77 89.14 26.54 0.569 803
 805 3 -19.57 89.22 26.53 0.52 804
 806 3 -19.36 89.23 26.54 0.509 805
 807 3 -19.14 89.33 26.42 0.551 806
 808 3 -18.91 89.45 26.26 0.453 807
 809 3 -18.91 90.05 26.33 0.035 808
 810 3 -19.02 90.03 26.4 0.077 809
 811 3 -18.71 89.36 26.35 0.488 808
 812 3 -18.55 89.39 26.37 0.443 811
 813 3 -18.43 89.39 26.37 0.395 812
 814 3 -18.29 89.51 26.28 0.453 813
 815 3 -18.09 89.62 26.2 0.437 814
 816 3 -17.82 89.67 26.19 0.48 815
 817 3 -17.66 89.78 26.13 0.501 816
 818 3 -17.43 89.83 26.04 0.51 817
 819 3 -17.25 89.88 25.94 0.526 818
 820 3 -17.02 89.85 25.9 0.488 819
 821 3 -16.84 89.93 25.79 0.501 820
 822 3 -16.68 90 25.72 0.454 821
 823 3 -16.48 90.13 25.54 0.521 822
 824 3 -16.34 90.19 25.54 0.559 823
 825 3 -15.98 90.14 25.4 0.612 824
 826 3 -15.7 90.16 25.42 0.654 825
 827 3 -15.59 90.29 25.38 0.673 826
 828 3 -15.43 90.38 25.33 0.645 827
 829 3 -15.27 90.39 25.42 0.619 828
 830 3 -15.12 90.47 25.42 0.603 829
 831 3 -14.96 90.57 25.42 0.555 830
 832 3 -14.8 90.61 25.47 0.529 831
 833 3 -14.62 90.61 25.63 0.545 832
 834 3 -14.39 90.14 26.38 0.099 833
 835 3 -14.43 90.02 26.56 0.125 834
 836 3 -14.44 89.89 26.79 0.152 835
 837 3 -14.53 89.77 26.99 0.133 836
 838 3 -14.57 89.6 27.13 0.134 837
 839 3 -14.6 89.44 27.26 0.127 838
 840 3 -14.6 89.35 27.31 0.142 839
 841 3 -14.62 89.24 27.35 0.149 840
 842 3 -14.68 89.14 27.49 0.177 841
 843 3 -14.77 89.04 27.62 0.177 842
 844 3 -14.76 88.94 27.65 0.184 843
 845 3 -14.87 88.74 27.58 0.149 844
 846 3 -14.89 88.55 27.6 0.172 845
 847 3 -14.81 88.36 27.58 0.174 846
 848 3 -14.87 88.22 27.65 0.132 847
 849 3 -15.01 88.07 27.76 0.119 848
 850 3 -15.07 87.94 27.87 0.1 849
 851 3 -15.16 87.83 27.99 0.118 850
 852 3 -15.12 87.72 28.08 0.144 851
 853 3 -15.14 87.46 28.11 0.127 852
 854 3 -15.15 87.33 28.13 0.135 853
 855 3 -15.08 87.14 28.04 0.169 854
 856 3 -15.1 87.02 28 0.232 855
 857 3 -14.98 86.96 28.02 0.286 856
 858 3 -15.33 86.8 28 0.127 857
 859 3 -15.49 86.74 27.96 0.125 858
 860 3 -15.61 86.69 27.86 0.204 859
 861 3 -15.69 86.6 27.86 0.211 860
 862 3 -15.87 86.61 28 0.146 861
 863 3 -15.97 86.56 27.93 0.126 862
 864 3 -16.06 86.53 27.84 0.104 863
 865 3 -16.12 86.45 27.82 0.114 864
 866 3 -16.37 86.39 27.79 0.222 865
 867 3 -16.22 86.34 27.59 0.144 866
 868 3 -17.01 86.34 27.82 0.124 866
 869 3 -17.15 86.25 27.82 0.21 868
 870 3 -17.37 86.19 27.88 0.186 869
 871 3 -17.49 86.08 27.95 0.23 870
 872 3 -17.42 85.76 27.86 0.112 871
 873 3 -17.46 85.62 27.88 0.048 872
 874 3 -17.89 86.19 28.04 0.147 871
 875 3 -18.08 86.08 28.16 0.117 874
 876 3 -18.24 86.05 28.25 0.122 875
 877 3 -18.35 86.11 28.38 0.044 876
 878 3 -14.44 87.05 28.07 0.114 857
 879 3 -14.31 87.02 28.05 0.197 878
 880 3 -14.19 87.07 28.09 0.171 879
 881 3 -14.04 87.16 28.09 0.161 880
 882 3 -13.91 86.94 28.16 0.073 881
 883 3 -13.77 86.85 28.09 0.099 882
 884 3 -13.71 86.71 28.11 0.137 883
 885 3 -13.72 86.52 28.16 0.119 884
 886 3 -13.74 86.36 28.14 0.084 885
 887 3 -14.02 87.44 28 0.072 881
 888 3 -13.97 87.52 27.89 0.086 887
 889 3 -13.96 87.6 27.79 0.088 888
 890 3 -14.47 88.41 27.44 0.085 847
 891 3 -14.31 88.41 27.38 0.099 890
 892 3 -14.52 90.72 25.63 0.508 833
 893 3 -14.37 90.85 25.56 0.494 892
 894 3 -14.21 90.99 25.51 0.482 893
 895 3 -14.04 91.04 25.49 0.497 894
 896 3 -13.85 91.14 25.4 0.491 895
 897 3 -13.65 91.22 25.26 0.545 896
 898 3 -13.44 91.22 25.22 0.528 897
 899 3 -13.2 91.22 25.24 0.538 898
 900 3 -12.98 91.29 25.17 0.525 899
 901 3 -12.74 91.35 25.06 0.521 900
 902 3 -12.63 91.46 25.08 0.56 901
 903 3 -12.47 91.5 25.06 0.594 902
 904 3 -12.29 91.58 25.01 0.559 903
 905 3 -12.13 91.72 24.92 0.554 904
 906 3 -11.96 91.79 24.94 0.578 905
 907 3 -11.85 91.94 24.97 0.598 906
 908 3 -11.71 92.02 24.97 0.643 907
 909 3 -11.56 92.13 24.99 0.64 908
 910 3 -11.4 92.18 25.01 0.623 909
 911 3 -11.26 92.11 25.1 0.606 910
 912 3 -11.06 92.1 25.06 0.567 911
 913 3 -10.91 92.13 25.1 0.537 912
 914 3 -10.71 92.19 25.13 0.522 913
 915 3 -10.61 92.19 25.26 0.532 914
 916 3 -10.46 92.19 25.35 0.571 915
 917 3 -10.3 92.21 25.38 0.605 916
 918 3 -9.88 92.16 25.38 0.607 917
 919 3 -9.4 91.93 25.38 0.214 918
 920 3 -9.44 91.82 25.38 0.11 919
 921 3 -9.4 91.68 25.35 0.132 920
 922 3 -9.36 91.59 25.31 0.063 921
 923 3 -9.86 92.27 25.4 0.575 922
 924 3 -9.36 92.07 24.99 0.077 923
 925 3 -9.72 92.38 25.44 0.55 918
 926 3 -9.62 92.57 25.4 0.546 925
 927 3 -9.49 92.76 25.38 0.546 926
 928 3 -9.34 92.76 25.42 0.537 927
 929 3 -9.21 92.95 25.42 0.545 928
 930 3 -8.96 92.96 25.31 0.562 929
 931 3 -8.76 93.04 25.28 0.578 930
 932 3 -8.63 93.09 25.26 0.564 931
 933 3 -8.47 93.29 25.19 0.632 932
 934 3 -8.37 93.45 25.2 0.692 933
 935 3 -8.32 93.42 25.35 0.7 934
 936 3 -8.18 93.4 25.33 0.62 935
 937 3 -8.04 93.57 25.31 0.743 936
 938 3 -7.95 93.63 25.38 0.722 937
 939 3 -7.75 93.79 25.33 0.735 938
 940 3 -7.7 93.96 25.38 0.71 939
 941 3 -7.58 94.18 25.37 0.608 940
 942 3 -7.5 94.1 25.44 0.66 941
 943 3 -7.46 93.99 25.67 0.633 942
 944 3 -7.41 94.01 25.79 0.602 943
 945 3 -7.2 94.01 25.76 0.592 944
 946 3 -7.01 94.21 25.83 0.633 945
 947 3 -6.91 94.15 25.87 0.596 946
 948 3 -6.76 94.12 25.97 0.599 947
 949 3 -6.7 94.03 26.1 0.558 948
 950 3 -6.66 93.98 26.26 0.524 949
 951 3 -6.54 93.93 26.37 0.526 950
 952 3 -6.46 93.88 26.49 0.487 951
 953 3 -6.36 93.82 26.62 0.483 952
 954 3 -6.21 93.63 26.83 0.444 953
 955 3 -6.11 93.51 27.03 0.445 954
 956 3 -5.93 93.48 27.12 0.456 955
 957 3 -5.71 93.49 27.13 0.452 956
 958 3 -5.57 93.57 27.2 0.455 957
 959 3 -5.37 93.54 27.2 0.464 958
 960 3 -5.13 93.59 27.19 0.471 959
 961 3 -5 93.71 27.22 0.439 960
 962 3 -4.89 93.73 27.35 0.453 961
 963 3 -4.7 93.68 27.49 0.568 962
 964 3 -4.57 93.92 27.42 0.55 963
 965 3 -4.5 94.07 27.47 0.532 964
 966 3 -4.38 94.1 27.56 0.529 965
 967 3 -4.21 94.18 27.58 0.502 966
 968 3 -4 94.18 27.65 0.564 967
 969 3 -3.89 94.24 27.74 0.551 968
 970 3 -3.75 94.46 27.69 0.557 969
 971 3 -3.63 94.54 27.76 0.596 970
 972 3 -3.54 94.65 27.81 0.638 971
 973 3 -3.44 94.82 27.76 0.712 972
 974 3 -3.29 94.81 27.83 0.68 973
 975 3 -3.21 95.01 27.83 0.702 974
 976 3 -2.96 95.01 27.72 0.645 975
 977 3 -2.9 95.1 27.78 0.634 976
 978 3 -2.79 95.18 27.81 0.59 977
 979 3 -2.63 95.2 27.81 0.571 978
 980 3 -2.52 95.12 27.94 0.544 979
 981 3 -2.38 95.18 27.99 0.541 980
 982 3 -2.27 95.18 28.15 0.524 981
 983 3 -2.12 95.15 28.26 0.503 982
 984 3 -1.92 95.12 28.44 0.486 983
 985 3 -1.75 95.26 28.54 0.597 984
 986 3 -1.56 95.29 28.6 0.642 985
 987 3 -1.35 95.31 28.78 0.693 986
 988 3 -1.13 95.18 29.2 0.807 987
 989 3 -0.74 94.6 30.15 0.285 988
 990 3 -0.66 94.43 30.28 0.307 989
 991 3 -0.61 94.26 30.31 0.302 990
 992 3 -0.42 94.12 30.47 0.272 991
 993 3 -0.45 93.88 30.58 0.246 992
 994 3 -0.56 93.74 30.67 0.23 993
 995 3 -0.57 93.59 30.74 0.195 994
 996 3 -0.54 93.42 30.78 0.149 995
 997 3 -0.39 93.35 30.95 0.102 996
 998 3 -0.29 93.26 31.01 0.105 997
 999 3 -0.28 93.13 31.1 0.121 998
 1000 3 -0.22 92.99 31.17 0.16 999
 1001 3 -0.22 92.87 31.29 0.165 1000
 1002 3 -0.16 92.73 31.35 0.189 1001
 1003 3 -0.04 92.65 31.49 0.131 1002
 1004 3 0.01 92.56 31.6 0.169 1003
 1005 3 0.04 92.43 31.72 0.179 1004
 1006 3 0.11 92.32 31.85 0.22 1005
 1007 3 0.23 92.24 31.9 0.261 1006
 1008 3 0.26 92.15 32.07 0.224 1007
 1009 3 -0.05 92.07 32.3 0.059 1008
 1010 3 -0.11 91.99 32.39 0.077 1009
 1011 3 -0.16 91.87 32.44 0.083 1010
 1012 3 -0.16 91.73 32.51 0.068 1011
 1013 3 -0.18 91.57 32.55 0.087 1012
 1014 3 -0.14 91.4 32.52 0.065 1013
 1015 3 0.37 92.07 32.02 0.164 1008
 1016 3 0.14 92.21 32.33 0.085 1015
 1017 3 0.17 92.24 32.52 0.095 1016
 1018 3 0.23 92.26 32.75 0.098 1017
 1019 3 0.2 92.29 32.9 0.101 1018
 1020 3 0.2 92.23 33.04 0.137 1019
 1021 3 0.14 92.42 33.12 0.000125 1020
 1022 3 0.49 91.96 32.01 0.169 1015
 1023 3 0.61 91.87 32 0.203 1022
 1024 3 0.72 91.78 31.94 0.263 1023
 1025 3 0.9 91.54 32.15 0.241 1024
 1026 3 1.03 91.53 32.3 0.31 1025
 1027 3 1.1 91.43 32.44 0.354 1026
 1028 3 1.25 91.34 32.52 0.36 1027
 1029 3 1.39 91.24 32.52 0.364 1028
 1030 3 1.54 91.18 32.44 0.353 1029
 1031 3 1.63 91.09 32.44 0.31 1030
 1032 3 1.92 91.03 32.39 0.28 1031
 1033 3 2.23 90.96 32.4 0.189 1032
 1034 3 2.44 90.95 32.41 0.204 1033
 1035 3 2.69 91.01 32.51 0.25 1034
 1036 3 2.96 91.01 32.47 0.259 1035
 1037 3 3.17 91.01 32.57 0.224 1036
 1038 3 3.38 91.03 32.52 0.21 1037
 1039 3 3.61 90.99 32.44 0.203 1038
 1040 3 3.75 90.93 32.51 0.241 1039
 1041 3 3.9 90.92 32.54 0.306 1040
 1042 3 4.04 90.95 32.51 0.337 1041
 1043 3 4.28 91.15 32.36 0.188 1042
 1044 3 4.46 91.21 32.32 0.205 1043
 1045 3 4.59 91.15 32.4 0.273 1044
 1046 3 4.71 91.23 32.52 0.336 1045
 1047 3 4.8 91.37 32.58 0.351 1046
 1048 3 4.92 91.43 32.51 0.369 1047
 1049 3 5.01 91.46 32.58 0.385 1048
 1050 3 5.17 91.46 32.65 0.404 1049
 1051 3 4.99 91.38 33.23 0.11 1050
 1052 3 5.42 91.54 32.43 0.28 1050
 1053 3 5.64 91.57 32.37 0.219 1052
 1054 3 5.88 91.63 32.18 0.146 1053
 1055 3 6.04 91.72 32.22 0.155 1054
 1056 3 6.09 91.83 32.22 0.159 1055
 1057 3 6.25 91.92 32.15 0.198 1056
 1058 3 6.38 92.03 32.26 0.134 1057
 1059 3 6.51 92.19 32.36 0.116 1058
 1060 3 6.6 92.25 32.5 0.146 1059
 1061 3 6.71 92.31 32.62 0.169 1060
 1062 3 6.84 92.39 32.66 0.166 1061
 1063 3 6.99 92.48 32.72 0.156 1062
 1064 3 7.16 92.56 32.76 0.149 1063
 1065 3 7.29 92.72 32.73 0.134 1064
 1066 3 7.42 92.83 32.72 0.143 1065
 1067 3 7.54 92.95 32.75 0.166 1066
 1068 3 7.58 93.17 32.72 0.156 1067
 1069 3 7.68 93.31 32.76 0.181 1068
 1070 3 7.72 93.47 32.82 0.18 1069
 1071 3 7.75 93.61 32.94 0.212 1070
 1072 3 7.95 93.66 32.87 0.151 1071
 1073 3 8.15 93.78 32.8 0.107 1072
 1074 3 8.33 93.87 32.79 0.11 1073
 1075 3 8.45 93.98 32.76 0.168 1074
 1076 3 8.59 94.03 32.68 0.207 1075
 1077 3 8.42 93.98 32.29 0.139 1076
 1078 3 8.34 93.92 32.15 0.165 1077
 1079 3 8.36 94.06 31.89 0.115 1078
 1080 3 8.42 94.11 31.74 0.088 1079
 1081 3 8.35 94.03 31.54 0.069 1080
 1082 3 8.37 93.95 31.44 0.126 1081
 1083 3 8.32 93.89 31.35 0.083 1082
 1084 3 8.75 94.09 32.9 0.099 1076
 1085 3 8.89 94.14 32.97 0.103 1084
 1086 3 9.02 94.22 32.93 0.112 1085
 1087 3 9.19 94.33 32.87 0.138 1086
 1088 3 9.37 94.33 32.83 0.171 1087
 1089 3 9.66 94.36 32.75 0.17 1088
 1090 3 9.93 94.36 32.76 0.152 1089
 1091 3 10.1 94.42 32.72 0.151 1090
 1092 3 10.24 94.53 32.71 0.149 1091
 1093 3 10.3 94.69 32.68 0.16 1092
 1094 3 10.35 94.84 32.69 0.146 1093
 1095 3 10.5 94.86 32.79 0.108 1094
 1096 3 10.7 94.86 32.79 0.153 1095
 1097 3 10.84 94.94 32.82 0.139 1096
 1098 3 11.03 95.03 32.83 0.107 1097
 1099 3 11.26 95.17 32.76 0.153 1098
 1100 3 11.42 95.28 32.69 0.158 1099
 1101 3 11.66 95.47 32.57 0.16 1100
 1102 3 11.75 95.53 32.48 0.179 1101
 1103 3 12.02 95.47 32.36 0.098 1102
 1104 3 12.25 95.53 32.22 0.108 1103
 1105 3 12.47 95.67 32.15 0.132 1104
 1106 3 12.61 95.78 32.12 0.181 1105
 1107 3 12.67 95.92 32.08 0.242 1106
 1108 3 12.87 95.94 31.94 0.192 1107
 1109 3 13.03 96.03 31.87 0.125 1108
 1110 3 13.19 96.09 31.81 0.116 1109
 1111 3 13.34 96.12 31.79 0.111 1110
 1112 3 13.49 96.19 31.87 0.115 1111
 1113 3 13.62 96.28 31.81 0.092 1112
 1114 3 13.76 96.36 31.85 0.127 1113
 1115 3 13.83 96.45 31.76 0.152 1114
 1116 3 13.93 96.58 31.74 0.125 1115
 1117 3 14.01 96.7 31.75 0.133 1116
 1118 3 14.1 96.78 31.78 0.096 1117
 1119 3 14.21 96.83 31.75 0.081 1118
 1120 3 14.31 96.91 31.75 0.085 1119
 1121 3 14.4 97.04 31.77 0.104 1120
 1122 3 14.52 97.1 31.77 0.09 1121
 1123 3 14.62 97.21 31.71 0.099 1122
 1124 3 14.67 97.3 31.66 0.1 1123
 1125 3 14.83 97.32 31.55 0.123 1124
 1126 3 14.91 97.38 31.46 0.135 1125
 1127 3 14.92 97.54 31.37 0.156 1126
 1128 3 14.85 97.66 31.23 0.124 1127
 1129 3 14.94 97.76 31.16 0.089 1128
 1130 3 15.04 97.93 31.07 0.12 1129
 1131 3 15.17 98.05 31.03 0.105 1130
 1132 3 15.31 98.19 30.96 0.111 1131
 1133 3 15.43 98.26 30.91 0.146 1132
 1134 3 15.56 98.32 30.84 0.158 1133
 1135 3 15.65 98.4 30.77 0.133 1134
 1136 3 15.78 98.57 30.77 0.088 1135
 1137 3 15.92 98.66 30.75 0.103 1136
 1138 3 15.98 98.76 30.82 0.085 1137
 1139 3 16.17 99.07 30.8 0.177 1138
 1140 3 16.07 99.13 30.69 0.167 1139
 1141 3 15.98 99.26 30.66 0.081 1140
 1142 3 15.93 99.38 30.61 0.066 1141
 1143 3 16.33 99.1 30.89 0.15 1139
 1144 3 16.42 99.13 31 0.142 1143
 1145 3 16.61 99.3 31.09 0.14 1144
 1146 3 16.74 99.38 31.05 0.126 1145
 1147 3 16.85 99.44 31.02 0.127 1146
 1148 3 16.95 99.6 31.03 0.128 1147
 1149 3 17.11 99.69 30.98 0.163 1148
 1150 3 17.26 99.8 31 0.15 1149
 1151 3 17.35 99.9 31.02 0.121 1150
 1152 3 17.61 99.99 31.03 0.147 1151
 1153 3 17.7 99.99 31.14 0.188 1152
 1154 3 17.86 100.19 31.23 0.213 1153
 1155 3 18.02 100.3 31.34 0.242 1154
 1156 3 18.13 100.4 31.41 0.217 1155
 1157 3 18.22 100.49 31.5 0.168 1156
 1158 3 18.29 100.6 31.57 0.15 1157
 1159 3 18.36 100.79 31.62 0.11 1158
 1160 3 18.45 100.88 31.66 0.115 1159
 1161 3 18.58 100.99 31.71 0.116 1160
 1162 3 18.67 101.08 31.77 0.116 1161
 1163 3 18.77 101.19 31.82 0.11 1162
 1164 3 18.99 101.29 31.82 0.103 1163
 1165 3 19.1 101.49 31.84 0.092 1164
 1166 3 19.27 101.58 31.8 0.134 1165
 1167 3 19.38 101.69 31.71 0.099 1166
 1168 3 19.49 101.79 31.66 0.118 1167
 1169 3 19.72 101.88 31.75 0.155 1168
 1170 3 19.9 101.99 31.8 0.125 1169
 1171 3 20.08 102.08 31.84 0.118 1170
 1172 3 20.24 102.19 31.88 0.097 1171
 1173 3 20.45 102.29 31.89 0.128 1172
 1174 3 20.58 102.38 31.96 0.171 1173
 1175 3 20.72 102.49 31.99 0.161 1174
 1176 3 20.83 102.47 32.07 0.172 1175
 1177 3 20.95 102.57 32.08 0.15 1176
 1178 3 21.06 102.68 32.11 0.101 1177
 1179 3 21.22 102.77 32.24 0.1 1178
 1180 3 21.38 102.88 32.33 0.121 1179
 1181 3 21.61 102.97 32.4 0.107 1180
 1182 3 21.76 103.07 32.5 0.091 1181
 1183 3 21.92 103.18 32.46 0.122 1182
 1184 3 22.08 103.27 32.43 0.111 1183
 1185 3 22.17 103.38 32.4 0.092 1184
 1186 3 22.35 103.47 32.35 0.135 1185
 1187 3 22.45 103.57 32.35 0.139 1186
 1188 3 22.63 103.68 32.39 0.146 1187
 1189 3 22.83 103.77 32.43 0.179 1188
 1190 3 23.04 103.88 32.53 0.177 1189
 1191 3 23.13 103.96 32.53 0.165 1190
 1192 3 23.17 104.07 32.61 0.116 1191
 1193 3 23.31 104.27 32.56 0.124 1192
 1194 3 23.49 104.36 32.56 0.118 1193
 1195 3 23.68 104.46 32.68 0.109 1194
 1196 3 23.83 104.46 32.79 0.109 1195
 1197 3 23.97 104.57 32.83 0.109 1196
 1198 3 24.11 104.57 32.93 0.115 1197
 1199 3 24.24 104.65 33 0.123 1198
 1200 3 24.33 104.76 33.08 0.131 1199
 1201 3 24.45 104.86 33.29 0.155 1200
 1202 3 24.48 104.96 33.38 0.138 1201
 1203 3 24.59 105.05 33.51 0.188 1202
 1204 3 24.62 105.16 33.61 0.21 1203
 1205 3 24.62 105.35 33.78 0.217 1204
 1206 3 24.66 105.46 33.96 0.199 1205
 1207 3 24.66 105.55 34.11 0.158 1206
 1208 3 24.73 105.66 34.21 0.134 1207
 1209 3 24.82 105.85 34.24 0.101 1208
 1210 3 25.37 106.44 34.46 0.493 1209
 1211 3 25.5 106.74 34.63 0.409 1210
 1212 3 25.55 106.85 34.71 0.434 1211
 1213 3 25.59 106.85 34.84 0.403 1212
 1214 3 25.75 107.05 34.98 0.377 1213
 1215 3 25.82 107.15 35.06 0.34 1214
 1216 3 26.32 107.33 35.2 0.061 1215
 1217 3 26.48 107.54 35.35 0.082 1216
 1218 3 26.52 107.63 35.44 0.083 1217
 1219 3 26.53 107.83 35.48 0.105 1218
 1220 3 26.62 107.94 35.48 0.122 1219
 1221 3 26.68 108.13 35.56 0.085 1220
 1222 3 26.78 108.24 35.6 0.093 1221
 1223 3 26.89 108.32 35.63 0.081 1222
 1224 3 26.96 108.43 35.67 0.084 1223
 1225 3 27.16 108.53 35.7 0.098 1224
 1226 3 27.25 108.62 35.77 0.099 1225
 1227 3 27.34 108.73 35.81 0.086 1226
 1228 3 27.48 108.82 35.88 0.063 1227
 1229 3 27.53 108.93 35.94 0.109 1228
 1230 3 27.55 109.21 36.03 0.097 1229
 1231 3 27.59 109.31 36.09 0.085 1230
 1232 3 27.61 109.51 36.23 0.09 1231
 1233 3 27.64 109.62 36.3 0.11 1232
 1234 3 27.66 109.81 36.38 0.135 1233
 1235 3 27.71 110.01 36.35 0.11 1234
 1236 3 27.73 110.21 36.42 0.108 1235
 1237 3 27.71 110.42 36.46 0.125 1236
 1238 3 27.71 110.62 36.5 0.089 1237
 1239 3 27.68 110.82 36.57 0.082 1238
 1240 3 27.71 110.93 36.66 0.092 1239
 1241 3 27.75 111.13 36.78 0.121 1240
 1242 3 27.8 111.32 36.88 0.1 1241
 1243 3 27.87 111.43 36.96 0.096 1242
 1244 3 25.44 106.35 34.3 0.302 1210
 1245 3 25.44 106.34 34.2 0.169 1244
 1246 3 25.55 106.34 34.09 0.000125 1245
 1247 3 3.98 90.59 32.83 0.306 1042
 1248 3 3.84 90.46 33.15 0.139 1247
 1249 3 3.71 90.29 33.32 0.172 1248
 1250 3 3.59 90.12 33.4 0.154 1249
 1251 3 3.56 90.04 33.46 0.139 1250
 1252 3 3.59 89.93 33.62 0.146 1251
 1253 3 3.65 89.82 33.77 0.188 1252
 1254 3 3.61 89.71 33.91 0.218 1253
 1255 3 3.52 89.65 34.01 0.248 1254
 1256 3 3.84 89.54 34.22 0.16 1255
 1257 3 4.02 89.42 34.33 0.175 1256
 1258 3 4.1 89.34 34.4 0.193 1257
 1259 3 4.25 89.26 34.51 0.157 1258
 1260 3 4.34 89.21 34.65 0.141 1259
 1261 3 4.41 89.13 34.73 0.17 1260
 1262 3 4.43 89.04 34.83 0.239 1261
 1263 3 4.59 89.04 34.9 0.229 1262
 1264 3 4.88 89.03 34.98 0.186 1263
 1265 3 5 88.96 35.04 0.185 1264
 1266 3 5.09 88.9 35.15 0.192 1265
 1267 3 5.2 88.82 35.19 0.206 1266
 1268 3 5.39 88.79 35.27 0.185 1267
 1269 3 5.55 88.78 35.3 0.231 1268
 1270 3 5.67 88.7 35.34 0.18 1269
 1271 3 5.75 88.62 35.4 0.178 1270
 1272 3 5.87 88.56 35.41 0.207 1271
 1273 3 5.96 88.54 35.5 0.271 1272
 1274 3 6.08 88.87 35.76 0.115 1273
 1275 3 6.18 88.96 35.87 0.127 1274
 1276 3 6.26 89.1 35.87 0.131 1275
 1277 3 6.35 89.2 35.87 0.143 1276
 1278 3 6.49 89.21 35.89 0.117 1277
 1279 3 6.71 89.26 35.91 0.000125 1278
 1280 3 5.99 88.29 35.46 0.201 1273
 1281 3 6.13 88.13 35.44 0.18 1280
 1282 3 6.28 88.09 35.47 0.195 1281
 1283 3 6.38 88.01 35.51 0.187 1282
 1284 3 6.54 87.74 35.41 0.152 1283
 1285 3 6.63 87.57 35.33 0.136 1284
 1286 3 6.63 87.45 35.28 0.169 1285
 1287 3 6.62 87.29 35.23 0.181 1286
 1288 3 6.69 87.17 35.15 0.211 1287
 1289 3 6.73 87.07 35.06 0.241 1288
 1290 3 6.53 86.93 34.97 0.161 1289
 1291 3 6.46 86.9 34.74 0.095 1290
 1292 3 6.42 86.87 34.56 0.086 1291
 1293 3 6.37 86.74 34.45 0.077 1292
 1294 3 6.33 86.71 34.3 0.092 1293
 1295 3 6.24 86.65 34.22 0.098 1294
 1296 3 6.23 86.63 34.1 0.119 1295
 1297 3 6.11 86.62 34.01 0.213 1296
 1298 3 5.82 86.65 33.94 0.093 1297
 1299 3 5.65 86.57 33.85 0.138 1298
 1300 3 5.53 86.54 33.77 0.159 1299
 1301 3 5.46 86.48 33.66 0.152 1300
 1302 3 5.16 86.29 33.72 0.119 1301
 1303 3 5.04 86.15 33.63 0.107 1302
 1304 3 4.87 86.06 33.59 0.056 1303
 1305 3 4.77 85.96 33.52 0.07 1304
 1306 3 4.66 85.9 33.55 0.094 1305
 1307 3 4.53 85.84 33.53 0.000125 1306
 1308 3 5.66 86.65 33.45 0.055 1301
 1309 3 5.84 86.7 33.33 0.071 1308
 1310 3 5.96 86.81 33.23 0.08 1309
 1311 3 6.06 86.87 33.13 0.086 1310
 1312 3 7.12 87.17 34.97 0.113 1289
 1313 3 7.23 87.18 34.84 0.051 1312
 1314 3 7.4 87.2 34.74 0.074 1313
 1315 3 7.58 87.21 34.7 0.109 1314
 1316 3 7.74 87.21 34.66 0.104 1315
 1317 3 7.9 87.15 34.52 0.112 1316
 1318 3 7.98 87.07 34.44 0.153 1317
 1319 3 8.08 87.06 34.41 0.258 1318
 1320 3 8.07 86.63 34.44 0.112 1319
 1321 3 8.13 86.52 34.38 0.139 1320
 1322 3 8.31 86.53 34.34 0.099 1321
 1323 3 8.33 87.44 34.28 0.075 1319
 1324 3 8.43 87.55 34.19 0.088 1323
 1325 3 8.45 87.69 34.19 0.136 1324
 1326 3 8.52 87.83 34.22 0.06 1325
 1327 3 8.52 87.94 34.14 0.06 1326
 1328 3 8.59 88.19 34.16 0.124 1327
 1329 3 8.57 88.31 34.22 0.097 1328
 1330 3 8.5 88.41 34.21 0.078 1329
 1331 3 8.6 88.47 34.26 0.044 1330
 1332 3 5.01 88.6 35.05 0.068 1267
 1333 3 4.88 88.51 35.04 0.054 1332
 1334 3 3.11 89.56 34.08 0.131 1255
 1335 3 2.84 89.46 34.21 0.142 1334
 1336 3 2.65 89.43 34.29 0.122 1335
 1337 3 2.54 89.4 34.29 0.102 1336
 1338 3 2.42 89.32 34.37 0.13 1337
 1339 3 2.25 89.26 34.51 0.113 1338
 1340 3 2.13 89.18 34.64 0.115 1339
 1341 3 2.06 89.09 34.69 0.13 1340
 1342 3 2.11 88.84 34.79 0.089 1341
 1343 3 2.01 88.79 34.9 0.091 1342
 1344 3 1.88 88.65 34.84 0.093 1343
 1345 3 1.79 88.59 34.8 0.055 1344
 1346 3 1.56 88.46 34.79 0.112 1345
 1347 3 1.41 88.38 34.86 0.11 1346
 1348 3 1.29 88.31 34.9 0.133 1347
 1349 3 1.2 88.23 34.97 0.000125 1348
 1350 3 1.76 89.13 34.72 0.114 1341
 1351 3 1.64 89.15 34.79 0.14 1350
 1352 3 1.53 89.1 34.84 0.099 1351
 1353 3 1.31 89.12 34.93 0.121 1352
 1354 3 1.17 89.03 35.07 0.144 1353
 1355 3 0.97 89.03 35.09 0.144 1354
 1356 3 0.93 88.87 35.26 0.088 1355
 1357 3 0.84 88.79 35.33 0.072 1356
 1358 3 0.74 88.67 35.41 0.09 1357
 1359 3 0.68 88.59 35.47 0.09 1358
 1360 3 0.69 88.46 35.46 0.112 1359
 1361 3 0.67 88.34 35.54 0.167 1360
 1362 3 0.56 88.25 35.61 0.185 1361
 1363 3 0.74 89.03 35.04 0.137 1355
 1364 3 0.65 88.98 35.14 0.148 1363
 1365 3 0.32 89.09 35.05 0.082 1364
 1366 3 0.2 89.12 35.01 0.073 1365
 1367 3 0.14 89.17 34.94 0.139 1366
 1368 3 0.09 89.09 34.86 0.151 1367
 1369 3 0.01 88.99 34.73 0.126 1368
 1370 3 -0.02 88.96 34.65 0.087 1369
 1371 3 -0.05 88.93 34.48 0.065 1370
 1372 3 -0.02 89.01 34.26 0.076 1371
 1373 3 -0.69 93.35 30.54 0.071 996
 1374 3 -0.81 93.28 30.53 0.104 1373
 1375 3 -0.89 93.18 30.47 0.108 1374
 1376 3 -0.99 93.1 30.44 0.13 1375
 1377 3 -0.98 92.98 30.47 0.101 1376
 1378 3 -0.08 94.37 30.37 0.068 992
 1379 3 0 94.45 30.4 0.083 1378
 1380 3 0.07 94.43 30.33 0.032 1379
 1381 3 0.2 94.43 30.37 0.073 1380
 1382 3 0.32 94.53 30.29 0.079 1381
 1383 3 0.38 94.63 30.28 0.067 1382
 1384 3 0.53 94.71 30.26 0.063 1383
 1385 3 0.67 94.73 30.15 0.103 1384
 1386 3 0.84 94.76 30.06 0.122 1385
 1387 3 1.04 94.57 30.12 0.086 1386
 1388 3 1.04 94.4 30.13 0.058 1387
 1389 3 1 94.17 30.08 0.121 1388
 1390 3 0.81 94.09 30.15 0.108 1389
 1391 3 0.65 93.93 30.19 0.093 1390
 1392 3 -0.74 94.2 29.99 0.076 991
 1393 3 -0.84 94.06 30.01 0.105 1392
 1394 3 -0.88 93.96 30.01 0.13 1393
 1395 3 -0.95 93.87 29.99 0.161 1394
 1396 3 -1.16 93.87 30.15 0.103 1395
 1397 3 -1.15 93.88 30.26 0.076 1396
 1398 3 -0.84 93.79 29.81 0.099 1395
 1399 3 -0.9 93.68 29.7 0.082 1398
 1400 3 -0.92 93.7 29.51 0.086 1399
 1401 3 -0.95 93.63 29.42 0.087 1400
 1402 3 -0.94 93.57 29.29 0.073 1401
 1403 3 -0.93 93.57 29.17 0.065 1402
 1404 3 -1.07 95.29 29.19 0.797 988
 1405 3 -1.05 95.4 29.13 0.837 1404
 1406 3 -0.99 95.57 29.03 0.828 1405
 1407 3 -0.86 95.67 29.01 0.828 1406
 1408 3 -0.72 95.73 29.03 0.772 1407
 1409 3 -0.68 95.84 29.03 0.763 1408
 1410 3 -0.54 95.9 29.04 0.732 1409
 1411 3 -0.45 96.04 29.01 0.696 1410
 1412 3 -0.34 96.21 28.87 0.698 1411
 1413 3 -0.32 96.34 28.9 0.638 1412
 1414 3 -0.4 96.56 28.84 0.586 1413
 1415 3 -0.17 96.71 28.75 0.624 1414
 1416 3 0 96.76 28.82 0.624 1415
 1417 3 -0.01 96.73 29.03 0.527 1416
 1418 3 0.12 96.95 28.87 0.583 1417
 1419 3 0.26 97.13 28.87 0.504 1418
 1420 3 0.24 97.18 29.09 0.528 1419
 1421 3 0.33 97.4 29.09 0.511 1420
 1422 3 0.44 97.48 29.21 0.506 1421
 1423 3 0.46 97.59 29.36 0.525 1422
 1424 3 0.5 97.82 29.39 0.47 1423
 1425 3 0.51 97.99 29.48 0.458 1424
 1426 3 0.56 98.1 29.61 0.478 1425
 1427 3 0.6 98.32 29.62 0.426 1426
 1428 3 0.63 98.46 29.68 0.411 1427
 1429 3 0.7 98.67 29.77 0.348 1428
 1430 3 0.82 98.73 29.89 0.378 1429
 1431 3 0.83 98.9 29.89 0.417 1430
 1432 3 0.91 99.03 29.96 0.471 1431
 1433 3 0.98 99.18 30.09 0.418 1432
 1434 3 1.08 99.29 30.3 0.369 1433
 1435 3 1.12 99.35 30.21 0.386 1434
 1436 3 1.28 99.4 30.44 0.434 1435
 1437 3 1.36 99.48 30.52 0.461 1436
 1438 3 1.42 99.56 30.66 0.429 1437
 1439 3 1.61 99.63 30.89 0.452 1438
 1440 3 1.78 99.65 30.93 0.56 1439
 1441 3 1.96 99.67 31.21 0.575 1440
 1442 3 2.32 99.29 31.66 0.09 1441
 1443 3 2.37 99.23 31.75 0.102 1442
 1444 3 2.45 99.12 31.82 0.105 1443
 1445 3 2.45 99.04 31.96 0.097 1444
 1446 3 2.51 98.93 32.06 0.112 1445
 1447 3 2.57 98.87 32.2 0.166 1446
 1448 3 2.43 98.62 32.4 0.102 1447
 1449 3 2.43 98.51 32.45 0.157 1448
 1450 3 2.47 98.37 32.46 0.221 1449
 1451 3 2.57 98.23 32.42 0.202 1450
 1452 3 2.68 98.09 32.39 0.187 1451
 1453 3 3.01 98.09 32.43 0.101 1452
 1454 3 3.14 98.07 32.43 0.102 1453
 1455 3 2.41 98.07 32.6 0.077 1452
 1456 3 2.35 97.92 32.68 0.109 1455
 1457 3 2.35 97.73 32.71 0.152 1456
 1458 3 1.97 97.54 32.86 0.078 1457
 1459 3 1.74 97.51 32.89 0.07 1458
 1460 3 1.62 97.43 32.93 0.052 1459
 1461 3 1.5 97.37 32.92 0.08 1460
 1462 3 1.41 97.4 32.82 0.106 1461
 1463 3 1.41 97.48 32.6 0.068 1462
 1464 3 1.99 99.85 31 0.638 1441
 1465 3 2.03 99.96 31.14 0.635 1464
 1466 3 2.01 100.15 31.16 0.617 1465
 1467 3 2.1 100.26 31.39 0.634 1466
 1468 3 2.24 100.35 31.39 0.674 1467
 1469 3 2.26 100.46 31.5 0.643 1468
 1470 3 2.28 100.54 31.66 0.613 1469
 1471 3 2.35 100.65 31.82 0.606 1470
 1472 3 2.43 100.74 31.68 0.627 1471
 1473 3 2.47 100.95 31.68 0.55 1472
 1474 3 2.53 101.24 31.75 0.399 1473
 1475 3 2.57 101.45 31.78 0.42 1474
 1476 3 2.59 101.65 31.82 0.466 1475
 1477 3 2.68 101.84 31.84 0.463 1476
 1478 3 2.64 102.04 31.89 0.468 1477
 1479 3 2.6 102.24 31.96 0.453 1478
 1480 3 2.66 102.34 31.96 0.481 1479
 1481 3 2.68 102.45 32.03 0.462 1480
 1482 3 2.78 102.54 32.15 0.431 1481
 1483 3 2.89 102.65 32.21 0.417 1482
 1484 3 2.91 102.84 32.33 0.454 1483
 1485 3 3.03 102.95 32.39 0.469 1484
 1486 3 2.95 103.04 32.65 0.534 1485
 1487 3 2.97 103.23 32.71 0.532 1486
 1488 3 2.99 103.23 32.9 0.576 1487
 1489 3 2.99 103.34 33.25 0.659 1488
 1490 3 2.93 103.34 33.46 0.646 1489
 1491 3 2.99 103.54 33.57 0.618 1490
 1492 3 2.95 103.53 33.85 0.542 1491
 1493 3 2.93 103.73 33.88 0.56 1492
 1494 3 2.99 103.82 33.99 0.585 1493
 1495 3 2.97 103.93 34 0.555 1494
 1496 3 3.05 104.03 34.08 0.535 1495
 1497 3 3.12 104.23 34.07 0.539 1496
 1498 3 3.1 104.32 34.11 0.491 1497
 1499 3 3.1 104.53 34.11 0.467 1498
 1500 3 3.14 104.62 34.24 0.444 1499
 1501 3 3.16 104.82 34.26 0.437 1500
 1502 3 3.22 104.93 34.39 0.462 1501
 1503 3 3.23 105.12 34.39 0.496 1502
 1504 3 3.31 105.32 34.5 0.563 1503
 1505 3 3.21 105.43 34.56 0.55 1504
 1506 3 3.23 105.53 34.6 0.54 1505
 1507 3 3.23 105.73 34.69 0.504 1506
 1508 3 3.21 105.93 34.73 0.509 1507
 1509 3 3.17 106.03 34.74 0.546 1508
 1510 3 3.15 106.12 34.7 0.574 1509
 1511 3 3.15 106.32 34.77 0.603 1510
 1512 3 3.15 106.43 34.85 0.605 1511
 1513 3 3.1 106.53 34.95 0.569 1512
 1514 3 3.17 106.62 34.95 0.561 1513
 1515 3 3.17 106.93 34.81 0.6 1514
 1516 3 3.23 107.12 34.85 0.639 1515
 1517 3 3.25 107.32 34.77 0.685 1516
 1518 3 3.31 107.53 34.74 0.73 1517
 1519 3 3.35 107.73 34.66 0.733 1518
 1520 3 3.44 108.03 34.62 0.701 1519
 1521 3 3.46 108.23 34.64 0.744 1520
 1522 3 3.48 108.43 34.67 0.755 1521
 1523 3 3.4 108.73 34.63 0.765 1522
 1524 3 3.54 108.93 34.53 0.753 1523
 1525 3 3.58 109.12 34.55 0.725 1524
 1526 3 3.75 109.43 34.44 0.76 1525
 1527 3 3.73 109.53 34.5 0.857 1526
 1528 3 3.83 109.82 34.38 0.859 1527
 1529 3 3.86 110.03 34.38 0.913 1528
 1530 3 3.96 110.23 34.37 0.921 1529
 1531 3 4.02 110.53 34.39 0.874 1530
 1532 3 3.9 110.62 34.57 0.882 1531
 1533 3 3.17 110.21 35.62 0.124 1532
 1534 3 3.13 110.21 35.82 0.085 1533
 1535 3 3.04 110.12 35.87 0.058 1534
 1536 3 2.96 110.01 35.95 0.116 1535
 1537 3 2.81 110.12 35.99 0.116 1536
 1538 3 2.67 110.21 36.07 0.105 1537
 1539 3 2.6 110.42 36.09 0.084 1538
 1540 3 2.63 110.62 36.06 0.12 1539
 1541 3 2.63 110.92 36.07 0.089 1540
 1542 3 2.61 111.12 36.13 0.066 1541
 1543 3 2.58 111.32 36.03 0.107 1542
 1544 3 2.56 111.32 35.92 0.078 1543
 1545 3 3.94 110.93 34.62 0.821 1532
 1546 3 3.92 111.03 34.67 0.793 1545
 1547 3 3.96 111.21 34.78 0.749 1546
 1548 3 3.92 111.32 34.84 0.695 1547
 1549 3 3.92 111.51 34.88 0.687 1548
 1550 3 3.96 111.71 34.94 0.67 1549
 1551 3 4.02 111.82 34.98 0.678 1550
 1552 3 4.2 112.12 34.87 0.711 1551
 1553 3 4.15 112.21 34.91 0.695 1552
 1554 3 4.16 112.42 34.81 0.653 1553
 1555 3 4.3 112.71 34.84 0.627 1554
 1556 3 4.44 113.01 34.95 0.72 1555
 1557 3 4.48 113.12 34.99 0.746 1556
 1558 3 4.59 113.32 35.13 0.758 1557
 1559 3 4.81 113.62 35.06 0.781 1558
 1560 3 4.95 113.82 35.17 0.719 1559
 1561 3 4.87 113.82 35.52 0.731 1560
 1562 3 5.1 114.32 35.16 0.987 1561
 1563 3 4.92 114.32 35.26 0.983 1562
 1564 3 4.95 114.51 35.55 1.026 1563
 1565 3 4.71 114.2 37.18 0.113 1564
 1566 3 4.66 114.09 37.39 0.075 1565
 1567 3 4.65 113.99 37.6 0.088 1566
 1568 3 4.58 113.9 37.75 0.08 1567
 1569 3 4.49 113.9 37.89 0.091 1568
 1570 3 4.41 113.79 38.09 0.119 1569
 1571 3 4.32 113.79 38.31 0.131 1570
 1572 3 4.28 113.68 38.57 0.12 1571
 1573 3 4.32 113.59 38.73 0.000125 1572
 1574 3 4.87 114.51 35.8 0.939 1564
 1575 3 4.79 114.71 35.88 0.767 1574
 1576 3 4.82 114.81 35.98 0.669 1575
 1577 3 4.75 114.9 36.02 0.567 1576
 1578 3 4.7 115.01 36.12 0.53 1577
 1579 3 4.7 115.1 36.29 0.44 1578
 1580 3 4.67 115.31 36.31 0.374 1579
 1581 3 4.7 115.51 36.31 0.386 1580
 1582 3 4.67 115.81 36.37 0.435 1581
 1583 3 4.63 116.01 36.44 0.479 1582
 1584 3 4.71 116.1 36.48 0.532 1583
 1585 3 4.7 116.4 36.54 0.604 1584
 1586 3 4.88 116.51 36.51 0.548 1585
 1587 3 4.99 116.51 36.56 0.441 1586
 1588 3 5.12 116.6 36.58 0.354 1587
 1589 3 5.13 116.81 36.69 0.334 1588
 1590 3 5.12 117.09 36.83 0.299 1589
 1591 3 5.19 117.2 36.87 0.28 1590
 1592 3 5.21 117.29 37.01 0.255 1591
 1593 3 5.28 117.4 37.12 0.267 1592
 1594 3 5.28 117.59 37.3 0.282 1593
 1595 3 5.24 117.79 37.26 0.399 1594
 1596 3 5.28 117.9 37.47 0.449 1595
 1597 3 5.4 117.99 37.68 0.521 1596
 1598 3 5.2 118.29 37.98 0.67 1597
 1599 3 5.28 118.4 37.91 0.662 1598
 1600 3 5.36 118.49 37.86 0.594 1599
 1601 3 5.4 118.59 37.91 0.36 1600
 1602 3 5.46 118.79 37.94 0.28 1601
 1603 3 5.57 118.9 37.73 0.226 1602
 1604 3 5.61 118.99 37.77 0.146 1603
 1605 3 5.7 119.2 37.73 0.11 1604
 1606 3 5.79 119.29 37.8 0.12 1605
 1607 3 5.86 119.48 37.79 0.162 1606
 1608 3 5.85 119.59 37.66 0.163 1607
 1609 3 5.95 119.79 37.63 0.174 1608
 1610 3 6.24 120.09 37.41 0.345 1609
 1611 3 6.44 120.29 37.27 0.281 1610
 1612 3 6.54 120.49 37.3 0.245 1611
 1613 3 6.67 120.59 37.27 0.211 1612
 1614 3 6.81 120.79 37.23 0.184 1613
 1615 3 6.94 120.79 37.08 0.237 1614
 1616 3 7.03 120.9 37.02 0.281 1615
 1617 3 7.13 120.99 37.01 0.332 1616
 1618 3 7.2 121.29 37.13 0.305 1617
 1619 3 6.92 121.29 37.54 0.078 1618
 1620 3 6.86 121.38 37.59 0.071 1619
 1621 3 6.74 121.38 37.73 0.12 1620
 1622 3 6.62 121.38 37.9 0.124 1621
 1623 3 6.45 121.48 38.05 0.096 1622
 1624 3 6.37 121.48 38.15 0.088 1623
 1625 3 6.2 121.48 38.19 0.067 1624
 1626 3 6.07 121.59 38.31 0.097 1625
 1627 3 5.95 121.59 38.37 0.08 1626
 1628 3 7.38 121.4 36.93 0.238 1618
 1629 3 7.66 121.59 36.81 0.227 1628
 1630 3 7.82 121.7 36.73 0.215 1629
 1631 3 8.07 121.79 36.65 0.167 1630
 1632 3 8.15 121.9 36.63 0.149 1631
 1633 3 8.27 121.99 36.54 0.173 1632
 1634 3 8.34 122.09 36.48 0.181 1633
 1635 3 8.45 122.2 36.44 0.17 1634
 1636 3 8.59 122.29 36.4 0.15 1635
 1637 3 8.73 122.29 36.34 0.193 1636
 1638 3 8.96 122.4 36.26 0.172 1637
 1639 3 9.2 122.4 36.2 0.193 1638
 1640 3 9.42 122.4 36.18 0.166 1639
 1641 3 9.68 122.49 35.98 0.142 1640
 1642 3 9.8 122.48 35.9 0.163 1641
 1643 3 9.97 122.48 35.77 0.21 1642
 1644 3 10.21 122.48 35.74 0.21 1643
 1645 3 10.41 122.58 35.63 0.181 1644
 1646 3 10.57 122.58 35.63 0.18 1645
 1647 3 10.38 122.28 35.43 0.118 1646
 1648 3 10.35 122.19 35.33 0.067 1647
 1649 3 10.69 122.78 35.62 0.167 1646
 1650 3 10.81 122.89 35.59 0.172 1649
 1651 3 10.95 122.98 35.51 0.168 1650
 1652 3 11.04 122.89 35.54 0.19 1651
 1653 3 11.29 123.19 35.44 0.117 1652
 1654 3 11.46 123.19 35.4 0.159 1653
 1655 3 11.59 123.28 35.37 0.161 1654
 1656 3 11.77 123.39 35.28 0.235 1655
 1657 3 11.94 123.48 35.08 0.209 1656
 1658 3 12.05 123.58 34.97 0.239 1657
 1659 3 12.11 123.69 34.86 0.216 1658
 1660 3 12.19 123.78 34.72 0.223 1659
 1661 3 12.38 123.8 34.61 0.18 1660
 1662 3 12.56 123.89 34.47 0.149 1661
 1663 3 12.81 124 34.33 0.186 1662
 1664 3 12.93 124.09 34.22 0.185 1663
 1665 3 13.04 124.2 34.15 0.161 1664
 1666 3 13.24 124.3 34.03 0.185 1665
 1667 3 13.4 124.39 33.97 0.207 1666
 1668 3 13.54 124.39 33.89 0.182 1667
 1669 3 13.71 124.5 33.8 0.144 1668
 1670 3 13.95 124.5 33.61 0.178 1669
 1671 3 14.1 124.59 33.54 0.17 1670
 1672 3 14.23 124.7 33.47 0.181 1671
 1673 3 14.34 124.8 33.4 0.155 1672
 1674 3 14.43 124.8 33.35 0.164 1673
 1675 3 14.56 124.89 33.21 0.121 1674
 1676 3 14.62 125 33.18 0.131 1675
 1677 3 14.8 125.09 33.04 0.162 1676
 1678 3 14.93 125.2 32.96 0.158 1677
 1679 3 15.04 125.3 32.93 0.165 1678
 1680 3 15.13 125.39 32.79 0.165 1679
 1681 3 15.29 125.49 32.68 0.198 1680
 1682 3 15.46 125.49 32.58 0.257 1681
 1683 3 15.63 125.6 32.43 0.298 1682
 1684 3 15.77 125.6 32.3 0.325 1683
 1685 3 15.96 125.69 32.14 0.421 1684
 1686 3 16.11 125.8 32 0.417 1685
 1687 3 16.25 125.9 31.86 0.39 1686
 1688 3 16.36 125.99 31.77 0.406 1687
 1689 3 16.52 125.99 31.68 0.367 1688
 1690 3 16.55 125.8 31.54 0.237 1689
 1691 3 16.8 126.49 31.77 0.19 1689
 1692 3 16.95 126.6 31.75 0.164 1691
 1693 3 17.16 126.69 31.7 0.174 1692
 1694 3 17.39 126.8 31.59 0.191 1693
 1695 3 17.54 126.9 31.61 0.228 1694
 1696 3 17.7 126.99 31.63 0.183 1695
 1697 3 17.91 127.1 31.54 0.174 1696
 1698 3 18.04 127.19 31.43 0.17 1697
 1699 3 18.2 127.3 31.38 0.169 1698
 1700 3 18.34 127.4 31.34 0.147 1699
 1701 3 18.59 127.4 31.2 0.171 1700
 1702 3 18.68 127.49 31.06 0.204 1701
 1703 3 18.71 127.6 30.99 0.253 1702
 1704 3 19.14 127.49 31.06 0.13 1703
 1705 3 19.39 127.6 31 0.177 1704
 1706 3 19.52 127.69 30.97 0.149 1705
 1707 3 19.75 127.69 30.95 0.181 1706
 1708 3 19.88 127.9 30.86 0.183 1707
 1709 3 20.02 127.99 30.75 0.203 1708
 1710 3 20.2 127.99 30.63 0.207 1709
 1711 3 20.41 128.1 30.5 0.149 1710
 1712 3 20.59 128.19 30.43 0.16 1711
 1713 3 20.86 128.29 30.34 0.216 1712
 1714 3 21 128.19 30.38 0.25 1713
 1715 3 21.2 128.19 30.31 0.247 1714
 1716 3 21.43 128.38 30.11 0.229 1715
 1717 3 21.55 128.49 30 0.206 1716
 1718 3 21.61 128.49 29.9 0.198 1717
 1719 3 21.68 128.59 29.9 0.176 1718
 1720 3 21.8 128.68 29.79 0.161 1719
 1721 3 21.93 128.78 29.79 0.162 1720
 1722 3 22.05 128.88 29.66 0.152 1721
 1723 3 22.25 128.99 29.56 0.149 1722
 1724 3 22.41 129.09 29.43 0.156 1723
 1725 3 22.59 129.09 29.31 0.19 1724
 1726 3 22.71 129.18 29.29 0.21 1725
 1727 3 22.86 129.28 29.2 0.212 1726
 1728 3 22.98 129.38 29.11 0.172 1727
 1729 3 23.18 129.4 28.9 0.181 1728
 1730 3 23.29 129.5 28.79 0.187 1729
 1731 3 23.52 129.4 28.7 0.2 1730
 1732 3 23.71 129.4 28.54 0.171 1731
 1733 3 23.88 129.5 28.45 0.206 1732
 1734 3 23.98 129.5 28.36 0.208 1733
 1735 3 24.09 129.59 28.24 0.26 1734
 1736 3 24.3 129.69 28.22 0.348 1735
 1737 3 24.39 129.69 28.13 0.387 1736
 1738 3 24.63 129.8 28.06 0.402 1737
 1739 3 24.77 129.8 27.9 0.404 1738
 1740 3 25.05 129.8 27.86 0.333 1739
 1741 3 25.32 129.8 27.75 0.194 1740
 1742 3 25.45 129.9 27.63 0.137 1741
 1743 3 25.59 129.9 27.47 0.157 1742
 1744 3 25.73 129.9 27.25 0.085 1743
 1745 3 26 130.09 27.06 0.173 1744
 1746 3 26.14 130.21 26.86 0.174 1745
 1747 3 26.25 130.31 26.68 0.203 1746
 1748 3 26.45 130.5 26.59 0.193 1747
 1749 3 26.63 130.6 26.52 0.203 1748
 1750 3 26.8 130.7 26.5 0.226 1749
 1751 3 26.91 130.89 26.45 0.238 1750
 1752 3 26.94 130.99 26.43 0.246 1751
 1753 3 26.83 131.09 26.86 0.091 1752
 1754 3 26.76 131.19 26.97 0.069 1753
 1755 3 26.62 131.3 27.02 0.076 1754
 1756 3 26.53 131.4 27.16 0.087 1755
 1757 3 26.4 131.5 27.29 0.092 1756
 1758 3 27.19 130.99 26.2 0.23 1752
 1759 3 27.37 130.99 26 0.233 1758
 1760 3 27.67 130.99 25.77 0.104 1759
 1761 3 27.81 130.99 25.63 0.121 1760
 1762 3 27.99 130.98 25.54 0.167 1761
 1763 3 28.26 131.09 25.41 0.178 1762
 1764 3 28.51 131.09 25.36 0.177 1763
 1765 3 28.72 131.19 25.27 0.134 1764
 1766 3 28.87 131.19 25.18 0.158 1765
 1767 3 29.08 131.19 25.13 0.157 1766
 1768 3 29.35 131.19 24.99 0.171 1767
 1769 3 29.51 131.29 24.88 0.166 1768
 1770 3 29.74 131.38 24.74 0.19 1769
 1771 3 29.92 131.5 24.63 0.209 1770
 1772 3 30.12 131.5 24.5 0.208 1771
 1773 3 30.3 131.6 24.43 0.21 1772
 1774 3 30.51 131.6 24.36 0.212 1773
 1775 3 30.76 131.69 24.22 0.249 1774
 1776 3 31.01 131.69 24.16 0.197 1775
 1777 3 31.4 131.79 24.04 0.179 1776
 1778 3 31.62 131.79 24 0.191 1777
 1779 3 31.85 131.89 23.91 0.153 1778
 1780 3 31.99 131.89 23.86 0.15 1779
 1781 3 32.17 132 23.85 0.12 1780
 1782 3 32.31 132.1 23.83 0.153 1781
 1783 3 32.49 132.18 23.76 0.093 1782
 1784 3 32.59 132.28 23.74 0.109 1783
 1785 3 32.74 132.38 23.69 0.144 1784
 1786 3 32.93 132.49 23.64 0.158 1785
 1787 3 33.1 132.59 23.58 0.159 1786
 1788 3 33.27 132.78 23.46 0.144 1787
 1789 3 33.38 132.78 23.3 0.157 1788
 1790 3 33.54 132.88 23.24 0.158 1789
 1791 3 33.68 132.99 23.17 0.156 1790
 1792 3 33.82 133.09 23.05 0.155 1791
 1793 3 34 133.18 22.96 0.189 1792
 1794 3 34.14 133.28 22.76 0.243 1793
 1795 3 34.2 133.49 22.65 0.251 1794
 1796 3 34.28 133.59 22.53 0.254 1795
 1797 3 34.41 133.68 22.3 0.183 1796
 1798 3 34.53 133.78 22.08 0.173 1797
 1799 3 34.67 133.8 21.92 0.143 1798
 1800 3 34.78 133.8 21.76 0.125 1799
 1801 3 34.91 133.8 21.58 0.145 1800
 1802 3 35.06 133.9 21.44 0.139 1801
 1803 3 35.24 133.9 21.35 0.184 1802
 1804 3 35.35 134 21.24 0.239 1803
 1805 3 35.53 134 21.07 0.274 1804
 1806 3 35.71 133.9 20.98 0.318 1805
 1807 3 35.75 133.9 20.87 0.373 1806
 1808 3 35.67 133.3 21.19 0.118 1807
 1809 3 35.71 133.09 21.21 0.093 1808
 1810 3 35.63 132.9 21.32 0.05 1809
 1811 3 35.6 132.8 21.4 0.083 1810
 1812 3 35.53 132.69 21.42 0.07 1811
 1813 3 35.46 132.59 21.48 0.109 1812
 1814 3 35.45 132.5 21.57 0.000125 1813
 1815 3 35.96 134.09 20.69 0.284 1807
 1816 3 36.14 134.19 20.58 0.248 1815
 1817 3 36.39 134.5 20.35 0.135 1816
 1818 3 36.53 134.6 20.19 0.195 1817
 1819 3 36.71 134.81 20.01 0.18 1818
 1820 3 36.95 134.9 19.87 0.149 1819
 1821 3 37.07 134.9 19.76 0.105 1820
 1822 3 37.28 134.99 19.57 0.231 1821
 1823 3 37.46 135.09 19.46 0.249 1822
 1824 3 37.61 135.09 19.33 0.314 1823
 1825 3 37.75 135.09 19.3 0.334 1824
 1826 3 37.92 134.99 19.33 0.37 1825
 1827 3 38.21 135.09 19.28 0.319 1826
 1828 3 38.6 134.8 19.53 0.146 1827
 1829 3 38.89 134.8 19.55 0.173 1828
 1830 3 39.16 134.8 19.49 0.108 1829
 1831 3 39.24 134.89 19.46 0.056 1830
 1832 3 38.11 135.49 18.94 0.133 1827
 1833 3 38.34 135.49 18.78 0.162 1832
 1834 3 38.53 135.59 18.62 0.184 1833
 1835 3 38.64 135.71 18.42 0.174 1834
 1836 3 38.67 135.8 18.26 0.168 1835
 1837 3 38.78 136.01 18.14 0.159 1836
 1838 3 38.81 135.9 17.98 0.128 1837
 1839 3 38.85 135.9 17.82 0.141 1838
 1840 3 38.91 135.9 17.67 0.145 1839
 1841 3 39.06 136.01 17.49 0.144 1840
 1842 3 39.14 136.01 17.4 0.117 1841
 1843 3 39.32 136.21 17.24 0.171 1842
 1844 3 39.53 136.21 17.08 0.162 1843
 1845 3 39.74 136.32 16.87 0.136 1844
 1846 3 39.88 136.42 16.74 0.154 1845
 1847 3 40.03 136.42 16.64 0.137 1846
 1848 3 40.2 136.52 16.48 0.191 1847
 1849 3 40.39 136.61 16.35 0.224 1848
 1850 3 40.59 136.71 16.23 0.186 1849
 1851 3 40.74 136.82 16.17 0.176 1850
 1852 3 40.88 136.92 16.03 0.197 1851
 1853 3 41.03 137.02 15.92 0.223 1852
 1854 3 41.21 137.11 15.75 0.272 1853
 1855 3 41.34 137.11 15.64 0.265 1854
 1856 3 41.45 137.21 15.45 0.268 1855
 1857 3 41.21 137.23 15.15 0.051 1856
 1858 3 41.31 137.11 15 0.054 1857
 1859 3 41.43 137.11 14.87 0.000125 1858
 1860 3 41.66 137.31 15.41 0.21 1856
 1861 3 41.78 137.41 15.34 0.203 1860
 1862 3 41.88 137.41 15.23 0.182 1861
 1863 3 42 137.51 15.03 0.181 1862
 1864 3 42.16 137.61 14.85 0.158 1863
 1865 3 42.24 137.82 14.59 0.079 1864
 1866 3 42.28 137.82 14.49 0.106 1865
 1867 3 42.39 137.91 14.4 0.109 1866
 1868 3 42.53 138.01 14.25 0.171 1867
 1869 3 42.75 138.11 14 0.15 1868
 1870 3 42.81 138.32 13.92 0.218 1869
 1871 3 42.81 138.32 13.67 0.257 1870
 1872 3 42.88 138.53 13.6 0.302 1871
 1873 3 42.93 138.63 13.42 0.486 1872
 1874 3 43.17 138.82 13.15 0.263 1873
 1875 3 43.31 138.82 12.9 0.179 1874
 1876 3 43.41 138.92 12.68 0.133 1875
 1877 3 43.48 139.03 12.35 0.092 1876
 1878 3 43.46 139.04 12.23 0.08 1877
 1879 3 43.45 139.04 12.07 0.073 1878
 1880 3 43.43 138.94 11.93 0.072 1879
 1881 3 43.39 138.94 11.8 0.083 1880
 1882 3 43.38 138.83 11.71 0.108 1881
 1883 3 43.36 138.73 11.62 0.114 1882
 1884 3 43.42 138.63 11.41 0.113 1883
 1885 3 43.45 138.54 11.24 0.086 1884
 1886 3 43.53 138.54 11.07 0.101 1885
 1887 3 43.68 138.64 10.88 0.12 1886
 1888 3 43.77 138.75 10.74 0.094 1887
 1889 3 6.37 119.99 36.9 0.073 1611
 1890 3 6.12 120.2 37.41 0.149 1610
 1891 3 5.62 118.99 37.3 0.093 1603
 1892 3 5.78 118.99 37.13 0.069 1891
 1893 3 5.87 118.9 36.98 0.113 1892
 1894 3 5.94 118.99 36.9 0.066 1893
 1895 3 4.79 118.98 38.65 0.159 1598
 1896 3 4.69 119.09 38.72 0.155 1895
 1897 3 4.58 119.09 38.8 0.184 1896
 1898 3 4.45 119.18 38.81 0.213 1897
 1899 3 4.28 119.18 38.9 0.241 1898
 1900 3 4.31 119.29 39.09 0.195 1899
 1901 3 4.28 119.38 39.2 0.22 1900
 1902 3 4.2 119.39 39.29 0.23 1901
 1903 3 4.13 119.49 39.48 0.252 1902
 1904 3 4.03 119.49 39.59 0.233 1903
 1905 3 4.01 119.58 39.7 0.208 1904
 1906 3 3.91 119.58 39.8 0.215 1905
 1907 3 3.84 119.58 39.94 0.251 1906
 1908 3 3.7 119.58 40.05 0.238 1907
 1909 3 3.59 119.58 40.22 0.236 1908
 1910 3 3.47 119.58 40.31 0.262 1909
 1911 3 3.39 119.69 40.41 0.272 1910
 1912 3 3.09 119.58 40.15 0.088 1911
 1913 3 3.03 119.49 40.18 0.121 1912
 1914 3 2.91 119.38 40.12 0.131 1913
 1915 3 2.76 119.29 40.08 0.098 1914
 1916 3 2.64 119.19 40.09 0.068 1915
 1917 3 2.45 119.19 40.13 0.087 1916
 1918 3 2.34 119.19 40.2 0.084 1917
 1919 3 2.24 119.08 40.26 0.095 1918
 1920 3 2.2 118.99 40.31 0.145 1919
 1921 3 2.28 118.88 40.34 0.099 1920
 1922 3 2.37 118.69 40.41 0.117 1921
 1923 3 2.43 118.58 40.51 0.125 1922
 1924 3 2.32 118.38 40.48 0.093 1923
 1925 3 2.37 118.29 40.58 0.000125 1924
 1926 3 3.45 119.69 40.61 0.227 1911
 1927 3 3.53 119.79 40.76 0.244 1926
 1928 3 3.47 119.77 40.9 0.223 1927
 1929 3 3.45 119.77 41.06 0.261 1928
 1930 3 3.45 119.77 41.22 0.324 1929
 1931 3 3.45 119.88 41.31 0.356 1930
 1932 3 3.28 119.88 41.49 0.313 1931
 1933 3 3.12 119.88 41.68 0.28 1932
 1934 3 2.87 119.88 41.86 0.227 1933
 1935 3 2.76 119.97 41.97 0.182 1934
 1936 3 2.55 119.88 42.23 0.254 1935
 1937 3 2.43 119.86 42.4 0.252 1936
 1938 3 2.28 119.77 42.55 0.243 1937
 1939 3 2.02 119.47 42.41 0.081 1938
 1940 3 1.96 119.27 42.45 0.103 1939
 1941 3 1.98 119.07 42.48 0.158 1940
 1942 3 2.18 119.66 42.76 0.186 1938
 1943 3 2.12 119.66 42.98 0.185 1942
 1944 3 2.08 119.57 43.09 0.218 1943
 1945 3 2.01 119.47 43.29 0.225 1944
 1946 3 1.84 119.47 43.45 0.224 1945
 1947 3 1.75 119.47 43.55 0.232 1946
 1948 3 1.66 119.36 43.73 0.218 1947
 1949 3 1.49 119.35 43.83 0.218 1948
 1950 3 1.39 119.35 44.05 0.21 1949
 1951 3 1.4 119.25 44.19 0.193 1950
 1952 3 1.31 119.25 44.3 0.242 1951
 1953 3 1.2 119.25 44.48 0.227 1952
 1954 3 0.98 119.26 44.72 0.179 1953
 1955 3 0.9 119.26 44.83 0.167 1954
 1956 3 0.96 119.26 44.97 0.177 1955
 1957 3 0.93 119.26 45.08 0.183 1956
 1958 3 0.91 119.25 45.26 0.201 1957
 1959 3 0.91 119.25 45.48 0.231 1958
 1960 3 0.77 119.25 45.66 0.185 1959
 1961 3 0.72 119.15 45.84 0.211 1960
 1962 3 0.64 119.15 46.04 0.229 1961
 1963 3 0.56 119.15 46.29 0.268 1962
 1964 3 0.52 119.06 46.47 0.28 1963
 1965 3 0.44 119.05 46.68 0.267 1964
 1966 3 0.29 118.95 46.91 0.186 1965
 1967 3 0.2 118.84 47.05 0.171 1966
 1968 3 0.12 118.84 47.19 0.202 1967
 1969 3 0.08 118.75 47.34 0.195 1968
 1970 3 0.01 118.75 47.51 0.191 1969
 1971 3 -0.02 118.55 47.69 0.194 1970
 1972 3 -0.12 118.55 47.86 0.221 1971
 1973 3 -0.18 118.53 47.98 0.236 1972
 1974 3 -0.24 118.44 48.12 0.206 1973
 1975 3 -0.4 118.44 48.29 0.214 1974
 1976 3 -0.51 118.34 48.4 0.196 1975
 1977 3 -0.64 118.44 48.51 0.187 1976
 1978 3 -0.85 118.34 48.59 0.201 1977
 1979 3 -0.97 118.34 48.77 0.248 1978
 1980 3 -1.07 118.34 48.87 0.283 1979
 1981 3 -1.25 118.34 48.98 0.34 1980
 1982 3 -1.38 118.23 49.08 0.375 1981
 1983 3 -1.5 118.23 49.15 0.421 1982
 1984 3 -1.58 118.03 49.26 0.407 1983
 1985 3 -1.72 117.94 49.27 0.431 1984
 1986 3 -1.69 117.84 48.47 0.089 1985
 1987 3 -1.53 117.84 48.37 0.109 1986
 1988 3 -1.47 117.94 48.27 0.064 1987
 1989 3 -1.85 117.73 49.59 0.37 1985
 1990 3 -1.89 117.73 49.73 0.342 1989
 1991 3 -1.89 117.73 49.86 0.326 1990
 1992 3 -1.68 117.83 50.18 0.245 1991
 1993 3 -1.64 117.62 50.37 0.245 1992
 1994 3 -1.64 117.53 50.59 0.243 1993
 1995 3 -1.71 117.42 50.72 0.227 1994
 1996 3 -1.76 117.32 50.86 0.242 1995
 1997 3 -1.87 117.23 51.04 0.306 1996
 1998 3 -1.97 117.12 51.12 0.343 1997
 1999 3 -2.03 117.02 51.12 0.417 1998
 2000 3 -1.68 116.83 50.55 0.192 1999
 2001 3 -1.61 116.73 50.45 0.197 2000
 2002 3 -1.83 116.42 50.44 0.072 2001
 2003 3 -1.93 116.42 50.47 0.112 2002
 2004 3 -2.07 116.43 50.58 0.093 2003
 2005 3 -2.22 116.43 50.63 0.103 2004
 2006 3 -2.41 116.43 50.73 0.138 2005
 2007 3 -2.51 116.43 50.8 0.126 2006
 2008 3 -2.6 116.52 50.98 0.101 2007
 2009 3 -2.26 116.93 51.45 0.336 1999
 2010 3 -2.37 117.02 51.81 0.256 2009
 2011 3 -2.41 116.93 52.08 0.214 2010
 2012 3 -2.39 116.91 52.23 0.29 2011
 2013 3 -2.01 116.91 52.24 0.177 2012
 2014 3 -1.85 116.82 52.34 0.111 2013
 2015 3 -1.97 116.71 52.44 0.098 2014
 2016 3 -2.07 116.62 52.61 0.096 2015
 2017 3 -2.64 116.71 52.4 0.22 2012
 2018 3 -2.72 116.71 52.55 0.206 2017
 2019 3 -2.76 116.62 52.69 0.243 2018
 2020 3 -2.53 116.32 52.66 0.116 2019
 2021 3 -2.53 116.12 52.66 0.118 2020
 2022 3 -2.57 115.91 52.55 0.128 2021
 2023 3 -2.43 115.82 52.49 0.118 2022
 2024 3 -2.26 115.71 52.43 0.107 2023
 2025 3 -2.14 115.51 52.38 0.083 2024
 2026 3 -2.1 115.32 52.44 0.09 2025
 2027 3 -2.07 115.21 52.45 0.105 2026
 2028 3 -2.07 115.12 52.52 0.109 2027
 2029 3 -2.09 114.91 52.59 0.08 2028
 2030 3 -2.01 114.82 52.62 0.122 2029
 2031 3 -1.99 114.71 52.68 0.191 2030
 2032 3 -2.14 114.62 53.02 0.077 2031
 2033 3 -2.2 114.62 53.13 0.057 2032
 2034 3 -2.3 114.4 53.33 0.1 2033
 2035 3 -2.34 114.51 53.49 0.097 2034
 2036 3 -2.35 114.51 53.66 0.04 2035
 2037 3 -2.93 116.71 52.84 0.204 2019
 2038 3 -2.99 116.62 53.02 0.2 2037
 2039 3 -3.05 116.62 53.13 0.197 2038
 2040 3 -3.14 116.62 53.37 0.181 2039
 2041 3 -3.26 116.62 53.52 0.175 2040
 2042 3 -3.35 116.6 53.69 0.185 2041
 2043 3 -3.47 116.6 53.76 0.194 2042
 2044 3 -3.55 116.6 53.91 0.201 2043
 2045 3 -3.64 116.6 54.01 0.204 2044
 2046 3 -3.66 116.51 54.16 0.199 2045
 2047 3 -3.85 116.51 54.38 0.211 2046
 2048 3 -3.93 116.4 54.51 0.231 2047
 2049 3 -4.13 116.4 54.68 0.23 2048
 2050 3 -4.27 116.4 54.76 0.179 2049
 2051 3 -4.22 116.4 54.9 0.207 2050
 2052 3 -4.23 116.4 55.01 0.214 2051
 2053 3 -4.43 116.4 55.19 0.261 2052
 2054 3 -4.44 116.29 55.36 0.241 2053
 2055 3 -4.6 116.2 55.51 0.23 2054
 2056 3 -4.64 116.2 55.69 0.238 2055
 2057 3 -4.84 116.1 55.81 0.23 2056
 2058 3 -4.85 116.1 55.94 0.263 2057
 2059 3 -4.89 116.1 56.12 0.337 2058
 2060 3 -4.97 116 56.24 0.403 2059
 2061 3 -5.05 116.11 56.37 0.439 2060
 2062 3 -5.17 116 56.54 0.478 2061
 2063 3 -5.35 115.89 56.73 0.513 2062
 2064 3 -5.47 115.89 56.87 0.503 2063
 2065 3 -5.54 115.89 57.02 0.49 2064
 2066 3 -5.72 116 57.22 0.463 2065
 2067 3 -5.89 115.89 57.37 0.471 2066
 2068 3 -5.92 115.89 57.56 0.427 2067
 2069 3 -6.14 115.89 57.66 0.399 2068
 2070 3 -6.5 116.1 57.73 0.321 2069
 2071 3 -6.65 116.19 57.84 0.276 2070
 2072 3 -6.76 116.3 57.99 0.252 2071
 2073 3 -6.89 116.39 58.16 0.249 2072
 2074 3 -7.01 116.49 58.29 0.3 2073
 2075 3 -7.14 116.49 58.44 0.342 2074
 2076 3 -7.05 116.78 58.49 0.343 2075
 2077 3 -7.09 116.88 58.63 0.304 2076
 2078 3 -7.08 117.08 58.69 0.309 2077
 2079 3 -7.13 117.28 58.73 0.269 2078
 2080 3 -7.14 117.38 58.76 0.237 2079
 2081 3 -7.17 117.58 58.81 0.217 2080
 2082 3 -7.31 117.78 58.86 0.205 2081
 2083 3 -7.4 117.78 58.98 0.234 2082
 2084 3 -7.61 118.08 58.93 0.245 2083
 2085 3 -7.8 118.19 59.01 0.25 2084
 2086 3 -7.96 118.28 59.12 0.237 2085
 2087 3 -8.01 118.38 59.18 0.266 2086
 2088 3 -8.07 118.49 59.19 0.298 2087
 2089 3 -8.25 118.49 59.36 0.259 2088
 2090 3 -8.4 118.58 59.37 0.246 2089
 2091 3 -8.56 118.58 59.48 0.289 2090
 2092 3 -8.68 118.58 59.55 0.307 2091
 2093 3 -8.93 118.38 59.43 0.057 2092
 2094 3 -9.06 118.38 59.45 0.072 2093
 2095 3 -8.66 118.88 59.59 0.255 2092
 2096 3 -8.73 118.99 59.62 0.274 2095
 2097 3 -8.77 119.08 59.69 0.322 2096
 2098 3 -8.81 119.28 59.72 0.424 2097
 2099 3 -8.85 119.38 59.73 0.409 2098
 2100 3 -8.31 119.69 59.18 0.075 2099
 2101 3 -8.26 119.78 59.13 0.000125 2100
 2102 3 -8.93 119.49 59.87 0.481 2099
 2103 3 -9.32 119.27 60.4 0.181 2102
 2104 3 -9.49 119.28 60.56 0.165 2103
 2105 3 -9.61 119.39 60.72 0.212 2104
 2106 3 -9.69 119.39 60.88 0.224 2105
 2107 3 -9.85 119.48 60.99 0.226 2106
 2108 3 -9.93 119.59 61.12 0.252 2107
 2109 3 -10.07 119.48 61.24 0.28 2108
 2110 3 -10.15 119.59 61.4 0.274 2109
 2111 3 -10.13 119.58 61.62 0.242 2110
 2112 3 -10.26 119.58 61.69 0.256 2111
 2113 3 -10.26 119.78 61.87 0.189 2112
 2114 3 -10.37 119.87 62.05 0.143 2113
 2115 3 -10.5 119.98 62.18 0.164 2114
 2116 3 -10.61 120.08 62.26 0.144 2115
 2117 3 -10.7 120.17 62.34 0.188 2116
 2118 3 -10.82 120.28 62.4 0.239 2117
 2119 3 -10.94 120.37 62.45 0.274 2118
 2120 3 -10.99 120.48 62.55 0.331 2119
 2121 3 -11.07 120.78 62.56 0.259 2120
 2122 3 -11.18 120.98 62.63 0.216 2121
 2123 3 -11.32 121.08 62.69 0.291 2122
 2124 3 -11.4 121.17 62.74 0.332 2123
 2125 3 -11.84 120.78 62.79 0.14 2124
 2126 3 -11.95 120.78 62.83 0.132 2125
 2127 3 -12.2 120.67 62.95 0.137 2126
 2128 3 -12.37 120.67 63.01 0.156 2127
 2129 3 -11.43 121.28 62.76 0.266 2124
 2130 3 -11.53 121.37 62.74 0.235 2129
 2131 3 -11.54 121.37 62.84 0.218 2130
 2132 3 -11.63 121.58 62.83 0.26 2131
 2133 3 -11.65 121.78 62.88 0.244 2132
 2134 3 -11.92 121.87 62.44 0.183 2133
 2135 3 -11.88 121.87 62.3 0.216 2134
 2136 3 -11.91 121.98 62.11 0.228 2135
 2137 3 -11.73 121.89 61.83 0.107 2136
 2138 3 -11.67 121.89 61.66 0.079 2137
 2139 3 -11.62 121.78 61.55 0.077 2138
 2140 3 -11.62 121.78 61.4 0.071 2139
 2141 3 -11.56 121.78 61.22 0.104 2140
 2142 3 -11.51 121.78 61.09 0.07 2141
 2143 3 -12.21 121.98 62.23 0.232 2136
 2144 3 -12.32 122.08 62.23 0.268 2143
 2145 3 -12.41 122.08 62.36 0.192 2144
 2146 3 -12.62 121.87 62.61 0.142 2145
 2147 3 -12.78 121.87 62.69 0.156 2146
 2148 3 -12.95 121.87 62.87 0.127 2147
 2149 3 -13.06 121.78 63.09 0.129 2148
 2150 3 -13.04 121.67 63.23 0.154 2149
 2151 3 -13.1 121.67 63.37 0.214 2150
 2152 3 -13.15 121.67 63.51 0.176 2151
 2153 3 -13.37 121.67 63.62 0.167 2152
 2154 3 -13.53 121.58 63.69 0.137 2153
 2155 3 -13.71 121.58 63.76 0.098 2154
 2156 3 -13.85 121.47 63.93 0.093 2155
 2157 3 -13.93 121.47 64.07 0.09 2156
 2158 3 -14.01 121.56 64.12 0.099 2157
 2159 3 -14.11 121.56 64.23 0.107 2158
 2160 3 -14.21 121.47 64.34 0.145 2159
 2161 3 -14.28 121.48 64.44 0.168 2160
 2162 3 -14.38 121.57 64.54 0.108 2161
 2163 3 -14.51 121.57 64.63 0.091 2162
 2164 3 -14.68 121.57 64.65 0.138 2163
 2165 3 -14.84 121.68 64.71 0.126 2164
 2166 3 -14.95 121.77 64.85 0.138 2165
 2167 3 -15.12 121.88 65.04 0.135 2166
 2168 3 -15.16 121.88 65.21 0.149 2167
 2169 3 -15.25 121.98 65.38 0.15 2168
 2170 3 -15.33 122.07 65.54 0.132 2169
 2171 3 -15.42 122.27 65.63 0.171 2170
 2172 3 -15.56 122.37 65.82 0.184 2171
 2173 3 -15.61 122.57 65.94 0.229 2172
 2174 3 -15.69 122.66 66.12 0.113 2173
 2175 3 -15.62 122.77 66.23 0.15 2174
 2176 3 -15.86 122.77 66.48 0.16 2175
 2177 3 -16.01 122.77 66.56 0.13 2176
 2178 3 -16.14 122.87 66.67 0.144 2177
 2179 3 -16.28 122.96 66.79 0.13 2178
 2180 3 -16.44 122.96 66.84 0.101 2179
 2181 3 -16.55 123.16 66.87 0.106 2180
 2182 3 -16.76 123.27 66.93 0.167 2181
 2183 3 -16.91 123.37 67.01 0.201 2182
 2184 3 -16.96 123.57 67.12 0.156 2183
 2185 3 -17.1 123.66 67.17 0.121 2184
 2186 3 -17.23 123.77 67.23 0.108 2185
 2187 3 -17.35 123.85 67.29 0.12 2186
 2188 3 -17.46 123.85 67.37 0.107 2187
 2189 3 -17.55 124.05 67.42 0.111 2188
 2190 3 -17.69 124.15 67.51 0.131 2189
 2191 3 -17.82 124.26 67.54 0.113 2190
 2192 3 -17.91 124.35 67.59 0.12 2191
 2193 3 -18.03 124.35 67.62 0.152 2192
 2194 3 -18.23 124.35 67.65 0.181 2193
 2195 3 -18.41 124.46 67.75 0.139 2194
 2196 3 -18.55 124.55 67.84 0.138 2195
 2197 3 -18.5 124.76 67.73 0.086 2196
 2198 3 -18.41 124.76 67.64 0.103 2197
 2199 3 -18.39 124.87 67.54 0.048 2198
 2200 3 -18.26 124.87 67.47 0.07 2199
 2201 3 -18.1 124.96 67.45 0.058 2200
 2202 3 -18.69 124.46 67.95 0.169 2196
 2203 3 -18.82 124.46 68.03 0.165 2202
 2204 3 -18.92 124.46 68.17 0.179 2203
 2205 3 -19.07 124.46 68.23 0.205 2204
 2206 3 -19.28 124.36 68.29 0.153 2205
 2207 3 -19.51 124.36 68.34 0.121 2206
 2208 3 -19.66 124.27 68.39 0.132 2207
 2209 3 -19.82 124.27 68.48 0.138 2208
 2210 3 -19.94 124.36 68.64 0.149 2209
 2211 3 -20.1 124.27 68.75 0.164 2210
 2212 3 -20.23 124.27 68.84 0.174 2211
 2213 3 -20.44 124.16 69.06 0.163 2212
 2214 3 -20.66 124.16 69.22 0.144 2213
 2215 3 -20.76 124.06 69.28 0.159 2214
 2216 3 -20.85 124.06 69.36 0.252 2215
 2217 3 -20.94 123.97 69.42 0.277 2216
 2218 3 -21.26 123.66 69.34 0.131 2217
 2219 3 -21.44 123.56 69.51 0.116 2218
 2220 3 -21.57 123.47 69.56 0.123 2219
 2221 3 -21.73 123.36 69.59 0.13 2220
 2222 3 -21.91 123.27 69.67 0.114 2221
 2223 3 -22 123.16 69.75 0.106 2222
 2224 3 -22.1 122.97 69.78 0.102 2223
 2225 3 -22.17 122.86 69.81 0.111 2224
 2226 3 -22.28 122.86 69.87 0.104 2225
 2227 3 -22.36 122.66 69.86 0.108 2226
 2228 3 -22.54 122.66 69.87 0.097 2227
 2229 3 -22.65 122.47 69.9 0.07 2228
 2230 3 -22.74 122.36 69.9 0.072 2229
 2231 3 -22.85 122.27 69.93 0.053 2230
 2232 3 -22.97 122.16 69.96 0.086 2231
 2233 3 -23.11 122.06 70.05 0.085 2232
 2234 3 -23.29 122.06 70.13 0.066 2233
 2235 3 -23.36 122.16 70.16 0.042 2234
 2236 3 -23.67 122.05 70.43 0.068 2235
 2237 3 -23.74 121.95 70.49 0.13 2236
 2238 3 -23.83 121.95 70.55 0.18 2237
 2239 3 -23.9 121.95 70.63 0.224 2238
 2240 3 -24.06 122.16 70.79 0.063 2239
 2241 3 -24.22 122.16 70.77 0.095 2240
 2242 3 -23.97 121.75 70.62 0.19 2239
 2243 3 -24.13 121.66 70.59 0.1 2242
 2244 3 -24.26 121.55 70.73 0.123 2243
 2245 3 -20.87 124.45 69.72 0.092 2217
 2246 3 -20.96 124.55 69.78 0.085 2245
 2247 3 -21.07 124.55 69.81 0.109 2246
 2248 3 -21.17 124.66 69.89 0.126 2247
 2249 3 -21.19 124.75 70.06 0.069 2248
 2250 3 -21.1 124.95 70.14 0.104 2249
 2251 3 -21.1 125.05 70.26 0.098 2250
 2252 3 -21.07 125.16 70.36 0.109 2251
 2253 3 -20.96 125.36 70.42 0.081 2252
 2254 3 -20.96 125.55 70.53 0.072 2253
 2255 3 -15.29 122.46 65.9 0.103 2173
 2256 3 -15.18 122.37 65.98 0.139 2255
 2257 3 -15.03 122.37 65.93 0.102 2256
 2258 3 -12.37 122.18 61.79 0.103 2144
 2259 3 -12.46 122.18 61.66 0.098 2258
 2260 3 -12.42 122.28 61.47 0.08 2259
 2261 3 -11.68 121.97 63.2 0.25 2133
 2262 3 -11.58 122.06 63.34 0.279 2261
 2263 3 -11.57 122.26 63.44 0.26 2262
 2264 3 -11.59 122.37 63.54 0.273 2263
 2265 3 -11.71 122.56 63.44 0.171 2264
 2266 3 -11.85 122.67 63.54 0.167 2265
 2267 3 -11.9 122.87 63.54 0.159 2266
 2268 3 -11.91 122.97 63.65 0.18 2267
 2269 3 -11.95 123.06 63.71 0.18 2268
 2270 3 -11.98 123.17 63.9 0.166 2269
 2271 3 -11.98 123.26 64.06 0.162 2270
 2272 3 -12 123.37 64.17 0.137 2271
 2273 3 -12.03 123.47 64.28 0.153 2272
 2274 3 -12.09 123.67 64.45 0.211 2273
 2275 3 -12.19 123.76 64.56 0.176 2274
 2276 3 -12.23 123.86 64.62 0.122 2275
 2277 3 -12.23 123.95 64.73 0.168 2276
 2278 3 -12.31 124.15 64.81 0.187 2277
 2279 3 -12.35 124.26 64.87 0.22 2278
 2280 3 -12.45 124.36 65.06 0.205 2279
 2281 3 -12.42 124.56 65.14 0.23 2280
 2282 3 -12.5 124.65 65.26 0.227 2281
 2283 3 -12.55 124.76 65.39 0.251 2282
 2284 3 -12.68 124.86 65.53 0.236 2283
 2285 3 -12.75 124.86 65.67 0.286 2284
 2286 3 -12.81 125.06 65.68 0.376 2285
 2287 3 -12.92 125.27 65.81 0.49 2286
 2288 3 -12.94 125.37 65.9 0.524 2287
 2289 3 -13.09 125.35 66.11 0.561 2288
 2290 3 -13.25 125.35 66.26 0.535 2289
 2291 3 -13.55 125.35 66.39 0.472 2290
 2292 3 -13.81 125.46 66.4 0.375 2291
 2293 3 -13.94 125.55 66.48 0.347 2292
 2294 3 -14.02 125.65 66.56 0.359 2293
 2295 3 -14.02 125.85 66.59 0.384 2294
 2296 3 -13.7 126.15 66.45 0.233 2295
 2297 3 -13.32 126.26 66.09 0.247 2296
 2298 3 -13.09 126.46 65.92 0.273 2297
 2299 3 -12.9 126.56 65.73 0.223 2298
 2300 3 -12.68 126.76 65.37 0.086 2299
 2301 3 -12.67 126.86 65.29 0.042 2300
 2302 3 -13.78 126.35 66.64 0.155 2296
 2303 3 -13.75 126.46 66.75 0.143 2302
 2304 3 -13.69 126.76 66.78 0.138 2303
 2305 3 -13.62 126.76 66.93 0.137 2304
 2306 3 -13.59 126.96 67.06 0.098 2305
 2307 3 -13.5 127.05 67.11 0.113 2306
 2308 3 -13.4 127.15 67.08 0.138 2307
 2309 3 -13.33 127.35 67.12 0.232 2308
 2310 3 -13.27 127.46 67.14 0.223 2309
 2311 3 -13.39 127.65 67.14 0.106 2310
 2312 3 -13.37 127.85 66.98 0.07 2311
 2313 3 -13.4 127.96 66.89 0.116 2312
 2314 3 -13.39 128.05 66.81 0.162 2313
 2315 3 -13.36 128.15 66.84 0.147 2314
 2316 3 -13.4 128.36 66.73 0.1 2315
 2317 3 -13.32 128.46 66.68 0.127 2316
 2318 3 -13.15 128.55 66.65 0.089 2317
 2319 3 -12.42 125.36 65.09 0.065 2286
 2320 3 -12.34 125.45 65.04 0.075 2319
 2321 3 -12.3 125.56 65.12 0.128 2320
 2322 3 -12.23 125.56 65.2 0.107 2321
 2323 3 -11.61 122.26 63.85 0.234 2264
 2324 3 -11.76 122.26 64.01 0.176 2323
 2325 3 -11.04 119.98 62.7 0.144 2120
 2326 3 -11.16 119.98 62.79 0.13 2325
 2327 3 -11.26 119.98 62.87 0.146 2326
 2328 3 -11.35 120.08 62.97 0.12 2327
 2329 3 -11.4 120.17 62.91 0.000125 2328
 2330 3 -10.61 119.48 61.66 0.119 2112
 2331 3 -10.77 119.39 61.55 0.042 2330
 2332 3 -10.86 119.28 61.48 0.084 2331
 2333 3 -11.06 119.18 61.45 0.073 2332
 2334 3 -8.56 119.88 59.38 0.171 2102
 2335 3 -8.56 119.99 59.34 0.189 2334
 2336 3 -8.52 120.19 59.33 0.24 2335
 2337 3 -8.51 120.38 59.23 0.385 2336
 2338 3 -8.51 120.49 59.05 0.446 2337
 2339 3 -8.45 120.58 58.99 0.477 2338
 2340 3 -8.29 120.78 58.95 0.447 2339
 2341 3 -8.24 120.88 58.9 0.493 2340
 2342 3 -7.51 120.78 58.84 0.141 2341
 2343 3 -7.34 120.78 58.88 0.000125 2342
 2344 3 -8.41 120.99 58.83 0.379 2341
 2345 3 -8.38 121.19 58.74 0.342 2344
 2346 3 -8.33 121.38 58.68 0.357 2345
 2347 3 -8.32 121.58 58.65 0.343 2346
 2348 3 -8.23 121.69 58.51 0.344 2347
 2349 3 -8.19 121.89 58.52 0.292 2348
 2350 3 -8.11 122.1 58.51 0.274 2349
 2351 3 -8.01 122.19 58.52 0.265 2350
 2352 3 -8.02 122.39 58.52 0.274 2351
 2353 3 -8.06 122.5 58.56 0.29 2352
 2354 3 -8.18 122.69 58.56 0.359 2353
 2355 3 -8.25 122.8 58.51 0.435 2354
 2356 3 -8.26 123 58.47 0.501 2355
 2357 3 -8.33 123.1 58.43 0.397 2356
 2358 3 -8.34 123.3 58.48 0.287 2357
 2359 3 -8.39 123.39 58.55 0.314 2358
 2360 3 -8.34 123.5 58.61 0.341 2359
 2361 3 -8.34 123.78 58.9 0.258 2360
 2362 3 -8.25 124.08 58.98 0.193 2361
 2363 3 -8.28 124.28 59 0.18 2362
 2364 3 -8.25 124.38 59.03 0.172 2363
 2365 3 -8.3 124.58 59.07 0.156 2364
 2366 3 -8.28 124.78 59.19 0.157 2365
 2367 3 -8.35 124.78 59.32 0.166 2366
 2368 3 -8.45 124.99 59.33 0.175 2367
 2369 3 -8.48 125.19 59.37 0.155 2368
 2370 3 -8.42 125.28 59.43 0.133 2369
 2371 3 -8.41 125.38 59.54 0.14 2370
 2372 3 -8.43 125.58 59.61 0.166 2371
 2373 3 -8.42 125.69 59.68 0.142 2372
 2374 3 -8.42 125.78 59.78 0.115 2373
 2375 3 -8.35 125.88 59.97 0.16 2374
 2376 3 -8.32 125.97 60.05 0.196 2375
 2377 3 -8.31 126.17 60.14 0.211 2376
 2378 3 -8.34 126.38 60.36 0.169 2377
 2379 3 -8.34 126.47 60.48 0.146 2378
 2380 3 -8.32 126.58 60.6 0.17 2379
 2381 3 -8.31 126.67 60.67 0.266 2380
 2382 3 -8.25 126.77 60.76 0.34 2381
 2383 3 -8.18 126.97 60.8 0.314 2382
 2384 3 -8.08 127.08 60.83 0.341 2383
 2385 3 -8.1 127.17 60.94 0.351 2384
 2386 3 -8.32 127.27 61.22 0.294 2385
 2387 3 -8.36 127.36 61.28 0.266 2386
 2388 3 -8.42 127.57 61.4 0.225 2387
 2389 3 -8.52 127.78 61.51 0.232 2388
 2390 3 -8.59 127.87 61.67 0.242 2389
 2391 3 -8.64 127.98 61.79 0.225 2390
 2392 3 -8.67 128.08 61.93 0.207 2391
 2393 3 -8.72 128.27 62.08 0.171 2392
 2394 3 -8.8 128.48 62.22 0.148 2393
 2395 3 -8.86 128.58 62.37 0.19 2394
 2396 3 -8.91 128.67 62.5 0.187 2395
 2397 3 -8.91 128.67 62.65 0.177 2396
 2398 3 -8.99 128.76 62.78 0.184 2397
 2399 3 -9 128.86 62.93 0.239 2398
 2400 3 -9 128.96 63.11 0.296 2399
 2401 3 -9.03 129.07 63.29 0.343 2400
 2402 3 -9.14 129.07 63.48 0.398 2401
 2403 3 -9.17 129.16 63.67 0.425 2402
 2404 3 -9.19 129.26 63.84 0.432 2403
 2405 3 -9.28 129.36 63.98 0.458 2404
 2406 3 -9.3 129.45 64.15 0.44 2405
 2407 3 -9.28 129.76 64.31 0.39 2406
 2408 3 -9.33 129.95 64.45 0.342 2407
 2409 3 -9.33 130.05 64.62 0.325 2408
 2410 3 -9.34 130.26 64.72 0.32 2409
 2411 3 -9.35 130.36 64.89 0.342 2410
 2412 3 -9.4 130.54 64.98 0.28 2411
 2413 3 -9.19 130.85 65.09 0.162 2412
 2414 3 -9.09 131.04 65.2 0.159 2413
 2415 3 -9.25 131.14 65.48 0.174 2414
 2416 3 -9.33 131.14 65.62 0.185 2415
 2417 3 -9.42 131.24 65.78 0.173 2416
 2418 3 -9.43 131.45 65.89 0.185 2417
 2419 3 -9.39 131.45 66.01 0.23 2418
 2420 3 -9.39 131.54 66.05 0.297 2419
 2421 3 -8.97 131.54 66.08 0.11 2420
 2422 3 -8.92 131.64 66.17 0.072 2421
 2423 3 -9.6 131.73 66.17 0.176 2420
 2424 3 -9.57 131.94 66.22 0.139 2423
 2425 3 -9.58 132.14 66.3 0.143 2424
 2426 3 -9.49 132.23 66.36 0.14 2425
 2427 3 -9.42 132.44 66.39 0.129 2426
 2428 3 -9.35 132.54 66.49 0.15 2427
 2429 3 -9.29 132.64 66.49 0.175 2428
 2430 3 -9.24 132.83 66.58 0.181 2429
 2431 3 -9.21 132.94 66.57 0.177 2430
 2432 3 -9.16 133.14 66.52 0.185 2431
 2433 3 -9.11 133.33 66.5 0.18 2432
 2434 3 -9.08 133.54 66.52 0.189 2433
 2435 3 -9.08 133.64 66.47 0.172 2434
 2436 3 -8.99 133.94 66.52 0.186 2435
 2437 3 -9.02 134.14 66.52 0.16 2436
 2438 3 -8.96 134.33 66.58 0.201 2437
 2439 3 -8.96 134.44 66.77 0.191 2438
 2440 3 -8.91 134.54 66.86 0.208 2439
 2441 3 -8.8 134.83 66.82 0.128 2440
 2442 3 -8.65 134.94 66.75 0.132 2441
 2443 3 -8.55 134.94 66.63 0.174 2442
 2444 3 -8.46 135.04 66.5 0.138 2443
 2445 3 -8.32 135.14 66.44 0.137 2444
 2446 3 -8.18 135.23 66.44 0.167 2445
 2447 3 -8.01 135.64 66.27 0.186 2446
 2448 3 -7.86 135.73 66.21 0.152 2447
 2449 3 -7.74 135.83 66.13 0.155 2448
 2450 3 -7.66 135.94 66.1 0.167 2449
 2451 3 -7.53 136.14 66.08 0.196 2450
 2452 3 -7.4 136.23 66.05 0.219 2451
 2453 3 -7.24 136.33 66.02 0.238 2452
 2454 3 -6.91 136.23 65.77 0.086 2453
 2455 3 -6.78 136.14 65.77 0.102 2454
 2456 3 -6.69 136.04 65.82 0.139 2455
 2457 3 -6.58 135.94 65.86 0.189 2456
 2458 3 -6.33 136.04 66.11 0.109 2457
 2459 3 -6.17 136.14 66.17 0.123 2458
 2460 3 -6.24 136.13 66.41 0.073 2459
 2461 3 -6.28 136.23 66.46 0.089 2460
 2462 3 -6.28 136.33 66.55 0.075 2461
 2463 3 -5.99 136.04 66.02 0.141 2459
 2464 3 -5.71 136.04 65.96 0.077 2463
 2465 3 -7.09 136.44 66.22 0.275 2453
 2466 3 -7 136.54 66.25 0.25 2465
 2467 3 -6.84 136.64 66.25 0.226 2466
 2468 3 -6.78 136.83 66.25 0.22 2467
 2469 3 -6.62 136.83 66.17 0.217 2468
 2470 3 -6.49 136.94 66.16 0.239 2469
 2471 3 -6.41 137.14 66.19 0.232 2470
 2472 3 -6.42 137.33 66.27 0.197 2471
 2473 3 -6.37 137.44 66.3 0.185 2472
 2474 3 -6.24 137.64 66.36 0.162 2473
 2475 3 -6.12 137.73 66.3 0.153 2474
 2476 3 -6.03 137.83 66.19 0.164 2475
 2477 3 -5.92 137.83 66.08 0.152 2476
 2478 3 -5.86 137.94 65.99 0.151 2477
 2479 3 -5.78 138.14 65.91 0.187 2478
 2480 3 -5.78 138.33 65.86 0.3 2479
 2481 3 -5.78 138.44 65.8 0.337 2480
 2482 3 -5.71 138.54 65.67 0.327 2481
 2483 3 -5.74 138.64 65.55 0.335 2482
 2484 3 -5.73 138.64 65.33 0.346 2483
 2485 3 -5.99 138.35 65.02 0.127 2484
 2486 3 -6.04 138.14 64.94 0.109 2485
 2487 3 -6.19 137.95 64.8 0.139 2486
 2488 3 -6.28 137.85 64.72 0.139 2487
 2489 3 -6.42 137.85 64.66 0.186 2488
 2490 3 -6.52 137.74 64.63 0.228 2489
 2491 3 -6.91 137.64 64.8 0.13 2490
 2492 3 -7.02 137.54 64.78 0.147 2491
 2493 3 -7.12 137.45 64.72 0.088 2492
 2494 3 -7.2 137.35 64.66 0.127 2493
 2495 3 -7.33 137.24 64.63 0.111 2494
 2496 3 -7.42 137.04 64.63 0.087 2495
 2497 3 -7.58 136.95 64.66 0.11 2496
 2498 3 -7.74 136.95 64.61 0.091 2497
 2499 3 -7.9 136.74 64.53 0.092 2498
 2500 3 -8.04 136.76 64.53 0.062 2499
 2501 3 -6.37 137.64 64.25 0.097 2490
 2502 3 -6.38 137.64 64.14 0.000125 2501
 2503 3 -8.53 126.27 60.93 0.099 2382
 2504 3 -8.66 126.17 61.01 0.094 2503
 2505 3 -8.75 125.97 61.08 0.074 2504
 2506 3 -8.86 125.89 61.08 0.092 2505
 2507 3 -9.01 125.78 61.1 0.093 2506
 2508 3 -9.14 125.68 61.1 0.074 2507
 2509 3 -8.34 125.88 59.39 0.12 2374
 2510 3 -8.24 125.88 59.18 0.19 2509
 2511 3 -8.19 125.88 59.05 0.209 2510
 2512 3 -7.97 125.99 58.78 0.099 2511
 2513 3 -7.91 125.99 58.61 0.09 2512
 2514 3 -7.82 126 58.47 0.079 2513
 2515 3 -7.7 126 58.32 0.073 2514
 2516 3 -7.66 126.1 58.25 0.094 2515
 2517 3 -7.63 126.19 58.17 0.087 2516
 2518 3 -8 121.69 58.06 0.109 2348
 2519 3 -7.93 121.8 57.93 0.11 2518
 2520 3 -7.92 121.89 57.8 0.109 2519
 2521 3 -7.86 122.1 57.69 0.127 2520
 2522 3 -7.88 122.19 57.54 0.121 2521
 2523 3 -7.88 122.19 57.38 0.041 2522
 2524 3 -7.29 117.38 59.33 0.131 2083
 2525 3 -7.18 117.19 59.38 0.086 2524
 2526 3 -7.09 117.08 59.51 0.101 2525
 2527 3 -7.06 116.97 59.59 0.048 2526
 2528 3 -7.34 116.08 58.54 0.19 2075
 2529 3 -7.55 115.99 58.63 0.128 2528
 2530 3 -7.71 115.88 58.69 0.126 2529
 2531 3 -7.83 115.78 58.84 0.15 2530
 2532 3 -7.99 115.69 58.98 0.155 2531
 2533 3 -8.04 115.58 59.09 0.143 2532
 2534 3 -8.1 115.49 59.2 0.15 2533
 2535 3 -8.24 115.38 59.38 0.181 2534
 2536 3 -8.34 115.28 59.55 0.274 2535
 2537 3 -8.48 115.19 59.69 0.302 2536
 2538 3 -8.51 115.08 59.8 0.321 2537
 2539 3 -8.28 114.88 59.84 0.24 2538
 2540 3 -8.42 114.97 59.99 0.105 2539
 2541 3 -8.4 114.97 60.19 0.06 2540
 2542 3 -8.46 115.08 60.3 0.057 2541
 2543 3 -9.01 115.08 59.94 0.154 2538
 2544 3 -9.2 114.99 60.04 0.134 2543
 2545 3 -9.33 114.97 60.16 0.168 2544
 2546 3 -9.51 114.88 60.31 0.174 2545
 2547 3 -9.59 114.89 60.43 0.143 2546
 2548 3 -9.79 114.78 60.59 0.14 2547
 2549 3 -9.94 114.68 60.76 0.138 2548
 2550 3 -10.04 114.59 60.91 0.14 2549
 2551 3 -10.1 114.48 61.09 0.118 2550
 2552 3 -10.12 114.39 61.15 0.095 2551
 2553 3 -10.25 114.28 61.26 0.000125 2552
 2554 3 -0.48 118.53 48.63 0.106 1977
 2555 3 -0.54 118.64 48.69 0.112 2554
 2556 3 -0.56 118.73 48.76 0.092 2555
 2557 3 1.23 119.25 45.44 0.067 1959
 2558 3 1.39 119.25 45.44 0.125 2557
 2559 3 1.49 119.36 45.36 0.091 2558
 2560 3 3.87 119.88 40.94 0.101 1931
 2561 3 3.95 119.97 40.8 0.138 2560
 2562 3 4.13 120.08 40.66 0.081 2561
 2563 3 3.7 120.08 40.73 0.067 1927
 2564 3 3.7 120.29 40.76 0.105 2563
 2565 3 5.15 118.2 36.79 0.09 1595
 2566 3 5.16 118.4 36.73 0.091 2565
 2567 3 4.36 117.1 36.49 0.185 1585
 2568 3 4.31 117.21 36.62 0.238 2567
 2569 3 4.32 117.31 36.69 0.282 2568
 2570 3 4.45 117.29 37.12 0.157 2569
 2571 3 4.38 117.29 37.3 0.095 2570
 2572 3 4.37 117.29 37.48 0.048 2571
 2573 3 4.32 117.29 37.66 0.085 2572
 2574 3 4.24 117.29 37.84 0.081 2573
 2575 3 4.16 117.29 37.94 0.085 2574
 2576 3 4.12 117.29 38.12 0.074 2575
 2577 3 4.05 117.4 38.22 0.112 2576
 2578 3 4.05 117.38 38.44 0.183 2577
 2579 3 4.03 117.29 38.66 0.156 2578
 2580 3 3.89 117.09 38.79 0.141 2579
 2581 3 3.95 117.1 38.95 0.08 2580
 2582 3 3.91 116.99 39.12 0.106 2581
 2583 3 4.03 116.99 39.23 0.138 2582
 2584 3 4.36 116.79 39.11 0.1 2583
 2585 3 4.44 116.59 39.16 0.077 2584
 2586 3 4.5 116.48 39.24 0.089 2585
 2587 3 4.49 116.38 39.29 0.084 2586
 2588 3 4.61 116.28 39.31 0.059 2587
 2589 3 4.73 116.18 39.44 0.089 2588
 2590 3 4.73 116.07 39.47 0.129 2589
 2591 3 4.78 115.87 39.4 0.193 2590
 2592 3 4.71 115.68 39.48 0.152 2591
 2593 3 4.57 115.58 39.59 0.124 2592
 2594 3 4.44 115.49 39.81 0.072 2593
 2595 3 4.41 115.38 39.87 0.085 2594
 2596 3 3.89 116.99 39.58 0.105 2583
 2597 3 3.78 117.08 39.66 0.111 2596
 2598 3 3.66 116.99 39.91 0.143 2597
 2599 3 3.59 116.88 39.98 0.186 2598
 2600 3 3.51 116.79 40.16 0.143 2599
 2601 3 3.53 116.79 40.38 0.133 2600
 2602 3 3.45 116.79 40.52 0.147 2601
 2603 3 3.36 116.69 40.69 0.138 2602
 2604 3 3.24 116.69 40.76 0.091 2603
 2605 3 3.59 117.08 40.19 0.105 2599
 2606 3 3.68 116.99 40.41 0.072 2605
 2607 3 3.68 116.99 40.51 0.055 2606
 2608 3 3.74 116.98 38.63 0.11 2580
 2609 3 3.59 116.89 38.56 0.064 2608
 2610 3 3.39 116.99 38.66 0.107 2609
 2611 3 3.26 116.99 38.74 0.12 2610
 2612 3 3.18 116.89 38.86 0.167 2611
 2613 3 2.99 116.8 38.84 0.109 2612
 2614 3 2.89 116.69 38.93 0.127 2613
 2615 3 2.76 116.6 39.12 0.101 2614
 2616 3 2.74 116.6 39.23 0.065 2615
 2617 3 4.21 117.51 36.45 0.174 2569
 2618 3 4.17 117.71 36.47 0.228 2617
 2619 3 4.16 117.81 36.48 0.232 2618
 2620 3 4.09 118.01 36.22 0.177 2619
 2621 3 4.09 118.1 36.16 0.175 2620
 2622 3 4.11 118.31 36.15 0.214 2621
 2623 3 4.19 118.4 35.98 0.251 2622
 2624 3 4.21 118.51 35.81 0.292 2623
 2625 3 4.71 118.51 35.65 0.068 2624
 2626 3 4.82 118.62 35.62 0.069 2625
 2627 3 4.95 118.62 35.58 0.097 2626
 2628 3 3.95 118.62 35.66 0.173 2624
 2629 3 3.95 118.71 35.54 0.206 2628
 2630 3 3.97 118.82 35.43 0.235 2629
 2631 3 4.01 118.92 35.34 0.279 2630
 2632 3 4.03 119.01 35.19 0.296 2631
 2633 3 4.12 119.01 35.05 0.357 2632
 2634 3 4.23 119.12 34.98 0.413 2633
 2635 3 4.36 119.21 34.95 0.412 2634
 2636 3 4.74 118.82 35.12 0.179 2635
 2637 3 4.7 119.01 34.94 0.000125 2636
 2638 3 4.24 119.51 34.8 0.356 2635
 2639 3 4.23 119.53 34.59 0.341 2638
 2640 3 4.2 119.62 34.44 0.328 2639
 2641 3 4.25 119.43 33.94 0.098 2640
 2642 3 4.24 119.32 33.91 0.000125 2641
 2643 3 3.84 120.03 34.48 0.173 2640
 2644 3 3.76 120.23 34.38 0.184 2643
 2645 3 3.76 120.32 34.29 0.196 2644
 2646 3 3.78 120.43 34.19 0.252 2645
 2647 3 3.82 120.53 34.09 0.324 2646
 2648 3 3.84 120.62 33.99 0.37 2647
 2649 3 3.93 120.73 33.84 0.409 2648
 2650 3 3.99 120.82 33.7 0.383 2649
 2651 3 4.57 121.03 33.66 0.194 2650
 2652 3 4.91 121.03 33.66 0.152 2651
 2653 3 5.07 120.93 33.68 0.176 2652
 2654 3 5.2 121.12 33.84 0.13 2653
 2655 3 5.29 121.23 33.98 0.125 2654
 2656 3 5.36 121.23 34.13 0.000125 2655
 2657 3 5.16 120.73 33.73 0.106 2653
 2658 3 3.8 120.84 33.61 0.286 2650
 2659 3 3.84 120.93 33.44 0.217 2658
 2660 3 3.84 121.04 33.34 0.172 2659
 2661 3 3.82 121.13 33.16 0.158 2660
 2662 3 3.82 121.34 32.95 0.191 2661
 2663 3 3.8 121.43 32.74 0.146 2662
 2664 3 3.8 121.54 32.62 0.154 2663
 2665 3 3.8 121.63 32.51 0.17 2664
 2666 3 3.82 121.84 32.34 0.143 2665
 2667 3 3.8 121.95 32.16 0.141 2666
 2668 3 3.82 121.95 32.01 0.172 2667
 2669 3 3.82 122.04 31.88 0.196 2668
 2670 3 3.84 122.15 31.75 0.399 2669
 2671 3 3.89 122.24 31.6 0.494 2670
 2672 3 3.17 122.45 32.01 0.068 2671
 2673 3 3.08 122.54 32.16 0.089 2672
 2674 3 3.04 122.65 32.23 0.000125 2673
 2675 3 3.99 122.34 31.48 0.513 2671
 2676 3 4.04 122.45 31.3 0.464 2675
 2677 3 4.13 122.54 31.23 0.465 2676
 2678 3 4.25 122.56 31.07 0.466 2677
 2679 3 4.25 122.56 30.84 0.407 2678
 2680 3 4.22 122.56 30.64 0.389 2679
 2681 3 4.42 122.34 30.28 0.196 2680
 2682 3 4.41 122.25 30.03 0.112 2681
 2683 3 4.49 122.25 29.85 0.052 2682
 2684 3 3.96 122.85 30.78 0.212 2680
 2685 3 3.81 123.06 30.65 0.194 2684
 2686 3 3.71 123.26 30.7 0.212 2685
 2687 3 3.67 123.35 30.66 0.28 2686
 2688 3 3.71 123.46 30.61 0.334 2687
 2689 3 3.79 123.76 30.91 0.127 2688
 2690 3 3.73 123.85 31 0.000125 2689
 2691 3 3.81 123.46 30.43 0.302 2688
 2692 3 3.71 123.56 30.38 0.343 2691
 2693 3 3.62 123.96 30.61 0.119 2692
 2694 3 3.92 123.96 30.84 0.101 2693
 2695 3 4.02 123.85 30.88 0.052 2694
 2696 3 3.42 124.06 30.43 0.101 2693
 2697 3 3.38 124.15 30.31 0.098 2696
 2698 3 3.35 124.26 30.31 0.000125 2697
 2699 3 4.02 123.55 30.09 0.236 2692
 2700 3 4.26 123.45 29.84 0.118 2699
 2701 3 4.34 123.45 29.65 0.118 2700
 2702 3 4.33 123.45 29.5 0.13 2701
 2703 3 4.42 123.45 29.31 0.161 2702
 2704 3 4.54 123.45 29.2 0.144 2703
 2705 3 4.58 123.45 28.99 0.138 2704
 2706 3 4.54 123.56 28.79 0.152 2705
 2707 3 4.63 123.56 28.59 0.124 2706
 2708 3 4.67 123.67 28.36 0.151 2707
 2709 3 4.67 123.56 28.2 0.145 2708
 2710 3 4.71 123.56 28.08 0.155 2709
 2711 3 4.75 123.56 27.91 0.141 2710
 2712 3 4.79 123.56 27.75 0.131 2711
 2713 3 4.79 123.56 27.56 0.12 2712
 2714 3 4.83 123.58 27.4 0.118 2713
 2715 3 4.86 123.58 27.2 0.15 2714
 2716 3 4.84 123.58 27.04 0.158 2715
 2717 3 4.93 123.58 26.83 0.179 2716
 2718 3 4.97 123.58 26.68 0.143 2717
 2719 3 5.07 123.58 26.52 0.148 2718
 2720 3 5.13 123.58 26.36 0.159 2719
 2721 3 5.25 123.58 26.22 0.198 2720
 2722 3 5.37 123.67 26.09 0.185 2721
 2723 3 5.47 123.69 25.9 0.183 2722
 2724 3 5.55 123.78 25.7 0.16 2723
 2725 3 5.66 123.78 25.54 0.157 2724
 2726 3 5.71 123.78 25.38 0.162 2725
 2727 3 5.75 123.78 25.22 0.175 2726
 2728 3 5.83 123.78 25.02 0.152 2727
 2729 3 5.88 123.89 24.9 0.095 2728
 2730 3 5.88 123.89 24.77 0.118 2729
 2731 3 5.95 123.89 24.61 0.145 2730
 2732 3 6 123.89 24.43 0.135 2731
 2733 3 6.04 123.89 24.29 0.145 2732
 2734 3 6.13 123.89 24.11 0.155 2733
 2735 3 6.25 124 23.97 0.159 2734
 2736 3 6.33 124 23.81 0.137 2735
 2737 3 6.38 124.08 23.61 0.15 2736
 2738 3 6.46 124.19 23.5 0.153 2737
 2739 3 6.54 124.29 23.36 0.197 2738
 2740 3 6.66 124.4 23.22 0.215 2739
 2741 3 6.78 124.49 23.06 0.204 2740
 2742 3 6.99 124.49 22.86 0.194 2741
 2743 3 7.13 124.49 22.65 0.134 2742
 2744 3 7.25 124.49 22.49 0.126 2743
 2745 3 7.34 124.49 22.34 0.156 2744
 2746 3 7.42 124.49 22.2 0.13 2745
 2747 3 7.5 124.49 22.02 0.12 2746
 2748 3 7.58 124.51 21.81 0.123 2747
 2749 3 7.67 124.51 21.63 0.138 2748
 2750 3 7.76 124.6 21.5 0.157 2749
 2751 3 7.8 124.51 21.34 0.197 2750
 2752 3 7.95 124.6 21.2 0.201 2751
 2753 3 8.13 124.51 21.06 0.207 2752
 2754 3 8.18 124.6 20.95 0.204 2753
 2755 3 8.36 124.6 20.77 0.168 2754
 2756 3 8.44 124.51 20.65 0.191 2755
 2757 3 8.63 124.51 20.54 0.093 2756
 2758 3 8.77 124.41 20.43 0.122 2757
 2759 3 8.88 124.3 20.38 0.136 2758
 2760 3 9.04 124.41 20.22 0.153 2759
 2761 3 9.14 124.3 20.25 0.134 2760
 2762 3 9.3 124.21 20.22 0.13 2761
 2763 3 9.45 124.21 20.13 0.137 2762
 2764 3 9.55 124.11 20.06 0.132 2763
 2765 3 9.68 124.11 19.93 0.186 2764
 2766 3 9.82 124.02 19.74 0.17 2765
 2767 3 9.96 123.91 19.54 0.207 2766
 2768 3 10.09 123.91 19.4 0.224 2767
 2769 3 10.19 123.91 19.18 0.232 2768
 2770 3 10.3 123.91 19.09 0.229 2769
 2771 3 10.4 123.81 18.97 0.208 2770
 2772 3 10.51 123.81 18.84 0.217 2771
 2773 3 10.62 123.81 18.7 0.195 2772
 2774 3 10.72 123.81 18.5 0.192 2773
 2775 3 10.89 123.92 18.36 0.184 2774
 2776 3 11.12 123.92 18.24 0.161 2775
 2777 3 11.36 123.92 18.11 0.185 2776
 2778 3 11.52 123.92 18.02 0.179 2777
 2779 3 11.72 124.01 17.84 0.194 2778
 2780 3 11.86 124.12 17.72 0.186 2779
 2781 3 11.94 124.12 17.63 0.222 2780
 2782 3 12.1 124.31 17.5 0.196 2781
 2783 3 12.16 124.31 17.31 0.17 2782
 2784 3 12.29 124.42 17.16 0.14 2783
 2785 3 12.46 124.51 16.95 0.124 2784
 2786 3 12.61 124.53 16.75 0.064 2785
 2787 3 12.68 124.53 16.56 0.131 2786
 2788 3 12.78 124.62 16.47 0.1 2787
 2789 3 12.86 124.62 16.38 0.13 2788
 2790 3 13.03 124.73 16.33 0.134 2789
 2791 3 13.18 124.82 16.25 0.15 2790
 2792 3 13.29 124.93 16.2 0.218 2791
 2793 3 13.41 124.93 16.13 0.293 2792
 2794 3 13.51 124.93 16.06 0.345 2793
 2795 3 13.63 125.03 15.86 0.363 2794
 2796 3 13.76 124.93 15.73 0.341 2795
 2797 3 13.89 124.93 15.57 0.315 2796
 2798 3 14.04 124.82 15.46 0.274 2797
 2799 3 14.07 124.82 15.33 0.23 2798
 2800 3 14.13 124.62 15.24 0.183 2799
 2801 3 14.2 124.53 15.19 0.15 2800
 2802 3 14.31 124.34 15.05 0.137 2801
 2803 3 14.38 124.23 14.9 0.141 2802
 2804 3 14.51 124.14 14.72 0.132 2803
 2805 3 14.56 124.04 14.6 0.139 2804
 2806 3 14.69 123.92 14.49 0.141 2805
 2807 3 14.79 123.83 14.44 0.144 2806
 2808 3 14.94 123.72 14.34 0.131 2807
 2809 3 15.06 123.63 14.19 0.113 2808
 2810 3 15.21 123.72 14.08 0.111 2809
 2811 3 15.22 123.62 13.96 0.115 2810
 2812 3 15.22 123.62 13.85 0.113 2811
 2813 3 15.3 123.62 13.68 0.14 2812
 2814 3 15.39 123.63 13.52 0.172 2813
 2815 3 15.47 123.63 13.39 0.229 2814
 2816 3 15.57 123.63 13.27 0.235 2815
 2817 3 15.6 123.73 13.17 0.263 2816
 2818 3 15.47 123.63 12.93 0.294 2817
 2819 3 15.6 123.63 12.91 0.35 2818
 2820 3 15.54 123.73 12.68 0.207 2819
 2821 3 15.63 123.73 12.56 0.12 2820
 2822 3 16.18 123.63 12.92 0.159 2819
 2823 3 16.32 123.63 12.8 0.141 2822
 2824 3 16.66 123.82 12.5 0.098 2823
 2825 3 16.73 123.82 12.34 0.109 2824
 2826 3 16.98 123.93 12.26 0.108 2825
 2827 3 17.09 124.02 12.17 0.114 2826
 2828 3 17.29 124.13 11.94 0.138 2827
 2829 3 17.41 124.13 11.76 0.072 2828
 2830 3 17.54 124.24 11.66 0.087 2829
 2831 3 17.68 124.33 11.58 0.111 2830
 2832 3 17.8 124.54 11.49 0.081 2831
 2833 3 18 124.63 11.33 0.1 2832
 2834 3 18.09 124.74 11.24 0.09 2833
 2835 3 18.21 124.83 11.1 0.109 2834
 2836 3 18.29 124.83 10.98 0.09 2835
 2837 3 18.43 124.93 10.82 0.076 2836
 2838 3 18.61 124.93 10.79 0.000125 2837
 2839 3 5.96 123.69 24.91 0.033 2728
 2840 3 6.12 115.51 35.09 0.49 1562
 2841 3 6.16 115.71 35.01 0.476 2840
 2842 3 6.27 115.82 35.05 0.411 2841
 2843 3 6.49 116.01 35.19 0.361 2842
 2844 3 6.63 116.21 35.29 0.36 2843
 2845 3 6.77 116.31 35.19 0.385 2844
 2846 3 6.91 116.31 35.19 0.398 2845
 2847 3 7.06 116.4 35.23 0.404 2846
 2848 3 7.21 116.51 35.15 0.388 2847
 2849 3 7.33 116.51 35.09 0.387 2848
 2850 3 7.49 116.6 34.93 0.38 2849
 2851 3 7.65 116.71 34.84 0.371 2850
 2852 3 7.78 116.92 34.77 0.399 2851
 2853 3 7.87 117.12 34.73 0.419 2852
 2854 3 8.03 117.21 34.76 0.457 2853
 2855 3 8.04 117.32 34.69 0.492 2854
 2856 3 8.17 117.42 34.58 0.465 2855
 2857 3 8.28 117.51 34.55 0.453 2856
 2858 3 8.42 117.7 34.48 0.454 2857
 2859 3 8.6 117.61 34.45 0.452 2858
 2860 3 8.71 117.81 34.43 0.444 2859
 2861 3 8.88 117.81 34.41 0.401 2860
 2862 3 9.09 117.91 34.37 0.402 2861
 2863 3 9.31 118 34.27 0.385 2862
 2864 3 9.45 118.2 34.2 0.357 2863
 2865 3 9.65 118.31 34.15 0.369 2864
 2866 3 9.78 118.41 34.08 0.377 2865
 2867 3 9.88 118.5 34.01 0.372 2866
 2868 3 10.05 118.61 33.97 0.38 2867
 2869 3 10.2 118.7 33.87 0.391 2868
 2870 3 10.36 118.7 33.74 0.378 2869
 2871 3 10.54 118.7 33.69 0.39 2870
 2872 3 10.76 118.61 33.41 0.302 2871
 2873 3 10.87 118.7 33.38 0.286 2872
 2874 3 11.1 118.81 33.33 0.255 2873
 2875 3 11.28 118.91 33.27 0.273 2874
 2876 3 11.42 119 33.24 0.297 2875
 2877 3 11.58 119.11 33.33 0.293 2876
 2878 3 11.75 119.11 33.36 0.285 2877
 2879 3 11.95 119.2 33.22 0.324 2878
 2880 3 12.14 119.2 33.09 0.341 2879
 2881 3 12.31 119.2 33.02 0.359 2880
 2882 3 12.46 119.31 33.05 0.381 2881
 2883 3 12.56 119.31 32.95 0.357 2882
 2884 3 12.75 119.41 32.91 0.373 2883
 2885 3 12.87 119.61 32.79 0.358 2884
 2886 3 13 119.7 32.66 0.361 2885
 2887 3 13.18 119.7 32.62 0.422 2886
 2888 3 13.31 119.7 32.54 0.443 2887
 2889 3 13.68 119.81 32.69 0.424 2888
 2890 3 13.93 119.91 32.76 0.428 2889
 2891 3 14.13 120 32.73 0.419 2890
 2892 3 14.31 120 32.49 0.382 2891
 2893 3 14.44 120.11 32.54 0.386 2892
 2894 3 14.62 120 32.59 0.375 2893
 2895 3 14.78 120 32.61 0.374 2894
 2896 3 15.05 120.11 32.62 0.352 2895
 2897 3 15.34 120.19 32.66 0.368 2896
 2898 3 15.64 120.29 32.62 0.357 2897
 2899 3 15.8 120.29 32.58 0.379 2898
 2900 3 16.09 120.38 32.58 0.421 2899
 2901 3 16.22 120.49 32.45 0.452 2900
 2902 3 16.35 120.49 32.3 0.48 2901
 2903 3 16.51 120.69 32.22 0.521 2902
 2904 3 16.63 120.8 32.11 0.578 2903
 2905 3 16.83 120.9 32.05 0.604 2904
 2906 3 16.97 120.99 31.94 0.628 2905
 2907 3 17.19 121.1 31.95 0.653 2906
 2908 3 17.42 121.19 31.91 0.683 2907
 2909 3 17.69 121.08 31.88 0.669 2908
 2910 3 17.88 121.19 31.84 0.653 2909
 2911 3 18.19 121.08 31.87 0.591 2910
 2912 3 18.35 121.19 31.84 0.532 2911
 2913 3 18.54 121.19 31.76 0.492 2912
 2914 3 18.78 121.29 31.75 0.488 2913
 2915 3 18.92 121.38 31.69 0.498 2914
 2916 3 19.13 121.58 31.6 0.463 2915
 2917 3 19.33 121.58 31.53 0.434 2916
 2918 3 19.65 121.69 31.53 0.414 2917
 2919 3 19.88 121.79 31.48 0.434 2918
 2920 3 20.04 121.79 31.41 0.465 2919
 2921 3 20.26 121.88 31.37 0.501 2920
 2922 3 20.42 121.99 31.41 0.513 2921
 2923 3 20.62 122.08 31.39 0.519 2922
 2924 3 20.83 122.19 31.39 0.487 2923
 2925 3 21.01 122.29 31.32 0.457 2924
 2926 3 21.18 122.38 31.23 0.456 2925
 2927 3 21.38 122.49 31.16 0.46 2926
 2928 3 21.57 122.69 31.1 0.411 2927
 2929 3 21.75 122.79 31.07 0.444 2928
 2930 3 21.91 122.88 31.01 0.442 2929
 2931 3 22.05 122.88 30.89 0.416 2930
 2932 3 22.29 123.07 30.87 0.386 2931
 2933 3 22.41 123.18 30.75 0.349 2932
 2934 3 22.61 123.18 30.75 0.32 2933
 2935 3 22.8 123.28 30.74 0.342 2934
 2936 3 23 123.37 30.65 0.357 2935
 2937 3 23.14 123.37 30.52 0.375 2936
 2938 3 23.32 123.48 30.56 0.391 2937
 2939 3 23.48 123.48 30.56 0.368 2938
 2940 3 23.64 123.57 30.59 0.395 2939
 2941 3 23.77 123.68 30.56 0.422 2940
 2942 3 23.95 123.78 30.61 0.423 2941
 2943 3 24.09 123.87 30.65 0.422 2942
 2944 3 24.3 123.98 30.79 0.47 2943
 2945 3 24.41 124.07 30.68 0.526 2944
 2946 3 24.5 124.18 30.66 0.582 2945
 2947 3 24.64 124.18 30.59 0.604 2946
 2948 3 24.79 124.37 30.58 0.595 2947
 2949 3 24.96 124.37 30.56 0.611 2948
 2950 3 25.09 124.48 30.47 0.593 2949
 2951 3 25.14 124.68 30.43 0.589 2950
 2952 3 25.27 124.68 30.41 0.572 2951
 2953 3 25.46 124.78 30.34 0.533 2952
 2954 3 25.64 124.87 30.36 0.507 2953
 2955 3 25.75 124.98 30.34 0.511 2954
 2956 3 25.91 125.18 30.45 0.497 2955
 2957 3 26.02 125.28 30.52 0.507 2956
 2958 3 26.18 125.37 30.59 0.522 2957
 2959 3 26.34 125.46 30.61 0.569 2958
 2960 3 26.5 125.46 30.58 0.597 2959
 2961 3 26.61 125.56 30.63 0.618 2960
 2962 3 26.89 125.56 30.72 0.645 2961
 2963 3 27.18 125.56 30.72 0.638 2962
 2964 3 27.41 125.56 30.79 0.627 2963
 2965 3 27.61 125.56 30.72 0.644 2964
 2966 3 27.79 124.85 31.56 0.179 2965
 2967 3 27.86 124.76 31.7 0.184 2966
 2968 3 27.93 124.65 31.75 0.185 2967
 2969 3 27.98 124.45 31.81 0.155 2968
 2970 3 28 124.35 31.93 0.162 2969
 2971 3 28.05 124.26 31.98 0.15 2970
 2972 3 28.07 124.15 32.12 0.167 2971
 2973 3 28.07 124.06 32.25 0.158 2972
 2974 3 28.23 123.95 32.36 0.158 2973
 2975 3 28.3 123.95 32.5 0.156 2974
 2976 3 28.38 123.84 32.64 0.184 2975
 2977 3 28.45 123.75 32.75 0.175 2976
 2978 3 28.55 123.75 32.8 0.195 2977
 2979 3 28.61 123.65 32.93 0.239 2978
 2980 3 28.68 123.65 33.05 0.249 2979
 2981 3 28.73 123.65 33.21 0.257 2980
 2982 3 28.7 123.54 33.39 0.254 2981
 2983 3 28.68 123.34 33.48 0.256 2982
 2984 3 28.64 123.34 33.67 0.242 2983
 2985 3 28.55 123.23 33.94 0.232 2984
 2986 3 28.45 123.14 34.11 0.219 2985
 2987 3 28.36 123.04 34.34 0.201 2986
 2988 3 28.34 122.93 34.48 0.183 2987
 2989 3 28.41 122.62 34.59 0.201 2988
 2990 3 28.41 122.53 34.66 0.201 2989
 2991 3 28.38 122.43 34.77 0.233 2990
 2992 3 28.29 122.32 34.81 0.251 2991
 2993 3 28.31 122.23 34.99 0.22 2992
 2994 3 28.42 122.23 35.08 0.179 2993
 2995 3 28.44 122.12 35.23 0.179 2994
 2996 3 28.4 122.03 35.36 0.222 2995
 2997 3 28.33 121.93 35.48 0.262 2996
 2998 3 28.24 121.82 35.69 0.224 2997
 2999 3 28.13 121.71 35.86 0.252 2998
 3000 3 27.99 121.62 36.01 0.268 2999
 3001 3 27.9 121.62 36.19 0.28 3000
 3002 3 27.85 121.42 36.23 0.279 3001
 3003 3 27.7 121.31 36.47 0.208 3002
 3004 3 27.65 121.13 36.62 0.195 3003
 3005 3 27.69 121.02 36.8 0.196 3004
 3006 3 27.63 120.82 36.88 0.215 3005
 3007 3 27.6 120.72 37.04 0.191 3006
 3008 3 27.56 120.61 37.18 0.227 3007
 3009 3 27.44 120.52 37.44 0.23 3008
 3010 3 27.45 120.52 37.63 0.241 3009
 3011 3 27.38 120.41 37.81 0.23 3010
 3012 3 27.35 120.52 38.13 0.194 3011
 3013 3 27.33 120.52 38.34 0.203 3012
 3014 3 27.37 120.41 38.47 0.197 3013
 3015 3 27.4 120.51 38.65 0.143 3014
 3016 3 27.38 120.41 38.8 0.193 3015
 3017 3 27.31 120.51 38.94 0.197 3016
 3018 3 27.24 120.41 39.04 0.186 3017
 3019 3 27.31 120.51 39.3 0.195 3018
 3020 3 27.26 120.41 39.48 0.191 3019
 3021 3 27.24 120.49 39.66 0.174 3020
 3022 3 27.22 120.49 39.83 0.164 3021
 3023 3 27.24 120.6 39.94 0.147 3022
 3024 3 27.13 120.69 40.11 0.161 3023
 3025 3 27.1 120.8 40.27 0.214 3024
 3026 3 27.06 120.9 40.45 0.22 3025
 3027 3 26.99 120.9 40.69 0.192 3026
 3028 3 26.94 120.99 40.86 0.218 3027
 3029 3 26.92 121.08 41.01 0.187 3028
 3030 3 26.88 121.08 41.18 0.145 3029
 3031 3 26.81 121.08 41.3 0.153 3030
 3032 3 26.79 121.19 41.41 0.154 3031
 3033 3 26.78 121.19 41.59 0.165 3032
 3034 3 26.76 121.19 41.69 0.214 3033
 3035 3 26.67 121.29 41.84 0.242 3034
 3036 3 26.81 121.38 41.98 0.199 3035
 3037 3 26.74 121.38 42.13 0.249 3036
 3038 3 26.63 121.38 42.27 0.229 3037
 3039 3 26.67 121.47 42.47 0.229 3038
 3040 3 26.58 121.57 42.63 0.257 3039
 3041 3 26.47 121.47 42.77 0.246 3040
 3042 3 26.35 121.38 42.98 0.223 3041
 3043 3 26.13 121.47 43.2 0.21 3042
 3044 3 25.97 121.38 43.34 0.227 3043
 3045 3 25.81 121.39 43.51 0.185 3044
 3046 3 25.63 121.37 43.72 0.17 3045
 3047 3 25.6 121.37 43.84 0.157 3046
 3048 3 25.54 121.17 43.94 0.183 3047
 3049 3 25.42 121.08 44.08 0.201 3048
 3050 3 25.38 121.08 44.2 0.222 3049
 3051 3 25.31 121.08 44.37 0.236 3050
 3052 3 25.29 121.08 44.59 0.273 3051
 3053 3 25.13 120.97 44.68 0.276 3052
 3054 3 25.2 120.97 44.77 0.275 3053
 3055 3 25.17 121.17 44.88 0.239 3054
 3056 3 25.06 121.58 44.88 0.049 3055
 3057 3 25.08 121.17 44.95 0.296 3055
 3058 3 24.97 120.97 45.15 0.344 3057
 3059 3 24.99 121.17 45.34 0.389 3058
 3060 3 24.94 121.17 45.48 0.423 3059
 3061 3 24.85 121.27 45.55 0.422 3060
 3062 3 24.87 121.27 45.74 0.438 3061
 3063 3 24.83 121.27 45.9 0.424 3062
 3064 3 24.79 121.36 46.06 0.433 3063
 3065 3 24.67 121.36 46.23 0.427 3064
 3066 3 24.6 121.36 46.37 0.377 3065
 3067 3 24.54 121.45 46.51 0.316 3066
 3068 3 24.62 121.56 46.76 0.269 3067
 3069 3 24.67 121.66 46.98 0.272 3068
 3070 3 24.72 121.86 47.09 0.19 3069
 3071 3 24.81 122.06 47.22 0.183 3070
 3072 3 24.85 122.25 47.33 0.186 3071
 3073 3 24.83 122.36 47.45 0.191 3072
 3074 3 24.85 122.45 47.56 0.234 3073
 3075 3 24.89 122.55 47.73 0.249 3074
 3076 3 24.93 122.64 47.86 0.247 3075
 3077 3 24.93 122.64 48.05 0.25 3076
 3078 3 24.91 122.75 48.19 0.251 3077
 3079 3 24.89 122.75 48.37 0.254 3078
 3080 3 24.68 122.84 48.49 0.227 3079
 3081 3 24.59 122.95 48.63 0.257 3080
 3082 3 24.54 123.03 48.79 0.265 3081
 3083 3 24.54 123.23 48.96 0.227 3082
 3084 3 24.5 123.33 49.04 0.255 3083
 3085 3 24.45 123.73 49.15 0.232 3084
 3086 3 24.68 123.83 49.19 0.154 3085
 3087 3 24.82 124.03 49.21 0.15 3086
 3088 3 25.04 124.14 49.18 0.169 3087
 3089 3 25.25 124.23 49.18 0.192 3088
 3090 3 25.48 124.33 49.18 0.197 3089
 3091 3 25.7 124.33 49.18 0.173 3090
 3092 3 25.91 124.44 49.14 0.187 3091
 3093 3 26.07 124.53 49 0.149 3092
 3094 3 26.2 124.64 48.92 0.125 3093
 3095 3 26.27 124.73 48.79 0.141 3094
 3096 3 26.41 124.83 48.79 0.183 3095
 3097 3 26.52 124.94 48.76 0.226 3096
 3098 3 26.7 125.03 48.79 0.251 3097
 3099 3 26.86 125.14 48.79 0.248 3098
 3100 3 26.98 125.23 48.79 0.258 3099
 3101 3 27.21 125.23 48.97 0.152 3100
 3102 3 27.34 125.23 49.08 0.139 3101
 3103 3 27.43 125.33 49.22 0.13 3102
 3104 3 27.52 125.33 49.33 0.131 3103
 3105 3 27.61 125.42 49.43 0.12 3104
 3106 3 27.8 125.42 49.46 0.135 3105
 3107 3 27.91 125.53 49.54 0.154 3106
 3108 3 28.09 125.53 49.64 0.156 3107
 3109 3 28.18 125.62 49.75 0.15 3108
 3110 3 28.3 125.72 49.79 0.148 3109
 3111 3 28.39 125.83 49.86 0.16 3110
 3112 3 28.63 126.02 49.94 0.214 3111
 3113 3 28.82 126.11 49.97 0.225 3112
 3114 3 29 126.11 50.07 0.224 3113
 3115 3 29.09 126.11 50.15 0.29 3114
 3116 3 29.32 126.52 50.1 0.157 3115
 3117 3 29.48 126.61 50.17 0.16 3116
 3118 3 29.64 126.61 50.08 0.164 3117
 3119 3 29.75 126.72 50 0.165 3118
 3120 3 29.91 126.81 49.97 0.189 3119
 3121 3 30.04 126.81 49.9 0.218 3120
 3122 3 30.13 127.11 49.86 0.239 3121
 3123 3 30.16 127.22 49.82 0.3 3122
 3124 3 30.07 127.42 50.03 0.317 3123
 3125 3 29.98 127.52 50.15 0.424 3124
 3126 3 29.93 127.72 50.23 0.525 3125
 3127 3 29.98 127.92 50.22 0.594 3126
 3128 3 29.95 128.02 50.3 0.66 3127
 3129 3 29.98 128.21 50.29 0.582 3128
 3130 3 29.32 128.32 50.22 0.091 3129
 3131 3 29.2 128.42 50.18 0.108 3130
 3132 3 29.18 128.61 50.14 0.126 3131
 3133 3 29.09 128.71 50.19 0.124 3132
 3134 3 28.82 128.61 50.25 0.109 3133
 3135 3 28.66 128.61 50.29 0.081 3134
 3136 3 28.54 128.71 50.29 0.096 3135
 3137 3 30.07 128.32 50.42 0.299 3129
 3138 3 30.84 128.61 50.15 0.179 3137
 3139 3 30.98 128.71 50.11 0.176 3138
 3140 3 31.18 128.82 50.17 0.135 3139
 3141 3 31.3 128.92 50.15 0.154 3140
 3142 3 31.5 129.11 50.11 0.108 3141
 3143 3 31.61 129.21 50.07 0.133 3142
 3144 3 31.75 129.32 50.04 0.157 3143
 3145 3 31.88 129.21 50.04 0.194 3144
 3146 3 31.98 129.32 50 0.192 3145
 3147 3 31.98 129.52 50.05 0.06 3146
 3148 3 31.98 129.61 50.18 0.044 3147
 3149 3 32.02 129.61 50.29 0.062 3148
 3150 3 31.98 129.51 50.46 0.08 3149
 3151 3 32.16 129.11 49.98 0.114 3146
 3152 3 32.33 129.11 49.96 0.123 3151
 3153 3 32.51 129.01 49.9 0.187 3152
 3154 3 32.63 129.01 49.87 0.22 3153
 3155 3 32.94 129 49.9 0.1 3154
 3156 3 33.12 129 49.97 0.126 3155
 3157 3 33.3 129.1 50.08 0.141 3156
 3158 3 33.49 129.1 50.07 0.144 3157
 3159 3 33.7 129 50.12 0.136 3158
 3160 3 33.84 129 50.12 0.137 3159
 3161 3 34.03 128.89 50.17 0.11 3160
 3162 3 34.1 128.79 50.29 0.074 3161
 3163 3 34.09 128.79 50.43 0.093 3162
 3164 3 34.06 128.79 50.65 0.106 3163
 3165 3 34.03 128.59 50.8 0.094 3164
 3166 3 34.16 128.59 50.87 0.106 3165
 3167 3 34.3 128.48 50.98 0.138 3166
 3168 3 34.41 128.38 51.04 0.15 3167
 3169 3 34.53 128.29 51.04 0.171 3168
 3170 3 34.7 128.29 51.07 0.137 3169
 3171 3 34.92 128.29 51.15 0.153 3170
 3172 3 35.1 128.19 51.17 0.124 3171
 3173 3 35.26 128.29 51.08 0.029 3172
 3174 3 35.47 128.29 51 0.023 3173
 3175 3 34.41 128.09 51.08 0.044 3169
 3176 3 34.3 127.99 51.12 0.052 3175
 3177 3 34.22 127.88 51.15 0.081 3176
 3178 3 34.09 127.79 51.21 0.11 3177
 3179 3 34.01 127.69 51.25 0.125 3178
 3180 3 33.91 127.58 51.19 0.048 3179
 3181 3 33.84 127.49 51.15 0.05 3180
 3182 3 33.74 127.29 51.07 0.146 3181
 3183 3 33.65 127.19 51 0.146 3182
 3184 3 33.6 127.08 50.87 0.122 3183
 3185 3 33.63 126.9 50.68 0.083 3184
 3186 3 33.59 126.8 50.57 0.1 3185
 3187 3 33.45 126.8 50.47 0.052 3186
 3188 3 33.38 126.6 50.29 0.14 3187
 3189 3 33.34 126.4 50.18 0.144 3188
 3190 3 33.34 126.19 50.1 0.116 3189
 3191 3 33.27 126.1 50.04 0.136 3190
 3192 3 33.2 125.99 50 0.184 3191
 3193 3 33.05 125.8 50.04 0.166 3192
 3194 3 33.05 125.69 49.96 0.098 3193
 3195 3 32.94 125.6 49.86 0.092 3194
 3196 3 32.88 125.49 49.83 0.000125 3195
 3197 3 34.1 127.58 51.48 0.105 3179
 3198 3 34.2 127.69 51.6 0.097 3197
 3199 3 30.41 127.11 49.6 0.124 3123
 3200 3 30.52 127.02 49.57 0.122 3199
 3201 3 30.64 127.02 49.4 0.081 3200
 3202 3 30.71 126.83 49.19 0.13 3201
 3203 3 29.11 125.81 50.37 0.102 3115
 3204 3 29.14 125.61 50.43 0.093 3203
 3205 3 29.14 125.52 50.53 0.135 3204
 3206 3 29.38 125.31 50.25 0.106 3205
 3207 3 29.5 125.11 50.08 0.106 3206
 3208 3 29.57 125.02 50.04 0.124 3207
 3209 3 29.64 124.81 50 0.097 3208
 3210 3 29.73 124.61 49.97 0.074 3209
 3211 3 28.98 125.42 50.79 0.079 3205
 3212 3 28.98 125.31 50.92 0.096 3211
 3213 3 28.86 125.31 51.07 0.147 3212
 3214 3 28.84 125.41 51.19 0.122 3213
 3215 3 24.05 123.73 49.25 0.107 3085
 3216 3 23.93 123.83 49.3 0.118 3215
 3217 3 23.96 124.03 49.39 0.111 3216
 3218 3 23.89 124.23 49.42 0.096 3217
 3219 3 23.82 124.33 49.42 0.135 3218
 3220 3 23.79 124.44 49.4 0.142 3219
 3221 3 23.73 124.53 49.4 0.059 3220
 3222 3 23.64 124.64 49.35 0.061 3221
 3223 3 23.64 124.83 49.36 0.098 3222
 3224 3 23.75 124.94 49.43 0.174 3223
 3225 3 24.04 124.94 49.43 0.118 3224
 3226 3 24.21 124.94 49.43 0.081 3225
 3227 3 23.48 125.03 49.51 0.125 3224
 3228 3 23.48 125.14 49.55 0.166 3227
 3229 3 23.66 125.44 49.44 0.131 3228
 3230 3 23.64 125.53 49.37 0.082 3229
 3231 3 23.64 125.64 49.36 0.085 3230
 3232 3 23.59 125.83 49.35 0.094 3231
 3233 3 23.61 125.94 49.43 0.183 3232
 3234 3 23.63 125.73 49.71 0.162 3233
 3235 3 23.45 125.74 49.83 0.128 3234
 3236 3 23.32 125.74 50 0.099 3235
 3237 3 23.46 126.33 49.22 0.147 3233
 3238 3 23.48 126.33 49.12 0.187 3237
 3239 3 23.73 126.44 49.11 0.134 3238
 3240 3 23.86 126.53 49.05 0.135 3239
 3241 3 23.89 126.64 49.04 0.144 3240
 3242 3 23.98 126.73 49 0.149 3241
 3243 3 24.11 126.83 49.01 0.121 3242
 3244 3 24.32 127.03 48.9 0.175 3243
 3245 3 24.5 127.14 48.79 0.152 3244
 3246 3 24.7 127.25 48.65 0.07 3245
 3247 3 25.2 122.55 48.51 0.107 3079
 3248 3 25.2 122.64 48.69 0.113 3247
 3249 3 25.3 122.64 48.87 0.145 3248
 3250 3 25.4 122.53 49.02 0.157 3249
 3251 3 25.4 122.53 49.26 0.109 3250
 3252 3 25.48 122.64 49.44 0.172 3251
 3253 3 25.55 122.64 49.56 0.2 3252
 3254 3 25.7 122.72 49.62 0.235 3253
 3255 3 25.64 122.92 49.8 0.213 3254
 3256 3 25.66 123.03 49.93 0.164 3255
 3257 3 25.68 123.22 50.11 0.129 3256
 3258 3 25.7 123.33 50.23 0.145 3257
 3259 3 25.7 123.42 50.35 0.129 3258
 3260 3 25.84 123.62 50.47 0.108 3259
 3261 3 25.84 123.83 50.54 0.104 3260
 3262 3 25.89 123.92 50.72 0.134 3261
 3263 3 25.93 124.02 50.86 0.152 3262
 3264 3 26.09 123.92 50.98 0.197 3263
 3265 3 26.21 124.02 51.14 0.183 3264
 3266 3 26.32 124.02 51.25 0.196 3265
 3267 3 26.45 124.11 51.39 0.157 3266
 3268 3 26.61 124.22 51.47 0.142 3267
 3269 3 26.79 124.22 51.61 0.202 3268
 3270 3 27.02 124.2 51.65 0.199 3269
 3271 3 27.2 124.31 51.69 0.221 3270
 3272 3 27.45 124.31 51.86 0.121 3271
 3273 3 27.63 124.41 51.97 0.145 3272
 3274 3 27.71 124.5 52.1 0.182 3273
 3275 3 27.93 124.5 52.1 0.306 3274
 3276 3 28.09 124.61 52.25 0.404 3275
 3277 3 28.02 124.8 52.58 0.353 3276
 3278 3 27.95 125 52.82 0.276 3277
 3279 3 27.93 125.09 52.93 0.282 3278
 3280 3 27.95 125.2 53.11 0.283 3279
 3281 3 28 125.09 53.22 0.267 3280
 3282 3 27.8 125.3 53.36 0.128 3281
 3283 3 27.73 125.39 53.48 0.125 3282
 3284 3 27.7 125.59 53.6 0.122 3283
 3285 3 27.61 125.7 53.68 0.127 3284
 3286 3 27.45 125.9 53.82 0.139 3285
 3287 3 27.36 125.99 53.97 0.119 3286
 3288 3 27.21 126.09 54.1 0.167 3287
 3289 3 27.07 126.2 54.29 0.171 3288
 3290 3 26.95 126.29 54.47 0.138 3289
 3291 3 26.84 126.29 54.43 0.191 3290
 3292 3 26.89 126.2 54.75 0.097 3291
 3293 3 26.82 126.09 54.9 0.126 3292
 3294 3 26.61 125.99 55.04 0.172 3293
 3295 3 26.32 125.79 55.11 0.177 3294
 3296 3 26.18 125.7 55.11 0.188 3295
 3297 3 25.86 125.59 54.85 0.109 3296
 3298 3 25.68 125.7 54.8 0.104 3297
 3299 3 25.46 125.59 54.75 0.084 3298
 3300 3 25.32 125.49 54.78 0.08 3299
 3301 3 25.21 125.49 54.72 0.065 3300
 3302 3 25.66 125.79 54.76 0.088 3298
 3303 3 25.55 125.9 54.86 0.052 3302
 3304 3 25.55 125.99 54.92 0.082 3303
 3305 3 26.25 125.68 55.42 0.106 3296
 3306 3 26.18 125.59 55.5 0.099 3305
 3307 3 26.05 125.48 55.62 0.081 3306
 3308 3 26.52 126.4 54.33 0.087 3291
 3309 3 26.34 126.49 54.35 0.088 3308
 3310 3 26.16 126.49 54.36 0.000125 3309
 3311 3 28.45 124.7 53.15 0.071 3281
 3312 3 28.46 124.7 53.25 0.108 3311
 3313 3 28.54 124.59 53.35 0.115 3312
 3314 3 28.57 124.58 53.55 0.088 3313
 3315 3 28.57 124.58 53.79 0.114 3314
 3316 3 28.64 124.48 54.01 0.099 3315
 3317 3 28.57 124.48 54.11 0.08 3316
 3318 3 28.41 124.48 54.25 0.031 3317
 3319 3 28.36 124.5 51.86 0.066 3276
 3320 3 28.48 124.5 51.9 0.073 3319
 3321 3 28.68 124.5 51.92 0.067 3320
 3322 3 24.51 121.25 47.05 0.055 3069
 3323 3 24.35 121.25 47.19 0.059 3322
 3324 3 24.26 121.16 47.23 0.000125 3323
 3325 3 24.78 120.67 45.01 0.052 3058
 3326 3 24.65 120.58 44.99 0.065 3325
 3327 3 26.31 121.38 41.86 0.065 3035
 3328 3 26.17 121.29 41.88 0.084 3327
 3329 3 26.06 121.38 41.97 0.104 3328
 3330 3 25.95 121.29 41.99 0.000125 3329
 3331 3 27.58 120.1 38.8 0.13 3016
 3332 3 27.76 120.01 39.01 0.064 3331
 3333 3 27.78 119.91 39.09 0.11 3332
 3334 3 27.88 119.91 39.18 0.165 3333
 3335 3 28.08 119.8 39.22 0.071 3334
 3336 3 28.19 119.71 39.24 0.095 3335
 3337 3 28.45 119.71 39.26 0.128 3336
 3338 3 28.6 119.6 39.23 0.117 3337
 3339 3 27.75 125.76 30.52 0.518 2965
 3340 3 27.98 125.87 30.52 0.48 3339
 3341 3 28.11 125.96 30.41 0.507 3340
 3342 3 28.27 126.06 30.36 0.514 3341
 3343 3 28.48 126.17 30.16 0.494 3342
 3344 3 28.61 126.26 30.09 0.471 3343
 3345 3 28.82 126.26 30.02 0.442 3344
 3346 3 29 126.37 29.9 0.416 3345
 3347 3 29.16 126.37 29.84 0.412 3346
 3348 3 29.3 126.46 29.61 0.357 3347
 3349 3 29.39 126.46 29.66 0.353 3348
 3350 3 29.54 126.56 29.72 0.387 3349
 3351 3 29.66 126.66 29.7 0.43 3350
 3352 3 29.86 126.75 29.58 0.472 3351
 3353 3 30.16 126.75 29.4 0.436 3352
 3354 3 30.32 126.75 29.29 0.445 3353
 3355 3 30.52 126.75 29.22 0.434 3354
 3356 3 30.75 126.86 29.13 0.384 3355
 3357 3 31.07 126.66 29.04 0.367 3356
 3358 3 31.25 126.66 28.99 0.407 3357
 3359 3 31.43 126.66 28.9 0.401 3358
 3360 3 31.61 126.66 28.84 0.374 3359
 3361 3 31.8 126.76 28.72 0.351 3360
 3362 3 31.93 126.76 28.56 0.39 3361
 3363 3 32.09 126.76 28.54 0.455 3362
 3364 3 32.26 126.85 28.5 0.465 3363
 3365 3 32.49 126.85 28.49 0.467 3364
 3366 3 32.67 126.76 28.45 0.461 3365
 3367 3 32.88 126.85 28.4 0.411 3366
 3368 3 33.05 126.96 28.31 0.412 3367
 3369 3 33.22 126.85 28.29 0.431 3368
 3370 3 33.38 126.76 28.24 0.426 3369
 3371 3 33.49 126.76 28.15 0.421 3370
 3372 3 33.69 126.85 28.11 0.415 3371
 3373 3 33.83 126.85 28.04 0.421 3372
 3374 3 34.05 127.05 28.08 0.389 3373
 3375 3 34.17 127.05 28.08 0.362 3374
 3376 3 34.37 127.04 28.13 0.382 3375
 3377 3 34.58 127.15 28.22 0.381 3376
 3378 3 34.8 127.15 28.4 0.393 3377
 3379 3 34.9 127.15 28.56 0.455 3378
 3380 3 34.99 127.15 28.75 0.5 3379
 3381 3 35.08 127.15 28.9 0.544 3380
 3382 3 35.12 127.04 29.08 0.556 3381
 3383 3 35.22 126.93 29.13 0.643 3382
 3384 3 35.2 126.93 29.27 0.676 3383
 3385 3 35.23 126.83 29.45 0.684 3384
 3386 3 35.35 126.74 29.56 0.706 3385
 3387 3 35.47 126.74 29.68 0.732 3386
 3388 3 35.52 126.74 29.79 0.733 3387
 3389 3 35.7 126.74 29.75 0.668 3388
 3390 3 35.84 126.74 29.88 0.752 3389
 3391 3 36.03 126.93 29.93 0.693 3390
 3392 3 36.16 126.93 29.99 0.649 3391
 3393 3 36.23 126.93 30.09 0.625 3392
 3394 3 36.66 127.63 30.02 0.127 3393
 3395 3 36.83 127.63 30.11 0.154 3394
 3396 3 36.97 127.73 30.15 0.164 3395
 3397 3 37.16 127.82 30.2 0.145 3396
 3398 3 37.28 127.93 30.34 0.177 3397
 3399 3 37.37 127.93 30.52 0.124 3398
 3400 3 37.42 128.03 30.54 0.126 3399
 3401 3 37.45 128.13 30.65 0.115 3400
 3402 3 37.55 128.32 30.74 0.119 3401
 3403 3 37.69 128.41 30.84 0.187 3402
 3404 3 37.77 128.51 30.86 0.222 3403
 3405 3 37.84 128.61 30.9 0.263 3404
 3406 3 37.97 128.72 30.75 0.282 3405
 3407 3 38.23 128.82 30.47 0.161 3406
 3408 3 38.34 128.91 30.5 0.158 3407
 3409 3 38.53 129.01 30.43 0.169 3408
 3410 3 38.66 129.11 30.49 0.163 3409
 3411 3 38.76 129.22 30.5 0.179 3410
 3412 3 38.84 129.41 30.54 0.17 3411
 3413 3 38.98 129.51 30.52 0.161 3412
 3414 3 39.09 129.72 30.58 0.141 3413
 3415 3 39.16 129.91 30.66 0.167 3414
 3416 3 39.3 129.91 30.72 0.2 3415
 3417 3 39.41 130 30.72 0.219 3416
 3418 3 39.51 130.21 30.74 0.232 3417
 3419 3 39.66 130.31 30.77 0.248 3418
 3420 3 39.87 130.4 30.84 0.206 3419
 3421 3 40.01 130.5 30.88 0.215 3420
 3422 3 40.16 130.71 30.9 0.237 3421
 3423 3 40.3 130.81 31 0.244 3422
 3424 3 40.33 130.9 31.04 0.252 3423
 3425 3 40.39 131.09 31.06 0.281 3424
 3426 3 40.43 131.3 31.06 0.328 3425
 3427 3 40.49 131.4 31.06 0.409 3426
 3428 3 40.7 131.5 30.9 0.393 3427
 3429 3 40.84 131.6 30.81 0.413 3428
 3430 3 41.2 131.4 30.29 0.133 3429
 3431 3 41.38 131.31 30.2 0.122 3430
 3432 3 41.46 131.21 30.09 0.104 3431
 3433 3 41.63 131.21 29.97 0.138 3432
 3434 3 41.78 131.21 29.95 0.154 3433
 3435 3 41.96 131.1 29.81 0.146 3434
 3436 3 42.21 131.21 29.74 0.104 3435
 3437 3 42.31 131.21 29.7 0.127 3436
 3438 3 42.46 131.21 29.58 0.134 3437
 3439 3 42.54 131.21 29.49 0.155 3438
 3440 3 42.67 131.21 29.34 0.147 3439
 3441 3 42.82 131.1 29.22 0.139 3440
 3442 3 42.99 131.1 29.08 0.118 3441
 3443 3 43.1 131.02 28.9 0.106 3442
 3444 3 43.15 130.91 28.74 0.116 3443
 3445 3 43.31 131.02 28.63 0.118 3444
 3446 3 43.5 131.02 28.56 0.157 3445
 3447 3 43.77 131.02 28.56 0.094 3446
 3448 3 43.92 131.02 28.47 0.148 3447
 3449 3 44.04 131.02 28.4 0.168 3448
 3450 3 44.14 131.02 28.31 0.187 3449
 3451 3 44.25 131.12 28.29 0.199 3450
 3452 3 44.41 131.22 28.33 0.242 3451
 3453 3 44.48 131.31 28.41 0.263 3452
 3454 3 44.56 131.31 28.52 0.252 3453
 3455 3 44.64 131.4 28.72 0.192 3454
 3456 3 44.67 131.6 28.79 0.18 3455
 3457 3 44.71 131.71 29 0.14 3456
 3458 3 44.82 131.9 29.15 0.154 3457
 3459 3 44.92 132.1 29.33 0.175 3458
 3460 3 45.06 132.21 29.39 0.16 3459
 3461 3 45.14 132.4 29.51 0.121 3460
 3462 3 45.25 132.4 29.64 0.11 3461
 3463 3 45.38 132.5 29.78 0.13 3462
 3464 3 45.48 132.59 29.94 0.15 3463
 3465 3 45.61 132.59 30.08 0.135 3464
 3466 3 45.67 132.69 30.19 0.151 3465
 3467 3 45.77 132.69 30.28 0.144 3466
 3468 3 45.88 132.9 30.44 0.15 3467
 3469 3 45.96 132.88 30.58 0.162 3468
 3470 3 46.03 133.09 30.73 0.12 3469
 3471 3 46.06 133.28 30.89 0.154 3470
 3472 3 46.1 133.38 31.05 0.172 3471
 3473 3 46.17 133.49 31.3 0.177 3472
 3474 3 46.23 133.59 31.44 0.176 3473
 3475 3 46.31 133.78 31.64 0.148 3474
 3476 3 46.35 133.87 31.76 0.109 3475
 3477 3 46.38 133.97 31.88 0.115 3476
 3478 3 46.43 134.18 32.03 0.112 3477
 3479 3 46.46 134.28 32.2 0.177 3478
 3480 3 46.42 134.47 32.34 0.165 3479
 3481 3 46.41 134.68 32.43 0.163 3480
 3482 3 46.42 134.78 32.6 0.135 3481
 3483 3 46.46 134.87 32.74 0.15 3482
 3484 3 46.49 135.16 32.82 0.134 3483
 3485 3 46.56 135.37 32.95 0.138 3484
 3486 3 46.66 135.47 32.95 0.155 3485
 3487 3 46.74 135.77 33.09 0.171 3486
 3488 3 46.77 135.87 33.17 0.179 3487
 3489 3 46.84 136.06 33.27 0.175 3488
 3490 3 46.96 136.27 33.39 0.167 3489
 3491 3 46.98 136.37 33.46 0.143 3490
 3492 3 47.03 136.56 33.57 0.152 3491
 3493 3 47.06 136.77 33.71 0.165 3492
 3494 3 47.16 136.85 33.78 0.181 3493
 3495 3 47.28 137.15 33.85 0.173 3494
 3496 3 47.34 137.25 33.85 0.122 3495
 3497 3 47.31 137.25 33.96 0.162 3496
 3498 3 47.36 137.46 34.07 0.193 3497
 3499 3 47.39 137.65 34.18 0.155 3498
 3500 3 47.38 137.85 34.21 0.173 3499
 3501 3 47.42 138.15 34.24 0.114 3500
 3502 3 47.42 138.35 34.25 0.116 3501
 3503 3 47.36 138.46 34.24 0.088 3502
 3504 3 47.28 138.56 34.32 0.11 3503
 3505 3 47.28 138.75 34.29 0.112 3504
 3506 3 47.27 138.85 34.24 0.133 3505
 3507 3 47.34 139.15 34.14 0.184 3506
 3508 3 47.34 139.25 34 0.167 3507
 3509 3 47.28 139.35 33.88 0.159 3508
 3510 3 47.14 139.46 33.74 0.181 3509
 3511 3 47 139.66 33.57 0.181 3510
 3512 3 47 139.77 33.39 0.136 3511
 3513 3 47.05 139.97 33.31 0.157 3512
 3514 3 47.07 140.16 33.21 0.155 3513
 3515 3 47.1 140.27 33.24 0.162 3514
 3516 3 47.14 140.47 33.18 0.183 3515
 3517 3 47.08 140.56 33.11 0.241 3516
 3518 3 47.05 140.66 33.1 0.27 3517
 3519 3 47.03 140.77 33.11 0.331 3518
 3520 3 47 140.97 33.12 0.371 3519
 3521 3 46.9 141.06 33.13 0.35 3520
 3522 3 46.92 141.16 33.17 0.325 3521
 3523 3 46.96 141.37 33.09 0.359 3522
 3524 3 47.05 141.56 32.95 0.269 3523
 3525 3 46.93 141.66 32.73 0.134 3524
 3526 3 46.9 141.77 32.73 0.133 3525
 3527 3 46.83 141.97 32.69 0.106 3526
 3528 3 46.79 142.16 32.71 0.115 3527
 3529 3 46.78 142.37 32.7 0.158 3528
 3530 3 46.74 142.47 32.7 0.18 3529
 3531 3 46.68 142.47 33.01 0.111 3530
 3532 3 46.67 142.47 33.12 0.000125 3531
 3533 3 46.75 142.47 32.51 0.125 3530
 3534 3 46.69 142.58 32.38 0.103 3533
 3535 3 46.61 142.68 32.3 0.064 3534
 3536 3 46.53 142.68 32.19 0.139 3535
 3537 3 46.47 142.78 32.16 0.149 3536
 3538 3 46.43 142.87 32.13 0.15 3537
 3539 3 46.35 142.97 32.1 0.13 3538
 3540 3 40.77 131.8 30.99 0.3 3429
 3541 3 40.81 131.9 30.95 0.244 3540
 3542 3 40.81 132.19 30.87 0.155 3541
 3543 3 40.86 132.3 30.85 0.166 3542
 3544 3 40.99 132.5 30.89 0.16 3543
 3545 3 41.1 132.69 30.83 0.132 3544
 3546 3 41.2 132.8 30.83 0.123 3545
 3547 3 41.32 132.9 30.8 0.161 3546
 3548 3 41.42 133 30.8 0.193 3547
 3549 3 41.6 133.21 30.58 0.185 3548
 3550 3 41.74 133.31 30.44 0.156 3549
 3551 3 41.95 133.4 30.23 0.205 3550
 3552 3 42.21 133.5 30.05 0.212 3551
 3553 3 42.42 133.71 29.85 0.214 3552
 3554 3 42.63 133.81 29.69 0.182 3553
 3555 3 42.81 133.9 29.53 0.175 3554
 3556 3 42.93 134 29.44 0.18 3555
 3557 3 43.1 134.21 29.3 0.152 3556
 3558 3 43.23 134.31 29.21 0.166 3557
 3559 3 43.42 134.4 29.15 0.173 3558
 3560 3 43.6 134.4 29.01 0.199 3559
 3561 3 43.75 134.5 28.85 0.188 3560
 3562 3 43.95 134.72 28.64 0.183 3561
 3563 3 44.14 134.72 28.49 0.144 3562
 3564 3 44.28 134.81 28.3 0.134 3563
 3565 3 44.42 134.91 28.19 0.166 3564
 3566 3 44.54 134.91 28.08 0.171 3565
 3567 3 44.54 135.02 28.05 0.223 3566
 3568 3 44.59 135.12 28.05 0.247 3567
 3569 3 44.64 135.22 28.1 0.245 3568
 3570 3 44.64 135.41 28.07 0.281 3569
 3571 3 44.99 135.31 27.64 0.241 3570
 3572 3 45.28 135.3 27.37 0.158 3571
 3573 3 45.49 135.4 27.23 0.213 3572
 3574 3 45.6 135.51 27.17 0.241 3573
 3575 3 45.75 135.52 26.99 0.202 3574
 3576 3 45.98 135.52 26.83 0.165 3575
 3577 3 46.21 135.52 26.73 0.174 3576
 3578 3 46.39 135.61 26.69 0.223 3577
 3579 3 46.59 135.61 26.55 0.206 3578
 3580 3 46.74 135.61 26.46 0.159 3579
 3581 3 46.92 135.61 26.32 0.133 3580
 3582 3 47.09 135.71 26.21 0.164 3581
 3583 3 47.2 135.82 26.14 0.171 3582
 3584 3 47.31 135.82 26.1 0.187 3583
 3585 3 47.41 135.92 26.01 0.159 3584
 3586 3 47.56 136.02 25.82 0.188 3585
 3587 3 47.74 136.11 25.67 0.176 3586
 3588 3 47.81 136.21 25.55 0.207 3587
 3589 3 47.89 136.32 25.3 0.164 3588
 3590 3 47.99 136.33 25.08 0.164 3589
 3591 3 48.03 136.33 24.96 0.181 3590
 3592 3 48.06 136.42 24.76 0.199 3591
 3593 3 48.1 136.52 24.58 0.217 3592
 3594 3 48.35 136.62 24.49 0.198 3593
 3595 3 48.53 136.73 24.37 0.153 3594
 3596 3 48.77 136.83 24.33 0.151 3595
 3597 3 48.95 137.02 24.33 0.135 3596
 3598 3 49.14 137.02 24.3 0.181 3597
 3599 3 49.28 137.23 24.26 0.149 3598
 3600 3 49.46 137.33 24.19 0.11 3599
 3601 3 49.64 137.33 24.12 0.151 3600
 3602 3 49.75 137.42 24.05 0.184 3601
 3603 3 49.85 137.52 23.92 0.247 3602
 3604 3 49.92 137.62 23.89 0.319 3603
 3605 3 50.03 137.72 23.83 0.408 3604
 3606 3 50.1 137.72 23.69 0.451 3605
 3607 3 50.24 137.82 23.55 0.484 3606
 3608 3 50.35 137.91 23.49 0.525 3607
 3609 3 50.78 138.11 24.15 0.152 3608
 3610 3 50.98 138.22 24.05 0.141 3609
 3611 3 51.14 138.32 23.99 0.166 3610
 3612 3 51.28 138.41 23.98 0.157 3611
 3613 3 51.42 138.51 23.89 0.143 3612
 3614 3 51.53 138.61 23.8 0.183 3613
 3615 3 51.68 138.72 23.69 0.17 3614
 3616 3 51.82 138.82 23.58 0.163 3615
 3617 3 51.98 138.91 23.58 0.166 3616
 3618 3 52.24 138.91 23.35 0.149 3617
 3619 3 52.38 139.01 23.24 0.19 3618
 3620 3 52.6 139.01 23.12 0.165 3619
 3621 3 52.75 139.01 23.03 0.138 3620
 3622 3 52.88 139.11 22.94 0.146 3621
 3623 3 53.06 139.11 22.8 0.178 3622
 3624 3 53.11 139.22 22.73 0.179 3623
 3625 3 53.21 139.22 22.6 0.164 3624
 3626 3 53.36 139.32 22.49 0.166 3625
 3627 3 53.6 139.41 22.35 0.135 3626
 3628 3 53.71 139.53 22.21 0.165 3627
 3629 3 53.88 139.53 22.01 0.136 3628
 3630 3 54.03 139.63 21.87 0.166 3629
 3631 3 54.08 139.73 21.71 0.137 3630
 3632 3 54.17 139.92 21.69 0.172 3631
 3633 3 54.25 140.03 21.62 0.231 3632
 3634 3 54.35 140.13 21.6 0.267 3633
 3635 3 54.5 140.23 21.58 0.316 3634
 3636 3 54.64 140.32 21.53 0.365 3635
 3637 3 54.74 140.42 21.4 0.34 3636
 3638 3 54.83 140.42 21.3 0.328 3637
 3639 3 55.15 140.13 20.96 0.126 3638
 3640 3 55.26 140.13 20.83 0.125 3639
 3641 3 55.4 140.13 20.76 0.136 3640
 3642 3 55.57 140.22 20.62 0.128 3641
 3643 3 55.72 140.22 20.48 0.112 3642
 3644 3 55.86 140.32 20.39 0.107 3643
 3645 3 56.04 140.32 20.28 0.123 3644
 3646 3 56.18 140.32 20.19 0.149 3645
 3647 3 56.3 140.32 20.12 0.231 3646
 3648 3 56.5 140.31 20.46 0.053 3647
 3649 3 56.54 140.41 20.53 0.111 3648
 3650 3 56.53 140.52 20.64 0.066 3649
 3651 3 56.32 140.32 19.87 0.154 3647
 3652 3 56.43 140.22 19.69 0.147 3651
 3653 3 56.53 140.22 19.55 0.187 3652
 3654 3 56.71 140.22 19.37 0.227 3653
 3655 3 56.79 140.22 19.24 0.274 3654
 3656 3 57.08 140.43 19.15 0.186 3655
 3657 3 57.25 140.43 18.99 0.199 3656
 3658 3 57.42 140.53 18.87 0.194 3657
 3659 3 57.55 140.53 18.74 0.196 3658
 3660 3 57.65 140.74 18.6 0.203 3659
 3661 3 57.75 140.84 18.46 0.174 3660
 3662 3 57.86 141.03 18.43 0.168 3661
 3663 3 58.01 141.24 18.31 0.181 3662
 3664 3 58.11 141.34 18.2 0.177 3663
 3665 3 58.15 141.44 18.11 0.213 3664
 3666 3 58.29 141.53 18.04 0.289 3665
 3667 3 58.36 141.63 17.98 0.31 3666
 3668 3 58.46 141.74 17.91 0.39 3667
 3669 3 58.54 141.63 17.75 0.431 3668
 3670 3 58.55 141.84 17.61 0.479 3669
 3671 3 58.68 141.94 17.48 0.458 3670
 3672 3 58.78 142.03 17.39 0.419 3671
 3673 3 58.75 142.25 17.18 0.126 3672
 3674 3 58.75 142.25 17.04 0.07 3673
 3675 3 58.9 142.53 17.54 0.121 3672
 3676 3 59 142.74 17.52 0.123 3675
 3677 3 59.15 142.84 17.48 0.101 3676
 3678 3 59.26 142.94 17.41 0.131 3677
 3679 3 59.39 142.94 17.36 0.184 3678
 3680 3 59.46 143.03 17.32 0.165 3679
 3681 3 59.57 143.13 17.29 0.133 3680
 3682 3 59.68 143.34 17.32 0.132 3681
 3683 3 59.72 143.44 17.23 0.129 3682
 3684 3 59.69 143.63 17.22 0.142 3683
 3685 3 59.67 143.74 17.16 0.184 3684
 3686 3 59.72 143.84 17.13 0.181 3685
 3687 3 59.92 143.94 17.18 0.177 3686
 3688 3 60.01 144.03 17.18 0.196 3687
 3689 3 60.08 144.03 17.27 0.224 3688
 3690 3 60.33 144.24 17.04 0.187 3689
 3691 3 60.5 144.34 16.88 0.13 3690
 3692 3 60.61 144.43 16.75 0.148 3691
 3693 3 60.79 144.52 16.59 0.19 3692
 3694 3 60.9 144.54 16.38 0.157 3693
 3695 3 61.08 144.64 16.18 0.135 3694
 3696 3 61.15 144.64 16.06 0.146 3695
 3697 3 61.18 144.64 15.89 0.136 3696
 3698 3 61.22 144.64 15.74 0.171 3697
 3699 3 61.32 144.64 15.64 0.184 3698
 3700 3 61.62 144.74 15.48 0.132 3699
 3701 3 61.72 144.83 15.39 0.139 3700
 3702 3 61.86 144.93 15.28 0.182 3701
 3703 3 61.97 144.93 15.16 0.213 3702
 3704 3 62.03 145.05 14.99 0.184 3703
 3705 3 61.75 145.05 14.78 0.113 3704
 3706 3 62.26 145.04 15.06 0.054 3704
 3707 3 59.86 144.03 17.56 0.077 3689
 3708 3 59.72 144.13 17.59 0.08 3707
 3709 3 50.38 137.91 23.26 0.424 3608
 3710 3 50.48 137.92 23.1 0.234 3709
 3711 3 45.63 135.61 27.49 0.08 3574
 3712 3 45.59 135.71 27.6 0.118 3711
 3713 3 45.54 135.61 27.74 0.11 3712
 3714 3 45.54 135.61 27.87 0.067 3713
 3715 3 37.87 128.72 31.13 0.108 3406
 3716 3 37.97 128.82 31.27 0.107 3715
 3717 3 38.12 128.91 31.31 0.098 3716
 3718 3 36.27 127.02 30.31 0.538 3393
 3719 3 36.3 127.13 30.52 0.519 3718
 3720 3 36.34 127.13 30.65 0.503 3719
 3721 3 36.38 127.23 30.84 0.465 3720
 3722 3 36.38 127.41 31.06 0.407 3721
 3723 3 36.51 127.41 31.16 0.409 3722
 3724 3 36.42 127.62 31.45 0.46 3723
 3725 3 36.34 127.62 31.61 0.447 3724
 3726 3 36.26 127.62 31.77 0.41 3725
 3727 3 36.3 127.71 31.85 0.362 3726
 3728 3 36.34 127.82 31.94 0.375 3727
 3729 3 36.34 128.01 32.04 0.35 3728
 3730 3 36.44 128.01 32.25 0.405 3729
 3731 3 36.52 128.1 32.36 0.461 3730
 3732 3 36.59 128.1 32.47 0.481 3731
 3733 3 36.66 128.1 32.61 0.52 3732
 3734 3 36.59 128.2 32.75 0.533 3733
 3735 3 36.69 128.2 32.93 0.539 3734
 3736 3 36.72 128.31 33.04 0.572 3735
 3737 3 36.73 128.31 33.18 0.586 3736
 3738 3 36.74 128.29 33.39 0.591 3737
 3739 3 36.8 128.39 33.51 0.579 3738
 3740 3 36.84 128.39 33.65 0.578 3739
 3741 3 36.91 128.5 33.76 0.562 3740
 3742 3 36.97 128.5 33.86 0.597 3741
 3743 3 36.38 127.7 34.26 0.099 3742
 3744 3 36.34 127.61 34.36 0.116 3743
 3745 3 36.23 127.5 34.5 0.12 3744
 3746 3 36.12 127.39 34.65 0.139 3745
 3747 3 36.06 127.39 34.85 0.154 3746
 3748 3 35.97 127.3 35.01 0.152 3747
 3749 3 35.83 127.3 35.18 0.151 3748
 3750 3 35.74 127.19 35.43 0.151 3749
 3751 3 35.69 127.19 35.54 0.163 3750
 3752 3 35.63 127.1 35.75 0.17 3751
 3753 3 35.55 127.01 35.93 0.162 3752
 3754 3 35.47 127 36.11 0.174 3753
 3755 3 35.41 126.9 36.21 0.184 3754
 3756 3 35.4 126.79 36.29 0.14 3755
 3757 3 35.27 126.7 36.5 0.169 3756
 3758 3 35.16 126.59 36.78 0.166 3757
 3759 3 35.2 126.5 36.96 0.161 3758
 3760 3 35.15 126.4 37.22 0.146 3759
 3761 3 35.05 126.18 37.36 0.163 3760
 3762 3 35.02 126.09 37.54 0.193 3761
 3763 3 34.92 125.98 37.71 0.201 3762
 3764 3 34.92 125.89 37.78 0.176 3763
 3765 3 34.78 125.79 37.98 0.172 3764
 3766 3 34.66 125.68 38.12 0.143 3765
 3767 3 34.58 125.59 38.23 0.121 3766
 3768 3 34.48 125.48 38.37 0.136 3767
 3769 3 34.45 125.48 38.54 0.186 3768
 3770 3 34.42 125.39 38.67 0.227 3769
 3771 3 34.37 125.37 38.79 0.247 3770
 3772 3 34.34 125.28 38.89 0.268 3771
 3773 3 34.19 124.87 38.97 0.125 3772
 3774 3 34.16 124.78 39.1 0.134 3773
 3775 3 34.06 124.78 39.19 0.174 3774
 3776 3 33.99 124.68 39.3 0.15 3775
 3777 3 33.91 124.57 39.47 0.162 3776
 3778 3 33.84 124.48 39.6 0.151 3777
 3779 3 33.77 124.48 39.72 0.172 3778
 3780 3 33.69 124.37 39.82 0.211 3779
 3781 3 33.66 124.37 39.97 0.245 3780
 3782 3 33.55 124.18 40.1 0.219 3781
 3783 3 33.45 124.06 40.22 0.215 3782
 3784 3 33.3 123.87 40.4 0.204 3783
 3785 3 33.23 123.76 40.55 0.225 3784
 3786 3 33.13 123.56 40.61 0.235 3785
 3787 3 33.06 123.46 40.64 0.236 3786
 3788 3 32.99 123.26 40.58 0.169 3787
 3789 3 32.97 123.17 40.69 0.162 3788
 3790 3 32.87 122.96 40.74 0.168 3789
 3791 3 32.73 122.87 40.83 0.166 3790
 3792 3 32.59 122.67 40.83 0.131 3791
 3793 3 32.48 122.56 40.97 0.144 3792
 3794 3 32.42 122.46 41.01 0.159 3793
 3795 3 32.26 122.37 41.09 0.167 3794
 3796 3 32.16 122.38 41.19 0.175 3795
 3797 3 32.12 122.18 41.29 0.225 3796
 3798 3 32.1 122.07 41.41 0.28 3797
 3799 3 32.08 121.88 41.45 0.333 3798
 3800 3 32.08 121.77 41.51 0.399 3799
 3801 3 32.08 121.68 41.72 0.458 3800
 3802 3 32.04 121.57 41.8 0.495 3801
 3803 3 31.81 121.57 42.08 0.487 3802
 3804 3 31.7 121.36 42.12 0.453 3803
 3805 3 31.74 121.27 42.23 0.406 3804
 3806 3 31.7 121.16 42.08 0.261 3805
 3807 3 31.42 121.07 42.27 0.171 3806
 3808 3 31.42 120.86 42.33 0.163 3807
 3809 3 31.33 120.77 42.37 0.172 3808
 3810 3 31.26 120.66 42.51 0.192 3809
 3811 3 31.15 120.57 42.73 0.155 3810
 3812 3 31.08 120.57 42.95 0.206 3811
 3813 3 31.01 120.46 43.09 0.234 3812
 3814 3 30.85 120.36 43.18 0.22 3813
 3815 3 30.79 120.27 43.26 0.209 3814
 3816 3 30.79 120.26 43.41 0.221 3815
 3817 3 30.67 120.16 43.59 0.186 3816
 3818 3 30.6 120.05 43.77 0.184 3817
 3819 3 30.63 119.96 43.93 0.217 3818
 3820 3 30.58 119.85 44.12 0.261 3819
 3821 3 30.6 119.66 44.16 0.335 3820
 3822 3 30.58 119.55 44.48 0.287 3821
 3823 3 30.58 119.44 44.69 0.268 3822
 3824 3 30.56 119.35 44.95 0.235 3823
 3825 3 30.53 119.35 45.23 0.196 3824
 3826 3 30.53 119.35 45.37 0.195 3825
 3827 3 30.56 119.35 45.54 0.213 3826
 3828 3 30.6 119.24 45.73 0.258 3827
 3829 3 30.67 119.13 45.84 0.322 3828
 3830 3 30.72 119.04 46.02 0.368 3829
 3831 3 30.85 119.04 46.15 0.397 3830
 3832 3 30.85 118.83 46.26 0.413 3831
 3833 3 30.88 118.63 46.31 0.409 3832
 3834 3 30.83 118.54 46.41 0.383 3833
 3835 3 30.78 118.33 46.55 0.308 3834
 3836 3 30.7 118.13 46.66 0.333 3835
 3837 3 30.53 118.04 46.8 0.247 3836
 3838 3 30.44 117.83 46.87 0.267 3837
 3839 3 30.49 117.63 46.9 0.282 3838
 3840 3 30.47 117.43 46.98 0.268 3839
 3841 3 30.56 117.04 46.87 0.19 3840
 3842 3 30.44 116.82 46.99 0.187 3841
 3843 3 30.47 116.63 46.94 0.209 3842
 3844 3 30.51 116.44 46.84 0.226 3843
 3845 3 30.54 116.24 46.76 0.233 3844
 3846 3 30.37 116.04 46.66 0.161 3845
 3847 3 30.29 115.94 46.52 0.117 3846
 3848 3 30.13 115.83 46.45 0.15 3847
 3849 3 30.01 115.74 46.37 0.143 3848
 3850 3 29.74 115.63 46.37 0.163 3849
 3851 3 29.58 115.63 46.38 0.151 3850
 3852 3 29.51 115.44 46.33 0.195 3851
 3853 3 29.44 115.33 46.3 0.217 3852
 3854 3 29.49 115.04 46.15 0.168 3853
 3855 3 29.45 114.85 46.04 0.173 3854
 3856 3 29.47 114.74 45.94 0.13 3855
 3857 3 29.38 114.65 45.9 0.136 3856
 3858 3 29.17 114.44 45.9 0.124 3857
 3859 3 29.13 114.35 45.84 0.144 3858
 3860 3 29.03 114.35 45.77 0.185 3859
 3861 3 28.97 114.15 45.7 0.176 3860
 3862 3 28.88 114.05 45.63 0.174 3861
 3863 3 28.83 113.85 45.71 0.154 3862
 3864 3 28.78 113.74 45.75 0.096 3863
 3865 3 28.62 113.55 45.74 0.132 3864
 3866 3 28.59 113.44 45.73 0.17 3865
 3867 3 28.46 113.15 45.62 0.185 3866
 3868 3 28.37 113.05 45.53 0.183 3867
 3869 3 28.34 112.85 45.53 0.214 3868
 3870 3 28.32 112.65 45.49 0.132 3869
 3871 3 28.21 112.55 45.52 0.142 3870
 3872 3 28.14 112.44 45.52 0.177 3871
 3873 3 28.09 112.24 45.52 0.171 3872
 3874 3 28.07 112.05 45.49 0.165 3873
 3875 3 28.07 111.94 45.49 0.138 3874
 3876 3 28.07 111.85 45.6 0.136 3875
 3877 3 28.03 111.65 45.56 0.217 3876
 3878 3 28.05 111.44 45.62 0.25 3877
 3879 3 27.96 111.36 45.64 0.225 3878
 3880 3 27.93 111.16 45.67 0.213 3879
 3881 3 28.25 111.24 45.73 0.101 3880
 3882 3 28.37 111.24 45.6 0.14 3881
 3883 3 28.5 111.24 45.49 0.112 3882
 3884 3 28.55 111.15 45.41 0.134 3883
 3885 3 28.68 111.24 45.2 0.118 3884
 3886 3 28.8 111.35 45.2 0.075 3885
 3887 3 28.89 111.35 45.32 0.072 3886
 3888 3 28.93 111.24 45.46 0.078 3887
 3889 3 28.96 111.24 45.67 0.08 3888
 3890 3 29.02 111.24 45.78 0.084 3889
 3891 3 29.12 111.24 45.91 0.102 3890
 3892 3 29.18 111.15 46.09 0.11 3891
 3893 3 29.27 111.13 46.27 0.079 3892
 3894 3 29.39 111.13 46.31 0.093 3893
 3895 3 29.48 111.13 46.45 0.081 3894
 3896 3 29.55 111.04 46.56 0.121 3895
 3897 3 29.77 110.94 46.56 0.072 3896
 3898 3 27.75 110.95 45.63 0.123 3880
 3899 3 27.78 110.75 45.77 0.152 3898
 3900 3 27.73 110.66 45.91 0.167 3899
 3901 3 27.71 110.56 46.02 0.175 3900
 3902 3 27.62 110.36 46.24 0.163 3901
 3903 3 27.55 110.36 46.45 0.167 3902
 3904 3 27.5 110.25 46.6 0.169 3903
 3905 3 27.46 110.14 46.7 0.151 3904
 3906 3 27.43 109.84 46.71 0.078 3905
 3907 3 27.41 109.75 46.77 0.109 3906
 3908 3 27.34 109.64 46.89 0.112 3907
 3909 3 27.27 109.64 47.13 0.089 3908
 3910 3 27.14 109.55 47.31 0.214 3909
 3911 3 27.07 109.55 47.41 0.274 3910
 3912 3 27.09 109.34 47.56 0.349 3911
 3913 3 26.8 110.05 47.56 0.07 3912
 3914 3 27.09 109.25 47.67 0.367 3912
 3915 3 27 109.14 47.8 0.357 3914
 3916 3 27.03 109.03 48.05 0.204 3915
 3917 3 26.98 108.94 48.12 0.15 3916
 3918 3 26.93 108.73 48.27 0.097 3917
 3919 3 26.93 108.64 48.34 0.098 3918
 3920 3 26.96 108.53 48.42 0.111 3919
 3921 3 27.03 108.53 48.52 0.156 3920
 3922 3 27.07 108.33 48.69 0.109 3921
 3923 3 27.09 108.14 48.71 0.118 3922
 3924 3 27.14 108.03 48.99 0.197 3923
 3925 3 27.18 107.92 49.13 0.152 3924
 3926 3 27.21 107.83 49.3 0.144 3925
 3927 3 27.28 107.72 49.39 0.158 3926
 3928 3 27.34 107.62 49.53 0.145 3927
 3929 3 27.39 107.42 49.7 0.099 3928
 3930 3 27.43 107.42 49.82 0.138 3929
 3931 3 27.48 107.53 49.96 0.136 3930
 3932 3 27.5 107.53 50.13 0.133 3931
 3933 3 27.5 107.52 50.27 0.164 3932
 3934 3 27.53 107.52 50.37 0.203 3933
 3935 3 27.8 107.61 50.48 0.133 3934
 3936 3 27.87 107.61 50.63 0.128 3935
 3937 3 27.94 107.52 50.74 0.149 3936
 3938 3 28.16 107.61 50.85 0.18 3937
 3939 3 28.3 107.72 50.94 0.149 3938
 3940 3 28.37 107.81 50.96 0.15 3939
 3941 3 28.53 108.02 50.95 0.095 3940
 3942 3 28.66 108.02 50.99 0.035 3941
 3943 3 28.82 108 50.99 0.082 3942
 3944 3 28.93 108 51.02 0.101 3943
 3945 3 29.03 108.11 51.17 0.096 3944
 3946 3 29.18 108.11 51.31 0.131 3945
 3947 3 29.27 108.11 51.45 0.117 3946
 3948 3 29.3 108.2 51.6 0.107 3947
 3949 3 29.41 108.31 51.69 0.136 3948
 3950 3 29.5 108.2 51.75 0.22 3949
 3951 3 29.61 108.2 51.8 0.247 3950
 3952 3 29.71 108.59 51.88 0.123 3951
 3953 3 29.75 108.7 52.1 0.134 3952
 3954 3 29.71 108.7 52.2 0.173 3953
 3955 3 29.89 108.8 52.28 0.139 3954
 3956 3 30 108.89 52.35 0.112 3955
 3957 3 30.05 109.09 52.41 0.099 3956
 3958 3 29.44 108.7 52.23 0.126 3954
 3959 3 29.28 108.7 52.24 0.103 3958
 3960 3 29.14 108.8 52.27 0.096 3959
 3961 3 29 108.89 52.24 0.085 3960
 3962 3 28.84 108.89 52.2 0.103 3961
 3963 3 28.66 109.11 52.07 0.108 3962
 3964 3 28.59 109.2 52.05 0.172 3963
 3965 3 28.25 109.11 52.02 0.082 3964
 3966 3 28.07 109.11 52 0.099 3965
 3967 3 27.98 109.11 51.92 0.065 3966
 3968 3 27.93 109.2 51.84 0.095 3967
 3969 3 27.96 109.11 51.69 0.122 3968
 3970 3 27.86 109 51.57 0.113 3969
 3971 3 27.73 109 51.52 0.104 3970
 3972 3 27.57 108.91 51.41 0.13 3971
 3973 3 27.48 108.92 51.28 0.116 3972
 3974 3 27.36 109.02 51.21 0.124 3973
 3975 3 27.18 109.11 51.23 0.076 3974
 3976 3 27.05 109.22 51.2 0.132 3975
 3977 3 26.91 109.11 51.06 0.11 3976
 3978 3 26.78 109.02 51.21 0.073 3977
 3979 3 26.66 108.92 51.34 0.061 3978
 3980 3 30.85 116.24 46.68 0.095 3845
 3981 3 30.95 116.13 46.55 0.107 3980
 3982 3 31.1 116.13 46.4 0.107 3981
 3983 3 31.22 115.94 46.26 0.102 3982
 3984 3 31.31 115.94 46.12 0.115 3983
 3985 3 31.51 116.04 45.98 0.119 3984
 3986 3 31.62 116.04 45.84 0.088 3985
 3987 3 31.65 116.13 45.62 0.089 3986
 3988 3 31.67 116.13 45.41 0.195 3987
 3989 3 31.58 115.74 45.29 0.118 3988
 3990 3 31.53 115.65 45.13 0.153 3989
 3991 3 31.49 115.44 44.95 0.094 3990
 3992 3 31.53 115.35 44.8 0.094 3991
 3993 3 31.51 115.24 44.66 0.111 3992
 3994 3 31.45 115.05 44.55 0.107 3993
 3995 3 31.44 114.94 44.48 0.151 3994
 3996 3 31.38 114.85 44.34 0.133 3995
 3997 3 31.26 114.66 44.26 0.106 3996
 3998 3 31.29 114.46 44.16 0.091 3997
 3999 3 31.4 114.35 44.02 0.122 3998
 4000 3 31.49 114.26 43.89 0.116 3999
 4001 3 31.51 114.05 43.77 0.093 4000
 4002 3 31.49 113.96 43.64 0.099 4001
 4003 3 31.44 113.85 43.59 0.115 4002
 4004 3 31.34 113.66 43.49 0.152 4003
 4005 3 31.21 113.55 43.28 0.113 4004
 4006 3 31.07 113.46 43.2 0.092 4005
 4007 3 30.87 113.36 43.16 0.094 4006
 4008 3 30.73 113.36 43.14 0.072 4007
 4009 3 30.57 113.36 43.13 0.106 4008
 4010 3 30.43 113.46 43.13 0.113 4009
 4011 3 30.3 113.46 43.1 0.122 4010
 4012 3 30.19 113.57 43.07 0.151 4011
 4013 3 30.12 113.66 43.1 0.163 4012
 4014 3 30.04 113.77 43.24 0.141 4013
 4015 3 30.08 113.96 43.31 0.000125 4014
 4016 3 31.32 113.55 43.81 0.077 4004
 4017 3 31.23 113.55 43.96 0.111 4016
 4018 3 31.14 113.46 44.13 0.128 4017
 4019 3 31.19 113.55 44.24 0.053 4018
 4020 3 30.54 119.55 43.62 0.16 3821
 4021 3 30.56 119.55 43.51 0.166 4020
 4022 3 30.69 119.55 43.44 0.000125 4021
 4023 3 37.17 128.79 33.89 0.449 3742
 4024 3 37.37 129.1 34.03 0.331 4023
 4025 3 37.45 129.19 34.18 0.293 4024
 4026 3 37.42 129.29 34.36 0.322 4025
 4027 3 37.52 129.38 34.43 0.36 4026
 4028 3 37.55 129.49 34.58 0.353 4027
 4029 3 37.53 129.6 34.73 0.311 4028
 4030 3 37.53 129.7 34.93 0.361 4029
 4031 3 37.65 129.7 35 0.394 4030
 4032 3 37.67 129.89 35.11 0.392 4031
 4033 3 37.59 129.99 35.28 0.418 4032
 4034 3 37.56 130.1 35.26 0.506 4033
 4035 3 37.44 130.39 35.25 0.575 4034
 4036 3 37.48 130.6 35.29 0.586 4035
 4037 3 37.49 130.8 35.3 0.656 4036
 4038 3 37.41 130.89 35.32 0.638 4037
 4039 3 37.48 130.99 35.55 0.682 4038
 4040 3 37.34 131.08 35.61 0.691 4039
 4041 3 37.25 131.29 35.58 0.699 4040
 4042 3 37.11 131.39 35.71 0.744 4041
 4043 3 37.13 131.49 35.72 0.759 4042
 4044 3 37.95 132.1 35.02 0.234 4043
 4045 3 37.98 132.29 34.81 0.219 4044
 4046 3 38.03 132.48 34.67 0.246 4045
 4047 3 37.98 132.59 34.6 0.298 4046
 4048 3 37.98 132.69 34.46 0.315 4047
 4049 3 38.04 132.79 34.28 0.303 4048
 4050 3 38.1 132.88 34.14 0.263 4049
 4051 3 38.39 133 33.92 0.165 4050
 4052 3 38.56 133.1 33.75 0.155 4051
 4053 3 38.7 133.19 33.67 0.168 4052
 4054 3 38.85 133.29 33.57 0.188 4053
 4055 3 38.95 133.39 33.53 0.192 4054
 4056 3 39.1 133.39 33.41 0.211 4055
 4057 3 39.18 133.6 33.28 0.185 4056
 4058 3 39.28 133.69 33.11 0.143 4057
 4059 3 39.28 133.79 33.03 0.129 4058
 4060 3 39.31 133.89 32.95 0.131 4059
 4061 3 39.28 134 32.85 0.165 4060
 4062 3 39.31 134.19 32.68 0.19 4061
 4063 3 39.31 134.29 32.61 0.178 4062
 4064 3 39.35 134.39 32.5 0.164 4063
 4065 3 39.38 134.51 32.41 0.14 4064
 4066 3 39.36 134.7 32.29 0.153 4065
 4067 3 39.42 134.81 32.1 0.187 4066
 4068 3 39.46 134.91 31.95 0.207 4067
 4069 3 39.56 135.01 31.86 0.217 4068
 4070 3 39.66 135.1 31.74 0.212 4069
 4071 3 39.71 135.2 31.64 0.206 4070
 4072 3 39.78 135.41 31.58 0.24 4071
 4073 3 39.84 135.51 31.58 0.248 4072
 4074 3 39.96 135.6 31.58 0.216 4073
 4075 3 40.1 135.7 31.58 0.168 4074
 4076 3 40.28 135.8 31.55 0.178 4075
 4077 3 40.45 135.8 31.6 0.186 4076
 4078 3 40.53 135.9 31.69 0.186 4077
 4079 3 40.64 135.9 31.76 0.205 4078
 4080 3 40.64 136 31.84 0.274 4079
 4081 3 40.91 136.09 31.71 0.219 4080
 4082 3 41.1 136.3 31.64 0.193 4081
 4083 3 41.29 136.4 31.57 0.179 4082
 4084 3 41.41 136.5 31.53 0.184 4083
 4085 3 41.52 136.69 31.53 0.206 4084
 4086 3 41.66 136.69 31.48 0.185 4085
 4087 3 41.78 136.9 31.33 0.169 4086
 4088 3 41.86 137.09 31.24 0.163 4087
 4089 3 41.98 137.19 31.17 0.186 4088
 4090 3 42.09 137.19 31.12 0.22 4089
 4091 3 42.17 137.09 31.05 0.299 4090
 4092 3 42.2 137.5 30.89 0.194 4091
 4093 3 42.25 137.69 30.82 0.184 4092
 4094 3 42.29 137.9 30.78 0.171 4093
 4095 3 42.38 138 30.53 0.124 4094
 4096 3 42.48 138.19 30.39 0.152 4095
 4097 3 42.57 138.21 30.28 0.16 4096
 4098 3 42.57 138.31 30.15 0.173 4097
 4099 3 42.57 138.4 30.01 0.237 4098
 4100 3 42.5 138.6 29.89 0.361 4099
 4101 3 42.96 138.6 29.64 0.143 4100
 4102 3 43.09 138.71 29.49 0.183 4101
 4103 3 43.25 138.71 29.35 0.162 4102
 4104 3 43.36 138.71 29.26 0.132 4103
 4105 3 43.5 138.71 29.14 0.157 4104
 4106 3 43.64 138.71 29.03 0.204 4105
 4107 3 43.42 138.31 29.21 0.127 4106
 4108 3 43.32 138.1 29.32 0.08 4107
 4109 3 43.79 138.81 28.96 0.178 4106
 4110 3 43.99 138.71 28.87 0.176 4109
 4111 3 44.14 138.81 28.76 0.182 4110
 4112 3 44.34 138.81 28.53 0.162 4111
 4113 3 44.6 138.81 28.35 0.181 4112
 4114 3 44.79 138.91 28.28 0.144 4113
 4115 3 44.89 139.02 28.19 0.164 4114
 4116 3 44.99 139.12 28.24 0.131 4115
 4117 3 45.09 139.12 28.19 0.177 4116
 4118 3 45.21 139.12 28.19 0.184 4117
 4119 3 45.35 139.22 28.17 0.188 4118
 4120 3 45.52 139.22 28.15 0.185 4119
 4121 3 45.67 139.3 28.19 0.149 4120
 4122 3 45.77 139.4 28.15 0.186 4121
 4123 3 45.88 139.51 28.1 0.201 4122
 4124 3 46.03 139.61 28.03 0.158 4123
 4125 3 46.18 139.71 27.99 0.151 4124
 4126 3 46.28 139.8 28.03 0.191 4125
 4127 3 46.43 139.8 28.07 0.232 4126
 4128 3 46.54 139.99 28.05 0.222 4127
 4129 3 46.74 140.09 28.03 0.252 4128
 4130 3 46.86 140.2 27.99 0.299 4129
 4131 3 46.94 140.3 27.98 0.349 4130
 4132 3 47.01 140.39 27.87 0.441 4131
 4133 3 47.15 140.49 27.8 0.477 4132
 4134 3 47.26 140.71 27.71 0.491 4133
 4135 3 47.44 140.71 27.57 0.486 4134
 4136 3 47.47 140.8 27.42 0.498 4135
 4137 3 47.05 141.21 27.57 0.051 4136
 4138 3 47 141.4 27.52 0.106 4137
 4139 3 47.58 140.9 27.28 0.47 4136
 4140 3 47.79 140.9 27.19 0.428 4139
 4141 3 47.93 141.01 27.13 0.399 4140
 4142 3 48 141.11 26.95 0.349 4141
 4143 3 48.17 141.21 26.86 0.288 4142
 4144 3 48.32 141.21 26.7 0.248 4143
 4145 3 48.36 141.21 26.52 0.194 4144
 4146 3 48.4 141.21 26.38 0.131 4145
 4147 3 48.43 141.3 26.23 0.067 4146
 4148 3 48.46 141.42 26.11 0.091 4147
 4149 3 48.47 141.42 25.98 0.088 4148
 4150 3 48.49 141.52 25.86 0.083 4149
 4151 3 48.54 141.82 25.82 0.157 4150
 4152 3 48.57 141.92 25.79 0.189 4151
 4153 3 48.61 142.11 25.72 0.219 4152
 4154 3 48.82 142.42 25.68 0.073 4153
 4155 3 48.86 142.52 25.63 0.061 4154
 4156 3 48.96 142.71 25.54 0.076 4155
 4157 3 49.05 142.82 25.45 0.093 4156
 4158 3 49.11 142.92 25.41 0.077 4157
 4159 3 49.22 143.02 25.32 0.072 4158
 4160 3 49.35 143.11 25.18 0.097 4159
 4161 3 49.43 143.21 25.09 0.106 4160
 4162 3 49.5 143.32 25 0.117 4161
 4163 3 49.58 143.42 25.02 0.11 4162
 4164 3 41.89 138.81 30.08 0.126 4100
 4165 3 41.68 138.9 30.19 0.075 4164
 4166 3 41.52 138.9 30.3 0.085 4165
 4167 3 41.36 138.9 30.39 0.105 4166
 4168 3 41.23 139 30.49 0.119 4167
 4169 3 41.07 139 30.62 0.122 4168
 4170 3 40.96 139 30.76 0.154 4169
 4171 3 40.95 139.19 30.87 0.224 4170
 4172 3 40.86 138.9 31.14 0.071 4171
 4173 3 40.85 139 31.26 0.076 4172
 4174 3 40.78 139.09 31.42 0.074 4173
 4175 3 40.7 139.19 31.49 0.066 4174
 4176 3 40.61 139.19 31.55 0.000125 4175
 4177 3 40.95 139.6 30.76 0.058 4171
 4178 3 40.96 139.81 30.8 0.076 4177
 4179 3 41.03 139.9 30.76 0.094 4178
 4180 3 41.08 140 30.73 0.088 4179
 4181 3 42.99 138.81 30.21 0.113 4099
 4182 3 43.1 138.9 30.26 0.132 4181
 4183 3 43.21 139.09 30.3 0.09 4182
 4184 3 43.31 139.3 30.33 0.083 4183
 4185 3 43.39 139.4 30.51 0.059 4184
 4186 3 43.36 139.4 30.64 0.084 4185
 4187 3 43.42 139.59 30.82 0.105 4186
 4188 3 43.35 139.59 30.96 0.041 4187
 4189 3 42.31 137.9 30.89 0.000125 4094
 4190 3 42.21 136.5 31.1 0.094 4091
 4191 3 42.1 136.5 31.07 0.095 4190
 4192 3 41.93 136.59 31.62 0.096 4086
 4193 3 41.95 136.4 31.58 0.066 4192
 4194 3 41.95 136.3 31.49 0.098 4193
 4195 3 38.14 132.29 35.28 0.064 4044
 4196 3 38.21 132.49 35.36 0.132 4195
 4197 3 38.18 132.58 35.47 0.115 4196
 4198 3 36.81 131.39 35.97 0.468 4043
 4199 3 36.24 131.4 36.43 0.355 4198
 4200 3 36.1 131.5 36.58 0.297 4199
 4201 3 35.99 131.69 36.75 0.275 4200
 4202 3 35.92 131.8 36.9 0.273 4201
 4203 3 35.74 131.8 37.01 0.306 4202
 4204 3 35.68 132 37.08 0.303 4203
 4205 3 35.57 131.99 37.18 0.325 4204
 4206 3 35.77 131.88 37.58 0.116 4205
 4207 3 35.41 132.18 37.22 0.312 4205
 4208 3 35.32 132.28 37.38 0.309 4207
 4209 3 35.24 132.38 37.53 0.306 4208
 4210 3 35.13 132.49 37.74 0.313 4209
 4211 3 35.09 132.59 37.88 0.343 4210
 4212 3 34.98 132.78 38.09 0.309 4211
 4213 3 34.82 132.78 38.28 0.251 4212
 4214 3 34.74 132.88 38.35 0.249 4213
 4215 3 34.67 132.99 38.36 0.279 4214
 4216 3 34.64 133.18 38.42 0.256 4215
 4217 3 34.56 133.28 38.53 0.206 4216
 4218 3 34.48 133.28 38.64 0.227 4217
 4219 3 34.41 133.37 38.81 0.288 4218
 4220 3 34.24 133.37 39.04 0.319 4219
 4221 3 34.1 133.37 39.14 0.352 4220
 4222 3 34 133.37 39.32 0.391 4221
 4223 3 33.82 133.37 39.45 0.407 4222
 4224 3 33.67 133.37 39.52 0.445 4223
 4225 3 33.57 133.37 39.67 0.453 4224
 4226 3 33.49 133.37 39.85 0.43 4225
 4227 3 33.32 133.58 39.82 0.418 4226
 4228 3 33.23 133.47 39.97 0.443 4227
 4229 3 33.28 133.58 40.07 0.398 4228
 4230 3 33.09 133.58 40.21 0.403 4229
 4231 3 33.07 133.78 40.14 0.314 4230
 4232 3 32.93 134.28 39.99 0.186 4231
 4233 3 32.91 134.47 40.07 0.25 4232
 4234 3 32.89 134.58 40.14 0.233 4233
 4235 3 32.66 134.68 40.38 0.173 4234
 4236 3 32.59 134.87 40.47 0.177 4235
 4237 3 32.59 134.87 40.63 0.175 4236
 4238 3 32.57 135.06 40.74 0.208 4237
 4239 3 32.52 135.16 40.82 0.246 4238
 4240 3 32.49 135.27 40.89 0.336 4239
 4241 3 32.59 135.37 41.1 0.521 4240
 4242 3 32.67 135.46 41.17 0.52 4241
 4243 3 32.49 135.57 41.34 0.404 4242
 4244 3 32.46 135.67 41.46 0.323 4243
 4245 3 32.45 135.78 41.52 0.298 4244
 4246 3 32.23 135.97 41.5 0.234 4245
 4247 3 32.12 136.28 41.56 0.148 4246
 4248 3 32.06 136.47 41.57 0.161 4247
 4249 3 32.03 136.57 41.59 0.196 4248
 4250 3 32.01 136.78 41.6 0.212 4249
 4251 3 32.01 136.88 41.64 0.243 4250
 4252 3 32.05 136.97 41.68 0.295 4251
 4253 3 32.03 137.28 41.17 0.123 4252
 4254 3 32.03 137.38 41.1 0.189 4253
 4255 3 32.29 137.46 40.89 0.212 4254
 4256 3 32.49 137.66 40.78 0.173 4255
 4257 3 32.71 137.66 40.67 0.099 4256
 4258 3 32.81 137.77 40.53 0.046 4257
 4259 3 32.96 137.77 40.47 0.103 4258
 4260 3 33.13 137.87 40.43 0.137 4259
 4261 3 33.28 137.96 40.39 0.144 4260
 4262 3 33.48 138.06 40.39 0.123 4261
 4263 3 33.56 138.16 40.35 0.127 4262
 4264 3 33.71 138.27 40.35 0.098 4263
 4265 3 33.82 138.37 40.43 0.078 4264
 4266 3 33.92 138.46 40.47 0.141 4265
 4267 3 34 138.56 40.45 0.143 4266
 4268 3 34.14 138.66 40.75 0.091 4267
 4269 3 34.25 138.66 40.88 0.087 4268
 4270 3 34.38 138.77 40.92 0.092 4269
 4271 3 34.46 138.87 40.99 0.099 4270
 4272 3 34.54 138.86 41.1 0.11 4271
 4273 3 34.86 138.86 41.24 0.058 4272
 4274 3 34.95 138.96 41.24 0.079 4273
 4275 3 35.06 139.06 41.25 0.09 4274
 4276 3 35.21 139.15 41.27 0.092 4275
 4277 3 35.34 139.25 41.28 0.101 4276
 4278 3 35.49 139.25 41.32 0.08 4277
 4279 3 35.6 139.36 41.39 0.051 4278
 4280 3 34.11 138.77 40.29 0.082 4267
 4281 3 34.28 138.96 40.25 0.149 4280
 4282 3 34.39 139.06 40.17 0.129 4281
 4283 3 34.5 139.27 40.14 0.087 4282
 4284 3 34.6 139.37 40.07 0.087 4283
 4285 3 34.71 139.46 39.92 0.115 4284
 4286 3 34.74 139.58 39.77 0.101 4285
 4287 3 34.81 139.68 39.72 0.102 4286
 4288 3 34.93 139.87 39.74 0.12 4287
 4289 3 35.08 139.97 39.67 0.102 4288
 4290 3 35.22 139.97 39.6 0.085 4289
 4291 3 35.29 140.08 39.6 0.07 4290
 4292 3 35.36 140.18 39.6 0.137 4291
 4293 3 35.36 140.28 39.57 0.224 4292
 4294 3 35.36 140.37 39.92 0.13 4293
 4295 3 35.47 140.46 39.96 0.056 4294
 4296 3 35.5 140.56 40.04 0.053 4295
 4297 3 35.58 140.56 40.17 0.09 4296
 4298 3 35.71 140.46 40.24 0.109 4297
 4299 3 32.95 137.77 40.74 0.089 4257
 4300 3 33.06 137.77 40.81 0.000125 4299
 4301 3 31.64 137.28 41.54 0.078 4254
 4302 3 31.46 137.28 41.63 0.051 4301
 4303 3 31.31 137.17 41.71 0.09 4302
 4304 3 31.08 137.17 41.81 0.113 4303
 4305 3 30.87 137.07 41.95 0.099 4304
 4306 3 30.72 137.07 41.99 0.101 4305
 4307 3 30.56 137.07 42.07 0.126 4306
 4308 3 30.33 137.07 42.13 0.081 4307
 4309 3 30.26 137.17 42.13 0.085 4308
 4310 3 30.12 137.28 42.2 0.089 4309
 4311 3 29.96 137.28 42.17 0.109 4310
 4312 3 29.87 137.38 42.24 0.161 4311
 4313 3 29.78 137.28 42.32 0.183 4312
 4314 3 29.69 137.37 42.53 0.105 4313
 4315 3 29.55 137.37 42.71 0.031 4314
 4316 3 29.42 137.37 42.85 0.084 4315
 4317 3 29.35 137.47 42.99 0.048 4316
 4318 3 29.3 137.37 43.11 0.062 4317
 4319 3 29.19 137.37 43.18 0.079 4318
 4320 3 29.12 137.26 43.32 0.077 4319
 4321 3 29.03 137.16 43.32 0.124 4320
 4322 3 28.99 137.07 43.41 0.158 4321
 4323 3 29.1 136.97 43.53 0.111 4322
 4324 3 32.03 136.97 42.04 0.212 4252
 4325 3 31.96 136.97 42.25 0.231 4324
 4326 3 31.94 136.97 42.39 0.337 4325
 4327 3 31.65 136.57 42.78 0.134 4326
 4328 3 31.58 136.47 42.89 0.128 4327
 4329 3 31.94 137.16 42.47 0.288 4326
 4330 3 31.92 137.16 42.6 0.302 4329
 4331 3 31.9 137.26 42.67 0.31 4330
 4332 3 31.8 137.37 42.81 0.263 4331
 4333 3 31.6 137.37 43.02 0.192 4332
 4334 3 31.64 137.45 43.21 0.194 4333
 4335 3 31.62 137.45 43.39 0.235 4334
 4336 3 31.71 137.56 43.6 0.22 4335
 4337 3 31.81 137.66 43.74 0.256 4336
 4338 3 31.9 137.76 43.82 0.274 4337
 4339 3 32.03 137.85 43.91 0.312 4338
 4340 3 32.03 137.95 44.16 0.241 4339
 4341 3 32.14 138.14 44.29 0.272 4340
 4342 3 32.23 138.25 44.36 0.294 4341
 4343 3 32.34 138.25 44.54 0.29 4342
 4344 3 32.24 138.04 44.89 0.143 4343
 4345 3 32.28 138.04 44.99 0.186 4344
 4346 3 32.28 137.94 45.07 0.235 4345
 4347 3 32.24 137.85 45.24 0.22 4346
 4348 3 32.2 137.94 45.49 0.187 4347
 4349 3 32.1 137.94 45.6 0.203 4348
 4350 3 31.92 137.84 45.78 0.279 4349
 4351 3 31.76 137.94 45.92 0.224 4350
 4352 3 31.6 137.94 46.03 0.251 4351
 4353 3 31.49 137.94 46.04 0.327 4352
 4354 3 31.31 137.94 46.03 0.367 4353
 4355 3 31.37 138.34 46.04 0.586 4354
 4356 3 30.97 137.54 45.92 0.244 4355
 4357 3 30.81 137.44 45.96 0.251 4356
 4358 3 30.71 137.34 46.17 0.201 4357
 4359 3 30.69 137.23 46.21 0.262 4358
 4360 3 30.67 137.13 46.21 0.358 4359
 4361 3 30.44 137.13 46.54 0.288 4360
 4362 3 30.35 137.13 46.72 0.333 4361
 4363 3 30.56 136.84 46.57 0.178 4362
 4364 3 30.55 136.63 46.59 0.117 4363
 4365 3 30.6 136.44 46.43 0.1 4364
 4366 3 30.64 136.44 46.28 0.083 4365
 4367 3 30.72 136.44 46.17 0.141 4366
 4368 3 30.21 137.04 46.82 0.189 4362
 4369 3 29.85 136.82 47.21 0.115 4368
 4370 3 29.67 136.83 47.31 0.096 4369
 4371 3 30.12 137.04 46.89 0.189 4368
 4372 3 30.46 137.44 47.02 0.167 4371
 4373 3 30.46 137.42 47.17 0.151 4372
 4374 3 30.62 137.42 47.31 0.048 4373
 4375 3 30.8 137.44 45.57 0.189 4357
 4376 3 30.71 137.44 45.42 0.227 4375
 4377 3 30.74 137.35 45.29 0.222 4376
 4378 3 30.81 137.25 45.16 0.258 4377
 4379 3 31.06 137.14 44.99 0.228 4378
 4380 3 31.15 137.04 44.82 0.25 4379
 4381 3 31.19 137.04 44.71 0.294 4380
 4382 3 31.46 137.54 44.82 0.127 4381
 4383 3 31.44 137.75 44.71 0.117 4382
 4384 3 31.1 136.75 44.56 0.191 4381
 4385 3 31.26 136.64 44.57 0.12 4384
 4386 3 31.4 136.64 44.5 0.05 4385
 4387 3 30.4 137.35 45.07 0.1 4378
 4388 3 30.78 137.85 45.47 0.135 4376
 4389 3 31.44 138.54 46.13 0.459 4355
 4390 3 31.62 138.63 46.43 0.282 4389
 4391 3 31.69 138.54 46.61 0.247 4390
 4392 3 31.89 138.53 46.64 0.258 4391
 4393 3 31.76 138.63 46.89 0.118 4392
 4394 3 31.8 138.82 47.03 0.056 4393
 4395 3 32.05 138.13 46.7 0.117 4392
 4396 3 32.1 138.22 46.82 0.000125 4395
 4397 3 31.49 138.73 46.17 0.459 4396
 4398 3 31.55 138.94 45.88 0.233 4397
 4399 3 31.47 138.63 45.74 0.077 4398
 4400 3 31.62 138.84 45.66 0.23 4399
 4401 3 31.85 139.34 45.64 0.095 4400
 4402 3 31.92 139.44 45.61 0.101 4401
 4403 3 31.67 138.84 45.57 0.238 4400
 4404 3 31.71 138.44 45.66 0.039 4403
 4405 3 31.71 138.75 45.45 0.178 4403
 4406 3 31.87 138.85 45.34 0.202 4405
 4407 3 31.97 139.14 45.32 0.108 4406
 4408 3 31.96 139.23 45.39 0.000125 4407
 4409 3 32.01 138.85 45.17 0.208 4406
 4410 3 32.03 138.75 45.1 0.208 4409
 4411 3 32.08 138.54 45.04 0.106 4410
 4412 3 31.31 139.34 45.97 0.332 4389
 4413 3 31.83 139.54 45.82 0.071 4412
 4414 3 31.96 139.73 45.92 0.106 4413
 4415 3 32.03 139.84 46.07 0.137 4414
 4416 3 32.15 139.94 46.14 0.203 4415
 4417 3 30.87 139.13 45.95 0.173 4412
 4418 3 30.72 139.13 46.1 0.129 4417
 4419 3 30.6 139.13 46.2 0.09 4418
 4420 3 30.46 139.04 46.27 0.069 4419
 4421 3 30.31 139.04 46.34 0.073 4420
 4422 3 30.19 138.94 46.35 0.000125 4421
 4423 3 30.81 139.13 45.78 0.161 4417
 4424 3 30.89 139.35 45.71 0.112 4423
 4425 3 31.01 139.35 45.64 0.152 4424
 4426 3 31.12 139.44 45.54 0.129 4425
 4427 3 31.14 139.54 45.43 0.151 4426
 4428 3 31.24 139.64 45.28 0.15 4427
 4429 3 31.37 139.64 45.17 0.129 4428
 4430 3 31.46 139.64 45.03 0.106 4429
 4431 3 31.58 139.64 44.96 0.093 4430
 4432 3 30.65 138.94 45.78 0.057 4423
 4433 3 30.58 138.85 45.78 0.054 4432
 4434 3 30.44 138.64 45.77 0.033 4433
 4435 3 32.42 138.44 44.59 0.241 4343
 4436 3 32.46 138.64 44.71 0.215 4435
 4437 3 32.56 138.85 44.81 0.23 4436
 4438 3 32.64 138.94 44.95 0.235 4437
 4439 3 32.78 139.14 45.07 0.233 4438
 4440 3 32.82 139.23 45.25 0.24 4439
 4441 3 32.82 139.44 45.53 0.227 4440
 4442 3 32.82 139.54 45.67 0.255 4441
 4443 3 32.78 139.54 45.82 0.25 4442
 4444 3 32.78 139.73 45.96 0.282 4443
 4445 3 32.81 139.73 46.09 0.273 4444
 4446 3 32.75 139.94 46.27 0.237 4445
 4447 3 32.74 140.03 46.46 0.262 4446
 4448 3 32.69 140.13 46.63 0.287 4447
 4449 3 32.79 139.82 46.82 0.157 4448
 4450 3 32.78 139.72 47 0.135 4449
 4451 3 32.71 139.72 47.24 0.13 4450
 4452 3 32.66 139.63 47.35 0.095 4451
 4453 3 32.56 139.53 47.39 0.000125 4452
 4454 3 32.75 140.42 46.72 0.218 4448
 4455 3 32.83 140.63 46.84 0.178 4454
 4456 3 32.9 140.72 46.92 0.206 4455
 4457 3 32.9 140.82 47.02 0.206 4456
 4458 3 32.82 141.13 47.23 0.111 4457
 4459 3 32.86 141.32 47.31 0.152 4458
 4460 3 32.93 141.32 47.41 0.17 4459
 4461 3 32.9 141.41 47.59 0.158 4460
 4462 3 32.93 141.62 47.77 0.175 4461
 4463 3 32.99 141.82 47.96 0.196 4462
 4464 3 32.97 141.91 48.19 0.215 4463
 4465 3 32.94 142.12 48.27 0.205 4464
 4466 3 32.93 142.32 48.28 0.148 4465
 4467 3 32.82 142.41 48.35 0.176 4466
 4468 3 32.72 142.62 48.45 0.19 4467
 4469 3 32.54 142.72 48.52 0.217 4468
 4470 3 32.44 142.91 48.62 0.268 4469
 4471 3 32.24 143.01 48.69 0.269 4470
 4472 3 32.09 143.12 48.78 0.229 4471
 4473 3 31.97 143.22 48.95 0.222 4472
 4474 3 31.84 143.31 49.01 0.266 4473
 4475 3 31.93 143.51 49.28 0.272 4474
 4476 3 31.97 143.6 49.38 0.365 4475
 4477 3 32.04 143.7 49.48 0.452 4476
 4478 3 31.95 143.71 49.59 0.549 4477
 4479 3 31.95 143.92 49.66 0.59 4478
 4480 3 31.93 143.92 49.77 0.625 4479
 4481 3 31.88 144.02 49.84 0.649 4480
 4482 3 31.73 144.32 49.76 0.587 4481
 4483 3 31.56 144.52 49.84 0.562 4482
 4484 3 31.48 144.52 50.03 0.54 4483
 4485 3 31.32 144.61 50.2 0.525 4484
 4486 3 31.29 144.82 50.17 0.548 4485
 4487 3 31.23 145.02 50.12 0.512 4486
 4488 3 31.13 145.21 50.13 0.495 4487
 4489 3 30.93 145.32 50.26 0.464 4488
 4490 3 30.88 145.42 50.37 0.419 4489
 4491 3 30.88 145.51 50.52 0.39 4490
 4492 3 30.9 145.61 50.77 0.358 4491
 4493 3 30.91 145.8 50.83 0.309 4492
 4494 3 30.97 145.9 51.01 0.266 4493
 4495 3 30.88 146.11 51.09 0.265 4494
 4496 3 30.91 146.2 51.16 0.284 4495
 4497 3 30.9 146.3 51.19 0.277 4496
 4498 3 30.88 146.61 51.26 0.251 4497
 4499 3 30.86 146.7 51.34 0.164 4498
 4500 3 30.86 146.9 51.44 0.182 4499
 4501 3 30.84 147.11 51.48 0.164 4500
 4502 3 30.86 147.3 51.48 0.187 4501
 4503 3 30.86 147.4 51.51 0.199 4502
 4504 3 30.84 147.61 51.53 0.222 4503
 4505 3 30.93 147.8 51.52 0.251 4504
 4506 3 30.82 148.01 51.46 0.2 4505
 4507 3 30.75 148.2 51.52 0.195 4506
 4508 3 30.75 148.3 51.56 0.153 4507
 4509 3 30.77 148.4 51.44 0.149 4508
 4510 3 30.77 148.7 51.45 0.199 4509
 4511 3 30.76 148.9 51.52 0.208 4510
 4512 3 30.74 149.11 51.58 0.215 4511
 4513 3 30.67 149.3 51.66 0.209 4512
 4514 3 30.67 149.4 51.73 0.227 4513
 4515 3 30.73 149.7 51.69 0.229 4514
 4516 3 30.73 149.89 51.73 0.233 4515
 4517 3 30.76 150.11 51.65 0.255 4516
 4518 3 30.74 150.2 51.7 0.235 4517
 4519 3 30.78 150.4 51.72 0.239 4518
 4520 3 30.76 150.7 51.65 0.219 4519
 4521 3 30.67 150.8 51.68 0.188 4520
 4522 3 30.58 151.01 51.65 0.159 4521
 4523 3 30.58 151.11 51.54 0.146 4522
 4524 3 30.49 151.11 51.43 0.15 4523
 4525 3 31.4 147.7 51.59 0.118 4505
 4526 3 31.57 147.6 51.69 0.054 4525
 4527 3 31.73 147.6 51.66 0.082 4526
 4528 3 31.82 147.49 51.84 0.092 4527
 4529 3 31.82 147.49 51.95 0.1 4528
 4530 3 31.75 147.39 52.01 0.077 4529
 4531 3 31.72 147.3 52.09 0.098 4530
 4532 3 31.56 147.2 52.13 0.115 4531
 4533 3 31.38 147.2 52.15 0.041 4532
 4534 3 31.4 143.41 48.83 0.1 4474
 4535 3 31.31 143.51 48.71 0.059 4534
 4536 3 31.25 143.62 48.63 0.069 4535
 4537 3 31.16 143.72 48.66 0.06 4536
 4538 3 31.02 143.83 48.66 0.076 4537
 4539 3 30.97 143.92 48.6 0.103 4538
 4540 3 30.82 144.02 48.63 0.123 4539
 4541 3 30.66 144.13 48.66 0.112 4540
 4542 3 30.45 144.13 48.7 0.131 4541
 4543 3 30.32 144.23 48.74 0.088 4542
 4544 3 33.22 140.53 47.13 0.107 4457
 4545 3 33.29 140.32 47.09 0.058 4544
 4546 3 33.39 140.22 47.16 0.125 4545
 4547 3 33.39 135.37 40.99 0.103 4242
 4548 3 32.98 133.16 40.64 0.3 4230
 4549 3 32.91 133.16 40.79 0.266 4548
 4550 3 32.78 133.16 40.95 0.278 4549
 4551 3 32.77 133.16 41.11 0.29 4550
 4552 3 32.67 133.06 41.22 0.326 4551
 4553 3 32.67 133.06 41.32 0.348 4552
 4554 3 32.6 133.07 41.45 0.302 4553
 4555 3 32.59 133.07 41.6 0.277 4554
 4556 3 32.49 132.97 41.74 0.264 4555
 4557 3 32.49 132.97 41.92 0.21 4556
 4558 3 32.48 132.87 42.1 0.208 4557
 4559 3 32.42 132.87 42.22 0.195 4558
 4560 3 32.39 132.76 42.39 0.178 4559
 4561 3 32.38 132.66 42.5 0.175 4560
 4562 3 32.36 132.66 42.64 0.183 4561
 4563 3 32.31 132.57 42.85 0.189 4562
 4564 3 32.21 132.45 43.02 0.176 4563
 4565 3 32.2 132.56 43.14 0.222 4564
 4566 3 32.16 132.56 43.32 0.22 4565
 4567 3 32.08 132.45 43.54 0.19 4566
 4568 3 32.03 132.45 43.77 0.221 4567
 4569 3 31.99 132.35 43.99 0.239 4568
 4570 3 31.96 132.26 44.14 0.294 4569
 4571 3 31.99 132.14 44.32 0.292 4570
 4572 3 32.08 132.04 44.36 0.298 4571
 4573 3 32.1 131.94 44.51 0.367 4572
 4574 3 31.99 131.94 44.65 0.441 4573
 4575 3 32.17 131.85 44.82 0.49 4574
 4576 3 32.21 131.85 44.94 0.443 4575
 4577 3 32.08 131.75 45.11 0.402 4576
 4578 3 31.8 132.04 45.64 0.276 4577
 4579 3 31.69 132.04 45.81 0.289 4578
 4580 3 31.58 131.94 45.92 0.278 4579
 4581 3 31.56 131.84 46.07 0.293 4580
 4582 3 31.4 131.84 46.18 0.268 4581
 4583 3 31.33 131.84 46.33 0.253 4582
 4584 3 31.28 131.73 46.55 0.223 4583
 4585 3 31.17 131.63 46.69 0.227 4584
 4586 3 31.08 131.63 46.85 0.239 4585
 4587 3 31.03 131.53 46.94 0.281 4586
 4588 3 30.83 131.63 47.12 0.241 4587
 4589 3 30.67 131.63 47.25 0.225 4588
 4590 3 30.56 131.63 47.36 0.232 4589
 4591 3 30.4 131.63 47.44 0.23 4590
 4592 3 30.22 131.72 47.54 0.201 4591
 4593 3 30.1 131.72 47.65 0.192 4592
 4594 3 29.99 131.83 47.69 0.252 4593
 4595 3 29.89 131.83 47.75 0.322 4594
 4596 3 29.81 131.93 47.89 0.342 4595
 4597 3 29.74 132.04 47.96 0.363 4596
 4598 3 29.67 132.04 48.13 0.357 4597
 4599 3 29.53 132.04 48.28 0.371 4598
 4600 3 29.42 131.93 48.47 0.387 4599
 4601 3 29.37 132.02 48.7 0.384 4600
 4602 3 29.33 132.13 48.91 0.342 4601
 4603 3 29.17 132.13 49.04 0.272 4602
 4604 3 29.08 132.23 49.18 0.225 4603
 4605 3 28.92 132.13 49.39 0.225 4604
 4606 3 28.85 132.23 49.52 0.27 4605
 4607 3 28.69 132.23 49.64 0.3 4606
 4608 3 28.56 132.33 49.78 0.292 4607
 4609 3 28.42 132.33 49.92 0.291 4608
 4610 3 28.42 132.42 50.07 0.307 4609
 4611 3 28.39 132.52 50.17 0.312 4610
 4612 3 28.37 132.52 50.31 0.323 4611
 4613 3 28.4 132.82 50.45 0.306 4612
 4614 3 28.4 132.92 50.6 0.271 4613
 4615 3 28.42 133.11 50.78 0.227 4614
 4616 3 28.44 133.32 50.95 0.171 4615
 4617 3 28.42 133.42 51.04 0.163 4616
 4618 3 28.44 133.61 51.2 0.189 4617
 4619 3 28.47 133.7 51.28 0.213 4618
 4620 3 28.46 133.8 51.42 0.231 4619
 4621 3 28.44 133.9 51.6 0.213 4620
 4622 3 28.42 134.01 51.74 0.205 4621
 4623 3 28.33 134.11 51.91 0.245 4622
 4624 3 28.31 134.2 52.03 0.247 4623
 4625 3 28.33 134.3 52.17 0.284 4624
 4626 3 28.33 134.4 52.32 0.317 4625
 4627 3 28.28 134.49 52.52 0.318 4626
 4628 3 28.21 134.6 52.66 0.321 4627
 4629 3 28.12 134.3 52.86 0.135 4628
 4630 3 28.03 134.2 53.03 0.119 4629
 4631 3 27.89 134.2 53.2 0.158 4630
 4632 3 27.71 134.1 53.34 0.19 4631
 4633 3 27.69 134.1 53.53 0.132 4632
 4634 3 27.67 134.1 53.66 0.101 4633
 4635 3 27.72 134.08 53.75 0.09 4634
 4636 3 27.69 133.98 53.89 0.111 4635
 4637 3 27.62 133.9 54 0.116 4636
 4638 3 27.58 133.8 54.13 0.15 4637
 4639 3 27.58 133.69 54.2 0.191 4638
 4640 3 27.51 133.59 54.32 0.225 4639
 4641 3 27.53 133.49 54.38 0.249 4640
 4642 3 27.58 133.3 54.2 0.193 4641
 4643 3 27.58 133.09 54.03 0.059 4642
 4644 3 27.74 133.08 54.02 0.091 4643
 4645 3 27.81 132.98 54.07 0.082 4644
 4646 3 27.76 133.19 54.31 0.164 4642
 4647 3 27.87 133.09 54.32 0.211 4646
 4648 3 27.69 132.8 54.47 0.167 4647
 4649 3 27.62 132.69 54.66 0.173 4648
 4650 3 27.62 132.59 54.74 0.133 4649
 4651 3 27.53 132.4 54.82 0.124 4650
 4652 3 27.49 132.3 54.96 0.116 4651
 4653 3 27.44 132.09 55.04 0.11 4652
 4654 3 27.4 131.99 55.17 0.192 4653
 4655 3 27.4 131.89 55.25 0.228 4654
 4656 3 27.14 131.89 55.33 0.218 4655
 4657 3 26.96 131.78 55.33 0.232 4656
 4658 3 26.94 131.68 55.28 0.229 4657
 4659 3 27.08 131.39 55.19 0.146 4658
 4660 3 27.16 131.28 55.22 0.114 4659
 4661 3 27.16 131.18 55.26 0.098 4660
 4662 3 27.18 130.99 55.25 0.106 4661
 4663 3 27.14 130.89 55.22 0.17 4662
 4664 3 27.14 130.78 55.15 0.242 4663
 4665 3 27.14 130.59 55.15 0.274 4664
 4666 3 27.32 130.4 54.97 0.06 4665
 4667 3 27.32 130.19 54.92 0.134 4666
 4668 3 27.34 130.09 54.93 0.16 4667
 4669 3 27.41 129.99 55 0.126 4668
 4670 3 27.57 129.89 55.03 0.167 4669
 4671 3 27.95 130.09 54.86 0.112 4670
 4672 3 28.18 130.19 54.75 0.121 4671
 4673 3 28.21 133.29 54.34 0.116 4647
 4674 3 28.19 133.39 54.43 0.000125 4673
 4675 3 27.31 133.59 54.64 0.119 4641
 4676 3 27.28 133.59 54.74 0.132 4675
 4677 3 27.19 133.59 54.85 0.11 4676
 4678 3 28.15 134.99 52.68 0.208 4628
 4679 3 28.05 135.2 52.79 0.22 4678
 4680 3 27.96 135.2 52.96 0.233 4679
 4681 3 27.89 135.3 53.07 0.205 4680
 4682 3 27.87 135.39 53.18 0.218 4681
 4683 3 27.92 135.39 53.32 0.259 4682
 4684 3 27.96 135.6 53.49 0.302 4683
 4685 3 28.05 135.8 53.64 0.301 4684
 4686 3 28.12 135.89 53.82 0.285 4685
 4687 3 28.21 136.08 54.03 0.282 4686
 4688 3 28.24 136.18 54.17 0.345 4687
 4689 3 28.35 136.29 54.38 0.314 4688
 4690 3 28.47 136.48 54.57 0.336 4689
 4691 3 28.6 136.58 54.74 0.304 4690
 4692 3 28.92 136.48 54.64 0.116 4691
 4693 3 29.03 136.58 54.72 0.133 4692
 4694 3 29.17 136.58 54.81 0.149 4693
 4695 3 29.22 136.67 54.96 0.000125 4694
 4696 3 28.56 136.78 54.96 0.273 4691
 4697 3 28.72 136.99 55.13 0.284 4696
 4698 3 28.92 137.27 55.24 0.254 4697
 4699 3 29.14 137.38 55.25 0.342 4698
 4700 3 29.35 137.38 55.28 0.433 4699
 4701 3 29.39 137.58 55.42 0.478 4700
 4702 3 29.39 137.67 55.5 0.516 4701
 4703 3 29.53 137.88 55.43 0.555 4702
 4704 3 29.55 137.98 55.53 0.594 4703
 4705 3 29.58 138.17 55.63 0.615 4704
 4706 3 29.65 138.27 55.64 0.613 4705
 4707 3 29.76 138.36 55.75 0.598 4706
 4708 3 29.74 138.57 55.84 0.571 4707
 4709 3 29.83 138.67 55.85 0.508 4708
 4710 3 30.05 138.77 55.78 0.442 4709
 4711 3 30.12 138.86 55.78 0.406 4710
 4712 3 30.33 139.07 55.74 0.37 4711
 4713 3 30.55 139.17 55.77 0.366 4712
 4714 3 30.64 139.36 55.82 0.395 4713
 4715 3 30.67 139.46 55.78 0.431 4714
 4716 3 30.92 139.57 55.72 0.397 4715
 4717 3 31.42 139.57 55.53 0.201 4716
 4718 3 31.71 139.57 55.45 0.127 4717
 4719 3 31.8 139.67 55.43 0.139 4718
 4720 3 31.92 139.77 55.46 0.115 4719
 4721 3 32.01 139.86 55.49 0.161 4720
 4722 3 32.06 140.07 55.57 0.192 4721
 4723 3 32.19 140.17 55.53 0.167 4722
 4724 3 32.32 140.36 55.57 0.201 4723
 4725 3 32.4 140.46 55.56 0.225 4724
 4726 3 32.32 140.67 55.7 0.22 4725
 4727 3 32.37 140.77 55.78 0.214 4726
 4728 3 32.36 140.86 55.92 0.247 4727
 4729 3 32.42 140.95 56.05 0.291 4728
 4730 3 32.43 141.05 56.13 0.313 4729
 4731 3 32.43 141.26 56.13 0.368 4730
 4732 3 32.09 141.45 56.15 0.22 4731
 4733 3 31.91 141.65 56.1 0.193 4732
 4734 3 31.84 141.76 56.12 0.224 4733
 4735 3 31.77 141.96 56.1 0.235 4734
 4736 3 31.84 142.17 56.03 0.196 4735
 4737 3 31.93 142.36 55.99 0.176 4736
 4738 3 31.95 142.57 56.02 0.198 4737
 4739 3 32.04 142.77 56.02 0.251 4738
 4740 3 32.11 142.95 56.02 0.255 4739
 4741 3 32.15 143.15 56.06 0.287 4740
 4742 3 32.32 143.26 56.08 0.331 4741
 4743 3 32.37 143.55 56.08 0.369 4742
 4744 3 32.42 143.65 56.02 0.367 4743
 4745 3 32.4 143.86 55.99 0.318 4744
 4746 3 32.32 144.05 55.98 0.25 4745
 4747 3 32.18 144.27 55.94 0.186 4746
 4748 3 32.07 144.46 55.92 0.176 4747
 4749 3 31.98 144.57 55.91 0.202 4748
 4750 3 32.04 144.77 55.88 0.207 4749
 4751 3 32.07 145.07 55.91 0.219 4750
 4752 3 32.17 145.27 55.98 0.203 4751
 4753 3 32.11 145.57 55.99 0.199 4752
 4754 3 32 145.67 56.02 0.251 4753
 4755 3 32.09 145.96 55.95 0.192 4754
 4756 3 32.09 146.17 55.92 0.165 4755
 4757 3 32.18 146.27 55.87 0.164 4756
 4758 3 32.18 146.46 55.84 0.185 4757
 4759 3 32.15 146.57 55.87 0.214 4758
 4760 3 32 146.65 56.17 0.063 4759
 4761 3 31.91 146.86 56.2 0.137 4760
 4762 3 32.24 146.77 55.7 0.2 4759
 4763 3 32.35 146.86 55.59 0.124 4762
 4764 3 32.43 147.07 55.52 0.175 4763
 4765 3 32.42 147.27 55.44 0.236 4764
 4766 3 32.42 147.57 55.34 0.314 4765
 4767 3 32.5 147.67 55.27 0.319 4766
 4768 3 32.5 147.86 55.2 0.29 4767
 4769 3 32.54 147.96 55.06 0.265 4768
 4770 3 32.61 148.07 54.74 0.17 4769
 4771 3 32.61 148.27 54.66 0.133 4770
 4772 3 32.61 148.48 54.63 0.153 4771
 4773 3 32.57 148.67 54.6 0.184 4772
 4774 3 32.56 148.77 54.52 0.168 4773
 4775 3 32.61 148.98 54.53 0.137 4774
 4776 3 32.65 149.17 54.55 0.166 4775
 4777 3 32.65 149.38 54.56 0.213 4776
 4778 3 32.68 149.58 54.58 0.183 4777
 4779 3 32.76 149.67 54.59 0.188 4778
 4780 3 32.77 149.88 54.55 0.212 4779
 4781 3 32.87 150.08 54.51 0.262 4780
 4782 3 32.91 150.27 54.51 0.253 4781
 4783 3 32.97 150.46 54.62 0.221 4782
 4784 3 32.95 150.67 54.75 0.283 4783
 4785 3 33 150.77 54.76 0.294 4784
 4786 3 32.95 151.07 54.86 0.304 4785
 4787 3 32.94 151.17 54.72 0.28 4786
 4788 3 32.9 151.27 54.37 0.224 4787
 4789 3 32.9 151.38 54.05 0.275 4788
 4790 3 32.9 151.58 53.89 0.272 4789
 4791 3 33.26 151.58 53.83 0.098 4790
 4792 3 33.36 151.67 53.76 0.1 4791
 4793 3 32.76 151.58 53.72 0.232 4790
 4794 3 32.69 151.68 53.41 0.174 4793
 4795 3 32.54 151.79 53.16 0.184 4794
 4796 3 32.51 151.89 53.08 0.231 4795
 4797 3 32.43 151.98 52.94 0.209 4796
 4798 3 32.44 152.08 52.94 0.151 4797
 4799 3 32.36 152.29 52.94 0.167 4798
 4800 3 32.31 152.39 52.86 0.212 4799
 4801 3 32.29 152.48 52.77 0.244 4800
 4802 3 32.37 152.68 52.72 0.263 4801
 4803 3 32.36 152.89 52.66 0.23 4802
 4804 3 32.25 152.98 52.54 0.182 4803
 4805 3 32.19 153.2 52.45 0.166 4804
 4806 3 32.1 153.3 52.44 0.18 4805
 4807 3 32.07 153.49 52.48 0.222 4806
 4808 3 31.99 153.6 52.48 0.248 4807
 4809 3 31.83 153.6 52.47 0.295 4808
 4810 3 31.83 153.79 52.69 0.298 4809
 4811 3 31.73 153.79 52.83 0.324 4810
 4812 3 31.58 153.79 52.93 0.366 4811
 4813 3 31.44 153.89 53 0.421 4812
 4814 3 31.33 153.98 53.08 0.42 4813
 4815 3 31.21 154.08 53.09 0.408 4814
 4816 3 31.07 154.08 53.26 0.466 4815
 4817 3 30.89 154.08 53.34 0.473 4816
 4818 3 30.78 154.18 53.39 0.446 4817
 4819 3 30.6 154.18 53.41 0.402 4818
 4820 3 30.42 154.18 53.51 0.422 4819
 4821 3 30.3 154.18 53.51 0.356 4820
 4822 3 30.14 154.39 53.33 0.274 4821
 4823 3 29.85 154.6 53.11 0.145 4822
 4824 3 29.69 154.7 53.09 0.161 4823
 4825 3 29.51 154.7 53.08 0.185 4824
 4826 3 29.35 154.7 53.05 0.186 4825
 4827 3 29.21 154.6 53.08 0.176 4826
 4828 3 28.99 154.6 53.12 0.166 4827
 4829 3 28.8 154.6 53.19 0.181 4828
 4830 3 28.58 154.7 53.2 0.174 4829
 4831 3 28.41 154.7 53.22 0.177 4830
 4832 3 28.21 154.8 53.3 0.108 4831
 4833 3 28.07 154.8 53.29 0.109 4832
 4834 3 27.91 154.89 53.32 0.107 4833
 4835 3 27.73 154.89 53.33 0.117 4834
 4836 3 27.57 154.99 53.32 0.148 4835
 4837 3 27.35 155.1 53.32 0.133 4836
 4838 3 27.19 155.2 53.27 0.151 4837
 4839 3 27.01 155.3 53.26 0.147 4838
 4840 3 26.8 155.31 53.22 0.149 4839
 4841 3 26.67 155.31 53.15 0.141 4840
 4842 3 26.41 155.4 53.12 0.138 4841
 4843 3 26.24 155.5 53.16 0.149 4842
 4844 3 26.08 155.5 53.25 0.142 4843
 4845 3 25.96 155.5 53.27 0.15 4844
 4846 3 25.82 155.4 53.33 0.144 4845
 4847 3 25.69 155.31 53.37 0.146 4846
 4848 3 25.58 155.21 53.37 0.174 4847
 4849 3 25.42 155.11 53.39 0.133 4848
 4850 3 25.26 155.02 53.36 0.123 4849
 4851 3 25.12 155.02 53.33 0.125 4850
 4852 3 24.99 155.02 53.33 0.2 4851
 4853 3 24.78 155.02 53.37 0.386 4852
 4854 3 24.62 154.91 53.3 0.454 4853
 4855 3 24.46 154.91 53.32 0.521 4854
 4856 3 24.37 154.81 53.25 0.569 4855
 4857 3 24.26 154.71 53.23 0.564 4856
 4858 3 24.1 154.62 53.27 0.568 4857
 4859 3 23.92 154.62 53.39 0.508 4858
 4860 3 23.78 154.71 53.4 0.415 4859
 4861 3 23.17 155.02 53.41 0.128 4860
 4862 3 22.98 155.02 53.5 0.114 4861
 4863 3 22.89 155.12 53.55 0.102 4862
 4864 3 22.78 155.12 53.57 0.097 4863
 4865 3 22.62 155.21 53.55 0.115 4864
 4866 3 22.46 155.31 53.55 0.106 4865
 4867 3 22.35 155.31 53.44 0.108 4866
 4868 3 22.26 155.52 53.47 0.101 4867
 4869 3 22.17 155.62 53.47 0.154 4868
 4870 3 22.01 155.71 53.54 0.238 4869
 4871 3 21.87 155.71 53.51 0.254 4870
 4872 3 21.85 156.02 53.51 0.167 4871
 4873 3 21.89 156.21 53.41 0.149 4872
 4874 3 21.91 156.31 53.27 0.126 4873
 4875 3 21.96 156.43 53.08 0.127 4874
 4876 3 22.01 156.53 52.9 0.131 4875
 4877 3 22.03 156.62 52.75 0.156 4876
 4878 3 22.03 156.72 52.62 0.226 4877
 4879 3 22.08 156.72 52.5 0.236 4878
 4880 3 21.92 156.72 52.33 0.185 4879
 4881 3 21.89 156.72 52.23 0.199 4880
 4882 3 22.07 156.64 51.91 0.11 4881
 4883 3 22.1 156.53 51.7 0.151 4882
 4884 3 22.14 156.53 51.58 0.16 4883
 4885 3 22.12 156.34 51.51 0.145 4884
 4886 3 21.98 156.14 51.44 0.126 4885
 4887 3 21.92 156.14 51.3 0.154 4886
 4888 3 21.92 156.03 51.12 0.189 4887
 4889 3 21.83 156.03 50.97 0.186 4888
 4890 3 21.73 155.94 50.87 0.111 4889
 4891 3 21.58 155.84 50.76 0.099 4890
 4892 3 21.51 155.74 50.65 0.144 4891
 4893 3 21.44 155.65 50.54 0.132 4892
 4894 3 21.41 155.44 50.44 0.146 4893
 4895 3 21.37 155.34 50.37 0.174 4894
 4896 3 21.21 155.24 50.3 0.178 4895
 4897 3 21.14 155.15 50.15 0.194 4896
 4898 3 21.12 155.15 50.05 0.222 4897
 4899 3 20.83 154.94 50.12 0.1 4898
 4900 3 20.73 154.84 50.11 0.113 4899
 4901 3 20.62 154.65 50.08 0.12 4900
 4902 3 20.53 154.56 49.97 0.165 4901
 4903 3 20.51 154.46 49.89 0.125 4902
 4904 3 20.48 154.25 49.83 0.127 4903
 4905 3 20.53 154.06 49.76 0.088 4904
 4906 3 20.35 153.96 49.76 0.084 4905
 4907 3 20.23 153.86 49.79 0.091 4906
 4908 3 20.12 153.65 49.79 0.147 4907
 4909 3 20.03 153.56 49.83 0.206 4908
 4910 3 19.73 153.46 49.64 0.121 4909
 4911 3 19.57 153.36 49.55 0.128 4910
 4912 3 19.58 153.25 49.55 0.206 4911
 4913 3 19.24 153.06 49.69 0.083 4912
 4914 3 19.14 153.06 49.72 0.157 4913
 4915 3 18.96 153.06 49.69 0.131 4914
 4916 3 18.83 153.06 49.82 0.083 4915
 4917 3 19.96 153.25 49.27 0.114 4912
 4918 3 20.12 153.25 49.18 0.072 4917
 4919 3 20.3 153.46 49.95 0.114 4909
 4920 3 21.62 156.72 52.43 0.056 4881
 4921 3 21.46 156.83 52.47 0.047 4920
 4922 3 21.32 156.72 52.44 0.097 4921
 4923 3 21.14 156.72 52.5 0.114 4922
 4924 3 20.87 156.72 52.51 0.072 4923
 4925 3 20.6 156.53 52.55 0.086 4924
 4926 3 20.46 156.53 52.57 0.064 4925
 4927 3 20.33 156.53 52.52 0.081 4926
 4928 3 20.28 156.43 52.33 0.12 4927
 4929 3 20.19 156.43 52.27 0.142 4928
 4930 3 19.94 156.34 52.22 0.087 4929
 4931 3 19.85 156.24 52.2 0.082 4930
 4932 3 19.76 156.14 52.23 0.092 4931
 4933 3 19.6 156.03 52.22 0.064 4932
 4934 3 19.42 155.93 52.26 0.083 4933
 4935 3 19.3 155.93 52.3 0.093 4934
 4936 3 19.17 155.84 52.26 0.107 4935
 4937 3 22.49 156.72 52.45 0.128 4879
 4938 3 22.64 156.72 52.39 0.082 4937
 4939 3 22.74 156.62 52.32 0.059 4938
 4940 3 22.92 156.53 52.22 0.108 4939
 4941 3 22.96 156.43 52.19 0.123 4940
 4942 3 32.87 141.45 56.16 0.13 4731
 4943 3 32.97 141.65 56.19 0.131 4942
 4944 3 33.07 141.76 56.17 0.096 4943
 4945 3 33.15 141.86 56.13 0.091 4944
 4946 3 33.28 141.86 56.03 0.074 4945
 4947 3 28.28 132.02 50.39 0.076 4612
 4948 3 28.26 131.92 50.54 0.069 4947
 4949 3 28.17 131.82 50.64 0.095 4948
 4950 3 28.06 131.82 50.79 0.077 4949
 4951 3 31.34 131.13 46.83 0.089 4587
 4952 3 31.5 131.03 46.78 0.151 4951
 4953 3 31.55 130.92 46.82 0.14 4952
 4954 3 31.73 130.92 46.78 0.081 4953
 4955 3 31.86 130.92 46.75 0.124 4954
 4956 3 32.05 130.82 46.69 0.103 4955
 4957 3 32.26 130.72 46.65 0.123 4956
 4958 3 32.34 130.63 46.6 0.148 4957
 4959 3 32.48 130.53 46.8 0.042 4958
 4960 3 32.59 130.32 46.97 0.139 4959
 4961 3 32.41 129.92 46.86 0.135 4960
 4962 3 32.34 129.82 46.83 0.173 4961
 4963 3 33.01 130.53 46.89 0.168 4960
 4964 3 33.1 130.63 46.86 0.235 4963
 4965 3 33.38 130.53 47.19 0.129 4964
 4966 3 33.53 130.53 47.19 0.157 4965
 4967 3 33.63 130.42 47 0.135 4966
 4968 3 33.62 130.53 46.83 0.07 4967
 4969 3 34.07 133.68 39.61 0.076 4223
 4970 3 33.99 133.68 39.71 0.058 4969
 4971 3 34.43 132.68 38.67 0.138 4215
 4972 3 34.23 132.58 38.75 0.122 4971
 4973 3 34.17 132.68 38.85 0.103 4972
 4974 3 36.67 131.39 36.08 0.468 4198
 4975 3 37.6 131.49 36.01 0.103 4974
 4976 3 35.02 126.93 29.16 0.261 3382
 4977 3 35.09 126.74 29.18 0.146 4976
 4978 3 -0.65 96.71 28 0.079 1412
 4979 3 -0.68 96.7 27.82 0.081 4978
 4980 3 -0.77 96.73 27.68 0.09 4979
 4981 3 -0.8 96.76 27.57 0.088 4980
 4982 3 -0.78 96.79 27.39 0.09 4981
 4983 3 -0.83 96.78 27.28 0.07 4982
 4984 3 -0.85 96.65 27.21 0.163 4983
 4985 3 -0.83 96.53 27.21 0.202 4984
 4986 3 -0.7 96.37 27.26 0.053 4985
 4987 3 -4.64 93.09 28.03 0.213 963
 4988 3 -4.63 92.93 28.2 0.157 4987
 4989 3 -4.66 92.82 28.31 0.142 4988
 4990 3 -4.63 92.7 28.42 0.151 4989
 4991 3 -4.66 92.59 28.56 0.132 4990
 4992 3 -4.68 92.43 28.63 0.137 4991
 4993 3 -4.68 92.28 28.65 0.152 4992
 4994 3 -4.62 92.12 28.69 0.187 4993
 4995 3 -4.58 92.01 28.74 0.23 4994
 4996 3 -4.55 91.85 28.88 0.226 4995
 4997 3 -4.51 91.71 28.97 0.193 4996
 4998 3 -4.43 91.59 29.13 0.165 4997
 4999 3 -4.29 91.51 29.17 0.168 4998
 5000 3 -4.13 91.43 29.22 0.178 4999
 5001 3 -4.05 91.32 29.19 0.238 5000
 5002 3 -4.04 91.15 29.2 0.245 5001
 5003 3 -4.01 90.98 29.38 0.233 5002
 5004 3 -3.93 90.82 29.42 0.237 5003
 5005 3 -3.96 90.68 29.54 0.229 5004
 5006 3 -4.05 90.53 29.65 0.196 5005
 5007 3 -4.14 90.28 29.85 0.165 5006
 5008 3 -4.13 90.12 29.92 0.217 5007
 5009 3 -4.24 90.01 30.13 0.233 5008
 5010 3 -4.33 89.84 30.29 0.218 5009
 5011 3 -4.43 89.77 30.49 0.195 5010
 5012 3 -4.55 89.63 30.56 0.157 5011
 5013 3 -4.59 89.44 30.65 0.191 5012
 5014 3 -4.55 89.25 30.63 0.24 5013
 5015 3 -4.61 89.05 30.67 0.254 5014
 5016 3 -4.64 88.88 30.69 0.287 5015
 5017 3 -4.78 88.72 30.56 0.261 5016
 5018 3 -4.8 88.5 30.63 0.198 5017
 5019 3 -4.89 88.38 30.62 0.189 5018
 5020 3 -4.96 88.22 30.65 0.209 5019
 5021 3 -4.96 88.05 30.69 0.23 5020
 5022 3 -5 87.86 30.78 0.184 5021
 5023 3 -5.03 87.69 30.8 0.234 5022
 5024 3 -5.08 87.57 30.8 0.264 5023
 5025 3 -5.14 87.44 30.84 0.261 5024
 5026 3 -5.23 87.33 30.84 0.303 5025
 5027 3 -5.3 87.21 30.93 0.336 5026
 5028 3 -4.9 86.75 30.75 0.202 5027
 5029 3 -4.93 86.58 30.77 0.188 5028
 5030 3 -4.97 86.44 30.89 0.199 5029
 5031 3 -5 86.32 30.98 0.196 5030
 5032 3 -5.06 86.11 31.05 0.234 5031
 5033 3 -5.3 86.33 31.36 0.069 5032
 5034 3 -5.14 85.94 31.16 0.219 5032
 5035 3 -5.21 85.83 31.32 0.202 5034
 5036 3 -5.3 85.63 31.39 0.194 5035
 5037 3 -5.39 85.55 31.5 0.214 5036
 5038 3 -5.37 85.35 31.57 0.202 5037
 5039 3 -5.26 85.1 31.71 0.15 5038
 5040 3 -5.3 84.97 31.86 0.206 5039
 5041 3 -5.31 84.83 31.98 0.211 5040
 5042 3 -5.4 84.77 32.13 0.222 5041
 5043 3 -5.54 84.66 32.28 0.19 5042
 5044 3 -5.54 84.54 32.34 0.156 5043
 5045 3 -5.51 84.39 32.34 0.176 5044
 5046 3 -5.56 84.33 32.44 0.179 5045
 5047 3 -5.71 84.16 32.59 0.17 5046
 5048 3 -5.85 84.07 32.67 0.159 5047
 5049 3 -6.01 83.91 32.8 0.172 5048
 5050 3 -6.13 83.77 32.95 0.197 5049
 5051 3 -6.18 83.63 32.99 0.198 5050
 5052 3 -6.26 83.49 32.98 0.196 5051
 5053 3 -6.3 83.3 33.13 0.179 5052
 5054 3 -6.39 83.13 33.19 0.202 5053
 5055 3 -6.51 82.94 33.16 0.18 5054
 5056 3 -6.6 82.79 33.16 0.201 5055
 5057 3 -6.54 82.63 33.17 0.211 5056
 5058 3 -6.38 82.36 33.06 0.154 5057
 5059 3 -6.31 82.24 33.09 0.161 5058
 5060 3 -6.31 82.13 33.19 0.157 5059
 5061 3 -6.34 81.99 33.24 0.239 5060
 5062 3 -6.25 81.91 33.2 0.255 5061
 5063 3 -5.8 81.93 33.3 0.114 5062
 5064 3 -5.59 81.89 33.31 0.138 5063
 5065 3 -5.37 81.97 33.31 0.14 5064
 5066 3 -5.26 81.96 33.27 0.168 5065
 5067 3 -5.14 82 33.34 0.16 5066
 5068 3 -5.05 82.14 33.48 0.144 5067
 5069 3 -4.9 82.27 33.59 0.166 5068
 5070 3 -4.77 82.35 33.6 0.15 5069
 5071 3 -4.63 82.52 33.63 0.125 5070
 5072 3 -4.47 82.61 33.66 0.128 5071
 5073 3 -4.3 82.72 33.67 0.138 5072
 5074 3 -4.17 82.77 33.72 0.139 5073
 5075 3 -3.93 82.85 33.69 0.158 5074
 5076 3 -3.8 82.85 33.69 0.184 5075
 5077 3 -3.63 83.1 33.77 0.112 5076
 5078 3 -3.47 83.24 33.8 0.133 5077
 5079 3 -3.2 83.33 33.8 0.108 5078
 5080 3 -3.07 83.41 33.84 0.119 5079
 5081 3 -2.93 83.44 33.92 0.121 5080
 5082 3 -2.78 83.44 33.99 0.139 5081
 5083 3 -2.66 83.38 34.06 0.173 5082
 5084 3 -2.43 83.46 34.1 0.149 5083
 5085 3 -2.3 83.52 34.16 0.169 5084
 5086 3 -2.16 83.68 34.17 0.222 5085
 5087 3 -1.97 83.35 34.13 0.076 5086
 5088 3 -1.81 83.3 34.15 0.109 5087
 5089 3 -1.65 83.24 34.2 0.114 5088
 5090 3 -1.56 83.11 34.34 0.121 5089
 5091 3 -1.54 83 34.41 0.118 5090
 5092 3 -1.58 82.91 34.52 0.105 5091
 5093 3 -1.55 82.74 34.59 0.127 5092
 5094 3 -2.05 84.07 34.12 0.169 5086
 5095 3 -1.99 84.18 34.08 0.194 5094
 5096 3 -1.8 84.22 33.8 0.17 5095
 5097 3 -1.5 84.24 33.76 0.116 5096
 5098 3 -1.3 84.32 33.73 0.071 5097
 5099 3 -1.19 84.43 33.67 0.057 5098
 5100 3 -3.64 82.69 33.56 0.144 5076
 5101 3 -3.49 82.64 33.49 0.186 5100
 5102 3 -3.39 82.55 33.44 0.257 5101
 5103 3 -3.57 82.5 33.13 0.074 5102
 5104 3 -3.57 82.47 32.98 0.096 5103
 5105 3 -3.49 82.44 32.87 0.09 5104
 5106 3 -3.41 82.41 32.74 0.096 5105
 5107 3 -3.34 82.35 32.7 0.069 5106
 5108 3 -3.13 82.33 33.73 0.126 5102
 5109 3 -3.14 82.13 33.84 0.096 5108
 5110 3 -6.39 81.82 33.08 0.168 5062
 5111 3 -6.42 81.72 32.97 0.18 5110
 5112 3 -6.51 81.54 32.94 0.179 5111
 5113 3 -6.63 81.41 32.9 0.182 5112
 5114 3 -6.69 81.33 32.8 0.175 5113
 5115 3 -6.84 81.24 32.76 0.178 5114
 5116 3 -6.97 81.16 32.67 0.221 5115
 5117 3 -7.05 81.08 32.55 0.262 5116
 5118 3 -7.14 80.99 32.48 0.291 5117
 5119 3 -7.22 80.96 32.35 0.338 5118
 5120 3 -7.29 80.82 32.3 0.334 5119
 5121 3 -7.4 80.63 32.28 0.31 5120
 5122 3 -7.55 80.38 32.3 0.235 5121
 5123 3 -7.71 80.27 32.28 0.149 5122
 5124 3 -7.85 80.14 32.27 0.139 5123
 5125 3 -7.92 80 32.23 0.123 5124
 5126 3 -7.99 79.88 32.2 0.098 5125
 5127 3 -8.08 79.8 32.19 0.081 5126
 5128 3 -8.14 79.69 32.16 0.088 5127
 5129 3 -8.21 79.57 32.16 0.103 5128
 5130 3 -8.27 79.44 32.22 0.085 5129
 5131 3 -8.39 79.35 32.37 0.114 5130
 5132 3 -8.5 79.3 32.52 0.147 5131
 5133 3 -8.53 79.27 32.63 0.162 5132
 5134 3 -8.52 79.19 32.73 0.164 5133
 5135 3 -8.57 79.11 32.8 0.204 5134
 5136 3 -8.82 79.07 32.91 0.149 5135
 5137 3 -8.98 78.96 32.95 0.12 5136
 5138 3 -9.14 78.88 32.94 0.093 5137
 5139 3 -9.22 78.74 32.84 0.096 5138
 5140 3 -9.26 78.61 32.82 0.086 5139
 5141 3 -4.93 88.69 30.17 0.113 5017
 5142 3 -5.12 88.6 29.94 0.115 5141
 5143 3 -5.29 88.47 29.81 0.095 5142
 5144 3 -5.41 88.39 29.67 0.128 5143
 5145 3 -5.5 88.3 29.58 0.119 5144
 5146 3 -5.67 88.13 29.54 0.118 5145
 5147 3 -5.79 87.94 29.49 0.119 5146
 5148 3 -5.89 87.88 29.51 0.067 5147
 5149 3 -4.16 89.07 30.74 0.13 5016
 5150 3 -4.17 89.16 30.87 0.142 5149
 5151 3 -4.25 89.33 31.06 0.1 5150
 5152 3 -4.26 89.39 31.19 0.092 5151
 5153 3 -4.16 89.43 31.24 0.114 5152
 5154 3 -4.12 89.5 31.37 0.094 5153
 5155 3 -4.04 89.55 31.47 0.091 5154
 5156 3 -3.85 89.58 31.56 0.093 5155
 5157 3 -3.71 89.61 31.6 0.072 5156
 5158 3 -3.6 89.72 31.65 0.071 5157
 5159 3 -3.42 89.8 31.67 0.099 5158
 5160 3 -3.25 89.83 31.69 0.095 5159
 5161 3 -3.1 89.82 31.78 0.102 5160
 5162 3 -3.89 90.1 29.74 0.054 5008
 5163 3 -3.71 90.09 29.78 0.000125 5162
 5164 3 -3.83 91.38 29.6 0.084 5001
 5165 3 -3.79 91.4 29.83 0.089 5164
 5166 3 -3.77 91.29 29.95 0.162 5165
 5167 3 -3.71 91.28 30.13 0.195 5166
 5168 3 -3.85 91.31 30.33 0.102 5167
 5169 3 -3.38 91.4 30.24 0.092 5167
 5170 3 -3.33 91.43 30.38 0.101 5169
 5171 3 -3.31 91.49 30.47 0.086 5170
 5172 3 -7.11 94.99 25.72 0.14 946
 5173 3 -7.13 95.29 25.76 0.071 5172
 5174 3 -6.92 93.67 24.99 0.09 939
 5175 3 -6.72 93.67 24.99 0.089 5174
 5176 3 -6.55 93.68 24.97 0.09 5175
 5177 3 -29.14 87.94 27.87 0.575 669
 5178 3 -29.36 87.86 27.99 0.503 5177
 5179 3 -29.59 87.73 28.22 0.484 5178
 5180 3 -29.8 87.67 28.26 0.452 5179
 5181 3 -29.93 87.64 28.35 0.509 5180
 5182 3 -30.05 87.59 28.42 0.536 5181
 5183 3 -30.08 86.92 28.5 0.228 5182
 5184 3 -30.1 86.72 28.55 0.269 5183
 5185 3 -30.17 86.61 28.59 0.323 5184
 5186 3 -30.24 86.5 28.55 0.379 5185
 5187 3 -30.28 86.36 28.52 0.398 5186
 5188 3 -30.37 86.2 28.54 0.436 5187
 5189 3 -30.51 86.09 28.61 0.44 5188
 5190 3 -30.56 85.95 28.64 0.486 5189
 5191 3 -30.69 85.87 28.64 0.568 5190
 5192 3 -30.78 85.72 28.66 0.662 5191
 5193 3 -30.9 85.62 28.71 0.702 5192
 5194 3 -30.99 85.5 28.71 0.676 5193
 5195 3 -31.05 85.36 28.71 0.662 5194
 5196 3 -31.08 85.22 28.75 0.612 5195
 5197 3 -31.15 85.03 28.91 0.539 5196
 5198 3 -31.17 84.81 29.04 0.489 5197
 5199 3 -31.1 84.34 29.34 0.274 5198
 5200 3 -31.08 84.09 29.54 0.201 5199
 5201 3 -31.08 83.94 29.55 0.192 5200
 5202 3 -31.1 83.75 29.52 0.152 5201
 5203 3 -31.17 83.62 29.41 0.162 5202
 5204 3 -31.22 83.5 29.32 0.195 5203
 5205 3 -31.22 83.34 29.27 0.216 5204
 5206 3 -31.35 83.15 29.3 0.237 5205
 5207 3 -31.55 83.03 29.36 0.239 5206
 5208 3 -31.62 82.86 29.43 0.23 5207
 5209 3 -31.71 82.76 29.5 0.258 5208
 5210 3 -31.78 82.6 29.5 0.268 5209
 5211 3 -31.78 82.45 29.43 0.296 5210
 5212 3 -31.71 82.24 29.34 0.283 5211
 5213 3 -31.76 82.13 29.32 0.287 5212
 5214 3 -31.78 81.98 29.23 0.31 5213
 5215 3 -31.81 81.83 29.18 0.358 5214
 5216 3 -31.81 81.67 29.09 0.378 5215
 5217 3 -31.65 81.55 29.02 0.394 5216
 5218 3 -31.47 81.56 28.82 0.393 5217
 5219 3 -31.19 82.11 28.52 0.061 5218
 5220 3 -31.1 82.2 28.55 0.082 5219
 5221 3 -31.1 82.23 28.68 0.108 5220
 5222 3 -31.39 81.34 28.86 0.356 5218
 5223 3 -30.96 81.76 28.66 0.199 5222
 5224 3 -30.81 81.89 28.57 0.16 5223
 5225 3 -30.71 81.98 28.41 0.107 5224
 5226 3 -30.67 82.06 28.23 0.11 5225
 5227 3 -30.67 82.14 28.02 0.102 5226
 5228 3 -30.62 82.25 27.93 0.113 5227
 5229 3 -30.51 82.26 27.75 0.118 5228
 5230 3 -30.37 82.28 27.64 0.065 5229
 5231 3 -30.26 82.28 27.5 0.09 5230
 5232 3 -30.15 82.3 27.39 0.117 5231
 5233 3 -29.97 82.34 27.25 0.083 5232
 5234 3 -29.94 82.42 27.18 0.137 5233
 5235 3 -29.85 82.48 27.07 0.145 5234
 5236 3 -29.76 82.59 27 0.135 5235
 5237 3 -29.58 82.73 26.98 0.093 5236
 5238 3 -29.37 82.76 26.86 0.097 5237
 5239 3 -29.26 82.78 26.8 0.000125 5238
 5240 3 -30.21 82.26 27.14 0.108 5232
 5241 3 -30.3 82.26 27.04 0.121 5240
 5242 3 -30.49 82.25 26.95 0.118 5241
 5243 3 -30.74 82.11 27.13 0.117 5242
 5244 3 -30.87 82.05 27.25 0.138 5243
 5245 3 -31.05 81.98 27.39 0.111 5244
 5246 3 -31.1 81.86 27.48 0.095 5245
 5247 3 -31.15 81.75 27.57 0.054 5246
 5248 3 -31.26 81.69 27.64 0.11 5247
 5249 3 -31.35 81.61 27.68 0.109 5248
 5250 3 -31.6 81.56 27.7 0.143 5249
 5251 3 -31.89 81.48 27.73 0.137 5250
 5252 3 -32.06 81.36 27.73 0.103 5251
 5253 3 -32.28 81.33 27.75 0.12 5252
 5254 3 -32.42 81.31 27.77 0.149 5253
 5255 3 -32.66 81.17 27.95 0.105 5254
 5256 3 -32.74 81.08 28.05 0.091 5255
 5257 3 -32.78 80.98 28.16 0.069 5256
 5258 3 -31.51 81.03 28.93 0.238 5222
 5259 3 -31.49 80.84 29 0.23 5258
 5260 3 -31.46 80.67 29.07 0.197 5259
 5261 3 -31.42 80.51 29.27 0.202 5260
 5262 3 -31.4 80.4 29.34 0.25 5261
 5263 3 -31.39 80.3 29.41 0.248 5262
 5264 3 -31.47 80.15 29.52 0.201 5263
 5265 3 -31.58 80.09 29.66 0.218 5264
 5266 3 -31.71 80.09 29.79 0.185 5265
 5267 3 -31.64 79.96 29.79 0.255 5266
 5268 3 -31.58 79.82 29.8 0.247 5267
 5269 3 -31.53 79.68 29.8 0.261 5268
 5270 3 -31.42 79.57 29.86 0.267 5269
 5271 3 -31.42 79.41 29.89 0.239 5270
 5272 3 -31.3 79.18 29.95 0.182 5271
 5273 3 -31.28 79.01 29.91 0.148 5272
 5274 3 -31.21 78.84 29.98 0.16 5273
 5275 3 -31.15 78.74 29.95 0.193 5274
 5276 3 -31.13 78.51 29.92 0.179 5275
 5277 3 -31.09 78.36 29.9 0.178 5276
 5278 3 -31.06 78.25 29.87 0.186 5277
 5279 3 -31 78.09 29.85 0.185 5278
 5280 3 -30.95 77.94 29.85 0.158 5279
 5281 3 -30.93 77.72 29.96 0.202 5280
 5282 3 -30.88 77.48 29.99 0.216 5281
 5283 3 -30.81 77.34 29.99 0.225 5282
 5284 3 -30.73 77.14 30.05 0.236 5283
 5285 3 -30.7 77 30.03 0.268 5284
 5286 3 -30.54 76.89 29.92 0.271 5285
 5287 3 -30.61 76.78 29.85 0.37 5286
 5288 3 -30.57 76.67 29.9 0.449 5287
 5289 3 -30.38 76.61 29.9 0.387 5288
 5290 3 -30.32 76.51 29.8 0.361 5289
 5291 3 -30.29 76.44 29.69 0.327 5290
 5292 3 -30.18 76.39 29.62 0.4 5291
 5293 3 -30.15 76.31 29.56 0.414 5292
 5294 3 -29.45 76.84 29.74 0.145 5293
 5295 3 -29.27 76.84 29.76 0.14 5294
 5296 3 -29.07 76.87 29.74 0.177 5295
 5297 3 -28.84 76.92 29.78 0.188 5296
 5298 3 -28.61 76.95 29.78 0.192 5297
 5299 3 -28.38 76.95 29.78 0.157 5298
 5300 3 -28.22 76.97 29.85 0.166 5299
 5301 3 -28.07 76.95 29.85 0.168 5300
 5302 3 -27.95 76.89 29.87 0.203 5301
 5303 3 -27.79 76.86 29.56 0.089 5302
 5304 3 -27.77 76.78 29.46 0.061 5303
 5305 3 -27.72 76.75 29.37 0.068 5304
 5306 3 -27.63 76.73 29.22 0.1 5305
 5307 3 -27.45 76.59 29.14 0.074 5306
 5308 3 -27.29 76.53 29.08 0.074 5307
 5309 3 -27.82 76.78 30.03 0.113 5302
 5310 3 -27.75 76.69 30.15 0.079 5309
 5311 3 -27.63 76.67 30.19 0.115 5310
 5312 3 -27.54 76.67 30.3 0.088 5311
 5313 3 -27.43 76.65 30.42 0.116 5312
 5314 3 -27.36 76.65 30.62 0.146 5313
 5315 3 -27.25 76.61 30.78 0.155 5314
 5316 3 -27.13 76.51 30.92 0.172 5315
 5317 3 -26.98 76.42 31.03 0.175 5316
 5318 3 -26.82 76.31 31.12 0.157 5317
 5319 3 -26.66 76.16 31.19 0.172 5318
 5320 3 -26.52 76.1 31.22 0.141 5319
 5321 3 -30.22 76.2 29.49 0.256 5293
 5322 3 -30.25 75.98 29.44 0.253 5321
 5323 3 -30.25 75.81 29.4 0.203 5322
 5324 3 -30.31 75.67 29.3 0.199 5323
 5325 3 -30.29 75.51 29.19 0.187 5324
 5326 3 -30.32 75.45 29.08 0.205 5325
 5327 3 -30.27 75.33 29.05 0.202 5326
 5328 3 -30.32 75.25 28.99 0.171 5327
 5329 3 -30.29 75.25 28.81 0.166 5328
 5330 3 -30.34 75.36 28.62 0.152 5329
 5331 3 -30.5 75.36 28.53 0.145 5330
 5332 3 -30.63 75.34 28.42 0.135 5331
 5333 3 -30.72 75.23 28.39 0.159 5332
 5334 3 -30.86 75.09 28.37 0.123 5333
 5335 3 -31 74.98 28.28 0.161 5334
 5336 3 -31.11 74.94 28.22 0.195 5335
 5337 3 -31.18 74.87 28.12 0.211 5336
 5338 3 -31.32 74.84 27.96 0.202 5337
 5339 3 -31.5 74.86 27.97 0.257 5338
 5340 3 -31.63 74.89 27.74 0.231 5339
 5341 3 -31.7 74.97 27.58 0.184 5340
 5342 3 -31.86 74.98 27.44 0.159 5341
 5343 3 -32 74.89 27.28 0.177 5342
 5344 3 -32.07 74.95 27.17 0.152 5343
 5345 3 -32.18 74.89 27.01 0.147 5344
 5346 3 -32.26 74.86 26.9 0.165 5345
 5347 3 -32.35 74.84 26.78 0.213 5346
 5348 3 -32.4 74.75 26.69 0.22 5347
 5349 3 -32.5 74.83 26.6 0.243 5348
 5350 3 -32.62 74.84 26.51 0.199 5349
 5351 3 -32.76 74.84 26.49 0.193 5350
 5352 3 -32.93 74.78 26.46 0.221 5351
 5353 3 -33.08 74.73 26.4 0.245 5352
 5354 3 -33.22 74.62 26.3 0.201 5353
 5355 3 -33.36 74.56 26.17 0.22 5354
 5356 3 -33.47 74.5 25.99 0.209 5355
 5357 3 -33.57 74.42 25.89 0.223 5356
 5358 3 -33.61 74.4 25.74 0.249 5357
 5359 3 -33.58 74.36 25.53 0.221 5358
 5360 3 -33.5 74.31 25.33 0.144 5359
 5361 3 -33.6 74.28 25.24 0.126 5360
 5362 3 -33.65 74.33 25.12 0.088 5361
 5363 3 -33.72 74.37 25.05 0.115 5362
 5364 3 -33.82 74.47 24.99 0.116 5363
 5365 3 -33.93 74.5 24.9 0.148 5364
 5366 3 -33.94 74.53 24.8 0.143 5365
 5367 3 -33.89 74.39 24.67 0.193 5366
 5368 3 -33.85 74.25 24.35 0.165 5367
 5369 3 -33.89 74.28 24.24 0.165 5368
 5370 3 -33.86 74.12 24.01 0.145 5369
 5371 3 -33.8 74.09 23.85 0.135 5370
 5372 3 -33.79 74.01 23.71 0.157 5371
 5373 3 -33.76 73.98 23.56 0.183 5372
 5374 3 -33.78 73.92 23.44 0.201 5373
 5375 3 -33.72 73.84 23.26 0.219 5374
 5376 3 -33.72 73.78 23.1 0.24 5375
 5377 3 -33.68 73.75 23.01 0.26 5376
 5378 3 -33.43 73.62 22.96 0.165 5377
 5379 3 -33.22 73.45 22.94 0.134 5378
 5380 3 -33 73.4 22.83 0.143 5379
 5381 3 -32.85 73.31 22.72 0.185 5380
 5382 3 -32.67 73.3 22.51 0.129 5381
 5383 3 -32.67 73.19 22.35 0.186 5382
 5384 3 -32.82 73.09 22.15 0.065 5383
 5385 3 -32.83 73.09 22.01 0.111 5384
 5386 3 -32.76 73.12 21.67 0.124 5385
 5387 3 -32.72 73.14 21.51 0.091 5386
 5388 3 -32.71 73.26 21.28 0.094 5387
 5389 3 -32.69 73.31 21.12 0.058 5388
 5390 3 -32.43 73.3 22.28 0.125 5383
 5391 3 -32.37 73.3 22.14 0.134 5390
 5392 3 -32.26 73.31 22.01 0.17 5391
 5393 3 -32.15 73.26 21.94 0.194 5392
 5394 3 -32.07 73.03 21.99 0.122 5393
 5395 3 -32 72.92 22.05 0.172 5394
 5396 3 -31.97 72.81 22.12 0.282 5395
 5397 3 -31.79 72.75 21.69 0.097 5396
 5398 3 -31.68 72.81 21.72 0.124 5397
 5399 3 -31.59 72.84 21.83 0.051 5398
 5400 3 -31.9 72.73 22.46 0.11 5396
 5401 3 -31.82 72.64 22.44 0.096 5400
 5402 3 -31.81 72.51 22.46 0.074 5401
 5403 3 -31.84 72.37 22.49 0.103 5402
 5404 3 -31.86 72.15 22.51 0.108 5403
 5405 3 -31.88 72.01 22.51 0.148 5404
 5406 3 -31.9 71.92 22.62 0.135 5405
 5407 3 -31.93 71.95 22.74 0.078 5406
 5408 3 -31.9 71.87 22.97 0.112 5407
 5409 3 -31.84 71.8 23.14 0.068 5408
 5410 3 -31.81 71.67 23.21 0.108 5409
 5411 3 -31.7 71.59 23.26 0.099 5410
 5412 3 -31.61 71.45 23.33 0.088 5411
 5413 3 -31.57 71.34 23.37 0.112 5412
 5414 3 -31.5 71.14 23.37 0.105 5413
 5415 3 -31.43 70.98 23.42 0.148 5414
 5416 3 -31.29 70.83 23.46 0.124 5415
 5417 3 -31.11 70.69 23.53 0.113 5416
 5418 3 -31.04 70.56 23.65 0.127 5417
 5419 3 -30.98 70.44 23.74 0.117 5418
 5420 3 -30.95 70.36 23.85 0.108 5419
 5421 3 -30.91 70.34 24.06 0.094 5420
 5422 3 -30.91 70.4 24.21 0.06 5421
 5423 3 -30.95 70.42 24.33 0.066 5422
 5424 3 -31.04 70.42 24.44 0.072 5423
 5425 3 -31.09 70.48 24.56 0.056 5424
 5426 3 -31.18 70.56 24.65 0.102 5425
 5427 3 -31.25 70.73 24.69 0.057 5426
 5428 3 -32 73.42 21.78 0.142 5393
 5429 3 -31.92 73.53 21.6 0.043 5428
 5430 3 -33.9 73.56 22.87 0.206 5377
 5431 3 -33.89 73.44 22.67 0.187 5430
 5432 3 -33.9 73.37 22.51 0.216 5431
 5433 3 -33.92 73.09 22.39 0.191 5432
 5434 3 -34.03 73.05 22.42 0.276 5433
 5435 3 -34.18 72.92 22.47 0.606 5434
 5436 3 -34.29 72.92 22.58 0.706 5435
 5437 3 -34.4 72.81 22.69 0.715 5436
 5438 3 -34.62 72.94 22.83 0.6 5437
 5439 3 -34.68 72.84 22.96 0.511 5438
 5440 3 -34.76 72.78 22.89 0.45 5439
 5441 3 -34.9 72.94 22.96 0.313 5440
 5442 3 -34.93 72.84 22.97 0.102 5441
 5443 3 -33.82 71.95 22.19 0.21 5437
 5444 3 -33.72 71.78 22.17 0.192 5443
 5445 3 -33.61 71.64 22.15 0.151 5444
 5446 3 -33.57 71.51 22.17 0.172 5445
 5447 3 -33.61 71.4 22.28 0.191 5446
 5448 3 -33.57 71.22 22.28 0.203 5447
 5449 3 -33.57 71.06 22.35 0.248 5448
 5450 3 -33.51 70.89 22.37 0.239 5449
 5451 3 -33.57 70.76 22.49 0.176 5450
 5452 3 -33.58 70.61 22.46 0.177 5451
 5453 3 -33.54 70.47 22.37 0.159 5452
 5454 3 -33.51 70.3 22.26 0.193 5453
 5455 3 -33.49 70.23 22.12 0.244 5454
 5456 3 -33.37 70.15 21.96 0.254 5455
 5457 3 -33.3 70.06 21.8 0.24 5456
 5458 3 -33.37 69.98 21.71 0.243 5457
 5459 3 -33.58 69.92 21.53 0.235 5458
 5460 3 -33.59 69.86 21.37 0.252 5459
 5461 3 -33.56 69.86 21.26 0.313 5460
 5462 3 -33.81 69.64 21.25 0.187 5461
 5463 3 -33.9 69.56 21.07 0.181 5462
 5464 3 -34 69.47 20.88 0.153 5463
 5465 3 -34.09 69.4 20.79 0.187 5464
 5466 3 -34.18 69.37 20.72 0.211 5465
 5467 3 -34.25 69.33 20.59 0.209 5466
 5468 3 -34.33 69.3 20.45 0.195 5467
 5469 3 -34.41 69.14 20.32 0.197 5468
 5470 3 -34.48 69 20.27 0.206 5469
 5471 3 -34.55 68.94 20.16 0.263 5470
 5472 3 -34.58 68.86 20.04 0.3 5471
 5473 3 -34.62 68.76 19.91 0.379 5472
 5474 3 -34.69 68.7 19.81 0.409 5473
 5475 3 -34.7 68.56 19.68 0.406 5474
 5476 3 -34.73 68.48 19.52 0.442 5475
 5477 3 -34.8 68.42 19.38 0.477 5476
 5478 3 -34.87 68.34 19.27 0.521 5477
 5479 3 -34.87 68.28 19.07 0.533 5478
 5480 3 -34.83 68.37 18.95 0.526 5479
 5481 3 -34.8 68.55 18.93 0.141 5480
 5482 3 -34.94 68.55 19.04 0.000125 5481
 5483 3 -34.81 68.25 18.91 0.521 5480
 5484 3 -34.48 68.62 18.38 0.121 5483
 5485 3 -34.48 68.59 18.27 0.107 5484
 5486 3 -34.83 67.92 18.95 0.291 5483
 5487 3 -35.08 69.14 18.86 0.086 5486
 5488 3 -35.08 69.2 18.72 0.107 5487
 5489 3 -35.16 69.33 18.61 0.083 5488
 5490 3 -35.19 69.44 18.52 0.066 5489
 5491 3 -35.22 69.56 18.45 0.076 5490
 5492 3 -35.25 69.69 18.41 0.082 5491
 5493 3 -35.27 69.75 18.27 0.049 5492
 5494 3 -34.84 67.59 19 0.291 5486
 5495 3 -34.76 67.42 18.93 0.283 5494
 5496 3 -35.11 67.09 19.18 0.078 5495
 5497 3 -35.09 66.92 19.2 0.088 5496
 5498 3 -35.12 66.73 19.22 0.074 5497
 5499 3 -35.13 66.59 19.2 0.000125 5498
 5500 3 -34.51 67.36 18.77 0.233 5495
 5501 3 -34.33 67.31 18.7 0.221 5500
 5502 3 -34.16 66.92 18.5 0.165 5501
 5503 3 -34.04 66.78 18.45 0.193 5502
 5504 3 -33.94 66.7 18.36 0.193 5503
 5505 3 -33.87 66.49 18.32 0.197 5504
 5506 3 -33.73 66.38 18.18 0.223 5505
 5507 3 -33.62 66.22 18.11 0.216 5506
 5508 3 -33.48 66.02 18.07 0.207 5507
 5509 3 -33.36 65.85 18.07 0.223 5508
 5510 3 -33.27 65.74 18.04 0.306 5509
 5511 3 -33.3 65.55 17.95 0.327 5510
 5512 3 -33.19 65.44 17.84 0.346 5511
 5513 3 -33.13 65.3 17.79 0.355 5512
 5514 3 -33.05 65.14 17.84 0.412 5513
 5515 3 -32.72 65.19 18.13 0.063 5514
 5516 3 -32.62 65.16 18.07 0.053 5515
 5517 3 -32.51 65.1 18.07 0.058 5516
 5518 3 -32.36 65.05 18.02 0.094 5517
 5519 3 -32.26 65.08 18 0.112 5518
 5520 3 -32.16 65.14 18 0.081 5519
 5521 3 -33.08 65.02 17.79 0.445 5514
 5522 3 -32.63 65.33 17.4 0.063 5521
 5523 3 -32.51 65.27 17.41 0.105 5522
 5524 3 -32.48 65.16 17.45 0.072 5523
 5525 3 -32.37 65.08 17.47 0.000125 5524
 5526 3 -33.05 64.91 17.72 0.492 5521
 5527 3 -33.02 64.74 17.72 0.577 5526
 5528 3 -33.01 64.6 17.79 0.615 5527
 5529 3 -33 64.47 17.79 0.628 5528
 5530 3 -32.93 64.18 17.72 0.606 5529
 5531 3 -32.87 64.05 17.73 0.617 5530
 5532 3 -32.83 63.9 17.81 0.657 5531
 5533 3 -32.73 63.81 17.84 0.68 5532
 5534 3 -32.69 63.72 17.91 0.731 5533
 5535 3 -32.62 63.61 18.02 0.768 5534
 5536 3 -32.69 63.44 18.2 0.727 5535
 5537 3 -32.66 63.26 18.36 0.589 5536
 5538 3 -32.44 63.15 18.23 0.32 5537
 5539 3 -32.41 63.21 18.43 0.046 5538
 5540 3 -33.4 63.32 18.95 0.181 5537
 5541 3 -33.75 63.32 19.11 0.061 5540
 5542 3 -32.11 63.81 16.72 0.189 5535
 5543 3 -32 63.79 16.7 0.23 5542
 5544 3 -31.76 64.14 16.75 0.081 5543
 5545 3 -31.64 64.18 16.82 0.093 5544
 5546 3 -31.55 64.29 16.91 0.125 5545
 5547 3 -31.55 64.29 17.04 0.13 5546
 5548 3 -31.74 63.4 16.43 0.128 5543
 5549 3 -31.62 63.38 16.41 0.149 5548
 5550 3 -31.48 63.32 16.43 0.135 5549
 5551 3 -31.32 63.06 16.4 0.074 5550
 5552 3 -31.23 62.9 16.38 0.101 5551
 5553 3 -33.43 64.11 18.65 0.113 5529
 5554 3 -33.47 64 18.68 0.132 5553
 5555 3 -33.54 63.86 18.68 0.159 5554
 5556 3 -33.54 63.75 18.61 0.18 5555
 5557 3 -33.51 63.64 18.57 0.184 5556
 5558 3 -33.8 63.5 18.79 0.09 5557
 5559 3 -33.84 63.44 18.88 0.046 5558
 5560 3 -33.44 63.63 18.41 0.146 5557
 5561 3 -33.41 63.68 18.22 0.000125 5560
 5562 3 -33.12 66.1 18.34 0.143 5510
 5563 3 -33.12 66.29 18.45 0.116 5562
 5564 3 -33.09 66.43 18.54 0.12 5563
 5565 3 -33.11 66.52 18.63 0.06 5564
 5566 3 -33.08 66.64 18.77 0.103 5565
 5567 3 -33.02 66.77 18.77 0.154 5566
 5568 3 -32.97 66.85 18.81 0.198 5567
 5569 3 -32.88 66.97 19.02 0.129 5568
 5570 3 -32.8 67.18 19.13 0.086 5569
 5571 3 -32.73 67.3 19.23 0.114 5570
 5572 3 -32.73 67.43 19.36 0.129 5571
 5573 3 -32.76 67.58 19.47 0.162 5572
 5574 3 -32.73 67.64 19.63 0.138 5573
 5575 3 -32.69 67.65 19.79 0.108 5574
 5576 3 -32.69 67.73 19.9 0.141 5575
 5577 3 -32.66 67.75 20.04 0.106 5576
 5578 3 -32.63 67.76 20.18 0.126 5577
 5579 3 -32.59 67.72 20.32 0.109 5578
 5580 3 -32.55 67.56 20.47 0.132 5579
 5581 3 -32.52 67.56 20.63 0.111 5580
 5582 3 -32.41 67.56 20.73 0.077 5581
 5583 3 -32.26 67.58 20.82 0.074 5582
 5584 3 -34.06 67.53 18.84 0.191 5501
 5585 3 -33.88 67.64 18.82 0.234 5584
 5586 3 -33.76 67.69 18.52 0.121 5585
 5587 3 -33.8 67.77 18.41 0.051 5586
 5588 3 -33.9 73.64 22.4 0.099 5432
 5589 3 -33.89 73.75 22.22 0.101 5588
 5590 3 -33.8 73.81 22.01 0.107 5589
 5591 3 -30.5 76.14 29.39 0.017 5321
 5592 3 -30.11 76.61 30.42 0.125 5289
 5593 3 -30.02 76.67 30.51 0.126 5592
 5594 3 -30.02 76.55 30.62 0.076 5593
 5595 3 -29.97 76.45 30.67 0.000125 5594
 5596 3 -29.82 76.75 30.46 0.086 5593
 5597 3 -29.63 76.84 30.33 0.193 5596
 5598 3 -29.45 76.92 30.24 0.126 5597
 5599 3 -29.25 77 30.24 0.132 5598
 5600 3 -29.09 77.06 30.26 0.1 5599
 5601 3 -28.95 77.09 30.28 0.058 5600
 5602 3 -31.38 76.73 29.62 0.108 5288
 5603 3 -31.57 76.71 29.69 0.122 5602
 5604 3 -31.77 76.6 29.72 0.084 5603
 5605 3 -31.82 76.49 29.9 0.108 5604
 5606 3 -31.84 76.4 29.99 0.104 5605
 5607 3 -31.75 76.37 30.03 0.069 5606
 5608 3 -30.29 77.09 30.15 0.086 5287
 5609 3 -30.27 77.19 30.14 0.056 5608
 5610 3 -30.3 87.92 28.37 0.482 5182
 5611 3 -30.41 87.95 28.42 0.494 5610
 5612 3 -30.68 88.06 28.35 0.448 5611
 5613 3 -30.86 88.11 28.37 0.399 5612
 5614 3 -31.04 88.17 28.4 0.4 5613
 5615 3 -31.21 88.19 28.44 0.375 5614
 5616 3 -31.38 88.28 28.4 0.329 5615
 5617 3 -31.57 88.25 28.58 0.308 5616
 5618 3 -31.82 88.25 28.58 0.324 5617
 5619 3 -32.06 88.25 28.58 0.345 5618
 5620 3 -32.23 88.23 28.58 0.368 5619
 5621 3 -32.48 88.3 28.54 0.351 5620
 5622 3 -32.73 88.27 28.62 0.384 5621
 5623 3 -32.87 88.24 28.62 0.398 5622
 5624 3 -32.97 88.29 28.67 0.399 5623
 5625 3 -33.2 88.29 28.85 0.375 5624
 5626 3 -33.34 88.24 28.85 0.46 5625
 5627 3 -33.49 88.2 29.03 0.43 5626
 5628 3 -33.66 88.09 29.17 0.428 5627
 5629 3 -33.81 88.06 29.35 0.374 5628
 5630 3 -33.94 88.01 29.53 0.314 5629
 5631 3 -34.05 88.04 29.69 0.335 5630
 5632 3 -33.88 88.38 30.17 0.111 5631
 5633 3 -33.74 88.54 30.33 0.105 5632
 5634 3 -33.66 88.62 30.44 0.092 5633
 5635 3 -33.52 88.63 30.56 0.102 5634
 5636 3 -33.45 88.62 30.81 0.084 5635
 5637 3 -33.44 88.65 30.97 0.148 5636
 5638 3 -33.38 88.7 31.08 0.207 5637
 5639 3 -33.52 88.88 31.22 0.162 5638
 5640 3 -33.52 88.99 31.33 0.148 5639
 5641 3 -33.53 89.26 31.4 0.073 5640
 5642 3 -33.6 89.32 31.49 0.067 5641
 5643 3 -33.66 89.37 31.58 0.101 5642
 5644 3 -33.7 89.4 31.7 0.127 5643
 5645 3 -33.76 89.49 31.85 0.078 5644
 5646 3 -33.77 89.6 31.91 0.085 5645
 5647 3 -34.27 87.95 29.79 0.292 5631
 5648 3 -34.41 87.96 29.83 0.263 5647
 5649 3 -34.56 87.87 29.85 0.283 5648
 5650 3 -34.78 87.85 29.85 0.282 5649
 5651 3 -34.91 87.85 29.94 0.254 5650
 5652 3 -35.02 87.76 29.88 0.256 5651
 5653 3 -35.06 87.59 29.87 0.261 5652
 5654 3 -35.27 87.59 29.97 0.315 5653
 5655 3 -35.42 87.46 29.99 0.353 5654
 5656 3 -35.64 87.41 30.06 0.369 5655
 5657 3 -35.81 87.37 30.1 0.395 5656
 5658 3 -36 87.27 30.21 0.428 5657
 5659 3 -36.21 87.16 30.25 0.43 5658
 5660 3 -36.31 87.02 30.27 0.424 5659
 5661 3 -36.53 87.07 30.39 0.436 5660
 5662 3 -36.82 87.15 30.48 0.435 5661
 5663 3 -37.09 87.24 30.5 0.41 5662
 5664 3 -37.27 87.27 30.57 0.45 5663
 5665 3 -37.1 87.68 31.19 0.163 5664
 5666 3 -37.23 87.7 31.38 0.148 5665
 5667 3 -37.22 87.85 31.58 0.173 5666
 5668 3 -37.3 87.96 31.76 0.158 5667
 5669 3 -37.35 88.06 31.87 0.215 5668
 5670 3 -37.44 88.24 32 0.227 5669
 5671 3 -37.33 88.37 32.21 0.237 5670
 5672 3 -37.33 88.51 32.32 0.239 5671
 5673 3 -37.09 88.68 32.21 0.154 5672
 5674 3 -36.84 88.74 32.12 0.023 5673
 5675 3 -37.35 88.58 32.62 0.195 5672
 5676 3 -37.34 88.63 32.76 0.234 5675
 5677 3 -37.26 88.63 32.91 0.267 5676
 5678 3 -37.2 88.66 33.07 0.367 5677
 5679 3 -37.41 88.78 33.26 0.448 5678
 5680 3 -37.42 88.83 33.39 0.474 5679
 5681 3 -37.48 88.97 33.52 0.514 5680
 5682 3 -37.63 89.05 33.65 0.541 5681
 5683 3 -37.81 89.05 33.8 0.513 5682
 5684 3 -38.03 88.94 33.97 0.448 5683
 5685 3 -38.7 88.86 34 0.237 5684
 5686 3 -38.88 88.89 34 0.222 5685
 5687 3 -39.03 88.88 34 0.236 5686
 5688 3 -39.22 88.91 34.01 0.291 5687
 5689 3 -39.41 88.88 34.08 0.307 5688
 5690 3 -39.63 88.83 34.15 0.344 5689
 5691 3 -39.77 88.88 34.33 0.318 5690
 5692 3 -39.94 88.91 34.41 0.26 5691
 5693 3 -40.08 88.97 34.65 0.193 5692
 5694 3 -40.2 88.97 34.75 0.195 5693
 5695 3 -40.34 89.02 34.91 0.149 5694
 5696 3 -40.48 89.05 35.04 0.163 5695
 5697 3 -40.63 89.11 35.18 0.189 5696
 5698 3 -40.8 89.19 35.36 0.184 5697
 5699 3 -40.92 89.27 35.44 0.184 5698
 5700 3 -40.97 89.47 35.52 0.211 5699
 5701 3 -41.05 89.52 35.57 0.227 5700
 5702 3 -41.19 89.66 35.58 0.261 5701
 5703 3 -41.22 89.83 35.62 0.328 5702
 5704 3 -41.41 89.86 35.73 0.336 5703
 5705 3 -41.6 89.8 35.8 0.248 5704
 5706 3 -41.78 89.8 35.96 0.224 5705
 5707 3 -41.91 89.88 36.01 0.325 5706
 5708 3 -41.99 89.8 36.12 0.359 5707
 5709 3 -42.09 89.86 36.29 0.431 5708
 5710 3 -42.16 89.98 36.43 0.391 5709
 5711 3 -42.3 90 36.54 0.368 5710
 5712 3 -42.42 90.08 36.61 0.312 5711
 5713 3 -42.52 90.12 36.72 0.282 5712
 5714 3 -42.55 90.15 36.86 0.266 5713
 5715 3 -42.63 90.15 36.97 0.345 5714
 5716 3 -42.7 90.2 37.07 0.355 5715
 5717 3 -42.66 90.33 37.21 0.381 5716
 5718 3 -42.55 90.7 37.43 0.259 5717
 5719 3 -42.53 90.87 37.51 0.272 5718
 5720 3 -42.52 91.12 37.62 0.17 5719
 5721 3 -42.59 91.22 37.69 0.164 5720
 5722 3 -42.62 91.36 37.76 0.146 5721
 5723 3 -42.63 91.45 37.89 0.155 5722
 5724 3 -42.58 91.56 38 0.151 5723
 5725 3 -42.49 91.64 38.18 0.178 5724
 5726 3 -42.48 91.72 38.33 0.191 5725
 5727 3 -42.52 91.75 38.47 0.264 5726
 5728 3 -42.56 91.9 38.55 0.289 5727
 5729 3 -42.35 92.29 38.54 0.168 5728
 5730 3 -42.2 92.48 38.54 0.143 5729
 5731 3 -42.05 92.62 38.54 0.157 5730
 5732 3 -41.98 92.76 38.58 0.159 5731
 5733 3 -41.88 93.01 38.71 0.2 5732
 5734 3 -41.84 93.18 38.83 0.218 5733
 5735 3 -41.76 93.36 38.87 0.228 5734
 5736 3 -41.7 93.53 38.9 0.231 5735
 5737 3 -41.62 93.67 38.91 0.21 5736
 5738 3 -41.62 93.89 38.94 0.16 5737
 5739 3 -41.52 94.01 38.94 0.151 5738
 5740 3 -41.38 94.08 39.02 0.109 5739
 5741 3 -41.34 94.28 39.08 0.134 5740
 5742 3 -41.3 94.51 39.15 0.151 5741
 5743 3 -41.31 94.64 39.22 0.108 5742
 5744 3 -41.3 94.73 39.29 0.175 5743
 5745 3 -41.35 94.92 39.37 0.283 5744
 5746 3 -41.33 95.04 39.39 0.312 5745
 5747 3 -41.34 95.18 39.51 0.353 5746
 5748 3 -41.44 95.28 39.62 0.369 5747
 5749 3 -41.45 95.4 39.64 0.397 5748
 5750 3 -41.51 95.64 39.72 0.388 5749
 5751 3 -41.56 95.76 39.76 0.368 5750
 5752 3 -41.44 95.9 39.79 0.273 5751
 5753 3 -41.41 95.98 39.86 0.25 5752
 5754 3 -41.35 96.08 39.89 0.291 5753
 5755 3 -41.08 96.34 40.14 0.217 5754
 5756 3 -41.09 96.47 40.32 0.188 5755
 5757 3 -41.08 96.54 40.47 0.192 5756
 5758 3 -41.04 96.78 40.65 0.201 5757
 5759 3 -41.08 96.89 40.79 0.192 5758
 5760 3 -41.04 97.03 41 0.17 5759
 5761 3 -41.01 97.12 41.08 0.186 5760
 5762 3 -40.96 97.23 41.22 0.192 5761
 5763 3 -40.9 97.31 41.38 0.186 5762
 5764 3 -40.91 97.43 41.54 0.181 5763
 5765 3 -41.01 97.53 41.75 0.179 5764
 5766 3 -41.08 97.68 41.89 0.138 5765
 5767 3 -41.09 97.84 42.07 0.184 5766
 5768 3 -41.12 97.95 42.21 0.18 5767
 5769 3 -41.04 98.12 42.35 0.176 5768
 5770 3 -41.08 98.25 42.47 0.191 5769
 5771 3 -41.02 98.5 42.63 0.21 5770
 5772 3 -40.96 98.65 42.75 0.222 5771
 5773 3 -40.9 98.75 42.88 0.211 5772
 5774 3 -40.87 98.93 43.06 0.177 5773
 5775 3 -40.8 99.06 43.13 0.162 5774
 5776 3 -40.72 99.29 43.17 0.157 5775
 5777 3 -40.69 99.48 43.18 0.208 5776
 5778 3 -40.79 99.72 43.25 0.191 5777
 5779 3 -40.84 99.92 43.39 0.214 5778
 5780 3 -40.87 100.11 43.5 0.247 5779
 5781 3 -40.97 100.31 43.6 0.259 5780
 5782 3 -41.01 100.51 43.71 0.268 5781
 5783 3 -41.01 100.81 43.86 0.258 5782
 5784 3 -41.01 101.01 43.96 0.257 5783
 5785 3 -41.05 101.2 44.06 0.193 5784
 5786 3 -41.19 101.4 44.2 0.168 5785
 5787 3 -41.02 101.2 44.49 0.135 5786
 5788 3 -41.02 101.01 44.54 0.087 5787
 5789 3 -41.01 100.81 44.57 0.053 5788
 5790 3 -40.97 100.59 44.68 0.093 5789
 5791 3 -41.11 100.5 44.82 0.107 5790
 5792 3 -41.18 100.5 44.99 0.084 5791
 5793 3 -41.27 100.39 45.11 0.106 5792
 5794 3 -41.32 100.39 45.21 0.126 5793
 5795 3 -41.33 100.39 45.42 0.1 5794
 5796 3 -41.22 100.39 45.56 0.113 5795
 5797 3 -41.22 100.29 45.7 0.138 5796
 5798 3 -41.27 100.09 45.78 0.2 5797
 5799 3 -41.33 100.51 45.96 0.079 5798
 5800 3 -41.4 100.6 46.07 0.084 5799
 5801 3 -41.46 100.69 46.2 0.092 5800
 5802 3 -41.51 100.79 46.29 0.076 5801
 5803 3 -41.21 101.61 44.28 0.156 5786
 5804 3 -41.26 101.81 44.38 0.151 5803
 5805 3 -41.33 101.9 44.46 0.173 5804
 5806 3 -41.37 102.11 44.57 0.218 5805
 5807 3 -41.4 102.31 44.71 0.202 5806
 5808 3 -41.46 102.51 44.82 0.198 5807
 5809 3 -41.55 102.7 44.93 0.219 5808
 5810 3 -41.59 102.89 44.96 0.249 5809
 5811 3 -41.69 103 45.15 0.233 5810
 5812 3 -41.71 103.09 45.25 0.261 5811
 5813 3 -41.75 103.2 45.38 0.309 5812
 5814 3 -41.77 103.29 45.5 0.371 5813
 5815 3 -41.76 103.4 45.58 0.395 5814
 5816 3 -41.86 103.51 45.68 0.411 5815
 5817 3 -41.84 103.6 45.81 0.4 5816
 5818 3 -41.84 103.71 45.89 0.419 5817
 5819 3 -41.9 103.8 46 0.467 5818
 5820 3 -41.86 103.8 46.11 0.475 5819
 5821 3 -41.82 103.9 46.25 0.453 5820
 5822 3 -41.82 104.1 46.36 0.407 5821
 5823 3 -41.76 104.29 46.43 0.379 5822
 5824 3 -41.72 104.6 46.5 0.371 5823
 5825 3 -41.83 104.79 46.57 0.292 5824
 5826 3 -41.87 104.99 46.63 0.224 5825
 5827 3 -41.87 105.1 46.77 0.173 5826
 5828 3 -41.88 105.29 46.94 0.16 5827
 5829 3 -41.86 105.4 47.1 0.098 5828
 5830 3 -41.86 105.49 47.19 0.069 5829
 5831 3 -41.81 105.59 47.35 0.13 5830
 5832 3 -41.89 105.68 47.46 0.165 5831
 5833 3 -41.96 105.79 47.59 0.164 5832
 5834 3 -42 105.88 47.7 0.183 5833
 5835 3 -42 105.99 47.8 0.135 5834
 5836 3 -42.03 106.09 47.91 0.144 5835
 5837 3 -42 106.18 48.03 0.165 5836
 5838 3 -41.96 106.38 48.1 0.194 5837
 5839 3 -41.9 106.49 48.14 0.242 5838
 5840 3 -41.81 106.59 48.07 0.223 5839
 5841 3 -41.75 106.68 48 0.268 5840
 5842 3 -41.71 106.79 48.02 0.289 5841
 5843 3 -41.63 106.99 47.7 0.091 5842
 5844 3 -41.58 107.29 47.67 0.096 5843
 5845 3 -41.47 107.38 47.56 0.099 5844
 5846 3 -41.28 107.38 47.45 0.093 5845
 5847 3 -41.21 107.49 47.27 0.117 5846
 5848 3 -41.2 107.49 47.1 0.132 5847
 5849 3 -41.18 107.49 47 0.091 5848
 5850 3 -41.57 107 48.41 0.137 5842
 5851 3 -41.64 107.19 48.55 0.195 5850
 5852 3 -42.01 107.27 48.77 0.065 5851
 5853 3 -42.07 107.18 48.96 0.089 5852
 5854 3 -42 107.08 49.13 0.143 5853
 5855 3 -42.06 106.99 49.27 0.084 5854
 5856 3 -42.11 106.89 49.46 0.066 5855
 5857 3 -42.21 106.89 49.67 0.105 5856
 5858 3 -42.18 106.88 49.81 0.106 5857
 5859 3 -42 106.88 49.95 0.123 5858
 5860 3 -41.93 106.78 50.06 0.115 5859
 5861 3 -41.93 106.78 50.17 0.097 5860
 5862 3 -41.82 106.78 50.31 0.112 5861
 5863 3 -41.81 106.67 50.49 0.077 5862
 5864 3 -41.78 106.58 50.63 0.168 5863
 5865 3 -41.93 106.58 50.84 0.103 5864
 5866 3 -41.96 106.36 50.99 0.169 5865
 5867 3 -41.97 106.36 51.12 0.218 5866
 5868 3 -42.04 106.27 51.24 0.21 5867
 5869 3 -41.85 105.97 51.19 0.048 5868
 5870 3 -41.86 105.86 51.24 0.071 5869
 5871 3 -42.26 106.16 51.38 0.155 5868
 5872 3 -42.47 106.27 51.41 0.094 5871
 5873 3 -42.64 106.27 51.42 0.05 5872
 5874 3 -41.57 107.49 48.45 0.294 5851
 5875 3 -41.53 107.6 48.39 0.361 5874
 5876 3 -41.61 107.69 48.49 0.317 5875
 5877 3 -41.82 107.68 48.56 0.235 5876
 5878 3 -42.13 107.68 48.52 0.219 5877
 5879 3 -41.17 107.69 48.82 0.152 5875
 5880 3 -41.06 107.78 48.91 0.206 5879
 5881 3 -40.88 107.69 49.05 0.127 5880
 5882 3 -40.79 107.58 49.17 0.16 5881
 5883 3 -40.75 107.47 49.38 0.109 5882
 5884 3 -40.72 107.38 49.49 0.115 5883
 5885 3 -41.11 107.99 48.85 0.131 5880
 5886 3 -41.07 108.08 49 0.168 5885
 5887 3 -41.04 108.28 49.07 0.169 5886
 5888 3 -40.97 108.39 49.09 0.148 5887
 5889 3 -40.86 108.58 49.12 0.094 5888
 5890 3 -40.7 108.69 49.12 0.187 5889
 5891 3 -40.54 108.69 49.09 0.182 5890
 5892 3 -40.36 108.78 49.07 0.167 5891
 5893 3 -40.21 108.89 49 0.139 5892
 5894 3 -40.07 108.99 48.88 0.111 5893
 5895 3 -39.95 109.08 48.8 0.138 5894
 5896 3 -39.85 109.08 48.77 0.183 5895
 5897 3 -39.75 109.19 48.81 0.233 5896
 5898 3 -39.49 109.28 48.67 0.221 5897
 5899 3 -39.39 109.39 48.77 0.265 5898
 5900 3 -39.61 109.58 49.07 0.112 5899
 5901 3 -39.68 109.78 49.02 0.074 5900
 5902 3 -39.75 109.88 49.12 0.087 5901
 5903 3 -39.75 110.08 49.09 0.107 5902
 5904 3 -39.79 110.19 49.07 0.076 5903
 5905 3 -39.82 110.38 49.12 0.099 5904
 5906 3 -39.95 110.49 49.09 0.08 5905
 5907 3 -39.07 109.39 48.73 0.148 5899
 5908 3 -38.86 109.39 48.73 0.13 5907
 5909 3 -38.71 109.49 48.67 0.143 5908
 5910 3 -38.65 109.58 48.82 0.143 5909
 5911 3 -38.56 109.58 48.99 0.122 5910
 5912 3 -38.42 109.58 49.02 0.138 5911
 5913 3 -38.33 109.58 49.13 0.164 5912
 5914 3 -38.29 109.88 49.21 0.152 5913
 5915 3 -38.14 109.97 49.23 0.134 5914
 5916 3 -37.97 109.96 49.16 0.158 5915
 5917 3 -38.17 110.16 48.78 0.105 5916
 5918 3 -38.24 110.27 48.67 0.083 5917
 5919 3 -38.31 110.27 48.52 0.122 5918
 5920 3 -38.29 110.27 48.38 0.13 5919
 5921 3 -37.67 110.07 49.45 0.118 5916
 5922 3 -37.5 110.07 49.52 0.162 5921
 5923 3 -37.43 110.15 49.67 0.159 5922
 5924 3 -37.39 110.15 49.78 0.199 5923
 5925 3 -37.33 110.26 49.89 0.193 5924
 5926 3 -37.25 110.46 49.96 0.096 5925
 5927 3 -37.24 110.47 50.1 0.069 5926
 5928 3 -37.24 109.97 50.1 0.091 5925
 5929 3 -37.15 110.06 50.21 0.087 5928
 5930 3 -37.07 109.97 50.32 0.078 5929
 5931 3 -37 109.86 50.37 0.000125 5930
 5932 3 -41.37 104.29 46.56 0.09 5824
 5933 3 -41.44 104.4 46.67 0.082 5932
 5934 3 -41.43 104.49 46.79 0.08 5933
 5935 3 -41.44 104.6 46.93 0.083 5934
 5936 3 -41.4 104.69 47.07 0.09 5935
 5937 3 -41.4 104.68 47.25 0.074 5936
 5938 3 -41.43 104.79 47.39 0.099 5937
 5939 3 -41.44 104.79 47.5 0.071 5938
 5940 3 -42.84 90.04 37.07 0.069 5717
 5941 3 -37.88 89.05 34.09 0.289 5684
 5942 3 -37.95 89.07 34.18 0.185 5941
 5943 3 -36.83 88.65 32.82 0.115 5678
 5944 3 -36.67 88.57 32.8 0.111 5943
 5945 3 -37.53 87.18 30.45 0.357 5664
 5946 3 -37.84 87.01 30.34 0.29 5945
 5947 3 -38.07 86.98 30.32 0.267 5946
 5948 3 -38.32 86.93 30.34 0.266 5947
 5949 3 -38.52 86.9 30.39 0.277 5948
 5950 3 -38.68 86.82 30.45 0.285 5949
 5951 3 -38.91 86.7 30.45 0.311 5950
 5952 3 -39.11 86.63 30.5 0.312 5951
 5953 3 -39.34 86.55 30.48 0.321 5952
 5954 3 -39.57 86.47 30.45 0.319 5953
 5955 3 -39.78 86.47 30.48 0.33 5954
 5956 3 -39.96 86.5 30.52 0.301 5955
 5957 3 -40.14 86.55 30.52 0.309 5956
 5958 3 -40.38 86.5 30.59 0.319 5957
 5959 3 -40.57 86.47 30.66 0.355 5958
 5960 3 -40.74 86.44 30.73 0.385 5959
 5961 3 -40.91 86.36 30.75 0.366 5960
 5962 3 -41.14 86.33 30.75 0.399 5961
 5963 3 -41.34 86.27 30.8 0.43 5962
 5964 3 -41.53 86.24 30.82 0.451 5963
 5965 3 -41.71 86.21 30.86 0.501 5964
 5966 3 -41.89 86.16 30.93 0.538 5965
 5967 3 -42.04 86.13 30.93 0.581 5966
 5968 3 -42.2 86.21 31 0.571 5967
 5969 3 -42.31 85.55 30.55 0.219 5968
 5970 3 -42.5 85.47 30.57 0.214 5969
 5971 3 -42.68 85.42 30.59 0.212 5970
 5972 3 -42.89 85.36 30.66 0.222 5971
 5973 3 -43.03 85.3 30.66 0.247 5972
 5974 3 -43.2 85.22 30.7 0.265 5973
 5975 3 -43.35 85.13 30.77 0.26 5974
 5976 3 -43.5 85.02 30.77 0.272 5975
 5977 3 -43.67 84.94 30.8 0.254 5976
 5978 3 -43.86 84.85 30.86 0.248 5977
 5979 3 -44 84.77 30.91 0.271 5978
 5980 3 -44.21 84.71 30.89 0.256 5979
 5981 3 -44.43 84.61 30.96 0.28 5980
 5982 3 -44.6 84.58 31.05 0.281 5981
 5983 3 -44.81 84.5 31.07 0.293 5982
 5984 3 -44.99 84.44 31.11 0.291 5983
 5985 3 -45.21 84.36 31.16 0.334 5984
 5986 3 -45.42 84.28 31.09 0.361 5985
 5987 3 -45.6 84.21 31.07 0.366 5986
 5988 3 -45.77 84.08 31.07 0.399 5987
 5989 3 -45.93 83.99 31.07 0.388 5988
 5990 3 -46.16 83.97 31.05 0.408 5989
 5991 3 -46.28 83.86 31.14 0.487 5990
 5992 3 -46.35 83.75 31.11 0.53 5991
 5993 3 -46.7 83.91 31.18 0.417 5992
 5994 3 -46.99 83.91 31.2 0.406 5993
 5995 3 -47.28 83.91 31.18 0.373 5994
 5996 3 -47.48 83.92 31.23 0.349 5995
 5997 3 -47.7 83.87 31.3 0.304 5996
 5998 3 -47.96 83.87 31.36 0.269 5997
 5999 3 -48.17 83.84 31.39 0.284 5998
 6000 3 -48.35 83.83 31.48 0.269 5999
 6001 3 -48.53 83.78 31.52 0.28 6000
 6002 3 -48.73 83.79 31.66 0.256 6001
 6003 3 -48.91 83.76 31.71 0.307 6002
 6004 3 -49.06 83.7 31.82 0.35 6003
 6005 3 -49.28 83.67 31.9 0.383 6004
 6006 3 -49.45 83.59 32.02 0.43 6005
 6007 3 -49.67 83.53 32.08 0.394 6006
 6008 3 -49.85 83.42 32.02 0.398 6007
 6009 3 -50.03 83.29 32.05 0.383 6008
 6010 3 -50.18 83.17 32.05 0.412 6009
 6011 3 -50.39 83.06 32.09 0.456 6010
 6012 3 -50.53 83.01 32.1 0.443 6011
 6013 3 -50.71 82.92 32.34 0.466 6012
 6014 3 -50.81 82.89 32.41 0.465 6013
 6015 3 -50.96 82.81 32.31 0.513 6014
 6016 3 -51.07 82.58 32.27 0.395 6015
 6017 3 -51.23 82.59 32.27 0.445 6016
 6018 3 -51.31 82.48 32.26 0.479 6017
 6019 3 -50.84 82.06 32.63 0.14 6018
 6020 3 -50.81 81.95 32.52 0.157 6019
 6021 3 -50.74 81.84 32.34 0.079 6020
 6022 3 -50.66 81.79 32.26 0.046 6021
 6023 3 -50.6 81.73 32.2 0.069 6022
 6024 3 -50.67 81.59 32.16 0.08 6023
 6025 3 -50.74 81.51 32.24 0.12 6024
 6026 3 -50.74 81.59 32.41 0.066 6025
 6027 3 -50.81 81.62 32.52 0.000125 6026
 6028 3 -50.85 81.33 32.27 0.092 6025
 6029 3 -50.89 81.25 32.35 0.095 6028
 6030 3 -50.93 81.17 32.47 0.097 6029
 6031 3 -50.99 81.09 32.6 0.087 6030
 6032 3 -51.06 80.98 32.76 0.13 6031
 6033 3 -51.14 80.95 32.83 0.107 6032
 6034 3 -51.28 80.84 33.03 0.11 6033
 6035 3 -51.35 80.76 33.26 0.049 6034
 6036 3 -51.39 80.87 33.42 0.07 6035
 6037 3 -51.35 80.98 33.53 0.138 6036
 6038 3 -51.42 81.11 33.62 0.081 6037
 6039 3 -51.53 82.45 32.41 0.477 6018
 6040 3 -51.68 82.39 32.27 0.44 6039
 6041 3 -51.85 82.31 32.28 0.463 6040
 6042 3 -51.96 82.23 32.35 0.493 6041
 6043 3 -52.03 82.11 32.3 0.52 6042
 6044 3 -52.03 82.03 31.59 0.149 6043
 6045 3 -52.02 81.95 31.48 0.125 6044
 6046 3 -51.99 81.81 31.41 0.127 6045
 6047 3 -51.98 81.68 31.52 0.113 6046
 6048 3 -51.96 81.59 31.64 0.104 6047
 6049 3 -51.96 81.42 31.75 0.124 6048
 6050 3 -52.02 81.28 31.75 0.136 6049
 6051 3 -52.07 81.14 31.79 0.157 6050
 6052 3 -52.03 80.95 31.82 0.139 6051
 6053 3 -52.03 80.79 31.86 0.136 6052
 6054 3 -51.99 80.65 31.91 0.171 6053
 6055 3 -52 80.51 31.95 0.206 6054
 6056 3 -51.98 80.36 32.06 0.282 6055
 6057 3 -52 80.23 32.15 0.349 6056
 6058 3 -52.03 80.12 32.22 0.392 6057
 6059 3 -52.14 80.01 32.3 0.392 6058
 6060 3 -52.24 79.86 32.4 0.386 6059
 6061 3 -52.29 79.79 32.58 0.401 6060
 6062 3 -52.24 79.76 32.67 0.384 6061
 6063 3 -52.25 80.34 32.94 0.169 6062
 6064 3 -52.23 80.37 33.05 0.137 6063
 6065 3 -52.31 79.39 32.58 0.256 6062
 6066 3 -52.27 79.25 32.51 0.198 6065
 6067 3 -52.24 79.14 32.47 0.141 6066
 6068 3 -52.31 79.01 32.38 0.112 6067
 6069 3 -52.28 78.89 32.31 0.072 6068
 6070 3 -52.28 78.79 32.2 0.078 6069
 6071 3 -52.17 78.67 32.1 0.132 6070
 6072 3 -52.24 82.06 32.59 0.455 6043
 6073 3 -52.32 81.92 32.7 0.418 6072
 6074 3 -52.32 81.84 32.78 0.376 6073
 6075 3 -52.39 81.73 33.08 0.327 6074
 6076 3 -52.49 81.62 33.16 0.292 6075
 6077 3 -52.49 81.51 33.23 0.3 6076
 6078 3 -52.45 81.42 33.33 0.366 6077
 6079 3 -52.49 81.34 33.38 0.436 6078
 6080 3 -52.71 81.2 33.38 0.403 6079
 6081 3 -52.84 81.06 33.38 0.474 6080
 6082 3 -52.81 80.92 33.42 0.504 6081
 6083 3 -52.89 80.81 33.41 0.54 6082
 6084 3 -52 80.68 33.45 0.106 6083
 6085 3 -51.92 80.72 33.52 0.078 6084
 6086 3 -53.2 80.78 33.42 0.411 6083
 6087 3 -53.43 80.78 33.44 0.413 6086
 6088 3 -53.57 80.67 33.52 0.462 6087
 6089 3 -53.67 80.6 33.63 0.503 6088
 6090 3 -53.78 80.57 33.73 0.558 6089
 6091 3 -53.99 80.52 33.78 0.615 6090
 6092 3 -54.14 80.34 33.84 0.605 6091
 6093 3 -54.24 80.23 33.98 0.619 6092
 6094 3 -54.39 80.15 34.02 0.624 6093
 6095 3 -54.49 80.02 34.08 0.611 6094
 6096 3 -54.59 79.96 34.19 0.562 6095
 6097 3 -54.73 79.82 34.23 0.542 6096
 6098 3 -54.89 79.71 34.23 0.539 6097
 6099 3 -54.96 79.63 34.3 0.54 6098
 6100 3 -55.1 79.59 34.3 0.589 6099
 6101 3 -55.21 79.49 34.33 0.597 6100
 6102 3 -55.38 79.4 34.34 0.606 6101
 6103 3 -55.45 79.24 34.37 0.607 6102
 6104 3 -55.49 79.15 34.45 0.584 6103
 6105 3 -55.14 78.51 34.58 0.129 6104
 6106 3 -55.15 78.34 34.64 0.127 6105
 6107 3 -55.07 78.19 34.74 0.152 6106
 6108 3 -55.04 78.09 34.85 0.147 6107
 6109 3 -55 78.04 34.96 0.151 6108
 6110 3 -54.96 77.84 35.07 0.227 6109
 6111 3 -55.11 77.96 35.38 0.079 6110
 6112 3 -55.11 77.84 35.45 0.11 6111
 6113 3 -55.11 77.79 35.59 0.095 6112
 6114 3 -54.9 77.59 35.03 0.182 6110
 6115 3 -54.82 77.41 34.95 0.227 6114
 6116 3 -54.83 77.19 34.91 0.366 6115
 6117 3 -54.83 77.09 34.89 0.427 6116
 6118 3 -54.78 76.99 34.98 0.446 6117
 6119 3 -54.79 76.88 35.06 0.471 6118
 6120 3 -54.75 76.77 35.06 0.538 6119
 6121 3 -54.55 76.68 34.96 0.483 6120
 6122 3 -54.4 76.55 34.84 0.422 6121
 6123 3 -54.17 76.52 34.79 0.389 6122
 6124 3 -54.35 76.13 34.46 0.101 6123
 6125 3 -54.36 75.99 34.46 0.153 6124
 6126 3 -54.35 75.84 34.48 0.15 6125
 6127 3 -54.32 75.66 34.46 0.18 6126
 6128 3 -54.32 75.55 34.5 0.132 6127
 6129 3 -54.29 75.38 34.5 0.169 6128
 6130 3 -54.25 75.24 34.46 0.192 6129
 6131 3 -54.28 75.09 34.31 0.176 6130
 6132 3 -54.21 74.98 34.29 0.232 6131
 6133 3 -54.1 74.82 34.31 0.34 6132
 6134 3 -54.15 74.66 34.21 0.32 6133
 6135 3 -54.36 74.27 34.17 0.213 6134
 6136 3 -54.43 74.1 34.17 0.225 6135
 6137 3 -54.61 73.91 34.16 0.158 6136
 6138 3 -54.71 73.79 34.06 0.183 6137
 6139 3 -54.82 73.63 33.99 0.206 6138
 6140 3 -54.9 73.43 33.98 0.223 6139
 6141 3 -55 73.29 34.02 0.224 6140
 6142 3 -55.07 73.1 34.1 0.193 6141
 6143 3 -55.04 72.96 34.1 0.196 6142
 6144 3 -55.01 72.82 34.07 0.261 6143
 6145 3 -54.99 72.69 34.1 0.275 6144
 6146 3 -55.05 72.6 34.29 0.273 6145
 6147 3 -55.08 72.46 34.39 0.294 6146
 6148 3 -55.15 72.35 34.48 0.343 6147
 6149 3 -55.11 72.18 34.53 0.346 6148
 6150 3 -55.39 72.37 34.86 0.238 6149
 6151 3 -55.76 72.49 34.89 0.113 6150
 6152 3 -55.97 72.63 34.92 0.089 6151
 6153 3 -56.12 72.74 34.99 0.067 6152
 6154 3 -56.22 72.77 35.06 0.092 6153
 6155 3 -56.32 72.85 35.18 0.11 6154
 6156 3 -56.5 72.96 35.24 0.056 6155
 6157 3 -56.49 73.02 35.42 0.081 6156
 6158 3 -56.32 73.05 35.46 0.122 6157
 6159 3 -56.14 73.1 35.49 0.044 6158
 6160 3 -56 73.09 35.6 0.113 6159
 6161 3 -55.9 73.02 35.78 0.091 6160
 6162 3 -54.89 71.88 34.34 0.321 6149
 6163 3 -54.79 71.6 34.14 0.316 6162
 6164 3 -54.85 71.49 34.2 0.342 6163
 6165 3 -54.89 71.32 34.21 0.336 6164
 6166 3 -54.83 71.15 34.17 0.28 6165
 6167 3 -54.76 71.02 34.03 0.193 6166
 6168 3 -54.79 70.9 34.06 0.179 6167
 6169 3 -54.72 70.52 33.91 0.218 6168
 6170 3 -54.72 70.38 33.85 0.25 6169
 6171 3 -54.75 70.21 33.85 0.244 6170
 6172 3 -54.77 70.04 33.81 0.207 6171
 6173 3 -54.8 69.88 33.77 0.209 6172
 6174 3 -54.76 69.73 33.77 0.204 6173
 6175 3 -54.73 69.59 33.8 0.185 6174
 6176 3 -54.65 69.37 33.82 0.178 6175
 6177 3 -54.61 69.21 33.8 0.188 6176
 6178 3 -54.55 69.02 33.75 0.178 6177
 6179 3 -54.51 68.82 33.72 0.154 6178
 6180 3 -54.48 68.66 33.68 0.17 6179
 6181 3 -54.41 68.52 33.57 0.209 6180
 6182 3 -54.33 68.35 33.46 0.199 6181
 6183 3 -54.27 68.18 33.3 0.189 6182
 6184 3 -54.3 68.04 33.15 0.177 6183
 6185 3 -54.31 67.96 32.99 0.167 6184
 6186 3 -54.26 67.79 32.89 0.183 6185
 6187 3 -54.3 67.76 32.79 0.153 6186
 6188 3 -54.31 67.7 32.65 0.131 6187
 6189 3 -54.38 67.62 32.54 0.185 6188
 6190 3 -54.36 67.58 32.42 0.214 6189
 6191 3 -54.33 67.48 32.3 0.205 6190
 6192 3 -54.3 67.31 32.22 0.185 6191
 6193 3 -54.29 67.26 32.05 0.183 6192
 6194 3 -54.25 67.17 31.94 0.176 6193
 6195 3 -54.19 67.06 31.84 0.154 6194
 6196 3 -54.11 67.06 31.75 0.177 6195
 6197 3 -54.06 66.97 31.57 0.207 6196
 6198 3 -54.01 66.78 31.43 0.184 6197
 6199 3 -54 66.67 31.25 0.195 6198
 6200 3 -53.88 66.58 31.09 0.199 6199
 6201 3 -53.91 66.31 31.07 0.184 6200
 6202 3 -53.86 66.22 30.84 0.157 6201
 6203 3 -53.81 66.06 30.77 0.156 6202
 6204 3 -53.73 65.92 30.63 0.143 6203
 6205 3 -53.66 65.81 30.45 0.17 6204
 6206 3 -53.58 65.65 30.34 0.183 6205
 6207 3 -53.54 65.51 30.22 0.196 6206
 6208 3 -53.36 65.31 29.97 0.105 6207
 6209 3 -53.26 65.34 29.86 0.12 6208
 6210 3 -53.26 65.31 29.68 0.133 6209
 6211 3 -53.26 65.22 29.54 0.13 6210
 6212 3 -53.16 65.06 29.43 0.162 6211
 6213 3 -53.06 64.92 29.34 0.12 6212
 6214 3 -53 64.81 29.22 0.151 6213
 6215 3 -53.01 64.64 29.09 0.194 6214
 6216 3 -53.05 64.53 28.97 0.198 6215
 6217 3 -52.94 64.2 28.91 0.112 6216
 6218 3 -52.88 64.09 28.82 0.101 6217
 6219 3 -52.83 63.9 28.81 0.126 6218
 6220 3 -52.81 63.72 28.77 0.124 6219
 6221 3 -52.7 63.55 28.72 0.107 6220
 6222 3 -52.69 63.42 28.68 0.071 6221
 6223 3 -52.61 63.22 28.57 0.079 6222
 6224 3 -52.51 63.15 28.52 0.071 6223
 6225 3 -54 66.18 31.32 0.112 6201
 6226 3 -53.94 66.01 31.48 0.061 6225
 6227 3 -54.06 65.93 31.68 0.107 6226
 6228 3 -54.65 72.74 33.67 0.103 6145
 6229 3 -54.42 72.79 33.66 0.141 6228
 6230 3 -54.35 72.77 33.57 0.212 6229
 6231 3 -54.5 72.6 33.29 0.083 6230
 6232 3 -54.4 72.46 33.17 0.056 6231
 6233 3 -54.37 72.38 33.09 0.073 6232
 6234 3 -54.08 72.87 33.68 0.132 6230
 6235 3 -53.87 72.71 33.68 0.08 6234
 6236 3 -53.72 72.63 33.67 0.065 6235
 6237 3 -53.62 72.54 33.6 0.077 6236
 6238 3 -53.46 72.43 33.48 0.117 6237
 6239 3 -53.35 72.29 33.36 0.108 6238
 6240 3 -53.22 72.15 33.31 0.101 6239
 6241 3 -53.11 72.06 33.27 0.119 6240
 6242 3 -52.97 71.95 33.17 0.083 6241
 6243 3 -52.75 71.95 33.17 0.059 6242
 6244 3 -52.58 71.92 33.07 0.104 6243
 6245 3 -52.49 71.89 32.95 0.089 6244
 6246 3 -52.39 71.92 32.84 0.109 6245
 6247 3 -52.25 71.9 32.73 0.136 6246
 6248 3 -52.32 71.73 32.53 0.079 6247
 6249 3 -52.4 71.65 32.31 0.109 6248
 6250 3 -52.54 71.64 32.24 0.068 6249
 6251 3 -52.07 72.12 32.91 0.06 6247
 6252 3 -52.14 72.15 33.02 0.105 6251
 6253 3 -52.17 72.26 33.17 0.16 6252
 6254 3 -52.18 72.45 33.29 0.124 6253
 6255 3 -52.15 72.56 33.43 0.062 6254
 6256 3 -52.07 72.47 33.52 0.103 6255
 6257 3 -52.1 72.43 33.73 0.124 6256
 6258 3 -52.08 72.61 33.82 0.079 6257
 6259 3 -51.89 72.68 33.89 0.109 6258
 6260 3 -51.86 72.78 33.95 0.000125 6259
 6261 3 -53.54 74.76 34.18 0.073 6134
 6262 3 -53.4 74.85 34.09 0.081 6261
 6263 3 -53.22 74.91 34.03 0.087 6262
 6264 3 -55 76.88 35.96 0.148 6120
 6265 3 -55.07 76.82 36.16 0.136 6264
 6266 3 -55.08 76.8 36.29 0.108 6265
 6267 3 -55.11 76.77 36.52 0.123 6266
 6268 3 -55.05 76.6 36.6 0.134 6267
 6269 3 -54.82 76.52 36.64 0.087 6268
 6270 3 -54.72 76.44 36.71 0.033 6269
 6271 3 -54.64 76.44 36.81 0.081 6270
 6272 3 -54.57 76.4 36.92 0.048 6271
 6273 3 -54.53 76.27 36.96 0.09 6272
 6274 3 -54.44 76.21 36.91 0.069 6273
 6275 3 -54.44 76.09 36.88 0.046 6274
 6276 3 -55.78 79.27 34.53 0.43 6104
 6277 3 -55.92 79.24 34.62 0.384 6276
 6278 3 -56.06 79.18 34.66 0.355 6277
 6279 3 -56.24 79.1 34.72 0.347 6278
 6280 3 -56.39 79.01 34.73 0.373 6279
 6281 3 -56.49 78.93 34.8 0.412 6280
 6282 3 -56.57 78.88 34.87 0.429 6281
 6283 3 -56.67 78.82 34.94 0.483 6282
 6284 3 -56.76 78.82 35.09 0.54 6283
 6285 3 -56.81 78.9 35.27 0.563 6284
 6286 3 -56.93 78.49 35.19 0.461 6285
 6287 3 -57.01 78.44 35.27 0.48 6286
 6288 3 -57.05 78.32 35.42 0.478 6287
 6289 3 -57.22 78.21 35.45 0.46 6288
 6290 3 -57.33 78.07 35.45 0.386 6289
 6291 3 -57.46 77.99 35.56 0.345 6290
 6292 3 -57.57 77.91 35.64 0.321 6291
 6293 3 -57.72 77.85 35.67 0.309 6292
 6294 3 -57.9 77.79 35.67 0.373 6293
 6295 3 -58.07 77.82 35.67 0.462 6294
 6296 3 -58.21 77.69 35.71 0.507 6295
 6297 3 -58.36 77.68 35.77 0.522 6296
 6298 3 -58.5 77.77 36.11 0.367 6297
 6299 3 -58.64 77.74 36.2 0.326 6298
 6300 3 -58.79 77.77 36.34 0.354 6299
 6301 3 -58.93 77.77 36.46 0.353 6300
 6302 3 -58.93 77.35 36.17 0.117 6301
 6303 3 -58.92 77.16 36.2 0.12 6302
 6304 3 -58.86 76.99 36.18 0.123 6303
 6305 3 -58.76 76.85 36.31 0.071 6304
 6306 3 -58.61 76.74 36.35 0.127 6305
 6307 3 -58.43 76.77 36.36 0.077 6306
 6308 3 -58.29 76.73 36.49 0.177 6307
 6309 3 -58.22 76.68 36.29 0.000125 6308
 6310 3 -59.11 77.9 36.64 0.344 6301
 6311 3 -59.22 77.88 36.74 0.37 6310
 6312 3 -59.4 77.99 36.77 0.371 6311
 6313 3 -59.54 78 36.78 0.401 6312
 6314 3 -59.61 78.16 37.14 0.352 6313
 6315 3 -59.74 78.14 37.27 0.389 6314
 6316 3 -59.86 78.19 37.34 0.458 6315
 6317 3 -60 78.14 37.46 0.642 6316
 6318 3 -60 78.3 37.88 0.556 6317
 6319 3 -60.15 78.28 38.02 0.564 6318
 6320 3 -60.18 78.3 38.16 0.578 6319
 6321 3 -60.25 78.41 38.24 0.567 6320
 6322 3 -60.4 78.42 38.31 0.603 6321
 6323 3 -60.44 78.5 38.45 0.6 6322
 6324 3 -60.47 78.55 38.59 0.594 6323
 6325 3 -60.79 78.72 38.45 0.356 6324
 6326 3 -59.97 78.41 39.2 0.202 6325
 6327 3 -59.97 78.39 39.34 0.204 6326
 6328 3 -60 78.41 39.49 0.225 6327
 6329 3 -60.07 78.44 39.66 0.27 6328
 6330 3 -60.04 78.45 39.81 0.287 6329
 6331 3 -60.04 78.5 39.95 0.31 6330
 6332 3 -60.01 78.5 40.1 0.346 6331
 6333 3 -60.17 78.5 40.23 0.342 6332
 6334 3 -60.32 78.49 40.38 0.378 6333
 6335 3 -60.46 78.53 40.51 0.393 6334
 6336 3 -60.57 78.42 40.67 0.441 6335
 6337 3 -60.61 78.44 40.85 0.465 6336
 6338 3 -60.69 78.47 41.01 0.432 6337
 6339 3 -60.69 78.42 41.16 0.389 6338
 6340 3 -60.6 78.5 41.41 0.361 6339
 6341 3 -60.55 78.5 41.59 0.372 6340
 6342 3 -60.54 78.36 41.9 0.302 6341
 6343 3 -60.5 78.3 42.03 0.331 6342
 6344 3 -60.47 78.36 42.13 0.364 6343
 6345 3 -60.47 78.33 42.26 0.367 6344
 6346 3 -60.57 78.25 42.31 0.387 6345
 6347 3 -60.62 78.24 42.42 0.369 6346
 6348 3 -60.36 78.03 42.67 0.196 6347
 6349 3 -60.4 77.97 42.84 0.174 6348
 6350 3 -60.44 77.94 42.95 0.141 6349
 6351 3 -60.47 77.83 43.07 0.122 6350
 6352 3 -60.47 77.8 43.25 0.125 6351
 6353 3 -60.5 77.72 43.45 0.155 6352
 6354 3 -60.51 77.63 43.64 0.187 6353
 6355 3 -60.5 77.58 43.74 0.183 6354
 6356 3 -60.6 77.39 43.98 0.144 6355
 6357 3 -60.62 77.25 44.06 0.134 6356
 6358 3 -60.65 77.2 44.18 0.174 6357
 6359 3 -60.68 77.18 44.42 0.16 6358
 6360 3 -60.69 77.09 44.54 0.169 6359
 6361 3 -60.75 76.98 44.67 0.159 6360
 6362 3 -60.76 76.92 44.82 0.174 6361
 6363 3 -60.82 76.92 44.96 0.187 6362
 6364 3 -60.64 77.2 44.98 0.116 6363
 6365 3 -60.62 77.34 45.03 0.165 6364
 6366 3 -60.93 76.84 45.1 0.135 6363
 6367 3 -61.04 76.78 45.25 0.14 6366
 6368 3 -61.14 76.76 45.42 0.142 6367
 6369 3 -61.18 76.78 45.57 0.136 6368
 6370 3 -61.28 76.7 45.74 0.124 6369
 6371 3 -61.36 76.67 45.88 0.084 6370
 6372 3 -61.43 76.65 46.02 0.129 6371
 6373 3 -61.4 76.56 46.17 0.145 6372
 6374 3 -61.37 76.48 46.31 0.163 6373
 6375 3 -61.35 76.37 46.42 0.147 6374
 6376 3 -61.29 76.29 46.56 0.134 6375
 6377 3 -61.32 76.21 46.73 0.138 6376
 6378 3 -61.33 76.18 46.85 0.141 6377
 6379 3 -61.36 76.15 47.03 0.162 6378
 6380 3 -61.36 76.15 47.14 0.184 6379
 6381 3 -61.36 75.79 47.17 0.115 6380
 6382 3 -61.35 75.67 47.17 0.122 6381
 6383 3 -61.29 75.56 47.18 0.154 6382
 6384 3 -61.25 75.43 47.25 0.105 6383
 6385 3 -61.22 75.31 47.35 0.101 6384
 6386 3 -61.08 75.2 47.34 0.154 6385
 6387 3 -61.21 74.87 47.56 0.166 6386
 6388 3 -61.18 74.78 47.66 0.221 6387
 6389 3 -61.04 74.73 47.68 0.314 6388
 6390 3 -60.75 74.7 47.54 0.182 6389
 6391 3 -60.55 74.81 47.42 0.116 6390
 6392 3 -61.32 74.51 47.88 0.2 6389
 6393 3 -61.33 74.42 47.95 0.152 6392
 6394 3 -61.43 74.28 48.04 0.137 6393
 6395 3 -61.51 74.17 48.06 0.206 6394
 6396 3 -61.51 74.07 48.03 0.229 6395
 6397 3 -61.58 73.96 48.14 0.26 6396
 6398 3 -61.6 73.82 48.17 0.243 6397
 6399 3 -61.97 73.81 48.23 0.088 6398
 6400 3 -62.07 73.79 48.24 0.107 6399
 6401 3 -62.15 73.95 48.31 0.079 6400
 6402 3 -62.22 74.03 48.42 0.074 6401
 6403 3 -61.43 73.7 48.28 0.203 6398
 6404 3 -61.35 73.48 48.52 0.127 6403
 6405 3 -61.24 73.39 48.6 0.142 6404
 6406 3 -61.11 73.36 48.79 0.094 6405
 6407 3 -61.04 73.29 48.96 0.12 6406
 6408 3 -61 73.17 49.1 0.128 6407
 6409 3 -60.97 73.06 49.24 0.119 6408
 6410 3 -60.9 73.01 49.34 0.149 6409
 6411 3 -60.83 72.98 49.46 0.195 6410
 6412 3 -60.86 72.95 49.57 0.234 6411
 6413 3 -60.86 72.89 49.68 0.315 6412
 6414 3 -60.72 72.87 49.82 0.51 6413
 6415 3 -60.71 72.81 49.96 0.545 6414
 6416 3 -60.86 72.62 50.2 0.428 6415
 6417 3 -61.08 72.23 50.38 0.203 6416
 6418 3 -61.1 72.04 50.49 0.181 6417
 6419 3 -61.15 71.82 50.61 0.145 6418
 6420 3 -61.05 71.67 50.74 0.133 6419
 6421 3 -61.04 71.59 50.88 0.142 6420
 6422 3 -61.04 71.45 51.03 0.143 6421
 6423 3 -61.03 71.45 51.17 0.184 6422
 6424 3 -61 71.48 51.29 0.258 6423
 6425 3 -60.79 71.67 51.46 0.23 6424
 6426 3 -60.75 71.87 51.56 0.265 6425
 6427 3 -60.72 72.03 51.59 0.314 6426
 6428 3 -60.68 72.09 51.67 0.387 6427
 6429 3 -60.69 72.07 51.81 0.497 6428
 6430 3 -60.69 72.23 51.85 0.598 6429
 6431 3 -60.79 71.43 52.41 0.176 6430
 6432 3 -60.87 71.37 52.59 0.182 6431
 6433 3 -60.96 71.44 52.66 0.206 6432
 6434 3 -60.93 71.57 52.71 0.026 6433
 6435 3 -61.33 71.09 51.31 0.118 6424
 6436 3 -61.35 71 51.42 0.133 6435
 6437 3 -61.36 70.89 51.52 0.168 6436
 6438 3 -61.47 70.86 51.53 0.24 6437
 6439 3 -61.54 71.26 51.78 0.119 6438
 6440 3 -61.57 71.34 51.85 0.171 6439
 6441 3 -61.49 70.68 51.49 0.209 6438
 6442 3 -61.43 70.5 51.16 0.088 6441
 6443 3 -61.43 70.4 51.14 0.109 6442
 6444 3 -61.25 70.4 50.99 0.095 6443
 6445 3 -61.48 70.15 51.23 0.089 6443
 6446 3 -61.44 70.04 51.23 0.061 6445
 6447 3 -61.4 69.87 51.18 0.079 6446
 6448 3 -61.45 69.68 51.21 0.099 6447
 6449 3 -61.45 69.53 51.24 0.119 6448
 6450 3 -61.37 69.36 51.15 0.12 6449
 6451 3 -61.29 69.14 51 0.068 6450
 6452 3 -61.3 68.96 50.96 0.099 6451
 6453 3 -61.37 68.87 50.87 0.096 6452
 6454 3 -61.54 70.62 51.71 0.157 6441
 6455 3 -61.65 70.49 51.85 0.133 6454
 6456 3 -61.71 70.37 51.99 0.122 6455
 6457 3 -61.72 70.26 52.1 0.11 6456
 6458 3 -61.73 70.13 52.16 0.107 6457
 6459 3 -61.73 69.96 52.23 0.114 6458
 6460 3 -61.75 69.82 52.34 0.123 6459
 6461 3 -61.76 69.71 52.36 0.13 6460
 6462 3 -61.75 69.57 52.45 0.116 6461
 6463 3 -61.77 69.49 52.65 0.12 6462
 6464 3 -61.8 69.43 52.86 0.085 6463
 6465 3 -61.83 69.37 52.96 0.095 6464
 6466 3 -61.93 69.38 53.04 0.146 6465
 6467 3 -61.91 69.3 53.19 0.128 6466
 6468 3 -61.8 69.13 53.4 0.142 6467
 6469 3 -61.81 68.99 53.6 0.094 6468
 6470 3 -61.76 68.87 53.65 0.15 6469
 6471 3 -61.7 68.82 53.78 0.188 6470
 6472 3 -61.62 69.05 53.89 0.084 6471
 6473 3 -61.68 69.15 53.96 0.103 6472
 6474 3 -61.83 68.55 53.78 0.095 6471
 6475 3 -61.91 68.37 53.79 0.119 6474
 6476 3 -62.02 68.18 53.62 0.068 6475
 6477 3 -62.11 68.07 53.57 0.135 6476
 6478 3 -62.16 67.91 53.5 0.076 6477
 6479 3 -62.18 67.77 53.51 0.091 6478
 6480 3 -62.23 67.62 53.54 0.137 6479
 6481 3 -62.3 67.51 53.5 0.161 6480
 6482 3 -62.54 67.33 53.68 0.124 6481
 6483 3 -62.65 67.22 53.79 0.143 6482
 6484 3 -62.86 67.08 53.93 0.137 6483
 6485 3 -63.01 66.99 54 0.077 6484
 6486 3 -63.3 66.91 54.05 0.118 6485
 6487 3 -63.38 66.82 54.11 0.083 6486
 6488 3 -63.47 66.71 54.12 0.086 6487
 6489 3 -63.54 66.55 54.15 0.082 6488
 6490 3 -63.65 66.54 54.17 0.05 6489
 6491 3 -62.08 69.52 52.96 0.095 6466
 6492 3 -62.13 69.62 53.06 0.075 6491
 6493 3 -62.08 69.71 53.17 0.09 6492
 6494 3 -62.04 69.83 53.2 0.1 6493
 6495 3 -62.01 69.93 53.31 0.072 6494
 6496 3 -61.91 70.02 53.52 0.114 6495
 6497 3 -60.19 73.09 49.32 0.141 6415
 6498 3 -60.03 73.09 49.25 0.108 6497
 6499 3 -59.9 73.09 49.14 0.069 6498
 6500 3 -60.69 78.85 42.16 0.163 6345
 6501 3 -60.76 78.94 42.16 0.172 6500
 6502 3 -60.86 79.1 42.09 0.117 6501
 6503 3 -60.92 79.16 42.02 0.157 6502
 6504 3 -60.99 79.22 41.88 0.133 6503
 6505 3 -60.96 79.39 41.74 0.078 6504
 6506 3 -60.96 79.49 41.63 0.096 6505
 6507 3 -60.99 79.64 41.59 0.094 6506
 6508 3 -60.84 79.78 41.55 0.112 6507
 6509 3 -60.68 79.91 41.58 0.065 6508
 6510 3 -60.56 80 41.58 0.078 6509
 6511 3 -60.32 80.08 41.53 0.067 6510
 6512 3 -60.24 80.1 41.6 0.093 6511
 6513 3 -60.11 80.06 41.63 0.057 6512
 6514 3 -59.99 80.08 41.58 0.076 6513
 6515 3 -59.86 80.11 41.48 0.106 6514
 6516 3 -59.74 80.14 41.42 0.05 6515
 6517 3 -60.99 78.86 38.42 0.358 6325
 6518 3 -60.68 78.99 38.87 0.127 6517
 6519 3 -60.59 79 39.05 0.119 6518
 6520 3 -60.59 79.03 39.2 0.085 6519
 6521 3 -61.06 78.92 38.41 0.358 6520
 6522 3 -61.1 78.86 38.3 0.356 6521
 6523 3 -61.46 79.08 38.4 0.317 6517
 6524 3 -61.6 79.19 38.42 0.354 6523
 6525 3 -61.74 79.3 38.48 0.401 6524
 6526 3 -61.82 79.38 38.56 0.436 6525
 6527 3 -61.91 79.5 38.66 0.436 6526
 6528 3 -62.02 79.52 38.84 0.404 6527
 6529 3 -62.23 79.5 38.9 0.284 6528
 6530 3 -62.46 79.47 38.95 0.29 6529
 6531 3 -62.56 79.6 39.16 0.265 6530
 6532 3 -62.71 79.75 39.28 0.267 6531
 6533 3 -62.88 79.85 39.4 0.282 6532
 6534 3 -63 79.94 39.52 0.292 6533
 6535 3 -63.13 79.91 39.73 0.294 6534
 6536 3 -63.25 79.97 39.81 0.298 6535
 6537 3 -63.39 80.08 39.84 0.299 6536
 6538 3 -63.52 80.3 39.87 0.296 6537
 6539 3 -63.5 80.5 39.98 0.236 6538
 6540 3 -63.64 80.52 39.98 0.276 6539
 6541 3 -63.71 80.63 39.99 0.28 6540
 6542 3 -63.81 80.55 39.59 0.061 6541
 6543 3 -63.89 80.58 39.48 0.069 6542
 6544 3 -63.9 80.47 39.41 0.053 6543
 6545 3 -63.88 80.42 39.3 0.082 6544
 6546 3 -63.78 80.28 39.16 0.103 6545
 6547 3 -63.73 80.13 39.02 0.135 6546
 6548 3 -63.67 80.05 38.91 0.123 6547
 6549 3 -63.59 80 38.83 0.086 6548
 6550 3 -63.49 80.02 38.66 0.084 6549
 6551 3 -63.53 80.14 38.6 0.122 6550
 6552 3 -63.67 80.28 38.7 0.086 6551
 6553 3 -63.74 80.36 38.88 0.093 6552
 6554 3 -63.78 80.39 38.99 0.055 6553
 6555 3 -63.73 80.78 40.06 0.282 6541
 6556 3 -63.74 80.94 40.1 0.301 6555
 6557 3 -63.84 81.03 40.2 0.37 6556
 6558 3 -63.93 80.79 40.88 0.086 6557
 6559 3 -64.01 80.82 41.01 0.067 6558
 6560 3 -64.12 80.78 41.15 0.096 6559
 6561 3 -64.23 80.75 41.28 0.104 6560
 6562 3 -64.34 80.73 41.41 0.09 6561
 6563 3 -64.43 80.71 41.53 0.108 6562
 6564 3 -64.43 80.78 41.7 0.105 6563
 6565 3 -64.48 80.79 41.84 0.134 6564
 6566 3 -64.51 80.84 41.95 0.14 6565
 6567 3 -64.57 80.87 42.13 0.196 6566
 6568 3 -64.62 80.92 42.27 0.201 6567
 6569 3 -64.68 80.93 42.45 0.246 6568
 6570 3 -64.62 80.92 42.59 0.241 6569
 6571 3 -64.37 80.9 42.66 0.224 6570
 6572 3 -64.48 80.78 42.95 0.106 6571
 6573 3 -64.59 80.7 43.08 0.108 6572
 6574 3 -64.62 80.57 43.16 0.119 6573
 6575 3 -64.62 80.65 43.27 0.157 6574
 6576 3 -64.48 80.73 43.4 0.159 6575
 6577 3 -64.48 80.68 43.52 0.168 6576
 6578 3 -64.51 80.59 43.59 0.217 6577
 6579 3 -64.2 80.34 43.53 0.16 6578
 6580 3 -64.1 80.31 43.53 0.23 6579
 6581 3 -63.96 80.06 43.23 0.083 6580
 6582 3 -63.86 79.95 43.2 0.108 6581
 6583 3 -63.77 79.84 43.17 0.131 6582
 6584 3 -63.71 79.75 43.16 0.143 6583
 6585 3 -63.56 79.7 43.16 0.168 6584
 6586 3 -63.31 79.71 42.97 0.098 6585
 6587 3 -63.14 79.67 42.91 0.086 6586
 6588 3 -62.99 79.67 42.85 0.103 6587
 6589 3 -62.84 79.64 42.81 0.085 6588
 6590 3 -64.04 80.31 43.66 0.207 6580
 6591 3 -64.04 80.21 43.88 0.096 6590
 6592 3 -64.04 80.04 43.91 0.106 6591
 6593 3 -63.85 79.92 43.87 0.097 6592
 6594 3 -63.68 79.9 43.8 0.06 6593
 6595 3 -63.56 79.9 43.7 0.062 6594
 6596 3 -63.42 79.89 43.66 0.093 6595
 6597 3 -63.31 79.9 43.55 0.000125 6596
 6598 3 -64.7 80.73 43.94 0.135 6578
 6599 3 -64.76 80.75 44.09 0.151 6598
 6600 3 -64.85 80.7 44.23 0.119 6599
 6601 3 -64.98 80.73 44.33 0.127 6600
 6602 3 -65.09 80.78 44.44 0.147 6601
 6603 3 -65.2 80.86 44.58 0.177 6602
 6604 3 -65.31 80.92 44.77 0.214 6603
 6605 3 -65.42 80.95 44.9 0.213 6604
 6606 3 -65.42 80.9 45.26 0.128 6605
 6607 3 -65.43 80.95 45.38 0.157 6606
 6608 3 -65.39 81.04 45.45 0.249 6607
 6609 3 -65.29 81.06 45.52 0.338 6608
 6610 3 -65.34 81.31 45.74 0.339 6609
 6611 3 -65.29 81.51 45.77 0.341 6610
 6612 3 -65.26 81.48 45.98 0.000125 6611
 6613 3 -65.26 81.86 45.51 0.086 6611
 6614 3 -65.09 81.92 45.48 0.102 6613
 6615 3 -64.95 82 45.44 0.078 6614
 6616 3 -64.84 82.06 45.41 0.068 6615
 6617 3 -64.18 80.96 42.42 0.144 6571
 6618 3 -64.07 80.98 42.24 0.081 6617
 6619 3 -63.95 81.01 42.08 0.087 6618
 6620 3 -63.9 81.01 41.95 0.166 6619
 6621 3 -63.78 81.26 41.95 0.079 6620
 6622 3 -63.73 81.37 41.88 0.094 6621
 6623 3 -63.67 81.48 41.85 0.061 6622
 6624 3 -63.85 80.93 41.73 0.128 6620
 6625 3 -63.78 80.84 41.55 0.082 6624
 6626 3 -63.73 80.84 41.38 0.066 6625
 6627 3 -63.73 80.81 41.26 0.074 6626
 6628 3 -63.6 80.6 41.03 0.074 6627
 6629 3 -63.56 80.53 40.95 0.048 6628
 6630 3 -63.49 80.45 40.84 0.097 6629
 6631 3 -63.43 80.38 40.73 0.109 6630
 6632 3 -63.28 80.38 40.63 0.035 6631
 6633 3 -63.17 80.41 40.55 0.073 6632
 6634 3 -63.03 80.44 40.49 0.085 6633
 6635 3 -62.79 80.39 40.3 0.092 6634
 6636 3 -62.74 80.39 40.13 0.084 6635
 6637 3 -62.61 80.39 40.01 0.096 6636
 6638 3 -62.45 80.39 39.95 0.127 6637
 6639 3 -62.28 80.3 39.77 0.126 6638
 6640 3 -62.17 80.3 39.67 0.085 6639
 6641 3 -62 80.33 39.55 0.054 6640
 6642 3 -61.95 80.19 39.49 0.089 6641
 6643 3 -63.93 81.06 40.31 0.298 6557
 6644 3 -64.09 81.27 40.52 0.281 6643
 6645 3 -63.7 81.33 39.88 0.11 6643
 6646 3 -63.75 81.53 39.83 0.11 6645
 6647 3 -63.71 81.72 39.8 0.1 6646
 6648 3 -63.64 81.91 39.81 0.096 6647
 6649 3 -63.61 82.08 39.94 0.067 6648
 6650 3 -63.6 82.28 40.02 0.102 6649
 6651 3 -63.53 82.39 40.03 0.126 6650
 6652 3 -63.5 82.53 40.08 0.115 6651
 6653 3 -63.41 82.66 40.05 0.095 6652
 6654 3 -63.29 82.91 40.06 0.174 6653
 6655 3 -63.28 83.22 40.1 0.146 6654
 6656 3 -63.28 83.39 40.03 0.112 6655
 6657 3 -63.21 83.28 39.83 0.114 6656
 6658 3 -63.1 83.27 39.66 0.095 6657
 6659 3 -62.92 83.22 39.53 0.091 6658
 6660 3 -62.78 83.19 39.38 0.1 6659
 6661 3 -62.71 83.11 39.3 0.000125 6660
 6662 3 -63.14 79.66 40.02 0.073 6536
 6663 3 -63.17 79.56 40.16 0.102 6662
 6664 3 -62.56 79.14 38.66 0.08 6530
 6665 3 -62.54 79.13 38.52 0.137 6664
 6666 3 -62.67 79.14 38.45 0.153 6665
 6667 3 -62.85 79.25 38.4 0.124 6666
 6668 3 -63.02 79.35 38.33 0.112 6667
 6669 3 -63.24 79.44 38.34 0.103 6668
 6670 3 -63.39 79.45 38.3 0.122 6669
 6671 3 -63.52 79.49 38.15 0.09 6670
 6672 3 -63.57 79.36 38.05 0.081 6671
 6673 3 -63.6 79.31 37.88 0.158 6672
 6674 3 -63.6 79.31 37.7 0.142 6673
 6675 3 -63.66 79.35 37.59 0.125 6674
 6676 3 -63.6 79.28 37.41 0.067 6675
 6677 3 -63.59 79.25 37.28 0.079 6676
 6678 3 -63.64 79.25 37.17 0.086 6677
 6679 3 -63.67 79.3 37.06 0.113 6678
 6680 3 -63.31 79.38 36.73 0.136 6679
 6681 3 -63.2 79.47 36.7 0.135 6680
 6682 3 -63.09 79.63 36.77 0.077 6681
 6683 3 -61.48 79.75 38.99 0.058 6528
 6684 3 -61.35 79.86 39.05 0.051 6683
 6685 3 -61.24 79.91 39.05 0.07 6684
 6686 3 -59.62 77.82 36.23 0.141 6313
 6687 3 -59.75 77.79 36.03 0.149 6686
 6688 3 -59.8 77.71 35.92 0.128 6687
 6689 3 -59.82 77.57 35.82 0.145 6688
 6690 3 -59.93 77.48 35.71 0.117 6689
 6691 3 -60 77.38 35.61 0.134 6690
 6692 3 -60.04 77.26 35.59 0.119 6691
 6693 3 -60.11 77.13 35.46 0.123 6692
 6694 3 -60.22 76.99 35.31 0.135 6693
 6695 3 -60.22 76.88 35.21 0.163 6694
 6696 3 -60.29 76.74 35.14 0.169 6695
 6697 3 -60.33 76.65 35.09 0.151 6696
 6698 3 -60.32 76.49 34.92 0.157 6697
 6699 3 -60.4 76.41 34.79 0.173 6698
 6700 3 -60.47 76.43 34.6 0.181 6699
 6701 3 -60.55 76.44 34.53 0.266 6700
 6702 3 -60.46 76.15 34.42 0.143 6701
 6703 3 -60.54 76.05 34.31 0.184 6702
 6704 3 -60.6 75.93 34.21 0.219 6703
 6705 3 -60.79 75.88 34.06 0.213 6704
 6706 3 -60.97 75.76 33.95 0.155 6705
 6707 3 -61.1 75.69 33.78 0.113 6706
 6708 3 -61.18 75.6 33.75 0.122 6707
 6709 3 -61.33 75.48 33.64 0.162 6708
 6710 3 -61.49 75.44 33.54 0.177 6709
 6711 3 -61.61 75.29 33.52 0.206 6710
 6712 3 -61.71 75.27 33.42 0.155 6711
 6713 3 -61.82 75.07 33.17 0.146 6712
 6714 3 -61.86 74.91 33.04 0.127 6713
 6715 3 -61.9 74.82 32.96 0.102 6714
 6716 3 -61.99 74.76 32.84 0.095 6715
 6717 3 -62.01 74.65 32.79 0.16 6716
 6718 3 -62.04 74.55 32.74 0.239 6717
 6719 3 -62.07 74.41 32.78 0.226 6718
 6720 3 -62.05 74.3 32.74 0.142 6719
 6721 3 -62.1 74.1 32.74 0.094 6720
 6722 3 -62.12 74.01 32.81 0.145 6721
 6723 3 -62.11 73.85 32.79 0.177 6722
 6724 3 -62.04 73.68 32.71 0.141 6723
 6725 3 -62.12 73.52 32.71 0.132 6724
 6726 3 -62.15 73.35 32.68 0.159 6725
 6727 3 -62.19 73.21 32.67 0.192 6726
 6728 3 -62.25 73.02 32.71 0.134 6727
 6729 3 -62.32 72.93 32.66 0.121 6728
 6730 3 -62.42 72.82 32.67 0.137 6729
 6731 3 -62.62 72.79 32.7 0.134 6730
 6732 3 -62.65 72.68 32.63 0.101 6731
 6733 3 -62.74 72.57 32.49 0.128 6732
 6734 3 -62.74 72.49 32.35 0.139 6733
 6735 3 -62.79 72.55 32.21 0.189 6734
 6736 3 -62.76 72.54 32.1 0.224 6735
 6737 3 -62.72 72.46 31.96 0.17 6736
 6738 3 -62.78 72.35 31.87 0.221 6737
 6739 3 -62.82 72.24 31.78 0.293 6738
 6740 3 -62.76 72.13 31.62 0.287 6739
 6741 3 -62.78 72.12 31.46 0.315 6740
 6742 3 -62.86 71.96 31.35 0.257 6741
 6743 3 -62.9 71.77 31.31 0.149 6742
 6744 3 -63.04 71.66 31.26 0.144 6743
 6745 3 -63.15 71.6 31.22 0.134 6744
 6746 3 -63.29 71.49 31.19 0.119 6745
 6747 3 -63.39 71.43 31.24 0.133 6746
 6748 3 -63.47 71.35 31.21 0.109 6747
 6749 3 -63.65 71.29 31.26 0.151 6748
 6750 3 -63.79 71.19 31.44 0.13 6749
 6751 3 -63.94 71.18 31.44 0.111 6750
 6752 3 -63.99 71.09 31.37 0.12 6751
 6753 3 -64.19 71.02 31.33 0.118 6752
 6754 3 -64.3 70.98 31.33 0.091 6753
 6755 3 -64.36 70.93 31.24 0.164 6754
 6756 3 -64.18 70.71 31.31 0.148 6755
 6757 3 -64.02 70.77 31.56 0.131 6756
 6758 3 -63.87 70.68 31.6 0.091 6757
 6759 3 -63.82 70.49 31.65 0.065 6758
 6760 3 -64.63 70.94 31.12 0.13 6755
 6761 3 -64.8 71.05 31.12 0.121 6760
 6762 3 -61.72 75.24 33.92 0.145 6711
 6763 3 -61.78 75.27 34.09 0.151 6762
 6764 3 -61.86 75.3 34.25 0.115 6763
 6765 3 -61.86 75.33 34.42 0.119 6764
 6766 3 -62.04 75.39 34.48 0.089 6765
 6767 3 -62.21 75.5 34.56 0.132 6766
 6768 3 -62.36 75.58 34.53 0.096 6767
 6769 3 -62.54 75.58 34.56 0.073 6768
 6770 3 -62.68 75.5 34.63 0.124 6769
 6771 3 -62.79 75.53 34.66 0.131 6770
 6772 3 -63.04 75.66 34.67 0.09 6771
 6773 3 -63.15 75.89 34.54 0.079 6772
 6774 3 -63.26 76.03 34.53 0.066 6773
 6775 3 -63.46 76 34.56 0.115 6774
 6776 3 -63.61 75.97 34.6 0.148 6775
 6777 3 -63.62 76 34.73 0.183 6776
 6778 3 -63.64 76.11 34.86 0.215 6777
 6779 3 -63.5 76.3 34.96 0.000125 6778
 6780 3 -61.65 75.3 34.56 0.114 6765
 6781 3 -61.57 75.3 34.71 0.068 6780
 6782 3 -61.55 75.3 34.88 0.099 6781
 6783 3 -61.57 75.39 35.11 0.082 6782
 6784 3 -61.57 75.33 35.28 0.082 6783
 6785 3 -61.65 75.38 35.38 0.07 6784
 6786 3 -61.72 75.39 35.49 0.097 6785
 6787 3 -61.8 75.35 35.57 0.107 6786
 6788 3 -61.83 75.27 35.67 0.000125 6787
 6789 3 -60.8 76.65 34.53 0.181 6701
 6790 3 -60.83 76.62 34.82 0.141 6789
 6791 3 -60.89 76.6 34.92 0.155 6790
 6792 3 -61.12 76.47 34.86 0.138 6791
 6793 3 -61.29 76.41 34.86 0.039 6792
 6794 3 -58.29 77.21 35.24 0.284 6297
 6795 3 -58.32 77.07 35.13 0.3 6794
 6796 3 -58.28 76.94 35.09 0.303 6795
 6797 3 -57.93 76.9 35.17 0.089 6796
 6798 3 -57.82 76.85 35.18 0.000125 6797
 6799 3 -58.39 76.93 34.96 0.202 6798
 6800 3 -58.39 76.54 35.45 0.126 6799
 6801 3 -58.47 76.35 35.48 0.16 6800
 6802 3 -58.49 76.18 35.49 0.219 6801
 6803 3 -58.3 75.93 35.43 0.094 6802
 6804 3 -58.18 75.76 35.49 0.043 6803
 6805 3 -58.04 75.68 35.45 0.09 6804
 6806 3 -58.04 75.57 35.39 0.000125 6805
 6807 3 -58.83 76.21 35.6 0.153 6802
 6808 3 -58.93 76.13 35.71 0.157 6807
 6809 3 -59.04 76.09 35.89 0.111 6808
 6810 3 -59.08 76.05 35.98 0.114 6809
 6811 3 -59.07 76.09 36.1 0.146 6810
 6812 3 -59.05 76.15 36.24 0.184 6811
 6813 3 -59.07 76.07 36.34 0.16 6812
 6814 3 -59.19 75.94 36.39 0.097 6813
 6815 3 -59.24 75.82 36.46 0.087 6814
 6816 3 -58.5 76.9 34.82 0.202 6799
 6817 3 -58.64 76.76 34.78 0.153 6816
 6818 3 -58.68 76.65 34.68 0.205 6817
 6819 3 -58.62 76.54 34.54 0.228 6818
 6820 3 -58.61 76.37 34.48 0.201 6819
 6821 3 -58.65 76.24 34.35 0.211 6820
 6822 3 -58.68 76.1 34.21 0.245 6821
 6823 3 -58.79 75.99 34.02 0.252 6822
 6824 3 -58.97 75.93 33.85 0.11 6823
 6825 3 -59.01 75.88 33.74 0.078 6824
 6826 3 -59.07 75.87 33.59 0.104 6825
 6827 3 -59.15 75.69 33.39 0.14 6826
 6828 3 -59.21 75.6 33.21 0.104 6827
 6829 3 -59.29 75.54 33.14 0.088 6828
 6830 3 -59.39 75.49 33.06 0.126 6829
 6831 3 -59.42 75.37 32.99 0.092 6830
 6832 3 -59.49 75.26 32.98 0.064 6831
 6833 3 -59.54 75.15 32.89 0.085 6832
 6834 3 -59.64 75.1 32.85 0.142 6833
 6835 3 -59.74 74.99 32.78 0.153 6834
 6836 3 -59.85 74.98 32.74 0.079 6835
 6837 3 -58.74 75.85 33.98 0.197 6823
 6838 3 -59.21 76.23 33.77 0.031 6837
 6839 3 -59.4 76.23 33.78 0.087 6838
 6840 3 -59.57 76.12 33.86 0.088 6839
 6841 3 -59.67 76.04 33.89 0.075 6840
 6842 3 -58.68 75.71 33.95 0.218 6837
 6843 3 -58.61 75.52 33.85 0.22 6842
 6844 3 -58.57 75.35 33.78 0.241 6843
 6845 3 -58.46 74.99 33.64 0.23 6844
 6846 3 -58.17 74.76 33.6 0.183 6845
 6847 3 -58.11 74.62 33.59 0.214 6846
 6848 3 -58.05 74.41 33.61 0.245 6847
 6849 3 -58 74.27 33.71 0.261 6848
 6850 3 -58.08 74.24 34.14 0.098 6849
 6851 3 -58.11 74.18 34.34 0.099 6850
 6852 3 -58.04 74.13 34.56 0.112 6851
 6853 3 -58.15 74.1 34.68 0.151 6852
 6854 3 -58.1 73.9 34.77 0.137 6853
 6855 3 -58.08 73.76 34.86 0.089 6854
 6856 3 -57.92 74.12 33.49 0.241 6849
 6857 3 -57.85 73.94 33.39 0.185 6856
 6858 3 -57.86 73.77 33.28 0.152 6857
 6859 3 -57.96 73.65 33.17 0.155 6858
 6860 3 -58.07 73.57 33.13 0.153 6859
 6861 3 -58.15 73.41 33.11 0.169 6860
 6862 3 -58.39 73.43 32.95 0.085 6861
 6863 3 -58.5 73.43 32.91 0.094 6862
 6864 3 -58.21 73.24 33.18 0.133 6861
 6865 3 -58.19 73.09 33.24 0.182 6864
 6866 3 -58.22 72.88 33.24 0.355 6865
 6867 3 -58.26 72.74 33.36 0.389 6866
 6868 3 -58.25 72.65 33.49 0.48 6867
 6869 3 -58.67 72.9 33.91 0.155 6868
 6870 3 -58.69 73.09 33.89 0.156 6869
 6871 3 -58.14 72.41 33.35 0.355 6868
 6872 3 -58.25 72.27 33.52 0.258 6871
 6873 3 -58.26 72.04 33.5 0.236 6872
 6874 3 -58.28 71.9 33.45 0.227 6873
 6875 3 -58.19 71.73 33.39 0.209 6874
 6876 3 -58.22 71.57 33.46 0.208 6875
 6877 3 -58.25 71.43 33.63 0.186 6876
 6878 3 -58.32 71.24 33.7 0.175 6877
 6879 3 -58.37 71.15 33.71 0.239 6878
 6880 3 -58.11 71.07 33.27 0.089 6879
 6881 3 -58.57 70.88 33.75 0.215 6879
 6882 3 -58.62 70.8 33.71 0.2 6881
 6883 3 -58.74 70.73 33.71 0.208 6882
 6884 3 -58.82 70.66 33.68 0.209 6883
 6885 3 -58.74 70.43 33.53 0.29 6884
 6886 3 -58.72 70.18 33.49 0.291 6885
 6887 3 -58.7 70.01 33.49 0.316 6886
 6888 3 -58.68 69.76 33.6 0.27 6887
 6889 3 -58.62 69.54 33.76 0.266 6888
 6890 3 -58.48 69.35 33.69 0.266 6889
 6891 3 -58.3 69.15 33.75 0.242 6890
 6892 3 -58.23 69.01 33.75 0.205 6891
 6893 3 -58.08 68.88 33.67 0.183 6892
 6894 3 -58.02 68.76 33.58 0.192 6893
 6895 3 -57.87 68.6 33.44 0.185 6894
 6896 3 -57.8 68.52 33.43 0.226 6895
 6897 3 -57.8 68.35 33.28 0.212 6896
 6898 3 -57.72 68.23 33.28 0.229 6897
 6899 3 -57.59 68.01 33.22 0.209 6898
 6900 3 -57.44 67.85 33.17 0.162 6899
 6901 3 -57.37 67.74 33.1 0.173 6900
 6902 3 -57.3 67.6 33.08 0.182 6901
 6903 3 -57.23 67.46 33.07 0.176 6902
 6904 3 -57.08 67.35 33.07 0.205 6903
 6905 3 -56.98 67.24 33 0.21 6904
 6906 3 -56.98 67.09 33 0.243 6905
 6907 3 -56.94 66.93 32.99 0.247 6906
 6908 3 -56.91 66.69 32.93 0.218 6907
 6909 3 -56.87 66.49 32.75 0.18 6908
 6910 3 -56.76 66.4 32.65 0.188 6909
 6911 3 -56.66 66.34 32.55 0.21 6910
 6912 3 -56.56 66.16 32.44 0.176 6911
 6913 3 -56.44 65.91 32.4 0.143 6912
 6914 3 -56.37 65.79 32.32 0.174 6913
 6915 3 -56.29 65.62 32.24 0.157 6914
 6916 3 -56.23 65.43 32.15 0.192 6915
 6917 3 -56.2 65.29 32.04 0.207 6916
 6918 3 -56.16 65.07 32 0.191 6917
 6919 3 -56.12 64.9 31.99 0.216 6918
 6920 3 -56.16 64.74 31.96 0.206 6919
 6921 3 -56.19 64.59 31.93 0.201 6920
 6922 3 -56.22 64.37 31.94 0.218 6921
 6923 3 -56.22 64.16 31.93 0.187 6922
 6924 3 -56.2 63.98 31.9 0.163 6923
 6925 3 -56.2 63.76 31.96 0.145 6924
 6926 3 -56.23 63.56 31.99 0.137 6925
 6927 3 -56.26 63.41 31.96 0.147 6926
 6928 3 -56.3 63.29 31.81 0.167 6927
 6929 3 -56.33 63.2 31.66 0.154 6928
 6930 3 -56.33 63.08 31.59 0.124 6929
 6931 3 -56.44 62.95 31.59 0.147 6930
 6932 3 -56.55 62.91 31.52 0.175 6931
 6933 3 -56.63 62.77 31.48 0.245 6932
 6934 3 -56.66 62.55 31.5 0.368 6933
 6935 3 -56.69 62.43 31.5 0.41 6934
 6936 3 -56.77 62.31 31.59 0.37 6935
 6937 3 -56.84 62.16 31.66 0.378 6936
 6938 3 -56.51 61.97 31.13 0.09 6937
 6939 3 -56.45 61.9 30.93 0.106 6938
 6940 3 -56.43 61.72 30.84 0.13 6939
 6941 3 -56.36 61.65 30.72 0.192 6940
 6942 3 -56.4 61.8 30.47 0.082 6941
 6943 3 -56.41 61.9 30.32 0.075 6942
 6944 3 -56.34 61.94 30.13 0.057 6943
 6945 3 -56.26 61.97 30 0.11 6944
 6946 3 -56.25 61.93 29.84 0.112 6945
 6947 3 -56.3 61.96 29.73 0.112 6946
 6948 3 -56.33 61.9 29.63 0.066 6947
 6949 3 -56.34 61.86 29.52 0.09 6948
 6950 3 -56.31 61.69 29.45 0.08 6949
 6951 3 -56.27 61.62 29.27 0.113 6950
 6952 3 -56.19 61.61 29.11 0.141 6951
 6953 3 -56.15 61.69 28.93 0.123 6952
 6954 3 -56.19 61.87 28.86 0.097 6953
 6955 3 -56.19 62.01 28.77 0.074 6954
 6956 3 -56.22 62.15 28.72 0.092 6955
 6957 3 -56.18 62.29 28.65 0.077 6956
 6958 3 -57 62.01 31.82 0.305 6937
 6959 3 -57.05 61.91 31.93 0.28 6958
 6960 3 -57.2 61.76 32 0.234 6959
 6961 3 -57.33 61.61 31.9 0.183 6960
 6962 3 -57.47 61.54 31.88 0.186 6961
 6963 3 -57.53 61.33 31.82 0.162 6962
 6964 3 -57.57 61.18 31.82 0.135 6963
 6965 3 -57.67 61.09 31.79 0.184 6964
 6966 3 -57.77 61.06 31.7 0.244 6965
 6967 3 -57.85 60.98 31.63 0.293 6966
 6968 3 -57.85 60.61 31.62 0.203 6967
 6969 3 -57.84 60.38 31.62 0.184 6968
 6970 3 -57.98 60.33 31.58 0.198 6969
 6971 3 -58.06 60.23 31.44 0.188 6970
 6972 3 -58.16 60.12 31.48 0.224 6971
 6973 3 -58.24 59.98 31.44 0.222 6972
 6974 3 -58.35 59.83 31.35 0.281 6973
 6975 3 -58.38 59.66 31.35 0.303 6974
 6976 3 -58.49 59.56 31.35 0.315 6975
 6977 3 -58.56 59.41 31.35 0.386 6976
 6978 3 -58.56 59.29 31.23 0.475 6977
 6979 3 -58.62 59.15 31.19 0.478 6978
 6980 3 -58.74 58.98 31.26 0.439 6979
 6981 3 -58.6 58.61 31.28 0.306 6980
 6982 3 -58.52 58.29 31.24 0.244 6981
 6983 3 -58.46 58.04 31.17 0.228 6982
 6984 3 -58.41 57.88 31.14 0.233 6983
 6985 3 -58.16 57.77 31.26 0.103 6984
 6986 3 -58.12 57.66 31.3 0.23 6985
 6987 3 -58.03 57.58 31.37 0.287 6986
 6988 3 -58.03 57.47 31.51 0.333 6987
 6989 3 -57.95 57.34 31.57 0.391 6988
 6990 3 -57.8 57.22 31.62 0.446 6989
 6991 3 -57.7 57.11 31.76 0.46 6990
 6992 3 -57.63 56.95 31.76 0.507 6991
 6993 3 -57.6 56.8 31.76 0.546 6992
 6994 3 -57.57 56.63 31.8 0.544 6993
 6995 3 -57.44 56.49 31.76 0.499 6994
 6996 3 -57.45 56.3 31.8 0.554 6995
 6997 3 -57.45 56.12 32.15 0.444 6996
 6998 3 -57.45 55.97 32.33 0.37 6997
 6999 3 -57.34 55.81 32.36 0.247 6998
 7000 3 -57.27 55.66 32.44 0.212 6999
 7001 3 -57.24 55.41 32.56 0.216 7000
 7002 3 -57.21 55.19 32.68 0.203 7001
 7003 3 -57.17 54.91 32.76 0.19 7002
 7004 3 -57.09 54.62 32.87 0.119 7003
 7005 3 -57.12 54.49 33 0.116 7004
 7006 3 -57.12 54.41 33.16 0.145 7005
 7007 3 -57.16 54.3 33.34 0.141 7006
 7008 3 -57.17 54.27 33.45 0.18 7007
 7009 3 -57.19 54.2 33.61 0.182 7008
 7010 3 -57.19 54.04 33.69 0.128 7009
 7011 3 -57.24 53.95 33.83 0.101 7010
 7012 3 -57.31 53.87 33.97 0.074 7011
 7013 3 -57.37 53.81 34.05 0.054 7012
 7014 3 -57.39 53.69 34.12 0.101 7013
 7015 3 -57.45 53.61 34.23 0.105 7014
 7016 3 -57.42 53.62 34.34 0.000125 7015
 7017 3 -58.52 57.73 31.1 0.25 6984
 7018 3 -58.67 57.58 31.1 0.296 7017
 7019 3 -58.64 57.44 31.1 0.273 7018
 7020 3 -58.71 57.34 31.16 0.322 7019
 7021 3 -58.62 57.19 31.12 0.398 7020
 7022 3 -58.67 56.99 31.19 0.262 7021
 7023 3 -58.71 56.77 31.24 0.233 7022
 7024 3 -58.77 56.65 31.28 0.197 7023
 7025 3 -58.88 56.44 31.42 0.145 7024
 7026 3 -58.89 56.26 31.49 0.121 7025
 7027 3 -58.88 56.09 31.51 0.101 7026
 7028 3 -58.91 55.94 31.48 0.15 7027
 7029 3 -58.95 55.83 31.48 0.109 7028
 7030 3 -58.92 55.72 31.49 0.106 7029
 7031 3 -58.81 55.55 31.51 0.144 7030
 7032 3 -58.67 55.4 31.41 0.108 7031
 7033 3 -58.67 55.22 31.42 0.127 7032
 7034 3 -58.63 54.98 31.42 0.176 7033
 7035 3 -58.56 54.79 31.44 0.197 7034
 7036 3 -58.53 54.62 31.46 0.178 7035
 7037 3 -58.57 54.4 31.46 0.124 7036
 7038 3 -58.67 54.18 31.46 0.114 7037
 7039 3 -58.74 54.05 31.46 0.12 7038
 7040 3 -58.85 53.97 31.55 0.114 7039
 7041 3 -58.92 53.84 31.62 0.12 7040
 7042 3 -58.95 53.7 31.67 0.11 7041
 7043 3 -58.96 53.52 31.76 0.134 7042
 7044 3 -58.99 53.33 31.74 0.128 7043
 7045 3 -58.99 53.19 31.78 0.136 7044
 7046 3 -59.02 52.98 31.76 0.194 7045
 7047 3 -58.99 52.86 31.76 0.167 7046
 7048 3 -58.96 52.68 31.82 0.105 7047
 7049 3 -58.95 52.54 31.83 0.142 7048
 7050 3 -59 52.31 31.85 0.117 7049
 7051 3 -59.08 52.16 31.94 0.108 7050
 7052 3 -59 51.99 31.95 0.151 7051
 7053 3 -59 51.87 32.02 0.152 7052
 7054 3 -58.99 51.77 32.12 0.132 7053
 7055 3 -59.04 51.69 32.19 0.16 7054
 7056 3 -59.03 51.49 32.19 0.156 7055
 7057 3 -59.03 51.3 32.2 0.151 7056
 7058 3 -58.96 51.02 32.21 0.146 7057
 7059 3 -58.93 50.86 32.24 0.124 7058
 7060 3 -59.02 50.69 32.31 0.106 7059
 7061 3 -59.07 50.58 32.38 0.106 7060
 7062 3 -59.13 50.51 32.52 0.081 7061
 7063 3 -59.13 50.44 32.8 0.108 7062
 7064 3 -59.24 50.4 32.94 0.164 7063
 7065 3 -59.36 50.4 32.99 0.217 7064
 7066 3 -59.43 50.26 33.06 0.243 7065
 7067 3 -59.53 50.11 33.06 0.224 7066
 7068 3 -59.6 49.77 32.92 0.081 7067
 7069 3 -59.57 49.62 32.89 0.092 7068
 7070 3 -59.57 49.47 32.88 0.136 7069
 7071 3 -59.64 49.31 32.85 0.111 7070
 7072 3 -59.65 49.12 32.84 0.096 7071
 7073 3 -59.64 48.94 32.84 0.091 7072
 7074 3 -59.7 48.73 32.78 0.078 7073
 7075 3 -56.45 62.81 30.93 0.063 6935
 7076 3 -56.45 62.94 30.9 0.000125 7075
 7077 3 -58.84 69.52 34.07 0.087 6889
 7078 3 -58.91 69.46 34.19 0.101 7077
 7079 3 -59 69.37 34.18 0.121 7078
 7080 3 -59.15 69.32 34.19 0.113 7079
 7081 3 -59.16 69.1 34.19 0.079 7080
 7082 3 -59.22 68.98 34.25 0.079 7081
 7083 3 -59.33 68.88 34.29 0.078 7082
 7084 3 -59.47 68.74 34.35 0.096 7083
 7085 3 -59.66 68.66 34.49 0.128 7084
 7086 3 -59.83 68.6 34.64 0.134 7085
 7087 3 -59.91 68.49 34.75 0.034 7086
 7088 3 -57.85 72.26 32.89 0.114 6871
 7089 3 -57.86 72.19 32.74 0.102 7088
 7090 3 -57.83 72.15 32.54 0.091 7089
 7091 3 -57.86 72.07 32.45 0.121 7090
 7092 3 -57.92 71.99 32.42 0.168 7091
 7093 3 -58 72.1 32.23 0.082 7092
 7094 3 -58.03 72.18 32.13 0.056 7093
 7095 3 -58.11 72.18 31.99 0.056 7094
 7096 3 -58.05 72.13 31.89 0.056 7095
 7097 3 -57.97 72.15 31.74 0.065 7096
 7098 3 -57.72 71.76 32.56 0.078 7092
 7099 3 -57.64 71.6 32.53 0.069 7098
 7100 3 -57.54 71.49 32.59 0.076 7099
 7101 3 -57.6 71.41 32.67 0.025 7100
 7102 3 -57.62 71.27 32.68 0.046 7101
 7103 3 -57.62 71.15 32.71 0.074 7102
 7104 3 -57.9 77.07 34.89 0.1 6796
 7105 3 -57.79 77.16 34.82 0.099 7104
 7106 3 -57.75 77.21 34.71 0.107 7105
 7107 3 -57.6 77.24 34.67 0.095 7106
 7108 3 -57.49 77.23 34.56 0.114 7107
 7109 3 -57.35 77.24 34.46 0.087 7108
 7110 3 -57.18 77.21 34.43 0.134 7109
 7111 3 -57.04 77.15 34.46 0.146 7110
 7112 3 -57.05 77.1 34.56 0.148 7111
 7113 3 -57.29 77.05 34.71 0.078 7112
 7114 3 -57.4 77.02 34.79 0.1 7113
 7115 3 -57.42 76.98 34.91 0.062 7114
 7116 3 -58.11 78.4 35.27 0.094 6295
 7117 3 -58.11 78.52 35.19 0.095 7116
 7118 3 -56.81 79.63 35.6 0.221 6285
 7119 3 -56.78 79.85 35.73 0.159 7118
 7120 3 -56.81 80.01 35.83 0.162 7119
 7121 3 -56.84 80.18 35.97 0.123 7120
 7122 3 -56.88 80.27 36.12 0.113 7121
 7123 3 -56.92 80.4 36.27 0.134 7122
 7124 3 -56.89 80.43 36.42 0.17 7123
 7125 3 -56.89 80.44 36.53 0.253 7124
 7126 3 -56.77 80.74 36.7 0.206 7125
 7127 3 -56.63 80.85 36.77 0.24 7126
 7128 3 -56.78 80.94 36.87 0.273 7127
 7129 3 -56.99 80.99 36.88 0.337 7128
 7130 3 -57.29 81.1 36.52 0.279 7129
 7131 3 -57.59 81.01 36.16 0.102 7130
 7132 3 -57.64 80.98 35.97 0.102 7131
 7133 3 -57.66 80.99 35.76 0.092 7132
 7134 3 -57.66 81.12 35.48 0.109 7133
 7135 3 -57.34 81.07 35.37 0.085 7134
 7136 3 -57.21 81.1 35.38 0.055 7135
 7137 3 -57.1 81.15 35.4 0.091 7136
 7138 3 -57.04 81.1 35.3 0.075 7137
 7139 3 -57.91 81.19 35.52 0.136 7134
 7140 3 -58.04 81.15 35.63 0.138 7139
 7141 3 -58.14 81.16 35.8 0.000125 7140
 7142 3 -56.86 81.04 37.2 0.296 7129
 7143 3 -56.92 81.15 37.31 0.308 7142
 7144 3 -57.06 81.27 37.35 0.33 7143
 7145 3 -57.2 81.4 37.41 0.323 7144
 7146 3 -57.17 81.6 37.42 0.329 7145
 7147 3 -57.06 81.73 37.53 0.354 7146
 7148 3 -57.34 81.77 37.58 0.248 7147
 7149 3 -57.35 81.88 37.69 0.224 7148
 7150 3 -57.43 81.94 37.8 0.176 7149
 7151 3 -57.6 81.99 37.92 0.105 7150
 7152 3 -56.73 81.74 37.8 0.182 7147
 7153 3 -56.74 81.74 38.06 0.194 7152
 7154 3 -56.7 81.71 38.23 0.236 7153
 7155 3 -56.74 81.74 38.33 0.294 7154
 7156 3 -56.86 81.79 38.59 0.57 7155
 7157 3 -56.85 81.82 38.74 0.594 7156
 7158 3 -56.79 81.85 38.87 0.624 7157
 7159 3 -56.66 81.96 39.02 0.613 7158
 7160 3 -56.79 81.94 39.19 0.577 7159
 7161 3 -56.39 82.29 39.2 0.132 7160
 7162 3 -56.35 82.38 39.3 0.065 7161
 7163 3 -57.1 81.7 39.48 0.424 7160
 7164 3 -57.5 81.8 39.8 0.326 7163
 7165 3 -57.6 81.91 39.88 0.354 7164
 7166 3 -57.67 82.02 39.97 0.414 7165
 7167 3 -57.74 82.03 40.05 0.458 7166
 7168 3 -58.35 82.17 39.78 0.402 7167
 7169 3 -58.75 82.31 39.8 0.073 7168
 7170 3 -58.89 82.27 39.95 0.1 7169
 7171 3 -58.99 82.22 40.06 0.083 7170
 7172 3 -59.1 82.22 40.1 0.107 7171
 7173 3 -59.21 82.22 40.17 0.132 7172
 7174 3 -59.32 82.28 40.26 0.144 7173
 7175 3 -59.54 82.3 40.23 0.087 7174
 7176 3 -59.66 82.27 40.24 0.128 7175
 7177 3 -59.77 82.25 40.35 0.107 7176
 7178 3 -59.99 82.2 40.49 0.119 7177
 7179 3 -60.1 82.16 40.56 0.000125 7178
 7180 3 -57.35 81.94 40.41 0.356 7167
 7181 3 -57.17 81.94 40.55 0.243 7180
 7182 3 -57.09 81.94 40.66 0.208 7181
 7183 3 -56.99 82 40.78 0.216 7182
 7184 3 -56.85 82.08 40.84 0.215 7183
 7185 3 -56.77 82.14 40.91 0.276 7184
 7186 3 -56.36 81.88 40.76 0.171 7185
 7187 3 -56.17 81.83 40.6 0.133 7186
 7188 3 -56.02 81.8 40.53 0.091 7187
 7189 3 -55.88 81.77 40.56 0.075 7188
 7190 3 -56.21 82.14 40.92 0.147 7186
 7191 3 -56.31 82.31 41.02 0.117 7190
 7192 3 -57.03 82.39 41.13 0.154 7185
 7193 3 -57.16 82.52 41.26 0.185 7192
 7194 3 -57.21 82.53 41.38 0.181 7193
 7195 3 -57.39 82.74 41.38 0.165 7194
 7196 3 -57.59 82.86 41.41 0.16 7195
 7197 3 -57.64 83.05 41.41 0.137 7196
 7198 3 -57.71 83.17 41.41 0.139 7197
 7199 3 -57.84 83.3 41.47 0.133 7198
 7200 3 -57.96 83.44 41.53 0.126 7199
 7201 3 -57.99 83.55 41.66 0.139 7200
 7202 3 -58.06 83.67 41.73 0.139 7201
 7203 3 -58.06 83.91 41.72 0.125 7202
 7204 3 -58.14 84.1 41.7 0.111 7203
 7205 3 -58.24 84.3 41.76 0.144 7204
 7206 3 -58.28 84.53 41.8 0.153 7205
 7207 3 -58.31 84.66 41.91 0.185 7206
 7208 3 -58.46 84.8 42.09 0.154 7207
 7209 3 -58.53 84.89 42.26 0.152 7208
 7210 3 -58.59 84.88 42.52 0.174 7209
 7211 3 -58.59 84.99 42.66 0.192 7210
 7212 3 -58.54 85.08 42.72 0.241 7211
 7213 3 -58.68 84.97 43.02 0.189 7212
 7214 3 -58.73 85.03 43.13 0.203 7213
 7215 3 -58.81 85.05 43.33 0.161 7214
 7216 3 -58.79 85.05 43.52 0.191 7215
 7217 3 -58.84 85.1 43.76 0.175 7216
 7218 3 -58.92 85.13 43.99 0.135 7217
 7219 3 -58.99 85.16 44.19 0.153 7218
 7220 3 -59.1 85.25 44.34 0.15 7219
 7221 3 -59.21 85.25 44.48 0.163 7220
 7222 3 -59.32 85.19 44.62 0.2 7221
 7223 3 -59.36 85.06 44.8 0.172 7222
 7224 3 -59.34 84.99 44.98 0.216 7223
 7225 3 -59.42 84.97 45.12 0.286 7224
 7226 3 -59.42 84.92 45.3 0.315 7225
 7227 3 -59.21 84.47 45.27 0.096 7226
 7228 3 -59.46 84.98 45.48 0.31 7226
 7229 3 -59.46 85.01 45.63 0.337 7228
 7230 3 -59.52 85.2 45.72 0.32 7229
 7231 3 -59.5 85.12 45.87 0.394 7230
 7232 3 -59.67 85.04 45.98 0.428 7231
 7233 3 -59.6 84.98 46.09 0.469 7232
 7234 3 -59.6 85.11 46.28 0.626 7233
 7235 3 -59.48 85.06 46.45 0.612 7234
 7236 3 -59.49 85.09 46.55 0.47 7235
 7237 3 -58.95 85.06 46.63 0.104 7236
 7238 3 -58.78 84.87 46.55 0.077 7237
 7239 3 -58.7 84.95 46.53 0.000125 7238
 7240 3 -59.59 85.26 46.6 0.403 7236
 7241 3 -59.84 84.81 46.88 0.132 7240
 7242 3 -59.85 84.79 47.01 0.221 7241
 7243 3 -59.78 84.73 47.12 0.297 7242
 7244 3 -59.75 84.75 47.23 0.314 7243
 7245 3 -59.42 84.76 47.19 0.175 7244
 7246 3 -59.21 84.4 47.38 0.076 7245
 7247 3 -59.18 84.28 47.49 0.114 7246
 7248 3 -59.2 84.25 47.65 0.131 7247
 7249 3 -59.27 84.17 47.8 0.106 7248
 7250 3 -59.35 84.14 47.9 0.075 7249
 7251 3 -59.34 84.06 47.97 0.102 7250
 7252 3 -59.42 84.04 48.13 0.000125 7251
 7253 3 -59.86 84.79 47.31 0.171 7244
 7254 3 -60.1 84.86 47.52 0.182 7253
 7255 3 -60.13 84.76 47.7 0.191 7254
 7256 3 -60.14 84.68 47.92 0.151 7255
 7257 3 -60.23 84.67 48.05 0.11 7256
 7258 3 -60.28 84.64 48.15 0.131 7257
 7259 3 -60.28 84.62 48.34 0.151 7258
 7260 3 -60.28 84.68 48.55 0.155 7259
 7261 3 -60.35 84.78 48.78 0.129 7260
 7262 3 -60.39 84.82 48.91 0.135 7261
 7263 3 -60.45 84.93 49.02 0.152 7262
 7264 3 -60.38 85.17 48.83 0.079 7263
 7265 3 -60.28 85.26 48.8 0.101 7264
 7266 3 -60.23 85.37 48.83 0.106 7265
 7267 3 -60.24 85.54 48.85 0.145 7266
 7268 3 -60.24 85.65 48.92 0.159 7267
 7269 3 -60.25 85.79 49.06 0.107 7268
 7270 3 -60.31 85.9 49.22 0.127 7269
 7271 3 -60.21 85.87 49.51 0.121 7270
 7272 3 -60.1 85.89 49.66 0.132 7271
 7273 3 -59.92 85.95 49.85 0.123 7272
 7274 3 -59.81 85.92 50.02 0.101 7273
 7275 3 -59.75 85.89 50.16 0.094 7274
 7276 3 -59.56 85.81 50.3 0.088 7275
 7277 3 -59.52 85.86 50.42 0.072 7276
 7278 3 -59.39 85.78 50.52 0.101 7277
 7279 3 -59.25 85.71 50.63 0.101 7278
 7280 3 -59.02 85.81 50.67 0.094 7279
 7281 3 -58.91 85.89 50.59 0.095 7280
 7282 3 -58.75 85.9 50.55 0.122 7281
 7283 3 -58.59 85.78 50.66 0.182 7282
 7284 3 -58.48 85.64 50.62 0.137 7283
 7285 3 -58.36 85.61 50.52 0.171 7284
 7286 3 -58.27 85.5 50.6 0.216 7285
 7287 3 -58.09 85.29 50.72 0.09 7286
 7288 3 -57.93 85.17 50.9 0.064 7287
 7289 3 -57.84 85.06 50.88 0.056 7288
 7290 3 -57.74 85 50.87 0.096 7289
 7291 3 -57.61 84.96 50.88 0.000125 7290
 7292 3 -58.6 86.2 50.51 0.118 7282
 7293 3 -58.52 86.18 50.63 0.147 7292
 7294 3 -58.38 86.23 50.81 0.094 7293
 7295 3 -58.32 86.26 50.92 0.063 7294
 7296 3 -60.43 84.9 49.27 0.065 7263
 7297 3 -60.46 84.98 49.38 0.106 7296
 7298 3 -60.52 85.01 49.51 0.137 7297
 7299 3 -60.61 85.06 49.63 0.16 7298
 7300 3 -60.57 85.12 49.91 0.084 7299
 7301 3 -60.57 85.2 49.99 0.104 7300
 7302 3 -60.64 85.31 50.13 0.086 7301
 7303 3 -60.71 85.39 50.2 0.127 7302
 7304 3 -60.53 85.5 50.27 0.119 7303
 7305 3 -60.92 85.45 50.16 0.091 7303
 7306 3 -61.06 85.45 50.22 0.098 7305
 7307 3 -61.21 85.53 50.37 0.118 7306
 7308 3 -61.31 85.65 50.45 0.14 7307
 7309 3 -61.39 85.75 50.48 0.125 7308
 7310 3 -61.53 85.84 50.7 0.105 7309
 7311 3 -61.67 85.92 50.8 0.153 7310
 7312 3 -61.79 86.01 50.91 0.13 7311
 7313 3 -61.91 86.15 51.05 0.108 7312
 7314 3 -61.56 85.81 50.4 0.106 7309
 7315 3 -61.64 85.93 50.34 0.092 7314
 7316 3 -61.75 86.04 50.34 0.094 7315
 7317 3 -61.89 86.12 50.4 0.113 7316
 7318 3 -62.04 86.15 50.44 0.131 7317
 7319 3 -62.16 86.15 50.42 0.175 7318
 7320 3 -62.31 86.15 50.3 0.166 7319
 7321 3 -62.45 86.43 50.34 0.085 7320
 7322 3 -62.53 86.51 50.38 0.151 7321
 7323 3 -62.39 86.68 50.45 0.138 7322
 7324 3 -62.28 86.87 50.47 0.066 7323
 7325 3 -62.28 87.01 50.38 0.13 7324
 7326 3 -62.21 87.15 50.3 0.059 7325
 7327 3 -62.14 87.26 50.27 0.068 7326
 7328 3 -62.13 87.39 50.29 0.106 7327
 7329 3 -62.06 87.61 50.32 0.093 7328
 7330 3 -62.02 87.79 50.33 0.057 7329
 7331 3 -61.88 87.95 50.29 0.097 7330
 7332 3 -61.84 88.04 50.25 0.07 7331
 7333 3 -62.07 86.4 50.66 0.086 7319
 7334 3 -62.06 86.54 50.84 0.153 7333
 7335 3 -62.06 86.68 50.9 0.101 7334
 7336 3 -62.14 86.79 50.99 0.055 7335
 7337 3 -62.21 86.92 51.02 0.106 7336
 7338 3 -62.27 87.03 51.08 0.071 7337
 7339 3 -62.36 87.13 51.18 0.105 7338
 7340 3 -62.45 87.27 51.29 0.118 7339
 7341 3 -62.53 87.46 51.44 0.118 7340
 7342 3 -62.63 87.6 51.58 0.092 7341
 7343 3 -62.81 87.6 51.68 0.068 7342
 7344 3 -63.03 87.63 51.77 0.121 7343
 7345 3 -63.14 87.58 51.9 0.089 7344
 7346 3 -63.21 87.55 52.01 0.105 7345
 7347 3 -63.39 87.49 52.07 0.136 7346
 7348 3 -63.63 87.66 51.94 0.071 7347
 7349 3 -63.71 87.74 51.8 0.079 7348
 7350 3 -63.7 87.82 51.66 0.086 7349
 7351 3 -63.66 87.93 51.69 0.075 7350
 7352 3 -63.73 87.99 51.73 0.081 7351
 7353 3 -63.76 88.12 51.76 0.07 7352
 7354 3 -63.46 87.43 52.34 0.13 7347
 7355 3 -63.41 87.43 52.47 0.064 7354
 7356 3 -63.1 87.87 51.77 0.088 7344
 7357 3 -63.16 87.97 51.83 0.063 7356
 7358 3 -63.15 88.13 51.91 0.076 7357
 7359 3 -58.38 85.25 42.45 0.163 7212
 7360 3 -58.25 85.36 42.35 0.16 7359
 7361 3 -58.06 85.47 42.27 0.131 7360
 7362 3 -57.98 85.69 42.3 0.151 7361
 7363 3 -57.93 85.86 42.31 0.121 7362
 7364 3 -57.63 80.99 37.38 0.077 7145
 7365 3 -57.75 80.99 37.44 0.086 7364
 7366 3 -57.84 81.02 37.49 0.046 7365
 7367 3 -56.89 80.18 36.65 0.141 7125
 7368 3 -56.86 80.23 36.78 0.093 7367
 7369 3 -56.93 80.35 36.9 0.049 7368
 7370 3 -53.99 81.48 34.08 0.059 6091
 7371 3 -54.02 81.63 34.13 0.065 7370
 7372 3 -54.06 81.73 34.2 0.07 7371
 7373 3 -54.13 81.79 34.27 0.068 7372
 7374 3 -51.78 81.43 33.52 0.126 6079
 7375 3 -51.59 81.4 33.59 0.124 7374
 7376 3 -45.99 83.3 31.04 0.307 5992
 7377 3 -45.64 83 31.23 0.146 7376
 7378 3 -45.57 82.91 31.21 0.136 7377
 7379 3 -45.46 82.72 31.29 0.151 7378
 7380 3 -45.41 82.61 31.29 0.192 7379
 7381 3 -45.28 82.5 31.25 0.219 7380
 7382 3 -45.21 82.38 31.36 0.233 7381
 7383 3 -45.32 82.21 31.34 0.174 7382
 7384 3 -45.32 82.05 31.36 0.183 7383
 7385 3 -45.28 81.92 31.38 0.214 7384
 7386 3 -45.35 81.67 31.46 0.196 7385
 7387 3 -45.48 81.55 31.5 0.19 7386
 7388 3 -45.41 81.46 31.55 0.177 7387
 7389 3 -45.43 81.28 31.61 0.171 7388
 7390 3 -45.5 81.16 31.68 0.177 7389
 7391 3 -45.53 81 31.73 0.19 7390
 7392 3 -45.48 80.83 31.79 0.197 7391
 7393 3 -45.53 80.66 31.94 0.194 7392
 7394 3 -45.54 80.52 31.98 0.203 7393
 7395 3 -45.52 80.38 32.06 0.206 7394
 7396 3 -45.31 80.27 32.02 0.183 7395
 7397 3 -45.31 80.16 31.99 0.222 7396
 7398 3 -45.59 80.27 31.57 0.121 7397
 7399 3 -45.64 80.27 31.45 0.088 7398
 7400 3 -45.14 80.03 32.13 0.177 7397
 7401 3 -44.86 79.8 32.4 0.134 7400
 7402 3 -44.81 79.71 32.45 0.157 7401
 7403 3 -44.78 79.52 32.47 0.163 7402
 7404 3 -44.78 79.39 32.59 0.184 7403
 7405 3 -44.77 79.25 32.69 0.158 7404
 7406 3 -44.78 79.13 32.73 0.15 7405
 7407 3 -44.78 79 32.84 0.166 7406
 7408 3 -44.85 78.85 32.85 0.199 7407
 7409 3 -44.93 78.74 32.87 0.262 7408
 7410 3 -44.93 78.61 32.88 0.283 7409
 7411 3 -45.01 78.49 33.09 0.188 7410
 7412 3 -45.07 78.35 33.16 0.184 7411
 7413 3 -45.07 78.19 33.27 0.175 7412
 7414 3 -44.97 78.03 33.25 0.175 7413
 7415 3 -44.9 77.91 33.29 0.204 7414
 7416 3 -44.9 77.74 33.13 0.202 7415
 7417 3 -44.83 77.64 33.06 0.213 7416
 7418 3 -44.75 77.6 32.92 0.303 7417
 7419 3 -44.69 77.61 32.82 0.409 7418
 7420 3 -44.55 77.64 32.74 0.493 7419
 7421 3 -44.46 77.61 32.68 0.578 7420
 7422 3 -44.39 77.47 32.64 0.664 7421
 7423 3 -44.32 77.38 32.63 0.733 7422
 7424 3 -44.15 77.28 32.63 0.774 7423
 7425 3 -44.07 77.22 32.54 0.771 7424
 7426 3 -44.05 77.11 32.42 0.684 7425
 7427 3 -44.76 76.82 32.06 0.099 7426
 7428 3 -44.8 76.77 31.93 0.112 7427
 7429 3 -44.96 76.71 31.85 0.085 7428
 7430 3 -43.8 76.97 32.41 0.561 7426
 7431 3 -43.75 76.89 32.34 0.475 7430
 7432 3 -43.46 76.8 32.49 0.106 7431
 7433 3 -43.54 76.75 32.38 0.072 7432
 7434 3 -43.86 76.91 31.98 0.344 7431
 7435 3 -43.79 76.86 31.83 0.343 7434
 7436 3 -43.61 76.86 31.76 0.353 7435
 7437 3 -43.43 76.8 31.71 0.381 7436
 7438 3 -43.32 76.83 31.6 0.368 7437
 7439 3 -43.19 76.64 31.6 0.317 7438
 7440 3 -42.87 76.27 31.78 0.137 7439
 7441 3 -42.75 76.16 31.83 0.149 7440
 7442 3 -42.61 76.08 31.78 0.133 7441
 7443 3 -42.47 76.02 31.83 0.148 7442
 7444 3 -42.33 75.94 31.89 0.139 7443
 7445 3 -42.14 75.88 31.95 0.175 7444
 7446 3 -42 75.92 31.83 0.243 7445
 7447 3 -41.93 75.94 31.74 0.354 7446
 7448 3 -41.8 75.94 31.69 0.393 7447
 7449 3 -41.65 75.91 31.58 0.39 7448
 7450 3 -41.28 75.83 31.78 0.232 7449
 7451 3 -41.11 75.74 31.78 0.207 7450
 7452 3 -40.92 75.69 31.71 0.196 7451
 7453 3 -40.71 75.63 31.71 0.216 7452
 7454 3 -40.54 75.53 31.71 0.228 7453
 7455 3 -40.35 75.52 31.71 0.192 7454
 7456 3 -40.14 75.47 31.72 0.21 7455
 7457 3 -39.99 75.47 31.74 0.222 7456
 7458 3 -39.86 75.41 31.78 0.253 7457
 7459 3 -39.65 75.33 31.69 0.218 7458
 7460 3 -39.4 75.36 31.58 0.199 7459
 7461 3 -39.22 75.38 31.53 0.196 7460
 7462 3 -38.93 75.25 31.53 0.182 7461
 7463 3 -38.74 75.28 31.44 0.208 7462
 7464 3 -38.54 75.27 31.37 0.259 7463
 7465 3 -38.35 75.26 31.28 0.221 7464
 7466 3 -38.15 75.24 31.19 0.201 7465
 7467 3 -37.9 75.29 31.03 0.19 7466
 7468 3 -37.75 75.34 30.9 0.195 7467
 7469 3 -37.58 75.35 30.76 0.153 7468
 7470 3 -37.42 75.35 30.62 0.217 7469
 7471 3 -37.26 75.35 30.58 0.242 7470
 7472 3 -37.33 75.74 30.6 0.056 7471
 7473 3 -37.36 75.85 30.62 0.154 7472
 7474 3 -37.32 75.96 30.62 0.155 7473
 7475 3 -37.24 76.04 30.65 0.08 7474
 7476 3 -37.18 75.18 30.56 0.277 7471
 7477 3 -37.37 74.76 30.8 0.037 7476
 7478 3 -37.46 74.68 30.85 0.047 7477
 7479 3 -36.94 75.18 30.44 0.22 7476
 7480 3 -36.79 75.15 30.37 0.224 7479
 7481 3 -36.61 75.1 30.3 0.197 7480
 7482 3 -36.4 75.1 30.19 0.218 7481
 7483 3 -36.25 75.15 30.08 0.273 7482
 7484 3 -36.21 75.18 29.96 0.334 7483
 7485 3 -36.39 75.4 29.71 0.255 7484
 7486 3 -36.01 75.6 29.8 0.152 7485
 7487 3 -35.87 75.68 29.89 0.152 7486
 7488 3 -35.65 75.62 29.92 0.14 7487
 7489 3 -35.5 75.49 30.06 0.08 7488
 7490 3 -35.42 75.48 30.15 0.108 7489
 7491 3 -36.82 75.23 29.65 0.111 7485
 7492 3 -36.99 75.18 29.67 0.123 7491
 7493 3 -37.11 75.1 29.64 0.112 7492
 7494 3 -37.25 75.07 29.65 0.1 7493
 7495 3 -37.4 75.02 29.69 0.096 7494
 7496 3 -37.5 74.96 29.71 0.066 7495
 7497 3 -37.62 74.87 29.78 0.089 7496
 7498 3 -37.75 74.77 29.78 0.099 7497
 7499 3 -37.85 74.7 29.8 0.079 7498
 7500 3 -37.97 74.6 29.81 0.082 7499
 7501 3 -38.1 74.6 29.83 0.08 7500
 7502 3 -38.22 74.51 29.9 0.089 7501
 7503 3 -38.35 74.4 29.97 0.095 7502
 7504 3 -38.71 74.31 29.99 0.141 7503
 7505 3 -38.86 74.24 29.94 0.183 7504
 7506 3 -39.1 74.21 29.92 0.174 7505
 7507 3 -39.3 74.15 29.9 0.118 7506
 7508 3 -39.43 74.04 29.94 0.16 7507
 7509 3 -39.54 73.99 29.9 0.116 7508
 7510 3 -39.69 73.93 29.87 0.09 7509
 7511 3 -39.72 73.85 29.81 0.105 7510
 7512 3 -39.96 73.75 29.92 0.12 7511
 7513 3 -40.11 73.72 29.96 0.107 7512
 7514 3 -36 74.96 30.08 0.25 7484
 7515 3 -35.79 74.95 30.01 0.214 7514
 7516 3 -35.65 74.85 29.96 0.172 7515
 7517 3 -35.47 74.79 29.96 0.129 7516
 7518 3 -35.32 74.74 29.96 0.105 7517
 7519 3 -35.15 74.71 29.99 0.167 7518
 7520 3 -34.89 74.51 29.87 0.169 7519
 7521 3 -34.79 74.46 29.78 0.142 7520
 7522 3 -34.67 74.41 29.64 0.132 7521
 7523 3 -34.6 74.35 29.58 0.123 7522
 7524 3 -34.5 74.35 29.49 0.125 7523
 7525 3 -34.39 74.37 29.44 0.116 7524
 7526 3 -34.28 74.24 29.4 0.177 7525
 7527 3 -34.11 74.12 29.4 0.188 7526
 7528 3 -33.96 74.09 29.35 0.238 7527
 7529 3 -33.72 74.1 29.3 0.196 7528
 7530 3 -33.5 73.96 29.31 0.195 7529
 7531 3 -33.42 73.84 29.33 0.222 7530
 7532 3 -33.29 73.76 29.35 0.216 7531
 7533 3 -33.12 73.71 29.4 0.207 7532
 7534 3 -32.99 73.6 29.42 0.192 7533
 7535 3 -32.75 73.56 29.35 0.189 7534
 7536 3 -32.65 73.43 29.33 0.195 7535
 7537 3 -32.47 73.35 29.33 0.174 7536
 7538 3 -32.33 73.26 29.31 0.176 7537
 7539 3 -32.18 73.21 29.3 0.177 7538
 7540 3 -32.07 73.07 29.28 0.214 7539
 7541 3 -31.9 72.98 29.21 0.184 7540
 7542 3 -31.75 72.84 29.22 0.16 7541
 7543 3 -31.59 72.78 29.24 0.175 7542
 7544 3 -31.4 72.76 29.31 0.229 7543
 7545 3 -31.25 72.7 29.35 0.265 7544
 7546 3 -31.09 72.64 29.35 0.269 7545
 7547 3 -30.91 72.56 29.31 0.288 7546
 7548 3 -30.72 72.5 29.3 0.292 7547
 7549 3 -30.54 72.4 29.26 0.296 7548
 7550 3 -30.48 72.31 29.22 0.292 7549
 7551 3 -30.29 72.26 29.3 0.261 7550
 7552 3 -30.18 72.17 29.42 0.26 7551
 7553 3 -30.04 72.06 29.4 0.269 7552
 7554 3 -29.93 72 29.44 0.278 7553
 7555 3 -29.82 71.95 29.42 0.246 7554
 7556 3 -29.68 71.92 29.44 0.241 7555
 7557 3 -29.52 71.78 29.44 0.186 7556
 7558 3 -29.38 71.67 29.4 0.138 7557
 7559 3 -29.27 71.64 29.4 0.135 7558
 7560 3 -29.13 71.59 29.42 0.121 7559
 7561 3 -29 71.58 29.4 0.113 7560
 7562 3 -28.91 71.5 29.46 0.121 7561
 7563 3 -28.86 71.44 29.62 0.173 7562
 7564 3 -28.73 71.36 29.74 0.236 7563
 7565 3 -28.66 71.36 29.83 0.268 7564
 7566 3 -28.47 71.06 29.6 0.27 7565
 7567 3 -28.36 71 29.46 0.223 7566
 7568 3 -28.29 70.89 29.39 0.245 7567
 7569 3 -28.13 70.84 29.47 0.234 7568
 7570 3 -28.09 70.72 29.42 0.213 7569
 7571 3 -28 70.53 29.42 0.178 7570
 7572 3 -27.88 70.44 29.46 0.191 7571
 7573 3 -27.86 70.26 29.4 0.157 7572
 7574 3 -27.65 70.19 29.31 0.223 7573
 7575 3 -27.53 70.01 29.3 0.246 7574
 7576 3 -27.39 69.92 29.28 0.224 7575
 7577 3 -27.21 69.81 29.2 0.203 7576
 7578 3 -27.07 69.72 29.16 0.207 7577
 7579 3 -26.89 69.65 29.13 0.207 7578
 7580 3 -26.69 69.59 29.04 0.208 7579
 7581 3 -26.51 69.59 29.02 0.252 7580
 7582 3 -26.49 69.28 29.07 0.179 7581
 7583 3 -26.35 69.11 29 0.168 7582
 7584 3 -26.21 69 29.07 0.174 7583
 7585 3 -26.1 68.98 29.02 0.232 7584
 7586 3 -26.05 69.26 29.31 0.062 7585
 7587 3 -25.98 69.36 29.32 0.046 7586
 7588 3 -25.94 68.81 28.86 0.175 7585
 7589 3 -25.76 68.78 28.82 0.163 7588
 7590 3 -25.57 68.58 28.77 0.191 7589
 7591 3 -25.44 68.48 28.86 0.222 7590
 7592 3 -25.3 68.4 28.9 0.233 7591
 7593 3 -25.19 68.33 28.98 0.236 7592
 7594 3 -25.1 68.18 29.09 0.209 7593
 7595 3 -24.91 68.09 29.04 0.203 7594
 7596 3 -24.78 68.04 29.07 0.256 7595
 7597 3 -24.69 67.9 29 0.302 7596
 7598 3 -24.46 67.96 29.06 0.256 7597
 7599 3 -24.28 67.96 29.11 0.203 7598
 7600 3 -24.07 68.07 29.06 0.214 7599
 7601 3 -23.89 68.12 29.06 0.243 7600
 7602 3 -23.66 68.23 29.06 0.236 7601
 7603 3 -23.53 68.27 29.11 0.309 7602
 7604 3 -23.42 68.34 29.11 0.395 7603
 7605 3 -23.26 68.27 29.15 0.48 7604
 7606 3 -23.03 68.26 29.18 0.634 7605
 7607 3 -22.85 68.2 29.22 0.695 7606
 7608 3 -22.69 68.23 29.31 0.733 7607
 7609 3 -22.53 68.2 29.27 0.77 7608
 7610 3 -22.33 68.11 29.16 0.706 7609
 7611 3 -22.17 68 29.09 0.648 7610
 7612 3 -22.08 67.89 29.04 0.55 7611
 7613 3 -21.98 67.67 28.97 0.481 7612
 7614 3 -21.83 66.92 28.75 0.198 7613
 7615 3 -21.78 66.72 28.77 0.207 7614
 7616 3 -21.58 66.62 28.88 0.155 7615
 7617 3 -21.48 66.5 28.97 0.159 7616
 7618 3 -21.37 66.34 29.02 0.151 7617
 7619 3 -21.26 66.15 29.04 0.145 7618
 7620 3 -21.19 65.98 29.07 0.121 7619
 7621 3 -21.08 65.86 29.04 0.104 7620
 7622 3 -20.98 65.8 28.97 0.112 7621
 7623 3 -20.87 65.75 28.93 0.126 7622
 7624 3 -20.76 65.76 28.97 0.152 7623
 7625 3 -20.55 65.72 29 0.173 7624
 7626 3 -20.42 65.67 29 0.177 7625
 7627 3 -20.28 65.56 28.95 0.15 7626
 7628 3 -20.19 65.39 28.95 0.174 7627
 7629 3 -20.1 65.23 28.88 0.226 7628
 7630 3 -20.01 65.06 28.86 0.266 7629
 7631 3 -19.92 64.98 28.86 0.286 7630
 7632 3 -19.85 64.84 28.88 0.312 7631
 7633 3 -19.46 65.23 28.84 0.102 7632
 7634 3 -19.39 65.33 28.86 0.092 7633
 7635 3 -19.23 65.42 28.91 0.114 7634
 7636 3 -19.12 65.5 28.97 0.113 7635
 7637 3 -19.03 65.59 29.04 0.152 7636
 7638 3 -18.92 65.7 29.15 0.149 7637
 7639 3 -18.78 65.75 29.2 0.139 7638
 7640 3 -18.73 65.92 29.27 0.188 7639
 7641 3 -18.6 65.95 29.29 0.246 7640
 7642 3 -18.55 66.09 29.36 0.282 7641
 7643 3 -18.39 66.14 29.38 0.246 7642
 7644 3 -18.16 66.17 29.27 0.181 7643
 7645 3 -17.99 65.98 29.4 0.076 7644
 7646 3 -17.87 65.94 29.52 0.094 7645
 7647 3 -17.8 65.92 29.72 0.117 7646
 7648 3 -17.71 65.87 29.86 0.146 7647
 7649 3 -17.55 65.78 29.88 0.14 7648
 7650 3 -17.37 65.7 29.86 0.139 7649
 7651 3 -17.19 65.73 29.79 0.193 7650
 7652 3 -17.05 65.73 29.82 0.263 7651
 7653 3 -16.92 65.8 29.84 0.29 7652
 7654 3 -16.78 66.22 30.04 0.091 7653
 7655 3 -16.67 66.3 30.09 0.106 7654
 7656 3 -16.58 66.34 30.11 0.000125 7655
 7657 3 -16.64 65.89 29.65 0.149 7653
 7658 3 -16.58 65.98 29.45 0.16 7657
 7659 3 -16.57 66.03 29.32 0.213 7658
 7660 3 -16.58 66.14 29.27 0.252 7659
 7661 3 -16.14 66.03 29.25 0.074 7660
 7662 3 -16.05 65.95 29.2 0.057 7661
 7663 3 -15.92 65.83 29.2 0.084 7662
 7664 3 -15.82 65.62 29.25 0.124 7663
 7665 3 -15.79 65.42 29.29 0.127 7664
 7666 3 -19.96 64.39 28.91 0.126 7632
 7667 3 -19.99 64.25 28.9 0.108 7666
 7668 3 -19.92 64.09 28.88 0.111 7667
 7669 3 -19.85 63.97 28.84 0.097 7668
 7670 3 -19.78 63.76 28.81 0.14 7669
 7671 3 -19.78 63.62 28.84 0.185 7670
 7672 3 -19.82 63.48 28.81 0.208 7671
 7673 3 -19.74 63.33 28.7 0.165 7672
 7674 3 -19.62 63.25 28.57 0.185 7673
 7675 3 -19.69 63.04 29.02 0.058 7674
 7676 3 -19.69 62.87 29.07 0.087 7675
 7677 3 -19.69 62.73 29.09 0.116 7676
 7678 3 -19.62 62.55 29.04 0.127 7677
 7679 3 -19.64 62.41 29.11 0.115 7678
 7680 3 -19.69 62.33 29.25 0.128 7679
 7681 3 -19.69 62.27 29.36 0.137 7680
 7682 3 -19.8 61.76 29.48 0.114 7681
 7683 3 -19.82 61.64 29.38 0.066 7682
 7684 3 -19.58 63.2 28.5 0.14 7683
 7685 3 -19.55 63.47 28.25 0.068 7684
 7686 3 -19.58 63.62 28.2 0.07 7685
 7687 3 -19.57 63.76 28.15 0.028 7686
 7688 3 -19.48 63.01 28.36 0.122 7674
 7689 3 -19.41 62.8 28.22 0.174 7688
 7690 3 -19.37 62.65 28.23 0.226 7689
 7691 3 -19.23 62.39 28.25 0.197 7690
 7692 3 -19.26 62.25 28.13 0.126 7691
 7693 3 -19.23 62.05 28.13 0.138 7692
 7694 3 -19.28 61.83 28.06 0.184 7693
 7695 3 -19.26 61.62 28.04 0.13 7694
 7696 3 -19.37 61.34 27.95 0.149 7695
 7697 3 -19.42 61.26 27.9 0.127 7696
 7698 3 -19.47 61.15 27.83 0.143 7697
 7699 3 -19.58 60.87 27.8 0.181 7698
 7700 3 -19.63 60.72 27.78 0.179 7699
 7701 3 -19.7 60.61 27.78 0.154 7700
 7702 3 -19.75 60.48 27.8 0.099 7701
 7703 3 -19.92 60.37 27.85 0.115 7702
 7704 3 -20.08 60.11 27.73 0.112 7703
 7705 3 -20 59.93 27.66 0.097 7704
 7706 3 -20.02 59.8 27.64 0.112 7705
 7707 3 -20.04 59.58 27.6 0.1 7706
 7708 3 -20 59.43 27.48 0.107 7707
 7709 3 -19.93 59.37 27.35 0.124 7708
 7710 3 -19.83 59.19 27.24 0.161 7709
 7711 3 -19.79 59.09 27.16 0.194 7710
 7712 3 -19.84 59.01 27.05 0.165 7711
 7713 3 -19.92 58.93 26.94 0.17 7712
 7714 3 -20.09 58.9 26.76 0.138 7713
 7715 3 -20.22 58.93 26.66 0.156 7714
 7716 3 -20.24 58.97 26.42 0.145 7715
 7717 3 -20.31 58.95 26.26 0.183 7716
 7718 3 -20.36 59.05 26.21 0.262 7717
 7719 3 -20.49 59.14 26.1 0.28 7718
 7720 3 -20.61 59.14 25.98 0.296 7719
 7721 3 -20.83 59.15 25.96 0.206 7720
 7722 3 -21.02 59.15 25.91 0.172 7721
 7723 3 -21.15 59.15 25.73 0.175 7722
 7724 3 -21.24 59.15 25.55 0.177 7723
 7725 3 -21.27 59.09 25.46 0.235 7724
 7726 3 -21.36 59.11 25.21 0.155 7725
 7727 3 -21.36 59.08 25.05 0.158 7726
 7728 3 -21.4 59.04 24.94 0.212 7727
 7729 3 -21.36 58.93 24.85 0.223 7728
 7730 3 -21.49 58.89 24.76 0.256 7729
 7731 3 -21.79 59.14 24.58 0.232 7730
 7732 3 -21.84 59.21 24.51 0.26 7731
 7733 3 -22.17 59.21 24.53 0.22 7732
 7734 3 -22.42 59.17 24.55 0.179 7733
 7735 3 -22.58 59.07 24.6 0.138 7734
 7736 3 -22.74 59 24.66 0.139 7735
 7737 3 -22.88 58.93 24.73 0.124 7736
 7738 3 -22.99 58.79 24.74 0.129 7737
 7739 3 -23.06 58.67 24.76 0.14 7738
 7740 3 -23.15 58.58 24.74 0.105 7739
 7741 3 -21.52 59.25 24.3 0.129 7732
 7742 3 -21.56 59.25 24.12 0.106 7741
 7743 3 -21.52 59.32 23.96 0.093 7742
 7744 3 -21.43 59.39 23.8 0.119 7743
 7745 3 -21.36 59.46 23.67 0.151 7744
 7746 3 -21.22 59.42 23.49 0.116 7745
 7747 3 -21.06 59.44 23.33 0.094 7746
 7748 3 -20.9 59.5 23.16 0.078 7747
 7749 3 -20.72 59.53 23.1 0.109 7748
 7750 3 -20.56 59.53 23.03 0.116 7749
 7751 3 -20.43 59.53 22.98 0.068 7750
 7752 3 -20.31 59.49 22.96 0.073 7751
 7753 3 -20.24 59.46 22.89 0.087 7752
 7754 3 -20.13 59.43 22.76 0.08 7753
 7755 3 -19.97 59.38 22.6 0.095 7754
 7756 3 -21.18 58.47 24.74 0.15 7730
 7757 3 -21.09 58.27 24.66 0.146 7756
 7758 3 -21.02 58.11 24.6 0.058 7757
 7759 3 -20.9 57.98 24.53 0.067 7758
 7760 3 -20.77 57.87 24.48 0.06 7759
 7761 3 -20.74 57.8 24.39 0.076 7760
 7762 3 -21.36 59.5 25.78 0.142 7725
 7763 3 -21.42 59.65 25.89 0.169 7762
 7764 3 -21.49 59.51 26.08 0.124 7763
 7765 3 -21.45 59.43 26.21 0.091 7764
 7766 3 -21.4 59.47 26.35 0.136 7765
 7767 3 -21.36 59.52 26.46 0.132 7766
 7768 3 -21.38 59.62 26.6 0.108 7767
 7769 3 -21.45 59.8 26.71 0.055 7768
 7770 3 -21.5 59.93 26.74 0.092 7769
 7771 3 -21.54 60.07 26.83 0.075 7770
 7772 3 -21.59 60.14 26.92 0.089 7771
 7773 3 -21.36 60.02 25.96 0.117 7763
 7774 3 -21.4 60.19 25.98 0.125 7773
 7775 3 -21.47 60.34 26.01 0.103 7774
 7776 3 -21.4 60.52 25.96 0.118 7775
 7777 3 -21.2 60.51 25.87 0.081 7776
 7778 3 -21.13 60.62 25.8 0.181 7777
 7779 3 -19.88 60.22 27.92 0.075 7703
 7780 3 -24.85 67.56 28.86 0.094 7597
 7781 3 -24.91 67.47 28.84 0.062 7780
 7782 3 -25.03 67.36 28.77 0.092 7781
 7783 3 -25.14 67.28 28.68 0.091 7782
 7784 3 -25.28 67.19 28.57 0.136 7783
 7785 3 -25.46 67.09 28.4 0.141 7784
 7786 3 -25.6 67.09 28.25 0.086 7785
 7787 3 -25.8 67.06 28.16 0.134 7786
 7788 3 -25.99 67 28.13 0.104 7787
 7789 3 -26.12 66.89 28.07 0.071 7788
 7790 3 -26.21 66.81 28 0.074 7789
 7791 3 -26.37 66.8 27.95 0.106 7790
 7792 3 -26.46 66.7 27.88 0.146 7791
 7793 3 -26.39 66.64 27.61 0.131 7792
 7794 3 -26.53 66.59 27.38 0.096 7793
 7795 3 -26.6 66.55 27.29 0.075 7794
 7796 3 -26.24 69.86 28.98 0.108 7581
 7797 3 -26.14 69.95 28.9 0.073 7796
 7798 3 -26.02 70.11 28.87 0.111 7797
 7799 3 -25.95 70.25 28.9 0.127 7798
 7800 3 -25.86 70.39 28.9 0.127 7799
 7801 3 -25.68 70.51 28.87 0.126 7800
 7802 3 -25.52 70.62 28.83 0.153 7801
 7803 3 -25.29 70.7 28.76 0.166 7802
 7804 3 -24.98 70.73 28.71 0.126 7803
 7805 3 -24.82 70.8 28.67 0.127 7804
 7806 3 -24.75 70.9 28.81 0.112 7805
 7807 3 -24.63 70.9 28.87 0.1 7806
 7808 3 -24.57 70.96 29.03 0.079 7807
 7809 3 -24.45 71.01 29.08 0.088 7808
 7810 3 -24.36 71.06 29.19 0.094 7809
 7811 3 -24.32 71.15 29.33 0.148 7810
 7812 3 -24.18 71.32 29.46 0.129 7811
 7813 3 -24.22 71.46 29.47 0.109 7812
 7814 3 -24.27 71.65 29.47 0.09 7813
 7815 3 -24.2 71.76 29.47 0.105 7814
 7816 3 -30.82 72.2 28.97 0.129 7550
 7817 3 -31.04 72.11 28.92 0.082 7816
 7818 3 -35.22 74.74 30.46 0.088 7519
 7819 3 -35.28 74.74 30.58 0.065 7818
 7820 3 -41.75 75.55 31.65 0.095 7449
 7821 3 -41.85 75.5 31.56 0.089 7820
 7822 3 -41.86 75.3 31.44 0.08 7821
 7823 3 -41.93 75.22 31.39 0.132 7822
 7824 3 -41.92 75.11 31.33 0.102 7823
 7825 3 -41.8 75.02 31.24 0.069 7824
 7826 3 -41.75 74.94 31.28 0.075 7825
 7827 3 -44.82 77.86 33.56 0.159 7415
 7828 3 -44.86 77.76 33.81 0.12 7827
 7829 3 -44.82 77.73 33.99 0.13 7828
 7830 3 -44.86 77.67 34.13 0.181 7829
 7831 3 -44.99 77.64 34.24 0.282 7830
 7832 3 -45.04 77.59 34.39 0.307 7831
 7833 3 -44.87 77.42 34.49 0.167 7832
 7834 3 -45.07 77.33 34.64 0.102 7833
 7835 3 -45.33 77.79 34.48 0.145 7832
 7836 3 -45.55 77.64 34.67 0.112 7835
 7837 3 -45.69 77.58 34.84 0.095 7836
 7838 3 -45.76 77.7 35.13 0.119 7837
 7839 3 -45.85 77.84 35.24 0.082 7838
 7840 3 -45.94 77.98 35.32 0.056 7839
 7841 3 -44.79 78.63 32.41 0.06 7410
 7842 3 -44.79 78.55 32.34 0.111 7841
 7843 3 -44.58 78.55 32.2 0.143 7842
 7844 3 -44.43 78.58 32.15 0.151 7843
 7845 3 -44.22 78.75 31.95 0.083 7844
 7846 3 -44.14 78.86 31.84 0.08 7845
 7847 3 -44.04 78.91 31.77 0.101 7846
 7848 3 -45.06 80.02 32.23 0.177 7400
 7849 3 -45.54 79.88 32.09 0.084 7848
 7850 3 -45.67 79.77 32.16 0.115 7849
 7851 3 -45.75 79.55 32.26 0.134 7850
 7852 3 -45.82 79.38 32.27 0.136 7851
 7853 3 -45.91 79.3 32.34 0.173 7852
 7854 3 -45.99 79.3 32.44 0.115 7853
 7855 3 -46.18 83.27 30.93 0.26 7376
 7856 3 -46.29 83.21 30.84 0.224 7855
 7857 3 -46.46 83.16 30.84 0.206 7856
 7858 3 -46.6 83.07 30.82 0.197 7857
 7859 3 -46.74 82.94 30.86 0.202 7858
 7860 3 -46.89 82.78 30.84 0.189 7859
 7861 3 -46.99 82.72 30.86 0.191 7860
 7862 3 -47.16 82.63 30.86 0.189 7861
 7863 3 -47.35 82.57 30.95 0.204 7862
 7864 3 -47.53 82.48 30.96 0.193 7863
 7865 3 -47.66 82.39 31.05 0.216 7864
 7866 3 -47.77 82.23 31.11 0.225 7865
 7867 3 -47.99 82.14 31.09 0.239 7866
 7868 3 -48.14 82.01 31.13 0.314 7867
 7869 3 -48.27 81.92 31.2 0.358 7868
 7870 3 -48.35 81.78 31.23 0.433 7869
 7871 3 -48.45 81.7 31.32 0.464 7870
 7872 3 -48.52 81.58 31.38 0.513 7871
 7873 3 -48.66 81.51 31.46 0.546 7872
 7874 3 -48.79 81.42 31.52 0.501 7873
 7875 3 -48.92 81.31 31.52 0.437 7874
 7876 3 -49.03 81.23 31.55 0.327 7875
 7877 3 -49.1 81.11 31.63 0.29 7876
 7878 3 -49.21 80.98 31.7 0.263 7877
 7879 3 -49.39 80.84 31.75 0.268 7878
 7880 3 -49.64 80.7 31.73 0.253 7879
 7881 3 -49.77 80.53 31.73 0.174 7880
 7882 3 -49.92 80.45 31.8 0.161 7881
 7883 3 -49.98 80.31 31.84 0.178 7882
 7884 3 -50.18 80.2 31.91 0.163 7883
 7885 3 -50.2 80.03 31.92 0.199 7884
 7886 3 -50.17 79.84 31.97 0.203 7885
 7887 3 -50.17 79.78 32.06 0.303 7886
 7888 3 -50.24 80.08 32.49 0.131 7887
 7889 3 -50.28 80.04 32.66 0.133 7888
 7890 3 -50.28 80.09 32.78 0.119 7889
 7891 3 -50.24 80.11 32.95 0.09 7890
 7892 3 -50.21 80.14 33.06 0.1 7891
 7893 3 -50.21 80.14 33.23 0.126 7892
 7894 3 -50.25 80.18 33.41 0.152 7893
 7895 3 -50.21 80.23 33.6 0.155 7894
 7896 3 -50.24 80.31 33.73 0.179 7895
 7897 3 -50.29 80.39 33.88 0.227 7896
 7898 3 -50.43 80.42 33.98 0.273 7897
 7899 3 -50.5 80.45 34.09 0.304 7898
 7900 3 -50.6 80.45 34.22 0.356 7899
 7901 3 -50.59 80.54 34.38 0.408 7900
 7902 3 -50.66 80.59 34.53 0.446 7901
 7903 3 -50.71 80.51 34.66 0.455 7902
 7904 3 -50.71 80.54 34.8 0.425 7903
 7905 3 -50.66 80.58 35.01 0.353 7904
 7906 3 -50.46 81.01 35.09 0.146 7905
 7907 3 -50.53 81.11 35.16 0.106 7906
 7908 3 -50.53 81.23 35.26 0.122 7907
 7909 3 -50.46 81.22 35.47 0.115 7908
 7910 3 -50.39 81.2 35.56 0.191 7909
 7911 3 -50.28 81.22 35.66 0.279 7910
 7912 3 -50.23 81.23 35.77 0.342 7911
 7913 3 -50.14 81.31 35.88 0.322 7912
 7914 3 -50.14 81.29 36.08 0.354 7913
 7915 3 -50.14 81.34 36.23 0.393 7914
 7916 3 -50.04 81.39 36.38 0.391 7915
 7917 3 -49.98 81.42 36.47 0.442 7916
 7918 3 -49.95 81.51 36.63 0.384 7917
 7919 3 -50.35 81.69 36.98 0.138 7918
 7920 3 -50.39 81.79 37.12 0.154 7919
 7921 3 -50.56 81.91 37.27 0.131 7920
 7922 3 -50.66 81.96 37.38 0.11 7921
 7923 3 -50.78 82.07 37.44 0.106 7922
 7924 3 -50.92 82.12 37.51 0.112 7923
 7925 3 -51.02 82.12 37.63 0.129 7924
 7926 3 -51.14 82.1 37.8 0.11 7925
 7927 3 -51.13 82.15 37.92 0.092 7926
 7928 3 -51.24 82.24 38.09 0.114 7927
 7929 3 -51.27 82.35 38.22 0.098 7928
 7930 3 -51.41 82.44 38.4 0.118 7929
 7931 3 -51.45 82.51 38.52 0.073 7930
 7932 3 -49.71 81.48 36.63 0.305 7918
 7933 3 -49.48 81.47 36.66 0.239 7932
 7934 3 -49.2 81.53 36.66 0.157 7933
 7935 3 -49.1 81.54 36.73 0.126 7934
 7936 3 -48.98 81.62 36.77 0.144 7935
 7937 3 -48.85 81.62 36.8 0.151 7936
 7938 3 -48.68 81.64 36.84 0.187 7937
 7939 3 -50.09 79.48 31.84 0.132 7887
 7940 3 -50.1 79.36 31.8 0.166 7939
 7941 3 -50.04 79.26 31.73 0.189 7940
 7942 3 -50.04 79.11 31.64 0.21 7941
 7943 3 -50.06 79 31.57 0.24 7942
 7944 3 -49.99 78.87 31.5 0.31 7943
 7945 3 -49.56 78.95 30.84 0.144 7944
 7946 3 -49.48 79.01 30.61 0.185 7945
 7947 3 -49.46 79.12 30.39 0.182 7946
 7948 3 -49.42 79.12 30.09 0.13 7947
 7949 3 -49.39 79.06 29.95 0.128 7948
 7950 3 -49.36 79.01 29.8 0.117 7949
 7951 3 -49.27 78.92 29.64 0.127 7950
 7952 3 -49.18 78.79 29.48 0.122 7951
 7953 3 -49.12 78.72 29.36 0.1 7952
 7954 3 -49.04 78.69 29.27 0.104 7953
 7955 3 -48.96 78.63 29.16 0.119 7954
 7956 3 -48.85 78.55 29.07 0.14 7955
 7957 3 -48.8 78.42 29.05 0.167 7956
 7958 3 -48.72 78.3 28.99 0.24 7957
 7959 3 -48.68 78.16 28.92 0.298 7958
 7960 3 -48.64 78.17 28.71 0.257 7959
 7961 3 -48.43 78.27 28.56 0.197 7960
 7962 3 -48.4 78.3 28.4 0.192 7961
 7963 3 -48.36 78.36 28.24 0.155 7962
 7964 3 -48.21 78.47 28.29 0.065 7963
 7965 3 -48.03 78.53 28.18 0.08 7964
 7966 3 -48.43 78.27 27.96 0.118 7963
 7967 3 -48.46 78.24 27.78 0.142 7966
 7968 3 -48.43 78.19 27.6 0.134 7967
 7969 3 -48.39 78.02 27.51 0.152 7968
 7970 3 -48.44 77.88 27.42 0.174 7969
 7971 3 -48.42 77.77 27.35 0.13 7970
 7972 3 -49.93 78.67 31.7 0.233 7944
 7973 3 -49.93 78.51 31.66 0.197 7972
 7974 3 -49.9 78.34 31.74 0.228 7973
 7975 3 -49.83 78.25 31.78 0.266 7974
 7976 3 -49.78 78.12 31.72 0.254 7975
 7977 3 -49.72 78.03 31.76 0.292 7976
 7978 3 -49.65 77.92 31.81 0.324 7977
 7979 3 -49.62 77.76 31.72 0.37 7978
 7980 3 -49.55 77.64 31.78 0.437 7979
 7981 3 -49.5 77.53 31.81 0.451 7980
 7982 3 -49.49 77.36 31.85 0.512 7981
 7983 3 -49.4 77.26 31.89 0.538 7982
 7984 3 -49.43 77.09 31.99 0.62 7983
 7985 3 -49.35 77 31.95 0.639 7984
 7986 3 -49.28 76.87 32.07 0.618 7985
 7987 3 -48.87 76.87 32.24 0.415 7986
 7988 3 -48.8 76.76 32.42 0.459 7987
 7989 3 -48.79 76.61 32.91 0.282 7988
 7990 3 -48.89 76.5 33.06 0.247 7989
 7991 3 -49.01 76.34 33.25 0.16 7990
 7992 3 -49.1 76.22 33.39 0.148 7991
 7993 3 -49.14 76.09 33.48 0.128 7992
 7994 3 -49.08 75.98 33.6 0.158 7993
 7995 3 -49.14 75.9 33.82 0.184 7994
 7996 3 -49.11 75.83 33.91 0.23 7995
 7997 3 -49.05 75.68 33.93 0.309 7996
 7998 3 -49.03 75.58 33.95 0.396 7997
 7999 3 -49 75.47 33.93 0.462 7998
 8000 3 -49.08 75.34 33.92 0.55 7999
 8001 3 -49.22 75.2 34.14 0.543 8000
 8002 3 -49.18 75.11 34.17 0.599 8001
 8003 3 -48.5 74.92 33.86 0.233 8002
 8004 3 -48.47 74.78 33.89 0.239 8003
 8005 3 -48.58 74.65 33.85 0.132 8004
 8006 3 -48.62 74.51 33.82 0.099 8005
 8007 3 -48.65 74.42 33.95 0.000125 8006
 8008 3 -48.1 74.78 34.02 0.111 8004
 8009 3 -47.99 74.68 34.06 0.075 8008
 8010 3 -47.82 74.65 34.1 0.089 8009
 8011 3 -47.65 74.62 34.06 0.16 8010
 8012 3 -47.55 74.53 34.11 0.206 8011
 8013 3 -47.33 74.4 34.25 0.138 8012
 8014 3 -47.19 74.39 34.28 0.183 8013
 8015 3 -46.96 74.39 34.13 0.107 8014
 8016 3 -46.85 74.37 34.1 0.057 8015
 8017 3 -49.47 75.03 34.39 0.519 8002
 8018 3 -49.46 75 34.56 0.493 8017
 8019 3 -49.39 75.28 35.14 0.365 8018
 8020 3 -49.94 75.43 35.17 0.058 8019
 8021 3 -50.04 75.48 35.25 0.107 8020
 8022 3 -50.11 75.61 35.27 0.125 8021
 8023 3 -50.21 75.67 35.31 0.134 8022
 8024 3 -50.32 75.72 35.38 0.178 8023
 8025 3 -50.47 75.92 35.38 0.133 8024
 8026 3 -50.43 75.92 35.1 0.071 8025
 8027 3 -50.33 76.09 35.36 0.085 8025
 8028 3 -49 75.14 35.39 0.091 8019
 8029 3 -49 75.06 35.49 0.102 8028
 8030 3 -49.18 74.98 35.6 0.066 8029
 8031 3 -49.65 74.73 34.39 0.393 8018
 8032 3 -49.65 74.59 34.45 0.337 8031
 8033 3 -49.65 74.42 34.53 0.144 8032
 8034 3 -49.58 74.28 34.63 0.13 8033
 8035 3 -49.18 74.26 34.38 0.068 8032
 8036 3 -49.17 74.17 34.43 0.101 8035
 8037 3 -49.04 74.09 34.42 0.089 8036
 8038 3 -49.08 74 34.5 0.051 8037
 8039 3 -49.19 73.81 34.6 0.121 8038
 8040 3 -49.26 73.73 34.57 0.104 8039
 8041 3 -49.65 76.81 31.49 0.156 7985
 8042 3 -49.72 76.59 31.39 0.558 8041
 8043 3 -49.64 76.54 31.22 0.685 8042
 8044 3 -49.75 76.5 31.12 0.738 8043
 8045 3 -49.92 76.4 31.03 0.792 8044
 8046 3 -50.07 76.45 30.92 0.797 8045
 8047 3 -50.19 76.36 30.87 0.771 8046
 8048 3 -49.87 76.33 30.58 0.532 8047
 8049 3 -49.72 76.23 30.44 0.429 8048
 8050 3 -49.82 76.11 30.44 0.27 8049
 8051 3 -50.15 75.67 30.31 0.105 8050
 8052 3 -50.17 75.67 30.19 0.142 8051
 8053 3 -50.15 75.7 30.06 0.134 8052
 8054 3 -50.25 75.64 29.97 0.197 8053
 8055 3 -50.47 75.34 29.87 0.168 8054
 8056 3 -50.5 75.22 29.76 0.165 8055
 8057 3 -50.5 75.03 29.67 0.151 8056
 8058 3 -50.54 74.89 29.6 0.106 8057
 8059 3 -50.62 74.73 29.49 0.092 8058
 8060 3 -50.71 74.67 29.26 0.062 8059
 8061 3 -50.74 74.62 29.12 0.096 8060
 8062 3 -50.82 74.51 29.03 0.106 8061
 8063 3 -50.85 74.42 28.89 0.137 8062
 8064 3 -50.92 74.48 28.74 0.109 8063
 8065 3 -50.97 74.48 28.62 0.11 8064
 8066 3 -50.94 74.45 28.46 0.101 8065
 8067 3 -51 74.48 28.37 0.097 8066
 8068 3 -51.03 74.51 28.24 0.095 8067
 8069 3 -51.07 74.51 28.1 0.077 8068
 8070 3 -51.04 74.51 27.96 0.086 8069
 8071 3 -51 74.54 27.81 0.000125 8070
 8072 3 -48.89 76.06 30.3 0.147 8049
 8073 3 -48.72 75.98 30.26 0.16 8072
 8074 3 -48.61 75.86 30.28 0.146 8073
 8075 3 -48.54 75.68 30.33 0.109 8074
 8076 3 -48.43 75.56 30.37 0.121 8075
 8077 3 -48.36 75.39 30.4 0.134 8076
 8078 3 -48.29 75.31 30.47 0.134 8077
 8079 3 -48.14 75.17 30.58 0.112 8078
 8080 3 -47.93 75.12 30.78 0.097 8079
 8081 3 -47.82 75.09 30.83 0.143 8080
 8082 3 -47.71 75.01 30.9 0.168 8081
 8083 3 -47.65 74.93 30.94 0.161 8082
 8084 3 -47.44 74.89 30.96 0.135 8083
 8085 3 -47.33 74.88 31.01 0.122 8084
 8086 3 -47.21 74.86 31.1 0.093 8085
 8087 3 -47.07 74.82 31.17 0.107 8086
 8088 3 -49.86 75.75 30.99 0.199 8045
 8089 3 -49.9 75.59 30.94 0.207 8088
 8090 3 -49.93 75.51 30.83 0.199 8089
 8091 3 -50.04 75.39 30.67 0.147 8090
 8092 3 -50.12 75.28 30.58 0.182 8091
 8093 3 -50.11 75.11 30.56 0.21 8092
 8094 3 -50.11 74.84 30.6 0.241 8093
 8095 3 -50.07 74.64 30.67 0.258 8094
 8096 3 -50.07 74.48 30.71 0.275 8095
 8097 3 -50.42 74.37 30.96 0.101 8096
 8098 3 -50.54 74.39 31.01 0.116 8097
 8099 3 -50.67 74.43 31.08 0.183 8098
 8100 3 -50.78 74.39 31.15 0.216 8099
 8101 3 -50.83 74.22 31.21 0.163 8100
 8102 3 -50.83 73.86 31.24 0.093 8101
 8103 3 -50.79 73.64 31.24 0.102 8102
 8104 3 -50.8 73.45 31.24 0.078 8103
 8105 3 -50.85 73.28 31.12 0.087 8104
 8106 3 -50.92 73.11 31.08 0.071 8105
 8107 3 -50.97 72.98 31.03 0.082 8106
 8108 3 -51.04 72.83 31.01 0.063 8107
 8109 3 -51.14 72.67 30.94 0.072 8108
 8110 3 -51.22 72.48 30.96 0.065 8109
 8111 3 -51.25 72.29 30.99 0.068 8110
 8112 3 -51.26 72.18 31.01 0.067 8111
 8113 3 -51.36 71.97 31.05 0.093 8112
 8114 3 -51.37 71.83 31.15 0.102 8113
 8115 3 -51.32 71.72 31.22 0.082 8114
 8116 3 -51.29 71.72 31.33 0.069 8115
 8117 3 -51.29 71.73 31.44 0.000125 8116
 8118 3 -49.86 74.26 30.67 0.251 8096
 8119 3 -49.82 74.14 30.6 0.228 8118
 8120 3 -49.72 73.98 30.58 0.212 8119
 8121 3 -49.6 73.86 30.55 0.221 8120
 8122 3 -49.57 73.7 30.58 0.298 8121
 8123 3 -49.5 73.59 30.55 0.316 8122
 8124 3 -49.47 73.4 30.53 0.192 8123
 8125 3 -49.32 73.28 30.4 0.153 8124
 8126 3 -49.22 73.18 30.28 0.114 8125
 8127 3 -49.18 73.14 30.14 0.127 8126
 8128 3 -49.05 73.06 30.03 0.129 8127
 8129 3 -48.96 72.95 30.01 0.144 8128
 8130 3 -48.92 72.84 29.94 0.164 8129
 8131 3 -48.83 72.73 29.94 0.165 8130
 8132 3 -48.8 72.54 29.89 0.157 8131
 8133 3 -48.74 72.42 29.9 0.149 8132
 8134 3 -48.72 72.26 29.83 0.159 8133
 8135 3 -48.61 72.11 29.81 0.184 8134
 8136 3 -48.6 71.97 29.8 0.17 8135
 8137 3 -48.49 71.83 29.81 0.149 8136
 8138 3 -48.33 71.72 29.71 0.167 8137
 8139 3 -48.29 71.58 29.74 0.133 8138
 8140 3 -48.17 71.47 29.76 0.164 8139
 8141 3 -48.07 71.38 29.76 0.205 8140
 8142 3 -47.99 71.27 29.78 0.195 8141
 8143 3 -47.86 71.1 29.58 0.178 8142
 8144 3 -47.74 70.97 29.49 0.139 8143
 8145 3 -47.67 70.85 29.35 0.127 8144
 8146 3 -47.61 70.72 29.26 0.13 8145
 8147 3 -47.53 70.61 29.19 0.165 8146
 8148 3 -47.46 70.5 29.1 0.164 8147
 8149 3 -47.61 70.41 29.03 0.177 8148
 8150 3 -47.5 70.27 28.96 0.104 8149
 8151 3 -47.47 70.11 28.78 0.123 8150
 8152 3 -47.47 69.97 28.65 0.166 8151
 8153 3 -47.43 69.8 28.56 0.155 8152
 8154 3 -47.37 69.63 28.4 0.198 8153
 8155 3 -47.33 69.5 28.29 0.195 8154
 8156 3 -47.3 69.35 28.25 0.237 8155
 8157 3 -47.26 69.19 28.09 0.266 8156
 8158 3 -47.25 69.05 28 0.263 8157
 8159 3 -47.19 68.91 27.98 0.281 8158
 8160 3 -47.09 68.82 27.9 0.321 8159
 8161 3 -47.04 68.82 27.7 0.297 8160
 8162 3 -47.12 68.8 27.54 0.268 8161
 8163 3 -47.12 68.71 27.43 0.227 8162
 8164 3 -47.3 68.6 27.25 0.144 8163
 8165 3 -47.23 68.5 27.13 0.125 8164
 8166 3 -47.15 68.38 27.02 0.094 8165
 8167 3 -47.01 68.25 26.91 0.125 8166
 8168 3 -46.97 68.14 26.82 0.125 8167
 8169 3 -46.83 68.02 26.75 0.168 8168
 8170 3 -46.66 67.86 26.7 0.15 8169
 8171 3 -46.58 67.72 26.7 0.136 8170
 8172 3 -46.5 67.64 26.66 0.148 8171
 8173 3 -46.37 67.55 26.56 0.175 8172
 8174 3 -46.29 67.46 26.52 0.169 8173
 8175 3 -46.16 67.36 26.47 0.186 8174
 8176 3 -46 67.28 26.54 0.256 8175
 8177 3 -46.12 67.05 26.38 0.145 8176
 8178 3 -46.06 66.91 26.32 0.167 8177
 8179 3 -45.94 66.77 26.23 0.208 8178
 8180 3 -45.86 66.63 26.23 0.232 8179
 8181 3 -45.79 66.41 26.27 0.192 8180
 8182 3 -45.72 66.22 26.22 0.167 8181
 8183 3 -45.75 66.08 26.18 0.181 8182
 8184 3 -45.66 65.91 26.09 0.203 8183
 8185 3 -45.58 65.72 26 0.203 8184
 8186 3 -45.61 65.55 25.97 0.212 8185
 8187 3 -45.59 65.42 25.91 0.216 8186
 8188 3 -45.25 65.55 25.81 0.077 8187
 8189 3 -45.01 65.5 25.79 0.09 8188
 8190 3 -44.87 65.5 25.9 0.102 8189
 8191 3 -44.76 65.47 26.06 0.086 8190
 8192 3 -44.58 65.44 26.13 0.061 8191
 8193 3 -44.48 65.33 26.29 0.1 8192
 8194 3 -44.38 65.33 26.38 0.067 8193
 8195 3 -44.33 65.39 26.5 0.085 8194
 8196 3 -44.25 65.36 26.66 0.104 8195
 8197 3 -44.12 65.36 26.75 0.05 8196
 8198 3 -44.05 65.25 26.79 0.093 8197
 8199 3 -43.95 65.21 26.84 0.076 8198
 8200 3 -45.65 65.3 25.77 0.126 8187
 8201 3 -45.69 65.19 25.7 0.128 8200
 8202 3 -45.69 65.13 25.57 0.104 8201
 8203 3 -45.8 65.05 25.5 0.136 8202
 8204 3 -45.84 64.86 25.5 0.156 8203
 8205 3 -45.83 64.69 25.47 0.153 8204
 8206 3 -45.83 64.47 25.52 0.205 8205
 8207 3 -45.79 64.32 25.56 0.214 8206
 8208 3 -45.44 64.06 25.7 0.041 8207
 8209 3 -45.41 63.97 25.82 0.086 8208
 8210 3 -45.41 63.89 25.91 0.092 8209
 8211 3 -46.01 64.25 25.54 0.134 8207
 8212 3 -46.08 64.11 25.57 0.172 8211
 8213 3 -46.16 63.93 25.52 0.19 8212
 8214 3 -46.25 63.82 25.52 0.2 8213
 8215 3 -46.26 63.6 25.5 0.163 8214
 8216 3 -46.26 63.49 25.52 0.157 8215
 8217 3 -46.33 63.35 25.59 0.153 8216
 8218 3 -46.3 63.14 25.66 0.142 8217
 8219 3 -46.26 62.96 25.63 0.144 8218
 8220 3 -46.23 62.78 25.61 0.143 8219
 8221 3 -46.19 62.6 25.54 0.186 8220
 8222 3 -46.12 62.47 25.47 0.207 8221
 8223 3 -46 62.31 25.36 0.172 8222
 8224 3 -45.91 62.21 25.27 0.19 8223
 8225 3 -45.8 62.14 25.2 0.261 8224
 8226 3 -45.8 61.75 25.07 0.205 8225
 8227 3 -45.8 61.47 25 0.238 8226
 8228 3 -45.76 61.34 24.95 0.276 8227
 8229 3 -45.63 61.06 25.04 0.226 8228
 8230 3 -45.52 60.85 25.03 0.251 8229
 8231 3 -45.46 60.6 25.01 0.274 8230
 8232 3 -45.38 60.41 24.98 0.284 8231
 8233 3 -45.32 60.25 24.91 0.303 8232
 8234 3 -45.26 60.18 24.83 0.348 8233
 8235 3 -45.89 59.95 24.94 0.09 8234
 8236 3 -45.92 59.82 24.94 0.089 8235
 8237 3 -45.96 59.61 24.92 0.06 8236
 8238 3 -45.03 60.08 24.67 0.248 8234
 8239 3 -44.99 59.95 24.62 0.229 8238
 8240 3 -44.88 59.67 24.58 0.147 8239
 8241 3 -44.8 59.51 24.55 0.171 8240
 8242 3 -44.7 59.41 24.55 0.164 8241
 8243 3 -44.63 59.2 24.46 0.152 8242
 8244 3 -44.57 59.13 24.42 0.187 8243
 8245 3 -44.45 59.13 24.37 0.233 8244
 8246 3 -44.34 59.01 24.3 0.216 8245
 8247 3 -44.21 58.91 24.24 0.216 8246
 8248 3 -44.09 58.81 24.19 0.183 8247
 8249 3 -44.05 58.63 24.14 0.147 8248
 8250 3 -43.96 58.52 24.05 0.199 8249
 8251 3 -43.87 58.38 23.96 0.233 8250
 8252 3 -43.81 58.2 23.83 0.282 8251
 8253 3 -43.77 58.13 23.71 0.318 8252
 8254 3 -43.38 58.16 23.87 0.161 8253
 8255 3 -43.31 58.01 23.85 0.187 8254
 8256 3 -43.06 57.84 23.74 0.124 8255
 8257 3 -42.84 57.63 23.74 0.093 8256
 8258 3 -42.76 57.48 23.73 0.101 8257
 8259 3 -42.59 57.41 23.73 0.113 8258
 8260 3 -42.39 57.34 23.71 0.086 8259
 8261 3 -42.24 57.31 23.73 0.122 8260
 8262 3 -42.05 57.34 23.69 0.126 8261
 8263 3 -41.91 57.33 23.62 0.104 8262
 8264 3 -41.74 57.27 23.57 0.079 8263
 8265 3 -41.64 57.13 23.53 0.000125 8264
 8266 3 -43.87 58.01 23.42 0.267 8253
 8267 3 -43.88 58.06 23.17 0.33 8266
 8268 3 -43.95 58.06 22.98 0.458 8267
 8269 3 -43.96 58.06 22.87 0.584 8268
 8270 3 -43.98 57.94 22.69 0.827 8269
 8271 3 -44.02 57.94 22.53 0.857 8270
 8272 3 -43.99 57.84 22.42 0.873 8271
 8273 3 -43.95 57.62 22.37 0.874 8272
 8274 3 -43.82 57.45 22.33 0.82 8273
 8275 3 -45.14 57.91 22.33 0.159 8274
 8276 3 -45.38 58.15 22.35 0.142 8275
 8277 3 -45.52 58.3 22.21 0.103 8276
 8278 3 -45.67 58.51 22.17 0.096 8277
 8279 3 -45.77 58.66 22.12 0.106 8278
 8280 3 -45.81 58.78 22.01 0.08 8279
 8281 3 -45.82 58.9 21.94 0.104 8280
 8282 3 -45.88 59.02 21.87 0.091 8281
 8283 3 -45.98 59.15 21.78 0.081 8282
 8284 3 -46.13 59.24 21.85 0.138 8283
 8285 3 -46.21 59.34 21.78 0.153 8284
 8286 3 -46.38 59.44 21.85 0.112 8285
 8287 3 -46.56 59.63 22.01 0.051 8286
 8288 3 -46.69 59.76 22.05 0.114 8287
 8289 3 -46.78 59.87 22.12 0.108 8288
 8290 3 -46.89 60.02 22.08 0.065 8289
 8291 3 -46.99 60.13 22.03 0.11 8290
 8292 3 -47.17 60.19 21.96 0.114 8291
 8293 3 -47.31 60.3 21.98 0.173 8292
 8294 3 -47.45 60.44 21.94 0.159 8293
 8295 3 -47.6 60.59 21.8 0.127 8294
 8296 3 -47.67 60.84 21.83 0.092 8295
 8297 3 -47.8 60.98 21.82 0.097 8296
 8298 3 -47.91 61.13 21.82 0.128 8297
 8299 3 -46.2 59.38 21.53 0.096 8285
 8300 3 -46.17 59.51 21.44 0.102 8299
 8301 3 -43.67 57.46 22.17 0.793 8274
 8302 3 -43.56 57.31 22.12 0.732 8301
 8303 3 -43.46 57.21 22.14 0.614 8302
 8304 3 -43.42 57.1 22.14 0.494 8303
 8305 3 -42.98 56.77 22.05 0.268 8304
 8306 3 -42.7 56.81 21.91 0.127 8305
 8307 3 -42.6 56.98 21.96 0.081 8306
 8308 3 -45.69 67.38 26.77 0.12 8176
 8309 3 -45.4 67.44 26.75 0.106 8308
 8310 3 -45.15 67.44 26.75 0.056 8309
 8311 3 -45 67.44 26.7 0.089 8310
 8312 3 -44.8 67.47 26.66 0.081 8311
 8313 3 -44.62 67.47 26.73 0.1 8312
 8314 3 -44.47 67.53 26.73 0.142 8313
 8315 3 -44.34 67.52 26.72 0.153 8314
 8316 3 -44.26 67.52 26.97 0.079 8315
 8317 3 -44.34 67.52 26.61 0.121 8315
 8318 3 -44.34 67.57 26.43 0.000125 8317
 8319 3 -44.19 67.32 26.66 0.09 8317
 8320 3 -44.08 67.19 26.63 0.098 8319
 8321 3 -43.91 67.08 26.7 0.058 8320
 8322 3 -43.8 67 26.75 0.08 8321
 8323 3 -43.65 66.85 26.75 0.115 8322
 8324 3 -43.51 66.82 26.73 0.158 8323
 8325 3 -43.25 66.86 26.86 0.089 8324
 8326 3 -43.16 66.75 26.84 0.066 8325
 8327 3 -43.05 66.72 26.88 0.113 8326
 8328 3 -42.84 66.62 26.9 0.089 8327
 8329 3 -42.59 66.65 26.91 0.108 8328
 8330 3 -42.4 66.52 26.95 0.121 8329
 8331 3 -42.19 66.43 27.02 0.067 8330
 8332 3 -43.51 66.66 26.59 0.112 8324
 8333 3 -43.41 66.64 26.5 0.085 8332
 8334 3 -49.07 73.78 30.6 0.127 8123
 8335 3 -48.87 73.83 30.71 0.169 8334
 8336 3 -48.6 73.68 30.9 0.115 8335
 8337 3 -48.49 73.67 30.85 0.085 8336
 8338 3 -48.39 73.67 30.9 0.073 8337
 8339 3 -48.26 73.65 30.94 0.093 8338
 8340 3 -48.07 73.67 31.03 0.132 8339
 8341 3 -48 73.62 31.1 0.124 8340
 8342 3 -47.92 73.53 31.15 0.079 8341
 8343 3 -49.96 76.09 32 0.297 8042
 8344 3 -50.04 75.95 32.27 0.235 8343
 8345 3 -49.65 75.86 32.39 0.105 8344
 8346 3 -49.5 75.81 32.42 0.074 8345
 8347 3 -49.35 75.7 32.41 0.098 8346
 8348 3 -49.22 75.58 32.43 0.127 8347
 8349 3 -49.11 75.34 32.48 0.109 8348
 8350 3 -49.08 75.23 32.5 0.094 8349
 8351 3 -49.04 75.08 32.56 0.104 8350
 8352 3 -48.97 74.92 32.63 0.121 8351
 8353 3 -48.93 74.68 32.74 0.175 8352
 8354 3 -48.74 74.68 32.79 0.143 8353
 8355 3 -48.53 74.56 32.7 0.077 8354
 8356 3 -48.43 74.51 32.64 0.129 8355
 8357 3 -48.29 74.48 32.6 0.189 8356
 8358 3 -48.21 74.39 32.54 0.208 8357
 8359 3 -48.05 74.37 32.54 0.22 8358
 8360 3 -48.05 73.98 32.38 0.131 8359
 8361 3 -47.99 73.76 32.31 0.07 8360
 8362 3 -47.82 73.67 32.24 0.118 8361
 8363 3 -47.72 73.64 32.18 0.128 8362
 8364 3 -47.65 73.51 32.17 0.136 8363
 8365 3 -47.58 73.37 32.24 0.078 8364
 8366 3 -47.51 73.26 32.31 0.077 8365
 8367 3 -47.42 73.2 32.42 0.069 8366
 8368 3 -47.36 73.2 32.53 0.116 8367
 8369 3 -47.46 73.2 32.64 0.134 8368
 8370 3 -47.71 73.2 32.68 0.084 8369
 8371 3 -47.82 73.17 32.73 0.113 8370
 8372 3 -47.93 73.28 32.78 0.164 8371
 8373 3 -48.05 73.34 32.75 0.000125 8372
 8374 3 -50.12 76.37 31.47 0.065 8373
 8375 3 -47.85 74.73 32.56 0.085 8359
 8376 3 -47.79 74.89 32.66 0.069 8375
 8377 3 -47.78 75.03 32.64 0.102 8376
 8378 3 -47.79 75.14 32.68 0.086 8377
 8379 3 -49.07 74.45 32.74 0.09 8353
 8380 3 -49.05 74.36 32.7 0.086 8379
 8381 3 -50.18 75.86 32.38 0.236 8344
 8382 3 -50.61 75.76 32.46 0.121 8381
 8383 3 -50.79 75.73 32.5 0.091 8382
 8384 3 -50.93 75.73 32.63 0.147 8383
 8385 3 -51.04 75.68 32.74 0.172 8384
 8386 3 -51.07 75.64 32.89 0.197 8385
 8387 3 -51.07 75.51 33.09 0.2 8386
 8388 3 -51.05 75.45 33.35 0.172 8387
 8389 3 -51.05 75.42 33.49 0.139 8388
 8390 3 -51.01 75.45 33.67 0.159 8389
 8391 3 -50.87 75.43 33.74 0.219 8390
 8392 3 -50.82 75.45 33.93 0.405 8391
 8393 3 -50.75 75.42 34.06 0.453 8392
 8394 3 -50.75 75.5 34.16 0.51 8393
 8395 3 -50.78 75.53 34.28 0.54 8394
 8396 3 -50.79 75.61 34.39 0.545 8395
 8397 3 -50.82 75.73 34.43 0.518 8396
 8398 3 -50.89 75.87 34.52 0.468 8397
 8399 3 -50.96 76.59 34.35 0.091 8398
 8400 3 -50.87 76.7 34.39 0.133 8399
 8401 3 -50.89 76.84 34.31 0.134 8400
 8402 3 -50.9 77.06 34.27 0.174 8401
 8403 3 -50.92 77.2 34.25 0.151 8402
 8404 3 -50.94 77.42 34.31 0.124 8403
 8405 3 -50.99 77.54 34.46 0.1 8404
 8406 3 -50.99 77.67 34.6 0.125 8405
 8407 3 -51.01 77.81 34.59 0.087 8406
 8408 3 -51.07 77.9 34.6 0.075 8407
 8409 3 -51.14 78.06 34.64 0.091 8408
 8410 3 -51.25 78.12 34.66 0.139 8409
 8411 3 -51.32 78.26 34.67 0.12 8410
 8412 3 -51.42 78.45 34.6 0.137 8411
 8413 3 -51.35 78.61 34.59 0.101 8412
 8414 3 -50.99 75.78 34.68 0.332 8398
 8415 3 -51.29 75.67 34.78 0.2 8414
 8416 3 -51.32 75.39 34.73 0.141 8415
 8417 3 -51.4 75.15 34.68 0.134 8416
 8418 3 -51.37 74.98 34.85 0.126 8417
 8419 3 -51.4 74.87 34.99 0.115 8418
 8420 3 -51.47 74.76 35.09 0.149 8419
 8421 3 -51.71 74.7 35.31 0.115 8420
 8422 3 -51.65 74.51 35.53 0.061 8421
 8423 3 -51.65 74.4 35.61 0.082 8422
 8424 3 -51.62 74.27 35.64 0.116 8423
 8425 3 -51.69 74.13 35.6 0.127 8424
 8426 3 -51.79 74.04 35.53 0.064 8425
 8427 3 -51.5 74.56 34.99 0.167 8420
 8428 3 -42.31 86.69 31.27 0.34 5968
 8429 3 -42.49 86.74 31.34 0.325 8428
 8430 3 -42.61 86.88 31.43 0.34 8429
 8431 3 -42.74 86.97 31.57 0.34 8430
 8432 3 -42.86 87.1 31.55 0.359 8431
 8433 3 -43.03 87.11 31.61 0.386 8432
 8434 3 -43.18 87.16 31.68 0.381 8433
 8435 3 -43.32 87.22 31.75 0.383 8434
 8436 3 -43.39 87.39 31.79 0.382 8435
 8437 3 -43.56 87.46 31.85 0.389 8436
 8438 3 -43.67 87.55 31.94 0.351 8437
 8439 3 -43.77 87.66 32.01 0.325 8438
 8440 3 -43.91 87.82 32.01 0.311 8439
 8441 3 -44.02 87.91 31.97 0.314 8440
 8442 3 -44.16 88.02 31.94 0.294 8441
 8443 3 -44.28 88.13 32.02 0.336 8442
 8444 3 -44.44 88.22 32.09 0.338 8443
 8445 3 -44.53 88.36 32.18 0.331 8444
 8446 3 -44.69 88.41 32.26 0.326 8445
 8447 3 -44.8 88.63 32.3 0.33 8446
 8448 3 -44.88 88.77 32.4 0.344 8447
 8449 3 -44.92 88.88 32.57 0.338 8448
 8450 3 -45.03 88.99 32.62 0.376 8449
 8451 3 -45.12 89.17 32.69 0.385 8450
 8452 3 -45.23 89.27 32.76 0.399 8451
 8453 3 -45.35 89.39 32.84 0.404 8452
 8454 3 -45.52 89.52 32.87 0.437 8453
 8455 3 -45.56 89.71 32.9 0.445 8454
 8456 3 -45.73 89.83 32.96 0.448 8455
 8457 3 -45.84 89.98 33.04 0.437 8456
 8458 3 -46.02 90.14 33.01 0.415 8457
 8459 3 -46.08 90.31 33.01 0.389 8458
 8460 3 -46.13 90.51 32.94 0.366 8459
 8461 3 -46.05 90.67 32.94 0.356 8460
 8462 3 -46.05 90.84 33.01 0.373 8461
 8463 3 -46.13 91.03 33.01 0.367 8462
 8464 3 -46.3 91.17 33.18 0.331 8463
 8465 3 -46.09 91.34 33.01 0.314 8464
 8466 3 -46.28 91.47 33.22 0.387 8465
 8467 3 -46.31 91.61 33.29 0.374 8466
 8468 3 -46.41 91.73 33.36 0.381 8467
 8469 3 -46.55 91.83 33.51 0.408 8468
 8470 3 -46.77 91.93 33.64 0.351 8469
 8471 3 -46.92 92.06 33.79 0.351 8470
 8472 3 -47.02 92.14 33.86 0.384 8471
 8473 3 -47.13 92.31 33.9 0.399 8472
 8474 3 -47.17 92.47 33.91 0.399 8473
 8475 3 -47.3 92.56 33.97 0.399 8474
 8476 3 -47.28 92.78 33.96 0.374 8475
 8477 3 -47.42 93.01 33.79 0.329 8476
 8478 3 -47.55 93.17 33.83 0.345 8477
 8479 3 -47.62 93.36 33.84 0.349 8478
 8480 3 -47.74 93.5 33.94 0.34 8479
 8481 3 -47.77 93.64 34.04 0.362 8480
 8482 3 -47.88 93.72 34.18 0.368 8481
 8483 3 -47.85 93.87 34.26 0.365 8482
 8484 3 -47.91 94.06 34.32 0.382 8483
 8485 3 -47.87 94.23 34.44 0.432 8484
 8486 3 -47.87 94.4 34.44 0.466 8485
 8487 3 -47.84 94.59 34.4 0.479 8486
 8488 3 -47.88 94.75 34.33 0.501 8487
 8489 3 -47.95 94.89 34.29 0.504 8488
 8490 3 -47.95 95.06 34.22 0.472 8489
 8491 3 -47.94 95.26 34.26 0.446 8490
 8492 3 -47.95 95.45 34.4 0.413 8491
 8493 3 -47.97 95.61 34.41 0.405 8492
 8494 3 -48.01 95.73 34.47 0.391 8493
 8495 3 -48.02 95.92 34.47 0.371 8494
 8496 3 -48.03 96.12 34.5 0.351 8495
 8497 3 -48.09 96.25 34.5 0.355 8496
 8498 3 -48.09 96.39 34.53 0.349 8497
 8499 3 -48.18 96.5 34.56 0.324 8498
 8500 3 -48.27 96.64 34.5 0.329 8499
 8501 3 -48.3 96.78 34.43 0.324 8500
 8502 3 -48.33 96.93 34.33 0.328 8501
 8503 3 -48.39 97.06 34.25 0.312 8502
 8504 3 -48.4 97.2 34.21 0.331 8503
 8505 3 -48.47 97.34 34.14 0.341 8504
 8506 3 -48.55 97.53 34.15 0.382 8505
 8507 3 -48.59 97.67 34.11 0.363 8506
 8508 3 -48.62 97.84 34.08 0.361 8507
 8509 3 -48.76 98 34.14 0.348 8508
 8510 3 -48.84 98.17 34.2 0.348 8509
 8511 3 -48.86 98.36 34.18 0.336 8510
 8512 3 -48.98 98.56 34.17 0.323 8511
 8513 3 -49 98.75 34.18 0.311 8512
 8514 3 -49.08 98.89 34.11 0.301 8513
 8515 3 -49.19 99.03 34.04 0.299 8514
 8516 3 -49.26 99.17 33.97 0.321 8515
 8517 3 -49.41 99.26 33.97 0.371 8516
 8518 3 -49.59 99.36 33.81 0.368 8517
 8519 3 -49.73 99.45 33.67 0.367 8518
 8520 3 -49.87 99.53 33.58 0.379 8519
 8521 3 -50.07 99.62 33.35 0.318 8520
 8522 3 -50.12 99.73 33.25 0.305 8521
 8523 3 -50.21 99.87 33.14 0.299 8522
 8524 3 -50.15 100.01 33.03 0.321 8523
 8525 3 -50.21 100.22 33 0.314 8524
 8526 3 -50.15 100.42 32.93 0.292 8525
 8527 3 -50.15 100.62 32.89 0.32 8526
 8528 3 -50.09 100.81 32.79 0.288 8527
 8529 3 -50.08 101.01 32.74 0.307 8528
 8530 3 -50.07 101.12 32.67 0.294 8529
 8531 3 -50.08 101.22 32.57 0.312 8530
 8532 3 -50.08 101.42 32.53 0.303 8531
 8533 3 -50.14 101.62 32.5 0.342 8532
 8534 3 -50.08 101.72 32.39 0.347 8533
 8535 3 -50.08 101.92 32.28 0.367 8534
 8536 3 -50.12 102.01 32.21 0.362 8535
 8537 3 -50.18 102.22 32.14 0.354 8536
 8538 3 -50.26 102.42 32.08 0.361 8537
 8539 3 -50.33 102.53 31.97 0.36 8538
 8540 3 -50.37 102.73 31.86 0.374 8539
 8541 3 -50.51 102.83 31.78 0.373 8540
 8542 3 -50.55 103.03 31.68 0.371 8541
 8543 3 -50.58 103.03 31.55 0.424 8542
 8544 3 -50.62 103.23 31.43 0.454 8543
 8545 3 -50.64 103.33 31.28 0.438 8544
 8546 3 -50.64 103.53 31.19 0.402 8545
 8547 3 -50.64 103.62 31.09 0.417 8546
 8548 3 -50.69 103.83 31.05 0.411 8547
 8549 3 -50.9 104.12 31.09 0.38 8548
 8550 3 -50.98 104.14 30.98 0.301 8549
 8551 3 -50.87 104.23 30.87 0.362 8550
 8552 3 -50.93 104.43 30.86 0.352 8551
 8553 3 -50.97 104.53 30.8 0.352 8552
 8554 3 -51.12 104.53 30.68 0.424 8553
 8555 3 -51.19 104.73 30.56 0.434 8554
 8556 3 -51.18 104.84 30.47 0.45 8555
 8557 3 -51.18 105.03 30.38 0.422 8556
 8558 3 -51.18 105.14 30.24 0.39 8557
 8559 3 -51.18 105.34 30.18 0.367 8558
 8560 3 -51.25 105.43 30.11 0.36 8559
 8561 3 -51.18 105.64 30.02 0.353 8560
 8562 3 -51.21 105.84 29.88 0.354 8561
 8563 3 -51.25 106.04 29.77 0.366 8562
 8564 3 -51.24 106.14 29.67 0.387 8563
 8565 3 -51.29 106.34 29.61 0.386 8564
 8566 3 -51.35 106.54 29.54 0.424 8565
 8567 3 -51.4 106.64 29.45 0.415 8566
 8568 3 -51.5 106.84 29.38 0.394 8567
 8569 3 -51.54 107.04 29.29 0.391 8568
 8570 3 -51.64 107.14 29.13 0.412 8569
 8571 3 -51.63 107.34 29.08 0.396 8570
 8572 3 -51.58 107.45 28.92 0.39 8571
 8573 3 -51.53 107.45 28.79 0.376 8572
 8574 3 -51.54 107.65 28.67 0.364 8573
 8575 3 -51.56 107.76 28.52 0.315 8574
 8576 3 -51.61 107.95 28.36 0.315 8575
 8577 3 -51.68 108.15 28.2 0.323 8576
 8578 3 -51.68 108.26 28.08 0.345 8577
 8579 3 -51.71 108.45 27.99 0.356 8578
 8580 3 -51.68 108.56 27.77 0.42 8579
 8581 3 -51.65 108.67 27.58 0.501 8580
 8582 3 -51.63 108.87 27.54 0.522 8581
 8583 3 -51.68 108.97 27.47 0.507 8582
 8584 3 -51.71 109.06 27.42 0.489 8583
 8585 3 -51.82 109.26 27.36 0.449 8584
 8586 3 -51.83 109.37 27.27 0.393 8585
 8587 3 -51.89 109.47 27.2 0.309 8586
 8588 3 -52 109.76 27.06 0.279 8587
 8589 3 -51.96 109.97 27.06 0.273 8588
 8590 3 -51.97 110.06 26.95 0.252 8589
 8591 3 -51.96 110.17 26.88 0.264 8590
 8592 3 -52.03 110.37 26.81 0.309 8591
 8593 3 -52.06 110.56 26.79 0.298 8592
 8594 3 -52.13 110.67 26.7 0.306 8593
 8595 3 -52.2 110.87 26.72 0.382 8594
 8596 3 -52.32 111.08 26.67 0.36 8595
 8597 3 -52.25 111.28 26.56 0.322 8596
 8598 3 -52.21 111.37 26.47 0.315 8597
 8599 3 -52.14 111.58 26.35 0.264 8598
 8600 3 -52.08 111.66 26.24 0.239 8599
 8601 3 -52 111.86 26.08 0.222 8600
 8602 3 -52.01 112.07 26.08 0.225 8601
 8603 3 -51.95 112.27 25.92 0.235 8602
 8604 3 -51.93 112.57 25.83 0.269 8603
 8605 3 -51.86 112.77 25.72 0.236 8604
 8606 3 -51.88 112.86 25.67 0.276 8605
 8607 3 -51.83 112.97 25.49 0.266 8606
 8608 3 -51.88 113.27 25.58 0.41 8607
 8609 3 -51.89 113.47 25.6 0.496 8608
 8610 3 -51.97 113.57 25.53 0.525 8609
 8611 3 -52.06 113.66 25.55 0.486 8610
 8612 3 -51.89 113.97 25.32 0.358 8611
 8613 3 -51.87 114.17 25.21 0.261 8612
 8614 3 -51.8 114.38 25.14 0.272 8613
 8615 3 -51.85 114.47 25.12 0.288 8614
 8616 3 -51.84 114.77 25.03 0.303 8615
 8617 3 -51.95 114.88 25 0.307 8616
 8618 3 -52.07 114.97 25.05 0.297 8617
 8619 3 -52.2 115.17 24.96 0.272 8618
 8620 3 -52.31 115.27 25.01 0.297 8619
 8621 3 -52.35 115.47 25.07 0.312 8620
 8622 3 -52.42 115.67 25.1 0.331 8621
 8623 3 -52.48 115.88 25.1 0.349 8622
 8624 3 -52.49 116.08 25.1 0.339 8623
 8625 3 -52.6 116.17 25.07 0.308 8624
 8626 3 -52.67 116.38 25.01 0.295 8625
 8627 3 -52.81 116.58 24.94 0.272 8626
 8628 3 -52.91 116.67 24.85 0.328 8627
 8629 3 -52.91 116.88 24.78 0.375 8628
 8630 3 -52.92 116.97 24.69 0.466 8629
 8631 3 -52.84 117.08 24.55 0.451 8630
 8632 3 -52.96 117.19 24.48 0.503 8631
 8633 3 -52.95 117.28 24.37 0.49 8632
 8634 3 -53.02 117.38 24.3 0.47 8633
 8635 3 -52.99 117.69 24.28 0.428 8634
 8636 3 -53.07 117.88 24.28 0.382 8635
 8637 3 -53.24 117.99 24.19 0.405 8636
 8638 3 -53.32 117.99 24.12 0.393 8637
 8639 3 -53.44 118.19 24.07 0.356 8638
 8640 3 -53.52 118.19 23.96 0.307 8639
 8641 3 -53.62 118.28 23.89 0.338 8640
 8642 3 -53.66 118.69 23.96 0.3 8641
 8643 3 -53.74 118.78 23.89 0.26 8642
 8644 3 -53.67 118.88 23.96 0.263 8643
 8645 3 -53.56 119.08 23.91 0.34 8644
 8646 3 -53.6 119.28 23.94 0.359 8645
 8647 3 -53.74 119.49 24.01 0.316 8646
 8648 3 -53.85 119.58 23.91 0.329 8647
 8649 3 -54.03 119.69 23.85 0.323 8648
 8650 3 -54.17 119.8 23.76 0.364 8649
 8651 3 -54.25 119.89 23.66 0.363 8650
 8652 3 -54.35 120 23.6 0.351 8651
 8653 3 -54.39 120.1 23.53 0.361 8652
 8654 3 -54.37 120.39 23.51 0.399 8653
 8655 3 -54.24 120.8 23.46 0.354 8654
 8656 3 -54.24 120.89 23.39 0.31 8655
 8657 3 -54.31 121.1 23.37 0.317 8656
 8658 3 -54.3 121.3 23.34 0.297 8657
 8659 3 -54.48 121.39 23.28 0.304 8658
 8660 3 -54.59 121.6 23.26 0.299 8659
 8661 3 -54.67 121.69 23.19 0.336 8660
 8662 3 -54.71 121.89 23.14 0.343 8661
 8663 3 -54.77 122.1 23.14 0.332 8662
 8664 3 -54.77 122.3 23.11 0.326 8663
 8665 3 -54.72 122.5 23.11 0.307 8664
 8666 3 -54.66 122.69 23.13 0.328 8665
 8667 3 -54.62 122.8 23.09 0.325 8666
 8668 3 -54.55 123 23.02 0.307 8667
 8669 3 -54.58 123.19 22.93 0.291 8668
 8670 3 -54.52 123.3 22.81 0.285 8669
 8671 3 -54.61 123.41 22.7 0.287 8670
 8672 3 -54.69 123.5 22.56 0.282 8671
 8673 3 -54.73 123.71 22.5 0.309 8672
 8674 3 -54.84 123.8 22.45 0.282 8673
 8675 3 -54.81 123.91 22.36 0.271 8674
 8676 3 -54.83 124.11 22.27 0.286 8675
 8677 3 -54.86 124.21 22.24 0.278 8676
 8678 3 -54.87 124.3 22.15 0.282 8677
 8679 3 -54.74 124.61 22.04 0.282 8678
 8680 3 -54.8 124.71 22.04 0.283 8679
 8681 3 -54.76 124.91 22.02 0.243 8680
 8682 3 -54.79 125.11 22 0.259 8681
 8683 3 -54.84 125.21 21.93 0.268 8682
 8684 3 -54.91 125.41 21.83 0.299 8683
 8685 3 -54.97 125.5 21.72 0.294 8684
 8686 3 -55.12 125.72 21.72 0.337 8685
 8687 3 -55.19 125.82 21.65 0.326 8686
 8688 3 -55.18 125.91 21.54 0.31 8687
 8689 3 -55.23 126.11 21.47 0.308 8688
 8690 3 -55.23 126.32 21.43 0.297 8689
 8691 3 -55.26 126.52 21.31 0.269 8690
 8692 3 -55.16 126.61 21.25 0.279 8691
 8693 3 -55.16 126.72 21.13 0.285 8692
 8694 3 -55.12 126.91 21 0.264 8693
 8695 3 -55.05 126.91 20.9 0.267 8694
 8696 3 -55.01 127.11 20.84 0.285 8695
 8697 3 -54.87 127.22 20.68 0.297 8696
 8698 3 -54.86 127.32 20.63 0.292 8697
 8699 3 -54.8 127.33 20.47 0.271 8698
 8700 3 -54.94 127.52 20.29 0.295 8699
 8701 3 -54.97 127.63 20.16 0.299 8700
 8702 3 -55.02 127.83 20.13 0.308 8701
 8703 3 -55.05 128.02 20.08 0.319 8702
 8704 3 -55.04 128.22 20.09 0.327 8703
 8705 3 -55.05 128.32 20.06 0.335 8704
 8706 3 -55.12 128.63 20.13 0.339 8705
 8707 3 -55.16 128.72 20.06 0.316 8706
 8708 3 -55.23 128.93 20.04 0.319 8707
 8709 3 -55.34 129.03 19.93 0.33 8708
 8710 3 -55.37 129.13 19.77 0.282 8709
 8711 3 -55.41 129.22 19.59 0.252 8710
 8712 3 -55.33 129.34 19.38 0.266 8711
 8713 3 -55.31 129.44 19.15 0.322 8712
 8714 3 -55.36 129.53 19.04 0.349 8713
 8715 3 -55.37 129.73 18.91 0.343 8714
 8716 3 -55.37 129.94 18.86 0.32 8715
 8717 3 -55.41 130.03 18.88 0.327 8716
 8718 3 -55.44 130.23 18.86 0.333 8717
 8719 3 -55.54 130.44 18.93 0.321 8718
 8720 3 -55.59 130.63 18.97 0.309 8719
 8721 3 -55.63 130.84 18.93 0.331 8720
 8722 3 -55.65 130.94 18.84 0.381 8721
 8723 3 -55.65 131.03 18.62 0.378 8722
 8724 3 -55.62 131.13 18.42 0.364 8723
 8725 3 -55.55 131.25 18.17 0.344 8724
 8726 3 -55.53 131.35 17.98 0.361 8725
 8727 3 -55.5 131.44 17.83 0.402 8726
 8728 3 -55.54 131.65 17.74 0.438 8727
 8729 3 -55.61 131.75 17.67 0.504 8728
 8730 3 -55.68 131.85 17.58 0.547 8729
 8731 3 -55.79 131.94 17.49 0.532 8730
 8732 3 -55.89 132.04 17.42 0.491 8731
 8733 3 -56.33 132.16 17.37 0.371 8732
 8734 3 -56.35 132.25 17.23 0.334 8733
 8735 3 -56.33 132.45 17.12 0.328 8734
 8736 3 -56.29 132.56 17.01 0.305 8735
 8737 3 -56.22 132.75 16.89 0.284 8736
 8738 3 -56.18 132.95 16.76 0.276 8737
 8739 3 -56.18 133.06 16.65 0.279 8738
 8740 3 -56.25 133.16 16.53 0.273 8739
 8741 3 -56.29 133.35 16.44 0.261 8740
 8742 3 -56.35 133.45 16.35 0.27 8741
 8743 3 -56.5 133.56 16.33 0.255 8742
 8744 3 -56.58 133.76 16.26 0.266 8743
 8745 3 -56.68 133.87 16.12 0.306 8744
 8746 3 -56.71 134.07 16.05 0.288 8745
 8747 3 -56.73 134.16 15.94 0.306 8746
 8748 3 -56.78 134.37 15.87 0.283 8747
 8749 3 -56.79 134.57 15.73 0.29 8748
 8750 3 -56.92 134.66 15.68 0.283 8749
 8751 3 -56.94 134.87 15.56 0.278 8750
 8752 3 -57 134.97 15.42 0.292 8751
 8753 3 -57.08 135.07 15.28 0.332 8752
 8754 3 -57.04 135.28 15.07 0.33 8753
 8755 3 -57.05 135.38 14.88 0.29 8754
 8756 3 -57.05 135.38 14.71 0.292 8755
 8757 3 -57.04 135.47 14.59 0.348 8756
 8758 3 -57.04 135.57 14.48 0.37 8757
 8759 3 -57.15 135.68 14.45 0.372 8758
 8760 3 -57.15 135.78 14.37 0.407 8759
 8761 3 -57.21 135.88 14.26 0.407 8760
 8762 3 -57.22 135.98 14.12 0.389 8761
 8763 3 -57.36 135.98 13.92 0.371 8762
 8764 3 -57.33 136.09 13.81 0.351 8763
 8765 3 -57.43 136.19 13.63 0.304 8764
 8766 3 -57.48 136.28 13.4 0.302 8765
 8767 3 -57.48 136.38 13.33 0.276 8766
 8768 3 -57.55 136.48 13.14 0.218 8767
 8769 3 -57.6 136.6 13.04 0.215 8768
 8770 3 -57.67 136.79 12.99 0.257 8769
 8771 3 -57.72 136.9 12.97 0.246 8770
 8772 3 -57.75 137.1 12.9 0.206 8771
 8773 3 -57.8 137.19 12.82 0.244 8772
 8774 3 -57.82 137.4 12.75 0.268 8773
 8775 3 -57.83 137.5 12.59 0.313 8774
 8776 3 -57.86 137.6 12.39 0.304 8775
 8777 3 -58 137.69 12.17 0.315 8776
 8778 3 -58.11 137.79 12.07 0.312 8777
 8779 3 -58.22 137.91 11.95 0.307 8778
 8780 3 -58.36 138 11.84 0.324 8779
 8781 3 -58.47 138 11.74 0.335 8780
 8782 3 -58.5 138.2 11.58 0.324 8781
 8783 3 -58.5 138.31 11.45 0.331 8782
 8784 3 -58.47 138.41 11.33 0.355 8783
 8785 3 -58.35 138.59 11.21 0.327 8784
 8786 3 -58.36 138.69 11.12 0.32 8785
 8787 3 -58.36 138.9 10.99 0.282 8786
 8788 3 -58.43 139 10.85 0.265 8787
 8789 3 -58.54 139.11 10.72 0.286 8788
 8790 3 -58.65 139.21 10.54 0.276 8789
 8791 3 -58.78 139.21 10.38 0.308 8790
 8792 3 -58.85 139.31 10.23 0.307 8791
 8793 3 -58.9 139.5 10.1 0.311 8792
 8794 3 -58.96 139.71 10.07 0.338 8793
 8795 3 -58.92 139.81 9.96 0.348 8794
 8796 3 -58.93 140 9.92 0.35 8795
 8797 3 -58.92 140.12 9.82 0.346 8796
 8798 3 -58.96 140.31 9.79 0.358 8797
 8799 3 -59.06 140.42 9.72 0.337 8798
 8800 3 -59.21 140.42 9.63 0.337 8799
 8801 3 -59.41 140.52 9.47 0.326 8800
 8802 3 -59.64 140.52 9.36 0.355 8801
 8803 3 -59.82 140.52 9.22 0.36 8802
 8804 3 -59.96 140.62 9.13 0.341 8803
 8805 3 -60.03 140.62 9.03 0.313 8804
 8806 3 -59.99 140.83 8.97 0.325 8805
 8807 3 -59.88 140.93 8.83 0.369 8806
 8808 3 -59.84 141.02 8.72 0.405 8807
 8809 3 -59.75 141.22 8.64 0.393 8808
 8810 3 -60.06 141.33 8.54 0.463 8809
 8811 3 -60.06 141.43 8.41 0.499 8810
 8812 3 -60.06 141.52 8.28 0.526 8811
 8813 3 -60.22 141.62 8.11 0.543 8812
 8814 3 -60.35 141.53 7.96 0.523 8813
 8815 3 -60.93 141.43 7.73 0.293 8814
 8816 3 -61.06 141.53 7.68 0.295 8815
 8817 3 -61.17 141.64 7.56 0.316 8816
 8818 3 -61.24 141.74 7.46 0.311 8817
 8819 3 -61.35 141.84 7.38 0.317 8818
 8820 3 -61.47 141.93 7.23 0.346 8819
 8821 3 -61.53 142.05 7.1 0.377 8820
 8822 3 -61.67 142.05 7.01 0.384 8821
 8823 3 -61.72 142.15 6.88 0.449 8822
 8824 3 -61.85 142.15 6.79 0.552 8823
 8825 3 -61.1 142.74 6.6 0.169 8824
 8826 3 -61.1 142.74 6.47 0.178 8825
 8827 3 -61.07 142.84 6.35 0.255 8826
 8828 3 -61.07 142.94 6.22 0.325 8827
 8829 3 -61.13 143.05 6.06 0.385 8828
 8830 3 -61.16 143.15 5.93 0.455 8829
 8831 3 -61.17 143.25 5.82 0.484 8830
 8832 3 -61.09 143.36 5.65 0.494 8831
 8833 3 -61.27 143.46 5.5 0.541 8832
 8834 3 -61.32 143.46 5.35 0.569 8833
 8835 3 -61.21 143.56 5.22 0.5 8834
 8836 3 -61.21 143.56 5.1 0.415 8835
 8837 3 -62.35 142.05 6.72 0.285 8824
 8838 3 -62.46 142.05 6.61 0.299 8837
 8839 3 -62.64 142.24 6.57 0.304 8838
 8840 3 -62.78 142.15 6.47 0.289 8839
 8841 3 -62.96 142.24 6.46 0.25 8840
 8842 3 -63.27 142.16 6.35 0.283 8841
 8843 3 -63.46 142.26 6.27 0.287 8842
 8844 3 -63.7 142.26 6.17 0.258 8843
 8845 3 -63.91 142.37 6.13 0.26 8844
 8846 3 -64.1 142.37 6.05 0.261 8845
 8847 3 -64.25 142.47 5.94 0.255 8846
 8848 3 -64.52 142.47 5.89 0.281 8847
 8849 3 -64.75 142.47 5.89 0.308 8848
 8850 3 -65 142.47 5.88 0.312 8849
 8851 3 -65.21 142.47 5.93 0.326 8850
 8852 3 -65.44 142.66 6.13 0.274 8851
 8853 3 -65.61 142.76 6.17 0.251 8852
 8854 3 -65.8 142.87 6.14 0.245 8853
 8855 3 -65.97 142.87 6.17 0.268 8854
 8856 3 -66.16 142.97 6.14 0.29 8855
 8857 3 -66.33 142.97 6.06 0.294 8856
 8858 3 -66.53 142.97 5.96 0.308 8857
 8859 3 -66.67 142.97 5.79 0.298 8858
 8860 3 -66.91 142.97 5.67 0.308 8859
 8861 3 -67.02 143.07 5.6 0.314 8860
 8862 3 -67.21 143.18 5.5 0.295 8861
 8863 3 -67.3 143.28 5.36 0.258 8862
 8864 3 -67.44 143.38 5.31 0.278 8863
 8865 3 -67.55 143.38 5.25 0.277 8864
 8866 3 -67.75 143.59 5.21 0.268 8865
 8867 3 -67.89 143.59 5.13 0.234 8866
 8868 3 -68.05 143.69 5.06 0.199 8867
 8869 3 -68.27 143.69 5 0.206 8868
 8870 3 -68.46 143.78 4.86 0.224 8869
 8871 3 -68.58 143.88 4.76 0.245 8870
 8872 3 -68.77 143.88 4.65 0.257 8871
 8873 3 -68.94 143.79 4.56 0.226 8872
 8874 3 -69.16 143.79 4.47 0.227 8873
 8875 3 -69.33 143.79 4.35 0.243 8874
 8876 3 -69.5 143.79 4.23 0.279 8875
 8877 3 -69.66 143.79 4.14 0.324 8876
 8878 3 -69.86 143.79 4.07 0.293 8877
 8879 3 -70.13 143.79 4.01 0.305 8878
 8880 3 -70.36 143.79 3.97 0.29 8879
 8881 3 -70.55 143.81 3.93 0.286 8880
 8882 3 -70.69 143.81 3.9 0.291 8881
 8883 3 -70.85 143.7 3.84 0.252 8882
 8884 3 -71.02 143.6 3.74 0.302 8883
 8885 3 -71.19 143.7 3.68 0.32 8884
 8886 3 -71.28 143.6 3.58 0.385 8885
 8887 3 -71.49 143.5 3.6 0.409 8886
 8888 3 -71.61 143.5 3.55 0.394 8887
 8889 3 -71.75 143.6 3.47 0.312 8888
 8890 3 -72 143.7 3.37 0.242 8889
 8891 3 -72.19 143.7 3.28 0.253 8890
 8892 3 -72.44 143.72 3.22 0.271 8891
 8893 3 -72.66 143.72 3.24 0.264 8892
 8894 3 -72.83 143.62 3.22 0.289 8893
 8895 3 -73.11 143.62 3.18 0.327 8894
 8896 3 -73.28 143.62 3.14 0.361 8895
 8897 3 -73.42 143.62 3.08 0.439 8896
 8898 3 -73.49 143.72 2.87 0.423 8897
 8899 3 -73.5 143.72 2.76 0.499 8898
 8900 3 -73.63 143.51 2.78 0.549 8899
 8901 3 -73.86 143.51 2.93 0.601 8900
 8902 3 -73.16 143.53 1.95 0.145 8901
 8903 3 -73.08 143.53 1.78 0.141 8902
 8904 3 -73 143.63 1.63 0.142 8903
 8905 3 -72.92 143.63 1.43 0.168 8904
 8906 3 -72.88 143.63 1.22 0.125 8905
 8907 3 -72.85 143.73 0.97 0.131 8906
 8908 3 -72.77 143.84 0.86 0.131 8907
 8909 3 -72.72 143.84 0.74 0.155 8908
 8910 3 -72.69 143.94 0.62 0.132 8909
 8911 3 -72.63 143.94 0.47 0.142 8910
 8912 3 -72.58 144.03 0.28 0.152 8911
 8913 3 -72.5 144.13 0.13 0.192 8912
 8914 3 -72.41 144.13 -0.08 0.177 8913
 8915 3 -72.33 144.13 -0.2 0.238 8914
 8916 3 -72.33 144.15 -0.35 0.322 8915
 8917 3 -72.33 144.15 -0.6 0.414 8916
 8918 3 -72.27 144.25 -0.7 0.475 8917
 8919 3 -72.25 144.35 -0.82 0.522 8918
 8920 3 -72.3 144.44 -0.94 0.56 8919
 8921 3 -72.25 144.44 -1.11 0.569 8920
 8922 3 -72.28 144.44 -1.29 0.539 8921
 8923 3 -72.35 144.54 -1.36 0.46 8922
 8924 3 -72.44 144.75 -1.47 0.423 8923
 8925 3 -72.74 145.06 -1.46 0.352 8924
 8926 3 -72.75 145.16 -1.53 0.428 8925
 8927 3 -72.8 145.25 -1.68 0.462 8926
 8928 3 -72.77 145.25 -1.78 0.508 8927
 8929 3 -72.82 145.25 -2 0.519 8928
 8930 3 -72.85 145.35 -2.07 0.524 8929
 8931 3 -72.89 145.45 -2.1 0.587 8930
 8932 3 -72.61 145.26 -2.57 0.387 8931
 8933 3 -72.72 145.16 -2.84 0.375 8932
 8934 3 -72.61 145.26 -3.03 0.308 8933
 8935 3 -72.6 145.25 -3.2 0.237 8934
 8936 3 -72.69 145.25 -3.34 0.16 8935
 8937 3 -72.75 145.06 -3.47 0.145 8936
 8938 3 -72.86 145.06 -3.66 0.179 8937
 8939 3 -72.86 144.96 -3.78 0.181 8938
 8940 3 -72.94 144.96 -3.95 0.151 8939
 8941 3 -72.94 144.96 -4.13 0.14 8940
 8942 3 -72.85 144.87 -4.32 0.15 8941
 8943 3 -72.86 144.96 -4.53 0.153 8942
 8944 3 -72.83 144.96 -4.74 0.14 8943
 8945 3 -72.8 144.97 -4.91 0.135 8944
 8946 3 -72.8 145.08 -5.11 0.157 8945
 8947 3 -72.77 145.08 -5.28 0.144 8946
 8948 3 -72.77 145.08 -5.49 0.139 8947
 8949 3 -72.77 144.97 -5.65 0.151 8948
 8950 3 -72.8 145.08 -5.77 0.151 8949
 8951 3 -72.83 145.18 -5.94 0.155 8950
 8952 3 -72.8 145.18 -6.08 0.137 8951
 8953 3 -72.8 145.28 -6.25 0.129 8952
 8954 3 -72.86 145.28 -6.42 0.114 8953
 8955 3 -72.94 145.39 -6.65 0.138 8954
 8956 3 -72.97 145.49 -6.79 0.159 8955
 8957 3 -73.02 145.49 -6.91 0.172 8956
 8958 3 -73.11 145.49 -7.03 0.198 8957
 8959 3 -73.27 145.4 -7.25 0.176 8958
 8960 3 -73.36 145.19 -7.41 0.162 8959
 8961 3 -73.39 145.19 -7.52 0.152 8960
 8962 3 -73.38 145.3 -7.73 0.183 8961
 8963 3 -73.46 145.19 -7.83 0.198 8962
 8964 3 -73.5 145.3 -7.96 0.212 8963
 8965 3 -73.58 145.19 -8.1 0.191 8964
 8966 3 -73.82 145.21 -8.16 0.224 8965
 8967 3 -73.89 145.21 -8.31 0.367 8966
 8968 3 -73.92 145.4 -8.48 0.494 8967
 8969 3 -73.96 145.4 -8.6 0.522 8968
 8970 3 -73.89 145.5 -8.8 0.546 8969
 8971 3 -73.72 145.61 -8.98 0.603 8970
 8972 3 -73.71 145.61 -9.13 0.679 8971
 8973 3 -73.75 145.52 -9.35 0.641 8972
 8974 3 -73.67 145.52 -9.49 0.562 8973
 8975 3 -73.44 145.81 -9.42 0.186 8974
 8976 3 -74.08 145.02 -9.46 0.144 8974
 8977 3 -73.97 145.12 -9.41 0.000125 8976
 8978 3 -72.27 145.66 -2.53 0.161 8932
 8979 3 -72.25 145.76 -2.7 0.175 8978
 8980 3 -72.22 145.86 -2.74 0.166 8979
 8981 3 -72.11 146.06 -2.84 0.162 8980
 8982 3 -71.97 146.15 -2.93 0.204 8981
 8983 3 -71.85 146.15 -3.03 0.259 8982
 8984 3 -71.71 146.15 -3.07 0.388 8983
 8985 3 -71.63 146.15 -3.18 0.466 8984
 8986 3 -71.57 146.25 -3.26 0.52 8985
 8987 3 -71.47 146.15 -3.36 0.562 8986
 8988 3 -71.42 145.46 -3.07 0.065 8987
 8989 3 -71.39 145.36 -3.01 0.079 8988
 8990 3 -71.38 145.25 -2.93 0.078 8989
 8991 3 -71.35 145.24 -2.8 0.101 8990
 8992 3 -71.27 145.15 -2.74 0.194 8991
 8993 3 -71.11 144.74 -2.8 0.125 8992
 8994 3 -70.97 144.65 -2.68 0.083 8993
 8995 3 -71.46 146.36 -3.4 0.498 8987
 8996 3 -71.33 146.56 -3.41 0.444 8995
 8997 3 -71.11 146.46 -3.68 0.21 8996
 8998 3 -71.25 145.56 -3.43 0.073 8995
 8999 3 -74.08 143.51 2.97 0.588 8901
 9000 3 -74.27 143.62 2.93 0.563 8999
 9001 3 -74.6 143.62 3.01 0.536 9000
 9002 3 -74.91 143.62 3.01 0.419 9001
 9003 3 -75.16 143.72 3.03 0.39 9002
 9004 3 -75.42 143.83 2.99 0.406 9003
 9005 3 -75.66 143.83 2.81 0.445 9004
 9006 3 -75.86 143.94 2.64 0.452 9005
 9007 3 -76.08 143.94 2.51 0.438 9006
 9008 3 -76.3 143.94 2.43 0.43 9007
 9009 3 -76.5 144.04 2.33 0.4 9008
 9010 3 -76.64 144.04 2.3 0.413 9009
 9011 3 -76.86 144.04 2.16 0.408 9010
 9012 3 -77.11 144.14 2.14 0.423 9011
 9013 3 -77.32 144.04 2.16 0.492 9012
 9014 3 -77.47 144.04 2.16 0.501 9013
 9015 3 -77.55 144.14 2.05 0.575 9014
 9016 3 -77.6 144.14 1.87 0.656 9015
 9017 3 -77.63 144.35 1.81 0.691 9016
 9018 3 -77.77 144.35 1.83 0.72 9017
 9019 3 -77.99 144.35 1.83 0.682 9018
 9020 3 -78.27 144.24 1.91 0.638 9019
 9021 3 -78.46 144.14 1.87 0.591 9020
 9022 3 -78.78 144.04 1.95 0.512 9021
 9023 3 -79.05 143.95 1.97 0.489 9022
 9024 3 -79.35 143.95 1.95 0.502 9023
 9025 3 -79.66 143.86 1.93 0.471 9024
 9026 3 -80.05 143.95 2.03 0.397 9025
 9027 3 -80.33 143.86 2.06 0.352 9026
 9028 3 -80.47 143.76 2.01 0.329 9027
 9029 3 -80.66 143.66 2.06 0.342 9028
 9030 3 -80.75 143.45 1.99 0.337 9029
 9031 3 -80.92 143.45 1.99 0.389 9030
 9032 3 -81.08 143.36 1.97 0.399 9031
 9033 3 -81.21 143.36 1.91 0.405 9032
 9034 3 -81.36 143.26 1.93 0.408 9033
 9035 3 -81.53 143.16 1.95 0.369 9034
 9036 3 -81.67 143.05 1.99 0.372 9035
 9037 3 -81.83 142.95 1.95 0.363 9036
 9038 3 -82.02 142.86 1.93 0.336 9037
 9039 3 -82.22 142.76 1.97 0.318 9038
 9040 3 -82.39 142.76 1.91 0.329 9039
 9041 3 -82.61 142.66 1.89 0.318 9040
 9042 3 -82.8 142.55 1.89 0.301 9041
 9043 3 -82.97 142.55 1.81 0.301 9042
 9044 3 -83.14 142.46 1.75 0.295 9043
 9045 3 -83.3 142.46 1.73 0.326 9044
 9046 3 -83.42 142.36 1.66 0.354 9045
 9047 3 -83.6 142.26 1.71 0.354 9046
 9048 3 -83.72 142.17 1.79 0.303 9047
 9049 3 -83.8 142.07 1.7 0.321 9048
 9050 3 -83.94 142.07 1.67 0.35 9049
 9051 3 -84.07 142.07 1.58 0.319 9050
 9052 3 -84.16 141.86 1.48 0.306 9051
 9053 3 -84.42 141.86 1.4 0.337 9052
 9054 3 -84.58 141.96 1.28 0.36 9053
 9055 3 -84.72 141.96 1.2 0.398 9054
 9056 3 -84.91 141.96 1.19 0.466 9055
 9057 3 -85.08 141.86 1.23 0.527 9056
 9058 3 -85.24 141.67 1.25 0.529 9057
 9059 3 -85.41 141.58 1.23 0.502 9058
 9060 3 -85.52 141.58 1.15 0.52 9059
 9061 3 -85.36 142.17 0.62 0.124 9060
 9062 3 -85.39 142.27 0.44 0.112 9061
 9063 3 -85.41 142.38 0.37 0.109 9062
 9064 3 -85.5 142.48 0.21 0.158 9063
 9065 3 -85.72 141.39 1.24 0.444 9060
 9066 3 -85.86 141.09 1.29 0.429 9065
 9067 3 -86.05 140.99 1.33 0.393 9066
 9068 3 -86.16 140.89 1.27 0.372 9067
 9069 3 -86.27 140.78 1.22 0.365 9068
 9070 3 -86.41 140.68 1.18 0.403 9069
 9071 3 -86.52 140.49 1.13 0.461 9070
 9072 3 -86.61 140.49 1.01 0.526 9071
 9073 3 -86.82 140.49 1 0.52 9072
 9074 3 -86.97 140.39 0.95 0.521 9073
 9075 3 -87.14 140.39 0.9 0.457 9074
 9076 3 -87.33 140.39 0.92 0.438 9075
 9077 3 -87.6 140.39 0.91 0.428 9076
 9078 3 -87.75 140.28 0.91 0.452 9077
 9079 3 -87.89 140.18 0.88 0.488 9078
 9080 3 -88.08 140.09 0.87 0.472 9079
 9081 3 -88.32 140.09 0.92 0.497 9080
 9082 3 -88.57 140.09 0.93 0.52 9081
 9083 3 -88.72 139.99 0.85 0.52 9082
 9084 3 -89 139.99 0.93 0.557 9083
 9085 3 -89.36 139.9 1.13 0.466 9084
 9086 3 -89.52 139.9 1.09 0.45 9085
 9087 3 -89.72 139.7 1.03 0.43 9086
 9088 3 -89.88 139.59 0.96 0.412 9087
 9089 3 -90.14 139.59 1.04 0.421 9088
 9090 3 -90.36 139.49 1.12 0.421 9089
 9091 3 -90.54 139.4 1.19 0.474 9090
 9092 3 -90.7 139.3 1.3 0.43 9091
 9093 3 -90.84 139.2 1.53 0.404 9092
 9094 3 -90.95 139.09 1.62 0.386 9093
 9095 3 -91.09 138.99 1.67 0.418 9094
 9096 3 -91.23 138.9 1.69 0.405 9095
 9097 3 -91.31 138.7 1.71 0.456 9096
 9098 3 -91.4 138.59 1.69 0.533 9097
 9099 3 -91.42 138.9 0.76 0.156 9098
 9100 3 -91.39 138.9 0.59 0.122 9099
 9101 3 -91.31 138.9 0.41 0.113 9100
 9102 3 -91.31 138.9 0.27 0.171 9101
 9103 3 -91.29 138.9 0.05 0.156 9102
 9104 3 -91.34 138.8 -0.05 0.177 9103
 9105 3 -91.5 138.8 -0.13 0.176 9104
 9106 3 -91.53 138.71 -0.23 0.159 9105
 9107 3 -91.54 138.71 -0.38 0.122 9106
 9108 3 -91.59 138.81 -0.54 0.107 9107
 9109 3 -91.51 138.71 -0.63 0.141 9108
 9110 3 -91.51 138.71 -0.79 0.179 9109
 9111 3 -91.64 138.71 -0.92 0.131 9110
 9112 3 -91.61 138.62 -1.01 0.146 9111
 9113 3 -91.56 138.62 -1.1 0.172 9112
 9114 3 -91.5 138.52 -1.24 0.186 9113
 9115 3 -91.45 138.52 -1.34 0.246 9114
 9116 3 -91.45 138.62 -1.45 0.355 9115
 9117 3 -91.5 138.71 -1.52 0.48 9116
 9118 3 -91.5 138.72 -1.66 0.53 9117
 9119 3 -91.34 138.93 -1.85 0.533 9118
 9120 3 -91.28 138.93 -2 0.518 9119
 9121 3 -91.34 138.12 -2.56 0.228 9120
 9122 3 -91.34 137.93 -2.79 0.166 9121
 9123 3 -91.34 137.93 -3 0.145 9122
 9124 3 -91.33 137.84 -3.17 0.156 9123
 9125 3 -91.31 137.84 -3.35 0.159 9124
 9126 3 -91.34 137.84 -3.58 0.181 9125
 9127 3 -91.37 137.74 -3.83 0.15 9126
 9128 3 -91.4 137.64 -3.96 0.152 9127
 9129 3 -91.42 137.65 -4.1 0.178 9128
 9130 3 -91.42 137.65 -4.32 0.2 9129
 9131 3 -91.45 137.65 -4.44 0.25 9130
 9132 3 -91.45 137.73 -4.6 0.334 9131
 9133 3 -91.47 137.73 -4.74 0.431 9132
 9134 3 -91.5 137.64 -4.89 0.471 9133
 9135 3 -91.56 137.64 -5.01 0.485 9134
 9136 3 -91.56 137.64 -5.15 0.488 9135
 9137 3 -91.56 137.64 -5.28 0.508 9136
 9138 3 -91.5 137.64 -5.47 0.499 9137
 9139 3 -91.48 137.64 -5.64 0.458 9138
 9140 3 -91.28 137.64 -5.81 0.457 9139
 9141 3 -91.22 137.64 -5.97 0.433 9140
 9142 3 -91.12 137.74 -6.1 0.363 9141
 9143 3 -90.92 137.85 -6.22 0.31 9142
 9144 3 -90.51 138.24 -6.3 0.164 9143
 9145 3 -90.45 138.35 -6.38 0.168 9144
 9146 3 -90.36 138.45 -6.52 0.189 9145
 9147 3 -90.23 138.45 -6.68 0.202 9146
 9148 3 -90.29 138.66 -6.77 0.242 9147
 9149 3 -90.33 138.66 -6.89 0.31 9148
 9150 3 -90.34 138.66 -7.01 0.378 9149
 9151 3 -90.42 138.86 -7.06 0.389 9150
 9152 3 -90.47 138.95 -7.16 0.4 9151
 9153 3 -90.26 139.05 -7.38 0.433 9152
 9154 3 -90.2 139.16 -7.51 0.413 9153
 9155 3 -90.16 139.36 -7.6 0.351 9154
 9156 3 -90.22 139.45 -7.75 0.325 9155
 9157 3 -90.35 139.46 -7.86 0.275 9156
 9158 3 -90.3 139.57 -7.95 0.287 9157
 9159 3 -90.25 139.67 -8.03 0.31 9158
 9160 3 -90.22 139.86 -8.11 0.343 9159
 9161 3 -90.11 139.86 -8.23 0.371 9160
 9162 3 -90.03 139.96 -8.29 0.391 9161
 9163 3 -90.02 139.96 -8.46 0.471 9162
 9164 3 -90 139.96 -8.57 0.516 9163
 9165 3 -89.94 139.96 -8.73 0.576 9164
 9166 3 -89.92 140.07 -8.84 0.594 9165
 9167 3 -89.88 140.07 -8.96 0.551 9166
 9168 3 -89.86 139.96 -9.12 0.42 9167
 9169 3 -91.48 138.39 2 0.394 9098
 9170 3 -91.53 138.09 2 0.376 9169
 9171 3 -91.58 137.99 2.02 0.391 9170
 9172 3 -91.62 137.89 2.07 0.361 9171
 9173 3 -91.81 137.78 2.21 0.402 9172
 9174 3 -91.89 137.68 2.29 0.412 9173
 9175 3 -91.93 137.59 2.34 0.462 9174
 9176 3 -92.12 137.49 2.52 0.414 9175
 9177 3 -92.17 137.39 2.77 0.357 9176
 9178 3 -92.15 137.39 3.04 0.356 9177
 9179 3 -92.26 137.28 3.19 0.356 9178
 9180 3 -92.42 137.19 3.29 0.353 9179
 9181 3 -92.53 137.19 3.38 0.331 9180
 9182 3 -92.64 137.1 3.44 0.353 9181
 9183 3 -92.76 136.98 3.54 0.346 9182
 9184 3 -92.81 136.88 3.69 0.328 9183
 9185 3 -92.76 136.59 3.67 0.338 9184
 9186 3 -92.81 136.38 3.77 0.342 9185
 9187 3 -92.79 136.19 3.81 0.329 9186
 9188 3 -92.84 136.09 3.87 0.341 9187
 9189 3 -92.9 135.98 4.01 0.356 9188
 9190 3 -92.89 135.78 4.11 0.353 9189
 9191 3 -93.01 135.69 4.19 0.36 9190
 9192 3 -93.01 135.59 4.31 0.359 9191
 9193 3 -93.06 135.48 4.39 0.375 9192
 9194 3 -93.12 135.38 4.48 0.368 9193
 9195 3 -93.23 135.28 4.62 0.337 9194
 9196 3 -93.34 135.19 4.77 0.359 9195
 9197 3 -93.45 135.07 4.87 0.398 9196
 9198 3 -93.59 134.97 4.95 0.441 9197
 9199 3 -93.64 134.88 5.01 0.454 9198
 9200 3 -93.68 134.78 5.15 0.538 9199
 9201 3 -93.76 134.68 5.27 0.599 9200
 9202 3 -93.84 134.57 5.45 0.63 9201
 9203 3 -93.89 134.28 5.28 0.567 9202
 9204 3 -93.89 134.07 5.3 0.584 9203
 9205 3 -94 133.97 5.36 0.561 9204
 9206 3 -93.87 133.78 5.4 0.571 9205
 9207 3 -93.87 133.57 5.52 0.542 9206
 9208 3 -93.86 133.47 5.57 0.516 9207
 9209 3 -93.56 133.28 5.77 0.444 9208
 9210 3 -93.68 133.18 5.98 0.374 9209
 9211 3 -93.79 133.07 6.14 0.379 9210
 9212 3 -93.81 132.97 6.2 0.419 9211
 9213 3 -93.81 132.87 6.27 0.444 9212
 9214 3 -93.87 132.66 6.28 0.457 9213
 9215 3 -93.92 132.47 6.27 0.488 9214
 9216 3 -93.92 132.37 6.3 0.547 9215
 9217 3 -93.29 132.26 6.55 0.102 9216
 9218 3 -93.14 132.06 6.52 0.068 9217
 9219 3 -93.04 132.06 6.52 0.083 9218
 9220 3 -92.89 131.97 6.49 0.051 9219
 9221 3 -92.78 131.87 6.51 0.107 9220
 9222 3 -92.7 131.87 6.4 0.000125 9221
 9223 3 -94.01 132.16 6.24 0.526 9216
 9224 3 -94.01 132.06 6.27 0.49 9223
 9225 3 -93.53 132.47 6.86 0.118 9224
 9226 3 -94.28 131.68 6.03 0.363 9224
 9227 3 -94.37 131.47 5.99 0.374 9226
 9228 3 -94.47 131.28 5.97 0.345 9227
 9229 3 -94.48 131.07 5.99 0.313 9228
 9230 3 -94.47 130.97 6.01 0.302 9229
 9231 3 -94.49 130.78 6.15 0.334 9230
 9232 3 -94.43 130.68 6.27 0.34 9231
 9233 3 -94.38 130.47 6.33 0.372 9232
 9234 3 -94.32 130.37 6.41 0.389 9233
 9235 3 -94.13 129.66 6.53 0.547 9234
 9236 3 -94.05 129.26 6.62 0.399 9235
 9237 3 -94.13 129.06 6.62 0.37 9236
 9238 3 -94.13 128.97 6.7 0.384 9237
 9239 3 -94.05 128.87 6.75 0.377 9238
 9240 3 -94.04 128.76 6.84 0.369 9239
 9241 3 -93.9 128.66 6.91 0.342 9240
 9242 3 -93.79 128.56 7 0.332 9241
 9243 3 -93.74 128.37 6.94 0.319 9242
 9244 3 -93.65 128.26 7 0.3 9243
 9245 3 -93.57 128.06 6.99 0.283 9244
 9246 3 -93.57 127.86 6.99 0.326 9245
 9247 3 -93.49 127.66 7.08 0.332 9246
 9248 3 -93.46 127.56 7.13 0.33 9247
 9249 3 -93.48 127.47 7.21 0.336 9248
 9250 3 -93.51 127.36 7.44 0.312 9249
 9251 3 -93.46 127.25 7.5 0.31 9250
 9252 3 -93.49 127.05 7.59 0.307 9251
 9253 3 -93.48 126.95 7.66 0.296 9252
 9254 3 -93.57 126.55 7.62 0.422 9253
 9255 3 -93.57 126.25 7.62 0.484 9254
 9256 3 -93.52 126.16 7.69 0.536 9255
 9257 3 -93.48 125.95 7.7 0.542 9256
 9258 3 -93.52 125.86 7.82 0.549 9257
 9259 3 -93.54 125.55 7.83 0.582 9258
 9260 3 -94.1 125.16 7.91 0.1 9259
 9261 3 -93.44 125.45 7.84 0.555 9259
 9262 3 -93.37 125.36 7.91 0.53 9261
 9263 3 -93.38 125.25 7.93 0.464 9262
 9264 3 -93.38 125.05 7.96 0.416 9263
 9265 3 -93.34 124.95 7.98 0.383 9264
 9266 3 -93.24 124.75 7.99 0.349 9265
 9267 3 -93.15 124.75 8.05 0.324 9266
 9268 3 -93.13 124.66 8.17 0.306 9267
 9269 3 -93.1 124.55 8.33 0.293 9268
 9270 3 -93.05 124.44 8.49 0.297 9269
 9271 3 -93.05 124.35 8.67 0.3 9270
 9272 3 -93.04 124.25 8.83 0.279 9271
 9273 3 -93.19 124.05 8.93 0.323 9272
 9274 3 -93.21 123.94 9.05 0.336 9273
 9275 3 -93.27 123.75 9.11 0.353 9274
 9276 3 -93.3 123.44 9.16 0.379 9275
 9277 3 -93.34 123.35 9.26 0.376 9276
 9278 3 -93.43 123.14 9.39 0.393 9277
 9279 3 -93.46 123.05 9.49 0.396 9278
 9280 3 -93.43 122.94 9.63 0.476 9279
 9281 3 -93.43 122.74 9.71 0.571 9280
 9282 3 -93.41 122.53 9.71 0.621 9281
 9283 3 -93.49 122.33 9.79 0.666 9282
 9284 3 -93.41 122.24 9.79 0.663 9283
 9285 3 -93.39 122.03 9.85 0.67 9284
 9286 3 -93.41 121.94 9.94 0.622 9285
 9287 3 -93.33 121.83 9.99 0.554 9286
 9288 3 -93.22 121.64 9.98 0.462 9287
 9289 3 -93.14 121.53 10.03 0.395 9288
 9290 3 -93.1 121.53 10.17 0.356 9289
 9291 3 -92.97 121.44 10.25 0.311 9290
 9292 3 -92.88 121.33 10.34 0.258 9291
 9293 3 -92.78 121.14 10.49 0.241 9292
 9294 3 -92.41 121.13 10.59 0.116 9293
 9295 3 -92.3 121.22 10.65 0.1 9294
 9296 3 -92.14 121.22 10.59 0.081 9295
 9297 3 -92.05 121.33 10.6 0.095 9296
 9298 3 -91.95 121.53 10.61 0.102 9297
 9299 3 -91.86 121.53 10.72 0.094 9298
 9300 3 -91.78 121.53 10.85 0.129 9299
 9301 3 -91.58 121.33 10.84 0.094 9300
 9302 3 -91.41 121.22 10.73 0.128 9301
 9303 3 -91.27 121.22 10.65 0.104 9302
 9304 3 -91.16 121.03 10.6 0.089 9303
 9305 3 -91 121.03 10.58 0.108 9304
 9306 3 -90.89 120.92 10.48 0.096 9305
 9307 3 -90.83 120.92 10.34 0.088 9306
 9308 3 -90.7 120.92 10.23 0.087 9307
 9309 3 -90.64 120.83 10.09 0.082 9308
 9310 3 -90.58 120.83 9.92 0.073 9309
 9311 3 -91.88 121.83 11.05 0.105 9300
 9312 3 -91.97 121.92 11.08 0.076 9311
 9313 3 -92.78 121.03 10.61 0.224 9293
 9314 3 -92.78 120.92 10.74 0.263 9313
 9315 3 -92.78 120.83 10.87 0.28 9314
 9316 3 -92.78 120.63 11.02 0.28 9315
 9317 3 -92.78 120.53 11.19 0.276 9316
 9318 3 -92.78 120.42 11.41 0.321 9317
 9319 3 -92.78 120.22 11.53 0.367 9318
 9320 3 -92.83 120.23 11.69 0.347 9319
 9321 3 -92.7 120.03 11.82 0.369 9320
 9322 3 -92.66 119.82 11.87 0.404 9321
 9323 3 -92.69 119.73 11.94 0.422 9322
 9324 3 -92.7 119.62 11.95 0.42 9323
 9325 3 -92.72 119.42 11.98 0.507 9324
 9326 3 -92.64 119.23 11.84 0.511 9325
 9327 3 -92.56 119.03 11.91 0.484 9326
 9328 3 -92.47 118.91 11.98 0.436 9327
 9329 3 -92.31 118.72 12.09 0.49 9328
 9330 3 -92.38 118.53 12.22 0.46 9329
 9331 3 -92.33 118.42 12.33 0.443 9330
 9332 3 -92.36 118.32 12.34 0.383 9331
 9333 3 -92.3 118.12 12.4 0.361 9332
 9334 3 -92.28 118.03 12.47 0.387 9333
 9335 3 -92.14 117.82 12.44 0.385 9334
 9336 3 -92.08 117.62 12.47 0.377 9335
 9337 3 -92.05 117.53 12.67 0.392 9336
 9338 3 -92.03 117.42 12.85 0.351 9337
 9339 3 -92.03 117.42 13.08 0.328 9338
 9340 3 -92.03 117.31 13.31 0.376 9339
 9341 3 -92.03 117.21 13.51 0.397 9340
 9342 3 -91.97 117.01 13.72 0.391 9341
 9343 3 -91.89 116.81 13.66 0.382 9342
 9344 3 -91.86 116.71 13.72 0.365 9343
 9345 3 -91.88 116.51 13.75 0.364 9344
 9346 3 -91.94 116.51 13.91 0.287 9345
 9347 3 -91.89 116.51 14.09 0.342 9346
 9348 3 -91.78 116.31 14.22 0.328 9347
 9349 3 -91.78 116.2 14.39 0.301 9348
 9350 3 -91.7 116.2 14.69 0.334 9349
 9351 3 -91.72 116.11 14.91 0.34 9350
 9352 3 -91.7 116 15.17 0.321 9351
 9353 3 -91.81 115.59 15.33 0.457 9352
 9354 3 -91.78 115.5 15.44 0.429 9353
 9355 3 -91.7 115.4 15.5 0.441 9354
 9356 3 -91.64 115.2 15.53 0.45 9355
 9357 3 -91.58 115.09 15.58 0.458 9356
 9358 3 -91.52 115 15.68 0.432 9357
 9359 3 -91.47 114.9 15.84 0.347 9358
 9360 3 -91.36 114.9 15.98 0.333 9359
 9361 3 -91.39 114.68 16.17 0.381 9360
 9362 3 -91.3 114.48 16.19 0.464 9361
 9363 3 -91.31 114.39 16.39 0.467 9362
 9364 3 -91.25 114.39 16.6 0.517 9363
 9365 3 -91.22 114.18 16.69 0.552 9364
 9366 3 -91.11 114.09 16.75 0.604 9365
 9367 3 -91.02 113.98 16.82 0.606 9366
 9368 3 -90.92 113.98 16.98 0.571 9367
 9369 3 -90.88 113.87 17.12 0.512 9368
 9370 3 -90.8 113.78 17.21 0.448 9369
 9371 3 -90.75 113.67 17.34 0.418 9370
 9372 3 -90.72 113.67 17.55 0.376 9371
 9373 3 -90.74 113.57 17.66 0.33 9372
 9374 3 -90.7 113.48 17.89 0.351 9373
 9375 3 -90.73 113.37 18.21 0.395 9374
 9376 3 -90.61 113.26 18.17 0.407 9375
 9377 3 -90.42 112.76 18.2 0.395 9376
 9378 3 -90.42 112.76 18.33 0.383 9377
 9379 3 -90.45 112.76 18.86 0.632 9378
 9380 3 -90.48 112.76 19.06 0.648 9379
 9381 3 -90.56 112.65 19.36 0.622 9380
 9382 3 -90.42 112.56 19.63 0.567 9381
 9383 3 -90.29 112.26 19.83 0.523 9382
 9384 3 -90.29 112.15 19.99 0.454 9383
 9385 3 -90.37 112.15 20.33 0.474 9384
 9386 3 -90.45 112.04 20.6 0.428 9385
 9387 3 -90.42 111.95 20.83 0.461 9386
 9388 3 -90.51 111.95 21.01 0.451 9387
 9389 3 -90.54 111.84 21.33 0.438 9388
 9390 3 -90.48 111.75 21.6 0.45 9389
 9391 3 -90.48 111.64 21.79 0.431 9390
 9392 3 -90.45 111.43 21.99 0.391 9391
 9393 3 -90.42 111.34 22.2 0.409 9392
 9394 3 -90.4 111.34 22.54 0.427 9393
 9395 3 -90.4 111.23 22.72 0.402 9394
 9396 3 -90.4 111.04 22.86 0.364 9395
 9397 3 -90.43 111.04 23.08 0.333 9396
 9398 3 -90.4 110.93 23.29 0.346 9397
 9399 3 -90.34 110.93 23.56 0.371 9398
 9400 3 -90.21 110.83 23.83 0.438 9399
 9401 3 -90.18 110.82 24.06 0.566 9400
 9402 3 -90.28 110.72 24.08 0.504 9401
 9403 3 -90.31 110.72 24.24 0.496 9402
 9404 3 -90.37 110.72 24.42 0.519 9403
 9405 3 -90.4 110.72 24.52 0.508 9404
 9406 3 -90.09 110.63 24.88 0.606 9405
 9407 3 -90.23 110.43 24.76 0.517 9406
 9408 3 -90.37 110.32 24.77 0.556 9407
 9409 3 -90.5 110.22 24.9 0.574 9408
 9410 3 -90.59 110.13 24.99 0.542 9409
 9411 3 -90.57 109.93 25.13 0.556 9410
 9412 3 -90.59 109.82 25.31 0.556 9411
 9413 3 -90.59 109.71 25.49 0.569 9412
 9414 3 -90.54 109.62 25.68 0.571 9413
 9415 3 -90.42 109.62 25.88 0.568 9414
 9416 3 -90.29 109.62 26.02 0.49 9415
 9417 3 -90.34 109.52 26.26 0.522 9416
 9418 3 -90.37 109.41 26.45 0.49 9417
 9419 3 -90.37 109.3 26.61 0.474 9418
 9420 3 -90.42 109.21 26.83 0.448 9419
 9421 3 -90.4 109.1 26.95 0.432 9420
 9422 3 -90.42 109.01 27.1 0.424 9421
 9423 3 -90.39 108.91 27.26 0.436 9422
 9424 3 -90.26 108.6 27.42 0.474 9423
 9425 3 -90.23 108.49 27.65 0.468 9424
 9426 3 -90.21 108.4 27.86 0.458 9425
 9427 3 -90.09 108.3 28.13 0.448 9426
 9428 3 -90.04 108.19 28.4 0.435 9427
 9429 3 -90.03 108.19 28.63 0.406 9428
 9430 3 -90.03 108.18 28.86 0.413 9429
 9431 3 -89.98 108.08 29.08 0.39 9430
 9432 3 -89.95 107.88 29.36 0.403 9431
 9433 3 -89.92 107.79 29.61 0.405 9432
 9434 3 -89.79 107.77 29.79 0.363 9433
 9435 3 -89.86 107.57 29.97 0.396 9434
 9436 3 -89.98 107.57 30.2 0.459 9435
 9437 3 -90.15 107.57 30.45 0.418 9436
 9438 3 -90.15 107.68 30.58 0.423 9437
 9439 3 -90.12 107.57 30.81 0.416 9438
 9440 3 -90.14 107.57 31.04 0.387 9439
 9441 3 -90.15 107.37 31.29 0.361 9440
 9442 3 -90.2 107.27 31.47 0.329 9441
 9443 3 -90.15 107.27 31.65 0.275 9442
 9444 3 -90.06 107.27 31.83 0.283 9443
 9445 3 -90.09 107.17 31.96 0.269 9444
 9446 3 -89.98 106.88 32.17 0.411 9445
 9447 3 -89.95 106.97 32.28 0.417 9446
 9448 3 -89.95 106.86 32.42 0.49 9447
 9449 3 -90.06 106.86 32.7 0.498 9448
 9450 3 -89.9 106.77 32.81 0.522 9449
 9451 3 -89.95 106.67 32.98 0.455 9450
 9452 3 -89.92 106.67 33.17 0.367 9451
 9453 3 -89.98 106.56 33.31 0.376 9452
 9454 3 -89.98 106.56 33.42 0.325 9453
 9455 3 -89.95 106.56 33.56 0.314 9454
 9456 3 -90 106.56 33.7 0.288 9455
 9457 3 -89.95 106.56 33.81 0.273 9456
 9458 3 -89.84 106.45 34.03 0.347 9457
 9459 3 -89.51 106.16 34.34 0.176 9458
 9460 3 -89.39 106.05 34.35 0.259 9459
 9461 3 -89.51 106.06 33.88 0.083 9460
 9462 3 -89.51 105.95 33.74 0.086 9461
 9463 3 -89.26 106.05 34.67 0.177 9460
 9464 3 -89.12 106.05 34.81 0.116 9463
 9465 3 -89.12 106.14 34.99 0.116 9464
 9466 3 -89.15 106.14 35.16 0.113 9465
 9467 3 -89.07 106.25 35.25 0.09 9466
 9468 3 -89.92 106.45 34.31 0.262 9458
 9469 3 -89.9 106.34 34.59 0.258 9468
 9470 3 -89.92 106.34 34.7 0.219 9469
 9471 3 -89.95 106.34 34.85 0.218 9470
 9472 3 -89.98 106.34 35 0.274 9471
 9473 3 -89.98 106.44 35.2 0.271 9472
 9474 3 -89.95 106.34 35.35 0.297 9473
 9475 3 -89.96 106.34 35.52 0.264 9474
 9476 3 -90.04 106.25 35.71 0.277 9475
 9477 3 -89.92 106.03 35.91 0.299 9476
 9478 3 -89.95 105.94 36.06 0.306 9477
 9479 3 -89.93 105.94 36.21 0.294 9478
 9480 3 -89.86 105.73 36.63 0.368 9479
 9481 3 -89.81 105.64 36.73 0.298 9480
 9482 3 -89.76 105.53 36.98 0.312 9481
 9483 3 -89.65 105.33 37.07 0.411 9482
 9484 3 -89.26 104.64 36.67 0.118 9483
 9485 3 -89.15 104.53 36.46 0.129 9484
 9486 3 -89.02 104.64 36.31 0.133 9485
 9487 3 -88.91 104.64 36.17 0.172 9486
 9488 3 -88.93 104.64 36.05 0.208 9487
 9489 3 -88.87 104.64 35.95 0.259 9488
 9490 3 -88.55 104.53 35.8 0.14 9489
 9491 3 -88.41 104.53 35.62 0.103 9490
 9492 3 -88.3 104.53 35.49 0.117 9491
 9493 3 -88.21 104.44 35.31 0.117 9492
 9494 3 -88.18 104.44 35.1 0.203 9493
 9495 3 -87.97 104.44 34.84 0.288 9494
 9496 3 -87.88 104.44 34.7 0.298 9495
 9497 3 -87.87 104.44 34.55 0.326 9496
 9498 3 -87.77 104.44 34.35 0.345 9497
 9499 3 -87.79 104.54 34.23 0.48 9498
 9500 3 -87.8 104.54 34.12 0.588 9499
 9501 3 -87.85 104.54 33.99 0.634 9500
 9502 3 -88.35 104.86 33.74 0.433 9501
 9503 3 -88.43 104.86 33.63 0.469 9502
 9504 3 -88.52 104.85 33.52 0.486 9503
 9505 3 -88.63 104.94 33.41 0.504 9504
 9506 3 -88.73 105.05 33.28 0.399 9505
 9507 3 -88.71 104.94 33.12 0.258 9506
 9508 3 -87.16 104.04 34.18 0.342 9501
 9509 3 -86.96 103.93 34.18 0.363 9508
 9510 3 -86.74 103.93 34.07 0.425 9509
 9511 3 -86.68 103.83 34.03 0.516 9510
 9512 3 -86.07 104.13 34.13 0.261 9511
 9513 3 -85.77 104.24 34.13 0.17 9512
 9514 3 -85.57 104.24 34.03 0.155 9513
 9515 3 -85.43 104.24 33.97 0.174 9514
 9516 3 -85.32 104.13 33.99 0.193 9515
 9517 3 -85.16 104.24 34.01 0.222 9516
 9518 3 -85.04 104.24 34 0.284 9517
 9519 3 -84.88 104.33 34.07 0.3 9518
 9520 3 -84.77 104.43 34.02 0.291 9519
 9521 3 -84.68 104.54 33.98 0.321 9520
 9522 3 -84.6 104.74 33.91 0.333 9521
 9523 3 -84.44 104.74 33.89 0.301 9522
 9524 3 -86.96 103.63 33.85 0.446 9511
 9525 3 -86.88 103.54 33.75 0.477 9524
 9526 3 -86.97 103.33 33.63 0.496 9525
 9527 3 -86.85 103.24 33.47 0.484 9526
 9528 3 -86.77 103.24 33.36 0.437 9527
 9529 3 -86.68 103.15 33.28 0.451 9528
 9530 3 -87.07 102.85 33.13 0.26 9529
 9531 3 -87.02 102.74 32.96 0.102 9530
 9532 3 -86.07 103.04 33.45 0.13 9529
 9533 3 -85.94 102.93 33.45 0.136 9532
 9534 3 -85.74 102.93 33.46 0.139 9533
 9535 3 -85.62 102.83 33.46 0.131 9534
 9536 3 -85.43 102.83 33.43 0.155 9535
 9537 3 -85.24 102.74 33.39 0.181 9536
 9538 3 -85.1 102.74 33.45 0.238 9537
 9539 3 -84.99 102.74 33.53 0.311 9538
 9540 3 -85.02 102.83 34.03 0.188 9539
 9541 3 -84.85 102.83 34.13 0.14 9540
 9542 3 -84.8 102.74 34.14 0.095 9541
 9543 3 -84.8 102.74 33.42 0.354 9539
 9544 3 -84.57 102.74 33.46 0.17 9543
 9545 3 -84.27 102.63 33.42 0.075 9544
 9546 3 -84.16 102.54 33.39 0.092 9545
 9547 3 -84.05 102.54 33.33 0.113 9546
 9548 3 -83.87 102.63 33.21 0.093 9547
 9549 3 -83.76 102.54 33.15 0.107 9548
 9550 3 -83.57 102.54 33.14 0.096 9549
 9551 3 -83.41 102.33 33.07 0.114 9550
 9552 3 -83.3 102.33 33.04 0.149 9551
 9553 3 -83.22 102.24 32.97 0.155 9552
 9554 3 -83.16 102.13 32.71 0.111 9553
 9555 3 -83.27 102.13 32.56 0.13 9554
 9556 3 -83.41 102.15 32.39 0.069 9555
 9557 3 -85.16 103.15 32.96 0.136 9543
 9558 3 -85.22 103.15 32.85 0.152 9557
 9559 3 -85.29 103.15 32.68 0.183 9558
 9560 3 -85.29 103.05 32.56 0.195 9559
 9561 3 -85.27 103.05 32.45 0.247 9560
 9562 3 -85.19 103.15 32.32 0.408 9561
 9563 3 -85.74 103.24 32.49 0.19 9562
 9564 3 -85.82 103.35 32.51 0.238 9563
 9565 3 -85.79 103.65 32.35 0.098 9564
 9566 3 -85.93 103.74 32.21 0.133 9565
 9567 3 -84.99 103.24 32.18 0.334 9562
 9568 3 -85.07 103.35 32 0.319 9567
 9569 3 -85.24 103.46 31.89 0.305 9568
 9570 3 -85.51 103.66 31.84 0.223 9569
 9571 3 -85.77 103.66 31.86 0.166 9570
 9572 3 -85.87 103.76 31.82 0.21 9571
 9573 3 -85.96 103.85 31.66 0.213 9572
 9574 3 -86.04 103.85 31.48 0.263 9573
 9575 3 -86.12 103.96 31.34 0.282 9574
 9576 3 -86.41 103.76 31.52 0.15 9575
 9577 3 -86.55 103.85 31.53 0.159 9576
 9578 3 -86.69 103.96 31.59 0.188 9577
 9579 3 -86.85 103.96 31.68 0.115 9578
 9580 3 -86.93 104.05 31.59 0.000125 9579
 9581 3 -86.16 104.07 31 0.22 9575
 9582 3 -86.21 104.07 30.84 0.197 9581
 9583 3 -86.19 104.07 30.73 0.197 9582
 9584 3 -86.35 104.16 30.66 0.000125 9583
 9585 3 -88.02 104.14 34.65 0.076 9497
 9586 3 -88.08 104.25 34.51 0.091 9585
 9587 3 -88.15 104.14 34.39 0.146 9586
 9588 3 -89.67 105.22 37.21 0.369 9483
 9589 3 -89.73 105.13 37.42 0.305 9588
 9590 3 -89.79 105.13 37.59 0.285 9589
 9591 3 -89.79 105.03 37.7 0.265 9590
 9592 3 -89.82 105.03 37.99 0.216 9591
 9593 3 -89.87 104.92 38.13 0.308 9592
 9594 3 -89.83 104.81 38.23 0.328 9593
 9595 3 -89.8 104.81 38.42 0.331 9594
 9596 3 -89.88 104.72 38.6 0.375 9595
 9597 3 -89.87 104.61 38.74 0.362 9596
 9598 3 -89.96 104.61 38.81 0.354 9597
 9599 3 -89.99 104.52 38.99 0.28 9598
 9600 3 -89.99 104.42 39.02 0.34 9599
 9601 3 -90.07 104.31 39.14 0.314 9600
 9602 3 -90.16 104.2 39.5 0.335 9601
 9603 3 -90.19 104.2 39.76 0.326 9602
 9604 3 -90.24 104.11 39.96 0.343 9603
 9605 3 -90.22 104.11 40.14 0.295 9604
 9606 3 -90.27 104 40.42 0.313 9605
 9607 3 -90.27 103.9 40.57 0.359 9606
 9608 3 -90.29 103.9 40.78 0.35 9607
 9609 3 -90.26 103.81 41.03 0.324 9608
 9610 3 -90.33 103.7 41.32 0.329 9609
 9611 3 -90.35 103.6 41.6 0.387 9610
 9612 3 -90.38 103.49 41.78 0.369 9611
 9613 3 -90.41 103.4 41.9 0.397 9612
 9614 3 -90.58 102.99 42.6 0.603 9613
 9615 3 -90.55 102.79 42.78 0.597 9614
 9616 3 -90.49 102.7 42.72 0.562 9615
 9617 3 -90.4 102.59 42.68 0.525 9616
 9618 3 -90.22 102.4 42.75 0.59 9617
 9619 3 -90.13 102.29 42.82 0.543 9618
 9620 3 -90.07 102.2 42.79 0.574 9619
 9621 3 -89.88 101.98 42.92 0.668 9620
 9622 3 -89.54 101.29 43.82 0.143 9621
 9623 3 -89.44 101.28 43.96 0.162 9622
 9624 3 -89.41 101.18 44.11 0.19 9623
 9625 3 -89.43 100.98 44.28 0.154 9624
 9626 3 -89.52 100.87 44.42 0.251 9625
 9627 3 -89.55 100.78 44.57 0.267 9626
 9628 3 -89.6 100.78 44.74 0.272 9627
 9629 3 -89.65 100.87 44.89 0.328 9628
 9630 3 -89.71 100.78 44.96 0.358 9629
 9631 3 -89.8 100.68 45.03 0.389 9630
 9632 3 -89.91 100.37 45 0.303 9631
 9633 3 -89.69 100.18 45 0.187 9632
 9634 3 -89.49 99.98 44.9 0.127 9633
 9635 3 -89.26 99.82 44.82 0.11 9634
 9636 3 -89.15 99.65 44.64 0.079 9635
 9637 3 -89.02 99.54 44.53 0.09 9636
 9638 3 -88.91 99.4 44.46 0.124 9637
 9639 3 -88.77 99.34 44.35 0.142 9638
 9640 3 -88.52 99.32 44.33 0.139 9639
 9641 3 -88.41 99.23 44.33 0.098 9640
 9642 3 -88.27 99.12 44.25 0.081 9641
 9643 3 -88.16 98.96 44.25 0.111 9642
 9644 3 -88.07 98.9 44.32 0.118 9643
 9645 3 -88.02 98.73 44.24 0.08 9644
 9646 3 -90.16 100.57 45.2 0.272 9632
 9647 3 -90.43 100.68 45 0.125 9646
 9648 3 -90.65 100.68 44.97 0.117 9647
 9649 3 -90.71 100.57 45.04 0.176 9648
 9650 3 -90.99 100.57 45.03 0.109 9649
 9651 3 -91.19 100.57 44.99 0.079 9650
 9652 3 -91.32 100.68 44.96 0.107 9651
 9653 3 -91.41 100.78 45.04 0.126 9652
 9654 3 -91.52 100.78 45.31 0.115 9653
 9655 3 -90.21 100.57 45.46 0.186 9646
 9656 3 -90.29 100.57 45.71 0.14 9655
 9657 3 -90.35 100.46 45.92 0.155 9656
 9658 3 -90.32 100.26 46.11 0.118 9657
 9659 3 -90.29 100.17 46.21 0.135 9658
 9660 3 -90.21 100.07 46.29 0.155 9659
 9661 3 -90.3 99.93 46.46 0.145 9660
 9662 3 -90.32 99.81 46.61 0.123 9661
 9663 3 -90.21 99.68 46.72 0.172 9662
 9664 3 -90.27 99.67 46.86 0.245 9663
 9665 3 -90.01 99.35 46.82 0.102 9664
 9666 3 -89.85 99.23 46.86 0.122 9665
 9667 3 -89.71 99.17 46.82 0.12 9666
 9668 3 -89.55 99.1 46.82 0.098 9667
 9669 3 -89.4 99.12 46.78 0.088 9668
 9670 3 -89.24 99.1 46.6 0.113 9669
 9671 3 -89.21 99.07 46.5 0.08 9670
 9672 3 -90.35 99.84 47.18 0.165 9664
 9673 3 -90.47 100.06 47.33 0.147 9672
 9674 3 -90.52 100.06 47.45 0.15 9673
 9675 3 -90.6 100.06 47.57 0.195 9674
 9676 3 -90.6 99.95 47.7 0.189 9675
 9677 3 -90.71 100.04 47.86 0.203 9676
 9678 3 -90.76 100.04 48 0.215 9677
 9679 3 -90.8 100.04 48.18 0.219 9678
 9680 3 -90.85 100.04 48.38 0.207 9679
 9681 3 -90.83 100.15 48.53 0.23 9680
 9682 3 -90.8 100.15 48.63 0.244 9681
 9683 3 -90.79 100.04 48.78 0.234 9682
 9684 3 -90.8 100.05 48.89 0.254 9683
 9685 3 -90.9 100.05 49.04 0.285 9684
 9686 3 -90.93 100.05 49.2 0.344 9685
 9687 3 -91.02 99.94 49.33 0.369 9686
 9688 3 -91.07 99.83 49.45 0.355 9687
 9689 3 -91.16 99.74 49.58 0.333 9688
 9690 3 -91.13 99.66 49.74 0.315 9689
 9691 3 -91.1 99.61 49.88 0.23 9690
 9692 3 -91.21 99.46 49.95 0.152 9691
 9693 3 -91.26 99.35 50.07 0.156 9692
 9694 3 -91.29 99.19 50.13 0.098 9693
 9695 3 -91.41 99.15 50.32 0.089 9694
 9696 3 -91.35 99.05 50.36 0.1 9695
 9697 3 -91.35 98.94 50.4 0.176 9696
 9698 3 -91.51 98.85 50.33 0.106 9697
 9699 3 -91.18 98.94 50.54 0.201 9697
 9700 3 -91.02 98.93 50.57 0.193 9699
 9701 3 -90.91 98.97 50.7 0.119 9700
 9702 3 -90.82 99 50.82 0.115 9701
 9703 3 -90.83 98.99 50.93 0.000125 9702
 9704 3 -90.94 100.55 49.39 0.091 9687
 9705 3 -90.91 100.55 49.5 0.055 9704
 9706 3 -89.82 101.26 45.38 0.213 9631
 9707 3 -89.99 101.46 45.58 0.138 9706
 9708 3 -90.1 101.57 45.7 0.14 9707
 9709 3 -90.13 101.67 45.85 0.153 9708
 9710 3 -90.18 101.76 45.96 0.124 9709
 9711 3 -90.21 101.76 46.07 0.158 9710
 9712 3 -90.26 101.87 46.17 0.166 9711
 9713 3 -90.18 101.87 46.28 0.179 9712
 9714 3 -90.32 101.76 46.43 0.228 9713
 9715 3 -90.32 101.76 46.54 0.309 9714
 9716 3 -90.33 101.95 46.58 0.443 9715
 9717 3 -90.32 101.85 46.78 0.395 9716
 9718 3 -90.32 101.85 46.97 0.396 9717
 9719 3 -90.57 101.65 47.08 0.13 9718
 9720 3 -90.63 101.76 47.25 0.093 9719
 9721 3 -90.74 101.76 47.36 0.087 9720
 9722 3 -90.76 101.76 47.47 0.137 9721
 9723 3 -90.8 101.95 47.64 0.11 9722
 9724 3 -90.85 101.95 47.78 0.136 9723
 9725 3 -90.97 102.15 47.85 0.105 9724
 9726 3 -90.99 102.24 47.95 0.127 9725
 9727 3 -91.05 102.34 47.96 0.118 9726
 9728 3 -91.08 102.45 48.06 0.109 9727
 9729 3 -91.1 102.74 48.04 0.161 9728
 9730 3 -91.18 102.84 47.96 0.18 9729
 9731 3 -91.57 102.95 48 0.066 9730
 9732 3 -91.71 102.96 48.07 0.1 9731
 9733 3 -91.85 102.96 48.11 0.074 9732
 9734 3 -91.96 102.96 48.2 0.107 9733
 9735 3 -92.16 103.16 48.15 0.136 9734
 9736 3 -92.49 102.85 48.32 0.112 9735
 9737 3 -92.69 102.75 48.45 0.12 9736
 9738 3 -92.82 102.66 48.5 0.168 9737
 9739 3 -93.07 102.75 48.71 0.126 9738
 9740 3 -93.32 102.75 48.71 0.143 9739
 9741 3 -93.43 102.96 48.65 0.111 9740
 9742 3 -93.51 103.07 48.53 0.1 9741
 9743 3 -93.66 103.07 48.46 0.116 9742
 9744 3 -93.87 103.07 48.39 0.115 9743
 9745 3 -94.04 103.16 48.32 0.114 9744
 9746 3 -94.16 103.16 48.25 0.06 9745
 9747 3 -91.99 103.36 47.9 0.088 9735
 9748 3 -91.97 103.46 47.79 0.11 9747
 9749 3 -91.96 103.57 47.78 0.095 9748
 9750 3 -91.85 103.77 47.75 0.12 9749
 9751 3 -91.77 103.85 47.68 0.122 9750
 9752 3 -91.74 104.06 47.57 0.147 9751
 9753 3 -91.68 104.06 47.46 0.105 9752
 9754 3 -91.74 104.15 47.24 0.116 9753
 9755 3 -91.83 103.95 47.33 0.093 9754
 9756 3 -91.88 103.85 47.4 0.09 9755
 9757 3 -91.76 104.26 47.11 0.118 9754
 9758 3 -91.72 104.45 47.09 0.085 9757
 9759 3 -91.74 104.65 47.17 0.112 9758
 9760 3 -91.76 104.76 47.27 0.073 9759
 9761 3 -91.85 104.95 47.59 0.07 9760
 9762 3 -91.87 104.86 47.71 0.000125 9761
 9763 3 -91.01 103.06 47.85 0.104 9730
 9764 3 -90.94 103.15 47.78 0.108 9763
 9765 3 -90.77 103.26 47.61 0.159 9764
 9766 3 -90.66 103.26 47.6 0.08 9765
 9767 3 -90.12 102.06 47.08 0.307 9718
 9768 3 -90.13 102.06 47.28 0.282 9767
 9769 3 -90.19 102.15 47.38 0.311 9768
 9770 3 -90.21 102.06 47.53 0.281 9769
 9771 3 -90.21 102.04 47.7 0.283 9770
 9772 3 -90.51 102.46 46.14 0.155 9716
 9773 3 -90.57 102.57 46.03 0.161 9772
 9774 3 -90.69 102.57 45.95 0.177 9773
 9775 3 -90.85 102.67 45.97 0.113 9774
 9776 3 -91.02 102.76 46 0.069 9775
 9777 3 -91.08 102.87 46.08 0.083 9776
 9778 3 -91.05 103.07 46.04 0.067 9777
 9779 3 -90.96 103.17 46.03 0.129 9778
 9780 3 -90.82 103.17 46.08 0.124 9779
 9781 3 -90.71 103.07 46.11 0.162 9780
 9782 3 -90.74 103.07 46.22 0.091 9781
 9783 3 -89.71 101.79 43.04 0.639 9621
 9784 3 -89.46 102.39 43.17 0.116 9783
 9785 3 -89.37 102.39 43.22 0.108 9784
 9786 3 -89.27 102.39 43.33 0.153 9785
 9787 3 -89.18 102.29 43.43 0.176 9786
 9788 3 -89.04 102.29 43.5 0.183 9787
 9789 3 -88.94 102.29 43.58 0.185 9788
 9790 3 -88.8 102.18 43.61 0.2 9789
 9791 3 -88.58 102.28 43.61 0.183 9790
 9792 3 -88.46 102.37 43.67 0.143 9791
 9793 3 -88.29 102.48 43.63 0.149 9792
 9794 3 -88.05 102.57 43.67 0.13 9793
 9795 3 -87.91 102.57 43.65 0.187 9794
 9796 3 -87.74 102.68 43.57 0.12 9795
 9797 3 -87.54 102.57 43.54 0.111 9796
 9798 3 -87.41 102.48 43.49 0.146 9797
 9799 3 -87.32 102.36 43.46 0.17 9798
 9800 3 -87.24 102.18 43.6 0.155 9799
 9801 3 -87.07 102.06 43.67 0.203 9800
 9802 3 -86.99 101.97 43.7 0.172 9801
 9803 3 -86.91 101.86 43.74 0.133 9802
 9804 3 -86.85 101.77 43.92 0.128 9803
 9805 3 -86.85 101.78 44.07 0.129 9804
 9806 3 -86.91 101.78 44.2 0.176 9805
 9807 3 -86.91 101.87 44.36 0.118 9806
 9808 3 -86.88 102.07 44.43 0.075 9807
 9809 3 -86.93 102.26 44.46 0.095 9808
 9810 3 -87.07 102.26 44.51 0.1 9809
 9811 3 -87.07 102.37 44.53 0.055 9810
 9812 3 -89.68 101.79 42.81 0.511 9783
 9813 3 -89.38 101.68 42.82 0.454 9812
 9814 3 -89.24 101.68 42.75 0.441 9813
 9815 3 -89.12 101.59 42.67 0.419 9814
 9816 3 -89.18 101.59 42.45 0.271 9815
 9817 3 -89.13 101.59 42.35 0.211 9816
 9818 3 -88.99 101.49 42.24 0.23 9817
 9819 3 -88.82 101.49 42.13 0.24 9818
 9820 3 -88.71 101.48 42.04 0.217 9819
 9821 3 -88.62 101.39 41.97 0.195 9820
 9822 3 -88.46 101.28 41.89 0.201 9821
 9823 3 -88.35 101.28 41.76 0.188 9822
 9824 3 -88.29 101.08 41.64 0.175 9823
 9825 3 -88.12 100.98 41.43 0.192 9824
 9826 3 -87.99 100.78 41.22 0.216 9825
 9827 3 -87.8 100.69 41.01 0.242 9826
 9828 3 -87.69 100.59 40.89 0.234 9827
 9829 3 -87.4 100.48 40.93 0.309 9828
 9830 3 -87.38 100.5 40.72 0.276 9829
 9831 3 -87.24 100.39 40.47 0.27 9830
 9832 3 -86.91 100.3 40.14 0.413 9831
 9833 3 -86.62 100.5 39.64 0.195 9832
 9834 3 -86.72 100.59 39.64 0.232 9833
 9835 3 -86.82 100.69 39.51 0.179 9834
 9836 3 -87.01 100.81 39.46 0.179 9835
 9837 3 -87.13 100.91 39.35 0.174 9836
 9838 3 -87.24 101.11 39.25 0.163 9837
 9839 3 -87.43 101.31 39.22 0.152 9838
 9840 3 -87.49 101.41 39.15 0.18 9839
 9841 3 -87.47 101.5 39 0.167 9840
 9842 3 -87.54 101.7 38.89 0.185 9841
 9843 3 -87.68 101.81 38.83 0.198 9842
 9844 3 -87.76 101.91 38.71 0.217 9843
 9845 3 -87.85 101.91 38.64 0.229 9844
 9846 3 -87.91 102.02 38.53 0.238 9845
 9847 3 -88.22 102.22 38.71 0.137 9846
 9848 3 -88.38 102.31 38.71 0.188 9847
 9849 3 -88.51 102.42 38.68 0.154 9848
 9850 3 -88.62 102.52 38.61 0.165 9849
 9851 3 -88.77 102.61 38.58 0.155 9850
 9852 3 -88.91 102.72 38.53 0.146 9851
 9853 3 -89.1 102.72 38.54 0.152 9852
 9854 3 -89.26 102.72 38.43 0.179 9853
 9855 3 -89.38 102.81 38.33 0.216 9854
 9856 3 -89.46 102.92 38.25 0.203 9855
 9857 3 -89.58 103.11 38.21 0.189 9856
 9858 3 -89.76 103.22 38.11 0.186 9857
 9859 3 -89.88 103.42 38.18 0.189 9858
 9860 3 -90.01 103.61 38.21 0.155 9859
 9861 3 -90.1 103.72 38.21 0.19 9860
 9862 3 -90.24 103.81 38.21 0.172 9861
 9863 3 -90.41 104.03 38.18 0.155 9862
 9864 3 -90.49 104.13 38.17 0.141 9863
 9865 3 -90.6 104.22 38.11 0.145 9864
 9866 3 -90.76 104.42 38.06 0.176 9865
 9867 3 -90.85 104.53 38.02 0.212 9866
 9868 3 -90.97 104.53 37.94 0.212 9867
 9869 3 -91.07 104.72 37.94 0.233 9868
 9870 3 -91.13 104.83 37.95 0.214 9869
 9871 3 -91.41 104.63 38.06 0.149 9870
 9872 3 -91.52 104.72 38.06 0.14 9871
 9873 3 -91.12 105.03 37.78 0.145 9870
 9874 3 -91.14 105.33 37.81 0.141 9873
 9875 3 -91.2 105.42 37.74 0.217 9874
 9876 3 -91.25 105.42 37.59 0.245 9875
 9877 3 -91.31 105.53 37.56 0.283 9876
 9878 3 -91.36 105.72 37.59 0.281 9877
 9879 3 -91.18 105.94 37.17 0.134 9878
 9880 3 -91.25 106.03 37.05 0.157 9879
 9881 3 -91.15 106.14 36.95 0.169 9880
 9882 3 -90.96 106.14 36.75 0.132 9881
 9883 3 -90.87 106.23 36.6 0.133 9882
 9884 3 -90.84 106.33 36.57 0.2 9883
 9885 3 -90.9 106.53 36.19 0.158 9884
 9886 3 -91.04 106.64 36.14 0.167 9885
 9887 3 -91.11 106.64 36.06 0.174 9886
 9888 3 -91.2 106.75 35.95 0.223 9887
 9889 3 -91.56 106.75 36.19 0.096 9888
 9890 3 -91.84 106.75 36.06 0.09 9889
 9891 3 -91.95 106.75 36 0.053 9890
 9892 3 -91.12 106.64 35.6 0.132 9888
 9893 3 -91.15 106.55 35.52 0.184 9892
 9894 3 -91.15 106.44 35.44 0.149 9893
 9895 3 -91.17 106.25 35.42 0.037 9894
 9896 3 -91.54 105.72 37.92 0.199 9878
 9897 3 -91.59 105.92 38.02 0.197 9896
 9898 3 -91.62 106.03 38.06 0.285 9897
 9899 3 -91.7 106.13 37.98 0.329 9898
 9900 3 -91.48 105.92 37.45 0.094 9899
 9901 3 -91.37 105.83 37.48 0.000125 9900
 9902 3 -91.86 106.22 37.95 0.401 9899
 9903 3 -92 106.14 37.27 0.098 9902
 9904 3 -92.04 106.14 37.14 0.045 9903
 9905 3 -91.82 106.42 38.48 0.212 9902
 9906 3 -91.9 106.53 38.66 0.208 9905
 9907 3 -92.01 106.72 38.67 0.205 9906
 9908 3 -92.03 106.83 38.69 0.213 9907
 9909 3 -92.06 107.03 38.91 0.187 9908
 9910 3 -92.07 107.23 38.99 0.168 9909
 9911 3 -92.09 107.23 39.17 0.183 9910
 9912 3 -92.01 107.32 39.24 0.261 9911
 9913 3 -91.62 107.22 39.1 0.134 9912
 9914 3 -91.51 107.22 38.88 0.113 9913
 9915 3 -91.37 107.22 38.77 0.117 9914
 9916 3 -91.23 107.11 38.71 0.108 9915
 9917 3 -91.06 106.92 38.7 0.068 9916
 9918 3 -90.98 106.72 38.6 0.044 9917
 9919 3 -90.86 106.72 38.52 0.075 9918
 9920 3 -90.65 106.72 38.49 0.199 9919
 9921 3 -90.42 106.72 38.66 0.17 9920
 9922 3 -90.32 106.81 38.82 0.122 9921
 9923 3 -90.26 106.92 38.88 0.119 9922
 9924 3 -90.17 107.02 38.96 0.093 9923
 9925 3 -90.09 107.02 39.13 0.051 9924
 9926 3 -90.09 106.92 39.25 0.07 9925
 9927 3 -90.06 106.81 39.34 0.083 9926
 9928 3 -89.98 106.7 39.35 0.08 9927
 9929 3 -92.2 107.43 39.24 0.305 9912
 9930 3 -92.28 107.53 39.16 0.404 9929
 9931 3 -92.4 107.73 39.16 0.659 9930
 9932 3 -92.29 107.93 39.32 0.646 9931
 9933 3 -92.34 107.82 40.13 0.104 9932
 9934 3 -92.32 108.03 39.13 0.548 9932
 9935 3 -92.21 108.43 38.92 0.475 9934
 9936 3 -92.23 108.54 38.75 0.477 9935
 9937 3 -92.17 108.63 38.46 0.417 9936
 9938 3 -92.46 108.84 38.84 0.237 9937
 9939 3 -92.51 109.04 38.87 0.286 9938
 9940 3 -92.53 109.12 38.94 0.197 9939
 9941 3 -92.61 109.34 38.81 0.185 9940
 9942 3 -92.67 109.54 38.87 0.242 9941
 9943 3 -92.76 109.73 38.88 0.282 9942
 9944 3 -92.9 109.93 38.92 0.225 9943
 9945 3 -93.01 109.93 38.82 0.223 9944
 9946 3 -93.14 110.14 38.84 0.272 9945
 9947 3 -93.23 110.14 38.7 0.273 9946
 9948 3 -93.34 110.23 38.62 0.267 9947
 9949 3 -93.42 110.34 38.59 0.245 9948
 9950 3 -93.54 110.43 38.52 0.203 9949
 9951 3 -93.67 110.64 38.45 0.192 9950
 9952 3 -93.9 110.73 38.27 0.237 9951
 9953 3 -93.98 110.84 38 0.274 9952
 9954 3 -94.06 110.95 37.63 0.236 9953
 9955 3 -94.09 111.04 37.53 0.226 9954
 9956 3 -94.09 111.24 37.35 0.131 9955
 9957 3 -94.12 111.34 37.27 0.139 9956
 9958 3 -94.15 111.54 37.19 0.128 9957
 9959 3 -94.17 111.65 37.09 0.134 9958
 9960 3 -94.17 111.76 36.96 0.119 9959
 9961 3 -94.07 111.85 36.89 0.13 9960
 9962 3 -94.06 112.06 36.82 0.159 9961
 9963 3 -94.01 112.15 36.89 0.169 9962
 9964 3 -94.04 112.35 36.84 0.174 9963
 9965 3 -94.12 112.45 36.82 0.134 9964
 9966 3 -94.09 112.65 36.81 0.148 9965
 9967 3 -94.17 112.76 36.81 0.148 9966
 9968 3 -94.28 112.85 36.77 0.15 9967
 9969 3 -94.4 113.06 36.69 0.165 9968
 9970 3 -94.51 113.06 36.62 0.165 9969
 9971 3 -94.57 113.26 36.55 0.135 9970
 9972 3 -94.73 113.26 36.43 0.145 9971
 9973 3 -94.84 113.35 36.3 0.162 9972
 9974 3 -94.92 113.56 36.16 0.173 9973
 9975 3 -94.98 113.65 36.15 0.213 9974
 9976 3 -95.03 113.76 36.08 0.262 9975
 9977 3 -94.9 113.56 35.69 0.213 9976
 9978 3 -95.03 113.86 35.59 0.152 9977
 9979 3 -95.08 113.86 35.44 0.141 9978
 9980 3 -95.06 113.95 35.2 0.147 9979
 9981 3 -95.08 113.95 35.05 0.153 9980
 9982 3 -95.13 114.06 34.91 0.169 9981
 9983 3 -95.11 114.17 34.73 0.169 9982
 9984 3 -95.05 114.17 34.51 0.142 9983
 9985 3 -94.99 114.17 34.31 0.137 9984
 9986 3 -95 114.27 34.06 0.154 9985
 9987 3 -95 114.36 33.9 0.188 9986
 9988 3 -94.94 114.47 33.83 0.26 9987
 9989 3 -94.49 114.56 33.76 0.174 9988
 9990 3 -94.19 114.56 33.69 0.14 9989
 9991 3 -94.05 114.56 33.65 0.092 9990
 9992 3 -93.89 114.56 33.59 0.106 9991
 9993 3 -93.75 114.56 33.58 0.113 9992
 9994 3 -93.63 114.47 33.55 0.081 9993
 9995 3 -93.41 114.47 33.51 0.097 9994
 9996 3 -93.3 114.47 33.48 0.063 9995
 9997 3 -93.25 114.36 33.55 0.106 9996
 9998 3 -93.19 114.47 33.81 0.103 9997
 9999 3 -93.08 114.27 33.47 0.116 9997
 10000 3 -92.91 114.36 33.54 0.114 9999
 10001 3 -92.91 114.36 33.65 0.000125 10000
 10002 3 -95.14 114.47 33.69 0.21 9988
 10003 3 -95.28 114.47 33.38 0.197 10002
 10004 3 -95.44 114.47 33.26 0.195 10003
 10005 3 -95.61 114.58 33.23 0.179 10004
 10006 3 -95.67 114.58 33.13 0.165 10005
 10007 3 -95.72 114.67 33.04 0.145 10006
 10008 3 -95.72 114.78 32.87 0.183 10007
 10009 3 -95.63 114.88 32.73 0.231 10008
 10010 3 -95.61 114.98 32.59 0.348 10009
 10011 3 -95.56 115.08 32.48 0.483 10010
 10012 3 -95.45 115.08 32.41 0.542 10011
 10013 3 -94.97 115.28 32.77 0.108 10012
 10014 3 -94.94 115.38 32.91 0.145 10013
 10015 3 -94.86 115.38 32.99 0.000125 10014
 10016 3 -95.56 115.19 32.31 0.605 10012
 10017 3 -95.47 115.48 32.24 0.576 10016
 10018 3 -95.44 115.58 32.19 0.564 10017
 10019 3 -95.49 115.58 32.04 0.532 10018
 10020 3 -96.36 115.78 32.13 0.179 10019
 10021 3 -96.47 115.89 32.15 0.197 10020
 10022 3 -96.53 116.08 32.19 0.239 10021
 10023 3 -96.74 115.98 32.66 0.084 10022
 10024 3 -96.85 115.98 32.77 0.123 10023
 10025 3 -97.02 116.08 32.87 0.129 10024
 10026 3 -97.11 116.19 32.94 0.084 10025
 10027 3 -96.77 115.98 31.93 0.219 10022
 10028 3 -96.78 115.89 31.78 0.227 10027
 10029 3 -96.86 115.89 31.66 0.28 10028
 10030 3 -97.17 115.69 31.75 0.148 10029
 10031 3 -97.25 115.69 31.64 0.144 10030
 10032 3 -97.3 115.5 31.62 0.164 10031
 10033 3 -97.35 115.39 31.53 0.168 10032
 10034 3 -97.56 115.3 31.55 0.093 10033
 10035 3 -97.66 115.3 31.46 0.144 10034
 10036 3 -97.75 115.19 31.46 0.156 10035
 10037 3 -97.89 115 31.53 0.161 10036
 10038 3 -97.99 114.89 31.55 0.186 10037
 10039 3 -98.08 114.8 31.55 0.191 10038
 10040 3 -98.19 114.8 31.3 0.126 10039
 10041 3 -98.25 114.69 31.19 0.13 10040
 10042 3 -98.31 114.59 31.16 0.129 10041
 10043 3 -98.41 114.61 31.05 0.127 10042
 10044 3 -98.56 114.61 31.12 0.166 10043
 10045 3 -98.67 114.61 31.03 0.147 10044
 10046 3 -98.83 114.61 30.96 0.14 10045
 10047 3 -98.94 114.5 30.98 0.207 10046
 10048 3 -98.86 114.59 31.35 0.102 10047
 10049 3 -98.89 114.69 31.48 0.093 10048
 10050 3 -98.89 114.69 31.62 0.103 10049
 10051 3 -98.83 114.8 31.71 0.076 10050
 10052 3 -98.64 114.89 31.69 0.097 10051
 10053 3 -99.16 114.41 30.82 0.206 10047
 10054 3 -99.53 114.41 30.62 0.183 10053
 10055 3 -99.74 114.41 30.44 0.193 10054
 10056 3 -99.83 114.22 30.26 0.131 10055
 10057 3 -100.03 114.11 30.23 0.113 10056
 10058 3 -100.14 113.92 30.16 0.115 10057
 10059 3 -100.14 113.92 30 0.135 10058
 10060 3 -100.24 113.81 30 0.214 10059
 10061 3 -100.53 113.92 29.94 0.096 10060
 10062 3 -100.74 113.92 29.91 0.123 10061
 10063 3 -100.83 113.92 29.84 0.193 10062
 10064 3 -100.94 113.92 29.62 0.189 10063
 10065 3 -101.14 113.92 29.42 0.158 10064
 10066 3 -101.14 113.92 29.26 0.111 10065
 10067 3 -98.13 114.69 31.78 0.074 10039
 10068 3 -98.17 114.59 31.87 0.112 10067
 10069 3 -98.22 114.39 31.8 0.097 10068
 10070 3 -98.22 114.09 31.78 0.107 10069
 10071 3 -98.25 113.89 31.78 0.132 10070
 10072 3 -96.63 116.09 31.32 0.118 10029
 10073 3 -96.56 116.19 31.17 0.121 10072
 10074 3 -96.52 116.3 31.1 0.131 10073
 10075 3 -96.52 116.3 30.98 0.13 10074
 10076 3 -96.53 116.39 30.82 0.168 10075
 10077 3 -96.49 116.39 30.66 0.197 10076
 10078 3 -96.63 116.31 30.51 0.082 10077
 10079 3 -96.63 116.2 30.32 0.084 10078
 10080 3 -96.64 116.2 30.16 0.108 10079
 10081 3 -96.66 116.11 30.03 0.104 10080
 10082 3 -96.6 116 29.87 0.06 10081
 10083 3 -96.49 116 29.73 0.069 10082
 10084 3 -96.33 116.11 29.62 0.085 10083
 10085 3 -96.2 116.11 29.53 0.082 10084
 10086 3 -96.11 116.11 29.41 0.077 10085
 10087 3 -96.05 116.02 29.28 0.076 10086
 10088 3 -96.02 116.02 29.17 0.062 10087
 10089 3 -96.05 116.02 29.03 0.107 10088
 10090 3 -95.97 115.92 28.87 0.136 10089
 10091 3 -95.95 115.81 28.69 0.116 10090
 10092 3 -95.91 115.81 28.48 0.096 10091
 10093 3 -95.8 115.72 28.37 0.112 10092
 10094 3 -95.64 115.72 28.32 0.136 10093
 10095 3 -95.36 115.72 28.3 0.085 10094
 10096 3 -95.24 115.81 28.25 0.113 10095
 10097 3 -95.13 115.81 28.28 0.161 10096
 10098 3 -96.17 116.5 30.59 0.127 10077
 10099 3 -96.08 116.69 30.59 0.126 10098
 10100 3 -95.89 116.59 30.42 0.08 10099
 10101 3 -95.72 116.69 30.37 0.104 10100
 10102 3 -95.61 116.61 30.23 0.123 10101
 10103 3 -95.39 116.5 30.05 0.09 10102
 10104 3 -95.24 116.5 29.94 0.113 10103
 10105 3 -94.94 115.58 31.66 0.379 10019
 10106 3 -94.72 115.69 31.3 0.313 10105
 10107 3 -94.97 115.69 31.14 0.179 10106
 10108 3 -94.86 115.69 31.01 0.093 10107
 10109 3 -94.38 115.78 31.19 0.172 10106
 10110 3 -94.22 115.78 31.14 0.098 10109
 10111 3 -94.11 115.89 31.03 0.119 10110
 10112 3 -94.06 115.89 30.91 0.122 10111
 10113 3 -93.85 115.89 30.85 0.118 10112
 10114 3 -93.75 115.8 30.73 0.159 10113
 10115 3 -93.55 115.69 30.6 0.152 10114
 10116 3 -93.53 115.59 30.41 0.132 10115
 10117 3 -93.5 115.5 30.28 0.108 10116
 10118 3 -93.41 115.5 30.14 0.107 10117
 10119 3 -93.28 115.39 30.05 0.111 10118
 10120 3 -93.17 115.3 29.92 0.063 10119
 10121 3 -93.1 115.19 29.82 0.094 10120
 10122 3 -92.94 115.19 29.71 0.15 10121
 10123 3 -92.86 115.11 29.48 0.109 10122
 10124 3 -92.74 115 29.48 0.101 10123
 10125 3 -92.6 115 29.51 0.112 10124
 10126 3 -92.5 114.99 29.39 0.112 10125
 10127 3 -92.33 114.88 29.35 0.123 10126
 10128 3 -92.14 114.99 29.23 0.103 10127
 10129 3 -92.06 114.99 29.14 0.000125 10128
 10130 3 -95.85 114.48 32.19 0.188 10016
 10131 3 -95.97 114.28 32.23 0.155 10130
 10132 3 -95.94 114.19 32.34 0.143 10131
 10133 3 -95.89 114.08 32.41 0.11 10132
 10134 3 -94.78 113.25 35.55 0.095 9977
 10135 3 -94.73 113.16 35.44 0.107 10134
 10136 3 -94.71 112.95 35.3 0.071 10135
 10137 3 -94.73 112.86 35.21 0.067 10136
 10138 3 -94.79 112.75 35.24 0.079 10137
 10139 3 -94.9 112.66 35.2 0.155 10138
 10140 3 -95.01 112.66 35.07 0.161 10139
 10141 3 -95.06 112.66 34.96 0.152 10140
 10142 3 -95.26 112.75 35.06 0.121 10141
 10143 3 -95.37 112.75 35.14 0.126 10142
 10144 3 -95.56 112.86 35.13 0.1 10143
 10145 3 -95.7 112.86 35 0.091 10144
 10146 3 -95.84 112.87 34.98 0.067 10145
 10147 3 -96.06 112.87 35.03 0.128 10146
 10148 3 -95.25 114.06 36.34 0.191 9976
 10149 3 -95.39 114.26 36.36 0.2 10148
 10150 3 -95.49 114.45 36.3 0.177 10149
 10151 3 -95.53 114.67 36.23 0.163 10150
 10152 3 -95.66 114.76 36.18 0.191 10151
 10153 3 -95.74 114.87 36.19 0.211 10152
 10154 3 -95.78 115.07 36.26 0.196 10153
 10155 3 -95.8 115.17 36.19 0.14 10154
 10156 3 -95.86 115.37 36.09 0.123 10155
 10157 3 -95.91 115.46 35.98 0.155 10156
 10158 3 -95.97 115.67 35.94 0.144 10157
 10159 3 -96.05 115.87 35.95 0.131 10158
 10160 3 -96.14 115.96 35.87 0.129 10159
 10161 3 -96.13 116.17 35.79 0.118 10160
 10162 3 -96.11 116.37 35.8 0.134 10161
 10163 3 -95.86 116.46 36.01 0.1 10162
 10164 3 -96.3 116.67 35.74 0.116 10162
 10165 3 -96.3 116.76 35.63 0.068 10164
 10166 3 -96.33 116.96 35.61 0.091 10165
 10167 3 -96.41 117.17 35.59 0.101 10166
 10168 3 -96.63 117.37 35.59 0.093 10167
 10169 3 -96.72 117.46 35.59 0.097 10168
 10170 3 -96.8 117.57 35.63 0.098 10169
 10171 3 -96.78 117.76 35.8 0.102 10170
 10172 3 -96.77 117.96 35.84 0.107 10171
 10173 3 -96.72 118.07 35.93 0.1 10172
 10174 3 -96.94 117.76 35.48 0.11 10170
 10175 3 -97.03 117.87 35.41 0.127 10174
 10176 3 -97.19 118.07 35.38 0.148 10175
 10177 3 -97.33 118.18 35.27 0.174 10176
 10178 3 -97.41 118.28 35.13 0.182 10177
 10179 3 -97.44 118.48 35.12 0.21 10178
 10180 3 -97.42 118.78 35.15 0.248 10179
 10181 3 -97.69 118.98 35.36 0.156 10180
 10182 3 -97.86 119.07 35.41 0.12 10181
 10183 3 -98.03 119.28 35.34 0.128 10182
 10184 3 -98.14 119.37 35.26 0.143 10183
 10185 3 -98.25 119.48 35.23 0.205 10184
 10186 3 -98.3 119.57 35.24 0.268 10185
 10187 3 -98.56 119.37 35.19 0.144 10186
 10188 3 -98.72 119.48 35.08 0.174 10187
 10189 3 -98.86 119.48 34.95 0.164 10188
 10190 3 -98.99 119.59 34.87 0.153 10189
 10191 3 -99.11 119.79 34.73 0.112 10190
 10192 3 -99.2 119.89 34.68 0.123 10191
 10193 3 -99.22 119.98 34.72 0.119 10192
 10194 3 -99.25 120.09 34.62 0.139 10193
 10195 3 -99.33 120.18 34.48 0.126 10194
 10196 3 -99.39 120.18 34.36 0.138 10195
 10197 3 -99.49 120.29 34.31 0.129 10196
 10198 3 -99.61 120.39 34.26 0.097 10197
 10199 3 -99.61 120.59 34.18 0.126 10198
 10200 3 -99.61 120.79 34.12 0.117 10199
 10201 3 -99.61 120.89 34.08 0.153 10200
 10202 3 -99.72 120.98 34.05 0.153 10201
 10203 3 -99.81 121.09 34.05 0.162 10202
 10204 3 -99.91 121.39 34.18 0.123 10203
 10205 3 -99.91 121.68 34.19 0.137 10204
 10206 3 -100 121.89 34.22 0.115 10205
 10207 3 -100 122.09 34.26 0.146 10206
 10208 3 -100.11 122.29 34.19 0.181 10207
 10209 3 -100.3 122.39 34.18 0.135 10208
 10210 3 -100.29 122.59 34.29 0.14 10209
 10211 3 -100.29 122.79 34.35 0.142 10210
 10212 3 -100.49 122.98 34.37 0.14 10211
 10213 3 -100.6 123.09 34.39 0.166 10212
 10214 3 -100.79 123.09 34.5 0.14 10213
 10215 3 -100.9 123.18 34.58 0.19 10214
 10216 3 -100.9 123.29 34.67 0.256 10215
 10217 3 -100.99 123.39 34.67 0.23 10216
 10218 3 -101.1 123.48 34.72 0.227 10217
 10219 3 -101.19 123.59 34.79 0.253 10218
 10220 3 -101.29 123.79 34.4 0.117 10219
 10221 3 -101.29 123.9 34.36 0.141 10220
 10222 3 -101.49 123.99 34.3 0.123 10221
 10223 3 -101.49 124.09 34.22 0.095 10222
 10224 3 -101.69 124.09 34.19 0.09 10223
 10225 3 -101.79 124.2 34.18 0.000125 10224
 10226 3 -101.29 123.68 35.03 0.17 10219
 10227 3 -101.29 123.79 35.1 0.181 10226
 10228 3 -101.29 123.89 35.12 0.172 10227
 10229 3 -101.4 123.98 35.18 0.206 10228
 10230 3 -101.4 124.29 35.18 0.172 10229
 10231 3 -101.49 124.39 35.21 0.156 10230
 10232 3 -101.6 124.39 35.19 0.116 10231
 10233 3 -97.89 119.87 35.26 0.057 10186
 10234 3 -97.8 119.87 35.2 0.081 10233
 10235 3 -97.61 119.87 35.18 0.08 10234
 10236 3 -97.44 119.98 35.23 0.086 10235
 10237 3 -97.3 120.07 35.22 0.062 10236
 10238 3 -97.14 120.07 35.16 0.1 10237
 10239 3 -97.03 120.07 35.09 0.105 10238
 10240 3 -96.94 120.07 35.18 0.139 10239
 10241 3 -96.88 120.07 35.27 0.108 10240
 10242 3 -94.2 110.74 37.52 0.142 9955
 10243 3 -94.39 110.65 37.6 0.105 10242
 10244 3 -94.61 110.65 37.73 0.1 10243
 10245 3 -94.73 110.45 37.81 0.09 10244
 10246 3 -94.81 110.34 37.81 0.071 10245
 10247 3 -94.9 110.34 37.87 0.08 10246
 10248 3 -95.06 110.34 37.85 0.09 10247
 10249 3 -94.06 110.74 37.27 0.082 10242
 10250 3 -94.06 110.74 37.14 0.089 10249
 10251 3 -94.09 110.76 36.96 0.092 10250
 10252 3 -94.09 110.76 36.85 0.062 10251
 10253 3 -94.28 110.73 38.34 0.161 9953
 10254 3 -94.39 110.84 38.53 0.155 10253
 10255 3 -94.5 110.93 38.67 0.175 10254
 10256 3 -94.56 111.04 38.88 0.059 10255
 10257 3 -91.95 108.72 38.13 0.313 9937
 10258 3 -91.92 108.72 38 0.288 10257
 10259 3 -91.73 108.63 37.81 0.162 10258
 10260 3 -91.62 108.63 37.7 0.114 10259
 10261 3 -92.36 108.12 39.03 0.548 9934
 10262 3 -91.7 107.62 40.02 0.12 10261
 10263 3 -91.59 107.62 40.2 0.123 10262
 10264 3 -91.51 107.62 40.38 0.135 10263
 10265 3 -91.4 107.51 40.5 0.135 10264
 10266 3 -91.37 107.42 40.67 0.146 10265
 10267 3 -91.28 107.21 40.77 0.118 10266
 10268 3 -91.26 107.1 40.89 0.117 10267
 10269 3 -91.23 106.81 40.95 0.124 10268
 10270 3 -91.2 106.7 41.05 0.131 10269
 10271 3 -91.23 106.6 41.07 0.142 10270
 10272 3 -91.25 106.4 41.21 0.148 10271
 10273 3 -91.23 106.31 41.32 0.145 10272
 10274 3 -92.89 107.23 38.48 0.101 9931
 10275 3 -92.96 107.23 38.39 0.000125 10274
 10276 3 -91.42 105.44 37.23 0.13 9877
 10277 3 -91.37 105.33 37.06 0.128 10276
 10278 3 -91.31 105.33 36.96 0.078 10277
 10279 3 -91.46 105.33 36.85 0.137 10278
 10280 3 -91.53 105.33 36.74 0.118 10279
 10281 3 -91.5 105.33 36.63 0.075 10280
 10282 3 -91.46 105.23 36.56 0.000125 10281
 10283 3 -86.74 100.3 40.06 0.339 9832
 10284 3 -86.55 100.19 40 0.369 10283
 10285 3 -86.43 100.09 40 0.349 10284
 10286 3 -86.3 99.92 39.96 0.325 10285
 10287 3 -86.1 99.78 39.9 0.349 10286
 10288 3 -86.05 99.67 39.99 0.371 10287
 10289 3 -85.91 99.55 39.97 0.358 10288
 10290 3 -85.82 99.42 40 0.314 10289
 10291 3 -85.77 99.36 40.13 0.259 10290
 10292 3 -85.63 99.33 40.18 0.288 10291
 10293 3 -85.49 99.3 40.25 0.267 10292
 10294 3 -85.33 99.28 40.33 0.222 10293
 10295 3 -85.13 99.2 40.45 0.244 10294
 10296 3 -84.99 99.55 40.68 0.123 10295
 10297 3 -84.94 99.67 40.78 0.142 10296
 10298 3 -84.94 99.73 40.97 0.102 10297
 10299 3 -84.91 99.91 41.13 0.102 10298
 10300 3 -84.8 99.88 41.26 0.116 10299
 10301 3 -84.72 99.8 41.43 0.076 10300
 10302 3 -84.66 99.75 41.56 0.096 10301
 10303 3 -84.68 99.78 41.7 0.088 10302
 10304 3 -84.79 99.81 41.88 0.099 10303
 10305 3 -84.82 99.84 42.08 0.097 10304
 10306 3 -84.8 99.8 42.31 0.082 10305
 10307 3 -84.82 99.72 42.46 0.166 10306
 10308 3 -84.88 99.63 42.54 0.248 10307
 10309 3 -84.99 99.78 42.88 0.11 10308
 10310 3 -85.05 99.83 43 0.127 10309
 10311 3 -85.08 99.91 43.08 0.17 10310
 10312 3 -84.87 99.97 43.28 0.096 10311
 10313 3 -84.85 99.95 43.43 0.09 10312
 10314 3 -84.91 99.92 43.58 0.101 10313
 10315 3 -84.93 99.84 43.67 0.000125 10314
 10316 3 -85.3 99.95 43.03 0.132 10311
 10317 3 -85.38 99.97 43.1 0.163 10316
 10318 3 -85.47 100.27 43.11 0.141 10317
 10319 3 -85.6 100.27 43.17 0.178 10318
 10320 3 -85.79 100.36 43.07 0.181 10319
 10321 3 -85.94 100.47 43.06 0.142 10320
 10322 3 -86.15 100.56 43.11 0.124 10321
 10323 3 -86.3 100.56 43.11 0.121 10322
 10324 3 -86.4 100.67 43.17 0.084 10323
 10325 3 -84.91 99.34 42.47 0.194 10308
 10326 3 -85.32 99.3 42.5 0.114 10325
 10327 3 -85.49 99.17 42.53 0.102 10326
 10328 3 -85.66 99.13 42.51 0.116 10327
 10329 3 -85.79 99.02 42.58 0.099 10328
 10330 3 -85.83 98.92 42.71 0.089 10329
 10331 3 -85.93 98.83 42.78 0.127 10330
 10332 3 -85.99 98.73 42.82 0.107 10331
 10333 3 -86.01 98.63 42.89 0.137 10332
 10334 3 -86.07 98.59 42.97 0.158 10333
 10335 3 -86.16 98.61 43.07 0.115 10334
 10336 3 -86.3 98.69 43.11 0.158 10335
 10337 3 -86.16 98.55 43.32 0.12 10336
 10338 3 -86.16 98.44 43.38 0.054 10337
 10339 3 -86.43 98.81 43.07 0.136 10336
 10340 3 -86.68 98.81 43 0.108 10339
 10341 3 -85.08 99.16 40.53 0.28 10295
 10342 3 -85.07 99.08 40.7 0.277 10341
 10343 3 -85.02 98.98 40.83 0.236 10342
 10344 3 -85.01 98.88 40.95 0.234 10343
 10345 3 -84.62 98.78 40.86 0.377 10344
 10346 3 -84.57 98.66 40.92 0.439 10345
 10347 3 -84.55 98.5 41.04 0.435 10346
 10348 3 -84.55 98.39 41.13 0.393 10347
 10349 3 -84.49 98.28 41.22 0.353 10348
 10350 3 -84.43 98.22 41.31 0.274 10349
 10351 3 -84.3 98.14 41.4 0.234 10350
 10352 3 -84.18 98.03 41.46 0.231 10351
 10353 3 -83.97 97.94 41.39 0.314 10352
 10354 3 -83.77 97.72 41.1 0.122 10353
 10355 3 -83.87 97.72 40.96 0.129 10354
 10356 3 -83.96 97.69 40.81 0.129 10355
 10357 3 -84.02 97.61 40.68 0.13 10356
 10358 3 -83.93 97.48 40.46 0.154 10357
 10359 3 -83.82 97.42 40.36 0.139 10358
 10360 3 -83.66 97.42 40.18 0.148 10359
 10361 3 -83.55 97.38 40.07 0.147 10360
 10362 3 -83.49 97.41 39.83 0.125 10361
 10363 3 -83.6 97.36 39.65 0.151 10362
 10364 3 -83.66 97.42 39.46 0.111 10363
 10365 3 -83.57 97.41 39.36 0.114 10364
 10366 3 -83.4 97.39 39.38 0.118 10365
 10367 3 -83.21 97.36 39.35 0.075 10366
 10368 3 -83.15 97.31 39.25 0.068 10367
 10369 3 -83.1 97.28 39.14 0.097 10368
 10370 3 -83.04 97.29 38.97 0.079 10369
 10371 3 -82.83 97.3 38.88 0.124 10370
 10372 3 -82.68 97.22 38.79 0.135 10371
 10373 3 -82.52 97.18 38.72 0.175 10372
 10374 3 -82.3 97.26 38.61 0.142 10373
 10375 3 -82.24 96.99 38.6 0.079 10374
 10376 3 -82.15 97.38 38.5 0.149 10374
 10377 3 -82.01 97.38 38.36 0.147 10376
 10378 3 -81.76 97.38 38.2 0.068 10377
 10379 3 -81.68 97.38 38.08 0.067 10378
 10380 3 -81.55 97.37 37.93 0.045 10379
 10381 3 -81.47 97.35 37.78 0.083 10380
 10382 3 -81.41 97.35 37.65 0.067 10381
 10383 3 -81.38 97.35 37.54 0.104 10382
 10384 3 -81.3 97.3 37.43 0.108 10383
 10385 3 -81.12 97.27 37.28 0.116 10384
 10386 3 -80.96 97.27 37.17 0.106 10385
 10387 3 -80.88 97.18 37 0.106 10386
 10388 3 -80.8 97.08 36.88 0.113 10387
 10389 3 -80.72 96.99 36.78 0.117 10388
 10390 3 -80.68 96.93 36.67 0.118 10389
 10391 3 -80.66 96.8 36.49 0.134 10390
 10392 3 -80.63 96.68 36.39 0.168 10391
 10393 3 -80.6 96.62 36.25 0.143 10392
 10394 3 -80.55 96.52 36.14 0.152 10393
 10395 3 -80.5 96.3 36.17 0.086 10394
 10396 3 -80.44 96.13 36.18 0.084 10395
 10397 3 -80.38 95.93 36.21 0.083 10396
 10398 3 -80.31 95.82 36.25 0.143 10397
 10399 3 -80.2 95.66 36.2 0.113 10398
 10400 3 -80.22 95.57 36.26 0.000125 10399
 10401 3 -80.66 96.6 35.97 0.111 10394
 10402 3 -80.71 96.74 35.9 0.086 10401
 10403 3 -80.68 96.85 35.74 0.123 10402
 10404 3 -80.65 96.9 35.53 0.117 10403
 10405 3 -80.55 96.91 35.33 0.105 10404
 10406 3 -80.49 96.96 35.22 0.094 10405
 10407 3 -80.35 96.99 35.1 0.081 10406
 10408 3 -80.3 97.01 34.96 0.059 10407
 10409 3 -80.24 96.97 34.82 0.076 10408
 10410 3 -80.21 97.02 34.72 0.109 10409
 10411 3 -80.27 97.07 34.64 0.146 10410
 10412 3 -80.22 97.16 34.58 0.209 10411
 10413 3 -80.43 97.32 34.63 0.096 10412
 10414 3 -80.52 97.4 34.5 0.067 10413
 10415 3 -80.57 97.46 34.4 0.11 10414
 10416 3 -80.54 97.52 34.26 0.136 10415
 10417 3 -80.66 97.68 34.14 0.075 10416
 10418 3 -80.71 97.76 34.07 0.000125 10417
 10419 3 -83.93 97.89 41.53 0.285 10353
 10420 3 -83.82 97.78 41.79 0.259 10419
 10421 3 -83.74 97.69 41.82 0.254 10420
 10422 3 -83.66 97.53 41.78 0.258 10421
 10423 3 -83.57 97.47 41.79 0.249 10422
 10424 3 -83.29 97.75 41.78 0.044 10423
 10425 3 -83.24 97.81 41.68 0.033 10424
 10426 3 -83.18 97.86 41.56 0.1 10425
 10427 3 -83.13 97.81 41.43 0.147 10426
 10428 3 -83.07 97.86 41.35 0.151 10427
 10429 3 -82.76 98.05 41.22 0.107 10428
 10430 3 -82.66 98.11 41.14 0.000125 10429
 10431 3 -83.55 97.33 41.81 0.244 10423
 10432 3 -83.41 97.17 41.86 0.308 10431
 10433 3 -83.32 97.11 41.88 0.347 10432
 10434 3 -82.79 97.23 41.57 0.652 10433
 10435 3 -82.83 97.08 41.72 0.664 10434
 10436 3 -82.88 97 41.89 0.673 10435
 10437 3 -82.96 96.92 42.5 0.83 10436
 10438 3 -82.85 96.77 42.47 0.854 10437
 10439 3 -82.76 96.64 42.56 0.822 10438
 10440 3 -82.65 96.52 42.5 0.775 10439
 10441 3 -82.57 96.42 42.51 0.729 10440
 10442 3 -82.48 96.22 42.43 0.758 10441
 10443 3 -82.39 96.08 42.28 0.722 10442
 10444 3 -82.33 95.86 42.21 0.744 10443
 10445 3 -82.38 95.42 41.26 0.145 10444
 10446 3 -82.5 95.31 41.01 0.104 10445
 10447 3 -82.47 95.31 40.83 0.104 10446
 10448 3 -82.5 95.28 40.69 0.057 10447
 10449 3 -82.5 95.16 40.61 0.07 10448
 10450 3 -82.56 94.97 40.58 0.131 10449
 10451 3 -82.61 94.86 40.58 0.119 10450
 10452 3 -82.69 94.69 40.52 0.183 10451
 10453 3 -82.72 94.56 40.54 0.144 10452
 10454 3 -82.81 94.48 40.76 0.076 10453
 10455 3 -82.25 95.66 42.18 0.75 10444
 10456 3 -81.47 96.06 41.56 0.139 10455
 10457 3 -81.33 96.08 41.43 0.128 10456
 10458 3 -81.16 96.14 41.32 0.134 10457
 10459 3 -81.06 96.2 41.2 0.176 10458
 10460 3 -80.92 96.19 41.08 0.198 10459
 10461 3 -80.89 96.24 40.9 0.175 10460
 10462 3 -80.89 96.29 40.71 0.152 10461
 10463 3 -80.94 96.27 40.54 0.204 10462
 10464 3 -80.95 96.3 40.38 0.289 10463
 10465 3 -80.89 96.3 40.24 0.345 10464
 10466 3 -80.89 96.32 40.1 0.406 10465
 10467 3 -80.86 96.27 39.93 0.483 10466
 10468 3 -80.92 96.27 39.81 0.533 10467
 10469 3 -80.92 96.27 39.64 0.543 10468
 10470 3 -80.83 96.3 39.5 0.505 10469
 10471 3 -80.81 96.3 39.29 0.473 10470
 10472 3 -80.83 96.32 39.15 0.373 10471
 10473 3 -80.74 96.37 39.08 0.272 10472
 10474 3 -82.28 95.64 42.46 0.709 10455
 10475 3 -82.13 95.58 42.46 0.516 10474
 10476 3 -82.06 95.53 42.55 0.364 10475
 10477 3 -81.98 95.42 42.66 0.323 10476
 10478 3 -81.89 95.33 42.77 0.309 10477
 10479 3 -81.81 95.22 42.76 0.273 10478
 10480 3 -81.7 95.08 42.79 0.235 10479
 10481 3 -81.61 94.81 42.69 0.306 10480
 10482 3 -81.53 94.36 42.47 0.152 10481
 10483 3 -81.48 94.25 42.55 0.115 10482
 10484 3 -81.48 94.11 42.65 0.112 10483
 10485 3 -81.53 94 42.76 0.118 10484
 10486 3 -81.53 93.89 42.87 0.091 10485
 10487 3 -81.56 93.75 42.89 0.128 10486
 10488 3 -81.48 93.64 42.9 0.114 10487
 10489 3 -81.48 94.81 42.73 0.297 10481
 10490 3 -81.34 94.77 42.76 0.274 10489
 10491 3 -81.05 94.61 42.69 0.321 10490
 10492 3 -80.97 94.48 42.65 0.331 10491
 10493 3 -80.81 94.38 42.61 0.352 10492
 10494 3 -80.7 94.2 42.66 0.328 10493
 10495 3 -80.63 94.05 42.72 0.291 10494
 10496 3 -80.58 93.61 43 0.445 10495
 10497 3 -80.47 93.52 43 0.428 10496
 10498 3 -80.28 93.48 42.9 0.42 10497
 10499 3 -80.11 93.44 42.87 0.391 10498
 10500 3 -80 93.38 42.83 0.427 10499
 10501 3 -79.75 93.31 42.97 0.524 10500
 10502 3 -79.64 93.2 43.08 0.587 10501
 10503 3 -79.53 93.08 43.11 0.623 10502
 10504 3 -79.44 92.97 43.01 0.624 10503
 10505 3 -79.33 92.91 42.9 0.572 10504
 10506 3 -79.25 92.78 42.96 0.511 10505
 10507 3 -79.19 92.63 42.96 0.463 10506
 10508 3 -79.06 92.43 42.87 0.465 10507
 10509 3 -78.91 92.26 42.83 0.516 10508
 10510 3 -78.75 92.1 42.91 0.47 10509
 10511 3 -78.64 92.07 42.94 0.431 10510
 10512 3 -78.45 92.05 42.83 0.381 10511
 10513 3 -78.31 91.99 42.83 0.321 10512
 10514 3 -78.19 91.94 42.79 0.306 10513
 10515 3 -78.05 91.87 42.76 0.293 10514
 10516 3 -77.89 91.88 42.72 0.309 10515
 10517 3 -77.73 91.76 42.83 0.368 10516
 10518 3 -77.75 91.46 43.4 0.105 10517
 10519 3 -77.77 91.47 43.54 0.118 10518
 10520 3 -77.73 91.55 43.62 0.081 10519
 10521 3 -77.66 91.57 43.73 0.095 10520
 10522 3 -77.61 91.57 43.86 0.123 10521
 10523 3 -77.47 91.49 44.01 0.161 10522
 10524 3 -77.22 91.43 44.19 0.057 10523
 10525 3 -77.14 91.49 44.22 0.085 10524
 10526 3 -77.64 91.63 42.62 0.418 10517
 10527 3 -77.8 91.15 42.36 0.119 10526
 10528 3 -77.89 90.94 42.33 0.081 10527
 10529 3 -77.98 90.87 42.34 0.054 10528
 10530 3 -77.5 91.71 42.58 0.426 10526
 10531 3 -77.33 91.77 42.51 0.453 10530
 10532 3 -77.11 91.83 42.47 0.511 10531
 10533 3 -76.67 92.46 42.5 0.108 10532
 10534 3 -76.55 92.63 42.43 0.095 10533
 10535 3 -76.56 92.71 42.34 0.095 10534
 10536 3 -76.92 91.85 42.47 0.438 10532
 10537 3 -76.78 91.8 42.41 0.376 10536
 10538 3 -76.66 91.77 42.4 0.339 10537
 10539 3 -76.48 91.6 42.44 0.308 10538
 10540 3 -76.3 91.57 42.4 0.263 10539
 10541 3 -76.14 91.38 42.43 0.288 10540
 10542 3 -75.95 91.4 42.4 0.266 10541
 10543 3 -75.81 91.27 42.46 0.277 10542
 10544 3 -75.73 91.21 42.47 0.299 10543
 10545 3 -75.66 91.08 42.47 0.303 10544
 10546 3 -75.5 91.1 42.5 0.311 10545
 10547 3 -75.23 90.85 42.47 0.335 10546
 10548 3 -75.06 90.82 42.47 0.332 10547
 10549 3 -74.94 90.85 42.51 0.303 10548
 10550 3 -74.72 90.82 42.47 0.319 10549
 10551 3 -74.52 90.74 42.44 0.328 10550
 10552 3 -74.28 90.68 42.37 0.294 10551
 10553 3 -74.09 90.63 42.33 0.286 10552
 10554 3 -73.81 90.58 42.3 0.322 10553
 10555 3 -73.63 90.57 42.26 0.334 10554
 10556 3 -73.38 90.51 42.25 0.345 10555
 10557 3 -73.22 90.49 42.19 0.318 10556
 10558 3 -73.03 90.43 42.12 0.292 10557
 10559 3 -72.84 90.32 42.07 0.306 10558
 10560 3 -72.67 90.19 42.04 0.285 10559
 10561 3 -72.5 90.1 42 0.315 10560
 10562 3 -72.33 90.08 41.96 0.261 10561
 10563 3 -72.17 90.02 41.94 0.28 10562
 10564 3 -72.02 89.91 41.89 0.266 10563
 10565 3 -71.84 89.82 41.84 0.241 10564
 10566 3 -71.75 89.71 41.8 0.226 10565
 10567 3 -71.64 89.65 41.79 0.224 10566
 10568 3 -71.5 89.53 41.76 0.245 10567
 10569 3 -71.42 89.48 41.72 0.253 10568
 10570 3 -71.28 89.4 41.69 0.255 10569
 10571 3 -71.16 89.31 41.65 0.267 10570
 10572 3 -71.03 89.17 41.62 0.324 10571
 10573 3 -70.89 89.12 41.58 0.351 10572
 10574 3 -70.81 88.98 41.65 0.339 10573
 10575 3 -70.64 88.9 41.72 0.365 10574
 10576 3 -70.5 88.87 41.65 0.337 10575
 10577 3 -70.33 88.81 41.72 0.316 10576
 10578 3 -70.14 88.76 41.76 0.343 10577
 10579 3 -69.97 88.67 41.77 0.335 10578
 10580 3 -69.83 88.56 41.71 0.291 10579
 10581 3 -69.73 88.42 41.61 0.314 10580
 10582 3 -69.63 88.28 41.57 0.319 10581
 10583 3 -69.55 88.15 41.51 0.351 10582
 10584 3 -69.48 87.98 41.44 0.387 10583
 10585 3 -69.47 87.86 41.37 0.448 10584
 10586 3 -69.31 87.76 41.29 0.475 10585
 10587 3 -69.24 87.61 41.25 0.499 10586
 10588 3 -69.12 87.42 41.25 0.45 10587
 10589 3 -68.98 87.29 41.21 0.407 10588
 10590 3 -68.82 87.09 41.19 0.401 10589
 10591 3 -68.74 86.92 41.16 0.359 10590
 10592 3 -68.57 86.73 41.22 0.374 10591
 10593 3 -68.45 86.56 41.22 0.334 10592
 10594 3 -68.31 86.48 41.16 0.288 10593
 10595 3 -68.1 86.42 41.16 0.247 10594
 10596 3 -67.98 86.37 41.16 0.267 10595
 10597 3 -67.87 86.34 41.05 0.3 10596
 10598 3 -67.85 86.11 41.06 0.321 10597
 10599 3 -67.7 85.98 41.01 0.317 10598
 10600 3 -67.56 85.87 41.01 0.328 10599
 10601 3 -67.34 85.81 41.02 0.319 10600
 10602 3 -67.18 85.7 40.92 0.303 10601
 10603 3 -67.12 85.57 40.91 0.311 10602
 10604 3 -66.95 85.48 40.83 0.323 10603
 10605 3 -66.82 85.31 40.8 0.32 10604
 10606 3 -66.71 85.17 40.78 0.338 10605
 10607 3 -66.68 85.01 40.78 0.343 10606
 10608 3 -66.6 84.73 40.8 0.349 10607
 10609 3 -66.48 84.53 40.84 0.334 10608
 10610 3 -66.37 84.45 40.88 0.262 10609
 10611 3 -66.23 84.37 40.87 0.177 10610
 10612 3 -66.12 84.31 40.84 0.235 10611
 10613 3 -66.01 84.21 40.83 0.269 10612
 10614 3 -65.82 84.04 40.94 0.394 10613
 10615 3 -65.62 83.92 40.97 0.401 10614
 10616 3 -65.49 83.89 40.91 0.41 10615
 10617 3 -65.32 83.84 40.91 0.409 10616
 10618 3 -65.21 83.78 40.84 0.391 10617
 10619 3 -65.07 83.65 40.81 0.358 10618
 10620 3 -64.93 83.54 40.85 0.314 10619
 10621 3 -64.76 83.42 40.94 0.306 10620
 10622 3 -64.68 83.28 40.91 0.305 10621
 10623 3 -64.68 83.09 40.87 0.319 10622
 10624 3 -64.7 82.95 40.81 0.351 10623
 10625 3 -64.65 82.81 40.72 0.341 10624
 10626 3 -64.62 82.65 40.52 0.36 10625
 10627 3 -64.6 82.5 40.41 0.36 10626
 10628 3 -64.51 82.39 40.38 0.346 10627
 10629 3 -64.37 82.24 40.28 0.325 10628
 10630 3 -64.34 82.12 40.53 0.39 10629
 10631 3 -64.28 81.98 40.56 0.331 10630
 10632 3 -64.26 81.75 40.59 0.335 10631
 10633 3 -64.24 81.5 40.66 0.299 10632
 10634 3 -75.11 90.43 42.43 0.088 10547
 10635 3 -75.22 90.43 42.44 0.000125 10634
 10636 3 -78.89 91.54 42.26 0.155 10509
 10637 3 -78.97 91.41 42.18 0.135 10636
 10638 3 -79.08 91.44 42.01 0.123 10637
 10639 3 -79.16 91.47 41.83 0.095 10638
 10640 3 -79.25 91.44 41.75 0.091 10639
 10641 3 -79.31 91.38 41.62 0.116 10640
 10642 3 -79.45 91.4 41.51 0.127 10641
 10643 3 -79.47 91.44 41.32 0.142 10642
 10644 3 -79.56 91.41 41.19 0.131 10643
 10645 3 -79.75 91.35 41.12 0.15 10644
 10646 3 -79.97 91.21 41.18 0.094 10645
 10647 3 -80.06 91.08 41.27 0.102 10646
 10648 3 -80.13 90.99 41.44 0.115 10647
 10649 3 -80.19 90.87 41.51 0.115 10648
 10650 3 -80.27 90.71 41.64 0.098 10649
 10651 3 -80.33 90.57 41.72 0.1 10650
 10652 3 -80.39 90.52 41.9 0.137 10651
 10653 3 -80.34 90.44 41.97 0.161 10652
 10654 3 -80.27 90.31 41.97 0.139 10653
 10655 3 -80.11 90.13 41.97 0.122 10654
[truncated: 310,360 more chars]
