# Supplementary material for: Automated Proofreading of Digitally Reconstructed Neural Morphology Enhances Accuracy, Scalability, and Standardization
Source: bioRxiv. 2026 Apr 7:2026.03.27.714818. Preprint. [Version 2] doi: 10.64898/2026.03.27.714818 (PMC13060139; doi:10.64898/2026.03.27.714818)
Supplement: Supplement 1 [file media-1.zip › swc_standardized_3_6_2026__23_06_30/CNG Version/720575940618518582.CNG.swc]

# SWC to SWC conversion from L-Measure. Sridevi Polavaram: spolavar@gmu.edu
# Original fileName:Z://nmo_swc//out_Final//Source_Temp1//720575940618518582.CNG.swc
#
 1 1 0 0 0 3.471 -1
 2 1 0.11 0 -0.14 3.468 1
 3 1 0.29 0.18 0.03 3.466 2
 4 1 0.52 0.19 -0.08 3.466 3
 5 1 0.45 0.37 -0.18 3.407 4
 6 1 0.52 0.43 -0.33 3.367 5
 7 1 0.52 0.87 -0.1 3.285 6
 8 1 0.6 0.9 -0.25 3.222 7
 9 1 0.67 0.87 -0.41 3.168 8
 10 1 0.77 0.99 -0.5 3.115 9
 11 1 0.88 1.06 -0.53 3.012 10
 12 1 0.91 1.07 -0.7 2.955 11
 13 1 1.03 1.29 -0.69 2.864 12
 14 1 1.02 1.33 -0.9 2.846 13
 15 1 1.2 1.58 -0.8 2.811 14
 16 1 1.26 1.55 -0.95 2.719 15
 17 1 1.02 1.73 -1.17 2.572 16
 18 1 1.11 1.75 -1.19 2.479 17
 19 1 1.36 1.74 -1.11 2.411 18
 20 1 1.27 1.75 -1.34 2.29 19
 21 1 1.36 1.8 -1.39 2.188 20
 22 1 1.45 1.85 -1.43 2.034 21
 23 1 1.43 2.15 -1.36 1.968 22
 24 1 1.48 2.36 -1.17 1.749 23
 25 1 1.5 2.44 -1.41 1.752 24
 26 1 1.56 2.36 -1.56 1.689 25
 27 1 1.54 2.47 -1.75 1.593 26
 28 3 1.47 2.74 -1.69 1.418 27
 29 3 1.59 2.63 -1.89 1.328 28
 30 3 1.65 2.84 -2.01 1.02 29
 31 3 1.67 2.88 -2.17 0.898 30
 32 3 1.75 3.05 -2.15 0.786 31
 33 3 2.46 2.69 -2.69 0.098 32
 34 3 2.51 2.69 -2.59 0.117 33
 35 3 1.75 3.19 -2.23 0.68 32
 36 3 1.8 3.24 -2.42 0.586 35
 37 3 1.84 3.36 -2.42 0.492 36
 38 3 1.93 3.47 -2.51 0.465 37
 39 3 2.08 3.61 -2.57 0.501 38
 40 3 1.98 3.92 -2.49 0.52 39
 41 3 1.9 4.16 -2.49 0.441 40
 42 3 2.12 4.25 -2.59 0.465 41
 43 3 2.14 4.34 -2.65 0.464 42
 44 3 2.04 4.46 -2.78 0.488 43
 45 3 2.04 4.59 -2.8 0.484 44
 46 3 2.06 4.68 -2.9 0.4 45
 47 3 2.16 4.85 -2.86 0.383 46
 48 3 2.27 5.1 -2.8 0.36 47
 49 3 2.27 5.3 -2.84 0.386 48
 50 3 2.31 5.51 -2.9 0.405 49
 51 3 2.25 5.67 -2.99 0.367 50
 52 3 2.24 5.92 -2.99 0.44 51
 53 3 2.25 6.17 -3.01 0.428 52
 54 3 2.25 6.29 -3.09 0.388 53
 55 3 2.35 6.48 -3.13 0.387 54
 56 3 2.37 6.68 -3.21 0.382 55
 57 3 2.43 6.89 -3.28 0.379 56
 58 3 2.37 7.22 -3.36 0.381 57
 59 3 2.37 7.37 -3.46 0.369 58
 60 3 2.31 7.59 -3.57 0.37 59
 61 3 2.22 7.82 -3.67 0.415 60
 62 3 2.27 7.99 -3.76 0.406 61
 63 3 2.25 8.14 -3.9 0.401 62
 64 3 2.27 8.31 -3.94 0.381 63
 65 3 2.24 8.53 -3.98 0.393 64
 66 3 2.18 8.67 -4.11 0.376 65
 67 3 2.16 8.84 -4.19 0.351 66
 68 3 2.12 8.99 -4.32 0.349 67
 69 3 2.06 9.13 -4.44 0.308 68
 70 3 2.04 9.26 -4.53 0.288 69
 71 3 2.06 9.39 -4.61 0.296 70
 72 3 2 9.53 -4.73 0.321 71
 73 3 1.95 9.67 -4.82 0.307 72
 74 3 1.98 9.81 -4.86 0.312 73
 75 3 1.93 9.95 -4.99 0.281 74
 76 3 1.9 10.09 -5.09 0.326 75
 77 3 1.9 10.24 -5.17 0.321 76
 78 3 1.9 10.4 -5.31 0.289 77
 79 3 1.91 10.56 -5.37 0.261 78
 80 3 1.87 10.73 -5.41 0.273 79
 81 3 1.87 10.9 -5.52 0.278 80
 82 3 1.83 11.06 -5.61 0.276 81
 83 3 1.85 11.25 -5.65 0.277 82
 84 3 1.76 11.4 -5.7 0.277 83
 85 3 1.75 11.58 -5.77 0.302 84
 86 3 1.76 11.75 -5.86 0.298 85
 87 3 1.67 12 -5.86 0.298 86
 88 3 1.61 12.24 -5.87 0.331 87
 89 3 1.52 12.47 -5.94 0.38 88
 90 3 1.57 12.65 -5.95 0.346 89
 91 3 1.47 12.88 -5.91 0.328 90
 92 3 1.36 13.09 -5.86 0.313 91
 93 3 1.3 13.22 -5.83 0.26 92
 94 3 1.25 13.38 -5.9 0.258 93
 95 3 1.19 13.59 -5.97 0.304 94
 96 3 1.16 13.8 -6.02 0.288 95
 97 3 1.09 13.97 -6.07 0.304 96
 98 3 1.05 14.1 -6.08 0.29 97
 99 3 0.97 14.27 -6.11 0.286 98
 100 3 0.94 14.46 -6.19 0.266 99
 101 3 0.81 14.55 -6.24 0.269 100
 102 3 0.77 14.67 -6.33 0.267 101
 103 3 0.73 14.77 -6.41 0.273 102
 104 3 0.65 14.9 -6.44 0.291 103
 105 3 0.54 15.04 -6.43 0.304 104
 106 3 0.44 15.14 -6.44 0.319 105
 107 3 0.3 15.25 -6.5 0.272 106
 108 3 0.16 15.34 -6.53 0.288 107
 109 3 0.02 15.45 -6.57 0.29 108
 110 3 -0.1 15.51 -6.6 0.304 109
 111 3 -0.25 15.6 -6.61 0.31 110
 112 3 -0.43 15.74 -6.68 0.327 111
 113 3 -0.57 15.81 -6.7 0.343 112
 114 3 -0.72 15.82 -6.82 0.368 113
 115 3 -0.89 15.9 -6.9 0.36 114
 116 3 -0.93 15.99 -7.03 0.391 115
 117 3 -0.99 16.06 -7.16 0.416 116
 118 3 -1.28 16.15 -7.1 0.384 117
 119 3 -1.23 16.18 -7.32 0.475 118
 120 3 -1.33 16.27 -7.39 0.429 119
 121 3 -1.38 16.43 -7.41 0.392 120
 122 3 -1.49 16.43 -7.57 0.419 121
 123 3 -1.55 16.52 -7.66 0.422 122
 124 3 -1.89 16.47 -7.54 0.462 123
 125 3 -2.14 16.49 -7.58 0.523 124
 126 3 -2.25 16.47 -7.66 0.525 125
 127 3 -2.39 16.41 -7.77 0.484 126
 128 3 -2.41 16.34 -7.89 0.441 127
 129 3 -2.41 16.27 -8.07 0.424 128
 130 3 -2.45 16.22 -8.21 0.368 129
 131 3 -2.56 16.22 -8.32 0.32 130
 132 3 -2.62 16.2 -8.42 0.29 131
 133 3 -2.71 16.13 -8.54 0.262 132
 134 3 -2.83 16.07 -8.65 0.301 133
 135 3 -2.95 16.07 -8.73 0.256 134
 136 3 -3.06 16.09 -8.83 0.242 135
 137 3 -3.23 16.04 -8.89 0.26 136
 138 3 -3.37 16 -8.92 0.279 137
 139 3 -3.48 15.99 -9.04 0.261 138
 140 3 -3.62 15.96 -9.07 0.289 139
 141 3 -3.77 15.9 -9.14 0.283 140
 142 3 -3.93 15.81 -9.22 0.264 141
 143 3 -4.16 15.72 -9.25 0.283 142
 144 3 -4.3 15.65 -9.33 0.287 143
 145 3 -4.5 15.56 -9.35 0.249 144
 146 3 -4.67 15.46 -9.35 0.265 145
 147 3 -4.84 15.39 -9.4 0.254 146
 148 3 -5 15.39 -9.41 0.262 147
 149 3 -5.12 15.32 -9.46 0.237 148
 150 3 -5.28 15.15 -9.57 0.26 149
 151 3 -5.46 15.02 -9.64 0.282 150
 152 3 -5.67 14.92 -9.71 0.275 151
 153 3 -5.87 14.82 -9.69 0.278 152
 154 3 -6.08 14.73 -9.81 0.281 153
 155 3 -6.22 14.68 -9.91 0.276 154
 156 3 -6.38 14.63 -10.13 0.263 155
 157 3 -6.55 14.6 -10.15 0.292 156
 158 3 -6.73 14.48 -10.25 0.311 157
 159 3 -6.92 14.47 -10.28 0.292 158
 160 3 -7.05 14.3 -10.38 0.339 159
 161 3 -7.22 14.22 -10.49 0.356 160
 162 3 -7.31 14.09 -10.65 0.389 161
 163 3 -7.47 13.96 -10.66 0.453 162
 164 3 -7.59 13.88 -10.73 0.511 163
 165 3 -7.77 13.82 -10.75 0.574 164
 166 3 -7.8 13.74 -10.97 0.585 165
 167 3 -7.92 13.65 -11.1 0.59 166
 168 3 -8.02 13.62 -11.22 0.561 167
 169 3 -8.19 13.48 -11.22 0.571 168
 170 3 -8.33 13.39 -11.25 0.519 169
 171 3 -8.43 13.3 -11.4 0.476 170
 172 3 -8.48 13.22 -11.5 0.422 171
 173 3 -8.57 13.12 -11.59 0.355 172
 174 3 -8.64 13.04 -11.69 0.337 173
 175 3 -8.75 12.89 -11.83 0.303 174
 176 3 -8.81 12.81 -11.93 0.283 175
 177 3 -8.89 12.66 -12.08 0.251 176
 178 3 -8.98 12.47 -12.16 0.267 177
 179 3 -9.06 12.31 -12.32 0.263 178
 180 3 -9.16 12.14 -12.41 0.269 179
 181 3 -9.35 12.05 -12.47 0.272 180
 182 3 -9.47 11.91 -12.58 0.278 181
 183 3 -9.58 11.81 -12.68 0.274 182
 184 3 -9.79 11.75 -12.75 0.279 183
 185 3 -9.89 11.7 -12.85 0.283 184
 186 3 -10.04 11.56 -13.05 0.329 185
 187 3 -10.2 11.5 -13.18 0.345 186
 188 3 -10.28 11.44 -13.33 0.337 187
 189 3 -10.32 11.38 -13.53 0.306 188
 190 3 -10.33 11.2 -13.77 0.336 189
 191 3 -10.45 11.14 -13.86 0.312 190
 192 3 -10.57 10.99 -14.06 0.322 191
 193 3 -10.72 10.88 -14.16 0.338 192
 194 3 -10.93 10.72 -14.22 0.383 193
 195 3 -11.06 10.55 -14.26 0.394 194
 196 3 -11.19 10.39 -14.4 0.441 195
 197 3 -11.32 10.19 -14.46 0.457 196
 198 3 -11.47 10.03 -14.5 0.448 197
 199 3 -11.62 9.98 -14.61 0.462 198
 200 3 -11.73 9.84 -14.77 0.554 199
 201 3 -11.86 9.7 -14.83 0.584 200
 202 3 -11.97 9.64 -14.92 0.627 201
 203 3 -12.06 9.56 -15.08 0.639 202
 204 3 -12.18 9.45 -15.22 0.64 203
 205 3 -12.3 9.21 -15.26 0.591 204
 206 3 -12.44 9.12 -15.25 0.566 205
 207 3 -12.64 9.04 -15.36 0.464 206
 208 3 -12.81 9.03 -15.41 0.403 207
 209 3 -12.95 8.98 -15.51 0.355 208
 210 3 -13.13 8.98 -15.58 0.331 209
 211 3 -13.32 8.91 -15.56 0.266 210
 212 3 -13.47 8.86 -15.58 0.291 211
 213 3 -13.65 8.87 -15.6 0.249 212
 214 3 -13.74 8.73 -15.66 0.288 213
 215 3 -13.88 8.56 -15.89 0.379 214
 216 3 -13.99 8.48 -16.03 0.405 215
 217 3 -14.22 8.31 -16.05 0.472 216
 218 3 -14.41 8.25 -16.14 0.531 217
 219 3 -14.64 8.15 -16.12 0.581 218
 220 3 -14.78 8 -16.19 0.569 219
 221 3 -14.97 7.96 -16.23 0.573 220
 222 3 -15.13 7.73 -16.23 0.557 221
 223 3 -15.22 7.61 -16.32 0.539 222
 224 3 -15.33 7.52 -16.41 0.467 223
 225 3 -15.5 7.4 -16.39 0.425 224
 226 3 -15.6 7.4 -16.48 0.318 225
 227 3 -15.63 7.48 -16.69 0.295 226
 228 3 -15.66 7.35 -16.78 0.305 227
 229 3 -15.7 7.35 -16.94 0.23 228
 230 3 -15.79 7.38 -17.05 0.302 229
 231 3 -16.02 7.28 -17.01 0.358 230
 232 3 -16.16 7.19 -17.03 0.354 231
 233 3 -16.36 7.13 -17.1 0.351 232
 234 3 -16.5 7.07 -17.17 0.316 233
 235 3 -16.73 6.99 -17.23 0.315 234
 236 3 -16.91 6.93 -17.3 0.325 235
 237 3 -17.11 6.86 -17.32 0.322 236
 238 3 -17.3 6.82 -17.42 0.348 237
 239 3 -17.45 6.76 -17.48 0.343 238
 240 3 -17.61 6.69 -17.57 0.321 239
 241 3 -17.79 6.63 -17.6 0.316 240
 242 3 -18.05 6.47 -17.51 0.32 241
 243 3 -18.2 6.4 -17.64 0.33 242
 244 3 -18.43 6.38 -17.69 0.324 243
 245 3 -18.64 6.36 -17.75 0.318 244
 246 3 -18.89 6.22 -17.73 0.311 245
 247 3 -19.11 6.14 -17.73 0.332 246
 248 3 -19.29 6.06 -17.8 0.354 247
 249 3 -19.38 5.98 -17.85 0.349 248
 250 3 -19.64 5.89 -17.82 0.333 249
 251 3 -19.86 5.84 -17.89 0.326 250
 252 3 -20 5.74 -17.94 0.323 251
 253 3 -20.14 5.64 -18.01 0.37 252
 254 3 -20.39 5.64 -18.03 0.39 253
 255 3 -20.61 5.57 -18.08 0.392 254
 256 3 -21 5.59 -18.05 0.426 255
 257 3 -21.23 5.52 -18.08 0.459 256
 258 3 -21.54 5.43 -18.07 0.473 257
 259 3 -21.61 5.32 -18.16 0.432 258
 260 3 -21.84 5.27 -18.21 0.412 259
 261 3 -22.04 5.24 -18.3 0.372 260
 262 3 -22.27 5.17 -18.42 0.396 261
 263 3 -22.64 5.03 -18.35 0.45 262
 264 3 -22.86 4.98 -18.42 0.472 263
 265 3 -23.04 4.98 -18.51 0.444 264
 266 3 -23.36 4.93 -18.51 0.46 265
 267 3 -23.52 4.89 -18.62 0.487 266
 268 3 -23.64 4.89 -18.73 0.508 267
 269 3 -23.86 4.86 -18.76 0.54 268
 270 3 -24.04 4.82 -18.87 0.538 269
 271 3 -24.11 4.81 -19.03 0.5 270
 272 3 -24.29 4.78 -19.1 0.452 271
 273 3 -24.47 4.72 -19.19 0.438 272
 274 3 -24.68 4.6 -19.26 0.387 273
 275 3 -24.88 4.48 -19.32 0.404 274
 276 3 -25.07 4.39 -19.42 0.389 275
 277 3 -25.32 4.39 -19.48 0.43 276
 278 3 -25.52 4.3 -19.58 0.447 277
 279 3 -25.7 4.22 -19.66 0.42 278
 280 3 -26.05 4.11 -19.64 0.387 279
 281 3 -26.27 4.02 -19.64 0.377 280
 282 3 -26.52 3.95 -19.64 0.381 281
 283 3 -26.73 3.89 -19.67 0.379 282
 284 3 -27 3.77 -19.62 0.395 283
 285 3 -27.22 3.68 -19.64 0.403 284
 286 3 -27.41 3.64 -19.66 0.414 285
 287 3 -27.73 3.54 -19.67 0.468 286
 288 3 -27.86 3.52 -19.73 0.4 287
 289 3 -28.07 3.45 -19.75 0.387 288
 290 3 -28.36 3.35 -19.8 0.419 289
 291 3 -28.54 3.23 -19.92 0.416 290
 292 3 -28.75 3.16 -20.03 0.467 291
 293 3 -28.97 3.12 -20.12 0.575 292
 294 3 -29.2 3.02 -20.23 0.636 293
 295 3 -29.23 3.2 -20.47 0.661 294
 296 3 -29.5 3.25 -20.58 0.675 295
 297 3 -29.64 2.98 -20.56 0.751 296
 298 3 -29.66 3.02 -20.76 0.712 297
 299 3 -29.86 3.04 -20.86 0.703 298
 300 3 -30 3 -20.92 0.706 299
 301 3 -30.18 2.91 -20.99 0.666 300
 302 3 -30.36 2.93 -21.02 0.69 301
 303 3 -30.54 3 -21.04 0.645 302
 304 3 -30.64 2.98 -21.09 0.587 303
 305 3 -31.04 3 -21.04 0.468 304
 306 3 -31.27 3.08 -21.04 0.399 305
 307 3 -31.5 3.02 -21.06 0.354 306
 308 3 -31.77 2.95 -21.04 0.369 307
 309 3 -31.99 3.02 -21.08 0.322 308
 310 3 -32.24 2.98 -21.11 0.292 309
 311 3 -32.5 3 -21.15 0.311 310
 312 3 -32.72 2.95 -21.22 0.323 311
 313 3 -32.94 2.95 -21.24 0.323 312
 314 3 -33.19 2.91 -21.29 0.335 313
 315 3 -33.4 2.85 -21.33 0.374 314
 316 3 -33.58 2.79 -21.4 0.34 315
 317 3 -33.76 2.75 -21.47 0.354 316
 318 3 -33.9 2.62 -21.54 0.334 317
 319 3 -33.97 2.66 -21.68 0.32 318
 320 3 -34.07 2.64 -21.81 0.316 319
 321 3 -34.24 2.64 -21.86 0.34 320
 322 3 -34.44 2.64 -21.9 0.326 321
 323 3 -34.65 2.56 -21.95 0.325 322
 324 3 -34.92 2.6 -21.93 0.332 323
 325 3 -35.11 2.6 -22.01 0.355 324
 326 3 -35.35 2.56 -22.09 0.345 325
 327 3 -35.47 2.79 -22.29 0.386 326
 328 3 -35.72 2.81 -22.36 0.411 327
 329 3 -35.9 2.73 -22.36 0.467 328
 330 3 -36.07 2.72 -22.45 0.474 329
 331 3 -36.26 2.75 -22.49 0.509 330
 332 3 -36.47 2.7 -22.52 0.582 331
 333 3 -36.75 2.7 -22.61 0.612 332
 334 3 -36.94 2.75 -22.74 0.652 333
 335 3 -37.21 2.7 -22.74 0.655 334
 336 3 -37.36 2.83 -22.84 0.668 335
 337 3 -37.61 2.87 -22.88 0.63 336
 338 3 -37.78 2.87 -22.97 0.546 337
 339 3 -37.97 2.85 -23.06 0.498 338
 340 3 -38.11 2.85 -23.17 0.447 339
 341 3 -38.28 3 -23.18 0.383 340
 342 3 -38.47 3.06 -23.18 0.349 341
 343 3 -38.68 3.16 -23.2 0.342 342
 344 3 -38.86 3.23 -23.26 0.343 343
 345 3 -39.07 3.23 -23.33 0.35 344
 346 3 -39.21 3.29 -23.45 0.369 345
 347 3 -39.36 3.41 -23.52 0.388 346
 348 3 -39.47 3.47 -23.63 0.362 347
 349 3 -39.57 3.56 -23.74 0.332 348
 350 3 -39.75 3.68 -23.79 0.369 349
 351 3 -39.86 3.73 -23.86 0.38 350
 352 3 -40 3.77 -23.93 0.357 351
 353 3 -40.14 3.85 -24.04 0.357 352
 354 3 -40.33 3.91 -24.06 0.343 353
 355 3 -40.47 3.98 -24.17 0.357 354
 356 3 -40.61 4.02 -24.24 0.331 355
 357 3 -40.74 4.06 -24.36 0.346 356
 358 3 -40.89 4.13 -24.47 0.388 357
 359 3 -41.04 4.14 -24.63 0.417 358
 360 3 -41.14 4.23 -24.74 0.474 359
 361 3 -41.39 4.26 -24.81 0.516 360
 362 3 -41.43 4.43 -24.95 0.51 361
 363 3 -41.61 4.49 -25.02 0.542 362
 364 3 -41.72 4.6 -25.15 0.537 363
 365 3 -41.75 4.77 -25.26 0.455 364
 366 3 -41.93 4.85 -25.42 0.418 365
 367 3 -42.06 5.01 -25.49 0.415 366
 368 3 -42.15 5.18 -25.52 0.4 367
 369 3 -42.33 5.21 -25.65 0.4 368
 370 3 -42.47 5.27 -25.76 0.412 369
 371 3 -42.61 5.4 -25.83 0.387 370
 372 3 -42.72 5.49 -25.91 0.407 371
 373 3 -42.86 5.59 -26.05 0.378 372
 374 3 -43.04 5.65 -26.03 0.379 373
 375 3 -43.21 5.76 -26.07 0.385 374
 376 3 -43.39 5.85 -26.07 0.36 375
 377 3 -43.56 5.96 -26.09 0.385 376
 378 3 -43.81 6.02 -26.07 0.343 377
 379 3 -43.93 5.94 -26.16 0.324 378
 380 3 -43.99 6.19 -26.25 0.334 379
 381 3 -44.03 6.36 -26.34 0.316 380
 382 3 -44.22 6.38 -26.28 0.362 381
 383 3 -44.43 6.43 -26.32 0.386 382
 384 3 -44.58 6.56 -26.32 0.392 383
 385 3 -44.75 6.73 -26.37 0.368 384
 386 3 -44.9 6.85 -26.37 0.374 385
 387 3 -45.07 7.02 -26.41 0.36 386
 388 3 -45.26 7.05 -26.46 0.368 387
 389 3 -45.43 7.21 -26.46 0.395 388
 390 3 -45.67 7.26 -26.5 0.434 389
 391 3 -45.87 7.27 -26.57 0.43 390
 392 3 -46.04 7.39 -26.64 0.513 391
 393 3 -46.15 7.48 -26.69 0.471 392
 394 3 -46.29 7.56 -26.78 0.408 393
 395 3 -46.93 7.8 -26.75 0.54 394
 396 3 -47.14 7.9 -26.78 0.651 395
 397 3 -47.28 7.88 -26.89 0.746 396
 398 3 -47.44 7.98 -26.96 0.834 397
 399 3 -47.58 8.05 -27.03 0.878 398
 400 3 -47.44 8.06 -27.21 0.962 399
 401 3 -47.35 8.07 -27.44 1.028 400
 402 3 -47.43 8.19 -27.55 1.086 401
 403 3 -47.56 8.22 -27.82 1.114 402
 404 3 -47.54 8.32 -28.09 1.151 403
 405 3 -47.76 8.37 -28.19 1.196 404
 406 3 -47.71 8.46 -28.46 1.196 405
 407 3 -48.03 8.48 -28.53 1.207 406
 408 3 -48.11 8.72 -28.59 1.199 407
 409 3 -48.15 8.84 -28.82 1.188 408
 410 3 -48.22 9 -28.87 1.142 409
 411 3 -48.42 9.12 -28.87 1.11 410
 412 3 -48.43 9.24 -28.98 1.118 411
 413 3 -48.38 9.38 -29.12 1.103 412
 414 3 -48.49 9.47 -29.21 1.072 413
 415 3 -48.53 9.61 -29.32 1.038 414
 416 3 -48.64 9.67 -29.43 1.009 415
 417 3 -48.67 9.81 -29.53 0.976 416
 418 3 -48.78 9.91 -29.62 0.897 417
 419 3 -48.82 10.01 -29.75 0.821 418
 420 3 -48.91 10.13 -29.89 0.74 419
 421 3 -49.05 10.29 -29.94 0.633 420
 422 3 -49.17 10.38 -30.05 0.534 421
 423 3 -49.3 10.53 -30.12 0.459 422
 424 3 -49.42 10.66 -30.21 0.421 423
 425 3 -49.5 10.81 -30.28 0.405 424
 426 3 -49.56 10.94 -30.35 0.388 425
 427 3 -49.66 11.04 -30.47 0.372 426
 428 3 -49.7 11.17 -30.56 0.379 427
 429 3 -49.75 11.36 -30.63 0.374 428
 430 3 -49.81 11.5 -30.74 0.365 429
 431 3 -49.92 11.64 -30.88 0.381 430
 432 3 -49.99 11.78 -30.99 0.384 431
 433 3 -50.05 11.89 -31.11 0.382 432
 434 3 -50.14 12 -31.2 0.341 433
 435 3 -50.2 12.15 -31.38 0.372 434
 436 3 -50.35 12.36 -31.47 0.371 435
 437 3 -50.53 12.59 -31.53 0.365 436
 438 3 -50.63 12.74 -31.65 0.38 437
 439 3 -50.78 12.94 -31.72 0.368 438
 440 3 -50.85 13.06 -31.83 0.37 439
 441 3 -51.02 13.2 -31.95 0.368 440
 442 3 -51.16 13.28 -32.01 0.344 441
 443 3 -51.27 13.45 -32.16 0.353 442
 444 3 -51.42 13.56 -32.2 0.368 443
 445 3 -51.53 13.67 -32.31 0.368 444
 446 3 -51.68 13.8 -32.42 0.395 445
 447 3 -51.77 13.97 -32.5 0.399 446
 448 3 -51.88 14.06 -32.6 0.431 447
 449 3 -52.03 14.23 -32.71 0.456 448
 450 3 -52.13 14.39 -32.8 0.475 449
 451 3 -52.98 15.71 -33.16 1.05 450
 452 3 -53.07 16.05 -33.52 0.694 451
 453 3 -53.35 16.3 -33.5 0.95 452
 454 3 -53.91 16.83 -33.53 0.918 453
 455 3 -53.99 17.03 -33.62 0.891 454
 456 3 -54.03 17.15 -33.71 0.859 455
 457 3 -54.13 17.48 -33.78 0.819 456
 458 3 -54.3 17.67 -33.83 0.784 457
 459 3 -54.35 17.81 -33.92 0.757 458
 460 3 -54.53 18.12 -33.94 0.714 459
 461 3 -54.56 18.24 -34.01 0.647 460
 462 3 -54.82 18.6 -34.04 0.528 461
 463 3 -54.96 18.83 -34.14 0.452 462
 464 3 -55.17 19.1 -34.14 0.386 463
 465 3 -55.2 19.3 -34.24 0.372 464
 466 3 -55.28 19.44 -34.29 0.363 465
 467 3 -55.35 19.6 -34.42 0.376 466
 468 3 -55.34 19.78 -34.47 0.378 467
 469 3 -55.42 19.92 -34.54 0.352 468
 470 3 -55.42 20.1 -34.64 0.343 469
 471 3 -55.5 20.23 -34.76 0.364 470
 472 3 -55.5 20.44 -34.82 0.375 471
 473 3 -55.6 20.58 -34.89 0.343 472
 474 3 -55.61 20.74 -34.94 0.352 473
 475 3 -55.61 20.87 -35.1 0.388 474
 476 3 -55.6 21.03 -35.21 0.399 475
 477 3 -55.67 21.23 -35.28 0.397 476
 478 3 -55.67 21.4 -35.29 0.392 477
 479 3 -55.71 21.56 -35.4 0.389 478
 480 3 -55.68 21.71 -35.56 0.365 479
 481 3 -55.63 21.78 -35.69 0.334 480
 482 3 -55.75 21.98 -35.68 0.395 481
 483 3 -55.71 22.14 -35.71 0.358 482
 484 3 -55.96 22.26 -35.74 0.336 483
 485 3 -55.91 22.46 -35.75 0.326 484
 486 3 -55.99 22.64 -35.85 0.385 485
 487 3 -55.89 22.81 -35.96 0.401 486
 488 3 -55.92 23.01 -36.08 0.377 487
 489 3 -55.92 23.15 -36.18 0.356 488
 490 3 -55.96 23.3 -36.26 0.333 489
 491 3 -55.96 23.53 -36.36 0.322 490
 492 3 -56 23.71 -36.43 0.322 491
 493 3 -55.99 23.85 -36.47 0.325 492
 494 3 -55.99 24.01 -36.56 0.307 493
 495 3 -55.99 24.15 -36.61 0.31 494
 496 3 -55.99 24.3 -36.71 0.326 495
 497 3 -56.01 24.46 -36.76 0.355 496
 498 3 -56.1 24.64 -36.83 0.395 497
 499 3 -56.09 24.78 -36.93 0.421 498
 500 3 -56.08 24.92 -37.07 0.48 499
 501 3 -56.38 25.15 -37.07 0.562 500
 502 3 -56.44 25.28 -37.18 0.557 501
 503 3 -56.41 25.37 -37.33 0.545 502
 504 3 -56.31 25.51 -37.5 0.625 503
 505 3 -56.38 25.67 -37.57 0.691 504
 506 3 -56.56 25.87 -37.58 0.572 505
 507 3 -56.41 25.94 -37.79 0.564 506
 508 3 -56.73 25.96 -37.62 0.482 507
 509 3 -57.02 26.28 -37.51 0.527 508
 510 3 -56.83 26.65 -37.4 0.182 509
 511 3 -56.41 26.35 -37.84 0.53 507
 512 3 -56.54 26.26 -37.94 0.542 511
 513 3 -56.04 26.88 -38.14 0.272 512
 514 3 -56.51 26.96 -38.01 0.36 513
 515 3 -56.1 27.23 -38.32 0.112 514
 516 3 -56.34 27.3 -38.33 0.242 515
 517 3 -56.52 27.48 -38.32 0.215 516
 518 3 -56.59 27.72 -38.2 0.141 517
 519 3 -56.7 27.89 -38.18 0.158 518
 520 3 -57.09 27.87 -38.22 0.372 519
 521 3 -57.3 28.17 -38.15 0.269 520
 522 3 -57.17 28.58 -38.12 0.184 521
 523 3 -57.16 28.71 -38.33 0.217 522
 524 3 -57.06 28.77 -38.37 0.318 523
 525 3 -57.13 28.93 -38.44 0.306 524
 526 3 -57.15 29.07 -38.5 0.321 525
 527 3 -57.12 29.18 -38.58 0.339 526
 528 3 -57.16 29.39 -38.66 0.368 527
 529 3 -57.23 29.64 -38.68 0.377 528
 530 3 -57.31 29.86 -38.75 0.383 529
 531 3 -57.3 30.05 -38.8 0.386 530
 532 3 -57.34 30.23 -38.87 0.407 531
 533 3 -57.29 30.5 -39.3 0.187 532
 534 3 -57.31 30.68 -39.34 0.247 533
 535 3 -57.27 30.91 -39.3 0.31 534
 536 3 -57.23 31.14 -39.27 0.343 535
 537 3 -57.34 31.38 -39.26 0.395 536
 538 3 -57.42 31.57 -39.33 0.404 537
 539 3 -57.45 31.75 -39.37 0.391 538
 540 3 -57.49 31.95 -39.43 0.4 539
 541 3 -57.48 32.1 -39.5 0.416 540
 542 3 -57.58 32.29 -39.55 0.427 541
 543 3 -57.54 32.47 -39.55 0.432 542
 544 3 -57.54 32.68 -39.51 0.397 543
 545 3 -57.48 32.81 -39.54 0.388 544
 546 3 -57.62 32.92 -39.75 0.422 545
 547 3 -57.7 33 -39.73 0.424 546
 548 3 -57.59 33.19 -39.73 0.452 547
 549 3 -57.63 33.39 -39.72 0.456 548
 550 3 -57.65 33.61 -39.83 0.472 549
 551 3 -57.69 33.83 -39.83 0.48 550
 552 3 -57.73 33.99 -39.91 0.496 551
 553 3 -57.79 34.15 -39.99 0.507 552
 554 3 -57.83 34.33 -40.06 0.519 553
 555 3 -57.8 34.49 -40.12 0.539 554
 556 3 -57.85 34.64 -40.2 0.562 555
 557 3 -57.92 34.79 -40.23 0.573 556
 558 3 -57.97 34.99 -40.33 0.573 557
 559 3 -58.04 35.11 -40.4 0.559 558
 560 3 -58.08 35.32 -40.45 0.573 559
 561 3 -58.08 35.49 -40.52 0.554 560
 562 3 -58.13 35.68 -40.59 0.539 561
 563 3 -58.16 35.87 -40.67 0.502 562
 564 3 -58.16 36.04 -40.81 0.483 563
 565 3 -58.17 36.22 -40.84 0.455 564
 566 3 -58.17 36.43 -40.88 0.425 565
 567 3 -58.15 36.53 -41.02 0.39 566
 568 3 -58.2 36.76 -41.06 0.377 567
 569 3 -58.16 36.89 -41.19 0.371 568
 570 3 -58.17 37.06 -41.23 0.354 569
 571 3 -58.15 37.25 -41.28 0.374 570
 572 3 -58.17 37.43 -41.37 0.367 571
 573 3 -58.17 37.6 -41.48 0.388 572
 574 3 -58.12 37.79 -41.52 0.389 573
 575 3 -58.13 37.96 -41.59 0.376 574
 576 3 -58.13 38.14 -41.66 0.394 575
 577 3 -58.17 38.31 -41.73 0.399 576
 578 3 -58.16 38.49 -41.78 0.36 577
 579 3 -58.17 38.64 -41.81 0.379 578
 580 3 -58.12 38.86 -41.85 0.351 579
 581 3 -58.08 39.07 -41.95 0.35 580
 582 3 -58.09 39.24 -41.98 0.356 581
 583 3 -58.08 39.44 -42.05 0.346 582
 584 3 -58.09 39.65 -42.08 0.365 583
 585 3 -58.16 39.83 -42.09 0.344 584
 586 3 -58.12 39.94 -42.23 0.361 585
 587 3 -58.19 40.11 -42.28 0.36 586
 588 3 -58.2 40.29 -42.41 0.341 587
 589 3 -58.19 40.44 -42.48 0.332 588
 590 3 -58.22 40.64 -42.45 0.334 589
 591 3 -58.24 40.85 -42.48 0.323 590
 592 3 -58.22 41.03 -42.55 0.348 591
 593 3 -58.22 41.19 -42.59 0.359 592
 594 3 -58.22 41.37 -42.71 0.364 593
 595 3 -58.22 41.56 -42.81 0.383 594
 596 3 -58.3 41.79 -42.88 0.401 595
 597 3 -58.29 42 -42.92 0.407 596
 598 3 -58.26 42.18 -42.95 0.426 597
 599 3 -58.26 42.36 -42.98 0.413 598
 600 3 -58.29 42.57 -43.03 0.443 599
 601 3 -58.22 42.68 -43.09 0.439 600
 602 3 -58.25 42.89 -43.1 0.462 601
 603 3 -58.26 43.11 -43.16 0.44 602
 604 3 -58.19 43.25 -43.14 0.489 603
 605 3 -58.19 43.46 -43.16 0.49 604
 606 3 -58.15 43.68 -43.21 0.45 605
 607 3 -58.15 43.93 -43.18 0.429 606
 608 3 -58.12 44.15 -43.17 0.407 607
 609 3 -58.12 44.35 -43.21 0.364 608
 610 3 -58.11 44.53 -43.25 0.378 609
 611 3 -58.08 44.72 -43.21 0.373 610
 612 3 -58.05 44.96 -43.21 0.387 611
 613 3 -58.04 45.14 -43.24 0.371 612
 614 3 -58.05 45.35 -43.21 0.358 613
 615 3 -58.08 45.54 -43.25 0.37 614
 616 3 -58.04 45.75 -43.27 0.355 615
 617 3 -58.05 45.97 -43.24 0.389 616
 618 3 -58.07 46.18 -43.24 0.392 617
 619 3 -57.98 46.46 -43.21 0.395 618
 620 3 -57.97 46.72 -43.21 0.428 619
 621 3 -57.97 46.93 -43.17 0.435 620
 622 3 -57.97 47.08 -43.1 0.405 621
 623 3 -57.94 47.28 -43.04 0.437 622
 624 3 -57.9 47.49 -42.99 0.416 623
 625 3 -57.89 47.64 -42.93 0.448 624
 626 3 -57.86 47.92 -42.92 0.452 625
 627 3 -57.8 48.14 -42.92 0.51 626
 628 3 -57.66 48.49 -42.88 0.557 627
 629 3 -57.69 48.6 -42.85 0.565 628
 630 3 -57.75 48.75 -42.89 0.606 629
 631 3 -57.78 48.9 -42.82 0.597 630
 632 3 -57.76 49.07 -42.89 0.614 631
 633 3 -57.69 49.21 -42.82 0.633 632
 634 3 -57.58 49.43 -42.78 0.65 633
 635 3 -57.55 49.75 -42.91 0.645 634
 636 3 -57.51 49.97 -42.82 0.636 635
 637 3 -57.54 50.17 -42.74 0.614 636
 638 3 -57.53 50.35 -42.79 0.558 637
 639 3 -57.48 50.58 -42.71 0.555 638
 640 3 -57.54 50.69 -42.7 0.522 639
 641 3 -57.44 50.94 -42.66 0.502 640
 642 3 -57.39 51.17 -42.66 0.472 641
 643 3 -57.3 51.4 -42.78 0.444 642
 644 3 -57.36 51.56 -42.75 0.44 643
 645 3 -57.32 51.82 -42.86 0.414 644
 646 3 -57.33 52.03 -42.92 0.38 645
 647 3 -57.32 52.18 -42.96 0.402 646
 648 3 -57.33 52.42 -42.97 0.367 647
 649 3 -57.33 52.61 -43.03 0.354 648
 650 3 -57.32 52.81 -43.11 0.36 649
 651 3 -57.36 53.01 -43.14 0.345 650
 652 3 -57.39 53.18 -43.08 0.369 651
 653 3 -57.39 53.37 -43.1 0.373 652
 654 3 -57.33 53.57 -43.14 0.335 653
 655 3 -57.39 53.78 -43.15 0.369 654
 656 3 -57.4 54 -43.15 0.357 655
 657 3 -57.4 54.24 -43.18 0.374 656
 658 3 -57.36 54.47 -43.19 0.377 657
 659 3 -57.29 54.64 -43.17 0.382 658
 660 3 -57.22 54.86 -43.15 0.412 659
 661 3 -57.19 55.07 -43.11 0.456 660
 662 3 -57.15 55.28 -43.04 0.464 661
 663 3 -57.03 55.44 -43.03 0.49 662
 664 3 -57.03 55.65 -42.93 0.551 663
 665 3 -56.94 55.89 -42.94 0.552 664
 666 3 -56.89 56.07 -42.97 0.541 665
 667 3 -56.76 56.28 -43.01 0.526 666
 668 3 -56.65 56.47 -43 0.469 667
 669 3 -56.54 56.6 -42.93 0.438 668
 670 3 -56.41 56.75 -42.92 0.378 669
 671 3 -56.32 56.93 -42.89 0.37 670
 672 3 -56.22 57.12 -42.83 0.335 671
 673 3 -56.14 57.36 -42.76 0.364 672
 674 3 -56.15 57.54 -42.86 0.357 673
 675 3 -56.09 57.76 -42.86 0.373 674
 676 3 -56.05 57.93 -42.86 0.36 675
 677 3 -56.04 58.12 -42.89 0.375 676
 678 3 -56.04 58.29 -42.92 0.354 677
 679 3 -56.11 58.54 -42.93 0.38 678
 680 3 -56.11 58.75 -42.98 0.347 679
 681 3 -56.12 58.96 -43.05 0.283 680
 682 3 -56.07 59.08 -43.04 0.322 681
 683 3 -56.22 59.58 -42.93 0.387 682
 684 3 -56.25 59.79 -42.9 0.434 683
 685 3 -56.19 59.96 -42.86 0.503 684
 686 3 -56.05 59.99 -42.86 0.464 685
 687 3 -56.04 60.31 -42.83 0.545 686
 688 3 -55.97 60.71 -42.71 0.63 687
 689 3 -55.94 60.93 -42.65 0.714 688
 690 3 -55.89 61.01 -42.69 0.763 689
 691 3 -55.94 61.21 -42.68 0.834 690
 692 3 -55.89 61.47 -42.79 0.901 691
 693 3 -55.83 61.68 -42.82 0.918 692
 694 3 -55.72 61.82 -42.75 0.941 693
 695 3 -55.64 62 -42.61 0.938 694
 696 3 -55.54 62.14 -42.51 0.894 695
 697 3 -55.47 62.36 -42.3 0.758 696
 698 3 -55.43 62.56 -42.23 0.703 697
 699 3 -55.3 62.76 -42.19 0.657 698
 700 3 -55.23 62.99 -42.22 0.609 699
 701 3 -55.15 63.12 -42.18 0.551 700
 702 3 -54.9 63.22 -42.31 0.467 701
 703 3 -54.82 63.33 -42.3 0.412 702
 704 3 -54.87 63.56 -42.33 0.389 703
 705 3 -54.87 63.61 -42.19 0.353 704
 706 3 -54.66 63.72 -42.2 0.301 705
 707 3 -54.58 63.9 -42.18 0.33 706
 708 3 -54.48 63.86 -42.09 0.322 707
 709 3 -54.39 64.11 -42.01 0.382 708
 710 3 -54.42 64.15 -41.87 0.332 709
 711 3 -54.24 64.37 -41.86 0.405 710
 712 3 -54.1 64.59 -41.8 0.405 711
 713 3 -54.03 64.81 -41.73 0.412 712
 714 3 -54.04 65.01 -41.65 0.415 713
 715 3 -53.96 65.17 -41.59 0.432 714
 716 3 -53.86 65.39 -41.51 0.435 715
 717 3 -53.78 65.57 -41.48 0.421 716
 718 3 -53.68 65.7 -41.33 0.402 717
 719 3 -53.57 65.87 -41.3 0.408 718
 720 3 -53.53 66.14 -41.24 0.395 719
 721 3 -53.47 66.31 -41.16 0.372 720
 722 3 -53.38 66.59 -41.12 0.39 721
 723 3 -53.22 66.82 -41.12 0.386 722
 724 3 -53.06 67 -41.09 0.351 723
 725 3 -52.93 67.11 -40.97 0.356 724
 726 3 -52.82 67.23 -40.9 0.325 725
 727 3 -52.71 67.47 -40.86 0.342 726
 728 3 -52.6 67.53 -40.77 0.362 727
 729 3 -52.5 67.65 -40.72 0.359 728
 730 3 -52.43 67.84 -40.69 0.38 729
 731 3 -52.28 67.95 -40.62 0.405 730
 732 3 -52.21 68.12 -40.52 0.442 731
 733 3 -52.1 68.26 -40.41 0.51 732
 734 3 -52.07 68.42 -40.26 0.509 733
 735 3 -51.97 68.61 -40.24 0.598 734
 736 3 -51.86 68.67 -40.09 0.583 735
 737 3 -51.78 68.81 -40.04 0.61 736
 738 3 -51.72 68.95 -39.91 0.587 737
 739 3 -51.53 69.03 -39.84 0.555 738
 740 3 -51.53 69.23 -39.73 0.57 739
 741 3 -51.39 69.45 -39.66 0.558 740
 742 3 -51.28 69.54 -39.59 0.5 741
 743 3 -51.07 69.56 -39.49 0.49 742
 744 3 -50.89 69.7 -39.44 0.453 743
 745 3 -50.78 69.87 -39.41 0.423 744
 746 3 -50.65 70.06 -39.3 0.401 745
 747 3 -50.49 70.22 -39.23 0.406 746
 748 3 -50.28 70.32 -39.19 0.393 747
 749 3 -50 70.45 -39.06 0.46 748
 750 3 -49.63 70.59 -38.99 0.36 749
 751 3 -49.53 70.67 -38.93 0.362 750
 752 3 -49.28 70.72 -38.87 0.396 751
 753 3 -49.21 70.81 -38.76 0.432 752
 754 3 -49.07 70.86 -38.76 0.374 753
 755 3 -49.03 70.76 -38.56 0.375 754
 756 3 -48.85 70.84 -38.55 0.374 755
 757 3 -48.71 70.97 -38.51 0.388 756
 758 3 -48.57 70.98 -38.36 0.401 757
 759 3 -48.42 71.07 -38.26 0.425 758
 760 3 -48.33 71.17 -38.13 0.432 759
 761 3 -48.18 71.29 -38.08 0.412 760
 762 3 -48.13 71.39 -37.95 0.431 761
 763 3 -48 71.45 -37.87 0.389 762
 764 3 -47.75 71.78 -37.8 0.491 763
 765 3 -47.49 72.4 -37.98 0.101 764
 766 3 -47.49 72.26 -38.11 0.076 765
 767 3 -47.43 72.15 -38.16 0.075 766
 768 3 -47.43 72.06 -38.34 0.106 767
 769 3 -47.4 71.95 -38.4 0.152 768
 770 3 -47.31 71.76 -38.44 0.172 769
 771 3 -47.07 71.54 -38.49 0.114 770
 772 3 -47 71.45 -38.59 0.098 771
 773 3 -46.95 71.34 -38.65 0.131 772
 774 3 -46.88 71.2 -38.69 0.164 773
 775 3 -46.74 71.03 -38.76 0.051 774
 776 3 -46.71 70.93 -38.79 0.064 775
 777 3 -47.67 71.81 -37.69 0.407 764
 778 3 -47.53 71.79 -37.59 0.416 777
 779 3 -47.35 71.93 -37.52 0.388 778
 780 3 -47.22 71.9 -37.41 0.347 779
 781 3 -47.1 71.98 -37.3 0.357 780
 782 3 -46.96 72.01 -37.22 0.361 781
 783 3 -46.79 72.09 -37.12 0.372 782
 784 3 -46.68 72.09 -37.01 0.326 783
 785 3 -46.56 72.17 -36.94 0.314 784
 786 3 -46.45 72.25 -36.84 0.333 785
 787 3 -46.24 72.34 -36.74 0.332 786
 788 3 -46.13 72.39 -36.62 0.341 787
 789 3 -46.03 72.48 -36.55 0.353 788
 790 3 -45.96 72.62 -36.43 0.331 789
 791 3 -45.82 72.7 -36.27 0.322 790
 792 3 -45.77 72.82 -36.13 0.323 791
 793 3 -45.68 72.97 -36.06 0.364 792
 794 3 -45.56 73.07 -35.98 0.395 793
 795 3 -45.43 73.15 -35.87 0.418 794
 796 3 -45.29 73.26 -35.76 0.437 795
 797 3 -45.2 73.39 -35.73 0.457 796
 798 3 -45.14 73.48 -35.62 0.516 797
 799 3 -45.07 73.53 -35.44 0.611 798
 800 3 -44.93 73.61 -35.3 0.687 799
 801 3 -44.85 73.76 -35.23 0.728 800
 802 3 -44.82 73.92 -35.2 0.759 801
 803 3 -44.77 74.03 -35.09 0.752 802
 804 3 -44.68 74.14 -34.94 0.716 803
 805 3 -44.58 74.23 -34.9 0.655 804
 806 3 -44.63 74.34 -34.81 0.587 805
 807 3 -44.54 74.48 -34.73 0.495 806
 808 3 -44.43 74.67 -34.74 0.426 807
 809 3 -44.43 74.81 -34.69 0.366 808
 810 3 -44.39 74.98 -34.69 0.317 809
 811 3 -44.47 75.17 -34.69 0.319 810
 812 3 -44.58 75.37 -34.65 0.347 811
 813 3 -44.64 75.54 -34.56 0.343 812
 814 3 -44.64 75.81 -34.45 0.364 813
 815 3 -44.75 75.92 -34.51 0.324 814
 816 3 -44.74 76.09 -34.38 0.327 815
 817 3 -44.77 76.28 -34.37 0.318 816
 818 3 -44.79 76.48 -34.37 0.359 817
 819 3 -44.82 76.68 -34.31 0.368 818
 820 3 -44.79 76.93 -34.24 0.374 819
 821 3 -44.78 77.14 -34.13 0.382 820
 822 3 -44.77 77.28 -34.06 0.369 821
 823 3 -44.75 77.43 -33.99 0.4 822
 824 3 -44.75 77.6 -33.92 0.4 823
 825 3 -44.72 77.76 -33.8 0.38 824
 826 3 -44.81 77.96 -33.74 0.397 825
 827 3 -44.82 78.16 -33.67 0.392 826
 828 3 -44.99 78.4 -33.7 0.465 827
 829 3 -44.96 78.6 -33.62 0.518 828
 830 3 -45.03 78.79 -33.59 0.536 829
 831 3 -45.04 78.98 -33.52 0.572 830
 832 3 -45.14 79.15 -33.49 0.611 831
 833 3 -45.2 79.29 -33.38 0.63 832
 834 3 -45.28 79.48 -33.3 0.616 833
 835 3 -45.34 79.6 -33.28 0.591 834
 836 3 -45.42 79.71 -33.23 0.557 835
 837 3 -45.45 79.85 -33.07 0.537 836
 838 3 -45.53 79.96 -32.95 0.52 837
 839 3 -45.59 80.13 -32.88 0.471 838
 840 3 -45.7 80.27 -32.85 0.423 839
 841 3 -45.74 80.46 -32.8 0.411 840
 842 3 -45.77 80.66 -32.69 0.389 841
 843 3 -45.95 80.79 -32.63 0.393 842
 844 3 -46.07 80.96 -32.53 0.425 843
 845 3 -46.13 81.1 -32.5 0.436 844
 846 3 -46.09 81.41 -32.48 0.389 845
 847 3 -46.13 81.6 -32.48 0.375 846
 848 3 -46.17 81.77 -32.48 0.372 847
 849 3 -46.23 81.93 -32.45 0.37 848
 850 3 -46.2 82.13 -32.44 0.381 849
 851 3 -46.26 82.27 -32.3 0.378 850
 852 3 -46.27 82.49 -32.31 0.389 851
 853 3 -46.35 82.63 -32.34 0.376 852
 854 3 -46.37 82.82 -32.31 0.369 853
 855 3 -46.42 82.96 -32.24 0.371 854
 856 3 -46.49 83.16 -32.16 0.375 855
 857 3 -46.59 83.4 -32.13 0.375 856
 858 3 -46.6 83.54 -32.01 0.38 857
 859 3 -46.67 83.71 -31.9 0.389 858
 860 3 -46.74 83.85 -31.77 0.409 859
 861 3 -46.82 83.98 -31.67 0.4 860
 862 3 -46.92 84.18 -31.72 0.398 861
 863 3 -46.98 84.35 -31.63 0.423 862
 864 3 -46.99 84.52 -31.59 0.44 863
 865 3 -47.05 84.68 -31.48 0.455 864
 866 3 -47.09 84.85 -31.43 0.466 865
 867 3 -47.13 84.96 -31.36 0.442 866
 868 3 -47.17 85.07 -31.3 0.388 867
 869 3 -47.24 85.23 -31.23 0.384 868
 870 3 -47.26 85.35 -31.14 0.385 869
 871 3 -47.32 85.48 -31.09 0.391 870
 872 3 -47.38 85.58 -31 0.395 871
 873 3 -47.56 85.77 -30.91 0.394 872
 874 3 -47.67 85.96 -30.82 0.421 873
 875 3 -47.77 86.15 -30.78 0.4 874
 876 3 -47.7 86.21 -30.64 0.382 875
 877 3 -47.71 86.33 -30.53 0.381 876
 878 3 -47.77 86.54 -30.46 0.384 877
 879 3 -47.81 86.63 -30.34 0.4 878
 880 3 -47.77 86.77 -30.21 0.415 879
 881 3 -47.81 86.91 -30.09 0.451 880
 882 3 -47.8 87.13 -30 0.475 881
 883 3 -47.74 87.19 -29.86 0.471 882
 884 3 -47.76 87.32 -29.71 0.51 883
 885 3 -47.73 87.52 -29.57 0.524 884
 886 3 -47.8 87.57 -29.44 0.532 885
 887 3 -47.69 87.87 -29.3 0.607 886
 888 3 -47.78 87.8 -29.21 0.594 887
 889 3 -47.78 87.82 -29.09 0.642 888
 890 3 -47.85 87.88 -28.96 0.658 889
 891 3 -47.84 88.04 -28.84 0.665 890
 892 3 -47.92 88.21 -28.75 0.658 891
 893 3 -47.99 88.27 -28.66 0.628 892
 894 3 -47.99 88.44 -28.53 0.565 893
 895 3 -47.98 88.62 -28.37 0.52 894
 896 3 -47.94 88.9 -28.25 0.435 895
 897 3 -47.96 88.9 -28.07 0.465 896
 898 3 -48.06 88.88 -27.91 0.47 897
 899 3 -48.26 89.02 -27.91 0.398 898
 900 3 -48.34 89.05 -27.8 0.36 899
 901 3 -48.23 89.1 -27.64 0.372 900
 902 3 -48.34 89.16 -27.59 0.36 901
 903 3 -48.38 89.35 -27.52 0.383 902
 904 3 -48.39 89.51 -27.39 0.425 903
 905 3 -48.48 89.63 -27.3 0.442 904
 906 3 -48.51 89.79 -27.19 0.453 905
 907 3 -48.57 89.88 -27.07 0.42 906
 908 3 -48.6 90.07 -26.91 0.39 907
 909 3 -48.67 90.21 -26.78 0.412 908
 910 3 -48.69 90.3 -26.64 0.407 909
 911 3 -48.69 90.4 -26.48 0.406 910
 912 3 -48.67 90.54 -26.37 0.408 911
 913 3 -48.67 90.67 -26.23 0.411 912
 914 3 -48.7 90.8 -26.16 0.393 913
 915 3 -48.59 90.92 -26 0.406 914
 916 3 -48.6 91 -25.89 0.409 915
 917 3 -48.63 91.08 -25.78 0.387 916
 918 3 -48.6 91.22 -25.66 0.351 917
 919 3 -48.59 91.44 -25.55 0.364 918
 920 3 -48.57 91.61 -25.44 0.372 919
 921 3 -48.57 91.66 -25.27 0.383 920
 922 3 -48.59 91.8 -25.16 0.398 921
 923 3 -48.62 91.91 -25.05 0.407 922
 924 3 -48.57 92.06 -24.89 0.387 923
 925 3 -48.57 92.19 -24.78 0.361 924
 926 3 -48.62 92.33 -24.68 0.375 925
 927 3 -48.7 92.44 -24.57 0.379 926
 928 3 -48.69 92.59 -24.46 0.396 927
 929 3 -48.7 92.77 -24.35 0.41 928
 930 3 -48.71 92.89 -24.26 0.416 929
 931 3 -48.76 92.99 -24.17 0.422 930
 932 3 -48.74 93.14 -24.04 0.48 931
 933 3 -48.73 93.27 -23.92 0.503 932
 934 3 -48.77 93.44 -23.76 0.501 933
 935 3 -48.82 93.58 -23.67 0.509 934
 936 3 -48.76 93.75 -23.49 0.483 935
 937 3 -48.31 94.16 -23.54 0.112 936
 938 3 -48.32 94.25 -23.72 0.129 937
 939 3 -48.35 94.3 -23.85 0.082 938
 940 3 -48.37 94.25 -23.97 0.096 939
 941 3 -48.45 94.11 -24.03 0.158 940
 942 3 -48.44 94.16 -24.13 0.191 941
 943 3 -48.2 94.36 -24.31 0.084 942
 944 3 -48.1 94.45 -24.42 0.065 943
 945 3 -48.06 94.55 -24.58 0.098 944
 946 3 -47.91 94.52 -24.72 0.131 945
 947 3 -47.8 94.44 -24.88 0.115 946
 948 3 -47.64 94.39 -25.01 0.088 947
 949 3 -47.6 94.36 -25.15 0.077 948
 950 3 -47.55 94.36 -25.26 0.089 949
 951 3 -47.45 94.3 -25.31 0.137 950
 952 3 -47.41 94.24 -25.4 0.163 951
 953 3 -47.57 94.22 -25.58 0.088 952
 954 3 -47.57 94.19 -25.72 0.1 953
 955 3 -47.56 94.13 -25.99 0.126 954
 956 3 -47.59 94.07 -26.17 0.102 955
 957 3 -47.59 93.93 -26.29 0.131 956
 958 3 -47.55 93.87 -26.42 0.159 957
 959 3 -47.42 93.9 -26.56 0.126 958
 960 3 -47.24 93.93 -26.7 0.086 959
 961 3 -47.2 93.88 -26.81 0.085 960
 962 3 -47.13 93.82 -26.94 0.082 961
 963 3 -47.06 93.79 -27.06 0.078 962
 964 3 -46.94 93.76 -27.22 0.063 963
 965 3 -46.88 93.71 -27.35 0.021 964
 966 3 -48.89 93.92 -23.42 0.518 936
 967 3 -48.99 94.08 -23.31 0.526 966
 968 3 -48.92 94.22 -23.2 0.538 967
 969 3 -48.88 94.38 -23.12 0.547 968
 970 3 -48.87 94.53 -22.99 0.578 969
 971 3 -48.87 94.61 -22.85 0.602 970
 972 3 -48.88 94.72 -22.7 0.62 971
 973 3 -48.74 94.8 -22.54 0.614 972
 974 3 -48.72 95 -22.47 0.599 973
 975 3 -48.75 95.11 -22.35 0.573 974
 976 3 -48.78 95.22 -22.28 0.589 975
 977 3 -48.75 95.33 -22.15 0.585 976
 978 3 -48.78 95.36 -22.01 0.602 977
 979 3 -48.74 95.44 -21.85 0.606 978
 980 3 -48.79 95.53 -21.74 0.578 979
 981 3 -48.77 95.61 -21.62 0.512 980
 982 3 -48.77 95.74 -21.49 0.488 981
 983 3 -48.71 95.83 -21.38 0.482 982
 984 3 -48.68 95.97 -21.29 0.472 983
 985 3 -48.65 96.08 -21.13 0.462 984
 986 3 -48.68 96.22 -21.06 0.451 985
 987 3 -48.64 96.28 -20.88 0.446 986
 988 3 -48.61 96.41 -20.74 0.441 987
 989 3 -48.56 96.56 -20.62 0.426 988
 990 3 -48.45 96.67 -20.44 0.426 989
 991 3 -48.43 96.8 -20.31 0.435 990
 992 3 -48.35 97 -20.19 0.408 991
 993 3 -48.42 97.11 -20.04 0.44 992
 994 3 -48.4 97.28 -19.99 0.419 993
 995 3 -48.33 97.39 -19.83 0.424 994
 996 3 -48.29 97.47 -19.65 0.398 995
 997 3 -48.28 97.64 -19.56 0.373 996
 998 3 -48.27 97.72 -19.4 0.39 997
 999 3 -48.24 97.84 -19.31 0.365 998
 1000 3 -48.21 97.99 -19.19 0.359 999
 1001 3 -48.17 98.09 -19.1 0.369 1000
 1002 3 -48.18 98.25 -18.97 0.371 1001
 1003 3 -48.14 98.39 -18.88 0.371 1002
 1004 3 -48.07 98.55 -18.76 0.39 1003
 1005 3 -48.08 98.72 -18.67 0.392 1004
 1006 3 -48.07 98.89 -18.58 0.414 1005
 1007 3 -48.1 99 -18.42 0.417 1006
 1008 3 -48 99.09 -18.31 0.409 1007
 1009 3 -47.93 99.17 -18.17 0.41 1008
 1010 3 -47.99 99.33 -18.03 0.398 1009
 1011 3 -47.92 99.52 -17.88 0.413 1010
 1012 3 -47.89 99.66 -17.74 0.417 1011
 1013 3 -47.85 99.78 -17.56 0.43 1012
 1014 3 -47.86 99.97 -17.42 0.433 1013
 1015 3 -47.81 100.17 -17.29 0.433 1014
 1016 3 -47.77 100.28 -17.15 0.45 1015
 1017 3 -47.77 100.47 -17.12 0.433 1016
 1018 3 -47.1 100.38 -17.22 0.071 1017
 1019 3 -46.95 100.38 -17.24 0.107 1018
 1020 3 -46.81 100.38 -17.37 0.112 1019
 1021 3 -46.72 100.38 -17.47 0.118 1020
 1022 3 -46.63 100.28 -17.58 0.094 1021
 1023 3 -46.5 100.17 -17.65 0.085 1022
 1024 3 -46.43 100.08 -17.74 0.105 1023
 1025 3 -46.33 99.97 -17.88 0.155 1024
 1026 3 -46.29 99.88 -17.97 0.138 1025
 1027 3 -46.1 99.78 -18.13 0.119 1026
 1028 3 -46 99.78 -18.13 0.105 1027
 1029 3 -45.83 99.67 -18.17 0.124 1028
 1030 3 -45.64 99.58 -18.19 0.11 1029
 1031 3 -45.5 99.49 -18.19 0.128 1030
 1032 3 -45.46 99.39 -18.19 0.177 1031
 1033 3 -45.32 99.34 -18.15 0.198 1032
 1034 3 -45.24 99.27 -18.15 0.229 1033
 1035 3 -45.07 99.25 -18.12 0.196 1034
 1036 3 -47.75 100.48 -16.92 0.431 1017
 1037 3 -47.67 100.59 -16.72 0.41 1036
 1038 3 -47.75 100.59 -16.62 0.394 1037
 1039 3 -47.68 100.79 -16.58 0.448 1038
 1040 3 -47.67 100.98 -16.49 0.443 1039
 1041 3 -47.64 101.09 -16.35 0.422 1040
 1042 3 -47.57 101.09 -16.15 0.417 1041
 1043 3 -47.52 101.18 -16.06 0.421 1042
 1044 3 -47.49 101.29 -15.96 0.42 1043
 1045 3 -47.54 101.48 -15.86 0.453 1044
 1046 3 -47.52 101.59 -15.76 0.446 1045
 1047 3 -47.53 101.68 -15.6 0.454 1046
 1048 3 -47.46 101.79 -15.48 0.447 1047
 1049 3 -47.46 101.89 -15.37 0.414 1048
 1050 3 -47.42 101.98 -15.26 0.385 1049
 1051 3 -47.4 102.18 -15.12 0.37 1050
 1052 3 -47.42 102.29 -15.03 0.37 1051
 1053 3 -47.36 102.48 -14.94 0.402 1052
 1054 3 -47.32 102.59 -14.8 0.412 1053
 1055 3 -47.24 102.79 -14.62 0.418 1054
 1056 3 -47.21 102.89 -14.4 0.433 1055
 1057 3 -47.2 103.09 -14.24 0.478 1056
 1058 3 -47.18 103.18 -14.07 0.496 1057
 1059 3 -47.13 103.39 -13.96 0.511 1058
 1060 3 -47.15 103.48 -13.88 0.525 1059
 1061 3 -47.07 103.68 -13.63 0.555 1060
 1062 3 -47.1 103.79 -13.51 0.599 1061
 1063 3 -47.25 103.98 -13.45 0.672 1062
 1064 3 -47.22 104.09 -13.29 0.709 1063
 1065 3 -47.21 104.09 -13.11 0.772 1064
 1066 3 -47.15 104.29 -12.94 0.798 1065
 1067 3 -47.17 104.48 -12.86 0.818 1066
 1068 3 -47.33 104.39 -12.71 0.823 1067
 1069 3 -47.35 104.48 -12.57 0.808 1068
 1070 3 -47.39 104.68 -12.46 0.781 1069
 1071 3 -47.38 104.78 -12.37 0.714 1070
 1072 3 -47.46 104.78 -12.24 0.666 1071
 1073 3 -47.4 104.78 -12.11 0.6 1072
 1074 3 -47.39 104.87 -12.01 0.556 1073
 1075 3 -47.38 104.87 -11.88 0.519 1074
 1076 3 -47.36 104.98 -11.72 0.454 1075
 1077 3 -47.33 104.98 -11.56 0.46 1076
 1078 3 -47.31 105.07 -11.44 0.461 1077
 1079 3 -47.45 105.18 -11.31 0.458 1078
 1080 3 -47.49 105.28 -11.22 0.455 1079
 1081 3 -47.54 105.37 -11.06 0.453 1080
 1082 3 -47.5 105.57 -10.95 0.421 1081
 1083 3 -47.57 105.68 -10.72 0.404 1082
 1084 3 -47.61 105.78 -10.59 0.417 1083
 1085 3 -47.68 105.98 -10.45 0.468 1084
 1086 3 -47.75 105.98 -10.29 0.483 1085
 1087 3 -47.81 106.07 -10.13 0.483 1086
 1088 3 -47.93 106.07 -9.97 0.492 1087
 1089 3 -47.88 106.18 -9.85 0.535 1088
 1090 3 -47.89 106.07 -9.6 0.538 1089
 1091 3 -47.96 106.07 -9.46 0.523 1090
 1092 3 -48.14 106.18 -9.41 0.579 1091
 1093 3 -48.25 106.26 -9.34 0.59 1092
 1094 3 -48.39 106.26 -9.23 0.596 1093
 1095 3 -48.43 106.37 -9.11 0.598 1094
 1096 3 -48.53 106.56 -9.02 0.559 1095
 1097 3 -48.64 106.56 -8.93 0.497 1096
 1098 3 -48.6 106.67 -8.72 0.58 1097
 1099 3 -48.72 106.96 -8.78 0.474 1098
 1100 3 -48.71 106.87 -8.57 0.542 1099
 1101 3 -48.79 106.96 -8.51 0.502 1100
 1102 3 -48.89 107.06 -8.39 0.484 1101
 1103 3 -48.89 107.18 -8.24 0.489 1102
 1104 3 -49.02 107.27 -8.18 0.468 1103
 1105 3 -49.06 107.27 -8.04 0.467 1104
 1106 3 -49.14 107.47 -8 0.45 1105
 1107 3 -49.25 107.68 -7.87 0.474 1106
 1108 3 -49.35 107.77 -7.79 0.427 1107
 1109 3 -49.43 107.88 -7.62 0.401 1108
 1110 3 -49.46 107.97 -7.47 0.408 1109
 1111 3 -49.53 108.07 -7.34 0.398 1110
 1112 3 -49.57 108.18 -7.28 0.399 1111
 1113 3 -49.67 108.27 -7.09 0.427 1112
 1114 3 -49.75 108.38 -7.04 0.425 1113
 1115 3 -49.82 108.47 -6.92 0.445 1114
 1116 3 -49.9 108.57 -6.79 0.456 1115
 1117 3 -50.03 108.77 -6.7 0.483 1116
 1118 3 -50.11 108.88 -6.62 0.447 1117
 1119 3 -50.24 108.97 -6.49 0.433 1118
 1120 3 -50.32 109.07 -6.38 0.414 1119
 1121 3 -50.32 109.18 -6.32 0.417 1120
 1122 3 -50.46 109.27 -6.16 0.446 1121
 1123 3 -50.53 109.38 -6.08 0.415 1122
 1124 3 -50.71 109.57 -6.05 0.474 1123
 1125 3 -50.82 109.68 -5.97 0.484 1124
 1126 3 -50.97 109.88 -5.85 0.521 1125
 1127 3 -51.14 109.97 -5.8 0.496 1126
 1128 3 -51.25 109.97 -5.68 0.52 1127
 1129 3 -51.33 110.18 -5.56 0.556 1128
 1130 3 -51.46 110.18 -5.44 0.545 1129
 1131 3 -51.57 110.38 -5.34 0.559 1130
 1132 3 -51.74 110.47 -5.26 0.532 1131
 1133 3 -51.77 110.47 -5.13 0.515 1132
 1134 3 -51.85 110.57 -5.01 0.536 1133
 1135 3 -51.96 110.57 -4.88 0.499 1134
 1136 3 -52.22 110.68 -4.76 0.559 1135
 1137 3 -52.39 110.77 -4.64 0.558 1136
 1138 3 -52.5 110.77 -4.5 0.584 1137
 1139 3 -52.6 110.88 -4.34 0.593 1138
 1140 3 -52.68 110.88 -4.25 0.569 1139
 1141 3 -52.71 111.07 -4.13 0.549 1140
 1142 3 -52.85 111.07 -4.03 0.507 1141
 1143 3 -52.93 111.07 -3.88 0.489 1142
 1144 3 -53.06 111.18 -3.78 0.486 1143
 1145 3 -53.08 111.27 -3.68 0.461 1144
 1146 3 -53.24 111.38 -3.61 0.431 1145
 1147 3 -53.27 111.47 -3.43 0.437 1146
 1148 3 -52.82 111.16 -2.76 0.088 1147
 1149 3 -52.64 111.16 -2.64 0.106 1148
 1150 3 -52.57 111.27 -2.51 0.078 1149
 1151 3 -52.46 111.46 -2.59 0.138 1150
 1152 3 -52.43 111.77 -2.55 0.097 1151
 1153 3 -52.42 111.86 -2.47 0.101 1152
 1154 3 -52.35 111.96 -2.32 0.1 1153
 1155 3 -52.28 112.16 -2.22 0.104 1154
 1156 3 -52.25 112.16 -2.08 0.073 1155
 1157 3 -52.24 112.36 -2.01 0.075 1156
 1158 3 -53.32 111.47 -3.34 0.436 1147
 1159 3 -53.15 111.57 -3.41 0.018 1158
 1160 3 -53.39 111.47 -3.24 0.436 1158
 1161 3 -53.29 111.47 -3.36 0.397 1160
 1162 3 -52.95 110.86 -2.76 0.069 1161
 1163 3 -53 110.77 -2.76 0.074 1162
 1164 3 -53.08 110.66 -2.76 0.063 1163
 1165 3 -53.17 110.57 -2.76 0.114 1164
 1166 3 -53.15 110.46 -2.78 0.139 1165
 1167 3 -53.2 110.36 -2.78 0.155 1166
 1168 3 -53.03 110.07 -2.88 0.079 1167
 1169 3 -53.35 110.27 -2.59 0.062 1167
 1170 3 -53.32 110.07 -2.59 0.119 1169
 1171 3 -53.25 109.96 -2.55 0.107 1170
 1172 3 -53.14 109.77 -2.49 0.096 1171
 1173 3 -53.2 109.57 -2.49 0.125 1172
 1174 3 -53.21 109.36 -2.41 0.071 1173
 1175 3 -53.52 111.46 -3.11 0.454 1160
 1176 3 -53.68 111.46 -2.8 0.421 1175
 1177 3 -53.88 111.46 -2.64 0.432 1176
 1178 3 -53.89 111.46 -2.45 0.397 1177
 1179 3 -54.03 111.36 -2.28 0.405 1178
 1180 3 -54.17 111.46 -2.14 0.392 1179
 1181 3 -54.25 111.46 -1.94 0.389 1180
 1182 3 -54.21 111.36 -1.77 0.392 1181
 1183 3 -54.32 111.36 -1.56 0.366 1182
 1184 3 -54.38 111.46 -1.37 0.384 1183
 1185 3 -54.45 111.58 -1.23 0.399 1184
 1186 3 -54.53 111.58 -1.1 0.41 1185
 1187 3 -54.61 111.47 -0.98 0.415 1186
 1188 3 -54.85 111.47 -0.81 0.545 1187
 1189 3 -55.06 111.58 -0.65 0.718 1188
 1190 3 -55.47 112.87 -0.68 0.158 1189
 1191 3 -55.53 112.97 -0.72 0.192 1190
 1192 3 -55.52 113.08 -0.85 0.185 1191
 1193 3 -55.57 113.28 -0.95 0.15 1192
 1194 3 -55.64 113.47 -1.02 0.134 1193
 1195 3 -55.65 113.58 -1.11 0.131 1194
 1196 3 -55.71 113.67 -1.24 0.132 1195
 1197 3 -55.74 113.87 -1.32 0.137 1196
 1198 3 -55.77 114.08 -1.35 0.123 1197
 1199 3 -55.77 114.28 -1.47 0.18 1198
 1200 3 -55.72 114.37 -1.56 0.204 1199
 1201 3 -55.64 114.47 -1.58 0.313 1200
 1202 3 -55.6 114.67 -1.57 0.424 1201
 1203 3 -55.52 114.78 -1.65 0.595 1202
 1204 3 -55.39 114.87 -1.6 0.689 1203
 1205 3 -55.32 114.97 -1.6 0.728 1204
 1206 3 -55.24 115.07 -1.66 0.75 1205
 1207 3 -55.9 115.97 -1.61 0.148 1206
 1208 3 -55.89 116.17 -1.54 0.15 1207
 1209 3 -55.86 116.28 -1.52 0.171 1208
 1210 3 -56.03 116.47 -1.43 0.13 1209
 1211 3 -56.07 116.58 -1.3 0.104 1210
 1212 3 -56.18 116.67 -1.22 0.117 1211
 1213 3 -56.21 116.78 -1.1 0.137 1212
 1214 3 -56.28 116.97 -1.08 0.123 1213
 1215 3 -56.39 117.08 -1.08 0.11 1214
 1216 3 -56.45 117.17 -1.03 0.116 1215
 1217 3 -56.54 117.37 -0.96 0.107 1216
 1218 3 -56.57 117.47 -0.97 0.108 1217
 1219 3 -56.64 117.67 -0.83 0.153 1218
 1220 3 -56.74 117.78 -0.72 0.152 1219
 1221 3 -56.72 117.97 -0.68 0.158 1220
 1222 3 -56.78 117.97 -0.45 0.153 1221
 1223 3 -56.81 118.17 -0.29 0.14 1222
 1224 3 -56.85 118.28 -0.11 0.177 1223
 1225 3 -56.85 118.37 0.01 0.19 1224
 1226 3 -56.86 118.47 0.16 0.223 1225
 1227 3 -56.82 118.58 0.23 0.244 1226
 1228 3 -56.89 118.78 0.3 0.149 1227
 1229 3 -56.96 118.97 0.46 0.099 1228
 1230 3 -56.97 119.17 0.53 0.103 1229
 1231 3 -57.02 119.28 0.63 0.182 1230
 1232 3 -56.99 119.47 0.7 0.205 1231
 1233 3 -57 119.58 0.84 0.256 1232
 1234 3 -56.93 119.67 0.96 0.251 1233
 1235 3 -56.95 119.78 1.07 0.21 1234
 1236 3 -56.96 119.87 1.21 0.164 1235
 1237 3 -56.99 120.08 1.44 0.141 1236
 1238 3 -56.93 120.08 1.65 0.106 1237
 1239 3 -56.97 120.17 1.77 0.103 1238
 1240 3 -56.95 120.28 1.94 0.125 1239
 1241 3 -56.95 120.37 2.07 0.142 1240
 1242 3 -56.93 120.47 2.21 0.141 1241
 1243 3 -56.96 120.58 2.36 0.093 1242
 1244 3 -56.96 120.78 2.5 0.112 1243
 1245 3 -56.96 120.87 2.63 0.133 1244
 1246 3 -56.95 120.97 2.71 0.136 1245
 1247 3 -56.95 121.17 2.79 0.132 1246
 1248 3 -56.9 121.47 2.88 0.13 1247
 1249 3 -56.96 121.58 2.98 0.12 1248
 1250 3 -56.99 121.78 3.07 0.14 1249
 1251 3 -57.04 121.97 3.21 0.16 1250
 1252 3 -57.11 122.08 3.32 0.171 1251
 1253 3 -57.25 122.17 3.42 0.163 1252
 1254 3 -57.38 122.37 3.5 0.124 1253
 1255 3 -57.45 122.47 3.61 0.123 1254
 1256 3 -57.61 122.37 3.69 0.063 1255
 1257 3 -57.72 122.28 3.71 0.000125 1256
 1258 3 -57.47 122.58 3.65 0.11 1255
 1259 3 -57.54 122.67 3.79 0.157 1258
 1260 3 -57.57 122.78 3.81 0.208 1259
 1261 3 -57.56 122.97 3.83 0.169 1260
 1262 3 -57.4 123.17 4.07 0.149 1261
 1263 3 -57.36 123.28 4.15 0.262 1262
 1264 3 -57.32 123.37 4.23 0.328 1263
 1265 3 -57.27 123.47 4.3 0.377 1264
 1266 3 -56.86 123.17 4.28 0.083 1265
 1267 3 -56.7 123.08 4.27 0.052 1266
 1268 3 -56.64 122.97 4.18 0.093 1267
 1269 3 -56.56 122.78 4.12 0.103 1268
 1270 3 -56.43 122.67 4.06 0.074 1269
 1271 3 -57.35 123.67 4.37 0.376 1265
 1272 3 -57.33 123.78 4.41 0.363 1271
 1273 3 -57.36 123.87 4.53 0.35 1272
 1274 3 -57.32 124.08 4.61 0.339 1273
 1275 3 -57.39 124.17 4.8 0.273 1274
 1276 3 -57.32 124.28 4.64 0.268 1275
 1277 3 -57.46 124.28 4.8 0.302 1276
 1278 3 -57.83 124.47 5.17 0.099 1277
 1279 3 -57.89 124.58 5.23 0.161 1278
 1280 3 -57.96 124.78 5.3 0.201 1279
 1281 3 -58.11 124.87 5.44 0.212 1280
 1282 3 -58.17 124.87 5.6 0.243 1281
 1283 3 -58.21 124.97 5.72 0.24 1282
 1284 3 -58.28 124.97 5.86 0.228 1283
 1285 3 -58.28 125.08 6.01 0.225 1284
 1286 3 -58.2 125.17 6.06 0.248 1285
 1287 3 -57.79 124.87 5.98 0.056 1286
 1288 3 -57.64 124.78 5.98 0.1 1287
 1289 3 -57.53 124.67 5.96 0.093 1288
 1290 3 -57.39 124.58 5.88 0.093 1289
 1291 3 -57.25 124.47 5.76 0.065 1290
 1292 3 -57.04 124.47 5.73 0.094 1291
 1293 3 -56.96 124.37 5.76 0.105 1292
 1294 3 -56.75 124.28 5.86 0.143 1293
 1295 3 -56.61 124.28 5.9 0.151 1294
 1296 3 -56.53 124.47 6.11 0.086 1295
 1297 3 -58.35 125.37 6.21 0.136 1286
 1298 3 -58.46 125.48 6.35 0.119 1297
 1299 3 -58.56 125.68 6.5 0.093 1298
 1300 3 -58.64 125.79 6.57 0.082 1299
 1301 3 -58.68 125.87 6.72 0.103 1300
 1302 3 -58.68 125.98 6.85 0.114 1301
 1303 3 -58.72 126.07 6.97 0.13 1302
 1304 3 -58.79 126.18 6.97 0.149 1303
 1305 3 -58.86 126.28 7.01 0.216 1304
 1306 3 -58.85 126.37 7.1 0.243 1305
 1307 3 -58.83 126.57 7.14 0.23 1306
 1308 3 -58.83 126.68 7.19 0.248 1307
 1309 3 -58.46 126.68 6.98 0.071 1308
 1310 3 -58.42 126.78 6.96 0.073 1309
 1311 3 -58.24 126.78 6.93 0.000125 1310
 1312 3 -59.06 126.78 7.38 0.153 1308
 1313 3 -59.18 126.98 7.51 0.138 1312
 1314 3 -59.32 127.07 7.56 0.175 1313
 1315 3 -59.39 127.18 7.68 0.195 1314
 1316 3 -59.42 127.28 7.81 0.183 1315
 1317 3 -59.57 127.28 8 0.166 1316
 1318 3 -59.7 127.37 8.22 0.109 1317
 1319 3 -59.78 127.48 8.36 0.118 1318
 1320 3 -59.88 127.48 8.44 0.121 1319
 1321 3 -59.99 127.68 8.52 0.098 1320
 1322 3 -60.06 127.78 8.59 0.131 1321
 1323 3 -60.18 127.87 8.69 0.161 1322
 1324 3 -60.28 127.98 8.82 0.167 1323
 1325 3 -60.32 128.18 8.97 0.146 1324
 1326 3 -60.36 128.18 9.07 0.119 1325
 1327 3 -60.47 128.37 9.22 0.112 1326
 1328 3 -60.47 128.58 9.22 0.113 1327
 1329 3 -60.53 128.68 9.27 0.105 1328
 1330 3 -60.57 128.78 9.39 0.08 1329
 1331 3 -60.53 128.87 9.37 0.092 1330
 1332 3 -60.43 129.08 9.36 0.08 1331
 1333 3 -60.42 129.28 9.39 0.095 1332
 1334 3 -60.35 129.37 9.38 0.127 1333
 1335 3 -60.28 129.47 9.41 0.211 1334
 1336 3 -60.17 129.68 9.39 0.288 1335
 1337 3 -60.08 129.78 9.44 0.311 1336
 1338 3 -60.07 129.97 9.44 0.305 1337
 1339 3 -59.97 130.08 9.47 0.263 1338
 1340 3 -59.96 130.28 9.58 0.237 1339
 1341 3 -60 130.37 9.71 0.192 1340
 1342 3 -60.06 130.47 9.96 0.245 1341
 1343 3 -60.08 130.47 10.06 0.302 1342
 1344 3 -60.08 130.58 10.29 0.366 1343
 1345 3 -60.14 130.68 10.38 0.439 1344
 1346 3 -60.22 130.78 10.5 0.465 1345
 1347 3 -60.22 130.97 10.56 0.415 1346
 1348 3 -60.35 131.08 10.66 0.366 1347
 1349 3 -60.43 131.18 10.82 0.344 1348
 1350 3 -60.46 131.18 11 0.299 1349
 1351 3 -60.53 131.28 11.17 0.221 1350
 1352 3 -60.54 131.37 11.36 0.149 1351
 1353 3 -60.52 131.47 11.56 0.137 1352
 1354 3 -60.52 131.68 11.72 0.078 1353
 1355 3 -60.53 131.87 11.77 0.099 1354
 1356 3 -60.54 131.97 11.88 0.131 1355
 1357 3 -60.6 132.08 11.94 0.114 1356
 1358 3 -60.67 132.37 11.97 0.089 1357
 1359 3 -60.71 132.47 12.06 0.145 1358
 1360 3 -60.77 132.58 12.13 0.191 1359
 1361 3 -60.78 132.68 12.22 0.255 1360
 1362 3 -60.81 132.68 12.32 0.359 1361
 1363 3 -60.85 132.78 12.47 0.361 1362
 1364 3 -60.83 132.87 12.6 0.324 1363
 1365 3 -60.86 132.97 12.68 0.215 1364
 1366 3 -60.96 132.87 12.9 0.178 1365
 1367 3 -61.11 132.78 13.18 0.131 1366
 1368 3 -61.18 132.78 13.33 0.13 1367
 1369 3 -61.28 132.87 13.48 0.102 1368
 1370 3 -61.45 132.97 13.61 0.124 1369
 1371 3 -61.5 132.97 13.71 0.133 1370
 1372 3 -61.54 133.08 13.88 0.13 1371
 1373 3 -61.58 133.18 14.02 0.125 1372
 1374 3 -61.68 133.29 14.13 0.145 1373
 1375 3 -61.78 133.38 14.29 0.154 1374
 1376 3 -61.85 133.38 14.44 0.158 1375
 1377 3 -61.88 133.48 14.58 0.142 1376
 1378 3 -61.95 133.38 14.8 0.099 1377
 1379 3 -62 133.48 14.93 0.182 1378
 1380 3 -61.93 133.59 15.05 0.155 1379
 1381 3 -61.95 133.69 15.19 0.147 1380
 1382 3 -61.89 133.79 15.3 0.113 1381
 1383 3 -61.92 133.79 15.47 0.103 1382
 1384 3 -61.85 133.88 15.62 0.118 1383
 1385 3 -61.82 133.88 15.78 0.149 1384
 1386 3 -61.78 133.88 15.94 0.149 1385
 1387 3 -61.77 133.79 16.03 0.138 1386
 1388 3 -61.65 133.79 16.12 0.164 1387
 1389 3 -61.6 133.79 16.22 0.124 1388
 1390 3 -61.63 133.69 16.31 0.082 1389
 1391 3 -61.54 133.69 16.4 0.045 1390
 1392 3 -61.49 133.59 16.49 0.094 1391
 1393 3 -61.45 133.48 16.67 0.139 1392
 1394 3 -61.61 133.29 16.69 0.053 1393
 1395 3 -61.39 133.48 16.8 0.146 1393
 1396 3 -61.25 133.69 16.83 0.146 1395
 1397 3 -61.2 133.79 16.9 0.194 1396
 1398 3 -61.17 133.98 16.99 0.246 1397
 1399 3 -61.03 134.09 16.94 0.272 1398
 1400 3 -61 134.19 17.01 0.26 1399
 1401 3 -60.96 134.29 16.92 0.211 1400
 1402 3 -60.81 134.59 16.63 0.11 1401
 1403 3 -60.71 134.69 16.51 0.077 1402
 1404 3 -60.6 134.79 16.49 0.095 1403
 1405 3 -60.43 134.79 16.44 0.103 1404
 1406 3 -61.22 134.29 17.28 0.035 1400
 1407 3 -55.03 115.07 -1.68 0.704 1206
 1408 3 -54.82 114.96 -1.69 0.64 1407
 1409 3 -54.75 115.07 -1.73 0.643 1408
 1410 3 -54.45 115.07 -2.74 0.193 1409
 1411 3 -54.32 115.16 -2.82 0.201 1410
 1412 3 -54.21 115.07 -2.84 0.116 1411
 1413 3 -54.15 115.16 -2.95 0.126 1412
 1414 3 -53.93 115.27 -3.05 0.15 1413
 1415 3 -53.78 115.27 -3.09 0.173 1414
 1416 3 -53.63 115.27 -3.26 0.191 1415
 1417 3 -53.46 115.38 -3.3 0.191 1416
 1418 3 -53.35 115.38 -3.39 0.186 1417
 1419 3 -53.18 115.57 -3.49 0.233 1418
 1420 3 -53.14 115.57 -3.64 0.22 1419
 1421 3 -53.25 115.27 -3.78 0.056 1420
 1422 3 -53.29 115.27 -3.89 0.074 1421
 1423 3 -53.31 115.18 -4.01 0.081 1422
 1424 3 -53.35 115.18 -4.17 0.066 1423
 1425 3 -53.36 115.27 -4.26 0.098 1424
 1426 3 -53.33 115.38 -4.39 0.129 1425
 1427 3 -53.42 115.57 -4.44 0.077 1426
 1428 3 -53.53 115.57 -4.55 0.059 1427
 1429 3 -53.58 115.77 -4.59 0.136 1428
 1430 3 -53.71 115.88 -4.51 0.136 1429
 1431 3 -53.95 115.97 -4.54 0.101 1430
 1432 3 -54.03 115.97 -4.65 0.093 1431
 1433 3 -53.27 115.18 -4.54 0.092 1426
 1434 3 -53.28 115.07 -4.67 0.078 1433
 1435 3 -53.22 114.97 -4.85 0.075 1434
 1436 3 -53.2 114.97 -5 0.077 1435
 1437 3 -53.14 114.88 -5.06 0.105 1436
 1438 3 -53.1 114.77 -5.18 0.096 1437
 1439 3 -53.03 114.68 -5.3 0.093 1438
 1440 3 -53 114.57 -5.39 0.109 1439
 1441 3 -52.96 114.38 -5.63 0.138 1440
 1442 3 -53.02 114.18 -5.8 0.147 1441
 1443 3 -53.04 114.07 -5.96 0.15 1442
 1444 3 -53.07 113.97 -6.04 0.154 1443
 1445 3 -53.14 114.07 -6.22 0.082 1444
 1446 3 -53.29 114.07 -6.39 0.076 1445
 1447 3 -53.04 113.77 -6.13 0.097 1444
 1448 3 -52.96 113.57 -6.19 0.071 1447
 1449 3 -52.89 113.47 -6.34 0.113 1448
 1450 3 -52.86 113.57 -6.5 0.151 1449
 1451 3 -52.71 113.47 -6.59 0.097 1450
 1452 3 -52.68 113.38 -6.68 0.07 1451
 1453 3 -53.03 115.77 -3.7 0.17 1420
 1454 3 -52.96 115.97 -3.74 0.166 1453
 1455 3 -52.88 116.07 -3.82 0.167 1454
 1456 3 -52.81 116.18 -3.86 0.163 1455
 1457 3 -52.71 116.38 -3.88 0.164 1456
 1458 3 -52.54 116.47 -3.82 0.149 1457
 1459 3 -52.49 116.57 -3.84 0.188 1458
 1460 3 -52.49 116.77 -3.86 0.234 1459
 1461 3 -52.33 116.88 -3.95 0.26 1460
 1462 3 -52.21 116.97 -3.95 0.257 1461
 1463 3 -52.15 117.07 -4.03 0.19 1462
 1464 3 -52.06 117.27 -4.03 0.168 1463
 1465 3 -51.96 117.38 -4.09 0.243 1464
 1466 3 -51.85 117.07 -4.58 0.092 1465
 1467 3 -51.83 116.97 -4.76 0.068 1466
 1468 3 -51.83 116.88 -4.88 0.103 1467
 1469 3 -51.85 116.77 -5.01 0.147 1468
 1470 3 -51.86 116.68 -5.14 0.091 1469
 1471 3 -51.78 116.47 -5.29 0.068 1470
 1472 3 -51.71 116.38 -5.43 0.077 1471
 1473 3 -51.5 116.27 -5.58 0.081 1472
 1474 3 -51.88 117.57 -4.03 0.252 1465
 1475 3 -51.79 117.77 -4.18 0.188 1474
 1476 3 -51.78 117.88 -4.19 0.189 1475
 1477 3 -51.78 118.18 -4.03 0.163 1476
 1478 3 -51.71 118.38 -4.04 0.194 1477
 1479 3 -51.68 118.47 -3.96 0.179 1478
 1480 3 -51.68 118.77 -3.9 0.187 1479
 1481 3 -51.65 118.88 -3.79 0.236 1480
 1482 3 -51.68 119.07 -3.69 0.209 1481
 1483 3 -51.68 119.27 -3.54 0.182 1482
 1484 3 -51.63 119.47 -3.46 0.19 1483
 1485 3 -51.56 119.57 -3.46 0.176 1484
 1486 3 -51.46 119.77 -3.42 0.212 1485
 1487 3 -51.39 119.97 -3.37 0.184 1486
 1488 3 -51.28 120.07 -3.33 0.169 1487
 1489 3 -51.21 120.27 -3.19 0.161 1488
 1490 3 -51.15 120.38 -3.15 0.152 1489
 1491 3 -51.03 120.57 -3 0.151 1490
 1492 3 -50.96 120.68 -2.96 0.147 1491
 1493 3 -50.89 120.88 -2.87 0.167 1492
 1494 3 -50.86 120.97 -2.81 0.185 1493
 1495 3 -50.86 121.18 -2.69 0.183 1494
 1496 3 -50.82 121.27 -2.54 0.178 1495
 1497 3 -50.82 121.38 -2.4 0.21 1496
 1498 3 -50.88 121.38 -2.23 0.214 1497
 1499 3 -50.89 121.47 -2.1 0.275 1498
 1500 3 -50.89 121.57 -2.02 0.325 1499
 1501 3 -50.89 121.68 -1.93 0.338 1500
 1502 3 -50.95 121.86 -1.79 0.385 1501
 1503 3 -50.93 121.96 -1.66 0.412 1502
 1504 3 -50.96 122.16 -1.57 0.456 1503
 1505 3 -50.99 122.27 -1.47 0.496 1504
 1506 3 -50.9 122.36 -1.32 0.501 1505
 1507 3 -50.9 122.46 -1.21 0.473 1506
 1508 3 -51 122.66 -1.12 0.445 1507
 1509 3 -51.07 122.77 -0.96 0.425 1508
 1510 3 -51.14 122.86 -0.86 0.398 1509
 1511 3 -51.14 122.86 -0.71 0.386 1510
 1512 3 -51.04 122.96 -0.56 0.315 1511
 1513 3 -51.04 123.16 -0.45 0.279 1512
 1514 3 -51.02 123.36 -0.34 0.235 1513
 1515 3 -50.96 123.57 -0.23 0.204 1514
 1516 3 -50.93 123.77 -0.22 0.207 1515
 1517 3 -51.14 123.87 -0.07 0.071 1516
 1518 3 -51.22 123.97 0.04 0.063 1517
 1519 3 -51.25 124.08 0.11 0.091 1518
 1520 3 -51.29 124.17 0.32 0.078 1519
 1521 3 -51.29 124.28 0.45 0.044 1520
 1522 3 -51.25 124.37 0.55 0.08 1521
 1523 3 -51.25 124.47 0.63 0.056 1522
 1524 3 -50.75 123.96 -0.19 0.184 1516
 1525 3 -50.57 124.07 -0.15 0.177 1524
 1526 3 -50.5 124.27 -0.13 0.183 1525
 1527 3 -50.39 124.46 -0.13 0.301 1526
 1528 3 -50.18 124.27 -0.53 0.073 1527
 1529 3 -50.1 124.16 -0.55 0.109 1528
 1530 3 -50.07 124.07 -0.68 0.124 1529
 1531 3 -50 123.96 -0.82 0.071 1530
 1532 3 -50.36 124.57 -0.02 0.283 1527
 1533 3 -50.36 124.78 0.11 0.248 1532
 1534 3 -50.31 124.87 0.27 0.221 1533
 1535 3 -50.27 125.08 0.39 0.251 1534
 1536 3 -50.28 125.17 0.52 0.19 1535
 1537 3 -50.18 125.28 0.54 0.171 1536
 1538 3 -50.08 125.28 0.68 0.161 1537
 1539 3 -50.04 125.47 0.76 0.178 1538
 1540 3 -49.96 125.58 0.85 0.181 1539
 1541 3 -49.93 125.67 0.94 0.192 1540
 1542 3 -49.82 125.78 1.03 0.208 1541
 1543 3 -49.82 125.87 1.16 0.22 1542
 1544 3 -49.81 125.97 1.24 0.193 1543
 1545 3 -49.78 126.08 1.41 0.208 1544
 1546 3 -49.82 126.28 1.52 0.194 1545
 1547 3 -49.89 126.37 1.65 0.145 1546
 1548 3 -49.92 126.47 1.71 0.164 1547
 1549 3 -49.89 126.67 1.84 0.143 1548
 1550 3 -49.95 126.78 1.96 0.152 1549
 1551 3 -49.99 126.97 2.07 0.157 1550
 1552 3 -50 127.17 2.27 0.193 1551
 1553 3 -50.03 127.28 2.44 0.22 1552
 1554 3 -49.99 127.47 2.54 0.218 1553
 1555 3 -50 127.58 2.69 0.214 1554
 1556 3 -49.85 127.28 2.71 0.055 1555
 1557 3 -49.75 127.17 2.77 0.042 1556
 1558 3 -49.67 127.08 2.77 0.055 1557
 1559 3 -49.57 126.97 2.79 0.082 1558
 1560 3 -49.5 126.87 2.79 0.063 1559
 1561 3 -49.99 127.78 2.79 0.184 1555
 1562 3 -50 127.97 2.92 0.211 1561
 1563 3 -49.99 128.08 3.04 0.223 1562
 1564 3 -49.96 128.27 3.16 0.193 1563
 1565 3 -49.96 128.38 3.31 0.156 1564
 1566 3 -49.96 128.48 3.43 0.144 1565
 1567 3 -49.9 128.58 3.55 0.167 1566
 1568 3 -49.92 128.67 3.66 0.185 1567
 1569 3 -49.93 128.88 3.76 0.193 1568
 1570 3 -49.96 128.98 3.88 0.196 1569
 1571 3 -50.04 129.17 3.97 0.202 1570
 1572 3 -50.11 129.38 4.07 0.215 1571
 1573 3 -50.2 129.48 4.14 0.246 1572
 1574 3 -50.25 129.67 4.22 0.281 1573
 1575 3 -50.39 129.88 4.29 0.316 1574
 1576 3 -50.43 129.98 4.39 0.373 1575
 1577 3 -50.46 130.17 4.47 0.404 1576
 1578 3 -50.49 130.27 4.61 0.385 1577
 1579 3 -50.52 130.48 4.67 0.377 1578
 1580 3 -50.57 130.58 4.76 0.322 1579
 1581 3 -50.64 130.67 4.89 0.251 1580
 1582 3 -50.71 130.77 5.09 0.203 1581
 1583 3 -50.78 130.88 5.27 0.175 1582
 1584 3 -50.75 130.98 5.47 0.182 1583
 1585 3 -50.82 131.08 5.6 0.237 1584
 1586 3 -50.85 131.27 5.67 0.26 1585
 1587 3 -50.85 131.48 5.67 0.304 1586
 1588 3 -50.81 131.58 5.72 0.353 1587
 1589 3 -50.82 131.77 5.75 0.398 1588
 1590 3 -50.86 131.88 5.81 0.436 1589
 1591 3 -50.78 132.08 5.82 0.47 1590
 1592 3 -50.75 132.17 5.89 0.483 1591
 1593 3 -50.78 132.38 5.93 0.502 1592
 1594 3 -50.75 132.48 6.06 0.497 1593
 1595 3 -50.82 132.58 6.22 0.383 1594
 1596 3 -50.83 132.67 6.3 0.357 1595
 1597 3 -50.86 132.77 6.4 0.285 1596
 1598 3 -50.96 132.88 6.55 0.248 1597
 1599 3 -51.07 132.98 6.75 0.212 1598
 1600 3 -51.14 133.08 6.82 0.212 1599
 1601 3 -51.24 133.17 6.94 0.177 1600
 1602 3 -51.32 133.38 7.1 0.154 1601
 1603 3 -51.31 133.48 7.19 0.147 1602
 1604 3 -51.27 133.48 7.29 0.162 1603
 1605 3 -51.22 133.67 7.39 0.186 1604
 1606 3 -51.1 133.77 7.44 0.198 1605
 1607 3 -51.04 133.88 7.51 0.187 1606
 1608 3 -50.96 133.98 7.61 0.198 1607
 1609 3 -50.88 134.08 7.72 0.217 1608
 1610 3 -50.83 134.27 7.82 0.221 1609
 1611 3 -50.78 134.48 7.9 0.198 1610
 1612 3 -50.81 134.58 8.06 0.202 1611
 1613 3 -50.78 134.77 8.16 0.243 1612
 1614 3 -50.75 134.88 8.25 0.241 1613
 1615 3 -50.83 134.98 8.34 0.203 1614
 1616 3 -50.95 135.17 8.46 0.182 1615
 1617 3 -50.93 135.38 8.5 0.199 1616
 1618 3 -50.92 135.58 8.57 0.203 1617
 1619 3 -50.89 135.67 8.67 0.214 1618
 1620 3 -50.78 135.88 8.77 0.188 1619
 1621 3 -50.7 136.08 8.87 0.199 1620
 1622 3 -50.65 136.17 8.92 0.175 1621
 1623 3 -50.6 136.27 9.03 0.159 1622
 1624 3 -50.5 136.39 9.16 0.139 1623
 1625 3 -50.46 136.49 9.28 0.185 1624
 1626 3 -50.43 136.68 9.39 0.181 1625
 1627 3 -50.43 136.89 9.55 0.199 1626
 1628 3 -50.45 136.99 9.65 0.199 1627
 1629 3 -50.46 137.18 9.73 0.195 1628
 1630 3 -50.53 137.39 9.79 0.179 1629
 1631 3 -50.53 137.39 10.05 0.161 1630
 1632 3 -50.57 137.49 10.05 0.202 1631
 1633 3 -50.54 137.68 10.14 0.232 1632
 1634 3 -50.53 137.78 10.21 0.243 1633
 1635 3 -50.47 137.89 10.33 0.251 1634
 1636 3 -50.46 137.99 10.47 0.256 1635
 1637 3 -50.5 137.99 10.62 0.229 1636
 1638 3 -50.5 138.09 10.7 0.212 1637
 1639 3 -50.53 138.09 10.87 0.166 1638
 1640 3 -50.52 138.28 10.96 0.173 1639
 1641 3 -50.53 138.28 11.1 0.208 1640
 1642 3 -50.52 138.37 11.26 0.201 1641
 1643 3 -50.53 138.47 11.39 0.192 1642
 1644 3 -50.54 138.58 11.49 0.181 1643
 1645 3 -50.61 138.68 11.66 0.15 1644
 1646 3 -50.75 138.78 11.77 0.181 1645
 1647 3 -50.82 138.97 11.85 0.198 1646
 1648 3 -50.89 138.97 11.96 0.205 1647
 1649 3 -50.96 139.18 12.05 0.184 1648
 1650 3 -51.07 139.28 12.21 0.159 1649
 1651 3 -51.14 139.37 12.3 0.198 1650
 1652 3 -51.17 139.47 12.4 0.219 1651
 1653 3 -51.14 139.47 12.55 0.199 1652
 1654 3 -51.17 139.58 12.68 0.191 1653
 1655 3 -51.14 139.68 12.83 0.19 1654
 1656 3 -51.08 139.78 13.03 0.212 1655
 1657 3 -51.08 139.78 13.15 0.204 1656
 1658 3 -51.06 139.87 13.28 0.194 1657
 1659 3 -51 139.97 13.38 0.211 1658
 1660 3 -51 139.97 13.56 0.192 1659
 1661 3 -50.99 139.97 13.72 0.178 1660
 1662 3 -50.99 140.08 13.88 0.197 1661
 1663 3 -50.99 140.18 14.05 0.196 1662
 1664 3 -50.97 140.18 14.19 0.197 1663
 1665 3 -50.97 140.28 14.36 0.189 1664
 1666 3 -50.93 140.28 14.51 0.211 1665
 1667 3 -50.93 140.47 14.7 0.229 1666
 1668 3 -50.9 140.58 14.83 0.223 1667
 1669 3 -50.92 140.78 14.96 0.188 1668
 1670 3 -50.93 140.87 15.1 0.211 1669
 1671 3 -51.03 140.97 15.3 0.215 1670
 1672 3 -51.11 140.97 15.46 0.203 1671
 1673 3 -51.2 140.97 15.58 0.227 1672
 1674 3 -51.28 140.97 15.69 0.276 1673
 1675 3 -51.32 140.78 15.79 0.384 1674
 1676 3 -50.72 140.97 15.77 0.056 1675
 1677 3 -50.65 140.97 15.63 0.091 1676
 1678 3 -50.57 141.08 15.46 0.082 1677
 1679 3 -50.53 141.08 15.3 0.073 1678
 1680 3 -50.53 141.08 15.16 0.046 1679
 1681 3 -50.54 141.28 14.97 0.093 1680
 1682 3 -50.56 141.37 14.8 0.095 1681
 1683 3 -50.54 141.47 14.65 0.112 1682
 1684 3 -50.52 141.58 14.4 0.127 1683
 1685 3 -51.29 140.78 15.94 0.565 1675
 1686 3 -51.32 140.68 16.03 0.639 1685
 1687 3 -51.57 140.58 16.1 0.676 1686
 1688 3 -51.65 140.47 16.22 0.706 1687
 1689 3 -51.71 140.47 16.35 0.708 1688
 1690 3 -51.75 140.47 16.47 0.684 1689
 1691 3 -51.83 140.58 16.63 0.655 1690
 1692 3 -51.89 140.47 16.72 0.599 1691
 1693 3 -51.93 140.58 16.9 0.503 1692
 1694 3 -51.74 141.08 17.33 0.153 1693
 1695 3 -51.75 141.18 17.56 0.148 1694
 1696 3 -51.78 141.19 17.74 0.128 1695
 1697 3 -51.83 141.29 17.92 0.131 1696
 1698 3 -51.89 141.29 18.06 0.159 1697
 1699 3 -51.89 141.29 18.22 0.161 1698
 1700 3 -51.85 141.38 18.4 0.152 1699
 1701 3 -51.82 141.38 18.55 0.17 1700
 1702 3 -51.85 141.48 18.74 0.185 1701
 1703 3 -51.85 141.48 18.88 0.145 1702
 1704 3 -51.85 141.59 19.06 0.17 1703
 1705 3 -51.92 141.59 19.19 0.235 1704
 1706 3 -51.89 141.69 19.37 0.247 1705
 1707 3 -51.93 141.79 19.47 0.32 1706
 1708 3 -51.95 141.98 19.55 0.396 1707
 1709 3 -51.93 141.98 19.65 0.448 1708
 1710 3 -51.95 142.09 19.8 0.447 1709
 1711 3 -51.96 142.09 19.94 0.447 1710
 1712 3 -51.93 142.09 20.15 0.398 1711
 1713 3 -51.86 142.09 20.28 0.372 1712
 1714 3 -52.45 142.59 20.15 0.088 1713
 1715 3 -52.45 142.69 20.28 0.112 1714
 1716 3 -52.45 142.88 20.42 0.139 1715
 1717 3 -52.46 142.98 20.55 0.098 1716
 1718 3 -52.45 143.09 20.74 0.122 1717
 1719 3 -52.42 143.09 20.96 0.12 1718
 1720 3 -52.46 143.19 21.08 0.11 1719
 1721 3 -52.54 143.19 21.17 0.137 1720
 1722 3 -52.64 142.98 21.28 0.117 1721
 1723 3 -52.75 142.98 21.4 0.124 1722
 1724 3 -52.85 143.09 21.56 0.106 1723
 1725 3 -52.93 143.19 21.65 0.123 1724
 1726 3 -52.96 143.29 21.76 0.105 1725
 1727 3 -53.06 143.29 21.96 0.138 1726
 1728 3 -53.03 143.38 22.1 0.135 1727
 1729 3 -53 143.38 22.28 0.116 1728
 1730 3 -53.06 143.47 22.4 0.127 1729
 1731 3 -53.02 143.67 22.49 0.102 1730
 1732 3 -53.03 143.78 22.62 0.115 1731
 1733 3 -53.07 143.88 22.74 0.129 1732
 1734 3 -53.1 143.97 22.87 0.134 1733
 1735 3 -53.15 143.97 23.03 0.129 1734
 1736 3 -53.24 143.97 23.15 0.182 1735
 1737 3 -53.32 143.97 23.28 0.245 1736
 1738 3 -53.32 143.97 23.42 0.321 1737
 1739 3 -53.29 144.07 23.58 0.334 1738
 1740 3 -53.28 144.17 23.69 0.389 1739
 1741 3 -53.15 144.78 23.77 0.143 1740
 1742 3 -53.18 144.88 23.77 0.132 1741
 1743 3 -53.18 144.97 23.89 0.093 1742
 1744 3 -53.18 145.17 24 0.111 1743
 1745 3 -53.1 145.17 24.11 0.178 1744
 1746 3 -53.1 145.38 24.21 0.188 1745
 1747 3 -53.21 145.47 24.43 0.102 1746
 1748 3 -53.22 145.57 24.54 0.119 1747
 1749 3 -53.27 145.57 24.66 0.136 1748
 1750 3 -53.32 145.57 24.87 0.172 1749
 1751 3 -53.28 145.57 25 0.2 1750
 1752 3 -53.33 145.57 25.2 0.207 1751
 1753 3 -53.32 145.78 25.36 0.165 1752
 1754 3 -53.29 145.97 25.43 0.147 1753
 1755 3 -53.25 146.28 25.5 0.134 1754
 1756 3 -53.25 146.57 25.55 0.108 1755
 1757 3 -53.29 146.78 25.59 0.123 1756
 1758 3 -53.28 146.97 25.68 0.14 1757
 1759 3 -53.29 147.17 25.71 0.103 1758
 1760 3 -53.25 147.38 25.77 0.113 1759
 1761 3 -53.21 147.47 25.86 0.148 1760
 1762 3 -53.17 147.57 25.7 0.179 1761
 1763 3 -53.21 147.78 25.77 0.198 1762
 1764 3 -53.39 147.79 26.14 0.107 1763
 1765 3 -53.5 147.79 26.37 0.133 1764
 1766 3 -53.61 147.68 26.55 0.121 1765
 1767 3 -53.64 147.68 26.71 0.11 1766
 1768 3 -53.68 147.58 26.86 0.125 1767
 1769 3 -53.7 147.58 27.02 0.107 1768
 1770 3 -53.77 147.68 27.14 0.071 1769
 1771 3 -53.82 147.79 27.25 0.096 1770
 1772 3 -53.85 147.89 27.41 0.124 1771
 1773 3 -53.85 147.98 27.57 0.13 1772
 1774 3 -53.82 148.08 27.73 0.109 1773
 1775 3 -53.82 148.18 27.89 0.124 1774
 1776 3 -53.82 148.29 28.04 0.127 1775
 1777 3 -53.92 148.29 28.14 0.109 1776
 1778 3 -54.02 148.39 28.3 0.102 1777
 1779 3 -54.07 148.58 28.39 0.113 1778
 1780 3 -54.17 148.58 28.48 0.095 1779
 1781 3 -54.18 148.68 28.57 0.126 1780
 1782 3 -54.21 148.79 28.66 0.13 1781
 1783 3 -54.15 148.89 28.93 0.096 1782
 1784 3 -54.07 148.98 29.09 0.103 1783
 1785 3 -53.97 148.98 29.14 0.169 1784
 1786 3 -53.88 149.08 29.3 0.149 1785
 1787 3 -53.75 149.08 29.43 0.117 1786
 1788 3 -53.75 149.18 29.48 0.145 1787
 1789 3 -53.68 149.29 29.55 0.175 1788
 1790 3 -53.6 149.29 29.68 0.182 1789
 1791 3 -53.53 149.29 29.77 0.248 1790
 1792 3 -53.38 149.39 29.98 0.305 1791
 1793 3 -53.29 149.39 30.12 0.314 1792
 1794 3 -53.25 149.58 30.23 0.292 1793
 1795 3 -53.17 149.68 30.34 0.226 1794
 1796 3 -53.03 149.89 30.43 0.146 1795
 1797 3 -53 149.98 30.5 0.141 1796
 1798 3 -52.96 150.08 30.62 0.076 1797
 1799 3 -52.89 150.18 30.68 0.064 1798
 1800 3 -52.85 150.29 30.8 0.111 1799
 1801 3 -52.82 150.39 30.91 0.125 1800
 1802 3 -52.82 150.48 30.98 0.107 1801
 1803 3 -52.79 150.48 31.11 0.113 1802
 1804 3 -52.77 150.58 31.25 0.093 1803
 1805 3 -52.71 150.58 31.36 0.134 1804
 1806 3 -52.75 150.68 31.55 0.14 1805
 1807 3 -52.82 150.79 31.68 0.114 1806
 1808 3 -52.85 150.98 31.82 0.113 1807
 1809 3 -52.93 151.08 31.93 0.115 1808
 1810 3 -52.99 151.18 32.03 0.095 1809
 1811 3 -52.96 151.29 32.11 0.122 1810
 1812 3 -52.89 151.39 32.19 0.2 1811
 1813 3 -52.85 151.58 32.25 0.223 1812
 1814 3 -52.83 151.79 32.39 0.236 1813
 1815 3 -52.81 151.89 32.54 0.254 1814
 1816 3 -52.78 151.89 32.65 0.304 1815
 1817 3 -52.75 151.98 32.79 0.346 1816
 1818 3 -52.82 151.98 32.93 0.355 1817
 1819 3 -52.83 151.98 33.1 0.299 1818
 1820 3 -52.78 151.98 33.21 0.199 1819
 1821 3 -52.78 151.98 33.33 0.137 1820
 1822 3 -52.68 151.98 33.49 0.092 1821
 1823 3 -52.63 151.98 33.61 0.103 1822
 1824 3 -52.56 151.98 33.71 0.095 1823
 1825 3 -52.43 152.08 33.83 0.11 1824
 1826 3 -52.39 152.18 33.94 0.155 1825
 1827 3 -52.29 152.29 34 0.152 1826
 1828 3 -52.17 152.29 34.13 0.117 1827
 1829 3 -52.03 152.39 34.24 0.108 1828
 1830 3 -51.95 152.39 34.32 0.122 1829
 1831 3 -51.82 152.39 34.46 0.112 1830
 1832 3 -51.72 152.48 34.54 0.147 1831
 1833 3 -51.61 152.48 34.61 0.16 1832
 1834 3 -51.43 152.58 34.67 0.152 1833
 1835 3 -51.22 152.58 34.69 0.116 1834
 1836 3 -51.06 152.68 34.72 0.141 1835
 1837 3 -50.85 152.68 34.79 0.272 1836
 1838 3 -50.78 152.68 34.93 0.301 1837
 1839 3 -50.56 152.58 34.85 0.216 1838
 1840 3 -50.4 152.58 34.89 0.14 1839
 1841 3 -50.24 152.48 34.85 0.122 1840
 1842 3 -50 152.39 34.78 0.129 1841
 1843 3 -49.93 152.29 34.79 0.151 1842
 1844 3 -49.79 152.08 34.93 0.054 1843
 1845 3 -51.08 152.89 35.22 0.209 1838
 1846 3 -51.18 152.98 35.29 0.079 1845
 1847 3 -53.97 149.48 29.93 0.087 1791
 1848 3 -54.02 149.68 29.96 0.058 1847
 1849 3 -51.71 142.09 20.44 0.291 1713
 1850 3 -51.79 142.19 20.49 0.227 1849
 1851 3 -51.58 141.98 20.78 0.178 1850
 1852 3 -51.61 141.98 20.99 0.204 1851
 1853 3 -51.64 142.19 21.13 0.157 1852
 1854 3 -51.58 142.19 21.33 0.133 1853
 1855 3 -51.61 142.29 21.44 0.177 1854
 1856 3 -51.65 142.29 21.63 0.213 1855
 1857 3 -51.67 142.38 21.81 0.204 1856
 1858 3 -51.53 142.29 22.03 0.155 1857
 1859 3 -51.47 142.38 22.22 0.15 1858
 1860 3 -51.43 142.48 22.37 0.148 1859
 1861 3 -51.46 142.48 22.51 0.136 1860
 1862 3 -51.46 142.48 22.67 0.129 1861
 1863 3 -51.45 142.48 22.85 0.128 1862
 1864 3 -51.43 142.59 23.01 0.123 1863
 1865 3 -51.45 142.69 23.12 0.138 1864
 1866 3 -51.39 142.78 23.24 0.145 1865
 1867 3 -51.39 142.88 23.42 0.206 1866
 1868 3 -51.32 143.07 23.62 0.155 1867
 1869 3 -51.27 143.17 23.72 0.148 1868
 1870 3 -51.24 143.28 23.87 0.181 1869
 1871 3 -51.21 143.38 24.05 0.187 1870
 1872 3 -51.21 143.47 24.22 0.179 1871
 1873 3 -51.15 143.57 24.4 0.163 1872
 1874 3 -51.1 143.57 24.58 0.159 1873
 1875 3 -51.06 143.57 24.69 0.154 1874
 1876 3 -51.1 143.67 24.87 0.148 1875
 1877 3 -51.1 143.67 25.06 0.174 1876
 1878 3 -51.07 143.67 25.21 0.204 1877
 1879 3 -50.99 143.67 25.33 0.251 1878
 1880 3 -50.92 143.78 25.4 0.297 1879
 1881 3 -50.89 143.88 25.51 0.334 1880
 1882 3 -50.9 143.88 25.67 0.359 1881
 1883 3 -50.85 143.88 25.8 0.362 1882
 1884 3 -50.82 143.97 25.9 0.36 1883
 1885 3 -50.85 144.07 26.01 0.321 1884
 1886 3 -50.78 144.07 26.12 0.342 1885
 1887 3 -50.78 144.17 26.17 0.328 1886
 1888 3 -50.74 144.38 26.26 0.305 1887
 1889 3 -50.68 144.57 26.37 0.357 1888
 1890 3 -50.71 144.78 26.4 0.4 1889
 1891 3 -50.67 144.97 25.83 0.101 1890
 1892 3 -50.68 144.88 25.69 0.08 1891
 1893 3 -50.7 144.88 25.53 0.13 1892
 1894 3 -50.68 144.67 25.4 0.143 1893
 1895 3 -50.6 144.57 25.26 0.106 1894
 1896 3 -50.54 144.47 25.19 0.131 1895
 1897 3 -50.43 144.28 25.1 0.14 1896
 1898 3 -50.31 144.28 24.96 0.102 1897
 1899 3 -50.25 144.28 24.85 0.072 1898
 1900 3 -50.18 144.28 24.76 0.077 1899
 1901 3 -50.1 144.38 24.62 0.144 1900
 1902 3 -50.04 144.38 24.37 0.167 1901
 1903 3 -49.95 144.47 24.17 0.171 1902
 1904 3 -49.83 144.59 23.97 0.18 1903
 1905 3 -49.75 144.59 23.88 0.222 1904
 1906 3 -49.71 144.48 23.72 0.27 1905
 1907 3 -49.64 144.48 23.6 0.298 1906
 1908 3 -49.63 144.59 23.4 0.285 1907
 1909 3 -49.7 144.59 23.21 0.313 1908
 1910 3 -49.71 144.59 23.05 0.356 1909
 1911 3 -49.75 144.59 22.9 0.307 1910
 1912 3 -49.75 144.69 22.72 0.241 1911
 1913 3 -50.61 144.78 26.55 0.406 1890
 1914 3 -50.58 144.78 26.71 0.364 1913
 1915 3 -50.56 144.88 26.9 0.335 1914
 1916 3 -50.47 144.88 27.08 0.267 1915
 1917 3 -50.46 144.79 27.3 0.185 1916
 1918 3 -50.39 144.68 27.51 0.134 1917
 1919 3 -50.35 144.68 27.71 0.113 1918
 1920 3 -50.28 144.68 27.81 0.154 1919
 1921 3 -50.21 144.68 27.97 0.206 1920
 1922 3 -50.25 144.79 28.17 0.205 1921
 1923 3 -50.25 144.89 28.37 0.212 1922
 1924 3 -50.32 144.98 28.62 0.2 1923
 1925 3 -50.31 145.08 28.76 0.168 1924
 1926 3 -50.35 145.29 28.78 0.169 1925
 1927 3 -50.4 145.39 28.9 0.137 1926
 1928 3 -50.45 145.58 28.99 0.132 1927
 1929 3 -50.54 145.68 29.15 0.119 1928
 1930 3 -50.64 145.79 29.26 0.111 1929
 1931 3 -50.71 145.79 29.38 0.117 1930
 1932 3 -50.82 145.89 29.55 0.118 1931
 1933 3 -50.89 145.98 29.62 0.117 1932
 1934 3 -50.96 145.98 29.77 0.129 1933
 1935 3 -51.03 146.08 29.91 0.137 1934
 1936 3 -51.03 146.18 30.05 0.117 1935
 1937 3 -51 146.08 30.18 0.104 1936
 1938 3 -51.08 146.08 30.27 0.11 1937
 1939 3 -51.15 146.18 30.39 0.168 1938
 1940 3 -51.18 146.39 30.61 0.172 1939
 1941 3 -51.13 146.48 30.84 0.137 1940
 1942 3 -51.1 146.68 30.96 0.144 1941
 1943 3 -51.1 146.79 31.09 0.142 1942
 1944 3 -51.07 146.98 31.25 0.127 1943
 1945 3 -51.07 147.08 31.39 0.124 1944
 1946 3 -51.1 147.08 31.52 0.18 1945
 1947 3 -51.18 147.18 31.66 0.256 1946
 1948 3 -51.29 147.29 31.77 0.299 1947
 1949 3 -51.26 147.39 31.9 0.361 1948
 1950 3 -51.33 147.48 32.03 0.393 1949
 1951 3 -51.32 147.58 32.14 0.428 1950
 1952 3 -51.37 147.79 32.21 0.424 1951
 1953 3 -51.34 147.98 32.32 0.416 1952
 1954 3 -51.3 148.08 32.43 0.36 1953
 1955 3 -51.28 148.18 32.5 0.324 1954
 1956 3 -51.19 148.29 32.56 0.262 1955
 1957 3 -51.14 148.39 32.67 0.226 1956
 1958 3 -50.9 148.48 32.82 0.145 1957
 1959 3 -50.86 148.48 32.93 0.148 1958
 1960 3 -50.78 148.58 33.06 0.167 1959
 1961 3 -50.93 148.68 33.4 0.15 1960
 1962 3 -50.96 148.79 33.5 0.146 1961
 1963 3 -50.94 148.79 33.64 0.149 1962
 1964 3 -50.98 148.89 33.75 0.131 1963
 1965 3 -51.01 148.98 33.9 0.145 1964
 1966 3 -51.05 149.18 34.04 0.156 1965
 1967 3 -51.03 149.29 34.17 0.134 1966
 1968 3 -51 149.48 34.29 0.151 1967
 1969 3 -51 149.58 34.43 0.151 1968
 1970 3 -51.07 149.79 34.57 0.18 1969
 1971 3 -51.07 149.89 34.69 0.168 1970
 1972 3 -51.12 149.98 34.82 0.181 1971
 1973 3 -51.15 150.18 34.88 0.16 1972
 1974 3 -51.16 150.29 34.99 0.208 1973
 1975 3 -51.15 150.48 35.08 0.214 1974
 1976 3 -51.11 150.58 35.29 0.176 1975
 1977 3 -51.11 150.68 35.44 0.161 1976
 1978 3 -51.08 150.68 35.61 0.174 1977
 1979 3 -51 150.79 35.81 0.134 1978
 1980 3 -50.93 150.79 35.96 0.106 1979
 1981 3 -50.84 150.8 36.1 0.116 1980
 1982 3 -50.76 150.78 36.24 0.116 1981
 1983 3 -50.76 150.89 36.39 0.128 1982
 1984 3 -50.79 150.89 36.54 0.129 1983
 1985 3 -50.73 150.99 36.64 0.136 1984
 1986 3 -50.72 150.99 36.78 0.17 1985
 1987 3 -50.65 150.99 36.93 0.174 1986
 1988 3 -50.61 150.99 37.11 0.161 1987
 1989 3 -50.64 151.09 37.29 0.162 1988
 1990 3 -50.68 151.18 37.4 0.116 1989
 1991 3 -50.66 151.28 37.54 0.125 1990
 1992 3 -50.71 151.49 37.61 0.124 1991
 1993 3 -50.62 151.59 37.68 0.137 1992
 1994 3 -50.55 151.68 37.81 0.134 1993
 1995 3 -50.5 151.68 37.93 0.164 1994
 1996 3 -50.43 151.78 37.99 0.175 1995
 1997 3 -50.36 151.89 38.06 0.147 1996
 1998 3 -50.28 152.09 38.11 0.132 1997
 1999 3 -50.16 152.18 38.18 0.151 1998
 2000 3 -50.08 152.28 38.25 0.157 1999
 2001 3 -50.03 152.39 38.35 0.213 2000
 2002 3 -49.97 152.39 38.46 0.223 2001
 2003 3 -49.9 152.49 38.56 0.226 2002
 2004 3 -49.86 152.68 38.61 0.152 2003
 2005 3 -49.86 152.78 38.67 0.12 2004
 2006 3 -49.82 152.99 38.75 0.098 2005
 2007 3 -49.78 153.09 38.89 0.117 2006
 2008 3 -49.72 153.18 39 0.133 2007
 2009 3 -49.69 153.18 39.13 0.164 2008
 2010 3 -49.61 153.28 39.25 0.164 2009
 2011 3 -49.54 153.39 39.35 0.137 2010
 2012 3 -49.46 153.49 39.43 0.141 2011
 2013 3 -49.39 153.49 39.64 0.132 2012
 2014 3 -49.26 153.68 39.78 0.225 2013
 2015 3 -49.18 153.78 39.9 0.215 2014
 2016 3 -49.07 153.78 40.04 0.257 2015
 2017 3 -48.98 153.89 40.15 0.256 2016
 2018 3 -48.91 153.99 40.26 0.293 2017
 2019 3 -48.86 154.09 40.36 0.319 2018
 2020 3 -48.75 154.18 40.46 0.35 2019
 2021 3 -48.64 154.18 40.54 0.373 2020
 2022 3 -48.57 154.28 40.64 0.413 2021
 2023 3 -48.47 154.39 40.74 0.391 2022
 2024 3 -48.4 154.49 40.86 0.343 2023
 2025 3 -48.33 154.59 40.96 0.339 2024
 2026 3 -48.18 154.68 41.04 0.296 2025
 2027 3 -48.03 154.78 41.07 0.289 2026
 2028 3 -47.84 155.09 41.07 0.228 2027
 2029 3 -47.75 155.28 41.29 0.131 2028
 2030 3 -47.71 155.39 41.38 0.123 2029
 2031 3 -47.68 155.39 41.56 0.11 2030
 2032 3 -47.61 155.49 41.65 0.096 2031
 2033 3 -47.51 155.59 41.76 0.138 2032
 2034 3 -47.44 155.59 41.85 0.133 2033
 2035 3 -47.36 155.78 41.94 0.131 2034
 2036 3 -47.26 155.89 41.97 0.104 2035
 2037 3 -47.18 155.99 42 0.145 2036
 2038 3 -47.15 156.18 42.04 0.162 2037
 2039 3 -47.08 156.28 42.1 0.171 2038
 2040 3 -46.98 156.28 42.18 0.149 2039
 2041 3 -46.79 156.39 42.28 0.162 2040
 2042 3 -46.65 156.59 42.36 0.162 2041
 2043 3 -46.55 156.68 42.39 0.161 2042
 2044 3 -46.44 156.78 42.49 0.125 2043
 2045 3 -46.33 156.78 42.61 0.087 2044
 2046 3 -46.22 156.89 42.68 0.081 2045
 2047 3 -46.15 156.99 42.72 0.1 2046
 2048 3 -46.08 156.99 42.82 0.096 2047
 2049 3 -45.83 156.99 42.85 0.142 2048
 2050 3 -45.65 157.09 42.82 0.169 2049
 2051 3 -45.47 157.09 42.68 0.138 2050
 2052 3 -45.44 157.28 42.65 0.158 2051
 2053 3 -45.33 157.28 42.64 0.138 2052
 2054 3 -45.12 157.28 42.69 0.124 2053
 2055 3 -44.98 157.28 42.69 0.116 2054
 2056 3 -44.86 157.18 42.68 0.134 2055
 2057 3 -44.72 157.09 42.64 0.121 2056
 2058 3 -44.5 156.99 42.64 0.147 2057
 2059 3 -44.37 156.99 42.68 0.126 2058
 2060 3 -44.19 156.99 42.68 0.116 2059
 2061 3 -43.86 157.09 42.68 0.134 2060
 2062 3 -43.73 156.99 42.74 0.125 2061
 2063 3 -43.55 156.99 42.78 0.126 2062
 2064 3 -43.34 157.09 42.85 0.112 2063
 2065 3 -43.19 157.18 42.82 0.096 2064
 2066 3 -43.01 157.28 42.9 0.119 2065
 2067 3 -42.9 157.28 42.93 0.163 2066
 2068 3 -42.75 157.39 43 0.138 2067
 2069 3 -42.54 157.49 43.18 0.136 2068
 2070 3 -42.44 157.49 43.21 0.16 2069
 2071 3 -42.36 157.59 43.22 0.217 2070
 2072 3 -42.26 157.68 43.17 0.293 2071
 2073 3 -42.15 157.78 43.19 0.345 2072
 2074 3 -42.03 157.78 43.21 0.354 2073
 2075 3 -41.91 157.99 43.21 0.378 2074
 2076 3 -41.78 157.99 43.18 0.371 2075
 2077 3 -41.61 157.99 43.15 0.301 2076
 2078 3 -41.48 158.09 43.1 0.197 2077
 2079 3 -41.3 158.28 42.89 0.104 2078
 2080 3 -41.19 158.39 42.87 0.093 2079
 2081 3 -41.07 158.39 42.84 0.099 2080
 2082 3 -40.94 158.49 42.83 0.088 2081
 2083 3 -40.84 158.49 42.83 0.103 2082
 2084 3 -40.71 158.49 42.8 0.165 2083
 2085 3 -40.59 158.59 42.89 0.227 2084
 2086 3 -40.46 158.59 42.93 0.25 2085
 2087 3 -40.29 158.49 42.87 0.219 2086
 2088 3 -40.15 158.39 42.89 0.116 2087
 2089 3 -40.15 158.28 42.95 0.084 2088
 2090 3 -40.33 158.99 42.94 0.128 2087
 2091 3 -40.4 159.09 42.93 0.154 2090
 2092 3 -40.33 159.49 43.01 0.1 2091
 2093 3 -40.34 159.59 43.02 0.131 2092
 2094 3 -40.3 159.78 43.02 0.191 2093
 2095 3 -40.23 159.89 43 0.233 2094
 2096 3 -40.19 159.99 42.94 0.256 2095
 2097 3 -40.12 160.09 42.97 0.23 2096
 2098 3 -40.28 160.18 42.65 0.127 2097
 2099 3 -40.33 160.18 42.44 0.000125 2098
 2100 3 -45.87 156.78 43.25 0.073 2049
 2101 3 -45.87 156.78 43.36 0.064 2100
 2102 3 -46.03 157.09 42.88 0.089 2048
 2103 3 -46.04 157.09 43 0.08 2102
 2104 3 -47.75 155.28 40.93 0.11 2028
 2105 3 -47.69 155.49 40.86 0.123 2104
 2106 3 -47.66 155.59 40.81 0.143 2105
 2107 3 -47.65 155.68 40.75 0.156 2106
 2108 3 -47.72 155.78 40.67 0.204 2107
 2109 3 -48.01 155.78 40.64 0.095 2108
 2110 3 -48.09 155.89 40.6 0.092 2109
 2111 3 -48.19 155.89 40.5 0.099 2110
 2112 3 -48.19 156.09 40.44 0.076 2111
 2113 3 -48.25 156.18 40.34 0.056 2112
 2114 3 -47.59 155.78 40.44 0.153 2108
 2115 3 -47.59 155.89 40.28 0.149 2114
 2116 3 -47.64 155.99 40.11 0.116 2115
 2117 3 -47.68 155.99 39.9 0.118 2116
 2118 3 -47.66 156.09 39.71 0.108 2117
 2119 3 -47.69 156.09 39.56 0.138 2118
 2120 3 -47.76 156.09 39.38 0.126 2119
 2121 3 -47.73 156.09 39.18 0.134 2120
 2122 3 -47.72 156.09 38.99 0.144 2121
 2123 3 -47.65 156.09 38.79 0.151 2122
 2124 3 -47.64 156.09 38.67 0.186 2123
 2125 3 -47.69 155.99 38.54 0.235 2124
 2126 3 -47.69 155.89 38.46 0.258 2125
 2127 3 -47.46 155.99 38.24 0.151 2126
 2128 3 -47.25 156.09 38.08 0.156 2127
 2129 3 -47.16 156.19 38 0.119 2128
 2130 3 -47.07 156.19 37.88 0.101 2129
 2131 3 -47 156.3 37.74 0.105 2130
 2132 3 -46.93 156.3 37.61 0.132 2131
 2133 3 -46.83 156.39 37.44 0.146 2132
 2134 3 -46.72 156.48 37.36 0.161 2133
 2135 3 -46.64 156.58 37.25 0.126 2134
 2136 3 -46.56 156.68 37.25 0.114 2135
 2137 3 -46.43 156.79 37.17 0.111 2136
 2138 3 -46.25 156.68 37.11 0.17 2137
 2139 3 -46.08 156.68 37.04 0.129 2138
 2140 3 -46 156.79 37.03 0.155 2139
 2141 3 -45.9 156.89 36.96 0.148 2140
 2142 3 -45.79 156.89 36.94 0.195 2141
 2143 3 -45.67 156.89 36.96 0.209 2142
 2144 3 -45.57 156.98 36.93 0.23 2143
 2145 3 -45.46 157.08 36.67 0.149 2144
 2146 3 -45.39 157.18 36.46 0.109 2145
 2147 3 -45.32 157.29 36.39 0.108 2146
 2148 3 -45.24 157.39 36.28 0.145 2147
 2149 3 -45.17 157.48 36.19 0.13 2148
 2150 3 -45 157.58 36.19 0.098 2149
 2151 3 -44.89 157.58 36.13 0.12 2150
 2152 3 -44.78 157.68 36.11 0.177 2151
 2153 3 -44.63 157.79 36.07 0.206 2152
 2154 3 -44.57 157.89 36.03 0.236 2153
 2155 3 -44.47 157.98 35.93 0.283 2154
 2156 3 -44.38 158.08 35.75 0.417 2155
 2157 3 -44.32 158.18 35.66 0.431 2156
 2158 3 -44.21 158.29 35.6 0.462 2157
 2159 3 -44.08 158.39 35.6 0.439 2158
 2160 3 -43.97 158.29 35.54 0.433 2159
 2161 3 -43.77 158.18 35.53 0.427 2160
 2162 3 -43.65 158.29 35.46 0.406 2161
 2163 3 -43.53 158.29 35.39 0.439 2162
 2164 3 -43.46 158.18 35.29 0.423 2163
 2165 3 -43.42 158.29 35.17 0.438 2164
 2166 3 -43.33 158.18 34.97 0.377 2165
 2167 3 -43.35 158.29 34.78 0.296 2166
 2168 3 -43.15 158.39 34.74 0.209 2167
 2169 3 -43.02 158.39 34.64 0.187 2168
 2170 3 -42.78 158.48 34.61 0.152 2169
 2171 3 -42.65 158.48 34.57 0.145 2170
 2172 3 -42.43 158.39 34.57 0.106 2171
 2173 3 -42.31 158.48 34.51 0.097 2172
 2174 3 -42.18 158.58 34.5 0.128 2173
 2175 3 -42.11 158.68 34.47 0.147 2174
 2176 3 -41.95 158.79 34.46 0.173 2175
 2177 3 -41.82 158.89 34.39 0.169 2176
 2178 3 -41.64 158.98 34.33 0.151 2177
 2179 3 -41.47 158.98 34.33 0.119 2178
 2180 3 -41.39 159.08 34.3 0.107 2179
 2181 3 -41.24 159.18 34.33 0.146 2180
 2182 3 -41.03 159.18 34.27 0.1 2181
 2183 3 -40.92 159.18 34.27 0.126 2182
 2184 3 -40.71 159.18 34.26 0.206 2183
 2185 3 -40.6 159.18 34.15 0.192 2184
 2186 3 -40.47 159.18 34.11 0.137 2185
 2187 3 -40.31 159.18 34.12 0.085 2186
 2188 3 -40.18 159.18 34.07 0.104 2187
 2189 3 -40.06 159.29 33.95 0.103 2188
 2190 3 -39.93 159.29 33.84 0.082 2189
 2191 3 -39.83 159.39 33.8 0.152 2190
 2192 3 -39.77 159.48 33.77 0.199 2191
 2193 3 -39.64 159.39 33.76 0.227 2192
 2194 3 -39.46 159.48 33.76 0.193 2193
 2195 3 -48.21 155.78 38.49 0.102 2126
 2196 3 -48.34 155.68 38.46 0.079 2195
 2197 3 -48.44 155.59 38.4 0.096 2196
 2198 3 -50.46 148.68 33 0.084 1960
 2199 3 -50.35 148.89 32.83 0.085 2198
 2200 3 -51.53 142.78 23.76 0.055 1867
 2201 3 -50.96 135.58 8.31 0.08 1618
 2202 3 -50.97 135.58 8.21 0.048 2201
 2203 3 -55.46 111.67 -0.6 0.672 1189
 2204 3 -55.6 111.28 -0.37 0.695 2203
 2205 3 -55.6 111.28 -0.22 0.715 2204
 2206 3 -55.53 111.17 -0.09 0.689 2205
 2207 3 -55.53 111.08 0.06 0.676 2206
 2208 3 -55.54 110.97 0.23 0.648 2207
 2209 3 -55.68 110.87 0.46 0.663 2208
 2210 3 -55.78 110.78 0.6 0.743 2209
 2211 3 -55.75 110.58 0.91 0.737 2210
 2212 3 -55.72 110.78 1 0.834 2211
 2213 3 -55.63 110.67 1.21 0.856 2212
 2214 3 -55.74 110.78 1.38 0.903 2213
 2215 3 -55.68 110.67 1.59 0.886 2214
 2216 3 -55.64 110.97 1.64 0.89 2215
 2217 3 -55.54 110.97 1.79 0.882 2216
 2218 3 -55.58 111.17 1.91 0.816 2217
 2219 3 -55.61 111.08 2.07 0.78 2218
 2220 3 -55.64 111.17 2.22 0.738 2219
 2221 3 -55.64 111.17 2.41 0.714 2220
 2222 3 -55.64 111.28 2.6 0.688 2221
 2223 3 -55.67 111.17 2.8 0.655 2222
 2224 3 -55.64 111.37 2.95 0.633 2223
 2225 3 -55.68 111.28 3.18 0.586 2224
 2226 3 -55.75 111.28 3.33 0.559 2225
 2227 3 -55.78 111.28 3.51 0.525 2226
 2228 3 -55.85 111.28 3.7 0.499 2227
 2229 3 -55.86 111.17 3.88 0.481 2228
 2230 3 -55.92 111.08 4.08 0.468 2229
 2231 3 -55.93 111.08 4.23 0.421 2230
 2232 3 -55.96 110.97 4.41 0.432 2231
 2233 3 -55.97 111.08 4.65 0.438 2232
 2234 3 -56.04 111.08 4.84 0.43 2233
 2235 3 -56.07 111.08 5.03 0.426 2234
 2236 3 -56.2 110.97 5.27 0.389 2235
 2237 3 -56.29 110.97 5.45 0.387 2236
 2238 3 -56.35 110.97 5.58 0.407 2237
 2239 3 -56.39 110.97 5.78 0.397 2238
 2240 3 -56.43 110.87 5.96 0.387 2239
 2241 3 -56.49 110.87 6.11 0.4 2240
 2242 3 -56.53 110.87 6.29 0.394 2241
 2243 3 -56.64 110.87 6.45 0.389 2242
 2244 3 -56.71 110.87 6.66 0.375 2243
 2245 3 -56.72 110.87 6.83 0.421 2244
 2246 3 -56.82 110.88 6.92 0.463 2245
 2247 3 -56.82 110.88 7.11 0.478 2246
 2248 3 -56.83 110.79 7.32 0.476 2247
 2249 3 -56.86 110.79 7.49 0.425 2248
 2250 3 -56.79 110.78 7.7 0.433 2249
 2251 3 -56.9 110.68 7.89 0.412 2250
 2252 3 -56.94 110.57 8.05 0.451 2251
 2253 3 -57 110.68 8.17 0.425 2252
 2254 3 -56.97 110.57 8.33 0.4 2253
 2255 3 -56.98 110.48 8.5 0.389 2254
 2256 3 -57.03 110.57 8.67 0.458 2255
 2257 3 -57.09 110.48 8.85 0.445 2256
 2258 3 -57.21 110.48 9.01 0.422 2257
 2259 3 -57.28 110.48 9.17 0.414 2258
 2260 3 -57.4 110.37 9.35 0.417 2259
 2261 3 -57.5 110.37 9.48 0.402 2260
 2262 3 -57.64 110.28 9.75 0.416 2261
 2263 3 -57.82 110.18 9.98 0.367 2262
 2264 3 -57.69 110.07 9.99 0.393 2263
 2265 3 -57.61 110.07 10.08 0.343 2264
 2266 3 -57.76 109.98 10.14 0.372 2265
 2267 3 -57.94 109.98 10.39 0.449 2266
 2268 3 -57.97 109.78 10.48 0.438 2267
 2269 3 -58 109.68 10.64 0.46 2268
 2270 3 -58.01 109.57 10.77 0.424 2269
 2271 3 -58.11 109.48 10.96 0.416 2270
 2272 3 -58.14 109.28 11.11 0.486 2271
 2273 3 -58.16 109.07 11.23 0.507 2272
 2274 3 -58.05 108.98 11.33 0.507 2273
 2275 3 -58.14 108.78 11.48 0.532 2274
 2276 3 -58.19 108.68 11.71 0.594 2275
 2277 3 -58.18 108.57 11.86 0.646 2276
 2278 3 -58.16 108.48 11.97 0.684 2277
 2279 3 -58.19 108.48 12.21 0.767 2278
 2280 3 -58.09 108.37 12.3 0.794 2279
 2281 3 -58.22 108.28 12.51 0.843 2280
 2282 3 -58.15 108.28 12.69 0.893 2281
 2283 3 -58.04 108.07 12.76 0.874 2282
 2284 3 -57.9 108.07 12.85 0.825 2283
 2285 3 -57.9 107.98 13.07 0.813 2284
 2286 3 -57.84 107.98 13.19 0.758 2285
 2287 3 -57.69 107.98 13.33 0.683 2286
 2288 3 -57.65 107.87 13.39 0.632 2287
 2289 3 -57.53 107.87 13.48 0.587 2288
 2290 3 -57.41 107.78 13.51 0.577 2289
 2291 3 -57.34 107.68 13.61 0.58 2290
 2292 3 -57.21 107.68 13.77 0.567 2291
 2293 3 -57.11 107.57 13.84 0.521 2292
 2294 3 -57.03 107.48 13.96 0.445 2293
 2295 3 -56.87 107.48 14.06 0.463 2294
 2296 3 -56.78 107.37 14.15 0.47 2295
 2297 3 -56.72 107.28 14.25 0.469 2296
 2298 3 -56.62 107.18 14.32 0.469 2297
 2299 3 -56.58 107.07 14.41 0.44 2298
 2300 3 -56.53 106.98 14.54 0.471 2299
 2301 3 -56.36 106.87 14.63 0.483 2300
 2302 3 -56.21 106.87 14.78 0.464 2301
 2303 3 -56.01 106.87 14.97 0.485 2302
 2304 3 -55.93 106.68 15.01 0.457 2303
 2305 3 -55.69 106.68 14.97 0.398 2304
 2306 3 -55.65 106.48 15.08 0.383 2305
 2307 3 -55.59 106.37 15.02 0.403 2306
 2308 3 -55.55 106.28 15.11 0.401 2307
 2309 3 -55.53 106.07 15.06 0.362 2308
 2310 3 -55.4 106.07 15.16 0.411 2309
 2311 3 -55.3 105.98 15.09 0.423 2310
 2312 3 -55.21 105.78 15.25 0.525 2311
 2313 3 -55.04 105.78 15.34 0.498 2312
 2314 3 -54.83 105.78 15.25 0.477 2313
 2315 3 -54.72 105.78 15.3 0.487 2314
 2316 3 -54.55 105.68 15.3 0.503 2315
 2317 3 -54.41 105.68 15.39 0.515 2316
 2318 3 -54.18 105.57 15.4 0.509 2317
 2319 3 -54.04 105.48 15.53 0.499 2318
 2320 3 -53.84 105.48 15.55 0.447 2319
 2321 3 -53.79 105.37 15.62 0.46 2320
 2322 3 -53.72 105.18 15.59 0.463 2321
 2323 3 -53.55 105.07 15.53 0.445 2322
 2324 3 -53.44 104.98 15.61 0.434 2323
 2325 3 -53.28 104.87 15.68 0.408 2324
 2326 3 -53.14 104.78 15.67 0.393 2325
 2327 3 -53.01 104.78 15.65 0.404 2326
 2328 3 -52.87 104.57 15.66 0.396 2327
 2329 3 -52.72 104.48 15.59 0.404 2328
 2330 3 -52.57 104.37 15.58 0.401 2329
 2331 3 -52.43 104.28 15.6 0.384 2330
 2332 3 -52.28 104.18 15.58 0.388 2331
 2333 3 -52.11 104.18 15.58 0.387 2332
 2334 3 -51.97 104.18 15.53 0.396 2333
 2335 3 -51.83 104.07 15.49 0.421 2334
 2336 3 -51.68 103.98 15.37 0.431 2335
 2337 3 -51.54 103.87 15.34 0.435 2336
 2338 3 -51.4 103.68 15.32 0.43 2337
 2339 3 -51.22 103.68 15.25 0.431 2338
 2340 3 -51.14 103.57 15.19 0.443 2339
 2341 3 -50.93 103.37 15.12 0.451 2340
 2342 3 -50.78 103.28 15.08 0.397 2341
 2343 3 -50.62 103.18 15 0.392 2342
 2344 3 -50.46 103.07 14.92 0.402 2343
 2345 3 -50.3 102.87 14.85 0.394 2344
 2346 3 -50.21 102.87 14.75 0.399 2345
 2347 3 -50.03 102.78 14.68 0.393 2346
 2348 3 -49.82 102.68 14.64 0.431 2347
 2349 3 -49.64 102.68 14.59 0.443 2348
 2350 3 -48.61 102.78 14.18 0.903 2349
 2351 3 -48.65 102.57 14.06 0.786 2350
 2352 3 -48.72 102.48 14 0.77 2351
 2353 3 -48.78 102.37 13.94 0.736 2352
 2354 3 -48.79 101.98 13.89 0.608 2353
 2355 3 -48.83 101.87 13.8 0.57 2354
 2356 3 -48.79 101.87 13.67 0.535 2355
 2357 3 -48.84 101.68 13.58 0.541 2356
 2358 3 -48.86 101.48 13.51 0.537 2357
 2359 3 -48.8 101.37 13.41 0.511 2358
 2360 3 -48.8 101.28 13.26 0.468 2359
 2361 3 -48.72 101.18 13.16 0.494 2360
 2362 3 -48.61 101.07 13.11 0.53 2361
 2363 3 -48.69 100.98 13 0.531 2362
 2364 3 -48.73 100.87 12.86 0.531 2363
 2365 3 -48.69 100.68 12.82 0.557 2364
 2366 3 -48.68 100.48 12.71 0.588 2365
 2367 3 -48.73 100.07 12.68 0.686 2366
 2368 3 -48.91 99.17 12.98 0.124 2367
 2369 3 -49.09 99.18 13.17 0.096 2368
 2370 3 -49.22 99.23 13.23 0.1 2369
 2371 3 -49.34 99.31 13.33 0.072 2370
 2372 3 -48.57 99.87 12.58 0.707 2367
 2373 3 -48.65 99.87 12.48 0.65 2372
 2374 3 -48.65 99.78 12.36 0.629 2373
 2375 3 -48.62 99.68 12.24 0.612 2374
 2376 3 -48.61 99.65 12.11 0.571 2375
 2377 3 -48.57 99.67 11.98 0.519 2376
 2378 3 -48.58 99.54 11.83 0.494 2377
 2379 3 -48.44 99.46 11.73 0.473 2378
 2380 3 -48.34 99.37 11.57 0.446 2379
 2381 3 -48.33 99.31 11.4 0.405 2380
 2382 3 -48.23 99.18 11.28 0.404 2381
 2383 3 -48.22 99.07 11.11 0.407 2382
 2384 3 -48.11 99.03 10.99 0.385 2383
 2385 3 -48.07 98.9 10.87 0.335 2384
 2386 3 -48 98.79 10.73 0.343 2385
 2387 3 -47.94 98.7 10.57 0.33 2386
 2388 3 -47.83 98.62 10.4 0.354 2387
 2389 3 -47.79 98.46 10.26 0.36 2388
 2390 3 -47.76 98.34 10.18 0.371 2389
 2391 3 -47.65 98.19 10.09 0.368 2390
 2392 3 -47.51 98 9.87 0.434 2391
 2393 3 -47.54 97.87 9.74 0.48 2392
 2394 3 -47.5 97.77 9.6 0.538 2393
 2395 3 -47.51 97.67 9.42 0.561 2394
 2396 3 -47.51 97.56 9.23 0.557 2395
 2397 3 -47.53 97.39 9.16 0.589 2396
 2398 3 -47.36 97.09 8.9 0.669 2397
 2399 3 -47.47 96.95 8.84 0.674 2398
 2400 3 -47.44 96.78 8.78 0.707 2399
 2401 3 -47.46 96.61 8.77 0.747 2400
 2402 3 -47.4 96.39 8.66 0.849 2401
 2403 3 -47.33 96.14 8.52 0.927 2402
 2404 3 -47.48 96.06 8.6 0.873 2403
 2405 3 -47.5 95.92 8.52 0.814 2404
 2406 3 -47.59 95.77 8.54 0.778 2405
 2407 3 -47.66 95.58 8.56 0.766 2406
 2408 3 -47.76 95.45 8.52 0.735 2407
 2409 3 -47.79 95.31 8.51 0.676 2408
 2410 3 -47.87 95.12 8.54 0.637 2409
 2411 3 -47.94 94.98 8.53 0.579 2410
 2412 3 -48.03 94.81 8.54 0.571 2411
 2413 3 -48.12 94.67 8.54 0.54 2412
 2414 3 -48.11 94.53 8.53 0.493 2413
 2415 3 -48.19 94.36 8.51 0.444 2414
 2416 3 -48.28 94.17 8.51 0.413 2415
 2417 3 -48.26 94 8.43 0.41 2416
 2418 3 -48.33 93.81 8.36 0.433 2417
 2419 3 -48.44 93.67 8.28 0.421 2418
 2420 3 -48.54 93.53 8.23 0.44 2419
 2421 3 -48.54 93.33 8.15 0.397 2420
 2422 3 -48.65 93.28 8.04 0.396 2421
 2423 3 -48.64 93.08 7.95 0.418 2422
 2424 3 -48.76 92.92 7.88 0.428 2423
 2425 3 -48.68 92.72 7.73 0.444 2424
 2426 3 -48.86 92.58 7.64 0.45 2425
 2427 3 -48.94 92.42 7.61 0.425 2426
 2428 3 -48.98 92.23 7.57 0.4 2427
 2429 3 -49.03 91.98 7.55 0.383 2428
 2430 3 -49.15 91.86 7.44 0.395 2429
 2431 3 -49.21 91.72 7.44 0.397 2430
 2432 3 -49.32 91.56 7.39 0.387 2431
 2433 3 -49.39 91.39 7.36 0.41 2432
 2434 3 -49.43 91.33 7.22 0.409 2433
 2435 3 -49.47 91.11 7.18 0.401 2434
 2436 3 -49.54 90.97 7.11 0.428 2435
 2437 3 -49.58 90.89 7.02 0.447 2436
 2438 3 -49.62 90.81 6.91 0.47 2437
 2439 3 -49.66 90.69 6.82 0.481 2438
 2440 3 -49.72 90.5 6.81 0.518 2439
 2441 3 -49.86 90.42 6.7 0.527 2440
 2442 3 -49.78 90.25 6.57 0.609 2441
 2443 3 -49.86 90.11 6.52 0.613 2442
 2444 3 -49.89 90.02 6.39 0.638 2443
 2445 3 -49.84 89.97 6.22 0.619 2444
 2446 3 -49.83 89.77 6.15 0.585 2445
 2447 3 -49.83 89.64 6.05 0.571 2446
 2448 3 -49.84 89.52 5.94 0.582 2447
 2449 3 -49.79 89.37 5.85 0.572 2448
 2450 3 -49.76 89.2 5.8 0.569 2449
 2451 3 -49.76 89.11 5.65 0.605 2450
 2452 3 -49.87 88.95 5.53 0.646 2451
 2453 3 -49.94 88.81 5.48 0.64 2452
 2454 3 -49.96 88.73 5.39 0.646 2453
 2455 3 -50.04 88.7 5.24 0.648 2454
 2456 3 -50.11 88.61 5.14 0.662 2455
 2457 3 -50.09 88.56 4.98 0.704 2456
 2458 3 -50.18 88.58 4.84 0.76 2457
 2459 3 -50.01 88.62 4.49 0.751 2458
 2460 3 -50.07 88.62 4.4 0.725 2459
 2461 3 -50.11 88.45 4.34 0.718 2460
 2462 3 -50.22 88.39 4.24 0.708 2461
 2463 3 -50.19 88.37 4.06 0.694 2462
 2464 3 -50.15 88.17 3.93 0.67 2463
 2465 3 -50.22 88.11 3.81 0.628 2464
 2466 3 -50.28 88 3.71 0.622 2465
 2467 3 -50.4 87.95 3.65 0.629 2466
 2468 3 -50.68 87.81 3.58 0.573 2467
 2469 3 -50.72 87.72 3.5 0.513 2468
 2470 3 -50.68 87.81 3.38 0.571 2469
 2471 3 -50.76 87.78 3.21 0.581 2470
 2472 3 -50.97 87.72 3.17 0.571 2471
 2473 3 -50.97 87.59 3.02 0.554 2472
 2474 3 -51.12 87.53 2.94 0.551 2473
 2475 3 -51.26 87.5 2.83 0.557 2474
 2476 3 -51.3 87.45 2.73 0.613 2475
 2477 3 -51.4 87.33 2.63 0.625 2476
 2478 3 -51.51 87.27 2.5 0.661 2477
 2479 3 -51.55 87.25 2.38 0.672 2478
 2480 3 -51.64 87.25 2.27 0.675 2479
 2481 3 -51.69 87.22 2.13 0.657 2480
 2482 3 -51.86 87.11 2.06 0.675 2481
 2483 3 -51.9 87.02 1.96 0.682 2482
 2484 3 -52.15 87 1.92 0.675 2483
 2485 3 -52.41 86.95 1.84 0.664 2484
 2486 3 -52.59 86.84 1.73 0.689 2485
 2487 3 -52.71 86.78 1.62 0.689 2486
 2488 3 -52.84 86.69 1.49 0.684 2487
 2489 3 -53.01 86.61 1.34 0.651 2488
 2490 3 -53.07 86.5 1.23 0.667 2489
 2491 3 -53.04 86.33 1.15 0.65 2490
 2492 3 -53.18 86.33 0.99 0.633 2491
 2493 3 -53.25 86.2 0.9 0.592 2492
 2494 3 -53.33 86.06 0.79 0.578 2493
 2495 3 -53.36 86 0.67 0.558 2494
 2496 3 -53.41 85.87 0.56 0.551 2495
 2497 3 -53.47 85.78 0.42 0.538 2496
 2498 3 -53.54 85.7 0.32 0.543 2497
 2499 3 -53.61 85.7 0.18 0.505 2498
 2500 3 -53.61 85.59 0.03 0.489 2499
 2501 3 -53.69 85.52 -0.04 0.494 2500
 2502 3 -53.75 85.36 -0.16 0.508 2501
 2503 3 -53.86 85.36 -0.31 0.512 2502
 2504 3 -53.98 85.25 -0.45 0.498 2503
 2505 3 -54.07 85.16 -0.57 0.523 2504
 2506 3 -54.03 85.09 -0.71 0.55 2505
 2507 3 -54.26 85.12 -0.92 0.583 2506
 2508 3 -54.98 85.78 -1.21 0.235 2507
 2509 3 -55.01 85.97 -1.22 0.239 2508
 2510 3 -55.26 86.22 -1.02 0.147 2509
 2511 3 -55.36 86.3 -0.93 0.134 2510
 2512 3 -55.51 86.44 -0.91 0.143 2511
 2513 3 -55.65 86.45 -0.83 0.158 2512
 2514 3 -55.62 86.17 -0.66 0.047 2513
 2515 3 -55.64 86.05 -0.59 0.064 2514
 2516 3 -55.71 85.97 -0.53 0.027 2515
 2517 3 -55.76 85.86 -0.45 0.056 2516
 2518 3 -55.84 85.77 -0.41 0.074 2517
 2519 3 -55.71 86.56 -0.79 0.143 2513
 2520 3 -55.73 86.62 -0.7 0.133 2519
 2521 3 -55.96 86.75 -0.66 0.183 2520
 2522 3 -56.09 86.91 -0.57 0.184 2521
 2523 3 -56.21 87.03 -0.51 0.159 2522
 2524 3 -56.4 87.11 -0.45 0.161 2523
 2525 3 -56.5 87.2 -0.41 0.135 2524
 2526 3 -56.58 87.28 -0.45 0.133 2525
 2527 3 -56.73 87.33 -0.46 0.142 2526
 2528 3 -56.8 87.42 -0.52 0.149 2527
 2529 3 -56.97 87.55 -0.52 0.197 2528
 2530 3 -57.15 87.7 -0.57 0.233 2529
 2531 3 -57.29 87.89 -0.53 0.249 2530
 2532 3 -57.54 88.02 -0.51 0.227 2531
 2533 3 -57.68 88.16 -0.56 0.248 2532
 2534 3 -57.86 88.2 -0.59 0.23 2533
 2535 3 -58.09 88.34 -0.57 0.193 2534
 2536 3 -58.25 88.48 -0.53 0.196 2535
 2537 3 -58.32 88.64 -0.56 0.165 2536
 2538 3 -58.39 88.8 -0.57 0.156 2537
 2539 3 -58.36 89.02 -0.58 0.131 2538
 2540 3 -58.43 89.16 -0.62 0.147 2539
 2541 3 -58.54 89.31 -0.62 0.165 2540
 2542 3 -58.68 89.53 -0.59 0.155 2541
 2543 3 -58.79 89.75 -0.57 0.172 2542
 2544 3 -58.84 89.94 -0.6 0.228 2543
 2545 3 -59 90.09 -0.56 0.222 2544
 2546 3 -59.11 90.3 -0.47 0.203 2545
 2547 3 -59.26 90.48 -0.41 0.152 2546
 2548 3 -59.34 90.69 -0.4 0.154 2547
 2549 3 -59.46 90.81 -0.37 0.165 2548
 2550 3 -59.55 90.95 -0.29 0.188 2549
 2551 3 -59.69 91.08 -0.19 0.176 2550
 2552 3 -59.76 91.23 -0.07 0.131 2551
 2553 3 -59.79 91.33 0.05 0.149 2552
 2554 3 -59.86 91.39 0.13 0.133 2553
 2555 3 -59.97 91.45 0.18 0.154 2554
 2556 3 -60.04 91.61 0.24 0.206 2555
 2557 3 -60.14 91.8 0.32 0.161 2556
 2558 3 -60.23 91.95 0.36 0.164 2557
 2559 3 -60.3 92.17 0.42 0.176 2558
 2560 3 -60.36 92.36 0.46 0.205 2559
 2561 3 -60.43 92.56 0.53 0.205 2560
 2562 3 -60.44 92.78 0.55 0.179 2561
 2563 3 -60.44 92.98 0.58 0.138 2562
 2564 3 -60.4 93.16 0.56 0.135 2563
 2565 3 -60.43 93.37 0.57 0.157 2564
 2566 3 -60.36 93.52 0.53 0.152 2565
 2567 3 -60.36 93.7 0.5 0.163 2566
 2568 3 -60.33 93.81 0.44 0.166 2567
 2569 3 -60.26 93.92 0.39 0.145 2568
 2570 3 -60.26 94.17 0.35 0.141 2569
 2571 3 -60.21 94.31 0.18 0.156 2570
 2572 3 -60.18 94.5 0.08 0.167 2571
 2573 3 -60.11 94.67 0.07 0.23 2572
 2574 3 -60.11 94.81 0.08 0.313 2573
 2575 3 -60.11 94.97 0.02 0.401 2574
 2576 3 -60.11 95.08 -0.04 0.432 2575
 2577 3 -60.12 95.22 -0.1 0.429 2576
 2578 3 -60.11 95.45 -0.12 0.392 2577
 2579 3 -60.18 95.59 -0.1 0.314 2578
 2580 3 -60.07 95.7 -0.23 0.31 2579
 2581 3 -59.72 95.75 -0.66 0.12 2580
 2582 3 -59.62 95.89 -0.68 0.082 2581
 2583 3 -59.48 95.97 -0.8 0.115 2582
 2584 3 -59.36 95.98 -0.87 0.128 2583
 2585 3 -59.22 96.03 -0.94 0.156 2584
 2586 3 -59.11 96.14 -1.08 0.167 2585
 2587 3 -59.03 96.14 -1.18 0.22 2586
 2588 3 -58.97 96.14 -1.3 0.294 2587
 2589 3 -58.86 96.12 -1.35 0.419 2588
 2590 3 -58.72 96.14 -1.38 0.5 2589
 2591 3 -58.96 96.97 -1.06 0.096 2590
 2592 3 -58.62 96.11 -1.41 0.608 2590
 2593 3 -58.51 96.03 -1.47 0.692 2592
 2594 3 -58.44 96.08 -1.55 0.725 2593
 2595 3 -58.26 96.06 -1.58 0.774 2594
 2596 3 -58.07 95.97 -1.65 0.756 2595
 2597 3 -57.91 95.97 -1.68 0.719 2596
 2598 3 -57.8 95.98 -1.64 0.606 2597
 2599 3 -57.75 96.09 -1.57 0.432 2598
 2600 3 -57.65 96.09 -1.74 0.35 2599
 2601 3 -57.97 95.06 -2.41 0.176 2597
 2602 3 -57.94 94.95 -2.49 0.169 2601
 2603 3 -57.84 94.82 -2.68 0.135 2602
 2604 3 -57.76 94.76 -2.82 0.136 2603
 2605 3 -57.71 94.61 -2.95 0.192 2604
 2606 3 -57.68 94.51 -3.12 0.179 2605
 2607 3 -57.61 94.4 -3.26 0.17 2606
 2608 3 -57.55 94.32 -3.45 0.129 2607
 2609 3 -57.62 94.19 -3.64 0.12 2608
 2610 3 -57.68 94.13 -3.72 0.137 2609
 2611 3 -57.8 94.04 -3.8 0.15 2610
 2612 3 -57.98 94.13 -3.95 0.182 2611
 2613 3 -58.15 94.19 -3.99 0.188 2612
 2614 3 -58.29 94.22 -4.09 0.217 2613
 2615 3 -58.41 94.26 -4.2 0.218 2614
 2616 3 -58.58 94.35 -4.32 0.228 2615
 2617 3 -58.68 94.38 -4.45 0.213 2616
 2618 3 -58.76 94.46 -4.7 0.228 2617
 2619 3 -58.9 94.49 -4.82 0.206 2618
 2620 3 -59.08 94.6 -4.85 0.166 2619
 2621 3 -59.29 94.63 -4.85 0.171 2620
 2622 3 -59.41 94.69 -4.9 0.154 2621
 2623 3 -59.53 94.8 -4.9 0.162 2622
 2624 3 -59.68 94.88 -4.91 0.165 2623
 2625 3 -59.78 94.86 -4.98 0.28 2624
 2626 3 -59.88 94.9 -5.02 0.37 2625
 2627 3 -59.96 94.83 -5 0.43 2626
 2628 3 -60.13 94.74 -4.91 0.554 2627
 2629 3 -60.34 94.71 -4.92 0.65 2628
 2630 3 -60.46 94.55 -4.87 0.681 2629
 2631 3 -60.55 94.46 -4.87 0.685 2630
 2632 3 -60.65 94.36 -4.91 0.64 2631
 2633 3 -60.32 93.55 -5.24 0.096 2632
 2634 3 -60.36 93.27 -5.35 0.126 2633
 2635 3 -60.79 94.36 -4.79 0.579 2632
 2636 3 -61.13 95.21 -4.63 0.189 2635
 2637 3 -61.25 95.32 -4.74 0.13 2636
 2638 3 -61.38 95.36 -4.79 0.114 2637
 2639 3 -61.53 95.33 -4.91 0.153 2638
 2640 3 -61.67 95.38 -4.95 0.195 2639
 2641 3 -61.68 95.16 -5.04 0.151 2640
 2642 3 -61.75 95.07 -5.11 0.217 2641
 2643 3 -61.79 94.6 -5.2 0.186 2642
 2644 3 -61.92 94.32 -5.2 0.124 2643
 2645 3 -60.83 94.19 -4.99 0.347 2635
 2646 3 -60.94 94.3 -4.98 0.149 2645
 2647 3 -59.25 96.56 -1.1 0.057 2587
 2648 3 -59.29 96.7 -1.08 0.121 2647
 2649 3 -60.25 95.81 0.02 0.181 2580
 2650 3 -60.33 96.03 0.3 0.134 2649
 2651 3 -60.4 96.11 0.4 0.089 2650
 2652 3 -60.53 96.17 0.5 0.139 2651
 2653 3 -60.61 96.08 0.56 0.164 2652
 2654 3 -60.83 96.27 0.65 0.16 2653
 2655 3 -60.9 96.36 0.74 0.187 2654
 2656 3 -61.04 96.33 0.81 0.192 2655
 2657 3 -61.29 96.14 0.78 0.106 2656
 2658 3 -61.47 96.11 0.88 0.125 2657
 2659 3 -61.61 96.11 0.94 0.117 2658
 2660 3 -61.78 96.06 1 0.143 2659
 2661 3 -61.89 96 1.12 0.136 2660
 2662 3 -62.07 95.94 1.19 0.101 2661
 2663 3 -62.19 95.94 1.26 0.101 2662
 2664 3 -62.33 95.86 1.24 0.114 2663
 2665 3 -62.48 95.84 1.21 0.148 2664
 2666 3 -62.61 95.84 1.24 0.247 2665
 2667 3 -62.76 95.83 1.26 0.316 2666
 2668 3 -62.94 95.81 1.32 0.331 2667
 2669 3 -63.11 95.75 1.25 0.298 2668
 2670 3 -63.3 95.75 1.26 0.266 2669
 2671 3 -63.5 95.81 1.26 0.231 2670
 2672 3 -63.71 95.94 1.27 0.256 2671
 2673 3 -63.9 96.11 1.34 0.219 2672
 2674 3 -63.97 96.31 1.41 0.171 2673
 2675 3 -64.08 96.53 1.5 0.168 2674
 2676 3 -64.2 96.69 1.64 0.203 2675
 2677 3 -64.31 96.77 1.73 0.179 2676
 2678 3 -64.45 96.86 1.86 0.115 2677
 2679 3 -64.54 97.03 1.86 0.162 2678
 2680 3 -64.64 97.03 1.88 0.205 2679
 2681 3 -64.78 97.03 1.92 0.276 2680
 2682 3 -64.95 97.14 1.98 0.309 2681
 2683 3 -65.08 97.2 2 0.356 2682
 2684 3 -65.22 97.22 2 0.379 2683
 2685 3 -65.34 97.14 2.02 0.396 2684
 2686 3 -65.44 97 2.04 0.382 2685
 2687 3 -65.62 97.02 1.86 0.424 2686
 2688 3 -65.64 97.08 1.04 0.145 2687
 2689 3 -65.53 97.03 0.8 0.156 2688
 2690 3 -65.45 97.08 0.67 0.163 2689
 2691 3 -65.45 97.14 0.56 0.112 2690
 2692 3 -65.5 96.5 2.65 0.076 2687
 2693 3 -65.47 96.39 2.84 0.053 2692
 2694 3 -65.44 96.31 2.92 0.102 2693
 2695 3 -65.53 96.22 3.06 0.113 2694
 2696 3 -65.54 96.2 3.21 0.187 2695
 2697 3 -65.53 96.2 3.31 0.206 2696
 2698 3 -65.56 96.03 3.44 0.144 2697
 2699 3 -65.53 96.06 3.59 0.08 2698
 2700 3 -65.53 96.04 3.77 0.094 2699
 2701 3 -65.54 96.12 3.88 0.092 2700
 2702 3 -65.62 96.15 4.01 0.06 2701
 2703 3 -65.65 96.21 4.12 0.101 2702
 2704 3 -65.75 96.49 4.01 0.126 2703
 2705 3 -65.89 96.62 3.96 0.115 2704
 2706 3 -66 96.78 3.96 0.171 2705
 2707 3 -66.03 97.06 4 0.121 2706
 2708 3 -66.15 97.18 4.04 0.114 2707
 2709 3 -66.37 97.18 4.04 0.116 2708
 2710 3 -66.53 97.2 4.04 0.09 2709
 2711 3 -60.64 95.94 0.89 0.096 2653
 2712 3 -54.22 85.03 -1.04 0.578 2507
 2713 3 -54.29 84.95 -1.11 0.556 2712
 2714 3 -54.39 84.81 -1.23 0.573 2713
 2715 3 -54.43 84.7 -1.3 0.61 2714
 2716 3 -54.4 84.6 -1.46 0.624 2715
 2717 3 -54.44 84.57 -1.61 0.604 2716
 2718 3 -54.54 84.46 -1.73 0.604 2717
 2719 3 -54.59 84.41 -1.87 0.606 2718
 2720 3 -54.59 84.32 -1.98 0.592 2719
 2721 3 -54.62 84.32 -2.11 0.588 2720
 2722 3 -54.8 84.18 -2.31 0.587 2721
 2723 3 -54.86 84.1 -2.44 0.58 2722
 2724 3 -54.87 83.96 -2.54 0.595 2723
 2725 3 -54.93 83.82 -2.65 0.581 2724
 2726 3 -55.01 83.69 -2.83 0.585 2725
 2727 3 -55.09 83.6 -2.98 0.586 2726
 2728 3 -55.32 83.46 -3.15 0.559 2727
 2729 3 -55.47 83.33 -3.31 0.477 2728
 2730 3 -55.4 83.19 -3.44 0.561 2729
 2731 3 -55.4 83.07 -3.6 0.575 2730
 2732 3 -55.47 82.97 -3.77 0.583 2731
 2733 3 -55.48 82.88 -3.92 0.586 2732
 2734 3 -55.58 82.77 -4.1 0.592 2733
 2735 3 -55.61 82.58 -4.06 0.608 2734
 2736 3 -55.58 82.52 -4.3 0.595 2735
 2737 3 -55.55 82.3 -4.4 0.584 2736
 2738 3 -55.65 82.22 -4.51 0.582 2737
 2739 3 -55.69 82.16 -4.61 0.581 2738
 2740 3 -55.69 82.08 -4.77 0.621 2739
 2741 3 -55.78 82.01 -4.77 0.718 2740
 2742 3 -55.94 81.97 -4.94 0.747 2741
 2743 3 -55.8 81.88 -5.26 0.833 2742
 2744 3 -55.76 81.66 -5.27 0.889 2743
 2745 3 -55.76 81.46 -5.27 0.877 2744
 2746 3 -55.75 81.29 -5.36 0.852 2745
 2747 3 -55.87 81.1 -5.36 0.838 2746
 2748 3 -55.93 81.05 -5.52 0.826 2747
 2749 3 -55.87 80.93 -5.69 0.774 2748
 2750 3 -56.01 80.8 -5.7 0.779 2749
 2751 3 -56.11 80.74 -5.8 0.77 2750
 2752 3 -56.08 80.55 -5.94 0.721 2751
 2753 3 -56.09 80.43 -6.03 0.68 2752
 2754 3 -56.22 80.38 -6.06 0.714 2753
 2755 3 -56.44 80.35 -6.15 0.676 2754
 2756 3 -56.44 80.19 -6.24 0.605 2755
 2757 3 -56.46 80.07 -6.34 0.561 2756
 2758 3 -56.48 79.93 -6.39 0.549 2757
 2759 3 -56.53 79.77 -6.4 0.569 2758
 2760 3 -56.58 79.66 -6.52 0.553 2759
 2761 3 -56.65 79.54 -6.6 0.495 2760
 2762 3 -56.69 79.35 -6.68 0.513 2761
 2763 3 -56.69 79.16 -6.76 0.5 2762
 2764 3 -56.72 79.04 -6.83 0.468 2763
 2765 3 -56.76 78.91 -6.9 0.464 2764
 2766 3 -56.72 78.71 -7.1 0.453 2765
 2767 3 -56.82 78.52 -7.14 0.488 2766
 2768 3 -56.79 78.29 -7.36 0.532 2767
 2769 3 -56.89 78.18 -7.38 0.591 2768
 2770 3 -56.89 77.86 -7.43 0.639 2769
 2771 3 -56.94 77.74 -7.51 0.627 2770
 2772 3 -57.01 77.57 -7.56 0.639 2771
 2773 3 -57.05 77.4 -7.55 0.648 2772
 2774 3 -57.04 77.19 -7.59 0.65 2773
 2775 3 -57.11 77.04 -7.67 0.598 2774
 2776 3 -57.14 76.88 -7.76 0.558 2775
 2777 3 -57.19 76.71 -7.86 0.531 2776
 2778 3 -57.23 76.6 -7.94 0.53 2777
 2779 3 -57.26 76.46 -8.01 0.522 2778
 2780 3 -57.29 76.35 -8.17 0.531 2779
 2781 3 -57.28 76.29 -8.31 0.511 2780
 2782 3 -57.39 76.13 -8.34 0.491 2781
 2783 3 -57.51 76.01 -8.44 0.511 2782
 2784 3 -57.5 75.85 -8.58 0.473 2783
 2785 3 -57.47 75.74 -8.74 0.473 2784
 2786 3 -57.65 75.55 -8.73 0.454 2785
 2787 3 -57.69 75.43 -8.81 0.471 2786
 2788 3 -57.84 75.21 -8.86 0.509 2787
 2789 3 -57.84 75.02 -8.92 0.522 2788
 2790 3 -57.9 74.85 -9.01 0.497 2789
 2791 3 -57.93 74.69 -9.07 0.477 2790
 2792 3 -58.01 74.55 -9.15 0.463 2791
 2793 3 -58.01 74.38 -9.18 0.443 2792
 2794 3 -58.04 74.27 -9.28 0.458 2793
 2795 3 -58.11 74.1 -9.35 0.464 2794
 2796 3 -58.14 74.01 -9.46 0.463 2795
 2797 3 -58.34 73.79 -9.48 0.484 2796
 2798 3 -58.29 73.61 -9.51 0.517 2797
 2799 3 -58.36 73.52 -9.65 0.54 2798
 2800 3 -58.44 73.35 -9.71 0.538 2799
 2801 3 -58.51 73.19 -9.79 0.536 2800
 2802 3 -58.61 73.02 -9.94 0.563 2801
 2803 3 -58.66 72.88 -10.03 0.574 2802
 2804 3 -58.83 72.82 -10.25 0.648 2803
 2805 3 -59 73.55 -10.74 0.141 2804
 2806 3 -59.08 73.69 -10.83 0.114 2805
 2807 3 -59.08 73.77 -10.9 0.129 2806
 2808 3 -59.19 73.88 -11 0.125 2807
 2809 3 -59.22 74.02 -11 0.132 2808
 2810 3 -59.32 74.19 -10.94 0.169 2809
 2811 3 -59.4 74.35 -10.95 0.216 2810
 2812 3 -59.48 74.52 -11.01 0.247 2811
 2813 3 -59.54 74.65 -11.12 0.292 2812
 2814 3 -59.65 74.82 -11.15 0.269 2813
 2815 3 -59.76 74.97 -11.15 0.233 2814
 2816 3 -59.9 75.05 -11.18 0.154 2815
 2817 3 -60.03 75.11 -11.21 0.166 2816
 2818 3 -60.11 75.21 -11.28 0.127 2817
 2819 3 -60.3 75.24 -11.35 0.089 2818
 2820 3 -60.43 75.3 -11.41 0.131 2819
 2821 3 -60.5 75.35 -11.57 0.145 2820
 2822 3 -60.61 75.3 -11.67 0.122 2821
 2823 3 -60.69 75.27 -11.75 0.111 2822
 2824 3 -60.73 75.35 -12.01 0.078 2823
 2825 3 -60.82 75.35 -12.11 0.12 2824
 2826 3 -60.87 75.43 -12.2 0.192 2825
 2827 3 -60.98 75.41 -12.26 0.296 2826
 2828 3 -61.3 75.18 -12.1 0.199 2827
 2829 3 -61.37 75.1 -12.13 0.259 2828
 2830 3 -61.18 74.91 -12.35 0.178 2829
 2831 3 -61.14 74.76 -12.43 0.184 2830
 2832 3 -60.9 74.97 -12.44 0.036 2831
 2833 3 -60.84 75.04 -12.51 0.113 2832
 2834 3 -60.84 75.13 -12.6 0.052 2833
 2835 3 -61.71 75.22 -11.85 0.132 2829
 2836 3 -61.83 75.33 -11.84 0.158 2835
 2837 3 -62.01 75.51 -11.76 0.132 2836
 2838 3 -62.11 75.57 -11.75 0.22 2837
 2839 3 -62.19 75.69 -11.76 0.302 2838
 2840 3 -62.32 75.77 -11.76 0.365 2839
 2841 3 -62.44 75.85 -11.74 0.382 2840
 2842 3 -62.57 75.91 -11.65 0.339 2841
 2843 3 -62.78 75.93 -11.52 0.226 2842
 2844 3 -62.83 75.94 -11.34 0.182 2843
 2845 3 -62.98 76.02 -11.17 0.148 2844
 2846 3 -63.11 76.08 -11.01 0.13 2845
 2847 3 -63.28 76.16 -10.93 0.156 2846
 2848 3 -60.75 75.71 -12.51 0.176 2827
 2849 3 -60.69 75.73 -12.68 0.188 2848
 2850 3 -60.61 75.73 -12.88 0.155 2849
 2851 3 -60.55 75.84 -13.01 0.126 2850
 2852 3 -60.53 75.84 -13.26 0.136 2851
 2853 3 -60.51 75.84 -13.45 0.139 2852
 2854 3 -60.41 75.9 -13.53 0.142 2853
 2855 3 -60.36 76 -13.61 0.114 2854
 2856 3 -60.32 76.09 -13.79 0.127 2855
 2857 3 -60.29 76.23 -13.93 0.146 2856
 2858 3 -60.3 76.26 -14.13 0.141 2857
 2859 3 -60.28 76.21 -14.32 0.121 2858
 2860 3 -60.16 76.15 -14.49 0.104 2859
 2861 3 -60.14 76.09 -14.65 0.119 2860
 2862 3 -60.15 75.98 -14.85 0.091 2861
 2863 3 -60.19 75.9 -14.98 0.081 2862
 2864 3 -60.22 75.84 -15.15 0.118 2863
 2865 3 -60.22 75.78 -15.26 0.135 2864
 2866 3 -60.15 75.79 -15.4 0.169 2865
 2867 3 -60.19 75.81 -15.54 0.128 2866
 2868 3 -60.14 75.81 -15.69 0.108 2867
 2869 3 -60.05 75.84 -15.77 0.139 2868
 2870 3 -59.9 75.82 -15.91 0.15 2869
 2871 3 -59.84 75.82 -16.13 0.123 2870
 2872 3 -59.78 75.76 -16.31 0.105 2871
 2873 3 -59.75 75.73 -16.47 0.118 2872
 2874 3 -59.71 75.75 -16.61 0.118 2873
 2875 3 -59.65 75.78 -16.79 0.125 2874
 2876 3 -59.64 75.87 -16.95 0.075 2875
 2877 3 -59.59 75.85 -17.11 0.117 2876
 2878 3 -59.58 75.85 -17.24 0.216 2877
 2879 3 -59.48 75.89 -17.33 0.262 2878
 2880 3 -59.43 75.81 -17.45 0.298 2879
 2881 3 -59.46 75.71 -17.61 0.265 2880
 2882 3 -59.46 75.68 -17.74 0.25 2881
 2883 3 -59.4 75.67 -17.93 0.227 2882
 2884 3 -59.37 75.68 -18.06 0.18 2883
 2885 3 -59.29 75.76 -18.22 0.174 2884
 2886 3 -59.31 75.87 -18.45 0.145 2885
 2887 3 -59.36 75.98 -18.54 0.114 2886
 2888 3 -59.43 76.07 -18.72 0.117 2887
 2889 3 -59.47 76.09 -18.85 0.152 2888
 2890 3 -59.43 76.07 -19.02 0.119 2889
 2891 3 -59.38 76.15 -19.2 0.000125 2890
 2892 3 -59.19 71.82 -10.5 1.143 2804
 2893 3 -59.05 71.8 -10.62 1.021 2892
 2894 3 -58.89 71.9 -10.74 0.982 2893
 2895 3 -58.83 71.82 -10.95 0.806 2894
 2896 3 -58.69 71.83 -11.03 0.746 2895
 2897 3 -58.71 71.82 -11.17 0.655 2896
 2898 3 -58.62 71.69 -11.18 0.565 2897
 2899 3 -58.61 71.66 -11.31 0.439 2898
 2900 3 -58.54 71.52 -11.44 0.223 2899
 2901 3 -58.53 71.44 -11.57 0.183 2900
 2902 3 -58.58 71.12 -11.85 0.312 2901
 2903 3 -58.73 70.85 -12.17 0.205 2902
 2904 3 -58.87 70.64 -12.42 0.192 2903
 2905 3 -58.97 70.51 -12.51 0.23 2904
 2906 3 -59.15 70.35 -12.6 0.227 2905
 2907 3 -59.4 70.26 -12.68 0.192 2906
 2908 3 -59.58 70.2 -12.77 0.184 2907
 2909 3 -59.72 70.2 -12.86 0.182 2908
 2910 3 -59.86 70.2 -12.94 0.159 2909
 2911 3 -59.94 70.23 -13.06 0.143 2910
 2912 3 -60.04 70.29 -13.2 0.117 2911
 2913 3 -60.08 70.31 -13.34 0.097 2912
 2914 3 -60.12 70.37 -13.45 0.125 2913
 2915 3 -60.12 70.39 -13.58 0.181 2914
 2916 3 -60.19 70.39 -13.76 0.18 2915
 2917 3 -60.23 70.4 -13.96 0.178 2916
 2918 3 -60.29 70.31 -14.18 0.178 2917
 2919 3 -60.33 70.2 -14.35 0.14 2918
 2920 3 -60.33 70.18 -14.48 0.133 2919
 2921 3 -60.43 69.9 -14.66 0.183 2920
 2922 3 -60.53 69.84 -14.81 0.177 2921
 2923 3 -60.59 69.76 -14.94 0.178 2922
 2924 3 -60.65 69.64 -15.11 0.191 2923
 2925 3 -60.73 69.46 -15.25 0.161 2924
 2926 3 -60.79 69.51 -15.37 0.155 2925
 2927 3 -60.79 69.48 -15.52 0.129 2926
 2928 3 -60.84 69.54 -15.69 0.155 2927
 2929 3 -60.94 69.59 -15.79 0.159 2928
 2930 3 -61.01 69.7 -15.95 0.151 2929
 2931 3 -61.09 69.73 -16.11 0.175 2930
 2932 3 -61.21 69.85 -16.24 0.19 2931
 2933 3 -61.37 69.9 -16.29 0.194 2932
 2934 3 -61.51 69.95 -16.4 0.193 2933
 2935 3 -61.72 69.96 -16.42 0.221 2934
 2936 3 -61.9 69.92 -16.45 0.21 2935
 2937 3 -62.05 69.73 -16.63 0.153 2936
 2938 3 -62.14 69.65 -16.72 0.147 2937
 2939 3 -62.22 69.54 -16.86 0.139 2938
 2940 3 -62.37 69.45 -16.97 0.193 2939
 2941 3 -62.47 69.35 -17.08 0.14 2940
 2942 3 -62.58 69.25 -17.15 0.151 2941
 2943 3 -62.64 69.18 -17.24 0.175 2942
 2944 3 -62.69 69.06 -17.33 0.174 2943
 2945 3 -62.79 69.03 -17.45 0.174 2944
 2946 3 -62.83 68.89 -17.61 0.167 2945
 2947 3 -62.9 68.75 -17.72 0.148 2946
 2948 3 -63.01 68.64 -17.81 0.152 2947
 2949 3 -63.07 68.53 -17.93 0.139 2948
 2950 3 -63.15 68.43 -18.02 0.18 2949
 2951 3 -63.26 68.42 -18.06 0.158 2950
 2952 3 -63.32 68.29 -18.2 0.165 2951
 2953 3 -63.4 68.26 -18.33 0.178 2952
 2954 3 -63.53 68.21 -18.47 0.181 2953
 2955 3 -63.58 68.2 -18.61 0.162 2954
 2956 3 -63.69 68.18 -18.68 0.178 2955
 2957 3 -63.72 68.26 -18.86 0.205 2956
 2958 3 -63.8 68.34 -19.01 0.192 2957
 2959 3 -63.87 68.48 -19.2 0.173 2958
 2960 3 -63.95 68.59 -19.29 0.254 2959
 2961 3 -63.95 68.65 -19.45 0.326 2960
 2962 3 -64 68.56 -19.58 0.399 2961
 2963 3 -64.09 68.56 -19.7 0.459 2962
 2964 3 -64.22 68.43 -19.79 0.511 2963
 2965 3 -64.26 68.48 -19.92 0.509 2964
 2966 3 -64.29 68.29 -19.99 0.482 2965
 2967 3 -64.23 68.18 -20.13 0.503 2966
 2968 3 -63.69 67.87 -20.54 0.188 2967
 2969 3 -63.65 67.78 -20.7 0.139 2968
 2970 3 -63.59 67.7 -20.81 0.143 2969
 2971 3 -63.54 67.59 -20.99 0.123 2970
 2972 3 -63.54 67.51 -21.11 0.121 2971
 2973 3 -63.48 67.32 -21.18 0.142 2972
 2974 3 -63.5 67.2 -21.31 0.174 2973
 2975 3 -63.58 67.06 -21.4 0.174 2974
 2976 3 -63.65 66.95 -21.48 0.162 2975
 2977 3 -63.69 66.84 -21.69 0.172 2976
 2978 3 -63.76 66.73 -21.78 0.205 2977
 2979 3 -63.86 66.67 -21.91 0.245 2978
 2980 3 -63.97 66.34 -21.91 0.159 2979
 2981 3 -63.98 66.17 -22.01 0.139 2980
 2982 3 -63.98 66.04 -22.09 0.138 2981
 2983 3 -64 65.81 -22.17 0.114 2982
 2984 3 -63.97 65.62 -22.26 0.138 2983
 2985 3 -63.91 65.37 -22.39 0.198 2984
 2986 3 -63.91 65.18 -22.48 0.227 2985
 2987 3 -63.84 65.04 -22.55 0.269 2986
 2988 3 -63.46 65.06 -22.57 0.091 2987
 2989 3 -63.37 65 -22.66 0.197 2988
 2990 3 -63.26 65.03 -22.8 0.25 2989
 2991 3 -63.19 64.94 -22.82 0.324 2990
 2992 3 -63.08 64.91 -22.89 0.363 2991
 2993 3 -62.9 64.86 -22.89 0.367 2992
 2994 3 -62.73 64.81 -22.82 0.334 2993
 2995 3 -62.66 64.75 -22.91 0.272 2994
 2996 3 -62.4 64.19 -23.1 0.108 2995
 2997 3 -62.33 64 -23.21 0.094 2996
 2998 3 -62.26 63.94 -23.3 0.102 2997
 2999 3 -62.19 63.91 -23.48 0.114 2998
 3000 3 -62.09 63.87 -23.69 0.11 2999
 3001 3 -62 63.83 -23.85 0.109 3000
 3002 3 -61.93 63.78 -23.98 0.112 3001
 3003 3 -61.86 63.77 -24.1 0.128 3002
 3004 3 -61.8 63.73 -24.28 0.1 3003
 3005 3 -61.73 63.71 -24.44 0.097 3004
 3006 3 -61.71 63.73 -24.57 0.115 3005
 3007 3 -61.72 63.66 -24.66 0.107 3006
 3008 3 -61.66 63.62 -24.78 0.11 3007
 3009 3 -61.65 63.52 -24.91 0.112 3008
 3010 3 -61.61 63.38 -25.1 0.115 3009
 3011 3 -61.65 63.3 -25.28 0.125 3010
 3012 3 -61.59 63.21 -25.46 0.128 3011
 3013 3 -61.66 63.16 -25.6 0.107 3012
 3014 3 -61.72 63.13 -25.78 0.115 3013
 3015 3 -61.71 63.2 -25.94 0.099 3014
 3016 3 -61.75 63.26 -26.05 0.189 3015
 3017 3 -61.79 63.31 -26.19 0.238 3016
 3018 3 -62.12 63.58 -25.91 0.081 3017
 3019 3 -62.18 63.63 -25.78 0.105 3018
 3020 3 -61.66 63.27 -26.53 0.205 3017
 3021 3 -61.57 63.3 -26.71 0.126 3020
 3022 3 -61.43 63.28 -26.91 0.091 3021
 3023 3 -61.4 63.16 -27.14 0.118 3022
 3024 3 -61.45 63.13 -27.26 0.101 3023
 3025 3 -61.43 63.13 -27.41 0.082 3024
 3026 3 -61.38 63.06 -27.59 0.059 3025
 3027 3 -61.36 63.14 -27.69 0.066 3026
 3028 3 -61.32 63.2 -27.85 0.145 3027
 3029 3 -61.27 63.2 -28.03 0.175 3028
 3030 3 -61.31 63.21 -28.21 0.182 3029
 3031 3 -61.43 63.42 -28.41 0.098 3030
 3032 3 -61.46 63.49 -28.55 0.113 3031
 3033 3 -61.46 63.64 -28.73 0.099 3032
 3034 3 -61.5 63.7 -28.85 0.104 3033
 3035 3 -61.56 63.71 -29.1 0.101 3034
 3036 3 -64.2 64.76 -22.53 0.148 2987
 3037 3 -64.33 64.62 -22.48 0.106 3036
 3038 3 -64.45 64.45 -22.37 0.092 3037
 3039 3 -64.54 64.4 -22.32 0.13 3038
 3040 3 -64.69 64.29 -22.19 0.156 3039
 3041 3 -64.84 64.23 -22.07 0.14 3040
 3042 3 -65 64.12 -22.07 0.129 3041
 3043 3 -65.2 64.04 -21.98 0.114 3042
 3044 3 -65.33 63.96 -22.05 0.153 3043
 3045 3 -65.51 63.85 -22.07 0.203 3044
 3046 3 -65.75 63.71 -21.98 0.173 3045
 3047 3 -65.87 63.64 -21.96 0.178 3046
 3048 3 -65.92 63.96 -21.84 0.104 3047
 3049 3 -66.01 64.04 -21.66 0.067 3048
 3050 3 -66.08 64.09 -21.59 0.133 3049
 3051 3 -66.04 64.1 -21.48 0.153 3050
 3052 3 -66.17 64.2 -21.26 0.155 3051
 3053 3 -66.14 64.23 -21.12 0.043 3052
 3054 3 -65.98 63.38 -22.01 0.118 3047
 3055 3 -66.08 63.27 -22.07 0.149 3054
 3056 3 -66.14 63.17 -22.1 0.128 3055
 3057 3 -66.23 63.02 -22.14 0.11 3056
 3058 3 -66.33 62.96 -22.26 0.127 3057
 3059 3 -66.39 62.89 -22.35 0.168 3058
 3060 3 -66.45 62.84 -22.46 0.183 3059
 3061 3 -66.5 62.77 -22.53 0.265 3060
 3062 3 -66.61 62.64 -22.51 0.512 3061
 3063 3 -66.7 62.54 -22.46 0.56 3062
 3064 3 -66.79 62.5 -22.55 0.652 3063
 3065 3 -66.94 62.4 -22.53 0.715 3064
 3066 3 -67.08 62.38 -22.62 0.728 3065
 3067 3 -67.14 62.28 -22.69 0.735 3066
 3068 3 -67.2 62.17 -22.85 0.693 3067
 3069 3 -67.2 62.04 -22.98 0.653 3068
 3070 3 -67.25 62 -23.14 0.56 3069
 3071 3 -67.51 62.4 -23.96 0.123 3070
 3072 3 -67.56 62.45 -24.07 0.083 3071
 3073 3 -67.67 62.56 -24.28 0.166 3072
 3074 3 -67.64 62.63 -24.35 0.191 3073
 3075 3 -67.62 62.76 -24.53 0.179 3074
 3076 3 -67.7 62.92 -24.62 0.132 3075
 3077 3 -67.78 63.05 -24.76 0.097 3076
 3078 3 -67.84 63.19 -24.76 0.2 3077
 3079 3 -67.87 63.31 -24.82 0.251 3078
 3080 3 -67.89 63.44 -24.91 0.21 3079
 3081 3 -67.83 63.56 -24.96 0.16 3080
 3082 3 -67.75 63.7 -25.1 0.119 3081
 3083 3 -67.76 63.74 -25.3 0.105 3082
 3084 3 -67.83 63.81 -25.46 0.129 3083
 3085 3 -67.87 63.88 -25.66 0.124 3084
 3086 3 -67.87 63.88 -25.78 0.16 3085
 3087 3 -67.73 63.88 -25.96 0.129 3086
 3088 3 -67.7 63.94 -26.09 0.174 3087
 3089 3 -67.75 63.98 -26.25 0.16 3088
 3090 3 -67.82 64.05 -26.37 0.174 3089
 3091 3 -67.89 64.22 -26.53 0.124 3090
 3092 3 -67.99 64.34 -26.6 0.158 3091
 3093 3 -67.99 64.42 -26.73 0.216 3092
 3094 3 -68.08 64.55 -26.87 0.208 3093
 3095 3 -68.11 64.58 -26.98 0.268 3094
 3096 3 -67.99 64.42 -27.19 0.207 3095
 3097 3 -68.05 64.52 -27.32 0.221 3096
 3098 3 -68.03 64.67 -27.37 0.203 3097
 3099 3 -68.05 65.03 -27.36 0.07 3098
 3100 3 -68 65.17 -27.35 0.067 3099
 3101 3 -67.94 65.28 -27.4 0.074 3100
 3102 3 -67.88 65.28 -27.49 0.000125 3101
 3103 3 -68.27 65.09 -26.72 0.126 3095
 3104 3 -68.32 65.28 -26.65 0.085 3103
 3105 3 -68.39 65.36 -26.6 0.072 3104
 3106 3 -68.47 65.42 -26.54 0.039 3105
 3107 3 -68.58 65.45 -26.56 0.091 3106
 3108 3 -68.6 65.28 -26.7 0.089 3107
 3109 3 -67.29 61.75 -23.03 0.379 3070
 3110 3 -67.33 61.17 -23.12 0.102 3109
 3111 3 -67.39 61.1 -23.32 0.074 3110
 3112 3 -67.42 60.97 -23.41 0.102 3111
 3113 3 -67.53 60.9 -23.41 0.134 3112
 3114 3 -67.61 60.99 -23.41 0.068 3113
 3115 3 -64 66.89 -22.08 0.165 2979
 3116 3 -64.11 66.93 -22.22 0.148 3115
 3117 3 -64.29 66.93 -22.33 0.126 3116
 3118 3 -64.4 67.01 -22.4 0.118 3117
 3119 3 -64.81 67.06 -22.11 0.083 3118
 3120 3 -64.87 67.04 -21.99 0.088 3119
 3121 3 -64.48 67.15 -22.61 0.098 3118
 3122 3 -64.5 67.26 -22.76 0.144 3121
 3123 3 -64.48 67.35 -22.81 0.187 3122
 3124 3 -64.54 67.42 -22.92 0.238 3123
 3125 3 -64.54 67.45 -23.04 0.236 3124
 3126 3 -64.59 67.5 -23.17 0.24 3125
 3127 3 -64.59 67.53 -23.33 0.211 3126
 3128 3 -64.59 67.64 -23.47 0.198 3127
 3129 3 -64.64 67.64 -23.63 0.212 3128
 3130 3 -64.61 67.74 -23.83 0.17 3129
 3131 3 -64.66 67.92 -24.02 0.173 3130
 3132 3 -64.72 68.05 -24.17 0.156 3131
 3133 3 -64.78 68.14 -24.33 0.209 3132
 3134 3 -64.8 68.24 -24.4 0.268 3133
 3135 3 -65.07 68.61 -24.4 0.128 3134
 3136 3 -65.08 68.72 -24.45 0.11 3135
 3137 3 -65.14 68.86 -24.49 0.147 3136
 3138 3 -65.24 68.91 -24.58 0.306 3137
 3139 3 -65.52 68.53 -24.49 0.069 3138
 3140 3 -65.63 68.5 -24.49 0.086 3139
 3141 3 -65.75 68.42 -24.45 0.152 3140
 3142 3 -65.91 68.39 -24.49 0.177 3141
 3143 3 -66 68.45 -24.4 0.199 3142
 3144 3 -66.13 68.3 -24.72 0.099 3143
 3145 3 -66.22 68.36 -24.77 0.147 3144
 3146 3 -66.3 68.49 -24.81 0.167 3145
 3147 3 -66.43 68.63 -24.9 0.105 3146
 3148 3 -66.52 68.63 -25.02 0.05 3147
 3149 3 -66.58 68.67 -25.1 0.046 3148
 3150 3 -66.46 68.63 -24.63 0.065 3146
 3151 3 -66.52 68.83 -24.61 0.12 3150
 3152 3 -66.55 69.03 -24.58 0.132 3151
 3153 3 -66.53 69.19 -24.61 0.123 3152
 3154 3 -65.94 68.64 -24.18 0.091 3143
 3155 3 -65.99 68.78 -24.1 0.099 3154
 3156 3 -66.03 68.86 -23.99 0.062 3155
 3157 3 -65.19 69.06 -24.7 0.292 3138
 3158 3 -65.24 69.16 -24.72 0.325 3157
 3159 3 -65.32 69.25 -24.81 0.394 3158
 3160 3 -65.32 69.39 -24.77 0.431 3159
 3161 3 -65.38 69.53 -24.81 0.394 3160
 3162 3 -65.44 69.66 -24.9 0.335 3161
 3163 3 -65.46 69.74 -25.02 0.294 3162
 3164 3 -65.5 69.83 -25.13 0.277 3163
 3165 3 -65.61 69.88 -25.29 0.234 3164
 3166 3 -65.66 69.92 -25.56 0.199 3165
 3167 3 -65.72 70.11 -25.68 0.199 3166
 3168 3 -65.66 70.16 -25.92 0.196 3167
 3169 3 -65.74 70.22 -26.02 0.25 3168
 3170 3 -65.82 70.3 -26.06 0.265 3169
 3171 3 -66.08 70.58 -25.9 0.15 3170
 3172 3 -66.25 70.45 -25.99 0.051 3171
 3173 3 -66.3 70.47 -25.9 0.07 3172
 3174 3 -66.11 70.83 -25.63 0.117 3171
 3175 3 -66.1 71.05 -25.54 0.087 3174
 3176 3 -66.16 71.16 -25.61 0.098 3175
 3177 3 -66.25 71.33 -25.61 0.119 3176
 3178 3 -66.32 71.41 -25.61 0.188 3177
 3179 3 -66.24 71.22 -25.31 0.05 3178
 3180 3 -66.27 71.17 -25.17 0.103 3179
 3181 3 -66.25 71.55 -25.67 0.119 3178
 3182 3 -66.36 71.5 -25.86 0.065 3181
 3183 3 -66.38 71.69 -25.97 0.059 3182
 3184 3 -66.46 71.78 -26.04 0.034 3183
 3185 3 -66.53 71.86 -26.08 0.07 3184
 3186 3 -66.55 71.99 -26.15 0.057 3185
 3187 3 -66.57 72.08 -26.1 0.079 3186
 3188 3 -66.5 72.22 -26.04 0.123 3187
 3189 3 -66.44 72.42 -26.26 0.063 3188
 3190 3 -66.41 72.55 -26.24 0.082 3189
 3191 3 -66.46 72.64 -26.27 0.12 3190
 3192 3 -66.47 72.77 -26.29 0.122 3191
 3193 3 -66.49 72.91 -26.27 0.1 3192
 3194 3 -66.52 73.09 -26.29 0.057 3193
 3195 3 -66.58 73.19 -26.35 0.097 3194
 3196 3 -66.61 73.34 -26.35 0.000125 3195
 3197 3 -66.63 72.3 -25.86 0.083 3188
 3198 3 -66.68 72.39 -25.74 0.077 3197
 3199 3 -66.74 72.55 -25.56 0.081 3198
 3200 3 -66.78 72.64 -25.47 0.075 3199
 3201 3 -66.77 72.66 -25.24 0.097 3200
 3202 3 -66.25 71.67 -25.72 0.135 3181
 3203 3 -66.3 71.8 -25.74 0.162 3202
 3204 3 -66.53 71.97 -25.86 0.097 3203
 3205 3 -66.58 72.08 -25.74 0.000125 3204
 3206 3 -65.71 70.03 -26.42 0.094 3170
 3207 3 -65.55 69.94 -26.49 0.078 3206
 3208 3 -65.47 69.92 -26.63 0.082 3207
 3209 3 -65.44 69.89 -26.76 0.097 3208
 3210 3 -64.55 68.25 -24.42 0.197 3134
 3211 3 -64.44 68.27 -24.54 0.141 3210
 3212 3 -64.3 68.28 -24.6 0.073 3211
 3213 3 -64.27 68.27 -24.72 0.07 3212
 3214 3 -64.16 68.28 -24.88 0.084 3213
 3215 3 -64.14 68.3 -24.99 0.142 3214
 3216 3 -64.1 68.28 -25.15 0.205 3215
 3217 3 -64.03 68.31 -25.26 0.262 3216
 3218 3 -63.94 68.36 -25.35 0.323 3217
 3219 3 -63.93 68.22 -25.47 0.331 3218
 3220 3 -63.92 68.17 -25.58 0.348 3219
 3221 3 -63.94 68.11 -25.74 0.336 3220
 3222 3 -63.96 68.08 -25.88 0.337 3221
 3223 3 -63.9 68 -26.06 0.316 3222
 3224 3 -63.81 67.97 -26.17 0.32 3223
 3225 3 -63.68 67.94 -26.29 0.291 3224
 3226 3 -63.57 67.81 -26.36 0.249 3225
 3227 3 -63.22 67.64 -26.42 0.123 3226
 3228 3 -63.17 67.47 -26.51 0.158 3227
 3229 3 -63.25 67.3 -26.61 0.112 3228
 3230 3 -64.56 68.28 -20.11 0.202 2967
 3231 3 -64.67 68.2 -20.24 0.09 3230
 3232 3 -64.78 68.07 -20.29 0.096 3231
 3233 3 -64.83 67.95 -20.33 0.132 3232
 3234 3 -64.97 67.87 -20.36 0.098 3233
 3235 3 -65.06 67.81 -20.38 0.043 3234
 3236 3 -65.14 67.73 -20.42 0.055 3235
 3237 3 -65.2 67.65 -20.38 0.108 3236
 3238 3 -65.23 67.56 -20.52 0.045 3237
 3239 3 -65.37 67.53 -20.65 0.101 3238
 3240 3 -65.26 67.71 -20.15 0.05 3237
 3241 3 -65.31 67.68 -19.97 0.059 3240
 3242 3 -58.48 71.03 -11.83 0.249 2902
 3243 3 -58.4 70.81 -11.86 0.206 3242
 3244 3 -58.36 70.65 -11.92 0.193 3243
 3245 3 -58.26 70.37 -12.01 0.19 3244
 3246 3 -58.18 70.2 -12.04 0.158 3245
 3247 3 -58.12 70 -12.06 0.145 3246
 3248 3 -58.07 69.89 -12.06 0.143 3247
 3249 3 -58.04 69.73 -12.06 0.158 3248
 3250 3 -58.04 69.45 -12.09 0.115 3249
 3251 3 -58.03 69.39 -12.01 0.11 3250
 3252 3 -58 69.26 -12 0.138 3251
 3253 3 -57.94 69 -12.11 0.197 3252
 3254 3 -57.82 68.84 -12.18 0.179 3253
 3255 3 -57.73 68.68 -12.25 0.167 3254
 3256 3 -57.61 68.56 -12.35 0.161 3255
 3257 3 -57.51 68.39 -12.47 0.148 3256
 3258 3 -57.4 68.21 -12.61 0.143 3257
 3259 3 -57.32 68.06 -12.74 0.153 3258
 3260 3 -57.16 67.95 -12.8 0.123 3259
 3261 3 -57.09 67.82 -12.87 0.121 3260
 3262 3 -57.03 67.73 -12.97 0.129 3261
 3263 3 -56.91 67.57 -13 0.127 3262
 3264 3 -56.83 67.4 -13.09 0.159 3263
 3265 3 -56.61 67.23 -13.12 0.189 3264
 3266 3 -56.54 67.01 -13.16 0.183 3265
 3267 3 -56.57 66.82 -13.25 0.137 3266
 3268 3 -56.5 66.65 -13.32 0.092 3267
 3269 3 -56.44 66.48 -13.33 0.155 3268
 3270 3 -56.4 66.32 -13.39 0.154 3269
 3271 3 -56.19 66.06 -13.65 0.229 3270
 3272 3 -56.11 66.01 -13.57 0.174 3271
 3273 3 -56.01 65.82 -13.53 0.123 3272
 3274 3 -55.94 65.68 -13.59 0.161 3273
 3275 3 -55.76 65.57 -13.59 0.165 3274
 3276 3 -55.62 65.42 -13.64 0.154 3275
 3277 3 -55.54 65.26 -13.66 0.151 3276
 3278 3 -55.41 65.04 -13.67 0.214 3277
 3279 3 -55.33 65.04 -13.6 0.187 3278
 3280 3 -55.25 64.93 -13.59 0.165 3279
 3281 3 -55.18 64.79 -13.53 0.157 3280
 3282 3 -55.11 64.67 -13.47 0.189 3281
 3283 3 -55.05 64.54 -13.42 0.199 3282
 3284 3 -55 64.4 -13.34 0.209 3283
 3285 3 -54.94 64.23 -13.32 0.225 3284
 3286 3 -54.87 64.1 -13.34 0.239 3285
 3287 3 -54.76 63.93 -13.36 0.206 3286
 3288 3 -54.68 63.82 -13.45 0.153 3287
 3289 3 -54.54 63.67 -13.5 0.196 3288
 3290 3 -54.43 63.49 -13.5 0.19 3289
 3291 3 -54.32 63.32 -13.5 0.199 3290
 3292 3 -54.26 63.17 -13.51 0.198 3291
 3293 3 -54.26 62.92 -13.57 0.191 3292
 3294 3 -54.21 62.67 -13.58 0.197 3293
 3295 3 -54.11 62.4 -13.58 0.213 3294
 3296 3 -54.11 62.1 -13.59 0.245 3295
 3297 3 -54.03 61.67 -13.43 0.411 3296
 3298 3 -54.01 61.39 -13.41 0.491 3297
 3299 3 -53.96 60.88 -13.41 0.672 3298
 3300 3 -53.87 60.81 -13.48 0.626 3299
 3301 3 -53.76 60.84 -13.58 0.591 3300
 3302 3 -53.76 60.85 -13.68 0.497 3301
 3303 3 -53.69 60.78 -13.77 0.441 3302
 3304 3 -53.66 60.67 -13.9 0.385 3303
 3305 3 -53.61 60.64 -13.99 0.295 3304
 3306 3 -53.55 60.57 -14.09 0.142 3305
 3307 3 -53.98 59.74 -13.32 0.234 3299
 3308 3 -53.94 59.39 -13.34 0.161 3307
 3309 3 -54.01 59.27 -13.36 0.226 3308
 3310 3 -54 59.07 -13.44 0.209 3309
 3311 3 -53.79 58.85 -13.64 0.13 3310
 3312 3 -53.68 58.78 -13.71 0.109 3311
 3313 3 -53.62 58.68 -13.77 0.133 3312
 3314 3 -53.53 58.54 -13.8 0.131 3313
 3315 3 -53.36 58.53 -13.85 0.137 3314
 3316 3 -53.29 58.42 -13.96 0.156 3315
 3317 3 -53.19 58.25 -14.02 0.17 3316
 3318 3 -53.09 58.15 -14.14 0.184 3317
 3319 3 -53 58 -14.26 0.161 3318
 3320 3 -52.91 57.85 -14.33 0.133 3319
 3321 3 -52.76 57.68 -14.35 0.145 3320
 3322 3 -52.66 57.53 -14.4 0.197 3321
 3323 3 -52.54 57.42 -14.49 0.222 3322
 3324 3 -52.48 57.31 -14.55 0.255 3323
 3325 3 -52.4 57.25 -14.66 0.279 3324
 3326 3 -52.61 56.84 -14.83 0.11 3325
 3327 3 -52.84 56.92 -14.74 0.072 3326
 3328 3 -52.94 56.93 -14.56 0.07 3327
 3329 3 -53.04 56.97 -14.44 0.104 3328
 3330 3 -52.22 57.28 -14.74 0.273 3325
 3331 3 -52.09 57.17 -14.79 0.304 3330
 3332 3 -51.97 57.04 -14.83 0.312 3331
 3333 3 -51.83 57.07 -14.86 0.319 3332
 3334 3 -51.8 56.53 -15.15 0.146 3333
 3335 3 -51.76 56.29 -15.23 0.126 3334
 3336 3 -51.53 57.6 -14.51 0.105 3333
 3337 3 -51.4 57.6 -14.52 0.167 3336
 3338 3 -51.29 57.6 -14.51 0.289 3337
 3339 3 -51.23 57.61 -14.34 0.484 3338
 3340 3 -51.12 57.64 -14.21 0.594 3339
 3341 3 -51.04 57.67 -14.15 0.638 3340
 3342 3 -50.96 57.81 -14.02 0.656 3341
 3343 3 -50.84 57.79 -13.99 0.65 3342
 3344 3 -50.64 57.72 -14 0.496 3343
 3345 3 -50.55 57.14 -14.1 0.098 3344
 3346 3 -50.44 57.11 -14.02 0.000125 3345
 3347 3 -50.65 57.89 -13.89 0.207 3344
 3348 3 -50.64 58.06 -13.74 0.000125 3347
 3349 3 -50.65 57.99 -13.83 0.207 3347
 3350 3 -50.58 58.63 -13.72 0.059 3349
 3351 3 -50.51 58.75 -13.61 0.114 3350
 3352 3 -50.44 58.82 -13.59 0.193 3351
 3353 3 -50.28 58.67 -13.51 0.154 3352
 3354 3 -50.22 58.74 -13.41 0.13 3353
 3355 3 -50.15 58.7 -13.32 0.163 3354
 3356 3 -50.12 58.97 -13.23 0.076 3355
 3357 3 -50.11 59.11 -13.16 0.084 3356
 3358 3 -50.12 59.32 -13.15 0.095 3357
 3359 3 -50.04 59.49 -13.06 0.068 3358
 3360 3 -49.97 59.46 -12.91 0.107 3359
 3361 3 -49.83 59.67 -12.79 0.08 3360
 3362 3 -49.8 59.74 -12.68 0.000125 3361
 3363 3 -50.11 58.56 -13.22 0.115 3355
 3364 3 -50.04 58.36 -13.11 0.075 3363
 3365 3 -49.86 58.28 -13.02 0.117 3364
 3366 3 -49.76 58.17 -12.94 0.087 3365
 3367 3 -49.58 58.11 -12.9 0.08 3366
 3368 3 -50.48 59.21 -13.64 0.133 3352
 3369 3 -50.44 59.38 -13.64 0.107 3368
 3370 3 -50.33 59.52 -13.57 0.112 3369
 3371 3 -50.47 59.68 -13.5 0.101 3370
 3372 3 -50.48 59.89 -13.43 0.102 3371
 3373 3 -50.48 59.96 -13.35 0.09 3372
 3374 3 -50.44 60.02 -13.24 0.039 3373
 3375 3 -54.15 63.25 -13.32 0.07 3291
 3376 3 -54.11 63.31 -13.22 0.117 3375
 3377 3 -54.16 63.36 -13.08 0.062 3376
 3378 3 -54.11 63.53 -13.03 0.036 3377
 3379 3 -59.76 70.57 -10.76 0.638 2892
 3380 3 -59.83 71.32 -10.21 0.186 3379
 3381 3 -59.87 71.36 -10.1 0.113 3380
 3382 3 -59.86 70.26 -10.93 0.492 3379
 3383 3 -59.98 70.1 -10.93 0.465 3382
 3384 3 -60.08 69.8 -11.11 0.397 3383
 3385 3 -60.15 69.66 -11.18 0.387 3384
 3386 3 -60.19 69.41 -11.18 0.355 3385
 3387 3 -60.21 69.29 -11.19 0.341 3386
 3388 3 -60.33 69.18 -11.24 0.352 3387
 3389 3 -60.44 69.13 -11.26 0.386 3388
 3390 3 -60.5 69.02 -11.25 0.41 3389
 3391 3 -60.54 68.83 -11.19 0.439 3390
 3392 3 -60.65 68.69 -11.17 0.417 3391
 3393 3 -60.64 68.35 -11.11 0.426 3392
 3394 3 -60.61 68.13 -11.11 0.444 3393
 3395 3 -60.66 68.02 -11.01 0.465 3394
 3396 3 -60.73 67.83 -11.01 0.442 3395
 3397 3 -60.83 67.66 -11 0.44 3396
 3398 3 -60.91 67.51 -10.95 0.42 3397
 3399 3 -61.07 67.38 -10.91 0.422 3398
 3400 3 -61.19 67.27 -10.92 0.395 3399
 3401 3 -61.26 67.1 -10.91 0.398 3400
 3402 3 -61.33 66.91 -10.93 0.393 3401
 3403 3 -61.4 66.77 -10.99 0.416 3402
 3404 3 -61.46 66.57 -10.97 0.388 3403
 3405 3 -61.58 66.44 -11 0.39 3404
 3406 3 -61.68 66.29 -11.01 0.398 3405
 3407 3 -61.72 66.13 -11.05 0.423 3406
 3408 3 -61.82 65.99 -11.05 0.442 3407
 3409 3 -61.89 65.85 -11.1 0.444 3408
 3410 3 -61.91 65.63 -11.05 0.465 3409
 3411 3 -61.89 65.43 -11.12 0.463 3410
 3412 3 -61.89 65.16 -11.09 0.501 3411
 3413 3 -61.83 64.97 -11.09 0.539 3412
 3414 3 -61.83 64.86 -11.19 0.566 3413
 3415 3 -61.8 64.6 -11.23 0.584 3414
 3416 3 -61.83 64.4 -11.26 0.572 3415
 3417 3 -61.83 64.29 -11.37 0.566 3416
 3418 3 -61.86 64.02 -11.45 0.568 3417
 3419 3 -61.82 63.83 -11.6 0.583 3418
 3420 3 -61.83 63.65 -11.66 0.573 3419
 3421 3 -61.93 63.6 -11.75 0.581 3420
 3422 3 -61.91 63.47 -11.87 0.571 3421
 3423 3 -62.61 63.9 -11.8 0.155 3422
 3424 3 -62.78 63.86 -11.92 0.196 3423
 3425 3 -62.91 63.8 -12 0.227 3424
 3426 3 -63.19 63.9 -11.87 0.144 3425
 3427 3 -63.36 63.94 -11.82 0.145 3426
 3428 3 -63.55 63.96 -11.77 0.174 3427
 3429 3 -63.75 63.93 -11.81 0.169 3428
 3430 3 -63.89 63.86 -11.81 0.155 3429
 3431 3 -64.11 63.76 -11.83 0.155 3430
 3432 3 -64.28 63.62 -11.9 0.162 3431
 3433 3 -64.39 63.55 -11.87 0.184 3432
 3434 3 -64.5 63.54 -11.84 0.138 3433
 3435 3 -64.69 63.58 -11.82 0.112 3434
 3436 3 -64.84 63.55 -11.82 0.155 3435
 3437 3 -65.08 63.5 -11.8 0.133 3436
 3438 3 -65.2 63.43 -11.68 0.127 3437
 3439 3 -65.42 63.47 -11.67 0.242 3438
 3440 3 -65.53 63.46 -11.58 0.286 3439
 3441 3 -65.59 63.47 -11.5 0.363 3440
 3442 3 -65.61 63.68 -10.93 0.128 3441
 3443 3 -65.72 63.65 -10.81 0.112 3442
 3444 3 -65.78 63.72 -10.6 0.106 3443
 3445 3 -65.87 63.68 -10.43 0.076 3444
 3446 3 -65.95 63.72 -10.3 0.098 3445
 3447 3 -66.08 63.69 -10.18 0.08 3446
 3448 3 -65.78 63.32 -11.73 0.192 3441
 3449 3 -65.94 63.26 -11.67 0.173 3448
 3450 3 -66.09 63.14 -11.61 0.114 3449
 3451 3 -66.19 63.05 -11.59 0.113 3450
 3452 3 -66.34 62.97 -11.53 0.119 3451
 3453 3 -66.45 62.87 -11.5 0.125 3452
 3454 3 -66.56 62.73 -11.5 0.115 3453
 3455 3 -66.7 62.64 -11.48 0.163 3454
 3456 3 -66.79 62.48 -11.5 0.144 3455
 3457 3 -66.92 62.4 -11.44 0.125 3456
 3458 3 -66.98 62.28 -11.42 0.143 3457
 3459 3 -67.15 62.15 -11.42 0.127 3458
 3460 3 -67.25 62.04 -11.35 0.134 3459
 3461 3 -67.39 61.93 -11.33 0.117 3460
 3462 3 -67.48 61.86 -11.27 0.105 3461
 3463 3 -67.62 61.79 -11.18 0.14 3462
 3464 3 -67.72 61.73 -11.08 0.142 3463
 3465 3 -67.87 61.65 -11.07 0.184 3464
 3466 3 -67.95 61.55 -11.17 0.222 3465
 3467 3 -67.94 61.8 -11.53 0.124 3466
 3468 3 -67.98 61.9 -11.68 0.131 3467
 3469 3 -68 61.98 -11.81 0.116 3468
 3470 3 -68.06 62.04 -11.9 0.129 3469
 3471 3 -68.31 62.12 -11.89 0.197 3470
 3472 3 -68.44 62.14 -11.9 0.237 3471
 3473 3 -68.58 62.21 -11.86 0.268 3472
 3474 3 -68.7 62.22 -11.89 0.274 3473
 3475 3 -68.84 62.23 -11.85 0.175 3474
 3476 3 -68.9 62.22 -11.75 0.000125 3475
 3477 3 -68.09 61.35 -10.97 0.185 3466
 3478 3 -68.23 61.22 -10.89 0.14 3477
 3479 3 -68.37 61.16 -10.85 0.136 3478
 3480 3 -68.5 61.11 -10.73 0.136 3479
 3481 3 -68.71 61.1 -10.56 0.141 3480
 3482 3 -68.85 61.03 -10.45 0.152 3481
 3483 3 -68.96 61.07 -10.33 0.139 3482
 3484 3 -69.04 61.26 -10.25 0.121 3483
 3485 3 -69.03 61.43 -10.41 0.088 3484
 3486 3 -69.12 61.6 -10.37 0.037 3485
 3487 3 -69.12 61.62 -10.22 0.037 3486
 3488 3 -69.04 60.97 -10.3 0.09 3483
 3489 3 -69.15 60.91 -10.3 0.095 3488
 3490 3 -69.26 60.79 -10.26 0.063 3489
 3491 3 -69.34 60.65 -10.26 0.122 3490
 3492 3 -69.43 60.55 -10.23 0.1 3491
 3493 3 -69.54 60.4 -10.17 0.147 3492
 3494 3 -69.62 60.29 -10.18 0.177 3493
 3495 3 -69.71 60.21 -10.12 0.174 3494
 3496 3 -69.77 60.11 -10.09 0.157 3495
 3497 3 -69.82 60.01 -10.09 0.123 3496
 3498 3 -69.93 59.94 -10.09 0.116 3497
 3499 3 -69.99 59.79 -10.1 0.131 3498
 3500 3 -70.09 59.65 -10.16 0.201 3499
 3501 3 -70.21 59.51 -10.17 0.197 3500
 3502 3 -70.38 59.4 -10.08 0.146 3501
 3503 3 -70.48 59.28 -10.06 0.147 3502
 3504 3 -70.68 59.15 -10 0.156 3503
 3505 3 -70.91 59.08 -9.95 0.131 3504
 3506 3 -70.99 58.9 -9.98 0.269 3505
 3507 3 -71.05 58.87 -10.11 0.288 3506
 3508 3 -71.18 58.79 -10.01 0.378 3507
 3509 3 -71.37 58.76 -9.87 0.429 3508
 3510 3 -71.49 58.64 -9.73 0.379 3509
 3511 3 -71.6 58.58 -9.61 0.339 3510
 3512 3 -71.65 58.47 -9.42 0.25 3511
 3513 3 -71.71 58.23 -9.41 0.215 3512
 3514 3 -71.8 58.04 -9.35 0.156 3513
 3515 3 -71.9 57.8 -9.22 0.084 3514
 3516 3 -71.96 57.75 -9.14 0.082 3515
 3517 3 -71.99 57.71 -9 0.121 3516
 3518 3 -72.07 57.61 -8.82 0.132 3517
 3519 3 -72.15 57.54 -8.69 0.172 3518
 3520 3 -72.29 57.5 -8.59 0.139 3519
 3521 3 -72.45 57.51 -8.49 0.146 3520
 3522 3 -72.63 57.53 -8.35 0.117 3521
 3523 3 -72.74 57.47 -8.23 0.158 3522
 3524 3 -72.79 57.48 -8.09 0.145 3523
 3525 3 -72.88 57.39 -7.96 0.151 3524
 3526 3 -73.09 57.23 -7.89 0.092 3525
 3527 3 -73.24 57.16 -7.84 0.126 3526
 3528 3 -73.3 57.05 -7.76 0.117 3527
 3529 3 -73.52 57.09 -7.71 0.022 3528
 3530 3 -73.57 56.99 -7.71 0.073 3529
 3531 3 -73.24 56.99 -7.59 0.07 3528
 3532 3 -73.26 56.98 -7.41 0.08 3531
 3533 3 -73.32 57.09 -7.32 0.042 3532
 3534 3 -72.04 58.78 -9.84 0.127 3511
 3535 3 -72.15 58.91 -9.92 0.124 3534
 3536 3 -72.34 59 -9.99 0.111 3535
 3537 3 -72.49 59.08 -10.02 0.126 3536
 3538 3 -72.6 59.14 -10.01 0.133 3537
 3539 3 -72.68 59.22 -10.07 0.116 3538
 3540 3 -72.76 59.32 -10.12 0.114 3539
 3541 3 -72.87 59.47 -10.09 0.108 3540
 3542 3 -73.07 59.41 -10.01 0.097 3541
 3543 3 -73.23 59.51 -10.05 0.087 3542
 3544 3 -73.29 59.61 -10.11 0.117 3543
 3545 3 -73.43 59.68 -10.17 0.092 3544
 3546 3 -73.59 59.62 -10.28 0.074 3545
 3547 3 -73.7 59.54 -10.34 0.000125 3546
 3548 3 -62.89 63.66 -12.28 0.142 3425
 3549 3 -62.97 63.6 -12.49 0.094 3548
 3550 3 -63.03 63.46 -12.59 0.097 3549
 3551 3 -63.04 63.39 -12.68 0.109 3550
 3552 3 -63.15 63.33 -12.84 0.138 3551
 3553 3 -63.32 63.18 -12.97 0.162 3552
 3554 3 -63.44 63.08 -13.02 0.211 3553
 3555 3 -63.64 62.97 -13.12 0.172 3554
 3556 3 -63.83 62.89 -13.26 0.104 3555
 3557 3 -63.8 62.85 -13.43 0.098 3556
 3558 3 -63.79 62.79 -13.57 0.093 3557
 3559 3 -63.83 62.75 -13.7 0.117 3558
 3560 3 -63.86 62.67 -13.85 0.126 3559
 3561 3 -63.86 62.59 -13.99 0.131 3560
 3562 3 -63.87 62.53 -14.12 0.153 3561
 3563 3 -63.95 62.42 -14.23 0.159 3562
 3564 3 -64.03 62.39 -14.34 0.16 3563
 3565 3 -64.09 62.32 -14.49 0.155 3564
 3566 3 -64.2 62.17 -14.58 0.158 3565
 3567 3 -64.28 62.07 -14.64 0.115 3566
 3568 3 -64.37 61.95 -14.68 0.117 3567
 3569 3 -64.4 61.85 -14.8 0.104 3568
 3570 3 -64.48 61.74 -14.94 0.114 3569
 3571 3 -64.56 61.65 -15.1 0.157 3570
 3572 3 -64.53 61.54 -15.24 0.16 3571
 3573 3 -64.48 61.45 -15.36 0.166 3572
 3574 3 -64.5 61.35 -15.49 0.208 3573
 3575 3 -64.56 61.24 -15.62 0.18 3574
 3576 3 -64.59 61.17 -15.74 0.146 3575
 3577 3 -64.67 61.17 -15.91 0.159 3576
 3578 3 -64.72 60.99 -15.92 0.111 3577
 3579 3 -64.83 60.96 -16.07 0.072 3578
 3580 3 -64.95 60.95 -16.21 0.105 3579
 3581 3 -64.98 61.03 -16.32 0.149 3580
 3582 3 -65.09 61.04 -16.44 0.215 3581
 3583 3 -65.14 61.03 -16.57 0.265 3582
 3584 3 -65.2 61.06 -16.69 0.331 3583
 3585 3 -65.33 61.07 -16.73 0.34 3584
 3586 3 -65.45 61.14 -16.8 0.306 3585
 3587 3 -65.56 61.27 -16.87 0.258 3586
 3588 3 -65.62 61.36 -16.85 0.224 3587
 3589 3 -65.78 61.39 -16.89 0.152 3588
 3590 3 -65.92 61.39 -16.92 0.165 3589
 3591 3 -66 61.52 -16.98 0.127 3590
 3592 3 -66.12 61.59 -17.05 0.098 3591
 3593 3 -66.22 61.67 -17.12 0.106 3592
 3594 3 -66.34 61.71 -17.16 0.117 3593
 3595 3 -66.45 61.78 -17.19 0.147 3594
 3596 3 -66.58 61.85 -17.21 0.162 3595
 3597 3 -66.7 61.93 -17.35 0.112 3596
 3598 3 -66.78 62.03 -17.48 0.143 3597
 3599 3 -66.92 62.15 -17.55 0.204 3598
 3600 3 -67 62.2 -17.67 0.245 3599
 3601 3 -67.08 62.22 -17.82 0.263 3600
 3602 3 -67.23 62.24 -17.85 0.315 3601
 3603 3 -67.34 62.21 -17.92 0.271 3602
 3604 3 -67.45 62.28 -18.01 0.238 3603
 3605 3 -67.53 62.4 -18.21 0.142 3604
 3606 3 -67.58 62.43 -18.35 0.145 3605
 3607 3 -67.67 62.53 -18.44 0.205 3606
 3608 3 -67.75 62.59 -18.53 0.291 3607
 3609 3 -67.76 62.6 -18.71 0.349 3608
 3610 3 -67.81 62.77 -18.73 0.475 3609
 3611 3 -67.84 62.89 -18.84 0.539 3610
 3612 3 -67.87 62.99 -18.96 0.56 3611
 3613 3 -67.94 63.1 -19.03 0.554 3612
 3614 3 -67.98 63.21 -19.1 0.48 3613
 3615 3 -68.17 63.28 -19.14 0.466 3614
 3616 3 -68.34 63.42 -19.16 0.403 3615
 3617 3 -68.33 63.32 -19.34 0.163 3616
 3618 3 -61.76 63.12 -11.99 0.507 3422
 3619 3 -61.78 62.93 -12.07 0.499 3618
 3620 3 -61.71 62.64 -12.17 0.453 3619
 3621 3 -61.64 62.47 -12.23 0.492 3620
 3622 3 -61.64 62.3 -12.27 0.52 3621
 3623 3 -61.58 62.12 -12.34 0.524 3622
 3624 3 -61.66 61.96 -12.42 0.525 3623
 3625 3 -61.64 61.75 -12.48 0.524 3624
 3626 3 -61.73 61.58 -12.5 0.509 3625
 3627 3 -61.68 61.33 -12.5 0.496 3626
 3628 3 -61.72 61.15 -12.5 0.485 3627
 3629 3 -61.78 60.97 -12.5 0.506 3628
 3630 3 -61.83 60.76 -12.55 0.555 3629
 3631 3 -61.94 60.58 -12.6 0.538 3630
 3632 3 -62.01 60.35 -12.78 0.521 3631
 3633 3 -62.01 60.12 -12.81 0.532 3632
 3634 3 -62 59.93 -12.92 0.515 3633
 3635 3 -62.01 59.73 -13 0.497 3634
 3636 3 -61.91 59.49 -13.18 0.458 3635
 3637 3 -61.86 59.28 -13.25 0.471 3636
 3638 3 -61.79 59.14 -13.31 0.513 3637
 3639 3 -61.76 59 -13.39 0.557 3638
 3640 3 -61.65 58.85 -13.5 0.609 3639
 3641 3 -61.64 58.7 -13.51 0.607 3640
 3642 3 -61.69 58.53 -13.56 0.608 3641
 3643 3 -61.79 58.31 -13.58 0.565 3642
 3644 3 -61.8 58.13 -13.6 0.542 3643
 3645 3 -61.78 57.97 -13.74 0.518 3644
 3646 3 -61.72 57.85 -13.65 0.535 3645
 3647 3 -61.83 57.57 -13.66 0.498 3646
 3648 3 -61.84 57.39 -13.66 0.519 3647
 3649 3 -61.9 57.22 -13.64 0.52 3648
 3650 3 -61.97 57.04 -13.57 0.521 3649
 3651 3 -61.98 56.88 -13.57 0.484 3650
 3652 3 -62.02 56.67 -13.58 0.446 3651
 3653 3 -62.16 56.47 -13.65 0.439 3652
 3654 3 -62.23 56.25 -13.65 0.391 3653
 3655 3 -62.3 56.07 -13.65 0.365 3654
 3656 3 -62.27 55.88 -13.67 0.369 3655
 3657 3 -62.3 55.7 -13.65 0.409 3656
 3658 3 -62.41 55.49 -13.65 0.381 3657
 3659 3 -62.37 55.32 -13.69 0.386 3658
 3660 3 -62.34 55.11 -13.8 0.325 3659
 3661 3 -62.44 55.03 -13.73 0.334 3660
 3662 3 -62.51 54.89 -13.49 0.324 3661
 3663 3 -62.54 54.77 -13.54 0.359 3662
 3664 3 -62.59 54.6 -13.56 0.375 3663
 3665 3 -62.66 54.49 -13.47 0.384 3664
 3666 3 -62.66 54.36 -13.47 0.396 3665
 3667 3 -62.66 54.2 -13.43 0.414 3666
 3668 3 -62.69 54.06 -13.41 0.416 3667
 3669 3 -62.76 53.89 -13.41 0.444 3668
 3670 3 -62.77 53.74 -13.41 0.47 3669
 3671 3 -62.84 53.6 -13.39 0.459 3670
 3672 3 -62.91 53.46 -13.3 0.436 3671
 3673 3 -62.97 53.33 -13.23 0.409 3672
 3674 3 -62.95 53.19 -13.15 0.392 3673
 3675 3 -62.98 53 -13.13 0.37 3674
 3676 3 -63.12 52.83 -13.06 0.364 3675
 3677 3 -63.1 52.65 -13.02 0.352 3676
 3678 3 -63.12 52.51 -12.99 0.355 3677
 3679 3 -63.2 52.3 -12.91 0.348 3678
 3680 3 -63.27 52.14 -12.91 0.358 3679
 3681 3 -63.3 51.96 -12.91 0.334 3680
 3682 3 -63.42 51.83 -12.84 0.311 3681
 3683 3 -63.45 51.72 -12.71 0.343 3682
 3684 3 -63.55 51.6 -12.66 0.365 3683
 3685 3 -63.66 51.47 -12.59 0.377 3684
 3686 3 -63.7 51.33 -12.5 0.426 3685
 3687 3 -63.8 51.21 -12.42 0.44 3686
 3688 3 -63.8 51.08 -12.35 0.474 3687
 3689 3 -63.94 50.97 -12.31 0.463 3688
 3690 3 -64.01 50.8 -12.33 0.474 3689
 3691 3 -64.01 50.66 -12.25 0.515 3690
 3692 3 -63.27 50.21 -12.71 0.115 3691
 3693 3 -63.16 50.07 -12.75 0.09 3692
 3694 3 -63.04 49.97 -12.72 0.095 3693
 3695 3 -62.92 49.83 -12.68 0.112 3694
 3696 3 -62.73 49.68 -12.73 0.197 3695
 3697 3 -62.54 49.46 -12.74 0.195 3696
 3698 3 -62.27 49.22 -12.85 0.162 3697
 3699 3 -62.09 49.01 -12.93 0.21 3698
 3700 3 -61.94 48.83 -12.91 0.205 3699
 3701 3 -61.84 48.72 -12.9 0.195 3700
 3702 3 -61.59 48.57 -13.14 0.118 3701
 3703 3 -61.51 48.45 -13.21 0.123 3702
 3704 3 -61.41 48.4 -13.26 0.122 3703
 3705 3 -61.23 48.32 -13.3 0.137 3704
 3706 3 -61.05 48.35 -13.23 0.127 3705
 3707 3 -60.91 48.27 -13.22 0.197 3706
 3708 3 -60.81 48.28 -13.25 0.199 3707
 3709 3 -60.65 48.22 -13.15 0.141 3708
 3710 3 -60.41 48.13 -13.09 0.146 3709
 3711 3 -60.22 48.07 -13.14 0.122 3710
 3712 3 -60.02 48.07 -13.15 0.094 3711
 3713 3 -59.84 48.15 -13.24 0.153 3712
 3714 3 -59.69 48.1 -13.23 0.17 3713
 3715 3 -59.54 48.1 -13.24 0.144 3714
 3716 3 -59.41 48.14 -13.23 0.154 3715
 3717 3 -59.29 48.07 -13.23 0.165 3716
 3718 3 -59.15 47.93 -13.24 0.169 3717
 3719 3 -59.05 47.71 -13.26 0.118 3718
 3720 3 -58.88 47.6 -13.31 0.158 3719
 3721 3 -58.81 47.5 -13.28 0.204 3720
 3722 3 -58.7 47.52 -13.24 0.287 3721
 3723 3 -58.55 47.49 -13.22 0.376 3722
 3724 3 -58.44 47.53 -13.15 0.452 3723
 3725 3 -58.27 47.54 -13.14 0.518 3724
 3726 3 -58.15 47.54 -13.07 0.592 3725
 3727 3 -58.01 47.5 -13.03 0.645 3726
 3728 3 -57.91 47.52 -12.98 0.683 3727
 3729 3 -57.66 48.28 -13.15 0.116 3728
 3730 3 -57.54 48.31 -13.18 0.149 3729
 3731 3 -57.38 48.38 -13.33 0.168 3730
 3732 3 -57.26 48.46 -13.4 0.152 3731
 3733 3 -57.17 48.54 -13.48 0.182 3732
 3734 3 -57.79 47.43 -12.9 0.698 3728
 3735 3 -57.67 47.45 -12.83 0.673 3734
 3736 3 -57.62 47.57 -12.71 0.634 3735
 3737 3 -57.48 47.52 -12.71 0.563 3736
 3738 3 -57.02 47.82 -13.45 0.054 3737
 3739 3 -56.98 47.92 -13.57 0.074 3738
 3740 3 -56.94 48.03 -13.7 0.1 3739
 3741 3 -56.91 48.17 -13.82 0.11 3740
 3742 3 -56.91 48.32 -13.84 0.09 3741
 3743 3 -56.92 48.5 -13.82 0.117 3742
 3744 3 -57.01 48.82 -13.73 0.095 3743
 3745 3 -57.05 48.97 -13.74 0.141 3744
 3746 3 -57.06 49.1 -13.75 0.197 3745
 3747 3 -57.17 49.32 -13.57 0.000125 3746
 3748 3 -57.7 48.13 -12.31 0.052 3736
 3749 3 -57.77 48.22 -12.23 0.065 3748
 3750 3 -57.84 48.35 -12.15 0.068 3749
 3751 3 -57.97 48.47 -12.1 0.058 3750
 3752 3 -62.16 48.58 -12.76 0.103 3701
 3753 3 -62.24 48.48 -12.82 0.097 3752
 3754 3 -62.27 48.46 -12.99 0.161 3753
 3755 3 -62.27 48.37 -13.07 0.115 3754
 3756 3 -64.21 50.57 -12.11 0.457 3691
 3757 3 -64.18 50.44 -12.08 0.48 3756
 3758 3 -64.29 50.32 -11.99 0.522 3757
 3759 3 -64.29 50.12 -11.89 0.517 3758
 3760 3 -64.3 50 -11.74 0.502 3759
 3761 3 -64.41 49.87 -11.65 0.498 3760
 3762 3 -64.45 49.73 -11.61 0.49 3761
 3763 3 -64.43 49.51 -11.6 0.461 3762
 3764 3 -64.43 49.35 -11.58 0.445 3763
 3765 3 -64.43 49.22 -11.42 0.448 3764
 3766 3 -64.43 49.05 -11.41 0.45 3765
 3767 3 -64.43 48.91 -11.3 0.42 3766
 3768 3 -64.4 48.79 -11.21 0.423 3767
 3769 3 -64.4 48.65 -11.15 0.409 3768
 3770 3 -64.46 48.51 -11.1 0.444 3769
 3771 3 -64.46 48.4 -10.98 0.477 3770
 3772 3 -64.49 48.28 -10.91 0.508 3771
 3773 3 -64.43 48.14 -10.87 0.502 3772
 3774 3 -64.48 47.98 -10.83 0.531 3773
 3775 3 -64.46 47.86 -10.78 0.555 3774
 3776 3 -64.51 47.72 -10.72 0.537 3775
 3777 3 -64.48 47.61 -10.62 0.535 3776
 3778 3 -64.51 47.44 -10.59 0.532 3777
 3779 3 -64.52 47.29 -10.57 0.512 3778
 3780 3 -64.51 47.08 -10.56 0.501 3779
 3781 3 -64.49 46.93 -10.5 0.515 3780
 3782 3 -64.59 46.72 -10.48 0.511 3781
 3783 3 -64.57 46.61 -10.4 0.518 3782
 3784 3 -64.57 46.43 -10.39 0.477 3783
 3785 3 -64.52 46.29 -10.3 0.477 3784
 3786 3 -64.68 46.15 -10.18 0.435 3785
 3787 3 -64.51 46.14 -10.1 0.442 3786
 3788 3 -64.55 46.04 -10.1 0.488 3787
 3789 3 -64.57 45.71 -10.15 0.422 3788
 3790 3 -64.48 45.58 -10.1 0.442 3789
 3791 3 -64.54 45.53 -9.96 0.446 3790
 3792 3 -64.54 45.4 -9.84 0.409 3791
 3793 3 -64.51 45.15 -9.82 0.395 3792
 3794 3 -64.51 45.08 -9.72 0.427 3793
 3795 3 -64.46 44.9 -9.66 0.446 3794
 3796 3 -64.38 44.72 -9.62 0.429 3795
 3797 3 -64.38 44.66 -9.49 0.432 3796
 3798 3 -64.35 44.47 -9.46 0.479 3797
 3799 3 -64.3 44.33 -9.39 0.512 3798
 3800 3 -64.27 44.25 -9.26 0.479 3799
 3801 3 -64.3 44.1 -9.23 0.489 3800
 3802 3 -64.26 43.97 -9.13 0.491 3801
 3803 3 -64.24 43.76 -9.14 0.508 3802
 3804 3 -64.16 43.58 -9.08 0.549 3803
 3805 3 -64.13 43.51 -8.97 0.603 3804
 3806 3 -64.15 43.4 -8.9 0.629 3805
 3807 3 -64.05 43.23 -8.9 0.65 3806
 3808 3 -64.04 43.11 -8.82 0.646 3807
 3809 3 -64.01 42.97 -8.73 0.637 3808
 3810 3 -63.91 42.83 -8.71 0.643 3809
 3811 3 -63.98 42.75 -8.58 0.681 3810
 3812 3 -63.77 42.61 -8.63 0.659 3811
 3813 3 -62.91 42.69 -8.68 0.369 3812
 3814 3 -62.73 42.64 -8.71 0.417 3813
 3815 3 -62.52 42.68 -8.72 0.52 3814
 3816 3 -62.42 42.66 -8.62 0.576 3815
 3817 3 -62.27 42.76 -8.62 0.634 3816
 3818 3 -62.13 42.72 -8.57 0.679 3817
 3819 3 -62.01 42.78 -8.59 0.707 3818
 3820 3 -61.91 42.71 -8.56 0.728 3819
 3821 3 -61.83 42.65 -8.49 0.716 3820
 3822 3 -61.72 42.54 -8.49 0.665 3821
 3823 3 -61.65 42.44 -8.48 0.657 3822
 3824 3 -61.49 41.93 -8.6 0.461 3823
 3825 3 -61.33 41.54 -8.62 0.341 3824
 3826 3 -61.2 41.96 -8.47 0.082 3825
 3827 3 -61.13 42.08 -8.43 0.058 3826
 3828 3 -60.97 42.05 -8.46 0.044 3827
 3829 3 -60.88 42.14 -8.5 0.054 3828
 3830 3 -60.84 42.29 -8.51 0.068 3829
 3831 3 -60.76 42.36 -8.5 0.000125 3830
 3832 3 -61.23 41.4 -8.65 0.263 3825
 3833 3 -61.1 41.26 -8.63 0.248 3832
 3834 3 -61.02 41.18 -8.63 0.253 3833
 3835 3 -60.94 40.96 -8.71 0.281 3834
 3836 3 -60.84 40.83 -8.77 0.282 3835
 3837 3 -60.7 40.68 -8.87 0.27 3836
 3838 3 -60.66 40.54 -8.84 0.306 3837
 3839 3 -60.6 40.36 -8.88 0.384 3838
 3840 3 -60.56 40.25 -8.9 0.423 3839
 3841 3 -60.55 40.12 -8.84 0.428 3840
 3842 3 -60.55 39.97 -8.81 0.509 3841
 3843 3 -60.41 39.83 -8.82 0.519 3842
 3844 3 -60.34 39.65 -8.9 0.5 3843
 3845 3 -60.3 39.51 -8.89 0.462 3844
 3846 3 -60.17 39.41 -8.91 0.417 3845
 3847 3 -59.92 39.26 -9.06 0.342 3846
 3848 3 -59.73 39.1 -9.14 0.309 3847
 3849 3 -59.45 38.96 -9.28 0.279 3848
 3850 3 -59.3 38.75 -9.32 0.267 3849
 3851 3 -59.24 38.61 -9.32 0.235 3850
 3852 3 -59.05 38.54 -9.39 0.223 3851
 3853 3 -59.02 38.47 -9.32 0.294 3852
 3854 3 -58.7 38.43 -9.45 0.219 3853
 3855 3 -58.63 38.22 -9.41 0.27 3854
 3856 3 -58.45 38.16 -9.47 0.284 3855
 3857 3 -58.29 38.1 -9.46 0.292 3856
 3858 3 -58.15 38.08 -9.46 0.282 3857
 3859 3 -57.97 38.01 -9.46 0.327 3858
 3860 3 -57.8 37.96 -9.41 0.347 3859
 3861 3 -57.69 37.93 -9.34 0.302 3860
 3862 3 -57.62 38.04 -9.4 0.349 3861
 3863 3 -57.59 38.39 -9.25 0.116 3862
 3864 3 -57.48 38.51 -9.31 0.095 3863
 3865 3 -57.41 38.65 -9.28 0.112 3864
 3866 3 -57.3 38.82 -9.16 0.068 3865
 3867 3 -57.2 38.93 -9.05 0.083 3866
 3868 3 -57.06 39.08 -8.98 0.081 3867
 3869 3 -57.04 39.04 -8.81 0.074 3868
 3870 3 -57.09 39.05 -8.62 0.118 3869
 3871 3 -57.16 39.01 -8.52 0.077 3870
 3872 3 -57.56 37.69 -9.58 0.297 3862
 3873 3 -57.35 37.58 -9.52 0.342 3872
 3874 3 -57.17 37.4 -9.53 0.302 3873
 3875 3 -57.09 37.35 -9.57 0.325 3874
 3876 3 -57.03 37.12 -9.58 0.324 3875
 3877 3 -56.91 36.89 -9.59 0.273 3876
 3878 3 -56.82 36.76 -9.59 0.3 3877
 3879 3 -56.8 36.58 -9.53 0.325 3878
 3880 3 -56.8 36.33 -9.42 0.292 3879
 3881 3 -56.71 36.18 -9.39 0.315 3880
 3882 3 -56.6 36.11 -9.29 0.302 3881
 3883 3 -56.49 35.98 -9.22 0.303 3882
 3884 3 -56.38 35.86 -9.22 0.311 3883
 3885 3 -56.31 35.76 -9.06 0.303 3884
 3886 3 -56.21 35.61 -9.03 0.326 3885
 3887 3 -56.06 35.47 -9.04 0.272 3886
 3888 3 -55.92 35.4 -9.06 0.254 3887
 3889 3 -55.8 35.21 -9.05 0.272 3888
 3890 3 -55.61 34.96 -9.02 0.304 3889
 3891 3 -55.55 34.79 -9.05 0.307 3890
 3892 3 -55.46 34.6 -9.06 0.269 3891
 3893 3 -55.38 34.41 -9.08 0.264 3892
 3894 3 -55.31 34.18 -9.12 0.247 3893
 3895 3 -55.3 33.98 -9.13 0.247 3894
 3896 3 -55.31 33.86 -9.11 0.253 3895
 3897 3 -55.28 33.71 -9.07 0.231 3896
 3898 3 -55.2 33.58 -9.01 0.25 3897
 3899 3 -55.13 33.47 -8.97 0.253 3898
 3900 3 -55.03 33.39 -8.88 0.281 3899
 3901 3 -54.99 33.28 -8.8 0.329 3900
 3902 3 -54.95 33.11 -8.8 0.34 3901
 3903 3 -54.88 32.97 -8.78 0.297 3902
 3904 3 -54.77 32.86 -8.71 0.292 3903
 3905 3 -54.66 33.08 -8.37 0.111 3904
 3906 3 -54.59 33.12 -8.27 0.102 3905
 3907 3 -54.53 33.25 -8.05 0.092 3906
 3908 3 -54.56 33.3 -7.96 0.172 3907
 3909 3 -54.31 33.35 -7.92 0.082 3908
 3910 3 -54.24 33.39 -7.83 0.091 3909
 3911 3 -54.17 33.33 -7.75 0.029 3910
 3912 3 -54.78 32.65 -8.68 0.271 3904
 3913 3 -54.64 32.41 -8.64 0.261 3912
 3914 3 -54.61 32.23 -8.62 0.251 3913
 3915 3 -54.56 32.11 -8.6 0.25 3914
 3916 3 -54.52 31.95 -8.58 0.228 3915
 3917 3 -54.46 31.81 -8.57 0.213 3916
 3918 3 -54.38 31.65 -8.6 0.242 3917
 3919 3 -54.35 31.54 -8.53 0.257 3918
 3920 3 -54.25 31.34 -8.6 0.274 3919
 3921 3 -54.16 31.15 -8.61 0.285 3920
 3922 3 -54.03 31.02 -8.58 0.281 3921
 3923 3 -53.96 30.9 -8.6 0.24 3922
 3924 3 -53.95 30.77 -8.55 0.286 3923
 3925 3 -53.84 30.68 -8.55 0.328 3924
 3926 3 -53.78 30.56 -8.54 0.388 3925
 3927 3 -53.71 30.45 -8.56 0.471 3926
 3928 3 -53.63 30.36 -8.66 0.576 3927
 3929 3 -53.56 30.27 -8.65 0.635 3928
 3930 3 -53.46 30.2 -8.71 0.711 3929
 3931 3 -53.41 30.06 -8.7 0.769 3930
 3932 3 -53.3 29.95 -8.72 0.803 3931
 3933 3 -53.27 29.83 -8.87 0.862 3932
 3934 3 -53.24 29.65 -8.9 0.879 3933
 3935 3 -54 29.15 -9.16 0.14 3934
 3936 3 -54 29.02 -9.29 0.079 3935
 3937 3 -53.07 29.58 -8.9 0.871 3934
 3938 3 -53.14 29.15 -7.74 0.277 3937
 3939 3 -53.06 29.02 -7.68 0.261 3938
 3940 3 -52.98 28.9 -7.6 0.295 3939
 3941 3 -52.99 28.79 -7.59 0.331 3940
 3942 3 -52.95 28.7 -7.5 0.346 3941
 3943 3 -52.85 28.54 -7.5 0.406 3942
 3944 3 -52.8 28.47 -7.37 0.421 3943
 3945 3 -52.74 28.33 -7.28 0.447 3944
 3946 3 -52.74 28.17 -7.21 0.479 3945
 3947 3 -52.6 28.01 -7.17 0.488 3946
 3948 3 -52.42 27.88 -7.13 0.471 3947
 3949 3 -52.35 27.77 -7.09 0.471 3948
 3950 3 -52.23 27.68 -7.09 0.459 3949
 3951 3 -52.06 27.63 -7.02 0.418 3950
 3952 3 -51.92 27.54 -6.99 0.375 3951
 3953 3 -51.7 27.49 -6.94 0.341 3952
 3954 3 -51.43 27.45 -6.87 0.323 3953
 3955 3 -51.24 27.43 -6.79 0.34 3954
 3956 3 -50.96 27.38 -6.7 0.342 3955
 3957 3 -50.81 27.45 -6.61 0.361 3956
 3958 3 -50.74 27.47 -6.38 0.329 3957
 3959 3 -50.6 27.11 -6.58 0.104 3958
 3960 3 -50.6 26.97 -6.53 0.114 3959
 3961 3 -50.55 26.81 -6.61 0.084 3960
 3962 3 -50.48 26.74 -6.66 0.066 3961
 3963 3 -50.42 26.63 -6.73 0.069 3962
 3964 3 -50.38 26.49 -6.82 0.093 3963
 3965 3 -50.32 26.31 -6.87 0.08 3964
 3966 3 -50.31 26.18 -6.83 0.151 3965
 3967 3 -50.31 26.06 -6.75 0.185 3966
 3968 3 -50.16 25.97 -6.75 0.106 3967
 3969 3 -50.02 25.76 -6.73 0.128 3968
 3970 3 -49.91 25.58 -6.79 0.123 3969
 3971 3 -49.82 25.42 -6.67 0.142 3970
 3972 3 -49.81 25.33 -6.54 0.139 3971
 3973 3 -49.86 25.24 -6.33 0.126 3972
 3974 3 -49.92 25.09 -6.13 0.059 3973
 3975 3 -49.99 24.99 -6.09 0.089 3974
 3976 3 -50 24.81 -6.04 0.111 3975
 3977 3 -50 24.65 -6.04 0.125 3976
 3978 3 -49.99 24.49 -6.19 0.136 3977
 3979 3 -49.99 24.38 -6.25 0.07 3978
 3980 3 -50.61 27.52 -6.34 0.309 3958
 3981 3 -50.55 27.52 -6.19 0.317 3980
 3982 3 -50.49 27.61 -5.94 0.296 3981
 3983 3 -50.42 27.59 -5.78 0.283 3982
 3984 3 -50.31 27.59 -5.63 0.296 3983
 3985 3 -50.23 27.54 -5.49 0.311 3984
 3986 3 -50.17 27.52 -5.37 0.335 3985
 3987 3 -50.1 27.58 -5.24 0.325 3986
 3988 3 -50 27.61 -5.08 0.339 3987
 3989 3 -49.96 27.49 -4.95 0.327 3988
 3990 3 -49.85 27.45 -4.83 0.313 3989
 3991 3 -49.78 27.4 -4.69 0.329 3990
 3992 3 -49.75 27.42 -4.49 0.387 3991
 3993 3 -49.74 27.42 -4.32 0.396 3992
 3994 3 -49.7 27.51 -4.19 0.434 3993
 3995 3 -50.17 27.56 -3.83 0.068 3994
 3996 3 -50.21 27.58 -3.72 0.113 3995
 3997 3 -50.31 27.65 -3.58 0.085 3996
 3998 3 -50.41 27.63 -3.43 0.1 3997
 3999 3 -50.53 27.65 -3.33 0.118 3998
 4000 3 -50.66 27.59 -3.2 0.089 3999
 4001 3 -50.8 27.58 -3.06 0.07 4000
 4002 3 -50.92 27.61 -2.99 0.1 4001
 4003 3 -51.06 27.7 -2.89 0.098 4002
 4004 3 -51.18 27.81 -2.79 0.067 4003
 4005 3 -51.23 27.88 -2.64 0.099 4004
 4006 3 -51.24 27.93 -2.53 0.14 4005
 4007 3 -51.41 28.11 -2.52 0.151 4006
 4008 3 -51.6 28.24 -2.5 0.122 4007
 4009 3 -51.73 28.29 -2.44 0.089 4008
 4010 3 -49.56 27.47 -4.08 0.477 3994
 4011 3 -49.56 27.52 -3.93 0.545 4010
 4012 3 -49.49 27.51 -3.78 0.57 4011
 4013 3 -49.38 27.63 -3.74 0.558 4012
 4014 3 -49.35 27.7 -3.58 0.56 4013
 4015 3 -49.21 27.83 -3.49 0.54 4014
 4016 3 -49.11 27.81 -3.33 0.483 4015
 4017 3 -49.05 27.86 -3.18 0.401 4016
 4018 3 -48.93 27.83 -3.1 0.36 4017
 4019 3 -48.82 27.52 -2.81 0.224 4018
 4020 3 -48.73 27.34 -2.7 0.234 4019
 4021 3 -48.64 27.22 -2.6 0.22 4020
 4022 3 -48.61 27.08 -2.41 0.228 4021
 4023 3 -48.56 26.95 -2.35 0.217 4022
 4024 3 -48.56 26.84 -2.2 0.223 4023
 4025 3 -48.5 26.74 -2.08 0.208 4024
 4026 3 -48.49 26.67 -1.91 0.185 4025
 4027 3 -48.48 26.54 -1.83 0.237 4026
 4028 3 -48.39 26.49 -1.66 0.277 4027
 4029 3 -48.34 26.49 -1.42 0.241 4028
 4030 3 -48.28 26.45 -1.21 0.243 4029
 4031 3 -48.17 26.38 -0.99 0.237 4030
 4032 3 -48.13 26.34 -0.86 0.244 4031
 4033 3 -48.07 26.38 -0.69 0.243 4032
 4034 3 -47.99 26.52 -0.51 0.22 4033
 4035 3 -47.96 26.58 -0.38 0.238 4034
 4036 3 -47.91 26.58 -0.15 0.249 4035
 4037 3 -47.88 26.63 0 0.259 4036
 4038 3 -47.92 26.56 0.1 0.262 4037
 4039 3 -47.88 26.49 0.32 0.295 4038
 4040 3 -47.84 26.74 0.58 0.219 4039
 4041 3 -47.85 26.77 0.71 0.241 4040
 4042 3 -48.18 26.95 0.73 0.105 4041
 4043 3 -48.3 27.01 0.76 0.121 4042
 4044 3 -48.38 27.19 0.87 0.066 4043
 4045 3 -48.35 27.21 1.06 0.099 4044
 4046 3 -48.38 27.32 1.19 0.103 4045
 4047 3 -48.49 27.46 1.31 0.095 4046
 4048 3 -48.52 27.59 1.34 0.124 4047
 4049 3 -48.46 27.69 1.38 0.135 4048
 4050 3 -48.35 27.77 1.21 0.07 4049
 4051 3 -48.3 27.84 1.15 0.065 4050
 4052 3 -48.24 27.98 1.02 0.069 4051
 4053 3 -48.28 28.09 0.96 0.08 4052
 4054 3 -48.25 28.27 1.03 0.097 4053
 4055 3 -48.11 28.33 0.76 0.099 4054
 4056 3 -48.07 28.43 0.69 0.056 4055
 4057 3 -48.05 28.56 0.63 0.067 4056
 4058 3 -47.99 28.72 0.6 0.093 4057
 4059 3 -47.91 28.93 0.5 0.128 4058
 4060 3 -47.84 28.99 0.22 0.107 4059
 4061 3 -47.7 29.02 0.04 0.097 4060
 4062 3 -47.67 29.11 -0.09 0.099 4061
 4063 3 -47.56 29.15 -0.26 0.076 4062
 4064 3 -47.49 29.13 -0.38 0.136 4063
 4065 3 -47.38 29.34 -0.18 0.06 4064
 4066 3 -47.31 29.45 -0.23 0.103 4065
 4067 3 -47.52 29.06 -0.57 0.124 4064
 4068 3 -47.53 29.02 -0.72 0.000125 4067
 4069 3 -48.46 27.8 1.57 0.136 4049
 4070 3 -48.54 27.84 1.7 0.121 4069
 4071 3 -48.57 27.75 1.81 0.082 4070
 4072 3 -48.68 27.8 1.97 0.063 4071
 4073 3 -48.72 27.91 2.03 0.089 4072
 4074 3 -48.76 28.07 2.11 0.091 4073
 4075 3 -48.75 28.18 2.2 0.098 4074
 4076 3 -48.82 28.23 2.3 0.118 4075
 4077 3 -48.83 28.16 2.4 0.056 4076
 4078 3 -47.78 26.68 0.86 0.266 4041
 4079 3 -47.72 26.65 1.06 0.286 4078
 4080 3 -47.75 26.59 1.18 0.282 4079
 4081 3 -47.68 26.48 1.38 0.296 4080
 4082 3 -47.68 26.41 1.55 0.299 4081
 4083 3 -47.62 26.27 1.7 0.237 4082
 4084 3 -47.5 26.09 1.82 0.187 4083
 4085 3 -47.43 25.93 1.93 0.177 4084
 4086 3 -47.43 25.89 2.09 0.176 4085
 4087 3 -47.37 25.8 2.2 0.19 4086
 4088 3 -47.32 25.73 2.28 0.19 4087
 4089 3 -47.25 25.66 2.38 0.207 4088
 4090 3 -47.18 25.62 2.49 0.25 4089
 4091 3 -47.1 25.59 2.63 0.275 4090
 4092 3 -47.01 25.64 2.76 0.337 4091
 4093 3 -46.93 25.66 2.86 0.419 4092
 4094 3 -46.87 25.73 2.93 0.466 4093
 4095 3 -46.78 25.82 2.99 0.502 4094
 4096 3 -46.85 25.78 3.07 0.627 4095
 4097 3 -47.22 25.52 3.49 0.262 4096
 4098 3 -47.07 25.55 3.55 0.247 4097
 4099 3 -47.14 25.53 3.65 0.306 4098
 4100 3 -47.17 25.37 3.86 0.285 4099
 4101 3 -47.22 25.21 4.1 0.258 4100
 4102 3 -47.18 25.12 4.23 0.265 4101
 4103 3 -47.11 25.05 4.29 0.253 4102
 4104 3 -46.96 24.87 3.94 0.112 4103
 4105 3 -46.87 24.75 3.88 0.104 4104
 4106 3 -46.79 24.62 3.8 0.048 4105
 4107 3 -46.64 24.37 3.7 0.087 4106
 4108 3 -47.08 25.07 4.5 0.213 4103
 4109 3 -47.04 25.05 4.64 0.148 4108
 4110 3 -47.01 24.98 4.8 0.164 4109
 4111 3 -46.97 24.91 4.93 0.159 4110
 4112 3 -46.93 24.84 5.08 0.183 4111
 4113 3 -46.85 24.75 5.23 0.148 4112
 4114 3 -46.85 24.73 5.38 0.168 4113
 4115 3 -46.86 24.77 5.59 0.199 4114
 4116 3 -46.82 24.82 5.72 0.258 4115
 4117 3 -46.42 24.75 5.68 0.091 4116
 4118 3 -46.96 24.87 5.93 0.254 4116
 4119 3 -47.1 24.96 6.12 0.218 4118
 4120 3 -47.18 24.98 6.31 0.214 4119
 4121 3 -47.25 25.07 6.51 0.18 4120
 4122 3 -47.29 25.14 6.67 0.159 4121
 4123 3 -47.28 25.23 6.87 0.175 4122
 4124 3 -47.28 25.27 6.98 0.19 4123
 4125 3 -47.29 25.28 7.14 0.196 4124
 4126 3 -47.65 25.37 7.08 0.071 4125
 4127 3 -47.76 25.39 7.09 0.132 4126
 4128 3 -47.93 25.37 7.18 0.078 4127
 4129 3 -47.29 25.28 7.3 0.202 4125
 4130 3 -47.25 25.23 7.42 0.167 4129
 4131 3 -47.15 25.05 7.58 0.134 4130
 4132 3 -47.14 25.12 7.73 0.162 4131
 4133 3 -47.17 25.1 7.94 0.192 4132
 4134 3 -47.14 25.18 8.07 0.23 4133
 4135 3 -47.18 25.21 8.21 0.205 4134
 4136 3 -47.15 25.25 8.39 0.233 4135
 4137 3 -47.08 25.3 8.59 0.224 4136
 4138 3 -47 25.23 8.71 0.299 4137
 4139 3 -46.96 25.19 8.82 0.354 4138
 4140 3 -46.89 25.23 8.93 0.33 4139
 4141 3 -46.71 25.25 9 0.308 4140
 4142 3 -46.62 25.3 9.11 0.269 4141
 4143 3 -46.54 25.32 9.18 0.217 4142
 4144 3 -46.43 25.43 9.34 0.183 4143
 4145 3 -46.33 25.37 9.43 0.201 4144
 4146 3 -46.32 25.32 9.59 0.207 4145
 4147 3 -46.22 25.34 9.74 0.215 4146
 4148 3 -46.17 25.37 9.85 0.193 4147
 4149 3 -46.07 25.39 10 0.163 4148
 4150 3 -46.03 25.37 10.26 0.187 4149
 4151 3 -46.17 25.53 10.45 0.108 4150
 4152 3 -46.22 25.68 10.62 0.146 4151
 4153 3 -46.31 26.09 10.59 0.151 4152
 4154 3 -46.32 26.25 10.54 0.143 4153
 4155 3 -46.28 26.48 10.6 0.125 4154
 4156 3 -46.14 26.62 10.58 0.114 4155
 4157 3 -46.04 26.71 10.53 0.13 4156
 4158 3 -45.97 26.8 10.46 0.131 4157
 4159 3 -45.83 26.87 10.33 0.102 4158
 4160 3 -45.79 26.93 10.23 0.147 4159
 4161 3 -45.64 26.98 10.18 0.212 4160
 4162 3 -45.54 27.09 10.18 0.237 4161
 4163 3 -45.42 27.19 10.11 0.24 4162
 4164 3 -45.14 26.84 9.98 0.073 4163
 4165 3 -45 26.82 9.87 0.049 4164
 4166 3 -44.9 26.8 9.79 0.055 4165
 4167 3 -44.79 26.84 9.75 0.105 4166
 4168 3 -44.6 26.57 9.6 0.077 4167
 4169 3 -44.53 26.48 9.51 0.077 4168
 4170 3 -44.39 26.44 9.36 0.107 4169
 4171 3 -44.39 26.39 9.25 0.056 4170
 4172 3 -44.82 27.05 9.67 0.157 4167
 4173 3 -44.82 27.16 9.54 0.167 4172
 4174 3 -44.86 27.25 9.5 0.091 4173
 4175 3 -45.32 27.44 10.09 0.171 4163
 4176 3 -45.25 27.59 10.14 0.16 4175
 4177 3 -45.03 27.75 10.11 0.128 4176
 4178 3 -44.89 27.78 10.08 0.09 4177
 4179 3 -44.82 28 10.03 0.116 4178
 4180 3 -44.75 28.07 10 0.18 4179
 4181 3 -44.69 28.18 9.93 0.242 4180
 4182 3 -44.49 28.23 9.81 0.331 4181
 4183 3 -44.43 28.35 9.82 0.323 4182
 4184 3 -44.42 28.5 9.75 0.27 4183
 4185 3 -44.36 28.68 9.71 0.239 4184
 4186 3 -44.25 28.85 9.7 0.22 4185
 4187 3 -44.14 28.96 9.65 0.187 4186
 4188 3 -44.07 29.07 9.59 0.163 4187
 4189 3 -43.96 29.16 9.51 0.11 4188
 4190 3 -43.82 29.23 9.35 0.118 4189
 4191 3 -43.9 29.03 9.26 0.071 4190
 4192 3 -44.04 28.96 9.29 0.105 4191
 4193 3 -44.17 28.93 9.33 0.000125 4192
 4194 3 -43.79 29.37 9.34 0.115 4190
 4195 3 -43.82 29.5 9.28 0.198 4194
 4196 3 -44.17 29.21 9.25 0.133 4195
 4197 3 -44.28 29.16 9.2 0.14 4196
 4198 3 -44.4 29.14 9.12 0.15 4197
 4199 3 -44.39 29.34 8.98 0.137 4198
 4200 3 -44.4 29.37 8.82 0.091 4199
 4201 3 -44.47 29.41 8.73 0.074 4200
 4202 3 -44.5 29.34 8.62 0.094 4201
 4203 3 -44.36 29.37 8.48 0.055 4202
 4204 3 -43.58 29.91 9.32 0.17 4195
 4205 3 -43.54 30.12 9.32 0.173 4204
 4206 3 -43.56 30.27 9.29 0.178 4205
 4207 3 -43.51 30.48 9.25 0.186 4206
 4208 3 -43.46 30.62 9.2 0.245 4207
 4209 3 -43.49 30.73 9.19 0.328 4208
 4210 3 -43.43 30.89 9.17 0.358 4209
 4211 3 -43.39 31.05 9.12 0.355 4210
 4212 3 -43.32 31.23 9.1 0.306 4211
 4213 3 -43.21 31.34 9.18 0.275 4212
 4214 3 -42.97 31.62 9.44 0.141 4213
 4215 3 -43.01 31.69 9.64 0.000125 4214
 4216 3 -43.61 31.03 8.71 0.073 4211
 4217 3 -43.57 31 8.62 0.082 4216
 4218 3 -43.6 30.91 8.51 0.085 4217
 4219 3 -43.72 30.84 8.43 0.075 4218
 4220 3 -43.87 30.84 8.35 0.115 4219
 4221 3 -44 30.87 8.29 0.119 4220
 4222 3 -44.01 30.94 8.18 0.159 4221
 4223 3 -43.97 31.07 8.1 0.156 4222
 4224 3 -43.82 31.32 8.16 0.133 4223
 4225 3 -43.75 31.46 8.17 0.07 4224
 4226 3 -43.62 31.53 8.14 0.087 4225
 4227 3 -46.17 25.42 10.85 0.145 4152
 4228 3 -46.12 25.31 10.94 0.159 4227
 4229 3 -46.12 25.17 11.09 0.123 4228
 4230 3 -46.12 25.01 11.27 0.108 4229
 4231 3 -46.11 24.97 11.57 0.085 4230
 4232 3 -46.16 24.9 11.69 0.104 4231
 4233 3 -45.86 25.37 10.28 0.185 4150
 4234 3 -45.81 25.34 10.44 0.154 4233
 4235 3 -45.68 25.32 10.57 0.194 4234
 4236 3 -45.49 25.32 10.62 0.183 4235
 4237 3 -45.42 25.28 10.68 0.177 4236
 4238 3 -45.25 25.19 10.69 0.176 4237
 4239 3 -45.08 25.14 10.69 0.144 4238
 4240 3 -45.01 25.09 10.84 0.13 4239
 4241 3 -44.89 25.12 10.84 0.17 4240
 4242 3 -44.72 25.16 10.93 0.163 4241
 4243 3 -44.64 25.23 11.03 0.146 4242
 4244 3 -44.54 25.21 11.17 0.187 4243
 4245 3 -44.48 25.26 11.32 0.199 4244
 4246 3 -44.44 25.24 11.49 0.2 4245
 4247 3 -44.33 25.22 11.67 0.182 4246
 4248 3 -44.27 25.26 11.77 0.159 4247
 4249 3 -44.22 25.17 11.94 0.142 4248
 4250 3 -44.19 25.15 12.09 0.124 4249
 4251 3 -44.05 24.99 12.27 0.162 4250
 4252 3 -43.83 24.79 12.39 0.204 4251
 4253 3 -43.76 24.76 12.52 0.207 4252
 4254 3 -43.69 24.7 12.7 0.196 4253
 4255 3 -43.57 24.61 12.91 0.208 4254
 4256 3 -43.54 24.58 13.07 0.186 4255
 4257 3 -44.11 23.95 13.59 0.597 4256
 4258 3 -44 23.9 13.65 0.662 4257
 4259 3 -43.9 23.95 13.77 0.677 4258
 4260 3 -43.82 24.06 13.89 0.69 4259
 4261 3 -43.72 24.06 14 0.664 4260
 4262 3 -43.65 23.99 14.14 0.669 4261
 4263 3 -43.58 24.03 14.28 0.646 4262
 4264 3 -44.04 24.33 14.79 0.114 4263
 4265 3 -43.55 23.99 14.43 0.607 4263
 4266 3 -43.44 24.08 14.45 0.518 4265
 4267 3 -43.45 24.13 14.57 0.437 4266
 4268 3 -43.34 24.17 14.74 0.254 4267
 4269 3 -43.33 24.15 14.89 0.202 4268
 4270 3 -43.25 24.15 15.01 0.179 4269
 4271 3 -43.16 24.13 15.07 0.145 4270
 4272 3 -42.97 24.19 15.21 0.178 4271
 4273 3 -42.82 24.33 15.43 0.113 4272
 4274 3 -42.8 24.42 15.52 0.096 4273
 4275 3 -42.79 24.04 15.41 0.148 4272
 4276 3 -42.68 23.74 15.34 0.251 4275
 4277 3 -42.57 23.58 15.32 0.225 4276
 4278 3 -42.51 23.45 15.44 0.19 4277
 4279 3 -42.55 23.45 15.6 0.15 4278
 4280 3 -42.57 23.44 15.83 0.164 4279
 4281 3 -42.57 23.4 15.97 0.163 4280
 4282 3 -42.48 23.33 16.08 0.162 4281
 4283 3 -42.38 23.22 16.17 0.126 4282
 4284 3 -42.28 23.13 16.22 0.114 4283
 4285 3 -42.16 22.99 16.2 0.081 4284
 4286 3 -42.05 22.83 16.17 0.137 4285
 4287 3 -41.98 22.72 16.19 0.146 4286
 4288 3 -41.91 22.58 16.17 0.123 4287
 4289 3 -41.83 22.4 16.29 0.131 4288
 4290 3 -41.77 22.22 16.36 0.16 4289
 4291 3 -41.73 22.04 16.47 0.142 4290
 4292 3 -41.74 21.88 16.56 0.143 4291
 4293 3 -41.73 21.78 16.67 0.159 4292
 4294 3 -41.63 21.65 16.81 0.162 4293
 4295 3 -41.64 21.47 16.97 0.133 4294
 4296 3 -41.63 21.29 17.11 0.157 4295
 4297 3 -41.58 21.17 17.2 0.164 4296
 4298 3 -41.53 21.01 17.26 0.164 4297
 4299 3 -41.49 20.88 17.45 0.111 4298
 4300 3 -41.45 20.76 17.44 0.093 4299
 4301 3 -41.35 20.67 17.47 0.099 4300
 4302 3 -41.26 20.51 17.54 0.125 4301
 4303 3 -41.14 20.42 17.67 0.105 4302
 4304 3 -41.08 20.17 17.7 0.17 4303
 4305 3 -41.01 19.92 17.76 0.213 4304
 4306 3 -40.81 19.56 17.81 0.122 4305
 4307 3 -40.77 19.42 17.99 0.029 4306
 4308 3 -40.76 19.31 18.01 0.069 4307
 4309 3 -40.77 19.2 17.99 0.067 4308
 4310 3 -43.37 23.49 13.76 0.047 4261
 4311 3 -43.48 23.35 13.82 0.084 4310
 4312 3 -46.37 26.14 2.53 0.379 4096
 4313 3 -46.35 26.3 2.47 0.607 4312
 4314 3 -46.43 26.55 2.43 0.703 4313
 4315 3 -46.47 26.69 2.38 0.795 4314
 4316 3 -46.4 26.73 2.2 0.867 4315
 4317 3 -46.4 26.84 2.15 0.911 4316
 4318 3 -46.31 26.96 2.13 0.923 4317
 4319 3 -46.29 27.23 2.26 0.834 4318
 4320 3 -46.14 27.28 2.24 0.81 4319
 4321 3 -46 27.21 2.11 0.781 4320
 4322 3 -45.61 26.76 0.9 0.213 4321
 4323 3 -45.56 26.84 0.76 0.185 4322
 4324 3 -45.56 26.95 0.62 0.145 4323
 4325 3 -45.45 27.02 0.56 0.138 4324
 4326 3 -45.32 27.08 0.49 0.14 4325
 4327 3 -45.25 27.22 0.45 0.146 4326
 4328 3 -45.2 27.38 0.39 0.149 4327
 4329 3 -45.17 27.54 0.37 0.138 4328
 4330 3 -45.09 27.72 0.28 0.107 4329
 4331 3 -45.14 27.92 0.33 0.121 4330
 4332 3 -45.21 28.04 0.25 0.143 4331
 4333 3 -45.28 28.26 0.27 0.139 4332
 4334 3 -45.31 28.4 0.26 0.156 4333
 4335 3 -45.35 28.58 0.2 0.134 4334
 4336 3 -45.38 28.72 0.21 0.133 4335
 4337 3 -45.53 28.77 0.39 0.114 4336
 4338 3 -45.64 28.88 0.5 0.134 4337
 4339 3 -45.34 28.86 0.09 0.112 4336
 4340 3 -45.34 28.99 0.06 0.11 4339
 4341 3 -45.35 29.08 -0.04 0.132 4340
 4342 3 -45.3 29.13 -0.14 0.166 4341
 4343 3 -45.38 29.38 -0.24 0.139 4342
 4344 3 -45.32 29.54 -0.37 0.153 4343
 4345 3 -45.31 29.61 -0.55 0.132 4344
 4346 3 -45.31 29.72 -0.72 0.132 4345
 4347 3 -45.32 29.79 -0.82 0.127 4346
 4348 3 -45.35 29.88 -0.92 0.194 4347
 4349 3 -45.38 29.88 -1.09 0.19 4348
 4350 3 -45.35 29.88 -1.29 0.197 4349
 4351 3 -45.28 29.79 -1.48 0.169 4350
 4352 3 -45.24 29.7 -1.66 0.149 4351
 4353 3 -45.13 29.68 -1.75 0.116 4352
 4354 3 -45.02 29.61 -1.87 0.149 4353
 4355 3 -44.92 29.58 -1.99 0.158 4354
 4356 3 -44.81 29.47 -2.12 0.164 4355
 4357 3 -44.71 29.42 -2.26 0.169 4356
 4358 3 -44.6 29.36 -2.41 0.163 4357
 4359 3 -44.45 29.26 -2.6 0.169 4358
 4360 3 -44.32 29.13 -2.7 0.151 4359
 4361 3 -44.28 29.01 -2.83 0.144 4360
 4362 3 -44.24 28.86 -2.93 0.139 4361
 4363 3 -44.13 28.83 -2.95 0.124 4362
 4364 3 -44.1 28.72 -3.01 0.179 4363
 4365 3 -44.1 28.63 -3.12 0.167 4364
 4366 3 -44.07 28.54 -3.22 0.157 4365
 4367 3 -44.07 28.43 -3.31 0.128 4366
 4368 3 -43.99 28.2 -3.35 0.19 4367
 4369 3 -43.89 28.01 -3.41 0.197 4368
 4370 3 -43.82 27.84 -3.47 0.17 4369
 4371 3 -43.7 27.7 -3.56 0.182 4370
 4372 3 -43.5 27.54 -3.58 0.168 4371
 4373 3 -43.38 27.33 -3.58 0.15 4372
 4374 3 -43.24 27.08 -3.66 0.127 4373
 4375 3 -43.21 26.93 -3.7 0.143 4374
 4376 3 -43.07 26.83 -3.81 0.166 4375
 4377 3 -42.99 26.68 -3.87 0.171 4376
 4378 3 -42.88 26.54 -3.97 0.195 4377
 4379 3 -42.8 26.49 -4.05 0.175 4378
 4380 3 -42.77 26.4 -4.12 0.17 4379
 4381 3 -42.73 26.24 -4.19 0.146 4380
 4382 3 -42.73 26.13 -4.28 0.156 4381
 4383 3 -42.67 25.99 -4.33 0.138 4382
 4384 3 -42.63 25.92 -4.42 0.132 4383
 4385 3 -42.6 25.86 -4.52 0.142 4384
 4386 3 -42.6 25.76 -4.62 0.131 4385
 4387 3 -42.57 25.65 -4.73 0.141 4386
 4388 3 -42.56 25.52 -4.86 0.168 4387
 4389 3 -42.52 25.38 -4.99 0.175 4388
 4390 3 -42.49 25.27 -5.11 0.191 4389
 4391 3 -42.53 24.99 -5.23 0.136 4390
 4392 3 -42.49 24.84 -5.29 0.148 4391
 4393 3 -42.45 24.7 -5.36 0.176 4392
 4394 3 -42.32 24.49 -5.46 0.148 4393
 4395 3 -42.24 24.36 -5.53 0.156 4394
 4396 3 -42.13 24.2 -5.59 0.13 4395
 4397 3 -41.92 24.13 -5.7 0.149 4396
 4398 3 -41.81 24.09 -5.8 0.146 4397
 4399 3 -41.66 23.96 -5.86 0.143 4398
 4400 3 -41.49 24.01 -6.03 0.14 4399
 4401 3 -41.34 23.96 -6.08 0.142 4400
 4402 3 -41.17 23.91 -6.19 0.172 4401
 4403 3 -41.03 23.85 -6.2 0.223 4402
 4404 3 -40.92 23.82 -6.29 0.159 4403
 4405 3 -40.8 23.73 -6.41 0.159 4404
 4406 3 -40.61 23.67 -6.47 0.174 4405
 4407 3 -40.48 23.55 -6.61 0.152 4406
 4408 3 -40.36 23.51 -6.65 0.12 4407
 4409 3 -40.24 23.39 -6.76 0.171 4408
 4410 3 -40.13 23.35 -6.83 0.163 4409
 4411 3 -39.99 23.28 -6.94 0.157 4410
 4412 3 -39.86 23.17 -7.07 0.183 4411
 4413 3 -39.77 23.1 -7.16 0.209 4412
 4414 3 -39.67 23.08 -7.28 0.241 4413
 4415 3 -39.59 23.03 -7.37 0.265 4414
 4416 3 -39.48 22.92 -7.4 0.215 4415
 4417 3 -39.28 22.85 -7.4 0.162 4416
 4418 3 -39.1 22.75 -7.44 0.143 4417
 4419 3 -38.96 22.75 -7.51 0.12 4418
 4420 3 -38.84 22.64 -7.53 0.126 4419
 4421 3 -38.66 22.73 -7.53 0.135 4420
 4422 3 -38.52 22.71 -7.57 0.123 4421
 4423 3 -38.35 22.64 -7.61 0.133 4422
 4424 3 -38.17 22.62 -7.62 0.154 4423
 4425 3 -38.06 22.62 -7.65 0.162 4424
 4426 3 -37.98 22.57 -7.78 0.156 4425
 4427 3 -37.88 22.39 -7.89 0.082 4426
 4428 3 -37.77 22.3 -8.01 0.116 4427
 4429 3 -37.73 22.21 -8.14 0.13 4428
 4430 3 -37.6 22.1 -8.3 0.116 4429
 4431 3 -37.56 22.03 -8.41 0.116 4430
 4432 3 -37.48 22.01 -8.56 0.148 4431
 4433 3 -37.24 21.87 -8.62 0.123 4432
 4434 3 -37.13 21.82 -8.7 0.117 4433
 4435 3 -37.03 21.76 -8.84 0.117 4434
 4436 3 -36.99 21.69 -8.99 0.163 4435
 4437 3 -36.86 21.62 -9.08 0.146 4436
 4438 3 -36.81 21.48 -9.17 0.119 4437
 4439 3 -36.71 21.37 -9.31 0.116 4438
 4440 3 -36.67 21.21 -9.36 0.1 4439
 4441 3 -36.6 21.16 -9.45 0.127 4440
 4442 3 -36.61 21.03 -9.53 0.126 4441
 4443 3 -36.56 20.94 -9.67 0.15 4442
 4444 3 -36.49 20.78 -9.78 0.154 4443
 4445 3 -36.45 20.67 -9.86 0.165 4444
 4446 3 -36.35 20.55 -9.97 0.136 4445
 4447 3 -36.28 20.46 -10.05 0.146 4446
 4448 3 -36.23 20.35 -10.13 0.177 4447
 4449 3 -36.13 20.17 -10.17 0.133 4448
 4450 3 -36.09 20.05 -10.26 0.113 4449
 4451 3 -36.03 19.96 -10.36 0.123 4450
 4452 3 -35.89 19.82 -10.46 0.137 4451
 4453 3 -35.86 19.76 -10.56 0.169 4452
 4454 3 -35.81 19.67 -10.69 0.196 4453
 4455 3 -35.71 19.6 -10.77 0.263 4454
 4456 3 -35.74 19.58 -10.94 0.326 4455
 4457 3 -35.68 19.57 -11.05 0.39 4456
 4458 3 -35.71 19.57 -11.19 0.443 4457
 4459 3 -35.68 19.57 -11.33 0.473 4458
 4460 3 -35.71 19.44 -11.47 0.474 4459
 4461 3 -35.89 19.23 -11.63 0.478 4460
 4462 3 -35.92 19.1 -11.74 0.505 4461
 4463 3 -35.92 19.03 -11.86 0.466 4462
 4464 3 -35.92 18.92 -11.94 0.374 4463
 4465 3 -36.31 18.75 -12.19 0.084 4464
 4466 3 -36.5 18.69 -12.18 0.083 4465
 4467 3 -36.7 18.67 -12.14 0.094 4466
 4468 3 -36.86 18.67 -12.09 0.051 4467
 4469 3 -36.99 18.73 -12.02 0.125 4468
 4470 3 -37.13 18.75 -11.88 0.101 4469
 4471 3 -37.25 18.75 -11.71 0.086 4470
 4472 3 -37.38 18.76 -11.66 0.074 4471
 4473 3 -37.53 18.85 -11.68 0.116 4472
 4474 3 -37.67 18.85 -11.72 0.14 4473
 4475 3 -37.91 18.71 -11.61 0.116 4474
 4476 3 -38.75 22.37 -7.64 0.07 4420
 4477 3 -38.66 22.28 -7.65 0.053 4476
 4478 3 -38.7 22.17 -7.76 0.055 4477
 4479 3 -38.71 22.07 -7.86 0.106 4478
 4480 3 -38.66 21.87 -8.03 0.088 4479
 4481 3 -38.67 21.69 -8.05 0.094 4480
 4482 3 -38.71 21.57 -8.03 0.055 4481
 4483 3 -40.96 23.83 -5.89 0.101 4403
 4484 3 -40.85 23.82 -5.76 0.121 4483
 4485 3 -46 25.59 2.57 0.096 4312
 4486 3 -48.21 26.84 -0.5 0.052 4035
 4487 3 -48.32 26.95 -0.48 0.076 4486
 4488 3 -48.38 27.01 -0.32 0.099 4487
 4489 3 -48.49 27.18 -0.29 0.125 4488
 4490 3 -48.61 27.29 -0.24 0.119 4489
 4491 3 -48.86 28.15 -3.22 0.152 4018
 4492 3 -48.77 28.22 -3.2 0.142 4491
 4493 3 -48.68 28.29 -3.12 0.13 4492
 4494 3 -48.59 28.33 -3.04 0.171 4493
 4495 3 -48.55 28.31 -2.89 0.232 4494
 4496 3 -48.48 28.38 -2.78 0.2 4495
 4497 3 -48.49 28.45 -2.6 0.202 4496
 4498 3 -48.42 28.51 -2.49 0.202 4497
 4499 3 -48.39 28.65 -2.31 0.175 4498
 4500 3 -48.35 28.65 -2.12 0.188 4499
 4501 3 -48.25 28.7 -2.04 0.169 4500
 4502 3 -48.17 28.74 -1.94 0.156 4501
 4503 3 -48.06 28.77 -1.86 0.145 4502
 4504 3 -47.99 28.88 -1.81 0.159 4503
 4505 3 -47.92 29.06 -1.79 0.188 4504
 4506 3 -48.09 29.24 -1.91 0.056 4505
 4507 3 -48.24 29.27 -1.95 0.134 4506
 4508 3 -48.42 29.26 -2.04 0.082 4507
 4509 3 -47.81 29.15 -1.71 0.203 4505
 4510 3 -47.7 29.29 -1.67 0.245 4509
 4511 3 -47.64 29.47 -1.62 0.214 4510
 4512 3 -47.73 29.77 -1.54 0.175 4511
 4513 3 -47.75 29.93 -1.45 0.165 4512
 4514 3 -47.78 30.13 -1.39 0.142 4513
 4515 3 -47.74 30.24 -1.31 0.207 4514
 4516 3 -47.77 30.38 -1.24 0.277 4515
 4517 3 -47.81 30.47 -1.15 0.296 4516
 4518 3 -47.78 30.52 -1.03 0.336 4517
 4519 3 -47.74 30.63 -0.95 0.423 4518
 4520 3 -47.56 31.09 -1.37 0.124 4519
 4521 3 -47.49 31.22 -1.38 0.136 4520
 4522 3 -47.5 31.43 -1.56 0.087 4521
 4523 3 -47.78 30.4 -0.57 0.325 4519
 4524 3 -47.68 30.43 -0.51 0.453 4523
 4525 3 -47.74 30.56 -0.44 0.568 4524
 4526 3 -47.7 30.58 -0.28 0.616 4525
 4527 3 -47.71 30.7 -0.13 0.656 4526
 4528 3 -47.74 30.74 0 0.683 4527
 4529 3 -47.75 30.81 0.17 0.709 4528
 4530 3 -47.75 30.9 0.27 0.696 4529
 4531 3 -47.8 30.93 0.43 0.615 4530
 4532 3 -48.56 30.82 1.45 0.225 4531
 4533 3 -48.74 30.75 1.74 0.179 4532
 4534 3 -48.85 30.8 1.88 0.176 4533
 4535 3 -48.91 30.93 2 0.209 4534
 4536 3 -48.96 31.03 2.1 0.248 4535
 4537 3 -49 31.05 2.25 0.281 4536
 4538 3 -49.06 31.09 2.39 0.303 4537
 4539 3 -49.02 31.25 2.48 0.315 4538
 4540 3 -49.03 31.3 2.64 0.279 4539
 4541 3 -49.13 31.27 2.77 0.235 4540
 4542 3 -49.18 31.27 2.96 0.175 4541
 4543 3 -49.23 31.3 3.1 0.156 4542
 4544 3 -49.32 31.41 3.23 0.13 4543
 4545 3 -49.35 31.57 3.37 0.125 4544
 4546 3 -49.42 31.69 3.52 0.127 4545
 4547 3 -49.5 31.77 3.66 0.178 4546
 4548 3 -49.74 31.8 3.62 0.134 4547
 4549 3 -49.85 31.8 3.69 0.188 4548
 4550 3 -49.92 31.84 3.79 0.249 4549
 4551 3 -49.77 32.23 3.85 0.125 4550
 4552 3 -49.67 32.34 3.81 0.147 4551
 4553 3 -49.5 32.41 3.75 0.171 4552
 4554 3 -49.35 32.49 3.75 0.135 4553
 4555 3 -49.16 32.59 3.75 0.103 4554
 4556 3 -49.1 32.69 3.69 0.11 4555
 4557 3 -49 32.77 3.58 0.114 4556
 4558 3 -48.91 32.59 3.39 0.073 4557
 4559 3 -48.81 32.67 3.23 0.068 4558
 4560 3 -48.63 32.58 3.02 0.096 4559
 4561 3 -48.55 32.52 2.87 0.091 4560
 4562 3 -48.56 32.44 2.77 0.098 4561
 4563 3 -48.53 32.3 2.67 0.119 4562
 4564 3 -48.49 32.27 2.58 0.000125 4563
 4565 3 -49.53 31.8 3.83 0.166 4547
 4566 3 -49.57 31.87 4.04 0.12 4565
 4567 3 -49.63 31.91 4.13 0.116 4566
 4568 3 -49.67 31.98 4.25 0.153 4567
 4569 3 -49.8 32.05 4.32 0.168 4568
 4570 3 -49.93 32.08 4.5 0.1 4569
 4571 3 -49.99 32.12 4.58 0.127 4570
 4572 3 -50.07 32.23 4.67 0.127 4571
 4573 3 -50.18 32.3 4.82 0.169 4572
 4574 3 -50.29 32.37 4.95 0.174 4573
 4575 3 -50.44 32.4 5.08 0.166 4574
 4576 3 -50.57 32.4 5.25 0.165 4575
 4577 3 -50.67 32.37 5.33 0.128 4576
 4578 3 -50.75 32.42 5.37 0.121 4577
 4579 3 -50.75 32.38 5.51 0.133 4578
 4580 3 -50.87 32.33 5.61 0.155 4579
 4581 3 -50.96 32.4 5.72 0.187 4580
 4582 3 -51.06 32.54 5.83 0.176 4581
 4583 3 -51.14 32.73 5.92 0.158 4582
 4584 3 -51.18 32.79 6.04 0.136 4583
 4585 3 -51.33 32.79 6.2 0.143 4584
 4586 3 -51.37 32.83 6.36 0.15 4585
 4587 3 -51.46 32.87 6.46 0.163 4586
 4588 3 -51.6 33.02 6.51 0.121 4587
 4589 3 -51.71 33.02 6.66 0.132 4588
 4590 3 -51.82 33.05 6.78 0.121 4589
 4591 3 -51.89 33.12 6.91 0.119 4590
 4592 3 -52.07 33.2 6.95 0.121 4591
 4593 3 -52.25 33.26 6.99 0.133 4592
 4594 3 -52.32 33.37 7.01 0.209 4593
 4595 3 -52.39 33.55 6.97 0.275 4594
 4596 3 -52.5 33.66 7.03 0.316 4595
 4597 3 -52.58 33.74 7.08 0.314 4596
 4598 3 -52.74 33.79 7.21 0.305 4597
 4599 3 -52.86 33.84 7.36 0.281 4598
 4600 3 -53 33.87 7.43 0.257 4599
 4601 3 -53.12 33.94 7.53 0.254 4600
 4602 3 -53.22 33.92 7.62 0.28 4601
 4603 3 -53.29 33.99 7.74 0.307 4602
 4604 3 -53.37 34.05 7.84 0.311 4603
 4605 3 -53.68 34.01 7.93 0.218 4604
 4606 3 -53.86 34 8.06 0.238 4605
 4607 3 -54.04 33.96 8.17 0.202 4606
 4608 3 -54.25 33.95 8.27 0.139 4607
 4609 3 -54.39 34.03 8.35 0.171 4608
 4610 3 -54.51 34.06 8.42 0.169 4609
 4611 3 -54.62 34.17 8.55 0.13 4610
 4612 3 -54.72 34.24 8.59 0.133 4611
 4613 3 -54.82 34.35 8.67 0.149 4612
 4614 3 -54.97 34.38 8.83 0.132 4613
 4615 3 -55.11 34.52 8.92 0.138 4614
 4616 3 -55.28 34.57 9.01 0.149 4615
 4617 3 -55.43 34.57 9.11 0.188 4616
 4618 3 -55.61 34.62 9.24 0.238 4617
 4619 3 -55.68 34.7 9.25 0.252 4618
 4620 3 -55.89 34.67 9.39 0.218 4619
 4621 3 -56.01 34.67 9.48 0.19 4620
 4622 3 -56.22 34.67 9.56 0.165 4621
 4623 3 -56.42 34.66 9.64 0.135 4622
 4624 3 -56.62 34.77 9.74 0.318 4623
 4625 3 -56.82 34.81 9.84 0.443 4624
 4626 3 -56.96 34.74 9.96 0.47 4625
 4627 3 -57.07 34.74 10.02 0.517 4626
 4628 3 -57.19 34.7 10.16 0.558 4627
 4629 3 -57.33 34.63 10.3 0.618 4628
 4630 3 -57.46 34.66 10.42 0.639 4629
 4631 3 -57.61 34.59 10.57 0.574 4630
 4632 3 -57.75 34.66 10.64 0.548 4631
 4633 3 -57.9 34.52 10.73 0.514 4632
 4634 3 -57.96 34.62 10.82 0.494 4633
 4635 3 -58.06 34.43 10.98 0.431 4634
 4636 3 -58.18 33.63 11.2 0.127 4635
 4637 3 -58.18 33.42 11.31 0.106 4636
 4638 3 -58.15 33.24 11.35 0.136 4637
 4639 3 -58.17 33.03 11.47 0.129 4638
 4640 3 -58.18 32.84 11.58 0.093 4639
 4641 3 -58.17 32.67 11.64 0.095 4640
 4642 3 -58.18 32.53 11.7 0.126 4641
 4643 3 -58.19 32.39 11.78 0.176 4642
 4644 3 -58.14 32.24 11.78 0.168 4643
 4645 3 -58.04 32.16 11.81 0.2 4644
 4646 3 -58.04 31.97 11.77 0.221 4645
 4647 3 -57.94 31.94 11.68 0.238 4646
 4648 3 -57.96 31.81 11.81 0.291 4647
 4649 3 -57.93 31.67 11.99 0.27 4648
 4650 3 -57.96 31.74 12.32 0.116 4649
 4651 3 -58 31.67 12.44 0.06 4650
 4652 3 -57.94 31.29 11.68 0.156 4649
 4653 3 -57.9 31.13 11.74 0.135 4652
 4654 3 -57.79 30.92 11.75 0.113 4653
 4655 3 -57.75 30.81 11.67 0.125 4654
 4656 3 -57.67 30.7 11.58 0.107 4655
 4657 3 -57.57 30.63 11.45 0.129 4656
 4658 3 -57.56 30.54 11.39 0.132 4657
 4659 3 -57.47 30.38 11.38 0.129 4658
 4660 3 -57.43 30.24 11.27 0.16 4659
 4661 3 -57.39 30.15 11.15 0.163 4660
 4662 3 -57.4 29.95 11.03 0.175 4661
 4663 3 -57.42 29.88 10.83 0.222 4662
 4664 3 -57.33 29.65 10.78 0.143 4663
 4665 3 -57.36 29.47 10.75 0.126 4664
 4666 3 -57.39 29.36 10.66 0.176 4665
 4667 3 -57.4 29.22 10.6 0.165 4666
 4668 3 -57.36 29.03 10.55 0.181 4667
 4669 3 -57.39 28.9 10.44 0.197 4668
 4670 3 -57.36 28.76 10.36 0.199 4669
 4671 3 -57.36 28.58 10.3 0.208 4670
 4672 3 -57.35 28.44 10.24 0.177 4671
 4673 3 -57.22 28.22 10.19 0.122 4672
 4674 3 -57.14 28.01 10.16 0.168 4673
 4675 3 -57.07 27.86 10.1 0.198 4674
 4676 3 -57.07 27.76 10.18 0.198 4675
 4677 3 -57.04 27.56 10.18 0.169 4676
 4678 3 -56.99 27.38 10.11 0.133 4677
 4679 3 -56.92 27.29 9.92 0.139 4678
 4680 3 -56.92 27.1 9.92 0.224 4679
 4681 3 -56.93 26.9 9.9 0.232 4680
 4682 3 -56.93 26.76 9.83 0.206 4681
 4683 3 -57 26.7 9.69 0.22 4682
 4684 3 -57.01 26.65 9.56 0.251 4683
 4685 3 -57.35 26.74 9.47 0.076 4684
 4686 3 -57.46 26.79 9.47 0.101 4685
 4687 3 -57.57 26.88 9.43 0.039 4686
 4688 3 -56.94 26.63 9.47 0.18 4684
 4689 3 -56.97 26.49 9.4 0.146 4688
 4690 3 -57.14 26.29 9.35 0.081 4689
 4691 3 -57.18 26.11 9.27 0.149 4690
 4692 3 -57.18 25.95 9.23 0.156 4691
 4693 3 -57.1 25.81 9.06 0.101 4692
 4694 3 -57.07 25.63 8.97 0.096 4693
 4695 3 -57.06 25.51 8.86 0.111 4694
 4696 3 -57.07 25.4 8.72 0.094 4695
 4697 3 -57.04 25.35 8.56 0.154 4696
 4698 3 -57 25.24 8.4 0.158 4697
 4699 3 -56.97 25.15 8.28 0.202 4698
 4700 3 -56.96 25.01 8.17 0.215 4699
 4701 3 -56.93 24.88 8.03 0.198 4700
 4702 3 -56.87 24.76 7.87 0.166 4701
 4703 3 -56.82 24.63 7.69 0.139 4702
 4704 3 -56.76 24.54 7.51 0.126 4703
 4705 3 -56.75 24.42 7.38 0.134 4704
 4706 3 -56.74 24.29 7.22 0.129 4705
 4707 3 -56.75 24.2 7.05 0.111 4706
 4708 3 -56.74 24.06 6.94 0.143 4707
 4709 3 -56.71 23.96 6.84 0.186 4708
 4710 3 -56.68 23.87 6.76 0.204 4709
 4711 3 -56.67 23.73 6.63 0.214 4710
 4712 3 -56.61 23.55 6.59 0.242 4711
 4713 3 -56.68 23.34 6.52 0.179 4712
 4714 3 -56.67 23.25 6.41 0.092 4713
 4715 3 -57.64 31.85 11.32 0.084 4648
 4716 3 -57.71 31.88 11.14 0.052 4715
 4717 3 -57.72 31.85 11.01 0.063 4716
 4718 3 -58.08 34.5 11.1 0.248 4635
 4719 3 -58.07 34.75 11.12 0.000125 4718
 4720 3 -51.85 33.06 7.15 0.125 4591
 4721 3 -51.82 32.95 7.22 0.188 4720
 4722 3 -51.89 32.69 7.32 0.109 4721
 4723 3 -52 32.54 7.41 0.085 4722
 4724 3 -52.1 32.4 7.53 0.089 4723
 4725 3 -52.19 32.29 7.66 0.112 4724
 4726 3 -52.31 32.19 7.82 0.153 4725
 4727 3 -52.39 32.05 7.99 0.148 4726
 4728 3 -52.4 31.89 8.11 0.195 4727
 4729 3 -52.43 31.96 8.24 0.218 4728
 4730 3 -52.47 31.84 8.33 0.238 4729
 4731 3 -52.64 31.58 8.57 0.093 4730
 4732 3 -47.56 31.09 0.21 0.308 4531
 4733 3 -47.59 31.2 0.26 0.165 4732
 4734 3 -47.55 31.02 0.18 0.06 4733
 4735 3 -60.95 40.33 -8.9 0.084 3838
 4736 3 -64.45 42.4 -8.5 0.38 3812
 4737 3 -64.71 42.26 -8.37 0.345 4736
 4738 3 -64.88 42.22 -8.23 0.323 4737
 4739 3 -64.88 42.08 -8.15 0.361 4738
 4740 3 -64.96 41.94 -8.06 0.37 4739
 4741 3 -65.01 41.83 -7.97 0.356 4740
 4742 3 -65.13 41.76 -7.87 0.348 4741
 4743 3 -65.21 41.69 -7.7 0.343 4742
 4744 3 -65.26 41.58 -7.56 0.354 4743
 4745 3 -65.3 41.46 -7.44 0.372 4744
 4746 3 -65.32 41.36 -7.32 0.427 4745
 4747 3 -65.4 41.25 -7.19 0.485 4746
 4748 3 -65.51 41.18 -7.05 0.528 4747
 4749 3 -65.55 41.11 -6.91 0.553 4748
 4750 3 -65.63 41.04 -6.74 0.608 4749
 4751 3 -65.69 40.97 -6.66 0.678 4750
 4752 3 -65.66 40.83 -6.56 0.744 4751
 4753 3 -65.74 40.71 -6.48 0.776 4752
 4754 3 -65.83 40.68 -6.33 0.776 4753
 4755 3 -65.88 40.51 -6.3 0.723 4754
 4756 3 -65.91 40.46 -6.19 0.652 4755
 4757 3 -65.94 40.4 -6.07 0.566 4756
 4758 3 -66.05 40.29 -5.82 0.473 4757
 4759 3 -66.05 40.16 -5.65 0.409 4758
 4760 3 -66.06 40.07 -5.48 0.351 4759
 4761 3 -66.08 39.91 -5.32 0.318 4760
 4762 3 -66.05 39.73 -5.2 0.278 4761
 4763 3 -66.14 39.69 -4.98 0.308 4762
 4764 3 -66.14 39.54 -4.87 0.3 4763
 4765 3 -66.17 39.48 -4.74 0.292 4764
 4766 3 -66.19 39.37 -4.65 0.297 4765
 4767 3 -66.14 39.23 -4.57 0.311 4766
 4768 3 -66.16 39.16 -4.44 0.316 4767
 4769 3 -66.14 39.04 -4.32 0.31 4768
 4770 3 -66.11 38.92 -4.26 0.296 4769
 4771 3 -66.1 38.69 -4.23 0.29 4770
 4772 3 -66.03 38.55 -4.11 0.303 4771
 4773 3 -66.02 38.4 -4.06 0.317 4772
 4774 3 -65.94 38.3 -3.97 0.314 4773
 4775 3 -65.83 38.22 -3.85 0.326 4774
 4776 3 -65.86 38.08 -3.74 0.308 4775
 4777 3 -65.81 37.99 -3.66 0.351 4776
 4778 3 -65.75 37.84 -3.58 0.385 4777
 4779 3 -65.69 37.77 -3.43 0.405 4778
 4780 3 -65.72 37.59 -3.37 0.414 4779
 4781 3 -65.72 37.44 -3.24 0.417 4780
 4782 3 -65.71 37.26 -3.24 0.388 4781
 4783 3 -65.72 37.04 -3.18 0.345 4782
 4784 3 -65.69 36.92 -3.22 0.344 4783
 4785 3 -65.71 36.83 -3.06 0.362 4784
 4786 3 -65.5 37.09 -2.72 0.619 4785
 4787 3 -65.42 37.23 -2.51 0.732 4786
 4788 3 -65.25 37.84 -2.2 0.546 4787
 4789 3 -64.89 38.69 -2.39 0.086 4788
 4790 3 -64.78 38.8 -2.39 0.017 4789
 4791 3 -64.75 38.95 -2.28 0.134 4790
 4792 3 -64.63 39.12 -2.35 0.104 4791
 4793 3 -65.25 37.84 -2.06 0.432 4788
 4794 3 -65.19 37.94 -1.97 0.331 4793
 4795 3 -65.55 36.52 -2.6 0.317 4787
 4796 3 -65.58 36.2 -2.58 0.412 4795
 4797 3 -65.56 36.06 -2.51 0.426 4796
 4798 3 -65.56 35.94 -2.47 0.428 4797
 4799 3 -65.55 35.79 -2.31 0.441 4798
 4800 3 -65.58 35.63 -2.22 0.445 4799
 4801 3 -65.52 35.54 -2.18 0.504 4800
 4802 3 -65.55 35.38 -2.12 0.54 4801
 4803 3 -65.47 35.3 -2.14 0.61 4802
 4804 3 -65.44 35.16 -2.2 0.645 4803
 4805 3 -65.35 35.11 -2.31 0.673 4804
 4806 3 -65.56 34.84 -1.81 0.551 4805
 4807 3 -65.55 34.69 -1.71 0.512 4806
 4808 3 -65.56 34.55 -1.58 0.467 4807
 4809 3 -65.61 34.41 -1.37 0.389 4808
 4810 3 -65.58 34.3 -1.15 0.372 4809
 4811 3 -65.58 34.22 -0.91 0.343 4810
 4812 3 -65.58 34.11 -0.78 0.33 4811
 4813 3 -65.5 33.94 -0.62 0.304 4812
 4814 3 -65.46 33.8 -0.5 0.322 4813
 4815 3 -65.44 33.66 -0.4 0.314 4814
 4816 3 -65.39 33.52 -0.31 0.305 4815
 4817 3 -65.25 33.49 -0.14 0.335 4816
 4818 3 -65.27 33.3 -0.06 0.327 4817
 4819 3 -65.22 33.27 0.04 0.344 4818
 4820 3 -65.11 33.06 0.16 0.356 4819
 4821 3 -65.05 32.98 0.3 0.387 4820
 4822 3 -64.99 32.86 0.41 0.39 4821
 4823 3 -64.92 32.77 0.57 0.427 4822
 4824 3 -64.81 32.65 0.63 0.435 4823
 4825 3 -64.78 32.55 0.74 0.438 4824
 4826 3 -64.71 32.45 0.88 0.421 4825
 4827 3 -64.64 32.44 1.03 0.427 4826
 4828 3 -64.69 32.3 1.16 0.461 4827
 4829 3 -64.6 32.27 1.3 0.465 4828
 4830 3 -64.52 32.13 1.43 0.485 4829
 4831 3 -64.47 32.05 1.57 0.462 4830
 4832 3 -64.38 31.89 1.63 0.452 4831
 4833 3 -64.25 31.82 1.78 0.419 4832
 4834 3 -64.17 31.73 1.88 0.408 4833
 4835 3 -64.13 31.64 1.99 0.371 4834
 4836 3 -64.02 31.52 2.05 0.333 4835
 4837 3 -63.92 31.35 2.11 0.348 4836
 4838 3 -63.84 31.21 2.11 0.315 4837
 4839 3 -63.78 31.09 2.2 0.32 4838
 4840 3 -63.67 30.98 2.32 0.302 4839
 4841 3 -63.6 30.82 2.41 0.296 4840
 4842 3 -63.55 30.73 2.5 0.283 4841
 4843 3 -63.43 30.52 2.42 0.315 4842
 4844 3 -63.38 30.44 2.5 0.293 4843
 4845 3 -63.32 30.37 2.58 0.324 4844
 4846 3 -63.28 30.25 2.69 0.333 4845
 4847 3 -63.23 30.12 2.77 0.301 4846
 4848 3 -63.16 30.03 2.92 0.348 4847
 4849 3 -63.14 29.84 3.14 0.358 4848
 4850 3 -63.11 29.71 3.39 0.357 4849
 4851 3 -63.12 29.71 3.58 0.283 4850
 4852 3 -62.97 29.73 3.58 0.39 4851
 4853 3 -62.92 29.64 3.66 0.405 4852
 4854 3 -62.93 29.44 3.67 0.338 4853
 4855 3 -62.78 29.44 3.73 0.33 4854
 4856 3 -62.69 29.28 3.67 0.245 4855
 4857 3 -62.6 29.23 3.87 0.311 4856
 4858 3 -62.5 29.16 3.96 0.29 4857
 4859 3 -62.42 29.12 4.16 0.29 4858
 4860 3 -62.33 29.02 4.22 0.316 4859
 4861 3 -62.31 28.89 4.32 0.348 4860
 4862 3 -62.22 28.75 4.33 0.353 4861
 4863 3 -62.14 28.62 4.37 0.328 4862
 4864 3 -62 28.59 4.49 0.36 4863
 4865 3 -61.93 28.5 4.62 0.424 4864
 4866 3 -61.86 28.46 4.8 0.462 4865
 4867 3 -61.87 28.3 4.87 0.512 4866
 4868 3 -61.92 28.14 4.96 0.55 4867
 4869 3 -61.9 27.93 5 0.552 4868
 4870 3 -61.85 27.85 5.15 0.56 4869
 4871 3 -61.86 27.79 5.32 0.564 4870
 4872 3 -61.83 27.95 5.7 0.451 4871
 4873 3 -61.81 27.79 5.79 0.398 4872
 4874 3 -61.72 27.79 5.96 0.361 4873
 4875 3 -61.68 27.79 6.15 0.335 4874
 4876 3 -61.53 27.76 6.37 0.26 4875
 4877 3 -61.43 27.7 6.55 0.279 4876
 4878 3 -61.33 27.65 6.7 0.258 4877
 4879 3 -61.29 27.54 6.8 0.278 4878
 4880 3 -61.25 27.47 6.9 0.28 4879
 4881 3 -61.12 27.33 6.99 0.231 4880
 4882 3 -60.96 27.2 6.96 0.061 4881
 4883 3 -61.69 27.12 4.78 0.145 4871
 4884 3 -61.67 26.96 4.79 0.162 4883
 4885 3 -61.62 26.8 4.84 0.228 4884
 4886 3 -61.61 26.68 4.83 0.251 4885
 4887 3 -61.5 26.6 4.37 0.113 4886
 4888 3 -61.54 26.5 4.29 0.161 4887
 4889 3 -61.5 26.34 4.26 0.101 4888
 4890 3 -61.39 26.28 4.12 0.101 4889
 4891 3 -61.25 26.34 3.97 0.106 4890
 4892 3 -61.11 26.44 3.89 0.109 4891
 4893 3 -61.06 26.5 3.79 0.097 4892
 4894 3 -60.97 26.46 3.69 0.063 4893
 4895 3 -60.89 26.39 3.58 0.119 4894
 4896 3 -60.75 26.32 3.5 0.172 4895
 4897 3 -60.61 26.28 3.42 0.151 4896
 4898 3 -60.44 26.23 3.33 0.081 4897
 4899 3 -60.42 26.25 3.23 0.000125 4898
 4900 3 -61.54 26.75 4.17 0.067 4888
 4901 3 -61.33 26.82 4.12 0.132 4900
 4902 3 -61.64 26.54 5.16 0.159 4886
 4903 3 -61.61 26.42 5.26 0.162 4902
 4904 3 -61.5 26.37 5.07 0.024 4903
 4905 3 -61.56 26.39 4.96 0.033 4904
 4906 3 -61.65 26.42 5.47 0.189 4903
 4907 3 -61.6 26.31 5.58 0.171 4906
 4908 3 -61.62 26.26 5.7 0.183 4907
 4909 3 -61.61 26.1 5.83 0.16 4908
 4910 3 -61.58 26.01 5.96 0.142 4909
 4911 3 -61.5 25.99 6.09 0.157 4910
 4912 3 -61.49 25.92 6.25 0.181 4911
 4913 3 -61.39 25.83 6.33 0.16 4912
 4914 3 -61.39 25.7 6.37 0.158 4913
 4915 3 -61.62 25.45 6.67 0.14 4914
 4916 3 -61.54 25.35 6.82 0.182 4915
 4917 3 -61.47 25.24 6.96 0.202 4916
 4918 3 -61.49 25.13 7.04 0.209 4917
 4919 3 -61.29 24.85 7.28 0.312 4918
 4920 3 -61.01 24.63 7.49 0.179 4919
 4921 3 -60.79 24.6 7.58 0.17 4920
 4922 3 -60.68 24.61 7.58 0.104 4921
 4923 3 -60.89 24.49 7.8 0.127 4921
 4924 3 -60.75 24.47 7.9 0.164 4923
 4925 3 -60.62 24.45 7.94 0.153 4924
 4926 3 -60.33 24.33 8.31 0.302 4925
 4927 3 -60.24 24.24 8.16 0.113 4926
 4928 3 -60.18 24.33 8.59 0.000125 4926
 4929 3 -60.18 24.2 9.02 0.000125 4928
 4930 3 -60.22 24.01 9.03 0.185 4929
 4931 3 -60.18 23.85 9.08 0.21 4930
 4932 3 -60.07 23.79 9.15 0.23 4931
 4933 3 -59.93 23.74 9.32 0.211 4932
 4934 3 -59.79 23.7 9.41 0.228 4933
 4935 3 -59.68 23.7 9.57 0.19 4934
 4936 3 -59.64 23.65 9.69 0.206 4935
 4937 3 -59.61 23.58 9.77 0.175 4936
 4938 3 -59.46 23.47 10.17 0.000125 4937
 4939 3 -59.56 23.45 10.29 0.261 4938
 4940 3 -58.87 23.17 11.29 0.000125 4939
 4941 3 -58.48 22.65 11.76 0.788 4940
 4942 3 -58.65 22.72 11.81 0.632 4941
 4943 3 -58.76 22.74 11.87 0.465 4942
 4944 3 -58.76 22.76 12.01 0.378 4943
 4945 3 -58.87 22.74 12 0.256 4944
 4946 3 -58.87 22.65 12.58 0.144 4945
 4947 3 -58.97 22.61 12.68 0.507 4946
 4948 3 -58.9 22.36 12.7 0.496 4947
 4949 3 -58.8 22.49 12.91 0.463 4948
 4950 3 -58.58 22.54 12.99 0.328 4949
 4951 3 -58.5 22.35 12.93 0.419 4950
 4952 3 -58.33 22.28 12.95 0.48 4951
 4953 3 -58.19 22.19 12.92 0.577 4952
 4954 3 -57.73 22.65 12.94 0.413 4953
 4955 3 -57.69 22.65 13.06 0.382 4954
 4956 3 -57.65 22.67 13.18 0.343 4955
 4957 3 -57.7 22.67 13.42 0.25 4956
 4958 3 -58.37 21.95 12.98 0.427 4953
 4959 3 -58.8 21.31 12.81 0.208 4958
 4960 3 -58.65 21.15 12.74 0.187 4959
 4961 3 -58.47 21.04 12.76 0.158 4960
 4962 3 -58.47 21.83 13.01 0.427 4961
 4963 3 -57.91 21.92 12.52 0.388 4962
 4964 3 -58.23 21.7 12.46 0.387 4963
 4965 3 -58.26 21.49 12.43 0.412 4964
 4966 3 -58.15 21.35 12.51 0.337 4965
 4967 3 -58.3 21.31 12.37 0.000125 4966
 4968 3 -58.23 21.83 13.19 0.093 4958
 4969 3 -58.15 21.88 13.31 0.094 4968
 4970 3 -58.19 22.4 11.75 0.87 4941
 4971 3 -58.12 22.29 11.65 0.821 4970
 4972 3 -58.08 22.24 11.56 0.815 4971
 4973 3 -58 22.24 11.45 0.77 4972
 4974 3 -58.12 22.26 11.33 0.684 4973
 4975 3 -57.91 22.35 11.29 0.392 4974
 4976 3 -57.87 22.33 11.18 0.208 4975
 4977 3 -57.87 22.4 10.99 0.105 4976
 4978 3 -61.22 25.67 6.46 0.134 4914
 4979 3 -63.21 29.34 4.16 0.101 4855
 4980 3 -64.83 35.29 -2.93 0.39 4805
 4981 3 -64.74 35.33 -3.08 0.437 4980
 4982 3 -64.66 35.22 -3.18 0.46 4981
 4983 3 -64.56 35.23 -3.33 0.458 4982
 4984 3 -64.52 35.09 -3.43 0.397 4983
 4985 3 -64.28 35.23 -3.51 0.286 4984
 4986 3 -64.06 35.52 -3.72 0.121 4985
 4987 3 -63.95 35.58 -3.83 0.112 4986
 4988 3 -63.85 35.62 -3.95 0.142 4987
 4989 3 -63.74 35.62 -4.01 0.179 4988
 4990 3 -63.66 35.66 -4.06 0.257 4989
 4991 3 -63.67 35.76 -4.22 0.286 4990
 4992 3 -63.61 35.88 -4.3 0.337 4991
 4993 3 -63.57 35.99 -4.35 0.371 4992
 4994 3 -63.5 35.98 -4.46 0.38 4993
 4995 3 -63.39 36.15 -4.54 0.271 4994
 4996 3 -63.06 36.26 -4.39 0.123 4995
 4997 3 -62.93 36.29 -4.42 0.093 4996
 4998 3 -62.78 36.28 -4.46 0.139 4997
 4999 3 -62.64 36.3 -4.44 0.097 4998
 5000 3 -62.39 36.23 -4.35 0.086 4999
 5001 3 -62.32 36.15 -4.32 0.124 5000
 5002 3 -63.42 36.32 -4.65 0.194 4995
 5003 3 -63.8 36.51 -4.63 0.107 5002
 5004 3 -63.85 36.6 -4.76 0.107 5003
 5005 3 -63.92 36.68 -4.79 0.000125 5004
 5006 3 -63.45 35.51 -4.89 0.076 4994
 5007 3 -63.38 35.68 -5.01 0.078 5006
 5008 3 -63.35 35.79 -5 0.11 5007
 5009 3 -63.31 35.91 -5.04 0.152 5008
 5010 3 -63.24 35.93 -5.14 0.161 5009
 5011 3 -63.14 35.85 -5.38 0.073 5010
 5012 3 -63.06 35.86 -5.56 0.096 5011
 5013 3 -62.93 35.91 -5.81 0.084 5012
 5014 3 -62.89 35.94 -5.97 0.029 5013
 5015 3 -63.45 35.52 -3.74 0.131 4990
 5016 3 -63.38 35.49 -3.62 0.15 5015
 5017 3 -63.21 35.52 -3.78 0.000125 5016
 5018 3 -63.03 35.48 -3.81 0.105 5017
 5019 3 -64.86 34.44 -3.43 0.071 4984
 5020 3 -65.39 37.66 -2.62 0.475 4786
 5021 3 -65.39 37.73 -2.72 0.382 5020
 5022 3 -65.47 37.72 -2.78 0.264 5021
 5023 3 -66.05 41.61 -5.65 0.103 4754
 5024 3 -66.14 41.69 -5.52 0.115 5023
 5025 3 -66.22 41.8 -5.45 0.15 5024
 5026 3 -66.28 41.87 -5.36 0.145 5025
 5027 3 -66.28 41.95 -5.23 0.117 5026
 5028 3 -66.27 41.99 -5.08 0.105 5027
 5029 3 -66.33 42.02 -4.93 0.104 5028
 5030 3 -66.31 42.12 -4.86 0.084 5029
 5031 3 -66.33 42.19 -4.7 0.091 5030
 5032 3 -66.36 42.23 -4.58 0.127 5031
 5033 3 -66.5 42.3 -4.44 0.128 5032
 5034 3 -66.55 42.38 -4.32 0.133 5033
 5035 3 -66.58 42.44 -4.23 0.127 5034
 5036 3 -66.69 42.52 -4.07 0.125 5035
 5037 3 -66.75 42.55 -3.9 0.138 5036
 5038 3 -66.81 42.62 -3.75 0.147 5037
 5039 3 -66.86 42.72 -3.61 0.137 5038
 5040 3 -66.94 42.73 -3.46 0.138 5039
 5041 3 -67.02 42.66 -3.19 0.145 5040
 5042 3 -67.11 42.67 -2.98 0.152 5041
 5043 3 -67.17 42.7 -2.82 0.094 5042
 5044 3 -67.22 42.7 -2.69 0.111 5043
 5045 3 -67.25 42.77 -2.54 0.147 5044
 5046 3 -67.28 42.79 -2.42 0.179 5045
 5047 3 -67.36 42.9 -2.32 0.227 5046
 5048 3 -67.36 42.88 -2.15 0.299 5047
 5049 3 -67.41 42.98 -2.07 0.306 5048
 5050 3 -67.42 43.01 -1.94 0.351 5049
 5051 3 -67.44 43.13 -1.84 0.321 5050
 5052 3 -67.55 43.09 -1.72 0.237 5051
 5053 3 -67.61 43.05 -1.64 0.216 5052
 5054 3 -67.77 43.09 -1.53 0.167 5053
 5055 3 -67.89 43.11 -1.38 0.158 5054
 5056 3 -68.05 43.06 -1.28 0.17 5055
 5057 3 -68.16 43.09 -1.17 0.119 5056
 5058 3 -68.3 43.15 -1.01 0.117 5057
 5059 3 -68.47 43.19 -0.96 0.14 5058
 5060 3 -68.66 43.23 -0.9 0.134 5059
 5061 3 -68.8 43.24 -0.85 0.174 5060
 5062 3 -68.89 43.19 -0.73 0.184 5061
 5063 3 -68.96 43.17 -0.64 0.244 5062
 5064 3 -69.11 43.27 -0.57 0.247 5063
 5065 3 -69.27 43.29 -0.53 0.246 5064
 5066 3 -69.41 43.22 -0.46 0.288 5065
 5067 3 -69.58 43.12 -0.42 0.245 5066
 5068 3 -69.74 42.94 -0.34 0.186 5067
 5069 3 -69.89 42.88 -0.32 0.157 5068
 5070 3 -70.02 42.8 -0.21 0.178 5069
 5071 3 -70.16 42.8 -0.24 0.206 5070
 5072 3 -70.27 42.73 -0.2 0.181 5071
 5073 3 -70.39 42.69 -0.21 0.15 5072
 5074 3 -70.53 42.67 -0.12 0.144 5073
 5075 3 -70.64 42.62 -0.07 0.15 5074
 5076 3 -70.74 42.55 -0.02 0.154 5075
 5077 3 -70.88 42.58 0.07 0.144 5076
 5078 3 -70.97 42.52 0.12 0.142 5077
 5079 3 -71.06 42.44 0.18 0.145 5078
 5080 3 -71.19 42.37 0.26 0.141 5079
 5081 3 -71.27 42.26 0.42 0.146 5080
 5082 3 -71.41 42.22 0.5 0.116 5081
 5083 3 -71.53 42.17 0.65 0.157 5082
 5084 3 -71.6 42.23 0.71 0.199 5083
 5085 3 -71.66 42.29 0.82 0.227 5084
 5086 3 -71.86 42.09 0.96 0.167 5085
 5087 3 -71.96 42.04 1.04 0.188 5086
 5088 3 -72.13 42.08 1.15 0.104 5087
 5089 3 -72.22 42.05 1.2 0.095 5088
 5090 3 -72.36 42.09 1.28 0.105 5089
 5091 3 -72.5 42.07 1.42 0.12 5090
 5092 3 -72.66 42.09 1.52 0.145 5091
 5093 3 -72.8 42.07 1.67 0.181 5092
 5094 3 -72.96 42.12 1.75 0.249 5093
 5095 3 -73.05 42.06 1.77 0.235 5094
 5096 3 -73.14 41.88 1.86 0.196 5095
 5097 3 -73.22 41.81 2.04 0.174 5096
 5098 3 -73.35 41.74 2.23 0.153 5097
 5099 3 -73.47 41.71 2.4 0.158 5098
 5100 3 -73.55 41.6 2.64 0.145 5099
 5101 3 -73.64 41.55 2.81 0.125 5100
 5102 3 -73.75 41.45 2.87 0.119 5101
 5103 3 -73.83 41.45 2.96 0.192 5102
 5104 3 -73.94 41.45 2.96 0.255 5103
 5105 3 -74.05 41.43 2.98 0.278 5104
 5106 3 -74.16 41.41 3.02 0.324 5105
 5107 3 -74.27 41.56 2.52 0.115 5106
 5108 3 -74.39 41.7 2.39 0.1 5107
 5109 3 -74.52 41.82 2.23 0.14 5108
 5110 3 -74.58 41.91 2.08 0.158 5109
 5111 3 -74.67 42 1.84 0.146 5110
 5112 3 -74.86 42 1.61 0.163 5111
 5113 3 -74.97 42.05 1.54 0.162 5112
 5114 3 -75.08 42.06 1.5 0.154 5113
 5115 3 -75.16 42.24 1.42 0.096 5114
 5116 3 -75.27 42.28 1.38 0.051 5115
 5117 3 -74.27 41.32 3.31 0.183 5106
 5118 3 -74.33 41.13 3.5 0.102 5117
 5119 3 -74.44 41.07 3.56 0.101 5118
 5120 3 -74.52 41.02 3.69 0.095 5119
 5121 3 -74.53 40.92 3.75 0.154 5120
 5122 3 -74.66 40.87 3.85 0.195 5121
 5123 3 -74.72 40.89 3.97 0.268 5122
 5124 3 -74.86 40.92 4.11 0.465 5123
 5125 3 -74.91 40.87 4.28 0.517 5124
 5126 3 -75.05 40.88 4.32 0.51 5125
 5127 3 -75.22 40.92 4.4 0.505 5126
 5128 3 -75.72 41.53 4.15 0.09 5127
 5129 3 -75.81 41.78 4.23 0.104 5128
 5130 3 -75.89 41.92 4.22 0.131 5129
 5131 3 -75.97 42.06 4.15 0.098 5130
 5132 3 -76.02 42.25 4.06 0.133 5131
 5133 3 -76.06 42.38 3.98 0.104 5132
 5134 3 -76.08 42.56 3.83 0.132 5133
 5135 3 -76.14 42.64 3.66 0.14 5134
 5136 3 -76.19 42.7 3.55 0.182 5135
 5137 3 -76.25 42.82 3.43 0.221 5136
 5138 3 -76.3 42.95 3.38 0.211 5137
 5139 3 -76.3 43.1 3.2 0.172 5138
 5140 3 -76.39 43.27 3.16 0.119 5139
 5141 3 -76.46 43.42 3.05 0.079 5140
 5142 3 -76.47 43.57 3.01 0.105 5141
 5143 3 -76.55 43.74 2.93 0.132 5142
 5144 3 -76.61 43.87 2.93 0.125 5143
 5145 3 -76.72 44.06 2.91 0.147 5144
 5146 3 -76.81 44.24 2.89 0.107 5145
 5147 3 -76.85 44.43 2.91 0.096 5146
 5148 3 -76.8 44.52 2.84 0.145 5147
 5149 3 -76.8 44.67 2.84 0.168 5148
 5150 3 -76.8 44.85 2.86 0.159 5149
 5151 3 -76.83 45.03 2.82 0.135 5150
 5152 3 -76.83 45.24 2.74 0.128 5151
 5153 3 -76.86 45.41 2.74 0.124 5152
 5154 3 -76.91 45.63 2.66 0.139 5153
 5155 3 -76.91 45.71 2.51 0.13 5154
 5156 3 -77 45.87 2.38 0.094 5155
 5157 3 -77 46 2.3 0.155 5156
 5158 3 -77.02 46.13 2.22 0.216 5157
 5159 3 -77.13 46.2 2.24 0.274 5158
 5160 3 -77.02 46.02 2.51 0.087 5159
 5161 3 -76.89 45.99 2.61 0.092 5160
 5162 3 -76.89 45.88 2.84 0.042 5161
 5163 3 -77.16 46.37 2.14 0.338 5159
 5164 3 -77.22 46.45 2.07 0.321 5163
 5165 3 -77.33 46.5 2.05 0.282 5164
 5166 3 -77.33 46.74 1.95 0.242 5165
 5167 3 -77.36 46.95 1.99 0.139 5166
 5168 3 -77.41 47.21 2.01 0.119 5167
 5169 3 -77.5 47.43 2.05 0.103 5168
 5170 3 -77.55 47.6 2.07 0.109 5169
 5171 3 -77.67 47.74 2.09 0.109 5170
 5172 3 -77.69 47.87 2.11 0.123 5171
 5173 3 -77.78 48.02 2.07 0.103 5172
 5174 3 -77.81 48.2 2.03 0.088 5173
 5175 3 -77.88 48.3 1.97 0.101 5174
 5176 3 -77.94 48.49 1.86 0.138 5175
 5177 3 -78.02 48.63 1.8 0.095 5176
 5178 3 -78.14 48.74 1.68 0.093 5177
 5179 3 -78.19 48.85 1.57 0.138 5178
 5180 3 -78.25 49.03 1.52 0.134 5179
 5181 3 -78.35 49.13 1.45 0.166 5180
 5182 3 -78.39 49.27 1.39 0.173 5181
 5183 3 -78.42 49.38 1.27 0.195 5182
 5184 3 -78.49 49.45 1.15 0.222 5183
 5185 3 -78.5 49.52 1 0.23 5184
 5186 3 -78.64 49.81 1.08 0.112 5185
 5187 3 -78.64 49.99 1.03 0.108 5186
 5188 3 -78.63 50.1 0.95 0.111 5187
 5189 3 -78.66 50.24 0.84 0.148 5188
 5190 3 -78.69 50.38 0.67 0.181 5189
 5191 3 -78.71 50.45 0.48 0.167 5190
 5192 3 -78.74 50.63 0.34 0.162 5191
 5193 3 -78.71 50.7 0.1 0.142 5192
 5194 3 -78.77 50.78 0 0.155 5193
 5195 3 -78.76 50.88 -0.1 0.144 5194
 5196 3 -78.79 50.95 -0.25 0.081 5195
 5197 3 -78.77 51.06 -0.35 0.125 5196
 5198 3 -78.74 51.2 -0.49 0.152 5197
 5199 3 -78.74 51.39 -0.61 0.096 5198
 5200 3 -78.71 51.49 -0.65 0.077 5199
 5201 3 -78.73 51.56 -0.74 0.084 5200
 5202 3 -78.73 51.75 -0.81 0.128 5201
 5203 3 -78.74 51.95 -0.95 0.146 5202
 5204 3 -78.82 52.02 -0.97 0.242 5203
 5205 3 -78.95 52.15 -0.99 0.387 5204
 5206 3 -78.93 52.16 -1.09 0.501 5205
 5207 3 -78.96 52.24 -1.18 0.551 5206
 5208 3 -78.96 52.27 -1.36 0.605 5207
 5209 3 -78.88 52.24 -1.48 0.601 5208
 5210 3 -78.91 52.44 -1.63 0.595 5209
 5211 3 -78.87 52.49 -1.72 0.564 5210
 5212 3 -78.88 52.54 -1.86 0.527 5211
 5213 3 -78.96 52.67 -1.91 0.43 5212
 5214 3 -79.15 52.77 -1.96 0.362 5213
 5215 3 -79.51 52.91 -2.05 0.26 5214
 5216 3 -79.6 52.97 -2.09 0.374 5215
 5217 3 -79.96 53.33 -1.99 0.143 5216
 5218 3 -80.07 53.54 -2.01 0.127 5217
 5219 3 -80.15 53.72 -2.01 0.116 5218
 5220 3 -80.16 53.87 -2.01 0.11 5219
 5221 3 -80.18 54.02 -2.04 0.113 5220
 5222 3 -80.24 54.16 -2.05 0.137 5221
 5223 3 -80.27 54.34 -2.07 0.131 5222
 5224 3 -80.26 54.45 -2.11 0.178 5223
 5225 3 -80.35 54.62 -2.05 0.173 5224
 5226 3 -80.46 54.81 -2.07 0.158 5225
 5227 3 -80.49 55.01 -2 0.174 5226
 5228 3 -80.49 55.16 -2.02 0.206 5227
 5229 3 -80.51 55.36 -2.04 0.193 5228
 5230 3 -80.59 55.51 -1.97 0.169 5229
 5231 3 -80.6 55.69 -1.91 0.143 5230
 5232 3 -80.63 55.8 -1.86 0.125 5231
 5233 3 -80.7 55.98 -1.76 0.12 5232
 5234 3 -80.68 56.15 -1.71 0.11 5233
 5235 3 -80.68 56.26 -1.63 0.106 5234
 5236 3 -80.74 56.41 -1.57 0.127 5235
 5237 3 -80.74 56.53 -1.54 0.156 5236
 5238 3 -80.76 56.73 -1.48 0.216 5237
 5239 3 -80.76 56.93 -1.4 0.213 5238
 5240 3 -80.8 57.13 -1.36 0.197 5239
 5241 3 -80.82 57.32 -1.32 0.146 5240
 5242 3 -80.79 57.5 -1.31 0.124 5241
 5243 3 -80.82 57.66 -1.29 0.128 5242
 5244 3 -80.84 57.88 -1.21 0.112 5243
 5245 3 -80.87 58.05 -1.12 0.131 5244
 5246 3 -80.96 58.17 -1.1 0.132 5245
 5247 3 -81.01 58.28 -1.12 0.133 5246
 5248 3 -81.05 58.42 -1.13 0.153 5247
 5249 3 -81.1 58.63 -1.27 0.142 5248
 5250 3 -81.18 58.78 -1.35 0.241 5249
 5251 3 -81.21 58.85 -1.47 0.285 5250
 5252 3 -81.24 59.05 -1.49 0.33 5251
 5253 3 -81.3 59.24 -1.57 0.32 5252
 5254 3 -81.35 59.45 -1.62 0.266 5253
 5255 3 -81.35 59.66 -1.57 0.199 5254
 5256 3 -81.43 59.93 -1.72 0.109 5255
 5257 3 -81.46 60.1 -1.73 0.113 5256
 5258 3 -81.54 60.27 -1.74 0.216 5257
 5259 3 -81.57 60.43 -1.7 0.278 5258
 5260 3 -81.6 60.67 -1.6 0.338 5259
 5261 3 -81.52 60.95 -1.56 0.382 5260
 5262 3 -81.38 61.16 -1.5 0.299 5261
 5263 3 -81.29 62.18 -1.73 0.057 5262
 5264 3 -81.29 62.38 -1.71 0.159 5263
 5265 3 -81.21 62.55 -1.78 0.129 5264
 5266 3 -81.37 62.85 -1.76 0.196 5265
 5267 3 -81.34 62.92 -1.89 0.202 5266
 5268 3 -81.38 63.38 -2.26 0.383 5267
 5269 3 -81.48 63.37 -2.32 0.343 5268
 5270 3 -81.59 63.37 -2.35 0.29 5269
 5271 3 -81.7 63.3 -2.3 0.185 5270
 5272 3 -81.21 63.59 -2.39 0.304 5268
 5273 3 -81.12 63.66 -2.37 0.286 5272
 5274 3 -80.99 63.87 -2.41 0.235 5273
 5275 3 -80.91 63.91 -2.87 0.348 5274
 5276 3 -80.88 64.11 -2.85 0.356 5275
 5277 3 -80.79 64.28 -2.93 0.349 5276
 5278 3 -80.71 64.37 -2.99 0.303 5277
 5279 3 -80.66 64.5 -3.01 0.219 5278
 5280 3 -80.59 64.56 -3.05 0.135 5279
 5281 3 -80.48 64.87 -3.03 0.132 5280
 5282 3 -80.4 65.08 -3.05 0.143 5281
 5283 3 -80.15 65.61 -3.26 0.357 5282
 5284 3 -80.01 65.78 -3.28 0.356 5283
 5285 3 -79.96 65.95 -3.35 0.366 5284
 5286 3 -79.88 66.08 -3.39 0.342 5285
 5287 3 -79.79 66.17 -3.47 0.283 5286
 5288 3 -79.77 66.3 -3.49 0.174 5287
 5289 3 -79.71 66.61 -3.7 0.11 5288
 5290 3 -79.63 66.72 -3.78 0.095 5289
 5291 3 -79.6 66.86 -3.95 0.086 5290
 5292 3 -79.54 67 -4.05 0.059 5291
 5293 3 -79.51 67.11 -4.14 0.099 5292
 5294 3 -79.46 67.23 -4.34 0.096 5293
 5295 3 -79.43 67.28 -4.47 0.1 5294
 5296 3 -79.35 67.36 -4.59 0.093 5295
 5297 3 -79.32 67.48 -4.81 0.12 5296
 5298 3 -79.29 67.56 -5.01 0.103 5297
 5299 3 -79.21 67.61 -5.18 0.117 5298
 5300 3 -79.15 67.67 -5.35 0.134 5299
 5301 3 -79.07 67.67 -5.55 0.072 5300
 5302 3 -81.04 63.79 -2.87 0.309 5275
 5303 3 -81.16 63.62 -2.89 0.28 5302
 5304 3 -80.85 64.02 -2.35 0.166 5274
 5305 3 -81.48 63.02 -1.55 0.128 5266
 5306 3 -81.37 63 -1.47 0.000125 5305
 5307 3 -78.31 49.13 0.83 0.107 5185
 5308 3 -78.25 49.05 0.82 0.052 5307
 5309 3 -75.19 40.68 4.6 0.377 5127
 5310 3 -75.25 40.66 4.68 0.237 5309
 5311 3 -75.28 40.59 4.86 0.000125 5310
 5312 3 -65.2 42.29 -8.41 0.091 4738
 5313 3 -65.29 42.37 -8.38 0.102 5312
 5314 3 -65.43 42.57 -8.34 0.118 5313
 5315 3 -65.51 42.6 -8.24 0.096 5314
 5316 3 -65.65 42.76 -8.21 0.058 5315
 5317 3 -65.76 42.8 -8.14 0.074 5316
 5318 3 -65.85 42.9 -8.17 0.1 5317
 5319 3 -65.98 43.07 -8.14 0.089 5318
 5320 3 -66.04 43.22 -8.21 0.071 5319
 5321 3 -66.04 43.39 -8.33 0.129 5320
 5322 3 -66.04 43.51 -8.43 0.000125 5321
 5323 3 -64.51 43.87 -9.82 0.122 3799
 5324 3 -64.52 43.76 -9.8 0.122 5323
 5325 3 -64.49 43.58 -9.78 0.124 5324
 5326 3 -64.52 43.43 -9.81 0.101 5325
 5327 3 -64.54 43.28 -9.74 0.097 5326
 5328 3 -64.63 43.15 -9.63 0.089 5327
 5329 3 -64.68 43.04 -9.55 0.105 5328
 5330 3 -55.41 82.24 -6.2 0.181 2743
 5331 3 -55.29 82.33 -6.37 0.193 5330
 5332 3 -55.21 82.46 -6.43 0.16 5331
 5333 3 -55.15 82.6 -6.6 0.171 5332
 5334 3 -55 82.65 -6.64 0.184 5333
 5335 3 -54.87 82.71 -6.77 0.15 5334
 5336 3 -54.83 82.77 -6.9 0.156 5335
 5337 3 -54.79 82.83 -7.02 0.168 5336
 5338 3 -54.72 82.96 -7.1 0.252 5337
 5339 3 -54.69 83.15 -7.19 0.277 5338
 5340 3 -54.64 83.21 -7.36 0.312 5339
 5341 3 -54.65 82.94 -7.64 0.057 5340
 5342 3 -54.68 82.82 -7.81 0.116 5341
 5343 3 -54.71 82.79 -8.02 0.126 5342
 5344 3 -54.72 82.71 -8.27 0.095 5343
 5345 3 -54.71 82.65 -8.37 0.115 5344
 5346 3 -54.66 82.6 -8.62 0.136 5345
 5347 3 -54.65 82.6 -8.91 0.106 5346
 5348 3 -54.73 82.52 -9.11 0.176 5347
 5349 3 -54.75 82.57 -9.26 0.136 5348
 5350 3 -54.69 82.57 -9.43 0.149 5349
 5351 3 -54.72 82.65 -9.61 0.146 5350
 5352 3 -54.8 82.77 -9.78 0.133 5351
 5353 3 -54.87 82.85 -9.97 0.117 5352
 5354 3 -54.96 82.88 -10.1 0.117 5353
 5355 3 -55.04 82.94 -10.22 0.142 5354
 5356 3 -55.21 82.99 -10.34 0.141 5355
 5357 3 -55.33 82.99 -10.34 0.093 5356
 5358 3 -55.55 82.99 -10.37 0.119 5357
 5359 3 -55.71 83.02 -10.41 0.177 5358
 5360 3 -55.83 82.99 -10.49 0.225 5359
 5361 3 -55.89 83.02 -10.64 0.268 5360
 5362 3 -55.9 83.04 -10.89 0.253 5361
 5363 3 -55.97 83.09 -11.04 0.277 5362
 5364 3 -56.04 83.12 -11.12 0.34 5363
 5365 3 -56.15 82.63 -10.94 0.162 5364
 5366 3 -56.22 82.41 -10.88 0.000125 5365
 5367 3 -55.97 83.42 -11.37 0.288 5364
 5368 3 -55.89 83.45 -11.58 0.232 5367
 5369 3 -55.89 83.57 -11.62 0.25 5368
 5370 3 -55.89 83.7 -11.69 0.279 5369
 5371 3 -55.93 83.9 -11.69 0.309 5370
 5372 3 -55.87 84.09 -11.62 0.175 5371
 5373 3 -55.86 84.23 -11.6 0.119 5372
 5374 3 -56.09 84.46 -11.57 0.151 5373
 5375 3 -56.3 84.68 -11.51 0.114 5374
 5376 3 -56.43 84.82 -11.44 0.159 5375
 5377 3 -56.58 85 -11.44 0.132 5376
 5378 3 -56.73 85.18 -11.44 0.098 5377
 5379 3 -56.94 85.43 -11.36 0.131 5378
 5380 3 -57.03 85.46 -11.41 0.163 5379
 5381 3 -57 85.54 -11.57 0.117 5380
 5382 3 -54.59 83.38 -7.36 0.312 5340
 5383 3 -54.59 83.54 -7.41 0.304 5382
 5384 3 -54.55 83.66 -7.48 0.27 5383
 5385 3 -54.55 83.83 -7.51 0.241 5384
 5386 3 -54.5 84.04 -7.53 0.257 5385
 5387 3 -54.54 84.16 -7.64 0.261 5386
 5388 3 -54.47 84.32 -7.66 0.258 5387
 5389 3 -54.47 84.47 -7.65 0.27 5388
 5390 3 -54.44 84.65 -7.61 0.269 5389
 5391 3 -54.39 84.77 -7.69 0.268 5390
 5392 3 -54.36 84.96 -7.65 0.286 5391
 5393 3 -54.33 85.11 -7.7 0.317 5392
 5394 3 -54.33 85.27 -7.74 0.388 5393
 5395 3 -54.29 85.43 -7.73 0.49 5394
 5396 3 -54.22 85.52 -7.76 0.558 5395
 5397 3 -54.11 85.66 -7.74 0.59 5396
 5398 3 -54.08 85.77 -7.84 0.634 5397
 5399 3 -53.98 85.91 -7.87 0.661 5398
 5400 3 -53.96 86.07 -7.99 0.674 5399
 5401 3 -53.9 86.16 -8.14 0.666 5400
 5402 3 -53.98 86.32 -8.32 0.61 5401
 5403 3 -53.98 86.41 -8.49 0.556 5402
 5404 3 -53.91 86.55 -8.59 0.534 5403
 5405 3 -53.86 86.69 -8.74 0.574 5404
 5406 3 -53.87 86.9 -8.75 0.607 5405
 5407 3 -53.9 87.02 -8.87 0.577 5406
 5408 3 -53.97 87.15 -8.95 0.534 5407
 5409 3 -54.04 87.26 -9.08 0.502 5408
 5410 3 -54 87.49 -9.11 0.45 5409
 5411 3 -54.01 87.74 -9.11 0.4 5410
 5412 3 -54.09 87.93 -9.11 0.341 5411
 5413 3 -54.07 88.13 -9.19 0.274 5412
 5414 3 -54.08 88.27 -9.24 0.299 5413
 5415 3 -53.98 88.46 -9.24 0.297 5414
 5416 3 -54.06 88.6 -9.24 0.32 5415
 5417 3 -54.1 88.77 -9.18 0.329 5416
 5418 3 -54.07 88.88 -9.2 0.316 5417
 5419 3 -54.1 89.05 -9.22 0.317 5418
 5420 3 -54.06 89.29 -9.2 0.335 5419
 5421 3 -54.02 89.46 -9.22 0.329 5420
 5422 3 -54 89.66 -9.21 0.33 5421
 5423 3 -53.89 89.88 -9.16 0.333 5422
 5424 3 -53.83 90.07 -9.03 0.351 5423
 5425 3 -53.83 90.21 -9.03 0.353 5424
 5426 3 -53.77 90.41 -9.03 0.32 5425
 5427 3 -53.68 90.61 -8.95 0.362 5426
 5428 3 -53.64 90.77 -8.95 0.382 5427
 5429 3 -53.64 90.9 -9.06 0.349 5428
 5430 3 -53.57 91.13 -9.05 0.394 5429
 5431 3 -53.6 91.24 -9.06 0.381 5430
 5432 3 -53.57 91.38 -9.09 0.398 5431
 5433 3 -53.49 91.47 -9.19 0.391 5432
 5434 3 -53.46 91.65 -9.2 0.387 5433
 5435 3 -53.46 91.8 -9.28 0.37 5434
 5436 3 -53.47 91.93 -9.38 0.418 5435
 5437 3 -53.49 92.04 -9.48 0.409 5436
 5438 3 -53.47 92.13 -9.62 0.415 5437
 5439 3 -53.5 92.3 -9.62 0.425 5438
 5440 3 -53.47 92.4 -9.81 0.408 5439
 5441 3 -53.46 92.57 -9.87 0.415 5440
 5442 3 -53.49 92.68 -9.93 0.418 5441
 5443 3 -53.32 93.02 -9.77 0.313 5442
 5444 3 -53.29 93.19 -9.7 0.286 5443
 5445 3 -53.25 93.38 -9.7 0.262 5444
 5446 3 -53.2 93.57 -9.67 0.237 5445
 5447 3 -53.17 93.71 -9.75 0.24 5446
 5448 3 -53.07 93.9 -9.75 0.241 5447
 5449 3 -53.04 94.04 -9.75 0.262 5448
 5450 3 -53 94.16 -9.73 0.281 5449
 5451 3 -53.03 94.32 -9.73 0.289 5450
 5452 3 -53.03 94.51 -9.75 0.277 5451
 5453 3 -52.96 94.6 -9.79 0.281 5452
 5454 3 -52.89 94.75 -9.81 0.27 5453
 5455 3 -52.92 94.99 -9.78 0.267 5454
 5456 3 -52.89 95.19 -9.76 0.295 5455
 5457 3 -52.85 95.31 -9.85 0.323 5456
 5458 3 -52.85 95.46 -9.9 0.34 5457
 5459 3 -52.78 95.6 -9.92 0.36 5458
 5460 3 -52.71 95.78 -10.03 0.354 5459
 5461 3 -52.64 95.93 -10.18 0.4 5460
 5462 3 -52.63 96.07 -10.26 0.384 5461
 5463 3 -52.65 96.2 -10.36 0.335 5462
 5464 3 -52.61 96.39 -10.45 0.317 5463
 5465 3 -52.57 96.48 -10.68 0.275 5464
 5466 3 -52.49 96.57 -10.88 0.252 5465
 5467 3 -52.53 96.65 -11 0.254 5466
 5468 3 -52.5 96.76 -11.12 0.289 5467
 5469 3 -52.46 96.95 -11.26 0.277 5468
 5470 3 -52.43 97.07 -11.37 0.256 5469
 5471 3 -52.4 97.23 -11.4 0.255 5470
 5472 3 -52.39 97.43 -11.46 0.267 5471
 5473 3 -52.32 97.65 -11.51 0.265 5472
 5474 3 -52.31 97.9 -11.46 0.291 5473
 5475 3 -52.24 98.06 -11.55 0.361 5474
 5476 3 -52.2 98.2 -11.62 0.371 5475
 5477 3 -52.14 98.29 -11.7 0.374 5476
 5478 3 -52 98.37 -11.75 0.44 5477
 5479 3 -51.96 98.56 -11.64 0.589 5478
 5480 3 -51.9 98.78 -11.65 0.706 5479
 5481 3 -51.78 98.87 -11.54 0.705 5480
 5482 3 -51.7 98.98 -11.51 0.694 5481
 5483 3 -51.74 99.07 -11.69 0.798 5482
 5484 3 -51.75 99.2 -11.84 0.85 5483
 5485 3 -51.58 99.32 -11.89 0.856 5484
 5486 3 -51.47 99.37 -12.08 0.825 5485
 5487 3 -51.38 99.53 -12 0.793 5486
 5488 3 -51.5 99.78 -11.86 0.748 5487
 5489 3 -51.5 100.07 -11.68 0.645 5488
 5490 3 -51.45 100.28 -11.55 0.566 5489
 5491 3 -51.46 100.48 -11.46 0.518 5490
 5492 3 -51.53 100.57 -11.49 0.474 5491
 5493 3 -51.9 100.68 -10.72 0.115 5492
 5494 3 -52.04 100.68 -10.61 0.057 5493
 5495 3 -51.49 100.68 -11.84 0.279 5492
 5496 3 -51.57 100.68 -11.13 0.099 5495
 5497 3 -51.46 100.78 -12.07 0.287 5495
 5498 3 -51.39 100.87 -12.26 0.294 5497
 5499 3 -51.28 101.18 -12.49 0.291 5498
 5500 3 -51.21 101.28 -12.62 0.297 5499
 5501 3 -51.2 101.37 -12.69 0.327 5500
 5502 3 -51.11 101.48 -12.72 0.335 5501
 5503 3 -51.07 101.68 -12.74 0.322 5502
 5504 3 -50.97 101.78 -12.79 0.299 5503
 5505 3 -50.89 101.98 -12.79 0.274 5504
 5506 3 -50.82 102.18 -12.77 0.253 5505
 5507 3 -50.81 102.37 -12.77 0.227 5506
 5508 3 -50.85 102.48 -12.77 0.209 5507
 5509 3 -50.85 102.68 -12.74 0.215 5508
 5510 3 -50.88 102.78 -12.72 0.227 5509
 5511 3 -50.89 102.98 -12.82 0.202 5510
 5512 3 -50.93 103.18 -12.85 0.198 5511
 5513 3 -50.88 103.28 -12.89 0.239 5512
 5514 3 -50.96 103.48 -12.95 0.321 5513
 5515 3 -50.96 103.68 -13.04 0.398 5514
 5516 3 -51.03 103.78 -13.21 0.389 5515
 5517 3 -51 103.87 -13.31 0.411 5516
 5518 3 -51.03 103.87 -13.49 0.362 5517
 5519 3 -50.99 103.87 -13.9 0.331 5518
 5520 3 -50.85 103.78 -14.1 0.36 5519
 5521 3 -50.78 103.68 -14.22 0.367 5520
 5522 3 -50.78 103.68 -14.38 0.377 5521
 5523 3 -50.78 103.68 -14.53 0.411 5522
 5524 3 -50.82 103.59 -14.69 0.437 5523
 5525 3 -50.77 103.59 -14.82 0.443 5524
 5526 3 -50.72 103.59 -14.96 0.419 5525
 5527 3 -50.65 103.48 -15.12 0.349 5526
 5528 3 -50.57 103.59 -15.24 0.336 5527
 5529 3 -50.4 103.79 -15.39 0.334 5528
 5530 3 -50.35 103.79 -15.52 0.384 5529
 5531 3 -50.39 103.68 -15.66 0.348 5530
 5532 3 -50.24 103.79 -15.78 0.322 5531
 5533 3 -50.1 103.79 -15.91 0.296 5532
 5534 3 -50.06 103.79 -16.05 0.29 5533
 5535 3 -49.97 103.89 -16.16 0.314 5534
 5536 3 -49.96 103.89 -16.27 0.344 5535
 5537 3 -49.88 103.89 -16.41 0.32 5536
 5538 3 -49.88 103.98 -16.52 0.326 5537
 5539 3 -49.82 104.09 -16.63 0.32 5538
 5540 3 -49.7 104.09 -16.73 0.362 5539
 5541 3 -49.69 104.18 -16.86 0.392 5540
 5542 3 -49.67 104.29 -17 0.4 5541
 5543 3 -49.67 104.18 -17.11 0.396 5542
 5544 3 -49.66 104.18 -17.27 0.388 5543
 5545 3 -49.64 104.09 -17.39 0.386 5544
 5546 3 -49.67 104.09 -17.57 0.358 5545
 5547 3 -49.67 104.08 -17.71 0.305 5546
 5548 3 -49.74 104.08 -17.89 0.282 5547
 5549 3 -49.74 104.08 -18.04 0.274 5548
 5550 3 -49.64 103.97 -18.16 0.273 5549
 5551 3 -49.63 103.97 -18.32 0.261 5550
 5552 3 -49.62 103.97 -18.52 0.27 5551
 5553 3 -49.69 103.97 -18.8 0.277 5552
 5554 3 -49.66 103.97 -18.93 0.324 5553
 5555 3 -49.63 104.08 -19.07 0.339 5554
 5556 3 -49.59 104.08 -19.2 0.369 5555
 5557 3 -49.49 104.17 -19.3 0.374 5556
 5558 3 -49.16 104.58 -18.86 0.133 5557
 5559 3 -49.03 104.67 -18.84 0.143 5558
 5560 3 -48.91 104.88 -18.77 0.152 5559
 5561 3 -48.7 104.97 -18.77 0.286 5560
 5562 3 -48.59 105.08 -18.8 0.325 5561
 5563 3 -48.52 105.28 -18.82 0.33 5562
 5564 3 -48.49 105.47 -18.84 0.302 5563
 5565 3 -48.6 105.88 -18.66 0.247 5564
 5566 3 -48.6 106.38 -18.52 0.108 5565
 5567 3 -48.6 106.47 -18.46 0.125 5566
 5568 3 -48.59 106.67 -18.41 0.145 5567
 5569 3 -48.56 106.78 -18.39 0.132 5568
 5570 3 -48.57 106.97 -18.32 0.107 5569
 5571 3 -48.57 107.08 -18.25 0.125 5570
 5572 3 -48.62 107.17 -18.04 0.132 5571
 5573 3 -48.63 107.38 -17.89 0.127 5572
 5574 3 -48.63 107.58 -17.79 0.144 5573
 5575 3 -48.57 107.67 -17.71 0.149 5574
 5576 3 -48.49 107.88 -17.64 0.223 5575
 5577 3 -48.35 108.08 -17.98 0.276 5576
 5578 3 -48.34 108.28 -17.75 0.242 5577
 5579 3 -48.41 108.47 -17.55 0.212 5578
 5580 3 -48.39 108.68 -17.23 0.129 5579
 5581 3 -48.37 108.79 -17.11 0.168 5580
 5582 3 -48.28 108.89 -16.95 0.208 5581
 5583 3 -48.27 108.98 -16.79 0.239 5582
 5584 3 -48.24 109.09 -16.68 0.26 5583
 5585 3 -48.21 109.18 -16.5 0.267 5584
 5586 3 -48.2 109.29 -16.39 0.299 5585
 5587 3 -48.13 109.48 -16.27 0.31 5586
 5588 3 -48.12 109.68 -16.2 0.294 5587
 5589 3 -48.13 109.89 -16.16 0.273 5588
 5590 3 -48.02 109.98 -16.14 0.331 5589
 5591 3 -47.89 110.09 -16.13 0.353 5590
 5592 3 -47.69 109.68 -16.29 0.099 5591
 5593 3 -47.63 109.59 -16.48 0.152 5592
 5594 3 -47.6 109.68 -16.55 0.152 5593
 5595 3 -47.81 110.18 -16.11 0.34 5591
 5596 3 -47.78 110.39 -16.05 0.333 5595
 5597 3 -47.77 110.48 -16.12 0.284 5596
 5598 3 -47.7 110.68 -16.01 0.203 5597
 5599 3 -47.52 110.89 -15.87 0.123 5598
 5600 3 -47.45 111.09 -15.85 0.107 5599
 5601 3 -47.37 111.29 -15.85 0.118 5600
 5602 3 -48.42 107.97 -17.32 0.123 5576
 5603 3 -48.46 108.09 -17.05 0.087 5602
 5604 3 -48.45 108.29 -16.96 0.079 5603
 5605 3 -48.42 108.48 -16.84 0.097 5604
 5606 3 -48.49 107.17 -18.23 0.065 5571
 5607 3 -48.42 105.78 -18.54 0.113 5564
 5608 3 -48.35 105.78 -18.45 0.08 5607
 5609 3 -49.57 104.08 -19.7 0.255 5557
 5610 3 -49.59 104.08 -19.98 0.259 5609
 5611 3 -49.56 104.17 -20.13 0.262 5610
 5612 3 -49.55 104.08 -20.3 0.308 5611
 5613 3 -49.52 104.17 -20.48 0.326 5612
 5614 3 -49.42 104.17 -20.57 0.34 5613
 5615 3 -49.38 104.08 -20.79 0.31 5614
 5616 3 -49.37 104.08 -21 0.284 5615
 5617 3 -49.31 104.08 -21.18 0.249 5616
 5618 3 -49.24 104.08 -21.32 0.24 5617
 5619 3 -49.2 104.08 -21.54 0.264 5618
 5620 3 -49.12 104.08 -21.63 0.274 5619
 5621 3 -49.07 104.08 -21.77 0.274 5620
 5622 3 -49.02 104.08 -21.93 0.277 5621
 5623 3 -48.92 104.08 -22.09 0.273 5622
 5624 3 -48.87 104.08 -22.23 0.236 5623
 5625 3 -48.84 104.08 -22.38 0.249 5624
 5626 3 -48.74 104.08 -22.5 0.24 5625
 5627 3 -48.7 104.08 -22.68 0.243 5626
 5628 3 -48.67 104.08 -22.84 0.233 5627
 5629 3 -48.62 104.08 -23 0.291 5628
 5630 3 -48.57 103.97 -23.11 0.329 5629
 5631 3 -48.42 104.08 -23.25 0.391 5630
 5632 3 -48.35 103.97 -23.36 0.436 5631
 5633 3 -48.24 104.08 -23.5 0.495 5632
 5634 3 -48.2 103.97 -23.64 0.563 5633
 5635 3 -48.17 103.97 -23.8 0.577 5634
 5636 3 -48.09 104.08 -23.95 0.563 5635
 5637 3 -48.01 103.97 -24.11 0.577 5636
 5638 3 -47.95 103.97 -24.25 0.569 5637
 5639 3 -47.84 104.08 -24.39 0.529 5638
 5640 3 -47.81 104.08 -24.5 0.545 5639
 5641 3 -47.71 103.97 -24.63 0.548 5640
 5642 3 -47.7 103.97 -24.82 0.52 5641
 5643 3 -47.63 103.88 -24.98 0.484 5642
 5644 3 -47.6 103.78 -25.09 0.433 5643
 5645 3 -47.52 103.88 -25.2 0.433 5644
 5646 3 -47.38 103.99 -25.39 0.338 5645
 5647 3 -47.31 104.19 -25.63 0.305 5646
 5648 3 -47.3 104.38 -25.91 0.242 5647
 5649 3 -47.23 104.38 -26.07 0.239 5648
 5650 3 -47.17 104.38 -26.23 0.237 5649
 5651 3 -47.13 104.38 -26.41 0.283 5650
 5652 3 -47.07 104.38 -26.52 0.277 5651
 5653 3 -46.96 104.27 -26.63 0.274 5652
 5654 3 -46.88 104.27 -26.73 0.29 5653
 5655 3 -46.8 104.27 -26.88 0.279 5654
 5656 3 -46.66 104.27 -27 0.28 5655
 5657 3 -46.49 104.18 -27.05 0.258 5656
 5658 3 -46.39 104.07 -27.16 0.203 5657
 5659 3 -46.3 103.98 -27.27 0.197 5658
 5660 3 -46.2 103.88 -27.34 0.18 5659
 5661 3 -46.1 103.88 -27.39 0.151 5660
 5662 3 -45.95 103.88 -27.48 0.161 5661
 5663 3 -45.87 103.77 -27.54 0.195 5662
 5664 3 -45.77 103.77 -27.57 0.187 5663
 5665 3 -45.7 103.77 -27.66 0.174 5664
 5666 3 -45.67 103.77 -27.82 0.217 5665
 5667 3 -45.62 103.57 -27.96 0.269 5666
 5668 3 -45.59 103.48 -28.13 0.309 5667
 5669 3 -45.56 103.38 -28.27 0.321 5668
 5670 3 -45.49 103.27 -28.42 0.291 5669
 5671 3 -45.52 103.18 -28.6 0.252 5670
 5672 3 -45.38 102.98 -28.74 0.274 5671
 5673 3 -45.28 102.88 -28.81 0.266 5672
 5674 3 -45.24 102.77 -28.9 0.21 5673
 5675 3 -45.23 102.68 -29.03 0.253 5674
 5676 3 -45.2 102.57 -29.19 0.287 5675
 5677 3 -45.19 102.57 -29.31 0.308 5676
 5678 3 -45.1 102.57 -29.42 0.404 5677
 5679 3 -45.05 102.48 -29.51 0.481 5678
 5680 3 -44.95 102.48 -29.56 0.555 5679
 5681 3 -44.92 102.48 -29.72 0.662 5680
 5682 3 -44.91 102.27 -29.85 0.752 5681
 5683 3 -44.84 102.18 -29.97 0.813 5682
 5684 3 -44.77 101.98 -29.99 0.81 5683
 5685 3 -44.74 101.98 -30.24 0.86 5684
 5686 3 -44.7 101.88 -30.37 0.879 5685
 5687 3 -44.63 101.77 -30.47 0.932 5686
 5688 3 -44.57 101.57 -30.58 0.923 5687
 5689 3 -44.51 101.48 -30.67 0.869 5688
 5690 3 -44.35 101.27 -30.78 0.774 5689
 5691 3 -44.23 101.27 -30.88 0.728 5690
 5692 3 -44.17 101.18 -31.06 0.693 5691
 5693 3 -44.14 101.18 -31.24 0.559 5692
 5694 3 -44.09 101.07 -31.35 0.46 5693
 5695 3 -43.96 100.88 -31.37 0.391 5694
 5696 3 -43.81 100.68 -31.58 0.326 5695
 5697 3 -43.6 100.57 -31.63 0.303 5696
 5698 3 -43.38 100.38 -31.83 0.277 5697
 5699 3 -43.27 100.18 -31.99 0.291 5698
 5700 3 -43.13 100.18 -32.04 0.261 5699
 5701 3 -43.02 99.98 -32.1 0.292 5700
 5702 3 -42.92 99.66 -32.22 0.294 5701
 5703 3 -42.85 99.43 -32.27 0.301 5702
 5704 3 -42.84 99.24 -32.39 0.291 5703
 5705 3 -42.77 98.99 -32.43 0.28 5704
 5706 3 -42.67 98.79 -32.54 0.219 5705
 5707 3 -42.62 98.63 -32.55 0.243 5706
 5708 3 -42.52 98.41 -32.62 0.264 5707
 5709 3 -42.39 98.15 -32.71 0.244 5708
 5710 3 -42.3 97.91 -32.79 0.226 5709
 5711 3 -42.2 97.71 -32.86 0.204 5710
 5712 3 -42.09 97.57 -32.96 0.226 5711
 5713 3 -42.03 97.41 -32.97 0.241 5712
 5714 3 -41.96 97.27 -33.01 0.271 5713
 5715 3 -41.88 97.11 -33.09 0.299 5714
 5716 3 -41.77 96.93 -33.08 0.31 5715
 5717 3 -41.73 96.73 -33.32 0.324 5716
 5718 3 -41.7 96.59 -33.37 0.367 5717
 5719 3 -41.64 96.42 -33.52 0.39 5718
 5720 3 -41.6 96.26 -33.64 0.376 5719
 5721 3 -41.63 96.11 -33.78 0.343 5720
 5722 3 -41.63 95.9 -33.96 0.35 5721
 5723 3 -41.6 95.73 -34.07 0.396 5722
 5724 3 -41.63 95.56 -34.18 0.417 5723
 5725 3 -41.59 95.4 -34.24 0.419 5724
 5726 3 -41.49 95.26 -34.39 0.451 5725
 5727 3 -41.38 95.06 -34.46 0.474 5726
 5728 3 -41.34 94.92 -34.53 0.518 5727
 5729 3 -41.38 94.81 -34.58 0.564 5728
 5730 3 -41.34 94.67 -34.53 0.61 5729
 5731 3 -41.39 94.54 -34.45 0.621 5730
 5732 3 -41.32 94.37 -34.53 0.688 5731
 5733 3 -41.51 94.37 -35.46 0.152 5732
 5734 3 -41.52 94.32 -35.64 0.189 5733
 5735 3 -41.55 94.28 -35.83 0.173 5734
 5736 3 -41.49 94.28 -36.03 0.171 5735
 5737 3 -41.44 94.22 -36.11 0.168 5736
 5738 3 -41.41 94.15 -36.26 0.168 5737
 5739 3 -41.37 94.07 -36.43 0.145 5738
 5740 3 -41.31 94.03 -36.54 0.147 5739
 5741 3 -41.3 93.95 -36.64 0.182 5740
 5742 3 -41.27 93.76 -36.75 0.167 5741
 5743 3 -41.27 93.65 -36.89 0.165 5742
 5744 3 -41.23 93.5 -37.03 0.173 5743
 5745 3 -41.13 93.36 -37.11 0.152 5744
 5746 3 -41.09 93.23 -37.25 0.145 5745
 5747 3 -41.02 93.12 -37.31 0.151 5746
 5748 3 -40.92 92.98 -37.43 0.139 5747
 5749 3 -40.84 92.75 -37.51 0.148 5748
 5750 3 -40.74 92.57 -37.54 0.143 5749
 5751 3 -40.69 92.42 -37.67 0.146 5750
 5752 3 -40.63 92.28 -37.74 0.17 5751
 5753 3 -40.6 92.11 -37.86 0.152 5752
 5754 3 -40.51 91.92 -37.93 0.14 5753
 5755 3 -40.45 91.9 -38.01 0.161 5754
 5756 3 -40.37 91.84 -38.06 0.16 5755
 5757 3 -40.34 91.7 -38.18 0.152 5756
 5758 3 -40.28 91.62 -38.31 0.171 5757
 5759 3 -40.23 91.48 -38.39 0.184 5758
 5760 3 -40.27 91.28 -38.53 0.2 5759
 5761 3 -40.34 91.07 -38.64 0.223 5760
 5762 3 -40.2 91.01 -38.75 0.204 5761
 5763 3 -40.16 90.87 -38.88 0.243 5762
 5764 3 -39.81 91.03 -38.82 0.058 5763
 5765 3 -39.67 91.06 -38.78 0.075 5764
 5766 3 -39.55 91.12 -38.78 0.096 5765
 5767 3 -39.38 91.06 -38.71 0.147 5766
 5768 3 -39.21 91.04 -38.65 0.126 5767
 5769 3 -39.05 91.07 -38.57 0.078 5768
 5770 3 -38.87 91.14 -38.42 0.1 5769
 5771 3 -38.7 91.23 -38.39 0.073 5770
 5772 3 -38.74 91.34 -38.26 0.095 5771
 5773 3 -38.69 91.37 -38.11 0.106 5772
 5774 3 -38.7 91.45 -37.96 0.076 5773
 5775 3 -38.67 91.62 -37.83 0.091 5774
 5776 3 -38.63 91.78 -37.82 0.051 5775
 5777 3 -40.23 90.59 -38.97 0.261 5763
 5778 3 -40.26 90.48 -38.97 0.347 5777
 5779 3 -40.28 90.43 -39.07 0.471 5778
 5780 3 -40.05 90.22 -39.15 0.417 5779
 5781 3 -39.95 90.15 -39.25 0.464 5780
 5782 3 -39.81 90.01 -39.31 0.446 5781
 5783 3 -39.77 89.9 -39.43 0.41 5782
 5784 3 -39.7 89.73 -39.5 0.372 5783
 5785 3 -39.56 89.62 -39.51 0.328 5784
 5786 3 -39.55 89.54 -39.63 0.291 5785
 5787 3 -39.42 89.42 -39.75 0.236 5786
 5788 3 -39.31 89.29 -39.89 0.194 5787
 5789 3 -39.27 89.15 -40.08 0.16 5788
 5790 3 -39.19 89.03 -40.15 0.152 5789
 5791 3 -39.07 88.93 -40.24 0.114 5790
 5792 3 -39.05 88.81 -40.28 0.106 5791
 5793 3 -39.03 88.67 -40.32 0.105 5792
 5794 3 -38.77 88.54 -40.38 0.172 5793
 5795 3 -38.59 88.51 -40.42 0.179 5794
 5796 3 -38.49 88.43 -40.52 0.176 5795
 5797 3 -38.44 88.2 -40.69 0.15 5796
 5798 3 -38.37 88.08 -40.8 0.13 5797
 5799 3 -38.27 87.97 -40.85 0.175 5798
 5800 3 -38.32 87.77 -40.92 0.158 5799
 5801 3 -38.26 87.58 -41.02 0.211 5800
 5802 3 -38.2 87.44 -41.1 0.223 5801
 5803 3 -38.13 87.25 -41.16 0.235 5802
 5804 3 -38.12 87.11 -41.16 0.258 5803
 5805 3 -37.98 86.99 -41.19 0.323 5804
 5806 3 -37.81 86.83 -41.1 0.327 5805
 5807 3 -37.7 86.75 -41.17 0.381 5806
 5808 3 -37.59 86.69 -41.14 0.413 5807
 5809 3 -37.51 86.52 -41.14 0.408 5808
 5810 3 -37.48 86.33 -41.2 0.385 5809
 5811 3 -37.37 86.16 -41.28 0.331 5810
 5812 3 -37.21 86 -41.27 0.267 5811
 5813 3 -37.09 85.83 -41.31 0.228 5812
 5814 3 -37.01 85.61 -41.38 0.182 5813
 5815 3 -36.89 85.42 -41.42 0.17 5814
 5816 3 -36.8 85.28 -41.45 0.19 5815
 5817 3 -36.89 85.3 -41.02 0.092 5816
 5818 3 -36.96 85.21 -40.88 0.06 5817
 5819 3 -36.67 85.06 -41.7 0.153 5816
 5820 3 -36.64 84.94 -41.8 0.193 5819
 5821 3 -36.66 84.77 -41.92 0.164 5820
 5822 3 -36.66 84.66 -42.02 0.195 5821
 5823 3 -36.69 84.44 -42.1 0.21 5822
 5824 3 -36.7 84.38 -42.2 0.234 5823
 5825 3 -37.05 84.22 -42.17 0.229 5824
 5826 3 -37.23 84.05 -42.27 0.186 5825
 5827 3 -37.38 83.94 -42.27 0.169 5826
 5828 3 -37.6 83.91 -42.27 0.15 5827
 5829 3 -37.74 83.88 -42.23 0.185 5828
 5830 3 -37.89 83.77 -42.17 0.22 5829
 5831 3 -37.98 83.72 -42.13 0.257 5830
 5832 3 -38.01 84.11 -41.87 0.049 5831
 5833 3 -37.95 84.24 -41.77 0.062 5832
 5834 3 -37.88 84.44 -41.63 0.063 5833
 5835 3 -38.1 83.58 -42.2 0.186 5831
 5836 3 -38.24 83.55 -42.25 0.193 5835
 5837 3 -38.32 83.39 -42.41 0.175 5836
 5838 3 -38.44 83.25 -42.49 0.125 5837
 5839 3 -38.45 83.13 -42.63 0.168 5838
 5840 3 -38.46 82.94 -42.67 0.227 5839
 5841 3 -38.49 82.77 -42.7 0.238 5840
 5842 3 -38.6 82.64 -42.77 0.246 5841
 5843 3 -38.7 82.5 -42.84 0.282 5842
 5844 3 -38.13 82.14 -42.81 0.131 5843
 5845 3 -38.06 82 -42.77 0.102 5844
 5846 3 -37.98 81.86 -42.75 0.038 5845
 5847 3 -38.96 82.44 -42.91 0.229 5843
 5848 3 -39.16 82.21 -43.1 0.112 5847
 5849 3 -39.24 82.14 -43.24 0.099 5848
 5850 3 -39.34 82.08 -43.3 0.143 5849
 5851 3 -39.48 81.97 -43.34 0.128 5850
 5852 3 -39.57 81.91 -43.42 0.196 5851
 5853 3 -39.67 81.83 -43.49 0.223 5852
 5854 3 -39.76 81.78 -43.56 0.288 5853
 5855 3 -39.87 81.72 -43.63 0.316 5854
 5856 3 -39.94 81.72 -43.77 0.203 5855
 5857 3 -39.99 81.56 -43.98 0.172 5856
 5858 3 -40.1 81.53 -44.06 0.141 5857
 5859 3 -40.3 81.52 -44.1 0.162 5858
 5860 3 -40.49 81.44 -44.16 0.168 5859
 5861 3 -40.6 81.41 -44.21 0.128 5860
 5862 3 -40.71 81.39 -44.24 0.147 5861
 5863 3 -40.88 81.42 -44.25 0.177 5862
 5864 3 -41.06 81.33 -44.42 0.211 5863
 5865 3 -41.17 81.38 -44.46 0.214 5864
 5866 3 -41.31 81.3 -44.56 0.204 5865
 5867 3 -41.49 81.11 -44.78 0.161 5866
 5868 3 -41.59 80.94 -44.88 0.182 5867
 5869 3 -41.73 80.89 -44.88 0.183 5868
 5870 3 -41.89 80.83 -44.89 0.163 5869
 5871 3 -42.09 80.77 -44.84 0.13 5870
 5872 3 -42.27 80.74 -44.8 0.111 5871
 5873 3 -42.44 80.71 -44.73 0.123 5872
 5874 3 -42.63 80.71 -44.7 0.149 5873
 5875 3 -42.73 80.69 -44.62 0.194 5874
 5876 3 -42.84 80.72 -44.53 0.183 5875
 5877 3 -42.99 80.75 -44.45 0.219 5876
 5878 3 -43.09 80.78 -44.37 0.32 5877
 5879 3 -43.17 80.3 -44.56 0.144 5878
 5880 3 -43.23 80.21 -44.56 0.156 5879
 5881 3 -43.31 80.03 -44.59 0.121 5880
 5882 3 -43.45 79.96 -44.53 0.125 5881
 5883 3 -43.64 79.92 -44.45 0.12 5882
 5884 3 -43.81 79.89 -44.35 0.151 5883
 5885 3 -43.96 79.97 -44.27 0.105 5884
 5886 3 -44.1 80.02 -44.17 0.081 5885
 5887 3 -44.24 80.06 -44.09 0.126 5886
 5888 3 -44.31 80.16 -44.03 0.144 5887
 5889 3 -44.41 80.17 -43.95 0.152 5888
 5890 3 -44.56 80.33 -43.88 0.135 5889
 5891 3 -44.69 80.39 -43.8 0.133 5890
 5892 3 -44.81 80.39 -43.7 0.102 5891
 5893 3 -43.12 80.96 -44.21 0.288 5878
 5894 3 -43.13 81 -44.07 0.345 5893
 5895 3 -43.16 81.05 -43.95 0.404 5894
 5896 3 -43.16 81.02 -43.81 0.435 5895
 5897 3 -43.13 81.27 -43.66 0.566 5896
 5898 3 -43.12 81.42 -43.57 0.623 5897
 5899 3 -43.17 81.49 -43.45 0.649 5898
 5900 3 -43.13 81.66 -43.32 0.641 5899
 5901 3 -43.1 81.81 -43.24 0.59 5900
 5902 3 -43.09 81.94 -43.14 0.518 5901
 5903 3 -43.1 81.94 -43.02 0.449 5902
 5904 3 -43.09 82.02 -42.94 0.348 5903
 5905 3 -43.1 81.92 -42.81 0.205 5904
 5906 3 -36.49 84.36 -42.37 0.091 5824
 5907 3 -36.44 84.27 -42.46 0.116 5906
 5908 3 -36.39 84.14 -42.55 0.089 5907
 5909 3 -36.28 84.08 -42.63 0.074 5908
 5910 3 -36.16 83.96 -42.8 0.118 5909
 5911 3 -36.1 83.89 -42.92 0.126 5910
 5912 3 -36.06 83.74 -43.03 0.122 5911
 5913 3 -35.92 83.61 -43.07 0.121 5912
 5914 3 -35.84 83.52 -43.19 0.114 5913
 5915 3 -35.77 83.44 -43.28 0.114 5914
 5916 3 -35.66 83.33 -43.35 0.126 5915
 5917 3 -35.52 83.24 -43.42 0.122 5916
 5918 3 -35.32 83.08 -43.42 0.107 5917
 5919 3 -35.17 83.08 -43.6 0.126 5918
 5920 3 -35.02 82.94 -43.67 0.143 5919
 5921 3 -34.89 82.77 -43.74 0.146 5920
 5922 3 -34.8 82.53 -43.77 0.143 5921
 5923 3 -34.67 82.41 -43.87 0.158 5922
 5924 3 -34.55 82.36 -43.99 0.176 5923
 5925 3 -34.41 82.3 -44.09 0.166 5924
 5926 3 -34.31 82.27 -44.24 0.167 5925
 5927 3 -34.16 82.05 -44.32 0.117 5926
 5928 3 -34.13 81.91 -44.27 0.162 5927
 5929 3 -33.98 81.75 -44.51 0.159 5928
 5930 3 -33.88 81.55 -44.59 0.133 5929
 5931 3 -33.77 81.47 -44.68 0.14 5930
 5932 3 -33.69 81.39 -44.77 0.12 5931
 5933 3 -33.56 81.31 -44.86 0.101 5932
 5934 3 -33.45 81.25 -44.94 0.102 5933
 5935 3 -33.34 81.16 -45.01 0.122 5934
 5936 3 -33.24 80.99 -45.06 0.16 5935
 5937 3 -33.07 80.89 -45.2 0.199 5936
 5938 3 -32.99 80.8 -45.3 0.208 5937
 5939 3 -32.92 80.72 -45.41 0.183 5938
 5940 3 -32.82 80.61 -45.51 0.169 5939
 5941 3 -32.73 80.56 -45.65 0.155 5940
 5942 3 -32.63 80.52 -45.79 0.159 5941
 5943 3 -32.46 80.47 -45.91 0.18 5942
 5944 3 -32.31 80.44 -45.99 0.167 5943
 5945 3 -32.2 80.41 -46.12 0.183 5944
 5946 3 -32.05 80.36 -46.16 0.204 5945
 5947 3 -31.92 80.42 -46.24 0.243 5946
 5948 3 -31.75 80.39 -46.31 0.267 5947
 5949 3 -31.65 80.3 -46.34 0.272 5948
 5950 3 -31.49 80.19 -46.51 0.267 5949
 5951 3 -31.38 80.19 -46.59 0.279 5950
 5952 3 -31.22 80.11 -46.69 0.278 5951
 5953 3 -30.99 79.86 -46.88 0.213 5952
 5954 3 -30.88 79.56 -47.12 0.152 5953
 5955 3 -30.84 79.46 -47.3 0.107 5954
 5956 3 -30.7 79.37 -47.44 0.151 5955
 5957 3 -30.65 79.27 -47.62 0.132 5956
 5958 3 -30.47 79.26 -47.69 0.136 5957
 5959 3 -30.2 79.24 -47.83 0.153 5958
 5960 3 -29.99 79.18 -47.93 0.167 5959
 5961 3 -29.77 79.12 -47.99 0.201 5960
 5962 3 -29.59 79.15 -48.11 0.251 5961
 5963 3 -29.45 79.13 -48.15 0.286 5962
 5964 3 -29.29 79.13 -48.22 0.261 5963
 5965 3 -29.2 79.07 -48.37 0.216 5964
 5966 3 -29 79.04 -48.43 0.155 5965
 5967 3 -28.81 78.93 -48.34 0.13 5966
 5968 3 -28.63 78.79 -48.37 0.183 5967
 5969 3 -28.54 78.76 -48.3 0.172 5968
 5970 3 -28.4 78.73 -48.23 0.172 5969
 5971 3 -28.22 78.71 -48.2 0.178 5970
 5972 3 -28.04 78.74 -48.19 0.117 5971
 5973 3 -27.79 78.76 -48.11 0.152 5972
 5974 3 -27.59 78.76 -48.09 0.183 5973
 5975 3 -27.4 78.74 -48.05 0.167 5974
 5976 3 -27.22 78.68 -47.97 0.132 5975
 5977 3 -27.04 78.65 -47.94 0.119 5976
 5978 3 -26.86 78.52 -47.84 0.159 5977
 5979 3 -26.75 78.49 -47.74 0.167 5978
 5980 3 -26.65 78.43 -47.65 0.232 5979
 5981 3 -26.52 78.43 -47.62 0.255 5980
 5982 3 -26.38 78.35 -47.62 0.266 5981
 5983 3 -26.24 78.32 -47.65 0.22 5982
 5984 3 -26.15 78.26 -47.68 0.243 5983
 5985 3 -25.95 78.21 -47.76 0.206 5984
 5986 3 -25.77 78.15 -47.84 0.177 5985
 5987 3 -25.63 78.09 -47.87 0.196 5986
 5988 3 -25.5 78.05 -47.84 0.175 5987
 5989 3 -25.34 77.98 -47.97 0.131 5988
 5990 3 -25.27 77.88 -48.05 0.111 5989
 5991 3 -25.15 77.79 -48.09 0.133 5990
 5992 3 -25.06 77.71 -48.15 0.127 5991
 5993 3 -24.93 77.71 -48.2 0.122 5992
 5994 3 -24.81 77.66 -48.3 0.083 5993
 5995 3 -24.59 77.49 -48.33 0.138 5994
 5996 3 -24.38 77.43 -48.36 0.124 5995
 5997 3 -24.25 77.32 -48.43 0.145 5996
 5998 3 -24.18 77.21 -48.47 0.206 5997
 5999 3 -24.06 77.1 -48.54 0.251 5998
 6000 3 -23.97 77.01 -48.58 0.309 5999
 6001 3 -23.86 76.95 -48.64 0.356 6000
 6002 3 -23.68 76.84 -48.61 0.358 6001
 6003 3 -23.63 76.73 -48.65 0.381 6002
 6004 3 -23.56 76.57 -48.71 0.429 6003
 6005 3 -23.52 76.43 -48.73 0.415 6004
 6006 3 -23.45 76.32 -48.9 0.426 6005
 6007 3 -23.45 76.1 -49.01 0.427 6006
 6008 3 -23.45 75.96 -49.14 0.37 6007
 6009 3 -23.45 75.82 -49.23 0.341 6008
 6010 3 -23.42 75.71 -49.35 0.337 6009
 6011 3 -23.35 75.59 -49.53 0.197 6010
 6012 3 -23.28 75.51 -49.68 0.143 6011
 6013 3 -23.23 75.41 -49.82 0.151 6012
 6014 3 -23.28 75.1 -49.94 0.093 6013
 6015 3 -23.18 74.93 -50.03 0.125 6014
 6016 3 -23.19 74.76 -50.08 0.14 6015
 6017 3 -23.03 74.6 -50.17 0.178 6016
 6018 3 -22.98 74.48 -50.22 0.164 6017
 6019 3 -22.91 74.38 -50.4 0.143 6018
 6020 3 -22.73 74.24 -50.5 0.099 6019
 6021 3 -22.6 74.12 -50.58 0.105 6020
 6022 3 -22.55 74.01 -50.65 0.116 6021
 6023 3 -22.48 73.85 -50.75 0.142 6022
 6024 3 -22.48 73.71 -50.8 0.14 6023
 6025 3 -22.37 73.52 -50.89 0.141 6024
 6026 3 -22.35 73.4 -50.97 0.169 6025
 6027 3 -22.28 73.29 -51.07 0.147 6026
 6028 3 -22.14 73.1 -51.15 0.127 6027
 6029 3 -22.03 72.96 -51.23 0.149 6028
 6030 3 -21.87 72.82 -51.36 0.156 6029
 6031 3 -21.76 72.71 -51.43 0.157 6030
 6032 3 -21.69 72.59 -51.54 0.162 6031
 6033 3 -21.66 72.51 -51.71 0.176 6032
 6034 3 -21.69 72.35 -51.8 0.142 6033
 6035 3 -21.68 72.21 -51.87 0.153 6034
 6036 3 -21.66 72.05 -52.01 0.115 6035
 6037 3 -21.64 71.87 -52.08 0.109 6036
 6038 3 -21.64 71.76 -52.19 0.13 6037
 6039 3 -21.64 71.65 -52.33 0.095 6038
 6040 3 -21.6 71.6 -52.43 0.1 6039
 6041 3 -21.53 71.43 -52.54 0.142 6040
 6042 3 -21.48 71.29 -52.58 0.147 6041
 6043 3 -21.37 71.13 -52.53 0.195 6042
 6044 3 -21.32 71.02 -52.54 0.254 6043
 6045 3 -21.19 70.91 -52.54 0.329 6044
 6046 3 -21.05 70.84 -52.61 0.393 6045
 6047 3 -20.98 70.72 -52.68 0.441 6046
 6048 3 -20.85 70.62 -52.71 0.494 6047
 6049 3 -20.76 70.56 -52.86 0.508 6048
 6050 3 -20.66 70.44 -52.99 0.505 6049
 6051 3 -20.6 70.34 -53.1 0.49 6050
 6052 3 -20.6 70.09 -53.17 0.394 6051
 6053 3 -20.62 69.95 -53.28 0.36 6052
 6054 3 -20.68 69.69 -53.39 0.315 6053
 6055 3 -20.69 69.45 -53.42 0.279 6054
 6056 3 -20.64 69.29 -53.46 0.238 6055
 6057 3 -20.62 69.14 -53.57 0.185 6056
 6058 3 -20.6 69 -53.56 0.144 6057
 6059 3 -20.64 68.78 -53.54 0.096 6058
 6060 3 -20.64 68.53 -53.64 0.123 6059
 6061 3 -20.6 68.37 -53.71 0.078 6060
 6062 3 -20.55 68.23 -53.78 0.075 6061
 6063 3 -20.55 68.12 -53.81 0.104 6062
 6064 3 -20.46 67.94 -53.93 0.151 6063
 6065 3 -20.32 67.76 -54.03 0.144 6064
 6066 3 -20.28 67.58 -54.13 0.15 6065
 6067 3 -20.19 67.48 -54.17 0.203 6066
 6068 3 -20.1 67.42 -54.21 0.264 6067
 6069 3 -19.98 67.7 -53.88 0.092 6068
 6070 3 -20.07 67.76 -53.77 0.000125 6069
 6071 3 -20.03 67.23 -54.27 0.174 6068
 6072 3 -19.85 67.53 -54.25 0.097 6071
 6073 3 -19.93 67.04 -54.36 0.211 6071
 6074 3 -19.66 66.73 -54.53 0.186 6073
 6075 3 -19.59 66.62 -54.57 0.236 6074
 6076 3 -19.59 66.47 -54.6 0.262 6075
 6077 3 -19.51 66.39 -54.6 0.278 6076
 6078 3 -19.44 66.34 -54.71 0.353 6077
 6079 3 -19.35 66.34 -54.82 0.326 6078
 6080 3 -19.28 66.2 -54.81 0.36 6079
 6081 3 -19.18 66.06 -54.81 0.34 6080
 6082 3 -19.12 65.92 -54.89 0.273 6081
 6083 3 -19.01 65.89 -54.97 0.213 6082
 6084 3 -18.85 65.59 -54.96 0.163 6083
 6085 3 -18.76 65.4 -55.03 0.149 6084
 6086 3 -18.6 65.25 -55.1 0.193 6085
 6087 3 -18.44 65.08 -55.17 0.191 6086
 6088 3 -18.23 64.89 -55.21 0.233 6087
 6089 3 -18.12 64.73 -55.32 0.287 6088
 6090 3 -18.07 64.69 -55.45 0.408 6089
 6091 3 -18.01 64.56 -55.53 0.454 6090
 6092 3 -17.87 64.42 -55.6 0.47 6091
 6093 3 -17.89 64.36 -55.75 0.491 6092
 6094 3 -17.89 64.39 -55.92 0.397 6093
 6095 3 -17.87 64.28 -56.06 0.287 6094
 6096 3 -17.75 64.23 -56.16 0.208 6095
 6097 3 -17.51 63.71 -55.64 0.095 6093
 6098 3 -17.44 63.64 -55.75 0.116 6097
 6099 3 -17.46 63.43 -55.84 0.145 6098
 6100 3 -17.44 63.28 -55.95 0.135 6099
 6101 3 -17.48 63.14 -56.09 0.115 6100
 6102 3 -17.48 63.04 -56.27 0.141 6101
 6103 3 -17.48 63 -56.45 0.128 6102
 6104 3 -17.37 62.94 -56.56 0.145 6103
 6105 3 -17.3 62.9 -56.73 0.118 6104
 6106 3 -17.25 62.86 -56.88 0.114 6105
 6107 3 -17.19 62.86 -57.06 0.096 6106
 6108 3 -17.09 62.86 -57.16 0.113 6107
 6109 3 -17.01 62.86 -57.23 0.111 6108
 6110 3 -16.91 62.86 -57.31 0.16 6109
 6111 3 -16.8 62.83 -57.38 0.191 6110
 6112 3 -16.69 62.76 -57.49 0.198 6111
 6113 3 -16.69 62.71 -57.63 0.245 6112
 6114 3 -16.64 62.68 -57.74 0.314 6113
 6115 3 -16.6 62.78 -57.88 0.294 6114
 6116 3 -16.5 62.69 -57.95 0.35 6115
 6117 3 -16.48 62.51 -58.05 0.368 6116
 6118 3 -16.37 62.4 -58.1 0.384 6117
 6119 3 -16.37 62.26 -58.2 0.307 6118
 6120 3 -16.39 62.3 -58.38 0.301 6119
 6121 3 -16.41 62.15 -58.55 0.221 6120
 6122 3 -16.39 62.15 -58.67 0.168 6121
 6123 3 -16.37 61.94 -58.84 0.159 6122
 6124 3 -16.35 61.83 -58.99 0.126 6123
 6125 3 -16.3 61.76 -59.17 0.116 6124
 6126 3 -16.19 61.66 -59.31 0.122 6125
 6127 3 -16.1 61.59 -59.47 0.099 6126
 6128 3 -16.01 61.55 -59.57 0.097 6127
 6129 3 -15.87 61.64 -59.69 0.096 6128
 6130 3 -15.83 61.65 -59.8 0.115 6129
 6131 3 -15.7 61.64 -59.93 0.138 6130
 6132 3 -15.56 61.63 -60.02 0.128 6131
 6133 3 -15.44 61.68 -60.14 0.131 6132
 6134 3 -15.31 61.71 -60.26 0.106 6133
 6135 3 -15.16 61.68 -60.32 0.104 6134
 6136 3 -15.01 61.5 -60.39 0.161 6135
 6137 3 -14.86 61.45 -60.44 0.195 6136
 6138 3 -14.74 61.46 -60.55 0.223 6137
 6139 3 -14.61 61.45 -60.62 0.223 6138
 6140 3 -14.44 61.35 -60.66 0.162 6139
 6141 3 -14.26 61.24 -60.66 0.134 6140
 6142 3 -14.07 61.28 -60.64 0.127 6141
 6143 3 -13.89 61.39 -60.62 0.132 6142
 6144 3 -13.73 61.46 -60.58 0.157 6143
 6145 3 -13.59 61.5 -60.52 0.138 6144
 6146 3 -13.42 61.6 -60.39 0.142 6145
 6147 3 -13.34 61.6 -60.25 0.167 6146
 6148 3 -13.28 61.67 -60.08 0.135 6147
 6149 3 -13.34 61.85 -59.9 0.087 6148
 6150 3 -13.26 61.9 -59.79 0.09 6149
 6151 3 -13.12 62.03 -59.72 0.131 6150
 6152 3 -13.09 62.13 -59.62 0.209 6151
 6153 3 -12.99 62.2 -59.55 0.287 6152
 6154 3 -12.94 62.35 -59.19 0.166 6153
 6155 3 -13.03 62.42 -58.86 0.086 6154
 6156 3 -13.1 62.51 -58.66 0.07 6155
 6157 3 -13.16 62.54 -58.57 0.085 6156
 6158 3 -19.87 66.95 -54.42 0.211 6073
 6159 3 -19.98 67.03 -54.34 0.174 6158
 6160 3 -40.95 90.76 -38.96 0.102 5779
 6161 3 -41.13 90.86 -38.93 0.082 6160
 6162 3 -41.27 90.87 -38.82 0.135 6161
 6163 3 -41.45 90.93 -38.93 0.046 6162
 6164 3 -41.56 90.95 -38.92 0.095 6163
 6165 3 -41.37 90.84 -38.64 0.186 6162
 6166 3 -41.42 90.89 -38.47 0.17 6165
 6167 3 -41.52 91.03 -38.42 0.11 6166
 6168 3 -41.28 94.26 -34.33 0.689 5732
 6169 3 -41.16 93.98 -34.64 0.511 6168
 6170 3 -40.77 93.87 -34.36 0.281 6169
 6171 3 -40.95 93.59 -34.25 0.068 6170
 6172 3 -40.88 93.45 -34.32 0.093 6171
 6173 3 -40.73 93.31 -34.38 0.127 6172
 6174 3 -40.56 93.26 -34.45 0.102 6173
 6175 3 -40.46 93.2 -34.58 0.152 6174
 6176 3 -40.38 93.12 -34.68 0.162 6175
 6177 3 -40.17 92.81 -34.75 0.097 6176
 6178 3 -40.09 92.73 -34.79 0.099 6177
 6179 3 -40.07 92.62 -34.92 0.071 6178
 6180 3 -40.02 92.56 -35 0.117 6179
 6181 3 -39.96 92.42 -35.11 0.11 6180
 6182 3 -39.98 92.37 -35.24 0.17 6181
 6183 3 -40.13 92.26 -35.42 0.164 6182
 6184 3 -40.27 92.17 -35.51 0.159 6183
 6185 3 -40.39 92.2 -35.61 0.238 6184
 6186 3 -40.57 92.42 -35.75 0.093 6185
 6187 3 -40.49 93.84 -34.32 0.195 6170
 6188 3 -40.48 93.67 -34.29 0.151 6187
 6189 3 -40.34 93.56 -34.32 0.165 6188
 6190 3 -40.24 93.4 -34.29 0.168 6189
 6191 3 -40.13 93.23 -34.33 0.186 6190
 6192 3 -40.01 93.03 -34.4 0.148 6191
 6193 3 -39.91 92.92 -34.4 0.137 6192
 6194 3 -39.81 92.82 -34.42 0.159 6193
 6195 3 -39.63 92.7 -34.29 0.143 6194
 6196 3 -39.51 92.59 -34.28 0.137 6195
 6197 3 -39.49 92.45 -34.25 0.135 6196
 6198 3 -39.45 92.36 -34.15 0.122 6197
 6199 3 -39.35 92.23 -34.15 0.133 6198
 6200 3 -39.31 92.11 -34.14 0.133 6199
 6201 3 -39.24 91.9 -34.11 0.127 6200
 6202 3 -39.24 91.73 -34.08 0.141 6201
 6203 3 -39.24 91.54 -34.01 0.159 6202
 6204 3 -39.2 91.43 -34.04 0.149 6203
 6205 3 -39.1 91.36 -34 0.2 6204
 6206 3 -39.09 91.2 -34 0.187 6205
 6207 3 -39.06 90.98 -33.96 0.173 6206
 6208 3 -38.98 90.81 -33.89 0.179 6207
 6209 3 -38.87 90.64 -33.89 0.15 6208
 6210 3 -38.81 90.5 -33.83 0.134 6209
 6211 3 -38.7 90.32 -33.92 0.17 6210
 6212 3 -38.57 90.18 -33.93 0.148 6211
 6213 3 -38.52 90.06 -33.89 0.113 6212
 6214 3 -38.48 89.9 -33.88 0.163 6213
 6215 3 -38.39 89.76 -33.86 0.196 6214
 6216 3 -38.31 89.57 -33.85 0.201 6215
 6217 3 -38.26 89.39 -33.82 0.21 6216
 6218 3 -38.16 89.2 -33.85 0.22 6217
 6219 3 -38.03 88.98 -33.91 0.204 6218
 6220 3 -37.99 88.86 -33.92 0.233 6219
 6221 3 -37.91 88.68 -33.94 0.238 6220
 6222 3 -37.85 88.53 -33.96 0.278 6221
 6223 3 -37.81 88.36 -33.94 0.235 6222
 6224 3 -37.81 88.23 -33.88 0.191 6223
 6225 3 -37.66 88.01 -33.85 0.136 6224
 6226 3 -37.59 87.86 -33.81 0.161 6225
 6227 3 -37.51 87.7 -33.81 0.19 6226
 6228 3 -37.48 87.54 -33.74 0.24 6227
 6229 3 -37.44 87.42 -33.73 0.285 6228
 6230 3 -37.38 87.28 -33.67 0.279 6229
 6231 3 -37.32 87.12 -33.64 0.255 6230
 6232 3 -37.27 86.98 -33.67 0.266 6231
 6233 3 -37.26 86.76 -33.74 0.22 6232
 6234 3 -37.16 86.59 -33.88 0.197 6233
 6235 3 -37.19 86.61 -33.63 0.067 6234
 6236 3 -37.09 86.42 -34.03 0.175 6234
 6237 3 -37.07 86.28 -34.13 0.224 6236
 6238 3 -36.95 86.14 -34.2 0.284 6237
 6239 3 -36.94 86.03 -34.2 0.332 6238
 6240 3 -36.87 85.9 -34.27 0.356 6239
 6241 3 -36.81 85.76 -34.21 0.394 6240
 6242 3 -36.74 85.61 -34.32 0.416 6241
 6243 3 -36.63 85.47 -34.31 0.386 6242
 6244 3 -36.64 85.34 -34.44 0.333 6243
 6245 3 -36.71 85.22 -34.81 0.193 6244
 6246 3 -36.73 85.12 -34.94 0.168 6245
 6247 3 -36.74 84.95 -35.06 0.229 6246
 6248 3 -36.78 84.76 -35.17 0.165 6247
 6249 3 -36.82 84.59 -35.27 0.17 6248
 6250 3 -36.81 84.48 -35.35 0.213 6249
 6251 3 -36.78 84.36 -35.35 0.281 6250
 6252 3 -36.76 84.22 -35.42 0.296 6251
 6253 3 -36.74 84.09 -35.52 0.309 6252
 6254 3 -36.7 83.95 -35.63 0.254 6253
 6255 3 -36.77 83.95 -35.84 0.216 6254
 6256 3 -36.81 83.98 -36.1 0.166 6255
 6257 3 -36.88 83.95 -36.19 0.178 6256
 6258 3 -36.89 83.92 -36.35 0.172 6257
 6259 3 -36.88 83.84 -36.55 0.171 6258
 6260 3 -36.92 83.73 -36.63 0.173 6259
 6261 3 -36.92 83.64 -36.8 0.179 6260
 6262 3 -36.89 83.53 -36.92 0.146 6261
 6263 3 -36.95 83.42 -37.02 0.137 6262
 6264 3 -36.99 83.26 -37.1 0.119 6263
 6265 3 -36.98 83.11 -37.17 0.135 6264
 6266 3 -36.99 82.97 -37.28 0.176 6265
 6267 3 -37.05 82.78 -37.41 0.213 6266
 6268 3 -36.99 82.51 -37.52 0.243 6267
 6269 3 -36.96 82.34 -37.66 0.246 6268
 6270 3 -36.95 82.26 -37.81 0.218 6269
 6271 3 -36.95 82.17 -37.92 0.197 6270
 6272 3 -36.91 82.09 -37.99 0.197 6271
 6273 3 -37.01 82.04 -38.17 0.18 6272
 6274 3 -37.09 81.97 -38.32 0.229 6273
 6275 3 -37.2 81.79 -38.45 0.216 6274
 6276 3 -37.26 81.67 -38.5 0.209 6275
 6277 3 -37.34 81.45 -38.56 0.189 6276
 6278 3 -37.45 81.23 -38.6 0.163 6277
 6279 3 -37.52 81.09 -38.63 0.21 6278
 6280 3 -37.57 80.92 -38.7 0.188 6279
 6281 3 -37.56 80.73 -38.77 0.161 6280
 6282 3 -37.56 80.61 -38.85 0.177 6281
 6283 3 -37.52 80.45 -38.92 0.172 6282
 6284 3 -37.46 80.31 -39.1 0.156 6283
 6285 3 -37.41 80.2 -39.19 0.181 6284
 6286 3 -37.32 80.04 -39.33 0.17 6285
 6287 3 -37.26 79.95 -39.48 0.165 6286
 6288 3 -37.28 79.82 -39.58 0.171 6287
 6289 3 -37.31 79.67 -39.73 0.209 6288
 6290 3 -37.37 79.61 -39.86 0.236 6289
 6291 3 -37.38 79.45 -39.91 0.227 6290
 6292 3 -37.27 79.09 -39.94 0.217 6291
 6293 3 -37.24 78.92 -39.99 0.254 6292
 6294 3 -37.19 78.7 -40.05 0.297 6293
 6295 3 -37.2 78.59 -40.13 0.344 6294
 6296 3 -37.17 78.57 -40.3 0.339 6295
 6297 3 -37.13 78.55 -40.44 0.279 6296
 6298 3 -37.09 78.47 -40.61 0.281 6297
 6299 3 -37.05 78.39 -40.76 0.269 6298
 6300 3 -37.05 78.35 -40.87 0.288 6299
 6301 3 -36.98 78.13 -40.99 0.272 6300
 6302 3 -36.91 77.91 -41.08 0.248 6301
 6303 3 -36.87 77.77 -41.12 0.163 6302
 6304 3 -36.92 77.69 -41.16 0.142 6303
 6305 3 -36.82 77.5 -41.19 0.187 6304
 6306 3 -36.74 77.25 -41.24 0.191 6305
 6307 3 -36.67 77.14 -41.37 0.179 6306
 6308 3 -36.59 76.99 -41.56 0.145 6307
 6309 3 -36.49 76.83 -41.69 0.139 6308
 6310 3 -36.42 76.71 -41.81 0.175 6309
 6311 3 -36.38 76.55 -41.94 0.206 6310
 6312 3 -36.34 76.41 -42.01 0.257 6311
 6313 3 -36.28 76.27 -42.15 0.308 6312
 6314 3 -36.27 76.11 -42.24 0.345 6313
 6315 3 -36.24 75.94 -42.29 0.358 6314
 6316 3 -36.27 75.77 -42.33 0.381 6315
 6317 3 -36.32 75.63 -42.41 0.397 6316
 6318 3 -36.24 75.52 -42.49 0.352 6317
 6319 3 -36.02 75.27 -42.51 0.207 6318
 6320 3 -35.92 75.08 -42.58 0.166 6319
 6321 3 -35.96 74.88 -42.65 0.143 6320
 6322 3 -36.02 74.8 -42.73 0.137 6321
 6323 3 -35.99 74.69 -42.84 0.144 6322
 6324 3 -36.06 74.5 -42.91 0.137 6323
 6325 3 -36.13 74.47 -42.99 0.161 6324
 6326 3 -36.17 74.38 -43.09 0.171 6325
 6327 3 -36.13 74.27 -43.22 0.175 6326
 6328 3 -36.13 74.08 -43.26 0.16 6327
 6329 3 -35.98 73.91 -43.36 0.18 6328
 6330 3 -35.96 73.77 -43.41 0.189 6329
 6331 3 -35.91 73.6 -43.48 0.184 6330
 6332 3 -35.81 73.47 -43.49 0.191 6331
 6333 3 -35.71 73.3 -43.58 0.213 6332
 6334 3 -35.57 73.05 -43.65 0.178 6333
 6335 3 -35.45 72.91 -43.7 0.179 6334
 6336 3 -35.38 72.85 -43.87 0.177 6335
 6337 3 -35.28 72.58 -43.94 0.178 6336
 6338 3 -35.16 72.39 -44 0.173 6337
 6339 3 -35.13 72.21 -44.08 0.19 6338
 6340 3 -35.01 72.05 -44.22 0.156 6339
 6341 3 -34.96 71.92 -44.26 0.161 6340
 6342 3 -34.84 71.74 -44.36 0.207 6341
 6343 3 -34.76 71.58 -44.48 0.25 6342
 6344 3 -34.7 71.5 -44.61 0.266 6343
 6345 3 -34.59 71.33 -44.71 0.302 6344
 6346 3 -34.52 71.19 -44.79 0.354 6345
 6347 3 -34.42 71.14 -44.96 0.331 6346
 6348 3 -34.38 71 -45.04 0.285 6347
 6349 3 -34.32 70.8 -45.14 0.24 6348
 6350 3 -34.27 70.66 -45.18 0.203 6349
 6351 3 -34.2 70.28 -45.33 0.128 6350
 6352 3 -34.1 70.24 -45.42 0.125 6351
 6353 3 -34.06 70.05 -45.53 0.102 6352
 6354 3 -33.99 69.91 -45.6 0.143 6353
 6355 3 -33.98 69.75 -45.65 0.102 6354
 6356 3 -33.99 69.61 -45.65 0.099 6355
 6357 3 -33.96 69.46 -45.72 0.129 6356
 6358 3 -33.89 69.3 -45.73 0.191 6357
 6359 3 -33.72 69.22 -45.75 0.21 6358
 6360 3 -33.63 69.17 -45.78 0.25 6359
 6361 3 -33.45 69.14 -45.82 0.295 6360
 6362 3 -33.31 69.08 -45.86 0.346 6361
 6363 3 -33.18 69.02 -45.92 0.394 6362
 6364 3 -33.06 68.92 -45.97 0.451 6363
 6365 3 -32.93 68.91 -46 0.498 6364
 6366 3 -32.82 68.91 -46.14 0.543 6365
 6367 3 -32.65 68.99 -46.22 0.589 6366
 6368 3 -32.5 68.94 -46.22 0.649 6367
 6369 3 -32.38 68.91 -46.28 0.695 6368
 6370 3 -32.31 68.99 -46.47 0.723 6369
 6371 3 -32.21 69.06 -46.58 0.703 6370
 6372 3 -32.03 69.03 -46.64 0.642 6371
 6373 3 -31.73 68.33 -46.33 0.098 6372
 6374 3 -31.69 68.24 -46.37 0.089 6373
 6375 3 -31.93 69.11 -46.71 0.587 6372
 6376 3 -31.75 69.19 -46.8 0.566 6375
 6377 3 -31.62 69.1 -46.9 0.482 6376
 6378 3 -31.57 68.92 -47 0.203 6377
 6379 3 -31.5 68.96 -47.1 0.000125 6378
 6380 3 -31.1 68.46 -46.72 0.214 6377
 6381 3 -30.89 68.33 -46.79 0.193 6380
 6382 3 -30.69 68.19 -46.92 0.137 6381
 6383 3 -30.53 68.07 -47.04 0.124 6382
 6384 3 -30.44 68.04 -47.15 0.135 6383
 6385 3 -30.32 68.05 -47.32 0.16 6384
 6386 3 -30.28 68.1 -47.42 0.225 6385
 6387 3 -30.1 68.07 -47.57 0.279 6386
 6388 3 -29.98 67.66 -47.48 0.058 6387
 6389 3 -30.03 67.99 -47.72 0.212 6387
 6390 3 -29.68 67.85 -47.9 0.108 6389
 6391 3 -29.57 67.77 -48 0.107 6390
 6392 3 -29.48 67.71 -48.11 0.113 6391
 6393 3 -29.43 67.62 -48.21 0.135 6392
 6394 3 -29.34 67.49 -48.3 0.141 6393
 6395 3 -29.28 67.43 -48.43 0.162 6394
 6396 3 -29.16 67.37 -48.54 0.193 6395
 6397 3 -29.05 67.38 -48.65 0.219 6396
 6398 3 -28.96 67.35 -48.75 0.264 6397
 6399 3 -28.91 67.26 -48.87 0.333 6398
 6400 3 -28.85 67.18 -49.03 0.352 6399
 6401 3 -28.8 67.07 -49.18 0.352 6400
 6402 3 -28.69 67.04 -49.29 0.329 6401
 6403 3 -28.62 66.99 -49.43 0.272 6402
 6404 3 -28.53 66.96 -49.61 0.277 6403
 6405 3 -28.55 66.88 -49.82 0.316 6404
 6406 3 -28.78 66.88 -50.29 0.123 6405
 6407 3 -28.75 66.85 -50.43 0.153 6406
 6408 3 -28.71 66.79 -50.55 0.17 6407
 6409 3 -28.71 66.74 -50.72 0.182 6408
 6410 3 -28.75 66.74 -50.83 0.259 6409
 6411 3 -28.73 66.76 -50.93 0.344 6410
 6412 3 -28.66 66.71 -51.08 0.367 6411
 6413 3 -28.53 66.71 -51.16 0.444 6412
 6414 3 -28.5 66.71 -51.32 0.44 6413
 6415 3 -28.41 66.68 -51.46 0.478 6414
 6416 3 -28.32 66.65 -51.6 0.486 6415
 6417 3 -28.19 66.66 -51.71 0.455 6416
 6418 3 -28.39 66.07 -51.95 0.087 6417
 6419 3 -28.26 65.98 -52.06 0.128 6418
 6420 3 -28.21 65.87 -52.14 0.113 6419
 6421 3 -28.3 65.8 -52.31 0.231 6420
 6422 3 -28.44 65.84 -52.04 0.038 6421
 6423 3 -28.26 65.63 -52.36 0.307 6421
 6424 3 -28.21 65.54 -52.53 0.345 6423
 6425 3 -28.18 65.54 -52.71 0.332 6424
 6426 3 -28.07 65.57 -52.88 0.335 6425
 6427 3 -28.03 65.51 -53.07 0.336 6426
 6428 3 -27.89 65.51 -53.34 0.295 6427
 6429 3 -27.84 65.54 -53.5 0.303 6428
 6430 3 -27.76 65.51 -53.68 0.264 6429
 6431 3 -27.73 65.4 -53.89 0.204 6430
 6432 3 -27.69 65.35 -54.07 0.167 6431
 6433 3 -27.53 65.32 -54.36 0.165 6432
 6434 3 -27.44 65.32 -54.67 0.186 6433
 6435 3 -27.44 65.34 -54.84 0.185 6434
 6436 3 -27.44 65.4 -54.99 0.146 6435
 6437 3 -27.37 65.45 -55.17 0.099 6436
 6438 3 -27.41 65.5 -55.32 0.098 6437
 6439 3 -27.46 65.62 -55.42 0.073 6438
 6440 3 -27.39 65.73 -55.46 0.103 6439
 6441 3 -27.35 65.78 -55.59 0.14 6440
 6442 3 -27.37 65.79 -55.78 0.132 6441
 6443 3 -27.32 65.78 -55.97 0.087 6442
 6444 3 -27.28 65.79 -56.14 0.133 6443
 6445 3 -27.19 65.84 -56.25 0.136 6444
 6446 3 -27.07 65.92 -56.36 0.119 6445
 6447 3 -26.96 66 -56.46 0.124 6446
 6448 3 -26.91 66.08 -56.57 0.147 6447
 6449 3 -26.89 66.06 -56.71 0.119 6448
 6450 3 -26.91 66.03 -56.88 0.114 6449
 6451 3 -26.73 66.06 -57.09 0.098 6450
 6452 3 -26.66 66 -57.24 0.148 6451
 6453 3 -26.57 66.03 -57.38 0.161 6452
 6454 3 -26.48 66.01 -57.47 0.143 6453
 6455 3 -26.37 66.09 -57.59 0.092 6454
 6456 3 -26.25 66.14 -57.64 0.073 6455
 6457 3 -26.16 66.17 -57.77 0.126 6456
 6458 3 -26.12 66.2 -57.86 0.203 6457
 6459 3 -26.05 66.34 -57.89 0.274 6458
 6460 3 -25.91 66.36 -58.03 0.353 6459
 6461 3 -25.85 66.44 -58.11 0.394 6460
 6462 3 -25.73 66.5 -58.27 0.397 6461
 6463 3 -25.59 66.53 -58.39 0.399 6462
 6464 3 -25.26 66.28 -58.52 0.207 6463
 6465 3 -25.09 66.12 -58.61 0.164 6464
 6466 3 -24.96 66.09 -58.67 0.133 6465
 6467 3 -24.82 66.04 -58.78 0.091 6466
 6468 3 -24.78 66.06 -58.92 0.109 6467
 6469 3 -24.62 65.92 -59.07 0.1 6468
 6470 3 -24.48 65.87 -59.14 0.123 6469
 6471 3 -24.3 65.78 -59.13 0.09 6470
 6472 3 -24.19 65.75 -59.21 0.074 6471
 6473 3 -24.03 65.83 -59.21 0.085 6472
 6474 3 -23.85 65.73 -59.24 0.106 6473
 6475 3 -23.69 65.67 -59.25 0.092 6474
 6476 3 -23.62 65.48 -59.24 0.075 6475
 6477 3 -23.53 65.37 -59.28 0.102 6476
 6478 3 -23.44 65.4 -59.39 0.106 6477
 6479 3 -23.5 65.59 -59.49 0.143 6478
 6480 3 -28.05 66.79 -51.79 0.304 6417
 6481 3 -27.89 66.84 -51.93 0.201 6480
 6482 3 -27.73 66.8 -52.07 0.121 6481
 6483 3 -27.59 66.85 -52.16 0.073 6482
 6484 3 -27.44 66.99 -52.17 0.103 6483
 6485 3 -27.25 67.09 -52.17 0.08 6484
 6486 3 -27.07 67.1 -52.21 0.099 6485
 6487 3 -26.98 67.15 -52.21 0.143 6486
 6488 3 -26.84 67.21 -52.28 0.108 6487
 6489 3 -28.19 66.71 -49.68 0.204 6405
 6490 3 -28.14 66.63 -49.82 0.264 6489
 6491 3 -28.07 66.52 -49.92 0.283 6490
 6492 3 -27.98 66.49 -50.06 0.305 6491
 6493 3 -27.85 66.4 -50.17 0.29 6492
 6494 3 -27.78 66.37 -50.35 0.228 6493
 6495 3 -27.62 66.35 -50.52 0.163 6494
 6496 3 -27.44 66.26 -50.67 0.126 6495
 6497 3 -27.3 66.24 -50.71 0.117 6496
 6498 3 -27.18 66.15 -50.79 0.127 6497
 6499 3 -27.1 66.07 -50.92 0.139 6498
 6500 3 -26.98 65.99 -51.03 0.134 6499
 6501 3 -26.94 65.99 -51.14 0.145 6500
 6502 3 -26.93 66.01 -51.25 0.087 6501
 6503 3 -26.8 65.93 -51.32 0.095 6502
 6504 3 -26.68 65.91 -51.45 0.084 6503
 6505 3 -26.6 65.85 -51.57 0.111 6504
 6506 3 -26.55 65.76 -51.64 0.179 6505
 6507 3 -26.44 65.7 -51.85 0.161 6506
 6508 3 -26.32 65.66 -51.85 0.174 6507
 6509 3 -26.32 65.54 -51.99 0.216 6508
 6510 3 -26.28 65.43 -52.1 0.243 6509
 6511 3 -26.21 65.32 -52.27 0.269 6510
 6512 3 -26.1 65.13 -52.34 0.265 6511
 6513 3 -25.94 65.07 -52.47 0.265 6512
 6514 3 -25.8 65.01 -52.5 0.247 6513
 6515 3 -25.78 64.9 -52.6 0.235 6514
 6516 3 -25.8 64.76 -52.71 0.166 6515
 6517 3 -25.71 64.66 -52.75 0.128 6516
 6518 3 -25.6 64.49 -52.93 0.136 6517
 6519 3 -25.53 64.43 -53.09 0.121 6518
 6520 3 -25.48 64.38 -53.24 0.165 6519
 6521 3 -25.34 64.24 -53.36 0.133 6520
 6522 3 -25.23 64.21 -53.49 0.093 6521
 6523 3 -25.18 64.1 -53.64 0.071 6522
 6524 3 -25.01 64.1 -53.75 0.087 6523
 6525 3 -24.91 64.01 -53.84 0.105 6524
 6526 3 -24.85 63.91 -53.93 0.102 6525
 6527 3 -24.69 63.82 -53.99 0.12 6526
 6528 3 -24.62 63.76 -54.04 0.134 6527
 6529 3 -24.44 63.68 -54.11 0.096 6528
 6530 3 -24.32 63.61 -54.24 0.12 6529
 6531 3 -24.25 63.53 -54.34 0.143 6530
 6532 3 -24.12 63.39 -54.41 0.176 6531
 6533 3 -23.98 63.26 -54.49 0.13 6532
 6534 3 -23.89 63.19 -54.56 0.115 6533
 6535 3 -23.78 63.11 -54.64 0.089 6534
 6536 3 -23.66 63.04 -54.63 0.122 6535
 6537 3 -23.48 62.93 -54.7 0.106 6536
 6538 3 -23.32 62.78 -54.77 0.115 6537
 6539 3 -23.21 62.61 -54.79 0.113 6538
 6540 3 -23.1 62.48 -54.89 0.133 6539
 6541 3 -22.96 62.39 -55 0.12 6540
 6542 3 -22.84 62.29 -55.07 0.136 6541
 6543 3 -22.73 62.22 -55.21 0.158 6542
 6544 3 -22.68 62.15 -55.32 0.177 6543
 6545 3 -22.57 62.09 -55.46 0.218 6544
 6546 3 -22.46 62.01 -55.52 0.235 6545
 6547 3 -22.34 61.94 -55.64 0.217 6546
 6548 3 -22.21 61.86 -55.71 0.2 6547
 6549 3 -22 61.83 -55.74 0.219 6548
 6550 3 -21.82 61.86 -55.84 0.204 6549
 6551 3 -21.73 61.84 -55.96 0.195 6550
 6552 3 -21.57 61.79 -55.95 0.174 6551
 6553 3 -21.41 61.76 -55.96 0.141 6552
 6554 3 -21.3 61.82 -56.02 0.161 6553
 6555 3 -21.18 61.83 -56.06 0.197 6554
 6556 3 -21.01 61.9 -56.04 0.196 6555
 6557 3 -20.85 61.97 -56.1 0.206 6556
 6558 3 -20.71 61.97 -56.14 0.224 6557
 6559 3 -20.91 62.36 -56.21 0.088 6558
 6560 3 -20.87 62.48 -56.21 0.000125 6559
 6561 3 -20.46 61.87 -56.11 0.117 6558
 6562 3 -20.23 61.8 -56.2 0.142 6561
 6563 3 -20.1 61.75 -56.27 0.157 6562
 6564 3 -19.94 61.72 -56.35 0.245 6563
 6565 3 -19.8 61.65 -56.44 0.25 6564
 6566 3 -19.62 61.62 -56.48 0.208 6565
 6567 3 -19.48 61.65 -56.48 0.141 6566
 6568 3 -19.3 61.61 -56.59 0.129 6567
 6569 3 -19.09 61.58 -56.7 0.137 6568
 6570 3 -18.96 61.51 -56.78 0.164 6569
 6571 3 -18.73 61.46 -56.92 0.152 6570
 6572 3 -18.6 61.43 -57.03 0.18 6571
 6573 3 -18.46 61.36 -57.16 0.14 6572
 6574 3 -18.35 61.32 -57.28 0.116 6573
 6575 3 -18.23 61.19 -57.4 0.121 6574
 6576 3 -18.05 61.05 -57.53 0.13 6575
 6577 3 -17.91 60.9 -57.56 0.157 6576
 6578 3 -17.82 60.72 -57.6 0.135 6577
 6579 3 -17.66 60.65 -57.7 0.139 6578
 6580 3 -17.44 60.51 -57.74 0.145 6579
 6581 3 -17.3 60.44 -57.83 0.176 6580
 6582 3 -17.19 60.29 -57.9 0.2 6581
 6583 3 -16.98 60.12 -57.77 0.146 6582
 6584 3 -16.85 60.07 -57.77 0.139 6583
 6585 3 -16.69 60.01 -57.74 0.166 6584
 6586 3 -16.59 59.93 -57.85 0.205 6585
 6587 3 -16.48 59.76 -58.01 0.217 6586
 6588 3 -16.35 59.62 -58.13 0.263 6587
 6589 3 -16.3 59.48 -58.2 0.306 6588
 6590 3 -16.26 59.39 -58.31 0.361 6589
 6591 3 -16.19 59.25 -58.41 0.355 6590
 6592 3 -16.16 59.12 -58.49 0.294 6591
 6593 3 -15.76 58.86 -58.45 0.139 6592
 6594 3 -15.68 58.8 -58.55 0.141 6593
 6595 3 -15.59 58.64 -58.59 0.128 6594
 6596 3 -15.48 58.5 -58.62 0.136 6595
 6597 3 -15.29 58.4 -58.69 0.162 6596
 6598 3 -15.14 58.39 -58.76 0.125 6597
 6599 3 -14.96 58.29 -58.83 0.147 6598
 6600 3 -14.77 58.25 -58.87 0.099 6599
 6601 3 -14.57 58.22 -59.04 0.041 6600
 6602 3 -14.53 58.28 -59.16 0.033 6601
 6603 3 -30.51 68.2 -47.76 0.06 6389
 6604 3 -30.62 68.15 -47.8 0.047 6603
 6605 3 -30.76 68.15 -47.87 0.089 6604
 6606 3 -30.84 68.09 -47.97 0.064 6605
 6607 3 -30.89 67.96 -48.07 0.091 6606
 6608 3 -30.91 67.82 -48.1 0.034 6607
 6609 3 -30.89 67.62 -48.04 0.028 6608
 6610 3 -30.87 67.51 -48.03 0.064 6609
 6611 3 -33.08 68.24 -45.97 0.097 6365
 6612 3 -32.95 68.08 -45.97 0.111 6611
 6613 3 -32.81 68.03 -46.05 0.111 6612
 6614 3 -32.71 67.97 -46.23 0.08 6613
 6615 3 -32.6 67.97 -46.29 0.06 6614
 6616 3 -32.53 67.92 -46.43 0.038 6615
 6617 3 -37.12 78.83 -40.94 0.045 6300
 6618 3 -37.17 78.94 -41.05 0.071 6617
 6619 3 -36.27 85.17 -34.17 0.106 6244
 6620 3 -36.19 84.93 -34.2 0.099 6619
 6621 3 -36.12 84.78 -34.19 0.046 6620
 6622 3 -39.84 92.67 -34.61 0.113 6194
 6623 3 -39.81 92.5 -34.74 0.112 6622
 6624 3 -39.85 92.36 -34.86 0.123 6623
 6625 3 -39.94 92.25 -34.96 0.092 6624
 6626 3 -39.94 92.12 -35.03 0.08 6625
 6627 3 -39.95 92.01 -35.13 0.084 6626
 6628 3 -39.94 91.86 -35.18 0.131 6627
 6629 3 -39.95 91.5 -35.33 0.131 6628
 6630 3 -39.94 91.42 -35.4 0.111 6629
 6631 3 -39.96 91.23 -35.49 0.164 6630
 6632 3 -40.03 91.12 -35.61 0.154 6631
 6633 3 -39.98 91.06 -35.7 0.155 6632
 6634 3 -39.89 90.87 -35.88 0.2 6633
 6635 3 -39.81 90.7 -36.1 0.176 6634
 6636 3 -39.74 90.56 -36.28 0.123 6635
 6637 3 -39.67 90.42 -36.46 0.103 6636
 6638 3 -39.59 90.36 -36.61 0.088 6637
 6639 3 -39.49 90.37 -36.72 0.098 6638
 6640 3 -39.38 90.31 -36.81 0.162 6639
 6641 3 -39.27 90.22 -36.81 0.174 6640
 6642 3 -39.17 90.28 -36.92 0.198 6641
 6643 3 -39.14 90.15 -36.97 0.219 6642
 6644 3 -39.07 90.06 -36.93 0.188 6643
 6645 3 -38.95 89.95 -36.93 0.157 6644
 6646 3 -38.77 89.72 -36.93 0.123 6645
 6647 3 -38.63 89.54 -37.03 0.138 6646
 6648 3 -38.56 89.45 -37.08 0.155 6647
 6649 3 -38.64 89.15 -37.24 0.15 6648
 6650 3 -38.63 89 -37.33 0.171 6649
 6651 3 -38.63 88.9 -37.36 0.149 6650
 6652 3 -38.59 88.76 -37.45 0.152 6651
 6653 3 -38.45 88.67 -37.53 0.129 6652
 6654 3 -38.34 88.61 -37.6 0.212 6653
 6655 3 -38.24 88.43 -37.62 0.239 6654
 6656 3 -38.14 88.32 -37.69 0.245 6655
 6657 3 -38.12 88.17 -37.81 0.269 6656
 6658 3 -38.02 88.01 -37.89 0.235 6657
 6659 3 -37.89 87.87 -37.98 0.136 6658
 6660 3 -37.85 87.72 -38.05 0.111 6659
 6661 3 -37.88 87.56 -38.19 0.068 6660
 6662 3 -37.78 87.37 -38.32 0.082 6661
 6663 3 -38.38 89.48 -37.15 0.086 6648
 6664 3 -38.32 89.5 -37.32 0.064 6663
 6665 3 -38.23 89.51 -37.45 0.084 6664
 6666 3 -38.19 89.4 -37.56 0.103 6665
 6667 3 -38.12 89.48 -37.65 0.27 6666
 6668 3 -37.8 89.23 -37.51 0.104 6667
 6669 3 -37.66 89.15 -37.63 0.152 6668
 6670 3 -37.57 89.07 -37.7 0.127 6669
 6671 3 -37.53 88.97 -37.81 0.033 6670
 6672 3 -37.45 88.81 -37.82 0.079 6671
 6673 3 -37.38 88.62 -37.92 0.069 6672
 6674 3 -37.37 88.56 -38.02 0.077 6673
 6675 3 -38.28 89.75 -37.89 0.114 6667
 6676 3 -38.23 89.92 -37.96 0.093 6675
 6677 3 -38.17 90.03 -38.01 0.175 6676
 6678 3 -38.06 90.12 -38.14 0.18 6677
 6679 3 -38.06 90.29 -38.01 0.047 6678
 6680 3 -37.95 90.51 -37.99 0.107 6679
 6681 3 -37.81 90.64 -37.95 0.112 6680
 6682 3 -37.8 90.78 -37.95 0.094 6681
 6683 3 -37.88 90.23 -38.53 0.149 6678
 6684 3 -37.84 90.36 -38.67 0.134 6683
 6685 3 -37.89 90.48 -38.75 0.104 6684
 6686 3 -37.91 90.62 -38.72 0.067 6685
 6687 3 -41.39 93.86 -34.88 0.292 6169
 6688 3 -41.38 93.73 -34.99 0.205 6687
 6689 3 -41.39 93.51 -35.1 0.127 6688
 6690 3 -41.49 93.37 -35.21 0.145 6689
 6691 3 -41.49 93.2 -35.36 0.157 6690
 6692 3 -41.45 92.97 -35.45 0.157 6691
 6693 3 -41.57 92.76 -35.56 0.149 6692
 6694 3 -41.7 92.61 -35.65 0.12 6693
 6695 3 -41.82 92.53 -35.71 0.128 6694
 6696 3 -41.92 92.54 -35.83 0.132 6695
 6697 3 -42.05 92.53 -35.93 0.181 6696
 6698 3 -42.17 92.56 -36 0.224 6697
 6699 3 -42.1 92.78 -36.31 0.084 6698
 6700 3 -42.05 92.84 -36.4 0.175 6699
 6701 3 -41.92 92.81 -36.47 0.195 6700
 6702 3 -41.81 92.7 -36.63 0.108 6701
 6703 3 -42.45 92.42 -36.01 0.191 6698
 6704 3 -42.63 92.32 -36.11 0.196 6703
 6705 3 -42.73 92.17 -36.13 0.174 6704
 6706 3 -42.84 91.97 -36.08 0.166 6705
 6707 3 -42.89 91.76 -36.11 0.195 6706
 6708 3 -42.88 91.51 -36.13 0.183 6707
 6709 3 -42.94 91.42 -36.17 0.16 6708
 6710 3 -43.02 91.37 -36.21 0.199 6709
 6711 3 -42.99 91.18 -36.22 0.274 6710
 6712 3 -43.05 91.04 -36.32 0.275 6711
 6713 3 -43.09 90.89 -36.39 0.305 6712
 6714 3 -43.12 90.73 -36.4 0.364 6713
 6715 3 -43.17 90.67 -36.53 0.419 6714
 6716 3 -43.2 90.48 -36.63 0.488 6715
 6717 3 -43.27 90.42 -36.75 0.556 6716
 6718 3 -43.31 90.23 -36.82 0.621 6717
 6719 3 -43.44 90.12 -36.82 0.647 6718
 6720 3 -43.42 90 -36.88 0.694 6719
 6721 3 -43.51 89.9 -36.96 0.696 6720
 6722 3 -43.49 89.7 -37.04 0.71 6721
 6723 3 -43.64 89.59 -37.07 0.671 6722
 6724 3 -43.64 89.48 -37.24 0.58 6723
 6725 3 -43.7 89.42 -37.33 0.477 6724
 6726 3 -44.17 89.53 -37.32 0.177 6725
 6727 3 -44.37 89.65 -37.36 0.095 6726
 6728 3 -44.49 89.67 -37.32 0.138 6727
 6729 3 -44.64 89.59 -37.36 0.075 6728
 6730 3 -44.81 89.62 -37.35 0.159 6729
 6731 3 -44.92 89.7 -37.4 0.172 6730
 6732 3 -45.02 89.79 -37.46 0.2 6731
 6733 3 -45.13 89.92 -37.46 0.224 6732
 6734 3 -45.26 89.98 -37.42 0.198 6733
 6735 3 -45.35 90.11 -37.32 0.147 6734
 6736 3 -45.55 90.2 -37.22 0.153 6735
 6737 3 -45.7 90.31 -37.17 0.288 6736
 6738 3 -45.74 90.64 -37.14 0.175 6737
 6739 3 -45.74 90.79 -37.21 0.189 6738
 6740 3 -45.8 91.01 -37.11 0.235 6739
 6741 3 -45.84 91.26 -36.99 0.244 6740
 6742 3 -45.82 91.42 -36.97 0.253 6741
 6743 3 -45.92 91.67 -36.71 0.085 6742
 6744 3 -46.06 91.67 -36.7 0.109 6743
 6745 3 -45.98 91.75 -36.64 0.184 6744
 6746 3 -46.06 91.95 -36.49 0.217 6745
 6747 3 -46.17 92.11 -36.46 0.2 6746
 6748 3 -46.27 92.4 -36.43 0.107 6747
 6749 3 -46.28 92.5 -36.33 0.1 6748
 6750 3 -46.26 92.62 -36.24 0.106 6749
 6751 3 -46.2 92.7 -36.17 0.104 6750
 6752 3 -46.23 92.9 -36.08 0.107 6751
 6753 3 -46.24 93.06 -36 0.112 6752
 6754 3 -46.35 93.07 -35.93 0.145 6753
 6755 3 -46.34 93.15 -35.82 0.161 6754
 6756 3 -46.31 93.22 -35.68 0.169 6755
 6757 3 -46.28 93.4 -35.56 0.116 6756
 6758 3 -46.38 93.5 -35.45 0.097 6757
 6759 3 -46.45 93.64 -35.36 0.131 6758
 6760 3 -46.48 93.82 -35.22 0.115 6759
 6761 3 -46.51 94.01 -35.16 0.122 6760
 6762 3 -46.49 94.15 -35.14 0.099 6761
 6763 3 -46.52 94.36 -35.08 0.144 6762
 6764 3 -46.48 94.53 -35.04 0.084 6763
 6765 3 -46.56 94.68 -34.96 0.124 6764
 6766 3 -46.67 94.78 -34.87 0.174 6765
 6767 3 -46.78 94.93 -34.89 0.163 6766
 6768 3 -46.82 95.07 -34.96 0.255 6767
 6769 3 -46.84 95.2 -35.08 0.281 6768
 6770 3 -46.95 95.48 -34.97 0.243 6769
 6771 3 -47.01 95.79 -35 0.119 6770
 6772 3 -45.63 91.15 -37.32 0.087 6742
 6773 3 -45.59 91.06 -37.46 0.103 6772
 6774 3 -45.63 90.9 -37.5 0.09 6773
 6775 3 -45.6 90.7 -37.5 0.11 6774
 6776 3 -45.66 90.56 -37.46 0.106 6775
 6777 3 -41.48 94.48 -33.47 0.275 6168
 6778 3 -41.52 94.57 -33.21 0.184 6777
 6779 3 -41.55 94.48 -33.14 0.149 6778
 6780 3 -41.52 94.48 -33.01 0.14 6779
 6781 3 -41.56 94.28 -33.64 0.08 6777
 6782 3 -41.66 94.34 -33.61 0.056 6781
 6783 3 -41.82 94.28 -33.49 0.066 6782
 6784 3 -41.96 94.29 -33.51 0.044 6783
 6785 3 -40.73 95.03 -34.57 0.083 5728
 6786 3 -40.59 95.03 -34.6 0.085 6785
 6787 3 -40.44 94.98 -34.64 0.104 6786
 6788 3 -40.27 94.93 -34.68 0.074 6787
 6789 3 -40.17 94.87 -34.76 0.111 6788
 6790 3 -39.99 94.87 -34.81 0.097 6789
 6791 3 -39.82 95 -34.81 0.072 6790
 6792 3 -39.67 94.98 -34.79 0.083 6791
 6793 3 -39.57 95.09 -34.75 0.057 6792
 6794 3 -39.56 95.2 -34.74 0.095 6793
 6795 3 -41.38 96.76 -33.12 0.084 5718
 6796 3 -41.31 96.75 -33.26 0.124 6795
 6797 3 -41.28 96.7 -33.4 0.139 6796
 6798 3 -41.38 96.7 -33.62 0.096 6797
 6799 3 -41.27 96.65 -33.73 0.079 6798
 6800 3 -41.13 96.57 -33.79 0.117 6799
 6801 3 -41.07 96.51 -33.87 0.09 6800
 6802 3 -40.95 96.51 -34.01 0.129 6801
 6803 3 -40.78 96.51 -34.14 0.085 6802
 6804 3 -41.55 97.05 -32.65 0.121 5716
 6805 3 -41.55 97.1 -32.48 0.105 6804
 6806 3 -41.49 97.08 -32.4 0.147 6805
 6807 3 -41.41 97.15 -32.34 0.172 6806
 6808 3 -41.28 97.16 -32.29 0.235 6807
 6809 3 -41.26 97.27 -32.22 0.257 6808
 6810 3 -41.27 97.49 -32.12 0.146 6809
 6811 3 -41.31 97.69 -31.97 0.088 6810
 6812 3 -41.32 97.83 -31.85 0.118 6811
 6813 3 -41.35 97.99 -31.65 0.119 6812
 6814 3 -41.34 98.15 -31.51 0.1 6813
 6815 3 -41.42 98.21 -31.38 0.044 6814
 6816 3 -41.45 98.32 -31.24 0.103 6815
 6817 3 -41.44 98.41 -31.08 0.152 6816
 6818 3 -41.38 98.43 -30.92 0.161 6817
 6819 3 -41.42 98.35 -30.78 0.067 6818
 6820 3 -47.89 103.38 -25.25 0.178 5645
 6821 3 -48.06 103.28 -25.3 0.118 6820
 6822 3 -48.1 103.28 -25.41 0.129 6821
 6823 3 -48.13 103.28 -25.54 0.129 6822
 6824 3 -48.2 103.17 -25.55 0.16 6823
 6825 3 -48.21 102.97 -25.64 0.156 6824
 6826 3 -48.19 102.89 -25.77 0.157 6825
 6827 3 -48.13 102.69 -25.86 0.146 6826
 6828 3 -48.14 102.58 -25.98 0.126 6827
 6829 3 -48.1 102.49 -26.07 0.135 6828
 6830 3 -48.12 102.39 -26.09 0.133 6829
 6831 3 -48.07 102.18 -26.18 0.145 6830
 6832 3 -48.1 101.98 -26.3 0.123 6831
 6833 3 -48.09 101.88 -26.38 0.133 6832
 6834 3 -48.14 101.68 -26.44 0.164 6833
 6835 3 -48.13 101.48 -26.51 0.195 6834
 6836 3 -48.14 101.38 -26.65 0.163 6835
 6837 3 -48.09 101.18 -26.78 0.137 6836
 6838 3 -48.12 100.98 -26.9 0.168 6837
 6839 3 -48.14 100.88 -26.94 0.144 6838
 6840 3 -48.12 100.77 -27.12 0.147 6839
 6841 3 -48.12 100.68 -27.22 0.133 6840
 6842 3 -48.16 100.48 -27.35 0.142 6841
 6843 3 -48.14 100.38 -27.42 0.161 6842
 6844 3 -48.2 100.18 -27.6 0.144 6843
 6845 3 -48.24 100.07 -27.72 0.143 6844
 6846 3 -48.27 99.98 -27.79 0.128 6845
 6847 3 -48.31 99.88 -27.92 0.146 6846
 6848 3 -48.35 99.77 -28.04 0.137 6847
 6849 3 -48.49 99.68 -28.17 0.166 6848
 6850 3 -48.56 99.68 -28.26 0.155 6849
 6851 3 -48.59 99.58 -28.44 0.127 6850
 6852 3 -48.64 99.46 -28.58 0.14 6851
 6853 3 -48.74 99.35 -28.65 0.148 6852
 6854 3 -48.82 99.3 -28.76 0.167 6853
 6855 3 -48.95 99.1 -28.83 0.156 6854
 6856 3 -49.07 98.91 -28.88 0.199 6855
 6857 3 -49.17 98.73 -28.9 0.202 6856
 6858 3 -49.2 98.57 -29.06 0.213 6857
 6859 3 -49.24 98.46 -29.12 0.223 6858
 6860 3 -49.39 98.35 -29.2 0.167 6859
 6861 3 -49.48 98.26 -29.4 0.158 6860
 6862 3 -49.66 98.12 -29.51 0.178 6861
 6863 3 -49.71 97.9 -29.63 0.187 6862
 6864 3 -49.8 97.74 -29.72 0.232 6863
 6865 3 -49.89 97.6 -29.83 0.218 6864
 6866 3 -50.05 97.49 -30.03 0.2 6865
 6867 3 -50.13 97.29 -30.29 0.122 6866
 6868 3 -50.17 97.18 -30.44 0.145 6867
 6869 3 -50.26 97.07 -30.58 0.166 6868
 6870 3 -50.24 96.99 -30.67 0.199 6869
 6871 3 -50.3 96.79 -30.79 0.17 6870
 6872 3 -50.37 96.63 -30.9 0.166 6871
 6873 3 -50.34 96.46 -30.94 0.208 6872
 6874 3 -50.38 96.3 -31.01 0.273 6873
 6875 3 -50.39 96.27 -31.13 0.218 6874
 6876 3 -50.55 96.05 -31.24 0.207 6875
 6877 3 -50.6 95.88 -31.33 0.216 6876
 6878 3 -50.74 95.69 -31.42 0.198 6877
 6879 3 -50.87 95.48 -31.49 0.168 6878
 6880 3 -50.99 95.32 -31.56 0.156 6879
 6881 3 -51.16 95.16 -31.63 0.157 6880
 6882 3 -51.27 95.07 -31.67 0.139 6881
 6883 3 -51.35 94.91 -31.72 0.117 6882
 6884 3 -51.45 94.8 -31.78 0.12 6883
 6885 3 -51.57 94.77 -31.9 0.159 6884
 6886 3 -51.84 94.66 -32.04 0.204 6885
 6887 3 -51.88 94.51 -32.04 0.253 6886
 6888 3 -52.14 94.27 -32.27 0.264 6887
 6889 3 -52.27 94.18 -32.4 0.235 6888
 6890 3 -52.38 94.04 -32.46 0.227 6889
 6891 3 -52.52 93.98 -32.48 0.19 6890
 6892 3 -52.62 93.91 -32.55 0.179 6891
 6893 3 -52.77 93.83 -32.72 0.168 6892
 6894 3 -52.88 93.79 -32.87 0.188 6893
 6895 3 -52.94 93.77 -33.07 0.381 6894
 6896 3 -53.01 93.71 -33.15 0.478 6895
 6897 3 -53.16 93.74 -33.22 0.544 6896
 6898 3 -53.34 93.8 -33.23 0.578 6897
 6899 3 -53.44 93.79 -33.26 0.539 6898
 6900 3 -53.52 93.96 -33.36 0.464 6899
 6901 3 -53.59 93.88 -33.51 0.357 6900
 6902 3 -53.7 93.99 -33.51 0.259 6901
 6903 3 -53.82 93.94 -33.57 0.000125 6902
 6904 3 -53.26 92.99 -33.79 0.139 6899
 6905 3 -53.35 92.88 -33.93 0.137 6904
 6906 3 -53.41 92.71 -34.01 0.18 6905
 6907 3 -53.53 92.55 -34.08 0.183 6906
 6908 3 -53.52 92.46 -34.21 0.221 6907
 6909 3 -53.6 92.23 -34.3 0.267 6908
 6910 3 -53.63 92.08 -34.34 0.27 6909
 6911 3 -53.67 91.88 -34.29 0.228 6910
 6912 3 -53.8 91.74 -34.18 0.244 6911
 6913 3 -53.82 91.57 -34.08 0.225 6912
 6914 3 -53.89 91.4 -33.97 0.154 6913
 6915 3 -53.95 91.27 -33.87 0.135 6914
 6916 3 -54.03 91.16 -33.91 0.153 6915
 6917 3 -54.13 91.07 -33.91 0.143 6916
 6918 3 -54.31 90.8 -34.08 0.14 6917
 6919 3 -54.44 90.66 -34.15 0.176 6918
 6920 3 -54.56 90.62 -34.21 0.185 6919
 6921 3 -54.66 90.49 -34.32 0.218 6920
 6922 3 -54.67 90.35 -34.37 0.268 6921
 6923 3 -54.76 90.24 -34.47 0.309 6922
 6924 3 -54.88 90.19 -34.51 0.356 6923
 6925 3 -54.99 90.05 -34.54 0.409 6924
 6926 3 -55.03 89.93 -34.71 0.475 6925
 6927 3 -55.12 89.73 -34.8 0.487 6926
 6928 3 -55.19 89.58 -34.9 0.496 6927
 6929 3 -55.23 89.52 -35.01 0.449 6928
 6930 3 -55.2 89.43 -35.07 0.412 6929
 6931 3 -55.27 89.29 -35.08 0.354 6930
 6932 3 -55.32 89.07 -35 0.301 6931
 6933 3 -55.34 88.8 -34.99 0.303 6932
 6934 3 -55.44 88.68 -35.07 0.327 6933
 6935 3 -55.57 88.55 -35.1 0.357 6934
 6936 3 -55.7 88.43 -35.15 0.36 6935
 6937 3 -55.81 88.3 -35.18 0.4 6936
 6938 3 -55.94 88.19 -35.28 0.441 6937
 6939 3 -56.12 88.18 -35.4 0.475 6938
 6940 3 -56.14 88.07 -35.5 0.473 6939
 6941 3 -55.95 87.49 -35.07 0.116 6940
 6942 3 -55.95 87.35 -35.08 0.129 6941
 6943 3 -55.95 87.18 -35.06 0.212 6942
 6944 3 -55.99 86.99 -35.07 0.186 6943
 6945 3 -56.02 86.83 -35.01 0.141 6944
 6946 3 -56.14 86.6 -35.04 0.085 6945
 6947 3 -56.19 86.4 -35 0.085 6946
 6948 3 -56.24 86.23 -34.97 0.13 6947
 6949 3 -56.2 86.07 -34.95 0.119 6948
 6950 3 -56.17 85.91 -34.93 0.115 6949
 6951 3 -56.09 85.85 -34.86 0.158 6950
 6952 3 -56.07 85.73 -34.86 0.209 6951
 6953 3 -56.13 85.62 -34.86 0.184 6952
 6954 3 -56.06 85.54 -34.74 0.245 6953
 6955 3 -56.16 85.33 -34.75 0.168 6954
 6956 3 -56.16 85.18 -34.76 0.161 6955
 6957 3 -55.99 85.01 -34.71 0.116 6956
 6958 3 -55.94 84.88 -34.57 0.111 6957
 6959 3 -55.84 84.74 -34.53 0.117 6958
 6960 3 -55.8 84.55 -34.5 0.102 6959
 6961 3 -55.76 84.38 -34.53 0.111 6960
 6962 3 -55.71 84.32 -34.46 0.136 6961
 6963 3 -55.74 84.18 -34.33 0.105 6962
 6964 3 -55.74 84.08 -34.28 0.075 6963
 6965 3 -55.77 83.94 -34.36 0.135 6964
 6966 3 -55.77 83.85 -34.29 0.22 6965
 6967 3 -55.82 83.77 -34.22 0.282 6966
 6968 3 -55.81 83.6 -34.15 0.264 6967
 6969 3 -55.73 83.54 -33.97 0.251 6968
 6970 3 -55.57 83.49 -33.86 0.237 6969
 6971 3 -55.46 83.38 -33.89 0.248 6970
 6972 3 -55.3 83.27 -34 0.148 6971
 6973 3 -55.21 83.18 -34.03 0.118 6972
 6974 3 -55.12 83.07 -34.04 0.09 6973
 6975 3 -55.06 82.91 -34.06 0.103 6974
 6976 3 -55.01 82.73 -34.03 0.112 6975
 6977 3 -54.95 82.57 -34.03 0.106 6976
 6978 3 -56.2 88.02 -35.64 0.415 6940
 6979 3 -56.32 88.02 -35.81 0.361 6978
 6980 3 -56.37 87.94 -35.9 0.325 6979
 6981 3 -56.34 87.85 -36.08 0.213 6980
 6982 3 -56.31 87.91 -36.21 0.000125 6981
 6983 3 -54.51 90.16 -34.04 0.082 6922
 6984 3 -54.56 90.08 -34 0.000125 6983
 6985 3 -50.06 96.27 -31.19 0.067 6875
 6986 3 -49.99 96.18 -31.26 0.081 6985
 6987 3 -48.48 103.38 -23.16 0.117 5632
 6988 3 -48.44 103.28 -23.2 0.152 6987
 6989 3 -48.42 102.97 -23.27 0.176 6988
 6990 3 -48.66 102.78 -23.38 0.123 6989
 6991 3 -48.76 102.78 -23.32 0.124 6990
 6992 3 -48.77 102.67 -23.25 0.075 6991
 6993 3 -48.87 102.47 -23.25 0.064 6992
 6994 3 -48.84 102.38 -23.32 0.108 6993
 6995 3 -48.89 102.17 -23.3 0.107 6994
 6996 3 -48.95 101.97 -23.39 0.091 6995
 6997 3 -49.02 101.78 -23.48 0.111 6996
 6998 3 -49.13 101.58 -23.54 0.132 6997
 6999 3 -49.21 101.47 -23.52 0.164 6998
 7000 3 -49.38 101.38 -23.52 0.113 6999
 7001 3 -49.16 104.47 -21.77 0.074 5621
 7002 3 -49.2 104.58 -21.7 0.000125 7001
 7003 3 -49.39 104.58 -20.32 0.083 5614
 7004 3 -49.48 104.78 -20.38 0.1 7003
 7005 3 -49.48 104.88 -20.39 0.13 7004
 7006 3 -49.41 104.97 -20.21 0.086 7005
 7007 3 -49.34 105.17 -20.13 0.076 7006
 7008 3 -49.27 105.17 -20.04 0.077 7007
 7009 3 -49.19 105.28 -19.98 0.108 7008
 7010 3 -49.13 105.38 -19.91 0.114 7009
 7011 3 -50.57 103.29 -15.96 0.075 5531
 7012 3 -50.54 103.18 -16.05 0.133 7011
 7013 3 -50.57 103.09 -16.32 0.114 7012
 7014 3 -50.57 103.09 -16.5 0.087 7013
 7015 3 -50.57 103.09 -16.75 0.13 7014
 7016 3 -50.58 102.98 -16.91 0.121 7015
 7017 3 -50.59 102.89 -17.02 0.133 7016
 7018 3 -50.74 102.79 -17.16 0.124 7017
 7019 3 -50.8 102.79 -17.3 0.145 7018
 7020 3 -50.88 102.79 -17.48 0.14 7019
 7021 3 -50.96 102.79 -17.71 0.144 7020
 7022 3 -51.13 102.79 -17.84 0.155 7021
 7023 3 -51.28 102.68 -17.95 0.233 7022
 7024 3 -51.38 102.68 -18.07 0.258 7023
 7025 3 -51.13 102.28 -18.23 0.126 7024
 7026 3 -51.09 102.17 -18.32 0.072 7025
 7027 3 -51.05 101.97 -18.43 0.078 7026
 7028 3 -51.03 101.88 -18.55 0.000125 7027
 7029 3 -51.66 102.89 -18.05 0.131 7024
 7030 3 -51.77 102.89 -18.16 0.16 7029
 7031 3 -51.87 102.89 -18.3 0.143 7030
 7032 3 -52.09 102.68 -18.45 0.11 7031
 7033 3 -52.23 102.68 -18.55 0.114 7032
 7034 3 -52.38 102.67 -18.66 0.141 7033
 7035 3 -52.52 102.67 -18.77 0.139 7034
 7036 3 -52.63 102.78 -18.89 0.169 7035
 7037 3 -52.67 102.88 -19 0.187 7036
 7038 3 -52.73 102.97 -19.07 0.221 7037
 7039 3 -52.78 102.97 -19.36 0.162 7038
 7040 3 -52.76 103.17 -19.36 0.044 7039
 7041 3 -52.74 103.18 -18.73 0.069 7038
 7042 3 -52.8 103.39 -18.64 0.117 7041
 7043 3 -52.66 103.59 -18.43 0.137 7042
 7044 3 -52.57 103.68 -18.27 0.069 7043
 7045 3 -52.57 103.89 -18.27 0.083 7044
 7046 3 -50.84 102.68 -17.84 0.033 7021
 7047 3 -50.71 102.48 -17.96 0.076 7046
 7048 3 -50.63 102.17 -18.05 0.087 7047
 7049 3 -51.04 103.98 -13.29 0.112 5518
 7050 3 -51.11 100.57 -10.78 0.15 5491
 7051 3 -50.86 100.57 -10.75 0.172 7050
 7052 3 -50.71 100.68 -10.74 0.16 7051
 7053 3 -50.52 100.68 -10.67 0.13 7052
 7054 3 -50.35 100.68 -10.65 0.13 7053
 7055 3 -50.24 100.68 -10.69 0.135 7054
 7056 3 -50.07 100.78 -10.7 0.156 7055
 7057 3 -49.93 100.87 -10.67 0.164 7056
 7058 3 -49.85 100.68 -10.88 0.091 7057
 7059 3 -49.75 100.68 -10.95 0.073 7058
 7060 3 -49.64 100.48 -10.94 0.427 7059
 7061 3 -49.57 100.48 -10.85 0.513 7060
 7062 3 -49.52 100.37 -10.85 0.603 7061
 7063 3 -49.35 100.37 -10.89 0.652 7062
 7064 3 -49.28 100.28 -10.92 0.699 7063
 7065 3 -49.24 99.98 -10.9 0.748 7064
 7066 3 -49.03 99.98 -10.96 0.691 7065
 7067 3 -48.99 99.78 -11.03 0.669 7066
 7068 3 -48.9 99.68 -11.06 0.635 7067
 7069 3 -48.89 99.51 -11.15 0.559 7068
 7070 3 -48.17 99.78 -10.98 0.113 7069
 7071 3 -48.11 99.62 -10.97 0.116 7070
 7072 3 -48.03 99.45 -10.96 0.13 7071
 7073 3 -47.88 99.34 -10.95 0.158 7072
 7074 3 -47.74 99.21 -10.95 0.105 7073
 7075 3 -47.61 99.12 -10.92 0.132 7074
 7076 3 -47.5 99.07 -10.87 0.15 7075
 7077 3 -47.25 99.17 -10.9 0.157 7076
 7078 3 -47.15 99.28 -10.92 0.217 7077
 7079 3 -46.95 99.14 -10.71 0.14 7078
 7080 3 -46.85 99.2 -10.67 0.169 7079
 7081 3 -46.77 99.25 -10.5 0.245 7080
 7082 3 -46.65 99.31 -10.43 0.252 7081
 7083 3 -46.43 99.21 -10.46 0.215 7082
 7084 3 -46.32 99.21 -10.38 0.259 7083
 7085 3 -46.18 99.17 -10.34 0.35 7084
 7086 3 -45.99 99.2 -10.35 0.424 7085
 7087 3 -45.85 99.15 -10.25 0.428 7086
 7088 3 -45.71 99.03 -10.19 0.369 7087
 7089 3 -45.63 98.65 -10.08 0.295 7088
 7090 3 -45.6 98.54 -10.06 0.249 7089
 7091 3 -45.64 98.4 -10.17 0.079 7090
 7092 3 -45.68 98.18 -10.2 0.063 7091
 7093 3 -45.64 97.95 -10.3 0.107 7092
 7094 3 -45.6 97.7 -10.37 0.118 7093
 7095 3 -45.57 97.51 -10.37 0.103 7094
 7096 3 -45.57 97.4 -10.27 0.146 7095
 7097 3 -45.58 97.26 -10.28 0.163 7096
 7098 3 -45.6 97.09 -10.31 0.159 7097
 7099 3 -45.45 97.04 -10.09 0.129 7098
 7100 3 -45.4 96.96 -9.9 0.103 7099
 7101 3 -45.33 96.98 -9.73 0.078 7100
 7102 3 -45.29 96.93 -9.52 0.093 7101
 7103 3 -45.25 96.87 -9.43 0.000125 7102
 7104 3 -45.85 96.95 -10.39 0.1 7098
 7105 3 -46.18 96.93 -10.34 0.102 7104
 7106 3 -46.28 96.93 -10.23 0.094 7105
 7107 3 -46.39 96.87 -10.14 0.08 7106
 7108 3 -46.5 96.81 -10.08 0.122 7107
 7109 3 -46.57 96.79 -9.98 0.112 7108
 7110 3 -45.38 98.65 -9.81 0.156 7090
 7111 3 -45.21 98.54 -9.87 0.105 7110
 7112 3 -45.03 98.43 -9.92 0.123 7111
 7113 3 -44.89 98.34 -9.95 0.116 7112
 7114 3 -44.78 98.29 -9.9 0.185 7113
 7115 3 -44.7 98.29 -9.83 0.174 7114
 7116 3 -44.52 98.29 -9.77 0.155 7115
 7117 3 -44.5 98.2 -9.72 0.099 7116
 7118 3 -44.36 98.06 -9.76 0.094 7117
 7119 3 -44.24 97.87 -9.78 0.146 7118
 7120 3 -44.07 97.79 -9.79 0.159 7119
 7121 3 -43.93 97.76 -9.75 0.112 7120
 7122 3 -43.78 97.73 -9.7 0.138 7121
 7123 3 -43.68 97.76 -9.68 0.169 7122
 7124 3 -43.52 97.81 -9.68 0.215 7123
 7125 3 -43.35 97.87 -9.62 0.213 7124
 7126 3 -43.22 97.9 -9.51 0.195 7125
 7127 3 -43.21 98.04 -9.37 0.144 7126
 7128 3 -43.11 98.06 -9.31 0.19 7127
 7129 3 -43 98.09 -9.2 0.21 7128
 7130 3 -42.9 98.15 -8.98 0.273 7129
 7131 3 -42.89 98.29 -8.89 0.31 7130
 7132 3 -42.79 98.4 -8.84 0.267 7131
 7133 3 -42.71 98.56 -8.78 0.282 7132
 7134 3 -42.28 98.6 -9.03 0.161 7133
 7135 3 -42.03 98.57 -9.09 0.121 7134
 7136 3 -41.78 98.56 -9.09 0.096 7135
 7137 3 -41.61 98.59 -9.14 0.101 7136
 7138 3 -41.49 98.65 -9.2 0.083 7137
 7139 3 -41.38 98.76 -9.22 0.105 7138
 7140 3 -41.27 98.76 -9.27 0.156 7139
 7141 3 -41.07 98.73 -9.22 0.212 7140
 7142 3 -40.95 98.62 -9.18 0.243 7141
 7143 3 -40.71 99.03 -9.12 0.095 7142
 7144 3 -40.64 99.15 -9.03 0.084 7143
 7145 3 -40.57 99.26 -8.92 0.081 7144
 7146 3 -40.57 99.45 -8.88 0.086 7145
 7147 3 -40.58 99.57 -8.83 0.126 7146
 7148 3 -40.5 99.68 -8.78 0.106 7147
 7149 3 -40.49 99.87 -8.73 0.099 7148
 7150 3 -40.46 99.87 -8.59 0.108 7149
 7151 3 -40.53 99.98 -8.42 0.119 7150
 7152 3 -40.67 100.07 -8.25 0.099 7151
 7153 3 -40.75 100.18 -8.1 0.089 7152
 7154 3 -40.78 100.18 -7.92 0.086 7153
 7155 3 -40.83 100.17 -7.74 0.088 7154
 7156 3 -40.79 100.17 -7.53 0.107 7155
 7157 3 -40.81 100.26 -7.37 0.1 7156
 7158 3 -40.82 100.37 -7.24 0.128 7157
 7159 3 -40.85 100.37 -7.13 0.098 7158
 7160 3 -40.82 100.37 -6.95 0.046 7159
 7161 3 -40.85 100.26 -6.82 0.071 7160
 7162 3 -40.83 100.26 -6.7 0.072 7161
 7163 3 -40.83 100.26 -6.53 0.074 7162
 7164 3 -42.82 98.71 -8.46 0.075 7133
 7165 3 -42.82 98.84 -8.36 0.086 7164
 7166 3 -42.82 98.95 -8.26 0.093 7165
 7167 3 -42.88 98.87 -8.18 0.13 7166
 7168 3 -43.03 98.95 -8.17 0.000125 7167
 7169 3 -42.63 99.17 -8.23 0.064 7166
 7170 3 -42.65 99.31 -8.15 0.087 7169
 7171 3 -42.65 99.4 -8.08 0.066 7170
 7172 3 -44.46 98.59 -9.55 0.095 7116
 7173 3 -44.35 98.76 -9.53 0.066 7172
 7174 3 -44.22 98.9 -9.53 0.12 7173
 7175 3 -44.07 98.98 -9.51 0.144 7174
 7176 3 -43.93 99.06 -9.47 0.106 7175
 7177 3 -43.89 99.2 -9.36 0.115 7176
 7178 3 -43.83 99.25 -9.21 0.078 7177
 7179 3 -43.74 99.29 -9.17 0.079 7178
 7180 3 -47.17 99.53 -11.11 0.068 7078
 7181 3 -47.08 99.78 -11.02 0.09 7180
 7182 3 -46.97 99.87 -11.04 0.096 7181
 7183 3 -48.96 99.35 -11.2 0.423 7069
 7184 3 -49.03 99.2 -11.35 0.182 7183
 7185 3 -53.93 92.29 -10.28 0.252 5442
 7186 3 -54.02 92.37 -10.3 0.293 7185
 7187 3 -54.14 92.45 -10.38 0.361 7186
 7188 3 -54.27 92.43 -10.46 0.385 7187
 7189 3 -54.42 92.54 -10.51 0.372 7188
 7190 3 -54.57 92.65 -10.54 0.284 7189
 7191 3 -54.68 92.92 -10.5 0.225 7190
 7192 3 -54.82 92.93 -10.53 0.209 7191
 7193 3 -54.85 93.09 -10.6 0.193 7192
 7194 3 -54.86 93.26 -10.53 0.165 7193
 7195 3 -54.97 93.32 -10.53 0.165 7194
 7196 3 -55.08 93.44 -10.53 0.149 7195
 7197 3 -55.17 93.57 -10.51 0.166 7196
 7198 3 -55.28 93.69 -10.4 0.149 7197
 7199 3 -55.42 93.88 -10.42 0.177 7198
 7200 3 -55.43 94.01 -10.39 0.245 7199
 7201 3 -55.49 94.07 -10.46 0.345 7200
 7202 3 -55.56 94.16 -10.4 0.434 7201
 7203 3 -55.67 94.3 -10.39 0.573 7202
 7204 3 -55.77 94.33 -10.45 0.664 7203
 7205 3 -55.88 94.41 -10.5 0.716 7204
 7206 3 -55.86 94.63 -10.56 0.713 7205
 7207 3 -56.03 94.77 -10.59 0.649 7206
 7208 3 -56.02 94.96 -10.69 0.616 7207
 7209 3 -56.03 95.13 -10.73 0.561 7208
 7210 3 -56.03 95.35 -10.78 0.507 7209
 7211 3 -55.97 95.55 -10.75 0.452 7210
 7212 3 -55.93 95.61 -10.87 0.373 7211
 7213 3 -55.82 95.73 -11.01 0.277 7212
 7214 3 -55.78 96.04 -11.2 0.232 7213
 7215 3 -55.88 96.15 -11.28 0.222 7214
 7216 3 -55.89 96.37 -11.31 0.238 7215
 7217 3 -55.95 96.51 -11.3 0.324 7216
 7218 3 -56.03 96.59 -11.3 0.409 7217
 7219 3 -56.07 96.71 -11.34 0.476 7218
 7220 3 -56.1 96.81 -11.33 0.566 7219
 7221 3 -56.11 96.92 -11.3 0.672 7220
 7222 3 -56.27 97.02 -10.9 0.627 7221
 7223 3 -56.31 97.15 -10.78 0.661 7222
 7224 3 -56.32 97.27 -10.62 0.702 7223
 7225 3 -56.4 97.46 -10.55 0.692 7224
 7226 3 -56.43 97.57 -10.4 0.645 7225
 7227 3 -56.63 97.72 -10.35 0.611 7226
 7228 3 -56.71 97.85 -10.29 0.592 7227
 7229 3 -56.79 97.94 -10.16 0.509 7228
 7230 3 -56.92 98.05 -10.15 0.441 7229
 7231 3 -56.97 98.3 -10.19 0.365 7230
 7232 3 -57.14 98.57 -10.05 0.2 7231
 7233 3 -57.2 98.72 -9.96 0.127 7232
 7234 3 -57.35 98.97 -9.85 0.14 7233
 7235 3 -57.42 99.16 -9.79 0.12 7234
 7236 3 -57.53 99.32 -9.79 0.135 7235
 7237 3 -57.63 99.51 -9.77 0.16 7236
 7238 3 -57.72 99.63 -9.7 0.137 7237
 7239 3 -57.89 99.68 -9.56 0.08 7238
 7240 3 -57.95 99.77 -9.48 0.113 7239
 7241 3 -58.07 99.88 -9.4 0.125 7240
 7242 3 -58.15 99.97 -9.29 0.147 7241
 7243 3 -58.28 100.07 -9.22 0.168 7242
 7244 3 -58.32 100.18 -9.11 0.156 7243
 7245 3 -58.43 100.18 -8.94 0.152 7244
 7246 3 -58.5 100.27 -8.71 0.135 7245
 7247 3 -58.63 100.47 -8.55 0.091 7246
 7248 3 -58.78 100.57 -8.43 0.219 7247
 7249 3 -58.93 100.18 -8.26 0.115 7248
 7250 3 -58.82 100.38 -8.62 0.179 7249
 7251 3 -58.74 99.97 -8.54 0.082 7250
 7252 3 -58.71 99.77 -8.48 0.094 7251
 7253 3 -58.7 99.68 -8.32 0.11 7252
 7254 3 -58.74 99.44 -8.28 0.136 7253
 7255 3 -58.71 99.24 -8.29 0.09 7254
 7256 3 -58.65 99.13 -8.29 0.06 7255
 7257 3 -58.58 98.96 -8.26 0.116 7256
 7258 3 -58.52 98.8 -8.3 0.128 7257
 7259 3 -58.42 98.66 -8.37 0.086 7258
 7260 3 -58.36 98.41 -8.47 0.084 7259
 7261 3 -58.32 98.24 -8.46 0.064 7260
 7262 3 -58.28 98.11 -8.41 0.099 7261
 7263 3 -58.25 98.02 -8.46 0.062 7262
 7264 3 -58.83 100.57 -8.74 0.145 7250
 7265 3 -58.85 100.88 -8.82 0.08 7264
 7266 3 -58.82 100.88 -8.93 0.089 7265
 7267 3 -58.92 100.97 -9.03 0.09 7266
 7268 3 -58.99 101.07 -9.13 0.103 7267
 7269 3 -58.95 101.18 -9.29 0.094 7268
 7270 3 -59 101.27 -9.48 0.09 7269
 7271 3 -59.03 101.27 -9.63 0.115 7270
 7272 3 -59.1 101.38 -9.81 0.092 7271
 7273 3 -59.17 101.38 -9.98 0.072 7272
 7274 3 -59.27 101.47 -10.11 0.092 7273
 7275 3 -59.28 101.38 -10.32 0.087 7274
 7276 3 -59.28 101.27 -10.51 0.083 7275
 7277 3 -59.29 101.27 -10.68 0.078 7276
 7278 3 -59.32 101.27 -10.8 0.084 7277
 7279 3 -59.39 101.18 -10.93 0.051 7278
 7280 3 -59.4 101.18 -11.04 0.097 7279
 7281 3 -59.53 101.18 -11.12 0.107 7280
 7282 3 -59.61 101.18 -11.19 0.073 7281
 7283 3 -59.67 101.07 -11.35 0.079 7282
 7284 3 -59.6 101.29 -11.43 0.075 7283
 7285 3 -58.92 100.68 -8.36 0.173 7248
 7286 3 -59.07 100.88 -8.27 0.141 7285
 7287 3 -59.28 100.88 -8.14 0.077 7286
 7288 3 -59.36 100.97 -8.07 0.117 7287
 7289 3 -59.46 100.97 -8.03 0.197 7288
 7290 3 -59.6 101.07 -8.07 0.279 7289
 7291 3 -59.85 101.07 -7.99 0.331 7290
 7292 3 -60 101.07 -8.07 0.338 7291
 7293 3 -60.1 101.18 -8.04 0.343 7292
 7294 3 -60.25 101.07 -7.97 0.321 7293
 7295 3 -60.39 100.97 -8.04 0.25 7294
 7296 3 -60.58 100.97 -7.92 0.06 7295
 7297 3 -60.68 101.07 -7.91 0.067 7296
 7298 3 -60.03 101.47 -8.38 0.113 7293
 7299 3 -60.14 101.68 -8.3 0.13 7298
 7300 3 -60.14 101.77 -8.23 0.08 7299
 7301 3 -59.56 101.18 -8.51 0.149 7290
 7302 3 -59.5 101.27 -8.7 0.104 7301
 7303 3 -59.53 101.47 -8.78 0.106 7302
 7304 3 -59.5 101.68 -8.93 0.106 7303
 7305 3 -59.6 101.77 -8.96 0.1 7304
 7306 3 -55.77 97.55 -10 0.141 7226
 7307 3 -55.64 97.65 -9.92 0.152 7306
 7308 3 -55.63 97.72 -9.73 0.148 7307
 7309 3 -55.63 97.82 -9.58 0.157 7308
 7310 3 -55.54 97.85 -9.43 0.205 7309
 7311 3 -55.57 97.91 -9.31 0.183 7310
 7312 3 -55.54 97.99 -9.13 0.142 7311
 7313 3 -55.54 98.13 -9.02 0.124 7312
 7314 3 -55.54 98.32 -8.96 0.107 7313
 7315 3 -55.57 98.65 -8.76 0.204 7314
 7316 3 -55.57 98.8 -8.72 0.24 7315
 7317 3 -55.5 99.01 -8.78 0.162 7316
 7318 3 -55.29 99.26 -8.71 0.189 7317
 7319 3 -55.28 99.43 -8.63 0.175 7318
 7320 3 -55.18 99.6 -8.54 0.151 7319
 7321 3 -55.07 99.63 -8.47 0.066 7320
 7322 3 -55.85 98.76 -8.51 0.072 7316
 7323 3 -55.92 98.8 -8.44 0.074 7322
 7324 3 -56.03 98.91 -8.38 0.082 7323
 7325 3 -56.11 99.02 -8.24 0.113 7324
 7326 3 -56.18 99.05 -8.16 0.101 7325
 7327 3 -56.25 99.07 -8.05 0.045 7326
 7328 3 -56.02 97 -12.14 0.243 7221
 7329 3 -56.03 97.06 -12.22 0.334 7328
 7330 3 -55.95 97.14 -12.39 0.34 7329
 7331 3 -56.03 97.18 -12.5 0.288 7330
 7332 3 -56.2 97.29 -12.52 0.274 7331
 7333 3 -56.21 97.29 -12.73 0.189 7332
 7334 3 -56.38 97.43 -12.83 0.14 7333
 7335 3 -56.47 97.5 -12.94 0.147 7334
 7336 3 -56.5 97.57 -13.11 0.16 7335
 7337 3 -56.57 97.59 -13.25 0.207 7336
 7338 3 -56.64 97.68 -13.39 0.218 7337
 7339 3 -56.64 97.68 -13.63 0.145 7338
 7340 3 -56.77 97.76 -13.73 0.141 7339
 7341 3 -56.86 97.81 -13.85 0.16 7340
 7342 3 -56.92 97.87 -13.95 0.198 7341
 7343 3 -56.97 97.92 -14.04 0.212 7342
 7344 3 -56.99 97.95 -14.18 0.18 7343
 7345 3 -57.06 98.01 -14.26 0.141 7344
 7346 3 -57.11 98.1 -14.32 0.128 7345
 7347 3 -57.2 98.18 -14.39 0.145 7346
 7348 3 -57.29 98.31 -14.41 0.213 7347
 7349 3 -57.33 98.43 -14.46 0.25 7348
 7350 3 -57.45 98.51 -14.56 0.272 7349
 7351 3 -57.54 98.62 -14.63 0.264 7350
 7352 3 -57.64 98.65 -14.72 0.223 7351
 7353 3 -57.72 98.78 -14.82 0.188 7352
 7354 3 -57.81 98.89 -14.95 0.202 7353
 7355 3 -57.89 98.89 -15.11 0.195 7354
 7356 3 -57.95 98.9 -15.29 0.182 7355
 7357 3 -58.08 99.09 -15.35 0.162 7356
 7358 3 -58.14 99.23 -15.44 0.19 7357
 7359 3 -58.22 99.39 -15.55 0.216 7358
 7360 3 -58.27 99.54 -15.63 0.211 7359
 7361 3 -58.28 99.62 -15.71 0.232 7360
 7362 3 -58.25 99.87 -15.76 0.171 7361
 7363 3 -58.25 99.98 -15.88 0.158 7362
 7364 3 -58.29 100.18 -15.93 0.12 7363
 7365 3 -58.29 100.37 -16.01 0.19 7364
 7366 3 -58.32 100.48 -16.09 0.268 7365
 7367 3 -58.39 100.57 -15.96 0.307 7366
 7368 3 -58.4 100.68 -16.04 0.312 7367
 7369 3 -58.5 100.68 -15.51 0.081 7368
 7370 3 -58.5 100.78 -15.39 0.054 7369
 7371 3 -58.53 100.87 -15.28 0.073 7370
 7372 3 -58.28 100.68 -16.32 0.345 7368
 7373 3 -57.71 100.48 -16.59 0.135 7372
 7374 3 -57.54 100.48 -16.64 0.101 7373
 7375 3 -57.39 100.48 -16.7 0.111 7374
 7376 3 -57.27 100.57 -16.8 0.124 7375
 7377 3 -57.1 100.68 -16.93 0.106 7376
 7378 3 -56.97 100.78 -16.95 0.118 7377
 7379 3 -56.79 100.98 -17.07 0.091 7378
 7380 3 -56.63 100.98 -17.09 0.09 7379
 7381 3 -56.46 100.98 -17.07 0.123 7380
 7382 3 -56.32 100.98 -17.05 0.117 7381
 7383 3 -56.13 100.98 -17 0.173 7382
 7384 3 -55.75 101.28 -16.95 0.091 7383
 7385 3 -55.64 101.48 -17 0.107 7384
 7386 3 -55.63 101.39 -17.25 0.127 7385
 7387 3 -55.63 101.39 -17.39 0.144 7386
 7388 3 -55.63 101.29 -17.54 0.13 7387
 7389 3 -55.65 101.29 -17.68 0.157 7388
 7390 3 -55.68 101.18 -17.77 0.136 7389
 7391 3 -55.67 101.18 -17.88 0.109 7390
 7392 3 -55.61 101.18 -18.07 0.125 7391
 7393 3 -55.64 101.29 -18.29 0.078 7392
 7394 3 -58.42 100.78 -16.39 0.315 7372
 7395 3 -58.77 100.78 -16.43 0.258 7394
 7396 3 -59 100.78 -16.48 0.208 7395
 7397 3 -59.14 100.87 -16.52 0.207 7396
 7398 3 -59.25 100.87 -16.64 0.205 7397
 7399 3 -59.33 100.87 -16.71 0.164 7398
 7400 3 -59.43 100.78 -16.93 0.168 7399
 7401 3 -59.52 100.68 -17.05 0.178 7400
 7402 3 -59.6 100.57 -17.16 0.18 7401
 7403 3 -59.71 100.37 -17.29 0.177 7402
 7404 3 -59.72 100.37 -17.39 0.194 7403
 7405 3 -59.75 100.28 -17.48 0.22 7404
 7406 3 -59.85 100.28 -17.61 0.251 7405
 7407 3 -59.89 100.18 -17.73 0.322 7406
 7408 3 -59.89 100.18 -17.88 0.339 7407
 7409 3 -59.89 100.07 -18 0.351 7408
 7410 3 -59.96 100.07 -18.2 0.372 7409
 7411 3 -59.96 99.98 -18.34 0.363 7410
 7412 3 -60.02 99.87 -18.54 0.401 7411
 7413 3 -60.07 99.78 -18.66 0.45 7412
 7414 3 -60.15 99.59 -18.84 0.474 7413
 7415 3 -60.28 99.48 -18.96 0.464 7414
 7416 3 -60.29 99.31 -19.14 0.418 7415
 7417 3 -60.35 99.23 -19.29 0.346 7416
 7418 3 -60.35 99.07 -19.39 0.226 7417
 7419 3 -60.39 98.78 -19.48 0.155 7418
 7420 3 -60.43 98.68 -19.55 0.145 7419
 7421 3 -60.49 98.45 -19.64 0.166 7420
 7422 3 -60.5 98.34 -19.75 0.206 7421
 7423 3 -60.5 98.23 -19.82 0.206 7422
 7424 3 -60.58 98.07 -19.89 0.211 7423
 7425 3 -60.65 98 -20.02 0.18 7424
 7426 3 -60.75 97.98 -20.13 0.187 7425
 7427 3 -60.81 97.84 -20.25 0.19 7426
 7428 3 -60.89 97.79 -20.32 0.204 7427
 7429 3 -60.93 97.68 -20.45 0.214 7428
 7430 3 -61 97.54 -20.55 0.177 7429
 7431 3 -61.06 97.4 -20.64 0.15 7430
 7432 3 -61.07 97.29 -20.71 0.14 7431
 7433 3 -61.2 97.21 -20.8 0.141 7432
 7434 3 -61.27 97.09 -20.91 0.171 7433
 7435 3 -61.38 97.01 -20.98 0.18 7434
 7436 3 -61.43 96.95 -21.07 0.178 7435
 7437 3 -61.53 96.93 -21.14 0.174 7436
 7438 3 -61.6 96.85 -21.3 0.177 7437
 7439 3 -61.82 96.76 -21.39 0.163 7438
 7440 3 -61.95 96.62 -21.45 0.177 7439
 7441 3 -61.99 96.53 -21.52 0.227 7440
 7442 3 -62.01 96.39 -21.55 0.272 7441
 7443 3 -62.07 96.26 -21.57 0.287 7442
 7444 3 -62.24 96.15 -21.13 0.137 7443
 7445 3 -62.46 96.2 -21.07 0.157 7444
 7446 3 -62.57 96.18 -21.11 0.132 7445
 7447 3 -62.14 96.23 -21.8 0.23 7443
 7448 3 -62.2 96.12 -21.91 0.203 7447
 7449 3 -62.24 96.01 -22 0.2 7448
 7450 3 -62.34 95.82 -22.11 0.179 7449
 7451 3 -62.42 95.69 -22.23 0.167 7450
 7452 3 -62.56 95.5 -22.3 0.199 7451
 7453 3 -62.6 95.17 -22.41 0.206 7452
 7454 3 -62.61 94.97 -22.5 0.194 7453
 7455 3 -62.64 94.89 -22.57 0.159 7454
 7456 3 -62.64 94.75 -22.66 0.184 7455
 7457 3 -62.64 94.58 -22.76 0.177 7456
 7458 3 -62.64 94.45 -22.81 0.174 7457
 7459 3 -62.61 94.28 -22.97 0.179 7458
 7460 3 -62.64 94.17 -23.12 0.205 7459
 7461 3 -62.64 94.05 -23.31 0.22 7460
 7462 3 -62.66 93.95 -23.53 0.224 7461
 7463 3 -62.7 93.86 -23.63 0.223 7462
 7464 3 -62.67 93.67 -23.78 0.231 7463
 7465 3 -62.71 93.55 -23.88 0.279 7464
 7466 3 -62.7 93.44 -23.94 0.357 7465
 7467 3 -62.7 93.27 -23.94 0.432 7466
 7468 3 -62.67 93.08 -24.01 0.483 7467
 7469 3 -62.69 92.94 -24.08 0.516 7468
 7470 3 -62.69 92.72 -24.1 0.541 7469
 7471 3 -62.78 92.58 -24.17 0.541 7470
 7472 3 -62.84 92.5 -24.28 0.485 7471
 7473 3 -62.42 92.3 -24.22 0.171 7472
 7474 3 -62.38 92.2 -24.26 0.089 7473
 7475 3 -63.3 92.53 -24.6 0.242 7472
 7476 3 -63.31 92.42 -24.92 0.18 7475
 7477 3 -63.31 92.3 -25.08 0.151 7476
 7478 3 -63.31 92.25 -25.22 0.19 7477
 7479 3 -63.28 92.05 -25.38 0.194 7478
 7480 3 -63.26 91.89 -25.49 0.127 7479
 7481 3 -63.24 91.78 -25.58 0.135 7480
 7482 3 -63.26 91.63 -25.67 0.15 7481
 7483 3 -63.27 91.44 -25.81 0.186 7482
 7484 3 -63.3 91.33 -25.9 0.207 7483
 7485 3 -63.31 91.17 -26.01 0.209 7484
 7486 3 -63.27 90.89 -26.26 0.149 7485
 7487 3 -63.26 90.78 -26.38 0.182 7486
 7488 3 -63.3 90.66 -26.42 0.198 7487
 7489 3 -63.35 90.53 -26.54 0.216 7488
 7490 3 -63.34 90.41 -26.69 0.278 7489
 7491 3 -63.24 90.28 -26.78 0.37 7490
 7492 3 -63.09 90.19 -26.95 0.543 7491
 7493 3 -62.99 90.08 -27.04 0.596 7492
 7494 3 -62.88 90.08 -27.1 0.662 7493
 7495 3 -62.95 90.08 -27.31 0.633 7494
 7496 3 -62.99 89.77 -27.42 0.583 7495
 7497 3 -63.12 89.58 -27.42 0.49 7496
 7498 3 -63.13 89.47 -27.54 0.409 7497
 7499 3 -63.2 89.41 -27.65 0.37 7498
 7500 3 -63.12 89.41 -27.81 0.314 7499
 7501 3 -62.49 89.05 -27.85 0.127 7500
 7502 3 -62.34 89 -27.95 0.18 7501
 7503 3 -62.27 88.95 -28.06 0.226 7502
 7504 3 -62.21 88.97 -28.19 0.264 7503
 7505 3 -62.17 88.91 -28.33 0.361 7504
 7506 3 -62.05 88.89 -28.4 0.469 7505
 7507 3 -61.92 88.75 -28.47 0.503 7506
 7508 3 -61.77 88.75 -28.51 0.533 7507
 7509 3 -61.94 88.67 -28.79 0.464 7508
 7510 3 -61.64 89.44 -28.81 0.133 7509
 7511 3 -61.6 89.61 -28.97 0.106 7510
 7512 3 -61.63 89.74 -29.08 0.121 7511
 7513 3 -61.59 89.89 -29.19 0.15 7512
 7514 3 -61.51 89.97 -29.22 0.149 7513
 7515 3 -61.51 90.24 -29.08 0.124 7514
 7516 3 -61.38 90.38 -29.04 0.128 7515
 7517 3 -61.21 90.5 -29.04 0.121 7516
 7518 3 -61.13 90.58 -29.06 0.062 7517
 7519 3 -61.99 88.49 -28.94 0.423 7509
 7520 3 -61.99 88.44 -29.1 0.35 7519
 7521 3 -61.99 88.42 -29.22 0.247 7520
 7522 3 -61.94 88.2 -29.4 0.168 7521
 7523 3 -61.88 87.94 -29.54 0.136 7522
 7524 3 -61.7 87.89 -29.62 0.126 7523
 7525 3 -61.92 87.83 -29.67 0.094 7523
 7526 3 -61.94 87.7 -29.78 0.118 7525
 7527 3 -61.88 87.53 -29.88 0.113 7526
 7528 3 -61.84 87.42 -29.97 0.139 7527
 7529 3 -61.84 87.27 -30.1 0.12 7528
 7530 3 -61.81 87.14 -30.22 0.104 7529
 7531 3 -61.76 87 -30.33 0.146 7530
 7532 3 -61.7 86.89 -30.47 0.16 7531
 7533 3 -61.6 86.75 -30.53 0.205 7532
 7534 3 -61.56 86.64 -30.6 0.255 7533
 7535 3 -61.57 86.36 -30.62 0.149 7534
 7536 3 -61.52 86.14 -30.69 0.142 7535
 7537 3 -61.45 85.97 -30.73 0.166 7536
 7538 3 -61.41 85.78 -30.8 0.195 7537
 7539 3 -61.41 85.61 -30.84 0.262 7538
 7540 3 -61.49 85.53 -30.91 0.329 7539
 7541 3 -61.51 85.4 -31.03 0.335 7540
 7542 3 -61.46 85.32 -31.16 0.308 7541
 7543 3 -61.39 85.13 -31.32 0.253 7542
 7544 3 -61.27 84.74 -31.43 0.113 7543
 7545 3 -61.17 84.58 -31.5 0.137 7544
 7546 3 -61.09 84.38 -31.57 0.164 7545
 7547 3 -60.99 84.27 -31.59 0.14 7546
 7548 3 -60.88 84.1 -31.53 0.149 7547
 7549 3 -60.84 83.91 -31.55 0.132 7548
 7550 3 -60.84 83.77 -31.59 0.097 7549
 7551 3 -60.84 83.6 -31.68 0.097 7550
 7552 3 -60.77 83.48 -31.82 0.156 7551
 7553 3 -60.74 83.35 -31.89 0.211 7552
 7554 3 -60.7 83.21 -31.94 0.268 7553
 7555 3 -60.7 83.05 -31.98 0.255 7554
 7556 3 -60.67 82.85 -31.98 0.211 7555
 7557 3 -60.59 82.79 -32.09 0.1 7556
 7558 3 -61.45 87.19 -30.79 0.084 7534
 7559 3 -61.32 87.18 -30.88 0.111 7558
 7560 3 -61.24 87.27 -30.92 0.099 7559
 7561 3 -61.1 88.78 -28.13 0.254 7508
 7562 3 -60.94 88.74 -28.08 0.312 7561
 7563 3 -60.8 88.64 -28.13 0.397 7562
 7564 3 -60.62 88.69 -28.2 0.465 7563
 7565 3 -60.53 88.64 -28.29 0.564 7564
 7566 3 -60.44 88.49 -28.29 0.621 7565
 7567 3 -60.34 88.5 -28.4 0.673 7566
 7568 3 -60.2 88.5 -28.4 0.714 7567
 7569 3 -60.06 88.44 -28.33 0.697 7568
 7570 3 -59.92 88.47 -28.28 0.621 7569
 7571 3 -59.78 88.5 -28.35 0.535 7570
 7572 3 -59.71 88.5 -28.24 0.426 7571
 7573 3 -59.42 88.92 -27.7 0.061 7572
 7574 3 -59.95 89.02 -27.7 0.098 7569
 7575 3 -59.81 89.06 -27.63 0.16 7574
 7576 3 -59.73 89.16 -27.67 0.166 7575
 7577 3 -59.71 89.28 -27.69 0.121 7576
 7578 3 -59.74 89.38 -27.88 0.057 7577
 7579 3 -59.57 89.31 -27.69 0.056 7577
 7580 3 -59.49 89.41 -27.67 0.071 7579
 7581 3 -59.48 89.53 -27.54 0.083 7580
 7582 3 -59.46 89.59 -27.42 0.147 7581
 7583 3 -59.37 89.67 -27.33 0.172 7582
 7584 3 -59.28 89.7 -27.26 0.153 7583
 7585 3 -59.31 89.84 -27.06 0.092 7584
 7586 3 -59.23 89.94 -26.97 0.058 7585
 7587 3 -59.12 90 -26.87 0.11 7586
 7588 3 -59.02 90.03 -26.74 0.115 7587
 7589 3 -58.82 90.08 -26.62 0.078 7588
 7590 3 -58.77 90.16 -26.56 0.144 7589
 7591 3 -58.66 90.31 -26.54 0.267 7590
 7592 3 -58.67 90.5 -26.56 0.265 7591
 7593 3 -53.47 85.44 -7.36 0.063 5398
 7594 3 -53.4 85.3 -7.31 0.079 7593
 7595 3 -53.39 85.24 -7.22 0.065 7594
 7596 3 -53.33 85.19 -7.12 0.087 7595
 7597 3 -53.26 85.13 -6.9 0.078 7596
 7598 3 -53.26 85.04 -6.8 0.088 7597
 7599 3 -53.36 84.9 -6.9 0.069 7598
 7600 3 -46.26 95.47 7.71 0.222 2403
 7601 3 -46.14 95.44 7.71 0.264 7600
 7602 3 -45.96 95.5 7.47 0.22 7601
 7603 3 -45.76 95.53 7.18 0.18 7602
 7604 3 -45.64 95.5 7.04 0.192 7603
 7605 3 -45.57 95.48 6.9 0.209 7604
 7606 3 -45.43 95.41 6.73 0.239 7605
 7607 3 -45.33 95.39 6.68 0.209 7606
 7608 3 -45.21 95.42 6.6 0.179 7607
 7609 3 -45.19 95.45 6.46 0.139 7608
 7610 3 -45.07 95.47 6.44 0.204 7609
 7611 3 -44.9 95.48 6.43 0.163 7610
 7612 3 -44.87 95.42 6.26 0.189 7611
 7613 3 -44.78 95.39 6.13 0.217 7612
 7614 3 -44.66 95.36 6.01 0.213 7613
 7615 3 -44.55 95.36 5.92 0.224 7614
 7616 3 -44.47 95.3 5.8 0.226 7615
 7617 3 -44.4 95.33 5.69 0.232 7616
 7618 3 -44.23 95.31 5.55 0.204 7617
 7619 3 -44.07 95.27 5.51 0.221 7618
 7620 3 -43.96 95.23 5.38 0.246 7619
 7621 3 -43.79 95.2 5.22 0.234 7620
 7622 3 -43.62 95.11 5.19 0.213 7621
 7623 3 -43.51 95.14 5.03 0.243 7622
 7624 3 -43.4 95.09 4.95 0.227 7623
 7625 3 -43.3 95.11 4.77 0.239 7624
 7626 3 -43.19 95.17 4.69 0.326 7625
 7627 3 -43.12 95.17 4.57 0.396 7626
 7628 3 -43.04 95.2 4.48 0.468 7627
 7629 3 -42.97 95.31 4.4 0.52 7628
 7630 3 -42.86 95.31 4.3 0.543 7629
 7631 3 -42.78 95.42 4.23 0.559 7630
 7632 3 -42.72 95.45 4.11 0.61 7631
 7633 3 -42.97 96.22 4.35 0.086 7632
 7634 3 -43.04 96.33 4.22 0.046 7633
 7635 3 -43.04 96.47 4.14 0.066 7634
 7636 3 -43.07 96.58 4.11 0.056 7635
 7637 3 -43.08 96.72 4.09 0.053 7636
 7638 3 -43.05 96.92 4.1 0.085 7637
 7639 3 -43.05 97.08 4.08 0.098 7638
 7640 3 -43.03 97.19 4.14 0.121 7639
 7641 3 -42.9 97.31 3.98 0.053 7640
 7642 3 -42.91 97.36 3.88 0.113 7641
 7643 3 -42.89 97.39 3.72 0.099 7642
 7644 3 -42.84 97.42 3.55 0.075 7643
 7645 3 -42.78 97.52 3.49 0.045 7644
 7646 3 -42.71 97.62 3.49 0.1 7645
 7647 3 -42.68 97.78 3.6 0.126 7646
 7648 3 -42.69 97.89 3.62 0.107 7647
 7649 3 -42.61 95.31 3.93 0.579 7632
 7650 3 -42.41 95.14 3.81 0.573 7649
 7651 3 -42.33 95.12 3.71 0.59 7650
 7652 3 -42.32 95.22 3.58 0.585 7651
 7653 3 -42.19 95.2 3.44 0.533 7652
 7654 3 -42.08 95.2 3.36 0.458 7653
 7655 3 -42.03 95.17 3.21 0.383 7654
 7656 3 -41.98 95.19 3.08 0.36 7655
 7657 3 -41.83 95.54 3.06 0.264 7656
 7658 3 -41.86 95.68 3 0.329 7657
 7659 3 -41.78 95.83 3.02 0.381 7658
 7660 3 -41.76 95.93 2.94 0.465 7659
 7661 3 -41.68 96.13 2.88 0.639 7660
 7662 3 -41.57 96.18 2.88 0.699 7661
 7663 3 -41.54 96.19 2.75 0.761 7662
 7664 3 -41.55 96.35 2.66 0.828 7663
 7665 3 -41.41 96.49 2.66 0.831 7664
 7666 3 -41.29 96.47 2.51 0.787 7665
 7667 3 -41.08 96.74 2.7 0.686 7666
 7668 3 -40.96 96.8 2.66 0.657 7667
 7669 3 -40.86 96.94 2.72 0.599 7668
 7670 3 -40.76 97.02 2.62 0.519 7669
 7671 3 -40.66 97.13 2.7 0.51 7670
 7672 3 -40.51 97.16 2.62 0.474 7671
 7673 3 -40.22 97.07 2.57 0.435 7672
 7674 3 -40.44 97.49 2.37 0.099 7673
 7675 3 -40.46 97.65 2.16 0.059 7674
 7676 3 -40.41 97.76 2.05 0.056 7675
 7677 3 -40.47 97.94 1.97 0.08 7676
 7678 3 -40.48 98.07 1.97 0.048 7677
 7679 3 -40.5 98.29 1.99 0.056 7678
 7680 3 -40.47 98.41 1.97 0.08 7679
 7681 3 -40.51 98.61 1.97 0.089 7680
 7682 3 -40.61 98.8 2.07 0.096 7681
 7683 3 -40.65 98.91 2.14 0.086 7682
 7684 3 -40.76 98.99 2.2 0.117 7683
 7685 3 -40.89 98.96 2.16 0.05 7684
 7686 3 -40 96.99 2.58 0.42 7673
 7687 3 -39.59 96.35 2.65 0.146 7686
 7688 3 -39.5 96.24 2.67 0.198 7687
 7689 3 -39.44 96.1 2.63 0.244 7688
 7690 3 -39.41 95.94 2.61 0.222 7689
 7691 3 -39.32 95.74 2.6 0.239 7690
 7692 3 -39.23 95.49 2.58 0.225 7691
 7693 3 -39.18 95.18 2.54 0.195 7692
 7694 3 -39.15 95.04 2.61 0.214 7693
 7695 3 -39.04 94.91 2.61 0.177 7694
 7696 3 -38.94 94.8 2.65 0.15 7695
 7697 3 -38.91 94.63 2.71 0.14 7696
 7698 3 -38.86 94.52 2.79 0.157 7697
 7699 3 -38.78 94.4 2.83 0.169 7698
 7700 3 -38.72 94.27 2.85 0.197 7699
 7701 3 -38.62 94.21 2.88 0.213 7700
 7702 3 -38.5 94.18 3 0.216 7701
 7703 3 -38.4 94.13 3.1 0.227 7702
 7704 3 -38.44 93.94 3.11 0.11 7703
 7705 3 -38.58 93.72 3.11 0.091 7704
 7706 3 -38.58 93.51 3.08 0.119 7705
 7707 3 -38.51 93.35 3 0.1 7706
 7708 3 -38.44 93.19 2.94 0.106 7707
 7709 3 -38.33 93.02 2.98 0.065 7708
 7710 3 -37.91 94.41 3.23 0.13 7703
 7711 3 -37.79 94.49 3.27 0.125 7710
 7712 3 -37.64 94.55 3.25 0.155 7711
 7713 3 -37.54 94.66 3.27 0.141 7712
 7714 3 -37.41 94.69 3.23 0.147 7713
 7715 3 -37.28 94.63 3.17 0.153 7714
 7716 3 -37.14 94.58 3.17 0.188 7715
 7717 3 -37.03 94.63 3.13 0.198 7716
 7718 3 -36.83 94.72 3.15 0.262 7717
 7719 3 -36.68 94.79 3.19 0.314 7718
 7720 3 -36.41 95.1 3.25 0.197 7719
 7721 3 -36.32 95.32 3.35 0.128 7720
 7722 3 -36.18 95.54 3.4 0.128 7721
 7723 3 -36.09 95.57 3.48 0.117 7722
 7724 3 -36 95.68 3.48 0.102 7723
 7725 3 -35.9 95.8 3.44 0.121 7724
 7726 3 -35.83 95.91 3.42 0.135 7725
 7727 3 -35.75 96.05 3.36 0.132 7726
 7728 3 -35.66 96.16 3.38 0.152 7727
 7729 3 -35.54 96.3 3.4 0.128 7728
 7730 3 -35.36 96.46 3.38 0.15 7729
 7731 3 -35.28 96.61 3.44 0.182 7730
 7732 3 -35.15 96.71 3.5 0.213 7731
 7733 3 -35.11 96.91 3.63 0.207 7732
 7734 3 -35.01 97.08 3.67 0.184 7733
 7735 3 -34.89 97.21 3.73 0.149 7734
 7736 3 -34.78 97.41 3.81 0.129 7735
 7737 3 -34.69 97.55 3.83 0.122 7736
 7738 3 -34.55 97.63 3.79 0.144 7737
 7739 3 -34.46 97.76 3.81 0.141 7738
 7740 3 -34.34 97.85 3.86 0.171 7739
 7741 3 -34.29 97.94 3.95 0.2 7740
 7742 3 -34.21 98.01 4.02 0.27 7741
 7743 3 -34.15 98.05 4.15 0.342 7742
 7744 3 -34.03 98.08 4.2 0.41 7743
 7745 3 -33.9 98.24 4.31 0.383 7744
 7746 3 -33.86 98.46 4.36 0.366 7745
 7747 3 -33.72 98.63 4.31 0.37 7746
 7748 3 -33.61 98.77 4.23 0.374 7747
 7749 3 -33.64 98.91 4.39 0.297 7748
 7750 3 -33.61 99.11 4.53 0.226 7749
 7751 3 -33.58 99.27 4.65 0.2 7750
 7752 3 -33.53 99.55 4.66 0.124 7751
 7753 3 -33.58 99.68 4.73 0.104 7752
 7754 3 -33.58 99.88 4.85 0.132 7753
 7755 3 -33.57 99.97 4.95 0.124 7754
 7756 3 -33.59 100.07 5.06 0.153 7755
 7757 3 -33.59 100.18 5.19 0.145 7756
 7758 3 -33.54 100.27 5.36 0.157 7757
 7759 3 -33.5 100.47 5.51 0.12 7758
 7760 3 -33.51 100.47 5.65 0.177 7759
 7761 3 -33.54 100.57 5.8 0.215 7760
 7762 3 -33.59 100.77 6.01 0.223 7761
 7763 3 -33.58 100.89 6.15 0.24 7762
 7764 3 -33.58 100.98 6.29 0.225 7763
 7765 3 -33.55 101.19 6.44 0.146 7764
 7766 3 -33.54 101.39 6.6 0.155 7765
 7767 3 -33.54 101.39 6.79 0.146 7766
 7768 3 -33.54 101.48 6.94 0.148 7767
 7769 3 -33.53 101.48 7.1 0.143 7768
 7770 3 -33.51 101.48 7.3 0.162 7769
 7771 3 -33.5 101.47 7.46 0.153 7770
 7772 3 -33.46 101.37 7.68 0.136 7771
 7773 3 -33.41 101.37 7.8 0.162 7772
 7774 3 -33.4 101.37 7.93 0.165 7773
 7775 3 -33.32 101.47 8.01 0.192 7774
 7776 3 -33.19 101.37 8.04 0.348 7775
 7777 3 -33.14 101.78 8.25 0.196 7776
 7778 3 -33.07 101.87 8.33 0.148 7777
 7779 3 -32.98 102.08 8.48 0.156 7778
 7780 3 -32.9 102.17 8.6 0.138 7779
 7781 3 -32.79 102.28 8.73 0.145 7780
 7782 3 -32.65 102.37 8.83 0.125 7781
 7783 3 -32.55 102.47 8.93 0.132 7782
 7784 3 -32.41 102.58 9.02 0.107 7783
 7785 3 -32.3 102.67 9.12 0.119 7784
 7786 3 -32.23 102.87 9.2 0.12 7785
 7787 3 -32.23 102.97 9.26 0.113 7786
 7788 3 -32.16 103.17 9.35 0.122 7787
 7789 3 -32.14 103.37 9.44 0.148 7788
 7790 3 -32.09 103.47 9.57 0.159 7789
 7791 3 -32.03 103.58 9.69 0.152 7790
 7792 3 -31.94 103.67 9.79 0.135 7791
 7793 3 -31.92 103.87 9.87 0.15 7792
 7794 3 -31.9 103.97 9.98 0.13 7793
 7795 3 -31.76 104.17 10.1 0.135 7794
 7796 3 -31.74 104.28 10.17 0.136 7795
 7797 3 -31.69 104.28 10.44 0.192 7796
 7798 3 -31.61 104.47 10.58 0.203 7797
 7799 3 -31.54 104.47 10.75 0.196 7798
 7800 3 -31.45 104.67 10.91 0.237 7799
 7801 3 -31.38 104.78 11.01 0.213 7800
 7802 3 -31.38 104.97 11.12 0.181 7801
 7803 3 -31.4 105.17 11.23 0.105 7802
 7804 3 -31.44 105.28 11.33 0.112 7803
 7805 3 -31.42 105.47 11.46 0.104 7804
 7806 3 -31.45 105.47 11.56 0.097 7805
 7807 3 -31.47 105.67 11.69 0.125 7806
 7808 3 -31.47 105.78 11.85 0.146 7807
 7809 3 -31.51 105.97 12.03 0.104 7808
 7810 3 -31.61 106.17 12.07 0.135 7809
 7811 3 -31.58 106.47 12.26 0.138 7810
 7812 3 -31.56 106.58 12.38 0.149 7811
 7813 3 -31.54 106.67 12.51 0.127 7812
 7814 3 -31.51 106.87 12.6 0.144 7813
 7815 3 -31.47 106.97 12.68 0.168 7814
 7816 3 -31.51 107.17 12.77 0.167 7815
 7817 3 -31.51 107.37 12.87 0.13 7816
 7818 3 -31.54 107.47 13 0.149 7817
 7819 3 -31.51 107.58 13.1 0.153 7818
 7820 3 -31.49 107.78 13.2 0.187 7819
 7821 3 -31.4 107.97 13.26 0.146 7820
 7822 3 -31.27 108.08 13.49 0.167 7821
 7823 3 -31.2 108.17 13.6 0.153 7822
 7824 3 -31.17 108.28 13.7 0.156 7823
 7825 3 -31.13 108.37 13.79 0.163 7824
 7826 3 -31.06 108.47 13.9 0.135 7825
 7827 3 -31.01 108.58 13.94 0.109 7826
 7828 3 -30.95 108.67 14 0.148 7827
 7829 3 -30.99 108.78 14.16 0.129 7828
 7830 3 -30.95 108.97 14.23 0.172 7829
 7831 3 -30.97 109.17 14.35 0.156 7830
 7832 3 -31.02 109.28 14.51 0.109 7831
 7833 3 -31.08 109.37 14.63 0.139 7832
 7834 3 -31.06 109.47 14.79 0.156 7833
 7835 3 -31.08 109.67 14.98 0.149 7834
 7836 3 -31.11 109.67 15.11 0.133 7835
 7837 3 -31.2 109.78 15.28 0.125 7836
 7838 3 -31.22 109.87 15.4 0.133 7837
 7839 3 -31.29 109.97 15.51 0.134 7838
 7840 3 -31.31 109.97 15.67 0.155 7839
 7841 3 -31.33 110.17 15.76 0.158 7840
 7842 3 -31.29 110.28 15.92 0.15 7841
 7843 3 -31.22 110.38 16.1 0.111 7842
 7844 3 -31.22 110.38 16.33 0.121 7843
 7845 3 -31.26 110.48 16.49 0.11 7844
 7846 3 -31.29 110.59 16.67 0.139 7845
 7847 3 -31.31 110.68 16.85 0.135 7846
 7848 3 -31.31 110.68 17 0.141 7847
 7849 3 -31.33 110.79 17.16 0.145 7848
 7850 3 -31.35 110.88 17.28 0.141 7849
 7851 3 -31.36 110.98 17.41 0.12 7850
 7852 3 -31.36 111.09 17.48 0.188 7851
 7853 3 -31.36 111.18 17.69 0.361 7852
 7854 3 -31.38 111.29 17.76 0.425 7853
 7855 3 -31.4 111.48 17.85 0.462 7854
 7856 3 -31.44 111.48 18 0.472 7855
 7857 3 -31.31 111.79 18.05 0.476 7856
 7858 3 -31.27 111.88 18.16 0.469 7857
 7859 3 -31.2 111.98 18.28 0.466 7858
 7860 3 -31.13 112.18 18.3 0.499 7859
 7861 3 -31.11 112.29 18.37 0.511 7860
 7862 3 -31.06 112.38 18.46 0.501 7861
 7863 3 -30.99 112.48 18.55 0.476 7862
 7864 3 -30.85 112.59 18.64 0.465 7863
 7865 3 -30.74 112.59 18.71 0.449 7864
 7866 3 -30.81 112.68 18.94 0.342 7865
 7867 3 -30.79 112.79 19.03 0.228 7866
 7868 3 -30.86 112.98 19.19 0.106 7867
 7869 3 -30.77 113.09 19.19 0.193 7868
 7870 3 -30.79 113.18 19.32 0.196 7869
 7871 3 -30.83 113.38 19.48 0.09 7870
 7872 3 -30.83 113.59 19.51 0.106 7871
 7873 3 -30.85 113.68 19.57 0.099 7872
 7874 3 -30.86 113.79 19.67 0.108 7873
 7875 3 -30.88 113.88 19.73 0.093 7874
 7876 3 -30.9 113.98 19.84 0.11 7875
 7877 3 -30.88 114.09 19.94 0.1 7876
 7878 3 -30.86 114.18 19.98 0.131 7877
 7879 3 -30.9 114.29 20.07 0.125 7878
 7880 3 -30.97 114.38 20.19 0.133 7879
 7881 3 -31.02 114.48 20.28 0.155 7880
 7882 3 -31.11 114.59 20.44 0.12 7881
 7883 3 -31.11 114.68 20.64 0.128 7882
 7884 3 -31.13 114.79 20.76 0.141 7883
 7885 3 -31.17 114.98 20.89 0.142 7884
 7886 3 -31.22 115.09 21.01 0.135 7885
 7887 3 -31.29 115.29 21.1 0.156 7886
 7888 3 -31.31 115.48 21.23 0.195 7887
 7889 3 -31.38 115.57 21.3 0.186 7888
 7890 3 -31.49 115.48 21.64 0.09 7889
 7891 3 -31.45 115.48 21.8 0.12 7890
 7892 3 -31.38 115.57 21.87 0.145 7891
 7893 3 -31.49 115.68 22.1 0.092 7892
 7894 3 -31.61 115.78 22.23 0.065 7893
 7895 3 -31.7 115.78 22.35 0.094 7894
 7896 3 -31.4 115.78 21.23 0.089 7889
 7897 3 -31.47 115.98 21.25 0.073 7896
 7898 3 -31.6 116.18 21.39 0.062 7897
 7899 3 -31.61 116.37 21.46 0.091 7898
 7900 3 -31.61 116.48 21.5 0.091 7899
 7901 3 -31.69 116.57 21.59 0.077 7900
 7902 3 -31.72 116.68 21.66 0.075 7901
 7903 3 -31.7 116.78 21.78 0.088 7902
 7904 3 -31.7 116.98 21.87 0.09 7903
 7905 3 -31.65 117.07 21.96 0.122 7904
 7906 3 -31.61 117.18 22.07 0.169 7905
 7907 3 -31.65 117.18 22.21 0.21 7906
 7908 3 -31.69 117.28 22.3 0.193 7907
 7909 3 -31.63 117.48 22.35 0.18 7908
 7910 3 -31.6 117.57 22.41 0.17 7909
 7911 3 -31.61 117.68 22.46 0.174 7910
 7912 3 -31.67 117.78 22.5 0.126 7911
 7913 3 -31.74 117.98 22.62 0.124 7912
 7914 3 -31.85 118.07 22.71 0.131 7913
 7915 3 -31.88 118.18 22.85 0.097 7914
 7916 3 -31.92 118.28 23 0.102 7915
 7917 3 -31.97 118.28 23.14 0.123 7916
 7918 3 -31.92 118.37 23.26 0.101 7917
 7919 3 -31.88 118.48 23.35 0.094 7918
 7920 3 -31.83 118.57 23.44 0.082 7919
 7921 3 -31.79 118.68 23.51 0.101 7920
 7922 3 -31.77 118.87 23.55 0.107 7921
 7923 3 -31.72 118.98 23.62 0.147 7922
 7924 3 -31.72 119.07 23.57 0.161 7923
 7925 3 -31.74 119.18 23.53 0.138 7924
 7926 3 -31.74 119.37 23.59 0.073 7925
 7927 3 -33.19 100.97 7.9 0.188 7776
 7928 3 -33.19 100.78 7.94 0.09 7927
 7929 3 -33.36 100.27 6.01 0.103 7761
 7930 3 -33.21 100.27 6.06 0.135 7929
 7931 3 -33.08 100.18 5.97 0.111 7930
 7932 3 -33.04 100.07 5.77 0.068 7931
 7933 3 -32.91 99.97 5.65 0.089 7932
 7934 3 -32.86 99.88 5.55 0.045 7933
 7935 3 -32.89 99.88 5.45 0.061 7934
 7936 3 -32.87 99.77 5.37 0.076 7935
 7937 3 -32.9 99.66 5.18 0.098 7936
 7938 3 -32.96 99.61 5.02 0.000125 7937
 7939 3 -32.96 99.6 4.9 0.103 7938
 7940 3 -36.69 94.29 3.19 0.112 7719
 7941 3 -36.55 94.11 3.17 0.113 7940
 7942 3 -36.53 93.96 3.15 0.085 7941
 7943 3 -36.5 93.83 3.13 0.127 7942
 7944 3 -36.51 93.68 3.06 0.131 7943
 7945 3 -36.44 93.57 2.94 0.088 7944
 7946 3 -36.33 93.44 2.86 0.11 7945
 7947 3 -36.29 93.32 2.77 0.136 7946
 7948 3 -36.23 93.21 2.71 0.123 7947
 7949 3 -36.26 93.05 2.56 0.13 7948
 7950 3 -36.19 92.91 2.5 0.096 7949
 7951 3 -36.11 92.72 2.46 0.16 7950
 7952 3 -36.04 92.63 2.42 0.172 7951
 7953 3 -36 92.38 2.4 0.153 7952
 7954 3 -36.03 92.19 2.42 0.126 7953
 7955 3 -35.97 92.05 2.29 0.119 7954
 7956 3 -35.98 91.94 2.23 0.178 7955
 7957 3 -35.97 91.82 2.1 0.251 7956
 7958 3 -36.01 91.8 1.86 0.308 7957
 7959 3 -36.01 91.77 1.75 0.333 7958
 7960 3 -35.94 91.65 1.64 0.381 7959
 7961 3 -35.93 91.6 1.5 0.391 7960
 7962 3 -35.9 91.55 1.34 0.463 7961
 7963 3 -35.94 91.52 1.19 0.485 7962
 7964 3 -35.9 91.46 1.02 0.509 7963
 7965 3 -35.94 91.43 0.89 0.539 7964
 7966 3 -35.9 91.3 0.76 0.541 7965
 7967 3 -35.78 90.55 0.88 0.17 7966
 7968 3 -35.58 90.55 0.71 0.088 7967
 7969 3 -35.5 90.49 0.55 0.087 7968
 7970 3 -35.46 90.44 0.42 0.076 7969
 7971 3 -35.44 90.41 0.22 0.08 7970
 7972 3 -35.4 90.33 0.15 0.047 7971
 7973 3 -35.87 90.38 0.79 0.118 7967
 7974 3 -35.86 90.38 0.57 0.068 7973
 7975 3 -35.86 90.3 0.4 0.082 7974
 7976 3 -35.94 90.24 0.32 0.117 7975
 7977 3 -35.98 90.19 0.21 0.141 7976
 7978 3 -35.84 90.07 0.04 0.057 7977
 7979 3 -35.76 89.99 0 0.103 7978
 7980 3 -35.69 89.85 0 0.000125 7979
 7981 3 -36.15 90.05 0.25 0.157 7977
 7982 3 -36.4 89.94 0.38 0.073 7981
 7983 3 -36.46 89.88 0.44 0.07 7982
 7984 3 -36.47 89.82 0.62 0.067 7983
 7985 3 -36.47 89.71 0.71 0.076 7984
 7986 3 -36.16 89.94 0.19 0.165 7981
 7987 3 -36.25 89.88 0.14 0.177 7986
 7988 3 -39.76 97.3 2.57 0.179 7686
 7989 3 -39.55 97.43 2.57 0.162 7988
 7990 3 -39.41 97.49 2.51 0.19 7989
 7991 3 -39.3 97.55 2.47 0.183 7990
 7992 3 -39.15 97.63 2.45 0.195 7991
 7993 3 -38.97 97.71 2.47 0.157 7992
 7994 3 -38.84 97.82 2.41 0.171 7993
 7995 3 -38.79 97.91 2.35 0.183 7994
 7996 3 -38.66 98.04 2.41 0.163 7995
 7997 3 -38.54 98.07 2.35 0.173 7996
 7998 3 -38.44 98.13 2.3 0.196 7997
 7999 3 -38.33 98.26 2.2 0.225 7998
 8000 3 -38.22 98.32 2.14 0.272 7999
 8001 3 -38.11 98.43 2.12 0.262 8000
 8002 3 -38.01 98.51 2.1 0.259 8001
 8003 3 -37.86 98.55 2.01 0.213 8002
 8004 3 -37.8 98.66 1.95 0.193 8003
 8005 3 -37.72 98.71 1.82 0.17 8004
 8006 3 -37.61 98.85 1.73 0.178 8005
 8007 3 -37.5 98.97 1.66 0.245 8006
 8008 3 -37.36 99.02 1.61 0.284 8007
 8009 3 -37.22 99.07 1.53 0.307 8008
 8010 3 -37.14 99.19 1.47 0.315 8009
 8011 3 -37.01 99.33 1.47 0.339 8010
 8012 3 -36.9 99.46 1.51 0.354 8011
 8013 3 -36.82 99.55 1.54 0.427 8012
 8014 3 -36.65 99.52 1.51 0.44 8013
 8015 3 -36.44 99.36 1 0.238 8014
 8016 3 -36.3 99.43 0.93 0.264 8015
 8017 3 -36.18 99.51 0.87 0.263 8016
 8018 3 -36.01 99.6 0.81 0.232 8017
 8019 3 -35.83 99.66 0.91 0.183 8018
 8020 3 -35.65 99.77 0.9 0.182 8019
 8021 3 -35.47 99.97 0.78 0.136 8020
 8022 3 -35.39 100.07 0.69 0.131 8021
 8023 3 -35.26 100.07 0.64 0.114 8022
 8024 3 -35.18 100.18 0.54 0.117 8023
 8025 3 -35.09 100.18 0.41 0.1 8024
 8026 3 -35.04 100.27 0.25 0.125 8025
 8027 3 -34.96 100.27 0.04 0.089 8026
 8028 3 -34.83 100.47 -0.04 0.134 8027
 8029 3 -34.76 100.47 -0.12 0.165 8028
 8030 3 -34.72 100.57 -0.23 0.193 8029
 8031 3 -34.72 100.77 -0.37 0.139 8030
 8032 3 -34.72 100.88 -0.51 0.113 8031
 8033 3 -34.72 101.07 -0.6 0.113 8032
 8034 3 -34.68 101.07 -0.76 0.112 8033
 8035 3 -34.64 101.18 -0.87 0.098 8034
 8036 3 -34.68 101.38 -0.93 0.15 8035
 8037 3 -34.47 101.57 -1.06 0.192 8036
 8038 3 -34.46 101.68 -1.1 0.232 8037
 8039 3 -34.43 101.88 -1.17 0.283 8038
 8040 3 -34.5 101.88 -1.3 0.343 8039
 8041 3 -34.45 101.97 -1.48 0.504 8040
 8042 3 -34.54 101.88 -1.64 0.544 8041
 8043 3 -34.54 101.88 -1.75 0.576 8042
 8044 3 -34.63 101.77 -1.91 0.582 8043
 8045 3 -34.61 101.88 -2.04 0.572 8044
 8046 3 -34.52 101.88 -2.24 0.552 8045
 8047 3 -34.56 101.77 -2.41 0.505 8046
 8048 3 -34.5 101.77 -2.53 0.509 8047
 8049 3 -34.54 101.77 -2.68 0.499 8048
 8050 3 -34.61 101.68 -2.91 0.461 8049
 8051 3 -34.7 101.68 -3.05 0.39 8050
 8052 3 -34.74 101.77 -3.18 0.311 8051
 8053 3 -34.78 101.87 -3.37 0.248 8052
 8054 3 -34.81 101.96 -3.51 0.237 8053
 8055 3 -35.02 101.87 -3.82 0.113 8054
 8056 3 -35.17 101.76 -3.87 0.144 8055
 8057 3 -35.28 101.67 -3.91 0.165 8056
 8058 3 -35.28 101.67 -4.16 0.106 8057
 8059 3 -35.49 101.67 -4.23 0.073 8058
 8060 3 -35.56 101.67 -4.32 0.11 8059
 8061 3 -35.6 101.76 -4.46 0.152 8060
 8062 3 -35.64 101.67 -4.65 0.187 8061
 8063 3 -35.85 101.67 -4.83 0.062 8062
 8064 3 -35.96 101.46 -4.95 0.121 8063
 8065 3 -36.03 101.37 -5.07 0.118 8064
 8066 3 -35.52 101.67 -3.66 0.102 8057
 8067 3 -35.68 101.77 -3.62 0.087 8066
 8068 3 -35.86 101.88 -3.57 0.086 8067
 8069 3 -36.03 101.88 -3.53 0.086 8068
 8070 3 -36.13 101.88 -3.47 0.11 8069
 8071 3 -34.97 101.27 -0.98 0.083 8036
 8072 3 -35.08 101.38 -1.03 0.077 8071
 8073 3 -35.31 101.47 -1.14 0.102 8072
 8074 3 -35.43 101.47 -1.2 0.183 8073
 8075 3 -35.53 101.68 -1.13 0.097 8074
 8076 3 -35.64 101.88 -1.09 0.112 8075
 8077 3 -35.77 101.97 -1.1 0.12 8076
 8078 3 -35.85 102.07 -1.22 0.099 8077
 8079 3 -35.56 101.18 -1.34 0.059 8074
 8080 3 -35.7 101.18 -1.41 0.075 8079
 8081 3 -35.75 101.18 -1.54 0.096 8080
 8082 3 -35.79 101.27 -1.68 0.121 8081
 8083 3 -35.81 101.38 -1.81 0.088 8082
 8084 3 -35.89 101.27 -1.91 0.082 8083
 8085 3 -36 101.38 -2 0.077 8084
 8086 3 -36.1 101.38 -2.09 0.099 8085
 8087 3 -36.18 101.38 -2.2 0.068 8086
 8088 3 -36.25 101.27 -2.28 0.075 8087
 8089 3 -36.35 101.27 -2.39 0.103 8088
 8090 3 -36.47 101.18 -2.49 0.139 8089
 8091 3 -36.53 101.27 -2.59 0.078 8090
 8092 3 -36.58 101.18 -2.76 0.064 8091
 8093 3 -36.64 101.18 -2.87 0.082 8092
 8094 3 -36.74 101.18 -2.95 0.105 8093
 8095 3 -36.85 101.38 -3.03 0.117 8094
 8096 3 -36.93 101.47 -3.16 0.07 8095
 8097 3 -36.97 101.57 -3.32 0.091 8096
 8098 3 -34.72 100.18 -0.26 0.064 8030
 8099 3 -34.76 100.07 -0.26 0.072 8098
 8100 3 -34.82 99.88 -0.29 0.071 8099
 8101 3 -34.84 99.77 -0.44 0.079 8100
 8102 3 -34.76 99.77 -0.52 0.076 8101
 8103 3 -34.68 99.68 -0.58 0.054 8102
 8104 3 -34.57 99.58 -0.66 0.073 8103
 8105 3 -34.4 99.43 -0.67 0.078 8104
 8106 3 -34.26 99.27 -0.77 0.096 8105
 8107 3 -34.16 99.24 -0.89 0.064 8106
 8108 3 -34.11 99.27 -1 0.088 8107
 8109 3 -33.96 99.15 -1.07 0.089 8108
 8110 3 -33.86 98.93 -1.05 0.135 8109
 8111 3 -33.83 98.74 -1.06 0.077 8110
 8112 3 -33.78 98.57 -1.05 0.089 8111
 8113 3 -33.65 98.43 -1.02 0.096 8112
 8114 3 -33.57 98.27 -1 0.12 8113
 8115 3 -33.43 98.13 -0.96 0.128 8114
 8116 3 -33.29 97.94 -0.94 0.101 8115
 8117 3 -33.21 97.82 -0.89 0.1 8116
 8118 3 -33.19 97.61 -0.92 0.034 8117
 8119 3 -36.62 99.77 1.8 0.386 8014
 8120 3 -36.58 99.88 1.89 0.376 8119
 8121 3 -36.53 99.97 1.95 0.309 8120
 8122 3 -36.5 100.38 1.99 0.174 8121
 8123 3 -36.47 100.68 2.12 0.177 8122
 8124 3 -36.51 100.88 2.3 0.18 8123
 8125 3 -36.46 100.97 2.37 0.178 8124
 8126 3 -36.48 101.18 2.45 0.172 8125
 8127 3 -36.36 101.27 2.66 0.151 8126
 8128 3 -36.3 101.27 2.8 0.153 8127
 8129 3 -36.26 101.27 2.93 0.162 8128
 8130 3 -36.12 101.38 3.01 0.177 8129
 8131 3 -36.07 101.38 3.22 0.183 8130
 8132 3 -36.05 101.47 3.35 0.139 8131
 8133 3 -36.01 101.57 3.47 0.178 8132
 8134 3 -36.21 101.57 3.82 0.152 8133
 8135 3 -36.26 101.68 3.89 0.145 8134
 8136 3 -36.26 101.77 3.97 0.161 8135
 8137 3 -36.29 101.88 4.02 0.161 8136
 8138 3 -36.33 101.97 4.13 0.157 8137
 8139 3 -36.29 102.18 4.22 0.158 8138
 8140 3 -36.29 102.38 4.31 0.172 8139
 8141 3 -36.28 102.47 4.43 0.178 8140
 8142 3 -36.15 102.68 4.52 0.174 8141
 8143 3 -36.07 102.88 4.64 0.173 8142
 8144 3 -36.03 102.97 4.72 0.162 8143
 8145 3 -36.01 103.07 4.84 0.152 8144
 8146 3 -36.01 103.18 4.89 0.178 8145
 8147 3 -35.98 103.38 5.01 0.166 8146
 8148 3 -35.89 103.47 5.09 0.19 8147
 8149 3 -35.83 103.57 5.06 0.232 8148
 8150 3 -35.8 103.68 5.23 0.263 8149
 8151 3 -35.79 103.78 5.31 0.243 8150
 8152 3 -35.73 103.97 5.15 0.226 8151
 8153 3 -35.65 104.18 5.19 0.173 8152
 8154 3 -35.61 104.38 5.18 0.158 8153
 8155 3 -35.72 104.68 5.18 0.228 8154
 8156 3 -35.79 104.88 5.19 0.275 8155
 8157 3 -35.78 105.18 5.17 0.247 8156
 8158 3 -35.71 105.27 5.14 0.231 8157
 8159 3 -35.58 105.47 5.1 0.222 8158
 8160 3 -35.47 105.68 5.18 0.226 8159
 8161 3 -35.34 105.77 5.18 0.213 8160
 8162 3 -35.23 105.88 5.3 0.144 8161
 8163 3 -35.15 105.97 5.34 0.184 8162
 8164 3 -35.05 106.07 5.47 0.176 8163
 8165 3 -34.84 106.18 5.54 0.215 8164
 8166 3 -34.76 106.27 5.6 0.238 8165
 8167 3 -34.69 106.47 5.67 0.252 8166
 8168 3 -34.54 106.39 5.76 0.357 8167
 8169 3 -34.44 106.39 5.79 0.469 8168
 8170 3 -34.32 106.39 5.85 0.562 8169
 8171 3 -34.22 106.39 5.93 0.616 8170
 8172 3 -34.12 106.39 6.05 0.646 8171
 8173 3 -33.98 106.39 6.15 0.629 8172
 8174 3 -33.86 106.39 6.18 0.643 8173
 8175 3 -33.76 106.48 6.26 0.643 8174
 8176 3 -33.68 106.69 6.39 0.589 8175
 8177 3 -33.61 106.78 6.51 0.526 8176
 8178 3 -33.5 106.89 6.52 0.461 8177
 8179 3 -33.51 106.98 6.76 0.349 8178
 8180 3 -33.47 107.08 6.89 0.315 8179
 8181 3 -33.4 107.39 7.18 0.205 8180
 8182 3 -33.29 107.48 7.34 0.123 8181
 8183 3 -33.22 107.58 7.46 0.133 8182
 8184 3 -33.09 107.87 7.64 0.188 8183
 8185 3 -33.04 107.97 7.72 0.163 8184
 8186 3 -33.03 108.17 7.81 0.13 8185
 8187 3 -33 108.28 7.92 0.128 8186
 8188 3 -32.93 108.37 8.02 0.143 8187
 8189 3 -32.86 108.47 8.18 0.178 8188
 8190 3 -32.84 108.67 8.23 0.193 8189
 8191 3 -32.83 108.78 8.33 0.179 8190
 8192 3 -32.79 108.78 8.44 0.177 8191
 8193 3 -32.65 108.97 8.6 0.191 8192
 8194 3 -32.58 108.97 8.71 0.178 8193
 8195 3 -32.51 109.08 8.77 0.204 8194
 8196 3 -32.4 109.17 8.85 0.202 8195
 8197 3 -32.29 109.28 8.85 0.216 8196
 8198 3 -32.18 109.37 8.91 0.232 8197
 8199 3 -32.05 109.47 8.99 0.225 8198
 8200 3 -31.97 109.58 9.08 0.216 8199
 8201 3 -31.9 109.67 9.24 0.183 8200
 8202 3 -31.79 109.78 9.35 0.17 8201
 8203 3 -31.67 109.87 9.45 0.161 8202
 8204 3 -31.58 109.97 9.52 0.191 8203
 8205 3 -31.49 109.97 9.62 0.22 8204
 8206 3 -31.51 110.08 9.75 0.25 8205
 8207 3 -31.51 110.17 9.87 0.258 8206
 8208 3 -31.56 110.37 10.01 0.27 8207
 8209 3 -31.49 110.37 10.16 0.258 8208
 8210 3 -31.38 110.47 10.32 0.242 8209
 8211 3 -31.26 110.58 10.33 0.213 8210
 8212 3 -31.22 110.67 10.41 0.263 8211
 8213 3 -31.19 110.67 10.62 0.262 8212
 8214 3 -31.15 110.78 10.75 0.317 8213
 8215 3 -31.04 110.78 10.85 0.412 8214
 8216 3 -31.04 110.87 10.94 0.446 8215
 8217 3 -30.95 111.08 11.02 0.419 8216
 8218 3 -30.92 111.17 11.1 0.392 8217
 8219 3 -30.99 111.37 11.18 0.34 8218
 8220 3 -31.08 111.47 11.3 0.296 8219
 8221 3 -31.22 111.67 11.41 0.284 8220
 8222 3 -31.47 111.87 11.62 0.115 8221
 8223 3 -31.51 111.97 11.74 0.125 8222
 8224 3 -31.56 112.17 11.8 0.129 8223
 8225 3 -31.58 112.28 11.86 0.158 8224
 8226 3 -31.58 112.47 11.93 0.164 8225
 8227 3 -31.49 112.67 12.02 0.195 8226
 8228 3 -31.49 112.87 12.08 0.231 8227
 8229 3 -31.44 112.97 12.1 0.225 8228
 8230 3 -31.42 113.17 12.22 0.241 8229
 8231 3 -31.33 113.47 12.17 0.105 8230
 8232 3 -31.29 113.58 12.26 0.098 8231
 8233 3 -31.22 113.78 12.42 0.123 8232
 8234 3 -31.17 113.87 12.42 0.15 8233
 8235 3 -31.08 113.97 12.48 0.13 8234
 8236 3 -30.99 114.08 12.56 0.148 8235
 8237 3 -30.9 114.17 12.6 0.174 8236
 8238 3 -30.83 114.37 12.64 0.195 8237
 8239 3 -30.81 114.47 12.81 0.172 8238
 8240 3 -30.72 114.58 12.94 0.109 8239
 8241 3 -30.61 114.67 13.05 0.132 8240
 8242 3 -30.51 114.78 13.11 0.158 8241
 8243 3 -30.45 114.87 13.18 0.178 8242
 8244 3 -30.44 114.97 13.25 0.233 8243
 8245 3 -30.47 115.08 13.39 0.213 8244
 8246 3 -30.42 115.08 13.49 0.174 8245
 8247 3 -30.31 115.37 13.52 0.216 8246
 8248 3 -30.26 115.47 13.58 0.186 8247
 8249 3 -30.2 115.87 13.38 0.112 8248
 8250 3 -30.17 115.97 13.38 0.158 8249
 8251 3 -30.08 116.17 13.35 0.192 8250
 8252 3 -29.97 116.28 13.2 0.127 8251
 8253 3 -29.92 116.37 13.15 0.189 8252
 8254 3 -29.86 116.47 13.1 0.223 8253
 8255 3 -29.81 116.47 13.01 0.285 8254
 8256 3 -29.69 116.67 12.88 0.427 8255
 8257 3 -29.67 116.78 12.78 0.466 8256
 8258 3 -29.6 116.67 12.67 0.511 8257
 8259 3 -29.7 117.37 13.03 0.066 8258
 8260 3 -29.65 117.47 13.08 0.04 8259
 8261 3 -29.61 117.58 13.08 0.071 8260
 8262 3 -29.56 117.67 13.12 0.000125 8261
 8263 3 -29.45 116.78 12.6 0.503 8258
 8264 3 -29.42 116.87 12.48 0.478 8263
 8265 3 -29.35 116.97 12.27 0.408 8264
 8266 3 -29.35 116.47 13.16 0.102 8256
 8267 3 -29.24 116.28 13.12 0.109 8266
 8268 3 -29.24 116.08 13.07 0.125 8267
 8269 3 -29.22 115.87 13.09 0.16 8268
 8270 3 -29.13 115.78 13.26 0.09 8269
 8271 3 -28.9 115.78 13.26 0.074 8270
 8272 3 -28.83 115.67 13.18 0.08 8271
 8273 3 -28.72 115.58 13.1 0.099 8272
 8274 3 -28.67 115.47 13.15 0.093 8273
 8275 3 -28.65 115.37 13.27 0.146 8274
 8276 3 -30.1 115.47 13.68 0.076 8248
 8277 3 -29.95 115.58 13.88 0.118 8276
 8278 3 -29.86 115.67 14.04 0.138 8277
 8279 3 -29.85 115.67 14.26 0.116 8278
 8280 3 -29.88 115.78 14.41 0.044 8279
 8281 3 -29.86 115.87 14.51 0.068 8280
 8282 3 -29.86 115.87 14.67 0.066 8281
 8283 3 -31.58 112.97 12.4 0.136 8230
 8284 3 -31.61 113.17 12.59 0.139 8283
 8285 3 -31.58 113.17 12.77 0.158 8284
 8286 3 -31.45 113.17 12.91 0.151 8285
 8287 3 -31.31 113.28 13.07 0.168 8286
 8288 3 -31.26 113.28 13.25 0.179 8287
 8289 3 -31.22 113.37 13.36 0.187 8288
 8290 3 -31.26 113.37 13.53 0.164 8289
 8291 3 -31.24 113.47 13.68 0.14 8290
 8292 3 -31.22 113.58 13.85 0.153 8291
 8293 3 -31.19 113.67 14.01 0.151 8292
 8294 3 -31.24 113.78 14.25 0.133 8293
 8295 3 -31.26 113.87 14.35 0.102 8294
 8296 3 -31.38 113.87 14.53 0.141 8295
 8297 3 -31.38 113.97 14.67 0.138 8296
 8298 3 -31.42 114.08 14.77 0.149 8297
 8299 3 -31.45 114.17 14.99 0.152 8298
 8300 3 -31.45 114.28 15.11 0.152 8299
 8301 3 -31.56 114.28 15.3 0.107 8300
 8302 3 -31.56 114.37 15.43 0.124 8301
 8303 3 -31.65 114.47 15.57 0.122 8302
 8304 3 -31.7 114.47 15.73 0.143 8303
 8305 3 -31.79 114.59 15.85 0.152 8304
 8306 3 -31.86 114.59 16.05 0.18 8305
 8307 3 -31.9 114.68 16.12 0.188 8306
 8308 3 -31.96 114.68 16.28 0.253 8307
 8309 3 -32 114.88 16.32 0.216 8308
 8310 3 -32.04 115.09 16.42 0.224 8309
 8311 3 -32.05 115.38 16.53 0.187 8310
 8312 3 -32.01 115.59 16.57 0.162 8311
 8313 3 -31.97 115.68 16.62 0.153 8312
 8314 3 -31.97 115.79 16.66 0.147 8313
 8315 3 -31.9 115.98 16.78 0.162 8314
 8316 3 -31.86 116.09 16.85 0.223 8315
 8317 3 -31.85 116.18 16.96 0.216 8316
 8318 3 -31.85 116.38 17.12 0.22 8317
 8319 3 -31.79 116.59 17.19 0.223 8318
 8320 3 -31.94 116.79 17.26 0.2 8319
 8321 3 -32.11 116.98 17.35 0.184 8320
 8322 3 -32.21 117.09 17.48 0.159 8321
 8323 3 -32.26 117.18 17.62 0.203 8322
 8324 3 -32.29 117.38 17.73 0.167 8323
 8325 3 -32.4 117.48 17.85 0.143 8324
 8326 3 -32.54 117.59 17.98 0.16 8325
 8327 3 -32.58 117.79 18.1 0.153 8326
 8328 3 -32.65 117.88 18.26 0.184 8327
 8329 3 -32.62 118.09 18.37 0.191 8328
 8330 3 -32.61 118.18 18.48 0.171 8329
 8331 3 -32.62 118.38 18.59 0.128 8330
 8332 3 -32.61 118.48 18.66 0.152 8331
 8333 3 -32.65 118.59 18.71 0.154 8332
 8334 3 -32.65 118.68 18.84 0.155 8333
 8335 3 -32.69 118.79 18.96 0.162 8334
 8336 3 -32.71 118.98 18.95 0.139 8335
 8337 3 -32.83 119.09 19.09 0.194 8336
 8338 3 -32.83 119.29 19.13 0.211 8337
 8339 3 -32.89 119.38 19.24 0.215 8338
 8340 3 -32.94 119.48 19.25 0.175 8339
 8341 3 -33.07 119.68 19.25 0.159 8340
 8342 3 -33.22 119.88 19.27 0.208 8341
 8343 3 -33.26 119.98 19.25 0.16 8342
 8344 3 -33.36 120.18 19.33 0.155 8343
 8345 3 -33.47 120.29 19.45 0.161 8344
 8346 3 -33.51 120.48 19.4 0.15 8345
 8347 3 -33.65 120.59 19.5 0.14 8346
 8348 3 -33.72 120.68 19.58 0.125 8347
 8349 3 -33.75 120.88 19.63 0.146 8348
 8350 3 -33.69 121.09 19.68 0.134 8349
 8351 3 -33.76 121.29 19.84 0.12 8350
 8352 3 -33.84 121.37 19.9 0.157 8351
 8353 3 -33.89 121.48 19.99 0.158 8352
 8354 3 -33.94 121.68 20.04 0.217 8353
 8355 3 -34.05 121.87 20.09 0.19 8354
 8356 3 -34.08 122.07 20.11 0.157 8355
 8357 3 -34.09 122.28 20.11 0.159 8356
 8358 3 -34.21 122.37 20.13 0.164 8357
 8359 3 -34.29 122.57 20.13 0.141 8358
 8360 3 -34.32 122.68 20.13 0.16 8359
 8361 3 -34.44 122.87 20.09 0.159 8360
 8362 3 -34.51 122.98 20.04 0.178 8361
 8363 3 -34.61 123.18 20.13 0.202 8362
 8364 3 -34.78 123.18 20.27 0.127 8363
 8365 3 -34.94 123.28 20.25 0.117 8364
 8366 3 -35.01 123.48 20.25 0.209 8365
 8367 3 -35.08 123.48 20.36 0.298 8366
 8368 3 -35.15 123.57 20.41 0.403 8367
 8369 3 -35.26 123.68 20.5 0.41 8368
 8370 3 -35.34 123.78 20.59 0.41 8369
 8371 3 -35.47 123.78 20.74 0.42 8370
 8372 3 -35.65 123.98 20.77 0.375 8371
 8373 3 -35.89 124.18 20.79 0.275 8372
 8374 3 -35.97 124.28 20.88 0.23 8373
 8375 3 -36.08 124.48 20.95 0.17 8374
 8376 3 -36.16 124.57 21.02 0.162 8375
 8377 3 -36.23 124.68 21.13 0.18 8376
 8378 3 -36.33 124.78 21.22 0.173 8377
 8379 3 -36.36 124.87 21.29 0.207 8378
 8380 3 -36.37 125.07 21.45 0.234 8379
 8381 3 -36.43 125.28 21.52 0.252 8380
 8382 3 -36.46 125.37 21.61 0.289 8381
 8383 3 -36.54 125.48 21.7 0.297 8382
 8384 3 -36.23 125.48 22.04 0.078 8383
 8385 3 -36.19 125.48 22.15 0.121 8384
 8386 3 -36.22 125.57 22.24 0.14 8385
 8387 3 -36.25 125.68 22.31 0.206 8386
 8388 3 -35.86 125.57 22.36 0.09 8387
 8389 3 -35.72 125.57 22.4 0.094 8388
 8390 3 -35.59 125.57 22.31 0.096 8389
 8391 3 -35.47 125.57 22.29 0.12 8390
 8392 3 -35.32 125.57 22.31 0.13 8391
 8393 3 -35.22 125.57 22.22 0.108 8392
 8394 3 -36.54 125.68 22.43 0.127 8387
 8395 3 -36.59 125.68 22.52 0.129 8394
 8396 3 -36.62 125.68 22.68 0.079 8395
 8397 3 -36.65 125.68 22.79 0.073 8396
 8398 3 -36.66 125.68 23.02 0.084 8397
 8399 3 -36.73 125.69 23.18 0.097 8398
 8400 3 -36.73 125.79 23.33 0.099 8399
 8401 3 -36.86 125.88 23.44 0.088 8400
 8402 3 -37.01 125.88 23.48 0.088 8401
 8403 3 -37.08 125.99 23.58 0.074 8402
 8404 3 -37.18 126.19 23.65 0.086 8403
 8405 3 -37.26 126.29 23.73 0.083 8404
 8406 3 -37.29 126.38 23.85 0.127 8405
 8407 3 -37.29 126.58 23.94 0.117 8406
 8408 3 -37.3 126.79 24.12 0.096 8407
 8409 3 -37.36 126.79 24.24 0.102 8408
 8410 3 -37.4 126.99 24.37 0.107 8409
 8411 3 -37.47 127.08 24.46 0.095 8410
 8412 3 -37.58 127.19 24.55 0.108 8411
 8413 3 -37.62 127.29 24.6 0.157 8412
 8414 3 -37.72 127.38 24.64 0.135 8413
 8415 3 -37.75 127.58 24.73 0.121 8414
 8416 3 -37.79 127.69 24.87 0.081 8415
 8417 3 -37.86 127.79 24.92 0.084 8416
 8418 3 -36.58 125.68 21.7 0.242 8383
 8419 3 -36.62 125.78 21.7 0.185 8418
 8420 3 -36.65 125.98 21.58 0.106 8419
 8421 3 -36.79 126.18 21.53 0.115 8420
 8422 3 -36.9 126.37 21.53 0.126 8421
 8423 3 -36.96 126.48 21.44 0.151 8422
 8424 3 -37.04 126.57 21.39 0.199 8423
 8425 3 -37.08 126.78 21.33 0.232 8424
 8426 3 -37.08 126.87 21.8 0.088 8425
 8427 3 -37.12 126.87 21.94 0.072 8426
 8428 3 -37.18 126.98 21.99 0.083 8427
 8429 3 -37.26 126.98 22.08 0.069 8428
 8430 3 -37.22 126.87 21.1 0.2 8425
 8431 3 -37.26 126.98 21.05 0.284 8430
 8432 3 -37.33 127.07 21.08 0.339 8431
 8433 3 -37.32 127.18 20.92 0.361 8432
 8434 3 -37.33 127.28 20.85 0.438 8433
 8435 3 -37.33 127.48 20.8 0.491 8434
 8436 3 -37.33 127.57 20.89 0.537 8435
 8437 3 -37.37 127.78 20.82 0.566 8436
 8438 3 -37.34 127.87 20.76 0.561 8437
 8439 3 -37.19 128.08 20.74 0.43 8438
 8440 3 -37.16 128.18 20.74 0.386 8439
 8441 3 -37.19 128.28 20.67 0.327 8440
 8442 3 -37.4 128.47 20.69 0.33 8441
 8443 3 -37.53 128.58 20.74 0.252 8442
 8444 3 -37.75 128.78 20.69 0.162 8443
 8445 3 -37.83 128.97 20.73 0.184 8444
 8446 3 -38.07 129.18 20.71 0.145 8445
 8447 3 -38.21 129.28 20.69 0.13 8446
 8448 3 -38.22 129.47 20.69 0.118 8447
 8449 3 -38.25 129.68 20.8 0.083 8448
 8450 3 -38.26 129.87 20.87 0.128 8449
 8451 3 -38.26 130.08 20.98 0.094 8450
 8452 3 -38.29 130.28 21.05 0.127 8451
 8453 3 -38.34 130.37 21.15 0.164 8452
 8454 3 -38.4 130.47 21.28 0.153 8453
 8455 3 -38.43 130.58 21.37 0.154 8454
 8456 3 -38.4 130.78 21.48 0.154 8455
 8457 3 -38.43 130.97 21.6 0.14 8456
 8458 3 -38.4 131.08 21.71 0.111 8457
 8459 3 -38.36 131.28 21.82 0.109 8458
 8460 3 -38.34 131.37 21.89 0.137 8459
 8461 3 -38.25 131.47 21.96 0.142 8460
 8462 3 -38.22 131.68 22.05 0.143 8461
 8463 3 -38.18 131.87 22.12 0.123 8462
 8464 3 -38.12 131.97 22.15 0.158 8463
 8465 3 -37.86 131.97 22.05 0.072 8464
 8466 3 -37.82 132.08 21.96 0.117 8465
 8467 3 -37.72 132.18 21.94 0.116 8466
 8468 3 -37.55 132.28 21.89 0.11 8467
 8469 3 -37.41 132.28 21.74 0.096 8468
 8470 3 -37.21 132.37 21.51 0.07 8469
 8471 3 -37.07 132.47 21.46 0.11 8470
 8472 3 -38.26 132.18 22.28 0.13 8464
 8473 3 -38.37 132.28 22.33 0.121 8472
 8474 3 -38.46 132.48 22.46 0.166 8473
 8475 3 -38.5 132.79 22.46 0.268 8474
 8476 3 -38.54 132.88 22.51 0.318 8475
 8477 3 -38.53 132.98 22.51 0.318 8476
 8478 3 -38.55 133.19 22.46 0.329 8477
 8479 3 -38.41 133.09 23.05 0.088 8478
 8480 3 -38.37 133.29 23.19 0.097 8479
 8481 3 -38.5 133.29 22.42 0.301 8478
 8482 3 -38.57 133.48 22.57 0.237 8481
 8483 3 -38.66 133.59 22.69 0.092 8482
 8484 3 -30.9 111.08 11.47 0.067 8219
 8485 3 -30.86 111.08 11.66 0.103 8484
 8486 3 -30.81 111.28 11.78 0.08 8485
 8487 3 -30.72 111.28 11.89 0.065 8486
 8488 3 -35.59 101.77 3.37 0.109 8133
 8489 3 -35.47 101.77 3.41 0.115 8488
 8490 3 -35.32 101.88 3.45 0.103 8489
 8491 3 -35.22 101.97 3.51 0.158 8490
 8492 3 -35.11 101.88 3.53 0.14 8491
 8493 3 -34.98 101.77 3.68 0.105 8492
 8494 3 -34.86 101.77 3.78 0.155 8493
 8495 3 -34.72 101.68 3.82 0.154 8494
 8496 3 -34.58 101.68 3.72 0.147 8495
 8497 3 -34.4 101.47 3.57 0.158 8496
 8498 3 -34.25 101.38 3.55 0.155 8497
 8499 3 -34.12 101.27 3.43 0.137 8498
 8500 3 -33.97 101.18 3.37 0.166 8499
 8501 3 -33.82 101.07 3.35 0.125 8500
 8502 3 -33.72 100.97 3.39 0.113 8501
 8503 3 -33.65 100.88 3.34 0.18 8502
 8504 3 -33.55 100.77 3.26 0.198 8503
 8505 3 -33.51 100.57 3.2 0.167 8504
 8506 3 -33.58 100.38 3.07 0.063 8505
 8507 3 -33.53 100.18 3.11 0.074 8506
 8508 3 -33.44 100.07 3.11 0.091 8507
 8509 3 -33.37 99.97 3.13 0.098 8508
 8510 3 -33.34 100.47 3.16 0.183 8505
 8511 3 -33.21 100.38 3.02 0.172 8510
 8512 3 -33.07 100.18 3 0.195 8511
 8513 3 -32.97 100.07 3.04 0.195 8512
 8514 3 -32.94 100.18 2.67 0.087 8513
 8515 3 -32.8 100.18 2.65 0.062 8514
 8516 3 -32.72 100.27 2.54 0.088 8515
 8517 3 -32.58 100.38 2.42 0.097 8516
 8518 3 -32.44 100.27 2.25 0.12 8517
 8519 3 -32.3 100.27 2.08 0.081 8518
 8520 3 -32.22 100.18 2.02 0.092 8519
 8521 3 -32.09 100.18 1.9 0.098 8520
 8522 3 -32.01 100.18 1.75 0.109 8521
 8523 3 -31.9 100.18 1.56 0.071 8522
 8524 3 -31.83 100.07 1.47 0.053 8523
 8525 3 -32.94 99.97 3.19 0.138 8513
 8526 3 -32.79 99.88 3.33 0.267 8525
 8527 3 -32.68 99.88 3.42 0.342 8526
 8528 3 -32.51 99.88 3.5 0.376 8527
 8529 3 -32.39 99.77 3.48 0.366 8528
 8530 3 -32.3 99.77 3.56 0.31 8529
 8531 3 -32.23 99.68 3.67 0.245 8530
 8532 3 -32.15 99.47 4.06 0.104 8531
 8533 3 -32.04 99.49 4.19 0.123 8532
 8534 3 -32 99.41 4.27 0.126 8533
 8535 3 -31.9 99.27 4.31 0.16 8534
 8536 3 -31.83 99.18 4.41 0.199 8535
 8537 3 -31.67 99.21 4.48 0.173 8536
 8538 3 -31.54 99.22 4.57 0.2 8537
 8539 3 -31.47 99.27 4.65 0.244 8538
 8540 3 -31.45 99.35 4.77 0.365 8539
 8541 3 -31.51 99.38 4.9 0.424 8540
 8542 3 -31.6 99.41 5.03 0.5 8541
 8543 3 -31.58 99.46 5.15 0.512 8542
 8544 3 -31.52 99.66 5.27 0.449 8543
 8545 3 -30.94 99.97 5.26 0.135 8544
 8546 3 -30.88 100.18 5.35 0.154 8545
 8547 3 -30.83 100.38 5.44 0.191 8546
 8548 3 -30.85 100.68 5.4 0.194 8547
 8549 3 -30.74 101.07 5.35 0.101 8548
 8550 3 -30.63 101.27 5.36 0.085 8549
 8551 3 -30.54 101.38 5.36 0.12 8550
 8552 3 -30.45 101.47 5.37 0.164 8551
 8553 3 -30.36 101.57 5.35 0.205 8552
 8554 3 -30.31 101.57 5.19 0.196 8553
 8555 3 -30.4 101.38 4.97 0.042 8554
 8556 3 -30.42 101.27 4.91 0.064 8555
 8557 3 -30.2 101.68 5.22 0.14 8554
 8558 3 -30.04 101.77 5.31 0.137 8557
 8559 3 -29.95 101.88 5.27 0.093 8558
 8560 3 -29.92 101.97 5.36 0.000125 8559
 8561 3 -29.99 101.77 5.51 0.147 8558
 8562 3 -30.01 101.88 5.73 0.097 8561
 8563 3 -30.08 101.88 5.94 0.102 8562
 8564 3 -30.06 101.88 6.12 0.095 8563
 8565 3 -30.15 101.88 6.23 0.094 8564
 8566 3 -31.61 99.68 5.4 0.375 8544
 8567 3 -31.54 99.55 5.57 0.315 8566
 8568 3 -31.27 99.13 5.74 0.141 8567
 8569 3 -31.11 99.01 5.84 0.089 8568
 8570 3 -31.01 98.93 5.98 0.095 8569
 8571 3 -32.05 99.51 4.41 0.081 8534
 8572 3 -32.04 99.52 4.52 0.087 8571
 8573 3 -42.04 94.66 2.73 0.134 7656
 8574 3 -41.97 94.6 2.56 0.169 8573
 8575 3 -41.86 94.55 2.46 0.17 8574
 8576 3 -41.79 94.47 2.38 0.156 8575
 8577 3 -41.75 94.41 2.29 0.146 8576
 8578 3 -41.64 94.38 2.19 0.146 8577
 8579 3 -41.58 94.32 2.06 0.168 8578
 8580 3 -41.47 94.24 1.9 0.219 8579
 8581 3 -41.37 94.15 1.79 0.239 8580
 8582 3 -41.36 94.1 1.65 0.222 8581
 8583 3 -41.33 93.93 1.47 0.209 8582
 8584 3 -41.26 93.8 1.3 0.178 8583
 8585 3 -41.12 93.86 1.27 0.158 8584
 8586 3 -41.08 93.77 1.22 0.155 8585
 8587 3 -41.08 93.63 1.12 0.182 8586
 8588 3 -41.05 93.57 1.01 0.217 8587
 8589 3 -41.05 93.49 0.9 0.193 8588
 8590 3 -40.97 93.44 0.84 0.18 8589
 8591 3 -40.76 93.55 0.76 0.139 8590
 8592 3 -40.69 93.52 0.64 0.184 8591
 8593 3 -40.59 93.49 0.51 0.239 8592
 8594 3 -40.51 93.43 0.4 0.291 8593
 8595 3 -40.44 93.4 0.32 0.312 8594
 8596 3 -40.28 93.74 0.09 0.195 8595
 8597 3 -40.15 93.85 0.05 0.159 8596
 8598 3 -40.03 93.74 0.21 0.063 8597
 8599 3 -39.91 93.74 0.26 0.074 8598
 8600 3 -40.09 94.01 -0.04 0.173 8597
 8601 3 -39.96 94.08 -0.19 0.156 8600
 8602 3 -39.89 94.19 -0.33 0.182 8601
 8603 3 -39.9 94.29 -0.49 0.138 8602
 8604 3 -39.83 94.36 -0.67 0.147 8603
 8605 3 -39.79 94.47 -0.81 0.109 8604
 8606 3 -39.73 94.49 -0.97 0.138 8605
 8607 3 -39.71 94.46 -1.13 0.152 8606
 8608 3 -39.72 94.46 -1.23 0.206 8607
 8609 3 -39.86 94.49 -1.43 0.161 8608
 8610 3 -39.9 94.6 -1.61 0.15 8609
 8611 3 -39.84 94.69 -1.77 0.173 8610
 8612 3 -39.87 94.77 -1.91 0.173 8611
 8613 3 -39.9 94.85 -2.11 0.198 8612
 8614 3 -39.94 94.85 -2.27 0.199 8613
 8615 3 -40.03 94.86 -2.35 0.253 8614
 8616 3 -40.26 95.21 -2.11 0.14 8615
 8617 3 -40.36 95.4 -2.07 0.15 8616
 8618 3 -40.4 95.66 -1.96 0.082 8617
 8619 3 -40.51 95.68 -1.92 0.1 8618
 8620 3 -40.58 95.77 -1.8 0.14 8619
 8621 3 -40.69 95.96 -1.78 0.205 8620
 8622 3 -40.79 96.21 -1.88 0.12 8621
 8623 3 -40.8 96.27 -1.79 0.129 8622
 8624 3 -40.91 96.44 -1.8 0.137 8623
 8625 3 -41.01 96.54 -1.87 0.182 8624
 8626 3 -41.12 96.57 -1.99 0.188 8625
 8627 3 -41.15 96.66 -2.14 0.181 8626
 8628 3 -41.15 96.83 -2.34 0.134 8627
 8629 3 -41.09 96.94 -2.41 0.152 8628
 8630 3 -41.07 97.08 -2.55 0.115 8629
 8631 3 -41.16 97.24 -2.64 0.142 8630
 8632 3 -41.21 97.41 -2.72 0.148 8631
 8633 3 -41.21 97.55 -2.76 0.138 8632
 8634 3 -41.24 97.65 -2.93 0.112 8633
 8635 3 -41.35 97.72 -3.03 0.139 8634
 8636 3 -41.35 97.82 -3.03 0.156 8635
 8637 3 -41.45 98.08 -2.97 0.108 8636
 8638 3 -41.53 98.19 -2.89 0.142 8637
 8639 3 -41.56 98.35 -2.8 0.13 8638
 8640 3 -41.53 98.49 -2.8 0.137 8639
 8641 3 -41.47 98.63 -2.8 0.143 8640
 8642 3 -41.5 98.82 -2.84 0.151 8641
 8643 3 -41.52 98.99 -2.87 0.122 8642
 8644 3 -41.46 99.16 -2.89 0.144 8643
 8645 3 -41.46 99.29 -2.93 0.185 8644
 8646 3 -41.49 99.44 -2.97 0.206 8645
 8647 3 -41.6 99.57 -3.03 0.185 8646
 8648 3 -41.71 99.68 -3.12 0.196 8647
 8649 3 -41.85 99.88 -3.2 0.164 8648
 8650 3 -42.03 99.88 -3.24 0.136 8649
 8651 3 -42.29 99.97 -3.26 0.143 8650
 8652 3 -42.47 100.07 -3.24 0.168 8651
 8653 3 -42.68 100.07 -3.22 0.147 8652
 8654 3 -42.9 100.18 -3.28 0.167 8653
 8655 3 -43.07 100.18 -3.28 0.182 8654
 8656 3 -43.22 100.27 -3.34 0.165 8655
 8657 3 -43.28 100.27 -3.45 0.231 8656
 8658 3 -43.38 100.18 -3.47 0.346 8657
 8659 3 -43.5 100.18 -3.43 0.446 8658
 8660 3 -43.71 100.18 -3.45 0.574 8659
 8661 3 -43.85 100.18 -3.45 0.617 8660
 8662 3 -44.02 100.38 -3.49 0.609 8661
 8663 3 -44.14 100.47 -3.57 0.595 8662
 8664 3 -44.25 100.47 -3.61 0.56 8663
 8665 3 -44.39 100.68 -3.59 0.414 8664
 8666 3 -44.45 100.97 -3.76 0.163 8665
 8667 3 -44.54 101.07 -3.93 0.108 8666
 8668 3 -44.64 101.07 -4.03 0.073 8667
 8669 3 -44.04 99.6 -3.32 0.027 8664
 8670 3 -44.06 99.47 -3.51 0.093 8669
 8671 3 -44.1 99.32 -3.57 0.119 8670
 8672 3 -44.15 99.13 -3.49 0.074 8671
 8673 3 -44.17 99.01 -3.45 0.082 8672
 8674 3 -44.22 98.86 -3.45 0.000125 8673
 8675 3 -40.76 95.69 -1.7 0.103 8621
 8676 3 -40.83 95.55 -1.68 0.085 8675
 8677 3 -40.86 95.41 -1.83 0.161 8676
 8678 3 -40.9 95.3 -1.89 0.139 8677
 8679 3 -40.01 94.74 -2.58 0.155 8615
 8680 3 -40.07 94.76 -2.75 0.175 8679
 8681 3 -40.15 94.8 -2.83 0.231 8680
 8682 3 -40.11 95.08 -2.83 0.195 8681
 8683 3 -40.11 95.24 -2.86 0.177 8682
 8684 3 -40.18 95.32 -2.9 0.112 8683
 8685 3 -40.19 95.55 -2.98 0.177 8684
 8686 3 -40.26 95.61 -3.04 0.202 8685
 8687 3 -40.33 95.79 -3 0.205 8686
 8688 3 -40.37 95.91 -2.94 0.144 8687
 8689 3 -40.23 94.46 -2.94 0.093 8681
 8690 3 -40.26 94.44 -3.08 0.127 8689
 8691 3 -40.37 94.4 -3.19 0.204 8690
 8692 3 -40.47 94.35 -3.33 0.215 8691
 8693 3 -40.51 94.35 -3.44 0.237 8692
 8694 3 -40.61 94.07 -3.63 0.181 8693
 8695 3 -40.76 93.96 -3.69 0.137 8694
 8696 3 -40.8 93.91 -3.81 0.162 8695
 8697 3 -40.86 93.72 -3.98 0.111 8696
 8698 3 -40.97 93.76 -4.11 0.168 8697
 8699 3 -41.05 93.68 -4.2 0.171 8698
 8700 3 -41.14 93.69 -4.47 0.146 8699
 8701 3 -41.18 93.66 -4.56 0.088 8700
 8702 3 -41.26 93.65 -4.62 0.065 8701
 8703 3 -41.33 93.55 -4.7 0.13 8702
 8704 3 -41.39 93.44 -4.77 0.22 8703
 8705 3 -41.41 93.35 -4.84 0.284 8704
 8706 3 -41.4 93.21 -4.91 0.317 8705
 8707 3 -41.48 93.07 -4.97 0.374 8706
 8708 3 -41.51 92.94 -5.06 0.379 8707
 8709 3 -41.65 92.85 -5.15 0.334 8708
 8710 3 -41.75 92.79 -5.27 0.3 8709
 8711 3 -41.83 92.66 -5.4 0.27 8710
 8712 3 -41.83 92.41 -5.51 0.145 8711
 8713 3 -41.84 92.26 -5.57 0.135 8712
 8714 3 -41.93 92.07 -5.62 0.124 8713
 8715 3 -41.97 91.96 -5.77 0.138 8714
 8716 3 -41.97 91.83 -5.82 0.144 8715
 8717 3 -41.94 91.74 -5.89 0.246 8716
 8718 3 -42.01 91.6 -6.11 0.44 8717
 8719 3 -42.01 91.5 -6.16 0.532 8718
 8720 3 -41.9 91.45 -6.3 0.566 8719
 8721 3 -41.4 92.04 -6.59 0.048 8720
 8722 3 -41.39 92.18 -6.64 0.057 8721
 8723 3 -41.38 92.4 -6.64 0.104 8722
 8724 3 -41.96 91.21 -6.36 0.543 8720
 8725 3 -41.9 91.1 -6.49 0.531 8724
 8726 3 -41.83 90.95 -6.53 0.501 8725
 8727 3 -41.87 90.81 -6.65 0.449 8726
 8728 3 -41.83 90.65 -6.77 0.38 8727
 8729 3 -41.96 90.9 -7.22 0.212 8728
 8730 3 -41.98 90.81 -7.51 0.147 8729
 8731 3 -42.07 90.76 -7.57 0.156 8730
 8732 3 -42.08 90.64 -7.61 0.123 8731
 8733 3 -42.11 90.57 -7.73 0.12 8732
 8734 3 -42.08 90.45 -7.84 0.136 8733
 8735 3 -42.14 90.37 -7.94 0.158 8734
 8736 3 -42.22 90.26 -8.11 0.153 8735
 8737 3 -42.21 90 -8.33 0.152 8736
 8738 3 -42.21 89.84 -8.43 0.141 8737
 8739 3 -42.29 89.73 -8.64 0.116 8738
 8740 3 -42.35 89.62 -8.74 0.091 8739
 8741 3 -42.36 89.54 -8.93 0.136 8740
 8742 3 -42.35 89.51 -9.1 0.126 8741
 8743 3 -42.32 89.37 -9.2 0.118 8742
 8744 3 -42.28 89.34 -9.39 0.131 8743
 8745 3 -42.32 89.21 -9.49 0.133 8744
 8746 3 -42.35 89.12 -9.57 0.147 8745
 8747 3 -42.31 88.95 -9.67 0.146 8746
 8748 3 -42.32 88.84 -9.74 0.17 8747
 8749 3 -42.35 88.71 -9.83 0.192 8748
 8750 3 -42.33 88.56 -9.94 0.159 8749
 8751 3 -42.36 88.37 -10.02 0.181 8750
 8752 3 -42.32 88.23 -10.13 0.176 8751
 8753 3 -42.32 88.09 -10.21 0.154 8752
 8754 3 -42.36 87.93 -10.3 0.132 8753
 8755 3 -42.5 87.76 -10.41 0.162 8754
 8756 3 -42.6 87.68 -10.52 0.133 8755
 8757 3 -42.77 87.54 -10.63 0.13 8756
 8758 3 -42.88 87.4 -10.69 0.141 8757
 8759 3 -42.99 87.28 -10.83 0.172 8758
 8760 3 -43.07 87.14 -10.92 0.169 8759
 8761 3 -43.07 86.92 -11.03 0.159 8760
 8762 3 -43.07 86.73 -11.14 0.139 8761
 8763 3 -43.03 86.51 -11.22 0.122 8762
 8764 3 -42.99 86.4 -11.31 0.154 8763
 8765 3 -43 86.28 -11.41 0.189 8764
 8766 3 -42.96 86.18 -11.51 0.199 8765
 8767 3 -43 86.07 -11.66 0.184 8766
 8768 3 -43.14 85.9 -11.77 0.142 8767
 8769 3 -43.2 85.78 -11.95 0.097 8768
 8770 3 -43.31 85.64 -12.01 0.091 8769
 8771 3 -43.35 85.64 -12.16 0.121 8770
 8772 3 -43.39 85.56 -12.25 0.137 8771
 8773 3 -43.46 85.45 -12.32 0.093 8772
 8774 3 -43.5 85.37 -12.42 0.121 8773
 8775 3 -43.47 85.26 -12.5 0.131 8774
 8776 3 -43.45 85.17 -12.59 0.146 8775
 8777 3 -43.5 85.04 -12.66 0.146 8776
 8778 3 -43.58 84.9 -12.73 0.116 8777
 8779 3 -43.63 84.79 -12.81 0.118 8778
 8780 3 -43.64 84.65 -12.93 0.135 8779
 8781 3 -43.71 84.53 -13.04 0.14 8780
 8782 3 -43.72 84.29 -13.1 0.108 8781
 8783 3 -43.65 84.2 -13.26 0.183 8782
 8784 3 -43.67 84 -13.26 0.232 8783
 8785 3 -43.61 83.85 -13.32 0.254 8784
 8786 3 -43.57 83.75 -13.43 0.287 8785
 8787 3 -43.47 83.59 -13.52 0.309 8786
 8788 3 -43.5 83.45 -13.71 0.254 8787
 8789 3 -43.49 83.37 -13.84 0.277 8788
 8790 3 -43.74 83.76 -14.1 0.077 8789
 8791 3 -43.81 83.92 -14.11 0.084 8790
 8792 3 -43.79 84.03 -14.17 0.124 8791
 8793 3 -43.82 84.17 -14.19 0.179 8792
 8794 3 -43.58 84.2 -14.28 0.104 8793
 8795 3 -43.54 84.28 -14.44 0.094 8794
 8796 3 -43.46 83.14 -13.93 0.199 8789
 8797 3 -43.5 82.89 -14.01 0.157 8796
 8798 3 -43.45 82.62 -13.98 0.169 8797
 8799 3 -43.43 82.43 -14.01 0.162 8798
 8800 3 -43.32 82.23 -14.02 0.103 8799
 8801 3 -43.24 82.09 -14.1 0.099 8800
 8802 3 -43.15 81.98 -14.16 0.108 8801
 8803 3 -43.11 81.84 -14.19 0.135 8802
 8804 3 -43.04 81.73 -14.27 0.163 8803
 8805 3 -42.99 81.59 -14.36 0.203 8804
 8806 3 -42.96 81.43 -14.4 0.234 8805
 8807 3 -42.95 81.28 -14.4 0.24 8806
 8808 3 -42.93 81.14 -14.54 0.241 8807
 8809 3 -42.86 81.04 -14.59 0.236 8808
 8810 3 -42.73 80.84 -14.38 0.12 8809
 8811 3 -42.69 80.65 -14.4 0.124 8810
 8812 3 -42.65 80.51 -14.51 0.173 8811
 8813 3 -42.69 80.29 -14.6 0.136 8812
 8814 3 -42.58 80.09 -14.68 0.124 8813
 8815 3 -42.51 79.98 -14.71 0.124 8814
 8816 3 -42.44 79.78 -14.79 0.286 8815
 8817 3 -42.43 79.68 -14.78 0.391 8816
 8818 3 -42.47 79.59 -14.86 0.481 8817
 8819 3 -42.43 79.51 -14.81 0.58 8818
 8820 3 -42.44 79.39 -14.76 0.604 8819
 8821 3 -42.46 79.23 -14.82 0.604 8820
 8822 3 -42.5 79.07 -14.84 0.633 8821
 8823 3 -42.44 78.9 -14.83 0.559 8822
 8824 3 -42.36 78.79 -14.94 0.503 8823
 8825 3 -42.33 78.68 -15.01 0.412 8824
 8826 3 -42.25 78.53 -15.17 0.322 8825
 8827 3 -42.19 78.39 -15.27 0.252 8826
 8828 3 -42.08 78.17 -15.25 0.15 8827
 8829 3 -42.01 77.97 -15.17 0.11 8828
 8830 3 -41.94 77.8 -15.2 0.113 8829
 8831 3 -41.91 77.58 -15.25 0.141 8830
 8832 3 -41.83 77.39 -15.25 0.133 8831
 8833 3 -41.73 77.2 -15.25 0.13 8832
 8834 3 -41.58 77 -15.3 0.145 8833
 8835 3 -41.5 76.91 -15.4 0.135 8834
 8836 3 -41.39 76.78 -15.5 0.11 8835
 8837 3 -41.28 76.77 -15.61 0.097 8836
 8838 3 -41.12 76.78 -15.69 0.107 8837
 8839 3 -41.03 76.81 -15.83 0.118 8838
 8840 3 -40.97 76.69 -16.03 0.125 8839
 8841 3 -40.86 76.55 -16.21 0.1 8840
 8842 3 -40.94 76.3 -16.28 0.092 8841
 8843 3 -40.9 76.14 -16.37 0.149 8842
 8844 3 -40.72 75.81 -16.57 0.115 8843
 8845 3 -40.69 75.72 -16.66 0.122 8844
 8846 3 -40.78 75.55 -16.71 0.124 8845
 8847 3 -40.83 75.39 -16.71 0.136 8846
 8848 3 -40.94 75.3 -16.78 0.121 8847
 8849 3 -41 75.22 -16.82 0.125 8848
 8850 3 -40.97 75.11 -16.94 0.169 8849
 8851 3 -40.91 75.02 -17.05 0.193 8850
 8852 3 -40.94 74.88 -17.05 0.197 8851
 8853 3 -41.04 74.74 -17.05 0.175 8852
 8854 3 -41.03 74.56 -17.07 0.136 8853
 8855 3 -41.01 74.42 -17.07 0.177 8854
 8856 3 -40.97 74.33 -17.05 0.228 8855
 8857 3 -40.94 74.19 -16.75 0.072 8856
 8858 3 -41 74.08 -16.69 0.06 8857
 8859 3 -40.97 75.05 -17.23 0.043 8851
 8860 3 -42.03 78.05 -15.51 0.083 8828
 8861 3 -42.01 77.86 -15.51 0.095 8860
 8862 3 -41.97 77.69 -15.56 0.078 8861
 8863 3 -41.33 90.34 -6.61 0.105 8728
 8864 3 -41.23 90.21 -6.64 0.059 8863
 8865 3 -41.11 90.1 -6.68 0.126 8864
 8866 3 -41.08 89.96 -6.61 0.089 8865
 8867 3 -40.3 92.91 0.32 0.115 8595
 8868 3 -40.25 92.83 0.25 0.134 8867
 8869 3 -40.21 92.63 0.19 0.14 8868
 8870 3 -40.18 92.54 0.12 0.161 8869
 8871 3 -40.09 92.4 0 0.167 8870
 8872 3 -40.03 92.24 0 0.163 8871
 8873 3 -40 92.07 -0.03 0.178 8872
 8874 3 -39.97 91.88 -0.04 0.202 8873
 8875 3 -39.87 91.72 -0.01 0.228 8874
 8876 3 -40.01 91.6 -0.16 0.178 8875
 8877 3 -40.01 91.46 -0.22 0.154 8876
 8878 3 -39.97 91.32 -0.33 0.123 8877
 8879 3 -39.98 91.11 -0.39 0.157 8878
 8880 3 -40.01 91.01 -0.46 0.128 8879
 8881 3 -40.03 90.91 -0.57 0.133 8880
 8882 3 -40.01 90.77 -0.68 0.142 8881
 8883 3 -39.98 90.65 -0.79 0.146 8882
 8884 3 -39.94 90.52 -0.93 0.158 8883
 8885 3 -39.89 90.44 -1.02 0.174 8884
 8886 3 -39.87 90.32 -1.06 0.201 8885
 8887 3 -39.86 90.21 -1.21 0.214 8886
 8888 3 -39.76 90.15 -1.3 0.206 8887
 8889 3 -39.71 90.1 -1.43 0.205 8888
 8890 3 -39.59 89.99 -1.5 0.206 8889
 8891 3 -39.51 89.86 -1.63 0.205 8890
 8892 3 -39.44 89.65 -1.73 0.114 8891
 8893 3 -39.36 89.4 -1.8 0.14 8892
 8894 3 -39.32 89.22 -1.91 0.133 8893
 8895 3 -39.23 89.13 -1.99 0.112 8894
 8896 3 -39.12 89.05 -2.11 0.129 8895
 8897 3 -39.11 89.02 -2.25 0.163 8896
 8898 3 -39.08 88.82 -2.36 0.194 8897
 8899 3 -39.01 88.69 -2.42 0.147 8898
 8900 3 -38.93 88.63 -2.46 0.201 8899
 8901 3 -38.8 88.52 -2.55 0.224 8900
 8902 3 -38.71 88.46 -2.62 0.244 8901
 8903 3 -38.66 88.36 -2.7 0.203 8902
 8904 3 -38.57 88.22 -2.8 0.191 8903
 8905 3 -38.33 88.05 -2.93 0.136 8904
 8906 3 -38.22 87.91 -3.05 0.16 8905
 8907 3 -38.15 87.8 -3.16 0.126 8906
 8908 3 -38.07 87.74 -3.24 0.124 8907
 8909 3 -37.97 87.63 -3.35 0.149 8908
 8910 3 -37.97 87.49 -3.41 0.12 8909
 8911 3 -38.01 87.43 -3.51 0.146 8910
 8912 3 -37.98 87.3 -3.62 0.153 8911
 8913 3 -37.91 87.22 -3.7 0.185 8912
 8914 3 -37.83 87.16 -3.78 0.165 8913
 8915 3 -37.65 87.05 -3.87 0.241 8914
 8916 3 -37.39 87.02 -3.97 0.257 8915
 8917 3 -37.32 87.02 -4.1 0.295 8916
 8918 3 -37.3 86.98 -4.26 0.347 8917
 8919 3 -37.26 86.93 -4.35 0.399 8918
 8920 3 -37.12 86.89 -4.42 0.455 8919
 8921 3 -37.07 86.75 -4.67 0.543 8920
 8922 3 -37.07 86.65 -4.8 0.569 8921
 8923 3 -37.04 86.59 -4.97 0.613 8922
 8924 3 -37.03 86.5 -5.09 0.642 8923
 8925 3 -37.01 86.56 -5.23 0.612 8924
 8926 3 -37.58 87.21 -5.48 0.108 8925
 8927 3 -37.65 87.31 -5.47 0.158 8926
 8928 3 -37.69 87.45 -5.43 0.124 8927
 8929 3 -37.94 87.43 -5.42 0.109 8928
 8930 3 -38.07 87.5 -5.44 0.125 8929
 8931 3 -38.14 87.56 -5.38 0.083 8930
 8932 3 -36.96 86.42 -5.26 0.532 8925
 8933 3 -36.79 86.21 -5.39 0.491 8932
 8934 3 -36.79 86.07 -5.48 0.413 8933
 8935 3 -36.72 85.9 -5.52 0.428 8934
 8936 3 -36.47 85.39 -5.51 0.198 8935
 8937 3 -36.4 85.26 -5.63 0.209 8936
 8938 3 -36.33 85.18 -5.73 0.223 8937
 8939 3 -36.33 84.96 -5.77 0.167 8938
 8940 3 -36.33 84.82 -5.85 0.176 8939
 8941 3 -36.51 84.79 -6.01 0.051 8940
 8942 3 -36.58 84.84 -6.1 0.095 8941
 8943 3 -36.21 84.62 -5.92 0.159 8940
 8944 3 -36.18 84.5 -5.98 0.177 8943
 8945 3 -36.14 84.34 -5.97 0.213 8944
 8946 3 -36.04 84.51 -5.68 0.045 8945
 8947 3 -35.9 84.53 -5.64 0.077 8946
 8948 3 -35.8 84.59 -5.55 0.098 8947
 8949 3 -35.78 84.68 -5.43 0.103 8948
 8950 3 -36.07 84.1 -6.15 0.204 8945
 8951 3 -36.04 83.92 -6.23 0.176 8950
 8952 3 -36 83.73 -6.35 0.169 8951
 8953 3 -35.97 83.59 -6.4 0.174 8952
 8954 3 -35.96 83.46 -6.58 0.168 8953
 8955 3 -35.91 83.42 -6.76 0.16 8954
 8956 3 -35.8 83.34 -6.85 0.155 8955
 8957 3 -35.64 83.37 -6.94 0.185 8956
 8958 3 -35.58 83.26 -7.15 0.175 8957
 8959 3 -35.51 83.2 -7.3 0.158 8958
 8960 3 -35.4 83.1 -7.44 0.181 8959
 8961 3 -35.33 83.09 -7.55 0.229 8960
 8962 3 -35.3 83.04 -7.68 0.287 8961
 8963 3 -35.22 83.01 -7.77 0.331 8962
 8964 3 -35.25 82.98 -7.93 0.4 8963
 8965 3 -35.26 82.82 -8.09 0.421 8964
 8966 3 -35.29 82.71 -8.18 0.401 8965
 8967 3 -35.23 82.65 -8.26 0.312 8966
 8968 3 -35.19 82.53 -8.32 0.197 8967
 8969 3 -35.19 82.43 -8.4 0.174 8968
 8970 3 -35.23 82.28 -8.48 0.193 8969
 8971 3 -35.19 82.15 -8.6 0.132 8970
 8972 3 -35.14 82.06 -8.7 0.124 8971
 8973 3 -35.11 82.01 -8.82 0.141 8972
 8974 3 -35.08 81.93 -8.93 0.164 8973
 8975 3 -35.04 81.78 -9.06 0.162 8974
 8976 3 -35.04 81.71 -9.21 0.192 8975
 8977 3 -35.01 81.6 -9.36 0.234 8976
 8978 3 -34.94 81.46 -9.56 0.261 8977
 8979 3 -34.91 81.31 -9.69 0.218 8978
 8980 3 -34.93 81.2 -10.05 0.146 8979
 8981 3 -34.93 81.15 -10.24 0.163 8980
 8982 3 -34.93 81.15 -10.44 0.173 8981
 8983 3 -34.87 81.03 -10.61 0.222 8982
 8984 3 -34.86 81 -10.83 0.226 8983
 8985 3 -34.83 80.9 -10.97 0.225 8984
 8986 3 -34.78 80.79 -11.14 0.193 8985
 8987 3 -34.79 80.64 -11.3 0.196 8986
 8988 3 -34.8 80.51 -11.45 0.161 8987
 8989 3 -34.76 80.39 -11.58 0.16 8988
 8990 3 -34.68 80.26 -11.73 0.162 8989
 8991 3 -34.58 80.12 -11.91 0.159 8990
 8992 3 -34.57 80.04 -12.09 0.16 8991
 8993 3 -34.5 79.95 -12.19 0.195 8992
 8994 3 -34.47 79.89 -12.41 0.2 8993
 8995 3 -34.47 79.83 -12.52 0.195 8994
 8996 3 -34.48 79.74 -12.73 0.16 8995
 8997 3 -34.51 79.59 -12.84 0.179 8996
 8998 3 -34.57 79.42 -12.97 0.169 8997
 8999 3 -34.62 79.28 -13.15 0.132 8998
 9000 3 -34.61 79.22 -13.32 0.144 8999
 9001 3 -34.65 79.19 -13.43 0.153 9000
 9002 3 -34.65 79.13 -13.62 0.177 9001
 9003 3 -34.64 78.97 -13.84 0.187 9002
 9004 3 -34.65 78.83 -14.08 0.204 9003
 9005 3 -34.54 78.72 -14.23 0.221 9004
 9006 3 -34.5 78.64 -14.4 0.203 9005
 9007 3 -34.43 78.58 -14.56 0.166 9006
 9008 3 -34.34 78.53 -14.66 0.137 9007
 9009 3 -34.28 78.44 -14.81 0.158 9008
 9010 3 -34.19 78.3 -14.91 0.142 9009
 9011 3 -34.12 78.14 -14.98 0.19 9010
 9012 3 -34.09 78.03 -15.01 0.237 9011
 9013 3 -34.01 77.99 -15.1 0.256 9012
 9014 3 -34.01 77.92 -15.37 0.218 9013
 9015 3 -33.94 77.84 -15.51 0.231 9014
 9016 3 -33.86 77.78 -15.67 0.247 9015
 9017 3 -33.83 77.69 -15.86 0.208 9016
 9018 3 -33.79 77.59 -16.06 0.203 9017
 9019 3 -33.79 77.5 -16.17 0.175 9018
 9020 3 -33.76 77.44 -16.39 0.242 9019
 9021 3 -33.72 77.34 -16.53 0.25 9020
 9022 3 -33.66 77.3 -16.8 0.203 9021
 9023 3 -33.59 77.3 -17.03 0.122 9022
 9024 3 -33.52 77.19 -17.16 0.115 9023
 9025 3 -33.43 77.19 -17.37 0.179 9024
 9026 3 -33.38 77.19 -17.59 0.196 9025
 9027 3 -33.21 77.19 -17.8 0.185 9026
 9028 3 -33.14 77.13 -17.92 0.232 9027
 9029 3 -33.03 77.14 -18.05 0.318 9028
 9030 3 -32.85 77.17 -18.12 0.355 9029
 9031 3 -32.75 77.19 -18.19 0.405 9030
 9032 3 -32.71 77.11 -18.26 0.504 9031
 9033 3 -32.58 77.14 -18.21 0.582 9032
 9034 3 -32.49 77.11 -18.16 0.709 9033
 9035 3 -32.35 77.17 -18.23 0.759 9034
 9036 3 -32.22 77.14 -18.19 0.836 9035
 9037 3 -32.14 77.11 -18.28 0.887 9036
 9038 3 -32.07 77.05 -18.32 0.918 9037
 9039 3 -31.99 77.19 -18.16 1.008 9038
 9040 3 -32.22 76.03 -19.69 0.163 9039
 9041 3 -32.13 76 -19.89 0.156 9040
 9042 3 -32.07 76 -20.03 0.191 9041
 9043 3 -32.02 76 -20.19 0.19 9042
 9044 3 -31.91 75.93 -20.41 0.181 9043
 9045 3 -31.87 75.82 -20.55 0.178 9044
 9046 3 -31.84 75.74 -20.66 0.171 9045
 9047 3 -31.8 75.63 -20.82 0.157 9046
 9048 3 -31.71 75.55 -20.94 0.181 9047
 9049 3 -31.68 75.52 -21.14 0.178 9048
 9050 3 -31.59 75.49 -21.26 0.161 9049
 9051 3 -31.53 75.41 -21.48 0.198 9050
 9052 3 -31.5 75.44 -21.67 0.225 9051
 9053 3 -31.44 75.41 -21.85 0.259 9052
 9054 3 -31.37 75.27 -22.01 0.247 9053
 9055 3 -31.35 75.07 -22.26 0.151 9054
 9056 3 -31.34 74.93 -22.39 0.148 9055
 9057 3 -31.35 74.9 -22.57 0.165 9056
 9058 3 -31.32 74.79 -22.66 0.192 9057
 9059 3 -31.34 74.71 -22.82 0.198 9058
 9060 3 -31.26 74.62 -22.94 0.184 9059
 9061 3 -31.16 74.57 -23.12 0.216 9060
 9062 3 -31.03 74.62 -23.39 0.158 9061
 9063 3 -30.98 74.63 -23.55 0.126 9062
 9064 3 -30.98 74.63 -23.71 0.124 9063
 9065 3 -31.03 74.6 -23.91 0.141 9064
 9066 3 -30.96 74.57 -24.12 0.179 9065
 9067 3 -30.98 74.52 -24.25 0.168 9066
 9068 3 -31.05 74.38 -24.38 0.121 9067
 9069 3 -31.07 74.33 -24.58 0.155 9068
 9070 3 -31.09 74.29 -24.68 0.166 9069
 9071 3 -31.12 74.18 -24.83 0.211 9070
 9072 3 -31.18 74.23 -25 0.233 9071
 9073 3 -31.28 74.07 -25.13 0.15 9072
 9074 3 -31.3 74.02 -25.25 0.13 9073
 9075 3 -31.37 73.96 -25.4 0.103 9074
 9076 3 -31.39 73.88 -25.52 0.109 9075
 9077 3 -31.46 73.85 -25.72 0.131 9076
 9078 3 -31.48 73.74 -25.91 0.169 9077
 9079 3 -31.55 73.63 -26.13 0.154 9078
 9080 3 -31.55 73.57 -26.33 0.175 9079
 9081 3 -31.51 73.44 -26.49 0.147 9080
 9082 3 -31.55 73.35 -26.68 0.109 9081
 9083 3 -31.57 73.29 -26.79 0.115 9082
 9084 3 -31.57 73.18 -26.9 0.125 9083
 9085 3 -31.55 73.18 -27.15 0.147 9084
 9086 3 -31.55 73.21 -27.31 0.125 9085
 9087 3 -31.5 73.12 -27.54 0.189 9086
 9088 3 -31.46 73.05 -27.75 0.173 9087
 9089 3 -31.26 72.96 -27.93 0.144 9088
 9090 3 -31.19 72.88 -28.06 0.146 9089
 9091 3 -31.19 72.93 -28.22 0.143 9090
 9092 3 -31.19 72.96 -28.38 0.12 9091
 9093 3 -31.16 72.98 -28.52 0.121 9092
 9094 3 -31.14 72.98 -28.7 0.179 9093
 9095 3 -31.12 72.96 -28.88 0.196 9094
 9096 3 -31 73.07 -29.04 0.193 9095
 9097 3 -30.94 73.09 -29.2 0.139 9096
 9098 3 -30.87 73.12 -29.33 0.148 9097
 9099 3 -30.89 73.18 -29.45 0.185 9098
 9100 3 -30.87 73.23 -29.58 0.234 9099
 9101 3 -30.8 73.2 -29.7 0.275 9100
 9102 3 -30.78 73.22 -29.91 0.322 9101
 9103 3 -30.73 73.2 -30.06 0.367 9102
 9104 3 -30.73 73.12 -30.25 0.33 9103
 9105 3 -30.71 73.2 -30.43 0.272 9104
 9106 3 -30.62 73.48 -30.75 0.134 9105
 9107 3 -30.64 73.51 -30.9 0.177 9106
 9108 3 -30.46 73.65 -30.88 0.168 9107
 9109 3 -30.32 73.7 -30.81 0.187 9108
 9110 3 -30.23 73.73 -30.9 0.22 9109
 9111 3 -30.16 73.82 -30.9 0.277 9110
 9112 3 -30.03 73.92 -30.99 0.293 9111
 9113 3 -29.98 74.04 -31.04 0.336 9112
 9114 3 -29.93 74.25 -31.02 0.301 9113
 9115 3 -29.85 74.31 -30.97 0.291 9114
 9116 3 -29.69 74.4 -31.06 0.268 9115
 9117 3 -29.66 74.51 -31.16 0.252 9116
 9118 3 -29.62 74.65 -31.06 0.316 9117
 9119 3 -29.6 74.84 -30.97 0.281 9118
 9120 3 -29.62 75.03 -30.83 0.215 9119
 9121 3 -29.66 75.28 -30.67 0.154 9120
 9122 3 -29.64 75.45 -30.64 0.17 9121
 9123 3 -29.6 75.59 -30.62 0.215 9122
 9124 3 -29.6 75.7 -30.57 0.19 9123
 9125 3 -29.62 75.81 -30.32 0.154 9124
 9126 3 -29.53 75.89 -30.17 0.121 9125
 9127 3 -29.53 75.95 -30.07 0.148 9126
 9128 3 -29.48 75.98 -29.91 0.176 9127
 9129 3 -29.23 76.06 -29.87 0.168 9128
 9130 3 -29.1 76.15 -29.84 0.147 9129
 9131 3 -28.96 76.23 -29.69 0.166 9130
 9132 3 -28.84 76.18 -29.62 0.219 9131
 9133 3 -28.69 76.12 -29.57 0.206 9132
 9134 3 -28.57 76.07 -29.48 0.186 9133
 9135 3 -28.44 76.01 -29.32 0.16 9134
 9136 3 -28.28 76.03 -29.3 0.164 9135
 9137 3 -28.09 76.06 -29.23 0.16 9136
 9138 3 -27.96 76.09 -29.23 0.16 9137
 9139 3 -27.82 76.15 -29.21 0.199 9138
 9140 3 -27.6 76.37 -29.12 0.128 9139
 9141 3 -27.5 76.42 -29.03 0.138 9140
 9142 3 -27.28 76.45 -28.87 0.138 9141
 9143 3 -27.21 76.45 -28.77 0.161 9142
 9144 3 -27.09 76.45 -28.75 0.252 9143
 9145 3 -26.85 76.2 -29.08 0.1 9144
 9146 3 -26.71 76.09 -29.09 0.151 9145
 9147 3 -26.59 76.12 -29.09 0.128 9146
 9148 3 -26.5 76.06 -28.93 0.123 9147
 9149 3 -26.62 76.12 -28.84 0.163 9148
 9150 3 -26.87 76.28 -28.77 0.082 9149
 9151 3 -27.03 76.39 -28.68 0.074 9150
 9152 3 -27.12 76.64 -28.48 0.112 9144
 9153 3 -27.03 76.67 -28.35 0.144 9152
 9154 3 -27 76.67 -28.19 0.169 9153
 9155 3 -26.94 76.64 -28.05 0.249 9154
 9156 3 -26.82 76.67 -27.96 0.304 9155
 9157 3 -26.78 76.7 -27.8 0.366 9156
 9158 3 -26.71 76.76 -27.66 0.374 9157
 9159 3 -26.64 76.82 -27.55 0.372 9158
 9160 3 -26.55 76.83 -27.44 0.35 9159
 9161 3 -26.46 76.88 -27.35 0.317 9160
 9162 3 -26.35 76.91 -27.3 0.248 9161
 9163 3 -26.09 76.85 -27.33 0.17 9162
 9164 3 -25.98 76.87 -27.33 0.078 9163
 9165 3 -25.82 76.99 -27.16 0.102 9164
 9166 3 -25.75 76.96 -27.04 0.14 9165
 9167 3 -25.69 76.99 -26.88 0.126 9166
 9168 3 -25.59 76.93 -26.74 0.167 9167
 9169 3 -25.46 76.91 -26.65 0.169 9168
 9170 3 -25.5 76.91 -26.47 0.105 9169
 9171 3 -25.55 76.91 -26.33 0.099 9170
 9172 3 -25.5 76.91 -26.15 0.116 9171
 9173 3 -25.43 76.85 -26.04 0.146 9172
 9174 3 -25.37 76.83 -25.9 0.186 9173
 9175 3 -25.21 76.66 -25.79 0.154 9174
 9176 3 -25.12 76.66 -25.68 0.173 9175
 9177 3 -25.05 76.57 -25.5 0.192 9176
 9178 3 -25 76.52 -25.4 0.21 9177
 9179 3 -25.03 76.41 -25.25 0.179 9178
 9180 3 -24.8 76.29 -25.2 0.119 9179
 9181 3 -24.73 76.16 -25.2 0.132 9180
 9182 3 -24.62 76.05 -25.06 0.152 9181
 9183 3 -24.57 75.93 -24.95 0.143 9182
 9184 3 -24.53 75.91 -24.7 0.183 9183
 9185 3 -24.48 75.91 -24.5 0.174 9184
 9186 3 -24.26 75.94 -24.36 0.097 9185
 9187 3 -24.55 75.77 -24.43 0.102 9185
 9188 3 -24.46 75.65 -24.22 0.104 9187
 9189 3 -24.34 75.6 -24.13 0.121 9188
 9190 3 -24.32 75.46 -24.02 0.136 9189
 9191 3 -24.3 75.41 -23.84 0.144 9190
 9192 3 -24.25 75.41 -23.65 0.196 9191
 9193 3 -24.21 75.21 -23.56 0.157 9192
 9194 3 -24.21 75.13 -23.47 0.206 9193
 9195 3 -24.18 74.96 -23.54 0.196 9194
 9196 3 -24.16 74.83 -23.61 0.251 9195
 9197 3 -24.1 74.73 -23.65 0.333 9196
 9198 3 -24.07 74.58 -23.72 0.382 9197
 9199 3 -24.03 74.44 -23.77 0.407 9198
 9200 3 -24.05 74.27 -23.86 0.389 9199
 9201 3 -24.1 74.1 -23.9 0.368 9200
 9202 3 -24.07 73.93 -23.86 0.309 9201
 9203 3 -24.23 73.57 -23.63 0.143 9202
 9204 3 -24.28 73.38 -23.65 0.069 9203
 9205 3 -29.44 75.76 -30.87 0.000125 9124
 9206 3 -29.43 75.95 -30.94 0.086 9205
 9207 3 -30.91 73.42 -31.02 0.087 9107
 9208 3 -31.05 73.29 -31.09 0.12 9207
 9209 3 -31.16 73.26 -31.18 0.107 9208
 9210 3 -37.78 86.79 -5.39 0.13 8932
 9211 3 -39.34 88.65 -2.29 0.059 8898
 9212 3 -41.15 94.1 2.02 0.066 8581
 9213 3 -46.23 95.11 7.87 0.081 7601
 9214 3 -46.3 94.92 7.84 0.147 9213
 9215 3 -46.29 94.62 7.76 0.183 9214
 9216 3 -46.29 94.33 7.67 0.14 9215
 9217 3 -46.29 94.2 7.56 0.132 9216
 9218 3 -46.26 94.11 7.43 0.133 9217
 9219 3 -46.25 93.98 7.29 0.103 9218
 9220 3 -46.16 93.91 7.12 0.086 9219
 9221 3 -46.11 93.78 7.09 0.095 9220
 9222 3 -45.98 93.56 7.01 0.09 9221
 9223 3 -46.01 93.41 6.95 0.097 9222
 9224 3 -45.94 93.22 6.9 0.117 9223
 9225 3 -45.98 93.11 6.85 0.074 9224
 9226 3 -46.09 92.97 6.82 0.095 9225
 9227 3 -46.11 92.69 6.76 0.132 9226
 9228 3 -46.08 92.48 6.73 0.188 9227
 9229 3 -46.01 92.3 6.74 0.163 9228
 9230 3 -46.09 92.09 6.68 0.124 9229
 9231 3 -46.09 91.89 6.61 0.096 9230
 9232 3 -46.11 91.7 6.53 0.135 9231
 9233 3 -46.14 91.56 6.59 0.168 9232
 9234 3 -46.12 91.37 6.53 0.17 9233
 9235 3 -46.14 91.25 6.56 0.183 9234
 9236 3 -45.96 91.03 6.48 0.165 9235
 9237 3 -45.9 90.86 6.44 0.139 9236
 9238 3 -45.86 90.67 6.39 0.133 9237
 9239 3 -45.76 90.48 6.28 0.098 9238
 9240 3 -45.71 90.33 6.23 0.108 9239
 9241 3 -45.72 90.19 6.18 0.114 9240
 9242 3 -45.83 90.06 6.19 0.109 9241
 9243 3 -45.89 89.92 6.15 0.129 9242
 9244 3 -45.89 89.81 6.18 0.127 9243
 9245 3 -45.84 89.67 6.2 0.113 9244
 9246 3 -45.75 89.58 6.23 0.093 9245
 9247 3 -45.69 89.5 6.31 0.114 9246
 9248 3 -45.51 89.34 6.36 0.15 9247
 9249 3 -45.37 89.11 6.35 0.123 9248
 9250 3 -45.29 88.84 6.27 0.069 9249
 9251 3 -45.25 88.58 6.27 0.171 9250
 9252 3 -45.22 88.41 6.28 0.226 9251
 9253 3 -45.12 88.28 6.28 0.279 9252
 9254 3 -45.07 88.17 6.27 0.292 9253
 9255 3 -44.94 88.09 6.31 0.329 9254
 9256 3 -44.86 88 6.34 0.362 9255
 9257 3 -44.78 87.87 6.4 0.316 9256
 9258 3 -44.61 87.8 6.41 0.31 9257
 9259 3 -44.48 87.72 6.44 0.288 9258
 9260 3 -44.29 87.67 6.44 0.281 9259
 9261 3 -44.16 87.66 6.41 0.358 9260
 9262 3 -44.08 87.55 6.44 0.406 9261
 9263 3 -44.01 87.33 6.69 0.284 9262
 9264 3 -43.97 87.16 6.9 0.205 9263
 9265 3 -43.97 87.05 7.12 0.125 9264
 9266 3 -43.91 87.05 7.31 0.086 9265
 9267 3 -43.9 87.09 7.48 0.082 9266
 9268 3 -43.87 87.11 7.64 0.13 9267
 9269 3 -43.76 87.19 7.87 0.158 9268
 9270 3 -43.66 87.08 7.87 0.069 9269
 9271 3 -48 102.98 13.95 0.615 2350
 9272 3 -48.61 102.87 14.53 0.145 9271
 9273 3 -47.59 103.18 13.67 0.515 9271
 9274 3 -47.5 103.28 13.64 0.537 9273
 9275 3 -47.33 103.28 13.59 0.506 9274
 9276 3 -47.25 103.48 13.57 0.441 9275
 9277 3 -47.11 103.57 13.5 0.452 9276
 9278 3 -46.98 103.68 13.47 0.438 9277
 9279 3 -46.86 103.78 13.4 0.407 9278
 9280 3 -46.75 103.78 13.25 0.414 9279
 9281 3 -46.64 103.87 13.22 0.371 9280
 9282 3 -46.51 103.98 13.12 0.367 9281
 9283 3 -46.37 104.09 13.09 0.368 9282
 9284 3 -46.14 104.09 13 0.369 9283
 9285 3 -46.01 104.09 12.9 0.388 9284
 9286 3 -45.86 104.09 12.94 0.396 9285
 9287 3 -45.72 104.18 12.84 0.419 9286
 9288 3 -45.57 104.29 12.74 0.462 9287
 9289 3 -45.44 104.29 12.66 0.489 9288
 9290 3 -45.3 104.38 12.6 0.491 9289
 9291 3 -45.19 104.38 12.47 0.508 9290
 9292 3 -45.08 104.48 12.34 0.489 9291
 9293 3 -44.83 104.48 12.47 0.43 9292
 9294 3 -44.69 104.48 12.42 0.441 9293
 9295 3 -44.51 104.48 12.41 0.448 9294
 9296 3 -44.36 104.48 12.3 0.447 9295
 9297 3 -44.22 104.38 12.24 0.46 9296
 9298 3 -44.04 104.38 12.12 0.445 9297
 9299 3 -43.87 104.48 12.06 0.468 9298
 9300 3 -43.71 104.48 11.95 0.442 9299
 9301 3 -43.53 104.38 11.77 0.399 9300
 9302 3 -43.33 104.38 11.67 0.407 9301
 9303 3 -43.19 104.37 11.6 0.414 9302
 9304 3 -43.07 104.47 11.44 0.406 9303
 9305 3 -42.93 104.47 11.4 0.403 9304
 9306 3 -42.78 104.47 11.31 0.413 9305
 9307 3 -42.61 104.47 11.24 0.429 9306
 9308 3 -42.51 104.47 11.08 0.423 9307
 9309 3 -42.39 104.47 11 0.466 9308
 9310 3 -42.25 104.37 10.83 0.501 9309
 9311 3 -42.11 104.37 10.74 0.534 9310
 9312 3 -42 104.47 10.61 0.534 9311
 9313 3 -41.86 104.47 10.56 0.547 9312
 9314 3 -41.72 104.47 10.41 0.561 9313
 9315 3 -41.57 104.47 10.24 0.56 9314
 9316 3 -41.47 104.58 10.1 0.578 9315
 9317 3 -41.4 104.67 9.93 0.563 9316
 9318 3 -41.25 104.67 9.88 0.548 9317
 9319 3 -41.11 104.67 10.02 0.539 9318
 9320 3 -41.04 104.87 10.01 0.537 9319
 9321 3 -40.91 104.78 9.77 0.491 9320
 9322 3 -40.79 104.97 9.78 0.48 9321
 9323 3 -40.76 105.08 9.67 0.47 9322
 9324 3 -40.65 105.08 9.63 0.484 9323
 9325 3 -40.44 105.17 9.68 0.463 9324
 9326 3 -40.33 105.17 9.53 0.463 9325
 9327 3 -40.22 105.28 9.52 0.465 9326
 9328 3 -40.09 105.28 9.46 0.493 9327
 9329 3 -39.98 105.37 9.35 0.522 9328
 9330 3 -39.9 105.58 9.26 0.5 9329
 9331 3 -39.82 105.67 9.15 0.467 9330
 9332 3 -39.69 105.78 9.11 0.488 9331
 9333 3 -39.59 105.87 9.13 0.463 9332
 9334 3 -39.47 105.97 9.06 0.453 9333
 9335 3 -39.34 106.08 9.07 0.462 9334
 9336 3 -39.22 106.08 9.02 0.454 9335
 9337 3 -39.01 106.17 9 0.465 9336
 9338 3 -38.93 106.37 9.03 0.444 9337
 9339 3 -38.84 106.47 9.09 0.426 9338
 9340 3 -38.72 106.67 9.03 0.407 9339
 9341 3 -38.58 106.78 9.03 0.397 9340
 9342 3 -38.44 106.87 9.02 0.35 9341
 9343 3 -38.34 107.08 8.94 0.37 9342
 9344 3 -38.18 107.17 9.14 0.331 9343
 9345 3 -38.07 107.28 9.17 0.35 9344
 9346 3 -37.98 107.47 9.11 0.356 9345
 9347 3 -37.9 107.67 9.09 0.369 9346
 9348 3 -37.75 107.87 9 0.364 9347
 9349 3 -37.61 108.08 8.93 0.353 9348
 9350 3 -37.51 108.17 8.92 0.325 9349
 9351 3 -37.41 108.37 8.83 0.362 9350
 9352 3 -37.34 108.47 8.91 0.343 9351
 9353 3 -37.22 108.47 8.91 0.359 9352
 9354 3 -37.08 108.67 8.92 0.343 9353
 9355 3 -36.97 108.78 8.93 0.355 9354
 9356 3 -36.8 108.87 8.91 0.403 9355
 9357 3 -36.73 108.97 8.85 0.476 9356
 9358 3 -36.61 109.08 8.86 0.513 9357
 9359 3 -36.54 109.17 8.76 0.563 9358
 9360 3 -36.36 109.28 8.77 0.563 9359
 9361 3 -36.36 109.47 8.82 0.533 9360
 9362 3 -36.29 109.67 8.82 0.52 9361
 9363 3 -36.18 109.78 8.81 0.502 9362
 9364 3 -36.15 109.97 8.76 0.509 9363
 9365 3 -36.08 110.08 8.74 0.447 9364
 9366 3 -36 110.17 8.73 0.426 9365
 9367 3 -35.84 110.28 8.74 0.387 9366
 9368 3 -35.79 110.47 8.66 0.386 9367
 9369 3 -35.72 110.58 8.67 0.412 9368
 9370 3 -35.61 110.67 8.67 0.398 9369
 9371 3 -35.51 110.87 8.68 0.384 9370
 9372 3 -35.53 110.97 8.65 0.371 9371
 9373 3 -35.54 111.08 8.59 0.369 9372
 9374 3 -35.5 111.28 8.62 0.417 9373
 9375 3 -35.37 111.37 8.59 0.386 9374
 9376 3 -35.26 111.58 8.53 0.379 9375
 9377 3 -35.14 111.87 8.45 0.379 9376
 9378 3 -35.07 111.97 8.37 0.384 9377
 9379 3 -35.01 112.17 8.39 0.363 9378
 9380 3 -34.93 112.28 8.3 0.365 9379
 9381 3 -34.76 112.47 8.25 0.371 9380
 9382 3 -34.64 112.58 8.3 0.394 9381
 9383 3 -34.54 112.78 8.3 0.397 9382
 9384 3 -34.36 112.87 8.26 0.391 9383
 9385 3 -34.19 113.08 8.35 0.401 9384
 9386 3 -34.04 113.28 8.45 0.391 9385
 9387 3 -33.93 113.47 8.56 0.417 9386
 9388 3 -33.9 113.67 8.67 0.425 9387
 9389 3 -33.8 113.87 8.7 0.468 9388
 9390 3 -33.79 113.97 8.67 0.488 9389
 9391 3 -33.9 114.17 8.73 0.504 9390
 9392 3 -33.9 114.37 8.75 0.477 9391
 9393 3 -33.82 114.47 8.59 0.438 9392
 9394 3 -33.72 114.58 8.5 0.388 9393
 9395 3 -33.65 114.78 8.48 0.358 9394
 9396 3 -33.53 114.87 8.36 0.365 9395
 9397 3 -33.47 115.08 8.39 0.354 9396
 9398 3 -33.31 115.17 8.2 0.31 9397
 9399 3 -33.17 115.37 8.18 0.295 9398
 9400 3 -33.04 115.47 8.18 0.298 9399
 9401 3 -32.92 115.67 8.19 0.301 9400
 9402 3 -32.71 115.78 8.15 0.301 9401
 9403 3 -32.57 115.87 8.11 0.319 9402
 9404 3 -32.46 115.87 8.18 0.378 9403
 9405 3 -32.33 115.97 8.19 0.394 9404
 9406 3 -32.22 116.08 8.19 0.389 9405
 9407 3 -32.07 116.17 8.31 0.429 9406
 9408 3 -31.97 116.37 8.34 0.438 9407
 9409 3 -31.87 116.37 8.42 0.49 9408
 9410 3 -31.73 116.47 8.39 0.504 9409
 9411 3 -31.68 116.67 8.44 0.489 9410
 9412 3 -31.57 116.78 8.51 0.494 9411
 9413 3 -31.39 116.78 8.59 0.457 9412
 9414 3 -31.3 116.87 8.66 0.444 9413
 9415 3 -31.1 116.97 8.75 0.482 9414
 9416 3 -30.96 117.08 8.8 0.471 9415
 9417 3 -30.82 117.28 8.92 0.484 9416
 9418 3 -30.75 117.37 8.93 0.439 9417
 9419 3 -30.59 117.47 9.1 0.43 9418
 9420 3 -30.46 117.67 9.2 0.418 9419
 9421 3 -30.37 117.78 9.32 0.419 9420
 9422 3 -30.26 117.97 9.49 0.371 9421
 9423 3 -30.19 118.08 9.56 0.336 9422
 9424 3 -30.12 118.28 9.58 0.321 9423
 9425 3 -30.05 118.47 9.57 0.35 9424
 9426 3 -30.03 118.67 9.56 0.375 9425
 9427 3 -29.93 118.87 9.6 0.416 9426
 9428 3 -29.87 119.08 9.63 0.472 9427
 9429 3 -29.82 119.17 9.68 0.474 9428
 9430 3 -29.85 119.28 9.81 0.471 9429
 9431 3 -29.78 119.47 9.95 0.462 9430
 9432 3 -29.82 119.58 10.1 0.441 9431
 9433 3 -29.78 119.78 10.21 0.419 9432
 9434 3 -29.75 119.87 10.4 0.401 9433
 9435 3 -29.68 119.97 10.52 0.362 9434
 9436 3 -29.6 120.17 10.63 0.377 9435
 9437 3 -29.64 120.28 10.74 0.389 9436
 9438 3 -29.66 120.47 10.82 0.422 9437
 9439 3 -29.66 120.58 10.84 0.433 9438
 9440 3 -29.64 120.78 10.92 0.453 9439
 9441 3 -29.62 120.87 10.99 0.431 9440
 9442 3 -29.64 121.08 11.05 0.455 9441
 9443 3 -29.64 121.17 11.18 0.413 9442
 9444 3 -29.55 121.37 11.23 0.424 9443
 9445 3 -29.57 121.58 11.32 0.481 9444
 9446 3 -29.62 121.67 11.44 0.475 9445
 9447 3 -29.66 121.87 11.55 0.454 9446
 9448 3 -29.75 122.08 11.68 0.417 9447
 9449 3 -29.8 122.28 11.83 0.419 9448
 9450 3 -29.87 122.37 11.93 0.402 9449
 9451 3 -29.91 122.58 11.94 0.409 9450
 9452 3 -30.03 122.78 11.92 0.393 9451
 9453 3 -30.07 122.97 11.9 0.389 9452
 9454 3 -30.25 123.08 11.94 0.374 9453
 9455 3 -30.28 123.28 12.05 0.383 9454
 9456 3 -30.35 123.37 12.09 0.379 9455
 9457 3 -30.48 123.58 12.24 0.383 9456
 9458 3 -30.55 123.78 12.27 0.393 9457
 9459 3 -30.64 123.87 12.35 0.399 9458
 9460 3 -30.66 124.17 12.42 0.396 9459
 9461 3 -30.66 124.28 12.47 0.421 9460
 9462 3 -30.68 124.47 12.45 0.466 9461
 9463 3 -30.73 124.67 12.45 0.494 9462
 9464 3 -30.78 124.87 12.57 0.541 9463
 9465 3 -30.82 125.08 12.58 0.569 9464
 9466 3 -30.85 125.28 12.67 0.564 9465
 9467 3 -30.89 125.37 12.75 0.567 9466
 9468 3 -30.89 125.58 12.8 0.566 9467
 9469 3 -30.96 125.78 12.87 0.555 9468
 9470 3 -31 125.87 13.02 0.559 9469
 9471 3 -30.96 126.17 12.93 0.482 9470
 9472 3 -30.96 126.37 12.94 0.483 9471
 9473 3 -31 126.58 12.99 0.457 9472
 9474 3 -31.01 126.67 13.05 0.453 9473
 9475 3 -31.12 126.87 13.06 0.401 9474
 9476 3 -31.18 127.08 13.06 0.381 9475
 9477 3 -31.26 127.28 13.11 0.404 9476
 9478 3 -31.35 127.47 13.12 0.414 9477
 9479 3 -31.43 127.67 13.09 0.435 9478
 9480 3 -31.46 127.78 13.17 0.442 9479
 9481 3 -31.46 127.97 13.16 0.434 9480
 9482 3 -31.51 128.17 13.16 0.46 9481
 9483 3 -31.5 128.48 13.08 0.478 9482
 9484 3 -31.51 128.58 13.08 0.459 9483
 9485 3 -31.5 128.88 13.08 0.481 9484
 9486 3 -31.44 129.08 13.06 0.484 9485
 9487 3 -31.3 129.38 13.08 0.458 9486
 9488 3 -31.23 129.58 13.04 0.444 9487
 9489 3 -31.32 129.77 13.04 0.472 9488
 9490 3 -31.3 129.98 13.02 0.462 9489
 9491 3 -31.19 130.08 13.05 0.459 9490
 9492 3 -31.07 130.27 12.99 0.455 9491
 9493 3 -31.01 130.38 13 0.495 9492
 9494 3 -30.96 130.58 13 0.513 9493
 9495 3 -30.82 130.67 13 0.565 9494
 9496 3 -30.73 130.77 13.02 0.601 9495
 9497 3 -30.64 130.98 13.11 0.676 9496
 9498 3 -30.57 131.08 13.24 0.709 9497
 9499 3 -30.46 131.17 13.32 0.721 9498
 9500 3 -30.3 131.08 13.57 0.693 9499
 9501 3 -30.18 131.08 13.79 0.646 9500
 9502 3 -30.07 131.17 13.84 0.654 9501
 9503 3 -29.94 131.27 13.98 0.618 9502
 9504 3 -29.8 131.17 14.18 0.565 9503
 9505 3 -29.64 131.08 14.31 0.53 9504
 9506 3 -29.57 131.08 14.49 0.475 9505
 9507 3 -29.35 131.08 14.66 0.468 9506
 9508 3 -29.19 131.08 14.83 0.461 9507
 9509 3 -29.05 131.08 14.96 0.438 9508
 9510 3 -28.94 131.08 15.1 0.451 9509
 9511 3 -28.69 131.17 15.17 0.428 9510
 9512 3 -28.48 131.17 15.34 0.438 9511
 9513 3 -28.37 131.17 15.44 0.45 9512
 9514 3 -28.25 131.17 15.57 0.484 9513
 9515 3 -28.19 131.27 15.69 0.459 9514
 9516 3 -28.14 131.27 15.83 0.46 9515
 9517 3 -27.98 131.38 15.97 0.451 9516
 9518 3 -27.76 131.38 16.18 0.438 9517
 9519 3 -27.64 131.27 16.45 0.42 9518
 9520 3 -27.55 131.27 16.59 0.461 9519
 9521 3 -27.43 131.27 16.77 0.431 9520
 9522 3 -27.35 131.27 16.97 0.417 9521
 9523 3 -27.16 131.27 17.15 0.363 9522
 9524 3 -27.03 131.27 17.33 0.36 9523
 9525 3 -26.89 131.18 17.49 0.379 9524
 9526 3 -26.8 131.09 17.63 0.365 9525
 9527 3 -26.69 131.09 17.79 0.358 9526
 9528 3 -26.57 130.99 18.01 0.337 9527
 9529 3 -26.44 131.09 18.11 0.383 9528
 9530 3 -26.35 130.99 18.26 0.337 9529
 9531 3 -26.3 130.89 18.48 0.316 9530
 9532 3 -26.34 130.78 18.66 0.282 9531
 9533 3 -26.14 130.89 18.73 0.302 9532
 9534 3 -26.03 130.89 18.85 0.331 9533
 9535 3 -25.93 130.99 18.91 0.313 9534
 9536 3 -25.89 130.78 19.03 0.328 9535
 9537 3 -25.87 130.89 19.12 0.354 9536
 9538 3 -25.84 130.78 19.3 0.342 9537
 9539 3 -25.85 130.68 19.51 0.334 9538
 9540 3 -25.82 130.59 19.66 0.303 9539
 9541 3 -25.78 130.59 19.85 0.331 9540
 9542 3 -25.76 130.49 19.98 0.284 9541
 9543 3 -25.57 130.59 20.05 0.336 9542
 9544 3 -25.51 130.49 20.23 0.309 9543
 9545 3 -25.4 130.49 20.37 0.299 9544
 9546 3 -25.26 130.49 20.48 0.309 9545
 9547 3 -25.19 130.39 20.66 0.337 9546
 9548 3 -25.01 130.39 20.76 0.313 9547
 9549 3 -24.94 130.28 20.91 0.311 9548
 9550 3 -24.88 130.28 21.01 0.352 9549
 9551 3 -24.85 130.18 21.1 0.362 9550
 9552 3 -24.76 130.09 21.26 0.339 9551
 9553 3 -24.67 129.99 21.34 0.343 9552
 9554 3 -24.58 129.99 21.42 0.339 9553
 9555 3 -24.49 129.89 21.55 0.348 9554
 9556 3 -24.42 129.78 21.66 0.356 9555
 9557 3 -24.33 129.68 21.71 0.36 9556
 9558 3 -24.26 129.49 21.78 0.369 9557
 9559 3 -24.13 129.49 21.85 0.402 9558
 9560 3 -24.08 129.39 21.96 0.397 9559
 9561 3 -23.92 129.39 22.03 0.442 9560
 9562 3 -23.83 129.28 22.1 0.502 9561
 9563 3 -23.76 129.18 22.21 0.525 9562
 9564 3 -23.72 129.09 22.37 0.532 9563
 9565 3 -23.65 128.99 22.44 0.548 9564
 9566 3 -23.58 128.89 22.51 0.559 9565
 9567 3 -23.49 128.78 22.55 0.613 9566
 9568 3 -23.38 128.78 22.59 0.711 9567
 9569 3 -23.58 128.28 22.73 0.497 9568
 9570 3 -23.56 127.79 22.62 0.344 9569
 9571 3 -23.54 127.68 22.66 0.348 9570
 9572 3 -23.52 127.48 22.76 0.333 9571
 9573 3 -23.49 127.29 22.78 0.35 9572
 9574 3 -23.47 127.18 22.84 0.317 9573
 9575 3 -23.49 126.98 22.87 0.325 9574
 9576 3 -23.49 126.79 22.82 0.297 9575
 9577 3 -23.58 126.59 22.89 0.294 9576
 9578 3 -23.67 126.38 22.98 0.284 9577
 9579 3 -23.76 126.09 23 0.304 9578
 9580 3 -23.81 125.98 23.01 0.295 9579
 9581 3 -23.86 125.79 23.09 0.303 9580
 9582 3 -23.94 125.68 23.07 0.303 9581
 9583 3 -24.04 125.48 23.1 0.31 9582
 9584 3 -24.13 125.38 23.09 0.328 9583
 9585 3 -24.24 125.18 23.14 0.353 9584
 9586 3 -24.31 125.09 23.21 0.358 9585
 9587 3 -24.4 124.88 23.1 0.414 9586
 9588 3 -24.42 124.79 23.19 0.428 9587
 9589 3 -24.58 124.68 23.26 0.469 9588
 9590 3 -24.67 124.48 23.32 0.473 9589
 9591 3 -24.69 124.38 23.41 0.458 9590
 9592 3 -24.79 124.29 23.46 0.421 9591
 9593 3 -24.86 124.09 23.5 0.398 9592
 9594 3 -24.97 123.98 23.6 0.364 9593
 9595 3 -25.01 123.79 23.64 0.355 9594
 9596 3 -25.08 123.68 23.73 0.324 9595
 9597 3 -25.15 123.48 23.73 0.344 9596
 9598 3 -25.24 123.38 23.76 0.329 9597
 9599 3 -25.33 123.29 23.78 0.33 9598
 9600 3 -25.49 123.09 23.78 0.344 9599
 9601 3 -25.54 122.88 23.82 0.332 9600
 9602 3 -25.6 122.79 23.87 0.317 9601
 9603 3 -25.67 122.68 23.94 0.324 9602
 9604 3 -25.79 122.48 23.94 0.332 9603
 9605 3 -25.77 122.38 23.96 0.347 9604
 9606 3 -25.88 122.29 23.99 0.333 9605
 9607 3 -25.95 122.09 24.02 0.311 9606
 9608 3 -26.01 121.98 24.08 0.284 9607
 9609 3 -26.11 121.78 24.11 0.283 9608
 9610 3 -26.26 121.78 24.13 0.296 9609
 9611 3 -26.38 121.68 24.15 0.309 9610
 9612 3 -26.49 121.57 24.22 0.3 9611
 9613 3 -26.58 121.48 24.17 0.331 9612
 9614 3 -26.74 121.28 24.36 0.399 9613
 9615 3 -26.86 121.18 24.29 0.458 9614
 9616 3 -26.92 120.98 24.31 0.462 9615
 9617 3 -26.99 120.87 24.33 0.479 9616
 9618 3 -27.17 120.78 24.33 0.469 9617
 9619 3 -27.15 120.57 24.36 0.404 9618
 9620 3 -27.2 120.48 24.38 0.393 9619
 9621 3 -27.24 120.28 24.42 0.365 9620
 9622 3 -27.24 120.07 24.45 0.354 9621
 9623 3 -27.26 119.87 24.49 0.38 9622
 9624 3 -27.31 119.78 24.49 0.388 9623
 9625 3 -27.33 119.48 24.47 0.404 9624
 9626 3 -27.45 119.28 24.45 0.407 9625
 9627 3 -27.49 118.98 24.49 0.385 9626
 9628 3 -27.51 118.78 24.52 0.387 9627
 9629 3 -27.58 118.57 24.54 0.403 9628
 9630 3 -27.63 118.48 24.56 0.402 9629
 9631 3 -27.7 118.28 24.54 0.411 9630
 9632 3 -27.72 118.07 24.65 0.421 9631
 9633 3 -27.69 117.87 24.65 0.42 9632
 9634 3 -27.76 117.78 24.65 0.409 9633
 9635 3 -27.79 117.48 24.61 0.379 9634
 9636 3 -27.83 117.37 24.63 0.37 9635
 9637 3 -27.76 117.18 24.56 0.3 9636
 9638 3 -27.83 117.07 24.56 0.291 9637
 9639 3 -27.81 116.98 24.61 0.293 9638
 9640 3 -27.86 116.87 24.65 0.298 9639
 9641 3 -27.83 116.57 24.51 0.38 9640
 9642 3 -27.83 116.37 24.47 0.388 9641
 9643 3 -27.86 116.18 24.4 0.411 9642
 9644 3 -27.88 115.98 24.4 0.431 9643
 9645 3 -27.94 115.87 24.31 0.44 9644
 9646 3 -27.88 115.68 24.24 0.46 9645
 9647 3 -27.85 115.37 24.17 0.451 9646
 9648 3 -27.83 115.18 24.08 0.438 9647
 9649 3 -27.77 114.98 24.06 0.447 9648
 9650 3 -27.76 114.87 23.9 0.462 9649
 9651 3 -27.74 114.68 23.77 0.476 9650
 9652 3 -27.67 114.48 23.77 0.481 9651
 9653 3 -27.58 114.37 23.72 0.496 9652
 9654 3 -27.51 114.18 23.7 0.55 9653
 9655 3 -27.51 113.98 23.68 0.605 9654
 9656 3 -27.42 113.87 23.74 0.598 9655
 9657 3 -27.29 113.78 23.76 0.538 9656
 9658 3 -27.31 113.68 23.7 0.569 9657
 9659 3 -27.27 113.48 23.68 0.554 9658
 9660 3 -27.27 113.28 23.63 0.539 9659
 9661 3 -27.31 113.07 23.6 0.529 9660
 9662 3 -27.22 112.98 23.52 0.482 9661
 9663 3 -27.27 112.87 23.47 0.446 9662
 9664 3 -27.38 112.57 23.4 0.472 9663
 9665 3 -27.29 112.48 23.41 0.465 9664
 9666 3 -27.42 112.18 23.28 0.463 9665
 9667 3 -27.54 111.98 23.19 0.42 9666
 9668 3 -27.47 111.79 23.19 0.399 9667
 9669 3 -27.45 111.59 23.16 0.348 9668
 9670 3 -27.51 111.38 23.18 0.294 9669
 9671 3 -27.49 111.18 23.14 0.269 9670
 9672 3 -27.45 110.88 23.14 0.292 9671
 9673 3 -27.4 110.68 23.09 0.289 9672
 9674 3 -27.36 110.48 23.14 0.314 9673
 9675 3 -27.33 110.38 23.16 0.34 9674
 9676 3 -27.29 110.29 23.14 0.363 9675
 9677 3 -27.19 109.98 23.05 0.303 9676
 9678 3 -27.2 109.88 23 0.347 9677
 9679 3 -27.2 109.59 22.96 0.368 9678
 9680 3 -27.11 109.48 22.91 0.367 9679
 9681 3 -27.13 109.18 22.87 0.366 9680
 9682 3 -27.02 108.98 22.86 0.419 9681
 9683 3 -27.03 108.88 22.8 0.414 9682
 9684 3 -27.02 108.68 22.8 0.42 9683
 9685 3 -26.96 108.48 22.82 0.424 9684
 9686 3 -26.98 108.29 22.77 0.432 9685
 9687 3 -27.02 108.18 22.89 0.416 9686
 9688 3 -27.12 108.38 22.91 0.072 9687
 9689 3 -27.07 108.29 22.84 0.000125 9688
 9690 3 -27.02 107.98 22.84 0.381 9687
 9691 3 -26.93 107.68 22.68 0.412 9690
 9692 3 -27 107.48 22.73 0.374 9691
 9693 3 -26.93 107.29 22.64 0.375 9692
 9694 3 -26.95 107.09 22.64 0.383 9693
 9695 3 -26.84 106.68 22.55 0.308 9694
 9696 3 -26.89 106.48 22.52 0.337 9695
 9697 3 -26.91 106.38 22.43 0.325 9696
 9698 3 -26.89 106.18 22.41 0.333 9697
 9699 3 -26.89 105.98 22.41 0.326 9698
 9700 3 -27 105.79 22.46 0.319 9699
 9701 3 -26.96 105.68 22.5 0.36 9700
 9702 3 -27 105.48 22.5 0.361 9701
 9703 3 -26.95 105.38 22.46 0.39 9702
 9704 3 -26.84 105.18 22.39 0.399 9703
 9705 3 -26.96 105.09 22.34 0.403 9704
 9706 3 -26.75 104.88 22.23 0.439 9705
 9707 3 -26.77 104.79 22.19 0.483 9706
 9708 3 -26.82 104.59 22.18 0.541 9707
 9709 3 -26.84 104.38 22.18 0.575 9708
 9710 3 -26.82 104.18 22.12 0.583 9709
 9711 3 -26.82 103.98 22.09 0.565 9710
 9712 3 -27.05 103.98 22.21 0.502 9711
 9713 3 -26.96 103.79 22.09 0.533 9712
 9714 3 -27.14 103.68 22.18 0.449 9713
 9715 3 -27.37 103.98 22.77 0.077 9714
 9716 3 -27.39 103.88 22.88 0.079 9715
 9717 3 -27.46 103.88 23.01 0.112 9716
 9718 3 -27.43 103.88 23.13 0.08 9717
 9719 3 -27.43 103.78 23.33 0.096 9718
 9720 3 -27.59 103.68 23.52 0.079 9719
 9721 3 -27.62 103.68 23.67 0.091 9720
 9722 3 -27.62 103.68 23.79 0.102 9721
 9723 3 -27.62 103.68 23.95 0.093 9722
 9724 3 -27.71 103.78 24.06 0.075 9723
 9725 3 -27.82 103.78 24.15 0.129 9724
 9726 3 -27.93 103.68 24.24 0.116 9725
 9727 3 -28.05 103.57 24.31 0.115 9726
 9728 3 -27.2 103.48 22.12 0.421 9714
 9729 3 -27.18 103.29 22.03 0.385 9728
 9730 3 -27.25 103.09 21.89 0.364 9729
 9731 3 -27.18 102.88 21.87 0.364 9730
 9732 3 -27.23 102.88 21.78 0.354 9731
 9733 3 -27.27 102.79 21.93 0.352 9732
 9734 3 -27.27 102.59 21.75 0.387 9733
 9735 3 -27.25 102.38 21.66 0.395 9734
 9736 3 -27.23 102.29 21.62 0.396 9735
 9737 3 -27.23 102.09 21.53 0.401 9736
 9738 3 -27.23 101.98 21.61 0.372 9737
 9739 3 -27.23 101.79 21.52 0.375 9738
 9740 3 -27.21 101.59 21.5 0.426 9739
 9741 3 -27.3 101.48 21.46 0.428 9740
 9742 3 -27.32 101.29 21.46 0.471 9741
 9743 3 -27.27 101.09 21.46 0.55 9742
 9744 3 -27.25 100.88 21.55 0.566 9743
 9745 3 -27.23 100.79 21.37 0.626 9744
 9746 3 -27.28 100.59 21.34 0.622 9745
 9747 3 -27.32 100.48 21.32 0.595 9746
 9748 3 -27.34 100.29 21.32 0.558 9747
 9749 3 -27.32 100.18 21.12 0.524 9748
 9750 3 -27.41 99.98 21.09 0.502 9749
 9751 3 -27.39 99.79 21.12 0.484 9750
 9752 3 -27.39 99.51 21.23 0.44 9751
 9753 3 -27.36 99.42 21.18 0.498 9752
 9754 3 -27.37 99.29 21.12 0.512 9753
 9755 3 -27.41 99.1 21.18 0.471 9754
 9756 3 -27.39 98.98 21.18 0.44 9755
 9757 3 -27.34 98.63 21.32 0.371 9756
 9758 3 -27.39 98.48 21.27 0.376 9757
 9759 3 -27.43 98.26 21.34 0.325 9758
 9760 3 -27.41 98.12 21.25 0.343 9759
 9761 3 -27.41 97.92 21.21 0.335 9760
 9762 3 -27.32 97.71 21.28 0.393 9761
 9763 3 -27.41 97.59 21.25 0.368 9762
 9764 3 -27.41 97.48 21.25 0.379 9763
 9765 3 -27.46 97.35 21.23 0.367 9764
 9766 3 -27.41 97.12 21.21 0.382 9765
 9767 3 -27.64 97.13 21.16 0.028 9766
 9768 3 -27.46 96.98 21.16 0.395 9766
 9769 3 -27.43 96.74 21.14 0.424 9768
 9770 3 -27.43 96.54 21.09 0.422 9769
 9771 3 -27.43 96.32 21.05 0.406 9770
 9772 3 -27.43 96.06 21.07 0.398 9771
 9773 3 -27.34 95.84 21.05 0.468 9772
 9774 3 -27.45 95.78 21.05 0.46 9773
 9775 3 -27.43 95.65 21.03 0.507 9774
 9776 3 -27.39 95.42 21.07 0.611 9775
 9777 3 -27.39 95.29 20.91 0.639 9776
 9778 3 -27.5 95.17 20.96 0.612 9777
 9779 3 -27.45 94.93 21 0.625 9778
 9780 3 -27.7 95.23 20.59 0.028 9779
 9781 3 -27.46 94.76 21 0.633 9779
 9782 3 -27.48 94.63 21.03 0.637 9781
 9783 3 -27.43 94.49 20.91 0.629 9782
 9784 3 -27.43 94.38 20.97 0.55 9783
 9785 3 -27.39 94.21 20.97 0.511 9784
 9786 3 -27.34 94.01 20.94 0.471 9785
 9787 3 -27.21 93.73 20.88 0.444 9786
 9788 3 -27.14 93.4 20.79 0.41 9787
 9789 3 -27.16 93.26 20.76 0.43 9788
 9790 3 -27.14 93.09 20.69 0.397 9789
 9791 3 -27.16 92.92 20.6 0.384 9790
 9792 3 -27.14 92.71 20.6 0.387 9791
 9793 3 -27.18 92.57 20.58 0.399 9792
 9794 3 -27.2 92.4 20.51 0.408 9793
 9795 3 -27.23 92.15 20.44 0.372 9794
 9796 3 -27.27 91.98 20.33 0.373 9795
 9797 3 -27.23 91.82 20.26 0.382 9796
 9798 3 -27.16 91.82 19.79 0.055 9797
 9799 3 -27.23 91.63 20.31 0.382 9797
 9800 3 -27.16 91.48 20.26 0.412 9799
 9801 3 -27.16 91.34 20.22 0.475 9800
 9802 3 -27.07 91.18 20.26 0.498 9801
 9803 3 -27.11 91.01 20.26 0.507 9802
 9804 3 -27.07 90.85 20.24 0.569 9803
 9805 3 -27.12 90.68 20.22 0.582 9804
 9806 3 -27.14 90.51 20.19 0.567 9805
 9807 3 -27.23 90.4 20.08 0.57 9806
 9808 3 -27.45 90.31 20.06 0.518 9807
 9809 3 -27.53 90.23 19.97 0.465 9808
 9810 3 -27.62 90.15 19.79 0.452 9809
 9811 3 -27.68 89.98 19.79 0.45 9810
 9812 3 -27.77 89.93 19.76 0.454 9811
 9813 3 -27.82 89.76 19.74 0.46 9812
 9814 3 -27.84 89.53 19.79 0.452 9813
 9815 3 -27.84 89.31 19.81 0.404 9814
 9816 3 -27.84 89.17 19.74 0.438 9815
 9817 3 -27.75 88.93 19.76 0.437 9816
 9818 3 -27.75 88.79 19.79 0.429 9817
 9819 3 -27.71 88.62 19.79 0.424 9818
 9820 3 -27.77 88.43 19.85 0.455 9819
 9821 3 -27.82 88.34 19.78 0.451 9820
 9822 3 -27.87 88.23 19.76 0.477 9821
 9823 3 -27.86 88.03 19.74 0.521 9822
 9824 3 -27.82 87.82 19.74 0.502 9823
 9825 3 -27.84 87.74 19.65 0.507 9824
 9826 3 -27.7 87.51 19.51 0.562 9825
 9827 3 -27.66 87.37 19.49 0.544 9826
 9828 3 -27.68 87.23 19.38 0.515 9827
 9829 3 -27.66 87.09 19.29 0.554 9828
 9830 3 -27.59 86.9 19.1 0.553 9829
 9831 3 -27.55 86.73 18.97 0.551 9830
 9832 3 -27.53 86.59 18.85 0.583 9831
 9833 3 -27.39 86.26 18.92 0.525 9832
 9834 3 -27.37 86.07 18.9 0.523 9833
 9835 3 -27.45 85.95 18.9 0.528 9834
 9836 3 -27.43 85.73 19.03 0.512 9835
 9837 3 -27.43 85.56 19.12 0.45 9836
 9838 3 -27.41 85.4 19.16 0.426 9837
 9839 3 -27.43 85.26 19.2 0.437 9838
 9840 3 -27.55 85.13 19.27 0.511 9839
 9841 3 -27.68 84.98 19.36 0.515 9840
 9842 3 -27.71 84.84 19.39 0.53 9841
 9843 3 -27.78 84.73 19.38 0.508 9842
 9844 3 -27.77 84.57 19.43 0.51 9843
 9845 3 -27.8 84.4 19.45 0.492 9844
 9846 3 -27.75 84.18 19.45 0.472 9845
 9847 3 -27.66 83.96 19.52 0.445 9846
 9848 3 -27.71 83.76 19.55 0.429 9847
 9849 3 -27.84 83.6 19.48 0.405 9848
 9850 3 -27.91 83.42 19.57 0.422 9849
 9851 3 -28.02 83.29 19.5 0.427 9850
 9852 3 -28.11 83.1 19.57 0.348 9851
 9853 3 -28.11 82.98 19.61 0.391 9852
 9854 3 -28.02 82.74 19.77 0.446 9853
 9855 3 -28.11 82.7 19.73 0.48 9854
 9856 3 -28.03 82.46 19.96 0.491 9855
 9857 3 -28.07 82.34 20 0.529 9856
 9858 3 -28.18 82.2 19.95 0.491 9857
 9859 3 -28.16 82.04 19.95 0.509 9858
 9860 3 -28.23 81.88 19.96 0.473 9859
 9861 3 -28.27 81.65 20.04 0.428 9860
 9862 3 -28.34 81.46 20.3 0.369 9861
 9863 3 -28.32 81.23 20.13 0.433 9862
 9864 3 -28.32 81.06 20.16 0.485 9863
 9865 3 -28.41 80.93 20.23 0.5 9864
 9866 3 -28.43 80.78 20.2 0.519 9865
 9867 3 -28.48 80.62 20.2 0.51 9866
 9868 3 -28.52 80.46 20.14 0.506 9867
 9869 3 -28.55 80.26 20.11 0.467 9868
 9870 3 -28.59 80.12 20.07 0.398 9869
 9871 3 -28.8 79.99 20.13 0.477 9870
 9872 3 -28.89 79.81 20.05 0.502 9871
 9873 3 -28.94 79.62 20.09 0.506 9872
 9874 3 -28.99 79.46 20.07 0.492 9873
 9875 3 -28.99 79.24 20.13 0.468 9874
 9876 3 -29.06 79.07 20.16 0.466 9875
 9877 3 -29.04 78.9 20.23 0.468 9876
 9878 3 -29.03 78.73 20.25 0.447 9877
 9879 3 -28.94 78.56 20.23 0.45 9878
 9880 3 -28.83 78.43 20.23 0.439 9879
 9881 3 -28.88 78.28 20.18 0.459 9880
 9882 3 -29.1 78.07 20.13 0.467 9881
 9883 3 -29.1 77.93 20.05 0.468 9882
 9884 3 -29.1 77.79 20 0.456 9883
 9885 3 -29.22 77.6 20.02 0.48 9884
 9886 3 -29.28 77.46 19.96 0.512 9885
 9887 3 -29.37 77.29 19.86 0.523 9886
 9888 3 -29.42 77.18 19.8 0.536 9887
 9889 3 -29.47 77.01 19.8 0.537 9888
 9890 3 -29.58 76.82 19.77 0.543 9889
 9891 3 -29.63 76.67 19.75 0.552 9890
 9892 3 -29.58 76.48 19.75 0.569 9891
 9893 3 -29.65 76.28 19.84 0.584 9892
 9894 3 -29.63 76.13 19.8 0.608 9893
 9895 3 -29.67 75.98 19.88 0.6 9894
 9896 3 -29.69 75.84 19.79 0.625 9895
 9897 3 -29.65 75.68 19.8 0.607 9896
 9898 3 -29.65 75.43 19.84 0.554 9897
 9899 3 -29.53 75.21 19.87 0.512 9898
 9900 3 -29.54 74.99 19.78 0.514 9899
 9901 3 -29.72 74.82 19.74 0.499 9900
 9902 3 -29.65 74.65 19.74 0.491 9901
 9903 3 -29.78 74.46 19.74 0.496 9902
 9904 3 -29.74 74.26 19.69 0.495 9903
 9905 3 -29.83 74.09 19.67 0.494 9904
 9906 3 -29.92 73.93 19.67 0.487 9905
 9907 3 -29.85 73.73 19.58 0.477 9906
 9908 3 -29.83 73.62 19.6 0.462 9907
 9909 3 -29.9 73.54 19.65 0.473 9908
 9910 3 -29.85 73.38 19.53 0.44 9909
 9911 3 -29.85 73.23 19.51 0.437 9910
 9912 3 -29.85 73.01 19.42 0.451 9911
 9913 3 -29.83 72.9 19.35 0.426 9912
 9914 3 -29.81 72.73 19.28 0.463 9913
 9915 3 -29.78 72.57 19.21 0.472 9914
 9916 3 -29.76 72.4 19.24 0.498 9915
 9917 3 -29.78 72.26 19.24 0.462 9916
 9918 3 -29.81 72.07 19.15 0.496 9917
 9919 3 -29.83 71.96 19.1 0.497 9918
 9920 3 -29.92 71.71 19.03 0.529 9919
 9921 3 -29.85 71.51 18.96 0.545 9920
 9922 3 -29.88 71.34 18.9 0.509 9921
 9923 3 -29.94 71.09 18.85 0.551 9922
 9924 3 -30.01 70.9 18.76 0.553 9923
 9925 3 -29.94 70.73 18.69 0.535 9924
 9926 3 -29.88 70.56 18.6 0.465 9925
 9927 3 -30.13 70.45 18.55 0.451 9926
 9928 3 -30.13 70.24 18.46 0.43 9927
 9929 3 -30.12 70.01 18.37 0.434 9928
 9930 3 -30.15 69.84 18.35 0.437 9929
 9931 3 -30.13 69.62 18.3 0.461 9930
 9932 3 -30.06 69.43 18.19 0.487 9931
 9933 3 -30.17 69.23 18.17 0.502 9932
 9934 3 -30.12 69.03 18.14 0.55 9933
 9935 3 -30.12 68.76 18.17 0.6 9934
 9936 3 -30.13 68.57 18.1 0.61 9935
 9937 3 -30.17 68.4 18.12 0.619 9936
 9938 3 -30.26 68.24 18.08 0.573 9937
 9939 3 -30.29 68.01 18.17 0.59 9938
 9940 3 -30.38 67.85 18.17 0.618 9939
 9941 3 -30.47 67.67 18.26 0.685 9940
 9942 3 -30.49 67.53 18.31 0.72 9941
 9943 3 -30.53 67.31 18.4 0.749 9942
 9944 3 -30.6 66.9 18.72 0.673 9943
 9945 3 -30.63 66.7 18.76 0.664 9944
 9946 3 -30.69 66.51 18.78 0.634 9945
 9947 3 -30.69 66.29 18.85 0.593 9946
 9948 3 -30.76 66.09 18.97 0.578 9947
 9949 3 -30.76 65.9 19.06 0.566 9948
 9950 3 -30.79 65.76 19.21 0.555 9949
 9951 3 -30.81 65.59 19.32 0.519 9950
 9952 3 -30.9 65.43 19.36 0.56 9951
 9953 3 -30.9 65.26 19.43 0.571 9952
 9954 3 -30.92 65.01 19.48 0.572 9953
 9955 3 -30.97 64.84 19.66 0.589 9954
 9956 3 -31.04 64.71 19.68 0.559 9955
 9957 3 -31.12 64.59 19.91 0.536 9956
 9958 3 -31.13 64.4 20.09 0.525 9957
 9959 3 -31.13 64.29 20.15 0.534 9958
 9960 3 -31.13 64.12 20.31 0.532 9959
 9961 3 -31.21 64.04 20.38 0.523 9960
 9962 3 -31.19 63.84 20.48 0.506 9961
 9963 3 -31.24 63.68 20.63 0.536 9962
 9964 3 -31.26 63.53 20.7 0.522 9963
 9965 3 -31.29 63.38 20.79 0.543 9964
 9966 3 -31.33 63.17 20.84 0.549 9965
 9967 3 -31.31 62.92 20.9 0.547 9966
 9968 3 -31.38 62.74 20.95 0.564 9967
 9969 3 -31.42 62.53 20.95 0.555 9968
 9970 3 -31.49 62.32 20.97 0.584 9969
 9971 3 -31.53 62.16 21.04 0.605 9970
 9972 3 -31.67 62.07 21.13 0.602 9971
 9973 3 -31.76 61.92 21.13 0.617 9972
 9974 3 -31.83 61.78 21.2 0.649 9973
 9975 3 -31.81 61.67 21.31 0.699 9974
 9976 3 -31.85 61.52 21.34 0.757 9975
 9977 3 -31.83 61.45 21.52 0.793 9976
 9978 3 -31.78 61.38 21.61 0.803 9977
 9979 3 -30.99 61.28 21.98 0.386 9978
 9980 3 -30.85 61.13 21.9 0.441 9979
 9981 3 -30.79 61.06 21.98 0.525 9980
 9982 3 -30.72 60.95 22 0.619 9981
 9983 3 -30.72 60.64 21.93 0.789 9982
 9984 3 -30.78 60.49 21.98 0.826 9983
 9985 3 -30.76 60.35 22.06 0.804 9984
 9986 3 -30.74 60.17 22.11 0.745 9985
 9987 3 -30.72 59.99 22.11 0.712 9986
 9988 3 -30.72 59.82 22.16 0.685 9987
 9989 3 -31.08 59.85 22.95 0.111 9988
 9990 3 -31.08 59.92 23.07 0.09 9989
 9991 3 -31.08 59.99 23.18 0.095 9990
 9992 3 -31.08 60.06 23.38 0.114 9991
 9993 3 -30.97 60.13 23.45 0.142 9992
 9994 3 -30.97 60.2 23.59 0.108 9993
 9995 3 -30.72 59.63 21.98 0.645 9988
 9996 3 -30.76 59.43 21.97 0.681 9995
 9997 3 -30.69 59.35 22.04 0.698 9996
 9998 3 -30.74 59.13 22.02 0.619 9997
 9999 3 -30.72 58.87 21.95 0.54 9998
 10000 3 -30.62 58.7 21.88 0.481 9999
 10001 3 -30.47 58.6 21.88 0.446 10000
 10002 3 -30.83 58.88 21.7 0.13 10001
 10003 3 -30.72 59 21.75 0.147 10002
 10004 3 -30.74 59.09 21.82 0.000125 10003
 10005 3 -30.38 58.55 21.91 0.139 10004
 10006 3 -30.19 58.21 21.82 0.12 10005
 10007 3 -30.31 58.59 21.97 0.139 10005
 10008 3 -30.87 58.24 21.79 0.115 10007
 10009 3 -30.15 58.66 22.09 0.139 10007
 10010 3 -30.69 58.38 21.95 0.095 10009
 10011 3 -30.78 58.28 21.95 0.000125 10010
 10012 3 -29.85 58.8 22.34 0.139 10009
 10013 3 -29.65 58.92 22.5 0.09 10012
 10014 3 -29.6 58.89 22.63 0.046 10013
 10015 3 -29.88 58.2 21.57 0.114 10001
 10016 3 -29.72 58.16 21.56 0.138 10015
 10017 3 -29.6 58.03 21.56 0.101 10016
 10018 3 -29.51 57.96 21.56 0.131 10017
 10019 3 -29.33 57.85 21.59 0.117 10018
 10020 3 -29.26 57.75 21.52 0.000125 10019
 10021 3 -30.44 59.52 22.07 0.161 9998
 10022 3 -30.62 59.56 22.06 0.082 10021
 10023 3 -32.07 61.25 21.47 0.593 9978
 10024 3 -32.68 60.95 21.23 0.496 10023
 10025 3 -32.8 60.82 21.25 0.452 10024
 10026 3 -32.85 60.67 21.27 0.443 10025
 10027 3 -32.92 60.52 21.34 0.46 10026
 10028 3 -33 60.38 21.36 0.458 10027
 10029 3 -33.07 60.24 21.38 0.465 10028
 10030 3 -33.18 60.13 21.45 0.495 10029
 10031 3 -33.31 60.03 21.52 0.504 10030
 10032 3 -33.31 59.84 21.54 0.561 10031
 10033 3 -33.28 59.67 21.63 0.569 10032
 10034 3 -33.35 59.48 21.61 0.598 10033
 10035 3 -33.35 59.31 21.61 0.608 10034
 10036 3 -33.43 59.16 21.65 0.595 10035
 10037 3 -33.45 58.95 21.66 0.569 10036
 10038 3 -33.55 58.81 21.68 0.534 10037
 10039 3 -33.6 58.6 21.66 0.512 10038
 10040 3 -33.56 58.31 21.47 0.447 10039
 10041 3 -33.6 58.2 21.57 0.474 10040
 10042 3 -33.67 58.1 21.59 0.485 10041
 10043 3 -33.85 58.05 21.47 0.475 10042
 10044 3 -33.91 57.93 21.7 0.463 10043
 10045 3 -33.85 57.78 21.66 0.546 10044
 10046 3 -33.82 57.53 21.54 0.637 10045
 10047 3 -33.92 57.38 21.57 0.664 10046
 10048 3 -33.92 57.17 21.63 0.647 10047
 10049 3 -33.93 56.98 21.63 0.625 10048
 10050 3 -34.07 56.84 21.7 0.589 10049
 10051 3 -34.09 56.63 21.7 0.597 10050
 10052 3 -34.14 56.45 21.66 0.575 10051
 10053 3 -34.22 56.25 21.72 0.56 10052
 10054 3 -34.28 56.06 21.68 0.608 10053
 10055 3 -34.39 55.92 21.68 0.602 10054
 10056 3 -34.43 55.74 21.77 0.609 10055
 10057 3 -34.46 55.56 21.73 0.614 10056
 10058 3 -34.43 55.38 21.75 0.629 10057
 10059 3 -34.46 55.2 21.72 0.679 10058
 10060 3 -34.54 55.06 21.79 0.684 10059
 10061 3 -34.61 54.93 21.84 0.691 10060
 10062 3 -33.82 54.49 21.62 0.445 10061
 10063 3 -33.85 54.31 21.58 0.456 10062
 10064 3 -33.81 54.18 21.62 0.423 10063
 10065 3 -33.58 54.06 21.66 0.427 10064
 10066 3 -33.44 53.95 21.64 0.421 10065
 10067 3 -33.39 53.8 21.6 0.392 10066
 10068 3 -33.33 53.63 21.64 0.378 10067
 10069 3 -33.22 53.5 21.69 0.371 10068
 10070 3 -33.18 53.37 21.66 0.336 10069
 10071 3 -33.08 53.2 21.67 0.336 10070
 10072 3 -33.07 53.03 21.71 0.35 10071
 10073 3 -33.04 52.85 21.8 0.357 10072
 10074 3 -32.93 52.67 21.96 0.365 10073
 10075 3 -32.87 52.48 21.98 0.399 10074
 10076 3 -32.76 52.24 21.98 0.407 10075
 10077 3 -32.72 52.13 22.01 0.494 10076
 10078 3 -32.68 51.85 21.89 0.456 10077
 10079 3 -32.68 51.63 21.92 0.391 10078
 10080 3 -32.68 51.41 21.73 0.404 10079
 10081 3 -32.65 51.21 21.67 0.379 10080
 10082 3 -32.6 51.02 21.64 0.415 10081
 10083 3 -32.56 50.8 21.58 0.408 10082
 10084 3 -32.6 50.63 21.58 0.364 10083
 10085 3 -32.58 50.45 21.58 0.353 10084
 10086 3 -32.58 50.27 21.6 0.356 10085
 10087 3 -32.61 50.07 21.58 0.33 10086
 10088 3 -32.61 49.95 21.67 0.344 10087
 10089 3 -32.74 49.78 21.69 0.333 10088
 10090 3 -32.75 49.63 21.76 0.305 10089
 10091 3 -32.83 49.45 21.82 0.301 10090
 10092 3 -32.97 49.35 21.94 0.338 10091
 10093 3 -32.98 49.24 22.03 0.389 10092
 10094 3 -33.04 49.14 22.19 0.459 10093
 10095 3 -33.16 49.1 22.37 0.52 10094
 10096 3 -33.22 48.99 22.46 0.587 10095
 10097 3 -33.3 48.81 22.53 0.635 10096
 10098 3 -33.33 48.62 22.53 0.628 10097
 10099 3 -33.36 48.52 22.67 0.624 10098
 10100 3 -33.5 48.42 22.82 0.585 10099
 10101 3 -33.62 48.32 22.87 0.553 10100
 10102 3 -33.69 48.27 22.98 0.539 10101
 10103 3 -33.8 48.1 23.03 0.581 10102
 10104 3 -33.87 48.02 23.08 0.642 10103
 10105 3 -33.9 47.88 23.23 0.721 10104
 10106 3 -33.93 47.78 23.28 0.752 10105
 10107 3 -33.94 47.71 23.42 0.832 10106
 10108 3 -33.91 47.49 23.44 0.844 10107
 10109 3 -33.97 47.41 23.6 0.825 10108
 10110 3 -33.94 47.2 23.66 0.855 10109
 10111 3 -33.98 47.03 23.67 0.837 10110
 10112 3 -34.05 46.88 23.76 0.814 10111
 10113 3 -34.15 46.78 23.85 0.773 10112
 10114 3 -34.19 46.75 23.94 0.802 10113
 10115 3 -34.29 46.57 23.94 0.844 10114
 10116 3 -34.38 46.53 23.98 0.941 10115
 10117 3 -34.5 47.38 25.26 0.285 10116
 10118 3 -34.58 47.35 25.42 0.296 10117
 10119 3 -34.7 47.42 25.55 0.305 10118
 10120 3 -34.8 47.38 25.69 0.262 10119
 10121 3 -34.87 47.4 25.87 0.265 10120
 10122 3 -34.97 47.42 26.03 0.282 10121
 10123 3 -35.01 47.5 26.17 0.349 10122
 10124 3 -35.08 47.53 26.3 0.415 10123
 10125 3 -35.15 47.57 26.46 0.379 10124
 10126 3 -35.12 47.76 26.62 0.398 10125
 10127 3 -35.15 47.83 26.76 0.366 10126
 10128 3 -35.37 47.64 26.83 0.202 10127
 10129 3 -35.52 47.44 26.96 0.169 10128
 10130 3 -35.61 47.49 27.08 0.184 10129
 10131 3 -35.69 47.54 27.24 0.192 10130
 10132 3 -35.79 47.56 27.39 0.211 10131
 10133 3 -35.83 47.53 27.55 0.214 10132
 10134 3 -35.95 47.47 27.74 0.196 10133
 10135 3 -36.09 47.42 27.92 0.224 10134
 10136 3 -36.15 47.36 28.01 0.224 10135
 10137 3 -36.37 47.36 28.12 0.241 10136
 10138 3 -36.57 47.32 28.23 0.231 10137
 10139 3 -36.69 47.25 28.28 0.243 10138
 10140 3 -36.82 47.21 28.32 0.263 10139
 10141 3 -36.98 47.25 28.3 0.36 10140
 10142 3 -37.18 47.38 28.26 0.447 10141
 10143 3 -37.3 47.33 28.26 0.514 10142
 10144 3 -37.44 47.36 28.33 0.535 10143
 10145 3 -37.58 47.24 28.32 0.574 10144
 10146 3 -37.68 47.07 28.41 0.598 10145
 10147 3 -37.76 47 28.46 0.635 10146
 10148 3 -37.84 46.89 28.51 0.679 10147
 10149 3 -37.94 46.68 28.48 0.752 10148
 10150 3 -38 46.56 28.46 0.767 10149
 10151 3 -38.13 46.54 28.69 0.761 10150
 10152 3 -38.19 46.51 28.92 0.694 10151
 10153 3 -38.27 46.32 28.94 0.644 10152
 10154 3 -38.38 46.25 28.92 0.599 10153
 10155 3 -38.55 46.28 28.85 0.597 10154
 10156 3 -38.62 46.14 28.99 0.517 10155
 10157 3 -38.76 45.94 29.03 0.44 10156
 10158 3 -38.87 45.89 29.1 0.344 10157
 10159 3 -39.07 45.78 29.1 0.23 10158
 10160 3 -39.19 45.64 29.16 0.185 10159
 10161 3 -39.3 45.46 29.37 0.186 10160
 10162 3 -39.51 45.36 29.42 0.178 10161
 10163 3 -39.59 45.24 29.51 0.183 10162
 10164 3 -39.76 45.17 29.58 0.187 10163
 10165 3 -39.9 45.08 29.62 0.199 10164
 10166 3 -40.01 44.97 29.66 0.16 10165
 10167 3 -40.08 44.82 29.74 0.102 10166
 10168 3 -40.19 44.71 29.85 0.121 10167
 10169 3 -40.3 44.63 29.89 0.112 10168
 10170 3 -40.37 44.5 29.94 0.161 10169
 10171 3 -40.37 44.39 30.08 0.171 10170
 10172 3 -40.43 44.32 30.19 0.193 10171
 10173 3 -40.51 44.18 30.23 0.262 10172
 10174 3 -40.57 44.04 30.32 0.294 10173
 10175 3 -40.62 44.03 30.46 0.35 10174
 10176 3 -40.65 43.67 30.05 0.154 10175
 10177 3 -40.62 43.51 29.89 0.113 10176
 10178 3 -40.63 43.39 29.8 0.13 10177
 10179 3 -40.68 43.28 29.71 0.137 10178
 10180 3 -40.66 43.19 29.6 0.156 10179
 10181 3 -40.65 43.07 29.51 0.151 10180
 10182 3 -40.66 42.89 29.39 0.137 10181
 10183 3 -40.63 42.85 29.26 0.127 10182
 10184 3 -40.65 42.75 29.16 0.099 10183
 10185 3 -40.63 42.67 29.03 0.117 10184
 10186 3 -40.58 42.61 28.89 0.114 10185
 10187 3 -40.61 42.58 28.75 0.11 10186
 10188 3 -40.55 42.5 28.61 0.156 10187
 10189 3 -40.55 42.44 28.49 0.161 10188
 10190 3 -40.54 42.43 28.34 0.192 10189
 10191 3 -40.58 42.35 28.18 0.178 10190
 10192 3 -40.58 42.39 28.02 0.164 10191
 10193 3 -40.51 42.26 27.93 0.16 10192
 10194 3 -40.55 42.13 27.86 0.178 10193
 10195 3 -40.47 42.25 27.68 0.281 10194
 10196 3 -40.5 42.25 27.56 0.387 10195
 10197 3 -40.45 42.32 27.45 0.46 10196
 10198 3 -40.4 42.25 27.33 0.512 10197
 10199 3 -40.37 42.24 27.2 0.562 10198
 10200 3 -40.34 42.17 27.13 0.636 10199
 10201 3 -40.3 42.04 27 0.641 10200
 10202 3 -40.27 42.06 26.86 0.647 10201
 10203 3 -40.16 42.13 26.7 0.632 10202
 10204 3 -40.12 42 26.59 0.609 10203
 10205 3 -40.08 41.96 26.42 0.569 10204
 10206 3 -39.9 41.86 26.2 0.504 10205
 10207 3 -39.12 42.04 26.09 0.188 10206
 10208 3 -38.98 42.06 25.97 0.158 10207
 10209 3 -38.84 42 25.93 0.178 10208
 10210 3 -38.69 41.96 25.79 0.185 10209
 10211 3 -38.58 41.99 25.7 0.219 10210
 10212 3 -38.48 41.97 25.63 0.199 10211
 10213 3 -38.3 41.57 25.7 0.145 10212
 10214 3 -38.15 41.46 25.7 0.154 10213
 10215 3 -38.01 41.31 25.61 0.191 10214
 10216 3 -37.84 41.19 25.59 0.195 10215
 10217 3 -37.73 41.11 25.49 0.245 10216
 10218 3 -37.61 40.78 25.49 0.159 10217
 10219 3 -37.51 40.53 25.49 0.152 10218
 10220 3 -37.43 40.25 25.43 0.129 10219
 10221 3 -37.34 40.13 25.45 0.11 10220
 10222 3 -37.33 39.96 25.49 0.124 10221
 10223 3 -37.13 39.86 25.49 0.139 10222
 10224 3 -36.98 39.75 25.5 0.124 10223
 10225 3 -36.87 39.69 25.45 0.141 10224
 10226 3 -36.59 39.54 25.4 0.129 10225
 10227 3 -36.43 39.47 25.36 0.123 10226
 10228 3 -36.26 39.36 25.31 0.153 10227
 10229 3 -36.11 39.32 25.24 0.156 10228
 10230 3 -36 39.25 25.15 0.154 10229
 10231 3 -35.87 39.25 25.02 0.131 10230
 10232 3 -35.8 39.24 24.9 0.146 10231
 10233 3 -35.68 39.22 24.77 0.157 10232
 10234 3 -35.51 39.14 24.65 0.117 10233
 10235 3 -35.44 39.07 24.5 0.138 10234
 10236 3 -35.3 39 24.4 0.153 10235
 10237 3 -35.15 38.88 24.33 0.192 10236
 10238 3 -35.01 38.74 24.29 0.213 10237
 10239 3 -34.87 38.5 24.2 0.16 10238
 10240 3 -34.83 38.32 24.11 0.135 10239
 10241 3 -34.76 38.21 24.02 0.119 10240
 10242 3 -34.69 38.04 23.99 0.127 10241
 10243 3 -34.62 37.83 23.9 0.156 10242
 10244 3 -34.52 37.71 23.79 0.133 10243
 10245 3 -34.5 37.62 23.72 0.155 10244
 10246 3 -34.44 37.56 23.61 0.161 10245
 10247 3 -34.33 37.56 23.5 0.122 10246
 10248 3 -34.23 37.53 23.4 0.103 10247
 10249 3 -34.07 37.42 23.34 0.108 10248
 10250 3 -33.93 37.35 23.22 0.157 10249
 10251 3 -33.76 37.3 23.18 0.206 10250
 10252 3 -33.62 37.32 23.15 0.245 10251
 10253 3 -33.45 37.24 23.13 0.337 10252
 10254 3 -33.23 37.2 23.14 0.574 10253
 10255 3 -33.12 37.17 23.21 0.653 10254
 10256 3 -32.98 37.2 23.21 0.687 10255
 10257 3 -32.82 37.27 23.23 0.69 10256
 10258 3 -32.65 37.31 23.14 0.695 10257
 10259 3 -32.54 37.43 23.07 0.645 10258
 10260 3 -32.44 37.62 22.98 0.543 10259
 10261 3 -32.47 38.34 22.4 0.149 10260
 10262 3 -32.37 38.53 22.24 0.103 10261
 10263 3 -32.34 38.66 22.2 0.117 10262
 10264 3 -32.29 38.81 22.18 0.126 10263
 10265 3 -32.3 38.92 22.04 0.127 10264
 10266 3 -32.3 39.05 21.99 0.126 10265
 10267 3 -32.3 39.21 21.99 0.109 10266
 10268 3 -32.33 39.31 21.95 0.151 10267
 10269 3 -32.25 39.38 21.83 0.131 10268
 10270 3 -32.19 39.49 21.77 0.168 10269
 10271 3 -32.12 39.56 21.7 0.158 10270
 10272 3 -32.08 39.78 21.67 0.124 10271
 10273 3 -32.01 39.85 21.65 0.121 10272
 10274 3 -31.9 39.93 21.58 0.127 10273
 10275 3 -31.9 40.06 21.47 0.1 10274
 10276 3 -31.92 40.18 21.38 0.076 10275
 10277 3 -31.94 40.32 21.29 0.098 10276
 10278 3 -31.92 40.39 21.22 0.153 10277
 10279 3 -31.94 40.48 21.11 0.169 10278
 10280 3 -31.94 40.57 20.99 0.134 10279
 10281 3 -31.92 40.6 20.86 0.099 10280
 10282 3 -31.85 40.71 20.72 0.072 10281
 10283 3 -31.78 40.81 20.63 0.048 10282
 10284 3 -31.76 40.92 20.52 0.096 10283
 10285 3 -31.69 41.06 20.45 0.145 10284
 10286 3 -31.65 41.16 20.4 0.165 10285
 10287 3 -31.58 41.35 20.43 0.18 10286
 10288 3 -31.49 41.52 20.38 0.152 10287
 10289 3 -31.42 41.67 20.38 0.146 10288
 10290 3 -31.42 41.88 20.33 0.000125 10289
 10291 3 -32.33 37.55 22.96 0.328 10260
 10292 3 -32.25 37.52 23.09 0.000125 10291
 10293 3 -39.98 41.75 26.18 0.446 10206
 10294 3 -40.08 41.64 26.11 0.361 10293
 10295 3 -39.84 41.79 26.15 0.127 10294
 10296 3 -40.33 41.47 25.81 0.134 10294
 10297 3 -40.3 41.42 25.65 0.123 10296
 10298 3 -40.23 41.32 25.56 0.153 10297
 10299 3 -40.16 41.24 25.43 0.114 10298
 10300 3 -40.18 41.08 25.33 0.137 10299
 10301 3 -40.18 40.96 25.22 0.149 10300
 10302 3 -40.19 40.86 25.13 0.129 10301
 10303 3 -40.73 44.12 30.73 0.248 10175
 10304 3 -40.89 44.22 30.92 0.201 10303
 10305 3 -41.02 44.26 31.08 0.181 10304
 10306 3 -41.21 44.26 31.28 0.171 10305
 10307 3 -41.37 44.26 31.49 0.169 10306
 10308 3 -41.45 44.3 31.62 0.22 10307
 10309 3 -38.51 46.82 29.08 0.16 10155
 10310 3 -38.5 46.89 28.96 0.161 10309
 10311 3 -38.43 47.04 28.89 0.074 10310
 10312 3 -38.32 47.31 28.98 0.107 10152
 10313 3 -38.23 47.25 28.98 0.197 10312
 10314 3 -37.98 47.29 28.94 0.083 10313
 10315 3 -34.86 48.46 26.94 0.26 10127
 10316 3 -34.86 48.63 27.01 0.265 10315
 10317 3 -34.9 48.85 27.12 0.25 10316
 10318 3 -34.91 49.04 27.21 0.239 10317
 10319 3 -34.97 49.18 27.35 0.223 10318
 10320 3 -35.04 49.35 27.48 0.235 10319
 10321 3 -35.12 49.42 27.64 0.233 10320
 10322 3 -35.12 49.5 27.8 0.263 10321
 10323 3 -35.15 49.54 27.98 0.244 10322
 10324 3 -35.08 49.65 28.08 0.224 10323
 10325 3 -34.98 49.72 28.23 0.185 10324
 10326 3 -34.98 49.83 28.32 0.175 10325
 10327 3 -34.97 49.94 28.44 0.187 10326
 10328 3 -35 50.07 28.51 0.193 10327
 10329 3 -35.08 50.18 28.73 0.196 10328
 10330 3 -35.18 50.24 28.87 0.204 10329
 10331 3 -35.23 50.33 28.99 0.208 10330
 10332 3 -35.22 50.36 29.17 0.2 10331
 10333 3 -35.22 50.29 29.3 0.163 10332
 10334 3 -35.23 50.32 29.46 0.173 10333
 10335 3 -35.26 50.46 29.55 0.153 10334
 10336 3 -35.26 50.57 29.66 0.163 10335
 10337 3 -35.23 50.69 29.78 0.195 10336
 10338 3 -35.23 50.83 29.92 0.228 10337
 10339 3 -35.25 50.99 30.08 0.25 10338
 10340 3 -35.26 51.21 30.23 0.26 10339
 10341 3 -35.33 51.4 30.35 0.279 10340
 10342 3 -35.37 51.58 30.44 0.261 10341
 10343 3 -35.4 51.69 30.6 0.285 10342
 10344 3 -35.51 51.76 30.66 0.345 10343
 10345 3 -35.62 51.86 30.71 0.591 10344
 10346 3 -35.77 51.71 30.78 0.617 10345
 10347 3 -35.83 51.75 30.85 0.688 10346
 10348 3 -35.87 51.83 30.92 0.737 10347
 10349 3 -36.05 51.94 30.87 0.799 10348
 10350 3 -36.09 52.03 30.96 0.817 10349
 10351 3 -35.83 53.25 31.03 0.372 10350
 10352 3 -35.73 53.58 30.99 0.232 10351
 10353 3 -35.65 53.83 30.98 0.218 10352
 10354 3 -35.66 54.08 31.03 0.224 10353
 10355 3 -35.73 54.28 31.11 0.228 10354
 10356 3 -35.75 54.44 31.16 0.261 10355
 10357 3 -35.77 54.64 31.22 0.314 10356
 10358 3 -35.86 54.69 31.27 0.408 10357
 10359 3 -36.02 54.19 30.91 0.131 10358
 10360 3 -36.09 54.19 30.79 0.000125 10359
 10361 3 -35.73 54.86 31.38 0.253 10358
 10362 3 -35.62 55.14 31.32 0.248 10361
 10363 3 -35.59 55.21 31.43 0.323 10362
 10364 3 -35.54 55.38 31.54 0.309 10363
 10365 3 -35.41 55.61 31.45 0.247 10364
 10366 3 -35.33 55.79 31.41 0.234 10365
 10367 3 -35.29 55.93 31.38 0.211 10366
 10368 3 -35.11 56.11 31.32 0.133 10367
 10369 3 -34.97 56.25 31.31 0.141 10368
 10370 3 -34.86 56.39 31.32 0.121 10369
 10371 3 -34.75 56.56 31.32 0.109 10370
 10372 3 -34.66 56.67 31.29 0.097 10371
 10373 3 -34.58 56.75 31.27 0.116 10372
 10374 3 -34.5 56.86 31.23 0.132 10373
 10375 3 -34.4 56.96 31.16 0.163 10374
 10376 3 -34.3 57.11 31.15 0.176 10375
 10377 3 -34.15 57.17 31.09 0.191 10376
 10378 3 -34.05 57.26 31 0.156 10377
 10379 3 -33.97 57.38 30.93 0.169 10378
 10380 3 -33.9 57.43 30.77 0.162 10379
 10381 3 -33.82 57.47 30.65 0.181 10380
 10382 3 -33.69 57.57 30.52 0.166 10381
 10383 3 -33.52 57.58 30.43 0.169 10382
 10384 3 -33.43 57.61 30.25 0.172 10383
 10385 3 -33.3 57.61 30.18 0.199 10384
 10386 3 -33.2 57.64 30.07 0.235 10385
 10387 3 -33.08 57.64 29.98 0.274 10386
 10388 3 -32.9 57.74 30.09 0.242 10387
 10389 3 -32.65 57.92 30.13 0.226 10388
 10390 3 -32.48 58 30.07 0.261 10389
 10391 3 -32.4 57.96 29.93 0.31 10390
 10392 3 -32.3 58.06 29.84 0.395 10391
 10393 3 -32.19 58.14 29.79 0.482 10392
 10394 3 -32.08 58.14 29.75 0.578 10393
 10395 3 -32.01 58 29.57 0.602 10394
 10396 3 -31.92 57.94 29.5 0.659 10395
 10397 3 -32.11 57.04 29.79 0.072 10396
 10398 3 -32.19 57.04 29.93 0.071 10397
 10399 3 -31.78 58.01 29.45 0.698 10396
 10400 3 -31.6 58.01 29.43 0.693 10399
 10401 3 -31.44 58.14 29.36 0.698 10400
 10402 3 -31.3 58.13 29.34 0.687 10401
 10403 3 -31.12 59.39 29.5 0.127 10402
 10404 3 -31.05 59.54 29.47 0.11 10403
 10405 3 -30.98 59.67 29.47 0.084 10404
 10406 3 -30.98 59.82 29.47 0.102 10405
 10407 3 -31.01 60.01 29.45 0.09 10406
 10408 3 -30.92 60.15 29.47 0.124 10407
 10409 3 -30.85 60.33 29.45 0.094 10408
 10410 3 -30.81 60.44 29.45 0.136 10409
 10411 3 -30.81 60.54 29.41 0.146 10410
 10412 3 -30.85 60.64 29.18 0.07 10411
 10413 3 -30.78 60.67 29.02 0.116 10412
 10414 3 -30.78 60.64 28.82 0.108 10413
 10415 3 -30.76 60.53 28.68 0.079 10414
 10416 3 -30.69 60.43 28.54 0.094 10415
 10417 3 -30.62 60.43 28.38 0.122 10416
 10418 3 -30.49 60.46 28.22 0.092 10417
 10419 3 -30.44 60.42 28.06 0.108 10418
 10420 3 -30.35 60.42 27.93 0.121 10419
 10421 3 -30.21 60.42 27.82 0.1 10420
 10422 3 -30.05 60.42 27.72 0.109 10421
 10423 3 -29.92 60.39 27.61 0.068 10422
 10424 3 -29.8 60.35 27.52 0.064 10423
 10425 3 -29.64 60.4 27.47 0.132 10424
 10426 3 -29.55 60.42 27.38 0.132 10425
 10427 3 -31.15 58.14 29.34 0.617 10402
 10428 3 -30.85 58.64 29.65 0.231 10427
 10429 3 -30.6 58.78 29.79 0.093 10428
 10430 3 -31.14 57.61 29.07 0.234 10427
 10431 3 -30.89 57.53 29.06 0.189 10430
 10432 3 -30.69 57.58 29.07 0.232 10431
 10433 3 -30.55 57.54 29 0.236 10432
 10434 3 -30.4 57.53 28.95 0.309 10433
 10435 3 -30.35 57.4 28.95 0.358 10434
 10436 3 -30.14 57.54 28.95 0.399 10435
 10437 3 -30.1 57.39 28.88 0.481 10436
 10438 3 -30.03 57.25 28.88 0.507 10437
 10439 3 -29.96 57.29 28.61 0.565 10438
 10440 3 -29.83 57.31 28.57 0.593 10439
 10441 3 -29.78 57.18 28.41 0.577 10440
 10442 3 -29.6 57.24 28.43 0.636 10441
 10443 3 -29.46 57.24 28.33 0.632 10442
 10444 3 -29.3 57.28 28.28 0.63 10443
 10445 3 -29.12 57.25 28.33 0.648 10444
 10446 3 -29.55 57.86 27.75 0.128 10445
 10447 3 -29.55 57.79 27.54 0.088 10446
 10448 3 -28.92 57.11 28.39 0.565 10445
 10449 3 -29.15 56.68 29.12 0.109 10448
 10450 3 -29.26 56.61 29.23 0.116 10449
 10451 3 -29.33 56.61 29.35 0.093 10450
 10452 3 -29.4 56.49 29.53 0.09 10451
 10453 3 -29.53 56.42 29.6 0.1 10452
 10454 3 -29.65 56.32 29.64 0.084 10453
 10455 3 -29.69 56.24 29.69 0.067 10454
 10456 3 -29.74 56.14 29.71 0.081 10455
 10457 3 -29.85 56.04 29.71 0.122 10456
 10458 3 -29.94 55.94 29.76 0.123 10457
 10459 3 -30.05 55.88 29.85 0.125 10458
 10460 3 -30.17 55.76 29.83 0.089 10459
 10461 3 -30.35 55.64 29.94 0.099 10460
 10462 3 -30.42 55.54 29.96 0.108 10461
 10463 3 -30.55 55.42 29.94 0.082 10462
 10464 3 -30.78 55.26 29.89 0.098 10463
 10465 3 -30.92 55.13 29.91 0.061 10464
 10466 3 -30.99 55.03 29.82 0.084 10465
 10467 3 -31.12 54.93 29.78 0.111 10466
 10468 3 -31.31 54.82 29.76 0.131 10467
 10469 3 -31.46 54.78 29.73 0.115 10468
 10470 3 -28.78 57.28 28.21 0.507 10448
 10471 3 -28.69 57.25 28.07 0.52 10470
 10472 3 -28.65 57.64 27.89 0.36 10471
 10473 3 -28.67 58.1 27.66 0.182 10472
 10474 3 -28.55 58.24 27.54 0.138 10473
 10475 3 -28.44 58.35 27.43 0.144 10474
 10476 3 -28.24 58.32 27.36 0.106 10475
 10477 3 -28.12 58.36 27.31 0.105 10476
 10478 3 -27.99 58.36 27.2 0.109 10477
 10479 3 -27.9 58.29 27.15 0.101 10478
 10480 3 -28.51 57.33 28.1 0.143 10472
 10481 3 -28.46 57.36 28.28 0.000125 10480
 10482 3 -28.53 56.64 28.17 0.169 10471
 10483 3 -28.37 56.54 28.1 0.179 10482
 10484 3 -28.17 56.5 28.05 0.21 10483
 10485 3 -28.01 56.46 27.98 0.218 10484
 10486 3 -27.85 56.54 27.94 0.201 10485
 10487 3 -27.67 56.54 27.8 0.181 10486
 10488 3 -27.55 56.44 27.71 0.206 10487
 10489 3 -27.46 56.36 27.64 0.208 10488
 10490 3 -27.26 56.43 27.57 0.173 10489
 10491 3 -27.1 56.44 27.48 0.163 10490
 10492 3 -26.94 56.42 27.42 0.163 10491
 10493 3 -26.9 56.31 27.35 0.159 10492
 10494 3 -26.81 56.24 27.26 0.161 10493
 10495 3 -26.73 56.11 27.17 0.092 10494
 10496 3 -26.65 55.99 27.05 0.127 10495
 10497 3 -26.55 55.89 26.94 0.122 10496
 10498 3 -26.51 55.79 26.87 0.105 10497
 10499 3 -26.42 55.68 26.78 0.129 10498
 10500 3 -26.35 55.57 26.69 0.123 10499
 10501 3 -26.26 55.41 26.64 0.146 10500
 10502 3 -26.12 55.23 26.53 0.148 10501
 10503 3 -26.01 55.07 26.42 0.18 10502
 10504 3 -25.9 54.99 26.37 0.252 10503
 10505 3 -25.83 54.89 26.39 0.304 10504
 10506 3 -25.8 54.75 26.39 0.375 10505
 10507 3 -25.74 54.63 26.41 0.399 10506
 10508 3 -25.62 54.53 26.32 0.453 10507
 10509 3 -25.58 54.38 26.17 0.442 10508
 10510 3 -25.49 54.23 26.08 0.411 10509
 10511 3 -25.53 54.05 25.99 0.402 10510
 10512 3 -25.53 53.89 25.92 0.406 10511
 10513 3 -25.46 53.78 25.82 0.372 10512
 10514 3 -25.4 53.6 25.76 0.283 10513
 10515 3 -25.33 53.45 25.69 0.219 10514
 10516 3 -25.17 53.38 25.62 0.202 10515
 10517 3 -25.05 53.3 25.62 0.174 10516
 10518 3 -24.9 53.24 25.55 0.181 10517
 10519 3 -24.74 53.14 25.51 0.156 10518
 10520 3 -24.64 52.99 25.46 0.182 10519
 10521 3 -24.49 52.82 25.42 0.157 10520
 10522 3 -24.42 52.7 25.33 0.159 10521
 10523 3 -24.35 52.53 25.24 0.156 10522
 10524 3 -24.33 52.35 25.21 0.154 10523
 10525 3 -24.23 52.23 25.17 0.14 10524
 10526 3 -24.14 52.09 25.05 0.123 10525
 10527 3 -24.01 52.02 24.94 0.167 10526
 10528 3 -23.94 51.92 24.92 0.201 10527
 10529 3 -23.78 51.84 24.76 0.154 10528
 10530 3 -23.62 51.81 24.69 0.125 10529
 10531 3 -23.58 51.77 24.58 0.153 10530
 10532 3 -23.53 51.78 24.48 0.163 10531
 10533 3 -23.49 51.67 24.41 0.178 10532
 10534 3 -23.4 51.67 24.3 0.184 10533
 10535 3 -23.31 51.6 24.21 0.24 10534
 10536 3 -23.51 51.95 24.14 0.073 10535
 10537 3 -23.53 52.05 24.14 0.082 10536
 10538 3 -23.24 51.27 24.02 0.172 10535
 10539 3 -23.1 51.1 23.9 0.145 10538
 10540 3 -23.01 50.96 23.81 0.15 10539
 10541 3 -22.9 50.87 23.75 0.156 10540
[truncated: 312,566 more chars]
